# Supplementary material for: Autistic traits and individual brain differences: functional network efficiency reflects attentional and social impairments, structural nodal efficiencies index systemising and theory-of-mind skills
Source: Mol Autism. 2021 Jan 21;12:3. doi: 10.1186/s13229-020-00377-8 (PMC7818759; doi:10.1186/s13229-020-00377-8)
Supplement: Supplementary file 7 — Additional file 7. Nuisance regressors. Nuisance regressor time series for each subject, as floating-point values in ASCII text format. [file 13229_2020_377_MOESM7_ESM.zip › Paul_Arora_et_al_data/Physiological/BBC/NuisancesRegdour_rsfMRI_aal90_TimeSeries/NuisancesRegdOut_aal90_subj12.txt]

  -4.2927018e-01  -3.1134718e-01   4.7400888e-01   1.2024563e+00   7.1859589e-01  -6.6978977e-01   5.5572105e-01  -3.9858938e-01   3.2691260e-01  -2.5569765e+00   5.8631356e-01   1.8032831e+00   2.2453179e+00   1.4894696e+00   3.6265407e+00   7.7231984e-01  -8.5007671e-01  -1.3458656e+00   1.0201293e+00   2.0243746e+00  -1.7400096e+00  -9.8608753e-01   6.3904964e-01  -3.9816651e+00  -3.5522444e+00  -3.4413336e+00  -1.8997450e+00   2.7529192e-01   1.1346223e+00   1.2686805e+00  -2.8230909e+00  -3.2425461e+00   1.5152398e-01  -3.7272217e-01  -2.7735696e+00  -2.2051567e+00  -2.2491553e+00   1.8614966e+00  -1.5813182e+00   1.1212913e+00  -1.1440194e+00  -3.0794883e+00  -2.0491831e+00  -1.8412758e-01   4.3029326e-01   2.1892352e+00  -1.9804997e+00  -1.1998786e+00   6.0638237e-01   3.0378799e-01  -2.0967166e+00  -3.1884923e+00  -2.0025657e+00  -4.3845650e+00  -1.5969772e+00  -1.7106389e+00  -5.9743050e-01   8.1846532e-01  -2.0522449e-01   1.8802576e+00   1.5478958e+00   3.4873539e+00   1.2836012e+00   9.7468772e-01  -1.4915060e+00  -5.4357525e-01   1.1798711e+00   6.5075796e-01   3.2844461e-01   8.1719796e-01  -2.0158528e+00  -5.1524601e+00  -2.0704002e-01  -1.7459560e+00  -2.9185634e-01  -2.2715025e+00  -2.3506010e+00  -2.7301280e+00  -1.0847005e+00  -7.3313010e-01  -1.7740764e+00  -1.7759598e+00   2.9438035e+00   1.0447988e+00  -8.4459165e-01  -5.9126818e-01   2.8110761e+00  -3.0487404e-01   3.2189977e-01  -1.0441735e+00
  -3.5975227e-01  -4.0572218e-01   9.9374812e-01   1.2907855e+00   7.7283506e-01  -3.7154159e-01   1.0177039e+00  -6.0617371e-01   8.0695747e-01  -2.2990259e+00   1.3212406e+00   1.9985819e+00   2.6791142e+00   1.4503784e+00   3.9008796e+00   7.0574919e-01  -1.1594137e+00  -1.0840800e+00   1.6664113e+00   2.2437202e+00  -2.4117503e+00  -1.1990456e+00  -3.5368203e-02  -5.0955022e+00  -4.1566321e+00  -3.5475511e+00  -2.2628132e+00   5.6394758e-01   1.6334690e+00   1.0887218e+00  -3.4640599e+00  -3.7180263e+00   3.4682513e-01  -4.5540750e-01  -3.5507959e+00  -2.6609793e+00  -2.3013363e+00   2.1357290e+00  -1.2710032e+00   1.9846482e-01  -9.3783461e-01  -5.6379600e+00  -2.2302833e+00  -5.5936571e-04   3.7951929e-01   2.3478431e+00  -2.2216517e+00  -1.1964031e+00   4.1294358e-01   4.1767408e-01  -2.0728371e+00  -3.3787498e+00  -2.0990094e+00  -4.2871362e+00  -1.7743720e+00  -1.5743790e+00  -5.7205560e-01   7.5843021e-01   8.8284746e-02   2.3536231e+00   2.1098054e+00   3.4069293e+00   1.7716540e+00   1.0932792e+00  -1.8074563e+00  -8.4650091e-01   1.1397758e+00   7.9249699e-01   9.5831804e-01   9.6780869e-01  -2.7128941e+00  -5.9532997e+00  -2.4763110e-01  -2.2326557e+00  -3.2602158e-01  -3.1572556e+00  -2.7770963e+00  -3.3774077e+00  -1.0284780e+00  -7.1798021e-01  -1.6251976e+00  -2.2772907e+00   2.7282849e+00   7.1258668e-01  -8.1513436e-01  -1.0629828e+00   3.4424217e+00  -3.5841588e-01   4.9213526e-01  -1.4097467e+00
  -1.9603464e-01  -5.0091708e-01   1.5707905e+00   1.5826314e+00   1.3979424e+00  -6.0065728e-03   1.4335402e+00  -1.5712734e-01   9.1498486e-01  -1.9546253e+00   1.6498575e+00   2.2627105e+00   2.9564738e+00   1.8919782e+00   3.6903354e+00   8.0503961e-01  -8.9400253e-01  -7.1749795e-01   1.9906859e+00   2.1681550e+00  -2.2410250e+00  -2.2128184e+00  -3.3129761e-01  -5.2468878e+00  -3.9398800e+00  -3.7385655e+00  -1.8810339e+00   7.1604531e-01   1.3910084e+00   1.2471930e+00  -4.2089665e+00  -4.4907183e+00  -4.5765027e-01  -8.3915694e-01  -4.2567310e+00  -2.8351865e+00  -2.1202601e+00   2.9684675e+00  -1.2980646e+00   4.3021276e-01  -2.0413254e+00  -5.2100759e+00  -2.0907858e+00  -2.3936567e-01  -7.2988915e-03   1.8309281e+00  -2.1738208e+00  -1.3036047e+00   2.7760963e-01  -2.9217242e-02  -1.8805388e+00  -3.5923605e+00  -1.7996313e+00  -4.0775398e+00  -1.1978898e+00  -1.6058331e+00  -5.4762834e-01   7.2061677e-01  -2.2693988e-02   2.0007394e+00   2.0094613e+00   3.1583393e+00   1.6539506e+00   9.1288532e-01  -1.5391972e+00  -6.9878165e-01   7.3463618e-01   5.5184217e-01   1.0546889e+00   8.1900705e-01  -2.7869271e+00  -6.2043614e+00  -6.5758356e-01  -2.3415907e+00  -8.6867861e-01  -4.2718388e+00  -2.9940163e+00  -2.7028082e+00  -1.2481035e+00  -4.9167250e-02  -1.4453751e+00  -2.1334751e+00   2.4101120e+00   9.3092550e-01  -8.6705137e-01  -1.1297255e+00   3.7666361e+00  -2.1975981e-01   2.2791110e-01  -1.3045271e+00
  -6.7887697e-02  -4.5786796e-01   1.9874194e+00   1.6840358e+00   1.4318552e+00   4.3259791e-01   1.5571661e+00  -2.4357059e-01   8.5750643e-01  -1.8725701e+00   1.9646185e+00   2.4283422e+00   3.1525892e+00   2.1617527e+00   4.0304994e+00   8.3350076e-01  -6.5046949e-01  -2.7701132e-01   2.2054522e+00   2.2795392e+00  -1.7646895e+00  -3.3499277e+00   1.2491599e-01  -5.3499198e+00  -3.7821248e+00  -4.2285770e+00  -1.8773929e+00   9.2765609e-01   1.3478560e+00   1.3246153e+00  -3.9881584e+00  -4.9263387e+00  -7.6172857e-01  -1.0193682e+00  -4.6757216e+00  -2.9917973e+00  -2.1719927e+00   3.5299821e+00  -1.2621401e+00   7.7921334e-01  -2.4006193e+00  -4.4737492e+00  -2.8641005e+00  -5.3892546e-01  -2.4292447e-01   1.6340016e+00  -2.5963807e+00  -1.5228443e+00   2.4929254e-01   4.4533633e-02  -1.9518937e+00  -4.0365616e+00  -1.9417413e+00  -4.4779779e+00  -1.3119594e+00  -1.6414767e+00  -4.5205824e-01   4.5917972e-01   1.7240163e-01   1.8196308e+00   1.9899029e+00   2.5943218e+00   2.2875153e+00   6.3372792e-01  -1.3930284e+00  -1.0058878e+00   3.4274632e-01   3.4454404e-01   1.0040172e+00   5.4644294e-01  -2.4053009e+00  -6.2749593e+00  -9.3888747e-01  -2.4619310e+00  -7.1987435e-01  -4.7937122e+00  -3.5566706e+00  -2.1561495e+00  -1.1211155e+00   6.3588509e-01  -9.4112253e-01  -2.0328504e+00   2.5109080e+00   1.3028060e+00  -7.2736883e-01  -1.5617074e+00   4.7962874e+00  -4.2304367e-01   1.4545129e-01  -1.3918505e+00
   1.7196164e-01  -4.3732923e-01   2.3494200e+00   1.8008082e+00   1.6744000e+00   7.6516734e-01   1.7281283e+00   3.1950887e-02   6.7052054e-01  -1.6320723e+00   2.2006613e+00   2.5979303e+00   3.2516454e+00   2.5819629e+00   4.0790095e+00   9.7907084e-01  -2.5210974e-01   2.5215084e-01   2.2786809e+00   2.1169461e+00  -1.2131104e+00  -4.6342574e+00   5.9009024e-01  -5.0183066e+00  -3.2794092e+00  -4.7840643e+00  -1.5045313e+00   9.0220499e-01   9.8154442e-01   1.5968014e+00  -3.8295331e+00  -5.3334234e+00  -1.3543225e+00  -1.1365454e+00  -5.0559963e+00  -3.0848223e+00  -2.1161178e+00   4.2513743e+00  -1.2031831e+00   1.5627113e+00  -3.3334870e+00  -2.6371575e+00  -3.4302643e+00  -8.1661261e-01  -8.7054310e-01   1.0605699e+00  -2.9766048e+00  -1.5446516e+00   1.6107687e-02  -2.0184298e-01  -1.8717817e+00  -4.3253181e+00  -1.6669224e+00  -4.3658078e+00  -8.6383622e-01  -1.5446468e+00  -2.9644343e-01   2.8210437e-01   1.0637074e-01   1.3640744e+00   1.8807217e+00   2.2062847e+00   2.6354970e+00   3.4760256e-01  -8.7076089e-01  -8.0277402e-01  -3.2908650e-01   2.3994686e-02   7.1558986e-01   2.3874161e-01  -2.0216365e+00  -6.2966124e+00  -1.4606662e+00  -2.3667425e+00  -8.7093221e-01  -5.3050007e+00  -4.1435389e+00  -1.1596764e+00  -9.3523445e-01   1.7274204e+00  -3.0361777e-01  -1.6723208e+00   2.4807372e+00   1.6624734e+00  -5.1510418e-01  -1.7645497e+00   5.2296528e+00  -3.9262717e-01  -1.1695948e-01  -1.1403941e+00
   3.7876186e-01  -4.0371637e-01   2.5393801e+00   1.8716191e+00   2.0637435e+00   8.7899896e-01   1.6416355e+00   1.4343028e-01   4.2267758e-01  -1.7809942e+00   2.3892388e+00   2.7857623e+00   3.1174903e+00   3.0760435e+00   4.0903078e+00   1.2150488e+00   6.1257265e-02   5.5057591e-01   2.4365001e+00   2.0954367e+00   5.5880235e-02  -5.5837778e+00   9.6956814e-01  -5.0240995e+00  -2.3965750e+00  -5.3350423e+00  -1.2355999e+00   7.9189439e-01   6.9945604e-01   2.0072472e+00  -3.4869955e+00  -5.6659400e+00  -1.6347137e+00  -1.1937070e+00  -5.5822604e+00  -3.2507821e+00  -2.2312490e+00   4.8653564e+00  -1.4634911e+00   2.2278024e+00  -3.8300728e+00  -5.6065569e-01  -3.3246083e+00  -8.1622901e-01  -9.5755877e-01   1.0505266e+00  -2.8818093e+00  -1.1843801e+00   2.6359736e-01  -5.3407484e-01  -1.5826468e+00  -4.8525650e+00  -1.2589559e+00  -4.6357484e+00  -2.5996679e-01  -1.6670256e+00  -4.9566443e-02   1.8564962e-01   1.6088985e-01   1.0806704e+00   1.8856917e+00   1.6302909e+00   2.9130244e+00   1.6480065e-01  -7.1521578e-01  -1.1916541e+00  -4.0972140e-01  -9.6065736e-03   8.2389482e-01   2.4580821e-01  -1.5139492e+00  -5.8960627e+00  -1.8395947e+00  -1.8542235e+00  -8.6521573e-01  -5.1803844e+00  -4.5470539e+00  -5.2521637e-01  -6.2730351e-01   2.5492855e+00   1.5713762e-01  -1.5740739e+00   2.6759129e+00   2.4307598e+00  -4.0212128e-01  -1.8182481e+00   6.3800569e+00   1.2701592e-02  -1.4836163e-01  -9.1338820e-01
   3.8128903e-01  -6.8386655e-01   3.0140547e+00   1.8957356e+00   2.8945080e+00   1.0696932e+00   1.9450908e+00   3.4117901e-01   8.4898340e-01  -1.5661847e+00   2.7743312e+00   3.1372027e+00   3.0654689e+00   3.8143713e+00   4.2303832e+00   1.5813743e+00  -5.7296479e-02   8.0030494e-01   2.8646566e+00   1.9331454e+00   1.8591711e+00  -6.0730433e+00   9.0729412e-01  -5.7193792e+00  -1.1405278e+00  -5.6856604e+00  -7.2809198e-01   9.4917033e-01   7.4068513e-01   2.7243571e+00  -2.5031328e+00  -5.4948518e+00  -1.4487946e+00  -1.1513532e+00  -6.2213250e+00  -3.6476145e+00  -2.6075230e+00   5.6266857e+00  -1.8706075e+00   1.7709709e+00  -4.4860756e+00   1.7627518e-02  -3.0879961e+00  -1.2372495e+00  -1.0236056e+00   8.1064857e-01  -2.8565171e+00  -1.2329542e+00   5.9784017e-01  -1.1213249e+00  -1.0228711e+00  -5.5971291e+00  -6.2499167e-01  -5.2961947e+00   2.3082175e-01  -2.1284732e+00  -4.7124988e-02  -3.0851761e-01   3.6339112e-01   8.9427666e-01   2.2634186e+00   9.1868031e-01   3.6326521e+00  -1.2058372e-01  -1.0269110e+00  -2.0697239e+00  -2.9978894e-01  -7.1678614e-02   1.4190410e+00   2.1763920e-01  -7.4262875e-01  -4.9396623e+00  -2.1004208e+00  -9.1046089e-01  -3.8742736e-01  -4.3733799e+00  -4.8847069e+00  -2.2386489e-01  -5.3188996e-01   2.9844520e+00   5.1991134e-01  -2.0337577e+00   2.5958719e+00   3.1931904e+00  -4.7563036e-01  -2.3135149e+00   7.5449173e+00   1.3721906e-01   4.9928966e-02  -1.0415400e+00
   2.8017513e-01  -8.4350392e-01   3.3200690e+00   2.1091845e+00   3.0960327e+00   1.2822443e+00   2.0636098e+00   4.9935343e-01   1.3393312e+00  -1.1119834e+00   3.0145133e+00   3.3400643e+00   3.0115983e+00   3.8427982e+00   4.3132482e+00   1.6673295e+00   1.0321259e-01   1.1732522e+00   3.4224887e+00   1.8165125e+00   2.5798619e+00  -5.7036133e+00   2.3806590e-01  -5.5853752e+00  -4.5691866e-01  -4.4258294e+00  -1.9792773e-01   1.4127259e+00   1.5740961e+00   3.0719513e+00  -2.2037550e+00  -4.5239096e+00  -1.4251326e+00  -1.1814512e+00  -6.7920303e+00  -4.1734961e+00  -2.2199649e+00   5.7097049e+00  -1.3970282e+00   8.3000960e-01  -3.9377351e+00  -8.0175989e-01  -2.6823935e+00  -1.1315275e+00  -1.2299965e+00   6.0973915e-01  -2.7519144e+00  -8.1117068e-01   6.1337292e-01  -1.3287058e+00  -3.8590704e-01  -5.6446956e+00   2.9663782e-02  -4.9855194e+00   5.4252139e-01  -1.9833933e+00  -1.3014261e-01  -4.6674246e-01   2.7829569e-01   6.8697398e-01   2.0967599e+00   3.8389956e-01   3.7278833e+00  -9.9580924e-02  -1.1189395e+00  -2.2252968e+00  -5.0777002e-01  -3.7421382e-01   1.8417239e+00  -2.6374470e-01  -9.4590377e-01  -4.2002101e+00  -1.6706851e+00  -3.7040041e-01  -8.7693582e-02  -3.9317940e+00  -5.2687961e+00  -9.2333868e-01  -8.4442280e-02   3.3817939e+00   1.1264484e+00  -1.7624270e+00   2.8609116e+00   3.6569937e+00  -3.6404821e-01  -2.1831374e+00   8.3892303e+00   1.6457234e-01   1.6311868e-01  -1.0640274e+00
   1.6548854e-01  -4.8000683e-01   3.0111407e+00   2.0472668e+00   2.3200031e+00   6.4235851e-01   2.0612980e+00   2.1324095e-01   1.5574763e+00  -1.2721459e+00   3.1618584e+00   2.8363359e+00   3.2229356e+00   2.7591898e+00   3.9427802e+00   1.1715417e+00   3.6157422e-01   1.6432515e+00   3.9218858e+00   2.0830499e+00   2.2116292e+00  -4.5707016e+00  -6.7909498e-01  -4.0841054e+00  -7.8242351e-01  -2.7494917e+00  -1.6423116e-01   1.4474790e+00   2.6241404e+00   2.6377572e+00  -2.5330798e+00  -2.2006304e+00  -9.0763294e-01  -8.3340470e-01  -6.0586251e+00  -4.0443395e+00  -1.7157414e+00   4.6650651e+00  -9.9438477e-01   5.4277505e-01  -1.5978419e+00  -6.0847297e-01  -2.5609022e+00  -1.1950045e+00  -1.0948559e+00   1.4352926e-01  -2.6165259e+00  -9.1376264e-01   5.0583298e-01  -1.4868308e+00  -4.5018242e-01  -5.2046738e+00  -5.6357507e-02  -4.0990499e+00   2.9021885e-02  -1.5404896e+00  -1.9839408e-01  -3.2138158e-01   3.7229385e-01   4.4574558e-01   1.6891044e+00   3.3202873e-01   3.2554269e+00   4.3160466e-01  -1.1998895e+00  -1.8720631e+00  -5.0449837e-01  -7.5547302e-01   1.6879443e+00  -2.9076469e-01  -1.4211109e+00  -2.4801720e+00  -2.8212033e-01   1.0309326e-01   6.2078087e-01  -2.5440044e+00  -3.9070418e+00  -1.3467000e+00   1.0789862e-01   2.9439225e+00   1.2142510e+00  -9.0445420e-01   3.0981360e+00   3.0590584e+00  -3.1362713e-01  -1.7377971e+00   8.1659150e+00  -4.9763123e-01   2.2760746e-01  -1.0945557e+00
   3.7902047e-01  -2.2885773e-01   2.8557061e+00   1.7655872e+00   1.5385398e+00   1.0717955e+00   1.7690333e+00  -1.7495071e-01   1.3259142e+00  -7.1861259e-01   3.0669011e+00   2.2918483e+00   2.5015991e+00   1.7658400e+00   3.8435799e+00   5.5209063e-01   3.1929053e-01   1.7568529e+00   3.8193515e+00   1.8445383e+00   7.4963823e-01  -4.0124744e+00  -8.1708745e-02  -3.4266310e+00  -1.2557984e+00  -2.4582740e+00  -4.2709920e-01   1.2831280e+00   2.1521295e+00   1.7734090e+00  -2.3663582e+00  -2.6092976e+00  -5.4412617e-01  -7.7887774e-01  -6.0448397e+00  -4.0415795e+00  -1.0742526e+00   4.2762153e+00   9.1923359e-02   6.5009300e-01  -1.3166717e+00  -2.7187906e+00  -3.1501006e+00  -4.4670672e-01  -1.5388736e+00   4.4005083e-01  -2.8608769e+00  -5.2707913e-01  -1.4957852e-01  -6.3335812e-01  -7.0242056e-01  -4.1566149e+00  -1.9273776e-01  -2.6228750e+00  -2.2754391e-01  -2.9703824e-01   2.7840930e-01  -3.1754431e-01   6.1842563e-01   8.5928203e-01   1.7386503e+00  -1.2151611e-01   3.4071478e+00   1.5355141e-02  -6.2492730e-01  -1.2797255e+00  -9.2729107e-01  -2.2327912e-01   1.9120405e+00  -3.0911178e-02  -1.7193725e+00  -2.7602025e+00  -1.1540825e+00  -7.5059185e-01   2.4961488e-01  -3.3911007e+00  -4.7447601e+00  -1.5723733e+00   1.2352474e+00   3.6066165e+00   1.8497304e+00  -8.3013644e-01   2.3043144e+00   1.9899277e+00   2.1775673e-01  -2.0311486e+00   7.8152359e+00  -3.3581570e-01   3.4314823e-01  -9.8436406e-01
   6.7371184e-01  -2.6791954e-01   2.3570540e+00   1.5574647e+00   2.0777414e+00   7.8305499e-01   1.7726171e+00   6.4134107e-02   1.8731377e+00  -4.3843709e-01   2.9367464e+00   2.3995227e+00   2.3680891e+00   2.3020416e+00   3.3412641e+00   1.1212757e+00   6.5692172e-01   1.8597849e+00   2.7969954e+00   1.8466403e+00   1.7708593e+00  -4.4533634e+00  -9.8691036e-02  -2.6274556e+00  -4.2220174e-01  -2.6568019e+00  -7.0720509e-02   5.8581441e-01   2.2389624e+00   3.0422610e+00  -9.8723917e-01  -1.1251742e+00  -6.1745277e-01  -3.4759479e-02  -5.0988002e+00  -2.9149039e+00  -1.4904693e+00   4.0567364e+00  -1.3760346e+00  -1.4195303e-01  -2.4121157e+00  -2.9748039e+00  -1.4757795e+00   1.1576146e-01  -4.2489709e-01   6.4878734e-01  -2.6204165e+00  -1.7589595e-01   8.8647852e-01  -6.7280545e-01  -2.4395856e-01  -4.2708279e+00  -3.3731680e-01  -3.5900249e+00   3.7394267e-01  -1.2544510e+00   3.4305143e-01  -5.9343656e-01   4.7069761e-01   2.8905919e-01   1.7598127e+00  -3.2456300e-01   3.6100841e+00   2.4328342e-01  -2.9686367e-01  -1.3073609e+00  -3.9368384e-01  -3.8476282e-02   1.8636576e-01  -7.8984188e-01  -1.6286178e-01  -1.2766652e+00  -3.3634745e-01   1.2382234e+00   8.3935501e-01  -5.7011895e-01  -4.2148699e+00  -5.2011060e-01   6.8372189e-01   3.6136391e+00   2.1886194e+00  -2.9933611e-01   1.8370716e+00   2.2266583e+00   3.2523640e-01  -1.6113062e+00   7.4137043e+00   5.6050026e-01  -8.9827451e-02  -8.1365750e-01
   7.5967551e-01   2.0697090e-01   1.6561326e+00   1.4145082e+00   9.9096759e-01   7.3691302e-01   9.7130733e-01  -1.0556152e-01   1.1393203e+00  -5.3266863e-01   2.4117092e+00   1.9410861e+00   1.7533538e+00   1.2999031e+00   3.1107495e+00   6.0270979e-01   1.2941268e+00   2.1034912e+00   2.5371556e+00   1.7444759e+00   1.3044891e+00  -3.3995355e+00   2.2664213e-02  -1.2118752e+00  -4.8289884e-01  -1.2422274e+00  -8.1033630e-02   5.6287806e-01   2.5795699e+00   2.3534836e+00  -6.3377262e-01  -1.3180750e-01  -6.4623349e-01   7.5381593e-02  -4.6363687e+00  -2.7811110e+00  -6.1500935e-01   2.9099109e+00  -3.4396661e-01   3.0516411e-01  -7.4488337e-01  -1.9173761e+00  -1.3094051e+00   9.9137083e-01  -8.4247877e-01   7.5970212e-01  -2.2267308e+00   1.0452296e+00   6.7992529e-01   5.6134783e-02   2.0451003e-01  -3.1990649e+00   2.8891559e-01  -1.8438210e+00   4.3518693e-01  -1.7756732e-01   7.4568682e-01  -8.6446934e-02   1.9016055e-01  -1.7267215e-02   7.7227311e-01  -8.5166367e-01   2.9423097e+00   3.2221909e-01  -1.0187284e-01  -9.1381978e-01  -1.0339126e+00  -2.5536757e-01   3.2414340e-03  -9.4677610e-01  -4.6631955e-01  -8.1328095e-01   1.3858503e-01   9.1495525e-01   9.0088572e-01  -6.0738472e-01  -4.4512802e+00  -1.3108073e+00   1.6723488e+00   3.9996943e+00   2.9359922e+00   8.2588841e-01   2.6147074e+00   2.1949312e+00   8.5110591e-01  -8.0173818e-01   7.1649759e+00   6.1319941e-01  -5.3229392e-02  -3.5819141e-01
   2.6270545e-01  -2.1130205e-01   1.0436685e+00   8.7890559e-01   1.0728855e+00   2.3399826e-01   1.0620134e+00   2.7809808e-01   1.5880439e+00  -1.5496584e-01   2.0255241e+00   1.5975306e+00   1.2663490e+00   1.5856450e+00   2.8603066e+00   9.0965871e-01   6.7646818e-01   1.9575488e+00   1.5693958e+00   1.2018946e+00   2.9069320e+00  -2.7935962e+00   8.4687308e-01  -1.8420696e-01   5.1422720e-01  -1.8298401e+00   2.3844016e-01   1.8959801e-01   2.4692344e+00   3.1724878e+00   2.1492916e+00   2.0640760e+00   4.7881977e-02   5.2633095e-01  -3.5828050e+00  -2.6581281e+00  -1.1456691e+00   2.7699838e+00  -1.1679948e+00   2.2573098e-02  -5.0755529e-01  -2.1400435e-01  -1.7149495e+00  -2.7433884e-01  -4.9001242e-01  -1.7354556e-01  -2.4263241e+00  -4.4309609e-01   1.0388763e+00  -5.5116545e-01   1.8073741e-01  -3.5470883e+00   1.7489165e-01  -2.9923827e+00   8.6302590e-02  -1.0493205e+00   1.4786227e-01  -1.2332812e+00   2.8654334e-01  -4.7273837e-01   1.1098000e+00  -6.4772785e-01   3.7805181e+00   2.0061502e-01  -3.7687355e-01  -1.1501851e+00  -6.7676609e-01  -5.4276565e-01  -9.6975798e-01  -1.6740832e+00   1.6621213e+00   1.9356664e+00   9.9046638e-01   2.9990025e+00   2.3875550e+00   3.1240350e+00  -3.1639893e+00  -6.1292878e-02   9.5834583e-01   2.9142907e+00   2.6820963e+00   5.0898126e-01   2.0368978e+00   2.2548247e+00   7.0767215e-01  -1.2583610e+00   5.6992145e+00   6.1520038e-02   8.1032791e-03  -5.2159783e-01
   2.1299561e-01  -2.4054826e-01  -1.6167132e-01   2.9333390e-01   9.4406875e-01  -4.8643337e-01   6.6042930e-01   4.9924247e-01   1.5378185e+00  -8.9480094e-01   1.5912910e+00   1.6165217e+00   1.0177188e+00   2.2030693e+00   2.5499811e+00   1.4371090e+00   4.2208554e-01   1.6530245e+00   4.9107612e-01   1.5133436e+00   4.2298527e+00  -2.2198405e+00   1.3979215e+00   1.5766047e-01   8.7136360e-01  -2.4638866e+00  -5.1010880e-02  -4.5134024e-01   2.7329392e+00   4.0676210e+00   4.2958619e+00   3.4484557e+00   7.7603570e-01   1.6200798e+00  -1.9668136e+00  -1.7327246e+00  -1.2995333e+00   2.3391809e+00  -1.7953398e+00   9.5000464e-01   7.3988793e-01   2.7095270e+00  -1.4395865e+00  -7.9903155e-01   2.1919143e-01  -2.6798827e-01  -2.4965527e+00  -7.1793389e-01   1.7318925e+00  -1.0075579e+00   2.5944514e-01  -3.9647439e+00   2.3085150e-01  -3.8921826e+00   1.3227513e-01  -1.7387077e+00   4.0960261e-02  -1.4017069e+00   2.2138141e-01  -8.8678698e-01   1.4218070e+00  -1.6260503e-01   4.1662380e+00   5.6894910e-01  -7.5339841e-01  -1.4711350e+00  -8.4437064e-02  -5.2440592e-01  -1.7518761e+00  -1.5424974e+00   3.1531957e+00   3.5596724e+00   1.9407617e+00   4.4312520e+00   3.5122449e+00   5.7925009e+00  -2.2607564e+00   2.5240271e-01   5.5710541e-01   2.0894905e+00   2.3599692e+00   4.5138323e-01   2.8558494e+00   2.8337574e+00   4.8126415e-01  -9.1383160e-01   5.8843142e+00   1.8619015e-01   1.2739231e-01  -4.7439377e-01
   3.8089895e-01   1.1198643e-01  -8.1472982e-01   1.6928296e-01   2.1988762e-01  -1.2959411e-01  -3.1376752e-02   7.3447176e-01   1.0375634e+00  -1.4584375e-01   9.7890215e-01   1.2427231e+00   2.5041994e-01   1.4076972e+00   2.1989387e+00   1.1021692e+00   1.1699277e+00   1.7557434e+00  -4.1868829e-02   9.7555271e-01   3.5955478e+00  -1.2274133e+00   1.5198475e+00   1.6390061e+00   1.1517996e+00  -1.0637887e+00   3.7916123e-01  -3.6568601e-01   2.6248424e+00   3.5217953e+00   4.7914218e+00   4.0369110e+00   3.2763544e-01   1.6007765e+00  -1.8988281e+00  -1.5562280e+00  -4.5545426e-01   1.3631735e+00  -7.7908814e-01   7.7673063e-01   1.1262873e+00   2.7881422e+00  -1.0168309e+00   2.8832545e-01  -6.4780154e-01  -2.8325655e-01  -2.0192856e+00   5.7975967e-01   1.2539207e+00  -2.3042242e-01   1.0035974e+00  -2.3345896e+00   1.3436710e+00  -1.6519935e+00   6.1915964e-01  -6.2213846e-01   3.8298041e-01  -8.5729920e-01  -4.4295725e-01  -1.2985732e+00   2.0231050e-01  -5.1886895e-01   3.0837986e+00   5.0597545e-01  -5.4024676e-01  -6.2582761e-01  -1.2529003e+00  -7.0190143e-01  -2.3597154e+00  -2.0217977e+00   3.0308033e+00   3.5100589e+00   2.1851663e+00   4.2750510e+00   3.1030468e+00   5.3966079e+00  -2.6920495e+00  -6.5954776e-02   1.4447631e+00   2.6611137e+00   3.0537023e+00   1.4913073e+00   3.1327830e+00   2.4732437e+00   1.0174059e+00   3.6235668e-02   4.6751583e+00   3.7574276e-01  -4.3634098e-02   1.5692950e-01
   1.4280992e-01   2.5320186e-03  -1.0940796e+00   7.4943739e-02  -3.5838665e-02  -1.3981118e-01  -3.6242934e-01   1.0132554e+00   8.7716924e-01   3.6485891e-01   5.4763238e-01   8.9499806e-01  -3.6207497e-01   8.1331040e-01   1.8674535e+00   8.7175307e-01   1.3113836e+00   1.6850115e+00  -3.8150823e-01   8.8771751e-02   4.0335989e+00   1.9745871e-01   1.3695951e+00   2.3730553e+00   2.0235487e+00   3.2634269e-01   9.4285871e-01  -1.6482224e-01   2.7106961e+00   3.2463939e+00   5.6049116e+00   5.1602899e+00   7.8321162e-02   1.1454083e+00  -2.0401998e+00  -1.9365164e+00  -1.9121512e-01   4.2302280e-01  -3.9274892e-01  -3.1550702e-01   1.4280037e+00   2.8619607e+00  -1.0968179e-01   7.1352225e-01  -9.0568791e-01  -5.2522219e-01  -1.0865072e+00   1.3169099e+00   1.0772672e+00  -6.9574835e-02   1.7966976e+00  -1.5823744e+00   2.3194322e+00  -5.4449692e-01   9.9264616e-01  -3.4937149e-01   2.6583377e-01  -8.5674717e-01  -7.7922327e-01  -1.5692311e+00  -3.8937746e-01  -7.6208172e-01   2.3276791e+00   4.3753381e-01  -5.9499393e-01  -5.4125312e-01  -1.6036794e+00  -1.1027348e+00  -2.4567020e+00  -2.7270770e+00   3.1702767e+00   4.1465096e+00   2.7249908e+00   4.6550794e+00   3.1069618e+00   6.0766531e+00  -2.5774829e+00  -6.2706769e-01   1.6782960e+00   2.3684266e+00   3.3088970e+00   1.9845259e+00   3.0082069e+00   2.4694557e+00   1.3311542e+00   5.8887668e-01   2.9160992e+00   5.4833553e-01   1.4553765e-02   5.1794309e-01
   3.0183689e-01   3.1234276e-01  -1.7395293e+00  -3.2300171e-01  -4.1822046e-01  -4.5781300e-01  -4.7946391e-01   9.3330587e-01   9.5071536e-01   3.3484639e-01   2.4238015e-01   3.9590840e-01  -3.8000142e-01   1.0963357e-01   1.1867885e+00   5.6123799e-01   1.4605514e+00   1.5534836e+00  -9.7905354e-01   1.2003629e-01   3.4621841e+00   1.3173319e+00   1.0366687e+00   3.0472690e+00   1.7795040e+00   1.0753152e+00   8.3449745e-01  -4.4892066e-01   2.6520795e+00   2.7610709e+00   5.9278120e+00   6.1185926e+00   3.0189711e-01   1.5444994e+00  -5.5238424e-01  -7.0668895e-01  -3.4721026e-02  -8.5754479e-01  -6.4077624e-01  -8.6658540e-01   1.9411867e+00   2.2518169e+00   8.3439935e-01   9.2796689e-01  -4.5002420e-01  -6.4279485e-01  -5.6869915e-01   1.3924396e+00   1.1554030e+00   1.4519348e-01   1.8457910e+00  -7.1311205e-01   2.2454238e+00   2.2354425e-01   7.8837167e-01  -3.3941785e-01   3.4352962e-01  -4.8105753e-01  -8.3822994e-01  -1.8197186e+00  -7.1406102e-01  -6.1840764e-01   1.4855402e+00   7.1781283e-01  -6.7020553e-01  -2.8608294e-01  -1.4759986e+00  -1.0713637e+00  -3.1614342e+00  -2.4523244e+00   3.5609836e+00   4.7952103e+00   3.5951758e+00   4.8069712e+00   3.2818461e+00   6.8591593e+00  -1.2755144e+00  -4.8899340e-01   1.2566343e+00   1.6007521e+00   2.8900941e+00   2.4732857e+00   2.5667985e+00   1.4963544e+00   1.3013768e+00   1.1495088e+00   1.3608018e+00   4.8464053e-01  -1.0708714e-01   5.8177676e-01
   3.4140707e-01   1.8408423e-01  -1.9086791e+00  -7.9982720e-01  -7.5792168e-01  -3.7772427e-01  -6.1035149e-01   3.9718305e-01   1.3202060e+00   7.1612163e-01   3.2881549e-01   2.0959122e-01  -4.6485685e-01  -1.6680062e-01   1.5552558e+00   5.8486301e-01   1.0752904e+00   1.2410253e+00  -1.3717548e+00  -2.6453911e-01   3.8219365e+00   1.8083778e+00   1.5943778e+00   2.6409938e+00   2.1756953e+00   1.0554288e+00   8.1260232e-01  -4.2086501e-01   2.6435343e+00   2.9228304e+00   7.4637576e+00   6.6094731e+00   9.4366540e-01   1.9186860e+00  -8.1864564e-02  -3.6829811e-01  -6.1757627e-01  -1.5704891e+00  -8.4403842e-01  -2.0572871e+00   1.8367756e+00   8.6952934e-01   6.0267421e-01   1.1326842e+00  -6.8057965e-02  -1.8759777e-01  -6.6477752e-01   1.3991666e+00   9.7595118e-01   6.5656051e-01   1.6706649e+00  -6.0537095e-01   2.0090727e+00  -1.7697594e-01   1.7350558e-01  -6.0185651e-01   2.0906395e-01  -8.5135646e-01  -5.2363881e-01  -1.4177115e+00  -3.3565289e-01  -5.4306489e-01   1.8255039e+00   5.4536245e-01  -8.0459500e-01  -4.8511346e-01  -1.5121693e+00  -8.7979133e-01  -3.6041823e+00  -2.9098821e+00   4.1227979e+00   4.5639086e+00   3.6813434e+00   5.0359442e+00   3.7646516e+00   7.7993112e+00  -1.4539359e+00  -5.6916862e-01   1.3951182e+00   1.2197149e+00   2.8434998e+00   1.9469149e+00   2.3096794e+00   8.8335775e-01   1.3916913e+00   6.1828878e-01   6.4779987e-01   2.3783956e-01   4.8733646e-02   4.3552330e-01
   2.8886574e-01   2.3439458e-01  -2.4989544e+00  -1.1897183e+00  -3.0759089e-01  -2.2020477e-01  -8.5120973e-01   1.0589080e+00   1.1871830e+00   1.2052552e+00  -3.8956995e-01   1.8255189e-02  -1.0978825e+00   2.1447505e-01   5.3844918e-01   6.1688255e-01   1.1419558e+00   8.4919987e-01  -2.3584891e+00  -6.3612220e-01   4.7667688e+00   2.3874790e+00   1.5938723e+00   2.6849051e+00   2.8030595e+00   6.2215994e-01   1.0874964e+00  -6.0029197e-01   1.7700004e+00   2.8274623e+00   8.3541861e+00   6.3746744e+00   5.6501638e-01   1.8216408e+00   3.1053657e-01   9.2800407e-02  -6.4030290e-01  -1.6510535e+00  -1.4271969e+00  -2.2705348e+00   1.0578396e+00   2.3077659e+00   1.6771916e+00   1.0853585e+00  -1.5501513e-01  -4.6017254e-01   4.2554051e-01   1.4808986e+00   1.4574547e+00   6.3288158e-01   2.4473706e+00   1.9482091e-01   2.8056602e+00   2.5358440e-01   8.0881730e-01  -8.8530063e-01   2.0152675e-01  -7.3369147e-01  -9.7707862e-01  -1.9102731e+00  -1.0988783e+00  -8.5781030e-01   1.1216291e+00   3.9612725e-01  -1.5306382e+00  -9.3393763e-01  -1.6674541e+00  -8.6312452e-01  -3.8172961e+00  -2.5863549e+00   5.4305481e+00   5.4850066e+00   3.8156411e+00   5.6741299e+00   3.6120966e+00   8.2117265e+00  -5.5824514e-01   4.1447211e-01   6.8937256e-01   4.7628575e-01   2.3400316e+00   1.9591272e+00   1.8755159e+00   1.0598710e+00   1.0815602e+00   1.0347632e+00  -7.1342718e-01   2.9097167e-01  -7.1930120e-02   5.2665927e-01
   2.6545802e-01   5.4388744e-01  -3.4203220e+00  -1.6138619e+00  -1.1672095e+00  -3.5339413e-01  -1.6523107e+00   1.1259079e+00   1.2789257e-01   9.5536600e-01  -1.0955533e+00  -3.1675879e-01  -1.5984228e+00  -1.4920622e-01  -1.7106151e-02   3.4131262e-01   1.3414353e+00   6.6776190e-01  -3.1200483e+00  -7.6517816e-01   4.3971705e+00   3.1234981e+00   1.6608003e+00   2.8759797e+00   2.3760216e+00   5.4149618e-01   8.3034174e-01  -8.1386857e-01   1.6030057e+00   2.2826067e+00   8.6486303e+00   6.2626248e+00   3.6566434e-01   1.9702085e+00   1.0687491e+00   1.8818730e-01  -1.8540593e-01  -2.4381386e+00  -7.7510292e-01  -1.2773310e+00   2.3863580e+00   5.1456208e+00   1.6198790e+00   1.4499103e+00  -7.4290567e-01  -4.9446332e-01   1.1955065e+00   2.2756816e+00   1.2381841e+00   1.1598213e+00   2.8206316e+00   1.0713450e+00   3.4668207e+00   1.6010498e+00   1.0662980e+00  -2.0882838e-01   3.7495844e-01  -2.1466173e-01  -1.3673647e+00  -2.0008992e+00  -1.9319821e+00  -6.2775536e-01   3.2169780e-01   5.9813896e-01  -1.9430149e+00  -7.7210737e-01  -2.4111949e+00  -1.0756711e+00  -3.9230966e+00  -2.3858362e+00   5.0996769e+00   4.8692070e+00   4.0878462e+00   5.0065815e+00   3.3818266e+00   7.5131073e+00  -3.6325208e-01   1.8100584e-01   8.8421033e-01   1.7717044e-01   2.4051906e+00   2.5582727e+00   2.9052570e+00   1.2272154e+00   1.1518913e+00   1.6688670e+00  -2.0040802e+00   1.1330024e-01  -1.0146261e-01   9.1518418e-01
  -4.5279401e-01  -2.0830287e-02  -3.1754280e+00  -2.0099299e+00  -8.9281875e-01  -6.0048609e-01  -9.4535119e-01   1.2808686e+00   8.7314521e-01   7.5429238e-01  -1.2448471e+00  -7.4794346e-01  -1.2839152e+00  -1.3126181e-02  -3.6393061e-01   1.6901245e-01  -3.4810419e-02  -4.8617198e-02  -3.1508733e+00  -9.4153065e-01   5.1412101e+00   4.2269504e+00   2.2025365e+00   2.4075292e+00   2.3256991e+00   3.0250443e-01   7.0150199e-01  -4.3294922e-01   1.0333933e+00   1.8960549e+00   9.2651118e+00   6.1670961e+00   1.0080678e+00   1.6502835e+00   2.2983212e+00   4.1506738e-01  -3.4342839e-01  -2.1211216e+00  -9.1649426e-01  -1.0880611e+00   2.8022121e+00   5.8019339e+00   3.6097854e-01  -1.1989057e+00  -1.9608417e-01  -1.6758988e+00   1.0473149e+00  -7.0069815e-01   8.0193321e-01  -7.4404506e-02   1.4905529e+00   3.4469860e-01   2.2629380e+00   1.0477083e-01  -3.0029610e-01  -1.1097994e+00  -7.2190755e-01  -1.1273230e+00  -8.2708265e-01  -1.9064764e+00  -1.1060107e+00   1.5100154e-01   5.9765559e-01   2.0624586e-01  -2.1653310e+00  -1.0409423e+00  -1.4948218e+00  -1.3320980e+00  -3.1156594e+00  -1.7901608e+00   6.0720958e+00   6.1965223e+00   4.0650059e+00   4.8896411e+00   3.8045240e+00   7.9064644e+00   1.5258971e+00   1.1008690e+00  -5.2902981e-01  -1.7912426e+00   5.0180962e-01   1.2545321e+00   1.6027497e+00   4.6717229e-01   1.3024694e-01   5.6469758e-01  -3.0682221e+00  -1.3732421e+00   1.7776377e-01   8.4550871e-02
   1.0504409e-01   3.4605937e-01  -3.5509798e+00  -2.1180317e+00  -8.3315137e-01   2.5719846e-01  -1.3410091e+00   1.4581311e+00   7.9093207e-01   1.4238215e+00  -1.5811378e+00  -4.7939043e-01  -1.3225810e+00   4.4681453e-01  -6.5955096e-01   4.8482862e-01   7.9708303e-01  -1.0962506e-01  -4.0198483e+00  -8.5279225e-01   4.9209343e+00   3.5754009e+00   2.0795671e+00   2.3171903e+00   2.3354675e+00   3.9930314e-01   7.5339213e-01  -3.0499644e-01   7.4722065e-01   1.8965674e+00   9.2944350e+00   5.2212141e+00   6.3790286e-02   1.8205797e+00   2.5196161e+00   1.3904733e+00  -1.1065486e-01  -2.2878339e+00  -1.0384141e+00  -1.5926225e+00   1.9502030e+00   5.2068589e+00   1.3701784e+00   1.5458244e-01  -2.5547374e-01  -9.1641849e-01   1.4941403e+00   6.8856683e-01   1.0853136e+00   9.8669617e-01   2.3089038e+00   1.6099149e+00   2.7829051e+00   9.8688322e-01   3.3531792e-01  -9.1675172e-01  -3.8952013e-01  -3.5758815e-01  -1.5964948e+00  -2.2937731e+00  -2.2651995e+00  -3.0976973e-01  -1.2928928e-01   3.5264644e-01  -2.2812215e+00  -8.7410609e-01  -2.3727827e+00  -1.2160177e+00  -4.1980671e+00  -2.0649272e+00   6.4802925e+00   4.8917698e+00   4.2849110e+00   4.7686998e+00   3.0824391e+00   6.6818401e+00   1.0080947e+00   1.5237347e+00  -6.3222560e-01  -1.4159463e+00   8.1555902e-01   1.8727485e+00   1.9247577e+00   5.7607838e-01   2.9517580e-01   1.4354013e+00  -3.0225796e+00  -8.2974525e-01  -3.3109975e-01   3.2096615e-01
   2.8401195e-01   3.5164129e-01  -3.2860101e+00  -2.4883564e+00  -5.3804205e-01   5.9591158e-01  -1.2432188e+00   1.1042031e+00   7.7395485e-01   1.5557612e+00  -1.7914826e+00  -7.8520541e-01  -1.3011268e+00   4.8077692e-01  -9.8997521e-01   3.3248055e-01   5.1119382e-01  -4.9092129e-01  -4.4694860e+00  -9.9521999e-01   5.0349340e+00   3.0950990e+00   2.5016272e+00   1.3103127e+00   2.4750504e+00  -5.7482824e-01   6.2103248e-01  -4.2371002e-01  -4.6381174e-01   1.4107606e+00   9.3576288e+00   3.7920276e+00  -2.4495477e-02   1.6778186e+00   3.5017720e+00   2.2571196e+00  -5.5529179e-01  -2.2142056e+00  -1.6421504e+00  -1.9257237e+00   5.3923150e-01   4.6337421e+00   1.5383790e+00   1.2260990e-02   2.2183404e-01  -6.7318963e-01   2.0043516e+00   3.1710712e-01   1.2047603e+00   1.3592413e+00   2.0133394e+00   1.8096358e+00   2.1410795e+00   5.2508215e-01   1.3187000e-01  -1.3068522e+00  -4.1451907e-01  -4.3336762e-01  -1.3208394e+00  -2.1085889e+00  -2.2979525e+00  -7.5270779e-01  -2.4187337e-01  -5.7368372e-02  -2.2240991e+00  -1.3539723e+00  -2.1550296e+00  -8.8429600e-01  -4.1512099e+00  -1.5218811e+00   7.0422297e+00   4.1252979e+00   3.5906864e+00   4.1830293e+00   2.6718009e+00   5.7569685e+00   1.4411937e+00   2.6020142e+00  -1.2737249e+00  -1.8226502e+00   2.6046384e-01   1.4005314e+00   8.0148260e-01   7.0262852e-03   2.3665372e-02   8.6206424e-01  -4.0147744e+00  -9.1018915e-01  -5.2019825e-01   5.0946354e-02
   3.1399402e-01   4.9318556e-01  -2.8204164e+00  -2.4555636e+00  -6.5672562e-01   1.1009650e+00  -1.2270644e+00   1.0632802e+00   4.7675167e-01   2.1064148e+00  -1.9068894e+00  -1.0621788e+00  -1.4098838e+00  -6.1549259e-02  -1.5588647e+00  -2.2847657e-01   5.7550973e-01  -4.9405012e-01  -4.0998781e+00  -1.3842785e+00   4.2114233e+00   3.4957479e+00   1.8403051e+00   8.3948705e-01   2.2266105e+00   3.9031700e-02   8.3790950e-01  -3.4748087e-03  -9.9498095e-01   3.3546470e-01   7.8795282e+00   2.5184856e+00  -5.6296645e-01   1.0041418e+00   3.0926898e+00   1.8977067e+00  -1.6106266e-01  -2.2849190e+00  -8.6042474e-01  -2.3391145e+00   2.7097137e-01   3.9882351e+00   1.6809251e+00   4.2530703e-01  -4.9245015e-01  -7.1648040e-01   2.8062956e+00   8.8441326e-01   5.1241749e-01   1.7354149e+00   2.1724696e+00   2.7852457e+00   2.4868635e+00   2.0557480e+00   2.9419581e-01  -5.1270852e-01  -3.2525537e-01   7.1836643e-03  -1.4984955e+00  -1.8639799e+00  -2.9445671e+00  -1.0438075e+00  -1.1500906e+00  -2.4033017e-01  -2.2225208e+00  -1.1101522e+00  -2.8133630e+00  -9.4909260e-01  -3.2273813e+00  -1.0261655e+00   5.9068566e+00   2.8308559e+00   2.8790928e+00   2.7554650e+00   1.5492246e+00   3.2410561e+00   1.2911002e+00   2.5053963e+00  -1.0513167e+00  -1.6113817e+00   2.0772752e-01   1.5701028e+00   2.9268454e-01  -5.3356757e-01  -1.6527846e-02   8.5975759e-01  -5.0052777e+00  -1.1873073e+00  -5.9261834e-01   1.0515009e-01
   2.1854158e-01   3.3917131e-01  -2.3049280e+00  -2.5463737e+00  -2.4692284e-01   1.5476188e+00  -6.0152034e-01   7.5447248e-01   1.4898059e+00   2.4677342e+00  -1.6918993e+00  -1.0842973e+00  -9.6178636e-01  -6.3258823e-02  -2.0049602e+00  -3.7876390e-01  -6.8605345e-02  -8.3578840e-01  -3.8924779e+00  -1.0031047e+00   3.2444264e+00   4.0379333e+00   6.4213651e-01  -6.6591533e-01   1.3198533e+00   3.7620374e-01   3.7218873e-01   4.2286105e-01  -8.7160352e-01  -2.1584649e-01   6.7204136e+00   1.6643605e+00  -3.2889494e-01   7.8498805e-01   3.6133546e+00   2.3062457e+00  -1.0990264e-01  -2.2050899e+00  -1.0579829e+00  -4.1577250e+00   2.3516848e-01  -6.6818748e-01   2.4913482e+00   3.8613685e-01   5.1113525e-01  -2.3428303e-01   3.3050020e+00   2.1902443e-01   7.9199895e-01   2.0192901e+00   1.9511084e+00   3.1291342e+00   1.4727448e+00   1.5412769e+00  -2.7603983e-01  -8.6454753e-01  -6.4569525e-01  -2.3174352e-03  -1.2013133e+00  -1.2811565e+00  -2.5913854e+00  -1.1706102e+00  -1.1541651e+00  -1.1653053e-01  -2.6490282e+00  -1.6704522e+00  -1.9591893e+00  -4.6849442e-01  -2.5008566e+00  -3.9199729e-01   5.5021162e+00   2.2444650e+00   3.0346169e+00   2.1021341e+00   1.1657887e+00   2.2273858e+00   2.0586806e+00   2.1756089e+00  -1.9684696e+00  -2.8164276e+00  -6.4355678e-01   8.6824201e-01  -1.0207011e+00  -1.3608806e+00  -5.4754079e-01   4.5042845e-01  -5.2074449e+00  -1.2946377e+00  -5.7296204e-01  -7.8145562e-01
   3.7507152e-01   1.5042847e-01  -1.3458601e+00  -2.2445291e+00   2.9041183e-01   1.9737543e+00  -8.8933126e-02   9.0909316e-01   1.5356168e+00   2.4358298e+00  -1.2749951e+00  -6.9693329e-01  -4.8579870e-01   3.8111178e-01  -2.4046915e+00  -4.2325905e-01  -3.5209603e-01  -8.0999905e-01  -3.0074478e+00  -8.5349752e-01   2.7504240e+00   3.5645604e+00   1.4650897e-01  -1.8773325e+00   9.1647789e-01   4.8546327e-01   6.7360451e-01   8.5020514e-01  -1.1694440e+00  -2.5025230e-01   4.6530521e+00  -5.6390402e-01  -7.7940303e-01   4.7424336e-01   3.0135818e+00   1.9787421e+00   2.3143124e-01  -1.1573734e+00  -3.6835717e-01  -3.2805026e+00  -5.7581840e-01  -5.6273036e-01   1.9873440e+00  -1.5071738e-01  -1.0319212e-01  -5.3228383e-01   3.1016113e+00   1.6618853e-01  -2.9582919e-01   1.2837211e+00   1.1708157e+00   2.7115883e+00   1.2652121e+00   1.9542998e+00  -1.6509536e-01  -5.0095884e-01  -6.7351175e-01   2.4640179e-01  -1.1086797e+00  -8.8732524e-01  -2.0064724e+00  -4.2425885e-01  -1.4104814e+00  -3.0914311e-01  -1.9071447e+00  -9.2091669e-01  -2.1386191e+00  -4.9776765e-01  -1.1291219e+00   5.1907602e-01   3.9774924e+00   3.4614056e-01   1.3988808e+00   3.2851727e-01  -2.8962195e-01  -9.1643163e-01   1.1957847e+00   2.2285513e+00  -1.6681708e+00  -1.6583571e+00  -8.9556437e-01   6.1693083e-01  -1.2820876e+00  -1.4933991e+00  -9.5280969e-01  -4.2986203e-02  -4.2860001e+00  -1.4539719e+00  -5.8785725e-01  -7.4789955e-01
   9.5665669e-02   2.6615711e-01  -1.3518456e+00  -2.3242193e+00  -8.1440231e-02   2.4582060e+00   1.2853049e-02   8.2797672e-01   1.6306281e+00   2.8548453e+00  -1.5916478e+00  -9.3522845e-01  -5.2279228e-01   1.0838834e-01  -3.0196799e+00  -8.1476738e-01  -5.8568300e-01  -8.4011819e-01  -3.1187041e+00  -4.7593362e-01   1.1254989e+00   3.9209603e+00  -7.1860288e-01  -2.0440213e+00  -5.3812095e-01   6.8923768e-01   1.2287981e-01   1.2133691e+00  -1.0340925e+00  -1.1834455e+00   3.4761180e+00  -1.0728010e+00  -8.8543477e-01   1.8043119e-01   3.5539356e+00   1.8834134e+00   9.2979835e-01  -1.0534741e+00   2.3976489e-01  -3.5219700e+00   6.8494166e-01  -2.5101057e+00   1.6690283e+00  -2.9628504e-01  -3.9148074e-02  -5.2112022e-01   3.4116366e+00  -5.3454223e-01  -2.8336910e-01   1.8879032e+00   1.0616432e+00   3.7087433e+00   5.5586826e-01   2.5073356e+00  -7.2251387e-01   2.5519711e-02  -8.5783311e-01   2.9468048e-01  -1.1819376e+00  -6.4903109e-01  -2.5121662e+00  -5.7909010e-01  -1.5021872e+00  -1.5574023e-01  -2.3756147e+00  -9.3487293e-01  -2.1632320e+00  -3.6891022e-01  -7.2953977e-01   8.8171866e-01   3.3947792e+00   1.0228720e-01   1.6860476e+00  -5.5165711e-01  -6.0281478e-01  -2.1453746e+00   1.9935534e+00   2.2279255e+00  -2.1348132e+00  -2.5218509e+00  -1.2128224e+00   6.7184388e-01  -1.7700746e+00  -1.9661750e+00  -1.2171439e+00  -1.0621115e-01  -4.6947688e+00  -1.9968186e+00  -6.8146861e-01  -1.3200069e+00
   6.9809287e-02   2.0937316e-02  -5.4504760e-01  -2.1857620e+00   6.3600018e-01   2.9608441e+00   1.7079753e-01   1.2269908e+00   8.7572378e-01   3.0319412e+00  -1.9101367e+00  -9.3721006e-01  -8.8566263e-01   6.8429009e-01  -3.5010589e+00  -8.5456553e-01  -7.0220442e-01  -8.0654097e-01  -3.0267835e+00  -1.0741983e+00   1.6427162e+00   2.7670213e+00  -1.7049969e-01  -2.6811601e+00   1.8045285e-01  -4.4549418e-01   6.8450311e-01   1.2536977e+00  -2.6227581e+00  -1.4953376e+00   2.7205961e+00  -3.3074399e+00  -1.7078778e+00  -6.2744603e-01   3.2362006e+00   1.4149172e+00   9.6702751e-01   2.5059308e-01   4.6333662e-01  -2.1893631e+00  -1.2316562e+00   5.4389668e-02   1.1073753e+00  -9.6832463e-01  -9.1871334e-01  -1.1561023e+00   3.7445731e+00  -7.1830974e-01  -7.7784057e-01   1.4084053e+00   1.0049900e+00   3.5414642e+00   8.3921500e-01   2.8036190e+00   5.0908423e-03   2.5111175e-01  -7.9078978e-01   9.9434461e-02  -1.2648517e+00  -8.0779136e-01  -2.6278745e+00  -1.0163038e+00  -1.5206734e+00  -8.9987651e-01  -1.7147241e+00  -8.8239042e-01  -2.5156707e+00  -5.0330609e-01   2.7257587e-01   1.4545040e+00   3.2671812e+00  -8.0440405e-01  -2.3838661e-01  -1.5141785e+00  -1.7118070e+00  -4.3324695e+00   1.4316512e+00   3.5850684e+00  -2.0453284e+00  -1.4838692e+00  -1.0997072e+00   4.8463281e-01  -2.5658698e+00  -1.4806386e+00  -1.3130692e+00  -7.1120980e-01  -5.1458488e+00  -1.8837584e+00  -8.6293073e-01  -1.0667505e+00
  -4.1109329e-02  -1.3784276e-01  -2.0634218e-01  -1.9880788e+00   8.8318821e-01   2.7416543e+00   3.2452572e-01   1.3238306e+00   5.3231634e-01   2.6281034e+00  -1.9764546e+00  -9.4460585e-01  -7.6917203e-01   8.3446273e-01  -3.9883311e+00  -7.9671004e-01  -9.5372123e-01  -7.9538399e-01  -2.6137805e+00  -8.8771924e-01   1.2469221e+00   2.4208452e+00  -7.0620061e-01  -2.9766824e+00  -5.0192422e-02  -4.9224907e-01   7.8092516e-01   1.2228084e+00  -2.7762338e+00  -1.5768922e+00   1.2922947e+00  -4.0115308e+00  -1.8410243e+00  -7.1706992e-01   3.6957303e+00   1.2618184e+00   1.3457770e+00   7.9390007e-01   8.2940494e-01  -1.1063483e+00  -7.6452549e-01   1.3170758e+00   9.7934671e-01  -1.4547240e+00  -1.0003183e+00  -1.4779131e+00   3.8999130e+00  -9.1113645e-01  -1.1058374e+00   7.1947981e-01   6.7484647e-01   3.3224963e+00   6.4950557e-01   3.1315686e+00   2.9396830e-01   4.7454275e-01  -9.2778361e-01   2.1243017e-01  -1.3180581e+00  -7.4330668e-01  -2.4542204e+00  -5.7501017e-01  -1.8484826e+00  -7.1116209e-01  -1.2604082e+00  -3.8829297e-01  -2.2251406e+00  -5.8495364e-01   1.0175515e+00   2.0793628e+00   2.1455795e+00  -1.3532164e+00  -6.8179033e-01  -2.1076413e+00  -2.3188715e+00  -5.2994874e+00   1.9186134e+00   3.7912781e+00  -2.0459807e+00  -1.2241795e+00  -1.3481620e+00   5.2355930e-01  -2.6384913e+00  -1.3123421e+00  -1.5760035e+00  -6.9260411e-01  -5.0384454e+00  -1.7991772e+00  -9.4236529e-01  -9.4915508e-01
  -1.0663374e-01  -4.7209223e-01  -1.7090046e-02  -2.1646628e+00   1.2601103e+00   2.3397047e+00   6.8602068e-01   1.2130997e+00   3.5555169e-01   1.8702661e+00  -1.8923626e+00  -8.2930295e-01  -4.9165120e-01   1.5628067e+00  -4.1685802e+00  -4.2549658e-01  -1.7414353e+00  -9.2455562e-01  -2.6677363e+00  -5.0287986e-01   1.1118689e+00   1.3712320e+00  -4.2172329e-01  -3.8434298e+00  -4.6333545e-01  -2.1737318e+00   4.4469545e-01   7.3024312e-01  -3.2449452e+00  -1.1314275e+00   1.0752335e+00  -4.8290376e+00  -1.3232219e+00  -2.1618939e-01   4.9696543e+00   1.6201431e+00   1.1097708e+00   1.6931303e+00   5.2737342e-01   6.1317893e-01  -6.7524756e-01   3.0436972e+00  -4.7934513e-03  -2.7212792e+00  -6.0639266e-01  -1.8291308e+00   3.2625663e+00  -2.1779073e+00  -1.1725837e+00  -1.3386364e-01  -2.3140744e-01   2.3321734e+00  -3.2251314e-01   2.0335931e+00   1.1156194e-01   7.3923906e-02  -1.0976968e+00  -2.8504364e-01  -8.5647590e-01  -5.1830184e-01  -1.2935108e+00   1.2133916e-01  -9.8501620e-01  -7.2363923e-01  -8.1538420e-01  -2.8123864e-01  -1.4329862e+00  -3.4626612e-01   1.4017071e+00   2.8263553e+00   2.0413425e+00  -1.6219648e+00  -1.4881463e+00  -2.3375939e+00  -2.2412833e+00  -5.2087625e+00   2.5056446e+00   4.7419285e+00  -2.4310041e+00  -1.2403557e+00  -1.8037324e+00  -2.2615477e-01  -2.9307491e+00  -1.2278167e+00  -1.9754845e+00  -1.5245425e+00  -4.6177834e+00  -1.8318398e+00  -9.2483568e-01  -1.1467518e+00
  -2.4941642e-01  -8.7481407e-01   1.3181225e+00  -1.6385844e+00   1.8877433e+00   3.2624776e+00   1.0345953e+00   1.0103912e+00   8.2787133e-01   2.8864918e+00  -1.7736391e+00  -6.7201306e-01  -6.1866665e-01   1.5179933e+00  -3.6462734e+00  -4.2727925e-01  -1.6983839e+00  -8.1459388e-01  -1.7201337e+00  -1.0529223e+00   1.1006669e+00   8.4186910e-01  -7.0080653e-01  -4.4114510e+00   4.6616913e-01  -1.2080392e+00   1.2858741e+00   1.6041677e+00  -3.5399110e+00  -1.3719181e+00   3.8339183e-01  -5.7010203e+00  -1.5882887e+00  -9.8678590e-01   4.1356511e+00   1.0056672e+00   1.3515663e+00   2.4080481e+00   1.2624937e+00  -8.1683296e-01  -2.2092744e+00  -1.7036450e-01  -2.0425210e-01  -2.6229918e+00  -9.5419673e-01  -1.6955093e+00   3.2468952e+00  -2.1135898e+00  -1.5129326e+00  -9.2665424e-03   6.1425107e-02   2.4670222e+00  -1.7891345e-01   2.0765275e+00   2.9238464e-01   3.3603989e-01  -1.2225784e+00  -6.3695498e-01  -8.1076971e-01  -3.5367263e-01  -1.4841066e+00  -9.9146956e-01  -9.3012040e-01  -1.4354341e+00  -3.3240542e-01  -3.6319937e-01  -1.6100432e+00  -2.8728803e-01   2.3959210e+00   2.3784305e+00   1.2350997e+00  -2.5237173e+00  -2.5455583e+00  -2.8718380e+00  -2.8379256e+00  -6.7051472e+00   1.5239001e+00   4.5662457e+00  -1.7372141e+00  -2.7688563e-01  -1.3017954e+00  -5.8717110e-01  -3.9233349e+00  -1.2107211e+00  -1.8829614e+00  -2.1409437e+00  -4.1449666e+00  -1.7373002e+00  -9.4116775e-01  -1.3177097e+00
   6.9542232e-03  -6.1428413e-01   2.2543556e+00  -1.0772806e+00   1.6144709e+00   3.2620884e+00   1.3050477e+00   5.3618978e-01   6.8889410e-01   2.6394276e+00  -8.5930642e-01  -2.7502457e-01  -1.6739896e-01   1.0055123e+00  -3.6090210e+00  -8.3315370e-01  -1.3551043e+00  -6.4125964e-02   3.7537496e-02  -6.6820075e-01  -2.0650354e-01   9.2760359e-01  -2.0506993e+00  -5.0415344e+00  -2.5005976e-01  -7.0117805e-02   1.5074162e+00   1.9998843e+00  -2.6401557e+00  -1.6477517e+00  -2.2451031e+00  -6.3496863e+00  -1.2886079e+00  -1.0305986e+00   2.7772069e+00   6.4172115e-02   1.7439667e+00   2.4229784e+00   2.5174415e+00  -7.1776422e-01  -1.7617400e+00  -1.4043858e+00  -6.8071446e-01  -2.1497815e+00  -1.8774603e+00  -1.5697005e+00   2.7337516e+00  -9.9680448e-01  -2.5714555e+00  -3.7697542e-01  -3.6684674e-01   2.0684156e+00  -4.5678644e-02   3.0696704e+00   3.3663790e-01   1.3526697e+00  -5.5347732e-01  -3.6749602e-02  -3.8148902e-01   3.8114347e-01  -6.7878772e-01  -5.2815914e-01  -9.9897684e-01  -1.2397762e+00   2.5728394e-01   2.9502289e-01  -1.7567221e+00  -2.0374263e-01   4.0644465e+00   3.2354535e+00  -1.5772240e+00  -4.2748720e+00  -3.7851369e+00  -4.6958373e+00  -3.6986217e+00  -8.9996193e+00   1.2513555e-01   3.1727900e+00   3.8950455e-03   1.8504081e+00  -3.8454300e-01  -1.2423084e-01  -3.4644108e+00  -1.3961298e+00  -1.6805843e+00  -2.3816751e+00  -2.4042243e+00  -1.6618996e+00  -5.7624287e-01  -1.0651516e+00
  -1.0576195e-01  -2.4238999e-01   2.3316921e+00  -7.8683355e-01   1.5027241e+00   3.3236553e+00   1.3485456e+00   1.8494028e-01   1.2190536e+00   3.1203270e+00  -1.1653271e+00  -8.6878348e-01  -3.8287347e-01  -1.2208852e-01  -4.2765322e+00  -1.4016901e+00  -9.2646600e-01  -1.8571587e-01   3.7550817e-01  -3.3222422e-01  -2.0978289e+00   1.7411453e+00  -3.3347036e+00  -3.8825182e+00  -9.9732051e-01   1.5354388e+00   1.3292891e+00   2.1625718e+00  -2.6747761e+00  -2.9683413e+00  -4.3407773e+00  -5.9565746e+00  -1.2657667e+00  -1.5256967e+00   3.2698605e+00   5.8132363e-01   2.7344206e+00   1.8150102e+00   2.8342830e+00  -2.0566405e+00  -1.2245419e+00  -5.9214790e+00   5.6339315e-01  -1.4435358e+00  -8.9366767e-01  -9.8400361e-01   3.5764359e+00  -1.3225947e+00  -1.9099757e+00   4.4741514e-02  -2.4971434e-01   3.4421322e+00  -8.2905553e-01   3.6491038e+00   1.7747345e-01   1.7890267e+00  -4.4619257e-01   3.9219299e-01  -3.7009017e-01   4.2976300e-01  -1.4453777e+00  -1.4070072e+00  -2.2030868e+00  -1.0832497e+00   2.3595427e-01   4.1837481e-01  -8.1657769e-01   4.4671508e-01   4.2045174e+00   3.5598271e+00  -2.3879226e+00  -3.4399821e+00  -3.1340066e+00  -4.7284635e+00  -4.2071036e+00  -9.1168313e+00   1.8830774e+00   3.0614469e+00  -7.7305578e-02   9.9247641e-01  -9.4488224e-01   2.2276305e-01  -5.0709482e+00  -2.5077291e+00  -1.8567270e+00  -1.7175403e+00  -2.8508226e+00  -1.2917034e+00  -7.4277197e-01  -1.4109965e+00
  -3.7176233e-01  -6.0974081e-01   2.5007493e+00  -6.9228211e-01   1.5753105e+00   3.0924286e+00   1.5593515e+00   2.1145532e-01   1.3294746e+00   3.4954426e+00  -1.3252216e+00  -1.0660956e+00  -6.6471212e-01  -2.6051316e-01  -4.2114275e+00  -1.2393480e+00  -1.1647854e+00  -8.5394305e-02   8.9229796e-02  -7.8260854e-01  -2.5643864e+00   1.4272826e+00  -3.2549726e+00  -3.3424110e+00  -7.1406142e-01   1.3647341e+00   1.4968907e+00   1.8720814e+00  -2.8065509e+00  -2.8380153e+00  -3.9244493e+00  -5.0400868e+00  -9.8596866e-01  -1.5445013e+00   3.8445718e+00   5.7910886e-01   2.7035890e+00   1.7445360e+00   2.7752900e+00  -2.6091142e+00  -1.7286713e+00  -7.0066730e+00   4.2499967e-01  -1.6373607e+00  -6.4712016e-01  -1.3262815e+00   3.2361806e+00  -1.8145238e+00  -1.7260677e+00  -1.0904294e-01  -1.4331238e-01   3.3832537e+00  -1.1284224e+00   3.2607631e+00   2.8314006e-01   1.5962505e+00  -6.0657811e-01  -2.2870115e-01  -2.6091874e-01   3.1758012e-01  -1.0651382e+00  -1.5927718e+00  -1.7081399e+00  -1.2199043e+00   7.3453447e-01   6.4355880e-01  -3.3630540e-01   4.8415713e-01   3.7886440e+00   2.9050319e+00  -2.2903627e+00  -2.8978805e+00  -3.1117536e+00  -4.0845559e+00  -3.7755572e+00  -7.6866436e+00   2.2973133e+00   3.4304862e+00  -1.0118397e-01   8.6159795e-01  -6.3118052e-01   9.6550032e-02  -5.9913189e+00  -2.6654981e+00  -1.6047776e+00  -1.9763867e+00  -3.9927278e+00  -9.6201028e-01  -8.3834196e-01  -1.3762003e+00
  -5.4489027e-01  -9.0143896e-01   2.8695283e+00  -5.4893786e-01   2.0029572e+00   2.8894062e+00   1.6004494e+00   3.3148711e-01   1.0914522e+00   3.7200295e+00  -1.5279180e+00  -1.1647830e+00  -1.0845650e+00  -8.9221574e-02  -3.9970249e+00  -1.0424091e+00  -1.0642148e+00  -2.2441318e-02   1.1487341e-01  -1.4688204e+00  -1.7036168e+00   5.9563377e-01  -2.4946291e+00  -2.7769338e+00   5.8895753e-01   7.1234336e-01   2.2130600e+00   1.6291484e+00  -3.6892113e+00  -2.5859004e+00  -3.2406416e+00  -4.8194309e+00  -8.9505446e-01  -1.7355587e+00   3.9080967e+00   4.4668873e-01   2.4779107e+00   2.1500478e+00   2.6568608e+00  -2.1928959e+00  -3.3023337e+00  -5.2346942e+00  -2.2579767e-01  -2.3888171e+00  -9.7409628e-01  -1.9515144e+00   2.9693992e+00  -2.4371762e+00  -1.6660901e+00  -8.0845492e-01  -7.6474554e-02   2.8272789e+00  -9.0744966e-01   2.5389654e+00   7.3896028e-01   1.2915017e+00  -5.8942312e-01  -8.5120226e-01  -5.9053844e-02  -3.8008278e-02  -8.4328769e-01  -2.1003162e+00  -1.4643397e+00  -1.8813353e+00   1.2419769e+00   6.0588713e-01  -1.6106302e-01   4.3097562e-01   3.7937851e+00   2.4960179e+00  -1.8463950e+00  -2.2356757e+00  -3.9779694e+00  -3.4468925e+00  -3.5328455e+00  -6.7458324e+00   2.4321671e+00   4.5584996e+00   2.6524171e-01   1.4973726e+00  -3.8188447e-01  -1.6767390e-01  -6.6676815e+00  -2.3541849e+00  -1.5467381e+00  -2.4640630e+00  -4.5116406e+00  -8.3596827e-01  -8.5745292e-01  -1.0682917e+00
  -5.1145442e-01  -8.5563967e-01   2.8785809e+00  -3.6670163e-01   1.9836106e+00   2.4588967e+00   1.1846091e+00   6.0491325e-02   6.6097615e-01   3.4054848e+00  -1.6566095e+00  -1.2420391e+00  -1.4155061e+00  -2.0086393e-01  -3.5402233e+00  -8.4008461e-01  -5.6957717e-01   7.7555003e-03   2.6481547e-01  -1.7292921e+00  -6.8740867e-01  -6.1771292e-02  -1.7540398e+00  -2.0166494e+00   1.8320432e+00   6.1603395e-01   2.6200646e+00   1.3724817e+00  -4.0440121e+00  -2.3962101e+00  -2.7092276e+00  -4.2819214e+00  -6.2415196e-01  -1.6569275e+00   3.9296655e+00   5.9367021e-01   2.3071087e+00   1.9300461e+00   2.5691069e+00  -1.7244395e+00  -3.8657498e+00  -3.1144208e+00  -4.9804197e-01  -2.3914264e+00  -9.0486991e-01  -1.8491192e+00   2.7902810e+00  -2.1231181e+00  -1.3511440e+00  -1.2095934e+00   6.9644823e-02   2.2798741e+00  -6.1494466e-01   1.9104077e+00   1.1014968e+00   1.0784237e+00  -3.2670222e-01  -9.3400752e-01   1.1751862e-01  -3.3186035e-01  -8.5222364e-01  -2.6618487e+00  -1.5758305e+00  -2.1874673e+00   1.6140675e+00   4.3212362e-01   1.7447426e-01   4.6968386e-01   3.6592645e+00   2.2082742e+00  -1.6994535e+00  -1.7235977e+00  -4.2961602e+00  -2.7845922e+00  -3.1537861e+00  -5.6008991e+00   2.4890414e+00   4.9530436e+00   1.0610873e+00   2.1756595e+00  -7.5115715e-02  -1.3831800e-01  -6.4744698e+00  -1.8256427e+00  -1.3756321e+00  -2.3739018e+00  -3.8968288e+00  -4.7381070e-01  -7.6223050e-01  -6.0263653e-01
  -5.3262054e-01  -6.6285036e-01   2.7547570e+00   2.8834785e-02   1.5916898e+00   2.1255958e+00   9.3221478e-01   2.0486743e-02   6.8104075e-01   3.4894128e+00  -1.7221997e+00  -1.3193500e+00  -1.5203992e+00  -8.3561950e-01  -3.3608730e+00  -9.0491330e-01   1.6867715e-01   1.8782263e-01   6.1038807e-01  -1.8225411e+00  -1.1483574e+00   3.4295066e-01  -2.1546673e+00  -6.9014616e-01   2.1129518e+00   2.1247600e+00   2.9250470e+00   1.4560137e+00  -3.5113790e+00  -2.6598832e+00  -3.2445104e+00  -3.0717232e+00  -5.5104606e-01  -1.6606491e+00   3.7692784e+00   7.3268032e-01   2.9457912e+00   1.1173718e+00   3.2491670e+00  -2.1550364e+00  -3.4797455e+00  -3.4279551e+00  -2.5109723e-01  -1.9545088e+00  -9.9342324e-01  -1.8722039e+00   2.6628550e+00  -1.5801076e+00  -1.2731441e+00  -1.3972225e+00   4.0816433e-01   2.5507522e+00  -2.3448455e-01   2.3106864e+00   1.3646869e+00   1.3800277e+00  -1.2325454e-01  -5.5891728e-01  -1.8453739e-02  -6.7032803e-01  -1.2221503e+00  -2.9343521e+00  -2.3427443e+00  -2.0940299e+00   1.9043126e+00   8.8453586e-01   2.8400631e-01   3.7077771e-01   3.4709538e+00   1.7239150e+00  -2.4690855e+00  -1.3410802e+00  -3.8200722e+00  -2.5450366e+00  -3.0507854e+00  -5.1057917e+00   2.7283469e+00   4.2932789e+00   1.8218558e+00   2.4914126e+00   2.1239824e-01   4.3063879e-01  -6.2398290e+00  -1.8648415e+00  -1.1756941e+00  -1.5940521e+00  -3.6342701e+00  -2.2066290e-01  -7.3532094e-01  -2.2240356e-01
  -6.6606499e-01  -6.1693444e-01   2.3615989e+00   1.7656428e-01   1.1494247e+00   1.6267722e+00   8.6207866e-01  -9.6546743e-03   1.0371214e+00   3.6283603e+00  -1.6511661e+00  -1.4810862e+00  -1.6478800e+00  -1.3614354e+00  -3.2179977e+00  -8.5825428e-01   3.7599266e-01   1.8100310e-01   5.3550465e-01  -1.8799047e+00  -1.7786768e+00   9.0744532e-01  -2.2854061e+00   5.6775590e-01   2.0221506e+00   2.9483836e+00   2.7681320e+00   1.2768285e+00  -2.9314037e+00  -2.7501848e+00  -3.1281570e+00  -1.5283647e+00  -5.4653854e-02  -1.4945235e+00   3.6906959e+00   8.8471769e-01   3.2192865e+00   2.6707132e-01   3.4356187e+00  -2.8852631e+00  -2.8359265e+00  -4.5734189e+00  -1.6447457e-01  -1.7643916e+00  -6.0361974e-01  -1.8582184e+00   2.2284444e+00  -1.7079716e+00  -1.0381228e+00  -1.6069906e+00   4.5944029e-01   2.6764176e+00  -3.5079694e-01   2.1357576e+00   1.1973378e+00   1.3363349e+00  -1.0102563e-01  -5.7817643e-01   7.8742886e-02  -7.6743443e-01  -9.3017369e-01  -2.7553255e+00  -2.4911388e+00  -1.8837023e+00   1.9789767e+00   1.2109947e+00   8.6693485e-01   4.9214697e-01   2.9216125e+00   1.1844128e+00  -2.5680311e+00  -3.8984669e-01  -3.0632747e+00  -1.8047215e+00  -2.5065443e+00  -3.4350962e+00   3.4004314e+00   3.8399903e+00   2.0947314e+00   1.9968614e+00   1.3755457e-01   4.3814121e-01  -6.4904337e+00  -2.2545269e+00  -1.0134149e+00  -1.1132530e+00  -3.7050922e+00  -3.1588599e-03  -5.8809017e-01  -9.7936289e-02
  -7.6080297e-01  -4.9094095e-01   2.1522608e+00   4.6612486e-01   6.9505839e-01   1.0395854e+00   4.6301561e-01  -9.8900244e-02   9.1683538e-01   3.4776333e+00  -1.5693485e+00  -1.4341070e+00  -1.8015287e+00  -1.8972779e+00  -2.9326505e+00  -9.4229288e-01   9.0677649e-01   2.1497868e-01   1.0834937e+00  -2.1004395e+00  -1.7086349e+00   1.6045375e+00  -2.7493540e+00   1.2499734e+00   2.4121951e+00   4.1651180e+00   3.0307397e+00   1.3017721e+00  -2.2198046e+00  -2.8075941e+00  -3.4551965e+00  -4.2292321e-01   2.5210813e-01  -1.4443363e+00   2.8853629e+00   4.5292300e-01   3.5941496e+00  -5.5279600e-01   4.1547851e+00  -3.1915616e+00  -2.2326614e+00  -3.6686407e+00  -3.2913092e-02  -1.3523735e+00  -9.2944099e-01  -1.8130362e+00   2.3156362e+00  -8.7438096e-01  -1.0297256e+00  -1.9622981e+00   8.8282201e-01   2.4986466e+00   4.4433499e-01   2.3598259e+00   1.5590946e+00   1.6087077e+00   1.2932901e-01  -2.4185227e-01   1.3595779e-01  -8.0355820e-01  -1.0086128e+00  -2.8322639e+00  -3.1791448e+00  -1.8545827e+00   1.8389199e+00   1.2557224e+00   9.2255008e-01   3.8525027e-01   3.3177788e+00   7.7600192e-01  -3.6375891e+00  -2.4661429e-01  -2.8614862e+00  -1.7364826e+00  -2.3391208e+00  -3.0610102e+00   3.2060229e+00   2.6418507e+00   3.0488238e+00   2.2142733e+00   3.7443713e-01   6.2458499e-01  -5.6221603e+00  -1.9454794e+00  -9.3737473e-01  -5.4170090e-01  -3.2494670e+00   9.2298302e-02  -2.7358777e-01   3.2644359e-01
  -9.6577797e-01  -1.7074887e-01   2.0039786e+00   8.8711024e-01  -9.1694454e-02   9.3252076e-01  -5.6680412e-02  -2.7136006e-01   9.1603945e-01   3.6258772e+00  -1.8183523e+00  -1.7966996e+00  -2.0999506e+00  -3.0915695e+00  -2.6395366e+00  -1.4753837e+00   1.6955996e+00   1.2063655e-01   1.5674185e+00  -2.3635138e+00  -2.0615675e+00   2.7941396e+00  -2.8886898e+00   2.7726352e+00   2.6668043e+00   6.4941121e+00   3.1310484e+00   1.8230286e+00  -1.7192327e+00  -3.9046283e+00  -4.1014504e+00   5.2672114e-01   1.4502880e-01  -2.1153546e+00   2.0706053e+00   2.3292313e-01   4.5226337e+00  -1.7448323e+00   5.2565260e+00  -4.0617168e+00  -1.3237299e+00  -4.2973369e+00   1.4206548e-01  -8.4819547e-01  -1.0163245e+00  -1.6748809e+00   2.6491870e+00  -3.0795848e-01  -9.8825074e-01  -1.7671814e+00   1.2628989e+00   3.1115737e+00   8.7960375e-01   2.9916937e+00   1.3755396e+00   2.1532574e+00   2.1674903e-01   2.6799079e-01   8.1310215e-02  -1.0668543e+00  -1.9032789e+00  -3.6067897e+00  -4.3979162e+00  -2.0530354e+00   1.7950284e+00   1.2713182e+00   9.6346726e-01   1.6339556e-01   3.6489407e+00   2.1687132e-01  -4.3709785e+00   3.4293201e-01  -2.2710358e+00  -2.0531012e+00  -2.3728068e+00  -3.3748402e+00   3.4048082e+00   1.3438505e+00   3.7926485e+00   1.8358467e+00   2.7953833e-01   1.0640674e+00  -5.3989382e+00  -2.0666804e+00  -7.9397385e-01   3.6450791e-01  -2.8811990e+00  -5.9662140e-02  -3.8523440e-02   5.4717168e-01
  -1.1885829e+00  -3.5162006e-01   1.3633583e+00   7.9378877e-01  -5.6461956e-01   4.4868374e-01  -9.0588428e-02   1.8676460e-01   1.0499288e+00   4.0086886e+00  -1.9089815e+00  -1.8852884e+00  -2.2369439e+00  -3.0523592e+00  -2.3751473e+00  -1.1482905e+00   1.7459197e+00   2.0955282e-01   7.3599811e-01  -2.8791479e+00  -1.8422860e+00   2.6975535e+00  -2.1161300e+00   4.2338610e+00   2.9651036e+00   6.2351106e+00   3.1011292e+00   1.4507837e+00  -1.4151676e+00  -3.4559523e+00  -2.3741943e+00   2.3909112e+00   3.3689813e-01  -1.8071614e+00   2.1110289e+00   3.1401914e-01   4.3032290e+00  -2.3112931e+00   5.0594984e+00  -4.2402676e+00  -1.2469973e+00  -2.5191301e+00  -6.8561339e-01  -1.4137034e+00  -1.2975786e+00  -2.5837465e+00   1.7178029e+00  -9.1433927e-01  -9.6777997e-01  -2.0976496e+00   1.4069507e+00   2.9056309e+00   1.0934702e+00   2.4828273e+00   1.2178859e+00   1.7559616e+00  -4.4639520e-02  -2.6043870e-01   1.0548560e-02  -1.6163246e+00  -1.6484487e+00  -3.1814523e+00  -3.9032634e+00  -2.0620420e+00   1.8292132e+00   1.6276028e+00   7.8407278e-01  -3.3938602e-01   2.2858627e+00  -1.0217536e+00  -3.3016191e+00   1.5970608e+00  -1.4513599e+00  -8.6210320e-01  -1.2475963e+00  -9.9099211e-01   3.8127404e+00   1.7709457e+00   3.4625844e+00   1.1864943e+00   3.9709756e-01   1.0231352e+00  -5.2540946e+00  -2.0429428e+00  -5.3074337e-01   5.5875222e-01  -3.8398153e+00  -4.0604414e-01  -4.4673123e-02   8.1196257e-01
  -1.0331317e+00  -3.8560378e-01   6.2114063e-01   5.7175148e-01  -2.3676555e-01   2.8077362e-02  -4.9971007e-01   3.2596244e-01   1.1519635e+00   3.6952786e+00  -2.1904192e+00  -1.8354404e+00  -2.5398656e+00  -2.3927678e+00  -2.1912583e+00  -5.3856009e-01   1.8616363e+00  -4.5324696e-01  -1.6971199e-01  -2.9088508e+00  -5.5191297e-01   2.0407364e+00  -8.9422286e-01   4.5492515e+00   3.8723364e+00   4.9985065e+00   2.8291138e+00   7.7883338e-01  -2.1772322e+00  -2.8980460e+00  -8.8204455e-01   2.3243206e+00   5.3820657e-01  -1.3740763e+00   2.3945694e+00   1.3195541e+00   3.8673400e+00  -2.3173752e+00   4.0511636e+00  -3.8261785e+00  -2.3213500e+00  -4.8524637e-01  -3.8474780e-01  -1.6357106e+00  -4.3635736e-01  -2.2375403e+00   1.6185640e+00  -1.3119583e+00   2.5147076e-02  -2.5181103e+00   1.4745042e+00   2.2623419e+00   9.9465023e-01   6.8345267e-01   1.5832782e+00   7.4078952e-01  -1.8100253e-03  -3.8506417e-01   1.8995814e-01  -1.9493625e+00  -1.3463238e+00  -3.3987334e+00  -3.9123183e+00  -2.3650211e+00   1.6304210e+00   9.9080777e-01   1.6130694e+00   1.1953422e-01   1.4414837e+00  -1.2239719e+00  -1.6953537e+00   2.4301382e+00  -1.3818617e+00   4.0958952e-01  -7.0518218e-01   6.7926981e-01   4.3666192e+00   2.6639747e+00   2.9406917e+00   3.5792911e-01  -3.5164350e-01   1.7915593e-01  -5.3245513e+00  -1.6197480e+00  -8.1944265e-01   8.3185309e-01  -3.1778346e+00   1.4347601e-01  -2.1411047e-02   9.4807135e-01
  -1.0881005e+00  -4.2612018e-01   3.1205255e-01   9.0825646e-01  -4.6311569e-01   1.4599687e-01  -4.9167706e-01   8.7623929e-01   1.8392984e+00   4.4048156e+00  -2.1231954e+00  -1.6988481e+00  -2.4863164e+00  -2.6063161e+00  -2.1168575e+00  -4.0707999e-01   2.2167461e+00  -5.3982536e-01  -2.1855180e-01  -3.0938527e+00  -1.2214138e+00   2.8046724e+00  -1.3610408e+00   5.5796923e+00   3.7515191e+00   6.6862285e+00   2.8520496e+00   1.1463619e+00  -1.3404348e+00  -2.9897356e+00  -1.0416826e+00   3.2004971e+00   1.7964057e-01  -1.5287540e+00   1.4422598e+00   1.2753439e+00   4.5438447e+00  -2.8827091e+00   4.6658273e+00  -5.0693609e+00  -1.8836383e+00  -2.1157529e+00   7.1320173e-02  -1.2812420e+00  -6.4747766e-01  -2.4705016e+00   1.3406478e+00  -1.0240902e+00  -1.1136356e-01  -2.5882352e+00   1.9566020e+00   2.8269935e+00   1.5223235e+00   1.2214832e+00   1.7123771e+00   9.3126898e-01  -2.0551359e-01  -5.7587848e-02  -1.9854708e-01  -2.2657313e+00  -1.6234064e+00  -3.1765248e+00  -4.5921724e+00  -2.1861945e+00   1.5709821e+00   1.5723460e+00   1.3825564e+00  -1.7660416e-01   9.8474568e-01  -2.1123691e+00  -1.9588927e+00   2.6462556e+00  -4.5486880e-01   6.4583715e-01  -7.0722365e-01   7.4971270e-01   4.2893077e+00   1.6215765e+00   2.8178545e+00  -2.6330973e-01  -5.2266443e-01   2.8076330e-01  -5.1844537e+00  -1.8378448e+00  -7.3044743e-01   1.8159589e+00  -2.9920587e+00   1.9071281e-01  -1.3582074e-02   1.0929706e+00
  -1.1657561e+00  -4.3209604e-01  -3.0245945e-01   7.8902549e-01  -8.5698233e-01  -3.6765299e-01  -3.4929455e-01   9.7742823e-01   2.5270917e+00   4.3860984e+00  -2.0158748e+00  -1.8867091e+00  -2.1202386e+00  -2.8256405e+00  -2.2139129e+00  -3.2258564e-01   2.0080025e+00  -8.2072632e-01  -7.2211961e-01  -2.9121629e+00  -1.8282295e+00   3.2277603e+00  -1.3503977e+00   6.4703205e+00   3.0963773e+00   7.0189230e+00   2.2277000e+00   8.8467843e-01  -8.1669581e-01  -2.9887222e+00  -7.3101499e-01   4.3763201e+00   4.0855917e-01  -1.2156747e+00   1.8387578e+00   1.9450848e+00   4.5115006e+00  -3.5581499e+00   4.2133937e+00  -5.6495487e+00  -1.0681834e+00  -2.7096465e+00   1.2323553e-01  -1.6835534e+00   1.1851891e-01  -2.7372562e+00   8.9465526e-01  -1.9547253e+00   1.3757819e-01  -2.7960601e+00   1.5385568e+00   2.7476679e+00   7.5238232e-01   3.9038052e-01   1.0493556e+00   4.0748564e-01  -5.9096224e-01  -1.6163386e-01   1.3865314e-02  -2.3739648e+00  -1.2391507e+00  -2.5650388e+00  -4.6557770e+00  -1.8903431e+00   1.4675450e+00   1.7871385e+00   1.9637147e+00  -2.5550070e-01   8.1396095e-03  -2.6273703e+00  -1.4147454e+00   3.5846520e+00   7.3421922e-01   1.2046310e+00  -3.1428249e-02   2.1761509e+00   5.4320463e+00   1.5372459e+00   1.7806057e+00  -1.8766804e+00  -1.3800919e+00  -4.6995893e-02  -5.4526681e+00  -2.4983934e+00  -9.3452936e-01   2.1904783e+00  -3.2694217e+00  -1.3497800e-01  -2.6507470e-02   8.6528934e-01
  -8.1696335e-01  -1.1424363e-01  -7.8381551e-01   7.1698820e-01  -1.3222186e+00  -2.4224396e-01  -6.2570696e-01   1.0113264e+00   2.5145546e+00   4.5990240e+00  -1.9955836e+00  -2.0127651e+00  -2.1791344e+00  -3.0982503e+00  -2.3145249e+00  -4.5411509e-01   2.2533444e+00  -1.0097113e+00  -1.0777260e+00  -2.8409649e+00  -2.8119487e+00   3.1133590e+00  -9.5376274e-01   7.0380964e+00   2.5092304e+00   6.9919794e+00   1.6937237e+00   6.4638537e-01  -1.0476500e+00  -3.4032166e+00  -1.0115931e+00   3.7478538e+00   1.3096821e-01  -1.1206540e+00   1.3117445e+00   2.3588197e+00   4.6794485e+00  -3.8608777e+00   4.3340847e+00  -5.5231747e+00  -1.1419569e+00  -2.9693062e+00   5.5813943e-02  -1.1281100e+00  -3.1979866e-02  -2.5007708e+00   6.3000191e-01  -1.6434847e+00  -5.0416754e-02  -2.3488076e+00   1.3657369e+00   3.2766835e+00   6.2737357e-01   7.9068714e-01   9.6572446e-01   7.9662777e-01  -3.4164802e-01   2.7928526e-01   4.2760589e-02  -2.2743876e+00  -1.3233448e+00  -2.4464720e+00  -5.0350702e+00  -1.9501441e+00   1.5930164e+00   2.1829517e+00   1.6795586e+00  -3.5795272e-02  -4.7657469e-01  -2.6472379e+00  -1.4121199e+00   3.0152626e+00   6.1450285e-01   6.5481642e-01  -3.5423833e-01   1.3531740e+00   5.0848945e+00   1.4389779e+00   1.6930207e+00  -2.1360220e+00  -1.6037429e+00  -1.7176177e-01  -5.4978994e+00  -3.0753812e+00  -8.1061023e-01   2.6299928e+00  -2.9829347e+00  -5.9675280e-02  -7.9478253e-02   1.0269747e+00
  -8.3707073e-01  -2.1796156e-01  -1.0080391e+00   7.5640787e-01  -1.5788292e+00  -1.4697088e-01  -4.8735656e-01   1.0809044e+00   3.2272843e+00   4.8885545e+00  -1.8536090e+00  -2.0216934e+00  -1.8542555e+00  -3.2174392e+00  -2.3015296e+00  -4.2276366e-01   2.0057046e+00  -1.2829334e+00  -1.3226917e+00  -2.7041761e+00  -3.7654510e+00   3.3889950e+00  -1.1068703e+00   7.3256254e+00   1.7348907e+00   7.6374290e+00   1.1471513e+00   7.6905740e-01  -5.1378005e-01  -3.4581409e+00  -1.2248877e+00   3.9139735e+00  -8.7119618e-02  -1.1625036e+00   1.0725153e+00   2.5813788e+00   4.8149851e+00  -4.0801399e+00   4.2546107e+00  -6.4204928e+00  -6.4401274e-01  -5.0869361e+00   2.3519712e-01  -1.1206855e+00   4.9316510e-01  -2.4427377e+00   3.6868877e-01  -2.1485442e+00  -6.4535182e-02  -2.1053692e+00   1.0405806e+00   3.3933131e+00  -9.1614709e-02   2.7941273e-01   4.1621157e-01   6.2371149e-01  -7.2275322e-01   2.4554801e-01   1.6872889e-01  -2.1020274e+00  -1.1080612e+00  -2.0639035e+00  -5.0822283e+00  -1.8180761e+00   1.6588018e+00   2.4285912e+00   1.8973847e+00  -7.6910222e-02  -1.0189839e+00  -3.2744104e+00  -1.4109228e+00   2.8854290e+00   1.3155831e+00   4.7056950e-01  -2.7726773e-01   1.2797894e+00   5.1788529e+00   8.5873618e-01   8.3908341e-01  -3.2835290e+00  -2.1524331e+00  -4.9015189e-01  -5.7670537e+00  -3.6029878e+00  -9.0882169e-01   2.8959474e+00  -2.8976912e+00  -2.0854760e-01  -1.4826620e-01   7.1869286e-01
  -8.5584070e-01  -3.2634434e-01  -8.7861766e-01   8.0982439e-01  -1.8215715e+00   3.8026831e-01  -5.1310168e-01   1.4643529e+00   3.0743212e+00   5.6593035e+00  -1.9165771e+00  -2.1263440e+00  -1.9990662e+00  -3.2954365e+00  -2.2024129e+00  -5.7273446e-01   2.0078329e+00  -1.1137770e+00  -1.5605802e+00  -3.4530141e+00  -3.8011203e+00   3.0866613e+00  -6.0002328e-01   7.7563313e+00   2.0261176e+00   7.8133892e+00   1.2342148e+00   1.0420493e+00  -7.4494118e-01  -3.7951583e+00  -7.1980532e-01   3.6690052e+00  -9.1129724e-01  -1.7766998e+00  -3.2848619e-02   1.9351326e+00   4.6288857e+00  -3.9377772e+00   4.4391577e+00  -6.9069324e+00  -1.0680055e+00  -4.4576027e+00  -2.2838565e-01  -1.0504974e+00  -4.7360915e-01  -3.0593526e+00   2.2545667e-01  -1.9018011e+00  -6.3243768e-01  -1.5995162e+00   1.4354021e+00   3.8454855e+00   4.3419685e-01   9.8379437e-01   4.1081273e-01   1.0062828e+00  -8.9010713e-01   7.3100064e-02  -2.6500292e-02  -2.3071199e+00  -1.5856784e+00  -2.4609658e+00  -4.9156509e+00  -2.1894151e+00   1.8034708e+00   2.5398984e+00   8.2513174e-01  -7.4091444e-01  -1.2660114e+00  -4.1232682e+00  -1.0328206e+00   2.6143230e+00   1.1807758e+00   4.1687851e-02  -3.0017790e-01   4.8138650e-01   4.2434539e+00   8.2937245e-01   4.8022419e-01  -3.4051089e+00  -1.7555846e+00  -4.6983296e-01  -5.8284471e+00  -3.5704231e+00  -4.6956837e-01   2.8897503e+00  -3.5913736e+00  -6.2814164e-01  -2.4030045e-01   8.5758795e-01
  -5.3388607e-01  -3.9416724e-01  -1.0871286e+00   4.8111324e-01  -1.2522107e+00   3.6190609e-01  -8.3099521e-01   1.6193045e+00   2.5262335e+00   5.3471805e+00  -2.1809823e+00  -2.1877179e+00  -2.3416989e+00  -2.4129034e+00  -2.4910375e+00  -2.4540533e-01   1.6698898e+00  -1.5392034e+00  -2.2784674e+00  -3.5905174e+00  -2.3038727e+00   1.5502897e+00   9.1633053e-01   7.2135062e+00   2.9097163e+00   5.4867923e+00   1.0347465e+00   3.1404263e-01  -2.3252954e+00  -3.2986388e+00   1.7372843e-01   1.8447118e+00  -1.3414582e+00  -1.6673094e+00  -1.5535486e-01   2.2907788e+00   3.6159552e+00  -2.8593824e+00   3.1121065e+00  -5.5415442e+00  -2.8036081e+00  -9.9430194e-01  -2.9872779e-01  -1.3351426e+00  -4.0400566e-01  -3.0082529e+00   3.8486069e-01  -2.0046718e+00  -3.4353382e-01  -1.7314713e+00   1.1466842e+00   3.1161828e+00   2.5360772e-01  -2.1409594e-01   8.5976011e-01   3.8448324e-01  -8.1594994e-01  -1.3327374e-01   1.8728641e-01  -2.2996087e+00  -1.3882072e+00  -2.6808857e+00  -4.5311861e+00  -2.6728350e+00   2.0353598e+00   2.0177341e+00   9.1158261e-01  -5.4770252e-01  -1.4916351e+00  -3.6413249e+00   3.5042997e-01   2.4442751e+00   5.5596432e-02   2.1208130e-01  -4.2867541e-01   4.0335532e-01   3.8161359e+00   2.4099128e+00  -2.7958777e-01  -3.3969146e+00  -2.1392521e+00  -1.1850571e+00  -6.0824378e+00  -3.0003512e+00  -6.3184951e-01   2.4834921e+00  -3.2391337e+00  -3.5430517e-01  -3.8719913e-01   1.0370713e+00
  -7.7376727e-02  -1.1591379e-01  -1.1485304e+00   6.2808796e-01  -1.3580328e+00   6.7110935e-01  -1.1859308e+00   1.6409340e+00   2.0340752e+00   5.0218153e+00  -2.1407843e+00  -2.0415218e+00  -2.2037203e+00  -2.2839811e+00  -2.6617801e+00  -2.6369855e-01   1.9502592e+00  -1.4504058e+00  -2.1492725e+00  -3.3317271e+00  -2.4620851e+00   1.0138827e+00   8.6796300e-01   6.9968756e+00   2.7918294e+00   5.7706858e+00   7.4595867e-01   3.6463984e-01  -2.3350075e+00  -3.4600373e+00  -6.6950555e-01   6.3320025e-01  -2.1593557e+00  -1.7592550e+00  -8.1975179e-01   2.3641465e+00   3.5601309e+00  -2.6423207e+00   3.0544741e+00  -5.0538809e+00  -2.5370311e+00  -1.6128382e-01   3.4610328e-01  -4.4554330e-01  -6.6658046e-01  -2.5826494e+00   6.3024778e-01  -6.7989895e-01  -5.4967985e-01  -1.2123778e+00   1.3351376e+00   3.3479400e+00   5.3790314e-01   4.9620224e-01   1.2070317e+00   8.2806779e-01  -5.3813384e-01   6.0495092e-01  -4.2063303e-02  -2.2579674e+00  -1.8686174e+00  -2.8892749e+00  -4.9291104e+00  -2.4805764e+00   2.3210799e+00   2.1133623e+00   3.9568849e-01  -7.2765617e-01  -1.3743368e+00  -3.3382845e+00  -1.0911423e-01   1.2912674e+00  -1.0807660e-01  -6.8870081e-01  -1.0198585e+00  -1.3268821e+00   2.7686945e+00   1.8408940e+00  -3.7852902e-01  -2.9660627e+00  -1.8890464e+00  -8.3025411e-01  -5.3318521e+00  -2.6269311e+00  -3.6841151e-01   3.1027677e+00  -2.0598284e+00   5.0207133e-03  -5.1246270e-01   1.2888164e+00
   8.3549901e-02  -3.7796115e-02  -1.1387288e+00   4.8893497e-01  -1.4994351e+00   9.8664269e-01  -1.0855457e+00   1.4378423e+00   2.1681399e+00   5.2417116e+00  -1.9127422e+00  -2.2169681e+00  -2.1127397e+00  -2.4907023e+00  -3.0084588e+00  -5.1885013e-01   1.4340090e+00  -1.4582087e+00  -2.0081742e+00  -3.0416325e+00  -3.6854318e+00   9.4923751e-01   4.9313090e-01   6.5634947e+00   1.8875727e+00   5.5307699e+00   1.4777183e-01   3.4773229e-01  -2.3449886e+00  -3.8039181e+00  -1.4014661e+00  -2.0312984e-01  -2.2749479e+00  -1.7710635e+00  -1.1388673e+00   2.1572148e+00   3.2918952e+00  -2.3199068e+00   2.8246491e+00  -5.4141763e+00  -1.9040166e+00  -2.4263883e+00   4.8467247e-01  -1.3383356e-01  -6.5146309e-01  -2.3220227e+00   6.8027269e-01  -8.3166033e-01  -8.5508457e-01  -5.9041613e-01   1.0144810e+00   3.8031243e+00  -4.4281220e-02   8.7688509e-01   8.1597586e-01   1.2313865e+00  -5.4884438e-01   6.7410012e-01   1.9911507e-01  -1.6190180e+00  -1.6679020e+00  -2.7256300e+00  -4.7185722e+00  -2.2694791e+00   2.2499359e+00   2.2063529e+00   2.6787193e-01  -5.1680083e-01  -1.2074515e+00  -2.9337378e+00  -4.9540221e-01   6.9393602e-01  -1.3613535e-01  -1.4193360e+00  -1.2385320e+00  -2.1600344e+00   2.5815732e+00   1.5767892e+00  -9.3928949e-01  -3.3985530e+00  -2.0335666e+00  -1.1141862e+00  -5.8063712e+00  -3.3125446e+00  -2.8512560e-01   2.9162690e+00  -2.0378782e+00  -9.6189476e-02  -5.1982239e-01   9.5497518e-01
   2.1807021e-01  -2.0207961e-01  -4.0911126e-01   6.6092250e-01  -1.4505491e+00   1.4247474e+00  -7.0231200e-01   1.0897320e+00   2.5221320e+00   5.1278547e+00  -1.3788669e+00  -2.0180901e+00  -1.5333783e+00  -2.4228438e+00  -2.8905208e+00  -6.9266496e-01   8.4026199e-01  -1.3013080e+00  -1.2779475e+00  -2.7289477e+00  -4.2460186e+00   6.9459261e-01   1.8048825e-01   5.5484448e+00   1.3124685e+00   5.9761008e+00  -1.4374437e-01   7.8395828e-01  -1.9234306e+00  -3.7545954e+00  -2.4044067e+00  -1.2811355e+00  -2.5098766e+00  -1.9484950e+00  -1.6998794e+00   1.7930400e+00   2.9077517e+00  -1.6883230e+00   2.7712048e+00  -5.9045632e+00  -1.8050366e+00  -4.9098937e+00   3.8921353e-01  -8.5010229e-02  -5.6630032e-01  -2.1093462e+00   3.2906505e-01  -7.9995067e-01  -1.4687769e+00  -2.4158592e-01   2.9919571e-01   3.3278028e+00  -8.9643865e-01   4.7297500e-01   1.6037741e-01   1.3070304e+00  -7.4126957e-01   6.1956182e-01   5.7500440e-01  -9.4363697e-01  -1.1337242e+00  -2.5511848e+00  -4.1068452e+00  -2.2345550e+00   2.8148612e+00   2.2856864e+00   2.4765881e-01  -6.5321867e-01  -5.3844655e-01  -2.7140589e+00  -1.2906622e+00  -4.9941543e-01  -6.3656908e-01  -2.7023083e+00  -1.5753570e+00  -3.7873447e+00   1.3033459e+00   7.2845219e-01  -1.2647077e+00  -3.0939721e+00  -1.9106232e+00  -1.3143995e+00  -5.9571675e+00  -3.5273083e+00  -2.2855988e-01   2.3238865e+00  -1.0112666e+00  -3.2657513e-01  -4.8171388e-01   5.1707358e-01
   3.5156012e-01  -2.8368273e-01  -2.0841224e-02   4.7582510e-01  -9.2266350e-01   1.8860312e+00  -5.2083532e-01   6.3675682e-01   2.8357992e+00   5.2519269e+00  -1.1712836e+00  -2.1753700e+00  -1.5150586e+00  -2.1962766e+00  -2.9705044e+00  -7.0774743e-01   1.7667719e-01  -1.4178291e+00  -1.1355424e+00  -2.5078228e+00  -3.8010080e+00   4.6563858e-02   3.3025971e-01   4.6333093e+00   1.6159283e+00   5.1962160e+00  -4.8361785e-01   8.5349279e-01  -2.4423193e+00  -3.7893422e+00  -2.1873116e+00  -2.1805299e+00  -2.4773403e+00  -2.1074468e+00  -1.7751918e+00   1.8292146e+00   1.8783207e+00  -9.6077007e-01   1.5088560e+00  -6.8382141e+00  -2.1571023e+00  -7.4845812e+00   9.6865283e-01   5.9003921e-02   1.8839426e-01  -1.4710844e+00   6.1581808e-01  -1.1848631e+00  -1.0854924e+00   3.7239885e-01   1.6043526e-01   3.2951266e+00  -1.6460674e+00  -3.4314136e-01  -2.7579998e-01   8.7489648e-01  -8.5381130e-01   2.7602005e-01   9.8272655e-01  -4.2963780e-01  -9.5125570e-01  -3.2430290e+00  -3.4097067e+00  -2.2785840e+00   2.6050180e+00   1.3916949e+00   6.9229380e-01  -3.1933192e-01  -3.7321246e-01  -2.2532228e+00  -4.3454203e-01  -2.1684068e-01  -7.1740858e-01  -2.4892179e+00  -1.3310715e+00  -3.4515622e+00   1.3722670e+00   1.1818765e+00  -2.1436346e+00  -3.6212653e+00  -2.1617192e+00  -1.9939221e+00  -6.9824745e+00  -3.7570079e+00  -2.1209941e-01   1.6744959e+00  -5.0464906e-01  -2.3333167e-01  -4.6285045e-01  -8.0188274e-02
   6.3387639e-01  -3.8346549e-01   7.4000930e-02   3.5530031e-01  -4.1274057e-01   2.1336754e+00  -7.1921008e-01   9.2322738e-01   1.9226800e+00   5.1981649e+00  -1.4012910e+00  -2.0850100e+00  -1.9104192e+00  -1.4147788e+00  -3.4907354e+00  -5.0669594e-01  -1.2813531e-01  -1.1839268e+00  -1.4564338e+00  -2.6065751e+00  -3.0928166e+00  -1.3400393e+00   7.8610751e-01   4.0216587e+00   2.1992178e+00   3.5903031e+00  -2.9293869e-01   3.7938024e-01  -3.3577648e+00  -3.1608494e+00  -1.9318116e+00  -3.5770900e+00  -3.1309496e+00  -1.9433599e+00  -1.8801339e+00   1.5705455e+00   1.0973965e+00   2.8275874e-01   7.0503623e-01  -5.6714214e+00  -3.2815851e+00  -5.5469999e+00   1.2514278e+00   4.2917241e-01  -4.8574995e-01  -1.5520631e+00   8.0074092e-01  -3.7116337e-01  -1.2407159e+00   6.6607066e-01   3.8547518e-01   3.1674242e+00  -1.2239747e+00  -1.9031000e-02   5.4112670e-01   9.6154954e-01  -6.4541045e-01   2.1207224e-01   7.0544585e-01  -3.9289418e-01  -1.1827494e+00  -3.4217556e+00  -2.8911692e+00  -2.3009988e+00   3.0308620e+00   1.4484134e+00   3.5292937e-02  -4.5115101e-01  -3.9820359e-01  -1.7711017e+00  -6.8568376e-02  -8.3309763e-01  -1.7112160e+00  -2.6172071e+00  -1.6652224e+00  -3.9646509e+00   2.1870335e-01   2.0686309e+00  -2.3977314e+00  -2.5649201e+00  -1.4505870e+00  -1.7564531e+00  -6.8182103e+00  -2.9891256e+00   9.2387065e-02   1.4011585e+00  -6.8554128e-01   1.8497269e-01  -7.4615306e-01   2.2294086e-01
   8.0096987e-01  -3.5953084e-01  -7.4502308e-03   1.9663919e-01  -5.7206338e-01   2.1814923e+00  -1.2660491e+00   6.9583217e-01   5.4884480e-01   4.3151565e+00  -1.5275820e+00  -1.9965900e+00  -2.2767315e+00  -9.1063516e-01  -3.5189641e+00  -4.3542944e-01  -5.0175739e-01  -9.5006248e-01  -1.4821358e+00  -2.4048087e+00  -2.5090849e+00  -2.3538815e+00   1.4815762e+00   3.2267486e+00   2.3743767e+00   2.1418710e+00  -5.7831884e-01   3.2922466e-02  -3.7428375e+00  -2.7710861e+00  -1.6768613e+00  -4.8360520e+00  -3.3472347e+00  -1.7891406e+00  -1.9586722e+00   9.1682267e-01   4.3219100e-01   1.1485974e+00   4.1577831e-01  -3.8487182e+00  -2.7880269e+00  -3.0159337e+00   9.1595637e-01   7.9792514e-01  -9.7146300e-01  -1.1651914e+00   8.4856189e-01   5.7309098e-01  -1.4658576e+00   1.1464450e+00   3.1476520e-01   2.6903489e+00  -1.0182510e+00   1.6175249e-01   8.7592958e-01   1.3056899e+00  -3.4100627e-01   2.3392755e-01   6.9296026e-01   2.5630672e-03  -1.1405146e+00  -3.4206627e+00  -2.1000254e+00  -2.1446547e+00   3.3351828e+00   1.2178320e+00  -3.9039746e-01  -5.5244610e-01   9.0333890e-03  -1.1651404e+00  -2.3393690e-01  -1.7311538e+00  -2.5389341e+00  -3.2008110e+00  -1.7631330e+00  -4.5557174e+00  -1.2101807e+00   2.0079965e+00  -2.0754126e+00  -1.5130003e+00  -6.3020615e-01  -1.5108260e+00  -5.7883187e+00  -1.9341024e+00   5.3021651e-01   1.0870726e+00  -6.4248978e-02   5.5815815e-01  -6.9664718e-01   4.7581267e-01
   6.6328665e-01  -6.4971047e-01   3.1275382e-01   4.6163035e-02  -5.0097067e-01   1.9365368e+00  -1.1799794e+00   3.0938454e-01   6.1813933e-02   3.6579916e+00  -1.5093360e+00  -2.2377033e+00  -2.2350635e+00  -8.5374627e-01  -3.4479847e+00  -4.7399702e-01  -1.4241867e+00  -9.0189885e-01  -1.1388472e+00  -2.2903751e+00  -2.1051630e+00  -2.7456865e+00   1.8004911e+00   2.6400659e+00   2.6576818e+00   1.5162379e+00  -6.3663764e-01  -1.0149066e-01  -3.9752314e+00  -2.5202285e+00  -1.3984098e+00  -5.0252397e+00  -2.9931081e+00  -1.5622465e+00  -1.0511308e+00   7.4846543e-01  -2.8319257e-01   1.7614266e+00  -2.8998835e-02  -3.1310196e+00  -2.3097142e+00  -2.9400189e+00   5.7020135e-01   3.8708748e-01  -8.4581232e-01  -1.2356878e+00   6.9705416e-01   2.4363437e-01  -1.7903128e+00   1.1610412e+00  -2.1564224e-01   2.1581742e+00  -1.4318543e+00  -6.7568799e-02   5.3300432e-01   1.1862161e+00  -6.5926229e-01  -1.9283286e-01   8.6533857e-01   3.7080329e-01  -8.6978102e-01  -3.3173287e+00  -1.4178156e+00  -1.9828572e+00   3.7520296e+00   1.1839666e+00  -2.5215122e-01  -7.2053080e-01   3.9374893e-01  -6.5253862e-01  -3.1102020e-01  -1.6683236e+00  -2.7718209e+00  -3.2966353e+00  -1.4346194e+00  -4.1264691e+00  -1.3263977e+00   2.0788893e+00  -2.3969938e+00  -1.4668570e+00  -5.8250395e-01  -1.6995267e+00  -5.8289819e+00  -1.8413527e+00   6.1770866e-01   3.7240147e-01  -4.6344268e-01   3.1435380e-01  -6.6588485e-01   2.7554484e-01
   1.1293337e+00  -6.2821244e-01   1.3472051e-01  -3.7010736e-01  -3.2738969e-01   2.1672714e+00  -1.3953213e+00  -3.2208648e-01  -4.8874587e-01   3.0102720e+00  -1.4571948e+00  -2.0274568e+00  -2.2757518e+00   3.3996252e-02  -3.0977679e+00   1.5026361e-02  -1.8255186e+00  -8.4252145e-01  -1.8109562e+00  -1.6196494e+00  -1.8873394e+00  -4.6419560e+00   2.9977865e+00   1.7748259e+00   2.6089150e+00  -8.8209068e-01  -1.1633973e+00  -7.8501622e-01  -4.6437361e+00  -1.5443273e+00  -1.7274565e-01  -6.0972865e+00  -2.6820562e+00  -6.2204997e-01   2.7145668e-01   1.6580209e+00  -1.3582839e+00   2.6414381e+00  -1.3053221e+00  -1.9450332e+00  -3.1453612e+00  -3.6572764e+00   2.4769660e-01   6.8742893e-01  -1.0686490e-01  -2.3091692e-01  -5.9001179e-02   1.1133899e-01  -1.3383605e+00   1.9734836e+00  -8.1098698e-01   1.5838501e+00  -2.4618079e+00  -1.4435864e+00   3.6650333e-01   6.4183962e-01  -3.4536022e-01  -5.6548661e-01   1.1414665e+00   7.8280903e-01  -2.9798039e-01  -3.3194458e+00   3.1195004e-02  -1.8709879e+00   4.2208793e+00   9.2688231e-01  -2.4242690e-02  -6.9661023e-02  -6.4697185e-01  -2.9521299e-01   7.8901884e-01  -2.3411546e+00  -3.3685481e+00  -2.9441658e+00  -1.0528624e+00  -3.2714482e+00  -2.1901228e+00   3.1520203e+00  -2.5846980e+00  -6.4195410e-01  -5.6966953e-02  -1.8581137e+00  -5.7943249e+00  -1.5732662e+00   9.0654254e-01  -3.9457412e-01   2.1089529e-01   9.6047847e-01  -9.1735026e-01   8.6782641e-02
   1.0583682e+00  -6.1265123e-01   2.4766367e-01  -3.9809219e-01  -6.1359221e-01   2.1139054e+00  -1.5784018e+00  -7.0854516e-01  -1.2301163e+00   2.3455771e+00  -1.3407445e+00  -1.9396774e+00  -2.3803462e+00   1.3861387e-01  -2.9765151e+00  -9.9889563e-02  -2.1383990e+00  -4.9166556e-01  -1.4834418e+00  -1.2896819e+00  -1.7228447e+00  -4.8548101e+00   3.0654822e+00   1.3832252e+00   2.4789389e+00  -1.3016022e+00  -1.2811088e+00  -7.9432891e-01  -4.3717514e+00  -1.2438833e+00  -1.3160636e-01  -6.1635780e+00  -2.4338405e+00  -4.3520239e-01   4.3701443e-01   1.1827957e+00  -1.7625261e+00   2.9964775e+00  -1.3759638e+00  -1.1815464e+00  -2.4878868e+00  -3.8039905e+00  -6.8797323e-02   8.5600870e-01  -1.7986159e-01   1.4987453e-01  -2.7254928e-01   4.0668171e-01  -1.4902624e+00   2.3133194e+00  -1.0944259e+00   1.1578570e+00  -2.6251261e+00  -1.5800082e+00   1.6313520e-01   7.3615352e-01  -2.1365195e-01  -7.0696615e-01   1.2157393e+00   1.1844665e+00  -1.6854539e-01  -3.1767742e+00   7.4197964e-01  -1.5722158e+00   4.3619424e+00   8.2182788e-01  -8.4600036e-02  -8.4805291e-02  -3.6580149e-01   6.5454872e-02   4.5779336e-01  -2.4968725e+00  -3.5951825e+00  -3.1557999e+00  -8.5911906e-01  -3.0917670e+00  -2.9974453e+00   2.7739831e+00  -2.1721323e+00   1.3319427e-01   5.8379718e-01  -1.4657448e+00  -5.1633966e+00  -1.0572537e+00   1.1787955e+00  -8.0961049e-01   5.1186485e-01   9.7860320e-01  -8.0116295e-01   9.7943587e-03
   1.0334249e+00  -3.3075350e-01   5.8758112e-01  -2.1921159e-01  -1.2119826e+00   1.9115505e+00  -1.5292208e+00  -1.4734186e+00  -1.6553162e+00   1.3433488e+00  -6.5160485e-01  -1.8741908e+00  -2.0236740e+00  -6.1229484e-01  -2.7844784e+00  -6.6980197e-01  -2.3155998e+00  -2.1363200e-02  -3.8459137e-02  -5.4747384e-01  -2.9024105e+00  -3.7858303e+00   1.8301755e+00   7.1375795e-01   1.5227333e+00  -1.3381738e-01  -1.5799147e+00  -3.7093661e-01  -3.2244835e+00  -1.7371466e+00  -1.7160403e+00  -5.9765398e+00  -1.7288613e+00  -3.8489564e-01   3.2134856e-01   5.3111474e-01  -1.5355181e+00   2.5510641e+00  -5.4993873e-01  -1.0860772e+00  -3.8762321e-01  -6.6393543e+00  -1.1719185e-02   1.2024173e+00  -2.1509304e-01   7.6483596e-01  -3.2085768e-01   8.4387019e-01  -2.0472050e+00   2.4829007e+00  -1.4896102e+00   1.0587938e+00  -2.7021656e+00  -6.7689243e-01  -3.2939618e-01   1.4442687e+00   1.2143423e-01  -2.3212887e-01   1.5615999e+00   2.0265113e+00   2.9793855e-01  -2.6594917e+00   6.8078670e-01  -8.6882950e-01   4.2454701e+00   8.8511761e-01   1.3718245e-01   7.0695804e-02   9.0292710e-01   1.0546061e+00  -1.5196161e+00  -3.1176000e+00  -3.4283055e+00  -4.2610300e+00  -1.0428461e+00  -3.9358643e+00  -3.3778422e+00   8.3105067e-01  -1.2150512e+00   8.1731750e-01   9.3219357e-01  -9.6021432e-01  -4.4829516e+00  -1.3673886e+00   1.3759317e+00  -8.7064513e-01   1.1618428e+00   9.6532542e-01  -3.3496348e-01  -1.8865023e-01
   9.9771265e-01  -3.9466349e-01   3.5679724e-01  -4.7494145e-01  -1.0230576e+00   1.6311715e+00  -1.4899900e+00  -1.6967952e+00  -1.9173167e+00   9.6003632e-01  -6.8860955e-01  -1.9002782e+00  -2.1164906e+00  -2.1328543e-01  -2.7350422e+00  -3.8755542e-01  -2.5311062e+00   9.2116556e-02  -6.5827245e-01  -3.4436589e-01  -2.2489959e+00  -4.4071281e+00   2.1722271e+00   8.6618044e-01   1.8737603e+00  -1.2444113e+00  -1.6341662e+00  -8.5575375e-01  -3.3878038e+00  -1.0372351e+00  -4.8217090e-01  -5.0254594e+00  -1.3747676e+00   9.1411245e-02   1.5500298e+00   1.1855607e+00  -2.3257841e+00   2.6082638e+00  -1.8570059e+00  -1.0702602e+00  -8.8967155e-01  -7.6206328e+00   5.1411588e-01   1.3394973e+00   7.5425643e-01   1.2254547e+00  -4.5560650e-01   4.8159173e-01  -1.2490872e+00   2.7836064e+00  -1.4420363e+00   8.4401985e-01  -3.0714338e+00  -1.5810816e+00  -3.8425234e-01   5.7599544e-01   7.0737016e-02  -7.2216824e-01   1.4816368e+00   1.8858070e+00   3.2347209e-01  -2.7208551e+00   1.3933916e+00  -5.1004862e-01   4.1724347e+00   5.2033630e-01   6.4420664e-01   3.1427465e-01  -3.1352191e-01   8.6476526e-01  -1.8376753e-01  -1.9208067e+00  -2.7916490e+00  -2.7437360e+00  -3.0798209e-01  -1.4394306e+00  -2.7474243e+00   1.7300780e+00  -1.7516602e+00   5.9142533e-01   1.0678358e+00  -7.5054543e-01  -4.7756048e+00  -1.1712877e+00   1.5425261e+00  -1.1173762e+00   1.7082008e-01   1.3317092e+00  -5.4081893e-01  -3.6200759e-01
   9.6145313e-01  -3.2629271e-01   3.0964359e-01  -6.1323053e-01  -1.3263904e+00   1.4113973e+00  -1.9166451e+00  -2.2657279e+00  -2.9550381e+00  -2.2828751e-02  -8.1722599e-01  -1.8769659e+00  -2.3069534e+00  -1.5510161e-01  -2.1093207e+00  -4.1452808e-01  -2.4485269e+00   1.7901249e-01  -6.5936939e-01  -1.7073322e-01  -1.4979139e+00  -4.8900354e+00   2.9919943e+00   6.2558086e-01   2.3313361e+00  -2.0076672e+00  -1.5558980e+00  -1.0260321e+00  -3.6542191e+00  -7.9665223e-01   4.2215001e-01  -4.9716163e+00  -9.5753037e-01   4.0412960e-01   2.5875399e+00   1.5055045e+00  -2.5505398e+00   2.5448020e+00  -1.8593279e+00   2.2488447e-01  -1.0368346e+00  -6.6044757e+00  -5.1363874e-02   1.2616789e+00   9.4862628e-01   1.7321125e+00  -6.5459898e-01   5.3559584e-01  -1.0466020e+00   3.0309735e+00  -1.6220132e+00   2.8957002e-01  -3.0234594e+00  -2.0750449e+00  -4.1811499e-01   3.4969366e-01   2.7472240e-01  -8.9464178e-01   1.5654888e+00   1.8908002e+00   1.7138737e-01  -2.9360335e+00   1.7195023e+00  -5.7236474e-01   4.2743635e+00   1.6448061e-01   6.5740613e-01   4.4757642e-01  -4.5835223e-01   9.6458737e-01   3.6525361e-02  -1.9758744e+00  -3.0708152e+00  -2.5964606e+00  -7.4142897e-03  -9.2655850e-01  -3.1545783e+00   1.8082701e+00  -1.1379506e+00   1.3010198e+00   1.4691761e+00  -4.2630687e-01  -3.9766146e+00  -5.6814439e-01   1.6995125e+00  -1.4832904e+00  -3.1095399e-02   1.4173507e+00  -4.9125845e-01  -2.5392608e-01
   8.1698023e-01  -1.5405203e-01  -3.1048031e-01  -7.4951043e-01  -1.8412036e+00   8.0210508e-01  -2.3030614e+00  -2.3015546e+00  -3.9762779e+00  -1.0536043e+00  -7.6768904e-01  -1.6308478e+00  -2.4343547e+00   1.7657158e-01  -1.8448386e+00  -2.1257242e-01  -2.2003335e+00   4.8309303e-01  -9.2411362e-01   1.3213365e-01  -7.7367477e-01  -4.9106974e+00   3.2771307e+00   1.0471953e+00   2.3318596e+00  -2.7534699e+00  -1.6404212e+00  -1.3640599e+00  -3.1715471e+00  -1.9191627e-01   1.3095927e+00  -3.8096703e+00  -5.5363345e-01   8.9418038e-01   3.0535295e+00   1.4208817e+00  -2.6754306e+00   2.2519566e+00  -1.9413513e+00   1.7371897e+00  -1.2286038e-01  -4.1962513e+00  -4.2189894e-01   1.2315024e+00   9.8047672e-01   1.9594578e+00  -9.7030039e-01   7.3559650e-01  -7.5415138e-01   2.8623101e+00  -1.5152224e+00  -2.0015453e-01  -2.5044366e+00  -2.2003163e+00  -2.3475721e-01   1.0506158e-01   4.7504511e-01  -9.1532846e-01   1.2912555e+00   1.6726788e+00   1.4462642e-01  -2.2946442e+00   2.0493092e+00  -5.9324869e-03   3.9041722e+00   8.2386023e-02   6.2188774e-01   3.7051597e-01  -1.0948055e+00   8.9798432e-01   3.7584846e-01  -1.2159138e+00  -2.4626065e+00  -1.6399938e+00   5.5394264e-01   7.5542923e-01  -3.0672573e+00   1.7945050e+00  -6.4178540e-01   1.6917556e+00   1.8698028e+00   2.2695091e-01  -2.5551049e+00   3.1984786e-01   1.8829387e+00  -1.2414252e+00  -3.0241579e-01   1.5354513e+00  -3.7875825e-01   3.8444843e-02
   4.8398904e-01  -5.8851265e-02  -9.5057335e-01  -1.0198523e+00  -2.5910234e+00  -4.3449445e-01  -2.5476369e+00  -2.8071805e+00  -4.7254051e+00  -2.8776794e+00  -5.8201293e-01  -1.5337299e+00  -2.0819921e+00   8.9136980e-02  -1.3318536e+00  -1.8449603e-01  -2.4282387e+00   4.4682851e-01  -7.5084384e-01   7.7708524e-01  -2.4193081e-01  -4.0791111e+00   3.0931289e+00   8.0773961e-01   1.8635804e+00  -2.9809449e+00  -2.1057498e+00  -1.6720347e+00  -2.1718968e+00   1.1004488e-01   1.9647342e+00  -2.1035418e+00   6.9266188e-01   1.7437636e+00   4.5585696e+00   1.7944778e+00  -2.6432506e+00   1.3603817e+00  -1.7541129e+00   3.2316119e+00   2.0673319e+00  -2.1229233e+00  -8.8803796e-01   6.8037035e-01   1.6924506e+00   2.2510647e+00  -1.2379327e+00   4.1424528e-01  -3.8341435e-01   2.3394039e+00  -1.8201730e+00  -1.1149131e+00  -2.4243621e+00  -2.7175828e+00  -6.5134181e-01  -3.4881111e-01   3.9132135e-01  -9.0091052e-01   1.4141463e+00   1.6978866e+00   5.0803371e-01  -1.4331715e+00   2.1937014e+00   7.1563034e-01   3.2131011e+00  -3.3806644e-01   1.2985324e+00   3.7531105e-01  -1.0333365e+00   1.2863872e+00   1.0051658e-01  -3.4287614e-01  -1.3828634e+00  -1.0172638e+00   1.5015153e+00   2.5292200e+00  -2.0929549e+00   8.5660040e-01  -3.8135167e-01   9.9819040e-01   1.4834694e+00   3.3933928e-01  -8.0355165e-01   8.4051809e-01   1.6240522e+00  -1.1834353e+00  -4.5340868e-01   1.1723018e+00   2.1061154e-02  -3.4719876e-02
   7.6671408e-02  -2.0226379e-01  -5.3292149e-01  -6.4577703e-01  -2.9109110e+00  -3.4469913e-01  -2.4698888e+00  -2.5804725e+00  -5.2456571e+00  -2.7442402e+00  -2.5512092e-01  -1.3194147e+00  -2.1665128e+00  -3.9369587e-01  -5.0317896e-01  -4.1552805e-01  -1.9639738e+00   8.1851793e-01   8.6144222e-02   3.9918084e-02  -2.0769031e-01  -3.1183255e+00   2.7292454e+00   1.2970491e+00   2.4270816e+00  -1.5249601e+00  -1.2034655e+00  -8.9887002e-01  -1.5714483e+00  -1.7628726e-01   2.0657017e+00  -9.7924429e-01   6.3203585e-01   1.0826378e+00   3.5843346e+00   7.1540208e-01  -1.9027743e+00   8.0616387e-01  -2.2947541e-01   3.1772990e+00   2.3344414e+00  -2.4407650e+00  -1.4725646e+00   5.2056568e-01   6.0958284e-01   1.8696163e+00  -1.3471202e+00   6.0423079e-01  -1.1747125e+00   2.0125428e+00  -1.1508748e+00  -7.9122073e-01  -7.8880845e-01  -1.0344885e+00  -2.9115633e-01   2.8703371e-01   3.2781122e-01  -9.4588644e-01   9.5122047e-01   1.4044528e+00   5.7799450e-02  -1.2028954e+00   1.5553637e+00   6.7299496e-01   2.9411811e+00   8.4375109e-02   3.4405585e-01  -1.2364124e-01  -6.3211737e-01   4.0167610e-01  -8.0435937e-01  -3.1003738e-01  -1.1579307e+00  -9.3359871e-01   1.2277710e+00   2.1675412e+00  -2.5375072e+00  -2.5376565e-01   7.7980188e-01   1.6666513e+00   1.9720650e+00   8.3518634e-01  -1.0797036e-02   1.0242738e+00   1.9643802e+00  -9.4506356e-01  -1.8032580e+00   8.9436678e-01   2.6457663e-01   3.8720399e-01
   5.4194872e-01   7.7194994e-02  -1.2518207e+00  -7.9500660e-01  -2.5552224e+00  -9.5340273e-01  -2.5954068e+00  -2.2132059e+00  -6.1378881e+00  -3.8812156e+00  -3.6196047e-02  -6.5264162e-01  -2.0964715e+00   5.4355781e-01  -6.6267312e-01   1.4738081e-01  -1.1916691e+00   9.6602554e-01  -9.0040619e-01   4.0060827e-01   1.8170273e-01  -3.8039654e+00   2.7057686e+00   9.3694227e-01   2.3055092e+00  -3.2220574e+00  -1.3497786e+00  -1.9355855e+00  -1.7683696e+00   7.8793123e-01   2.5334209e+00  -8.5397350e-01   5.2786745e-01   1.7401993e+00   4.1362893e+00   1.8774945e+00  -2.0814082e+00   3.9516668e-01  -1.2263070e+00   4.5600012e+00   8.2537338e-01  -5.8880746e-01  -5.4603188e-02   1.2139250e+00   1.3291945e+00   2.5260841e+00  -1.2231591e+00   1.4950820e+00  -1.7599740e-01   1.6582788e+00  -5.8564203e-01  -1.3103338e+00  -6.0840059e-02  -1.2851174e+00   1.0065417e+00  -5.0868379e-01   1.0848165e+00  -4.9608858e-01   6.3306404e-01   9.0961370e-01   4.8428113e-01  -4.3863875e-01   1.4158641e+00   1.1824579e+00   2.7016036e+00  -1.2640886e-01   8.2556008e-01   4.5732917e-01  -1.9179877e+00   5.6339134e-01   6.3044912e-03  -3.8732598e-01  -9.9961505e-01   1.7983151e-01   9.7018601e-01   3.3114350e+00  -2.4372558e+00   3.1485708e-01   8.0029194e-01   2.2712266e+00   2.1803186e+00   1.4250259e+00   8.1637568e-01   1.7887358e+00   2.0849168e+00  -1.9891857e-01  -2.5247174e+00   2.3851443e+00   5.3343083e-02   9.9941841e-01
   2.9460259e-01  -5.0138488e-03  -1.3860245e+00  -7.5236822e-01  -2.9409171e+00  -1.6156497e+00  -2.2855697e+00  -2.2104048e+00  -6.1828329e+00  -4.6674042e+00   5.7695608e-01  -1.5920138e-01  -1.4820646e+00   5.4608823e-01   3.8243195e-03   2.4589024e-01  -1.0652589e+00   1.0942761e+00  -6.5597262e-01   5.3335362e-01   5.9852886e-02  -2.9468594e+00   2.0922801e+00   7.0896039e-01   1.6725925e+00  -2.7974046e+00  -1.3760289e+00  -1.8504799e+00  -5.8365719e-01   1.1939913e+00   2.7633956e+00   7.1985159e-01   1.1616403e+00   2.0992085e+00   4.2671540e+00   1.9822796e+00  -1.7704858e+00  -4.7742132e-01  -7.1609744e-01   4.8586724e+00   1.4879044e+00  -4.9159971e-01  -3.0664132e-01   8.8641474e-01   1.6356503e+00   2.5376556e+00  -1.7226712e+00   1.2650374e+00  -2.2007127e-01   1.0499333e+00  -6.1841646e-01  -1.9290143e+00   3.8698515e-01  -1.2793276e+00   8.3368322e-01  -8.4949217e-01   9.7872175e-01  -5.4984426e-01   5.8010412e-01   7.9264674e-01   1.0193935e+00   6.6246736e-01   1.4140711e+00   1.6114496e+00   2.1471459e+00  -5.5344267e-02   9.9942492e-01   4.0434510e-01  -2.1332411e+00   8.1906134e-02  -4.1855248e-01  -1.7043823e-01  -1.8848168e-01   6.2813828e-01   1.2873454e+00   4.1033442e+00  -2.1598095e+00  -6.9445786e-01   1.0966759e+00   1.9539472e+00   1.9979874e+00   1.4833437e+00   2.0236795e+00   1.8943347e+00   1.9423148e+00  -9.7152026e-02  -3.1412342e+00   2.1392346e+00   3.0077139e-01   1.0317958e+00
   3.9060170e-03   5.2351565e-02  -2.0205593e+00  -9.3430962e-01  -3.2095396e+00  -2.1209248e+00  -1.9622323e+00  -2.0725971e+00  -5.7137964e+00  -5.0440147e+00   8.0840688e-01   1.1583111e-01  -9.5609703e-01   6.4578176e-01   3.2948257e-01   4.1555716e-01  -8.7167996e-01   8.7066669e-01  -1.1564571e+00   9.6347916e-01  -4.3675149e-01  -2.1240156e+00   1.5703579e+00   1.0957499e+00   5.5129524e-01  -2.7786533e+00  -1.7580766e+00  -1.9161396e+00   2.3741970e-01   1.3939668e+00   3.2629343e+00   2.4383037e+00   1.7295973e+00   2.5590092e+00   5.1294284e+00   2.8663616e+00  -1.2350414e+00  -1.3006900e+00  -7.2302097e-01   4.9499271e+00   2.1485815e+00  -1.4139670e+00  -3.0475729e-01   3.7244987e-01   2.6595798e+00   2.6724099e+00  -2.0202223e+00   1.0676272e-02   4.5590340e-01   7.1077780e-01  -6.7785892e-01  -1.8817152e+00   1.8599215e-01  -1.7409940e+00   3.9552518e-01  -1.4923855e+00   6.7839710e-01  -6.9860646e-01   4.0850674e-01   4.1045639e-01   1.0896660e+00   1.5240065e+00   1.2245474e+00   2.0389380e+00   1.1289843e+00  -1.5192900e-01   1.5050320e+00   7.1324397e-01  -3.2036378e+00  -4.7080333e-01   2.6603666e-01   1.0563058e+00   1.3247894e+00   1.8158003e+00   1.7877893e+00   5.6883824e+00  -5.3725944e-01  -7.1171036e-01   4.8043878e-01   4.3297158e-01   1.0683934e+00   1.3401479e+00   2.4936963e+00   1.5334253e+00   1.4450654e+00   2.2596470e-01  -4.1152816e+00   1.7717509e+00   2.8492906e-01   6.8561383e-01
  -3.4172431e-01   4.4933950e-02  -1.7536832e+00  -7.4255742e-01  -3.3923866e+00  -2.5621771e+00  -1.9415401e+00  -1.9979362e+00  -6.1675463e+00  -5.7020018e+00   1.0400623e+00   3.4370905e-01  -6.9171154e-01   3.6797795e-01   9.7825019e-01   1.3125961e-01  -3.8409369e-01   7.6276263e-01  -5.7017207e-01   4.8273616e-01   4.9754906e-01  -1.2524327e+00   1.5052626e+00   1.0099845e+00   8.6176032e-01  -2.1058097e+00  -1.2598830e+00  -1.5167917e+00   3.9239884e-01   1.0389009e+00   3.0223887e+00   2.9432782e+00   1.7217813e+00   1.9680844e+00   4.3928700e+00   2.4686954e+00  -6.7793372e-01  -1.8789637e+00   2.0623441e-01   5.7677937e+00   1.9144350e+00   1.2564317e+00  -7.2848059e-01  -1.4394239e-01   2.4553626e+00   2.4945815e+00  -1.6334860e+00  -4.6755174e-02   2.7801875e-01  -7.3154406e-02  -5.3773779e-01  -2.4030214e+00   1.1218530e+00  -1.4162458e+00   5.5388173e-01  -1.5420528e+00   5.8475747e-01  -6.2680977e-01   3.2517824e-01   4.8089999e-02   7.9021100e-01   1.7015721e+00   4.0017610e-01   1.6972860e+00   6.0311717e-01  -4.6976192e-01   1.3404327e+00   4.7662694e-01  -2.4797718e+00  -8.2493580e-01  -1.7378850e-01   1.2405141e+00   1.2178426e+00   1.6887640e+00   1.4139457e+00   4.9105474e+00  -3.9874640e-01  -1.2866630e+00   1.0704682e+00   3.2163170e-01   6.3328385e-01   1.2994022e+00   3.5383547e+00   1.9892818e+00   1.1200242e+00   2.7713826e-01  -4.7178613e+00   1.2797419e+00   5.4602051e-01   9.4588196e-01
  -2.1272553e-01   5.3777918e-01  -2.4365711e+00  -5.8012957e-01  -3.5320006e+00  -2.9177706e+00  -2.0577393e+00  -1.2802841e+00  -6.6294345e+00  -6.3902502e+00   1.2916377e+00   1.0957337e+00  -3.6661133e-01   7.9708716e-01   7.2961582e-01   2.4536012e-01   7.2762784e-01   9.4666608e-01  -7.4317108e-01   9.3880094e-01   3.8407446e-01  -5.4502031e-01   4.2197823e-01   1.0987103e+00  -1.7719332e-01  -1.9242086e+00  -1.4013884e+00  -1.6055801e+00   1.2079766e+00   1.1728807e+00   2.0648412e+00   3.3419423e+00   1.2923588e+00   2.0525415e+00   3.3984632e+00   2.5949332e+00   1.9560478e-01  -2.4545495e+00   6.6645386e-01   6.9930354e+00   2.3033299e+00   3.9270278e+00   1.5701656e-01   4.1909215e-01   2.3074680e+00   2.6994778e+00  -1.1974781e+00   9.7182296e-01   7.1249116e-01  -5.7387060e-01   1.9432412e-01  -2.2683803e+00   2.3749348e+00  -3.6392458e-01   1.4399084e+00  -1.3858683e+00   1.0881118e+00   3.1502570e-01  -3.3502135e-01  -5.3636446e-01   3.7358546e-01   2.5463448e+00  -5.3632818e-01   2.2442940e+00  -4.3883116e-01  -4.9834661e-01   1.0904477e+00   5.7104178e-01  -2.6349563e+00  -6.5668195e-01  -4.9189561e-01   1.2805628e+00   1.8743825e+00   1.9058500e+00   7.8548843e-01   4.2272119e+00  -2.3930996e-01  -1.8929382e+00   1.3767837e+00   4.1574360e-01   5.1368694e-01   2.0133957e+00   5.3357744e+00   2.7712806e+00   8.7815026e-01   1.5168503e+00  -4.3666533e+00   1.6481761e+00   5.7021764e-01   1.3977884e+00
  -2.9414896e-01   4.8621798e-01  -2.3800411e+00  -7.0189076e-01  -3.2638701e+00  -3.0971330e+00  -1.9852687e+00  -8.8486924e-01  -7.1530349e+00  -6.7812966e+00   1.4321025e+00   1.5388365e+00  -2.6650825e-01   1.3776791e+00   1.2136380e+00   3.5820736e-01   1.0543498e+00   8.0064793e-01  -8.9745655e-01   4.3735346e-01   1.7470706e+00  -7.5668482e-01   1.0401343e+00   4.3917189e-01   1.4498234e-01  -3.2006713e+00  -1.0979659e+00  -1.7054247e+00   5.9780319e-01   1.3557922e+00   2.7480202e+00   2.9136003e+00   1.1679548e+00   1.8293260e+00   2.5286009e+00   2.4213732e+00   1.0889782e-01  -2.2479871e+00   7.9857641e-01   8.4736271e+00   8.4922602e-01   8.2442160e+00  -5.0937101e-01  -1.1309172e-01   1.8389999e+00   2.4038946e+00  -1.0722439e+00   9.3577479e-01   7.4406611e-01  -1.2374248e+00   4.4310098e-01  -2.9189673e+00   3.3771066e+00  -3.6753222e-01   1.9085739e+00  -1.6284621e+00   1.2003684e+00   1.4915928e-01  -4.4852071e-01  -9.7424557e-01   3.6703463e-01   2.6685859e+00  -4.9612900e-01   1.6269047e+00  -1.1315308e+00  -1.1105015e+00   6.5529002e-01   5.7263402e-01  -2.2955399e+00  -7.4746998e-01   2.3620525e-01   1.2971912e+00   1.0506342e+00   2.0671908e+00   5.1341128e-01   3.5814439e+00  -5.8486025e-01  -1.2709727e+00   1.5958840e+00   5.5784496e-01   2.7315593e-01   1.4676146e+00   6.2706195e+00   3.4870986e+00   5.7534909e-01   1.1270125e+00  -4.7356970e+00   1.3135510e+00   7.0038297e-01   1.6812324e+00
  -5.0413569e-01   2.8605458e-01  -2.2501706e+00  -5.2105232e-01  -3.2234606e+00  -3.4000196e+00  -1.4497555e+00  -6.0705072e-01  -6.4724166e+00  -6.7082039e+00   1.7611583e+00   1.8111026e+00   5.9786085e-01   1.2273356e+00   1.8383563e+00   5.4090953e-01   1.3106358e+00   6.6944312e-01  -7.3889730e-01   3.1047280e-01   1.5865886e+00  -2.5362913e-01   5.0393903e-01   7.6740015e-01  -3.1801397e-01  -2.2165698e+00  -7.8113418e-01  -1.3500072e+00   1.3598625e+00   1.5622989e+00   2.5859420e+00   4.2571552e+00   1.1110646e+00   1.8799802e+00   2.5881546e+00   2.8517378e+00   5.8183709e-01  -2.7746505e+00   1.1936828e+00   8.3273821e+00   8.8276456e-01   8.5518463e+00  -6.2876748e-01  -5.1791843e-01   2.1539240e+00   1.9820454e+00  -1.2786495e+00   4.0451929e-01   5.5976378e-01  -1.8353209e+00   3.6608608e-01  -2.9679893e+00   3.5470240e+00   2.5454165e-05   1.6397548e+00  -1.8472702e+00   6.1475908e-01   7.9598006e-02  -8.1999913e-01  -1.5004976e+00   1.4129315e-01   3.4011231e+00  -1.0569780e+00   1.7186336e+00  -1.4164556e+00  -5.8717516e-01   4.2455295e-01   2.7021192e-01  -2.8926762e+00  -1.6882533e+00   1.2879811e-01   1.5376509e+00   2.0611098e+00   2.5865679e+00   5.0428102e-01   3.7450745e+00   2.4954470e-01  -1.4678733e+00   1.1747003e+00  -2.7026136e-01  -3.8401490e-01   1.3475482e+00   6.8624063e+00   3.1112662e+00   2.0702603e-01   1.3925838e+00  -5.5509672e+00   6.7331846e-01   4.9390016e-01   1.6781476e+00
  -6.4353078e-01   2.1924688e-01  -2.7405975e+00  -7.6581360e-01  -3.4424770e+00  -3.7131036e+00  -8.8934864e-01  -3.9677485e-01  -5.7311033e+00  -7.0802550e+00   2.2125892e+00   2.3861770e+00   1.5664595e+00   1.7842547e+00   2.2276935e+00   8.9527716e-01   1.1174481e+00   5.2026744e-01  -1.2378960e+00   9.3949995e-01   7.5340027e-01  -4.7754762e-02   2.1171172e-01   4.5172462e-01  -2.3064441e+00  -3.0195861e+00  -1.5562946e+00  -1.4594444e+00   2.3134857e+00   2.1223392e+00   2.8023083e+00   5.0821844e+00   1.5382573e+00   2.5467739e+00   2.8709857e+00   3.4468282e+00   7.1877779e-01  -2.8837628e+00   1.0932678e+00   9.1960138e+00   1.7528569e+00   9.3243580e+00  -1.4911354e+00  -1.3251762e+00   2.9181765e+00   1.8501546e+00  -2.1349868e+00  -9.8861256e-01   7.6253599e-01  -2.2476336e+00  -4.0349146e-01  -3.5144277e+00   2.5723517e+00  -9.4399729e-01   7.2120071e-01  -2.3256477e+00   2.6599343e-01  -2.4607185e-01  -7.0443632e-01  -1.5629556e+00   9.4219129e-01   4.7953865e+00  -2.5629234e-01   1.9781284e+00  -2.1806381e+00  -4.8954816e-01   7.1061824e-01   5.1599054e-01  -3.6781700e+00  -2.0638729e+00   7.1822698e-01   1.8121905e+00   2.8845234e+00   2.9316673e+00   9.9059665e-01   4.2680603e+00   9.8098165e-01  -1.3063846e+00   3.4726892e-01  -1.4610481e+00  -1.1477647e+00   6.9412228e-01   7.7391748e+00   2.8088783e+00  -3.4710143e-01   1.0978330e+00  -5.1079530e+00  -2.8687242e-02   4.5925428e-01   1.1772918e+00
  -9.3217026e-01   7.1107243e-02  -2.2749624e+00  -5.1163970e-01  -3.0957891e+00  -3.2735553e+00  -3.5676505e-01   1.6036332e-01  -4.9111357e+00  -6.0685789e+00   2.3274311e+00   2.5209035e+00   1.8211102e+00   1.5053246e+00   2.3184959e+00   6.4575178e-01   1.2670368e+00   3.4737926e-01  -8.1870563e-01   4.3312311e-01   2.4891562e-01   9.3099494e-01  -6.3828822e-01   4.0075970e-01  -2.8537680e+00  -1.9670811e+00  -1.1503260e+00  -7.7043577e-01   2.4671946e+00   1.5542978e+00   1.7566209e+00   5.0200870e+00   1.0182403e+00   1.7200831e+00   1.3351780e+00   2.7305109e+00   1.3953150e+00  -2.7333352e+00   1.9145687e+00   8.3848729e+00   1.2526703e+00   8.2694309e+00  -1.3002252e+00  -1.2199844e+00   2.5023240e+00   1.5023484e+00  -1.5834589e+00  -1.1242658e+00   4.2910619e-01  -2.3875930e+00  -6.1969810e-02  -2.7484986e+00   3.0655790e+00   2.7347434e-01   7.3919353e-01  -1.7992740e+00  -9.6492180e-02  -2.1934851e-01  -1.1245630e+00  -1.7282106e+00   3.6156919e-01   4.7590286e+00  -8.7286590e-01   1.6024664e+00  -2.7551493e+00  -2.9803562e-01   1.6451272e-01   4.5486978e-01  -3.0278513e+00  -2.4697499e+00   3.5288802e-01   1.8264476e+00   2.8582377e+00   2.6576614e+00   2.0191116e-01   2.7568388e+00   1.0757692e+00  -1.6542100e+00   2.0072783e-01  -2.0601825e+00  -1.6035979e+00   3.1003026e-01   7.4544224e+00   2.3449988e+00  -6.6571348e-01   1.1299226e+00  -5.7792943e+00  -5.5770263e-01   3.8310650e-01   1.0109343e+00
  -5.5271532e-01   1.1944008e-01  -2.0706898e+00  -5.6351152e-01  -2.2917869e+00  -3.2133410e+00   1.1348003e-01   3.8508704e-01  -4.4935193e+00  -5.9986488e+00   2.5012181e+00   2.7291204e+00   2.2150622e+00   1.7822154e+00   2.0520139e+00   7.4918413e-01   1.3713544e+00   1.5925025e-01  -1.1642459e+00   4.9292665e-01  -2.6550787e-02   5.0826944e-01  -8.7759280e-01  -4.9328201e-01  -3.4592409e+00  -2.9723061e+00  -1.3123281e+00  -1.2088756e+00   1.8070411e+00   1.6226975e+00   9.8555225e-01   3.9736208e+00   6.5119536e-01   1.6610987e+00   9.4600885e-01   3.4368512e+00   9.9885841e-01  -2.4902894e+00   9.8176429e-01   8.3625978e+00  -6.7248632e-01   8.1931569e+00  -9.4611453e-02  -5.9723651e-01   3.1726228e+00   1.7997978e+00  -1.0691405e+00  -7.0728762e-01   8.5030544e-01  -2.4272739e+00  -1.3844743e-01  -2.7963380e+00   2.6746687e+00   2.4551763e-01   1.0594110e+00  -2.0891595e+00   1.4151707e-01  -2.4420580e-02  -1.0921098e+00  -1.7547749e+00   6.8192135e-01   4.8193482e+00  -8.4912558e-01   1.3702917e+00  -2.7812558e+00  -4.9811732e-01   5.6063059e-01   1.0441953e+00  -3.1300364e+00  -1.9748264e+00   8.8238313e-01   1.3111116e+00   2.2675824e+00   2.5637424e+00  -4.8391039e-01   1.9715221e+00   1.1420706e+00  -9.2189654e-01  -4.2765377e-01  -2.1498135e+00  -1.9465044e+00  -1.3684378e-01   6.8039686e+00   1.9584664e+00  -8.5732993e-01   9.9097088e-01  -5.9445836e+00   3.7880913e-02   7.8731896e-02   9.9367797e-01
  -7.9520181e-01  -2.7770688e-01  -1.6745311e+00  -6.1362560e-01  -1.5939536e+00  -3.0219245e+00   7.3766154e-01   7.2145055e-01  -3.5926307e+00  -5.2904231e+00   2.5474853e+00   2.8520892e+00   2.5548811e+00   2.0691665e+00   2.1004537e+00   8.5141194e-01   8.9962294e-01  -1.3117125e-01  -1.1727709e+00   2.1337472e-01  -3.0548127e-02   4.5641064e-01  -1.0304449e+00  -1.0675120e+00  -3.9603555e+00  -3.5907623e+00  -1.1253622e+00  -1.0731597e+00   1.5475945e+00   1.8543261e+00   8.0010789e-01   3.6507029e+00   4.8740584e-01   1.3931662e+00   3.3091694e-01   3.0815080e+00   7.3678861e-01  -1.7158266e+00   6.6460897e-01   8.2022186e+00  -1.5841483e+00   8.3552761e+00  -3.3605367e-01  -1.1719458e+00   3.3117378e+00   1.3354310e+00  -8.7514959e-01  -1.7098338e+00   7.9240414e-01  -2.7742888e+00  -5.2525160e-01  -3.0006157e+00   2.0830367e+00  -2.1679941e-01   7.0785349e-01  -2.2956325e+00  -3.4973685e-01  -6.4265231e-01  -9.8747832e-01  -1.6773781e+00   9.5454563e-01   5.0577560e+00  -3.9610296e-01   8.6857423e-01  -3.0638347e+00  -5.3988182e-01   5.5860753e-01   1.1583330e+00  -2.8660410e+00  -2.2079664e+00   1.3318761e+00   1.4891599e+00   1.8629081e+00   2.6694919e+00  -6.4124076e-01   1.6634831e+00   1.4365213e+00  -1.9284225e-01  -1.1714458e+00  -2.7677496e+00  -2.4836960e+00  -1.0468661e+00   6.2293288e+00   1.6094774e+00  -1.3352466e+00   1.8789045e-01  -6.2451150e+00  -4.9831009e-01  -8.9437561e-02   6.0870092e-01
  -7.5749108e-01  -5.0073887e-02  -1.1581617e+00  -3.1057499e-01  -1.8388748e+00  -3.0026477e+00   9.4331835e-01   3.6344937e-01  -3.2436805e+00  -5.5801403e+00   3.0313443e+00   3.0608230e+00   3.3729364e+00   1.4731636e+00   2.4261338e+00   4.4381700e-01   1.0373733e+00   8.3980458e-02   1.7584400e-01   6.9721533e-01  -6.9565676e-01   1.0681723e+00  -1.9875335e+00  -1.6659217e+00  -5.1646780e+00  -2.4323021e+00  -1.1947857e+00  -4.3658973e-01   2.5632075e+00   1.4572905e+00  -1.1721423e+00   3.3281299e+00   5.0596421e-01   1.1913767e+00  -9.0253604e-01   2.2934793e+00   8.8063737e-01  -1.7567911e+00   1.4128703e+00   8.5314708e+00  -1.9642399e-01   9.1259378e+00  -7.1377299e-01  -9.5706467e-01   2.9430932e+00   1.3325820e+00  -7.2633159e-01  -1.0973911e+00   6.3257294e-02  -2.8728765e+00  -1.1718806e+00  -3.2903127e+00   1.7287951e+00   5.2330938e-01  -5.4121612e-02  -1.4907875e+00  -3.0027282e-01  -1.6707258e-01  -7.4326232e-01  -1.2027278e+00   1.0451712e+00   5.4559883e+00  -5.2330960e-01   9.0779856e-01  -3.2010689e+00  -3.5320909e-01   2.1865619e-01   9.6568881e-01  -1.4853445e+00  -1.6202988e+00  -3.2821651e-01   5.0731852e-01   1.6055944e+00   1.1731451e+00  -1.0711340e+00  -3.9708035e-01   8.4706079e-01  -1.4401377e+00  -5.7319262e-01  -2.2148740e+00  -2.4197464e+00  -1.0156202e+00   7.3178187e+00   1.4105485e+00  -1.5368684e+00  -4.0808042e-02  -4.3844440e+00  -1.2474559e+00   1.0668979e-01   4.8216239e-01
  -7.8262311e-01   1.0889957e-01  -1.1466015e+00  -3.2163739e-01  -1.8614022e+00  -2.5930057e+00   8.1060309e-01   5.1224560e-01  -3.2411094e+00  -4.8918892e+00   2.6081081e+00   2.8127601e+00   3.2216865e+00   1.1401346e+00   2.2913110e+00   1.7983452e-01   1.1821370e+00   1.2245985e-01   1.1670053e-01   4.8616619e-01  -1.0313585e+00   9.5418788e-01  -1.9011926e+00  -1.3395705e+00  -5.6692882e+00  -2.5845541e+00  -1.1439617e+00  -2.9685827e-01   2.2432488e+00   9.3048521e-01  -1.7220359e+00   2.8301963e+00  -7.2502267e-02   7.2643405e-01  -1.7323638e+00   1.6107418e+00   8.4203245e-01  -1.3886262e+00   1.5407615e+00   8.8672254e+00   4.3289672e-02   1.0700056e+01  -8.7958939e-01  -4.1012999e-01   2.3717389e+00   1.1460853e+00  -1.6523277e-01  -6.0569624e-01  -1.0956252e-01  -2.2687198e+00  -1.0950830e+00  -2.5300010e+00   1.6249750e+00   1.5518102e+00  -2.4320619e-01  -6.9754057e-01  -2.7962501e-01  -9.6082409e-02  -1.0000001e+00  -1.2396380e+00   2.3734372e-01   4.9759132e+00  -4.7307863e-01   5.8221689e-01  -3.3243796e+00  -2.2815092e-01  -5.4357993e-01   8.1905551e-01  -1.2187279e+00  -1.5589397e+00  -2.5735746e-01   4.3840476e-01   1.2819457e+00   7.2248042e-01  -1.3642109e+00  -1.3312131e+00   6.3645491e-01  -1.0656550e+00  -5.4853990e-01  -2.1011567e+00  -2.1273373e+00  -9.2825658e-01   7.3879072e+00   1.3229446e+00  -1.4125109e+00  -1.6730442e-01  -4.2131880e+00  -1.6132001e+00  -1.1998255e-01   5.1746695e-01
  -5.5779574e-01   3.7214484e-02  -9.0884340e-01  -3.3762946e-01  -1.0515630e+00  -2.5248509e+00   8.4121932e-01   5.8433129e-01  -3.2099232e+00  -4.7953946e+00   2.3524041e+00   2.6807496e+00   3.1133250e+00   1.2837371e+00   2.0238507e+00   3.1002336e-01   9.4573664e-01  -5.1783770e-02   1.5715994e-01   4.3860618e-01  -6.5625170e-01   3.1435516e-01  -1.6823703e+00  -2.0549161e+00  -5.4657224e+00  -3.5915840e+00  -1.0208579e+00  -6.5396300e-01   1.4254094e+00   1.0586743e+00  -2.2572587e+00   1.5619463e+00  -3.7251204e-01   5.6533228e-01  -2.1407463e+00   1.3902282e+00   1.1770655e-01  -6.6261455e-01   7.0391519e-01   9.2588049e+00  -8.9665799e-01   1.2190642e+01  -6.6017723e-02   1.2690474e-01   2.4315721e+00   1.2130855e+00   5.7507965e-01   1.4062102e-01   7.1024213e-03  -2.2764860e+00  -1.2150299e+00  -2.7139548e+00   1.3604720e+00   1.6693484e+00   9.7872406e-02  -5.9400761e-01  -1.2569210e-01  -2.2221227e-02  -9.4288879e-01  -1.0236825e+00   3.8356584e-01   4.7247572e+00  -2.7086039e-01   3.0970997e-01  -3.0046734e+00  -3.6123911e-01  -3.7959465e-01   1.0523423e+00  -6.4776539e-01  -7.4816218e-01  -1.1068378e-01  -1.0659788e-02   3.8852798e-01   5.4444710e-01  -1.7755409e+00  -1.7778970e+00   3.9473423e-01  -4.6835321e-01  -7.0702893e-01  -1.6183268e+00  -2.0404313e+00  -1.2826261e+00   6.9445690e+00   1.4102332e+00  -1.4008011e+00  -4.7452412e-01  -3.7136642e+00  -1.0724202e+00  -3.0709796e-01   6.7883961e-01
  -9.6060246e-01  -2.4370236e-01  -6.2213611e-01  -2.9433990e-01  -9.6268174e-01  -2.7031726e+00   7.8464957e-01   7.3383266e-01  -3.3957820e+00  -4.5181562e+00   1.9375018e+00   2.2694531e+00   2.8529329e+00   7.9333485e-01   1.8122153e+00  -1.5181761e-02   3.1055527e-01  -8.1920775e-02   7.7239473e-01  -7.6488981e-02  -6.4442933e-01   8.1965584e-01  -1.8898031e+00  -2.3319133e+00  -5.5047176e+00  -3.5262626e+00  -6.7290639e-01  -5.4215030e-01   1.3305787e+00   6.9003864e-01  -3.0247700e+00   1.2366159e+00  -5.0360526e-01   1.0899796e-02  -2.8679958e+00  -3.0736235e-01  -3.2903156e-02  -1.3343682e-01   1.2634049e+00   9.8331415e+00   1.9648365e-01   1.4845393e+01  -4.7716754e-01  -4.4140700e-02   1.4313923e+00   4.0976094e-01   1.3443933e+00   4.6090577e-01  -7.0274218e-01  -2.4924396e+00  -1.3663642e+00  -2.7478032e+00   1.4667860e+00   2.6185244e+00   5.7685999e-02   2.5453411e-01  -3.9882811e-01  -2.2798023e-01  -9.0114524e-01  -6.3666757e-01   3.0278622e-01   4.7713577e+00  -1.7528566e-01   5.7612885e-02  -2.8338594e+00  -1.0319253e-01  -8.3768696e-01   5.4405563e-01   8.7818730e-01  -3.3608905e-01  -1.2035497e+00  -2.3262558e-01  -2.9405744e-01  -2.6275193e-01  -1.9521890e+00  -2.5440978e+00   1.5284538e-01  -9.6064090e-01  -4.1718718e-01  -1.4430413e+00  -1.7847787e+00  -1.4574701e+00   7.1355080e+00   1.5730199e+00  -1.3771231e+00  -9.7230415e-01  -3.9668801e+00  -1.5269555e+00  -1.9742950e-01   8.2224751e-01
  -5.2227112e-01   6.0754884e-02  -4.1207413e-01  -2.4409733e-01  -5.5234135e-01  -2.1944685e+00   5.2996336e-01   5.0052047e-01  -3.5734626e+00  -4.4305997e+00   1.6338021e+00   2.1588922e+00   2.6728857e+00   7.7856292e-01   1.6742552e+00  -7.4401132e-02   5.2717400e-01   5.6596555e-02   9.0882603e-01   1.8588622e-01  -5.4593106e-01  -1.8766144e-02  -1.4903069e+00  -2.8667488e+00  -5.4580556e+00  -4.2141726e+00  -7.3903513e-01  -6.7324326e-01   7.0583557e-01   4.6343249e-01  -3.6634780e+00  -3.6529750e-01  -9.2571329e-01  -2.3341789e-01  -3.3870474e+00  -5.2804586e-01  -6.8948136e-01   3.7852931e-01   6.3056833e-01   1.0033219e+01  -4.3907307e-01   1.5607267e+01   1.9080393e-01   9.6919350e-01   1.2414949e+00   7.9642680e-01   1.9016344e+00   1.7914068e+00  -5.4777010e-01  -1.8042176e+00  -1.4215393e+00  -2.7008390e+00   1.1006670e+00   2.8092527e+00   1.5554911e-01   6.5458479e-01   1.7379258e-01   1.8063733e-01  -7.7473021e-01  -3.6352988e-01   1.6960430e-01   3.9677604e+00   1.9407269e-01  -2.2463759e-01  -2.3857824e+00  -4.4211061e-01  -9.4932661e-01   7.1509452e-01   1.4641723e+00   6.4902951e-01  -1.1360557e+00  -1.0297653e+00  -1.2733761e+00  -9.9377757e-01  -2.3043270e+00  -3.5511198e+00  -8.1856093e-01  -7.5151592e-01  -5.7710160e-02  -2.4941156e-01  -1.0927861e+00  -1.2473200e+00   6.9271347e+00   1.7960858e+00  -1.0435452e+00  -1.1634637e+00  -2.4166437e+00  -9.1854204e-01  -3.2891196e-01   9.5670734e-01
  -1.1177988e+00  -3.2832837e-01  -1.8534479e-01  -5.8138210e-01  -7.6080674e-01  -2.4771157e+00   6.6659499e-01  -2.4205780e-01  -2.8865514e+00  -3.7783571e+00   1.4010818e+00   1.3054123e+00   2.6804896e+00  -3.9097689e-02   2.3230737e+00  -1.9953764e-01  -5.9972692e-01  -8.7054860e-02   1.4663446e+00  -1.3861045e-01  -1.0697774e-01   4.0056423e-02  -9.0660345e-01  -2.5643658e+00  -5.0566347e+00  -4.5344061e+00  -5.4430421e-01  -4.7464970e-01   8.3107808e-01   3.8673062e-01  -2.4329577e+00   1.0666745e+00   1.5295429e-01  -1.0464154e-01  -2.6668644e+00  -1.5411001e+00  -1.8406821e+00   4.9233902e-01   2.2956158e-01   9.2485423e+00   1.2402628e+00   1.6033999e+01  -1.4078092e+00  -4.0590126e-02   1.1053589e+00   4.1476672e-02   1.7344578e+00   3.3882383e-01  -9.5571757e-01  -1.6937906e+00  -2.2356227e+00  -2.9989574e+00   3.6946930e-02   2.0737540e+00  -1.3885228e+00   6.5250179e-01  -6.3479949e-01  -9.7572418e-01  -1.6090492e-01   2.0637677e-01   4.1344674e-01   3.7295063e+00   1.2333204e+00  -4.7704450e-01  -2.5437579e+00  -6.1629062e-01  -1.0491427e+00   2.6849916e-01   1.7827859e+00   4.2539525e-01  -8.6983956e-01   2.1984035e-01  -7.7976345e-01  -3.1281772e-01  -7.2821279e-01  -1.1834217e+00   3.3953517e-01  -3.0648911e-01  -3.0772147e-01  -1.1427552e+00  -1.2512896e+00  -2.1189770e+00   6.3729761e+00   1.0385377e+00  -1.1135195e+00  -2.5707259e+00  -2.7836028e+00  -2.4124529e+00  -1.4513788e-01   4.2426168e-01
  -4.6461314e-01  -3.3521174e-01  -3.7811586e-01  -6.4701957e-01  -5.9050859e-02  -1.8110620e+00   4.0208619e-01  -9.4227812e-02  -2.8472055e+00  -3.4106316e+00   1.0034463e+00   1.5313127e+00   2.3895164e+00   9.3067020e-01   2.5312075e+00   6.3467527e-01  -5.9225299e-01  -6.5458638e-02   6.7323514e-01   1.1406099e-01   2.6774861e-01  -1.8402778e+00   4.2561132e-01  -2.9822403e+00  -4.5045385e+00  -6.1328309e+00  -6.3047588e-01  -9.9749956e-01   1.5053649e-01   1.2559038e+00  -1.4940118e+00  -4.9917385e-01  -2.4750307e-01   3.6804863e-01  -2.4903319e+00  -1.2273191e+00  -2.6667077e+00   1.4263298e+00  -7.3479461e-01   9.6539917e+00   4.1378345e-02   1.6540552e+01  -9.5432727e-01   1.0475947e+00   9.7603781e-01   5.1289715e-01   1.2455843e+00   1.7059187e+00  -6.8951772e-01  -9.7344731e-01  -2.1538008e+00  -3.0652386e+00  -2.5159281e-01   1.7414600e+00  -8.8053725e-01   6.2884539e-01  -1.7555655e-01  -8.1000478e-01  -4.1639033e-01   2.3992452e-01   7.3516815e-01   3.4098417e+00   2.3074415e+00  -5.4618756e-01  -1.5183811e+00  -3.3839111e-01  -1.2657502e+00   4.5453209e-01   1.0786326e+00   8.0113587e-01   1.2127333e-01  -8.4864834e-01  -1.6236638e+00  -3.7163005e-02  -7.3731199e-01  -8.8636506e-01  -1.2065034e+00   3.1467371e-01  -7.8331210e-02   3.1185603e-01  -2.7700600e-01  -2.0811279e+00   6.2018293e+00   1.5587117e+00  -5.0490661e-01  -2.5933029e+00  -9.8552833e-01  -1.1295724e+00  -5.0058482e-01   7.8219691e-01
  -2.9069620e-01  -4.0273570e-01  -4.2352064e-01  -8.5849890e-01   4.0667225e-01  -1.9560557e+00   1.7989490e-01  -2.8466635e-01  -3.0121484e+00  -3.0384867e+00   4.9441037e-01   9.8856001e-01   1.8905154e+00   8.7457139e-01   2.3842964e+00   8.4901939e-01  -9.1334667e-01  -7.4240998e-02   3.0335698e-01  -2.2669813e-01   9.5750838e-01  -2.9313016e+00   1.3328461e+00  -2.8691893e+00  -3.4408972e+00  -7.4935016e+00  -3.3422580e-01  -1.6976624e+00  -7.7846245e-01   1.5716271e+00  -6.6693239e-01  -7.3489119e-01  -1.8684805e-01   4.8314255e-01  -1.9353706e+00  -1.4740112e+00  -3.8695474e+00   1.7095128e+00  -1.9684168e+00   9.4759853e+00  -7.3770323e-01   1.7939178e+01  -5.4823429e-01   1.4925887e+00   8.5959003e-01   3.6538900e-01   1.6060950e+00   2.2712927e+00  -4.7036683e-01  -6.6376376e-01  -2.1806050e+00  -3.2238271e+00  -5.6165982e-01   1.3775449e+00  -6.4192958e-01   4.4033938e-01  -1.7493647e-02  -1.1109992e+00  -2.3292241e-01   4.3051619e-01   9.1294646e-01   2.9127804e+00   2.8151108e+00  -6.9845993e-01  -8.3336474e-01  -3.6250265e-01  -1.2167035e+00   3.8651861e-01   7.6835980e-01   1.1038694e+00   7.6226227e-01  -6.4136844e-01  -2.0982010e+00   6.4392340e-01  -2.7177170e-01   7.4940805e-01  -1.1379383e+00   1.2932860e+00  -1.0165071e-01   8.7358511e-01   2.5267800e-01  -2.0779191e+00   5.3470847e+00   1.5502373e+00  -9.6626631e-02  -3.0230635e+00  -1.3369761e+00  -5.9588128e-01  -6.9108790e-01   1.1002474e+00
  -2.7046694e-01  -1.4811948e-01  -5.4342489e-01  -8.0726565e-01  -5.5639976e-02  -2.0529869e+00  -3.7476755e-01  -6.5320527e-01  -3.5776505e+00  -3.1602967e+00  -1.1290846e-02   4.0351946e-01   1.4611685e+00   7.8451620e-02   2.3918127e+00   5.3097944e-01  -9.2750808e-01   5.3492428e-02   6.9810320e-01  -2.6807420e-01   7.2178988e-01  -2.7833374e+00   1.6497605e+00  -2.4685450e+00  -3.1494764e+00  -7.0425834e+00  -3.3116905e-01  -1.7591184e+00  -7.6348953e-01   9.1089686e-01  -1.0567721e+00  -9.2230194e-01  -1.3181869e-01   2.2029809e-01  -1.8218896e+00  -2.3432003e+00  -3.9780996e+00   1.3202717e+00  -1.5813909e+00   9.6530999e+00   7.2021066e-01   1.9211008e+01  -5.6007583e-01   2.1401630e+00   1.6620937e-01   3.0232341e-01   2.0376648e+00   3.4686733e+00  -8.1077845e-01  -1.4513829e-01  -2.1651443e+00  -2.9375613e+00  -4.3712387e-01   2.3216610e+00  -7.1848230e-01   1.2558631e+00   2.5992492e-01  -7.0873128e-01  -1.8247337e-01   7.5684821e-01   6.1775521e-01   2.4615342e+00   2.6006206e+00  -5.9207983e-01  -2.7189334e-01  -1.6937619e-01  -1.5217943e+00  -3.1499924e-02   1.5160284e+00   1.6991605e+00  -1.6694808e-01  -9.7729919e-01  -2.2490919e+00  -1.0418021e-02  -1.7441552e-01   6.3692486e-01  -1.4930126e+00   3.8805354e-01   7.1912325e-01   1.4997427e+00   8.6890772e-01  -1.5113964e+00   5.5742248e+00   1.6335028e+00   4.0343270e-01  -2.8369734e+00  -8.1848530e-01  -4.3629618e-01  -5.2252532e-01   1.4694251e+00
  -3.7489561e-01  -2.2579679e-01  -6.0923812e-01  -8.3403964e-01  -2.5022951e-01  -2.2046540e+00  -3.1057446e-01  -1.0680760e+00  -3.0722641e+00  -3.0563987e+00  -1.7021340e-01  -4.9539605e-02   1.5671014e+00  -3.7025552e-01   2.7445025e+00   6.6566468e-01  -1.3613145e+00   1.0248053e-01   7.7125420e-01  -1.1700601e-01   5.1694814e-01  -2.7866680e+00   1.9661943e+00  -1.9907967e+00  -2.8933898e+00  -6.5835350e+00  -4.9454849e-01  -1.7623810e+00  -2.2476702e-01   8.7462091e-01  -4.0325667e-01   1.2214184e-01   3.9603012e-01   3.5164251e-01  -8.1557583e-01  -2.4583763e+00  -4.4985521e+00   7.7769684e-01  -2.0232815e+00   8.5260303e+00   2.0679128e+00   1.7807431e+01  -5.8233312e-01   2.0711481e+00   5.1161821e-01   1.1839973e-01   1.6917217e+00   3.3027114e+00  -7.7417012e-01   1.4568651e-01  -2.4744370e+00  -3.0702636e+00  -1.1744856e+00   1.8220041e+00  -1.4982068e+00   1.0390825e+00   5.3960281e-03  -9.4429502e-01   8.0641269e-02   9.7902650e-01   1.0277628e+00   2.3808115e+00   3.0798497e+00  -2.5801243e-01   2.4569067e-01  -6.3515818e-02  -1.1411654e+00  -4.4343714e-01   1.1740897e+00   1.5905273e+00  -4.0821008e-02  -3.7195906e-01  -1.3037758e+00   5.3513246e-01   8.4563233e-01   2.5795998e+00  -9.0035907e-01  -1.3987936e-01   5.4247743e-01   1.0842099e+00   9.7413176e-01  -1.4310350e+00   5.0462032e+00   1.2193198e+00   7.3683225e-01  -2.9412575e+00  -5.0156191e-01  -4.7402731e-01  -4.1906480e-01   1.3141714e+00
  -6.0479957e-01  -4.6804949e-01  -3.9395391e-01  -8.6149278e-01  -9.8092464e-02  -2.2608062e+00  -4.2833597e-01  -1.2928414e+00  -2.9357918e+00  -2.7333524e+00  -4.4273418e-01  -4.4482419e-01   1.2179981e+00  -5.1659389e-01   3.2471056e+00   8.2243173e-01  -1.7836375e+00   3.9796626e-02   1.0329462e+00  -6.5954866e-01   1.8049833e+00  -2.9473820e+00   2.7399867e+00  -1.9140805e+00  -1.3172101e+00  -6.5336815e+00  -6.7379872e-02  -1.6514473e+00  -3.6528772e-01   8.6771436e-01   8.8671379e-01   6.4541020e-01   7.8773382e-01   8.0467906e-02  -6.5096182e-01  -3.3010712e+00  -5.1792904e+00   6.6850425e-01  -2.2673669e+00   7.5715239e+00   2.4599423e+00   1.8462789e+01  -9.0150133e-01   1.7726710e+00   1.3525319e-01  -2.3338704e-01   1.7150756e+00   3.4055866e+00  -8.1879518e-01   1.3494772e-01  -2.2284020e+00  -3.4228135e+00  -8.7018578e-01   1.3705606e+00  -1.6416569e+00   8.0111810e-01  -2.0944546e-01  -1.3776506e+00   2.8723439e-01   1.0892888e+00   1.1853483e+00   1.7060185e+00   3.4239803e+00  -4.4809592e-01   4.9849618e-01  -4.8732381e-01  -1.1602376e+00  -1.0137716e+00   1.5764954e+00   1.4100526e+00   3.0717579e-01   3.1269214e-01  -1.1833866e+00   1.2491495e+00   1.7155135e+00   4.1898675e+00  -8.5648485e-01  -4.3982811e-01   8.0030279e-01   1.0321899e+00   1.1922805e+00  -1.7338739e+00   4.6550977e+00   1.4926105e+00   1.0245038e+00  -3.3446543e+00  -2.7167600e-01  -5.9328585e-01  -1.0107628e-01   1.3970136e+00
  -1.7150449e-01   1.7395154e-01  -9.4650063e-01  -7.8025089e-01  -3.2450912e-01  -2.4328717e+00  -1.1367413e+00  -1.3618958e+00  -3.6008068e+00  -3.0302427e+00  -7.6485479e-01  -5.3951670e-01   8.3023696e-01  -6.1527035e-01   3.0264878e+00   9.2519268e-01  -1.0035821e+00   3.2803538e-01   1.0781023e+00  -3.1901519e-01   2.3255845e+00  -3.2145691e+00   2.6845227e+00  -1.4501654e+00  -5.7142841e-01  -6.3307443e+00  -3.0195436e-02  -1.9920856e+00  -1.7585441e-01   7.6669285e-01   8.0435331e-01   6.8733027e-01   7.0382568e-01   3.2023673e-01  -6.9571822e-01  -3.4368996e+00  -5.3024268e+00   1.7671636e-02  -2.4803237e+00   7.5879046e+00   3.2526114e+00   2.0348814e+01   5.7490396e-02   2.9895186e+00  -4.8073284e-01   1.3433914e-01   2.1452378e+00   5.4925640e+00  -4.7083027e-01   5.4835286e-01  -1.3957874e+00  -3.0958154e+00   2.1560518e-01   2.2380725e+00  -8.4360833e-01   1.1491628e+00   5.5336628e-01  -3.8433663e-01  -4.0452495e-02   9.5304373e-01   6.1613681e-01   1.1681938e+00   2.7297988e+00   8.1922662e-02   5.2273026e-01  -6.4987125e-01  -1.5222351e+00  -1.2932588e+00   1.5749364e+00   2.0955066e+00  -5.0544769e-02   2.5238005e-01  -7.8732849e-01   1.5487731e+00   1.8597590e+00   4.7311817e+00  -1.1548488e+00  -1.1208925e+00   1.6313687e+00   1.9424881e+00   1.8860283e+00  -7.5087832e-01   5.5102149e+00   2.1850304e+00   1.4886816e+00  -2.3159394e+00   9.9482188e-01   1.1304251e-01   6.3362532e-02   2.0606807e+00
  -1.1895334e-01   4.1007030e-01  -1.0489702e+00  -6.8906332e-01  -8.4109616e-01  -2.6912356e+00  -1.4582292e+00  -1.7193600e+00  -3.9459989e+00  -3.5651621e+00  -9.2957488e-01  -8.3994060e-01   8.1206313e-01  -1.0739697e+00   3.4311207e+00   8.4181037e-01  -8.5738271e-01   3.8934120e-01   1.3599085e+00  -2.9425831e-01   2.6026268e+00  -3.0876861e+00   3.1853268e+00  -9.6880865e-01   8.5660429e-02  -5.5345657e+00  -1.1613417e-01  -1.9555472e+00   1.0301501e-01   2.8477007e-01   1.0492858e+00   1.0704670e+00   9.2608182e-01   1.8923708e-01  -1.5811508e-01  -3.5903305e+00  -5.2249211e+00  -8.1900562e-01  -2.1595490e+00   7.5320025e+00   4.5548430e+00   2.1354360e+01  -1.6277408e-01   3.0164104e+00  -7.1291937e-01   1.0215222e-01   1.9824177e+00   6.1187767e+00  -6.2694432e-01   6.5975017e-01  -1.3462037e+00  -3.2301798e+00   4.9482812e-01   2.4516698e+00  -1.0295240e+00   1.2930445e+00   6.9348736e-01  -2.8595053e-02   6.6046624e-02   9.1929535e-01   5.9357854e-01   8.4630615e-01   2.3603345e+00   2.7824823e-01   9.9698578e-01  -6.8302886e-01  -1.5305031e+00  -1.8573748e+00   1.7834146e+00   2.2027735e+00  -4.3591090e-01   3.2688452e-01  -3.3315011e-01   1.4257297e+00   2.2708797e+00   5.1564904e+00  -1.1293059e+00  -2.1275913e+00   2.1311022e+00   2.0077720e+00   1.9784829e+00  -3.8106743e-01   5.8656606e+00   2.3489397e+00   1.8359811e+00  -1.9409856e+00   1.7536097e+00   1.4966253e-01   4.0179077e-01   2.3556161e+00
  -1.4313020e-01   5.1305619e-01  -1.3952198e+00  -6.5117467e-01  -9.4574179e-01  -2.7559706e+00  -1.3880993e+00  -1.4914964e+00  -3.5542440e+00  -3.3088320e+00  -9.8257450e-01  -8.2185879e-01   7.9591786e-01  -8.7980346e-01   3.5072944e+00   1.1676260e+00  -7.4870410e-01   4.9215314e-01   1.1332196e+00  -1.6810075e-01   2.7492601e+00  -2.9659015e+00   3.1376232e+00  -3.0504915e-01   4.9318535e-01  -5.1081053e+00  -1.6491576e-01  -1.9746934e+00   6.6326463e-01   4.7651894e-01   1.8211049e+00   2.1126481e+00   1.1370145e+00   3.7424701e-01   1.5916369e-01  -3.6015180e+00  -5.1929895e+00  -1.3236189e+00  -2.3593510e+00   6.5791803e+00   5.2978246e+00   2.0669858e+01  -4.4582234e-02   2.9041113e+00  -8.7545031e-01  -1.3861496e-01   1.5526249e+00   6.1349117e+00  -4.0782543e-01   6.4146430e-01  -9.1750200e-01  -3.0823216e+00   9.3469016e-01   2.3407812e+00  -9.9418869e-01   1.0057615e+00   6.4540376e-01   4.9568641e-02  -1.4957362e-01   6.8027656e-01   6.4870373e-01   8.7373103e-01   2.2771255e+00   7.2528374e-01   8.8124600e-01  -6.6518300e-01  -1.5763125e+00  -2.2718243e+00   1.1494463e+00   1.8841992e+00  -1.8349902e-03   1.1862826e+00   7.8450614e-01   2.4493261e+00   2.9700912e+00   6.7801481e+00  -6.5276173e-01  -2.5171857e+00   1.9525313e+00   1.5620451e+00   1.9264605e+00  -1.6366079e-01   5.8118079e+00   2.4279195e+00   1.9890158e+00  -1.4407449e+00   2.0501246e+00   1.6222073e-01   6.0175697e-01   2.4096772e+00
  -8.8620460e-02   6.9223789e-01  -1.5125929e+00  -7.0910462e-01  -1.0331153e+00  -2.8546506e+00  -1.5882178e+00  -1.5920014e+00  -3.7209856e+00  -3.6670821e+00  -1.1085870e+00  -8.0600646e-01   6.5595383e-01  -5.9907258e-01   3.8734622e+00   1.3222705e+00  -6.1565999e-01   3.7734592e-01   1.0932036e+00  -2.1092168e-01   3.8993537e+00  -3.0797469e+00   3.7793159e+00  -3.6613533e-01   1.5004372e+00  -5.2257545e+00  -2.2971353e-01  -2.0236172e+00   4.8084738e-01   3.5508686e-01   2.7758191e+00   2.1142327e+00   1.4131597e+00   3.5545888e-01   3.5561974e-01  -3.5560437e+00  -5.3101709e+00  -1.6601872e+00  -2.4540597e+00   6.4571216e+00   5.4071365e+00   2.1968241e+01  -3.1744824e-01   2.6468642e+00  -1.0798312e+00  -5.5196481e-02   1.3803445e+00   6.3899680e+00  -1.1874356e-01   6.0154564e-01  -5.3610826e-01  -3.3957653e+00   1.5804416e+00   1.8403521e+00  -8.5016826e-01   6.6848729e-01   8.0756213e-01   1.8217495e-01  -9.7014892e-02   4.9884846e-01   6.2886373e-01   2.3989588e-01   2.1661743e+00   6.4186679e-01   7.0509062e-01  -1.3975117e+00  -1.5515745e+00  -2.5420884e+00   1.3236107e+00   1.9981455e+00   5.6370503e-01   1.6387298e+00   9.3876612e-01   2.8900647e+00   3.4476045e+00   7.3322263e+00  -7.2521667e-01  -2.8383660e+00   2.1185682e+00   1.3478303e+00   1.7418763e+00  -3.7540665e-01   6.0727517e+00   2.9660768e+00   2.0199803e+00  -1.3466656e+00   2.9239830e+00   1.0877574e-01   1.0257031e+00   2.5015809e+00
   3.4500433e-02   9.9315100e-01  -1.8655031e+00  -4.1074157e-01  -1.4101118e+00  -3.0338119e+00  -1.6844208e+00  -1.1197923e+00  -3.8856465e+00  -3.9248044e+00  -1.0867182e+00  -5.1198838e-01   8.2394022e-01  -4.3505595e-01   3.8560331e+00   1.5331190e+00   6.2073666e-04   6.5997592e-01   1.1169946e+00  -3.1309009e-03   3.8417919e+00  -2.7199286e+00   3.3104550e+00   4.6191770e-01   1.6800363e+00  -3.9432079e+00  -1.9936530e-01  -1.9179082e+00   1.3587549e+00   4.0141244e-01   2.6034198e+00   2.9357828e+00   1.1252817e+00   4.5198511e-01   2.5430981e-01  -3.5604783e+00  -4.5727582e+00  -2.3558739e+00  -1.8845383e+00   6.4687166e+00   6.5838639e+00   2.2961402e+01  -1.2997344e-01   2.7807717e+00  -1.7391495e+00  -3.3539590e-01   1.0045150e+00   7.2651554e+00  -2.8419117e-01   3.8255615e-01   1.3783094e-01  -3.1087921e+00   2.7630127e+00   2.8160411e+00  -3.2571125e-01   9.0704334e-01   9.5987301e-01   8.8632390e-01  -6.8685749e-01  -4.4960102e-02   2.4893360e-01   5.1662668e-01   1.3255130e+00   1.2710328e+00   7.4168411e-01  -9.3340477e-01  -2.0806749e+00  -3.2489468e+00   9.4195160e-01   1.6760601e+00   1.0493674e-01   1.7890856e+00   1.9994780e+00   3.1698041e+00   3.4912620e+00   7.3979940e+00  -7.9359026e-01  -3.8971644e+00   2.3402729e+00   1.4270763e+00   1.8431074e+00   4.2286345e-01   7.0842904e+00   3.4752750e+00   2.2350036e+00  -1.6287877e-01   3.5912893e+00   1.9748880e-01   1.2331711e+00   2.9721212e+00
  -5.4243184e-01   9.5649968e-01  -1.6030597e+00  -2.8282785e-01  -2.1917904e+00  -3.4218463e+00  -1.1121960e+00  -1.4311487e+00  -2.9135463e+00  -3.9622896e+00  -7.1975677e-01  -7.5629236e-01   1.4711899e+00  -1.2568220e+00   4.4212990e+00   1.1507319e+00  -4.1681294e-01   6.2925232e-01   1.9533072e+00   4.1192116e-02   3.4711257e+00  -9.3890083e-01   2.4760271e+00   1.0500738e+00   1.4354202e+00  -1.6226294e+00  -4.2799252e-01  -1.1327281e+00   2.7270279e+00  -3.4566080e-01   2.6748032e+00   5.1325964e+00   2.0327558e+00   2.9212824e-01   6.5202911e-01  -3.7598035e+00  -4.0634017e+00  -3.5360962e+00  -1.0819509e+00   4.6742977e+00   8.8628358e+00   2.0398542e+01  -1.0499822e+00   1.7025153e+00  -1.6313860e+00  -8.5222555e-01   3.9678929e-01   6.0407981e+00  -6.5173869e-01   1.3122463e-01  -1.5363585e-02  -2.9995070e+00   2.7533584e+00   2.7805010e+00  -1.6157119e+00   8.0597446e-01   2.2865081e-01   6.7158400e-01  -5.2350738e-01  -4.4382548e-02   2.5617396e-01   4.9360189e-01   9.8367592e-01   1.6061568e+00   1.4376817e-01  -1.1485038e+00  -1.9167727e+00  -3.9360569e+00   1.3138372e+00   1.1083501e+00  -3.4712995e-01   3.1658159e+00   3.7406748e+00   3.4203673e+00   4.5020976e+00   8.2711113e+00   4.5162574e-01  -5.4300944e+00   1.9081426e+00  -4.5908767e-01   9.0050473e-01   4.0446008e-02   7.0394902e+00   2.7195526e+00   1.9493044e+00  -2.1533343e-01   3.4247109e+00  -1.3399617e+00   1.8687393e+00   2.3201938e+00
  -1.5659476e-01   1.0850625e+00  -1.9208353e+00  -7.5221946e-02  -1.9590558e+00  -3.0554200e+00  -8.1397427e-01  -5.6277666e-01  -2.6199087e+00  -3.8941485e+00  -5.3825741e-01   2.8612296e-02   1.7489275e+00  -1.2092203e-01   4.3651817e+00   1.8013853e+00   5.6300286e-02   7.3324484e-01   1.2946736e+00   4.1664413e-01   3.0223549e+00  -1.3759344e+00   2.4169631e+00   1.4384429e+00   1.1612769e+00  -1.4510188e+00  -6.3320716e-01  -1.2087420e+00   3.0273184e+00   2.8069858e-01   2.8638048e+00   4.8659837e+00   1.4632752e+00   6.2368498e-01   4.5923613e-01  -3.0279115e+00  -3.3263174e+00  -3.3373757e+00  -9.8126493e-01   5.0521658e+00   8.4738708e+00   1.9911655e+01  -1.0112719e+00   1.6025062e+00  -1.9417792e+00  -9.0046757e-01  -6.4537575e-01   6.1289604e+00  -6.5127190e-01  -6.9677933e-02   4.4455916e-01  -2.6677113e+00   3.4815598e+00   3.1330165e+00  -9.6858596e-01   7.2656748e-01   4.0903856e-01   1.0945664e+00  -1.1759810e+00  -6.8201721e-01   3.6673795e-01   1.0400257e+00   7.7636610e-01   1.9711561e+00   2.8029701e-01  -5.2194689e-01  -2.3396456e+00  -4.0717181e+00   2.1929078e-01   6.1204624e-01   2.5482831e-01   2.9504364e+00   4.1895783e+00   3.8398016e+00   4.1555859e+00   7.8136325e+00  -6.4645586e-02  -5.4699210e+00   1.5360212e+00  -3.2835571e-01   7.5711015e-01   2.1114569e-01   7.4197226e+00   3.0429267e+00   2.0211916e+00   6.6125427e-01   4.4227847e+00  -8.6997320e-01   1.8549001e+00   2.5560183e+00
   1.2008383e-01   1.4398760e+00  -2.1859727e+00  -3.0291314e-01  -2.1647720e+00  -3.4282730e+00  -2.8920980e-01  -1.3558381e-01  -2.9201138e+00  -4.2538235e+00  -3.3841505e-01  -1.5201786e-01   1.7773581e+00  -2.6130297e-01   3.4289885e+00   1.3772703e+00  -1.9060121e-01   7.3854420e-01   9.3746405e-01   6.8842056e-01   9.8626386e-01  -1.0056714e+00   2.2597531e+00   1.7786230e+00  -2.0930589e-01  -2.3523593e+00  -1.2920149e+00  -2.0288991e+00   2.1184911e+00  -3.5655593e-01   1.8234573e+00   3.9999882e+00   1.6601738e+00   8.6776849e-01   9.4223214e-01  -2.2797142e+00  -2.7386969e+00  -3.4410844e+00  -8.2992677e-01   6.4631626e+00   8.1162396e+00   1.9686948e+01  -1.7074177e+00   7.6276420e-01  -2.4809250e+00  -1.5342917e+00  -1.3088025e+00   4.9976967e+00  -1.3134390e+00  -5.9362139e-01  -2.1441661e-01  -2.1332231e+00   3.3979303e+00   4.2320211e+00  -8.5996527e-01   1.2477977e+00   8.0992531e-01   1.3653405e+00  -1.0022050e+00  -6.1361512e-01   1.1564206e+00   2.0611156e+00   3.0558086e-01   2.0885882e+00   4.5459008e-01   3.5652718e-01  -2.3197540e+00  -3.6488214e+00   9.6323528e-02   1.6223198e+00   1.0321980e-01   2.8876833e+00   3.5624890e+00   3.0231042e+00   3.4328735e+00   6.6567962e+00   7.2868048e-01  -4.6747915e+00   1.0520194e+00  -6.5435991e-01  -9.8122981e-02  -4.4976243e-02   6.3626741e+00   1.7270956e+00   1.8467927e+00   6.4669053e-01   3.1126656e+00  -1.0211220e+00   2.0486359e+00   2.6739601e+00
   1.1014209e-01   1.2413598e+00  -1.5209976e+00   1.6179388e-01  -2.1967987e+00  -3.3890688e+00   2.9251459e-01   9.8136730e-02  -2.3756847e+00  -4.0696269e+00  -2.1672690e-01   4.7703956e-03   2.4301672e+00  -4.5816099e-01   3.7302977e+00   1.3286260e+00   9.6960277e-02   8.0371113e-01   8.4343847e-01   1.5955350e-01   5.6471273e-01  -7.4375829e-01   1.8478068e+00   2.5965996e+00   5.0738017e-02  -2.4038846e-01  -9.2253656e-01  -1.6664822e+00   2.4453282e+00  -4.3351669e-01   1.3626101e+00   4.9371986e+00   8.2792858e-01   3.4754289e-01   1.1461478e+00  -1.5978183e+00  -2.1130123e+00  -3.9841804e+00  -6.2179543e-01   5.2429195e+00   7.2126555e+00   1.7535352e+01  -1.3559346e+00   7.5988414e-01  -2.1448395e+00  -1.7397196e+00  -1.6152465e+00   4.9512522e+00  -1.5646338e+00  -4.8058457e-01   3.6080221e-02  -1.7444606e+00   3.5013003e+00   4.5352321e+00  -8.5754845e-01   1.0452142e+00   3.0130952e-01   1.3316224e+00  -1.4646612e+00  -1.3136863e+00   5.5403309e-01   1.7431309e+00  -4.5033679e-01   2.0323872e+00   1.2833565e+00   9.9515233e-01  -2.5951377e+00  -4.2999718e+00  -9.0712440e-01  -7.7903761e-02   3.9146713e-02   2.7708224e+00   4.3013895e+00   2.9745404e+00   3.0251119e+00   5.9021461e+00   5.7936626e-01  -5.1008783e+00   2.6658391e-01  -1.2534892e+00  -3.4844420e-01   3.4749730e-01   5.9445930e+00   1.4242279e+00   2.0162881e+00   1.1055938e+00   1.9035871e+00  -1.1655580e+00   1.7940284e+00   2.6997375e+00
  -6.8405924e-02   1.4271100e+00  -8.7152398e-01   5.5902317e-01  -3.1283884e+00  -3.5956387e+00   1.0274171e+00  -2.1590196e-01  -1.7318070e+00  -4.4645921e+00   5.8154848e-01   1.7152492e-01   3.4826477e+00  -1.3994342e+00   4.0134679e+00   6.0847830e-01  -1.3347295e-02   1.2702676e+00   1.9698256e+00   6.2767162e-01  -9.1311252e-01   8.8248596e-01   4.2116803e-01   2.8807558e+00  -1.3840719e+00   2.4851737e+00  -1.2986472e+00  -8.5413316e-01   4.1069700e+00  -1.0836259e+00  -5.8345157e-02   6.3824330e+00   1.2735498e+00   3.1670992e-01   8.0685946e-01  -1.5065090e+00  -1.4072764e+00  -4.9637086e+00   3.8506723e-01   4.2469043e+00   9.0883544e+00   1.4549037e+01  -2.3201110e+00   2.3071444e-01  -2.2944000e+00  -2.0599638e+00  -2.6440461e+00   4.4887132e+00  -2.5311691e+00  -4.9602870e-01  -5.1988182e-01  -1.5678618e+00   3.2070281e+00   5.3661585e+00  -2.2206397e+00   1.5728724e+00   1.5093330e-02   1.5349498e+00  -1.2999870e+00  -1.2162546e+00   6.5742210e-01   2.1984873e+00  -6.4187141e-01   2.4466240e+00   1.1293599e+00   1.4777069e+00  -2.8111557e+00  -4.8396248e+00  -4.4269202e-01  -4.2070458e-01  -1.2733816e+00   2.8309442e+00   5.2407412e+00   1.7025221e+00   3.2211213e+00   4.5578768e+00   5.4457690e-01  -6.8279423e+00   1.5115972e-01  -1.8304819e+00  -6.3970782e-01   5.5584169e-01   6.4695353e+00   5.6046359e-01   1.9605353e+00   1.0561497e+00   2.4269231e+00  -2.6144781e+00   2.2720008e+00   2.1929071e+00
   1.4928493e-01   1.6379434e+00  -8.2597410e-01   6.1339156e-01  -2.4948364e+00  -2.9782516e+00   1.6429996e+00   1.2791141e-01  -3.7936042e-01  -3.8020577e+00   6.9113483e-01   5.4784419e-01   3.7066188e+00  -8.6451942e-01   3.4039538e+00   6.2625596e-01   7.1868183e-02   8.9019850e-01   1.5003795e+00   1.3060159e+00  -1.9788805e+00   1.3198603e+00  -4.8419820e-01   2.9189472e+00  -2.4492619e+00   2.9106174e+00  -1.7709724e+00  -7.3922299e-01   3.8006930e+00  -1.1367762e+00  -9.1435803e-01   5.7775983e+00   1.0367879e+00   4.0865723e-01   6.1768664e-01  -1.8026141e-01  -7.8006017e-01  -4.4222004e+00  -2.2028383e-01   3.0766302e+00   7.8533660e+00   9.2656898e+00  -1.5500968e+00   3.1690719e-01  -1.2860981e+00  -1.2880536e+00  -2.7927982e+00   3.3164536e+00  -1.7719450e+00  -1.1576443e-01  -4.8305777e-01  -4.9724723e-01   2.4999104e+00   4.8585149e+00  -2.3670888e+00   1.2725958e+00  -2.8541233e-02   1.6633081e+00  -1.5355553e+00  -1.3715493e+00   3.1925353e-01   1.8215228e+00  -9.8337950e-01   2.4205029e+00   4.5905683e-01   1.3295043e+00  -2.2771059e+00  -3.8766316e+00  -1.1425510e+00  -4.4589795e-01  -2.2193716e-01   3.4645748e+00   5.5365041e+00   1.9859114e+00   2.6199552e+00   3.7012582e+00   1.1859922e+00  -6.0571884e+00  -1.1204668e+00  -2.9994631e+00  -1.7483177e+00  -5.3222155e-02   5.1166699e+00  -2.8188523e-01   1.3499713e+00   1.2565769e+00   2.9159680e+00  -2.5732199e+00   2.1353493e+00   1.3759214e+00
   2.2982616e-01   1.6100291e+00  -1.4889587e-01   9.1654226e-01  -1.9081940e+00  -2.8424450e+00   2.0221458e+00   4.8385118e-01  -2.6521652e-01  -3.9144797e+00   9.4562723e-01   9.6329468e-01   3.7219920e+00  -6.0400299e-01   2.9334568e+00   3.4908757e-01   9.4761121e-03   9.2421389e-01   1.9357040e+00   1.2618319e+00  -1.7434465e+00   1.9601168e+00  -1.3857444e+00   2.0810453e+00  -2.4405437e+00   3.5509448e+00  -1.5958889e+00  -5.6361365e-01   3.5304450e+00  -1.1460919e+00  -2.0254172e+00   4.9338163e+00   6.9456216e-01   2.2860314e-02  -6.7264957e-01  -2.7753151e-01  -5.8019074e-01  -3.8754334e+00  -2.7824887e-01   2.7535323e+00   6.6463667e+00   8.0723416e+00  -9.8629136e-01   4.2912753e-01  -1.5134790e+00  -1.1090884e+00  -2.5001961e+00   3.7070835e+00  -1.8719773e+00  -3.1678959e-01  -9.4795637e-02  -3.8168753e-01   3.1018349e+00   5.3279211e+00  -1.8493141e+00   1.4523856e+00   1.4281181e-01   1.8648163e+00  -1.6607662e+00  -1.3941292e+00   2.0481182e-01   1.4695297e+00  -1.2688757e+00   2.2023691e+00   1.5555983e-01   1.0221305e+00  -2.2421180e+00  -3.6579312e+00  -2.0194965e-01  -1.6212910e-01  -4.8755844e-01   3.1897908e+00   4.7008847e+00   1.2045223e+00   1.7867267e+00   1.7477744e+00   3.5875591e-01  -6.3174979e+00  -1.3301565e+00  -2.7482563e+00  -1.8737752e+00  -3.2628585e-01   4.9496057e+00  -1.3733257e-02   1.1709710e+00   1.1843635e+00   3.2014845e+00  -2.4936048e+00   2.3677118e+00   1.2560292e+00
   1.7141547e-01   1.3240514e+00   6.2951334e-01   1.0435919e+00  -1.1024352e+00  -2.4885294e+00   2.6564674e+00   9.7353200e-01   2.3430064e-01  -3.4119232e+00   1.1050962e+00   1.3300059e+00   3.6900966e+00  -5.1514005e-02   2.5892632e+00   2.2709097e-01  -4.1420049e-01   9.5629475e-01   2.0473441e+00   1.0165694e+00  -1.1763847e+00   2.1566084e+00  -1.7539051e+00   1.3529229e+00  -2.2487960e+00   3.4804705e+00  -1.2211894e+00  -3.7965974e-01   2.9377602e+00  -7.7775885e-01  -2.0802522e+00   4.3292012e+00   5.2395694e-01  -1.2866274e-01  -1.6474808e+00  -2.7345821e-01  -7.8176684e-01  -2.7907432e+00  -6.6973987e-01   2.2655067e+00   4.6775971e+00   6.6440143e+00  -1.2477522e+00  -4.8698162e-02  -1.9561413e+00  -1.4280176e+00  -2.7715973e+00   3.1910743e+00  -2.0631333e+00  -4.8458319e-01   8.5528182e-02  -2.8421713e-01   3.3946252e+00   5.2846335e+00  -1.6950355e+00   1.3735197e+00  -3.5139520e-03   1.4286754e+00  -1.7907435e+00  -1.5423791e+00   1.2095313e-01   1.0547119e+00  -7.7950656e-01   1.6772856e+00  -1.6593774e-01   7.9567158e-01  -2.4824854e+00  -3.5032408e+00   2.8372812e-01  -1.9204574e-01   1.7055147e-01   3.4185277e+00   3.6537810e+00   8.6012760e-01   1.4299923e+00   5.2676409e-01  -4.4408211e-01  -5.5861736e+00  -1.9157687e+00  -2.5849498e+00  -1.9430639e+00  -9.4959454e-01   4.3079426e+00   4.6119065e-02   9.1606076e-01   4.4070798e-01   2.9689781e+00  -2.9827511e+00   2.4377315e+00   8.7392257e-01
   3.7586587e-01   1.3156585e+00   1.0758587e+00   1.1438925e+00  -6.6505018e-01  -2.2749144e+00   2.7404820e+00   9.5784775e-01   3.2697058e-01  -3.4531259e+00   1.0213193e+00   1.5233487e+00   3.6387762e+00   1.8227943e-01   2.3621454e+00   7.1555351e-02  -5.0179710e-01   8.1717657e-01   1.9996758e+00   1.2054497e+00  -9.7880567e-01   1.9288407e+00  -1.6610322e+00   1.0097675e+00  -2.3281936e+00   3.3989975e+00  -1.0894027e+00  -4.4326952e-01   2.1829927e+00  -4.7687929e-01  -2.5411318e+00   3.3265595e+00   2.8936617e-01   2.5694854e-02  -1.8651369e+00   4.0548354e-01  -7.9606547e-01  -1.9273346e+00  -1.0372440e+00   2.6978621e+00   3.1011052e+00   5.7385436e+00  -1.4808958e+00  -1.1236626e-02  -1.8599609e+00  -1.0516262e+00  -2.9555508e+00   3.0116508e+00  -2.0827111e+00  -2.6075275e-01  -2.0684560e-01  -1.2858081e-01   3.0056227e+00   5.0309906e+00  -1.6581986e+00   1.4529488e+00   4.7048329e-02   1.3702543e+00  -1.8573169e+00  -1.5930633e+00  -2.6197728e-01   6.6047105e-01  -6.8523898e-01   1.2525570e+00  -1.1321714e-02   9.2224735e-01  -2.5332972e+00  -3.0275092e+00   2.9892084e-01  -1.0913358e-01   4.7282841e-01   2.9577818e+00   2.5545186e+00   1.2241635e-01   8.1061989e-01  -1.0536332e+00  -1.2375183e+00  -4.7382748e+00  -2.1820869e+00  -2.0708939e+00  -2.0041416e+00  -1.1727173e+00   4.0752229e+00   4.0624259e-02   6.9612421e-01   4.3693483e-02   3.3129306e+00  -3.0994231e+00   2.2626892e+00   6.7503962e-01
   4.7873862e-01   1.5239965e+00   1.4500970e+00   1.3496218e+00  -6.6155880e-01  -2.0287829e+00   2.8499454e+00   8.8260440e-01   4.9444432e-01  -3.3732311e+00   1.0007719e+00   1.4929488e+00   3.6090000e+00  -2.9895081e-01   1.7994105e+00  -5.4763365e-01  -4.9769795e-01   8.8194547e-01   2.2849933e+00   1.5622283e+00  -2.0169867e+00   2.6277323e+00  -2.3649033e+00   1.1276251e+00  -3.2912695e+00   4.3314056e+00  -1.1693596e+00  -2.5868032e-01   1.9610424e+00  -8.8009846e-01  -4.0580320e+00   2.7253150e+00   5.4871866e-02  -8.9899686e-02  -2.3371582e+00   7.6302431e-01  -3.7034971e-01  -1.5515878e+00  -8.8527955e-01   2.6522273e+00   2.7199986e+00   3.1991635e+00  -1.4772148e+00   3.0968342e-01  -1.8494889e+00  -7.1434579e-01  -2.9216797e+00   2.8535027e+00  -2.3140801e+00   2.0350100e-01  -5.5895059e-01   6.5891377e-01   2.3960503e+00   5.6153538e+00  -1.9598199e+00   2.1002420e+00   1.8178325e-01   1.6144919e+00  -1.8991992e+00  -1.4478637e+00  -7.9562537e-01   4.3273200e-01  -9.1556499e-01   1.1258810e+00   4.9600814e-03   1.3448211e+00  -2.5587733e+00  -2.5447975e+00   6.1593557e-01   2.0317594e-01  -1.6043137e-02   2.5775349e+00   1.8624584e+00  -1.2040702e+00   2.7521816e-02  -3.1009004e+00  -1.6669724e+00  -4.5708767e+00  -2.3047176e+00  -1.7450396e+00  -2.0068309e+00  -9.5280638e-01   3.6762570e+00  -5.2208921e-01   5.8491850e-01  -2.1456842e-02   3.4155354e+00  -3.3237060e+00   2.1313379e+00   3.4976720e-01
  -7.8714007e-03   1.3620193e+00   1.9904754e+00   1.6393301e+00  -8.3346172e-01  -1.9042422e+00   2.9733308e+00   1.0066625e+00   6.3453130e-01  -2.8896840e+00   1.0033244e+00   1.3055820e+00   3.1764183e+00  -1.2434883e+00   1.1243533e+00  -1.4752856e+00  -1.0734065e+00   9.9327067e-01   3.1594489e+00   1.3558041e+00  -3.1863780e+00   4.6270486e+00  -3.8608288e+00   9.2677283e-01  -4.2376653e+00   6.0359723e+00  -1.0026951e+00   3.3012239e-01   2.3862529e+00  -1.5677121e+00  -5.7705742e+00   2.7712376e+00   8.2664333e-02  -7.2962162e-01  -3.8488992e+00  -5.9466412e-01   2.5948750e-01  -1.2480329e+00   1.5363028e-01   1.8386656e+00   3.6751746e+00   2.1293473e-01  -1.6117276e+00   4.9337981e-01  -2.5799858e+00  -8.4263327e-01  -2.4009315e+00   2.7894346e+00  -3.0307840e+00   4.5583024e-01  -4.7591747e-01   1.5914726e+00   2.4887981e+00   7.0752680e+00  -2.2023057e+00   3.2967374e+00   2.3385000e-02   1.5655817e+00  -1.9206749e+00  -8.7389947e-01  -1.1873230e+00   4.4880729e-01  -1.0981300e+00   1.0756871e+00  -4.9069694e-01   1.7087847e+00  -2.7610252e+00  -2.3909598e+00   2.1995168e+00   3.7325121e-01  -1.6022265e+00   2.3687892e+00   1.2263415e+00  -2.8188851e+00  -6.6932672e-01  -5.1400378e+00  -2.2493334e+00  -5.6716629e+00  -2.0138897e+00  -1.7510021e+00  -1.7653989e+00  -9.1573524e-01   3.4514673e+00  -9.2147126e-01   5.5579308e-01  -2.4555246e-01   2.6772369e+00  -3.8454425e+00   2.3850988e+00  -1.7104568e-02
  -2.0259513e-01   6.1559766e-01   3.0043151e+00   1.6237235e+00   1.8667177e-01  -1.6992121e+00   3.7433180e+00   9.3555946e-01   1.6330159e+00  -2.3873981e+00   1.3418991e+00   1.4528294e+00   3.2585576e+00  -9.0848696e-01   1.1556254e+00  -1.4584431e+00  -2.2847208e+00   8.8974741e-01   3.4210802e+00   1.1600473e+00  -2.5970761e+00   4.6287207e+00  -3.8829451e+00  -4.3908850e-01  -3.9513216e+00   5.5844520e+00  -6.0219958e-01   4.6600860e-01   2.0168447e+00  -7.1567058e-01  -5.1906015e+00   2.4837782e+00   6.2747042e-01  -5.5520900e-01  -4.0142997e+00  -6.4761810e-01  -6.6559070e-01  -4.2648474e-02  -7.1892933e-01   6.1554741e-01   1.7849629e+00  -3.2667356e+00  -2.0707316e+00  -2.9632986e-01  -2.3427948e+00  -1.1238269e+00  -2.9983578e+00   1.5585666e+00  -3.2358923e+00   2.8540107e-01  -9.9831928e-01   1.0114613e+00   1.5963626e+00   5.8354625e+00  -2.7311670e+00   2.7545770e+00  -4.7021387e-01   4.9432484e-01  -1.4145937e+00  -4.2470687e-01  -3.0049423e-01   4.6905429e-01   3.7394846e-01   5.5104484e-01  -3.6764079e-01   1.5502601e+00  -2.2443920e+00  -2.0280046e+00   2.6823783e+00   2.9776062e-01  -1.0851484e+00   2.2986273e+00  -3.5537070e-02  -3.2261300e+00  -4.7196761e-01  -5.1896234e+00  -2.9957808e+00  -4.9856056e+00  -2.6586636e+00  -1.5532202e+00  -1.6843786e+00  -1.9031831e+00   2.2042269e+00  -1.2987185e+00   3.4242474e-01  -1.7378179e+00   2.1683161e+00  -4.1796500e+00   2.3576761e+00  -7.2288781e-01
  -9.8217838e-02   4.4704790e-01   2.8490931e+00   1.4457505e+00   7.6524883e-01  -1.2205175e+00   3.5804248e+00   7.8125179e-01   2.1795024e+00  -1.7514860e+00   9.3407499e-01   1.3931166e+00   2.6810172e+00  -7.1561606e-01   7.0764954e-01  -1.3828207e+00  -2.7034766e+00   5.4259073e-01   2.5886372e+00   1.5849101e+00  -3.1286411e+00   4.3173938e+00  -3.7314660e+00  -7.5131006e-01  -4.4339123e+00   4.7507557e+00  -7.8255691e-01   1.6291468e-01   1.3614375e+00  -1.6162930e-01  -4.7524510e+00   1.8622571e+00   7.8991110e-01  -2.0640090e-02  -3.4321706e+00   2.6598321e-01  -9.3740836e-01   7.5790953e-01  -1.6965832e+00  -7.6268503e-02   5.4942793e-01  -7.2942597e+00  -1.6742304e+00   1.2870708e-01  -1.3998970e+00  -2.7470972e-01  -3.0725826e+00   7.5043154e-01  -2.4633585e+00   1.1426441e+00  -1.2549984e+00   1.6082631e+00   1.9806204e-01   4.6865629e+00  -2.9212696e+00   2.4865506e+00  -4.6361765e-01   6.6489691e-02  -1.2473521e+00  -8.8084497e-02  -3.8085693e-01   1.9496439e-01   1.1180008e+00   3.6330684e-01  -5.2034671e-01   1.5985267e+00  -1.5907071e+00  -8.7702919e-01   1.8859693e+00   2.5787787e-01  -1.8425769e-01   2.1220101e+00  -6.2693091e-01  -3.2736775e+00  -5.0343309e-01  -4.9971780e+00  -3.0949300e+00  -3.7755005e+00  -3.2432908e+00  -1.5628822e+00  -1.5629586e+00  -2.2004890e+00   1.1459524e+00  -1.7066537e+00   2.1701246e-01  -2.0876816e+00   2.1233261e+00  -3.6010668e+00   1.9026671e+00  -1.2848563e+00
  -3.7344420e-01   9.8480950e-02   3.3494794e+00   1.6247124e+00   1.6485768e+00  -8.0279342e-01   3.7519648e+00   9.0224509e-01   2.9838343e+00  -9.0591152e-01   8.9028042e-01   1.3232765e+00   2.1840197e+00  -8.3430059e-01   1.2040000e-01  -1.6166136e+00  -3.1968176e+00   4.0084283e-01   2.9049587e+00   1.4927899e+00  -2.8261536e+00   5.0748039e+00  -4.4680321e+00  -1.1869898e+00  -4.1665538e+00   5.3386950e+00  -3.0564445e-01   5.7702955e-01   1.2294704e+00  -1.5879257e-02  -5.1251220e+00   1.7130218e+00   8.3819081e-01  -4.1337392e-01  -4.3230598e+00  -2.6317697e-01  -1.1544160e+00   1.5097076e+00  -2.2169334e+00  -1.7940599e+00  -2.2118681e-01  -1.1182693e+01  -8.6810215e-01   1.7603373e-01  -1.0722676e+00  -8.4237077e-02  -2.5295105e+00   1.2641627e-01  -2.1146393e+00   1.2406068e+00  -1.0805778e+00   2.0073620e+00  -2.9890757e-01   4.1870013e+00  -2.9771700e+00   2.3591780e+00  -6.7854840e-01  -3.3780962e-01  -1.0407379e+00   2.8264849e-01  -4.3236836e-01  -1.4137717e-01   1.4189428e+00   1.6682408e-01  -9.6800014e-01   1.3392513e+00  -9.4091742e-01  -3.3377768e-01   2.5377408e+00   3.6705877e-01  -9.9609608e-02   2.5975935e+00  -1.2068730e+00  -3.4694612e+00  -7.1269778e-01  -5.1027187e+00  -3.0691540e+00  -3.5043391e+00  -3.5385814e+00  -1.5733350e+00  -1.5160186e+00  -2.4572969e+00  -4.6786800e-02  -1.8834301e+00   1.5963659e-02  -2.3946703e+00   2.0336404e+00  -3.3532250e+00   1.8174368e+00  -1.8247532e+00
  -4.4889901e-01   1.8625398e-01   3.5297272e+00   1.8162740e+00   1.6746482e+00  -7.6464365e-01   3.1578332e+00   5.8313436e-01   2.6146617e+00  -7.8949636e-01   6.8360083e-01   1.0179462e+00   1.5177094e+00  -1.7239356e+00  -4.4014012e-01  -2.2716279e+00  -3.1977500e+00   4.5278921e-01   3.6312566e+00   1.5833744e+00  -2.9802883e+00   5.9232565e+00  -5.2351500e+00  -1.5041681e+00  -4.1254672e+00   6.2748197e+00   1.2256765e-01   8.2216833e-01   1.3285742e+00  -3.8750426e-01  -6.2651817e+00   1.2988063e+00   9.5672327e-01  -5.7452532e-01  -4.9711662e+00  -1.0202831e+00  -9.1364145e-01   1.5486326e+00  -1.7457152e+00  -2.1707117e+00   3.3777386e-01  -1.2393820e+01  -3.9637609e-01   8.2484979e-01  -1.5084747e+00   2.4990179e-01  -1.7148921e+00   8.4402390e-01  -2.2494034e+00   1.5782456e+00  -9.0757860e-01   2.5338935e+00  -2.6261060e-01   4.9692205e+00  -2.7655471e+00   3.1502364e+00  -3.8571077e-01   2.0536706e-02  -7.9786096e-01   8.4631192e-01  -9.0982264e-01  -3.2839203e-01   9.4589310e-01   1.8155691e-01  -1.1957024e+00   1.4899286e+00  -8.6545162e-01   2.3625939e-02   3.7691920e+00   1.0244330e+00  -1.6438387e+00   1.8546814e+00  -2.1014004e+00  -4.8833050e+00  -1.2656418e+00  -6.4463595e+00  -3.5489448e+00  -4.1716990e+00  -2.6344777e+00  -6.1417052e-01  -8.9605203e-01  -1.8660571e+00   1.6270778e-01  -1.8148193e+00   6.7566703e-02  -2.1925577e+00   2.2573666e+00  -3.0808907e+00   1.8213244e+00  -1.7477865e+00
  -6.0843136e-01   5.7092108e-02   3.5803003e+00   1.7784653e+00   1.9924034e+00  -4.4091347e-01   2.8662700e+00   2.8033580e-01   2.9469296e+00  -1.9105761e-01   4.9888815e-01   7.0967434e-01   9.7051298e-01  -2.0427074e+00  -6.1829781e-01  -2.4294562e+00  -3.3825319e+00   3.4258624e-01   3.6324162e+00   1.6509747e+00  -2.6325205e+00   5.9076381e+00  -5.0120130e+00  -1.3841934e+00  -3.7690102e+00   6.1724438e+00   4.5215279e-01   1.0211523e+00   1.1330290e+00  -2.4724064e-01  -5.7868061e+00   1.3872889e+00   1.2467479e+00  -5.7905754e-01  -4.9441470e+00  -1.2109345e+00  -1.2450812e+00   1.8642340e+00  -2.2516518e+00  -3.1072245e+00   9.4352114e-02  -1.4544644e+01  -4.4482825e-01   6.7694534e-01  -1.2258784e+00   4.3121995e-01  -1.5804679e+00  -1.7845186e-03  -1.8779809e+00   1.9238045e+00  -1.0783368e+00   2.7738468e+00  -1.0876442e+00   4.1022541e+00  -3.1503596e+00   2.9765673e+00  -4.9395014e-01  -3.9618264e-01  -3.7090312e-01   1.1990429e+00  -1.0018303e+00  -5.0384277e-01   1.3559356e+00   1.6641613e-02  -1.4584493e+00   1.3617981e+00  -4.2549016e-01   4.8684342e-01   3.6567677e+00   9.8414509e-01  -1.3713471e+00   2.1445795e+00  -2.4782644e+00  -4.9672404e+00  -1.0064860e+00  -5.7953064e+00  -3.2515698e+00  -3.4399489e+00  -2.5807117e+00  -3.7903998e-01  -6.6293574e-01  -1.7719828e+00  -5.5887963e-01  -2.0255176e+00   9.1134866e-03  -2.4421261e+00   2.2571045e+00  -2.9878393e+00   1.6094274e+00  -2.0769857e+00
  -5.0715455e-01  -6.3896983e-02   3.2427058e+00   1.5637637e+00   2.3199712e+00  -6.5563191e-02   2.1682531e+00  -8.9242103e-02   2.8946856e+00   1.2175170e-01   7.9708728e-02   5.6165972e-01   2.6121605e-01  -1.8359824e+00  -5.6178318e-01  -2.1827428e+00  -3.4103315e+00   1.8322460e-02   2.9912762e+00   1.8208896e+00  -2.0075327e+00   4.9856420e+00  -3.9502935e+00  -1.6065949e+00  -3.1793609e+00   4.9917782e+00   5.9913729e-01   8.1197404e-01   5.2994744e-01   2.7879788e-01  -4.5842240e+00   7.0238925e-01   1.4708901e+00  -1.5973846e-01  -4.2392251e+00  -8.6065541e-01  -1.5524018e+00   2.3155396e+00  -2.8056224e+00  -3.1575608e+00  -6.4714458e-01  -1.5340598e+01  -5.9021145e-01   7.3150057e-01  -7.6627260e-01   1.0219100e+00  -1.6308620e+00  -5.3371329e-01  -1.1888375e+00   2.4358858e+00  -1.2490380e+00   2.7172809e+00  -2.0093240e+00   2.6008728e+00  -3.1065220e+00   2.5682034e+00  -3.9411020e-01  -7.0719022e-01   5.6664987e-02   1.5219152e+00  -9.4832600e-01  -6.4175382e-01   1.9175888e+00  -2.3167091e-01  -1.4131251e+00   1.2151877e+00   6.0209358e-02   1.1986370e+00   3.0598499e+00   9.1928807e-01  -8.1252213e-01   1.5858144e+00  -3.2216521e+00  -4.9942531e+00  -8.1312485e-01  -5.1898499e+00  -3.4571961e+00  -2.4406936e+00  -2.3289614e+00   2.1673788e-01  -2.7003775e-01  -1.7071826e+00  -8.5103202e-01  -1.7744394e+00  -6.8221750e-04  -2.5530767e+00   2.7371244e+00  -2.2738021e+00   1.2352912e+00  -2.1661891e+00
  -4.8595442e-01  -1.7649583e-02   2.9619150e+00   1.5379341e+00   2.3931885e+00   6.8892227e-02   1.5083027e+00  -4.2669674e-01   2.7483545e+00   3.7528703e-01  -2.8720138e-02   3.2851821e-01  -3.0229097e-01  -2.1312599e+00  -6.3425847e-01  -2.1657064e+00  -3.1555680e+00  -5.0831443e-03   2.9561463e+00   1.8697907e+00  -1.4284896e+00   4.7353855e+00  -3.6750076e+00  -1.4422096e+00  -2.4785788e+00   4.8602267e+00   9.0668324e-01   8.6747383e-01   6.0355784e-01   4.0342039e-01  -4.0414598e+00   8.7937613e-01   1.6921830e+00  -5.4086099e-02  -4.1934708e+00  -1.1075023e+00  -1.7497841e+00   2.0857150e+00  -3.0733384e+00  -3.7832305e+00  -3.1899399e-01  -1.5758097e+01  -2.6601927e-01   9.8150516e-01  -5.9176034e-01   1.3894235e+00  -1.3388588e+00  -5.3256217e-01  -7.2034044e-01   2.6734745e+00  -1.0639446e+00   2.8076950e+00  -2.3049585e+00   1.9740982e+00  -2.9873131e+00   2.4113948e+00  -2.2438291e-01  -6.7551801e-01   4.5117893e-01   1.8338139e+00  -9.8300282e-01  -6.0378147e-01   1.9110122e+00  -8.6144335e-02  -1.6353062e+00   1.0823493e+00   4.5035354e-01   1.5357685e+00   2.8383443e+00   9.2074490e-01  -9.8951147e-01   1.3962497e+00  -3.2988321e+00  -4.9382172e+00  -5.6220386e-01  -4.3433669e+00  -3.1938057e+00  -2.1948695e+00  -1.7807418e+00   7.4913260e-01   1.9479145e-01  -1.2166448e+00  -8.4320979e-01  -1.5684004e+00   1.3521484e-01  -2.1564060e+00   3.1692427e+00  -1.6556051e+00   1.0629524e+00  -2.0521792e+00
  -3.9260977e-01  -1.3047643e-01   2.5520990e+00   1.2858252e+00   2.5178161e+00   2.9453917e-01   9.5499461e-01  -6.1960547e-01   2.6826463e+00   1.0652830e+00  -2.9202726e-01  -5.8237260e-02  -1.0138332e+00  -2.2985186e+00  -7.1109281e-01  -2.0044105e+00  -3.1433393e+00  -1.8946912e-01   2.3013204e+00   1.6245679e+00  -1.2275665e+00   4.0551583e+00  -2.8894382e+00  -1.3379660e+00  -1.7354785e+00   3.9477733e+00   1.1452304e+00   5.6970031e-01   1.7679162e-01   5.5836117e-01  -2.8390520e+00   7.8150911e-01   1.9614545e+00   2.7034837e-01  -3.5013410e+00  -1.0246687e+00  -1.9189960e+00   1.9165521e+00  -3.3250427e+00  -4.4581454e+00  -7.7567055e-01  -1.6665803e+01  -1.2995987e-01   1.2464768e+00  -5.4062427e-01   1.5631535e+00  -1.3373053e+00  -6.9246960e-01  -3.1804621e-01   3.0968886e+00  -8.4012821e-01   3.1870212e+00  -2.6271759e+00   1.5084926e+00  -2.6779534e+00   2.2193950e+00  -1.4298149e-01  -8.4074151e-01   7.6370897e-01   2.1206558e+00  -8.6784352e-01  -4.8104610e-01   2.1012736e+00  -7.4735436e-02  -1.5327897e+00   1.2711597e+00   6.8269698e-01   1.9606532e+00   2.1203164e+00   7.7653002e-01  -8.1787627e-01   8.9885801e-01  -3.6127335e+00  -4.7185416e+00  -3.5445997e-01  -3.2690550e+00  -2.9623267e+00  -1.5189882e+00  -1.4322375e+00   1.0744981e+00   6.3872208e-01  -9.4017452e-01  -1.4394696e+00  -1.7438337e+00   3.6286910e-01  -1.9114836e+00   2.5175539e+00  -8.8442357e-01   7.0355938e-01  -1.8695166e+00
  -2.2221190e-01  -2.9661812e-01   2.1358676e+00   9.7209342e-01   2.9371832e+00   3.4857129e-01   2.9583953e-01  -9.7365119e-01   2.4477790e+00   1.3734470e+00  -6.8595525e-01  -5.2069449e-01  -1.7193809e+00  -2.2190499e+00  -6.7037348e-01  -1.6199189e+00  -3.0000325e+00  -6.4143422e-01   1.3277506e+00   1.2799474e+00  -2.4651405e-01   2.6476514e+00  -1.4290600e+00  -1.2159260e+00  -3.0837494e-01   2.3418556e+00   1.4444285e+00  -1.6666779e-02  -8.8730029e-01   9.1357329e-01  -1.2104693e+00   4.0646255e-01   2.0918000e+00   5.2031767e-01  -2.2218225e+00  -3.6778617e-01  -2.4087309e+00   1.7508923e+00  -4.2929485e+00  -4.7881946e+00  -2.1594081e+00  -1.6315176e+01   3.4584080e-01   1.2420020e+00   2.5442885e-01   1.9472367e+00  -1.0432420e+00  -1.2152450e+00   5.8737169e-01   3.2672095e+00  -8.0545819e-01   2.9868006e+00  -3.3194634e+00  -1.0149492e-01  -2.2081830e+00   1.3047940e+00  -1.1371233e-01  -1.1749922e+00   1.2991029e+00   2.2606499e+00  -6.3020719e-01  -5.6242913e-01   2.1169426e+00  -2.8034809e-01  -1.1700106e+00   1.0717431e+00   1.4572286e+00   2.5376880e+00   9.2652496e-01   4.7651529e-01   3.2119844e-02   5.8091558e-01  -3.9539490e+00  -3.9199902e+00  -1.0373072e-01  -1.5492956e+00  -2.1907979e+00  -2.4743496e-02  -1.4510338e+00   1.1785296e+00   6.7793908e-01  -8.4055070e-01  -2.3713225e+00  -1.7049437e+00   4.3724314e-01  -1.6933506e+00   1.7682323e+00   2.5686794e-01   2.0037659e-01  -1.5996611e+00
  -1.8478000e-01  -2.4407410e-01   1.5408970e+00   7.9861292e-01   2.7938607e+00   4.8338884e-01  -4.6904431e-01  -1.2098505e+00   2.1092195e+00   1.6029127e+00  -9.1950109e-01  -7.8015099e-01  -2.2771119e+00  -2.2975736e+00  -5.8689638e-01  -1.4078544e+00  -2.5575257e+00  -8.3754224e-01   7.8645804e-01   1.1454491e+00   2.7306501e-01   1.9965639e+00  -7.1926257e-01  -9.5223829e-01   5.1215227e-01   1.7171788e+00   1.5505186e+00  -1.3263226e-01  -9.5376714e-01   8.8823624e-01  -1.2848211e-01   4.9576729e-01   2.2197903e+00   6.6322560e-01  -1.6046273e+00  -3.3258040e-01  -2.2839489e+00   1.1772928e+00  -4.3100940e+00  -5.0977833e+00  -1.8250247e+00  -1.5529365e+01   5.8873398e-01   1.3243217e+00   4.9769016e-01   2.2393064e+00  -7.7860326e-01  -1.3268978e+00   1.2442865e+00   3.4682398e+00  -4.4596917e-01   3.0571029e+00  -3.4404595e+00  -8.9521806e-01  -1.8482780e+00   9.3085571e-01  -3.1828036e-03  -1.1041061e+00   1.6575417e+00   2.4141838e+00  -6.5032871e-01  -4.6149405e-01   1.8676248e+00  -1.4613176e-01  -1.3547093e+00   8.4055556e-01   1.8015983e+00   2.7900128e+00   2.6362355e-01   2.1565391e-01   7.1066561e-02   2.2193939e-01  -3.6738543e+00  -3.4893116e+00   2.0683556e-01  -4.5588687e-01  -1.5749568e+00   2.8750455e-01  -1.0369824e+00   1.1997369e+00   8.8190240e-01  -3.9481113e-01  -2.2615517e+00  -1.3820944e+00   5.3803360e-01  -1.0037579e+00   1.8587448e+00   1.0081163e+00  -2.4291017e-02  -1.3404326e+00
  -3.2414284e-01  -2.0949115e-01   8.9027622e-01   6.8134670e-01   2.2569475e+00   4.5203010e-01  -8.0772316e-01  -1.5444136e+00   2.5090678e+00   1.7852105e+00  -7.1088110e-01  -9.4143790e-01  -2.2169336e+00  -2.6224488e+00  -3.8800782e-01  -1.2233840e+00  -2.3551129e+00  -9.5305712e-01   6.1733584e-01   1.4831157e+00  -2.2764408e-01   2.1794489e+00  -9.3387485e-01  -6.2335492e-01   3.0202429e-01   2.1218069e+00   1.2217215e+00   8.7327733e-02   2.3291657e-01   7.7842700e-01   4.6833540e-01   1.6596024e+00   2.8458799e+00   1.0710109e+00  -7.5436524e-01  -2.5855757e-01  -1.8090691e+00   8.3980467e-02  -3.9396711e+00  -6.1854820e+00   1.6766499e-01  -1.6917911e+01   7.1019296e-01   1.1064009e+00   1.1144895e+00   2.4261230e+00  -9.8711067e-01  -2.0092710e+00   1.7312132e+00   3.5065938e+00  -4.0314157e-01   3.1360268e+00  -4.0098511e+00  -1.6910451e+00  -2.2325854e+00   5.3697429e-01  -2.2110876e-01  -9.9993051e-01   2.1181988e+00   2.7832778e+00  -2.3208307e-01   3.3778046e-01   1.6878933e+00   5.4076919e-01  -1.8272607e+00   8.3623987e-01   2.4400839e+00   2.9224198e+00  -4.1411124e-01  -1.2585902e-01  -4.7925684e-01   1.6774601e-01  -2.2329261e+00  -2.9814988e+00   9.3528741e-01   1.1132506e+00  -2.8857807e-01  -3.8888095e-01  -9.1780894e-01   3.5209558e-01   6.7466993e-01  -2.8109560e-02  -1.9935875e+00  -1.6140364e+00   4.5485149e-01  -1.7493100e-01   2.2917415e+00   1.2559251e+00  -6.2699807e-02  -1.4930765e+00
  -3.4505989e-01  -1.4084681e-01   4.9185310e-01   5.7962434e-01   2.0377000e+00   6.1293208e-01  -1.4904332e+00  -1.6570255e+00   2.1090984e+00   2.2239252e+00  -1.0184171e+00  -1.4428139e+00  -2.7986322e+00  -3.0168337e+00  -3.8062390e-01  -1.2398043e+00  -1.7938155e+00  -1.2812225e+00   2.0609018e-01   8.9890656e-01   1.9527614e-01   1.7952291e+00  -2.5807530e-01  -3.5930295e-02   1.4297698e+00   2.0573754e+00   1.4639581e+00   1.0386798e-01  -1.8225477e-01   1.0010731e-01   1.0590988e+00   1.5494259e+00   2.6618448e+00   7.1619449e-01  -3.3507670e-01  -3.4147102e-01  -1.2528271e+00  -6.8912005e-01  -3.4660130e+00  -6.5889567e+00   3.2706886e-01  -1.5807267e+01   1.1421142e+00   1.2694904e+00   1.1700309e+00   2.5620034e+00  -3.1754350e-01  -1.9364178e+00   2.1630928e+00   3.6133588e+00   1.7308825e-01   3.6341473e+00  -3.6997142e+00  -1.6891389e+00  -1.6508933e+00   4.1870554e-01  -2.3991733e-01  -7.6330986e-01   2.2817766e+00   2.7844746e+00  -6.7553374e-01   1.1570326e-01   6.9300169e-01   5.1154747e-01  -1.8420658e+00   7.0813899e-01   2.5818594e+00   2.9899371e+00  -7.9414148e-01  -4.3833076e-01  -6.8572122e-01  -1.1898946e-01  -1.9022617e+00  -2.5742238e+00   7.9590064e-01   1.5771490e+00   6.4422150e-01  -1.8485255e-01  -5.1925069e-01  -3.0800661e-02   5.1069199e-01   3.6835117e-01  -2.2798729e+00  -1.5287110e+00   5.3086790e-01   7.3286129e-01   1.7169995e+00   1.8981145e+00  -2.7415404e-01  -1.0930401e+00
   8.4528637e-02   3.3693259e-02  -2.8169189e-01   3.8737742e-01   2.3236305e+00   8.6412354e-01  -2.1232344e+00  -1.5044427e+00   1.6941065e+00   2.0941741e+00  -1.1055067e+00  -1.1745976e+00  -3.1736831e+00  -2.0764393e+00  -5.4813205e-01  -5.4912884e-01  -1.0186553e+00  -1.5446768e+00  -8.5816369e-01   1.1105776e+00   9.0605419e-01   3.8107146e-01   4.7889952e-01  -4.0795075e-01   2.1277990e+00   3.9661797e-01   1.1858775e+00  -4.1163647e-01  -5.3405111e-01   5.4642700e-01   1.9914012e+00   5.6346691e-01   2.4269479e+00   1.0876908e+00   1.5544527e-01   3.7871869e-01  -1.1062855e+00  -9.1782159e-01  -4.0015214e+00  -6.2762798e+00  -4.8299427e-01  -1.4108814e+01   2.2462821e+00   1.6617316e+00   1.7887383e+00   3.2395680e+00  -1.9880737e-02  -1.4847899e+00   3.3292192e+00   3.5705628e+00   7.5842721e-01   3.2957608e+00  -3.5758382e+00  -2.9613528e+00  -5.5210381e-01  -4.4944523e-01   1.9848223e-01  -3.2728731e-01   2.4581929e+00   2.7771109e+00  -3.2971661e-01   3.5536385e-01   4.2811735e-01   7.6274195e-01  -2.0052892e+00   1.1881874e-01   3.2118631e+00   3.5667793e+00  -1.7762020e+00  -2.8537554e-01  -8.0742125e-02  -8.8996864e-01  -1.6879816e+00  -1.6652861e+00   7.0179853e-01   2.3702078e+00   9.5237169e-01   4.6583843e-01  -4.4709123e-01   1.2829240e-01   5.1120519e-01   6.8335252e-01  -2.0378770e+00  -6.4841625e-01   4.9275736e-01   1.7747132e+00   2.6765666e+00   3.4158915e+00  -5.4385286e-01  -6.9742745e-01
   1.6927774e-01  -1.7675816e-01  -9.3867965e-01   1.5715091e-01   2.2851354e+00   1.1008192e+00  -2.3522205e+00  -9.8439917e-01   1.4730995e+00   2.4211676e+00  -1.1452491e+00  -9.6483401e-01  -3.3540581e+00  -1.1435506e+00  -4.1619041e-01   2.0363069e-01  -6.9942165e-01  -1.6719888e+00  -2.0421129e+00   7.5701215e-01   1.2333951e+00  -8.0458021e-01   1.3966691e+00  -2.6757015e-01   2.6836380e+00  -9.7373677e-01   1.0249456e+00  -7.1755120e-01  -5.8579439e-01   1.0134823e+00   3.5582082e+00   4.7160353e-01   2.1780724e+00   1.3806882e+00   7.4402871e-01   6.1856758e-01  -7.7031686e-01  -1.0624001e+00  -3.8655386e+00  -5.8883657e+00  -7.0883550e-01  -1.1932819e+01   2.1729970e+00   1.3384690e+00   1.7310719e+00   2.9729802e+00  -4.3676359e-01  -1.7370925e+00   3.7314099e+00   3.3265773e+00   1.2665427e+00   3.1267794e+00  -3.2511484e+00  -3.6349213e+00   1.9684296e-01  -1.0567038e+00   6.9626821e-02  -4.2914729e-01   2.3561572e+00   2.5432489e+00   8.5996386e-02   1.0168784e+00   6.1240274e-01   9.7693566e-01  -1.9219290e+00   1.8244506e-01   3.1580951e+00   3.4924624e+00  -3.0393124e+00  -9.5668483e-01   5.9894563e-01  -1.3690542e+00  -1.1003720e+00  -5.5553581e-01   9.6457366e-01   3.4985650e+00   1.2452079e+00   1.0575195e+00  -6.3292162e-01  -1.7902829e-01   5.6236900e-01   8.0874303e-01  -1.7820269e+00  -3.3556652e-02   6.1519506e-01   2.4919437e+00   2.4736726e+00   4.1616579e+00  -8.1876588e-01  -3.4348928e-01
   2.6384864e-01  -3.6482673e-01  -1.0555466e+00  -7.2016470e-02   2.6626664e+00   1.3542059e+00  -2.4214933e+00  -1.0029564e+00   1.5863290e+00   2.6164717e+00  -1.2264295e+00  -1.0972510e+00  -3.4338701e+00  -5.4630322e-01  -1.2642240e-01   7.0617817e-01  -4.4151964e-01  -2.1757799e+00  -2.8250180e+00   3.8776369e-01   2.2014500e+00  -2.0838786e+00   2.6241814e+00  -3.3444068e-01   3.9048778e+00  -2.2477939e+00   1.0084485e+00  -8.9680349e-01  -1.5147939e+00   1.0475023e+00   4.9081657e+00  -1.2256286e-01   2.1210576e+00   1.3721803e+00   1.7551499e+00   1.5803130e+00  -7.7802829e-01  -1.1426257e+00  -4.3337875e+00  -6.0053675e+00  -2.1221062e+00  -1.0849005e+01   2.3971719e+00   7.0710100e-01   2.5523896e+00   3.0823966e+00  -3.6514493e-01  -2.6973154e+00   4.4954664e+00   2.9805905e+00   1.3337008e+00   2.6968343e+00  -3.5984914e+00  -5.3002774e+00   5.3896621e-01  -2.2033482e+00  -1.9249096e-01  -7.0946488e-01   2.6678534e+00   2.3801795e+00   3.4231266e-01   7.6136344e-01   4.0587002e-01   6.6097397e-01  -1.8029907e+00  -4.4717287e-01   3.7860033e+00   3.8160434e+00  -3.9547062e+00  -1.2533614e+00   1.8198070e+00  -1.3327239e+00  -7.7237884e-01   7.4151285e-01   1.1809167e+00   4.5675460e+00   2.3482670e+00   2.3891126e+00  -1.1952217e+00  -9.6056172e-01  -1.8502789e-01   3.2443571e-01  -2.6125007e+00   9.4466383e-02   3.3509985e-01   2.6844282e+00   2.3666294e+00   4.6664275e+00  -1.0715515e+00  -3.5561771e-01
   2.8544308e-01  -9.4697880e-02  -1.9161530e+00  -7.1383567e-01   1.9322237e+00   8.9556937e-01  -2.9040674e+00  -1.6256272e+00   1.3186567e+00   2.0716002e+00  -1.2663495e+00  -1.3846684e+00  -3.3068183e+00  -3.0938317e-01   1.9632342e-01   9.4414190e-01  -2.4793682e-01  -2.5646255e+00  -3.6199302e+00   6.5856197e-01   2.9672098e+00  -2.9443746e+00   3.5824955e+00  -2.1959769e-01   4.0363579e+00  -3.9507890e+00   1.9907915e-01  -1.3905343e+00  -1.6617236e+00   9.7080896e-01   6.3974948e+00   3.8769721e-01   2.9061886e+00   2.1731114e+00   3.2957047e+00   2.5398627e+00  -9.8039289e-01  -1.7946712e+00  -4.7307153e+00  -5.1905483e+00  -1.1408901e+00  -7.5633256e+00   1.6909228e+00   1.8040841e-01   3.4607484e+00   3.5117843e+00  -4.6496634e-01  -3.5818424e+00   5.4254091e+00   3.0145233e+00   1.0703322e+00   2.2095317e+00  -4.2908977e+00  -7.0673699e+00   8.6902820e-02  -3.1070063e+00  -3.3271831e-01  -8.5987377e-01   3.1604527e+00   2.5010639e+00   4.3238218e-01   7.2235636e-01   5.6028946e-01   8.4368484e-01  -2.5259874e+00  -1.4426885e+00   4.2926829e+00   4.1595153e+00  -4.9279718e+00  -1.1881649e+00   2.8213399e+00  -7.4366824e-01   3.7053600e-01   2.1278888e+00   2.2973644e+00   6.5495604e+00   4.0018623e+00   3.3943935e+00  -1.5907446e+00  -2.3678135e+00  -9.5831133e-01  -9.4524814e-02  -2.0142405e+00   2.8779990e-01  -8.2242581e-02   2.7172722e+00   2.8938427e+00   4.2253758e+00  -1.0394516e+00  -5.9874846e-01
   2.3860992e-01  -2.9221054e-01  -1.4799764e+00  -8.1926513e-02   1.7124597e+00   1.7054104e+00  -2.9404339e+00  -6.1556446e-01   5.9237680e-01   2.5137814e+00  -1.1604087e+00  -1.0975999e+00  -3.4890656e+00  -2.1007686e-01   3.1214800e-01   9.3197857e-01   4.7268221e-01  -2.3464903e+00  -3.1345764e+00  -2.2144422e-01   2.2388061e+00  -2.7853268e+00   3.5713196e+00   3.0454404e-01   4.5105714e+00  -2.3666684e+00   7.0411594e-01  -5.1602459e-01  -1.5317947e+00   2.3466249e-01   5.2282144e+00  -8.8094073e-01   1.5587470e+00   1.0043110e+00   1.6080498e+00   1.3924479e+00   7.4113299e-01  -1.6775347e+00  -2.3299754e+00  -4.2540602e+00  -9.0151643e-01  -5.5732889e+00   1.5104279e+00   2.1137720e-01   1.7750250e+00   2.7679982e+00  -4.3438130e-01  -2.5766589e+00   4.1071105e+00   2.3968648e+00   1.7886700e+00   2.7875434e+00  -2.5490845e+00  -4.6817574e+00   1.2287710e+00  -1.9328011e+00  -3.9129987e-01  -1.9443860e-01   2.3957820e+00   2.1742628e+00   2.2210332e-02   1.1212582e+00  -6.8894830e-01   7.3587305e-01  -1.7431821e+00  -3.6338239e-01   3.0521197e+00   3.4226835e+00  -4.1116117e+00  -1.6058088e+00   1.2676580e+00  -2.3621862e+00   1.5572399e-01   1.3317991e+00   8.2436050e-01   3.5968971e+00   2.8418727e+00   2.2439163e+00  -5.9891252e-01  -1.4088376e+00  -6.0218527e-01   5.1378066e-01  -1.3838768e+00   8.9601831e-01   3.3316562e-01   3.8886158e+00   3.1495776e+00   4.6595380e+00  -1.0101249e+00   2.2369750e-01
   4.1302469e-01  -4.1991665e-01  -1.6594920e+00  -3.1475374e-01   1.7942508e+00   1.2799057e+00  -2.4196452e+00  -5.9409953e-01   9.6333006e-01   2.1300693e+00  -9.2536549e-01  -1.1308830e+00  -2.7652197e+00   2.6585109e-01   1.1362248e-01   1.3318497e+00   4.8465400e-01  -2.4421336e+00  -4.0688511e+00  -8.2774509e-02   2.0242014e+00  -3.6524170e+00   3.6365580e+00   4.1843125e-01   4.2918102e+00  -3.1975208e+00   1.2598392e-01  -1.0990744e+00  -1.5716052e+00   6.2810360e-01   5.6643017e+00  -2.4183408e-01   1.5534715e+00   1.5140571e+00   3.2800963e+00   3.0617765e+00   4.6773508e-01  -2.1052057e+00  -3.4324138e+00  -4.3780939e+00  -1.5922374e+00  -5.1803616e+00   2.3495188e+00  -1.2053073e-01   3.2727240e+00   2.7117156e+00  -6.1697438e-01  -3.3500455e+00   4.8495654e+00   2.0194728e+00   1.4581191e+00   2.2113990e+00  -3.5986366e+00  -6.1985149e+00   1.0725437e+00  -3.2633829e+00  -7.5293354e-01  -4.2467555e-01   2.5480860e+00   1.8966037e+00   5.8698461e-01   1.4511956e+00  -5.1806947e-01   1.1018939e+00  -1.3689284e+00  -5.6699297e-01   3.9481691e+00   3.5414353e+00  -5.6771688e+00  -1.9198074e+00   2.3847543e+00  -1.8602647e+00   1.5407491e+00   2.8567943e+00   1.3900407e+00   5.3710051e+00   4.4332755e+00   3.3562171e+00  -2.0648511e+00  -2.7042887e+00  -1.3334571e+00   4.0431839e-01  -2.0322791e+00   6.1127486e-01   1.2292055e-01   4.0550252e+00   2.4785087e+00   4.8896718e+00  -1.3871124e+00  -2.8185607e-02
   4.6163943e-01  -5.1414112e-01  -1.6548062e+00  -3.1286519e-01   1.5852601e+00   1.8762196e+00  -2.3324342e+00  -1.0254042e-01   5.0173131e-01   2.3855940e+00  -7.2964387e-01  -9.2185592e-01  -3.0058504e+00   6.2572436e-01   2.7799037e-02   1.3284053e+00   5.3913316e-01  -2.4735440e+00  -4.1235982e+00  -3.6098995e-01   6.1926402e-01  -3.7362378e+00   3.6983070e+00   1.3914924e-01   3.6256497e+00  -3.7101970e+00  -2.7094389e-01  -9.5267591e-01  -1.9481204e+00   2.2243238e-01   5.0538298e+00  -1.8031210e+00   1.1132020e+00   1.1293319e+00   2.2884130e+00   2.5530087e+00   1.3485283e+00  -1.5635926e+00  -2.1461721e+00  -3.1506388e+00  -1.4988082e+00  -4.6382064e+00   1.7960532e+00  -2.0924949e-01   2.4862682e+00   2.6450361e+00  -7.2854386e-01  -3.4833120e+00   4.1624421e+00   1.8104964e+00   1.5327012e+00   2.6066225e+00  -3.0696709e+00  -5.1304951e+00   1.5465020e+00  -2.4956711e+00  -6.0664122e-01  -3.0782961e-01   2.3610428e+00   2.2017881e+00   9.6526046e-01   1.8509136e+00  -6.5144552e-01   9.3814410e-01  -1.3411769e+00  -2.3133727e-01   3.3628990e+00   3.8474990e+00  -5.1847119e+00  -1.7149535e+00   1.8644677e+00  -2.9966442e+00   1.1684025e+00   2.5751938e+00   5.3445813e-01   3.5846754e+00   3.9157691e+00   3.2765742e+00  -1.7095849e+00  -2.5041073e+00  -1.3849911e+00  -4.8062036e-02  -2.0117340e+00   5.7094525e-01   2.2180446e-01   4.1275060e+00   2.6764609e+00   5.1177680e+00  -1.2222926e+00   9.8098238e-02
   1.1906370e+00  -4.9679927e-01  -1.3583833e+00  -4.0113952e-02   2.0976403e+00   2.0512972e+00  -1.9709634e+00   2.4149314e-01   4.4874634e-01   1.5618331e+00  -1.2211217e-02   2.3827064e-01  -2.2258346e+00   2.0894418e+00  -1.4528554e-01   1.9621946e+00   1.0716139e+00  -2.1547835e+00  -4.2426069e+00   2.6241153e-01   4.6540586e-01  -4.8284368e+00   3.0365846e+00  -1.4253166e+00   3.0521675e+00  -4.2855336e+00  -7.0394514e-01  -1.2385485e+00  -1.4816995e+00   1.4456284e+00   3.8781333e+00  -3.4444050e+00   4.0001551e-01   1.5916995e+00   1.5647390e+00   3.3397667e+00   1.3020986e+00  -8.8876982e-01  -2.5038991e+00  -2.3917149e+00  -3.1956371e+00  -4.0896550e+00   3.2141988e+00   8.1765604e-01   2.9702103e+00   3.4171170e+00  -9.3412018e-01  -1.7732123e+00   4.4194346e+00   1.4696477e+00   1.5791785e+00   1.4298586e+00  -3.0191729e+00  -5.9719638e+00   2.4903794e+00  -3.0972595e+00  -6.4898431e-02   3.5371648e-01   2.1410253e+00   2.2992747e+00   1.8762107e+00   2.3039876e+00  -2.4796248e-01   1.2759425e+00  -6.6994136e-01  -3.8184043e-01   3.6236730e+00   4.1896694e+00  -5.2600701e+00  -1.2983651e+00   1.4973742e+00  -4.9539086e+00   8.1479736e-01   2.5329905e+00  -3.2023303e-01   2.0410918e+00   2.0874397e+00   2.8462743e+00  -1.7149192e+00  -1.1645125e+00  -8.4126156e-01   1.7827700e-01  -1.0628129e+00   1.6632313e+00   2.5290072e-01   4.4097312e+00   4.8222879e+00   6.3318788e+00  -1.3529584e+00   2.5287567e-01
   1.1688644e+00   5.1267485e-02  -1.9377885e+00  -1.9112805e-01   7.5094542e-01   1.8612959e+00  -2.2720979e+00   2.2795235e-01  -7.5827853e-01   1.0223458e+00  -2.5412359e-01  -2.7196921e-01  -2.2779382e+00   1.1342757e+00  -7.1896586e-01   1.1649851e+00   1.5568704e+00  -1.7498172e+00  -4.4056967e+00   4.1634755e-01  -1.8214150e+00  -4.1545215e+00   2.3988945e+00  -3.0475070e-01   1.3459872e+00  -3.8486722e+00  -1.5454219e+00  -1.3593375e+00  -1.3526628e+00   1.4310968e-01   2.5925177e+00  -3.1963374e+00  -3.3258587e-02   1.3378654e+00   1.9154095e+00   3.4129170e+00   2.2488787e+00  -1.5899093e+00  -1.4001235e+00  -6.6106935e-01  -8.8268895e-01  -1.9707302e+00   2.8366269e+00   1.1169345e+00   2.4702705e+00   3.1607683e+00  -4.3712884e-01  -1.6070035e+00   3.9701859e+00   1.9326204e+00   1.6296861e+00   2.5851581e+00  -2.8865648e+00  -3.8861698e+00   2.2230354e+00  -1.8581618e+00   2.2512496e-01   8.7649890e-01   1.8084537e+00   2.1620186e+00   1.0336414e+00   2.2015414e+00  -9.4121993e-01   1.6400849e+00  -9.0644742e-01  -3.9934932e-02   2.8180228e+00   3.9996832e+00  -5.3389164e+00  -1.0049894e+00   8.1780837e-01  -4.8820408e+00   1.9069996e+00   2.0934527e+00  -4.9441319e-01   1.0280352e+00   3.0752402e+00   2.7157539e+00  -1.7409919e+00  -1.6898679e+00  -7.3049996e-01   9.4211224e-01  -3.4791367e-01   1.2389362e+00   5.7437240e-01   4.9493920e+00   3.8604682e+00   5.7533970e+00  -1.3446468e+00   3.4478112e-01
   1.2191783e+00  -5.5124854e-01  -1.4198119e+00  -3.9406292e-01   1.7056884e+00   2.0556415e+00  -1.8464610e+00   8.7122052e-01  -1.2800121e+00   9.5249448e-01  -3.6865028e-01   2.2581924e-02  -2.5353009e+00   2.6226798e+00  -7.2706805e-01   1.6958026e+00   1.1653993e+00  -1.7386770e+00  -5.1993853e+00  -3.5990037e-01  -2.7231991e-01  -5.8310095e+00   3.9040050e+00  -1.1168875e+00   2.4656579e+00  -6.5001901e+00  -1.2514627e+00  -1.9053280e+00  -3.1503665e+00   1.2676393e+00   3.9935011e+00  -4.7607691e+00  -6.7583688e-01   1.1094153e+00   1.6429932e+00   3.5290125e+00   1.2469971e+00   2.2219952e-01  -2.3606659e+00   9.6280629e-01  -4.2636450e+00   1.6963496e+00   2.2245285e+00   2.4851646e-01   2.1700642e+00   2.5208644e+00  -6.3068932e-01  -2.2302559e+00   3.9451555e+00   1.2051917e+00   1.4588915e+00   1.3202750e+00  -2.7802203e+00  -5.3418890e+00   2.8918456e+00  -2.7643298e+00   1.1879063e-01  -1.2347576e-01   1.6641068e+00   1.8002786e+00   1.6459157e+00   1.7567931e+00   3.8656488e-01   7.3043162e-01  -2.5202644e-01  -5.7421710e-01   2.5748306e+00   4.0019442e+00  -5.5720572e+00  -1.1417914e+00   2.8252934e+00  -4.8607983e+00   5.8229909e-01   3.1922348e+00  -5.4367835e-01   1.2468484e+00   2.1526189e+00   5.0624705e+00  -2.4139939e+00  -9.4884943e-01  -4.5864343e-01   9.7111297e-02  -1.0190306e+00   2.1850940e+00   5.8932220e-01   3.6192261e+00   3.0921446e+00   5.8721250e+00  -1.5391409e+00   3.8354175e-01
   7.3830122e-01  -9.3022210e-01  -8.2269533e-01  -1.8555086e-01   2.0187123e+00   1.9969680e+00  -1.5615106e+00   1.2861763e+00  -1.3997663e+00   6.0360740e-01  -5.6922450e-01  -3.0921352e-02  -2.6514779e+00   2.9057341e+00  -8.7241565e-01   1.5060798e+00   7.2510150e-01  -1.8746143e+00  -4.5759835e+00  -6.1440256e-01   8.9845173e-01  -5.1926971e+00   4.0355077e+00  -1.1999526e+00   2.9762877e+00  -6.0174862e+00  -1.0016370e+00  -1.3885409e+00  -3.6226206e+00   1.3004577e+00   3.6166172e+00  -5.2885325e+00  -9.3897224e-01   4.5179612e-01   8.3812090e-01   3.0283954e+00   1.2878322e+00   1.3883270e+00  -1.9733337e+00   1.9607378e+00  -4.6043334e+00   3.9178642e+00   1.7366885e+00  -5.9532303e-01   1.9470005e+00   1.9745466e+00  -2.8708465e-01  -2.7584809e+00   3.5707024e+00   2.5660556e-01   1.1132628e+00   6.3836172e-01  -2.5743755e+00  -5.7145373e+00   2.6555776e+00  -2.9203519e+00  -3.9098361e-01  -5.0454349e-01   1.2778271e+00   1.5438955e+00   1.3082687e+00   1.1374117e+00   5.0530452e-01   2.3987081e-01  -2.3602092e-01  -9.8709797e-01   2.5634319e+00   3.6872187e+00  -4.2005450e+00  -6.4558262e-01   3.3122569e+00  -3.8190877e+00   3.2662716e-01   3.6171323e+00  -6.3000331e-01   6.1205346e-01   2.1405037e+00   5.4973274e+00  -2.6730351e+00  -1.1546140e+00  -9.2981745e-01  -5.5665039e-01  -1.0093551e+00   2.8627176e+00   1.4645092e-01   2.8933760e+00   3.6243199e+00   4.9042089e+00  -1.2868527e+00   1.1800215e-02
   1.1642657e+00  -8.8239354e-01  -1.0220506e+00  -2.2669166e-01   2.2666870e+00   2.0946317e+00  -1.3559683e+00   1.2952262e+00  -1.1877506e+00   5.7686290e-02  -1.9167587e-01   5.9330200e-01  -2.1650161e+00   3.6821520e+00  -8.1457626e-01   2.0105163e+00   8.5020977e-01  -1.6390651e+00  -4.6812970e+00   2.2742919e-01   2.1699434e-01  -5.5016209e+00   3.1666945e+00  -2.0810842e+00   2.0868641e+00  -6.2468834e+00  -1.5828194e+00  -1.5094747e+00  -2.9880981e+00   2.2497206e+00   3.4012486e+00  -5.4769900e+00  -1.0367503e+00   1.1275999e+00   9.4758847e-01   3.8097617e+00   1.0688751e+00   1.9230361e+00  -2.4078920e+00   2.2217717e+00  -4.3464406e+00   2.4947425e+00   2.5975892e+00   1.9472108e-01   2.6094396e+00   2.7510781e+00  -4.1142181e-01  -2.1409288e+00   3.9963360e+00   4.3693418e-01   1.3631521e+00   4.7909730e-01  -2.6425671e+00  -5.9429048e+00   2.8007134e+00  -3.1093523e+00  -8.7694167e-02  -2.4523495e-01   8.7728049e-01   1.5130629e+00   1.6050759e+00   1.0188110e+00   1.1398619e+00   7.5173976e-01  -4.8978992e-01  -1.2996200e+00   2.6015375e+00   4.0738741e+00  -4.5869377e+00  -4.3984037e-01   3.6668564e+00  -4.2504280e+00   1.1427295e+00   4.3806000e+00  -4.4149406e-01   8.0421608e-01   1.7707978e+00   5.2812874e+00  -3.0027491e+00  -9.3489722e-01  -5.4786693e-01  -7.2141121e-01  -2.6219852e-01   3.1908122e+00   2.3741921e-01   2.9007489e+00   4.8955371e+00   5.3607690e+00  -1.3415003e+00  -3.3187861e-01
   1.0817673e+00  -1.0740014e+00  -5.0653511e-01  -2.1796853e-01   2.3410439e+00   1.9582149e+00  -9.5436758e-01   1.2974743e+00  -1.3304092e+00  -6.8457913e-02  -1.1760226e-01   4.2121102e-01  -2.1332616e+00   3.4534915e+00  -1.0960669e+00   1.6215822e+00   4.6559932e-01  -1.3626170e+00  -4.2989283e+00   9.9180455e-02  -1.8257506e-01  -5.2729853e+00   2.9374479e+00  -2.2784145e+00   1.7274021e+00  -6.2643725e+00  -1.4686005e+00  -1.5253669e+00  -3.3856340e+00   2.4192057e+00   2.8374973e+00  -5.7679840e+00  -1.1756280e+00   9.3226254e-01   7.1752744e-01   3.6911495e+00   7.1078063e-01   2.6456063e+00  -2.3937271e+00   2.7073634e+00  -5.1531488e+00   2.3975777e+00   2.2128357e+00  -2.1203784e-03   2.3943245e+00   2.3380665e+00  -3.6532478e-01  -2.4482483e+00   3.4349407e+00   1.4749058e-01   8.0809252e-01   1.2772133e-01  -2.9702658e+00  -5.9207808e+00   2.4217522e+00  -3.0160252e+00  -1.1545815e-01  -6.4815013e-01   8.0291135e-01   1.5488842e+00   1.7498361e+00   6.8109095e-01   1.6438286e+00   4.2987449e-01  -8.7549086e-02  -1.1589572e+00   2.3556599e+00   4.0070370e+00  -3.9999561e+00  -1.1661543e-01   3.7292896e+00  -4.0833275e+00   6.1807242e-01   4.2624418e+00  -5.2183785e-01   3.3269772e-01   1.4881688e+00   5.8859110e+00  -3.0980344e+00  -4.5951338e-01  -2.6556664e-01  -9.4454707e-01  -7.3417083e-01   2.9035076e+00   2.3595763e-01   1.8418951e+00   4.1996023e+00   4.6964293e+00  -1.3465778e+00  -6.2310107e-01
   1.0991909e+00  -1.0107922e+00  -2.2078674e-01  -3.7124694e-01   2.0469280e+00   1.8199787e+00  -8.1461819e-01   8.0016654e-01  -1.4776249e+00  -3.2812924e-01   3.8562394e-02   1.4516357e-01  -2.0581143e+00   2.9500513e+00  -1.0111620e+00   1.1849988e+00   2.4554683e-01  -1.0429746e+00  -3.8945783e+00   1.8607485e-01  -4.7816921e-01  -5.0754188e+00   2.8498549e+00  -2.4628500e+00   1.3155311e+00  -6.2976721e+00  -1.6061680e+00  -1.5067946e+00  -3.5048098e+00   2.4197235e+00   2.7089458e+00  -5.6449935e+00  -1.0088531e+00   8.6998362e-01   6.4235545e-01   3.5677504e+00   1.2879299e-01   2.9536995e+00  -2.4975749e+00   2.8144204e+00  -5.1945448e+00   1.7979594e+00   1.6705976e+00   1.6295696e-01   2.3941607e+00   2.3910053e+00  -3.2792623e-01  -2.5255451e+00   3.1401838e+00   4.1929376e-01   3.9379033e-01  -2.4282362e-02  -3.3594276e+00  -5.9348623e+00   1.6884416e+00  -2.8466471e+00   1.9297253e-02  -9.5630414e-01   8.5963549e-01   1.6839400e+00   1.7307937e+00  -8.5852377e-03   2.3361194e+00   2.3805891e-01  -3.5054207e-02  -1.4448619e+00   2.0723802e+00   3.9835081e+00  -3.6261891e+00   1.1791868e-01   3.9418348e+00  -3.8064847e+00   4.6312760e-01   4.2183616e+00  -1.8932886e-01   4.1363523e-01   1.2844175e+00   6.2232600e+00  -2.9543713e+00  -1.4511222e-01   1.8897793e-01  -1.1086705e+00  -9.0726567e-01   2.5291710e+00   3.9369557e-01   7.8114162e-01   3.7897602e+00   3.9395897e+00  -1.2663379e+00  -1.0234352e+00
   1.0190285e+00  -1.2138377e+00   2.9050217e-01  -4.3304405e-01   2.3588890e+00   1.6384666e+00  -7.8304259e-01   6.1556475e-01  -1.8732859e+00  -7.3321732e-01  -1.4838616e-01  -1.3387334e-01  -2.4018240e+00   2.8737420e+00  -1.1188026e+00   8.7068995e-01  -2.1440805e-01  -1.0358804e+00  -3.5341048e+00   4.0368398e-03   6.5530291e-01  -5.1786524e+00   3.5627532e+00  -2.9070115e+00   1.9191007e+00  -6.8133859e+00  -1.3049881e+00  -1.5768584e+00  -4.4714837e+00   2.7211711e+00   2.8845889e+00  -6.4751723e+00  -1.0294687e+00   5.7932333e-01   3.5318734e-01   3.3723390e+00  -6.1322535e-01   3.9524690e+00  -2.8270871e+00   3.6102947e+00  -6.5777995e+00   3.1241574e+00   1.1437615e+00  -8.5120452e-02   2.3357695e+00   2.2393535e+00  -1.3375288e-01  -2.5983151e+00   2.8619729e+00   6.1970663e-02  -2.0211240e-01  -8.3644524e-01  -3.5646933e+00  -6.5827172e+00   1.3375435e+00  -3.0807208e+00   6.4856590e-02  -1.4354325e+00   8.7818619e-01   1.6275308e+00   1.7475416e+00  -8.7045536e-01   2.9823799e+00  -4.3701856e-01   3.9049440e-01  -1.8241945e+00   2.0912480e+00   3.9432833e+00  -2.6369057e+00   7.6454666e-01   4.6138960e+00  -3.3335915e+00  -7.9437643e-01   4.1256786e+00  -1.8119306e-01   1.6228565e-01   6.9076785e-01   7.1583528e+00  -2.7226048e+00   5.6955407e-01   4.0821813e-01  -1.6179340e+00  -1.3384466e+00   2.7670031e+00   2.8594036e-01  -5.4903065e-01   3.7681080e+00   3.3227134e+00  -1.1760880e+00  -1.2422063e+00
   5.0181045e-01  -1.1863190e+00   8.4969865e-01  -1.7837016e-01   1.7874925e+00   1.2001836e+00  -7.6601459e-01   5.3465486e-02  -1.7866998e+00  -8.9175426e-01   4.0100578e-02  -6.6949540e-01  -2.4013132e+00   1.2414838e+00  -1.1634035e+00  -1.6067846e-01  -4.6824406e-01  -7.3882407e-01  -1.7138704e+00  -8.4532385e-02   2.8904067e-01  -2.9029827e+00   1.8596759e+00  -3.0348902e+00   1.6693583e+00  -4.1128733e+00  -9.0904763e-01  -6.7064311e-01  -3.3730207e+00   1.8757437e+00   1.3217147e+00  -5.3262176e+00  -6.7143882e-01  -1.7122561e-01  -5.7333289e-01   1.8302409e+00  -2.8092757e-01   3.4960353e+00  -1.4824163e+00   2.3873694e+00  -4.4191786e+00   1.2242903e+00   1.1359427e+00   1.2310472e-01   1.8651806e+00   2.0479457e+00   8.6407055e-01  -2.1903774e+00   2.1329685e+00  -7.9534770e-02  -1.1075260e-01  -5.9252918e-01  -3.0486474e+00  -5.2770469e+00   6.1469139e-01  -2.2055867e+00  -7.0450949e-02  -1.2895619e+00   8.5569257e-01   1.9580078e+00   1.1754331e+00  -1.6029432e+00   2.3459692e+00  -3.1792880e-01  -1.1626993e-01  -2.0532834e+00   1.8240465e+00   3.3823427e+00  -4.5425354e-01   1.1336524e+00   2.6891503e+00  -2.7898313e+00  -3.9082377e-01   3.2830287e+00  -9.8946735e-02  -5.3996024e-01   9.6551930e-01   5.2704194e+00  -1.8299060e+00   4.0550081e-01   6.4394189e-01  -1.4634563e+00  -1.0312799e+00   2.3551536e+00   2.0581926e-01  -1.0177118e+00   3.2572625e+00   2.0874673e+00  -6.7698575e-01  -1.6432618e+00
   3.6491591e-01  -1.1920103e+00   9.8221475e-01  -5.5004541e-04   1.9073089e+00   1.2455870e+00  -3.8883106e-01   2.4229677e-01  -1.1171755e+00  -9.7572133e-01   2.5498955e-01  -4.5300602e-01  -2.2608148e+00   1.2906390e+00  -1.6999664e+00  -3.8739758e-01  -7.4033133e-01  -5.3279095e-01  -1.0868343e+00   6.8786657e-01  -1.4705694e-01  -1.8899662e+00   9.7182667e-01  -3.3467907e+00   5.6549305e-01  -3.2378209e+00  -1.0203457e+00  -2.5745051e-01  -2.5935805e+00   2.2848218e+00   2.1041322e-01  -5.5451659e+00  -6.3458688e-01  -2.5129293e-01  -1.2903608e+00   1.3550767e+00  -3.6355965e-02   4.2203728e+00  -1.1292675e+00   2.1003026e+00  -4.1581732e+00  -1.1971472e+00   1.0943895e+00  -6.4278085e-02   1.9384655e+00   1.8888203e+00   6.5715613e-01  -2.5327302e+00   1.8933696e+00  -5.3974317e-01  -7.6771616e-01  -1.0386070e+00  -3.5347877e+00  -5.7517124e+00  -3.1033084e-02  -2.2519532e+00  -4.5603878e-02  -1.2402808e+00   7.0957764e-01   2.0547754e+00   1.5544735e+00  -1.3572216e+00   2.8097675e+00  -1.6920102e-01  -1.3061070e-01  -1.8851279e+00   2.1283586e+00   3.3497165e+00   5.6083471e-01   1.8962291e+00   2.3150430e+00  -2.3513900e+00  -7.1472185e-01   2.7389181e+00  -2.9000511e-01  -1.1258399e+00   5.2112113e-01   4.7929488e+00  -1.6213839e+00   7.8130872e-01   6.8342151e-01  -1.4472437e+00  -1.2251729e+00   2.2392206e+00  -2.1239579e-01  -1.5652533e+00   4.2081634e+00   1.4922905e+00  -5.4280666e-01  -2.2405269e+00
   2.3056399e-01  -1.1707074e+00   6.2402404e-01  -3.8468017e-01   5.2737045e-01   1.0263383e+00  -6.2171435e-01  -8.9573366e-02  -1.8123818e+00  -8.4267083e-01   4.2794521e-01  -5.5292428e-01  -2.3264707e+00   7.7818539e-01  -1.0793836e+00  -6.2581928e-01  -9.1942841e-01   4.0855854e-01  -1.2005978e+00   3.7307059e-01  -5.2599834e-01  -1.9216891e+00   1.3275432e+00  -3.1775979e+00  -9.9092237e-02  -3.6328604e+00  -1.0770475e+00  -2.9325694e-01  -1.4996043e+00   2.7303237e+00   1.8718495e+00  -3.8941237e+00  -2.5652284e-01   1.9104353e-01  -1.3559594e+00   1.8548374e-02  -5.5606519e-01   3.8629267e+00  -2.1613234e-01   2.3289337e+00  -2.5988954e+00   4.4179983e-01  -1.1954638e+00   1.9650071e-02   3.9821022e-01   1.0808300e+00  -4.8048995e-01  -1.9937292e+00   8.8833677e-01   2.0094368e-01  -6.8903227e-01  -1.1250184e+00  -2.9719500e+00  -4.8658890e+00  -8.2752729e-01  -1.4968242e+00   1.6549023e-01  -1.7843441e+00   5.6412208e-01   1.9883110e+00   1.6579633e+00  -1.2469429e+00   4.4976793e+00  -3.3406387e-02  -1.4881116e-01  -1.5301460e+00   4.6088411e-01   2.2868097e+00   2.7584308e-01   9.6887488e-01   2.0407528e+00  -2.6546483e+00  -7.5432234e-01   2.2193920e+00   9.3245329e-01  -2.3544533e-01  -9.6316945e-01   4.2082749e+00  -4.9306259e-01   1.7394562e+00   2.5703202e+00  -8.5736200e-01   2.0967366e-01   2.3618458e+00   6.1578274e-01  -2.6032430e+00   2.9573674e+00   1.8772745e-01  -4.2514533e-01  -2.1563098e+00
   2.6483735e-01  -1.1006195e+00   5.1130428e-01  -6.1677597e-01   1.3345984e+00   4.3994986e-01  -7.6756113e-01  -4.4117125e-01  -1.5939553e+00  -1.1108568e+00  -1.4244415e-01  -1.4097486e+00  -2.8495775e+00   2.3338613e-01  -1.8454528e+00  -8.5634745e-01  -1.0883444e+00  -3.0043635e-01  -1.2596268e+00   4.2938229e-01   4.7260520e-01  -1.7053693e+00   1.5999897e+00  -3.0769320e+00   8.8551482e-01  -3.9663616e+00  -7.4772264e-01  -8.3032123e-01  -3.0052732e+00   2.4773229e+00   1.5902266e+00  -4.4218993e+00  -1.6976290e-01  -1.0732131e-01  -1.6483286e-01   8.1659119e-01  -8.4715791e-01   4.0129214e+00  -1.2652974e+00   1.8666126e+00  -4.1615782e+00  -6.1717879e-01   2.2130037e-01  -4.7716325e-02   1.8048451e+00   1.4363878e+00   9.1627205e-01  -2.6821260e+00   1.7971426e+00  -3.2190224e-01  -1.0156103e+00  -1.2168312e+00  -3.5290301e+00  -5.9104474e+00  -6.2153179e-01  -2.3379479e+00   1.7437668e-01  -1.7722679e+00   7.0435984e-01   1.7502292e+00   1.3574073e+00  -2.2122730e+00   3.4778481e+00  -3.6656913e-01   4.1059627e-02  -2.0584154e+00   1.8026001e+00   2.8340119e+00   6.1986117e-01   1.9482044e+00   2.7906051e+00  -1.3421774e+00  -1.2689233e+00   2.8341669e+00   6.0547386e-01   7.9293118e-01   9.5140600e-01   5.6164841e+00  -9.0696932e-01   9.0711914e-01   1.4249243e+00  -1.3174173e+00  -1.7918538e+00   1.6457226e+00  -6.5975089e-02  -2.8579297e+00   1.5171860e+00   5.0558145e-01  -6.8811195e-01  -2.3587203e+00
   3.1833092e-01  -9.3997048e-01  -7.4029635e-04  -1.0089152e+00   1.0396904e+00   2.3892132e-01  -6.6145539e-01  -7.7476570e-01  -9.7637686e-01  -8.8522128e-01  -6.5564480e-02  -1.6369859e+00  -2.7884138e+00  -5.4798917e-02  -2.0532675e+00  -9.2505036e-01  -1.3225759e+00  -3.0780761e-01  -1.5293267e+00   8.8698896e-01  -1.9701550e-01  -1.4215965e+00   1.3860836e+00  -3.1055672e+00   2.3258873e-02  -4.2801976e+00  -1.1004713e+00  -1.0733976e+00  -2.6142636e+00   2.6090156e+00   1.9983368e+00  -3.7918746e+00   3.8580457e-01   3.8825037e-01   6.7929602e-01   1.0089628e+00  -8.9357803e-01   3.7330035e+00  -1.3371191e+00   1.0369251e+00  -3.7121110e+00  -3.1102477e+00  -3.3785442e-02  -8.6967177e-02   2.3054025e+00   1.5115546e+00   5.6656985e-01  -3.3675019e+00   2.0218300e+00  -1.0742745e-01  -1.3979971e+00  -1.0756501e+00  -4.1696310e+00  -6.4527490e+00  -1.2766800e+00  -2.5679679e+00   2.7577276e-01  -1.9053690e+00   8.7411155e-01   1.8120750e+00   1.7481332e+00  -2.0748182e+00   3.9348104e+00  -1.4326901e-01  -1.6243005e-01  -2.0156285e+00   2.1118608e+00   2.9829034e+00   2.8987191e-01   2.1072401e+00   2.9829888e+00  -8.5889188e-01  -1.1615355e+00   2.8319868e+00   1.0832440e+00   1.8689377e+00   1.5634621e+00   5.7397655e+00  -8.3789466e-01   3.6476919e-01   1.3215584e+00  -1.4777747e+00  -2.4321390e+00   7.4841201e-01  -2.9891462e-01  -3.3244101e+00   8.3501877e-01   8.6568806e-02  -7.6963407e-01  -2.8067031e+00
   3.6219327e-02  -1.0335562e+00  -3.3423276e-02  -1.1091848e+00   7.3257558e-01   2.0007313e-02  -7.0917582e-01  -9.7665214e-01  -7.0036349e-01  -5.3822750e-01  -8.7470682e-02  -1.9171593e+00  -2.9426322e+00  -5.8090935e-01  -2.0444959e+00  -1.1671844e+00  -1.5162370e+00  -3.2333446e-01  -1.2242599e+00   6.1736411e-01   1.2065964e-01  -8.3752275e-01   1.2710871e+00  -3.0920945e+00   1.6724792e-01  -3.7312928e+00  -7.6615266e-01  -8.6181449e-01  -2.1684483e+00   2.5289100e+00   2.2330290e+00  -3.1400959e+00   5.9783682e-01   1.3880000e-01   6.2872563e-01   1.7028836e-02  -6.6852920e-01   3.4447980e+00  -6.5488788e-01   1.4534638e-01  -3.2396676e+00  -3.8226044e+00  -5.2877327e-01  -3.8029502e-01   2.0939664e+00   1.1443999e+00   6.6636739e-01  -3.5881077e+00   1.7480982e+00  -2.6940917e-01  -1.4665591e+00  -1.2055310e+00  -3.9561351e+00  -6.4860924e+00  -1.5725520e+00  -2.5323006e+00   1.2368705e-01  -2.1307114e+00   9.7788722e-01   1.8043868e+00   1.7985981e+00  -2.0912644e+00   3.8729500e+00  -2.3806237e-01  -1.4395438e-01  -1.9585094e+00   2.0416517e+00   2.4968143e+00   8.5266693e-01   1.7972486e+00   2.3503773e+00  -5.7090849e-01  -1.4897224e+00   2.3986605e+00   1.2183209e+00   2.2259222e+00   1.6113603e+00   5.1887925e+00  -1.8218923e-01   1.6708988e-01   1.3851126e+00  -1.4761915e+00  -2.7075468e+00   4.7584795e-01  -4.8920700e-01  -3.7397150e+00  -1.7867129e-01  -5.2397831e-01  -6.9151658e-01  -2.8793705e+00
  -7.7706037e-02  -6.0739661e-01  -2.9321634e-01  -9.4131419e-01  -5.3853493e-01  -3.4485279e-01  -7.8605285e-01  -1.1595507e+00  -8.5242739e-01  -7.9086826e-01   3.4115851e-01  -1.9490516e+00  -2.5624382e+00  -1.6930304e+00  -2.2373002e+00  -1.8093960e+00  -1.1955163e+00   3.0845553e-01  -2.2737526e-01   9.7884119e-01  -1.2071204e+00   6.6192794e-01  -1.3196022e-01  -2.7809917e+00  -1.1932348e+00  -1.6758791e+00  -8.9709262e-01  -3.3991250e-01  -2.0566325e-01   1.8099584e+00   8.6425838e-01  -1.9147992e+00   8.3945349e-01   8.2356630e-02   1.5224149e-01  -1.2356978e+00   3.5735682e-01   2.1301459e+00   1.1779226e+00  -2.9557316e-01  -3.1304074e-01  -4.2210334e+00  -1.0390002e+00  -2.2655432e-01   1.1731468e+00   5.9021702e-01   3.8408370e-01  -2.7189373e+00   7.4681369e-01  -3.7544914e-01  -1.5040642e+00  -9.4774982e-01  -3.2603988e+00  -4.6873845e+00  -2.0675675e+00  -1.4536428e+00   4.2197142e-01  -1.3735226e+00   9.8366634e-01   1.8795229e+00   1.8881908e+00  -1.2427041e+00   3.3271162e+00   4.5782517e-01  -2.4057734e-01  -1.2478734e+00   1.4932904e+00   1.5994117e+00   1.9058057e+00   2.0175621e+00  -6.7901571e-02  -1.0329724e+00  -1.1826015e+00   6.0895534e-01   1.1501044e+00   1.1663496e+00   1.3133753e+00   2.8313236e+00   1.2095794e+00   5.0190348e-01   1.9127427e+00  -4.6683672e-01  -1.5503771e+00   6.1867786e-02  -3.8368375e-01  -3.2470935e+00  -1.5317094e-01  -1.3237442e+00  -3.5275586e-01  -2.6755322e+00
  -4.9098134e-01  -5.8261713e-01  -5.7871410e-01  -1.0177648e+00  -5.7531203e-01  -5.2416798e-01  -6.4149725e-01  -1.2252064e+00   2.5423359e-01  -2.1681505e-01   2.7919002e-01  -2.2314598e+00  -2.5004603e+00  -2.1447618e+00  -2.6219534e+00  -1.9822051e+00  -1.3054759e+00  -1.2115524e-01   4.7369591e-02   1.0879540e+00  -1.1862292e+00   1.8720448e+00  -1.0708114e+00  -2.4997144e+00  -1.4083768e+00  -4.7546834e-01  -8.1587967e-01   8.0717923e-02   5.2875440e-01   1.2787752e+00   4.3522713e-01  -9.3374211e-01   1.1366227e+00  -2.5397102e-01   4.3483915e-01  -1.8067457e+00   1.2037076e+00   1.5367492e+00   1.7046068e+00  -2.0217471e+00   9.7263679e-01  -6.8316229e+00  -5.4757999e-01  -7.8331700e-01   1.8875646e+00   4.8760353e-01   9.9294202e-01  -3.7540549e+00   1.1610204e+00  -7.4938600e-01  -1.4116347e+00  -5.5688140e-01  -3.3595393e+00  -4.9863246e+00  -2.3970254e+00  -1.7127791e+00   4.3994263e-03  -1.3561248e+00   1.1281269e+00   1.8067665e+00   1.7460175e+00  -1.1713773e+00   2.4187024e+00   6.5994016e-01  -8.5590302e-01  -1.4857642e+00   2.2447947e+00   1.4317262e+00   2.3786794e+00   1.8645906e+00  -6.0175689e-01   2.2274622e-01  -5.1389424e-01   7.0745795e-01   1.2050137e+00   1.9629835e+00   3.0004860e+00   2.1294325e+00   1.1448728e+00  -1.1622848e+00   7.9059115e-01  -7.1497230e-01  -2.4493975e+00  -6.1943383e-01  -1.1554698e+00  -2.9629896e+00  -8.5103816e-01  -1.7903675e+00  -2.6454973e-01  -3.0965774e+00
  -1.1406955e-01  -1.4265082e-01  -6.1571280e-01  -9.3822761e-01  -3.4431624e-01  -3.8164318e-01  -7.7469221e-01  -1.1108107e+00   1.1819335e-01  -3.0686873e-01   4.2932877e-01  -1.9248561e+00  -2.3972419e+00  -1.8478678e+00  -2.9480423e+00  -1.9569481e+00  -4.8221255e-01   8.7382088e-03   3.5378301e-01   1.2223818e+00  -3.3531092e-01   1.4819090e+00  -1.2377939e+00  -2.8561073e+00  -9.4556519e-01  -4.9542852e-01  -4.6205067e-01   1.5379052e-01   4.6366559e-01   1.0302744e+00  -1.6264537e-01  -1.8003944e+00   7.4491861e-01  -4.6512839e-01   3.3815581e-03  -2.0538272e+00   1.6768810e+00   1.2840066e+00   2.0301042e+00  -1.9630902e+00   3.4128903e-01  -5.4090283e+00  -1.9673413e-02  -8.1233561e-01   1.5182129e+00   3.9016435e-01   1.3056950e+00  -2.9796061e+00   1.2243171e+00  -1.1984553e+00  -1.0305626e+00  -7.5886578e-01  -2.4069571e+00  -4.6627930e+00  -1.6141124e+00  -1.6903797e+00   6.1649550e-01  -6.1050461e-01   1.2227383e+00   1.4278623e+00   1.7281578e+00  -1.2469130e+00   1.5721448e+00   5.6453523e-01  -8.1333468e-01  -1.7722419e+00   2.2138670e+00   1.1646390e+00   3.0005366e+00   2.4508246e+00  -1.1705372e+00  -1.7408561e-01  -1.4555710e+00  -1.6891011e-01   5.1304375e-01   8.1907503e-01   2.7219759e+00   1.8960401e+00   2.0513685e+00  -3.5169142e-01   7.4390166e-01  -2.8135015e-01  -2.3547623e+00  -3.2198489e-01  -1.4427289e+00  -2.4680086e+00  -1.7761381e-01  -1.4372109e+00  -2.3360598e-01  -2.6254746e+00
  -5.9828071e-02   2.0349408e-02  -9.5805848e-01  -9.5521637e-01  -5.9196350e-01  -4.2264635e-01  -6.2958365e-01  -1.0252483e+00   7.8178378e-01   1.8362222e-01   7.0537238e-01  -1.6816702e+00  -1.9283238e+00  -1.7220011e+00  -2.9345344e+00  -1.6585291e+00  -5.7472057e-02   1.0002670e-01   3.2592196e-01   1.3249194e+00  -3.6099223e-01   1.4527649e+00  -1.7733164e+00  -2.4325124e+00  -1.1058218e+00   6.7072235e-02  -3.3717596e-01   3.3081319e-01   1.4409113e+00   1.0833680e+00  -1.2447596e-01  -7.6020890e-01   7.8340300e-01  -2.1115861e-01   2.5436737e-01  -2.2593351e+00   2.2756894e+00   5.4286960e-01   2.4702368e+00  -2.8956695e+00   1.2236669e+00  -5.9324833e+00   5.8371571e-02  -1.0503680e+00   1.5681927e+00   1.2399448e-01   9.7409249e-01  -3.0601098e+00   1.1966774e+00  -1.4536488e+00  -7.9158472e-01  -5.8430583e-01  -2.0021739e+00  -4.4408344e+00  -1.4933874e+00  -1.7664518e+00   5.4889576e-01  -3.5084502e-01   1.1938129e+00   1.1048418e+00   1.8307172e+00  -5.9099275e-01   1.0423578e+00   9.8076266e-01  -8.8961176e-01  -1.4282382e+00   2.1569692e+00   6.9321911e-01   2.4350797e+00   1.8541778e+00  -1.7162234e+00   2.1131647e-02  -8.4942889e-01  -9.7424148e-02   6.3662556e-01   1.4996621e+00   3.3077206e+00   1.3613978e+00   2.4017983e+00  -7.4374073e-01   4.6473978e-01   4.0295829e-02  -2.2696537e+00  -6.3754953e-01  -1.6946900e+00  -1.8488511e+00  -3.4786743e-01  -1.5336565e+00  -3.1669081e-01  -2.4228080e+00
   3.1279295e-02   3.2528213e-01  -1.1603851e+00  -8.8065352e-01  -9.4322792e-01  -4.9236119e-01  -4.6110713e-01  -8.9300909e-01   1.1256321e+00   4.2553185e-01   9.8073766e-01  -1.4697762e+00  -1.4079934e+00  -1.8510410e+00  -3.1669117e+00  -1.6824425e+00   4.6412896e-01   2.3401851e-01   6.4569147e-01   1.3898314e+00  -1.0045461e+00   1.8649186e+00  -2.7776434e+00  -2.1869385e+00  -1.6244986e+00   9.9714259e-01  -2.8026230e-01   5.4916817e-01   2.3039797e+00   5.2237514e-01  -1.1252483e+00  -2.4733030e-01   6.8822037e-01  -2.0420177e-01   3.1654072e-01  -2.5953849e+00   3.2585187e+00  -3.5815760e-01   3.4012725e+00  -3.4063099e+00   2.3499856e+00  -6.1214702e+00   3.8458333e-01  -1.1835131e+00   1.2683680e+00  -2.3778326e-01   1.0131629e+00  -2.7747726e+00   8.7855705e-01  -1.7684361e+00  -4.8765871e-01  -1.6119852e-01  -1.3043267e+00  -3.3289028e+00  -1.1154902e+00  -1.3139629e+00   6.7337220e-01   2.9641125e-01   1.1944219e+00   8.9210868e-01   1.8458779e+00   7.2732889e-02  -1.1191575e-02   1.3656910e+00  -9.1586476e-01  -1.0229182e+00   2.0146595e+00   2.4777176e-01   2.5761654e+00   1.7635918e+00  -3.0743598e+00  -2.6686241e-01  -5.6251995e-01  -8.5427668e-01   2.0936931e-01   8.4532054e-01   3.7853852e+00   2.9778095e-01   2.9452033e+00  -9.8792856e-01   1.0158876e-01   5.1055870e-01  -2.1065027e+00  -1.0829579e+00  -1.9491909e+00  -1.0130190e+00  -6.6997856e-01  -1.5206551e+00  -2.8909655e-01  -2.0812369e+00
  -6.5183123e-02   3.8217671e-01  -1.3390656e+00  -9.2754810e-01  -1.2896436e+00  -5.7075352e-01   4.1451099e-03  -9.0676880e-01   2.0491518e+00   8.4356998e-01   1.3785932e+00  -1.2320879e+00  -6.6075322e-01  -1.8109587e+00  -3.1220869e+00  -1.5115116e+00   5.0909032e-01   2.2072433e-01   7.4824895e-01   1.5505814e+00  -1.7835932e+00   2.2353677e+00  -3.6360172e+00  -1.9861472e+00  -2.4252625e+00   1.6365711e+00  -5.0091443e-01   7.8297993e-01   3.4085233e+00   2.4998122e-01  -1.5013052e+00   8.5300286e-01   1.0414309e+00   6.3411737e-02   8.1287171e-01  -2.6993986e+00   3.9309017e+00  -1.2081719e+00   3.9049875e+00  -4.4273844e+00   3.7106184e+00  -7.7257659e+00   3.5293365e-01  -1.7532388e+00   1.5590721e+00  -5.6209695e-01   5.9327279e-01  -3.4120198e+00   7.0290785e-01  -2.0311393e+00  -5.6555351e-01   3.3046480e-02  -1.3572624e+00  -3.0937998e+00  -1.3566253e+00  -1.2859087e+00   4.0266903e-01   3.9632924e-01   1.4328112e+00   8.7551454e-01   2.3126572e+00   1.0059820e+00  -4.1901744e-01   1.7852756e+00  -1.0466122e+00  -7.1919262e-01   2.2672786e+00  -5.2498287e-02   2.2141783e+00   1.2740484e+00  -3.8648074e+00  -6.7418175e-02   2.4872298e-01  -1.0237463e+00   3.6992024e-01   1.3305581e+00   4.6858255e+00  -5.6579678e-01   2.9274719e+00  -1.9563104e+00  -5.9564270e-01   4.7550032e-01  -2.3218496e+00  -1.8335257e+00  -2.3183725e+00  -5.8844844e-01  -1.0544153e+00  -1.7564281e+00  -2.2730875e-01  -2.1279500e+00
   2.0620541e-02   3.5018383e-01  -1.2243691e+00  -9.7184064e-01  -1.0262601e+00  -4.4844132e-01   2.3241723e-01  -6.5111069e-01   2.2100206e+00   1.1519577e+00   1.5908739e+00  -7.4431203e-01  -3.0778777e-01  -1.0457587e+00  -3.0050085e+00  -1.1325416e+00   7.3949986e-01   1.9953199e-01   7.6945375e-01   1.1578204e+00  -1.0334642e+00   1.6652043e+00  -3.7021985e+00  -2.4123419e+00  -1.9441219e+00   1.0680986e+00  -2.2040886e-01   8.1595194e-01   3.3737065e+00   2.5224940e-01  -1.3482375e+00   6.4753970e-01   9.3989665e-01   8.0386039e-02   5.8937590e-01  -3.0862200e+00   4.1169049e+00  -1.2804747e+00   4.0778359e+00  -4.3786697e+00   3.3557734e+00  -6.0046251e+00   3.4040036e-01  -2.2693168e+00   1.1364236e+00  -9.3958434e-01   5.4259354e-01  -3.2724085e+00   5.2701211e-01  -2.4877711e+00  -1.3406809e-01  -1.7793913e-01  -4.4624228e-01  -2.7882021e+00  -6.1801926e-01  -1.2696310e+00   4.6339177e-01   4.5493367e-01   1.5793899e+00   6.6170432e-01   2.6110254e+00   1.3280621e+00  -7.2916299e-01   1.5988924e+00  -1.0676525e+00  -9.3515239e-01   2.0688996e+00  -3.6486644e-01   2.3300655e+00   1.0057130e+00  -4.1112201e+00  -3.1060233e-01  -2.1023840e-01  -1.1808366e+00   1.2996997e-01   1.0452886e+00   4.5230379e+00  -7.1197446e-01   3.2555325e+00  -1.8535368e+00  -8.8319794e-01   2.3161699e-01  -2.2332251e+00  -1.6003042e+00  -2.5481712e+00  -4.2067977e-01  -1.1309588e+00  -1.5377994e+00  -1.2535401e-01  -1.7033996e+00
   2.6001521e-01   7.2968274e-01  -1.2836920e+00  -8.6663597e-01  -1.3519497e+00  -4.4749180e-01   3.1745294e-01  -6.6144257e-01   2.3373925e+00   1.3287069e+00   1.7317518e+00  -5.0949368e-01   1.7804746e-01  -1.1586178e+00  -3.2405243e+00  -1.2184485e+00   1.2800049e+00   2.9796321e-01   9.9991796e-01   1.2503511e+00  -1.8556216e+00   1.9303764e+00  -4.6946993e+00  -2.3337481e+00  -2.5193016e+00   1.7802862e+00  -3.4645238e-01   8.5038241e-01   3.8492340e+00  -4.7040350e-01  -2.7036697e+00   7.1034160e-01   8.7101927e-01   2.4454003e-01   6.9141757e-01  -2.9617791e+00   4.8673837e+00  -2.1466914e+00   4.6806878e+00  -4.7109069e+00   4.0324565e+00  -6.3572977e+00   1.1284117e+00  -1.7301990e+00   9.2848013e-01  -8.5450729e-01   7.9911290e-01  -2.2334411e+00   2.7453985e-01  -2.3516421e+00   2.4096288e-01   4.5458686e-01   1.7739540e-01  -1.3196771e+00  -2.7322564e-02  -5.8380821e-01   7.4875510e-01   1.2702919e+00   1.5461417e+00   6.3890400e-01   2.3839386e+00   1.6755550e+00  -1.8334390e+00   1.9009146e+00  -9.4352437e-01  -6.2454159e-01   1.9296277e+00  -4.6263287e-01   2.4281677e+00   1.1865025e+00  -5.4421676e+00  -9.7594472e-01  -5.6046155e-03  -1.9796088e+00  -4.8329335e-01  -8.6557720e-04   4.5748448e+00  -1.7866264e+00   3.7540891e+00  -1.8040333e+00  -1.1179503e+00   7.2555398e-01  -2.0531633e+00  -1.9990428e+00  -2.6251276e+00   4.8219904e-01  -1.2623890e+00  -1.1295280e+00  -1.0278349e-01  -1.2442641e+00
   1.6295810e-01   4.5026467e-01  -9.7703148e-01  -9.5190582e-01  -1.1596914e+00  -4.0079706e-01   1.0076323e+00  -4.8555038e-01   2.9876167e+00   1.7303225e+00   2.0770146e+00  -6.2416122e-02   9.2156583e-01  -3.7629720e-01  -2.8997281e+00  -7.8869508e-01   1.0134461e+00   3.0886717e-01   9.1017481e-01   9.0985522e-01  -1.6497922e+00   1.4013577e+00  -4.6260574e+00  -2.4470571e+00  -2.5550741e+00   1.1262241e+00  -2.9213269e-01   8.8438298e-01   3.9442510e+00  -2.7537132e-01  -2.3310104e+00   1.1524297e+00   1.0826994e+00   4.6813389e-01   9.9226009e-01  -2.9836212e+00   4.6748464e+00  -2.0771572e+00   4.4403734e+00  -4.7990807e+00   3.7741540e+00  -5.8605374e+00   5.4528633e-01  -2.7772439e+00   8.4543207e-01  -1.5282250e+00   1.3768533e-01  -3.1085084e+00  -1.1730507e-01  -2.8119393e+00   7.5220674e-03   3.5370749e-02   1.4142528e-01  -1.5809151e+00  -4.7798330e-02  -7.9827913e-01   3.7871416e-01   7.7168110e-01   1.8560724e+00   5.6043873e-01   3.0945850e+00   2.3893716e+00  -1.4600088e+00   1.7207819e+00  -6.8827606e-01  -5.4074188e-01   1.9186519e+00  -7.6039883e-01   1.9508906e+00   5.6843594e-01  -5.1984616e+00  -7.6951234e-01   3.0496408e-02  -1.7456585e+00  -2.4464395e-01   5.5102603e-01   4.7263431e+00  -1.5547601e+00   3.3917154e+00  -2.1194340e+00  -1.6191798e+00   2.2685656e-01  -2.4444849e+00  -2.2995192e+00  -2.8392213e+00   1.4350093e-01  -1.7754558e+00  -1.3060132e+00  -5.1307939e-02  -1.1635686e+00
   3.0012950e-01   7.1064003e-01  -8.2982852e-01  -7.8354353e-01  -1.4310363e+00  -2.0538651e-01   1.0096226e+00  -4.5624807e-01   2.9376699e+00   2.0595386e+00   1.9088718e+00   4.2258312e-02   1.1269912e+00  -5.5913052e-01  -3.0533405e+00  -1.0060205e+00   1.3929774e+00   2.9981798e-01   1.0565047e+00   7.0735909e-01  -2.4496509e+00   1.7972809e+00  -5.2499046e+00  -2.2190378e+00  -2.9311997e+00   1.8872016e+00  -3.7669163e-01   9.7567345e-01   3.8650319e+00  -1.2309179e+00  -3.7023143e+00   8.0520429e-01   8.4561423e-01   3.5650836e-01   8.8280175e-01  -2.8502035e+00   5.3010938e+00  -2.6185245e+00   5.0408479e+00  -4.9748976e+00   3.9517747e+00  -6.3879930e+00   1.3139238e+00  -1.9395001e+00   5.0833422e-01  -1.3146496e+00   5.9233210e-01  -1.8605433e+00  -4.6669088e-01  -2.3493444e+00   3.9556278e-01   9.0822181e-01   6.9380080e-01   1.1451723e-01   5.6446076e-01   1.2590604e-01   5.9143841e-01   1.4539798e+00   1.6535547e+00   5.8232351e-01   2.4868276e+00   2.2396384e+00  -2.4767463e+00   1.6908889e+00  -3.4875043e-01  -2.3121549e-01   1.6318049e+00  -7.2215228e-01   2.1966690e+00   7.2824542e-01  -6.2183079e+00  -1.4527643e+00  -2.0792565e-02  -2.5567985e+00  -1.0401149e+00  -9.2032302e-01   4.3022634e+00  -2.4918221e+00   3.8177358e+00  -1.9297660e+00  -1.7317592e+00   6.0898851e-01  -2.5116370e+00  -2.6277512e+00  -2.7331459e+00   8.6781080e-01  -2.1003937e+00  -7.9955797e-01  -4.4133842e-02  -7.1668154e-01
   3.3797245e-01   7.2852117e-01  -4.3519490e-01  -5.8468789e-01  -1.2468045e+00  -5.9463257e-02   1.6498172e+00  -3.2492914e-01   3.6275354e+00   2.4286604e+00   2.1004191e+00   3.5309439e-01   1.8898918e+00  -3.1564652e-01  -3.1186335e+00  -9.4312700e-01   1.5026305e+00   4.2876294e-01   1.1634352e+00   6.8335459e-01  -3.0922578e+00   1.9289948e+00  -5.9928630e+00  -1.8274441e+00  -3.4405853e+00   2.4796581e+00  -4.3800653e-01   1.1378053e+00   4.0615035e+00  -1.5587573e+00  -4.6927570e+00   1.2614085e+00   7.0734782e-01   3.4574471e-01   1.0282922e+00  -2.3223787e+00   5.2813080e+00  -2.8662697e+00   4.5928317e+00  -5.6440753e+00   3.7627695e+00  -7.9876685e+00   2.0537806e+00  -1.9189207e+00   8.0719231e-01  -1.4888169e+00   5.6995928e-01  -1.8923122e+00  -6.2367689e-01  -2.3048597e+00   3.3387327e-01   1.1941542e+00   4.3695352e-01   6.0045592e-01   5.6911127e-01   2.3465951e-01   4.4220932e-01   1.5342629e+00   1.6794039e+00   4.7588867e-01   2.4859894e+00   2.4549888e+00  -2.7815947e+00   1.7306526e+00  -9.6016324e-03  -1.3478717e-02   1.7889073e+00  -7.6186471e-01   1.7117745e+00   4.7594952e-01  -6.2349381e+00  -1.1414677e+00   5.6949653e-01  -2.4685266e+00  -1.2282284e+00  -9.7799701e-01   4.5819284e+00  -2.6656421e+00   3.2554037e+00  -2.1433678e+00  -2.1500336e+00   7.4822035e-01  -3.1528684e+00  -3.2114876e+00  -2.7653474e+00   1.1462888e+00  -2.4089870e+00  -5.6270910e-01  -1.2110302e-01  -6.8283926e-01
   3.0427779e-01   7.6470333e-01  -2.2877684e-01  -5.7386773e-01  -1.6912214e+00   1.7575472e-01   2.0367059e+00  -5.8112280e-01   4.1946160e+00   2.8463708e+00   2.2404140e+00   5.2129580e-01   2.3604817e+00  -4.7783568e-01  -2.9273017e+00  -1.1342431e+00   1.1394835e+00   4.7805013e-01   1.2764817e+00   8.5650473e-01  -4.6390510e+00   2.5931637e+00  -6.5856641e+00  -1.8666642e+00  -4.7561890e+00   2.9263167e+00  -1.0642235e+00   1.2774793e+00   4.4887351e+00  -2.1406462e+00  -5.5199955e+00   1.4731046e+00   1.2138798e+00   6.7717375e-01   1.1167771e+00  -2.0229740e+00   5.2860247e+00  -3.1980693e+00   4.7587886e+00  -6.3121048e+00   4.4841907e+00  -1.1112667e+01   2.0522506e+00  -1.3523125e+00   8.6943382e-01  -1.1787870e+00   1.8189116e-01  -1.5744370e+00  -1.0791135e+00  -1.5454316e+00   2.0683887e-02   1.7622904e+00  -1.1365201e-01   1.4634736e+00   5.5305236e-02   9.3857117e-01   4.0472508e-01   1.5830806e+00   1.8138347e+00   1.0034345e+00   2.6542212e+00   2.6929708e+00  -2.4938738e+00   1.7823869e+00   1.3929644e-01   2.8159282e-01   1.7779746e+00  -4.2475500e-01   1.6865215e+00   5.6566030e-01  -6.7106025e+00  -1.4865157e+00   9.2733694e-01  -3.0042029e+00  -1.2516831e+00  -1.4675764e+00   4.0276662e+00  -3.6627804e+00   3.2091567e+00  -2.3125455e+00  -2.2185546e+00   5.7624930e-01  -3.4681523e+00  -4.0710212e+00  -2.5923576e+00   1.0129154e+00  -2.3826054e+00  -5.3838853e-01   6.3181070e-02  -8.7361541e-01
   3.3516111e-01   8.3909258e-01   1.2008005e-02  -3.2261711e-01  -1.3893147e+00   1.5735230e-01   2.2071466e+00  -3.4239511e-01   4.2473683e+00   2.9404890e+00   2.1096421e+00   7.8598415e-01   2.6102686e+00  -2.3749343e-01  -3.2284674e+00  -1.1633453e+00   1.2721340e+00   5.1684560e-01   1.4969338e+00   8.2959922e-01  -4.8890162e+00   2.9307162e+00  -7.3059404e+00  -1.5100424e+00  -5.0079992e+00   3.3533465e+00  -9.8443505e-01   1.2568875e+00   4.3112355e+00  -2.3382902e+00  -6.8425697e+00   1.3705388e+00   9.2618830e-01   6.1472424e-01   6.8440152e-01  -1.8331541e+00   5.1150887e+00  -3.0183396e+00   4.2734640e+00  -6.0926083e+00   4.2809721e+00  -1.1178424e+01   3.0953106e+00  -7.4228055e-01   7.7152962e-01  -1.0712140e+00   7.7579677e-01  -7.6102962e-01  -1.2023818e+00  -1.4635476e+00   1.8575560e-01   2.0896132e+00   1.1936728e-01   2.4459417e+00   5.5483891e-01   1.4028781e+00   4.9127710e-01   1.8906477e+00   1.5631737e+00   1.0076042e+00   2.2154056e+00   2.6795088e+00  -3.0644051e+00   1.7630782e+00   3.2148751e-01   4.7675313e-01   1.7142463e+00  -2.6959950e-01   1.7557233e+00   7.9704036e-01  -6.9131065e+00  -1.2966739e+00   1.1147058e+00  -2.9240056e+00  -1.8031320e+00  -1.9635040e+00   3.7867595e+00  -3.8825725e+00   2.9728401e+00  -1.9431462e+00  -2.3581598e+00   8.4567313e-01  -3.5255653e+00  -4.0816382e+00  -2.5432726e+00   1.4083459e+00  -2.3659141e+00  -2.7757314e-02   6.2781475e-02  -5.8493367e-01
   1.7952512e-01   7.6757969e-01   6.6515054e-01  -1.2256441e-01  -1.1767112e+00   3.9660750e-01   2.1784784e+00  -6.3354228e-01   4.1332399e+00   2.7134801e+00   1.9061899e+00   9.6332082e-01   2.6554146e+00  -1.0431951e-01  -2.7661294e+00  -1.3773402e+00   1.0361504e+00   4.0659949e-01   2.0964573e+00   7.5550100e-01  -4.1326201e+00   3.2920623e+00  -7.0535244e+00  -1.9862850e+00  -4.6917081e+00   3.5591597e+00  -9.7260854e-01   1.6225645e+00   3.8413891e+00  -2.7288392e+00  -7.2635115e+00   6.3262458e-01   1.1170957e+00   3.1905183e-01   1.1509704e-01  -1.9112927e+00   4.5268424e+00  -2.5673185e+00   3.9834295e+00  -5.8584925e+00   3.9256228e+00  -1.1183182e+01   3.1123071e+00  -5.2276782e-01   6.0863484e-01  -7.3106018e-01   1.1557304e+00  -1.5585471e-01  -1.3750703e+00  -1.1280151e+00   5.6057182e-02   1.7501661e+00   8.8552220e-02   2.5273507e+00   3.9539807e-01   1.7315079e+00   5.2840788e-01   1.8180588e+00   1.7276779e+00   1.3140005e+00   1.9089524e+00   1.8874491e+00  -2.8652460e+00   1.1410521e+00   3.6565845e-01  -1.9737994e-01   1.7457532e+00  -7.8970322e-02   2.7904743e+00   1.2934294e+00  -6.7272906e+00  -1.2687326e+00   6.2690650e-01  -3.3367036e+00  -1.9359453e+00  -2.8925403e+00   2.6652646e+00  -4.4285857e+00   3.1201696e+00  -1.3456895e+00  -2.3243610e+00   5.4073211e-01  -3.3990226e+00  -3.6912469e+00  -2.4740740e+00   9.0931686e-01  -1.3594386e+00   6.8291618e-03   4.2806170e-01  -6.4086169e-01
  -2.8692359e-03   5.4252827e-01   6.9312939e-01   8.2365167e-05  -1.3186679e+00   4.6321920e-01   2.1556698e+00  -9.7067946e-02   3.6370220e+00   3.0738667e+00   1.5790952e+00   1.2493423e+00   2.5344162e+00   3.2932430e-01  -2.5350648e+00  -1.1829034e+00   8.6339598e-01   8.7342704e-01   1.7808085e+00   3.1282831e-01  -3.9709184e+00   3.2733378e+00  -6.7688223e+00  -1.3058454e+00  -4.6702505e+00   3.3149919e+00  -7.6625193e-01   1.5451644e+00   3.8781874e+00  -2.2681604e+00  -6.6649600e+00   1.3025982e+00   8.9015684e-01   5.2055921e-01  -4.0790790e-01  -2.3167070e+00   3.8181198e+00  -2.0950760e+00   3.7244320e+00  -5.1438016e+00   3.9415422e+00  -9.4076177e+00   2.6385401e+00  -4.6447194e-02  -6.6673838e-01  -1.3585321e+00   7.9016967e-01   8.8468685e-01  -2.0353628e+00  -7.1070282e-01   4.2368117e-01   1.8827596e+00   8.0464211e-01   3.8031393e+00   6.9440894e-01   2.3955344e+00   4.7810619e-01   1.5389108e+00   1.0806950e+00   1.0857522e+00   1.4219330e+00   2.0075139e+00  -2.1111902e+00   1.0546218e+00   6.5018594e-01   3.7766427e-01   5.6274521e-01  -5.7638692e-01   2.3014980e+00   7.9380278e-01  -6.1867052e+00  -1.0866805e+00   8.7012337e-01  -2.9031767e+00  -1.6277503e+00  -2.4539098e+00   1.1649717e+00  -4.5004460e+00   3.1053605e+00  -2.8670351e-01  -1.2434308e+00   1.0871074e+00  -2.5660699e+00  -3.0898122e+00  -1.7584670e+00   8.2850264e-01  -1.9332878e+00  -8.3817343e-04   4.1638990e-01  -1.7277209e-01
   1.5507335e-01   3.6638296e-01   1.0092521e+00  -3.5835946e-02  -3.9761152e-01   3.7564495e-01   1.7668294e+00  -1.7476407e-01   2.8486931e+00   2.5801372e+00   9.0480052e-01   1.1511648e+00   1.9767350e+00   8.8621871e-01  -2.2923640e+00  -9.6105875e-01   6.0026655e-01   4.4435047e-01   1.4995051e+00  -9.2913766e-02  -2.1232194e+00   2.4736191e+00  -5.2179571e+00  -1.5884058e+00  -3.0999666e+00   1.7945936e+00  -4.4619788e-01   9.5591553e-01   1.8084864e+00  -1.9937618e+00  -6.0195049e+00  -2.1178023e-01   7.5806379e-01   4.4581856e-01  -3.0353267e-01  -1.5924970e+00   2.4112319e+00  -1.0539505e+00   2.2061773e+00  -3.8134407e+00   1.5346127e+00  -7.0650894e+00   3.2226097e+00   5.1435525e-01  -5.8242266e-01  -8.7460193e-01   1.5388798e+00   1.7718121e+00  -1.7190710e+00  -5.7295328e-01   4.0345807e-01   1.2915022e+00   9.3538642e-01   3.4275259e+00   1.4187507e+00   2.1559708e+00   7.0916809e-01   1.3512680e+00   9.6457991e-01   1.0338123e+00   1.0269951e+00   9.3453518e-01  -1.9518159e+00   1.7900135e-01   1.1914843e+00  -1.8841946e-01   7.3622954e-01  -3.6110995e-02   2.5043334e+00   1.5224236e+00  -4.6468784e+00  -9.5478825e-01  -2.8246944e-01  -2.2973216e+00  -1.9586194e+00  -2.3987153e+00   1.8030081e-01  -3.2696744e+00   2.8681828e+00   7.2066925e-01  -1.1734804e+00   6.4606472e-01  -2.9813662e+00  -2.4300849e+00  -1.5232588e+00   3.1682839e-01  -1.8773505e+00   9.0875151e-01   3.8715180e-01   2.4058839e-01
  -1.2466620e-01   1.0951338e-01   1.3105126e+00   1.4801528e-01  -3.0335315e-01   4.4201233e-01   1.7477046e+00  -2.2296188e-01   2.8067528e+00   2.6852042e+00   5.8714648e-01   1.0682645e+00   1.8256505e+00   6.1882966e-01  -1.8990246e+00  -1.0933704e+00   1.5029401e-01   4.8630622e-01   1.7358647e+00  -2.2652222e-01  -2.1910637e+00   3.1438674e+00  -5.0857472e+00  -1.3246341e+00  -3.0248579e+00   2.3834340e+00  -3.3006396e-01   1.1630828e+00   1.7213296e+00  -1.9932557e+00  -5.8534681e+00   1.3909127e-01   9.1903670e-01   3.6141816e-01  -4.3102506e-01  -1.5571391e+00   1.7000839e+00  -7.7747666e-01   1.8467013e+00  -4.0388830e+00   1.5981113e+00  -8.4597796e+00   3.2209792e+00   9.3182163e-01  -8.4421271e-01  -8.8839789e-01   1.6530778e+00   2.1134838e+00  -1.9987101e+00  -1.2622522e-01   3.2983416e-01   1.2829128e+00   7.7886347e-01   3.8567917e+00   1.0772064e+00   2.4685367e+00   5.4780584e-01   1.0534547e+00   7.6257365e-01   1.1810243e+00   6.6756070e-01   5.3111936e-01  -1.5692285e+00  -9.8909710e-02   1.2902911e+00  -5.7721483e-02   4.7590273e-01  -1.5789739e-02   2.7214899e+00   1.5009076e+00  -4.2469931e+00  -6.2720511e-01   2.2707244e-02  -2.1111592e+00  -1.7133571e+00  -2.1930407e+00  -6.2461413e-01  -3.7113958e+00   2.6243488e+00   1.1212056e+00  -7.4106520e-01   7.0196962e-01  -2.9825246e+00  -2.4575927e+00  -1.1187782e+00  -3.6454144e-02  -2.0337805e+00   8.6855339e-01   5.0868330e-01   1.6531592e-01
  -2.8559961e-01   6.5193401e-02   1.2702516e+00   2.0509839e-01  -3.1308199e-02   3.6998696e-01   1.6253674e+00  -1.5601568e-01   2.7512276e+00   2.7837887e+00   2.1855479e-01   8.5704364e-01   1.4836454e+00   4.2906644e-01  -1.9343844e+00  -1.1926809e+00  -1.3990936e-01   4.4645976e-01   1.6859473e+00  -2.0088370e-01  -2.0774433e+00   3.6893313e+00  -4.8766440e+00  -7.3769866e-01  -2.9216580e+00   2.4218411e+00  -2.8715035e-01   1.0380823e+00   1.2789029e+00  -1.9266926e+00  -5.7409411e+00   3.4835914e-01   9.7289352e-01   2.8100266e-01  -6.4081341e-01  -1.3862464e+00   8.3321389e-01  -3.7490464e-01   9.4875378e-01  -4.0945230e+00   1.3388357e+00  -9.4849155e+00   3.6139352e+00   1.5013513e+00  -8.7810722e-01  -7.5963931e-01   2.0692094e+00   2.3289722e+00  -1.8602533e+00   2.3473054e-01   2.8248771e-01   1.4040588e+00   5.5180191e-01   4.0742685e+00   9.1939519e-01   2.5581974e+00   5.5155590e-01   8.8801081e-01   4.9521064e-01   1.2477829e+00   2.3949820e-01   1.5473971e-01  -1.3720164e+00  -2.5467552e-01   1.1608873e+00  -9.3783102e-03   4.4034494e-01   2.4758459e-01   2.6344842e+00   1.8057030e+00  -3.3374137e+00   2.3690183e-01   3.5066526e-01  -1.4449911e+00  -1.5935501e+00  -1.4482957e+00  -8.6303294e-01  -3.4213805e+00   2.1357596e+00   1.3425270e+00  -5.4001857e-01   8.3132864e-01  -3.3499327e+00  -2.5730931e+00  -8.3018577e-01  -2.0486004e-01  -2.3373050e+00   1.0246917e+00   5.2365290e-01   1.0365221e-01
  -6.2472663e-01  -1.2696160e-01   1.4403683e+00   2.4109673e-01  -4.3120493e-02   1.2972717e-01   1.5411182e+00  -5.1358313e-01   2.7502491e+00   2.5270461e+00  -8.0463315e-02   4.3628694e-01   1.3665396e+00  -1.7486500e-01  -1.4248802e+00  -1.4181621e+00  -7.3091110e-01   3.2984431e-01   1.9591921e+00  -1.5678422e-01  -1.7619887e+00   4.3470760e+00  -4.2458528e+00  -2.6900134e-01  -2.6769210e+00   2.8738047e+00  -2.4950671e-01   1.1484962e+00   1.0959468e+00  -1.9493666e+00  -5.1224732e+00   9.6791914e-01   1.4368206e+00   2.4225879e-01  -2.2247174e-01  -1.1061378e+00  -1.3142852e-01  -2.4845749e-01   3.1633270e-01  -4.2093903e+00   1.5911937e+00  -1.0544371e+01   3.1704195e+00   1.4646651e+00  -7.1517987e-01  -8.1229494e-01   2.0806051e+00   1.9513114e+00  -1.9450639e+00   4.9465270e-01  -2.6620231e-01   1.0211004e+00  -1.2541472e-01   3.7285431e+00  -1.3063850e-03   2.4344113e+00   2.4871861e-01   4.3604355e-01   5.2710746e-01   1.3753953e+00   5.2264569e-03  -2.5502811e-01  -9.2105384e-01  -5.5422064e-01   1.1696090e+00  -2.1069688e-02   5.3235780e-01   2.5210779e-01   2.7784788e+00   1.9619424e+00  -2.5406251e+00   1.1039500e+00   7.6233084e-01  -1.0882948e+00  -1.0126012e+00  -5.7960172e-01  -9.8191025e-01  -3.4328595e+00   1.6547086e+00   1.2640611e+00  -4.8012397e-01   7.4057566e-01  -3.5633229e+00  -2.8686207e+00  -6.1365607e-01  -8.2411049e-01  -2.5441419e+00   5.1971355e-01   6.4945539e-01  -1.8982090e-01
  -6.6659659e-01  -2.0503097e-01   1.1549883e+00   1.0991509e-01   1.2021848e-01   1.0335430e-01   1.1233218e+00  -6.5944466e-01   2.4309521e+00   2.5445657e+00  -4.1645892e-01   2.0482271e-01   8.5125676e-01  -2.9698577e-01  -9.7300778e-01  -1.2566539e+00  -9.9502142e-01   2.2794136e-01   1.6304915e+00  -1.8095274e-01  -1.3102268e+00   4.1975005e+00  -3.2414192e+00   1.2579161e-01  -2.1618072e+00   2.2124348e+00  -1.8662901e-01   8.6160482e-01   5.7536092e-01  -1.4897062e+00  -3.8077927e+00   1.1037909e+00   1.6055081e+00   4.0558734e-01  -1.5658007e-01  -9.1433102e-01  -1.2268716e+00   1.4112101e-01  -5.6248842e-01  -3.9960142e+00   1.2353087e+00  -1.0872062e+01   2.8959982e+00   1.9741714e+00  -7.8821145e-01  -5.0359424e-01   2.1215945e+00   2.0527127e+00  -1.7108063e+00   1.0126102e+00  -2.9060623e-01   8.7925511e-01  -2.8174359e-01   3.4958989e+00  -2.0706700e-01   2.3235765e+00   3.2849373e-01   8.4446907e-02   3.4359742e-01   1.4329146e+00  -2.2742309e-01  -6.2665695e-01  -3.5553187e-01  -7.9560977e-01   9.6527235e-01  -1.9207977e-02   2.6133446e-01   5.1617339e-01   2.2890764e+00   1.9062171e+00  -1.3080453e+00   1.5244822e+00   8.9614845e-01  -2.7012361e-01  -6.0209661e-01   5.7356989e-01  -1.5184959e+00  -2.8834918e+00   1.4018823e+00   1.6416332e+00   1.9356367e-02   7.0665063e-01  -3.5720225e+00  -2.8326788e+00  -1.7258081e-01  -1.1880163e+00  -2.7494439e+00   6.5439677e-01   6.1717914e-01  -1.7093359e-01
  -6.3336106e-01  -1.1141620e-01   1.2573970e+00   2.4259891e-01   2.7508185e-02  -2.2216202e-01   5.5459623e-01  -9.6199618e-01   1.4358271e+00   1.9459488e+00  -5.2074339e-01  -9.0416616e-02   3.9499038e-01  -1.0743450e+00  -6.3110428e-01  -1.5803395e+00  -1.0185569e+00   3.8783858e-01   2.2267497e+00  -3.5244076e-01  -7.9576798e-01   4.5911435e+00  -2.7878712e+00   6.5517683e-02  -1.4415965e+00   2.5640242e+00   1.5394273e-01   7.4771384e-01   3.6716500e-01  -1.5269667e+00  -3.6752366e+00   8.8609170e-01   1.6399618e+00   1.8264627e-01  -7.8706357e-01  -1.3696087e+00  -2.0715301e+00   4.8491736e-02  -6.4879870e-01  -3.5333295e+00   1.2246457e+00  -9.7855378e+00   2.8827542e+00   2.8380720e+00  -1.4862458e+00  -3.1508127e-01   2.6153918e+00   3.4054054e+00  -2.0337081e+00   1.2329820e+00  -1.8810638e-01   4.4596809e-01   3.2077930e-01   4.2903911e+00  -1.0178795e-01   2.7282384e+00   7.3989050e-01   3.2786983e-01   2.5763504e-01   1.6319606e+00  -4.8114143e-01  -1.0059662e+00  -4.7145936e-01  -9.9554253e-01   9.7348606e-01   4.2852839e-02  -2.1507746e-01   4.1077751e-01   3.1413131e+00   2.4336606e+00  -1.6681597e+00   1.0323000e+00   3.7657740e-01  -7.5724931e-01  -7.8174359e-01   5.7059322e-02  -2.7597893e+00  -3.5342324e+00   2.0141963e+00   2.8099694e+00   9.0060359e-01   1.1516351e+00  -2.8892853e+00  -2.5420533e+00   4.0580713e-01  -1.3405982e+00  -2.7322750e+00   7.5734924e-01   8.3075224e-01   2.3910680e-01
  -8.8523674e-01  -2.0503750e-01   9.3034827e-01   7.5157646e-02   3.9343409e-01  -3.6887087e-01   4.6740279e-01  -1.2674268e+00   2.0873103e+00   2.0057146e+00  -7.9176708e-01  -5.7618495e-01   1.6592250e-01  -1.4918813e+00  -4.0347110e-01  -1.4882371e+00  -1.4897796e+00  -9.9311613e-02   1.9787391e+00   6.5551122e-02  -4.6337072e-01   5.0066071e+00  -2.2744062e+00   4.7918988e-01  -1.1830415e+00   2.6203626e+00   2.2439712e-02   6.7904889e-01   2.4582390e-01  -1.2789761e+00  -2.5135257e+00   1.5747787e+00   2.1231599e+00   2.8426862e-01   6.1540453e-02  -6.4685745e-01  -2.8473798e+00   1.1389260e-01  -1.7729630e+00  -4.5511145e+00   1.2401856e+00  -1.2727013e+01   3.0896425e+00   2.7283857e+00  -3.3650111e-01   8.5956776e-02   2.8425789e+00   2.1868377e+00  -1.1260273e+00   1.4543229e+00  -5.4646840e-01   2.4895528e-01  -7.1817907e-01   2.8991059e+00  -9.8627208e-01   1.8333619e+00   3.6550539e-01  -1.2423078e-01   3.3243970e-01   1.6571595e+00  -6.0500367e-01  -1.3903372e+00  -2.6642027e-01  -1.0618321e+00   3.2631539e-01  -3.0215311e-01   5.4532012e-01   8.3411900e-01   2.6475323e+00   2.4847602e+00  -2.0766589e-01   2.4535066e+00   1.2914231e+00   4.1415606e-01  -1.0607273e-01   1.9403459e+00  -1.6800291e+00  -2.9507026e+00   9.0667287e-01   1.6127568e+00   3.1709614e-01   7.7396250e-01  -3.8178859e+00  -3.1291110e+00   1.9835864e-01  -1.6370324e+00  -2.9683927e+00   4.5863866e-01   7.5551027e-01  -4.1069284e-01
  -1.0104850e+00  -1.8783137e-01   8.7109529e-01   2.4624970e-02   3.8722806e-01  -4.3506834e-01  -1.1121410e-01  -1.4323299e+00   1.3555642e+00   1.9292450e+00  -1.1882387e+00  -1.1157783e+00  -4.5586608e-01  -2.1120118e+00   8.5167026e-02  -1.6245104e+00  -1.3996066e+00  -1.7737168e-01   1.9675663e+00  -4.3135855e-01   7.4733772e-01   4.7877720e+00  -9.1494360e-01   1.0443492e+00   2.0169787e-01   2.5144063e+00   5.7513620e-01   6.4002759e-01  -4.6791356e-01  -1.3575777e+00  -1.1143995e+00   1.5867770e+00   1.9026042e+00  -1.7420938e-01   2.5763687e-03  -9.2062862e-01  -3.5146847e+00   1.5948024e-01  -1.9209656e+00  -4.2505527e+00   6.5299075e-01  -1.0968240e+01   2.3817293e+00   2.7612804e+00  -8.0957768e-01  -6.2125750e-02   3.1661972e+00   2.2602422e+00  -1.0530356e+00   1.6318048e+00  -4.0977328e-01  -3.4623422e-02  -3.3687792e-01   2.8154718e+00  -1.0782224e+00   1.6943309e+00   3.8695984e-01  -3.3989488e-01   1.8881328e-01   1.3491967e+00  -1.2510184e+00  -2.1576334e+00  -3.6853362e-01  -1.5961255e+00   1.9747070e-01  -4.1067330e-01   3.4238315e-03   5.1317556e-01   2.7316270e+00   2.2790516e+00   5.7418669e-01   2.7721884e+00   9.2984680e-01   6.0414972e-01   4.6967492e-02   2.2063921e+00  -2.0633570e+00  -2.3927384e+00   1.0051606e+00   1.9327938e+00   7.6851182e-01   1.0086301e+00  -3.7743058e+00  -2.9056128e+00   5.3758847e-01  -1.8952337e+00  -3.6425326e+00   7.3764583e-02   6.9970033e-01  -1.8793916e-01
  -8.4134030e-01  -1.5675140e-01   4.9575685e-01  -1.9098014e-01   6.5733413e-01  -4.6671631e-01  -8.3304584e-01  -1.2542437e+00   3.0836430e-01   1.7367714e+00  -1.5420923e+00  -1.2297362e+00  -1.2565986e+00  -1.7266743e+00   4.4757068e-01  -1.2070175e+00  -1.2079769e+00  -2.1822391e-01   1.3201134e+00  -8.0594793e-01   2.8294351e+00   3.4604323e+00   1.1222381e+00   1.1156942e+00   1.8797996e+00   7.6490019e-01   1.0567877e+00   7.7119977e-02  -1.4874924e+00  -5.1413230e-01   1.1224360e+00   8.4634671e-01   1.5641141e+00  -1.3899051e-01  -3.3004434e-01  -1.1510235e+00  -4.5453446e+00   8.1216463e-01  -2.5523309e+00  -3.0345877e+00  -1.0404112e+00  -6.9116817e+00   1.5264816e+00   2.9301973e+00  -1.5144553e+00  -1.0952127e-01   3.0580926e+00   2.8804404e+00  -7.4414153e-01   1.6431788e+00  -1.4815521e-01  -8.7032559e-01   4.2716148e-01   2.1635652e+00  -5.3890879e-01   1.1877614e+00   6.9401599e-01  -5.4050950e-01  -1.0661725e-01   9.3223738e-01  -1.4898893e+00  -2.5546358e+00   1.5678410e-01  -2.1001514e+00   1.1792101e-01  -6.0016298e-01  -6.6592399e-01   3.0830973e-01   2.3987972e+00   2.2443427e+00   1.9768115e+00   2.6582621e+00  -1.5937584e-01   1.1218643e+00   1.5383379e-01   2.7242217e+00  -3.3274051e+00  -1.1079364e+00   1.2701299e+00   2.9575809e+00   1.5889421e+00   1.1711875e+00  -3.2423639e+00  -1.8931412e+00   8.9061078e-01  -2.1950986e+00  -3.6909698e+00   1.1221277e-01   5.5341273e-01   3.3238684e-01
  -6.5666208e-01   1.3703780e-01   9.7207742e-02  -1.8653376e-01   7.9104412e-01  -5.9507729e-01  -1.5260162e+00  -1.3763851e+00  -2.9629010e-01   1.1869119e+00  -1.9032242e+00  -1.5608458e+00  -1.6641902e+00  -2.0687169e+00   6.2645456e-01  -1.0669938e+00  -7.1447596e-01  -5.4338668e-01   1.1818134e+00  -6.9387654e-01   3.9344361e+00   3.0956186e+00   2.0529393e+00   1.4426500e+00   3.0419709e+00   8.9992611e-01   1.2904867e+00  -9.7300453e-02  -1.9419444e+00  -5.5720127e-01   1.8832491e+00   4.1368575e-01   1.2003987e+00  -3.1022417e-01   3.0898137e-03  -6.7927980e-01  -4.6512369e+00   6.1115518e-01  -2.7127650e+00  -2.5973594e+00  -1.4314996e+00  -5.2675068e+00   1.8701231e+00   3.3682034e+00  -1.1623065e+00   3.9709289e-01   3.6102796e+00   3.4174113e+00  -5.9918536e-02   1.6636341e+00   1.2990568e-01  -1.0852100e+00   8.1799783e-01   1.8636971e+00  -2.1838249e-01   7.8429155e-01   8.7834909e-01  -5.1296708e-02  -4.0433864e-01   4.6826587e-01  -2.1964301e+00  -3.1807882e+00  -6.5267572e-01  -2.2109856e+00  -1.2535992e-01  -8.1009166e-01  -5.8095994e-01   2.9892057e-01   2.3737135e+00   2.4903443e+00   2.4372463e+00   2.6567660e+00  -2.5482162e-01   1.2746829e+00  -8.9559920e-02   2.5497333e+00  -3.2287337e+00  -8.1606873e-01   1.2667753e+00   2.8583262e+00   1.5138859e+00   1.4871624e+00  -2.9431042e+00  -1.5078444e+00   8.9030127e-01  -1.5944831e+00  -3.3501559e+00   2.8708396e-01   3.8172184e-01   5.9052734e-01
  -6.1365550e-01   2.7231715e-01  -4.7778804e-01  -3.4585328e-01   8.0946994e-01  -7.0986814e-01  -1.6460293e+00  -1.3341608e+00  -4.8018505e-02   1.2118584e+00  -1.7405670e+00  -1.6723201e+00  -1.6991635e+00  -2.2259173e+00   6.9997880e-01  -7.2593575e-01  -6.4530058e-01  -7.1099551e-01   9.3140919e-01  -3.8440737e-01   3.8628129e+00   3.0202758e+00   2.1389053e+00   1.6224027e+00   3.1403844e+00   8.5116278e-01   1.1777054e+00  -2.5800099e-01  -1.4469231e+00  -2.4838826e-01   2.8078749e+00   9.6047010e-01   1.3075467e+00  -8.2122629e-02   3.0089399e-01  -5.4813556e-01  -4.6757355e+00   3.2041945e-01  -2.8207321e+00  -3.0570300e+00  -8.6757348e-01  -5.9859648e+00   1.8503121e+00   3.3340643e+00  -6.9958288e-01   6.2489893e-01   3.4923859e+00   2.9215899e+00   5.0896849e-01   1.5712282e+00   2.9162076e-01  -1.1203124e+00   8.4948352e-01   1.4419009e+00  -3.2390374e-01   3.0971178e-01   8.0837995e-01   4.0923565e-02  -5.1361440e-01   3.1737777e-01  -2.0465156e+00  -2.8197039e+00  -8.1855252e-01  -1.8393404e+00  -8.5891050e-01  -7.3339189e-01  -3.9153865e-01   3.5880994e-01   1.8764129e+00   2.3050362e+00   2.7121628e+00   2.9417910e+00   3.6922011e-01   1.8309975e+00   1.6008214e-01   3.4307035e+00  -2.5257523e+00  -7.3017820e-01   8.5415067e-01   1.9842617e+00   1.2841839e+00   1.4510764e+00  -2.9580261e+00  -1.7816822e+00   7.7952442e-01  -1.1887428e+00  -3.4845759e+00   1.4473847e-01   2.8844416e-01   4.6414453e-01
  -6.2629974e-01   2.5072706e-01  -8.0111489e-01  -5.3087263e-01   8.5354857e-01  -9.3482172e-01  -1.4518068e+00  -1.2981934e+00   3.2474006e-01   1.1998419e+00  -1.5387917e+00  -1.8893149e+00  -1.5040129e+00  -2.4834648e+00   7.2490426e-01  -4.5744912e-01  -8.0953839e-01  -9.1711729e-01   6.7136523e-01  -2.8263293e-01   3.5177841e+00   2.9407982e+00   2.1526583e+00   1.6184685e+00   3.1745712e+00   8.5493746e-01   1.0735741e+00  -4.7362486e-01  -1.0611159e+00  -1.1329272e-01   3.6096906e+00   1.5566448e+00   1.4394941e+00   8.4039103e-02   1.1184512e+00  -2.3689823e-01  -4.6075124e+00  -9.2641283e-02  -2.8427451e+00  -3.6521650e+00  -6.2540491e-01  -6.9113437e+00   1.7977462e+00   2.9303281e+00  -8.6280745e-02   5.2687348e-01   3.2968033e+00   2.0835195e+00   9.1575267e-01   1.3093447e+00   2.7996934e-01  -1.2358796e+00   6.8596012e-01   9.9201468e-01  -5.0655336e-01  -2.6878137e-01   5.2688267e-01  -2.2136188e-02  -4.9294064e-01   1.2908260e-01  -1.6773915e+00  -2.3826947e+00  -9.8417776e-01  -1.5542817e+00  -1.2661254e+00  -5.6489223e-01  -2.8051659e-02   2.8329377e-01   1.4314030e+00   2.0271319e+00   2.7792822e+00   3.0979535e+00   8.5567103e-01   2.1033030e+00   3.6936054e-01   4.1070430e+00  -1.5663465e+00  -6.2304595e-01   1.6077781e-01   7.5371577e-01   8.2902511e-01   1.2687672e+00  -3.4138340e+00  -2.3650770e+00   5.8984715e-01  -9.6835119e-01  -4.4513062e+00  -1.2853903e-01   1.2992130e-01   2.7651771e-01
  -4.1433289e-01   3.1532042e-01  -8.5520624e-01  -7.6337607e-01   7.8982087e-01  -9.3553108e-01  -1.1838480e+00  -1.6670136e+00   8.0113378e-01   1.2529202e+00  -1.1406593e+00  -2.0796998e+00  -1.0995994e+00  -2.7739493e+00   1.0773362e+00  -2.0914711e-01  -8.6878596e-01  -1.0955378e+00   4.2408568e-01  -1.8246410e-01   3.0843061e+00   2.2262670e+00   2.6126673e+00   1.4625697e+00   3.2365379e+00   5.6097728e-01   8.8997216e-01  -6.8790371e-01  -9.2877236e-01  -4.7876611e-02   4.5137654e+00   1.7747856e+00   1.6519034e+00   3.5039826e-01   2.0711117e+00   4.5727993e-01  -4.7239845e+00  -5.5360958e-01  -2.9802718e+00  -4.3388857e+00  -1.0614499e+00  -8.3456457e+00   1.3536010e+00   2.5876061e+00   7.8297752e-01   7.6305263e-01   2.7008195e+00   1.1655071e+00   1.2405273e+00   1.3474100e+00  -9.1179177e-02  -1.4433889e+00   4.6608599e-02   1.1665029e-01  -1.0004773e+00  -9.2301208e-01   3.5024587e-01  -1.8102824e-01  -1.7219243e-01   7.9957539e-02  -1.1241803e+00  -2.1588004e+00  -8.8461083e-01  -1.5031707e+00  -1.3396525e+00  -4.5029829e-01   3.5453121e-01   4.0097669e-01   7.0144765e-01   1.5979836e+00   2.9510772e+00   2.7694027e+00   9.0724358e-01   2.1029792e+00   5.7928932e-01   4.4820759e+00  -9.1849454e-01  -1.6653115e-01  -3.3772099e-01  -1.8167764e-01   4.3639779e-01   8.9877386e-01  -4.1435219e+00  -3.2480693e+00   4.6150121e-01  -1.1101971e+00  -5.0651636e+00  -4.4799145e-01  -8.4065749e-02   3.5547566e-02
  -3.2469466e-01   2.5391702e-01  -5.1726803e-01  -7.8646756e-01   1.0803648e+00  -6.7327434e-01  -9.1535319e-01  -1.7842757e+00   1.5247237e+00   1.4214795e+00  -6.6378540e-01  -1.7544629e+00  -7.8635941e-01  -2.2911579e+00   1.4009636e+00   1.7794183e-01  -9.7868277e-01  -1.4084022e+00   6.3014465e-01  -6.4315757e-02   3.9879452e+00   1.5563662e+00   3.0668442e+00   5.4475266e-01   3.7167449e+00   2.5342969e-01   9.6424156e-01  -5.1141310e-01  -7.1690108e-01   4.4921477e-01   5.0302375e+00   1.0037550e+00   1.7720939e+00   4.2219814e-01   1.5927185e+00   3.0802491e-01  -4.7288873e+00  -9.0459477e-02  -2.7803100e+00  -4.8309062e+00  -2.2299314e+00  -8.6807024e+00   6.9298741e-01   2.1631864e+00   1.2864427e+00   1.1907594e+00   2.1208811e+00   7.1582494e-01   1.5125076e+00   9.9504046e-01  -4.8634333e-01  -2.2949413e+00  -2.1845611e-01  -1.4558464e+00  -1.2156305e+00  -1.6921686e+00   1.1668090e-01  -3.2382699e-01   7.6111481e-02   2.2022439e-01  -5.3808877e-01  -2.0337697e+00  -5.6491994e-01  -1.7477970e+00  -1.5433420e+00  -7.5573550e-01   7.6623100e-01   5.4344636e-01   1.1002257e+00   1.4798224e+00   2.8351098e+00   2.2110558e+00  -5.5591122e-02   1.8029189e+00   3.6404372e-01   3.7963703e+00  -1.5326107e+00  -3.5199564e-02  -2.8720278e-01  -5.0624413e-01   3.1214286e-02   1.6814059e-01  -4.3668516e+00  -3.1258774e+00  -8.2952941e-02  -1.5504600e+00  -4.0074159e+00  -9.2228191e-01  -4.5856295e-02  -2.7769219e-01
  -3.5424610e-01   7.3007333e-01  -9.3173941e-01  -6.3721090e-01  -3.8361824e-01  -3.9863203e-01  -1.1598780e+00  -1.2712915e+00   4.9183946e-01   1.6512639e+00  -5.8439216e-01  -1.6866665e+00  -6.6842400e-01  -2.9921170e+00   1.3366442e+00  -1.0944819e-01  -8.4826922e-02  -5.3113976e-01   6.6722769e-01  -3.9904924e-01   2.2467722e+00   1.8265329e+00   2.2666624e+00   1.5076991e+00   2.7617710e+00   1.6070644e+00   9.3521574e-01  -1.1790212e-01   7.4827065e-01  -4.0180296e-01   4.7487605e+00   2.0503355e+00   9.4369803e-01   1.0091258e-01   1.0280285e+00  -9.1608616e-01  -3.3281103e+00  -1.1692640e+00  -5.2931584e-01  -4.1880044e+00   1.5402766e-01  -5.8656245e+00  -4.4229424e-01   2.3852009e+00  -4.9694241e-01   3.0428717e-01   1.6892713e+00   1.8076285e+00   5.9281814e-01   1.4898320e+00   5.2598944e-01  -1.0606657e+00   1.4805691e+00   1.5231736e+00  -8.6570344e-01  -1.3727494e-01   3.1846303e-01   3.8590017e-01  -6.3893933e-01  -3.8824324e-01  -1.4487594e+00  -1.5866073e+00  -1.1406910e+00  -1.1739170e+00  -1.9269413e+00   1.7183306e-01  -1.0943642e+00  -7.0962008e-01   1.0054693e+00   4.9742160e-01   9.4808984e-01   1.1743242e+00   4.8111286e-01   3.4219625e-01   1.6775962e-01   1.9638228e+00  -2.1580594e+00  -1.4453605e+00   5.2540229e-01  -3.7175885e-01   1.2149657e+00   1.6123650e+00  -2.5831278e+00  -2.8903984e+00   5.9016935e-01  -3.6299498e-01  -5.1970708e+00  -1.7236225e+00  -1.1045040e-01   3.7238204e-01
   5.2094527e-02   8.4698263e-01  -9.6203823e-01  -8.4651390e-01   6.1630157e-01  -6.9366164e-01  -1.0136452e+00  -1.1101931e+00   4.3218999e-01   1.1970047e+00  -8.5388800e-01  -1.9687286e+00  -7.0721480e-01  -2.4686555e+00   5.8947922e-01   3.4635088e-01   9.4457268e-02  -1.2616698e+00  -9.3035903e-02  -5.4517493e-01   3.1445595e+00   4.6153660e-01   3.0128702e+00   1.3466190e+00   3.8971305e+00   6.4638164e-02   9.9335294e-01  -1.0492446e+00  -1.0881137e+00  -4.7085456e-01   4.6801394e+00   6.3610898e-01   4.4407810e-01  -2.9432143e-02   2.2554745e+00   4.9946588e-01  -3.3747814e+00  -8.4091481e-01  -1.7095927e+00  -3.4183440e+00  -2.4405662e+00  -3.7796023e+00   8.3687005e-01   1.9705015e+00   1.0761856e+00   7.3881349e-01   2.4724097e+00   1.1355816e+00   1.6967350e+00   7.2387718e-01   3.9172420e-01  -1.2920448e+00   1.1416914e+00   3.1020874e-01   1.5517790e-01  -1.2362505e+00   2.8489514e-01   5.6589437e-01  -5.2882853e-01  -8.8455522e-01  -1.3375558e+00  -1.9183398e+00  -2.1540369e+00  -1.4182406e+00  -1.5673170e+00  -2.1990924e-01   2.5781891e-01  -5.8482938e-02   4.6315601e-01   9.9640430e-01   1.7864617e+00   1.4369883e+00  -3.8187989e-01   9.3017574e-01  -6.0493300e-01   2.0404135e+00  -4.3708783e-01   7.1061169e-01  -5.2396996e-01  -1.4655922e+00  -1.8533983e-01   9.9002912e-01  -4.2746419e+00  -3.1104622e+00  -5.6403928e-02   5.6146603e-02  -6.3370104e+00  -8.3159793e-01  -5.9169218e-01   6.0621049e-01
   2.3874088e-02   7.8376358e-01  -3.5180213e-01  -5.4200205e-01   6.3157770e-01  -2.0958961e-01  -5.3288148e-01  -6.7912343e-01   7.0299558e-01   1.7097665e+00  -6.0455523e-01  -1.6730330e+00  -3.5867061e-01  -2.4045525e+00   4.8235784e-01   3.6712327e-01   3.3920191e-01  -1.1314664e+00   3.8815610e-01  -1.0215165e+00   2.4194968e+00   5.7686158e-01   2.1475855e+00   1.0243507e+00   3.8624632e+00   1.1568301e+00   1.3344635e+00  -5.1895348e-01  -7.2878995e-01  -9.6891653e-01   3.7091645e+00   2.4056691e-01  -1.7085751e-01  -5.9137034e-01   1.5865904e+00  -1.0386277e-01  -2.3496435e+00  -8.0660799e-01  -3.6292374e-01  -3.8651051e+00  -2.8005510e+00  -3.9673166e+00   7.7426905e-01   1.7193135e+00   5.8773355e-01   4.1219924e-01   2.4378152e+00   1.2985252e+00   1.1978413e+00   4.6682344e-01   8.5415816e-01  -7.8728939e-01   1.9734454e+00   1.3464184e+00   7.2409708e-01  -7.0928773e-01   7.4988535e-02   8.2663691e-01  -7.9476434e-01  -1.0967585e+00  -1.5178219e+00  -1.9471346e+00  -2.7768073e+00  -1.4811843e+00  -1.4963643e+00   7.3072590e-02  -1.5165809e-01  -4.2294675e-01   1.1428991e+00   4.9090143e-01   3.1699669e-01   4.7243744e-01  -9.1556385e-01  -9.9171796e-02  -1.3817406e+00  -7.2121575e-02  -8.0236356e-01   9.4339234e-03  -3.0737417e-01  -1.6844099e+00  -2.2620303e-01   9.6456600e-01  -4.3881242e+00  -3.1655771e+00  -1.8240279e-01   4.5074712e-01  -6.9952448e+00  -1.0340428e+00  -6.3716503e-01   7.3967439e-01
   4.5283970e-01   9.1668759e-01  -1.6654405e-01  -5.6866256e-01   9.0889776e-01   4.7747220e-02   1.5366398e-02  -3.7556656e-01   9.5867336e-01   1.7249217e+00  -2.3063370e-01  -1.1677911e+00   1.4828934e-01  -1.5562430e+00   9.4236733e-02   8.1612738e-01   5.4796254e-01  -9.5564626e-01  -2.8980473e-02  -8.6775680e-01   1.9085706e+00  -4.5008125e-01   1.8371025e+00   4.3945727e-01   3.4313106e+00   2.3863291e-01   1.0295986e+00  -8.6906918e-01  -8.4892489e-01  -7.1677967e-01   3.3248390e+00  -4.5424147e-01  -4.8429936e-01  -3.4184146e-01   1.6822121e+00   4.6494274e-01  -2.2468807e+00  -5.3610402e-01  -6.7880371e-01  -3.6824317e+00  -4.1083826e+00  -3.5840143e+00   1.1263357e+00   1.6485579e+00   1.0125159e+00   5.6051833e-01   1.9516610e+00   1.3913054e+00   1.4039407e+00   3.2974332e-01   9.0782517e-01  -7.8220411e-01   1.9542038e+00   1.1446188e+00   1.2690755e+00  -9.4451147e-01   2.4512167e-01   9.9627380e-01  -7.8314565e-01  -1.2608024e+00  -9.6004335e-01  -1.6679755e+00  -2.4774032e+00  -1.2926445e+00  -1.2940101e+00   2.6965088e-02   1.4826789e-01  -1.8536036e-01   6.3492743e-01   4.8000733e-01   2.2509198e-01  -1.7608689e-01  -1.4619503e+00  -3.1684807e-01  -1.7017041e+00  -6.7256256e-01  -8.8678758e-01   6.2855978e-01  -6.6357530e-01  -1.7352393e+00  -2.9901592e-01   7.9453605e-01  -4.7848621e+00  -3.1717407e+00  -2.7693641e-01   6.4512551e-01  -7.1333701e+00  -5.7030653e-01  -8.3860213e-01   8.3664252e-01
   6.5894895e-01   9.4547033e-01   1.8911437e-01  -4.5278403e-01   9.6629095e-01   2.8391654e-01   5.3722580e-01   2.9018881e-02   1.0798865e+00   1.8824560e+00  -1.1545344e-01  -8.1949090e-01   5.7307549e-01  -1.0502106e+00  -3.2445994e-01   9.8519208e-01   6.7947384e-01  -8.0318802e-01  -1.4634629e-01  -9.9797365e-01   9.4452059e-01  -9.1995120e-01   1.2872561e+00   2.4589290e-01   2.8615289e+00   1.0155770e-01   9.6291457e-01  -9.6609714e-01  -1.0178345e+00  -8.6324468e-01   2.3122150e+00  -1.0716841e+00  -9.2660976e-01  -3.2835269e-01   1.7654021e+00   7.4616192e-01  -1.6621778e+00  -2.4225505e-01  -2.4007180e-01  -3.1879925e+00  -5.0235919e+00  -2.8799104e+00   1.1435278e+00   1.4221094e+00   9.1600005e-01   3.4085932e-01   1.6045314e+00   1.4323733e+00   1.0738231e+00   1.2964910e-01   8.9233677e-01  -4.0576958e-01   2.1155090e+00   1.7178552e+00   1.8204545e+00  -6.1498009e-01   2.1606623e-01   1.1778491e+00  -9.5625571e-01  -1.4497470e+00  -8.5467820e-01  -1.4551034e+00  -2.6108690e+00  -1.2448371e+00  -8.4209602e-01   4.2786722e-01   5.9560604e-02  -1.5451303e-01   5.4839495e-01   3.5450956e-01  -5.6490480e-01  -9.5677360e-01  -2.1089144e+00  -1.0057351e+00  -2.2871293e+00  -2.0778781e+00  -1.0071499e+00   9.0418374e-01  -7.9846096e-01  -1.7273765e+00  -4.0492866e-01   7.3981343e-01  -5.0451928e+00  -3.2950354e+00  -3.9707243e-01   8.6873208e-01  -7.8050706e+00  -4.2142489e-01  -1.0377106e+00   1.0194241e+00
   5.5978208e-01   8.3617923e-01   5.2698980e-01  -2.8723451e-01   9.1746225e-01   4.7465885e-01   9.2519447e-01   5.1437719e-01   1.0738741e+00   1.8076510e+00  -3.9790270e-02  -2.7741501e-01   8.1771301e-01  -2.5872053e-01  -6.6627594e-01   1.1511946e+00   5.5150173e-01  -6.5198562e-01  -7.3367374e-02  -1.0842884e+00   5.3870686e-01  -9.2295586e-01   6.9109873e-01  -2.4887438e-01   2.1936540e+00  -9.4636013e-02   7.6633068e-01  -8.3714925e-01  -8.3988583e-01  -8.4767353e-01   1.3603246e+00  -1.6455206e+00  -1.1910203e+00  -5.0526821e-01   1.1197054e+00   1.9472016e-01  -1.1389109e+00   3.6543339e-01   3.5670291e-01  -2.4045923e+00  -5.1460340e+00  -1.1957414e+00   8.2200755e-01   9.4251071e-01   5.9756907e-01   1.0003777e-01   1.3370520e+00   1.4994136e+00   7.0725564e-01  -2.1655926e-01   9.0483200e-01  -4.3098237e-01   2.4418597e+00   2.0030472e+00   2.2562302e+00  -2.2141087e-01   9.8584297e-02   1.1601171e+00  -1.0729652e+00  -1.4192354e+00  -5.9976827e-01  -1.1581389e+00  -2.2925727e+00  -1.1918223e+00  -7.4303240e-01   3.7842921e-01   5.1418849e-02  -2.2343595e-01   1.1177106e+00   2.9373347e-01  -1.4112374e+00  -1.4205212e+00  -2.7591377e+00  -1.6802376e+00  -2.6367774e+00  -3.3302497e+00  -1.5348587e+00   6.3984726e-01  -7.1881977e-01  -1.6970491e+00  -4.1378234e-01   4.9817802e-01  -4.6691878e+00  -2.6923858e+00  -5.7267260e-01   8.9111512e-01  -7.7702746e+00  -4.0273469e-01  -9.0208883e-01   1.0990516e+00
   6.7853073e-01   9.3349553e-01   1.4743073e+00   2.9351712e-01   5.0198132e-01   6.9024057e-01   1.4471776e+00   6.1623306e-01   1.0304830e+00   1.3911634e+00   5.2545894e-01   4.2308413e-01   1.6437531e+00  -1.5543478e-01  -6.2997114e-01   9.1420242e-01   7.8274025e-01   1.8134115e-02   1.1594383e+00  -1.0002295e+00  -4.6004524e-01  -2.8828264e-01  -8.4563429e-01  -9.7435319e-01   1.2782161e+00   1.5947437e+00   7.4928950e-01  -1.2502108e-01   2.5297375e-01  -1.2764288e+00  -9.1201173e-01  -1.9253096e+00  -1.4027432e+00  -7.5429445e-01  -1.0750024e-02  -4.0851798e-01  -4.6218894e-01   2.9070552e-01   1.6578176e+00  -2.2587375e+00  -4.5771937e+00  -7.3659245e-01   7.7844083e-01   1.1309882e+00  -2.2264931e-01  -9.2295902e-02   9.1188321e-01   2.8948909e+00  -4.1486466e-01  -3.9399177e-01   9.7785403e-01  -3.8924447e-01   3.1813569e+00   3.5279253e+00   2.4739192e+00   8.3898730e-01   2.6497294e-01   1.7843024e+00  -1.1762296e+00  -1.2496479e+00  -4.7313865e-01  -1.0182469e+00  -2.3429052e+00  -9.1038854e-01  -2.7658681e-01   5.9675268e-01  -3.9120220e-01  -6.5878127e-01   2.4658837e+00   5.0459320e-01  -3.7315597e+00  -2.8426621e+00  -3.2913851e+00  -3.4778476e+00  -3.1910010e+00  -6.0093199e+00  -2.9528629e+00  -1.2371006e+00   1.7225293e-01  -6.4943016e-01   1.9663996e-01   8.6623477e-01  -3.5120801e+00  -2.2678981e+00  -3.8457208e-01   1.1404060e+00  -6.8328232e+00  -5.0426140e-01  -5.5938856e-01   1.3321029e+00
   7.3171159e-01   1.0130631e+00   1.6579139e+00   3.6574258e-01   5.2781606e-01   8.3470759e-01   2.1382778e+00   6.7258296e-01   2.0097515e+00   1.6151333e+00   6.6508710e-01   6.3662833e-01   2.1537196e+00   1.1869995e-01  -1.2124783e+00   8.8627562e-01   4.9569038e-01  -1.7321770e-02   1.1740411e+00  -4.1354327e-01  -2.3307280e+00   2.4591891e-01  -2.1179279e+00  -9.9626516e-01  -4.0445934e-01   1.8351183e+00   9.3886090e-02  -1.0543848e-01   4.3117219e-01  -1.5725828e+00  -2.6478403e+00  -1.9968733e+00  -1.1112961e+00  -5.0649590e-01   3.6463250e-01   2.9946439e-01   5.2028061e-03   5.2880524e-01   1.5022308e+00  -2.6822245e+00  -4.4735905e+00  -3.7507147e+00   1.2474313e+00   9.7107575e-01   5.3742506e-01   1.6668287e-01   6.3120506e-01   2.1306676e+00  -4.2832688e-01  -3.3216130e-01   4.7370260e-01   3.4932440e-01   2.2357864e+00   3.6160123e+00   2.1946310e+00   1.1059130e+00   1.1704106e-01   1.8360141e+00  -1.0724509e+00  -9.1272641e-01  -1.6452775e-01  -7.5245301e-01  -2.2505709e+00  -5.1958524e-01  -2.2116284e-01   7.6537777e-01   3.3297454e-01   3.4911411e-02   2.2815424e+00   8.4898481e-01  -4.2413672e+00  -2.6162202e+00  -2.9675402e+00  -3.6150298e+00  -3.3232389e+00  -6.2347686e+00  -1.9917121e+00  -1.1731871e+00  -4.2233191e-01  -1.3930956e+00  -5.0941243e-01   4.5617416e-01  -4.3824892e+00  -3.0917584e+00  -7.5020501e-01   1.2062291e+00  -7.0099679e+00  -3.2731852e-01  -5.6737334e-01   8.8100857e-01
   4.5696424e-01   6.8395388e-01   2.1571459e+00   5.7544955e-01   4.0705761e-01   9.5773017e-01   2.6615726e+00   1.1881677e+00   1.9919356e+00   1.7374710e+00   4.6633088e-01   9.0952161e-01   2.3091162e+00   6.0226099e-01  -1.4713631e+00   8.0884557e-01   1.2383729e-01   3.2666224e-01   1.0656072e+00  -8.3549770e-01  -3.1012401e+00   6.0001798e-01  -2.6283780e+00  -9.6378499e-01  -1.1707329e+00   1.9091219e+00   4.1830365e-02   4.6538587e-02   3.6110856e-01  -1.6864912e+00  -3.4536311e+00  -1.9162003e+00  -1.3878891e+00  -8.5916000e-01   1.8659840e-01  -6.4938358e-02   2.3694587e-01   1.0329791e+00   1.8151841e+00  -2.2922481e+00  -4.8535026e+00  -2.8953267e+00   8.6058103e-01   3.9629107e-01  -6.5403695e-02  -6.4746609e-01   3.0666161e-01   1.9672273e+00  -1.1157119e+00  -4.4739101e-01   4.2788482e-01   5.5790175e-01   2.3206010e+00   4.2097519e+00   2.3464519e+00   1.6052800e+00  -1.5095143e-01   1.4386385e+00  -1.2477248e+00  -9.9800673e-01  -1.2007486e-01  -7.5774481e-01  -1.6134108e+00  -6.0726978e-01   3.3005592e-01   9.2717523e-01   6.1873611e-02  -2.7433020e-01   2.4647680e+00   4.6314711e-01  -4.6163129e+00  -2.6286347e+00  -3.2675671e+00  -4.0879226e+00  -3.3066507e+00  -6.8542133e+00  -2.4050729e+00  -1.2748671e+00  -6.5293301e-01  -1.2247757e+00  -1.9934989e-01   4.5163272e-01  -4.3920600e+00  -2.7581312e+00  -5.8358520e-01   9.2085096e-01  -8.1723038e+00  -3.6687199e-01  -5.2289491e-01   9.2078420e-01
   4.8216978e-01   6.3604142e-01   2.3304013e+00   8.5220393e-01   3.3926727e-01   8.8776448e-01   2.7018370e+00   1.6381379e+00   1.4885903e+00   1.3771158e+00   2.2690526e-01   1.2757158e+00   2.2399576e+00   1.1639207e+00  -1.8241724e+00   8.4048556e-01   1.4490888e-01   6.6197222e-01   1.0596943e+00  -8.9928017e-01  -3.4975737e+00   8.2396185e-01  -3.1212809e+00  -9.3165854e-01  -1.7214112e+00   1.8243120e+00  -2.1801445e-02  -4.2607467e-02   1.8875449e-01  -1.5820334e+00  -4.6541471e+00  -2.2903946e+00  -1.6974666e+00  -9.7299126e-01  -2.9602967e-01  -2.9217801e-01   3.9909723e-01   1.5206852e+00   1.9352246e+00  -1.2365431e+00  -5.0961078e+00  -8.5343790e-01   1.0588917e+00   5.3686893e-01  -7.6413714e-01  -9.4672871e-01   2.9905549e-01   2.8536681e+00  -1.6517667e+00  -6.0021181e-01   5.6299475e-01   7.0355755e-01   2.8457022e+00   5.1394876e+00   3.0356689e+00   2.2710252e+00   3.7764152e-02   1.6224183e+00  -1.5828398e+00  -1.0249812e+00  -2.3812167e-01  -7.1217017e-01  -1.4270378e+00  -4.3542087e-01   8.5314439e-01   1.1082326e+00  -2.1552944e-01  -3.3090201e-01   2.7307021e+00   6.7757833e-01  -5.2138500e+00  -2.9917413e+00  -3.6444716e+00  -4.4619831e+00  -3.5830689e+00  -7.5808336e+00  -3.0812313e+00  -1.5092747e+00  -3.5363915e-01  -2.9969990e-01   3.0127851e-01   7.6262598e-01  -3.7000940e+00  -1.9868495e+00  -3.2979845e-01   1.1590007e+00  -8.3438004e+00   2.1823283e-01  -4.3337947e-01   1.3502431e+00
  -2.3921838e-01  -1.6727768e-01   3.0835143e+00   7.6323472e-01   4.3482076e-02   3.7977492e-01   3.5558421e+00   1.4166916e+00   2.0587428e+00   1.3023889e+00   2.1764196e-01   9.1173773e-01   2.6614277e+00   9.7844974e-01  -1.2226680e+00   6.2558221e-01  -1.3642815e+00   6.9029719e-01   1.3746082e+00  -1.4646884e+00  -3.6651375e+00   1.5951434e+00  -2.7960530e+00  -8.4202659e-01  -2.0635109e+00   1.8184710e+00  -6.8558974e-02   2.0590677e-01   8.9921364e-02  -1.6322139e+00  -4.0917149e+00  -8.7065408e-01  -6.2053340e-01  -9.7331094e-01   7.9406676e-01  -4.2864831e-01  -2.2932305e-01   1.7735099e+00   1.8357560e+00  -1.3890111e+00  -4.6945661e+00  -8.7647594e-01  -8.3107961e-01  -1.4062678e+00  -9.8235621e-01  -2.3586472e+00  -7.6987413e-01   8.6410300e-01  -2.7844208e+00  -1.1559614e+00  -5.3289156e-01   1.4385326e-01   1.9450978e+00   4.6614240e+00   1.6707559e+00   2.1876480e+00  -9.9329633e-01   2.0999597e-01  -1.0933108e+00  -7.6666859e-01   5.1666934e-01  -5.3287961e-01  -2.0096758e-02  -7.2731353e-01   1.4533616e+00   1.1751654e+00  -5.8253904e-02  -8.1894488e-01   2.9536168e+00   2.3619581e-01  -4.8955579e+00  -1.8344813e+00  -3.4158918e+00  -4.2669422e+00  -2.2610459e+00  -6.0848301e+00  -2.2720188e+00  -1.2962792e+00  -1.0315680e+00  -1.1439927e+00  -1.1758680e-01  -2.8599717e-01  -4.3015941e+00  -2.5967511e+00  -3.8336542e-01  -3.9831441e-01  -1.0142569e+01  -1.0495377e+00  -9.1591292e-02   8.4071834e-01
  -1.5676435e-01  -5.0347630e-01   3.1553872e+00   9.3804900e-01   3.9162062e-01   8.6963612e-01   3.4948798e+00   1.7688663e+00   2.1770734e+00   1.6488326e+00  -1.8544943e-01   1.4209789e+00   2.3446579e+00   2.0479938e+00  -9.0132506e-01   1.1302725e+00  -1.4208602e+00   7.3557833e-01   7.1397038e-01  -1.5525900e+00  -3.6364293e+00   1.0612455e+00  -2.3349783e+00  -8.9044570e-01  -2.1514754e+00   1.0855438e+00   3.0944502e-03   1.9150354e-01  -4.2025466e-01  -7.6846426e-01  -3.7787893e+00  -1.4525123e+00  -9.1519604e-01  -8.6317720e-01   6.0356970e-01  -1.4852087e-01  -3.9803182e-01   2.7314677e+00   1.4237429e+00  -1.1886274e+00  -6.1914891e+00  -1.2520888e+00  -9.2068825e-01  -1.2136220e+00  -1.3177107e+00  -2.2473828e+00  -1.2582304e+00   1.0868515e+00  -2.8727860e+00  -8.2381998e-01  -4.2849714e-01   1.7429109e-01   1.8991962e+00   4.1994774e+00   2.1374165e+00   2.2011217e+00  -9.5422784e-01  -1.6624096e-01  -1.4254700e+00  -7.9274344e-01   4.4251822e-01  -8.7388445e-01   8.3609382e-01  -9.3533343e-01   2.0387236e+00   1.2307766e+00  -3.9969437e-01  -5.2342601e-01   2.1990244e+00  -3.3886749e-01  -4.1108101e+00  -2.2797084e+00  -3.7438500e+00  -3.7675905e+00  -2.1893769e+00  -5.8926646e+00  -3.3921904e+00  -8.3875181e-01  -9.8405781e-01  -1.1802847e-01   5.2097480e-01  -4.1142717e-01  -4.0505054e+00  -1.8144426e+00  -1.0299310e-01  -5.9880257e-01  -9.8685553e+00  -2.1354924e-01  -2.3407044e-01   9.6168033e-01
  -2.9878364e-02  -3.6912225e-01   2.9310876e+00   9.9086816e-01   4.2460069e-01   7.1772143e-01   3.2307657e+00   1.9561982e+00   1.6378381e+00   1.0107836e+00  -5.1912236e-01   1.6093479e+00   1.9883597e+00   2.6174086e+00  -1.2101769e+00   1.0723983e+00  -1.3812425e+00   9.1249960e-01   3.9037325e-01  -1.2505164e+00  -3.4107780e+00   1.2101360e+00  -2.1754572e+00  -9.3930304e-01  -2.6474904e+00   1.9379734e-01  -3.1441961e-01  -1.2725499e-01  -9.9656748e-01  -5.5622787e-01  -4.3516456e+00  -2.1448822e+00  -9.6294677e-01  -8.8712184e-01   3.0070694e-01   2.5361557e-03  -7.0375829e-01   3.2197767e+00   7.7627732e-01  -1.6720145e-01  -6.7427124e+00   5.4903693e-01  -7.0073243e-01  -1.0574273e+00  -1.7344202e+00  -2.2881607e+00  -1.1491964e+00   1.6496959e+00  -2.8557734e+00  -8.3320789e-01  -5.0775754e-01  -6.4175087e-02   1.9502330e+00   4.0971272e+00   2.4608904e+00   2.3202532e+00  -4.8730967e-01  -2.4472941e-02  -1.4700900e+00  -7.1777285e-01   4.5154249e-01  -1.1255055e+00   1.3203108e+00  -9.0305860e-01   2.2282260e+00   8.0137115e-01  -3.5842008e-01  -2.6225867e-01   2.3210060e+00   4.3946006e-01  -3.5496032e+00  -2.0953922e+00  -4.1332386e+00  -3.7797851e+00  -2.1789857e+00  -5.9096808e+00  -3.8382829e+00  -5.3707636e-01  -8.5831488e-01   8.1925911e-01   8.8333294e-01  -2.2308239e-01  -3.4932947e+00  -9.9932093e-01   4.5846672e-02  -6.5814598e-01  -9.2728758e+00   4.3254213e-01  -6.5680378e-02   1.1361816e+00
  -2.0604034e-02  -5.6097761e-01   2.7871316e+00   1.0266821e+00   2.9027884e-01   4.9244115e-01   3.2436549e+00   1.7466933e+00   1.9011558e+00   6.9492354e-01  -6.3805927e-01   1.5790166e+00   2.0915636e+00   2.7135167e+00  -6.8036579e-01   1.2306556e+00  -1.6638546e+00   9.9145624e-01   5.6507098e-02  -9.9155828e-01  -3.5945395e+00   1.3449771e+00  -1.8211343e+00  -5.9878304e-01  -3.0134154e+00   1.6888978e-01  -5.4876491e-01  -1.9340377e-01  -8.9361712e-01  -8.5585566e-02  -3.9401254e+00  -1.4030673e+00  -5.6075713e-01  -5.6160106e-01   1.1544623e+00   7.0084796e-01  -1.0722211e+00   3.1066857e+00   1.5216187e-01  -4.3481420e-01  -6.6006500e+00  -4.4809738e-01  -9.3883971e-01  -1.2370000e+00  -1.5764303e+00  -2.4393487e+00  -1.7916292e+00   1.3156104e+00  -2.9779098e+00  -6.9433383e-01  -8.8905690e-01  -2.9149947e-01   1.3133173e+00   3.5456183e+00   1.9474290e+00   2.0538808e+00  -6.1168426e-01  -3.3596220e-01  -1.4078014e+00  -6.7686550e-01   6.8127395e-01  -1.1203053e+00   2.0158066e+00  -6.7876558e-01   2.7201945e+00   8.9320478e-01  -2.5616173e-01  -2.6040236e-01   1.4535626e+00   1.9357426e-01  -2.7846206e+00  -1.7646179e+00  -3.3653290e+00  -3.1732721e+00  -1.4040216e+00  -4.5152639e+00  -3.5981320e+00  -5.1163679e-01  -1.1393230e+00   1.0112889e+00   1.0634742e+00  -2.1439515e-01  -3.2590578e+00  -1.0013816e+00   3.0273884e-01  -8.5938979e-01  -9.1954723e+00   6.8432080e-01  -5.8187936e-02   1.0256931e+00
  -1.6645894e-01  -9.1130177e-01   2.8497940e+00   1.0029762e+00   3.6254631e-01   3.9727197e-01   3.3577803e+00   1.5708259e+00   2.3272144e+00   8.7344914e-01  -6.8951268e-01   1.4061879e+00   1.9450219e+00   2.7434529e+00  -7.7797376e-02   1.2880604e+00  -2.1107047e+00   1.0149195e+00  -2.5145524e-01  -1.1835822e+00  -3.2503459e+00   1.4243415e+00  -1.1003032e+00  -2.8027905e-01  -2.8577720e+00  -1.8044572e-01  -4.7295246e-01  -1.8177140e-01  -1.1574311e+00   4.1396482e-01  -3.0051251e+00  -7.2471712e-01  -1.6586791e-01  -5.8132975e-01   1.4432008e+00   8.9093522e-01  -1.7344788e+00   3.1949228e+00  -6.1606463e-01  -1.2614188e+00  -7.2585194e+00  -1.7481605e+00  -1.5128153e+00  -1.6896807e+00  -1.6438723e+00  -2.8074831e+00  -2.3734837e+00   4.9198932e-01  -3.1391611e+00  -6.5548370e-01  -1.2905993e+00  -6.9819398e-01   6.8979529e-01   2.5528454e+00   1.3166392e+00   1.5368237e+00  -8.3682340e-01  -1.0724902e+00  -1.1684903e+00  -5.4426873e-01   1.0489838e+00  -1.2921806e+00   2.9265840e+00  -8.3157233e-01   3.0778815e+00   7.8443553e-01  -2.5091479e-01  -2.8253279e-01   7.2738698e-01  -2.7062288e-01  -1.5442866e+00  -1.1038379e+00  -3.0145346e+00  -2.3406069e+00  -5.9715732e-01  -2.8636084e+00  -3.4286263e+00   3.4811780e-03  -1.4387359e+00   1.1785017e+00   1.2284227e+00  -5.3410603e-01  -3.6241538e+00  -1.1281626e+00   5.1353099e-01  -1.5798725e+00  -9.5141094e+00   6.5790655e-01  -2.7690171e-03   7.9583577e-01
  -6.9274268e-01  -8.9302177e-01   3.0803876e+00   1.2245877e+00  -2.5529869e-01  -2.4693969e-02   2.9816489e+00   1.2183148e+00   1.9367328e+00   8.7448181e-01  -8.6345241e-01   5.3850975e-01   1.2844346e+00   1.1064145e+00   1.2435602e-01   1.6995261e-01  -2.3031760e+00   1.0686956e+00   8.9559909e-01  -1.7738817e+00  -3.3810597e+00   3.4613500e+00  -1.4237130e+00   3.4430786e-01  -2.6584592e+00   1.4391939e+00  -1.4830831e-02   3.9283205e-01  -1.2267789e+00  -8.0079188e-01  -4.0662359e+00  -1.8384283e-01   1.9027470e-01  -1.6691708e+00   4.8066284e-01  -6.3942664e-01  -1.3130107e+00   2.5098223e+00   4.9841641e-01  -1.9559653e+00  -5.9033478e+00  -1.9954267e+00  -2.1242264e+00  -1.9415338e+00  -3.0230932e+00  -3.5091820e+00  -1.5641384e+00   4.4595119e-01  -4.1064675e+00  -8.4447501e-01  -1.3009423e+00  -3.4164213e-01   1.2883246e+00   3.9267538e+00   9.1519516e-01   2.4715274e+00  -8.5943305e-01  -1.0233947e+00  -9.1829066e-01  -5.1927733e-02   5.4729950e-01  -1.7316310e+00   2.0481281e+00  -1.0012489e+00   2.9128000e+00   7.6511600e-01  -7.7923928e-01  -6.9339971e-01   2.3230222e+00   1.6473441e-01  -2.6749664e+00  -6.4036983e-01  -2.9664819e+00  -3.0844870e+00  -7.1220663e-01  -3.4032146e+00  -2.9393070e+00  -1.1609408e+00  -5.2472216e-01   1.3929149e+00   1.2686688e+00  -3.2658302e-01  -3.5429691e+00  -1.4896496e+00   6.5289876e-01  -1.7900788e+00  -1.0419691e+01   2.0465740e-02   5.4593741e-01   8.8699773e-01
  -5.3883845e-01  -8.5540911e-01   2.4473004e+00   1.2728674e+00  -3.0166816e-02  -1.4206521e-01   2.6346161e+00   1.2781834e+00   2.0688613e+00   5.2376923e-01  -1.0674682e+00   5.4789721e-01   1.0477577e+00   1.3866308e+00   3.6256059e-01   4.6873322e-01  -1.9771527e+00   1.0088411e+00   1.1605410e-01  -1.3824133e+00  -2.7709142e+00   3.3617934e+00  -9.5919646e-01   7.6004307e-01  -2.5353002e+00   1.2637328e+00  -1.8302244e-01   1.9926100e-01  -1.1451441e+00  -1.3605639e-01  -3.3513474e+00   2.2200882e-01  -2.1267891e-02  -1.6776669e+00   8.1974063e-01  -1.3577583e-02  -1.5212970e+00   2.2114991e+00  -5.8057398e-01  -2.6386944e+00  -6.1909021e+00  -2.8191339e+00  -1.2178552e+00  -1.5862454e+00  -2.5444122e+00  -3.2869614e+00  -1.4662177e+00   5.5321563e-01  -3.2895210e+00  -6.8782469e-01  -1.0531655e+00  -6.7760895e-01   1.0197048e+00   2.8371631e+00   9.3646431e-01   1.6102229e+00  -7.0608246e-01  -9.3522822e-01  -1.0437219e+00  -3.1320845e-01   4.7709258e-01  -1.9161563e+00   2.1955381e+00  -6.9136924e-01   2.9340325e+00   3.6428344e-01  -4.6317275e-01  -6.6808877e-01   1.1643594e+00  -4.4290223e-02  -1.1620012e+00  -3.6647293e-02  -1.9482533e+00  -1.9970945e+00  -3.0585830e-01  -1.8743518e+00  -2.5404797e+00  -9.3477478e-01  -1.0255365e+00   1.4392784e+00   1.3788988e+00   8.1318565e-02  -3.2650117e+00  -9.4685847e-01   8.1158375e-01  -1.3129246e+00  -9.7138457e+00   8.2598612e-01   3.9873844e-01   8.4010494e-01
  -6.2133601e-01  -9.4275587e-01   1.6238444e+00   1.0242118e+00  -2.5141208e-01  -2.4597551e-01   1.9670332e+00   1.2106080e+00   1.7673297e+00   4.0305830e-01  -1.5180501e+00   2.6544298e-01   4.4682493e-01   1.4866566e+00   1.0341415e+00   6.7173146e-01  -1.9002621e+00   7.8885179e-01  -8.1934036e-01  -1.4108837e+00  -1.8637257e+00   2.9250876e+00   5.9333778e-01   1.3560845e+00  -2.0921930e+00   2.9225456e-01  -2.0509660e-01  -2.3664449e-02  -1.5085686e+00   4.1153605e-01  -1.4775747e+00   4.9008762e-01   1.3836726e-02  -1.5829481e+00   1.4483945e+00   9.2059313e-02  -1.5593325e+00   2.1039046e+00  -8.5125640e-01  -2.2784981e+00  -6.0658663e+00  -1.4511035e+00  -2.1908852e+00  -2.0391799e+00  -2.8855604e+00  -3.5227919e+00  -1.8141705e+00  -1.8287641e-01  -2.9450503e+00  -5.4022450e-01  -1.1034759e+00  -1.0938705e+00   8.1104556e-01   1.6771840e+00   6.6693509e-01   1.0368340e+00  -7.5089380e-01  -1.3131514e+00  -1.0286512e+00  -5.1736816e-01   3.2018144e-01  -2.0069770e+00   2.5952574e+00  -8.4018734e-01   2.8811308e+00   2.0020078e-01  -8.4435379e-01  -8.5990496e-01   1.2356123e-01  -5.5481735e-01   4.3691245e-01   3.8184383e-01  -1.5039132e+00  -1.1707856e+00   3.4917758e-01  -5.0171966e-01  -2.3081515e+00  -2.1759183e-01  -1.1030250e+00   1.4988242e+00   1.5333282e+00   1.4151331e-01  -2.6549059e+00  -4.3268698e-01   9.0394707e-01  -1.4371150e+00  -9.3902940e+00   7.8519070e-01   3.1044444e-01   8.4733218e-01
  -5.4750252e-01  -5.8215654e-01   8.1789830e-01   9.9202283e-01  -7.1429141e-01  -6.7917693e-01   1.1335572e+00   1.0411612e+00   1.0612844e+00  -1.1322045e-01  -1.7782926e+00  -2.8888558e-01  -2.7380152e-02   8.2024593e-01   1.3994970e+00   4.8462156e-01  -1.2135215e+00   7.6279931e-01  -1.0917752e+00  -1.3941633e+00  -9.2062113e-01   2.9147599e+00   1.6273687e+00   2.6287723e+00  -1.4067359e+00   4.5721301e-01  -2.8552122e-02  -1.5954214e-01  -1.6739100e+00   3.0899423e-01  -8.1489153e-01   1.0152013e+00  -2.3103973e-01  -1.8352617e+00   1.5733737e+00   1.2212352e-02  -1.3232549e+00   1.2976449e+00  -8.7694109e-01  -1.8156169e+00  -5.2206748e+00   1.0443226e+00  -2.4781975e+00  -1.9821551e+00  -3.3812773e+00  -3.7156333e+00  -1.5585669e+00  -4.8621078e-02  -2.7516206e+00  -6.2071919e-01  -9.8648163e-01  -1.2217044e+00   1.1457540e+00   1.6346935e+00   6.0478985e-01   8.5055341e-01  -5.3867325e-01  -9.2567196e-01  -1.1495074e+00  -8.8048956e-01  -3.3034564e-01  -2.0921897e+00   1.8275064e+00  -6.7039603e-01   2.8478524e+00   2.6023903e-01  -1.2994773e+00  -1.3126111e+00  -5.4216395e-01  -5.8491769e-01   1.2181825e+00   9.4485390e-01  -7.8630291e-01  -6.5865973e-01   5.1902582e-01   2.9245682e-01  -1.5550771e+00   1.4320874e-01  -7.7498874e-01   1.7661381e+00   1.5761590e+00   8.8602641e-01  -1.8097561e+00  -1.0454768e-01   1.0657062e+00  -8.0319625e-01  -8.8833056e+00   7.2466786e-01   2.5145709e-01   1.2257752e+00
  -3.1811824e-01  -5.7803688e-01  -3.7058889e-02   6.1440974e-01  -7.3329472e-01  -6.8196766e-01   5.9753501e-01   7.3114863e-01   1.0419443e+00  -3.1600966e-01  -1.8728708e+00  -5.2451314e-01  -3.4404498e-01   9.7464512e-01   2.2857649e+00   9.0759538e-01  -1.0321989e+00   3.9677808e-01  -2.1529856e+00  -1.2436884e+00  -2.7837285e-02   1.8814095e+00   3.4193841e+00   2.7939377e+00  -7.9773660e-01  -8.3555874e-01  -2.5239395e-01  -5.5452087e-01  -2.0518152e+00   9.4223898e-01   1.4092313e+00   9.5708908e-01  -1.2344349e-01  -1.5094969e+00   2.4966195e+00   6.3839179e-01  -1.4609907e+00   9.4061150e-01  -1.4578654e+00  -1.8679746e+00  -5.4404669e+00   1.1557066e+00  -3.0771062e+00  -2.1609927e+00  -3.0692692e+00  -3.4266165e+00  -2.0839131e+00  -7.7751406e-01  -2.0235461e+00  -3.4818744e-01  -1.0636862e+00  -1.7546014e+00   6.5481850e-01  -6.0984873e-03   2.9382877e-01  -1.2438668e-01  -4.8486225e-01  -1.1438617e+00  -9.5535289e-01  -1.0287575e+00  -7.6320224e-02  -2.0898863e+00   2.2395712e+00  -7.5419159e-01   2.8195432e+00  -2.9132803e-02  -1.3043138e+00  -1.2484590e+00  -1.9553064e+00  -1.0318558e+00   3.1130408e+00   9.6351353e-01  -3.4437638e-01   2.6572211e-01   1.0745335e+00   1.7014794e+00  -1.2177663e+00   9.9510950e-01  -1.0086453e+00   1.5879577e+00   1.4956492e+00   6.8556358e-01  -1.5882003e+00   2.8202105e-02   1.1309998e+00  -8.6203365e-01  -8.0454515e+00   9.6276257e-01   6.2643255e-02   1.1242082e+00
  -3.6303664e-01  -6.2989666e-01  -6.1475342e-01   3.8811215e-01  -6.8056688e-01  -9.0437880e-01   9.8113642e-02   5.4737672e-01   8.4675196e-01  -5.4666959e-01  -1.7733411e+00  -7.7873804e-01  -7.1741490e-01   9.0007342e-01   2.9703389e+00   1.0981334e+00  -8.6860380e-01   1.2809169e-01  -2.4774234e+00  -1.3846282e+00   1.5693749e+00   1.3469208e+00   4.6894085e+00   2.8791483e+00   3.0193522e-01  -1.5711903e+00  -5.7627363e-02  -6.6242475e-01  -2.1445321e+00   1.4346673e+00   3.1975547e+00   1.1892677e+00  -2.5779206e-02  -1.5747704e+00   2.4302726e+00   2.6121050e-01  -1.5670974e+00   5.5888605e-01  -1.7151236e+00  -1.9343481e+00  -5.1023106e+00   2.8025527e+00  -3.6906616e+00  -2.6695610e+00  -3.1836402e+00  -3.4737371e+00  -2.1486546e+00  -1.4236253e+00  -1.5352170e+00  -6.8213142e-01  -9.6780444e-01  -2.5942477e+00   7.8338617e-01  -1.3531669e+00   1.0962296e-01  -9.9670444e-01  -5.2468752e-01  -1.3749914e+00  -6.7479160e-01  -1.1159159e+00   1.5346235e-01  -1.9623404e+00   2.2562868e+00  -8.6923247e-01   2.3777820e+00  -5.0784717e-01  -1.3741093e+00  -1.5145001e+00  -2.3799307e+00  -1.3307021e+00   4.3665273e+00   1.4092855e+00  -4.1707185e-02   1.0886318e+00   1.5487019e+00   2.8869468e+00  -7.1111414e-01   1.5137275e+00  -9.3279660e-01   1.4354789e+00   1.3204750e+00   4.3854737e-01  -1.0588395e+00   4.7303943e-01   1.0141732e+00  -9.6180981e-01  -6.9723657e+00   7.3955598e-01   1.4921104e-01   1.1185913e+00
  -1.6127962e-01  -2.8931069e-01  -1.2029147e+00   2.8521418e-01  -7.0092017e-01  -8.7716016e-01  -2.3275592e-01   3.6313241e-01   1.0966750e+00  -2.9753235e-01  -1.6417119e+00  -1.2876334e+00  -8.8433300e-01   9.8942013e-02   3.2337160e+00   9.5700362e-01  -2.2244817e-01  -8.3390984e-02  -2.6370625e+00  -1.3222147e+00   1.7883182e+00   1.3948357e+00   4.9110047e+00   3.4310165e+00   8.9887906e-01  -9.1325179e-01   4.5815608e-02  -6.0821758e-01  -1.9988028e+00   1.0147162e+00   3.7448790e+00   1.5668704e+00  -2.0055660e-01  -1.7609896e+00   2.5969548e+00   4.2463028e-01  -9.3434632e-01  -5.1825694e-01  -1.5845412e+00  -3.1760945e+00  -4.4105926e+00   1.1998755e+00  -3.0784984e+00  -2.2162983e+00  -3.0776081e+00  -3.1945648e+00  -1.7653888e+00  -1.4639828e+00  -8.9846361e-01  -4.5619506e-01  -3.8477573e-01  -2.0423258e+00   1.0496518e+00  -1.2375396e+00   9.5639311e-02  -1.3159046e+00  -4.1466827e-01  -8.2763176e-01  -7.4782184e-01  -1.3516637e+00  -3.4792268e-01  -2.1768224e+00   1.1989388e+00  -6.2346760e-01   1.8978004e+00  -5.8267826e-01  -1.4819549e+00  -1.6408974e+00  -2.9496063e+00  -1.3707733e+00   4.9687618e+00   1.7403877e+00   9.2240279e-01   1.5946788e+00   1.4551433e+00   3.2706115e+00   4.5922756e-01   1.4925683e+00  -9.7193125e-01   8.3615309e-01   9.4964710e-01   7.4316654e-01  -1.2450799e+00  -4.9893851e-02   9.7810876e-01  -1.8083691e-01  -6.4212023e+00   7.4376806e-01   5.6625078e-04   1.0613655e+00
  -3.3550905e-02  -2.8691978e-01  -1.5640535e+00   9.7065747e-02  -7.0536394e-01  -1.1156699e+00  -3.1049709e-01  -3.0083624e-02   1.3788298e+00  -4.4750521e-01  -1.2278163e+00  -1.5957160e+00  -6.3502265e-01  -3.1584023e-01   3.8752824e+00   1.1066403e+00   2.5358876e-02  -3.0970690e-01  -2.9016322e+00  -1.3183124e+00   2.3586203e+00   6.2467700e-01   5.7692184e+00   3.6819693e+00   1.5290055e+00  -1.0643450e+00   1.0968240e-01  -7.7370484e-01  -1.7582927e+00   1.3434449e+00   4.9238257e+00   2.0996365e+00  -1.7868808e-01  -1.6362006e+00   3.1763915e+00   6.7531250e-01  -8.3672906e-01  -1.3409205e+00  -1.8788634e+00  -3.7469095e+00  -4.0556569e+00   8.1555761e-01  -3.3078080e+00  -2.5284457e+00  -2.4872137e+00  -3.0519234e+00  -2.0711245e+00  -2.3121743e+00  -4.0360901e-01  -6.2629834e-01  -6.3088547e-01  -2.6395501e+00   4.6581428e-01  -2.5815235e+00  -3.9341879e-01  -2.2703019e+00  -6.1185669e-01  -9.3420010e-01  -3.7910473e-01  -1.4365143e+00   5.8974059e-02  -1.7070644e+00   9.8035102e-01  -5.3500260e-01   1.9354102e+00  -5.1577322e-01  -1.2423732e+00  -1.8630655e+00  -3.9521599e+00  -1.9572707e+00   5.7757989e+00   1.8302541e+00   1.5554985e+00   2.1825881e+00   1.7273286e+00   4.2623639e+00   1.3699943e+00   1.9769127e+00  -1.2430774e+00   3.3346974e-01   5.3080090e-01   6.7341486e-01  -1.3318875e+00  -4.5694604e-01   8.5259233e-01  -1.2743030e-01  -5.7070838e+00   4.9535183e-01  -1.9696096e-01   9.2588947e-01
   2.8919641e-02  -6.7502652e-03  -1.8928894e+00   4.7812666e-03  -8.0433392e-01  -1.2475104e+00  -6.3425292e-01  -3.9999446e-01   1.4386800e+00  -5.3687765e-01  -9.1431232e-01  -2.0507773e+00  -6.9604207e-01  -1.2103072e+00   4.0978468e+00   8.0623826e-01   4.5159293e-01  -6.6205028e-01  -2.5278961e+00  -1.3443174e+00   2.6988615e+00   8.4696944e-01   5.7731986e+00   3.7007600e+00   2.1158898e+00  -3.0816151e-01   1.4605499e-01  -6.4645591e-01  -1.4934023e+00   7.0814353e-01   4.8726576e+00   2.0737361e+00  -2.2000520e-01  -1.9639033e+00   2.8318716e+00   2.2527916e-01  -1.1110452e-01  -2.3219947e+00  -1.3523466e+00  -4.4464265e+00  -2.7499783e+00   1.2929253e-01  -2.8379253e+00  -2.1450404e+00  -2.2434611e+00  -2.4881058e+00  -1.4162357e+00  -2.2281009e+00   8.7541752e-02  -6.1518809e-01  -2.5165823e-01  -2.3818977e+00   7.2552039e-01  -2.4849624e+00  -4.4081761e-01  -2.3795688e+00  -5.7739768e-01  -3.8255907e-01  -2.1912473e-01  -1.3227553e+00  -1.9176433e-01  -1.7299355e+00  -1.7760275e-01  -3.8961654e-01   1.3743514e+00  -7.5329069e-01  -1.0674877e+00  -1.9157780e+00  -3.5962647e+00  -1.7752882e+00   5.5266373e+00   1.8492785e+00   2.0059417e+00   2.1302685e+00   1.3384696e+00   3.8719950e+00   2.3039022e+00   1.4655870e+00  -9.4827162e-01  -3.6820131e-01  -6.9442358e-02   6.1308743e-01  -1.2760602e+00  -8.3923442e-01   6.3609013e-01   4.3193536e-01  -4.6356985e+00   3.0972440e-01  -1.1314418e-01   8.4484455e-01
   1.9497254e-01   7.6021208e-02  -2.4284344e+00  -2.0085046e-01  -5.2552071e-01  -1.2084301e+00  -5.9832537e-01  -3.1342221e-01   1.7782847e+00  -4.6234549e-01  -6.2617584e-01  -2.0705721e+00  -5.3025737e-01  -1.1907546e+00   4.0671591e+00   1.0448988e+00   7.6642368e-01  -8.8928536e-01  -2.9992129e+00  -1.1056102e+00   2.6606754e+00   2.8825532e-01   5.7079955e+00   3.4743552e+00   2.1928001e+00  -5.6484362e-01  -6.0014422e-02  -8.9020580e-01  -1.1037583e+00   9.0695789e-01   5.4883356e+00   2.1540312e+00  -4.1739655e-01  -1.7218670e+00   3.1534154e+00   4.6458355e-01   3.8066575e-01  -2.8996461e+00  -1.5683813e+00  -5.0240699e+00  -2.1788669e+00  -1.0627642e+00  -2.0714509e+00  -1.9242322e+00  -1.6029285e+00  -2.0901840e+00  -1.2940528e+00  -2.5163569e+00   9.9056318e-01  -5.6083617e-01   1.7671848e-01  -2.2900331e+00   6.1133443e-01  -3.0985409e+00  -3.0239165e-01  -3.0180598e+00  -6.1650338e-01  -1.3088843e-01  -2.2337713e-01  -1.4701442e+00  -2.9787058e-02  -1.3088735e+00  -5.3159968e-01  -7.9288363e-02   8.9718931e-01  -8.7346054e-01  -7.2971600e-01  -1.8679637e+00  -4.2912171e+00  -1.9413992e+00   6.1061431e+00   1.9088534e+00   2.7141825e+00   2.6479747e+00   1.2673919e+00   4.2721720e+00   3.1416278e+00   1.6234863e+00  -1.4358437e+00  -1.1588785e+00  -4.8699989e-01   5.7623802e-01  -1.3637507e+00  -1.0403463e+00   4.3187670e-01   9.6317036e-01  -3.7821521e+00   4.4420246e-01  -3.3699113e-01   6.2785025e-01
   1.2483761e-01   1.7611250e-02  -2.7237926e+00  -5.7200892e-01  -5.0592336e-01  -1.1429895e+00  -8.8339615e-01  -1.4732828e-01   1.0017101e+00  -4.8582170e-01  -6.2412073e-01  -2.1741803e+00  -7.9045899e-01  -9.2134446e-01   4.3732385e+00   1.1519178e+00   9.8021199e-01  -9.5917860e-01  -3.4538636e+00  -1.7024893e+00   4.0141028e+00  -1.0710143e+00   7.0858620e+00   3.3860270e+00   3.2467096e+00  -2.1077851e+00   1.7720977e-01  -1.1701366e+00  -1.6778818e+00   1.0426484e+00   7.2025305e+00   1.7076413e+00  -7.7306639e-01  -1.8001947e+00   2.9155195e+00  -2.8570438e-01   4.3857744e-01  -2.8007213e+00  -1.3959913e+00  -3.6265373e+00  -2.0275318e+00   3.1613016e+00  -3.2665741e+00  -2.5970349e+00  -2.2492840e+00  -2.4279139e+00  -1.4394853e+00  -3.0188178e+00   1.2157701e+00  -7.1211587e-01   4.7596497e-01  -2.6775175e+00   1.1126550e+00  -3.6137715e+00  -9.6963912e-02  -3.2813088e+00  -6.6777351e-01  -4.7532026e-01  -1.4553161e-01  -1.8007100e+00  -9.3549177e-02  -1.2070038e+00  -2.5861091e-01  -5.6151127e-01   5.8039835e-01  -1.1670705e+00  -1.3481501e+00  -2.3436205e+00  -4.4787245e+00  -2.3551233e+00   7.0816690e+00   2.0141126e+00   2.1013399e+00   2.8322969e+00   1.3889780e+00   4.2305419e+00   3.0533230e+00   2.7381475e+00  -1.2798878e+00  -1.0900857e+00  -3.8731151e-01   3.2906604e-01  -7.9052816e-01  -4.3651816e-01   4.2282633e-01   6.1887583e-01  -3.1916641e+00  -2.1373983e-01  -4.0045685e-01   7.9746052e-01
   1.5791644e-01   2.1336728e-01  -2.8152217e+00  -3.5252210e-01  -5.4757537e-01  -1.2768689e+00  -1.0468039e+00  -8.2448242e-02   7.5818985e-01  -8.6328594e-01  -3.2437246e-01  -2.1360765e+00  -4.0477880e-01  -1.3405646e+00   4.4308936e+00   1.1184264e+00   1.6840979e+00  -9.4853373e-01  -2.7719363e+00  -1.6189829e+00   4.2786224e+00  -1.1089872e+00   6.4256560e+00   3.6071706e+00   3.7488751e+00  -7.0559117e-01   4.3884573e-01  -8.5890732e-01  -8.2229652e-01   7.4444084e-01   6.5075081e+00   2.0392669e+00  -1.2420256e+00  -1.8986734e+00   2.4862687e+00  -7.2661608e-01   1.3331514e+00  -3.5219930e+00  -6.5079495e-01  -3.3231295e+00  -1.5539861e-01   4.4019665e+00  -2.5559807e+00  -2.1838803e+00  -2.2386568e+00  -2.1441441e+00  -9.3664518e-01  -2.2484939e+00   1.4097478e+00  -9.6664462e-01   1.0821541e+00  -2.4088032e+00   1.8917507e+00  -2.7825609e+00   2.8846416e-01  -3.0285188e+00  -7.6441122e-01   2.9408438e-01  -5.0951665e-01  -2.1151017e+00  -7.1202513e-01  -8.9296175e-01  -1.5102829e+00  -1.4668279e-01   3.1226065e-01  -9.2289456e-01  -1.5093523e+00  -2.8457003e+00  -4.1630125e+00  -2.4436476e+00   6.1102403e+00   1.8483012e+00   2.8478215e+00   2.7113724e+00   9.4120778e-01   3.4199954e+00   3.5185348e+00   1.8971800e+00  -9.1423269e-01  -1.2313386e+00  -6.0310930e-01   8.2659100e-01   2.6032583e-01  -1.5559059e-01   3.3556657e-01   1.6694434e+00  -1.6802579e+00  -4.3393332e-01  -4.4964299e-01   1.0285482e+00
   4.3238294e-01   2.9323994e-01  -3.0099503e+00  -6.3289594e-01  -3.4109968e-01  -8.8679267e-01  -1.0406060e+00  -3.7565601e-02   6.4452109e-01  -8.8634476e-01  -1.2432344e-01  -1.7906508e+00  -1.4918586e-01  -6.9839992e-01   4.5480765e+00   1.4159080e+00   1.9687040e+00  -1.0569840e+00  -3.1826173e+00  -1.4569454e+00   4.3723569e+00  -2.5081805e+00   6.9600880e+00   3.0182416e+00   3.7356454e+00  -1.9134021e+00   1.5920019e-01  -1.1336406e+00  -1.0074742e+00   9.7892128e-01   7.0963961e+00   1.0441593e+00  -1.5107945e+00  -1.4281696e+00   2.5212633e+00  -5.0296027e-01   1.5308043e+00  -3.2305334e+00  -7.0024314e-01  -2.2664888e+00  -1.4616169e-01   5.3145232e+00  -2.8148615e+00  -2.0126120e+00  -2.0141076e+00  -1.5732232e+00  -1.3054881e+00  -2.2916112e+00   1.9169885e+00  -6.2453199e-01   1.1958202e+00  -2.3626529e+00   1.7159982e+00  -3.3570660e+00   4.5025677e-01  -3.1739863e+00  -6.4831601e-01   3.6559341e-01  -5.4817043e-01  -2.2064792e+00  -6.3484249e-01  -7.2376388e-01  -1.1212141e+00  -3.2728137e-01   1.7357413e-01  -1.0384860e+00  -1.6230240e+00  -2.6387628e+00  -4.5689999e+00  -2.5034459e+00   6.6343180e+00   1.2666909e+00   2.3712931e+00   2.6382908e+00   7.2407634e-01   2.7319547e+00   3.0302057e+00   2.5295109e+00  -9.1306083e-01  -1.0947913e+00  -5.9688539e-01   5.2788595e-01   6.3601616e-01   5.5464344e-02   2.5486387e-01   1.5660625e+00  -5.1194858e-02  -5.2937600e-01  -6.5057336e-01   8.9328544e-01
   7.3018263e-01   4.8555883e-01  -2.8845600e+00  -6.5941235e-01  -2.2891460e-01  -8.7842810e-01  -9.8273934e-01  -5.2362873e-02   2.7870096e-01  -1.0946547e+00   1.3934716e-01  -1.7196508e+00   1.9093544e-01  -7.5050679e-01   4.3202096e+00   1.3520702e+00   2.3850001e+00  -9.4245326e-01  -3.0240239e+00  -1.4498739e+00   4.2498724e+00  -3.4022551e+00   6.8857878e+00   2.9239523e+00   3.9110652e+00  -2.0813323e+00   1.3861542e-01  -1.4134645e+00  -1.1117695e+00   7.7696828e-01   6.5130670e+00   5.0951385e-01  -1.8671436e+00  -1.2019391e+00   2.3252790e+00  -3.8335309e-01   1.6620560e+00  -3.3843963e+00  -7.6313078e-01  -1.3910737e+00   1.1717660e-01   6.3869548e+00  -2.3307887e+00  -1.3387000e+00  -1.8501108e+00  -1.1059014e+00  -1.2288465e+00  -1.4807899e+00   2.0462402e+00  -4.3326908e-01   1.3554288e+00  -2.0182705e+00   1.8351936e+00  -2.7826561e+00   7.9436457e-01  -2.9074806e+00  -4.6609351e-01   7.9530996e-01  -7.1607483e-01  -2.3197226e+00  -8.5063919e-01  -5.4407204e-01  -1.4281825e+00  -2.4719226e-01   4.4814324e-01  -7.1816327e-01  -1.6817347e+00  -2.6336643e+00  -4.6617225e+00  -2.3024167e+00   6.2658555e+00   8.2387916e-01   2.0788867e+00   2.3828145e+00   2.3324083e-01   1.9843569e+00   2.8261442e+00   2.7681379e+00  -6.6374286e-01  -6.6930471e-01  -4.8940793e-01   7.6474777e-01   8.4899982e-01  -2.8812180e-03   4.1110042e-01   1.8546120e+00   9.3138466e-01  -4.8559650e-01  -8.4736205e-01   1.1137201e+00
   6.3274091e-01   4.1301741e-01  -2.3990683e+00  -5.8227091e-01  -2.5385253e-01  -6.9408187e-01  -5.4025952e-01  -4.6233523e-02   4.0712480e-01  -1.0688947e+00   4.8482576e-01  -1.5191843e+00   7.7053379e-01  -8.9677931e-01   4.1664057e+00   1.0621267e+00   2.3593463e+00  -7.7224748e-01  -2.4391203e+00  -1.4523013e+00   3.3599056e+00  -3.4369719e+00   6.0830810e+00   2.5275998e+00   3.3393852e+00  -1.4610973e+00   1.7810680e-02  -1.1731717e+00  -5.8944607e-01   3.4130201e-01   5.4974873e+00   3.6668796e-01  -1.9895203e+00  -1.1788289e+00   1.9546394e+00  -6.9693769e-01   2.0033029e+00  -3.4291292e+00  -3.0364979e-01  -1.1154655e+00   1.0824711e+00   5.5334016e+00  -2.2455214e+00  -1.1658406e+00  -1.7252065e+00  -9.3374810e-01  -1.3075441e+00  -1.3810406e+00   1.8639431e+00  -2.2555803e-01   1.3128499e+00  -1.6313233e+00   1.6125683e+00  -2.2808641e+00   5.5436577e-01  -2.4489907e+00  -6.2797725e-01   8.5619830e-01  -7.4490076e-01  -2.1890291e+00  -8.8621748e-01  -3.1217948e-01  -1.3443159e+00  -2.5552869e-01   5.0177684e-01  -4.8005329e-01  -1.6846821e+00  -2.7228268e+00  -4.1296155e+00  -2.3419201e+00   5.3483074e+00   5.0333014e-01   1.9797912e+00   1.6816845e+00  -5.1480222e-02   8.5274285e-01   2.5034927e+00   2.1860810e+00  -5.8833065e-01  -7.1637745e-01  -4.6206325e-01   7.2678224e-01   9.8294277e-01  -2.6745519e-01   4.3249918e-01   1.7019973e+00   1.7619315e+00  -1.0003330e+00  -8.4258697e-01   8.4884706e-01
   5.2508421e-01   5.3178581e-01  -2.0896727e+00  -4.7092918e-01  -4.9234325e-01  -6.3331004e-01  -8.2954519e-02  -5.7966146e-02   7.0262591e-01  -1.1733557e+00   9.6609979e-01  -1.2434128e+00   1.4042576e+00  -1.1513690e+00   3.6403103e+00   6.1383949e-01   2.2486244e+00  -5.3729644e-01  -1.5831343e+00  -9.2881643e-01   1.7207769e+00  -2.7944778e+00   4.5646411e+00   2.1519953e+00   1.8588027e+00  -5.5215269e-01  -5.0020041e-01  -9.1794108e-01   4.2828636e-01  -2.3419292e-01   3.5284298e+00   2.9598213e-01  -1.7941197e+00  -9.7556344e-01   1.2324589e+00  -1.1574526e+00   2.4771415e+00  -3.4880093e+00   2.4993188e-01  -7.8800689e-01   3.0344807e+00   3.6478868e+00  -1.9561662e+00  -7.3251454e-01  -1.5066647e+00  -5.2059205e-01  -1.3787425e+00  -1.1327053e+00   1.6098976e+00   8.0403481e-04   1.0645315e+00  -9.9871147e-01   1.1961252e+00  -1.3956922e+00   1.2102180e-01  -1.6419333e+00  -6.4514475e-01   1.1925835e+00  -7.6469827e-01  -1.7227689e+00  -7.5666387e-01   3.3861949e-01  -1.2849966e+00   1.4401461e-01   2.8062838e-01  -9.9408329e-02  -1.4310117e+00  -2.5262032e+00  -3.2565695e+00  -1.8117900e+00   3.8266614e+00   3.3069299e-01   2.1479153e+00   8.0972880e-01  -4.0350131e-01  -2.7895438e-01   2.3185747e+00   1.0513630e+00  -3.6111010e-01  -8.2965607e-01  -5.4705521e-01   7.8021404e-01   1.2694514e+00  -7.2201834e-01   3.7292574e-01   1.7374328e+00   3.1113218e+00  -1.4815882e+00  -6.5196906e-01   4.6217848e-01
   2.9536977e-01   3.4264310e-01  -1.2809884e+00  -2.6055471e-01  -3.3985747e-01  -4.7632204e-01   5.6677772e-01  -2.2987006e-02   1.0894046e+00  -1.1223789e+00   1.2421677e+00  -1.0635251e+00   2.0361492e+00  -1.3872931e+00   3.2430303e+00   1.4419923e-01   1.9781476e+00  -3.6913640e-01  -7.1719411e-01  -9.1598624e-01   5.8594417e-01  -2.2057312e+00   3.1931676e+00   1.6481873e+00   1.0995399e+00   6.2645989e-01  -6.3196622e-01  -5.0989929e-01   9.7937591e-01  -9.1956567e-01   1.7892118e+00   2.4722199e-01  -1.8353084e+00  -1.1859894e+00   7.6890379e-01  -1.4505380e+00   2.6724107e+00  -3.3962345e+00   5.1562394e-01  -1.0060590e+00   3.9332323e+00   1.3907963e+00  -1.3063257e+00  -4.6179842e-01  -1.1290352e+00  -3.6935403e-01  -1.1388804e+00  -9.5946839e-01   1.3718065e+00   2.1466482e-01   1.0319484e+00  -3.9866912e-01   8.6435100e-01  -6.1941558e-01  -1.9072470e-01  -1.0791299e+00  -9.0244308e-01   1.1987886e+00  -8.2861575e-01  -1.5060797e+00  -8.6884427e-01   3.1076109e-01  -1.2179154e+00   1.5731207e-01   4.0253637e-01   2.2375134e-02  -1.1184321e+00  -2.5343618e+00  -2.3034298e+00  -1.6698721e+00   2.6402926e+00   3.5213501e-01   2.1908842e+00   9.6949962e-02  -7.2330361e-01  -1.3245256e+00   2.1073284e+00   6.1648221e-02  -4.9145647e-01  -1.0933341e+00  -6.3339083e-01   6.9962650e-01   9.8513330e-01  -1.0971674e+00   4.0556241e-01   1.5148097e+00   3.5448724e+00  -1.8641413e+00  -5.5952306e-01   4.2768993e-02
   1.3329073e-01   7.9883630e-02  -6.9361658e-01  -2.7417389e-01  -8.9908068e-02  -3.3865022e-01   1.0862982e+00   8.8245965e-02   1.2496598e+00  -9.7256160e-01   1.3993300e+00  -7.6668195e-01   2.4155602e+00  -1.0478207e+00   2.9044242e+00  -1.2406187e-02   1.5690525e+00  -1.3994464e-01  -3.6818944e-01  -8.7383452e-01   4.8312515e-02  -2.4480625e+00   2.6087299e+00   1.1740272e+00   5.4591476e-01   2.9387639e-01  -7.6227191e-01  -4.9376768e-01   1.0731438e+00  -8.9947186e-01   1.1453759e+00   1.3211442e-01  -1.6523941e+00  -9.0991017e-01   4.5115584e-01  -1.5708815e+00   2.1728311e+00  -2.7591745e+00   1.0007131e-01  -4.9676134e-01   4.0624858e+00   7.2440928e-01  -1.3743098e+00  -4.6808841e-01  -9.7268670e-01  -3.7231353e-01  -1.4088458e+00  -1.0685236e+00   1.1625779e+00   4.1524823e-01   8.0256508e-01  -1.5667150e-01   4.5659553e-01  -4.4992691e-01  -4.8621458e-01  -7.9143232e-01  -1.0638013e+00   7.6149796e-01  -8.6133050e-01  -1.3188349e+00  -7.4917645e-01   4.2499463e-01  -3.4952669e-01   3.5912535e-02   4.9094730e-01   1.1046883e-01  -1.0424099e+00  -2.4043117e+00  -1.9823330e+00  -1.6001723e+00   2.3614885e+00   6.1135278e-01   1.9080165e+00   3.5566122e-02  -5.5495943e-01  -1.2672340e+00   1.6140738e+00   1.4426726e-01  -6.4316868e-01  -9.0029092e-01  -4.1867925e-01   4.3016149e-01   8.6734102e-01  -1.1500915e+00   5.0778944e-01   8.1025417e-01   3.9618702e+00  -2.3052551e+00  -5.1819873e-01  -2.7701384e-01
   7.9621261e-02  -1.6669641e-01  -1.5741991e-01  -2.8188261e-01  -9.6737340e-02  -2.3198836e-01   1.2537892e+00   3.0797360e-01   6.1591900e-01  -1.0790560e+00   1.3663256e+00  -3.6988237e-01   2.5755412e+00  -5.5753135e-01   2.7286649e+00  -1.5541814e-01   1.3200440e+00   2.7774183e-01  -1.2776430e-01  -1.1103328e+00  -2.2471604e-01  -3.0149337e+00   2.5078714e+00   6.6105937e-01   2.3125021e-01  -4.1312412e-01  -7.4567101e-01  -6.1165235e-01   9.3217359e-01  -7.9523266e-01   7.1108331e-01  -3.8359074e-01  -1.7255871e+00  -6.3947552e-01  -7.2445280e-02  -1.9937337e+00   1.6230351e+00  -1.9610499e+00   8.6489814e-02   1.0760063e+00   3.9935955e+00   2.5720223e+00  -1.9498120e+00  -2.5539855e-01  -1.6594288e+00  -5.9747963e-01  -1.7841301e+00  -3.1770618e-01   5.0960746e-01   7.2656823e-01   7.7814526e-01   1.3857260e-02   7.2150017e-01   4.2296718e-01  -3.4159791e-01  -4.9934788e-02  -9.7112007e-01   4.4909735e-01  -1.1200718e+00  -1.2613241e+00  -8.4102402e-01   4.6640520e-01   6.3981970e-01  -2.2053940e-01   9.2887157e-01   4.0869454e-01  -1.6888982e+00  -2.5687237e+00  -1.5288026e+00  -1.6110945e+00   1.7765658e+00   1.0240522e-01   1.0343731e+00  -4.9268721e-01  -5.7036353e-01  -1.8877921e+00   4.2232812e-02   3.5275711e-02  -2.1281048e-01   1.7909685e-01   4.7029062e-01   5.0179493e-01   1.6123126e+00  -5.9799839e-01   9.6589654e-01   1.2175178e-01   4.2015933e+00  -2.5937622e+00  -4.7342233e-01  -1.3105280e-01
   3.7204532e-02  -1.2910191e-01   1.9385740e-01  -1.2125605e-01  -4.3058185e-02  -4.0089558e-01   1.1018203e+00   4.6110054e-01  -1.8016067e-01  -1.6489475e+00   1.1068691e+00  -1.4915243e-01   2.5370568e+00  -4.1580997e-01   2.0462166e+00  -5.5624406e-01   1.3624750e+00   4.8254706e-01   4.3373658e-01  -9.4526268e-01  -5.6959958e-01  -2.8702789e+00   1.8114396e+00   4.0245984e-01  -2.2026385e-01  -4.4130171e-01  -7.8839686e-01  -7.2543157e-01   7.3031958e-01  -1.0961678e+00  -9.9242907e-01  -1.1473985e+00  -1.8811915e+00  -6.1518620e-01  -6.8403406e-01  -2.2480977e+00   1.4218734e+00  -1.3634179e+00   2.6142104e-02   2.7979397e+00   4.3555284e+00   4.3684399e+00  -1.5048598e+00   2.6306940e-01  -1.8894351e+00  -4.2920818e-01  -1.2544296e+00   7.0769975e-01   2.0305143e-01   8.1172042e-01   7.3959459e-01   3.4390754e-01   9.5984136e-01   1.4538203e+00   5.0543891e-02   7.6327316e-01  -6.8431906e-01   6.9398003e-01  -1.4057078e+00  -1.1397886e+00  -1.3193387e+00   3.7791591e-01   5.8528823e-01  -2.4554791e-01   1.1622908e+00   5.6199763e-01  -1.7727807e+00  -2.4174236e+00  -5.7447903e-01  -9.3310757e-01   6.3398561e-01  -1.2487049e-01   4.2355511e-01  -1.1037651e+00  -1.0452560e+00  -2.8144510e+00  -7.7388224e-01  -3.8965381e-01   2.6388243e-01   1.0348217e+00   8.5626977e-01   8.6609048e-01   2.3667141e+00   2.4482026e-02   1.1387740e+00   7.5728286e-02   4.7847299e+00  -2.4799405e+00  -3.6963838e-01   8.0536634e-02
  -4.2228989e-01  -4.3206440e-01   6.5070520e-01  -2.0563312e-01  -4.7434672e-01  -9.9973389e-01   1.5197915e+00   1.4814942e-01  -1.3413107e-01  -2.2913329e+00   1.2119307e+00  -2.3903291e-01   3.0857278e+00  -7.7130938e-01   1.8764180e+00  -1.0872647e+00   4.2000616e-01   6.3174342e-01   1.2036840e+00  -6.5633328e-01  -1.4405635e+00  -1.9666259e+00   1.0350284e+00   1.1845166e-01  -1.3649355e+00  -8.6029395e-02  -1.2607791e+00  -6.1941017e-01   1.3833878e+00  -1.4723513e+00  -1.9223394e+00  -2.6518242e-01  -9.3320659e-01  -2.4568360e-01  -2.0111538e-01  -2.3642390e+00   8.6451946e-01  -1.2590649e+00  -5.5382688e-02   3.5771650e+00   6.2009799e+00   4.1261901e+00  -2.2218329e+00  -3.5992816e-01  -1.5900510e+00  -8.4676064e-01  -1.6155898e+00   8.6722936e-02  -4.6193608e-01   7.2092733e-01  -1.0890607e-01   3.0058358e-01   1.6794970e-01   1.8063562e+00  -1.0902489e+00   1.1907703e+00  -1.0974358e+00   1.6208034e-01  -1.1688140e+00  -7.2277146e-01  -9.8391914e-01   8.1723741e-01   1.4241338e+00  -6.2266474e-02   1.2311494e+00   7.2504556e-01  -1.4334730e+00  -2.5436004e+00   2.4266702e-01  -5.8428437e-01  -3.4331370e-01   5.4627162e-01   8.1680054e-01  -1.4517545e+00  -3.1306142e-01  -2.1053166e+00  -5.2062761e-01  -1.2608554e+00   5.9336112e-02   4.4473903e-01   6.7168286e-01   5.5011752e-01   2.7501184e+00  -3.0241577e-01   1.1487853e+00  -8.0632765e-01   4.6414993e+00  -3.4906744e+00  -7.1945440e-03  -4.0755821e-01
  -4.6096687e-01  -7.3948748e-01   1.2557203e+00  -9.8820131e-02  -1.3264749e-01  -5.8985457e-01   1.7579574e+00   2.8399379e-01  -3.7306324e-02  -1.9258380e+00   1.2476250e+00   1.9922767e-01   3.0864499e+00  -3.1668604e-01   1.8099585e+00  -1.1663980e+00   1.5381559e-01   8.8748225e-01   1.5441200e+00  -6.5836247e-01  -2.0019006e+00  -2.0775511e+00   5.3642256e-01  -5.3940461e-01  -1.7410762e+00  -3.6415932e-01  -1.1722140e+00  -4.2037130e-01   1.3978892e+00  -1.2408763e+00  -2.3924363e+00  -6.8149197e-01  -8.1393262e-01  -1.3118273e-01  -9.1379477e-01  -2.5593128e+00   2.6268038e-01  -4.2179558e-01  -3.3855977e-01   3.6524447e+00   5.5568182e+00   2.4323831e+00  -2.2560046e+00  -1.3007316e-01  -1.8197494e+00  -8.0362829e-01  -1.8626537e+00   2.7722197e-01  -8.5752717e-01   1.0854809e+00  -9.5761530e-02   6.1817697e-01   1.5843093e-01   2.1912760e+00  -1.1053189e+00   1.5941889e+00  -9.7379063e-01  -2.5972137e-01  -1.2798141e+00  -4.4990453e-01  -8.9317048e-01   6.6039276e-01   2.2754623e+00  -2.6541191e-01   1.3317582e+00   8.0699523e-01  -1.7490195e+00  -2.2771763e+00   5.6127237e-01  -7.3898285e-01  -7.5385563e-01   1.6240489e-01   3.8090374e-01  -1.5095023e+00  -2.6665083e-01  -2.1597431e+00  -1.7236763e+00  -1.6023568e+00   2.8203348e-01   1.1874362e+00   1.3177102e+00   3.8913019e-01   2.8418295e+00  -8.5132898e-02   1.4681491e+00  -1.4677911e+00   4.8573825e+00  -3.4038249e+00   8.3642268e-02  -5.8175621e-01
  -4.8421980e-01  -8.2258662e-01   1.7147733e+00  -1.8139078e-03   8.0032069e-02  -6.0777559e-01   1.8002620e+00   2.8534613e-01  -1.9389462e-01  -2.1867018e+00   1.2658961e+00   5.2666344e-01   3.0518516e+00  -1.8547759e-02   1.3622715e+00  -1.4875451e+00  -4.8671349e-02   1.1060709e+00   1.9950125e+00  -3.8049861e-01  -2.0075842e+00  -1.7979567e+00  -1.3975621e-01  -1.3202580e+00  -2.2011520e+00  -5.9602158e-01  -1.2805561e+00  -3.7206579e-01   1.5048918e+00  -1.1495439e+00  -3.3751360e+00  -1.1444074e+00  -6.0874157e-01  -1.1151754e-01  -1.7325309e+00  -2.7567959e+00  -4.3697687e-01   1.8232694e-01  -8.9341677e-01   3.9262331e+00   5.1234802e+00   1.9915614e+00  -1.8256537e+00   2.0538101e-01  -1.7437676e+00  -6.4799090e-01  -1.6318696e+00   8.5947886e-01  -9.6982869e-01   1.2177698e+00  -2.2146588e-01   4.9428304e-01   7.0384296e-02   2.2515031e+00  -1.1793274e+00   1.7335228e+00  -6.7476787e-01  -3.8792564e-01  -1.2216776e+00  -1.1914399e-01  -7.8497045e-01   4.7264007e-01   2.8622482e+00  -3.1476572e-01   1.2678815e+00   4.5855237e-01  -1.6043985e+00  -2.0196088e+00   1.3578349e+00  -2.6111231e-01  -1.2833391e+00   1.0840331e-01  -6.9160329e-02  -1.7523080e+00  -2.7890754e-01  -2.2202457e+00  -2.6713883e+00  -2.1595505e+00   4.8325518e-01   1.7620710e+00   1.7298992e+00   4.2120639e-01   3.2138798e+00   4.6484384e-01   1.5796885e+00  -1.9931952e+00   5.4864067e+00  -3.2930109e+00   3.2524081e-01  -7.5787050e-01
  -3.8037260e-01  -3.7622758e-01   1.6190901e+00  -9.7187125e-02  -3.3330499e-01  -8.6901155e-01   1.5448506e+00   1.0664870e-01  -7.8853468e-01  -2.4913890e+00   1.1812012e+00   3.0846588e-01   2.8019375e+00  -6.3350054e-01   5.8159165e-01  -2.2924905e+00   7.0149229e-02   1.4013539e+00   2.5508885e+00   1.4068318e-01  -3.3366596e+00  -1.0218826e+00  -1.1015958e+00  -1.2914383e+00  -3.3845721e+00  -7.7032062e-01  -1.5922253e+00  -5.4703854e-01   1.4462066e+00  -1.9152304e+00  -4.9898597e+00  -1.4014718e+00  -1.7518705e-01   2.8349775e-02  -2.0521467e+00  -2.8646517e+00  -5.7078140e-01   1.4556008e-01  -8.2002889e-01   4.8217107e+00   5.8997919e+00   1.8597308e+00  -1.8247049e+00   4.7276617e-01  -2.2377697e+00  -7.3882356e-01  -1.2203040e+00   1.0831497e+00  -1.4039485e+00   1.4570630e+00  -4.5194770e-01   1.2906343e+00   1.2919974e-01   3.7001449e+00  -1.3180190e+00   2.6880055e+00  -3.3158084e-02  -1.6805083e-02  -1.1096983e+00   3.0297570e-01  -1.0058010e+00   5.7837024e-01   2.5510003e+00  -5.8155399e-02   8.6690190e-01   6.3747820e-01  -1.8889946e+00  -1.6173269e+00   2.0882183e+00   8.0741690e-01  -2.4912264e+00   5.1087312e-02  -1.9735733e-01  -2.4216536e+00  -4.7361242e-01  -2.5795120e+00  -2.4641258e+00  -2.5781621e+00   9.7951303e-01   2.1395627e+00   1.9138657e+00   8.8485165e-01   3.5552844e+00   9.8447308e-02   1.6858742e+00  -2.0570753e+00   5.1568086e+00  -3.4544918e+00   5.6583050e-01  -7.4174039e-01
  -5.6222317e-01  -7.7662149e-01   2.2224911e+00   8.3311032e-02  -2.3419159e-01  -9.3414696e-01   1.5015818e+00  -1.0569904e-01  -7.4462448e-01  -2.8381274e+00   1.2267830e+00   5.8001144e-01   2.8228262e+00  -3.8485852e-01   9.0336780e-01  -2.3892980e+00  -2.8403735e-01   1.3842197e+00   2.9607243e+00   1.1965899e-01  -2.5442842e+00  -8.8217687e-01  -9.9813788e-01  -2.0473886e+00  -3.1541420e+00  -5.9544625e-01  -1.4490850e+00  -2.1399133e-01   1.8011444e+00  -1.4434115e+00  -5.0434800e+00  -1.4726961e+00   1.7768379e-02  -1.9344840e-01  -2.6520215e+00  -3.2333642e+00  -1.2071195e+00   6.1775352e-01  -1.0630027e+00   4.6410720e+00   5.2468553e+00   1.5091099e+00  -2.0012773e+00   3.0465669e-01  -1.8951224e+00  -6.8513029e-01  -1.2959027e+00   1.1883811e+00  -1.6131092e+00   1.3730075e+00  -8.6336666e-01   4.2927707e-01  -2.2160068e-01   2.7547791e+00  -1.7358788e+00   2.2760850e+00  -1.6272606e-01  -5.1417642e-01  -9.0231584e-01   5.9323247e-01  -6.4986627e-01   4.8964019e-01   3.2221799e+00  -2.6624666e-01   1.2113778e+00   3.3635332e-01  -1.6764679e+00  -1.7264463e+00   2.6132131e+00   3.7802164e-01  -2.8838659e+00  -3.2728377e-01  -5.0019215e-01  -2.5274745e+00  -2.8829198e-01  -2.3075024e+00  -3.6174955e+00  -3.4152292e+00   1.1645174e+00   2.4209649e+00   2.1928138e+00   7.4223609e-01   4.0822136e+00   9.0297065e-01   1.7392409e+00  -2.7434742e+00   5.6574328e+00  -3.4503444e+00   7.7433579e-01  -9.4982144e-01
  -6.1720326e-01  -4.9056325e-01   1.8910334e+00   1.7699924e-01  -7.6919708e-01  -9.8299771e-01   9.1011081e-01   7.9061259e-02  -1.4274918e+00  -2.8905561e+00   8.4006338e-01   5.0720926e-01   2.3768707e+00  -7.6521044e-01   4.9836382e-01  -2.8428506e+00   2.4053549e-01   1.7236537e+00   3.0447527e+00   3.1896088e-01  -2.7954408e+00  -2.1863818e-01  -1.6865314e+00  -1.5672898e+00  -3.5293310e+00   4.5064955e-02  -1.3614160e+00   1.8484523e-02   2.3788192e+00  -1.7683226e+00  -5.4901756e+00  -8.6680440e-01  -1.8625031e-01  -3.5592386e-01  -3.0809476e+00  -3.6326047e+00  -9.0230743e-01   3.1903201e-01  -5.7782573e-01   4.9110112e+00   6.1767453e+00   2.5668974e+00  -1.8706217e+00   6.2947680e-01  -2.5644987e+00  -1.0337030e+00  -8.0665335e-01   1.8762158e+00  -1.7608439e+00   1.6848644e+00  -3.1138171e-01   1.1125690e+00   5.5191162e-01   4.0549160e+00  -1.5812118e+00   2.8595310e+00   1.9310780e-01  -1.5120755e-01  -1.2888967e+00   3.6911788e-01  -1.5550926e+00   3.0998543e-01   2.6856044e+00   7.7356759e-02   7.2877982e-01   4.2919066e-01  -2.4767185e+00  -2.0932814e+00   2.7380067e+00   2.5394205e-01  -3.6267802e+00  -2.8258939e-01   1.8519442e-01  -2.6659045e+00  -2.0559485e-01  -2.2795041e+00  -3.7050291e+00  -4.2558977e+00   1.5553968e+00   2.5556268e+00   2.7475760e+00   1.7422018e+00   5.3191858e+00   1.5620823e+00   1.9723750e+00  -2.1439166e+00   5.3467085e+00  -3.5658385e+00   8.3465530e-01  -7.4789697e-01
  -8.4857671e-01  -4.9531745e-01   1.7886879e+00   2.8417905e-02  -1.0889432e+00  -1.5156342e+00   6.6558889e-01  -2.7670235e-01  -1.5025588e+00  -3.2241150e+00   5.5660144e-01  -1.2199795e-01   2.1299094e+00  -1.4254479e+00   3.9925289e-01  -3.2676828e+00   1.1652040e-03   1.4456771e+00   3.1020804e+00   4.3684740e-01  -2.3713026e+00   2.5797082e-01  -1.2825010e+00  -9.9532050e-01  -3.3736352e+00   7.8178245e-02  -1.3476935e+00   1.1663049e-02   2.1867189e+00  -2.0403993e+00  -5.2509603e+00  -1.3335628e-01   3.1442540e-01  -4.6014961e-01  -2.3471493e+00  -3.3256743e+00  -1.1024546e+00   5.5510934e-02  -7.8896039e-01   5.0111000e+00   6.3206938e+00   3.0685100e+00  -2.3958645e+00  -2.3869498e-01  -2.0136461e+00  -1.4474676e+00  -6.3700574e-01   6.5564718e-01  -1.7802789e+00   1.3291190e+00  -1.0568106e+00   8.6592825e-01  -1.5531375e-01   3.4047831e+00  -2.3800757e+00   2.3930265e+00  -5.9542025e-02  -4.9563673e-01  -9.7183564e-01   3.9023700e-01  -1.6181426e+00   3.8519060e-01   2.3372239e+00   9.1580682e-02   7.0737875e-01   4.3921818e-01  -2.1144319e+00  -2.1467425e+00   2.6074641e+00   2.4784431e-01  -3.4958543e+00   5.3943793e-01   7.0463205e-01  -2.2638608e+00   2.5891994e-01  -9.9431116e-01  -2.3988471e+00  -3.8993919e+00   1.2070859e+00   1.5624056e+00   2.0198183e+00   1.7033707e+00   5.1020496e+00   1.3129440e+00   1.6453704e+00  -2.4023473e+00   4.4553716e+00  -4.1299312e+00   8.7669256e-01  -9.8586027e-01
  -2.7458029e-01  -3.1135841e-01   1.1903063e+00  -2.9823576e-01  -9.6445499e-01  -1.1198020e+00   8.4054468e-02  -1.8135902e-01  -1.9397927e+00  -3.0081271e+00   3.5365222e-01   1.3507017e-01   1.5605834e+00  -5.8133005e-01   5.7772486e-01  -2.7698163e+00   5.3047330e-01   1.4472904e+00   1.9042759e+00   6.0227123e-01  -1.6844911e+00  -1.2928873e+00  -7.6583339e-02  -1.1958838e+00  -2.9488371e+00  -1.9697332e+00  -1.3769671e+00  -4.9868514e-01   1.5831626e+00  -1.1060330e+00  -3.4863597e+00  -7.7723646e-01   8.4921014e-02   3.4606585e-02  -2.2384157e+00  -2.6537302e+00  -1.5597499e+00   4.6881199e-01  -1.4391172e+00   5.5088000e+00   4.3821698e+00   4.1566692e+00  -2.6681903e+00   6.7899013e-02  -2.0316981e+00  -1.1347637e+00  -1.0899585e+00   8.0166162e-01  -1.2689256e+00   1.8148314e+00  -8.0923438e-01   7.7803812e-01  -2.8737245e-02   2.6227060e+00  -1.9162481e+00   1.8282596e+00   5.4125225e-01  -5.7651983e-01  -1.0662614e+00   1.6358731e-01  -1.5166032e+00   3.2182442e-01   2.8599309e+00   2.8348698e-02   6.6263823e-01   3.3305073e-01  -2.6801422e+00  -1.7956227e+00   1.1192711e+00  -2.7297045e-01  -2.2085324e+00  -2.9732504e-01   3.8272734e-01  -1.5230279e+00   4.0760038e-01  -1.9116757e-01  -3.1545822e+00  -2.7771347e+00   1.2776396e+00   2.1402276e+00   2.5914975e+00   1.8745461e+00   5.5920073e+00   2.0073024e+00   1.8715032e+00  -2.3631491e+00   4.5653755e+00  -3.3702315e+00   5.5385500e-01  -7.5977900e-01
   1.6352945e-01  -1.2061913e-01   7.6530491e-01  -7.0243569e-01  -6.8393504e-01  -1.4963799e+00  -4.1578488e-01  -5.1444295e-01  -2.4282863e+00  -3.3378647e+00   7.9572251e-02  -3.5315057e-01   9.8434652e-01  -6.0874153e-01   3.9881941e-01  -2.6818561e+00   7.3492448e-01   1.0610388e+00   1.0450150e+00   6.2572899e-01  -5.6339568e-01  -2.3909455e+00   1.1149789e+00  -1.2603882e+00  -1.9523653e+00  -3.7947135e+00  -1.2838542e+00  -1.3222508e+00   3.4984514e-01  -7.2486332e-01  -2.2151524e+00  -1.1434671e+00   2.2638817e-01   2.8172703e-01  -1.2343153e+00  -1.5899015e+00  -2.1606528e+00   3.2685641e-01  -2.5490262e+00   5.8239881e+00   2.3305980e+00   5.6636153e+00  -2.3329089e+00  -1.0991197e-01  -1.1776467e+00  -9.0687344e-01  -7.3734132e-01   2.9772876e-01  -5.3200884e-01   1.6668595e+00  -1.0705509e+00   3.2253024e-01  -4.6429993e-01   1.3921799e+00  -1.6591566e+00   7.8590366e-01   9.0478214e-01  -6.8129147e-01  -6.5124569e-01   5.8644737e-02  -1.2428276e+00   2.0736098e-01   2.4958347e+00  -7.5866138e-02   7.9159121e-01   3.3960067e-02  -2.2133410e+00  -1.3146940e+00   7.2734437e-02  -1.7172807e-01  -1.0694521e+00  -3.7437157e-01   1.1704423e-01  -6.9672353e-01   5.1243259e-01   1.1733108e+00  -2.1489809e+00  -1.1676902e+00   8.8541650e-01   1.7822276e+00   2.1350818e+00   1.7689200e+00   5.0229660e+00   2.0229615e+00   1.6797800e+00  -2.4012633e+00   3.5590381e+00  -2.7191221e+00   2.5994253e-01  -5.7116935e-01
   3.0826890e-01   1.5640164e-02   3.6396544e-01  -8.2652684e-01  -6.3833380e-01  -1.2994076e+00  -1.0849434e+00  -3.7301477e-01  -2.9169863e+00  -3.0462197e+00  -2.8144207e-01  -5.0378650e-01   1.3225140e-01  -4.7044749e-01   3.5160263e-01  -2.6017389e+00   1.2123724e+00   7.9986788e-01   4.6903189e-01   3.8062435e-01   6.1557387e-01  -2.9145992e+00   1.9023455e+00  -1.1741476e+00  -9.8934575e-01  -4.5711169e+00  -8.7933277e-01  -1.4065035e+00  -1.8408865e-01  -3.8924268e-01  -1.0664788e+00  -1.5148177e+00  -1.3532131e-01   3.0765899e-02  -1.6754406e+00  -1.7865485e+00  -1.9176922e+00   4.2743810e-01  -2.3461132e+00   5.9069646e+00   9.7227207e-01   7.4012394e+00  -2.4171622e+00  -1.4265649e-01  -1.2989131e+00  -8.0960045e-01  -3.3218488e-01   2.4185314e-01  -1.0423142e-01   1.6410223e+00  -7.3406581e-01   2.2075970e-01  -6.2748438e-03   8.4301520e-01  -1.1514428e+00   3.4291369e-01   1.1532738e+00  -6.4871314e-01  -6.9013454e-01  -1.2950700e-01  -1.5389656e+00   3.2241528e-02   1.9465615e+00  -2.5937775e-01   4.9809419e-01  -1.6219913e-01  -2.5591394e+00  -1.2271104e+00  -3.4853655e-01  -6.2290002e-01  -5.2730335e-01  -7.7512664e-01  -2.1064239e-01  -3.0752098e-01   2.7572165e-01   1.2344475e+00  -2.1640239e+00  -4.8068820e-01   1.0930192e+00   1.7122363e+00   2.1048871e+00   1.8874154e+00   5.3174752e+00   2.7366625e+00   1.4932090e+00  -2.0979357e+00   3.2354405e+00  -2.3886880e+00   9.6109322e-02  -3.5036209e-01
   5.1280752e-01   4.0285990e-01  -1.3882900e-01  -8.3934364e-01  -9.4211670e-01  -1.2387590e+00  -1.5745810e+00  -5.1990347e-01  -3.0683991e+00  -3.2474176e+00  -2.1804932e-01  -5.8421638e-01  -2.1244992e-01  -7.9131369e-01   2.6768694e-01  -2.6819186e+00   1.7380295e+00   6.7237486e-01   3.9073541e-01   8.2161120e-01   7.6246105e-01  -2.5700489e+00   1.5985139e+00  -1.3744685e+00  -9.9840444e-01  -4.1820421e+00  -1.0140448e+00  -1.2385342e+00   4.0393888e-01  -4.3872357e-01  -8.3292060e-01  -1.3333157e+00  -1.2545826e-01  -6.6200866e-02  -1.9112221e+00  -1.7853132e+00  -1.2127516e+00  -2.7289750e-01  -1.7631357e+00   5.3058721e+00   1.3510313e+00   6.9983181e+00  -1.8990014e+00   5.0902855e-02  -8.5455734e-01  -3.3900656e-01   5.4633064e-02   3.5518081e-01   4.3929347e-01   1.6555505e+00  -4.6926801e-01   1.9703692e-01   1.2031379e-01   5.4852885e-01  -1.0751757e+00   4.5564443e-02   1.4870868e+00  -8.0338709e-02  -5.0466935e-01  -5.1267921e-02  -1.4515161e+00   2.7850510e-01   1.1327100e+00   1.8940557e-01  -1.0968630e-01  -4.3056963e-01  -2.3266542e+00  -1.0527156e+00  -4.0874368e-01  -6.0696733e-01  -8.4349668e-01  -1.3264799e+00   3.5613718e-01  -4.2634259e-01   1.5123530e-01   9.9421811e-01  -1.6335976e+00  -1.0814788e+00   1.2740883e+00   1.1462050e+00   1.8346314e+00   2.1980053e+00   5.8805224e+00   3.0362078e+00   1.2388058e+00  -1.2743008e+00   3.7297761e+00  -1.9886968e+00   1.4365041e-01  -3.9643968e-01
   6.4386786e-01   4.1599929e-01  -3.3986245e-01  -9.6411738e-01  -5.4486168e-01  -1.0286291e+00  -1.6995409e+00  -4.5364603e-01  -2.7534692e+00  -2.7916938e+00  -1.1480657e-01  -6.4703501e-01  -6.2995032e-01  -5.8424258e-01   2.9235214e-01  -2.3851059e+00   1.9355389e+00   3.4989559e-01   2.1892563e-02   6.9877422e-01   1.9531552e+00  -2.9506667e+00   1.8971007e+00  -1.6540188e+00   1.3595458e-02  -4.6340203e+00  -6.5874704e-01  -1.1792906e+00   2.5003521e-01   6.9767597e-02   4.9969408e-01  -1.1582802e+00  -1.5570138e-01  -1.8337356e-01  -2.1861571e+00  -1.7222263e+00  -1.0488712e+00  -3.6641927e-01  -1.8526002e+00   4.2554866e+00   9.4202749e-02   6.7271798e+00  -1.5369214e+00  -2.6007957e-01  -2.4906203e-01  -9.3348906e-02   2.7026235e-01  -3.0536290e-01   1.1495722e+00   1.3313725e+00  -2.0050656e-01  -1.3364387e-01   1.6626494e-01  -6.7434187e-01  -8.5785112e-01  -9.1085844e-01   1.4727356e+00  -1.8344175e-01  -2.4946469e-01  -1.3350217e-01  -1.1076772e+00   3.6288456e-01   7.3371829e-01   2.0466608e-01  -6.1814170e-01  -8.3136605e-01  -1.9839658e+00  -8.1238821e-01  -8.9558551e-01  -1.0462540e+00  -4.2858352e-03  -1.2996193e+00   4.9103986e-01   3.7418985e-01   2.3256274e-01   1.6506045e+00  -8.6029973e-01  -3.4865717e-01   9.6983285e-01   4.0118329e-01   1.2982468e+00   1.7973663e+00   5.4858242e+00   3.2412471e+00   8.0903657e-01  -1.0386330e+00   3.6614433e+00  -1.6773156e+00   3.4565715e-02  -5.3826356e-01
   1.0537069e+00   7.5260505e-01  -6.7591729e-01  -1.0588450e+00  -4.6954436e-01  -1.0194357e+00  -1.9767334e+00  -7.0312829e-01  -2.6781264e+00  -2.7846200e+00   2.1000940e-01  -6.6875173e-01  -8.4763821e-01  -7.0658531e-01   2.7350678e-01  -2.1954241e+00   2.3292130e+00   1.3627351e-01   1.2220716e-02   1.0185509e+00   2.4870056e+00  -3.1889090e+00   1.7125590e+00  -2.1659677e+00   5.2075311e-01  -4.7517015e+00  -5.6291507e-01  -1.2675753e+00   4.7321723e-01   4.3513133e-01   1.0342009e+00  -1.1320763e+00   6.1182717e-02   1.1302785e-01  -2.3767652e+00  -1.4499024e+00  -6.7434518e-01  -8.9253210e-01  -1.6115120e+00   3.5402572e+00  -3.7526383e-01   6.3479319e+00  -8.9011382e-01   9.7613762e-02   3.6010842e-01   6.5884381e-01   4.6582697e-01  -6.3219689e-02   1.7344746e+00   1.1817801e+00  -8.6307191e-03  -3.3814064e-01   2.7015412e-01  -1.2511336e+00  -5.5028837e-01  -1.4041894e+00   1.7999400e+00   3.3067544e-01   7.0479570e-02   6.4194982e-02  -6.6048682e-01   7.5163432e-01  -5.8201158e-03   5.9424158e-01  -1.0715263e+00  -9.7379895e-01  -1.5860308e+00  -3.4715129e-01  -1.1112560e+00  -8.8352420e-01  -1.2131041e-01  -2.0413179e+00   5.8658867e-01   5.3574612e-01   6.8664354e-02   1.5789256e+00  -2.9156331e-01  -2.7372665e-01   1.1951120e+00   1.1136692e-01   9.1134322e-01   1.6644826e+00   5.6407933e+00   3.2401723e+00   4.5231788e-01  -4.3322909e-01   4.2519896e+00  -1.1488927e+00   3.5961191e-04  -4.9249500e-01
   1.0669012e+00   9.0608316e-01  -1.0315106e+00  -1.1307647e+00  -4.5117145e-01  -9.1429630e-01  -2.2216425e+00  -7.4387643e-01  -2.5884196e+00  -2.5652995e+00   1.0815917e-01  -8.6853409e-01  -1.1777492e+00  -8.5892841e-01   1.7036873e-01  -2.0780398e+00   2.6272953e+00  -2.3882740e-01  -2.7043545e-01   1.0173531e+00   2.9630968e+00  -3.2476649e+00   1.7004929e+00  -2.0268672e+00   1.0147394e+00  -4.5986362e+00  -3.5034162e-01  -1.1713371e+00   4.6570273e-01   5.4789343e-01   1.7277165e+00  -7.8986083e-01  -7.8875884e-02  -2.6020026e-02  -2.2210425e+00  -1.3125169e+00   8.6462954e-02  -1.2865332e+00  -1.1427588e+00   3.0653341e+00  -6.0470540e-01   6.5465774e+00  -5.5074460e-01  -1.7014491e-01   1.1183710e+00   1.0634097e+00   9.0816524e-01  -7.6104708e-01   2.4445375e+00   9.9279088e-01   1.1567853e-01  -3.6515225e-01   3.6665555e-02  -2.1746879e+00  -4.2630863e-01  -1.9446333e+00   1.6747361e+00   4.5911385e-01   3.0847583e-01  -2.4129230e-02  -6.5194475e-01   9.4639740e-01  -8.7617830e-01   7.0769193e-01  -1.4828674e+00  -1.0978769e+00  -1.1308177e+00  -9.2887513e-02  -1.5152515e+00  -1.3102351e+00   1.4572953e-01  -2.0992107e+00   9.1748984e-01   8.2039507e-01  -2.9523747e-02   1.5465752e+00   8.9410640e-01   2.6734167e-01   9.1675582e-01  -8.5448936e-01   1.8083711e-01   1.5129530e+00   5.4539662e+00   3.2709143e+00  -7.6468367e-02   1.4774317e-01   4.0534791e+00  -9.6746394e-01  -1.9018032e-01  -6.1076994e-01
   1.2777674e+00   1.2857674e+00  -1.7501281e+00  -1.2368137e+00  -9.3148561e-01  -6.8698459e-01  -2.8249013e+00  -4.4602406e-01  -3.5635562e+00  -2.4656478e+00  -1.1463045e-01  -8.3887349e-01  -1.7628397e+00  -7.0370076e-01   5.9479979e-02  -1.8244409e+00   3.3354867e+00  -4.7346656e-02  -1.0170394e+00   8.5081918e-01   3.4484318e+00  -3.9439480e+00   2.1790105e+00  -1.4919531e+00   1.4319559e+00  -5.1740796e+00  -2.1327909e-01  -1.3618791e+00   4.4394488e-01   8.4625468e-01   3.0019821e+00  -4.6475490e-01  -5.9587235e-01   5.2737480e-02  -2.5335090e+00  -1.5080199e+00   7.0567970e-01  -1.6868764e+00  -4.4334197e-01   3.8718687e+00  -5.7912155e-01   1.0016621e+01  -7.5650302e-01   1.4164728e-01   7.7128129e-01   1.2534056e+00   8.9553721e-01  -1.5635799e-01   2.7949819e+00   1.2120964e+00   7.2453861e-01  -1.7970705e-01   6.9256277e-01  -1.9804638e+00   2.0100881e-01  -1.8235955e+00   2.0067495e+00   8.3278008e-01   1.1973784e-01  -4.2553169e-01  -9.2169757e-01   1.2620151e+00  -1.2157106e+00   9.4583411e-01  -1.7370774e+00  -9.1187094e-01  -1.6693073e+00  -2.1176404e-01  -2.3572887e+00  -1.8275076e+00   5.9550972e-01  -2.6153918e+00   9.5074273e-01   8.7729020e-01  -1.1247493e-02   1.2382996e+00   8.6781220e-01   9.7618285e-01   1.2630757e+00  -6.1594088e-01   6.1064191e-01   2.0598629e+00   6.3990464e+00   4.0165356e+00   7.1321191e-02   1.0254851e+00   3.9496241e+00  -6.2394001e-01  -4.3044573e-01  -1.2075018e-01
   1.5294695e+00   1.4367149e+00  -2.0458020e+00  -1.3618888e+00  -6.1085178e-01  -6.1198405e-01  -3.1793156e+00  -4.3666703e-01  -4.1149760e+00  -2.5723623e+00  -3.5714773e-01  -9.4446489e-01  -2.2019568e+00  -4.0388966e-01   2.4095814e-02  -1.3942342e+00   3.6837356e+00  -4.1033381e-01  -1.4898593e+00   6.2970286e-01   4.5306332e+00  -4.9265989e+00   2.9336404e+00  -1.4063611e+00   2.6157446e+00  -6.0420063e+00   1.5393069e-01  -1.7002406e+00  -5.6434779e-01   1.1981408e+00   4.0763859e+00  -8.4937901e-01  -8.7050828e-01   1.4694035e-01  -2.1777748e+00  -9.2005054e-01   9.6462215e-01  -1.6684944e+00  -4.3841661e-01   4.6535276e+00  -1.7864787e+00   1.2709607e+01  -4.1927071e-01   9.0282507e-02   1.3880398e+00   1.8398056e+00   1.2583398e+00  -2.6322283e-01   3.4678035e+00   9.4399466e-01   8.8346979e-01  -4.0754173e-01   7.4521406e-01  -2.8425715e+00   9.0447713e-01  -2.2737972e+00   2.0904415e+00   9.9387000e-01   2.6437285e-01  -7.0256029e-01  -8.9901201e-01   1.2463285e+00  -1.8779380e+00   7.9049649e-01  -1.6756709e+00  -1.0137222e+00  -1.2565098e+00   2.4021000e-01  -2.9215292e+00  -1.9033469e+00   1.4032898e+00  -2.9130492e+00   4.6939544e-01   1.2799777e+00  -2.1785999e-01   1.0539294e+00   1.6087774e+00   2.4961329e+00   1.1769625e+00  -7.1881763e-01   1.1511954e-01   1.7295978e+00   6.2235579e+00   4.3177513e+00  -2.3499081e-01   1.5082084e+00   3.8521124e+00   8.6037909e-03  -7.3216882e-01   1.8954485e-01
   1.4564637e+00   1.3503061e+00  -2.6254493e+00  -1.5579513e+00  -7.6922065e-01  -7.8707542e-01  -3.0336527e+00  -3.8061336e-01  -3.8348197e+00  -2.5969766e+00  -3.3534526e-01  -8.9046189e-01  -2.0634811e+00  -7.3456778e-02   3.3060781e-02  -7.8770904e-01   3.3482080e+00  -6.6441791e-01  -2.1117577e+00   9.1572422e-01   4.2250175e+00  -5.1816032e+00   2.9692691e+00  -1.0764265e+00   2.2845909e+00  -6.4002793e+00  -1.1695030e-01  -1.9684432e+00  -2.4345574e-01   1.8915619e+00   5.1778690e+00   2.3368725e-01  -4.8289194e-01   8.9541259e-01  -1.1190176e+00  -2.0376827e-01   1.3641850e+00  -1.8882229e+00  -2.7668226e-01   4.9686790e+00  -1.0544258e+00   1.3102930e+01  -6.1763926e-01  -3.5728388e-01   2.4700400e+00   2.2109053e+00   6.5210426e-01  -1.2655565e+00   3.9530037e+00   6.9318748e-01   4.8842800e-01  -6.1386345e-01  -1.5741760e-01  -4.0277005e+00   6.5366198e-01  -2.7481375e+00   1.6373525e+00   7.8584748e-01   4.4126388e-01  -7.4462741e-01  -2.1508736e-01   2.3138656e+00  -1.6783442e+00   1.2750858e+00  -1.6977162e+00  -5.1485740e-01  -4.7041355e-01   6.1983020e-01  -4.0305183e+00  -2.3405785e+00   2.0001659e+00  -2.6792987e+00   1.1793206e+00   1.9377605e+00   3.8408437e-01   2.0974249e+00   2.8470584e+00   3.3295866e+00   5.2351444e-01  -1.7428271e+00  -5.6509584e-01   1.2558372e+00   6.1628684e+00   4.0327563e+00  -6.0023642e-01   1.8743328e+00   3.6985356e+00   1.1605304e-01  -9.7674729e-01  -2.2681200e-03
   1.4112396e+00   1.5602330e+00  -3.1858223e+00  -1.6208013e+00  -1.2223307e+00  -9.3458810e-01  -3.1425042e+00  -4.4340582e-01  -4.1245848e+00  -3.1232876e+00  -2.4323599e-01  -5.7360916e-01  -1.8764654e+00   2.1543878e-01  -4.2107059e-02  -4.4413008e-01   3.3585028e+00  -6.5631301e-01  -2.1825169e+00   1.4185530e+00   3.6401007e+00  -5.0866212e+00   2.4343177e+00  -9.8533084e-01   1.4627150e+00  -6.4388959e+00  -5.1142743e-01  -2.0500227e+00   3.4189194e-01   2.2275037e+00   5.2853473e+00   9.0302638e-01  -2.1049804e-01   1.4811653e+00  -7.9848693e-01   5.8370704e-02   1.8966426e+00  -2.1499371e+00   3.0175326e-01   6.0631748e+00   5.4142070e-01   1.4847182e+01  -8.1058508e-01  -4.9826223e-01   3.1228167e+00   2.8474564e+00   4.0063474e-01  -1.5542948e+00   4.3013723e+00   5.5491571e-01   2.3749198e-01  -8.3430220e-01  -6.9203449e-01  -4.7149082e+00   5.4382670e-01  -2.6219470e+00   1.6020897e+00   9.8412761e-01   6.9752975e-01  -6.2246719e-01   2.7807986e-01   3.2055372e+00  -1.6236648e+00   1.7603421e+00  -2.0463238e+00  -3.5417029e-01   1.0897893e-01   1.0486720e+00  -4.2852791e+00  -2.3106410e+00   1.7853557e+00  -2.8307841e+00   1.5623494e+00   1.7717800e+00   7.3330017e-01   1.9091244e+00   3.4754148e+00   3.4738631e+00   4.8217858e-01  -2.0867491e+00  -8.7911378e-01   1.0645320e+00   7.0373215e+00   4.1906791e+00  -8.8418952e-01   2.3640670e+00   4.5449523e+00   2.1848564e-01  -9.6543437e-01  -7.9537989e-02
   8.0676905e-01   1.1645514e+00  -2.2449680e+00  -1.0098496e+00  -1.2493428e+00  -1.3640675e-01  -2.7613611e+00  -1.5171461e-01  -3.6452646e+00  -1.8592284e+00  -3.4839483e-01  -6.6425653e-01  -2.1284432e+00  -4.2136132e-01   1.8357392e-01  -6.5976878e-01   3.0915337e+00  -6.6572922e-01  -1.2844463e+00   4.0374705e-01   3.3980125e+00  -3.7237704e+00   1.6665708e+00  -4.4329600e-01   2.1665070e+00  -3.6267868e+00   2.9707334e-01  -8.1109785e-01   5.8154200e-01   1.4425864e+00   4.7817424e+00   1.5516850e+00  -6.1303794e-01   3.6042282e-01  -2.2497469e+00  -9.9033365e-01   2.8257350e+00  -2.2358254e+00   1.9960369e+00   4.2695931e+00   7.0774367e-01   1.2302903e+01  -5.1412298e-01  -1.8988722e-02   2.8882156e+00   3.0246012e+00   7.2509386e-01  -1.0158806e+00   3.7077344e+00   7.8071714e-01   8.1045930e-01   9.4515870e-02  -1.9188244e-01  -3.6179746e+00   5.3979879e-01  -1.7390179e+00   8.8859811e-01   8.7154574e-01   3.5978710e-01  -6.6535020e-01  -3.8597754e-01   2.6041594e+00  -2.1668976e+00   1.4221991e+00  -1.7388139e+00   1.0067104e-01   4.3160736e-02   8.3083810e-01  -3.2366120e+00  -3.0984485e+00   1.0311395e+00  -2.7224265e+00   1.4372792e+00   1.1908062e+00   3.4473769e-01   3.2645970e-01   3.0083124e+00   2.5783878e+00   8.7550744e-01  -2.2893029e+00  -8.6880166e-01   7.5892804e-01   6.1953343e+00   3.9055946e+00  -7.2698559e-01   2.6543026e+00   3.9280040e+00   1.2194754e-02  -9.0007586e-01  -1.7934948e-01
   1.1070729e+00   1.2127745e+00  -2.2194334e+00  -1.0330918e+00  -7.1751446e-01  -3.7807812e-02  -2.2656030e+00   3.6128717e-02  -3.4552321e+00  -1.7110347e+00  -2.6639461e-01  -4.0963452e-01  -2.0761258e+00   1.1138828e-01  -5.5207896e-01  -2.7909772e-01   2.7387604e+00  -6.4709827e-01  -1.7352414e+00   6.4122979e-01   2.5289392e+00  -4.0139156e+00   1.1599616e+00  -7.2814908e-01   1.6499542e+00  -4.3579035e+00   1.0852087e-02  -1.4424602e+00  -1.6302632e-01   1.7601960e+00   4.3959166e+00   1.1520763e+00  -4.3702162e-01   9.5933377e-01  -1.9186393e+00   2.7545848e-01   2.4543461e+00  -1.9723072e+00   1.1848499e+00   4.2290088e+00  -6.7386449e-01   1.0885537e+01   7.9940143e-01   8.3032837e-01   3.9378953e+00   3.8882848e+00   5.7269055e-01  -5.1520939e-01   4.1756806e+00   8.9360977e-01   6.3199724e-01   2.7583639e-01  -9.7633624e-01  -4.0925445e+00   9.6082098e-01  -1.8442059e+00   1.0977645e+00   9.9091454e-01   5.1938408e-01  -5.1756758e-01   3.6594124e-01   2.8928280e+00  -1.7120761e+00   1.5867780e+00  -1.2950856e+00   3.7637613e-01   1.1971661e+00   1.9219782e+00  -3.6630365e+00  -2.2752288e+00   1.6721522e+00  -2.7294526e+00   8.1119567e-01   1.2905430e+00   2.1711884e-01   3.0040570e-01   3.1548607e+00   3.7242047e+00   3.6686400e-01  -2.0264035e+00  -1.0329471e+00   2.6763450e-01   4.9179743e+00   3.2834856e+00  -7.0830720e-01   2.7405806e+00   3.7664568e+00   1.0562846e+00  -1.1438675e+00  -2.1451509e-01
   7.2252151e-01   7.9191567e-01  -1.9235843e+00  -8.5393867e-01  -4.6030095e-01   1.5893929e-01  -1.6114420e+00   1.9844143e-02  -2.4739901e+00  -1.3533179e+00  -1.6439145e-01  -1.2147249e-02  -1.6318718e+00   5.6785585e-01  -5.1040495e-01   1.8024968e-01   1.9552895e+00  -8.5436049e-01  -1.6107293e+00   8.2187366e-01   1.5969467e+00  -3.5004572e+00   3.3861499e-01  -6.8817529e-01   8.7884906e-01  -3.6047081e+00  -1.5903682e-01  -1.1516158e+00   1.5818079e-01   2.1490392e+00   4.0938831e+00   1.8949201e+00  -3.6948071e-02   1.2511347e+00  -1.6306227e+00   8.5787494e-01   2.4167821e+00  -1.5813825e+00   1.0493983e+00   3.5798156e+00  -2.9444828e-01   8.0383003e+00   1.1302079e+00   7.5466199e-01   5.2837274e+00   4.5888353e+00   1.9783301e-01  -1.3293431e+00   4.4009251e+00   8.7715613e-01   1.1506075e-01   2.3848569e-01  -2.2783539e+00  -5.3322809e+00   4.0230045e-01  -1.9922378e+00   4.1243495e-01   4.1996118e-01   7.4798926e-01  -2.6025953e-01   9.5994929e-01   3.2374220e+00  -1.0357250e+00   1.6462480e+00  -1.1160348e+00   6.0539696e-01   2.3962509e+00   2.6162863e+00  -3.8555557e+00  -2.6212978e+00   1.9076918e+00  -2.1021641e+00   1.1218827e+00   1.6160615e+00   6.4630392e-01   7.6297497e-01   3.5822679e+00   3.9211094e+00  -3.5485219e-01  -2.7170161e+00  -1.6252913e+00  -6.6026113e-01   4.0665658e+00   2.7224296e+00  -9.8310777e-01   2.4665177e+00   4.0009621e+00   1.1681580e+00  -1.1991531e+00  -8.0150934e-01
   2.3234667e-01   8.4752788e-01  -1.8306293e+00  -7.3135700e-01  -9.1586554e-01  -1.0703007e-01  -1.4763398e+00  -3.6986080e-01  -2.5148071e+00  -2.0070150e+00  -1.7147865e-01   1.4202086e-01  -1.3105063e+00   4.2401018e-01  -6.3360242e-01   1.7548536e-02   1.3351960e+00  -8.8389116e-01  -7.1483160e-01   1.3811717e+00   7.7824732e-01  -2.2596617e+00  -6.3068827e-01  -5.7816893e-01  -2.9488077e-01  -2.7280149e+00  -6.0595926e-01  -8.0138315e-01   4.9900341e-01   1.6529535e+00   2.8978644e+00   2.4028591e+00   7.7962346e-01   1.4818186e+00  -1.5224504e+00   9.7973601e-01   2.4468862e+00  -1.4891463e+00   1.4622171e+00   4.5213758e+00   1.9081747e+00   8.5305899e+00   7.0898602e-01   4.1205805e-01   5.8787430e+00   5.0989196e+00   2.2742649e-01  -1.7425116e+00   4.2228178e+00   6.7627007e-01  -6.0188287e-01   9.9827222e-02  -3.1159995e+00  -5.6674612e+00  -4.1035659e-01  -1.3554838e+00   1.2451999e-01   3.2245403e-01   1.2016443e+00   1.6245082e-01   1.1798563e+00   3.4042198e+00  -7.5008374e-01   1.7327965e+00  -1.4820184e+00   3.9923497e-01   3.3546244e+00   3.1565049e+00  -2.6931632e+00  -1.7226948e+00   1.2521445e+00  -1.2024444e+00   1.1891622e+00   9.8680218e-01   1.1514800e+00   3.9136463e-01   4.1670164e+00   3.5377428e+00  -3.1813836e-01  -3.0459634e+00  -2.2135555e+00  -1.3121376e+00   4.3704896e+00   2.4522568e+00  -1.3258182e+00   2.1835005e+00   5.0368333e+00   6.0053925e-01  -7.6839800e-01  -1.2203252e+00
  -4.9678606e-01   3.9246142e-01  -1.4742697e+00  -8.9994265e-02  -1.7693753e+00   3.1918988e-01  -1.4308097e+00   4.3848191e-01  -3.1198994e+00  -1.2849527e+00  -6.1649446e-01   5.5027927e-01  -1.4600007e+00   3.8837886e-01  -4.4233453e-01   7.1194209e-02   1.0741730e+00  -1.8046992e-01  -4.1478473e-01   4.5443076e-01  -2.1934891e-01  -1.0516567e+00  -1.3227956e+00   8.0402032e-01  -7.1831314e-01  -3.5267369e-01  -1.2761885e-01   7.0282370e-02   1.3617828e+00   1.3357671e+00   2.4254955e+00   3.7580172e+00   1.1686457e-01   9.3987291e-01  -2.7529958e+00  -2.4832292e-01   3.0047372e+00  -1.3341637e+00   3.2199194e+00   4.8593699e+00   3.6709684e+00   1.0023156e+01  -2.2098713e-03   1.1276272e+00   4.3613058e+00   4.4681943e+00  -2.2970851e-01  -8.2171262e-02   2.8252893e+00   1.1155948e+00   1.2650200e-01   1.0490928e+00  -1.9763076e+00  -3.3227109e+00  -2.1108573e-01   3.8612488e-01  -4.3116693e-01   1.2227642e-01   1.9024162e-01  -3.3358326e-01   1.6083395e-01   3.3329202e+00  -2.5598464e-01   1.7438822e+00  -7.9564003e-01   1.6253283e+00   2.1349914e+00   2.2005491e+00  -2.2767503e+00  -2.8646922e+00   2.5300423e-01  -1.0835565e+00   1.3762326e+00   2.7445050e-01   1.3169463e+00  -6.5413883e-01   2.2654976e+00   2.1458058e+00   3.7993581e-01  -2.0930103e+00  -8.4211086e-01  -6.5717717e-01   5.4772077e+00   3.1155450e+00  -3.6733081e-01   2.6162002e+00   4.2571689e+00   2.6347567e-01  -7.2492714e-01  -7.1228222e-01
  -5.3742551e-01   3.1190006e-01  -1.5103338e+00   1.0787821e-01  -1.1980245e+00  -1.0561625e-01  -1.5174572e+00   8.3066017e-01  -3.8956197e+00  -2.0255033e+00  -1.1709486e+00   7.9423649e-01  -1.7123648e+00   1.0711457e+00  -1.2922094e+00   4.2055503e-01   7.3570292e-01  -3.3448128e-01  -5.2770561e-01   5.0258079e-01  -2.1264223e-01  -8.5522461e-01  -1.6617376e+00   1.0211365e+00  -7.2178602e-01  -7.4731736e-01  -1.4307574e-01  -5.3773911e-01   9.4581562e-02   1.3334163e+00   1.1340069e+00   2.9060134e+00  -6.8607228e-02   1.0435577e+00  -2.5388436e+00   6.2599865e-01   2.4744853e+00  -5.6293586e-01   2.3484540e+00   6.5828750e+00   3.0729559e+00   1.2614699e+01   1.4028210e+00   1.7859991e+00   4.8623038e+00   4.9299836e+00   5.9127426e-01   1.0557384e+00   2.9871451e+00   6.4806487e-01   1.6799262e-01   1.0107263e+00  -1.8455567e+00  -3.0562363e+00   8.1354662e-01   7.3272353e-01  -2.9673963e-01   3.3346077e-01  -7.1375314e-02  -5.4960929e-01   1.2285359e-02   3.0781547e+00  -4.4073641e-01   1.6645717e+00  -2.6895191e-01   1.6674010e+00   3.1056563e+00   2.8978766e+00  -1.7652289e+00  -1.6342886e+00   4.2709093e-01  -4.2662151e-01   5.8639159e-01   3.9396863e-01   9.0054957e-01  -8.1530597e-01   2.2458798e+00   2.8877413e+00   1.0685272e-01  -1.4935892e+00  -1.0816148e+00  -9.3261730e-01   5.1283864e+00   3.5112327e+00  -3.1024242e-01   2.9399216e+00   4.0773628e+00   1.4032170e+00  -7.7035264e-01  -2.4049680e-01
  -7.6488412e-01   6.8924519e-02  -1.4178506e+00   3.2227539e-01  -1.2479111e+00  -9.7822150e-03  -1.4124373e+00   9.1441035e-01  -3.9666339e+00  -2.3473981e+00  -1.3990379e+00   1.3818334e+00  -1.5409035e+00   1.7603290e+00  -1.2808505e+00   7.9551006e-01   1.3775173e-01  -3.1510722e-01  -4.8283702e-01   8.1169062e-01  -1.0852464e+00  -3.7222041e-01  -2.0474949e+00   1.0085453e+00  -1.7114473e+00  -4.3797317e-01  -5.4027506e-01  -4.5309233e-01   3.5490056e-02   1.4037403e+00   3.5491934e-01   2.5959264e+00   1.5164639e-01   1.3657606e+00  -2.4480371e+00   1.2484707e+00   2.1013214e+00   1.3014471e-01   2.2056635e+00   7.4374111e+00   3.6390226e+00   1.2433991e+01   1.4562489e+00   2.2100689e+00   5.1869114e+00   5.4191046e+00   2.8922771e-01   1.6403263e+00   2.7130600e+00   7.8705189e-01  -1.1378076e-01   9.7497814e-01  -2.2557923e+00  -3.1410870e+00   6.9699001e-01   1.2600525e+00  -4.2472757e-01   1.3367185e-01  -1.9223702e-01  -4.7633919e-01   1.1434088e-01   2.9179292e+00   4.0632847e-01   1.5572933e+00   3.2504181e-02   1.7584829e+00   3.6075785e+00   3.3982318e+00  -1.3646205e+00  -1.1829261e+00   3.8650498e-01  -1.7816473e-01   2.3908780e-01   7.9312799e-02   1.0948983e+00  -1.1306083e+00   1.2599165e+00   2.4868363e+00   3.2744540e-02  -1.0488931e+00  -9.2863333e-01  -1.4432529e+00   5.3535724e+00   3.6961287e+00  -1.1970112e-01   2.6972524e+00   4.8984199e+00   1.7453215e+00  -6.1589436e-01  -3.3234125e-01
  -1.2081182e+00  -3.3636310e-01  -1.0018388e+00   6.1768955e-01  -1.2389733e+00   6.3194231e-02  -1.0184042e+00   1.1237053e+00  -3.6760218e+00  -2.0273636e+00  -1.5769338e+00   1.6055982e+00  -1.4368404e+00   1.9136927e+00  -1.3813252e+00   9.0258471e-01  -6.2971984e-01  -2.2162311e-01  -2.4466473e-01   6.2934396e-01  -2.0507407e+00   5.8798089e-01  -2.6099235e+00   1.5135327e+00  -2.3678522e+00   5.3236792e-01  -5.6768416e-01  -1.6449029e-01  -7.8851101e-02   1.0850136e+00  -5.7936271e-01   2.8470250e+00   3.0534434e-01   1.2056774e+00  -2.5894405e+00   1.4329609e+00   1.6891274e+00   6.7862468e-01   2.1004714e+00   7.2102608e+00   3.9659900e+00   1.0933273e+01   1.5174213e+00   2.4262059e+00   5.1634220e+00   5.2603916e+00   1.5394827e-01   1.8975516e+00   2.0490788e+00   7.8237735e-01  -2.8148467e-01   1.3215217e+00  -2.4465944e+00  -2.5605784e+00   4.5239715e-01   1.8714890e+00  -8.3592561e-01  -3.2249311e-01  -3.9266154e-01  -4.8516388e-01   2.0322352e-02   2.6288447e+00   9.8752889e-01   1.3721351e+00   4.3094406e-01   2.1127509e+00   3.8801877e+00   3.5285569e+00  -9.1537816e-01  -1.0240814e+00   2.5309282e-01   6.8776189e-01   1.3649969e-01   6.0567584e-03   1.2701365e+00  -9.5145640e-01   7.2703238e-01   2.0888516e+00  -2.2589470e-01  -9.4510413e-01  -8.5966971e-01  -1.8670415e+00   4.6820202e+00   3.3212730e+00   1.6883365e-01   2.3319953e+00   4.3369383e+00   1.7509661e+00  -4.7789561e-01  -4.2690090e-01
  -1.3287942e+00  -4.8688164e-01  -6.2135091e-01   8.4042001e-01  -1.1353785e+00  -1.7752487e-01  -8.9127565e-01   1.0787835e+00  -3.9824431e+00  -2.3211768e+00  -1.8987568e+00   1.5863472e+00  -1.3538141e+00   1.8772875e+00  -1.6250465e+00   8.7322869e-01  -1.0294455e+00  -2.0728881e-01  -9.9058721e-02   4.6245549e-01  -2.6611516e+00   9.6224368e-01  -2.6843344e+00   2.1268703e+00  -2.5967160e+00   9.6610656e-01  -5.0974028e-01  -3.0812085e-01  -1.0182509e+00   5.2967801e-01  -1.8330411e+00   2.4183098e+00   2.3541751e-01   1.0301541e+00  -2.1044881e+00   2.3097545e+00   1.0430554e+00   1.0765397e+00   1.4868395e+00   7.8347364e+00   3.4152005e+00   1.1299771e+01   1.9025277e+00   2.6914446e+00   5.2951558e+00   5.1272488e+00   4.5855720e-01   2.3809831e+00   1.5104522e+00   6.1567551e-01  -6.3804483e-01   1.4364586e+00  -2.6657946e+00  -2.0343384e+00   5.1154512e-01   2.2959825e+00  -9.0743376e-01  -4.8721647e-01  -4.5055712e-01  -6.7734525e-01  -2.7151153e-01   2.0096024e+00   9.6913653e-01   9.9450868e-01   1.1738376e+00   2.3474691e+00   4.2363551e+00   3.7407441e+00  -5.9828118e-01  -4.0443435e-01   2.0408632e-01   1.3155288e+00  -4.1567277e-01  -2.4886696e-01   1.0852610e+00  -1.0841442e+00   5.0188460e-01   2.3446353e+00  -4.8900015e-01  -5.0785338e-01  -9.4928647e-01  -2.0472782e+00   3.9030491e+00   2.9096112e+00   4.2806917e-01   2.0528015e+00   3.5290627e+00   2.0474864e+00  -4.9155916e-01  -2.0141902e-01
  -1.6548368e+00  -7.2104881e-01  -2.4443427e-01   9.6957243e-01  -1.5936854e+00  -2.8690449e-01  -5.1585428e-01   7.2343992e-01  -3.6576339e+00  -2.3258927e+00  -1.7021292e+00   1.6515328e+00  -1.0021644e+00   1.5331122e+00  -1.3930772e+00   7.2342316e-01  -1.8532401e+00  -4.3357640e-02   3.5189604e-01   5.4614668e-01  -4.1524119e+00   2.0029171e+00  -3.1380753e+00   2.4042152e+00  -3.7619373e+00   1.8172252e+00  -9.1369136e-01  -3.5005705e-02  -7.8418012e-01  -9.4214382e-02  -2.7980648e+00   2.7488036e+00   8.7249717e-01   1.0295388e+00  -1.9343780e+00   2.5850646e+00   4.2588957e-01   1.1341314e+00   1.3846859e+00   7.3835468e+00   4.3571823e+00   8.9657362e+00   1.3366266e+00   2.6589261e+00   5.3058856e+00   4.9307445e+00   1.0111721e-02   2.2110437e+00   5.9404694e-01   6.9038431e-01  -1.2857483e+00   1.5161139e+00  -3.2660856e+00  -1.5968491e+00  -4.1600460e-01   2.8503418e+00  -1.1395019e+00  -9.7183986e-01  -1.7210841e-01  -3.3065224e-01   1.0013525e-01   1.8807826e+00   1.7141815e+00   8.7113140e-01   1.3712515e+00   2.5329537e+00   4.4815848e+00   3.8830152e+00  -1.0579998e-01  -6.8861392e-02  -2.8284916e-01   1.8863518e+00  -3.8221074e-01  -7.0005713e-01   1.5029509e+00  -7.6739376e-01   9.3786527e-02   1.4903355e+00  -5.9767972e-01  -5.8080197e-01  -9.2624244e-01  -2.5656684e+00   3.3146522e+00   2.0060551e+00   7.3988713e-01   1.3105301e+00   3.1466128e+00   1.6878084e+00  -1.4381639e-01  -4.6945739e-01
  -2.1636299e+00  -1.1209906e+00   1.9090341e-01   1.3530123e+00  -1.3758788e+00  -4.1168152e-01  -1.1921174e-01   8.2260928e-01  -2.8840418e+00  -2.2836249e+00  -1.7142167e+00   1.8706656e+00  -6.6274960e-01   1.5536664e+00  -1.5453352e+00   7.4139612e-01  -2.4925722e+00  -2.5092400e-01   9.5080651e-01   6.8481777e-01  -4.8473774e+00   3.4306894e+00  -4.1945465e+00   2.6449157e+00  -4.4287591e+00   3.4978194e+00  -8.9899595e-01   5.5561260e-01  -4.0587117e-01  -5.3322120e-01  -4.4465825e+00   2.8369997e+00   9.5118440e-01   5.7844753e-01  -1.9876829e+00   2.6994222e+00   3.9247986e-01   1.5765108e+00   1.2796394e+00   6.5853196e+00   5.0199389e+00   6.5435345e+00   1.8208473e+00   2.2931052e+00   5.6481690e+00   4.5767505e+00   4.4877912e-01   1.7679802e+00   1.4490001e-01   7.7306165e-02  -1.5926816e+00   1.4258210e+00  -3.5449112e+00  -1.5754523e+00  -7.9927291e-01   2.9077158e+00  -1.6898098e+00  -1.2790684e+00  -1.9264067e-01  -3.0163367e-01   2.5087524e-02   1.6373067e+00   1.4692475e+00   7.4927661e-01   1.3259612e+00   2.4912588e+00   5.0852749e+00   3.8519784e+00   7.9319402e-01   1.9140239e-01  -9.3873488e-01   2.9156284e+00  -2.1946569e-02  -7.5821809e-01   1.3657339e+00  -7.2232792e-01   2.7970498e-01   4.0617027e-01  -1.1867647e+00  -1.2368980e+00  -1.6053392e+00  -3.0251625e+00   2.6515325e+00   1.6601714e+00   4.5874900e-01   1.1154878e+00   3.0499793e+00   1.5425085e+00   1.1097790e-01  -8.1361258e-01
  -2.4291389e+00  -1.2522673e+00  -6.5137512e-02   1.4208680e+00  -1.9489839e+00  -4.7755235e-01  -3.0526710e-01   1.1261925e+00  -3.3515630e+00  -2.3689985e+00  -1.8621299e+00   2.1714079e+00  -7.1981469e-01   1.8423038e+00  -1.4316305e+00   9.2507994e-01  -2.7294160e+00   8.9128711e-02   7.2427691e-01   6.6402009e-01  -5.2442700e+00   3.8639424e+00  -4.1654221e+00   3.2022549e+00  -5.0779483e+00   3.7106160e+00  -1.1016697e+00   7.1807977e-01   3.1766751e-02  -6.7646838e-01  -4.4725725e+00   3.0775882e+00   8.7879564e-01   5.8164707e-01  -2.1124694e+00   2.3968359e+00   1.1591175e-01   1.8633700e+00   1.4297552e+00   7.2203122e+00   6.1781413e+00   8.2129561e+00   9.8768671e-01   2.1568033e+00   4.5570743e+00   3.7074170e+00   1.4084481e-01   2.2797393e+00  -6.8270167e-01  -1.1419039e-02  -1.3867478e+00   1.4470874e+00  -2.7740834e+00  -4.9271349e-01  -8.8447986e-01   3.4707726e+00  -1.7384902e+00  -1.5064947e+00  -5.6931117e-01  -6.0487397e-01  -2.8029077e-01   1.5792575e+00   2.0049950e+00   7.5227832e-01   1.1193420e+00   2.5958478e+00   4.2505793e+00   3.2235435e+00   8.9424732e-01   1.5752451e-01  -1.0810484e+00   3.4187193e+00   2.2245247e-01  -8.4423359e-01   1.7291954e+00  -3.5363245e-01  -6.7679489e-01  -4.1394101e-01  -1.1282527e+00  -9.3981287e-01  -1.0151825e+00  -2.8077760e+00   3.5035528e+00   2.1141547e+00   8.8136365e-01   1.0234736e+00   2.8033998e+00   1.2197872e+00   3.5806026e-01  -5.5420621e-01
  -2.3290303e+00  -1.3184563e+00  -1.1858498e-01   1.2781519e+00  -1.5937421e+00  -8.5016176e-01  -6.0426969e-01   8.4685620e-01  -3.6662700e+00  -3.0041983e+00  -2.3031703e+00   1.8936846e+00  -8.6770798e-01   2.0123478e+00  -1.4407546e+00   1.1187064e+00  -2.9853721e+00  -5.1014694e-01   3.7712980e-01   7.2458852e-01  -4.4997876e+00   3.4100630e+00  -3.0250310e+00   3.4576200e+00  -4.4483591e+00   2.9740321e+00  -1.1241115e+00   3.2905805e-01  -1.4517463e+00  -1.0686553e+00  -4.6273693e+00   1.7404599e+00   8.8581841e-01   5.6988326e-01  -7.5884412e-01   3.7196348e+00  -4.4698799e-01   2.4090231e+00   4.3555923e-01   8.2944628e+00   5.0705000e+00   9.9425135e+00   9.9935905e-01   1.6103771e+00   4.9653553e+00   3.4712432e+00   6.5330751e-01   1.8072811e+00  -7.1769277e-01  -6.2732015e-01  -1.9358796e+00   9.7919029e-01  -3.0044686e+00  -9.9360733e-01  -8.0596362e-01   2.9765647e+00  -1.7959998e+00  -1.6662140e+00  -4.3456753e-01  -9.1846364e-01  -5.6275784e-01   8.0208374e-01   1.4582564e+00   1.3597961e-01   1.4096686e+00   2.2134439e+00   4.6779315e+00   3.4262862e+00   9.5278437e-01   1.0084683e+00  -3.6884554e-01   4.0644919e+00  -3.7426819e-01  -5.5479991e-01   1.4696156e+00  -1.3001178e-02  -1.3060531e-01   4.6263182e-01  -1.6886587e+00  -1.2423732e+00  -1.9251041e+00  -3.4102752e+00   2.7198504e+00   1.9389251e+00   5.5990662e-01   6.7671890e-01   2.5254007e+00   1.4280554e+00   3.3506848e-01  -3.8425326e-01
  -2.2954361e+00  -1.4268506e+00  -2.3515322e-01   1.4020797e+00  -1.4766253e+00  -6.5630819e-01  -7.9250061e-01   1.0407251e+00  -3.4500012e+00  -2.7360826e+00  -2.2719181e+00   2.2318935e+00  -9.3574939e-01   2.4505819e+00  -1.2221058e+00   1.5501661e+00  -2.8903617e+00  -5.8787923e-01   1.8590326e-01   7.7510879e-01  -4.1894688e+00   3.3997892e+00  -2.9240940e+00   3.6060611e+00  -4.2406585e+00   3.3194501e+00  -1.0240247e+00   5.9517383e-01  -1.2156910e+00  -9.4193494e-01  -4.6513903e+00   1.2976250e+00   5.9525016e-01   4.8715239e-01  -1.0117682e+00   3.7387127e+00  -5.2227037e-01   2.8147783e+00   2.8165359e-01   7.8572971e+00   4.9750218e+00   9.5727558e+00   1.0813937e+00   1.6929104e+00   4.5089627e+00   3.1746288e+00   7.4894970e-01   2.1501314e+00  -9.7667218e-01  -8.7337888e-01  -1.5893480e+00   9.1865751e-01  -2.3171111e+00  -6.8848297e-01  -5.2441794e-01   2.8503716e+00  -1.8130062e+00  -1.6599297e+00  -7.7186124e-01  -1.1529988e+00  -8.6328340e-01   5.0165651e-01   1.2423531e+00   5.9369134e-02   1.0947110e+00   2.0729632e+00   4.2037514e+00   3.1411367e+00   8.6206621e-01   8.7250502e-01  -3.4945878e-01   4.1843992e+00  -1.5797074e-01  -1.2786105e-01   1.2992880e+00   2.5590374e-01  -7.6824370e-01  -1.6899477e-01  -1.7397400e+00  -1.1672189e+00  -1.8591860e+00  -3.4523828e+00   2.9107713e+00   2.2895646e+00   5.8685672e-01   8.5037076e-01   2.9401839e+00   1.6492798e+00   4.2885892e-01  -2.1565138e-01
  -2.0407431e+00  -1.4288366e+00  -3.7282923e-01   1.2938157e+00  -1.1467543e+00  -8.8782361e-01  -9.9383958e-01   1.1425790e+00  -3.7232529e+00  -3.0298730e+00  -2.2294664e+00   2.3054615e+00  -1.0486399e+00   2.7949475e+00  -1.3245470e+00   1.8390045e+00  -2.8690731e+00  -7.4008418e-01  -9.7176165e-02   7.4866336e-01  -3.3676947e+00   3.0294547e+00  -2.5558808e+00   3.2231777e+00  -3.6307959e+00   2.7518421e+00  -9.5258820e-01   3.2586346e-01  -1.6181303e+00  -9.3376753e-01  -4.5842564e+00   3.3955881e-01   4.0728271e-01   5.1430243e-01  -7.0746440e-01   4.0384022e+00  -8.8623933e-01   3.0890649e+00  -3.1908483e-01   8.0505005e+00   4.2422419e+00   1.1010031e+01   1.4898574e+00   1.6121440e+00   4.0521026e+00   2.6571434e+00   1.2082861e+00   2.6586570e+00  -1.1137333e+00  -1.4311253e+00  -1.2583627e+00   5.2823487e-01  -1.4254395e+00  -2.6178411e-01   8.4585404e-02   2.4861587e+00  -1.5849686e+00  -1.4853934e+00  -8.8045596e-01  -1.3968603e+00  -8.9615860e-01   1.8884031e-01   8.0246133e-01  -8.8216198e-02   8.3982183e-01   1.6254910e+00   3.9272802e+00   2.8519707e+00   1.0631546e+00   1.4612207e+00  -2.3014270e-01   4.1738413e+00  -4.5536063e-01   1.0397919e-01   9.6852766e-01   4.0949568e-01  -9.9543923e-01  -3.5443391e-01  -1.9375622e+00  -1.1086606e+00  -1.9988040e+00  -3.5695071e+00   2.9014268e+00   2.6131140e+00   5.1442109e-01   8.9609646e-01   2.7846723e+00   2.0261659e+00   5.4352266e-01   1.5063373e-01
  -1.9543761e+00  -1.6845853e+00  -1.4654515e-01   1.1985103e+00  -7.4728264e-01  -7.2107096e-01  -1.1950795e+00   1.1442782e+00  -3.7374242e+00  -2.6055576e+00  -2.2903343e+00   2.2062987e+00  -1.4107218e+00   2.9550010e+00  -9.6541728e-01   2.0689803e+00  -2.9296672e+00  -1.0569738e+00  -3.1850980e-01   1.8813500e-01  -2.1969686e+00   2.4244014e+00  -1.5904094e+00   2.7828634e+00  -2.3310744e+00   2.2742156e+00  -4.2873163e-01   3.8249339e-01  -2.3043053e+00  -9.1735806e-01  -3.8364945e+00  -8.1388955e-01   1.3774832e-01   2.3125752e-01  -5.6804662e-01   3.8540067e+00  -1.0514732e+00   3.5750913e+00  -3.8952781e-01   7.6356267e+00   2.7110623e+00   1.1486413e+01   1.1575945e+00   1.1928957e+00   3.2528428e+00   1.9975491e+00   1.5418100e+00   2.5962296e+00  -1.4688392e+00  -1.8217125e+00  -9.8343983e-01   1.6658327e-01  -6.0067384e-01  -1.7184129e-01   5.7617747e-01   2.0819071e+00  -1.6418536e+00  -1.7282048e+00  -9.1732753e-01  -1.5184249e+00  -1.0722483e+00  -4.0638797e-01   3.7843102e-01  -7.2651118e-01   7.5574252e-01   1.2689808e+00   3.2629053e+00   2.4418711e+00   1.3016402e+00   1.3442348e+00  -1.1131114e-01   3.7426419e+00  -1.1722030e+00   2.6004237e-01   5.4645442e-01   2.3541186e-01  -1.5981848e+00  -3.6061140e-01  -1.8913388e+00  -9.6870696e-01  -2.0465955e+00  -3.9109498e+00   2.4289285e+00   2.8270691e+00   3.8844961e-01   5.0124389e-01   2.1110820e+00   2.0837651e+00   5.8338709e-01   4.3315552e-01
  -1.8045717e+00  -1.2868204e+00  -4.1955074e-01   1.1369609e+00  -1.3102812e+00  -1.3701051e+00  -1.3848518e+00   8.9936576e-01  -4.0593641e+00  -3.1974230e+00  -2.0986112e+00   1.7157378e+00  -1.1060798e+00   2.0637959e+00  -1.1783322e+00   1.6993042e+00  -2.5510398e+00  -9.7465218e-01  -9.0522675e-02   4.1320502e-01  -2.3187755e+00   2.6916851e+00  -1.6306097e+00   3.5495962e+00  -2.4178495e+00   3.0533184e+00  -4.4912868e-01   3.5277365e-01  -1.8943030e+00  -1.6431940e+00  -4.6163801e+00  -5.6195266e-01   3.4219962e-02   1.8935456e-01   3.8485728e-01   4.0595350e+00  -6.2540032e-01   2.7783508e+00  -1.5986911e-01   8.0473549e+00   3.8949004e+00   1.3238608e+01   9.0722878e-01   5.2752895e-01   2.7171117e+00   9.6217317e-01   1.8716520e+00   2.2768236e+00  -2.0166116e+00  -2.5038018e+00  -1.3232443e+00   5.6729311e-02  -3.2668095e-01   8.1145932e-01   3.0319518e-01   2.0448416e+00  -1.5749051e+00  -1.2000811e+00  -8.3626008e-01  -1.7540967e+00  -1.3671384e+00  -6.5776282e-02  -9.3868761e-01  -4.4993139e-01   5.8597825e-01   1.5318517e+00   2.8092580e+00   1.6248270e+00   1.3172772e+00   1.8112130e+00  -9.9259679e-01   3.9548613e+00  -5.2023480e-01  -9.8817513e-02   3.0342923e-01   1.5895011e-01  -4.5719014e-01  -8.5236134e-01  -2.0213928e+00  -1.4112012e+00  -2.5441995e+00  -3.2000715e+00   2.6438560e+00   2.3503744e+00   1.4446113e-01   9.5685772e-01   1.5526315e+00   1.5219765e+00   6.4905545e-01   7.5971686e-01
  -1.4706792e+00  -1.2997248e+00  -3.1079656e-01   8.7378668e-01  -8.4678119e-01  -4.9299867e-01  -1.3294301e+00   6.7529986e-01  -3.0723368e+00  -2.0634196e+00  -1.9087661e+00   1.6396675e+00  -1.3562808e+00   2.2547214e+00  -7.3561505e-01   1.9525539e+00  -2.4672467e+00  -1.4019154e+00  -6.9489531e-01   2.9581075e-01  -1.8439490e+00   1.9277988e+00  -6.7731989e-01   2.8882263e+00  -1.7084577e+00   2.4706692e+00  -4.7420054e-01   5.8050366e-01  -2.3256149e+00  -1.7122375e+00  -3.4675606e+00  -1.8598957e+00  -7.0296320e-02   6.5113226e-02   5.4152020e-01   4.3696152e+00  -5.9779608e-01   3.0779280e+00  -4.7359768e-01   6.0920928e+00   2.0306531e+00   9.2212397e+00   9.3526001e-01   5.8168715e-01   2.7422645e+00   1.1387036e+00   1.8216127e+00   1.6535701e+00  -1.6588169e+00  -2.0104796e+00  -1.1006513e+00   3.1127306e-01  -4.2798732e-01   1.5746773e-01   1.9808433e-01   1.2949163e+00  -1.5260984e+00  -1.3610569e+00  -7.2528172e-01  -1.5680754e+00  -1.3484378e+00  -8.5735965e-01  -9.5894960e-01  -9.8592175e-01   1.0153592e-01   8.3175182e-01   2.5237421e+00   1.8122242e+00   8.4920717e-01   1.5671955e+00  -4.5927440e-02   3.4775897e+00  -8.0189675e-01   3.2742021e-01  -9.3274029e-03   1.3664270e-01  -8.0958251e-01  -6.6629099e-01  -2.3174509e+00  -1.8944157e+00  -2.7980633e+00  -3.7909246e+00   1.2175113e+00   1.8588271e+00  -8.7169121e-02   5.4868563e-01   1.6303879e+00   1.7327882e+00   5.8656322e-01   3.9732969e-01
  -9.6229412e-01  -1.1868101e+00  -9.5864556e-02   9.3102993e-01  -8.5469339e-01  -5.1450542e-01  -1.0662425e+00   5.5242029e-01  -2.7701998e+00  -2.3725398e+00  -7.7577459e-01   2.3021073e+00  -5.6445958e-01   2.5996122e+00  -3.7011952e-01   2.2268196e+00  -2.1342875e+00  -9.2317750e-01  -1.2143299e-01   8.1494344e-01  -1.7048748e+00   1.2357515e+00  -1.0108954e+00   1.6550990e+00  -1.9351513e+00   2.4961117e+00  -3.8904196e-01   7.7880212e-01  -8.6740675e-01  -8.2890947e-01  -3.7023996e+00  -2.3823710e+00  -4.6524980e-02   6.3046117e-01   2.3096771e-01   3.8800142e+00  -4.4559591e-01   3.0166973e+00  -6.9519196e-02   5.9958940e+00   2.1603716e+00   9.2482253e+00   3.4756836e-01   2.4810285e-02   1.7640242e+00   4.7426052e-01   1.0085039e+00   1.8034678e+00  -2.3761132e+00  -2.7251192e+00  -1.4421619e+00  -9.4857350e-01  -8.2148722e-02   2.0447997e-02   1.7400938e-01   8.8349774e-01  -1.1542509e+00  -9.6603222e-01  -3.4317952e-01  -1.1633539e+00  -1.3357568e-01   4.2231400e-01  -8.8496984e-01  -6.5002891e-01  -1.9890273e-02   1.0281484e+00   1.8037227e+00   1.1239413e+00   1.1102009e+00   1.6757726e+00  -1.4202481e+00   1.6820123e+00  -1.0672145e+00  -5.0428005e-01  -3.3094653e-01  -8.4420082e-01  -1.9978581e+00  -1.9259039e+00  -1.7562352e+00  -7.1249161e-01  -2.2735277e+00  -3.3512136e+00   2.2784880e+00   2.1306217e+00  -2.7810035e-01   3.9009757e-01   3.1504004e+00   1.6048392e+00   8.1984195e-01   6.1628768e-01
  -7.1781597e-01  -5.6032218e-01  -4.7344795e-01   7.6800886e-01  -8.9475626e-01  -8.2369350e-02  -1.5510475e+00   4.7811125e-01  -2.6335075e+00  -1.5663490e+00  -1.0807297e+00   1.6214490e+00  -1.1015555e+00   1.7984752e+00  -8.1896614e-01   1.7761149e+00  -1.2331977e+00  -1.1570060e+00  -4.1730622e-01   7.3567417e-01  -1.2845414e+00   1.2740298e+00  -8.5336137e-01   2.3745554e+00  -1.2226273e+00   3.1202430e+00  -2.4029441e-01   1.0150927e+00  -1.1776619e+00  -1.8778686e+00  -3.7615300e+00  -2.8317529e+00  -6.5414226e-01   9.4058168e-02   4.0116477e-01   3.8412988e+00   4.3715182e-01   2.4363246e+00   1.4390313e-01   4.8927898e+00   2.1414310e+00   8.1050669e+00   1.1478785e+00   4.2805934e-01   1.4212006e+00   4.5799082e-01   2.1652429e+00   1.7940136e+00  -1.7890052e+00  -2.1715944e+00  -6.7095668e-01   3.6190129e-01   4.7806380e-01   1.0721113e+00   4.1730411e-01   8.8929729e-01  -8.9166209e-01  -2.3722765e-01  -6.3375386e-01  -1.3893457e+00  -1.5364271e+00  -5.6924071e-01  -2.5633795e+00  -7.4257596e-01  -9.1341961e-01   5.1254006e-01   1.1996024e+00   8.6764181e-01   9.0980682e-01   1.8252810e+00  -1.1644914e+00   2.1211215e+00  -4.7309867e-01  -2.3801493e-01  -9.3299523e-01  -1.2477722e+00  -7.7063402e-01  -1.7451903e+00  -1.8546212e+00  -1.4930478e+00  -2.7067415e+00  -2.7214046e+00   1.4824522e+00   1.7742441e+00  -5.7388235e-01   1.2070392e+00   2.7562326e+00   1.5492331e+00   6.8173311e-01   6.7513241e-01
  -3.4653725e-01  -3.0025771e-01  -7.1014085e-01   4.1767720e-01  -2.9252607e-01  -2.8429548e-01  -1.9162536e+00   4.1108663e-01  -3.1311809e+00  -1.9276029e+00  -9.8798420e-01   1.4822233e+00  -1.4084564e+00   2.0692601e+00  -1.0627700e+00   1.8920756e+00  -8.4317045e-01  -1.3593854e+00  -4.0789338e-01   8.0373207e-01   3.3298486e-01   2.2721975e-01  -2.2236432e-01   1.4428287e+00   3.8334205e-03   1.5642248e+00   8.7287470e-02   6.0330871e-01  -1.8171126e+00  -1.5029038e+00  -3.1008820e+00  -4.0483881e+00  -6.9113839e-01   3.3931039e-01   8.5572558e-01   3.6337009e+00   4.3200363e-01   2.6637754e+00  -2.0938654e-01   5.8767532e+00   1.3988798e+00   1.1057924e+01   1.2033338e+00  -3.7008850e-01   7.8679720e-01   5.8917383e-02   2.8399804e+00   1.3590424e+00  -1.4192283e+00  -2.8555079e+00  -4.9080352e-01  -3.1965795e-01   1.1417918e+00   7.3046070e-01   1.1755834e+00   2.7870017e-01  -4.5046393e-01   9.0251932e-02  -2.9571159e-01  -1.2287671e+00  -1.2975499e+00  -4.1508306e-01  -3.3419872e+00  -9.4790339e-01  -1.6214533e+00  -2.5641450e-01   9.2802143e-01   7.2435326e-01   1.3325337e+00   2.6085242e+00  -1.1034029e+00   1.6282569e+00  -1.1013060e+00  -7.7161321e-02  -1.2843979e+00  -1.4469952e+00  -1.2175791e-01  -9.8786412e-01  -1.7044481e+00  -1.1227337e+00  -3.0074972e+00  -2.7383665e+00   1.6348709e+00   2.2951079e+00  -1.1515997e+00   1.1591404e+00   3.0645473e+00   1.7187430e+00   7.9808623e-01   1.0392571e+00
   3.5113541e-01   3.5223882e-02  -1.1158685e+00   2.1536707e-01  -2.2270237e-01   3.1156098e-01  -2.2656456e+00   7.3505337e-01  -3.3806979e+00  -1.3691121e+00  -9.0039751e-01   1.8020058e+00  -1.5746124e+00   2.7136772e+00  -9.3252282e-01   2.3285644e+00   3.3761452e-03  -1.0240986e+00  -1.1979228e+00   8.0009151e-01   9.5331473e-01  -1.3842459e+00   7.0278218e-01   1.0943236e+00   5.9640349e-01   5.0781454e-01   2.4358635e-01   3.4357565e-01  -1.6962474e+00  -6.8925127e-01  -1.8722496e+00  -4.9453308e+00  -1.3437939e+00   9.2652709e-01   9.2144617e-01   3.5554135e+00   8.0699726e-01   2.8026729e+00   9.7132660e-02   6.2874362e+00   4.0010104e-01   1.2145225e+01   9.7113796e-01   2.2456145e-01  -4.7389741e-01  -6.1487445e-02   2.2537968e+00   2.3611276e+00  -1.3530342e+00  -2.2358556e+00   1.4320177e-01  -7.7242492e-02   1.9276125e+00   1.2785669e+00   1.9906209e+00   2.5166749e-01   1.3785573e-01   6.9172045e-01  -7.6855645e-01  -1.3573790e+00  -1.5025687e+00  -1.5997954e-01  -3.2602478e+00  -8.7435133e-01  -1.5335537e+00   3.0827475e-02  -4.6391632e-01   2.5142060e-01   3.7687738e-01   2.2557401e+00  -8.3488154e-01  -3.4821563e-02  -1.5137715e+00  -1.4951785e-01  -1.6850144e+00  -2.2041032e+00  -1.5088379e+00  -7.5259266e-01  -1.0980442e+00   2.6586818e-01  -1.9122908e+00  -1.8426169e+00   2.3672187e+00   2.9747048e+00  -8.9093718e-01   1.5852295e+00   3.7052054e+00   2.2237908e+00   4.9375079e-01   1.6086786e+00
   7.6296038e-01   1.8815080e-01  -1.0798753e+00  -1.0920028e-01   3.6352432e-01   1.1571532e-01  -2.2213527e+00   4.4614398e-01  -3.2628825e+00  -1.3864207e+00  -7.6102811e-01   1.3936502e+00  -1.5627577e+00   2.5828277e+00  -1.0740862e+00   2.3558270e+00   1.4770144e-01  -1.1565953e+00  -1.3815710e+00   7.0523515e-01   2.0071671e+00  -2.3977143e+00   1.4055759e+00   5.4638961e-01   1.7293536e+00  -4.9789962e-01   4.4568052e-01  -1.5508598e-01  -2.3030458e+00  -3.6543346e-01  -1.0749833e+00  -5.3035985e+00  -1.2290922e+00   1.2538475e+00   2.0273290e+00   4.0157561e+00   5.1218724e-01   2.5346081e+00  -6.7918039e-01   6.1066100e+00  -6.9003166e-01   1.2235823e+01   1.5030838e+00  -3.7614028e-02  -2.7236201e-01  -1.2203523e-01   2.4962457e+00   1.9340891e+00  -8.3589115e-01  -2.3016259e+00   6.4403450e-02  -3.5947503e-01   1.6249494e+00   7.0327332e-01   2.2020063e+00  -5.4405458e-01   3.3626867e-01   8.4641153e-01  -3.9984800e-01  -1.1335311e+00  -1.1484384e+00  -9.6351517e-02  -3.6047406e+00  -9.4855707e-01  -1.4622095e+00  -3.2628632e-01  -2.6276337e-01   1.9750402e-01   1.6231312e-02   2.5616602e+00  -3.1115710e-01  -3.2237460e-01  -1.6842697e+00   2.7753484e-01  -1.6998710e+00  -1.5985973e+00  -5.6655523e-01   2.0192979e-01  -1.3401377e+00   3.2271710e-01  -2.1506985e+00  -1.7720399e+00   1.4976231e+00   2.6982786e+00  -1.1482940e+00   1.4266057e+00   3.2971119e+00   2.5487987e+00   3.5928968e-01   1.7657315e+00
   1.0131946e+00   3.4671742e-01  -9.1801698e-01  -2.7128983e-01   7.1789668e-01   6.7607181e-01  -2.0082277e+00   4.2923472e-01  -2.5632774e+00  -3.5907571e-01  -5.4925587e-01   1.3536506e+00  -1.5815114e+00   2.5520808e+00  -1.1382786e+00   2.2519469e+00   3.7479101e-01  -1.0008033e+00  -1.2932002e+00   6.6999389e-01   2.0176812e+00  -2.8271308e+00   1.3791293e+00  -3.7118869e-02   1.9896519e+00  -7.2950895e-01   6.8616969e-01  -2.2775210e-02  -2.1642848e+00  -6.1781180e-02  -6.0984641e-01  -5.5789017e+00  -1.1701784e+00   1.5408558e+00   2.0669991e+00   3.7423516e+00   7.6507647e-01   2.5436396e+00  -4.3898841e-01   5.0988941e+00  -1.3953671e+00   9.6394210e+00   1.4647572e+00   3.7989243e-02  -9.1121459e-01  -1.5880517e-01   2.2366662e+00   1.6090130e+00  -6.8207659e-01  -1.7343203e+00   2.4268360e-01   9.4458341e-02   1.4906690e+00   7.0415261e-01   2.1945099e+00  -6.1923855e-01   5.4204454e-01   9.9631642e-01  -2.9903556e-01  -6.6850983e-01  -1.0716686e+00  -3.5786224e-02  -3.5139804e+00  -1.0548691e+00  -1.7203975e+00  -3.6535652e-01  -8.2463409e-01   1.6678813e-01  -2.4367154e-02   2.4961267e+00  -3.1953831e-01  -1.0571472e+00  -1.9289852e+00   1.6164007e-01  -1.8100573e+00  -2.0406972e+00  -7.2123460e-01   4.1367680e-01  -1.0796106e+00   8.3902797e-01  -1.7847445e+00  -1.5500829e+00   8.9575354e-01   2.3269188e+00  -1.3195901e+00   1.1444947e+00   3.4263594e+00   2.4179758e+00   2.9247422e-01   1.6144602e+00
   1.2672838e+00   6.6822807e-01  -7.1322760e-01  -3.1022149e-01   8.1913825e-01   1.0372842e+00  -1.9440369e+00   3.3819090e-01  -2.2783099e+00   3.1214689e-01  -4.7492491e-01   1.0783110e+00  -1.7002218e+00   2.0710919e+00  -1.4703404e+00   1.8049597e+00   6.8742809e-01  -7.3508702e-01  -1.0867573e+00   5.7298143e-01   1.8691746e+00  -2.8560327e+00   1.3240505e+00  -2.8550575e-01   2.1572302e+00  -4.8602454e-01   7.8789603e-01   1.1159753e-02  -2.1481440e+00  -2.3477860e-01  -8.6865067e-01  -5.8588884e+00  -1.2658547e+00   1.4748613e+00   1.8922355e+00   3.3792733e+00   1.0258610e+00   2.1868091e+00  -1.6503354e-01   4.2905120e+00  -1.7938878e+00   7.4779370e+00   1.9117128e+00   6.7915308e-01  -1.4371377e+00   1.1875762e-03   2.3095893e+00   2.0872141e+00  -5.8033667e-01  -9.4926805e-01   4.1366043e-01   7.4196822e-01   1.3273543e+00   1.2808431e+00   2.2068312e+00  -3.6145747e-01   9.1080056e-01   1.4554246e+00  -2.4611876e-01  -1.7751507e-01  -1.2097012e+00  -1.2921015e-01  -3.6344325e+00  -1.0578725e+00  -1.5551715e+00  -3.1100960e-01  -1.1653662e+00   7.6515032e-02   2.2967782e-01   2.7354655e+00  -6.1266761e-01  -1.7301317e+00  -2.2446687e+00  -3.7223345e-01  -2.1550478e+00  -2.8048681e+00  -9.7081435e-01   3.2546876e-01  -5.9727363e-01   1.5519628e+00  -1.2660959e+00  -9.0196240e-01   2.3762550e-01   1.9798269e+00  -1.2126565e+00   1.1351075e+00   3.3847025e+00   2.5563710e+00   2.5808487e-01   1.6710060e+00
   1.5137785e+00   9.1216260e-01  -3.6897149e-01  -3.6430120e-01   1.1638136e+00   1.1857912e+00  -1.8669820e+00   1.1741324e-01  -2.1257635e+00   6.8072075e-01  -3.3364171e-01   9.7776146e-01  -1.6394310e+00   1.8565913e+00  -1.6036024e+00   1.5007206e+00   9.9418929e-01  -3.8283331e-01  -6.0370106e-01   4.4768127e-01   2.3279544e+00  -3.1799750e+00   1.1831910e+00  -9.0377421e-01   2.7114284e+00  -6.2356827e-01   1.1402045e+00  -2.7023766e-02  -2.2088925e+00  -4.5015058e-03  -8.6642211e-01  -5.8993243e+00  -1.1773894e+00   1.6072304e+00   1.8529911e+00   3.0752518e+00   7.9312714e-01   1.9539557e+00  -2.5872486e-01   3.8245724e+00  -2.3687278e+00   6.6425911e+00   2.2701229e+00   1.0238016e+00  -1.9733857e+00   1.1172338e-01   2.4176025e+00   2.4910822e+00  -3.8629535e-01  -4.0260247e-01   6.2456248e-01   8.8091421e-01   1.2876682e+00   1.3518681e+00   2.3360439e+00  -3.1558112e-01   1.3164684e+00   1.7275236e+00   7.7448247e-04   3.0366217e-01  -1.2023617e+00  -3.2410531e-01  -3.5263313e+00  -1.1581091e+00  -1.4818547e+00  -5.9763231e-01  -1.4874858e+00  -3.3696447e-02   6.2927532e-01   2.9464617e+00  -8.2538863e-01  -2.3395866e+00  -2.6731644e+00  -6.9045845e-01  -2.1539999e+00  -3.1810158e+00  -1.1878691e+00   4.9794895e-01  -7.8202933e-02   2.5809995e+00  -6.3427625e-01  -3.9401948e-01   1.5520132e-02   1.9547952e+00  -1.1626086e+00   8.2106196e-01   3.5333135e+00   2.5933491e+00   2.8213209e-01   1.7666748e+00
   1.4638077e+00   9.4404426e-01  -2.6451506e-01  -5.4151270e-01   1.0818828e+00   1.4275806e+00  -1.6118834e+00  -8.9944604e-02  -1.4643452e+00   1.3351990e+00  -2.8266523e-01   8.7293493e-01  -1.4478452e+00   1.7419272e+00  -1.4482873e+00   1.3284460e+00   7.8271195e-01  -6.6439074e-02  -5.0116041e-01   5.3511517e-01   2.1274416e+00  -3.2593721e+00   1.3790474e+00  -1.1004205e+00   2.4488305e+00  -8.0708474e-01   1.0487054e+00   4.7008321e-02  -1.7967288e+00   4.1938789e-01  -1.4843048e-01  -5.1664757e+00  -6.4768999e-01   2.0642538e+00   2.3204268e+00   2.8848383e+00   5.9404529e-01   1.7931013e+00  -1.5876569e-01   3.2558407e+00  -2.0007587e+00   4.4624222e+00   1.5683277e+00   9.2953872e-01  -2.3230174e+00   5.3730277e-02   1.5665142e+00   1.9847475e+00  -3.4927914e-01   4.2826899e-01   3.3888041e-01   1.1145588e+00   4.6168746e-01   9.4151261e-01   1.5780297e+00  -2.6831215e-01   1.2805070e+00   1.4849329e+00   2.2336664e-01   8.6005953e-01  -9.6451213e-01  -1.0887818e-01  -2.4765059e+00  -1.1388200e+00  -1.3133657e+00  -5.1226532e-01  -1.7718231e+00  -1.8921647e-01   4.6939601e-01   2.6982961e+00  -5.3354272e-01  -2.4564470e+00  -2.5433764e+00  -7.5893420e-01  -1.4560357e+00  -2.6281307e+00  -1.3438740e+00   6.6836395e-01   1.3342024e-01   3.0099529e+00  -7.3284706e-02  -1.3332790e-01  -2.4327495e-01   1.6099796e+00  -1.0813816e+00   1.4727586e-01   3.6558067e+00   2.0559371e+00   3.0331272e-01   1.4533004e+00
   1.5578838e+00   1.2290617e+00  -1.4995000e-01  -6.6925839e-01   1.1367469e+00   1.5284596e+00  -1.6273171e+00  -4.3946274e-01  -1.1942862e+00   1.6525094e+00  -4.5503535e-01   6.3326995e-01  -1.4073146e+00   1.4827086e+00  -1.5348721e+00   9.6742673e-01   9.0817924e-01   1.5761995e-01  -2.4509086e-01   6.0466917e-01   2.2084608e+00  -3.3226987e+00   1.5666619e+00  -1.1727624e+00   2.5079816e+00  -1.0389250e+00   1.0672198e+00  -5.8208760e-02  -2.0755790e+00   4.6889216e-01  -1.1656840e-01  -4.9674041e+00  -3.1979160e-01   2.2833060e+00   2.7070985e+00   2.9994193e+00   2.8832463e-01   1.5925415e+00  -3.0325593e-01   3.1212037e+00  -2.1661980e+00   3.3195358e+00   1.4792814e+00   1.2351407e+00  -2.4903619e+00   3.6420164e-01   1.3870373e+00   1.9659111e+00  -5.2011545e-02   1.2717887e+00   1.4462780e-01   1.4431188e+00  -2.5728576e-01   5.7880162e-01   1.2044339e+00  -1.3017301e-01   1.5572848e+00   1.5822579e+00   4.6801211e-01   1.3444147e+00  -1.1499405e+00  -4.7488513e-01  -2.0000515e+00  -1.2842837e+00  -1.0425308e+00  -7.1079648e-01  -1.8453062e+00  -6.0777512e-02   6.2969925e-01   2.9456630e+00  -2.7008427e-01  -2.5318823e+00  -2.8037085e+00  -9.6377099e-01  -1.1399664e+00  -2.5598341e+00  -1.3300641e+00   1.1843425e+00   5.1674720e-01   3.6941794e+00   3.5175300e-01   2.5464432e-01  -5.9620125e-01   1.3521917e+00  -1.0388111e+00  -3.3791904e-01   3.8739740e+00   1.8504075e+00   2.8226881e-01   1.3148386e+00
   1.2706639e+00   1.3778323e+00   4.1216680e-02  -3.4989079e-01   7.2599851e-01   1.7115815e+00  -1.5305953e+00  -3.4834062e-01  -7.6946369e-01   2.0785940e+00  -3.2786707e-01   8.2063316e-01  -1.2266068e+00   1.0750152e+00  -1.6345097e+00   4.7929536e-01   9.3421362e-01   7.6376122e-01   7.8647218e-01   7.7397434e-01   1.3700595e+00  -1.9043576e+00   4.0071303e-01  -1.2052651e+00   1.6491055e+00   5.7518883e-01   1.0509539e+00   5.7021225e-01  -7.0089825e-01   4.4590331e-01  -1.2083762e+00  -4.0074979e+00  -6.2635924e-02   2.1339467e+00   1.5658505e+00   1.6927996e+00   7.0093071e-01   1.2097218e+00   8.8783346e-01   2.5072552e+00  -1.8728104e-01   1.1511530e+00   1.3231311e+00   1.7861654e+00  -3.4551651e+00   3.9421771e-01   1.0195129e+00   2.7014027e+00  -4.9478112e-01   1.9361932e+00   3.0546089e-01   1.9585678e+00  -2.2089424e-01   1.4997205e+00   7.7827609e-01   8.6367444e-01   1.7106384e+00   1.9426739e+00   3.6572362e-01   2.0342159e+00  -1.2438149e+00  -1.2580416e-01  -1.5078326e+00  -8.8332966e-01  -1.0071339e+00  -4.0115371e-01  -2.3237398e+00  -4.3835382e-01   1.7942027e+00   2.9648911e+00  -1.5731102e+00  -2.8684535e+00  -2.4965775e+00  -1.8442799e+00  -9.7073620e-01  -3.3099664e+00  -2.2236978e+00  -4.3902678e-01   1.5354476e+00   4.5814621e+00   1.2709131e+00   1.0537159e+00   1.8760522e-01   1.5028893e+00  -7.7041835e-01  -3.3130608e-01   4.8260720e+00   1.4387096e+00   6.3891263e-01   1.2033727e+00
   1.0150781e+00   1.1788203e+00   1.8091505e-01  -4.8155792e-01   7.3351807e-01   1.5410980e+00  -1.1858990e+00  -2.9176284e-01  -3.7787471e-01   2.4163559e+00  -2.8906130e-01   8.6798770e-01  -1.0480662e+00   1.1964778e+00  -1.5936933e+00   3.7120922e-01   3.0744834e-01   1.2046570e+00   1.0446968e+00   5.8667172e-01   1.3570068e+00  -1.4174607e+00   1.7941162e-01  -1.6871364e+00   1.3999967e+00   2.4542407e-01   9.9465653e-01   4.6621289e-01  -2.5336967e-01   9.8799275e-01  -6.3465927e-01  -2.8884173e+00   6.1779157e-01   2.4297339e+00   1.5108381e+00   1.0274229e+00  -7.9536811e-03   1.1611866e+00   8.4573713e-01   2.1336460e+00   4.5939328e-01   2.7560889e-01   8.3583696e-01   1.7925156e+00  -4.1036640e+00   3.1519329e-02   3.0810186e-01   2.8338147e+00  -6.8949891e-01   2.4440215e+00   3.9086333e-01   1.9369156e+00  -3.5819620e-01   1.5617154e+00   3.6376941e-01   1.1180671e+00   1.6865749e+00   1.5225936e+00   4.9191743e-01   2.5518246e+00  -7.8155043e-01   6.3445859e-02  -4.7910854e-04  -7.7044449e-01  -7.9851322e-01  -4.9680990e-01  -2.5802405e+00  -7.5770835e-01   2.2783801e+00   2.8994527e+00  -1.4017388e+00  -2.6211904e+00  -2.5020588e+00  -1.8218621e+00  -7.3701281e-02  -2.3299828e+00  -2.7651933e+00  -7.2416122e-01   1.7924711e+00   5.0140135e+00   2.0646846e+00   1.1133454e+00   3.4846060e-01   1.5516707e+00  -4.4139746e-01  -1.1780534e+00   4.4541392e+00   9.8958888e-01   8.7782437e-01   1.0299039e+00
   9.2145016e-01   1.1495294e+00   4.5258666e-01  -2.9600571e-01   1.1357079e+00   1.7353722e+00  -1.1761928e+00  -2.8151846e-01  -6.7801330e-02   2.7532109e+00  -7.5597027e-01   7.3484826e-01  -1.1799969e+00   1.0698156e+00  -1.7599509e+00   1.2189037e-01   2.4685840e-01   1.1997103e+00   1.3504171e+00   5.1063925e-01   1.0501394e+00  -9.9259740e-01   1.4060267e-01  -1.6286742e+00   1.4851647e+00   6.3714703e-01   1.2101916e+00   5.1291654e-01  -7.7423140e-01   9.5595165e-01  -1.2477370e+00  -3.0808572e+00   5.8831737e-01   2.1324904e+00   1.5786014e+00   1.1533535e+00  -4.8598389e-02   1.2755074e+00   9.2804301e-01   1.9724166e+00  -2.5106229e-02  -1.6680577e+00   1.2582262e+00   2.1246247e+00  -4.1288120e+00   2.6691900e-01   3.8874641e-01   2.9271285e+00  -5.7587352e-01   2.9533356e+00   3.3428764e-01   2.3250766e+00  -8.3052296e-01   1.4940660e+00   3.7025784e-01   1.4316667e+00   1.8099163e+00   1.5396718e+00   5.0472034e-01   2.8510112e+00  -1.0850054e+00  -4.7782913e-01   1.8311218e-01  -1.0515756e+00  -7.6736013e-02  -4.0882332e-01  -2.4270873e+00  -5.4378868e-01   2.8317447e+00   3.0557133e+00  -1.3623535e+00  -2.6957050e+00  -2.9296569e+00  -2.1347443e+00  -2.2894476e-01  -2.7255629e+00  -2.9882278e+00  -5.7719604e-01   2.0887803e+00   5.6013611e+00   2.2873357e+00   1.3395825e+00  -2.4059125e-01   1.4092202e+00  -3.5319933e-01  -1.4474434e+00   4.4389512e+00   1.2205145e+00   8.0652901e-01   9.7274056e-01
   7.4400883e-01   1.5820065e+00   7.5521670e-01  -9.1763152e-02   2.6651879e-01   1.5775706e+00  -9.1919379e-01  -1.0689646e+00   8.4241825e-01   2.8401433e+00  -3.7072469e-01   6.2830067e-01  -4.2860387e-01   3.1575298e-03  -1.6042043e+00  -6.9984512e-01   2.2545788e-01   1.7734219e+00   2.5550118e+00   1.0803499e+00  -2.9462787e-01   6.9984747e-01  -1.1675710e+00  -1.3898134e+00   3.4168680e-02   2.5335958e+00   7.6470481e-01   1.0507566e+00   6.6665623e-01   3.9848344e-01  -2.7979520e+00  -1.5021488e+00   1.4086494e+00   2.0845577e+00   1.0723784e+00   8.0156676e-01  -2.4393294e-01   2.4782015e-01   1.4631037e+00   4.2487233e-01   1.9367493e+00  -5.6790175e+00   1.0450028e+00   2.8601148e+00  -4.0569918e+00   7.0042137e-01  -1.2670185e-01   3.3417896e+00  -8.4319924e-01   3.9274149e+00  -1.7960767e-01   2.6646990e+00  -1.8688933e+00   1.5785275e+00  -1.0990440e+00   2.0748249e+00   1.9882837e+00   1.7881521e+00   9.2625979e-01   3.6674389e+00  -1.1233214e+00  -7.1631927e-01   8.7652011e-01  -6.3874541e-01   7.8386795e-02  -4.9042678e-01  -2.3238614e+00  -6.0776481e-01   3.6870827e+00   3.2593912e+00  -2.4369104e+00  -2.4822170e+00  -2.2393710e+00  -3.0315746e+00   3.9570634e-01  -2.7667439e+00  -3.2916658e+00  -2.0994785e+00   2.7915391e+00   5.7667527e+00   2.7830871e+00   1.9523495e+00   3.2077916e-02   6.0899063e-01  -1.4548413e-01  -1.9178805e+00   5.3420276e+00   2.9091037e-01   1.1499031e+00   3.6593688e-01
   3.9223327e-01   1.6141746e+00   6.9419610e-01   2.1354364e-01  -4.2310335e-02   1.7279135e+00  -7.8481040e-01  -7.0269699e-01   1.0533827e+00   3.2114601e+00  -5.3877013e-01   5.9398004e-01  -3.2598977e-01  -3.9756199e-01  -1.7613615e+00  -1.0360137e+00   2.3870762e-01   2.1744143e+00   3.0169230e+00   1.0643713e+00  -1.7970175e+00   1.9145343e+00  -1.9298474e+00  -3.5606179e-01  -9.0329877e-01   3.8260051e+00   7.7540422e-01   1.4799274e+00   1.2935767e+00   1.0602279e-02  -3.7908990e+00  -5.1944852e-01   1.1971796e+00   1.4402029e+00   4.1924171e-01   2.6961311e-02   2.2238182e-01  -9.0176093e-03   2.3296889e+00   4.3494822e-01   3.7203827e+00  -7.1179842e+00   7.3040641e-01   2.7330126e+00  -4.7782535e+00   1.2717160e-01  -4.2291039e-01   3.0632039e+00  -1.4458294e+00   4.1501237e+00  -4.9375948e-02   3.4865356e+00  -1.7549726e+00   2.9105115e+00  -1.4537915e+00   3.0894386e+00   1.9808150e+00   1.7804593e+00   7.0822485e-01   3.7146886e+00  -1.4185963e+00  -5.4722966e-01   1.0482352e+00  -4.0109840e-01   4.1437292e-01   1.4540354e-01  -2.8486347e+00  -1.0303330e+00   4.0743356e+00   2.8842303e+00  -2.9471216e+00  -1.9829155e+00  -1.6211592e+00  -3.4020941e+00   4.4770748e-01  -2.9178730e+00  -3.1632053e+00  -2.7750544e+00   3.0880530e+00   5.8496949e+00   3.1175866e+00   2.5541878e+00   2.0161532e-01   2.8258266e-01   2.2501407e-01  -1.7387356e+00   4.9858765e+00  -4.4248020e-02   1.2392948e+00   3.5520644e-01
   3.4434115e-01   1.4288403e+00   8.6189010e-01   2.8626552e-01   7.0101871e-01   1.5111600e+00  -5.4442426e-01  -6.2608056e-01   1.3960668e+00   3.0231246e+00  -6.9478728e-01   5.8978760e-01  -2.4761042e-01  -1.0531309e-01  -1.9728876e+00  -9.2845275e-01  -6.1647940e-02   2.0242792e+00   3.0721468e+00   1.0459017e+00  -1.7148247e+00   2.1139769e+00  -1.9968759e+00  -5.6957378e-01  -6.5730351e-01   3.3474527e+00   8.8163664e-01   1.1625529e+00   6.1991425e-01   2.7676394e-01  -4.1393695e+00  -6.6627141e-01   1.2358055e+00   1.0690081e+00   5.2393290e-01   3.4080729e-01  -3.5325934e-01   2.6475361e-01   1.5747060e+00   3.2242848e-01   2.8068399e+00  -8.0722991e+00   1.4428752e+00   2.4815570e+00  -4.2459743e+00   7.3790133e-02  -2.2536002e-01   2.6040626e+00  -1.1533030e+00   3.7956608e+00  -1.6871335e-01   3.0676710e+00  -2.1348962e+00   2.1281421e+00  -1.2682644e+00   2.7001209e+00   2.0713501e+00   1.4813478e+00   9.7777647e-01   3.8197097e+00  -9.8109149e-01  -8.7539079e-01   1.4065742e+00  -5.7455765e-01   9.7412346e-01  -1.9279322e-01  -2.1538030e+00  -7.3806644e-01   4.4035474e+00   3.1321055e+00  -2.3708793e+00  -1.5140648e+00  -1.8983861e+00  -3.0198253e+00   4.4348440e-01  -2.2522101e+00  -2.7969955e+00  -2.2237198e+00   2.7513555e+00   5.7508048e+00   2.8272368e+00   2.2511922e+00  -6.0931012e-01   1.6942087e-01   1.6985682e-01  -2.1415480e+00   4.5974956e+00   4.3663145e-01   1.2038253e+00   2.4071966e-01
   1.3139752e-01   1.4803883e+00   9.0515979e-01   4.5981230e-01   5.2983524e-01   1.4597012e+00  -5.3190997e-01  -6.3010645e-01   1.6458506e+00   3.1724406e+00  -8.1563447e-01   5.1237871e-01  -1.3405999e-01  -3.9467309e-01  -1.9303443e+00  -1.1561452e+00  -1.8434495e-02   2.1441345e+00   3.4117689e+00   9.7715259e-01  -2.1107618e+00   2.9304959e+00  -2.3967986e+00  -2.5624151e-04  -8.6694320e-01   4.0707850e+00   1.0076237e+00   1.3861450e+00   8.2337599e-01   2.5208760e-03  -4.7235887e+00  -5.1371529e-02   1.1590265e+00   5.0756890e-01  -1.5109750e-02  -7.6408130e-02  -3.2842614e-01   1.1181059e-01   1.9560394e+00  -3.8342332e-02   3.3467801e+00  -8.7240771e+00   1.2666119e+00   2.4574013e+00  -4.5226780e+00  -2.1792540e-01  -2.3319263e-01   2.5272467e+00  -1.4058183e+00   3.8142552e+00  -9.4614289e-02   3.2345670e+00  -2.0345912e+00   2.4173277e+00  -1.4991404e+00   3.0489157e+00   2.0926380e+00   1.3868208e+00   9.4346022e-01   3.7986626e+00  -1.3058964e+00  -1.3366429e+00   1.5053711e+00  -5.9781406e-01   1.2152772e+00  -2.0792931e-01  -2.4118436e+00  -9.6428706e-01   4.8207909e+00   2.8953113e+00  -2.5405859e+00  -1.0655208e+00  -1.6731157e+00  -3.0833310e+00   5.1263090e-01  -2.1848203e+00  -2.8499405e+00  -2.5612588e+00   2.9846624e+00   5.5974680e+00   2.9194516e+00   2.4627099e+00  -5.0819835e-01   3.8415369e-02   2.8189339e-01  -2.2706321e+00   4.3663182e+00   7.0751747e-02   1.2457358e+00   1.2078450e-01
  -1.3186787e-01   1.4604801e+00   8.3560977e-01   6.4395941e-01   5.1552094e-02   9.1586845e-01  -2.7058727e-01  -8.4373155e-01   2.0070086e+00   2.6458735e+00  -5.3173636e-01   3.5600693e-01   5.2969005e-01  -1.0148696e+00  -1.6444056e+00  -1.2788217e+00  -2.1184914e-01   2.2865477e+00   3.9769682e+00   1.2609140e+00  -3.0816799e+00   4.0017976e+00  -3.0960566e+00   8.1331578e-01  -1.5319920e+00   5.3081596e+00   8.5318186e-01   1.6194248e+00   1.8254615e+00  -2.4450081e-01  -5.3837639e+00   1.5320674e+00   1.4603199e+00   1.9072406e-01   1.6603749e-01  -2.4164585e-01  -2.3967329e-01  -5.8915972e-01   2.3365590e+00  -2.8400593e-01   5.3731478e+00  -9.4351462e+00   8.7532565e-01   1.7936413e+00  -4.3041026e+00  -8.3619852e-01  -6.4236764e-01   1.7719071e+00  -1.9421321e+00   3.2512894e+00  -4.8908796e-01   2.9957271e+00  -2.2685264e+00   2.7406285e+00  -2.2752877e+00   3.2213942e+00   1.8314396e+00   1.2489603e+00   1.1171965e+00   3.7492303e+00  -1.0085687e+00  -9.6489684e-01   1.5110585e+00  -9.9385907e-02   1.5040487e+00   1.2701380e-01  -2.2957331e+00  -1.4376415e+00   4.8974885e+00   2.5605561e+00  -3.1170678e+00  -3.7160959e-01  -4.6641358e-01  -2.9806177e+00   9.8877652e-01  -1.2883577e+00  -1.9298492e+00  -3.3840276e+00   2.8522444e+00   4.7227401e+00   2.5531255e+00   2.6202039e+00  -1.5282650e-01  -5.5489855e-01   3.5252190e-01  -2.1866373e+00   4.0180349e+00  -5.1792448e-01   1.3641001e+00  -6.8512589e-02
   1.0554709e-01   1.2753401e+00   2.3349890e-01   1.7443515e-01   3.9563542e-01   6.3807938e-01  -2.7531106e-01  -9.6333326e-01   2.2376341e+00   2.2714040e+00  -5.8371141e-01   5.1835143e-01   6.3270673e-01   8.5582741e-03  -1.2914826e+00  -4.6274954e-01  -6.4698423e-01   1.8434767e+00   2.7405547e+00   1.5291854e+00  -2.5205859e+00   2.8176880e+00  -1.9005445e+00   5.8189106e-01  -1.3642847e+00   2.8657588e+00   4.1107112e-01   7.0751033e-01   1.1468154e+00   8.0007095e-01  -3.6308656e+00   1.3969279e+00   1.7883490e+00   7.5014153e-01   1.0421440e+00   7.0496941e-01  -1.1916427e+00  -4.0830348e-02   1.0535743e+00   3.3643909e-01   4.2591613e+00  -8.4898226e+00   4.2420452e-01   1.3565452e+00  -3.3988524e+00  -7.0118872e-01  -1.4021734e+00   8.8123192e-01  -1.3657116e+00   2.9807002e+00  -8.4121093e-01   2.0992486e+00  -2.8499743e+00   9.3900994e-01  -2.3335853e+00   2.1796804e+00   1.8535758e+00   5.3747241e-01   1.3355664e+00   3.5834717e+00  -2.1387507e-01  -1.0374070e+00   2.7560325e+00  -1.7205293e-01   1.7458112e+00  -3.2009480e-01  -1.8731492e+00  -9.7297606e-01   3.6395610e+00   2.2714041e+00  -1.2529997e+00   3.7717224e-03  -5.4680505e-01  -1.6375863e+00   1.6142633e+00   7.3586392e-01  -1.8048174e+00  -1.9646445e+00   2.1511086e+00   3.9570768e+00   2.1805484e+00   1.7223819e+00  -2.9329853e-01  -4.8545392e-01   2.5662659e-01  -2.8309055e+00   3.9373254e+00  -2.2187917e-01   1.1158344e+00  -2.9783026e-01
  -1.5029741e-02   1.1237103e+00   5.5950988e-01   6.1326040e-01   4.8593821e-01   6.0830641e-01  -3.0177946e-01  -7.7755086e-01   1.8940978e+00   2.0082773e+00  -3.0075401e-01   6.2735049e-01   7.2344925e-01  -3.0497599e-01  -8.6272872e-01  -4.2765478e-01  -3.3321609e-01   1.9054089e+00   3.5723058e+00   1.1057986e+00  -2.5607952e+00   3.3620962e+00  -2.5149457e+00   8.2249520e-01  -6.3724027e-01   4.0448254e+00   1.1385790e+00   1.2156457e+00   1.5577450e+00   5.6126730e-01  -4.2666088e+00   1.5653136e+00   1.2078543e+00  -2.9808845e-01  -2.5362005e-01  -4.7854571e-01  -7.1118357e-01  -1.3874688e-01   2.0660905e+00   3.2223170e-01   4.8390150e+00  -7.3489815e+00   3.7282072e-01   8.7980788e-01  -4.1978238e+00  -1.4233761e+00  -1.0178921e+00   1.0058075e+00  -2.1945320e+00   1.9604811e+00  -2.9553503e-01   1.8099057e+00  -1.3966175e+00   2.1687550e+00  -1.7224762e+00   2.6673063e+00   1.8768327e+00   6.1363717e-01   1.2028536e+00   3.2776668e+00  -2.7416933e-01  -1.1841349e+00   1.8917950e+00  -1.5831236e-01   1.8422435e+00  -1.9010120e-01  -2.5478421e+00  -1.5636368e+00   4.4404432e+00   1.7089444e+00  -2.4197489e+00  -4.0673150e-01  -4.2065591e-01  -1.8179438e+00   1.0405782e+00  -9.9503110e-02  -2.0265546e+00  -2.9822666e+00   2.7334991e+00   4.0118578e+00   2.2216007e+00   1.8251530e+00   4.1084095e-01  -2.3889220e-01   4.1779883e-01  -2.4065830e+00   3.5333018e+00  -1.9473683e-01   1.2299906e+00   7.7866866e-02
   1.6315828e-01   1.4987322e+00   2.4347094e-01   6.7586742e-01   7.2258729e-02   3.8555467e-01  -4.0344520e-01  -9.6278071e-01   1.9539323e+00   1.5472920e+00  -1.4518034e-01   5.3788497e-01   9.4308960e-01  -6.4274749e-01  -9.9922563e-01  -5.3741084e-01   4.7271779e-02   1.7965583e+00   3.3849437e+00   1.5611933e+00  -2.8929647e+00   3.7859942e+00  -2.9667476e+00   1.2917360e+00  -1.0412019e+00   4.4996283e+00   8.4040988e-01   1.1166977e+00   2.0447495e+00   2.1372609e-01  -4.8777934e+00   1.7715409e+00   9.8638218e-01  -5.9314964e-01  -6.2066364e-01  -3.4380242e-01  -4.0931285e-01  -5.7901810e-01   2.1428782e+00  -1.1576299e-01   5.0921390e+00  -7.5035359e+00   8.2863582e-01   1.2858962e+00  -3.7344186e+00  -1.3055149e+00  -8.4361705e-01   1.3742480e+00  -2.0413347e+00   1.7214571e+00  -3.0390291e-01   1.6754517e+00  -1.3104583e+00   2.2015638e+00  -1.8163386e+00   2.4986330e+00   2.0789288e+00   1.0122325e+00   1.0935270e+00   3.0081613e+00  -5.0203973e-01  -1.5348266e+00   1.4390713e+00   2.0704268e-01   1.7534170e+00  -3.9173982e-01  -2.4337493e+00  -1.5422187e+00   4.2330298e+00   1.8007881e+00  -2.5968419e+00  -2.5002744e-01   9.6431133e-02  -1.7319272e+00   7.5880960e-01  -2.0116930e-01  -1.9153044e+00  -3.4414591e+00   2.6651465e+00   3.2048956e+00   1.9198149e+00   2.1115004e+00   7.1077010e-01  -3.8355044e-01   3.0943504e-01  -1.8959567e+00   3.6763949e+00  -2.4251790e-01   1.0930697e+00  -8.4800809e-02
   1.2268651e-01   1.7547442e+00   3.5531930e-01   9.7508017e-01  -4.2606714e-01   3.5353381e-01  -8.0160685e-01  -1.2641090e+00   1.3579937e+00   1.0120908e+00  -2.6447768e-02   2.0061151e-01   8.8657530e-01  -1.5904909e+00  -6.1068023e-01  -9.0187286e-01   6.6852238e-01   1.5872944e+00   4.0124131e+00   1.3370829e+00  -2.7671307e+00   4.4003569e+00  -3.2273411e+00   1.9920135e+00  -3.7182771e-01   5.9776481e+00   1.2179403e+00   1.6570468e+00   2.3271741e+00  -8.3004464e-01  -5.6229354e+00   1.7334094e+00   3.5863919e-01  -1.7859716e+00  -1.6751232e+00  -1.2834173e+00   4.4317235e-01  -1.1027825e+00   3.2862022e+00  -1.3116011e-01   6.0549256e+00  -5.9783345e+00   7.7953634e-01   1.2211822e+00  -4.0097407e+00  -1.4831102e+00  -2.5996010e-02   1.6837557e+00  -2.5193155e+00   1.1351707e+00   7.2729440e-02   1.7427887e+00  -2.0035648e-01   3.4250759e+00  -1.6207080e+00   3.0004076e+00   2.1238612e+00   1.4374433e+00   9.5586802e-01   2.6091246e+00  -1.2505456e+00  -2.2741082e+00  -2.9425063e-02   1.9537788e-01   1.5628545e+00  -5.9991556e-01  -2.9385966e+00  -1.9856215e+00   4.8701387e+00   1.4445108e+00  -3.6800122e+00  -4.2492338e-01   4.2695091e-01  -2.1007953e+00   2.0674892e-02  -1.4434238e+00  -1.7207241e+00  -4.4497178e+00   3.2433112e+00   2.5610133e+00   1.5643777e+00   2.3508279e+00   1.3679411e+00  -3.2790431e-01   3.1225138e-01  -1.1595170e+00   3.4813319e+00  -4.7827082e-01   1.1413232e+00   1.2298196e-01
   3.2666863e-01   1.9092815e+00   4.8136877e-02   7.2706996e-01  -4.2338141e-01   2.1735424e-01  -1.0169780e+00  -1.6141150e+00   1.2549329e+00   4.7053920e-01  -3.4732696e-02  -6.0925079e-02   7.1148153e-01  -1.5506236e+00  -5.1307929e-01  -7.1985400e-01   7.2711424e-01   9.6085762e-01   3.3262338e+00   1.6332196e+00  -1.7714157e+00   3.9088161e+00  -2.5485707e+00   1.8898312e+00   2.6122145e-01   5.0182060e+00   9.7909900e-01   1.2895040e+00   1.8752989e+00  -8.8900510e-01  -4.7373094e+00   1.1765202e+00   3.7799597e-01  -1.8608446e+00  -1.5090433e+00  -8.3726371e-01   3.6390243e-01  -1.0023659e+00   2.7504469e+00  -2.6238335e-01   5.0652063e+00  -5.0018392e+00   9.4253647e-01   1.1703846e+00  -3.1068568e+00  -1.1611665e+00   2.3663208e-01   1.4662698e+00  -1.9337944e+00   6.8755223e-01  -4.3638090e-02   1.1225683e+00  -2.0236363e-01   2.4221926e+00  -1.6041945e+00   2.1459641e+00   2.1288534e+00   1.4102698e+00   9.9618542e-01   2.2717026e+00  -1.3046516e+00  -2.9852541e+00  -2.6908307e-01   1.2701241e-01   1.1923083e+00  -1.4153028e+00  -2.4792896e+00  -1.6161748e+00   4.4286244e+00   1.6566682e+00  -2.7942172e+00  -8.5001822e-02   4.4154312e-01  -1.3435398e+00  -6.7299776e-02  -9.5905906e-01  -1.3841058e+00  -3.8615227e+00   2.8442876e+00   1.3414241e+00   8.2405467e-01   1.7976763e+00   1.1906963e+00  -2.5869649e-01  -8.9839263e-02  -1.0765705e+00   3.5287041e+00  -4.6560831e-01   9.5895553e-01  -1.5949568e-01
   7.5336577e-01   1.9276707e+00  -2.9487608e-01   7.4694310e-01  -2.7766369e-01   4.7141790e-01  -1.1302841e+00  -1.4816115e+00   1.0119006e+00  -1.8469649e-02   3.4440273e-01   3.1687281e-01   8.5211853e-01  -9.4348225e-01  -4.1421988e-03   3.9939533e-02   1.2506531e+00   6.9209248e-01   2.6690657e+00   1.9008979e+00  -1.3281548e+00   2.8051816e+00  -2.1882734e+00   1.8909867e+00   8.7816157e-01   4.4990548e+00   1.0344396e+00   1.2089399e+00   2.1852533e+00  -3.2603870e-01  -3.7160356e+00   7.6217308e-01  -2.3901879e-01  -1.8430491e+00  -1.7690725e+00  -7.0965475e-01   7.8203114e-01  -7.6670264e-01   2.7712172e+00   9.3374485e-02   4.6676380e+00  -3.6010013e+00   1.0388409e+00   1.0528111e+00  -2.7683125e+00  -1.0459616e+00  -2.9151177e-02   1.4660839e+00  -1.7782241e+00  -1.8172414e-02   3.1804911e-01   6.0955859e-01   5.3903087e-01   2.2486292e+00  -9.7111605e-01   1.6384258e+00   2.1960852e+00   1.5879679e+00   6.4360662e-01   1.6069688e+00  -1.0890523e+00  -2.8808243e+00  -6.1889128e-01   4.2899775e-01   9.8437407e-01  -1.4581347e+00  -2.7350408e+00  -1.6136005e+00   3.2862199e+00   9.6076355e-01  -2.4317672e+00  -7.3681913e-01   9.0424017e-01  -5.0664953e-01  -4.0173692e-01  -9.3841325e-01  -1.6415653e+00  -3.7911360e+00   2.6872052e+00   9.1281041e-01   6.6674864e-01   1.6696129e+00   1.9303710e+00   1.8981394e-01  -1.1038645e-01  -2.6054127e-01   4.0475106e+00   1.4161053e-01   6.2466366e-01  -1.3855408e-03
   1.1031231e+00   1.7375019e+00  -4.3871193e-01   3.9078111e-01  -2.4002135e-02   4.9799769e-02  -9.4749190e-01  -1.5748867e+00   6.6153944e-01  -5.1483328e-01   7.1226309e-01   9.3354855e-02   9.1272353e-01  -6.5732269e-01   2.9732835e-01   6.2720468e-01   1.1125290e+00   3.2980614e-01   1.7166826e+00   1.6691465e+00  -1.0412743e-01   1.2476568e+00  -1.0997754e+00   1.8887984e+00   2.1657811e+00   2.7201589e+00   1.2651056e+00   4.2391177e-01   1.5954711e+00   3.7598833e-01  -1.7861383e+00   8.0927478e-01  -2.6397759e-01  -1.4540033e+00  -1.0800325e+00  -2.9496480e-01   2.5168141e-01  -5.4346158e-01   1.8508296e+00   4.9631128e-01   3.0471678e+00  -8.1152687e-01   7.0114188e-01   4.4844174e-01  -2.2959621e+00  -1.4684744e+00  -4.2936763e-01   9.1625406e-01  -1.7230377e+00  -1.0296297e+00   1.3668884e-01  -3.5166470e-01   8.2815412e-01   1.5547644e+00  -5.8701290e-01   5.8646345e-01   1.9841153e+00   1.1622626e+00   6.1749959e-01   1.0060355e+00  -4.4965079e-01  -2.6455493e+00  -5.3767072e-01   5.1999731e-01   1.1025339e+00  -1.4409266e+00  -2.6900932e+00  -1.6325379e+00   1.8023222e+00   4.9787465e-01  -1.4063804e+00  -6.9785743e-01   9.0842326e-01   8.6230427e-01  -2.3023895e-01   5.3497639e-01  -1.1739781e+00  -2.3975795e+00   2.0575736e+00   1.7421695e-01   2.7681543e-01   1.1535809e+00   1.6355271e+00   5.3782852e-02  -2.0061532e-01  -2.8234444e-01   2.6826574e+00   2.8591986e-01   1.9026209e-01   1.8369221e-01
   1.5744163e+00   1.7332714e+00  -6.5426552e-01   6.4801901e-02   2.8961473e-01   1.6396571e-01  -9.7045200e-01  -1.8754251e+00   3.8205593e-01  -1.0679548e+00   8.8365060e-01  -3.6475661e-02   8.2460572e-01  -2.9158277e-01   6.7075757e-01   1.1639708e+00   1.2425128e+00  -2.7695731e-01   6.1160194e-01   1.8409664e+00   7.4119049e-01  -4.0623786e-01   9.4736972e-02   1.6399693e+00   3.1068835e+00   1.0447477e+00   1.1511347e+00  -1.5189199e-01   8.0481805e-01   7.6839484e-01  -3.5295922e-02  -6.1605581e-03  -4.1159522e-01  -1.1207874e+00  -2.4974234e-01   6.5400951e-01   8.7749918e-02  -2.5944636e-01   9.5109487e-01   8.2007627e-01   1.2838420e+00   2.5154536e-01   7.4385822e-01   1.9448304e-01  -1.1704667e+00  -1.0166071e+00  -6.2884718e-01   2.5464620e-01  -1.0983772e+00  -1.4727296e+00  -8.3136384e-02  -9.8439556e-01   5.6825304e-01   3.3415276e-01  -3.4037630e-01  -4.8581930e-01   1.9499052e+00   9.8275626e-01   6.5525683e-01   5.0601786e-01  -5.9070554e-02  -2.9044910e+00  -6.0679015e-01   4.4337358e-01   9.6390898e-01  -1.8371583e+00  -2.2399353e+00  -1.0549415e+00   2.8408734e-01   2.1253198e-01  -1.2344524e-01  -9.7165589e-01   8.5045229e-01   1.9462883e+00  -3.0666167e-01   1.1729729e+00  -7.8959537e-01  -1.0737045e+00   1.3878585e+00  -6.6637108e-01  -2.9874339e-01   5.2096996e-01   1.1503405e+00  -7.5875211e-02  -4.1901323e-01  -8.8880443e-02   2.3712632e+00   8.1795475e-01  -2.8235177e-01   7.7200150e-02
   1.5750409e+00   1.6303354e+00  -5.0963622e-01   4.9664842e-02   2.3060113e-01   3.8053165e-01  -5.8786656e-01  -1.9653689e+00   7.2408799e-01  -9.7003797e-01   1.4703132e+00  -8.1003330e-02   9.2753681e-01  -4.8218715e-01   9.0990383e-01   1.2743015e+00   1.1909319e+00  -5.0040033e-01   4.7044299e-01   1.9399673e+00   8.6515143e-01  -5.6097868e-01  -1.6378209e-01   1.5651110e+00   3.3628930e+00   1.2393492e+00   1.2235462e+00   9.2357764e-02   1.4300917e+00   8.6401938e-01   7.4546458e-01   3.5497254e-01  -3.4378125e-01  -1.1019436e+00  -6.8409731e-01   2.3329098e-01   4.2002243e-01  -2.4311361e-01   1.0602236e+00  -2.1309679e-01   1.1110806e+00  -9.1341606e-01   5.6212662e-01  -1.0337744e-01  -7.4529914e-01  -9.8683656e-01  -9.0775128e-01  -4.0141360e-01  -1.1041486e+00  -1.9982887e+00  -1.6119365e-01  -1.2128330e+00   6.2813825e-01   5.6059112e-02  -5.6053579e-01  -9.4570710e-01   1.5801499e+00   8.2065644e-01   5.6630814e-01   3.2624866e-01   3.1161232e-01  -2.6377807e+00  -7.5303202e-01   7.4435278e-01   2.9468716e-01  -1.8662589e+00  -2.1131049e+00  -9.0700663e-01  -3.6736422e-01  -3.0489663e-01  -1.5802435e-01  -8.9921253e-01   1.4333504e+00   2.6485971e+00  -2.8592844e-01   1.4941400e+00  -5.2795995e-01  -1.2051421e+00   1.0572536e+00  -1.6306087e+00  -6.5051495e-01   1.6731495e-01   8.7260925e-01  -4.6162097e-01  -6.5566885e-01   1.9459454e-01   2.0473108e+00   5.7402528e-01  -4.2745982e-01  -2.9054626e-01
   1.6519629e+00   1.6495866e+00  -3.3709751e-01   5.0505897e-02   3.5507680e-01   6.2012073e-01  -7.2841069e-01  -1.9387867e+00   9.7736247e-02  -1.1097091e+00   1.5353861e+00  -2.8940909e-01   4.6439380e-01  -6.4378425e-01   9.4433436e-01   1.2285762e+00   1.5127225e+00  -7.8452688e-01   2.2202775e-01   1.5868374e+00   2.1258024e+00  -1.0810159e+00   1.0519254e-01   1.4391341e+00   4.6397277e+00   1.0942132e+00   1.6517697e+00   1.7276233e-01   1.0811528e+00   6.5893664e-01   1.6080540e+00  -1.0816128e-01  -7.8202431e-01  -1.4422182e+00  -1.3248683e+00  -3.4489355e-01   6.9083776e-01  -6.7812257e-02   1.0996897e+00  -3.7209230e-01   1.3416834e-01   8.4579150e-01   8.5502751e-01   1.1116596e-01  -7.5612787e-01  -7.8945662e-01  -3.1658478e-01   7.6039271e-02  -8.7894850e-01  -2.3062888e+00   4.0278550e-01  -1.2139835e+00   1.5618110e+00   4.1610928e-01   6.2984209e-02  -1.1348823e+00   1.4858557e+00   9.7852743e-01   1.8336297e-01  -1.6051201e-01  -1.6768830e-01  -3.2036470e+00  -1.4394490e+00   6.7305716e-01  -3.2288799e-01  -2.3025413e+00  -2.2860353e+00  -8.5266666e-01  -5.8407225e-01  -5.3193978e-01  -2.3594434e-02  -9.4806959e-01   1.3015623e+00   3.1671793e+00  -6.9539662e-01   1.0576823e+00  -6.8284488e-01  -9.9157368e-01   1.0807593e+00  -1.9699826e+00  -6.8927028e-01   1.2348544e-01   8.8998236e-01  -5.1944773e-02  -7.2114249e-01   7.6500228e-01   1.4897884e+00   7.3431530e-01  -6.1730129e-01  -1.6319143e-01
   1.8983789e+00   1.5607016e+00  -5.1965507e-01  -1.8999545e-01   5.2745866e-01   5.2362057e-01  -1.0177040e+00  -1.8907041e+00  -9.9589379e-01  -1.9011075e+00   1.6156108e+00  -1.8347974e-01   1.2962257e-02  -4.5270480e-02   1.0683338e+00   1.6380178e+00   1.5502217e+00  -1.0479054e+00  -4.5309711e-01   1.5933468e+00   3.7568244e+00  -2.5097748e+00   1.1052980e+00   7.0450764e-01   5.7335423e+00  -7.3282915e-01   1.7886217e+00  -3.8007526e-01   5.3462680e-01   1.4288664e+00   3.2657159e+00  -9.9290146e-01  -7.9683860e-01  -8.4915570e-01  -1.2823066e+00  -5.4374452e-01   4.5891263e-01   5.5709540e-01   6.8888107e-01   1.1011369e+00  -1.0023244e+00   4.9982231e+00   4.4541784e-01   4.9292637e-03  -8.2209319e-01  -5.3487911e-01  -4.4998960e-01   5.4011070e-01  -6.4672710e-01  -2.8465541e+00   4.8398499e-01  -2.0708513e+00   2.2053896e+00  -4.8052639e-02   8.4367544e-01  -1.5887925e+00   1.5382841e+00   9.8559426e-01  -4.7473632e-02  -4.7404988e-01   1.6538872e-01  -2.8961965e+00  -1.2707849e+00   7.2556638e-01  -7.0135279e-01  -2.5359142e+00  -2.3176901e+00  -5.8381860e-01  -1.1601770e+00  -4.0721163e-01   3.8201818e-01  -1.5593770e+00   6.4881530e-01   3.7642353e+00  -7.6677110e-01   1.1657488e+00  -1.3759047e+00  -2.4000414e-01   1.2205328e+00  -1.5519041e+00  -4.5614902e-01  -7.6694144e-02   1.6463991e+00   8.7575877e-01  -7.8789077e-01   1.0206878e+00   1.5403083e+00   1.1491325e+00  -7.9114375e-01   1.9897907e-01
   1.9894103e+00   1.6821180e+00  -7.4763314e-01  -2.2053786e-01   3.6691704e-01   5.0739112e-01  -1.2909235e+00  -1.8095867e+00  -1.9134899e+00  -2.6148784e+00   1.6569530e+00  -1.3522219e-01  -2.9431850e-01   5.1769603e-02   9.9548430e-01   1.6914047e+00   1.8437146e+00  -1.1418562e+00  -7.1597806e-01   1.7814916e+00   4.5382040e+00  -2.9627620e+00   1.2035445e+00   5.1729077e-01   6.1485930e+00  -1.0845878e+00   1.7908820e+00  -4.7980486e-01   6.0673488e-01   1.5610353e+00   3.9195965e+00  -1.2308874e+00  -8.9569744e-01  -4.7965547e-01  -1.3994056e+00  -7.9074881e-01   7.4943070e-01   6.4752388e-01   7.6839842e-01   2.0830303e+00  -7.9991036e-01   7.7587591e+00   4.4341401e-01   2.0076472e-01  -8.1679180e-01  -1.2785463e-01  -3.2934279e-01   1.1239071e+00  -3.9757068e-01  -3.0847731e+00   7.3497110e-01  -2.1982572e+00   2.7850748e+00   1.9991032e-01   1.3414080e+00  -1.5658542e+00   1.5606838e+00   1.3860856e+00  -4.5448746e-01  -8.1758258e-01  -2.0428081e-02  -2.6558128e+00  -1.6201453e+00   1.0745324e+00  -1.3683775e+00  -2.6227513e+00  -2.3180689e+00  -3.8167257e-01  -1.4993695e+00  -2.5879385e-01   2.2509621e-01  -1.7823772e+00   7.6408321e-01   4.0666935e+00  -8.6466152e-01   8.5852471e-01  -1.5670570e+00  -2.5911969e-01   1.3699933e+00  -1.4479622e+00  -3.0386807e-01   1.5707887e-01   2.5421533e+00   1.5347709e+00  -8.2421721e-01   1.8272006e+00   1.8716942e+00   1.3844641e+00  -8.8406445e-01   4.2062571e-01
   2.1578906e+00   1.6748632e+00  -4.8685519e-01  -2.4377733e-01   5.2747949e-01   6.5550029e-01  -9.1675921e-01  -1.8863866e+00  -1.9118400e+00  -2.6419635e+00   2.0427707e+00  -2.1865995e-01  -2.2142599e-01  -9.2307922e-02   1.0264260e+00   1.6733964e+00   1.8714849e+00  -1.0830608e+00  -8.5215108e-01   1.8653425e+00   4.8367318e+00  -3.5258048e+00   1.2114084e+00   3.7999892e-01   6.5096580e+00  -1.2091459e+00   1.9009791e+00  -5.1697025e-01   5.6412155e-01   1.7076393e+00   4.6208313e+00  -9.9247223e-01  -6.7966479e-01   1.5664320e-02  -1.1488040e+00  -4.9906333e-01   5.4450426e-01   6.0559593e-01   2.4131739e-01   1.6314736e+00  -1.5279843e+00   7.0659852e+00   5.2872528e-01   3.5538507e-01  -4.4913868e-01   2.1162521e-01  -7.5468472e-01   1.1303755e+00  -2.4488894e-01  -3.0640992e+00   6.8178817e-01  -2.0414005e+00   2.6473731e+00   2.3269327e-01   1.3023075e+00  -1.7887040e+00   1.3981655e+00   1.4553232e+00  -6.2624152e-01  -1.0234301e+00   1.8323218e-01  -2.3781594e+00  -1.5409466e+00   1.3839680e+00  -1.6599369e+00  -2.3968896e+00  -2.0686498e+00  -4.5894664e-02  -2.3512385e+00  -2.9482363e-01   5.0309639e-01  -1.6657226e+00   9.9848842e-01   4.6395380e+00  -6.8843802e-01   1.3231798e+00  -1.3696051e+00   1.9395780e-01   1.1003067e+00  -1.3855264e+00  -2.1982098e-01   2.1890079e-01   2.0600935e+00   1.1333261e+00  -7.3943894e-01   2.1640455e+00   1.5223333e+00   1.4763412e+00  -1.0941116e+00   3.7475188e-01
   1.9265112e+00   1.0819142e+00  -1.8072404e-01  -5.6684212e-01   8.2080977e-01   5.9884983e-01  -7.8845241e-02  -2.0314320e+00  -1.2902891e+00  -2.4165067e+00   2.3507717e+00  -4.2851104e-01  -1.8147221e-02   2.9971204e-02   1.2623913e+00   1.8555868e+00   9.0858407e-01  -1.2461328e+00  -1.5458905e+00   1.7454722e+00   4.9387258e+00  -4.2560315e+00   1.8041946e+00   1.1062185e-02   6.5239140e+00  -2.3365207e+00   1.7568869e+00  -8.1887096e-01   3.0979302e-01   2.3865683e+00   6.4887768e+00  -1.0431700e-01   1.4672816e-01   8.5016045e-01   2.7456100e-01   1.3780751e-01  -2.6001544e-01   8.0816110e-01  -9.3123065e-01   8.6494045e-01  -2.5999871e+00   5.0053486e+00  -2.3276267e-01  -5.4744248e-01   6.0472014e-01   1.8604490e-01  -1.8579395e+00  -6.1683552e-01   2.4919575e-02  -3.0941471e+00  -1.0936090e-01  -2.4293419e+00   1.2318086e+00  -1.3331984e+00   4.6662532e-01  -2.7451641e+00   5.9575894e-01   4.0802989e-01  -3.4420891e-01  -9.7970895e-01   1.2705078e+00  -1.6019580e+00  -2.5934691e-01   1.4699365e+00  -1.7126575e+00  -2.1380255e+00  -1.1954835e+00   4.0573888e-01  -3.8155938e+00  -9.2261258e-01   1.7170197e+00  -9.1707439e-01   1.3500564e+00   5.7692324e+00   3.3189411e-01   3.4553761e+00  -5.7211399e-01   1.4185531e+00  -8.9485464e-02  -2.2034874e+00  -5.1853316e-01  -4.9736933e-01   6.3154824e-01   2.5425384e-01  -8.1979243e-01   1.4656965e+00   2.5711565e-02   1.1642907e+00  -1.3438511e+00  -1.6131512e-01
   1.5217199e+00   8.1063752e-01   3.1213145e-01  -4.0101691e-01   7.0505802e-01   7.8412082e-01   2.5489222e-01  -1.7311090e+00  -1.5717954e+00  -1.9889119e+00   2.5286838e+00  -4.6691656e-01  -2.8959852e-01  -3.0518916e-01   1.1961936e+00   1.4425573e+00   6.8797690e-01  -8.5479298e-01  -1.1971626e+00   1.1752480e+00   5.0794082e+00  -3.8697723e+00   1.4349763e+00  -5.0525837e-02   6.6515192e+00  -1.8496430e+00   2.1700806e+00  -4.3292877e-01   4.9359053e-01   2.3113925e+00   6.7887147e+00   5.4620604e-01   2.8264806e-01   8.0079429e-01  -5.2336666e-01  -9.4716426e-01  -3.7356522e-01   8.3647722e-01  -6.1925796e-01   4.5055817e-01  -2.6340102e+00   5.0338182e+00  -8.5899395e-01  -6.3087355e-01  -1.4206359e-01  -3.1352120e-02  -2.1479477e+00  -4.9276657e-01  -4.0879152e-01  -2.9629125e+00   1.0517356e-01  -2.0895838e+00   1.6305454e+00  -6.0308851e-01   4.4255712e-01  -2.2562052e+00   2.8313592e-01   1.5643143e-01  -5.8103024e-01  -9.6010234e-01   1.2857792e+00  -1.1784233e+00   9.3471553e-02   1.5525895e+00  -2.1260228e+00  -1.7524875e+00  -1.5155807e+00   2.8988388e-01  -3.6392669e+00  -1.3007976e+00   1.2776535e+00  -6.5216520e-01   1.2041153e+00   5.7047760e+00   5.3887872e-01   3.3953928e+00  -1.0503670e+00   1.1913669e+00   1.4479137e-01  -1.6632940e+00   1.3385474e-01  -2.4471919e-01   5.5496477e-01   2.8203538e-01  -5.1826601e-01   1.4665973e+00  -8.5663084e-01   7.3840590e-01  -1.2260955e+00  -6.8556308e-02
   1.2787474e+00   8.3877374e-01   4.9592901e-01  -1.8064250e-01   5.9058460e-01   7.2260070e-01   5.0342515e-01  -1.6264074e+00  -1.6360524e+00  -2.3346969e+00   2.8146717e+00  -2.4947235e-01  -2.1717095e-01  -5.4849564e-01   7.7922413e-01   9.8770209e-01   5.6243622e-01  -5.4262889e-01  -5.8945284e-01   1.5739841e+00   4.5988892e+00  -2.8907467e+00   1.7805687e-01  -7.3025617e-01   5.6955071e+00  -9.8041443e-01   1.9090807e+00  -1.1807357e-01   1.2654543e+00   2.1692902e+00   5.7948797e+00   8.6684003e-01   7.0139084e-01   1.0810404e+00  -1.0002818e+00  -1.4464321e+00  -2.5105289e-01   5.7190083e-01  -4.8049897e-01   1.6588595e-01  -1.6121217e+00   3.7394489e+00  -5.0924747e-01  -3.1698941e-01  -7.3944028e-02   4.7836839e-01  -2.1379641e+00   2.6230881e-02  -2.9331118e-01  -2.7529280e+00   1.7573748e-01  -1.8629512e+00   1.5529417e+00  -1.7922674e-01   3.3459065e-01  -1.8136938e+00   2.6395120e-01   5.4436539e-01  -6.2177648e-01  -6.2014840e-01   1.5686631e+00  -4.5081434e-01   1.9238633e-01   2.1271918e+00  -2.7967577e+00  -1.6837327e+00  -9.7178154e-01   6.1187930e-01  -2.9409416e+00  -7.3879953e-01   2.5348708e-01  -5.4815737e-01   1.4232982e+00   5.1477660e+00   5.6097280e-01   2.9291190e+00  -1.2018739e+00   5.6862823e-02   2.8955946e-01  -1.3180669e+00   3.9325756e-01   1.4854854e-01   9.0988242e-01   3.9300642e-01  -5.0012222e-01   1.9194010e+00  -2.8292113e-01   7.5594527e-01  -9.1616136e-01  -1.7724659e-01
   9.0781705e-01   6.9655799e-01   7.2914216e-01  -1.6378898e-01   5.3596169e-01   7.5604474e-01   7.8737955e-01  -1.5747519e+00  -1.6280343e+00  -2.2670084e+00   2.8319083e+00  -2.7944828e-01  -2.9719675e-01  -7.5037918e-01   5.6320079e-01   5.3302483e-01   1.9498076e-01  -3.2914102e-01  -3.4910156e-01   1.5651300e+00   4.4107178e+00  -2.3647736e+00  -1.6091521e-01  -1.1064573e+00   5.0634208e+00  -8.7231917e-01   1.7489678e+00   8.5999751e-02   1.2287833e+00   1.9870195e+00   5.6655433e+00   1.1911522e+00   1.1924688e+00   1.3091965e+00  -9.4178460e-01  -1.6556906e+00  -5.2316833e-01   5.1095322e-01  -6.5549491e-01   1.2268701e-02  -1.3687931e+00   2.7641549e+00  -9.7728238e-01  -5.5389010e-01  -4.6314117e-02   6.7999035e-01  -2.4058479e+00  -3.2186730e-01  -2.0365645e-01  -2.3545540e+00   1.9773659e-02  -1.5801694e+00   1.1142057e+00  -2.3377887e-01  -9.4512004e-02  -1.5556003e+00   4.0898399e-02   3.4164234e-01  -5.0377349e-01  -3.8512962e-01   1.7600588e+00  -4.9562443e-02   7.2811263e-01   2.2081629e+00  -3.2410492e+00  -1.6483068e+00  -5.8621752e-01   8.9699229e-01  -2.6308040e+00  -5.1527485e-01   1.9728052e-01   5.7054920e-02   1.3121818e+00   4.8656519e+00   9.1804847e-01   3.0863469e+00  -1.0624694e+00   6.5839734e-03   1.4745153e-01  -1.1523416e+00   5.2065992e-01   1.7262009e-01   6.1688942e-01   2.2927549e-01  -4.6511830e-01   1.7180843e+00  -4.3063867e-01   3.6332094e-01  -6.9087481e-01  -3.6714044e-01
   3.8621928e-01   1.4912705e-01   7.7876683e-01  -2.6611178e-01   1.5560029e-01   5.1237249e-01   1.1659173e+00  -1.2334813e+00  -1.8173806e+00  -2.1010884e+00   2.9377102e+00  -8.1534097e-02  -2.2626659e-01  -5.3632107e-01   7.9513293e-01   5.0559657e-01  -5.7855319e-01   2.2937012e-01  -5.1491092e-01   1.1799395e+00   4.2250605e+00  -2.3060705e+00   4.9924450e-02  -1.3947044e+00   4.3311269e+00  -1.4801732e+00   1.6379881e+00   4.6347171e-02   1.6417795e+00   2.6705224e+00   6.7325497e+00   2.4287555e+00   1.8420507e+00   2.0124679e+00  -5.8792751e-01  -2.2522378e+00  -1.1850518e+00   5.1746675e-01  -6.4706336e-01   4.7300856e-01  -7.1221152e-01   3.6173584e+00  -2.7167228e+00  -1.2862954e+00  -7.8452937e-01   7.6755116e-02  -3.7308325e+00  -7.5730339e-01  -7.5523685e-01  -2.0768371e+00  -1.9543828e-01  -1.7714677e+00   9.4553067e-01  -1.8780748e-01  -5.6897860e-01  -1.2498129e+00  -4.3592426e-01  -4.3780713e-01  -4.9880808e-01  -2.2743958e-01   2.5142163e+00   1.2593957e+00   2.3180807e+00   2.4364386e+00  -3.2118281e+00  -9.1844357e-01  -9.1117282e-01   5.3033786e-01  -2.9652336e+00  -1.1543271e+00   2.4118546e-01   3.5803931e-01   1.2855381e+00   4.7963083e+00   1.9231037e+00   4.2873513e+00  -1.6357029e+00  -4.6182865e-02   1.0203467e-01  -5.6582535e-01   1.3463781e+00   2.7625029e-01   1.1296586e+00   4.0617567e-01  -1.6875840e-02   1.1146037e+00  -1.2994700e+00  -3.4333287e-01  -4.7477607e-01  -2.3845437e-01
  -3.9091396e-02   6.8643077e-02   4.9752339e-01  -3.1016454e-01  -1.4612901e-01  -1.8845811e-02   1.0285487e+00  -1.0766817e+00  -2.3927670e+00  -2.7750258e+00   2.6196017e+00  -7.9805437e-02  -3.6280918e-01  -5.8446687e-01   3.8732138e-01   1.0300014e-01  -9.6937631e-01   3.5205844e-01  -4.0103536e-01   1.3286716e+00   3.9985104e+00  -1.5928657e+00  -9.8955798e-02  -1.7073131e+00   3.2673019e+00  -1.7716333e+00   1.1821210e+00  -1.1668880e-01   1.4701738e+00   2.5431702e+00   6.1152514e+00   2.5301865e+00   2.3204093e+00   2.3937678e+00  -8.9770224e-02  -2.2913171e+00  -1.3199138e+00   3.4690108e-01  -6.1470809e-01   1.8626596e+00   3.6893403e-01   5.3287070e+00  -3.3817038e+00  -1.7420884e+00  -8.0231211e-01   1.9873234e-01  -3.8422899e+00  -9.6695998e-01  -6.6134471e-01  -1.9428985e+00  -5.2669460e-01  -1.8212692e+00   5.6317236e-01  -2.5909123e-01  -7.5412912e-01  -8.4405350e-01  -5.1773550e-01  -4.3959937e-01  -3.3861708e-01   2.6003314e-02   2.7444679e+00   2.0976717e+00   2.6361325e+00   2.6227918e+00  -3.4244956e+00  -7.1935293e-01  -4.0921206e-01   7.3319066e-01  -2.2956004e+00  -5.3320781e-01  -1.3072794e-01   8.4571436e-01   9.8119622e-01   4.0989401e+00   2.1416995e+00   4.2596688e+00  -1.3222786e+00  -2.1767980e-01   1.1109128e-01  -3.5430692e-01   1.2665226e+00   4.0764537e-01   1.7006492e+00   7.2871343e-01  -8.9022699e-02   1.0738630e+00  -1.0543053e+00  -6.3818555e-01  -1.2269733e-01  -1.0924221e-01
  -4.1338449e-01  -1.4284278e-01   7.9095016e-01  -2.7753304e-02  -1.0395555e-01   2.0244911e-01   1.4734937e+00  -7.8890500e-01  -1.7416736e+00  -2.2357881e+00   2.7673666e+00   1.6231919e-01  -1.0909806e-01  -7.7305772e-01   3.5330522e-01  -2.1725759e-01  -1.1459817e+00   7.4946512e-01   1.2167270e-01   1.2472868e+00   3.0557820e+00  -5.1351764e-01  -1.0634185e+00  -2.0126184e+00   2.2197758e+00  -5.7409706e-01   1.0518950e+00   4.8241011e-01   1.9777358e+00   2.2812843e+00   5.1598634e+00   3.1243262e+00   2.4932353e+00   2.2750923e+00  -4.0994899e-01  -2.5188400e+00  -1.2700393e+00  -3.7030658e-02  -3.3784757e-01   7.1113922e-01   9.5515869e-01   1.9657916e+00  -3.4322925e+00  -1.7811710e+00  -8.7052253e-01   3.1705665e-01  -4.1631745e+00  -1.1245567e+00  -7.1593233e-01  -1.3769999e+00  -2.5601704e-01  -1.1441756e+00   4.2575912e-01   2.3639376e-01  -1.0441723e+00  -3.4066487e-01  -7.2769717e-01  -4.7666317e-01  -3.1968548e-01   2.6176147e-01   2.8981858e+00   2.5860383e+00   2.9308762e+00   2.8448915e+00  -3.5842347e+00  -3.7321031e-01  -2.2531051e-01   7.4255769e-01  -1.8083639e+00  -7.1570023e-01  -6.0526375e-01   1.2124982e+00   1.2453998e+00   3.5252075e+00   2.2233039e+00   4.1026517e+00  -1.2810324e+00  -1.1123843e+00   4.6951907e-02  -1.8717407e-01   1.4301122e+00   6.0674841e-01   1.3996033e+00   4.1689571e-01   1.0940744e-01   1.1406605e+00  -9.2801570e-01  -8.3486007e-01   1.7912246e-01  -2.3488947e-01
  -7.1390813e-01  -5.6750542e-01   1.0210461e+00  -5.2601008e-02   2.9119940e-01  -6.1123663e-02   1.9800372e+00  -4.5090736e-01  -1.4337343e+00  -1.9487580e+00   2.7508145e+00   2.0869583e-01   1.9899702e-02  -6.3165795e-01   8.7799952e-02  -3.7345606e-01  -1.6905210e+00   9.8709998e-01   3.7712847e-02   8.0302125e-01   2.6657765e+00  -2.8821643e-01  -1.1161489e+00  -2.5313582e+00   1.5941321e+00  -1.1877964e+00   9.8578275e-01   2.6810842e-01   1.3591638e+00   2.4355429e+00   4.8185091e+00   3.2330329e+00   2.6836170e+00   2.3076878e+00   4.7097484e-02  -2.3045921e+00  -1.8910234e+00  -8.6761012e-02  -9.0299937e-01   5.0116369e-01   1.0027458e-03   8.4463828e-01  -3.7503515e+00  -2.4811548e+00  -7.6360132e-01  -3.3899128e-02  -4.4848637e+00  -1.9451092e+00  -6.9734742e-01  -1.3021895e+00  -4.2774052e-01  -1.2285188e+00  -7.1805106e-02  -1.8260123e-01  -1.0660448e+00  -4.6112731e-01  -9.1927338e-01  -1.0346092e+00   7.1133216e-02   4.6866552e-01   3.6636474e+00   3.3012435e+00   3.5795311e+00   2.6946822e+00  -3.1856072e+00  -3.5308922e-02   2.4571922e-01   8.3073179e-01  -1.6569130e+00  -7.5583772e-01  -3.1459116e-01   1.6527258e+00   6.5738217e-01   3.1917008e+00   2.3236542e+00   4.6601612e+00  -8.9714368e-01  -5.7763853e-01  -4.4989645e-01   9.9324730e-03   1.3521092e+00   4.1836103e-01   4.6337322e-01   7.0797848e-02   1.9475397e-01   5.2454380e-01  -1.9511052e+00  -8.7815383e-01   3.3109073e-01  -1.5611112e-01
  -1.1262420e+00  -6.4033059e-01   1.3318150e+00   2.9971157e-01  -1.5589518e-02  -1.2522776e-01   1.9857128e+00  -1.0818701e-01  -1.7070927e+00  -1.7230047e+00   2.6424237e+00   2.5891739e-01  -6.5553448e-03  -1.1616317e+00  -9.4396358e-02  -1.0579487e+00  -1.5736915e+00   1.5128291e+00   7.6161357e-01   2.1438867e-01   2.1412666e+00   8.7427244e-01  -1.7093814e+00  -2.5676592e+00   8.5959879e-01  -3.5951068e-02   1.1075169e+00   7.7855607e-01   1.4207315e+00   1.7142855e+00   3.2614076e+00   3.2980375e+00   2.3374093e+00   1.5719976e+00  -8.9622121e-01  -3.1451838e+00  -1.6791306e+00  -6.2226948e-01  -2.8083663e-02   4.3172915e-01   4.5361757e-01   9.5382046e-01  -4.1930076e+00  -2.6059418e+00  -1.6252994e+00  -3.9210416e-01  -4.2836330e+00  -1.5183613e+00  -1.2095003e+00  -9.7972242e-01  -8.4592405e-02  -8.1615515e-01   4.7498846e-01   9.6677607e-01  -9.7808005e-01   4.4380838e-01  -8.3431411e-01  -9.1912469e-01   1.6817254e-01   6.0951648e-01   3.4369616e+00   3.5396212e+00   3.3338228e+00   2.5333209e+00  -2.9642656e+00   3.3623518e-01  -1.3836792e-01   3.5837212e-01  -3.5667498e-01  -7.8318869e-01  -1.3413084e+00   1.6627351e+00   3.5377391e-02   1.7101768e+00   1.8548226e+00   3.3197924e+00  -1.3131853e+00  -1.5005172e+00   1.3842348e-01   7.3940794e-01   1.7314688e+00   9.4360060e-01   7.7502021e-01   2.6933442e-01   4.9011593e-01   4.8920224e-01  -2.0085607e+00  -1.2965059e+00   7.6139199e-01   2.2232139e-01
  -1.4986042e+00  -6.8956146e-01   1.3963841e+00   5.5584815e-01  -6.2561975e-02  -2.9673061e-01   2.2644254e+00   9.8897447e-02  -1.1235995e+00  -1.6294709e+00   2.7492418e+00   3.7136037e-01   3.4285406e-01  -1.6152187e+00  -4.3610619e-01  -1.5608636e+00  -1.6545667e+00   1.7395175e+00   1.4627986e+00   2.8166578e-01   9.1158599e-01   2.5102285e+00  -3.0829466e+00  -3.0418489e+00  -6.0989298e-01   1.2797827e+00   7.1592161e-01   1.2709026e+00   1.9877399e+00   9.9128873e-01   1.2522469e+00   3.5219039e+00   2.3321723e+00   1.0341392e+00  -1.2201162e+00  -3.4035100e+00  -1.2177636e+00  -1.3614840e+00   5.3711133e-01  -4.9720877e-01   1.5861766e+00  -1.8663127e+00  -3.8039030e+00  -2.9434164e+00  -1.4118048e+00  -4.2886017e-01  -3.8753429e+00  -1.9078271e+00  -1.1297597e+00  -8.3669864e-01   1.5458050e-01  -4.0847298e-01   4.0253650e-01   1.4680458e+00  -1.1330417e+00   8.7853030e-01  -8.5072220e-01  -7.1177374e-01   5.4113558e-01   9.7065111e-01   3.7013570e+00   4.0420124e+00   2.8927584e+00   2.7494752e+00  -3.1528161e+00   3.7711368e-01   3.7677664e-01   2.9091072e-01   9.0260527e-01  -4.7849190e-01  -2.3518775e+00   1.9954038e+00   2.4215741e-01   5.3503623e-01   1.4727831e+00   2.5536353e+00  -5.5094084e-01  -2.7872207e+00   5.5589617e-02   3.0054587e-01   1.2694978e+00   1.0559277e+00   5.8229064e-01  -4.6291035e-02   3.5341656e-01   6.3884199e-01  -1.7149638e+00  -1.4637855e+00   1.2492262e+00   1.0290044e-01
  -1.8182549e+00  -1.0400068e+00   1.6333119e+00   5.6221694e-01   6.0371752e-02  -4.3454093e-01   2.7796317e+00   2.0251654e-01  -3.0412789e-01  -1.1801211e+00   2.7831999e+00   2.3652265e-01   7.2512999e-01  -1.9087029e+00  -4.4170073e-01  -1.8342940e+00  -2.1334156e+00   1.7512450e+00   1.5750333e+00  -9.4836100e-02   1.5659298e-01   3.2226939e+00  -3.1998012e+00  -3.3211375e+00  -1.4941359e+00   1.5672281e+00   4.3661577e-01   1.4679848e+00   1.7405565e+00   5.4872462e-01   5.0271873e-01   3.6418889e+00   2.3769210e+00   6.2579380e-01  -8.0087846e-01  -3.0367105e+00  -1.2881840e+00  -1.8127601e+00   5.6542116e-01  -1.4513660e+00   1.1917376e+00  -4.4824970e+00  -4.1571060e+00  -3.8125337e+00  -9.3321339e-01  -8.4414829e-01  -4.0607252e+00  -3.1571887e+00  -1.1853511e+00  -7.6653629e-01  -1.0674842e-01  -3.5797544e-01  -2.0301035e-01   1.1546649e+00  -1.6559732e+00   7.1612362e-01  -1.1737622e+00  -1.2063450e+00   1.0823374e+00   1.1568887e+00   4.2367868e+00   4.3599738e+00   3.0374539e+00   2.4481166e+00  -2.6998439e+00   5.7628728e-01   8.4328626e-01   1.6167589e-01   1.3728893e+00  -6.1843176e-01  -2.1716892e+00   2.5117946e+00  -1.7150939e-02  -1.8679927e-01   1.3737185e+00   2.5426031e+00   3.0376332e-01  -2.7579422e+00  -4.7383069e-01  -4.1339040e-01   5.7465668e-01   5.5479723e-01  -4.9302505e-01  -8.0547604e-01   2.0834031e-01  -2.4000258e-02  -2.2259576e+00  -1.9469283e+00   1.5026623e+00  -1.1784402e-01
  -2.0795908e+00  -1.4943613e+00   1.4190463e+00   5.2516758e-01   3.2736906e-01  -4.0675009e-01   3.0598235e+00   7.0341655e-01   5.1838445e-01  -5.5641180e-01   2.7204270e+00   5.5238475e-01   9.4856775e-01  -1.3814305e+00  -3.4782917e-01  -1.5149931e+00  -2.4436844e+00   1.6939767e+00   1.1524688e+00  -3.5873453e-01  -3.2408423e-01   3.4450003e+00  -3.2198481e+00  -3.7607136e+00  -2.3585700e+00   1.1755603e+00   1.6228047e-01   1.5479022e+00   1.8345931e+00   9.1630297e-01   4.0055587e-01   3.6036951e+00   2.1180846e+00   4.7559771e-01  -6.7869377e-01  -2.9667282e+00  -1.0905093e+00  -1.7874448e+00   7.5652288e-01  -1.9910518e+00   8.4720792e-01  -6.1606981e+00  -4.5639320e+00  -4.6509713e+00  -6.6928592e-01  -1.2085421e+00  -4.3795798e+00  -4.3077467e+00  -9.9575980e-01  -8.0025862e-01   2.6994848e-02  -4.8978704e-01  -3.8027610e-01   5.0309203e-01  -1.5849597e+00   4.0022276e-01  -1.4567870e+00  -1.7378966e+00   1.3245526e+00   1.2233074e+00   4.8244269e+00   5.0212002e+00   3.3796556e+00   2.2927086e+00  -2.4473013e+00   8.4205373e-01   9.8561743e-01   8.7369165e-03   1.3767927e+00  -1.2450731e+00  -1.8071235e+00   2.6041200e+00  -1.4933913e-01  -4.3455560e-01   1.2391784e+00   2.7652388e+00   6.3284933e-01  -2.7352811e+00  -9.0625207e-01  -9.7080622e-01   1.3939547e-01   7.2967709e-02  -7.8189990e-01  -7.9498379e-01   1.3822884e-02  -4.0588792e-01  -2.2381593e+00  -2.0434075e+00   1.6449961e+00  -2.0567467e-01
[truncated: 1,027,434 more chars]
