# Supplementary material for: Autistic traits and individual brain differences: functional network efficiency reflects attentional and social impairments, structural nodal efficiencies index systemising and theory-of-mind skills
Source: Mol Autism. 2021 Jan 21;12:3. doi: 10.1186/s13229-020-00377-8 (PMC7818759; doi:10.1186/s13229-020-00377-8)
Supplement: Supplementary file 7 — Additional file 7. Nuisance regressors. Nuisance regressor time series for each subject, as floating-point values in ASCII text format. [file 13229_2020_377_MOESM7_ESM.zip › Paul_Arora_et_al_data/Physiological/BBC/NuisancesRegdour_rsfMRI_aal90_TimeSeries/NuisancesRegdOut_aal90_subj13.txt]

   1.5213126e+00   4.2611715e-02  -4.3372980e-01   1.6948778e-01   2.3337415e-01   6.6112766e-01  -1.3357743e+00  -1.2906691e+00  -1.5363762e-01   1.0480573e+00  -3.6715469e-01  -5.8007670e-01  -9.2001493e-01  -1.1348943e-02   2.0590992e+00   2.4144466e+00  -1.0311228e+00  -3.1643020e+00   1.2635092e+00   3.2257848e+00   3.4885270e+00  -1.1267606e+00  -5.3632967e-02   1.4404663e+00  -4.4363885e-01   6.7774724e-01   5.4130810e-01   1.2597489e+00  -1.5872049e+00  -7.0504874e-01   1.4361128e+00   2.7431753e+00   5.0784521e-01   6.1486555e-01   2.1409280e-01   1.3061258e+00   1.8723123e-02  -2.4818857e+00  -1.0161273e+00  -3.0753268e+00  -7.8728126e-01  -5.4280407e+00  -1.0196858e+00  -7.6526888e-01   5.2859071e-01   1.0400728e+00  -1.6421412e+00  -1.1047470e+00  -6.9162053e-01  -6.9307684e-02   1.0391706e-02   1.4078749e-01  -1.3592883e+00  -4.2018032e-01   2.0260053e-01  -4.6880405e-01   1.1327760e+00   9.9449112e-03   1.4594825e+00   2.3874135e+00   9.1144343e-01   1.8774482e+00   7.6668576e-01   8.2767508e-01   5.6610745e-01  -1.1923761e-01   7.0820995e-01   1.8269746e+00   1.8236709e+00   2.1974639e+00   2.9413408e+00   1.8209696e+00   8.8264389e-01   5.4894927e-01   3.9927320e+00   1.8182906e-01   1.2187336e+00   2.9888202e+00   1.0938839e+00  -4.6036812e+00  -1.1183366e+00   2.5746071e-01  -6.5329110e-01   1.4305644e+00   7.9293328e-01   9.4647983e-01  -8.4751952e-01  -1.8166880e+00  -7.1528489e-01  -4.3138294e-01
   7.2671156e-01  -3.5349219e-02  -4.4455725e-01   2.4366294e-01  -1.6957471e-02  -1.6249228e-02  -8.6287810e-01  -1.1483041e+00   9.0671502e-02   6.2220898e-01  -6.0148779e-01  -6.0694905e-01  -7.4770039e-01   2.4059937e-02   1.9274185e+00   2.2284933e+00  -1.9967980e+00  -3.5451624e+00   1.1381069e+00   2.6345752e+00   3.2507191e+00  -9.4171761e-01   3.7110575e-01   1.5041289e+00  -9.3829077e-01   3.3538219e-01   2.8956514e-01   4.9759107e-01  -1.6747077e+00  -1.0256489e+00   1.2715718e+00   2.8043528e+00   3.0117520e-01   2.0169445e-01   7.2189415e-01   1.7181128e+00  -1.4254270e-01  -2.3086548e+00  -1.0396176e+00  -2.8177480e+00  -7.9410520e-01  -4.9591280e+00  -1.5757870e+00  -1.2741740e+00  -2.1049257e-01   6.0930294e-01  -2.3163934e+00  -2.0595263e+00  -9.2883979e-01  -7.7299542e-02  -2.6797687e-01   2.7270939e-01  -1.5939114e+00  -1.0169848e+00   1.1449421e-01  -5.1025801e-01   9.2723377e-02  -5.5692658e-01   1.1394002e+00   2.0293932e+00   9.0199858e-01   1.7407814e+00   9.1794047e-01   5.7322419e-01   9.1536161e-01   7.1725549e-02   6.7368322e-01   1.7816510e+00   1.2367209e+00   2.0182035e+00   2.8425376e+00   1.7962258e+00   9.5121763e-01   8.0876970e-01   3.5155994e+00   2.9074025e-01   2.0291466e+00   3.8352147e+00  -3.3865855e-01  -5.2429186e+00  -1.6484241e+00  -3.1205125e-01  -8.5514185e-01   1.1328588e+00   5.1355460e-01   8.8030330e-01  -8.8258395e-01  -2.4263919e+00  -1.0216306e+00  -5.0187106e-01
   1.1739680e-01   1.8043411e-02  -3.9766980e-01   4.1767316e-01   1.2780146e-01  -6.6593774e-01  -3.6327174e-01  -8.8019682e-01   3.9537374e-02   5.2262283e-01  -5.9538702e-01  -3.8177100e-01  -1.0385178e-01   1.9940636e-01   1.9059597e+00   1.9088780e+00  -2.6963242e+00  -3.4631287e+00   1.2673711e+00   2.2407258e+00   3.2070761e+00  -1.1321647e+00   7.5951670e-01   1.6971855e+00  -1.3470258e+00  -4.7851008e-01   4.1459362e-01  -2.4294358e-01  -1.5504449e+00  -1.1194074e+00   1.0651390e+00   2.8638768e+00   6.4074158e-02  -6.7966741e-01   3.7523268e-01   1.2639758e+00  -5.7266550e-01  -2.0004989e+00  -1.0957637e+00  -2.5186601e+00  -8.3216544e-01  -4.7161374e+00  -2.3497565e+00  -1.8902502e+00  -9.8567961e-01   1.1466382e-01  -3.1786229e+00  -2.9711265e+00  -1.1954153e+00  -2.7062511e-02  -5.3242169e-01   2.6191820e-01  -1.9213024e+00  -1.8411715e+00   1.7039519e-01  -6.9179644e-01  -8.0246907e-01  -9.6632180e-01   7.1662186e-01   1.6689170e+00   9.6015543e-01   1.5674164e+00   1.3129488e+00   3.8262289e-01   1.1689241e+00   2.5773388e-01   4.9842719e-01   1.4720950e+00   7.6909268e-01   1.7705034e+00   2.7701904e+00   1.5573065e+00   1.2667236e+00   1.1013002e+00   2.9214378e+00   2.1540056e-01   2.8596277e+00   4.5396164e+00  -1.4876737e+00  -5.3003335e+00  -1.9296400e+00  -7.7030285e-01  -8.5353561e-01   8.6642780e-01   1.8846169e-01   6.6500007e-01  -9.6592493e-01  -2.9576755e+00  -1.3870436e+00  -5.7886876e-01
  -9.8856029e-02   1.6968779e-01  -5.8242975e-01   6.9135884e-01   4.3243890e-01  -4.5312801e-01  -4.0383552e-01  -5.8760701e-01  -7.2075019e-02   7.5946567e-01  -6.7360772e-01  -3.4586778e-01   2.3882066e-01   4.0617510e-01   1.8698388e+00   1.7155614e+00  -2.5884946e+00  -3.1918515e+00   1.2653734e+00   2.0554308e+00   3.3375774e+00  -1.0760537e+00   7.0695373e-01   1.8877350e+00  -1.4692086e+00  -1.9344158e-01   9.5428343e-01  -2.6177847e-01  -1.5819050e+00  -1.3988815e+00   7.1016779e-01   2.8840331e+00  -3.4121050e-02  -1.3429001e+00   2.8404514e-01   5.9792720e-01  -8.2742814e-01  -1.7530648e+00  -1.1005967e+00  -2.3334818e+00  -1.2748872e+00  -4.4824718e+00  -2.5730589e+00  -2.3761209e+00  -1.2412427e+00  -2.8610430e-01  -3.5249229e+00  -3.5013327e+00  -1.3033426e+00  -5.2155618e-02  -7.2467720e-01   2.4061102e-01  -2.0512953e+00  -2.2714597e+00   2.9058604e-01  -6.9664182e-01  -1.0469780e+00  -1.0160974e+00   6.2721787e-01   1.6558617e+00   8.5116055e-01   1.5085152e+00   1.0887368e+00   1.8491641e-01   1.0139531e+00   4.1301546e-01   5.3006102e-01   1.3163324e+00   6.8433374e-01   1.5802655e+00   2.4255378e+00   1.6977027e+00   1.0734747e+00   6.8977114e-01   2.0727214e+00   2.3964725e-01   3.2148444e+00   4.2137214e+00  -1.6367773e+00  -4.8856420e+00  -2.1028977e+00  -1.1914786e+00  -1.0178269e+00   8.0048827e-01   1.8189526e-02   5.1103641e-01  -1.0341956e+00  -3.2346484e+00  -1.5625402e+00  -8.6251043e-01
  -5.1242230e-01   3.9611453e-01  -8.5605571e-01   8.9087449e-01   9.0111747e-01  -4.0195567e-01  -5.0822442e-01  -2.2117973e-01  -6.7033635e-02   8.9942349e-01  -8.7907672e-01  -2.4585986e-01   4.6907656e-01   4.9573174e-01   1.5969947e+00   1.4660981e+00  -2.6888279e+00  -2.8741189e+00   1.1671546e+00   1.7029461e+00   3.0969004e+00  -1.0786688e+00   5.0324932e-01   1.8381112e+00  -1.4069471e+00   1.2598204e-01   1.4555386e+00  -3.3875680e-01  -1.7822613e+00  -1.5713177e+00   2.7952322e-01   2.7965193e+00  -1.5075288e-01  -1.8941291e+00   2.2937454e-01   3.3615610e-01  -1.1629021e+00  -1.2890160e+00  -1.1674120e+00  -1.9740295e+00  -1.5334361e+00  -3.9325651e+00  -2.9081732e+00  -2.6608873e+00  -1.4365817e+00  -5.4592174e-01  -3.9916535e+00  -3.8114476e+00  -1.3935981e+00   9.5436106e-03  -8.4686218e-01   2.6723578e-01  -1.9507121e+00  -2.5718450e+00   3.8045570e-01  -7.0041472e-01  -1.4914271e+00  -1.0892732e+00   5.2597738e-01   1.7509837e+00   7.4489662e-01   1.5500098e+00   7.9313796e-01  -7.6691868e-03   1.0676633e+00   6.6822339e-01   6.7494109e-01   1.2469403e+00   5.3466226e-01   1.4100876e+00   1.8973518e+00   1.5997866e+00   7.0174894e-01   3.6277055e-01   1.1190127e+00   4.2160550e-01   3.0368601e+00   3.7321539e+00  -2.3608360e+00  -4.5004188e+00  -2.3555268e+00  -1.6942612e+00  -1.3245372e+00   6.6787561e-01  -1.1591819e-01   3.9534106e-01  -9.7282640e-01  -3.3703865e+00  -1.6769035e+00  -9.5739895e-01
  -7.6774503e-01   5.9079780e-01  -9.8006919e-01   1.1389361e+00   1.1121400e+00  -3.8931560e-01  -3.9501751e-01   1.4557147e-01  -3.3649905e-01   8.4913957e-01  -8.9781481e-01  -1.5152211e-01   8.8540537e-01   7.0696148e-01   1.4137881e+00   1.0595284e+00  -2.6110820e+00  -2.4486111e+00   1.1614473e+00   1.3325555e+00   2.8450508e+00  -1.0816286e+00   6.0673214e-01   1.8347463e+00  -1.7176247e+00   4.5084762e-02   1.7341794e+00  -4.4884520e-01  -1.6933062e+00  -1.7540572e+00  -1.5021071e-01   2.5835036e+00  -2.2178684e-01  -2.6104522e+00   2.1276124e-01  -2.7030113e-01  -1.2705921e+00  -9.1977982e-01  -1.0538977e+00  -1.5199315e+00  -1.8960734e+00  -3.4278418e+00  -3.0656613e+00  -2.9694025e+00  -1.8397860e+00  -1.0655059e+00  -4.1600454e+00  -4.1741295e+00  -1.5257199e+00   1.1233764e-02  -1.1718094e+00   1.6527938e-01  -2.1102731e+00  -3.1057828e+00   4.0024470e-01  -7.5779293e-01  -1.8718558e+00  -1.0744367e+00   2.7234082e-01   1.5644928e+00   5.5169064e-01   1.2491444e+00   4.8154027e-01  -3.7568095e-01   9.2820653e-01   7.3399385e-01   6.5855489e-01   1.0017868e+00   2.8729786e-01   1.0432475e+00   1.3432764e+00   1.5405394e+00   5.9237217e-01   1.9814049e-01   5.0841306e-02   4.0038879e-01   3.3220362e+00   3.4916239e+00  -2.7185172e+00  -3.9625200e+00  -2.5457238e+00  -2.1885948e+00  -1.4035821e+00   4.8672378e-01  -3.7857059e-01   7.7938572e-02  -9.5791524e-01  -3.6594079e+00  -1.8223104e+00  -1.1275526e+00
  -1.2170526e+00   7.1928371e-01  -1.0879422e+00   1.2955936e+00   9.2934426e-01  -3.0606703e-01  -1.9468233e-01   4.1833770e-01  -1.5444547e-01   4.7457090e-01  -1.0608590e+00  -2.1553889e-01   9.9583168e-01   8.9884672e-01   1.2569358e+00   9.4194695e-01  -2.8620789e+00  -2.4594392e+00   8.0863171e-01   6.1477137e-01   2.3567385e+00  -5.3078951e-01   5.1285883e-01   1.6174874e+00  -2.2139691e+00   5.0562921e-01   1.5152766e+00  -5.1768020e-01  -1.7302010e+00  -2.1697562e+00  -6.9349005e-01   2.2707971e+00  -2.1065797e-01  -2.7940495e+00   1.1206999e+00   8.3334900e-02  -1.0447802e+00  -6.9077678e-01  -8.7943186e-01  -9.4819994e-01  -2.1338672e+00  -2.2549153e+00  -2.6769441e+00  -2.9418366e+00  -1.8192102e+00  -1.2270786e+00  -3.8187354e+00  -4.1975151e+00  -1.4417735e+00  -6.0801805e-03  -1.3986936e+00   2.5587905e-01  -2.1164782e+00  -3.1016737e+00   2.3991052e-01  -5.5693978e-01  -2.2993452e+00  -1.1836564e+00   1.2801256e-01   1.3459900e+00   5.1358598e-01   1.2721576e+00   5.6531149e-02  -6.5725585e-01   8.6503642e-01   1.0451188e+00   9.0178132e-01   1.1024700e+00  -2.3243075e-02   6.6863728e-01   5.4549713e-01   1.7779783e+00   2.0267483e-01   1.9831476e-02  -9.9131823e-01   9.7524164e-01   3.5045309e+00   3.1887403e+00  -3.4691005e+00  -3.7957219e+00  -2.9384737e+00  -2.7188886e+00  -1.3401595e+00   4.2804845e-01  -4.7442877e-01   1.1702356e-01  -7.5487841e-01  -3.9287877e+00  -1.8207954e+00  -1.2412977e+00
  -1.7495120e+00   8.6350444e-01  -1.2229633e+00   1.4167774e+00   7.7682771e-01  -3.4909988e-01   9.0513707e-02   7.6232067e-01  -2.3886446e-01  -1.3534913e-02  -1.0672126e+00  -1.2527027e-01   1.2613912e+00   1.0786378e+00   8.5738286e-01   4.6748256e-01  -3.0190461e+00  -2.0768637e+00   4.8818571e-01  -1.8880912e-01   1.6945549e+00  -2.1456066e-01   3.7142626e-01   1.1976356e+00  -2.6520180e+00   6.1114422e-01   1.3529188e+00  -8.3751763e-01  -1.5304518e+00  -2.3172193e+00  -1.3497050e+00   1.8287934e+00  -4.0532301e-01  -3.3182953e+00   1.5334248e+00   1.3666014e-01  -9.8075116e-01  -1.7014900e-01  -6.2646426e-01  -2.1786704e-01  -2.2953893e+00  -1.0057618e+00  -2.5590675e+00  -2.9895639e+00  -2.1842677e+00  -1.5509933e+00  -3.6414615e+00  -4.2746154e+00  -1.4645579e+00   6.9694599e-02  -1.7486664e+00   2.5766821e-01  -2.2146666e+00  -3.3604671e+00   4.3855510e-02  -4.4513726e-01  -2.9136645e+00  -1.3108864e+00  -1.6487782e-01   9.0808217e-01   5.0690721e-01   1.0405973e+00  -2.2563377e-01  -1.0747563e+00   7.1351845e-01   1.2304933e+00   8.6630062e-01   8.5290918e-01  -5.5540647e-01   1.4628179e-01  -3.3484530e-01   1.7912420e+00  -1.4221128e-01  -1.1091290e-01  -2.3179563e+00   1.3675609e+00   3.6408963e+00   2.8784457e+00  -4.2705514e+00  -3.1302478e+00  -3.2013665e+00  -3.2170690e+00  -1.2681343e+00   2.1739340e-01  -8.1519789e-01  -6.4529113e-02  -5.2662068e-01  -4.1204786e+00  -1.8923990e+00  -1.3272665e+00
  -1.8534774e+00   8.7580914e-01  -1.2092826e+00   1.5380209e+00   8.3269249e-01  -2.8339474e-03   2.7166819e-01   1.0307907e+00  -2.8303809e-01  -1.4121570e-01  -9.4699365e-01  -1.6090901e-01   1.4629875e+00   1.2240607e+00   6.4466414e-01   1.8428958e-01  -2.6363370e+00  -1.6759282e+00   2.6853956e-01  -6.7544422e-01   1.5563052e+00   3.5237175e-02   5.8530834e-02   9.1913480e-01  -2.7253796e+00   7.8753761e-01   1.4360851e+00  -7.2986467e-01  -1.4294492e+00  -2.4163825e+00  -2.0534724e+00   1.2255121e+00  -4.6560551e-01  -3.7503449e+00   1.7767413e+00   6.3194813e-04  -9.4106808e-01   3.1534727e-01  -3.6636660e-01   4.0655622e-01  -2.3454910e+00  -1.5520757e-01  -2.0468023e+00  -2.7773607e+00  -1.9921258e+00  -1.5968569e+00  -3.0153010e+00  -3.8356192e+00  -1.3450102e+00   8.5442341e-02  -1.8542532e+00   2.3492093e-01  -2.2749536e+00  -3.3430152e+00  -1.6954274e-02  -2.5052252e-01  -2.8658504e+00  -1.2577808e+00  -2.3417288e-01   5.8877623e-01   6.0595397e-01   8.6550506e-01  -3.7448420e-01  -1.3911333e+00   5.3005662e-01   1.3017892e+00   9.6334312e-01   7.7531956e-01  -6.1197711e-01  -2.1917638e-01  -1.1006889e+00   1.8265225e+00  -4.8293212e-01  -4.9983832e-01  -3.3335960e+00   1.5490260e+00   3.4194273e+00   2.2917893e+00  -4.3309286e+00  -2.2197025e+00  -3.2329303e+00  -3.4469558e+00  -1.0506703e+00   2.4201309e-01  -9.0167135e-01  -1.2151640e-01  -1.4776359e-01  -4.1886867e+00  -1.9464156e+00  -1.4609791e+00
  -1.9934395e+00   1.0216504e+00  -1.2499014e+00   1.6314451e+00   1.1600551e+00   5.5734594e-03   2.5210943e-01   1.2059401e+00  -1.3860133e-01  -2.0529031e-01  -8.7390479e-01   3.2733467e-02   1.6631465e+00   1.3246925e+00   3.5842811e-01  -4.7743478e-02  -2.4715848e+00  -1.2430403e+00   1.4846126e-01  -9.8493218e-01   1.1595551e+00   6.4118107e-02  -2.0211665e-01   6.4627267e-01  -2.5153631e+00   8.2109002e-01   1.6094237e+00  -7.3088721e-01  -1.4790952e+00  -2.3510034e+00  -2.5041046e+00   6.6205636e-01  -4.6481763e-01  -3.8319655e+00   1.6625864e+00   1.4421842e-01  -9.4375763e-01   6.7178526e-01  -3.7577032e-01   8.3826330e-01  -2.3247083e+00   4.3887247e-01  -1.7045820e+00  -2.3865896e+00  -1.8877205e+00  -1.5942627e+00  -2.7000236e+00  -3.1999055e+00  -1.3113503e+00   2.3612626e-01  -1.9152449e+00   1.5221687e-01  -2.0866663e+00  -3.2891227e+00  -9.7905456e-02  -2.8280547e-01  -2.9819760e+00  -1.1604483e+00  -4.0644619e-01   5.5291761e-01   6.1809119e-01   7.4341740e-01  -5.2253861e-01  -1.5184396e+00   6.4104773e-01   1.4771767e+00   1.0353721e+00   7.8225852e-01  -6.9446396e-01  -4.7549531e-01  -1.7214078e+00   1.5623037e+00  -7.4497243e-01  -4.2804609e-01  -4.1015329e+00   1.7716644e+00   3.2671969e+00   2.1474705e+00  -4.8233405e+00  -1.5966621e+00  -3.2517104e+00  -3.6793637e+00  -9.3740781e-01   1.0426679e-01  -1.0417002e+00  -2.9671726e-01  -1.8103472e-02  -4.1232795e+00  -1.8258229e+00  -1.3582406e+00
  -1.8495300e+00   1.1597123e+00  -1.2704897e+00   1.7045361e+00   1.6275383e+00   2.7095845e-01   1.0920570e-01   1.1780323e+00  -8.4392208e-02  -4.0724678e-02  -6.7852878e-01   3.3640092e-02   1.7442553e+00   1.2299541e+00   1.8877189e-01  -2.4581455e-01  -1.8867946e+00  -6.8369505e-01   1.4695527e-01  -9.3629792e-01   1.0699563e+00  -5.3816796e-02  -5.2963263e-01   4.4091431e-01  -2.0339877e+00   1.0761240e+00   2.0683822e+00  -3.7879787e-01  -1.3253554e+00  -2.1569113e+00  -2.8536053e+00   1.2663649e-01  -4.2782842e-01  -3.8137494e+00   1.4333905e+00   1.6101845e-01  -8.2922819e-01   1.1018661e+00  -2.1908108e-01   1.1875002e+00  -2.2776579e+00   8.6235471e-01  -1.4234702e+00  -2.0755568e+00  -2.0290878e+00  -1.7694084e+00  -2.3928828e+00  -2.6036654e+00  -1.4291896e+00   2.7952426e-01  -1.9640140e+00  -1.0881694e-01  -1.9534149e+00  -3.1995937e+00  -1.3041155e-01  -3.8032404e-01  -2.7804869e+00  -8.9228365e-01  -4.4114458e-01   5.7198855e-01   6.4295368e-01   4.7759788e-01  -6.0410696e-01  -1.5934290e+00   7.3683939e-01   1.4153729e+00   9.4531948e-01   6.9371230e-01  -5.3613752e-01  -5.6726037e-01  -2.1159895e+00   1.4479614e+00  -8.2082844e-01  -4.6267422e-01  -4.4711027e+00   1.8426935e+00   3.0865423e+00   1.8645657e+00  -4.5717079e+00  -6.4571079e-01  -3.0392764e+00  -3.6347428e+00  -7.1357836e-01   2.1818184e-02  -1.1734363e+00  -5.4457474e-01   2.9316112e-01  -3.8767338e+00  -1.6517537e+00  -1.2777452e+00
  -1.7530364e+00   1.0585564e+00  -1.1864374e+00   1.7175887e+00   1.2962091e+00   7.0146676e-01   2.2278728e-01   1.2528316e+00   8.9514231e-03  -3.6336023e-01  -5.0785582e-01  -3.9177532e-02   1.6328119e+00   1.3801835e+00  -4.7934510e-02  -3.9746851e-01  -1.4278675e+00  -5.5059528e-01  -1.7247649e-01  -1.3058602e+00   7.6155868e-01   4.0545721e-01  -7.2904806e-01   1.9799941e-02  -1.9311056e+00   1.4916220e+00   1.8341723e+00  -1.1114528e-01  -1.3025946e+00  -2.1807618e+00  -3.2017913e+00  -5.6767555e-01  -3.7233279e-01  -3.5900103e+00   2.0154783e+00   5.6093330e-01  -4.5502293e-01   1.2040481e+00  -4.2400549e-02   1.5626487e+00  -2.3585883e+00   1.5011457e+00  -4.7513316e-01  -1.4599314e+00  -1.5794867e+00  -1.5698750e+00  -1.2944655e+00  -1.6724378e+00  -1.2267188e+00   3.1322010e-01  -2.0697840e+00  -1.4688123e-01  -1.8713473e+00  -2.8328053e+00  -3.3389044e-01  -1.3706470e-01  -2.5303778e+00  -7.3912798e-01  -4.6775782e-01   2.7971214e-01   6.7830725e-01   2.6386803e-01  -9.1147235e-01  -1.8645623e+00   5.4781852e-01   1.4193358e+00   1.0918036e+00   8.3492686e-01  -6.0171501e-01  -9.0002736e-01  -2.7591090e+00   1.4691272e+00  -1.1054168e+00  -6.0867930e-01  -5.0389360e+00   1.9612034e+00   2.8581942e+00   1.5238916e+00  -4.5015918e+00  -2.4783889e-01  -3.0956621e+00  -3.7933385e+00  -4.9503538e-01   9.3713373e-02  -1.2374019e+00  -5.8208457e-01   5.3974423e-01  -3.8503568e+00  -1.4919572e+00  -1.3184389e+00
  -1.7303810e+00   9.4778380e-01  -9.9062975e-01   1.6679545e+00   1.1427080e+00   9.8931407e-01   4.5587374e-01   1.3002238e+00   2.5681329e-01  -5.6146122e-01  -3.3269129e-01  -3.7566862e-02   1.5248083e+00   1.4424495e+00  -2.1218145e-01  -4.7901447e-01  -1.2113598e+00  -4.2595706e-01  -4.1370851e-01  -1.5692797e+00   6.0396792e-01   7.3091812e-01  -8.8962625e-01  -2.7380641e-01  -1.5936251e+00   1.8223015e+00   1.6750117e+00   3.8442634e-02  -1.2587293e+00  -2.0917066e+00  -3.4911608e+00  -1.1626960e+00  -4.7640262e-01  -3.3756782e+00   2.4138592e+00   1.0234713e+00  -2.0457075e-01   1.4102863e+00   8.7127099e-02   1.9037210e+00  -2.2184841e+00   2.3621483e+00   1.9540309e-01  -9.0507893e-01  -1.2192545e+00  -1.3365167e+00  -4.4335193e-01  -8.3308207e-01  -1.1008118e+00   3.5977423e-01  -2.0615961e+00  -1.4843423e-01  -1.7811405e+00  -2.4170638e+00  -5.4486837e-01   8.5798905e-02  -2.3882666e+00  -6.9995105e-01  -5.7842453e-01  -1.0952494e-01   9.0522330e-01   9.5953710e-02  -9.1817772e-01  -2.0592522e+00   6.4492874e-01   1.5545813e+00   1.0615079e+00   8.2593528e-01  -6.2874274e-01  -1.1053293e+00  -3.0647183e+00   1.5738732e+00  -1.1395369e+00  -5.5916303e-01  -5.1918411e+00   2.2798444e+00   2.6012726e+00   1.3497042e+00  -4.6590325e+00   1.3925518e-01  -3.1059927e+00  -3.8365485e+00  -1.9975629e-01   1.7243046e-01  -1.2925054e+00  -4.8191441e-01   8.8049157e-01  -3.6591380e+00  -1.3057709e+00  -1.2481626e+00
  -1.6135234e+00   1.0367349e+00  -8.1071385e-01   1.5764728e+00   1.3167758e+00   9.1148853e-01   6.8974801e-01   1.1379613e+00   4.1362098e-01  -5.0327698e-01  -5.3688870e-02   8.2932770e-02   1.6415299e+00   1.3928081e+00  -1.1271867e-01  -4.3232557e-01  -1.2140756e+00  -3.0769257e-01  -3.7458249e-01  -1.3179271e+00   5.2172197e-01   6.1741196e-01  -8.5151670e-01  -6.0586474e-01  -1.1546062e+00   1.6513540e+00   1.7703233e+00   2.5285250e-01  -1.0415703e+00  -1.7035059e+00  -3.2851326e+00  -1.5270998e+00  -5.6894203e-01  -3.0223092e+00   2.1972145e+00   1.3584083e+00  -5.7744180e-03   1.5412499e+00   8.4317927e-02   2.0068030e+00  -1.9826954e+00   2.8417588e+00   1.1522399e-01  -6.3626613e-01  -1.6405947e+00  -1.4086796e+00  -4.5691238e-01  -4.2835640e-01  -1.4549776e+00   3.7845253e-01  -2.1867202e+00  -4.0362813e-01  -1.6759066e+00  -2.2020637e+00  -7.0470886e-01  -6.8381060e-02  -2.4339169e+00  -5.5379581e-01  -7.5031273e-01  -2.3410265e-01   1.1166826e+00  -2.2446008e-02  -6.7097890e-01  -1.9972117e+00   1.0417403e+00   1.5990981e+00   8.1800845e-01   7.4112015e-01  -5.8464893e-01  -1.0167421e+00  -2.8992747e+00   1.4667607e+00  -4.9661938e-01   7.3791539e-02  -4.4854850e+00   2.5101251e+00   2.6699727e+00   1.7672174e+00  -4.9220094e+00   1.3358974e-01  -3.1131265e+00  -3.7878847e+00   1.4860978e-01   1.3814901e-01  -1.4799426e+00  -6.6441724e-01   1.0924926e+00  -3.4531358e+00  -1.0511327e+00  -9.8533689e-01
  -1.4511798e+00   1.1346440e+00  -6.6524666e-01   1.5246414e+00   1.3269820e+00   1.0093617e+00   9.8072507e-01   1.1905700e+00   1.4548725e-01  -5.4967566e-01   2.0889543e-01   2.5267798e-01   1.8491550e+00   1.4892840e+00  -9.8673044e-02  -5.9817498e-01  -1.1105766e+00  -1.1622839e-02  -3.1137357e-01  -1.1576051e+00   3.4140369e-01   5.3105505e-01  -5.5617405e-01  -7.6425040e-01  -9.3895136e-01   1.4622554e+00   1.8083252e+00   3.6446403e-01  -6.9205800e-01  -1.3969157e+00  -2.9436153e+00  -1.5930082e+00  -7.4494344e-01  -3.0282254e+00   1.7762737e+00   8.7983463e-01   1.7466855e-01   1.5365553e+00   1.3528633e-01   2.0725504e+00  -2.0317019e+00   3.4451764e+00   1.8061358e-02  -5.6039894e-01  -2.0522911e+00  -1.6513962e+00  -3.4946497e-01  -2.4858080e-01  -1.7457255e+00   3.6944805e-01  -2.4260524e+00  -6.3265329e-01  -1.6979673e+00  -2.1674330e+00  -8.5066700e-01  -1.8931530e-01  -2.4740072e+00  -3.2004123e-01  -1.1042596e+00  -6.2289502e-01   1.1898875e+00  -3.3915500e-01  -6.8773271e-01  -2.1513080e+00   1.1207454e+00   1.5474600e+00   3.8179458e-01   3.0645604e-01  -7.3293481e-01  -1.1366708e+00  -2.6856267e+00   1.5393588e+00   1.5855572e-01   5.6107068e-01  -4.1161540e+00   2.5674348e+00   2.8352849e+00   1.7823572e+00  -4.9032612e+00   1.8132422e-01  -3.1613155e+00  -3.9120064e+00   3.6251036e-01   4.2389817e-02  -1.8147473e+00  -9.1590638e-01   1.1396210e+00  -3.2469049e+00  -8.6474388e-01  -8.4926363e-01
  -9.8671006e-01   9.0801248e-01  -4.3225759e-01   1.3900654e+00   1.6097895e+00   1.2531522e+00   8.3184794e-01   9.5493118e-01   3.8530496e-01  -2.6051457e-01   5.6009765e-01   2.9970614e-01   1.7085007e+00   1.3424366e+00  -2.1386733e-01  -6.2087219e-01  -4.1990986e-01   2.9338717e-01  -2.3609434e-01  -7.8679725e-01   4.9738635e-01   2.6558627e-01  -7.0887948e-01  -8.0484380e-01   1.1304225e-01   1.4880624e+00   2.0834919e+00   6.5248916e-01  -6.6999650e-01  -9.6465188e-01  -2.7471844e+00  -2.0193528e+00  -6.1639852e-01  -2.4960741e+00   1.0696252e+00   8.9680967e-01   2.0481897e-01   1.5770587e+00   1.5130043e-02   1.9187952e+00  -1.6798594e+00   3.0061481e+00   4.9278359e-01   5.8305261e-02  -1.6896992e+00  -1.3813980e+00   2.0546814e-01   8.3210356e-01  -1.6993527e+00   4.5952044e-01  -2.1380380e+00  -7.8670443e-01  -1.3587990e+00  -1.6815671e+00  -7.9852914e-01  -2.4921040e-01  -1.8355918e+00  -5.3075447e-02  -1.0388878e+00  -6.1331160e-01   1.3243755e+00  -5.5464010e-01  -4.3675058e-01  -1.9720909e+00   1.3464817e+00   1.3588280e+00   2.2339126e-01   2.9323892e-01  -4.2779014e-01  -1.0082475e+00  -2.4620934e+00   1.1956841e+00   2.2322234e-01   6.8048774e-01  -3.7298260e+00   2.0971250e+00   2.4413062e+00   1.8025736e+00  -4.2711580e+00   6.2364048e-01  -2.7161367e+00  -3.4855018e+00   5.7902988e-01   2.8965742e-02  -1.7680037e+00  -9.8615061e-01   1.2559067e+00  -2.7260400e+00  -6.0631958e-01  -6.3863156e-01
  -4.4525303e-01   7.5660150e-01  -2.4005312e-01   1.2631893e+00   1.8159689e+00   1.7335589e+00   5.6859472e-01   6.0968788e-01   8.4913176e-01   1.5180110e-01   8.3598536e-01   2.7882425e-01   1.3178879e+00   1.2245442e+00  -1.4498189e-01  -3.9322258e-01   2.6741408e-01   3.7335879e-01  -1.3931456e-01  -1.9389295e-01   8.9768987e-01   1.9849008e-01  -8.7451736e-01  -8.2580581e-01   1.3241057e+00   2.1578511e+00   2.4975753e+00   1.1830401e+00  -7.2114625e-01  -6.3219164e-01  -2.3880567e+00  -2.3073643e+00  -5.6487604e-01  -1.7018708e+00   8.2081434e-01   1.1662802e+00   3.7305532e-01   1.4193428e+00  -1.5643972e-01   1.5470632e+00  -1.5656378e+00   2.7118508e+00   9.1543312e-01   4.9868016e-01  -1.3968354e+00  -1.1577620e+00   6.8418230e-01   1.6058748e+00  -1.7546142e+00   4.7254704e-01  -1.9098907e+00  -9.4130024e-01  -1.0504544e+00  -1.0708431e+00  -7.9881868e-01  -2.2712515e-01  -1.1759139e+00   1.9739184e-01  -8.7049123e-01  -4.8492138e-01   1.4611799e+00  -6.7454518e-01  -3.3594505e-01  -1.7517434e+00   1.4892781e+00   1.2684799e+00   8.0542172e-03   3.0540014e-01  -4.7784059e-02  -7.2828703e-01  -1.9745204e+00   1.3548929e+00   3.8552791e-01   8.2768390e-01  -2.9307757e+00   1.9816369e+00   2.2657129e+00   1.8770858e+00  -3.5336873e+00   7.1797081e-01  -2.4284897e+00  -3.0679116e+00   7.2097778e-01   1.9094893e-01  -1.7198398e+00  -9.3501551e-01   1.2879456e+00  -2.2809610e+00  -2.7135589e-01  -5.1454754e-01
  -3.1868137e-01   3.6708352e-01   3.1160740e-02   1.0436531e+00   1.2673626e+00   1.9289133e+00   9.2810418e-01   4.9996757e-01   9.1899776e-01  -2.8095035e-02   1.0191245e+00   1.0603491e-01   1.0679386e+00   1.1820301e+00  -2.1465606e-01  -4.0913185e-01   3.5463142e-01   1.7971814e-01  -3.5913422e-01  -2.1799259e-01   8.1327801e-01   5.5332696e-01  -6.3374271e-01  -8.9334660e-01   1.4957110e+00   2.1357578e+00   2.0087135e+00   1.1315565e+00  -5.0904021e-01  -5.1136273e-01  -2.0390501e+00  -2.3738000e+00  -6.9599091e-01  -1.3199238e+00   7.4522952e-01   1.0510290e+00   5.9536273e-01   1.2802830e+00  -1.1568866e-01   1.4117992e+00  -1.4602084e+00   2.9590273e+00   1.2336771e+00   7.2528025e-01  -1.2896539e+00  -9.8581980e-01   1.2044159e+00   2.0026564e+00  -1.7528813e+00   4.2561879e-01  -1.8382894e+00  -8.6812488e-01  -9.4153785e-01  -5.3647626e-01  -9.1282859e-01  -1.3405844e-04  -9.7623804e-01   1.7430196e-01  -9.4579747e-01  -1.0161677e+00   1.6028773e+00  -9.2791913e-01  -2.0285664e-01  -1.8378310e+00   1.5895375e+00   1.1642958e+00  -2.6080351e-01   1.0725357e-01  -1.3147016e-01  -7.2553774e-01  -1.6563572e+00   1.4377982e+00   7.0214789e-01   9.2390831e-01  -2.3502814e+00   1.7218819e+00   2.2380488e+00   1.9432160e+00  -3.2249584e+00   3.7476744e-01  -2.4089338e+00  -2.9879127e+00   8.3308095e-01   1.7715943e-01  -1.8287709e+00  -8.2104490e-01   1.3486948e+00  -1.9963368e+00  -1.2137919e-01  -4.8439879e-01
  -2.1549415e-01   1.5446681e-01   4.0282235e-01   8.1887048e-01   8.5447464e-01   1.7162228e+00   1.4061468e+00   3.1185497e-01   1.1447413e+00  -9.9802364e-02   1.3598757e+00   3.3438880e-01   1.1678026e+00   1.3124917e+00   4.9348973e-02  -2.6835674e-01   1.8942079e-02  -4.6150007e-02  -3.4295505e-01  -3.2753216e-02   7.5187661e-01   5.1611926e-01  -2.2992128e-01  -1.0301984e+00   1.8070388e+00   1.7342716e+00   1.6421376e+00   9.6138830e-01  -2.2415731e-01  -1.6809882e-01  -1.2777928e+00  -2.3376752e+00  -7.7852327e-01  -8.0795648e-01   4.3064872e-01   1.0370781e+00   6.7467792e-01   9.2133891e-01  -3.5576444e-01   1.1325246e+00  -1.2741919e+00   2.9434661e+00   1.1378668e+00   8.2057543e-01  -1.4177489e+00  -8.1335446e-01   1.2116705e+00   2.1386741e+00  -1.8801705e+00   4.2065301e-01  -1.8201642e+00  -8.6408681e-01  -8.2436030e-01  -1.3956788e-01  -9.9991473e-01   6.8996960e-02  -1.0479029e+00   1.2242459e-01  -1.1365518e+00  -1.3922447e+00   1.8433184e+00  -8.8942181e-01   3.0515697e-01  -1.5801057e+00   1.8082554e+00   1.2848070e+00  -5.6176476e-01  -7.2030525e-02  -3.1400758e-01  -6.3148279e-01  -1.0254244e+00   1.3269806e+00   1.4739116e+00   1.6248069e+00  -1.3307641e+00   1.6276597e+00   2.5979468e+00   2.6405963e+00  -3.4639921e+00  -2.8954716e-01  -2.4121087e+00  -2.7665104e+00   1.1887744e+00   2.0805585e-01  -1.9191938e+00  -7.3454432e-01   1.1947194e+00  -1.7851568e+00   6.7600138e-02  -2.9122409e-01
   4.0504593e-02   3.1691582e-02   5.9760412e-01   5.9005026e-01   8.1316997e-01   1.8005214e+00   1.5952279e+00   6.2180642e-02   1.2233030e+00   1.3275987e-01   1.5671748e+00   3.0268765e-01   1.0464529e+00   1.1799785e+00   3.2386851e-01  -1.0798560e-01   4.3703100e-02  -1.2648100e-01  -2.1191184e-01   4.3143799e-01   9.3723316e-01   3.1445750e-01   5.9941838e-02  -1.0324045e+00   2.3424400e+00   1.7425750e+00   1.7361317e+00   1.1194785e+00   9.3526765e-02   1.1828321e-01  -4.4355233e-01  -1.9996576e+00  -8.1552441e-01  -3.6816779e-01  -3.6945957e-02   5.9448876e-01   7.1941445e-01   7.1385155e-01  -4.5195761e-01   7.9859596e-01  -1.1767755e+00   2.9057518e+00   7.4179872e-01   5.9366256e-01  -1.8342210e+00  -9.5609756e-01   9.2446241e-01   1.8565706e+00  -2.1930451e+00   2.8200637e-01  -1.7611940e+00  -9.5363588e-01  -6.8703380e-01   2.1315589e-01  -9.4283384e-01   6.0472658e-02  -9.1472339e-01   2.3368328e-01  -1.1635253e+00  -1.5631571e+00   1.9558136e+00  -9.1993340e-01   5.9119488e-01  -1.3214951e+00   1.9709930e+00   1.1725653e+00  -9.8764943e-01  -4.0943995e-01  -2.7605941e-01  -3.2888843e-01  -2.0318735e-01   1.5185353e+00   2.1546114e+00   1.9804013e+00  -2.2561706e-01   1.4404719e+00   2.7491993e+00   2.8000214e+00  -3.0647513e+00  -7.1347995e-01  -2.3371489e+00  -2.4646998e+00   1.3308298e+00   2.0010488e-01  -2.0012338e+00  -7.1143391e-01   1.1750209e+00  -1.4295917e+00   2.2829358e-01  -1.6026942e-01
   2.4541144e-01  -3.0147993e-02   6.4497964e-01   3.9422651e-01   6.3457187e-01   1.9901252e+00   1.6590400e+00   2.4208493e-02   1.1356221e+00   2.4093753e-01   1.6672372e+00   4.0296113e-01   9.8609291e-01   1.2490864e+00   4.6278673e-01   4.1361577e-03   6.9450486e-02  -1.6213821e-01  -1.9670751e-01   6.5765210e-01   8.1752568e-01   2.2642285e-01   3.1188291e-01  -1.0956557e+00   2.6837684e+00   1.8749857e+00   1.6889216e+00   1.1986725e+00   2.9361977e-01   2.7263360e-01   4.4248098e-01  -1.4887346e+00  -7.2714573e-01   1.8960438e-02  -5.3517237e-01  -1.6618231e-01   6.8677040e-01   3.3190854e-01  -6.4470817e-01   4.6257776e-01  -1.2459748e+00   2.8586007e+00   5.0181299e-01   3.9002856e-01  -1.8666507e+00  -9.5355060e-01   7.6392126e-01   1.6245787e+00  -2.2781464e+00   2.0031847e-01  -1.6767538e+00  -9.0806533e-01  -4.1602296e-01   6.1931577e-01  -8.3271411e-01   1.2645328e-01  -7.6161620e-01   4.2462072e-01  -1.1956190e+00  -1.6450424e+00   1.9213602e+00  -7.5364054e-01   5.3818466e-01  -1.0496137e+00   1.8280362e+00   1.1375938e+00  -1.2429659e+00  -7.0698381e-01  -3.9276801e-01  -1.8305590e-01   3.5582915e-01   1.6481237e+00   2.4528290e+00   2.0951842e+00   3.0893664e-01   1.2158580e+00   2.6553763e+00   2.4401421e+00  -2.7238837e+00  -1.2092570e+00  -2.3331670e+00  -2.3243347e+00   1.2983419e+00   2.0272197e-01  -2.0099763e+00  -6.2560436e-01   9.4872033e-01  -1.0892164e+00   3.7468298e-01  -8.0745243e-02
   4.4614270e-01  -3.9236736e-01   7.3047012e-01   1.3218144e-01   4.0336845e-01   2.1645063e+00   1.5659994e+00  -2.2060398e-01   1.4001412e+00   3.3013809e-01   1.7974529e+00   2.8008170e-01   6.0511470e-01   1.0940891e+00   3.7321930e-01   5.7768888e-02   4.2859745e-01  -2.1482357e-01  -2.4268891e-01   7.7603423e-01   8.6361762e-01   1.9727536e-01   2.4972998e-01  -1.1841455e+00   3.2980203e+00   2.0582878e+00   1.6297568e+00   1.1501510e+00   3.8975777e-01   4.3097856e-01   9.8244458e-01  -1.3340989e+00  -5.6405511e-01   5.6549795e-01  -9.8418965e-01  -4.8697768e-01   5.5416707e-01   1.4358524e-01  -7.8942572e-01   1.4828058e-01  -1.1001141e+00   2.2949946e+00   6.0889048e-01   4.1241229e-01  -1.6447969e+00  -7.5238253e-01   9.1626169e-01   1.7164224e+00  -2.1599235e+00   1.7599534e-01  -1.3464790e+00  -7.9482355e-01  -8.1583757e-02   1.1495074e+00  -6.4030178e-01   3.0955831e-01  -3.9084806e-01   4.4785322e-01  -9.6846136e-01  -1.6752902e+00   1.9012354e+00  -7.4382102e-01   7.1520730e-01  -7.2720694e-01   1.6731588e+00   9.0432751e-01  -1.4021247e+00  -8.2254613e-01  -3.9344396e-01   1.7975309e-02   7.4913006e-01   1.5787088e+00   2.2473034e+00   1.8920301e+00   5.5846387e-01   6.2187195e-01   2.4323413e+00   2.2739212e+00  -2.0909536e+00  -1.3519357e+00  -2.0681856e+00  -1.8851146e+00   1.2255248e+00   1.9476446e-01  -1.9100076e+00  -4.6810392e-01   8.2490799e-01  -7.7614122e-01   4.0668406e-01  -6.0119696e-02
   6.1321555e-01  -4.3453411e-01   9.2512158e-01  -8.6557333e-02   5.5060212e-01   2.0584008e+00   1.6252284e+00  -4.7207622e-01   1.8552096e+00   6.9169965e-01   1.7723534e+00   3.4923178e-01   4.4332060e-01   9.9897890e-01   9.0802779e-01   5.1731904e-01   1.2786303e-01  -4.8811986e-01  -7.0794975e-02   1.2267871e+00   1.0418366e+00  -8.0239244e-02   5.3480952e-01  -1.0072336e+00   3.7800204e+00   2.1690561e+00   1.7341905e+00   1.2853308e+00   4.8464248e-01   4.7151938e-01   1.9301431e+00  -7.8098168e-01  -3.7957477e-01   1.2758978e+00  -1.1816373e+00  -7.6458926e-01   4.9680126e-01  -2.5839181e-01  -1.0863114e+00  -2.5107965e-01  -9.9439350e-01   2.1739971e+00   2.1279312e-01   1.2327485e-01  -1.7199253e+00  -7.6922198e-01   4.6925518e-01   1.2294921e+00  -2.3017780e+00  -9.7751499e-03  -1.0613921e+00  -6.8887755e-01   2.6734920e-01   1.7029975e+00  -4.6091649e-01   3.9303736e-01  -2.9768786e-01   4.9434370e-01  -9.0614543e-01  -1.5567771e+00   1.9245024e+00  -3.8213171e-01   9.9018081e-01  -1.5220628e-01   1.9218826e+00   1.0789672e+00  -1.5667416e+00  -9.0819628e-01  -2.5332133e-01   4.8271715e-01   1.6482555e+00   1.8381689e+00   2.7270104e+00   2.2883834e+00   1.6850348e+00   7.3948575e-01   2.6145830e+00   2.4982565e+00  -1.9692753e+00  -2.0439019e+00  -2.0319820e+00  -1.4755406e+00   1.3765181e+00   2.3708334e-01  -1.6905364e+00  -1.7381627e-01   6.5254915e-01  -3.9750165e-01   6.2037331e-01   1.3774434e-01
   5.1820774e-01  -3.0790253e-01   6.7909706e-01  -2.1760635e-01   2.4825448e-01   2.0598320e+00   1.5861908e+00  -4.3514731e-01   1.3514495e+00   5.8735807e-01   1.6847508e+00   3.5829679e-01   4.2043152e-01   9.7320771e-01   8.2255123e-01   3.1520877e-01   6.2940542e-02  -2.6141152e-01  -9.9848760e-02   1.2389657e+00   4.4894692e-01  -1.4456771e-01   8.5976362e-01  -1.0879396e+00   3.4748672e+00   2.2510414e+00   1.5908853e+00   1.0960095e+00   1.0444864e+00   5.0507431e-01   2.7570535e+00   7.8918021e-02  -3.0626575e-01   1.3339888e+00  -1.7581527e+00  -2.0269516e+00   4.4021273e-01  -4.1511072e-01  -1.0204792e+00  -3.9082528e-01  -1.3356229e+00   2.3349963e+00  -6.0715896e-01  -6.5046056e-01  -2.5211203e+00  -1.3268811e+00  -3.1283105e-01   1.1583883e-01  -2.5539552e+00  -1.3581895e-01  -1.1928907e+00  -7.0082820e-01   4.4979932e-01   1.7011512e+00  -3.0845235e-01   3.5961342e-01  -5.7183323e-01   6.6819607e-01  -1.0208046e+00  -1.6684229e+00   1.5330959e+00  -4.4070453e-01   6.4180950e-01   5.9775293e-03   1.5468589e+00   8.9250267e-01  -2.0211993e+00  -1.5307214e+00  -6.9531982e-01   5.1540545e-01   1.9688428e+00   1.9764009e+00   2.8771553e+00   2.1980547e+00   1.6574934e+00   4.3219741e-01   2.7449016e+00   1.8724519e+00  -1.5049995e+00  -2.1945712e+00  -1.9794680e+00  -1.4444950e+00   1.1239133e+00  -9.1873013e-03  -1.9021205e+00  -2.9705156e-01   3.1840179e-01  -1.0535380e-01   6.6841672e-01   1.2019662e-01
   5.2191630e-01  -5.4129770e-01   7.2025763e-01  -4.6089479e-01  -7.6294460e-02   2.2044445e+00   1.6166512e+00  -5.7327881e-01   1.7104580e+00   6.6242812e-01   1.6501567e+00   2.0091627e-01   3.3130363e-02   8.8249261e-01   8.9238978e-01   5.7316233e-01   1.4218176e-01  -5.1721748e-01  -2.4352673e-01   1.1876324e+00   5.5638445e-01   4.2399388e-02   6.4527568e-01  -1.3425300e+00   3.7161995e+00   2.6093071e+00   1.4003749e+00   1.0725722e+00   1.1231322e+00   4.6798469e-01   3.0874204e+00   2.9216450e-01  -1.4069192e-01   1.8274963e+00  -1.5766027e+00  -2.0817511e+00   2.4476020e-01  -4.3648426e-01  -1.0086601e+00  -4.6656749e-01  -1.1026537e+00   2.3109998e+00  -7.7840248e-01  -9.2819891e-01  -2.3020366e+00  -1.1138153e+00  -4.5878466e-01  -3.4245115e-01  -2.4314091e+00  -2.4718457e-01  -8.3265183e-01  -4.4198628e-01   7.0932612e-01   2.2452149e+00  -1.1063262e-01   6.8911433e-01  -3.5275226e-01   5.5019184e-01  -6.7544920e-01  -1.6395311e+00   1.5849574e+00  -8.2797426e-02   8.2385472e-01   3.9454628e-01   1.3556929e+00   8.9581811e-01  -2.0191333e+00  -1.5290217e+00  -6.6540024e-01   8.0374583e-01   2.2670625e+00   2.1946824e+00   2.6216544e+00   1.7859229e+00   1.9386677e+00   3.6698667e-01   2.2664804e+00   1.3727138e+00  -1.1164605e+00  -2.3440195e+00  -1.8093970e+00  -9.9190123e-01   1.1068880e+00   1.9785244e-01  -1.5622458e+00   1.5082994e-01   3.7938823e-01   8.5223538e-02   6.2291110e-01   8.4346446e-02
   3.1464753e-01  -6.8650591e-01   7.9519813e-01  -6.6460087e-01  -2.5996051e-01   1.6366001e+00   1.9272092e+00  -5.3576452e-01   1.7739496e+00   5.4765455e-01   1.5895261e+00   3.3996115e-01   2.1347869e-01   9.3968613e-01   1.0252409e+00   6.2654533e-01  -3.0409506e-01  -6.2964588e-01  -1.9203012e-01   9.6597103e-01   2.9231637e-01  -7.0261859e-02   9.1257130e-01  -1.3547475e+00   3.2667947e+00   1.6650476e+00   1.0221542e+00   4.0598176e-01   1.3258798e+00   3.8389703e-01   3.6430355e+00   7.9596620e-01   2.1989716e-02   1.8641449e+00  -2.2264496e+00  -2.9859862e+00  -1.9578912e-01  -7.2910700e-01  -1.1980897e+00  -5.9170061e-01  -1.0059783e+00   2.0323495e+00  -1.1971352e+00  -1.3233527e+00  -2.3131113e+00  -1.0976793e+00  -9.1398623e-01  -1.0379441e+00  -2.3144969e+00  -2.8140318e-01  -5.9404724e-01  -1.8469560e-01   8.8681509e-01   2.3711453e+00   1.5306520e-01   7.6754355e-01  -5.9404049e-01   3.8965911e-01  -7.7221458e-01  -1.7909729e+00   1.4482179e+00   1.3221518e-01   1.1694107e+00   8.0363018e-01   1.2108542e+00   8.9490398e-01  -2.1136499e+00  -1.7250478e+00  -9.4272140e-01   8.8643943e-01   2.5542881e+00   1.9437343e+00   2.6791388e+00   1.9486354e+00   1.9540862e+00   4.7499152e-02   2.5161515e+00   1.5066512e+00  -1.3299372e+00  -2.8740062e+00  -1.7595401e+00  -8.1813123e-01   1.0933827e+00   4.1389322e-03  -1.4876217e+00   2.7517675e-01  -7.4807706e-03   3.3379697e-02   4.2393232e-01   1.3934025e-01
   3.1848601e-01  -7.1361503e-01   7.4257806e-01  -8.2806589e-01  -1.3299572e-03   1.5643288e+00   1.6752650e+00  -7.5293836e-01   2.1287130e+00   7.8662734e-01   1.4872551e+00   2.7216669e-01  -7.7516430e-02   6.6905619e-01   1.1484545e+00   7.6999358e-01  -9.0537913e-02  -4.5903470e-01  -1.2234162e-01   1.0624916e+00   3.8444014e-01  -3.7935075e-01   5.9381272e-01  -1.4496871e+00   3.6216954e+00   1.8944281e+00   1.2833438e+00   3.9602355e-01   1.5287493e+00   3.8648650e-01   3.8196024e+00   1.0253209e+00   2.8532942e-01   2.2396548e+00  -2.3568724e+00  -3.1662877e+00  -4.7122055e-01  -5.4121931e-01  -1.1210696e+00  -5.3418211e-01  -7.3583885e-01   1.8863459e+00  -1.5602599e+00  -1.6954353e+00  -2.4643072e+00  -1.2495125e+00  -1.3190314e+00  -1.6651425e+00  -2.2819902e+00  -4.1229936e-01  -2.1400984e-01  -8.2482525e-02   1.1896439e+00   2.6528745e+00   4.4874741e-01   8.7145368e-01  -4.2581284e-01   3.7838196e-01  -4.7507683e-01  -1.5745751e+00   1.3199282e+00   3.3682812e-01   1.3596946e+00   1.2875732e+00   1.0778146e+00   8.0267582e-01  -2.2174785e+00  -1.8251221e+00  -8.4824498e-01   1.2207898e+00   2.7745958e+00   2.0728419e+00   2.2910696e+00   1.6308557e+00   1.9120828e+00   1.8720413e-02   2.2477909e+00   1.1283743e+00  -7.7008703e-01  -2.3643893e+00  -1.3426430e+00  -1.7510076e-01   1.1562715e+00  -1.9434705e-02  -1.2007649e+00   4.9922830e-01   7.1720192e-02   3.6414399e-01   4.0870786e-01   2.1904661e-01
   3.6688365e-01  -6.8243327e-01   6.5697212e-01  -8.8215002e-01  -5.7825676e-02   1.4215550e+00   1.4796096e+00  -6.7466228e-01   2.1147405e+00   7.5435244e-01   1.2892481e+00   4.0016227e-01  -1.3596662e-01   7.7504836e-01   1.2424641e+00   8.2803710e-01   2.4974427e-02  -3.5236562e-01  -1.0340903e-01   9.2037986e-01   8.2695180e-02  -5.1014927e-01   6.4124741e-01  -1.4763021e+00   3.3810333e+00   1.7661334e+00   1.1881407e+00   2.6713921e-01   1.5753812e+00   1.6093526e-01   4.1854702e+00   1.3543049e+00   7.2733334e-01   2.5154107e+00  -2.3976635e+00  -3.8021119e+00  -6.8345858e-01  -8.3740598e-01  -1.1977261e+00  -5.5337211e-01  -8.5234288e-01   1.5347338e+00  -1.5237942e+00  -1.8840859e+00  -2.1100177e+00  -1.2786541e+00  -1.3254361e+00  -2.0833984e+00  -1.9680019e+00  -5.0658487e-01   2.9104044e-02   1.1750775e-01   1.4877941e+00   2.8145577e+00   7.2330458e-01   9.9617782e-01  -2.5524708e-01   5.1207207e-01  -3.8537690e-01  -1.3979969e+00   8.7193493e-01   5.4604191e-01   1.1165895e+00   1.6406539e+00   6.3195316e-01   7.7342786e-01  -2.0477103e+00  -1.7694542e+00  -9.2506765e-01   1.2510739e+00   2.7072160e+00   1.9735135e+00   1.8441420e+00   1.3912223e+00   1.4408987e+00  -1.9383279e-01   2.1138827e+00   6.4373386e-01  -3.8050671e-01  -2.3061673e+00  -1.1119014e+00   1.0156422e-01   1.0706672e+00  -1.0472705e-01  -9.0218348e-01   6.1065421e-01  -2.9079177e-01   4.5413400e-01   3.8457366e-01   2.2084991e-01
   2.2847169e-01  -6.8271625e-01   4.1870199e-01  -9.4206227e-01  -2.1463756e-02   1.3903853e+00   1.2519957e+00  -6.5184785e-01   2.1250343e+00   8.3548161e-01   1.0937014e+00   3.0945812e-01  -2.2056337e-01   6.7451648e-01   1.1536234e+00   8.6505287e-01   2.2942471e-01  -1.6832950e-01  -2.2638025e-01   6.8765728e-01  -1.0033565e-01  -3.6385280e-01   1.8476138e-01  -1.5761712e+00   3.0124514e+00   1.7208584e+00   1.2059164e+00   2.4933943e-02   1.7712495e+00   2.0809474e-03   4.1124905e+00   1.6789199e+00   9.3582050e-01   2.5147861e+00  -2.7761665e+00  -4.4498581e+00  -1.0959844e+00  -7.6262650e-01  -1.0797629e+00  -4.9936472e-01  -8.9979093e-01   1.4120714e+00  -1.6834284e+00  -2.1895688e+00  -1.9034116e+00  -1.1908462e+00  -1.5662205e+00  -2.5332189e+00  -1.6767721e+00  -5.2998599e-01   3.8034695e-01   3.0127001e-01   1.7472833e+00   3.0486931e+00   1.0429167e+00   1.1483203e+00  -1.2354782e-01   4.9959131e-01  -1.4537286e-01  -1.2468380e+00   6.2503990e-01   7.9058439e-01   1.1130456e+00   1.9937388e+00   2.0565244e-01   6.8425222e-01  -1.9560502e+00  -1.7812842e+00  -9.2617348e-01   1.3400073e+00   2.4063988e+00   1.8929412e+00   1.2258087e+00   7.8698174e-01   8.8988003e-01  -3.0208652e-01   1.7756448e+00  -1.3035316e-01   1.3513961e-01  -1.8736775e+00  -7.4605173e-01   4.0945808e-01   9.5402423e-01  -1.5293930e-01  -6.9694557e-01   7.8158842e-01  -4.0614279e-01   5.8640673e-01   2.3205500e-01   1.4312540e-01
   3.3326181e-02  -5.1430385e-01   4.5074386e-01  -9.3302648e-01  -1.1637705e-02   8.5886112e-01   1.3342183e+00  -6.8057202e-01   2.1876509e+00   7.8335063e-01   8.7715722e-01   4.5742065e-01  -1.5675206e-01   6.5951527e-01   1.5067133e+00   9.2719617e-01  -1.5858332e-01  -9.2181310e-02  -1.5540516e-01   6.4002504e-01  -3.7826509e-01  -5.3049539e-01   3.8252090e-01  -1.5120681e+00   2.4450355e+00   1.3473768e+00   1.1051298e+00  -1.9812328e-01   2.1175730e+00  -1.4618506e-01   4.3084559e+00   1.9220190e+00   1.0639568e+00   2.6488119e+00  -2.5047901e+00  -4.6010129e+00  -1.1646538e+00  -7.9838256e-01  -9.7995141e-01  -3.5297524e-01  -1.0289244e+00   1.5990820e+00  -2.0970886e+00  -2.5803600e+00  -2.2991166e+00  -1.5303018e+00  -2.0049173e+00  -3.3430210e+00  -1.6595373e+00  -6.9743675e-01   4.1219881e-01   3.6548532e-01   1.8037115e+00   2.9738355e+00   1.1329579e+00   1.2014290e+00  -4.3692919e-01   4.2792783e-01  -2.6014934e-01  -1.3232601e+00   2.6580909e-01   7.9815854e-01   1.2029567e+00   2.2365157e+00   1.6557769e-01   8.3426494e-01  -1.9888179e+00  -1.8257363e+00  -1.0454749e+00   1.4219635e+00   2.4612348e+00   1.9043236e+00   1.4087825e+00   1.0494250e+00   1.0233572e+00   2.3874657e-03   2.2081023e+00   1.7328099e-01   7.1129733e-02  -1.7254874e+00  -5.4424230e-01   6.9340323e-01   1.1517674e+00  -3.2241542e-01  -5.9176729e-01   8.0152533e-01  -6.0168763e-01   6.7476716e-01   2.9097041e-01   2.4566541e-01
  -2.4518361e-01  -3.4436023e-01   2.4072226e-01  -8.9682285e-01  -3.7930700e-01   6.7230700e-01   1.4819768e+00  -3.9196853e-01   1.6895715e+00   4.8251233e-01   7.4709732e-01   5.6107134e-01   6.8397461e-02   8.3907814e-01   1.4214378e+00   7.3607261e-01  -2.1911496e-01   1.3822599e-01  -3.2838647e-01   1.5919299e-01  -7.9261860e-01  -2.7020032e-01   2.1840981e-01  -1.8634132e+00   1.4605359e+00   9.9552699e-01   8.0589997e-01  -5.7627529e-01   2.5445741e+00  -2.6884286e-01   4.1162756e+00   2.1346078e+00   1.0752935e+00   2.2123880e+00  -2.4463615e+00  -5.2422006e+00  -1.4117360e+00  -6.5700355e-01  -6.2996640e-01  -8.0960964e-03  -1.1766955e+00   2.0717816e+00  -2.4723959e+00  -3.0520926e+00  -2.5042845e+00  -1.7108855e+00  -2.2849234e+00  -4.1469332e+00  -1.4959786e+00  -7.4445742e-01   3.3614263e-01   4.6677892e-01   1.6847965e+00   2.7131943e+00   1.2241080e+00   1.2886994e+00  -6.6164350e-01   3.9216393e-01  -3.1699154e-01  -1.5535367e+00  -7.2961297e-03   8.7441147e-01   1.0479613e+00   2.2169032e+00  -4.5088146e-01   7.8170058e-01  -2.0070051e+00  -2.0249751e+00  -1.3926185e+00   1.1919728e+00   1.9727131e+00   1.9186980e+00   1.1676648e+00   6.5565563e-01   3.0990939e-01   1.3997466e-01   2.0346518e+00  -5.8042718e-01   2.2854003e-01  -1.2618996e+00  -3.5491022e-01   7.1728178e-01   1.1399575e+00  -3.7524848e-01  -5.7883762e-01   7.7830407e-01  -6.9017139e-01   5.4603538e-01   7.6847065e-02   1.2488445e-01
  -1.8353910e-01  -1.0825321e-01   5.9989914e-02  -8.0163107e-01   2.8758011e-02   6.9206582e-01   1.0864188e+00  -2.7854360e-01   1.7580952e+00   7.3141457e-01   5.4116936e-01   7.2070037e-01   8.6933330e-02   8.7375058e-01   1.5509998e+00   9.0799759e-01   9.0931843e-02   4.2940734e-01  -3.2887621e-01   1.1650693e-01  -7.5151570e-01  -3.1006316e-01  -3.1841114e-01  -1.9126069e+00   1.3111761e+00   1.1824794e+00   1.1462526e+00  -4.7788545e-01   2.5344364e+00  -4.0158993e-01   3.7780543e+00   2.1651243e+00   1.3013887e+00   2.2267054e+00  -2.4409532e+00  -5.3835202e+00  -1.6712764e+00  -5.9479960e-01  -5.2009549e-01   1.0472968e-01  -1.1661424e+00   2.1118372e+00  -2.4015184e+00  -3.0852427e+00  -2.0856272e+00  -1.6223398e+00  -2.2693441e+00  -4.2578357e+00  -1.1739622e+00  -7.6818856e-01   6.3065249e-01   5.4070145e-01   1.8946409e+00   2.8162790e+00   1.4339150e+00   1.2982452e+00  -3.3677662e-01   5.2959804e-01  -1.2895203e-01  -1.2445601e+00  -2.3988565e-01   1.1719693e+00   8.6552787e-01   2.4814708e+00  -8.2031378e-01   8.3897226e-01  -1.7902894e+00  -1.8435463e+00  -1.1868514e+00   1.2543724e+00   1.6004630e+00   2.0104881e+00   5.8567284e-01   2.3420647e-01  -2.1647310e-01   4.9508018e-01   1.5970204e+00  -1.3260456e+00   7.0925999e-01  -5.6630155e-01   6.2217809e-02   1.0383301e+00   1.1790578e+00  -3.3422912e-01  -2.6462764e-01   8.7701621e-01  -7.3749708e-01   7.2095154e-01   9.3439031e-02   1.6245623e-01
  -2.3552723e-01   1.0766877e-01  -1.2292298e-01  -7.0747848e-01   4.9989466e-01   3.5216517e-01   7.0198742e-01  -2.6331672e-01   1.7835603e+00   9.2471770e-01   3.9369005e-01   8.8591787e-01   8.2207382e-02   7.3189953e-01   1.4624833e+00   8.4512043e-01   3.3828634e-01   8.1646947e-01  -2.5148668e-01   1.6475770e-01  -8.0883880e-01  -4.9908925e-01  -7.8602631e-01  -2.0448704e+00   1.2289968e+00   9.8502144e-01   1.5239294e+00  -5.8552665e-01   2.5884294e+00  -2.7164989e-01   3.2970847e+00   1.9377562e+00   1.3190135e+00   2.1254048e+00  -2.6827758e+00  -5.1938109e+00  -1.9574368e+00  -2.5192384e-01  -3.7846508e-01   2.3076142e-01  -1.0727657e+00   1.9219291e+00  -2.7098195e+00  -3.1259972e+00  -2.2778633e+00  -1.7513640e+00  -2.6317350e+00  -4.4184172e+00  -1.1155755e+00  -7.0204516e-01   7.6708241e-01   4.3782434e-01   2.0104283e+00   2.5826161e+00   1.5577903e+00   1.0936438e+00  -2.9548895e-01   5.4515868e-01  -3.4121795e-02  -9.8438124e-01  -5.3063000e-01   1.0681485e+00   8.4280224e-01   2.5619095e+00  -9.3093945e-01   7.2008505e-01  -1.7727677e+00  -1.7548134e+00  -1.0712825e+00   1.3293913e+00   1.2544538e+00   1.7735426e+00   2.2291124e-01   1.1298588e-01  -5.6013407e-01   6.1329457e-01   1.3067878e+00  -1.4235300e+00   9.4014760e-01   1.7783072e-01   5.3516696e-01   1.3269951e+00   1.0951208e+00  -4.9015686e-01  -2.0619695e-01   6.5432386e-01  -7.9475299e-01   8.2618501e-01   8.7886674e-02   2.9367458e-01
  -9.1426882e-02   1.6335178e-01  -1.3844693e-01  -5.8880187e-01   6.8326286e-01   1.8562330e-01   4.3486271e-01  -1.9425972e-01   1.8043561e+00   9.9546341e-01   3.6215644e-01   1.0068043e+00   1.2052951e-01   7.4249971e-01   1.4445938e+00   8.7659427e-01   7.7986700e-01   1.0402775e+00  -2.4019406e-01   4.1350341e-02  -6.8549667e-01  -4.6403110e-01  -1.2282302e+00  -2.0906793e+00   1.0276976e+00   8.1587916e-01   1.6265953e+00  -6.2131979e-01   2.5528946e+00  -2.7351221e-01   2.7034458e+00   1.5567549e+00   1.5366412e+00   2.0751581e+00  -2.5834640e+00  -4.8864829e+00  -2.0682319e+00  -1.4223675e-01  -1.5815850e-01   3.6642208e-01  -8.2825386e-01   1.6389362e+00  -2.3509562e+00  -2.8320300e+00  -1.7917620e+00  -1.5865533e+00  -2.2614407e+00  -4.0929587e+00  -7.1994526e-01  -6.4662847e-01   1.0114058e+00   4.2233131e-01   2.0263750e+00   2.4638446e+00   1.6484322e+00   9.8221194e-01   1.5055162e-01   6.2072139e-01   1.1356620e-01  -8.3308852e-01  -7.0772300e-01   1.0590443e+00   8.0340462e-01   2.6165319e+00  -1.2146015e+00   5.7050098e-01  -1.5441952e+00  -1.4686776e+00  -8.5991953e-01   1.2494654e+00   7.9689976e-01   1.6183845e+00  -2.9721215e-01  -2.0238510e-01  -1.0987577e+00   6.5038884e-01   9.0130547e-01  -1.7571381e+00   1.4956778e+00   9.5182294e-01   1.1139611e+00   1.7064171e+00   1.2155728e+00  -4.9286473e-01   8.3673090e-02   5.9231663e-01  -7.7566806e-01   8.5344458e-01   5.6566194e-02   3.5038674e-01
  -1.3183175e-01   1.6743780e-01  -1.5998774e-01  -4.6246924e-01   8.4726761e-01  -8.7554156e-02   3.2489445e-01  -1.3264639e-01   1.9325308e+00   1.1935316e+00   2.9399128e-01   1.0634518e+00   1.7103050e-01   6.9807915e-01   1.4231468e+00   9.7606155e-01   8.8563193e-01   1.0490543e+00  -2.9560318e-01  -1.1560518e-02  -4.4843659e-01  -1.1427737e-01  -1.7094587e+00  -2.0411259e+00   6.4505256e-01   4.8693373e-01   1.7125028e+00  -8.3811407e-01   2.4699627e+00  -2.2210565e-01   2.0082382e+00   1.2084713e+00   1.3431876e+00   1.8333613e+00  -2.7266114e+00  -4.4988176e+00  -2.2993000e+00   1.5927278e-02  -5.1526712e-02   2.8544100e-01  -7.7142106e-01   1.4578045e+00  -2.2606352e+00  -2.6089538e+00  -1.4773031e+00  -1.2703209e+00  -2.2197434e+00  -3.7891538e+00  -4.5935066e-01  -5.1476269e-01   1.2072240e+00   4.2659749e-01   1.9651828e+00   2.3882539e+00   1.6601879e+00   8.9807757e-01   3.2682151e-01   4.6314235e-01   2.0085907e-01  -7.9220772e-01  -7.3076637e-01   1.0033979e+00   9.9971581e-01   2.5677984e+00  -1.2281311e+00   5.6201415e-01  -1.3968907e+00  -1.2029564e+00  -6.0340671e-01   1.2534191e+00   4.5372549e-01   1.4499089e+00  -4.6955957e-01  -3.5080093e-01  -1.0641260e+00   8.4985511e-01   7.2421969e-01  -1.6387775e+00   1.6303388e+00   1.2627216e+00   1.5090534e+00   1.8453271e+00   1.1890638e+00  -4.9915679e-01   1.5113278e-01   5.1489980e-01  -8.5253756e-01   7.8078697e-01  -1.9408267e-04   3.5778042e-01
  -5.8224243e-02   9.4018876e-02   1.0303974e-04  -3.1511566e-01   5.3147272e-01  -7.3673983e-02   4.2779225e-01   1.6593957e-03   1.8016764e+00   1.0525508e+00   3.3715617e-01   1.0913858e+00   7.8963734e-02   7.4319784e-01   1.5111999e+00   8.4533881e-01   1.1241847e+00   1.0850318e+00  -4.2990567e-01  -2.2205165e-01  -2.5127327e-01   1.6958691e-01  -1.9178862e+00  -2.1493451e+00   3.0893560e-01   5.9183729e-01   1.6190981e+00  -7.2421134e-01   2.5770168e+00  -1.4724755e-01   1.3211738e+00   6.0035324e-01   1.1243488e+00   1.5066602e+00  -1.8380429e+00  -3.7566349e+00  -2.0833528e+00   2.6421070e-01   3.3431237e-01   5.3724536e-01  -8.2503423e-01   1.6736557e+00  -1.8352839e+00  -2.2925108e+00  -1.2436212e+00  -1.1345742e+00  -1.5422784e+00  -3.4433695e+00  -1.4327337e-01  -5.6504060e-01   1.1096853e+00   3.7841044e-01   1.6271708e+00   2.1676717e+00   1.4600814e+00   1.0577400e+00   5.4690747e-01   3.6276298e-01   2.2873289e-01  -1.1840581e+00  -7.8812340e-01   6.7082892e-01   9.7612885e-01   2.1270807e+00  -1.4809031e+00   4.8219524e-01  -1.2343587e+00  -1.0130480e+00  -5.2864328e-01   9.8642944e-01   2.2561866e-02   1.5506992e+00  -5.3479569e-01  -5.6059362e-01  -1.1846039e+00   1.0823881e+00   5.0820113e-01  -1.6272727e+00   1.9533341e+00   1.9127176e+00   1.8357961e+00   2.0287048e+00   1.4055290e+00  -3.9689809e-01   2.1950025e-01   4.1580031e-01  -6.4478232e-01   7.2256009e-01   1.0894243e-02   2.9997397e-01
  -9.6019216e-02   1.3306971e-01   1.7018202e-01  -1.6712349e-01   4.6323960e-01  -4.8507605e-01   7.3786943e-01   3.7633888e-01   1.7100028e+00   9.8705923e-01   4.0293683e-01   1.4933943e+00   5.4338179e-01   1.0637042e+00   1.6978217e+00   9.0693702e-01   7.9770944e-01   9.5197411e-01  -4.6145399e-01  -5.0959122e-01  -1.1702351e-01   4.5076815e-01  -1.9886931e+00  -2.1256142e+00  -3.5039432e-01  -1.4222684e-01   1.4044826e+00  -1.0817306e+00   2.4091689e+00  -9.1841560e-02   7.9581724e-01   2.7626870e-01   8.3962670e-01   9.1889166e-01  -1.8084654e+00  -3.5038709e+00  -2.1985964e+00   9.6655879e-02   2.8909342e-01   4.6652299e-01  -7.8212552e-01   1.7773940e+00  -1.5774207e+00  -1.9355135e+00  -6.8621328e-01  -7.1855760e-01  -1.1895948e+00  -2.9988514e+00   2.1147848e-01  -4.2310511e-01   1.0783346e+00   4.4609962e-01   1.3696515e+00   1.9150298e+00   1.3094896e+00   9.6723412e-01   5.5442391e-01   2.1182250e-01   6.4306246e-03  -1.4718043e+00  -6.4960206e-01   7.4306578e-01   1.1108973e+00   1.8724898e+00  -1.6020712e+00   6.2757153e-01  -1.0271838e+00  -8.2333006e-01  -5.4714780e-01   6.8445460e-01  -2.7302698e-01   1.4310930e+00  -3.9947437e-01  -3.3455058e-01  -1.2405329e+00   1.4424537e+00   4.7644726e-01  -1.4110871e+00   1.4739500e+00   1.6772742e+00   1.8901256e+00   1.8482633e+00   1.5268751e+00  -3.8898605e-01   2.1575739e-01   2.8800122e-01  -8.2515516e-01   4.6276699e-01  -6.8058009e-02   3.5183516e-01
   8.5219347e-02   2.4055234e-01   2.1364298e-01  -4.4738651e-03   1.1260060e+00  -7.4591430e-01   4.1344495e-01   3.3434738e-01   1.8748293e+00   1.3727156e+00   5.2203484e-01   1.7044332e+00   6.6717323e-01   8.4614907e-01   1.7983400e+00   8.8383639e-01   1.0713169e+00   1.2597190e+00  -2.7307598e-01  -2.6821889e-01   2.9842413e-01   1.9909129e-01  -2.4267296e+00  -1.8950903e+00  -9.2436101e-02  -2.4861910e-01   1.9763465e+00  -1.0473378e+00   2.3451063e+00   2.4029605e-01   1.1128194e-01  -1.6082006e-01   5.9579229e-01   5.5923965e-01  -2.1899310e+00  -2.9098404e+00  -2.1934687e+00   3.5797045e-01   3.4049394e-01   3.1367127e-01  -5.8367024e-01   1.4373182e+00  -1.5078420e+00  -1.5750689e+00  -7.5090127e-01  -7.0505449e-01  -1.1307159e+00  -2.4356712e+00   2.6782933e-01  -2.9345195e-01   1.1441656e+00   1.8671581e-01   1.2747433e+00   1.6247141e+00   1.2357845e+00   5.9413812e-01   8.1602823e-01   2.2285092e-01   1.8009569e-02  -1.3627630e+00  -5.7062368e-01   4.8261292e-01   1.2665206e+00   1.7201830e+00  -1.4528538e+00   4.4972776e-01  -1.1066625e+00  -7.6463877e-01  -2.5467174e-01   6.7327353e-01  -3.8674482e-01   1.3550155e+00  -4.9115904e-01  -2.0430351e-01  -1.2144230e+00   1.6173179e+00   4.6328262e-01  -1.0403180e+00   1.7590919e+00   2.3217417e+00   2.3752648e+00   2.1107490e+00   1.6317288e+00  -5.7048926e-01   1.0826571e-01  -1.0466424e-01  -7.7658341e-01   6.3849155e-01   4.8166771e-02   5.3771237e-01
   3.1290641e-01   2.3580807e-01   2.4197163e-01   1.2303405e-01   1.3683961e+00  -8.4051706e-01   1.4962801e-01   3.3471564e-01   2.0110016e+00   1.6265987e+00   7.0593352e-01   1.8425413e+00   7.1737579e-01   7.4498161e-01   1.7884522e+00   9.3934474e-01   1.3833754e+00   1.2730396e+00  -2.6011737e-01  -1.6431721e-01   6.9302448e-01   3.0838361e-01  -2.9323851e+00  -1.8961624e+00   7.9873881e-02  -1.9526858e-01   2.2320384e+00  -9.4465317e-01   2.1114513e+00   5.7085634e-01  -5.4744104e-01  -7.1024915e-01   4.0371349e-01   3.2532500e-01  -2.3040719e+00  -2.0352680e+00  -2.0903247e+00   4.8686348e-01   3.5241364e-01   8.1253601e-02  -3.5016610e-01   9.7235461e-01  -1.1976970e+00  -1.0390990e+00  -4.5921803e-01  -3.6554019e-01  -8.4995547e-01  -1.6005934e+00   4.3666415e-01  -1.1215390e-01   1.1899260e+00   6.3370879e-03   1.1772893e+00   1.4795547e+00   1.0971554e+00   3.1491141e-01   1.2207781e+00   2.2701198e-01   1.7136293e-01  -1.1865814e+00  -3.9924880e-01   4.1402833e-01   1.3174181e+00   1.5354329e+00  -1.4257902e+00   2.6671984e-01  -9.6618356e-01  -4.8105180e-01   4.1318718e-02   6.1454343e-01  -6.2195916e-01   1.2125257e+00  -6.8829479e-01  -2.7282855e-01  -1.1388619e+00   1.6789164e+00   1.2189595e-01  -8.8973848e-01   2.0067132e+00   2.5895333e+00   2.7424821e+00   2.2697969e+00   1.6352425e+00  -5.6981846e-01   1.1419748e-01  -3.9673688e-01  -7.4719174e-01   6.5252168e-01   1.3692708e-01   6.3185355e-01
   5.2883901e-01  -6.4602616e-02   5.4595809e-01   2.3595514e-01   1.1618240e+00  -7.4176188e-01   2.2002011e-01   4.5762117e-01   2.2585064e+00   1.6579283e+00   8.4483300e-01   1.8240817e+00   4.9399082e-01   7.0577654e-01   1.8297570e+00   9.2493037e-01   1.5907657e+00   9.9441182e-01  -3.4284600e-01  -2.8388291e-01   1.2546220e+00   7.0312934e-01  -3.0980772e+00  -1.7193183e+00   2.0870709e-01   5.8565759e-02   2.1725161e+00  -8.2028074e-01   1.7253353e+00   7.0624623e-01  -1.3138509e+00  -1.4543570e+00  -3.0106334e-03  -6.0851751e-02  -1.5724920e+00  -9.4297458e-01  -1.7813804e+00   5.8254720e-01   4.0732740e-01  -6.2415522e-02  -3.1977849e-01   8.0487912e-01  -4.3354977e-01  -3.4563406e-01   2.1465370e-01   1.1248566e-01   1.1339542e-01  -6.1038655e-01   7.9593743e-01  -3.5937079e-02   1.1718467e+00   4.0614037e-03   8.5033797e-01   1.4122284e+00   8.0513296e-01   4.3474096e-01   1.6274678e+00   1.9387493e-02   2.4494470e-01  -1.5093629e+00  -1.7051759e-01   5.8510607e-02   1.3188838e+00   9.3308613e-01  -1.4055481e+00   1.5459316e-01  -7.7090424e-01  -2.0952852e-01   2.9186286e-01   3.8014688e-01  -7.7335740e-01   1.3859473e+00  -8.1256762e-01  -4.0404772e-01  -9.8358156e-01   1.7685132e+00  -1.2609791e-01  -5.2879573e-01   2.0920827e+00   2.5651576e+00   2.8330532e+00   2.2561910e+00   1.6244243e+00  -4.3184470e-01   1.2221401e-01  -4.8972130e-01  -6.2230198e-01   5.0233729e-01   1.7245495e-01   5.6516685e-01
   6.6463094e-01  -2.4997005e-02   7.5147361e-01   3.7108418e-01   1.2429564e+00  -8.6497206e-01   4.3307775e-01   6.9547813e-01   2.1747333e+00   1.8232981e+00   1.0249736e+00   2.0635192e+00   8.5921355e-01   7.7255092e-01   2.1902706e+00   1.0038898e+00   1.2744443e+00   7.9651469e-01  -2.8792032e-01  -2.7374200e-01   1.5621842e+00   8.0865183e-01  -3.0380624e+00  -1.4230428e+00  -5.0101361e-02  -1.4972558e-01   2.1745923e+00  -7.4798970e-01   1.5838051e+00   9.3108485e-01  -1.5697585e+00  -1.5428706e+00  -3.7395544e-01  -7.0240510e-01  -1.5992908e+00  -6.6675648e-01  -1.5367685e+00   4.7039120e-01   3.1057765e-01  -3.1193290e-01  -3.8093146e-01   8.4774089e-01  -2.8249598e-01   1.5591629e-03   4.8649663e-01   4.3019836e-01   3.4207361e-01  -2.8235503e-02   9.2251315e-01   2.9289898e-02   1.0219821e+00  -9.2604493e-02   5.7078888e-01   1.2578649e+00   5.7128301e-01   2.9763312e-01   1.7148677e+00  -1.4425576e-02   8.8655740e-02  -1.7108460e+00   1.3639027e-01   9.6891103e-02   1.3715069e+00   5.8216509e-01  -1.2697215e+00   2.1814899e-01  -6.6561824e-01  -1.5879444e-01   4.2076287e-01   1.7047304e-01  -7.2840367e-01   1.4592497e+00  -4.1973829e-01  -1.4595059e-01  -5.5513309e-01   2.0747288e+00  -1.2235311e-01  -2.9994127e-01   1.8035562e+00   2.1461093e+00   2.7511873e+00   2.0472715e+00   1.7602851e+00  -3.9245782e-01   2.0826311e-02  -6.8229387e-01  -6.4719847e-01   4.5859347e-01   2.7365921e-01   6.4162815e-01
   6.8611656e-01   1.8055327e-01   6.9350800e-01   5.0379455e-01   1.3360655e+00  -1.0035673e+00   3.9684402e-01   8.7093585e-01   1.9414007e+00   1.9263479e+00   1.1497025e+00   2.2702928e+00   1.0882630e+00   7.0311079e-01   2.2517273e+00   8.5293658e-01   1.0148935e+00   8.2217259e-01  -2.3753922e-01  -2.0766635e-01   1.5884387e+00   8.8413988e-01  -2.9416727e+00  -1.1861528e+00  -2.5500127e-01   1.1659222e-02   2.2966746e+00  -7.5317573e-01   1.5613019e+00   1.2067514e+00  -1.7206792e+00  -1.4409602e+00  -8.5805910e-01  -1.3252035e+00  -1.7701494e+00  -4.6567068e-01  -1.1870253e+00   4.8684939e-01   2.5254034e-01  -6.3610514e-01  -6.0256545e-01   9.9757176e-01  -5.5952715e-01   2.5506853e-02   4.4800682e-02   2.8393254e-01   5.3360620e-02   8.7303169e-02   7.3635273e-01   1.3623771e-01   6.3535512e-01  -3.1317856e-01   3.0624439e-01   8.5994868e-01   2.4725708e-01  -4.4492952e-02   1.5176328e+00   6.1701372e-03  -1.3472294e-01  -1.7873148e+00   2.7412258e-01  -8.2517652e-02   1.1010213e+00   1.4585321e-01  -1.1668395e+00   1.6374857e-01  -8.8477223e-01  -4.3564804e-01   3.3779298e-01  -3.4831847e-02  -6.0215880e-01   1.6520876e+00  -9.5972798e-02   8.1121960e-02  -2.6978235e-01   2.3536445e+00   7.4664672e-02  -1.6477777e-01   1.5894381e+00   1.8689265e+00   2.6412171e+00   1.7329318e+00   1.5876448e+00  -5.8070546e-01  -3.6979079e-01  -1.1247244e+00  -8.2417380e-01   4.9929934e-01   4.5173812e-01   6.7742213e-01
   8.5820643e-01  -2.1521657e-03   8.0630893e-01   4.9160454e-01   1.4840787e+00  -9.1354341e-01   2.3769272e-01   8.4529743e-01   2.2399118e+00   2.0436353e+00   1.3457814e+00   2.2210701e+00   9.3321824e-01   3.9237087e-01   2.2454363e+00   8.1530698e-01   1.1675590e+00   7.1454714e-01  -2.4715526e-01  -2.8997796e-01   1.9678241e+00   8.8652987e-01  -3.2480645e+00  -1.0070217e+00   1.9161877e-01   4.1058445e-01   2.4325838e+00  -5.9635953e-01   1.2326356e+00   1.4789900e+00  -2.1392529e+00  -1.7392892e+00  -1.0687507e+00  -1.6588529e+00  -1.6701808e+00   3.2671312e-01  -8.7661628e-01   6.4542284e-01   1.9015534e-01  -8.1741034e-01  -3.6853453e-01   7.0042202e-01  -4.6359545e-02   6.1021293e-01   4.7776713e-01   6.9476609e-01   5.8844652e-01   1.0142734e+00   9.6420261e-01   2.4912825e-01   6.8676041e-01  -3.8034728e-01   2.0553129e-01   9.0803936e-01   4.7926821e-02  -1.0638110e-01   1.8575324e+00  -5.1280392e-02   2.4808401e-02  -1.7523407e+00   6.3762194e-01  -1.2165180e-01   1.1104926e+00  -1.3842916e-01  -1.0577162e+00  -4.5447933e-02  -7.5518475e-01  -3.2340991e-01   5.4100215e-01  -1.6247547e-01  -6.4588467e-01   1.7017301e+00  -4.6471142e-01  -1.2863736e-01  -3.1777305e-01   2.3228900e+00  -2.9219317e-01  -1.7403848e-01   1.6457583e+00   1.9029613e+00   2.7077123e+00   1.8123683e+00   1.5641479e+00  -5.7592967e-01  -3.8104567e-01  -1.2376526e+00  -6.3679893e-01   5.6951931e-01   5.1910160e-01   7.2411242e-01
   9.1624320e-01  -1.1389784e-01   1.0236939e+00   4.8966183e-01   1.3192523e+00  -1.1672784e+00   4.4990586e-01   8.9413525e-01   2.5025138e+00   2.0826381e+00   1.4996442e+00   2.2997624e+00   1.0491672e+00   3.3600855e-01   2.4788175e+00   9.6620626e-01   6.6955155e-01   2.1746747e-01  -2.2780063e-01  -3.2072255e-01   2.2382244e+00   1.1317013e+00  -2.9954954e+00  -6.7817284e-01   4.6612676e-02   2.9917208e-01   2.1362639e+00  -6.6748075e-01   8.6095458e-01   1.5995602e+00  -2.1326189e+00  -1.7751006e+00  -1.3622735e+00  -1.9188740e+00  -1.5274275e+00   9.3120636e-01  -5.1061182e-01   4.0033051e-01  -1.2297588e-01  -1.2447353e+00  -3.2016781e-01   4.6747442e-01   1.8136337e-01   9.7646311e-01   7.6467373e-01   1.0685355e+00   7.1072485e-01   1.5530154e+00   1.0099161e+00   3.4532031e-01   5.5154915e-01  -3.5706748e-01   2.0029414e-02   9.0352815e-01  -2.5202016e-01  -2.1374296e-01   1.8360657e+00  -2.0619815e-01  -6.3647381e-02  -1.7700989e+00   9.9464452e-01  -1.2342912e-02   1.1854386e+00  -3.4656628e-01  -7.2914907e-01   3.5813995e-02  -6.4156057e-01  -1.9966270e-01   6.5625340e-01  -2.4528146e-01  -3.4457356e-01   1.7400861e+00  -1.5895663e-01   1.6595620e-01   3.4769698e-01   2.4661929e+00  -7.7599959e-02   4.0459422e-01   1.0971169e+00   9.5346954e-01   2.4094330e+00   1.5767038e+00   1.4983126e+00  -5.5824266e-01  -4.5243651e-01  -1.3104709e+00  -8.4344381e-01   3.7344710e-01   6.2411348e-01   7.2459437e-01
   9.9330781e-01  -3.2474037e-02   9.0051264e-01   4.8324505e-01   1.4498371e+00  -8.4123672e-01   1.3627586e-01   9.1254899e-01   2.4970465e+00   2.1305441e+00   1.5247779e+00   2.1645859e+00   8.0456231e-01  -4.5920135e-02   2.4164954e+00   8.1629497e-01   7.3567344e-01   2.6360867e-01  -2.5264973e-01  -3.7243177e-01   2.2506197e+00   1.0699465e+00  -3.0959136e+00  -4.7066897e-01   4.1734416e-01   1.2470316e+00   2.3213022e+00  -2.6628397e-01   6.9566705e-01   1.7891301e+00  -2.1731879e+00  -1.5678341e+00  -1.5139360e+00  -2.2440481e+00  -1.2720715e+00   1.2907357e+00  -1.2242336e-02   6.2453656e-01  -1.1242395e-01  -1.3017169e+00  -3.9320412e-01   6.2853453e-01   3.0034032e-01   1.1768151e+00   7.3744443e-01   1.1047354e+00   8.2645988e-01   1.9203364e+00   1.0068813e+00   3.4596693e-01   3.9149277e-01  -4.8527979e-01  -1.2900213e-02   9.0641681e-01  -4.7193609e-01  -2.6392692e-01   1.9299954e+00  -8.4692857e-02   2.9719614e-02  -1.6175733e+00   1.1636487e+00  -1.4105265e-02   7.3800143e-01  -6.5856448e-01  -6.9201368e-01  -1.3921941e-01  -6.3967354e-01  -3.4757530e-01   7.0392147e-01  -3.7769112e-01  -3.4089150e-01   2.0220502e+00  -4.9481465e-01  -1.6705549e-01   1.9860470e-01   2.5813659e+00  -4.7106338e-01  -1.5551047e-01   1.1746666e+00   1.0139072e+00   2.2479280e+00   1.4607733e+00   1.2953962e+00  -5.6780448e-01  -5.5090703e-01  -1.4124817e+00  -6.5759982e-01   5.7182799e-01   7.9580386e-01   7.2581717e-01
   9.3057775e-01  -8.8410751e-02   9.9007385e-01   4.2323458e-01   1.3507807e+00  -1.1441758e+00   3.2921933e-01   9.6241490e-01   2.4279007e+00   2.0216147e+00   1.6401956e+00   2.1525141e+00   9.8845059e-01  -2.6439603e-01   2.4852660e+00   6.4637329e-01   2.5495019e-01   9.0011176e-02  -1.6662343e-01  -4.8577375e-01   2.1581991e+00   1.0072782e+00  -2.6465456e+00  -9.1210719e-02   1.3274973e-01   8.6497725e-01   2.0151767e+00  -4.5080351e-01   5.8158768e-01   1.9384265e+00  -1.9264619e+00  -1.2622695e+00  -1.7340261e+00  -2.7385955e+00  -1.5704852e+00   1.1364908e+00   2.8899428e-01   5.6352693e-01  -3.3960050e-01  -1.5232781e+00  -4.6224444e-01   3.8462392e-01   2.1574077e-01   1.2721750e+00   6.1283698e-01   1.1789838e+00   6.5270173e-01   2.1011931e+00   9.3861461e-01   3.9948876e-01   1.6974351e-01  -5.2094233e-01  -1.7499875e-01   7.4128354e-01  -6.8400235e-01  -3.8892718e-01   1.6796814e+00  -1.5553752e-01  -1.6360044e-01  -1.6856617e+00   1.3507383e+00  -7.6766318e-02   7.4489674e-01  -8.7934375e-01  -4.4014171e-01  -2.3668886e-01  -6.8621232e-01  -5.3588200e-01   6.2756433e-01  -5.4004367e-01  -1.0320495e-01   1.8205825e+00  -2.5146564e-01   3.1401066e-02   4.7625586e-01   2.3706955e+00  -2.0361477e-01   1.7268062e-01   6.8950668e-01   3.4080229e-01   1.9112031e+00   1.1681137e+00   1.1529922e+00  -7.1635047e-01  -7.6691251e-01  -1.5941177e+00  -8.5780893e-01   4.4082865e-01   8.0676680e-01   7.0915074e-01
   8.5708238e-01  -2.9291770e-01   1.1877844e+00   3.0451396e-01   1.0288975e+00  -1.2237407e+00   5.9798886e-01   9.2542174e-01   2.4444276e+00   1.7225571e+00   1.7604994e+00   1.9462395e+00   9.3473793e-01  -5.8375063e-01   2.5625148e+00   3.9147473e-01  -6.8456165e-02  -4.7201415e-02  -1.6482106e-01  -7.7645043e-01   2.1006386e+00   9.3966013e-01  -2.2019649e+00   2.8128377e-01  -3.7911539e-02   8.1425343e-01   1.5838937e+00  -5.0677701e-01   6.0103022e-01   1.9866213e+00  -1.7579235e+00  -1.0520241e+00  -1.8552123e+00  -3.1380492e+00  -1.2742876e+00   1.1554398e+00   7.4941092e-01   6.7547015e-01  -3.3777894e-01  -1.4353026e+00  -4.5385367e-01   3.9436753e-01   4.6359452e-01   1.4210244e+00   6.4057906e-01   1.2647921e+00   9.4559962e-01   2.3119250e+00   1.0329499e+00   3.2955007e-01   1.3086957e-02  -4.8310146e-01  -4.0217800e-01   7.1271038e-01  -9.2325569e-01  -2.2917913e-01   1.5316211e+00  -2.7526873e-01  -2.7185925e-01  -1.9755110e+00   1.5812820e+00  -2.2022447e-01   8.0734894e-01  -1.1509423e+00  -2.8804017e-01  -3.5796570e-01  -6.9197439e-01  -7.3181566e-01   5.3289069e-01  -7.7667152e-01   4.1900624e-02   1.7818714e+00  -2.2705699e-01  -4.5875578e-02   5.0718917e-01   2.1674910e+00  -2.0275343e-02   2.9267200e-01   4.5323726e-01   1.3945091e-01   1.6438611e+00   1.0891389e+00   1.2280495e+00  -7.5203668e-01  -8.4237235e-01  -1.5412766e+00  -7.5130346e-01   3.9672613e-01   7.9235652e-01   6.2232422e-01
   7.6843272e-01  -2.7601677e-01   1.2395633e+00   1.2976750e-01   1.0054205e+00  -1.3139856e+00   6.4663134e-01   7.7983617e-01   2.6969421e+00   1.6179088e+00   1.8070443e+00   1.8070914e+00   8.2532024e-01  -9.4663788e-01   2.6572805e+00   4.0565542e-01  -4.5569604e-01  -2.3409746e-01  -1.0717403e-01  -8.5506880e-01   2.0824466e+00   7.6619334e-01  -2.0001382e+00   4.2211123e-01   1.4285679e-01   1.0172542e+00   1.3609154e+00  -3.8515076e-01   4.4624423e-01   2.1182558e+00  -1.4438208e+00  -7.5653017e-01  -1.8337768e+00  -3.1501113e+00  -1.0248319e+00   1.5051204e+00   1.0755863e+00   8.4503304e-01  -4.5594165e-01  -1.3607433e+00  -1.9906006e-01   4.6103008e-01   3.7400955e-01   1.4891498e+00   6.3131180e-01   1.4416189e+00   7.3998990e-01   2.3631359e+00   9.6763698e-01   3.0089705e-01  -2.8749227e-02  -4.6139891e-01  -4.0816398e-01   8.3066307e-01  -1.1019622e+00  -1.8745664e-01   1.3715515e+00  -3.2925180e-01  -2.2156286e-01  -1.7768714e+00   1.8999935e+00   6.7693860e-02   8.9730693e-01  -1.0737382e+00   1.5994998e-02  -3.2535427e-01  -6.1955518e-01  -7.5474815e-01   5.9209603e-01  -7.3267244e-01   2.9812081e-01   1.7290892e+00  -2.5168895e-01  -8.2129339e-02   8.2506077e-01   2.2680898e+00  -2.0946971e-01   2.0189657e-01  -2.2076879e-02  -1.6658907e-01   1.3384276e+00   1.1058242e+00   1.2458225e+00  -6.1866218e-01  -7.2433943e-01  -1.3234665e+00  -5.8853474e-01   3.9419515e-01   8.3731942e-01   6.5617722e-01
   7.4362930e-01  -9.6533300e-02   1.1547850e+00   1.8437001e-02   9.9873416e-01  -1.3182630e+00   5.8811465e-01   7.3420803e-01   2.5033364e+00   1.3905084e+00   1.7200517e+00   1.6728397e+00   8.1156583e-01  -1.2178724e+00   2.7320393e+00   2.2645661e-01  -7.0616202e-01  -1.3474561e-01   5.6932438e-02  -9.1588295e-01   1.8026578e+00   4.4950440e-01  -1.4337963e+00   7.6543380e-01   9.8985502e-03   1.1313284e+00   1.1858625e+00  -2.4569388e-01   4.4797230e-01   2.0527448e+00  -8.1794873e-01  -7.8231053e-02  -1.6777429e+00  -3.2991690e+00  -9.5689171e-01   9.5876075e-01   1.4571125e+00   7.8192496e-01  -5.4337931e-01  -1.2673569e+00  -3.5018942e-01   5.4256618e-01   3.0316164e-01   1.3366760e+00   4.6900681e-01   1.2351106e+00   5.8275636e-01   2.0779202e+00   8.8534077e-01   1.7716107e-01  -2.4292858e-01  -4.9363879e-01  -4.4368470e-01   7.2878678e-01  -1.2244158e+00  -2.0063075e-01   1.1653505e+00  -1.4592438e-01  -3.8063975e-01  -1.6181974e+00   1.8458207e+00   1.4356933e-01   5.8357301e-01  -1.0620457e+00   1.0025141e-02  -4.1245737e-01  -6.6780520e-01  -1.0187115e+00   5.0839804e-01  -8.3627914e-01   5.1870502e-01   1.7381244e+00  -2.6742494e-01  -1.2902720e-01   7.5203662e-01   2.1780128e+00  -2.8230510e-02  -1.6695259e-01  -1.8320158e-01  -3.6501971e-01   9.5495754e-01   9.3961151e-01   1.1341511e+00  -6.5396257e-01  -7.5075980e-01  -1.2837842e+00  -6.9143948e-01   3.4948583e-01   8.6505916e-01   5.9133372e-01
   7.6347887e-01  -5.4837250e-02   1.0057424e+00  -1.5455160e-01   1.1162699e+00  -1.1201544e+00   1.1644176e-01   4.7935156e-01   2.6883408e+00   1.2377812e+00   1.5955215e+00   1.3950101e+00   4.1607057e-01  -1.6878851e+00   2.4899234e+00   8.8724391e-02  -4.9360392e-01   7.9875518e-02   8.6995345e-02  -9.9315149e-01   1.5378843e+00   1.2784302e-01  -1.3906206e+00   9.6140739e-01   4.9211882e-01   1.7252839e+00   1.0971407e+00   5.0956226e-02   2.5475997e-01   2.0475751e+00  -5.2036812e-01   2.3345017e-01  -1.2638423e+00  -2.9368930e+00  -7.8380618e-01   1.0747764e+00   1.7488608e+00   1.0234252e+00  -5.8809813e-01  -1.0247181e+00  -1.0424491e-01   3.0108523e-01   6.0620050e-01   1.5526096e+00   7.8381478e-01   1.3706375e+00   7.1238619e-01   2.3667031e+00   1.0361086e+00   1.4228504e-01  -8.0419982e-02  -4.5726359e-01  -1.5034982e-01   9.8544764e-01  -1.2482610e+00  -1.0370414e-01   1.3335796e+00   3.5654154e-02  -1.8246814e-01  -1.1196047e+00   1.8187658e+00   3.4426423e-01   3.4597634e-01  -8.1811331e-01   7.6903472e-02  -5.2673906e-01  -4.9412102e-01  -9.4845692e-01   6.6387808e-01  -7.9311662e-01   4.5424508e-01   1.4688940e+00  -9.7661420e-01  -6.3592561e-01   3.4884191e-01   1.9283775e+00  -5.4037829e-01  -8.5907448e-01  -1.3078579e-02   1.1611550e-01   9.3525155e-01   1.1676664e+00   1.0119040e+00  -5.4995915e-01  -4.4461079e-01  -9.8314397e-01  -5.4503904e-01   5.7403455e-01   9.5960339e-01   5.8936903e-01
   5.8851697e-01   3.9601761e-02   9.4631173e-01  -3.5881897e-01   1.2300372e+00  -1.4218288e+00   2.5248124e-01   3.0558512e-01   2.5551450e+00   1.0798304e+00   1.5644136e+00   1.2256192e+00   6.5194503e-01  -1.9852204e+00   2.5320363e+00  -4.8101587e-02  -8.5179355e-01   2.2675689e-01   2.7878304e-01  -9.9759795e-01   1.3392851e+00  -2.4016844e-01  -9.4573489e-01   1.2112227e+00   1.3069227e-01   9.1021370e-01   8.3276535e-01  -1.7935289e-01   3.8165874e-01   2.0403947e+00   9.7133418e-03   8.6198212e-01  -1.1608888e+00  -3.1198706e+00  -1.4576444e+00   1.7360638e-01   1.6755872e+00   1.1230347e+00  -7.0705694e-01  -8.7878934e-01   1.0030215e-02   1.2049761e-01   2.1689503e-01   1.2312290e+00   4.8734657e-01   1.2838802e+00   1.4452843e-01   1.9125398e+00   8.5630926e-01   8.2302758e-02  -1.2079099e-01  -4.4192301e-01  -1.5265691e-01   9.2194544e-01  -1.2295554e+00  -1.4480539e-01   9.9591803e-01   3.9768249e-02  -3.2226238e-01  -9.6400595e-01   1.9090306e+00   5.3066509e-01   6.4918065e-01  -5.1942953e-01   2.2572955e-01  -5.8376574e-01  -6.0151678e-01  -1.1826650e+00   6.6230408e-01  -7.2696025e-01   6.6068336e-01   1.0055343e+00  -8.2152357e-01  -6.2050615e-01   5.0945258e-01   1.6413837e+00  -2.6088978e-01  -9.1072926e-01  -3.3108514e-01  -4.0818769e-03   6.5016076e-01   1.1076310e+00   1.0058882e+00  -5.7255377e-01  -4.6787275e-01  -8.6244529e-01  -6.3409193e-01   4.4939074e-01   7.8720113e-01   5.2642333e-01
   5.5407478e-01   2.3126652e-01   9.9172625e-01  -4.9002394e-01   1.0708383e+00  -1.2646580e+00   3.8063816e-01   1.4013509e-01   2.1821662e+00   7.0494293e-01   1.4649628e+00   1.0009216e+00   6.6574716e-01  -2.1951202e+00   2.7997392e+00  -2.8561604e-01  -9.9681472e-01   5.3337560e-01   4.2566324e-01  -1.0052189e+00   1.0120409e+00  -7.5307597e-01  -2.5873660e-01   1.4364220e+00  -1.1802606e-01   8.5614913e-01   5.5446980e-01   1.7408762e-01   7.8633256e-01   1.9220548e+00   6.6649230e-01   1.4464492e+00  -8.6900077e-01  -3.1055607e+00  -9.8462286e-01  -5.4486056e-01   2.0541560e+00   1.3007839e+00  -4.8203523e-01  -2.8321361e-01  -1.0641451e-01   5.1979778e-01   1.4434309e-01   9.0677376e-01   1.7363441e-01   9.4656233e-01   1.6259802e-01   1.3531541e+00   7.7113489e-01  -2.5111302e-01  -3.3074353e-01  -4.8632918e-01  -2.6138812e-01   8.8358767e-01  -1.3183819e+00   1.2782581e-01   7.7709921e-01   2.3333161e-01  -4.7992188e-01  -1.0643490e+00   1.7936644e+00   5.6532356e-01   6.0795080e-01  -4.1336160e-01   1.3785784e-01  -5.6134411e-01  -6.3313174e-01  -1.4200406e+00   5.9916124e-01  -8.2556296e-01   7.3608351e-01   9.0783816e-01  -6.1601959e-01  -7.2340399e-01   4.9961970e-01   1.6110849e+00  -5.6238598e-02  -1.3391253e+00  -2.3381860e-01   5.1771539e-01   3.9448018e-01   1.2049755e+00   1.3418878e+00  -3.9292217e-01  -3.1988507e-01  -5.7927226e-01  -3.8752892e-01   5.4479319e-01   8.0544391e-01   4.5003447e-01
   1.0025251e-01   3.4376091e-01   9.1570280e-01  -7.0812481e-01   4.8124594e-01  -1.6637810e+00   8.4381170e-01   1.4260747e-01   1.6554853e+00  -4.0734655e-02   1.3966667e+00   9.1866384e-01   1.0068105e+00  -2.1689550e+00   2.5387586e+00  -6.4291389e-01  -1.5560975e+00   6.8687252e-01   3.9666233e-01  -1.4409450e+00   3.1707216e-01  -8.0359552e-01   3.9078725e-01   1.2679721e+00  -1.0124898e+00  -2.3476494e-01  -3.4443779e-01  -3.8143473e-01   1.1215391e+00   1.8560177e+00   1.1478367e+00   1.9539579e+00  -7.5586244e-01  -3.2868928e+00  -1.2121079e+00  -1.4030270e+00   1.9408089e+00   1.4440518e+00  -3.7502214e-01   2.5787446e-01   7.3725932e-02   8.5139126e-01  -2.9926323e-01   4.8039028e-01  -1.7442830e-01   8.5096392e-01  -3.0093949e-01   6.1751280e-01   6.7875765e-01  -2.8884625e-01  -5.4675432e-01  -3.7166714e-01  -4.0481143e-01   6.1727684e-01  -1.4198457e+00   2.2490693e-01   1.1403928e-01   1.2912522e-01  -8.0019730e-01  -1.2549491e+00   1.7923048e+00   7.2587481e-01   8.7228963e-01  -2.4383680e-01   1.4869384e-02  -5.0845929e-01  -7.3886827e-01  -1.6922414e+00   1.6976199e-01  -1.0409689e+00   5.9207917e-01   2.6208528e-01  -4.0336631e-01  -7.1935695e-01   2.7925585e-01   1.3432022e+00   8.2982122e-02  -1.5957238e+00  -9.1310499e-01   5.3280877e-01   4.0833680e-02   9.9287347e-01   1.3753107e+00  -3.0771061e-01  -3.2845851e-01  -3.2949004e-01  -4.3049703e-01   2.2786715e-01   5.1074292e-01   3.3219985e-01
   1.3117283e-01   3.2469036e-01   9.8709934e-01  -9.5218697e-01   5.9409853e-01  -1.6778691e+00   7.6691306e-01  -2.9381802e-01   1.7095222e+00  -3.0265043e-01   1.3665791e+00   6.1529792e-01   9.0657731e-01  -2.4953863e+00   2.5054833e+00  -7.3220009e-01  -1.2762047e+00   1.0541845e+00   5.9651323e-01  -1.3968735e+00   3.2140870e-01  -1.3825893e+00   5.6999688e-01   1.2979432e+00  -7.4952892e-01  -6.9217713e-01  -5.0406544e-01  -2.8258442e-01   1.2949677e+00   1.8257917e+00   1.4333403e+00   2.0789807e+00  -2.1561891e-01  -2.8543272e+00  -1.2476918e+00  -1.6678008e+00   1.8630952e+00   1.7295553e+00  -1.8722733e-01   8.4458420e-01   6.6578055e-01   5.9038325e-01  -7.5660515e-02   4.9368830e-01   7.0845203e-03   8.9032335e-01  -9.1924501e-02   5.3980430e-01   8.0042693e-01  -4.5486174e-01  -2.7605471e-01  -3.5909035e-01  -3.1922159e-01   7.2161326e-01  -1.3050236e+00   3.7262113e-01   2.8749729e-01   2.2286777e-01  -6.8588824e-01  -1.0436739e+00   1.8340552e+00   9.0804075e-01   1.3813886e+00   2.8588044e-01  -1.8138195e-03  -6.3409184e-01  -6.6328336e-01  -1.5926453e+00   3.7675807e-01  -9.1767198e-01   5.5489635e-01  -2.8597560e-01  -6.5812995e-01  -9.8389410e-01   1.1926490e-01   9.5376107e-01  -8.6523574e-02  -1.8997126e+00  -5.8638142e-01   1.5105849e+00   2.3758339e-01   1.5450117e+00   1.7503327e+00  -7.0001676e-02   1.0399964e-01   1.1039396e-01  -4.0826977e-02   2.9130064e-01   3.3816428e-01   3.4296118e-01
   2.0574843e-01   5.0384946e-01   7.8127302e-01  -1.0784839e+00   3.3045966e-01  -1.2979648e+00   4.1648196e-01  -5.5064315e-01   1.4709754e+00  -6.4436147e-01   1.1395893e+00   3.4115108e-01   6.6350376e-01  -2.5017104e+00   2.2230765e+00  -7.5272121e-01  -8.3021266e-01   1.3348955e+00   5.5838793e-01  -1.3541306e+00   3.3415784e-03  -1.4067360e+00   7.1803227e-01   1.1225557e+00  -7.2578224e-01  -4.6001805e-01  -8.3646726e-01   4.3983065e-02   1.3062857e+00   1.6114584e+00   1.7567829e+00   2.2669745e+00   3.6155485e-01  -2.1330579e+00  -8.7728167e-01  -1.8837467e+00   1.9173382e+00   1.7680693e+00  -1.1399037e-02   1.2892973e+00   8.7550085e-01   5.5035358e-01   2.1283871e-01   4.4670921e-01   3.6850978e-01   9.4899978e-01   1.2893552e-01   3.9771649e-01   9.4092670e-01  -5.8202249e-01  -1.6397950e-01  -3.0204193e-01  -1.1302427e-01   8.9739204e-01  -1.2767617e+00   5.4815978e-01   5.3659560e-01   4.9014483e-01  -5.2225956e-01  -6.0798276e-01   1.5943667e+00   1.2211692e+00   1.2044824e+00   7.2072143e-01  -3.2832233e-01  -6.0659533e-01  -4.6109487e-01  -1.3522134e+00   5.2754595e-01  -8.5462708e-01   2.7512365e-01  -6.6159921e-01  -1.0506856e+00  -1.5112897e+00  -1.2856893e-01   7.4743657e-01  -5.7432109e-01  -2.8361481e+00  -8.8606897e-02   2.2596713e+00   3.1131414e-01   1.7814846e+00   1.7451238e+00   3.2304437e-01   5.7663529e-01   5.8324223e-01   8.9620601e-02   3.4240571e-01   3.2701768e-01   2.1691200e-01
   9.0972597e-02   3.4602241e-01   8.5335854e-01  -1.3130532e+00   1.0453019e-01  -1.3428407e+00   4.8395935e-01  -8.3923224e-01   1.3370785e+00  -1.1389839e+00   9.8632230e-01   4.4105969e-02   4.5534535e-01  -2.6457368e+00   1.8925292e+00  -1.0060095e+00  -6.0892730e-01   1.6148743e+00   6.0800970e-01  -1.4876009e+00  -2.2314661e-01  -1.7030606e+00   9.8860762e-01   9.3858182e-01  -6.1894848e-01  -1.1728694e+00  -1.2241759e+00  -7.9465917e-02   1.3682703e+00   1.5549547e+00   1.9214316e+00   2.1478909e+00   7.2785585e-01  -1.7462193e+00  -7.7574647e-01  -2.0706535e+00   1.6397347e+00   2.0224686e+00   1.7559899e-01   1.9189068e+00   1.2775486e+00   3.0502544e-01   5.1829742e-01   5.7626785e-01   7.3946346e-01   1.1694729e+00   5.6898946e-01   4.4563747e-01   1.2046388e+00  -6.8332127e-01   5.9949546e-02  -1.8933647e-01  -7.6225098e-02   9.2367019e-01  -1.2031930e+00   8.5941065e-01   5.5151036e-01   4.2563110e-01  -5.0066369e-01  -6.5766135e-01   1.4776091e+00   1.1981721e+00   1.7015427e+00   1.0121339e+00  -4.3248208e-01  -6.7622543e-01  -2.8907854e-01  -1.1427308e+00   5.6797340e-01  -8.8031371e-01   4.1378862e-03  -1.4900913e+00  -1.2396205e+00  -1.7269607e+00  -3.1405920e-01   1.5935634e-01  -9.0486972e-01  -2.9755786e+00  -8.8710572e-02   3.0404486e+00   4.1865851e-01   2.0917130e+00   1.8902886e+00   5.6199667e-01   9.2451101e-01   9.9821177e-01   3.9666003e-01   2.6806689e-01   5.3713336e-02   1.8942013e-01
   1.0120543e-01   7.2419363e-01   8.4727728e-01  -1.3845389e+00   1.4295078e-01  -1.3212575e+00   5.4670145e-01  -1.1221889e+00   9.2454120e-01  -1.3078582e+00   8.1499251e-01  -4.2351568e-02   6.5900911e-01  -2.5610843e+00   2.0871677e+00  -9.0213110e-01  -6.5812645e-01   1.9397098e+00   8.4668736e-01  -1.1445926e+00  -3.4396121e-01  -2.0505814e+00   1.4812055e+00   9.4215907e-01  -8.1412236e-01  -1.5929501e+00  -1.3591679e+00   1.3226252e-01   1.7852178e+00   1.4395672e+00   2.4671928e+00   2.5934031e+00   1.1390089e+00  -1.2612185e+00  -7.3446024e-01  -2.6457004e+00   1.5835122e+00   2.0045419e+00   4.5772535e-01   2.4002470e+00   1.5414848e+00   7.2213311e-01   1.7855713e-01   1.3927072e-01   4.4610317e-01   8.7206289e-01   2.7263066e-01  -2.9656966e-01   1.0507661e+00  -9.2576605e-01   6.2305235e-02  -2.8707871e-01  -1.4140023e-01   7.9445313e-01  -1.1731935e+00   8.3244647e-01   4.6258403e-01   6.3800518e-01  -6.6060043e-01  -5.1020995e-01   1.3755823e+00   1.5129694e+00   2.0380976e+00   1.5542464e+00  -4.5427696e-01  -4.4778558e-01  -3.9972664e-01  -1.1736528e+00   6.7549729e-01  -7.3169205e-01   1.6973736e-01  -1.7128701e+00  -6.3334791e-01  -1.5261684e+00   2.2103190e-01   3.3386064e-01  -7.4689613e-01  -3.2988686e+00   1.3913028e-01   3.7391652e+00   5.3336100e-01   2.3841462e+00   2.3233096e+00   8.8401279e-01   1.2616985e+00   1.3894779e+00   6.5121843e-01   3.8166673e-01   4.8095116e-02   2.5152561e-01
   5.9381355e-02   1.0196518e+00   5.1896336e-01  -1.4615488e+00  -2.0679579e-01  -8.6306084e-01   2.7567479e-01  -1.3119368e+00   2.9921609e-01  -1.6477631e+00   5.5418364e-01  -2.6805604e-01   3.7241278e-01  -2.4619783e+00   1.6288973e+00  -1.0815271e+00  -2.1637987e-01   2.3256687e+00   7.6479294e-01  -9.7543507e-01  -7.4375584e-01  -2.0059589e+00   1.5509555e+00   3.4176426e-01  -7.0676807e-01  -1.2347916e+00  -1.4474653e+00   4.8079428e-01   2.0003685e+00   1.4337610e+00   2.7283014e+00   2.6522458e+00   1.3788736e+00  -6.9670733e-01  -3.1633558e-01  -2.7313513e+00   1.4735535e+00   2.2229611e+00   8.3223185e-01   2.8997856e+00   1.5693950e+00   1.0865111e+00  -9.2632025e-02  -1.9573419e-01   1.7973020e-01   6.8716308e-01   1.3445796e-01  -8.5893425e-01   9.4170639e-01  -1.0531860e+00  -7.3133831e-02  -3.7605438e-01  -1.2925056e-01   6.4334755e-01  -1.2160540e+00   9.4974464e-01   4.2159636e-01   8.4203218e-01  -5.7436902e-01  -2.7663258e-01   1.0652947e+00   1.6456701e+00   1.8894763e+00   1.7726298e+00  -8.5163629e-01  -3.9374941e-01  -4.0675362e-01  -1.1033131e+00   6.2727482e-01  -6.9253789e-01  -1.2452439e-01  -2.0354895e+00  -5.6136393e-01  -1.8776354e+00   3.3050768e-01   2.3055748e-01  -1.3520735e+00  -4.1991693e+00   5.1720782e-01   4.6271203e+00   6.3191799e-01   2.4983845e+00   2.1941642e+00   1.2562784e+00   1.4810638e+00   1.6380068e+00   9.3048158e-01   4.7526376e-01   1.1816674e-02   1.6046837e-01
   1.7580412e-01   1.2542845e+00   7.4352183e-01  -1.5253247e+00   8.3483361e-04  -9.4264769e-01   4.5180837e-01  -1.4563623e+00   9.8064094e-02  -1.7514544e+00   3.4628679e-01  -1.5033615e-01   4.8327768e-01  -2.2120027e+00   1.8985909e+00  -9.1640318e-01  -3.4917018e-01   2.4729540e+00   1.1125870e+00  -5.8138779e-01  -6.9270921e-01  -2.5616820e+00   2.1697808e+00   2.6684455e-01  -4.2173605e-01  -1.8199257e+00  -1.3931646e+00   7.1713096e-01   2.0077641e+00   1.3536111e+00   3.2223888e+00   2.6900122e+00   1.7148656e+00  -1.8232464e-01   2.5005145e-02  -2.8474305e+00   1.2558641e+00   2.0222333e+00   8.9624263e-01   3.2830189e+00   1.8674338e+00   1.3347596e+00  -1.9122857e-01  -2.9177040e-01   3.3574527e-01   6.0483636e-01   2.6615219e-01  -1.2213998e+00   9.5541159e-01  -1.2799597e+00   6.1668164e-03  -3.9572596e-01  -2.0004328e-01   4.8461333e-01  -1.1767997e+00   9.9753326e-01   3.9399712e-01   9.5235465e-01  -7.8924563e-01  -2.5462176e-01   9.5499837e-01   1.8936162e+00   2.3113939e+00   2.1618684e+00  -7.6016006e-01  -5.6989712e-02  -3.3118022e-01  -9.1711811e-01   7.6466103e-01  -5.7169895e-01   1.6106694e-01  -2.3335637e+00   1.8682294e-01  -1.2911801e+00   1.0841686e+00   3.6874933e-01  -1.3781257e+00  -4.0415622e+00   2.8291398e-01   4.8975230e+00   6.3522085e-01   2.7173493e+00   2.5674609e+00   1.5842511e+00   1.8891422e+00   1.9890324e+00   1.2044028e+00   5.3615533e-01  -8.4490504e-03   3.6941936e-01
   2.2303436e-01   1.5167106e+00   5.0218481e-01  -1.5322807e+00  -4.6102005e-02  -7.9087175e-01   2.2371673e-01  -1.5905901e+00  -4.7248091e-01  -1.9317367e+00   2.5986781e-01  -1.4649352e-01   5.9398024e-01  -1.9465738e+00   1.4372943e+00  -1.0310278e+00   1.1693943e-01   2.9143908e+00   1.1836422e+00  -3.5917767e-01  -9.5037008e-01  -2.6317405e+00   2.1721938e+00  -2.3621829e-01  -3.5824616e-01  -2.0928994e+00  -1.3795195e+00   6.9017648e-01   2.1861662e+00   1.3989300e+00   3.2228792e+00   2.5983589e+00   1.9525340e+00   1.7299861e-01  -3.4292585e-01  -3.1197038e+00   9.2829183e-01   2.0169731e+00   1.1558469e+00   3.5019507e+00   2.1697587e+00   1.3483787e+00  -4.9559864e-01  -5.9052651e-01   5.2342316e-02   3.3805858e-01   5.4255886e-02  -1.6555434e+00   8.3917450e-01  -1.2578247e+00  -2.7021744e-02  -5.5046666e-01  -2.1625139e-01   1.3441902e-01  -1.1110066e+00   7.4002924e-01   4.4739070e-01   1.1343688e+00  -7.9142368e-01  -1.0294297e-02   7.5253233e-01   2.0230678e+00   2.3796182e+00   2.4768695e+00  -1.1327675e+00  -9.6437933e-02  -5.0532679e-01  -9.5122936e-01   6.6413075e-01  -5.6746779e-01  -5.7748731e-02  -2.7393068e+00   3.4109852e-01  -1.3208197e+00   1.0415340e+00   9.9059485e-02  -1.6989497e+00  -4.5776296e+00   7.3182141e-01   5.6409942e+00   9.4225151e-01   2.8470713e+00   2.5045785e+00   1.7521503e+00   2.0046763e+00   1.9890274e+00   1.3647100e+00   6.1203336e-01  -1.0850058e-01   3.9484267e-01
   6.1524099e-01   1.4901025e+00   6.6534881e-01  -1.5412400e+00   3.0942159e-01  -3.4392853e-01  -1.3233557e-01  -1.9309133e+00  -1.8287258e-01  -1.6302497e+00   1.2031111e-01  -2.4355631e-01   1.7518184e-01  -1.8325692e+00   1.4415346e+00  -6.9742144e-01   7.6426398e-01   2.9830526e+00   1.3609093e+00   2.2188290e-01  -4.5974304e-01  -2.8807407e+00   2.0033403e+00  -4.4625847e-01   7.4062226e-01  -1.6740749e+00  -9.1344299e-01   1.2779688e+00   1.8529700e+00   1.3819688e+00   3.0846727e+00   2.0144998e+00   2.2724598e+00   1.0536800e+00   1.6643408e-01  -2.2993394e+00   7.3243576e-01   1.9598594e+00   1.2384899e+00   3.5918297e+00   2.5974624e+00   1.0957929e+00  -6.2158361e-02  -2.8592044e-01   6.7147167e-01   5.7693926e-01   6.6090868e-01  -1.2642660e+00   1.0303194e+00  -1.3603975e+00   3.5674564e-01  -5.7924363e-01  -9.6988114e-02   3.4224723e-01  -1.0063564e+00   8.3422115e-01   1.0694438e+00   1.2143281e+00  -4.8188402e-01   3.4857524e-01   7.3824548e-01   2.2552186e+00   2.7112869e+00   2.8663759e+00  -1.0726482e+00   1.1608706e-01  -2.8602023e-01  -4.4332265e-01   1.1652360e+00  -2.7210749e-01   5.2813962e-02  -2.8567606e+00   4.5347011e-01  -1.2645911e+00   1.7314423e+00   1.0149208e-01  -2.2692836e+00  -4.5821708e+00   1.2895177e+00   6.3005067e+00   1.3390089e+00   3.3706527e+00   2.7085053e+00   2.2051086e+00   2.5600175e+00   2.3619318e+00   1.8392567e+00   9.2662800e-01   2.3367632e-03   5.4686624e-01
   4.1605122e-01   1.3780620e+00   7.3706430e-01  -1.5348447e+00  -3.8296785e-01  -5.1782491e-01   3.4775974e-01  -1.8830342e+00  -7.5951499e-01  -1.9358765e+00   4.5323786e-02  -3.1081750e-01   2.7976906e-01  -1.4065896e+00   9.9529524e-01  -7.7670643e-01   5.6431611e-01   2.7432542e+00   1.2661886e+00   2.1278970e-01  -6.3843070e-01  -2.3368572e+00   2.3809359e+00  -9.0393699e-01   2.9711607e-01  -2.4907256e+00  -1.4643087e+00   8.3096480e-01   1.9227667e+00   1.4045148e+00   3.0491496e+00   1.7350216e+00   2.0796724e+00   1.1100151e+00   1.0823745e-01  -2.2218950e+00   3.7375414e-01   1.8084677e+00   1.4355430e+00   3.6038337e+00   2.7556206e+00   1.2383949e+00  -4.4728229e-01  -5.0007343e-01   5.0546353e-01   6.4451889e-01   4.8046191e-01  -1.6256355e+00   9.7214055e-01  -1.2807684e+00   2.3955858e-01  -5.4560670e-01  -4.4132108e-01  -7.3630734e-02  -1.0827242e+00   7.6545775e-01   7.9104031e-01   9.4743724e-01  -6.5745585e-01   6.0903294e-02   7.0192016e-01   2.2227426e+00   3.1538079e+00   2.8389272e+00  -1.0591985e+00   2.9762477e-01  -3.8825483e-01  -4.0012896e-01   9.3636921e-01  -3.6999964e-01   6.5304051e-02  -3.3174897e+00   1.3561846e+00  -9.0626931e-01   2.5650092e+00  -2.3559893e-01  -2.3368628e+00  -4.2196223e+00   1.0073832e+00   5.9939082e+00   1.3913583e+00   3.1619169e+00   2.5666860e+00   2.3809411e+00   2.5507064e+00   2.4000706e+00   1.9099726e+00   6.7900282e-01  -2.0968986e-01   4.9639453e-01
   6.1267534e-01   1.2223983e+00   1.0812798e+00  -1.5394750e+00  -1.4382643e-01  -4.5380525e-01   5.1671268e-01  -1.9984051e+00  -4.9790736e-01  -1.7482059e+00   1.3516533e-01  -1.4934487e-01   2.7182675e-01  -1.1018148e+00   1.0917594e+00  -5.6303121e-01   7.3218127e-01   2.6850798e+00   1.4210400e+00   5.0435897e-01  -2.1143110e-01  -2.6293323e+00   2.3198218e+00  -1.2402786e+00   1.0679477e+00  -2.7124259e+00  -1.1587778e+00   9.1817825e-01   1.7020407e+00   1.4774291e+00   2.7445738e+00   1.0123214e+00   2.0632016e+00   1.4189700e+00   4.0094095e-01  -1.4449340e+00   6.7437720e-02   1.6833590e+00   1.4615071e+00   3.6027252e+00   3.2591070e+00   1.2146475e+00  -2.6489700e-01  -3.2432808e-01   8.1811083e-01   7.8382968e-01   9.4234302e-01  -1.4113662e+00   1.0914887e+00  -1.3036209e+00   4.6080483e-01  -5.3175880e-01  -5.6600107e-01  -1.1459850e-01  -1.0408441e+00   7.6501108e-01   1.0240798e+00   7.7171798e-01  -5.6607965e-01  -3.4523692e-02   9.4284386e-01   2.4233246e+00   3.7697383e+00   3.0375046e+00  -9.5703235e-01   5.6423562e-01  -3.5157082e-01  -1.8070069e-01   1.0448972e+00  -2.9286086e-01   2.5998749e-01  -3.3821713e+00   1.8101238e+00  -4.4697135e-01   3.2192031e+00  -1.8056109e-01  -2.5415437e+00  -3.7235321e+00   9.8796831e-01   6.1811642e+00   1.6401106e+00   3.4885542e+00   2.9091899e+00   2.6148259e+00   2.8130279e+00   2.5421017e+00   2.3927599e+00   8.9332723e-01  -2.1855193e-01   6.9491388e-01
   7.6137717e-01   8.4080211e-01   1.3842360e+00  -1.5159541e+00  -4.8143067e-01  -6.6671316e-01   7.5928429e-01  -2.0436035e+00  -2.9252141e-01  -1.7924646e+00   2.8937679e-01  -6.3824327e-02   2.9872272e-01  -6.3428534e-01   7.6298866e-01  -3.4883762e-01   8.8997066e-01   2.2311650e+00   1.3889801e+00   5.3898658e-01  -1.3112075e-02  -2.2861370e+00   2.3190445e+00  -1.6831560e+00   1.2958113e+00  -3.3812486e+00  -1.5035397e+00   5.5563169e-01   1.2482891e+00   1.4793331e+00   2.2751158e+00   5.5662504e-02   2.1206982e+00   1.8114115e+00   4.7820792e-01  -4.3354411e-01  -2.1727855e-01   1.2654644e+00   1.3715456e+00   3.2678387e+00   3.8676632e+00   5.9276602e-01   9.7887570e-02   5.2867328e-02   1.3542164e+00   1.1303697e+00   1.4075605e+00  -9.1139543e-01   1.2871166e+00  -1.1034708e+00   6.7167151e-01  -4.4555077e-01  -6.7956473e-01  -2.3438801e-01  -1.0127616e+00   5.6285428e-01   1.3096348e+00   4.9135737e-01  -4.2276988e-01  -6.9430259e-03   1.0856708e+00   2.5484155e+00   4.2382068e+00   3.1699966e+00  -8.8198742e-01   6.4423503e-01  -2.0448534e-01   2.4559514e-01   1.0318724e+00  -3.1357310e-01   2.7322311e-01  -3.7910382e+00   2.1308792e+00  -1.6324889e-02   3.7542240e+00  -6.5141071e-01  -2.7382665e+00  -2.9484785e+00   9.2815292e-01   5.6142444e+00   1.8840668e+00   3.5658450e+00   2.8875256e+00   2.7622074e+00   3.0431545e+00   2.5252120e+00   2.5047959e+00   7.2145852e-01  -3.2885158e-01   7.7832847e-01
   1.1200467e+00   6.0984316e-01   1.7113970e+00  -1.3938152e+00  -1.6234582e-01  -2.8856114e-01   6.5895904e-01  -2.1362485e+00   4.4981857e-01  -1.2192786e+00   3.3742111e-01   1.3611635e-02  -3.0838074e-02  -2.9579073e-01   8.6910602e-01   2.3264126e-01   1.2258881e+00   1.7448924e+00   1.4648602e+00   9.9143036e-01   7.5507645e-01  -2.1191267e+00   1.9399304e+00  -1.9034438e+00   2.3873607e+00  -2.7543626e+00  -1.0098841e+00   9.4284631e-01   5.5862648e-01   1.4400097e+00   1.6700433e+00  -8.9511507e-01   2.0250684e+00   2.3083289e+00   1.1534623e+00   1.0425199e+00  -3.5791139e-01   9.6965256e-01   1.2141924e+00   2.8329126e+00   4.2263617e+00   4.2729391e-01   5.1053862e-01   4.2592852e-01   2.0482906e+00   1.4971624e+00   1.9554152e+00  -3.5368000e-01   1.4173278e+00  -1.0335768e+00   1.0094570e+00  -3.9922519e-01  -6.8807092e-01   8.7873588e-03  -9.5226097e-01   5.4549373e-01   1.8474131e+00   2.6302955e-01  -4.4543600e-02   2.5109626e-01   1.3897781e+00   2.8684235e+00   4.5066885e+00   3.2895677e+00  -6.5092332e-01   9.8786268e-01  -2.8872572e-02   7.1332401e-01   1.3890137e+00  -8.3445854e-02   5.5824232e-01  -3.3712058e+00   2.3611446e+00   3.1761264e-01   4.6509573e+00  -3.5449408e-01  -3.0955740e+00  -2.3815431e+00   1.0495322e+00   5.1483307e+00   2.0132291e+00   3.7390839e+00   2.9550191e+00   3.1677255e+00   3.3761021e+00   2.7202123e+00   2.9120158e+00   8.6252656e-01  -1.9019475e-01   9.0189326e-01
   1.3353247e+00   7.2953749e-01   1.5911406e+00  -1.1467219e+00   1.5065394e-01  -6.2494585e-02   4.2079934e-01  -1.9028016e+00   2.6938673e-01  -7.8152837e-01   3.6927837e-01   2.9573486e-01   1.6566628e-01   1.8391603e-01   6.6668056e-01   4.1225499e-01   1.4744216e+00   1.6776129e+00   1.4834552e+00   1.2888336e+00   6.8520155e-01  -2.0126383e+00   1.7385031e+00  -2.1515081e+00   2.6504523e+00  -2.5178531e+00  -6.0320299e-01   1.0384695e+00   2.2796517e-01   1.4451356e+00   1.3570275e+00  -1.2084885e+00   1.9356062e+00   2.2467519e+00   7.5674852e-01   1.2282691e+00  -5.0257710e-01   5.3243979e-01   1.0677059e+00   2.2589767e+00   4.1592666e+00   2.8341424e-01   2.8219115e-01   3.4051897e-01   1.9925173e+00   1.3204827e+00   1.7205741e+00  -3.0320144e-01   1.2871512e+00  -8.5022587e-01   9.6779908e-01  -5.2499304e-01  -6.3646939e-01  -1.9159440e-01  -8.3242573e-01   8.2437359e-02   2.0123598e+00   3.5572853e-01   5.1258243e-02   6.1868503e-01   1.3076530e+00   3.1077026e+00   4.1241952e+00   3.2987567e+00  -7.4213505e-01   1.1133530e+00  -1.0690942e-01   6.8476287e-01   1.2706152e+00  -1.2738684e-01   5.7111601e-01  -3.2050687e+00   2.6080832e+00   6.2588593e-01   4.8524886e+00  -3.9077807e-01  -3.2863066e+00  -2.4504888e+00   1.2990357e+00   4.5724001e+00   2.0839816e+00   3.4333196e+00   2.6645868e+00   3.1201176e+00   3.2658765e+00   2.3405191e+00   2.8690064e+00   1.0753833e+00  -2.5241726e-02   9.9861210e-01
   1.4151377e+00   6.0019410e-01   1.7017650e+00  -9.4489691e-01   4.0563238e-01   1.7928600e-02   4.9422197e-01  -1.7207069e+00   4.3885970e-01  -2.5082630e-01   3.4901102e-01   4.2939095e-01   7.6527394e-02   4.7950301e-01   6.3164171e-01   6.4190546e-01   1.3818368e+00   1.2673230e+00   1.5063351e+00   1.5973034e+00   9.1654679e-01  -1.8275399e+00   1.6945843e+00  -2.2048906e+00   3.0322457e+00  -2.2954541e+00  -1.8012475e-01   1.0709292e+00  -2.2056649e-01   1.4211286e+00   1.0525499e+00  -1.6308315e+00   1.5289332e+00   2.0994168e+00   8.1237066e-01   1.8299790e+00  -6.1903417e-01   2.0936554e-01   8.7176898e-01   1.6291061e+00   3.9720923e+00   2.7240427e-01   2.6839019e-02   2.9431296e-01   1.9154904e+00   1.2610823e+00   1.5127528e+00  -2.7898978e-01   1.1242148e+00  -7.2175262e-01   9.4754428e-01  -5.3877948e-01  -7.4940213e-01  -3.1975997e-01  -7.9246526e-01  -1.4641864e-01   1.9682407e+00   1.2521230e-01   1.0913815e-01   7.0819048e-01   1.3558787e+00   3.1413292e+00   4.0387052e+00   3.1158098e+00  -4.3001175e-01   1.3748441e+00  -1.9516661e-01   6.7008554e-01   1.2325778e+00  -7.8679646e-02   9.2714314e-01  -2.8515289e+00   3.1798303e+00   1.1344675e+00   5.7053836e+00  -2.9013318e-01  -3.1842789e+00  -1.7959974e+00   1.1261041e+00   3.5740378e+00   1.9593273e+00   3.0901480e+00   2.3868833e+00   3.0603332e+00   3.0737175e+00   2.0562445e+00   2.8875381e+00   1.1851589e+00   1.0759594e-01   1.0538288e+00
   1.4425531e+00   6.0770570e-01   1.7045990e+00  -6.5399989e-01   3.4707620e-01   3.2911932e-01   6.7086852e-01  -1.3160715e+00   2.6313675e-01   9.1238361e-02   3.8956668e-01   6.3274113e-01   2.1342155e-01   9.8990671e-01   6.5114559e-01   8.1766105e-01   1.2486572e+00   8.9439461e-01   1.3751505e+00   1.6363189e+00   8.9709410e-01  -1.4379555e+00   1.6463290e+00  -2.3417516e+00   2.9089810e+00  -1.8100848e+00   2.1478784e-02   1.1625665e+00  -4.3217579e-01   1.2934216e+00   7.4641887e-01  -1.8227131e+00   1.1439931e+00   1.6583939e+00   1.0734551e+00   2.0668499e+00  -5.1703856e-01  -2.0280914e-01   8.2777210e-01   1.1245216e+00   3.5810380e+00   7.5399313e-01  -2.0624487e-01   6.5936154e-02   1.7630105e+00   1.0742270e+00   1.3553777e+00  -4.7070645e-01   9.7635115e-01  -6.2628732e-01   7.2412166e-01  -5.5861898e-01  -9.5323221e-01  -4.9118822e-01  -7.8778663e-01  -3.4373943e-01   1.8564885e+00   1.4036360e-02   1.1082820e-01   6.7417345e-01   1.3939486e+00   3.3079184e+00   3.5659573e+00   2.8095692e+00  -4.8941181e-01   1.6377875e+00  -3.0670197e-01   4.6866711e-01   9.1919242e-01  -2.7726963e-01   1.0290067e+00  -2.1756015e+00   3.6320829e+00   1.4290634e+00   6.0155004e+00   2.1073379e-02  -3.0355380e+00  -1.7351428e+00   1.0849792e+00   2.5712838e+00   1.6868318e+00   2.5352311e+00   2.2055054e+00   3.0606608e+00   2.8010152e+00   1.7587346e+00   2.9092818e+00   1.2296509e+00   2.4687288e-01   9.9108183e-01
   1.2053630e+00   2.5345645e-01   1.8842891e+00  -4.4831938e-01   1.6946554e-01  -2.2788196e-02   1.0095474e+00  -1.0406101e+00   5.6357995e-01   2.9282705e-01   4.6682177e-01   8.1005755e-01   1.8919785e-01   1.2953403e+00   3.6322261e-01   8.8003382e-01   8.1288920e-01   2.6697122e-01   1.2028422e+00   1.4904936e+00   7.9695782e-01  -1.0054369e+00   1.6518665e+00  -2.4171018e+00   2.8413345e+00  -2.0392252e+00  -1.2392248e-01   6.6712146e-01  -8.9112644e-01   1.2850438e+00   1.9945492e-01  -2.4734922e+00   6.3509884e-01   1.3329949e+00   1.1699387e+00   3.0375477e+00  -5.6388431e-01  -4.3455730e-01   5.7939676e-01   5.3655035e-01   3.5248219e+00   6.3996028e-01  -4.1844683e-01   1.6700395e-01   1.6180946e+00   1.1187236e+00   1.0801166e+00  -2.8884947e-01   8.4351224e-01  -3.2718580e-01   6.5255932e-01  -4.7690312e-01  -1.0826658e+00  -6.9502938e-01  -8.0782684e-01  -5.9176638e-01   1.4739778e+00  -4.9876700e-01   9.0683251e-02   5.8635611e-01   1.4715584e+00   3.1622037e+00   3.5128004e+00   2.4520980e+00  -3.7188600e-02   1.8340827e+00  -3.9212829e-01   4.4895724e-01   5.4232936e-01  -4.2822943e-01   1.1669233e+00  -2.0690075e+00   3.9869171e+00   2.0172862e+00   6.4328997e+00  -7.6930233e-02  -2.6976794e+00  -5.4222782e-01   3.9104003e-01   1.1775698e+00   1.4378301e+00   2.0016684e+00   1.8736769e+00   2.8416767e+00   2.4453782e+00   1.3882482e+00   2.7749040e+00   1.0713150e+00   2.9231510e-01   1.0124501e+00
   1.1909741e+00  -2.8042505e-03   2.0362480e+00  -2.6662584e-01   5.7489817e-01  -1.4895128e-01   1.1982438e+00  -8.1164361e-01   7.9650820e-01   8.0059711e-01   5.8138656e-01   9.0041885e-01   1.8571134e-01   1.3423485e+00   3.7292842e-01   9.9259559e-01   6.8064354e-01  -1.0286136e-01   1.2307563e+00   1.5435694e+00   9.9362796e-01  -1.1403642e+00   1.4992903e+00  -2.3238656e+00   3.1289681e+00  -2.1030906e+00   2.9277585e-01   5.8551513e-01  -1.2357764e+00   1.3140738e+00  -1.5913724e-01  -2.8294795e+00   3.3803564e-01   8.6031437e-01   1.0711085e+00   3.5320488e+00  -6.0890634e-01  -5.4595854e-01   4.4762961e-01   7.5154503e-02   3.5583153e+00   5.3909682e-01  -6.3770561e-01   2.0190178e-01   1.4817063e+00   1.0255763e+00   8.2791102e-01  -1.5952804e-01   6.9383134e-01  -1.8078800e-01   7.1269551e-01  -4.9792495e-01  -1.1706539e+00  -8.4397730e-01  -6.3741674e-01  -8.8392495e-01   1.3891818e+00  -7.5342744e-01   1.8417626e-01   6.5492597e-01   1.5875681e+00   3.1307137e+00   3.4339077e+00   2.2357160e+00   3.6555435e-01   1.8331719e+00  -4.6148189e-01   3.3086706e-01   3.9251964e-01  -4.6149954e-01   1.4407874e+00  -1.7585917e+00   4.1912814e+00   2.3849435e+00   6.7033112e+00  -1.7644237e-01  -2.5485597e+00   9.3121973e-02   2.0965735e-01   2.2577837e-01   1.3048996e+00   1.7171844e+00   1.7619952e+00   2.6039790e+00   2.2017787e+00   1.0061956e+00   2.9211183e+00   1.1221808e+00   3.1168742e-01   1.0917082e+00
   1.1118960e+00  -2.7504378e-01   2.0062860e+00   2.2728859e-03   4.0997289e-01  -2.5883397e-01   1.1967382e+00  -4.4536946e-01   8.1265625e-01   1.0013032e+00   4.9688873e-01   9.2017429e-01  -2.8659382e-02   1.5208289e+00  -1.3145406e-02   9.8506889e-01   5.8160550e-01  -6.1421329e-01   1.0256210e+00   1.3673640e+00   6.6371812e-01  -7.3225791e-01   1.6104884e+00  -2.0791923e+00   2.9257101e+00  -1.9036584e+00   1.7944746e-01   3.8592661e-01  -1.7529830e+00   1.0981785e+00  -3.8181752e-01  -3.0760723e+00   1.7657276e-01   6.6074927e-01   1.2862444e+00   4.0391636e+00  -4.0592921e-01  -9.5945987e-01   2.3328735e-01  -5.5715994e-01   3.2342507e+00   2.5992451e-01  -5.3075299e-01   3.9865075e-01   1.6462183e+00   9.8329023e-01   7.4423001e-01   1.5385987e-01   7.0972898e-01   5.9708499e-02   6.7097113e-01  -4.0948292e-01  -1.1111307e+00  -9.7193771e-01  -5.4808310e-01  -1.1585270e+00   1.2876564e+00  -9.1600650e-01   2.0703991e-01   8.5056279e-01   1.2715942e+00   2.9035710e+00   2.6874457e+00   1.8577115e+00   6.2366905e-01   1.8059711e+00  -3.8093350e-01   3.4971912e-01   1.0140740e-01  -6.6178528e-01   1.4798700e+00  -1.5832451e+00   4.0879168e+00   2.5452997e+00   6.6297946e+00  -5.1999378e-01  -2.3807662e+00   5.3406379e-01   1.0382570e-01  -1.1051493e+00   1.0849901e+00   1.1235219e+00   1.2131246e+00   2.2889384e+00   1.9482739e+00   5.9291929e-01   2.5778382e+00   1.0310259e+00   4.4014745e-01   1.0069454e+00
   1.0866997e+00  -8.2525652e-01   2.1130181e+00   2.3177972e-01   7.6294911e-02   8.4462228e-02   1.1751807e+00  -2.0569641e-01   1.2230736e+00   1.2213262e+00   4.3278948e-01   6.5077893e-01  -7.3231573e-01   1.5162524e+00  -3.4468016e-01   1.0441349e+00   8.1013455e-01  -1.2889247e+00   6.6659621e-01   1.1094543e+00   7.2411821e-01  -1.6856105e-01   1.3652584e+00  -1.8769389e+00   3.1552405e+00  -1.0397511e+00   1.3856269e-01   5.6315049e-01  -2.3670469e+00   8.5882992e-01  -9.3390164e-01  -3.7034785e+00  -3.3522205e-02   5.9678576e-01   2.3620751e+00   5.2085782e+00  -7.8040964e-02  -1.0492386e+00   1.8678601e-01  -9.3390485e-01   2.9134157e+00   6.6578699e-02   1.0761526e-01   8.8574743e-01   2.2839169e+00   1.3185144e+00   1.3216051e+00   8.8221451e-01   9.5105772e-01   2.1314623e-01   8.0372789e-01  -2.3005073e-01  -1.0803269e+00  -7.3687807e-01  -4.7264246e-01  -9.6688834e-01   1.4700577e+00  -1.2429460e+00   5.4427537e-01   9.0320058e-01   1.1129059e+00   2.5889586e+00   2.0373049e+00   1.3119132e+00   8.3967046e-01   1.7453510e+00  -7.0659319e-02   6.3620971e-01   2.2051843e-02  -8.3329293e-01   1.3399101e+00  -1.1735023e+00   3.5567710e+00   2.2338538e+00   6.4420345e+00  -7.6808510e-01  -2.5455429e+00   8.8439026e-01   2.1945805e-01  -2.0924590e+00   8.5693291e-01   7.3542022e-01   8.2674572e-01   2.2983016e+00   1.8776654e+00   5.0973349e-01   2.6287621e+00   9.2031620e-01   5.2563373e-01   7.9976342e-01
   7.9307373e-01  -1.0587298e+00   2.2112069e+00   4.9207882e-01  -7.1334989e-02  -7.9580804e-02   1.5707096e+00   2.4741143e-01   1.1606454e+00   1.3459571e+00   2.8359582e-01   6.2764333e-01  -8.3313709e-01   1.5926028e+00  -3.2299580e-01   1.0214023e+00   2.5596891e-01  -1.8459265e+00   4.8123943e-01   8.3911828e-01   4.5089460e-01   6.5135040e-02   1.7074729e+00  -1.3588312e+00   2.5802857e+00  -1.1134847e+00  -2.7748388e-02   4.1628382e-01  -2.5908743e+00   5.7926855e-01  -9.8237361e-01  -3.5985532e+00  -3.6531843e-01   4.2967881e-02   2.8645627e+00   5.3076072e+00   1.9222694e-01  -1.2481963e+00   1.1460965e-01  -1.1963754e+00   2.3781524e+00   4.2108028e-01   2.7478447e-02   8.8380311e-01   2.2459299e+00   1.2393810e+00   1.1580828e+00   8.5404867e-01   8.8984104e-01   2.8357990e-01   6.7515750e-01  -1.0361196e-01  -1.1861715e+00  -8.3995744e-01  -4.0753847e-01  -9.7270511e-01   1.0106904e+00  -1.5301472e+00   3.6725200e-01   6.9127007e-01   8.7804257e-01   2.2744618e+00   1.4326297e+00   7.5036917e-01   1.2387621e+00   1.8272470e+00  -1.5236196e-02   5.1275118e-01  -3.4783209e-01  -1.0898363e+00   1.4478643e+00  -7.8560338e-01   3.7090284e+00   2.4914671e+00   6.4151956e+00  -7.2858907e-01  -2.0205225e+00   1.4560861e+00  -2.9906179e-01  -3.4706008e+00   3.1792108e-01  -6.5028694e-05   6.0969133e-01   2.0431525e+00   1.5178770e+00   2.6294408e-01   2.4485280e+00   7.4381934e-01   5.7845881e-01   7.0959728e-01
   4.2808078e-01  -9.3133003e-01   2.0530819e+00   7.8130635e-01   1.7016934e-02  -2.8979070e-01   1.7506851e+00   6.8745660e-01   8.1537442e-01   1.5209588e+00   7.6990494e-02   7.3426527e-01  -8.3661458e-01   1.6013365e+00  -3.1864599e-01   8.7631022e-01  -3.2324959e-01  -2.0436675e+00   3.8927108e-01   7.5929428e-01  -7.6775161e-03   5.3414400e-04   2.0846332e+00  -8.4702381e-01   2.0073825e+00  -9.9436374e-01   9.6443989e-02   3.4908889e-01  -2.5603529e+00   3.9257859e-01  -7.6528017e-01  -3.1356808e+00  -7.2397494e-01  -5.0570645e-01   3.1487239e+00   5.0784344e+00   4.8494081e-01  -1.3085722e+00   9.6279476e-02  -1.3872201e+00   1.7334156e+00   1.0512213e+00  -6.1754452e-01   4.9071579e-01   1.5049436e+00   6.9297206e-01   3.4001582e-01   2.4834151e-01   4.8824325e-01   3.2499909e-01   3.3176037e-01  -1.3869317e-01  -1.2509112e+00  -1.2014281e+00  -3.6851049e-01  -1.2056407e+00   2.7854229e-01  -1.6340740e+00   5.2190015e-02   6.4374276e-01   4.7866064e-01   1.9111897e+00   5.8302036e-01   2.4272812e-01   1.5917564e+00   1.8862326e+00  -2.2676765e-01   1.0030515e-01  -8.3568081e-01  -1.2783555e+00   1.6721495e+00  -2.8793069e-01   3.9444935e+00   2.7968998e+00   6.3059042e+00  -4.7069684e-01  -1.3177960e+00   1.7680777e+00  -7.7702613e-01  -4.4857604e+00  -2.1102703e-01  -7.4959288e-01   3.2182578e-01   1.6404584e+00   9.7012201e-01  -1.6528561e-01   2.1451289e+00   7.0494015e-01   7.2534231e-01   6.5592982e-01
   1.8180284e-01  -1.1792254e+00   1.8899022e+00   1.0074617e+00  -4.4253318e-02  -4.5657645e-01   1.6184057e+00   9.7521353e-01   5.2545352e-01   1.5816135e+00  -1.1545829e-01   5.4702925e-01  -1.1831283e+00   1.3544584e+00  -8.5188411e-01   5.3043284e-01  -2.4210730e-01  -2.1175121e+00   2.0798804e-01   5.2943848e-01  -4.3253086e-01   1.9296366e-02   2.2008406e+00  -2.3182271e-01   1.7231186e+00  -1.0424307e+00   2.5856094e-02   1.7760128e-01  -2.7159645e+00   2.6338082e-01  -8.4162665e-01  -3.0481072e+00  -7.6121297e-01  -7.8809422e-01   3.1558578e+00   5.0237841e+00   6.3506092e-01  -1.1621607e+00   1.3117994e-01  -1.4842590e+00   1.4462380e+00   7.4746040e-01  -5.9822772e-01   6.6663608e-01   1.4796782e+00   5.7391887e-01   1.2713731e-01   5.1271402e-01   4.8699285e-01   4.9998507e-01   3.7407413e-01  -1.0540952e-01  -1.1026528e+00  -1.4226961e+00  -1.6420167e-01  -1.3649552e+00   7.6301501e-02  -1.7152029e+00  -1.8739564e-03   7.5370967e-01  -8.3207577e-02   1.2428824e+00  -1.8291497e-01  -2.3960915e-01   1.8948744e+00   1.5308100e+00  -1.7821311e-01   2.8399402e-02  -1.0761352e+00  -1.4707124e+00   1.5292439e+00  -4.5759022e-01   3.4111073e+00   2.5120040e+00   5.5747703e+00  -1.1047021e+00  -1.1913251e+00   1.8935040e+00  -6.5897709e-01  -4.8779836e+00  -2.8257573e-01  -1.1766372e+00  -1.4690879e-01   1.2360354e+00   6.8225284e-01  -5.0787526e-01   1.8558499e+00   6.5021447e-01   7.2528468e-01   5.4144894e-01
   2.5974169e-02  -1.6113565e+00   1.9101775e+00   1.1536330e+00   1.4084357e-01  -7.1247141e-01   1.4212095e+00   9.9157142e-01   8.2139848e-01   1.7840038e+00  -2.5704147e-01   3.0439034e-01  -1.6787229e+00   9.4894174e-01  -1.1844291e+00   3.9170260e-01  -6.3036046e-02  -2.2850955e+00   1.3008262e-01   4.5960317e-01  -4.1259118e-01  -1.3843469e-01   2.1126724e+00   5.3139043e-01   1.8605479e+00  -1.2580649e+00   1.1454612e-01   3.5230856e-02  -3.0356836e+00   1.5170634e-01  -1.0528565e+00  -3.2444427e+00  -7.3527200e-01  -7.4287458e-01   3.2028684e+00   5.4165688e+00   6.6677511e-01  -9.7944075e-01   3.2347802e-02  -1.5892819e+00   1.3878625e+00   6.1041063e-03  -1.8006039e-01   1.1576662e+00   1.8401018e+00   7.8046358e-01   2.6052965e-01   1.2019123e+00   6.2721121e-01   6.7647013e-01   7.0000039e-01  -1.9067425e-02  -8.5656006e-01  -1.3748864e+00   9.8422332e-02  -1.3868032e+00   8.1001766e-02  -1.9352973e+00   9.6174404e-02   9.2872191e-01  -4.8971070e-01   5.6890051e-01  -5.0315667e-01  -5.3717598e-01   2.3684423e+00   1.1710253e+00   1.7450921e-02   2.7398238e-01  -1.0178189e+00  -1.4665576e+00   1.4606578e+00  -7.5540025e-01   2.6698219e+00   2.2910338e+00   4.9761864e+00  -1.7282089e+00  -9.0087957e-01   2.5871130e+00  -5.7983597e-01  -5.1501623e+00  -2.5484920e-01  -1.2928801e+00  -3.8927244e-01   9.3091929e-01   5.4708391e-01  -6.6472535e-01   1.6233897e+00   5.5522930e-01   6.8379491e-01   4.8804449e-01
   4.7336685e-03  -1.9064768e+00   1.9188166e+00   1.3590694e+00   1.2606789e-01  -5.5091733e-01   1.1068981e+00   9.5880471e-01   9.8128141e-01   2.0091681e+00  -4.5014447e-01  -7.2422516e-02  -2.3549534e+00   5.5914909e-01  -1.4123541e+00   3.5858357e-01   3.3729997e-01  -2.4452093e+00  -4.4878620e-03   5.6436417e-01  -2.3262869e-01  -1.2385532e-01   2.0205655e+00   1.3403779e+00   2.0607438e+00  -7.7158504e-01   1.7284148e-01   3.8210201e-01  -3.2020329e+00  -3.5107149e-03  -1.2750468e+00  -3.4101096e+00  -6.1674547e-01  -4.2605399e-01   3.9202635e+00   6.0152023e+00   9.7714433e-01  -6.2121379e-01   1.9700590e-01  -1.4680602e+00   1.3164209e+00  -3.3970583e-01   2.4497982e-01   1.5466130e+00   2.1459565e+00   8.9733068e-01   4.6864174e-01   1.7413229e+00   6.8782289e-01   7.0782878e-01   9.7020264e-01   7.0703364e-03  -6.5669851e-01  -1.2519382e+00   2.7716143e-01  -1.2766191e+00   2.9131165e-01  -2.0192769e+00   2.9829648e-01   1.1227736e+00  -9.3111688e-01  -1.1950075e-01  -1.0420254e+00  -9.1580447e-01   2.7871856e+00   8.6289500e-01   2.3103933e-01   5.8816916e-01  -7.7131122e-01  -1.3769725e+00   1.4084617e+00  -7.1120334e-01   1.9823231e+00   1.7795605e+00   4.5345532e+00  -2.0445013e+00  -8.6613402e-01   2.8129480e+00  -4.8861639e-02  -4.9572366e+00  -1.3752200e-01  -1.2699603e+00  -5.0256085e-01   9.2540782e-01   6.1678573e-01  -5.8280472e-01   1.6121160e+00   5.9276161e-01   7.8857026e-01   3.7631718e-01
  -4.8351796e-01  -2.0132126e+00   1.5597180e+00   1.5290506e+00  -5.7821070e-01  -5.2701718e-01   1.3221096e+00   1.3252156e+00   3.1471016e-01   1.6237195e+00  -6.5374749e-01  -3.8230805e-01  -2.2288760e+00   5.9976270e-01  -1.7400145e+00   1.8265289e-01   9.7671254e-02  -2.7046113e+00  -5.3461106e-01   2.8353084e-02  -7.8183145e-01   5.8047940e-01   1.9941961e+00   1.7725594e+00   4.6435334e-01  -1.3038454e+00  -6.1151639e-01   2.4732926e-02  -2.9088417e+00  -4.1052985e-01  -1.4389168e+00  -2.9085403e+00  -7.4646634e-01  -8.1940654e-01   3.8890458e+00   5.2006938e+00   1.0992023e+00  -5.6483478e-01   4.5736479e-01  -1.2836284e+00   8.5136821e-01   5.0341517e-03   2.7239239e-01   1.3454112e+00   2.0221939e+00   9.3968329e-01   2.4664554e-01   1.5492355e+00   6.2713239e-01   7.9836312e-01   8.2527881e-01   1.5828976e-01  -6.1988788e-01  -1.2608781e+00   3.7772060e-01  -1.1929614e+00  -1.4184284e-01  -2.1513630e+00   1.8852360e-01   8.7522499e-01  -1.3287303e+00  -5.0525786e-01  -1.8006348e+00  -1.4339920e+00   2.5695997e+00   5.3024102e-01   3.5446838e-01   5.9823537e-01  -1.1839521e+00  -1.6621439e+00   7.6218081e-01  -7.5621105e-01   1.3618389e+00   1.1273993e+00   3.3704764e+00  -2.2220745e+00  -4.3151016e-01   2.3786529e+00  -5.1203124e-02  -5.5063991e+00  -5.7088075e-01  -2.0443943e+00  -7.4755030e-01   7.4809523e-01   2.1146128e-01  -6.7008935e-01   1.2642538e+00   2.2920189e-01   5.9006905e-01   5.3090957e-02
  -7.2545278e-01  -2.0075278e+00   1.5064841e+00   1.6458673e+00  -4.6119421e-01  -5.1541829e-01   1.2400127e+00   1.4506229e+00   1.1958048e-01   1.4894778e+00  -9.1737605e-01  -4.2753552e-01  -2.4135574e+00   3.6000355e-01  -1.6162938e+00  -3.5178523e-02  -3.5874910e-02  -2.4770678e+00  -6.2138758e-01  -6.8517757e-02  -9.7792403e-01   8.5806460e-02   2.1469603e+00   2.5556098e+00   2.8622974e-01  -1.2722610e+00  -5.3833235e-01   2.0690833e-01  -2.6709838e+00  -6.2516469e-01  -1.2857682e+00  -2.5577234e+00  -6.8044040e-01  -7.6063509e-01   4.4545139e+00   4.9516212e+00   1.2886915e+00  -2.9250491e-01   6.1486106e-01  -7.8070086e-01   5.7627743e-01   3.5904209e-01   5.5816984e-01   1.4731394e+00   2.0405940e+00   8.3344757e-01   4.8325905e-01   1.6481386e+00   6.9766729e-01   6.7354659e-01   8.7630839e-01   2.3576146e-01  -4.4027535e-01  -1.2421054e+00   4.8034368e-01  -9.4086945e-01  -4.2792067e-01  -2.1357294e+00  -1.5635923e-02   6.2173613e-01  -1.7839218e+00  -1.0837043e+00  -2.2832250e+00  -1.8118829e+00   2.6802441e+00   3.8443557e-01   5.0614425e-01   6.4594385e-01  -1.3085794e+00  -1.7726954e+00   5.7754825e-01  -7.2661910e-01   7.7590662e-01   8.8195677e-01   2.3964761e+00  -2.0888232e+00   1.2825911e-03   2.3578426e+00  -1.2860878e-01  -4.9913749e+00  -7.0332995e-01  -2.1406439e+00  -5.3232248e-01   5.3878489e-01   8.4501521e-02  -5.9471855e-01   1.2181817e+00   4.4381124e-01   6.6280540e-01   8.3103466e-02
  -9.9708399e-01  -2.0067917e+00   1.3723138e+00   1.7415648e+00  -7.3056109e-01  -9.1128646e-01   1.2697086e+00   1.4484520e+00  -3.0549299e-01   1.2228742e+00  -1.0597229e+00  -5.7232251e-01  -2.2798404e+00   2.1208526e-01  -1.7373174e+00  -1.6000867e-01  -2.5086633e-01  -2.4892859e+00  -6.9769673e-01  -7.8327526e-02  -1.1930030e+00   5.5197075e-02   2.3948925e+00   3.2209032e+00  -5.5578270e-01  -2.1340357e+00  -1.0100373e+00  -3.6577303e-02  -2.3413249e+00  -7.5382323e-01  -1.1638133e+00  -2.2338797e+00  -5.3714487e-01  -5.7552126e-01   4.2914566e+00   4.5596695e+00   1.3307859e+00  -1.5047239e-01   7.5696760e-01  -5.0340957e-01   5.8925780e-01   1.1766035e-01   4.6264092e-01   1.4501057e+00   1.7062106e+00   7.2421489e-01   1.3507134e-01   1.5507824e+00   5.0981387e-01   7.0131286e-01   8.6181671e-01   2.0955699e-01  -3.3226549e-01  -1.4660433e+00   5.9701799e-01  -1.0628272e+00  -7.5895950e-01  -2.1625932e+00  -2.1519772e-01   5.4984786e-01  -2.2390019e+00  -1.6969110e+00  -2.5096633e+00  -2.0464320e+00   2.8520356e+00  -5.1853376e-03   5.7084522e-01   8.2099148e-01  -1.3914789e+00  -1.7443557e+00   3.9156458e-01  -1.1793282e+00   5.1429114e-01   7.7984484e-01   1.7513808e+00  -2.3927653e+00   6.1610408e-01   2.7230807e+00  -1.8104315e-01  -4.9335147e+00  -7.3485696e-01  -2.3276964e+00  -5.0711247e-01   3.2245288e-01  -8.7997247e-02  -6.7351722e-01   8.8208740e-01   2.5991372e-01   5.6596229e-01   6.7108873e-02
  -1.0841599e+00  -2.1681509e+00   1.1894388e+00   1.7874024e+00  -9.5783201e-01  -5.9103306e-01   9.3814821e-01   1.3812428e+00  -5.6250612e-01   1.0223872e+00  -1.2375081e+00  -9.5950623e-01  -2.6001701e+00  -8.3167299e-02  -2.0382292e+00  -3.2782672e-01   2.1168856e-01  -2.3097285e+00  -9.0422782e-01  -1.4732648e-01  -1.0955520e+00   1.1529630e-01   2.0915466e+00   3.7944111e+00  -7.1084573e-01  -2.0281830e+00  -1.1777970e+00   1.4175773e-01  -2.1409199e+00  -9.0620821e-01  -1.4475293e+00  -2.1777952e+00  -3.3624788e-01  -2.6035196e-01   4.5530835e+00   4.4097020e+00   1.3281131e+00   2.9026266e-01   1.0750647e+00  -5.3813597e-03   6.3436722e-01  -8.6272321e-02   9.8577769e-01   1.7219789e+00   2.0267959e+00   9.5405405e-01   5.8561594e-01   1.9794188e+00   6.8211336e-01   6.7790518e-01   1.1087688e+00   2.7399283e-01  -1.2600418e-01  -1.3440568e+00   7.6119506e-01  -7.9622175e-01  -5.4915720e-01  -2.1360887e+00  -6.6082046e-02   4.5501619e-01  -2.6034073e+00  -2.3302186e+00  -2.8106492e+00  -2.3849542e+00   2.7026809e+00  -4.9950141e-01   8.3669213e-01   1.1571776e+00  -1.2075889e+00  -1.7074704e+00  -1.0773978e-01  -1.4366000e+00  -4.8220416e-01  -9.6904177e-02   5.6786681e-01  -2.7186142e+00   4.6158955e-01   2.2524545e+00   3.8516557e-01  -3.9749577e+00  -5.2679468e-01  -2.2187859e+00  -5.0442665e-01   3.5908417e-01  -1.2391755e-02  -4.4715112e-01   9.4520880e-01   3.5063960e-01   4.4584692e-01  -4.7233435e-02
  -9.6164453e-01  -1.9671420e+00   9.0647214e-01   1.9001038e+00  -8.0758275e-01  -2.1329796e-01   2.9250172e-01   1.3132387e+00  -9.2048030e-01   1.1234939e+00  -1.5712064e+00  -1.1529979e+00  -2.7889689e+00  -2.8038049e-01  -2.0999368e+00  -2.6462326e-01   5.8294743e-01  -2.0272207e+00  -9.0761336e-01   2.2094156e-01  -1.0020882e+00   1.9708552e-03   1.9948571e+00   4.6462914e+00  -7.0029378e-01  -1.6092796e+00  -1.0550007e+00   6.3221136e-01  -2.0291004e+00  -1.1089014e+00  -1.2888595e+00  -1.7033419e+00   5.3665778e-02   4.0333965e-01   4.5978200e+00   3.9466100e+00   1.3580570e+00   4.1847070e-01   1.1854793e+00   2.4410345e-01   5.1962729e-01  -3.1850787e-01   1.3020092e+00   1.8951109e+00   2.3698645e+00   1.0589929e+00   7.0373018e-01   2.2829499e+00   7.6320647e-01   6.0313439e-01   1.3644791e+00   2.8542343e-01   2.6831199e-01  -1.1861692e+00   9.4216759e-01  -7.1538294e-01  -2.2052247e-01  -1.7956914e+00  -1.1177402e-02   7.4259340e-01  -3.1296082e+00  -2.7261636e+00  -3.3339966e+00  -2.4698098e+00   2.6821444e+00  -7.5419971e-01   1.1353134e+00   1.5391612e+00  -7.5972646e-01  -1.4522913e+00  -2.7654648e-01  -1.6165121e+00  -1.1550598e+00  -7.4270799e-01  -1.2125277e-01  -2.7452977e+00   2.9679427e-01   1.5558753e+00   1.0418700e+00  -3.0693692e+00  -2.4395593e-01  -2.0711840e+00  -5.7352109e-01   3.9870280e-01   2.2703544e-01  -1.8439426e-01   7.4875541e-01   7.3779330e-01   5.9538840e-01  -3.0736171e-02
  -1.0100537e+00  -1.5193777e+00   3.9420960e-01   1.9844647e+00  -8.4963673e-01   3.4514372e-01  -2.9296249e-01   1.2447479e+00  -1.3816748e+00   1.0082796e+00  -1.9209503e+00  -1.3529247e+00  -2.8488707e+00  -3.6128555e-01  -2.0379272e+00  -1.5284628e-01   6.9568650e-01  -1.8189900e+00  -1.0583105e+00   5.0742062e-01  -1.1101543e+00   1.5834856e-01   1.7336403e+00   5.0491593e+00  -1.1049013e+00  -8.5471659e-01  -9.8491745e-01   1.1721282e+00  -1.6750722e+00  -1.3725699e+00  -1.2074527e+00  -1.0783625e+00   2.0089262e-01   9.4907043e-01   4.9043175e+00   3.4735412e+00   1.5234383e+00   5.3864425e-01   1.4206679e+00   5.5891576e-01   9.1272888e-02   1.2370945e-01   1.2533707e+00   1.6256974e+00   1.9939651e+00   8.5562797e-01   5.1914902e-01   1.9321368e+00   5.1770265e-01   4.4947186e-01   1.2369029e+00   2.1185357e-01   5.3611847e-01  -1.0597619e+00   9.4860133e-01  -6.0718621e-01  -2.8813157e-01  -1.4897659e+00   3.9575649e-02   8.9739143e-01  -3.5619410e+00  -2.9823224e+00  -4.0639628e+00  -2.6892876e+00   2.3377425e+00  -9.7379660e-01   1.2774250e+00   1.7601582e+00  -6.1001446e-01  -1.2336235e+00  -6.4717461e-01  -1.3545236e+00  -1.7403691e+00  -1.3278826e+00  -9.1159263e-01  -2.2162752e+00   4.0340930e-01   7.0044956e-01   1.4153390e+00  -2.4410284e+00  -3.5010107e-01  -2.2359433e+00  -6.6695373e-01   4.3986624e-01   1.5150878e-01  -4.7224395e-02   6.3262588e-01   1.0352725e+00   7.4844268e-01  -5.6491742e-02
  -1.1022877e+00  -1.3124064e+00   6.3530281e-02   2.0035063e+00  -1.3806531e+00   9.9615685e-01  -5.0333335e-01   1.3575558e+00  -2.1908453e+00   5.4569435e-01  -2.1290609e+00  -1.5776692e+00  -2.7594232e+00  -3.1279313e-01  -2.1251991e+00  -3.2238241e-01   8.2253413e-01  -1.5451718e+00  -1.3007331e+00   3.7830095e-01  -1.2775328e+00   4.4075035e-01   1.5726267e+00   5.3236032e+00  -1.6994402e+00  -3.9565194e-01  -1.3107377e+00   1.4916158e+00  -1.1517593e+00  -1.5794844e+00  -1.2687753e+00  -5.8584474e-01   3.2937139e-01   1.0960819e+00   5.2576161e+00   2.6702716e+00   1.5690987e+00   7.7454346e-01   1.8376887e+00   1.1723230e+00  -2.1314809e-01   6.6655928e-01   1.4776276e+00   1.4953267e+00   2.0141726e+00   9.1581492e-01   8.8202674e-01   1.8148659e+00   6.1666169e-01   2.8573120e-01   1.1386325e+00   2.7546496e-01   5.7628203e-01  -1.0188988e+00   9.3594994e-01  -2.2261101e-01  -2.6722064e-01  -1.2691141e+00   2.3156472e-02   5.4329070e-01  -3.8420169e+00  -3.3212622e+00  -4.4978184e+00  -3.1048514e+00   1.7458702e+00  -1.2456456e+00   1.5164104e+00   1.8851345e+00  -6.0007706e-01  -1.2974094e+00  -1.2395607e+00  -1.3277301e+00  -2.3166859e+00  -2.1762697e+00  -2.0642828e+00  -2.0221635e+00   1.1749349e-01  -5.0775148e-01   1.7931515e+00  -1.4062460e+00  -3.1811468e-01  -2.3208769e+00  -6.1377458e-01   5.7729103e-01   1.9459015e-01   2.5345869e-01   7.4497257e-01   1.3165094e+00   6.9008928e-01  -1.6395274e-01
  -1.2641068e+00  -1.2970230e+00  -3.7197395e-02   1.8577594e+00  -1.5372728e+00   7.4911756e-01  -6.8148726e-01   1.1309233e+00  -2.2028030e+00   2.5379168e-01  -2.2212787e+00  -1.6316914e+00  -2.5860590e+00  -4.3979120e-01  -2.2817257e+00  -2.5915184e-01   5.4000253e-01  -1.5303078e+00  -1.2896258e+00   4.5497493e-01  -1.2118629e+00   5.0886274e-01   1.3931063e+00   5.6272533e+00  -1.8248473e+00  -8.4645991e-01  -1.6714950e+00   1.2014339e+00  -1.0297382e+00  -1.5593218e+00  -1.3933527e+00  -5.1184861e-01   4.9162825e-01   1.7166363e+00   4.9008859e+00   2.7183760e+00   1.2239122e+00   9.1929580e-01   1.7931404e+00   1.3867953e+00   1.8860591e-01   2.7498466e-01   1.5247857e+00   1.6884469e+00   2.0832236e+00   1.2584884e+00   8.0638529e-01   2.0505378e+00   6.5558865e-01   3.6655937e-01   1.3750874e+00   3.9625836e-01   7.9739062e-01  -9.6495374e-01   9.5774218e-01  -1.7495197e-01  -3.4890597e-01  -1.3534456e+00   2.7125791e-02   5.1518379e-01  -3.8579854e+00  -3.5562733e+00  -4.0538841e+00  -3.0572499e+00   1.8656184e+00  -1.4252377e+00   1.7603659e+00   2.3067266e+00  -3.5224083e-01  -9.8275083e-01  -1.3875056e+00  -1.9680780e+00  -2.6482371e+00  -2.3170328e+00  -2.4364704e+00  -2.0531644e+00   2.2963258e-02  -3.4923058e-01   1.4195970e+00  -8.6473806e-01  -4.5890991e-02  -2.0669637e+00  -6.0320077e-01   5.1088561e-01   3.6629185e-01   5.3511321e-01   6.5126126e-01   1.5478169e+00   6.0001367e-01   1.8002261e-02
  -1.0520340e+00  -1.4728805e+00   4.7411894e-02   1.6730321e+00  -1.5072510e+00   8.3489786e-01  -1.0054575e+00   6.5469657e-01  -1.9750526e+00   1.9566479e-01  -2.1731236e+00  -1.9371746e+00  -2.6685619e+00  -7.7879061e-01  -2.2833634e+00  -1.1777524e-01   8.0334008e-01  -1.4901506e+00  -1.1055067e+00   7.9022502e-01  -5.9390723e-01   4.0585017e-01   1.0510355e+00   5.9834510e+00  -1.3405626e+00  -8.9916566e-01  -1.6826838e+00   1.3241226e+00  -9.4845901e-01  -1.4820085e+00  -1.6962305e+00  -7.6509899e-01   7.9541616e-01   2.4605703e+00   4.7789702e+00   3.0307919e+00   9.7009168e-01   1.1725483e+00   1.8785346e+00   1.5892197e+00   7.3618169e-01  -5.3312420e-01   1.9263139e+00   2.0605851e+00   2.3403496e+00   1.6197749e+00   1.2173790e+00   2.5712743e+00   7.7950692e-01   3.2083770e-01   1.7739941e+00   4.2745355e-01   9.2453403e-01  -8.0253541e-01   1.0514854e+00  -2.6346249e-02   1.1597501e-01  -1.3672367e+00   3.2016187e-01   5.2686584e-01  -3.7576370e+00  -3.9266377e+00  -3.3671342e+00  -2.9828354e+00   1.9736174e+00  -1.8247046e+00   2.0560131e+00   2.8385631e+00   2.8945707e-01  -5.0705216e-01  -1.3890171e+00  -2.4581290e+00  -3.0237543e+00  -2.6589859e+00  -2.5715631e+00  -2.3223159e+00  -2.7633639e-01  -1.6764679e-01   1.7637429e+00   1.3250565e-01   5.1663900e-01  -1.3846301e+00  -4.3002012e-01   5.8125147e-01   7.5469824e-01   8.7235274e-01   9.1365194e-01   1.9103197e+00   4.9773120e-01   1.7411756e-01
  -7.6226740e-01  -1.4214951e+00   1.0304794e-01   1.5456993e+00  -1.3569812e+00   1.0744146e+00  -1.4726710e+00   3.3465508e-01  -1.6493594e+00   2.2034398e-01  -2.2827014e+00  -2.0178254e+00  -2.7678808e+00  -9.0907696e-01  -2.1282737e+00   1.8760567e-01   8.4457730e-01  -1.5326516e+00  -8.7301845e-01   1.2110983e+00  -1.2988360e-01   3.4290709e-01   8.7463128e-01   6.3686777e+00  -6.9201308e-01  -3.5242034e-01  -1.5740482e+00   1.6790342e+00  -1.1406178e+00  -1.5312421e+00  -1.8046733e+00  -8.7300281e-01   1.1103541e+00   3.3562920e+00   5.0341215e+00   3.4409019e+00   8.3598783e-01   1.1230413e+00   1.7416172e+00   1.6158643e+00   9.8117799e-01  -1.0441667e+00   2.3394175e+00   2.4483535e+00   2.8198562e+00   1.9806578e+00   1.6465159e+00   3.0590498e+00   9.4960394e-01   2.5089155e-01   2.0959823e+00   5.2838452e-01   1.1576903e+00  -5.2725875e-01   1.0584108e+00   1.6554720e-01   5.5320938e-01  -1.2577403e+00   5.3913095e-01   7.0203147e-01  -3.7266990e+00  -4.0544407e+00  -3.0443077e+00  -2.9003959e+00   2.0860647e+00  -1.8815244e+00   2.4552687e+00   3.4006330e+00   9.5450250e-01  -1.6397697e-02  -1.2542267e+00  -2.6546379e+00  -3.2743238e+00  -2.7926594e+00  -2.4861272e+00  -2.1287924e+00  -7.1618348e-01  -1.7628224e-01   1.7892200e+00   7.2528887e-01   8.6670618e-01  -8.8678155e-01  -4.0593647e-01   7.2266219e-01   1.2415692e+00   1.3010011e+00   1.0255156e+00   2.4207282e+00   6.1956065e-01   3.9617972e-01
  -4.7933750e-01  -1.1726214e+00  -6.5113830e-02   1.4408820e+00  -1.0380479e+00   1.4727783e+00  -1.9796751e+00   1.6887923e-01  -1.7546628e+00   2.9947042e-01  -2.3930575e+00  -2.0476796e+00  -2.6201650e+00  -9.9719226e-01  -1.9860811e+00   3.0601186e-01   9.1391968e-01  -1.2835407e+00  -5.8553898e-01   1.6207647e+00   1.4565411e-01   2.0730298e-01   7.0221643e-01   6.6668271e+00  -2.9451876e-01   2.4887286e-01  -1.2000286e+00   1.9952061e+00  -1.1307430e+00  -1.5848548e+00  -1.8010217e+00  -6.0003280e-01   1.2570661e+00   3.7333163e+00   4.7394975e+00   2.9389995e+00   6.1056063e-01   1.0166030e+00   1.6360726e+00   1.5375150e+00   8.2830056e-01  -1.3321011e+00   2.3809920e+00   2.4402290e+00   2.8583100e+00   1.9916698e+00   1.7531430e+00   3.0856188e+00   9.6773045e-01   1.5560888e-01   2.1871430e+00   5.4641894e-01   1.2847463e+00  -4.5522563e-01   1.0920901e+00   2.4940322e-01   8.4503380e-01  -9.9173588e-01   6.4465114e-01   8.2380065e-01  -3.7523762e+00  -4.1725566e+00  -2.9342431e+00  -2.8913078e+00   1.8951278e+00  -2.0092689e+00   2.6210748e+00   3.5313139e+00   1.4493962e+00   3.7646373e-01  -1.1422900e+00  -2.6726864e+00  -3.3988002e+00  -3.0037276e+00  -2.5854679e+00  -1.9346631e+00  -1.0603208e+00  -6.7897505e-01   1.9757148e+00   1.3519868e+00   1.1145234e+00  -6.1755151e-01  -5.6270733e-01   6.7517834e-01   1.4393680e+00   1.4586200e+00   1.0466188e+00   3.0063868e+00   6.8901853e-01   5.2846567e-01
  -2.1801449e-01  -7.7784717e-01  -2.4629606e-01   1.3456849e+00  -6.8885967e-01   1.7992082e+00  -2.3586988e+00   1.1211733e-02  -1.8761920e+00   5.0604718e-01  -2.4615990e+00  -1.9641642e+00  -2.2069629e+00  -9.8203571e-01  -1.5763118e+00   6.1539953e-01   6.1804440e-01  -1.1952990e+00  -2.9413385e-01   2.1238359e+00   3.0217381e-01   1.3881537e-01   5.6921438e-01   6.8548284e+00  -1.3394669e-01   8.0469244e-01  -8.4880129e-01   2.3672344e+00  -1.0595715e+00  -1.5938416e+00  -1.5738650e+00  -1.2819083e-01   1.3702321e+00   4.0813361e+00   4.2688159e+00   2.3454337e+00   4.1394500e-01   7.2638017e-01   1.4101550e+00   1.2771643e+00   5.4065928e-01  -1.5214946e+00   2.1167602e+00   2.2881466e+00   2.7227888e+00   2.0355263e+00   1.4638944e+00   2.9498341e+00   8.6718357e-01   5.1127508e-02   2.1905603e+00   5.4562990e-01   1.4202133e+00  -2.7780566e-01   1.1034697e+00   2.7382732e-01   9.9824231e-01  -6.9168833e-01   7.4252033e-01   1.0758530e+00  -3.6509465e+00  -3.9202529e+00  -2.7083417e+00  -2.6760110e+00   1.8334472e+00  -1.8946425e+00   2.8366267e+00   3.6776779e+00   1.9630857e+00   8.5650247e-01  -9.2014256e-01  -2.7010918e+00  -3.0732232e+00  -2.9434498e+00  -2.1154145e+00  -1.4838614e+00  -1.3349942e+00  -1.0891287e+00   1.8918396e+00   1.5082181e+00   1.2427330e+00  -4.3272291e-01  -6.2707408e-01   6.6713728e-01   1.6464215e+00   1.6136756e+00   1.0167914e+00   3.6458660e+00   8.6455730e-01   7.1356312e-01
  -1.8977009e-01  -5.3619120e-01  -3.6058042e-01   1.2080026e+00  -8.6293228e-01   1.8648965e+00  -2.4360354e+00  -2.9473697e-02  -2.0242952e+00   2.6488208e-01  -2.4543446e+00  -1.8279503e+00  -1.8363486e+00  -8.6072985e-01  -1.5012717e+00   6.1058353e-01   1.0806568e-01  -1.1895025e+00  -1.2890353e-01   2.2129468e+00   1.1311847e-01   3.0958763e-01   6.7287757e-01   6.7374102e+00  -2.3398193e-01   1.2203447e+00  -9.3466701e-01   2.2736977e+00  -9.9234282e-01  -1.6046299e+00  -1.5527851e+00   1.1879673e-02   1.2416786e+00   4.2001095e+00   4.1892297e+00   2.1087305e+00   2.9609600e-01   4.9683074e-01   1.2404261e+00   1.0672133e+00   2.4702132e-01  -1.5230286e+00   1.7621541e+00   2.0657367e+00   2.2701819e+00   1.8777230e+00   1.2009401e+00   2.5787857e+00   7.2193176e-01   2.4584727e-02   1.9350309e+00   6.0996913e-01   1.3329453e+00  -3.8778630e-01   9.1523655e-01   3.1942381e-01   7.7123369e-01  -6.3865532e-01   6.8634489e-01   9.6723145e-01  -3.5421471e+00  -3.9526677e+00  -2.5104664e+00  -2.7618713e+00   1.7003157e+00  -1.8034700e+00   2.8597629e+00   3.5856321e+00   2.0488723e+00   1.0866041e+00  -7.6886100e-01  -2.7389772e+00  -2.6917144e+00  -2.7439543e+00  -1.8338271e+00  -1.1619412e+00  -1.4846110e+00  -1.1533523e+00   1.3732515e+00   1.4121993e+00   1.2223187e+00  -4.4323494e-01  -8.8050591e-01   5.0824132e-01   1.6322065e+00   1.6184308e+00   9.4609197e-01   4.0736298e+00   9.4412587e-01   8.0729703e-01
  -2.8949542e-02  -6.9008476e-01  -7.8603154e-02   9.8505874e-01  -1.0266055e+00   1.6601959e+00  -2.1982770e+00  -1.3951670e-01  -1.7373815e+00   6.1651065e-02  -2.3252133e+00  -1.7576066e+00  -1.4232344e+00  -7.7025891e-01  -1.2377825e+00   8.0241608e-01  -4.7939074e-01  -1.5191627e+00   1.1623274e-01   2.1689448e+00   2.3830863e-01   4.5297840e-01   8.9961680e-01   6.7968859e+00  -2.6425460e-01   1.0100063e+00  -1.2610274e+00   1.9804643e+00  -1.2153173e+00  -1.7010486e+00  -1.6131127e+00  -1.6046647e-01   1.3009234e+00   4.3632628e+00   4.0860342e+00   2.1242409e+00   9.6933103e-02   4.2119747e-02   9.1335905e-01   7.3362202e-01   3.4897321e-01  -2.0642812e+00   1.9951448e+00   2.3120297e+00   2.6092800e+00   2.1649435e+00   1.5247013e+00   2.8306712e+00   9.3578537e-01   1.0373833e-02   2.0300374e+00   8.5836641e-01   1.2313751e+00  -2.5093743e-01   8.2887219e-01   4.6314564e-01   8.8954476e-01  -7.3620753e-01   7.1131689e-01   7.8983956e-01  -3.1965400e+00  -3.8440583e+00  -1.7851206e+00  -2.6403217e+00   1.8319182e+00  -1.6904173e+00   3.1416603e+00   3.7842827e+00   2.3802017e+00   1.3574129e+00  -4.7063323e-01  -3.0356450e+00  -2.2595294e+00  -2.3928932e+00  -1.2445004e+00  -1.1705175e+00  -1.6659373e+00  -6.9547824e-01   7.8101794e-01   9.2259239e-01   1.3037232e+00  -2.2690806e-01  -9.0268653e-01   3.9237174e-01   1.9340704e+00   1.8230312e+00   9.6447415e-01   4.3612195e+00   9.0296518e-01   9.3450449e-01
   1.8100905e-01  -6.9334751e-01  -5.8551476e-02   8.0464182e-01  -7.9142237e-01   1.7194396e+00  -2.3878764e+00  -2.7945869e-01  -1.4490407e+00   8.1104031e-02  -2.2015562e+00  -1.6633738e+00  -1.1722021e+00  -8.2436345e-01  -1.1698978e+00   8.3411106e-01  -6.5995566e-01  -1.4715306e+00   4.0147633e-01   2.2466602e+00   2.6204315e-01   3.8500354e-01   7.7317794e-01   6.6827204e+00   1.5333043e-01   1.4106976e+00  -1.0169344e+00   1.8748546e+00  -1.4484809e+00  -1.6531768e+00  -1.7786201e+00  -3.3155247e-01   1.2557178e+00   4.3668391e+00   3.6913775e+00   2.0407260e+00  -1.4563516e-01  -2.1707690e-01   5.8580158e-01   3.1724457e-01   2.0518492e-01  -2.6605623e+00   2.0264822e+00   2.4378449e+00   2.6428454e+00   2.2244471e+00   1.6123276e+00   3.0058973e+00   1.0333244e+00   5.6825361e-02   2.0602284e+00   9.5527409e-01   1.2317165e+00  -1.6084322e-01   7.9746441e-01   5.0188008e-01   1.0370092e+00  -6.9974678e-01   8.6368947e-01   8.8792601e-01  -2.9455438e+00  -3.7848852e+00  -1.3447360e+00  -2.5168881e+00   1.7868703e+00  -1.6819549e+00   3.2467673e+00   3.7528236e+00   2.6786503e+00   1.6391605e+00  -2.8969134e-01  -3.2128479e+00  -2.1498526e+00  -2.2515299e+00  -9.5600503e-01  -1.2044045e+00  -2.0436447e+00  -6.0359075e-01   4.9902721e-01   8.0135776e-01   1.4489945e+00  -1.0534086e-02  -1.1542273e+00   1.9119331e-01   2.0470249e+00   1.7996993e+00   9.9766686e-01   4.8017352e+00   9.2054102e-01   1.0297432e+00
   7.2142274e-01  -4.5399116e-01  -1.4163685e-01   7.8099559e-01  -5.2068387e-01   2.4325153e+00  -2.9118871e+00  -3.6396026e-01  -1.2621748e+00   3.5932873e-01  -2.2078425e+00  -1.6209678e+00  -1.1636763e+00  -7.5528718e-01  -8.4861921e-01   1.0931153e+00  -4.6591985e-01  -1.4300917e+00   6.5531673e-01   2.5869764e+00   3.4171223e-01   4.5436111e-01   6.7951880e-01   6.6574932e+00   7.2936245e-01   3.0077443e+00  -4.9936690e-01   2.5388250e+00  -1.7593998e+00  -1.8045467e+00  -1.7259852e+00  -3.0618575e-01   1.3896019e+00   4.6193884e+00   4.0283182e+00   1.9765133e+00   6.2753668e-02  -7.0215829e-01   3.4001138e-01  -2.0729418e-01  -3.6268566e-01  -2.9276141e+00   2.2896178e+00   2.5080193e+00   2.8867506e+00   2.1276092e+00   1.9186352e+00   3.1340140e+00   1.1412860e+00  -6.4064993e-02   1.9931557e+00   9.8929286e-01   1.2926524e+00   1.4985554e-01   7.3208660e-01   6.2245043e-01   1.5820127e+00  -3.0330774e-01   1.1613527e+00   1.3030590e+00  -2.8845551e+00  -3.5135823e+00  -1.6002794e+00  -2.3706795e+00   1.5428782e+00  -1.5031808e+00   3.4471293e+00   3.7697830e+00   3.1975987e+00   1.9628718e+00  -3.9699750e-02  -2.7570898e+00  -2.0415593e+00  -2.3738319e+00  -4.4311840e-01  -8.5170577e-01  -2.6255398e+00  -1.2363225e+00   9.1946676e-01   7.1069605e-01   1.5407952e+00   1.8031134e-01  -1.4195268e+00   2.4754650e-01   2.3596158e+00   1.8883118e+00   1.0408333e+00   5.4077629e+00   1.2450016e+00   1.0031261e+00
   6.1840832e-01  -4.9070962e-01  -2.3239899e-01   6.4322196e-01  -9.7399462e-01   2.4392853e+00  -2.5631870e+00  -8.8730430e-02  -1.4698254e+00  -2.7270556e-02  -2.1259158e+00  -1.4712526e+00  -6.5522096e-01  -4.4866290e-01  -8.5514529e-01   9.2801566e-01  -1.0967926e+00  -1.6505391e+00   5.7215966e-01   2.1213107e+00  -3.0399770e-01   9.4365478e-01   8.7523817e-01   6.1517177e+00  -1.6507586e-02   2.9649124e+00  -8.8243616e-01   2.0793444e+00  -1.9109982e+00  -1.9420846e+00  -1.7588556e+00  -2.9187297e-01   9.9699285e-01   3.9808537e+00   3.7533697e+00   1.3145536e+00  -6.9425450e-02  -1.2118388e+00   1.8228619e-02  -6.7726115e-01  -1.1252748e+00  -3.0198878e+00   2.1701496e+00   2.3628062e+00   2.7571001e+00   2.1439159e+00   1.8987628e+00   2.9357886e+00   1.2080977e+00   6.7041953e-03   1.5893142e+00   1.2205840e+00   1.0823984e+00   1.7880734e-01   5.4829441e-01   8.1252550e-01   1.2263952e+00  -3.8302328e-01   1.0842360e+00   1.0325817e+00  -2.7178989e+00  -3.3462281e+00  -1.5673161e+00  -2.5473176e+00   1.1808090e+00  -1.3387607e+00   3.5387451e+00   3.5120874e+00   2.9462969e+00   1.8410370e+00  -1.9903174e-01  -2.9092987e+00  -1.6706595e+00  -2.2066628e+00  -2.3634301e-01  -8.9320052e-01  -2.7980926e+00  -1.2856898e+00   1.2647163e-01  -4.5633199e-01   1.0656945e+00  -3.5990278e-01  -1.8965767e+00  -1.7659230e-02   2.1026763e+00   1.6712032e+00   7.8094077e-01   5.3960260e+00   1.1473448e+00   8.3286552e-01
   6.5364009e-01  -5.4925202e-01   1.4502306e-01   4.7132019e-01  -7.9810298e-01   2.1414299e+00  -1.9396209e+00   3.8918487e-02  -1.2802670e+00  -2.2397050e-01  -1.8994529e+00  -1.1216785e+00  -6.7826342e-02  -3.1648055e-01  -2.4002898e-01   8.2170379e-01  -1.8493015e+00  -1.6474432e+00   9.0054405e-01   1.8316430e+00  -4.8356180e-01   4.6453729e-01   1.3907126e+00   5.9891535e+00  -1.2011500e-01   2.6620633e+00  -7.9448598e-01   1.7468263e+00  -1.9084302e+00  -1.9894129e+00  -1.5833763e+00  -3.3373478e-01   7.2514512e-01   3.2679237e+00   3.7707301e+00   8.3889956e-01  -9.5685961e-02  -1.6244599e+00  -2.3945431e-01  -8.6730142e-01  -1.4719033e+00  -2.8796927e+00   2.1719823e+00   2.3029054e+00   2.5932828e+00   1.9035322e+00   2.1682791e+00   2.6956644e+00   1.3144526e+00  -1.2322373e-01   1.3378168e+00   1.3811002e+00   7.0582772e-01   1.0712628e-01   4.0283905e-01   9.9426101e-01   9.1809375e-01  -4.6933717e-01   8.1230470e-01   5.2598064e-01  -2.3279759e+00  -3.2137631e+00  -1.0010998e+00  -2.5245711e+00   1.1641352e+00  -1.0519546e+00   3.4442079e+00   3.0504746e+00   2.7873887e+00   1.7535033e+00   1.8584477e-01  -2.7751253e+00  -9.4160507e-01  -1.4948390e+00   2.5622997e-01  -6.6746662e-01  -2.5022312e+00  -7.2130010e-01  -7.0194605e-01  -1.1078097e+00   7.6252098e-01  -3.7899488e-01  -1.6437417e+00  -3.3136000e-01   2.0034099e+00   1.5575865e+00   8.8973427e-01   5.5431384e+00   1.0921337e+00   8.9470377e-01
   6.5538405e-01  -7.4624600e-01   2.1280054e-01   3.2992779e-01  -1.3161898e+00   1.6817279e+00  -1.5889535e+00   1.0707567e-01  -1.3332728e+00  -6.8314109e-01  -1.6838055e+00  -9.8093516e-01   3.3682318e-01  -1.2813110e-01  -3.8070235e-01   6.1190575e-01  -2.2244493e+00  -1.8416024e+00   8.8617323e-01   1.3545991e+00  -1.2023020e+00   7.1530384e-01   1.8210931e+00   5.5136301e+00  -7.4535343e-01   2.1879540e+00  -1.3748555e+00   1.1094378e+00  -2.0813101e+00  -2.0391190e+00  -1.4401618e+00  -5.9127204e-01   6.8190590e-01   2.9851347e+00   3.4893134e+00   7.0052202e-01  -3.8280085e-02  -2.2369617e+00  -5.3926789e-01  -1.3955618e+00  -1.7317295e+00  -3.5724186e+00   2.3222393e+00   2.4462561e+00   2.5483071e+00   1.8075467e+00   2.2528441e+00   2.7896495e+00   1.4535156e+00   6.7480369e-03   1.0607581e+00   1.5254002e+00   5.5140873e-01   2.2402861e-02   2.6148076e-01   8.9074446e-01   7.6867347e-01  -4.6817693e-01   7.3179891e-01   4.9217356e-01  -2.2893243e+00  -3.1379516e+00  -8.6250834e-01  -2.3852797e+00   1.0080285e+00  -1.0609264e+00   3.4780716e+00   2.8969350e+00   2.5414819e+00   1.6232317e+00   1.6549931e-01  -3.2822101e+00  -5.9196689e-01  -1.1263075e+00   5.8340810e-01  -1.2476844e+00  -2.4991691e+00  -2.8552585e-01  -1.1222254e+00  -2.1736509e+00   6.3862032e-01  -5.5398623e-01  -1.9576151e+00  -7.1144691e-01   1.9157728e+00   1.2285481e+00   5.2008065e-01   5.3516899e+00   1.0229097e+00   7.6468732e-01
   8.1341410e-01  -1.0523442e+00   4.3445610e-01   1.9592613e-01  -1.2934791e+00   1.6577381e+00  -1.3854815e+00   9.1085420e-02  -8.5111095e-01  -8.0820129e-01  -1.5050031e+00  -8.9763177e-01   3.4494920e-01  -1.0501693e-01  -1.9447062e-01   5.3789556e-01  -2.2300195e+00  -1.9477522e+00   9.7049286e-01   1.0234716e+00  -1.3644207e+00   5.7677242e-01   1.9234772e+00   5.1359484e+00  -5.0219032e-01   2.3265563e+00  -1.2515490e+00   9.6027578e-01  -2.4537662e+00  -2.0922367e+00  -1.4510135e+00  -1.0546372e+00   5.5026884e-01   2.6514782e+00   3.7062373e+00   8.7563126e-01  -3.6032753e-04  -2.6680222e+00  -8.4898602e-01  -1.7616730e+00  -2.1184631e+00  -4.1111404e+00   2.9658778e+00   2.8394635e+00   3.0152367e+00   1.9386849e+00   2.9977507e+00   3.2530049e+00   1.8085571e+00   1.4834357e-02   1.0075283e+00   1.6768847e+00   4.2539664e-01   2.6162189e-01   2.1013658e-01   1.1417155e+00   9.0201267e-01  -5.1520149e-01   8.2946820e-01   4.1150609e-01  -2.1056279e+00  -3.0422055e+00  -6.5300469e-01  -2.2815610e+00   8.0294704e-01  -9.9472579e-01   3.6116990e+00   2.8493874e+00   2.5201425e+00   1.5253419e+00   1.5763073e-01  -3.3479724e+00  -6.0899915e-01  -9.0495028e-01   7.8443562e-01  -1.5389518e+00  -2.5650579e+00   1.6370661e-01  -1.3941820e+00  -2.9050214e+00   4.1251919e-01  -5.5396645e-01  -2.0194722e+00  -8.5279565e-01   1.9053524e+00   1.1080077e+00   4.8116319e-01   5.1774654e+00   9.3944414e-01   6.3063701e-01
   9.7383156e-01  -1.0220796e+00   4.1898941e-01   1.2230593e-01  -8.8580539e-01   1.4973842e+00  -1.4534115e+00   5.3701889e-02  -7.2813148e-01  -7.1790165e-01  -1.3835493e+00  -7.1899654e-01   4.2130303e-01  -2.1007075e-01  -1.2146531e-01   3.8170014e-01  -2.0960025e+00  -1.6988287e+00   1.1597826e+00   9.7962517e-01  -1.7158369e+00   6.5531256e-02   2.0437240e+00   4.7311314e+00  -1.3166812e-01   2.4600710e+00  -8.2523098e-01   9.4598127e-01  -2.6269447e+00  -1.9269285e+00  -1.1553824e+00  -1.1828797e+00   5.4054412e-01   2.3726157e+00   3.3924559e+00   7.9156989e-01   4.6083191e-02  -2.8872203e+00  -1.0586490e+00  -2.0705812e+00  -2.3425247e+00  -4.5749390e+00   2.9656347e+00   2.9483311e+00   2.8757408e+00   1.6646471e+00   2.9531645e+00   3.3436595e+00   1.8261533e+00   4.5745085e-02   8.7906357e-01   1.5930242e+00   4.2404407e-01   2.3910381e-01   2.2265793e-01   9.8463145e-01   9.5197391e-01  -2.8969577e-01   8.4912344e-01   7.1554373e-01  -2.1083386e+00  -2.8957280e+00  -6.7970101e-01  -1.9909363e+00   7.5005488e-01  -9.9478551e-01   3.5019845e+00   2.5937216e+00   2.4898968e+00   1.5423164e+00   2.9106325e-01  -3.5169520e+00  -4.8191748e-01  -6.2687361e-01   1.0919392e+00  -1.8665523e+00  -2.7750514e+00   2.7516532e-01  -1.3904681e+00  -3.2354318e+00   3.8338982e-01  -4.7539949e-01  -2.1398348e+00  -1.1080187e+00   1.8461061e+00   7.7852479e-01   3.7960378e-01   5.1450651e+00   9.8027698e-01   6.2265231e-01
   1.0816211e+00  -8.7223525e-01   3.0989095e-01   1.5732590e-01  -8.7712467e-01   1.3821245e+00  -1.2753084e+00   2.4685353e-01  -1.0782437e+00  -8.9201942e-01  -1.3587559e+00  -4.8842132e-01   7.1938528e-01   2.4300799e-02   1.4879995e-01   1.4128233e-01  -2.1321331e+00  -1.5202111e+00   1.2169045e+00   8.0205662e-01  -2.3787445e+00  -1.9958368e-01   2.6382844e+00   4.3778768e+00  -6.8292367e-01   2.2668452e+00  -6.9734149e-01   8.6478078e-01  -2.5950925e+00  -2.0657939e+00  -5.1921319e-01  -9.3845926e-01   3.9756686e-01   1.8166088e+00   3.2457044e+00  -7.0958099e-02   3.2390903e-01  -3.5641058e+00  -1.2654363e+00  -2.4601465e+00  -3.2470878e+00  -4.7005915e+00   3.0548571e+00   2.7473403e+00   2.5169637e+00   1.0665938e+00   3.0324607e+00   2.9840001e+00   1.7588051e+00  -4.3641821e-02   3.3397463e-01   1.4974802e+00   2.5413509e-01   7.1358438e-02   1.3288752e-01   8.8231864e-01   7.1344746e-01   4.1278308e-02   5.5550909e-01   7.0522148e-01  -2.4172632e+00  -2.8753657e+00  -1.2466190e+00  -1.9437717e+00   2.6331672e-01  -9.7677387e-01   3.2933267e+00   2.1601078e+00   2.0896410e+00   1.2545114e+00   2.8643820e-01  -3.4016548e+00  -1.1905041e-01  -1.9433577e-01   1.1928932e+00  -2.1201193e+00  -2.1649518e+00   4.1178011e-01  -1.3809543e+00  -4.1807369e+00  -1.1707772e-01  -9.4642982e-01  -2.3103737e+00  -1.4673742e+00   1.4194596e+00   2.0398666e-01  -1.6950451e-01   4.7409554e+00   1.0035677e+00   3.9589202e-01
   1.1183603e+00  -8.3812356e-01   2.0124785e-01   2.0696056e-01  -1.2296153e+00   1.7453241e+00  -1.2239521e+00   4.3931167e-01  -1.3350309e+00  -1.2077655e+00  -1.3812528e+00  -4.5349286e-01   4.8965483e-01   1.8163346e-01   1.2681900e-01  -1.6687730e-01  -1.7631385e+00  -1.3201378e+00   9.4091193e-01   3.8711911e-01  -3.0082244e+00  -1.8904694e-01   2.8468325e+00   3.7772037e+00  -7.9808000e-01   3.0401274e+00  -7.1026015e-01   1.1283951e+00  -2.5368909e+00  -2.1459318e+00  -2.5050125e-01  -1.0208225e+00   2.9994628e-01   1.5174554e+00   4.0631453e+00  -5.4586899e-02   8.2180881e-01  -3.7324483e+00  -1.1025310e+00  -2.3665157e+00  -3.8590047e+00  -4.2546883e+00   3.4944204e+00   2.7704999e+00   2.5221463e+00   7.1803625e-01   3.6019834e+00   2.9551697e+00   1.9073469e+00  -1.5508860e-01  -7.0953073e-02   1.4541207e+00   1.3750779e-01   1.3969175e-01  -4.3379246e-02   1.1030658e+00   7.0657596e-01   3.1847391e-01   5.0196721e-01   6.0840904e-01  -2.6416926e+00  -2.8372955e+00  -2.0158679e+00  -2.0585813e+00  -3.0406776e-01  -9.0259617e-01   3.2021980e+00   1.8853118e+00   1.6820797e+00   8.5777817e-01  -6.6230360e-02  -3.0362902e+00  -3.0914844e-01  -3.8615165e-01   8.6692395e-01  -2.1834489e+00  -2.3241081e+00  -1.3501313e-01  -1.0387046e+00  -4.2873983e+00  -4.2835224e-01  -1.1822162e+00  -2.3518458e+00  -1.4583191e+00   1.2619657e+00   2.2351891e-02  -2.4143213e-01   4.4599551e+00   1.0996393e+00   1.1663049e-01
   7.1676967e-01  -8.2918504e-01   1.8037400e-03   8.1662150e-02  -1.0290250e+00   9.4229696e-01  -6.4377459e-01   7.2455241e-01  -1.8937158e+00  -1.4992992e+00  -1.2526163e+00  -1.5720732e-01   1.1344874e+00   2.5827130e-01   4.5325412e-03  -7.0333134e-01  -2.0326483e+00  -9.1722329e-01   8.8222860e-01  -1.4959422e-01  -3.7240106e+00  -6.9998499e-01   3.1391573e+00   3.1150179e+00  -1.6262509e+00   1.2503539e+00  -7.3254612e-01   1.5539775e-01  -2.2513810e+00  -1.9515700e+00   2.4930602e-01  -6.4407802e-01  -1.0003137e-01   3.6828267e-01   2.5303098e+00  -1.4520939e+00   4.0478602e-01  -3.8834438e+00  -1.2305168e+00  -2.4294579e+00  -4.0744026e+00  -4.3070863e+00   2.9977039e+00   2.3804593e+00   1.8628382e+00   2.8926428e-01   3.0470272e+00   2.4330326e+00   1.7421058e+00  -1.5083432e-02  -4.4547032e-01   1.3763882e+00  -4.9668542e-02  -2.9890946e-01   1.5663990e-02   7.8040886e-01  -2.7387789e-03   3.5417643e-01   7.0510506e-03   3.4463949e-01  -2.6604101e+00  -2.7399658e+00  -1.9294306e+00  -1.8978618e+00  -6.6053921e-01  -1.0603158e+00   2.7304299e+00   1.2067621e+00   9.2053335e-01   4.5974960e-01  -2.6827109e-01  -3.5513120e+00  -1.0553314e-01   2.9492784e-02   4.6061647e-01  -2.8297146e+00  -1.7534514e+00   8.8306993e-02  -1.5901516e+00  -4.9336389e+00  -8.6499454e-01  -1.6998718e+00  -2.4514727e+00  -2.0406922e+00   5.4101938e-01  -6.6894138e-01  -7.6383011e-01   3.7307388e+00   6.6169852e-01  -1.9422032e-02
   6.2963753e-01  -1.1557599e+00   3.4425474e-01  -2.4022231e-02  -7.2597301e-01   1.0261442e-01  -2.0207608e-01   4.1637171e-01  -1.5889246e+00  -1.6633798e+00  -9.5640176e-01  -4.1123390e-02   1.2465066e+00   4.7053904e-02   2.6345752e-01  -1.0526474e+00  -1.8152180e+00  -5.3795234e-01   1.0049589e+00  -3.4128165e-01  -3.6803585e+00  -1.6095038e+00   3.4294910e+00   2.8636323e+00  -1.5059358e+00  -1.6881950e-01  -6.0812661e-01  -4.2467205e-01  -1.8756626e+00  -1.7043673e+00   4.9049588e-01  -9.8380485e-01  -1.8429104e-01   1.7902506e-02   1.9784327e+00  -1.4249728e+00   4.4984031e-01  -3.8211954e+00  -1.1716506e+00  -2.2319680e+00  -3.7292643e+00  -4.7831990e+00   3.3926965e+00   2.5386676e+00   1.4637899e+00  -1.2732054e-01   3.4430224e+00   2.5779921e+00   1.7531004e+00  -4.1458419e-02  -4.9904123e-01   1.1690726e+00  -2.6502171e-01  -5.3282178e-01   3.0080370e-02   6.2335933e-01  -1.9011836e-01   2.8215614e-01  -2.9850482e-01  -4.8935389e-03  -2.5945006e+00  -3.0450379e+00  -1.3382161e+00  -1.5960581e+00  -6.3883274e-01  -1.2746990e+00   2.2653828e+00   8.9861628e-01   5.4689779e-01   2.1436319e-01  -2.2082248e-01  -3.8468597e+00  -3.8780327e-02   6.6285130e-01   2.6578659e-01  -3.4712000e+00  -5.6550874e-01   1.5035518e+00  -1.4364674e+00  -4.5609871e+00  -7.5553312e-01  -1.3233109e+00  -1.7820093e+00  -2.4426374e+00   1.6534059e-01  -1.1060372e+00  -9.2984567e-01   3.1201403e+00   4.3565197e-01  -2.1940281e-02
   5.0230840e-01  -1.4468795e+00   2.7360950e-01  -1.7390190e-01  -9.1756127e-01  -5.5033784e-01   4.8999972e-02   3.3029350e-01  -1.8298703e+00  -1.9920813e+00  -7.5834079e-01  -9.1885295e-03   1.3428388e+00   1.7813421e-02  -3.7710835e-02  -1.4607656e+00  -1.3607579e+00  -2.5353806e-01   7.2423106e-01  -7.5605339e-01  -4.0754906e+00  -1.9784618e+00   3.4546461e+00   2.1302095e+00  -1.7684770e+00  -1.6128620e+00  -8.9601708e-01  -1.0386898e+00  -1.6749348e+00  -1.4605960e+00   9.3083616e-01  -1.1438848e+00  -8.7917286e-02  -1.1172803e-01   1.1063809e+00  -1.6369000e+00   2.9564888e-01  -3.9140807e+00  -1.1862742e+00  -2.1659448e+00  -3.3426456e+00  -5.4915280e+00   3.7959404e+00   2.7452751e+00   1.5129441e+00  -1.6793160e-01   3.6811424e+00   2.9252272e+00   1.9021746e+00   7.8518533e-02  -5.4021112e-01   1.0776273e+00  -1.8880862e-01  -6.3457134e-01   1.1374622e-01   4.2344685e-01  -2.1695731e-01   4.3285060e-01  -4.3801746e-01  -1.1325521e-02  -2.7252065e+00  -2.9671149e+00  -1.2315301e+00  -1.1901712e+00  -9.8916291e-01  -1.5884727e+00   2.1395076e+00   8.8959568e-01   1.0524658e-01  -8.4452605e-02  -6.1991008e-01  -4.6187231e+00  -3.8452052e-01   6.8542716e-01  -2.4289822e-01  -4.5391705e+00  -2.6177796e-01   1.8016850e+00  -1.1215636e+00  -4.4120736e+00  -6.4193516e-01  -1.1834614e+00  -1.6324980e+00  -2.7567964e+00  -8.0627333e-02  -1.5366595e+00  -1.3897856e+00   2.4094298e+00   1.3495363e-01  -1.7208446e-01
   6.6663198e-01  -1.9797634e+00   2.8953521e-01  -2.0208238e-01  -1.6996026e+00  -4.1023963e-02  -1.3057773e-01   9.8590998e-02  -1.5436430e+00  -2.2849791e+00  -6.6188198e-01  -5.3608263e-01   3.3517189e-01  -3.6726027e-02  -6.1257142e-01  -1.6162180e+00   9.6309712e-02  -3.3948052e-01   1.2593988e-01  -1.1264189e+00  -3.7184188e+00  -1.4204646e+00   2.9239289e+00   1.3202613e+00  -1.2219548e+00  -9.7796750e-01  -1.2399053e+00  -7.6714973e-01  -1.7901826e+00  -1.4304597e+00   5.3267105e-01  -2.0309289e+00   5.1047222e-02   3.7845476e-01   2.2269210e+00  -2.9967546e-01   6.7542007e-01  -3.5806882e+00  -7.2531578e-01  -1.7875718e+00  -2.8890776e+00  -5.7065865e+00   5.0829089e+00   3.2771048e+00   2.3182274e+00   1.2157800e-01   5.0343512e+00   3.7297210e+00   2.2911649e+00   9.4404112e-02  -4.0286150e-01   1.0090723e+00  -2.0284520e-01  -3.2769804e-01   4.2095107e-02   7.5980587e-01   5.3180266e-01   4.8096989e-01  -4.8288319e-03  -1.4017575e-02  -2.7774940e+00  -3.1321837e+00  -1.6773439e+00  -1.2674485e+00  -1.5946497e+00  -1.9495206e+00   2.1949330e+00   1.3081511e+00   4.6393633e-02  -3.5680477e-01  -1.2925082e+00  -4.3368846e+00  -1.5399078e+00  -2.6648303e-01  -1.0633621e+00  -5.1907580e+00  -7.0122488e-01   1.4374974e+00   2.0693789e-01  -3.5525526e+00  -4.1224763e-01  -8.2093986e-01  -1.5510731e+00  -2.2752679e+00   9.3706347e-02  -1.3545739e+00  -1.2771110e+00   1.5933585e+00  -5.2600571e-02  -6.1569435e-01
   6.3803610e-01  -1.6956720e+00   1.4166263e-01  -2.5882855e-01  -8.6929815e-01  -3.2341260e-01   4.4044883e-02   2.9140356e-01  -1.9563198e+00  -2.1542689e+00  -8.3065624e-01  -2.4433316e-01   6.4617651e-01   5.3825700e-02  -8.3877848e-03  -1.7376677e+00   1.6907420e-01   1.4181516e-01   1.6185570e-01  -1.0939123e+00  -3.7686231e+00  -2.4830996e+00   3.1662439e+00   1.0334084e+00  -1.2541123e+00  -2.1592574e+00  -6.1543210e-01  -7.0807109e-01  -1.5245998e+00  -1.4155255e+00   1.6436030e+00  -1.1429243e+00   8.7124772e-02  -7.7024081e-02   1.3378672e+00  -1.7142401e+00   4.6327000e-01  -3.9408997e+00  -9.0214127e-01  -1.5613380e+00  -3.1608110e+00  -5.3257472e+00   5.2273425e+00   3.0486957e+00   2.3717428e+00  -1.6856216e-01   5.2081426e+00   3.4825287e+00   2.3088781e+00  -1.2431936e-01  -5.5247455e-01   8.3399224e-01  -7.1478753e-02  -3.5654155e-01   2.3958849e-01   7.1473601e-01   2.9662622e-01   9.6117739e-01  -5.0882955e-01  -1.2366757e-01  -2.9900178e+00  -2.7083557e+00  -2.0192178e+00  -9.3589716e-01  -2.0634022e+00  -1.8845252e+00   2.0702009e+00   1.0973355e+00  -3.5176256e-01  -6.3981808e-01  -1.3797246e+00  -4.1749757e+00  -1.5730745e+00   1.6702104e-01  -1.6095691e+00  -5.1872674e+00   1.3682311e-01   1.2525861e+00   1.6600572e-01  -3.5445406e+00  -9.0276950e-01  -1.0511505e+00  -1.1443670e+00  -2.5327391e+00  -3.1078334e-01  -1.7138033e+00  -1.7886073e+00   1.0401167e+00  -2.3504765e-01  -5.7612663e-01
   1.2613323e-01  -1.2379277e+00  -1.8835323e-01  -2.1825940e-01  -9.0161405e-01  -1.0194476e+00   3.5749494e-01   2.6787117e-01  -2.8104419e+00  -2.4731066e+00  -8.1857159e-01  -1.0747123e-01   1.0205978e+00   8.3737468e-02  -3.9096076e-02  -2.2718630e+00   7.3069719e-02   7.7964726e-01  -4.7734864e-03  -1.1583080e+00  -4.1678148e+00  -2.8752606e+00   3.4885262e+00   5.3558202e-01  -2.0281693e+00  -3.3161828e+00  -7.1523372e-01  -1.2482382e+00  -3.8474462e-01  -1.1421067e+00   2.2941072e+00  -3.3759918e-01  -2.0994160e-01  -5.6380456e-01   4.3460047e-01  -2.6181982e+00   5.8239558e-01  -3.6200389e+00  -4.6334016e-01  -1.0525883e+00  -3.0915090e+00  -4.2889133e+00   4.2346155e+00   2.0318608e+00   5.5553196e-01  -1.3464681e+00   4.1582196e+00   2.1043895e+00   1.5737830e+00  -2.0632440e-01  -1.2086645e+00   3.1307022e-01  -3.3800033e-01  -1.1507301e+00   1.0927832e-01   2.1406395e-01  -6.6180800e-01   1.1697808e+00  -1.2280227e+00  -5.3460169e-01  -3.2014481e+00  -2.9102296e+00  -2.2856602e+00  -9.0555382e-01  -2.3476823e+00  -1.9931472e+00   1.0903260e+00   2.6876536e-01  -1.2958482e+00  -1.0203256e+00  -1.4747899e+00  -3.8079115e+00  -1.1449036e+00   6.9664723e-01  -2.1868512e+00  -5.0645722e+00   1.6936903e+00   1.5633172e+00   3.3047120e-01  -2.7214746e+00  -1.0268374e+00  -1.2244204e+00  -7.5190429e-01  -2.9378591e+00  -1.1960113e+00  -2.3401853e+00  -2.2681926e+00   3.9153732e-01  -3.7027456e-01  -6.2936298e-01
  -5.4945273e-01  -1.6727987e+00  -9.5623671e-01  -2.2137246e-01  -3.2676723e+00   8.5541397e-01  -5.7812287e-01  -9.1771191e-01  -1.4424090e+00  -2.2317762e+00  -5.9196959e-01  -2.3045929e+00  -1.8042353e+00  -7.8932639e-01  -2.5554284e+00  -1.4517217e+00   2.4705104e+00  -5.6959676e-01  -2.0029567e+00  -1.1839587e+00  -2.3913163e+00   1.4106834e+00  -2.3114911e-01  -2.0802266e+00  -7.8357591e-01   1.3213408e+00  -2.0899535e+00  -3.1794482e-01  -1.0882023e-01  -2.9305732e-01  -1.3116681e+00  -2.6842597e+00  -9.2372175e-01   1.3864392e+00   3.4125768e+00   3.8726902e+00   1.3648485e+00   6.3082552e-03   1.8686197e+00   1.7799748e-01  -1.8201137e-01  -2.0213413e+00   2.9982903e+00   1.4066374e+00  -8.6568002e-01  -7.0142312e-01   2.5284931e+00   1.6455627e+00   2.7002865e-01   3.5369117e-01  -7.5237258e-01  -1.9125996e-01  -5.1153163e-01  -3.6979462e-01  -5.1617979e-01   2.7721476e-01   2.9135030e-01   1.0503875e-01   1.0765573e+00   5.4506705e-01  -1.6324642e+00  -2.5152809e+00  -2.3449917e+00  -1.2443836e+00  -1.7454640e+00  -2.2967788e+00   3.2199178e-01   1.1185712e+00  -5.9205485e-01   4.2612212e-03  -2.6108232e+00  -1.7202806e+00  -3.0071575e+00  -2.6625845e+00  -1.6153545e+00  -3.7045083e+00  -1.7376927e+00  -4.4437791e-01   2.8541307e+00   1.4324755e-01   1.7576861e-01  -1.2337083e-01  -1.2030341e+00  -5.3463500e-01  -4.5213256e-01  -7.3083233e-01   2.6628276e-02  -4.0929061e-01  -3.9295911e-01  -1.3723562e+00
  -1.3894034e+00  -2.0587447e+00  -1.9989261e+00  -5.9434714e-01  -4.5089084e+00  -7.4262839e-01   4.9000837e-01  -4.3076325e-01  -4.2507065e+00  -3.1868536e+00  -6.4494886e-01  -3.1008398e+00  -1.4799141e-01  -8.1041953e-01  -3.8226925e+00  -2.3447313e+00   2.1696868e+00  -4.8587815e-01  -2.7727942e+00  -2.4494956e+00  -3.8882502e+00   2.7416595e+00   7.6577501e-02  -2.8123475e+00  -4.9802471e+00  -4.2946934e+00  -4.1185760e+00  -2.8751678e+00   9.6118840e-01  -2.8392720e-01   5.2272602e-02  -4.7381057e-01  -8.3816223e-01  -2.7938427e-01  -2.0003554e+00  -1.0219115e+00  -1.4563214e-01  -9.4667615e-01   1.8149795e+00  -3.0202312e-01  -3.2546923e-01  -3.3810600e+00   2.4488383e+00   7.3959860e-01  -1.0018709e+00  -3.7864413e-01   1.3575879e+00   1.3118822e+00   4.2977800e-01   7.8284213e-01  -9.1467805e-01  -1.8644915e-01  -4.3730250e-01  -9.6086346e-01   2.1028916e-01  -4.7320366e-01  -2.7985042e-01   6.0019160e-01   3.1394923e-01   2.4028128e-01  -2.2167803e+00  -2.1837091e+00  -2.1809995e+00  -6.3099104e-01  -2.9047628e+00  -3.6781367e+00   2.1846988e-01   7.8658784e-01  -1.6216313e+00  -6.6439516e-01  -3.9868397e+00  -4.1197498e+00  -2.9213711e+00  -3.2214070e+00  -2.9136869e+00  -6.7409599e+00  -9.9570630e-01  -1.7562422e+00   3.2116326e+00  -1.2896235e+00   1.1799907e-03  -1.2861887e+00  -2.1803873e+00  -1.6227655e+00  -1.5626442e+00  -1.9289873e+00  -1.7475712e+00  -2.2004079e+00  -1.8702330e+00  -1.9684630e+00
   2.6011008e-01  -1.2682148e+00  -5.5817305e-01  -5.8899241e-01  -9.3825567e-01  -9.7846626e-01  -1.6077732e-01  -8.3149338e-01  -2.4521870e+00  -2.1955608e+00  -7.4131735e-01  -1.0866148e+00  -3.7144648e-01  -5.1932069e-01  -1.1917121e-01  -2.1393085e+00   2.1626892e+00   1.0003623e+00  -8.0663644e-01  -6.7577306e-01  -2.4296483e+00  -2.8382868e+00   2.0576915e+00  -1.0456795e+00  -4.7249755e-01  -3.4261744e+00  -4.6186926e-01  -5.9157728e-01   6.4938219e-01  -6.4693589e-01   3.4709752e+00   3.7563037e-01   5.1399165e-01   1.2795022e+00   5.5772694e-01  -1.2327638e+00   7.3953953e-01  -3.0212083e+00   3.4124191e-01  -1.2409096e-01  -1.3712647e+00  -3.6721964e+00   5.1499312e+00   1.7604321e+00   8.2275889e-01  -1.2533367e+00   4.8399211e+00   2.1218758e+00   1.5540764e+00  -4.9734172e-01  -7.7924043e-01  -4.3466523e-01  -5.8383019e-04  -7.2299550e-01   2.8057681e-01   2.8235108e-01   1.6077615e-01   1.8985818e+00  -9.9043970e-01  -1.9370933e-01  -2.9270364e+00  -2.0278972e+00  -2.3765238e+00   1.7106868e-01  -2.9946191e+00  -2.2324029e+00   7.7508578e-01   9.8183844e-01  -1.3581730e+00  -9.5574244e-01  -1.7784979e+00  -2.4396008e+00  -2.4274859e+00  -1.5603010e-02  -3.0127847e+00  -4.9089200e+00   2.7410045e+00   8.5108167e-01   2.8976520e+00   4.8047446e-01  -1.3173665e-01   4.9262335e-01   4.7639609e-01  -2.2429218e+00  -1.0931227e+00  -1.9667003e+00  -2.5540744e+00  -8.3948507e-01  -6.5616657e-01  -8.7521017e-01
   1.2591002e-01  -1.0227238e+00  -7.1971417e-01  -6.7941251e-01  -1.8485064e-01  -1.1409581e+00  -3.6494950e-01  -5.3618754e-01  -2.6458054e+00  -2.1671153e+00  -1.2330957e+00  -9.8760405e-01  -5.2718431e-01  -5.1616621e-01  -1.0380878e-01  -2.3854762e+00   2.2515311e+00   1.5174382e+00  -8.8205874e-01  -7.4981485e-01  -2.0853949e+00  -3.3193330e+00   2.0952522e+00  -9.6388629e-01  -1.2599769e-01  -3.8200915e+00  -1.7926145e-01  -7.5372827e-01   6.4621916e-01  -9.8683736e-01   3.7835676e+00   1.1992854e+00   5.6136818e-01   1.1416599e+00   9.1976850e-02  -2.1836849e+00   5.0338304e-01  -2.9660023e+00   2.3932443e-01   3.0512489e-01  -1.0814094e+00  -2.5924065e+00   5.3841402e+00   1.4639949e+00   1.0613315e+00  -1.6983216e+00   5.1747905e+00   1.7826144e+00   1.5718420e+00  -6.8720074e-01  -7.1392323e-01  -3.8078337e-01   2.5411566e-01  -8.6280340e-01   3.8045374e-01   3.0718537e-01   6.1121190e-02   2.2211188e+00  -1.5595962e+00  -4.6913803e-01  -3.1000452e+00  -1.9288362e+00  -3.0323074e+00   6.6866010e-02  -3.1848089e+00  -2.0312313e+00   4.8553204e-01   6.2415436e-01  -1.6429508e+00  -1.1671554e+00  -1.7301126e+00  -1.4515710e+00  -3.0701461e+00   6.9758718e-03  -4.3269857e+00  -4.3271579e+00   3.4076089e+00   2.6563067e-01   3.0140241e+00   1.5982516e+00  -3.0456196e-01   4.6356764e-01   4.2999911e-01  -2.6174607e+00  -1.3314043e+00  -1.9840020e+00  -3.0348105e+00  -9.2605753e-01  -7.1697743e-01  -8.3165679e-01
   9.4176870e-02  -6.8373844e-01  -1.2169038e+00  -7.7389033e-01   4.0258417e-01  -8.5087527e-01  -9.1043630e-01  -6.1765806e-01  -3.2646712e+00  -1.9616143e+00  -1.0950432e+00  -1.0257983e+00  -5.1953224e-01  -7.2790285e-01  -4.1325284e-01  -2.9331526e+00   3.0598890e+00   2.3952855e+00  -9.9602060e-01  -5.6802152e-01  -1.7477575e+00  -3.9281291e+00   1.0702208e+00  -1.8117250e+00   6.8279112e-01  -3.8614600e+00   5.1820558e-01  -4.5831157e-01   1.3258499e+00  -4.3632078e-01   3.8406871e+00   1.6571069e+00   7.0070622e-01   8.1161808e-01  -1.0987647e+00  -2.9475043e+00   1.1343875e-01  -2.1348084e+00   5.0601833e-01   9.6176416e-01  -7.0575470e-01  -2.3671092e+00   4.8264418e+00   9.6348082e-01   4.1791164e-01  -1.9382188e+00   4.7423282e+00   1.4920828e+00   1.2872696e+00  -7.1587729e-01  -7.9263905e-01  -8.6370188e-01   4.2868890e-01  -1.1695893e+00   6.4549951e-01   2.1850022e-01   6.7808413e-02   2.6268475e+00  -1.5048244e+00  -3.7825974e-01  -3.0013286e+00  -1.7103478e+00  -3.1620932e+00   8.6352901e-02  -3.6972136e+00  -2.2775678e+00   2.7313255e-01   3.5400901e-01  -1.9255581e+00  -1.3286299e+00  -2.2735512e+00  -1.1984487e+00  -3.7814071e+00  -4.5985286e-01  -5.8114305e+00  -4.3519466e+00   3.3371150e+00  -6.7706801e-01   3.7634475e+00   3.7644493e+00   5.6709296e-02   8.8596950e-01   6.0808028e-01  -2.6490983e+00  -1.6639961e+00  -2.2871923e+00  -2.9640676e+00  -8.6533927e-01  -9.1034450e-01  -7.9342478e-01
   7.8650772e-02  -5.9290324e-01  -1.4321143e+00  -9.5269659e-01   9.4747346e-01  -8.0800360e-01  -1.3411980e+00  -8.2816509e-01  -3.0960053e+00  -1.7067693e+00  -1.0356052e+00  -1.2376517e+00  -7.5710797e-01  -1.0564424e+00  -7.1693549e-01  -3.0959166e+00   3.5950460e+00   2.7592346e+00  -1.0705434e+00  -4.4322556e-01  -1.0314740e+00  -4.0465133e+00   9.3109256e-02  -2.3060217e+00   1.5592032e+00  -3.8060825e+00   8.6304016e-01  -4.3240563e-01   1.5350856e+00  -1.8832781e-01   3.5554089e+00   1.8820871e+00   8.9143306e-01   9.2734616e-01  -1.7981471e+00  -2.8837854e+00  -2.4417622e-01  -1.4854914e+00   6.4677837e-01   1.3540389e+00   9.6832434e-02  -2.1151356e+00   4.6261412e+00   7.3714998e-01   3.6459288e-01  -1.9024939e+00   4.5561628e+00   1.4399813e+00   1.1784051e+00  -6.8613342e-01  -5.0964158e-01  -1.0735094e+00   6.3691877e-01  -1.1812237e+00   8.5386080e-01   1.7397733e-01   2.8522787e-01   2.7595064e+00  -1.3620743e+00  -2.1887765e-01  -2.6387872e+00  -1.4088775e+00  -3.0110528e+00   2.3527631e-01  -3.7188104e+00  -2.3375536e+00   1.2739722e-01   3.0630312e-01  -1.8835829e+00  -1.2480531e+00  -2.4208811e+00  -6.2093708e-01  -4.5283282e+00  -8.1470521e-01  -6.7633266e+00  -4.0252249e+00   3.2489375e+00  -1.2207267e+00   4.2950071e+00   5.4319171e+00   4.9543164e-01   1.5057253e+00   7.2574497e-01  -2.5988440e+00  -1.6604647e+00  -2.1876777e+00  -2.8264265e+00  -7.8230849e-01  -1.0662611e+00  -7.2848869e-01
   8.5261548e-02  -5.6198895e-01  -1.3911494e+00  -1.1447719e+00   1.5736825e+00  -9.7551106e-01  -1.4887091e+00  -1.0984605e+00  -2.7988626e+00  -1.2819087e+00  -1.0469903e+00  -1.5325119e+00  -1.0099517e+00  -1.5124261e+00  -6.7869639e-01  -3.1371267e+00   3.6487677e+00   2.8562601e+00  -9.2812600e-01  -9.3080277e-02  -8.6627792e-02  -4.1771190e+00  -4.3543106e-01  -2.3452233e+00   2.3412430e+00  -3.9303896e+00   1.2133130e+00  -3.9301164e-01   1.7106888e+00  -3.9528555e-02   3.5266434e+00   2.2949170e+00   9.8094222e-01   1.0166994e+00  -2.3106815e+00  -2.9090421e+00  -5.3920698e-01  -9.5879663e-01   7.0270928e-01   1.5715706e+00   6.9933664e-01  -1.8391406e+00   4.2186652e+00   4.4207313e-01   2.4002775e-01  -1.8864745e+00   4.1976635e+00   1.2014045e+00   1.0000194e+00  -7.7408614e-01  -2.1069967e-01  -1.2163560e+00   6.7883974e-01  -1.1944102e+00   1.0259146e+00   2.2242292e-01   3.7072470e-01   2.7545950e+00  -1.3653928e+00  -2.1748709e-01  -2.2265571e+00  -1.2334569e+00  -2.5268209e+00   3.4887855e-01  -3.2249987e+00  -2.1760887e+00  -2.2567516e-02   2.1826248e-01  -1.6057749e+00  -9.9742784e-01  -2.0025881e+00   7.2732231e-02  -4.5359078e+00  -7.4221631e-01  -6.7017988e+00  -3.5070990e+00   3.5428037e+00  -1.1176258e+00   4.5377976e+00   6.6399769e+00   8.6074865e-01   2.1499189e+00   9.0745676e-01  -2.5948565e+00  -1.6054154e+00  -1.9878076e+00  -2.6977302e+00  -5.9552987e-01  -1.1477511e+00  -6.3053428e-01
   4.6151094e-02  -3.0827569e-01  -1.4542590e+00  -1.2326410e+00   1.2752685e+00  -6.5636262e-01  -1.4681382e+00  -1.1451347e+00  -2.8768380e+00  -1.1942021e+00  -1.1560517e+00  -1.8645734e+00  -1.3820761e+00  -1.6162285e+00  -6.0265848e-01  -3.0976009e+00   3.3815404e+00   2.5758140e+00  -1.0551651e+00   7.1036172e-02   4.7335508e-01  -3.5117371e+00  -6.8238267e-01  -2.6241125e+00   2.5384399e+00  -2.9185295e+00   1.0554542e+00   3.9668400e-02   1.9586798e+00  -1.2402161e-01   3.7097381e+00   2.8785058e+00   1.0212585e+00   1.2550469e+00  -1.4269528e+00  -2.6159532e+00  -3.0658977e-01  -6.9003247e-01   9.2989536e-01   1.8003445e+00   7.1587482e-01  -6.9834788e-01   3.7178006e+00  -8.9544550e-02   4.1719610e-02  -1.9344774e+00   3.8454110e+00   5.0229028e-01   7.7557348e-01  -9.9161556e-01  -3.4055068e-01  -1.2746076e+00   5.2104644e-01  -1.1661889e+00   9.1665461e-01   5.4815988e-01   2.7224317e-01   2.8143359e+00  -1.3805406e+00  -3.2433411e-01  -1.9163635e+00  -8.7825554e-01  -2.6617796e+00   1.9445423e-01  -2.9791665e+00  -1.6779990e+00  -3.0467753e-02   1.3504314e-01  -1.5259075e+00  -9.0964093e-01  -1.6251498e+00   1.3535581e+00  -4.1502118e+00  -8.0254143e-01  -6.2460543e+00  -2.3571457e+00   3.6474276e+00  -1.6137733e+00   4.6261532e+00   7.3127325e+00   8.7014965e-01   2.4433006e+00   9.4053221e-01  -2.2568845e+00  -1.4639328e+00  -1.5699797e+00  -2.5554015e+00  -4.4343367e-01  -1.0129864e+00  -7.5438468e-01
  -7.2491934e-02  -1.4340755e-02  -1.7985976e+00  -1.3301757e+00   1.4738214e+00  -2.1886016e-01  -1.7593812e+00  -9.1780016e-01  -2.9555212e+00  -1.1088555e+00  -1.1661964e+00  -1.9788028e+00  -1.3830135e+00  -1.6825510e+00  -9.7467169e-01  -3.2930131e+00   3.3918503e+00   2.7928756e+00  -1.2328533e+00  -1.8013358e-01   6.9320098e-01  -2.9662459e+00  -1.5764605e+00  -3.0096570e+00   2.7065860e+00  -2.0462456e+00   1.1069881e+00   4.3249234e-02   2.0484066e+00  -2.3223612e-01   3.2177059e+00   3.4269271e+00   1.0569437e+00   8.9242834e-01  -1.6250225e+00  -3.0779303e+00  -5.0811780e-01  -2.7733424e-01   1.0589396e+00   1.9993542e+00   8.5422282e-01   3.1278767e-01   3.2699871e+00  -5.7362265e-01   1.4000737e-01  -1.8805474e+00   3.5110649e+00   7.6839036e-02   7.6879681e-01  -9.4707281e-01  -2.5731822e-01  -1.2268828e+00   6.1329701e-01  -1.0723510e+00   1.0083341e+00   7.1759653e-01   2.7049597e-01   2.8963787e+00  -1.2928886e+00  -3.0018143e-01  -1.4618443e+00  -3.5178961e-01  -2.9531382e+00   5.3359940e-02  -3.1211917e+00  -1.3593795e+00  -9.5417759e-02  -2.4370067e-01  -1.6474567e+00  -1.0329931e+00  -1.7932337e+00   2.4451353e+00  -4.7515431e+00  -1.3661296e+00  -7.2244609e+00  -1.3395860e+00   3.1729785e+00  -3.0363288e+00   4.7518972e+00   8.3344697e+00   9.7832283e-01   2.5740632e+00   7.0729306e-01  -2.1463246e+00  -1.4483354e+00  -1.2813929e+00  -2.3489587e+00  -4.1472635e-02  -1.0402325e+00  -8.6413526e-01
   1.2050671e-01  -9.6276973e-02  -1.6589336e+00  -1.4975671e+00   1.9086978e+00   5.7491256e-02  -2.0542505e+00  -1.2044313e+00  -2.1579064e+00  -6.2800104e-01  -1.0897109e+00  -2.3382934e+00  -1.9126743e+00  -2.1481846e+00  -9.9859548e-01  -3.1568817e+00   3.5061385e+00   2.6326599e+00  -1.1095794e+00   8.3668981e-02   1.6951879e+00  -2.6399933e+00  -2.3936142e+00  -3.0497655e+00   3.7280731e+00  -1.0079010e+00   1.4352808e+00   3.7625409e-01   1.7986626e+00  -2.5293279e-01   2.6450906e+00   3.3174828e+00   1.1741036e+00   1.1494351e+00  -1.1714754e+00  -2.2941934e+00  -5.4416124e-01   2.3878439e-01   1.0849613e+00   1.9985095e+00   1.2878828e+00   5.2066666e-01   3.1639521e+00  -5.7810963e-01   4.9162300e-01  -1.5799081e+00   3.4860927e+00   1.7890547e-01   7.7475611e-01  -9.9483990e-01   1.4971977e-01  -1.1644613e+00   6.5668865e-01  -7.1761804e-01   1.0933289e+00   1.0227215e+00   6.7469894e-01   2.7369155e+00  -9.0782717e-01  -9.3734719e-02  -8.4572354e-01  -7.4215103e-02  -2.5284860e+00   9.0542588e-02  -2.5067428e+00  -9.9987618e-01  -5.4607993e-03  -1.8835371e-01  -1.0882852e+00  -6.9216543e-01  -1.3144799e+00   3.4539512e+00  -4.9550540e+00  -1.5900056e+00  -6.8551324e+00  -4.2098424e-01   2.8355321e+00  -3.1275887e+00   5.0187771e+00   9.2575078e+00   1.3642275e+00   3.3136349e+00   7.1596002e-01  -1.8916870e+00  -1.0688015e+00  -7.9475938e-01  -1.8827422e+00   4.3307899e-01  -9.2966243e-01  -8.8106130e-01
   4.6180904e-02  -1.7239575e-01  -1.4585885e+00  -1.6516889e+00   1.9207822e+00  -1.9663527e-01  -1.7889880e+00  -1.1455460e+00  -1.7687795e+00  -5.4447958e-01  -8.5037878e-01  -2.3568870e+00  -1.7226977e+00  -2.2511995e+00  -1.1141103e+00  -3.1910835e+00   2.9276069e+00   2.3549468e+00  -1.0304836e+00  -1.0438529e-01   2.0465618e+00  -2.1579736e+00  -2.8119971e+00  -3.1692980e+00   3.7406494e+00  -1.1290128e+00   1.0914123e+00   2.5052508e-02   1.6432865e+00  -2.5466314e-01   2.1606438e+00   3.3116392e+00   1.2229006e+00   8.7751892e-01  -1.2831754e+00  -2.1589106e+00  -7.5674761e-01   4.8012496e-01   9.6058374e-01   1.9229110e+00   1.6515470e+00   6.4735945e-01   2.7217669e+00  -6.5360085e-01   8.0113096e-01  -1.1571667e+00   3.1175077e+00   1.6127768e-01   8.3587974e-01  -8.7726682e-01   3.8416652e-01  -9.7548479e-01   5.8471626e-01  -5.8433133e-01   1.1519812e+00   1.2003352e+00   6.0000392e-01   2.4267115e+00  -8.2825677e-01  -1.5818473e-01  -1.7262927e-01   3.2548932e-01  -1.9070615e+00   9.1674411e-02  -1.9072365e+00  -5.3266362e-01   1.2373412e-01  -2.8512096e-01  -9.5740451e-01  -6.5913914e-01  -9.8730354e-01   3.8490627e+00  -4.7505229e+00  -1.4384850e+00  -6.5846835e+00   2.8094666e-01   2.5861640e+00  -3.0054802e+00   4.4444340e+00   9.3260190e+00   1.5198391e+00   3.6126754e+00   6.9988916e-01  -1.7799499e+00  -8.2459363e-01  -4.4011454e-01  -1.6585818e+00   6.8231922e-01  -9.6776403e-01  -8.7674310e-01
   2.1406758e-01  -2.6736914e-02  -1.3892074e+00  -1.7167787e+00   2.1855830e+00   1.0379772e-01  -1.9647288e+00  -1.2757938e+00  -1.1390601e+00  -2.0024701e-01  -6.5807439e-01  -2.5198750e+00  -1.9006266e+00  -2.5235513e+00  -1.0898463e+00  -3.0151607e+00   2.7603309e+00   2.1764135e+00  -8.8398621e-01   1.6589021e-02   2.5678274e+00  -1.6750205e+00  -3.4767979e+00  -3.2097179e+00   4.1993289e+00   1.1336535e-01   1.2578156e+00   3.2918282e-01   1.4771423e+00  -3.5431995e-01   1.5608016e+00   3.2768663e+00   1.3577550e+00   9.3666976e-01  -6.6095519e-01  -1.5494264e+00  -5.5619884e-01   7.9897798e-01   1.0459551e+00   1.7870019e+00   1.8239154e+00   1.0838301e+00   2.2946622e+00  -8.4342213e-01   8.5386473e-01  -1.0629582e+00   2.7487965e+00  -6.2944152e-02   7.3209766e-01  -8.8953398e-01   5.7821928e-01  -9.1586219e-01   5.4593257e-01  -2.7838641e-01   1.1513798e+00   1.3523193e+00   8.0057246e-01   2.2911380e+00  -4.7444505e-01   1.1194066e-01   4.5868890e-01   7.3667787e-01  -1.6813951e+00   1.3691574e-01  -1.3565855e+00  -8.0150451e-02   1.3844621e-01  -4.3663873e-01  -5.9141594e-01  -4.4018513e-01  -5.0458152e-01   4.9085199e+00  -4.7043725e+00  -1.5429297e+00  -6.1102083e+00   1.4731269e+00   2.1774751e+00  -3.3312440e+00   4.5123314e+00   9.6700333e+00   1.7545946e+00   4.0815470e+00   6.9727611e-01  -1.5189178e+00  -4.7725541e-01  -2.3219877e-02  -1.1241831e+00   1.2126897e+00  -7.3560994e-01  -9.0575750e-01
   3.7128498e-01   3.5216868e-01  -1.3107783e+00  -1.6347845e+00   2.4452391e+00   4.3405693e-01  -1.8656181e+00  -1.0005253e+00  -1.1716481e+00   2.2143741e-01  -6.5030250e-01  -2.4422839e+00  -1.7881702e+00  -2.5493602e+00  -8.1154188e-01  -2.9705650e+00   2.1311229e+00   2.0708518e+00  -5.9324780e-01   2.5537353e-01   2.7296884e+00  -1.3176513e+00  -3.3906598e+00  -2.8631199e+00   4.1335974e+00   1.1413008e+00   1.5083959e+00   7.4720753e-01   1.3581224e+00  -5.4487744e-01   1.5525747e+00   3.7684692e+00   1.2599370e+00   4.8270796e-01  -1.3461026e-01  -2.0461560e+00  -3.3004086e-01   8.4578346e-01   9.9927106e-01   1.5213924e+00   1.1765708e+00   1.8130007e+00   1.4222807e+00  -1.3033164e+00   7.6112837e-01  -1.1685344e+00   2.0491220e+00  -6.8101994e-01   5.4209470e-01  -1.0111017e+00   4.6168806e-01  -8.0798314e-01   3.5656477e-01  -1.8521113e-01   1.1045106e+00   1.5748364e+00   6.6001099e-01   2.2782497e+00  -5.2364951e-01   1.5609893e-01   7.7751467e-01   1.0076270e+00  -1.7625165e+00  -7.2772765e-02  -7.4200301e-01   6.4056768e-01   1.1270420e-01  -8.9288623e-01  -3.1098275e-01  -3.6552331e-01   2.7934929e-01   5.9014844e+00  -3.8330106e+00  -1.3287481e+00  -5.0302875e+00   2.7301118e+00   1.9085181e+00  -3.7312626e+00   4.1858033e+00   9.3455796e+00   1.6110365e+00   4.0063991e+00   5.0203399e-01  -1.3314075e+00  -2.9931149e-01   2.5618162e-01  -9.0383937e-01   1.7565259e+00  -3.9685116e-01  -9.8783513e-01
   1.0196611e-01   4.9536305e-01  -1.2976067e+00  -1.6238221e+00   2.1414221e+00   1.6870010e-01  -1.4302944e+00  -7.0063025e-01  -1.2572079e+00   7.8896523e-02  -3.0839272e-01  -2.2601727e+00  -1.2631631e+00  -2.4927150e+00  -1.1864876e+00  -3.2590094e+00   1.3606945e+00   2.0339207e+00  -5.5267032e-01  -1.6959707e-01   2.3307261e+00  -6.1810249e-01  -3.5426522e+00  -2.9463041e+00   3.3133830e+00   1.1293794e+00   1.0125008e+00   1.0786753e-01   1.4678550e+00  -5.5520068e-01   9.0824005e-01   3.7906897e+00   1.0001798e+00  -3.3287046e-01  -3.5668615e-01  -2.4063266e+00  -3.2365432e-01   1.1428779e+00   1.1014876e+00   1.3381943e+00   1.0568034e+00   2.2702672e+00   3.3101954e-01  -1.7828653e+00   2.3085895e-01  -1.2625901e+00   1.0316487e+00  -1.3080506e+00   3.1877897e-01  -7.8558150e-01   2.9660188e-01  -6.4695469e-01   6.3633000e-02  -3.5470405e-01   9.8383081e-01   1.5073829e+00   1.1922265e-01   1.8833648e+00  -5.9824544e-01  -3.7528293e-02   1.3153649e+00   1.1284080e+00  -1.4209431e+00  -2.8903096e-01  -2.6301151e-01   1.0610367e+00  -1.8803045e-01  -1.5699557e+00  -5.8255434e-01  -5.7274532e-01   5.8452694e-01   6.1965234e+00  -3.3063993e+00  -1.1974665e+00  -4.7241824e+00   3.4639674e+00   1.6525254e+00  -3.8245693e+00   3.4868986e+00   8.9603218e+00   1.6259238e+00   3.8179218e+00   2.6560375e-01  -1.3910324e+00  -3.9835593e-01   3.0528516e-01  -6.8130151e-01   1.9866839e+00  -3.4967683e-01  -1.1022870e+00
   3.0966017e-01   3.0388247e-01  -8.8319789e-01  -1.6787425e+00   2.1135270e+00   1.7087642e-01  -1.1348639e+00  -8.0354926e-01  -3.8376325e-01   2.4135222e-01   1.3117043e-01  -2.2094342e+00  -1.2062150e+00  -2.5890956e+00  -1.0226261e+00  -3.0007997e+00   1.0411054e+00   1.6680589e+00  -3.5664800e-01  -3.0795346e-01   2.7068541e+00  -2.2138371e-01  -3.9039221e+00  -2.8670433e+00   3.4341563e+00   1.6270011e+00   9.1254885e-01   6.7811369e-02   1.1127086e+00  -6.7350953e-01   2.3601344e-01   3.1880047e+00   1.0987959e+00  -3.8962222e-01   3.2647786e-01  -1.6331304e+00  -9.7315896e-02   1.1802531e+00   1.0673996e+00   1.0347251e+00   1.2382111e+00   2.0547043e+00   3.6937541e-01  -1.5239488e+00   7.2541699e-01  -8.4210468e-01   1.1435773e+00  -1.0128748e+00   4.9540191e-01  -7.0845565e-01   5.7903687e-01  -3.6265190e-01  -9.9815888e-02   9.8807180e-02   9.2715919e-01   1.7204259e+00   3.5957359e-01   1.4728604e+00  -2.2770269e-01   3.2143292e-02   2.0391650e+00   1.4488235e+00  -6.9393255e-01  -1.3214368e-01   3.3702219e-01   1.4806671e+00  -4.7615124e-02  -1.5744056e+00  -2.4213193e-01  -4.9059282e-01   1.1337861e+00   6.5944513e+00  -3.0706210e+00  -1.0907935e+00  -3.8954270e+00   4.2092668e+00   1.2912077e+00  -3.3879995e+00   3.1907525e+00   8.4814158e+00   1.7899573e+00   4.2032323e+00   4.8596121e-01  -1.1448094e+00   4.2211968e-02   7.0002297e-01  -1.4575995e-01   2.1901301e+00  -1.9866637e-01  -1.1509926e+00
   4.8654107e-01   6.3370150e-01  -8.9769346e-01  -1.5612098e+00   2.1747144e+00   4.7425175e-01  -1.1167205e+00  -5.6156632e-01  -2.9436958e-02   4.4417391e-01   4.3427109e-01  -1.8450356e+00  -8.1022647e-01  -2.3379354e+00  -9.2270039e-01  -2.6621190e+00   6.8066651e-01   1.5024451e+00  -2.8774856e-01  -4.4176386e-01   2.4526202e+00   2.7112262e-01  -4.2959256e+00  -2.9338770e+00   3.1109044e+00   2.5646011e+00   9.1197985e-01   2.5417155e-01   7.8315123e-01  -8.5410727e-01  -2.3821944e-01   3.0319860e+00   1.2301001e+00  -5.5745482e-01   7.2400528e-01  -1.4906340e+00   2.2381303e-01   1.0210365e+00   9.9724839e-01   6.3762628e-01   1.0256660e+00   2.2971905e+00  -4.1270186e-02  -1.5926719e+00   9.4796686e-01  -6.6509906e-01   6.8444765e-01  -1.0929785e+00   4.7353297e-01  -5.7426973e-01   6.0297786e-01  -1.4280566e-01  -5.2688152e-02   5.4154690e-01   8.4545934e-01   1.6725603e+00   4.3586632e-01   1.3865215e+00   8.0056927e-02   4.5125113e-01   2.5281436e+00   2.1352356e+00  -7.5706338e-01   5.8099842e-02   5.8801410e-01   2.0200501e+00   5.4789106e-02  -1.7292029e+00  -1.2987301e-01  -5.1361282e-01   1.4218920e+00   7.0644523e+00  -2.9211262e+00  -1.1304166e+00  -3.4174743e+00   5.2785154e+00   5.5078585e-01  -3.9511288e+00   2.8413750e+00   7.6203639e+00   1.6828463e+00   4.0487695e+00   4.3750872e-01  -8.7955357e-01   3.7367139e-01   9.3979989e-01   1.7549583e-01   2.4662841e+00   1.5239534e-01  -1.1735316e+00
   5.5102884e-01   6.9565126e-01  -9.8774487e-01  -1.4991606e+00   1.9746016e+00   6.2364821e-01  -1.1852078e+00  -4.5243654e-01   3.0437494e-01   3.9252288e-01   8.4581574e-01  -1.6306389e+00  -6.8394070e-01  -2.2917827e+00  -1.4226991e+00  -2.6594999e+00   7.4419722e-01   1.4901276e+00  -3.1328490e-01  -7.8750843e-01   1.9826887e+00   7.6574211e-01  -4.8477179e+00  -3.2635307e+00   2.9669108e+00   3.2710154e+00   8.1490769e-01   1.2443460e-01   4.6619357e-01  -7.9079109e-01  -9.8910421e-01   2.3873681e+00   1.3095471e+00  -7.1694430e-01   8.8810405e-01  -9.6203216e-01   4.4855944e-01   1.2021486e+00   1.0858285e+00   3.4084792e-01   1.0450232e+00   1.9671405e+00  -3.9297401e-01  -1.4618558e+00   9.5505657e-01  -4.8526093e-01   2.9688881e-01  -9.1930149e-01   4.7483999e-01  -2.7279726e-01   6.4619440e-01   1.7274272e-02  -2.1612709e-02   7.9205633e-01   7.4759226e-01   1.5186258e+00   4.9103017e-01   1.1421794e+00   5.2459654e-01   8.3281898e-01   2.8917301e+00   2.3618420e+00  -6.8944444e-01   1.2204670e-01   7.3941465e-01   2.0962260e+00   4.2853274e-02  -1.8787199e+00  -1.8312583e-01  -6.3267744e-01   1.4327185e+00   6.9283100e+00  -3.1803991e+00  -1.4277465e+00  -3.3567371e+00   5.5568855e+00  -4.8618687e-01  -4.3014420e+00   2.6294100e+00   7.0221705e+00   1.8006774e+00   3.9594157e+00   1.6657300e-01  -7.6188599e-01   5.6556457e-01   9.3870449e-01   5.6550029e-01   2.5221223e+00   3.2108362e-01  -1.2175641e+00
   7.8645365e-01   5.5483405e-01  -5.5553140e-01  -1.4249963e+00   1.8657197e+00   5.3985150e-01  -7.4144051e-01  -3.5060204e-01   9.4833827e-01   4.9432990e-01   1.2838728e+00  -1.2885970e+00  -4.0368624e-01  -2.0848739e+00  -1.2320756e+00  -2.3055351e+00   4.8268286e-01   1.1531144e+00  -8.2867024e-02  -9.6847405e-01   2.0417255e+00   9.7261725e-01  -4.7924431e+00  -3.0444462e+00   2.8235343e+00   3.2973246e+00   7.2402839e-01   8.6017820e-03   2.2482982e-02  -8.9112012e-01  -1.3628747e+00   1.7274797e+00   1.4074038e+00  -8.3092690e-01   1.2829291e+00  -5.5967276e-01   6.8922514e-01   9.5852524e-01   9.8882885e-01  -5.0353131e-02   1.0899055e+00   1.4810806e+00  -2.7922174e-01  -1.0916702e+00   1.5386391e+00  -7.0969962e-02   4.6219424e-01  -5.1735475e-01   6.9844935e-01  -1.3224847e-01   8.5690553e-01   3.3868701e-01  -1.7353026e-01   1.1758688e+00   6.4869180e-01   1.5296218e+00   6.7951160e-01   7.7397152e-01   7.6460041e-01   8.8575979e-01   3.3721798e+00   2.6033586e+00  -9.3698129e-02   3.1395058e-01   1.1435270e+00   2.3816160e+00   1.5192639e-01  -1.8426600e+00   1.3949946e-02  -6.9725708e-01   1.9750718e+00   6.7969107e+00  -2.8164353e+00  -1.2087035e+00  -2.5130215e+00   5.8545894e+00  -9.2811517e-01  -3.7778988e+00   2.1522106e+00   5.8303385e+00   1.7818316e+00   3.9326770e+00   3.7227372e-01  -5.4248991e-01   9.5917137e-01   1.1546911e+00   8.7420928e-01   2.3226446e+00   4.5588234e-01  -1.2009150e+00
   8.8355193e-01   6.9175788e-01  -2.8154455e-01  -1.2025138e+00   1.5397079e+00   4.3453017e-01  -2.9040782e-01  -1.4126603e-01   1.0141610e+00   5.5613219e-01   1.6296579e+00  -8.1170020e-01  -5.6546692e-02  -1.7666330e+00  -1.1238136e+00  -2.1689836e+00   8.8068877e-02   1.0263254e+00   1.3777638e-01  -9.6939076e-01   1.6577540e+00   1.1283793e+00  -4.3003188e+00  -2.7858147e+00   2.4321718e+00   3.4378702e+00   6.7463157e-01  -2.6259918e-03  -7.2423925e-02  -8.1077267e-01  -1.3387668e+00   1.3199645e+00   1.2844351e+00  -1.0379869e+00   1.6013721e+00  -4.7099625e-01   1.0840673e+00   8.2599935e-01   9.9184026e-01  -3.9408338e-01   6.9079492e-01   1.2592819e+00  -8.2689232e-01  -1.1024524e+00   1.2678596e+00  -1.2165952e-01  -2.9591589e-02  -6.4887661e-01   5.6216974e-01  -2.2677072e-02   6.6062387e-01   4.6629345e-01  -4.1595777e-01   1.1923793e+00   4.0537961e-01   1.3878937e+00   4.2418293e-01   5.0615902e-01   7.4902830e-01   8.4441949e-01   3.4949188e+00   2.5268920e+00   2.0398609e-01   3.0863830e-01   1.5569464e+00   2.6876053e+00  -1.8647218e-02  -2.0787458e+00  -3.3318572e-02  -8.4366597e-01   2.5908495e+00   6.4959477e+00  -1.8832854e+00  -7.8232343e-01  -1.3405782e+00   6.0636150e+00  -1.1682781e+00  -3.1578968e+00   1.5731842e+00   4.6290141e+00   1.6791956e+00   3.6061126e+00   4.3616136e-01  -4.0879431e-01   1.0604245e+00   1.0914236e+00   9.5841369e-01   2.0998852e+00   7.5144208e-01  -1.1701432e+00
   7.8351918e-01   8.8495896e-01  -3.1731389e-01  -1.0562308e+00   9.6666155e-01   3.3146378e-01   1.1479623e-01   1.6282197e-01   9.1982356e-01   2.4579880e-01   2.0217593e+00  -2.9929802e-01   4.2477409e-01  -1.3201925e+00  -1.3936830e+00  -2.0800270e+00  -1.4043338e-01   9.7454615e-01   9.2440813e-02  -1.4254772e+00   9.1025414e-01   1.4599900e+00  -4.1563832e+00  -3.0465657e+00   1.7442820e+00   3.4840949e+00   3.8813575e-01  -3.4609310e-01  -9.6596494e-02  -7.5584198e-01  -1.4454070e+00   9.4383957e-01   1.2596165e+00  -1.2598413e+00   1.6239408e+00  -4.4761888e-01   1.3791286e+00   6.6305294e-01   1.1245643e+00  -6.1123761e-01   6.2407340e-01   1.2428980e+00  -1.3082688e+00  -1.2066505e+00   9.0253594e-01  -2.0501033e-01  -5.2642273e-01  -9.2248617e-01   4.5376109e-01   2.1363771e-01   4.1239030e-01   6.3142723e-01  -5.7352673e-01   1.1615365e+00   1.4229259e-01   1.0404035e+00   8.5056350e-02   2.7920912e-01   8.0898659e-01   8.5504080e-01   3.6582681e+00   2.7070989e+00   2.6978337e-01   4.0413878e-01   1.4273372e+00   2.7082892e+00  -2.4132609e-01  -2.3543517e+00  -4.7995199e-01  -1.1632987e+00   2.7339477e+00   6.0976351e+00  -1.6165812e+00  -7.4174781e-01  -1.1563780e+00   6.1076566e+00  -1.6867463e+00  -3.2655828e+00   9.8176602e-01   3.4270654e+00   1.5176994e+00   3.0995495e+00   3.8702646e-01  -3.9249939e-01   1.0502384e+00   9.1508657e-01   1.0437589e+00   1.6295432e+00   8.4882239e-01  -1.1513494e+00
   8.8578784e-01   3.4218753e-01   2.5166777e-01  -1.0301230e+00   3.2413299e-01   8.9316968e-02   7.9004284e-01   1.9302573e-01   1.5234797e+00   1.0726323e-01   2.5164853e+00  -3.5408838e-02   3.7954896e-01  -1.0868716e+00  -1.5738862e+00  -1.8650122e+00  -3.7415401e-02   5.2842150e-01   1.6351705e-01  -1.7376115e+00   1.0192322e+00   1.5995826e+00  -3.9241322e+00  -3.1063629e+00   1.9603526e+00   2.9619331e+00   1.3666795e-01  -6.4814701e-01  -5.5233756e-01  -5.2337714e-01  -1.7241813e+00  -3.2108833e-01   1.2070912e+00  -1.1709215e+00   1.9663370e+00   5.0249969e-01   1.4371529e+00   7.0046402e-01   1.1109394e+00  -7.7147238e-01   1.0163267e+00   1.8558762e-01  -9.7251533e-01  -5.3831442e-01   1.4682786e+00   4.4399316e-01  -5.9442556e-02  -1.5390358e-01   7.3954220e-01   4.3525154e-01   6.3132629e-01   9.5445756e-01  -8.0599716e-01   1.3695496e+00  -4.9198150e-02   1.0810121e+00   2.3667108e-01  -3.2719937e-01   1.1034628e+00   6.0066514e-01   3.9773848e+00   2.4938523e+00   1.2323237e+00   4.4524599e-01   1.7091124e+00   2.5661757e+00  -1.1623106e-01  -2.0228912e+00  -4.0879367e-01  -1.2938984e+00   3.0990095e+00   5.0998285e+00  -1.3248295e+00  -6.6597342e-01  -3.4393755e-01   5.3384325e+00  -2.3945513e+00  -2.1489991e+00   3.4980113e-01   2.2270160e+00   1.5675678e+00   3.0252924e+00   5.4517418e-01  -1.4505383e-01   1.3861203e+00   9.9922929e-01   1.3187230e+00   8.3227309e-01   7.2553296e-01  -1.0995173e+00
   9.6759311e-01   5.1671644e-01   5.0487962e-01  -8.9088144e-01   3.7044438e-01  -2.5379417e-01   1.2332577e+00   3.6100240e-01   1.8695900e+00   1.8176498e-01   2.9272304e+00   6.9173871e-01   9.7447533e-01  -6.0219824e-01  -1.3368712e+00  -1.3736725e+00  -2.2756182e-01   4.1278661e-01   4.3667609e-01  -1.7775156e+00   8.4123046e-01   1.2358062e+00  -3.6098716e+00  -3.1157930e+00   1.9769910e+00   2.4287803e+00   3.2453006e-01  -8.1489700e-01  -7.2961458e-01  -2.9908393e-01  -1.5047840e+00  -7.8454741e-01   1.3146534e+00  -1.1049702e+00   1.5444378e+00   6.3944480e-01   1.4958243e+00   4.1630784e-01   9.7824747e-01  -9.9058221e-01   1.3723647e+00  -2.5089847e-01  -1.3030565e+00  -4.2918261e-01   1.3341899e+00   5.1274147e-01  -4.5183808e-01  -1.5150116e-01   6.2928367e-01   6.1469369e-01   6.3855954e-01   1.0445141e+00  -8.4736327e-01   1.3925934e+00  -1.9217197e-01   5.7840924e-01   8.7646428e-02  -5.1731091e-01   1.1305642e+00   7.0970562e-01   4.2083864e+00   2.7977236e+00   1.7795965e+00   8.5266805e-01   1.7822086e+00   2.5428109e+00  -2.6369476e-01  -1.9887164e+00  -5.5989433e-01  -1.3623790e+00   3.5571742e+00   4.4304706e+00  -8.5680149e-01  -1.6697935e-01   1.6486201e-01   5.1884140e+00  -2.6912939e+00  -1.5577925e+00  -4.4860991e-01   8.9240114e-01   1.4338543e+00   2.7049441e+00   8.7751947e-01  -6.3261333e-02   1.5464108e+00   8.5938093e-01   1.3552557e+00   1.5367617e-01   7.7906028e-01  -7.7477094e-01
   1.0344753e+00   6.4755913e-01   4.1453398e-01  -7.1499556e-01   1.2635466e-01  -3.3216216e-01   1.2065500e+00   4.1633092e-01   1.8757363e+00   1.8046592e-01   3.1990957e+00   1.1306418e+00   1.0994181e+00  -2.8050050e-01  -1.6993033e+00  -1.2014283e+00   2.1187392e-01   5.2614406e-01   5.4111112e-01  -1.7560284e+00   4.4392347e-01   1.1120706e+00  -3.4030842e+00  -3.2490381e+00   2.1918375e+00   2.4251362e+00   6.0392683e-01  -8.9374343e-01  -8.0844990e-01   2.6786328e-02  -1.2348899e+00  -1.2651510e+00   1.3910640e+00  -8.3573479e-01   9.3722937e-01   7.6274150e-01   1.5867594e+00   3.2017355e-01   9.7515123e-01  -1.2551058e+00   1.4702310e+00  -1.0638538e+00  -1.6256903e+00  -3.7248300e-01   8.5150163e-01   3.7534590e-01  -9.1391227e-01  -1.4629580e-01   4.3729025e-01   8.5722291e-01   5.0707631e-01   9.8261763e-01  -8.1025314e-01   1.2169801e+00  -3.5699175e-01  -4.0746147e-03   1.2324096e-02  -5.7029953e-01   1.2673285e+00   9.5723837e-01   3.9914439e+00   2.6278793e+00   1.8870440e+00   1.0688182e+00   1.5690301e+00   2.1202907e+00  -5.2651220e-01  -1.9770153e+00  -7.6871782e-01  -1.4478583e+00   3.7347828e+00   3.5294562e+00  -7.6790790e-01  -1.4928035e-01   2.9127150e-01   4.3620829e+00  -3.1072365e+00  -1.2511842e+00  -6.1041916e-01   6.7197847e-02   1.5125804e+00   2.3369365e+00   7.1251979e-01  -1.3697250e-01   1.4887067e+00   4.3458387e-01   1.1407893e+00  -5.7892787e-01   8.2310764e-01  -6.0033902e-01
   1.0891296e+00   5.2320807e-01   6.3109650e-01  -5.9581172e-01   8.8477784e-02  -4.5656233e-01   1.3830273e+00   4.5920134e-01   2.3192567e+00   3.5139141e-01   3.4850290e+00   1.5791819e+00   1.2019270e+00   3.6322104e-02  -1.8354254e+00  -8.4975798e-01   5.9292283e-01   4.9025059e-01   6.7709613e-01  -1.7386899e+00   5.2769697e-01   8.4624906e-01  -3.2604529e+00  -3.1869523e+00   2.8029205e+00   2.1092235e+00   9.4493930e-01  -1.0313547e+00  -1.0263717e+00   3.6812323e-01  -1.1307014e+00  -1.9352957e+00   1.3925201e+00  -5.7806634e-01   2.4741260e-01   1.0483955e+00   1.4229430e+00   3.4725791e-01   8.6366232e-01  -1.3991706e+00   1.9075254e+00  -1.8990355e+00  -1.6279870e+00  -8.0172147e-02   8.9902923e-01   6.3758219e-01  -9.9218316e-01   2.4489535e-01   4.6779655e-01   1.0876307e+00   6.9199982e-01   1.0581781e+00  -7.5965843e-01   1.2523313e+00  -4.6159288e-01  -3.7874814e-01   9.3415570e-02  -8.2477698e-01   1.4244586e+00   9.6723106e-01   4.0416590e+00   2.5351888e+00   2.5011854e+00   1.3225472e+00   1.5589926e+00   1.8178013e+00  -6.5772401e-01  -1.7762579e+00  -7.6676437e-01  -1.4474559e+00   3.9824221e+00   2.5738100e+00  -7.3323841e-01  -1.1046092e-01   4.6478080e-01   3.5218637e+00  -3.5588442e+00  -6.1546752e-01  -9.8261218e-01  -6.1051506e-01   1.6446774e+00   2.1417549e+00   8.2643654e-01  -8.1782517e-02   1.6081244e+00   3.0378402e-01   1.0744459e+00  -1.3166704e+00   7.5886557e-01  -3.3179184e-01
   1.0994817e+00   3.9597950e-01   9.6496843e-01  -4.4602711e-01  -5.3521399e-01  -7.9765940e-01   1.8581511e+00   4.9212992e-01   2.4094659e+00   2.5536841e-01   3.6990860e+00   1.9705285e+00   1.2682555e+00   4.8899852e-01  -1.8443827e+00  -6.1380082e-01   6.8249105e-01   2.2611027e-01   8.3052182e-01  -1.6209719e+00   4.5098902e-01   7.0076539e-01  -2.3638520e+00  -3.0685572e+00   3.0474401e+00   1.5542517e+00   9.1352829e-01  -1.1467342e+00  -1.0119506e+00   6.9756837e-01  -4.5855907e-01  -2.4679225e+00   1.3345463e+00  -1.6807128e-01   2.0313383e-02   1.3338813e+00   1.4965478e+00   1.3272237e-01   7.5066017e-01  -1.5609513e+00   2.0113748e+00  -2.7135964e+00  -1.7904494e+00   2.6251090e-02   4.7679438e-01   5.9905561e-01  -1.1814258e+00   2.2815944e-01   3.1225768e-01   1.1682253e+00   4.8995908e-01   1.0303943e+00  -9.4100057e-01   9.4078012e-01  -7.3365032e-01  -7.2509719e-01  -1.4196511e-01  -1.0475323e+00   1.2949636e+00   6.7298183e-01   3.7604476e+00   2.0791011e+00   3.0142077e+00   1.3604734e+00   1.5781456e+00   1.4973587e+00  -8.3231959e-01  -1.5686066e+00  -9.2657132e-01  -1.5060499e+00   4.4267989e+00   1.5380604e+00   3.6392431e-02   3.6622393e-01   1.2007637e+00   2.4343660e+00  -3.3718406e+00   6.6136515e-01  -1.5272399e+00  -1.6618863e+00   1.6094316e+00   1.7867556e+00   9.0898108e-01  -9.3049303e-02   1.5739890e+00   7.4917221e-03   6.8215187e-01  -2.3058305e+00   7.2524902e-01  -1.1941568e-01
   1.0120300e+00   4.8227879e-01   9.1240847e-01  -3.2769495e-01  -1.0950528e+00  -4.7664798e-01   2.1016560e+00   8.2745379e-01   2.3152425e+00   1.3531646e-01   3.7471162e+00   2.2935135e+00   1.3158351e+00   1.0862287e+00  -2.0323881e+00  -2.7531762e-01   1.0040128e+00   2.8635240e-02   6.8982268e-01  -1.8156591e+00   3.3266768e-01   8.8770261e-01  -2.0593560e+00  -3.3477297e+00   3.3168186e+00   1.8376744e+00   1.0044171e+00  -1.0396712e+00  -1.0656091e+00   8.5648297e-01   7.1294250e-03  -2.6211269e+00   1.2825969e+00   3.2668066e-02  -1.6722852e-01   1.2284400e+00   1.3892066e+00   7.9606310e-03   7.6144457e-01  -1.5173270e+00   2.1474589e+00  -2.6335534e+00  -1.9179967e+00  -9.8845613e-02   3.8758470e-01   7.0918376e-01  -1.2972077e+00   7.4572967e-04   2.6974352e-01   1.2456738e+00   3.3081283e-01   1.0994290e+00  -9.8158348e-01   8.3098249e-01  -9.4030938e-01  -9.5627512e-01  -2.2981646e-01  -1.0858841e+00   1.3352986e+00   4.7414141e-01   3.6279491e+00   2.1726776e+00   2.9726297e+00   1.3512972e+00   1.0116697e+00   1.1890196e+00  -8.8999625e-01  -1.4267390e+00  -1.2014452e+00  -1.6362962e+00   4.3855616e+00   1.0760335e+00   5.2826002e-02   7.1381726e-02   9.5778893e-01   1.7772333e+00  -3.9671847e+00   2.6634304e-01  -1.9169571e+00  -2.4334746e+00   1.3713819e+00   1.1815839e+00   7.7565308e-01   9.2337250e-02   1.5987396e+00  -3.9937958e-02   5.0530102e-01  -3.2057495e+00   5.6149849e-01  -3.4383667e-03
   1.0397831e+00   5.9416439e-01   9.1649276e-01  -2.1803644e-01  -8.1550728e-01  -5.0393872e-01   1.9548973e+00   9.2054237e-01   2.6413382e+00   4.3826378e-01   3.7515414e+00   2.7276006e+00   1.3337842e+00   1.4329475e+00  -2.1272388e+00   8.7044415e-02   1.4444769e+00   6.8412172e-02   8.9467856e-01  -1.5184758e+00   4.8121562e-01   4.2291966e-01  -1.7840318e+00  -3.3330308e+00   4.3410753e+00   1.7777185e+00   1.6670372e+00  -9.2815047e-01  -1.2751111e+00   1.2285673e+00   5.0897215e-01  -2.8583214e+00   1.2793485e+00   4.2597906e-01  -1.1426652e+00   1.2006647e+00   9.9831862e-01  -1.2402378e-02   4.3629293e-01  -1.6497894e+00   2.4558915e+00  -3.2675233e+00  -2.2106282e+00  -1.0123645e-01   1.0288179e-01   7.0396194e-01  -1.7416682e+00  -1.4084750e-02   6.9815904e-02   1.3859762e+00   3.6031802e-01   9.7811243e-01  -7.7850999e-01   6.1471518e-01  -9.8197161e-01  -1.4492694e+00  -2.6143209e-01  -1.0650985e+00   1.3500140e+00   5.9873583e-01   3.3766020e+00   2.0585734e+00   3.1826046e+00   1.5227041e+00   8.4523527e-01   7.9238827e-01  -1.0240821e+00  -1.2100349e+00  -1.1918045e+00  -1.4673306e+00   4.5496334e+00   2.9069676e-01   5.6614856e-02   2.0538956e-01   8.3053304e-01   8.5859169e-01  -4.2370640e+00   6.6086183e-01  -2.3351119e+00  -2.9052212e+00   1.3559564e+00   8.3917022e-01   5.9860832e-01   4.8506303e-02   1.5612135e+00  -2.9480681e-01   1.2388292e-01  -3.9061179e+00   4.6048087e-01   3.5766979e-01
   9.6464229e-01   6.0532881e-01   1.0645712e+00  -1.5863722e-01  -5.3271741e-01  -9.0216358e-01   2.0381054e+00   8.9252843e-01   3.0134525e+00   7.1234101e-01   3.8088793e+00   3.0721664e+00   1.4901225e+00   1.6796786e+00  -2.1318030e+00   3.9413754e-01   1.6554938e+00   2.8310786e-02   1.2070715e+00  -1.1516592e+00   7.9207649e-01  -9.2708765e-02  -1.2990224e+00  -3.2010314e+00   5.1995201e+00   1.1016567e+00   2.1682378e+00  -1.0977501e+00  -1.2852381e+00   1.6615261e+00   1.0142853e+00  -3.0581061e+00   1.1818402e+00   6.9789009e-01  -2.4186993e+00   1.0897156e+00   4.9157855e-01   4.7789437e-02   1.1254925e-01  -1.7684612e+00   2.9364761e+00  -3.9839282e+00  -2.7596693e+00  -2.6463608e-01  -5.7646249e-01   5.4446260e-01  -2.4691219e+00  -2.8199809e-01  -3.0354259e-01   1.5060832e+00   3.5129276e-01   7.6430599e-01  -7.2932085e-01   1.6248359e-01  -1.0115204e+00  -2.0386533e+00  -4.7792076e-01  -1.1662428e+00   1.2183979e+00   5.2280133e-01   3.1891873e+00   1.7433434e+00   3.7639682e+00   1.6686016e+00   9.1928890e-01   3.2236157e-01  -1.3138344e+00  -1.0924160e+00  -1.1833214e+00  -1.2120802e+00   4.8560665e+00  -5.7240410e-01   4.2304608e-01   6.5169197e-01   9.3781560e-01  -2.1323555e-01  -3.9854003e+00   1.6741260e+00  -2.8606992e+00  -3.3326070e+00   1.4013321e+00   5.9388692e-01   5.3112701e-01  -1.1855690e-01   1.3957217e+00  -6.1696052e-01  -3.0078392e-01  -4.6705847e+00   2.3520125e-01   7.4548355e-01
   1.0352715e+00   8.8100815e-01   1.0435343e+00  -7.3224623e-02   9.1005540e-02  -6.4849946e-01   1.8173497e+00   8.9964497e-01   3.4026181e+00   1.3175284e+00   3.7058117e+00   3.2935264e+00   1.4365349e+00   1.8779588e+00  -1.8751169e+00   9.1073440e-01   2.0660248e+00   1.3775761e-02   1.4914565e+00  -5.0029318e-01   1.3964454e+00  -5.9196418e-01  -1.1386548e+00  -3.1821623e+00   6.4646161e+00   1.5301393e+00   3.1359032e+00  -5.5202759e-01  -1.3133442e+00   2.0325803e+00   1.5128167e+00  -2.9909144e+00   1.0522635e+00   1.0232613e+00  -3.1897403e+00   1.0019819e+00   5.9519744e-02   2.7875176e-01  -1.1513133e-01  -1.7815869e+00   3.2245195e+00  -4.0079065e+00  -3.4889120e+00  -6.8535886e-01  -1.2915261e+00   3.0744836e-01  -3.3286272e+00  -8.5035441e-01  -8.2548032e-01   1.4518162e+00   3.0609222e-01   4.6451833e-01  -6.1762593e-01  -1.0204739e-01  -1.0153676e+00  -2.4654074e+00  -4.8438704e-01  -1.0386486e+00   1.2762608e+00   6.5647219e-01   3.0699050e+00   1.7376956e+00   3.9382610e+00   1.7650435e+00   8.9163127e-01   1.9866571e-02  -1.5268331e+00  -9.7656008e-01  -9.1587950e-01  -7.4710199e-01   5.1507611e+00  -7.1466691e-01   7.0189906e-01   7.6089661e-01   1.1477099e+00  -6.4463397e-01  -4.1559530e+00   1.7916483e+00  -3.0364754e+00  -3.4010525e+00   1.3280604e+00   3.8591463e-01   4.4131477e-01   6.4065503e-03   1.3522467e+00  -7.1175019e-01  -4.3264507e-01  -5.1026673e+00   1.4167409e-01   1.0952698e+00
   7.3315872e-01   6.9818087e-01   9.3382002e-01  -1.4614694e-02  -5.7726714e-01  -6.9244411e-01   1.9527480e+00   1.2254904e+00   3.1806218e+00   9.2795204e-01   3.5863465e+00   3.3073786e+00   1.5690319e+00   2.3682199e+00  -2.4470135e+00   8.0529712e-01   2.3725094e+00  -1.3844339e-01   1.2894991e+00  -8.5078476e-01   1.1238476e+00  -9.5319090e-02  -6.4146643e-01  -3.2454813e+00   6.2871865e+00   1.0046507e+00   2.6813397e+00  -1.0692021e+00  -1.2228426e+00   2.0828982e+00   1.6866245e+00  -2.9710624e+00   9.0486527e-01   8.9265039e-01  -4.2222660e+00   2.6540309e-01  -4.4710632e-01   1.8668099e-01  -2.9427850e-01  -1.7947180e+00   3.2774887e+00  -4.3212434e+00  -3.5720184e+00  -9.0006986e-01  -1.5327487e+00   2.9874289e-01  -3.5315374e+00  -1.0975167e+00  -8.5376396e-01   1.6190060e+00   1.0450623e-01   4.0825467e-01  -6.3970397e-01  -6.1041911e-01  -1.0747654e+00  -2.7304852e+00  -6.9130739e-01  -1.0811722e+00   1.0589577e+00   1.8854555e-01   2.6352518e+00   1.2661136e+00   3.7956076e+00   1.4132351e+00   3.1906880e-01  -5.7915897e-01  -1.6225405e+00  -9.4418921e-01  -1.2737206e+00  -9.1032214e-01   4.5884474e+00  -1.4443375e+00   4.7227311e-01   4.9479779e-01   5.5796103e-02  -2.0215436e+00  -4.0477354e+00   1.7620559e+00  -3.2395434e+00  -3.7158576e+00   1.2140408e+00  -2.8928110e-01  -1.0446965e-01  -1.6284618e-01   1.0370471e+00  -9.3238971e-01  -1.0918413e+00  -5.9266200e+00  -3.1204825e-01   1.0723956e+00
   8.7202447e-01   3.6112238e-01   1.3441126e+00  -5.0930708e-02  -2.5927330e-02  -4.0362639e-01   1.7329983e+00   1.0338559e+00   4.4419296e+00   1.3416991e+00   3.4288221e+00   3.2784180e+00   1.1105570e+00   2.4054423e+00  -2.0209466e+00   1.3069395e+00   2.8282449e+00  -4.1415912e-01   1.4439871e+00  -4.9049343e-01   1.9973653e+00  -4.8605329e-01  -5.9392121e-01  -2.9030541e+00   7.9006467e+00   1.5307636e+00   3.3097147e+00  -5.9590084e-01  -1.5839138e+00   2.1466919e+00   1.6986704e+00  -3.4211293e+00   8.9887308e-01   1.4946147e+00  -4.1600698e+00   9.6545954e-01  -8.7107774e-01   2.8726498e-01  -7.3795761e-01  -1.7547448e+00   3.6159819e+00  -4.7020328e+00  -2.9316159e+00  -5.1698569e-01  -9.7049133e-01   7.1983229e-01  -2.9445830e+00  -5.6162161e-01  -6.5342922e-01   1.5055628e+00   4.9271486e-01   3.7475255e-01  -3.8906665e-01  -3.3727088e-01  -1.0195802e+00  -2.5115372e+00  -2.6943169e-01  -1.1760220e+00   1.2432132e+00  -9.4755492e-03   2.6201251e+00   1.0964686e+00   4.2395904e+00   1.4176072e+00   4.4209090e-01  -7.1604218e-01  -1.3229667e+00  -3.5346918e-01  -7.3917210e-01  -4.9262968e-01   4.5233192e+00  -1.5661300e+00   1.1365362e-01   5.2689156e-01  -1.5952699e-01  -2.5181758e+00  -3.9674881e+00   2.4702128e+00  -3.3453921e+00  -3.4123547e+00   1.2768424e+00  -5.6277500e-02   6.6752913e-02   3.3349857e-02   1.2841491e+00  -5.5816296e-01  -1.0924882e+00  -6.0385309e+00  -4.2578448e-01   1.3494284e+00
   6.2391186e-01   4.6193627e-01   1.3241277e+00  -4.3482726e-02   5.1313803e-02  -4.8857064e-01   1.8294168e+00   1.1791672e+00   4.6884074e+00   1.3760887e+00   3.2230930e+00   3.3268075e+00   1.3246541e+00   2.7139863e+00  -1.8798403e+00   1.5650537e+00   2.6302860e+00  -7.1006863e-01   1.4777854e+00  -3.3106083e-01   2.1425229e+00  -3.3642509e-01  -2.0144239e-01  -2.9140267e+00   8.0369721e+00   1.3354544e+00   3.2872783e+00  -6.7096620e-01  -1.5054375e+00   2.2104139e+00   1.9375046e+00  -3.1533883e+00   6.4746076e-01   1.4563792e+00  -4.7726326e+00   6.2652300e-01  -1.4018528e+00   2.7228372e-01  -1.0714656e+00  -1.7961690e+00   3.6766930e+00  -4.4108334e+00  -3.5475298e+00  -9.9804638e-01  -1.5447724e+00   5.7602207e-01  -3.7383459e+00  -1.2623374e+00  -1.0344360e+00   1.4833796e+00   2.8782323e-01   1.7328587e-01  -3.7798754e-01  -7.0900088e-01  -1.0351000e+00  -2.7296367e+00  -5.9140747e-01  -1.1619329e+00   1.0337439e+00  -2.4074514e-01   2.4707992e+00   1.0254302e+00   4.2536069e+00   1.2570084e+00   3.8908802e-01  -8.7432225e-01  -1.3900529e+00  -2.9957574e-01  -7.4100089e-01  -2.1148764e-01   4.3195880e+00  -1.6663442e+00   4.2058275e-01   7.8368412e-01  -3.3711116e-01  -2.8695576e+00  -3.6152386e+00   2.6756014e+00  -3.8618288e+00  -3.7745332e+00   9.7186688e-01  -4.8876407e-01  -2.0231090e-01   6.6692645e-02   1.0625994e+00  -5.2345646e-01  -1.4475075e+00  -6.4066263e+00  -7.0817426e-01   1.4707509e+00
   5.1261004e-01   3.4363530e-01   1.3897661e+00  -7.4795544e-02   2.6701856e-01  -2.1132306e-01   1.7323030e+00   1.2382690e+00   5.2700725e+00   1.4518101e+00   2.9328630e+00   3.1101426e+00   1.1430076e+00   2.8176393e+00  -1.7183171e+00   1.8303992e+00   2.7385130e+00  -1.0482086e+00   1.4426032e+00  -2.1716746e-01   2.5431631e+00  -1.2359340e-01  -9.9193038e-02  -2.8455812e+00   8.5250272e+00   1.6957915e+00   3.3557664e+00  -4.5881832e-01  -1.6465748e+00   2.1230276e+00   1.7711067e+00  -3.1396910e+00   4.5122749e-01   1.4803091e+00  -4.7499671e+00   7.0829100e-01  -1.8635124e+00   4.0804142e-01  -1.3348446e+00  -1.7216837e+00   3.7292087e+00  -4.0783149e+00  -3.5880448e+00  -1.1530990e+00  -1.5313369e+00   6.7507294e-01  -3.8506291e+00  -1.5035641e+00  -1.1464074e+00   1.3815671e+00   3.0558382e-01   4.9022171e-02  -3.0291202e-01  -7.7456792e-01  -9.8589952e-01  -2.6105316e+00  -5.1939544e-01  -1.1667459e+00   1.0507701e+00  -4.8253984e-01   2.3840666e+00   8.8782818e-01   4.1539231e+00   9.6223560e-01   3.5562456e-01  -1.0317243e+00  -1.2327821e+00  -6.4604733e-02  -4.8107513e-01   1.1445279e-01   3.9120207e+00  -1.4784563e+00   2.5069234e-01   6.8791450e-01  -7.3939281e-01  -3.1029325e+00  -3.5816165e+00   2.6276145e+00  -4.0043048e+00  -3.7574986e+00   7.1941327e-01  -7.0565072e-01  -4.5865597e-01   2.6706944e-01   1.0341807e+00  -2.2072340e-01  -1.4630833e+00  -6.5276724e+00  -9.8545463e-01   1.5025606e+00
   5.0104468e-01   5.1721811e-01   1.2386021e+00  -2.3884583e-02   1.1010984e+00   8.1891135e-02   1.2025023e+00   1.3680670e+00   5.6955469e+00   1.7304141e+00   2.5434341e+00   3.0759256e+00   1.2021833e+00   2.8836081e+00  -1.5366065e+00   2.0083799e+00   2.9184057e+00  -9.3274541e-01   1.5420419e+00   5.6956320e-02   2.6781400e+00  -2.2876432e-01  -8.9740199e-02  -2.4839076e+00   8.9653681e+00   2.1565915e+00   3.7321585e+00  -2.1357479e-01  -1.7711725e+00   1.9737961e+00   1.6027436e+00  -2.7369402e+00   3.8534771e-01   1.3658131e+00  -5.3073575e+00   1.5928573e-01  -2.3987345e+00   4.3009117e-01  -1.7296307e+00  -1.7899802e+00   3.5948839e+00  -3.7425840e+00  -3.7434879e+00  -1.3721528e+00  -1.4929237e+00   5.5937191e-01  -4.2064486e+00  -1.7305284e+00  -1.2452466e+00   1.3244595e+00   3.8710686e-01  -1.6155942e-01   1.7368187e-02  -8.5157172e-01  -7.8611164e-01  -2.6951111e+00  -3.5217828e-01  -8.6222274e-01   9.6014137e-01  -3.9206329e-01   2.1295978e+00   8.4981456e-01   3.6729074e+00   8.2131280e-01   3.0886000e-01  -1.0962373e+00  -1.1509379e+00  -5.2548505e-02  -1.5943605e-01   4.5804556e-01   3.4177836e+00  -1.2405818e+00  -1.2798254e-01   6.0957238e-01  -1.5122529e+00  -3.1392424e+00  -3.5310876e+00   2.0660238e+00  -3.8269505e+00  -3.3600594e+00   6.1684341e-01  -8.8271164e-01  -8.0780705e-01   3.0786524e-01   9.6883642e-01  -3.6094643e-03  -1.6241999e+00  -6.1742938e+00  -1.0976625e+00   1.5879130e+00
   3.4249335e-01   1.9003243e-01   1.2251218e+00  -1.0721747e-01   1.4618425e+00  -3.7810895e-02   8.0244708e-01   1.1318919e+00   6.5170294e+00   1.6887293e+00   2.2462487e+00   2.6811850e+00   9.5045388e-01   2.6541202e+00  -1.6500756e+00   2.0661904e+00   3.0484811e+00  -1.1498625e+00   1.4487235e+00   1.1243046e-01   2.7784621e+00   7.8277319e-02  -2.3155049e-01  -2.2428688e+00   9.1225480e+00   2.0958608e+00   3.5056356e+00  -4.3978268e-01  -1.9631096e+00   1.8423518e+00   1.0113312e+00  -2.8962862e+00   2.7470130e-01   1.4998072e+00  -5.6279227e+00   5.3133629e-01  -2.8985963e+00   5.6348101e-01  -2.0869460e+00  -1.9327845e+00   3.6829575e+00  -4.0523926e+00  -3.4996758e+00  -1.1851278e+00  -1.3291245e+00   7.6190225e-01  -4.2546137e+00  -1.4572100e+00  -1.2074188e+00   1.3885605e+00   6.0786880e-01  -2.9857029e-01   2.9651760e-01  -7.9494013e-01  -6.3134378e-01  -2.6412224e+00  -1.7940727e-01  -9.1871330e-01   1.0427901e+00  -3.8143040e-01   1.9502188e+00   4.9808037e-01   3.6274365e+00   6.6828425e-01   5.6193025e-01  -1.3146609e+00  -9.4684836e-01   2.6547128e-01   2.0598491e-01   8.4976144e-01   2.7108015e+00  -1.4628364e+00  -6.6160292e-01   5.6743966e-01  -2.0455116e+00  -3.5934677e+00  -3.2352773e+00   2.4553792e+00  -3.6708873e+00  -3.0997369e+00   6.7524388e-01  -8.1467790e-01  -1.1844400e+00   2.8377012e-01   8.8179719e-01   2.4100986e-01  -1.7306216e+00  -5.9531659e+00  -1.3312218e+00   1.5619225e+00
   3.1937394e-01   1.4921894e-02   1.4666614e+00  -2.1818240e-01   2.6485321e+00  -2.3913380e-02   5.1979715e-01   8.9784889e-01   7.6821212e+00   2.0182168e+00   1.9062214e+00   2.4447613e+00   7.6897662e-01   2.2884372e+00  -1.0101030e+00   2.3721045e+00   2.8790686e+00  -1.2488232e+00   1.6246974e+00   4.2529657e-01   3.3637380e+00  -2.8921188e-01  -4.2807245e-01  -1.7270475e+00   9.7360656e+00   2.2823317e+00   3.8760375e+00  -2.3926614e-01  -2.1883557e+00   1.6645332e+00   4.2448600e-01  -2.8783209e+00   9.4413183e-02   1.4315608e+00  -5.4463471e+00   9.2986503e-01  -3.3923131e+00   8.2244428e-01  -2.4358798e+00  -1.8494727e+00   3.8220076e+00  -3.6113755e+00  -3.2761695e+00  -1.0087270e+00  -9.3175074e-01   9.6584216e-01  -4.1282646e+00  -1.2596718e+00  -1.1390500e+00   1.2222698e+00   1.0051835e+00  -3.9111369e-01   5.2976675e-01  -4.9622505e-01  -4.1689882e-01  -2.3488904e+00   7.8448826e-02  -9.4986686e-01   1.0679926e+00  -4.5917959e-01   2.1190236e+00   4.6569295e-01   3.8188579e+00   6.2477297e-01   1.1277460e+00  -1.1180673e+00  -7.2452398e-01   4.6413664e-01   8.5152437e-01   1.4043181e+00   2.3901259e+00  -1.0611966e+00  -9.2212018e-01   8.0139838e-01  -2.1082400e+00  -3.1120059e+00  -2.9742458e+00   2.7369473e+00  -3.6928463e+00  -2.5697547e+00   6.0945936e-01  -4.6890695e-01  -1.0288736e+00   4.6210484e-01   9.9668004e-01   8.3335219e-01  -1.3008186e+00  -5.2851316e+00  -1.4414481e+00   1.6959488e+00
   2.1354059e-01   1.1466874e-01   1.2863736e+00  -1.6058126e-01   2.7213482e+00   4.6590786e-02   2.4623894e-01   8.7042134e-01   7.8154726e+00   1.8078015e+00   1.4757702e+00   2.1072574e+00   8.0357019e-01   2.3017361e+00  -7.7116207e-01   2.4983569e+00   2.5593368e+00  -1.5081022e+00   1.4308084e+00   5.2566001e-01   3.0398107e+00   3.5288015e-01  -2.1565866e-01  -1.4190477e+00   8.7596297e+00   2.5517296e+00   3.2560101e+00  -1.8468224e-01  -2.1153703e+00   1.2575408e+00   6.3981113e-02  -2.4670490e+00  -2.7174919e-02   1.3870760e+00  -4.9661486e+00   9.1763374e-01  -3.4110496e+00   6.2519292e-01  -2.5844829e+00  -1.9995388e+00   3.3547169e+00  -2.9296884e+00  -3.3479645e+00  -1.2040593e+00  -1.0015086e+00   7.9963911e-01  -4.4540395e+00  -1.5947906e+00  -1.2853036e+00   1.1028614e+00   8.3997897e-01  -5.5747691e-01   6.4882051e-01  -4.7108101e-01  -3.8652598e-01  -2.2584675e+00   1.1139547e-01  -7.1754858e-01   9.3074084e-01  -4.0658513e-01   1.8148191e+00   3.7600940e-01   3.0713147e+00   4.0034870e-01   1.2865813e+00  -9.4725300e-01  -5.7181423e-01   5.3708690e-01   1.1121985e+00   1.6966285e+00   1.7232664e+00  -6.6625810e-01  -8.2982726e-01   8.9711890e-01  -2.0887634e+00  -2.6870146e+00  -2.5487327e+00   2.4089260e+00  -3.3357496e+00  -2.6871055e+00   3.6134718e-01  -6.7068674e-01  -1.3405088e+00   6.6498107e-01   9.0819911e-01   1.1922469e+00  -1.3548428e+00  -4.8350636e+00  -1.4157141e+00   1.4820144e+00
   6.5022303e-03   1.4340286e-02   1.0581943e+00  -1.4518109e-01   2.7449404e+00   6.8510821e-01  -1.9171652e-01   8.3242335e-01   8.0643976e+00   1.3795193e+00   8.0536483e-01   1.4562246e+00   1.3480364e-01   1.9968752e+00  -6.4003887e-01   2.3954369e+00   2.4287199e+00  -1.6714522e+00   1.0108992e+00   2.8768353e-01   2.6053372e+00   1.0418078e+00  -3.3909166e-01  -1.1402102e+00   8.1335344e+00   3.8441197e+00   2.8254713e+00   2.1632027e-01  -2.1333039e+00   7.2874484e-01  -5.7853499e-01  -2.1494867e+00  -2.6669660e-01   1.2239494e+00  -3.3845303e+00   1.3553363e+00  -3.2197057e+00   7.3703752e-01  -2.4705808e+00  -1.7420576e+00   2.4476477e+00  -1.6573155e+00  -2.7271558e+00  -1.0087731e+00  -4.9144668e-01   9.3382879e-01  -3.7735957e+00  -1.4383527e+00  -9.8770356e-01   8.5820153e-01   7.8690458e-01  -5.7155739e-01   7.7534929e-01  -6.6040149e-02  -3.9569322e-01  -1.5224988e+00   2.3383235e-01  -5.9188017e-01   9.4954627e-01  -6.3290965e-01   1.4677008e+00   8.6042494e-02   2.0253331e+00  -1.7659273e-01   1.2754412e+00  -7.2643294e-01  -1.9051015e-01   6.6914817e-01   1.3204373e+00   1.7685377e+00   6.4943897e-01   8.0650093e-02  -1.3751092e+00   5.0446578e-01  -2.5579057e+00  -1.9684719e+00  -2.5839504e+00   1.5810421e+00  -2.9154082e+00  -2.3320140e+00  -4.3963909e-02  -8.5143294e-01  -1.6528514e+00   1.0159091e+00   8.3819422e-01   1.8298532e+00  -8.8852044e-01  -4.1579859e+00  -1.3750012e+00   1.1672809e+00
  -8.6145902e-02   4.5083412e-01   8.5718477e-01  -5.7473236e-02   3.6893272e+00   8.7167580e-01  -6.1677690e-01   7.5299837e-01   8.0880816e+00   1.3695104e+00   2.2368466e-01   1.3023327e+00   7.8441180e-02   1.6641821e+00   1.3925062e-01   2.3933896e+00   1.8239829e+00  -1.3792639e+00   1.0567720e+00   6.2224477e-01   2.1501948e+00   7.3262254e-01  -1.7317129e-01  -5.8289322e-01   7.4906384e+00   4.5823397e+00   2.9848851e+00   7.4087034e-01  -1.8172935e+00   4.4802387e-01  -7.4664596e-01  -1.3407034e+00  -5.0281894e-01   8.8380714e-01  -2.4312024e+00   1.2439386e+00  -3.0225189e+00   8.2187213e-01  -2.4461154e+00  -1.5163792e+00   1.5650150e+00  -1.1405640e-01  -2.9936685e+00  -1.2273442e+00  -7.9909569e-01   4.8017219e-01  -4.0346989e+00  -1.8757568e+00  -1.1477136e+00   5.1503102e-01   5.9673530e-01  -8.2799969e-01   9.0618724e-01   7.4163270e-02  -3.5262544e-01  -1.2116783e+00   5.4036262e-02  -2.1564733e-01   6.4477364e-01  -6.2349303e-01   1.1728217e+00   1.5627687e-02   1.1733932e+00  -3.9076626e-01   1.6574852e+00  -2.2305088e-01  -1.6471840e-01   4.0106374e-01   1.5733112e+00   2.0283396e+00   1.7303677e-01   8.6983229e-01  -1.0535280e+00   9.3763185e-01  -2.2594460e+00  -6.4587228e-01  -2.1602033e+00   1.0621642e+00  -2.6914069e+00  -1.8591485e+00  -3.9217973e-01  -8.5033095e-01  -1.5185377e+00   1.2207214e+00   6.7208798e-01   2.2387769e+00  -3.9173244e-01  -3.0710065e+00  -1.0686188e+00   1.1658148e+00
  -4.0470829e-01   6.3358134e-01   5.6045977e-01  -2.5146226e-02   3.8360994e+00   5.1949355e-01  -7.9022357e-01   6.3713098e-01   7.7365945e+00   8.3561294e-01  -2.6424486e-01   1.0017697e+00   4.1373756e-02   1.3428131e+00   3.0064897e-01   2.0971519e+00   1.1040112e+00  -1.2569891e+00   8.9692354e-01   5.7978684e-01   1.2750983e+00   9.7600591e-01   1.5664134e-01  -2.5903229e-01   5.9533340e+00   4.3972027e+00   2.3145109e+00   4.8160103e-01  -1.4464748e+00   2.0684702e-01  -1.0651139e+00  -7.6086191e-01  -8.2025740e-01   4.8084197e-01  -1.7294999e+00   1.2766388e+00  -2.8342649e+00   8.4116598e-01  -2.3181955e+00  -1.4111099e+00   8.1539415e-01   9.6645938e-01  -3.3128229e+00  -1.3943830e+00  -1.3127518e+00   2.7963171e-02  -4.4266513e+00  -2.3096593e+00  -1.3287233e+00   3.8607760e-01   2.6965322e-01  -1.0162287e+00   8.7289925e-01  -8.0135578e-02  -4.0496363e-01  -1.0840163e+00  -3.6515322e-01  -6.4701894e-02   2.5304252e-01  -7.2130685e-01   7.5900544e-01  -3.8945902e-01   4.0616486e-01  -7.0192619e-01   1.9884732e+00   2.4874924e-03  -2.7546221e-01   1.0096444e-01   1.5007409e+00   2.1024693e+00  -4.6148714e-01   1.0802196e+00  -6.6672679e-01   1.3867935e+00  -1.9493612e+00   4.9327638e-02  -1.5817135e+00   9.8195818e-01  -2.5677938e+00  -1.8466459e+00  -6.9159195e-01  -1.0261035e+00  -1.7168833e+00   1.2437527e+00   2.9301924e-01   2.3926708e+00  -1.6176767e-01  -2.4351159e+00  -9.7474457e-01   9.8323630e-01
  -4.0387356e-01   5.2096804e-01   6.3262088e-01  -5.6018614e-02   4.4266500e+00   4.5317628e-01  -9.5904974e-01   3.4565245e-01   7.9705964e+00   6.5296434e-01  -6.8648367e-01   6.2811298e-01  -2.9289664e-01   8.3479345e-01   9.3261819e-01   2.1345447e+00   6.4375067e-01  -1.2148324e+00   8.3640567e-01   6.7478828e-01   1.1312756e+00   8.2903391e-01   1.4536701e-01   3.0206521e-01   5.1452538e+00   4.4225036e+00   2.0441884e+00   6.4939975e-01  -1.3713209e+00  -5.7231977e-02  -1.6133467e+00  -5.5388421e-01  -9.9453933e-01   2.8242579e-01  -4.9668434e-01   1.8712259e+00  -2.6261802e+00   9.5132599e-01  -2.1887874e+00  -1.1555273e+00   3.7350792e-01   1.9077463e+00  -2.7879671e+00  -9.8038679e-01  -7.8148631e-01   1.3447020e-01  -3.8062299e+00  -1.8891208e+00  -1.0658471e+00   1.2756391e-01   4.5198165e-01  -1.0046593e+00   9.1212686e-01   3.5132385e-01  -3.4274257e-01  -5.5117658e-01  -1.5573681e-01  -6.9082186e-04   1.5865563e-01  -8.2461529e-01   6.9681004e-01  -5.6148922e-01   1.1064958e-01  -8.0542334e-01   2.4981187e+00   3.8358607e-01  -6.2704763e-02   1.7382454e-01   1.9293361e+00   2.3165289e+00  -9.1861236e-01   1.4473018e+00  -5.2252957e-01   1.6711567e+00  -1.3269980e+00   9.8268614e-01  -1.4002404e+00   9.8477122e-01  -2.1739229e+00  -1.5034013e+00  -8.3121479e-01  -7.0039646e-01  -1.3994895e+00   1.5895364e+00   3.7146490e-01   2.9729652e+00   5.9865963e-01  -1.5944048e+00  -8.3198953e-01   8.8083842e-01
  -5.4605603e-01   4.6517394e-01   4.5269555e-01  -1.4555264e-02   4.1304197e+00   2.0513057e-01  -1.0433317e+00   1.7230603e-01   7.4462415e+00  -2.3462726e-02  -1.0748553e+00   2.5932586e-01  -5.0050791e-01   5.5089007e-01   1.0764573e+00   1.8953151e+00   1.1586808e-01  -1.1735203e+00   5.0930007e-01   4.6828983e-01   2.6982963e-01   1.2249357e+00   3.9038308e-01   6.3060746e-01   3.3419172e+00   4.1242470e+00   1.0367760e+00   4.4059996e-01  -1.0527055e+00  -3.0381218e-01  -2.0147281e+00  -2.5578757e-01  -1.1431022e+00   8.6410391e-02   6.5833850e-01   2.2783713e+00  -2.1789674e+00   8.6215637e-01  -1.9064997e+00  -9.6677258e-01  -2.9796472e-01   2.7523853e+00  -2.3895063e+00  -6.8229240e-01  -5.7058578e-01   6.4370077e-02  -3.3733694e+00  -1.6250585e+00  -8.5232482e-01  -5.7607534e-03   3.0416837e-01  -9.9496229e-01   8.6789376e-01   5.2269523e-01  -4.2297303e-01  -1.8683353e-01  -1.9246469e-01   1.2068663e-01  -7.0332546e-02  -9.5398251e-01   3.2000968e-01  -9.0734421e-01  -5.6918948e-01  -1.0109423e+00   2.6864969e+00   6.1773257e-01   4.9134552e-02   1.4919907e-01   1.9317460e+00   2.2302922e+00  -1.6378661e+00   1.4208725e+00  -2.3441865e-01   1.8853896e+00  -8.3867838e-01   1.5329186e+00  -1.1644438e+00   8.3367415e-01  -1.6875046e+00  -1.4773135e+00  -9.6893567e-01  -6.8684659e-01  -1.3636784e+00   1.8348272e+00   2.5501981e-01   3.2662173e+00   1.0065904e+00  -1.0290809e+00  -6.7094201e-01   6.1319972e-01
  -3.8976154e-01   3.8884278e-01   3.3506055e-01   4.1238448e-02   4.6180301e+00   2.2029916e-01  -1.5008438e+00  -1.2037805e-01   7.3558612e+00  -1.6192934e-01  -1.2950334e+00   5.4874937e-02  -7.4627452e-01   1.4464993e-01   1.3701445e+00   1.8514206e+00   1.1931106e-01  -7.7271341e-01   3.5462732e-01   5.2850120e-01  -5.4855543e-02   1.0792079e+00  -3.3675385e-03   1.0831072e+00   2.3942021e+00   4.0494365e+00   7.6584287e-01   4.9322699e-01  -9.2890440e-01  -3.6822294e-01  -2.8124975e+00  -2.6205832e-01  -1.2274269e+00  -6.1334193e-02   1.3835499e+00   2.8299372e+00  -1.9308706e+00   1.0073541e+00  -1.6984270e+00  -7.7693531e-01  -6.4405039e-01   3.2648023e+00  -1.6756278e+00  -1.1473408e-01   1.3426208e-01   2.2725676e-01  -2.6031483e+00  -7.7716289e-01  -4.6003464e-01  -7.5955194e-02   5.7994612e-01  -9.6535111e-01   1.0427969e+00   1.0346753e+00  -3.2448310e-01   1.8079416e-01   2.7695163e-01   2.7554343e-01  -4.1602605e-03  -8.0079447e-01   2.2501173e-01  -1.0421816e+00  -9.4931717e-01  -9.3289010e-01   2.8485299e+00   8.5323225e-01   1.6337262e-01   1.9762261e-01   2.2778789e+00   2.2805128e+00  -2.2923218e+00   1.4220007e+00  -4.3886973e-01   1.8578428e+00  -5.7090211e-01   2.2081691e+00  -1.3703790e+00   4.7585699e-01  -7.8062928e-01  -7.9532939e-01  -7.8100177e-01  -2.6275355e-01  -1.0559122e+00   2.2338690e+00   3.4107650e-01   3.6509150e+00   1.7203089e+00  -1.6961267e-01  -4.3690701e-01   4.7916255e-01
  -2.6201419e-01   3.3044057e-01   3.4444327e-01   8.9021081e-02   4.5115784e+00  -1.0938259e-01  -1.6489261e+00  -6.0413691e-01   7.0186523e+00  -5.0424970e-01  -1.6592522e+00  -2.9078256e-01  -1.3174838e+00  -3.1516569e-01   1.8743966e+00   1.9189254e+00  -3.5847722e-01  -8.2255260e-01   2.7581111e-01   7.8427877e-01  -4.3481504e-01   1.0638850e+00   3.4869191e-01   1.6110336e+00   1.1332490e+00   3.8857355e+00   1.7340855e-01   6.6008048e-01  -7.0958614e-01  -4.4276658e-01  -2.8277794e+00  -8.4543118e-02  -1.2605292e+00   2.7775514e-01   2.9201441e+00   3.8874961e+00  -1.2022435e+00   8.5376819e-01  -1.4219721e+00  -6.3860947e-01  -1.2526195e+00   3.8158750e+00  -1.0890172e+00   4.0046767e-01   4.0800654e-01   1.7304688e-01  -1.9333847e+00  -2.8291362e-01  -2.7359712e-01  -3.2058002e-01   5.5497278e-01  -9.5436120e-01   9.6651992e-01   1.3605059e+00  -4.5806818e-01   5.5493913e-01   4.2266893e-01   3.7402997e-01  -1.3269428e-01  -7.2113153e-01  -1.4099176e-01  -1.4057756e+00  -1.2985671e+00  -8.7330015e-01   3.3064387e+00   1.1612022e+00   2.6862412e-01   4.0431788e-01   2.5696435e+00   2.3918362e+00  -2.3750106e+00   1.4371397e+00   2.9573567e-01   2.4398384e+00   9.4530579e-01   2.8989184e+00  -9.6216642e-01   1.0775166e+00  -2.1806420e-01  -8.8767328e-01  -8.0725059e-01   7.9490721e-02  -7.1814025e-01   2.5902187e+00   3.9995510e-01   3.9078204e+00   2.2086777e+00   3.0974417e-01  -6.1576652e-02   3.7032320e-01
  -4.5816821e-01   8.1551934e-02   3.1640532e-01   1.0785827e-01   3.6922213e+00  -2.6765513e-01  -1.2707115e+00  -6.0462234e-01   5.9084223e+00  -1.3830734e+00  -1.9678534e+00  -6.1386134e-01  -1.7112358e+00  -5.4520545e-01   1.9911720e+00   1.4888503e+00  -9.3135513e-01  -6.8009631e-01  -1.2677978e-01   2.4167386e-01  -1.2141476e+00   1.3239504e+00   7.5392466e-01   1.8943458e+00  -8.2048158e-01   3.3215090e+00  -9.0985722e-01   3.5423860e-01  -1.9647281e-01  -5.4240921e-01  -3.0318420e+00   1.9716143e-01  -1.5775586e+00  -2.3465684e-01   4.3724596e+00   4.0808564e+00  -5.9798779e-01   9.3300094e-01  -8.2776448e-01  -2.9335283e-02  -2.0258718e+00   5.0397608e+00  -3.6585589e-01   7.8556118e-01   8.5234881e-01   2.1943786e-01  -7.6698018e-01   1.2787595e-01   2.1850344e-01  -5.4005599e-01   3.7290164e-01  -6.8655130e-01   5.9678034e-01   1.5202995e+00  -6.7222998e-01   1.2675682e+00   2.7832657e-01   2.7978921e-01  -4.7672919e-01  -1.4343477e+00  -4.3188223e-01  -1.9219239e+00  -1.6789780e+00  -1.2711119e+00   3.1776485e+00   1.3698762e+00   2.8634016e-01   2.0351044e-01   2.2649690e+00   1.9058599e+00  -2.8878230e+00   1.3759136e+00   8.1066980e-01   2.5055520e+00   1.4896181e+00   3.3318494e+00  -9.0318703e-01   9.1156337e-01   1.0258079e-01  -7.3174258e-01  -1.0074549e+00   2.5105032e-02  -4.0903250e-01   2.8864893e+00   2.2930809e-01   4.1339183e+00   2.8347085e+00   5.7304195e-01   9.4205981e-03   7.4276174e-02
  -2.9493087e-01   3.2433114e-01   2.6557163e-01   2.5407239e-01   3.7603218e+00  -6.6202513e-01  -1.2717077e+00  -8.1412159e-01   5.1244730e+00  -1.4849563e+00  -1.9747582e+00  -3.9477049e-01  -1.4572389e+00  -5.9005346e-01   2.6263735e+00   1.6524342e+00  -1.4542716e+00  -3.0244669e-01  -1.5047100e-01   4.5200620e-01  -1.6263315e+00   9.9566405e-01   8.6620186e-01   2.3494356e+00  -2.3998708e+00   2.5341897e+00  -1.3793555e+00   2.7742310e-01   3.6324774e-01  -3.7393506e-01  -3.1058381e+00   5.6222740e-01  -1.6245373e+00  -2.8836954e-01   4.7006122e+00   4.2412318e+00  -5.5541343e-02   7.9620884e-01  -5.5883390e-01   1.6167374e-01  -2.3291207e+00   5.7594825e+00  -1.7648538e-01   9.3542191e-01   8.9093223e-01   1.7007040e-02  -5.0632357e-01   4.2165791e-01   3.0404785e-01  -6.5798290e-01   3.5219585e-01  -6.4921715e-01   5.4768909e-01   1.7861559e+00  -7.4669018e-01   1.3203401e+00   3.4918293e-01   4.5185951e-01  -6.9702300e-01  -1.3668905e+00  -4.8799337e-01  -1.8145501e+00  -1.7335225e+00  -8.8913443e-01   3.2666095e+00   1.7676505e+00   9.9472290e-02   5.7492901e-02   2.2936328e+00   1.8217811e+00  -2.9115500e+00   1.2755287e+00   1.6673498e+00   3.0887775e+00   2.5811588e+00   4.1904270e+00  -5.6463841e-01   1.0653290e+00   6.4698809e-01  -5.4799389e-01  -8.5515985e-01   3.2171915e-01   3.1418316e-01   3.2286386e+00   2.2064933e-01   4.1822231e+00   3.2506615e+00   1.0993076e+00   4.2822643e-01   1.1158725e-01
  -1.8577870e-01   6.8129821e-01  -5.0872945e-02   4.2404520e-01   3.8622811e+00  -1.2293928e+00  -1.5856253e+00  -1.1225238e+00   3.9086385e+00  -1.5554843e+00  -2.0685999e+00  -2.6526654e-01  -1.4675889e+00  -8.9764915e-01   2.7927093e+00   1.4576683e+00  -1.7439401e+00   3.9166095e-01  -2.9599665e-02   8.5129298e-01  -2.3140691e+00   4.5715287e-01   1.1616430e+00   2.8355610e+00  -3.7669442e+00   1.7715274e+00  -1.5531259e+00   1.2043201e-01   1.0678265e+00   2.9918434e-02  -2.8485634e+00   1.1090417e+00  -1.6945264e+00  -2.9989648e-01   4.4458228e+00   4.1196048e+00   5.1529112e-01   8.4035249e-01  -2.2811812e-01   2.7768515e-01  -2.8647426e+00   6.0527285e+00  -4.8452474e-01   8.4969420e-01   1.0968318e-01  -6.8544434e-01  -7.8254766e-01   3.7597499e-01   8.9850654e-02  -7.1514408e-01   1.2431595e-01  -8.1732859e-01   4.9540908e-01   1.6068176e+00  -8.3256174e-01   1.0557687e+00   1.5122395e-01   7.0364344e-01  -1.0107763e+00  -1.1466088e+00  -9.6909600e-01  -2.2432688e+00  -1.9730528e+00  -6.2690992e-01   3.3620500e+00   1.7924610e+00  -4.0522867e-01  -3.4584705e-01   2.1530507e+00   1.7268591e+00  -2.7489951e+00   8.7489097e-01   2.6275361e+00   3.7461176e+00   3.6620261e+00   4.4620281e+00  -4.9619525e-02   1.4754226e+00   1.3320605e+00  -1.7738299e-01  -5.5248158e-01   5.2203227e-01   6.0294344e-01   3.1737359e+00  -1.2731857e-01   3.6860723e+00   3.3587696e+00   1.5546067e+00   8.7334197e-01   2.0666730e-01
   7.8100199e-02   8.6572373e-01  -1.9700604e-01   5.5952951e-01   3.3455737e+00  -1.0629252e+00  -1.6074469e+00  -1.3799941e+00   3.1069924e+00  -1.4850624e+00  -1.9480760e+00  -2.7372931e-01  -1.6390408e+00  -8.4498501e-01   3.1974335e+00   1.8803662e+00  -1.7784603e+00   4.8555464e-01  -1.9487851e-01   1.1053628e+00  -2.1115349e+00   7.3155398e-01   8.5880510e-01   2.8384282e+00  -4.9812316e+00   1.8511592e+00  -1.9182939e+00   3.5080816e-01   1.5547588e+00   2.8592631e-01  -3.0641588e+00   1.1937498e+00  -1.8680530e+00  -1.0196537e-01   5.1588741e+00   4.7670021e+00   1.1690201e+00   8.9653226e-01   2.5251351e-01   4.7969340e-01  -3.0434993e+00   6.9082587e+00  -3.0144998e-01   7.5326387e-01   2.6587689e-02  -8.3680909e-01  -4.6404754e-01   3.9834688e-01   1.0552282e-02  -8.3565970e-01   3.5484365e-02  -7.2765286e-01   2.4234098e-01   1.9267271e+00  -1.0202931e+00   1.1891514e+00   4.2897291e-01   7.2578298e-01  -8.5164623e-01  -1.0100999e+00  -8.1061758e-01  -2.0231308e+00  -1.9569621e+00  -2.9144212e-01   3.0286906e+00   2.0134757e+00  -6.9979025e-01  -4.0753366e-01   2.2365989e+00   1.7211222e+00  -2.5753003e+00   1.3177491e+00   3.3851685e+00   3.7659632e+00   4.9291185e+00   5.3524755e+00  -3.3922887e-02   1.3258644e+00   2.1872461e+00   2.1644577e-03  -4.2152404e-01   7.8991263e-01   1.1577623e+00   3.8279743e+00  -9.6474530e-02   3.7271255e+00   3.8388038e+00   1.6092255e+00   1.1949586e+00   5.0757858e-02
   2.4153490e-01   4.5196255e-01  -1.5813687e-01   5.8859953e-01   2.2737114e+00  -1.4642779e+00  -1.4166953e+00  -1.3265007e+00   1.9083834e+00  -2.1404382e+00  -1.6992943e+00  -9.7914276e-02  -1.6126205e+00  -6.2792317e-01   2.8861499e+00   1.5590797e+00  -1.6403962e+00   8.2437508e-01  -4.7228626e-01   5.0177326e-01  -2.6872024e+00   7.1524330e-01   9.7415608e-01   2.8735748e+00  -6.4561167e+00   3.9813026e-01  -3.0167941e+00  -3.3210431e-01   1.8507052e+00   5.3694928e-01  -3.2650283e+00   8.7118199e-01  -1.6725330e+00  -1.9159391e-01   4.9778372e+00   4.6962255e+00   1.5422080e+00   6.9623097e-01   4.7476137e-01   8.0784328e-01  -3.0550072e+00   6.4138904e+00   9.0170178e-01   1.4097863e+00   8.6056642e-01  -5.9215845e-01   1.0066871e+00   1.5170279e+00   6.9764985e-01  -7.2793597e-01   1.1833012e-01  -3.5336305e-01   1.4660394e-01   2.0443014e+00  -1.0807859e+00   1.4012963e+00   7.3439869e-01   6.5315399e-01  -9.2788095e-01  -1.3609397e+00  -1.0511008e+00  -2.3334131e+00  -1.8185465e+00  -1.8698963e-01   2.2933239e+00   1.7538491e+00  -6.2775984e-01  -3.2806597e-01   1.8039926e+00   1.0541716e+00  -3.0194023e+00   3.6582933e-01   3.3549828e+00   3.6866328e+00   4.5595457e+00   4.5803230e+00  -9.3780241e-02   1.5636807e+00   2.7383549e+00   2.5641897e-01  -7.1277069e-02   9.1995967e-01   1.4967118e+00   3.8597574e+00  -1.1869917e-01   3.3582371e+00   3.7857489e+00   1.4441099e+00   1.2099760e+00  -4.5049454e-02
   6.0704401e-01   4.3545941e-01   3.0435793e-02   6.0058211e-01   2.3714952e+00  -1.6016165e+00  -1.2219063e+00  -1.5268126e+00   1.3360713e+00  -1.6508860e+00  -1.4613106e+00   1.2955497e-01  -1.5452266e+00  -6.5139589e-01   3.6060956e+00   2.0410603e+00  -1.7802049e+00   1.0196429e+00  -2.6203761e-01   8.4309896e-01  -2.0209066e+00   1.5271691e-01   8.1749871e-01   3.2186312e+00  -6.9378961e+00  -4.0059717e-01  -2.8454267e+00  -2.3953967e-01   2.1660267e+00   9.1198754e-01  -3.0669791e+00   1.0524623e+00  -1.6858334e+00  -1.3777888e-01   4.5744275e+00   4.5664888e+00   1.7581362e+00   6.6704963e-01   5.8253912e-01   9.7202809e-01  -2.9537298e+00   6.5385923e+00   1.2726664e+00   1.4794434e+00   1.1797926e+00  -4.9747774e-01   1.5655988e+00   1.8724602e+00   8.4455647e-01  -8.7339941e-01   3.8873799e-01  -1.0835520e-01  -1.4593178e-02   2.4242563e+00  -1.0430928e+00   1.5345897e+00   1.0724769e+00   5.7197104e-01  -8.5486572e-01  -1.3686787e+00  -7.2496083e-01  -2.0022186e+00  -9.9218332e-01   4.1264292e-01   2.1318287e+00   1.9348913e+00  -7.7979110e-01  -3.3738975e-01   2.0384921e+00   1.0891242e+00  -2.3733155e+00   4.0881475e-01   4.1904726e+00   3.9921793e+00   5.7676625e+00   4.9646278e+00   1.6982010e-01   2.0461659e+00   3.1416026e+00   4.6314822e-01   1.8175100e-01   1.3678732e+00   2.3144755e+00   4.1480995e+00   2.1230562e-04   3.2354829e+00   4.0459914e+00   1.5334885e+00   1.3952532e+00   8.8897884e-02
   6.5961414e-01   7.0711346e-01  -1.6122258e-01   7.2921737e-01   1.4990683e+00  -1.9664056e+00  -9.8439518e-01  -1.5124031e+00  -2.8078960e-01  -1.7813590e+00  -1.1192517e+00   4.7923117e-01  -1.1336363e+00  -3.9073462e-01   3.6397575e+00   1.9258409e+00  -2.0093107e+00   1.4597920e+00  -2.2282221e-01   8.6167183e-01  -2.4332966e+00  -1.3626927e-02   1.0837457e+00   3.1220995e+00  -8.3052932e+00  -1.3961959e+00  -3.3329887e+00  -5.3726419e-01   3.0582306e+00   1.4969443e+00  -2.5726369e+00   1.4563294e+00  -1.6951725e+00  -3.0281738e-01   3.6888148e+00   3.8508359e+00   2.1898925e+00   6.3191090e-01   8.7872104e-01   1.2056495e+00  -3.2153574e+00   6.6197745e+00   8.7018104e-01   1.0125190e+00   2.5802789e-01  -1.0544542e+00   1.2918463e+00   1.4721192e+00   6.0156751e-01  -8.7742835e-01  -2.1372277e-02  -1.4123494e-01  -3.2489990e-01   2.0593925e+00  -1.1657838e+00   1.2740527e+00   7.2949907e-01   6.2661305e-01  -1.0624195e+00  -1.4794924e+00  -8.9784111e-01  -2.0819358e+00  -6.8457439e-01   7.1516013e-01   1.4981158e+00   1.7754752e+00  -1.2484781e+00  -7.5392585e-01   1.4943100e+00   7.0120166e-01  -2.1299088e+00   7.7962330e-03   5.2623304e+00   4.3761512e+00   6.2928795e+00   4.7398711e+00   7.5301695e-01   2.4218486e+00   3.4220778e+00   6.5102437e-01   4.2542460e-01   1.3386453e+00   2.7228586e+00   4.1019450e+00  -3.6862010e-01   2.4736265e+00   3.7635098e+00   1.3388495e+00   1.5660341e+00   1.4289809e-01
   8.0554809e-01   8.8534649e-01  -2.4454587e-01   7.7498614e-01   9.8911709e-01  -2.1396817e+00  -8.2902073e-01  -1.4726711e+00  -1.2129089e+00  -1.5969673e+00  -6.8047197e-01   8.9496961e-01  -7.0712203e-01  -7.6771087e-02   3.7355400e+00   2.1620222e+00  -2.0509171e+00   1.7598796e+00  -1.5394548e-01   8.3083145e-01  -2.2945111e+00  -1.6144184e-01   8.7285161e-01   3.0026925e+00  -9.0468335e+00  -2.0866590e+00  -3.5504330e+00  -8.2181146e-01   3.5538579e+00   1.9312489e+00  -2.4443770e+00   1.6266117e+00  -1.6143549e+00  -3.0474015e-01   2.6751006e+00   3.3693473e+00   2.3638908e+00   5.7603463e-01   9.9242502e-01   1.3209351e+00  -2.9551296e+00   6.6539572e+00   7.6389919e-01   6.3548812e-01  -8.4285503e-02  -1.3115021e+00   1.2430260e+00   1.2599267e+00   5.1223170e-01  -8.1841018e-01  -5.3063297e-02   2.9711345e-03  -4.6896215e-01   2.0246489e+00  -1.1783624e+00   1.0205966e+00   7.1215254e-01   5.6192721e-01  -1.0144844e+00  -1.4295212e+00  -6.5308147e-01  -1.7124838e+00  -1.0815760e-01   1.2584649e+00   8.2641715e-01   1.7022680e+00  -1.6056347e+00  -1.0189757e+00   1.1747428e+00   4.8202240e-01  -1.7693182e+00  -1.8745913e-02   5.7754875e+00   4.4703456e+00   6.4681305e+00   4.7644246e+00   1.0664693e+00   2.5141486e+00   3.6532268e+00   8.8477105e-01   7.3234421e-01   1.4794905e+00   3.1871803e+00   4.1331112e+00  -4.7769094e-01   1.9717593e+00   3.5802377e+00   1.2297382e+00   1.6602488e+00   2.4477583e-01
   1.0996745e+00   1.0184948e+00  -2.0878693e-01   7.5286166e-01   8.8777251e-01  -2.3504913e+00  -7.8503221e-01  -1.6170026e+00  -1.7808111e+00  -1.0271442e+00  -2.1578453e-01   1.2588385e+00  -4.2827492e-01   3.9146433e-02   3.9933944e+00   2.5574458e+00  -1.9705695e+00   1.9474098e+00   1.6970888e-01   1.1857379e+00  -1.7086024e+00  -6.6201696e-01   6.0540297e-01   2.8604064e+00  -9.0180044e+00  -2.7513458e+00  -3.2892873e+00  -8.1082635e-01   3.8235305e+00   2.5144199e+00  -2.1363840e+00   1.6246056e+00  -1.4481812e+00  -7.1385132e-02   1.4387290e+00   3.1116975e+00   2.3807779e+00   6.0854051e-01   9.0907310e-01   1.3200320e+00  -2.5308705e+00   6.1106378e+00   5.0010626e-01   3.1991952e-01  -5.2305615e-01  -1.5033087e+00   9.7298845e-01   1.0967951e+00   2.5677498e-01  -7.9921052e-01   3.5243135e-02   3.9943536e-02  -5.3624904e-01   1.9996336e+00  -1.0730512e+00   6.9650855e-01   8.0989795e-01   4.8102427e-01  -7.9392975e-01  -1.1044367e+00  -3.5995259e-01  -1.3217009e+00   8.0173089e-01   1.9451028e+00   4.4099874e-01   1.5414190e+00  -1.8473277e+00  -1.0633653e+00   1.1811218e+00   5.7320657e-01  -1.0912419e+00  -1.3895579e-01   6.4085461e+00   4.7413263e+00   7.0946709e+00   4.5878530e+00   1.3926711e+00   3.1329141e+00   3.7649353e+00   1.0442814e+00   1.0725833e+00   1.8080554e+00   3.6212053e+00   4.1230683e+00  -4.8880448e-01   1.3811204e+00   3.3592860e+00   1.1045498e+00   1.7340003e+00   4.8057459e-01
   1.2598012e+00   1.2494392e+00  -2.7975962e-01   7.4247409e-01   4.6105538e-01  -2.3963216e+00  -6.0461422e-01  -1.4819861e+00  -2.6397737e+00  -6.8775365e-01   2.4808894e-01   1.6458930e+00   4.6227223e-02   3.6804692e-01   4.0492862e+00   2.8062933e+00  -1.9231088e+00   2.1255511e+00   3.9740517e-01   1.2363340e+00  -1.3506137e+00  -8.7755733e-01   4.2392054e-01   2.5192346e+00  -9.2760200e+00  -3.2725128e+00  -3.2536546e+00  -9.0247119e-01   4.1532178e+00   2.9515863e+00  -1.8501518e+00   1.7695224e+00  -1.3001601e+00  -1.3395032e-01   1.9474747e-01   2.3683011e+00   2.3687746e+00   5.8472518e-01   9.0146639e-01   1.3988636e+00  -2.1839626e+00   5.9167374e+00   6.3070813e-02  -2.7261863e-01  -1.1106427e+00  -1.8441770e+00   5.8546117e-01   5.1824727e-01  -4.7375637e-02  -7.7321064e-01  -6.9752957e-02   8.2361314e-02  -7.0144266e-01   1.7705907e+00  -9.8289859e-01   3.4406806e-01   7.3228526e-01   4.3122413e-01  -6.6026820e-01  -9.3437437e-01  -8.6857349e-02  -8.7980085e-01   1.4223894e+00   2.4321051e+00  -2.8912142e-01   1.3087646e+00  -2.1341844e+00  -1.3149081e+00   8.9740395e-01   4.6897916e-01  -6.0256667e-01  -1.6054240e-02   6.8855372e+00   4.7877137e+00   7.1087321e+00   4.3988245e+00   1.6724522e+00   3.1906622e+00   3.7476359e+00   1.1130161e+00   1.2263336e+00   1.8232645e+00   3.8587389e+00   4.0517771e+00  -6.0237224e-01   7.3625397e-01   3.0230889e+00   8.5550039e-01   1.6720073e+00   6.0954684e-01
   1.6214630e+00   1.5941250e+00  -3.6818200e-01   7.7302574e-01   4.3191053e-01  -1.9792560e+00  -9.0406898e-01  -1.4726351e+00  -3.0396186e+00   1.4826737e-02   5.9887860e-01   1.9439522e+00   1.1481153e-01   5.4028086e-01   4.1591142e+00   3.2222634e+00  -1.4785993e+00   2.3150529e+00   7.2463197e-01   1.6300480e+00  -7.1015293e-01  -1.2125821e+00  -7.6174366e-04   2.2382846e+00  -8.5838769e+00  -2.6259500e+00  -2.6765421e+00  -3.4137812e-01   4.2089643e+00   3.3425382e+00  -1.6290512e+00   1.7604798e+00  -9.9480260e-01   2.3803478e-01  -5.6752328e-01   2.1467140e+00   2.4917354e+00   7.0147199e-01   8.5645758e-01   1.4415118e+00  -1.8418169e+00   5.6599757e+00  -2.9401858e-01  -7.6982620e-01  -1.5966790e+00  -2.1922762e+00   2.3473733e-01   4.4987293e-02  -4.0457881e-01  -8.1415282e-01  -4.5424701e-02   1.2171843e-02  -6.6403495e-01   1.7327428e+00  -8.4698645e-01   3.4877821e-02   9.5288733e-01   5.1049684e-01  -2.5524857e-01  -3.7111168e-01   1.4006276e-01  -3.8377410e-01   1.7770895e+00   2.9355950e+00  -8.7974367e-01   1.1354666e+00  -2.2890968e+00  -1.3764031e+00   9.5398662e-01   6.0880938e-01  -1.8726041e-02   5.1101454e-01   7.0190448e+00   4.6285735e+00   7.1371200e+00   4.4580888e+00   1.6556645e+00   3.0253861e+00   4.0194774e+00   1.5408815e+00   1.4712254e+00   2.0380982e+00   4.0071915e+00   4.1008037e+00  -4.9307589e-01   2.3413341e-01   2.8022022e+00   9.2231866e-01   1.8210721e+00   8.0966970e-01
   1.3218068e+00   1.4476637e+00  -4.7694423e-01   5.9342527e-01  -5.5414671e-01  -2.3188091e+00  -2.0804252e-01  -1.1073556e+00  -4.0907810e+00  -1.6005919e-02   1.1146339e+00   2.0684136e+00   8.8559310e-01   8.5163273e-01   3.6257923e+00   3.0708964e+00  -1.6851941e+00   2.2131656e+00   7.1942334e-01   1.0778930e+00  -6.5604090e-01  -8.3864411e-01  -1.4863497e-01   1.6176312e+00  -9.4541754e+00  -4.1537696e+00  -3.2697910e+00  -1.2442823e+00   4.5138995e+00   3.6601436e+00  -1.4884991e+00   1.9099645e+00  -1.0535804e+00  -4.3703558e-01  -2.7281723e+00   5.7239624e-01   1.9255522e+00   7.3690851e-01   8.0080800e-01   1.4261771e+00  -1.4067284e+00   5.0336377e+00  -1.0116717e+00  -1.4996150e+00  -2.2255382e+00  -2.2090114e+00  -4.9181803e-01  -7.0978875e-01  -6.4869338e-01  -5.9317792e-01  -1.5514178e-01   1.7823213e-01  -9.5839325e-01   1.2808007e+00  -6.4070011e-01  -2.9585027e-01   4.8837357e-01   1.2032769e-01  -1.8389064e-01  -5.5141693e-01   5.2776012e-01  -4.3013882e-02   2.7538812e+00   3.1911460e+00  -1.6496104e+00   6.4146764e-01  -2.4733816e+00  -1.7158278e+00   3.8199471e-01   3.4711254e-01   1.1471327e-01   7.6778795e-02   7.2947094e+00   4.3444170e+00   6.6291073e+00   3.4414555e+00   1.9618169e+00   3.0753381e+00   3.4517078e+00   1.1351013e+00   1.4678501e+00   1.6521207e+00   3.7839861e+00   3.6772853e+00  -8.5110998e-01  -5.1855913e-01   2.1588476e+00   3.6573840e-01   1.2390326e+00   7.3012554e-01
   1.5566515e+00   1.4822308e+00  -1.2710516e-02   4.1764050e-01  -1.4360803e-01  -2.3360780e+00   1.0911544e-01  -1.1070378e+00  -3.7630273e+00   6.7452143e-01   1.5494685e+00   2.4898792e+00   1.2679593e+00   9.2652180e-01   4.3174543e+00   3.4604450e+00  -1.8008059e+00   2.2304382e+00   1.3132137e+00   1.3176559e+00   3.4880893e-01  -1.8272738e+00  -2.0944659e-01   1.5793383e+00  -8.3318006e+00  -4.3235706e+00  -2.5144180e+00  -9.6580134e-01   4.4108827e+00   3.8127171e+00  -1.0686845e+00   1.7839054e+00  -7.9117991e-01  -3.2107478e-01  -3.4598761e+00   1.2024356e-01   1.7080089e+00   6.4571324e-01   4.5968218e-01   1.4912093e+00  -8.1832826e-01   4.6087593e+00  -1.0794772e+00  -1.8037502e+00  -2.3593760e+00  -2.3412139e+00  -4.3550383e-01  -1.1301783e+00  -7.8323459e-01  -7.7935479e-01   7.7942399e-02   2.5284869e-01  -1.0198977e+00   1.2998223e+00  -3.9458015e-01  -3.5504069e-01   4.8747054e-01  -7.7282896e-02  -8.7200997e-03  -4.8375302e-01   1.0995558e+00   5.3096835e-01   3.8982544e+00   3.7674225e+00  -1.8756176e+00   6.6752976e-01  -2.4374566e+00  -1.7589228e+00   4.7284526e-01   5.2520434e-01   1.0217381e+00   6.0659674e-01   7.5522942e+00   4.6897368e+00   6.7032808e+00   3.5291689e+00   2.6906972e+00   3.8015578e+00   2.8855361e+00   1.3511057e+00   1.5132167e+00   2.0651444e+00   4.3806013e+00   3.4005748e+00  -6.8780182e-01  -8.3956069e-01   1.9629576e+00   5.6717285e-01   1.1607834e+00   1.0584751e+00
   1.3286156e+00   1.4228561e+00  -1.1644184e-02   2.2223552e-01  -8.4396720e-01  -2.8182739e+00   4.8143364e-01  -9.5899230e-01  -4.1065427e+00   6.7009786e-01   1.9916175e+00   2.6493540e+00   1.8583256e+00   1.1110228e+00   3.7616897e+00   3.3823930e+00  -1.9488853e+00   2.0220648e+00   1.4600949e+00   1.0049426e+00   3.6877993e-01  -1.6688674e+00  -2.3773068e-01   9.6650022e-01  -8.4125588e+00  -5.2594246e+00  -2.9569134e+00  -1.6200873e+00   4.3513414e+00   3.9920728e+00  -8.9961076e-01   1.5580001e+00  -5.5456876e-01  -3.2451479e-01  -5.0118779e+00  -4.9035233e-01   1.2796694e+00   5.5486971e-01   2.1504698e-01   1.3073397e+00  -4.0390416e-02   3.5948252e+00  -1.7679695e+00  -2.2859163e+00  -3.0388005e+00  -2.4854395e+00  -1.3091154e+00  -1.8158224e+00  -1.1434027e+00  -5.5525058e-01   3.9787640e-02   2.4573212e-01  -1.0530420e+00   8.2371343e-01  -1.7099458e-01  -8.9181523e-01   8.6024600e-02  -3.6935226e-01   1.5447244e-01  -2.0901070e-01   1.3744934e+00   8.6776965e-01   4.6734411e+00   4.1588734e+00  -2.2537236e+00   2.2947536e-01  -2.4816276e+00  -1.8260705e+00   8.5035963e-02   5.3224516e-01   1.2762993e+00   2.3792546e-01   7.5594903e+00   4.6663560e+00   6.2435912e+00   2.6019173e+00   3.0849019e+00   4.2281376e+00   2.1825455e+00   9.5982747e-01   1.5983262e+00   1.9446989e+00   4.0551158e+00   2.8634648e+00  -8.0193320e-01  -1.4968473e+00   1.2375159e+00   2.7568954e-01   7.6990051e-01   1.1281139e+00
   1.5284796e+00   1.3573288e+00   1.8551699e-01   5.1740616e-02  -8.4485539e-01  -2.3236659e+00   5.0836938e-01  -1.0009757e+00  -3.6521995e+00   1.2864519e+00   2.2738632e+00   2.5370960e+00   1.8436970e+00   1.0674684e+00   3.8684812e+00   3.7602656e+00  -1.5982671e+00   1.6401553e+00   1.7464715e+00   1.2152898e+00   1.3208722e+00  -1.7492197e+00  -6.5648313e-01   5.6473989e-01  -7.2242267e+00  -4.5940397e+00  -2.4210531e+00  -1.0662145e+00   3.8898347e+00   3.9365976e+00  -8.2113715e-01   1.1523171e+00  -2.7847760e-01  -2.2931676e-03  -5.2756596e+00  -4.7638619e-01   1.0243374e+00   5.3458223e-01  -5.5576648e-03   1.1518831e+00   4.9502015e-01   2.8664936e+00  -1.8839990e+00  -2.4966607e+00  -2.9858458e+00  -2.3137913e+00  -1.4356995e+00  -2.1634600e+00  -1.3386824e+00  -6.3946879e-01   2.8825239e-01   2.0546312e-01  -1.0046696e+00   9.5041737e-01   1.5184904e-01  -9.1752171e-01   3.4106156e-01  -5.3843100e-01   7.4465476e-01   2.7644963e-01   1.8536600e+00   1.4482312e+00   5.2916473e+00   4.5222199e+00  -2.5222416e+00   3.2184744e-02  -2.1705916e+00  -1.5230290e+00   4.0129630e-01   8.9412870e-01   1.7352723e+00   8.0116933e-01   7.2786578e+00   4.2822302e+00   6.2468135e+00   2.3927132e+00   3.1085799e+00   4.2343005e+00   1.9819648e+00   8.5246414e-01   1.5368830e+00   2.1370507e+00   3.9764777e+00   2.8173229e+00  -5.0898842e-01  -1.6187450e+00   1.0796049e+00   3.4008516e-01   5.5113386e-01   1.1524090e+00
   1.5096994e+00   1.6582304e+00  -4.1441740e-02  -6.4553873e-03  -8.6856350e-01  -1.7764177e+00   2.6719922e-01  -6.8443900e-01  -3.9389935e+00   1.6111782e+00   2.2792386e+00   2.5465319e+00   1.9705488e+00   1.1133979e+00   3.4542245e+00   3.6040262e+00  -1.2624655e+00   1.7198518e+00   1.9304996e+00   1.2471621e+00   1.3898884e+00  -1.8022159e+00  -7.7991510e-01   1.4429547e-01  -6.4288860e+00  -3.6870205e+00  -1.9358503e+00  -6.5476786e-01   3.5410769e+00   3.7639409e+00  -5.4966673e-01   1.2242469e+00  -7.3423691e-02  -5.5244886e-02  -5.8142471e+00  -1.3192575e+00   7.6249593e-01   5.1210777e-01  -1.4605079e-01   1.0267765e+00   5.8098486e-01   2.5332573e+00  -2.5202934e+00  -3.0119772e+00  -3.4121221e+00  -2.6237859e+00  -2.0918877e+00  -2.9826980e+00  -1.6793477e+00  -6.4684865e-01   1.9384820e-01   3.9352141e-02  -8.6042323e-01   6.3277938e-01   4.5016115e-01  -1.1735230e+00   2.2063592e-01  -4.0599600e-01   1.0028227e+00   8.2053563e-01   1.8389369e+00   1.7815791e+00   4.9823340e+00   4.5548557e+00  -3.0129971e+00  -2.1591629e-01  -2.0687360e+00  -1.6799665e+00   3.0756040e-01   1.0041425e+00   1.8815691e+00   1.2840699e+00   6.7938788e+00   3.7126603e+00   5.5105820e+00   2.0729980e+00   2.9331106e+00   3.3103215e+00   1.7801467e+00   9.3806237e-01   1.3551417e+00   1.8582350e+00   3.3253758e+00   2.4422073e+00  -5.1205397e-01  -1.9997545e+00   6.0307697e-01   6.1446400e-01   3.9675916e-01   1.1073149e+00
   1.4489311e+00   1.4080792e+00   3.7649047e-02  -2.2903728e-01  -8.1628196e-01  -1.7076261e+00   2.4405233e-01  -6.6491821e-01  -3.6051462e+00   1.8279835e+00   2.4260178e+00   2.3494062e+00   2.0424186e+00   8.8197494e-01   2.9700509e+00   3.3636257e+00  -8.9301871e-01   1.5759557e+00   2.1103463e+00   1.1679175e+00   1.6831962e+00  -1.9751530e+00  -1.0121312e+00  -2.5761892e-01  -5.4783989e+00  -3.8098438e+00  -1.6463015e+00  -7.0702193e-01   2.9660027e+00   3.6021904e+00  -5.9405098e-01   6.9655511e-01   1.2408041e-01  -5.2432493e-02  -6.6192575e+00  -1.6846718e+00   2.1111892e-01   5.2482649e-01  -4.1302465e-01   7.9222188e-01   1.0915235e+00   1.2150371e+00  -2.6662463e+00  -2.9725826e+00  -3.3983879e+00  -2.4555343e+00  -2.3008874e+00  -3.0779580e+00  -1.7697199e+00  -5.3813742e-01   4.3458885e-01  -5.8227747e-02  -6.7925582e-01   4.7076397e-01   8.5865618e-01  -1.3412074e+00   2.4331255e-01  -5.8332980e-01   1.3908650e+00   1.2474997e+00   2.0065638e+00   1.8991648e+00   5.3457470e+00   4.6563400e+00  -3.1523972e+00  -6.6860920e-01  -1.7640157e+00  -1.4891627e+00   3.9349624e-01   1.2121684e+00   1.9005454e+00   1.0582227e+00   6.0426438e+00   3.2473219e+00   4.8464649e+00   1.1042822e+00   2.9255786e+00   3.3502163e+00   1.4323901e+00   8.6759258e-01   1.3208784e+00   1.8640477e+00   2.7944781e+00   1.9112637e+00  -4.5630253e-01  -2.3280857e+00   2.0194452e-01   7.5575899e-01  -4.4859008e-03   1.0770824e+00
   1.3893614e+00   1.4788332e+00   1.0053349e-01  -3.4848753e-01  -7.8330111e-01  -1.1196619e+00   5.2277225e-01  -4.5921979e-01  -3.4678299e+00   2.1632570e+00   2.3968655e+00   2.0870126e+00   2.3296267e+00   8.7612305e-01   3.1513897e+00   3.4455917e+00  -9.1039099e-01   1.1919482e+00   2.1648595e+00   1.2183853e+00   2.1554798e+00  -1.8266523e+00  -1.0706460e+00  -5.2434693e-01  -5.1101514e+00  -3.3312856e+00  -1.3108273e+00  -2.6928271e-01   2.6113425e+00   3.0400417e+00  -4.0581900e-01   7.6780315e-01   1.0361365e-01  -3.0241067e-01  -6.6250192e+00  -2.5444366e+00  -6.8069167e-02   3.1525190e-01  -4.5309904e-01   5.9900662e-01   1.1342250e+00   1.1630541e+00  -3.0384577e+00  -3.3957189e+00  -3.4823560e+00  -2.4256077e+00  -2.6331962e+00  -3.8466209e+00  -2.0227241e+00  -7.0493693e-01   4.4557358e-01  -1.3697017e-01  -7.1751032e-01   4.9995094e-01   1.1540940e+00  -1.2775981e+00   1.8589251e-01  -6.1838655e-01   1.6530120e+00   1.4720342e+00   2.3503788e+00   2.4487334e+00   5.3159095e+00   4.6459539e+00  -3.3557801e+00  -6.6714468e-01  -1.4940525e+00  -1.4736762e+00   5.5236241e-01   1.4667752e+00   2.0799315e+00   1.7807962e+00   5.8032639e+00   2.6935981e+00   4.7588501e+00   1.1840913e+00   3.1219400e+00   2.6219056e+00   1.1785084e+00   4.4512064e-01   8.3015112e-01   1.5723638e+00   2.5326086e+00   1.6820112e+00  -3.7549813e-01  -2.2815546e+00   2.4025381e-02   1.0033015e+00  -2.7369376e-01   8.7271573e-01
   9.3992712e-01   1.3864315e+00   9.4936722e-03  -4.8447971e-01  -1.4207326e+00  -9.8731238e-01   7.7152707e-01  -2.1258557e-01  -3.4919783e+00   1.7361223e+00   2.3228100e+00   1.8742516e+00   2.4953012e+00   8.9620009e-01   2.5192277e+00   2.9164050e+00  -1.0411390e+00   9.0631181e-01   1.8773985e+00   7.4756149e-01   1.6387333e+00  -1.4249069e+00  -9.9109588e-01  -1.2025555e+00  -5.0767081e+00  -3.2016430e+00  -1.6732505e+00  -4.5950724e-01   2.2338424e+00   2.5846640e+00  -4.3325609e-01   3.7295084e-01  -1.8520346e-02  -4.9256238e-01  -6.4164507e+00  -2.7455270e+00  -3.2775614e-01   2.1804634e-01  -4.8528840e-01   5.0821818e-01   1.1785786e+00   8.0119289e-01  -3.3589363e+00  -3.4847430e+00  -3.7529956e+00  -2.3719501e+00  -2.9273937e+00  -4.2840985e+00  -2.1692971e+00  -6.1295428e-01   2.3443259e-01  -2.2833432e-01  -6.3869884e-01   2.5073723e-01   1.2862944e+00  -1.2547243e+00  -3.2603446e-01  -7.9102386e-01   1.7640042e+00   1.5594634e+00   2.3471073e+00   2.5237742e+00   4.9461082e+00   4.3123047e+00  -3.6095936e+00  -8.2734349e-01  -1.2132999e+00  -1.4187551e+00   1.5093912e-01   1.3848564e+00   1.6190501e+00   1.6512493e+00   5.1343613e+00   2.1744973e+00   3.9628768e+00   6.7599219e-01   3.1254337e+00   2.1844866e+00   4.2445903e-01  -8.5570527e-03   3.3818916e-01   1.0653458e+00   1.8546763e+00   1.1902774e+00  -5.3101247e-01  -2.4436894e+00  -3.6277176e-01   1.1124074e+00  -5.7844340e-01   6.4541320e-01
   8.5042648e-01   1.2218570e+00   2.0020002e-01  -6.3444341e-01  -1.1695458e+00  -7.2362977e-01   9.4253946e-01  -2.0735178e-01  -3.1081713e+00   1.8662227e+00   2.1547809e+00   1.4496129e+00   2.4351628e+00   5.4559495e-01   2.4250360e+00   2.6538011e+00  -9.3249292e-01   6.3933262e-01   1.9552029e+00   8.3692256e-01   1.9729477e+00  -1.6227181e+00  -8.6081600e-01  -1.3323841e+00  -4.2858494e+00  -3.0190367e+00  -1.2877906e+00  -1.6090060e-01   1.6865482e+00   2.0645075e+00  -3.3603919e-01   5.6819354e-02  -6.0404959e-02  -6.3462902e-01  -6.0485952e+00  -2.9457980e+00  -6.4591265e-01   1.8904344e-01  -4.6338320e-01   3.9623426e-01   1.4166911e+00   3.1836673e-01  -3.4921190e+00  -3.3724874e+00  -3.6369762e+00  -2.2473409e+00  -2.9329142e+00  -4.4846211e+00  -2.2589437e+00  -7.1939774e-01   3.8202176e-01  -3.8768077e-01  -5.9536069e-01   1.6555162e-01   1.5868402e+00  -1.1740015e+00  -3.2746488e-01  -8.4140513e-01   1.9536388e+00   1.7536581e+00   2.4887939e+00   2.5688427e+00   4.8523126e+00   4.0994819e+00  -3.4011109e+00  -9.7354258e-01  -9.1752322e-01  -1.2760005e+00   3.9437073e-01   1.6663453e+00   1.7029990e+00   1.7802939e+00   4.6831120e+00   1.7219364e+00   3.9228894e+00   3.0366011e-01   3.0475716e+00   1.8336568e+00   1.7263694e-01  -1.9182428e-01  -4.6934421e-04   9.7750039e-01   1.4817059e+00   8.2749485e-01  -3.9078858e-01  -2.3312016e+00  -3.3149244e-01   1.4190709e+00  -8.6628316e-01   5.1006884e-01
   6.0163725e-01   1.0963959e+00   1.3900457e-01  -6.9829043e-01  -1.4609823e+00  -5.9989195e-01   9.8386111e-01  -1.5198711e-01  -3.0592010e+00   1.5639043e+00   1.8713999e+00   9.9236820e-01   2.3712979e+00   3.3169546e-01   1.8812411e+00   2.1421323e+00  -8.6809208e-01   3.5291134e-01   1.7010045e+00   7.1203703e-01   1.5513437e+00  -1.3385544e+00  -5.9249397e-01  -1.6133086e+00  -4.1985236e+00  -2.9432269e+00  -1.4951039e+00  -1.4060692e-01   1.2018652e+00   1.4644774e+00  -2.6726804e-01  -2.6830398e-01  -1.2289750e-01  -6.4450755e-01  -5.5989032e+00  -3.0150120e+00  -7.6546457e-01   9.5244662e-03  -3.8870101e-01   1.7611901e-01   1.3966046e+00  -2.6407297e-01  -3.6036204e+00  -3.1754069e+00  -3.6727303e+00  -2.1786421e+00  -3.0367541e+00  -4.5607644e+00  -2.3423663e+00  -6.7252206e-01   2.9694485e-01  -5.7147320e-01  -4.3836914e-01  -9.1939845e-04   1.7426162e+00  -1.1990602e+00  -5.1643120e-01  -8.0602891e-01   2.0481838e+00   2.0114037e+00   2.2757673e+00   2.4186517e+00   4.1717492e+00   3.7030807e+00  -3.3103681e+00  -1.1683720e+00  -6.2388977e-01  -1.0850522e+00   3.4310902e-01   1.7540138e+00   1.3307531e+00   1.4671976e+00   4.0647371e+00   1.1921435e+00   3.5995934e+00  -3.1294050e-01   2.9048847e+00   1.3469278e+00  -3.3365008e-02  -6.3569452e-01  -3.7820807e-01   5.8525700e-01   7.7959384e-01   3.5083741e-01  -4.0818526e-01  -2.3598136e+00  -5.9556143e-01   1.6236502e+00  -1.0375249e+00   2.7714594e-01
   4.1002735e-01   7.5264523e-01   2.4917773e-01  -8.1479322e-01  -1.6846956e+00  -2.1878359e-01   1.1505526e+00  -1.8299736e-01  -2.6436824e+00   1.2947276e+00   1.5883954e+00   3.6895791e-01   2.0181890e+00   2.0310428e-02   1.5222572e+00   1.7373725e+00  -6.8475568e-01  -7.8936696e-02   1.3547498e+00   5.4837064e-01   1.5755937e+00  -1.0513789e+00  -5.7164147e-01  -1.9579586e+00  -3.7745640e+00  -2.6218916e+00  -1.5408405e+00   6.0115566e-02   5.9739121e-01   8.1955241e-01  -4.5546994e-01  -8.5964129e-01  -3.5193883e-01  -6.9882467e-01  -4.4560930e+00  -2.5646572e+00  -8.9318752e-01   3.4897956e-03  -1.7681419e-01   1.3471007e-01   1.4687412e+00  -5.5618041e-01  -3.2966217e+00  -2.7320579e+00  -3.2296940e+00  -1.7773859e+00  -2.5290269e+00  -4.3057372e+00  -2.2118526e+00  -6.9702694e-01   3.7104683e-01  -6.4334523e-01  -3.8485372e-01   1.0492879e-01   1.8540582e+00  -8.6792259e-01  -4.7917736e-01  -9.0714014e-01   2.2886712e+00   2.0368785e+00   2.3297225e+00   2.3090021e+00   3.6508491e+00   3.1770330e+00  -3.2077356e+00  -1.2818465e+00  -2.3362985e-01  -7.5501896e-01   4.5681962e-01   1.8740387e+00   9.2849052e-01   1.3730191e+00   3.2679991e+00   4.3799537e-01   3.3936326e+00  -6.8111291e-01   2.4411606e+00   7.5572349e-01  -1.8076127e-01  -9.4622084e-01  -8.3377712e-01   3.4371010e-01   3.0209377e-01   1.4569477e-01  -2.8604332e-01  -2.0553830e+00  -4.0495226e-01   1.7594577e+00  -1.2871290e+00  -1.6588441e-02
   3.5128306e-01   4.7351399e-01   3.2409366e-01  -8.1716177e-01  -1.8745788e+00   8.5180501e-02   1.1308642e+00  -1.6887431e-01  -2.6188664e+00   9.9788886e-01   1.1339633e+00  -2.4354214e-01   1.6101038e+00  -2.9632317e-01   1.0701589e+00   1.1594953e+00  -4.1106930e-01  -2.9853942e-01   1.0573718e+00   5.1227280e-01   1.3130388e+00  -8.9265792e-01  -1.3462773e-01  -1.8823510e+00  -3.4888081e+00  -2.4007269e+00  -1.6325362e+00   2.9955539e-01   4.0536224e-02   1.4086689e-01  -2.9699445e-01  -1.1530938e+00  -4.1681684e-01  -6.8008147e-01  -3.4328959e+00  -2.4887412e+00  -8.8002061e-01  -1.8185594e-01   4.0419764e-02   3.0189274e-02   1.3104049e+00  -1.0456203e+00  -2.8262684e+00  -2.1076033e+00  -2.5672267e+00  -1.4510261e+00  -1.8722386e+00  -3.7642251e+00  -1.9087930e+00  -7.1839873e-01   4.4628138e-01  -7.3527448e-01  -2.4844459e-01   1.0348771e-01   1.9658412e+00  -6.1400117e-01  -2.9018852e-01  -7.3000079e-01   2.3196767e+00   2.1179606e+00   1.9872758e+00   1.9424176e+00   2.7566996e+00   2.5921013e+00  -3.0147868e+00  -1.3958230e+00   1.5232326e-01  -4.6649098e-01   6.3784708e-01   1.9074454e+00   5.7606010e-01   9.3296800e-01   2.6135823e+00  -2.6513037e-01   3.2545999e+00  -1.3552217e+00   1.8844027e+00  -1.0921382e-02   4.9863915e-02  -1.0762779e+00  -1.0827928e+00   1.1094868e-01  -2.6973112e-01  -1.6331043e-01  -8.6862121e-02  -1.7892812e+00  -4.2276197e-01   1.9999745e+00  -1.3676294e+00  -2.8633868e-01
   1.9787953e-01   6.2709150e-01   4.1389216e-02  -7.5193951e-01  -1.5613227e+00   5.0329065e-01   8.0192041e-01  -2.8610593e-01  -2.4882272e+00   9.6093134e-01   5.6995147e-01  -7.7458771e-01   1.2794902e+00  -6.6387334e-01   8.7874135e-01   8.3376436e-01  -3.3083819e-01  -4.1613678e-01   7.0155708e-01   7.6448728e-01   9.6086390e-01  -7.7918292e-01  -1.0323357e-01  -1.9513341e+00  -3.3040761e+00  -1.7285083e+00  -1.2673723e+00   7.4616799e-01  -3.1865322e-01  -4.8733793e-01  -1.0501055e-01  -1.0204605e+00  -6.8239189e-01  -6.1804509e-01  -2.6034003e+00  -2.3830638e+00  -7.7424826e-01  -3.0473627e-01   2.7972095e-01  -1.5596941e-01   8.6456805e-01  -9.2176954e-01  -2.8761677e+00  -1.8769881e+00  -2.5935369e+00  -1.4008434e+00  -1.8921127e+00  -3.6747186e+00  -1.9907861e+00  -7.3203410e-01   3.4121309e-01  -9.8122375e-01   1.4774883e-02   2.4214335e-01   1.9936543e+00  -5.3860538e-01  -3.7369965e-01  -4.3495956e-01   2.3796512e+00   2.4966507e+00   1.7119027e+00   1.8998589e+00   1.5667644e+00   2.1456473e+00  -2.8196601e+00  -1.3268918e+00   2.9356162e-01  -3.1998417e-01   7.5732660e-01   2.1113318e+00   1.8497626e-01   8.6528533e-01   1.9965049e+00  -8.2930597e-01   3.2638651e+00  -1.2354771e+00   1.5103003e+00  -9.8958978e-01   1.9810232e-01  -1.3351791e+00  -1.5506894e+00  -2.9847090e-01  -7.8211402e-01  -4.7066669e-01  -1.5747607e-01  -1.6201961e+00  -3.7910761e-01   2.3233109e+00  -1.2344652e+00  -4.5156607e-01
   9.2812672e-02   8.2643139e-01  -1.9219449e-01  -6.6389037e-01  -1.1788854e+00   8.3062486e-01   5.4338495e-01  -3.5198953e-01  -2.7128535e+00   8.8266928e-01  -1.8445171e-03  -1.2129407e+00   9.3680144e-01  -1.0603940e+00   7.3275196e-01   2.7212572e-01  -2.6432666e-01  -2.4767295e-01   4.5285274e-01   1.0773492e+00   5.5583524e-01  -1.0607427e+00   2.1807707e-01  -1.9200925e+00  -3.0208653e+00  -1.2140900e+00  -7.4330843e-01   1.2191370e+00  -4.6516948e-01  -9.4506741e-01   3.6232855e-01  -7.2813072e-01  -1.0030172e+00  -7.5012839e-01  -1.7411344e+00  -2.5134606e+00  -6.3726897e-01  -3.0338837e-01   6.1299250e-01  -1.5110611e-01   3.2879777e-01  -6.3023182e-01  -3.0299269e+00  -1.6862998e+00  -2.7730124e+00  -1.5462649e+00  -1.8623539e+00  -3.6358196e+00  -2.0568561e+00  -8.0983679e-01   1.1332066e-01  -1.2578174e+00   1.5287825e-01   1.3837254e-01   1.9615482e+00  -4.3827378e-01  -5.2090221e-01  -1.7224617e-02   2.2191054e+00   2.6395382e+00   1.2996412e+00   1.6172471e+00   3.6067469e-01   1.5644876e+00  -2.6188329e+00  -1.2678646e+00   2.7757939e-01  -4.0832943e-01   7.9436135e-01   2.2087223e+00  -4.6000793e-02   6.3888151e-01   1.6838320e+00  -1.2637696e+00   3.3535501e+00  -1.2341316e+00   1.0409684e+00  -2.0186177e+00   4.1573677e-01  -1.2008208e+00  -1.9102680e+00  -6.1664215e-01  -1.1860045e+00  -8.3930136e-01  -2.7582067e-01  -1.5374084e+00  -2.5959218e-01   2.6692679e+00  -1.0690534e+00  -5.6248566e-01
  -2.0608545e-01   4.0263725e-01  -1.4716935e-01  -6.6663676e-01  -1.6122641e+00   3.8821832e-01   6.8483498e-01  -5.6952465e-01  -2.6048912e+00   2.5899085e-01  -4.0180259e-01  -1.8002349e+00   5.9157099e-01  -1.3836592e+00   1.2582364e-01  -3.2133869e-01  -4.0301207e-01  -5.7120044e-01  -4.1627726e-02   8.5514839e-01   2.6866653e-02  -6.9206130e-01   6.5886518e-01  -1.8837563e+00  -3.4254976e+00  -2.0246799e+00  -1.3604947e+00   6.8432318e-01  -7.6036187e-01  -1.4173377e+00   3.7250718e-01  -1.0320401e+00  -1.2572609e+00  -6.7716941e-01  -1.1006645e+00  -1.9170631e+00  -5.7025888e-01  -4.5246240e-01   8.5489767e-01  -2.5051765e-01   3.6092783e-01  -1.1503487e+00  -2.5051081e+00  -9.3718471e-01  -2.3918752e+00  -1.1732522e+00  -1.2887369e+00  -2.8186318e+00  -1.7564850e+00  -5.9819533e-01   1.0604079e-01  -1.2730278e+00   2.4040358e-01   8.3881519e-02   1.8343842e+00  -3.5904694e-01  -6.3818009e-01  -3.0615566e-02   2.0363001e+00   2.4872819e+00   9.8119929e-01   1.0537426e+00  -2.9318039e-01   9.8094415e-01  -2.2368284e+00  -1.4092241e+00   3.6388731e-01  -1.3691190e-01   6.8022672e-01   2.1385699e+00  -5.3706533e-01  -4.3068807e-01   1.1869400e+00  -1.5379824e+00   3.2475568e+00  -1.9952737e+00   7.7923629e-01  -1.9396050e+00   3.3414640e-01  -1.6070850e+00  -2.0694572e+00  -8.9108563e-01  -1.5904390e+00  -1.3003879e+00  -3.3331638e-01  -1.4115466e+00  -3.6506965e-01   2.3986382e+00  -1.1436670e+00  -7.1480163e-01
  -9.2552212e-02  -1.1970074e-01   5.0646516e-02  -7.1988733e-01  -1.3094419e+00   6.3534856e-01   5.1698889e-01  -1.0443165e+00  -1.9168275e+00   2.9244889e-01  -7.3562685e-01  -2.5416282e+00  -2.4334862e-01  -1.9983338e+00   2.8445187e-02  -5.2642941e-01   3.3366296e-02  -8.1273470e-01  -3.9786448e-01   1.0550713e+00   4.7108171e-01  -8.0769981e-01   4.0263104e-01  -1.8369504e+00  -2.5638433e+00  -1.8568804e+00  -1.0126146e+00   1.0250447e+00  -1.1976873e+00  -1.6878667e+00   2.0538370e-01  -1.5269520e+00  -1.4537845e+00  -3.9773767e-01   1.3623120e-02  -7.5822480e-01  -5.2528383e-01  -1.9391794e-01   1.1773230e+00  -1.2944703e-01   5.6275873e-01  -1.5576677e+00  -1.5134686e+00   7.3925000e-02  -1.4020049e+00  -4.0471715e-01  -9.5892046e-02  -1.4638112e+00  -1.2565622e+00  -5.6065733e-01   4.8521829e-01  -1.2543810e+00   3.9559354e-01   5.7249679e-01   1.8043645e+00   1.0740380e-01  -5.8883795e-02   3.0358431e-02   2.3122053e+00   2.4791061e+00   1.0322345e+00   7.8735386e-01  -6.0829226e-01   5.6248285e-01  -1.8002259e+00  -1.4635449e+00   6.4865618e-01   3.9554365e-01   1.1859696e+00   2.3778779e+00  -8.3810777e-01  -1.0618102e+00   4.1205203e-01  -2.2067442e+00   3.4366045e+00  -2.3377262e+00  -1.9890013e-01  -2.2415019e+00   8.2629497e-01  -1.2208442e+00  -2.0087296e+00  -5.8194644e-01  -1.5361444e+00  -1.3156303e+00  -5.5528568e-03  -9.1026853e-01   2.2162305e-01   2.3835709e+00  -1.1297447e+00  -7.7020805e-01
  -1.7927978e-01  -3.0399067e-01   1.2020738e-01  -6.1176534e-01  -1.6085152e+00   2.5519976e-01   6.0526502e-01  -1.1725123e+00  -1.9581297e+00  -1.0542758e-01  -1.2399184e+00  -2.9123012e+00  -5.7636654e-01  -2.0947071e+00  -1.4123952e-01  -8.0178569e-01  -3.4399192e-01  -1.1700734e+00  -7.5304509e-01   1.0742586e+00   7.0933175e-02  -5.2937978e-01   1.1460988e+00  -1.4730947e+00  -3.0031474e+00  -2.3970798e+00  -1.4696403e+00   7.8691155e-01  -1.4439292e+00  -2.1335562e+00   7.0788521e-01  -1.3068981e+00  -1.5968976e+00  -1.5903954e-01   8.2764707e-01  -3.5341127e-01  -2.4341835e-01  -6.4141168e-01   1.2587644e+00  -2.8429950e-01   2.9029114e-01  -1.6801430e+00  -8.9106946e-01   7.3304107e-01  -7.9005047e-01  -7.0763212e-02   5.4407244e-01  -6.7369525e-01  -8.8964037e-01  -4.4480487e-01   3.8835710e-01  -1.1671003e+00   4.7350456e-01   6.0452197e-01   1.5610904e+00   2.2115144e-01  -7.8788801e-02   2.5256558e-01   1.9267484e+00   2.3281487e+00   5.9437720e-01   4.1987196e-01  -1.4424740e+00   7.6108759e-02  -1.4092021e+00  -1.2917841e+00   7.2065961e-01   6.4977453e-01   1.1825885e+00   2.3214033e+00  -9.5701673e-01  -1.8774530e+00   4.1540637e-01  -2.1442090e+00   3.7492124e+00  -2.6379601e+00  -4.1785360e-01  -2.2106652e+00   7.3026769e-01  -1.8321620e+00  -2.2130219e+00  -8.9770757e-01  -1.7542613e+00  -1.6186308e+00   6.2116795e-02  -7.0433297e-01  -5.4585045e-02   1.9903895e+00  -9.5969406e-01  -8.1755094e-01
  -8.2204398e-02  -3.2678270e-01  -1.3136793e-01  -4.7244753e-01  -1.2065168e+00   6.5166876e-01   4.9364938e-02  -1.4618485e+00  -1.9089687e+00   1.9574246e-03  -1.7206535e+00  -3.4275235e+00  -1.2345959e+00  -2.4971813e+00  -2.5202843e-01  -1.0333496e+00  -3.7014468e-03  -1.0167168e+00  -1.0880449e+00   1.3419601e+00   2.0735552e-02  -5.6185756e-01   9.8302618e-01  -1.2307017e+00  -2.6248669e+00  -1.7574309e+00  -9.3552551e-01   1.2022310e+00  -1.4857983e+00  -2.3327195e+00   8.9136701e-01  -9.3841500e-01  -1.7725116e+00  -4.9202983e-02   1.3606897e+00  -9.5993866e-02   6.8347634e-03  -5.4365200e-01   1.5275598e+00  -2.2650109e-01  -1.8893856e-01  -1.5477351e+00  -2.5457004e-01   1.2281156e+00  -3.6171972e-01   1.7889922e-01   1.2292915e+00   1.8801946e-01  -5.7567517e-01  -3.8847554e-01   3.9141657e-01  -1.2267554e+00   6.9043978e-01   9.0432480e-01   1.4304369e+00   4.5584686e-01   2.5244163e-01   6.6757192e-01   1.9152081e+00   2.3986925e+00   2.5264130e-01   1.4832518e-01  -2.4021542e+00  -3.6904908e-01  -1.3345877e+00  -1.2823622e+00   6.7682410e-01   7.4983933e-01   1.3862392e+00   2.3767447e+00  -1.3209879e+00  -2.2474424e+00  -2.0074219e-01  -2.6957161e+00   3.4631641e+00  -2.6553981e+00  -1.1197041e+00  -3.0090947e+00   1.4034790e+00  -1.3490777e+00  -2.1978995e+00  -9.6111282e-01  -1.8708504e+00  -1.7949736e+00   4.3362869e-02  -5.5157024e-01   1.1175295e-01   1.9155132e+00  -7.0984213e-01  -8.4036652e-01
  -1.4904631e-01  -5.1346906e-01  -2.6535563e-01  -3.4355080e-01  -1.5298133e+00   6.7584205e-01  -1.0268465e-01  -1.6932397e+00  -2.0116134e+00  -3.1376948e-01  -2.0010934e+00  -3.8655612e+00  -1.6142545e+00  -2.6414579e+00  -4.5030312e-01  -1.2900776e+00  -2.7340157e-03  -1.1014680e+00  -1.5916287e+00   1.2069115e+00  -3.3990701e-01  -1.5442746e-01   1.0103914e+00  -1.1165506e+00  -3.0437498e+00  -1.7812874e+00  -1.2438403e+00   1.1164582e+00  -1.2701811e+00  -2.4719569e+00   9.6112964e-01  -6.5268891e-01  -1.8900053e+00   3.2002742e-02   1.8054875e+00   2.3848988e-01   3.8963460e-01  -5.3587885e-01   1.8334068e+00  -8.2524562e-02  -5.1427035e-01  -1.4301599e+00   4.8471247e-01   1.6929858e+00  -1.2247087e-02   5.0652569e-01   1.9549919e+00   1.0562456e+00  -1.9548270e-01  -2.3634096e-01   2.5280070e-01  -1.1683000e+00   7.4518746e-01   1.1193911e+00   1.1441326e+00   6.7438447e-01   3.7906036e-01   8.9712173e-01   1.7753276e+00   2.1358912e+00  -2.6281430e-02  -1.5382671e-01  -3.1038911e+00  -8.4552227e-01  -1.3294266e+00  -1.2777226e+00   6.1885511e-01   8.6538456e-01   1.2773454e+00   2.1935060e+00  -1.8692791e+00  -2.8969736e+00  -6.1811159e-01  -3.0428276e+00   2.9749432e+00  -2.8292375e+00  -1.5435812e+00  -3.3390007e+00   1.8151113e+00  -1.1422197e+00  -2.1380525e+00  -1.1038473e+00  -1.7882024e+00  -1.9789679e+00  -2.1222906e-02  -4.4875718e-01   1.1816699e-01   1.5017647e+00  -5.2685849e-01  -8.7514062e-01
  -2.4794131e-01  -5.2795881e-01  -3.0886362e-01  -2.3759354e-01  -1.2974252e+00   6.5938010e-01  -2.4576623e-01  -1.8961342e+00  -1.7575015e+00  -2.5812499e-01  -2.3350426e+00  -4.0720950e+00  -2.0379691e+00  -2.8180160e+00  -2.9901934e-01  -1.2795109e+00  -3.3936066e-01  -1.1536836e+00  -1.8262263e+00   1.2650287e+00  -2.8843947e-01  -7.5182432e-02   1.0136177e+00  -7.8008711e-01  -2.8949125e+00  -1.4388659e+00  -1.0239160e+00   1.1400352e+00  -1.1400294e+00  -2.5179363e+00   1.1627370e+00  -9.5862649e-02  -2.1246741e+00   9.6659545e-02   2.2828965e+00   6.4753889e-01   6.3987725e-01  -4.2470364e-01   1.9541746e+00   9.0492768e-02  -7.8441791e-01  -7.7726622e-01   9.3795052e-01   1.9387736e+00   2.9499991e-01   7.7941088e-01   2.3907882e+00   1.6037354e+00   8.8453701e-02  -1.4017532e-01   1.9577503e-01  -1.0240411e+00   7.6665761e-01   1.3631575e+00   8.2793762e-01   9.1590467e-01   3.4734267e-01   1.0279687e+00   1.5063317e+00   1.8399603e+00  -7.9397223e-02  -2.4691459e-01  -3.4938172e+00  -1.1843690e+00  -1.0458380e+00  -9.3304948e-01   4.1069682e-01   8.0713743e-01   1.2824803e+00   2.1812760e+00  -1.8871767e+00  -3.0340326e+00  -7.4457977e-01  -3.0421425e+00   2.8447429e+00  -2.3269700e+00  -1.8412507e+00  -3.4471838e+00   1.7324949e+00  -9.0685573e-01  -2.1530779e+00  -1.1558500e+00  -1.5513424e+00  -2.1045159e+00  -5.7054074e-02  -1.9353509e-01   1.9901625e-01   1.1708183e+00  -2.8047806e-01  -7.4337131e-01
  -2.3586519e-01  -6.8585797e-01  -4.4063951e-01  -1.3876367e-01  -1.4807758e+00   5.3427279e-01  -4.1919043e-01  -2.0887990e+00  -1.8954139e+00  -2.7981719e-01  -2.4830643e+00  -4.3398400e+00  -2.2964402e+00  -2.9010218e+00  -4.6637364e-01  -1.3471648e+00  -4.0381288e-01  -1.1981539e+00  -2.0895298e+00   1.2291692e+00  -3.7303863e-01   2.9119330e-01   1.0208560e+00  -5.2918463e-01  -3.1216482e+00  -1.5581852e+00  -1.1919960e+00   9.5643952e-01  -9.0702367e-01  -2.4056395e+00   1.3824631e+00   4.2717864e-01  -2.1086576e+00   1.9390319e-01   2.0645105e+00   6.9393905e-01   8.0474996e-01  -4.0605347e-01   2.0117965e+00   1.0867339e-01  -9.2460461e-01  -8.7641022e-01   1.4452401e+00   2.1865829e+00   6.5795806e-01   1.1207501e+00   2.7028296e+00   2.3116672e+00   4.1121284e-01   6.5355518e-02   1.2449376e-01  -8.7871399e-01   7.9674390e-01   1.4748466e+00   5.9435036e-01   9.7015887e-01   5.4053831e-01   1.2498886e+00   1.3171832e+00   1.6553574e+00  -2.8269142e-01  -4.1027516e-01  -3.7537819e+00  -1.3904117e+00  -9.3815718e-01  -8.9515425e-01   2.7428811e-01   8.3297256e-01   1.3103097e+00   2.1230531e+00  -2.0481036e+00  -3.6782303e+00  -8.5857430e-01  -3.2098936e+00   2.5435235e+00  -2.5667331e+00  -2.2621396e+00  -3.5637846e+00   2.0626127e+00  -6.6417884e-01  -1.8669592e+00  -1.1529283e+00  -1.4896565e+00  -2.2793964e+00  -5.4075721e-02  -1.6217938e-01  -1.2331318e-02   6.1767526e-01  -1.5935354e-01  -7.1274307e-01
  -7.1041099e-02  -7.2380370e-01  -5.5755297e-01  -3.2313730e-02  -1.0288359e+00   8.1547479e-01  -9.2378604e-01  -2.2854250e+00  -1.5121533e+00   1.1698869e-01  -2.6987023e+00  -4.4672428e+00  -2.8052499e+00  -3.0309679e+00  -3.1095628e-01  -1.1055363e+00  -3.2693641e-01  -1.1723694e+00  -2.1416895e+00   1.3996893e+00  -2.8012360e-02   3.6352904e-01   6.7379576e-01  -1.7386630e-01  -2.4684900e+00  -7.6291888e-01  -6.4974886e-01   1.2778530e+00  -9.5103282e-01  -2.2557605e+00   1.4962177e+00   9.6219358e-01  -2.0502414e+00   4.1404503e-01   2.1116675e+00   9.8464764e-01   9.2277343e-01  -3.0154268e-01   1.8620329e+00   1.6499736e-01  -1.1855547e+00  -7.4091705e-01   2.1461517e+00   2.4839357e+00   1.3611974e+00   1.5832072e+00   3.2210761e+00   3.1233647e+00   7.9928556e-01   1.9223648e-01   2.1415373e-01  -6.9157623e-01   9.5909380e-01   1.8655848e+00   4.2070283e-01   1.2002488e+00   9.2244891e-01   1.4832008e+00   1.2758409e+00   1.6434128e+00  -3.6463419e-01  -3.5649483e-01  -3.9989623e+00  -1.5049346e+00  -8.2728511e-01  -6.6839083e-01   2.4557008e-01   9.4400220e-01   1.5770322e+00   2.2078626e+00  -2.0647474e+00  -3.7335997e+00  -1.2572964e+00  -3.3542309e+00   2.1021580e+00  -2.2311997e+00  -2.8146112e+00  -3.7362406e+00   2.2567131e+00  -2.6682007e-01  -1.6886082e+00  -1.0530764e+00  -1.3444326e+00  -2.2575941e+00   5.9560442e-02   2.4494159e-02  -7.5078994e-02   1.9778382e-01   5.2814640e-02  -5.6399567e-01
   1.2178685e-01  -4.8792360e-01  -8.3811536e-01   1.5611063e-01  -5.3434703e-01   1.0874194e+00  -1.5398222e+00  -2.3690814e+00  -1.6110557e+00   6.0763383e-01  -2.8655181e+00  -4.4373188e+00  -3.0410016e+00  -3.0666897e+00  -1.8691353e-01  -9.4210853e-01  -2.4624765e-01  -8.8147963e-01  -2.0266579e+00   1.6952566e+00   1.0806805e-01   3.6636552e-01   5.1062572e-01   3.0908645e-01  -2.0256124e+00   9.8345498e-02  -4.5784578e-02   1.6442628e+00  -7.0932133e-01  -1.9798346e+00   1.8407076e+00   1.8944393e+00  -1.8606314e+00   5.0181728e-01   1.6159845e+00   5.8702008e-01   1.0761077e+00  -2.0400523e-01   1.7154078e+00   1.7676927e-01  -1.5787676e+00  -5.8195722e-01   2.3368044e+00   2.3653766e+00   1.5382502e+00   1.6429233e+00   3.1109232e+00   3.4279525e+00   9.3799259e-01   3.0530217e-01   1.0592424e-01  -6.4480350e-01   1.0726250e+00   1.9372639e+00   2.7604116e-01   1.1445768e+00   1.1871721e+00   1.9053806e+00   1.0780782e+00   1.7352058e+00  -6.3333559e-01  -3.4520080e-01  -4.3539600e+00  -1.5461513e+00  -7.6326455e-01  -4.8794629e-01   2.0811776e-02   7.5918950e-01   1.7638393e+00   2.2673119e+00  -1.9393624e+00  -3.7096982e+00  -1.3421336e+00  -3.3837360e+00   1.6060671e+00  -1.9399558e+00  -3.1658319e+00  -4.0797941e+00   2.6575891e+00   3.3001397e-01  -1.3679183e+00  -1.0070955e+00  -1.2718884e+00  -2.3387382e+00   6.2664716e-02  -2.3244963e-02  -3.6956874e-01  -1.3548996e-01   3.2367245e-01  -4.0099144e-01
   1.7584018e-01  -2.6144754e-01  -1.1640626e+00   2.9042211e-01   6.3117607e-02   1.3461988e+00  -2.1149221e+00  -2.4153662e+00  -1.4885910e+00   1.0844513e+00  -2.9346641e+00  -4.2811070e+00  -3.1239766e+00  -3.0568289e+00   7.7485754e-04  -7.1804924e-01  -2.9154041e-01  -5.9406065e-01  -1.9202457e+00   1.8198004e+00   2.0077400e-01   3.8484316e-01   7.1890181e-02   6.2442160e-01  -1.6188427e+00   9.2426852e-01   5.8927523e-01   1.8754971e+00  -4.5388994e-01  -1.6670888e+00   1.9319383e+00   2.7623561e+00  -1.7308802e+00   4.5578504e-01   8.8597260e-01   1.3986664e-01   1.1104042e+00  -3.1648657e-02   1.4613460e+00   2.1363602e-01  -1.9684207e+00  -3.5362567e-01   2.4654833e+00   2.1133285e+00   1.5683732e+00   1.7194318e+00   2.8731893e+00   3.5866382e+00   1.0074947e+00   4.5114133e-01  -2.6181118e-02  -5.5823076e-01   1.2005184e+00   2.0819862e+00   1.3748011e-01   1.1071501e+00   1.2648801e+00   2.1557343e+00   9.1836789e-01   1.7564378e+00  -7.4520412e-01  -2.0455367e-01  -4.5097569e+00  -1.5394606e+00  -7.7477633e-01  -2.8809542e-01  -2.0354597e-01   5.3872589e-01   1.8061321e+00   2.2860392e+00  -1.9685963e+00  -3.5257473e+00  -1.6396166e+00  -3.3444875e+00   7.3151881e-01  -1.4435376e+00  -3.2863937e+00  -4.2085952e+00   2.7188376e+00   8.0854758e-01  -1.1888408e+00  -1.0540603e+00  -1.1416881e+00  -2.4682788e+00  -9.2634418e-02  -1.4761268e-01  -6.7108213e-01  -4.9459423e-01   5.1001578e-01  -2.0650124e-01
   2.9598044e-01   3.7940406e-01  -1.2707606e+00   4.4649671e-01   1.3339916e+00   1.7031579e+00  -2.3353760e+00  -2.3384121e+00  -1.3407070e+00   1.9670385e+00  -2.9299972e+00  -3.7454555e+00  -2.7802799e+00  -2.9326699e+00   1.1844668e+00  -1.8734754e-01  -8.7937342e-01  -2.3497468e-01  -1.3812037e+00   2.3440651e+00   7.2757654e-01  -3.1923011e-01  -9.0735088e-02   1.0937058e+00  -9.5555853e-01   1.9185857e+00   1.8803962e+00   2.6385600e+00   7.8060937e-02  -1.2764915e+00   2.4212809e+00   4.0693174e+00  -1.7111674e+00   8.1824331e-02   4.0338919e-01  -8.0477326e-01   1.2041661e+00   1.9679900e-01   1.1882514e+00   4.6052584e-01  -2.5148871e+00   7.7657050e-01   1.8858605e+00   1.2613430e+00   9.6378575e-01   1.3675715e+00   2.0774527e+00   2.8115864e+00   6.4897250e-01   2.6905812e-01  -3.8160975e-01  -5.9982559e-01   1.0551982e+00   2.0900851e+00  -2.5672595e-02   1.0911118e+00   1.0124092e+00   2.4341436e+00   5.1868238e-01   1.5714118e+00  -5.6989768e-01   2.6687851e-01  -4.3423175e+00  -1.4483334e+00  -5.4788501e-01   3.1766215e-01  -5.9340392e-01  -5.3266684e-03   1.9081905e+00   2.4423081e+00  -1.3641222e+00  -2.4916369e+00  -1.0497775e+00  -2.6515712e+00   5.5656608e-01   7.4748238e-02  -2.8413670e+00  -4.0845461e+00   2.2877839e+00   1.2044720e+00  -1.3548145e+00  -1.0907699e+00  -4.1838513e-01  -2.4531030e+00  -2.9762706e-01  -2.1678625e-01  -6.9493319e-01  -6.3451727e-01   7.9814658e-01   1.8461837e-01
  -1.6232399e-01   4.8382037e-01  -1.5303947e+00   5.2345071e-01   8.2842620e-01   1.3646943e+00  -2.1680506e+00  -2.0715656e+00  -1.8616949e+00   1.6400426e+00  -2.7004776e+00  -3.4021375e+00  -2.2968570e+00  -2.6199226e+00   8.6436587e-01  -4.3409381e-01  -1.4589084e+00  -1.6849423e-03  -1.3308362e+00   1.7453480e+00   1.3133044e-01   2.0382944e-01   1.7207647e-03   1.1323298e+00  -1.6242179e+00   1.7964201e+00   1.4001057e+00   1.9508481e+00   7.9456571e-01  -8.0616169e-01   2.3799919e+00   4.8273224e+00  -1.6503660e+00  -4.7962439e-01  -5.9906454e-01  -1.6476672e+00   1.1443749e+00   4.4525346e-01   1.0763788e+00   6.9501787e-01  -2.6579339e+00   1.1181142e+00   1.3919007e+00   5.6804947e-01   2.6555128e-01   1.1427505e+00   1.2280920e+00   2.1950441e+00   5.2677719e-01   5.2186942e-01  -9.1063555e-01  -5.1086724e-01   7.4670440e-01   1.5135676e+00  -2.8396339e-01   8.5352233e-01   3.5089213e-01   2.3169075e+00  -3.7208987e-02   9.7097509e-01  -6.9209513e-01   6.2921758e-02  -4.0703606e+00  -1.6450544e+00  -6.5337540e-01   3.3085721e-01  -1.0541624e+00  -6.2892234e-01   1.2302412e+00   2.0256114e+00  -1.5415958e+00  -2.5704189e+00  -8.8554689e-01  -2.3069429e+00  -7.2190208e-01   1.0361724e-01  -2.4367304e+00  -3.7018915e+00   1.6611767e+00   1.4066718e+00  -1.2041966e+00  -1.4178699e+00  -3.9019897e-01  -2.7352199e+00  -7.5819972e-01  -5.7414461e-01  -1.2173589e+00  -1.3767948e+00   6.0657895e-01   2.4371251e-01
   1.1250938e-01   3.4870125e-01  -1.3443045e+00   4.9710663e-01   1.7191645e+00   1.8439311e+00  -2.4972685e+00  -2.2160794e+00  -9.1992286e-01   2.4462802e+00  -2.4356056e+00  -3.1389877e+00  -2.3870811e+00  -2.6568684e+00   1.5489008e+00   1.8717338e-01  -1.2774656e+00   8.4172825e-02  -8.4871623e-01   1.9268337e+00   1.1689114e+00  -6.9534946e-02  -6.8617165e-01   1.5886939e+00  -2.4603843e-01   2.8759026e+00   2.3548922e+00   2.5012377e+00   7.4321330e-01  -4.4452319e-01   2.1210449e+00   5.0643677e+00  -1.2494248e+00  -3.3763135e-01  -9.3547644e-01  -1.6331463e+00   9.4852621e-01   6.9847515e-01   6.3730145e-01   7.7007724e-01  -2.4356811e+00   8.8356564e-01   1.9810591e+00   5.4657972e-01   1.0220765e+00   1.6380245e+00   1.4757754e+00   2.5639134e+00   7.9118735e-01   4.9118403e-01  -5.9473877e-01  -2.9737439e-01   7.4274642e-01   1.9135697e+00  -2.2762696e-01   1.0697232e+00   8.9106955e-01   2.2333488e+00   8.6492920e-02   9.0472181e-01  -3.0494024e-01   4.4096652e-01  -3.1790417e+00  -1.2805009e+00  -3.9210947e-01   6.0459735e-01  -9.3123179e-01  -5.2050158e-01   1.7552574e+00   2.2590602e+00  -1.1634552e+00  -1.8593089e+00  -1.2548240e+00  -2.2119771e+00  -1.2911043e+00   7.2670433e-01  -2.3785594e+00  -3.1743857e+00   1.6776162e+00   2.0812043e+00  -8.5366971e-01  -8.6791166e-01   2.1589930e-01  -2.4966351e+00  -4.7582514e-01  -3.0054639e-01  -1.1369185e+00  -1.5819029e+00   5.6577298e-01   4.4523032e-01
  -1.2690690e-01   3.2239593e-01  -1.4066977e+00   5.1079182e-01   1.3025840e+00   1.8300467e+00  -2.4497686e+00  -2.0332230e+00  -6.9436040e-01   2.4196890e+00  -2.1841086e+00  -2.7630632e+00  -2.1427837e+00  -2.2855681e+00   1.4866523e+00   4.9728851e-01  -1.6869577e+00  -1.6074956e-01  -7.7246367e-01   1.5532349e+00   1.0428068e+00   6.4190648e-01  -8.7218616e-01   1.5744215e+00  -2.4381232e-01   3.4627976e+00   1.9334358e+00   2.3513892e+00   8.4764904e-01  -1.0845047e-01   1.8627513e+00   5.2442415e+00  -9.1451635e-01  -1.5596904e-01  -1.1650016e+00  -1.4788110e+00   9.1442454e-01   8.0315789e-01   2.7209241e-01   7.6649779e-01  -2.2046222e+00   8.3428779e-01   1.8463668e+00   1.9157481e-01   1.0639745e+00   1.8964476e+00   8.3168211e-01   2.2997428e+00   7.4172400e-01   6.6106885e-01  -7.7771423e-01  -7.9222874e-02   6.4872180e-01   1.8421041e+00  -4.1805993e-01   9.7925317e-01   6.8603776e-01   1.9789893e+00  -4.8707801e-02   7.4995910e-01  -2.1235036e-01   6.9510995e-01  -2.6924609e+00  -1.1442087e+00  -1.5116248e-01   8.6944187e-01  -8.6445617e-01  -4.7629906e-01   1.6149391e+00   2.1917009e+00  -1.1417173e+00  -1.5859437e+00  -1.2729416e+00  -1.9460101e+00  -1.8838463e+00   1.0870575e+00  -2.2829922e+00  -2.5771179e+00   1.0013824e+00   1.8555088e+00  -7.3341571e-01  -9.3585510e-01   2.6627891e-01  -2.3463780e+00  -4.1612929e-01  -2.2751735e-01  -1.5146643e+00  -2.0974193e+00   4.8895582e-01   5.0879834e-01
  -7.0432386e-02   6.9256290e-01  -1.4995860e+00   5.7530138e-01   2.3153026e+00   2.4170874e+00  -2.7478235e+00  -1.7128909e+00  -4.8619114e-01   3.0152675e+00  -2.0406357e+00  -2.1100053e+00  -1.8135352e+00  -2.0965948e+00   2.1052001e+00   7.5683999e-01  -1.7461391e+00   3.3688800e-01  -1.2703234e-01   1.6635288e+00   1.3998959e+00   6.0771914e-02  -1.1236454e+00   1.9803553e+00   8.5729256e-01   4.7465412e+00   3.0872403e+00   2.9832024e+00   9.7299682e-01   2.0379990e-01   1.9340334e+00   5.9078232e+00  -6.0350307e-01  -5.2562318e-01  -1.5755863e+00  -2.4843164e+00   6.8920694e-01   9.7156818e-01  -1.4638994e-01   9.0921932e-01  -2.4804474e+00   1.1923387e+00   1.5681191e+00  -4.2131840e-01   1.0349226e+00   1.7198109e+00   3.3268526e-01   1.6536544e+00   6.3700894e-01   5.1228136e-01  -9.1145026e-01  -6.7788683e-02   5.4733901e-01   1.6870574e+00  -3.4894276e-01   9.7612913e-01   6.0376758e-01   2.0545733e+00  -3.1185266e-01   6.0267544e-01  -1.5848868e-01   9.7173787e-01  -2.3770928e+00  -1.0116234e+00  -1.0226426e-01   1.1733065e+00  -9.2328453e-01  -8.7098021e-01   1.6579999e+00   2.1544008e+00  -7.6743584e-01  -5.0218152e-01  -1.3840708e+00  -1.6225511e+00  -2.7789020e+00   1.9458693e+00  -1.9437163e+00  -2.5706376e+00   5.8049049e-01   2.3293148e+00  -7.9132997e-01  -9.2244149e-01   5.4754815e-01  -2.2682875e+00  -4.9812726e-01  -2.5177210e-01  -1.5887752e+00  -2.0584605e+00   4.3811418e-01   7.0032461e-01
  -2.9162013e-01   5.9260108e-01  -1.5662194e+00   6.0357842e-01   1.6899916e+00   2.4963208e+00  -2.7163499e+00  -1.4591982e+00  -4.8071110e-01   2.7423656e+00  -1.7485750e+00  -1.7151841e+00  -1.4659795e+00  -1.6795266e+00   1.8690199e+00   8.0944547e-01  -1.8337916e+00   2.9280338e-01  -4.5153732e-02   1.1605864e+00   1.0386578e+00   7.4752372e-01  -1.1138295e+00   2.0843973e+00   7.1048170e-01   5.2982579e+00   2.5231578e+00   2.7670253e+00   1.1081830e+00   3.3880509e-01   1.6195351e+00   5.8726983e+00  -1.2712676e-01  -3.5006987e-01  -1.7317427e+00  -2.6623549e+00   7.1300245e-01   8.8915739e-01  -4.2787092e-01   8.1802611e-01  -2.2939688e+00   7.9443400e-01   1.6424401e+00  -7.2679427e-01   1.0856360e+00   1.7559299e+00  -6.7787829e-02   1.3329483e+00   6.5249810e-01   6.0889224e-01  -1.1072781e+00   8.9870716e-02   4.2518580e-01   1.4540675e+00  -4.6668758e-01   8.2662066e-01   4.6818784e-01   1.8344690e+00  -4.9216717e-01   3.8680484e-01  -2.9035841e-01   9.7189818e-01  -2.0492894e+00  -8.9563245e-01  -3.4223836e-02   1.2342123e+00  -8.1693545e-01  -8.7558221e-01   1.4093623e+00   1.9094442e+00  -8.6323542e-01  -1.8339489e-01  -1.6228156e+00  -1.5280441e+00  -3.6643232e+00   1.9091301e+00  -1.4731475e+00  -2.0580199e+00   3.0856452e-01   2.2807119e+00  -5.8212009e-01  -9.6744701e-01   4.8937951e-01  -2.2405798e+00  -4.8958232e-01  -2.7789846e-01  -2.0530922e+00  -2.3454273e+00   3.0767271e-01   6.0753936e-01
  -3.6599387e-01   7.0733232e-01  -1.4564799e+00   6.0347040e-01   2.2653343e+00   3.2016094e+00  -2.6971074e+00  -1.1771900e+00   1.6930861e-01   3.1934461e+00  -1.4859729e+00  -1.0756573e+00  -1.1782005e+00  -1.3659182e+00   2.5348119e+00   1.2397110e+00  -1.9390933e+00   3.5554518e-01   3.4706176e-01   1.1552924e+00   1.5683963e+00   5.5247445e-01  -1.6005627e+00   2.1488587e+00   1.8231406e+00   6.6026396e+00   3.3224790e+00   3.4163048e+00   9.9201194e-01   5.4887796e-01   1.2633379e+00   5.7652549e+00   5.9895600e-03  -4.7341258e-01  -1.4050818e+00  -2.7733660e+00   4.6309699e-01   1.1096818e+00  -8.2389159e-01   9.2241672e-01  -2.3208806e+00   1.0682955e+00   1.5229072e+00  -1.1082777e+00   1.3102312e+00   1.9891946e+00  -3.5917308e-01   8.7548114e-01   5.6064311e-01   4.4385775e-01  -1.1191446e+00   1.9763945e-01   2.8454694e-01   1.5920712e+00  -4.5929336e-01   1.0827600e+00   3.7185466e-01   1.5197408e+00  -4.8976629e-01   1.7879353e-01   7.6538070e-02   1.4461897e+00  -1.4040937e+00  -7.4190591e-01   1.8007501e-01   1.7172212e+00  -5.7631772e-01  -8.4565671e-01   1.5223699e+00   1.9177297e+00  -6.2620806e-01   9.8426227e-01  -1.7963485e+00  -1.3268057e+00  -4.0342897e+00   2.9383572e+00  -1.1420198e+00  -1.6580913e+00  -4.2896600e-01   2.3595320e+00  -8.2837235e-01  -9.2224674e-01   8.7131471e-01  -1.8082763e+00  -4.2622915e-01   2.2359776e-02  -1.8620406e+00  -2.2537891e+00   2.1080487e-01   6.7217264e-01
  -7.0393691e-01   1.1363615e+00  -1.5601383e+00   6.5109346e-01   2.3155403e+00   3.2245262e+00  -2.4235912e+00  -7.7819890e-01  -9.9841609e-02   3.1472232e+00  -1.1785254e+00  -2.8561568e-01  -3.3474505e-01  -9.1008002e-01   2.8011775e+00   1.2869756e+00  -2.4014293e+00   5.9629441e-01   7.5990026e-01   1.0710428e+00   1.3049735e+00   4.1755767e-01  -1.4119747e+00   2.0605874e+00   1.9150365e+00   6.9541679e+00   3.4871968e+00   3.4887459e+00   1.3328889e+00   8.4174550e-01   1.3331219e+00   5.9333904e+00   1.7849973e-01  -7.4114280e-01  -1.6554206e+00  -3.4237304e+00   2.9184815e-01   1.1558994e+00  -1.0496600e+00   9.4476787e-01  -2.2113152e+00   1.3380275e+00   4.3117914e-01  -1.9790806e+00   3.5121445e-01   1.4709571e+00  -1.7265518e+00  -4.5934411e-01  -3.0736419e-02   3.3901874e-01  -1.5812762e+00   4.2702929e-02  -7.7194655e-03   9.5726193e-01  -5.1903904e-01   7.0462645e-01  -3.2230894e-01   1.3573976e+00  -8.9380483e-01   9.7252092e-03   9.4579925e-02   1.6801485e+00  -9.8888583e-01  -5.5957140e-01   4.0663577e-01   1.9504970e+00  -7.2570129e-01  -1.2110481e+00   1.1296194e+00   1.7744804e+00  -3.0459004e-01   1.7132490e+00  -1.2940411e+00  -7.1349837e-01  -4.1830889e+00   3.5181159e+00  -3.4626242e-01  -1.1855740e+00  -1.2927071e+00   2.1547009e+00  -1.0335942e+00  -1.1293561e+00   9.8864086e-01  -1.7176747e+00  -6.6450086e-01  -1.3296160e-01  -2.0186233e+00  -2.2822418e+00   7.4872373e-02   7.3306919e-01
  -9.2522551e-01   1.0098975e+00  -1.5923021e+00   6.3528467e-01   1.9421170e+00   3.4501865e+00  -2.3931260e+00  -4.8450124e-01  -3.9247947e-02   2.8394289e+00  -8.9309281e-01   1.7140499e-01  -5.5546531e-02  -5.8428577e-01   2.4465221e+00   1.1398196e+00  -2.1127724e+00   7.1428165e-01   8.7497699e-01   6.9767918e-01   1.0723492e+00   6.4624526e-01  -1.5131004e+00   1.8853727e+00   2.3358119e+00   7.4099762e+00   3.3258020e+00   3.4361436e+00   1.1804477e+00   9.4802363e-01   8.5399687e-01   5.2445423e+00   4.7996677e-01  -6.3750885e-01  -1.4907356e+00  -3.3259885e+00   9.9469507e-02   1.2156064e+00  -1.2464838e+00   8.7718995e-01  -1.8731641e+00   7.1869707e-01   3.7568081e-01  -2.0869045e+00   3.4609872e-01   1.4440239e+00  -1.9970867e+00  -7.5060068e-01  -1.1756897e-01   3.5429346e-01  -1.6744670e+00   6.0785969e-02  -1.0316445e-01   6.2315266e-01  -5.1831843e-01   5.7464275e-01  -4.5626861e-01   1.0545512e+00  -9.2963862e-01  -9.9331629e-02  -2.4414883e-02   1.5806952e+00  -7.1679655e-01  -5.2568806e-01   4.7359445e-01   1.8454506e+00  -5.1709185e-01  -1.0968230e+00   8.9083207e-01   1.5249748e+00  -4.3836118e-01   2.0240391e+00  -1.7501664e+00  -7.8143073e-01  -4.8371736e+00   3.2647480e+00  -6.3246708e-02  -7.8665542e-01  -1.6173378e+00   2.1498786e+00  -1.0006994e+00  -1.1651101e+00   7.5950223e-01  -1.5832558e+00  -6.8254585e-01  -1.6148596e-01  -2.1106315e+00  -2.3027370e+00  -1.5861660e-01   6.0353455e-01
  -9.5705325e-01   9.7000122e-01  -1.3552568e+00   5.9997464e-01   2.2194607e+00   3.7076319e+00  -2.3364600e+00  -3.1948274e-01   5.9557123e-01   2.9954828e+00  -6.5903367e-01   7.7701865e-01   1.5849411e-01  -3.2111697e-01   2.6952901e+00   1.4207169e+00  -1.9591557e+00   6.6760915e-01   1.2023988e+00   8.0152675e-01   1.4536140e+00   3.5777119e-01  -1.6628492e+00   1.8605463e+00   3.4956474e+00   7.9911879e+00   3.7287159e+00   3.8221245e+00   7.1692592e-01   1.0317522e+00   5.5082645e-01   4.4009106e+00   7.5976730e-01  -2.2456666e-01  -9.4183456e-01  -2.7152862e+00  -1.4909460e-01   1.2197133e+00  -1.6060336e+00   7.4099857e-01  -1.3387237e+00   1.9591648e-01   3.3728450e-01  -1.9886441e+00   6.6042737e-01   1.6303016e+00  -2.1838534e+00  -8.6189759e-01  -2.2237839e-01   2.3562557e-01  -1.4887631e+00   9.5458976e-02  -9.7358424e-02   6.0079996e-01  -4.6547540e-01   5.4666643e-01  -4.1353478e-01   7.2955406e-01  -8.5264175e-01   3.0322801e-02   1.3082674e-01   1.8632195e+00  -1.5041847e-01  -2.2238317e-01   9.6444165e-01   2.0954032e+00  -1.3336430e-01  -6.9826646e-01   1.0750141e+00   1.5907434e+00  -8.9243907e-02   2.5966064e+00  -1.9103583e+00  -5.4148238e-01  -4.5306005e+00   3.5717464e+00   1.8276779e-01  -8.6631389e-02  -2.1959569e+00   1.9874451e+00  -1.0637373e+00  -9.3342304e-01   8.6947944e-01  -1.1933683e+00  -3.9945244e-01   1.3000748e-01  -1.9207514e+00  -2.0609441e+00  -2.1579291e-01   6.6469023e-01
  -1.2781011e+00   1.2022457e+00  -1.3947765e+00   6.0226544e-01   2.3909639e+00   3.5936981e+00  -1.9803537e+00   6.8882668e-02   3.5120557e-01   2.9110521e+00  -4.0441320e-01   1.4935790e+00   9.6545919e-01   4.5264653e-02   2.7505289e+00   1.2820555e+00  -2.1025883e+00   9.2139935e-01   1.4909072e+00   8.2500384e-01   1.3190456e+00  -3.0259523e-02  -1.5163727e+00   1.6253539e+00   3.6847860e+00   7.4980225e+00   3.9885532e+00   3.6835630e+00   7.2732774e-01   1.1749362e+00   4.7048548e-01   3.9580213e+00   6.7883645e-01  -5.5881353e-01  -1.3704791e+00  -3.2857960e+00  -5.8580600e-01   1.2558884e+00  -1.8066450e+00   5.9743282e-01  -1.0931692e+00  -5.4393463e-02  -6.6227525e-01  -2.5106200e+00  -1.7489523e-01   1.1932154e+00  -3.2683928e+00  -1.8336300e+00  -8.0005428e-01   1.5438271e-01  -1.7385981e+00  -6.7541564e-02  -2.9355160e-01  -1.9068965e-03  -4.2260915e-01   1.6244765e-01  -1.0185605e+00   4.6133238e-01  -1.1302509e+00  -4.6570583e-02   1.3287832e-01   1.9593576e+00   2.2958917e-01  -1.0877783e-01   1.2374516e+00   2.1309967e+00  -1.9309921e-01  -8.6674649e-01   7.4296826e-01   1.4414592e+00   1.7233629e-01   2.9099141e+00  -1.5855873e+00  -1.3326105e-01  -4.2809486e+00   3.6209410e+00   8.8574184e-01   4.4430949e-01  -2.9794801e+00   1.5925837e+00  -1.3708059e+00  -1.1970455e+00   7.5161526e-01  -1.1618156e+00  -6.9767057e-01  -9.2431634e-02  -1.9360611e+00  -1.9400595e+00  -4.2702204e-01   6.5908168e-01
  -1.2448732e+00   1.7085860e+00  -1.3344934e+00   7.4062601e-01   2.8022406e+00   4.2177806e+00  -1.6798687e+00   5.2849635e-01  -1.0473706e-02   3.0985359e+00  -2.4116412e-01   2.2418853e+00   1.6642166e+00   5.5429748e-01   3.5020499e+00   1.3252869e+00  -2.0044108e+00   1.2800977e+00   1.8067475e+00   1.2277635e+00   1.5583358e+00  -7.6005210e-01  -1.2791669e+00   1.4988749e+00   4.1588640e+00   7.9258799e+00   4.8014048e+00   4.4687571e+00   8.5785764e-01   1.0951597e+00   6.4425471e-01   3.6562019e+00   5.4466374e-01  -8.9520961e-01  -7.9435984e-01  -4.0152503e+00  -5.9980419e-01   1.2132940e+00  -1.7901945e+00   6.3515373e-01  -1.3616174e+00   4.7430259e-01  -1.4468911e+00  -3.1496931e+00  -9.7779682e-01   5.0725825e-01  -3.8336883e+00  -2.9777531e+00  -1.4086478e+00  -2.8072782e-01  -2.1289441e+00  -3.0503747e-01  -5.8872938e-01  -3.8183884e-01  -4.5534909e-01   1.1149659e-01  -1.3505775e+00   4.8967397e-01  -1.3502952e+00  -2.0296968e-01   1.2426347e-01   2.2236547e+00   1.1126915e-01  -1.5090880e-01   1.2516000e+00   2.4281709e+00  -2.0095029e-01  -1.0817182e+00   5.9158470e-01   1.2684357e+00   5.9853539e-01   4.0513391e+00  -1.0322825e+00   1.2116210e-01  -3.6732432e+00   4.3846700e+00   1.6277831e+00   3.3802101e-01  -3.2258366e+00   1.5444211e+00  -1.8922732e+00  -1.4212479e+00   1.0307120e+00  -8.1954462e-01  -8.7544186e-01  -1.3180626e-01  -1.6027790e+00  -1.4657461e+00  -3.1981797e-01   6.0740908e-01
  -1.9244441e+00   1.4090672e+00  -1.2763020e+00   7.4694433e-01   8.6321189e-01   3.8990161e+00  -7.0199153e-01   1.1558639e+00  -8.3516883e-01   1.6936251e+00   7.6951023e-02   2.6523433e+00   2.2802310e+00   1.3254690e+00   2.5729207e+00   5.8073712e-01  -2.1388112e+00   1.0818022e+00   1.2209758e+00   2.2062324e-01   5.0077439e-01   9.9252564e-02  -7.5193061e-01   6.3332493e-01   2.9559525e+00   6.7750925e+00   3.2059957e+00   3.5003825e+00   9.6470412e-01   9.6876793e-01   1.4252093e-01   2.3658757e+00   2.5893641e-01  -1.2051735e+00  -1.1918520e-01  -3.7680145e+00  -6.5183923e-01   1.1494655e+00  -1.5697118e+00   7.2759143e-01  -1.1063638e+00   3.3203914e-01  -1.7316921e+00  -3.1953169e+00  -1.5025224e+00   3.3149827e-01  -3.9044106e+00  -3.4192878e+00  -1.5502797e+00  -1.9340960e-01  -2.6366008e+00  -1.9925824e-01  -9.8027029e-01  -1.0631462e+00  -7.6551107e-01   1.0486948e-01  -2.1641608e+00  -7.7863576e-02  -1.6447265e+00  -9.5216389e-01  -9.6064818e-02   1.8421567e+00   1.6366221e-02  -6.6543633e-01   9.6358762e-01   2.2346058e+00  -8.1258437e-02  -1.0372907e+00  -4.7878251e-01   4.0874263e-01  -1.8277666e-02   3.6560060e+00  -9.9558032e-01  -2.0998902e-02  -3.9575623e+00   3.5895690e+00   1.9817254e+00   6.6943800e-01  -4.0711522e+00   8.4338769e-01  -2.2670779e+00  -2.0493775e+00   6.0621571e-01  -6.9224377e-01  -1.2104425e+00  -2.7772705e-01  -1.6601113e+00  -1.7803774e+00  -6.3248899e-01   2.2466330e-01
  -1.8175207e+00   1.2443388e+00  -6.9945822e-01   6.6844882e-01   1.1893530e+00   4.1405553e+00   1.9222416e-02   1.4323872e+00  -4.4436968e-01   1.8287941e+00   3.4696759e-01   3.1387715e+00   2.6253765e+00   1.6335456e+00   3.2186428e+00   7.4879366e-01  -1.9233104e+00   9.8027876e-01   1.4022553e+00   4.3000328e-01   1.4623069e+00  -7.0869163e-01  -7.4221814e-01   3.5525105e-01   3.9199939e+00   6.1684849e+00   3.7820551e+00   3.8537587e+00   5.4411410e-01   8.5105110e-01  -4.8234325e-02   1.1835254e+00   1.3095074e-02  -1.3869774e+00   6.9101848e-01  -3.4591985e+00  -1.0153593e+00   1.2254248e+00  -1.6097436e+00   8.2660779e-01  -5.9955574e-01   3.4696162e-01  -1.6898335e+00  -2.9781085e+00  -1.1915153e+00   4.6890311e-01  -3.3978935e+00  -3.4545771e+00  -1.6294255e+00  -5.2698790e-01  -2.3906113e+00  -1.0013327e-01  -1.2337800e+00  -1.0168630e+00  -7.2624884e-01   4.1107744e-01  -2.0618648e+00  -4.4201109e-01  -1.5628954e+00  -1.2727724e+00   3.6945261e-01   2.1862153e+00   6.5462511e-01  -6.3357405e-01   1.2231689e+00   2.4551665e+00   2.3740686e-01  -7.2665409e-01  -3.3113750e-01   3.1221571e-01   4.9004749e-01   4.2335470e+00  -7.1963410e-01   5.8031687e-02  -2.8989294e+00   3.8658968e+00   2.1295864e+00   1.0228016e+00  -4.5853489e+00   6.6095420e-01  -2.6488251e+00  -1.8640431e+00   1.0683676e+00  -1.6629556e-01  -9.7885380e-01   8.8289873e-02  -8.8557336e-01  -1.4923237e+00  -7.5517202e-01   2.2567579e-01
  -2.3420352e+00   1.0674166e+00  -5.8919080e-01   6.4757741e-01  -3.0647516e-01   3.1126845e+00   8.9304733e-01   1.8145994e+00  -1.2096932e+00   7.0294731e-01   5.6691278e-01   3.4840849e+00   3.2285760e+00   2.1501594e+00   2.2545984e+00   1.5350454e-01  -2.1738361e+00   7.3062238e-01   1.0150710e+00  -8.7742290e-02   5.7670383e-01  -2.7148771e-01   4.3110677e-02  -3.1877837e-01   2.8365112e+00   4.0944391e+00   2.3158516e+00   2.6576467e+00   4.9796044e-01   8.0951107e-01  -7.5234786e-02   2.4513446e-02  -1.6558493e-01  -1.3375761e+00   6.2645041e-01  -3.0363249e+00  -1.1768680e+00   1.0224801e+00  -1.5375768e+00   6.2442650e-01   4.6925934e-02  -2.4680952e-01  -2.3420960e+00  -2.8757972e+00  -1.9511838e+00   1.3819185e-01  -3.9574353e+00  -3.7587401e+00  -1.9463955e+00  -3.5863698e-01  -2.6664490e+00  -7.6612268e-02  -1.3964343e+00  -1.7688598e+00  -9.4195964e-01  -2.9747441e-02  -2.7964171e+00  -8.2556095e-01  -1.8778326e+00  -1.4984147e+00   6.1459752e-02   1.8711980e+00   6.8921447e-01  -7.7376579e-01   1.4036064e+00   2.1807479e+00   2.3183652e-01  -5.8078783e-01  -1.1234295e+00  -2.1934511e-01   4.1197698e-01   3.2631998e+00  -1.7792215e-01   3.4232281e-01  -2.1641614e+00   2.7640135e+00   2.4208689e+00   1.6940782e+00  -5.4092383e+00  -2.5916788e-01  -2.7497565e+00  -2.2429593e+00   5.4730379e-01  -2.4744492e-01  -1.1616150e+00  -1.9336836e-01  -1.0834287e+00  -1.7397242e+00  -8.9721920e-01   9.8265172e-02
  -2.0067011e+00   8.0508604e-01  -4.3733911e-01   6.6328532e-01  -5.4173155e-01   3.5803037e+00   7.0798238e-01   1.7870385e+00  -1.1404222e+00   6.4153849e-01   7.1229990e-01   3.3882836e+00   2.7108739e+00   2.1110024e+00   1.7263532e+00  -9.7065822e-02  -8.2448161e-01   8.8589891e-01   8.6792203e-01   1.7023022e-01   1.0968733e+00  -5.7775937e-01  -2.9104891e-01  -8.0014976e-01   4.0428202e+00   4.2173123e+00   2.6997999e+00   3.0773001e+00   9.6287459e-03   8.1844105e-01  -3.9380600e-01  -1.4740981e+00  -1.6329257e-01  -9.2479933e-01   1.3455439e+00  -2.0339591e+00  -1.2645576e+00   1.2757374e+00  -1.3311686e+00   5.7875368e-01   4.1912892e-01  -1.0525727e+00  -1.8648900e+00  -2.1662174e+00  -1.5658889e+00   2.4572171e-01  -3.0863500e+00  -2.9789814e+00  -1.7960991e+00  -4.4353478e-01  -2.3106199e+00  -1.4850331e-01  -1.2783226e+00  -1.7007197e+00  -8.6991560e-01   1.4610013e-01  -2.1462063e+00  -8.2713312e-01  -1.3544868e+00  -1.1869078e+00  -9.5250309e-02   1.6609976e+00   5.0298727e-01  -8.4858610e-01   1.2506467e+00   1.7696684e+00   5.5519897e-01  -6.3072821e-02  -9.0900120e-01  -3.8254162e-01   3.7671474e-01   3.1156579e+00  -6.8884106e-01  -4.0530708e-01  -1.5870292e+00   1.9424236e+00   1.6589609e+00   1.2592497e+00  -4.6536569e+00   3.7958449e-01  -2.4550348e+00  -1.8127301e+00   2.9123397e-01   2.3003556e-01  -8.4078338e-01  -7.2561266e-02  -4.5473187e-01  -1.3983706e+00  -8.1590257e-01  -4.1702867e-02
  -2.2937177e+00   6.3089319e-01  -2.4897089e-01   7.1227719e-01  -1.5662827e+00   2.7968000e+00   1.4128478e+00   2.0012188e+00  -1.3544899e+00   1.1280734e-01   9.1642220e-01   3.5157739e+00   3.1492104e+00   2.5441797e+00   1.0658227e+00  -2.3134648e-01  -8.7302403e-01   4.6325556e-01   4.0530257e-01   6.4791737e-04   9.4821856e-01   4.9836940e-02  -6.5342017e-02  -1.2827386e+00   3.0861326e+00   2.2723827e+00   1.5764803e+00   2.0435065e+00  -1.5845354e-01   6.5762430e-01  -7.9805374e-01  -2.5993619e+00  -5.8253972e-01  -8.9012681e-01   9.5156316e-01  -1.5031523e+00  -1.4597673e+00   1.2243100e+00  -1.2587597e+00   2.4866814e-01   9.9580690e-01  -1.3467023e+00  -2.3155352e+00  -2.0078054e+00  -2.0403705e+00   1.7890813e-01  -3.4610937e+00  -2.9287797e+00  -2.0701463e+00  -2.1806349e-01  -2.2505516e+00  -3.0548838e-02  -1.3168366e+00  -1.8966083e+00  -1.0457810e+00  -1.3576720e-01  -2.4641366e+00  -1.2416464e+00  -1.3528983e+00  -1.1859944e+00  -2.8093898e-02   1.6599470e+00   6.3210903e-01  -8.7990818e-01   1.4768020e+00   1.7004077e+00   4.5797970e-01   1.5395624e-01  -1.2660979e+00  -6.7865441e-01   3.9716806e-01   2.5064264e+00  -2.3774073e-01  -3.7555040e-01  -4.8062381e-01   1.3961166e+00   1.8125831e+00   1.7349144e+00  -5.0595543e+00  -3.8100227e-01  -2.4603374e+00  -2.0535953e+00  -2.7427660e-03   3.9981416e-01  -9.0978964e-01  -1.0480815e-01  -4.7811579e-01  -1.5491947e+00  -7.6743319e-01  -1.5872420e-01
  -2.0162636e+00   8.2013654e-01   1.4899455e-01   7.4542439e-01  -1.1623746e+00   2.5238803e+00   1.9821576e+00   2.2635839e+00  -1.6261291e+00   1.3085506e-01   1.1980445e+00   4.0382351e+00   3.6680749e+00   2.8452980e+00   1.6073791e+00  -5.3057574e-01  -6.6123506e-01   8.8195006e-01   5.4900356e-01   3.8770084e-01   1.3265343e+00  -1.3301142e+00   3.0595429e-01  -1.6543423e+00   3.4081926e+00   7.5155800e-01   2.2158475e+00   2.0893929e+00  -7.2956075e-02   6.4348320e-01  -4.3100261e-01  -3.3234194e+00  -1.0207094e+00  -1.4233686e+00   8.9389582e-01  -1.9323408e+00  -1.5989480e+00   1.2097313e+00  -1.2797671e+00   3.3979393e-01   8.3365821e-01  -1.1445580e+00  -2.5929005e+00  -1.9975560e+00  -2.7166211e+00  -4.5649574e-01  -3.1145157e+00  -3.0839528e+00  -2.3309133e+00  -5.0372375e-01  -2.3968932e+00  -1.1426519e-01  -1.4272811e+00  -2.1075923e+00  -1.0916394e+00  -2.6848750e-02  -2.6612224e+00  -1.1458396e+00  -1.5203488e+00  -1.5019989e+00  -6.6363749e-03   1.6666954e+00   6.5583462e-01  -1.0075541e+00   1.2284309e+00   1.7092605e+00   3.1410515e-01  -6.2297978e-02  -1.5637056e+00  -1.0615980e+00   8.0571800e-01   2.4774216e+00   4.4084480e-01   4.5659991e-02   3.8688487e-01   1.3697361e+00   2.2536934e+00   1.9007715e+00  -5.3026463e+00  -2.0315166e-01  -2.7054180e+00  -1.9816680e+00   4.4143724e-01   4.0976038e-01  -1.1339070e+00  -4.4231648e-01  -7.2437228e-02  -1.1283649e+00  -5.3260411e-01  -8.2342363e-03
  -2.1539683e+00   6.0105611e-01   5.5716760e-01   7.6068284e-01  -2.4091972e+00   1.3168445e+00   2.9798174e+00   2.5393498e+00  -2.3161682e+00  -7.8470164e-01   1.4692881e+00   4.1014963e+00   4.1383320e+00   3.2293052e+00   9.9244865e-01  -1.0517000e+00  -8.2829335e-01   6.6076222e-01   2.5835956e-01   1.0502686e-02   9.2407341e-01  -1.1984695e+00   1.1921576e+00  -2.0497049e+00   2.1346511e+00  -1.9458115e+00   8.5438028e-01   8.4435729e-01   8.3492939e-02   5.4565097e-01  -3.1243071e-01  -4.1560006e+00  -1.2740912e+00  -1.7340381e+00   5.0873821e-01  -1.8662754e+00  -1.5993579e+00   1.0352244e+00  -1.1092046e+00   3.2627684e-01   1.2391426e+00  -1.3083292e+00  -2.8016878e+00  -1.7391016e+00  -3.2785941e+00  -8.3540556e-01  -2.9540735e+00  -2.9762372e+00  -2.3884964e+00  -3.8703080e-01  -2.5242966e+00  -9.1809169e-03  -1.6309537e+00  -2.6204207e+00  -1.2808530e+00  -2.2204937e-01  -3.0419682e+00  -1.3238981e+00  -1.8254870e+00  -1.9209620e+00  -1.9954641e-01   1.2700240e+00   7.3113323e-01  -1.2354819e+00   1.1338710e+00   1.3804138e+00   1.0514482e-01  -1.4407787e-01  -2.2166725e+00  -1.6868879e+00   8.7794003e-01   1.4960712e+00   1.2559267e+00   4.3117938e-01   1.1559158e+00   3.6579311e-01   2.5267656e+00   2.4245066e+00  -5.6891788e+00  -7.0615258e-01  -2.5930386e+00  -2.1153586e+00   3.7346365e-01   3.1577953e-01  -1.2456133e+00  -7.3871310e-01  -1.4419696e-01  -1.4437520e+00  -5.2428670e-01  -2.1609465e-02
  -1.8194271e+00   6.9407453e-01   5.6830773e-01   8.2182118e-01  -2.7167733e+00   1.1482452e+00   2.9995167e+00   2.5917978e+00  -2.5250361e+00  -7.6552747e-01   1.6090098e+00   3.9741247e+00   4.0479625e+00   3.3744499e+00   6.1580787e-01  -1.0779951e+00  -1.9205248e-01   6.4221660e-01   1.0276191e-02   2.6884470e-01   1.2105245e+00  -1.1770946e+00   1.0350706e+00  -2.5123576e+00   2.0289473e+00  -2.8042158e+00   7.9361063e-01   6.6262758e-01  -7.4616202e-02   4.6525447e-01  -2.1039813e-01  -4.7002333e+00  -1.4711664e+00  -1.6768379e+00   1.4279567e-01  -1.6404220e+00  -1.6565653e+00   9.6429016e-01  -1.0915746e+00   5.8905607e-02   1.2405985e+00  -1.3598039e+00  -2.8058091e+00  -1.4943948e+00  -3.3929700e+00  -9.7511102e-01  -2.7325280e+00  -2.5983618e+00  -2.4162081e+00  -3.2019604e-01  -2.3741692e+00   3.5094034e-02  -1.4165199e+00  -2.4562386e+00  -1.2779551e+00  -2.4105997e-01  -2.7031509e+00  -1.1130558e+00  -1.5299583e+00  -1.5275574e+00  -2.8225359e-01   1.4511042e+00   3.9814133e-01  -1.1213330e+00   7.2096510e-01   1.1902216e+00   5.3150132e-02  -3.3377347e-02  -2.2180270e+00  -1.8579920e+00   9.7773106e-01   1.2029767e+00   1.4387018e+00   1.2501794e-01   1.9897281e+00   1.9366688e-02   2.0591337e+00   1.7619351e+00  -5.2165772e+00  -6.4603778e-01  -2.3597011e+00  -1.9801015e+00   1.5872739e-01   5.6074538e-01  -1.1497944e+00  -8.4496867e-01  -4.9772459e-02  -1.3410160e+00  -2.5008618e-01  -8.4391692e-02
  -1.3292396e+00   1.0605998e+00   5.2781164e-01   9.1487662e-01  -2.1050465e+00   9.0365405e-01   2.7516327e+00   2.6693794e+00  -2.7345760e+00  -3.4242370e-01   1.7179479e+00   4.0435296e+00   4.1145043e+00   3.3823091e+00   5.2768672e-01  -1.1159009e+00   4.4263355e-01   1.0380449e+00   7.9238084e-02   8.4325014e-01   1.5631076e+00  -1.9053876e+00   8.0068934e-01  -2.8030331e+00   2.2772323e+00  -3.7972818e+00   1.3976396e+00   6.7141574e-01  -1.6890814e-01   5.6065204e-01   2.2407113e-03  -4.8799855e+00  -1.6477110e+00  -1.9301951e+00  -9.6623000e-01  -2.0160655e+00  -1.8398134e+00   1.0980237e+00  -1.2053647e+00  -9.8924763e-02   1.1151195e+00  -1.3121502e+00  -3.1483536e+00  -1.4099789e+00  -3.8250459e+00  -1.3825586e+00  -2.8512199e+00  -2.3283019e+00  -2.6198691e+00  -2.7288071e-01  -2.2228177e+00  -5.3138705e-02  -1.0634361e+00  -2.3607051e+00  -1.1465717e+00  -4.1231184e-01  -2.3765904e+00  -6.8997126e-01  -1.3243569e+00  -9.5904624e-01  -4.0043988e-01   1.6475545e+00   3.0990711e-02  -9.5797155e-01   3.7675269e-01   1.0181980e+00  -1.7210908e-01  -1.9410970e-01  -2.1223822e+00  -1.9306402e+00   1.1934295e+00   9.1822051e-01   1.6581687e+00   9.8460022e-02   2.5706554e+00  -9.4068314e-02   1.5796083e+00   1.0571530e+00  -4.7666765e+00  -2.1086267e-01  -2.0875280e+00  -1.7980490e+00   7.6647525e-02   6.1617787e-01  -1.1655891e+00  -1.1848284e+00   2.8539485e-02  -9.9855159e-01   1.3456446e-01   9.9209995e-02
  -1.1289012e+00   1.0357791e+00   6.1731702e-01   9.7879649e-01  -2.7316212e+00   1.7322863e-01   3.1230676e+00   2.7951030e+00  -3.1821650e+00  -6.7050768e-01   2.0562649e+00   3.8715966e+00   4.4332764e+00   3.6172945e+00   4.3853775e-02  -1.3860247e+00   7.4553418e-01   1.0568750e+00  -1.7381025e-01   7.0159681e-01   1.5007822e+00  -1.6533162e+00   8.7457092e-01  -3.1927212e+00   1.0605167e+00  -5.7883009e+00   6.5178751e-01  -2.7398140e-01   9.3062078e-02   5.0658922e-01  -1.6375370e-01  -5.1929037e+00  -1.9413653e+00  -2.5106444e+00  -2.1456602e+00  -2.4636962e+00  -1.8841359e+00   1.0781201e+00  -1.1391451e+00  -2.2300422e-01   1.0434059e+00  -1.2729876e+00  -3.2361741e+00  -1.3983585e+00  -4.3821107e+00  -1.7556344e+00  -2.7467695e+00  -2.1415121e+00  -2.7042273e+00  -6.8946454e-02  -2.3014257e+00   4.2546617e-04  -1.0430813e+00  -2.4640045e+00  -1.1735828e+00  -5.4089823e-01  -2.3305729e+00  -6.0055250e-01  -1.3016197e+00  -1.0195123e+00  -4.7248612e-01   1.4747188e+00  -9.0809965e-02  -1.0504607e+00  -2.6078870e-01   6.2464273e-01  -5.6920720e-01  -5.0291187e-01  -2.5104798e+00  -2.3751889e+00   1.0097604e+00   3.2443832e-01   1.9883345e+00   1.0747169e-01   2.6453637e+00  -6.6269140e-01   1.6928791e+00   8.9176936e-01  -4.4224271e+00  -2.2813281e-01  -1.8085271e+00  -1.8639376e+00   5.4640174e-03   5.5036706e-01  -1.4238543e+00  -1.6251768e+00  -1.8245513e-01  -1.2642598e+00   2.2668792e-01   1.2390306e-02
  -4.6462538e-01   1.0688470e+00   8.4218878e-01   1.0783956e+00  -2.3801484e+00   2.7944381e-01   2.8916862e+00   2.6939313e+00  -3.0536101e+00  -3.7047465e-01   2.3477891e+00   3.5951176e+00   4.1756470e+00   3.4700196e+00   1.1971590e-01  -1.4675365e+00   1.6771835e+00   1.4644026e+00  -1.7222777e-01   9.8489111e-01   1.9991603e+00  -2.1386268e+00   4.0642630e-01  -3.2443478e+00   1.2497112e+00  -6.2235513e+00   1.0161226e+00  -1.0270660e-01   3.1675179e-01   5.8005898e-01  -4.2122251e-01  -5.4298419e+00  -1.9868059e+00  -2.8899970e+00  -2.7432896e+00  -2.6239858e+00  -1.7128313e+00   1.4633551e+00  -9.7722626e-01   5.0307151e-04   7.5943888e-01  -9.9019212e-01  -2.7043411e+00  -1.0480995e+00  -4.3176801e+00  -1.8877933e+00  -1.8539358e+00  -1.3270307e+00  -2.4534153e+00  -8.5268991e-02  -2.0279787e+00  -1.5622281e-02  -8.2312300e-01  -2.0157542e+00  -1.0601505e+00  -2.0793375e-01  -1.6056018e+00  -2.6331305e-01  -9.1661310e-01  -8.9318112e-01  -4.4259097e-01   1.3823935e+00  -2.1762758e-01  -1.0732427e+00  -8.7684065e-01   3.8896176e-01  -7.4348652e-01  -6.9441058e-01  -2.3286883e+00  -2.6446822e+00   8.3627074e-01   2.6865910e-01   1.8129391e+00  -1.8670891e-01   2.4519890e+00  -6.4512697e-01   1.2553463e+00   2.2047895e-01  -3.3509735e+00   1.0119837e+00  -1.1955333e+00  -1.2909174e+00   4.8325291e-01   7.9165958e-01  -1.3001954e+00  -1.7183222e+00   1.8430371e-01  -8.6463949e-01   6.1454207e-01   1.1298633e-01
  -4.5181783e-01   1.3443885e+00   8.4822152e-01   1.1305229e+00  -3.0838596e+00  -6.3271296e-01   3.3148856e+00   2.8463276e+00  -3.1829114e+00  -6.9268962e-01   2.5153973e+00   3.4954804e+00   4.4448074e+00   3.8106307e+00  -1.2948456e-01  -1.3350165e+00   1.1700341e+00   1.1222833e+00  -4.1075413e-01   7.7270374e-01   1.7565704e+00  -1.3883180e+00   6.4592245e-01  -3.4760938e+00  -3.7453378e-01  -7.5329391e+00   1.4143974e-02  -1.1445776e+00   5.5540136e-01   3.5445702e-01  -3.2163657e-01  -5.0497764e+00  -2.3115038e+00  -3.2302426e+00  -3.4319085e+00  -2.7367335e+00  -1.5610180e+00   1.1631211e+00  -1.0960168e+00  -2.5135757e-01   5.3043319e-01   4.6280206e-02  -3.0874377e+00  -1.3795536e+00  -4.9318129e+00  -2.2744751e+00  -2.2822680e+00  -1.7176206e+00  -2.6476767e+00   1.3505707e-01  -2.2521095e+00   1.8082733e-01  -7.7854612e-01  -1.9770664e+00  -1.2458581e+00  -3.3889643e-01  -1.9280385e+00  -2.2984435e-01  -1.1021405e+00  -8.8937891e-01  -3.8845696e-01   1.5870213e+00  -4.0265699e-01  -9.7413484e-01  -1.3552592e+00   5.3128667e-01  -1.2616039e+00  -1.1361874e+00  -2.7791599e+00  -2.9169857e+00   9.7378217e-01   2.8553944e-01   2.5166870e+00   2.9159055e-01   2.8622848e+00  -1.2655601e-01   1.6665277e+00   1.1052055e-01  -3.6788872e+00   3.4082428e-01  -1.1413909e+00  -1.5205719e+00   4.1507159e-01   7.8940124e-01  -1.5258306e+00  -1.8877812e+00  -3.2786674e-01  -1.1971883e+00   8.5781052e-01   6.2144643e-02
   1.3608868e-01   1.3089526e+00   8.9955774e-01   1.0485488e+00  -2.4447257e+00  -8.1288522e-01   3.1198625e+00   2.7638854e+00  -3.0386844e+00  -2.9672494e-01   2.8089222e+00   3.1218108e+00   4.3652002e+00   3.5281964e+00  -1.0271980e-01  -1.2882498e+00   1.8185668e+00   1.4129553e+00  -3.2844597e-01   8.7930295e-01   2.2380470e+00  -1.7981026e+00  -2.0492989e-02  -3.5903731e+00  -5.1897689e-01  -8.4964141e+00   3.4143575e-01  -1.3367001e+00   6.5463912e-01   4.4501649e-01  -4.9441257e-01  -4.8031827e+00  -2.2477202e+00  -3.8656706e+00  -4.8881391e+00  -3.4318538e+00  -1.7948275e+00   1.4434861e+00  -1.1803607e+00  -1.6992241e-01   4.7169508e-01   1.3261442e-01  -2.7168937e+00  -1.1630422e+00  -4.6560329e+00  -2.1606110e+00  -1.7923597e+00  -1.0254355e+00  -2.4045424e+00   2.1846337e-01  -1.8793722e+00   2.8075129e-01  -4.5994567e-01  -1.4865422e+00  -9.2806242e-01  -1.5524522e-01  -1.2127911e+00   8.5170659e-02  -7.2892614e-01  -6.4703782e-01  -1.9943544e-01   1.7838369e+00  -1.7573168e-01  -7.2031902e-01  -1.9891086e+00   2.0311058e-01  -1.3778414e+00  -1.3549216e+00  -2.5158738e+00  -2.9794410e+00   7.9506078e-01  -1.1678679e-02   2.2270204e+00   3.9013883e-02   2.4112411e+00  -2.3253803e-01   1.1071505e+00  -6.6296697e-01  -2.8954882e+00   1.0893585e+00  -5.9524705e-01  -1.0553454e+00   6.8604882e-01   8.1077901e-01  -1.4483253e+00  -2.0591432e+00  -2.0295040e-01  -1.0160580e+00   9.1561424e-01   1.4755737e-01
   3.3370625e-01   1.4508195e+00   6.7059999e-01   1.0334420e+00  -2.7308288e+00  -1.4752012e+00   2.9192068e+00   2.8249907e+00  -3.3075181e+00  -5.9317282e-01   2.8828461e+00   2.7360495e+00   4.2924390e+00   3.4233734e+00  -7.3464048e-01  -1.4311115e+00   1.9096954e+00   1.4988396e+00  -4.7789249e-01   5.3560545e-01   1.5831292e+00  -1.2833381e+00  -9.0159589e-02  -3.5944549e+00  -1.7954916e+00  -9.3193292e+00  -4.6531933e-01  -2.1534368e+00   8.7301759e-01   3.5391183e-01  -4.7765547e-01  -4.1105387e+00  -2.0322932e+00  -4.1728741e+00  -6.1260653e+00  -3.9582291e+00  -1.6756861e+00   1.3552136e+00  -1.2289764e+00  -2.6301745e-01   3.0566768e-01   5.5354913e-01  -2.6471313e+00  -1.1391945e+00  -4.7118152e+00  -2.3124567e+00  -1.8884283e+00  -7.7645581e-01  -2.2208876e+00   4.9461334e-01  -1.8339314e+00   4.1435761e-01  -1.0510990e-01  -1.3326457e+00  -8.3221538e-01  -3.0021965e-01  -1.0232467e+00   4.0980255e-01  -7.1678032e-01  -3.6485638e-01  -4.5575394e-01   1.7420038e+00  -5.2619140e-01  -5.5027078e-01  -2.5775488e+00  -6.7081029e-02  -1.6571945e+00  -1.7270764e+00  -2.7328128e+00  -3.2352498e+00   4.5528440e-01  -4.8590952e-01   2.0677701e+00   4.9474305e-02   1.7161233e+00  -3.4100157e-01   7.7380637e-01  -1.4537653e+00  -2.4530737e+00   1.1999786e+00  -4.6022660e-02  -9.8817190e-01   4.5473066e-01   6.1545120e-01  -1.4805703e+00  -2.2937532e+00  -6.8954412e-01  -1.0198315e+00   1.0725910e+00   1.6424786e-01
   9.4969070e-01   1.6560406e+00   4.7577101e-01   9.8338112e-01  -1.7484913e+00  -1.4179887e+00   2.1445101e+00   2.5203086e+00  -2.7472908e+00  -1.2575675e-02   3.0091776e+00   2.3094532e+00   3.8160363e+00   2.9384816e+00  -6.9383009e-01  -1.1746804e+00   2.5814909e+00   1.8195898e+00  -2.1151797e-01   8.6158748e-01   1.9141418e+00  -1.5242703e+00  -9.2498356e-01  -3.4591113e+00  -1.5275237e+00  -8.9361702e+00   2.1980300e-01  -1.9904317e+00   8.7354817e-01   4.6140296e-01  -5.8063511e-01  -3.4773796e+00  -1.7958823e+00  -4.3545559e+00  -7.1794505e+00  -4.1761496e+00  -1.7096539e+00   1.5302245e+00  -1.4000285e+00  -3.5612802e-01   7.4136075e-03   7.6802051e-01  -2.3315579e+00  -9.9158255e-01  -4.4117803e+00  -2.2075406e+00  -1.7000505e+00  -2.5242786e-01  -2.0265626e+00   6.0675832e-01  -1.4802983e+00   3.6502665e-01   3.5678080e-01  -7.6554165e-01  -5.0262367e-01  -2.0828420e-01  -2.9703134e-01   8.1587123e-01  -2.8971511e-01   2.7207074e-01  -4.0445067e-01   1.9095628e+00  -5.2050342e-01  -1.3414179e-01  -3.1183558e+00  -2.7267806e-01  -1.8153027e+00  -1.9179258e+00  -2.2972358e+00  -3.0468340e+00   3.4382221e-01  -3.5387644e-01   1.5356746e+00  -4.2055558e-02   1.1628862e+00   9.5243082e-02   3.3383994e-01  -2.1976467e+00  -1.5793111e+00   1.8888804e+00   5.4897266e-01  -4.4617766e-01   5.7507063e-01   7.2537322e-01  -1.3820883e+00  -2.3526035e+00  -7.3565858e-01  -7.2292576e-01   1.2466715e+00   2.7511633e-01
   1.3224897e+00   1.6009354e+00   6.0907476e-01   9.2630172e-01  -1.4558802e+00  -1.8142710e+00   1.8954684e+00   2.1683015e+00  -2.3057125e+00   2.5081929e-02   3.1426159e+00   1.7961056e+00   3.2794760e+00   2.4403465e+00  -6.5568928e-01  -1.1765350e+00   2.7408408e+00   1.8777822e+00   6.9776668e-02   9.1888769e-01   1.8893702e+00  -1.5446892e+00  -1.0199181e+00  -3.0799588e+00  -1.8185633e+00  -8.9902031e+00   1.1758560e-01  -2.1611078e+00   1.1523501e+00   5.7840388e-01  -6.3269017e-01  -2.9534329e+00  -1.5738883e+00  -4.5482986e+00  -7.5760551e+00  -4.0540176e+00  -1.4052042e+00   1.7515034e+00  -1.3581770e+00  -1.9545465e-01  -2.7133353e-01   1.0422354e+00  -2.0076544e+00  -7.9362821e-01  -4.3863332e+00  -2.1922084e+00  -1.3998190e+00   1.2254315e-01  -1.8346887e+00   6.5674018e-01  -1.3608197e+00   2.9932246e-01   4.4945441e-01  -5.5327833e-01  -3.7661445e-01  -1.9183155e-02   2.3415851e-02   9.1648324e-01  -1.9447055e-01   3.1563277e-01  -4.8100894e-01   1.4688452e+00  -2.1996990e-01  -6.0769210e-02  -3.2862364e+00  -4.6765941e-01  -2.0440147e+00  -2.1543285e+00  -2.1042815e+00  -3.0474504e+00   2.9895594e-01  -4.3052931e-01   1.5396797e+00   3.8287710e-01   8.2537069e-01   3.3988639e-01   5.0973158e-01  -1.8327065e+00  -1.0832073e+00   2.3447045e+00   1.1159288e+00   5.6753306e-02   9.1039368e-01   7.5317823e-01  -1.3586595e+00  -2.3936708e+00  -8.2921699e-01  -6.5810101e-01   1.3494665e+00   3.8272621e-01
   1.4519037e+00   1.6847073e+00   4.8871886e-01   8.1162132e-01  -1.5176410e+00  -1.9093858e+00   1.8684775e+00   2.1634935e+00  -2.3105766e+00  -2.3736031e-01   3.1202914e+00   1.3059760e+00   2.8886873e+00   2.1524484e+00  -6.5954301e-01  -1.2172555e+00   2.5499309e+00   1.8477119e+00   1.1304163e-01   5.3861583e-01   1.4402259e+00  -1.1486047e+00  -1.0366217e+00  -2.8735787e+00  -2.7106484e+00  -8.6123591e+00  -2.5204647e-01  -2.3746635e+00   1.4966349e+00   4.4469396e-01  -4.6877858e-01  -1.8753651e+00  -1.4182034e+00  -5.0032921e+00  -7.5545553e+00  -4.4781944e+00  -1.1123377e+00   1.7367105e+00  -1.2068593e+00   2.8542185e-02  -7.6721028e-01   2.1604645e+00  -1.8058866e+00  -9.2445554e-01  -4.1724870e+00  -2.1261191e+00  -1.1729692e+00  -2.3989804e-02  -1.5563745e+00   6.2985218e-01  -1.4416701e+00   3.9951699e-01   4.3736476e-01  -3.5081536e-01  -3.1299552e-01   3.0480301e-01   9.4666492e-02   1.0593205e+00  -2.6836688e-01   1.0259129e-01  -5.1657089e-01   1.3576980e+00  -2.6797876e-01  -8.2041176e-02  -3.7991658e+00  -4.8336205e-01  -2.1941137e+00  -2.5687981e+00  -2.2000594e+00  -3.2023196e+00   9.8825591e-02  -1.2108702e-01   1.4703383e+00   5.0146888e-01   1.5953147e-01   9.5748422e-01   4.4465780e-01  -2.4847402e+00  -8.4238074e-01   2.3853879e+00   1.3112277e+00   1.4813180e-01   1.0562767e+00   8.1267749e-01  -1.3888091e+00  -2.2547810e+00  -9.3526530e-01  -6.0004112e-01   1.2971394e+00   3.0399379e-01
   1.6358423e+00   1.8355606e+00   2.4628371e-01   6.4128613e-01  -9.3457502e-01  -2.0796737e+00   1.5186278e+00   1.9990390e+00  -2.0242231e+00  -1.5194523e-01   3.0843919e+00   9.1445389e-01   2.5489103e+00   1.6903250e+00  -6.2356185e-01  -1.0651405e+00   2.4393714e+00   1.8909454e+00   3.3697538e-01   4.4700214e-01   1.0920854e+00  -1.0567735e+00  -1.3749409e+00  -2.6539066e+00  -3.1103040e+00  -8.2367610e+00  -1.9130182e-01  -2.4760758e+00   1.6144346e+00   4.9505198e-01  -3.1554165e-01  -7.9561055e-01  -1.1105099e+00  -5.2272287e+00  -8.0965559e+00  -4.7755646e+00  -1.0929495e+00   1.7409738e+00  -1.2534756e+00   6.1580018e-02  -9.4428419e-01   2.7161597e+00  -1.8098799e+00  -9.4951395e-01  -3.8395055e+00  -1.8561164e+00  -1.3668091e+00   2.5364923e-03  -1.3659651e+00   6.9579126e-01  -1.3001895e+00   3.9114034e-01   6.5342093e-01  -8.5394905e-02  -6.9792947e-02   3.6429385e-01   3.0414759e-01   1.2465664e+00  -1.9235568e-01   3.6303185e-01  -4.6717053e-01   1.4665025e+00  -8.1200007e-02   2.3433035e-01  -4.0279761e+00  -5.3663174e-01  -2.2336778e+00  -2.7646417e+00  -2.0009387e+00  -3.0295497e+00  -4.1883273e-02  -8.6604010e-02   1.2078588e+00   7.1083693e-01  -3.7899106e-01   1.5025594e+00   1.4730950e-01  -3.0021517e+00  -6.3538192e-01   2.3260392e+00   1.6046380e+00   3.8359810e-01   1.1249687e+00   8.6425329e-01  -1.3155459e+00  -2.1258237e+00  -1.0518816e+00  -4.2947125e-01   1.1939041e+00   3.7314804e-01
   1.7966684e+00   2.0585479e+00   4.7927513e-02   5.2482426e-01  -6.4846484e-02  -2.4013385e+00   1.0116564e+00   1.6705738e+00  -1.5605483e+00  -3.8513098e-02   2.9879615e+00   6.2013824e-01   2.1469163e+00   1.1180240e+00  -4.9496493e-01  -9.7814217e-01   2.2895072e+00   2.0800971e+00   7.9333990e-01   5.7284615e-01   7.0499420e-01  -1.2487811e+00  -1.4440449e+00  -2.1052443e+00  -3.2554784e+00  -7.6777996e+00   9.7042836e-02  -2.5469911e+00   1.7857564e+00   5.5265483e-01  -1.5737784e-01   2.3593901e-01  -7.8759402e-01  -5.2880126e+00  -8.4420687e+00  -4.8512646e+00  -9.1010437e-01   1.7260482e+00  -1.2759979e+00   5.1984599e-02  -1.1256241e+00   3.1108865e+00  -1.9498887e+00  -1.0383247e+00  -3.9075858e+00  -1.9538443e+00  -1.7260420e+00  -2.0224722e-01  -1.3717257e+00   7.1913410e-01  -1.2568003e+00   1.8471327e-01   7.9372888e-01  -1.1064994e-01   1.3003653e-01   2.0604231e-01   3.4424760e-01   1.3972090e+00  -2.9354368e-01   6.0579552e-01  -5.6705863e-01   1.1821306e+00   9.4954121e-02   4.8165146e-01  -3.9859881e+00  -6.3097482e-01  -2.4931557e+00  -3.0657925e+00  -1.8157513e+00  -2.7764715e+00   2.8783125e-02   9.0150724e-02   1.0366245e+00   1.3048548e+00  -8.8825380e-01   2.0778839e+00   4.6810292e-01  -2.8147324e+00  -4.0352622e-01   2.3186081e+00   1.9075762e+00   6.5487813e-01   1.2227694e+00   7.4830263e-01  -1.3959311e+00  -2.1402935e+00  -1.2356822e+00  -1.9598737e-01   1.1501080e+00   5.2148303e-01
   1.9567080e+00   2.0903646e+00  -2.5055064e-01   2.8891724e-01   7.3140264e-01  -2.5373543e+00   5.1727521e-01   1.2591243e+00  -9.9357551e-01   1.1214445e-01   3.0297286e+00   2.6199824e-01   1.8604804e+00   5.6293650e-01  -4.1806061e-01  -7.4213806e-01   2.3494944e+00   2.1269477e+00   1.0736921e+00   5.9216396e-01   4.5446781e-01  -1.2502298e+00  -2.0208693e+00  -1.9344924e+00  -3.3771001e+00  -7.2347267e+00   3.4232686e-01  -2.6190971e+00   1.8448933e+00   6.7506494e-01  -2.0638807e-01   1.0179373e+00  -3.9654717e-01  -5.2457575e+00  -8.9895215e+00  -4.7836488e+00  -9.8171227e-01   1.6723847e+00  -1.3033864e+00  -5.6532422e-02  -9.4894109e-01   3.0334833e+00  -1.9043828e+00  -9.8049794e-01  -3.5570863e+00  -1.5832702e+00  -1.9974961e+00  -1.1860073e-01  -1.2637445e+00   8.1059822e-01  -1.0345703e+00   2.3177775e-02   9.9222786e-01   7.4910186e-02   4.4291736e-01   5.3119935e-02   6.4469610e-01   1.4852607e+00  -9.4207664e-02   1.0012542e+00  -3.8949785e-01   1.2734035e+00   5.6830874e-01   9.6800240e-01  -4.0801292e+00  -8.4704265e-01  -2.4794811e+00  -3.0335280e+00  -1.4830489e+00  -2.3830804e+00  -1.7816871e-01   1.3644439e-03   4.8474345e-01   1.4837967e+00  -1.4907940e+00   2.3766603e+00   3.8625843e-01  -2.9127326e+00   1.8761399e-03   2.1701846e+00   2.2256475e+00   1.0107715e+00   1.3220081e+00   7.8609104e-01  -1.3433464e+00  -2.0393355e+00  -1.2693783e+00  -5.2420990e-02   8.6984223e-01   5.6425008e-01
   2.0084790e+00   1.5482807e+00  -2.6588106e-01   4.8051373e-02   1.7055053e-01  -2.4752110e+00   4.1800886e-01   9.4432651e-01  -5.7784985e-01  -5.2718595e-01   2.8908043e+00  -4.3057484e-01   1.0078927e+00   1.8085712e-01  -6.5782612e-01  -7.8084336e-01   2.4128400e+00   1.6303570e+00   9.7319594e-01   3.4500704e-02  -1.2061785e-01  -4.4079561e-01  -1.9305342e+00  -1.6560119e+00  -3.9400797e+00  -6.4960136e+00  -4.4983538e-01  -2.7578881e+00   1.7244250e+00   4.1902634e-01  -2.7860016e-01   1.3106038e+00   6.1350165e-02  -4.8836324e+00  -7.8442534e+00  -4.0285649e+00  -5.6659967e-01   1.3101856e+00  -1.1017834e+00  -2.3626550e-02  -1.0333819e+00   2.8041547e+00  -8.0115197e-01  -3.8387001e-01  -2.3686117e+00  -8.4982637e-01  -9.5251456e-01   4.7223714e-01  -6.1856692e-01   7.8939041e-01  -9.2458947e-01   1.1327963e-01   8.9688880e-01   2.5603685e-01   4.9796295e-01   4.3286750e-01   1.0219660e+00   1.3225034e+00   1.6087134e-02   7.4068779e-01  -5.2796590e-01   7.6668979e-01   7.3826532e-01   8.6552210e-01  -4.2725750e+00  -1.1210006e+00  -2.0643635e+00  -2.6032866e+00  -1.3291646e+00  -2.3635080e+00  -6.6137996e-01  -1.7079605e-01  -2.0229636e-01   1.3870877e+00  -2.2010294e+00   2.0910515e+00   3.8629243e-01  -2.6386860e+00   4.5768516e-01   1.5774664e+00   2.3417760e+00   1.1433932e+00   1.2409692e+00   9.4756599e-01  -1.1332044e+00  -1.6756300e+00  -1.3607478e+00  -2.6309627e-01   4.8921795e-01   2.9075627e-01
   2.3335046e+00   2.0528914e+00  -3.6398102e-01   5.2284603e-02   2.1541300e+00  -1.2882225e+00  -2.5098613e-01   8.7875984e-01   6.4275717e-02   3.8839888e-01   2.4322222e+00  -4.1353166e-01   3.0576820e-01  -3.1237117e-01   5.0090521e-01  -4.3753616e-01   2.4411043e+00   2.0832586e+00   1.5892002e+00   7.1726766e-01   2.8457296e-01  -1.3884860e+00  -2.2270210e+00  -7.6876245e-01  -2.5842968e+00  -3.8301016e+00   1.3939726e+00  -1.2765195e+00   1.7145911e+00   3.5380160e-01  -1.0690370e-01   2.4871981e+00   2.2016691e-02  -5.1544334e+00  -6.6201358e+00  -4.3295274e+00  -2.8887330e-01   1.6615375e+00  -8.4576556e-01   3.9372763e-01  -1.7510344e+00   4.3714219e+00  -9.7080770e-01  -6.7545403e-01  -1.9279511e+00  -7.9473910e-01  -8.4384006e-01  -2.8064554e-02  -6.0871847e-01   3.5009326e-01  -8.3468412e-01  -1.3844241e-01   7.7713487e-01   4.4553353e-01   6.3532713e-01   8.6850603e-01   1.2722420e+00   1.5113217e+00  -4.4250316e-02   6.9206884e-01  -2.8040292e-01   7.6879947e-01   6.0861968e-01   6.6984103e-01  -4.0009315e+00  -5.2552364e-01  -2.1129811e+00  -2.9231134e+00  -6.5644362e-01  -1.9085814e+00  -2.4578135e-01   1.4087900e+00  -4.3151032e-01   1.4981966e+00  -2.3598004e+00   3.9243981e+00   2.5408248e-01  -3.3315942e+00   8.7229539e-01   2.1965714e+00   2.0772745e+00   1.3030902e+00   1.7545149e+00   1.4013298e+00  -1.0210529e+00  -1.0722466e+00  -6.8807252e-01   6.9346747e-01   6.2167280e-01   4.3331626e-01
   1.6730448e+00   2.0841898e+00  -8.2567045e-01  -7.4975519e-02   1.1765347e+00  -2.1381874e+00  -1.0147444e-01   7.7077553e-01  -5.7206257e-01  -8.6803395e-01   2.2749216e+00  -5.3535442e-01   3.8175200e-01  -3.9370533e-01  -2.3390656e-01  -1.1018094e+00   1.6299951e+00   2.0305166e+00   1.4145114e+00   2.0312483e-03  -1.7289736e+00  -6.2417921e-01  -1.3768411e+00  -7.1153484e-01  -4.3901680e+00  -4.0690238e+00   1.0312241e-02  -2.3270954e+00   2.3473118e+00   3.3164218e-01   1.8363403e-01   3.1830653e+00   1.6927339e-01  -5.0626788e+00  -6.3224682e+00  -4.2461272e+00   1.8163354e-01   1.2096220e+00  -4.8187718e-01   3.2098208e-01  -1.8962513e+00   4.4075456e+00  -1.5631604e+00  -1.0152516e+00  -2.8191063e+00  -1.2256490e+00  -1.6752410e+00  -9.0541637e-01  -8.0010342e-01   5.1126323e-01  -1.5244277e+00  -4.4866326e-01   4.7602534e-01  -5.3224481e-01   4.1083019e-01   3.1665136e-01   2.7098085e-01   1.3638803e+00  -6.6726599e-01   2.8043493e-01  -7.9462950e-01  -1.0825806e-01   4.0746967e-01   4.0487507e-01  -4.0089633e+00  -8.7227257e-01  -2.4236491e+00  -3.2176862e+00  -1.4896419e+00  -2.1289383e+00  -7.6150440e-01   6.9753354e-01  -3.4976543e-01   2.1209211e+00  -3.1577801e+00   3.3958457e+00   1.1869638e+00  -2.6036713e+00   6.1680327e-01   1.2207882e+00   1.9973324e+00   7.9345862e-01   1.3161959e+00   9.0226642e-01  -1.5840068e+00  -1.4504939e+00  -1.2921882e+00   4.7399806e-01   2.8636701e-01   2.6912413e-01
   1.9649784e+00   1.6695619e+00  -7.8672731e-01  -3.5248669e-01   2.0341755e+00  -1.3183345e+00  -4.4090086e-01   3.5839386e-01   4.5431613e-01  -5.6791487e-01   2.2442585e+00  -8.3096454e-01  -1.6954610e-01  -7.8100741e-01   2.9342783e-01  -6.8811627e-01   2.1331229e+00   1.8258735e+00   1.5364288e+00   3.9042403e-02  -1.2835345e+00  -8.0926747e-01  -2.1561298e+00  -5.4333661e-01  -3.4393286e+00  -2.7946545e+00   7.2772565e-01  -1.6445291e+00   1.9801024e+00   2.5090583e-01  -1.6653534e-01   3.1139237e+00   5.0713178e-01  -4.6946185e+00  -5.3049538e+00  -3.5303253e+00   1.2993793e-01   1.0340301e+00  -3.0493851e-01   3.4063527e-01  -1.5748741e+00   3.9553090e+00  -5.3306758e-01  -4.1327424e-01  -1.2158477e+00  -1.7717836e-01  -5.5655649e-01  -1.6087853e-01  -1.8425044e-01   3.6426821e-01  -9.8012329e-01  -4.9849096e-01   4.2594990e-01  -7.5696543e-02   6.7265669e-01   6.6451964e-01   1.0974564e+00   1.2424429e+00  -1.7611517e-01   3.1417429e-01  -2.3338464e-01   1.1300156e-01   1.0031367e+00   6.0367380e-01  -4.0363927e+00  -9.6222848e-01  -1.8109866e+00  -2.5367256e+00  -7.8654919e-01  -1.6808747e+00  -1.0470415e+00   9.7360391e-01  -1.4529738e+00   1.6121957e+00  -3.6855133e+00   3.5161072e+00   7.3380530e-01  -2.8065383e+00   1.3664227e+00   1.1186964e+00   1.9784180e+00   1.2167845e+00   1.7117052e+00   1.3988338e+00  -1.1473960e+00  -8.0352500e-01  -6.0916353e-01   7.3922173e-01  -1.6536024e-01   1.5379231e-01
   1.6118586e+00   1.4834876e+00  -8.5866539e-01  -5.2590683e-01   2.0331271e+00  -1.8675053e+00  -4.6792090e-01   7.1148393e-02   1.0124414e+00  -9.8486232e-01   2.0531605e+00  -7.3013393e-01  -2.3541233e-01  -8.4552834e-01   1.1933598e-01  -6.1652719e-01   1.5456795e+00   1.4241287e+00   1.5117662e+00  -1.5512531e-01  -2.1068606e+00  -4.9614190e-01  -1.8654749e+00  -3.0997131e-01  -3.7629180e+00  -2.7864646e+00   1.4673490e-01  -2.1677817e+00   1.7761062e+00   1.8767245e-01  -2.4964501e-01   3.0613846e+00   7.1402347e-01  -3.9845341e+00  -4.7088427e+00  -2.4844380e+00   2.6477368e-01   5.3864130e-01  -2.9173098e-01   3.7642544e-02  -1.0643124e+00   3.3509827e+00  -5.5314780e-01  -1.4541038e-01  -8.8777208e-01   1.7078974e-01  -8.2956041e-01  -1.4749817e-01  -1.0303440e-01   5.3199901e-01  -9.2767679e-01  -6.3142961e-01   3.6893839e-01  -4.4096891e-01   5.7744097e-01   2.1864558e-01   7.8451118e-01   9.2111912e-01  -3.5856746e-01   3.5203636e-01  -1.4806194e-01  -1.2075377e-01   1.3177393e+00   6.8745071e-01  -3.4288774e+00  -9.3824494e-01  -1.6399910e+00  -2.0831049e+00  -8.0217789e-01  -1.3759879e+00  -1.1525530e+00   4.5353783e-01  -1.7371246e+00   2.0928022e+00  -3.7694998e+00   3.2713638e+00   1.1570137e+00  -1.7096864e+00   1.0295422e+00   1.1189976e-02   1.8638312e+00   1.0779918e+00   1.5569938e+00   1.3026771e+00  -1.1058410e+00  -6.2678487e-01  -7.8148508e-01   7.2684892e-01  -4.1883641e-01   1.9446610e-01
   1.7075670e+00   1.4929874e+00  -1.1346801e+00  -7.0327701e-01   2.9534313e+00  -1.1769373e+00  -8.1309177e-01  -1.9718906e-01   1.2885770e+00  -5.9453634e-01   1.8572594e+00  -7.9553532e-01  -4.1480019e-01  -1.0886808e+00   5.4217535e-01  -4.1012606e-01   1.8047274e+00   1.4411253e+00   1.6438674e+00   1.8023002e-01  -1.9900344e+00  -8.7961795e-01  -2.2625112e+00  -2.9393146e-01  -3.0754268e+00  -1.7794114e+00   1.0974284e+00  -1.4897927e+00   1.6679487e+00   2.0243208e-01  -1.3181517e-01   3.2968453e+00   8.0243037e-01  -3.7518141e+00  -4.1344427e+00  -2.4489339e+00   1.8666453e-01   3.0874088e-01  -5.8595005e-02  -1.0113890e-01  -1.0654638e+00   2.9854213e+00  -5.8692804e-01  -1.8714420e-01  -4.7580809e-01   4.7542757e-01  -8.0311220e-01  -3.3796700e-01  -8.2793899e-02   3.6005125e-01  -8.1829405e-01  -9.3363972e-01   1.9866841e-01  -5.8868750e-01   7.2190097e-01   7.7313953e-02   1.0584915e+00   9.9867196e-01  -1.4724878e-01   5.2149928e-01   1.5516878e-01   3.6289780e-02   1.4458429e+00   7.3844028e-01  -3.3425740e+00  -1.0720450e+00  -1.3550239e+00  -1.7361033e+00  -3.6365126e-01  -8.7474482e-01  -1.1881007e+00   6.8842558e-01  -2.2312011e+00   1.7212341e+00  -3.8226553e+00   3.1970041e+00   1.0104675e+00  -2.0199895e+00   1.6663920e+00  -3.0528315e-01   1.5675993e+00   1.0446382e+00   1.5641917e+00   1.4778160e+00  -1.0622799e+00  -4.5643231e-01  -3.1858923e-01   9.9978055e-01  -7.7245148e-01   9.3312960e-02
   1.3001499e+00   1.0296536e+00  -1.0804961e+00  -7.4802581e-01   1.9451655e+00  -1.1183116e+00  -7.0061737e-01  -3.2296065e-01   1.3887988e+00  -1.4371766e+00   1.4581746e+00  -9.8677057e-01  -9.9666259e-01  -1.0069360e+00   1.8765454e-02  -7.3283071e-01   1.5807553e+00   9.3825646e-01   1.2267505e+00  -3.2572838e-01  -2.9214511e+00  -3.9161160e-02  -1.5854415e+00  -5.0064448e-02  -3.4401523e+00  -1.0072871e+00   7.8999644e-02  -1.7133236e+00   1.5609446e+00  -9.8597360e-02  -3.5804980e-01   2.8150026e+00   8.7732236e-01  -2.9795257e+00  -2.1412824e+00  -1.1547433e+00   8.2015013e-01  -6.7017164e-02   4.0718223e-01  -7.9060328e-02  -1.0523436e+00   2.6536488e+00  -1.8943666e-03   2.4672477e-01   2.4208534e-02   7.0612845e-01  -9.1576793e-02  -1.5390308e-01   2.8340540e-01   3.7407179e-01  -9.5344246e-01  -9.8057645e-01  -1.6996898e-01  -1.0773492e+00   3.4240587e-01   7.1497110e-02   8.4150049e-01   6.4135769e-01  -3.3482669e-01   2.3844833e-02  -6.4668416e-02  -7.7400654e-01   1.0991202e+00   7.7423413e-02  -2.9455251e+00  -1.1433098e+00  -1.0732675e+00  -1.2451211e+00  -5.6562627e-01  -9.5705342e-01  -1.5571203e+00   4.5604702e-01  -2.6539350e+00   1.5207534e+00  -4.1414773e+00   2.5089724e+00   1.2824388e+00  -1.2581131e+00   1.8643830e+00  -9.2292665e-01   1.3528417e+00   6.9971684e-01   1.2364388e+00   1.4824272e+00  -9.9399027e-01  -1.7604940e-01  -2.6866603e-01   9.2431059e-01  -9.2456534e-01  -1.4799124e-01
   1.1604117e+00   8.1094877e-01  -1.0001923e+00  -8.9422914e-01   2.2330508e+00  -4.6597878e-01  -5.4258510e-01  -3.3799353e-01   1.6665161e+00  -1.3759393e+00   1.1685851e+00  -8.5703211e-01  -1.2478355e+00  -9.3185399e-01   4.2035642e-01  -7.3599837e-01   1.4366215e+00   7.3101264e-01   1.1170816e+00  -3.3704512e-01  -2.8578825e+00  -3.3029863e-01  -1.5125353e+00  -7.8538576e-02  -2.6854095e+00  -1.0772280e-01   6.3413179e-01  -1.1844410e+00   1.3553912e+00  -2.0807972e-01  -2.3195224e-01   2.5939527e+00   6.7962220e-01  -2.7610525e+00  -5.7075921e-01  -7.3919882e-01   8.6504901e-01  -3.2038546e-01   6.3143717e-01   3.0554578e-03  -1.2845197e+00   2.6215492e+00   2.9795906e-01   4.0003658e-01   7.0426771e-01   1.1198239e+00   5.7709773e-01  -1.8162469e-01   5.8853591e-01   1.5657644e-01  -9.2206727e-01  -1.0212319e+00  -5.4588155e-01  -1.2626966e+00   1.9363819e-01   3.3083526e-01   7.9582208e-01   4.5086502e-01  -3.4337755e-01  -4.0337503e-01   2.6949107e-01  -7.7122915e-01   1.1546448e+00  -3.3105913e-01  -2.7362985e+00  -9.3938185e-01  -6.3725796e-01  -8.4311844e-01  -4.2267834e-01  -7.7880586e-01  -1.5473388e+00   7.2536816e-01  -2.9271538e+00   1.1736809e+00  -4.0623492e+00   2.4029382e+00   1.2278108e+00  -1.1815379e+00   1.8468134e+00  -1.2838470e+00   7.7133482e-01   4.5913737e-01   1.3136453e+00   1.6595962e+00  -9.1873804e-01   1.7166087e-01   2.6434859e-01   1.1423612e+00  -1.1762859e+00  -2.7838187e-01
   7.6957329e-01   6.7330004e-01  -9.7480348e-01  -1.0457906e+00   2.2733397e+00  -7.2983411e-01  -2.5783800e-01  -4.3226397e-01   1.7039752e+00  -1.5550642e+00   9.0287810e-01  -6.5649406e-01  -1.1047545e+00  -8.6242104e-01   3.8994036e-01  -8.0506224e-01   8.8826897e-01   4.3904924e-01   1.0333306e+00  -4.0897698e-01  -3.2101362e+00  -4.9573470e-01  -1.1078754e+00  -1.6343461e-01  -2.5263115e+00  -3.9794366e-01   5.5353064e-01  -1.3833749e+00   1.2746130e+00  -1.6659874e-01   5.0352221e-03   2.3876162e+00   6.4191508e-01  -2.3627897e+00   6.8815083e-02  -2.8816647e-01   8.2282817e-01  -6.6554878e-01   7.8112213e-01  -7.4328818e-02  -1.0018533e+00   2.1277647e+00   9.3521312e-03   4.5171224e-01   7.0501488e-01   1.2202437e+00   3.7211723e-01  -4.3283145e-01   6.0787971e-01   1.6442871e-01  -9.2232777e-01  -1.1640413e+00  -8.4215287e-01  -1.8526744e+00   3.2978705e-02  -4.9336660e-02   4.0096193e-01   2.5792260e-01  -5.4109153e-01  -5.4280343e-01   4.7087852e-01  -8.1827056e-01   1.3414724e+00  -5.0336401e-01  -2.1496887e+00  -9.4909152e-01  -4.1463072e-01  -4.8589525e-01  -4.9315080e-01  -5.4189557e-01  -1.4409420e+00   3.2015139e-01  -2.8322538e+00   1.2638221e+00  -3.7658706e+00   1.7639033e+00   1.4265387e+00  -5.2968305e-01   1.4961757e+00  -1.9672159e+00   3.8651463e-01   1.6931081e-01   1.1845118e+00   1.4802223e+00  -9.1149783e-01   2.1229760e-01   4.7093817e-01   1.0986617e+00  -1.4444551e+00  -2.3122171e-01
   4.1011025e-01   4.3948529e-01  -1.1424803e+00  -1.1906826e+00   1.9950194e+00  -7.8669164e-01  -2.6842649e-01  -5.6241337e-01   1.6366836e+00  -1.7782362e+00   5.0304101e-01  -7.0764689e-01  -1.2966343e+00  -8.5732091e-01  -8.1124646e-02  -9.5307812e-01   7.0168065e-01   1.1034210e-01   7.2650035e-01  -5.6516205e-01  -3.6274626e+00  -2.8326146e-01  -8.4131327e-01  -3.5290153e-01  -2.3147394e+00  -2.9519069e-01   3.8248508e-01  -1.5459830e+00   1.0350751e+00  -2.5509441e-01   2.1791259e-01   2.0831750e+00   6.7547037e-01  -1.6923406e+00   8.1415832e-01   2.8758778e-01   8.4019803e-01  -1.0812033e+00   9.2108913e-01  -3.0732851e-01  -8.9280816e-01   1.3591260e+00   2.8147612e-02   6.1758187e-01   8.5623475e-01   1.3088911e+00   3.8689573e-01  -4.7923091e-01   7.4507315e-01   2.2436281e-01  -8.7305596e-01  -1.2312007e+00  -9.8013572e-01  -2.3169153e+00  -1.4158314e-01  -4.0762434e-01   2.1485742e-01   1.7705090e-01  -5.6695879e-01  -4.7085852e-01   4.3721400e-01  -9.3349339e-01   1.1048247e+00  -7.1668308e-01  -1.7463591e+00  -1.1310071e+00  -9.7742022e-02  -8.0531443e-03  -5.3239614e-01  -3.1040559e-01  -1.4912435e+00  -1.1713299e-01  -3.1128478e+00   8.6281200e-01  -3.6368761e+00   7.3210993e-01   1.3867620e+00  -2.9156107e-01   1.5504984e+00  -2.5205839e+00   8.9635830e-02  -1.6598958e-01   6.2932023e-01   1.1846124e+00  -8.8468458e-01   1.7512416e-01   5.2552584e-01   1.0336630e+00  -1.6503944e+00  -3.3565627e-01
   1.2965244e-01  -4.7356647e-03  -1.3822740e+00  -1.4467249e+00   1.7939478e+00  -5.6618629e-01  -4.3015172e-01  -6.4642410e-01   1.6002222e+00  -1.7817718e+00   6.4826571e-02  -9.5481492e-01  -1.7151241e+00  -9.9921216e-01  -8.4213389e-01  -1.0390152e+00   8.7428650e-01  -2.6658317e-01   2.4664308e-01  -8.2269566e-01  -3.7709103e+00   1.1516270e-03  -1.1237723e+00  -8.3127954e-01  -1.6179299e+00  -1.1385958e-01   3.6217441e-01  -1.5676732e+00   4.7116969e-01  -2.4104823e-01   3.3115974e-01   1.6423664e+00   8.2207829e-01  -9.6983227e-01   1.2173072e+00   8.5518015e-01   4.9289085e-01  -1.2859998e+00   9.7493282e-01  -5.0421571e-01  -5.6209799e-01   2.6177617e-01   3.5665208e-01   1.1224630e+00   1.7658882e+00   1.9962082e+00   6.8470218e-01   1.0994182e-01   1.2235174e+00   3.7729807e-01  -4.1702159e-01  -1.0864374e+00  -8.6875428e-01  -2.3756413e+00  -1.4717941e-01  -5.6314068e-01   4.8682710e-01   1.5088499e-01  -2.2192921e-01  -1.0602593e-01   5.4877779e-01  -6.5916964e-01   9.6595422e-01  -7.6359846e-01  -1.3931226e+00  -1.3795706e+00   6.0536457e-01   7.7449216e-01  -2.6816960e-01   2.8247087e-02  -1.7328052e+00  -8.7480136e-01  -3.8714137e+00  -2.1556700e-01  -3.5836786e+00  -6.5843419e-01   2.7626110e-01  -8.5872310e-01   1.7687349e+00  -2.7401082e+00  -2.4807814e-02  -3.1509844e-01  -1.1866737e-01   1.0149596e+00  -5.2415957e-01   3.5212011e-01   7.7573577e-01   1.0478092e+00  -1.9526679e+00  -4.6060148e-01
   1.7289148e-01  -1.9775759e-01  -1.2106869e+00  -1.5498445e+00   2.4638747e+00  -3.4636836e-01  -5.9310863e-01  -7.5381502e-01   1.9444615e+00  -1.3013742e+00  -3.7698003e-01  -8.0615103e-01  -2.0297691e+00  -1.0583301e+00  -6.8803104e-01  -9.7697204e-01   8.8047772e-01  -4.1320352e-01   3.3974012e-01  -4.6872712e-01  -3.3051351e+00  -7.4289280e-01  -9.2280211e-01  -8.0673742e-01  -1.4895289e-01   1.4814108e-01   1.2624214e+00  -1.0372826e+00  -1.1228990e-01  -2.2192303e-01   7.4124673e-01   1.1961638e+00   8.4301215e-01  -4.0252585e-01   1.9980489e+00   1.2275573e+00   3.1908330e-01  -1.5886012e+00   7.5805098e-01  -6.3528730e-01  -7.8479406e-01  -6.4133665e-01   6.9304594e-01   1.5324343e+00   2.3491650e+00   2.1772168e+00   1.2010861e+00   4.7762557e-01   1.5086880e+00   2.6987225e-01  -1.0657649e-01  -1.1008174e+00  -8.7341935e-01  -2.5253966e+00  -1.8491802e-01  -6.0983809e-01   6.6142190e-01   2.2767166e-01  -1.6269796e-01   1.0100581e-01   5.7912846e-01  -6.1719599e-01   8.2979630e-01  -9.5343654e-01  -8.4777124e-01  -1.3361933e+00   1.1194514e+00   1.3356676e+00   1.2770952e-01   3.9584957e-01  -1.3757762e+00  -9.9761010e-01  -4.0207894e+00  -4.4245733e-01  -3.1195286e+00  -1.4257881e+00   1.4014906e-01  -4.1922323e-01   1.6851963e+00  -2.8311846e+00  -4.1103181e-01  -4.0408204e-01  -3.8739681e-01   7.9533024e-01  -3.0465761e-01   3.6276116e-01   9.9467409e-01   1.1745908e+00  -1.9644938e+00  -3.5843400e-01
  -6.1648624e-02  -2.6111427e-01  -1.1416767e+00  -1.5006038e+00   2.0542211e+00  -4.6836929e-02  -3.4335618e-01  -6.1685391e-01   1.5764329e+00  -1.2749935e+00  -7.7820572e-01  -8.0548810e-01  -2.0189554e+00  -7.7311016e-01  -7.5287560e-01  -1.0352582e+00   5.7484578e-01  -7.1710222e-01   5.4390682e-02  -5.2030891e-01  -3.2315071e+00  -5.1324402e-01  -4.6334001e-01  -8.9573107e-01  -4.3648427e-02   4.0720602e-01   1.2114949e+00  -7.9662211e-01  -1.2139394e-01  -3.9515653e-01   9.6438309e-01   1.0217313e+00   6.6600329e-01  -2.0123800e-01   3.0025841e+00   1.1537758e+00   4.9670924e-01  -1.8520414e+00   9.1759005e-01  -5.9366703e-01  -1.2886951e+00  -5.9433255e-01   6.7727210e-01   1.3787936e+00   2.2359106e+00   1.9442514e+00   1.3559824e+00   1.3179166e-01   1.5644178e+00   1.5049384e-01  -2.1875104e-01  -1.0945260e+00  -1.1660927e+00  -2.8475693e+00  -4.4670609e-01  -6.5459564e-01   4.8283119e-01   2.6814640e-01  -2.9998269e-01  -8.9298218e-02   5.6087163e-01  -6.3048125e-01   3.2138946e-01  -1.4303832e+00  -6.0399429e-01  -1.2252214e+00   1.3222447e+00   1.4925991e+00   7.1676673e-02   4.3971629e-01  -1.2756569e+00  -7.0623877e-01  -3.7468989e+00  -8.8593776e-01  -2.8067380e+00  -1.9189876e+00   3.5530764e-01  -4.2985751e-01   1.7423784e+00  -2.9199203e+00  -8.9942587e-01  -8.8003425e-01  -6.6027976e-01   6.2934141e-01  -3.0577616e-01   3.6706342e-01   1.1184444e+00   1.0709307e+00  -1.9265274e+00  -5.2647590e-01
  -4.7279028e-01  -7.3513797e-01  -1.1629324e+00  -1.5787378e+00   1.2769359e+00   6.4956178e-02  -2.9273216e-01  -4.5766218e-01   1.2470573e+00  -1.6704096e+00  -1.1312889e+00  -9.2518827e-01  -2.2869404e+00  -6.7007285e-01  -1.6709904e+00  -1.5753402e+00   6.1409021e-01  -7.9581674e-01  -5.3298964e-01  -1.1741944e+00  -3.6324659e+00  -1.8428043e-01  -3.8516155e-01  -1.3268745e+00   2.6010313e-01   4.1145126e-01   7.7899418e-01  -1.0718950e+00  -3.2659729e-01  -4.3428238e-01   7.7834469e-01   3.5165420e-01   6.0063385e-01   3.3216015e-02   3.6618671e+00   1.4223451e+00   4.1332774e-01  -1.8306932e+00   9.8256952e-01  -4.0338316e-01  -1.5353211e+00  -1.1482387e+00   1.2525881e+00   1.7787821e+00   2.6245828e+00   2.0779931e+00   2.0601711e+00   6.3983587e-01   2.0819999e+00   2.8574643e-01  -8.2785100e-02  -8.7495965e-01  -1.1289117e+00  -2.9901770e+00  -6.4057614e-01  -5.3987439e-01   4.0945133e-01   1.9864333e-01  -2.7494159e-01  -3.0135863e-01   3.8024470e-01  -8.6570056e-01  -1.8135319e-01  -1.9487426e+00  -5.7630131e-01  -1.4119061e+00   1.7366455e+00   1.7785489e+00  -2.2308566e-01   2.1859857e-01  -1.8122560e+00  -1.2209229e+00  -4.4102104e+00  -1.8208428e+00  -3.5609729e+00  -3.2226012e+00  -1.0766083e-01  -6.7152137e-01   1.7221377e+00  -2.4038409e+00  -1.0395897e+00  -1.1835385e+00  -1.2652488e+00   1.8793339e-01  -2.7708199e-01   2.8334298e-01   1.1822537e+00   1.0333802e+00  -2.0052280e+00  -7.0341665e-01
  -3.9678770e-01  -1.0536793e+00  -8.2042895e-01  -1.7162159e+00   1.8426643e+00   2.5532932e-01  -1.3546723e-01  -4.9591313e-01   1.6338656e+00  -9.8245906e-01  -1.3401304e+00  -9.1060384e-01  -2.2660343e+00  -6.9139595e-01  -1.3800779e+00  -1.2612438e+00   5.2586092e-01  -1.0648416e+00  -5.1727749e-01  -9.7867886e-01  -2.5701976e+00  -6.9474337e-01  -5.9314911e-01  -1.4751888e+00   1.4512377e+00   1.2393203e-01   1.4994730e+00  -6.8990428e-01  -8.0840736e-01  -3.9292939e-01   8.7625746e-01  -8.9158462e-02   5.7267474e-01   2.1069627e-01   3.8595031e+00   1.4060347e+00  -5.0685339e-02  -1.8941621e+00   6.7505027e-01  -3.9941750e-01  -1.5280927e+00  -1.7270586e+00   1.6560777e+00   2.0746518e+00   3.3209843e+00   2.4422902e+00   2.5304958e+00   1.0737385e+00   2.3962013e+00   1.9973015e-01   4.5189765e-01  -6.6600480e-01  -1.0562498e+00  -2.6740412e+00  -5.4512095e-01  -4.0570228e-01   8.0298103e-01   2.1081088e-01  -6.2161250e-02  -1.3550459e-01   7.8223183e-01  -3.3775324e-01   1.2459538e-01  -1.8577935e+00  -1.4294722e-01  -1.2704443e+00   2.2487636e+00   2.2326817e+00   2.9096148e-01   6.0396602e-01  -1.4733485e+00  -1.1351126e+00  -4.4197616e+00  -2.2691041e+00  -3.0358754e+00  -3.7074656e+00  -3.7414571e-01  -5.4854494e-01   1.5722015e+00  -2.1475479e+00  -1.2956946e+00  -1.0727651e+00  -1.2391509e+00   5.8791340e-02   7.2595690e-02   4.6387242e-01   1.5286904e+00   1.0411951e+00  -2.0803053e+00  -6.5890658e-01
  -7.5471292e-01  -1.2760305e+00  -7.3622938e-01  -1.6805927e+00   9.7689477e-01  -1.3382028e-01   2.4105633e-01  -2.3604121e-01   1.0863265e+00  -1.2765423e+00  -1.5579592e+00  -9.0317273e-01  -1.8656909e+00  -3.3266968e-01  -1.9663599e+00  -1.4704461e+00   1.4016972e-02  -1.3757315e+00  -9.2843136e-01  -1.4309844e+00  -2.8868172e+00  -1.4017202e-01  -1.3393783e-01  -1.7348041e+00   8.1481624e-01  -8.0289048e-01   6.2285723e-01  -1.1985247e+00  -8.4164724e-01  -4.7906793e-01   8.2983450e-01  -4.1022480e-01   5.3807380e-01   2.5468980e-01   3.8409104e+00   1.1104254e+00  -1.2725953e-01  -2.1276267e+00   5.2260244e-01  -4.2677851e-01  -1.7500886e+00  -2.0850647e+00   1.6567294e+00   2.0469135e+00   3.1312502e+00   2.2286792e+00   2.3859517e+00   1.0331844e+00   2.4759035e+00   3.3833805e-01   4.0341595e-01  -4.8643885e-01  -1.0066262e+00  -2.8320054e+00  -6.9930490e-01  -6.1473214e-01   5.3468511e-01   2.1308977e-01  -2.6450051e-01  -2.1694187e-01   5.8712197e-01  -3.4243803e-01  -2.7621567e-01  -2.1135777e+00   3.6378575e-02  -1.3107849e+00   2.4370001e+00   2.3307066e+00  -1.1981198e-02   4.6473458e-01  -1.7098271e+00  -1.5387729e+00  -4.1967676e+00  -2.5421663e+00  -3.1557023e+00  -4.6029254e+00  -2.1115759e-01  -3.5402489e-01   1.2295653e+00  -2.3033229e+00  -1.5322772e+00  -1.5536720e+00  -1.7063055e+00  -4.0596750e-01   3.1126324e-02   2.4336423e-01   1.1977220e+00   7.2874474e-01  -2.0587937e+00  -7.8946656e-01
  -8.2162323e-01  -1.4886298e+00  -7.2311789e-01  -1.6709761e+00   6.5202448e-01   3.7637809e-01   3.6478841e-01   5.9815659e-02   7.1872347e-01  -1.1077877e+00  -1.7087270e+00  -1.0411956e+00  -1.6779522e+00  -9.5333068e-02  -2.2152665e+00  -1.4809344e+00   7.5711597e-02  -1.4880258e+00  -1.2949291e+00  -1.7614066e+00  -2.4905979e+00   1.8136044e-01  -4.3247157e-01  -2.1523773e+00   9.3751561e-01  -7.7150124e-01   6.2568542e-01  -9.8437187e-01  -9.8625434e-01  -5.6381143e-01   5.8281619e-01  -6.5837944e-01   4.5153827e-01  -2.6615112e-02   4.0183077e+00   5.2060424e-01  -4.0721003e-01  -2.1005656e+00   4.1345115e-01  -2.6774924e-01  -2.1746326e+00  -2.0502360e+00   2.0274729e+00   2.0336980e+00   3.5068896e+00   2.3270857e+00   2.7788512e+00   1.1978870e+00   2.7375818e+00   3.1743849e-01   5.6306894e-01  -2.5312988e-01  -8.8036080e-01  -2.4767054e+00  -6.4440842e-01  -3.7383750e-01   7.8678202e-01   3.4247341e-01  -1.0552109e-01  -2.5412780e-01   6.6618021e-01   3.7135034e-02  -6.7194283e-01  -2.3027462e+00  -2.5605529e-01  -1.3226279e+00   2.7971803e+00   2.4290888e+00  -4.1766246e-03   3.9133946e-01  -2.0817745e+00  -1.2917891e+00  -4.4687019e+00  -3.4412917e+00  -3.6134007e+00  -5.0216039e+00  -6.3103671e-01  -1.1987106e+00   1.3190784e+00  -1.8726934e+00  -1.8324988e+00  -1.8522253e+00  -1.9883448e+00  -5.1756065e-01   1.1102879e-01   2.7922685e-01   1.3293942e+00   5.9684834e-01  -2.1270327e+00  -1.0350354e+00
  -8.7080469e-01  -1.5238061e+00  -8.0024445e-01  -1.5831012e+00   6.7589309e-01   4.2892773e-01   3.5840725e-02   2.5867004e-01   2.8428928e-01  -9.0128174e-01  -2.0346892e+00  -1.0914996e+00  -1.5920354e+00  -9.3561471e-02  -2.7407040e+00  -1.6281207e+00   1.1041462e-01  -1.2615207e+00  -1.4255947e+00  -1.8842811e+00  -2.4934467e+00   1.9964579e-01  -4.2803411e-01  -2.0732024e+00   1.2400715e+00  -7.5919944e-01   6.5583810e-01  -9.2242881e-01  -1.1737588e+00  -5.7254590e-01   5.8694200e-01  -6.1290130e-01   6.7837963e-01   2.6586735e-02   3.6165084e+00  -1.0290349e-01  -6.2127674e-01  -2.0794578e+00   1.4383623e-01  -2.2143514e-01  -2.4556446e+00  -2.3266626e+00   2.2435155e+00   2.1692349e+00   3.7092947e+00   2.1537988e+00   2.7576238e+00   1.5247285e+00   2.9496607e+00   4.0066120e-01   8.3269965e-01  -1.0653547e-01  -4.1221608e-01  -2.2356537e+00  -5.0544300e-01  -4.8825752e-01   1.0117988e+00   6.7260425e-01  -1.5618843e-01   1.0833382e-01   2.8719697e-01   1.3133230e-01  -1.2572263e+00  -2.2552054e+00  -1.6241325e-01  -1.3473734e+00   3.0045856e+00   2.4170672e+00   6.5041951e-02   3.8876183e-01  -2.2592553e+00  -1.4094344e+00  -4.7136494e+00  -3.9467189e+00  -4.0783771e+00  -5.5653269e+00  -9.3764909e-01  -1.7848262e+00   1.4634034e+00  -1.0882208e+00  -1.7065434e+00  -1.9320758e+00  -2.4507526e+00  -9.5379018e-01   2.4759411e-01   1.7251662e-01   1.0733923e+00   7.6182560e-01  -1.9311632e+00  -1.0479983e+00
  -7.4211107e-01  -1.4382293e+00  -8.8981232e-01  -1.3777927e+00   9.0504738e-01   8.3730143e-01  -4.8758464e-01   2.6328658e-01   2.5687531e-01  -4.6007932e-01  -2.1024331e+00  -1.1108766e+00  -1.3994979e+00  -1.8551977e-02  -2.8758195e+00  -1.5244715e+00   4.3048925e-01  -9.7447185e-01  -1.5416675e+00  -1.7281903e+00  -2.1470081e+00   2.9131847e-01  -9.2259889e-01  -2.1032792e+00   1.5560623e+00  -2.4899324e-01   9.6950648e-01  -5.2298936e-01  -1.1721502e+00  -5.6711805e-01   2.9302037e-02  -8.5593769e-01   7.3401779e-01   5.2267823e-02   3.3714370e+00  -4.0237934e-01  -6.2532148e-01  -1.8691784e+00  -4.9077354e-02  -1.9491828e-01  -2.8612186e+00  -2.3977029e+00   2.4254156e+00   2.0566352e+00   3.3988052e+00   1.7383329e+00   2.6385107e+00   1.6557338e+00   2.8038869e+00   4.3371130e-01   9.4039631e-01  -1.5174207e-01   5.0072310e-02  -1.7464367e+00  -3.9844918e-01  -5.7071265e-01   1.3219495e+00   9.3653621e-01   1.5342160e-02   5.1437345e-01   9.1988378e-02   2.4277895e-01  -1.8383605e+00  -2.1921319e+00  -2.9345435e-01  -1.3411322e+00   2.9784605e+00   2.3344408e+00   1.8008808e-01   4.5171497e-01  -2.6066949e+00  -9.4301550e-01  -5.0781327e+00  -4.3891468e+00  -4.6811486e+00  -5.4300357e+00  -7.4220548e-01  -2.0851921e+00   1.9511601e+00  -1.3060554e-01  -1.6320365e+00  -1.9384492e+00  -2.5657385e+00  -1.1673664e+00   1.7071979e-01  -9.0569701e-03   9.5357627e-01   9.6401184e-01  -1.5884684e+00  -1.1149173e+00
  -5.7931989e-01  -1.2246242e+00  -9.4387213e-01  -1.2286106e+00   1.4394667e+00   1.4461078e+00  -7.1361759e-01   5.2950414e-01  -1.3033983e-01   3.1123450e-02  -2.1426333e+00  -9.9186931e-01  -9.2837377e-01   1.0049523e-01  -2.5539199e+00  -1.4250067e+00   5.3587197e-01  -5.0983600e-01  -1.5224196e+00  -1.6415528e+00  -1.6803667e+00  -6.9662521e-02  -1.3841074e+00  -2.1761316e+00   1.8471940e+00   1.3306068e-01   1.6027233e+00   9.6400961e-02  -1.0297728e+00  -5.3582147e-01  -1.7615864e-01  -6.0237758e-01   7.5791726e-01  -4.8612713e-01   3.0193047e+00  -1.5480839e+00  -8.2773427e-01  -1.6198791e+00  -2.0444881e-01   1.1617675e-01  -3.3448063e+00  -1.8146537e+00   2.4795668e+00   1.7776173e+00   3.2914425e+00   1.4330053e+00   2.5964184e+00   1.5708274e+00   2.7219694e+00   2.8088152e-01   1.0054988e+00  -1.1598190e-01   4.1842723e-01  -1.1764548e+00  -1.6956771e-01  -4.0255443e-01   1.5849998e+00   1.3054774e+00   3.3343809e-02   6.4018108e-01   4.2543133e-02   6.7585833e-01  -2.2652154e+00  -2.0768837e+00  -6.5008536e-01  -1.1783172e+00   3.0249982e+00   2.0320639e+00   2.4498597e-01   4.0062166e-01  -2.8736877e+00  -2.6277936e-01  -5.2031663e+00  -4.7884168e+00  -5.3175232e+00  -4.8719943e+00  -7.8762700e-01  -3.0452133e+00   2.1608699e+00   8.8963989e-01  -1.7616248e+00  -1.9756480e+00  -2.3714001e+00  -1.2661364e+00   1.1859705e-01  -5.4020616e-02   1.0512203e+00   1.2586500e+00  -1.3855365e+00  -1.1411373e+00
  -1.0185757e+00  -1.6280556e+00  -8.9170611e-01  -1.1744472e+00   5.2948552e-02   7.7013157e-01  -2.7217474e-01   7.8680892e-01  -7.0299629e-01  -7.7237472e-01  -2.0839942e+00  -1.1515017e+00  -3.7814088e-01   3.9079609e-01  -3.3753345e+00  -1.6622871e+00  -2.1420781e-02  -7.9125767e-01  -2.0320147e+00  -2.5212777e+00  -2.2749124e+00   1.0752067e+00  -1.1530190e+00  -2.3671533e+00   3.0968985e-01  -1.0953412e+00  -1.0441872e-01  -9.5224828e-01  -9.1394937e-01  -6.8731751e-01  -7.4700952e-01  -8.7243359e-01   8.4167697e-01  -6.5536543e-01   2.6268342e+00  -1.7486177e+00  -9.0315438e-01  -1.6854640e+00  -3.3172328e-01   1.7840979e-01  -3.0872430e+00  -1.8602491e+00   2.7094874e+00   1.8232204e+00   3.1632791e+00   1.3388019e+00   2.4172989e+00   1.7211902e+00   2.7434686e+00   5.2541177e-01   9.4287561e-01   1.9627123e-01   7.1914448e-01  -8.9578196e-01  -1.8193984e-01  -5.0750054e-01   1.3156416e+00   1.1050812e+00  -2.2822536e-01   3.6977818e-01  -2.6580365e-01   5.2260674e-01  -2.4237948e+00  -2.0591181e+00  -7.6056610e-01  -1.3008500e+00   3.0173050e+00   1.9567397e+00  -3.0886251e-01   1.8854820e-02  -3.5111256e+00  -7.4134039e-01  -5.1979739e+00  -4.8522088e+00  -5.9997096e+00  -5.3086737e+00  -4.5140156e-01  -2.8206695e+00   1.6892501e+00   7.0338773e-01  -1.7099326e+00  -2.2935420e+00  -2.6967674e+00  -1.6595086e+00  -2.5620649e-02  -1.6978407e-01   4.8173522e-01   8.0384365e-01  -1.4508700e+00  -1.3567815e+00
  -6.6944762e-01  -1.7504927e+00  -8.0695053e-01  -1.1803434e+00   9.8226831e-01   1.4485043e+00  -5.3041280e-01   8.0457063e-01  -5.7662651e-01  -7.9007746e-02  -1.9794359e+00  -1.2687257e+00  -1.7597233e-01   1.4928638e-01  -2.8528649e+00  -1.3054286e+00   3.6963377e-01  -4.6926915e-01  -1.8661008e+00  -2.3158130e+00  -1.1983438e+00   5.2034483e-01  -2.1004104e+00  -2.4111838e+00   1.1816085e+00  -7.9452217e-01   8.3852432e-01  -2.0509850e-01  -1.0685924e+00  -5.5453261e-01  -1.1094841e+00  -8.1426231e-01   9.9248807e-01  -1.1037027e+00   2.1157282e+00  -2.4630619e+00  -1.4059988e+00  -1.2605678e+00  -5.3229819e-01   4.8503715e-01  -2.9750962e+00  -1.6965925e+00   3.1554300e+00   1.9629463e+00   3.7838912e+00   1.6723555e+00   2.7639488e+00   2.2507195e+00   2.8285434e+00   3.4438905e-01   1.4215592e+00   3.2050851e-01   1.2143416e+00   1.3103781e-01   3.0646558e-01  -1.1426250e-01   2.0214570e+00   1.2905617e+00   1.0431395e-01   5.7825960e-01  -4.1285119e-02   1.0973339e+00  -2.1491243e+00  -1.6057787e+00  -9.9820625e-01  -1.2623183e+00   3.2992086e+00   2.0075804e+00   1.7505222e-01   1.9532967e-01  -3.6964609e+00  -2.4429122e-01  -5.5872047e+00  -5.2996035e+00  -6.3543450e+00  -4.7337860e+00  -9.2555251e-01  -3.6479586e+00   1.9409944e+00   1.6395887e+00  -1.6627713e+00  -1.8983335e+00  -2.2898226e+00  -1.4908414e+00   1.7191101e-01   7.1745537e-02   8.8592406e-01   1.0552918e+00  -1.4903378e+00  -1.3286728e+00
  -9.7951253e-01  -1.9541994e+00  -8.3126590e-01  -1.1007379e+00  -1.2649528e-01   7.7215369e-01  -2.0318296e-01   9.4751228e-01  -1.2388300e+00  -7.9873679e-01  -1.9157751e+00  -1.3855830e+00   3.5947443e-01   3.2740991e-01  -3.3339031e+00  -1.3899263e+00  -2.3290556e-01  -6.9650515e-01  -2.1289656e+00  -2.8538230e+00  -1.7495800e+00   1.3984257e+00  -1.7687948e+00  -2.4517041e+00  -2.4900276e-01  -1.8259829e+00  -5.8144831e-01  -9.7479588e-01  -8.9538490e-01  -6.2278615e-01  -1.2511230e+00  -7.2280567e-01   1.1973129e+00  -1.1661723e+00   1.6614561e+00  -2.6874505e+00  -1.4171278e+00  -1.4332928e+00  -6.5765472e-01   4.7688310e-01  -2.6449038e+00  -1.6831548e+00   3.1362343e+00   1.9489567e+00   3.5422496e+00   1.5628059e+00   2.3057712e+00   2.2577286e+00   2.6397431e+00   4.7692512e-01   1.2624303e+00   4.8502891e-01   1.5449252e+00   4.1882028e-01   3.9510712e-01  -2.8252778e-01   1.7273379e+00   1.1963292e+00  -2.1488259e-01   4.6046650e-01  -4.6952339e-01   9.7736818e-01  -2.2047271e+00  -1.3461274e+00  -1.0634395e+00  -1.3547333e+00   3.2549246e+00   1.9578094e+00  -2.7145507e-01  -7.1263313e-02  -4.0793369e+00  -7.0022550e-01  -5.2260690e+00  -4.9474129e+00  -6.5307363e+00  -4.8255299e+00  -4.7880774e-01  -3.3310888e+00   1.4300209e+00   1.1560880e+00  -1.6180110e+00  -2.1123673e+00  -2.4811992e+00  -1.7272269e+00   2.5677084e-02  -3.5333088e-02   2.5973784e-01   5.9960739e-01  -1.5309064e+00  -1.4450658e+00
  -6.7746947e-01  -2.0766936e+00  -9.6621981e-01  -1.0208798e+00   4.2250817e-01   1.4551613e+00  -8.5280597e-01   8.3669054e-01  -1.3007671e+00  -5.0780592e-01  -1.9099646e+00  -1.6434063e+00   1.3750739e-01  -7.0982370e-02  -3.2676719e+00  -1.3145748e+00   4.6171056e-01  -1.8402961e-01  -2.0351597e+00  -2.7061891e+00  -1.2238716e+00   1.1148948e+00  -2.5589087e+00  -2.2882943e+00   5.3732956e-01  -9.0159874e-01   8.4457227e-02  -3.1273880e-01  -9.7726206e-01  -5.2881582e-01  -1.5900558e+00  -6.4067901e-01   1.4863080e+00  -1.2673237e+00   1.4195661e+00  -2.9410222e+00  -1.5867441e+00  -9.9795540e-01  -6.5049913e-01   7.4354291e-01  -2.4824502e+00  -1.6341570e+00   3.7139124e+00   2.2437095e+00   4.0456578e+00   1.7347632e+00   2.7449312e+00   2.9316648e+00   2.7013687e+00   3.4328777e-01   1.5921711e+00   4.9750872e-01   2.1288399e+00   1.2993815e+00   8.3169202e-01   3.3993479e-02   2.3819048e+00   1.4091132e+00   5.4865595e-02   6.9752148e-01  -7.1513124e-01   9.9116574e-01  -2.2968485e+00  -9.8326287e-01  -1.3887377e+00  -1.5195379e+00   3.3817326e+00   1.9790584e+00   3.0219750e-02  -4.9816470e-02  -4.4271156e+00  -3.9999104e-01  -5.8777493e+00  -5.3871624e+00  -7.1642563e+00  -4.4246496e+00  -9.3021592e-01  -4.1498038e+00   2.0394468e+00   2.2298041e+00  -1.3044402e+00  -1.6639782e+00  -2.3483748e+00  -1.5986994e+00   1.1690004e-01   1.1723071e-01   4.5095351e-01   9.0617481e-01  -1.4699217e+00  -1.4551338e+00
  -9.6581881e-01  -2.5479918e+00  -8.5617895e-01  -9.6475825e-01  -8.0136873e-01   8.3512421e-01  -7.5489714e-01   5.7796995e-01  -1.3286804e+00  -1.3775639e+00  -1.8988225e+00  -2.0039084e+00  -7.1675035e-02  -2.3218734e-01  -3.7605425e+00  -1.3258475e+00   1.0115410e-01  -5.7608310e-01  -2.3389781e+00  -3.1551512e+00  -1.6487801e+00   2.1031651e+00  -2.3307831e+00  -2.0896518e+00  -3.2471799e-01  -1.1339310e+00  -1.3817234e+00  -9.3995406e-01  -9.4208559e-01  -6.4708488e-01  -1.9146833e+00  -9.2911356e-01   1.7797101e+00  -6.5548151e-01   1.8448619e+00  -1.7960572e+00  -1.2248737e+00  -9.8081765e-01  -5.5757058e-01   7.9652140e-01  -1.7711711e+00  -1.7331257e+00   4.2076097e+00   2.6787318e+00   4.0787192e+00   1.8647891e+00   2.8498834e+00   3.4419105e+00   2.6144848e+00   4.3406856e-01   1.5917771e+00   6.7484918e-01   2.4793551e+00   1.8151144e+00   8.1424599e-01   8.4403411e-02   2.2368595e+00   1.0454338e+00  -7.6111264e-02   5.3101217e-01  -1.1761755e+00   4.8791981e-01  -2.1398399e+00  -7.2565415e-01  -1.1294509e+00  -1.6038456e+00   3.3714961e+00   2.2498464e+00  -2.4546817e-01  -2.3391748e-01  -4.7064867e+00  -8.0727112e-01  -5.8016429e+00  -4.9579663e+00  -7.0566220e+00  -4.3270176e+00  -4.5065859e-01  -3.1919972e+00   1.7289188e+00   1.9077660e+00  -9.9622411e-01  -1.4586131e+00  -2.3694716e+00  -1.6575018e+00   1.2556790e-01   2.7503748e-01   3.3079233e-02   5.7119537e-01  -1.3783058e+00  -1.4969292e+00
  -7.8059969e-01  -2.3324225e+00  -1.0382667e+00  -9.0281292e-01  -8.1028208e-02   1.5684985e+00  -1.1308376e+00   5.1956752e-01  -1.5335761e+00  -1.0832065e+00  -2.0311424e+00  -2.0948367e+00  -3.0292228e-01  -6.0770859e-01  -3.0656404e+00  -1.0695111e+00   2.0890724e-01  -1.9642589e-01  -2.1433377e+00  -2.7725943e+00  -1.1587064e+00   1.5490011e+00  -2.7889053e+00  -1.9040181e+00   4.2427697e-01   1.8842854e-01  -4.2507251e-01   3.2879563e-02  -8.5958221e-01  -6.0642934e-01  -1.5536298e+00  -2.4976290e-01   1.8744608e+00  -7.5765005e-01   2.1603268e+00  -2.0533617e+00  -1.2002660e+00  -6.4825565e-01  -4.1894139e-01   1.1331425e+00  -1.7430204e+00  -7.4111581e-01   4.1845185e+00   2.5723745e+00   4.1580418e+00   1.8843111e+00   2.8729425e+00   3.3943943e+00   2.3382071e+00   5.1059355e-02   1.5976169e+00   6.5736258e-01   2.8329590e+00   2.5912136e+00   1.1071507e+00   5.1399233e-01   2.3937705e+00   1.2179548e+00  -3.0062127e-02   5.5849882e-01  -1.3383674e+00   7.2161116e-01  -2.1888633e+00  -3.5620541e-01  -1.2858302e+00  -1.3876479e+00   3.4004376e+00   2.1405799e+00  -5.4735676e-02  -1.5023935e-01  -4.5431318e+00  -6.7931233e-02  -5.7082041e+00  -4.8914281e+00  -6.7656540e+00  -3.0381899e+00  -7.0761104e-01  -4.0205724e+00   1.7650179e+00   2.3601581e+00  -1.0935354e+00  -1.1716900e+00  -2.0031059e+00  -1.3713460e+00   1.1067751e-01   5.4376639e-01   3.4436752e-01   9.5434082e-01  -1.2270782e+00  -1.3849119e+00
  -1.1031778e+00  -2.2626547e+00  -1.2314596e+00  -7.9359649e-01  -7.9129461e-01   1.0747325e+00  -1.0774946e+00   3.7208054e-01  -2.2136263e+00  -1.8050198e+00  -2.0822117e+00  -2.2041955e+00  -3.3807095e-01  -8.0902120e-01  -3.2225406e+00  -1.2455853e+00  -2.9541425e-01  -1.7347003e-01  -2.1526216e+00  -2.8211116e+00  -1.7708559e+00   1.8633200e+00  -2.3302289e+00  -1.7659055e+00  -2.6847940e-01   1.9111640e-01  -1.1257797e+00  -2.4832056e-01  -4.5506805e-01  -4.7961501e-01  -1.1129131e+00   1.8885919e-01   1.9724947e+00  -5.6483566e-01   2.2122863e+00  -1.6868463e+00  -8.7261504e-01  -5.5549262e-01  -1.5985821e-01   1.2654762e+00  -1.3604143e+00  -3.2545297e-01   3.6370506e+00   2.4110488e+00   3.3080276e+00   1.5468385e+00   2.1659681e+00   3.0384281e+00   1.7613034e+00  -2.2303548e-02   1.1520013e+00   5.2269513e-01   2.9490967e+00   2.5667009e+00   1.1129821e+00   3.8825341e-01   1.7496200e+00   1.0725077e+00  -4.0302400e-01   3.6827684e-01  -1.9310510e+00   1.9327303e-01  -2.1661760e+00  -1.7121387e-01  -1.1371470e+00  -1.4721121e+00   3.0854491e+00   1.9794420e+00  -5.3769819e-01  -3.4942925e-01  -4.4716967e+00  -3.7109994e-01  -4.9843107e+00  -4.0974284e+00  -6.2398116e+00  -2.6354699e+00  -2.2094757e-01  -3.4505441e+00   1.2638735e+00   1.9122740e+00  -1.0358887e+00  -1.1931383e+00  -2.0404019e+00  -1.4182261e+00  -2.2618812e-01   3.9656288e-01  -2.3095420e-02   6.8836074e-01  -1.1619555e+00  -1.2959498e+00
  -1.0819901e+00  -2.4405739e+00  -1.4041377e+00  -7.8761223e-01  -8.0540213e-01   1.1762666e+00  -1.3341205e+00   1.2834615e-01  -2.4404226e+00  -2.0160062e+00  -2.0048963e+00  -2.4187827e+00  -5.9372088e-01  -1.2071865e+00  -3.2379850e+00  -1.2663853e+00   9.0442093e-03   7.1549915e-02  -2.1310030e+00  -2.7368164e+00  -1.6444158e+00   1.8013408e+00  -2.6543546e+00  -1.6203892e+00  -4.3160943e-03   5.6993944e-01  -1.0307129e+00  -1.8424616e-01  -3.5214546e-01  -3.5621781e-01  -1.0091504e+00   3.6678162e-01   2.1166267e+00  -4.2659049e-01   1.9284410e+00  -1.4100218e+00  -9.0078889e-01  -2.8196638e-01   9.8385366e-02   1.3533032e+00  -6.5792767e-01  -3.6127700e-01   3.7051337e+00   2.5712518e+00   3.3867147e+00   1.7197137e+00   2.2063204e+00   3.3710585e+00   1.5456672e+00  -1.1388507e-01   1.2037243e+00   5.1114784e-01   3.1904438e+00   2.9635041e+00   1.3675787e+00   5.1100498e-01   1.8484402e+00   9.5908697e-01  -3.1428542e-01   3.0495156e-01  -2.1549971e+00  -5.9759788e-02  -1.8226589e+00   1.9776800e-01  -1.2114914e+00  -1.6951314e+00   2.9870977e+00   2.0137715e+00  -5.4493048e-01  -3.8856248e-01  -4.4442231e+00  -6.1353943e-01  -5.0403507e+00  -4.0416044e+00  -6.0508241e+00  -2.4174624e+00  -4.8739076e-01  -3.6224488e+00   1.5005405e+00   2.0864848e+00  -7.0849689e-01  -7.9946987e-01  -1.9500123e+00  -1.2705204e+00  -3.0126628e-01   4.6421842e-01   2.4808092e-02   7.1015309e-01  -1.2527718e+00  -1.2514676e+00
  -1.2131436e+00  -2.7858901e+00  -1.3436689e+00  -8.4153407e-01  -1.3863775e+00   5.3882770e-01  -1.2386450e+00  -2.6984347e-01  -2.3723007e+00  -2.5143063e+00  -1.9847977e+00  -2.6131518e+00  -9.4091228e-01  -1.5174154e+00  -3.2785517e+00  -1.0836220e+00  -3.0042715e-01  -3.3616865e-01  -2.1687563e+00  -2.6569610e+00  -1.7229190e+00   2.1093701e+00  -2.3945391e+00  -1.3832788e+00  -1.2078138e-01   2.8345805e-01  -1.7245848e+00  -5.6242433e-01  -4.7085408e-01  -3.0458155e-01  -5.5967038e-01   3.5884734e-01   2.3497305e+00   3.6870563e-01   1.9513559e+00  -2.2421717e-01  -7.4317914e-01  -3.9722069e-01   1.7634356e-01   1.1410222e+00   3.6916986e-01  -8.4588471e-01   3.7469116e+00   2.9663494e+00   3.5413852e+00   2.1153362e+00   2.0819137e+00   3.8232876e+00   1.3109427e+00  -1.1763201e-01   1.2496052e+00   6.2984560e-01   3.3749809e+00   3.2718680e+00   1.4306753e+00   5.0359899e-01   1.6666655e+00   5.8175499e-01  -3.2648077e-01   2.8761213e-01  -2.4130208e+00  -3.4878405e-01  -1.1661840e+00   6.8546246e-01  -6.9873842e-01  -1.7397355e+00   3.0462091e+00   2.4606268e+00  -5.4126936e-01  -3.0732383e-01  -4.0320353e+00  -1.3716369e+00  -4.5040282e+00  -3.3487646e+00  -4.8232330e+00  -2.3877399e+00  -4.5024294e-01  -2.6207914e+00   1.1032053e+00   1.2004188e+00  -4.1550278e-01  -4.2137803e-01  -1.9211849e+00  -1.1502538e+00  -2.0213221e-01   6.0987873e-01  -2.7020933e-01   4.2989059e-01  -1.2637818e+00  -1.0976842e+00
  -1.0856443e+00  -2.4962495e+00  -1.5743064e+00  -7.2949891e-01  -9.4251713e-01   9.6626497e-01  -1.5778857e+00  -4.1737854e-01  -2.6330937e+00  -2.3817671e+00  -2.1168191e+00  -2.5939431e+00  -1.3078105e+00  -1.7899838e+00  -2.7414155e+00  -8.9853332e-01  -1.6675710e-01  -6.9482009e-02  -1.9657192e+00  -2.1101792e+00  -1.4567213e+00   1.6871219e+00  -2.4135503e+00  -1.0331643e+00   5.2875091e-01   1.4656812e+00  -9.7860222e-01   8.7012389e-02  -3.4792967e-01  -2.8264216e-01   1.1743110e-01   1.0129973e+00   2.3350524e+00   5.7887332e-01   2.1306067e+00  -9.7539600e-02  -4.9722971e-01  -2.6749853e-01   4.8589562e-01   1.1706636e+00   6.1400743e-01  -2.2460975e-01   3.3348056e+00   2.7268014e+00   3.2683626e+00   1.9545315e+00   1.8630315e+00   3.5420589e+00   8.2848948e-01  -4.1535084e-01   1.0458779e+00   5.2106374e-01   3.4115261e+00   3.4573494e+00   1.5374938e+00   6.4641999e-01   1.5370794e+00   6.1766749e-01  -3.3663810e-01   2.7353574e-01  -2.6447196e+00  -4.6669584e-01  -1.1759856e+00   8.9906693e-01  -6.5159569e-01  -1.6188843e+00   2.8248574e+00   2.3330103e+00  -4.8248967e-01  -2.5845874e-01  -3.4464698e+00  -9.8847374e-01  -4.0276578e+00  -3.0284668e+00  -3.9411751e+00  -1.4834054e+00  -6.4364597e-01  -2.9903232e+00   1.2639642e+00   1.1014900e+00  -3.9977266e-01  -2.2018497e-01  -1.7712516e+00  -8.6079115e-01  -3.1571455e-01   6.8205512e-01  -1.6826364e-01   6.3132590e-01  -1.0944372e+00  -9.3988686e-01
  -1.3709537e+00  -2.5905696e+00  -1.6981006e+00  -6.2146303e-01  -2.0690754e+00   6.7930216e-01  -1.5721827e+00  -6.9899283e-01  -3.0754111e+00  -3.2236677e+00  -2.2582312e+00  -2.8370028e+00  -2.0052823e+00  -2.0054499e+00  -3.0582030e+00  -1.1511527e+00  -3.1908483e-01  -2.5293379e-01  -2.1788534e+00  -2.1370913e+00  -2.0793023e+00   2.2382049e+00  -1.7632225e+00  -7.8301758e-01   2.3472599e-01   2.1430804e+00  -1.7828107e+00  -1.1091352e-01  -3.7554848e-02  -2.9571657e-01   6.9607984e-01   1.1686345e+00   2.3443260e+00   1.2912059e+00   2.8873187e+00   1.0950617e+00   2.3367275e-01  -2.0436909e-01   1.0370800e+00   1.1946706e+00   1.0062640e+00  -4.2771363e-02   3.0768769e+00   2.7318903e+00   2.6343500e+00   1.7308192e+00   1.7599506e+00   3.4024556e+00   4.3630554e-01  -5.0500268e-01   5.8229899e-01   4.7571885e-01   3.2158844e+00   3.2105856e+00   1.2788937e+00   7.1325749e-01   9.4587143e-01   2.9702305e-01  -4.8326823e-01  -7.6431885e-02  -3.2264131e+00  -1.3341630e+00  -1.2321976e+00   7.4077380e-01  -3.6347821e-01  -1.7201225e+00   2.5474958e+00   2.3609999e+00  -9.1280177e-01  -5.3009396e-01  -3.1013239e+00  -1.3753683e+00  -3.3677052e+00  -2.5340306e+00  -2.9870354e+00  -1.4414332e+00  -5.2975361e-01  -2.3187168e+00   1.2348987e+00   6.3552009e-01  -1.5799680e-01  -1.1636274e-01  -1.9299901e+00  -7.7476727e-01  -5.0467574e-01   6.1498222e-01  -4.1378179e-01   4.1342988e-01  -9.0703919e-01  -8.9118901e-01
  -1.4887444e+00  -2.5379540e+00  -1.7568160e+00  -5.6235237e-01  -2.5480771e+00   8.3046288e-01  -1.4151279e+00  -7.4507016e-01  -3.2226037e+00  -3.5314066e+00  -2.2851972e+00  -2.7855896e+00  -2.3439123e+00  -1.9545510e+00  -2.7944032e+00  -1.0112639e+00  -4.8497812e-01  -4.3888885e-01  -2.3253682e+00  -2.0669921e+00  -2.0681680e+00   2.4667137e+00  -1.5423994e+00  -6.3442958e-01   3.3791749e-01   2.9257073e+00  -1.9140327e+00  -2.3946195e-02   7.4671965e-02  -4.0075456e-01   1.2678498e+00   1.4822269e+00   2.1744097e+00   1.6365583e+00   3.4285370e+00   1.7419146e+00   5.8793193e-01  -2.7649183e-01   1.3932449e+00   1.1379472e+00   1.3748220e+00   5.2233260e-01   2.8337783e+00   2.5572195e+00   2.5784067e+00   1.8319073e+00   1.8278534e+00   3.1842934e+00   1.9102436e-01  -6.6414530e-01   3.2396187e-01   6.0728567e-01   2.9775432e+00   3.2502025e+00   1.1335826e+00   9.8182977e-01   5.6680390e-01   6.2576678e-03  -4.7155813e-01  -4.3772697e-01  -3.2335388e+00  -1.4298695e+00  -1.0504113e+00   7.5561164e-01  -3.0729258e-01  -1.4845451e+00   2.4155800e+00   2.3611758e+00  -1.1303640e+00  -7.0092569e-01  -2.5533544e+00  -1.2742549e+00  -2.7730100e+00  -2.2886380e+00  -1.9767347e+00  -8.4402267e-01  -8.0792792e-01  -2.3975203e+00   1.0762669e+00   4.3557197e-02  -1.6750834e-01  -4.9121669e-02  -1.8262593e+00  -4.2091960e-01  -5.3385303e-01   8.1115447e-01  -3.8618486e-01   3.3491428e-01  -8.1242851e-01  -8.4888920e-01
  -1.6092572e+00  -2.4279675e+00  -1.9500199e+00  -5.8448353e-01  -2.6415220e+00   4.4014951e-01  -1.2632715e+00  -8.3075332e-01  -3.5367258e+00  -3.5761550e+00  -2.1477002e+00  -2.6151615e+00  -2.2083534e+00  -1.9591930e+00  -2.7469046e+00  -8.9723236e-01  -6.3374277e-01  -5.0417267e-01  -2.3377360e+00  -1.8212068e+00  -2.0988571e+00   2.4205487e+00  -1.4599270e+00  -6.6227637e-01   2.8889030e-01   2.4566732e+00  -1.9688548e+00  -3.8018668e-01   1.9803316e-01  -2.0727715e-01   1.9232970e+00   1.8477827e+00   2.0370463e+00   1.8054740e+00   2.3374316e+00   1.7880862e+00   4.5624787e-01  -3.2481715e-01   1.5416489e+00   7.9032644e-01   2.0876615e+00   1.7742758e-01   1.9496651e+00   2.2232201e+00   2.1374346e+00   1.9142667e+00   1.0498304e+00   2.8967120e+00  -2.7330000e-01  -5.9891716e-01   1.7614075e-01   6.3295310e-01   2.8161940e+00   2.9933454e+00   1.1718117e+00   7.3635243e-01   1.4141725e-01  -2.2460098e-01  -3.7803046e-01  -3.9326779e-01  -3.1343766e+00  -1.3497320e+00  -4.7517529e-01   1.0656810e+00  -6.1512659e-02  -1.5243672e+00   2.2012518e+00   2.3283544e+00  -1.2542296e+00  -6.7228480e-01  -1.9154584e+00  -1.9884471e+00  -2.0103573e+00  -1.9411630e+00  -7.7338688e-01  -9.6982105e-01  -1.3014428e+00  -2.3142364e+00   9.1328726e-01  -7.2620985e-01   4.7525690e-02   4.5565140e-02  -1.9237695e+00  -3.3077392e-01  -6.2893624e-01   6.3059613e-01  -5.7049005e-01   1.5642345e-01  -8.9091999e-01  -6.8406503e-01
  -1.6058295e+00  -2.3793261e+00  -1.7982031e+00  -5.9240402e-01  -2.5734854e+00  -1.5473754e-02  -9.7365866e-01  -9.9705858e-01  -3.3506027e+00  -3.4973018e+00  -2.0145347e+00  -2.3573245e+00  -2.2256927e+00  -1.9063157e+00  -2.3309111e+00  -6.3638929e-01  -8.7399737e-01  -7.3855094e-01  -2.1424558e+00  -1.4344737e+00  -1.7140151e+00   2.1182632e+00  -1.0712208e+00  -4.4199723e-01   6.5342507e-01   2.0483737e+00  -1.8158801e+00  -5.9738556e-01   1.6577934e-01  -1.2523764e-01   2.6109035e+00   1.9664452e+00   1.8418329e+00   2.0921912e+00   1.8566085e+00   2.2329598e+00   4.9127115e-01  -5.1966763e-01   1.5784853e+00   4.4224732e-01   2.6396225e+00  -2.0245758e-01   1.3743998e+00   2.0012237e+00   1.8162823e+00   1.9099258e+00   7.4670080e-01   2.6260120e+00  -6.5169142e-01  -6.3806146e-01   5.3168812e-02   6.8131315e-01   2.4597258e+00   2.6695413e+00   1.1113685e+00   6.3030756e-01  -2.7602940e-01  -5.7094183e-01  -3.3540862e-01  -5.2070757e-01  -2.9406924e+00  -1.4254975e+00   2.3174428e-01   1.2277084e+00   3.5451779e-01  -1.4330519e+00   1.9779772e+00   2.3445103e+00  -1.2821328e+00  -6.2280255e-01  -9.1976351e-01  -2.3457210e+00  -1.0482027e+00  -1.2381350e+00   6.9447088e-01  -9.4899657e-01  -1.3151501e+00  -1.4596027e+00   5.7537485e-01  -1.6293742e+00   1.2582523e-01   2.1329763e-01  -1.8008625e+00  -2.2085728e-01  -6.6710954e-01   4.9542068e-01  -6.9914768e-01  -1.3170983e-01  -9.0194696e-01  -4.6362435e-01
  -1.3632397e+00  -2.2196358e+00  -1.9193889e+00  -5.2410101e-01  -2.6361488e+00   3.7843635e-01  -9.7889100e-01  -9.5908665e-01  -3.4878649e+00  -3.2142320e+00  -1.7836533e+00  -2.1961903e+00  -2.1242175e+00  -1.6067757e+00  -2.0808212e+00  -3.1516700e-01  -3.8347093e-01  -7.8078336e-01  -2.2377824e+00  -1.1689666e+00  -1.2509493e+00   2.2212325e+00  -1.3039216e+00  -5.0374659e-01   8.7375233e-01   2.3274872e+00  -1.5714287e+00  -4.1099309e-01   2.1431411e-01  -1.4224065e-01   2.9284330e+00   2.1232931e+00   1.7276346e+00   2.1691375e+00   1.1630970e+00   2.0569851e+00   5.1937149e-01  -6.7897062e-01   1.7905461e+00   1.0620333e-01   2.9670376e+00  -4.8979746e-01   1.0779615e+00   1.6433799e+00   1.8834691e+00   2.0398087e+00   7.4690551e-01   2.4803858e+00  -8.1619613e-01  -6.4921143e-01   5.5487801e-03   7.6048215e-01   2.1539269e+00   2.5720902e+00   1.1409798e+00   6.2616051e-01  -1.2452888e-01  -6.1478459e-01   1.0410050e-01  -4.2756736e-01  -2.6179764e+00  -1.0869392e+00   4.5409730e-01   1.3633552e+00   9.4807710e-02  -1.4541002e+00   1.8940074e+00   2.3313134e+00  -1.1872141e+00  -6.6641720e-01  -4.2819902e-01  -2.4082807e+00  -7.2297245e-01  -1.5668678e+00   1.3957871e+00  -1.0239294e+00  -2.1155553e+00  -2.1502971e+00   1.2600440e+00  -1.9193309e+00   3.5853537e-01   3.4379463e-01  -1.7605829e+00   1.4642271e-01  -5.3451797e-01   4.5176764e-01  -6.4765774e-01  -2.6483204e-01  -9.1248502e-01  -5.0276884e-01
  -1.5318982e+00  -2.2568895e+00  -1.6523680e+00  -4.9665413e-01  -2.9876511e+00  -1.2948981e-01  -6.6067627e-01  -1.0296320e+00  -3.0240849e+00  -3.2729425e+00  -1.7627931e+00  -1.9033946e+00  -2.3860000e+00  -1.3905225e+00  -2.0060189e+00  -1.5217153e-01  -7.3455676e-01  -1.2054336e+00  -2.2608081e+00  -1.0611158e+00  -1.1140626e+00   2.3130098e+00  -8.0660719e-01  -3.0744803e-01   1.2293503e+00   2.1393605e+00  -1.8225728e+00  -7.8771945e-01   2.2791553e-02  -1.2250482e-01   3.3265214e+00   1.9047410e+00   1.4039188e+00   2.6114584e+00   1.1006442e+00   2.9944616e+00   7.0509706e-01  -8.1111630e-01   1.7388414e+00  -1.8981284e-01   3.1977674e+00  -8.8513458e-01   7.4902477e-01   1.5889283e+00   1.7049223e+00   2.1521271e+00   7.2901983e-01   2.4164675e+00  -9.2754836e-01  -5.4363801e-01  -8.1831943e-02   9.6103179e-01   1.7459690e+00   2.2117290e+00   8.6877817e-01   6.8707773e-01  -6.8408011e-01  -1.1467220e+00   2.0031276e-01  -6.0600834e-01  -2.4339037e+00  -1.2932729e+00   9.5479493e-01   1.2080276e+00   6.5157492e-01  -1.1749153e+00   1.7653684e+00   2.4189678e+00  -1.3302132e+00  -7.6449360e-01   3.9886998e-01  -2.7946621e+00   4.4291541e-02  -9.7076948e-01   2.6334324e+00  -1.1275602e+00  -2.2361244e+00  -9.6777187e-01   6.6911123e-01  -2.7240391e+00   4.3862293e-01   3.8842135e-01  -1.7976630e+00   2.1236478e-01  -4.8700525e-01   3.9798992e-01  -8.6467589e-01  -5.8435642e-01  -7.7024621e-01  -3.1295575e-01
  -1.5167278e+00  -2.0731235e+00  -1.2315506e+00  -4.5815734e-01  -2.8610594e+00  -2.6103993e-01   1.1394509e-02  -8.9031592e-01  -2.9229122e+00  -3.0441537e+00  -1.5548725e+00  -1.4853062e+00  -2.1383101e+00  -1.0702927e+00  -1.2825178e+00  -3.5465077e-02  -1.0378608e+00  -1.2528396e+00  -2.0435649e+00  -8.7976422e-01  -5.4341137e-01   1.7512301e+00  -2.2806986e-01  -3.2898690e-02   1.5509003e+00   1.8217101e+00  -1.4830957e+00  -7.8382669e-01   3.1531452e-01  -1.1513622e-01   3.8367419e+00   2.0735182e+00   9.5997718e-01   2.2448167e+00   9.3116793e-01   2.7002413e+00   8.4761110e-01  -8.2387553e-01   1.9152993e+00  -1.4786438e-01   3.1473281e+00  -5.8460082e-01   1.8024456e-01   9.9521887e-01   1.1478835e+00   1.8068203e+00   7.9253463e-01   1.6757592e+00  -1.1162607e+00  -7.2840557e-01  -3.0175642e-01   1.0576651e+00   9.6822518e-01   1.6551696e+00   6.6988492e-01   8.5326680e-01  -1.2005458e+00  -1.4754984e+00   1.7025425e-01  -1.2115982e+00  -1.9522737e+00  -1.3198091e+00   1.5688549e+00   9.3200073e-01   8.7509178e-01  -8.9049531e-01   1.4116083e+00   1.9589071e+00  -1.5054612e+00  -9.7529236e-01   1.4170007e+00  -2.5099195e+00   1.1614960e+00  -4.7955096e-01   3.6460413e+00  -9.2689207e-01  -2.1307548e+00  -4.1530558e-01   4.4913639e-01  -2.8954965e+00   4.1217513e-01   4.8535897e-01  -1.2831214e+00   2.6893361e-01  -5.2109435e-01   2.9318720e-01  -6.1917614e-01  -6.9841499e-01  -7.2655985e-01  -1.6217221e-01
  -1.8883508e+00  -2.0486846e+00  -1.0544361e+00  -4.4340510e-01  -3.7458449e+00  -1.1199729e+00   6.9144077e-01  -6.0170987e-01  -2.9101669e+00  -3.4225853e+00  -1.3210296e+00  -1.0679360e+00  -1.5709946e+00  -4.4709132e-01  -1.6858359e+00  -2.8444694e-02  -1.5597422e+00  -1.6182196e+00  -2.3347967e+00  -1.3944387e+00  -9.3357418e-01   2.3742946e+00   3.2082425e-01  -4.4584922e-02   6.1551847e-01   5.7295305e-01  -2.6415362e+00  -1.9448837e+00   3.9217986e-01  -2.2658054e-01   3.7875976e+00   1.9194912e+00   6.5908026e-01   2.2074317e+00  -1.1589175e-02   2.7460822e+00   8.4835266e-01  -1.1221848e+00   1.8830461e+00  -4.8938108e-01   3.5804554e+00  -8.9943670e-01  -3.6127222e-01   5.7054658e-01   7.2972294e-01   1.6536091e+00   4.0684670e-01   1.2102025e+00  -1.1440004e+00  -4.0742806e-01  -4.1767398e-01   1.3648264e+00   5.0080600e-01   1.0375407e+00   3.9479436e-01   5.3589973e-01  -1.8714721e+00  -1.9486198e+00   1.5848726e-01  -1.4857533e+00  -1.5961843e+00  -1.2464742e+00   1.9352072e+00   8.0797250e-01   1.0784686e+00  -7.6675623e-01   1.0942342e+00   1.6742306e+00  -2.0380444e+00  -1.3184802e+00   1.8319683e+00  -3.0909117e+00   1.7598641e+00  -2.0755669e-01   3.9882876e+00  -1.4557384e+00  -2.3245331e+00   9.9295234e-02  -4.6491543e-03  -3.6620490e+00   6.3449073e-01   2.8167501e-01  -1.4304944e+00   5.2885542e-02  -4.9673333e-01   1.0075630e-01  -9.7513780e-01  -1.1102446e+00  -7.4812943e-01  -1.2815228e-01
  -1.6517006e+00  -1.8142464e+00  -8.9815448e-01  -4.0173446e-01  -3.5068916e+00  -9.7349640e-01   8.2052437e-01  -5.0538613e-01  -2.3980897e+00  -2.7615943e+00  -1.0662754e+00  -7.1290201e-01  -1.2437219e+00   2.8811462e-02  -1.3344315e+00   5.1463113e-01  -1.3630983e+00  -1.8524215e+00  -2.2873779e+00  -1.1387575e+00  -2.1837894e-01   2.3823568e+00   1.4804768e-01  -4.6461297e-02   9.8808566e-01   4.9814838e-01  -2.2923690e+00  -1.8154653e+00   1.9144731e-01  -2.4565499e-01   3.8225338e+00   1.8143954e+00   4.2629979e-01   2.2391017e+00  -7.8182028e-01   2.6088032e+00   6.9812492e-01  -1.4014731e+00   1.6495018e+00  -9.4153749e-01   3.5256320e+00  -1.4209408e+00  -6.0410827e-01   1.9202088e-01   8.0907440e-01   1.7551403e+00   3.6760492e-01   9.6726318e-01  -1.1000605e+00  -3.1470246e-01  -2.4605288e-01   1.5124381e+00   1.6828555e-01   9.3937842e-01   3.8758887e-01   4.8663891e-01  -1.7769531e+00  -2.0833155e+00   6.5793413e-01  -1.2029610e+00  -9.9528055e-01  -6.3405773e-01   2.2865491e+00   9.5530942e-01   1.0622627e+00  -5.5223447e-01   1.0713352e+00   1.6543607e+00  -1.8107041e+00  -1.2267726e+00   2.4375364e+00  -2.9370877e+00   2.1370712e+00  -2.8773569e-01   4.6783629e+00  -1.5243774e+00  -2.8309769e+00   7.6203668e-02   2.2126395e-01  -4.0087300e+00   7.7196265e-01   3.8366286e-01  -1.3222218e+00   2.5231142e-01  -2.1012934e-01   8.6853062e-02  -9.3559990e-01  -1.2759902e+00  -6.7524340e-01  -1.1809688e-01
  -1.4873414e+00  -1.2524513e+00  -9.1510937e-01  -3.0157677e-01  -2.8125047e+00  -8.4550896e-01   8.0846280e-01  -1.1667399e-01  -2.2149456e+00  -2.0087157e+00  -8.7430045e-01  -5.0056619e-02  -5.4379651e-01   6.1694660e-01  -1.0719790e+00   8.5462042e-01  -1.2415157e+00  -1.6453169e+00  -2.1424369e+00  -9.2551817e-01   1.5196711e-01   2.0017610e+00  -3.5099024e-02  -9.0911762e-02   1.2746730e+00   2.6319303e-01  -1.6929640e+00  -1.7127507e+00   6.4309401e-02  -1.6979927e-01   3.7670233e+00   1.9580942e+00   1.3519109e-01   1.8194382e+00  -2.1303632e+00   1.6959786e+00   3.6881682e-01  -1.5173876e+00   1.3399515e+00  -1.2290877e+00   3.2875040e+00  -1.6225904e+00  -1.2777399e+00  -4.4609990e-01   5.1895614e-01   1.5211252e+00  -1.1486667e-01   4.0186915e-01  -1.1699060e+00  -1.6600839e-01  -1.7030913e-01   1.5719098e+00  -5.6909199e-02   6.2236595e-01   4.3367925e-01   2.2332046e-01  -1.8804209e+00  -2.0301439e+00   9.6160838e-01  -8.3151769e-01  -4.8986902e-01   5.0790148e-02   2.2755819e+00   1.0106898e+00   9.2334010e-01  -3.0457341e-01   8.7608730e-01   1.2624663e+00  -1.7843693e+00  -1.2394631e+00   2.8497300e+00  -2.7391466e+00   2.3642364e+00  -3.3528383e-01   4.6901996e+00  -1.4594821e+00  -3.4694445e+00  -4.2020839e-01   2.6019625e-01  -4.0106881e+00   8.2475803e-01   2.5243319e-01  -1.3090614e+00   2.3662654e-01  -7.6106289e-02  -1.2433698e-01  -9.3621386e-01  -1.2289342e+00  -5.5315899e-01  -3.2788071e-04
  -1.3794656e+00  -6.5641229e-01  -7.8012038e-01  -1.3961156e-01  -2.1291446e+00  -9.8601345e-01   8.6468911e-01   1.6935373e-01  -1.9020651e+00  -1.2722313e+00  -7.4548798e-01   6.0066434e-01   1.4085700e-01   1.1564824e+00  -7.2721774e-01   1.1714192e+00  -1.3544586e+00  -1.4711533e+00  -1.8284303e+00  -6.0349910e-01   5.4664587e-01   1.6102149e+00   1.8485585e-01   2.0357714e-01   1.4042150e+00  -7.6151595e-02  -1.1751374e+00  -1.7077302e+00   3.2917922e-02  -1.5511069e-01   3.6840557e+00   2.0939473e+00  -2.2504129e-01   1.4438662e+00  -3.2195870e+00   8.9462073e-01   2.2115451e-01  -1.6687347e+00   1.0167545e+00  -1.5181743e+00   2.8749450e+00  -1.7354003e+00  -2.0261638e+00  -1.1796602e+00  -1.9917590e-01   9.1825475e-01  -7.2879829e-01  -4.5486998e-01  -1.3721525e+00  -6.1159073e-02  -1.8833936e-01   1.5263269e+00  -4.0015847e-01   1.0981098e-01   3.8855900e-01  -1.5623016e-01  -2.1852354e+00  -2.0505581e+00   1.0254477e+00  -5.7561289e-01  -1.1708303e-01   3.9165358e-01   2.2537206e+00   9.6749421e-01   1.0318247e+00  -1.4102271e-02   4.3703939e-01   7.0910216e-01  -1.7973494e+00  -1.2185350e+00   3.4708158e+00  -2.2923732e+00   2.9072734e+00   5.2540498e-02   4.8848081e+00  -1.2814595e+00  -3.3201588e+00  -1.2364892e-01   1.7441000e-01  -4.0348401e+00   8.4434409e-01   9.5644806e-02  -1.2255741e+00   4.9152615e-02  -7.1236447e-02  -4.0983316e-01  -1.0525131e+00  -1.2398476e+00  -3.3902058e-01   1.3080043e-01
  -1.3836598e+00  -3.5881543e-01  -6.4183958e-01   4.6714397e-02  -2.2433422e+00  -9.9130896e-01   7.3795620e-01   3.9514006e-01  -1.5949098e+00  -1.0851221e+00  -6.7117386e-01   9.6682318e-01   3.8080945e-01   1.6090682e+00  -1.0363926e+00   1.1304889e+00  -1.1255130e+00  -1.2605904e+00  -1.8705843e+00  -7.7603212e-01   4.0026186e-01   1.7684648e+00   3.8439666e-01   4.7749561e-01   1.3349813e+00   1.5060113e-01  -1.3777729e+00  -1.8194250e+00   4.9269593e-02  -2.3339148e-01   3.0857498e+00   1.7625925e+00  -4.0253106e-01   1.4127889e+00  -3.5014978e+00   8.1931704e-01   4.4232158e-01  -1.6285569e+00   9.5361950e-01  -1.5490119e+00   2.5075755e+00  -1.8997946e+00  -2.0525985e+00  -1.4866778e+00  -6.4655495e-01   3.7482428e-01  -6.3959065e-01  -7.8335426e-01  -1.1882631e+00   1.1800001e-01  -1.4273304e-01   1.5439950e+00  -6.3570743e-01  -2.8653541e-01   2.0799731e-01  -3.5557368e-01  -2.3142134e+00  -2.1271634e+00   1.1742256e+00  -4.7445743e-01  -2.9032934e-02   2.8394843e-01   1.8440308e+00   6.7456217e-01   9.9297123e-01   9.2620213e-02   9.7495884e-02   2.7956962e-01  -1.9932020e+00  -1.4593204e+00   3.4758739e+00  -1.9971933e+00   2.7501554e+00  -1.8293970e-02   4.2221447e+00  -1.4894645e+00  -3.3712040e+00   4.4888858e-02   5.1391681e-01  -3.3850680e+00   1.1898624e+00   8.8753808e-02  -1.2494549e+00  -1.9423381e-01   6.7537715e-02  -5.5911954e-01  -1.0730435e+00  -1.1139347e+00  -1.6801375e-02   1.3211343e-01
  -1.2723082e+00   3.8060876e-02  -3.5523875e-01   9.8662921e-02  -1.4590899e+00  -9.1435149e-01   8.4502205e-01   6.9880717e-01  -1.0285479e+00  -2.9636155e-01  -6.2945150e-01   1.5450158e+00   7.9679920e-01   1.9985033e+00  -6.0566381e-01   1.4212347e+00  -1.2816872e+00  -1.1450212e+00  -1.5476841e+00  -5.5716874e-01   9.4556970e-01   1.1788301e+00   4.8245447e-01   6.8083848e-01   1.9142219e+00   1.0022307e-01  -6.5188727e-01  -1.5122395e+00  -2.4467013e-01  -1.5653318e-01   2.9267751e+00   1.6804362e+00  -7.8524827e-01   1.0655357e+00  -3.8919948e+00   3.1340027e-01   1.3535098e-01  -1.6286190e+00   5.1224941e-01  -1.5968000e+00   1.9791027e+00  -1.9056405e+00  -2.3465413e+00  -1.8449532e+00  -7.7630374e-01   1.8561477e-01  -7.4176585e-01  -1.2521985e+00  -1.0302142e+00   1.3326659e-01   5.7598787e-02   1.6133682e+00  -8.7225453e-01  -4.6031591e-01   2.0327959e-01  -3.4664091e-01  -2.4673546e+00  -2.2155044e+00   1.2715820e+00  -3.2647532e-01   3.9635030e-01   7.2334990e-01   1.9221879e+00   6.1709949e-01   1.1337105e+00   5.2853515e-01  -1.7593976e-02  -4.7431964e-02  -1.8420744e+00  -1.3758376e+00   3.9248739e+00  -1.4912540e+00   3.0439534e+00   2.8625972e-01   4.3449158e+00  -1.1995964e+00  -3.4691659e+00   3.5302460e-01   5.9076704e-02  -3.2186989e+00   1.0746863e+00   4.8392358e-02  -1.0599039e+00  -2.9157179e-01   2.7663785e-01  -5.3817892e-01  -9.0443405e-01  -9.7758026e-01   1.5346844e-01   2.5657791e-01
  -1.3775531e+00   5.4898471e-01  -3.4695401e-01   1.4691074e-01  -1.2349460e+00  -1.1332640e+00   1.2222500e+00   1.2286927e+00  -1.3190092e+00   4.7416088e-02  -5.2912229e-01   2.0452960e+00   1.8098313e+00   2.5468207e+00  -5.6188126e-01   1.5143343e+00  -1.6696771e+00  -1.0326168e+00  -1.3920695e+00  -7.1122211e-01   8.4506969e-01   1.0598410e+00   7.6646992e-01   6.2343689e-01   1.1578785e+00  -8.6320408e-01  -7.0974620e-01  -1.7148484e+00  -1.9998985e-01  -8.9585098e-02   2.7762907e+00   1.9603163e+00  -1.0599395e+00   3.3020051e-01  -4.9861411e+00  -1.0662431e+00  -2.6839930e-01  -1.7660625e+00   2.4648708e-01  -1.6209935e+00   1.6125773e+00  -1.7819546e+00  -3.1131111e+00  -2.5478186e+00  -1.3778200e+00  -2.4369598e-01  -1.4875919e+00  -2.2111516e+00  -1.0510445e+00   2.3706043e-01   2.3465224e-02   1.5923401e+00  -1.1558185e+00  -9.4584554e-01   2.5381718e-01  -7.3790194e-01  -2.8452179e+00  -2.1573820e+00   1.1555646e+00  -2.0900082e-01   6.7706391e-01   1.2519083e+00   1.7642357e+00   6.0371003e-01   9.6557781e-01   6.4987562e-01  -2.6453375e-01  -5.9085040e-01  -2.0558957e+00  -1.4510431e+00   3.9598991e+00  -1.3324859e+00   3.4676709e+00   5.0922677e-01   4.0204377e+00  -1.2952673e+00  -3.5487045e+00   8.9628281e-02  -3.8545529e-01  -3.4344629e+00   8.8628654e-01  -3.7836523e-01  -1.0922548e+00  -5.6293528e-01   3.1680585e-01  -7.3478777e-01  -9.0618349e-01  -1.1178635e+00   8.7537785e-02   2.6294140e-01
  -1.4466025e+00   7.9231448e-01  -3.5853858e-01   1.5490229e-01  -1.1162620e+00  -1.1052247e+00   1.2994391e+00   1.6743914e+00  -1.3461289e+00   2.8209900e-01  -5.7288059e-01   2.3382845e+00   2.2623374e+00   2.9018588e+00  -8.3372041e-01   1.4846297e+00  -1.7128858e+00  -9.5249527e-01  -1.3332284e+00  -9.8369878e-01   7.2841347e-01   1.0610943e+00   8.6676762e-01   5.3153626e-01   8.6031129e-01  -1.2586428e+00  -7.2029611e-01  -1.7660520e+00  -5.1864871e-01  -6.6718505e-02   2.3820608e+00   1.8550156e+00  -1.2665077e+00  -1.1019720e-01  -5.4274101e+00  -1.8195707e+00  -6.5665630e-01  -1.8038150e+00  -4.8764995e-02  -1.5760755e+00   1.2110867e+00  -1.9034357e+00  -3.2409323e+00  -2.7606689e+00  -1.3925928e+00  -3.6445805e-01  -1.5896842e+00  -2.5794082e+00  -7.6145484e-01   3.6162984e-01   1.6143417e-01   1.6423991e+00  -1.2552521e+00  -1.1885966e+00   3.1460278e-01  -8.8614686e-01  -2.9607829e+00  -2.1509908e+00   1.1639078e+00  -5.6463733e-02   7.6436175e-01   1.5382643e+00   1.3796651e+00   4.6192915e-01   7.2117131e-01   6.6503683e-01  -2.7869836e-01  -8.3993959e-01  -2.1639166e+00  -1.5269076e+00   3.6944394e+00  -1.2323751e+00   3.2600200e+00   4.4619751e-01   3.3039327e+00  -1.5994919e+00  -3.8996921e+00  -1.8234250e-01  -7.7842703e-01  -3.4927439e+00   6.9758254e-01  -7.5414984e-01  -1.3699751e+00  -7.9728856e-01   4.5486121e-01  -7.9691973e-01  -8.4485207e-01  -1.2272532e+00   9.2380408e-03   2.0330609e-01
  -1.0659266e+00   1.4410469e+00  -5.6243933e-01   3.0793453e-01  -1.1595073e-01  -2.8719063e-01   7.5714716e-01   2.0957351e+00  -1.1340553e+00   1.1067422e+00  -5.6592081e-01   2.8185077e+00   2.9483933e+00   3.3723754e+00  -5.3052139e-01   1.9135493e+00  -1.1986441e+00  -5.2060703e-01  -1.1392235e+00  -8.1247618e-01   1.0119941e+00   7.2943279e-01   3.0625736e-01   5.3151083e-01   9.6792782e-01  -6.3756075e-01   8.5073731e-02  -1.0003999e+00  -8.7978174e-01  -1.7388699e-01   1.7073520e+00   1.9125688e+00  -1.2209289e+00  -4.1922676e-01  -5.8605832e+00  -2.8741970e+00  -9.4169346e-01  -1.9413529e+00  -3.4225604e-01  -1.5705536e+00   8.0606466e-01  -1.6597635e+00  -3.1079872e+00  -3.0575643e+00  -1.1378938e+00  -5.8642321e-01  -1.5652665e+00  -2.8817552e+00  -5.2171090e-01   3.5872603e-01   4.4913375e-01   1.5236133e+00  -1.0412810e+00  -9.6835831e-01   5.4670351e-01  -1.1412791e+00  -2.4478397e+00  -1.7014372e+00   1.4077292e+00   5.9115045e-01   9.8210241e-01   2.4119231e+00   5.2543445e-01   6.7122947e-01   6.4927828e-02   8.0337400e-01  -2.6625688e-01  -1.0469575e+00  -1.9120854e+00  -1.3976320e+00   3.2297269e+00  -3.3483402e-01   2.4812522e+00   6.5348983e-02   2.0400305e+00  -1.0592853e+00  -4.3327254e+00  -1.4770682e+00  -3.6960489e-01  -3.0375657e+00   5.2434419e-01  -9.8116108e-01  -1.2969812e+00  -7.4458469e-01   7.6734899e-01  -6.9642390e-01  -5.4534620e-01  -8.8598242e-01   1.8442257e-01   1.9081162e-01
  -1.4342507e+00   1.0946694e+00  -4.0543629e-01   2.7901441e-01  -9.3610820e-01  -5.8652963e-01   6.8235228e-01   2.1688625e+00  -1.1156567e+00   6.2768776e-01  -1.0616906e+00   2.5146712e+00   2.0310964e+00   3.0753206e+00  -1.6052560e+00   1.2332750e+00  -1.2696115e+00  -6.5635144e-01  -1.1654386e+00  -1.2640804e+00   3.6172588e-01   1.0889039e+00   1.1516363e+00   8.0000635e-01   1.0520304e+00  -3.8429859e-01  -5.4365013e-01  -1.1907008e+00  -1.3963489e+00  -9.0393724e-02   1.4609266e+00   1.3094993e+00  -1.3556874e+00  -6.3194012e-02  -4.6390143e+00  -2.0367003e+00  -8.5244908e-01  -1.6229811e+00  -3.7434443e-01  -1.2166921e+00   3.1569920e-01  -2.0836579e+00  -2.6128488e+00  -2.4589988e+00  -1.0056160e+00  -5.7181483e-01  -1.0037771e+00  -2.5856516e+00   6.5104078e-02   4.5807051e-01   5.6369129e-01   1.5674099e+00  -1.1618190e+00  -1.3943044e+00   3.3987257e-01  -9.5812767e-01  -2.7692115e+00  -2.0072330e+00   1.1304907e+00   3.8672074e-01   2.7411036e-01   1.3712590e+00  -5.2547475e-02   1.2137206e-02   4.4061573e-01   6.3419702e-01  -1.7316037e-01  -9.4985214e-01  -2.0687521e+00  -1.5507821e+00   2.9046926e+00  -7.6182587e-01   2.2189036e+00   2.3170707e-01   1.6439736e+00  -2.0513274e+00  -4.3841570e+00  -4.4759894e-01  -1.0598583e+00  -2.8492962e+00   5.1445386e-01  -1.2034138e+00  -2.0255218e+00  -1.1757995e+00   9.0532606e-01  -6.4075270e-01  -5.9157135e-01  -1.0592116e+00   2.1471608e-01   1.1146337e-01
  -1.3020269e+00   1.1740642e+00   5.8334845e-02   2.7041238e-01  -1.0160880e-01  -1.8806997e-01   8.0250166e-01   2.3562561e+00  -5.5579778e-01   1.1163856e+00  -1.2419172e+00   2.7516242e+00   1.9564705e+00   2.9927768e+00  -9.6544204e-01   1.3180569e+00  -1.4056348e+00  -4.8290377e-01  -6.9276115e-01  -1.1340912e+00   9.6706424e-01   1.9944229e-01   1.4118507e+00   1.2269951e+00   1.8374929e+00   1.0411427e-01   2.7371153e-01  -4.5626967e-01  -1.7921448e+00  -8.2848429e-02   1.1433664e+00   1.0547751e+00  -1.5169412e+00  -2.7291285e-01  -3.4241061e+00  -2.0644465e+00  -1.0060111e+00  -1.3329150e+00  -4.4906225e-01  -6.2217339e-01   9.3948956e-02  -1.3792706e+00  -2.1505506e+00  -2.2406430e+00  -5.4173580e-01  -5.6335675e-01  -2.6405521e-01  -2.6502836e+00   5.1975108e-01   1.5341374e-01   9.0016809e-01   1.5467654e+00  -1.3337559e+00  -1.2973235e+00   3.7368168e-01  -6.1611046e-01  -2.6439939e+00  -2.0706201e+00   8.8730064e-01   6.9473003e-02   4.4660898e-01   1.4303996e+00  -1.4174504e-01  -1.7235013e-01   5.8420401e-01   9.7893155e-01  -1.0422226e-01  -1.0450185e+00  -1.7726548e+00  -1.4279666e+00   2.9815502e+00   9.7644459e-02   2.1284086e+00   5.9239584e-01   1.3107198e+00  -1.4020097e+00  -4.1951257e+00  -1.8248420e-01  -1.6787336e+00  -2.3149720e+00   1.5628891e-01  -1.1347716e+00  -1.5257313e+00  -1.1354204e+00   1.2491592e+00  -1.7116376e-01   1.5284701e-01  -7.1265925e-01   2.9031302e-01   2.6552875e-01
  -1.7773841e+00   1.1478728e+00  -1.3646784e-01   2.1332453e-01  -8.5800448e-01  -8.1465236e-01   9.5987726e-01   2.5546431e+00  -1.0789234e+00   5.0857045e-01  -1.4535890e+00   2.6997296e+00   2.1059285e+00   2.9402491e+00  -1.8499558e+00   7.9148317e-01  -1.8542846e+00  -5.4436928e-01  -7.7691152e-01  -1.6444160e+00  -9.1766701e-02   6.1773412e-01   2.0188489e+00   1.0279403e+00   6.8584420e-01  -7.4106741e-01  -6.8983839e-01  -1.1041667e+00  -1.9462559e+00   4.8358637e-02   9.2566040e-01   8.5203558e-01  -1.5467223e+00  -2.0228773e-01  -3.2698224e+00  -2.0637296e+00  -1.1941197e+00  -1.2783401e+00  -4.3231772e-01  -4.3147554e-01   1.8620039e-01  -1.4964212e+00  -2.4218970e+00  -2.1685038e+00  -1.0021719e+00  -7.6895918e-01  -7.9175027e-01  -2.9863819e+00   6.3150319e-01   3.1951153e-01   7.7409229e-01   1.4242690e+00  -1.3403619e+00  -1.8180836e+00   2.8450256e-01  -1.0384013e+00  -3.1924732e+00  -2.1615681e+00   4.1847926e-01   1.2753923e-02  -5.5881646e-02   1.0545443e+00  -6.7998323e-01  -3.3893103e-01   5.9612945e-01   6.8410290e-01  -1.9071364e-01  -1.0892112e+00  -2.2012439e+00  -1.5058407e+00   2.3445416e+00  -5.6912356e-01   2.0494356e+00   9.3422117e-01   6.6957235e-01  -2.1210757e+00  -4.0031701e+00   1.6680225e-01  -2.5581206e+00  -2.7989385e+00  -7.0690176e-02  -1.6673391e+00  -2.1271526e+00  -1.6147854e+00   1.1470573e+00  -3.3924649e-01  -5.5298698e-03  -9.6339644e-01   1.4051626e-01   2.3104709e-01
  -1.7468706e+00   9.9415976e-01  -1.2381947e-01   2.2089720e-01  -9.3367526e-01  -6.5929987e-01   7.0784778e-01   2.5558156e+00  -5.9921350e-01   4.1039363e-01  -1.4678008e+00   2.6893081e+00   2.1134057e+00   2.9417443e+00  -2.1091735e+00   8.2900635e-01  -1.6082032e+00  -6.2359846e-01  -7.8996643e-01  -1.8805649e+00  -2.5435248e-01   8.4824494e-01   1.8058767e+00   9.6023761e-01   4.2851316e-01  -6.2395817e-01  -9.8281189e-01  -1.0790419e+00  -2.4686848e+00  -2.8481210e-02   1.4120488e-02   9.0977097e-02  -1.3721908e+00   2.1145213e-01  -2.4708942e+00  -1.3843977e+00  -1.2991269e+00  -1.2799015e+00  -4.6013723e-01  -2.7352950e-01   5.8879126e-01  -1.6384824e+00  -1.6618981e+00  -1.6469130e+00  -3.9433366e-01  -5.2250118e-01  -2.6114342e-01  -2.5232844e+00   1.0478184e+00   3.8785438e-01   1.0785528e+00   1.3421772e+00  -1.1229148e+00  -1.5936039e+00   3.3007960e-01  -1.1747032e+00  -2.8633110e+00  -2.2025353e+00   3.9956509e-01   1.3244421e-01  -1.3259392e-01   1.0964257e+00  -1.1563834e+00  -2.7210092e-01   3.3232800e-01   5.1978927e-01  -9.5434581e-03  -7.0065796e-01  -2.1073116e+00  -1.4100016e+00   1.5200114e+00  -5.2666473e-01   1.1142842e+00   8.9300110e-01  -4.6153079e-01  -2.1573362e+00  -3.9210672e+00   1.9161029e-01  -2.7857949e+00  -2.9159166e+00  -2.5467311e-01  -1.8227774e+00  -2.1990677e+00  -1.5825195e+00   1.3906698e+00  -7.7259942e-02   2.8200409e-01  -9.5222688e-01   1.1312683e-01   2.1075228e-01
  -1.5919920e+00   1.0346528e+00  -3.8477350e-01   2.1881457e-01  -3.6132557e-01  -3.5237879e-01   1.0088102e-01   2.4602808e+00  -3.7516285e-01   7.3776194e-01  -1.5182905e+00   2.6822405e+00   2.0553221e+00   2.6630523e+00  -2.3006581e+00   7.8601792e-01  -1.1109443e+00  -3.6326165e-01  -6.2703989e-01  -1.6363760e+00  -3.3269955e-01   5.6806654e-01   1.3132719e+00   7.5948179e-01   6.5654466e-01  -3.6828668e-01  -5.3014666e-01  -7.2559772e-01  -2.9393468e+00   1.8330953e-01  -5.8587279e-01  -4.0816079e-01  -1.2147215e+00   5.7831988e-01  -2.3221466e+00  -1.1031123e+00  -1.6296149e+00  -1.0042157e+00  -4.8305518e-01  -1.7260451e-01   9.3828406e-01  -1.9640825e+00  -1.4790634e+00  -1.3046268e+00  -1.6620269e-01  -3.6202109e-01  -3.8384599e-01  -2.1842153e+00   1.1504483e+00   4.3816641e-01   1.3343536e+00   1.0619367e+00  -7.8029453e-01  -1.4553732e+00   5.0247814e-01  -1.4752123e+00  -2.4893434e+00  -2.0211358e+00   4.4755296e-01   5.9934777e-01  -3.0967871e-01   1.1859631e+00  -1.6513553e+00  -7.3909165e-02   1.5796105e-01   2.6229629e-01   1.2020405e-01  -3.6454641e-01  -1.7809624e+00  -1.0660738e+00   8.1941507e-01  -7.1196392e-01   2.8466599e-01   7.7576691e-01  -1.2614102e+00  -2.2392332e+00  -4.1338468e+00  -1.4466376e-01  -2.8149588e+00  -2.7524254e+00  -3.7719984e-01  -1.9127777e+00  -2.4212909e+00  -1.5828425e+00   1.5033484e+00  -4.4627823e-02   5.6711190e-01  -6.8897042e-01   1.2797544e-01   2.9548383e-01
  -1.3943642e+00   1.1966929e+00  -3.6228152e-01   2.4798133e-01   5.6782893e-01  -1.6089820e-01  -1.4935581e-01   2.4097868e+00  -2.2823103e-01   1.2195231e+00  -1.7207658e+00   2.8096776e+00   1.8900736e+00   2.3204914e+00  -1.8031023e+00   7.2640373e-01  -1.1259337e+00  -1.4228337e-01  -4.9429636e-02  -1.0069098e+00  -6.3951328e-02  -3.3335470e-01   1.5688460e+00   9.3163660e-01   1.2014786e+00  -1.4241661e-01   4.3649322e-01  -1.0198016e-01  -3.3483907e+00   3.6319161e-01  -4.8312480e-01  -5.5454952e-01  -1.2689465e+00   7.3466207e-01  -1.5235273e+00  -1.0552919e+00  -1.8412368e+00  -8.0059388e-01  -5.1853013e-01   4.8357532e-02   8.9436885e-01  -1.7009233e+00  -1.6420563e+00  -1.1872614e+00  -2.4063874e-01  -5.0993149e-01  -5.8335281e-01  -2.3753326e+00   1.0079650e+00   1.9503421e-01   1.3041877e+00   7.2178930e-01  -7.8987383e-01  -1.6384458e+00   5.6257585e-01  -1.5968747e+00  -2.4876225e+00  -1.8669119e+00   3.9780503e-02   6.3020816e-01  -5.7402221e-01   9.8201462e-01  -2.0162522e+00  -1.2965386e-01   3.1287330e-01   2.8972299e-01   9.7807739e-02  -2.4885218e-01  -1.4186449e+00  -6.8385162e-01   8.5900022e-01  -4.6441352e-01   4.1804525e-01   1.3806780e+00  -1.1327308e+00  -1.8311426e+00  -3.6303487e+00   1.9450360e-01  -3.4335555e+00  -2.9539700e+00  -9.2708516e-01  -2.1466871e+00  -2.4362572e+00  -1.5767534e+00   1.4281172e+00  -5.1165199e-02   8.2506247e-01  -4.7950908e-01   1.9415700e-01   4.9108305e-01
  -1.5136604e+00   9.9750289e-01  -4.6162035e-01   3.4560234e-01  -1.0113643e-01  -1.0075274e-01  -2.0697576e-01   2.3332136e+00  -5.1310049e-01   7.0577890e-01  -1.7417446e+00   2.5713103e+00   1.6746273e+00   2.1396094e+00  -2.1738433e+00   2.3219892e-01  -9.5983144e-01  -1.0865264e-01  -9.4809422e-02  -1.1764881e+00  -6.4167677e-01   3.6323718e-02   1.8561056e+00   8.2335443e-01   4.1676426e-01  -7.0407412e-02  -1.4393339e-01  -2.5560366e-01  -3.3039147e+00   3.7020300e-01  -9.9258831e-01  -1.1122163e+00  -1.2117888e+00   1.0191089e+00  -3.8414996e-01  -5.0876870e-01  -1.5923189e+00  -5.5836801e-01  -4.1266893e-02   3.9316718e-01   1.1019103e+00  -1.4361118e+00  -1.4140109e+00  -9.8656908e-01  -4.8441492e-01  -6.9943114e-01  -4.6534352e-01  -2.3809226e+00   9.8887652e-01   1.5808073e-01   1.0157780e+00   4.2663593e-01  -9.6034492e-01  -1.9990832e+00   3.8375558e-01  -1.7475910e+00  -2.5871662e+00  -1.9004371e+00  -3.5257305e-01   2.5014594e-01  -1.0223041e+00   2.8054936e-01  -2.6548936e+00  -5.0799832e-01   6.8389615e-02  -5.6434464e-02  -3.1130151e-02  -1.3028133e-01  -1.6109481e+00  -7.8469660e-01   9.3255297e-02  -6.2110784e-01   1.1302268e-01   1.4535399e+00  -1.9381301e+00  -2.0362060e+00  -2.9878721e+00   3.7174380e-01  -3.5319957e+00  -3.0002728e+00  -1.1930827e+00  -2.5275199e+00  -2.6209132e+00  -1.5835672e+00   1.1891072e+00  -1.3383210e-01   9.2411458e-01  -5.8028388e-01   1.7627230e-01   3.8646111e-01
  -1.4789327e+00   5.6520589e-01  -3.9740308e-01   4.1107460e-01  -4.3064683e-01  -6.2379568e-02  -5.0165147e-01   2.0431130e+00   2.3028304e-01   4.2332615e-01  -1.5078122e+00   2.5225832e+00   1.4599754e+00   2.0228009e+00  -2.4248683e+00   7.8238705e-02  -5.4204410e-01  -1.6475062e-01  -2.4499369e-01  -1.3243814e+00  -8.7966377e-01   3.9307910e-01   1.4508550e+00   6.2339823e-01   1.8064422e-01   7.9820095e-02  -6.4165068e-01  -5.5869537e-01  -3.6310826e+00   3.2525905e-01  -2.1596687e+00  -2.3823300e+00  -1.0643621e+00   1.7917210e+00   7.1099576e-01   1.0389325e+00  -1.4591935e+00  -3.4031228e-01   1.6973798e-01   4.9914260e-01   1.8871485e+00  -1.6306232e+00  -5.8047844e-01  -3.4571383e-01  -3.1515269e-02  -4.2155729e-01   7.5590603e-02  -1.5857952e+00   1.1613971e+00   3.0550624e-01   1.1113144e+00   2.9985434e-01  -8.0348920e-01  -1.8267906e+00   2.2893513e-01  -1.8481388e+00  -2.2927819e+00  -2.1169059e+00  -3.9590581e-01   1.0325716e-01  -1.0598837e+00  -8.0765076e-02  -2.9199679e+00  -5.5625834e-01  -9.0789390e-02  -2.2224340e-01   2.4736847e-02   3.9699989e-01  -1.5518748e+00  -7.3649377e-01  -8.1976180e-01  -8.8148578e-01  -8.8363743e-01   1.4053006e+00  -3.0171614e+00  -1.9776074e+00  -2.4573408e+00   8.3947087e-01  -3.5899399e+00  -2.9379357e+00  -1.2366781e+00  -2.5466773e+00  -2.5603698e+00  -1.4204042e+00   1.1557366e+00  -1.5926498e-02   1.0521806e+00  -4.6494439e-01   2.8826201e-01   3.8473824e-01
  -9.9905763e-01   5.9150684e-01  -3.6644014e-01   3.6027453e-01   8.1310419e-01   5.2868319e-01  -5.6074719e-01   1.8359267e+00   4.6868988e-01   1.3867801e+00  -1.4307835e+00   2.4762835e+00   1.3721859e+00   1.5903774e+00  -1.2868307e+00   3.3869304e-01  -3.2647507e-01  -1.0890626e-01   3.0588379e-01  -3.6393055e-01   1.4666711e-01  -5.9218623e-01   1.1304843e+00   4.7818111e-01   9.0140738e-01   2.1580108e-01   8.1960341e-01   3.3105473e-01  -3.9046091e+00   4.9451550e-01  -1.8498032e+00  -2.4102660e+00  -1.1516593e+00   1.8324826e+00   1.1979128e+00   8.0681941e-01  -1.8579658e+00  -1.0689291e-01   2.3203879e-01   5.5149044e-01   1.9862489e+00  -1.3208340e+00  -8.3510027e-01  -4.3661716e-01   1.5342975e-01  -1.9396655e-01  -1.9895920e-01  -1.7335438e+00   8.2120747e-01  -6.0553533e-02   1.0912619e+00   3.6327401e-02  -9.6867929e-01  -1.7219486e+00   3.8060236e-01  -1.7345038e+00  -1.9151395e+00  -1.9157780e+00  -4.8619385e-01   1.1599048e-01  -8.1610863e-01   2.2154951e-01  -2.7333308e+00  -3.7771398e-01  -3.8174337e-02  -1.2077288e-01   1.8095140e-01   7.0003526e-01  -7.5525002e-01  -1.1553463e-01  -5.2626956e-01  -5.3088772e-01  -4.8984740e-01   1.5817456e+00  -2.1538374e+00  -1.3039853e+00  -2.0922041e+00   6.2390884e-01  -3.7725453e+00  -3.2323549e+00  -1.8578843e+00  -2.6090866e+00  -2.2753062e+00  -1.0465527e+00   1.0602317e+00   1.6407631e-02   1.4404184e+00  -2.3654997e-01   2.3991093e-01   4.7809437e-01
  -1.4604062e+00   6.8012233e-02  -7.6956855e-02   4.4342813e-01  -4.4754904e-01  -6.1245615e-01   9.0153918e-02   1.6790950e+00   5.3076208e-01   3.6379776e-01  -1.0749114e+00   2.4736086e+00   1.5506722e+00   1.6008005e+00  -1.7972358e+00  -3.0625557e-01  -8.9955601e-01  -4.4972185e-01   2.0318956e-01  -8.3815929e-01  -7.2546608e-01   5.5317307e-02   1.8406231e+00   2.5315421e-01  -5.7110747e-01  -1.3398538e+00  -8.0720305e-01  -1.0919563e+00  -3.6953581e+00   5.6471412e-01  -2.5966789e+00  -3.5295544e+00  -1.2422737e+00   2.1236518e+00   1.9523140e+00   2.1388572e+00  -1.6220858e+00   1.0484631e-01   5.9840986e-01   7.2973899e-01   2.8327933e+00  -1.3409269e+00  -1.0185923e+00  -2.5959365e-01  -5.3642352e-01  -4.1493361e-01  -5.8882893e-01  -1.7478531e+00   4.8261188e-01   1.9014033e-01   5.7012753e-01  -1.4441931e-01  -1.3913591e+00  -2.5375380e+00  -3.8705414e-02  -2.1151147e+00  -2.6478836e+00  -2.4696884e+00  -1.1676999e+00  -7.1588520e-01  -9.9594248e-01  -8.4347712e-01  -2.5698923e+00  -8.6349834e-01   2.5433543e-01  -3.7323390e-01  -1.8705353e-01   8.0286088e-01  -1.3313647e+00  -4.0153881e-01  -1.0710365e+00  -1.4598254e+00  -1.7090667e-01   2.4027784e+00  -2.5763123e+00  -1.7158006e+00  -6.8707201e-01   2.3453761e+00  -4.7931059e+00  -3.9880316e+00  -2.0872378e+00  -3.0652543e+00  -2.3450157e+00  -1.1657141e+00   5.1558470e-01  -3.3047656e-01   1.0742773e+00  -7.7325053e-01   1.4242831e-01   5.0556127e-01
  -1.0205738e+00  -1.8750425e-02  -3.1962779e-01   3.4736561e-01   2.0776215e-01   1.3917488e-02   1.6072468e-01   1.3625445e+00   7.5934479e-01   1.1220469e+00  -3.6730216e-01   2.2597377e+00   2.1092694e+00   1.4091201e+00  -1.0076427e+00   1.4161352e-01  -2.8615014e-01  -5.6533461e-01   2.6535603e-01  -3.2491117e-01   2.0880164e-01  -4.7077819e-02   4.5054397e-01  -7.5041567e-01  -7.8978378e-01  -1.8231375e+00  -8.2782361e-02  -7.9264563e-01  -3.5473189e+00   7.8667021e-01  -3.0581130e+00  -3.8648731e+00  -1.1815114e+00   1.9944886e+00   1.3483396e+00   1.9309226e+00  -2.1812310e+00   3.5486973e-01   8.7304131e-01   5.7126840e-01   3.5835125e+00  -1.3611980e+00  -1.4176679e+00  -6.3619437e-01  -5.0493689e-01   7.0541910e-02  -1.2723392e+00  -1.8458341e+00  -2.0659202e-02   1.4034073e-01   5.5328125e-01  -4.1315419e-01  -1.5478919e+00  -2.2623127e+00   2.1169506e-01  -2.2704176e+00  -2.0159512e+00  -2.3188125e+00  -6.7857840e-01  -4.7061283e-01  -1.3564336e-01   8.4709318e-02  -1.9879157e+00  -3.2762579e-01  -2.8151550e-01  -6.4217777e-01  -2.4579907e-02   1.2075549e+00  -7.0705523e-01   1.2362262e-01  -1.4836014e+00  -1.4717369e+00  -3.2119653e-01   1.7896388e+00  -2.4333315e+00  -1.3162100e+00  -7.2207724e-01   1.2726885e+00  -4.2963492e+00  -4.2816622e+00  -2.3966978e+00  -3.0455010e+00  -1.9373330e+00  -5.2812468e-01   3.4563260e-01  -4.2888997e-01   1.5243579e+00  -8.5736250e-01  -1.8787128e-01   3.8256713e-01
  -9.5766935e-01  -3.1687292e-01  -1.4535705e-01   4.6233991e-01  -2.0787189e-01  -6.1293274e-01   3.3634525e-01   1.2489704e+00   1.0110281e+00   6.1127576e-01  -4.1779629e-02   2.4082784e+00   2.3171910e+00   1.5209410e+00  -9.5326257e-01  -1.8927285e-01  -4.0522723e-01  -6.8775666e-01   3.1307883e-01  -4.9701583e-01  -3.7625292e-01   5.4137519e-02   8.6798755e-01  -8.4656412e-01  -1.6565485e+00  -2.8372217e+00  -8.5831824e-01  -1.6206015e+00  -3.5765391e+00   5.4451441e-01  -3.3119204e+00  -4.5355907e+00  -8.8530391e-01   2.4040255e+00   1.7893633e+00   2.5579429e+00  -1.9286774e+00  -2.9311214e-02   8.6434292e-01   3.8688254e-01   3.9158870e+00  -1.6543265e+00  -1.0191595e+00  -3.7805018e-01  -4.2413290e-01  -6.2086872e-02  -1.1220456e+00  -1.5111528e+00  -1.4318750e-01   2.7175836e-01   1.6021808e-01  -4.7855457e-01  -1.6792234e+00  -2.6815367e+00  -5.6389934e-03  -2.5077353e+00  -2.1587476e+00  -2.3639031e+00  -1.1150837e+00  -8.3180611e-01  -3.4913066e-01  -4.5739473e-01  -2.1913376e+00  -5.0986103e-01  -3.7759230e-01  -7.6515886e-01  -4.1240963e-02   1.4519682e+00  -9.3618051e-01  -1.2000550e-01  -1.8683681e+00  -2.0753843e+00  -4.0039152e-01   2.3088496e+00  -3.0797872e+00  -1.4939073e+00   5.8193922e-01   2.1298533e+00  -4.6859130e+00  -4.9623987e+00  -2.6528569e+00  -3.3871727e+00  -1.9456439e+00  -6.4248090e-01  -7.0419804e-02  -8.8175593e-01   8.4288903e-01  -1.1111028e+00  -8.9354669e-02   4.2217832e-01
  -3.8256921e-01  -6.5446673e-01   1.8269263e-01   4.8403460e-01   4.5915970e-01  -1.0860927e-01   2.3329780e-01   7.1649735e-01   1.7920999e+00   1.1703258e+00   3.1178172e-01   2.1080116e+00   1.7909283e+00   1.0368675e+00  -9.7230388e-03  -1.1312775e-01   2.3298246e-01  -6.7194363e-01   6.4604434e-01   9.8405981e-02   5.7292732e-01  -5.8491222e-01   4.7290242e-01  -8.9955933e-01  -7.5073684e-01  -2.3054807e+00   7.4672556e-02  -1.0374934e+00  -3.5375680e+00   4.5512508e-01  -3.3635313e+00  -5.0640660e+00  -6.8480238e-01   2.7813042e+00   2.8169807e+00   3.3101256e+00  -1.7096035e+00   1.5854368e-01   1.0826692e+00   4.4084056e-01   3.9424741e+00  -1.6496805e+00  -4.2863840e-01  -1.8820759e-01  -8.3173390e-02   5.2594921e-02  -4.9074730e-01  -1.0945621e+00  -2.8062287e-01  -2.4326212e-03   9.8575809e-02  -6.1878607e-01  -1.9794132e+00  -2.5706427e+00  -3.4704237e-02  -2.1085187e+00  -1.5549056e+00  -2.2871969e+00  -9.3036222e-01  -1.0406860e+00  -5.6414524e-02  -6.9135647e-01  -1.8389894e+00  -5.4869135e-01  -3.4572707e-01  -7.6994883e-01   1.0248150e-01   1.7853852e+00  -2.7370612e-01   1.2236026e-01  -1.6550072e+00  -1.7004949e+00  -4.1619396e-01   2.1778110e+00  -2.7460409e+00  -1.0741596e+00   1.4287865e+00   2.4358448e+00  -4.1103252e+00  -4.4552724e+00  -2.7397784e+00  -2.9672864e+00  -1.3875877e+00  -2.8220521e-01  -2.1533271e-01  -9.8026559e-01   1.0194700e+00  -9.3074313e-01   5.2962859e-02   4.1390942e-01
  -3.6069046e-01  -7.8985380e-01   3.2586724e-01   5.4441599e-01   3.1664652e-01  -4.2748643e-01   5.1119824e-01   4.3881000e-01   1.8610778e+00   1.0923383e+00   6.7136505e-01   1.9848296e+00   1.7024196e+00   7.7120553e-01   2.4302223e-01  -4.3761195e-01   1.1513059e-01  -7.0073459e-01   7.6712085e-01   2.4350296e-01   4.0160972e-01  -7.0175503e-01   5.5854208e-01  -1.2331214e+00  -9.3751062e-01  -2.6902745e+00  -5.4878454e-02  -1.3340213e+00  -3.1127843e+00   5.9379115e-01  -3.2144175e+00  -5.2873801e+00  -6.0090600e-01   2.8932495e+00   3.0896469e+00   3.8297041e+00  -1.5335117e+00   3.7099606e-01   1.2853433e+00   4.9271622e-01   3.9370507e+00  -1.4823287e+00  -8.3528006e-01  -3.4993529e-01  -5.9758129e-01  -5.7637737e-02  -1.0109063e+00  -1.1956030e+00  -6.9106399e-01   2.5158130e-02  -3.4245948e-01  -7.8028211e-01  -2.3517339e+00  -3.0345667e+00  -2.2021713e-01  -2.0641692e+00  -1.8035294e+00  -2.3267347e+00  -1.0779750e+00  -1.2864449e+00   3.7515514e-02  -1.0837948e+00  -1.5100821e+00  -7.0832929e-01  -1.0201822e-01  -7.4400315e-01   2.2719468e-02   1.7992177e+00  -2.4605873e-01   6.1982017e-02  -1.6075140e+00  -2.1064006e+00   1.4929096e-01   2.4328655e+00  -2.3610855e+00  -9.5748892e-01   2.2242461e+00   2.9621869e+00  -4.3333128e+00  -4.3563107e+00  -2.7755158e+00  -2.9185834e+00  -1.1805241e+00  -1.3575755e-01  -6.2187118e-01  -1.3504310e+00   7.1099846e-01  -1.0362597e+00   1.6106993e-01   4.5657953e-01
[truncated: 1,027,434 more chars]
