# Supplementary material for: Autistic traits and individual brain differences: functional network efficiency reflects attentional and social impairments, structural nodal efficiencies index systemising and theory-of-mind skills
Source: Mol Autism. 2021 Jan 21;12:3. doi: 10.1186/s13229-020-00377-8 (PMC7818759; doi:10.1186/s13229-020-00377-8)
Supplement: Supplementary file 7 — Additional file 7. Nuisance regressors. Nuisance regressor time series for each subject, as floating-point values in ASCII text format. [file 13229_2020_377_MOESM7_ESM.zip › Paul_Arora_et_al_data/Physiological/BBC/NuisancesRegdour_rsfMRI_aal90_TimeSeries/NuisancesRegdOut_aal90_subj07.txt]

   9.4764482e+00  -1.3393796e+00   8.9777088e-01  -4.3351028e-01   1.9405895e+00   2.7277992e-01  -4.6056361e+00  -1.6252385e+00  -9.8922139e-01  -4.0005055e+00   1.9714904e+00  -8.1728089e-01  -2.4094133e+00   8.2078960e-01  -1.1562799e+00   4.9795391e-01   1.3725657e+01  -1.9398056e+00   3.4298144e+00  -3.4263950e-01   3.7900685e+00   4.1565922e-01  -1.3124448e+00  -2.2747651e+00   3.8336185e+00  -3.7932809e-01   3.6143063e+00   1.2640176e+00   3.2487972e+00  -3.9533568e+00   1.3508917e+00  -3.5089048e+00   5.9125399e+00  -4.5673153e+00  -1.1682820e-01  -1.3338460e+01   2.4795674e+00  -8.3671926e+00   3.4189399e+00  -5.3234491e+00  -1.5233008e+00  -8.7340441e+00  -3.7393296e-01  -4.6686112e+00  -4.8171130e+00  -7.5856721e+00   1.3790265e+01  -2.2711255e+00  -5.5785841e+00  -6.7969710e+00  -2.4618642e+00  -3.5431865e+00   5.3452206e+00  -3.3500835e+00   6.5406708e+00  -9.0628573e+00   1.5050188e+01  -1.4824335e+00   1.4762488e+01  -5.8254798e+00   1.4751946e+01  -3.1818462e+00   5.9742675e+00  -4.4399528e+00   1.0708542e+01  -6.1213464e+00   2.2345627e+00  -7.2869785e+00   1.6390741e+00  -5.1114317e+00   2.4550850e+00  -3.3855007e+00   1.0982502e+00  -7.5000386e+00  -1.4064983e-01  -8.2955573e+00   3.8143225e+00  -1.1838994e+01   2.0715331e+01  -6.0231492e+00   5.2969460e+00  -3.2713681e+00   1.6888833e+00  -6.9022645e-01  -3.8426002e+00  -3.4792237e+00   3.2978772e+00   2.2776556e+00   1.5386539e+00  -1.5518981e+00
   8.4050228e+00  -1.2084579e+00   3.5436186e-01  -5.1951241e-01   1.3714928e+00  -1.1112519e-01  -4.2570033e+00  -1.2442933e+00  -9.2147120e-01  -3.9172537e+00   2.0362377e+00  -4.1678476e-01  -1.9014312e+00   8.0353843e-01  -1.2876574e+00   5.1073493e-01   1.1616970e+01  -1.8766310e+00   2.7726597e+00  -9.3832225e-01   3.1686443e+00   2.0416998e-01  -1.2281502e+00  -1.7240502e+00   3.4792722e+00  -2.0650074e-01   2.6324853e+00   8.2837263e-01   1.8116625e+00  -3.5224961e+00   1.1574398e+00  -2.6552456e+00   5.4915427e+00  -4.3895267e+00  -2.1590457e+00  -1.3770213e+01   1.7556659e+00  -8.0471720e+00   4.4888397e+00  -4.7580588e+00  -2.2755199e+00  -8.0366338e+00   4.4289221e-02  -5.4006183e+00  -5.3816476e+00  -7.5191673e+00   1.6425158e+01  -2.6037203e+00  -5.6812599e+00  -6.7440603e+00  -1.7386416e+00  -3.3111413e+00   7.5440227e+00  -3.9577161e+00   8.6333187e+00  -9.2172644e+00   1.3209388e+01  -1.4965465e+00   1.3313363e+01  -5.3545156e+00   1.3208284e+01  -2.7507429e+00   5.4133438e+00  -3.6454702e+00   9.1484722e+00  -5.1003184e+00   2.1169774e+00  -6.9144759e+00   1.5628758e+00  -5.1137456e+00   2.3142109e+00  -2.6569600e+00   1.1493255e+00  -6.7313117e+00   1.5933797e-01  -7.2928336e+00   2.7561981e+00  -1.0394619e+01   1.8063580e+01  -6.1699674e+00   5.1829863e+00  -2.9955349e+00   9.6360867e-01  -8.3905661e-01  -3.3927462e+00  -3.2476003e+00   2.5227959e+00   1.6155074e+00   1.3122180e+00  -1.4751755e+00
   6.1225889e+00  -9.9517650e-01  -4.4240667e-01  -3.2600140e-02   9.0393843e-01   3.0796325e-01  -4.4256430e+00  -1.0059638e+00  -9.1833840e-01  -3.6275719e+00   9.1197700e-01  -9.8049432e-01  -2.1317499e+00   6.9776793e-01  -1.6206886e+00  -5.4724284e-03   8.9515605e+00  -2.1911649e+00   1.5672103e+00  -9.0663340e-01   1.9472866e+00   8.1286465e-01  -1.6140169e+00  -1.2350744e+00   2.9944851e+00  -4.7592348e-01   1.9473007e+00   7.0732126e-01   7.9654157e-01  -3.4881786e+00   2.9419426e-01  -2.5942117e+00   4.5477297e+00  -4.0324372e+00  -1.9007907e+00  -1.1416911e+01   5.7773660e-01  -5.5155000e+00   3.8841166e+00  -3.0189445e+00  -3.2989912e+00  -6.8426603e+00  -3.2775010e+00  -4.4230949e+00  -6.5278445e+00  -5.3628455e+00   1.5452666e+01  -2.1001649e+00  -7.2319983e+00  -4.3924772e+00  -2.9319127e+00  -1.7622657e+00   5.2934544e+00  -4.1164761e+00   8.8027042e+00  -7.8622635e+00   1.0280335e+01  -1.1032857e+00   1.1015649e+01  -3.3152938e+00   1.1130600e+01  -1.6339117e+00   4.9477792e+00  -3.2715365e+00   8.2632550e+00  -2.7753967e+00   2.1131728e+00  -4.4912913e+00   7.5712771e-02  -4.2057168e+00   9.8678616e-01  -1.5256113e+00   1.1356138e+00  -5.8423746e+00  -2.2830544e-02  -5.7120001e+00   1.6532050e+00  -9.5941811e+00   1.3743967e+01  -5.4161032e+00   2.9619980e+00  -2.2816847e+00   2.5782118e-01  -1.5427922e+00  -3.7864679e+00  -1.8282882e+00   2.0055097e+00   1.6200618e+00   1.2154522e+00  -1.0523404e+00
   5.6593768e+00  -9.8753756e-01  -5.8167499e-01  -3.2036495e-02   8.1837288e-01  -2.1293175e-01  -3.9242786e+00  -7.6138667e-01  -1.0333040e+00  -3.4696913e+00   1.3012045e+00  -1.0076212e+00  -1.6685320e+00   4.5735586e-01  -1.4666232e+00  -1.9011085e-01   8.5208044e+00  -2.2642142e+00   1.6756748e+00  -1.0989435e+00   2.0987516e+00   1.8414808e-01  -1.8112307e+00  -9.2491020e-01   3.3227812e+00  -6.1541597e-01   1.7035542e+00   3.4792734e-01  -1.0974615e-01  -2.6897853e+00   4.3013683e-01  -1.8971057e+00   4.7869167e+00  -4.1083299e+00  -4.7734371e-01  -1.0374466e+01   6.2797794e-01  -4.7042648e+00   4.4214399e+00  -3.5300873e+00  -4.4350957e+00  -6.8752033e+00  -2.5227139e+00  -5.2889771e+00  -5.0044898e+00  -5.0495703e+00   1.7134818e+01  -2.9418862e+00  -7.1387132e+00  -4.5732411e+00  -1.7623658e+00  -1.8406820e+00   5.8263387e+00  -4.3310282e+00   9.8433702e+00  -8.6748217e+00   9.2112614e+00  -1.5635285e+00   1.0273397e+01  -3.3931124e+00   1.0423209e+01  -2.0477371e+00   5.2507837e+00  -3.3225235e+00   7.2304255e+00  -3.2965589e+00   2.7976083e+00  -4.3020012e+00   7.5233625e-01  -4.5625495e+00   6.0169723e-01  -1.7401516e+00   9.6465884e-01  -5.1743328e+00  -1.6471555e-02  -5.7186673e+00  -2.0353058e-01  -9.1663753e+00   1.2902005e+01  -5.0738742e+00   3.9062525e+00  -2.0216159e+00  -3.0767986e-01  -1.3098312e+00  -3.3407380e+00  -2.1909035e+00   7.2698873e-01   1.5691517e+00   8.9513904e-01  -7.5070350e-01
   4.9477810e+00  -8.7522508e-01  -3.0628987e-01   2.3919359e-01   5.4978749e-01  -1.7122141e-01  -3.1173873e+00  -4.7777102e-01  -9.2083603e-01  -3.1579695e+00   1.3797015e+00  -6.7699727e-01  -1.1610746e+00   4.7188464e-01  -1.4653102e+00   3.1316488e-02   7.3209615e+00  -2.2036071e+00   1.5747999e+00  -1.1632680e+00   1.8171812e+00   6.4755464e-01  -9.9568907e-01  -1.7322879e-01   3.2500694e+00   5.1145786e-01   1.3545444e+00   3.6378336e-01  -5.8162217e-01  -2.5512714e+00   1.2925723e+00  -7.7842952e-01   4.7134898e+00  -3.5970688e+00   2.1731142e+00  -8.4886617e+00   4.6539006e-01  -4.9397232e+00   5.4923698e+00  -4.4883628e+00  -4.1107494e+00  -6.3587059e+00  -2.6357139e+00  -6.3469966e+00  -2.3848320e+00  -4.9241470e+00   1.8993113e+01  -4.3739678e+00  -4.9648983e+00  -4.5657911e+00  -1.7669042e-02  -2.0983833e+00   7.5556104e+00  -4.3091979e+00   1.2134109e+01  -9.4897134e+00   7.7059378e+00  -1.9105731e+00   9.0342957e+00  -3.7336444e+00   8.0102132e+00  -2.7895560e+00   4.3792169e+00  -3.1791210e+00   5.3706254e+00  -3.5115110e+00   2.5042231e+00  -5.2577234e+00   1.3368980e+00  -4.5896039e+00   1.0964755e+00  -1.7077924e+00   1.6823067e+00  -5.1273656e+00   4.7518687e-01  -5.3727774e+00  -8.5435056e-01  -8.6622555e+00   1.0829171e+01  -4.1547130e+00   5.0716721e+00  -1.4295061e+00  -8.8712132e-02  -3.1236084e-01  -2.0587028e+00  -1.9095887e+00   1.0256386e+00   1.6035215e+00   8.5669891e-01  -8.5600303e-01
   3.6925506e+00  -1.1443826e+00  -5.2170824e-01   2.5392135e-01   4.0822520e-01   1.4021622e-01  -2.9489032e+00  -1.4477213e-01  -7.3495536e-01  -2.7653513e+00   7.9167507e-01  -7.7328471e-01  -1.2675376e+00   4.5684995e-01  -1.5968921e+00  -3.9809729e-02   6.0195107e+00  -2.5947882e+00   1.0193443e+00  -1.2423947e+00   1.5157529e+00   1.3420355e+00  -6.5186473e-01   1.7450303e-01   3.5814735e+00   1.2156535e+00   8.4591587e-01   5.7217529e-01  -1.0358196e+00  -2.6058517e+00   1.5684855e+00  -4.3530077e-01   4.6012119e+00  -3.1031639e+00   3.0981364e+00  -7.2353070e+00   3.4730823e-02  -4.5251530e+00   5.6668533e+00  -4.1364072e+00  -3.7994226e+00  -5.3942098e+00  -3.9762373e+00  -6.7385450e+00  -2.5974249e+00  -4.8640424e+00   1.9855197e+01  -5.1170669e+00  -5.4755923e+00  -4.3522398e+00  -5.1400856e-01  -1.6837681e+00   6.9606338e+00  -4.5437029e+00   1.3056814e+01  -9.1322419e+00   5.8753193e+00  -2.4111045e+00   7.2024800e+00  -3.7918261e+00   7.0786116e+00  -3.2549081e+00   4.1854004e+00  -3.8202136e+00   5.1618601e+00  -2.5959337e+00   2.0247514e+00  -5.2730766e+00   8.5876537e-01  -4.5170420e+00   1.5917540e+00  -1.2027149e+00   2.3691830e+00  -4.5985435e+00   8.2374323e-01  -4.5598709e+00  -5.8791656e-01  -7.7049035e+00   9.3480437e+00  -4.6938322e+00   4.9301905e+00  -1.9091158e+00  -1.5194676e-01  -4.8775672e-01  -1.8618202e+00  -1.4628967e+00   9.7746429e-01   1.5262967e+00   9.2580050e-01  -9.3748137e-01
   5.0041002e+00  -1.3562416e+00  -3.6701255e-01  -2.1316617e-01   5.7682089e-01  -7.8553659e-01  -2.6907196e+00  -5.0719131e-02  -9.3030919e-01  -3.2296475e+00   1.7809638e+00  -5.8638291e-01  -1.2775413e+00   4.0670262e-01  -1.6049143e+00   1.0109231e-01   7.1131647e+00  -2.5316518e+00   1.5355302e+00  -1.8455274e+00   2.5698309e+00   9.4969724e-03  -8.3941188e-01   7.0161260e-02   4.7741063e+00   1.0498838e+00   9.0697945e-01   1.2528438e-01  -2.1223930e+00  -1.9727334e+00   1.6948435e+00  -5.1745598e-02   5.3204075e+00  -3.6697481e+00   2.6012681e+00  -8.9490088e+00   5.0001682e-01  -6.0095644e+00   6.9583385e+00  -5.4538599e+00  -5.0592090e+00  -6.2533511e+00  -1.2566552e+00  -8.5047288e+00  -1.2878861e+00  -6.3029449e+00   2.4841943e+01  -6.8203943e+00  -5.0004919e+00  -6.2061967e+00   9.0292818e-01  -3.0639026e+00   1.1532423e+01  -4.7693504e+00   1.6016412e+01  -1.1216967e+01   7.6132310e+00  -2.8676720e+00   8.7915216e+00  -5.3848745e+00   9.1236514e+00  -4.2027029e+00   5.4388974e+00  -4.0607749e+00   5.6027338e+00  -4.4070339e+00   2.5359494e+00  -7.0523154e+00   2.5452059e+00  -5.4953119e+00   1.8853631e+00  -1.9262963e+00   1.7577028e+00  -4.5578768e+00   8.8339130e-01  -5.3018896e+00  -2.2997276e+00  -7.8405468e+00   1.0887267e+01  -5.1947169e+00   5.9924522e+00  -2.4436351e+00  -1.2105813e+00   1.7713775e-01  -1.8133657e+00  -2.5429351e+00   2.8647770e-01   1.7006254e+00   4.6899556e-01  -8.0443311e-01
   4.3634556e+00  -1.2179861e+00  -5.1979565e-01  -3.9785186e-01   1.7551878e-01  -8.7205697e-01  -2.1218197e+00   1.4794734e-01  -6.2490600e-01  -3.0414285e+00   1.9628118e+00  -1.5956825e-01  -9.3849331e-01   3.3629463e-01  -1.5315521e+00   3.0922228e-01   5.5423038e+00  -2.4694573e+00   6.3940867e-01  -2.4301398e+00   2.2862358e+00   2.9547990e-01  -3.8095731e-01   6.3315697e-01   4.3879453e+00   2.1274762e+00   1.8087553e-01   7.6328931e-02  -2.8324123e+00  -1.5649835e+00   1.8746619e+00   1.1205222e+00   4.3313304e+00  -3.2733575e+00   1.0987274e+00  -8.3705532e+00  -6.3753620e-01  -6.6489946e+00   7.5532334e+00  -5.3948561e+00  -4.3860802e+00  -4.7480415e+00  -1.2994244e+00  -8.9498615e+00  -1.3540693e+00  -6.3114943e+00   2.6423806e+01  -7.5918706e+00  -3.8031393e+00  -5.9235445e+00   1.8534743e+00  -3.1237210e+00   1.4658789e+01  -4.5234023e+00   1.7980508e+01  -1.0670367e+01   6.7068480e+00  -2.7666426e+00   7.7020359e+00  -5.2626028e+00   8.1037290e+00  -4.1117657e+00   5.2688460e+00  -3.3983506e+00   4.4235966e+00  -3.7989194e+00   1.6704919e+00  -7.5511945e+00   2.6791454e+00  -5.3654498e+00   2.1276457e+00  -1.0451734e+00   2.1423420e+00  -3.7626350e+00   1.5232274e+00  -3.9148891e+00  -2.9430954e+00  -6.0656642e+00   8.6076240e+00  -5.1563508e+00   6.1523390e+00  -2.1278122e+00  -1.4544791e+00   8.6019949e-01  -9.6365026e-01  -1.7485818e+00   4.7029401e-01   1.1549203e+00   1.4287781e-01  -7.6106405e-01
   1.6472047e+00  -1.1517422e+00  -1.0204506e+00   1.1590623e-03  -1.0489951e-01   2.7928642e-02  -2.0209552e+00   4.7305613e-01  -3.6955186e-01  -2.1733616e+00   5.3026705e-01  -8.2135469e-01  -1.1952555e+00   2.4893468e-01  -1.7695898e+00  -1.5153972e-01   2.5943107e+00  -2.9319522e+00  -6.8786589e-01  -2.1140495e+00   8.5576255e-01   1.5024711e+00  -3.5200882e-01   9.8238972e-01   3.6806796e+00   2.3054589e+00  -5.2287324e-01   3.4592288e-01  -2.9515572e+00  -1.7048407e+00   1.4711732e+00   1.1062511e+00   3.1575753e+00  -2.4296076e+00   3.0571838e+00  -4.0969089e+00  -1.7642472e+00  -4.1208601e+00   6.1657515e+00  -3.7583551e+00  -3.7337119e+00  -2.9239714e+00  -5.2740919e+00  -7.6396159e+00  -2.2219535e+00  -4.1648658e+00   2.3276510e+01  -7.4089900e+00  -4.9707595e+00  -3.3813575e+00   1.0355511e-01  -1.3951515e+00   1.1006422e+01  -4.1900081e+00   1.6994556e+01  -8.3132858e+00   3.0597940e+00  -2.5926198e+00   4.4063719e+00  -3.4469576e+00   5.6261591e+00  -3.5391928e+00   4.6185493e+00  -3.6250703e+00   3.6321560e+00  -1.2675171e+00   9.6880465e-01  -5.4050463e+00   8.8325186e-01  -4.1192628e+00   1.4343886e+00   8.8030485e-02   2.8559625e+00  -2.7477130e+00   1.6386188e+00  -2.0575982e+00  -2.8606071e+00  -4.6782529e+00   4.0785736e+00  -4.4191805e+00   4.0886333e+00  -1.7647122e+00  -1.2802271e+00   1.8242340e-01  -1.1051401e+00  -5.0292809e-02   4.2829068e-01   1.1857105e+00   2.4704069e-01  -5.9779098e-01
   7.9619999e-01  -9.6405429e-01  -1.4876646e+00  -5.8255880e-01  -5.2114866e-01  -7.5322559e-01  -1.2200712e+00   8.0015300e-01  -2.2662457e-01  -1.7591768e+00   1.1208456e+00  -3.8510562e-01  -3.6129599e-01   6.5353108e-03  -1.4631247e+00  -2.3318347e-01   8.8691491e-01  -2.4894595e+00  -1.2743892e+00  -2.7073700e+00   3.3265278e-01   5.3726079e-01  -5.6582341e-01   1.1402562e+00   2.9364777e+00   1.9626068e+00  -1.5591528e+00  -2.5319483e-01  -3.9488606e+00  -4.2276261e-01   1.0308129e+00   1.8994099e+00   2.6040988e+00  -2.0638071e+00   6.8779622e-01  -3.5375530e+00  -2.5392889e+00  -3.5492141e+00   6.3397495e+00  -3.2116805e+00  -3.9895387e+00  -1.6524649e+00  -2.9726184e+00  -8.0114073e+00  -2.2205693e+00  -3.6646105e+00   2.4602964e+01  -7.6288676e+00  -4.8208532e+00  -3.2356998e+00   1.1198590e+00  -1.2017557e+00   1.3319963e+01  -4.0681663e+00   1.7579173e+01  -7.4876940e+00   1.3542598e+00  -2.4602445e+00   2.4455369e+00  -3.1255548e+00   4.6382148e+00  -3.1786261e+00   4.7211485e+00  -2.5103557e+00   1.8663289e+00  -7.7569418e-01   8.2261186e-01  -4.7653265e+00   1.3512898e+00  -3.5044737e+00   1.0204940e+00   4.9567654e-01   2.5174989e+00  -1.0947166e+00   1.8054613e+00  -1.0358202e+00  -4.8024838e+00  -2.3719823e+00   1.9328679e+00  -4.3407552e+00   4.7089537e+00  -1.3153675e+00  -1.9569062e+00   1.0796534e-01  -2.5962406e-01  -5.3283955e-03  -1.0645416e+00   2.0056625e-01  -4.0408542e-01  -3.7895096e-01
   7.4813330e-02  -8.8391746e-01  -1.3833435e+00  -5.3585386e-01  -4.9718724e-01  -5.4018950e-01  -9.4612778e-01   7.4201224e-01  -2.1229846e-01  -1.5016156e+00   7.1517375e-01  -6.8190117e-01  -6.3306508e-01  -1.4538163e-01  -1.5043198e+00  -4.6580114e-01   4.1927036e-01  -2.5101102e+00  -1.6499765e+00  -2.3218893e+00   2.3286530e-01   8.9805164e-01  -5.0005673e-01   1.1551392e+00   2.9424250e+00   2.2054282e+00  -1.5025903e+00  -7.2688184e-02  -3.8698364e+00  -1.7990602e-01   9.1535373e-01   1.8538482e+00   2.0495238e+00  -1.7513905e+00   3.1214553e+00  -1.0448032e+00  -2.7675568e+00  -3.0035889e+00   5.9030051e+00  -3.4370111e+00  -3.8340627e+00  -6.0296479e-01  -3.7196473e+00  -7.4132060e+00  -4.6046702e-01  -2.5017518e+00   2.3927755e+01  -8.1688553e+00  -3.7949697e+00  -2.1680898e+00   1.4417617e+00  -8.4320241e-01   1.3196746e+01  -3.2965158e+00   1.7919053e+01  -6.8770426e+00   5.1712828e-01  -2.4407189e+00   1.2910954e+00  -2.8763170e+00   3.7341302e+00  -3.5029163e+00   4.7418224e+00  -2.6392561e+00   1.3568227e+00  -7.2475504e-01   5.7109294e-01  -4.4894806e+00   1.3376026e+00  -2.8242038e+00   7.3381406e-01   5.3074295e-01   2.6179346e+00  -5.2199418e-01   1.7360054e+00  -7.2112096e-01  -5.4424815e+00  -2.2011633e+00   4.9446782e-01  -3.3420037e+00   4.4506524e+00  -1.0212329e+00  -1.9295899e+00   3.6102418e-01   2.6673452e-01   6.2861968e-01  -6.8873901e-01   4.8455530e-01  -4.2557698e-01  -2.2806076e-01
  -3.3050166e-01  -7.7124272e-01  -1.2304499e+00  -5.6513621e-01  -3.5181996e-01  -8.1095267e-02  -6.2085990e-01   8.0262135e-01   4.5203480e-02  -1.1944738e+00   3.5020682e-01  -8.5237865e-01  -6.2546314e-01  -2.3418540e-01  -1.5623644e+00  -4.5785044e-01  -4.9398149e-01  -2.0796223e+00  -1.9146219e+00  -2.2732271e+00  -9.3815601e-02   1.3435061e+00  -1.6152100e-01   1.0597800e+00   2.3932351e+00   2.8331675e+00  -1.5589313e+00   2.5105463e-01  -3.2786807e+00  -1.1964601e-01   1.0149080e+00   1.8022437e+00   1.7611708e+00  -1.0297966e+00   4.2499271e+00   7.0965179e-01  -2.5338479e+00  -2.7032906e+00   5.6389873e+00  -3.2260532e+00  -2.5874191e+00  -2.5480944e-01  -4.1500257e+00  -7.0971026e+00   1.3688811e-01  -2.1694542e+00   2.1991010e+01  -8.1319365e+00  -3.2998718e+00  -1.7168428e+00   1.2231217e+00  -6.8980226e-01   1.2507792e+01  -2.5115525e+00   1.7236641e+01  -5.7602896e+00  -2.2806092e-01  -1.9523180e+00   3.5279553e-01  -2.6395848e+00   2.5271330e+00  -3.5028546e+00   3.9706585e+00  -2.2582145e+00   5.7821800e-01  -6.8354097e-01  -2.8234857e-01  -4.7550207e+00   1.1465134e+00  -2.4064355e+00   1.1851840e+00   5.2362237e-01   2.9638229e+00  -3.2411518e-01   2.0312410e+00  -4.6417785e-01  -5.1435539e+00  -1.3734929e+00  -1.9898460e-01  -2.6420198e+00   4.5727420e+00  -8.0757774e-01  -1.3166766e+00   3.4281073e-01   6.8827162e-01   8.2378905e-01  -5.0492103e-01   4.0722046e-01  -5.6511160e-01  -4.3956860e-01
  -5.3359105e-01  -8.6233414e-01  -1.3398331e+00  -8.2867430e-01  -1.7853715e-01   1.5652701e-01  -7.2524039e-01   8.8101126e-01   2.4650399e-01  -1.0796304e+00  -2.6594879e-03  -1.0136175e+00  -1.0565611e+00  -1.0257990e-01  -1.7946908e+00  -5.6706054e-01  -1.0934890e+00  -2.0566861e+00  -2.1935798e+00  -2.3049575e+00  -2.0091076e-01   1.3857223e+00  -3.0496557e-01   5.9033999e-01   2.2185273e+00   2.5539104e+00  -1.6359435e+00   3.2952551e-01  -3.3293008e+00  -2.5261197e-01   4.3367808e-01   1.1059926e+00   1.4304521e+00  -1.0009885e+00   2.5345782e+00   3.7729404e-01  -2.6612822e+00  -2.8757552e+00   5.1539173e+00  -2.5785896e+00  -2.0597184e+00  -2.9048751e-02  -4.1579791e+00  -6.6236944e+00  -1.2215756e+00  -2.4603019e+00   2.1797548e+01  -8.0033732e+00  -3.8701916e+00  -1.6482221e+00   2.7696204e-01  -5.6453007e-01   1.2868646e+01  -2.1993095e+00   1.6930980e+01  -4.8030028e+00  -3.1499843e-01  -1.6890101e+00   5.3632311e-02  -2.5384405e+00   3.3460395e+00  -3.1411461e+00   4.1980956e+00  -2.2994958e+00   1.1737104e+00   1.1352777e-01  -8.4344586e-01  -4.6210402e+00   7.7101106e-01  -2.0779235e+00   1.3965942e+00   7.2241218e-01   2.8893142e+00  -4.2812448e-02   2.0087044e+00  -1.9452112e-01  -4.4559083e+00  -9.1841005e-01  -6.3974320e-01  -3.1219208e+00   3.1841742e+00  -1.3741740e+00  -1.4936391e+00  -2.9002888e-01   1.1769932e-01   1.0127905e+00  -3.0659733e-01   3.2554361e-01  -5.3737963e-01  -5.5125110e-01
  -4.6697489e-01  -7.3572547e-01  -1.4475115e+00  -9.5352775e-01   2.4327237e-01   5.1777974e-01  -9.4368565e-01   5.3919164e-01   4.7199833e-01  -1.1668543e+00  -4.6430658e-01  -1.4663166e+00  -1.5519779e+00  -3.9166541e-01  -1.6655885e+00  -8.8054815e-01  -7.3295557e-01  -1.6171955e+00  -2.5826689e+00  -2.1960968e+00   2.6295341e-01   1.6953863e+00  -8.1931213e-01   1.0967922e-01   1.8196374e+00   2.6949488e+00  -1.1737263e+00   7.2201596e-01  -2.6812772e+00   1.8089164e-01  -4.3186393e-01   4.4441658e-01   5.5658153e-01  -8.9757188e-01   1.4390370e+00   1.0821715e+00  -2.8010447e+00  -2.0956189e+00   4.0488278e+00  -1.8214980e+00  -1.5028503e+00   6.3333157e-01  -4.2072210e+00  -5.0393569e+00  -1.4394988e+00  -1.5997266e+00   1.8600737e+01  -6.6938478e+00  -3.9344272e+00  -7.7692938e-01  -2.7812224e-01  -2.0009734e-01   1.1337364e+01  -9.4982175e-01   1.4515503e+01  -2.8144465e+00   3.0424109e-01  -9.3820362e-01  -4.2446727e-02  -1.8691539e+00   3.9258575e+00  -2.4821504e+00   4.4906394e+00  -1.8468521e+00   1.3668728e+00   1.1799731e-01  -1.3014610e+00  -3.8924701e+00   4.1231407e-01  -1.6726984e+00   9.5782792e-01   9.7866312e-01   2.3442551e+00   6.7150677e-01   1.8789546e+00  -4.4446473e-02  -4.6445824e+00  -5.4374095e-01   5.0068370e-02  -2.6243609e+00   2.5200828e+00  -1.3094146e+00  -1.4377129e+00  -7.2798980e-01  -8.9876049e-02   1.2945571e+00  -4.0161370e-01   2.1977236e-01  -8.0249775e-01  -3.6432733e-01
  -2.2361079e+00  -2.0696493e-01  -1.1371425e+00  -4.6432773e-01   1.3847196e-01   1.6696566e+00  -9.2265538e-02   6.8837239e-01   1.0472902e+00  -8.1700254e-02  -1.4023318e+00  -1.4108407e+00  -1.1121376e+00  -3.4053168e-01  -1.5615625e+00  -1.0383224e+00  -2.6625853e+00  -1.1504683e+00  -2.9721991e+00  -1.5246540e+00  -1.2686424e+00   3.2431730e+00  -2.4284702e-01   1.6830119e-01  -4.4766915e-01   3.2624770e+00  -1.3544681e+00   1.2756150e+00  -1.1750617e+00  -9.2504514e-02  -4.7624800e-01   2.3255566e-01  -2.4057161e-01   1.1051111e-01   3.0255394e+00   4.3472542e+00  -2.9472563e+00  -6.5941177e-01   3.0050989e+00  -1.1726960e+00   1.3234187e+00   2.1657602e+00  -5.7184469e+00  -3.5418381e+00  -6.2589998e-01   3.3420772e-01   1.3510643e+01  -5.8842983e+00  -2.6362383e+00   1.5085152e+00  -5.4477737e-01   1.2721008e+00   7.4798459e+00   3.9459706e-01   1.1933687e+01  -2.3897765e-01  -2.6548368e+00  -2.3043615e-01  -3.3563725e+00  -1.0497873e-01  -8.9566299e-02  -1.6372777e+00   2.7658898e+00  -9.2857380e-01  -1.4445933e+00   1.9092145e+00  -2.4232096e+00  -2.7342544e+00  -6.2466605e-01  -2.3117381e-01   1.0926782e+00   1.5463929e+00   3.5181978e+00   1.2773398e+00   2.0064739e+00   1.1713705e+00  -3.2343127e+00   2.2806664e-01  -2.0322619e+00  -1.3066449e+00   2.9578335e+00  -1.6153557e-01   1.3405208e-01  -1.1685611e+00   1.2921093e+00   2.5599614e+00   3.0062289e-01  -3.0820424e-01  -3.2890590e-01  -6.4934369e-01
  -3.8767493e+00  -6.9676231e-02  -1.5700652e+00  -5.8411729e-01   6.3837674e-02   2.0914580e+00  -1.3575285e-02   5.8258716e-01   1.2151142e+00   3.0382519e-01  -2.0639175e+00  -1.8920012e+00  -1.0397274e+00  -6.3677374e-01  -1.4462904e+00  -1.4554166e+00  -4.8385236e+00  -8.9377184e-01  -3.9542016e+00  -1.0915041e+00  -1.8063608e+00   3.5267197e+00  -2.7469361e-01   7.6251612e-03  -9.6925207e-01   3.3663337e+00  -1.6208346e+00   1.3789652e+00  -1.0947231e+00   4.0452267e-01  -1.0865039e+00  -4.5552270e-02  -1.6466782e+00   8.4616109e-01   3.6979750e+00   7.6289334e+00  -3.5344313e+00   1.3956385e+00   1.3501327e+00   4.3027532e-01   1.5191781e+00   3.3946646e+00  -7.8109710e+00  -1.4319358e+00  -2.1109544e+00   1.7927978e+00   8.0909770e+00  -4.0034301e+00  -3.2773632e+00   3.3640800e+00  -1.7569179e+00   2.4535926e+00   4.3752930e+00   9.7843738e-01   8.9029652e+00   2.5531602e+00  -4.8471352e+00   4.1740363e-01  -5.3198422e+00   1.4373871e+00  -1.4491913e+00  -6.9890616e-01   1.8900919e+00  -4.4218394e-01  -1.1537430e+00   3.4518764e+00  -3.2170736e+00  -5.3991902e-01  -2.0190967e+00   9.3384181e-01   4.7360539e-01   1.9692765e+00   3.2627719e+00   2.4284269e+00   1.9554712e+00   1.8801674e+00  -3.0624944e+00   1.8268120e+00  -5.5027923e+00  -2.8483591e-03   4.6111047e-01   1.5712249e-01   3.6850081e-01  -1.7683566e+00   7.3462284e-01   3.5120146e+00  -6.3179471e-02  -4.9307300e-01  -6.0125782e-01  -3.6913896e-01
  -2.7820421e+00  -8.1378407e-02  -1.4075769e+00  -1.2786276e+00   1.6459573e-01   1.1185537e+00   1.8305557e-01   3.5187361e-01   9.1770485e-01  -2.7062098e-01  -1.3236033e+00  -1.5751729e+00  -9.9137236e-01  -6.2012372e-01  -1.4072870e+00  -1.5902789e+00  -3.8327521e+00  -2.3765087e-01  -3.2261226e+00  -1.0589486e+00  -1.1177404e+00   1.9394550e+00  -5.7621165e-01  -6.5547251e-01  -1.8989184e-01   2.2782001e+00  -1.5545750e+00   7.1224012e-01  -1.8772311e+00   1.0718832e+00  -1.6407872e+00  -7.9695760e-01  -1.3919279e+00   8.3949669e-03   2.5184725e+00   5.6851827e+00  -3.0445497e+00   4.8492564e-01   1.9759373e+00  -3.2752679e-01   1.6153058e-01   2.6451626e+00  -3.6958711e+00  -1.7712780e+00  -7.9362934e-01   9.2481666e-01   1.1074900e+01  -4.0107849e+00  -2.0010568e+00   1.9311537e+00  -5.2112858e-01   1.4120450e+00   7.5013068e+00   6.5259519e-01   1.0139594e+01   1.0179012e+00  -3.4240150e+00   3.7065645e-01  -4.5309013e+00   5.8028555e-02   2.0238471e-01  -1.1189739e+00   2.7304234e+00  -2.0953053e-01  -3.7379135e-01   2.4644494e+00  -2.5587653e+00  -1.2223786e+00  -5.6745041e-01   1.2432831e+00   2.7149850e-01   8.2710880e-01   2.1580089e+00   2.7452327e+00   1.3448505e+00   7.1656685e-01  -4.1751231e+00   1.2456041e+00  -4.3854634e+00   6.3616985e-01   5.0268944e-01  -4.1701467e-02  -4.7458411e-01  -1.8460044e+00   7.3244089e-01   2.4407922e+00  -5.8349861e-01  -4.8240107e-01  -7.9080501e-01  -3.1900117e-01
  -1.5720436e+00   2.2298242e-01  -3.5890374e-01  -9.2515555e-01   3.6818679e-01   1.5028866e+00   8.7830111e-01   1.7254952e-01   1.2221196e+00  -5.7782875e-01  -9.2645446e-01  -9.5954876e-01  -6.5280443e-01  -1.8730894e-01  -1.3293744e+00  -1.0734430e+00  -3.6211640e+00   4.9777106e-01  -2.6225726e+00  -1.0201569e+00  -7.2508302e-01   2.4187231e+00   4.7005225e-01  -3.9630896e-01  -5.4139566e-01   3.6288512e+00  -1.1153528e+00   8.2569956e-01  -1.4493803e+00   7.4736746e-01  -9.6560490e-01  -4.9867427e-01  -2.3237077e+00  -5.0383841e-01   2.7205397e+00   5.4612201e+00  -2.9439159e+00  -1.1651385e+00   2.6881393e+00  -1.7746328e+00   1.8682998e+00   1.9531592e+00  -2.6957066e+00  -1.9847088e+00   9.4498011e-01  -6.5006944e-01   1.0590923e+01  -4.0830477e+00   2.1837419e+00   8.6070618e-01   1.4499951e+00   1.1194019e-01   1.0190001e+01   9.8304780e-01   1.0856281e+01   2.5303502e-01  -1.9404293e+00   7.1076355e-01  -3.1323604e+00  -9.3497840e-01  -3.6789790e-01  -1.3310177e+00   1.9641964e+00   3.1930023e-01  -7.1692959e-01   1.9330633e+00  -3.5063501e+00  -3.3955726e+00   4.5914474e-01   9.2949083e-01   1.1363221e+00   4.3050604e-01   2.5271000e+00   1.7831021e+00   1.8740560e+00   3.1759992e-01  -3.1390488e+00   3.0768266e-01  -4.5610408e+00   2.7599471e+00   5.0872552e-01   6.2202730e-01   3.3350943e-01  -4.4845364e-01   1.1912304e+00   2.5675441e+00   9.3793039e-01  -1.9775007e-01  -5.3408851e-01  -6.5245850e-01
  -1.7281112e+00  -1.2296036e-01  -5.2387588e-01  -1.4710791e+00   5.4361241e-01   1.3687147e+00   4.0071380e-01  -3.4313425e-02   9.7378067e-01  -9.2791446e-01  -1.5519314e+00  -1.2426226e+00  -1.4966778e+00  -2.3994788e-01  -1.6047008e+00  -1.5702076e+00  -3.2057108e+00   7.0363244e-01  -2.3734790e+00  -4.6395480e-01  -2.9277867e-01   1.8473724e+00   1.2999569e-01  -1.3906505e+00   5.6424644e-01   2.5559242e+00  -8.8881463e-01   7.7308552e-01  -1.6298136e+00   6.4109611e-01  -1.9173726e+00  -2.3366275e+00  -1.5755954e+00  -5.8829591e-01   2.5445569e+00   3.9226779e+00  -1.9455067e+00  -1.1135136e+00   2.5667403e+00  -1.0974374e+00   7.8937684e-01   1.9023342e+00  -1.0723112e+00  -1.0671728e+00   2.9435309e-01  -6.3809631e-01   1.0840309e+01  -3.1533426e+00   4.8813396e-01   4.8762887e-01  -2.1142340e-01   3.0697408e-01   8.6410875e+00   7.5488230e-01   1.0169479e+01   4.0188305e-02  -1.9131651e+00   6.6503932e-01  -3.9710219e+00  -1.4686503e+00   8.0558807e-01  -1.5330290e+00   2.0827406e+00  -2.9338658e-01   9.9857861e-01   2.0891695e+00  -3.2607838e+00  -2.7866197e+00   2.0669710e-01   1.6552986e+00   1.3540529e+00  -3.3128421e-01   1.8411786e+00   2.2545084e+00   8.9976838e-01  -5.9384236e-01  -2.2257850e+00  -1.1052515e-02  -2.9729746e+00   2.0153906e+00  -5.0798378e-01  -6.1490403e-01  -3.1997426e-01  -1.8996118e+00   5.7240560e-01   1.8623005e+00   7.3865698e-01  -3.5461726e-02  -2.4061954e-01  -6.8792392e-01
  -1.9794529e+00  -5.8981731e-02  -8.4244157e-01  -1.5877316e+00   7.9233210e-01   1.1608405e+00   2.2533713e-01  -2.9120082e-01   9.3400828e-01  -1.1334845e+00  -1.6999613e+00  -1.4546415e+00  -1.5540357e+00  -3.6520904e-01  -1.3678925e+00  -1.9820415e+00  -3.4801616e+00   1.1310372e+00  -2.4179387e+00  -2.6735073e-01   1.4993064e-01   1.0762696e+00  -5.5810602e-01  -1.8404464e+00   7.3765342e-01   1.5879819e+00  -6.3542065e-01   4.4097644e-01  -2.1376063e+00   1.2847984e+00  -3.0753039e+00  -3.1906725e+00  -2.3422394e+00  -1.0016673e+00   8.8195519e-01   3.9272869e+00  -1.9790517e+00   4.5391570e-01   1.4562150e+00   3.3957714e-02  -4.4278182e-01   1.7616093e+00   9.6819617e-02   6.3951122e-01  -3.7440275e-01   1.1226243e-02   8.1315340e+00  -9.4638856e-01   1.1518465e-01   9.0930184e-01  -6.6276362e-01   5.9102190e-01   6.6863653e+00   8.4590207e-01   7.3272773e+00   1.0535737e+00  -2.0601870e+00   1.0712758e+00  -4.1276855e+00  -8.6299432e-01   1.5094244e+00  -6.3718715e-01   2.2058284e+00   6.0296456e-02   1.7984325e+00   2.6986571e+00  -2.8170280e+00  -1.0157315e+00  -9.3033760e-02   2.1399081e+00   2.8419562e-01  -5.2031127e-01   5.6744582e-01   3.0589430e+00   2.5167690e-01  -8.9759923e-01  -2.7975621e+00   1.5929598e-01  -3.7999197e+00   2.8408742e+00  -2.5491378e+00  -6.7942998e-01  -9.8749501e-01  -2.5893438e+00  -3.7480273e-01   1.6449413e+00  -3.0306052e-01  -5.3796138e-02  -4.8610720e-01  -2.3033431e-01
  -3.0586895e+00   4.1090484e-01  -6.0317929e-01  -1.3727689e+00   6.0325689e-01   1.2124780e+00   1.2860938e+00  -2.4378585e-01   1.1667560e+00  -4.4866209e-01  -1.4003030e+00  -8.1110679e-01  -4.9747975e-01  -2.9979697e-01  -8.7999667e-01  -1.9547814e+00  -5.0345388e+00   1.7539968e+00  -2.2313616e+00   3.6700062e-01  -4.0914205e-01   9.5206344e-01  -2.1762308e-02  -1.7220606e+00  -4.7445970e-01   1.5013577e+00  -5.6639753e-01   2.3278565e-01  -2.0060964e+00   1.6807741e+00  -3.0873820e+00  -2.9622822e+00  -2.6716083e+00  -3.3771178e-01   1.6428646e+00   5.4872680e+00  -1.6782978e+00   1.2900879e+00   9.5239719e-01   2.3578834e-01  -2.3422901e-02   2.4297916e+00   1.2456290e+00   1.8951955e+00   9.4964568e-01   1.3050368e+00   4.8348324e+00   4.4449953e-01   2.1422141e+00   2.2235364e+00   5.8365333e-01   1.2832117e+00   5.1359598e+00   1.4638319e+00   4.9746011e+00   2.0758457e+00  -4.3405638e+00   1.3986704e+00  -6.1462743e+00   2.7642104e-01  -1.5406434e+00   1.9376428e-01   4.6239869e-01   1.2166035e+00  -2.6202244e-01   3.6487493e+00  -2.8929303e+00   3.2080242e-01  -1.8456391e-01   3.0983170e+00   1.1703877e-01  -7.8227887e-01   4.8727158e-01   3.7538163e+00  -1.3340771e-01  -8.0214030e-01  -2.4059734e+00   8.0801013e-01  -6.3818135e+00   4.0685300e+00  -2.6933821e+00   2.4238934e-01  -4.3500743e-01  -2.3405210e+00   6.9197227e-01   1.9429626e+00  -3.5436478e-01  -4.5160168e-01  -3.9288602e-01  -5.1314493e-02
  -4.1995179e+00   4.1103234e-01  -2.9662782e-01  -1.0274899e+00   5.2003003e-01   1.5205682e+00   1.8979210e+00  -2.4883203e-01   1.1974015e+00  -1.7775510e-01  -1.6387613e+00  -7.2001090e-01   1.6459977e-02  -2.9131210e-01  -5.3705622e-01  -2.0479906e+00  -6.4695205e+00   2.2229762e+00  -2.0247410e+00   1.1443581e+00  -4.9904459e-01   1.1465747e+00   8.0943462e-01  -1.3896552e+00  -2.4200919e-01   2.1326449e+00  -4.0935786e-01   1.8817660e-01  -2.0148417e+00   1.8804412e+00  -2.6700003e+00  -2.9408567e+00  -2.7525371e+00   3.7188519e-01   5.3960335e+00   8.2854731e+00  -1.2702880e+00   2.5257595e+00   4.4477894e-01   5.1889212e-01  -4.4376317e-02   2.6990478e+00   6.5626156e-01   2.8852074e+00   1.9754779e+00   1.8446058e+00   1.0429030e+00   1.6703776e+00   3.1983335e+00   2.7395325e+00   6.6973571e-01   1.5919567e+00   1.9961047e+00   1.2645596e+00   2.6959121e+00   2.5143933e+00  -6.4635397e+00   1.3419576e+00  -7.9381450e+00   4.3449652e-01  -3.9102184e+00   7.9669430e-02  -1.1604744e+00   1.1414342e+00  -3.1492665e-02   4.2369598e+00  -3.1792784e+00   1.1787940e+00  -5.0124827e-01   3.8664187e+00   3.6856115e-01  -1.3595508e+00   5.0774963e-01   4.0654130e+00  -4.5702699e-01  -1.1939418e+00  -1.6485935e+00   1.0605554e+00  -8.8596356e+00   5.8967251e+00  -3.8029283e+00   6.3672878e-01  -8.6294611e-03  -1.9412418e+00   7.3047588e-01   2.2184900e+00  -3.5777712e-01  -4.7368718e-02  -3.3489977e-01   1.0281298e-01
  -3.6372330e+00   4.8592509e-01  -1.4840705e-01  -1.1518740e+00   6.4797037e-01   8.8659992e-01   2.1340657e+00  -5.4027074e-01   9.5333247e-01  -6.0829673e-01  -1.1885241e+00  -4.5201423e-01   2.8910856e-01  -5.1277614e-01  -8.5591592e-02  -2.2277136e+00  -5.5897450e+00   2.7884379e+00  -1.5620203e+00   1.1671398e+00   3.8261080e-01  -2.2141845e-02   5.0138640e-01  -1.5337839e+00   5.5745892e-01   1.6209935e+00  -8.5577651e-02  -2.1138966e-01  -2.4323638e+00   2.6512920e+00  -3.0985185e+00  -3.1624763e+00  -2.8599592e+00  -1.3103807e-01   5.0226836e+00   7.2504544e+00  -5.9798124e-01   3.0878851e+00   6.8400943e-01   3.5927012e-01  -1.3913540e+00   2.4444892e+00   3.7089553e+00   3.5099241e+00   3.5372400e+00   2.1334340e+00   3.5723753e-01   3.0219905e+00   3.8607343e+00   2.1927900e+00   1.5124244e+00   1.1954421e+00   1.2832049e+00   1.1760073e+00   1.5961396e+00   1.6978623e+00  -5.7706870e+00   1.3334307e+00  -7.8918238e+00  -3.3939502e-02  -3.6740560e+00  -2.6787982e-02  -1.1536890e+00   1.3942201e+00  -9.6830364e-02   3.2495759e+00  -2.3865526e+00   1.4964844e+00   4.1008658e-01   3.8226789e+00  -1.5547330e-01  -2.0625825e+00  -5.8954552e-01   4.6589456e+00  -1.0949717e+00  -1.8340836e+00  -2.7982992e+00   9.8291616e-01  -7.4658900e+00   6.6460372e+00  -3.0134798e+00   6.5573560e-01  -6.3847646e-01  -1.8163049e+00   1.1037139e+00   1.3111187e+00  -1.4356563e+00  -4.3074340e-02  -5.1000983e-01   5.2755268e-01
  -2.2012733e+00   9.1281014e-01   4.7512334e-01  -5.8478499e-01   7.2138488e-01   1.0588258e+00   2.4621276e+00  -6.2484964e-01   1.2028798e+00  -1.0685510e+00  -5.7474047e-01   3.5242072e-01   7.0169481e-01   4.0685252e-02   3.0673193e-02  -1.5894760e+00  -5.6171143e+00   3.0977660e+00  -1.4328440e+00   4.0293516e-01   5.7428403e-01  -3.2245841e-01   8.7493066e-01  -1.1366587e+00   1.7384321e-01   2.0189340e+00   1.5155643e-01  -4.4275433e-01  -2.6607537e+00   2.0527704e+00  -3.1595189e+00  -2.6900514e+00  -4.2066482e+00  -1.1026176e+00   6.8832898e-01   4.4212805e+00  -6.9309850e-01   1.9089091e+00   1.3297985e+00   1.1083599e-01  -6.4538849e-01   1.3656161e+00   4.6448181e+00   3.7199549e+00   2.7460131e+00   8.9177824e-01  -1.0497441e-01   4.1421056e+00   5.9558646e+00   1.5463819e+00   2.4050063e+00   2.7551770e-01   3.6263241e+00   1.1693685e+00   1.9974549e+00   1.0096438e+00  -3.6784870e+00   2.0007526e+00  -5.5800061e+00   3.2684059e-02  -3.2692331e+00   9.6743291e-01  -1.7741005e+00   2.3809765e+00  -7.5896105e-01   3.4515573e+00  -2.9020404e+00   3.1087717e-01   9.6939970e-01   2.8509359e+00  -1.4696484e-01  -1.7006868e+00  -8.7898906e-01   3.5784329e+00  -7.0299351e-01  -1.2908854e+00  -2.2225104e+00   6.4787040e-01  -7.4032067e+00   7.2627448e+00  -3.5769770e+00   1.0539274e+00  -6.7394159e-01  -7.2876375e-01   1.0102278e+00   1.3607122e+00  -7.1621884e-01  -7.7219927e-02  -3.4374093e-01   6.1685572e-01
  -2.0708176e+00   4.3506139e-01   6.0265614e-01  -7.1153025e-01   7.2953185e-01   8.5849166e-01   2.1492513e+00  -6.6754018e-01   9.6656499e-01  -1.3707911e+00  -7.3591975e-01   6.7936191e-01   7.7174110e-02   3.5273067e-01  -7.1729495e-02  -1.6253440e+00  -4.8611502e+00   2.6379515e+00  -1.0334185e+00   7.3187903e-01   1.2257010e+00  -8.6966219e-01   9.6558563e-01  -1.4994683e+00   1.6981254e+00   1.2243876e+00   5.0547998e-01  -5.8637076e-01  -3.2779682e+00   1.3317948e+00  -3.5360346e+00  -3.7789812e+00  -3.2122595e+00  -1.3677841e+00  -6.7891314e-02   1.5898719e+00   1.2263038e-01   8.2476413e-01   1.8001218e+00   2.9091280e-01  -1.8331166e+00   1.2477908e+00   6.3008789e+00   4.0250186e+00   2.2167738e+00   3.5557679e-01   2.2277436e+00   4.4573522e+00   4.9714948e+00   7.5854640e-01   1.3580833e+00   1.0345941e-01   3.4214397e+00   4.1919043e-01   2.5818983e+00  -4.0210882e-01  -3.2275739e+00   1.3179464e+00  -5.7614486e+00  -9.5819742e-01  -1.8597786e+00   5.0408339e-01  -1.6859475e+00   1.2565759e+00   9.1131995e-01   3.7022908e+00  -2.4341884e+00   2.6084427e-01   1.0880451e+00   2.8935362e+00   3.9183942e-01  -2.1828473e+00  -1.3395498e+00   3.3299261e+00  -1.6210933e+00  -1.9808076e+00  -7.3238762e-01   1.5885574e-02  -5.8838309e+00   5.3319037e+00  -4.3285775e+00  -4.8773189e-01  -1.5644454e+00  -1.2000284e+00   6.2761184e-01   8.2187675e-01  -2.2955031e-01   3.2646409e-01   2.2447559e-01   7.0529009e-01
  -2.5010517e+00   3.1137845e-01   6.6783736e-01  -5.5272612e-01   5.6791153e-01   8.6396177e-02   2.6397643e+00  -5.3743023e-01   5.6501654e-01  -1.3554041e+00  -1.4191326e-01   8.7095252e-01   7.9762714e-01   3.3187828e-01   3.3803699e-01  -1.6823835e+00  -5.5837004e+00   2.7262381e+00  -5.7340529e-01   8.6072837e-01   1.4191606e+00  -2.4826335e+00   1.0163847e+00  -1.1384854e+00   2.7714777e+00   3.6194805e-01   4.1783764e-01  -1.4164563e+00  -4.4606505e+00   1.9624972e+00  -3.4152952e+00  -3.4589471e+00  -2.7571490e+00  -1.3901897e+00   2.7011451e+00   2.9945221e+00   8.4825429e-01   2.1339202e+00   1.8122184e+00   2.9326240e-01  -3.9318606e+00   5.0687193e-01   7.8668332e+00   3.9724371e+00   3.6872752e+00   6.5870892e-01   1.8862905e+00   4.9375391e+00   4.9755178e+00   3.2750930e-01   1.8764149e+00  -1.7677166e-01   2.4623859e+00  -5.0371677e-01   1.8773701e+00  -1.7326751e+00  -4.3828091e+00   7.9485186e-01  -6.2478427e+00  -1.3609813e+00  -2.4537363e+00   2.9114391e-02  -2.1402430e+00   9.4139288e-01   1.2581471e+00   3.2835539e+00  -1.4307013e+00   1.0904150e+00   1.7089563e+00   2.8766590e+00  -2.7597166e-01  -3.1201982e+00  -2.3023517e+00   3.6157322e+00  -2.2590896e+00  -2.6178148e+00  -2.0681957e+00   2.5965770e-01  -7.8058442e+00   6.4121510e+00  -5.0475904e+00  -4.2349497e-01  -2.3150721e+00  -6.3060068e-01   3.0154066e-01   1.2883376e-01  -1.7014007e+00   8.4049188e-01  -3.5332315e-02   1.2520957e+00
  -3.3557009e+00   5.4627904e-01   9.6240941e-01   2.6190552e-02   3.9004800e-01   3.4685082e-02   3.4629240e+00  -4.3539767e-01   6.3168727e-01  -7.8634330e-01   1.3880737e-01   1.4721960e+00   1.6837146e+00   3.3708396e-01   1.0256970e+00  -1.5700515e+00  -6.1925416e+00   2.8500075e+00  -3.8061926e-01   1.1677695e+00   1.2782360e+00  -2.6180520e+00   1.3517893e+00  -4.8059770e-01   2.2560892e+00   3.9779925e-01   5.8374760e-01  -1.5676041e+00  -4.4096197e+00   2.2651780e+00  -3.1701668e+00  -2.7494797e+00  -2.8479114e+00  -8.5336267e-01   4.0474404e+00   4.3946574e+00   1.0657230e+00   3.2890658e+00   1.5434819e+00   4.5952261e-01  -3.9234577e+00   1.2576499e+00   9.0140958e+00   4.7865768e+00   5.8519555e+00   2.1430921e+00  -5.5138281e-01   5.8819992e+00   6.4219214e+00   1.2348402e+00   3.0530678e+00   3.1351347e-01   1.3669120e-02  -2.6417609e-01  -1.9844836e-01  -1.4225888e+00  -6.1069266e+00   5.9658987e-01  -8.0354403e+00  -7.5273028e-01  -5.0386223e+00   2.4291087e-01  -3.3816682e+00   1.3150714e+00  -7.4733480e-01   3.5270924e+00  -9.7738331e-01   2.1956963e+00   1.9735181e+00   3.2520803e+00  -6.2211933e-01  -3.0862581e+00  -2.4523493e+00   4.0690518e+00  -2.6809384e+00  -2.3193329e+00  -2.3606490e+00   8.0639029e-01  -9.1005368e+00   6.9245165e+00  -4.0960670e+00   2.7960585e-01  -2.1432649e+00   1.2018674e-01   1.5363828e+00   3.0969340e-01  -2.1078052e+00   7.9178536e-01   3.3567152e-02   1.6499607e+00
  -4.2283079e+00   5.3084583e-01   9.7224118e-01   4.2298293e-01   1.7105162e-01   2.9636943e-02   3.8262837e+00  -1.9390447e-01   6.6337412e-01  -3.4470512e-01   2.5471223e-01   1.8678730e+00   2.3305662e+00   4.2356690e-01   1.3586738e+00  -1.2611578e+00  -7.7571319e+00   2.5652439e+00  -7.7543967e-01   9.9052604e-01   1.0039057e+00  -2.9713440e+00   1.7386806e+00   1.3842143e-01   2.2262017e+00   4.2936446e-01   3.5685205e-01  -1.7297509e+00  -4.7599259e+00   2.1409141e+00  -2.9074210e+00  -2.0049764e+00  -3.3009087e+00  -1.7261359e-01   4.2496059e+00   5.5099716e+00   1.3202880e+00   4.1930852e+00   1.3307957e+00   1.2749168e+00  -4.0977786e+00   1.4961010e+00   8.9168941e+00   5.4254845e+00   5.8026953e+00   2.7375683e+00  -2.9901124e+00   6.8927568e+00   6.3092754e+00   1.6694852e+00   2.8998554e+00   6.4984127e-01  -1.6122478e+00  -4.4978299e-01  -1.6958957e+00  -8.8621985e-01  -7.6836590e+00   4.5312514e-01  -9.0355474e+00  -1.6763100e-01  -6.6997718e+00   4.7660000e-01  -4.9243056e+00   1.4133241e+00  -1.8055839e+00   4.0018970e+00  -1.1201219e+00   3.0707752e+00   1.5681230e+00   3.0748587e+00  -6.6291381e-01  -2.7392311e+00  -2.6020937e+00   4.0280843e+00  -2.6054633e+00  -1.8114041e+00  -2.0328013e+00   2.3400648e+00  -1.1360465e+01   6.6172163e+00  -4.6235046e+00   1.4821437e-01  -2.1219638e+00   5.9599602e-01   1.7390485e+00   3.5375561e-01  -2.5500321e+00   7.4332151e-01   2.5191910e-02   1.9205183e+00
  -4.5471696e+00   3.9130444e-01   1.2190560e+00   8.2782333e-01  -4.8970644e-02   4.4065755e-02   4.1430882e+00   9.5116331e-02   6.5848800e-01  -2.1184860e-02   3.9092675e-01   2.3865226e+00   2.7329139e+00   7.5194818e-01   1.5586413e+00  -8.5886447e-01  -8.3756408e+00   2.2843623e+00  -7.0055880e-01   8.6003246e-01   6.7717953e-01  -3.2007394e+00   2.2279314e+00   7.1580380e-01   2.4196384e+00   4.7382316e-01   1.7181639e-01  -1.8749621e+00  -4.9555455e+00   1.7222175e+00  -2.4548222e+00  -1.4935057e+00  -2.9818819e+00   1.9958928e-01   4.6483856e+00   5.3595211e+00   1.8291764e+00   4.2102933e+00   1.5797298e+00   1.5741178e+00  -3.9413313e+00   1.5396116e+00   8.9727578e+00   5.1708018e+00   5.8416747e+00   2.6413649e+00  -3.2086726e+00   6.8513498e+00   6.1895278e+00   1.5349822e+00   2.6775642e+00   7.3197906e-01  -2.3310948e+00  -8.6105484e-01  -1.9062448e+00  -1.2564523e+00  -8.4241135e+00   5.4098400e-02  -9.5829678e+00  -2.9042633e-01  -7.5325832e+00   2.8475475e-01  -5.7634398e+00   1.1034255e+00  -2.2017499e+00   4.3964252e+00  -1.2166500e+00   2.8677687e+00   1.5606157e+00   2.7201082e+00  -2.8897690e-01  -2.6174103e+00  -2.4831662e+00   3.7267933e+00  -2.6474941e+00  -1.3048266e+00  -1.3985450e+00   2.7315340e+00  -1.2046691e+01   6.0381874e+00  -4.5897458e+00  -1.4889099e-01  -2.0796317e+00   1.1828622e+00   1.9545992e+00   3.5661872e-01  -2.5093752e+00   9.2366567e-01   2.6941801e-01   2.0065009e+00
  -3.2224357e+00   3.8667372e-01   1.4433120e+00   1.3624178e+00   2.8108445e-01   6.1756413e-02   3.6481127e+00   1.2471481e-02   5.7291020e-01  -3.7460214e-01   5.8660953e-01   2.3405292e+00   2.3077777e+00   9.3885766e-01   1.6576748e+00  -6.0201730e-01  -6.9578392e+00   1.9201379e+00  -5.3367347e-01   2.7085324e-01   1.2604319e+00  -3.8182007e+00   1.5486614e+00   7.4220942e-01   2.5527929e+00  -2.6994833e-01   8.2682769e-01  -1.8477574e+00  -4.6804013e+00   1.1824611e+00  -3.0615978e+00  -1.7336123e+00  -3.0022663e+00  -2.8851279e-01   1.7849221e+00   3.0599123e+00   2.4645633e+00   4.1595809e+00   1.3970524e+00   2.1035479e+00  -4.1796299e+00   5.2417747e-01   9.4294789e+00   5.6102525e+00   4.9163866e+00   2.6202386e+00  -4.0445882e+00   7.5987347e+00   4.8109324e+00   1.2775619e+00   1.8033110e+00   4.3202125e-01  -2.9914980e+00  -4.8616363e-01  -3.0988366e+00  -1.3103975e+00  -6.0507699e+00   4.2135709e-01  -7.3779232e+00  -7.0258400e-03  -5.6900754e+00   9.3039613e-01  -5.3911529e+00   1.0883783e+00  -2.1504943e+00   3.6001409e+00  -8.9840843e-01   2.8170968e+00   1.7693422e+00   1.6184143e+00  -7.8420902e-01  -2.2790738e+00  -3.3266951e+00   2.8206106e+00  -2.8809083e+00  -1.2449303e+00  -1.5142036e+00   2.3432567e+00  -9.5673310e+00   4.7561985e+00  -4.6620270e+00  -5.1793961e-01  -2.6543954e+00   1.4274086e+00   1.2940658e+00  -1.1480452e-02  -2.7099265e+00   1.2685522e+00   2.8358917e-01   2.3616347e+00
  -3.0292322e+00   3.4752676e-01   1.7919514e+00   1.6954609e+00   1.6803723e-03   7.2007342e-02   3.9474083e+00   2.3176023e-01   7.2435951e-01  -8.7537769e-02   1.1319200e+00   3.0541748e+00   2.7467523e+00   1.2363533e+00   1.8801219e+00   9.9780831e-02  -7.3941105e+00   1.2568890e+00  -7.9749026e-01  -2.0900907e-01   1.1902878e+00  -3.7596696e+00   2.1872207e+00   1.4750388e+00   2.3575537e+00   3.3120443e-01   6.6371389e-01  -1.8077671e+00  -4.7058712e+00   5.7790173e-01  -2.2792821e+00  -4.8017536e-01  -3.4506192e+00  -3.5292845e-02   5.8179737e-01   2.4607193e+00   2.3218797e+00   2.8942219e+00   1.8676638e+00   1.9437686e+00  -3.1658481e+00   8.4193104e-01   9.1287165e+00   5.1616840e+00   4.4447206e+00   1.9951165e+00  -3.8866265e+00   7.0362266e+00   5.6318057e+00   9.7173940e-01   2.3218099e+00   1.0915707e-01  -1.3182140e+00  -5.5800925e-01  -2.4554757e+00  -1.4059035e+00  -5.8022159e+00   8.3024903e-02  -6.8383689e+00  -1.1227226e-01  -5.9934652e+00   8.6065810e-01  -6.0051650e+00   9.7085343e-01  -2.8805404e+00   3.6492791e+00  -1.3867981e+00   1.9994131e+00   1.8900254e+00   7.1475163e-01  -2.0266647e-01  -1.5408440e+00  -2.9207812e+00   2.1482595e+00  -2.3558285e+00  -3.4419925e-01  -5.3271031e-01   3.3660151e+00  -1.0375359e+01   3.5368781e+00  -4.4980296e+00  -7.6181959e-01  -2.3873964e+00   2.5999765e+00   1.7195748e+00   3.5381016e-01  -1.9456421e+00   1.2023290e+00   5.0203254e-01   2.3592672e+00
  -4.3651603e+00   1.5544268e-01   1.5821183e+00   2.2580126e+00  -4.5289332e-01   3.4894978e-01   3.6489479e+00   5.4117226e-01   5.1587717e-01   2.6930624e-01   2.9247813e-01   2.7253725e+00   2.5681843e+00   1.4267924e+00   1.7067915e+00   7.8497879e-02  -8.8055830e+00   6.3108106e-01  -1.3455209e+00  -2.1102003e-01  -5.2913461e-02  -3.5974099e+00   2.1385178e+00   2.0617570e+00   2.3491159e+00  -2.8749550e-01  -2.7864977e-02  -1.9392612e+00  -4.8359762e+00  -1.4272025e-02  -2.3835252e+00  -4.8679934e-01  -3.5628397e+00   4.0976088e-01   2.1711102e+00   4.4625719e+00   2.1208008e+00   4.6555076e+00   1.2782113e+00   3.3419756e+00  -3.2723983e+00   1.2772785e+00   6.6376104e+00   5.3472441e+00   3.4494036e+00   3.0516095e+00  -5.1602248e+00   6.9022467e+00   3.6043179e+00   1.8867610e+00   3.8290580e-01   9.9084503e-01  -4.1579151e+00  -1.2081298e+00  -2.8763455e+00  -8.1896673e-01  -7.5480499e+00  -8.5025121e-02  -8.2561212e+00   5.6480174e-01  -7.0371529e+00   8.7889102e-01  -6.4293006e+00   3.3523758e-01  -2.8139313e+00   4.9379570e+00  -1.4945145e+00   3.1360676e+00   8.6073603e-01   1.1390326e+00  -8.2824632e-01  -8.7390419e-01  -2.7483400e+00   1.9692809e+00  -2.4834315e+00   8.5032263e-01  -5.0915309e-01   3.8867779e+00  -1.2626206e+01   3.5892290e+00  -5.9055166e+00  -6.6538304e-01  -2.5165719e+00   2.4161167e+00   1.1036000e+00   1.1662850e+00  -2.2131915e+00   1.6013411e+00   7.4182362e-01   2.4763147e+00
  -4.8838856e+00   2.4001161e-01   1.7650256e+00   2.6233247e+00  -4.0850144e-01   2.7270920e-01   4.0918536e+00   6.8695112e-01   5.8021109e-01   1.0710400e+00   4.7723214e-01   2.9103471e+00   3.1568033e+00   1.1190478e+00   2.3352067e+00   2.5654673e-01  -8.5526586e+00   4.9725129e-01  -1.1543611e+00  -3.4277026e-02   8.3802691e-02  -3.3902374e+00   2.0990555e+00   2.5874102e+00   1.4898513e+00  -5.9468732e-02   1.6319003e-01  -1.6414590e+00  -3.9364734e+00   5.5899903e-01  -1.7711226e+00   5.9086049e-01  -3.4677088e+00   1.3018482e+00   4.0151751e+00   6.4535048e+00   2.6608905e+00   5.8093160e+00   8.5861992e-01   3.3358642e+00  -2.3940981e+00   2.1626211e+00   7.3953307e+00   5.5375206e+00   5.9981840e+00   4.4038345e+00  -8.2801401e+00   6.7405280e+00   4.2947881e+00   2.4073182e+00   1.5368300e+00   1.4172761e+00  -6.8733831e+00  -3.4056078e-01  -5.5334874e+00   3.5053974e-01  -8.7038681e+00  -4.4070563e-01  -9.5360929e+00   1.0526212e+00  -9.0966691e+00   5.9628405e-01  -7.1774376e+00   3.6995079e-01  -5.2630893e+00   3.9540263e+00  -1.0649784e+00   3.7489738e+00   1.0948114e+00   7.9006720e-01  -8.6511357e-01  -5.1923782e-01  -2.5975196e+00   2.4827805e+00  -2.3992922e+00   1.2351740e+00  -1.0393447e+00   4.9188099e+00  -1.2240820e+01   3.3483144e+00  -3.7235744e+00  -2.3423944e-01  -1.8219032e+00   2.9786179e+00   2.4454260e+00   9.8652359e-01  -2.9330361e+00   1.4055500e+00   6.8772515e-01   2.6040660e+00
  -5.4996841e+00   3.7952927e-01   2.0850356e+00   3.2546663e+00  -8.0901678e-01   7.6673569e-01   4.4284767e+00   1.1759959e+00   8.7127264e-01   1.8135206e+00   2.2772813e-01   3.4348226e+00   3.5781136e+00   1.5780844e+00   2.2493179e+00   9.4315200e-01  -1.0075339e+01   9.8533057e-02  -1.4527305e+00  -3.2883997e-01  -1.0915169e+00  -2.4009296e+00   2.8054666e+00   3.4591326e+00  -1.3837853e-04   5.4909489e-01  -4.7898578e-01  -1.4067817e+00  -3.3944800e+00  -2.2683114e-01  -9.9457419e-01   1.6789810e+00  -4.1742346e+00   1.9401845e+00   3.0535162e+00   7.1385760e+00   2.3206551e+00   5.5914791e+00   1.1304402e+00   3.6701996e+00  -1.5807420e-01   2.7312385e+00   6.1291229e+00   4.9391811e+00   5.8796860e+00   4.2416394e+00  -9.2520224e+00   5.7866067e+00   5.3205564e+00   2.5706321e+00   1.8198743e+00   1.6100492e+00  -6.5866974e+00  -2.5697930e-01  -5.3119181e+00   1.2703096e+00  -9.9266079e+00  -4.8500796e-01  -1.0300643e+01   1.5379095e+00  -1.1381969e+01   8.0393333e-01  -8.5607081e+00   6.4109527e-01  -7.5900443e+00   4.8311758e+00  -1.9832787e+00   3.1853232e+00   6.5069671e-01   5.0824978e-01  -2.4562070e-01   6.9053834e-01  -1.4921355e+00   1.7623360e+00  -1.5564340e+00   2.7430835e+00   1.7920202e-01   5.9375644e+00  -1.4201191e+01   3.0459868e+00  -3.4673084e+00   2.2219152e-01  -9.1843274e-01   3.6302140e+00   3.1206389e+00   1.7762795e+00  -2.0265300e+00   1.1349083e+00   1.1327392e+00   2.1553193e+00
  -5.7906045e+00   1.3441065e-01   1.7613570e+00   3.1714498e+00  -1.0822223e+00   7.9260072e-01   3.6667008e+00   1.2133559e+00   5.6589353e-01   1.8742186e+00  -4.8044132e-01   2.9748918e+00   2.8348563e+00   1.5220942e+00   1.8990348e+00   9.2428585e-01  -9.8525534e+00  -3.4268416e-01  -1.7981268e+00  -2.6726710e-01  -1.7303683e+00  -2.2691296e+00   2.3869262e+00   3.3382180e+00   4.9180628e-02  -1.3427740e-01  -8.8949546e-01  -1.1978403e+00  -2.8861981e+00  -6.3123185e-01  -1.2805872e+00   1.2460877e+00  -3.7131026e+00   2.4926543e+00   3.0225340e+00   7.0024199e+00   2.7176821e+00   6.0504020e+00   8.9408983e-01   4.7143192e+00  -1.2686165e-01   3.2970384e+00   4.5711990e+00   4.8512724e+00   4.5677073e+00   4.9472889e+00  -9.4280317e+00   5.2329546e+00   2.6763494e+00   3.1003033e+00  -1.5231442e-01   2.3122980e+00  -7.9690433e+00  -1.5379988e-01  -5.3072953e+00   2.0949505e+00  -9.9064091e+00  -4.2204649e-01  -1.0667472e+01   1.9292676e+00  -1.0982366e+01   7.2522130e-01  -8.3716238e+00   2.3528272e-01  -7.2684010e+00   4.9116883e+00  -2.1641156e+00   3.5424537e+00  -1.4252358e-01   6.8037065e-01  -3.8856815e-01   1.1890952e+00  -1.4894952e+00   1.7279589e+00  -1.6787330e+00   3.4727689e+00   2.7984156e-01   6.2460663e+00  -1.3305001e+01   1.9326876e+00  -3.6841012e+00  -1.4738048e-01  -1.0047687e+00   2.9597673e+00   2.7425597e+00   1.9969775e+00  -2.0065723e+00   1.1948414e+00   1.2925550e+00   2.0197402e+00
  -4.7813020e+00   5.3814068e-02   1.6755189e+00   2.9591421e+00  -1.0152913e+00   3.1879459e-01   3.2148835e+00   1.1993357e+00   4.3075285e-01   1.8173505e+00  -6.7547848e-02   2.9462166e+00   2.5384673e+00   1.4915210e+00   1.8807609e+00   1.2360611e+00  -8.7105937e+00  -5.9270396e-01  -1.5542173e+00  -5.2204292e-01  -1.2752436e+00  -2.6584720e+00   1.8492719e+00   3.2135529e+00  -2.1934275e-01  -5.9908321e-01  -8.0083956e-01  -1.1674413e+00  -2.6742931e+00  -4.0611185e-01  -1.3035446e+00   1.6090476e+00  -3.6034737e+00   2.4572040e+00   7.4254948e-01   5.4782303e+00   2.9627539e+00   5.2991681e+00   9.2311447e-01   4.7085923e+00  -5.0727783e-02   3.1071802e+00   5.1946786e+00   4.2171698e+00   4.0685088e+00   4.4106229e+00  -8.7533233e+00   4.3486934e+00   2.1849226e+00   2.4492921e+00   1.6135738e-01   1.8858327e+00  -6.1481499e+00   2.7860446e-01  -5.4338265e+00   2.5129011e+00  -8.2267559e+00  -4.1974797e-01  -8.9246444e+00   1.8085915e+00  -9.4048133e+00   8.2924234e-01  -7.6307063e+00   3.1426867e-01  -7.3332848e+00   3.8399557e+00  -1.9476141e+00   3.0638679e+00   1.7148838e-01  -1.7271086e-01  -4.4754345e-01   1.5664753e+00  -1.9344107e+00   1.5672775e+00  -1.4891149e+00   3.6115200e+00  -1.9405318e-01   6.4115339e+00  -1.1842473e+01   8.5371781e-01  -3.5722914e+00  -3.5405188e-01  -1.2254521e+00   3.1486008e+00   2.3603748e+00   1.6213630e+00  -2.1368344e+00   1.0977649e+00   1.1187136e+00   1.9498396e+00
  -4.4340317e+00   1.9141518e-01   1.7031482e+00   2.9832072e+00  -1.3089346e+00   4.8528024e-01   3.0083325e+00   1.3303454e+00   6.0524207e-01   2.0366756e+00  -7.6961551e-02   3.1937929e+00   2.4122225e+00   1.7346232e+00   1.6509701e+00   1.8044585e+00  -8.9921093e+00  -7.9073041e-01  -1.7511193e+00  -7.5887499e-01  -1.8258833e+00  -1.8556496e+00   2.0811005e+00   3.4913225e+00  -1.4230003e+00  -7.9433631e-02  -1.2191684e+00  -8.9504636e-01  -2.1560183e+00  -7.8239545e-01  -8.7466688e-01   2.4069763e+00  -4.1895370e+00   2.7627028e+00  -2.0480858e+00   4.4489836e+00   2.4249059e+00   4.0869924e+00   1.1473890e+00   4.8843181e+00   1.6749876e+00   3.6426897e+00   3.8781215e+00   3.4919591e+00   2.6670717e+00   3.7303507e+00  -8.5832027e+00   3.2186629e+00   2.7335017e+00   2.4285231e+00   3.8824680e-01   1.7932979e+00  -3.8933981e+00   6.7132142e-01  -4.6800593e+00   3.5723071e+00  -7.5685060e+00  -1.2401697e-01  -8.0462055e+00   2.1914604e+00  -9.5411122e+00   1.3206892e+00  -7.7839225e+00   8.3575235e-01  -8.1576063e+00   4.1858621e+00  -2.7694934e+00   2.2081673e+00  -1.8035418e-01  -5.7377920e-01   1.3258551e-02   2.6669783e+00  -1.3283059e+00   1.1494963e+00  -7.4485334e-01   4.8644754e+00   5.9273021e-01   6.9152231e+00  -1.2271558e+01   2.8344009e-01  -3.8775240e+00   1.0534586e-02  -6.8898653e-01   3.5624755e+00   2.3810724e+00   2.2939682e+00  -1.0733125e+00   7.2619791e-01   1.2521311e+00   1.4908992e+00
  -4.0556478e+00  -7.5585139e-02   1.3959805e+00   2.8486947e+00  -1.2759202e+00   6.8852880e-01   1.8445732e+00   1.3518027e+00   4.4149007e-01   1.8999033e+00  -9.7160125e-01   2.5752621e+00   1.1383843e+00   1.9252767e+00   9.8068980e-01   1.8007184e+00  -8.1918620e+00  -1.2616057e+00  -1.6568380e+00  -6.3629216e-01  -2.1030625e+00  -1.2666752e+00   1.3982062e+00   2.9607927e+00  -1.6876356e+00  -9.3488832e-01  -1.3606005e+00  -5.8568627e-01  -1.6458967e+00  -1.4482328e+00  -1.4236759e+00   1.4278476e+00  -3.8938608e+00   2.6586980e+00  -4.6368893e+00   2.5602843e+00   2.4298189e+00   3.7616689e+00   8.4373091e-01   5.7340691e+00   2.1121248e+00   3.4786127e+00   2.4846026e+00   3.1492733e+00   3.9668228e-01   3.2530233e+00  -7.6713839e+00   2.3633379e+00   5.3627194e-01   2.1497557e+00  -1.5020903e+00   1.9529909e+00  -4.0505792e+00   6.9131749e-01  -4.4871433e+00   4.3417526e+00  -6.4096451e+00   2.8355369e-02  -7.0433247e+00   2.2978746e+00  -7.7914812e+00   1.6015200e+00  -6.9527808e+00   3.1542381e-01  -7.2223666e+00   4.4787055e+00  -2.9123823e+00   2.1652756e+00  -9.7173901e-01  -6.1536388e-01   3.1243306e-02   3.3305797e+00  -1.2538032e+00   6.3222369e-01  -7.3973371e-01   5.2322683e+00   1.4480111e+00   6.3053589e+00  -1.0690741e+01  -1.1185198e+00  -5.1241684e+00  -5.5594610e-01  -8.9166055e-01   2.4497722e+00   1.1194836e+00   2.4007443e+00  -5.5439038e-01   7.8908436e-01   1.5733728e+00   1.0186194e+00
  -4.4264280e+00   2.3985216e-02   8.2955347e-01   2.3949067e+00  -1.5427195e+00   2.1598909e-01   1.4660807e+00   1.1749066e+00   1.8105312e-01   2.0112537e+00  -1.1253614e+00   2.0622196e+00   9.4904476e-01   1.4024309e+00   1.0240871e+00   1.5963181e+00  -8.0745396e+00  -1.0093303e+00  -1.7451558e+00  -2.3301873e-01  -2.2592791e+00  -1.1844769e+00   8.1346503e-01   2.8364553e+00  -2.2485100e+00  -1.1447953e+00  -1.7317889e+00  -5.7423933e-01  -1.4031618e+00  -3.4950684e-01  -1.5069312e+00   1.8552782e+00  -4.0146494e+00   3.2419702e+00  -4.2462685e+00   3.9364090e+00   2.0617778e+00   4.7467344e+00   2.3527056e-01   6.2212506e+00   1.7662311e+00   4.5170139e+00   1.6671784e+00   3.0953613e+00   4.5532965e-01   4.2763859e+00  -9.0317509e+00   1.8830072e+00  -3.0043109e-02   2.9067801e+00  -1.2931451e+00   2.4213789e+00  -4.4475952e+00   1.2064557e+00  -5.4579274e+00   5.8026345e+00  -6.7661229e+00   2.9104518e-01  -7.3943928e+00   3.0048226e+00  -8.1501980e+00   1.7992763e+00  -6.4516201e+00   8.1326168e-01  -7.4647055e+00   4.0321064e+00  -2.6364174e+00   3.1463566e+00  -1.3132005e+00  -9.8343415e-02  -7.3644295e-01   3.6773512e+00  -1.6064593e+00   1.7298776e+00  -7.6393179e-01   5.7654558e+00  -9.3017244e-02   6.9243479e+00  -1.1222793e+01  -3.6587942e-01  -5.2822121e+00   2.7765714e-01  -9.0288814e-01   2.2146995e+00   1.0051419e+00   2.6335290e+00  -1.2740212e+00   4.7749724e-01   1.0821671e+00   1.0115312e+00
  -4.4398566e+00   2.3665442e-01   1.2999933e+00   2.5689925e+00  -1.4567938e+00   5.8007416e-01   1.7172371e+00   1.2723737e+00   2.5786795e-01   2.7361589e+00  -1.5013026e+00   2.0309106e+00   8.7669854e-01   1.4443744e+00   9.3083447e-01   1.7606825e+00  -7.1439983e+00  -8.7718340e-01  -6.7559737e-01   7.4533781e-01  -2.5965094e+00   2.9693432e-01   1.1074167e+00   2.7977283e+00  -3.5748115e+00  -6.2020986e-01  -1.5485471e+00  -5.3497803e-03   5.5005436e-02  -2.7124637e-01  -4.5626872e-01   2.2335989e+00  -3.5402387e+00   3.6227816e+00  -2.1338855e+00   4.7370126e+00   2.4713028e+00   4.4966132e+00   2.9989651e-01   4.9619208e+00   3.7852382e+00   4.9700577e+00   1.1611988e+00   2.1613211e+00   3.0927400e+00   4.4071798e+00  -9.8684703e+00  -6.7051157e-03   2.2022039e+00   3.0104216e+00   2.3051073e-01   2.5237977e+00  -5.5362423e+00   1.9820626e+00  -5.7841683e+00   6.1326141e+00  -7.2620679e+00  -4.5518550e-02  -7.9801219e+00   2.9796280e+00  -1.0181705e+01   1.2575899e+00  -6.7144664e+00   6.7032022e-01  -9.4651550e+00   3.4675007e+00  -2.4657866e+00   2.3328522e+00  -1.0787057e+00   2.5708243e-02  -7.5362628e-02   3.7015679e+00  -3.8029567e-01   1.6955369e+00  -4.9718306e-01   5.9348148e+00   5.5806115e-01   5.7380630e+00  -1.0032121e+01   3.7698883e-01  -3.2733334e+00   1.1438826e+00   4.9609999e-01   2.3507981e+00   2.1578116e+00   2.6752220e+00  -4.1174024e-01   3.9793089e-01   1.6098659e+00   2.8382391e-01
  -4.6143889e+00   1.2163010e-01   1.1638993e+00   2.2453665e+00  -1.4516640e+00   7.2118009e-01   1.2989074e+00   1.0881223e+00   6.5553054e-02   2.7357415e+00  -2.3106393e+00   1.2827647e+00   3.5487376e-01   9.1305361e-01   7.4231642e-01   1.6709480e+00  -6.8265588e+00  -3.9678808e-01  -4.5691460e-01   1.3944336e+00  -2.4218755e+00   1.4136407e+00   1.2384865e+00   2.7109703e+00  -3.5668298e+00   5.5536891e-01  -1.7277664e+00   5.7232057e-01   1.0223246e+00   4.6375798e-01   3.0535177e-01   2.5349681e+00  -3.4397594e+00   4.5304262e+00   9.3619317e-01   6.8237403e+00   2.8581317e+00   5.1594933e+00   2.7460175e-01   4.7211872e+00   4.5093805e+00   5.6344932e+00  -4.2427132e-01   1.6553993e+00   4.2279937e+00   4.4316060e+00  -1.2261755e+01  -8.1046709e-01   2.2371151e+00   2.8010826e+00   1.6011170e-01   2.5005751e+00  -7.2189327e+00   2.4519227e+00  -6.5469014e+00   7.0760040e+00  -7.5548288e+00   1.3868232e-02  -8.4508073e+00   2.7336864e+00  -1.1451179e+01   3.8595389e-01  -7.1532181e+00   5.0760281e-01  -9.5438171e+00   2.1746081e+00  -2.9370483e+00   1.8177793e+00  -1.4649185e+00   1.9249063e-01   4.2264503e-01   3.6662118e+00   1.4775835e-01   2.2090698e+00  -5.7947191e-03   5.8930513e+00   3.0909590e-01   6.0051477e+00  -9.2376010e+00   1.7807248e+00  -2.4114439e+00   1.5784403e+00   1.3248231e+00   2.1732808e+00   2.2294423e+00   2.4582306e+00  -5.4221984e-01   3.5863652e-01   1.4129948e+00  -2.5010543e-01
  -4.6082703e+00   1.8073540e-01   6.3325704e-01   1.7015404e+00  -1.6263889e+00   6.1526478e-01   6.9005105e-01   1.0355378e+00  -5.6291801e-02   2.7680875e+00  -2.8382331e+00   8.2806122e-01  -2.9115375e-01   7.3942255e-01   3.5438698e-01   1.4827403e+00  -6.4991386e+00  -3.3059549e-01  -3.4105289e-01   1.7237170e+00  -2.8280547e+00   1.9456012e+00   6.2845934e-01   2.1301994e+00  -4.2304077e+00   1.5483017e-01  -2.1897008e+00   6.8004929e-01   1.3362662e+00   8.3035379e-01  -2.0936920e-02   2.2256150e+00  -3.4046960e+00   4.5434836e+00  -1.6015778e+00   5.4365225e+00   2.4821173e+00   5.1702105e+00   2.3004824e-02   5.1545637e+00   4.8189986e+00   6.2619675e+00  -1.4255921e+00   1.2908360e+00   2.3100896e+00   4.3598462e+00  -1.2047464e+01  -1.3990348e+00   9.2960195e-01   3.0322746e+00  -6.4259391e-01   2.9137375e+00  -7.1745554e+00   2.6324340e+00  -6.3848938e+00   8.0117507e+00  -7.3241179e+00   2.8607646e-01  -8.4273659e+00   3.3215225e+00  -1.0983612e+01   8.6686379e-01  -6.4147535e+00   7.8373671e-01  -9.4790570e+00   2.5520723e+00  -2.9737358e+00   2.2070566e+00  -2.1214167e+00   5.8721493e-01   2.0802025e-01   4.2013740e+00   3.6112445e-01   2.8936810e+00   4.3816589e-02   6.6252818e+00   2.4866585e-01   5.9791756e+00  -8.2954328e+00   1.3845355e+00  -2.6422690e+00   1.7852830e+00   1.2933386e+00   1.0944783e+00   1.7209386e+00   2.5494261e+00  -7.0945297e-01  -2.3582658e-01   1.4192923e+00  -6.5684054e-01
  -2.9970885e+00   2.1867875e-01   4.4142619e-01   1.0920847e+00  -1.3474329e+00   1.0667898e-01   4.5133464e-02   7.5945221e-01  -2.6909475e-01   2.2462555e+00  -2.6176868e+00   5.2684094e-01  -1.0754590e+00   6.0689766e-01   8.2053755e-02   1.5316460e+00  -4.6241508e+00   3.9780763e-02   4.9447184e-01   1.9609151e+00  -1.8386203e+00   1.8793249e+00  -5.5600030e-02   1.3938136e+00  -4.2198153e+00  -2.8889720e-02  -1.8071677e+00   7.0170215e-01   1.3368330e+00   1.4981759e+00  -2.4693682e-01   1.9956061e+00  -3.0663563e+00   4.0998946e+00  -4.6518129e+00   2.4887864e+00   2.6094783e+00   3.8604996e+00   2.8487963e-01   4.4758481e+00   4.3155477e+00   5.7680526e+00  -3.7749000e-01   5.4967243e-01   1.8723169e+00   3.1710043e+00  -1.0229558e+01  -2.1822750e+00   1.2300468e+00   1.9638085e+00   9.5022603e-02   2.0361022e+00  -4.3598743e+00   3.0494971e+00  -5.7131673e+00   7.7238609e+00  -4.7572222e+00   5.4835650e-01  -5.9790677e+00   2.8605319e+00  -8.9101972e+00   1.0380406e+00  -5.2878855e+00   1.1431066e+00  -8.8179950e+00   1.1834210e+00  -2.6038542e+00   1.3798021e+00  -1.5960296e+00   1.6875768e-01   2.1453167e-01   4.0438164e+00  -1.8672710e-01   3.0294200e+00   8.9713359e-03   6.0016967e+00  -3.6239798e-01   4.9829940e+00  -5.7630995e+00   1.1667704e+00  -2.6791838e+00   1.7976792e+00   7.9175614e-01   8.5058219e-01   9.7896813e-01   1.7657520e+00  -6.6094937e-01  -4.1064996e-01   1.1225403e+00  -9.6016057e-01
  -2.7812407e+00   1.2238428e-01   3.8601190e-01   5.1189343e-01  -1.3894382e+00  -2.4449895e-02  -1.2634630e-02   7.6359773e-01  -2.7356395e-01   2.3751026e+00  -2.6556677e+00   5.3917654e-01  -1.3429629e+00   4.9271932e-01  -1.1542586e-01   1.6943825e+00  -4.3146037e+00   7.1172522e-02   1.0610283e+00   2.5348257e+00  -1.4140795e+00   2.7089069e+00   3.1993419e-01   1.1212290e+00  -4.2327580e+00   8.9450666e-01  -1.9219597e+00   9.2376260e-01   1.3994256e+00   1.9007589e+00   6.4184124e-01   2.5170329e+00  -2.7919772e+00   4.3553245e+00  -4.7800266e+00   1.6825687e+00   2.4499101e+00   2.3948716e+00   7.8540099e-01   3.4207335e+00   4.9420753e+00   6.2501747e+00  -4.8662933e-01  -5.0267226e-01   2.0158576e+00   1.8472332e+00  -8.9690286e+00  -3.5828592e+00   2.5494653e+00   1.0301687e+00   1.0863101e+00   1.4606678e+00  -2.4316721e+00   2.9970769e+00  -4.5186896e+00   7.3924419e+00  -4.6541655e+00   8.9885790e-02  -5.7448475e+00   2.1620922e+00  -9.1273797e+00   3.9832755e-01  -5.2483695e+00   8.7894581e-01  -8.6956820e+00   6.6326323e-01  -2.7842749e+00   3.7256131e-01  -1.5136146e+00   5.7400568e-02   1.1774243e+00   4.0354811e+00   5.4286485e-01   3.3586601e+00   3.9474199e-01   5.8624967e+00   4.8411527e-01   4.9809997e+00  -5.3881539e+00   9.6493118e-01  -2.2759358e+00   1.6393069e+00   1.1790650e+00   8.5324452e-01   1.0584915e+00   1.4324532e+00  -7.4080751e-02  -7.6646221e-01   1.2007523e+00  -1.5843628e+00
  -2.3573628e+00   1.1617406e-01  -2.4302446e-01   1.5243652e-01  -1.3569495e+00  -1.5110301e-01  -9.4343241e-01   6.8970217e-01  -5.6360946e-01   1.9478950e+00  -3.2625731e+00  -2.4116911e-01  -2.2826419e+00   5.2266770e-01  -7.1370908e-01   1.3897207e+00  -4.0260231e+00   1.6177835e-01   1.3457037e+00   2.7224528e+00  -1.6751265e+00   2.6437772e+00  -6.3531037e-01   3.5989975e-01  -4.2891867e+00  -1.7513587e-01  -2.1579053e+00   6.4239982e-01   9.5893176e-01   2.0131112e+00  -2.8292040e-01   1.4911056e+00  -2.6183392e+00   3.8461971e+00  -7.8622593e+00  -1.9223516e-01   2.0135150e+00   2.7734624e+00   2.9293844e-01   4.1155035e+00   3.8960444e+00   5.5369998e+00  -1.5018006e+00  -6.4029681e-01  -6.6723671e-01   1.3482248e+00  -7.8446998e+00  -3.4443464e+00   5.8151518e-01   8.6744097e-01  -4.5705699e-01   1.4248013e+00  -2.1226765e+00   2.5765086e+00  -4.0755045e+00   7.4201113e+00  -3.6874779e+00   5.9150098e-01  -4.4989393e+00   2.5721924e+00  -7.4490201e+00   1.1487345e+00  -4.2881240e+00   1.0467510e+00  -7.4331618e+00   1.1654688e+00  -2.5329428e+00   1.0667860e+00  -2.1501150e+00   5.3335524e-01   3.5802232e-01   4.1409421e+00   5.7218594e-02   3.3856243e+00   1.0346581e-01   5.8016327e+00   6.0753042e-02   4.1923282e+00  -4.9753098e+00   9.2554136e-01  -4.1782643e+00   1.7121415e+00   3.4227071e-01  -3.8715136e-01  -7.4213674e-01   1.1990144e+00  -5.3857129e-01  -9.0575369e-01   9.9716053e-01  -1.8096461e+00
  -2.3950935e+00   3.1171633e-01  -8.4456556e-01  -5.2935856e-01  -1.3307274e+00  -7.2946485e-01  -9.9461334e-01   2.7241308e-01  -7.5772733e-01   1.8829277e+00  -3.1033372e+00  -6.7303175e-01  -2.3285414e+00  -3.4915893e-01  -2.5294843e-01   9.3328969e-01  -3.0513930e+00   7.4780182e-01   1.4982442e+00   3.3292251e+00  -8.2316128e-01   2.6678997e+00  -1.3157577e+00  -4.4422230e-03  -4.3205671e+00   3.0476881e-01  -1.9595820e+00   6.5682513e-01   9.6574028e-01   3.8746093e+00  -4.2118135e-01   2.0480543e+00  -2.6229510e+00   4.2410612e+00  -7.5528329e+00   5.2724328e-01   1.6352605e+00   3.6111544e+00  -3.6841388e-01   3.8810806e+00   2.8644602e+00   6.9677473e+00  -1.1137567e+00  -5.8521837e-02   1.1042196e-01   2.4252528e+00  -9.6369718e+00  -2.8938339e+00   7.6521419e-01   1.6073333e+00   5.3951581e-01   1.7169962e+00  -2.8785111e+00   3.3883344e+00  -5.6055665e+00   8.3464533e+00  -3.6306323e+00   7.3933121e-01  -4.9456453e+00   3.1631539e+00  -7.7231976e+00   1.2545606e+00  -3.6152041e+00   1.6954931e+00  -7.6180050e+00   7.8338158e-02  -1.9648234e+00   2.2252082e+00  -2.0906916e+00   9.9706370e-01  -4.4715795e-01   4.0497071e+00  -5.5671148e-01   5.3282661e+00  -2.3917442e-01   5.7380630e+00  -1.8076884e+00   4.7254703e+00  -4.0292190e+00   1.7121882e+00  -3.0881673e+00   2.4268363e+00   3.7893477e-02  -5.1125658e-01  -3.9625089e-01   8.9786544e-01  -1.7045840e+00  -1.5097598e+00   2.3871423e-01  -1.5182748e+00
  -2.5155237e+00   6.3542410e-01  -5.7837881e-01  -2.7281629e-01  -1.1693423e+00  -1.2292892e-01  -6.3155988e-01   3.7173925e-01  -5.1181242e-01   2.3282735e+00  -3.3476111e+00  -6.9754056e-01  -2.2453695e+00  -3.4628152e-01  -2.6956432e-01   1.0487078e+00  -3.3271211e+00   8.8256950e-01   2.0975076e+00   3.9433628e+00  -8.6637812e-01   4.0282939e+00  -8.1650426e-01   4.4620467e-02  -5.2736256e+00   1.4836210e+00  -1.6206642e+00   1.0034568e+00   1.5176429e+00   3.8537486e+00   4.5668046e-01   2.6747629e+00  -2.7175005e+00   4.5342593e+00  -6.8888725e+00   1.0303774e+00   1.2712613e+00   3.2194932e+00  -4.6809417e-01   2.9707062e+00   4.2800961e+00   7.0584773e+00  -2.2184645e+00  -1.7572330e-01   1.0040828e+00   2.0643728e+00  -1.1179769e+01  -3.2595011e+00   2.8857573e+00   1.7196177e+00   1.6051360e+00   1.4960519e+00  -3.6501316e+00   3.6628504e+00  -5.8967843e+00   8.3276632e+00  -4.2146996e+00   7.6276064e-01  -5.1340155e+00   3.4606920e+00  -9.7114664e+00   1.3500011e+00  -4.4699895e+00   1.8705407e+00  -8.9232221e+00   1.3176880e-01  -2.1048498e+00   1.9860673e+00  -2.2401758e+00   1.1043733e+00   1.0351520e-01   4.1984418e+00   4.5563245e-01   5.1635100e+00   1.8852517e-02   5.7808397e+00  -6.5333523e-01   4.4238854e+00  -4.4256341e+00   2.3455517e+00  -2.3945964e+00   3.1435572e+00   8.8475545e-01  -2.0504032e-01   7.6782710e-02   1.0051681e+00  -9.1751138e-01  -1.6813681e+00   3.8480504e-01  -1.9869745e+00
  -2.7185125e+00   2.7937142e-01  -6.5223408e-01  -9.3514218e-01  -1.3681941e+00  -6.7133363e-01  -3.4733465e-01   4.5957518e-01  -8.6550465e-01   2.2486606e+00  -3.2231690e+00  -7.1382718e-01  -2.1303479e+00  -6.7900295e-01  -2.4370020e-01   9.4065626e-01  -3.2853356e+00   1.0231388e+00   2.6870283e+00   4.4306789e+00  -3.8678711e-01   3.9046635e+00  -2.4711814e-01   3.3724143e-02  -3.8804797e+00   2.3744473e+00  -2.0016243e+00   7.3016089e-01   7.6537241e-01   4.6356519e+00   1.5659016e+00   3.2406623e+00  -1.7089463e+00   4.8403928e+00  -3.4293719e+00   1.6651712e+00   1.4130255e+00   2.5500944e+00   4.2128438e-01   1.6301395e+00   3.3832396e+00   7.3664256e+00  -1.3084956e+00  -1.5373094e+00   2.5164713e+00   8.3536319e-01  -8.7180380e+00  -4.4643967e+00   3.6391378e+00   1.4750236e-01   2.4324745e+00   6.6384958e-01  -2.5649719e+00   2.5406625e+00  -3.7742627e+00   6.2769051e+00  -5.0392886e+00  -2.8409664e-01  -6.1081113e+00   1.7337499e+00  -1.0344641e+01  -4.5060552e-01  -4.5171629e+00   9.5738607e-01  -8.0451283e+00  -9.6651206e-01  -1.8341491e+00   1.0195892e+00  -1.6085381e+00   1.2780145e+00   9.4025744e-01   3.2818746e+00   8.9512261e-01   5.8073763e+00  -2.0386614e-02   4.9572688e+00  -8.1101228e-01   4.7232989e+00  -4.3034710e+00   2.7641994e+00  -1.0902422e+00   2.7313950e+00   7.2516031e-01   1.4601718e-02   3.8576247e-01   5.2978901e-02  -1.3629660e+00  -1.7338985e+00   1.9192102e-01  -2.3096434e+00
  -1.1324619e+00   3.4288225e-01  -5.5837717e-01  -1.0122411e+00  -8.5322732e-01  -8.0389188e-01  -7.5503449e-01  -4.0149871e-02  -1.1417827e+00   1.3753192e+00  -3.0632900e+00  -1.2301480e+00  -2.7828510e+00  -1.1127950e+00  -9.1526896e-02   7.2616555e-01  -1.0270726e+00   1.4989138e+00   3.3645692e+00   4.6088486e+00   1.1675069e+00   3.8484542e+00  -6.7045517e-01  -2.4665329e-01  -2.8393549e+00   3.1486474e+00  -9.6540381e-01   8.0545371e-01   7.2624458e-01   5.2718240e+00   1.5980837e+00   3.2260699e+00  -1.3628836e+00   4.3645678e+00  -2.6721037e+00   7.2821948e-01   1.3846974e+00   2.0600033e+00   4.5725532e-01   6.1321652e-01   2.2987768e+00   6.7079435e+00  -7.1263324e-01  -1.3689020e+00   3.9423390e+00   3.5292816e-01  -8.5075123e+00  -4.0462853e+00   4.5408980e+00  -6.7079290e-01   3.1797023e+00  -4.6387185e-01  -2.2242937e+00   2.6835464e+00  -3.6256455e+00   4.9401969e+00  -2.3268178e+00  -6.2342454e-02  -3.9453558e+00   8.7436415e-01  -8.8479972e+00  -8.5961924e-01  -3.6472369e+00   8.4974434e-01  -6.7347542e+00  -3.0210764e+00  -1.1796993e+00   3.9559949e-01  -7.6124071e-01   9.0518839e-01   6.0903685e-01   2.6115964e+00   1.3710825e-01   5.7275394e+00  -4.5593592e-01   3.7424737e+00  -1.8361709e+00   3.5385720e+00  -1.4288865e+00   3.5975194e+00  -2.7175788e-01   2.9898912e+00   1.3378396e-01   6.1125606e-01   2.7976995e-02  -7.2229254e-01  -1.4001302e+00  -1.2544906e+00  -3.9914936e-01  -2.1251831e+00
  -3.9903476e-01   1.5170382e-01  -5.2543716e-01  -1.4509565e+00  -7.0670807e-01  -1.0319927e+00  -5.7207008e-01   1.5270701e-02  -1.1195174e+00   1.3549471e+00  -2.5317765e+00  -1.0296493e+00  -2.5992078e+00  -1.3576606e+00   1.0248359e-01   8.5673056e-01  -2.0180653e-01   1.1180595e+00   3.5065527e+00   4.2661221e+00   1.8951977e+00   3.5646808e+00  -5.7475101e-01  -4.8882255e-01  -2.2872924e+00   3.7472623e+00  -8.6430248e-01   7.9909556e-01   6.5996399e-01   5.3957100e+00   2.1157126e+00   3.7367970e+00  -9.2518398e-01   4.2471827e+00  -3.4083319e+00  -6.6820831e-01   1.6010142e+00   6.3603192e-01   9.1974652e-01  -4.3299245e-01   2.4865812e+00   6.6254867e+00   4.6538628e-01  -1.8673623e+00   3.3709361e+00  -1.0325831e+00  -7.4422666e+00  -4.1167429e+00   4.2761305e+00  -2.0055346e+00   3.3395657e+00  -1.1797820e+00  -8.9935058e-01   2.4923577e+00  -2.8128954e+00   3.8067566e+00  -1.4619924e+00  -6.6310772e-01  -3.3480085e+00   7.2947290e-02  -7.9709815e+00  -1.6116914e+00  -3.4473397e+00   4.1161717e-01  -6.7001867e+00  -4.2041122e+00  -1.3063737e+00  -5.0053082e-01  -3.9721580e-01  -7.4743622e-02   1.3269294e+00   2.4128432e+00   4.7440603e-01   5.7526959e+00  -1.5107995e-01   3.2771046e+00  -9.8907493e-01   4.4818019e+00   7.8645070e-01   1.8454549e+00   1.6264821e+00   1.9856431e+00   1.4589839e-01   6.5484621e-01   2.9158162e-01  -1.7487006e+00  -1.6808748e+00  -1.8841503e+00  -4.7068355e-01  -2.2476108e+00
  -8.8806732e-01   8.1580034e-02  -1.1773712e+00  -1.4573159e+00  -9.1257475e-01  -1.1147855e+00  -1.0035188e+00   2.2180237e-01  -1.3956097e+00   1.1774590e+00  -2.8131918e+00  -1.4580224e+00  -2.8986984e+00  -1.2348721e+00  -2.5212223e-01   5.6011814e-01  -1.3850195e+00   6.6026383e-01   2.9755735e+00   3.9564173e+00   1.1553871e+00   2.7115782e+00  -1.1723173e+00  -7.1093770e-01  -1.8635561e+00   2.5681749e+00  -1.2645341e+00   1.1262440e-01  -6.1988354e-01   5.0538795e+00   1.1852367e+00   3.1513289e+00  -7.8011896e-01   3.9140747e+00  -4.6982262e+00  -1.0007433e+00   9.5697113e-01   1.3543612e+00   2.0805709e-01   6.3115574e-01   7.4777197e-01   6.1034941e+00  -9.1870397e-01  -1.3275300e+00   4.4995068e-01  -1.0064113e+00  -6.3207728e+00  -3.3102636e+00   1.6906405e+00  -1.6229446e+00   1.2600149e+00  -8.8473388e-01  -7.8252647e-01   1.4785661e+00  -1.9179337e+00   3.2123643e+00  -1.8718824e+00  -5.2328693e-01  -3.0931014e+00   7.3594212e-01  -6.8553781e+00  -9.4653950e-01  -3.0707494e+00   2.9760487e-01  -5.3436616e+00  -2.9293415e+00  -1.0877338e+00   9.4611379e-01  -1.3155677e+00   2.5139005e-01   2.5632668e-01   2.5171211e+00  -1.2319101e-01   5.6708996e+00  -6.4464972e-01   3.4610092e+00  -1.1364087e+00   4.7915556e+00  -1.1066411e+00   1.2042017e+00  -7.4896216e-01   1.5504574e+00  -1.0552585e+00  -8.4667866e-02  -1.3219811e+00  -1.6797937e+00  -2.2228188e+00  -1.8518234e+00  -7.1989684e-01  -1.9202427e+00
  -1.4661020e+00   3.6706652e-01  -1.4457498e+00  -1.2641320e+00  -8.9299750e-01  -1.2036262e+00  -6.1550985e-01   1.7710121e-01  -1.4209190e+00   1.4191930e+00  -2.5246816e+00  -1.5536121e+00  -2.3168146e+00  -1.7239098e+00   3.2938913e-01   2.0806220e-01  -1.5739583e+00   6.1909767e-01   2.6286313e+00   3.8673494e+00   1.2220595e+00   2.3344440e+00  -1.5683483e+00  -4.8007071e-01  -2.1879833e+00   2.5881530e+00  -1.0327978e+00  -1.4634483e-01  -8.4400930e-01   5.7253834e+00   1.0050233e+00   3.8093280e+00  -1.0603725e+00   4.0125691e+00  -3.5056243e+00   9.2645601e-01   1.9336565e-01   2.6804299e+00  -7.6041393e-01   7.3658594e-01   8.0711410e-02   6.7119009e+00  -7.4912508e-01  -1.4436425e-01   1.4110632e+00   3.9161505e-01  -8.4662698e+00  -2.0063570e+00   1.9348221e+00  -6.6052407e-01   1.8084701e+00  -5.3103407e-01  -2.6728467e+00   1.5999537e+00  -3.4511391e+00   3.4023028e+00  -2.7288356e+00  -5.2884768e-01  -3.9582561e+00   1.5540353e+00  -7.8290238e+00  -6.2342307e-01  -3.0525230e+00   6.4963008e-01  -6.2461378e+00  -3.0756711e+00  -3.8202458e-01   2.6535618e+00  -1.3757323e+00   4.7106721e-01  -8.6444412e-01   2.5958314e+00  -5.2323858e-01   6.4205973e+00  -1.0264905e+00   3.5140473e+00  -2.1683920e+00   5.7311969e+00  -1.8972870e+00   1.4831043e+00   1.4352866e-01   2.1223062e+00  -1.2951400e+00   1.8530911e-01  -7.7490671e-01  -1.6573660e+00  -3.1158290e+00  -2.1550999e+00  -1.2459815e+00  -1.3399894e+00
  -2.2851283e+00   6.0037792e-01  -1.4452557e+00  -7.2199297e-01  -9.3260608e-01  -6.2656948e-01  -1.9991071e-01   3.7102190e-01  -1.2246162e+00   1.8147842e+00  -2.6173485e+00  -1.4808627e+00  -1.7295502e+00  -1.8072029e+00   5.6608036e-01   2.5920510e-01  -2.9852803e+00   5.0561695e-01   2.0022812e+00   3.6065215e+00   6.4917247e-01   2.6281658e+00  -1.1556274e+00   2.6198004e-02  -2.8322905e+00   3.2815410e+00  -9.4948339e-01  -1.2109763e-01  -7.4356752e-01   5.3484251e+00   1.2866007e+00   4.4690348e+00  -1.4092125e+00   4.6319656e+00  -1.9207732e+00   3.2036847e+00  -3.5956485e-01   3.3728163e+00  -1.4516594e+00   1.1172399e+00   6.3890698e-01   6.8881461e+00  -2.0278906e+00   8.8800011e-01   1.6095293e+00   1.0842145e+00  -1.1166506e+01  -8.0802585e-01   2.3482562e+00   1.6066428e-01   1.6323701e+00  -2.3734511e-01  -4.4073335e+00   1.5790735e+00  -4.5225404e+00   3.7968766e+00  -4.0801185e+00  -3.3440845e-01  -4.8155031e+00   2.3531629e+00  -9.7433392e+00  -2.5419705e-01  -4.3614770e+00   1.0088503e+00  -7.3062651e+00  -2.5639388e+00  -7.0615114e-01   3.5558991e+00  -2.0223718e+00   5.4054597e-01  -1.0240206e+00   2.8907542e+00  -2.0442405e-01   6.0867852e+00  -8.7695844e-01   3.7278583e+00  -1.4167087e+00   6.9306627e+00  -3.8856190e+00   1.6169571e+00   2.8373125e-01   2.4382437e+00  -8.7221879e-01   6.3432519e-01  -3.5477199e-01  -1.3090974e+00  -2.8436098e+00  -2.2936828e+00  -1.4698278e+00  -1.1591362e+00
  -2.5448741e+00   4.5483952e-01  -1.7094656e+00  -5.4165893e-01  -9.1820248e-01  -2.8601244e-01  -4.8149259e-01   5.1188819e-01  -1.2424311e+00   1.8251377e+00  -2.8560849e+00  -1.6243041e+00  -1.7594010e+00  -1.7882576e+00   5.3180803e-01   8.8477117e-02  -3.1395508e+00  -9.1412256e-02   1.3001654e+00   2.9926817e+00   8.8974748e-02   2.2350471e+00  -1.4593656e+00  -5.2108214e-02  -2.6422149e+00   2.6885266e+00  -1.0334784e+00  -2.4511766e-01  -7.6488786e-01   4.5105274e+00   7.8493075e-01   3.9874018e+00  -1.2095093e+00   4.4660580e+00  -2.4252349e+00   3.0950582e+00  -7.0149044e-01   3.7515561e+00  -2.2004470e+00   1.9733789e+00   4.7480780e-01   6.6138884e+00  -2.9052956e+00   1.7324924e+00  -3.7114672e-01   1.2453948e+00  -1.1563998e+01   4.3542069e-01   8.1712339e-02   3.9312534e-01  -3.8374821e-01   1.6905356e-01  -6.1421216e+00   1.0142212e+00  -4.8753449e+00   3.6410255e+00  -4.1314176e+00  -4.0908805e-01  -4.9641226e+00   2.6856343e+00  -8.8033286e+00  -4.5387605e-03  -4.1558878e+00   5.8547287e-01  -6.5918959e+00  -1.8323634e+00  -7.2580885e-01   4.4074544e+00  -2.8131001e+00   3.3835725e-01  -1.4121156e+00   3.0913369e+00  -2.4700184e-01   5.6012588e+00  -1.0292504e+00   3.8571600e+00  -4.6479742e-01   7.5712376e+00  -3.3706093e+00   1.7457321e-02   1.9365372e-01   1.6069252e+00  -1.0923239e+00   2.2663554e-02  -8.0967739e-01  -1.3609701e+00  -2.9194587e+00  -2.4769873e+00  -1.4660305e+00  -9.3247849e-01
  -1.4772928e+00   2.8370918e-01  -1.3301713e+00  -4.4866874e-01  -6.0933159e-01  -6.3835436e-01  -2.0352854e-01   4.1937921e-01  -1.3960938e+00   1.4124572e+00  -1.8847790e+00  -1.3765795e+00  -1.3382697e+00  -2.0045172e+00   9.9897709e-01   1.6864706e-01  -1.7102638e+00  -9.2936349e-02   1.5586744e+00   2.4778677e+00   1.2136536e+00   1.2301287e+00  -1.2356117e+00   2.4975377e-01  -1.4821333e+00   3.2214307e+00  -3.1181734e-01  -4.7778345e-01  -1.0489120e+00   4.6569516e+00   1.4072469e+00   4.6268780e+00  -4.9509801e-01   4.1200356e+00   6.2762789e-01   3.6324837e+00  -5.1911440e-01   2.7808389e+00  -2.0060389e+00   7.5260580e-01  -2.6711902e-01   5.7462099e+00  -1.2032354e+00   1.4728121e+00   1.8254172e+00   3.5822874e-01  -1.0522649e+01   4.2128095e-01   1.2283296e+00  -1.0388827e+00   8.5705471e-01  -1.0626239e+00  -4.8895169e+00   5.4505814e-01  -4.4400860e+00   1.6848255e+00  -2.5847516e+00  -1.0136363e+00  -3.4718685e+00   1.1814780e+00  -7.4586380e+00  -1.0753144e+00  -3.5692531e+00  -3.4388148e-04  -5.4142254e+00  -3.7420390e+00  -2.3514231e-02   3.4261748e+00  -1.6469599e+00  -7.8359241e-01  -1.2282841e+00   2.1716560e+00  -7.6053680e-01   5.0564969e+00  -1.1462765e+00   2.5365930e+00  -7.9936058e-01   7.3987386e+00  -1.8485733e+00  -2.4634651e-02   1.5911740e+00   1.1214586e+00  -1.3183694e+00   1.2623477e+00  -4.9674658e-01  -2.2305409e+00  -2.8867429e+00  -1.9760058e+00  -1.9264483e+00  -5.4080733e-01
  -6.9266444e-01   5.1535621e-01  -6.8571416e-01   4.6009334e-01  -3.3783488e-01   4.5147901e-01  -7.9136029e-02   4.2787423e-01  -1.0159418e+00   1.3778196e+00  -1.7674811e+00  -1.2188070e+00  -1.0394892e+00  -1.7989273e+00   1.0833655e+00   5.4451054e-01  -1.3161205e+00  -4.2900124e-01   9.8571866e-01   1.5795689e+00   8.4461599e-01   1.7836451e+00  -7.0786434e-01   7.0143739e-01  -2.2587214e+00   4.1407017e+00   2.9811889e-01  -8.1176523e-03   2.6546994e-01   3.1218316e+00   1.8166674e+00   4.9512587e+00  -8.9658162e-01   3.9820581e+00   1.3581244e+00   4.3649947e+00  -7.4231931e-01   1.9380226e+00  -2.4694610e+00   5.2864071e-01   1.8745408e+00   4.8362748e+00  -3.1338280e+00   2.1980591e+00   1.2795722e+00   1.4769518e-02  -1.3159941e+01   1.3748363e+00   1.6012199e+00  -8.4810619e-01   1.8121453e-01  -1.3052218e+00  -5.8179530e+00   9.3984495e-01  -5.1424529e+00   1.7478598e+00  -1.1695069e+00  -5.4197426e-01  -1.8620594e+00   1.5600546e+00  -7.3347373e+00  -6.6285060e-01  -4.1182952e+00   1.6373197e-01  -5.7474731e+00  -3.9220413e+00  -8.3728590e-01   2.6287851e+00  -2.0171681e+00  -1.8957268e+00  -8.8943585e-01   2.5309275e+00  -6.8926369e-02   3.1850674e+00  -4.4419726e-01   2.6459368e+00   1.1579272e+00   7.4572246e+00  -7.2010919e-01  -5.4462459e-01   2.4948838e+00   1.1328806e+00  -2.1290553e-01   2.0908287e+00  -1.8630698e-01  -1.7698993e+00  -1.3861313e+00  -1.8585884e+00  -1.7817690e+00  -5.0692484e-01
  -1.2117150e+00   8.9464916e-02  -1.1171097e+00   6.2063861e-01  -5.6896455e-01   5.3792179e-01  -8.0909247e-01   7.3412109e-01  -1.3147717e+00   1.1144093e+00  -2.3165131e+00  -1.5430519e+00  -1.4863753e+00  -1.4619846e+00   5.3405399e-01   1.4767756e-01  -1.7110182e+00  -1.2981097e+00   1.2372671e-01   7.1255611e-01  -3.8561486e-01   6.3856148e-01  -1.3453298e+00   4.6234072e-01  -1.5557495e+00   2.0197523e+00  -2.8195074e-01  -5.6760788e-01  -3.4125206e-01   1.7156287e+00   6.2059914e-01   3.4259398e+00  -2.4263305e-01   3.2027840e+00   1.1512576e+00   3.9251291e+00  -1.0492361e+00   2.5406440e+00  -3.1494657e+00   1.9513003e+00   7.2126847e-01   3.9275377e+00  -3.9799022e+00   2.5914673e+00  -1.6273216e+00  -1.3761853e-02  -1.0995837e+01   1.9213804e+00  -2.4758379e+00  -1.0103617e+00  -3.1866081e+00  -7.9229932e-01  -6.8722623e+00  -5.3656645e-01  -4.1063237e+00   8.3450699e-01  -1.3461193e+00  -8.3747247e-01  -1.9288163e+00   1.5074978e+00  -4.9759465e+00  -5.3030526e-01  -3.0332460e+00  -8.1962878e-01  -3.6348663e+00  -2.4725099e+00  -4.8207763e-01   3.6831004e+00  -3.0010554e+00  -1.9001603e+00  -1.7091955e+00   2.5380112e+00  -4.1272109e-01   2.2996388e+00  -8.6169805e-01   2.7101978e+00   1.9165409e+00   7.3788136e+00  -7.5832151e-01  -2.2800073e+00   8.7554059e-01  -2.1335050e-01  -1.1347710e+00   7.1867344e-01  -1.5851790e+00  -1.7086424e+00  -1.5468079e+00  -1.6394609e+00  -1.5022512e+00  -2.3233017e-01
  -1.6308123e+00   1.5704221e-01  -1.3223309e+00   6.3386098e-01  -7.7660476e-01   3.1395712e-02  -4.2851355e-01   7.8704761e-01  -1.3782672e+00   1.2667197e+00  -1.4895031e+00  -1.1238942e+00  -5.5038562e-01  -1.6785934e+00   1.0235677e+00  -2.4862808e-02  -1.6938645e+00  -1.4354825e+00  -5.5649495e-01   1.7011333e-02  -6.8890265e-01  -6.4390692e-01  -1.5960184e+00   7.8701815e-01  -1.7558960e+00   1.1411321e+00  -4.3399777e-01  -1.0700104e+00  -6.2346554e-01   1.9632673e+00   3.3832133e-01   3.8637394e+00  -2.4284642e-01   2.9973648e+00   2.4148754e+00   5.5250948e+00  -1.6820062e+00   3.0648605e+00  -3.9141499e+00   2.1697654e+00  -6.3701696e-02   4.2230805e+00  -2.6804110e+00   3.2299875e+00  -7.4154656e-01   9.6346427e-01  -1.1160379e+01   2.6591878e+00  -2.5112680e+00  -5.9582448e-01  -2.5523054e+00  -5.0588589e-01  -6.7353098e+00  -7.6488796e-01  -4.8790026e+00   8.2404018e-01  -1.9180609e+00  -1.1635188e+00  -2.3436108e+00   1.7150251e+00  -4.5601773e+00  -3.8933708e-01  -2.3837453e+00  -5.3889947e-01  -3.7492441e+00  -2.4627365e+00   3.3069683e-01   4.8300000e+00  -2.7948159e+00  -2.0641115e+00  -2.6461920e+00   2.4080411e+00  -1.0074698e+00   2.6053209e+00  -9.6147691e-01   2.6368819e+00   9.5178976e-01   8.2324049e+00  -1.6254557e+00  -2.5332390e+00   1.5421987e+00  -2.0641616e-01  -1.3531741e+00   1.0145408e+00  -9.1853628e-01  -1.6575097e+00  -2.0865815e+00  -1.9187726e+00  -1.8980860e+00   4.2524938e-01
  -2.3679030e+00   2.5376368e-01  -7.8500572e-01   1.3614054e+00  -9.4117648e-01   7.1387816e-01   2.7036786e-01   1.2625222e+00  -9.8539192e-01   1.9496801e+00  -1.5443057e+00  -3.6657501e-01   3.6104307e-01  -1.1989163e+00   1.0518079e+00   2.4996469e-01  -2.4325366e+00  -1.4856193e+00  -8.4199068e-01  -5.2882750e-01  -2.0788043e+00  -1.9514857e-01  -7.6206617e-01   1.4093352e+00  -3.1313594e+00   1.1336057e+00  -7.1605916e-01  -9.4547310e-01   3.6360337e-01   7.3223147e-01   8.4455985e-01   3.9607811e+00   9.6441651e-02   3.1699254e+00   4.4944959e+00   7.0884111e+00  -1.7755716e+00   2.8956947e+00  -4.0513522e+00   2.0702288e+00   2.0407455e+00   4.0933177e+00  -2.4364569e+00   3.1078400e+00   6.7322577e-01   1.0855176e+00  -1.1710523e+01   2.5158970e+00  -1.4015522e+00  -5.7571737e-01  -2.3225722e+00  -1.7615994e-01  -7.8569854e+00  -9.6592833e-01  -5.2698320e+00   8.1725840e-01  -3.4945774e+00  -1.4941284e+00  -3.6873775e+00   1.6692889e+00  -6.4002207e+00  -4.7336494e-01  -3.3041119e+00  -4.4474062e-01  -5.4361623e+00  -1.5291124e+00   3.0555738e-02   4.4184186e+00  -2.9775512e+00  -2.2013306e+00  -1.9959279e+00   2.5360833e+00   1.5092981e-01   1.5497681e+00  -3.8013551e-01   2.8920473e+00   2.7239240e+00   8.2732605e+00  -2.2001512e+00  -2.7219938e+00   3.1069255e+00  -1.5783284e-01  -9.4009140e-02   1.1646937e+00   4.3759051e-01  -1.2588001e+00  -1.0194918e+00  -2.1553995e+00  -1.3396913e+00   1.8019509e-01
  -3.0015635e+00   3.2991497e-01  -1.2575251e+00   1.6399881e+00  -1.0675567e+00   1.1819213e+00  -3.4804784e-01   1.2100689e+00  -1.0073445e+00   1.8193715e+00  -2.0422044e+00  -7.5955799e-01   2.4773113e-01  -1.2390202e+00   7.8744310e-01  -9.1204134e-02  -2.9365541e+00  -1.5112046e+00  -2.1555352e+00  -1.2655278e+00  -3.2851815e+00  -6.1609672e-01  -1.2548497e+00   1.3388058e+00  -3.6459005e+00  -3.5617292e-02  -9.3247589e-01  -9.1739958e-01   9.9588920e-01  -9.4444451e-02  -2.1125215e-01   3.0477704e+00  -6.3457227e-02   3.2362712e+00   4.8319712e+00   8.4240277e+00  -2.1065147e+00   4.2881396e+00  -5.5156166e+00   3.9794320e+00   1.8667936e+00   3.9240312e+00  -4.7089845e+00   4.6139777e+00  -1.4550073e+00   2.6384804e+00  -1.4580813e+01   4.1980335e+00  -4.3972224e+00   1.0638540e+00  -4.9159621e+00   1.0617691e+00  -1.0710263e+01  -8.3379480e-01  -7.1059671e+00   2.4277845e+00  -3.7570123e+00  -6.9843517e-01  -3.6592534e+00   3.1269946e+00  -5.5521562e+00   7.5136162e-01  -3.0666362e+00   4.8192971e-02  -4.4295858e+00  -3.2356394e-01  -3.6124539e-02   6.0682946e+00  -4.4258403e+00  -1.9758215e+00  -2.9915137e+00   2.8911867e+00  -2.6222645e-01   1.1342604e+00  -3.3466546e-01   3.4330025e+00   2.8550804e+00   8.5824993e+00  -2.6555960e+00  -2.9186797e+00   1.7985846e+00  -2.6502908e-01  -9.1236271e-03   2.2599678e-01  -1.4240512e-01  -5.1002942e-01  -9.2293931e-01  -2.1338111e+00  -1.5090778e+00   6.2070348e-01
  -1.7791942e+00   3.1361239e-01  -9.2574420e-01   1.8198810e+00  -8.9386826e-01   1.2068440e+00  -4.9240075e-01   1.1623284e+00  -8.8015365e-01   1.4153186e+00  -1.3060325e+00  -3.4835962e-01   4.3742823e-01  -8.8619106e-01   7.0294462e-01   1.1874606e-01  -1.5533469e+00  -1.4957030e+00  -2.2359947e+00  -2.1428207e+00  -3.2321106e+00  -1.2215331e+00  -1.1863770e+00   1.3930864e+00  -3.7463658e+00  -5.4929149e-01  -5.8944366e-01  -9.8956735e-01   1.4357670e+00  -8.8512049e-01  -2.3234842e-01   2.8377631e+00   1.8136544e-01   2.2949003e+00   4.4194176e+00   7.2601284e+00  -2.2950127e+00   2.8532646e+00  -5.7386963e+00   3.6046800e+00   2.2752291e+00   2.6822839e+00  -4.3562999e+00   4.2817184e+00  -1.7780863e+00   1.6674082e+00  -1.3566219e+01   4.0368626e+00  -4.0881697e+00   3.5266905e-01  -4.7222336e+00   4.9727055e-01  -8.9025595e+00  -9.8059590e-01  -6.8764474e+00   1.8778349e+00  -1.6671291e+00  -6.6953467e-01  -1.1968078e+00   2.5644889e+00  -2.9721921e+00   1.0658189e+00  -1.8304365e+00   9.7235812e-02  -2.8788097e+00  -5.2299594e-01   2.8436697e-01   5.0484296e+00  -4.0139280e+00  -3.0074420e+00  -2.8900158e+00   2.6457044e+00  -4.2969020e-01  -7.5719513e-02   8.7370054e-02   3.0487648e+00   3.3527354e+00   7.3958286e+00  -1.1858161e+00  -3.2197815e+00   1.6200499e+00  -5.9379941e-01   1.9741963e-01   6.3191030e-01  -3.8725940e-01  -4.3505934e-01   5.3384379e-02  -1.8292360e+00  -1.4832586e+00   7.8474289e-01
  -6.3602427e-01   2.5401311e-01  -5.8569573e-01   1.9378285e+00  -8.1100486e-01   1.4340342e+00  -8.3953098e-01   1.1101510e+00  -7.3338608e-01   9.4935735e-01  -1.0011223e+00   6.2929791e-02   3.1336744e-01  -3.9740261e-01   3.1000006e-01   3.4946802e-01  -1.8521780e-01  -1.4432173e+00  -2.3453753e+00  -2.9532488e+00  -3.5393200e+00  -1.4048199e+00  -9.8543203e-01   1.2832374e+00  -3.9804433e+00  -1.1770123e+00  -4.3634031e-01  -8.8811819e-01   2.1842614e+00  -2.1698462e+00  -3.5509561e-01   2.0922994e+00   6.4757522e-01   1.4718308e+00   3.5065852e+00   5.3718206e+00  -2.3607187e+00   1.0341842e+00  -5.6283785e+00   3.3668556e+00   3.0766836e+00   1.4665893e+00  -4.0212165e+00   3.7719249e+00  -2.3094975e+00   6.8724924e-01  -1.1674064e+01   3.7132332e+00  -4.0364114e+00  -3.6544394e-01  -5.1022900e+00   4.3675588e-02  -7.1003732e+00  -1.1525910e+00  -5.9724888e+00   1.2946572e+00   3.4972605e-01  -5.0750064e-01   9.0560452e-01   1.8848809e+00  -6.2246798e-01   1.3399872e+00  -8.5781959e-01   1.5781402e-01  -1.4965435e+00  -4.2854656e-01   3.3218861e-01   3.7000238e+00  -3.7957909e+00  -3.6151464e+00  -2.4502622e+00   2.4700622e+00  -2.5029152e-01  -1.6219549e+00   5.7012779e-01   2.6934591e+00   4.4679027e+00   5.9918829e+00   7.8523200e-01  -3.8794390e+00   1.6034804e+00  -1.0404281e+00   5.7073496e-01   5.4929864e-01  -4.6162179e-01  -3.0301578e-01   1.4829992e+00  -1.6318611e+00  -1.1808992e+00   6.2998547e-01
  -1.7774064e+00   7.0208888e-02  -8.1864695e-01   2.2309867e+00  -1.0180405e+00   1.9362614e+00  -1.2477617e+00   1.1948263e+00  -6.6240208e-01   9.7777730e-01  -1.8280472e+00  -2.2590623e-01   2.0692401e-01  -1.7512840e-01  -6.3176052e-02  -4.1460010e-02  -6.3996962e-01  -1.4742837e+00  -3.0783950e+00  -3.2103064e+00  -4.7792113e+00  -9.7820994e-01  -9.7951767e-01   1.5100266e+00  -4.1739207e+00  -1.9518040e+00  -1.0281328e+00  -8.4336976e-01   2.6770241e+00  -2.8448664e+00  -6.7200801e-01   1.2524288e+00   4.9350823e-01   1.0269184e+00   6.0195174e+00   7.6090265e+00  -3.1053390e+00   2.4322957e+00  -6.7660038e+00   4.3756687e+00   3.3425822e+00   1.4780993e+00  -6.3394425e+00   4.0487938e+00  -2.9441343e+00   1.4135383e+00  -1.2982780e+01   3.8713154e+00  -5.3324730e+00   4.3526843e-01  -6.7745794e+00   9.6861025e-01  -9.9759568e+00  -1.7620611e+00  -6.9185149e+00   2.1607553e+00  -9.2031162e-01  -6.2434718e-01   7.0700121e-02   2.1836787e+00  -1.5526352e-01   1.5371099e+00  -1.8508971e-02  -3.4716805e-01   2.0043383e-01   1.3065969e+00   4.9630240e-01   4.4789763e+00  -4.8436149e+00  -3.1000830e+00  -2.9864948e+00   2.6808216e+00   1.7891417e-01  -1.8500299e+00   9.3470902e-01   3.3330374e+00   4.7069999e+00   5.1132959e+00  -4.8676156e-01  -2.7750415e+00   1.1801813e-01  -1.0130894e+00   1.0252342e+00  -3.0677994e-01  -1.0301174e+00   7.2111636e-01   1.7279765e+00  -1.2949104e+00  -8.7200455e-01   7.0965906e-01
  -1.7964102e+00   1.9576108e-01  -1.2758695e-01   2.5855218e+00  -9.2650045e-01   2.1314630e+00  -5.1433243e-01   1.2659370e+00  -4.2746741e-01   1.4603313e+00  -1.4079705e+00   2.0317283e-01   9.6774696e-01   3.0664926e-02   1.3188552e-01  -8.4493639e-02   7.2779513e-01  -9.8311313e-01  -2.3329474e+00  -2.9041049e+00  -5.2797345e+00  -6.3106144e-01  -4.8212318e-01   1.6482716e+00  -5.3374970e+00  -2.3408311e+00  -6.9149350e-01  -5.9729266e-01   4.3281982e+00  -3.0424464e+00  -6.9367779e-02   9.6793554e-01   1.6761496e+00   9.7752509e-01   1.0317907e+01   9.4781554e+00  -2.4951386e+00   2.3606437e+00  -7.1736720e+00   3.1518746e+00   4.6535976e+00   1.1263216e+00  -5.4816274e+00   3.4531389e+00   2.2075100e-01   2.0913807e+00  -1.4032587e+01   3.0328498e+00  -3.6931426e+00   7.2041407e-01  -5.4082168e+00   1.2715909e+00  -1.1721829e+01  -1.0970342e+00  -8.4984510e+00   2.2757417e+00  -1.5883778e+00  -9.5241695e-01  -4.8482814e-01   1.9562388e+00  -1.0981023e+00   1.2395437e+00   2.6136863e-01  -2.0086304e-01  -6.0926749e-01   8.7681511e-01   1.0779094e+00   3.9541692e+00  -4.1350463e+00  -2.8519221e+00  -2.5768611e+00   1.8635205e+00   9.5988715e-01  -2.3000374e+00   1.2300601e+00   2.5813804e+00   4.8733474e+00   3.3282374e+00   9.4973777e-01  -1.6888016e+00   2.3327138e+00  -2.4619931e-01   2.3667454e+00  -1.4914896e-01   3.9737018e-01   8.8462761e-01   2.2488714e+00  -1.1700109e+00  -4.7066550e-01   6.2426895e-01
  -2.3163613e+00   1.7848924e-01  -3.1012798e-01   2.3696829e+00  -1.0814395e+00   2.1665912e+00  -4.7764448e-01   1.2471364e+00  -2.6320182e-01   1.4890515e+00  -1.5493856e+00   3.0563032e-01   1.3462823e+00  -5.5990958e-02   3.2404791e-02  -1.9899477e-01   5.5418189e-01  -3.3347262e-01  -2.8732866e+00  -3.2467048e+00  -5.8408446e+00  -3.9772113e-01  -2.2353043e-01   1.8356081e+00  -5.7258332e+00  -2.2698868e+00  -1.2723188e+00  -4.0717032e-01   5.0646155e+00  -2.7422250e+00   9.3364160e-02   9.4730454e-01   1.5094252e+00   1.1002028e+00   1.1947216e+01   1.0905771e+01  -2.4854665e+00   3.0498716e+00  -7.5207814e+00   3.4664895e+00   5.0817662e+00   1.4854226e+00  -5.9099615e+00   3.2354057e+00   7.4467831e-01   2.5907333e+00  -1.5917519e+01   3.1863486e+00  -3.8879118e+00   1.1210516e+00  -5.5296266e+00   1.8318978e+00  -1.3037086e+01  -8.4227625e-01  -9.6605780e+00   3.4939204e+00  -2.4748654e+00  -8.1845369e-01  -1.1721729e+00   2.0967327e+00  -1.4494393e+00   1.2900890e+00   3.3473972e-01   2.6679048e-01  -2.9892753e-01   1.1348233e+00   9.2205689e-01   3.7910506e+00  -4.4404257e+00  -2.6516152e+00  -2.3963087e+00   1.8767587e+00   1.3086956e+00  -1.8780745e+00   2.0418428e+00   3.0212471e+00   4.2934801e+00   3.3580358e+00   8.5825732e-01  -4.2291077e-01   2.8102165e+00  -1.1047788e-02   3.1075096e+00  -5.9399748e-01   9.2806593e-01   1.1681957e+00   1.9326895e+00  -1.4111560e+00  -5.2932087e-01   6.0739713e-01
  -2.0729218e+00   2.5628974e-01  -3.8177235e-01   2.2791137e+00  -1.0493393e+00   2.4576587e+00  -8.0011555e-01   1.1349045e+00  -2.0004138e-03   1.3358249e+00  -1.7262721e+00   4.0836619e-01   1.0624550e+00   2.5186761e-01  -3.3119072e-01  -3.1385074e-01   1.4674802e+00   3.3174260e-02  -2.9874399e+00  -3.3863586e+00  -6.2945984e+00   1.4812519e-01  -3.0642247e-01   1.5848040e+00  -6.3972136e+00  -2.8193005e+00  -1.3164231e+00  -1.2745095e-01   5.9221556e+00  -3.1542793e+00  -2.8382184e-01   1.3448448e-01   1.6795220e+00   5.6344254e-01   1.0688368e+01   9.5214383e+00  -2.6681107e+00   2.5869927e+00  -7.9771032e+00   3.7143621e+00   5.6590088e+00   1.3974341e+00  -6.6506524e+00   3.1051462e+00  -1.1574838e-01   2.8274981e+00  -1.6029253e+01   3.1008034e+00  -4.2919887e+00   1.8063732e+00  -6.0986746e+00   2.3869255e+00  -1.3487039e+01  -3.8558188e-01  -1.0199373e+01   4.4417449e+00  -1.8369277e+00  -4.1217839e-01  -5.3300256e-01   2.4883016e+00  -1.5903370e-01   2.1182628e+00   1.3170515e+00   6.7726578e-01   7.6928455e-01   2.0732884e+00   1.0277519e+00   3.5242252e+00  -4.7232218e+00  -2.3313147e+00  -2.3139083e+00   2.0785277e+00   1.5840579e+00  -2.0262225e+00   2.3837029e+00   3.4789508e+00   4.4946595e+00   1.8216786e+00   2.1537196e+00  -2.5278380e-01   2.3754968e+00   1.3638635e-01   3.4813968e+00  -1.3360363e+00   8.9602127e-01   1.8149383e+00   2.5747846e+00  -1.4102204e+00  -2.3589425e-01   5.3729019e-01
   1.7291041e-02   2.6861532e-01  -6.8108097e-02   1.8400994e+00  -7.9014229e-01   1.8847433e+00  -9.3255294e-01   9.7691802e-01   1.0383181e-01   6.4994757e-01  -6.9257978e-01   9.8795454e-01   9.5748761e-01   7.4394644e-01  -6.3598946e-01  -5.9534659e-02   3.8366928e+00   4.5259061e-01  -2.1726085e+00  -3.8827221e+00  -5.5778245e+00  -3.8983081e-01  -4.0143787e-01   1.2090590e+00  -6.2572843e+00  -3.5464430e+00  -1.0660962e+00  -3.0240472e-01   5.9692406e+00  -3.2407808e+00  -2.7745268e-01  -2.8111098e-01   2.1133642e+00  -9.5267790e-01   7.6782495e+00   5.4028090e+00  -2.5197780e+00   1.1500017e-01  -7.1755984e+00   2.2864478e+00   5.3759766e+00  -1.1434650e-01  -4.2416704e+00   1.4558533e+00   2.2733268e-01   1.0603992e+00  -1.1960267e+01   1.8946685e+00  -2.8245879e+00   2.9503280e-01  -4.5900760e+00   1.2095539e+00  -9.1874543e+00  -3.8376970e-01  -8.3664906e+00   3.0894269e+00   1.1989262e+00  -4.2001618e-01   2.6080665e+00   1.1779877e+00   3.1451873e+00   2.2418517e+00   3.1541849e+00   9.6831077e-01   2.2642733e+00   1.2914336e+00   1.7462404e+00   1.3514975e+00  -3.2170519e+00  -2.9795630e+00  -1.8694510e+00   1.5667840e+00   1.3353835e+00  -2.7955246e+00   2.8150534e+00   2.8364482e+00   3.8484315e+00  -4.9526982e-01   4.9925350e+00  -2.9167051e-01   2.6612671e+00   6.2026423e-03   3.2220343e+00  -1.2140104e+00   7.8438272e-01   1.3125178e+00   3.0704920e+00  -1.2325875e+00  -1.0249511e-01   3.8775714e-01
   6.2833301e-01   8.7989030e-03  -2.5791014e-01   1.0916560e+00  -8.4401859e-01   1.1989159e+00  -1.1752080e+00   9.7425138e-01   6.0842720e-02   1.5643285e-01  -3.7438238e-01   1.3578172e+00   6.9715990e-01   1.0889935e+00  -1.1257441e+00  -4.6758445e-02   4.6217843e+00   8.7810133e-01  -1.7525018e+00  -4.0249998e+00  -5.2862277e+00  -7.9463510e-01  -3.1651889e-01   8.9042879e-01  -5.5314570e+00  -4.2660612e+00  -1.4812491e+00  -5.8608190e-01   5.3159641e+00  -3.0609521e+00  -2.8121580e-01  -8.7114990e-01   2.8158849e+00  -1.7152530e+00   6.4663951e+00   2.6907784e+00  -2.3497096e+00  -1.3970426e+00  -6.2566355e+00   1.6118231e+00   4.2375800e+00  -7.9688238e-01  -2.0791145e+00  -1.8937767e-01   7.6245013e-01  -1.5105977e-01  -7.3758961e+00   6.0756025e-01  -2.2382794e+00  -9.6968176e-01  -3.8727946e+00   5.1575606e-01  -5.9334066e+00  -9.8406479e-01  -6.1216013e+00   1.8723343e+00   1.9697511e+00  -7.4306307e-01   3.5042562e+00  -2.6400327e-01   5.1065192e+00   1.8020831e+00   4.2597473e+00   8.5586059e-01   3.9912740e+00   1.2241012e+00   2.3844484e+00  -8.8893451e-02  -2.3018880e+00  -2.6956223e+00  -1.3113216e+00   1.0425818e+00   1.1616400e+00  -2.7899616e+00   3.0117677e+00   2.3720110e+00   3.0863295e+00  -1.8626847e+00   5.7352339e+00  -1.9293348e-01   2.1546836e+00  -4.8966883e-01   2.6733408e+00  -1.7428439e+00   6.1449519e-01   8.1141618e-01   2.9928202e+00  -1.0690848e+00   1.2043720e-02   1.1986881e-01
  -6.2146180e-01   2.8863567e-01  -6.5206405e-01   1.2473403e+00  -9.1169967e-01   1.6372504e+00  -1.0405008e+00   9.9931710e-01   4.8124498e-01   6.5564723e-01  -7.7540317e-01   1.1541773e+00   9.6478769e-01   1.2237420e+00  -1.1789156e+00  -2.7146311e-01   3.4114445e+00   1.1017741e+00  -2.2690919e+00  -3.6854905e+00  -6.1064048e+00   2.3163920e-01  -3.4510258e-01   1.1051979e+00  -6.7842501e+00  -4.3344779e+00  -1.8185867e+00  -3.8790939e-01   5.7038455e+00  -2.7027497e+00  -4.8869144e-01  -8.2462197e-01   1.8210383e+00  -1.6489834e+00   6.5180311e+00   4.7006142e+00  -3.0914038e+00   2.6045280e-01  -7.6291139e+00   2.3232451e+00   4.5500652e+00  -1.5809229e-01  -4.6871630e+00   4.4958008e-01   2.8449837e-02   1.3103288e+00  -1.0916260e+01   1.2395780e+00  -2.0354628e+00   1.2023891e+00  -4.0446832e+00   1.7939496e+00  -8.4110694e+00  -2.1340522e-01  -8.4230468e+00   4.3110376e+00   1.0335458e-01  -2.3378695e-01   2.5562891e+00   1.4542987e+00   4.0273796e+00   3.0256950e+00   4.1756141e+00   1.5681739e+00   3.9010682e+00   3.0730174e+00   2.2322168e+00   1.2621842e+00  -3.2084387e+00  -1.6783947e+00  -1.9881767e+00   1.7597215e+00   1.4875009e+00  -2.0869185e+00   3.4929445e+00   3.5290376e+00   2.3718146e+00  -2.2313751e+00   2.8846729e+00   1.4136099e+00   3.1666064e-01   5.4215189e-01   3.2060740e+00  -2.2248434e+00   3.5803830e-01   2.1250088e+00   2.6296682e+00  -1.1269453e+00   4.8668469e-02   3.0867315e-01
  -7.5317359e-01   4.5120464e-01  -5.6126232e-01   1.1936919e+00  -7.2648285e-01   1.7346280e+00  -6.0379418e-01   7.9716907e-01   8.1627801e-01   9.1425155e-01  -5.6999540e-01   1.0972188e+00   1.2470400e+00   1.1134673e+00  -8.4461738e-01  -4.3338399e-01   4.1640980e+00   1.5826245e+00  -1.9624754e+00  -3.0254724e+00  -5.7677670e+00   1.0753905e+00  -2.2856102e-01   1.1348594e+00  -7.5210195e+00  -3.8241815e+00  -1.4234291e+00   3.0940520e-02   6.6421408e+00  -1.9220627e+00  -2.9492498e-01  -7.5316914e-01   1.8573778e+00  -1.3611129e+00   7.8831484e+00   5.9415056e+00  -2.8828848e+00   7.9196661e-01  -8.2937633e+00   1.7294241e+00   4.8720811e+00   4.1540877e-01  -5.1015034e+00   6.2799023e-01   1.2136862e+00   2.3828323e+00  -1.3557223e+01   1.4781756e+00  -1.0563787e+00   2.4367179e+00  -3.0618558e+00   2.3704742e+00  -1.0243367e+01   1.1207409e+00  -1.0712127e+01   5.8754180e+00  -3.7703056e-01   3.5037022e-02   2.0033762e+00   2.0827277e+00   3.2645104e+00   3.3475622e+00   4.2093011e+00   2.1336464e+00   3.6262630e+00   2.8199334e+00   2.1796867e+00   1.4706498e+00  -2.8618294e+00  -8.9142584e-01  -1.9497709e+00   1.6830331e+00   1.6371147e+00  -1.4016652e+00   3.6715389e+00   3.4164037e+00   1.4725298e+00  -3.0179857e+00   3.3300033e+00   2.5562025e+00   9.6337644e-01   1.4874426e+00   3.7727117e+00  -2.1327398e+00   9.7050342e-01   2.6368277e+00   2.2998507e+00  -1.1140374e+00  -1.3888998e-02   4.8395761e-01
  -1.0707754e+00   4.3298480e-01  -6.0967195e-01   8.3585462e-01  -6.8111572e-01   1.7144789e+00  -2.6692025e-01   7.9104512e-01   1.0770540e+00   1.1173049e+00  -6.8369730e-01   1.1351471e+00   1.4385832e+00   1.0149458e+00  -8.0440800e-01  -4.9800999e-01   4.1222158e+00   1.9184962e+00  -1.8827922e+00  -2.7281782e+00  -5.6391351e+00   1.8176152e+00   8.9969165e-02   1.1641971e+00  -7.6462287e+00  -3.1386670e+00  -1.6935054e+00   3.7014467e-01   7.0790367e+00  -1.3398903e+00   1.6722783e-01  -5.7981750e-01   1.7800991e+00  -1.1000315e+00   8.5642678e+00   6.1842000e+00  -2.3993444e+00   1.0016432e+00  -7.9284257e+00   1.1495117e+00   5.2329379e+00   8.8212878e-01  -4.7552227e+00   1.7208022e-02   2.2390259e+00   2.6104995e+00  -1.4306470e+01   1.2394318e+00  -4.8890226e-01   2.6631927e+00  -2.5008059e+00   2.6132156e+00  -1.1218014e+01   1.7014901e+00  -1.1086868e+01   6.4917665e+00  -1.2859644e+00   4.8104088e-03   8.2417695e-01   1.9545547e+00   2.1741385e+00   2.9313484e+00   3.7804682e+00   2.2957693e+00   3.0529252e+00   2.5429860e+00   1.8854127e+00   8.3733007e-01  -2.4904061e+00  -3.3667089e-01  -1.3159617e+00   1.7058134e+00   2.1501306e+00  -7.4726168e-01   4.1059490e+00   3.6538398e+00   9.1368443e-01  -2.9015962e+00   3.8419569e+00   3.1235530e+00   2.1956887e+00   1.7108516e+00   4.2772565e+00  -2.4638589e+00   1.7905412e+00   2.5480891e+00   1.6137371e+00  -1.3366964e+00   1.1667624e-01   2.7384574e-01
   3.1617379e-01   5.4553349e-01  -3.4237248e-01   6.6644546e-01  -3.1122059e-01   1.6714069e+00  -2.2129175e-01   6.0969485e-01   1.3423437e+00   7.0679393e-01  -1.1391487e-01   1.3274077e+00   1.1691454e+00   1.3649462e+00  -9.0881962e-01  -1.9316471e-01   5.0664518e+00   2.1426282e+00  -1.2884124e+00  -2.5388583e+00  -4.6281991e+00   2.2709932e+00   3.7378459e-01   1.0697766e+00  -7.4304443e+00  -2.3771809e+00  -1.0837309e+00   5.7507810e-01   6.9123204e+00  -1.2853743e+00   5.0717777e-01  -4.3189554e-01   1.6009560e+00  -1.6090172e+00   6.3081751e+00   3.5252281e+00  -2.1918227e+00  -7.9376132e-01  -7.2635577e+00   1.1186063e-02   5.1382312e+00   1.5256723e-02  -4.4304965e+00  -7.7954450e-01   2.2815995e+00   1.4421594e+00  -1.2711916e+01   7.2157107e-01   1.3778542e+00   2.2588677e+00  -1.1675847e+00   1.7390105e+00  -8.4770076e+00   2.2398848e+00  -9.9903567e+00   6.0452040e+00   7.0790908e-01   3.8911916e-01   2.9556593e+00   1.4127179e+00   3.4606354e+00   3.1653998e+00   4.0199936e+00   2.6115612e+00   3.9869305e+00   2.0053501e+00   1.7260435e+00  -7.9750211e-01  -1.4411980e+00  -4.0801723e-01  -6.2569783e-01   1.6215136e+00   1.9712410e+00  -1.2696822e+00   4.2540461e+00   3.2951726e+00   6.9893141e-01  -4.2631014e+00   4.6863413e+00   3.3625910e+00   1.5363672e+00   1.9415221e+00   4.0729679e+00  -1.8150329e+00   1.5420751e+00   2.5580895e+00   2.2318840e+00  -8.2476733e-01   1.1444779e-01   1.5896044e-01
   1.0546804e+00   2.7930561e-01  -3.5824559e-01  -2.0243034e-01  -3.4712416e-01   5.3886205e-01   1.5965800e-02   4.9553838e-01   1.0925210e+00   2.5876132e-01   4.9134593e-01   1.5766359e+00   1.0792301e+00   1.2752468e+00  -8.6957226e-01  -3.2576662e-01   6.3106648e+00   2.0819277e+00  -6.6691739e-01  -2.3318665e+00  -3.5511663e+00   1.6118961e+00   3.0076576e-01   8.7533224e-01  -5.8580794e+00  -2.4732753e+00  -1.3515295e+00   2.2160451e-01   5.8094866e+00  -3.9384409e-01   8.0260798e-01  -3.5442019e-01   1.9208449e+00  -2.4309475e+00   6.0099324e+00   1.2092827e+00  -1.6989798e+00  -1.9838458e+00  -5.5834978e+00  -1.7491103e+00   3.4605485e+00  -1.6758403e-02  -1.0280118e+00  -2.4840815e+00   4.3757792e+00   5.4110993e-01  -7.3689867e+00  -7.5105353e-01   2.5910966e+00   7.8306852e-01   5.8093188e-01   7.5906004e-01  -5.1948511e+00   1.7503673e+00  -6.6691100e+00   3.7454622e+00   1.5156251e+00  -4.2447460e-01   2.8266290e+00  -5.1238283e-01   4.5473097e+00   1.6041370e+00   5.0263032e+00   1.9584175e+00   4.5013570e+00   5.6824247e-01   2.4412601e+00  -2.3874956e+00   4.8360694e-01  -1.0115028e-01  -2.6659532e-01   9.7514504e-01   1.6076012e+00  -5.9785705e-01   3.9363633e+00   2.7160665e+00  -1.1089390e+00  -4.7535242e+00   6.3720706e+00   3.2252873e+00   3.1479413e+00   1.5346393e+00   3.1289346e+00  -1.7601497e+00   2.2556274e+00   1.5837484e+00   1.2202971e+00  -7.0164275e-01   2.1859362e-01   9.3849903e-02
   6.6133780e-01   3.8995648e-01  -9.3315527e-01  -4.1605572e-01  -6.1085603e-02   3.9509523e-01  -2.0267468e-01   4.9535546e-01   1.2099478e+00   4.1671996e-01   1.4960939e-01   1.2431572e+00   8.1100556e-01   1.2688360e+00  -9.6226509e-01  -4.8460260e-01   5.4000068e+00   1.9404120e+00  -9.7547776e-01  -2.1190797e+00  -3.2887651e+00   1.5874696e+00  -3.6064686e-01   5.2870302e-01  -5.9936125e+00  -3.0245562e+00  -1.3207645e+00   2.5283949e-01   5.1658641e+00  -8.8284547e-03  -2.3459562e-02  -7.6992379e-01   1.1437680e+00  -2.3068909e+00   2.9535125e+00   2.6663379e-01  -1.2797420e+00  -8.7302446e-01  -5.7824395e+00  -1.0345359e+00   2.3006634e+00  -1.8533270e-01  -4.4705862e-01  -1.7451397e+00   3.9301029e+00   1.4352371e+00  -7.9062880e+00   3.1253856e-01   2.0584469e+00   1.7399440e+00   3.9266081e-01   1.2254901e+00  -5.7922361e+00   2.4503245e+00  -7.5090074e+00   4.8214117e+00   9.3165227e-01   1.0850141e-01   2.4094857e+00   4.6208315e-01   4.2241633e+00   2.3048314e+00   4.2977427e+00   2.4542133e+00   3.5292725e+00   9.1518535e-01   2.4746636e+00  -1.3441053e+00   3.4468596e-01   5.5740172e-01  -7.9770287e-01   1.4039678e+00   8.0323231e-01  -1.3130512e-01   3.6037636e+00   2.8340723e+00  -2.0413294e+00  -4.0918771e+00   5.2585921e+00   2.7396099e+00   1.9548160e+00   1.3936311e+00   2.4642800e+00  -2.6190708e+00   1.9076030e+00   1.2974292e+00   7.6241574e-02  -7.7398645e-01   1.3855060e-01   2.1168926e-01
  -2.2570305e-01   7.8606745e-01  -1.3811620e+00  -5.1192614e-01  -1.1915591e-01   2.2050966e-01   3.0560143e-01   5.6620798e-01   1.4680314e+00   9.5562502e-01   5.0058011e-01   1.2888348e+00   1.3878229e+00   1.2322069e+00  -6.2884060e-01  -4.7122449e-01   3.3985838e+00   1.7814389e+00  -1.4186656e+00  -1.7176221e+00  -3.3981077e+00   1.6011350e+00  -4.1843265e-01   6.7676341e-01  -6.6928487e+00  -2.8048150e+00  -1.3836893e+00   1.1125660e-01   4.2996426e+00   6.3811766e-01  -1.8954982e-01  -3.5100188e-03   1.6651906e-02  -1.7694014e+00   8.0364955e-01   8.1241054e-01  -1.5743570e+00   2.6508580e-03  -6.1361389e+00  -5.6427028e-01   1.6698119e+00   2.8727435e-01  -1.0501697e+00  -9.7620849e-01   3.1856296e+00   2.5546620e+00  -9.3723532e+00   1.2087185e+00   2.8550800e+00   3.5197345e+00   1.3170044e+00   1.8911067e+00  -5.5923851e+00   3.1535520e+00  -8.3003899e+00   6.2263567e+00  -6.1938135e-01   7.0343661e-01   1.4657253e+00   2.0341789e+00   2.5777057e+00   3.3808081e+00   3.1818290e+00   3.4515211e+00   2.1937712e+00   1.9235714e+00   2.2404134e+00   7.5689785e-02   2.3748991e-01   1.4495304e+00  -1.3433861e+00   1.9756080e+00   2.5021896e-01   6.3532793e-01   3.2795805e+00   3.5216459e+00  -2.9016893e+00  -2.7645453e+00   1.6764031e+00   2.8992117e+00   4.2560946e-01   2.1644595e+00   2.1472046e+00  -2.3950542e+00   1.9898543e+00   1.8718787e+00  -6.3606039e-01  -9.1385537e-01  -1.6288029e-01   5.2333784e-01
  -7.4714458e-01   9.6963025e-01  -1.1658397e+00  -2.0673791e-01  -5.5410612e-02   4.3909487e-01   8.6530892e-01   6.3112624e-01   1.6802975e+00   1.2547764e+00   4.3697965e-01   1.2863139e+00   1.6474369e+00   1.3298196e+00  -4.0742957e-01  -2.9213005e-01   1.8609558e+00   1.6608752e+00  -1.4159982e+00  -1.1010282e+00  -3.1551939e+00   2.2955767e+00   2.0310535e-01   1.0737070e+00  -6.8808196e+00  -1.6277730e+00  -1.1041725e+00   3.1299591e-01   3.8921919e+00   6.3164113e-01   2.4817057e-01   5.2548560e-01  -7.1230760e-01  -1.0430516e+00   1.3012834e+00   2.0301614e+00  -1.4077074e+00   1.8653757e-01  -5.6316167e+00  -9.3500733e-01   1.8936758e+00   3.1143321e-01  -1.3101344e+00  -7.0573560e-01   4.2994457e+00   2.8322800e+00  -9.9846560e+00   1.4124683e+00   4.8539664e+00   4.0967148e+00   2.5233091e+00   1.7348582e+00  -5.3440248e+00   3.5945361e+00  -8.1087216e+00   6.4588861e+00  -1.7418343e+00   1.0201121e+00   4.6451614e-01   2.2865075e+00   1.3569399e-01   3.3071200e+00   1.3396113e+00   3.7576808e+00   7.3638982e-01   1.9118717e+00   1.4960531e+00   7.6234616e-02   6.4846552e-01   2.2474324e+00  -9.2915026e-01   2.1259984e+00   2.2944356e-01   3.4279191e-01   3.0425187e+00   3.2721290e+00  -2.6463276e+00  -2.0034780e+00  -8.6498631e-01   3.4973927e+00  -1.2271640e-01   2.8146552e+00   2.2071578e+00  -1.6364394e+00   2.4156854e+00   2.2308876e+00  -3.5128770e-01  -5.2983146e-01  -1.3048732e-01   4.3402000e-01
  -9.3166924e-01   8.8991949e-01  -1.4263721e+00  -6.0792538e-01   5.5900905e-02  -1.0165594e-01   8.8256148e-01   5.0100248e-01   1.4296315e+00   1.1316308e+00   4.6896244e-01   9.9935168e-01   1.5602162e+00   9.7937236e-01  -1.9315236e-01  -4.8539340e-01   1.3035843e+00   1.3448070e+00  -1.5383232e+00  -7.2586538e-01  -2.3146528e+00   1.7706641e+00   3.4684390e-02   9.3027861e-01  -5.6015322e+00  -1.3557120e+00  -1.0279080e+00   2.2757917e-01   2.8393166e+00   1.1620291e+00   2.6279156e-01   6.8556250e-01  -1.2225181e+00  -8.3058657e-01   1.1201333e+00   1.7951411e+00  -8.8596313e-01   6.6798490e-01  -4.8216220e+00  -1.1129211e+00   4.5884320e-01   2.5237325e-01  -6.6666184e-02  -5.4288109e-01   5.1740751e+00   3.0685882e+00  -8.7852420e+00   1.7207121e+00   5.1145199e+00   3.9956148e+00   3.1543800e+00   1.4748608e+00  -5.0594367e+00   3.4381084e+00  -7.0657926e+00   5.7363958e+00  -2.0255498e+00   9.4236948e-01  -3.4513773e-01   1.8864460e+00  -4.1604971e-01   2.6038245e+00   6.9617390e-01   3.4131693e+00   4.1795422e-01   1.0908005e+00   1.6539821e+00   3.3859451e-01   1.3320858e+00   2.6954725e+00  -9.6846060e-01   1.8508058e+00  -5.9151478e-01   7.6404324e-01   2.3240469e+00   2.7688387e+00  -3.4985336e+00  -8.5188646e-01  -1.4329360e+00   3.1844317e+00  -2.2238362e-02   2.5151056e+00   1.4646716e+00  -1.6146159e+00   2.6508924e+00   1.5866103e+00  -1.2526163e+00  -2.4241125e-01  -3.0481244e-01   5.3502611e-01
   8.9283614e-01   7.6522666e-01  -1.1444114e+00  -1.0522934e+00   5.0076727e-01  -1.2697715e+00   9.2276540e-01   2.7587104e-01   1.0239537e+00   4.2653784e-01   1.5371716e+00   1.2165542e+00   1.4092243e+00   9.8583717e-01   2.7115113e-02  -2.5600750e-01   2.5287897e+00   1.1227947e+00  -6.3877699e-01  -6.0988218e-01  -3.0070186e-01   2.5513198e-01  -1.6682068e-01   5.9711698e-01  -3.6926368e+00  -1.4289400e+00  -2.4429222e-01  -2.0430799e-01   1.1787286e+00   1.5459433e+00   3.7454764e-01   7.9144938e-01  -1.1958897e+00  -1.5375959e+00  -8.2493016e-01  -1.3790720e+00   6.3543838e-02  -1.0945381e+00  -2.9435317e+00  -2.7349152e+00  -1.6343520e+00  -1.4146706e+00   4.3149429e+00  -1.4432465e+00   7.4505183e+00   1.4228858e+00  -3.2132006e+00   1.0218176e+00   7.4776975e+00   1.8546879e+00   5.7502636e+00  -4.8943000e-01   6.3918862e-02   3.0212895e+00  -3.9667785e+00   2.7653652e+00   5.6290933e-01   6.0350409e-01   1.7742774e+00  -1.1042847e-01   1.2666018e+00   1.4739137e+00   8.6343401e-01   3.0058717e+00   5.8256115e-01  -1.2850552e+00   2.4075407e+00  -1.2007177e+00   3.6452747e+00   2.1264970e+00  -6.7004434e-01   7.7005024e-01  -2.1401358e+00   9.4585883e-02   1.4064402e+00   8.1120200e-01  -4.4999268e+00  -1.1235686e+00  -2.1625814e-01   2.4970934e+00   3.0532254e-01   1.8760713e+00   8.1936449e-02  -6.3383750e-01   2.6665922e+00  -4.2507676e-02  -1.4674950e+00   4.7123065e-01  -5.2134590e-01   5.6920987e-01
   1.8208479e+00   7.4024776e-01  -1.1886087e+00  -1.3791866e+00   5.6070674e-01  -1.9241941e+00   6.9695714e-01   1.5375799e-01   6.3632225e-01   4.7340888e-02   1.7490194e+00   1.1529659e+00   1.1126417e+00   1.0330194e+00  -8.5788582e-02  -1.6012045e-01   2.7225247e+00   5.3694526e-01  -7.4627742e-01  -7.6198635e-01   9.1314599e-02  -1.0283892e+00  -6.7797425e-01   3.8493683e-02  -2.5752949e+00  -2.2024997e+00  -2.2170536e-01  -4.8484793e-01   1.9687173e-01   1.1507391e+00  -2.9207340e-01   1.9989945e-01  -1.5215679e+00  -1.9585976e+00  -4.0190600e+00  -4.2063481e+00   1.1799205e+00  -1.7809157e+00  -1.5802481e+00  -3.0056734e+00  -2.8648661e+00  -2.3687748e+00   6.2558774e+00  -1.5467040e+00   6.7675482e+00   9.2853424e-01   6.0470483e-01   1.0440278e+00   6.8047102e+00   1.3480217e+00   5.6334131e+00  -9.1143565e-01   3.1044666e+00   3.0002580e+00  -1.1700542e+00   1.2040731e+00   2.1452199e+00   7.8954554e-01   2.6539228e+00  -4.0174858e-01   2.3166570e+00   1.1437109e+00   6.8289786e-01   2.9925381e+00  -1.5520902e-01  -2.1389159e+00   2.1750276e+00  -1.7406568e+00   4.3755379e+00   1.8499597e+00  -8.5224660e-01   4.0102558e-01  -3.2035590e+00  -4.7412888e-01   6.6910203e-01   2.5392830e-01  -4.6565707e+00  -5.8109144e-01   9.1367536e-01   9.7114528e-01   5.2769099e-01   1.0713589e+00  -8.7065616e-01  -8.3848789e-01   2.5695819e+00  -9.8659160e-01  -1.6923645e+00   5.0530701e-01  -3.0998814e-01   5.6794630e-01
   5.4719972e-01   9.3533065e-01  -1.4023443e+00  -9.0860322e-01   3.8471478e-01  -1.9340106e+00   7.0776502e-01   2.9134172e-01   3.1741802e-01   2.7132892e-01   1.2803409e+00   5.5302507e-01   1.2338449e+00   1.0430137e+00  -1.5987618e-01  -3.5496582e-01  -1.4570278e-01  -1.9054003e-01  -1.3346031e+00  -4.1610279e-01  -5.1209336e-01  -1.6187635e+00  -7.8893563e-01   1.8436379e-01  -2.1651932e+00  -2.7349380e+00  -4.5384230e-01  -9.0980482e-01  -1.1946160e+00   6.9047987e-01  -6.4528188e-01   1.4746940e-01  -2.8435960e+00  -1.7780584e+00  -3.4533521e+00  -1.8517920e+00   9.7445065e-01   1.0877302e-01  -1.5513555e+00  -2.1556016e+00  -3.9279750e+00  -3.2123799e+00   4.7505217e+00  -6.3582240e-01   6.1932659e+00   1.7061504e+00   3.0101317e-01   1.5855330e+00   6.7456356e+00   2.3078663e+00   5.2944281e+00  -6.5031618e-01   2.6329805e+00   2.3027485e+00  -3.5478902e-01   8.4400685e-01   3.7162141e-01   1.1494559e+00   1.7719072e+00   6.1474398e-01   4.6834951e-01   1.4633937e+00  -6.6257193e-01   2.8834325e+00  -1.0830460e+00  -1.1388833e+00   2.0620891e+00   7.6120278e-02   3.8790137e+00   2.5543870e+00  -1.8744900e+00   4.1817549e-01  -3.9085266e+00  -1.0724514e+00  -8.7224014e-02   1.6422006e-01  -4.6608903e+00   6.6044374e-01  -4.0189715e+00   1.7782506e+00  -2.2662182e+00   1.4971214e+00  -1.4761885e+00  -7.7869594e-01   1.6865243e+00  -5.8991198e-01  -1.9695762e+00   1.1274494e+00  -2.8000891e-01   7.3422710e-01
  -3.1853736e-01   1.3238644e+00  -1.4418771e+00  -5.4856615e-01   4.1051994e-01  -1.7738621e+00   9.4187630e-01   1.4831594e-01   2.8750417e-01   6.0272139e-01   8.7847488e-01   5.0316881e-01   1.3990089e+00   8.2394418e-01   2.5146264e-01  -4.0355919e-01  -1.6126601e+00   2.1682083e-02  -1.6565589e+00   2.5177376e-01  -4.0718582e-01  -1.4490045e+00  -7.1328554e-01   2.1031367e-01  -2.5507898e+00  -2.1944913e+00   3.0050005e-02  -6.5727820e-01  -1.4226323e+00   7.1934107e-01  -1.0286187e+00   1.3418513e-01  -3.5949715e+00  -6.5397416e-01  -4.2833862e+00  -9.5957420e-01   1.2440032e+00   1.2617862e+00  -1.3812667e+00  -1.2201701e+00  -3.8346056e+00  -2.6230798e+00   5.2407000e+00   1.0331842e+00   7.2290006e+00   3.2608097e+00  -1.2723362e+00   2.8589432e+00   8.0539621e+00   3.7552114e+00   6.1721806e+00  -4.1698470e-02   1.5304863e+00   3.0727982e+00  -1.5162722e+00   1.8483817e+00  -8.1704558e-01   1.9245388e+00   1.0394819e-01   1.8152962e+00  -2.4209888e+00   2.1839523e+00  -2.6161974e+00   3.8189351e+00  -3.5177547e+00  -8.0764829e-01   1.6260398e+00   1.5975211e+00   3.6597089e+00   3.4753580e+00  -2.0639545e+00   4.8001202e-01  -4.6911980e+00  -8.8114974e-01  -1.0823954e+00  -1.3609730e-01  -4.1292762e+00   1.8670723e+00  -5.9062084e+00   2.0013585e+00  -2.5322282e+00   2.1416804e+00  -1.5528385e+00  -5.0732941e-01   2.5256027e+00  -3.1329095e-01  -1.4452645e+00   1.1880600e+00  -3.6319270e-01   8.2934775e-01
  -4.7380248e-01   1.2518935e+00  -1.4540378e+00  -6.1999254e-01   6.7290145e-01  -1.7453786e+00   5.5938446e-01  -2.7940095e-01  -2.5982373e-02   3.8931129e-01   3.4255887e-01  -8.7592187e-02   9.7805150e-01   1.1889917e-01   6.2388028e-01  -7.4162958e-01  -1.3926122e+00  -1.6331101e-01  -1.9544391e+00   7.0862924e-01   6.7500924e-01  -1.5309858e+00  -8.9125593e-01  -1.8860659e-01  -1.3038341e+00  -1.4988456e+00   6.6357091e-01  -1.3456992e-01  -1.2394921e+00   7.2552100e-01  -1.1227616e+00  -2.2666816e-01  -4.0526736e+00  -2.8980996e-02  -3.6967239e+00  -4.9928993e-01   1.8919350e+00   2.0963010e+00  -9.4050004e-01  -7.1877145e-01  -3.9005595e+00  -2.4096312e+00   5.6383217e+00   2.3483858e+00   7.7439644e+00   3.9313228e+00  -2.7747047e+00   3.8967017e+00   7.6159880e+00   3.9029008e+00   5.9231943e+00   7.1858383e-02  -8.2123486e-01   3.3460728e+00  -2.4467048e+00   1.9454802e+00  -5.3140766e-01   2.1483433e+00  -7.5174936e-01   1.8490597e+00  -3.1718429e+00   1.7403312e+00  -3.3322735e+00   3.3921806e+00  -3.9660480e+00  -1.9036046e+00   1.4686106e+00   2.4346855e+00   3.5630542e+00   3.5181873e+00  -1.8719905e+00   9.9996091e-02  -5.3601806e+00  -7.8484605e-01  -1.9394539e+00  -1.0249804e+00  -3.2779274e+00   3.1467130e+00  -4.4489960e+00   1.3844669e+00  -1.6514718e+00   1.6701130e+00  -1.6032976e+00  -6.9789452e-01   2.9567940e+00  -8.1016825e-01  -1.3612811e+00   1.3817468e+00  -3.9969387e-01   8.6253820e-01
  -3.9428748e-01   1.1005047e+00  -1.2555190e+00  -6.3695702e-01   6.8329019e-01  -2.2617393e+00   3.8141933e-01  -4.6656443e-01  -6.5847951e-01   4.9835853e-02   2.0941915e-01  -4.3663460e-01   8.1754764e-01  -1.4144702e-01   6.9172143e-01  -9.2917994e-01  -1.4745301e+00  -3.5047743e-01  -1.6763040e+00   1.0863190e+00   1.2529828e+00  -2.6060564e+00  -9.4237043e-01  -5.2632330e-01   3.2303370e-01  -1.9041627e+00   8.7250391e-01  -3.5828587e-01  -2.0006439e+00   5.1570357e-01  -1.1488792e+00  -8.1567723e-01  -3.9400831e+00  -3.8009473e-02  -2.1133851e+00  -1.2811462e-01   2.6439727e+00   2.4986577e+00   1.1719875e-01  -9.2925439e-01  -4.9835430e+00  -3.4095398e+00   7.1552867e+00   2.3840898e+00   9.0269436e+00   3.6659005e+00  -5.2551007e-01   3.6065177e+00   7.9038095e+00   2.9884129e+00   6.3285156e+00  -5.1874147e-01  -2.2913955e-01   2.5848068e+00  -9.8324507e-01   4.8947628e-02  -2.8446383e-01   1.9250002e+00  -8.4957963e-01   1.0040248e+00  -3.4339761e+00   8.2047322e-01  -3.6247109e+00   2.7564613e+00  -4.0739567e+00  -2.9366840e+00   1.8211304e+00   2.6279418e+00   4.1338664e+00   3.5575476e+00  -1.9342553e+00  -1.0454513e+00  -6.1724926e+00  -1.3789891e+00  -2.8620678e+00  -2.5436760e+00  -3.0072208e+00   3.3314907e+00  -4.5196783e+00   1.6286617e+00  -1.6533013e+00   1.3024272e+00  -2.1331815e+00  -5.9966084e-01   2.8545830e+00  -1.6495010e+00  -1.2697248e+00   1.9188944e+00  -3.0082335e-01   8.0433032e-01
   9.2683802e-02   1.4257544e+00  -8.9396430e-01  -1.6868160e-01   6.8121995e-01  -2.0638944e+00   2.6271205e-01  -5.3998741e-01  -8.5461704e-01  -2.1904644e-02   1.8084200e-01  -4.5535459e-01   8.9366268e-01   9.9593524e-02   5.3476846e-01  -5.8338614e-01  -2.3894259e+00  -5.3837052e-01  -1.8246571e+00   9.6846862e-01   9.1619509e-01  -3.1366228e+00  -8.2315342e-01  -8.0959281e-01   2.2784066e-01  -2.2391727e+00   1.0892269e+00  -3.6937312e-01  -2.0905944e+00  -6.1502423e-01  -1.4143408e+00  -1.2246351e+00  -4.7466170e+00  -6.2328554e-02  -4.5455867e+00  -9.5375261e-01   3.0555216e+00   2.2429033e+00   7.0393511e-01  -5.3959200e-01  -4.3472591e+00  -4.8017744e+00   6.6315963e+00   2.9641557e+00   7.6052995e+00   3.2184308e+00  -2.9827850e-01   3.9758208e+00   8.3420467e+00   3.1497174e+00   6.2257319e+00  -6.7416269e-01   1.3999207e+00   2.6930965e+00  -1.8188665e-01  -3.5112881e-01   6.2538736e-01   2.7045111e+00   5.8104394e-01   1.8495135e+00  -3.8477029e+00   1.7032855e+00  -4.6053769e+00   3.4349329e+00  -5.3750671e+00  -2.6292057e+00   1.1091920e+00   2.7626840e+00   3.7802599e+00   3.1053707e+00  -1.9781834e+00  -1.3066613e+00  -6.5290459e+00  -2.8961995e+00  -3.0394117e+00  -3.0180659e+00  -1.3997704e+00   3.4907642e+00  -5.5734560e+00   1.5537577e+00  -2.8281985e+00   1.4023041e+00  -1.9725868e+00  -3.2519660e-01   2.4146649e+00  -1.6514254e+00   1.4054877e-02   1.9974035e+00  -9.0216832e-03   6.2814495e-01
  -2.0994562e-01   1.3307060e+00  -1.3551739e+00   8.5153416e-02   4.2345435e-01  -1.9747650e+00  -1.1054573e+00  -5.2039300e-01  -1.5690089e+00  -4.3267413e-01  -1.2172543e+00  -1.4074448e+00  -3.1672157e-01   4.9805557e-01  -4.4728937e-01  -1.0924508e+00  -3.0727845e+00  -1.3177517e+00  -2.3196989e+00   7.7942410e-01  -6.5550256e-01  -4.4077644e+00  -2.2128820e+00  -2.0284886e+00   8.0497375e-01  -5.6192675e+00   5.0030108e-01  -8.6239423e-01  -2.6696744e+00  -2.4574551e+00  -3.7195194e+00  -4.2171790e+00  -4.7408597e+00  -1.0218342e+00  -8.9356145e+00  -3.3910131e+00   3.3942053e+00   3.8112385e+00   5.2783130e-01   1.7831575e+00  -5.5557763e+00  -6.4740276e+00   5.3642201e+00   3.9509943e+00   2.7568573e+00   3.7000901e+00   2.3408519e+00   4.6945446e+00   3.3349705e+00   3.8074251e+00   1.9492205e+00   3.9985947e-01   3.0499342e-01   1.7216384e+00   1.1625258e+00  -9.5098873e-01   1.1110267e+00   3.4349399e+00   1.0719906e+00   3.2330077e+00  -1.8450424e+00   3.0392511e+00  -3.7651270e+00   3.1825320e+00  -4.7877605e+00  -5.2689968e-01   1.1424330e+00   4.8407467e+00   2.1507330e+00   3.6868938e+00  -3.4951992e+00  -1.4755418e+00  -7.3959138e+00  -4.1794539e+00  -4.1375399e+00  -3.1254704e+00  -1.6675594e-01   2.6456367e+00  -5.4333556e+00   1.0804735e-01  -5.8166619e+00   5.0711727e-01  -3.1973961e+00  -2.7607148e+00   1.6109574e-01  -1.6395624e+00   1.7630194e-01   2.0462920e+00   7.5746160e-01   5.6842936e-01
  -9.1551362e-01   1.4789364e+00  -1.7407482e+00  -3.3284782e-01   3.0220931e-01  -2.7344035e+00  -1.0214366e+00  -9.3421967e-01  -1.9729192e+00  -2.8914026e-01  -7.9621269e-01  -1.5343006e+00   2.0699806e-01  -3.6078455e-01   2.7385606e-01  -1.4258310e+00  -3.2951984e+00  -8.8359527e-01  -2.5510852e+00   1.2536021e+00   1.4304587e-01  -5.5098724e+00  -2.5753438e+00  -2.4153319e+00   1.4395834e+00  -5.8448922e+00   7.3993113e-01  -9.6477220e-01  -3.0049479e+00  -1.2123117e+00  -3.9480295e+00  -3.9374872e+00  -4.9257477e+00  -2.6735229e-01  -8.3498106e+00  -1.8571188e+00   3.4461203e+00   5.1548024e+00   1.2493399e-01   2.5297503e+00  -6.6462506e+00  -5.5587317e+00   6.4257715e+00   5.2846867e+00   3.2597430e+00   5.1344140e+00   3.5640862e-01   5.6051463e+00   3.4361167e+00   4.7792846e+00   3.0179460e+00   1.0445216e+00  -5.5563925e-01   2.2535485e+00  -1.1188224e+00  -4.3774682e-03   2.8443003e-01   3.5750934e+00   2.6674221e-01   4.2317801e+00  -2.5314659e+00   3.5347927e+00  -3.6646101e+00   3.8575492e+00  -5.3153328e+00  -9.7337905e-01   1.7513011e+00   7.0087278e+00   1.8754776e+00   3.8874328e+00  -4.1753121e+00  -2.1679838e+00  -8.4982684e+00  -2.7757649e+00  -4.8406289e+00  -3.8131465e+00  -8.3884485e-01   3.8586995e+00  -6.3424287e+00   5.7990552e-01  -5.8049161e+00   6.9498029e-01  -3.4278950e+00  -2.6820459e+00   5.5277106e-01  -1.9112677e+00  -4.1074373e-01   1.6309387e+00   1.9587929e-01   1.0923944e+00
  -9.1651539e-01   1.7913361e+00  -1.0500975e+00   4.6026193e-01   3.6815802e-01  -2.0045563e+00  -1.0469151e+00  -1.0324908e+00  -2.0698261e+00  -2.9426658e-01  -1.2512996e+00  -1.6880603e+00   1.2156650e-01  -1.7372590e-01   1.0428993e-01  -1.2839534e+00  -3.8094445e+00  -4.8728259e-01  -1.9556136e+00   1.7425698e+00  -7.2687477e-02  -4.8834255e+00  -1.9206905e+00  -2.4897454e+00   1.2686448e+00  -5.5230399e+00   1.2943266e+00  -6.6357090e-01  -2.4099587e+00  -2.2654109e+00  -3.4786905e+00  -4.3904209e+00  -4.9091273e+00  -1.3369072e-01  -7.2684438e+00  -1.2287875e+00   3.3524047e+00   5.1756329e+00   3.8238445e-01   2.6420531e+00  -5.2432785e+00  -6.7571500e+00   5.0457596e+00   5.5852730e+00   3.5855417e+00   4.8679356e+00  -7.4796080e-01   5.2991573e+00   5.0740368e+00   4.8658337e+00   3.3318290e+00   8.2276264e-01  -1.5803083e+00   2.0874311e+00  -1.5312469e+00  -4.9094083e-01   3.3668528e-01   4.1359156e+00   1.0195784e+00   4.6334537e+00  -3.9357512e+00   4.2155724e+00  -4.3788979e+00   4.0911052e+00  -5.7615161e+00  -4.0492756e-01   1.6470977e+00   7.1557700e+00   1.4595738e+00   4.0174201e+00  -3.7527029e+00  -2.7630690e+00  -7.9916793e+00  -4.2184994e+00  -5.0139977e+00  -4.5573050e+00   1.2162197e+00   2.5156295e+00  -7.2937278e+00   2.0431052e+00  -6.7962522e+00   1.4550368e+00  -2.6847216e+00  -2.2550713e+00   3.0839596e-01  -1.4713606e+00   1.4953332e+00   2.1802153e+00   5.8076588e-01   7.1621468e-01
  -1.3981313e+00   1.3118422e+00  -8.9805957e-01   7.0921267e-02   7.1367669e-02  -2.3095552e+00  -1.3533156e+00  -1.2482054e+00  -2.7288013e+00  -5.9722587e-01  -1.7396573e+00  -2.0639827e+00  -1.4484081e-01  -6.0598452e-01  -6.5082535e-03  -1.6160879e+00  -3.3032922e+00  -3.0914997e-01  -1.5406963e+00   2.2719387e+00   1.5637325e-01  -5.2360208e+00  -1.5287152e+00  -2.9117904e+00   3.3272675e+00  -5.6993307e+00   9.4278911e-01  -6.4826990e-01  -2.3596288e+00  -2.3319442e+00  -2.8826706e+00  -5.1727050e+00  -3.7841091e+00   1.4855856e-02  -3.2680351e+00  -2.5847695e-01   3.7671986e+00   5.4539664e+00   1.1589142e+00   2.4658351e+00  -5.7031474e+00  -6.8156732e+00   5.1855203e+00   4.9263883e+00   4.1774834e+00   4.4404500e+00   8.5429877e-01   4.2642825e+00   4.2065512e+00   3.8069539e+00   2.6241585e+00   7.1374877e-01  -2.9174323e+00   9.6195209e-01  -5.9058823e-01  -2.0962683e+00  -2.7457688e-01   3.3686337e+00   6.9630266e-02   3.3850106e+00  -3.8381925e+00   2.8560163e+00  -3.7082413e+00   2.8784457e+00  -4.1627449e+00  -8.9325780e-01   2.0257799e+00   7.0421317e+00   1.3187121e+00   4.3451254e+00  -3.1424569e+00  -4.1146324e+00  -7.5707638e+00  -4.1612892e+00  -5.2889040e+00  -5.6759892e+00   2.0255306e+00   1.9035893e+00  -6.1910030e+00   2.6463117e+00  -6.0975730e+00   7.7559615e-01  -2.5459094e+00  -2.7405203e+00   2.3694387e-01  -2.0526043e+00   1.7500131e+00   2.3544063e+00   8.6764267e-01   4.3470386e-01
  -4.2713127e-01   1.2905940e+00  -5.4546146e-01  -2.4402906e-01  -1.3901710e-01  -2.8884907e+00  -1.2688193e+00  -1.4340737e+00  -3.0295465e+00  -9.8120041e-01  -1.2474289e+00  -1.6466097e+00   4.3022782e-02  -6.9099454e-01   8.3930580e-02  -1.4923254e+00  -1.8202895e+00   3.1445066e-01  -8.2082816e-01   2.0591878e+00   5.2939127e-01  -5.9007435e+00  -1.5134043e+00  -3.2678991e+00   4.0142343e+00  -6.1075132e+00   7.1368472e-01  -8.6217863e-01  -2.2817966e+00  -2.0624085e+00  -2.7573423e+00  -5.4327433e+00  -3.1576151e+00  -6.9682049e-01  -4.8317619e+00  -2.6149057e+00   3.8339393e+00   4.4775934e+00   2.2031257e+00   1.8525820e+00  -5.5094462e+00  -7.0037399e+00   7.3580278e+00   3.8982828e+00   4.1944689e+00   3.3922483e+00   3.6666983e+00   3.2633054e+00   4.6976295e+00   2.5087140e+00   3.4529444e+00   1.9578623e-01  -7.1570150e-01   6.8578349e-01   5.2569549e-01  -3.4361507e+00   1.1051337e+00   3.1272466e+00   1.0581698e+00   2.6028574e+00  -2.6135587e+00   2.7335191e+00  -2.3070084e+00   3.1345112e+00  -4.0151129e+00  -1.4294062e+00   2.3530045e+00   6.0692475e+00   1.9620035e+00   3.8974150e+00  -2.8276213e+00  -4.8623160e+00  -7.4146562e+00  -4.0181324e+00  -5.1536364e+00  -6.0651662e+00   2.0183248e+00   7.0350894e-01  -3.6341556e+00   2.9684196e+00  -4.5191098e+00   6.6094106e-01  -2.6320808e+00  -2.6878965e+00   5.4809901e-01  -2.6459929e+00   2.0357235e+00   1.8238575e+00   1.0511185e+00   3.0005663e-01
   4.7001313e-01   9.6897252e-01  -3.3775961e-01  -6.4722076e-01  -1.5527334e-01  -3.2822870e+00  -1.8046605e+00  -1.5860515e+00  -3.5492956e+00  -1.4960820e+00  -1.0389068e+00  -1.9070873e+00  -5.3379695e-01  -7.4213379e-01  -3.6439284e-01  -1.5463162e+00  -4.8672321e-01   3.3452724e-01  -6.4938915e-04   2.1295423e+00   1.0486000e+00  -6.7967395e+00  -1.6591959e+00  -4.1603028e+00   5.4991083e+00  -7.3833683e+00   8.3842361e-01  -1.0426976e+00  -2.3209315e+00  -2.5011947e+00  -2.7719540e+00  -6.5586393e+00  -1.6201554e+00  -1.2666608e+00  -4.7223471e+00  -4.8011838e+00   4.4799666e+00   3.2561938e+00   2.8244019e+00   1.4867115e+00  -6.3033263e+00  -8.3093278e+00   7.9330700e+00   3.0099533e+00   2.8698473e+00   2.1933399e+00   6.4196960e+00   2.0590477e+00   2.9839314e+00   1.2074682e+00   2.4439302e+00  -3.5588492e-01   5.6470731e-01   1.2194558e-01   1.6680896e+00  -5.1421148e+00   2.5725228e+00   2.8536031e+00   3.0007182e+00   1.8616647e+00  -7.5056568e-02   2.5510979e+00  -8.5695810e-01   2.5043817e+00  -1.9669445e+00  -2.0981759e+00   3.0245080e+00   5.5766950e+00   1.9730740e+00   3.4683288e+00  -2.3993686e+00  -6.0242367e+00  -7.3239183e+00  -4.6916086e+00  -5.2777150e+00  -7.3186841e+00   2.8052396e+00  -9.2340463e-01  -1.4041157e+00   2.2629949e+00  -4.9228841e+00  -3.4388237e-01  -3.0730279e+00  -3.3335575e+00  -5.4019898e-01  -3.4998878e+00   2.4562363e+00   1.9495253e+00   1.3107389e+00   1.3963969e-01
   5.0784722e-01   7.0091135e-01  -5.9648052e-02  -7.7517711e-01  -2.4303394e-01  -3.2338358e+00  -1.9045661e+00  -1.7764611e+00  -3.7322307e+00  -1.7407321e+00  -1.0887709e+00  -1.9778303e+00  -7.2029446e-01  -8.7075525e-01  -3.9491034e-01  -1.5469728e+00   3.6178121e-01   8.5380994e-01   7.5978557e-01   2.5771663e+00   1.5957993e+00  -6.3342929e+00  -1.1247007e+00  -4.2164923e+00   6.6733755e+00  -6.9451341e+00   9.0903714e-01  -9.2888425e-01  -2.1683500e+00  -2.2997205e+00  -1.9720453e+00  -6.6617065e+00  -6.0616879e-01  -1.4091002e+00  -2.1399820e+00  -4.5687337e+00   4.1114446e+00   2.7490654e+00   2.9621280e+00   1.0558229e+00  -6.2713896e+00  -8.2288655e+00   7.2475202e+00   2.2700673e+00   3.2753667e+00   1.4715642e+00   7.1084388e+00   9.4389345e-01   3.6245255e+00   5.1436180e-01   2.6534608e+00  -6.9818915e-01   2.7466278e-01  -3.4462284e-01   1.5881686e+00  -5.8846892e+00   2.7046798e+00   2.3630841e+00   3.5589629e+00   9.9756017e-01   7.3009198e-01   2.0993613e+00   3.0828445e-01   1.8684606e+00   2.0796225e-01  -2.0636906e+00   3.4446027e+00   5.0003498e+00   1.9022673e+00   3.6023806e+00  -1.8081236e+00  -6.7468301e+00  -6.6425314e+00  -4.5434646e+00  -5.0684007e+00  -7.7882753e+00   3.2503827e+00  -2.7363478e+00  -9.2350241e-01   3.4520771e+00  -5.2727335e+00  -4.6036934e-01  -2.8538052e+00  -3.0497187e+00  -1.0112054e+00  -3.4316339e+00   3.1814080e+00   2.2183774e+00   1.3905543e+00   1.2973557e-02
   6.2433103e-01   7.9125027e-01  -2.6462813e-01  -9.9221428e-01  -3.0801213e-01  -3.2378372e+00  -2.1326893e+00  -1.8979668e+00  -3.7743903e+00  -1.7642550e+00  -9.8145965e-01  -2.2988611e+00  -6.7420183e-01  -1.1939423e+00  -4.3061782e-01  -1.7063396e+00   9.2976606e-01   1.2465088e+00   9.7426033e-01   2.3303922e+00   1.3849369e+00  -6.5459950e+00  -1.6988888e+00  -4.7321969e+00   6.4170941e+00  -8.0012667e+00   6.8970606e-01  -9.6691072e-01  -1.5229552e+00  -1.9919326e+00  -2.3701163e+00  -7.1105488e+00   3.1938886e-03  -1.6667588e+00  -3.6566203e+00  -5.3045148e+00   3.8671442e+00   3.4411885e+00   2.2588489e+00   1.8249690e+00  -6.2166542e+00  -8.4012644e+00   6.6316510e+00   2.4189778e+00   1.0812898e+00   1.9771305e+00   5.3103241e+00   1.4009739e+00   1.3329114e+00   9.9584244e-01   1.3147240e+00  -1.2104732e-01  -1.6124779e+00   6.1173041e-02  -4.7555126e-01  -4.9173164e+00   2.9130992e+00   2.8197715e+00   4.3107340e+00   2.0793410e+00   1.9229109e+00   3.2233340e+00   1.5305858e+00   2.4437834e+00   7.3412353e-01  -1.7233974e+00   3.8720254e+00   5.9765881e+00   1.1552700e+00   3.6986623e+00  -2.3653545e+00  -6.7368388e+00  -6.3401710e+00  -4.1197179e+00  -4.7269015e+00  -7.4277545e+00   2.7920280e+00  -3.3203789e+00   4.5949976e-01   3.3525104e+00  -5.1498901e+00  -3.5080900e-01  -2.7924720e+00  -3.9729586e+00  -1.6980607e+00  -3.5414051e+00   2.3647032e+00   1.4960507e+00   1.2343092e+00   1.5592034e-01
   1.7434266e-01   7.9525305e-01  -3.5834017e-01  -9.3879020e-01  -3.2808135e-01  -2.5716035e+00  -2.2867348e+00  -2.0364838e+00  -3.4861523e+00  -1.6064500e+00  -1.3106481e+00  -2.5245474e+00  -8.0126597e-01  -1.3710905e+00  -3.9041860e-01  -1.7216163e+00   1.1600041e+00   1.6420757e+00   1.0555412e+00   2.5028813e+00   1.3156690e+00  -5.2872302e+00  -1.5961835e+00  -4.7044399e+00   6.1383314e+00  -7.5573257e+00   6.7968732e-01  -5.4389970e-01  -6.9649548e-01  -1.7997876e+00  -2.1268408e+00  -7.0298973e+00   2.8836488e-01  -1.5656077e+00  -3.6285938e+00  -4.9394270e+00   2.9342462e+00   3.8821064e+00   1.1838820e+00   2.5640672e+00  -5.3221130e+00  -7.5293214e+00   4.0700399e+00   2.8476326e+00  -5.7569560e-01   2.4922641e+00   2.3572697e+00   1.7389770e+00   5.8414743e-01   2.0103735e+00   2.9944839e-01   6.1514271e-01  -4.3304146e+00   6.0123381e-01  -2.9629423e+00  -3.2007806e+00   2.4931471e+00   3.0558662e+00   4.4575207e+00   3.0127493e+00   2.3695234e+00   4.1425320e+00   2.4273380e+00   2.5917185e+00   2.0733687e+00  -5.3658537e-01   3.8101895e+00   6.5679896e+00   1.2423157e-02   4.0803076e+00  -2.3706770e+00  -6.1837839e+00  -5.3902713e+00  -3.5024161e+00  -4.1519694e+00  -6.4503663e+00   3.1425463e+00  -4.3660814e+00   5.8853110e-01   3.8605879e+00  -5.8433534e+00  -1.2493648e-01  -2.2434224e+00  -4.2353296e+00  -2.2823631e+00  -2.7244970e+00   2.6328987e+00   1.1601972e+00   1.1968415e+00   2.1897846e-01
   8.1588916e-01   7.9459342e-01   3.2341104e-02  -9.4878963e-01  -1.8176456e-01  -2.2046374e+00  -1.9903387e+00  -1.9874915e+00  -3.1422984e+00  -1.5162093e+00  -7.8486222e-01  -2.4070532e+00  -5.6286251e-01  -1.4049946e+00  -3.3328234e-01  -1.4097539e+00   1.9858353e+00   1.9909558e+00   1.8624207e+00   2.3515398e+00   1.6740273e+00  -4.5231936e+00  -1.2224847e+00  -4.6096943e+00   5.9452930e+00  -6.9925652e+00   8.4064294e-01  -3.1035171e-01   5.0445398e-02  -1.6182878e+00  -1.2166481e+00  -6.4096215e+00   1.1039036e+00  -1.8751090e+00  -3.4307409e+00  -5.7379967e+00   2.6192885e+00   2.9304229e+00   1.0480754e+00   1.9336803e+00  -4.1848380e+00  -7.8047074e+00   3.1913131e+00   1.9607391e+00  -1.2452248e+00   1.5971098e+00   1.1658255e+00   1.0482900e+00   7.2606304e-01   1.4861630e+00   4.1660523e-01   2.4156242e-01  -4.8364053e+00   9.3450287e-01  -4.0967294e+00  -2.9977464e+00   3.1013434e+00   2.9908727e+00   5.8644791e+00   2.8872018e+00   3.3082471e+00   4.4129167e+00   3.3514660e+00   2.5920488e+00   3.0694463e+00  -6.9114131e-01   3.9627183e+00   5.5500846e+00   3.0567535e-02   3.5913364e+00  -1.7126638e+00  -6.0443631e+00  -4.1992483e+00  -3.5378482e+00  -3.2873765e+00  -6.0088829e+00   3.3708636e+00  -5.6181564e+00   1.9863052e+00   4.0325603e+00  -5.1835610e+00  -4.5352509e-02  -1.6122313e+00  -3.8967333e+00  -2.5835360e+00  -2.7379802e+00   2.7058766e+00   9.0041054e-01   1.1729622e+00   9.2421765e-02
   1.0808021e+00   4.0023779e-01   2.9920482e-01  -1.2765707e+00  -2.2956227e-01  -2.0376721e+00  -1.8674514e+00  -1.9941145e+00  -3.0517303e+00  -1.6178073e+00  -5.6946548e-01  -2.4654896e+00  -6.9848286e-01  -1.5431861e+00  -3.9868272e-01  -1.3031907e+00   3.1545486e+00   2.0878646e+00   2.6055343e+00   2.4999361e+00   2.0717998e+00  -3.7433382e+00  -7.5165413e-01  -4.4878544e+00   6.8468876e+00  -6.4319315e+00   7.2991852e-01  -1.2647394e-01   4.8661158e-01  -1.4066430e+00  -2.0574053e-01  -6.1084132e+00   2.5394438e+00  -2.0865047e+00  -7.2448497e-01  -5.9733103e+00   2.4168632e+00   1.8776234e+00   1.2073154e+00   1.0519297e+00  -3.9572516e+00  -7.4655532e+00   2.2791771e+00   7.2615927e-01  -1.1963189e+00   8.3777845e-01   1.9232098e+00  -1.7859937e-01   2.0868900e-01   7.0965467e-01  -3.9453486e-02  -1.0674129e-01  -5.4337821e+00   7.2857255e-01  -3.8109585e+00  -3.5915899e+00   3.3032831e+00   2.3114298e+00   6.2571128e+00   1.7894754e+00   4.5847341e+00   3.5008017e+00   4.6282443e+00   1.6449140e+00   5.2949650e+00  -1.0905140e+00   4.2103299e+00   4.2036791e+00   1.9167078e-01   3.6604251e+00  -9.3073232e-01  -6.1698387e+00  -2.9343964e+00  -3.2679219e+00  -2.6995716e+00  -5.7717807e+00   3.2468750e+00  -7.0630099e+00   3.7058098e+00   3.9805530e+00  -4.2609017e+00  -4.9142363e-01  -1.3204347e+00  -3.7397848e+00  -2.8107397e+00  -2.8231456e+00   2.6794524e+00   9.1138752e-01   1.2419875e+00  -5.0520105e-02
   1.8980479e+00   4.9114188e-01   6.7976293e-01  -1.1421380e+00  -6.7362925e-02  -1.4324346e+00  -1.5021870e+00  -1.9946933e+00  -2.4672993e+00  -1.6434384e+00  -1.3207608e-01  -2.2860872e+00  -4.6134367e-01  -1.5625102e+00  -2.4935264e-01  -8.4311062e-01   3.9462470e+00   2.5230971e+00   3.0483586e+00   2.0682332e+00   2.3776719e+00  -2.4227816e+00  -3.6407741e-01  -3.9388949e+00   6.2522144e+00  -5.1021730e+00   8.2951916e-01   2.5383891e-01   1.3316165e+00  -1.1098023e+00   6.3930026e-01  -5.0148911e+00   2.7117156e+00  -2.3886870e+00  -1.1336657e+00  -6.6060486e+00   1.7207520e+00   9.6232171e-01   1.0691710e+00   4.8046783e-01  -2.4756218e+00  -7.1761339e+00   1.0095785e+00   6.9781496e-02  -1.5552309e+00   1.9298708e-01   1.9360039e-01  -3.7175718e-01   8.6679159e-01   4.7430816e-01   2.2038322e-01  -5.2436723e-01  -5.6606721e+00   1.4375052e+00  -4.8319170e+00  -2.7927312e+00   4.3006065e+00   2.5330352e+00   7.6336544e+00   1.6961958e+00   5.2558555e+00   3.7520558e+00   5.2807527e+00   1.9666507e+00   5.8846233e+00  -1.3117297e+00   3.8256965e+00   2.6766377e+00   3.1459808e-01   3.2226491e+00  -4.5890859e-01  -5.3118388e+00  -1.7102203e+00  -3.1789532e+00  -1.5538222e+00  -4.5835590e+00   2.8040946e+00  -8.0090665e+00   5.0975249e+00   4.4413162e+00  -3.2242536e+00  -6.3957015e-02  -6.4546103e-01  -2.9648556e+00  -2.8162043e+00  -2.4706201e+00   2.7063871e+00   5.7820836e-01   1.0480770e+00  -1.1600806e-01
   2.1090888e+00   6.7474142e-02   6.6513906e-01  -1.4117532e+00   1.9543296e-01  -9.2676714e-01  -1.6980602e+00  -1.9788336e+00  -2.0985749e+00  -1.6165484e+00  -1.8104720e-01  -2.6014218e+00  -9.6898101e-01  -1.7549014e+00  -3.0204954e-01  -8.3016654e-01   5.1376736e+00   2.1244092e+00   3.3591369e+00   2.0428489e+00   2.9754248e+00  -1.2993764e+00  -4.5811865e-01  -3.9269295e+00   6.6855725e+00  -4.6657964e+00   1.0275745e+00   7.1719215e-01   1.9524450e+00  -1.0589704e+00   1.0393000e+00  -4.8733453e+00   3.6913692e+00  -2.5909234e+00  -5.2747507e-01  -7.4430314e+00   1.4379269e+00   2.6304667e-01   5.4036130e-01   3.4366720e-01  -2.1233282e+00  -6.5760712e+00  -4.3578046e-01  -1.5288581e-01  -2.7358101e+00  -7.5160335e-02  -6.7610920e-01  -5.4454375e-01  -1.0077608e+00   2.6471069e-01  -1.2356010e+00  -4.6759815e-01  -7.7055771e+00   1.7778497e+00  -5.9446085e+00  -2.0792151e+00   4.7416971e+00   2.0953613e+00   8.0335440e+00   1.2782162e+00   7.1644377e+00   3.3379872e+00   6.4629670e+00   9.1677832e-01   7.9581645e+00  -1.4742102e+00   3.9293507e+00   2.0260764e+00  -3.6104725e-02   3.0851867e+00   2.4930232e-02  -4.5674016e+00  -6.7481644e-01  -2.7683321e+00  -1.0562668e+00  -3.8634184e+00   2.8962837e+00  -8.7237861e+00   7.4562548e+00   2.8802043e+00  -2.6798069e+00  -1.0115104e+00  -5.4722004e-01  -3.3580892e+00  -3.3848771e+00  -2.4664766e+00   2.3196400e+00   4.5238566e-01   1.0817611e+00  -1.1702051e-01
   2.5726144e+00  -2.9058275e-02   5.4064907e-01  -1.7007597e+00   3.4086637e-01  -1.0867138e+00  -1.4032442e+00  -2.0125682e+00  -1.8084420e+00  -1.6717706e+00   6.2047732e-01  -2.7072604e+00  -6.2150563e-01  -2.0898615e+00   5.5347284e-02  -7.4583938e-01   5.9859646e+00   2.2185152e+00   3.7023054e+00   1.7404879e+00   3.4849511e+00  -1.1696924e+00  -7.9176609e-01  -3.5167161e+00   6.6907458e+00  -4.4378772e+00   1.0436621e+00   5.8528119e-01   1.9101833e+00  -3.5685843e-02   1.3423602e+00  -3.8873296e+00   4.1897616e+00  -2.8968574e+00   1.9905883e-01  -7.1062654e+00   8.3564362e-01   3.2215646e-01  -3.3557921e-02  -1.3255119e-02  -2.8067183e+00  -6.2622262e+00  -5.6578804e-01  -4.9265925e-01  -2.4768176e+00   1.6564199e-01  -1.4545815e+00  -2.7957119e-01  -1.5226472e+00   2.1051811e-01  -1.0140444e+00  -7.4869843e-01  -8.1557032e+00   2.1433946e+00  -7.0581227e+00  -1.5090222e+00   5.2179475e+00   1.9809985e+00   8.7885141e+00   1.0020401e+00   8.5662400e+00   3.1110623e+00   7.5985984e+00   8.6528415e-01   9.1105949e+00  -2.2014085e+00   4.4426824e+00   1.6574840e+00   4.5688808e-01   3.0948127e+00  -5.4297765e-01  -4.0162030e+00  -5.1545420e-01  -1.9764077e+00  -6.2770313e-01  -3.1855884e+00   6.2073381e-01  -8.9879751e+00   8.1703463e+00   2.8603728e+00  -1.9673611e+00  -7.9852418e-01  -7.7924530e-01  -2.8857981e+00  -3.6708467e+00  -2.6084255e+00   8.5624279e-01   2.3571009e-01   4.1042840e-01   2.5047644e-01
   2.8146666e+00   4.8434531e-02   5.3489149e-01  -1.8584015e+00   3.8359497e-01  -9.2251494e-01  -7.5780544e-01  -1.8005879e+00  -1.1502609e+00  -1.3683469e+00   1.4922077e+00  -2.2429568e+00  -2.3772597e-02  -2.0992489e+00   3.4868378e-01  -2.6073435e-01   5.6972034e+00   2.2684632e+00   3.7990843e+00   1.3239555e+00   3.6054162e+00  -4.7296529e-01  -5.5323470e-01  -2.8155865e+00   5.8119313e+00  -3.4739344e+00   9.6939347e-01   6.2149828e-01   1.8279705e+00   5.5706841e-01   1.9317683e+00  -2.3367593e+00   4.3013366e+00  -2.7688042e+00  -8.8685261e-01  -7.6081182e+00   1.1007403e-01  -6.4404385e-01  -1.8274672e-01  -2.9762857e-01  -2.3602907e+00  -5.5109781e+00  -8.0695673e-01  -8.2728820e-01  -2.6020764e+00   1.9587691e-02  -2.0283791e+00  -1.4826953e-01  -9.3912042e-01   3.3078615e-01  -2.5863514e-01  -9.8223230e-01  -7.0957123e+00   2.7308095e+00  -7.5088153e+00  -4.6367839e-01   5.1661356e+00   2.0397853e+00   9.1268637e+00   1.0159460e+00   8.7506905e+00   3.2687992e+00   7.5750527e+00   1.3237264e+00   9.0253947e+00  -2.1651761e+00   4.2186814e+00   7.6614625e-01   7.6177475e-01   2.9582357e+00  -3.5611034e-01  -2.8367644e+00   1.0881111e-01  -1.3715654e+00   6.5452261e-02  -1.8385595e+00  -4.5489027e-01  -8.5197277e+00   7.7420530e+00   2.1602633e+00  -1.3439707e+00  -6.0192270e-01  -6.4820416e-01  -2.0677902e+00  -3.3662961e+00  -2.3614333e+00   3.3416987e-01  -2.3594640e-01  -6.7160563e-02   3.5964735e-01
   2.9224386e+00  -1.8787918e-01   7.2117320e-01  -1.8588714e+00   4.9920612e-01  -3.8672857e-01  -4.3684128e-01  -1.6732167e+00  -6.8718217e-01  -1.1654911e+00   1.6636112e+00  -2.3110328e+00  -3.0246927e-02  -2.1378063e+00   4.3683392e-01  -5.2695700e-02   6.1864762e+00   1.8026189e+00   3.8871488e+00   1.2764992e+00   3.5846222e+00   6.1725222e-01  -3.3975523e-01  -2.2447542e+00   5.6783532e+00  -2.5195272e+00   1.0203373e+00   9.5895099e-01   2.3226148e+00   5.3542426e-01   2.5394068e+00  -1.5543906e+00   4.8197240e+00  -2.7086361e+00   1.0094222e+00  -7.0651669e+00  -7.1165773e-02  -1.2308207e+00  -4.1226649e-01  -8.3793641e-01  -1.8224009e+00  -4.7580332e+00  -2.5475149e+00  -1.0616841e+00  -2.5690464e+00   1.0363688e-01  -2.7252862e+00  -3.0444079e-01  -1.7063968e+00   5.3016541e-01  -9.5386641e-01  -9.1446372e-01  -8.1944140e+00   3.1287277e+00  -7.4861804e+00   9.6921559e-02   5.2055398e+00   1.7112593e+00   8.8981509e+00   5.8908958e-01   9.2186515e+00   2.4436387e+00   7.7872772e+00   5.8183253e-01   9.8156580e+00  -2.4105453e+00   3.7923485e+00  -3.7693146e-01   8.1418469e-01   2.9020154e+00  -6.2340838e-02  -1.9244510e+00   1.0823638e+00  -1.1501846e+00   5.2382777e-01  -7.8164906e-01  -9.1114583e-01  -8.6810572e+00   8.8323868e+00   1.2030730e+00  -2.3552324e-01  -8.9076950e-01  -2.8061608e-01  -1.6407064e+00  -3.2216390e+00  -2.0390601e+00   8.9259285e-02  -2.3173652e-01  -1.1643019e-01   3.7868025e-01
   3.5806453e+00  -3.4187206e-01   9.2188720e-01  -1.9899489e+00   6.9936309e-01  -4.6211602e-01   5.2617448e-02  -1.6382851e+00  -3.5275768e-01  -1.2024261e+00   2.3425118e+00  -2.2214225e+00   2.6849523e-01  -2.3601324e+00   7.8880468e-01   1.3630907e-01   7.1845682e+00   1.6128368e+00   4.1502134e+00   9.8299117e-01   4.0796924e+00   9.0079203e-01  -4.3319293e-01  -1.6000251e+00   5.6638894e+00  -1.7303000e+00   1.1401437e+00   9.9935051e-01   2.4013502e+00   1.1782845e+00   2.9919711e+00  -4.6669330e-01   5.0923369e+00  -2.8981560e+00   2.5344424e+00  -6.6286605e+00  -1.5265088e-01  -1.6723952e+00  -2.0943401e-01  -1.8255157e+00  -2.0499712e+00  -4.3023627e+00  -1.9445999e+00  -1.4729436e+00  -8.3667543e-01   1.3385055e-01  -2.3997092e+00  -3.3246226e-01  -1.4891289e+00  -5.2809191e-04  -2.7780538e-01  -1.4608881e+00  -7.8729622e+00   3.4628676e+00  -7.1136386e+00   8.0207263e-03   5.8955273e+00   1.3494129e+00   8.9895999e+00  -4.1252273e-01   9.7754633e+00   1.2573398e+00   8.1078592e+00   1.6049920e-01   9.7932791e+00  -3.8095771e+00   3.8172626e+00  -1.7257271e+00   1.8225814e+00   2.5789847e+00  -1.8231318e-01  -1.3114916e+00   1.3244342e+00  -7.1574243e-01   8.3262565e-01  -2.7865095e-01  -2.7617951e+00  -8.4529874e+00   1.0423385e+01   7.0357148e-01   1.8814912e+00  -8.9482357e-01  -3.1242421e-01  -8.3729694e-01  -2.6254778e+00  -2.3601231e+00  -9.2367272e-01  -3.1182407e-01  -5.2711666e-01   5.4245642e-01
   4.1305454e+00  -5.2619966e-01   1.1567017e+00  -2.0006347e+00   9.4922303e-01  -2.9664968e-01   5.2009612e-01  -1.3380406e+00   1.6224440e-01  -1.0347249e+00   2.9962661e+00  -1.8580108e+00   5.9596146e-01  -2.1592517e+00   8.6287690e-01   6.8146832e-01   6.9391739e+00   1.1666465e+00   4.2675690e+00   5.6990233e-01   4.3315567e+00   1.2919090e+00  -9.5045815e-02  -8.9764021e-01   5.3905182e+00  -7.4599060e-01   1.2207188e+00   1.0513471e+00   2.0826440e+00   1.1430257e+00   3.6451626e+00   7.3857866e-01   5.0762419e+00  -2.8503414e+00   2.6375970e+00  -6.8250554e+00  -1.7238288e-01  -2.9125170e+00   2.2964482e-01  -2.5813936e+00  -1.8367361e+00  -4.4501796e+00  -1.7858494e+00  -1.9861119e+00  -9.9980217e-02  -8.2323835e-01  -1.4902916e+00  -5.0183714e-01  -8.1404813e-01  -9.1127462e-01   3.5393305e-01  -2.2652562e+00  -6.0344199e+00   3.4609741e+00  -6.0414474e+00  -1.0427568e-01   6.2921962e+00   1.0131664e+00   9.5098992e+00  -1.4296653e+00   1.0084352e+01   3.0745389e-01   7.4466441e+00  -2.7280270e-01   9.6005355e+00  -4.4709725e+00   3.3277719e+00  -3.4470244e+00   2.4731404e+00   1.8300478e+00   3.6077487e-01  -5.0674951e-01   1.7243228e+00  -1.0128632e+00   1.3736020e+00   1.7812494e-01  -3.1598194e+00  -7.7477266e+00   1.0305524e+01  -4.6206327e-01   2.5286743e+00  -1.3736577e+00  -2.0456981e-01   6.8252092e-02  -2.4628012e+00  -2.6540849e+00  -1.1396885e+00  -2.8137007e-01  -7.7221905e-01   4.1062921e-01
   4.7707128e+00  -6.6326404e-01   1.1769941e+00  -1.7793498e+00   1.3350424e+00   2.5289315e-01   3.0012928e-01  -1.2974708e+00   5.7853945e-01  -1.1995063e+00   2.8921186e+00  -2.0398141e+00   1.3698761e-01  -1.9490022e+00   7.3846921e-01   8.8792047e-01   7.3217580e+00   8.4695758e-01   4.1438490e+00   3.4231988e-01   4.3421133e+00   1.8824342e+00  -3.7041905e-01  -5.6047969e-01   4.9895676e+00  -2.5819237e-01   1.6540069e+00   1.3207887e+00   2.2117245e+00   7.0950058e-01   3.2576227e+00   7.6386491e-01   5.1428936e+00  -2.7684659e+00   1.9177174e+00  -7.3837523e+00  -1.1767693e-01  -3.2927688e+00  -1.4609662e-02  -2.2641020e+00  -1.9099678e+00  -4.6178289e+00  -2.9049439e+00  -1.4072288e+00  -5.7090479e-01  -7.8753755e-01  -1.5530235e+00   3.3098336e-01  -1.8703999e+00  -7.7265608e-01  -6.9937020e-01  -2.3872256e+00  -6.1765458e+00   3.8106317e+00  -5.8986690e+00   5.8451969e-01   7.4713097e+00   1.3888354e+00   1.0174956e+01  -1.6739204e+00   1.1075325e+01   6.5061311e-02   7.0738103e+00  -5.3810416e-01   1.0044076e+01  -4.6113452e+00   2.7045618e+00  -4.2733051e+00   2.4446013e+00   1.5591902e+00   2.2497087e-01   3.7815896e-01   1.5304820e+00  -1.4268662e+00   1.2977930e+00   5.8414211e-01  -3.4764935e+00  -7.7582849e+00   1.1384517e+01  -1.6875713e+00   2.3044232e+00  -1.6897877e+00  -3.8389515e-01   2.8503502e-01  -2.9306101e+00  -2.5156435e+00  -1.0836742e+00   2.3810878e-02  -1.0252162e+00   4.2325010e-01
   4.3716433e+00  -4.5923570e-01   1.0134434e+00  -1.5010087e+00   1.4531621e+00   6.9688966e-01   5.4252753e-01  -1.2774708e+00   1.0572330e+00  -9.3166217e-01   2.8506329e+00  -2.1112198e+00   3.4265641e-01  -2.1097913e+00   9.9823106e-01   8.8651222e-01   6.6670688e+00   5.9775568e-01   3.4564375e+00   1.8419226e-01   3.9214997e+00   2.4978185e+00  -6.3348587e-01   8.7812316e-02   3.8336302e+00   5.2101312e-01   1.7700090e+00   1.5484663e+00   2.3894938e+00   8.9442151e-01   2.9629002e+00   1.5992620e+00   4.2324974e+00  -2.3039232e+00   1.9767532e+00  -5.7239617e+00  -6.5998595e-01  -2.4381684e+00  -5.9478263e-01  -1.7353001e+00  -1.6956394e+00  -3.6686243e+00  -4.2670356e+00  -1.3698180e-01  -1.4919215e-01   6.2111069e-01  -3.8442861e+00   1.6156942e+00  -2.1154971e+00   5.3405499e-01  -8.6109228e-01  -1.8161554e+00  -7.4695395e+00   4.4165503e+00  -6.5909751e+00   2.1768164e+00   7.0173465e+00   1.8578319e+00   9.1270182e+00  -9.3810341e-01   9.9527185e+00   9.2117840e-02   6.1737961e+00  -2.2149743e-01   8.6973131e+00  -4.3602934e+00   2.1621994e+00  -3.8460704e+00   2.1848825e+00   1.6143594e+00  -5.2139021e-01   1.6061352e+00   1.3967340e+00  -9.1836844e-01   1.2489430e+00   1.6861415e+00  -4.4922827e+00  -6.3659806e+00   1.0684188e+01  -2.0780610e+00   2.8282553e+00  -1.1312700e+00  -1.8032321e-01   6.8271939e-01  -2.3638133e+00  -1.8595755e+00  -1.5290766e+00  -1.3425083e-01  -1.4505776e+00   6.5364926e-01
   3.3927671e+00  -2.6391920e-01   7.9644142e-01  -9.1856711e-01   1.6169516e+00   1.5508287e+00   5.7073902e-01  -1.1926448e+00   1.4972276e+00  -4.6788201e-01   2.1217225e+00  -2.4767273e+00   3.6556651e-01  -2.1496434e+00   1.0579954e+00   7.6667589e-01   5.4091789e+00   3.1179008e-01   2.5430955e+00   2.3755146e-01   2.9142362e+00   3.3804916e+00  -9.3060434e-01   6.4069271e-01   2.4279656e+00   1.0787917e+00   1.8319242e+00   1.9427500e+00   2.9188057e+00   6.5191972e-01   2.3974091e+00   1.8351981e+00   3.1502951e+00  -1.4996414e+00   2.7131946e+00  -2.9419863e+00  -9.1363677e-01  -4.8631625e-01  -1.6543383e+00  -5.4273150e-01  -1.2533609e+00  -2.8838520e+00  -6.9446264e+00   1.7191449e+00  -1.7536487e-01   2.5509562e+00  -7.7705469e+00   3.3936838e+00  -3.1691526e+00   2.4717818e+00  -2.0767975e+00  -6.3581733e-01  -1.0819655e+01   5.0454616e+00  -8.1280586e+00   4.3925166e+00   5.7499694e+00   2.5130873e+00   7.3932398e+00   3.9771117e-01   7.9774291e+00   3.2653505e-01   4.5898866e+00   1.5120657e-02   6.9542337e+00  -3.4491471e+00   1.2684943e+00  -2.7624512e+00   1.1680808e+00   1.8786841e+00  -1.3679387e+00   2.7825882e+00   1.3406258e+00  -6.7046126e-01   1.1575904e+00   2.6993601e+00  -4.8604120e+00  -4.9830896e+00   9.3719211e+00  -2.1656445e+00   2.7208855e+00  -5.6864970e-01   3.4197621e-01   5.7538935e-01  -2.0776664e+00  -1.0098332e+00  -1.8259822e+00  -1.7184218e-01  -1.6779953e+00   7.8984032e-01
   3.8901715e+00  -9.3765067e-02   8.8655767e-01  -6.4257478e-01   1.8026637e+00   1.6433206e+00   7.0550572e-01  -1.0971368e+00   1.7708840e+00  -4.7537197e-01   2.4111185e+00  -2.1858240e+00   5.2723298e-01  -1.8449296e+00   1.0322069e+00   1.0060218e+00   5.0697712e+00   1.6897586e-01   2.3103824e+00  -4.0106938e-02   2.5472992e+00   3.1531680e+00  -1.0631739e+00   9.8419052e-01   1.5478577e+00   1.2955484e+00   2.0442686e+00   1.8660472e+00   2.6361330e+00   3.4003356e-01   2.0031170e+00   2.1459238e+00   2.4613732e+00  -1.3611335e+00   1.0985560e+00  -3.1352436e+00  -9.7259070e-01  -7.3817862e-01  -1.4636721e+00  -4.7493484e-01  -1.4269133e+00  -3.3004293e+00  -6.8079610e+00   2.2841298e+00   1.4416573e-01   2.5796121e+00  -7.1194067e+00   4.0794057e+00  -2.7034639e+00   2.5486256e+00  -1.6825767e+00  -8.2716027e-01  -9.1623648e+00   5.0100860e+00  -6.9805649e+00   4.4825366e+00   6.4433321e+00   2.9186707e+00   7.6452760e+00   3.4072395e-01   7.6336304e+00   2.5396699e-01   3.5596819e+00   3.7665188e-01   5.5698841e+00  -3.3993984e+00   7.3520304e-01  -3.2287071e+00   1.4764004e+00   1.3883833e+00  -1.6793717e+00   3.2168942e+00   7.8292995e-01  -1.1272157e+00   9.8441727e-01   2.6689601e+00  -5.2125363e+00  -4.2166160e+00   9.0262461e+00  -2.7222113e+00   2.7891891e+00  -2.8631592e-01   2.7675886e-01   1.1137031e+00  -1.8216502e+00  -9.4178215e-01  -1.5997365e+00  -1.1237232e-01  -1.9510576e+00   7.6546681e-01
   4.3707365e+00  -3.1010795e-01   1.0537016e+00  -6.1355372e-01   1.8015030e+00   1.3751032e+00   6.2243647e-01  -1.0854608e+00   1.6262073e+00  -8.6308075e-01   2.4044047e+00  -2.0067334e+00   2.8770722e-01  -1.5578636e+00   8.0976245e-01   1.0124480e+00   5.4368972e+00   5.2546546e-02   2.3480541e+00  -2.5726276e-02   2.3127375e+00   2.5872653e+00  -1.0234783e+00   1.1678137e+00   1.9829563e+00   1.3540836e+00   2.0297696e+00   1.6355923e+00   2.0466644e+00  -1.4246198e-02   1.7318051e+00   1.8056317e+00   2.5881511e+00  -1.3320793e+00   2.0217187e+00  -3.1620841e+00  -6.7446110e-01  -1.2611764e+00  -5.7168257e-01  -9.4729440e-01  -2.4234137e+00  -3.7123763e+00  -5.9620977e+00   2.0422978e+00   1.4075604e+00   2.1229549e+00  -3.6007045e+00   3.7293416e+00  -2.5677487e+00   1.6742788e+00  -1.5760082e+00  -1.3395982e+00  -6.8967018e+00   4.0917561e+00  -3.8969225e+00   2.9196212e+00   7.1967375e+00   2.6665443e+00   7.3156584e+00  -1.0709504e+00   7.7545579e+00  -1.1018939e+00   3.0877273e+00  -2.0774834e-01   5.3886704e+00  -3.8357141e+00   4.0093160e-01  -4.3560619e+00   2.1937191e+00   1.1435255e+00  -1.6653659e+00   2.7740268e+00   2.1256760e-01  -1.5698048e+00   4.7605195e-01   1.8006483e+00  -5.5855602e+00  -4.1351495e+00   9.6307576e+00  -2.9549729e+00   3.2992090e+00  -4.4546911e-01  -1.1116186e-01   1.4792940e+00  -1.5707913e+00  -1.2114870e+00  -1.2675907e+00   3.1347547e-01  -2.0183016e+00   6.0259972e-01
   5.1399445e+00  -2.2206908e-01   1.3241893e+00  -3.4809315e-01   1.9912143e+00   1.2280708e+00   6.5146951e-01  -1.0124900e+00   1.6947182e+00  -1.0737850e+00   2.7075528e+00  -1.4976143e+00   3.0752697e-01  -1.0551840e+00   5.9378822e-01   1.3178040e+00   5.2707147e+00   4.4183604e-02   2.3760928e+00  -1.9566514e-01   2.2361620e+00   2.0322470e+00  -8.5264597e-01   1.3511383e+00   1.6541104e+00   1.5758228e+00   2.3139890e+00   1.4504519e+00   1.4045505e+00  -5.0682575e-01   1.5275315e+00   1.8576719e+00   1.9594332e+00  -1.3002206e+00   5.9985910e-01  -3.8298549e+00  -5.6300605e-01  -2.2126171e+00   2.1554641e-01  -1.4130792e+00  -2.8661702e+00  -4.6551077e+00  -4.8906538e+00   2.0804716e+00   2.4582253e+00   1.2682872e+00  -1.0242240e+00   3.6185441e+00  -9.6439197e-01   8.5368876e-01  -4.5388647e-01  -2.0928962e+00  -3.3321022e+00   3.5100074e+00  -1.3592935e+00   1.7670071e+00   8.2599558e+00   2.7652458e+00   8.0439600e+00  -1.8868776e+00   7.5066992e+00  -1.5781879e+00   2.0013871e+00  -9.2719781e-02   4.1376262e+00  -3.9903550e+00  -2.5667995e-02  -5.3970372e+00   2.8343210e+00   3.1796242e-01  -1.5039653e+00   2.5032139e+00  -4.4819656e-01  -2.4402719e+00   2.8599807e-01   8.3825755e-01  -5.3426200e+00  -3.8238784e+00   9.1066778e+00  -3.0976470e+00   3.0429534e+00  -3.6899827e-01  -2.6114710e-01   2.2167435e+00  -1.3404393e+00  -1.4415912e+00  -4.0433519e-01   6.2486136e-01  -2.1192317e+00   3.8899764e-01
   4.6994529e+00  -3.1028472e-01   1.0944355e+00   3.9868520e-02   1.9967070e+00   1.3979910e+00   2.5462004e-02  -9.9230435e-01   1.5015634e+00  -1.4299636e+00   1.7956611e+00  -1.7989013e+00  -2.9671031e-01  -6.9355520e-01   7.0546719e-02   1.0279925e+00   4.3080225e+00   2.1761026e-01   1.9766323e+00  -3.9736749e-02   1.3922972e+00   1.6667364e+00  -1.0247857e+00   1.3063177e+00   1.6412303e+00   1.1938740e+00   2.2349455e+00   1.2633225e+00   8.1085448e-01  -1.1526158e+00   5.6739725e-01   7.0060652e-01   1.6547956e+00  -8.2829627e-01   8.3627723e-01  -2.7155539e+00  -6.4986949e-01  -1.0922448e+00   1.6460608e-01  -2.9712417e-01  -3.9773701e+00  -5.3891971e+00  -5.7966176e+00   2.8216363e+00   2.0886474e+00   1.5428765e+00   6.4468025e-02   4.2414557e+00  -1.9965206e+00   9.5556731e-01  -1.7780032e+00  -1.8902539e+00  -3.4290900e+00   2.3921509e+00   3.1863951e-02   1.3426888e+00   7.9217415e+00   3.1976792e+00   7.2384928e+00  -2.0554833e+00   6.8140702e+00  -1.7597256e+00   9.3484840e-01  -2.7168425e-01   4.0612737e+00  -2.9786986e+00  -4.9458469e-01  -4.7823742e+00   2.2747757e+00   6.1997917e-01  -1.9720708e+00   2.0776349e+00  -1.2971966e+00  -3.0035346e+00  -3.8544207e-01  -1.4736694e-01  -5.1118147e+00  -3.5825376e+00   7.6825873e+00  -2.4812504e+00   1.2355033e+00  -1.3929749e-01  -6.9426343e-01   1.7749270e+00  -2.0923168e+00  -1.1748293e+00  -5.3568623e-02   1.2022235e+00  -2.2692872e+00   2.4148057e-01
   4.3321551e+00  -4.2519390e-02   1.4960221e+00   6.8887834e-01   2.3388361e+00   1.7070522e+00   3.5832457e-01  -9.9518920e-01   1.5363403e+00  -8.2600632e-01   1.3483081e+00  -1.6654908e+00  -7.6166794e-02  -5.7665187e-01   1.8714777e-01   7.9070720e-01   4.8822807e+00   4.4093166e-01   2.1969866e+00   6.1122705e-01   8.3023590e-01   1.7257116e+00  -1.0940881e+00   1.1756396e+00   5.2855156e-01   1.2265038e+00   2.7910280e+00   1.6109878e+00   1.8741535e+00  -1.2534575e+00   3.5297923e-01   2.0530208e-01   1.4967614e+00  -1.6185682e-01   3.2342279e+00  -4.4700695e-01   4.2452750e-01   3.4134525e-01  -1.8618088e-01  -7.8992215e-01  -3.4109501e+00  -5.3201646e+00  -5.6687678e+00   3.7257943e+00   4.8767836e+00   2.9392047e+00  -2.0117269e+00   4.3844751e+00  -1.0671114e+00   1.9530699e+00  -1.0930024e+00  -9.7666831e-01  -5.7096826e+00   2.9819199e+00  -7.3731338e-01   1.4837698e+00   7.0652425e+00   3.1112111e+00   5.5437654e+00  -1.4536790e+00   4.1785910e+00  -2.2320578e+00  -3.4976340e-01  -2.3402188e-01   8.3620924e-01  -3.0881413e+00  -6.2924207e-01  -4.3193943e+00   2.2278332e+00   1.5477638e-01  -2.0942304e+00   1.2758787e+00  -1.3362137e+00  -2.8787825e+00  -7.7880030e-01  -1.1783180e+00  -4.7105191e+00  -3.7472697e+00   8.8176949e+00  -1.7723220e+00   3.3943672e+00   4.7940658e-01   4.0121654e-01   1.7076285e+00  -6.3391856e-01  -1.2879811e+00   1.7608267e-01   1.2035608e+00  -1.9281345e+00   1.6558218e-01
   3.7023899e+00   1.7050966e-01   1.0187607e+00   7.9589093e-01   2.3020458e+00   1.5172528e+00  -1.5866042e-02  -1.1450447e+00   1.3826485e+00  -9.7753599e-01   7.9567078e-01  -1.7112331e+00  -1.7195952e-01  -7.0126440e-01   1.2858123e-01   3.6011429e-01   4.1172415e+00   1.0614340e+00   1.4386621e+00   6.1439450e-01   3.6923437e-01   1.0931157e+00  -1.4931435e+00   9.9460814e-01   7.7009410e-02   1.1403620e+00   2.6561604e+00   1.5225846e+00   1.5863099e+00  -8.1496045e-01  -6.6092841e-01  -3.1658932e-01   4.2188741e-01   5.6045711e-01   1.8189140e+00   7.2409830e-01   1.5025054e-01   2.1370276e+00  -5.6293176e-01   4.8722072e-01  -4.3026301e+00  -4.9264550e+00  -5.6105599e+00   5.0159937e+00   4.5750234e+00   4.0245611e+00  -3.4945371e+00   5.6364703e+00  -1.7379476e+00   2.7335290e+00  -1.4491893e+00  -2.1290596e-01  -6.4773612e+00   2.6398740e+00  -1.0715277e+00   2.2115213e+00   6.3797514e+00   3.6989274e+00   4.0974636e+00  -6.5964085e-01   2.6807866e+00  -1.7453973e+00  -1.3354788e+00   4.9228801e-01  -6.5640780e-01  -2.3245032e+00  -9.5055672e-01  -2.7962540e+00   1.5838026e+00   1.8604569e-01  -2.7522547e+00   9.4921121e-01  -2.3484966e+00  -2.1237909e+00  -1.1884370e+00  -1.7793550e+00  -5.2226549e+00  -2.3800807e+00   8.0027238e+00  -8.4568586e-01   3.0816336e+00   1.1085226e+00   2.0913792e-01   1.2150830e+00  -3.9218230e-01  -1.0926524e+00  -2.3457957e-01   9.6643786e-01  -2.3461325e+00   3.2691793e-01
   3.4410398e+00   2.3331630e-01   1.0675260e+00   1.0295876e+00   2.1630093e+00   1.4842174e+00  -2.8561253e-01  -1.2052892e+00   1.1611077e+00  -1.1676762e+00   2.4701542e-01  -1.4485487e+00  -4.7564673e-01  -3.6370620e-01  -2.4820029e-01   1.3955502e-01   4.0086860e+00   1.4143301e+00   1.3023432e+00   8.9885977e-01  -2.6423563e-01   8.0106054e-01  -1.2363666e+00   7.4594515e-01   4.0885081e-03   1.0855517e+00   2.5841315e+00   1.4506998e+00   1.4302624e+00  -1.2890245e+00  -1.0705028e+00  -1.2140629e+00   2.0750297e-01   9.3498312e-01   1.6795490e+00   9.3175709e-01   5.8885062e-02   2.2355581e+00  -2.1294710e-01   5.9499273e-01  -4.5885792e+00  -5.0175687e+00  -5.5371634e+00   5.1117931e+00   4.7871650e+00   4.0185680e+00  -1.8247128e+00   5.2539287e+00  -1.2922740e+00   2.7394511e+00  -1.5283312e+00   5.2683285e-02  -5.4496850e+00   1.7756290e+00   9.1487871e-01   1.1845612e+00   6.1176041e+00   3.7085313e+00   3.1153129e+00  -8.7332855e-01   1.5229673e+00  -1.9466092e+00  -1.9608550e+00   4.7986357e-01  -1.4920819e+00  -1.4058482e+00  -1.2666166e+00  -2.6524871e+00   1.3689209e+00   2.4402016e-01  -2.5565852e+00   6.7011364e-02  -2.5499441e+00  -2.3457682e+00  -1.5601387e+00  -2.8796838e+00  -4.3683751e+00  -2.5483252e+00   7.7464763e+00  -1.6558315e-01   2.9733490e+00   1.4755404e+00   3.1791245e-01   9.9798357e-01  -1.2808189e-02  -8.1274868e-01   6.8517490e-01   1.0969341e+00  -2.1254768e+00   1.0291778e-01
   4.2666919e+00   3.1617907e-01   1.1957672e+00   1.2562880e+00   2.1502154e+00   1.1212536e+00  -7.3814119e-01  -1.2614345e+00   8.4384501e-01  -1.8220730e+00   2.4888213e-01  -1.0683280e+00  -9.0852033e-01   2.7285290e-01  -7.9256348e-01   1.3562525e-01   4.2964715e+00   1.8874964e+00   1.5267968e+00   8.2953845e-01  -4.3468497e-01  -2.0015550e-01  -1.1197405e+00   3.6755193e-01   3.0189218e-01   6.3160759e-01   2.7197683e+00   1.0062425e+00   5.6693397e-01  -1.7745619e+00  -1.6669793e+00  -2.1837729e+00  -3.6481669e-02   6.0966060e-01  -6.7955954e-01  -7.4811727e-01  -1.2969715e-01   1.4260715e+00   3.5618745e-01   4.5581859e-01  -5.5869278e+00  -6.2871213e+00  -4.8130970e+00   4.6112596e+00   3.9754613e+00   2.7210708e+00   1.5800951e+00   4.5280924e+00  -5.6063869e-01   1.8126658e+00  -1.2286898e+00  -5.2180422e-01  -1.6451193e+00   5.9133573e-01   3.8025852e+00  -7.2128259e-01   7.5003135e+00   3.8754436e+00   4.4045511e+00  -1.4609429e+00   2.1882277e+00  -1.6847606e+00  -1.8980300e+00   6.8039617e-01  -1.1964359e+00  -7.0636206e-01  -1.3631016e+00  -3.1235168e+00   1.6336093e+00  -2.7709298e-01  -2.4384113e+00  -1.0882269e+00  -3.3032804e+00  -3.1412959e+00  -1.8694616e+00  -4.4167549e+00  -3.8647356e+00  -3.5739359e+00   7.4315278e+00   7.5170097e-01   1.4910058e+00   1.7795977e+00  -2.5450875e-01   1.1791913e+00  -6.6661470e-01  -7.8766455e-01   1.7345863e+00   1.5542300e+00  -2.0753335e+00  -6.9778320e-03
   4.9190516e+00  -1.2679639e-01   1.4848079e+00   9.6318423e-01   2.1695405e+00   4.3416517e-01  -9.6639784e-01  -1.3395125e+00   4.0895553e-01  -2.3784354e+00   2.7392726e-01  -6.5029576e-01  -1.2740500e+00   4.4686075e-01  -1.0278201e+00  -3.9445621e-02   5.8163973e+00   2.2865636e+00   2.1739252e+00   1.0177886e+00   2.4741611e-01  -1.0893337e+00  -6.3759450e-01  -1.1865337e-01   1.7648034e+00   8.6213524e-01   2.7800441e+00   8.2699049e-01   1.6964200e-01  -1.6912016e+00  -1.3904434e+00  -3.0265332e+00   8.9579787e-01   5.9412993e-01   5.0299447e-01  -1.7488169e+00   4.6964235e-01   2.0260704e-01   1.5352934e+00  -7.5732958e-01  -6.2874218e+00  -6.7656797e+00  -2.3779712e+00   3.0801987e+00   4.9297137e+00   8.7617969e-01   5.7475098e+00   2.7789826e+00  -5.5548379e-02  -4.4700764e-01  -6.2914739e-01  -1.3802749e+00   1.0417692e+00  -7.8429538e-01   6.6281330e+00  -3.5010802e+00   8.2907479e+00   2.8460562e+00   4.2572083e+00  -3.5843442e+00   2.7854659e+00  -3.2504364e+00  -1.3693431e+00  -3.5924100e-01  -3.8483692e-01  -1.4973750e+00  -1.2386508e+00  -4.5243087e+00   2.5152718e+00  -1.0224152e+00  -1.2004224e+00  -2.9409083e+00  -3.3760165e+00  -3.1942455e+00  -2.0303786e+00  -6.6583681e+00  -3.0557017e+00  -4.2669039e+00   9.7743372e+00   9.7553618e-01   2.7992032e+00   1.1342953e+00  -4.1243678e-01   1.1541033e+00  -3.8146443e-01  -1.6675817e+00   2.0647049e+00   1.7859138e+00  -1.8311840e+00  -3.0092096e-01
   4.8715383e+00   4.9825438e-02   1.2964344e+00   1.1113542e+00   2.1384266e+00   2.5657086e-01  -1.3317300e+00  -1.5234895e+00   2.7695593e-01  -2.7335314e+00  -5.2543615e-02  -4.3977776e-01  -1.6168863e+00   5.2657681e-01  -1.1576274e+00  -3.4525408e-01   6.1199874e+00   2.9776097e+00   1.9723067e+00   1.0500575e+00   3.3577795e-01  -1.4232654e+00  -7.0342060e-01  -4.6548058e-01   1.5941145e+00   9.6336263e-01   2.9358723e+00   7.6371073e-01  -3.8533033e-02  -1.3961838e+00  -2.0973097e+00  -3.6976543e+00   4.7193664e-01   7.9430269e-01  -1.5401785e+00  -2.2342897e+00  -2.2221578e-02   5.1658789e-01   1.3011211e+00  -2.8675167e-01  -6.6352222e+00  -6.3676323e+00  -1.8949774e+00   3.3381825e+00   4.1027212e+00   9.5491027e-01   5.7597221e+00   2.7854308e+00   1.1475511e-01  -2.5709056e-01  -5.2006517e-01  -1.0493915e+00   1.9324530e+00  -1.0282048e+00   6.7949221e+00  -3.5950292e+00   8.4867185e+00   3.0984144e+00   4.0004328e+00  -3.1376613e+00   2.3964984e+00  -2.5043227e+00  -1.1967743e+00   1.9445350e-01  -6.7082508e-01  -7.0600533e-01  -1.3073390e+00  -3.7508368e+00   2.2104776e+00  -1.0786238e+00  -1.2509049e+00  -3.5629317e+00  -3.8414061e+00  -2.6673191e+00  -2.2074266e+00  -7.4641118e+00  -2.9043957e+00  -4.4508533e+00   9.9211756e+00   1.9025843e+00   2.4013734e+00   1.6757550e+00  -6.7269438e-01   9.1550966e-01  -3.6118035e-01  -1.2830056e+00   2.3080432e+00   1.6758776e+00  -1.9185838e+00  -1.2732132e-01
   3.7703136e+00   2.3334580e-01   1.0289662e+00   1.6513468e+00   2.3055938e+00   9.4137142e-01  -1.8674962e+00  -1.5574139e+00   4.0827460e-01  -2.5251551e+00  -1.2347481e+00  -6.6343109e-01  -2.0357408e+00   5.2143169e-01  -1.3974773e+00  -7.5289220e-01   5.4720455e+00   3.0301047e+00   1.2888281e+00   1.1089887e+00  -1.5126271e-02  -6.7235496e-01  -7.4465091e-01  -7.4866046e-01   8.7924983e-01   1.2141118e+00   3.0195488e+00   1.1927081e+00   5.0266441e-01  -1.7196813e+00  -2.5904813e+00  -4.3930743e+00  -7.6236000e-01   1.1126307e+00  -2.9252120e+00  -9.5490847e-01  -7.8046953e-01   2.1122243e+00   1.1832491e-01   8.0765983e-01  -5.6789262e+00  -5.8564428e+00  -3.5711715e+00   4.3560418e+00   2.6444758e+00   1.6632654e+00   2.0425528e+00   3.4741128e+00  -2.7489472e-01   7.4110759e-01  -1.5426853e+00  -8.4815397e-03  -1.0888292e+00  -1.0386998e+00   4.9059485e+00  -2.3491620e+00   7.1758041e+00   3.2624607e+00   2.8481939e+00  -1.7302151e+00   8.6924103e-01  -1.4855655e+00  -1.6392131e+00   1.9693074e-01  -1.5944740e+00   9.4819810e-01  -1.5402433e+00  -2.0035380e+00   7.5486428e-01  -1.0952204e+00  -1.3271763e+00  -3.4471443e+00  -3.3847326e+00  -2.4606663e+00  -1.8555205e+00  -7.5710108e+00  -1.5467474e+00  -4.0087614e+00   9.0619019e+00   2.4766694e+00   1.6708127e+00   1.9599796e+00  -5.3721959e-02  -3.6742669e-02  -4.7397175e-01  -5.6496719e-01   2.4261683e+00   1.4342745e+00  -1.6075722e+00  -1.2153600e-01
   3.4838335e+00   2.7524156e-01   1.1686091e+00   1.6788409e+00   2.3471690e+00   7.0363309e-01  -1.5673418e+00  -1.4858073e+00   2.7415596e-01  -2.2544879e+00  -1.0635222e+00  -2.9734914e-01  -1.6804514e+00   5.5711203e-01  -1.3513695e+00  -8.4416412e-01   5.8478337e+00   3.5106565e+00   1.7794963e+00   1.5079046e+00  -3.1794200e-03  -1.1288282e+00  -2.1358445e-01  -1.0795098e+00   9.0562801e-01   1.3912729e+00   3.2182842e+00   1.1371027e+00   7.1026309e-01  -1.3452864e+00  -2.1293467e+00  -4.5737448e+00   7.3077780e-02   1.6693170e+00  -9.7433460e-01  -8.5320289e-02  -8.9528886e-02   2.1326773e+00  -1.0120998e-01   1.2424021e-01  -5.6017126e+00  -5.8452667e+00  -2.9212403e+00   3.4993440e+00   3.2675670e+00   1.4721369e+00   1.5183110e+00   2.4474938e+00   3.9737197e-01   6.9083837e-01  -7.9746448e-01   3.3492549e-01  -1.1083683e+00  -1.0586455e+00   4.5983215e+00  -3.0211326e+00   6.1748989e+00   2.7315163e+00   2.2327095e+00  -1.6263426e+00  -3.4138663e-01  -1.6019989e+00  -1.7599869e+00   1.8854358e-01  -1.9447567e+00   1.0019504e+00  -1.2565102e+00  -1.8905685e+00   8.2330510e-01  -1.2790290e+00  -6.1498865e-01  -4.8474755e+00  -3.0570749e+00  -2.0689285e+00  -1.7752278e+00  -8.7535845e+00  -1.0962901e+00  -4.5781349e+00   9.2255229e+00   3.2840436e+00   2.6173316e+00   2.1912044e+00   5.7605440e-01  -5.9266918e-03   1.0202147e-01  -8.4706035e-01   2.2702819e+00   1.4092776e+00  -1.4726372e+00  -7.4586396e-02
   3.2989420e+00   4.4975531e-01   1.0179189e+00   1.9711608e+00   2.1825771e+00   8.3601221e-01  -1.9303588e+00  -1.4870505e+00   2.1088198e-01  -2.6774073e+00  -1.4735733e+00  -2.8365267e-01  -2.0315659e+00   7.3389996e-01  -1.7114357e+00  -1.0129905e+00   5.3832402e+00   3.8318921e+00   1.4985778e+00   1.2509910e+00  -3.0519481e-01  -1.1427648e+00   4.0216021e-03  -1.1595751e+00   8.6489833e-01   1.5746707e+00   3.0972842e+00   9.6032382e-01   2.7728307e-01  -1.5253709e+00  -2.4716468e+00  -4.9748759e+00  -3.8840049e-01   1.4305471e+00  -2.5424507e+00  -4.5018539e-01  -9.2945510e-01   2.2190169e+00  -3.9937529e-01   6.3906657e-01  -5.5054713e+00  -5.8529234e+00  -3.8919642e+00   3.0690264e+00   1.1761248e+00   1.0259384e+00   1.3528963e+00   2.0587726e+00   1.7104757e-01   7.9337814e-01  -1.3915295e+00   4.9988257e-01  -3.2970067e-01  -1.6008502e+00   5.2519695e+00  -3.3105878e+00   6.1106901e+00   2.9829797e+00   2.6039245e+00  -1.0694991e+00  -4.5837637e-01  -6.3741712e-01  -1.3313186e+00   4.9110546e-01  -1.0519541e+00   2.2379981e+00  -1.3509924e+00  -1.4056523e+00   2.9097066e-01  -1.0898461e+00  -6.6653928e-01  -5.0407486e+00  -2.9137672e+00  -2.1434789e+00  -1.5843417e+00  -8.7019522e+00  -8.4449952e-01  -5.0803969e+00   8.1121174e+00   4.4157408e+00   1.2404508e+00   2.7813318e+00   3.4413422e-01  -1.5855862e-01  -5.4886844e-01  -1.0339029e-01   2.4881860e+00   1.5822011e+00  -1.4262140e+00   7.7255052e-02
   2.6430041e+00   2.3346726e-01   8.3059186e-01   1.9041782e+00   2.1497835e+00   1.1623442e+00  -2.2757824e+00  -1.5971929e+00   2.7398128e-01  -2.7794810e+00  -2.2072105e+00  -4.1391792e-01  -2.5073033e+00   4.0941210e-01  -1.7034797e+00  -1.3727323e+00   6.0136880e+00   3.7991892e+00   1.1442111e+00   1.3196036e+00  -2.3234294e-02  -4.1743965e-01   2.7939446e-01  -1.3960040e+00   1.1926477e+00   2.4052409e+00   3.1371298e+00   1.4133186e+00   8.8150488e-01  -1.4872879e+00  -2.4669493e+00  -5.4508088e+00  -1.0736045e-01   1.7556416e+00  -2.0913513e+00  -1.5502544e-01  -1.1875974e+00   2.3242103e+00  -9.3067292e-01   9.8832532e-01  -4.5218858e+00  -4.4443428e+00  -4.5471272e+00   2.8719076e+00  -3.8131656e-01   1.0949365e+00  -2.6950554e-01   1.8558443e+00  -1.0950725e+00   9.5930469e-01  -2.5829735e+00   1.2110860e+00  -2.4202499e+00  -1.4758435e+00   4.1721998e+00  -2.6927012e+00   5.3729670e+00   2.5486589e+00   1.3191331e+00  -8.4282528e-01  -7.2112070e-01  -6.2221711e-01  -7.2588113e-01  -8.3556857e-02   3.7290956e-03   2.6941282e+00  -1.5969130e+00  -9.1670491e-01  -4.3135004e-01  -7.8466385e-01   4.6414024e-03  -5.1042906e+00  -2.1326562e+00  -1.4336564e+00  -1.3410559e+00  -8.6317810e+00   1.9072821e-01  -4.9377176e+00   9.6748377e+00   3.9416177e+00   2.1599313e+00   2.4302989e+00   7.2532373e-01  -8.8588703e-01  -3.0850831e-01   3.1941922e-01   2.3085317e+00   1.3253845e+00  -1.1531338e+00   1.6179196e-01
   3.5153090e+00   2.0598386e-01   1.2745708e+00   2.0099789e+00   2.4265428e+00   1.0881090e+00  -2.0075616e+00  -1.5022736e+00   4.1593013e-01  -2.8445506e+00  -1.6733904e+00  -1.7567554e-02  -2.3830233e+00   4.4793114e-01  -1.5807834e+00  -1.1832050e+00   7.4320166e+00   3.5329444e+00   1.6667399e+00   9.8331895e-01   8.5091912e-01  -4.6746853e-01   6.3916361e-01  -1.4380777e+00   1.4276376e+00   3.0723260e+00   3.5838525e+00   1.4846430e+00   1.0514610e+00  -1.3884165e+00  -1.8413549e+00  -5.0073103e+00   6.3461558e-02   9.3945335e-01  -2.4473369e+00  -1.4041815e+00  -8.7193683e-01   9.4553570e-01  -7.7540090e-01  -4.4578253e-01  -3.4188051e+00  -4.5267119e+00  -3.5770795e+00   1.3931600e+00  -6.5414791e-01  -4.4353583e-01  -6.4232109e-02   4.1565310e-01  -1.2061932e-01  -1.8832299e-01  -1.5490884e+00   7.0024736e-01  -8.0190566e-01  -1.1875148e+00   4.4468142e+00  -3.6287731e+00   6.3478204e+00   1.7249161e+00   2.7166400e+00  -1.2795920e+00   1.7847145e-01  -8.1727632e-01   4.0206251e-01  -6.0294858e-01   5.6625556e-01   1.9244098e+00  -1.3237252e+00  -2.1360704e+00   2.3309991e-01  -1.9238441e+00   8.0497042e-01  -5.4377940e+00  -1.4106416e+00  -1.5291754e+00  -7.1308349e-01  -8.7480869e+00   6.3957503e-01  -5.8613030e+00   1.1635667e+01   3.6564693e+00   3.6021959e+00   2.0678226e+00   1.1111314e+00  -4.2028733e-01  -6.4675830e-02   1.8991088e-02   2.1675552e+00   1.3454809e+00  -7.7263104e-01   3.0037475e-01
   3.6775524e+00  -1.4390073e-01   1.1995744e+00   1.6587666e+00   2.4432823e+00   8.7376304e-01  -2.2183208e+00  -1.5028738e+00   3.9221877e-01  -3.2621717e+00  -1.6363477e+00   2.4029414e-02  -2.7163720e+00   1.3624478e-01  -1.5833715e+00  -1.2523675e+00   8.1784737e+00   3.2338489e+00   1.6939220e+00   6.8168242e-01   1.7856878e+00  -5.1226528e-01   9.5925149e-01  -1.5526372e+00   2.3739446e+00   3.6785450e+00   3.6893794e+00   1.5371826e+00   7.8412665e-01  -1.2801093e+00  -1.5748350e+00  -5.0206288e+00   7.1472976e-01   7.2975594e-01  -2.2697291e+00  -2.3362456e+00  -8.4706817e-01  -2.7253612e-01  -4.7226942e-01  -8.3416468e-01  -3.1289935e+00  -3.9895358e+00  -2.3162075e+00   1.9886503e-01  -1.6049847e+00  -1.5880236e+00   1.0552044e+00  -4.1732860e-01  -7.3179650e-01  -1.4735473e+00  -1.7376294e+00   2.3584505e-01   2.1442032e-01  -1.4033824e+00   4.8615105e+00  -4.2583832e+00   6.5576345e+00   9.9230837e-01   2.9199645e+00  -2.1488138e+00   1.1520946e+00  -1.3180706e+00   1.2837975e+00  -1.3673642e+00   2.3770054e+00   1.1483721e+00  -1.1076682e+00  -2.6846815e+00   5.3079088e-01  -1.9736391e+00   1.6247628e+00  -5.6040147e+00  -9.9369112e-01  -1.3638184e+00  -4.6652224e-01  -9.0121158e+00   1.0032248e+00  -5.7055496e+00   1.3057710e+01   2.5986018e+00   4.3530813e+00   1.2554784e+00   8.5179748e-01  -6.2664159e-01  -1.1978174e-01  -3.1236390e-01   1.6790291e+00   1.3578713e+00  -7.0266596e-01   3.8383961e-01
   3.2139960e+00  -2.3990634e-01   8.9964576e-01   1.6318170e+00   2.4271905e+00   9.2939163e-01  -2.2044148e+00  -1.2977443e+00   6.5829365e-01  -3.2418112e+00  -1.4826926e+00   7.7980003e-02  -2.5729084e+00  -2.4645231e-02  -1.4605415e+00  -1.1493572e+00   7.3305703e+00   2.7093508e+00   1.2691086e+00   2.0714435e-01   2.1854848e+00  -3.9145641e-01   1.2024466e+00  -1.2505229e+00   2.3504375e+00   4.2778457e+00   3.6385987e+00   1.4308104e+00   1.3381347e-01  -1.1130677e+00  -1.4416572e+00  -4.3323164e+00   3.6750199e-01   4.6817582e-01  -3.2586171e+00  -2.1162334e+00  -1.4672336e+00  -6.3238911e-01  -1.0690137e+00  -4.6531556e-01  -2.5429548e+00  -3.3521853e+00  -2.7714042e+00  -3.7100286e-01  -3.8122868e+00  -2.3353187e+00  -6.5520770e-02  -5.5587288e-01  -1.0493982e+00  -1.6792579e+00  -1.8182263e+00   2.4841791e-01   9.8996636e-01  -1.3172487e+00   3.9103155e+00  -3.4112004e+00   5.8057053e+00   5.9469622e-01   3.3572699e+00  -1.7032395e+00   1.6212083e+00  -7.4164244e-01   1.7980079e+00  -1.5577917e+00   3.8487321e+00   1.6138419e+00  -1.0912346e+00  -2.2397867e+00   1.4928665e-01  -2.0414988e+00   1.7427695e+00  -4.9145368e+00  -6.6524734e-01  -1.0847504e+00   4.3054348e-02  -8.1582904e+00   1.1531702e+00  -5.0427391e+00   1.1320097e+01   1.9831041e+00   3.1139996e+00   8.8790844e-01   6.8406339e-01  -5.4354786e-01  -8.1289684e-01   8.2898948e-02   1.0116192e+00   1.3223560e+00  -8.0961931e-01   7.1399204e-01
   2.4226783e+00  -1.4324900e-01   1.0190944e+00   1.7850932e+00   2.4285456e+00   1.3031158e+00  -1.5777637e+00  -9.1548513e-01   1.1039876e+00  -2.5309062e+00  -1.4079340e+00   4.7155804e-01  -2.0438741e+00  -1.5744888e-01  -1.2478549e+00  -9.1303680e-01   6.6658731e+00   1.9011053e+00   1.1043067e+00   7.5323726e-03   2.1129879e+00   3.5476823e-01   1.7361900e+00  -8.2711462e-01   1.5825442e+00   5.0475432e+00   3.6093299e+00   1.6450611e+00   3.2830525e-01  -1.2574584e+00  -7.3215314e-01  -3.2826732e+00   1.8066235e-01   2.4139434e-01  -2.7325838e+00  -1.6273900e+00  -1.3296539e+00  -1.1775234e+00  -1.2580559e+00  -1.0108585e+00  -5.6601380e-01  -2.1526161e+00  -2.7951986e+00  -1.1240267e+00  -3.8533871e+00  -2.4365818e+00  -1.5891731e+00  -1.3568379e+00  -1.3235710e-01  -1.3774836e+00  -1.0243071e+00   7.3054424e-01   6.9473407e-01  -5.4476602e-01   3.1802184e+00  -2.6427737e+00   4.1383187e+00  -2.1055852e-01   2.5793474e+00  -1.0468419e+00   2.8146677e-01  -6.6868676e-01   1.7019590e+00  -1.8687263e+00   3.0972506e+00   1.8636242e+00  -9.8164591e-01  -2.3344032e+00  -1.4828312e-02  -2.1967330e+00   2.2672060e+00  -4.0460597e+00   6.0521053e-01  -7.7482467e-01   6.4954910e-01  -6.6602220e+00   1.8744160e+00  -4.5785748e+00   1.0579722e+01   9.2876513e-01   4.3365774e+00   5.3754989e-01   1.5124450e+00  -4.4796969e-01   1.4744709e-01   3.5190365e-01   7.2339237e-01   1.0095335e+00  -2.8275105e-01   7.7854853e-01
   1.6046169e+00  -1.5336737e-01   7.1018698e-01   1.8897942e+00   2.3963674e+00   1.7338046e+00  -1.5580025e+00  -8.5469798e-01   1.3696736e+00  -2.4587049e+00  -1.7693886e+00   3.0825187e-02  -1.9138531e+00  -7.5412282e-01  -9.5356604e-01  -1.0287868e+00   5.9218623e+00   1.3525424e+00   3.4959401e-01  -3.9183411e-01   2.1561290e+00   9.7712071e-01   1.7441216e+00  -3.3334130e-01   1.2658023e+00   5.9118718e+00   3.5124549e+00   1.8638728e+00   5.5297021e-01  -1.0480314e+00  -7.2501783e-01  -2.5983884e+00  -3.3376211e-01   2.0296089e-01  -1.6485320e+00   3.2343073e-01  -1.5785599e+00  -2.1737468e-01  -2.0818676e+00  -2.5947205e-01   6.3715322e-01  -9.0859279e-01  -4.2538324e+00  -9.7693951e-01  -5.3329768e+00  -1.8153297e+00  -5.2652743e+00  -5.8108769e-01  -1.3847415e+00  -6.5253080e-01  -1.8703726e+00   1.3778637e+00  -1.6948329e+00   1.9039002e-01   9.5093119e-01  -7.4870187e-01   2.9605665e+00  -2.5724407e-01   1.9790515e+00  -6.7360323e-02  -3.0940216e-01  -3.0858999e-01   1.8294722e+00  -1.9680523e+00   3.8959506e+00   1.7583270e+00  -1.1895120e+00  -1.4690060e+00  -6.7524318e-01  -1.7761454e+00   1.8700425e+00  -2.9412396e+00   1.0595979e+00  -2.8347268e-01   1.0566858e+00  -5.1074373e+00   1.4044685e+00  -3.5097100e+00   9.8453556e+00   6.5431303e-01   4.4611284e+00   5.6037293e-01   1.8062976e+00  -6.1848077e-01   4.4038695e-02   9.0086998e-01  -4.2035126e-01   9.1283567e-01  -4.3872916e-01   1.1559162e+00
   1.8870504e+00  -2.1891373e-01   8.5621248e-01   1.8172937e+00   2.4051586e+00   1.6506727e+00  -1.1989885e+00  -7.0084966e-01   1.5904755e+00  -2.4787729e+00  -1.3626170e+00   2.0453790e-01  -1.7030480e+00  -1.0581134e+00  -6.6316142e-01  -8.6202432e-01   6.4276776e+00   4.4547868e-01   2.8774300e-01  -9.1365441e-01   2.7343722e+00   1.0929440e+00   1.7888834e+00   1.2982223e-01   1.3045711e+00   6.4682026e+00   3.5799879e+00   1.8210387e+00   3.1321417e-01  -9.6417279e-01  -4.3683239e-01  -1.6460671e+00  -5.2368221e-01  -8.4116342e-01  -1.6414318e+00  -2.4741698e-01  -1.4425241e+00  -1.2332658e+00  -1.7131031e+00  -1.0816134e+00   1.7787006e+00  -2.5176491e-02  -3.3033755e+00  -1.9578882e+00  -5.4246781e+00  -2.4665596e+00  -4.6916541e+00  -1.3167921e+00  -1.0057360e+00  -1.2716185e+00  -1.0372628e+00   1.1148841e+00  -2.5989850e-01   7.4021401e-01   1.3478046e+00  -7.4469516e-01   3.2357852e+00  -1.0268202e+00   2.5550224e+00  -3.2575145e-01   3.8476515e-01  -7.1107095e-01   2.8145802e+00  -2.4830527e+00   4.4540429e+00   7.8642124e-01  -8.8725403e-01  -2.2317023e+00  -4.6882001e-02  -2.1682021e+00   1.8459819e+00  -2.0443473e+00   1.5366028e+00  -9.6531803e-02   1.3510938e+00  -3.7178317e+00   9.1839503e-01  -3.4076438e+00   1.0733845e+01  -4.9304049e-01   5.7633071e+00   5.3568516e-02   1.7764248e+00  -2.3823820e-01   4.9871494e-01   8.7683322e-01  -1.0175117e+00   8.7951503e-01  -1.9277089e-01   1.4119101e+00
   2.3437455e+00  -5.3517192e-01   9.4473105e-01   1.5265464e+00   2.4974592e+00   1.5357470e+00  -1.1449629e+00  -5.1944782e-01   1.7157864e+00  -2.7086997e+00  -1.0065656e+00   2.4841436e-01  -1.7593600e+00  -1.3346604e+00  -6.0367300e-01  -5.7389155e-01   6.5514202e+00  -5.4752974e-01   3.0008279e-01  -1.4249676e+00   3.6001791e+00   1.0273498e+00   2.0369755e+00   4.4477493e-01   1.9403205e+00   7.0369126e+00   3.7194403e+00   1.7898973e+00  -2.1035306e-01  -1.2416559e+00   4.3887468e-03  -9.3608233e-01  -2.5318906e-01  -1.5532521e+00  -1.2858502e+00  -1.1737980e+00  -9.0491428e-01  -2.8890274e+00  -9.0368287e-01  -1.7241047e+00   2.5555122e+00   9.5534498e-02  -2.0753837e+00  -3.1069495e+00  -5.7670567e+00  -3.8936180e+00  -3.0488647e+00  -1.9853100e+00  -1.0354305e+00  -2.7393842e+00  -6.1825149e-01   2.7573053e-01   1.8709191e+00   8.2439143e-01   2.2619487e+00  -1.1754165e+00   3.7278028e+00  -1.7850050e+00   3.6323886e+00  -1.3104339e+00   1.5422491e+00  -1.5050795e+00   3.2120308e+00  -3.3303932e+00   5.8776655e+00  -6.4284866e-01  -6.9338188e-01  -3.3903332e+00   5.7267617e-01  -2.6099201e+00   2.3773884e+00  -1.4348139e+00   1.8156592e+00  -5.5825669e-01   1.5691400e+00  -3.0797170e+00   1.1279644e+00  -2.9642071e+00   1.1353343e+01  -2.2891245e+00   6.1758645e+00  -1.0920199e+00   1.5554693e+00   2.1289062e-02   4.1011234e-01   3.4284606e-01  -1.3464583e+00   1.1366733e+00  -7.9114627e-02   1.3935271e+00
   2.3123049e+00  -8.3549175e-01   1.1466824e+00   1.4319239e+00   2.4334435e+00   1.6748316e+00  -8.9452345e-01  -2.4927163e-01   1.9064588e+00  -2.6326346e+00  -8.6784469e-01   4.3848204e-01  -1.7042211e+00  -1.3764927e+00  -5.9731519e-01  -1.7076505e-01   6.1434506e+00  -1.7286414e+00   2.1038718e-01  -1.6597248e+00   3.9408883e+00   1.4358893e+00   2.5989924e+00   1.0323943e+00   2.3661907e+00   7.8393533e+00   3.6771870e+00   1.8049245e+00  -7.3137397e-01  -1.8068311e+00   6.9144447e-01  -3.7280986e-02  -2.2858358e-01  -2.2378435e+00   1.7442502e-01  -1.2282818e+00  -4.7021109e-01  -4.5059047e+00  -1.2466997e-01  -2.5217063e+00   3.7345073e+00   6.4986711e-01  -2.0293408e+00  -4.1744875e+00  -5.7038364e+00  -5.1294054e+00  -1.2230932e+00  -3.0151351e+00  -2.2588719e-01  -3.6334811e+00   1.9722640e-03  -2.1849841e-01   4.1356566e+00   9.0618041e-01   3.7485441e+00  -1.4974931e+00   3.5096786e+00  -2.7584463e+00   4.1847562e+00  -2.1365141e+00   1.9832802e+00  -2.4737985e+00   3.3377879e+00  -4.3415690e+00   7.0564331e+00  -1.3073273e+00  -7.9200706e-01  -4.6882175e+00   9.0747229e-01  -2.9233394e+00   2.9169138e+00  -6.3515995e-01   2.4585318e+00  -1.0471161e+00   1.8456120e+00  -1.9163811e+00   1.7893221e+00  -2.9075945e+00   1.0649795e+01  -3.6633554e+00   6.0714695e+00  -2.1367563e+00   1.6912682e+00   5.6653115e-01   4.8584709e-01   3.4706741e-01  -9.4818518e-01   1.5217028e+00   3.3187582e-01   1.2842033e+00
   1.0429835e+00  -8.7798382e-01   1.1440079e+00   1.7136814e+00   2.3206064e+00   2.4228909e+00  -6.6360112e-01  -4.9199376e-02   2.1530566e+00  -2.1445247e+00  -1.6671130e+00   2.9220763e-02  -1.6216382e+00  -1.8013590e+00  -4.8127260e-01  -2.1059566e-01   4.9251993e+00  -2.6414742e+00  -3.3824816e-01  -1.5491534e+00   3.4093069e+00   2.5645688e+00   2.8493601e+00   1.6614754e+00   1.7737202e+00   8.5911489e+00   3.5349981e+00   2.1865664e+00  -1.9162535e-01  -2.2831676e+00   9.7294721e-01   5.2920154e-01  -4.8492277e-01  -2.1409886e+00   3.6260115e+00   1.5722929e+00   4.9285192e-02  -3.6436709e+00  -2.3687150e-01  -2.1894105e+00   5.5824401e+00   1.9064383e+00  -3.6767476e+00  -3.8398183e+00  -5.1746953e+00  -4.1196745e+00  -3.7588699e+00  -2.7127031e+00  -6.3883256e-01  -2.6959107e+00  -5.5560656e-01   5.7680180e-01   1.3691360e+00   1.6473379e+00   2.5913268e+00  -4.9002321e-04   1.5064774e+00  -3.0588555e+00   2.6037987e+00  -1.4608393e+00   3.2519672e-02  -2.9295447e+00   2.4921944e+00  -4.8589640e+00   6.6097740e+00  -1.4811298e+00  -1.0721927e+00  -4.2229603e+00   2.3354336e-01  -2.3427640e+00   2.7230228e+00   4.9987645e-01   3.2819705e+00  -1.0413665e+00   1.9057554e+00  -2.2183215e-01   2.2201170e+00  -2.1561198e+00   9.5504450e+00  -4.1579622e+00   6.5785319e+00  -2.3100409e+00   2.4830319e+00   3.6508631e-01   1.0729834e+00   8.6566017e-01  -1.1055247e+00   1.6783073e+00   6.8979878e-01   1.2136407e+00
   4.1842869e-01  -6.5321148e-01   7.9348008e-01   1.8980878e+00   2.3371679e+00   2.8651025e+00  -6.9659191e-01   4.8776077e-02   2.4002109e+00  -1.8555324e+00  -2.0020254e+00  -3.8857909e-01  -1.4441650e+00  -2.2129905e+00  -2.8493058e-01  -2.5048958e-01   3.7218072e+00  -3.3325839e+00  -1.0181624e+00  -1.8643848e+00   2.9998475e+00   2.9113098e+00   2.3287458e+00   2.0307134e+00   6.3282075e-01   8.4902755e+00   3.4816527e+00   2.2584369e+00  -1.7911513e-02  -2.4292942e+00   4.3279112e-01   1.0415897e+00  -1.3902509e+00  -2.4173636e+00   2.9438687e+00   2.8231775e+00   1.4914604e-01  -2.4075457e+00  -7.7097078e-01  -1.0432126e+00   6.7322316e+00   2.4912130e+00  -4.7247229e+00  -2.8210107e+00  -6.1887181e+00  -3.0062203e+00  -6.6623050e+00  -1.2110102e+00  -1.5687066e+00  -1.5144573e+00  -1.0500800e+00   1.2996301e+00  -5.7951391e-01   2.5128885e+00   5.0035809e-01   2.1897089e+00   6.2346362e-01  -2.6104738e+00   2.4137563e+00  -9.4300839e-03  -6.9174594e-01  -2.1131809e+00   1.9856829e+00  -4.4134519e+00   5.9556040e+00  -1.4258818e+00  -1.0500774e+00  -2.8742957e+00  -4.7383194e-01  -2.0099424e+00   1.6543646e+00   1.8868365e+00   3.1046668e+00  -9.7820893e-01   1.8160500e+00   1.5077656e+00   1.7871405e+00  -1.1158116e+00   8.2846453e+00  -4.8418205e+00   5.9509056e+00  -2.1637936e+00   2.6589459e+00  -1.1828137e-02   9.6019878e-01   1.2483549e+00  -1.7938126e+00   1.5633743e+00   5.5395489e-01   1.3783316e+00
   8.5213973e-01  -8.5394980e-01   9.4095788e-01   1.6750982e+00   2.3571954e+00   2.5374025e+00  -5.2047478e-01   2.7788802e-02   2.2798535e+00  -1.9908995e+00  -1.6822064e+00  -4.5380051e-01  -1.3806221e+00  -2.5672801e+00  -2.2060038e-02  -1.7673645e-01   4.2929844e+00  -3.9314837e+00  -7.7171323e-01  -1.8686516e+00   3.6853173e+00   2.6190474e+00   2.1941325e+00   2.3357519e+00   1.0768474e+00   8.6611893e+00   3.6625856e+00   2.1237898e+00  -2.8685911e-01  -2.2125343e+00   6.0378935e-01   1.6056619e+00  -1.1723344e+00  -3.0443422e+00   4.9685686e+00   3.2545238e+00   1.0298709e+00  -2.9544178e+00   7.7685188e-02  -1.8389887e+00   6.9327398e+00   2.7654158e+00  -3.3332998e+00  -3.2218907e+00  -4.5872420e+00  -3.3571932e+00  -5.0614899e+00  -1.5372328e+00  -9.7856720e-01  -2.3056776e+00   4.8249173e-02   7.5163023e-01   8.3005931e-01   2.7788055e+00   1.1199616e+00   1.7937387e+00   1.1139640e+00  -3.2090850e+00   2.9484384e+00  -8.9007584e-01  -1.5215342e-01  -3.1893158e+00   2.2735641e+00  -4.9494462e+00   6.3601548e+00  -3.2148868e+00  -6.3712595e-01  -3.5548084e+00   3.5712995e-01  -2.2826296e+00   1.4404927e+00   2.0371927e+00   2.7686333e+00  -9.9227597e-01   1.5066134e+00   1.7803058e+00   1.0716697e+00  -1.2278166e+00   9.0258848e+00  -5.3634797e+00   6.6653421e+00  -2.6556985e+00   2.4603336e+00   4.5274740e-01   1.2499739e+00   7.3296674e-01  -2.0247991e+00   1.9122818e+00   5.3936305e-01   1.4062418e+00
   7.7171629e-01  -6.4754192e-01   6.3171759e-01   1.6925968e+00   2.1803221e+00   2.7526258e+00  -9.0697892e-01  -6.6252461e-03   2.2602650e+00  -2.1828434e+00  -2.1196907e+00  -7.0118900e-01  -1.7383570e+00  -2.6887630e+00  -2.5491070e-01  -1.7805907e-01   3.3160013e+00  -4.3447323e+00  -1.3059903e+00  -2.1303538e+00   3.2479632e+00   2.7576478e+00   1.7316559e+00   2.4753368e+00   4.7431581e-01   8.2652943e+00   3.4869778e+00   2.0177481e+00  -5.9715786e-01  -2.7097137e+00  -1.1514626e-01   1.6337437e+00  -1.9336096e+00  -3.5171662e+00   3.1877366e+00   2.7102265e+00   1.0219063e+00  -2.8165468e+00   5.5540095e-01  -9.0642451e-01   7.3637524e+00   2.9260446e+00  -3.6794162e+00  -2.4561334e+00  -5.2781105e+00  -2.8130469e+00  -4.3885764e+00  -6.4773523e-01  -1.3174129e+00  -1.6993067e+00  -3.0685049e-01   8.9343620e-01   1.5126834e+00   2.9522604e+00   1.7017771e+00   2.5357068e+00   1.3278072e+00  -2.5821293e+00   3.3806993e+00  -2.4236726e-01  -2.2421459e-01  -2.5782418e+00   1.8386874e+00  -4.4286465e+00   6.0229724e+00  -3.0790548e+00  -5.8823862e-01  -2.9587091e+00  -5.7801996e-02  -1.8928632e+00   5.7588214e-01   3.0303563e+00   2.2916109e+00  -1.3519780e+00   1.1014329e+00   3.0134071e+00   8.7384808e-01  -9.0442224e-01   7.9547345e+00  -5.8157870e+00   5.3334906e+00  -2.5585432e+00   2.0908202e+00   1.4806380e-01   1.0207197e+00   1.0665157e+00  -1.6296286e+00   2.0386600e+00   5.0485575e-01   1.2825610e+00
   1.0894146e+00  -9.6322421e-01   8.0515621e-01   1.4552098e+00   2.0672917e+00   2.7162421e+00  -9.7733369e-01   1.5289972e-01   2.1427391e+00  -2.1202376e+00  -2.0786111e+00  -5.3397235e-01  -1.9695307e+00  -2.4544685e+00  -4.9106222e-01   8.0728882e-02   3.2369239e+00  -5.0976185e+00  -9.8121175e-01  -1.9582543e+00   3.2795769e+00   2.7432356e+00   1.9259224e+00   2.4463736e+00   8.1104447e-01   8.0299919e+00   3.4079835e+00   1.9102461e+00  -8.8377893e-01  -3.4403058e+00   1.4582428e-01   1.6021724e+00  -1.4326876e+00  -3.9384130e+00   3.6016352e+00   1.6904114e+00   1.8697330e+00  -4.2901778e+00   1.7068625e+00  -1.4584114e+00   7.8984156e+00   2.6193943e+00  -3.1771764e+00  -2.9817512e+00  -5.2406790e+00  -3.9973154e+00  -9.0807706e-01  -1.3961665e+00  -1.0253160e+00  -2.6494643e+00  -9.3909648e-02   3.7267135e-01   3.7833904e+00   2.5055972e+00   3.6426674e+00   1.6371881e+00   1.6593442e+00  -3.1825220e+00   3.9538133e+00  -1.2489860e+00   5.3780455e-01  -3.4353671e+00   1.6487986e+00  -5.1832364e+00   6.5838569e+00  -3.5162731e+00  -6.1384445e-01  -3.9329621e+00   1.6770021e-01  -2.2154957e+00   1.1347859e+00   3.0119739e+00   2.4153888e+00  -2.0913080e+00   8.3801851e-01   3.0118942e+00   2.1362268e+00  -1.4061760e+00   7.9973249e+00  -7.1457423e+00   4.6362412e+00  -3.5605338e+00   2.0463001e+00   1.8974825e-01   7.9739072e-01   7.2624795e-01  -5.6758641e-01   2.3693483e+00   9.2896490e-01   8.0215691e-01
   1.9599222e+00  -1.1736664e+00   1.0431029e+00   1.0351604e+00   1.8723918e+00   1.9395797e+00  -8.7247777e-01   6.9537789e-02   1.6935653e+00  -2.4318878e+00  -1.5333160e+00  -2.9483551e-01  -1.9611829e+00  -2.4779283e+00  -4.6772781e-01   1.5975970e-01   4.1127124e+00  -5.2732016e+00  -3.1023255e-01  -1.8214221e+00   3.7960184e+00   1.9381280e+00   1.8209419e+00   2.4360631e+00   1.5882825e+00   7.5474899e+00   3.2853199e+00   1.4356965e+00  -1.4637767e+00  -3.2174824e+00   3.8034315e-01   1.7927285e+00  -9.6861514e-01  -4.6495749e+00   4.8802979e+00   1.0069402e+00   2.6044062e+00  -5.4073201e+00   3.3347457e+00  -2.7707820e+00   7.2726319e+00   2.1944242e+00  -5.6998227e-01  -3.8105650e+00  -2.9179915e+00  -4.9091963e+00   3.9128041e+00  -2.3627433e+00   4.2337931e-01  -4.1522616e+00   1.5774543e+00  -7.4434371e-01   7.1894556e+00   1.8267866e+00   6.3029568e+00  -4.0183947e-01   2.7102362e+00  -3.8398570e+00   4.6678907e+00  -2.9731867e+00   1.3659374e+00  -4.8190780e+00   2.0254546e+00  -5.6218474e+00   6.6006502e+00  -5.1888842e+00   2.8276427e-02  -5.0851159e+00   1.4730100e+00  -2.5089747e+00   1.1294042e+00   2.3087127e+00   1.9130844e+00  -2.3534730e+00   3.8080162e-01   2.2646487e+00   1.4701003e+00  -2.1496850e+00   8.7556323e+00  -7.0511553e+00   5.2076840e+00  -3.8568269e+00   1.5527032e+00   7.2520497e-01   1.1323231e+00  -9.7607986e-02  -2.1863814e-01   2.6692642e+00   9.6856642e-01   5.1391892e-01
   1.1327584e+00  -1.2288647e+00   7.3675396e-01   1.1006155e+00   1.8353700e+00   2.3130248e+00  -1.4193936e+00  -6.3675870e-02   1.3900804e+00  -2.2652699e+00  -2.6738341e+00  -9.7815427e-01  -2.5588191e+00  -2.7002292e+00  -7.3938965e-01  -1.9309755e-01   3.3516574e+00  -5.1674981e+00  -5.2555606e-01  -1.2599304e+00   3.3747521e+00   2.3925574e+00   1.3841331e+00   2.1723012e+00   1.4065005e+00   7.0458921e+00   3.2008815e+00   1.6627330e+00  -9.2503036e-01  -3.3498739e+00  -7.8891764e-02   1.0762845e+00  -9.3977164e-01  -3.9962220e+00   7.1341103e+00   3.0295330e+00   3.4577188e+00  -3.6786712e+00   3.3485568e+00  -1.8370445e+00   7.1990500e+00   2.2811584e+00  -1.3982574e+00  -2.4393122e+00  -1.7588169e+00  -3.4871172e+00   2.6515642e+00  -1.3506807e+00  -4.6801003e-01  -3.2300543e+00   5.3176183e-01  -1.5504315e-01   4.2062273e+00   1.9415753e+00   5.1644519e+00   3.9958008e-01   1.6410474e+00  -3.4438804e+00   3.4458854e+00  -2.4850212e+00  -2.9657708e-02  -4.9920207e+00   7.8038661e-01  -5.6121943e+00   5.6450092e+00  -5.3649055e+00   5.0055898e-02  -3.8606902e+00   5.5167460e-01  -1.9426347e+00   7.0494068e-01   2.1597712e+00   1.6056120e+00  -2.3307359e+00  -1.2719976e-01   1.9657127e+00   1.7442523e+00  -2.0770528e+00   8.0784650e+00  -6.4220023e+00   4.3038702e+00  -3.8651098e+00   1.7378624e+00  -1.0771376e-01   9.9530368e-01  -2.1778491e-01   6.3942153e-03   2.8993176e+00   1.0054235e+00   1.6944567e-01
   1.3922794e-01  -1.0715418e+00   6.7041493e-01   1.5204900e+00   1.6168084e+00   3.0389709e+00  -1.4702416e+00  -7.3282277e-02   1.3741840e+00  -1.6278781e+00  -3.2610923e+00  -1.3958264e+00  -2.5935916e+00  -2.5627887e+00  -7.8975381e-01  -3.3223351e-01   1.9767944e+00  -5.1582633e+00  -7.0611719e-01  -4.9990351e-01   2.3689055e+00   3.2172552e+00   1.3787911e+00   2.0791240e+00   1.1185632e-01   6.8099749e+00   3.2200737e+00   1.8925042e+00   4.2764743e-02  -3.7385602e+00  -2.2700525e-01   7.9229081e-01  -1.0172545e+00  -2.9985270e+00   8.8097884e+00   5.8474689e+00   3.6264088e+00  -2.3084890e+00   2.5398184e+00  -9.1719498e-01   8.1225412e+00   2.4188770e+00  -4.4400533e+00  -8.0823547e-01  -2.7162617e+00  -2.1558478e+00  -3.9694638e-01  -2.9530759e-01  -1.1711781e+00  -1.3233336e+00  -5.8090362e-01   8.5253679e-01   1.2142968e+00   2.2918450e+00   2.9652071e+00   2.1264881e+00   1.6344344e-01  -2.7635417e+00   2.4327686e+00  -9.4076046e-01  -1.7618055e+00  -4.1215116e+00  -6.0620613e-01  -5.0856985e+00   4.6407418e+00  -4.2560364e+00  -6.0585986e-01  -2.1391167e+00  -8.4480647e-01  -1.3387026e+00   4.3786439e-01   2.1850564e+00   1.7933506e+00  -2.5686922e+00  -3.7561806e-01   1.8909856e+00   3.1138334e+00  -2.0860017e+00   5.7135960e+00  -5.6678518e+00   2.2394483e+00  -3.1237458e+00   2.4287797e+00  -3.1107184e-01   4.4230742e-01   7.6910241e-01   1.0634212e+00   2.9789063e+00   1.0673012e+00  -5.9534228e-02
  -1.3084149e-01  -8.5047641e-01   3.4428743e-01   1.2957603e+00   1.3220455e+00   2.7947680e+00  -1.7099767e+00  -3.6217452e-01   9.2333610e-01  -1.5354061e+00  -3.6010834e+00  -1.6518161e+00  -2.7140137e+00  -2.8077317e+00  -7.7966828e-01  -7.8447564e-01   2.1394118e+00  -4.5385607e+00  -7.0301769e-01  -1.3068890e-01   1.8523090e+00   3.0304142e+00   6.4498841e-01   1.6282039e+00  -3.2159279e-01   5.8310783e+00   2.8302948e+00   1.7637442e+00   6.0149185e-01  -3.1140469e+00  -7.0712970e-01   3.8853296e-01  -1.0904899e+00  -2.6645479e+00   9.0147282e+00   6.5319126e+00   3.8205888e+00  -7.5782391e-01   2.7147789e+00  -4.9200703e-01   7.5799143e+00   2.7108765e+00  -3.8675452e+00   2.4878904e-01  -1.4956819e+00  -5.3874355e-01  -4.1909885e-01   5.5474763e-01  -1.5325803e+00  -3.3855471e-01  -6.9362196e-01   1.3664229e+00  -7.1658850e-01   2.1583197e+00   2.4852857e+00   2.2283401e+00  -1.7107934e-01  -2.2521342e+00   1.1669667e+00  -4.3950302e-01  -2.7491358e+00  -3.9346955e+00  -8.9729502e-01  -4.3708770e+00   2.8917906e+00  -4.3694920e+00  -1.5012249e-01  -8.6945526e-01  -1.0770780e+00  -7.5188751e-01  -3.1958987e-01   1.7015835e+00   1.3550592e+00  -1.8501165e+00  -9.0106481e-01   1.5630968e+00   2.2327034e+00  -2.1304295e+00   6.1235185e+00  -4.5103780e+00   2.7801486e+00  -2.3180224e+00   2.4100513e+00  -9.0673572e-01   9.9262065e-01   6.4168926e-01   8.6256234e-01   2.5925596e+00   8.9920497e-01  -2.4968368e-01
   3.3884687e-01  -8.2979374e-01   2.1492667e-01   1.0192531e+00   1.1798193e+00   2.3939866e+00  -2.0687811e+00  -4.4590353e-01   4.5516382e-01  -1.5501444e+00  -3.4620852e+00  -1.5687471e+00  -3.0141612e+00  -2.4459792e+00  -1.1561146e+00  -7.8839795e-01   2.0820669e+00  -4.0911745e+00  -2.3337500e-01   1.4191108e-01   1.7264798e+00   2.4509909e+00   2.9175043e-01   9.7286113e-01  -2.4363153e-01   4.5972265e+00   2.6472077e+00   1.4167845e+00   4.1243768e-01  -3.0354774e+00  -8.4637293e-01  -1.1780473e-01  -7.3796255e-01  -2.4723404e+00   7.8405237e+00   5.3442756e+00   4.2282531e+00  -1.0072049e+00   3.3617774e+00  -6.2730539e-01   6.5147630e+00   1.5940182e+00  -2.7123300e+00   4.8501816e-01  -9.7557081e-01  -8.0863394e-01   2.3422444e+00   4.5133394e-01  -1.1624877e+00  -6.8199450e-01  -4.7134858e-01   8.3968123e-01   7.3127319e-01   1.3875014e+00   3.6105008e+00   9.9964962e-01   4.2835565e-01  -2.0050129e+00   1.7448087e+00  -8.1151112e-01  -2.3374132e+00  -3.7995631e+00  -1.3264566e+00  -3.9843532e+00   2.1057981e+00  -4.3984016e+00   2.3933963e-01  -7.2399118e-01  -1.0202199e+00  -9.0934482e-01  -1.8675527e-01   7.5848057e-01   8.7623333e-01  -2.1777768e+00  -1.2108787e+00   2.5127783e-01   2.5043742e+00  -2.7904276e+00   5.5794174e+00  -3.9837835e+00   1.4990773e+00  -2.2902895e+00   2.0189725e+00  -1.1133333e+00   5.4205560e-01   6.9481312e-02   1.5438767e+00   2.6036035e+00   8.6802440e-01  -6.9059036e-01
   7.9078573e-01  -1.0634085e+00   4.2118440e-01   7.9067110e-01   9.2312107e-01   2.2812681e+00  -2.2731829e+00  -5.4638220e-01   6.9063204e-02  -1.5239913e+00  -3.2901236e+00  -1.3515275e+00  -3.3645177e+00  -1.8896167e+00  -1.4974729e+00  -6.3081473e-01   2.3359470e+00  -3.7296930e+00   3.9561370e-01   7.3369013e-01   1.6778562e+00   2.5648545e+00   6.9252017e-01   4.6280093e-01   2.0331573e-01   4.2823390e+00   2.5539741e+00   1.3449291e+00   6.3834392e-01  -3.3038009e+00  -2.4556935e-01  -5.3505094e-01   1.8317272e-01  -1.8596951e+00   8.6319810e+00   4.7333916e+00   4.4924170e+00  -2.3093410e+00   4.0497158e+00  -1.3751306e+00   6.1316053e+00   8.0520613e-01  -2.7613318e+00   2.6383203e-01  -7.9149993e-01  -1.7812389e+00   5.4453076e+00  -3.9280146e-01  -4.3664494e-01  -1.2789832e+00  -4.8932323e-01   1.4904372e-01   2.3496404e+00   4.2261648e-01   5.1817646e+00  -5.6139970e-01   1.0189328e+00  -2.1412829e+00   2.0922183e+00  -1.8232345e+00  -1.8527025e+00  -4.2373424e+00  -1.7310761e+00  -4.1856567e+00   2.3934534e+00  -4.2428898e+00  -4.8464850e-02  -1.4627732e+00  -1.0050785e+00  -1.0153085e+00   9.2771509e-01  -4.2723764e-01   1.1448517e+00  -2.8111052e+00  -1.2645525e+00  -1.4048657e+00   4.0804132e+00  -3.8485976e+00   5.1707758e+00  -3.5160119e+00   2.3471796e-01  -2.4263036e+00   2.0847121e+00  -7.9167237e-01   5.0287874e-02  -3.3454061e-02   3.2277332e+00   2.7977162e+00   1.0651450e+00  -1.2962821e+00
   7.9671630e-01  -1.1747036e+00   4.8726841e-01   5.9659926e-01   6.3175792e-01   2.2205944e+00  -2.3954515e+00  -6.5206491e-01  -2.8348174e-01  -1.2710998e+00  -3.2060166e+00  -1.2608034e+00  -3.5075207e+00  -1.5086064e+00  -1.7168439e+00  -6.1645574e-01   2.3045044e+00  -3.3040039e+00   7.6997505e-01   1.2607633e+00   1.3637635e+00   2.7405047e+00   9.0071968e-01  -9.1178895e-02   2.2575345e-01   3.7783820e+00   2.3104549e+00   1.3395006e+00   1.2167138e+00  -3.3376789e+00   2.5853313e-01  -8.8906949e-01   8.7089779e-01  -9.5946196e-01   9.4874486e+00   5.0069806e+00   4.5900696e+00  -2.7179204e+00   4.2559954e+00  -1.8119389e+00   5.8374568e+00   2.8559835e-01  -2.9417841e+00   4.6483794e-01  -6.0934019e-01  -1.9339269e+00   6.7639031e+00  -7.2590791e-01  -2.2523354e-01  -1.2789095e+00  -8.2367338e-01  -1.1400007e-01   2.2450994e+00  -3.0975374e-01   5.5892634e+00  -1.4750688e+00   8.9645848e-01  -2.1048136e+00   1.6137813e+00  -2.1949862e+00  -2.1216717e+00  -4.3786366e+00  -2.3455843e+00  -4.1066409e+00   1.7626595e+00  -3.9408160e+00  -3.1819998e-01  -1.4410191e+00  -1.2772782e+00  -9.0099382e-01   1.7615697e+00  -1.4447937e+00   1.5554788e+00  -3.1178775e+00  -1.1812417e+00  -2.8875595e+00   5.3423540e+00  -4.2092426e+00   4.5767587e+00  -2.9239965e+00  -4.2085611e-01  -2.2623523e+00   2.3637620e+00  -7.7646409e-01  -1.4139576e-01  -8.4035626e-02   4.2903510e+00   2.6229407e+00   1.1923797e+00  -1.8102529e+00
   7.5873641e-01  -1.0241811e+00   4.8327524e-02   3.8199698e-01   5.3797924e-01   1.8802683e+00  -2.9259785e+00  -6.7925926e-01  -8.4340392e-01  -1.0874375e+00  -3.4106198e+00  -1.4563291e+00  -3.8259090e+00  -1.1119412e+00  -2.1949696e+00  -9.4152677e-01   2.1599647e+00  -2.5471932e+00   1.2447224e+00   1.4389026e+00   6.6058759e-01   2.1259376e+00   4.1092948e-02  -1.0152293e+00   1.7393926e-01   1.6764615e+00   1.7992358e+00   8.9282614e-01   1.1835281e+00  -2.9789062e+00  -6.8341772e-02  -1.7626911e+00   1.3353230e+00  -8.1132780e-01   8.0990434e+00   3.8473575e+00   4.6555064e+00  -1.4579063e+00   4.1062427e+00  -1.4193232e+00   4.1781531e+00  -1.1389441e+00  -1.9509724e+00   7.5326089e-01  -9.7135477e-02  -1.3443878e+00   8.4631978e+00  -5.8506013e-01  -8.6371402e-01  -1.0598589e+00  -1.5335979e+00  -1.5506562e-01   7.0514390e-01  -1.4907793e+00   5.7398825e+00  -2.7848863e+00   7.6022605e-01  -1.7246772e+00   1.2862670e+00  -2.0335014e+00  -1.9144744e+00  -3.8063393e+00  -2.3046839e+00  -3.7148966e+00   5.9563145e-01  -3.0747399e+00   7.2563448e-01  -4.3813680e-01  -1.5576610e+00  -6.8117841e-01   1.4187285e+00  -2.4519313e+00   1.2749862e+00  -2.9959062e+00  -1.5097826e+00  -3.9603303e+00   4.8636958e+00  -5.0582979e+00   4.0648033e+00  -1.7422808e+00  -1.3688131e+00  -1.8909569e+00   1.9795104e+00  -1.7642018e+00  -6.8555440e-01  -7.8381640e-01   3.8421293e+00   2.4328368e+00   1.1773855e+00  -2.1886581e+00
   1.0985853e-01  -1.1351584e+00  -2.0069569e-01   4.2875482e-02   1.9259020e-01   1.4401983e+00  -2.7128650e+00  -9.4623278e-01  -1.1442817e+00  -6.1814003e-01  -2.8232113e+00  -1.4772472e+00  -3.4322939e+00  -1.1992849e+00  -1.7087534e+00  -1.1471955e+00   2.1181106e+00  -1.9403586e+00   1.2470590e+00   2.0914563e+00   8.7600660e-01   2.0980123e+00   2.4268082e-03  -1.3596930e+00   7.8410637e-02   1.4356651e+00   1.6699523e+00   8.5845003e-01   1.7497445e+00  -1.7337322e+00   3.4676269e-01  -1.4661454e+00   1.8091313e+00   7.3170639e-01   1.0148305e+01   6.4550898e+00   4.1106346e+00  -6.9273256e-01   3.0515629e+00  -1.5768292e+00   3.0758019e+00  -4.2764331e-01  -2.0334309e+00   1.7633376e+00   3.2427720e-01  -2.5887818e-01   6.8140329e+00  -7.1313260e-02  -8.9062306e-01  -1.4870449e-01  -1.4099633e+00   5.9837121e-02  -9.1192607e-01  -1.5992092e+00   3.4040746e+00  -2.2063425e+00  -2.8141914e-01  -1.7485194e+00  -2.2108496e-01  -1.7073625e+00  -2.4787225e+00  -3.6497312e+00  -2.5995875e+00  -3.2620199e+00  -3.0824565e-02  -3.0137311e+00   5.3462923e-01   9.9591852e-01  -1.8762808e+00  -1.5671334e-01   1.6502761e+00  -3.2833704e+00   1.2549884e+00  -2.0041917e+00  -1.3905579e+00  -5.5105012e+00   4.7526077e+00  -4.2244987e+00   2.4028033e+00  -6.7346322e-01  -1.8050427e+00  -1.2527343e+00   2.0467415e+00  -1.3807885e+00  -7.5515514e-01  -5.0183458e-01   3.6802201e+00   1.8901771e+00   7.0483249e-01  -2.0428969e+00
  -1.1166289e-01  -9.6053364e-01  -4.1385758e-01  -2.6439245e-01  -9.1101379e-02   1.1462922e+00  -2.4692658e+00  -8.2997202e-01  -1.2713371e+00   4.8718404e-02  -2.1624528e+00  -1.0859272e+00  -2.8640997e+00  -7.8869626e-01  -1.6829007e+00  -1.0253187e+00   1.4338789e+00  -1.3929983e+00   1.4109479e+00   2.0768803e+00   2.1568696e-01   1.8561881e+00  -9.9688864e-02  -1.9075958e+00  -6.8486906e-01   4.2144871e-01   1.1071054e+00   6.3577182e-01   2.1399381e+00  -1.2387015e+00   7.9325623e-01  -1.2058536e+00   2.1388084e+00   1.6204704e+00   8.3268381e+00   5.8699096e+00   3.7621347e+00  -6.1002737e-01   2.6337011e+00  -1.6211365e+00   2.6915093e+00  -9.2977772e-01  -1.2910760e+00   1.8761303e+00  -2.8993839e-01  -1.0150275e-01   6.8256077e+00   3.4523847e-02  -1.0007284e+00   2.0224154e-01  -1.5327902e+00   8.0231105e-02  -1.5708330e+00  -2.2006126e+00   2.5962538e+00  -2.4617162e+00  -1.0249781e+00  -1.5300921e+00  -1.0599282e+00  -1.2113757e+00  -2.9520126e+00  -2.8470759e+00  -3.0981200e+00  -2.4457024e+00  -1.8329244e+00  -2.0365940e+00   5.6070573e-01   1.6144745e+00  -2.1563898e+00  -1.5291573e-01   2.2090557e+00  -3.7464194e+00   1.7389448e+00  -1.7263500e+00  -9.8219453e-01  -6.1592309e+00   5.2436430e+00  -3.4985266e+00   1.1503381e+00  -4.5538535e-01  -1.8020723e+00  -8.3634532e-01   2.3159648e+00  -1.5659323e+00  -6.5619862e-01  -7.2870078e-01   3.4715459e+00   1.0115307e+00   6.4148938e-01  -2.3355390e+00
   2.2486715e-02  -9.3834641e-01  -6.3045953e-01  -7.2880378e-01  -2.4152528e-01   7.7132700e-01  -2.6132550e+00  -9.0983189e-01  -1.6428696e+00   2.7681706e-01  -1.8283669e+00  -9.0877324e-01  -2.9325941e+00  -4.4157623e-01  -1.8570609e+00  -1.0462988e+00   1.8304913e+00  -6.8042035e-01   1.8214584e+00   2.2616594e+00  -2.4748869e-02   1.6171959e+00  -3.1100095e-01  -2.6257513e+00  -3.8331273e-01  -6.0831560e-01   7.8921190e-01   5.0620516e-01   2.4017222e+00  -7.6349126e-01   1.2061624e+00  -1.4437847e+00   3.1635207e+00   2.2989113e+00   8.0089823e+00   4.3848970e+00   3.8442530e+00  -8.6147868e-01   2.5653010e+00  -1.9629976e+00   1.4647184e+00  -1.4525180e+00  -6.2393181e-02   1.6420443e+00   4.5987161e-01   1.3679488e-01   8.5825140e+00  -3.8403230e-01  -1.1411322e+00   2.5539113e-01  -1.8440329e+00  -1.2810907e-01  -2.2513486e+00  -2.9541739e+00   2.9292868e+00  -3.7523753e+00  -9.1381992e-01  -1.4840351e+00  -1.6418646e+00  -1.5363915e+00  -2.6010658e+00  -2.7291755e+00  -2.9838525e+00  -2.1906899e+00  -2.4537236e+00  -1.6507898e+00   1.0859354e+00   1.5215999e+00  -2.0596344e+00   5.0281766e-02   2.8463157e+00  -4.5859927e+00   2.0055912e+00  -1.4006199e+00  -1.0061456e+00  -7.0590773e+00   5.2239473e+00  -3.8646405e+00   1.4682329e+00  -6.1075927e-02  -1.3503525e+00  -7.7556332e-01   2.2451045e+00  -1.8516421e+00  -4.5556716e-01  -1.3113812e+00   3.3696431e+00   6.6055143e-01   6.5040032e-01  -2.6332179e+00
   1.1577770e+00  -1.0202479e+00  -3.4926912e-01  -8.9366502e-01  -3.0331005e-01   3.5097165e-01  -2.4895068e+00  -1.0178287e+00  -1.8133609e+00   1.7270531e-01  -4.8054303e-01  -6.4833100e-01  -2.7098489e+00   1.1405761e-01  -1.7303811e+00  -6.7814445e-01   2.5450539e+00  -5.2808620e-01   2.3294179e+00   2.1324760e+00   5.4340746e-01   1.2436361e+00  -1.3630481e-01  -2.8986794e+00   3.7729733e-02  -9.5115935e-01   9.9374609e-01   2.5947972e-01   2.3756783e+00  -5.2965816e-01   1.9908414e+00  -9.8083994e-01   3.6608863e+00   2.4544400e+00   7.3953984e+00   3.4024469e+00   3.0994634e+00  -2.5580370e+00   2.2155716e+00  -3.1548963e+00   5.6032108e-01  -2.6989621e+00   2.7974080e-01   1.0716892e+00  -3.2357674e-01  -1.2124405e+00   1.0142823e+01  -1.0725525e+00  -4.7609972e-01  -6.2104089e-01  -1.4885844e+00  -1.4133896e+00  -1.3855464e-01  -3.7491383e+00   3.2728957e+00  -5.2004534e+00   7.8985035e-01  -1.5459230e+00   1.3781392e-01  -2.2990939e+00  -4.9297120e-01  -2.4778368e+00  -2.2462106e+00  -2.1446834e+00  -1.5054914e+00  -1.8482650e+00   1.0146441e+00   6.9885146e-01  -1.4140970e+00  -4.8807590e-01   3.5702113e+00  -5.1732099e+00   2.1954747e+00  -2.1347793e+00  -5.3165426e-01  -8.4070087e+00   5.6152205e+00  -4.1956006e+00   7.7400597e-01   2.5261863e-01  -2.3333594e+00  -5.7133320e-01   1.9334310e+00  -7.3986296e-01  -1.4157521e+00  -1.3354546e+00   3.8604141e+00   6.9470203e-01   4.4390289e-01  -2.6237089e+00
   1.8311472e+00  -1.3274448e+00  -7.6936378e-02  -1.3429709e+00  -2.0147165e-01   1.4301643e-01  -2.3809197e+00  -1.0442546e+00  -1.9244497e+00   3.8523793e-01   1.9780527e-01  -3.6807613e-01  -2.6019794e+00   4.4142909e-01  -1.6469356e+00  -3.5943192e-01   3.7259379e+00  -3.3637540e-01   2.9001288e+00   2.1387731e+00   1.0335998e+00   1.3809995e+00   1.8822106e-01  -3.3693779e+00   7.8065563e-01  -1.0015946e+00   1.0435130e+00   5.1505594e-01   3.1195567e+00  -4.1091751e-01   3.1285191e+00  -8.5164971e-01   4.9773383e+00   3.0888772e+00   8.4569457e+00   2.1073119e+00   3.5296299e+00  -4.0623803e+00   2.3344834e+00  -4.4276774e+00   4.0202176e-01  -3.3346209e+00   1.7950937e+00   1.4658198e-01   5.6906374e-01  -2.2305670e+00   1.1543501e+01  -1.9570025e+00  -3.9365459e-01  -1.8022046e+00  -1.6441591e+00  -2.2725719e+00  -4.6921473e-01  -4.2804352e+00   3.3427758e+00  -6.6663859e+00   1.5811230e+00  -2.1011389e+00   1.2546869e-01  -3.6143176e+00   5.5864739e-01  -3.2923865e+00  -2.0356320e+00  -2.7090091e+00  -1.4391100e+00  -2.5836580e+00   9.6090106e-01  -8.1813100e-01  -8.3823071e-01  -9.8028727e-01   5.1525914e+00  -5.8497948e+00   3.0613071e+00  -2.4614403e+00  -2.8423161e-02  -9.5354534e+00   6.6350102e+00  -4.1467299e+00   2.6185896e+00  -4.6449141e-01  -5.7662768e-01  -1.2685174e+00   2.3713170e+00  -5.0438663e-01  -1.0822584e+00  -2.2387386e+00   3.9039791e+00   3.9182410e-01   6.5832934e-01  -3.0235333e+00
   6.3575167e-01  -1.2803443e+00  -5.4582316e-01  -1.3750643e+00  -4.0729594e-01   2.4899241e-01  -2.3239903e+00  -8.9225400e-01  -1.8969815e+00   9.9617606e-01   2.9613603e-01  -6.5954674e-01  -2.1518483e+00   6.0750997e-01  -1.4934587e+00  -4.3055124e-01   2.2349474e+00  -3.8774141e-01   2.2913312e+00   1.9755864e+00   2.3576388e-01   1.5809972e+00  -6.0732052e-02  -3.3812516e+00   4.6729408e-01  -1.6725505e+00   4.4886842e-01   4.4486798e-01   3.2342575e+00  -1.9984556e-02   3.3699359e+00  -4.4471137e-01   4.7578712e+00   3.7529984e+00   8.9268739e+00   3.7902135e+00   2.5363348e+00  -2.5868826e+00   7.3994483e-01  -3.6237517e+00  -1.7600781e-01  -3.2275698e+00   1.9851571e-01   6.5015881e-01  -7.9994714e-01  -1.3185958e+00   8.7725921e+00  -1.3358476e+00  -1.9528592e+00  -7.2204027e-01  -3.1497151e+00  -1.6923216e+00  -3.8372629e+00  -4.8485624e+00   1.1786600e+00  -5.7714343e+00  -7.9046995e-02  -1.9643739e+00  -1.2592855e+00  -2.5663129e+00   2.9816164e-01  -2.4964220e+00  -2.0176920e+00  -2.5900307e+00  -1.6015562e+00  -1.0463955e+00   9.1355661e-01   5.7750099e-01  -1.7882182e+00  -5.1958375e-01   4.8529135e+00  -5.2584815e+00   3.5919335e+00  -1.9919569e+00   4.0471269e-01  -8.8158278e+00   6.4550848e+00  -2.7702533e+00  -2.0098248e-01  -1.2309658e-02  -1.5638945e+00  -9.5628819e-01   2.5036656e+00  -8.0963469e-01  -1.7302746e+00  -1.7773562e+00   2.7410260e+00  -3.3874154e-02   5.1647458e-01  -2.8562056e+00
   7.0009827e-01  -1.2692423e+00  -3.6089790e-01  -1.6477218e+00  -6.1061826e-01  -3.2488921e-01  -1.4071072e+00  -7.2970419e-01  -1.7572176e+00   1.5632560e+00   1.9687223e+00  -9.4432660e-02  -9.4698971e-01   8.8667714e-01  -7.9205021e-01  -7.9026559e-03   2.1362579e+00  -4.3772023e-01   2.5506609e+00   1.8847793e+00   3.5997368e-01   1.1098737e+00   2.4507274e-01  -3.2515886e+00   5.7242583e-02  -1.9630975e+00   4.3373138e-01   1.9714765e-01   3.3238065e+00   5.9812508e-01   4.1698495e+00   5.7801444e-01   5.5596483e+00   4.3982743e+00   9.2655378e+00   4.1205964e+00   1.9530786e+00  -3.6363534e+00  -2.3222837e-02  -4.5201059e+00  -5.1006959e-01  -3.2022335e+00   1.4814857e+00   6.4678984e-02  -9.6299692e-01  -1.6059430e+00   8.6386931e+00  -1.6824757e+00  -1.5642722e+00  -9.0982967e-01  -2.2870269e+00  -2.1214133e+00  -3.0252294e+00  -4.9739612e+00  -8.8116787e-02  -5.8412828e+00  -4.4711953e-01  -2.2860197e+00  -1.5511888e+00  -2.6462168e+00   7.3217031e-01  -2.2062689e+00  -1.7416777e+00  -2.1765574e+00  -1.9535441e+00  -1.1065876e+00   8.4239560e-01   5.0761009e-01  -1.0809625e+00  -3.7532270e-01   5.3540746e+00  -5.2152233e+00   3.9774447e+00  -1.9007940e+00   7.6773507e-01  -9.1344939e+00   6.3555160e+00  -1.6106107e+00  -1.5344268e+00  -6.3455825e-01  -7.5925700e-01  -6.2699269e-01   2.5569018e+00   1.5774583e-01  -1.5006278e+00  -1.7702663e+00   2.1039657e+00  -6.0239779e-01   2.5599605e-01  -2.6120945e+00
   5.1429698e-01  -1.1567952e+00  -6.3653204e-01  -1.9953477e+00  -5.5524810e-01  -5.9850783e-01  -1.2054915e+00  -5.8387261e-01  -1.6877966e+00   1.9533765e+00   2.5023575e+00   3.9727938e-02  -3.5347840e-01   9.8675392e-01  -5.7604184e-01   2.5987214e-01   1.5884059e+00  -3.0912811e-01   2.2437293e+00   1.4036028e+00   1.3963441e-01   7.7248856e-01  -1.2971314e-02  -3.3228309e+00   4.1265595e-02  -2.5208278e+00   9.7076793e-02   1.8118052e-01   3.3409286e+00   1.0602144e+00   4.4399076e+00   1.1244743e+00   5.6652858e+00   4.7369189e+00   8.5029772e+00   3.4190903e+00   1.9998018e+00  -3.3227847e+00  -5.6985703e-01  -4.3384117e+00  -1.0763453e+00  -3.3153873e+00   2.5505690e+00  -1.4649913e-01  -7.2089026e-01  -1.2746298e+00   7.5893349e+00  -1.3462436e+00  -2.3045603e+00  -8.1733140e-01  -2.6215705e+00  -2.0694308e+00  -4.2240492e+00  -5.0371814e+00  -1.1569255e+00  -5.6087660e+00  -8.3674031e-01  -2.2056874e+00  -2.0421883e+00  -2.3341040e+00   8.9020495e-01  -1.8757381e+00  -1.8217201e+00  -1.7750486e+00  -2.7966400e+00  -9.8938379e-01   1.0293296e+00   4.5245350e-01  -1.0584855e+00  -4.8078550e-01   5.4188520e+00  -4.6884848e+00   4.1601472e+00  -1.5401328e+00   1.1369194e+00  -8.3099915e+00   5.6384890e+00  -2.4211463e-01  -1.9538976e+00  -1.0548213e+00   3.3959399e-01  -8.3570784e-01   2.6459940e+00   9.2188263e-03  -1.1434391e+00  -2.3883521e+00   7.3493434e-01  -1.1362883e+00   1.2583712e-01  -2.5537699e+00
   1.5991550e-01  -1.0651493e+00  -8.0245834e-01  -2.1843584e+00  -6.7487890e-01  -5.1460471e-01  -8.4790065e-01  -3.8956393e-01  -1.2620631e+00   2.4399158e+00   3.2362953e+00   4.1998034e-01   3.1730380e-01   1.3109570e+00  -1.9041164e-01   7.0868279e-01   7.2584719e-01  -7.0387848e-01   1.6385970e+00   9.8888698e-01  -1.7735760e-01   1.0766353e+00   1.4015396e-01  -3.0629246e+00  -4.0742472e-01  -2.4015155e+00  -1.1896030e-01   2.9674434e-01   3.3177009e+00   9.9817154e-01   4.7502145e+00   1.9724009e+00   5.4462130e+00   4.9295671e+00   6.4291167e+00   2.4443265e+00   1.0350382e+00  -4.0835993e+00  -1.5024370e+00  -3.9594157e+00  -5.9315501e-01  -2.6038076e+00   1.7488728e+00  -1.9321457e-01  -2.8100567e+00  -1.4210183e+00   6.3985704e+00  -1.1040164e+00  -2.9680944e+00  -2.5656176e-01  -3.1671340e+00  -1.7505686e+00  -4.3064540e+00  -5.0018732e+00  -2.2153563e+00  -4.4934171e+00  -1.1596750e+00  -2.1572692e+00  -2.2721804e+00  -1.6152637e+00   1.6696396e+00  -9.6499392e-01  -1.4536578e+00  -1.4632239e+00  -2.4549395e+00   3.3672310e-01   5.4469320e-01   4.9107815e-01  -1.4505358e+00  -4.5512962e-01   5.6355817e+00  -3.3659298e+00   4.7062808e+00  -1.3244317e+00   1.5689316e+00  -6.6204827e+00   6.1913675e+00   1.1736892e+00  -3.3820935e+00  -2.3780629e+00   1.3532490e-01  -1.0228720e+00   2.7960220e+00   3.1806006e-01  -1.2188587e+00  -1.7871971e+00   4.5341605e-01  -1.6649672e+00   1.4434318e-01  -2.3755214e+00
   1.3490186e+00  -1.1165495e+00  -5.1291464e-01  -2.5534304e+00  -5.4284160e-01  -1.2309715e+00  -3.4079912e-01  -2.6359345e-01  -1.1118153e+00   2.3455016e+00   4.8488282e+00   9.6046506e-01   1.1196255e+00   1.6070173e+00   3.2170842e-01   1.2869772e+00   1.5381946e+00  -1.0973678e+00   1.9214374e+00   3.3672633e-01   5.7570547e-01   1.9712226e-01   1.4012526e-01  -2.8392993e+00   1.6306545e-01  -2.6414051e+00   2.4405830e-02  -2.1878713e-03   2.7486587e+00   1.2320139e+00   5.2332589e+00   2.8524041e+00   5.6894663e+00   4.0959877e+00   4.8904244e+00   2.0811214e-01   6.7150843e-01  -5.8974078e+00  -1.3684117e+00  -5.0907264e+00  -1.0261904e+00  -3.1860074e+00   3.8479476e+00  -1.5373293e+00  -2.9177472e+00  -2.9787599e+00   8.3987641e+00  -1.8301145e+00  -2.5051979e+00  -1.7943966e+00  -2.0765786e+00  -2.8739332e+00  -1.3021003e+00  -5.3895203e+00  -1.4922721e+00  -5.5662245e+00   5.1081369e-01  -2.6312097e+00  -5.7879750e-01  -2.6245182e+00   4.1176647e+00  -1.1557727e+00  -1.3700529e-01  -1.6083137e+00  -1.5516476e+00  -4.7512005e-01   8.4279354e-01  -9.7509667e-01  -1.2246026e-01  -1.2203625e+00   5.8037051e+00  -2.9140963e+00   4.6218305e+00  -1.6939213e+00   1.8552538e+00  -6.1056834e+00   5.5263077e+00   1.7049820e+00  -2.7401942e+00  -3.5432639e+00   1.2068413e+00  -1.4345201e+00   2.3691309e+00   1.2757587e+00  -1.2682984e+00  -2.3694421e+00  -3.2813284e-01  -1.7913823e+00   2.4609791e-02  -2.1515289e+00
   1.7524926e+00  -1.2671888e+00  -1.3960361e-01  -2.5964994e+00  -3.4762805e-01  -1.2614716e+00   3.1446864e-02  -1.0523040e-01  -8.8489241e-01   2.3854850e+00   5.4626459e+00   1.1259616e+00   1.6308669e+00   1.8521956e+00   6.2920807e-01   1.8587504e+00   1.5314693e+00  -1.3563834e+00   1.9567529e+00   7.4172804e-02   9.5519468e-01   2.1798687e-01   6.1671377e-01  -2.4008834e+00   7.9448663e-01  -2.0643692e+00   2.1733238e-01   1.6950949e-01   2.7316693e+00   1.0096674e+00   5.9065162e+00   3.3970246e+00   6.0931168e+00   4.0212117e+00   6.5765721e+00   1.2970386e-01   9.3567204e-01  -6.8795298e+00  -1.3137668e+00  -5.7610052e+00  -7.4506630e-01  -3.4640238e+00   4.0874418e+00  -2.5318762e+00  -2.2820551e+00  -4.0050457e+00   8.2752228e+00  -2.3904366e+00  -2.3568199e+00  -2.7906816e+00  -1.9184301e+00  -3.4963231e+00  -4.7294742e-01  -5.4332763e+00  -1.4399543e+00  -5.9061323e+00   1.0328515e+00  -2.9407407e+00   1.3854182e-01  -3.4154929e+00   4.9143318e+00  -1.7646923e+00  -3.2092871e-02  -2.0023856e+00  -6.9310956e-01  -1.1919391e+00   4.4733576e-01  -2.5031886e+00   4.2879812e-01  -1.6528059e+00   6.3197075e+00  -2.4677908e+00   4.9483496e+00  -2.3041807e+00   2.2228552e+00  -5.4565003e+00   5.6562593e+00   2.2382569e+00  -2.7367317e+00  -4.0053175e+00   2.0151983e+00  -1.8999831e+00   2.6121093e+00   2.0625579e+00  -1.2544646e+00  -2.7089611e+00  -6.5517200e-01  -1.5322684e+00   8.2876478e-02  -2.1530959e+00
  -1.4018885e-01  -1.0726440e+00  -5.1047166e-01  -2.2061164e+00  -5.5887172e-01  -5.5152313e-01   2.8334773e-01   2.4119349e-01  -3.5460335e-01   3.1254577e+00   5.0296653e+00   8.3122734e-01   2.3011903e+00   1.9857657e+00   9.5549281e-01   1.9600022e+00  -1.0732848e+00  -2.0561897e+00   6.2697992e-01  -8.9993442e-02  -3.5141624e-01   1.0250836e+00   6.2081256e-01  -1.6997296e+00  -1.6733232e-01  -2.0083151e+00  -2.9756665e-01   3.7668945e-01   2.7910256e+00   5.6460305e-01   5.5258459e+00   3.7729108e+00   4.9658100e+00   4.2463460e+00   6.5433953e+00   2.5193622e+00  -3.3367411e-01  -5.0079823e+00  -3.0624356e+00  -3.9573967e+00   2.2332516e-01  -2.1579519e+00   4.1094175e-01  -1.5798419e+00  -4.9582274e+00  -2.7053687e+00   3.4226570e+00  -1.1937720e+00  -4.4396005e+00  -8.5372192e-01  -3.8482177e+00  -1.9253048e+00  -3.8908321e+00  -5.2198741e+00  -4.0010776e+00  -3.0704588e+00  -1.4272701e+00  -2.5373695e+00  -1.5770179e+00  -1.3427147e+00   3.8469161e+00  -5.0389494e-01  -3.5539086e-01  -1.7693567e+00  -5.9809570e-01   1.2058841e+00  -3.7952045e-01  -7.0827862e-01  -1.1977593e+00  -8.3425925e-01   5.2988552e+00  -4.7072248e-01   5.4848266e+00  -1.9863051e+00   2.4759968e+00  -2.6068376e+00   5.9574114e+00   4.1705742e+00  -6.4930889e+00  -4.3533386e+00   5.3580474e-01  -1.5454420e+00   2.9997311e+00   1.7139243e+00  -1.7700005e+00  -1.2260944e+00  -1.4395095e+00  -1.7915337e+00   1.7966143e-01  -1.8063148e+00
  -3.8596803e-01  -8.3113460e-01  -3.4808432e-01  -2.1779142e+00  -5.9819585e-01  -6.4094992e-01   1.1158803e+00   5.0812048e-01   1.3136895e-01   3.6395788e+00   5.8021737e+00   1.3548739e+00   3.4475317e+00   2.1516356e+00   1.6615007e+00   2.4149693e+00  -1.6392170e+00  -2.1735094e+00   3.9794742e-01  -2.4643019e-01  -6.4686087e-01   9.5878996e-01   7.9026465e-01  -1.1392645e+00  -9.7221475e-01  -1.8095415e+00  -3.1219661e-01   4.0260426e-01   2.8888748e+00   6.9608997e-01   5.4499677e+00   4.3910946e+00   4.8918104e+00   4.1989670e+00   5.6384466e+00   2.3614006e+00  -6.0385509e-01  -5.0575114e+00  -3.4901707e+00  -3.7634023e+00   1.1009889e+00  -1.1700407e+00   6.8671162e-01  -1.8355513e+00  -5.2880807e+00  -2.4702897e+00   1.8054325e+00  -9.2028347e-01  -4.5228656e+00  -4.3292594e-01  -3.2703059e+00  -1.3576994e+00  -3.5068095e+00  -4.5498859e+00  -5.2881762e+00  -1.6904343e+00  -2.0466857e+00  -2.4340595e+00  -2.1003476e+00  -6.2176299e-01   3.4748915e+00   7.6616128e-02  -3.0506871e-01  -1.0706857e+00  -1.2539528e+00   1.6165278e+00  -8.0280955e-01  -7.0920323e-01  -9.9305920e-01  -6.3082815e-01   4.9502716e+00   5.6592850e-01   5.5673468e+00  -1.6265390e+00   2.5106597e+00  -8.4890565e-01   5.5789596e+00   5.2230405e+00  -7.0295125e+00  -5.1336893e+00   1.7476506e+00  -1.2005160e+00   3.2651978e+00   2.1886280e+00  -1.0550865e+00  -8.6930914e-01  -2.0951505e+00  -2.2292315e+00   1.5037970e-01  -1.5277918e+00
  -2.8360403e-01  -6.8320933e-01  -4.0336882e-01  -2.2645633e+00  -4.7666126e-01  -7.0712809e-01   1.1604746e+00   5.1210602e-01   3.3697912e-01   3.5231399e+00   5.9017257e+00   1.3485549e+00   3.7502474e+00   2.0921912e+00   2.0071214e+00   2.5799875e+00  -1.6295301e+00  -2.2501107e+00  -4.0904634e-02  -4.8264370e-01  -5.5720350e-01   7.9128644e-01   5.2596261e-01  -8.4999985e-01  -7.3315488e-01  -1.7766233e+00  -2.6352210e-01   5.0827488e-01   2.7813037e+00   6.9810714e-01   4.9246226e+00   4.3378309e+00   4.4913769e+00   3.6756324e+00   4.6974518e+00   1.5379472e+00  -7.9132468e-01  -4.6631466e+00  -3.6138213e+00  -3.1939515e+00   1.1866046e+00  -5.0032680e-01   5.8994230e-01  -1.8535836e+00  -5.4989681e+00  -2.1713667e+00   7.1926369e-01  -4.1319666e-01  -5.4394728e+00  -2.7950073e-01  -3.5333117e+00  -9.5416826e-01  -3.5068499e+00  -4.1804765e+00  -5.6587876e+00  -8.6942438e-01  -1.6081014e+00  -2.1264064e+00  -1.8969405e+00  -2.7796553e-01   4.1080632e+00   3.3389491e-01   2.1085738e-01  -8.2669337e-01  -8.0133434e-01   1.5463439e+00  -8.8334323e-01  -7.6687626e-01  -9.4610519e-01  -5.3771629e-01   4.1770956e+00   1.4473698e+00   5.1785099e+00  -1.3620131e+00   2.3033073e+00   8.0536258e-01   4.6522063e+00   5.7961172e+00  -6.3766188e+00  -5.5825033e+00   2.5043815e+00  -1.1905677e+00   3.0783765e+00   2.1584793e+00  -8.0523912e-01  -8.0984816e-01  -2.8337037e+00  -2.2369023e+00   6.8169437e-02  -1.2721497e+00
   6.6780174e-01  -8.1617515e-01   5.9718441e-02  -2.4654338e+00  -3.9712632e-01  -1.2008160e+00   1.6475225e+00   7.3456756e-01   5.6770655e-01   3.3565954e+00   6.9333095e+00   2.0260919e+00   4.4066695e+00   2.5092928e+00   2.3835439e+00   3.2034946e+00  -1.1958477e+00  -2.6354110e+00   2.7997434e-01  -6.9020461e-01   9.0861370e-02   1.8933628e-01   9.7633457e-01  -3.7861643e-01   1.3180082e-01  -1.4204060e+00  -1.5958692e-01   2.5458179e-01   1.9347149e+00   4.8002507e-01   5.2024855e+00   4.7230867e+00   4.5404839e+00   2.5853793e+00   3.7424753e+00  -4.8146247e-01  -1.0008621e+00  -6.4562231e+00  -2.7751316e+00  -4.1233848e+00   1.3595806e+00  -5.3253154e-01   1.5749166e+00  -3.4303022e+00  -5.5725300e+00  -4.1997997e+00   3.4650499e+00  -1.5968739e+00  -4.5207857e+00  -1.9772021e+00  -2.2131565e+00  -1.7462857e+00   1.0128541e+00  -4.5788329e+00  -3.6280120e+00  -1.8875731e+00  -3.4946161e-01  -2.7305153e+00  -2.8115400e-01  -1.5250288e+00   5.9876110e+00  -2.9352654e-01   1.2342787e+00  -1.2810033e+00   7.5315470e-01   1.1071747e+00  -1.0171034e+00  -2.5525315e+00   1.1791864e-01  -1.2615935e+00   4.3352400e+00   1.6870371e+00   5.0282141e+00  -1.7648887e+00   2.3481433e+00   1.6518555e+00   4.5510600e+00   5.5211764e+00  -6.0600037e+00  -6.4186859e+00   2.7871600e+00  -1.6963126e+00   2.7558730e+00   3.1431717e+00  -8.7854940e-01  -1.0137530e+00  -2.6783119e+00  -1.9510385e+00   1.9488370e-01  -1.2140692e+00
   8.5961400e-01  -7.9268673e-01   4.1924890e-01  -2.3830481e+00  -3.1012005e-01  -1.1700508e+00   1.9945277e+00   9.0987678e-01   8.3090961e-01   3.3663017e+00   7.0521415e+00   2.3869909e+00   4.8681613e+00   2.7625099e+00   2.6195885e+00   3.6484776e+00  -1.4581140e+00  -2.5978931e+00   3.0031120e-01  -6.1957927e-01   2.2148488e-01   2.6985623e-01   1.4759993e+00   1.0994762e-01   5.1089592e-01  -7.5624049e-01  -1.2000478e-01   3.4052764e-01   1.7345858e+00   1.7675883e-01   5.2893046e+00   4.7320145e+00   4.4096157e+00   2.2039531e+00   4.1861274e+00  -8.7708125e-01  -9.0705321e-01  -6.8566677e+00  -2.1629802e+00  -4.3187779e+00   2.0326799e+00  -1.2851523e-01   1.4439164e+00  -4.2396992e+00  -4.8492546e+00  -4.9811264e+00   3.7587643e+00  -2.1112778e+00  -3.8615031e+00  -2.6364077e+00  -1.5460000e+00  -1.8059733e+00   3.0259805e+00  -4.4575884e+00  -2.7076767e+00  -1.9177871e+00  -2.2869843e-01  -2.8193015e+00   9.8388017e-02  -1.9839432e+00   5.9114069e+00  -7.4349271e-01   1.1369538e+00  -1.3544413e+00   1.1735469e+00   9.1809785e-01  -1.4946485e+00  -3.6591655e+00   4.2715698e-01  -1.4589990e+00   4.3568900e+00   1.9311257e+00   5.0588542e+00  -1.9896229e+00   2.3860939e+00   2.6451094e+00   4.5336038e+00   5.3969886e+00  -6.1249669e+00  -6.3518349e+00   3.2538994e+00  -1.7475100e+00   2.9556292e+00   3.6788871e+00  -5.3070021e-01  -9.9142786e-01  -2.4540771e+00  -1.6858760e+00   3.4849096e-01  -1.2899177e+00
   3.1795025e-01  -6.0845047e-01   1.2656933e-01  -2.2028752e+00  -4.0903007e-01  -1.1598580e+00   1.8746543e+00   1.2033037e+00   9.7538477e-01   3.3743145e+00   6.6944903e+00   2.3391685e+00   5.0608661e+00   3.0965117e+00   2.5852580e+00   3.6274939e+00  -2.8188500e+00  -2.6434885e+00  -1.1174093e-01  -6.8371468e-01  -4.9734866e-01  -1.1727378e-01   1.0962868e+00   3.5639460e-01   4.7724152e-01  -1.5373469e+00  -5.7619027e-01  -6.6161995e-02   8.0746789e-01  -8.6514512e-02   4.1884419e+00   4.0395213e+00   3.6697805e+00   1.3258637e+00   1.8018253e+00  -1.6209636e+00  -1.7256220e+00  -5.4962152e+00  -2.4157624e+00  -2.8841739e+00   1.7227008e+00   1.6064305e-01   1.2347178e-02  -4.2995081e+00  -6.7261972e+00  -4.9229917e+00   3.6100627e+00  -1.7954079e+00  -5.3098716e+00  -2.2530822e+00  -2.3863187e+00  -1.0202221e+00   3.7707239e+00  -4.8893216e+00  -2.3034196e+00  -1.2133107e+00  -8.9202177e-01  -2.4018548e+00   1.4670421e-01  -1.1411249e+00   6.3527273e+00   1.1719929e-01   1.6676082e+00  -1.1284676e+00   2.0713256e+00   2.5586628e+00  -1.4807441e+00  -2.6958283e+00  -2.0968032e-01  -1.0652893e+00   3.0053370e+00   2.5714966e+00   4.4962036e+00  -1.7244976e+00   1.9693547e+00   4.3641562e+00   3.7271494e+00   5.2210041e+00  -7.9612788e+00  -6.0746360e+00   1.3369429e+00  -1.4404998e+00   2.3009487e+00   3.1513724e+00  -1.4132687e+00  -3.8355552e-01  -3.0028918e+00  -1.4820995e+00   3.5942463e-01  -1.0774942e+00
  -1.5272302e-01  -4.4388489e-01   9.5762516e-02  -2.2191499e+00  -3.6467001e-01  -1.3894633e+00   2.2950755e+00   1.1719321e+00   1.1880648e+00   3.6484208e+00   6.7060401e+00   2.5804999e+00   5.6651632e+00   2.8440399e+00   3.2922178e+00   3.5417562e+00  -2.6422703e+00  -2.3084678e+00  -3.1385521e-01  -2.5195692e-01  -9.6725591e-02  -1.2900839e-01   9.2113206e-01   6.7827939e-01   4.0894473e-01  -1.1698014e+00  -5.1997716e-01   4.5682433e-03   8.5564356e-01   7.5317296e-01   3.6233805e+00   3.9744256e+00   3.0401369e+00   1.1924772e+00   1.7971242e+00  -7.8405303e-01  -2.0738762e+00  -4.1053349e+00  -2.6457514e+00  -2.5278285e+00   1.8877333e+00   2.0171612e+00   2.7343828e-01  -3.8819460e+00  -5.4622924e+00  -3.9400623e+00   1.6214029e+00  -1.3358155e+00  -4.9240477e+00  -1.6333922e+00  -1.2695469e+00  -1.0391395e-01   3.8134922e+00  -4.0224897e+00  -3.5974401e+00   1.6728398e-01  -1.6995082e+00  -2.4382224e+00  -9.5226035e-01  -5.9637987e-01   5.5509932e+00   7.9755911e-02   1.9312040e+00  -7.9067624e-01   1.4847827e+00   2.4208629e+00  -1.5118940e+00  -1.8947058e+00  -1.7422168e-01  -8.1935335e-01   2.0855215e+00   2.7489651e+00   4.0076256e+00  -3.3910703e-01   1.6814734e+00   5.2880534e+00   2.4031079e+00   5.4619970e+00  -7.7189963e+00  -5.5832983e+00   2.4338004e+00  -9.4930466e-01   2.3081494e+00   3.2731072e+00  -5.0403705e-01  -1.0352382e-01  -3.6521096e+00  -1.7451416e+00   2.1204779e-01  -6.9230715e-01
  -5.6464639e-01  -2.5668566e-01   4.9871561e-01  -1.7272282e+00  -4.2093478e-01  -9.3435522e-01   2.7380762e+00   1.4579279e+00   1.5022243e+00   3.9984666e+00   6.3711659e+00   2.8651098e+00   6.1139776e+00   3.2310094e+00   3.4008835e+00   3.7633763e+00  -3.6070003e+00  -2.0427633e+00  -2.2567058e-01   2.1549290e-01  -6.0607138e-01   4.2049453e-01   1.5190781e+00   1.0715753e+00  -5.0688523e-02  -6.2923404e-01  -6.0712210e-01   8.6295165e-02   1.0733570e+00   3.0422836e-01   3.5410871e+00   3.5575856e+00   2.6845688e+00   1.1956018e+00   2.0929735e+00  -9.7643359e-02  -2.3084409e+00  -3.5096620e+00  -2.4255632e+00  -2.2736312e+00   3.1347620e+00   2.5545910e+00  -1.3473668e+00  -4.1539195e+00  -5.4514779e+00  -4.1409947e+00   3.5317359e-01  -1.6372590e+00  -4.3896159e+00  -1.4088888e+00  -9.9423048e-01   4.6491917e-01   4.5410480e+00  -3.7793662e+00  -3.4284180e+00   7.3895814e-01  -2.7409121e+00  -2.2155400e+00  -1.4629567e+00  -1.7844751e-01   4.0626331e+00   2.0139859e-01   1.1978028e+00  -6.0404866e-01   1.0748199e+00   3.1981923e+00  -2.2853648e+00  -1.9762305e+00  -5.5353581e-01  -6.1905915e-01   2.0322733e+00   2.6638990e+00   4.3725794e+00  -4.9519209e-01   1.7281075e+00   5.9258622e+00   2.9443474e+00   4.9019588e+00  -8.8415472e+00  -4.7644172e+00   2.0661934e+00  -3.0719993e-01   2.8030220e+00   3.5269247e+00  -2.9798209e-01   5.7499144e-01  -2.9094333e+00  -1.5637201e+00   4.9507517e-01  -8.3634652e-01
  -5.2431359e-01  -2.8491382e-01   5.4286484e-01  -1.8836114e+00  -4.7043626e-01  -1.0102371e+00   2.7060335e+00   1.4613351e+00   1.4905867e+00   3.8766710e+00   5.9513442e+00   3.0920001e+00   6.0399529e+00   3.2802412e+00   3.4760004e+00   3.6539353e+00  -3.1560859e+00  -1.4864861e+00  -7.6278649e-02   6.5582470e-01  -4.5353971e-01   5.0131659e-01   1.6322137e+00   1.0063372e+00   6.5802293e-01  -3.3375746e-01  -8.2825488e-01   9.8643960e-02   1.0237519e+00   5.0865837e-01   3.2051952e+00   2.7570829e+00   2.6995400e+00   9.4144205e-01   1.5353564e+00  -1.3196583e+00  -2.3722077e+00  -3.0719646e+00  -1.7303521e+00  -2.0414068e+00   3.2268041e+00   3.5886994e+00  -1.4194529e+00  -4.6151402e+00  -5.0351081e+00  -4.3332496e+00   1.2282440e+00  -2.0170721e+00  -4.5330872e+00  -1.6912408e+00  -8.2941919e-01   9.1589593e-01   5.5841247e+00  -3.8240602e+00  -2.2940230e+00   5.0904264e-01  -2.8113628e+00  -2.2701365e+00  -2.1091825e+00  -6.1013024e-01   3.9731970e+00  -3.0409628e-01   1.5192386e+00  -8.2060890e-01   1.6606250e+00   3.3174723e+00  -2.4417600e+00  -2.3344986e+00  -5.5262246e-01  -4.5751916e-01   2.0040404e+00   2.1035753e+00   4.2530327e+00   2.9732005e-01   1.4141313e+00   6.2380968e+00   2.5375254e+00   4.0072456e+00  -7.4174106e+00  -4.3332035e+00   2.7180092e+00  -2.5892719e-01   2.6976245e+00   3.2671505e+00   1.8514095e-01   5.9665230e-01  -2.6659443e+00  -1.5120002e+00   6.2611460e-01  -9.2670258e-01
   1.1015536e+00  -2.8334018e-01   1.0075956e+00  -1.9536692e+00  -1.9244273e-01  -1.4900602e+00   2.6912895e+00   1.2893399e+00   1.3785554e+00   3.2657658e+00   6.3590946e+00   3.4485458e+00   5.8816110e+00   3.4125715e+00   3.6368499e+00   3.6937455e+00  -1.1743508e+00  -8.6784792e-01   7.9689015e-01   8.7086489e-01   8.5668561e-01  -9.0272161e-03   1.5706860e+00   8.2810890e-01   1.7348914e+00  -1.2102770e-01  -4.0052359e-01  -1.0886940e-01   7.2469157e-01   9.2765665e-01   3.0206561e+00   2.1546555e+00   2.6602488e+00  -9.2206417e-02   1.1215404e-01  -3.8088355e+00  -2.4164452e+00  -3.8411081e+00  -5.9824265e-01  -3.0967221e+00   2.8074765e+00   3.3560874e+00   2.8376372e-01  -5.6102064e+00  -3.4960501e+00  -5.6979570e+00   3.9198524e+00  -2.9567888e+00  -3.0047351e+00  -3.3049522e+00   9.2463529e-01  -7.7642789e-03   9.5063521e+00  -3.8601253e+00  -3.6456951e-01  -1.1675471e+00  -5.8334235e-01  -2.4326245e+00  -3.0399882e-01  -2.0077241e+00   5.5826259e+00  -1.0590546e+00   2.6280857e+00  -1.1196552e+00   2.5935058e+00   1.9084918e+00  -2.0732284e+00  -3.7321295e+00   6.7245852e-01  -1.2252802e+00   1.9835043e+00   9.3782514e-01   3.6246757e+00   4.0217546e-01   1.1829376e+00   5.2557762e+00   1.5308176e+00   2.0910260e+00  -4.7454066e+00  -3.5743316e+00   3.4387789e+00  -1.1724790e-01   2.1503183e+00   3.8782979e+00   3.1977755e-01   4.8582830e-02  -2.1976932e+00  -1.1103793e+00   5.7369685e-01  -9.0513813e-01
   1.4344297e+00  -2.8123901e-01   1.1496556e+00  -1.9966030e+00  -1.5626630e-01  -1.4576622e+00   2.6229310e+00   1.3343001e+00   1.4128948e+00   3.2193708e+00   6.0027405e+00   3.7712692e+00   5.6853661e+00   3.6121059e+00   3.5075707e+00   3.6829483e+00  -7.8010119e-01  -3.8258181e-01   1.0639518e+00   1.1771289e+00   1.1013689e+00   1.4688827e-01   1.7257199e+00   5.4762012e-01   2.1069927e+00   1.9896302e-02  -5.4127049e-01  -9.4534270e-02   7.7709191e-01   8.9477543e-01   2.8028868e+00   1.3349557e+00   2.5212048e+00  -2.5054359e-01  -1.5767151e+00  -5.5441470e+00  -2.4044112e+00  -3.9481542e+00   1.7988656e-01  -3.1653616e+00   3.1066816e+00   3.7720298e+00   6.2082171e-01  -6.0471539e+00  -3.1425568e+00  -6.2875260e+00   5.2148527e+00  -3.4781087e+00  -2.5411946e+00  -3.8358373e+00   1.3282912e+00   4.4889791e-02   1.1506870e+01  -3.7683317e+00   9.5128438e-01  -1.7072490e+00  -3.7126854e-01  -2.4484289e+00  -3.6210792e-01  -2.4306825e+00   5.5240675e+00  -1.4357481e+00   2.5535203e+00  -1.2871123e+00   2.4914413e+00   1.8873343e+00  -2.3313963e+00  -4.3133428e+00   6.5141325e-01  -1.4786906e+00   2.3371305e+00   1.7010247e-01   3.6870713e+00   7.1361089e-01   1.1965285e+00   4.8374432e+00   1.7396343e+00   1.1347009e+00  -3.5418762e+00  -3.4324410e+00   3.6956353e+00  -2.3517166e-01   2.1435560e+00   3.6330707e+00   6.5755956e-01  -1.1217440e-01  -1.4972243e+00  -1.1883027e+00   8.1568169e-01  -1.1478431e+00
   9.3880330e-01  -3.9205691e-02   7.2061154e-01  -1.7275798e+00  -1.9380181e-01  -1.0820014e+00   2.1555730e+00   1.3714059e+00   1.4872435e+00   3.2602832e+00   5.0714929e+00   3.5795870e+00   5.2526768e+00   3.7853224e+00   3.2653391e+00   3.2714946e+00  -1.4603447e+00   1.0351978e-01   7.1815752e-01   1.3765471e+00   6.0278702e-01   4.5400998e-01   1.1514029e+00   2.0813431e-01   1.6748015e+00  -6.1686496e-01  -9.0821190e-01  -2.3448643e-01   6.4837348e-01   9.4825633e-01   1.6443254e+00   1.7537814e-01   1.4891744e+00  -4.7378842e-01  -5.3050462e+00  -6.5516292e+00  -3.3688958e+00  -2.1119343e+00  -4.1524765e-01  -1.5813034e+00   2.9675566e+00   4.3264606e+00  -1.0217150e+00  -5.1689854e+00  -4.9533393e+00  -5.5468159e+00   4.0081821e+00  -2.6327974e+00  -3.5738956e+00  -2.7431154e+00   3.2965986e-01   1.0295680e+00   1.0924012e+01  -3.6396625e+00   3.8357505e-01  -6.5849372e-01  -9.7521342e-01  -1.7424701e+00  -8.6592193e-01  -1.1797006e+00   5.3845270e+00  -3.2686315e-01   2.6601668e+00  -9.4730324e-01   2.4879433e+00   3.5555856e+00  -2.4513932e+00  -2.7843461e+00  -5.1176053e-01  -1.0892077e+00   1.4519022e+00   9.8668816e-02   3.3412227e+00   1.4530041e+00   1.0057337e+00   5.1822321e+00   1.3612731e+00   3.7797750e-01  -4.3153711e+00  -2.7296912e+00   1.7486167e+00   2.6433924e-01   1.7296464e+00   2.6773151e+00  -2.6590815e-02   6.0430655e-01  -1.3217572e+00  -1.3421366e+00   8.2706319e-01  -1.0422266e+00
   6.2386891e-01   2.1049459e-01   6.5362793e-01  -1.5313351e+00  -8.8751396e-02  -8.6864721e-01   2.2202829e+00   1.0698346e+00   1.5259133e+00   3.3867437e+00   4.6155495e+00   3.3571254e+00   5.1532710e+00   3.3275668e+00   3.6670257e+00   2.7117765e+00  -7.4502831e-01   9.3720951e-01   7.5071277e-01   2.0612575e+00   1.1085116e+00   1.0017179e+00   8.4676571e-01  -2.4676500e-02   1.3671874e+00  -1.6821810e-01  -6.1206235e-01   1.3234933e-02   1.4662479e+00   1.9549243e+00   1.2519739e+00  -2.7551664e-01   9.5789444e-01   6.7663591e-02  -5.0223653e+00  -5.3485991e+00  -3.7534497e+00  -2.6897128e-01  -1.1017084e+00  -1.2041991e+00   3.0518599e+00   5.6842082e+00  -1.6473257e+00  -4.0076478e+00  -3.7607856e+00  -3.9208480e+00   7.1082728e-01  -1.8092571e+00  -3.1848131e+00  -1.4363728e+00   8.7781184e-01   1.8511114e+00   8.9107484e+00  -2.4920685e+00  -1.8179899e+00   5.8311166e-01  -1.5446394e+00  -1.3125196e+00  -2.1013067e+00  -2.8805151e-01   4.1363624e+00  -1.0825320e-01   2.5516069e+00  -6.3242090e-01   1.7294445e+00   3.2068798e+00  -2.4263570e+00  -1.4701574e+00  -8.8755794e-01  -7.1835942e-01   9.6773540e-01  -6.1090848e-01   3.0685755e+00   2.8477419e+00   7.8668237e-01   4.4990349e+00   3.4244870e-01  -1.3979374e-01  -3.3742250e+00  -1.3664927e+00   2.3752733e+00   1.2176743e+00   1.9106779e+00   2.5719195e+00   6.3832447e-01   1.0532341e+00  -1.3081724e+00  -1.5369063e+00   5.5037559e-01  -7.0890415e-01
   5.4079179e-01   3.2873756e-01   9.7763404e-01  -1.2241205e+00  -1.7518513e-01  -4.7422293e-01   2.5304717e+00   1.1750090e+00   1.6838778e+00   3.6049559e+00   4.4142815e+00   3.5793192e+00   5.2606545e+00   3.4577497e+00   3.6111011e+00   2.6538705e+00  -1.1543120e+00   1.2890086e+00   9.6979506e-01   2.3346127e+00   1.0383309e+00   1.6485687e+00   1.3800932e+00  -8.4380583e-02   9.2846773e-01   3.8640082e-01  -7.7088328e-01   7.0398618e-02   1.9137448e+00   1.8528261e+00   1.6609864e+00  -4.2901527e-01   4.5389331e-01   4.5055621e-01  -5.7457189e+00  -5.2320242e+00  -4.2226198e+00  -2.2639983e-01  -8.7327823e-01  -1.4736151e+00   4.0393252e+00   5.7891715e+00  -2.2039240e+00  -4.1092976e+00  -3.6275982e+00  -4.2816359e+00   6.8563603e-02  -2.0693188e+00  -1.9443363e+00  -1.5404845e+00   1.4900146e+00   1.7108848e+00   9.5160707e+00  -2.3535823e+00  -1.6336004e+00   4.3477834e-01  -2.2260189e+00  -1.2303252e+00  -2.7025559e+00  -2.9655623e-01   2.8134424e+00  -2.2467761e-01   1.7030899e+00  -7.1178230e-01   8.9988507e-01   3.3474871e+00  -2.9817733e+00  -1.6301926e+00  -1.0745404e+00  -7.5862533e-01   1.6728008e+00  -1.2929966e+00   3.7147255e+00   2.7538285e+00   1.2275606e+00   3.5714890e+00   1.1229672e+00  -4.4138862e-01  -3.8569293e+00  -7.4767119e-01   2.3080459e+00   1.6830522e+00   2.3724990e+00   2.7609135e+00   9.6977971e-01   1.3958666e+00  -2.8452136e-01  -1.7249869e+00   7.0488687e-01  -9.4792776e-01
   5.2387981e-01   3.1724294e-01   7.9376335e-01  -1.3858163e+00  -3.7322876e-01  -7.2401774e-01   2.3402190e+00   1.2162595e+00   1.3209193e+00   3.4245557e+00   3.9700976e+00   3.5048949e+00   4.9194181e+00   3.4774137e+00   3.1611938e+00   2.2463662e+00  -1.1971242e+00   1.7498734e+00   1.1874332e+00   2.4079905e+00   6.6476013e-01   1.1580376e+00   1.1288945e+00  -5.9531965e-01   1.4643840e+00  -5.3803838e-01  -1.4454086e+00  -3.9516782e-01   1.5180485e+00   2.0800209e+00   1.4127305e+00  -1.2718975e+00   4.5119794e-01   3.4402427e-01  -6.6859248e+00  -6.3908417e+00  -4.1108374e+00   4.7917361e-01  -3.5273919e-01  -1.4151816e+00   2.9701780e+00   5.4035084e+00  -1.3765194e+00  -4.5648133e+00  -3.1350761e+00  -4.2226441e+00   2.3040208e+00  -2.4838629e+00  -2.1400361e+00  -1.8181133e+00   1.3349108e+00   1.6070297e+00   1.0323346e+01  -2.8544986e+00   1.1741663e-01  -9.3118065e-01  -2.6279012e+00  -1.2801775e+00  -3.3594066e+00  -7.0196561e-01   2.6547652e+00  -7.2131939e-01   1.6773211e+00  -1.0361494e+00   7.2196197e-01   3.3291227e+00  -2.6077255e+00  -1.6423552e+00  -1.0609261e+00  -5.2858312e-01   1.6474745e+00  -2.4480912e+00   3.5886226e+00   3.1227172e+00   1.1360994e+00   2.5365811e+00   2.5362449e-01  -1.2401303e+00  -3.6497857e+00  -2.9991470e-02   2.1618400e+00   1.6603106e+00   1.9209571e+00   2.0747505e+00   9.8456132e-01   9.2852684e-01  -3.4320970e-01  -1.8192106e+00   7.7063163e-01  -1.0790615e+00
   2.3686480e+00   3.2071804e-01   1.2338986e+00  -1.4858884e+00  -1.7951777e-01  -1.2361778e+00   2.4482490e+00   9.9401286e-01   1.1971386e+00   2.7334834e+00   4.8998098e+00   3.9176410e+00   4.6873681e+00   3.5577044e+00   3.1600248e+00   2.3173775e+00   4.0801001e-01   2.1456172e+00   2.0355282e+00   2.2418883e+00   2.1630204e+00   6.3181254e-01   1.2635903e+00  -8.3009922e-01   2.2135091e+00  -2.0195640e-01  -9.8683199e-01  -7.6418956e-01   9.0327245e-01   2.5732296e+00   1.8663980e+00  -9.7385760e-01   1.4880230e-01  -2.9954589e-01  -9.0624241e+00  -9.0974802e+00  -4.4369695e+00  -1.4982814e+00   5.3336685e-01  -2.9610295e+00   2.2065967e+00   4.3869892e+00   9.8745192e-01  -5.3950566e+00  -1.9495939e+00  -5.9776376e+00   5.7084866e+00  -3.4017017e+00   7.1516237e-01  -3.5345618e+00   3.7490378e+00  -2.4541516e-01   1.5184043e+01  -2.9387160e+00   2.0708643e+00  -3.0105767e+00  -1.4113303e-01  -1.4989691e+00  -9.8564190e-01  -2.2402561e+00   4.4955314e+00  -1.2645879e+00   2.3660898e+00  -1.3056683e+00   1.5469499e+00   1.6909050e+00  -2.2088917e+00  -3.2705020e+00   3.8135072e-01  -1.4964760e+00   2.3216034e+00  -3.6004684e+00   3.0782308e+00   2.7893989e+00   1.3278256e+00   5.0735873e-01  -3.2753980e-01  -2.5358616e+00  -2.4727146e+00   4.3360013e-01   1.8757935e+00   1.6335619e+00   1.2082719e+00   3.2354020e+00   8.1112616e-01   3.9576417e-01   7.1890507e-01  -1.5406924e+00   4.9867449e-01  -1.0054230e+00
   3.0248630e+00   1.4848276e-01   1.1741402e+00  -1.8834751e+00  -1.9816732e-01  -1.3885906e+00   2.0994651e+00   7.8218024e-01   9.6056287e-01   2.3332462e+00   4.5535413e+00   3.7951747e+00   3.9397454e+00   3.2673947e+00   2.8099313e+00   1.9046170e+00   1.8317749e+00   2.2165382e+00   2.1399545e+00   2.0490386e+00   2.4512567e+00   4.3745077e-01   8.6462050e-01  -1.6247935e+00   2.7322152e+00  -7.7901725e-01  -1.2105282e+00  -7.3815771e-01   1.2916556e+00   2.5724038e+00   1.6016410e+00  -1.8207824e+00   4.5652160e-01  -3.0845623e-01  -1.1001184e+01  -1.1599061e+01  -3.7972218e+00  -2.1332026e+00   1.1510892e+00  -3.2744920e+00   1.8375596e+00   4.3013080e+00   2.9031061e+00  -5.4989799e+00  -1.8440044e+00  -5.9902461e+00   7.9493858e+00  -3.5162027e+00  -6.4264681e-02  -4.0482177e+00   3.2098363e+00  -5.7532506e-01   1.5563442e+01  -2.6447427e+00   3.1998786e+00  -4.0102935e+00   8.2684932e-01  -1.6212660e+00  -1.2951026e+00  -2.8838772e+00   5.3962023e+00  -1.9621797e+00   2.6517992e+00  -1.8243647e+00   1.3159073e+00   5.8725666e-01  -2.1253183e+00  -3.9048521e+00   5.9172760e-01  -1.6656895e+00   2.9026759e+00  -4.3417971e+00   3.0801983e+00   3.0067536e+00   1.3162571e+00  -7.4568650e-01  -2.9989113e-01  -2.7368988e+00   8.3268448e-01  -7.7239476e-01   3.3957995e+00   7.8906766e-01   9.0508117e-01   2.3457505e+00   1.3028497e+00  -3.7492129e-01   9.7332461e-01  -2.0376407e+00   7.0147818e-01  -1.1541549e+00
   1.6961999e+00   3.1324753e-01   7.2891451e-01  -1.6049736e+00  -4.9669985e-01  -9.3839158e-01   2.0102478e+00   8.4117054e-01   9.8505993e-01   2.5464587e+00   3.8192005e+00   3.3157683e+00   3.6750185e+00   3.0590774e+00   2.4797970e+00   1.3933100e+00  -4.0060071e-02   1.9916968e+00   1.3749675e+00   2.0010969e+00   1.5423677e+00   8.1624212e-01   6.7911264e-01  -1.6906575e+00   1.9931172e+00  -1.2066145e+00  -1.7641208e+00  -9.0358402e-01   1.0498556e+00   2.5054121e+00   1.2904732e+00  -1.8219682e+00  -6.1560973e-01   1.9991384e-01  -1.1862275e+01  -1.0119263e+01  -4.5211225e+00  -7.3881183e-01   1.4940637e-01  -2.1270942e+00   1.5781496e+00   4.5236706e+00   1.1148001e+00  -4.3047941e+00  -3.2484831e+00  -4.6768757e+00   5.9796677e+00  -2.6534170e+00  -5.8699930e-01  -2.4618568e+00   2.2451924e+00   2.7819765e-02   1.3570691e+01  -2.4777908e+00   2.1948322e+00  -2.9083574e+00  -1.0581087e+00  -1.2318465e+00  -2.6891601e+00  -1.4761530e+00   4.1163779e+00  -1.1938503e+00   1.8506145e+00  -1.7829802e+00   8.4793848e-01   1.8562743e+00  -2.3029030e+00  -2.1658300e+00  -6.4336997e-01  -9.7836238e-01   2.4432469e+00  -3.9964841e+00   3.1650891e+00   3.3310748e+00   1.4410369e+00  -7.5050690e-01  -2.3952280e-01  -1.8245087e+00  -2.2976572e+00  -3.9171220e-01   1.2228239e+00   1.0335002e+00   7.3915258e-01   1.7474090e+00   7.5506366e-01   4.7743630e-01   1.1971135e+00  -2.2703521e+00   6.2512693e-01  -9.4762436e-01
   1.2805702e+00   4.9477883e-01   7.8009250e-01  -1.3920591e+00  -5.9115832e-01  -6.5522586e-01   2.3407843e+00   8.2849269e-01   1.1132603e+00   2.7262103e+00   3.7594207e+00   3.2487698e+00   3.7068354e+00   2.8167161e+00   2.4225577e+00   1.1620412e+00  -6.5019857e-01   1.8147470e+00   1.2132797e+00   1.9301009e+00   1.2656678e+00   1.1380136e+00   7.9319949e-01  -1.7223325e+00   1.0939836e+00  -1.1871080e+00  -1.8021891e+00  -8.8734682e-01   1.2739944e+00   2.4380020e+00   1.5028958e+00  -1.4166869e+00  -1.1619986e+00   6.8663376e-01  -1.2602504e+01  -9.5858847e+00  -4.6210090e+00  -7.7211684e-01  -2.7981831e-01  -2.1298575e+00   1.9360179e+00   4.4298065e+00   1.3723948e+00  -3.5858674e+00  -3.0736646e+00  -3.9444384e+00   4.8638454e+00  -2.1367451e+00   4.7401311e-01  -1.6984549e+00   2.7499864e+00  -6.6213704e-02   1.2610968e+01  -1.8628770e+00   1.2370136e+00  -2.3594741e+00  -1.8819346e+00  -1.0812183e+00  -3.4352180e+00  -8.4614603e-01   2.9208672e+00  -8.6545394e-01   9.5791003e-01  -1.6363578e+00  -3.2859947e-01   1.8079958e+00  -2.3863690e+00  -1.6117726e+00  -8.3350945e-01  -6.6510711e-01   2.6832939e+00  -3.8786360e+00   3.3473883e+00   3.2167522e+00   1.6182670e+00  -1.3944932e+00   1.6181830e-01  -1.0830887e+00  -3.3932485e+00  -6.4719604e-01   1.0442550e+00   1.1719734e+00   9.1663859e-01   1.7632536e+00   1.1294446e+00   7.4887896e-01   1.8017133e+00  -2.6177286e+00   5.9162298e-01  -8.6898378e-01
   1.1876611e+00   4.2424719e-01   5.4412737e-01  -1.5694268e+00  -6.7089538e-01  -7.7970784e-01   2.1505004e+00   6.1742330e-01   8.5679665e-01   2.3075160e+00   3.4173166e+00   2.6634338e+00   3.2871840e+00   2.2116162e+00   2.1792983e+00   6.4893159e-01  -5.6554903e-01   1.6565557e+00   8.7843158e-01   1.5442292e+00   1.1383486e+00   6.9953657e-01   3.7812045e-01  -1.9829098e+00   1.3566792e+00  -1.6708701e+00  -2.0956632e+00  -1.0180358e+00   1.2084539e+00   2.6213249e+00   1.3237686e+00  -1.4574729e+00  -1.3969969e+00   8.2751588e-01  -1.2351465e+01  -9.2171766e+00  -4.0703889e+00  -2.5741634e-01  -4.0523847e-01  -1.9157182e+00   1.0767189e+00   3.9305069e+00   2.2472691e+00  -3.0857114e+00  -2.8848144e+00  -3.1672294e+00   4.7301361e+00  -1.4302450e+00  -2.4958977e-01  -1.4988580e+00   2.1578562e+00  -3.4020633e-01   1.0950911e+01  -1.6388851e+00   9.4884602e-01  -2.4846404e+00  -1.8909409e+00  -9.8066977e-01  -3.8759243e+00  -8.3553918e-01   2.9733127e+00  -1.2142615e+00   7.6109416e-01  -1.8950344e+00  -3.7851938e-01   8.1768485e-01  -2.1501974e+00  -1.3031139e+00  -8.5536936e-01  -4.3591155e-01   2.4586368e+00  -4.0093432e+00   2.9271688e+00   3.2780972e+00   1.5704982e+00  -2.1203710e+00  -5.9205327e-01  -2.0989053e-01  -2.8412005e+00  -8.0805482e-01   1.3578870e+00   7.6729070e-01   5.6459198e-01   1.2146944e+00   1.1005437e+00   2.8800687e-01   1.3458341e+00  -2.8264968e+00   3.5490356e-01  -6.9730532e-01
   2.2569794e+00   2.7908474e-01   7.8251676e-01  -1.6649407e+00  -4.4575990e-01  -1.0636162e+00   2.1262233e+00   4.5709473e-01   7.5218733e-01   1.7088917e+00   3.9473114e+00   2.4693942e+00   2.9115785e+00   1.9466656e+00   1.9711110e+00   5.7249590e-01   2.7096807e-01   1.0465179e+00   1.1650652e+00   1.0080572e+00   1.9188898e+00   1.3776513e-02   2.7108229e-01  -2.1349850e+00   1.8436969e+00  -1.8979053e+00  -1.7153702e+00  -1.2279626e+00   6.6048201e-01   2.4055774e+00   1.6243371e+00  -9.8630427e-01  -1.5192141e+00   2.4116756e-01  -1.3152976e+01  -1.0449723e+01  -3.5024519e+00  -1.8999312e+00  -1.0109917e-01  -2.8707856e+00   3.9592491e-01   2.3277182e+00   4.0753384e+00  -3.2947044e+00  -2.5967456e+00  -4.1599069e+00   6.7319529e+00  -1.6250473e+00   8.6915751e-01  -2.6156153e+00   3.0211492e+00  -1.8352918e+00   1.2506781e+01  -1.5854088e+00   1.6701431e+00  -3.6896554e+00  -1.8473784e-01  -1.2872826e+00  -1.9141192e+00  -1.7425196e+00   4.7190663e+00  -1.6627360e+00   1.1088909e+00  -2.5075701e+00   4.8512313e-01  -7.5602134e-01  -1.6509214e+00  -2.2624559e+00   1.6107810e-02  -1.1810508e+00   2.7601756e+00  -4.1527118e+00   2.3897910e+00   2.3290925e+00   1.6215775e+00  -3.3830686e+00  -4.9462005e-01  -6.0281061e-02  -2.1454601e+00  -1.7214253e+00   9.1200219e-01  -1.2029977e-01   1.7279228e-02   1.6198708e+00   5.6024623e-01  -4.2067231e-01   1.7775658e+00  -2.5991508e+00   2.0671990e-01  -5.6880210e-01
   2.5601063e+00   3.5830500e-01   9.3126377e-01  -1.5549032e+00  -5.6471621e-01  -9.0706809e-01   2.1692821e+00   3.1138759e-01   7.6771001e-01   1.2313743e+00   3.9371063e+00   2.2401866e+00   2.6444615e+00   1.6946449e+00   1.6020926e+00   5.6995576e-01  -1.1592339e-01   5.3090048e-01   7.9495117e-01   3.9646295e-01   1.5399702e+00  -1.1120205e-01   4.7832651e-01  -1.9703782e+00   1.5569607e+00  -1.7876227e+00  -1.7820723e+00  -1.2745841e+00   4.4760700e-01   1.6990097e+00   1.8015094e+00  -4.2963645e-01  -1.9914903e+00   1.4059640e-01  -1.3536716e+01  -1.0483735e+01  -3.1004386e+00  -3.1021000e+00   1.4853919e-01  -3.1013223e+00   5.1764243e-01   1.3180289e+00   4.2892391e+00  -3.0688106e+00  -2.9260446e+00  -4.2207223e+00   7.5024238e+00  -1.3390692e+00   1.7217294e+00  -2.5231291e+00   3.0761966e+00  -2.5983809e+00   1.3074489e+01  -1.2821716e+00   2.5004345e+00  -3.9316912e+00   5.3764765e-01  -1.0099043e+00  -9.3158773e-01  -1.7192027e+00   4.8275576e+00  -1.5952632e+00   5.5956043e-01  -2.3992708e+00   4.9875547e-01  -1.3459149e+00  -1.8980699e+00  -2.8862699e+00   1.4517929e-01  -1.1921657e+00   2.8239509e+00  -3.6508336e+00   2.2223658e+00   1.2250857e+00   1.8099488e+00  -3.5366154e+00  -4.7964533e-02   7.1311688e-01  -2.8259718e+00  -2.1616488e+00   3.2739831e-01  -4.3086259e-01  -4.9932417e-02   1.9137518e+00   4.0148416e-01  -3.5710678e-01   2.6215057e+00  -2.6010150e+00   1.3670594e-01  -5.5785740e-01
   1.2719283e+00   1.2567169e-01   6.9921124e-01  -1.0895153e+00  -6.1969282e-01  -3.8466705e-01   1.7594700e+00   4.0152701e-01   6.4046187e-01   9.8658144e-01   2.7674271e+00   1.1001194e+00   1.9484057e+00   1.3803138e+00   9.6993180e-01   2.3356570e-02  -1.8407102e+00  -6.0678047e-01   9.3322039e-02   7.3302138e-02   6.0274720e-01  -3.0850416e-02   2.7378496e-01  -1.6768042e+00   1.7582365e+00  -2.4066230e+00  -2.1511772e+00  -1.4031488e+00  -2.3549353e-01   7.7283245e-01   1.5597799e+00  -5.0561415e-01  -2.7454149e+00  -2.0780787e-01  -1.1186024e+01  -7.6037231e+00  -2.9594257e+00  -1.7626369e+00  -6.8456164e-01  -2.1705134e+00  -5.8102119e-02   1.0021755e-01   2.2223875e+00  -2.2223564e+00  -3.9605084e+00  -3.5974959e+00   6.1749249e+00  -7.0262402e-01   5.5622444e-01  -1.9920926e+00   1.2211914e+00  -2.6291800e+00   9.2695153e+00  -1.8762213e+00   1.9052604e+00  -3.6025618e+00  -8.2503163e-01  -1.1523065e+00  -1.2742219e+00  -1.2737597e+00   4.5827047e+00  -1.6743478e+00   1.7599761e-01  -3.4871579e+00   1.6737327e+00  -6.9700091e-01  -1.6806969e+00  -1.7376672e+00  -8.2377439e-01  -7.2592274e-01   1.9929264e+00  -2.8120042e+00   2.0623693e+00   2.5447457e-01   1.7060031e+00  -3.2674175e+00   4.2093389e-01   1.5698601e+00  -5.7630910e+00  -1.9593684e+00  -2.4083865e+00  -1.1111946e+00  -3.9170560e-01   1.1753533e+00  -1.1453167e+00   2.0352091e-02   2.4629048e+00  -2.0246703e+00   2.4626329e-01  -4.2111734e-01
   9.7995185e-01   1.6533832e-01   5.1484492e-01  -1.3492566e+00  -4.2383366e-01  -7.7203132e-01   2.0332388e+00   7.9297653e-02   5.5587541e-01   8.6495254e-01   2.8761086e+00   5.8681014e-01   1.9656809e+00   3.2650404e-01   1.2975950e+00  -4.6134822e-01  -1.1666698e+00  -6.6679342e-01   2.1976783e-02   5.7422637e-02   9.4913015e-01  -8.0087340e-01  -2.1291092e-01  -1.7485032e+00   1.4785569e+00  -2.6057124e+00  -1.6271253e+00  -1.2668251e+00  -9.6297996e-03   1.5237457e+00   1.2714101e+00   1.7687204e-03  -2.0499286e+00   4.1078664e-01  -8.7422108e+00  -5.8610407e+00  -1.2431370e+00  -1.1954040e+00  -1.1771744e+00  -2.0484656e+00  -8.9869870e-01   1.4683829e-01   4.3117694e+00  -1.0637916e+00  -2.0466212e+00  -1.6535788e+00   3.9582443e+00   4.8616148e-01   3.4446624e-01  -1.0055326e+00   1.7460736e+00  -2.4027616e+00   5.9023366e+00  -4.2903569e-01  -8.7173936e-01  -2.3706603e+00  -1.1200913e+00  -1.0221961e+00  -1.8557981e+00  -6.5703873e-01   3.8799430e+00  -1.7104046e+00  -2.3000656e-01  -3.0326345e+00   9.6335957e-01  -2.5371360e+00  -9.1963589e-01  -7.4721775e-01  -4.5612669e-01  -3.6924675e-01   1.3877862e+00  -2.6787265e+00   9.2822696e-01   9.0818121e-01   9.8696469e-01  -3.6962570e+00  -6.5058460e-01   2.9082666e+00  -4.3641572e+00  -2.5412245e+00  -8.6443011e-01  -1.4746792e+00  -5.2180242e-01   9.1408647e-01  -3.8527104e-01  -7.4784110e-01   1.4363937e+00  -2.2671716e+00  -3.1636209e-01   8.6073175e-02
   4.2186613e-01   2.9396738e-01   5.6022850e-01  -1.0466290e+00  -4.7334762e-01  -3.9370601e-01   2.1246062e+00   8.5931122e-02   7.4009597e-01   7.6585014e-01   2.5146993e+00   1.9833663e-01   1.7894422e+00  -1.2971396e-02   9.9468932e-01  -5.6114760e-01  -2.2553461e+00  -1.5548161e+00  -5.7418152e-01  -3.9445332e-01   1.9849669e-01  -7.4570608e-01  -9.4001198e-02  -1.3844438e+00   7.0316137e-01  -2.6153132e+00  -1.5940571e+00  -1.1425296e+00  -1.7905689e-01   5.8115528e-01   1.1562254e+00   5.8823588e-01  -2.5965951e+00   2.7560192e-01  -8.5005162e+00  -4.6314864e+00  -7.6609884e-01  -1.5699854e+00  -1.3850246e+00  -1.6229919e+00  -3.3008044e-01  -5.1499941e-01   3.5822358e+00  -2.1686046e-01  -2.8003769e+00  -1.0231776e+00   2.6804701e+00   1.1617994e+00   5.5399743e-01  -2.0776346e-01   1.3268329e+00  -2.3899761e+00   4.0509092e+00  -3.5438801e-03  -1.3905962e+00  -1.4728307e+00  -1.5161827e+00  -7.4680003e-01  -1.5113836e+00   1.8978075e-01   3.1668421e+00  -1.1097015e+00  -9.8037705e-01  -2.8419610e+00   6.4671445e-01  -2.3120353e+00  -9.5839454e-01  -2.1331127e-01  -8.7605560e-01  -1.6532639e-01   9.3285217e-01  -1.4658716e+00   7.7392579e-01  -6.2012962e-02   8.9576161e-01  -2.8697638e+00   3.2061093e-01   4.1815379e+00  -5.7653188e+00  -3.3188656e+00  -1.7826478e+00  -1.8373587e+00  -4.2001114e-01   7.6625733e-01  -6.0094488e-01  -3.8261935e-01   1.9309959e+00  -2.2736083e+00  -2.6653670e-01   1.6340390e-01
   4.7250639e-01   6.6213116e-02   6.2078814e-01  -1.2697872e+00  -7.5163874e-01  -8.7435504e-01   2.1450023e+00   6.0626569e-02   4.5716885e-01   1.2496954e-01   2.4182890e+00   3.4546654e-02   1.4699264e+00  -2.4176984e-01   5.4621357e-01  -6.5700492e-01  -2.2932779e+00  -2.0773524e+00  -6.0680042e-01  -7.7379432e-01  -3.8602674e-01  -1.7127142e+00   8.6014504e-02  -1.0980938e+00   1.4230718e+00  -3.0548163e+00  -1.9366053e+00  -1.5265421e+00  -1.2168032e+00  -1.7365721e-02   1.0482405e+00   7.4040981e-01  -1.8762082e+00  -2.9419655e-01  -6.7332708e+00  -4.6228279e+00   3.2280416e-01  -2.7380571e+00  -3.9580934e-01  -1.9297274e+00  -1.2977093e+00  -1.3806838e+00   4.7935634e+00  -8.4805635e-01  -2.3698058e+00  -1.3166056e+00   6.2358089e+00   5.5427029e-01   6.8651346e-01  -8.1834137e-01   1.2504780e+00  -2.9846351e+00   4.8614415e+00  -5.5207253e-01   1.0424285e+00  -2.7486454e+00  -1.1026376e+00  -1.0779320e+00  -9.0483565e-01  -7.3480881e-01   3.7156213e+00  -1.7687851e+00  -7.5842881e-01  -3.1117000e+00   1.8293811e+00  -2.8112938e+00  -5.3768454e-01  -1.0178206e+00  -2.4132624e-01   1.8672639e-01   5.8996060e-01  -1.2455169e+00   1.3694112e-01  -8.0013543e-01   3.4582002e-01  -2.5867694e+00   1.7223520e-01   4.2970039e+00  -5.7903602e+00  -3.6499709e+00  -2.0324679e+00  -2.5933401e+00  -1.0751297e+00   7.4776595e-01  -8.0885298e-01  -7.7084254e-01   2.0899275e+00  -1.9493498e+00  -2.6332533e-01   1.6994373e-01
   1.7552099e+00  -1.6287229e-01   1.3684483e+00  -1.2026959e+00  -5.4727368e-01  -1.2884118e+00   2.3972771e+00  -4.7278297e-02   3.8013981e-01  -6.6848088e-01   2.7949186e+00   1.5141062e-01   1.1977024e+00  -3.9981182e-01   3.7649041e-01  -4.4820148e-01  -8.0413041e-01  -2.5607018e+00   7.0361417e-02  -1.2186616e+00   3.1191111e-01  -2.2958363e+00   5.5782810e-01  -5.6805110e-01   2.3099496e+00  -2.4521642e+00  -1.4795415e+00  -1.6018080e+00  -1.8683485e+00  -5.6129110e-01   1.5971709e+00   1.4386670e+00  -1.3371400e+00  -1.4905679e+00  -4.5783693e+00  -5.1329270e+00   1.5007697e+00  -5.0829579e+00   1.1866779e+00  -3.7136368e+00  -1.2848489e+00  -2.7556541e+00   7.2214871e+00  -2.0585502e+00   7.4443106e-02  -2.9086360e+00   9.9397431e+00  -7.9936248e-01   3.2365189e+00  -2.8745134e+00   3.0395809e+00  -4.7070870e+00   7.0136406e+00  -8.5544755e-01   3.5685565e+00  -4.8914577e+00   1.0359833e+00  -1.7782698e+00   1.3664364e+00  -2.7740942e+00   4.8181533e+00  -3.0298946e+00  -1.6713500e-01  -3.7151548e+00   2.7844753e+00  -4.7393432e+00   5.1066034e-02  -3.3242551e+00   1.4948367e+00  -6.2566219e-01   8.2382092e-01  -1.1675088e+00  -2.6185798e-01  -2.1048426e+00   1.5130681e-01  -2.8640672e+00   3.9312828e-01   3.5748457e+00  -3.8568669e+00  -3.6590382e+00  -9.6650563e-01  -3.3452986e+00  -1.3734563e+00   1.7427188e+00  -6.2120471e-01  -1.5730453e+00   2.7273439e+00  -1.3228858e+00  -1.4271188e-01   5.2149932e-02
   1.8972424e+00  -4.5857777e-01   1.4544789e+00  -1.3276613e+00  -5.3055839e-01  -1.6565784e+00   2.1057182e+00  -1.4342229e-01   2.6190532e-02  -1.3063862e+00   2.3854695e+00  -3.2348988e-01   4.8852919e-01  -7.1289168e-01  -1.4543124e-01  -6.1767164e-01  -3.7591393e-01  -2.9928483e+00   1.6743524e-01  -1.2923900e+00   1.6833035e-01  -3.2287379e+00   5.7906354e-01  -5.0502439e-01   3.3414178e+00  -2.9274125e+00  -1.3247615e+00  -1.7163003e+00  -2.5626676e+00  -1.2076438e+00   1.2453595e+00   1.0642808e+00  -1.5579559e-01  -1.8496592e+00  -1.2800590e+00  -4.4564380e+00   3.2102094e+00  -5.8436381e+00   2.0752779e+00  -3.9332069e+00  -2.4434492e+00  -3.7632978e+00   7.9816534e+00  -2.3139760e+00   1.0971710e+00  -2.8933664e+00   1.2188721e+01  -1.3429755e+00   2.6886626e+00  -3.4108262e+00   2.4849163e+00  -5.0940857e+00   6.6972263e+00  -1.0349498e+00   5.2579269e+00  -5.9619386e+00   1.7146358e+00  -1.9665505e+00   2.4093716e+00  -3.5817821e+00   5.3762716e+00  -3.7290999e+00  -1.2086770e-01  -4.0658694e+00   4.1081107e+00  -5.7784802e+00   6.2881759e-01  -3.8123420e+00   1.9394912e+00  -5.0968933e-01   3.7933758e-01  -1.2595484e+00  -1.1035255e+00  -2.9263942e+00  -6.0960340e-01  -2.9995577e+00   4.0974330e-01   3.2695256e+00  -2.9434393e+00  -3.9146467e+00  -1.2617072e+00  -4.2829738e+00  -1.9995031e+00   1.4798113e+00  -1.0349486e+00  -2.2542897e+00   2.7479402e+00  -6.7242911e-01  -1.3723920e-01   6.8596175e-02
   1.0741381e+00  -3.0823754e-01   8.6025265e-01  -1.1624648e+00  -7.4986045e-01  -1.7101418e+00   1.6805330e+00  -1.1290712e-01   2.1687679e-02  -1.5837487e+00   1.6970356e+00  -7.5273167e-01   4.8200932e-02  -8.3024725e-01  -5.7756136e-01  -8.5407583e-01  -1.7300520e+00  -3.1680541e+00  -6.2696984e-01  -1.6515920e+00  -1.0353214e+00  -3.8943507e+00   6.6072413e-02  -2.5372896e-01   2.7437893e+00  -3.8571507e+00  -1.6224346e+00  -2.0241847e+00  -3.5665867e+00  -1.6757787e+00  -2.2367025e-01   7.3334741e-01  -2.2610864e-01  -2.1288973e+00  -2.4174987e+00  -3.6763005e+00   3.3629226e+00  -4.9788338e+00   1.6414885e+00  -2.0420895e+00  -3.3429895e+00  -3.8967126e+00   6.7470876e+00  -1.2349911e+00  -1.0143176e+00  -1.6765175e+00   1.1739598e+01  -2.8911172e-01   1.1372112e+00  -2.0019098e+00   1.0094676e+00  -4.1936916e+00   5.3679075e+00  -9.4584739e-01   4.9656221e+00  -4.5253044e+00   1.2817165e+00  -1.1079934e+00   2.9290343e+00  -2.1429282e+00   5.3759180e+00  -2.1398773e+00  -1.5166010e-01  -2.9626536e+00   4.8004389e+00  -4.1671317e+00   8.6594755e-01  -2.0493281e+00   1.0521166e+00   2.6260623e-01  -1.3683696e+00  -1.0549205e-01  -2.3068992e+00  -2.9810067e+00  -1.3694291e+00  -1.4255427e+00   3.8960709e-02   3.6747638e+00  -4.9572859e+00  -3.7864261e+00  -3.9698535e+00  -4.2128427e+00  -2.9083795e+00   7.4288743e-01  -2.1850906e+00  -1.6051507e+00   2.3800733e+00  -5.8146086e-01  -4.5240999e-01   4.1698996e-01
   6.4123121e-01  -2.3913492e-02   1.0147734e+00  -6.9347844e-01  -7.7491062e-01  -1.3998459e+00   1.9045847e+00   2.5855152e-02   3.2869554e-01  -1.3339927e+00   1.1782983e+00  -5.2246769e-01  -4.2398530e-02  -7.1691185e-01  -7.4965110e-01  -7.9423098e-01  -1.8851889e+00  -3.2278210e+00  -6.8662646e-01  -1.6839677e+00  -1.9939091e+00  -3.5589614e+00   1.6651635e-01   1.7101333e-01   1.5184838e+00  -3.8444142e+00  -1.5211845e+00  -1.8472774e+00  -3.4706625e+00  -2.3551469e+00  -7.8819457e-01   7.8650713e-01   3.4042283e-02  -2.4827764e+00  -2.6049140e+00  -3.4405491e+00   3.8278007e+00  -5.1595843e+00   1.8713479e+00  -1.6591974e+00  -2.2711301e+00  -3.5097456e+00   6.4918805e+00  -8.2920956e-01  -5.9576835e-01  -8.4486382e-01   1.1438939e+01  -3.6722807e-01   2.0661329e+00  -1.0300802e+00   1.2293050e+00  -3.4199012e+00   4.0645782e+00  -3.3735692e-01   5.0059960e+00  -3.6842005e+00   9.5654899e-01  -7.7634533e-01   2.9380285e+00  -1.3022191e+00   4.0546582e+00  -1.1917953e+00  -4.0334293e-01  -2.0432456e+00   3.6696454e+00  -2.9956805e+00   1.0673849e+00  -1.6641153e+00   9.1558091e-01   5.4261141e-01  -2.0775526e+00   8.9598207e-01  -2.3413509e+00  -3.1584862e+00  -1.8260057e+00   1.7066051e-01   7.6588258e-01   3.1099951e+00  -4.7218864e+00  -3.7600549e+00  -3.7583382e+00  -3.9171354e+00  -2.6928321e+00   5.7422825e-01  -1.6139701e+00  -1.0508914e+00   2.9110901e+00  -6.8034432e-01  -1.3324912e-01   3.7567860e-01
  -9.6510439e-01  -3.4341534e-02   5.6499486e-01  -3.3395927e-01  -7.2454982e-01  -8.8422990e-01   1.4754320e+00  -1.3727871e-01   3.9454920e-01  -1.2333692e+00  -3.5487857e-01  -1.2982995e+00  -5.8237226e-01  -1.3479731e+00  -7.7519459e-01  -1.2725279e+00  -2.6236053e+00  -3.0642044e+00  -1.6864506e+00  -1.4279822e+00  -2.4672808e+00  -2.7978153e+00   2.0757655e-03   6.8228286e-01   1.4164869e+00  -3.0524146e+00  -1.5377774e+00  -1.2770069e+00  -3.1431953e+00  -2.1696155e+00  -1.4913210e+00   7.1085043e-01  -4.0941281e-01  -1.9441984e+00   9.8633610e-01   7.2032512e-01   4.0381379e+00  -2.6247777e+00   1.0455709e+00  -3.4029202e-02  -2.1232536e+00  -2.0212462e+00   3.8152810e+00   9.4159976e-01  -1.0680139e-02   1.3781610e+00   6.3487864e+00   9.7067902e-01   1.1070486e+00   7.7551260e-01  -1.3243487e-01  -1.8832871e+00  -1.6580740e+00   3.5581379e-01   2.5450857e+00  -1.2292041e+00  -6.3190026e-01  -3.1070219e-01   1.5000278e+00  -8.0264254e-02   1.9735035e+00  -7.4008954e-01  -1.0777638e+00  -1.6374173e+00   3.6889960e+00  -2.2087291e+00   9.9011744e-01   2.5218766e-01  -3.3593076e-01   1.1787848e+00  -3.3265333e+00   1.8878080e+00  -2.6903627e+00  -2.2434958e+00  -2.1454706e+00   1.6894562e+00   4.9811513e-01   3.7588256e+00  -5.3383381e+00  -2.3159830e+00  -4.2588489e+00  -3.6679172e+00  -2.4665158e+00  -4.1507491e-02  -1.5822541e+00  -3.3469848e-01   2.2531740e+00  -5.2359562e-01  -3.4609169e-01   6.5442823e-01
   2.2542377e-02   3.6190419e-02   8.0457036e-01  -2.0628865e-01  -4.3266105e-01  -1.2323201e+00   1.4473240e+00  -2.0908265e-01   2.9433484e-01  -1.4887386e+00  -1.1177785e-01  -1.2629173e+00  -7.7430584e-01  -1.3414195e+00  -7.9290659e-01  -1.2383240e+00  -1.0130573e+00  -2.4797794e+00  -9.1441025e-01  -1.3154406e+00  -2.2400928e+00  -3.5555302e+00  -1.4304617e-01   6.7363731e-01   1.5724066e+00  -3.2233248e+00  -9.1084576e-01  -1.3540912e+00  -3.1406282e+00  -2.0446347e+00  -1.8659514e+00   4.2709608e-01   1.0377283e+00  -2.3651597e+00   2.7457140e+00   5.2169554e-01   5.1769550e+00  -3.0123871e+00   1.5099966e+00  -4.1563078e-01  -2.5457815e+00  -2.7357068e+00   4.4308492e+00   5.2500974e-01   1.1956122e+00   1.2903856e+00   6.8682812e+00   4.5667285e-01   1.4217199e+00   4.7069780e-01   3.5913092e-01  -1.9341405e+00  -1.8033259e+00   6.8735506e-01   2.8396208e+00  -1.8180167e+00   9.3314529e-01   1.0191212e-03   3.3579801e+00  -4.3793084e-01   2.5651938e+00  -4.8258978e-01  -4.4528292e-01  -9.5893157e-01   4.3736043e+00  -2.8390325e+00   1.7883025e+00  -1.4678633e-01   5.0709815e-01   7.5889099e-01  -3.9279731e+00   1.3253933e+00  -3.4762336e+00  -2.3758943e+00  -2.8364498e+00   1.6190882e+00  -1.0383666e-01   1.9678591e+00  -2.8605405e+00  -1.4721259e+00  -3.7003156e+00  -3.3387728e+00  -2.7107414e+00   2.6510714e-01  -1.6527298e+00  -8.1280373e-01   1.9964986e+00  -2.3220369e-02  -5.6788208e-01   7.8880950e-01
   9.9396884e-01   3.2961786e-02   1.1621040e+00   2.6550926e-02  -2.3484417e-01  -1.3109800e+00   1.4020696e+00  -1.0495277e-01   4.0116389e-01  -1.6406941e+00  -4.0042007e-02  -8.0218785e-01  -9.9755561e-01  -9.5361041e-01  -1.0065707e+00  -8.2227290e-01  -1.0183996e-01  -2.0287916e+00  -4.3467421e-01  -1.4834263e+00  -2.0441796e+00  -3.6237993e+00   2.1938499e-01   9.0349387e-01   1.6219282e+00  -2.7284301e+00  -6.1322264e-01  -1.2960042e+00  -3.2691112e+00  -2.3842781e+00  -1.8839576e+00   4.0254329e-01   1.7489988e+00  -2.7978396e+00   2.8993509e+00  -4.1435699e-01   5.6597524e+00  -4.3084183e+00   2.5083862e+00  -9.5678806e-01  -2.0471294e+00  -3.1696454e+00   4.9492374e+00  -2.6329402e-01   2.1165762e+00   1.2994441e-01   8.4506029e+00  -4.9696909e-01   2.8695301e+00  -5.6966738e-01   1.1368566e+00  -2.3924019e+00   1.2028803e-01   6.7713990e-01   4.4735737e+00  -2.6478548e+00   2.4248924e+00   1.2345108e-01   5.2216503e+00  -1.3008128e+00   2.8219111e+00  -4.2170799e-01  -3.6845223e-01  -4.0853683e-01   4.5489000e+00  -2.9123623e+00   1.8605726e+00  -1.4671693e+00   1.2145543e+00  -6.0644581e-02  -3.7635457e+00   1.1986046e+00  -3.5460229e+00  -2.9174884e+00  -2.8125732e+00   1.8276933e+00   3.8325198e-01   4.9680309e-01  -1.3030387e+00  -8.8208098e-01  -3.4650867e+00  -3.2963090e+00  -2.7256505e+00   8.2685100e-01  -1.5863295e+00  -1.0624423e+00   2.5559100e+00   2.9112136e-01  -4.6158905e-01   5.5964141e-01
   1.4372568e+00  -9.7594052e-02   1.0405702e+00   1.2095372e-01  -3.4911826e-01  -1.5413925e+00   8.8944894e-01   1.6476023e-02   2.4425763e-01  -1.9139974e+00  -3.9690191e-01  -5.7712464e-01  -1.7042357e+00  -4.0852481e-01  -1.4604130e+00  -8.0396459e-01   7.2585449e-01  -1.6682507e+00  -1.9625247e-01  -1.4956867e+00  -2.4113881e+00  -3.9364685e+00   7.5107002e-03   8.2455559e-01   1.9748176e+00  -3.4089650e+00  -7.6057410e-01  -1.5883677e+00  -3.8904405e+00  -2.7670119e+00  -2.7903859e+00  -6.1561189e-01   2.7320184e+00  -3.4738191e+00   2.0040919e+00  -2.0798933e+00   5.4286690e+00  -4.8576799e+00   3.0419068e+00  -5.6181567e-01  -2.6880373e+00  -3.0756757e+00   4.7910491e+00  -8.2383219e-01   1.4160025e+00  -4.0495056e-01   1.1605388e+01  -1.3731749e+00   2.3323541e+00  -1.0062329e+00   4.0539594e-01  -2.1596058e+00   1.6935870e+00   4.3430083e-02   6.7930514e+00  -3.5523853e+00   3.4931361e+00   2.7366129e-01   6.2183218e+00  -1.8880471e+00   3.9906579e+00  -1.5035816e-02   6.4523843e-01  -1.0064446e-01   5.8461753e+00  -1.6724430e+00   2.2287173e+00  -1.6889879e+00   1.4206976e+00  -7.5602011e-03  -4.3107769e+00   1.0809682e+00  -3.8900377e+00  -2.9272767e+00  -3.3417558e+00   2.2804862e+00   3.3564282e-01  -1.5718614e+00  -1.0750095e-01  -5.5179436e-01  -4.4740738e+00  -3.2579103e+00  -3.5966356e+00   5.2239628e-01  -2.2089138e+00  -8.0918281e-01   2.8391637e+00   6.5158701e-01  -2.6532975e-01   5.1640973e-01
   1.6478119e+00  -1.5368868e-02   1.2722527e+00   3.3293903e-01  -3.0789705e-01  -1.8600796e+00   1.1569268e+00   2.5287454e-02   1.0390787e-01  -1.6994506e+00  -4.5852093e-01  -2.6605990e-01  -1.6358193e+00  -4.0340227e-01  -1.2270975e+00  -9.1248324e-01   2.3153446e+00  -6.5399186e-01   4.9207149e-01  -1.0975707e+00  -2.2722886e+00  -3.9345742e+00  -9.6601485e-03   9.8349977e-01   1.9239077e+00  -3.2021868e+00  -5.9921804e-01  -1.5869026e+00  -3.4202066e+00  -1.9918883e+00  -2.8354478e+00  -8.1968496e-01   3.9516904e+00  -3.4370476e+00   5.4719179e+00  -9.5601586e-01   5.7660060e+00  -4.2540684e+00   3.5395703e+00  -1.3103412e+00  -2.6981465e+00  -2.1904520e+00   5.9917943e+00  -1.4174456e+00   4.9664371e+00   2.9073462e-01   1.1863151e+01  -2.3755800e+00   3.6276583e+00  -1.1887725e+00   1.6097209e+00  -1.8118370e+00   1.0209033e+00   3.2169507e-01   7.2746267e+00  -4.3044819e+00   3.5408072e+00   1.7034177e-01   5.5767843e+00  -2.5955601e+00   2.6475679e+00  -5.4545293e-01   1.0226695e+00   4.3032920e-01   4.8194345e+00  -2.1716588e+00   2.9629760e+00  -2.0058954e+00   2.4358685e+00   7.9063420e-04  -4.6609029e+00   3.0376072e-01  -3.8101974e+00  -2.0207336e+00  -3.6855019e+00   2.1498565e+00  -9.4303168e-01  -3.3481448e+00   2.3219657e+00   1.2577778e+00  -1.9649250e+00  -2.2718188e+00  -3.4506840e+00   8.4905154e-01  -8.7489595e-01  -1.0474790e+00   2.2284335e+00   7.7714616e-01  -2.3729290e-01   5.5461251e-01
   6.7595617e-01   3.7378783e-01   6.3677224e-01   9.8993416e-01  -2.0710869e-02  -8.4639909e-01   5.5951424e-01   1.3516987e-02   5.6651776e-01  -1.0353656e+00  -1.7534180e+00  -5.1908723e-01  -2.0624173e+00  -4.0405954e-01  -1.1018007e+00  -1.0941720e+00   1.8220575e+00   2.6469709e-01  -4.7173848e-01  -1.0328732e+00  -2.7256879e+00  -2.4252392e+00  -6.6048416e-01   9.9057783e-01   1.3078588e-01  -2.6960412e+00  -3.8345334e-01  -8.2911260e-01  -2.1469534e+00  -1.6287281e+00  -4.0678273e+00  -1.3651088e+00   3.0507659e+00  -2.4907617e+00   3.3661575e+00   4.2078510e-01   4.8448455e+00  -1.5052922e+00   1.7534411e+00   1.1783093e+00  -1.3887690e+00  -3.0455982e-01   3.1416841e+00   9.5289889e-01   3.7629404e+00   2.5171931e+00   4.8417840e+00  -1.1645688e-01   2.3587064e+00   1.2260237e+00  -1.6591440e-02   2.6276544e-01  -4.0985220e+00   1.8094385e+00   2.9415356e+00  -4.2760087e-01   2.5964159e+00   1.5967671e+00   4.3590286e+00  -1.9177612e-01   6.7629554e-01   1.6274306e+00   1.0092596e-01   2.0638613e+00   3.1049276e+00  -9.4776919e-02   2.3619893e+00   3.7301996e-01   6.9801441e-01   1.9720240e-01  -5.5509115e+00   1.4834368e+00  -3.7402317e+00  -7.3522925e-01  -3.4836496e+00   3.6223385e+00  -8.1779116e-01  -3.2717314e+00   2.6646120e+00   2.1500400e+00  -2.4648721e+00  -1.2262719e+00  -2.9526862e+00  -3.4078190e-02  -7.1728696e-01   7.1921315e-02   1.7718538e+00   2.9045028e-01  -3.9554189e-01   7.6576338e-01
   1.1251496e+00   3.9897206e-01   9.0499615e-01   1.1158583e+00  -6.1329584e-02  -7.8667466e-01   8.7556014e-01   2.8060619e-01   7.2487770e-01  -5.1832351e-01  -1.3391143e+00   2.6364593e-01  -1.7985661e+00   1.1821625e-01  -9.8262610e-01  -7.3798900e-01   2.5934743e+00   9.2823216e-01   8.7076309e-02  -8.5908537e-01  -2.7246866e+00  -1.9453662e+00  -1.0799013e-01   1.0527846e+00  -2.6153410e-01  -2.0242168e+00  -3.5265772e-01  -7.5517856e-01  -1.6575196e+00  -1.4889419e+00  -3.4507735e+00  -1.1774207e+00   4.0344256e+00  -2.2244470e+00   4.0326963e+00  -3.7123158e-01   4.4583178e+00  -2.5399202e+00   2.1154904e+00   5.0308727e-01  -2.8195338e-01   3.7408305e-01   2.9355125e+00  -8.9493453e-02   4.3935205e+00   1.6258270e+00   5.4665205e+00  -1.4083470e+00   3.5034059e+00   6.7718769e-01   7.3664437e-01   3.8787643e-01  -2.7635578e+00   1.7205974e+00   3.9700066e+00  -1.0185611e+00   2.8094822e+00   1.4754323e+00   4.3016607e+00  -8.7745091e-01   1.0125293e-01   1.5703266e+00   2.0990222e-01   2.4297856e+00   2.7932931e+00   5.9195000e-01   2.2634516e+00  -6.8544077e-01   1.2454707e+00  -3.8414077e-01  -4.6287235e+00   9.9377787e-01  -2.8203829e+00  -3.5923262e-01  -3.1793209e+00   3.6780263e+00  -1.5888696e-01  -4.6714938e+00   4.1266042e+00   2.5360690e+00  -1.1992225e+00  -6.7510442e-01  -2.4218708e+00   5.4970825e-01   1.0600078e-01   2.9276657e-01   2.2654241e+00   2.5516746e-01  -1.3468423e-01   5.2363857e-01
   1.4490338e+00   4.6223434e-01   9.4824413e-01   1.2638490e+00  -2.4653680e-01  -8.0328245e-01   9.2022407e-01   4.8505096e-01   7.0825276e-01  -2.8408430e-01  -1.2481621e+00   8.9907007e-01  -1.7365550e+00   6.3874707e-01  -1.0483604e+00  -4.2651494e-01   2.7958350e+00   1.7636323e+00   2.0437701e-01  -9.3141860e-01  -2.8777306e+00  -1.5533723e+00   2.1210518e-01   1.1697572e+00  -5.5561384e-01  -1.6016548e+00  -6.5793128e-01  -8.3218740e-01  -1.5146792e+00  -1.2593782e+00  -3.2479012e+00  -1.1910528e+00   4.3153171e+00  -1.9205968e+00   3.9066398e+00  -1.0405525e+00   3.6956475e+00  -2.9541619e+00   2.5095995e+00   3.1206628e-01   1.6218442e-01   1.1222777e+00   3.0205952e+00  -8.2568753e-01   5.2400295e+00   1.0795959e+00   6.4003944e+00  -2.2126111e+00   4.5331408e+00   1.6411433e-01   1.2486489e+00   4.0871867e-01  -7.5176270e-01   1.4914519e+00   5.4881874e+00  -1.5707703e+00   2.9759076e+00   1.6553407e+00   3.9887331e+00  -1.5280951e+00  -7.2484731e-01   1.5489520e+00  -4.4737006e-02   3.0720424e+00   2.0391044e+00   1.2537674e+00   1.9467469e+00  -1.5732011e+00   1.6745169e+00  -6.4031982e-01  -4.0691957e+00   6.8494757e-01  -2.2023272e+00  -6.7443797e-04  -2.7272128e+00   3.6883787e+00  -3.4093421e-01  -5.6756260e+00   4.6234041e+00   3.5246268e+00  -4.2032988e-01   7.1562873e-02  -2.3141755e+00   9.9922573e-01   8.2431066e-01   5.4913295e-01   2.5658397e+00   2.0432044e-01   5.0970215e-03   3.2429347e-01
   2.2567449e+00   3.9391971e-01   9.0084623e-01   1.2387298e+00  -2.4013329e-01  -9.2114591e-01   8.0065892e-01   7.5703528e-01   7.0546229e-01  -5.8711106e-02  -8.9544939e-01   1.5005900e+00  -1.7654442e+00   1.2340578e+00  -1.0981900e+00  -1.3084284e-01   3.5315302e+00   2.4121123e+00   5.6647674e-01  -1.1929465e+00  -2.7328993e+00  -1.5176225e+00   1.3105454e-01   8.9658739e-01  -8.3341301e-01  -1.7625870e+00  -8.2517093e-01  -9.8489530e-01  -1.3399366e+00  -1.0298455e+00  -3.2570862e+00  -1.5202538e+00   4.9419010e+00  -1.8522586e+00   1.8896936e+00  -3.3575861e+00   3.1524031e+00  -3.6543772e+00   2.6571493e+00   2.5230324e-01   5.2314161e-01   1.3204128e+00   3.8142032e+00  -1.7313428e+00   4.7741116e+00  -8.9680687e-02   7.8155224e+00  -2.8783933e+00   4.3260217e+00  -8.8919162e-01   1.2106840e+00   2.6163424e-01   1.3790486e+00   1.2090894e+00   6.3765846e+00  -2.1443159e+00   3.7905160e+00   1.7417452e+00   4.2178774e+00  -2.2698129e+00  -1.3498827e-01   1.6866071e+00   2.5574609e-01   3.4487077e+00   1.7534524e+00   1.7925208e+00   1.7784225e+00  -2.5223210e+00   2.1585199e+00  -1.3485851e+00  -3.2816825e+00   2.9959539e-01  -1.7301026e+00   3.2692485e-01  -2.3090391e+00   3.3568822e+00  -2.5652480e-01  -6.7038860e+00   6.4294224e+00   3.2937659e+00   3.3274955e-01   2.4430866e-01  -2.4320705e+00   9.9448518e-01   1.0278866e+00   3.6136899e-01   2.4611433e+00   3.0199135e-02   1.7362973e-01   1.3807227e-01
   3.2702545e+00   4.4203752e-01   9.2767118e-01   1.1999025e+00  -2.5295635e-01  -1.2762444e+00   8.7798543e-01   8.3254510e-01   6.5642548e-01   1.2050873e-02  -1.7053329e-01   2.1504790e+00  -1.6160945e+00   1.5739917e+00  -8.2313799e-01   8.3491442e-02   4.7658266e+00   3.0215486e+00   8.6265076e-01  -1.5156599e+00  -2.0176208e+00  -1.5234596e+00  -9.0929626e-02   8.2533153e-01  -1.0588403e+00  -1.6025494e+00  -8.3689575e-01  -1.1869910e+00  -1.2629447e+00  -2.4718513e-01  -3.1239577e+00  -1.2457074e+00   4.8693759e+00  -2.0838448e+00   4.5390782e-02  -5.2704422e+00   2.0725956e+00  -4.3538055e+00   2.7246798e+00  -3.7201065e-01   6.7928943e-01   1.9970345e+00   5.2994527e+00  -2.4716526e+00   5.4926357e+00  -9.5949662e-01   9.0472469e+00  -3.5458585e+00   5.3084146e+00  -1.9144129e+00   2.3838487e+00  -1.8267257e-01   4.3145343e+00   1.1629064e+00   7.1851891e+00  -2.8049615e+00   5.0306903e+00   1.6791299e+00   4.5007034e+00  -3.1252652e+00   5.4703065e-01   1.6035283e+00   1.0338735e+00   3.8456149e+00   1.1243464e+00   1.6404809e+00   1.8616257e+00  -3.4933762e+00   3.1756276e+00  -2.1562244e+00  -2.8079383e+00   7.5319035e-02  -1.4402640e+00   1.0476117e+00  -1.8135053e+00   3.0188842e+00  -1.1475170e+00  -7.4966450e+00   8.2232933e+00   3.5399431e+00   1.7573265e+00   8.0213409e-01  -2.6818585e+00   1.5666558e+00   1.7157376e+00   3.2568098e-01   2.2232936e+00  -1.7127910e-01   1.9451069e-01   2.2465072e-01
   2.5945654e+00   6.7998302e-01   4.5381388e-01   1.5115718e+00  -3.1781738e-01  -7.5688251e-01   6.1360633e-01   8.8891896e-01   7.0119539e-01   4.4955120e-01  -6.7076193e-01   1.9688163e+00  -1.6686773e+00   1.5554141e+00  -6.8777624e-01  -8.3027261e-02   4.0109011e+00   3.6420067e+00   1.8675432e-01  -1.6194128e+00  -2.2863990e+00  -6.6118098e-01  -5.2349930e-01   7.4213769e-01  -2.2257155e+00  -1.4340117e+00  -1.0128087e+00  -9.5108304e-01  -4.2750898e-01   2.7960034e-01  -3.4615183e+00  -1.3518955e+00   4.1379798e+00  -1.1398976e+00  -5.6652957e-01  -4.2086442e+00   8.9435707e-01  -2.5295868e+00   1.3924346e+00   9.4267762e-01   1.3051767e+00   3.1934573e+00   3.8749372e+00  -1.4116893e+00   5.0506643e+00   3.3786240e-01   4.8707070e+00  -2.3628803e+00   4.1868621e+00  -7.7341880e-01   1.3889925e+00   7.8095106e-01   2.1103728e+00   1.7424574e+00   4.8194502e+00  -9.0891556e-01   3.9902823e+00   2.5173983e+00   2.7582947e+00  -1.9551155e+00  -1.0452726e+00   2.4763379e+00   2.8125071e-01   4.6849723e+00  -4.4754796e-01   2.5663099e+00   1.3558584e+00  -2.2736551e+00   2.3909732e+00  -1.9253266e+00  -2.8570635e+00   5.4751888e-01  -9.9555443e-01   1.9713892e+00  -1.3082103e+00   3.3044200e+00  -1.6690834e+00  -6.8090032e+00   7.8653652e+00   4.1633551e+00   2.0500781e+00   1.8114281e+00  -2.3762036e+00   1.1158834e+00   2.1565888e+00   1.0225653e+00   1.6069531e+00  -4.8498113e-01   9.2011746e-02   3.7155066e-01
   1.8359698e+00   1.1179048e+00  -4.2152145e-03   2.0885037e+00  -2.2805052e-01   3.8628100e-01   3.7728788e-01   1.0014996e+00   1.1782589e+00   1.2558307e+00  -1.2407340e+00   1.9815610e+00  -1.5971332e+00   1.7608984e+00  -4.5624287e-01  -5.6173195e-02   2.9866276e+00   3.7975547e+00  -7.9526978e-01  -1.8823152e+00  -2.8007181e+00   1.0163970e+00  -1.0052116e+00   7.1436522e-01  -4.4869601e+00  -1.0215476e+00  -1.0257427e+00  -3.7674588e-01   8.8481236e-01   2.8993025e-01  -3.8357427e+00  -1.1705658e+00   2.3279081e+00  -4.5317961e-01  -4.6138846e+00  -4.2146654e+00  -9.3167498e-01  -8.8002637e-01  -7.5292157e-01   2.7403574e+00   3.3647770e+00   4.6333195e+00   1.1953074e+00   4.1046415e-01   2.7347384e+00   1.6027443e+00  -1.2160134e+00  -4.0410849e-01   3.3861941e+00   1.1836790e+00   2.3368683e-01   2.2162161e+00  -8.8943600e-01   2.8411002e+00   9.5209768e-01   2.4786921e+00   3.0302077e+00   3.5304372e+00   1.2476313e+00   2.8866042e-01  -2.4451145e+00   4.3824244e+00  -4.7876373e-01   5.6985312e+00  -2.5928973e+00   4.7716620e+00   4.0387316e-01  -7.0282263e-01   9.1351402e-01  -1.9774710e+00  -2.8124596e+00   2.0576527e+00  -1.3179815e-01   2.6964470e+00  -4.2749049e-01   4.5782556e+00  -9.1775320e-01  -5.8517386e+00   7.1984923e+00   3.7572582e+00   1.7713962e+00   2.7313265e+00  -1.5231642e+00   5.5701261e-01   2.5188017e+00   2.3984087e+00   1.7155473e+00  -1.1539640e+00   2.9433273e-01   4.8817498e-01
   2.4566062e+00   1.2704666e+00   3.0378300e-01   2.2369828e+00  -3.1941098e-01   5.4325194e-01   6.9041038e-01   1.1813139e+00   1.1114336e+00   1.4516668e+00  -6.6356752e-01   2.3915446e+00  -1.1807732e+00   2.1075926e+00  -3.9903378e-01   2.5845535e-01   3.0410859e+00   3.9766534e+00  -4.2960403e-01  -2.1162087e+00  -2.8322410e+00   1.2981884e+00  -7.1544482e-01   6.9553628e-01  -5.1423654e+00  -7.7629764e-01  -1.0875872e+00  -4.6240324e-01   1.3999655e+00   1.8902313e-01  -2.9475956e+00  -6.9857981e-01   2.1779962e+00  -3.3529185e-01  -4.8545069e+00  -5.1882519e+00  -1.5550112e+00  -1.6718912e+00  -7.7562359e-01   1.9645764e+00   4.3699008e+00   4.1898405e+00   1.5572973e+00  -4.9732930e-01   3.2496449e+00   6.8093067e-01  -1.0255982e+00  -1.0448609e+00   4.2872504e+00   3.9079504e-01   9.3880194e-01   1.6495311e+00   9.2599694e-01   2.6158288e+00   1.5690345e+00   1.6931149e+00   3.3720918e+00   3.5622072e+00   1.0621753e+00  -2.4693948e-01  -2.9368509e+00   4.1102053e+00  -7.6123779e-01   5.8022130e+00  -3.7450373e+00   4.6293771e+00   1.2772472e-01  -1.9776115e+00   1.6115907e+00  -2.4369368e+00  -1.7165712e+00   1.8179819e+00   7.6700480e-01   2.2498258e+00   2.8341984e-01   4.0820399e+00  -7.1067313e-01  -5.9840875e+00   7.6956189e+00   3.7820633e+00   3.1343308e+00   3.3699676e+00  -9.3149855e-01   1.0775257e+00   3.2955359e+00   2.4212171e+00   2.0933156e+00  -1.1168397e+00   5.8921740e-01   2.5075004e-01
   2.8465439e+00   9.5286167e-01   4.0657177e-01   1.8478670e+00  -6.1116083e-01   1.3119522e-01   9.1475264e-01   1.3927564e+00   7.7570859e-01   1.3788052e+00  -1.9970028e-02   2.7667004e+00  -8.3283311e-01   2.2755005e+00  -3.5787068e-01   4.7671230e-01   2.9798709e+00   3.8073857e+00  -1.7529072e-01  -2.4295328e+00  -2.4987288e+00   9.6855195e-01  -3.8993210e-01   6.8494031e-01  -4.5871214e+00  -6.3180105e-01  -1.6116011e+00  -8.1593042e-01   1.0934078e+00   4.0671782e-01  -1.9464554e+00  -1.8789748e-01   2.1958230e+00  -3.4311356e-01  -4.5256558e+00  -6.2440637e+00  -2.0279044e+00  -2.7200662e+00  -3.4494165e-01   1.0505227e+00   4.3711581e+00   3.9682340e+00   2.9625170e+00  -1.9896540e+00   3.4426539e+00  -1.0230766e+00   1.3319155e+00  -2.1214373e+00   4.3614526e+00  -1.4979009e+00   1.4385780e+00   6.9376607e-01   3.9248496e+00   1.5950665e+00   3.2312322e+00   1.9032292e-01   3.3899122e+00   2.7912146e+00   3.4321820e-01  -1.8428447e+00  -2.4846259e+00   2.7923278e+00  -5.8144446e-01   5.0420218e+00  -3.6850181e+00   4.0330519e+00  -1.4538597e-01  -3.6000944e+00   2.5333327e+00  -2.9120933e+00  -3.1428971e-01   1.4044315e+00   1.4364021e+00   2.1940195e+00   1.0025677e+00   3.2968958e+00  -7.5666261e-01  -5.3680852e+00   8.0483022e+00   3.1942323e+00   4.3732172e+00   3.0248423e+00  -9.1613716e-01   1.3828575e+00   3.7312124e+00   1.9613394e+00   1.9230673e+00  -1.1032916e+00   8.4597394e-01   3.3444773e-02
   3.7509598e+00   7.7664051e-01   5.4390592e-01   1.4349655e+00  -7.9340185e-01  -5.8268561e-01   1.1982535e+00   1.4513566e+00   4.4976168e-01   1.0517763e+00   1.0042418e+00   3.2031892e+00  -3.8924433e-01   2.2874104e+00  -1.1558703e-01   6.9222625e-01   3.4419478e+00   3.5468643e+00   1.2515972e-01  -2.9942730e+00  -1.6436567e+00   2.5265829e-01  -4.4012940e-01   7.2585439e-01  -4.1966354e+00  -6.3999307e-01  -1.9001854e+00  -1.2942695e+00   5.2368071e-01   9.4397455e-01  -1.2352601e+00   6.3216474e-01   1.5828255e+00  -9.2374458e-01  -5.9965830e+00  -7.9786588e+00  -2.7121707e+00  -3.9193291e+00   1.0741352e-01  -1.1950670e-01   4.1005215e+00   3.5884081e+00   5.6523093e+00  -3.2667892e+00   3.9656333e+00  -2.7302992e+00   3.9882454e+00  -2.9284612e+00   5.1664515e+00  -3.5788445e+00   2.9044316e+00  -6.4869118e-01   8.1195101e+00   8.4973153e-01   4.6158284e+00  -1.2769023e+00   4.3321636e+00   2.0650411e+00   4.9084959e-01  -3.3378964e+00  -1.3044375e+00   1.7382488e+00   1.4297027e-01   4.5793200e+00  -4.0397352e+00   2.8480462e+00  -9.5736767e-02  -5.1273054e+00   3.9319420e+00  -3.6458285e+00   5.7444513e-01   1.2728504e+00   1.5469450e+00   2.1929984e+00   1.6896814e+00   2.5382599e+00  -1.5649476e+00  -4.5511241e+00   8.7267271e+00   2.5432083e+00   5.7893420e+00   2.8029614e+00  -1.2563849e+00   1.9396344e+00   4.2016727e+00   1.3669401e+00   1.5029090e+00  -1.2161382e+00   9.3791945e-01   4.0465308e-02
   3.1969489e+00   8.5860304e-01   5.0249567e-02   1.5004738e+00  -1.0161760e+00  -3.3626983e-01   7.1322064e-01   1.2752966e+00   1.2361131e-01   6.3867620e-01   6.6427238e-01   2.4073862e+00  -6.7161754e-01   1.9604936e+00  -2.0999486e-01   4.3721617e-01   1.8893918e+00   3.4036038e+00  -6.5320326e-01  -3.1535573e+00  -1.7641385e+00   1.8648586e-01  -8.9160319e-01   6.3733243e-01  -4.6387787e+00  -8.7056222e-01  -1.9300088e+00  -1.3767615e+00   4.6927975e-01   9.6442585e-01  -1.6916536e+00   5.2973494e-01   5.5947422e-01  -2.5286561e-01  -6.5266538e+00  -6.6537949e+00  -3.4870972e+00  -2.6178611e+00  -1.2359945e+00   1.3453934e+00   3.5131408e+00   3.3404461e+00   3.9139989e+00  -2.0527959e+00   1.7778213e+00  -1.8774386e+00   8.5681832e-01  -1.3841389e+00   2.8583247e+00  -2.6919973e+00   1.2637200e+00  -4.1309163e-01   7.4152404e+00   9.8248064e-01   2.5231841e+00   3.2091720e-01   3.8591158e+00   2.9620882e+00  -6.2215320e-02  -2.0948679e+00  -1.4440229e+00   2.5472838e+00  -4.5488491e-01   5.0276648e+00  -3.8789638e+00   3.0320970e+00  -7.5074339e-01  -3.7346743e+00   3.0663877e+00  -2.9222149e+00   2.9390782e-01   1.8120571e+00   1.0028048e+00   2.0223865e+00   1.8759474e+00   2.2659238e+00  -2.0847846e+00  -2.8635645e+00   6.5527996e+00   2.5940372e+00   3.8350794e+00   3.2998917e+00  -1.6370498e+00   1.5341699e+00   3.2435359e+00   2.0423417e+00   1.1963242e+00  -9.4187803e-01   5.8721995e-01   3.7677587e-01
   1.5700340e+00   1.2672607e+00  -7.5914045e-01   1.7580313e+00  -1.4675738e+00   3.2229425e-01   4.2116354e-01   1.2776925e+00   2.3041559e-01   7.5894086e-01   1.9971936e-01   1.8156916e+00  -4.4362653e-01   1.7073057e+00  -1.8937167e-01   2.2079223e-01  -1.3670111e+00   2.6343719e+00  -2.2565852e+00  -3.6290426e+00  -2.8040248e+00   6.6914386e-01  -1.3898149e+00   9.0802909e-01  -6.4215250e+00  -1.0713941e+00  -2.4786623e+00  -1.4600891e+00   2.3179270e-01   6.6318101e-01  -2.3188512e+00   1.1661768e+00  -2.1817526e+00   5.0603421e-02  -1.0746345e+01  -5.1109088e+00  -5.7184070e+00  -6.7594643e-01  -3.4339838e+00   3.8266760e+00   4.0908159e+00   3.8179262e+00   2.8579911e-01   3.9447129e-03  -3.0106457e+00  -5.3510644e-01  -4.4006305e+00   1.0055103e+00   7.2316078e-01  -4.5182906e-01  -5.4983190e-01   7.0724198e-01   5.8026291e+00   1.0843560e+00  -6.8224217e-01   3.7054259e+00   2.0276265e+00   4.0253343e+00  -1.2586751e+00   8.2572092e-01  -2.2307362e+00   4.7642470e+00  -1.0367410e+00   5.9369493e+00  -4.5617513e+00   5.4995613e+00  -1.6613901e+00  -8.6665090e-01   1.1128967e+00  -1.9752694e+00  -6.4080147e-01   3.8303206e+00   8.7470804e-01   2.1139230e+00   2.4628953e+00   3.9034473e+00  -1.8576474e+00   1.0262999e-01   1.5808482e+00   2.0934050e+00   4.8823719e-01   4.1136274e+00  -1.6543675e+00   8.5184352e-01   2.1236308e+00   3.8752823e+00   1.0163247e+00  -1.3432900e+00   3.7946576e-01   7.9486907e-01
   1.4125552e+00   1.5355837e+00  -6.1314753e-01   1.9421152e+00  -1.4781709e+00   6.9226723e-01   5.0102982e-01   1.2376510e+00   4.7658618e-02   6.4816644e-01  -1.3136251e-03   1.5474302e+00  -3.4617262e-01   1.5957129e+00  -3.4141871e-01   2.5921986e-01  -2.2256856e+00   2.2504175e+00  -2.1854408e+00  -3.6215545e+00  -3.0911383e+00   8.3323285e-01  -1.3627323e+00   9.8176300e-01  -7.0078391e+00  -9.6878552e-01  -2.3505157e+00  -1.3954695e+00   4.1211920e-01   2.1909527e-01  -1.8354607e+00   1.6264260e+00  -3.1767392e+00  -1.5341200e-01  -1.1032018e+01  -5.0733685e+00  -5.5990820e+00  -3.4301653e-01  -3.8032658e+00   3.7676859e+00   4.6443484e+00   2.9127744e+00  -4.9960450e-01   1.7940003e-01  -3.0633034e+00  -3.9665357e-01  -6.0068361e+00   1.1666355e+00   9.4124220e-01  -4.7256826e-02  -4.4225110e-01   6.5983573e-01   5.5693730e+00   1.1829674e+00  -1.3809655e+00   3.9532372e+00   1.7925393e+00   4.1901125e+00  -1.3408175e+00   1.6021042e+00  -2.9046094e+00   4.9801741e+00  -1.4282205e+00   5.9661687e+00  -5.5659049e+00   5.5392290e+00  -1.7334589e+00  -9.4586899e-01   9.4610092e-01  -1.8700840e+00  -3.7381300e-01   4.2192122e+00   9.9461996e-01   1.4629987e+00   2.7399622e+00   4.2275811e+00  -1.6364482e+00   6.4417093e-01   6.3186132e-01   2.2006972e+00   3.3702126e-01   4.3952477e+00  -1.0937171e+00   8.0312995e-01   2.2785196e+00   4.0540840e+00   1.4414760e+00  -1.0016379e+00   7.0836566e-01   7.2022755e-01
   1.0142568e-01   1.1793664e+00  -8.0821370e-01   1.5432758e+00  -1.5621530e+00   8.6357042e-01   3.3394043e-01   1.0871094e+00  -2.8971112e-01   5.7197161e-01  -8.9178792e-01   8.0407984e-01  -4.9813474e-01   7.1354602e-01  -2.7433071e-01  -2.1072381e-01  -2.8737771e+00   1.3065144e+00  -2.6129412e+00  -3.4096082e+00  -2.7860683e+00   1.2044319e+00  -1.3816990e+00   1.0072750e+00  -6.2694125e+00  -3.8543547e-01  -2.6351623e+00  -9.8177799e-01   7.5394893e-01   2.7581396e-01  -1.1381990e+00   2.0054462e+00  -4.1196343e+00  -6.1051110e-03  -8.6505622e+00  -3.0363641e+00  -5.3108639e+00   1.0088498e+00  -4.1494994e+00   3.9130322e+00   4.9942633e+00   3.3771003e+00  -1.0369832e+00   6.1532172e-01  -2.8808871e+00   9.2133371e-02  -8.6707697e+00   1.5185694e+00  -6.2370236e-01  -1.6528506e-01  -1.3677078e+00   1.0014477e+00   2.1685249e+00   8.6514652e-01  -3.0505030e+00   4.6187001e+00   7.5774803e-02   3.2935648e+00  -3.7145382e+00   1.6311578e+00  -3.7163259e+00   3.7095132e+00  -1.4953668e+00   4.5560427e+00  -5.7850207e+00   4.8707877e+00  -1.7790326e+00  -3.4673302e-01   3.5597884e-01  -1.5633022e+00   1.8044996e-01   4.6776756e+00   1.4149915e+00   1.8955433e+00   3.0845981e+00   4.5048441e+00  -1.1610298e+00   2.8799899e+00   8.9737656e-01   1.3196320e+00   1.5915560e+00   3.4378037e+00  -4.5992567e-01  -1.8699346e-01   2.7401604e+00   3.7637653e+00   7.1258004e-01  -1.0515343e+00   1.0975283e+00   6.1982586e-01
   8.3153434e-01   1.0174294e+00  -6.9059755e-01   9.8615284e-01  -1.5496458e+00   2.5937036e-02   4.5013670e-01   8.8057796e-01  -7.8691169e-01  -1.0816943e-01  -7.7280082e-02   6.0970696e-01  -2.4544589e-01   2.6497991e-01  -1.4399360e-01  -1.8247703e-01  -2.5225903e+00   7.6840554e-01  -2.0149225e+00  -3.4663881e+00  -1.8481507e+00  -2.6509945e-01  -1.5302204e+00   8.8950311e-01  -5.4348250e+00  -6.7161820e-01  -2.3552479e+00  -1.4051951e+00  -4.1258350e-02   6.0344020e-01  -7.4085834e-01   2.5526406e+00  -4.2669763e+00  -6.1244566e-01  -8.9759765e+00  -3.6303254e+00  -4.5878582e+00   3.3206128e-01  -3.8004815e+00   3.0518728e+00   3.7898587e+00   1.8812728e+00   7.3524066e-01   7.3805892e-03  -3.1343904e+00  -9.7339387e-01  -7.3585884e+00   1.1858347e+00  -8.9781865e-01  -1.4136709e+00  -4.4742223e-01  -3.3783538e-02   4.7816771e+00   4.8683706e-01  -3.0194667e+00   3.6739866e+00   1.1085859e+00   2.7580984e+00  -2.3150094e+00   1.1375367e+00  -1.9884072e+00   3.1619632e+00  -6.7159458e-01   4.2023592e+00  -5.0146365e+00   3.1989854e+00  -1.2919319e+00  -7.2863932e-01   1.2389552e+00  -1.8538768e+00   3.2936761e-01   4.1991587e+00   4.0564496e-01   1.4505087e+00   3.0374357e+00   3.6058891e+00  -1.8760315e+00   3.7047630e+00   1.0350298e+00   7.1360583e-01   1.3866228e+00   2.8985334e+00  -9.0279713e-01   6.8304379e-02   2.1680337e+00   2.8839180e+00   2.0746508e-01  -7.1820873e-01   9.0399328e-01   8.1212939e-01
   3.2731329e-01   7.2824715e-01  -7.5384914e-01   5.4772325e-01  -1.7359318e+00  -2.3301972e-01   2.5352624e-01   6.6442000e-01  -1.1698228e+00  -7.4056672e-01  -3.4257087e-01   1.4183465e-01  -4.6467738e-01  -2.9024415e-01  -2.9353794e-01  -2.8673750e-01  -3.4333035e+00   2.8963753e-02  -2.0901220e+00  -3.2921589e+00  -1.3048770e+00  -6.4661773e-01  -1.2134622e+00   1.0325111e+00  -4.4301390e+00  -1.4874632e-01  -2.3705136e+00  -1.4296972e+00  -7.8552062e-01   4.0150734e-01  -2.5773607e-01   2.9734537e+00  -4.8354425e+00  -6.9771597e-01  -8.0814859e+00  -2.6753855e+00  -4.3707314e+00   6.5388151e-02  -3.3886419e+00   2.9345089e+00   3.1603267e+00   1.3039336e+00   6.1893911e-01  -3.7143879e-02  -3.7613516e+00  -1.5383639e+00  -7.0007258e+00   9.6897513e-01  -1.3754574e+00  -2.0679304e+00  -5.5463354e-01  -5.9252731e-01   5.7657018e+00  -1.6116384e-01  -2.8089816e+00   3.3904335e+00   7.2815261e-01   2.2209793e+00  -2.2731814e+00   8.8447919e-01  -1.5503489e+00   2.5114066e+00  -5.7458383e-01   3.4820731e+00  -3.9411349e+00   2.5072082e+00  -1.3277806e+00  -5.4220429e-01   1.0873953e+00  -1.4567611e+00   6.7956599e-01   4.2875936e+00  -4.6978335e-02   1.0072515e+00   3.0857556e+00   3.3613348e+00  -1.4432230e+00   5.2019583e+00  -4.8050271e-01   2.5239892e-01   1.5562361e-01   2.1790860e+00  -1.0863836e+00  -4.7512792e-02   1.5324715e+00   2.7246347e+00   3.5727955e-01  -3.1797538e-01   9.1054988e-01   7.6261374e-01
  -8.7676987e-01   5.8098305e-01  -1.1684541e+00   3.5957189e-01  -2.0647775e+00  -3.1611112e-01  -9.8753308e-02   5.8345561e-01  -1.5055261e+00  -1.1494101e+00  -9.5029503e-01  -6.1558749e-01  -6.7312297e-01  -6.8276625e-01  -5.8026583e-01  -5.7081599e-01  -5.3394313e+00  -8.4910314e-01  -2.5432315e+00  -3.1302554e+00  -1.7173213e+00  -1.1867201e+00  -1.3405272e+00   1.1701364e+00  -4.0528714e+00  -4.8829213e-01  -2.7098181e+00  -1.6938955e+00  -1.7585290e+00   5.3686981e-02  -5.8670351e-01   2.9785557e+00  -5.7474887e+00  -9.4431324e-01  -8.5371383e+00  -1.0052645e+00  -4.5579948e+00   1.2157845e+00  -3.8597094e+00   3.9928837e+00   2.2091801e+00   7.2674155e-01  -1.4639405e+00   6.0366315e-01  -6.6875156e+00  -1.2851350e+00  -8.1003980e+00   1.4192947e+00  -3.4893377e+00  -1.4272390e+00  -2.0192783e+00  -1.8437795e-01   5.2387962e+00  -8.3453401e-01  -3.5579591e+00   4.2241417e+00  -4.9756964e-01   2.1056787e+00  -2.3446703e+00   2.0820476e+00  -1.0499967e+00   3.0647248e+00  -2.4792049e-01   3.1887984e+00  -2.6534893e+00   3.4142475e+00  -1.4046566e+00   1.2551525e+00  -5.4828988e-02  -6.0047154e-01  -5.6775415e-02   4.7914200e+00  -7.6824243e-01   7.5017901e-01   2.9521782e+00   3.9659878e+00  -1.2606210e+00   6.5776833e+00  -3.8017458e+00   1.1044697e-01  -3.0322120e+00   1.8309266e+00  -1.5431283e+00  -7.3685632e-01  -1.3801716e-01   3.2592349e+00   5.2652427e-02  -1.4156412e-02   8.6192082e-01   9.6623301e-01
  -1.7686604e+00   5.7415942e-01  -1.1165604e+00   6.6995330e-02  -1.7831847e+00  -4.6414612e-01  -8.1465665e-02   2.6974389e-01  -1.8482906e+00  -1.1952667e+00  -1.8069258e+00  -1.1469255e+00  -8.8368016e-01  -1.6223308e+00  -4.9924577e-01  -1.0466440e+00  -4.7786101e+00  -1.1218145e+00  -2.0170610e+00  -2.3568604e+00  -9.9800353e-01  -1.1490648e+00  -1.4902060e+00   1.1422873e+00  -3.2684002e+00  -3.9315215e-02  -2.2959928e+00  -1.2715841e+00  -1.5504047e+00   5.6816229e-01  -6.6851558e-02   3.2830818e+00  -5.9363452e+00  -1.2022102e+00  -5.4363576e+00   6.0324113e-01  -3.1650371e+00   2.6543162e+00  -3.3707920e+00   3.2757967e+00   1.8232211e+00   8.9209940e-01  -3.5416152e-01   9.6085073e-01  -3.1576076e+00   4.6992023e-02  -9.6798519e+00   9.6072959e-01  -2.6962903e+00  -1.0842915e+00  -9.4665553e-01   1.9372634e-01   2.0568627e+00  -4.9465203e-01  -4.7432881e+00   4.0109687e+00  -1.6128165e+00   1.2069438e+00  -3.5581128e+00   2.3125213e+00  -2.3172800e+00   2.0673440e+00   5.2174597e-02   2.4219000e+00  -3.7640639e+00   2.0827643e+00  -7.4550414e-02   2.0140154e+00   4.0737244e-02  -2.6280719e-01  -2.4964102e-01   4.4861399e+00  -1.0660859e+00   1.5058487e+00   2.5152002e+00   4.1633335e+00  -1.8461941e+00   6.8337371e+00  -2.5988944e+00   5.8369510e-01  -1.1785879e+00   1.3727282e+00  -9.6409524e-01  -1.3767074e+00   9.7662040e-01   2.3554199e+00  -6.7984378e-01   2.2667234e-01   1.1672993e+00   9.1168259e-01
  -3.1449782e+00   4.9939268e-01  -1.5918704e+00  -3.4224647e-01  -2.0200060e+00  -7.4149815e-01  -1.7821512e-01   1.4306500e-01  -2.0120059e+00  -1.3222020e+00  -2.2765280e+00  -1.6649906e+00  -7.2857180e-01  -2.3456990e+00  -4.6069752e-01  -1.2977648e+00  -6.4708579e+00  -1.5105683e+00  -2.4537157e+00  -2.1369636e+00  -1.0609262e+00  -1.6296159e+00  -1.4946135e+00   1.3202532e+00  -3.0348855e+00   2.0835771e-01  -2.5957399e+00  -1.3142636e+00  -2.1663605e+00   9.2892747e-01  -2.1475778e-01   3.6946067e+00  -6.6482066e+00  -8.8294721e-01  -5.6204863e+00   2.8463815e+00  -2.9888824e+00   4.1011006e+00  -3.4429844e+00   4.2250742e+00   1.1236554e+00   1.0701760e+00  -1.2415521e+00   1.7582267e+00  -4.7603896e+00   8.0386296e-01  -1.1977800e+01   1.6368076e+00  -4.1450972e+00  -3.6706973e-01  -1.5550364e+00   7.9937488e-01   6.4628441e-01  -6.3976762e-01  -6.3408623e+00   5.3504123e+00  -3.3423676e+00   1.0737632e+00  -4.2641473e+00   3.5846085e+00  -2.9072843e+00   2.5735016e+00  -9.6171961e-02   2.6459978e+00  -3.6036478e+00   2.3515189e+00  -1.5323541e-02   4.0821830e+00  -9.5794093e-01   5.0708652e-01  -8.6581950e-01   4.8057699e+00  -1.7738971e+00   2.0355916e+00   2.4499379e+00   4.7923700e+00  -2.0077211e+00   8.8492502e+00  -5.1251324e+00   6.0419263e-01  -2.8184144e+00   1.1613129e+00  -1.0782991e+00  -1.9945007e+00   2.3798936e-01   2.4239585e+00  -1.6100504e+00   1.2809701e-04   8.3994056e-01   1.0772425e+00
  -3.6771325e+00   2.8383409e-01  -1.5870694e+00  -6.8239183e-01  -2.1785845e+00  -1.2053533e+00  -2.7812459e-01   4.5415474e-02  -2.3631782e+00  -1.6589009e+00  -2.5763279e+00  -1.8765983e+00  -9.2941808e-01  -2.5946002e+00  -7.5137459e-01  -1.3474913e+00  -6.9256051e+00  -1.9424320e+00  -2.0650600e+00  -1.6476942e+00  -8.6830575e-01  -2.2316612e+00  -1.1813557e+00   1.4350922e+00  -1.9181865e+00   2.4710327e-01  -2.6588284e+00  -1.5211204e+00  -3.1320948e+00   8.1520424e-01   9.4161352e-03   3.7346186e+00  -6.4532440e+00  -1.2529915e+00  -4.3738035e+00   3.6811591e+00  -2.3519554e+00   3.9889336e+00  -2.4423182e+00   3.7147585e+00  -5.6963765e-02   5.6606040e-01  -1.1938962e+00   1.3202689e+00  -4.4077648e+00   5.4048510e-01  -9.9615210e+00   5.0206681e-01  -3.8752000e+00  -6.8686453e-01  -1.1822711e+00   6.0424002e-01   1.9378141e+00  -1.2973971e+00  -4.8090953e+00   4.2793883e+00  -3.8769585e+00   3.1212073e-01  -3.7405418e+00   3.4174945e+00  -2.5429837e+00   2.1340433e+00   4.3291247e-01   2.1410621e+00  -2.6478481e+00   2.1458768e+00   6.1016462e-01   4.5313733e+00  -1.0062730e+00   9.8310322e-01  -1.0990437e+00   4.3018285e+00  -2.2909873e+00   1.8519751e+00   2.1323554e+00   4.7426124e+00  -2.0149571e+00   8.6466179e+00  -6.6996257e+00   9.3859243e-01  -4.2911078e+00   6.6302167e-01  -1.4034775e+00  -2.0692011e+00  -4.1394507e-01   2.1187673e+00  -1.5876798e+00   4.2029105e-01   9.3896814e-01   1.0032255e+00
  -3.3644686e+00  -7.4464927e-03  -1.0326944e+00  -7.9024847e-01  -1.6507807e+00  -1.3237428e+00  -4.8577895e-01  -1.4422936e-01  -2.6384051e+00  -2.0395048e+00  -3.3417316e+00  -2.0748327e+00  -1.6691576e+00  -2.8458061e+00  -1.0698877e+00  -1.4085157e+00  -5.3100474e+00  -1.8782358e+00  -6.8886870e-01  -8.4543207e-01   3.9317406e-01  -1.9934884e+00  -7.5989167e-01   1.4398566e+00  -1.1555683e-01   1.1339330e+00  -1.9171227e+00  -1.1311053e+00  -3.2941093e+00   7.9958189e-01   8.8518747e-01   3.5543711e+00  -5.5827139e+00  -1.9767325e+00  -9.3087544e-01   3.4854423e+00  -6.6105468e-01   3.5735065e+00  -5.8519260e-01   1.9449135e+00  -5.6085431e-01  -2.6220735e-01   4.8621017e-01   2.9150591e-01  -7.0765698e-02  -1.7351570e-01  -7.5397772e+00  -1.5913569e+00  -1.6021761e+00  -2.1582059e+00   3.8941860e-01  -2.3528180e-01   1.5913934e+00  -1.6829368e+00  -3.0299561e+00   1.8433805e+00  -3.2678829e+00  -9.4633849e-01  -2.8738730e+00   1.8221782e+00  -2.4032625e+00   4.9701142e-01   1.1205850e+00   7.8855558e-01  -2.1018417e+00   4.5795146e-01   2.0088779e+00   3.3254405e+00  -1.4308550e-01   6.2121276e-01  -4.8670763e-01   3.1567555e+00  -2.3536829e+00   1.6223839e+00   1.6822688e+00   4.0870604e+00  -1.8176407e+00   6.5772833e+00  -4.4565416e+00   1.9204170e+00  -3.2217670e+00  -1.7138244e-01  -1.1480108e+00  -1.9776103e+00  -1.7995051e-02   7.9763594e-01  -1.2904515e+00   1.3704151e+00   1.4284813e+00   5.4711429e-01
  -3.6920377e+00  -3.4344890e-01  -1.2204241e+00  -1.2594102e+00  -1.6755800e+00  -1.6627582e+00  -9.0136123e-01  -3.8237197e-01  -2.8097652e+00  -2.2862402e+00  -3.7465198e+00  -2.4199802e+00  -2.1342206e+00  -3.2519431e+00  -1.1897461e+00  -1.5536063e+00  -4.8328348e+00  -2.1593543e+00  -6.1639863e-01  -4.2901328e-01   8.4294796e-01  -2.3359067e+00  -8.1044578e-01   1.1784020e+00   8.2914481e-01   1.1282139e+00  -1.7768831e+00  -9.6973778e-01  -3.3984165e+00   8.4909710e-01   5.0303084e-01   2.9717622e+00  -4.9466494e+00  -1.7933906e+00  -7.1046819e-01   4.0354170e+00   1.0966800e-01   3.6291401e+00   1.0364716e-01   2.0218551e+00  -1.4437314e+00   2.1281682e-02   5.6302955e-01   6.2097935e-01  -8.5278770e-01   1.2798053e-01  -6.9197188e+00  -1.8113734e+00  -3.0475167e+00  -2.0839185e+00  -4.2231400e-01   7.9236211e-02   1.2612946e+00  -1.5495334e+00  -2.8620348e+00   1.9164136e+00  -3.2989130e+00  -1.3712799e+00  -2.5585924e+00   2.0155412e+00  -1.5093459e+00   4.2870930e-01   1.7034590e+00   5.3847948e-01  -1.1504167e+00  -6.5337178e-02   2.2162847e+00   4.3518853e+00  -6.0890730e-01   1.0132700e+00  -7.6114796e-01   2.7059578e+00  -2.8899725e+00   1.8787091e+00   1.3282712e+00   3.8364987e+00  -1.5602463e+00   6.6765650e+00  -3.8156761e+00   1.1978918e+00  -3.8872555e+00  -8.9107590e-01  -1.4872659e+00  -2.5578079e+00  -6.5023199e-01   4.1981314e-01  -1.6614417e+00   1.2700085e+00   1.3648116e+00   5.5994175e-01
  -4.1958134e+00  -5.5796424e-01  -1.6191139e+00  -1.3150235e+00  -1.8111807e+00  -1.7915619e+00  -1.5582395e+00  -5.6218170e-01  -2.8429421e+00  -2.5919867e+00  -4.4079884e+00  -2.7458015e+00  -2.7443203e+00  -3.2198340e+00  -1.4397703e+00  -1.6583348e+00  -4.9384368e+00  -2.3593016e+00  -9.1687482e-01  -2.4145923e-01   7.7716694e-01  -2.3915725e+00  -1.1205759e+00   1.1949222e+00   1.2889310e+00   7.8051375e-01  -1.8827104e+00  -1.0652831e+00  -4.0277022e+00   7.2587389e-01  -5.6490393e-01   2.1548245e+00  -5.0804794e+00  -2.0661609e+00  -2.4282437e+00   4.5523033e+00  -3.3919503e-01   4.2151508e+00   2.5087785e-01   2.8568482e+00  -2.5896249e+00   4.6056717e-01  -4.2072146e-01   1.3245480e+00  -2.6308942e+00   5.9599871e-01  -5.7668559e+00  -1.6558554e+00  -4.0585236e+00  -1.4500895e+00  -1.4764882e+00   5.5886074e-01   1.7097358e+00  -1.6391489e+00  -2.3710960e+00   2.4282823e+00  -3.2446961e+00  -1.4386119e+00  -1.7922022e+00   2.6683109e+00  -1.7003487e-01   1.2190671e+00   2.6806851e+00   6.5092346e-01   2.3152083e-01   8.8028899e-01   2.2892434e+00   5.9344849e+00  -1.4598561e+00   1.7251995e+00  -1.9371146e+00   2.8375283e+00  -3.6461100e+00   2.0497880e+00   9.9993056e-01   4.2184525e+00  -1.7602622e+00   6.0293238e+00  -5.2197598e+00   1.3257144e+00  -6.6827780e+00  -1.0392799e+00  -2.3306029e+00  -2.9979294e+00  -2.1525405e+00   9.2369441e-01  -1.8075312e+00   1.2846973e+00   1.2353530e+00   7.4516243e-01
  -4.6639499e+00  -5.4390797e-01  -1.7420948e+00  -1.5549153e+00  -1.5316443e+00  -2.0363053e+00  -1.5071426e+00  -6.9203705e-01  -2.7269635e+00  -2.2208995e+00  -4.4586176e+00  -2.6494504e+00  -2.7162947e+00  -3.5456297e+00  -1.2466955e+00  -1.6467316e+00  -4.5126739e+00  -1.9199381e+00  -5.0101287e-01   3.9178944e-01   1.5470126e+00  -2.3007050e+00  -9.6981963e-01   1.1733664e+00   1.7199734e+00   1.4137434e+00  -1.3569084e+00  -8.0028414e-01  -4.0539323e+00   1.5735249e+00  -3.2946891e-01   2.4456616e+00  -4.3643997e+00  -1.5387016e+00  -6.7823628e-01   5.6124981e+00   4.6204455e-01   4.4958804e+00   9.4134780e-01   2.3903280e+00  -3.2792362e+00   1.2194574e+00   4.3845845e-01   1.5881540e+00  -1.0953030e-01   1.4944038e+00  -6.1161850e+00  -2.2673541e+00  -2.5905660e+00  -8.9900036e-01  -7.3631478e-02   8.7574343e-01   1.0175446e+00  -9.1170248e-01  -2.6512003e+00   2.4856683e+00  -3.9100352e+00  -1.8848124e+00  -1.7727773e+00   2.9043196e+00  -8.7289975e-01   1.2066962e+00   2.7203139e+00   8.3997733e-01  -9.5033146e-02   2.4284918e-01   3.2689952e+00   6.7669255e+00  -1.4432633e+00   1.6985262e+00  -2.1028536e+00   2.1638310e+00  -3.9748817e+00   3.1054453e+00   5.9038173e-01   4.1270724e+00  -2.2690569e+00   5.4048675e+00  -5.2900011e+00   1.8876857e+00  -6.5271454e+00  -1.0675154e+00  -2.1744119e+00  -2.7729328e+00  -1.6627216e+00   3.7021092e-01  -2.2937891e+00   1.3140612e+00   9.7895797e-01   7.9802200e-01
  -5.4588407e+00  -6.9751848e-01  -1.7968423e+00  -1.4528353e+00  -1.2707709e+00  -1.6381874e+00  -1.7601184e+00  -7.4949503e-01  -2.5415946e+00  -1.7957267e+00  -5.2609041e+00  -2.8628665e+00  -3.0787745e+00  -3.6636846e+00  -1.2842176e+00  -1.7115468e+00  -4.2070811e+00  -1.6449570e+00  -3.6915016e-01   1.0276267e+00   1.7782183e+00  -1.3715305e+00  -7.2903762e-01   1.1828351e+00   2.0843188e+00   2.1221430e+00  -1.0153099e+00  -2.4690053e-01  -3.4458758e+00   1.7316508e+00  -2.2450853e-01   2.0498228e+00  -3.6543449e+00  -8.6160356e-01   1.8902651e+00   7.3147013e+00   1.0410538e+00   5.2678493e+00   1.3724639e+00   2.3977820e+00  -3.2179271e+00   2.1237053e+00  -2.3034578e-01   2.0622381e+00   1.6831735e+00   2.4927055e+00  -7.2008473e+00  -2.5758805e+00  -2.1220740e+00  -2.0784901e-01  -1.8328372e-01   1.4985625e+00  -1.7560223e+00  -3.5647600e-01  -3.0224344e+00   2.8607033e+00  -4.9279605e+00  -2.2582345e+00  -2.5011949e+00   3.0524449e+00  -1.9104320e+00   1.0098150e+00   2.4460012e+00   5.1154518e-01  -1.3817203e-01   1.6527524e-01   3.6347223e+00   7.5387812e+00  -2.0043808e+00   1.9591616e+00  -2.0756280e+00   1.7361733e+00  -3.6425506e+00   3.6839393e+00   3.5930551e-01   4.1290140e+00  -1.9127274e+00   4.4765833e+00  -4.9814200e+00   2.3700703e+00  -6.4408001e+00  -1.1801265e+00  -1.7301258e+00  -2.9912984e+00  -1.4350588e+00   2.1794122e-01  -2.4630831e+00   1.4400209e+00   1.0311370e+00   6.3768337e-01
  -5.0721333e+00  -7.3445477e-01  -1.5461337e+00  -1.2474492e+00  -1.1225174e+00  -1.5294076e+00  -1.8336385e+00  -7.5659633e-01  -2.2709188e+00  -1.7000144e+00  -5.2422557e+00  -2.4588653e+00  -3.2187897e+00  -3.2506497e+00  -1.3575706e+00  -1.3252677e+00  -3.5091833e+00  -1.2793394e+00  -2.3126408e-02   1.1448602e+00   2.0786307e+00  -7.8925836e-01  -3.3258652e-01   1.3671952e+00   2.1916872e+00   2.6592279e+00  -7.0820390e-01  -8.9163414e-02  -3.3660006e+00   1.6144139e+00  -1.7631357e-01   1.8514282e+00  -3.1922270e+00  -8.3411882e-01   1.8245615e+00   6.9305285e+00   9.5128873e-01   4.2863236e+00   2.5166336e+00   1.7089016e+00  -3.1529801e+00   2.4079993e+00   6.2003723e-01   1.7422791e+00   3.3950656e+00   2.2007805e+00  -4.8268300e+00  -3.3862672e+00   7.2190466e-02  -5.5153246e-01   9.5308544e-01   1.0594909e+00  -1.1931077e-01  -1.0147238e-01  -1.1065648e+00   2.0573272e+00  -4.2947882e+00  -2.5022235e+00  -1.6105656e+00   2.3635973e+00  -1.8723353e+00   9.6907070e-01   2.5001015e+00   6.3660425e-01  -2.2315726e-01  -3.5340501e-02   3.8025095e+00   6.9814006e+00  -1.5985531e+00   1.8527474e+00  -1.9820046e+00   1.3623743e+00  -3.4357391e+00   3.4510063e+00   3.2939035e-01   3.8741031e+00  -1.7702188e+00   2.8995719e+00  -4.8594111e+00   2.8330054e+00  -6.6249374e+00  -9.3573876e-01  -1.7564051e+00  -2.3150130e+00  -1.2879513e+00   1.5291022e-01  -1.9004677e+00   1.5633322e+00   1.0498651e+00   4.1813884e-01
  -4.1641896e+00  -1.2939719e+00  -1.2690248e+00  -1.5953436e+00  -8.6622253e-01  -1.9456972e+00  -2.0101013e+00  -7.3396418e-01  -2.2920211e+00  -1.6877390e+00  -4.8227767e+00  -2.0550968e+00  -3.5368004e+00  -2.8821726e+00  -1.4326644e+00  -9.8194367e-01  -1.5656145e+00  -1.0699295e+00   8.1515381e-01   1.4349439e+00   3.0035695e+00  -9.6816776e-01   1.0929764e-02   1.0414274e+00   3.5486096e+00   2.6494364e+00  -2.9396325e-01  -3.1232893e-02  -3.3274412e+00   1.6843897e+00   6.8917783e-02   1.0887309e+00  -1.1450140e+00  -5.9626343e-01   3.7759205e+00   5.6526646e+00   2.0334409e+00   2.3857008e+00   4.1203669e+00   3.2664898e-01  -4.0317180e+00   2.3982734e+00   3.2144398e+00   5.7411101e-01   5.6661886e+00   1.1087390e+00   8.7465156e-02  -4.8988614e+00   1.0164847e+00  -2.1583435e+00   1.7371511e+00   1.7412370e-01   2.1466563e+00  -1.0882364e-01   1.6689639e+00   6.6307914e-03  -3.1722006e+00  -3.5067435e+00  -7.8231699e-01   2.2346485e-01  -4.7136273e-01  -4.1971089e-01   2.9734021e+00  -2.6419897e-01   9.1207547e-01  -1.5916407e+00   4.2310924e+00   5.4612489e+00  -5.4597456e-01   1.3400075e+00  -1.0976278e+00  -1.2997891e-02  -3.3339720e+00   3.3376857e+00   8.2797711e-04   2.3020741e+00  -1.5376505e+00   1.0176769e+00  -2.3571144e+00   1.9519884e+00  -5.6412192e+00  -1.8872740e+00  -2.1013243e+00  -1.9378122e+00  -1.1497421e+00  -1.0373165e+00  -1.8048344e+00   1.8284211e+00   1.1140380e+00   1.2659193e-01
  -3.2260072e+00  -1.4949500e+00  -1.2749758e+00  -1.8748511e+00  -9.7848784e-01  -2.7973025e+00  -1.9655037e+00  -7.0360352e-01  -2.2886657e+00  -1.7515897e+00  -3.8090222e+00  -1.3614545e+00  -3.2986303e+00  -2.4147336e+00  -1.2915602e+00  -6.4103635e-01  -1.9492532e-01  -8.8794311e-01   1.0608825e+00   1.0740834e+00   3.3806737e+00  -1.7642107e+00  -1.8494088e-01   1.0278372e+00   4.1131514e+00   1.8973985e+00  -4.6856721e-01  -5.9924307e-01  -4.0497135e+00   2.2135593e+00  -3.6086853e-01   8.5878004e-01  -4.2430815e-01  -1.1182563e+00   2.7514266e+00   4.0732569e+00   1.6889837e+00   9.2021738e-01   5.4076754e+00  -7.2147575e-01  -5.4347151e+00   2.8112083e+00   6.3347266e+00  -4.0234413e-01   7.1698068e+00   4.9083387e-01   5.9079510e+00  -5.8965406e+00   2.5584218e+00  -3.2150800e+00   3.3112431e+00  -6.5589574e-01   6.5870203e+00  -2.2919208e-01   5.1902256e+00  -1.7729976e+00  -1.8778183e+00  -4.1676593e+00   2.1709863e-01  -1.2724583e+00   1.2312544e+00  -9.7873075e-01   4.1402323e+00  -2.8474336e-01   1.2535162e+00  -2.3745460e+00   4.7806131e+00   4.5846310e+00   7.6914506e-01   9.7695636e-01  -1.5586601e+00  -6.2793725e-01  -3.6897976e+00   3.6652259e+00  -2.1348519e-01   1.6991446e+00  -3.0432519e+00  -3.4726201e-01  -1.6976331e+00   1.6616759e+00  -5.1834397e+00  -1.9045580e+00  -3.0920366e+00  -1.2115865e+00  -1.0132622e+00  -1.5657162e+00  -2.3124479e+00   1.6216141e+00   8.8439615e-01   2.5800763e-01
  -3.5461714e+00  -1.5019169e+00  -1.5723670e+00  -1.5457957e+00  -7.8828630e-01  -2.5121302e+00  -2.3062383e+00  -6.3805051e-01  -2.0482196e+00  -1.2945205e+00  -4.0190807e+00  -1.4069997e+00  -3.4377580e+00  -2.0658142e+00  -1.3272672e+00  -4.9534332e-01  -3.2036771e-01  -6.1099980e-01   5.8072023e-01   1.0390493e+00   3.1146561e+00  -1.4464833e+00  -5.8555823e-01   8.8011336e-01   3.4776512e+00   1.1772387e+00  -2.6602841e-01  -4.7844873e-01  -3.6469141e+00   2.2560935e+00  -1.3503351e+00  -3.2154824e-02  -6.0546004e-02  -3.2513813e-01   2.9727153e+00   4.9750929e+00   1.8007991e+00   1.5784326e+00   5.1624896e+00   1.3115864e-02  -6.0614311e+00   3.4444688e+00   6.8660587e+00   6.4043407e-01   8.2603881e+00   1.8918295e+00   5.8794762e+00  -4.9393007e+00   2.5812296e+00  -2.1870551e+00   3.0050468e+00  -1.8725334e-01   5.8234558e+00   8.8936775e-01   4.9291210e+00  -7.6166269e-01  -2.3247204e+00  -3.8252203e+00  -1.6616874e-01  -8.1148638e-01   6.5677989e-01  -5.0521915e-01   3.3092743e+00   1.6954819e-01   2.6264510e-01  -2.4350777e+00   4.6404378e+00   5.4660802e+00   3.8671877e-01   1.1851931e+00  -2.2142329e+00  -6.1538748e-01  -3.9045631e+00   3.8303201e+00  -4.3942818e-01   1.2373537e+00  -3.6092422e+00  -8.7566772e-01  -2.3433800e+00   1.4094129e+00  -5.7569056e+00  -1.7384126e+00  -3.3864163e+00  -1.4029000e+00  -1.0804833e+00  -1.6155628e+00  -2.7710862e+00   1.4963958e+00   6.3995744e-01   3.9010743e-01
  -3.7805693e+00  -1.4121532e+00  -1.5028584e+00  -9.2045004e-01  -4.9082867e-01  -1.6467131e+00  -2.2767101e+00  -4.8812893e-01  -1.4667290e+00  -6.2316802e-01  -3.9419257e+00  -1.2174780e+00  -3.2453433e+00  -1.5175743e+00  -1.1462348e+00  -1.1029283e-01  -6.7949996e-01  -2.2409301e-01   4.0222953e-01   1.1926910e+00   2.8707676e+00  -2.9402268e-01  -2.5255739e-01   1.0424003e+00   2.3250280e+00   1.5996438e+00   3.2667400e-01  -6.8689322e-02  -2.7666937e+00   1.9890760e+00  -1.4550311e+00  -3.0577413e-01   4.6392492e-01   7.6702288e-01   4.0764713e+00   6.0608791e+00   1.5615148e+00   1.4005550e+00   4.6797671e+00   4.9061278e-01  -5.2733498e+00   3.9366380e+00   6.1269080e+00   1.4332330e+00   9.1135292e+00   2.6345161e+00   4.6256117e+00  -4.0948200e+00   3.8946987e+00  -1.1358418e+00   3.2669497e+00   6.1775217e-02   4.4832488e+00   2.0155309e+00   3.9649923e+00   5.6119610e-01  -2.8623171e+00  -3.3937652e+00  -4.8786568e-01  -4.9279149e-01  -5.3531315e-01   9.1929882e-02   2.0640786e+00   5.2516335e-01  -2.2019782e-01  -2.0464841e+00   4.1160634e+00   5.6435700e+00   6.4501553e-02   1.2858555e+00  -1.9720375e+00  -4.6421526e-01  -3.4590391e+00   3.5765793e+00  -5.3799856e-01   8.7152655e-01  -2.8942555e+00  -1.6575744e+00  -3.3496685e+00   1.2802307e+00  -6.4229830e+00  -1.1765959e+00  -2.9231619e+00  -8.3598308e-01  -9.9997300e-01  -1.0974720e+00  -2.2255126e+00   1.6728477e+00   4.0565453e-01   3.5305624e-01
  -3.8343401e+00  -1.4108605e+00  -1.4276057e+00  -3.9624253e-01  -5.4752514e-01  -1.0239237e+00  -2.2950815e+00  -3.1459143e-01  -1.0638704e+00  -3.1796977e-01  -3.7814677e+00  -9.6060899e-01  -3.0290556e+00  -8.5813677e-01  -1.1263834e+00   2.9735385e-01  -1.2722308e+00  -1.3799582e-01  -1.3574327e-01   9.0474189e-01   2.1884904e+00   4.5644312e-01   4.2152286e-02   1.2965612e+00   1.3977764e+00   1.5703956e+00   3.2797352e-01   1.8800007e-02  -2.2908869e+00   1.4018270e+00  -1.8031117e+00  -7.3086215e-01   5.1476170e-01   1.3860562e+00   4.1890695e+00   6.6123600e+00   8.4774090e-01   8.4770208e-01   4.6322526e+00   9.3971430e-01  -4.7331149e+00   4.3008814e+00   5.8473334e+00   1.8266359e+00   9.1118311e+00   2.8986628e+00   5.4619421e+00  -3.2918191e+00   4.7186115e+00  -6.6410276e-01   3.1440624e+00  -2.7009888e-02   4.8529754e+00   2.5166121e+00   4.8163866e+00   1.1831491e+00  -3.0548567e+00  -3.0242456e+00  -9.1824091e-01  -7.0314899e-01  -1.2676338e+00   3.2684779e-01   1.0349130e+00   7.4460249e-01  -6.2386422e-01  -1.6347750e+00   3.1853629e+00   5.3057919e+00  -9.3573580e-03   1.5446279e+00  -1.9139106e+00  -6.3371327e-02  -2.9943350e+00   2.9101120e+00  -4.7585569e-01   6.4522890e-01  -2.4702798e+00  -1.9400774e+00  -4.5287612e+00   9.1687833e-01  -6.9426818e+00  -6.6889350e-01  -2.8685270e+00  -3.2950469e-01  -1.0067656e+00  -4.5629832e-01  -1.6643699e+00   1.6871186e+00   2.6829964e-01   2.7775151e-01
  -3.1162213e+00  -1.5492246e+00  -1.2985157e+00  -3.1110099e-01  -4.4612673e-01  -9.4455085e-01  -2.3810932e+00  -2.8416642e-01  -1.0143439e+00  -3.1894503e-01  -3.3051448e+00  -6.4102576e-01  -2.9411626e+00  -3.5633997e-01  -1.0917971e+00   6.1207100e-01  -3.8751953e-01   7.3954233e-02  -1.3917655e-01   7.0467446e-01   2.0698999e+00   4.2754297e-01   6.4338381e-02   1.1964145e+00   1.4686200e+00   1.0794815e+00   4.7099000e-01  -3.1074361e-02  -1.9736002e+00   1.2147479e+00  -2.0184919e+00  -1.3551116e+00   1.2931715e+00   1.5961944e+00   5.2307262e+00   5.6906488e+00   1.0773872e+00  -1.7362839e-01   5.1288160e+00   5.9531588e-01  -5.1645990e+00   4.2774182e+00   7.5995639e+00   1.5443831e+00   1.0813070e+01   2.8727225e+00   8.6144265e+00  -2.9803460e+00   5.6815804e+00  -9.9827610e-01   3.6765342e+00  -5.5368058e-01   5.9429228e+00   2.8871902e+00   6.7211650e+00   4.3873963e-01  -2.2164744e+00  -3.1129104e+00  -1.0244247e+00  -2.0033415e+00  -1.0209299e+00  -4.7231245e-01   6.9063757e-01   4.2893575e-01  -6.2858074e-01  -2.5188520e+00   2.9645767e+00   3.9285354e+00   8.4552669e-01   1.4552312e+00  -1.6659053e+00  -3.9657146e-01  -2.9376040e+00   2.5208170e+00  -7.9266634e-01  -2.1185377e-01  -2.9454986e+00  -2.9237793e+00  -3.1986647e+00   3.0909006e-01  -5.8026204e+00  -7.2682139e-01  -3.0713614e+00   8.8597380e-02  -4.7509589e-01  -8.4600961e-01  -1.5235335e+00   1.9036629e+00   1.3865185e-01   2.0206057e-01
  -1.5947133e+00  -1.5469806e+00  -1.0370656e+00  -1.5923194e-01  -1.0792398e-01  -1.0939367e+00  -2.3864658e+00  -3.4681097e-01  -9.7543510e-01  -5.3316802e-01  -2.3188994e+00  -3.1566742e-01  -2.6901711e+00   7.3963860e-02  -8.5962087e-01   9.5351999e-01   1.2057812e+00   2.5025750e-01   9.4044554e-02   2.3188858e-01   2.4554307e+00  -1.3802171e-01  -3.1756479e-01   1.0412067e+00   1.3573388e+00   3.0001720e-01   9.5833022e-01  -2.1804845e-01  -1.7249866e+00   1.3001687e+00  -2.4125852e+00  -1.7546017e+00   1.6874805e+00   1.1939361e+00   5.0687284e+00   4.1129331e+00   1.3766132e+00  -1.2675264e+00   5.4504782e+00  -1.1209076e-01  -5.7598052e+00   3.5495658e+00   1.0360933e+01   1.2766827e+00   1.2721961e+01   2.5667340e+00   1.1576794e+01  -2.3964769e+00   7.0496670e+00  -1.6936893e+00   4.9796388e+00  -1.5385593e+00   7.8409861e+00   3.5364102e+00   8.0288363e+00  -4.2305591e-01  -1.9870753e-01  -3.0845432e+00   8.4846755e-02  -3.2872479e+00   9.8952765e-02  -1.1076459e+00   8.6136822e-01   3.0067617e-01  -9.2523693e-01  -4.1687139e+00   3.0281666e+00   2.3269276e+00   2.2633311e+00   7.6158631e-01  -1.8106208e+00  -6.8618073e-01  -3.3823786e+00   1.9708466e+00  -1.1032716e+00  -1.3011257e+00  -4.1118007e+00  -3.9605973e+00  -1.0051715e+00  -2.6921183e-01  -4.3113181e+00  -6.6671235e-01  -3.4600811e+00   7.7836897e-01  -8.0377976e-02  -1.5501455e+00  -1.7626012e+00   2.1400827e+00  -1.5956021e-01   3.3649767e-01
  -1.0935386e+00  -1.1249831e+00  -1.2680297e+00   1.2771813e-01  -7.6180572e-02  -7.8686458e-01  -2.4608238e+00  -1.3791295e-01  -7.3110074e-01  -1.6019620e-01  -1.8531631e+00   9.0681274e-02  -2.2649875e+00   7.6576956e-01  -9.7196940e-01   1.2930889e+00   9.4199135e-01  -3.8194932e-02  -6.1428582e-01  -5.7622416e-01   1.0450644e+00  -6.2398132e-01  -1.1766607e+00   6.5629270e-01  -4.5241665e-01  -1.7162383e+00   7.1143588e-01  -4.6199201e-01  -1.3302850e+00   6.2083288e-01  -3.7555972e+00  -2.4891480e+00   1.0759042e+00   7.7869795e-01   4.4228671e-01   1.5319498e+00   1.3735334e+00  -1.3897503e+00   4.9243754e+00   8.2608720e-01  -5.5810476e+00   3.1692017e+00   1.1415950e+01   2.0506260e+00   1.1342532e+01   3.4876241e+00   1.2891365e+01  -6.6130815e-01   6.4671108e+00  -3.5253381e-01   4.5605780e+00  -9.5303643e-01   8.5312411e+00   4.6196342e+00   8.5724563e+00   6.0088343e-01   4.2083925e-01  -2.3180769e+00   1.7086922e-01  -2.1872350e+00   2.6584124e-01  -1.1197186e-02   3.9154043e-01   1.1381404e+00  -3.1358807e+00  -3.3990608e+00   2.5292331e+00   2.2618281e+00   2.1414133e+00   5.0535397e-01  -2.6835962e+00   2.6796194e-01  -3.5804599e+00   1.5001098e+00  -1.2880401e+00  -5.7459728e-01  -4.5387945e+00  -3.8962350e+00  -4.6967791e-01  -2.0922816e+00  -3.7751120e+00  -5.6213125e-01  -3.5918666e+00   1.9599173e-01   2.7230057e-01  -1.4848457e+00  -1.9924053e+00   1.5281131e+00  -6.9006002e-02   4.4994846e-01
  -7.7173301e-01  -8.8039132e-01  -1.2950858e+00   4.6629230e-01  -7.9693842e-02  -5.7424405e-01  -2.3060564e+00   1.0512890e-01  -5.9694135e-01  -3.9035890e-02  -1.1679503e+00   4.5657297e-01  -1.6674403e+00   1.4137420e+00  -9.8486143e-01   1.6840980e+00  -8.3990944e-03  -2.2134837e-01  -9.7810890e-01  -1.0959748e+00   1.6387065e-01  -1.1255824e+00  -1.3190778e+00   7.5148186e-01  -1.4651330e+00  -2.7485694e+00   5.7645236e-01  -8.5835853e-01  -1.6547674e+00   1.6826968e-01  -4.2076340e+00  -2.5299231e+00   5.3744239e-01   4.5843891e-01  -1.3340623e+00   5.4347740e-01   1.0345666e+00  -1.7860291e+00   4.5566515e+00   1.2760131e+00  -5.7836985e+00   2.3015991e+00   1.1907422e+01   2.1712420e+00   1.0775589e+01   3.4225166e+00   1.4449132e+01   4.4257275e-01   7.2898706e+00   1.1266543e-01   5.1204989e+00  -1.1865677e+00   1.0041677e+01   4.8246909e+00   9.4326172e+00   8.3990058e-01   5.9917807e-01  -1.9373293e+00   4.6627009e-01  -2.0759836e+00   1.2810585e-01   3.4306785e-01  -2.5589990e-01   1.3900978e+00  -3.8479273e+00  -2.9057722e+00   2.0764228e+00   1.6438315e+00   2.4406219e+00   3.4962753e-01  -3.0410218e+00   8.3046725e-01  -3.8220883e+00   7.6363944e-01  -1.4502162e+00  -4.5927466e-01  -4.9056170e+00  -3.8226840e+00  -1.9532823e+00  -2.6582747e+00  -4.4395779e+00  -3.1983882e-01  -3.7918400e+00   5.3295203e-01   1.1164412e-01  -1.2830230e+00  -1.9055453e+00   1.6496526e+00  -2.6847850e-01   5.5317084e-01
  -1.9946727e-02  -8.9851827e-01  -5.0056844e-01   1.1829531e+00   2.5563112e-01   3.1010883e-02  -2.0434988e+00   1.9805277e-01  -6.3579932e-01  -2.2934473e-01  -9.7508480e-01   4.0650779e-01  -1.4907991e+00   1.8759363e+00  -9.8386212e-01   1.9111368e+00   5.6578919e-01  -1.8410716e-01  -2.9116163e-01  -9.2909216e-01  -6.2393945e-03  -9.9998143e-01  -9.2848136e-01   8.5389092e-01  -1.9085070e+00  -2.9879522e+00   1.2498034e+00  -7.2761824e-01  -8.4046265e-01  -7.1886744e-01  -3.9710392e+00  -3.2134596e+00   1.3687481e+00   4.4778922e-01   2.0171290e+00   1.0989919e+00   1.8726818e+00  -2.3594748e+00   4.6693950e+00   5.0942885e-01  -5.2888020e+00   6.1547692e-01   1.2977781e+01   1.7541276e+00   1.3209209e+01   3.1380231e+00   1.5515079e+01   8.2833268e-01   8.7566463e+00  -4.7971289e-01   5.8774047e+00  -2.0790758e+00   9.3393256e+00   5.0982270e+00   9.6748475e+00  -6.1083651e-02   1.1525029e+00  -1.8856790e+00   4.3999693e-01  -3.3168362e+00  -9.1089212e-01  -8.0124096e-01  -1.3309143e+00   7.0599297e-01  -4.4690318e+00  -4.3393090e+00   1.6316456e+00  -1.4737833e-01   3.5308974e+00   5.0760160e-01  -2.4265328e+00   3.8698862e-01  -3.6325715e+00  -9.9492902e-01  -1.8693616e+00  -2.0895718e+00  -4.4443936e+00  -4.8492366e+00  -6.3133554e-01  -2.6241035e+00  -3.0029891e+00  -7.4656183e-02  -3.3466786e+00   1.0571640e+00   4.9470773e-01  -1.6429855e+00  -1.2606424e+00   2.4911472e+00  -1.9388946e-01   3.1244335e-01
  -1.5980787e+00  -4.8623704e-01  -1.3930260e+00   1.4818255e+00   1.0694659e-01   6.4871616e-01  -2.3554123e+00   1.4219048e-01  -6.6801980e-01  -1.6861589e-01  -1.6791349e+00  -3.3004216e-01  -1.1863078e+00   1.5288627e+00  -8.6646647e-01   1.5305693e+00  -2.1176701e+00  -3.9272033e-02  -2.0120917e+00  -1.1721370e+00  -1.3393633e+00  -1.1327105e+00  -1.6303056e+00   1.0503385e+00  -2.9601946e+00  -3.4724183e+00   7.4981713e-01  -7.0623591e-01  -8.6847241e-01  -2.6008509e-01  -5.1277863e+00  -3.1871645e+00  -5.7985244e-01   1.0613031e+00   1.4860997e+00   3.8062901e+00   1.3092638e+00   1.1272005e+00   2.6470763e+00   3.3624605e+00  -6.0020527e+00   1.2039769e+00   9.9962462e+00   4.1994980e+00   1.0971558e+01   5.7763575e+00   9.6836570e+00   4.3657396e+00   6.5069466e+00   2.5567468e+00   4.1539642e+00  -4.0043923e-01   4.5519609e+00   5.9054876e+00   6.3568936e+00   3.4215500e+00  -8.5477387e-01  -5.8962585e-01  -1.6435910e+00  -8.4709757e-01  -3.0553616e+00   4.1478066e-01  -2.7704724e+00   1.5128951e+00  -5.3546387e+00  -3.0083332e+00   6.3785772e-01   2.0722669e+00   1.8486761e+00   1.3568259e+00  -3.9579795e+00   1.7906161e+00  -4.4934831e+00  -9.8369928e-02  -2.1702263e+00  -6.2811163e-01  -5.9313726e+00  -2.5297142e+00  -3.6515141e+00  -1.6849525e+00  -4.5400701e+00   6.3886916e-01  -3.4124992e+00   3.2733145e-01   1.1610242e-02  -6.2801842e-01  -2.4996401e+00   2.4056887e+00  -9.5471882e-01   9.3161580e-01
  -1.6649735e+00  -7.5598384e-02  -1.6542043e+00   1.4985789e+00   7.4707149e-02   1.1216788e+00  -2.4913073e+00   8.6383595e-02  -5.9947477e-01  -2.0056161e-01  -1.7996751e+00  -2.0922848e-01  -1.0853613e+00   1.5879601e+00  -8.7814313e-01   1.4406547e+00  -2.3851088e+00  -3.2356606e-01  -2.6450623e+00  -1.3813104e+00  -2.3020194e+00  -1.2437710e+00  -2.1566735e+00   7.0704995e-01  -4.1610629e+00  -4.3555089e+00   6.4315892e-01  -5.3901348e-01  -3.9596697e-01  -7.9599800e-01  -5.9796322e+00  -3.5928660e+00  -1.4357827e+00   6.5276330e-01  -2.6798173e+00   1.4614705e+00   1.1254988e+00   1.4360757e+00   1.8647072e+00   4.6206316e+00  -5.4754621e+00   1.2724600e+00   9.6331032e+00   5.3381915e+00   8.7646586e+00   6.9017934e+00   8.8477519e+00   6.3621856e+00   5.4437900e+00   4.3053886e+00   3.4337194e+00   6.2251575e-01   2.8602863e+00   6.5780983e+00   5.4354384e+00   4.9488965e+00  -7.1576758e-01   1.1959249e-01  -2.5339497e+00   5.0152254e-01  -3.4614735e+00   1.2951786e+00  -2.9757319e+00   1.8999841e+00  -6.6064316e+00  -1.9297865e+00   1.0339458e-01   2.4056201e+00   1.3077933e+00   1.7954128e+00  -4.3649847e+00   2.9399907e+00  -4.7224879e+00  -7.9644390e-02  -2.6826095e+00   5.0475287e-01  -5.6150338e+00  -1.6921933e+00  -2.3182329e+00  -3.3352764e+00  -3.6529217e+00   5.6501275e-01  -3.2472287e+00  -5.7447013e-01   5.8203797e-01  -1.5889978e-01  -2.3142129e+00   1.9407231e+00  -8.9238833e-01   1.0262166e+00
  -9.7656165e-01  -2.1764794e-02  -1.4032812e+00   1.4136470e+00   5.1934689e-02   8.0541495e-01  -2.2978691e+00   1.1816893e-01  -9.5109108e-01  -7.5929756e-01  -1.1820148e+00   6.5753985e-02  -7.6171886e-01   1.8105551e+00  -9.6477581e-01   1.6112727e+00  -2.5247950e+00  -4.7833942e-01  -2.2475193e+00  -1.3798577e+00  -2.3442815e+00  -2.3781913e+00  -1.9455460e+00   7.1762921e-01  -3.6944076e+00  -4.8637731e+00   6.3162804e-01  -9.5988273e-01  -1.2356906e+00  -1.0278676e+00  -5.7743573e+00  -3.4777586e+00  -1.6292500e+00  -1.7359973e-01  -3.2681984e+00   1.0841288e-01   1.3489032e+00   7.0742854e-01   2.1683965e+00   4.1477981e+00  -6.4209612e+00  -3.2685138e-01   1.0652174e+01   4.6861640e+00   8.7933841e+00   5.9159098e+00   1.1426994e+01   6.5346287e+00   6.4971456e+00   3.6799216e+00   4.5707103e+00  -1.4792319e-01   5.0114276e+00   5.8896466e+00   6.8614595e+00   3.6485241e+00   3.6149986e-02  -5.8015768e-02  -1.7831842e+00  -3.4633843e-01  -3.1277002e+00   5.7332087e-01  -2.9710699e+00   1.4358297e+00  -6.2217971e+00  -2.3592700e+00   2.2079812e-02   1.0534459e+00   2.2006266e+00   1.7914724e+00  -4.2036229e+00   2.6916293e+00  -5.3474344e+00  -9.3554935e-01  -3.1010059e+00  -9.7381588e-02  -5.9541050e+00  -1.7506086e+00  -2.4910613e+00  -3.2903978e+00  -3.6938413e+00   3.2484039e-01  -3.5795264e+00  -1.3825823e-01   4.0186597e-01  -5.2244700e-01  -2.0198854e+00   2.4537600e+00  -1.0573212e+00   1.0290437e+00
  -6.4606680e-01   5.1252371e-02  -1.1349865e+00   1.4900938e+00   2.4003851e-01   1.0955225e+00  -2.1752077e+00   3.9527258e-02  -1.1139703e+00  -1.1284966e+00  -1.2814751e+00  -8.7455366e-03  -5.8467102e-01   1.7221498e+00  -8.9819601e-01   1.6143623e+00  -2.3939527e+00  -3.0245381e-01  -1.8949298e+00  -1.1226640e+00  -2.4079254e+00  -2.6030700e+00  -1.6772937e+00   7.2326123e-01  -3.4969143e+00  -4.4149370e+00   7.9499876e-01  -7.5838205e-01  -9.6244226e-01  -1.1026540e+00  -5.3661622e+00  -3.3853121e+00  -1.7813628e+00  -4.9627392e-01  -2.8364996e+00  -8.3267472e-02   1.9902534e+00   1.1945819e+00   1.9092715e+00   4.1456434e+00  -6.1396810e+00  -1.4167876e+00   9.9666266e+00   4.5998368e+00   8.4193017e+00   5.5299919e+00   1.0168745e+01   7.3119193e+00   6.5396973e+00   3.7807902e+00   4.6691384e+00  -1.4568384e-01   3.3759729e+00   5.7901385e+00   5.7722174e+00   3.6867070e+00   3.5077936e-01   2.7152800e-02  -1.8001732e+00  -4.5467603e-01  -3.6633653e+00  -5.5820909e-03  -3.2287652e+00   9.9842804e-01  -6.0840486e+00  -2.6427029e+00  -5.5113054e-01   2.2867933e-02   2.3214968e+00   1.7513980e+00  -3.7653046e+00   2.5659747e+00  -5.5396960e+00  -1.3246038e+00  -3.3142523e+00  -2.2121948e-01  -5.6945101e+00  -1.6728745e+00  -1.1843850e+00  -2.7546827e+00  -2.8267229e+00   1.9544616e-01  -3.0179145e+00  -6.0012673e-02   4.0916654e-01  -7.1085925e-01  -1.9267927e+00   2.8024310e+00  -1.1691596e+00   9.5102241e-01
  -7.7748930e-01   1.5564277e-01  -1.1483515e+00   1.4089262e+00   2.3736057e-01   1.1312159e+00  -2.2043467e+00   2.7818684e-02  -1.3930263e+00  -1.4820107e+00  -1.3895915e+00  -1.5580000e-01  -6.0530268e-01   1.5802538e+00  -1.0252798e+00   1.4219357e+00  -2.9425373e+00  -5.7115710e-01  -1.7827303e+00  -8.3065187e-01  -2.5257581e+00  -3.2239944e+00  -1.6467563e+00   5.5217541e-01  -3.2134514e+00  -4.6296545e+00   7.7490448e-01  -7.9929975e-01  -1.3733726e+00  -1.3035171e+00  -5.3131664e+00  -3.3735891e+00  -2.1989442e+00  -1.0516862e+00  -4.0294948e+00  -6.8727613e-01   2.0669914e+00   1.6763913e+00   1.4996576e+00   4.4804900e+00  -6.5630842e+00  -2.4251413e+00   8.8630931e+00   4.7759127e+00   6.6744559e+00   5.3359886e+00   9.4032700e+00   7.8683988e+00   5.7892596e+00   4.2024453e+00   4.3700223e+00   1.1209394e-01   2.5308782e+00   5.2750456e+00   5.1045827e+00   3.6636667e+00   2.0171326e-01   7.4969951e-02  -1.7422888e+00   3.2417951e-02  -3.7484495e+00  -3.1018360e-02  -3.1283627e+00   5.5957788e-01  -5.6937510e+00  -2.1853248e+00  -7.2779284e-01   1.2710106e-01   2.0374784e+00   2.0103956e+00  -3.7384781e+00   2.6578776e+00  -5.9374319e+00  -1.6213472e+00  -3.7007641e+00  -1.7036461e-01  -5.3177140e+00  -1.1081420e+00  -1.3171886e+00  -2.8649012e+00  -3.3289917e+00  -1.5259068e-01  -3.0414220e+00  -4.1835643e-01  -9.3762394e-02  -6.3775375e-01  -1.8819551e+00   3.0200147e+00  -1.2416996e+00   1.0128148e+00
  -1.1137073e+00   1.6475143e-01  -1.2513225e+00   1.2250777e+00   7.4222077e-03   6.6134541e-01  -2.1688762e+00   4.9367496e-02  -1.9933243e+00  -2.0635699e+00  -1.5220828e+00  -4.0106489e-01  -5.1913843e-01   1.3711671e+00  -1.2241122e+00   1.1040882e+00  -3.8239286e+00  -4.9492411e-01  -1.4893494e+00  -4.6711015e-01  -2.7503817e+00  -4.4637982e+00  -1.5841223e+00   5.6065327e-01  -2.2557116e+00  -5.0482375e+00   3.0516312e-01  -1.2797069e+00  -2.5072894e+00  -1.0259452e+00  -5.2143553e+00  -3.3430571e+00  -2.4297017e+00  -1.6887777e+00  -3.7121243e+00  -1.5483957e-01   2.0857087e+00   2.9408628e+00   1.3562303e+00   4.6696255e+00  -8.1649271e+00  -3.6963148e+00   8.0785064e+00   4.3747261e+00   5.7255447e+00   5.0498562e+00   9.6694756e+00   7.9292109e+00   5.1029746e+00   4.1481538e+00   4.2887046e+00   1.4446129e-01   2.3954252e+00   4.0046960e+00   5.2259941e+00   2.7336531e+00  -4.2813741e-01  -6.1251858e-02  -1.8162920e+00   4.6975187e-02  -3.9937096e+00  -5.1083146e-01  -2.8363073e+00   1.1709519e-01  -4.8529190e+00  -1.8936346e+00  -6.1372152e-01   3.3492285e-01   2.0496246e+00   2.6807169e+00  -4.1011162e+00   2.1447381e+00  -6.6944443e+00  -1.7286694e+00  -4.1149004e+00  -4.9557277e-01  -6.1758109e+00  -7.7131270e-01  -2.6901655e+00  -1.4865483e+00  -4.2974277e+00  -1.8811892e-01  -3.5121030e+00  -6.2150258e-01  -9.3211110e-01  -7.8812952e-01  -2.5040551e+00   3.4112542e+00  -1.5513507e+00   1.1537786e+00
  -1.5529550e+00   2.2338303e-01  -1.3408651e+00   1.0214806e+00  -4.9848653e-02   5.6645383e-01  -2.1307249e+00  -1.2719808e-01  -2.3499220e+00  -2.4194819e+00  -2.0830017e+00  -7.4137163e-01  -6.0179914e-01   8.1484165e-01  -1.1187417e+00   5.8121872e-01  -3.5740449e+00  -2.7068242e-02  -1.1361277e+00   1.7450473e-01  -2.7411363e+00  -4.8380198e+00  -1.6429620e+00   3.6927702e-01  -1.7646401e+00  -4.7305631e+00   1.7662469e-01  -1.1199711e+00  -2.3634245e+00  -4.5833895e-01  -5.1466518e+00  -3.4873378e+00  -2.1815231e+00  -1.7848204e+00  -3.3547954e+00   3.9082061e-01   2.4475002e+00   4.7019536e+00   8.5262683e-01   5.0621379e+00  -8.5815499e+00  -3.8578784e+00   6.9256179e+00   4.5645577e+00   4.8465952e+00   5.6860520e+00   7.2765024e+00   8.3948516e+00   3.6165544e+00   4.8832392e+00   3.6039060e+00   1.0143277e+00  -6.5531643e-01   3.6809480e+00   3.1298156e+00   3.0366060e+00  -1.0507273e+00   3.1971460e-02  -2.8174601e+00   7.1967619e-01  -4.7199637e+00  -7.3300934e-01  -2.4009691e+00  -3.9014328e-02  -4.6310684e+00  -1.7010126e+00  -7.1570553e-01   9.2068033e-01   1.6505558e+00   3.4786922e+00  -4.1791077e+00   1.7167681e+00  -7.0879317e+00  -1.0606018e+00  -4.5758783e+00  -5.0418029e-01  -6.5454209e+00  -4.5618406e-01  -1.3374441e+00  -4.4930824e-01  -3.3908190e+00  -9.9242937e-02  -3.2709792e+00  -1.2338450e+00  -9.7191100e-01  -8.2152406e-01  -3.1980864e+00   3.3054580e+00  -1.7656684e+00   1.2745304e+00
  -2.7638374e+00   4.7845627e-01  -1.7990925e+00   1.0402160e+00  -1.1270163e-01   8.6988307e-01  -2.3974301e+00  -2.7421800e-01  -2.5221382e+00  -2.5480813e+00  -3.0183384e+00  -1.3721995e+00  -8.7893023e-01   1.7505675e-01  -1.1664080e+00   1.9897993e-02  -4.9307993e+00   8.3943361e-02  -1.6582492e+00   7.1373353e-01  -2.8199405e+00  -4.7110568e+00  -1.7953589e+00   2.7726997e-01  -1.7304539e+00  -4.1871468e+00   1.1827678e-02  -7.8048858e-01  -2.4381171e+00  -6.9304557e-02  -5.3198228e+00  -3.2779513e+00  -3.3775213e+00  -1.5907202e+00  -4.8568033e+00   2.0256989e+00   1.8074373e+00   7.2946946e+00  -5.5089370e-01   6.5225439e+00  -8.8408215e+00  -3.6599800e+00   3.3071277e+00   6.0754655e+00   2.0338908e+00   6.8788437e+00   1.5926783e+00   9.7768414e+00   1.6762936e+00   6.7198323e+00   2.1682019e+00   2.4004860e+00  -4.6223144e+00   3.5389143e+00  -3.6319424e-01   4.9411379e+00  -2.4435532e+00   6.5025334e-01  -3.5485037e+00   2.8864967e+00  -5.8980707e+00   2.8303480e-01  -2.6260804e+00   2.0191048e-01  -4.5762726e+00  -3.6736278e-01  -1.1377451e+00   3.1181029e+00  -8.6526467e-03   4.2617271e+00  -4.6983860e+00   2.1445775e+00  -7.4525185e+00  -4.0346072e-01  -4.6042068e+00   1.5785269e-01  -6.3882029e+00   9.9309069e-01  -2.9253381e+00   6.7222459e-01  -4.8805386e+00   1.0263954e-01  -3.1061026e+00  -1.9963962e+00  -1.7931219e+00  -7.8708895e-02  -3.6933121e+00   3.0812490e+00  -2.1113185e+00   1.5616270e+00
  -2.8681074e+00   2.1719438e-01  -1.6050987e+00   5.5203617e-01  -3.0686807e-01   3.2492696e-01  -2.0794551e+00  -2.3022655e-01  -2.9660125e+00  -2.7894239e+00  -2.8843826e+00  -1.3355173e+00  -7.5388255e-01  -1.0530136e-01  -1.2204377e+00  -1.6186083e-01  -4.8097932e+00   2.7120237e-01  -7.8495168e-01   1.4816854e+00  -2.4036385e+00  -5.4175719e+00  -1.0417380e+00   1.5896782e-01  -9.8035094e-02  -3.4236191e+00  -3.0062360e-01  -9.0406799e-01  -3.0443763e+00   3.7004704e-01  -4.0648678e+00  -2.8105891e+00  -2.4539683e+00  -1.7104278e+00  -2.8901070e+00   2.5488994e+00   2.1874381e+00   7.4096714e+00  -2.7186588e-01   5.5292599e+00  -9.5692662e+00  -4.4333355e+00   1.8422335e+00   4.7495251e+00   1.1290317e+00   5.5578913e+00   1.7514173e+00   8.2413472e+00   1.1248222e+00   5.9462300e+00   2.1549080e+00   2.3645900e+00  -4.3958827e+00   2.1427329e+00  -1.8818713e-01   3.2988293e+00  -2.9505974e+00  -1.1833360e-01  -3.3162039e+00   2.3205520e+00  -5.6535147e+00  -7.9227719e-01  -1.9166029e+00  -7.0881104e-01  -2.8420075e+00  -3.5889752e-01  -1.1295821e+00   2.5386289e+00   3.2627101e-02   4.3808871e+00  -3.7739216e+00   7.9559415e-01  -7.2988407e+00  -2.6383138e-01  -4.5671906e+00  -6.1583524e-01  -5.9614190e+00   8.1454501e-01  -2.9968118e+00   1.8258270e+00  -4.9376032e+00  -3.6512715e-01  -2.8492358e+00  -1.7649481e+00  -2.3678664e+00  -4.5345800e-01  -3.8316106e+00   3.2411473e+00  -2.1774131e+00   1.4507547e+00
  -2.7598223e+00   6.5116147e-02  -1.5871719e+00   1.0523591e-01  -5.8372806e-01  -3.2053149e-01  -1.8463634e+00  -3.4123951e-01  -3.2435120e+00  -3.1424250e+00  -2.6027636e+00  -1.2874957e+00  -6.0065145e-01  -4.9103101e-01  -1.0035548e+00  -4.2172222e-01  -4.3111127e+00   5.5653397e-01  -3.0567653e-01   1.8973346e+00  -1.8273894e+00  -5.9809892e+00  -7.3703627e-01   1.0436442e-01   1.0243816e+00  -2.6585000e+00  -6.8027745e-01  -1.0538315e+00  -3.5360689e+00   1.1743755e+00  -3.4074561e+00  -2.2736332e+00  -2.2384551e+00  -1.9871389e+00  -3.5131368e+00   2.8530590e+00   1.5686821e+00   7.8755115e+00  -4.0957136e-01   4.9771946e+00  -1.0087095e+01  -4.4846885e+00   4.8404208e-01   4.0318253e+00  -9.3283572e-01   4.5668703e+00   1.1075247e+00   7.4339588e+00   1.8811837e-01   5.4354685e+00   1.9806276e+00   2.4581120e+00  -3.8945151e+00   1.0335186e+00  -9.3100494e-01   2.5672678e+00  -2.8330378e+00  -4.9820614e-01  -2.8355456e+00   2.2935279e+00  -4.7326931e+00  -1.0780706e+00  -6.2807276e-01  -9.8444977e-01  -1.3461967e+00  -1.0232057e-01  -1.3401998e+00   2.7034047e+00  -4.1455544e-02   4.5576661e+00  -3.5064079e+00  -2.1019232e-02  -7.3665795e+00   2.7006189e-01  -4.3284408e+00  -1.0336146e+00  -6.1324537e+00   1.0365303e+00  -2.9050959e+00   3.0065859e+00  -5.0994182e+00  -3.1997100e-01  -2.9270492e+00  -1.4717652e+00  -3.1041360e+00  -3.5111019e-01  -4.3053708e+00   2.8806174e+00  -2.4716983e+00   1.5982464e+00
  -3.1044531e+00  -1.9034873e-01  -1.5033944e+00  -4.3340699e-02  -5.4896672e-01  -4.4917439e-01  -1.9709861e+00  -3.3470721e-01  -3.4867272e+00  -3.2599306e+00  -3.2112852e+00  -1.5542594e+00  -1.1333684e+00  -7.7719673e-01  -1.2403118e+00  -7.3281669e-01  -4.1759594e+00   7.6342244e-01   2.2742756e-01   2.6080109e+00  -1.0704213e+00  -5.7542925e+00  -3.1562700e-01  -1.1624410e-01   2.3452617e+00  -1.8027124e+00  -7.3447499e-01  -7.8855303e-01  -3.7616889e+00   1.4000322e+00  -2.6339689e+00  -2.2806927e+00  -1.7451510e+00  -1.8068441e+00  -2.3367043e+00   3.6863919e+00   1.5666974e+00   8.5573531e+00  -4.6045484e-01   4.4625529e+00  -1.0420736e+01  -4.7565511e+00  -1.2202895e+00   3.6009648e+00  -1.2834596e+00   3.8249611e+00  -1.9882480e-01   6.2267797e+00  -4.6981068e-01   4.8269966e+00   1.3469605e+00   2.5454726e+00  -4.7981421e+00   7.7799745e-02  -1.8100632e+00   1.6704092e+00  -3.3683156e+00  -9.4904590e-01  -2.6331447e+00   2.1594974e+00  -4.7137660e+00  -1.6665479e+00  -3.3994227e-01  -1.7647871e+00  -3.2977996e-01  -1.4229799e-02  -1.3557823e+00   2.8867547e+00  -5.7599945e-01   4.6461567e+00  -2.7133739e+00  -9.7223004e-01  -7.0120592e+00   3.0866378e-01  -4.0343670e+00  -1.9791935e+00  -5.3130162e+00   8.2341378e-01  -3.1354862e+00   4.1198521e+00  -5.6663166e+00  -8.3572993e-01  -2.7863693e+00  -1.6628489e+00  -3.7956261e+00  -6.1022874e-01  -4.2923230e+00   2.9116413e+00  -2.3739551e+00   1.4235866e+00
  -4.3111613e+00  -2.3291889e-01  -1.9058281e+00  -2.3561782e-01  -9.6104344e-01  -5.7128055e-01  -1.9152185e+00  -3.2291292e-01  -3.6138053e+00  -3.0753877e+00  -3.6242288e+00  -2.0139613e+00  -1.1106677e+00  -1.2493622e+00  -1.2103346e+00  -1.2482169e+00  -5.2132666e+00   1.1621955e+00   2.2746756e-02   3.1622223e+00  -1.3377287e+00  -5.6201797e+00  -7.2068299e-02  -1.8038770e-01   2.8936459e+00  -1.0793455e+00  -1.3623502e+00  -7.7486812e-01  -3.9152526e+00   2.0592562e+00  -2.1605260e+00  -1.9357989e+00  -1.4418180e+00  -1.0513513e+00  -1.0189446e+00   6.3345726e+00   7.2224965e-01   1.0479142e+01  -1.5176716e+00   5.0616999e+00  -1.0734323e+01  -4.1230424e+00  -5.2884984e+00   3.7101460e+00  -3.9992593e+00   4.2699883e+00  -4.0186518e+00   5.8102390e+00  -2.8924381e+00   5.8529739e+00  -4.8814293e-01   3.7143111e+00  -7.1438077e+00  -7.5308713e-01  -3.9622057e+00   2.3330804e+00  -5.1082424e+00  -7.4347810e-01  -3.3177434e+00   3.5509315e+00  -5.1297796e+00  -1.1260484e+00   7.4969491e-02  -1.6419076e+00   1.0626843e+00   1.3938212e+00  -1.7128059e+00   4.6682224e+00  -2.0097528e+00   5.3900300e+00  -2.7967864e+00  -1.5750344e+00  -6.6596095e+00   1.1617709e+00  -3.6924975e+00  -1.8963486e+00  -5.2582064e+00   1.5088976e+00  -5.4811426e+00   5.8271295e+00  -7.2364677e+00  -3.4999415e-01  -2.5591485e+00  -1.9218794e+00  -4.8652889e+00   1.4325226e-01  -4.9941105e+00   2.4686355e+00  -2.7233004e+00   1.6334184e+00
  -4.1541363e+00  -2.8025455e-01  -1.7977967e+00  -5.6767087e-01  -9.0128839e-01  -9.4267664e-01  -1.7721069e+00  -3.6546345e-01  -3.6777169e+00  -2.8249393e+00  -3.7146915e+00  -1.8988071e+00  -1.3204897e+00  -1.5947285e+00  -1.1579156e+00  -1.6176905e+00  -3.6265863e+00   1.3815708e+00   5.9259038e-01   3.5327397e+00  -5.8698757e-01  -5.3230629e+00  -1.3468142e-01  -6.0931322e-01   3.7492757e+00  -5.8668446e-01  -1.4950037e+00  -5.0297125e-01  -3.5924444e+00   2.6307865e+00  -1.3930497e+00  -1.6854982e+00  -9.5055451e-01  -1.3085336e+00  -1.1552988e+00   5.5391074e+00   5.8830124e-01   1.0744691e+01  -1.3892274e+00   3.8381503e+00  -1.0473709e+01  -3.4999496e+00  -5.6282233e+00   3.0024310e+00  -3.2508854e+00   4.0017398e+00  -4.6229004e+00   4.1397765e+00  -3.0490198e+00   5.3927096e+00  -3.9424726e-01   4.0727121e+00  -7.8518364e+00  -1.2177879e+00  -4.3318937e+00   1.1829477e+00  -4.9509426e+00  -1.3588949e+00  -3.2479543e+00   3.5015479e+00  -4.5541629e+00  -1.5879559e+00   1.3053739e+00  -2.1262273e+00   9.4505082e-01   1.2659025e+00  -1.0534344e+00   4.6254716e+00  -2.0051144e+00   4.9727759e+00  -2.2382283e+00  -2.4137304e+00  -5.8730468e+00   1.9080121e+00  -3.2772170e+00  -2.2080939e+00  -5.1421206e+00   8.6964792e-01  -3.4610281e+00   6.2766889e+00  -5.3138825e+00  -6.4094135e-01  -2.1445271e+00  -2.1900076e+00  -4.2353416e+00  -3.5349689e-01  -5.3498610e+00   1.7707398e+00  -2.3710420e+00   1.5225050e+00
  -4.6039135e+00  -7.2638284e-01  -1.6012546e+00  -9.2425803e-01  -9.9436679e-01  -1.1694964e+00  -1.4366939e+00  -2.6479687e-01  -3.6579195e+00  -2.4210920e+00  -3.9298069e+00  -1.8844793e+00  -1.2310757e+00  -1.9779041e+00  -1.0270997e+00  -1.8446893e+00  -3.0355357e+00   1.7400650e+00   1.0313779e+00   3.9440958e+00   4.1929110e-02  -4.5652078e+00   5.9712838e-01  -6.8626547e-01   5.0496470e+00   8.4743058e-01  -1.9656564e+00  -1.4079963e-01  -3.1324920e+00   3.2011797e+00   1.7734791e-01  -1.1895139e+00   9.7656724e-02  -5.0523833e-01   2.6729392e+00   7.3907411e+00   6.2048963e-01   1.1056711e+01  -1.0247911e+00   2.5497043e+00  -9.7193445e+00  -2.7576368e+00  -6.4276879e+00   1.7196621e+00  -1.9118934e+00   3.0534289e+00  -5.6579144e+00   2.2385398e+00  -3.2868037e+00   4.0124568e+00  -7.2237211e-01   3.9914468e+00  -9.1590515e+00  -2.1950799e+00  -4.7957139e+00  -3.5551902e-02  -6.1012873e+00  -2.2856765e+00  -4.2925722e+00   2.4436436e+00  -5.0624505e+00  -3.0893416e+00   1.4391434e+00  -3.1005329e+00   1.4668882e+00   7.2243144e-01  -1.1631994e+00   3.9753164e+00  -2.1070260e+00   4.6496518e+00  -7.7397489e-01  -3.6588215e+00  -4.4562717e+00   2.4081436e+00  -2.3852264e+00  -3.1836055e+00  -4.3634131e+00   1.0938050e+00  -2.8728302e+00   7.2681934e+00  -3.4546251e+00  -1.0383947e+00  -1.2500701e+00  -2.0987131e+00  -3.7084413e+00  -9.6812578e-01  -5.7876728e+00   1.1900399e+00  -2.1527264e+00   1.1156533e+00
  -4.9198590e+00  -8.5019229e-01  -1.6293235e+00  -9.8754901e-01  -1.1276208e+00  -1.1872258e+00  -1.3293067e+00  -1.0132559e-01  -3.4293058e+00  -1.9169814e+00  -3.9549993e+00  -1.7849540e+00  -1.2946505e+00  -1.9257802e+00  -1.1133262e+00  -1.9509339e+00  -3.1086289e+00   1.7802145e+00   9.9914699e-01   4.0378335e+00   1.5358097e-01  -3.8033141e+00   8.5511085e-01  -8.9142207e-01   5.2740133e+00   1.3200507e+00  -2.3125748e+00   9.3430778e-03  -3.0148035e+00   3.1765909e+00   8.1975222e-01  -9.8561479e-01   4.4416164e-01   2.0737148e-02   2.7604473e+00   7.7781837e+00  -1.5472715e-01   1.0942924e+01  -1.3321712e+00   2.1091774e+00  -9.0246216e+00  -2.1135032e+00  -8.0791327e+00   1.2691550e+00  -2.5737873e+00   2.4889441e+00  -6.4469387e+00   9.7029385e-01  -3.7313718e+00   3.6585350e+00  -1.4709688e+00   4.1970676e+00  -8.9520292e+00  -2.7712445e+00  -5.1792545e+00  -3.2976140e-01  -6.7078856e+00  -2.4652500e+00  -4.2081708e+00   2.6519817e+00  -4.7301540e+00  -2.9129065e+00   1.6129330e+00  -3.2384083e+00   1.8258150e+00   1.5134199e+00  -1.3049867e+00   4.2648978e+00  -2.7482763e+00   4.3870021e+00  -8.1215977e-02  -4.0990653e+00  -3.3716733e+00   2.4625656e+00  -1.5931551e+00  -3.5738048e+00  -3.3738966e+00   1.0711178e+00  -4.0821627e+00   7.4903806e+00  -3.8390028e+00  -1.1240878e+00  -9.2397910e-01  -2.1351500e+00  -3.8991658e+00  -8.0194985e-01  -5.5569382e+00   5.3310768e-01  -1.9038062e+00   9.2408294e-01
  -4.7109978e+00  -9.4866501e-01  -1.4740478e+00  -8.9217265e-01  -1.0068934e+00  -1.1239128e+00  -1.1080378e+00   8.8430680e-02  -3.0102539e+00  -1.3176778e+00  -3.5987856e+00  -1.6126803e+00  -1.1421067e+00  -1.7388543e+00  -1.0736938e+00  -1.8435111e+00  -2.9453664e+00   1.9275615e+00   1.1954095e+00   3.9646743e+00   4.7875610e-01  -3.0323616e+00   1.1097633e+00  -1.1310024e+00   5.0672248e+00   1.7513923e+00  -2.2736429e+00   1.9139141e-01  -2.6111754e+00   3.0707021e+00   1.5036537e+00  -7.7727504e-01   1.0305344e+00   7.6223543e-01   3.0552021e+00   8.1602865e+00  -5.6922446e-01   1.0404986e+01  -1.7257276e+00   1.4834807e+00  -7.9411263e+00  -2.0678968e+00  -8.9109649e+00   7.7556191e-01  -2.6241175e+00   1.5739657e+00  -7.4861965e+00  -4.6161959e-02  -3.6314193e+00   2.8654569e+00  -1.7923301e+00   3.9238495e+00  -8.3823468e+00  -2.9396114e+00  -6.2478984e+00  -4.6076756e-01  -6.7789789e+00  -2.4407084e+00  -3.3901965e+00   2.6614597e+00  -4.2344620e+00  -2.6090805e+00   1.3651529e+00  -3.1192738e+00   1.8662436e+00   1.6902355e+00  -1.5048426e+00   4.1506518e+00  -3.0608366e+00   3.6669076e+00   7.9133921e-01  -4.6804994e+00  -2.3576146e+00   2.0270570e+00  -6.8354601e-01  -4.5403582e+00  -2.2134591e+00   9.4722672e-01  -5.0637925e+00   7.5159435e+00  -4.1015884e+00  -1.1144586e+00  -4.2969846e-01  -1.8785345e+00  -4.1203565e+00  -9.6908220e-01  -5.2667179e+00  -6.6665661e-02  -1.7589846e+00   6.7581286e-01
  -4.9176704e+00  -1.0833044e+00  -1.6269453e+00  -9.7726391e-01  -1.1606096e+00  -1.1223648e+00  -9.6227565e-01   1.6345348e-01  -2.5889032e+00  -7.8284966e-01  -3.2740290e+00  -1.5922448e+00  -9.3845877e-01  -1.7860400e+00  -8.8423371e-01  -1.9716857e+00  -2.9279779e+00   1.8722235e+00   6.8175931e-01   3.6232758e+00   5.1806168e-01  -2.1936129e+00   1.1210565e+00  -1.2382721e+00   4.9626324e+00   2.2085282e+00  -2.6508636e+00   2.9262382e-01  -2.2913033e+00   3.2112598e+00   1.9334565e+00  -3.9108900e-01   1.1175671e+00   1.4199867e+00   3.6918319e+00   9.1022278e+00  -1.6059024e+00   1.0205791e+01  -2.3761282e+00   1.2943988e+00  -6.9280035e+00  -9.2145181e-01  -1.0526835e+01   5.3059109e-01  -3.4339082e+00   1.2535598e+00  -8.7817744e+00  -7.4489383e-01  -4.4003968e+00   2.6233421e+00  -2.7117164e+00   4.0733542e+00  -8.3172476e+00  -3.1312513e+00  -7.0237602e+00  -1.5634765e-02  -7.1124488e+00  -2.4062533e+00  -3.3871974e+00   2.8843125e+00  -3.4304353e+00  -2.3020052e+00   1.6756741e+00  -3.0567982e+00   2.5061921e+00   2.2342468e+00  -1.8129189e+00   4.4561871e+00  -3.6377783e+00   3.1110002e+00   1.1548352e+00  -4.7241418e+00  -1.2911219e+00   2.3147250e+00   2.3540452e-01  -4.6136149e+00  -1.6760719e+00   1.4820551e+00  -6.2754850e+00   7.4056024e+00  -4.2231525e+00  -9.9599990e-01  -1.0983822e-01  -1.7822623e+00  -4.2064690e+00  -6.0168124e-01  -5.3348598e+00  -9.1380378e-01  -1.7053622e+00   6.6953197e-01
  -4.9867157e+00  -9.6504690e-01  -1.3836004e+00  -6.2367496e-01  -8.6275078e-01  -4.0127953e-01  -7.7697674e-01   3.2615521e-01  -1.8507905e+00   1.4113214e-01  -3.6404383e+00  -1.3851988e+00  -9.6894114e-01  -1.6329674e+00  -8.5127875e-01  -2.0766924e+00  -2.0917448e+00   1.9290183e+00   6.1047149e-01   3.2996191e+00   3.2475782e-01  -2.5018033e-01   9.9611519e-01  -1.5366398e+00   3.7838754e+00   2.5074608e+00  -2.5865661e+00   9.5229394e-01  -8.0513509e-01   2.6094187e+00   2.3268549e+00  -5.8440132e-01   1.3631674e+00   1.9175315e+00   3.8619533e+00   8.4379595e+00  -1.8825159e+00   9.8497807e+00  -2.5428738e+00   8.0355489e-01  -4.2112204e+00   1.0801763e-01  -1.0234002e+01   3.6333794e-01  -1.2696517e+00   1.5265910e+00  -1.0002314e+01  -1.4862222e+00  -3.6334520e+00   2.3185318e+00  -3.0150862e+00   4.2896518e+00  -1.0422718e+01  -2.6331197e+00  -8.0182007e+00   3.0736241e-01  -7.4396442e+00  -2.2979906e+00  -4.3047123e+00   2.9545044e+00  -4.1418063e+00  -2.0995708e+00   1.2325272e+00  -2.9953628e+00   5.5157149e-01   2.5589888e+00  -1.6360166e+00   4.0581261e+00  -3.8911726e+00   2.4411189e+00   1.9927777e+00  -4.4396408e+00   5.3461314e-01   2.1248179e+00   1.0090610e+00  -4.4906994e+00  -1.9315413e-01   1.1901004e+00  -4.7827177e+00   6.5482643e+00  -1.6486310e+00  -9.0188848e-01   1.0619295e+00  -2.3789936e+00  -2.6187616e+00  -7.7146830e-01  -4.8285930e+00  -1.9114246e+00  -9.1953070e-01   1.1479983e-01
  -5.7734231e+00  -9.3844405e-01  -1.6410214e+00  -5.3137855e-01  -7.3735470e-01   1.6018079e-02  -6.8188054e-01   3.7384234e-01  -1.3124410e+00   9.4453242e-01  -3.6782529e+00  -1.6444355e+00  -7.0702296e-01  -1.9173487e+00  -6.5219169e-01  -2.2821129e+00  -2.9164648e+00   1.8732032e+00  -3.5545107e-01   2.9277695e+00   3.0462991e-01   1.0357789e+00   9.1362762e-01  -1.5871701e+00   3.2595443e+00   3.0400504e+00  -2.6859480e+00   1.3539424e+00  -1.1638863e-01   2.7152323e+00   2.7464207e+00  -1.0310949e-01   8.6013085e-01   3.1969232e+00   6.5330285e+00   1.0787732e+01  -2.3695952e+00   1.0446492e+01  -3.4373480e+00   1.1354413e+00  -2.9282164e+00   1.4194676e+00  -1.1592986e+01   9.9917066e-01   1.1215052e-01   2.3459391e+00  -1.3718629e+01  -1.1697790e+00  -3.6982991e+00   2.6539613e+00  -3.6265556e+00   4.5728108e+00  -1.2795266e+01  -2.1327659e+00  -9.9263048e+00   1.7861055e+00  -8.7241995e+00  -1.9315524e+00  -5.3050587e+00   3.4943355e+00  -5.1074003e+00  -1.8134559e+00   4.1807073e-02  -2.7783569e+00  -1.1519323e-01   2.5522633e+00  -1.7346687e+00   4.7667922e+00  -4.6802519e+00   1.8243562e+00   2.2895602e+00  -4.0946610e+00   1.6122979e+00   2.4439389e+00   1.8819836e+00  -4.4586053e+00   2.0060363e-01   2.6173877e+00  -6.6914682e+00   6.4914425e+00  -1.2108239e+00  -7.3193369e-01   1.7740183e+00  -2.5536573e+00  -1.8719124e+00  -6.9428487e-01  -5.0088598e+00  -2.5835941e+00  -9.2110062e-01   4.5975560e-02
  -5.1128286e+00  -8.7341306e-01  -1.5073816e+00  -3.4940147e-01  -5.6964404e-01   1.6781143e-01  -5.4542723e-01   3.2111946e-01  -8.1113503e-01   1.2807649e+00  -3.0928610e+00  -1.6361634e+00  -4.5027830e-01  -1.8124319e+00  -4.4697755e-01  -2.3308532e+00  -2.0959789e+00   1.7930047e+00  -6.9987721e-01   2.2503965e+00   2.3463965e-01   1.7431086e+00   4.9312468e-01  -1.8090951e+00   2.4725009e+00   2.6521212e+00  -2.5209471e+00   1.4074133e+00   6.1837743e-01   2.3972573e+00   2.6145474e+00  -2.6724582e-01   9.1149571e-01   3.5390174e+00   7.5355292e+00   1.0831030e+01  -2.6838215e+00   9.6920761e+00  -3.8634669e+00   8.0656009e-01  -1.6718596e+00   1.7961460e+00  -1.1081380e+01   9.0913618e-01   1.4419377e+00   2.4061958e+00  -1.3922977e+01  -1.1567783e+00  -3.4330325e+00   2.1634599e+00  -3.8178238e+00   4.1208338e+00  -1.2685841e+01  -1.6111246e+00  -1.0333107e+01   2.1257201e+00  -7.8444616e+00  -1.4430174e+00  -4.7829553e+00   3.2704230e+00  -4.2632370e+00  -1.4761458e+00  -7.1970163e-02  -2.3663367e+00  -4.6812567e-01   2.0222359e+00  -1.6521589e+00   4.3528256e+00  -4.3840891e+00   1.0329920e+00   2.2391697e+00  -3.9771972e+00   2.2931582e+00   1.9513058e+00   2.4035162e+00  -4.8499767e+00   2.3092303e-01   2.6223631e+00  -6.3656087e+00   5.8979597e+00  -1.0061633e-01  -3.2479883e-01   2.0297205e+00  -2.5094157e+00  -1.2339886e+00  -7.9040743e-01  -4.7993411e+00  -3.1442089e+00  -7.8699865e-01  -1.8009448e-02
  -4.3290498e+00  -7.4907163e-01  -9.7465491e-01   1.5454443e-01  -1.4587542e-01   8.9636571e-01  -2.5160393e-01   3.8966377e-01   1.6772747e-02   1.7786303e+00  -2.5243742e+00  -1.3783636e+00  -7.6864442e-02  -1.4343674e+00  -3.3483828e-01  -1.9890239e+00  -1.8735512e+00   1.4253062e+00  -9.5295042e-01   1.4899564e+00   3.0255110e-01   3.2472740e+00   7.3585349e-01  -1.7191797e+00   1.3851931e+00   3.1565101e+00  -2.0333257e+00   1.7700651e+00   1.4927220e+00   1.3885397e+00   3.2523625e+00   1.1891602e-01   3.6789926e-01   3.8010815e+00   8.8510873e+00   1.0788152e+01  -3.0156363e+00   7.8688331e+00  -3.9173530e+00   8.1911214e-03   9.0846785e-01   1.6153651e+00  -1.0914332e+01   5.6366410e-01   3.5723946e+00   1.4993208e+00  -1.4375617e+01  -1.4365778e+00  -1.0698261e+00   1.1168208e+00  -3.0752552e+00   3.0187506e+00  -1.2073520e+01  -1.1182780e+00  -1.0268901e+01   2.2979782e+00  -6.9057172e+00  -1.0903418e+00  -3.7302222e+00   2.5871312e+00  -4.1208288e+00  -1.3342370e+00  -1.0400097e+00  -2.2699400e+00  -1.1770825e+00   1.5785360e+00  -1.8227172e+00   2.8659072e+00  -3.9897188e+00  -3.9620419e-01   3.0006220e+00  -3.4643168e+00   3.6190010e+00   5.6274829e-01   3.3308862e+00  -5.0549170e+00   1.7199699e+00   2.6819608e+00  -6.8419640e+00   5.1487219e+00   7.5369707e-01  -9.9313905e-02   2.9851024e+00  -1.9214100e+00  -3.5061772e-01  -8.0286882e-01  -3.4550919e+00  -3.3654722e+00  -3.5389594e-01  -4.6231185e-01
  -3.4550921e+00  -9.2360288e-01  -5.7855016e-01   2.4810151e-01   5.1001263e-02   1.0122553e+00  -1.0951224e-01   5.3537714e-01   4.2884229e-01   1.9853867e+00  -1.8428132e+00  -1.1206046e+00   8.6733340e-02  -9.3326177e-01  -4.7782830e-01  -1.8060727e+00  -1.3320899e+00   8.3337903e-01  -9.3662337e-01   8.1849096e-01   9.2321401e-02   3.6531463e+00   6.7824499e-01  -1.9875320e+00   1.0202004e+00   2.2434361e+00  -1.8585716e+00   1.6159079e+00   1.6763563e+00   2.4850982e-01   3.2823984e+00  -4.4628899e-01   8.4516699e-01   3.7996442e+00   1.0372594e+01   9.5484592e+00  -2.6797785e+00   5.6402397e+00  -3.4656607e+00  -7.3796474e-01   2.0198406e+00   1.0613761e+00  -9.0612924e+00  -3.9191186e-01   5.4526369e+00   3.8918198e-01  -1.1142050e+01  -2.1120935e+00  -1.1897747e-01  -5.6069600e-01  -2.9207513e+00   1.7879298e+00  -1.0223472e+01  -1.2287791e+00  -8.4392027e+00   1.3469986e+00  -5.9351451e+00  -1.1199768e+00  -3.0630641e+00   1.0926204e+00  -2.9988478e+00  -1.7583026e+00  -1.5228005e+00  -2.5980432e+00  -1.0655258e+00   9.1220284e-01  -1.6009051e+00   1.2610977e+00  -3.1417949e+00  -1.3365183e+00   3.5877908e+00  -3.4780070e+00   4.3898651e+00  -8.3873524e-01   3.5961962e+00  -5.8347374e+00   2.7343501e+00   2.3769557e+00  -6.5458048e+00   3.4411103e+00   1.6054127e+00  -5.3001322e-01   3.0191486e+00  -2.0271692e+00   2.6400762e-01  -1.3690764e+00  -2.4699783e+00  -3.4397619e+00   1.7775215e-01  -8.9246127e-01
  -2.9544082e+00  -8.5908120e-01  -5.8943418e-01   1.5515774e-01   6.7102038e-02   7.1798231e-01   1.2754072e-01   3.7937182e-01   7.0755515e-01   1.9938191e+00  -9.5144718e-01  -1.0811019e+00   6.3333847e-01  -1.0002280e+00  -2.0748099e-01  -1.8828125e+00  -1.0856962e+00   5.5369339e-01  -1.5415741e+00   2.4196861e-02  -1.1728395e-01   3.4419138e+00   1.4406323e-01  -2.0526289e+00   4.5612905e-01   1.2816395e+00  -1.8287243e+00   1.2523960e+00   1.6351559e+00   1.5854189e-01   2.7593924e+00  -5.3924663e-01   5.3533631e-01   3.9630364e+00   1.2429956e+01   1.0108097e+01  -2.5951097e+00   4.7746261e+00  -3.5367069e+00  -8.7364370e-01   2.1687820e+00   1.3486268e+00  -7.1507105e+00  -4.7471354e-01   7.6662453e+00   8.3028582e-01  -9.9585771e+00  -1.6281755e+00   5.7523835e-01  -1.0300757e+00  -2.3598798e+00   1.0704688e+00  -9.0186652e+00  -6.8998395e-01  -7.7869943e+00   1.6123366e+00  -5.2783083e+00  -6.7449804e-01  -2.9501035e+00   5.0159992e-01  -2.4201789e+00  -1.7817261e+00  -1.8713187e+00  -2.0405147e+00  -1.3944705e+00  -1.3716925e-01  -1.2708225e+00   8.3902345e-01  -2.3396324e+00  -1.8666681e+00   2.9000780e+00  -3.1935629e+00   4.2426199e+00  -1.1272903e+00   3.6482681e+00  -6.0341950e+00   1.6883405e+00   3.1870544e+00  -7.0605135e+00   2.7506414e+00   2.6225452e+00  -1.8964979e-01   2.7432853e+00  -1.9805037e+00   1.1628510e+00  -1.6380636e+00  -2.5339900e+00  -3.7535504e+00   6.5197751e-02  -7.5706046e-01
  -3.3823217e+00  -5.2023848e-01  -5.8590194e-01   6.2756776e-01   1.2694530e-01   1.5340421e+00   3.8270562e-01   5.0634338e-01   1.4445106e+00   2.5978758e+00  -7.7139817e-01  -1.0757653e+00   1.2361078e+00  -7.0001630e-01  -1.8211540e-01  -1.7946940e+00  -2.5924857e+00  -5.5904997e-02  -2.5230048e+00  -6.9201925e-01  -1.5225984e+00   4.3216427e+00  -9.1390144e-02  -2.0070772e+00  -1.6921711e+00   4.4348511e-01  -1.8120644e+00   1.2889633e+00   2.2740046e+00  -1.0254675e+00   2.1136711e+00  -8.0346597e-01  -3.7944976e-01   4.4888230e+00   1.2715900e+01   1.0958192e+01  -2.7169415e+00   4.4060261e+00  -4.3502256e+00   2.1483191e-01   4.1511011e+00   1.4947770e+00  -7.8932695e+00   2.8316838e-01   7.5290821e+00   1.7096975e+00  -1.1875229e+01  -2.7405716e-01   6.8959631e-01  -9.6593201e-02  -3.0816377e+00   1.3091068e+00  -1.0466126e+01   2.2386613e-01  -8.7324427e+00   3.7053191e+00  -6.0112686e+00   3.7853679e-01  -3.5734231e+00   1.5356615e+00  -3.4440982e+00  -4.6864081e-01  -3.4447910e+00  -1.0749781e+00  -2.7526798e+00   8.7358350e-01  -1.7130052e+00   1.2968098e+00  -2.9238784e+00  -2.0832724e+00   2.3964163e+00  -1.8949963e+00   4.8451960e+00  -2.0315512e+00   3.8858532e+00  -5.0444186e+00   2.7232828e+00   4.4518275e+00  -9.1629734e+00   1.4024521e+00   2.3172232e+00   3.3769216e-01   3.3335593e+00  -2.5311117e+00   1.7794147e+00  -9.5184837e-01  -1.7087991e+00  -4.1828731e+00   3.5930417e-01  -9.0361309e-01
  -2.9805462e+00  -3.9210278e-01  -3.0849212e-01   8.5068888e-01   1.7245175e-01   1.7475702e+00   6.6496957e-01   5.2690393e-01   1.7964876e+00   2.5699772e+00  -7.9513442e-02  -9.6491531e-01   1.7625131e+00  -3.6464221e-01  -1.9943866e-01  -1.6324178e+00  -3.2740759e+00  -5.7804010e-01  -2.8234582e+00  -1.2731100e+00  -2.2473567e+00   4.3492357e+00  -7.8319765e-02  -1.8749495e+00  -2.5621059e+00  -3.9264589e-01  -1.6485975e+00   9.3517706e-01   2.1076187e+00  -1.9864137e+00   1.8214617e+00  -1.0225408e+00  -7.7022875e-01   4.4378248e+00   1.4434489e+01   1.1207846e+01  -2.5530080e+00   3.0341964e+00  -4.2479992e+00   2.8838410e-01   4.8653148e+00   7.6165210e-01  -7.2669551e+00  -4.8606676e-02   8.5560793e+00   1.4479286e+00  -1.0616295e+01   1.2650241e-01   1.8339184e+00  -5.4560336e-01  -2.7059668e+00   4.4557774e-01  -9.4347415e+00   3.3292707e-01  -7.5316049e+00   3.8226733e+00  -5.6018908e+00   9.3698411e-01  -3.1066214e+00   9.8201504e-01  -3.3765080e+00  -1.7406576e-01  -4.3399809e+00  -6.6556658e-01  -2.6351036e+00   7.8334759e-01  -1.6588722e+00   5.6949644e-01  -2.3419274e+00  -2.3747798e+00   2.0592345e+00  -1.4095194e+00   4.9145114e+00  -3.2755817e+00   3.7979570e+00  -4.9469287e+00   3.0001933e+00   4.8304344e+00  -1.0694578e+01   6.8049513e-01   1.9569233e+00   7.0281593e-01   3.3072651e+00  -2.4144326e+00   2.1164586e+00  -7.8420474e-01  -7.5302343e-01  -3.9255548e+00   4.8088461e-01  -1.0312827e+00
  -2.1953132e+00  -5.2757016e-01   6.2017527e-02   8.1430022e-01   1.7229975e-01   1.4569591e+00   7.8742424e-01   2.7066964e-01   1.7416969e+00   1.8661431e+00   6.3363447e-01  -1.0605460e+00   1.9572905e+00  -3.3108342e-01  -1.6586871e-01  -1.6302531e+00  -3.0260718e+00  -9.2437789e-01  -2.8472394e+00  -1.6001870e+00  -2.1743720e+00   3.8300038e+00  -2.1377340e-02  -1.6787027e+00  -2.1339189e+00  -1.0021300e+00  -1.3233250e+00   4.5706076e-01   1.5251647e+00  -2.4523156e+00   1.5361097e+00  -1.4195866e+00  -7.9565562e-01   4.2282770e+00   1.8367008e+01   1.2082411e+01  -2.0934564e+00   1.5417750e+00  -3.5797068e+00  -1.9307689e-01   4.2531643e+00  -2.7787779e-02  -5.5993650e+00  -6.8991095e-01   1.0911600e+01   1.0145895e+00  -7.8817279e+00   1.8725871e-01   3.1594276e+00  -1.7581665e+00  -1.8821588e+00  -1.0222373e+00  -7.5511455e+00   1.4373295e-01  -5.3496779e+00   2.8706803e+00  -4.4373770e+00   1.1601342e+00  -2.4321422e+00  -7.3325346e-01  -2.7201507e+00  -9.4040022e-01  -4.7072547e+00  -7.2637700e-01  -1.3477986e+00  -6.6273569e-01  -1.3872474e+00  -6.4790550e-01  -1.0289662e+00  -2.4106384e+00   1.6000368e+00  -1.5496033e+00   4.3292676e+00  -4.3453937e+00   3.3495719e+00  -5.6763186e+00   2.2488143e+00   4.9002211e+00  -1.1208438e+01   7.1624903e-01   1.9392592e+00   9.3397971e-01   2.6727214e+00  -1.9505549e+00   2.3468630e+00  -9.6409485e-01   1.0425168e-02  -3.1666985e+00   3.4438541e-01  -9.9575713e-01
  -1.4529194e+00  -2.5369525e-01   5.1686889e-01   1.1371393e+00   3.7603585e-01   1.8933339e+00   1.0700080e+00   2.2753515e-01   2.0770927e+00   1.8543208e+00   1.1499771e+00  -9.7600508e-01   2.4748635e+00   3.7285864e-02  -2.1837630e-01  -1.3414099e+00  -3.1994132e+00  -1.4267235e+00  -2.8457559e+00  -1.9762127e+00  -3.1727601e+00   3.7293337e+00  -8.7381151e-02  -1.6957284e+00  -3.3482753e+00  -1.9787710e+00  -9.4301477e-01   2.9891628e-01   1.9793711e+00  -3.5480495e+00   1.0769606e+00  -1.9017340e+00  -1.1598984e+00   3.9600333e+00   1.9231971e+01   1.1997101e+01  -1.0926680e+00   5.6668734e-01  -3.5814704e+00  -8.4657525e-02   5.3393139e+00  -1.3118360e+00  -5.5795933e+00  -7.8613979e-01   1.1009322e+01   9.6794232e-01  -8.0277430e+00   9.7040969e-01   3.6369662e+00  -1.5613886e+00  -1.9628601e+00  -1.4181202e+00  -7.7839886e+00   8.5773177e-01  -4.9346241e+00   3.3866397e+00  -3.5366035e+00   1.9337004e+00  -1.5125567e+00  -5.9604746e-01  -2.7672919e+00  -3.3645484e-01  -5.5555327e+00  -6.1306615e-02  -1.8099179e+00  -7.0029362e-01  -1.6186679e+00  -1.4171688e+00  -6.9611748e-01  -2.8615039e+00   1.0680185e+00  -1.1163469e+00   4.2728609e+00  -5.6884747e+00   3.1892383e+00  -5.1754754e+00   2.7741211e+00   4.8206131e+00  -1.1076020e+01   3.3551048e-02   2.0609588e+00   1.3078559e+00   3.1049959e+00  -2.0416752e+00   2.6057071e+00  -8.4632765e-01   9.9723747e-01  -2.8809907e+00   6.2844545e-01  -1.1324502e+00
  -8.1969589e-01   1.9071634e-01   4.9616068e-01   1.0551152e+00   4.8180937e-01   1.9678232e+00   1.0878817e+00   7.0715130e-02   2.2698925e+00   1.7484032e+00   1.4598170e+00  -7.4366815e-01   2.6980860e+00   2.4023674e-01  -2.9940566e-01  -1.3136934e+00  -2.8060211e+00  -1.7566607e+00  -2.9482708e+00  -2.3368757e+00  -4.2242189e+00   3.2141347e+00  -8.4730498e-01  -2.0238849e+00  -4.5304261e+00  -3.6521866e+00  -7.9495717e-01   1.5853099e-02   2.0805410e+00  -4.1068464e+00  -1.3468340e-01  -2.6303786e+00  -1.6551875e+00   3.1573141e+00   1.6830828e+01   9.6144204e+00  -2.4987681e-01   2.3272964e-02  -3.5024024e+00   5.9495456e-01   5.6108080e+00  -1.7659688e+00  -4.5735887e+00  -5.5004695e-01   1.0501199e+01   1.7895498e+00  -7.0768275e+00   1.9514462e+00   3.3621553e+00  -5.8576780e-01  -2.1350198e+00  -1.0851672e+00  -8.1164314e+00   1.6809476e+00  -4.1662965e+00   4.0427252e+00  -2.4313560e+00   2.7613475e+00  -1.1121807e+00   1.3413908e-01  -2.2450796e+00   8.0421569e-01  -5.3677484e+00   9.6023364e-01  -2.5860463e+00  -3.6080934e-02  -1.1635739e+00  -1.4213365e+00  -4.8063917e-01  -2.9585363e+00  -1.4742981e-01  -3.4896473e-01   3.6822968e+00  -5.7858679e+00   2.4851748e+00  -3.6599383e+00   2.3344070e+00   4.5392934e+00  -9.4817591e+00  -1.1539164e+00   2.6957166e+00   1.5292444e+00   2.9685624e+00  -2.8964006e+00   3.2537255e+00  -7.5832133e-01   1.4246168e+00  -2.9812882e+00   9.2728906e-01  -1.0698175e+00
  -2.7686487e-01   1.4404811e-01   6.6591768e-01   9.3576416e-01   3.2852616e-01   1.6007822e+00   9.8924962e-01  -2.6288414e-01   2.0280878e+00   8.2672575e-01   1.9006460e+00  -9.5874930e-01   2.5702834e+00   1.7485007e-01  -3.4194111e-01  -1.4277674e+00  -2.6106117e+00  -2.2628448e+00  -2.9639928e+00  -2.3443761e+00  -4.1430638e+00   2.3372394e+00  -9.6634816e-01  -1.8153445e+00  -3.9146013e+00  -4.3549310e+00  -5.2443302e-01  -5.1927631e-01   1.1633594e+00  -4.3445069e+00  -8.2840756e-01  -3.0640311e+00  -2.0382757e+00   2.3796877e+00   1.8475219e+01   1.0041815e+01  -1.7530672e-01  -8.7726912e-01  -3.0707280e+00   5.7424631e-01   4.2939623e+00  -2.4421998e+00  -4.4345434e+00  -7.9112961e-01   1.0275789e+01   1.6691711e+00  -5.2003895e+00   2.0705967e+00   3.4593209e+00  -8.3231753e-01  -1.9804460e+00  -1.8702378e+00  -6.6140715e+00   1.3923024e+00  -2.1574076e+00   3.3819555e+00  -1.1895808e+00   3.0218446e+00  -1.3688333e-01  -6.2475905e-01  -1.0304715e+00   6.9362614e-01  -4.7462191e+00   9.8010036e-01  -5.7231218e-01  -5.0896777e-01  -8.6162714e-01  -1.5785134e+00   2.5431498e-01  -2.5533181e+00  -1.2653739e+00  -1.8638298e-01   2.6400390e+00  -6.2768579e+00   1.7309663e+00  -3.5073629e+00   1.4243918e+00   4.4319104e+00  -9.8805021e+00  -9.7027730e-01   1.3778423e+00   1.7448999e+00   1.9454771e+00  -2.6671648e+00   2.6209872e+00  -2.8972947e-01   2.0493690e+00  -2.1066587e+00   7.4653428e-01  -7.2412041e-01
  -5.7790135e-01   6.4358071e-02   9.2756759e-01   8.8195749e-01   1.6253182e-01   1.5269897e+00   1.3681998e+00  -2.3918038e-01   1.9026421e+00   7.0339026e-01   2.1301942e+00  -1.0794840e+00   3.0838646e+00   1.7314737e-01  -3.3513834e-01  -1.3232910e+00  -3.4977136e+00  -2.5437481e+00  -2.6783749e+00  -1.9765360e+00  -4.8740383e+00   1.6048660e+00  -5.3382927e-01  -1.5888611e+00  -3.9118507e+00  -4.8538391e+00  -5.4956737e-01  -8.5547924e-01   1.0061818e+00  -4.5875174e+00  -8.6945969e-01  -3.3786471e+00  -1.6096712e+00   2.6266451e+00   2.1900752e+01   1.2249905e+01   9.9467399e-01  -7.4911391e-01  -2.8399987e+00   7.1017358e-01   3.8505316e+00  -3.4443534e+00  -5.0622720e+00  -1.2590919e+00   9.7521152e+00   1.7129488e+00  -5.9033494e+00   2.2368607e+00   2.7041614e+00  -6.7856789e-01  -2.4475824e+00  -1.9308569e+00  -7.7025296e+00   1.2933676e+00  -1.8611818e+00   3.3820176e+00  -2.0147193e+00   3.1501081e+00  -5.8517924e-01  -7.8445313e-01  -1.9185531e+00   4.3911622e-01  -5.4860218e+00   1.1337567e+00   1.0073497e-01  -6.1349639e-01  -1.1261739e+00  -1.4991626e+00   3.5950987e-01  -1.9978334e+00  -1.6544137e+00  -4.9835406e-01   2.2831517e+00  -6.7291108e+00   1.3157286e+00  -3.4326475e+00   1.4708458e+00   4.8994782e+00  -1.0743313e+01  -6.3778720e-01   8.0017485e-01   1.9068249e+00   2.0629995e+00  -2.7388730e+00   2.2493113e+00  -1.8312975e-01   2.1677867e+00  -1.5369761e+00   7.0002154e-01  -6.9209637e-01
  -4.1761465e-01   1.3720823e-01   1.0532578e+00   6.7189951e-01  -8.1442719e-02   1.2395610e+00   1.5206617e+00  -3.3166028e-01   1.6901363e+00   2.7011597e-01   2.4391830e+00  -9.3291687e-01   3.2667584e+00   2.9388528e-01  -4.2145264e-01  -1.1758991e+00  -3.7908121e+00  -2.5888321e+00  -2.2576178e+00  -1.5947346e+00  -5.3437711e+00   7.5929171e-01  -2.5558262e-01  -1.3959341e+00  -3.6368207e+00  -5.3316187e+00  -5.6613421e-01  -1.3040881e+00   3.5349651e-01  -4.6267637e+00  -1.1081767e+00  -3.6049559e+00  -1.3926320e+00   2.2608010e+00   2.2348209e+01   1.2160161e+01   1.5154635e+00  -1.1732591e+00  -2.3100758e+00   8.3587632e-01   2.8424237e+00  -4.2121522e+00  -5.4626784e+00  -1.8056146e+00   8.5375544e+00   1.5547802e+00  -4.8463244e+00   2.0913799e+00   2.4895141e+00  -3.8852428e-01  -2.4628939e+00  -2.0333231e+00  -7.0798391e+00   9.3636325e-01  -3.5664539e-01   2.8143424e+00  -1.7948452e+00   3.3673664e+00  -2.3163021e-01  -9.4018962e-01  -1.7870291e+00   6.3891964e-01  -5.2667144e+00   1.5294846e+00   1.3684339e+00  -1.2658094e-01  -1.0219027e+00  -1.5174460e+00   6.4062024e-01  -1.2948314e+00  -2.2550219e+00  -6.6319697e-01   1.5910417e+00  -6.7995988e+00   6.5806370e-01  -2.8371906e+00   1.0659516e+00   4.4993558e+00  -1.1069117e+01  -1.2808418e-01  -3.1987012e-01   2.1893181e+00   1.6546676e+00  -2.6073720e+00   1.7509052e+00   1.9414205e-01   2.6570574e+00  -8.9289613e-01   6.1048487e-01  -5.6015732e-01
  -8.1364306e-02  -1.4358075e-01   1.3547245e+00   3.9649658e-01  -4.2209882e-01   7.4392455e-01   1.5238303e+00  -5.8731412e-01   1.1843391e+00  -5.8714882e-01   2.6267003e+00  -1.1422735e+00   3.0840065e+00   1.7845983e-01  -4.7155624e-01  -1.1539960e+00  -3.3111410e+00  -2.6293489e+00  -1.6587789e+00  -9.4790594e-01  -5.1543823e+00  -1.8106228e-01   2.4152930e-01  -1.1074534e+00  -2.2388133e+00  -5.2879196e+00  -4.8978201e-01  -1.6792581e+00  -2.2155408e-01  -4.4413155e+00  -1.0886639e+00  -3.9946446e+00  -6.2121470e-01   2.0085079e+00   2.5430370e+01   1.3486209e+01   2.1109446e+00  -1.5808682e+00  -1.5303605e+00   3.5396703e-01   1.2011646e+00  -4.9579100e+00  -6.1988122e+00  -2.6389035e+00   7.5350144e+00   1.0589962e+00  -3.5375468e+00   1.3856466e+00   1.5619486e+00  -7.7385119e-01  -2.9169434e+00  -2.5204375e+00  -6.3484231e+00   2.6376549e-01   1.5283390e+00   1.4165776e+00  -1.1619748e+00   3.2070882e+00   2.5277896e-01  -1.9548589e+00  -1.0882191e+00  -1.7764219e-01  -4.5770540e+00   1.2250649e+00   3.9213241e+00  -7.5276818e-01  -1.1703291e+00  -1.8565555e+00   1.1697379e+00  -4.1812519e-01  -2.6522297e+00  -1.4232714e+00   8.4465162e-01  -6.9556694e+00   2.7240371e-02  -3.1600967e+00   4.3402976e-01   3.8900783e+00  -1.0574955e+01   9.6892239e-01  -1.3223059e+00   2.3047125e+00   1.0124877e+00  -2.1108531e+00   7.6799350e-01   5.1352757e-01   3.0040818e+00   1.1849476e-01   4.0226951e-01  -3.2394058e-01
   4.2035004e-01   4.0423698e-01   1.5069350e+00   2.7399509e-01  -1.4297495e-01   6.9572225e-01   1.7238071e+00  -5.5320459e-01   1.1619606e+00  -2.5832191e-01   2.6257996e+00  -6.5436828e-01   3.2902908e+00   3.0956911e-01  -5.5012886e-01  -8.7777234e-01  -2.4064055e+00  -2.2691292e+00  -5.8858799e-01  -4.5010007e-01  -5.5773500e+00  -6.9844524e-01  -3.5235021e-02  -1.4035319e+00  -2.9364570e+00  -6.1312568e+00  -2.2030089e-01  -1.6258592e+00   2.7242397e-01  -4.1672573e+00  -1.2210486e+00  -4.1464391e+00  -3.6115642e-01   1.3126728e+00   2.2314044e+01   1.0881041e+01   3.5305253e+00  -1.0958338e+00  -9.9337609e-01   1.4663355e-01   1.1953568e+00  -5.9187705e+00  -5.1013529e+00  -2.8630962e+00   7.5464581e+00   1.6560141e+00  -4.2289183e+00   1.2720872e+00   1.8068239e+00   1.7601670e-01  -2.2927342e+00  -1.8563935e+00  -8.0935073e+00   8.6211877e-01   1.4494975e+00   9.7148117e-01  -7.7979934e-01   3.4494805e+00   5.5852869e-01  -1.0364225e+00  -1.8173293e+00   5.7514946e-01  -4.3185234e+00   2.0728527e+00   2.0529959e+00  -2.3758550e-01  -2.4503777e-01  -1.7045920e+00   1.3336949e+00  -4.1216371e-01  -3.1181837e+00  -1.5936470e+00   5.9152150e-01  -6.3870205e+00  -4.7814099e-01  -1.9149918e+00   9.1969407e-02   2.6522286e+00  -7.5713968e+00   1.0976839e+00   2.2790506e-01   2.4665713e+00   1.5641097e+00  -2.6652594e+00   1.5582917e+00  -7.8224731e-02   2.8068185e+00   1.1966506e-01   7.7724286e-01  -4.5497138e-01
   1.2152378e+00   6.4898406e-01   1.5261873e+00  -2.0332740e-01  -6.7233036e-02   1.4260895e-01   1.7154620e+00  -6.8221358e-01   9.6003555e-01  -4.8620783e-01   2.9239199e+00  -6.0990607e-02   3.1519836e+00   3.4289144e-01  -5.3680148e-01  -5.7383290e-01  -1.0736372e+00  -1.7475077e+00   4.6884928e-01   9.4378051e-02  -4.9500119e+00  -1.3773166e+00  -2.0932236e-02  -1.4520363e+00  -2.3147082e+00  -6.1037797e+00   3.2010478e-02  -1.7249767e+00  -1.5906837e-01  -3.3248389e+00  -1.0477973e+00  -3.8411627e+00   3.7149090e-02   4.9558204e-01   1.9186747e+01   7.8000411e+00   4.0648207e+00  -1.6324861e+00  -8.4722915e-03  -4.6208550e-01   1.0118091e-01  -6.2957279e+00  -3.7500715e+00  -3.5477286e+00   7.2490919e+00   1.2765020e+00  -2.6341043e+00   3.8976979e-01   2.5825580e+00   2.0939290e-01  -1.0937612e+00  -1.9236804e+00  -6.9592886e+00   7.4144428e-01   2.8159500e+00  -4.2573537e-01   4.1708300e-01   3.2718655e+00   1.5411098e+00  -1.2530175e+00  -1.0709364e+00   7.2864696e-01  -3.1030122e+00   2.4636908e+00   2.3816386e+00  -7.6204426e-02   6.8882019e-01  -2.0730737e+00   1.9261652e+00  -3.4385377e-01  -3.2541908e+00  -1.9550940e+00  -2.6082477e-02  -5.3676323e+00  -1.0068513e+00  -1.0699465e+00  -6.8397642e-01   1.2579646e+00  -5.0453681e+00   1.6008126e+00   6.3971720e-01   2.3546450e+00   1.2970359e+00  -2.4038984e+00   1.7295932e+00  -4.5292148e-01   2.8588863e+00   4.5433180e-01   7.9015098e-01  -3.9274236e-01
   1.6246455e+00   7.9981875e-01   1.3827649e+00  -6.8315209e-01  -1.8844258e-01  -4.4991623e-01   1.6016397e+00  -9.8073175e-01   6.3258880e-01  -8.4637479e-01   3.0729450e+00   6.1104475e-02   2.9154572e+00  -4.2846439e-02  -2.8480823e-01  -5.7800177e-01   4.1305057e-01  -1.1745473e+00   1.1477277e+00   7.2341661e-01  -4.1283150e+00  -1.9550405e+00  -1.3120094e-01  -1.3672749e+00  -1.3815203e+00  -5.6681903e+00   1.9026758e-01  -1.7200729e+00  -2.7102722e-01  -2.0148670e+00  -9.2824285e-01  -3.4279666e+00   4.0943258e-01  -8.1769827e-03   1.7582693e+01   6.6346757e+00   4.0612569e+00  -1.1779663e+00   4.5277164e-01  -8.3578951e-01  -1.2508089e+00  -5.9371230e+00  -3.6869954e+00  -3.7264642e+00   6.1594013e+00   1.6121438e+00  -3.0201868e+00  -1.4127519e-01   1.9243659e+00   7.4520441e-01  -7.7486274e-01  -1.6081972e+00  -7.3526614e+00   6.6024179e-01   3.1193849e+00  -1.2758766e+00   1.3090388e+00   3.1835623e+00   1.9223581e+00  -1.1200017e+00  -2.9230576e-01   7.6648075e-01  -1.4710058e+00   2.7325457e+00   3.3943361e+00  -2.3910969e-01   1.3658189e+00  -1.5691450e+00   2.1694865e+00   1.4639824e-01  -3.7539268e+00  -2.3030049e+00  -6.6647356e-01  -3.8334063e+00  -1.4836417e+00  -3.0128919e-01  -2.0609117e+00   4.2084988e-01  -2.4990009e+00   2.6597051e+00   1.0799087e+00   2.6030712e+00   9.4457496e-01  -2.0509757e+00   1.5821391e+00  -3.6720709e-01   2.2853962e+00   7.2539997e-01   4.9650516e-01  -1.2202731e-02
   1.1198063e+00   5.1599574e-01   1.4822763e+00  -8.2123324e-01  -6.1613705e-01  -6.7010435e-01   1.6829045e+00  -8.7314341e-01   3.2661586e-01  -7.8084123e-01   2.9494240e+00  -1.7805125e-02   2.8005890e+00  -8.5290235e-02  -2.6559568e-01  -3.4781589e-01   3.1846621e-01  -1.2022738e+00   1.6106704e+00   1.5638021e+00  -3.9235836e+00  -2.1458024e+00   5.9119354e-01  -9.9707632e-01  -4.0474941e-01  -4.9712901e+00  -3.5562806e-02  -1.6578983e+00  -2.0422447e-01  -1.5656791e+00  -2.8137605e-01  -3.1886158e+00   1.3001194e+00   3.5435669e-01   1.8845405e+01   8.2809108e+00   4.1417459e+00  -7.4442951e-01   6.6049784e-01  -1.2746552e+00  -2.0379666e+00  -5.8655139e+00  -5.7597485e+00  -4.1659731e+00   3.4644355e+00   1.1957975e+00  -4.1585894e+00  -1.2335393e+00  -5.2700296e-02   9.2982520e-01  -1.9368329e+00  -1.2333938e+00  -7.8025548e+00   9.4856688e-02   3.3680655e+00  -2.0359964e+00   4.5894309e-01   2.6607418e+00   1.5713664e+00  -1.0904632e+00  -3.5223441e-01   2.2370374e-01  -1.0009228e+00   2.2601244e+00   4.8430324e+00  -1.3939600e-02   7.6170427e-01  -1.0378278e+00   1.6215522e+00   8.7627241e-01  -3.3858707e+00  -2.8371003e+00  -4.0442007e-01  -3.3513398e+00  -1.3275734e+00  -3.2428384e-01  -1.6189393e+00   2.5385655e-01  -2.5775323e+00   3.4083484e+00  -2.1931881e-02   2.3847469e+00   9.9291045e-01  -1.5618839e+00   4.2352348e-01   1.3239686e-01   2.1613425e+00   1.1357591e+00   5.0312769e-01   1.4606767e-01
   3.4006941e-01   4.7453465e-01   1.3251443e+00  -9.5548440e-01  -1.0300324e+00  -6.9201631e-01   1.7002567e+00  -7.6017697e-01   1.4004350e-01  -4.7593481e-01   2.5058010e+00   2.2912378e-02   2.6885623e+00  -1.6223525e-01  -2.1524573e-01  -1.3808506e-01   1.2249926e-01  -6.6674251e-01   1.9378833e+00   2.3969161e+00  -4.0032518e+00  -1.8793756e+00   1.1840668e+00  -6.4734688e-01   8.0783727e-02  -4.0473174e+00  -3.8432735e-01  -1.3913093e+00   1.9651853e-01  -8.5526025e-01   3.2132022e-01  -2.8284382e+00   2.1489464e+00   1.0237863e+00   1.8763328e+01   9.1083565e+00   4.0885122e+00   3.0935261e-01   7.1239387e-01  -1.1547527e+00  -2.4448170e+00  -5.1637533e+00  -7.7054461e+00  -4.2124116e+00   1.1256132e+00   1.5236564e+00  -6.1050585e+00  -1.8662430e+00  -1.8671819e+00   1.8364315e+00  -3.0804138e+00  -3.0156187e-01  -9.4372513e+00  -1.8747460e-01   2.9133420e+00  -2.1777404e+00  -8.0107960e-01   2.5023139e+00   4.6130993e-01  -4.8634672e-01  -1.2335733e+00   1.5703762e-01  -8.1008402e-01   2.3231727e+00   5.3998655e+00   7.8050261e-01   2.7046994e-01  -2.1978379e-01   7.5490047e-01   1.8784276e+00  -2.9634946e+00  -3.1323408e+00  -1.1891009e-02  -2.2375443e+00  -1.2025761e+00   2.6428808e-01  -1.4245095e+00  -1.0614384e-02  -2.2800511e+00   4.4423680e+00  -4.7683597e-01   2.4911216e+00   1.3308181e+00  -1.2956630e+00  -9.3077454e-02   6.6105690e-01   1.8783349e+00   1.2534490e+00   4.5700390e-01   2.2185207e-01
   9.6414773e-01   8.9329038e-01   1.1037657e+00  -1.4129702e+00  -1.0269749e+00  -1.3933126e+00   1.7522141e+00  -8.0561538e-01   8.9198588e-03  -2.9274322e-01   2.9312366e+00   6.8473741e-01   2.7736391e+00  -3.9335742e-01   1.4483875e-01   1.0469862e-01   1.8159223e+00   3.0728913e-01   2.8649122e+00   2.6863850e+00  -2.9874626e+00  -2.1930492e+00   9.5759457e-01  -5.9310999e-01   3.7658515e-01  -3.6010327e+00  -3.6119959e-01  -1.2974668e+00   3.0522087e-01   7.0794259e-01   8.9078144e-01  -1.7914651e+00   2.4820058e+00   4.6466201e-01   1.3961054e+01   5.7497485e+00   3.6272437e+00   5.9806269e-01   1.4739612e+00  -1.9144703e+00  -3.0909483e+00  -4.7274052e+00  -5.2666320e+00  -4.5820943e+00   1.2982960e+00   1.6037067e+00  -5.4572842e+00  -2.6064316e+00  -1.1482122e+00   1.7830983e+00  -1.4547265e+00  -2.4246990e-01  -8.9538399e+00  -3.9842215e-01   3.1657100e+00  -3.5843875e+00  -4.1223032e-02   2.2822295e+00   6.6722158e-01  -4.6456868e-01  -9.5570964e-01   3.2775524e-01   6.0378120e-01   2.8635423e+00   4.3583110e+00   5.5614441e-01   1.5302701e+00   5.8577891e-03   1.3978561e+00   1.9952588e+00  -2.8599606e+00  -3.3668072e+00  -1.2731090e-01  -4.9733871e-01  -1.2738660e+00   9.5608850e-01  -2.8313675e+00  -8.6931155e-01   8.1746625e-01   5.0838855e+00   1.4904881e+00   2.8030279e+00   1.3051552e+00  -8.1916066e-01   7.5933481e-01   4.2435465e-02   8.7195219e-01   9.2645397e-01   2.4813025e-01   3.0118041e-01
   1.3676132e+00   6.4777642e-01   1.4701005e+00  -1.4163422e+00  -1.3169097e+00  -1.6592952e+00   1.9055349e+00  -5.9230387e-01  -1.6277757e-01  -1.3892149e-01   3.2747396e+00   1.1260906e+00   2.6758500e+00  -5.1954171e-02   1.4429932e-01   8.2293402e-01   2.3668171e+00   5.4259024e-01   3.6309237e+00   3.2340746e+00  -2.1643157e+00  -1.9879597e+00   2.0339631e+00  -6.8066596e-02   1.4893350e+00  -2.2393825e+00  -3.8757619e-01  -1.1179732e+00   3.5673931e-01   1.0003175e+00   2.2836436e+00  -9.2199466e-01   3.5004286e+00   7.0500098e-01   1.3997856e+01   5.4517789e+00   3.4317568e+00  -5.3910103e-01   2.3139993e+00  -3.4498860e+00  -3.3001848e+00  -4.8579798e+00  -5.7231699e+00  -5.6161182e+00   1.1689822e-01  -7.7077992e-02  -3.9114592e+00  -4.5641306e+00  -9.3591491e-01   7.5664319e-01  -1.1178387e+00  -8.7538628e-01  -6.0085591e+00  -1.1136187e+00   4.8602274e+00  -5.6323080e+00   2.5664950e-01   1.4939317e+00   1.5434861e+00  -1.4550245e+00  -4.3897395e-01  -7.1057340e-01   9.6251074e-01   2.2155042e+00   5.3737054e+00   9.9941072e-02   9.2885251e-01  -1.1346614e+00   1.5812744e+00   1.9199702e+00  -1.4511462e+00  -4.0598081e+00   5.9084953e-01  -5.6386712e-01  -6.0290811e-01   2.8816444e-01  -1.9919954e+00  -1.8732547e+00   9.6123865e-01   5.7727222e+00   8.7341129e-01   2.4099140e+00   1.5288317e+00   7.0472473e-01   3.1976539e-02   8.7848845e-02   1.4786093e+00   1.4066158e+00   3.7528996e-01   1.6485688e-01
   1.4359527e+00   8.5828149e-01   1.6485396e+00  -4.8573890e-01  -8.3305953e-01   1.0375837e-01   1.2625802e+00  -2.0073885e-01   9.1279893e-01   8.1332002e-01   1.4051313e+00   1.8953936e+00   1.6296059e+00   7.3989879e-01   1.4272061e-02   1.4965514e+00   3.7638199e+00   6.2192232e-01   3.6574449e+00   2.9845934e+00  -1.9136940e+00   1.5334599e+00   1.9840761e+00   1.5061280e-01  -7.7323060e-01  -8.1430191e-01  -1.9752257e-01   5.8066402e-01   2.7941064e+00  -2.0436969e-01   2.0498075e+00  -1.3490153e+00   2.3491453e+00   2.4660371e-01   2.4699095e+00  -1.7162179e-01   1.8913932e+00  -6.2514335e-01   2.0807397e+00  -2.5528186e+00   1.2316807e+00  -3.3495286e+00  -4.8832294e+00  -4.2157316e+00  -2.6326205e+00  -6.9793714e-01  -5.8311186e+00  -3.6861586e+00  -6.7080814e-01   7.0282320e-01  -2.1934745e+00  -5.4169425e-02  -8.9473693e+00  -3.0530354e-01   2.1474949e+00  -3.8078138e+00   7.2612990e-01   1.5496735e+00   4.8689174e-01  -5.9410629e-01  -9.6863348e-01   5.4312976e-01   8.3128557e-01   2.1859159e+00   1.8572138e+00   2.3909458e+00  -3.0322315e-01  -1.3124839e+00   1.7727748e-01   1.7455027e+00   2.3637020e-01  -1.6281181e+00   2.6923401e+00  -5.9675579e-01   6.5474871e-01   2.0475867e+00   2.0106799e+00  -2.6422596e+00   5.8531357e+00   3.1315782e+00   2.8289178e+00   1.4701245e+00   2.8467008e+00  -3.3393846e-01   8.2881513e-01   6.5794234e-01   2.8214529e+00   1.3943593e-01   1.7539126e+00  -7.6324266e-01
   2.0367889e+00   7.7436481e-01   1.2193170e+00  -1.6132550e+00  -1.3265223e+00  -2.0639811e+00   1.5876004e+00  -4.6271747e-01  -1.9629406e-01   3.5407214e-01   3.4370298e+00   1.6571327e+00   2.2366528e+00  -2.7148295e-01   6.5443100e-01   1.3908753e+00   4.7926906e+00   1.8195836e+00   4.6082148e+00   3.6326560e+00  -1.0685071e-02  -1.1321157e+00   2.2914002e+00   3.7061588e-01   2.3788709e+00  -1.9155394e-01  -1.4003228e-01  -2.9947894e-01   1.4017263e+00   2.6660036e+00   3.8107904e+00   6.8330304e-01   4.7484669e+00   9.2499254e-01   8.8151413e+00   1.8228265e+00   2.2626112e+00  -5.5566941e-01   2.8504257e+00  -4.5939103e+00  -3.0973065e+00  -3.7253114e+00  -3.4383892e+00  -5.6706604e+00  -8.4825084e-01  -8.6295391e-01  -3.6829321e+00  -5.7236823e+00  -1.3672192e+00  -1.6009891e-01  -2.8887855e-01  -1.1534596e+00  -5.3811927e+00  -1.5451967e+00   4.1154298e+00  -7.4484969e+00   1.0925900e+00   9.1485109e-01   1.6984867e+00  -2.0528427e+00   4.1413909e-01  -1.3590814e+00   2.3881165e+00   1.8183470e+00   5.0794178e+00  -9.3020620e-01   1.5147842e+00  -1.3005198e+00   1.8101192e+00   1.9039359e+00   3.0764255e-01  -4.2473103e+00   1.4126511e+00   1.2888449e+00   8.1193158e-02   5.7603810e-03  -2.0792066e+00  -2.8840585e+00   5.1623006e+00   5.8746768e+00   2.8644387e+00   2.0527734e+00   1.8238748e+00   1.9624042e+00   3.2487055e-01  -5.8402383e-01   5.1818081e-01   1.2195861e+00   1.3075697e-01   7.6961137e-02
   6.2639030e-01   9.1283472e-01   7.9511244e-01  -1.1906465e+00  -1.6742907e+00  -1.4569976e+00   1.4674518e+00  -1.9855683e-01   1.8660905e-03   1.2293241e+00   2.6975171e+00   1.4839864e+00   2.1035530e+00  -3.2700487e-01   7.6424381e-01   1.5870956e+00   3.5185157e+00   2.0862664e+00   3.7600301e+00   3.8819638e+00  -3.2196451e-01   1.4959060e-01   2.5762780e+00   8.4151874e-01   1.5700975e+00   8.7658404e-01  -4.1061859e-01   3.9313398e-01   2.4656310e+00   2.7968205e+00   4.0320777e+00   1.2606094e+00   4.7109819e+00   2.3343340e+00   7.6523651e+00   3.2435679e+00   1.5370681e+00   8.4873358e-01   1.8499885e+00  -3.6066721e+00  -2.0938043e+00  -1.9612382e+00  -5.5389856e+00  -4.0699518e+00  -3.1347330e+00   4.3656724e-01  -7.4581294e+00  -5.0061211e+00  -3.4275970e+00   1.5301484e+00  -1.8871142e+00   1.9422662e-01  -7.3231523e+00  -9.0285233e-01   1.8130342e+00  -5.6391117e+00  -9.6995849e-01   1.2795148e+00  -1.4675259e-01  -3.2409340e-01  -1.3771070e+00  -7.9408347e-01   1.2200791e+00   2.1363542e+00   3.7738428e+00  -5.8798701e-02   3.5124612e-01   2.4847780e-01   1.1511714e-01   2.6359882e+00   9.6624641e-01  -3.3872712e+00   2.2984712e+00   2.1211969e+00   7.4861650e-01   5.4699660e-01  -1.0932131e+00  -1.8448881e+00   3.7104650e+00   5.6788534e+00   2.2335553e+00   2.1063050e+00   2.4462275e+00   2.1020438e+00   2.2001157e-01   3.0419533e-01   3.9775250e-01   8.1099324e-01   1.2904109e-01   1.5068576e-01
   2.3063230e-01   1.2337056e+00   3.9777047e-01  -8.8961894e-01  -1.9729865e+00  -1.2172326e+00   1.3332250e+00   7.4263397e-03   2.1599111e-01   1.7441157e+00   2.7133437e+00   1.5802798e+00   2.1969181e+00  -3.0679918e-01   9.6198836e-01   1.8044604e+00   2.9185328e+00   2.1699002e+00   3.0227679e+00   3.4734801e+00  -4.1623476e-01   8.4625034e-01   2.4840007e+00   1.2678730e+00   7.1754744e-01   1.4478087e+00  -7.2337683e-01   6.9086826e-01   3.0086236e+00   2.8576463e+00   4.1381693e+00   2.1665030e+00   4.0102554e+00   2.5843776e+00   3.3821577e+00   2.2763052e+00  -3.2163123e-02   1.3045231e+00   1.1658434e+00  -2.9522655e+00  -1.0970071e+00  -8.5942178e-01  -6.1355276e+00  -2.9387560e+00  -5.8113386e+00   8.3696752e-01  -8.8114700e+00  -4.2238044e+00  -4.5675105e+00   2.3142583e+00  -2.4806864e+00   7.3109605e-01  -7.0387855e+00  -8.5507259e-01   8.0065902e-01  -4.7227343e+00  -1.4467145e+00   1.6815119e+00  -5.7033574e-01   8.6774922e-01  -1.5749405e+00   4.8819365e-02   1.1129444e+00   2.5099532e+00   2.7549132e+00   7.0344743e-01  -1.3853505e-01   1.2745931e+00  -7.1511065e-01   2.8623703e+00   1.2479945e+00  -2.2762726e+00   2.9125786e+00   2.5987648e+00   1.4005687e+00   1.2657742e+00  -7.1703726e-01  -9.8195694e-01   2.9075969e+00   4.9975734e+00   1.9041833e+00   2.3654997e+00   2.6117032e+00   2.4619936e+00   1.3544148e-01   9.9138746e-01   1.4608027e-01   2.5870728e-01  -4.4573165e-03   2.4217896e-01
   6.7337799e-01   1.1236771e+00   4.3741635e-01  -8.6136790e-01  -2.1994800e+00  -1.6368414e+00   1.3384205e+00   9.2695606e-02   4.9549948e-02   1.7162592e+00   3.0641780e+00   1.8106765e+00   2.1648874e+00  -3.3186493e-01   1.1544629e+00   2.0504803e+00   3.7126859e+00   2.4434719e+00   3.0078202e+00   3.1971477e+00   3.6487358e-01   9.2906990e-01   2.7166379e+00   1.7097138e+00   1.3711368e+00   2.1829190e+00  -8.4160384e-01   7.7338856e-01   3.1076158e+00   3.1203900e+00   4.7182876e+00   2.8651015e+00   4.4149212e+00   2.6734630e+00   3.0300410e+00   1.3050850e+00  -5.4167229e-01   4.8835573e-01   1.7666624e+00  -3.8703772e+00  -1.0757020e+00  -1.8353655e-01  -3.7495422e+00  -3.1127684e+00  -4.8563676e+00   1.9955026e-01  -5.8916396e+00  -4.7500282e+00  -4.1769651e+00   1.0958744e+00  -1.6347984e+00  -4.0616946e-02  -4.0322851e+00  -1.2520925e+00   2.1545175e+00  -6.1054395e+00  -9.4836696e-01   1.2255957e+00  -6.7753863e-01  -3.3652887e-01  -1.1958367e+00  -1.1663056e+00   1.2066642e+00   1.9734655e+00   2.4411970e+00  -7.3548186e-01  -2.5663428e-01   2.6372887e-01   2.8045897e-02   2.7979067e+00   2.2016171e+00  -2.3461978e+00   3.2359064e+00   2.7328142e+00   1.7997885e+00   3.5719174e-01  -1.0507594e+00  -1.0110704e+00   3.7081984e+00   4.6996497e+00   3.2006982e+00   2.0804881e+00   2.3990213e+00   3.4211921e+00   6.5054211e-01   5.5205433e-01  -1.2756056e-03   2.4218486e-01  -1.0950303e-01   1.6122204e-01
   1.2516206e+00   1.3060904e+00   8.1755570e-01  -1.3169080e-01  -2.2496855e+00  -9.4678351e-01   1.4487925e+00   3.8647984e-01   4.8515681e-01   2.0945075e+00   3.3598625e+00   2.1772419e+00   2.3480015e+00   1.9697140e-01   1.1672563e+00   2.7359703e+00   3.3469963e+00   2.0596411e+00   2.5449058e+00   2.5108260e+00   3.0406622e-01   2.0685105e+00   3.3451131e+00   2.3379606e+00   4.5399370e-01   3.3635582e+00  -7.5434101e-01   1.2218749e+00   3.9018581e+00   1.9286782e+00   5.4299702e+00   3.8246147e+00   3.6002805e+00   2.5985299e+00   4.2758050e-02  -2.6108593e-02  -1.5670405e+00  -1.1102049e+00   1.6824312e+00  -4.3279923e+00   1.4021781e+00  -1.2562812e-01  -4.2337611e+00  -2.7144295e+00  -6.6676329e+00  -1.1260256e+00  -5.3312745e+00  -4.5823499e+00  -3.3881899e+00   5.9372884e-01  -1.4660745e+00  -5.9144836e-01  -1.1589074e+00  -1.1580832e+00   2.6338609e+00  -5.9808219e+00  -1.8043833e-01   1.3772006e+00   4.2069982e-01  -2.6514664e-01  -1.0574897e+00  -1.0446991e+00   4.3034648e-01   1.7774435e+00   1.4960466e+00  -6.3221132e-01  -1.5097694e+00  -9.5654189e-01  -1.8521051e-01   2.0271110e+00   3.4996119e+00  -1.3059361e+00   4.4333887e+00   1.4389989e+00   2.9210773e+00   4.2059891e-01   9.8751067e-01  -8.2460808e-01   2.9995184e+00   3.5224137e+00   3.0071555e+00   1.9612625e+00   3.1479115e+00   4.5647416e+00   6.2541203e-01   1.1270236e+00   1.3304126e+00   9.5613847e-02   2.0720157e-01  -1.8818081e-01
   1.9103539e+00   1.1325344e+00   8.5587601e-01  -3.4039133e-03  -2.2134609e+00  -9.8797237e-01   1.0098434e+00   4.4429926e-01   3.6710412e-01   1.7125590e+00   3.1941372e+00   2.2388641e+00   1.6936771e+00   3.2716746e-01   9.8570173e-01   2.7787521e+00   4.1779755e+00   2.2108900e+00   2.5797895e+00   2.1265042e+00   1.0073563e+00   2.4217509e+00   3.4164892e+00   2.4742390e+00   1.1186432e+00   3.7284942e+00  -5.5559595e-01   1.3885683e+00   3.8624731e+00   1.2914137e+00   5.4853605e+00   3.6256374e+00   4.1675742e+00   2.4338016e+00  -1.1443446e+00  -2.7627824e+00  -1.8707997e+00  -2.6136326e+00   2.4489522e+00  -4.5922080e+00   1.7264594e+00   5.6469020e-02  -1.2384801e+00  -2.7059862e+00  -5.6088770e+00  -2.0351709e+00  -6.9637909e-01  -4.6648252e+00  -3.0256196e+00  -1.0229394e+00  -1.1127761e+00  -1.6211075e+00   1.5999622e+00  -1.7776369e+00   4.4318830e+00  -7.3750459e+00   8.9294724e-01   1.1843637e+00   4.9600337e-01  -1.8935711e+00  -2.6875802e-01  -2.1013216e+00   2.8444973e-01   9.1511583e-01   1.7303314e+00  -1.7616071e+00  -1.3828304e+00  -2.2927465e+00   5.7410161e-01   2.1049639e+00   4.6893173e+00  -1.1744776e+00   4.5695514e+00   8.7181796e-01   2.7712153e+00  -7.0649099e-01   1.5676355e+00  -1.3351941e+00   4.5591337e+00   2.1807347e+00   3.8887598e+00   1.2501513e+00   2.6073624e+00   4.7608658e+00   1.0497479e+00   5.3897772e-01   1.9036624e+00   3.9584087e-01   2.8256337e-01  -5.7701081e-01
   1.4542785e+00   1.1485093e+00   6.9664067e-01   4.1189034e-01  -2.4604797e+00  -9.8867036e-01   9.7268925e-01   5.3992936e-01   1.9226387e-01   1.7484526e+00   3.0560639e+00   1.7111548e+00   1.7782181e+00   7.2294157e-02   1.0491136e+00   2.4624461e+00   3.5802027e+00   1.7181961e+00   1.6130850e+00   1.5122882e+00   6.0053666e-01   2.2526814e+00   3.0626423e+00   2.8744803e+00   1.0467145e+00   3.5114554e+00  -9.0385653e-01   1.2761801e+00   3.9971123e+00   9.0769830e-01   5.1256373e+00   3.8558376e+00   3.4899011e+00   2.2679160e+00   2.4432813e-01  -1.1897522e+00  -2.2763934e+00  -1.8274242e+00   1.8883325e+00  -4.3339625e+00   2.0044858e+00   7.0929209e-01  -1.1540423e+00  -1.7846915e+00  -5.8169765e+00  -1.2699864e+00  -4.6657596e-01  -3.8683687e+00  -4.4287006e+00  -7.5637025e-01  -1.7860167e+00  -1.3884652e+00   2.0194630e+00  -1.7750608e+00   4.5031992e+00  -7.0050551e+00   3.2366003e-01   1.1953724e+00  -2.6697443e-01  -1.5704876e+00  -5.6261849e-01  -2.6749027e+00   4.8088374e-03   3.7466921e-01   1.0689904e+00  -2.4595602e+00  -1.6858963e+00  -1.8512359e+00   4.0711937e-01   2.1679973e+00   4.3135130e+00  -5.5182411e-01   4.6631498e+00   7.4386738e-01   2.9703794e+00  -8.2098440e-01   9.7983542e-01  -3.8576514e-01   3.5205075e+00   1.7046977e+00   4.3197026e+00   1.2368486e+00   2.4286902e+00   4.7531124e+00   1.1477078e+00   7.5147644e-01   1.2236137e+00   3.0426351e-01   2.0971298e-01  -3.7312012e-01
   4.0230064e-01   1.4772398e+00   2.9067667e-01   8.8273493e-01  -2.4251454e+00  -4.6254635e-01   1.0992387e+00   7.7645237e-01   5.6548386e-01   2.3300058e+00   2.7348817e+00   1.5930749e+00   2.2261368e+00  -1.4777699e-01   1.2583692e+00   2.3401613e+00   1.5981536e+00   1.5681988e+00   3.5097290e-01   8.2659973e-01  -9.0781961e-03   2.7951768e+00   2.8613127e+00   3.2585242e+00  -5.0835160e-01   3.8127612e+00  -1.0454028e+00   1.5361100e+00   4.3995502e+00   4.8394835e-01   4.6413832e+00   4.4328971e+00   2.1361422e+00   2.9123612e+00  -1.6897110e+00  -4.5880882e-01  -2.7682240e+00  -8.6986615e-01   8.5953636e-01  -2.7808961e+00   3.5844914e+00   1.8253257e+00  -6.9308763e-01   1.5394709e-01  -6.4422597e+00  -4.4748931e-02  -2.9421993e+00  -1.5765496e+00  -4.8152248e+00   3.3309121e-01  -1.9041014e+00  -6.0698092e-01   1.0003968e+00  -1.0072703e+00   2.0472662e+00  -4.3432651e+00  -1.3595270e+00   1.8402938e+00  -1.8729220e+00  -9.0896472e-02  -2.6414294e+00  -1.8932627e+00  -1.8817402e+00   9.1165851e-01  -1.3991877e+00  -1.9960869e+00  -2.2814006e+00  -6.1673950e-01  -4.4469908e-01   2.3253466e+00   4.3897999e+00   8.9178912e-01   4.7921059e+00   9.2013238e-01   3.2547759e+00  -2.5949403e-01   1.5365577e+00   1.8209714e+00   1.4485400e+00   3.6617069e-01   4.5740085e+00   1.3138746e+00   2.8094761e+00   4.3159291e+00   1.9250356e+00   1.0570979e+00   8.6599264e-01  -3.8506216e-01  -1.0291649e-02  -4.0860839e-01
  -4.3508853e-02   1.7789219e+00   1.7818050e-02   1.4462483e+00  -2.3550217e+00   1.4070911e-01   8.6200106e-01   7.9386661e-01   7.5061672e-01   2.2252782e+00   2.1713673e+00   1.2358356e+00   2.0745994e+00  -2.4014212e-01   1.1703533e+00   2.0532289e+00   2.3773526e-01   1.5120404e+00  -6.9957663e-01   2.0443227e-01  -6.1842957e-01   3.2615116e+00   2.5866617e+00   3.5474974e+00  -1.4889958e+00   3.9809088e+00  -9.5518477e-01   1.6581483e+00   4.4760976e+00  -3.6061410e-01   3.7971871e+00   4.3757876e+00   9.4526623e-01   2.9938734e+00  -3.2809091e+00  -5.5521373e-01  -3.3493976e+00  -4.2358391e-01   9.8102861e-02  -1.2110052e+00   4.6386012e+00   2.4080787e+00  -8.4576672e-01   1.8719032e+00  -7.2073507e+00   9.1560397e-01  -3.6355545e+00   4.9264208e-01  -5.1386647e+00   1.2881516e+00  -2.3889682e+00  -1.5585094e-01   7.4118199e-01  -6.0155758e-01   9.9425168e-01  -2.4601936e+00  -1.7073269e+00   2.7518446e+00  -2.4372352e+00   9.2353241e-01  -3.6773359e+00  -1.0932090e+00  -3.1009601e+00   1.2785939e+00  -2.3380599e+00  -1.4262800e+00  -2.7056855e+00   1.1701403e-01  -1.0425835e+00   2.7537614e+00   4.1236804e+00   2.1042575e+00   4.5041898e+00   5.6784821e-01   3.0380479e+00   1.9403013e-01   1.8606810e+00   2.7170408e+00  -2.8471391e-02  -3.8514467e-01   3.9591706e+00   1.6288433e+00   2.6741592e+00   3.9236896e+00   2.1451931e+00   1.6662252e+00   1.2042434e+00  -4.4880950e-01  -2.3739701e-01  -4.3353192e-01
   4.4682220e-01   1.7698035e+00   4.0227097e-01   2.1628826e+00  -2.4072707e+00   6.4501152e-01   7.1975054e-01   8.0908124e-01   6.5515798e-01   1.8733460e+00   1.8413976e+00   6.9890616e-01   1.7499340e+00  -6.2128198e-03   7.8415655e-01   1.7883135e+00   2.7162557e-01   2.4381734e-01  -1.6098630e+00  -5.6912064e-01  -1.6970753e+00   3.0931822e+00   2.1986177e+00   3.6105107e+00  -1.8684434e+00   3.1764106e+00  -9.9963713e-01   1.5534853e+00   4.8593590e+00  -2.2448768e+00   2.7573469e+00   3.5684495e+00  -1.8135532e-01   1.8560648e+00  -3.4458655e+00  -5.4546569e-01  -3.1929182e+00  -9.4697789e-01  -4.0405652e-01  -1.0574649e+00   5.7724283e+00   2.2110493e+00  -2.3532248e+00   2.7617585e+00  -9.3410338e+00   1.0137582e+00  -2.4138312e+00   1.3227483e+00  -6.8825683e+00   1.8182397e+00  -4.0296958e+00   2.4958665e-01   2.1264480e+00  -2.0527704e-01   2.2690169e+00  -1.9028362e+00  -5.1142118e-01   2.9706341e+00  -1.5491914e+00   1.5580351e+00  -2.7280039e+00  -1.1418479e+00  -3.0495975e+00   6.1770266e-01  -2.5234456e+00  -1.3962532e+00  -3.6871516e+00  -3.1341832e-01  -1.3581895e+00   2.4023576e+00   3.5041319e+00   2.9662200e+00   4.6008562e+00  -9.7335878e-01   3.0905311e+00   5.0002948e-01   2.6455298e+00   2.4661806e+00   3.3490948e-01  -1.9001601e+00   3.9060080e+00   1.3293595e+00   2.5588918e+00   3.4937367e+00   1.7508460e+00   2.4055422e+00   2.0431736e+00  -3.9892890e-01   3.1238213e-01  -3.6388367e-01
   6.0500935e-01   1.5109488e+00   8.4951767e-01   2.2850197e+00  -2.0423285e+00   8.0195297e-01   1.0841023e+00   9.7166749e-01   7.1912383e-01   1.7899248e+00   1.7366623e+00   7.4884121e-01   2.0016469e+00  -1.2226222e-01   7.6044472e-01   1.6736989e+00  -6.0579439e-02  -1.2050485e-01  -1.5545215e+00  -9.7889194e-01  -1.6017577e+00   3.0482463e+00   2.7148260e+00   3.7873202e+00  -1.5163702e+00   3.8256975e+00  -8.4063718e-01   1.6115074e+00   4.8406350e+00  -3.0732309e+00   3.2213432e+00   3.7148950e+00  -3.0612547e-01   1.6807775e+00  -1.1209428e+00  -4.2105881e-01  -2.1981526e+00  -1.9791576e+00   2.6748799e-01  -1.5370541e+00   7.0644591e+00   1.8796858e+00  -2.4006369e-01   2.4405106e+00  -7.3176290e+00   3.6428229e-03  -4.6651600e-01   1.5535881e+00  -5.5925722e+00   3.5813295e-01  -3.0225222e+00  -4.1198718e-01   2.9884267e+00  -4.4961540e-01   2.9164505e+00  -2.2092004e+00  -7.4079936e-01   2.3621687e+00  -2.1090242e+00   1.9247425e-01  -3.7828662e+00  -2.6138391e+00  -4.2595970e+00  -4.2963404e-01  -3.2381433e+00  -2.5192951e+00  -3.8018207e+00  -1.8857392e+00  -5.9559146e-01   1.8445216e+00   4.5901233e+00   2.8782298e+00   4.8596556e+00  -1.7668716e+00   3.0568248e+00  -2.0769627e-01   3.7229646e+00   3.0406579e+00   1.0555591e+00  -3.0529995e+00   5.8621515e+00   5.5879648e-01   3.0319850e+00   3.3402543e+00   2.8019530e+00   1.5528962e+00   2.3277035e+00  -3.2914028e-01   4.8549010e-01  -8.9670004e-01
   9.5844063e-01   1.8501075e+00   5.5767705e-01   2.6193793e+00  -1.6133513e+00   8.5405039e-01   6.1148086e-01   8.2331174e-01   6.7014274e-01   8.3772318e-01   1.3301074e+00   4.1945363e-01   1.4601815e+00  -1.4790899e-01   4.2524442e-01   1.1349458e+00  -1.1320647e+00   3.5614699e-01  -1.6917047e+00  -1.5001083e+00  -1.5950883e+00   2.4477810e+00   2.1180962e+00   3.7401487e+00  -1.8322409e+00   3.2369089e+00  -2.8498642e-01   1.0832379e+00   3.4242931e+00  -3.6214986e+00   1.7774498e+00   3.0523573e+00  -1.1980936e+00   9.5628163e-01  -4.0991910e+00  -2.3774454e+00  -2.7992315e+00  -1.9826661e+00   1.2602553e-01   1.8981541e-01   6.2525754e+00   9.4713393e-01   1.6030697e+00   3.5210528e+00  -6.8890090e+00   3.3345442e-01   1.8047065e+00   3.4189610e+00  -4.3577744e+00   3.6093668e-01  -2.2025879e+00  -9.2164475e-01   4.4979758e+00  -8.6981946e-01   2.9555775e+00  -1.6022544e+00   1.8623376e-01   3.4988068e+00  -1.1071770e+00   3.2836486e-01  -3.8284123e+00  -1.3866655e+00  -4.8146178e+00   2.6659118e-01  -2.9151451e+00  -1.9221224e+00  -2.8162457e+00  -1.1245523e+00  -1.9127420e-01   2.6643483e+00   3.5762753e+00   3.3407775e+00   3.1261886e+00  -2.3953488e+00   1.7762117e+00  -4.5942607e-01   2.8530795e+00   2.6586526e+00  -5.3392887e-01  -2.8677309e+00   3.8197017e+00   1.2634150e+00   1.6423951e+00   2.7793399e+00   2.3610097e+00   1.6299898e+00   2.6195863e+00   2.6602002e-01  -2.1934969e-01  -9.0378159e-01
   5.2324669e-01   1.7332374e+00   6.2352555e-01   2.7052756e+00  -1.5546157e+00   8.1390360e-01   8.4147885e-01   7.9116801e-01   4.7510868e-01   7.2482069e-01   9.2953725e-01  -3.5147489e-02   1.4672849e+00  -4.3898732e-01   2.9125665e-01   4.8185190e-01  -1.5113221e+00  -6.2472178e-01  -2.4383791e+00  -1.8124713e+00  -2.4177543e+00   1.6354514e+00   1.6448968e+00   3.5943853e+00  -1.7043875e+00   2.4577464e+00  -4.7740157e-01   7.7711209e-01   3.1596184e+00  -4.2414883e+00   8.1320503e-01   2.5473050e+00  -2.1163777e+00   1.6520713e-01  -2.4581332e+00  -1.0552301e+00  -1.9781157e+00  -1.4507911e+00  -3.5776959e-01   4.5572682e-01   6.2116423e+00   1.5697143e+00   7.4127745e-01   4.2558091e+00  -7.4247440e+00   1.3424191e+00   1.7583258e+00   4.0098497e+00  -5.7158837e+00   1.4538065e+00  -2.9500458e+00   2.0772502e-01   4.2931247e+00  -3.1604232e-01   3.2666294e+00  -5.3984087e-01  -2.0163128e-01   3.1760776e+00  -1.7363760e+00   1.1845479e+00  -4.0591452e+00  -1.6993401e+00  -4.6932989e+00  -2.7343125e-01  -3.3896145e+00  -1.7504202e+00  -2.9611380e+00  -6.2074301e-01  -5.0937723e-01   2.5664189e+00   2.5210589e+00   3.6924572e+00   2.6788436e+00  -2.2752379e+00   1.3317671e+00   2.7247398e-01   2.5172377e+00   3.0614733e+00  -4.1677357e-01  -3.7899905e+00   4.5631810e+00   8.5111673e-01   1.4799119e+00   1.8126079e+00   2.6739377e+00   1.9146493e+00   2.3293826e+00   1.4088254e-03   5.3507163e-02  -6.2625458e-01
  -2.2865644e-01   1.8518829e+00   4.8447027e-01   2.8443027e+00  -1.1732175e+00   1.1766783e+00   9.7113267e-01   7.3968471e-01   5.7443638e-01   6.1526022e-01   1.9257412e-01  -4.9127092e-01   1.5385660e+00  -8.6201981e-01   2.4735937e-01  -1.4551694e-01  -2.9329027e+00  -6.3827772e-01  -2.9570975e+00  -1.9983535e+00  -3.0038454e+00   1.4454662e+00   1.4435440e+00   3.5206956e+00  -2.1145162e+00   2.5670216e+00  -3.6365489e-01   7.1191697e-01   2.9181786e+00  -4.4662442e+00   1.1279438e-01   2.3253717e+00  -3.1486689e+00   1.5656241e-01  -2.0486703e+00   2.7312679e-01  -1.5886252e+00  -1.7636063e-01  -9.9727912e-01   1.8262723e+00   6.5831800e+00   1.7682202e+00  -4.8352803e-02   5.3912195e+00  -7.5806241e+00   2.4506211e+00  -8.0999028e-01   5.6814728e+00  -5.9637164e+00   2.5981084e+00  -3.2126802e+00   1.1608043e+00   1.8039551e+00   6.2573760e-02   1.4338209e+00   1.5035595e+00  -1.2459547e+00   3.6239153e+00  -2.7121761e+00   2.2904189e+00  -5.8242930e+00  -1.0954151e+00  -5.7160452e+00   1.6398075e-02  -4.1269761e+00  -9.8559830e-01  -2.8625165e+00   5.3039651e-01  -1.1066788e+00   2.9820280e+00   1.7738920e+00   4.0897129e+00   2.0256110e+00  -2.0299157e+00   7.3592961e-01   9.9663926e-01   2.4126476e+00   3.9430429e+00  -1.2199606e+00  -3.6817708e+00   4.6196173e+00   1.1893468e+00   1.5891738e+00   8.0864892e-01   3.0081061e+00   2.1257103e+00   1.9637463e+00  -1.6444924e-01  -2.4456576e-01  -6.1128562e-01
  -1.9869590e-01   1.6515167e+00   6.4136046e-01   2.7076080e+00  -9.3244336e-01   9.6577763e-01   1.1439411e+00   7.1120173e-01   3.8325966e-01   1.3330167e-01  -1.1024024e-01  -6.8823226e-01   1.3913573e+00  -9.4165229e-01  -1.0593272e-02  -6.6694648e-01  -3.2831472e+00  -9.0779155e-01  -2.8326859e+00  -2.0801033e+00  -3.3474850e+00   5.3503907e-01   1.3666746e+00   3.2847883e+00  -1.4408188e+00   2.1346286e+00  -3.6130400e-01   1.9772790e-01   1.9491635e+00  -4.8217926e+00  -4.5522058e-01   1.7496603e+00  -3.3413127e+00  -6.2630642e-01  -1.3146753e+00   1.6858904e-01  -1.0225741e+00  -3.5246154e-01  -7.7717208e-01   1.9926279e+00   5.9310403e+00   1.3973814e+00  -5.9490759e-02   5.1200025e+00  -7.7067467e+00   2.2600665e+00   9.2255537e-01   5.6283369e+00  -5.9780053e+00   2.5522515e+00  -3.1640970e+00   1.4248514e+00   2.5215245e+00  -3.5096573e-01   2.4847229e+00   1.3859757e+00  -1.1297924e+00   3.3218833e+00  -2.5901317e+00   2.0817393e+00  -5.7661484e+00  -1.3124601e+00  -5.4563017e+00  -3.7529816e-01  -3.3842106e+00  -4.9748201e-01  -2.4567071e+00   4.7262030e-01  -8.8436049e-01   3.2020436e+00   1.1500840e+00   3.7376616e+00   1.2749097e+00  -2.1524738e+00  -6.2108603e-02   1.2010299e+00   2.1483398e+00   3.4186643e+00  -1.1468385e+00  -3.6736549e+00   4.4844298e+00   1.0811638e+00   1.0734524e+00   1.2483384e-01   2.8692797e+00   2.0893929e+00   1.9942521e+00  -1.7698020e-03  -2.7044653e-01  -6.1036318e-01
[truncated: 1,027,434 more chars]
