# Supplementary material for: Autistic traits and individual brain differences: functional network efficiency reflects attentional and social impairments, structural nodal efficiencies index systemising and theory-of-mind skills
Source: Mol Autism. 2021 Jan 21;12:3. doi: 10.1186/s13229-020-00377-8 (PMC7818759; doi:10.1186/s13229-020-00377-8)
Supplement: Supplementary file 7 — Additional file 7. Nuisance regressors. Nuisance regressor time series for each subject, as floating-point values in ASCII text format. [file 13229_2020_377_MOESM7_ESM.zip › Paul_Arora_et_al_data/Physiological/BBC/NuisancesRegdour_rsfMRI_aal90_TimeSeries/NuisancesRegdOut_aal90_subj11.txt]

  -8.0884196e-01   1.6935361e-01  -1.3260630e-01  -4.4781004e-01  -3.0955317e-01   6.6285493e-01  -1.3642844e-01  -9.2198363e-01  -7.0397336e-02  -1.7576584e-01  -3.5659596e-01  -8.9681745e-01   1.1173468e+00  -1.0015643e+00  -3.8564352e-01  -7.0074779e-04  -1.5519872e+00  -9.3421820e-01  -1.9510855e-01  -1.9040748e-01  -3.2973437e-01  -7.4794140e-01   3.3552675e-01  -1.5736777e+00  -4.1354133e-01  -1.5407904e+00   7.4268148e-01   8.7941653e-01   6.1738440e-01  -2.2169819e+00  -4.3385787e-01   4.3441998e-01  -7.2414589e-01  -1.8597832e+00   3.0430703e+00  -1.6706891e+00  -5.2339282e-01   1.1855593e+00  -1.3157220e-01   8.9759284e-01  -3.4692256e+00   1.9349013e+00   1.1456401e-01   1.6298896e+00  -1.3510704e+00  -4.6151978e-01  -1.2837184e+00   7.2988143e-01  -1.5858995e+00  -5.1154667e-01  -2.4361004e+00   3.4115701e-01  -2.4822571e+00  -2.6431019e-01  -2.6271962e+00   8.0352544e-01  -6.0165595e-01  -2.5608747e-01   4.4329053e-01  -2.1882279e-01   3.1938571e-01   2.3498092e-01  -2.4893354e+00  -7.6209581e-01  -1.4017703e+00   2.4099810e-01   2.4313562e+00  -2.8543664e-01  -1.2976187e-01   3.4562166e-01   1.1430202e+00   3.0375030e+00  -3.9611604e-01  -1.1515881e-01  -9.2211005e-01   3.9829322e+00   4.5531613e+00  -2.7408482e+00  -6.0637872e-01  -2.8323182e-01  -1.8906620e+00  -1.3533563e+00   6.3137620e-01  -2.1863561e-01  -7.5919872e-01  -1.2631185e+00   1.3680452e+00  -6.1342903e-02   1.3530911e+00  -1.1371315e-01
  -9.9585880e-01   2.0938673e-01  -1.6685727e-01  -3.9742737e-01  -4.6058036e-01   6.7044263e-01  -1.8121246e-01  -8.2842075e-01  -2.1968293e-01  -8.5904699e-01  -2.9880139e-01  -8.8356690e-01   9.7615226e-01  -1.0723815e+00  -4.0232341e-01  -2.9974701e-01  -1.4942822e+00  -9.2844452e-01  -1.4185603e-01  -1.4487711e-01  -1.9456666e-01  -4.1965745e-01   3.9118552e-01  -1.3878896e+00  -1.7902635e-01  -1.3266881e+00   6.9445764e-01   8.2885487e-01   8.4132465e-01  -1.9631494e+00  -2.5529164e-01   2.1389384e-01  -6.4214959e-01  -1.7679143e+00   3.3848803e+00  -1.2651244e+00  -4.7927930e-01   1.6144500e+00  -2.2907511e-01   1.1574750e+00  -3.4254016e+00   1.8384212e+00  -1.2822635e-02   2.0928020e+00  -1.6974705e+00  -4.1643728e-01  -1.4222706e+00   1.2126530e+00  -1.7250825e+00  -7.2296828e-01  -2.7051049e+00   1.7311168e-01  -3.0817631e+00  -9.2807400e-01  -3.3221435e+00   5.4759218e-01  -8.2519060e-01  -3.9728271e-01  -3.1916594e-02  -5.9273593e-01  -7.0462284e-02   6.1803817e-02  -2.4138710e+00  -9.2748906e-01  -1.6002384e+00   2.6767514e-01   2.3810294e+00  -6.7992260e-02  -1.5645161e-01   3.3093983e-01   1.1546489e+00   2.8042294e+00  -5.5707303e-01  -5.5304394e-02  -1.0987759e+00   3.8181172e+00   4.8072993e+00  -2.1721190e+00  -8.8363687e-01  -9.5772865e-02  -1.8773180e+00  -1.7754626e+00   5.2510861e-01  -1.3955901e-01  -1.1106436e+00  -1.3708889e+00   1.1510880e+00  -2.7576304e-02   1.1660676e+00  -2.1023625e-01
  -1.1186791e+00   1.5271982e-01  -1.3453750e-01  -2.1050167e-01  -5.4730814e-01   6.3530616e-01  -1.5952133e-01  -6.7207958e-01  -4.2416436e-01  -1.1625055e+00  -1.1532176e-01  -8.9158404e-01   8.3937703e-01  -9.8435795e-01  -4.2146239e-01  -3.3545469e-01  -9.4132608e-01  -7.3255575e-01  -1.5845682e-01  -1.3398649e-01  -4.4347014e-01  -1.2871236e-01   3.2471012e-01  -1.0385213e+00  -4.6114635e-01  -1.0944084e+00   5.0146478e-01   6.8035499e-01   1.2026162e+00  -1.7655983e+00  -1.9331225e-01   1.8291159e-01  -6.2073255e-01  -1.5737382e+00   3.5410877e+00  -8.6897226e-01  -6.2118039e-01   1.8069399e+00  -6.8908568e-01   1.2580767e+00  -3.2124288e+00   1.7519060e+00  -3.3626526e-01   2.1918328e+00  -1.8217286e+00  -1.9485995e-01  -1.4479720e+00   1.5908267e+00  -1.7018046e+00  -6.7858832e-01  -2.7017163e+00   1.9459691e-01  -3.3745968e+00  -1.5272875e+00  -3.5421222e+00   5.1838824e-01  -9.6402718e-01  -5.8500264e-01  -4.1658829e-01  -9.5883453e-01  -3.9686844e-01  -3.1111563e-01  -1.7867726e+00  -9.9130136e-01  -1.7938740e+00   6.1584464e-01   2.3305529e+00   2.3297802e-01  -2.3866296e-01   8.5153839e-02   9.7531053e-01   2.6128471e+00  -4.8353195e-01   8.4754854e-03  -1.2584529e+00   3.7205321e+00   4.8604118e+00  -1.4638904e+00  -7.6494763e-01   3.5531200e-01  -1.6026417e+00  -1.7814569e+00   5.6387082e-01   6.2364545e-02  -1.3507122e+00  -1.3019443e+00   9.6094608e-01   8.6196701e-02   8.8434012e-01  -4.1755599e-01
  -1.1464307e+00   2.9021803e-01  -2.2965212e-01  -1.7116705e-01  -5.0493207e-01   6.0980446e-01  -2.1235558e-01  -4.6383378e-01  -4.4624702e-01  -1.8983386e+00   1.3233855e-01  -5.7963362e-01   8.8286044e-01  -7.0499772e-01  -3.4584607e-01  -7.2584752e-01  -5.5439587e-01  -5.7689725e-01  -1.5948978e-01  -9.9591529e-02  -5.1219754e-01  -2.9738566e-02   2.9984409e-01  -8.2578161e-01  -6.0622575e-01  -9.7441133e-01   4.4313821e-01   5.6534483e-01   1.6702280e+00  -1.5227969e+00  -4.1703879e-01  -2.9107817e-01  -4.5331737e-01  -1.4157052e+00   3.4795889e+00  -9.2666597e-01  -7.8707775e-01   2.0485704e+00  -8.9058325e-01   1.4328409e+00  -2.9568469e+00   2.4252365e+00  -4.9269749e-01   2.3579078e+00  -2.0483047e+00  -2.1900329e-01  -1.6871294e+00   1.8528225e+00  -1.8059639e+00  -6.0695583e-01  -2.9547728e+00   3.4778352e-01  -3.9127301e+00  -1.7468889e+00  -3.9783349e+00   6.2823191e-01  -9.7740937e-01  -6.2697324e-01  -8.1856939e-01  -1.2417683e+00  -7.1581238e-01  -3.8532654e-01  -1.8000611e+00  -8.3360833e-01  -2.0982173e+00   7.2331142e-01   2.2487176e+00   3.5466141e-01  -3.0590610e-01  -3.1061101e-02   7.4346079e-01   2.5755669e+00  -1.9387759e-01   1.3847780e-01  -1.2246598e+00   3.8435876e+00   5.1744843e+00  -9.2978153e-01  -9.9180509e-01   5.7093545e-01  -1.4647692e+00  -1.7543127e+00   5.5958803e-01   2.4203361e-01  -1.5545552e+00  -1.2503510e+00   8.5666438e-01   1.5650838e-01   7.7087775e-01  -4.5265815e-01
  -1.1426795e+00   2.4115706e-01  -1.7429310e-01  -6.3320171e-02  -4.6643083e-01   7.2639382e-01  -2.7818836e-01  -3.5171388e-01  -4.3232785e-01  -2.0469400e+00   9.7020585e-02  -5.3245900e-01   8.0334114e-01  -5.4101664e-01  -2.3191293e-01  -7.9904130e-01  -3.3718708e-01  -3.7807250e-01  -1.4990248e-01  -1.1603055e-01  -5.7268148e-01   9.4409394e-03   4.0366769e-01  -5.4581172e-01  -3.1057905e-01  -5.7636729e-01   5.0138413e-01   5.4355727e-01   1.7928102e+00  -1.4324559e+00  -3.4171158e-01  -4.7744248e-01  -3.6965516e-01  -1.3550046e+00   3.6349904e+00  -5.4977551e-01  -5.8758059e-01   2.2681787e+00  -1.0268899e+00   1.7228507e+00  -2.7735176e+00   2.5647972e+00  -7.1237671e-01   2.4708319e+00  -2.1502016e+00  -8.3861982e-02  -1.7010038e+00   2.0880226e+00  -1.6899005e+00  -5.6101561e-01  -2.9517944e+00   2.9919775e-01  -4.1863403e+00  -2.0462564e+00  -4.1630049e+00   6.2154582e-01  -1.0662041e+00  -7.7796331e-01  -1.2568013e+00  -1.7784162e+00  -1.0194226e+00  -5.5766039e-01  -1.6274979e+00  -9.7987743e-01  -2.2036090e+00   1.2491186e+00   2.1566260e+00   5.4700052e-01  -3.7848272e-01  -1.6727668e-01   5.6436202e-01   2.3510511e+00  -1.8726306e-01   7.9062310e-02  -1.3861040e+00   3.6239992e+00   5.0472260e+00  -4.8917292e-01  -1.1250119e+00   9.7828615e-01  -1.3383696e+00  -1.7789997e+00   7.4077332e-01   4.8791591e-01  -1.6376544e+00  -1.0991061e+00   9.0099014e-01   5.3803680e-01   6.6463717e-01  -4.6909611e-01
  -1.3796511e+00   3.3196780e-01  -3.5478127e-01  -1.4320203e-01  -7.2780718e-01   5.6690990e-01  -4.2685744e-01  -1.9540195e-01  -6.5603398e-01  -2.7664218e+00   5.0255045e-02  -2.0553817e-01   4.4459765e-01  -3.7495596e-01  -3.3143220e-01  -1.0290746e+00  -6.0100567e-01  -3.8121406e-01  -5.4852605e-02   1.3594643e-03  -7.9075789e-02   5.4173513e-01   3.7748823e-01  -4.6514402e-01   1.8735960e-01  -2.8096984e-01   3.5653417e-01   3.7786091e-01   1.6823146e+00  -6.4080646e-01  -7.2479080e-03  -8.9638801e-01  -1.6513873e-01  -1.0843713e+00   3.7574461e+00   4.1461498e-01  -2.0297984e-01   2.7166129e+00  -6.9034904e-01   1.8589328e+00  -2.2555985e+00   1.6348749e+00  -5.3259297e-01   2.9317691e+00  -2.2969538e+00  -1.5786495e-01  -1.4050791e+00   2.5705020e+00  -1.6021513e+00  -9.3130421e-01  -2.7588038e+00  -9.8537311e-02  -4.5313034e+00  -3.0175380e+00  -4.6017384e+00  -1.4551801e-01  -1.3108172e+00  -8.2830862e-01  -1.5973503e+00  -1.7308108e+00  -1.3519786e+00  -1.9004489e-01  -1.7033350e+00  -1.0455562e+00  -1.5725229e+00   1.0550749e+00   1.9127337e+00   1.0074963e+00  -2.4345732e-01   8.7480214e-02   2.8686718e-01   1.2724039e+00  -6.6726726e-01   9.2805698e-02  -1.4223561e+00   2.4109830e+00   4.3975053e+00   1.6429313e-01  -1.4359816e+00   9.5678258e-01  -1.2697594e+00  -2.3461409e+00   5.5331672e-01   4.3971090e-01  -1.9380516e+00  -1.0909506e+00   5.2786285e-01   4.7608064e-01   3.9240326e-01  -4.6370848e-01
  -1.3187857e+00   3.7062144e-01  -2.4443270e-01  -6.4870414e-02  -7.1118068e-01   5.5260672e-01  -2.9976160e-01  -2.4768730e-02  -5.1531232e-01  -3.1809252e+00   1.4894430e-01  -1.7400696e-01   4.3912341e-01  -2.8945544e-01  -1.2983191e-01  -1.2708017e+00  -5.5896077e-01  -3.3828587e-01   5.2021035e-02   9.8964536e-02   1.1371955e-01   6.0664957e-01   5.8628694e-01  -1.0286627e-01   7.4657473e-01   1.6857301e-01   4.0530599e-01   3.5883827e-01   1.7969065e+00  -3.7827511e-01   2.0852663e-01  -1.0535107e+00   1.4648032e-01  -7.6793369e-01   3.5985218e+00   7.5915907e-01  -2.9644980e-01   2.6394447e+00  -5.7369082e-01   1.7581726e+00  -1.7367034e+00   1.8045877e+00  -6.5512432e-01   3.0336409e+00  -2.5806487e+00  -3.3813167e-01  -1.5970347e+00   2.6438228e+00  -1.6143239e+00  -1.1597708e+00  -2.6769522e+00  -2.9298313e-01  -4.6052796e+00  -3.2059312e+00  -4.8628196e+00  -4.0958498e-01  -1.3383268e+00  -8.9943072e-01  -1.9709857e+00  -2.1592266e+00  -1.3930249e+00  -4.1627864e-01  -1.6340279e+00  -1.3071597e+00  -1.4090564e+00   1.3761583e+00   1.7094448e+00   1.1477163e+00  -2.4020739e-01   1.7323604e-01   3.4519600e-01   1.1642086e+00  -6.9243702e-01   1.9594316e-01  -1.2565192e+00   2.2196752e+00   4.2681079e+00   4.9908414e-01  -1.7268418e+00   1.1045790e+00  -1.3237253e+00  -2.5212107e+00   2.9215806e-01   5.4087262e-01  -1.8987875e+00  -1.0395064e+00   1.7583352e-01   4.2735895e-01   3.0539789e-01  -4.2300981e-01
  -1.1538679e+00   4.1666287e-01  -1.5015014e-01   1.3156284e-02  -4.8505277e-01   4.6239170e-01  -1.6615425e-01   2.4083133e-01  -2.1740514e-01  -3.0754082e+00   3.1491004e-01   9.1376594e-02   4.2934546e-01   9.2586556e-02   1.0598208e-01  -1.2404335e+00  -6.0758897e-01  -4.2153680e-01   4.5451439e-02   1.1608565e-01   9.2366270e-02   4.6908809e-01   6.5180021e-01   1.6410427e-01   7.5529458e-01   2.5476224e-01   3.0923437e-01   2.2923385e-01   1.6186646e+00  -2.7409525e-01   1.5988586e-01  -1.1850168e+00   2.6451232e-01  -4.8350967e-01   3.0540547e+00   9.2971787e-01  -3.4848403e-01   2.3211163e+00  -6.1403250e-01   1.4669352e+00  -1.2764718e+00   1.9444271e+00  -4.5700606e-01   2.9095322e+00  -2.3581035e+00  -4.5744142e-01  -1.4488524e+00   2.5076673e+00  -1.3845295e+00  -9.3032376e-01  -2.2964569e+00  -1.8857330e-01  -4.4483582e+00  -3.2741156e+00  -4.5912276e+00  -4.6671413e-01  -1.2983527e+00  -9.1610356e-01  -2.0146912e+00  -2.0039950e+00  -1.2986718e+00  -1.2535784e-01  -1.6362188e+00  -1.2800623e+00  -8.7140326e-01   1.7532666e+00   1.4314092e+00   1.2766202e+00  -2.6400151e-01   5.1972077e-02   1.2595400e-01   8.6996676e-01  -5.8887217e-01   1.8231276e-01  -1.1224484e+00   1.7141719e+00   3.9004254e+00   8.7688402e-01  -1.6946374e+00   1.0918434e+00  -1.2941517e+00  -2.3769852e+00   1.5299823e-01   4.9759552e-01  -1.8631939e+00  -9.3915859e-01   1.0806864e-01   4.6328463e-01   1.5771856e-01  -3.4778120e-01
  -1.0713398e+00   4.9455308e-01  -1.5982022e-01   1.5707917e-01  -3.2689476e-01   3.9135759e-01   2.9913981e-02   3.2590098e-01  -1.3170013e-01  -3.2251876e+00   8.3709382e-01   2.3302830e-01   5.2304120e-01   3.0144730e-01   4.9187916e-01  -1.3684058e+00   1.0447708e-01  -2.8514815e-01   2.0197433e-01   2.3415425e-01  -6.0114425e-02   6.3368167e-01   6.8860015e-01   5.8064866e-01   8.5336784e-01   7.6609547e-01   3.3766225e-01   7.3200953e-02   2.1617144e+00   2.7527813e-01   3.4300278e-01  -1.2712109e+00   5.4466225e-01  -9.0645746e-03   2.6578982e+00   1.3724262e+00  -3.0986541e-01   2.0825575e+00  -3.2881901e-01   1.3403522e+00  -6.7155279e-01   1.9873492e+00  -7.9971899e-01   2.9184938e+00  -2.6078882e+00  -3.9862419e-01  -1.8094941e+00   2.6182983e+00  -1.4402367e+00  -8.9227693e-01  -2.1566962e+00  -2.5570538e-01  -4.5258219e+00  -3.6588401e+00  -4.5925908e+00  -5.5899910e-01  -1.0358555e+00  -1.1062140e+00  -2.2300161e+00  -2.2772778e+00  -1.2149679e+00  -3.1814467e-01  -1.2262069e+00  -9.5951087e-01  -1.2916172e+00   1.8981212e+00   1.0326217e+00   1.2622945e+00  -2.3236689e-01  -4.2144783e-02  -5.7406285e-02   5.5755452e-01  -1.8123199e-01   6.5949167e-01  -7.3133698e-01   1.6045178e+00   3.6215495e+00   1.5897578e+00  -1.9990162e+00   1.1994142e+00  -1.0719466e+00  -2.3441953e+00   2.7273254e-02   7.1777194e-01  -1.8566180e+00  -7.0575959e-01   9.9855991e-02   7.5657670e-01   8.7106733e-02  -3.1398783e-01
  -9.7862179e-01   5.4908543e-01  -1.8469349e-01   1.7382452e-01  -2.6965462e-01   5.3542622e-01  -9.7328191e-02   4.7579289e-01  -2.6766033e-01  -3.2621883e+00   5.4908597e-01   4.4011254e-01   1.8893670e-01   6.2919285e-01   2.9749227e-01  -1.3204087e+00   9.6312337e-02  -8.8636596e-02   2.8433794e-01   3.5952382e-01   1.7182057e-01   9.7358128e-01   6.3680762e-01   7.4662777e-01   1.1895183e+00   1.2368232e+00   3.0287718e-01   3.8030093e-02   1.8311914e+00   3.2432014e-01   3.3911397e-01  -1.4643153e+00   7.6489030e-01   2.2458174e-01   2.5516773e+00   1.7017409e+00  -1.2036965e-01   2.1532502e+00  -2.0322298e-01   1.5608155e+00  -3.3019939e-02   1.4820728e+00  -9.6801759e-01   2.3195691e+00  -2.5892142e+00  -5.5359325e-01  -1.4159087e+00   2.4819504e+00  -1.2069312e+00  -1.0244833e+00  -1.7429566e+00  -1.8524332e-01  -4.1318976e+00  -3.4672972e+00  -4.1580135e+00  -5.1344340e-01  -9.8108009e-01  -9.3343931e-01  -2.3045855e+00  -2.2295464e+00  -1.3914595e+00  -1.3536052e-01  -1.0715061e+00  -8.8183208e-01  -6.7676789e-01   1.9978920e+00   9.7191821e-01   1.6269394e+00  -1.0557058e-01   1.8598667e-01  -6.4144672e-01   7.8823496e-03  -5.1653011e-01   2.2161041e-01  -8.0831501e-01   8.4811624e-01   2.4487154e+00   1.3145538e+00  -2.1305606e+00   1.3879319e+00  -8.2830990e-01  -2.1535797e+00   1.2527173e-01   7.2421776e-01  -1.5482367e+00  -2.4450942e-01  -1.8374395e-01   8.3901722e-01   6.7514029e-02  -1.9637650e-01
  -1.0056793e+00   4.4193285e-01  -5.4198850e-03   8.4560494e-02  -3.6311696e-01   3.6553150e-01   7.2948456e-02   4.4985815e-01   6.2341559e-02  -3.2907269e+00   2.4368002e-01   7.0220427e-02   1.5876610e-01   5.0751002e-01   4.5633046e-01  -1.2332143e+00  -9.5887333e-01  -6.0688666e-01   2.8940791e-01   3.3199273e-01   7.3633331e-01   8.4018996e-01   9.6671987e-01   7.4153707e-01   2.0852101e+00   1.3713190e+00   2.8654627e-01   1.2160246e-01   8.7421199e-01   5.1819313e-02   8.8326249e-01  -1.4278079e+00   9.0661550e-01   1.9303824e-01   2.3774638e+00   2.4094978e+00   1.4271217e-01   2.1455740e+00   3.3103759e-01   1.3773589e+00   8.8807682e-01   9.4390122e-01  -4.0435130e-01   2.8271876e+00  -2.4709551e+00  -7.3960488e-01  -1.1406667e+00   2.7003968e+00  -9.8101397e-01  -1.1250045e+00  -1.2044307e+00  -3.5878980e-01  -3.7734978e+00  -3.5516970e+00  -3.9619813e+00  -9.6320585e-01  -1.2341798e+00  -1.0411679e+00  -2.1906171e+00  -2.1734811e+00  -9.1625881e-01   3.4256001e-02  -1.4733641e+00  -1.7307546e+00   5.1477350e-01   2.2945002e+00   9.6438927e-01   2.0474753e+00  -3.0395710e-02   4.9924303e-01  -1.6526497e-01  -2.9789870e-01  -1.2246268e+00  -2.6320877e-02  -7.8858653e-01   7.5662848e-02   2.0544439e+00   1.4412587e+00  -2.4008628e+00   1.3290843e+00  -1.2428968e+00  -2.7532292e+00  -3.7243231e-01   2.9963800e-01  -1.4302992e+00  -4.3279253e-01  -3.7077024e-01   5.4223012e-01   1.1656559e-01  -6.6645652e-02
  -1.0065472e+00   3.2344550e-01  -2.4005770e-01   8.8661830e-02  -3.5461041e-01   3.0479210e-01  -2.9874311e-01   5.8445567e-01  -4.0313618e-01  -2.7230092e+00   3.6966953e-01   6.3470492e-01  -1.7413862e-02   1.2111344e+00   1.2148582e-01  -8.4698306e-01  -8.9862524e-02   5.1096901e-01   9.8306717e-02   2.4814624e-01   5.0484930e-01   1.0565851e+00   5.6882667e-01   5.7780480e-01   1.5569101e+00   1.1564500e+00   1.4570262e-01  -1.0094188e-01   8.8848811e-01   4.9224504e-01   6.2868992e-01  -1.5504836e+00   8.3732581e-01   2.3669290e-01   2.1081498e+00   2.6331948e+00   4.3885242e-01   2.4192996e+00   5.7518190e-02   1.8734093e+00   1.0533326e+00   3.5512980e-01  -8.5562476e-01   1.8766346e+00  -2.0115790e+00  -3.9298256e-01  -5.1938880e-01   2.5359679e+00  -5.7743692e-01  -6.9418080e-01  -6.8597126e-01  -1.7166546e-02  -3.2917192e+00  -3.2877734e+00  -2.9069065e+00  -5.3915528e-01  -1.0497595e+00  -9.3945762e-01  -1.9845501e+00  -1.6164197e+00  -1.0001358e+00   6.0723376e-01  -7.2343995e-01  -7.8046691e-01   5.4952091e-01   2.3905757e+00   7.6552527e-01   2.2781018e+00  -6.9578945e-03   2.6651587e-01  -1.3065396e+00  -1.2396862e+00  -1.3138458e+00  -5.5357961e-01  -1.1407399e+00  -8.8476743e-01   7.1834182e-01   1.3419405e+00  -1.9691804e+00   2.4695388e+00  -5.5710998e-01  -1.8843996e+00   3.5235404e-01   5.5725599e-01  -1.2856564e+00   5.1766272e-02  -3.1569864e-01   1.0130529e+00  -4.5408546e-03  -2.4953111e-02
  -7.1688203e-01   3.1827475e-01   1.0593951e-02   3.5060951e-01  -4.9565266e-03   4.4936238e-01   1.8097010e-01   4.6309229e-01  -1.9035341e-01  -2.2231703e+00   6.8492591e-01   1.8423573e-01   7.2932420e-02   1.0329667e+00   5.4127397e-01  -6.7221259e-01   6.2724224e-01   2.8710422e-01   3.1246402e-01   3.8510940e-01   8.1193948e-02   1.0380484e+00   6.4840488e-01   1.1092735e+00   1.6702197e+00   1.9076740e+00   2.6855267e-01  -6.8249934e-02   1.1669496e+00   1.7590629e-01   8.4172032e-01  -9.5063131e-01   1.1012009e+00   7.6955513e-01   1.6876436e+00   2.5406540e+00   2.5855190e-01   1.6634875e+00   4.3047684e-01   1.6034168e+00   1.7854594e+00   5.4137367e-01  -1.3246689e+00   1.3752243e+00  -2.1709416e+00  -3.5015419e-01  -1.0228135e+00   2.2940602e+00  -6.4631435e-01  -5.3196574e-01  -3.9539886e-01   3.0604217e-01  -2.6352416e+00  -2.8025126e+00  -2.2771289e+00  -2.2050021e-02  -5.9374989e-01  -1.0723857e+00  -1.8694415e+00  -1.8988812e+00  -5.5744298e-01  -3.3019081e-02  -1.0963543e-01  -6.4848792e-01   1.1391971e-01   2.6729276e+00   7.1589094e-01   2.1833332e+00   3.0154702e-02   2.2103614e-01  -1.1849960e+00  -7.1974610e-01  -8.3436599e-01  -1.6683382e-01  -6.7449241e-01  -1.2284940e-01   5.0661384e-01   1.3327967e+00  -2.1490604e+00   2.3599965e+00  -4.1514631e-01  -1.5675680e+00   1.3525012e-01   6.4738895e-01  -7.9172751e-01   4.9721263e-01  -3.1628055e-01   1.1755990e+00   1.8751430e-01   3.7172324e-02
  -7.1590092e-01   3.1066907e-01   6.3772782e-02   1.5305211e-01  -2.9418262e-02   1.9921688e-01   2.6835864e-01   4.7177806e-01   2.4195476e-01  -2.5036358e+00   5.6930526e-01   6.1170414e-02   2.1666447e-01   9.3647411e-01   7.2918854e-01  -8.6369796e-01  -4.9922503e-01  -4.6270109e-02   2.8231276e-01   3.2298806e-01   8.6091459e-01   7.9654066e-01   9.9011685e-01   8.8420087e-01   2.4774880e+00   1.6205244e+00   3.3265842e-01   3.8115400e-02   2.4949293e-01   6.5489850e-03   1.1824755e+00  -1.1744033e+00   1.1261447e+00   5.1547603e-01   1.1658263e+00   2.7601790e+00   3.1620378e-01   1.6917737e+00   1.0085946e+00   1.4576524e+00   2.1448628e+00   4.0196756e-01  -5.9854665e-01   1.9556643e+00  -2.1205055e+00  -7.3187546e-01  -9.1768605e-01   2.3354292e+00  -6.0647593e-01  -5.9895643e-01  -1.7476387e-01   2.1569282e-01  -2.4941108e+00  -2.5562113e+00  -2.3055675e+00  -3.6164219e-01  -7.2204370e-01  -1.0595095e+00  -1.6887770e+00  -1.4973561e+00  -1.0060967e-01   4.0205957e-01  -8.8777557e-01  -1.0835179e+00   8.4375427e-01   2.3221183e+00   4.3860779e-01   2.2142601e+00   8.6581007e-02   5.0231384e-01  -6.6815341e-01  -8.9225904e-01  -1.5320138e+00  -3.8620302e-01  -6.4672818e-01  -7.3176964e-01   4.1847987e-01   1.4179638e+00  -2.6332730e+00   2.3282771e+00  -9.7674008e-01  -2.1621452e+00  -5.0442030e-01   6.8764499e-02  -8.3893835e-01   3.1578371e-02  -4.9646601e-01   6.8333233e-01   2.7749417e-01   2.6966086e-01
  -7.0693014e-01   3.2420773e-01  -7.5867397e-02   6.5572832e-02   3.2029228e-02   4.0947497e-02   2.4683215e-01   3.0927816e-01   2.0978347e-01  -2.2705741e+00   5.8341368e-01   9.7720120e-03   2.3289702e-01   9.9475580e-01   6.8762291e-01  -6.8022385e-01  -4.5940368e-01  -1.6994385e-01   2.3297907e-01   2.9860503e-01   8.2309242e-01   8.4383154e-01   8.2587318e-01   6.8953050e-01   2.2039056e+00   1.5354732e+00   2.5238765e-01  -1.6693932e-02  -5.2361362e-02  -1.8802054e-01   1.1186936e+00  -1.1656979e+00   1.0688780e+00   4.7365710e-01   8.1669316e-01   2.7180957e+00   3.8507565e-01   1.7232691e+00   1.2747566e+00   1.5295848e+00   2.6909774e+00   1.3873773e-01  -4.6227743e-01   1.8423104e+00  -1.8360257e+00  -6.4646471e-01  -7.8718017e-01   2.4500387e+00  -5.5805341e-01  -2.1193970e-01   1.0606955e-01   6.2167762e-01  -2.0650975e+00  -2.1535293e+00  -1.6659017e+00  -1.4382959e-02  -5.0570613e-01  -1.0009433e+00  -1.1709285e+00  -8.9116232e-01   3.3548374e-01   6.6034624e-01  -8.9568414e-01  -7.2567920e-01   9.9066984e-01   1.9874278e+00   5.0671616e-01   2.3554849e+00   1.8596916e-01   5.9394768e-01  -8.5487058e-01  -1.0145781e+00  -1.5827920e+00  -4.3606682e-01  -5.5064080e-01  -8.0147568e-01   1.2466744e-02   1.3844664e+00  -2.7133533e+00   2.3550624e+00  -9.0704396e-01  -1.9921147e+00  -5.5956007e-01  -1.1942591e-01  -6.2901196e-01   2.2464767e-01  -2.6311646e-01   6.8185484e-01   4.4661521e-01   3.6705691e-01
  -6.6284240e-01   2.7474458e-01  -1.8739846e-01   1.0504452e-01   6.3262610e-02  -1.1745080e-01   2.0999061e-01   2.2985314e-01  -2.6332339e-02  -1.9994109e+00   9.7184390e-01   7.3629690e-02   3.1792546e-01   9.9452616e-01   6.0190674e-01  -6.3888963e-01   3.9100217e-01   5.0678771e-01   1.9597100e-01   2.8797430e-01   7.2580672e-01   1.0116800e+00   6.4654309e-01   6.5324757e-01   1.8962171e+00   1.3414776e+00   2.4138258e-01  -1.1529801e-01   1.9573224e-01   4.5929058e-02   1.1153463e+00  -9.5905607e-01   1.0318895e+00   6.5419143e-01   3.5346083e-01   2.4626109e+00   1.9075530e-01   1.6660929e+00   1.2604481e+00   1.6090079e+00   2.6520325e+00  -5.6093385e-02  -9.2290044e-01   1.2950591e+00  -1.8598308e+00  -5.2410548e-01  -9.3982292e-01   2.2821503e+00  -7.1804963e-01  -1.4345959e-02   1.3652399e-01   8.1960194e-01  -1.6532691e+00  -1.6579658e+00  -1.1425861e+00   3.5560010e-01  -1.8850964e-01  -9.5712109e-01  -9.5870839e-01  -4.7527926e-01   5.2884950e-01   6.3650370e-01  -2.5463492e-01   2.6136952e-03   2.1366533e-01   1.4984872e+00   1.5900337e-01   2.1071032e+00   2.0397440e-01   4.5912666e-01  -1.0755301e+00  -1.1119751e+00  -1.4720531e+00  -4.3303353e-01  -5.0026844e-01  -7.1038604e-01  -3.3242206e-01   1.3893026e+00  -2.6325519e+00   3.0001578e+00  -5.9092318e-01  -1.5365176e+00  -5.3800026e-01  -7.8360158e-02  -5.0618917e-01   3.1715372e-01  -4.4074802e-01   6.3181595e-01   4.2353736e-01   4.0314623e-01
  -4.9494540e-01   3.1120452e-01  -1.8444188e-01   1.3521857e-01   2.5424581e-01  -8.3058931e-02   2.4475030e-01   2.4547450e-01   1.7981577e-02  -1.8372006e+00   1.0023076e+00   9.0376953e-02   2.9537012e-01   9.7603145e-01   5.6000220e-01  -6.2843888e-01   6.3555418e-01   6.9700845e-01   2.2163669e-01   3.2242852e-01   7.9639043e-01   1.1166752e+00   5.9939800e-01   7.0204280e-01   1.7690221e+00   1.3029784e+00   2.5671103e-01  -7.8141193e-02   9.5161830e-03  -2.0987024e-01   9.5699959e-01  -8.3508167e-01   9.7480536e-01   6.7192603e-01  -2.0937039e-01   1.8829784e+00  -1.5177828e-01   1.4407416e+00   1.2231433e+00   1.6319207e+00   2.5733345e+00  -3.6515129e-02  -1.0291795e+00   7.5531383e-01  -1.8571007e+00  -7.2936483e-01  -9.8768522e-01   1.9657138e+00  -8.1058499e-01   1.1492460e-01   1.5711864e-01   1.2076821e+00  -1.2010516e+00  -8.8064617e-01  -7.2807605e-01   8.2334120e-01   1.0190458e-01  -7.6554410e-01  -7.6000850e-01  -5.9878944e-02   6.0835916e-01   6.2770591e-01  -5.4687797e-02   4.0151480e-01  -3.9714172e-02   1.0086343e+00  -7.4591285e-02   1.8713926e+00   2.4255652e-01   4.7142901e-01  -1.1704079e+00  -8.5928106e-01  -1.5421779e+00  -5.9394477e-01  -4.6308623e-01  -4.3965212e-01  -6.5301552e-01   1.0731126e+00  -2.7026673e+00   3.2347649e+00  -5.0686531e-01  -1.2011509e+00  -7.3586249e-01  -2.6487643e-01  -2.7188262e-01   4.3698568e-01  -6.8912453e-01   3.6374151e-01   4.5936857e-01   4.9832057e-01
  -4.2977168e-01   2.3707045e-01  -1.4481962e-01   9.8921669e-02   3.2757824e-01  -2.1233846e-01   3.5067203e-01   3.2728145e-02   1.6519987e-01  -1.4106239e+00   1.0393006e+00  -2.5208635e-01   3.5001595e-01   6.5274043e-01   6.1045312e-01  -5.2015250e-01   5.1026524e-01   4.9147765e-01   1.3902743e-01   2.2218978e-01   7.8257461e-01   8.8249772e-01   5.6743202e-01   4.8071380e-01   1.6411453e+00   1.0228411e+00   2.5769695e-01   2.2295841e-02  -3.3123212e-01  -6.2857955e-01   1.0184469e+00  -4.6715105e-01   8.0746279e-01   5.5248441e-01  -5.6228169e-01   1.5297608e+00  -2.9348671e-01   1.2605971e+00   1.3929930e+00   1.5338406e+00   2.6051285e+00   8.0315809e-02  -8.1183585e-01   7.1175850e-01  -1.5771977e+00  -6.2742617e-01  -1.1044765e+00   1.8436526e+00  -8.3703354e-01   4.8948463e-01   2.6370363e-01   1.5357729e+00  -6.9487303e-01  -2.0915556e-01  -2.2787864e-01   1.2231564e+00   2.9564254e-01  -7.2525558e-01  -2.3119521e-01   5.3058942e-01   1.1454258e+00   6.9113070e-01  -1.2491776e-01   6.7083300e-01  -2.4802323e-01   6.2279646e-01  -3.3183629e-02   1.7013195e+00   2.2127144e-01   4.2227850e-01  -8.9207178e-01  -4.2557466e-01  -1.5769454e+00  -5.6719948e-01  -4.6853737e-01   3.0344688e-02  -5.0250126e-01   9.8101078e-01  -2.6604785e+00   3.1826575e+00  -6.7516360e-01  -1.0511616e+00  -9.0858720e-01  -5.3341341e-01  -1.1326964e-01   3.1808188e-01  -4.6098430e-01   2.5010862e-01   6.4652079e-01   5.9922606e-01
  -4.8040939e-01   1.4126495e-01  -1.9372589e-01   5.0577864e-02   2.7975142e-01  -1.3489666e-01   2.6600294e-01  -1.9661538e-01   2.9734387e-02  -1.3938842e+00   7.5477729e-01  -6.8602890e-01   2.2252327e-01   2.5993749e-01   3.5812207e-01  -4.5330865e-01   4.8290483e-01   5.4221461e-01   1.3309281e-01   1.9163818e-01   9.7716713e-01   1.1228264e+00   4.9114282e-01   3.1231790e-01   1.6414489e+00   1.0231891e+00   2.3976694e-01   1.5049430e-01  -7.5093605e-01  -1.1849100e+00   1.0958626e+00  -3.5376012e-01   6.7776967e-01   2.3210952e-01  -4.8858870e-01   1.3655222e+00  -3.9001379e-01   1.6320199e+00   1.3100452e+00   1.9130310e+00   2.6118702e+00  -2.4729713e-01  -9.5536350e-01   6.2035104e-01  -1.6458683e+00  -5.2234137e-01  -1.0556418e+00   2.0430822e+00  -9.6301807e-01   5.3515724e-01   1.1723096e-01   1.7568777e+00  -4.7952188e-01   3.0852815e-01  -9.5922341e-02   1.6146091e+00   3.6220147e-01  -6.5392971e-01  -3.9732139e-02   6.6405792e-01   1.2176683e+00   4.1017012e-01   4.6498443e-02   6.5490735e-01  -5.9712920e-01   8.4549235e-02   8.6027043e-02   1.7650168e+00   2.7559041e-01   5.4969862e-01  -8.1667975e-01  -2.4225933e-01  -2.0019603e+00  -9.0951045e-01  -7.0840099e-01   2.3268880e-01  -7.3295723e-01   7.5637748e-01  -2.8728880e+00   3.5761810e+00  -6.3444088e-01  -1.0812183e+00  -1.0151147e+00  -7.9217537e-01  -3.2473462e-03   2.7910289e-01  -5.6383000e-01   1.3681502e-02   7.7445363e-01   5.7153051e-01
  -5.2448911e-01   2.0644054e-01  -3.5646801e-01  -5.7594891e-02   2.5911492e-01  -3.6534003e-01   2.4342279e-01  -2.7394966e-01  -9.0297470e-04  -1.5894231e+00   9.1427016e-01  -6.5903203e-01   1.9427232e-01  -3.4593883e-02   2.4250618e-01  -6.5370327e-01   5.0943277e-01   5.5862287e-01   1.2681111e-01   2.0077657e-01   1.2523721e+00   1.2980779e+00   3.5673927e-01   1.1667450e-01   1.3649151e+00   6.0954414e-01   1.4747538e-01   1.3956759e-01  -8.5027373e-01  -1.0650609e+00   1.0297258e+00  -3.8548068e-01   5.5500023e-01   1.9039737e-01  -8.5249817e-01   9.5591579e-01  -7.3965309e-01   1.6099442e+00   1.3153133e+00   1.7612850e+00   2.3840596e+00  -4.4901191e-01  -7.9583153e-01   6.4206606e-01  -1.6382846e+00  -6.0479642e-01  -1.1908372e+00   2.0000786e+00  -1.2066369e+00   5.8271962e-01  -7.4564163e-02   1.8313201e+00  -3.8381284e-01   6.0781151e-01  -1.6396902e-01   1.6468000e+00   5.3056075e-01  -5.0337820e-01   2.2696014e-01   1.3337433e+00   1.3291458e+00   5.0216714e-01   2.7924872e-02   1.0938898e+00  -9.4148576e-01  -9.3803759e-01  -1.3586860e-01   1.5075131e+00   3.2538815e-01   6.0044441e-01  -6.5962609e-01  -1.5355525e-01  -2.1025489e+00  -8.2761906e-01  -6.1770116e-01   3.3231222e-01  -5.8500374e-01   8.8193638e-01  -2.9472893e+00   3.4195727e+00  -6.9192037e-01  -1.0916318e+00  -1.4163459e+00  -1.1073862e+00  -1.0427585e-01   1.4551997e-02  -8.0807247e-01  -5.1509452e-01   7.2295783e-01   5.9131937e-01
  -5.9020052e-01   4.6728266e-02  -4.4078399e-01  -9.9416290e-02   1.5506159e-01  -4.2504802e-01   3.1938103e-02  -4.0426430e-01  -2.3643359e-01  -1.3667711e+00   7.8497775e-01  -8.1573034e-01   8.6322557e-02  -2.6959882e-01  -7.8953433e-02  -5.7751922e-01   7.9586913e-01   1.0064372e+00  -5.7766508e-02   4.0321616e-02   1.2565596e+00   1.3296608e+00   1.4300028e-01  -1.6457877e-01   9.5957572e-01   1.4263995e-01   5.3508691e-02   2.0921295e-01  -1.0338289e+00  -1.3289617e+00   8.8724104e-01  -1.8870507e-01   2.8137318e-01  -9.4190027e-02  -8.9826527e-01   4.6932811e-01  -9.1216652e-01   1.8679742e+00   9.3145610e-01   2.0320451e+00   2.0066748e+00  -5.0803359e-01  -9.0292598e-01   3.6297852e-01  -1.4083519e+00  -3.4121433e-01  -1.0722383e+00   1.9615971e+00  -1.1980619e+00   8.8330484e-01  -1.6729895e-01   2.1292195e+00  -8.8101684e-02   1.2120960e+00   1.9709644e-01   2.0870274e+00   5.7459397e-01  -3.9615768e-01   4.5456195e-01   1.7497895e+00   1.2961638e+00   4.1483925e-01   3.7457172e-01   1.3945517e+00  -1.3864758e+00  -1.3712167e+00  -1.0573438e-01   1.3947569e+00   2.4976245e-01   4.3419979e-01  -6.3328149e-01   7.7661575e-02  -2.2572870e+00  -1.1256436e+00  -9.4823002e-01   5.9744984e-01  -5.4918963e-01   7.5173336e-01  -2.6104966e+00   3.9996743e+00  -5.0870169e-01  -7.1207681e-01  -1.2587817e+00  -1.2275410e+00  -9.3106735e-02  -8.9558959e-02  -8.5796811e-01  -7.0551686e-01   6.8068713e-01   5.2795457e-01
  -5.5386905e-01  -1.3368108e-04  -5.6133751e-01  -2.0190721e-01   2.2396497e-01  -6.7931788e-01   9.8584831e-02  -5.1977653e-01  -1.4927179e-01  -1.2265263e+00   1.1007257e+00  -8.4551631e-01   2.6383564e-01  -5.4326583e-01  -1.1429867e-01  -5.7547383e-01   1.1138768e+00   1.1157082e+00  -2.2477384e-01  -9.3115020e-02   9.8559920e-01   9.9041654e-01  -1.3409753e-01  -4.9316115e-01   1.7667377e-01  -5.6175648e-01  -7.1428881e-02   1.6446435e-01  -9.2228852e-01  -1.4901576e+00   5.8789774e-01  -4.1662630e-02   1.1453924e-01  -2.3503350e-01  -1.1535245e+00  -3.4828682e-01  -1.4005384e+00   1.7859704e+00   5.9589019e-01   1.8668327e+00   1.4831476e+00   1.6550737e-01  -7.4055105e-01   3.8686006e-01  -1.0549493e+00  -8.9921769e-02  -1.2506759e+00   1.9473998e+00  -1.3592050e+00   1.3205170e+00  -5.0901444e-01   2.4790256e+00  -6.1240484e-02   1.8037114e+00   3.1641714e-01   2.5694313e+00   7.6082567e-01  -3.0967382e-01   8.5115400e-01   2.3260786e+00   1.6394319e+00   4.9517658e-01   3.7870615e-01   1.9353552e+00  -1.9934592e+00  -1.9766840e+00   5.1190945e-02   1.1581560e+00   1.6268021e-01   2.1690687e-01  -5.3796191e-01   5.1965139e-01  -1.8995672e+00  -9.6724980e-01  -8.7274533e-01   1.2261215e+00   1.1727964e-01   7.8584333e-01  -2.3725420e+00   4.1125170e+00  -5.0357842e-01  -3.1503331e-01  -1.3562462e+00  -1.3718114e+00  -2.2565601e-01  -4.6023071e-01  -8.1721863e-01  -1.1370759e+00   7.2205930e-01   4.2022449e-01
  -5.0527765e-01   3.0657717e-02  -6.9396602e-01  -1.1284591e-01   2.7364026e-01  -6.5852069e-01   1.8781204e-04  -6.7860541e-01  -3.6328562e-01  -1.3378915e+00   1.2684184e+00  -9.1991145e-01   2.4455957e-01  -8.6630696e-01  -2.0466865e-01  -7.8351296e-01   2.1530420e+00   1.5071350e+00  -1.7175197e-01  -6.1454345e-02   7.3956682e-01   1.2596434e+00  -3.4778677e-01  -3.7100379e-01  -3.7703662e-01  -4.8557997e-01  -5.5042874e-02   1.8831474e-01  -2.4455744e-01  -1.3798847e+00   3.2728584e-01   4.5989660e-04   3.0200149e-02  -1.6039854e-01  -1.1744726e+00  -9.7999679e-01  -1.8059366e+00   1.7401732e+00   2.3196245e-01   1.9153656e+00   1.1191754e+00   4.9885794e-01  -1.3052334e+00   6.1280131e-02  -1.2831362e+00   1.3860164e-01  -1.7396541e+00   1.9019199e+00  -1.6852690e+00   1.4246418e+00  -9.8438068e-01   2.5719720e+00  -9.0588321e-02   2.1578041e+00   1.8359531e-01   2.9387646e+00   1.1128350e+00  -2.1271355e-01   7.9926157e-01   2.1956337e+00   1.3770170e+00  -2.1205327e-01   9.8684091e-01   2.4476648e+00  -3.2969914e+00  -2.5616091e+00  -6.4034835e-02   7.4410478e-01   1.2156204e-01   4.9944693e-02  -4.8880961e-01   1.0333947e+00  -1.3677775e+00  -6.4706476e-01  -7.0368767e-01   2.1041473e+00   4.8058087e-01   9.5895361e-01  -2.2754163e+00   4.1830384e+00  -1.4773057e-01   1.2278265e-01  -1.3057576e+00  -1.1492712e+00  -1.5819834e-01  -3.2557619e-01  -8.2317019e-01  -1.1605951e+00   6.6457352e-01   3.0014178e-01
  -3.1764685e-01   2.8885741e-01  -8.1570061e-01  -1.6296267e-01   4.3108814e-01  -6.2865917e-01  -2.3890443e-01  -7.5457197e-01  -2.7032007e-01  -1.4820799e+00   7.9326051e-01  -7.4527951e-01  -7.0396511e-02  -1.1204213e+00  -4.3769156e-01  -1.0545376e+00   1.9615732e+00   1.1988039e+00  -1.0855331e-02   1.1272040e-01   1.0867088e+00   1.6363135e+00  -4.0379710e-01  -3.0550391e-01  -5.0310332e-01  -3.0883112e-01  -2.0106981e-02   3.0931375e-01  -3.7509389e-01  -1.4371263e+00  -1.0237196e-01  -4.0478852e-01  -7.0332807e-02  -8.1906120e-02  -1.1381957e+00  -1.6069144e+00  -2.1569987e+00   1.5315658e+00   1.5648043e-02   1.5828226e+00   8.9867810e-01   4.6023060e-01  -1.2439981e+00  -3.1193187e-01  -1.3270934e+00  -1.0913229e-01  -1.8363127e+00   1.6031371e+00  -1.9090975e+00   1.2896041e+00  -1.2986530e+00   2.3506670e+00   4.1041948e-02   2.5298125e+00  -1.2210956e-01   2.7701124e+00   1.3636870e+00   2.6136088e-01   9.5314358e-01   2.4775663e+00   1.0403525e+00  -4.4537724e-01   7.3118407e-01   2.5948550e+00  -3.3709433e+00  -3.3656924e+00  -9.3245801e-02   4.3701149e-01   2.3400148e-01   3.2625732e-01  -4.7771197e-01   1.3434241e+00  -1.2965061e+00  -6.7455015e-01  -4.9217551e-01   2.2455658e+00   3.9170407e-01   6.1477409e-01  -2.3149511e+00   3.0547415e+00  -1.6492735e-01   2.7571582e-01  -1.4783096e+00  -1.1667874e+00   1.5697408e-01  -6.9803877e-02  -7.5507777e-01  -1.3181490e+00   6.2005867e-01   3.9221051e-01
  -3.6650247e-01   3.1956324e-01  -9.2790040e-01  -3.0049102e-01   3.0526867e-01  -9.7818176e-01  -1.9852460e-01  -9.5690986e-01  -1.6401253e-01  -1.5094812e+00   8.8537864e-01  -8.5616270e-01  -9.5171189e-02  -1.5834805e+00  -4.6820889e-01  -1.1452662e+00   1.7724985e+00   8.0259868e-01  -6.4764468e-02   6.4936833e-02   1.1057268e+00   1.5099604e+00  -5.9615570e-01  -6.2043701e-01  -8.7553863e-01  -7.9372612e-01  -2.0376161e-01   2.5803477e-01  -3.6962606e-01  -1.2845675e+00  -6.5434501e-02  -2.5421117e-01  -1.5341877e-01   4.3399940e-02  -1.1534853e+00  -1.8587627e+00  -2.3405105e+00   1.5289647e+00   9.1040939e-03   1.1144944e+00   6.7392214e-01   6.4559653e-01  -8.3643776e-01   1.7480420e-01  -1.0748676e+00   1.1376587e-01  -1.9702057e+00   1.8170151e+00  -2.1065921e+00   1.4490248e+00  -1.5756854e+00   2.1435294e+00  -1.6534894e-02   2.4063188e+00  -3.8205166e-01   2.4672991e+00   1.3608179e+00   3.5085377e-01   1.3576939e+00   3.0201416e+00   1.3963321e+00  -3.1509377e-01   4.8807091e-01   2.6847912e+00  -3.5590715e+00  -3.8991132e+00   3.2880794e-02   3.0414554e-01   2.3656180e-01   3.6198699e-01  -6.3387484e-02   1.4811464e+00  -1.0308053e+00  -2.3172337e-01  -2.1841308e-01   2.4764260e+00   1.0032624e+00   8.6732873e-01  -2.1296319e+00   2.4183269e+00  -3.1318726e-01   1.3899073e-01  -1.7278985e+00  -1.3260251e+00  -7.1291269e-03  -4.5098842e-01  -5.9744288e-01  -1.6467469e+00   5.5337131e-01   2.9908446e-01
  -2.9497464e-01   2.8062337e-01  -1.0629474e+00  -4.3240816e-01   3.1302611e-01  -8.7150171e-01  -5.4494642e-01  -7.3629988e-01  -2.5613537e-01  -1.6378576e+00   6.9237662e-01  -3.2619080e-01  -2.5861953e-01  -1.4848041e+00  -7.7547359e-01  -1.3474674e+00   1.8831924e+00   1.5886503e+00  -1.4975765e-01   1.1853446e-02   1.3970851e+00   1.5308564e+00  -7.1446528e-01  -7.9922076e-01  -9.0542788e-01  -1.2536808e+00  -1.4715992e-01   3.1945264e-01  -3.6014586e-01  -9.1616751e-01  -4.4815391e-01  -6.6465661e-01  -1.6069391e-01  -1.7180194e-01  -8.9361085e-01  -2.3975405e+00  -2.3697120e+00   1.6599963e+00  -5.4321041e-01   1.3513648e+00  -2.4157736e-01   7.8031195e-01  -9.5368707e-01  -2.8023369e-01  -9.9908588e-01   1.5683221e-01  -1.7198615e+00   1.4316735e+00  -2.0115285e+00   1.2448837e+00  -1.9314055e+00   1.8773993e+00  -2.6839354e-01   2.7126395e+00  -6.2824470e-01   2.3990852e+00   1.3244553e+00   6.5734559e-01   1.0266856e+00   2.9897115e+00   7.6660261e-01  -1.5465397e-01   5.1745545e-01   2.9321385e+00  -3.6604810e+00  -4.2509497e+00  -5.1979493e-02   4.1521117e-02   1.6514225e-01   2.7155608e-01  -3.8322143e-01   1.1860523e+00  -1.0976201e+00  -7.2902266e-01  -4.7412176e-01   1.9248242e+00   7.9481538e-01   4.2843525e-01  -1.8190261e+00   2.7485954e+00  -6.4921092e-02   5.9941571e-01  -1.4283971e+00  -1.2213635e+00  -1.3128663e-01  -6.1713025e-01  -9.6794743e-01  -1.8872496e+00   3.2729877e-01   2.4353527e-01
  -2.5060278e-01   2.5092285e-01  -9.6278858e-01  -4.2716075e-01   2.5040802e-01  -1.0634062e+00  -3.6753342e-01  -8.4783560e-01   9.8985070e-03  -1.6731898e+00   6.2500917e-01  -6.1820512e-01  -2.5467318e-01  -1.9445397e+00  -5.8510685e-01  -1.4185279e+00   1.6834011e+00   1.0616352e+00  -1.0250637e-01   1.3068775e-02   1.3696921e+00   1.3555163e+00  -6.4393492e-01  -7.0748811e-01  -9.4984806e-01  -1.2694421e+00  -2.2497626e-01   3.6631892e-01  -2.8090273e-01  -8.1186610e-01  -3.2244936e-01  -5.3224765e-01  -1.3561148e-01  -5.2142888e-02  -7.7108878e-01  -2.4027634e+00  -2.5521535e+00   1.2469825e+00  -5.9790470e-01   6.9804196e-01  -1.7264011e-01   9.7173907e-01  -6.4868845e-01   1.9920413e-01  -8.9948412e-01   2.9211459e-01  -1.9388797e+00   1.4998041e+00  -2.0456820e+00   1.1979809e+00  -2.0065898e+00   1.4744254e+00  -2.6419099e-01   2.4238988e+00  -9.4839049e-01   1.9017145e+00   1.2989259e+00   6.5239887e-01   1.0938207e+00   2.7858348e+00   9.2273225e-01  -6.6013519e-01   4.8976950e-01   2.3977299e+00  -3.5410864e+00  -4.2157348e+00   6.6002195e-02  -8.7965883e-02   1.2972767e-01   2.8997213e-01   2.9988334e-01   1.5517203e+00  -7.4709849e-01  -2.2379257e-01  -6.1878213e-02   2.1770244e+00   1.4498954e+00   7.7991047e-01  -1.5626906e+00   1.9353371e+00  -2.4354939e-01   4.1501324e-01  -1.7877206e+00  -1.2451616e+00  -1.4454846e-01  -8.4657708e-01  -9.0210803e-01  -2.1572088e+00   2.0514789e-01   9.9554711e-02
  -4.3342623e-02   3.1974615e-01  -9.3377231e-01  -4.5959722e-01   4.1307720e-01  -1.1385019e+00  -2.9667602e-01  -7.3888743e-01   3.6111798e-01  -1.8104245e+00   7.1249839e-01  -4.0851025e-01  -1.7443175e-01  -2.0109846e+00  -4.4637941e-01  -1.6329332e+00   1.6410198e+00   1.0426365e+00  -5.5770570e-02   5.0577208e-02   1.4179193e+00   1.1359591e+00  -6.1329271e-01  -6.6361524e-01  -1.0996518e+00  -1.4673593e+00  -2.1492447e-01   3.7947363e-01  -6.9051404e-02  -5.9861801e-01  -5.5941808e-01  -8.7935348e-01   8.2883145e-03   3.2251577e-02  -6.0662284e-01  -2.7242744e+00  -2.7938885e+00   8.9231573e-01  -8.8896722e-01   2.3861322e-01  -5.0158064e-01   1.6834263e+00  -5.7548684e-01   2.1772877e-01  -8.6110336e-01   3.8165867e-01  -2.1111514e+00   1.2733442e+00  -2.0810085e+00   1.0933410e+00  -2.3295941e+00   1.0504932e+00  -5.7651256e-01   2.3821620e+00  -1.3787916e+00   1.6177762e+00   1.3631016e+00   8.1577107e-01   9.7898474e-01   2.5155922e+00   8.5025825e-01  -8.6597006e-01   3.0731572e-01   2.2892575e+00  -3.6408156e+00  -4.2957360e+00   1.5155805e-01  -3.0946999e-01   6.8685979e-02   2.3896092e-01   3.9359241e-01   1.6234035e+00  -3.3923797e-01  -1.1999459e-01   2.1363868e-01   2.0524846e+00   1.7972633e+00   7.2932752e-01  -1.4567978e+00   1.3711235e+00  -2.5160687e-01   5.9278624e-01  -1.8275682e+00  -1.1356534e+00  -1.8122860e-01  -1.0710243e+00  -8.3871936e-01  -2.2942356e+00   1.1028704e-01   1.5131366e-02
   9.2956969e-02   3.8065088e-01  -9.8416645e-01  -5.0395645e-01   4.9879043e-01  -1.1380877e+00  -2.7793720e-01  -6.6457329e-01   5.2021980e-01  -1.8534319e+00   7.4548185e-01  -1.6275178e-01  -1.5850071e-01  -1.9314732e+00  -3.4879914e-01  -1.6669967e+00   1.7514314e+00   9.1040539e-01  -2.5807018e-02   7.3518717e-02   1.2121704e+00   1.0061813e+00  -7.3440491e-01  -6.6619183e-01  -1.4235768e+00  -1.5558141e+00  -2.9518437e-01   3.0023069e-01   2.1744648e-01  -3.3362293e-01  -7.8319961e-01  -1.0689946e+00   1.4957291e-01   1.5591717e-01  -4.8016234e-01  -2.9009567e+00  -2.7302084e+00   7.0736999e-01  -1.0737026e+00  -7.3319618e-03  -6.3056544e-01   2.1293174e+00  -4.8091690e-01   2.9544074e-01  -7.3095540e-01   5.5265240e-01  -2.0871667e+00   1.2598267e+00  -2.0272572e+00   1.1200437e+00  -2.5166630e+00   8.2996958e-01  -8.3754690e-01   2.1524426e+00  -1.5746392e+00   1.4132582e+00   1.4165002e+00   9.3379859e-01   9.5207986e-01   2.3265060e+00   7.7127799e-01  -8.8415934e-01   2.3385848e-01   2.2269756e+00  -3.6020261e+00  -4.1622490e+00   2.9039028e-01  -4.0507015e-01   5.5480874e-02   1.9410575e-01   3.1941504e-01   1.5015850e+00   2.2841581e-01   1.4679929e-01   5.5419172e-01   1.9449149e+00   1.9214533e+00   7.2226521e-01  -1.2528756e+00   9.0583135e-01  -8.9057545e-02   7.8402811e-01  -1.7263272e+00  -9.7563363e-01  -2.2307038e-01  -1.0721644e+00  -6.5666368e-01  -2.2516662e+00   1.2175947e-02  -1.1179267e-01
  -2.3107036e-01   8.3182127e-02  -1.1126457e+00  -4.1566867e-01  -2.0884939e-01  -1.0198069e+00  -8.7254452e-01  -1.2058098e+00  -3.4581358e-01  -1.3799594e+00  -4.5912855e-01  -7.3837171e-01  -9.3161741e-01  -2.2285555e+00  -9.7953804e-01  -8.8282060e-01   1.9567222e+00   9.4254812e-01   9.7377803e-02   1.4633938e-01   1.1150684e+00   2.1004674e+00  -9.3064992e-01  -6.3282728e-01  -1.1260320e+00  -4.3095623e-01  -5.0294139e-01   2.2571338e-01  -1.2023593e-02  -5.9001731e-02  -6.7722220e-02  -8.7721296e-01  -2.6802084e-02   1.3759168e-01   9.7607815e-01  -1.0507843e+00  -1.5362891e+00   1.7778902e+00  -1.1483283e+00   5.5470116e-01   4.1515226e-02  -1.6213688e-01  -1.0818035e+00   5.6152079e-01  -7.6711347e-01   1.3408919e+00  -1.1948125e+00   2.4152808e+00  -1.7867586e+00   6.9172293e-01  -2.1965533e+00  -1.3452132e-01  -6.1476776e-01   6.7381320e-01  -1.4995005e+00   3.9837032e-01   1.0325885e+00   8.7658957e-01   9.0633298e-01   1.4039414e+00   2.9835408e-01  -1.6360185e+00   1.3314186e+00   1.1524733e+00  -3.2562192e+00  -3.4287883e+00   6.7391191e-01   3.9333108e-01   3.0427287e-01   6.3496253e-01   1.1423724e-01   1.9859461e-01  -3.6666917e-01   4.6204542e-02   2.9911658e-01   7.2726009e-01   3.3312171e-01   8.1575109e-01  -8.3626160e-01   1.0621808e+00   6.0367163e-01   2.9018116e-01  -9.7005176e-01  -3.8458692e-01   6.6687229e-02  -2.6801168e-01  -1.1487589e-01  -1.2204773e+00  -2.5192187e-01  -4.6713902e-01
   3.5150492e-01   2.7905271e-01  -7.0368053e-01  -3.4971978e-01   3.6710951e-01  -7.1077841e-01  -3.4783131e-01  -5.9970730e-01   3.6030749e-01  -1.1117668e+00  -1.7615700e-01  -2.4496649e-01  -9.2598178e-01  -2.0696043e+00  -6.4693104e-01  -1.1843865e+00   1.5016982e+00   7.5997664e-01   3.4463332e-01   4.0820533e-01   1.3448068e+00   1.6290955e+00  -6.7670497e-01  -2.1167495e-01  -7.2458607e-01  -5.6362345e-01  -3.3010104e-01   3.7282871e-01   1.1588403e-01   2.8480723e-01  -3.9321753e-01  -9.4098857e-01   6.4083582e-01   7.4987096e-01   9.0228378e-01  -1.6940922e+00  -1.9967915e+00   1.9769574e-01  -1.3464005e+00  -4.8614125e-01  -1.3570283e-01   5.8197805e-01  -1.0648032e+00  -5.6079594e-01  -7.8994629e-01   8.8475243e-01  -1.3895032e+00   8.7524589e-01  -1.5414150e+00   1.6960934e-01  -2.0268182e+00  -6.8056413e-01  -3.1678699e-01   1.1580810e+00  -1.5826014e+00   9.0095912e-02   1.2732520e+00   1.2701194e+00   6.8196664e-01   1.2404932e+00   2.9977892e-01  -1.6454745e+00   1.0937339e+00   1.1447945e+00  -2.3061813e+00  -3.1997413e+00   7.1892123e-01  -9.0546961e-02   2.5926686e-01   6.2263856e-01  -5.5869055e-02   5.3082461e-01   1.7560675e-01  -1.5931453e-01   7.5897739e-01   2.7393766e-01   2.8131575e-01  -1.9898996e-01  -5.8484966e-01  -2.6208576e-01   3.8449952e-01   9.3649285e-01  -1.2507283e+00  -3.7731586e-01   4.0949644e-01  -3.4764098e-01  -7.7819131e-01  -1.7015633e+00  -2.9124003e-01  -3.2650099e-01
   8.8398142e-01   6.5213076e-01  -6.8323577e-01  -2.7206597e-01   8.7698284e-01  -1.0890124e+00   3.4881480e-02  -9.1994783e-02   1.1980440e+00  -1.4328814e+00   9.3543342e-01   7.5339236e-01  -1.8318167e-01  -1.3924001e+00   2.0381469e-01  -1.6912698e+00   2.0084086e+00   5.1505273e-01   3.9004925e-01   4.6381164e-01   8.6229621e-01   9.6792085e-01  -5.3660755e-01   1.2599930e-01  -1.6432792e+00  -1.1300599e+00  -4.2248875e-01   9.8263019e-03   1.1731944e+00   1.1322987e+00  -9.8355224e-01  -1.4469696e+00   7.9535365e-01   1.2906009e+00  -5.1243121e-01  -2.6163349e+00  -2.5726835e+00  -9.5522474e-01  -1.5086707e+00  -1.6628218e+00  -6.1077791e-01   2.5477741e+00  -6.1744195e-01  -3.4768862e-01  -8.0261317e-01   4.4986713e-01  -2.0202407e+00   2.9652652e-01  -1.8220226e+00   4.2819657e-01  -2.4177846e+00  -8.4204002e-01  -8.8745128e-01   9.7504548e-01  -1.9527021e+00  -2.0473984e-01   1.6846450e+00   1.4376418e+00   6.1687662e-01   1.3161274e+00   4.9375949e-01  -1.2703035e+00   6.6305450e-01   1.6194832e+00  -2.9244532e+00  -3.2151019e+00  -1.3884458e-01  -1.1103030e+00   9.6417635e-02   1.6959965e-01   1.5494603e-01   6.9755809e-01   1.8188671e+00   9.7666710e-01   1.9094362e+00   6.7649223e-01   1.1647254e+00   4.6867208e-01  -4.0060623e-01  -1.1968675e+00   3.9330896e-01   1.3104454e+00  -1.7484596e+00  -2.0299398e-01   1.4166497e-01  -6.8355457e-01  -4.4617620e-01  -1.7520018e+00  -5.7378359e-01  -3.1827974e-01
   8.8382750e-01   4.2247112e-01  -5.6545660e-01  -5.1159030e-01   5.9738650e-01  -1.0914157e+00  -1.0816561e-01   1.3463848e-01   1.2627883e+00  -1.2230842e+00   5.5568391e-01   9.8342160e-01  -1.5090218e-01  -1.1041350e+00   8.5261559e-02  -1.5414629e+00   9.7275222e-01   6.8942157e-01   1.7986063e-01   2.8610065e-01   1.1845219e+00   3.9084317e-01  -3.5619184e-01  -2.9541032e-01  -1.0015217e+00  -1.7628754e+00  -4.1188659e-01   6.3316914e-02   5.8510478e-01   1.4260607e+00  -8.1640588e-01  -1.5717318e+00   9.8029942e-01   1.0014586e+00  -5.6466858e-02  -2.1509905e+00  -1.8379140e+00  -9.3493885e-01  -1.4388071e+00  -1.5987530e+00  -5.8970195e-01   2.3547708e+00  -9.4156513e-02  -2.5380762e-01  -3.6572646e-01   5.0923900e-01  -1.2635604e+00  -7.9604781e-04  -1.2296820e+00   1.7977216e-01  -1.9756748e+00  -1.3669483e+00  -7.5725863e-01   8.8739082e-01  -1.6771868e+00  -7.9503013e-01   1.2171202e+00   1.5421898e+00   5.4198385e-01   1.1328817e+00   5.6308921e-01  -6.6975244e-01   2.0595929e-01   8.6710493e-01  -1.4604423e+00  -2.4592258e+00   1.2857232e-01  -9.3344083e-01   2.4558181e-02   2.4840886e-01   1.8077969e-01   1.5945833e-02   1.4686287e+00   3.9193758e-01   1.6668840e+00  -6.6206298e-01   8.1168312e-01  -1.6663488e-01   1.4512186e-01  -1.0592049e+00   2.3432218e-01   1.3083349e+00  -1.4771129e+00  -2.2928003e-01   1.0480356e-01  -9.9532884e-01  -5.6378754e-01  -1.8144506e+00  -6.2585271e-01  -2.9947183e-01
   6.4975848e-01   1.6974296e-01  -6.2023866e-01  -6.5637533e-01   1.2537547e-01  -1.1777588e+00  -2.0617308e-01   2.1929839e-01   9.3733565e-01  -1.2580654e+00   5.4852772e-01   1.0921345e+00  -1.2272678e-01  -8.2673092e-01  -3.7562103e-02  -1.2459140e+00   7.3246945e-01   1.0401790e+00   7.4379321e-02   1.8657927e-01   1.2202475e+00   3.7232186e-01  -3.9165166e-01  -6.0934306e-01  -7.6342656e-01  -2.0695498e+00  -5.9132928e-01  -1.3060740e-01   5.2653373e-01   2.1138524e+00  -3.5043115e-01  -1.6226391e+00   1.1715968e+00   8.4419382e-01   4.8413233e-01  -1.0159033e+00  -9.8272307e-01  -4.5355269e-01  -1.3173803e+00  -1.2831831e+00  -3.0208952e-01   1.5098938e+00  -3.7797347e-02   1.7449232e-01  -2.7016851e-01   8.7118380e-01  -5.7699031e-01   4.2280699e-01  -8.6566769e-01  -1.3247866e-01  -1.6613472e+00  -1.9306016e+00  -9.7385707e-01  -5.2318615e-02  -1.6407934e+00  -1.4862776e+00   7.8485623e-01   1.3706520e+00   3.5525957e-01   7.1416815e-01   5.7276856e-01  -3.5019860e-01   4.6049090e-01   3.0438370e-01  -7.2364770e-01  -1.9125963e+00   2.3162572e-01  -5.4480947e-01   5.5312073e-02   3.0829656e-01  -8.0767366e-03  -1.2023909e+00   1.1744952e+00   2.3374079e-01   1.5209418e+00  -2.0723357e+00   2.0937596e-01  -1.0853891e-01   4.4756972e-01  -4.4761071e-01   4.6267803e-01   9.9860214e-01  -1.1891503e+00  -1.1151546e-01  -1.9681662e-01  -1.2137365e+00  -6.9892615e-01  -1.7000729e+00  -8.0202776e-01  -5.1266327e-01
   9.7137108e-01   2.9326198e-01  -5.0934540e-01  -5.7744456e-01   2.4357088e-01  -1.0775700e+00  -1.4017777e-01   6.5655360e-01   1.0241012e+00  -1.4485636e+00   8.2281965e-01   1.6871657e+00   1.3101376e-01  -2.2639587e-01   1.0162062e-01  -1.4482775e+00   1.0412488e+00   1.4303405e+00   1.5937683e-01   3.1462031e-01   1.1198540e+00   2.4131841e-01  -2.2303731e-01  -3.0536963e-01  -8.1550002e-01  -2.1033424e+00  -5.6589743e-01  -2.6505466e-01   1.0614117e+00   2.6799045e+00  -6.3714946e-01  -1.9741244e+00   1.4858735e+00   1.1092591e+00   1.4906267e-01  -1.1964546e+00  -1.0762942e+00  -1.0662326e+00  -1.5258086e+00  -1.5745113e+00  -2.6839352e-01   2.0073164e+00  -2.9405241e-01  -4.8556700e-01  -5.0748547e-01   4.8725429e-01  -5.4508622e-01  -2.7011048e-01  -7.9126892e-01  -4.9607268e-01  -1.5792882e+00  -2.2374757e+00  -9.2585199e-01   6.7713155e-02  -1.5703544e+00  -1.6731383e+00   9.1367640e-01   1.6103094e+00  -9.9493724e-03   1.8044711e-01   3.0911503e-01  -4.4063626e-01   6.5559128e-01   2.4941178e-01  -5.5883809e-01  -1.5943296e+00  -1.2632562e-01  -9.4121278e-01   1.9950926e-02   2.5519824e-01  -2.9148583e-01  -1.3783582e+00   1.6783575e+00   2.3448555e-01   1.8782860e+00  -2.4477062e+00  -1.0535440e-01  -5.0501686e-01   6.9981128e-01  -5.7699469e-01   6.9548793e-01   1.4343534e+00  -1.1998410e+00   1.9427878e-01  -2.2361313e-02  -1.0569208e+00  -1.0309674e+00  -1.7069564e+00  -9.4611830e-01  -5.0282284e-01
   1.1143693e+00   2.8192584e-01  -3.1368158e-01  -4.6432101e-01   2.6519864e-01  -1.0314113e+00   1.6348040e-01   6.7700400e-01   1.1790344e+00  -1.0619794e+00   1.0773652e+00   1.5454671e+00   3.2352221e-01  -1.1976084e-02   4.0972452e-01  -1.1463490e+00   9.5099591e-01   9.6656701e-01   2.6893640e-01   3.7546252e-01   7.7482101e-01   1.4541518e-01  -1.0223770e-01  -1.8172135e-01  -8.8652411e-01  -1.9068902e+00  -6.7352976e-01  -4.2454889e-01   1.2222520e+00   2.7671680e+00  -3.2247161e-01  -1.7796596e+00   1.6706153e+00   1.3406858e+00   1.3075126e-01  -5.0035222e-01  -6.3024327e-01  -1.2881675e+00  -1.3199966e+00  -1.8015442e+00   3.2808436e-01   1.8811709e+00  -3.4999100e-01  -3.6564063e-01  -5.6427482e-01   6.4387412e-01  -4.3961932e-01  -1.6853983e-01  -6.9103364e-01  -5.1887845e-01  -1.2985759e+00  -2.5323526e+00  -8.4480240e-01  -5.1459984e-01  -1.3768567e+00  -1.9429382e+00   9.0359647e-01   1.4777025e+00   1.2177095e-01  -2.0554970e-01   7.3761983e-01  -4.4932804e-01   8.2913106e-01  -9.1651158e-02  -3.6324459e-01  -1.0138527e+00  -1.4555848e-01  -9.2915265e-01   5.2746500e-02   2.3443933e-01  -3.3215928e-01  -1.7606777e+00   1.9991585e+00   5.2322844e-01   2.1465219e+00  -2.7901603e+00  -4.7442486e-01  -4.4331070e-01   7.1907568e-01  -9.4344070e-01   8.0002651e-01   1.2689997e+00  -1.1335649e+00   3.4862328e-01   7.3662349e-02  -9.3576344e-01  -5.6625022e-01  -1.1797108e+00  -8.9083605e-01  -5.6550080e-01
   1.4017036e+00   3.1087920e-01  -1.0240091e-01  -3.2702502e-01   3.5687556e-01  -9.2139749e-01   3.1137630e-01   9.2325992e-01   1.2995480e+00  -8.0870445e-01   1.3181365e+00   1.8237701e+00   6.0506263e-01   4.7146319e-01   6.9420783e-01  -1.0686150e+00   1.1319885e+00   1.0722353e+00   3.2637070e-01   4.1739566e-01   4.8989311e-01  -9.9423166e-02   1.3443508e-01   8.4215533e-02  -8.3179326e-01  -1.8139318e+00  -6.0447475e-01  -5.2599163e-01   1.5707630e+00   3.0446693e+00  -3.5593917e-01  -1.7489399e+00   1.8001648e+00   1.5299656e+00  -2.2743606e-01  -4.4431213e-01  -4.2220535e-01  -1.8304321e+00  -1.2705380e+00  -1.9612535e+00   4.2439250e-01   2.1459901e+00  -4.7772017e-01  -7.6232936e-01  -6.5478511e-01   4.2160414e-01  -3.8558231e-01  -6.5095720e-01  -5.5091580e-01  -6.5284665e-01  -1.0491661e+00  -2.6832134e+00  -6.0875820e-01  -4.5951190e-01  -1.0350281e+00  -2.0041645e+00   9.9520943e-01   1.5371733e+00  -5.9555247e-02  -6.9556211e-01   7.3807102e-01  -4.6466948e-01   1.0072581e+00  -2.0426121e-01  -2.5602369e-01  -4.8044435e-01  -4.7777582e-01  -1.3080426e+00  -3.9979721e-03   1.1702098e-01  -4.2411137e-01  -1.8591590e+00   2.3883029e+00   6.2562293e-01   2.3667937e+00  -2.9301035e+00  -7.7170869e-01  -7.0114823e-01   9.5885832e-01  -1.0144655e+00   9.5906292e-01   1.5293431e+00  -1.0358897e+00   6.4746428e-01   2.8447930e-01  -7.2121816e-01  -4.6837973e-01  -8.1674663e-01  -9.2548094e-01  -5.1250655e-01
   1.2370076e+00   2.5178121e-02  -3.2548614e-02  -4.5955802e-01  -1.1261057e-02  -8.5490765e-01   1.3576622e-01   1.2176985e+00   1.0137684e+00  -4.0234692e-01   1.2307469e+00   2.1346277e+00   5.0342593e-01   1.0700750e+00   4.3350791e-01  -6.2097510e-01   3.6511261e-01   1.6020198e+00   8.8419645e-02   2.0983280e-01   7.3424984e-01  -2.6617807e-01   1.5556567e-01  -4.1747291e-01  -5.1537697e-01  -2.5029182e+00  -7.8349813e-01  -6.5251657e-01   8.7263930e-01   3.3665275e+00   1.3567223e-02  -1.6785737e+00   1.7295091e+00   1.1257541e+00  -4.6153689e-02   5.2406515e-01   5.5531749e-01  -1.3037721e+00  -1.2224073e+00  -1.3339299e+00   2.8716588e-01   1.0919238e+00  -1.6223922e-01  -8.5166133e-01  -2.6164238e-01   5.7655669e-01   7.6945736e-01  -7.2079514e-01   1.0236901e-01  -8.0469824e-01  -4.1818907e-01  -2.8813479e+00  -4.6377420e-01  -8.7278086e-01  -4.7727812e-01  -2.2990548e+00   4.6501252e-01   1.4742690e+00  -1.3290850e-01  -5.2307700e-01   6.8649942e-01   6.1744517e-01   1.0015053e+00  -3.6689802e-01   8.7089312e-01  -7.3840136e-02  -6.0057053e-01  -1.0105792e+00  -4.8473812e-02   3.2186973e-02  -9.6289104e-01  -3.2050280e+00   1.4732371e+00  -2.3770957e-01   1.5622105e+00  -4.7150898e+00  -1.9312664e+00  -1.0662602e+00   1.3654184e+00  -5.2321673e-02   1.1242798e+00   1.4146782e+00  -5.0082451e-01   5.1888528e-01  -1.1701902e-02  -9.8934522e-01  -5.7389836e-01  -5.7029689e-01  -1.0711389e+00  -5.1510582e-01
   1.3158405e+00  -9.4667767e-02   1.4818395e-01  -2.1899760e-01  -1.2829940e-01  -7.0301693e-01   3.0408524e-01   1.0812853e+00   6.9540781e-01   1.0782802e-01   1.4301486e+00   1.7897999e+00   7.3698944e-01   1.2544727e+00   5.4857094e-01  -1.8811361e-01   1.1668047e+00   1.6443071e+00   1.1545896e-01   2.0376221e-01  -9.1914763e-02  -3.2635983e-01   1.4998447e-01  -1.6632538e-01  -8.7669950e-01  -2.0525080e+00  -8.2889039e-01  -7.9221747e-01   1.4465758e+00   3.2208125e+00   1.4975217e-01  -1.1356127e+00   1.7214544e+00   1.2840768e+00  -8.1558864e-02   8.2824745e-01   8.3005374e-01  -1.4684562e+00  -1.1936795e+00  -1.1448953e+00   8.5884778e-01   1.0106550e+00  -7.1400986e-01  -1.2173545e+00  -3.4171306e-01   7.9651565e-01   7.7409053e-01  -6.6650206e-01   1.7312165e-01  -6.5362450e-01  -9.7145910e-02  -2.6290254e+00   4.7375381e-02  -8.0473390e-01   2.2529208e-01  -1.8447027e+00   5.8162444e-01   1.2785400e+00  -1.2469783e-01  -1.2106540e+00   8.6253731e-01   6.4201236e-02   1.8126420e+00  -4.8127383e-01   4.3742494e-01   6.0200062e-01  -5.5870521e-01  -1.0623084e+00  -8.2259860e-02  -1.1266687e-01  -1.0186558e+00  -2.9706584e+00   1.9145120e+00   5.9493400e-02   1.6549960e+00  -4.0849520e+00  -2.1031632e+00  -1.1149944e+00   1.6813233e+00   2.4008085e-01   1.5357087e+00   1.7030598e+00  -1.6031016e-01   9.7235160e-01   3.3582882e-01  -4.7043935e-01  -2.6337598e-01   2.0633821e-02  -9.4988702e-01  -6.3004141e-01
   1.3668768e+00  -5.0341420e-02   3.4899779e-01  -1.4834351e-01  -2.5546904e-01  -7.3855952e-01   5.4737549e-01   1.1478927e+00   7.2694626e-01  -7.2738993e-03   1.6931094e+00   1.6088765e+00   9.5311474e-01   1.3040220e+00   6.6047608e-01  -2.3411223e-01   8.4165243e-01   1.4012974e+00   2.0303184e-01   2.6855743e-01   6.2493916e-03  -3.6421180e-01   3.9325527e-01  -9.2471615e-02  -6.7995161e-01  -2.0515450e+00  -8.8695590e-01  -8.6096103e-01   1.4296531e+00   3.2027156e+00   4.5363660e-01  -1.0235689e+00   1.7838027e+00   1.3725510e+00  -3.6327815e-01   1.2369530e+00   8.3995101e-01  -1.5794467e+00  -9.8400192e-01  -1.2940526e+00   1.2020041e+00   8.2798890e-01  -6.9613559e-01  -1.2131140e+00  -6.1561262e-01   5.2705556e-01   7.7626672e-01  -7.9131167e-01   9.0998535e-02  -9.4327720e-01   6.8539525e-02  -2.8308488e+00   2.4832032e-01  -8.6188382e-01   2.1998803e-01  -1.9984145e+00   4.8845480e-01   1.2234049e+00  -1.6941806e-01  -1.4536689e+00   1.1121425e+00   1.9391435e-02   1.7833367e+00  -7.2347637e-01   4.8033584e-01   4.9093897e-01  -8.4067709e-01  -1.2174954e+00  -7.2587550e-02  -6.9186324e-03  -8.0607232e-01  -2.9725650e+00   1.6729195e+00   5.3365372e-02   1.6356680e+00  -4.1849745e+00  -2.2069528e+00  -1.1113007e+00   1.5028251e+00   5.7274878e-02   1.4193088e+00   1.3647648e+00  -4.2920237e-01   8.9881767e-01   3.8569884e-01  -6.1501270e-01  -3.8056212e-01  -2.2205692e-02  -8.9007029e-01  -5.7936124e-01
   1.3841306e+00   3.2360426e-02   4.5682475e-01  -8.8963381e-02  -3.6200978e-01  -7.2397047e-01   6.8308856e-01   1.1248157e+00   7.0556676e-01   2.9547033e-02   1.8303740e+00   1.4999439e+00   1.0774826e+00   1.4353064e+00   7.9639463e-01  -1.4533339e-01   5.5223239e-01   9.5823085e-01   2.7308442e-01   2.9419760e-01  -7.5129288e-02  -3.5430397e-01   5.3249497e-01  -7.0765122e-02  -6.4185313e-01  -1.9196839e+00  -9.4775782e-01  -9.4348784e-01   1.3727566e+00   3.1169826e+00   6.6260334e-01  -8.4413040e-01   1.6596101e+00   1.3787786e+00  -7.7236305e-01   1.5917742e+00   1.0742300e+00  -1.5633582e+00  -6.4604160e-01  -1.2387134e+00   1.4489312e+00   4.9376798e-01  -4.9202596e-01  -1.0759099e+00  -7.0364302e-01   2.9481258e-01   8.8594593e-01  -7.5287451e-01   7.6947356e-02  -9.9570758e-01   2.7898431e-01  -2.7585876e+00   4.6857318e-01  -9.5746727e-01   3.7922762e-01  -1.9954071e+00   4.5232988e-01   1.1561810e+00  -8.6109085e-02  -1.4825976e+00   1.2967807e+00   2.1972649e-01   1.6237842e+00  -7.3486100e-01   5.0540116e-01   3.5926121e-01  -1.1372643e+00  -1.3884772e+00  -4.1193895e-02   7.8447987e-02  -6.8138544e-01  -2.9793174e+00   1.5041856e+00   2.0013201e-01   1.5907388e+00  -4.0685999e+00  -2.4010642e+00  -9.8170430e-01   1.3390184e+00  -2.1985028e-01   1.3739893e+00   1.0337857e+00  -5.4082899e-01   8.5801244e-01   4.3565198e-01  -5.4238281e-01  -1.4886895e-01   2.1661281e-01  -8.0108635e-01  -4.8557697e-01
   1.4100451e+00   5.8151110e-02   6.4505191e-01   2.4291939e-02  -5.2173849e-01  -6.9108575e-01   7.6392399e-01   1.2250905e+00   5.6202963e-01   1.0126064e-01   1.9289115e+00   1.4459897e+00   1.0707011e+00   1.4747972e+00   7.3914738e-01  -1.4397343e-01   3.4761706e-01   9.8742959e-01   3.5398486e-01   3.5445072e-01   1.1382869e-01  -2.0386599e-01   7.3679752e-01   7.3203063e-02  -3.6129254e-01  -1.8465059e+00  -9.6526440e-01  -9.7130662e-01   1.2502383e+00   3.1959651e+00   9.2553806e-01  -5.8904698e-01   1.5287532e+00   1.4786932e+00  -1.1609944e+00   1.8842207e+00   1.0615823e+00  -1.6827781e+00  -5.5552719e-01  -1.2730730e+00   1.3746185e+00  -1.9667767e-01  -5.3244593e-01  -1.4151682e+00  -9.1414333e-01  -9.1309916e-02   1.0421118e+00  -1.1007623e+00   5.6581365e-02  -1.3575640e+00   5.2328601e-01  -2.9326271e+00   9.0204614e-01  -8.6260157e-01   5.1234701e-01  -2.1290032e+00   3.5770126e-01   1.1697051e+00  -2.4763477e-01  -1.5508923e+00   1.2005226e+00   2.7506705e-01   1.7852300e+00  -7.2840021e-01   5.2637175e-01   5.5253856e-02  -1.6669097e+00  -1.6838561e+00  -3.7023246e-02   1.5208023e-01  -5.3711038e-01  -3.0014864e+00   1.0052295e+00   1.3389508e-02   1.3363397e+00  -4.2213475e+00  -2.8014417e+00  -1.0429014e+00   1.3538246e+00  -2.6986147e-01   1.3712146e+00   8.3630801e-01  -7.0691974e-01   8.2504325e-01   5.2659471e-01  -5.5184723e-01  -4.8394487e-01   1.5738526e-01  -8.8218092e-01  -3.8317422e-01
   1.2626633e+00  -7.2049855e-02   7.4491203e-01   7.4034267e-02  -7.1638666e-01  -7.1321752e-01   8.4544467e-01   1.1364314e+00   3.8762693e-01   4.9347238e-01   2.0959951e+00   1.1602764e+00   1.1188693e+00   1.5516243e+00   6.9195187e-01   2.1683861e-01   1.6266102e-01   8.5503993e-01   2.0706247e-01   1.7786925e-01  -1.6166020e-01  -3.7996352e-01   6.5287387e-01  -1.6936863e-01  -6.8675586e-01  -2.0925937e+00  -1.1531098e+00  -1.0560468e+00   9.6515857e-01   2.8116660e+00   1.1292226e+00  -1.3485182e-01   1.1723097e+00   1.2289169e+00  -1.4345881e+00   2.2477445e+00   1.3117679e+00  -1.3351320e+00  -5.1298244e-01  -9.4401706e-01   1.3498472e+00  -6.0000307e-01  -3.0686403e-01  -1.3090010e+00  -6.0376032e-01   9.0111206e-02   1.4255312e+00  -9.2780791e-01   2.7262975e-01  -1.0404519e+00   8.4739159e-01  -2.5325337e+00   1.2075146e+00  -8.1634565e-01   1.0126207e+00  -1.7256852e+00   1.5693182e-01   9.3077367e-01  -5.0110090e-02  -1.3235621e+00   1.4368296e+00   6.6356005e-01   1.8298455e+00  -5.2916725e-01   4.6963410e-01  -3.1986998e-03  -1.7611107e+00  -1.6203423e+00  -1.1769189e-01  -2.7824986e-02  -5.2398081e-01  -3.0145837e+00   5.9152613e-01  -1.5153389e-01   7.9819549e-01  -4.0982427e+00  -2.9374576e+00  -7.7879519e-01   1.4782996e+00   9.8654215e-02   1.4544092e+00   7.1335616e-01  -4.5253829e-01   7.1049027e-01   4.0040472e-01  -6.5756128e-01  -1.7722698e-01   3.9710598e-01  -8.0985998e-01  -3.9175678e-01
   1.2518815e+00  -3.8807360e-02   7.0980178e-01   2.3246094e-01  -7.8335817e-01  -5.6646959e-01   8.0959770e-01   9.4754091e-01  -1.2046134e-01   6.8571920e-01   2.3315328e+00   9.4339208e-01   1.1940509e+00   1.5974884e+00   4.3809228e-01   3.7876702e-01   1.1693944e+00   1.1657506e+00   1.7710600e-01   1.6517871e-01  -8.7044148e-01  -2.9847991e-01   3.3316424e-01  -1.3669666e-01  -1.4795825e+00  -1.8787298e+00  -1.2323905e+00  -1.1515099e+00   1.5260454e+00   2.3971181e+00   8.3736837e-01   2.3346783e-01   9.5345644e-01   1.2748009e+00  -1.6369364e+00   1.8984672e+00   1.0413012e+00  -1.1003062e+00  -7.9515390e-01  -5.1897084e-01   1.3224575e+00  -4.2493700e-01  -9.1799026e-01  -2.0252822e+00  -6.1133942e-01   2.4541994e-01   1.3300496e+00  -9.7921466e-01   1.5791442e-01  -7.5352552e-01   7.8966788e-01  -1.8911343e+00   1.6378800e+00  -9.2998970e-02   1.5598778e+00  -7.0590329e-01   3.6558454e-01   8.8250246e-01   2.7554969e-02  -1.4776869e+00   1.3845867e+00   3.3025047e-01   2.3934283e+00   2.0221368e-01  -6.2021572e-01  -2.5409443e-01  -1.7125482e+00  -1.7491446e+00  -1.6452272e-01  -1.7625800e-01  -8.6493981e-01  -2.3758508e+00   8.3320838e-01  -1.6027735e-01   5.2707071e-01  -2.9403473e+00  -2.9273498e+00  -8.5638876e-01   1.5874384e+00   4.8570283e-01   1.9401963e+00   1.2608986e+00   1.1458060e-02   1.0538257e+00   6.6675689e-01  -2.1739509e-01  -3.3260088e-02   6.8466560e-01  -6.1166532e-01  -4.3600113e-01
   9.1961075e-01  -8.1088616e-02   7.2938900e-01   2.4079634e-01  -1.1887808e+00  -5.9990095e-01   8.4382685e-01   7.0265471e-01  -4.8212905e-01   3.8814931e-01   2.2208272e+00   3.1664314e-01   1.0128896e+00   1.1890307e+00   1.5499820e-01   4.4772256e-01   8.0454141e-01   8.0667542e-01   2.0255715e-01   1.4391260e-01  -6.9836238e-01   3.9361734e-02   2.6304768e-01  -2.7968444e-01  -1.4249122e+00  -1.7321440e+00  -1.4446246e+00  -1.1531295e+00   1.1360304e+00   1.9804265e+00   1.2823897e+00   5.6953458e-01   6.9028475e-01   1.0859887e+00  -1.6425265e+00   2.5721354e+00   1.0567199e+00  -4.1420844e-01  -6.5307443e-01  -2.1055838e-01   1.5117644e+00  -1.3983267e+00  -7.9966154e-01  -1.6497365e+00  -7.2790627e-01   2.5576613e-01   1.5481097e+00  -4.8115358e-01   9.8894172e-02  -9.3823690e-01   8.8959356e-01  -1.8316069e+00   1.7960125e+00  -2.8193596e-01   1.4533355e+00  -6.7683891e-01   5.4365679e-02   6.5808510e-01   3.9584846e-02  -1.4925226e+00   1.4250195e+00   2.2896225e-01   2.4120590e+00   4.1023312e-02  -7.6328092e-01  -8.1709233e-01  -1.7773327e+00  -1.4988163e+00  -1.1127590e-01   2.6885309e-02  -5.4476784e-01  -2.3061051e+00   7.5473834e-03  -3.3153619e-01   3.5005486e-02  -2.7906976e+00  -3.0564959e+00  -4.1680090e-01   1.2885007e+00   5.9074866e-01   1.9226079e+00   6.0422004e-01  -1.4357142e-01   7.8340004e-01   5.1847819e-01  -3.9733732e-01  -1.9966953e-01   4.6865532e-01  -5.6297212e-01  -4.9679028e-01
   8.7511307e-01   1.1394700e-01   7.3585932e-01   2.9260067e-01  -1.2808210e+00  -6.5026430e-01   7.8039973e-01   5.9787831e-01  -6.1258220e-01   1.4881431e-01   2.1201342e+00   2.0146332e-01   9.1864531e-01   1.0154068e+00   1.8524240e-02   2.3073934e-01   7.1458290e-01   5.4268207e-01   2.7587119e-01   2.0611581e-01  -5.7325937e-01   1.9931843e-01   2.7252547e-01  -1.6661333e-01  -1.4692853e+00  -1.5155948e+00  -1.4354894e+00  -1.0771253e+00   1.1046182e+00   1.7980737e+00   1.1288704e+00   6.1722234e-01   3.9690703e-01   1.1245352e+00  -2.1054753e+00   2.3588486e+00   6.2705186e-01  -4.7511293e-01  -5.9576259e-01  -3.7278167e-01   1.4117318e+00  -1.6694102e+00  -6.5859056e-01  -1.8496638e+00  -7.5653776e-01  -1.2695963e-01   1.4109070e+00  -7.2824851e-01   2.1007892e-03  -1.0160182e+00   9.5411354e-01  -1.6887726e+00   2.2010683e+00   1.6420825e-01   1.4633940e+00  -5.4967474e-01   1.0550739e-01   7.3362785e-01   5.4213866e-02  -1.3404147e+00   1.2532737e+00   6.2109570e-02   2.1983096e+00   3.3104257e-01  -9.8591592e-01  -1.4655335e+00  -2.0732271e+00  -1.7902950e+00  -9.7233952e-02   1.7594503e-01  -2.3566424e-01  -1.6149819e+00  -2.5151437e-01  -3.0199043e-01  -9.9058901e-02  -2.0937890e+00  -2.8607741e+00  -2.3141977e-01   1.1866732e+00  -2.2914814e-02   1.8491775e+00   5.2629637e-01  -3.0810522e-01   7.7283814e-01   7.2069813e-01  -2.2800798e-01  -2.7747603e-01   3.1032497e-01  -5.2219060e-01  -3.3551982e-01
   7.4200534e-01  -4.9184023e-02   8.0490575e-01   3.3295922e-01  -1.3273331e+00  -4.5918981e-01   6.7414190e-01   4.6878587e-01  -7.9565994e-01   8.0053070e-01   1.8584663e+00  -8.3255703e-02   6.4169699e-01   9.5449172e-01  -2.8540772e-01   6.9745617e-01   5.1734051e-01   6.0200027e-01   1.1681299e-01   8.7084272e-03  -7.7381516e-01   1.2639100e-01   3.5669873e-02  -4.0612575e-01  -1.7379669e+00  -1.6086076e+00  -1.5417265e+00  -1.0243477e+00   4.5817041e-01   1.0309379e+00   1.1195683e+00   1.0905137e+00  -1.0152978e-01   7.7249438e-01  -2.1441146e+00   2.4093910e+00   7.8113478e-01   6.6040913e-02  -8.7254895e-01   1.4647530e-01   8.1279432e-01  -2.2299401e+00  -5.2747111e-01  -2.1008309e+00  -2.4998957e-01   1.4875507e-01   1.9759106e+00  -6.6092636e-01   3.3409005e-01  -6.7131994e-01   1.1484922e+00  -1.2173689e+00   2.5313531e+00   5.3467232e-01   1.9949509e+00   8.1071748e-02  -1.4237162e-01   5.7584767e-01   1.4806977e-01  -1.0669576e+00   1.1178036e+00   5.0586748e-01   2.2081825e+00   6.6021289e-01  -1.0495671e+00  -1.5367521e+00  -2.0100709e+00  -1.6287830e+00  -1.8461166e-01  -9.1541562e-03  -3.9957790e-01  -1.5632837e+00  -9.1253504e-01  -9.3050205e-01  -9.6190692e-01  -1.9974126e+00  -3.3072145e+00  -2.8034673e-01   1.3520491e+00   4.5413546e-01   2.0654087e+00   6.5080415e-01   2.6714423e-01   6.7631912e-01   6.7779573e-01  -2.0236750e-01  -4.6984972e-02   5.3318034e-01  -4.8165856e-01  -3.4034868e-01
   7.6491957e-01   7.6011489e-02   8.7077536e-01   5.2915774e-01  -1.1727372e+00  -4.0752257e-01   8.3224168e-01   3.4745205e-01  -8.1038900e-01   6.5551959e-01   2.0552769e+00  -4.1863578e-01   6.2949385e-01   6.3849849e-01  -2.5647326e-01   5.3345875e-01   1.1066722e+00   4.9878312e-01   2.3616804e-01   7.8051930e-02  -1.0364815e+00   2.3731480e-01  -5.6063212e-02  -5.0476748e-02  -2.1563370e+00  -1.2004147e+00  -1.5062773e+00  -9.4394365e-01   8.0229886e-01   6.3453712e-01   8.9462713e-01   1.1980541e+00  -3.0344410e-01   8.5464234e-01  -2.4438465e+00   2.1210635e+00   7.3638815e-02  -1.4015898e-01  -1.1270533e+00  -6.7705726e-02   5.8128654e-01  -2.0356504e+00  -8.1456554e-01  -2.4099132e+00  -3.4190440e-01   1.3555886e-01   1.4963230e+00  -8.5272377e-01   2.1058988e-01  -6.3922654e-01   1.0171940e+00  -1.0101796e+00   2.6815912e+00   9.5890564e-01   1.9371080e+00   5.6222408e-01   4.9796202e-02   4.6258896e-01  -1.8857438e-03  -1.3803936e+00   9.3395676e-01  -2.0178934e-01   2.4243857e+00   1.0973812e+00  -1.9666662e+00  -2.0065495e+00  -2.1434416e+00  -1.8861713e+00  -2.5239039e-01  -1.4048005e-01  -1.9030663e-01  -6.7744188e-01  -7.7900561e-01  -8.4448704e-01  -1.0530838e+00  -9.5617780e-01  -2.9336524e+00   1.8365076e-01   1.1819795e+00   1.0144811e-01   2.2343280e+00   8.4970729e-01   2.3317365e-01   8.0318778e-01   8.0670454e-01  -7.3072847e-02  -4.7343739e-02   4.5728047e-01  -4.1034376e-01  -3.5296172e-01
   6.4950404e-01   1.9713545e-01   7.7519560e-01   5.1452815e-01  -1.2006431e+00  -3.7099821e-01   7.7806797e-01   2.3947253e-01  -1.0122004e+00   5.9033068e-01   2.0020590e+00  -4.3102651e-01   3.5230995e-01   4.3119029e-01  -5.0171412e-01   4.8179729e-01   1.2469774e+00   5.1613137e-01   2.4653296e-01   8.0596910e-02  -1.1054521e+00   2.9421367e-01  -3.8610263e-01  -1.3012415e-01  -2.3262920e+00  -1.1589858e+00  -1.5481910e+00  -9.3126147e-01   7.2908355e-01   4.6085579e-01   7.1029560e-01   1.5067750e+00  -5.2937525e-01   9.9444669e-01  -2.7577291e+00   1.7296291e+00  -2.7119987e-01   3.8572742e-02  -1.0863680e+00  -5.1043626e-02  -5.9836481e-02  -2.2276778e+00  -6.8919299e-01  -2.6363841e+00  -9.9671199e-02   6.4370396e-02   1.5417846e+00  -9.7700153e-01   2.3563248e-01  -5.8622354e-01   9.4451518e-01  -6.8285543e-01   2.9002312e+00   1.3741383e+00   2.0131057e+00   8.9011104e-01   1.8806428e-02   4.6546786e-01  -4.1517580e-03  -9.8558209e-01   6.8217057e-01   5.8152030e-02   2.2314286e+00   1.7147923e+00  -2.2814547e+00  -2.5473948e+00  -2.2162876e+00  -1.9644080e+00  -2.3947471e-01  -9.4705302e-02  -1.9429072e-01  -3.0430439e-01  -9.6628570e-01  -8.8014597e-01  -1.3011226e+00  -4.1304465e-01  -2.8344100e+00   2.2482918e-01   1.1233968e+00  -8.1055234e-02   2.3397184e+00   9.4061936e-01   3.7492873e-01   7.6187387e-01   7.8304042e-01  -1.4139163e-02  -3.0138450e-01   1.7762877e-01  -4.2354017e-01  -2.9327786e-01
   4.4865322e-01   3.2803103e-01   7.5890485e-01   4.4864158e-01  -1.2604612e+00  -5.5489270e-01   9.5379539e-01  -2.7071057e-02  -8.3000438e-01   9.3272383e-02   1.9426789e+00  -9.2747230e-01   3.1997765e-01  -1.6178894e-01  -4.4836556e-01   2.3226783e-01   7.8537404e-01  -1.9776317e-01   3.2392309e-01   9.2964472e-02  -8.9130851e-01   2.5876511e-01  -4.1843149e-01  -1.4857232e-01  -2.1991470e+00  -1.0383445e+00  -1.5674401e+00  -8.2006708e-01   4.6273513e-01   5.3188189e-02   8.2585990e-01   1.5838116e+00  -6.6728408e-01   9.8606109e-01  -2.9583276e+00   1.7338448e+00  -7.4165886e-01   2.0146812e-01  -8.0885637e-01  -4.4201557e-01  -1.0673893e-01  -2.2487631e+00  -2.3576631e-01  -1.9284285e+00  -7.0097494e-02  -1.8415483e-02   1.1911045e+00  -6.5655375e-01   8.8096835e-02  -6.3372474e-01   7.7952545e-01  -6.9801667e-01   2.7880562e+00   1.3597804e+00   1.5491368e+00   7.5077735e-01  -1.3598857e-01   2.7171861e-01   4.7836461e-02  -9.1899686e-01   8.4375014e-01  -1.4923976e-01   1.6264766e+00   1.5540043e+00  -2.4151178e+00  -3.0361905e+00  -2.1528562e+00  -1.9265864e+00  -2.1412534e-01   1.0257612e-01   5.5948684e-01   3.2189091e-01  -1.2005345e+00  -6.4267617e-01  -1.2537618e+00   2.3385478e-01  -2.0892677e+00   8.0340700e-01   6.6175740e-01  -7.9999149e-01   2.0086756e+00   3.5558732e-01  -4.0644247e-02   4.8542063e-01   6.6197101e-01  -3.2068064e-01  -3.5151977e-01  -3.1523030e-01  -3.2535426e-01  -2.6857661e-01
   4.3846853e-01   5.1266688e-01   6.5433039e-01   4.1041536e-01  -1.1415440e+00  -6.8004570e-01   8.6722120e-01  -1.4470677e-01  -7.5974817e-01   1.0018505e-01   1.8153494e+00  -7.9023831e-01   1.6569735e-01  -3.3910699e-01  -4.8930370e-01   7.9620747e-02   8.3215916e-01  -3.5208702e-01   3.3638933e-01   1.0495371e-01  -9.1565111e-01   1.4046528e-01  -6.0050843e-01  -1.1916200e-01  -2.2841555e+00  -1.0036503e+00  -1.4581998e+00  -7.3945697e-01   4.5113357e-01   6.4079012e-02   4.7682849e-01   1.6131254e+00  -8.7796429e-01   1.1696591e+00  -3.3077348e+00   1.2206500e+00  -1.1511197e+00  -4.3545485e-02  -6.8544072e-01  -8.7581417e-01  -6.6350432e-01  -2.1717062e+00   7.1689695e-02  -2.0260137e+00   3.1153194e-01  -1.3349765e-01   9.9512752e-01  -9.6332636e-01   1.5865463e-01  -5.1769980e-01   7.7688348e-01  -6.2060842e-01   3.0070947e+00   1.7478933e+00   1.6337385e+00   7.6127945e-01  -5.8397117e-02   3.4499119e-01   1.4321215e-01  -5.3630019e-01   6.9786276e-01  -8.0664471e-03   1.1826521e+00   2.0563364e+00  -2.4912710e+00  -3.3376411e+00  -2.2089606e+00  -2.1768517e+00  -2.1973603e-01   1.2919502e-01   7.6989065e-01   8.0743230e-01  -1.0524212e+00  -5.0810668e-01  -1.1858523e+00   7.3115159e-01  -1.7320633e+00   9.1664095e-01   7.2873830e-01  -1.5367925e+00   1.9592258e+00   5.5368417e-01   2.5562275e-02   5.7067084e-01   7.7998176e-01  -1.8875542e-01  -2.8799299e-01  -4.5609600e-01  -3.2374615e-01  -1.1552475e-01
   3.1200383e-01   6.0163135e-01   5.1290049e-01   2.8482341e-01  -1.0348718e+00  -5.9408172e-01   7.2004764e-01  -5.9722369e-02  -6.9654649e-01  -5.7702725e-02   1.6124606e+00  -4.9128915e-01  -1.3921568e-01  -3.7110996e-01  -6.2320111e-01  -4.1566676e-02   5.0232748e-01  -2.3217080e-01   3.5605341e-01   9.7928206e-02  -5.4898314e-01   2.2971969e-01  -7.5821936e-01  -2.2236631e-01  -1.9971914e+00  -1.1077915e+00  -1.3662632e+00  -6.5957320e-01   4.2807631e-02   1.7286203e-01   3.5010793e-01   1.4512550e+00  -9.9561256e-01   1.0803277e+00  -3.4529225e+00   1.1178881e+00  -1.1964273e+00   2.0867578e-01  -6.1130748e-01  -8.3635086e-01  -1.5373154e+00  -2.6064895e+00   3.8396004e-01  -1.9646324e+00   5.2806234e-01  -2.3431810e-01   1.1784839e+00  -1.0851315e+00   3.4545893e-01  -6.9230164e-01   6.7612257e-01  -7.2478986e-01   2.7500173e+00   1.6996798e+00   1.3872583e+00   5.6442826e-01  -2.2925042e-01   3.4920202e-01  -7.7923028e-02  -2.1196573e-01   2.5725244e-01   5.7450098e-01   6.7803320e-01   2.4275626e+00  -2.3092929e+00  -3.6716334e+00  -2.4005005e+00  -2.2377615e+00  -1.9293859e-01   1.6741936e-01   6.7650859e-01   4.7096259e-01  -1.4599431e+00  -8.4004160e-01  -1.4872010e+00   2.4474540e-01  -2.0037316e+00   9.5563591e-01   5.1330778e-01  -1.6264769e+00   1.9615743e+00   4.3792388e-01   1.5467805e-01   4.2823764e-01   5.2684670e-01  -3.4483953e-01  -5.5579462e-01  -6.9216947e-01  -4.4355915e-01  -1.9817965e-02
   4.2179144e-01   8.2568753e-01   4.8622969e-01   4.1070363e-01  -7.0381593e-01  -4.8338922e-01   7.8792758e-01  -2.0069798e-01  -5.5871738e-01  -1.0412367e-01   1.3679370e+00  -6.5156973e-01  -2.5334889e-01  -5.7231634e-01  -5.5977418e-01  -1.3349504e-01   1.0056280e+00  -7.2290870e-01   4.9420952e-01   2.2751527e-01  -9.5819857e-01   2.8267829e-01  -9.3462166e-01   2.0376710e-01  -2.3959005e+00  -5.2556638e-01  -1.2872373e+00  -5.6060662e-01   3.1036951e-01  -2.6388561e-01  -1.4271863e-01   1.5050601e+00  -1.0430204e+00   1.3431761e+00  -3.7923971e+00   4.6723614e-01  -1.8599195e+00  -2.4785065e-01  -7.1214479e-01  -1.3725654e+00  -1.5151083e+00  -2.1633340e+00   2.9609934e-01  -2.2368240e+00   6.4999131e-01  -3.5173659e-01   7.0919133e-01  -1.2914066e+00   3.1172280e-01  -5.2181401e-01   6.2512044e-01  -4.3055566e-01   2.9909198e+00   2.1412005e+00   1.5346036e+00   8.8044279e-01   4.3749298e-02   4.0594909e-01  -6.9211969e-03  -3.2775377e-01   1.0114003e-01  -3.4959224e-02   6.3526579e-01   2.5673256e+00  -2.5984746e+00  -3.4956778e+00  -2.2479632e+00  -2.3936026e+00  -1.6521100e-01   1.8004260e-01   8.9385063e-01   1.3899298e+00  -7.9360351e-01  -4.7424447e-01  -1.0670584e+00   1.3705038e+00  -1.6085176e+00   1.0492923e+00   5.0520811e-01  -2.5002862e+00   2.0598533e+00   7.8786623e-01   9.2399938e-02   6.0984109e-01   8.9784855e-01   1.6278642e-01  -4.3012637e-01  -7.4621473e-01  -3.5147150e-01   6.1501686e-03
   2.4861769e-01   8.3835047e-01   4.8916830e-01   3.2131398e-01  -7.1322018e-01  -4.7647960e-01   7.9082775e-01  -3.5198702e-01  -4.2140006e-01  -3.1216130e-01   8.1369959e-01  -1.0596694e+00  -5.2716656e-01  -1.0098718e+00  -6.9525954e-01  -1.7718161e-01   3.2759978e-01  -1.2845981e+00   5.3107315e-01   2.4359216e-01  -6.1646596e-01   3.4771307e-01  -9.5108969e-01   1.8878572e-01  -1.9802420e+00  -3.9850077e-01  -1.2757837e+00  -3.9122912e-01  -3.4456316e-01  -7.1068814e-01   2.4419572e-03   1.5334630e+00  -1.0416007e+00   1.2756798e+00  -3.6438946e+00   6.7965231e-01  -1.9879078e+00  -4.3092672e-02  -5.4081688e-01  -1.6778670e+00  -1.4630635e+00  -2.5672466e+00   6.5826065e-01  -1.8057570e+00   8.0541838e-01  -3.6507188e-01   7.4458647e-01  -1.0962993e+00   4.4338863e-01  -7.0516334e-01   6.9664519e-01  -6.5377207e-01   2.9858722e+00   2.0098430e+00   1.3679179e+00   5.0589270e-01  -2.4846885e-01   3.4226850e-01   3.4357180e-02  -2.8477248e-01   1.0155152e-01  -1.1958993e-01   1.6464886e-01   1.9957943e+00  -2.0317927e+00  -3.3136237e+00  -1.9941577e+00  -2.1137909e+00  -9.9019355e-02   4.0609235e-01   1.3438377e+00   1.4352329e+00  -1.1486945e+00  -6.7141846e-01  -1.1213675e+00   1.1715355e+00  -1.5523819e+00   1.1062416e+00   3.0912962e-01  -2.9657709e+00   1.8118367e+00   3.4502411e-01  -1.2106064e-01   3.2742645e-01   8.8028331e-01   2.7786081e-02  -5.7493898e-01  -1.1031553e+00  -3.2056977e-01   1.4272709e-02
   1.8216385e-01   8.9850518e-01   3.5370632e-01   2.0394881e-01  -5.7811763e-01  -3.5480093e-01   5.8649555e-01  -4.1266133e-01  -3.2759521e-01  -4.5190045e-01   2.9141009e-01  -9.3082666e-01  -6.4977955e-01  -1.0141775e+00  -7.1039996e-01  -2.3510110e-01   1.7506340e-01  -1.3569784e+00   5.2008602e-01   2.2190725e-01  -5.4327743e-01   2.4951239e-01  -1.0049597e+00   1.9571609e-01  -1.6173378e+00  -2.5357976e-01  -1.0474967e+00  -2.4651689e-01  -5.6768536e-01  -8.2300821e-01  -2.5713687e-01   1.3362692e+00  -1.0436047e+00   1.1387655e+00  -3.6260643e+00   3.4607653e-01  -1.9529898e+00   5.8056476e-02  -3.3034305e-01  -1.6913358e+00  -1.7969729e+00  -2.4683674e+00   8.9175144e-01  -1.5892787e+00   1.0282153e+00  -4.3812181e-01   7.1923534e-01  -1.0798022e+00   6.3125213e-01  -7.0624500e-01   6.3266739e-01  -5.9174850e-01   2.8476116e+00   2.1611633e+00   1.3583606e+00   4.0675762e-01  -3.3378825e-01   3.7144600e-01  -7.9764589e-02  -3.2703036e-01  -2.0150871e-01  -1.9715201e-02  -3.3603098e-01   1.8250450e+00  -1.7082411e+00  -2.8888159e+00  -1.8311923e+00  -2.1073702e+00  -6.3830845e-02   5.0474957e-01   1.4549012e+00   1.4692886e+00  -1.0487551e+00  -7.1370271e-01  -1.0428299e+00   1.2022833e+00  -1.4170523e+00   9.0632399e-01   2.1941569e-01  -3.1057403e+00   1.7328219e+00   3.4429400e-01   1.4072330e-02   3.8931852e-01   9.3007059e-01   2.1254107e-01  -5.6315498e-01  -1.1407641e+00  -2.7692106e-01   1.0275883e-01
   1.3206582e-01   8.6241417e-01   3.9146665e-01   9.3160327e-02  -4.5854589e-01  -3.6251706e-01   5.2978268e-01  -2.7350669e-01  -4.8866471e-02  -3.2583301e-01  -1.6664782e-01  -7.5400280e-01  -8.5144950e-01  -1.0417670e+00  -6.5806962e-01  -2.4484939e-01  -5.4193412e-01  -1.5173571e+00   4.5930449e-01   1.7042296e-01  -1.5515035e-01   9.6544319e-03  -8.8799904e-01   1.9431618e-01  -9.6620156e-01  -4.9820770e-01  -8.8163096e-01  -8.3501223e-02  -1.2017392e+00  -7.2123705e-01  -2.3810816e-01   1.3408358e+00  -1.0248643e+00   1.0933511e+00  -3.7255738e+00   2.9303243e-01  -1.8655892e+00  -2.4252698e-01  -6.5696245e-02  -2.1122144e+00  -2.1889261e+00  -2.8005502e+00   1.4731219e+00  -1.3910016e+00   1.4373735e+00  -6.1903659e-01   9.0993820e-01  -1.4304020e+00   1.0289086e+00  -8.5974929e-01   9.3964044e-01  -8.4327986e-01   2.9422003e+00   2.0940476e+00   1.5000156e+00  -1.5592031e-01  -5.8987850e-01   4.1107173e-01  -1.3379613e-01  -4.6931199e-03  -3.4565574e-01   4.1127418e-01  -8.7307235e-01   1.4498942e+00  -6.5670928e-01  -2.3697433e+00  -1.8487256e+00  -2.1303027e+00  -7.1276621e-02   5.2310923e-01   1.7302654e+00   1.1702705e+00  -1.2640507e+00  -9.4090090e-01  -1.0646129e+00   4.8208115e-01  -1.4564911e+00   6.9587647e-01   4.3414169e-01  -3.3973831e+00   1.4182726e+00   2.1698879e-01  -1.0945324e-01   1.8018935e-01   8.5188206e-01   5.9994552e-02  -8.2370824e-01  -1.4241945e+00  -4.0047082e-01   2.3676236e-01
   4.9752179e-02   9.2796043e-01   2.0679574e-01  -2.1743307e-02  -2.8538423e-01  -3.2325456e-01   3.8293031e-01  -2.1879363e-01   6.9326212e-02  -4.8321003e-01  -3.9502592e-01  -4.2311996e-01  -8.5206706e-01  -8.4677009e-01  -5.4600477e-01  -3.1069853e-01  -5.6503695e-01  -1.5644146e+00   4.2375893e-01   1.4932213e-01  -1.3405093e-01  -5.6592779e-02  -9.3697221e-01   1.8690732e-01  -7.9889693e-01  -5.8766307e-01  -7.2389178e-01  -5.9820587e-02  -1.2344032e+00  -5.2689142e-01  -4.4678143e-01   1.0795751e+00  -9.4919894e-01   1.0169825e+00  -3.8606475e+00   5.3249616e-02  -1.7219843e+00  -1.9999819e-01   1.9150182e-01  -2.1910954e+00  -2.3727398e+00  -2.6685480e+00   1.7078685e+00  -1.0556641e+00   1.6016664e+00  -6.6801562e-01   8.5299162e-01  -1.3625258e+00   1.1659685e+00  -7.9390649e-01   8.8739749e-01  -7.8294242e-01   2.6263568e+00   1.9183778e+00   1.4930146e+00  -3.7076905e-01  -6.3728935e-01   4.0579256e-01  -1.9022253e-01   1.6338810e-01  -5.4021307e-01   7.3148966e-01  -1.2580805e+00   1.3902390e+00  -3.7869928e-01  -1.9104162e+00  -1.8468109e+00  -2.1818718e+00  -3.5750484e-02   4.9280029e-01   1.7020904e+00   8.3327500e-01  -9.5237114e-01  -7.7828636e-01  -8.4707568e-01   2.4193799e-01  -1.3308553e+00   6.8343399e-01   3.9385123e-01  -3.4236372e+00   1.3618528e+00   1.7792585e-01  -7.5346110e-02   1.8897471e-01   7.1635235e-01   1.4526505e-01  -7.7808953e-01  -1.4012278e+00  -4.2654582e-01   2.9638406e-01
   6.3255728e-02   9.5489982e-01   6.3472864e-02  -3.3745295e-02  -1.0039878e-01  -1.6743964e-01   1.7209124e-01  -1.7741131e-01  -7.3733008e-02  -2.7721490e-01  -6.8987183e-01  -1.1823328e-01  -9.8667106e-01  -6.3789606e-01  -6.5376261e-01  -2.4308126e-01  -1.1780591e-01  -1.3107744e+00   3.8237891e-01   1.7828533e-01  -3.5530642e-01  -2.9281122e-02  -1.1063385e+00   2.5745379e-01  -8.0868013e-01  -5.7275462e-01  -5.6778810e-01  -3.9234412e-02  -1.0606749e+00  -3.6960194e-01  -7.4412382e-01   1.0708323e+00  -8.1075705e-01   1.1591134e+00  -3.8068694e+00  -3.2042727e-01  -1.6237998e+00  -3.2157950e-01   2.4872294e-01  -2.2321008e+00  -2.4879225e+00  -2.5826552e+00   1.4965772e+00  -1.4459368e+00   1.8078743e+00  -6.0923821e-01   8.4588314e-01  -1.6156271e+00   1.3345854e+00  -7.2532460e-01   9.5447936e-01  -6.6689853e-01   2.7339859e+00   2.0911200e+00   1.9291471e+00  -3.1420275e-01  -5.5429097e-01   5.4450034e-01  -1.4686768e-01   3.3967075e-01  -7.6132620e-01   8.5221916e-01  -1.1574220e+00   1.5512081e+00  -2.7069494e-01  -1.2842833e+00  -1.6879290e+00  -2.2203447e+00  -4.5475237e-04   4.1345964e-01   1.3114374e+00   5.6936183e-01  -4.7470598e-01  -7.7026423e-01  -6.9688333e-01   1.1601364e-01  -1.5187734e+00   2.1883589e-01   6.9045434e-01  -3.3136863e+00   1.5352321e+00   6.1787964e-01   2.2160730e-01   4.0535158e-01   8.5720489e-01   5.4435532e-01  -7.9844802e-01  -1.1991627e+00  -4.1490869e-01   3.4665024e-01
  -9.7464504e-02   9.9439682e-01  -1.1926512e-02  -1.5449971e-01  -6.9004390e-02  -2.0289024e-01   1.7724392e-01  -1.3256757e-01   1.3930004e-01  -6.3117771e-01  -9.6813115e-01  -2.4582250e-02  -1.0173416e+00  -6.7967373e-01  -4.1419775e-01  -3.8257065e-01  -7.3019754e-01  -1.7842811e+00   4.4307303e-01   2.2491231e-01   6.9702042e-02   5.8671667e-02  -8.8001232e-01   3.0712405e-01  -6.7515632e-02  -5.8225800e-01  -4.1081489e-01   2.8499830e-02  -1.3495796e+00  -4.3316857e-02  -4.4594504e-01   8.9890160e-01  -6.1278900e-01   1.1317005e+00  -3.8051930e+00  -8.2787196e-03  -1.2755660e+00  -3.3743617e-01   8.8162229e-01  -2.4729843e+00  -2.2897598e+00  -2.9681352e+00   1.9619944e+00  -6.3152321e-01   1.7296922e+00  -8.1397281e-01   7.7022631e-01  -1.3819257e+00   1.3881701e+00  -1.0031731e+00   1.0078961e+00  -9.7368352e-01   2.3712067e+00   1.4090325e+00   1.6243447e+00  -1.0969027e+00  -7.5938394e-01   4.7805235e-01  -2.2276927e-01   4.7327761e-01  -7.7503356e-01   1.1099429e+00  -1.6597620e+00   9.3741086e-01   4.2252917e-01  -8.7718935e-01  -1.7664900e+00  -2.1801373e+00   1.0272412e-01   5.7939127e-01   1.6299049e+00  -3.7230129e-02  -5.2666880e-01  -4.8449700e-01  -3.9712216e-01  -5.5060044e-01  -1.3964916e+00   3.4610039e-01   4.5905115e-01  -3.5886735e+00   1.1468912e+00  -6.2448042e-02  -2.2340825e-01   1.5241673e-01   5.9998422e-01   3.8240177e-01  -9.3163564e-01  -1.3431181e+00  -4.7053704e-01   4.2300072e-01
  -2.2897608e-01   6.8491534e-01  -9.4352822e-02  -9.1303105e-02  -2.7510293e-02  -2.3743653e-02  -1.4919945e-01  -1.8449105e-01  -1.5444293e-01   2.2485638e-01  -1.4086078e+00   1.2254231e-01  -1.1366582e+00  -2.6238389e-01  -4.8161745e-01   2.8026515e-01  -1.8869052e-01  -1.2843068e+00   2.0550074e-01   2.8419011e-02  -4.4403895e-01   4.8443078e-02  -1.0168120e+00   2.7475141e-01  -1.7734624e-01  -6.1588463e-01  -3.1208937e-01   2.2737345e-03  -1.4108865e+00  -5.2146208e-02  -4.8240618e-01   1.1561782e+00  -7.4906996e-01   9.0351733e-01  -3.4053022e+00   1.0242330e-01  -5.2033604e-01  -8.7703607e-02   8.3591056e-01  -1.9826444e+00  -2.2782186e+00  -3.3597550e+00   1.7203677e+00  -7.3265262e-01   2.2207060e+00  -2.6807240e-01   1.2394383e+00  -1.1444935e+00   1.8560882e+00  -5.4109035e-01   1.3570072e+00  -6.1833551e-01   2.4923518e+00   1.1492859e+00   2.5236182e+00  -9.0738826e-01  -8.9538036e-01   3.3893617e-01  -1.6210144e-01   5.0847176e-01  -9.9664976e-01   1.3200301e+00  -1.0717122e+00   7.5040993e-01   7.0674099e-01   4.3069208e-01  -1.4908564e+00  -1.9000452e+00   5.6246671e-02   2.3046942e-01   1.1366561e+00  -8.1235251e-01  -3.2583003e-01  -6.2330134e-01  -6.5944555e-01  -1.0544736e+00  -1.8634330e+00   5.5461635e-02   1.1362003e+00  -2.5640391e+00   1.5142912e+00   3.2724648e-01   5.4058033e-01   4.6276365e-01   6.1165116e-01   8.6823750e-01  -5.0042637e-01  -5.7807120e-01  -5.4602367e-01   3.2945820e-01
  -1.9175519e-01   7.0152086e-01  -1.2551466e-01  -1.8695822e-01   1.8521157e-01   6.1615893e-02  -1.8905682e-01  -8.2850814e-02   5.2170063e-02   2.1313663e-01  -1.5577396e+00   3.8432147e-01  -9.1540160e-01  -5.2465007e-02  -2.3065888e-01   1.3943098e-01  -3.7897240e-01  -1.4411809e+00   1.1273923e-01  -1.9606797e-02  -4.2526598e-01  -3.2601526e-01  -8.0813503e-01   2.6430438e-01   2.1677662e-01  -8.6796072e-01  -1.4164885e-02   1.3022101e-01  -1.3396238e+00   1.8105943e-02  -6.4439251e-01   1.0170280e+00  -5.1676963e-01   8.2381733e-01  -3.3927404e+00  -4.2202289e-01  -2.5362754e-01  -4.3827590e-01   1.2604538e+00  -2.0621432e+00  -2.0107935e+00  -2.6934144e+00   1.9625016e+00  -5.7445931e-01   2.3274960e+00  -4.2043025e-01   1.0212524e+00  -1.4155097e+00   1.9576038e+00  -4.1436887e-01   1.3876530e+00  -3.8855566e-01   2.4144897e+00   1.4019458e+00   2.7600233e+00  -8.9457950e-01  -8.6801404e-01   4.1076099e-01  -1.2145415e-01   6.7063646e-01  -9.3699474e-01   1.5462608e+00  -1.5154426e+00   4.7930645e-01   1.1150661e+00   1.0837813e+00  -1.3112926e+00  -2.0678647e+00   2.2186451e-02   1.5678890e-01   1.2023530e+00  -8.1728651e-01   1.5796536e-01  -4.1402324e-01  -3.7973828e-01  -9.9559060e-01  -1.3095679e+00  -3.6199467e-01   1.2891023e+00  -2.6626972e+00   1.1934202e+00   4.0219234e-01   4.3396707e-01   4.2578588e-01   6.3351300e-01   9.2166217e-01  -4.3487430e-01  -5.2404781e-01  -3.8764236e-01   4.9014306e-01
  -1.7600146e-01   6.5813161e-01  -4.8226439e-02  -1.2340923e-01   3.1294680e-01   2.5065277e-01  -2.5781246e-01   6.3288667e-02   2.1919144e-01  -1.0746088e-01  -1.9581241e+00   3.9080869e-01  -8.6955259e-01   5.3063771e-02  -6.9552617e-02   1.4820180e-02  -6.5986101e-01  -1.5292220e+00   1.7098185e-01   4.5014049e-02  -6.6864644e-02  -1.2642804e-01  -3.7001379e-01   5.7868124e-01   8.7049649e-01  -5.8546849e-01   2.2623899e-01   2.8555052e-01  -1.4936251e+00  -7.4593070e-02  -4.9060432e-01   6.4062465e-01  -3.5012729e-01   5.7096464e-01  -3.1259634e+00  -3.0487756e-01  -6.2449831e-02  -4.9268317e-01   1.3907188e+00  -1.9694218e+00  -1.6519896e+00  -2.6270726e+00   1.9070681e+00  -3.2154909e-01   1.9689188e+00  -6.6857473e-01   9.4950394e-01  -1.3703699e+00   1.9410768e+00  -7.5240516e-01   1.3142784e+00  -5.4270191e-01   2.1007060e+00   1.1524026e+00   2.5236512e+00  -1.2028291e+00  -9.8313627e-01   4.4830331e-01  -4.6591806e-01   1.9006903e-01  -1.2494745e+00   1.1730169e+00  -1.5492410e+00  -3.7422443e-01   1.3795028e+00   1.6002120e+00  -1.3544128e+00  -2.0279135e+00   4.0750661e-02   2.1454470e-01   1.2725752e+00  -1.1716666e+00   6.7254094e-03  -5.0303932e-01  -3.3615087e-01  -1.4335759e+00  -1.3575146e+00  -5.4453536e-01   1.1365191e+00  -2.4249244e+00   9.6321899e-01   1.2552263e-02   1.2684593e-01   3.3157847e-01   5.8545180e-01   9.3821187e-01  -5.8409879e-01  -4.6141603e-01  -4.0036354e-01   5.0571933e-01
  -3.2348215e-01   5.2689739e-01  -6.6562292e-02  -2.1717014e-01   2.0637894e-01   4.1630490e-01  -5.5452255e-01   4.9808748e-02   9.0455618e-02   2.9501806e-01  -2.8368977e+00   4.4946611e-01  -1.2827570e+00   2.4921020e-01  -2.5444530e-01   4.1063209e-01  -1.6161297e+00  -1.9912955e+00   5.7963888e-02  -2.5771464e-03   2.3482854e-01   3.5695047e-02  -2.2999497e-01   3.7900989e-01   1.4632608e+00  -5.2462048e-01   2.9235818e-01   4.4331737e-01  -2.3025378e+00  -2.2527011e-01  -2.5700276e-01   6.8451631e-01  -3.7223125e-01   2.8474629e-01  -2.4809153e+00   1.6170936e-01   8.7637482e-01  -3.4077047e-01   1.8631517e+00  -1.6192033e+00  -1.0137205e+00  -3.4847099e+00   2.4223533e+00  -1.6509072e-01   2.4072814e+00  -6.3022421e-01   1.7007766e+00  -1.2672802e+00   2.4187781e+00  -7.3556737e-01   1.8764197e+00  -4.1685539e-01   2.3902699e+00   8.3927820e-01   3.1109910e+00  -1.5033972e+00  -1.2721636e+00   5.9554558e-01  -1.6920476e-01   6.6776873e-01  -1.3046936e+00   1.7398523e+00  -1.8571403e+00  -1.0053137e+00   2.8376868e+00   2.2426986e+00  -8.6574734e-01  -1.4970304e+00   1.4317002e-01   4.2008950e-01   9.3875620e-01  -1.9887659e+00  -5.4664371e-01  -8.4112291e-01  -6.5672400e-01  -2.4190286e+00  -2.0173368e+00  -1.1749320e+00   1.5144890e+00  -2.5392508e+00   7.1973876e-01  -2.8707928e-01   3.0902270e-01   1.1647178e-01   6.7148631e-01   1.2472607e+00  -2.8945026e-01  -5.0117849e-02  -3.1732792e-01   6.2736215e-01
  -4.3024882e-01   2.5405454e-01  -6.8956257e-02  -6.9906259e-02   6.2137173e-02   5.1535031e-01  -7.1828303e-01  -3.1695358e-02  -4.1574719e-01   8.5375191e-01  -2.8693778e+00   4.1561921e-01  -1.3013325e+00   3.3160739e-01  -4.0999826e-01   7.8255140e-01  -7.6345749e-01  -1.3119844e+00  -5.7517286e-02  -4.9872408e-02  -1.1183829e-01   2.6331127e-01  -2.4794533e-01   4.6196526e-01   1.5171781e+00  -4.1403783e-01   4.0193456e-01   3.9551506e-01  -1.8504875e+00   1.6061460e-02   2.5366144e-02   1.1512298e+00  -2.8792482e-01   4.3369607e-01  -1.9099551e+00   2.1425260e-01   1.3163422e+00  -2.0551029e-01   1.8163576e+00  -1.2072141e+00  -7.2804630e-01  -3.7408598e+00   1.7239376e+00  -5.2893678e-01   2.3395509e+00  -2.4416816e-01   1.8151450e+00  -1.1400732e+00   2.3856666e+00  -6.6383967e-01   1.9148105e+00  -2.6982580e-01   2.5949868e+00   7.1745938e-01   3.6197241e+00  -1.3281229e+00  -1.3026280e+00   5.1718159e-01  -2.2427239e-01   5.6069517e-01  -1.4113267e+00   1.5132437e+00  -8.6137838e-01  -1.1330583e+00   2.4019475e+00   2.8577256e+00  -7.1279411e-01  -1.3432260e+00   1.2558785e-01   2.2121951e-01   5.5921353e-01  -2.4809576e+00  -3.7771884e-01  -7.2044879e-01  -7.7829489e-01  -2.4879161e+00  -2.1759846e+00  -1.5416881e+00   2.0783204e+00  -1.5180490e+00   1.0046012e+00  -5.0063724e-02   6.7848363e-01   4.3908115e-01   7.1405364e-01   1.5350921e+00  -4.0604093e-01   3.6407005e-01  -3.8221886e-01   4.9114694e-01
  -3.8437821e-01   2.2313846e-01  -2.4156718e-02  -1.0609200e-01   2.5115182e-01   6.6634885e-01  -7.0920113e-01   7.9780572e-02  -1.9838792e-01   9.5964214e-01  -2.8565936e+00   6.4649012e-01  -1.1111325e+00   5.3841812e-01  -1.1635766e-01   7.1215770e-01  -1.0898291e+00  -1.4223172e+00  -1.3317759e-01  -1.1945059e-01   1.8409951e-02  -3.5147289e-02   4.2872202e-02   4.1940509e-01   1.9932215e+00  -5.6201671e-01   6.9447274e-01   5.3388241e-01  -1.8326675e+00   9.7125562e-03   5.7013832e-02   1.0886300e+00  -1.4860284e-01   2.8237960e-01  -1.7077685e+00  -1.8904272e-01   1.7763739e+00  -4.2498866e-01   2.2199251e+00  -9.6390377e-01  -4.8114080e-01  -3.1168444e+00   1.9744504e+00  -3.2688827e-01   2.3727836e+00  -3.1839062e-01   1.7728351e+00  -1.2996452e+00   2.4346738e+00  -4.6812045e-01   1.8520422e+00   8.9101217e-02   2.3904295e+00   8.5403526e-01   3.6680269e+00  -1.1552980e+00  -1.2991660e+00   5.1437141e-01  -2.7083900e-01   7.2445502e-01  -1.4163071e+00   1.8446648e+00  -1.2368962e+00  -1.3353211e+00   2.5807423e+00   3.1057396e+00  -6.0289622e-01  -1.4220358e+00   6.9333763e-02   1.1674254e-01   4.8532857e-01  -2.5519800e+00  -2.3030474e-01  -5.4359016e-01  -7.5198501e-01  -2.4558038e+00  -1.6511215e+00  -1.8454995e+00   2.1077820e+00  -1.4475509e+00   6.5105559e-01  -1.6786900e-01   6.2213556e-01   3.0983778e-01   5.8981717e-01   1.4547644e+00  -2.7734395e-01   5.3803123e-01  -2.4765530e-01   6.3907685e-01
  -4.1089633e-01   9.7107087e-02   6.5327898e-02   2.2533775e-02   1.6503314e-01   7.5607481e-01  -7.3633409e-01   9.8281169e-02  -3.5033908e-01   8.7190934e-01  -2.9936726e+00   5.0807943e-01  -1.1060383e+00   5.0482031e-01  -1.3294007e-01   7.3359045e-01  -9.5546615e-01  -1.3218353e+00  -1.4779866e-01  -9.5202924e-02   7.1248427e-02   1.4747103e-01   2.8102456e-01   6.2533937e-01   2.2512126e+00  -2.4385881e-01   7.9487290e-01   6.1905436e-01  -1.6608653e+00  -7.5378459e-02   2.9275336e-01   1.1648238e+00  -6.3428566e-02   2.3165032e-01  -1.2492848e+00  -1.9477089e-01   1.9010061e+00  -4.8693251e-01   2.2210355e+00  -7.2237732e-01   3.6602731e-02  -2.9576633e+00   1.7590976e+00  -3.4774094e-01   2.1518827e+00  -3.3209476e-01   1.8211162e+00  -1.2150407e+00   2.3409025e+00  -5.8636140e-01   1.8051328e+00   2.5309618e-01   2.3922353e+00   8.2954733e-01   3.6745809e+00  -1.0516091e+00  -1.3492147e+00   5.1372016e-01  -4.5723038e-01   4.1826508e-01  -1.5964030e+00   1.3842080e+00  -8.3308995e-01  -1.8620086e+00   2.4664235e+00   3.2261621e+00  -4.4489075e-01  -1.2102231e+00   5.3138514e-02   1.2939496e-01   4.4332185e-01  -2.5665187e+00  -3.3807143e-01  -4.2813643e-01  -7.8293773e-01  -2.3084073e+00  -1.4775979e+00  -2.0000049e+00   2.2877338e+00  -1.0659498e+00   5.6601996e-01  -3.3440175e-01   4.6391051e-01   3.0343938e-01   5.8872017e-01   1.4976228e+00  -4.9777786e-01   5.4129483e-01  -2.5542231e-01   5.5412630e-01
  -4.9911561e-01  -7.6244277e-02   1.4327461e-01   7.8691418e-02   1.1106075e-01   8.3864648e-01  -7.4817546e-01   1.3521773e-02  -4.5246089e-01   1.3200044e+00  -3.0890579e+00   3.0789304e-01  -1.1870679e+00   4.7436564e-01  -1.4642685e-01   9.9726889e-01  -1.1688809e+00  -1.4891416e+00  -2.5130886e-01  -1.7307828e-01   4.6785702e-02   1.3719145e-01   3.6922992e-01   5.2888489e-01   2.3617705e+00  -1.4884514e-01   8.4379722e-01   7.2866748e-01  -1.7562854e+00  -2.7787313e-01   5.5689017e-01   1.4263373e+00  -6.7458126e-02   1.2157689e-01  -6.2931959e-01  -2.0327331e-02   2.3835279e+00  -4.7870625e-01   2.3359190e+00  -4.1426165e-01   6.8637242e-01  -2.9987569e+00   1.8121109e+00  -2.9087860e-01   2.3615896e+00  -2.2513783e-03   2.1014903e+00  -1.0913716e+00   2.4930897e+00  -2.7876784e-01   2.0165254e+00   5.7265955e-01   2.5243347e+00   7.1447056e-01   3.9808315e+00  -8.3561317e-01  -1.4172194e+00   4.1986472e-01  -2.3942198e-01   6.3157253e-01  -1.4343742e+00   1.4052193e+00  -6.5498674e-01  -2.1042588e+00   2.6875636e+00   3.3592478e+00  -2.6066348e-02  -8.2289879e-01   2.9137135e-02   5.2802713e-02   2.3001709e-01  -2.6544841e+00  -4.7834636e-01  -3.6700813e-01  -9.9146218e-01  -2.3215769e+00  -1.3445022e+00  -2.1126736e+00   2.5701872e+00  -9.6724932e-01   4.1265823e-01  -4.2885106e-01   6.1720005e-01   2.0902377e-01   5.6385192e-01   1.5419144e+00  -2.0335395e-01   8.6372705e-01  -1.4068939e-01   5.4057586e-01
  -3.7550923e-01   2.5888343e-02   6.3124141e-02   1.9474406e-01   2.3817233e-01   7.0204300e-01  -7.2497356e-01   3.4044588e-02  -4.6870939e-01   1.3498218e+00  -2.5835806e+00   6.3775383e-01  -9.5485831e-01   6.4333186e-01   6.4482150e-02   8.4787677e-01  -4.9205752e-01  -1.4172705e+00  -2.6569729e-01  -1.3293896e-01  -2.7317821e-01   1.1226237e-01   3.9113055e-01   6.8339658e-01   1.8965776e+00   8.4502609e-03   9.4436850e-01   6.7170368e-01  -9.0256335e-01   8.1332225e-02   3.7196699e-01   1.3643827e+00  -4.8262345e-02   3.7988419e-01  -6.4905542e-01  -5.7262919e-01   2.2740783e+00  -9.3564486e-01   2.3372393e+00  -4.9194143e-01   9.9164371e-01  -2.1061219e+00   1.6889068e+00  -4.1492581e-01   2.3478137e+00   4.5066484e-02   1.7980233e+00  -1.2184535e+00   2.2324270e+00   6.3835706e-02   1.8006957e+00   9.4467116e-01   2.4194157e+00   8.1997262e-01   4.0024054e+00  -4.9581634e-01  -1.0566472e+00   4.7495856e-01  -1.2718765e-01   8.3552414e-01  -1.3885580e+00   1.2727618e+00  -4.3287020e-01  -1.6145325e+00   1.9266604e+00   2.9219026e+00  -4.2509962e-02  -9.8903748e-01  -1.8617490e-02  -1.3248978e-01  -2.0317571e-02  -2.3335069e+00   2.3015895e-01   3.5820137e-01  -5.8544230e-01  -1.5430919e+00  -7.1689048e-01  -1.8849923e+00   2.8001140e+00  -1.2145023e+00   4.2444059e-01  -1.5068820e-01   5.6172958e-01   4.1337908e-01   5.4646809e-01   1.6627211e+00   8.3031548e-02   1.1001774e+00  -1.1020175e-01   5.4918149e-01
  -4.4767779e-01  -1.5771184e-01   1.3915456e-01   1.9972791e-01   1.2028702e-01   8.9956050e-01  -8.9597809e-01   2.0723424e-01  -6.4303544e-01   1.5393993e+00  -2.7514309e+00   7.4937747e-01  -1.2247422e+00   7.0245922e-01  -1.8212337e-01   8.9158002e-01  -9.3798391e-01  -1.0416025e+00  -3.4746461e-01  -1.9019088e-01   2.1072544e-01   2.6590298e-01   5.4022562e-01   5.7820146e-01   2.3799336e+00   5.9830947e-02   1.0408698e+00   8.4912065e-01  -1.2140035e+00   1.4221030e-01   6.3107325e-01   1.3659673e+00  -4.8984907e-02   1.6735254e-01   9.7083373e-03  -3.8257092e-01   2.7319526e+00  -8.1749160e-01   2.2011919e+00   5.7143325e-02   1.1084268e+00  -2.4722167e+00   1.7097845e+00  -6.8884948e-01   2.4066170e+00   1.3467875e-01   2.3779801e+00  -1.4215221e+00   2.4581853e+00  -3.5946549e-02   1.9445619e+00   9.7975631e-01   2.4126570e+00   7.8921829e-01   4.0032557e+00  -4.6300330e-01  -1.2396796e+00   5.0340492e-01  -3.3308994e-01   9.4882946e-01  -1.7454621e+00   1.4890061e+00  -2.8157240e-01  -1.7580140e+00   2.3026096e+00   2.5701153e+00   6.2034821e-02  -6.5448111e-01  -5.6779827e-02  -1.4736440e-01  -3.9595825e-01  -2.6844114e+00  -4.3611376e-01  -1.0333080e-01  -1.0896484e+00  -2.1762935e+00  -1.0870242e+00  -2.1483944e+00   3.0317740e+00  -8.2236502e-01   3.4630567e-01  -2.1804660e-01   7.2743779e-01   2.3201336e-01   3.8765542e-01   1.4954369e+00  -1.9335435e-01   1.1004219e+00  -1.9910921e-01   5.6588437e-01
  -2.6547523e-01  -7.6061138e-02   2.6867410e-01   3.9114187e-01   2.1107391e-01   9.2157854e-01  -6.9188239e-01   1.4910856e-01  -5.7704247e-01   1.5312511e+00  -2.5528351e+00   5.3502889e-01  -1.1771953e+00   4.7216910e-01  -6.0926975e-02   7.4193691e-01  -6.1361804e-01  -1.3748771e+00  -2.2694562e-01  -5.3308267e-02   2.4323843e-03   2.8942962e-01   6.5443388e-01   9.2856194e-01   2.1932952e+00   7.7311793e-01   1.1329068e+00   9.7196064e-01  -6.1572022e-01   1.0785919e-02   5.9709729e-01   1.5049706e+00   5.7007142e-02   4.6170988e-01   2.2351420e-01  -7.9318816e-01   2.3253748e+00  -1.4697029e+00   2.0854280e+00  -2.0078361e-01   1.7692471e+00  -1.6636256e+00   1.5418123e+00  -9.3472370e-01   2.2680340e+00   8.3732629e-02   2.0536606e+00  -1.6237805e+00   2.2226803e+00   7.9465642e-02   1.8543272e+00   1.2429535e+00   2.6108799e+00   1.0996551e+00   3.8981631e+00  -1.1552391e-01  -8.9365587e-01   5.5570512e-01  -2.4714648e-01   7.5085960e-01  -1.6435982e+00   7.1769298e-01  -1.0432627e-02  -1.7668783e+00   1.8546452e+00   2.1106313e+00   3.2959285e-01  -5.7881248e-01  -6.4850141e-02  -9.8054578e-02  -3.1379163e-01  -1.7011078e+00   4.8559484e-02   5.1927267e-01  -6.2923317e-01  -9.9124201e-01  -4.7946551e-01  -2.0507472e+00   3.1260498e+00  -1.5293170e+00   2.0230997e-01  -5.5402495e-02   4.4520790e-01   3.4904222e-01   6.5550320e-01   1.6784639e+00  -1.2766628e-01   1.0592138e+00  -7.6184361e-02   5.3124605e-01
  -4.4201225e-01  -2.5551276e-01   3.2690513e-01   3.6363444e-01  -3.0582598e-02   9.5844008e-01  -7.9532303e-01  -8.1834871e-03  -7.0671258e-01   1.7304753e+00  -2.8731396e+00   6.2270200e-02  -1.4794996e+00   1.8526471e-01  -3.6662039e-01   8.9753367e-01  -1.3762376e+00  -1.6899531e+00  -3.1678259e-01  -1.4527813e-01   3.3942195e-01   3.8724925e-01   6.6601932e-01   6.6621107e-01   2.3491070e+00   1.0288402e+00   1.0424719e+00   1.1593728e+00  -1.1477785e+00  -4.3496520e-01   9.4730836e-01   1.5725545e+00  -6.0129329e-02   1.7844537e-01   1.0425388e+00  -2.4100445e-01   2.7231486e+00  -1.1102602e+00   1.9654921e+00   1.6305882e-01   2.4974158e+00  -2.0056721e+00   1.7929086e+00  -6.8566607e-01   2.5205809e+00   4.7462536e-01   2.6272502e+00  -1.3031435e+00   2.4373927e+00   3.1594925e-01   2.1060271e+00   1.3180367e+00   2.6744843e+00   8.8440164e-01   3.8695869e+00  -7.5104058e-02  -1.1118085e+00   4.3560140e-01  -1.8369302e-02   8.9588660e-01  -1.5428682e+00   6.2640966e-01  -5.8832114e-02  -2.2079388e+00   2.3217460e+00   1.7037559e+00   8.4184054e-01   1.5717298e-01  -5.5815737e-02   2.3176588e-02  -3.5919662e-01  -1.6134299e+00  -5.6046977e-01   2.7670409e-01  -9.8077534e-01  -1.1998407e+00  -5.6109211e-01  -1.8548128e+00   3.1986774e+00  -1.7191159e+00   1.1395708e-03  -3.7839747e-01   5.5923517e-01   5.8849546e-02   5.9094020e-01   1.5124560e+00   1.5169811e-01   1.1316939e+00   9.8818551e-04   4.7278423e-01
  -4.3486156e-01  -2.9288758e-01   2.4785324e-01   4.0540992e-01  -5.9283280e-02   9.8604693e-01  -8.3823566e-01  -2.3521100e-02  -8.8024860e-01   1.6458321e+00  -2.6015038e+00   7.0304096e-02  -1.4542013e+00   1.7071258e-01  -4.9631871e-01   8.1105846e-01  -9.0165767e-01  -1.3436703e+00  -3.5056134e-01  -1.6014501e-01   1.5686524e-01   3.7658694e-01   5.0328580e-01   6.5938966e-01   1.9467547e+00   1.3875992e+00   1.0653020e+00   1.2047234e+00  -6.3233199e-01  -4.0759430e-01   7.7390219e-01   1.4470524e+00  -3.9509049e-02   1.4518144e-01   1.4489296e+00  -5.0895693e-01   2.5571750e+00  -1.1237801e+00   1.5694368e+00   4.6548093e-01   2.7173067e+00  -1.3700937e+00   1.5400451e+00  -8.4281824e-01   2.5573442e+00   7.6761485e-01   2.6743984e+00  -1.2292263e+00   2.3891469e+00   6.1105431e-01   1.9355434e+00   1.6402903e+00   2.4778516e+00   1.0570131e+00   3.7076031e+00   4.1152641e-01  -9.0819090e-01   3.6373555e-01  -6.7303080e-02   7.2468630e-01  -1.6693048e+00   2.1845993e-01   2.4527571e-01  -1.8957373e+00   1.7963380e+00   1.1136768e+00   1.1584857e+00   4.8369088e-01  -9.5290816e-02  -5.9908125e-02  -6.7930561e-01  -1.0841167e+00  -2.8771969e-01   4.8453760e-01  -8.5936094e-01  -5.5873643e-01  -2.2745235e-01  -1.6075636e+00   3.2423119e+00  -1.6094117e+00   1.3652664e-01  -4.8256609e-02   7.4986186e-01   2.0614391e-01   5.5609278e-01   1.5210009e+00   2.0914848e-01   1.1018518e+00   4.1102671e-02   3.4578459e-01
  -3.6124462e-01  -3.5761092e-01   3.7460028e-01   4.9301459e-01  -1.0912054e-01   9.6419817e-01  -7.1445988e-01   7.9782653e-02  -8.6200715e-01   1.7717607e+00  -2.4523851e+00  -5.4239501e-02  -1.6517435e+00  -3.0246245e-02  -6.0994622e-01   7.5247928e-01  -1.0284192e+00  -1.3215621e+00  -3.2762375e-01  -1.2843500e-01   2.6739149e-01   3.5042161e-01   4.8441214e-01   7.5664978e-01   1.8863091e+00   1.7653280e+00   1.0214962e+00   1.3199649e+00  -5.6633045e-01  -3.3954963e-01   8.8222911e-01   1.5932989e+00  -2.1066000e-02   2.8726844e-01   1.6901617e+00  -4.6993141e-01   2.3016070e+00  -1.5447563e+00   1.2214549e+00   2.9457093e-01   2.8696489e+00  -1.2350288e+00   1.6022131e+00  -1.0540217e+00   2.6952409e+00   8.6155522e-01   2.8668417e+00  -1.4876134e+00   2.4957155e+00   6.4175712e-01   2.1174066e+00   1.5828882e+00   2.6253012e+00   1.0729399e+00   3.6015332e+00   4.1821409e-01  -8.1310740e-01   3.4397661e-01  -4.2765935e-02   7.6136605e-01  -1.6720441e+00  -9.0828654e-02   4.7194911e-01  -1.8220929e+00   1.9564761e+00   5.3132531e-01   1.3220003e+00   8.0209792e-01  -1.2672540e-01  -7.6005602e-02  -7.0757984e-01  -5.8270402e-01  -3.3008507e-01   5.6930578e-01  -7.3574454e-01  -3.3327792e-01  -2.2538793e-01  -1.3725654e+00   3.4358250e+00  -1.9707224e+00   5.7024533e-02   1.1767796e-01   6.4167498e-01   1.3530229e-01   5.6604406e-01   1.3582844e+00   4.8275438e-02   8.5255550e-01  -4.7832147e-02   2.7070843e-01
  -2.7992208e-01  -2.9948303e-01   3.1190014e-01   4.8346951e-01  -1.0286559e-01   9.6479170e-01  -7.7442007e-01   7.9410827e-02  -8.6274578e-01   1.7431676e+00  -2.3959480e+00  -3.7380992e-02  -1.7761639e+00  -8.0429982e-02  -7.7662207e-01   6.2860370e-01  -1.0590884e+00  -1.3195022e+00  -3.0301474e-01  -9.2744818e-02   2.6927133e-01   3.2401154e-01   3.3340556e-01   7.0377640e-01   1.6064737e+00   2.2192727e+00   1.0148499e+00   1.3971880e+00  -3.8372691e-01  -3.4005804e-01   6.8760733e-01   1.3760765e+00  -3.7150490e-02   3.0083473e-01   1.9100144e+00  -6.2855249e-01   2.0851731e+00  -1.6460783e+00   8.7790166e-01   3.1111170e-01   3.0325561e+00  -7.4970937e-01   1.6212035e+00  -1.1495926e+00   2.8179416e+00   9.8565484e-01   2.9858931e+00  -1.5132411e+00   2.4948975e+00   8.7310483e-01   2.0756556e+00   1.6605885e+00   2.5370530e+00   1.1841416e+00   3.3633415e+00   5.9096787e-01  -5.9653130e-01   3.8250465e-01   9.3232011e-02   8.1125689e-01  -1.6972891e+00  -3.0477769e-01   4.0647844e-01  -1.5336227e+00   1.8698727e+00  -1.3539652e-01   1.5742636e+00   1.1260821e+00  -1.0326285e-01  -9.0841328e-03  -9.1254972e-01  -7.0303826e-03  -1.2644644e-01   7.4090953e-01  -4.8201543e-01   1.2435166e-01  -1.7281885e-01  -1.1467098e+00   3.3622535e+00  -2.4459533e+00   4.2462100e-02   3.6635565e-01   7.3975183e-01   2.0422205e-01   6.4624877e-01   1.3926126e+00   2.7361256e-01   8.4380449e-01  -7.4470080e-03   2.4045878e-01
  -1.9047722e-01  -2.9778660e-01   2.2542353e-01   4.8853319e-01  -1.0422692e-01   9.9922064e-01  -8.3071629e-01   9.6337477e-02  -1.0869788e+00   2.0113839e+00  -2.2377730e+00  -4.7624033e-03  -2.0273495e+00  -1.2746602e-01  -1.1538566e+00   6.4904134e-01  -7.2341786e-01  -9.9557983e-01  -3.2406158e-01  -6.0389290e-02   2.5757048e-02   2.7017800e-01  -8.5656195e-02   5.6136183e-01   1.0332657e+00   2.5092626e+00   9.1105406e-01   1.3963697e+00  -1.0630981e-01  -2.7769604e-01   4.2213457e-01   1.4333350e+00   3.4300590e-03   4.9834696e-01   2.1879312e+00  -8.2682872e-01   1.8152466e+00  -1.7748221e+00   3.5276554e-01   3.4017572e-01   2.9954319e+00  -4.1439533e-01   1.3789583e+00  -1.7127762e+00   3.1136959e+00   1.3137627e+00   3.2205684e+00  -1.7224735e+00   2.5912798e+00   1.1682494e+00   2.1532446e+00   1.7786244e+00   2.6823145e+00   1.4510277e+00   3.4739033e+00   9.5960846e-01  -3.3137102e-01   4.5281936e-01   3.5251862e-01   1.0570148e+00  -1.6642293e+00  -4.1465911e-01   6.7375740e-01  -8.5839038e-01   1.7322395e+00  -7.2816736e-01   1.9666525e+00   1.5428924e+00  -8.1752285e-02  -4.5120853e-02  -1.4670699e+00   4.7251754e-01   2.0408257e-01   7.3693772e-01  -3.1049046e-01   4.7631393e-01  -4.0971935e-01  -1.1498796e+00   3.5270018e+00  -2.6779262e+00   2.5972143e-01   1.0266578e+00   1.0963609e+00   3.5665512e-01   7.7322658e-01   1.5005334e+00   3.5896629e-01   8.2226381e-01   2.1142145e-02   1.5761792e-01
  -1.8292771e-01  -2.6009650e-01   2.3206129e-01   4.5679621e-01  -1.8136349e-01   8.4590588e-01  -6.2361082e-01   1.6442743e-01  -8.9885180e-01   1.5401848e+00  -1.9199074e+00  -1.5273587e-01  -2.0480282e+00  -4.2885821e-01  -1.0749144e+00   3.0628162e-01  -9.7765774e-01  -1.0922325e+00  -1.9640898e-01   1.3937272e-02   2.8373438e-01   2.0663275e-01  -8.6979666e-02   6.0076153e-01   1.1730780e+00   2.9199190e+00   8.9489437e-01   1.4379160e+00   5.9355454e-02   5.8815059e-02   6.1834557e-01   1.2581844e+00   1.3610368e-01   5.9580705e-01   2.1910369e+00  -5.8368816e-01   1.4499271e+00  -1.9504042e+00   2.5621120e-01   4.8883087e-02   2.9123653e+00  -1.2726524e-01   1.5465359e+00  -1.1524737e+00   2.9316564e+00   1.3073647e+00   3.0339336e+00  -1.5519622e+00   2.4609769e+00   1.0123462e+00   2.0343803e+00   1.3875163e+00   2.2469377e+00   1.0107455e+00   2.6861543e+00   5.3801024e-01  -2.3338972e-01   2.9422285e-01   2.5468656e-01   8.6275174e-01  -1.5630187e+00  -7.6752108e-01   4.9585029e-01  -8.5080693e-01   1.7043104e+00  -1.4449818e+00   1.9453734e+00   1.8099036e+00  -4.2685093e-02   6.7372334e-02  -1.1723744e+00   9.1121218e-01   2.9163462e-01   1.1259993e+00   1.8081193e-01   6.7170683e-01  -1.7020822e-01  -4.5290773e-01   3.0690344e+00  -3.0945922e+00   2.3923413e-02   7.6444997e-01   7.0138627e-01   2.4779808e-01   5.4316324e-01   1.0661172e+00   2.2622229e-01   4.1894268e-01  -6.0606099e-02   6.7484439e-02
  -9.8397477e-02  -2.8282289e-01   3.2356007e-01   3.4987941e-01  -1.8655217e-01   8.6463529e-01  -5.3939921e-01   2.9197474e-01  -6.0291713e-01   1.4688888e+00  -2.1945342e+00  -3.0900564e-01  -2.2439789e+00  -5.9043883e-01  -1.1735485e+00   2.3281597e-01  -1.9164925e+00  -1.4070946e+00  -1.5874030e-01   2.3557860e-02   6.1333063e-01  -5.6051491e-02  -5.9560111e-02   5.0638389e-01   1.4612573e+00   3.2280097e+00   8.7126352e-01   1.5763622e+00  -5.1565486e-01  -1.2424853e-01   6.3385114e-01   1.1011316e+00   1.6071831e-01   4.3175528e-01   2.2490988e+00  -4.7376393e-01   1.2515531e+00  -2.1291188e+00   3.9912929e-02  -1.5873185e-01   2.8058008e+00  -4.2953575e-02   2.0243925e+00  -8.3395285e-01   3.1008532e+00   1.1610425e+00   3.3127660e+00  -1.5788858e+00   2.6413008e+00   9.5772180e-01   2.2159325e+00   1.1550508e+00   2.1564973e+00   9.4320772e-01   2.3079217e+00   2.2670132e-01  -2.7306100e-01   2.9351196e-01   3.2228267e-01   8.6391486e-01  -1.4888823e+00  -7.8985808e-01  -7.6137681e-03  -1.1761992e+00   2.6561023e+00  -1.7148576e+00   2.1740701e+00   2.2584465e+00   8.5109500e-03   2.7004392e-01  -9.5784814e-01   1.3645297e+00   5.7129351e-02   9.7069450e-01   4.2790817e-01   5.4085449e-01  -3.3444653e-01  -3.6079329e-01   2.8141470e+00  -3.6030994e+00  -3.3174545e-01   6.5537194e-01   4.6638614e-01   3.7480656e-03   5.4741120e-01   7.9819273e-01   1.5604854e-01   2.1617338e-02  -7.8122257e-02   6.3012766e-02
   5.9247875e-02  -1.4920807e-01   2.5082628e-01   3.3738337e-01  -1.4116934e-01   7.3994190e-01  -4.6681295e-01   3.6803527e-01  -5.4323858e-01   1.2290580e+00  -1.9802492e+00  -2.8648444e-01  -2.2869424e+00  -7.0751844e-01  -1.2932383e+00  -5.4736915e-02  -1.7460650e+00  -1.3260206e+00  -4.3448773e-02   1.6089347e-01   5.3790235e-01  -1.2641689e-01  -2.5781031e-01   5.4856867e-01   1.1340712e+00   3.5873463e+00   8.1327828e-01   1.5183241e+00  -1.6804755e-01   1.5968664e-01   4.1726486e-01   8.6457014e-01   2.9042408e-01   6.8045128e-01   2.0647979e+00  -6.1887147e-01   6.2779127e-01  -2.4147011e+00  -3.2045083e-01  -5.9894105e-01   2.6167653e+00   4.7088986e-01   1.8517261e+00  -8.9485610e-01   2.9715168e+00   1.0847556e+00   3.0226831e+00  -1.6782474e+00   2.4269698e+00   9.0603114e-01   2.0916084e+00   8.3446200e-01   2.0092964e+00   9.2537881e-01   1.8647854e+00   4.7966203e-02   4.8707029e-02   3.6935939e-01   4.5217755e-01   8.4374587e-01  -1.3647210e+00  -1.1508070e+00  -2.8401980e-02  -7.7725704e-01   2.4937527e+00  -2.2390966e+00   2.1987633e+00   2.3926254e+00   8.2349152e-02   3.5680472e-01  -1.0040523e+00   1.9414210e+00   5.5297911e-01   1.2690793e+00   1.0515620e+00   9.3728261e-01  -3.6226283e-01  -7.6600230e-02   2.5290500e+00  -4.1150460e+00  -3.6368850e-01   9.6214289e-01   2.9903758e-01   1.4107234e-01   6.3556367e-01   7.4264433e-01   1.5464910e-01  -1.8780312e-01  -9.1921125e-02   1.4656077e-02
   8.3723552e-02  -1.5136786e-01   1.4454240e-01   2.1275395e-01  -1.9077392e-01   7.9336442e-01  -5.4733482e-01   3.9202413e-01  -6.3049054e-01   1.2124973e+00  -2.2044076e+00  -3.6932195e-01  -2.5316668e+00  -7.2825088e-01  -1.6313979e+00  -1.7911601e-02  -2.0176120e+00  -1.2688296e+00  -5.0056458e-02   1.7647740e-01   4.6676870e-01  -2.4756349e-01  -5.9280335e-01   2.7054338e-01   9.4027666e-01   3.7650921e+00   6.7802136e-01   1.4746648e+00  -4.2993782e-01   4.2412218e-02   2.4696617e-01   7.6478872e-01   3.4090858e-01   6.1333825e-01   2.1560232e+00  -5.6730765e-01   4.8684281e-01  -2.1524193e+00  -6.1142472e-01  -5.0825078e-01   2.3570591e+00   5.5583935e-01   1.8598100e+00  -8.3633940e-01   3.1137107e+00   1.1861280e+00   3.2335299e+00  -1.4866039e+00   2.4931829e+00   1.0001523e+00   2.1368334e+00   7.6957130e-01   1.8925441e+00   8.9731616e-01   1.7170234e+00   3.9422945e-02   1.1387015e-01   4.1382625e-01   6.9340490e-01   9.9440592e-01  -1.2606706e+00  -1.0559049e+00  -2.4300464e-01  -5.7713702e-01   2.9485167e+00  -2.3497195e+00   2.5518999e+00   2.9131153e+00   1.8437747e-01   4.9496389e-01  -1.2956593e+00   2.1331338e+00   6.0873733e-01   1.0841596e+00   1.2443523e+00   8.8130489e-01  -8.1276172e-01  -1.6328458e-01   2.2462620e+00  -4.1136544e+00  -3.6453981e-01   1.1902665e+00   4.8119182e-01   1.2618698e-01   6.6905151e-01   7.4568389e-01   2.6707827e-01  -2.5551343e-01  -2.9864417e-02  -4.2376908e-02
   1.2289251e-01  -1.8373540e-01   1.4129143e-01   9.0142172e-02  -2.0073796e-01   7.0119235e-01  -4.6546507e-01   5.2812293e-01  -3.8384631e-01   9.1413437e-01  -2.2222769e+00  -4.2050950e-01  -2.4636407e+00  -7.9353611e-01  -1.5891220e+00  -1.8726778e-01  -2.5034422e+00  -1.2156093e+00  -1.9614453e-02   1.6964699e-01   6.4839520e-01  -5.3426906e-01  -5.6375639e-01   1.6368320e-01   1.1845634e+00   3.7855655e+00   6.7370013e-01   1.4326923e+00  -6.9517060e-01   1.6643782e-01   2.8364977e-01   5.0632307e-01   4.0421667e-01   4.4481319e-01   1.9657903e+00  -4.5348479e-01   2.4361588e-01  -2.0897053e+00  -7.4873948e-01  -6.6955664e-01   1.8285310e+00   7.4495659e-01   2.0290617e+00  -2.2524643e-01   2.9491805e+00   1.0198992e+00   3.0864688e+00  -1.2518289e+00   2.3897220e+00   8.3807677e-01   2.0148673e+00   3.7105311e-01   1.4212153e+00   5.7192961e-01   1.0940295e+00  -4.1337868e-01   9.0719004e-02   3.1394851e-01   5.9833122e-01   8.1332646e-01  -1.1666520e+00  -1.0819839e+00  -6.2783459e-01  -7.7518230e-01   3.3676501e+00  -2.3505389e+00   2.4761272e+00   3.1097834e+00   2.2753760e-01   5.6698881e-01  -1.0138847e+00   2.2687881e+00   5.8636845e-01   1.0688390e+00   1.5911647e+00   6.6788522e-01  -8.4104477e-01   1.0252001e-01   1.7386029e+00  -3.9864125e+00  -6.4305394e-01   1.0087686e+00   2.1492562e-01   2.1557891e-02   4.6943299e-01   3.5670303e-01   1.6779202e-01  -5.4926587e-01  -8.9518701e-02  -8.5416981e-02
   2.6640566e-01  -8.5449723e-02   1.6314988e-01   7.6563245e-02  -1.1745965e-01   7.2855700e-01  -3.4638903e-01   5.8896681e-01  -1.9218665e-01   6.2186657e-01  -2.4053835e+00  -5.9033558e-01  -2.5103656e+00  -9.3367360e-01  -1.5665458e+00  -3.4365852e-01  -2.7605909e+00  -1.4495418e+00   1.7938015e-01   3.3594179e-01   6.8634176e-01  -5.2033356e-01  -5.3348085e-01   3.1017010e-01   1.3676411e+00   4.2497305e+00   6.6844499e-01   1.3713520e+00  -8.0437296e-01   1.5988348e-01   2.7029409e-01   3.0224715e-01   5.3315149e-01   5.0738416e-01   1.7612743e+00  -3.6961322e-01  -1.5154471e-01  -2.1728198e+00  -8.4005689e-01  -9.7688777e-01   1.5494923e+00   8.0797447e-01   1.8997145e+00   9.1796752e-02   2.5305234e+00   6.8887345e-01   2.7057001e+00  -1.0539496e+00   2.0863132e+00   5.0883280e-01   1.8443641e+00  -6.1131286e-02   1.1447365e+00   2.8990207e-01   4.7420858e-01  -8.3876460e-01   2.4754838e-01   3.4757875e-01   5.6383265e-01   4.9829339e-01  -1.1050090e+00  -1.4545481e+00  -8.2737231e-01  -9.7624561e-01   3.6245962e+00  -2.2940030e+00   2.4084668e+00   3.2325818e+00   3.6866911e-01   7.9015141e-01  -8.0054175e-01   2.5615194e+00   7.3184639e-01   1.2003368e+00   2.1211921e+00   7.6335811e-01  -1.0898921e+00   1.7666520e-01   1.1081123e+00  -4.2610741e+00  -8.4674219e-01   8.5902790e-01  -1.4454302e-01   4.3952372e-02   5.5672536e-01   3.5609629e-01   1.1442920e-01  -6.6826668e-01  -7.6211631e-02  -1.0761005e-01
   3.4493188e-01  -1.2006594e-01   1.9899026e-01   4.9327802e-03  -4.7605072e-02   6.8973617e-01  -2.8549351e-01   6.8214899e-01   1.8877986e-02   5.5361345e-01  -2.5826641e+00  -7.6586736e-01  -2.4598910e+00  -9.2057019e-01  -1.5938080e+00  -3.5859670e-01  -3.2063337e+00  -1.5269037e+00   1.5127191e-01   3.0869176e-01   6.3621968e-01  -8.5399132e-01  -5.6711623e-01   1.5847758e-01   1.3228249e+00   4.0861574e+00   5.6150195e-01   1.2708374e+00  -1.2187702e+00  -1.2496608e-01   1.6593395e-01   1.5418328e-01   5.2126802e-01   3.0051803e-01   1.5167346e+00  -3.7936698e-01  -4.3787201e-01  -2.0290962e+00  -1.0585806e+00  -1.1284602e+00   1.1248814e+00   1.1046384e+00   1.9480117e+00   4.5818945e-01   2.4343757e+00   5.4802475e-01   2.5168486e+00  -8.4429591e-01   1.9697809e+00   5.2511729e-01   1.7819752e+00  -2.2416377e-01   8.9469068e-01   1.9288000e-01   1.8237142e-01  -1.0005094e+00   2.3120576e-01   3.2670951e-01   6.8911781e-01   4.8082860e-01  -8.8391818e-01  -1.4506838e+00  -1.1636701e+00  -1.1627612e+00   4.0649078e+00  -1.9191928e+00   2.4517532e+00   3.4348381e+00   3.9797126e-01   7.8257760e-01  -6.6149889e-01   2.7374808e+00   7.4583079e-01   1.0111506e+00   2.2812409e+00   6.5299484e-01  -1.1830191e+00   1.8842466e-01   6.9289940e-01  -4.0298755e+00  -1.0899521e+00   8.4622397e-01  -2.6885185e-01  -7.2719470e-02   4.9535714e-01   1.5002090e-01   2.4020833e-01  -7.2412353e-01  -2.8803982e-02  -1.2785446e-01
   4.6836533e-01  -1.6262324e-01   2.3752745e-01  -8.7116999e-03   8.6347578e-02   6.9318070e-01  -2.5596046e-01   7.2382086e-01   2.1933635e-01   6.0085196e-01  -2.7826662e+00  -8.7411547e-01  -2.3150020e+00  -8.3215242e-01  -1.4783827e+00  -2.8834515e-01  -3.3350564e+00  -1.4964930e+00   1.4950061e-01   2.8193736e-01   4.0489442e-01  -1.1604007e+00  -5.2914587e-01   1.4463488e-01   1.3411992e+00   4.0479433e+00   5.6506630e-01   1.1404847e+00  -1.4544782e+00  -3.6959546e-01   2.7535760e-02   4.4155209e-02   4.5606962e-01   1.0470939e-01   1.2631914e+00  -5.0682533e-01  -6.1158877e-01  -1.9146098e+00  -1.1840205e+00  -1.1613235e+00   5.3295275e-01   1.4030233e+00   1.8308069e+00   8.2821964e-01   2.2402827e+00   3.8875013e-01   2.1576538e+00  -5.6443969e-01   1.7672103e+00   5.4374136e-01   1.6086367e+00  -3.3226314e-01   6.0120382e-01   8.6053570e-02  -7.1632371e-02  -1.0946281e+00   2.7767210e-01   2.8400743e-01   6.8700548e-01   2.3518333e-01  -7.7786639e-01  -1.5518229e+00  -1.3700657e+00  -1.3452814e+00   4.2555614e+00  -1.2814015e+00   2.3994967e+00   3.4613120e+00   4.1758431e-01   7.1991438e-01  -5.1017662e-01   2.8663666e+00   8.7866835e-01   9.2809394e-01   2.4579661e+00   7.0157056e-01  -1.2336138e+00   1.3978528e-01   2.7599455e-01  -3.5871913e+00  -1.2439082e+00   8.7340234e-01  -2.9254897e-01   2.0943939e-04   4.9135127e-01   1.3398327e-01   4.8523764e-01  -5.1941890e-01   2.0140227e-02  -1.3643345e-01
   3.6189430e-01  -1.8535329e-01   1.0291467e-01  -1.8726631e-01   6.1976414e-02   6.8954380e-01  -3.4797686e-01   8.6168676e-01   2.4084882e-01   2.4110489e-01  -2.9214421e+00  -7.3559721e-01  -2.2401317e+00  -6.4744714e-01  -1.5133334e+00  -3.4475477e-01  -3.7848556e+00  -1.2979941e+00   1.4731884e-01   2.6745304e-01   6.1330086e-01  -1.1760000e+00  -5.2915668e-01  -1.3082126e-01   1.5990332e+00   3.6236388e+00   4.8621873e-01   9.1316725e-01  -1.8959851e+00  -2.5900757e-01   7.4744940e-02  -3.0221065e-01   4.6077906e-01  -2.3213897e-01   1.1160908e+00  -2.8959306e-01  -4.8403121e-01  -1.2451212e+00  -1.1249682e+00  -8.4357400e-01  -1.5317896e-01   1.0483370e+00   1.7803390e+00   1.4369332e+00   1.8170019e+00   1.2720702e-01   1.9950677e+00  -4.2426830e-02   1.4712115e+00   2.6928003e-01   1.2793902e+00  -5.9947339e-01  -9.1610781e-02  -4.5596213e-01  -7.1799506e-01  -1.4870539e+00   1.0730115e-01   2.2859919e-01   5.1800167e-01   2.6134596e-01  -8.5652357e-01  -1.0885214e+00  -1.7473857e+00  -1.4490001e+00   4.6043460e+00  -1.0240949e+00   2.1329837e+00   3.5471785e+00   5.1662222e-01   7.8114719e-01  -5.5928724e-01   2.2067336e+00   4.9191187e-01   6.1567385e-01   2.3476824e+00  -8.4856201e-02  -1.5600882e+00   1.3219097e-01  -4.1824245e-01  -2.7965389e+00  -1.4205671e+00   4.7077582e-01  -4.1040234e-01  -1.7228168e-01   1.0918169e-01  -1.6246088e-01   3.3685037e-01  -5.3245668e-01  -2.3707429e-02  -1.3635604e-01
   4.8762212e-01  -2.2628594e-01   1.1626121e-01  -1.0007721e-01   2.0732913e-01   6.5332957e-01  -3.5952737e-01   9.1711445e-01   2.0092371e-01   2.4540398e-01  -2.8883717e+00  -7.5440580e-01  -1.9168708e+00  -4.2154362e-01  -1.4456208e+00  -3.3882355e-01  -3.1312100e+00  -8.6258035e-01   6.2115978e-02   2.2009596e-01   4.5749638e-02  -1.4699366e+00  -5.7357775e-01  -5.3018551e-02   1.1395516e+00   3.2990806e+00   4.2615082e-01   6.6465658e-01  -1.6343653e+00  -5.0656851e-01  -3.1366874e-01  -3.2401346e-01   3.7144447e-01  -3.1470243e-01   7.3639440e-01  -8.7772398e-01  -9.3139827e-01  -1.1889813e+00  -1.4412622e+00  -8.3204758e-01  -6.8408500e-01   1.7337982e+00   1.2073924e+00   1.3081699e+00   1.4870757e+00  -3.5543378e-02   1.3289338e+00   4.9094023e-02   1.0858418e+00   4.0392780e-01   9.7481421e-01  -3.7597362e-01  -2.1970735e-01  -1.6249045e-01  -6.9596967e-01  -1.1147085e+00   2.5625073e-01   2.3832015e-01   4.4640991e-01  -1.1004499e-02  -8.5940225e-01  -1.4322576e+00  -1.4826015e+00  -1.3593749e+00   4.1798068e+00  -2.5032118e-01   1.9882705e+00   3.3187889e+00   4.4829729e-01   5.0239225e-01  -5.1578993e-01   2.5431494e+00   9.2348722e-01   5.8400518e-01   2.4152293e+00   4.4880042e-01  -1.2515742e+00  -1.6735770e-02  -5.3964890e-01  -1.9209013e+00  -1.3390279e+00   8.9702279e-01  -3.2059998e-01   6.8999613e-02   1.7800219e-01  -1.7844329e-02   4.1227779e-01  -2.9869405e-01   2.1875819e-02  -1.8033719e-01
   4.1599951e-01  -3.2291113e-01   1.6262865e-01  -1.0103315e-01   2.0939724e-01   4.9398759e-01  -3.6747915e-01   6.3245552e-01   3.8603495e-01   4.6006007e-01  -3.3189885e+00  -1.2259482e+00  -1.7005144e+00  -5.0029523e-01  -1.2162288e+00  -9.5991327e-03  -3.5877223e+00  -1.3986027e+00   3.7596698e-02   1.3940402e-01  -1.5927896e-01  -1.5802689e+00  -3.7826159e-01  -1.4005013e-01   1.2340347e+00   3.1553519e+00   3.4027792e-01   4.5956085e-01  -2.2099086e+00  -1.0802268e+00  -1.2547661e-01  -3.3227632e-01   6.6303715e-02  -6.6749583e-01   7.4883120e-01  -5.0057716e-01  -7.0177463e-01  -6.5457757e-01  -1.2110902e+00  -7.8780310e-01  -7.6107794e-01   1.3957745e+00   1.2282066e+00   2.2439898e+00   1.2455712e+00  -6.7950164e-02   9.1293832e-01   9.3675575e-01   7.1761380e-01   5.3242199e-01   7.9333373e-01  -4.9144745e-01  -5.1447691e-01  -7.5030418e-01  -9.6533790e-01  -1.3946651e+00   7.8626053e-02   5.1186378e-02   6.3408784e-01  -2.0357738e-01  -5.2428854e-01  -1.5241522e+00  -1.7493788e+00  -2.0585253e+00   4.4153094e+00   6.5979915e-01   1.9592939e+00   3.4042181e+00   5.0484458e-01   5.1885395e-01  -2.8468975e-02   2.3117052e+00   6.4505173e-01   5.9520488e-01   2.3048660e+00   3.1277309e-01  -1.0926551e+00   1.9141645e-01  -1.0228681e+00  -1.5612621e+00  -1.6418581e+00   2.9277052e-01  -4.0989816e-01   2.5564015e-02   1.2551175e-01   1.1285133e-02   1.1068515e+00   2.9017220e-01   1.4264627e-01  -1.8390523e-01
   3.3337459e-01  -3.2995963e-01   6.3198833e-02  -2.1857483e-01   2.6763756e-01   5.5064131e-01  -5.5152155e-01   8.1706862e-01   3.5296686e-01   5.3317226e-02  -3.4041905e+00  -9.0003220e-01  -1.4594793e+00  -1.4740046e-01  -1.1850221e+00  -1.7810401e-01  -3.7454513e+00  -9.0988042e-01  -2.1147520e-02   8.7014721e-02   7.0121773e-02  -1.5771329e+00  -2.3010888e-01  -3.2206880e-01   1.5113277e+00   2.4364650e+00   3.5140486e-01   2.3778512e-01  -2.4857999e+00  -1.0667531e+00  -2.5810873e-01  -7.5825906e-01   2.5334672e-03  -1.0706779e+00   6.1455029e-01  -7.0091269e-01  -5.7397554e-01   1.0563099e-02  -1.1544594e+00  -2.4527990e-01  -1.4972413e+00   1.2730808e+00   9.5325776e-01   2.4578197e+00   6.6206286e-01  -4.6971763e-01   5.3312732e-01   1.1876384e+00   3.1251885e-01   2.4375636e-01   2.8735348e-01  -5.1198293e-01  -1.1649092e+00  -8.9251722e-01  -1.5005256e+00  -1.4363476e+00  -1.0645829e-01   8.1214166e-02   2.3007086e-01  -2.7917051e-01  -8.6627517e-01  -1.0879849e+00  -2.0252151e+00  -2.0865061e+00   4.3921772e+00   1.0192384e+00   1.5111292e+00   3.1192467e+00   5.0070490e-01   4.3455298e-01  -1.1895031e-01   1.6791316e+00   1.6390085e-01   8.4129333e-02   1.8266913e+00  -3.2868610e-01  -1.1222306e+00  -6.6891368e-02  -1.5676231e+00  -4.1289141e-01  -1.7410923e+00   3.8898383e-02  -4.1204748e-01  -8.7127195e-02  -2.2460599e-01  -1.9666890e-01   8.3558668e-01   4.0814263e-01   1.1876403e-01  -9.7444008e-02
   2.3522979e-01  -4.6551477e-01   1.6461888e-01  -1.0477894e-01   1.9481475e-01   6.0024341e-01  -6.9444860e-01   5.5880126e-01   1.8728331e-01   1.8979227e-01  -4.0884121e+00  -1.4259389e+00  -1.3999375e+00  -1.9903240e-01  -1.2300688e+00   1.5460300e-01  -3.8122419e+00  -1.1458697e+00  -4.2774648e-02   5.2493869e-02  -1.3496424e-01  -1.3547695e+00  -2.8412086e-02  -1.9863880e-01   1.5691520e+00   2.4514578e+00   2.3597926e-01   9.0322825e-02  -2.9688306e+00  -1.8737348e+00  -1.8584840e-01  -6.8440553e-01  -3.0370177e-01  -1.4162409e+00   9.1553723e-01  -4.9734848e-01  -4.2036572e-01   5.6224429e-01  -1.1477535e+00   9.4311928e-02  -1.2555319e+00   6.7679968e-01   5.3615788e-01   2.6357941e+00   2.4715422e-01  -6.0255657e-01   2.1717035e-01   1.7955427e+00  -3.0380411e-02   1.6617875e-01   1.6570922e-01  -3.9878603e-01  -1.0954628e+00  -1.0472113e+00  -1.4754174e+00  -1.3282583e+00  -3.2521498e-01   2.7956200e-02   1.4824473e-01  -7.7449668e-01  -9.8640764e-01  -1.6084665e+00  -1.7546431e+00  -2.9315097e+00   4.5464231e+00   1.9909426e+00   1.5455752e+00   3.2012788e+00   5.2813698e-01   4.7865048e-01   2.1197655e-01   1.5801779e+00  -3.6425400e-01  -2.6917944e-01   1.3493131e+00  -3.1523959e-01  -1.1552910e+00  -2.6508522e-01  -1.7277960e+00   2.3909585e-01  -1.7646719e+00  -3.0817526e-01  -3.6614889e-01  -5.6658223e-02  -4.0029964e-02   1.6143729e-01   1.0653986e+00   9.1430503e-01   2.0985205e-01  -1.3861837e-01
   1.0321569e-01  -5.1300265e-01   3.1344129e-01  -1.8026494e-01   1.2936648e-01   3.9351182e-01  -6.7910407e-01   4.3495689e-01   4.7269371e-01  -2.1194468e-01  -4.4401218e+00  -1.8155139e+00  -1.0102223e+00  -3.7315123e-01  -1.0196574e+00  -1.0408180e-02  -4.7593812e+00  -1.5766623e+00  -1.0343453e-01  -3.6287803e-02   3.5300997e-01  -1.5023174e+00   4.9069903e-01  -2.9999676e-01   2.1686786e+00   1.7818165e+00   2.1312999e-01   1.7138740e-02  -3.7261140e+00  -2.5199619e+00   3.4096439e-02  -9.4184809e-01  -5.0103902e-01  -1.8738693e+00   9.6092851e-01  -4.3911828e-01  -4.3870473e-01   1.0656932e+00  -8.4904452e-01   1.0944551e-01  -1.1615983e+00   5.7273496e-01   7.1157117e-01   3.3999092e+00  -2.9045370e-01  -1.0622112e+00  -3.4173164e-01   2.2438266e+00  -5.2947062e-01  -9.1143830e-02  -2.0645537e-01  -5.6820117e-01  -1.4207284e+00  -1.1766049e+00  -2.0896492e+00  -1.6319365e+00  -7.4433130e-01  -3.9302859e-02  -2.2601933e-02  -1.0034611e+00  -8.5085566e-01  -1.6942469e+00  -2.3479706e+00  -3.9806958e+00   4.8735301e+00   2.4791609e+00   1.3015021e+00   2.9852713e+00   4.8870119e-01   5.8891785e-01   1.0715578e+00   1.5100519e+00  -1.1904228e+00  -6.2985752e-01   8.6791402e-01  -6.0665499e-01  -4.0685935e-01  -2.7724195e-01  -2.2461574e+00   6.1742714e-01  -2.3691084e+00  -1.1973550e+00  -8.6960563e-01  -4.5077275e-01  -2.1312493e-01  -2.6218686e-01   1.0010983e+00   8.4245430e-01   3.1011774e-01  -2.5192967e-02
   1.6626384e-01  -4.9367669e-01   3.7720520e-01  -1.2054147e-01   3.2887974e-01   3.3472639e-01  -7.7634917e-01   3.4840475e-01   6.3916596e-01  -5.8440267e-02  -4.5475893e+00  -1.6691549e+00  -6.1537973e-01  -1.2884812e-01  -7.0138320e-01   4.1000714e-02  -4.6763848e+00  -1.5027615e+00  -1.6477052e-01  -1.1978777e-01   2.4470973e-01  -1.6374148e+00   7.9332941e-01  -2.2303898e-01   2.2583875e+00   1.2965493e+00   3.0866816e-01  -1.5112927e-01  -3.8447053e+00  -2.8876288e+00  -1.8385064e-01  -1.0866762e+00  -8.0997719e-01  -2.0932900e+00   8.4778310e-01  -9.4906614e-01  -3.5439598e-01   1.2675190e+00  -6.7150034e-01   3.3010854e-01  -1.5182200e+00   7.8584243e-01   5.3034088e-01   3.4435159e+00  -5.9648868e-01  -1.3632431e+00  -9.0901588e-01   2.3492295e+00  -9.4157544e-01  -2.6170256e-03  -6.3271063e-01  -3.2718194e-01  -1.6054957e+00  -1.0008254e+00  -2.2151038e+00  -1.3788105e+00  -8.1614071e-01  -1.4457701e-02  -2.3245980e-01  -1.1666376e+00  -1.0142188e+00  -1.5983577e+00  -2.5229555e+00  -4.1549917e+00   4.5474119e+00   3.0691782e+00   9.3252068e-01   2.4283711e+00   3.9864611e-01   4.1760021e-01   1.3103311e+00   1.4186149e+00  -1.4194288e+00  -7.7947828e-01   4.1632495e-01  -4.9249051e-01   1.3306522e-01  -4.9381444e-01  -2.4045842e+00   1.1630042e+00  -2.4824446e+00  -1.3345030e+00  -7.7064723e-01  -3.6896516e-01  -2.1484164e-01  -1.4234623e-01   1.2539132e+00   1.3619727e+00   3.7041438e-01   1.2535603e-01
  -3.8637877e-02  -5.1495484e-01   3.4607580e-01  -1.3590260e-01   3.1940218e-01   1.1016958e-01  -8.3596375e-01   2.7075558e-01   6.3980589e-01  -6.4475952e-02  -4.3937020e+00  -1.5246492e+00  -3.5231818e-01   9.7746273e-03  -4.9167582e-01   8.4289290e-02  -4.8185369e+00  -1.4583477e+00  -2.2743283e-01  -2.0313233e-01   4.7889791e-01  -1.4550969e+00   9.9453578e-01  -3.2204596e-01   2.3357239e+00   5.0999677e-01   1.9830957e-01  -4.1479654e-01  -4.1083638e+00  -2.8617608e+00  -3.1774073e-02  -1.2186263e+00  -1.0924323e+00  -2.2682977e+00   8.9429883e-01  -7.6634887e-01  -3.3557010e-02   1.7662311e+00  -3.7567991e-01   5.5716199e-01  -1.6173076e+00   1.0703689e-01   4.9189890e-01   3.7614137e+00  -9.0365121e-01  -1.4797414e+00  -1.2068607e+00   2.6907990e+00  -1.3013694e+00  -4.9864138e-02  -9.2720476e-01  -3.5610753e-01  -1.9647142e+00  -1.5204185e+00  -2.5384830e+00  -1.5437673e+00  -1.1015347e+00  -1.4257470e-01  -4.2702994e-01  -9.7905119e-01  -1.1275675e+00  -1.1711175e+00  -2.5661393e+00  -4.2748972e+00   4.3957354e+00   3.1817373e+00   4.2256508e-01   2.0657012e+00   3.5910766e-01   2.7444403e-01   1.4936405e+00   6.3319244e-01  -2.0763336e+00  -9.6937352e-01  -2.3199580e-01  -1.2081864e+00   4.5584606e-01  -2.2795958e-01  -2.5815344e+00   1.6962708e+00  -2.5605578e+00  -1.8959385e+00  -8.1379673e-01  -5.7033998e-01  -5.9514302e-01  -3.7028895e-01   1.2396933e+00   1.6443732e+00   2.6493652e-01   1.9841691e-01
   8.9882936e-02  -3.7792164e-01   3.1733794e-01   1.4403994e-01   5.9987769e-01   1.6653968e-01  -8.8134507e-01   7.2323426e-02   4.1096050e-01   1.8562956e-02  -4.0971671e+00  -1.4033169e+00   5.5217398e-02   2.8815415e-01  -3.0541211e-01   1.1886671e-01  -3.2633540e+00  -1.1019263e+00  -1.8439397e-01  -1.3744581e-01  -2.7100820e-01  -1.1499151e+00   9.5465224e-01   1.0680867e-01   1.4718295e+00   5.5238328e-01   1.8032245e-01  -6.7204386e-01  -3.1725241e+00  -3.2441146e+00  -5.9733619e-01  -1.2531895e+00  -1.2782173e+00  -2.0746289e+00   8.7282551e-01  -1.6411143e+00  -3.8466921e-01   1.8176128e+00  -5.8826697e-01   8.5044474e-01  -1.4086326e+00   7.5936820e-01  -5.2858505e-01   2.9451119e+00  -1.4015858e+00  -1.5097987e+00  -2.0627851e+00   2.6958291e+00  -1.9021575e+00   2.0020024e-01  -1.5154269e+00   3.0212188e-01  -1.9445314e+00  -1.0106887e+00  -2.3640869e+00  -5.2999926e-01  -7.7885101e-01  -7.7645613e-02  -6.4425186e-01  -1.4650469e+00  -1.4327243e+00  -1.8497098e+00  -1.7893437e+00  -3.8424381e+00   2.9013153e+00   3.4944530e+00   2.4249646e-01   1.4663426e+00   2.6806163e-01  -9.3029985e-03   1.2715498e+00   1.0364584e+00  -1.5592692e+00  -7.5118713e-01  -4.6047837e-01  -4.1623774e-02   1.0326005e+00  -3.8451960e-01  -2.5162495e+00   2.2067780e+00  -2.0229920e+00  -1.3727560e+00  -4.3544966e-01  -8.0298152e-02  -2.9256141e-01   3.0754981e-01   1.4637451e+00   2.3272580e+00   3.8535736e-01   1.7328777e-01
  -1.4467629e-01  -4.4675430e-01   3.8912848e-01   1.0351089e-01   4.8664074e-01   3.9820314e-02  -9.8624760e-01  -3.5341049e-01   4.4987969e-01   2.3227537e-01  -4.5015145e+00  -1.8622941e+00   1.7911474e-01   8.4431488e-02  -2.4914107e-01   3.5288457e-01  -3.9843732e+00  -1.7451195e+00  -2.6328350e-01  -2.6346744e-01   3.2293977e-02  -9.7811604e-01   1.2115142e+00  -8.9039407e-02   1.7134005e+00   1.7651097e-01   8.1327787e-02  -6.9259025e-01  -3.9180829e+00  -4.0514964e+00  -3.3464821e-01  -1.2702177e+00  -1.6309563e+00  -2.4310209e+00   1.4513637e+00  -1.2220446e+00   1.7615961e-01   2.5304004e+00  -2.0252679e-01   1.1906599e+00  -6.7184814e-01   5.7408726e-02  -3.1791579e-01   3.3616395e+00  -1.4335032e+00  -1.3918977e+00  -2.0782400e+00   3.2373097e+00  -2.0578743e+00   3.4314550e-01  -1.5959978e+00   3.8069400e-01  -1.9245513e+00  -1.2423294e+00  -2.3993975e+00  -4.9180290e-01  -1.1986996e+00  -2.0131326e-01  -5.0904906e-01  -1.4606010e+00  -1.2588637e+00  -1.7444128e+00  -2.0997110e+00  -4.5877292e+00   3.1154130e+00   3.7517261e+00   3.5710263e-01   1.4780018e+00   2.4884662e-01   1.0876985e-01   1.7167372e+00   7.0375975e-01  -2.4445040e+00  -1.1211850e+00  -1.2504769e+00  -4.0418278e-01   1.3816111e+00  -3.3615457e-01  -2.6413814e+00   2.1624682e+00  -2.2219274e+00  -2.1112245e+00  -3.3894867e-01  -3.6995137e-01  -3.0108921e-01   2.7976390e-01   1.9310300e+00   2.7904052e+00   5.5715093e-01   2.6601701e-01
  -2.1443724e-01  -4.7771666e-01   3.9938217e-01   1.7458941e-01   5.1982309e-01  -1.2220976e-01  -9.9463276e-01  -4.5865095e-01   4.0193345e-01   2.4098698e-01  -4.1341825e+00  -1.6528549e+00   5.8254677e-01   2.3714681e-01  -9.1290168e-03   3.6021702e-01  -3.3884326e+00  -1.3453486e+00  -3.3744899e-01  -3.4924199e-01  -3.9837444e-02  -9.0713656e-01   1.3581859e+00   3.1974877e-02   1.5350037e+00  -2.5219609e-01   1.0302128e-01  -8.2955143e-01  -3.5766193e+00  -4.0390641e+00  -4.5309479e-01  -1.3566182e+00  -1.8265096e+00  -2.4954709e+00   1.5932760e+00  -1.5150547e+00   2.0586457e-01   2.6698656e+00  -1.6454853e-01   1.4535237e+00  -6.2632055e-01   1.2453019e-01  -5.6938227e-01   3.1607247e+00  -1.5847975e+00  -1.3664720e+00  -2.3974343e+00   3.2274862e+00  -2.2729784e+00   3.8827250e-01  -1.9194240e+00   6.0132916e-01  -2.0623323e+00  -1.1440014e+00  -2.4249393e+00  -1.3282547e-01  -1.2895173e+00  -2.9237810e-01  -8.4015558e-01  -1.7368292e+00  -1.4570273e+00  -1.8297721e+00  -1.7891960e+00  -4.5117899e+00   2.4547641e+00   3.7675821e+00   9.8052322e-02   1.0037990e+00   1.0910441e-01  -1.0777268e-01   1.8206943e+00   5.3627097e-01  -2.6346947e+00  -1.1637320e+00  -1.7388745e+00  -3.0976850e-01   1.9678434e+00  -2.3324570e-01  -2.4752993e+00   2.7277453e+00  -2.0104161e+00  -2.1135695e+00  -1.6105469e-01  -2.4876620e-01  -4.1318429e-01   2.4616610e-01   1.8086393e+00   2.9779760e+00   5.1344688e-01   2.5866587e-01
  -3.7413364e-01  -4.8673570e-01   4.3231379e-01   1.5555027e-01   4.5864505e-01  -2.9116181e-01  -9.6263753e-01  -5.4983630e-01   4.0018037e-01   3.1954194e-01  -3.8728031e+00  -1.5015928e+00   7.2254820e-01   2.5415132e-01   1.3590253e-01   3.7183558e-01  -3.5086065e+00  -1.3606914e+00  -3.8195279e-01  -4.1646546e-01   2.9418427e-01  -7.2714711e-01   1.4989647e+00  -6.5624693e-03   1.6502532e+00  -7.4252656e-01   4.0729193e-02  -8.9219070e-01  -3.7016634e+00  -3.9506672e+00  -2.9687786e-01  -1.3339215e+00  -1.9781247e+00  -2.4854641e+00   1.7868608e+00  -1.3682498e+00   5.2008614e-01   2.8270865e+00   1.2650155e-01   1.5843085e+00  -3.0231467e-01  -4.3971785e-01  -3.8801169e-01   3.0932256e+00  -1.5551496e+00  -1.3503969e+00  -2.3525124e+00   3.1399550e+00  -2.2772159e+00   3.4232060e-01  -1.9300549e+00   6.0670953e-01  -2.0458063e+00  -1.3327911e+00  -2.4271614e+00  -1.5724232e-01  -1.5366836e+00  -3.7273541e-01  -9.8110182e-01  -1.5632445e+00  -1.5184893e+00  -1.4776645e+00  -1.7706558e+00  -4.5315276e+00   2.4529678e+00   3.5027661e+00  -1.5293444e-01   6.9133853e-01   3.5694860e-02  -1.6248121e-01   1.9902185e+00   7.0044197e-02  -3.1742160e+00  -1.3081164e+00  -2.2920069e+00  -7.9767439e-01   2.2242313e+00  -7.4310272e-02  -2.3037120e+00   2.7347325e+00  -1.9642741e+00  -2.4339654e+00  -1.2380567e-01  -4.4384872e-01  -5.9719312e-01   5.0728939e-02   1.6230654e+00   3.0079801e+00   4.2796705e-01   3.2522511e-01
  -3.8506445e-01  -4.6293031e-01   4.5514992e-01   2.1080534e-01   4.3393232e-01  -4.2156935e-01  -8.9930158e-01  -7.4823900e-01   3.2693965e-01   3.2496323e-01  -3.5560513e+00  -1.4808872e+00   1.0175224e+00   2.4751437e-01   2.3856227e-01   3.7129006e-01  -2.9338204e+00  -1.2673219e+00  -4.3827739e-01  -4.5879463e-01   1.1064946e-01  -6.9824005e-01   1.5055549e+00   8.0820726e-02   1.2816616e+00  -8.6588581e-01   1.1887303e-02  -9.2145433e-01  -3.2745497e+00  -4.1333961e+00  -4.7016478e-01  -1.2815381e+00  -2.0561198e+00  -2.4063074e+00   1.9521779e+00  -1.7201678e+00   3.9560545e-01   2.8282347e+00   1.2983351e-01   1.6925747e+00   1.9087456e-01  -2.7857276e-02  -5.0619363e-01   2.7106377e+00  -1.4891722e+00  -1.2440509e+00  -2.5184966e+00   2.9971178e+00  -2.3557399e+00   4.6735417e-01  -2.0898617e+00   9.2609887e-01  -1.8569249e+00  -9.0559234e-01  -2.1973017e+00   3.8712734e-01  -1.5287853e+00  -3.7056836e-01  -1.0207223e+00  -1.7719847e+00  -1.4528057e+00  -1.7103081e+00  -1.5190591e+00  -4.4133740e+00   1.8643564e+00   3.3390669e+00  -4.1302121e-02   3.9199082e-01  -7.5822107e-02  -2.2811730e-01   2.0844325e+00   3.5329766e-01  -3.0775760e+00  -1.1987085e+00  -2.5272240e+00  -2.0461675e-01   2.7741662e+00  -1.1088348e-01  -2.0079107e+00   2.7778469e+00  -1.7270886e+00  -2.2507536e+00   4.8748284e-02  -3.1701467e-01  -4.5617631e-01   1.2902088e-01   1.5802022e+00   3.0510322e+00   5.2343858e-01   2.9209427e-01
  -5.2299794e-01  -4.3340816e-01   3.9618182e-01   1.5668159e-01   3.6285660e-01  -4.4318935e-01  -9.7260443e-01  -9.8946851e-01   2.2330566e-01   4.7806439e-01  -3.5835547e+00  -1.5395347e+00   1.0335954e+00   2.4080319e-01   1.4404451e-01   5.3964961e-01  -3.0260639e+00  -1.6055967e+00  -4.7496294e-01  -4.9989215e-01   2.4269224e-01  -3.8635031e-01   1.4408471e+00  -3.3398842e-03   9.8872118e-01  -9.0647791e-01  -1.1880867e-01  -8.9625936e-01  -3.4540308e+00  -4.4672222e+00  -5.2858465e-01  -1.3810829e+00  -2.1985481e+00  -2.5301908e+00   2.2836674e+00  -1.4812895e+00   7.2231956e-01   3.1842960e+00   1.4036214e-01   1.9601233e+00   1.0676780e+00  -5.1906572e-01  -3.1050542e-01   2.5285823e+00  -1.2295948e+00  -1.0352717e+00  -2.1307104e+00   3.0796471e+00  -2.1802809e+00   6.7730614e-01  -1.9530773e+00   1.1144012e+00  -1.6731595e+00  -9.0535641e-01  -1.9275904e+00   6.4965780e-01  -1.6621265e+00  -3.8396986e-01  -8.3582645e-01  -1.6591004e+00  -1.3695557e+00  -1.5922893e+00  -1.4868585e+00  -4.5022962e+00   1.9658712e+00   3.0386064e+00   1.5427066e-01   4.2079612e-01  -7.0657838e-02  -1.3173460e-01   2.0013961e+00   1.7337476e-01  -3.3436904e+00  -1.3699403e+00  -2.8861752e+00  -3.7123910e-01   2.6974004e+00  -2.4671540e-02  -1.8174744e+00   2.4349804e+00  -1.5156281e+00  -2.3645194e+00   2.5473306e-01  -4.5417012e-01  -3.5637500e-01   2.5951204e-01   1.7589913e+00   3.1707527e+00   6.0224451e-01   2.8294010e-01
  -5.9946261e-01  -4.8216855e-01   3.1730109e-01   2.8420103e-01   2.6635157e-01  -5.6090644e-01  -8.4885081e-01  -1.0459147e+00  -1.5157487e-01   7.4590253e-01  -2.6926278e+00  -1.3239750e+00   1.2204403e+00   3.2927991e-01   1.7876925e-01   6.4913781e-01  -1.6236947e+00  -1.0354491e+00  -5.2936731e-01  -5.3364319e-01  -2.2015339e-01  -1.1294134e-01   1.1306300e+00   1.4984992e-01   1.2358122e-01  -9.9228507e-01  -2.7786135e-01  -1.0494088e+00  -2.4650305e+00  -3.9112378e+00  -5.7158206e-01  -1.0232534e+00  -2.1905895e+00  -2.1713328e+00   2.1295207e+00  -1.4482165e+00   6.5488952e-01   3.0960806e+00  -1.6102521e-01   2.0513313e+00   1.3788705e+00  -6.1793017e-01  -7.1236092e-01   1.8900823e+00  -1.0611854e+00  -6.0996067e-01  -2.0809616e+00   2.8182308e+00  -2.0765836e+00   8.8907363e-01  -1.8720788e+00   1.2882427e+00  -1.4462103e+00  -9.3378989e-01  -1.4507633e+00   1.0848569e+00  -1.4847208e+00  -5.2467375e-01  -8.2587847e-01  -1.6201827e+00  -1.2764424e+00  -1.7055464e+00  -4.6450158e-01  -3.6829725e+00   9.3483256e-01   2.6432060e+00  -4.7899385e-02   5.8916576e-02  -1.7951307e-01  -4.8468678e-01   1.6750002e+00   6.7920140e-02  -2.7588871e+00  -9.5856067e-01  -2.8895661e+00  -1.3487643e-02   2.7014768e+00   4.5857017e-01  -1.2095850e+00   2.8132318e+00  -8.3669761e-01  -1.8250149e+00   5.5013527e-01  -1.9225602e-01  -4.3192135e-01   3.1613204e-01   1.5529485e+00   3.2165272e+00   4.5110045e-01   9.0775386e-02
  -3.7332464e-01  -3.4534326e-01   5.1626605e-01   2.9920790e-01   4.1886894e-01  -4.9228766e-01  -3.7764996e-01  -1.0105775e+00   2.3792278e-01   6.0884792e-01  -2.2943593e+00  -1.3076283e+00   1.3647835e+00   1.3133015e-01   4.8172428e-01   5.0338257e-01  -1.6950481e+00  -1.5220429e+00  -3.5709781e-01  -3.9950952e-01  -8.8184594e-02  -1.6316230e-01   1.2894515e+00   4.5119095e-01   2.6776244e-01  -5.9266757e-01  -1.7822903e-01  -8.5499710e-01  -2.2356595e+00  -3.9993664e+00  -5.5095855e-01  -8.9440550e-01  -1.8809294e+00  -1.8659550e+00   2.0398981e+00  -1.6856884e+00   3.8673466e-01   2.4502170e+00   1.2985819e-02   1.7262006e+00   1.8643273e+00  -8.4205341e-02  -3.4855336e-01   1.5933852e+00  -9.9301392e-01  -8.2627748e-01  -2.0970358e+00   2.2626197e+00  -1.9504374e+00   5.9052959e-01  -1.8367791e+00   1.2653919e+00  -1.2324859e+00  -5.2505509e-01  -1.4244787e+00   1.2603649e+00  -1.3590380e+00  -4.3835157e-01  -8.6785061e-01  -1.8852437e+00  -9.7604551e-01  -1.8328499e+00  -6.4389725e-01  -3.6937618e+00   1.0149633e+00   2.1871021e+00   1.6772320e-01  -1.8572174e-01  -2.0257243e-01  -2.9204947e-01   1.9004426e+00   5.4281483e-01  -2.5078019e+00  -7.3860131e-01  -2.5538056e+00   5.0788175e-01   2.8386282e+00   2.0601958e-01  -1.1902320e+00   1.9904971e+00  -8.7523863e-01  -1.7947569e+00   1.9673841e-01  -3.1105895e-01  -2.0654416e-01   1.7495827e-01   1.1679572e+00   2.7048461e+00   5.7750107e-01   8.9122819e-02
  -4.7336544e-01  -3.0052017e-01   4.6325340e-01   1.4879433e-01   9.8795227e-02  -6.7965443e-01  -3.6018653e-01  -9.6032246e-01   1.2208217e-01   4.7170810e-01  -2.0187910e+00  -1.1190065e+00   1.2361471e+00  -7.9265668e-03   2.9968196e-01   3.1869110e-01  -2.0029491e+00  -1.6111506e+00  -3.7811755e-01  -3.8411946e-01   4.3263218e-01   2.4200869e-02   1.2348708e+00   3.0490525e-01   3.5784881e-01  -7.0323834e-01  -2.7697972e-01  -7.5184484e-01  -2.2499027e+00  -3.3758241e+00  -3.3204875e-01  -8.6403591e-01  -1.7689211e+00  -1.6916446e+00   1.8227221e+00  -1.1940747e+00   4.6874803e-01   2.3535784e+00   7.3260567e-02   1.4565298e+00   2.3160366e+00  -6.3640753e-01   2.2305532e-01   1.4428882e+00  -6.5520964e-01  -9.0451950e-01  -1.5367794e+00   1.7733829e+00  -1.5910809e+00   3.3962209e-01  -1.3979742e+00   8.2865221e-01  -8.3970737e-01  -6.0074267e-01  -1.2455755e+00   7.7226151e-01  -1.4508386e+00  -3.1958910e-01  -6.3962259e-01  -1.3961680e+00  -7.1790307e-01  -1.4190775e+00  -7.2444754e-01  -3.4825054e+00   1.4312575e+00   1.3807615e+00   1.5452714e-03  -3.3476674e-01  -1.7748981e-01  -1.1609073e-01   1.9676096e+00   2.9171451e-01  -2.5738529e+00  -6.4554628e-01  -2.4236701e+00  -7.6079431e-03   2.4671728e+00   4.4285309e-01  -8.0530020e-01   1.3778000e+00  -8.7026906e-01  -1.8806866e+00  -6.8224847e-02  -5.4612183e-01  -2.4375660e-01  -1.5146428e-01   7.4853644e-01   2.1538373e+00   4.3761378e-01   1.0893631e-01
  -5.3519904e-01  -2.3681944e-01   2.7277394e-01   5.8057221e-03  -1.5024807e-02  -5.9577356e-01  -3.5127139e-01  -8.9567907e-01  -4.4533674e-02   4.0642108e-01  -1.5541508e+00  -7.5813398e-01   1.2365676e+00   1.6062372e-01   2.3712066e-01   2.8329440e-01  -1.6411723e+00  -1.4888468e+00  -4.1002571e-01  -4.1637032e-01   4.2164898e-01   1.3774579e-01   9.3413005e-01   1.6881863e-01   1.1645285e-03  -6.4193415e-01  -3.2755324e-01  -7.1787720e-01  -1.8655860e+00  -2.8695485e+00  -4.4928441e-01  -8.4227909e-01  -1.6173116e+00  -1.6191840e+00   1.4279695e+00  -1.0948932e+00   6.8737442e-01   2.4599506e+00   1.0313981e-02   1.6671070e+00   2.5705485e+00  -6.8766693e-01   5.5534669e-01   1.3120753e+00  -3.0100686e-01  -7.8156715e-01  -9.9183625e-01   1.5409963e+00  -1.2008928e+00   5.3146862e-01  -1.1516244e+00   9.8135948e-01  -7.7403528e-01  -5.8813724e-01  -9.5741260e-01   8.9607636e-01  -1.3289856e+00  -3.3388021e-01  -4.6778054e-01  -1.0354548e+00  -5.8246331e-01  -9.3142351e-01  -6.6608518e-01  -2.8839204e+00   1.3570245e+00   8.3040529e-01  -6.2336845e-02  -4.4422940e-01  -1.5135619e-01  -1.3208406e-01   1.6240344e+00   1.6498888e-01  -2.0479574e+00  -3.3478725e-01  -2.1043337e+00   2.6003258e-02   2.1623032e+00   7.1041075e-01  -6.0328145e-01   1.2655418e+00  -5.7197888e-01  -1.6345774e+00   8.2829543e-03  -6.0249271e-01  -3.3856029e-01  -1.9640307e-01   5.8091775e-01   1.8412016e+00   3.6763057e-01   5.0533020e-02
  -4.7099024e-01  -1.7283653e-01   2.4995453e-01  -2.1543765e-02  -1.6724481e-01  -6.4338560e-01   1.1970463e-03  -5.9257292e-01  -1.1684511e-01   2.3798695e-01  -6.1212555e-01  -3.7216595e-01   1.2032786e+00   8.5716178e-02   3.2297394e-01   3.5856194e-02  -1.0956558e+00  -1.2572387e+00  -3.0906847e-01  -3.0512739e-01   5.1139344e-01   2.7796424e-01   7.6001482e-01   3.0827540e-01  -1.3615755e-01  -5.2590731e-01  -3.7960847e-01  -7.0557553e-01  -1.1328552e+00  -1.7073259e+00  -1.9187978e-01  -4.6988638e-01  -1.2256229e+00  -1.0730971e+00   6.6236061e-01  -7.8709185e-01   4.7851976e-01   1.8985086e+00  -4.3364483e-02   1.2541852e+00   2.4128621e+00  -8.3443000e-01   8.0714793e-01   1.0358287e+00  -1.9884715e-01  -9.1099335e-01  -7.5092337e-01   8.4344819e-01  -9.4507786e-01   1.5498853e-01  -8.3900472e-01   5.5946392e-01  -5.7197601e-01  -7.8133926e-01  -8.5872364e-01   4.9134415e-01  -1.0954094e+00  -3.0827440e-01  -4.1368120e-01  -6.6220536e-01  -2.6574084e-01  -5.8198193e-01  -2.9251975e-01  -2.0642175e+00   1.1316085e+00   1.9679293e-02  -5.0085223e-01  -8.3250481e-01  -1.3561391e-01  -1.9629055e-01   1.4793804e+00   6.5360212e-03  -1.3590298e+00   2.6269644e-01  -1.4360259e+00  -3.2203365e-02   1.6942588e+00   1.1147089e+00  -3.0167167e-01   1.0080017e+00  -3.8107095e-01  -1.4027128e+00  -4.4455963e-01  -6.7728663e-01  -5.3938991e-01  -5.9510404e-01  -1.6693251e-01   1.0997210e+00   1.1551681e-01  -5.2360330e-02
  -2.7689956e-01  -1.1588451e-01   2.7469218e-01  -1.1806929e-01  -1.6214134e-01  -5.5844241e-01   3.1814045e-01  -4.7963102e-01   4.9931019e-02   1.7077185e-01  -2.1898828e-01  -1.8134651e-01   1.1731940e+00   6.1824966e-02   3.9491863e-01   2.9901065e-02  -9.7484437e-01  -1.3211588e+00  -2.4370601e-01  -2.4069538e-01   4.6386683e-01   1.1139485e-01   6.2148724e-01   3.3309327e-01  -1.6508365e-01  -1.1981650e-01  -2.8882812e-01  -5.3512364e-01  -8.3516892e-01  -1.4171557e+00  -2.3499041e-01  -3.2917393e-01  -8.2300296e-01  -7.8218989e-01   4.4203140e-01  -8.5494634e-01   4.0128312e-01   1.4509927e+00   4.0865231e-02   1.0654974e+00   2.5361306e+00  -2.3788540e-01   1.2061078e+00   8.7829270e-01   1.4189766e-01  -8.9381596e-01  -3.8718732e-01   4.1560104e-01  -5.6205129e-01   4.7086038e-02  -5.7665072e-01   5.4825499e-01  -3.7916740e-01  -4.7799405e-01  -5.6264888e-01   5.5431164e-01  -9.0120346e-01  -2.2967769e-01  -2.4672179e-01  -6.2647022e-01   1.2258895e-01  -3.4377175e-01  -4.4179583e-01  -1.7219591e+00   1.4029109e+00  -2.9488353e-01  -1.1547153e-01  -7.1853415e-01  -1.0141851e-01  -4.5503269e-02   1.3230899e+00   2.0515971e-01  -7.6660235e-01   4.8940476e-01  -8.1106103e-01   2.6150058e-01   1.3814466e+00   8.2035301e-01  -1.9008883e-01   5.5458937e-01  -3.0410279e-01  -1.0841773e+00  -5.3286781e-01  -6.7862043e-01  -3.6130049e-01  -6.9335551e-01  -4.0150958e-01   5.4363250e-01   1.7509433e-01  -1.2564629e-01
  -1.1907329e-01  -2.4177322e-02   1.8568377e-01  -1.8148704e-01  -2.0967772e-01  -3.9062332e-01   2.9204002e-01  -4.0323700e-01  -9.1860638e-02   4.3052573e-01  -1.1800660e-01   4.9991087e-03   9.3841887e-01   9.1916785e-02   1.6994173e-01   5.4013605e-02  -7.0426508e-01  -1.3775867e+00  -1.9783248e-01  -1.6036078e-01   4.0045466e-01   2.3628656e-01   3.7784857e-01   3.6555874e-01  -4.4223825e-01   3.2941198e-01  -2.5093232e-01  -3.8254933e-01  -5.7445747e-01  -1.0180086e+00  -4.1443829e-01  -2.3054521e-01  -6.0088616e-01  -5.0261239e-01   2.5931402e-02  -6.9466687e-01   4.5508414e-01   1.0888932e+00  -1.7032835e-01   8.3452032e-01   2.8184909e+00  -3.5108607e-01   1.3725726e+00   3.4135074e-01   5.0708661e-01  -9.0948467e-01   1.1829308e-01  -1.8850690e-01  -1.4275981e-01   1.3075033e-01  -3.9606428e-02   4.0469288e-01   1.8606871e-01  -2.0884167e-01   1.8271001e-02   4.5844204e-01  -5.7261639e-01  -2.9666655e-02   1.7719896e-01  -2.3412844e-01   3.8058639e-01  -1.7005009e-01  -3.0291674e-01  -1.2227550e+00   1.6557341e+00  -5.7631754e-01  -4.7492070e-02  -7.4412532e-01  -4.2216171e-03   4.5379166e-02   9.7575329e-01   3.8245229e-01   8.0276086e-03   6.8137544e-01  -1.5824006e-01   3.6350223e-01   6.5735575e-01   7.1207560e-01   1.7785067e-01  -1.6006426e-01  -1.1922357e-01  -5.4021184e-01  -5.3580652e-01  -6.0283732e-01   2.3779929e-03  -4.0771742e-01  -3.8403533e-01   2.9709642e-01   1.4722619e-01  -1.1399319e-01
  -1.7424103e-01  -2.6103306e-02   9.1096734e-02  -3.3007848e-01  -4.1635456e-01  -3.7919386e-01   4.3967108e-01  -2.6018855e-01  -1.4663192e-01   1.2967813e-01   2.2638105e-01   1.1785457e-01   7.7793678e-01   6.5042132e-03   1.1861090e-01  -5.4184560e-02  -7.7192028e-01  -1.3740026e+00  -1.5076134e-01  -1.3125895e-01   6.8906786e-01   3.5678320e-01   2.4811148e-01   2.9520567e-01  -3.0616449e-01   5.3112784e-01  -2.4860061e-01  -2.6588137e-01  -4.7095879e-01  -3.6662207e-01  -1.8774226e-01  -2.1091800e-01  -2.5501002e-01  -3.2123094e-01  -2.4116610e-01  -9.4728596e-02   6.6990955e-01   9.7762874e-01  -2.9778468e-02   6.9170142e-01   2.9816705e+00  -6.6997635e-01   1.7630430e+00   6.3438316e-01   6.4512661e-01  -8.6580375e-01   5.5942788e-01  -3.2095506e-01   2.2527763e-01  -3.4502937e-02   3.8980881e-01   8.4862096e-02   1.8255512e-01  -5.8735156e-01   7.4475530e-02  -5.5125997e-02  -5.2728025e-01  -1.0616314e-01   2.8302583e-01   4.6437415e-03   6.2399201e-01   1.3235682e-01  -3.4585590e-01  -1.0701314e+00   2.1071819e+00  -9.4358955e-01  -2.3551308e-02  -5.0186976e-01   8.9274550e-02   1.6494888e-01   9.5118800e-01   9.5469740e-02   3.4521551e-01   8.5801837e-01   4.3202444e-01  -5.8370115e-02   2.0616760e-01   1.0098572e+00   1.7445662e-01  -4.5511750e-01  -1.2572548e-01  -6.3843829e-01  -8.2750397e-01  -8.1337639e-01  -1.1646014e-01  -6.6050714e-01  -6.9761735e-01  -3.5675485e-01  -5.4656165e-03  -1.9912499e-01
   5.9907055e-02   2.5487525e-02   1.2206583e-01  -4.8120912e-01  -5.2520850e-01  -5.1579717e-01   7.8173922e-01  -1.1284886e-01   5.7942770e-02   1.1293736e-01   5.6528559e-01   3.1681875e-01   6.5575251e-01  -1.7741452e-01   1.8043632e-01  -8.8816485e-02  -9.7997917e-01  -1.5829640e+00  -9.7756245e-02  -2.8746102e-02   6.9915719e-01  -6.3684498e-03   1.7394894e-01   2.0448475e-01  -1.2707380e-01   7.4767499e-01  -1.3304805e-01  -9.6171458e-02  -2.7584770e-01   2.9238690e-01  -8.2583989e-02   5.4063126e-02   2.0686028e-01   1.3331775e-01  -4.9643139e-01   7.3730460e-02   5.1299721e-01   1.3760640e-01   2.7634132e-01   3.0505058e-02   2.7662999e+00  -2.3209111e-01   2.3609263e+00   6.3051394e-01   1.0636172e+00  -1.0114385e+00   7.6569617e-01  -9.1564927e-01   5.5544672e-01  -3.5947988e-01   8.4011442e-01  -2.9680208e-01   5.8438368e-01  -3.7434440e-01   4.0490092e-01  -5.1091125e-01  -2.7699781e-01   9.4457953e-02   7.2010805e-01   4.1626529e-01   1.3432764e+00   5.5871508e-01  -7.5035545e-01  -6.4423531e-01   2.8477174e+00  -1.1494058e+00   4.4231767e-01  -3.2129815e-01   1.7154920e-01   4.0908768e-01   9.1534744e-01   2.4755855e-01   9.4461831e-01   1.1432282e+00   1.2815070e+00   2.5444917e-02  -1.0000720e-01   5.6400459e-01   4.1529640e-01  -1.2762922e+00  -4.1461380e-01  -3.6162029e-01  -1.1739894e+00  -8.2591640e-01   1.0918807e-01  -8.6479984e-01  -8.8296258e-01  -1.0489394e+00   7.1905943e-02  -1.8742833e-01
   1.1243783e-01   1.2854351e-01  -1.7667244e-01  -6.4552132e-01  -5.5120470e-01  -3.7206048e-01   4.9636758e-01   5.2196833e-02  -2.3317417e-01   7.6373484e-03   6.8351972e-01   9.1358630e-01   3.9705114e-01   1.1982189e-01  -1.8261002e-01  -1.6894535e-01  -5.8861161e-01  -9.1658513e-01  -6.7152390e-02   4.2242702e-02   9.3289321e-01   3.2733182e-01  -1.1024806e-01   5.5801369e-02  -2.1232009e-01   8.6765478e-01  -5.4963756e-03  -6.5879351e-02  -6.5983601e-02   9.7046141e-01  -3.8394649e-01  -3.8600776e-01   4.7633336e-01   3.5392996e-01  -5.1383429e-01   1.9038441e-01   8.3064207e-01   2.6605160e-01   1.8390966e-01   1.9081565e-01   2.5461480e+00  -4.8933232e-01   2.1403657e+00   2.0839446e-01   1.0723853e+00  -9.6604001e-01   1.1967880e+00  -1.1808617e+00   7.2793309e-01  -3.9040852e-01   9.9746099e-01  -4.9531033e-01   5.1146138e-01  -3.9538365e-01   5.4600999e-01  -7.4864701e-01  -6.2507078e-02   2.6055666e-01   7.4326482e-01   7.8918027e-01   1.0924034e+00   1.0753718e+00  -6.9580008e-01  -2.0022313e-02   2.9480964e+00  -1.5035689e+00   4.1487004e-01  -1.1675945e-01   3.2085599e-01   5.1005228e-01   2.4654804e-01  -3.4256760e-01   1.3214030e+00   8.5232839e-01   1.6815418e+00  -6.7331061e-01  -9.0428856e-01   2.7815330e-01   4.0446470e-01  -1.3757908e+00  -1.3146643e-01   3.8219508e-02  -8.9353896e-01  -7.1791877e-01   2.2565455e-01  -6.2042718e-01  -9.9083634e-01  -1.3053249e+00  -9.6529054e-02  -1.6100222e-01
   2.6048333e-01   1.5514082e-01  -2.4667399e-01  -5.4205594e-01  -4.7250256e-01  -2.8471572e-01   6.2444894e-01  -3.2659055e-02  -3.5856993e-01   1.5582767e-01   1.0758599e+00   7.9929389e-01   3.8098648e-01   1.6996997e-02  -1.1821575e-01  -9.7734280e-02   4.4223054e-01  -7.3130790e-01   2.6168208e-02   1.1529627e-01   4.2185000e-01   3.6870785e-01  -3.2701608e-01   2.6947530e-01  -6.4482694e-01   1.3814070e+00   1.1447026e-01  -3.4370597e-02   6.7880180e-01   1.2380524e+00  -5.2878789e-01  -2.3748812e-01   7.4052423e-01   7.8630820e-01  -6.0369274e-01   3.0440625e-01   7.6625875e-01  -1.5032219e-01   1.3830079e-01  -8.4600415e-02   2.6330467e+00  -9.8703346e-02   1.6464210e+00   2.1830647e-02   1.0012449e+00  -6.7288710e-01   9.0958120e-01  -1.2719451e+00   7.2321925e-01  -1.3576995e-01   1.1657471e+00  -4.6424546e-01   6.6209416e-01  -3.7869257e-01   8.3054602e-01  -6.6186381e-01   3.9144345e-01   1.5645776e-01   9.3318106e-01   6.7580846e-01   1.3245972e+00   6.1666611e-01  -2.0324599e-01   3.9364326e-01   2.3574530e+00  -1.2764433e+00   6.0909940e-01   3.3470477e-02   3.8127149e-01   3.8630318e-01   8.7817954e-02   2.4806200e-02   2.3648266e+00   1.2643630e+00   2.4462569e+00  -5.2932333e-02  -8.3438148e-01   4.6629695e-01   4.5356429e-01  -1.6583110e+00   5.7461944e-02   4.9881569e-01  -8.1005406e-01  -4.2254927e-01   5.1109937e-01  -2.4116504e-01  -6.8634046e-01  -1.3326974e+00  -9.3413663e-02  -2.5961790e-01
   3.0147808e-01   2.3320723e-01  -3.8966759e-01  -6.7376659e-01  -5.3382995e-01  -3.0303452e-01   7.1321782e-01   1.0212683e-01  -3.5656725e-01  -2.4032377e-01   1.3710352e+00   1.0403610e+00   2.4557156e-01  -2.8810711e-02  -1.4006419e-01  -2.3328978e-01   4.6202115e-01  -5.8582508e-01   1.0639600e-01   2.0512933e-01   5.8744697e-01   3.8962580e-01  -4.3831216e-01   1.3391870e-01  -4.8360336e-01   1.3985083e+00   1.8938348e-01  -2.2929386e-02   8.2706928e-01   1.7825269e+00  -4.8502584e-01  -3.5791427e-01   1.0881286e+00   1.0636539e+00  -6.4608993e-01   5.7595605e-01   8.1267684e-01  -3.0200779e-01   4.2323436e-01  -2.6706234e-01   2.1934125e+00  -8.8929061e-03   1.7172945e+00   2.2988999e-01   8.6725829e-01  -7.7551112e-01   8.9335388e-01  -1.3140467e+00   6.7750506e-01  -3.8148875e-01   1.1772298e+00  -6.7767749e-01   4.3198323e-01  -5.8028716e-01   5.9057330e-01  -1.0727239e+00   5.3635217e-01   1.9543248e-01   9.8730255e-01   9.8603362e-01   1.4768663e+00   1.0242203e+00  -4.9237964e-01   7.3266069e-01   2.5302637e+00  -1.4806554e+00   7.2486086e-01   3.2501359e-01   5.1040704e-01   5.4639156e-01  -1.0856251e-01  -2.6485388e-01   2.5934255e+00   1.2899393e+00   2.9317937e+00  -3.5736567e-01  -9.6493477e-01   3.4185180e-01   1.8044455e-01  -1.8517984e+00  -1.3868250e-01   3.9944810e-01  -1.0336349e+00  -5.3753944e-01   4.1484610e-01  -3.8773691e-01  -8.8995600e-01  -1.8905504e+00  -1.5563472e-01  -2.6570401e-01
   3.4352746e-01   2.0510336e-01  -5.8117454e-01  -5.9911098e-01  -5.0697212e-01  -2.9179020e-01   6.9923453e-01  -6.8597323e-02  -6.6622151e-01   1.8782083e-01   1.7732265e+00   1.0352583e+00   2.0547585e-01   1.9821333e-02  -1.7832743e-01   1.0877277e-01   1.6491300e+00  -2.8135229e-01   8.4583945e-02   2.0812460e-01  -2.1363513e-01   4.2637621e-01  -8.4927888e-01   7.3014953e-02  -1.2845414e+00   1.5672293e+00   1.7899905e-01  -1.4317239e-01   1.5730975e+00   2.0310946e+00  -7.0301822e-01  -9.6957109e-02   1.2057340e+00   1.4445606e+00  -5.0034589e-01   7.1014635e-01   9.2630529e-01  -4.4064226e-01   3.8181284e-01  -3.0703398e-01   2.0808139e+00   2.2761150e-01   1.0752604e+00  -2.0072422e-02   9.2337007e-01  -2.7399300e-01   6.3092772e-01  -1.1335159e+00   5.8156972e-01   9.7155221e-02   1.2612920e+00  -3.8861209e-01   5.4798190e-01  -6.4364755e-01   1.0496638e+00  -7.7522236e-01   9.6718850e-01   8.1816226e-02   1.3985158e+00   1.2560903e+00   1.8084894e+00   9.7028528e-01   6.1155365e-02   1.4867182e+00   1.8657049e+00  -1.0604762e+00   1.0963565e+00   6.3893335e-01   5.7557034e-01   3.3886408e-01  -5.9178798e-01  -1.7742812e-01   3.5092231e+00   1.6045578e+00   3.3848357e+00   2.1588430e-01  -9.2009895e-01   3.6756749e-01   3.7988015e-01  -1.7860052e+00   1.3403054e-01   9.6680863e-01  -5.8489863e-01  -1.5316995e-01   6.3072026e-01   1.3040090e-01  -2.8053887e-01  -1.5823126e+00  -9.1967383e-02  -3.7405286e-01
   7.7785500e-01   3.7033294e-01  -5.1573561e-01  -5.0125086e-01  -1.5637651e-01  -3.2063876e-01   9.9574542e-01   1.0894415e-01  -3.0251812e-01   5.5141112e-02   2.3761563e+00   1.2984386e+00   4.2385293e-01  -3.9092992e-02   1.2305159e-01  -1.3664245e-01   2.2933635e+00  -5.5554182e-02   2.1542857e-01   3.5954366e-01  -5.2871154e-01   7.8846486e-02  -7.6797395e-01   2.9163272e-01  -1.4419299e+00   1.5758441e+00   4.0949371e-01  -1.5092485e-01   2.2501776e+00   2.2218787e+00  -1.0117403e+00  -1.4328931e-01   1.5350768e+00   1.9901874e+00  -7.2523492e-01   9.0052949e-02   3.0234970e-01  -1.3443055e+00   4.1400378e-01  -9.4004769e-01   1.2002047e+00   1.5851931e+00   6.5742468e-01  -4.4760012e-01   5.5590516e-01  -5.6600915e-01  -2.0650102e-01  -1.6901062e+00   1.0663327e-01  -1.0436698e-01   8.3354832e-01  -4.5290138e-01   4.2764760e-01  -6.8904998e-02   8.1638461e-01  -6.5132675e-01   1.4541570e+00   2.6198116e-01   1.3695343e+00   1.2294995e+00   2.0419548e+00   8.9466885e-01  -1.0076665e-01   2.0809841e+00   1.1044213e+00  -1.0236177e+00   1.1134329e+00   3.9140211e-01   5.5599779e-01   2.4950399e-01  -6.5228374e-01   3.4568817e-01   4.2777138e+00   1.7582080e+00   3.9908333e+00   9.4137878e-01  -4.0050660e-01  -9.2284187e-02   2.1488550e-01  -2.1270794e+00  -9.1237625e-02   1.3949104e+00  -8.2677335e-01   3.2170379e-02   8.2704785e-01   1.1187102e-01  -3.0971936e-01  -1.9372252e+00  -1.6573506e-02  -3.1609470e-01
   6.2132730e-01   2.7489663e-01  -6.4408397e-01  -6.5340802e-01  -2.6136749e-01  -1.6168330e-01   6.4187882e-01   1.5406625e-01  -4.8153479e-01   2.0252473e-02   2.0098905e+00   1.4238997e+00   5.7096134e-02   7.1147477e-03  -1.8656857e-01  -4.7677400e-02   1.7485453e+00   3.3018181e-01   1.6539372e-01   3.0579542e-01  -2.1199234e-03   2.3946741e-01  -7.5610723e-01  -9.3045153e-02  -8.9579541e-01   1.2524762e+00   5.1964246e-01  -5.0019490e-02   1.6357524e+00   2.2660563e+00  -9.7066633e-01  -5.0634014e-01   1.5667010e+00   1.7614625e+00   7.3069685e-02   6.8553911e-01   9.2672762e-01  -9.5931011e-01   6.5035697e-01  -5.4887148e-01   7.7634385e-01   8.2890283e-01   4.8587828e-01  -5.1993779e-01   4.2917529e-01  -4.7870437e-01   5.0095668e-02  -1.6314901e+00   1.9840163e-01  -2.7794386e-01   9.2310106e-01  -6.1523956e-01   2.3325512e-01  -2.4511221e-01   6.4877487e-01  -9.8182969e-01   1.2617486e+00   2.7490781e-01   1.2549637e+00   1.5192053e+00   1.6979010e+00   1.4417144e+00  -4.4018627e-01   2.0161271e+00   1.6952870e+00  -8.4795737e-01   1.2886736e+00   9.0042144e-01   6.3979123e-01   3.7525231e-01  -9.8553018e-01  -3.6481592e-01   3.4639742e+00   8.2049401e-01   3.4338559e+00  -2.3133683e-01  -7.6126770e-01  -5.2170452e-01   4.4831401e-02  -1.9226602e+00  -3.0313632e-01   1.1530252e+00  -4.7834794e-01  -1.6508024e-01   7.4931301e-01   1.5774283e-01  -2.7031804e-01  -1.9957447e+00  -6.0607034e-02  -1.9370657e-01
   7.3562296e-01   2.5558356e-01  -6.5527847e-01  -5.6000716e-01  -2.3671348e-01  -1.1160601e-01   6.5564181e-01   1.0514931e-01  -5.8342897e-01  -9.8907266e-03   2.1447166e+00   1.2916223e+00   7.0444207e-02  -1.2617333e-01  -2.4002523e-01   4.0871296e-02   2.3490383e+00   5.6376804e-01   1.6264911e-01   3.4711574e-01  -4.8156441e-01   9.3002827e-02  -8.5613187e-01  -1.3667631e-01  -1.2116230e+00   1.1935832e+00   5.1846108e-01  -1.0391631e-01   2.0185379e+00   2.0485170e+00  -1.1497160e+00  -3.2817089e-01   1.6476384e+00   1.9330938e+00   3.5195722e-01   5.1380624e-01   5.6463100e-01  -1.1796499e+00   5.6452961e-01  -6.3455293e-01   2.0313754e-01   1.4784325e+00  -1.1251973e-01  -9.3442788e-01   1.5017183e-01  -5.0737327e-01  -4.5729230e-01  -1.6800179e+00  -1.8635403e-01  -3.4365646e-01   6.0500909e-01  -3.6889065e-01   2.9493702e-01   2.3602473e-01   6.1102885e-01  -6.1185803e-01   1.4965724e+00   3.5532029e-01   1.3414853e+00   1.4955221e+00   1.8205472e+00   1.2380280e+00  -2.9540628e-01   2.3036461e+00   1.0614540e+00  -4.8843812e-01   1.5739745e+00   1.0529838e+00   6.3686735e-01   3.4217982e-01  -1.1607639e+00   8.4166416e-02   3.6621811e+00   7.1947491e-01   3.4229175e+00   4.8168984e-01  -3.4268103e-01  -9.6515293e-01   7.2314468e-02  -1.6575785e+00  -4.1539690e-01   1.4178636e+00  -3.9213988e-01  -9.2618207e-03   9.1552500e-01   3.5185004e-01  -2.3734725e-01  -2.1255932e+00   7.4396764e-02  -2.3752014e-01
   6.3394609e-01   2.8339058e-01  -6.0560016e-01  -4.7229308e-01  -2.5121960e-01  -1.1644411e-01   7.7469766e-01   2.2317528e-02  -4.1519569e-01  -4.0178573e-01   2.2947280e+00   7.9610208e-01   9.7445700e-02  -5.5078332e-01  -5.1841688e-02  -1.0753012e-01   2.0853622e+00   5.9402778e-02   3.1257962e-01   4.3059271e-01  -2.8798105e-01   3.1459749e-01  -6.2359458e-01  -1.0890761e-01  -1.0362516e+00   1.1572244e+00   4.4810023e-01  -1.2283496e-01   1.9456201e+00   1.8201939e+00  -7.9379469e-01  -4.1050287e-01   1.6527639e+00   1.8972788e+00   5.5986863e-01   1.2157302e+00   4.1202059e-01  -1.1081438e+00   7.2637418e-01  -8.9911653e-01   8.2631218e-02   1.2529714e+00  -4.2790820e-01  -4.7839892e-01  -5.7767432e-01  -6.6518152e-01  -1.1354222e+00  -1.2921917e+00  -7.5483734e-01  -6.2872823e-01   2.4807084e-01  -6.3622705e-01  -9.6987248e-02  -2.3932165e-01  -2.3428057e-01  -1.0037644e+00   1.5004367e+00   1.8307011e-01   1.3225936e+00   1.4482975e+00   1.9859918e+00   9.3888580e-01  -4.4760421e-01   1.9684429e+00   5.3510429e-01  -4.8083394e-01   1.3086076e+00   1.1072858e+00   6.9434006e-01   4.0255170e-01  -7.4144507e-01   2.0218313e-01   3.3075592e+00   7.5435533e-01   3.3199520e+00   5.4403299e-01   1.7073362e-01  -4.6606144e-01  -4.9995579e-01  -1.8875194e+00  -8.9433508e-01   6.2861616e-01  -9.0241751e-01  -3.2032053e-01   6.9686157e-01   1.3293619e-01  -1.1051052e-01  -2.2780006e+00   1.0388327e-01  -2.3710307e-01
   6.5070006e-01   2.1262372e-01  -6.2024590e-01  -3.8970369e-01  -1.4354567e-01  -8.7683979e-02   7.3225408e-01  -4.5014462e-02  -3.6428823e-01  -1.8227089e-01   2.5962617e+00   7.1948414e-01   3.2990366e-01  -5.2628806e-01   1.3943203e-01   3.4004849e-02   2.5651041e+00   2.0872984e-01   1.7612419e-01   2.8843564e-01  -8.7631490e-01  -1.1150153e-01  -6.8689832e-01  -3.2645115e-01  -1.4796928e+00   6.4683464e-01   4.1945796e-01  -2.2429944e-01   2.2616484e+00   1.4895173e+00  -1.0104459e+00  -1.9038221e-01   1.4664671e+00   1.7860222e+00   6.0214579e-01   9.2648650e-01   2.7145510e-01  -1.1843273e+00   6.9167836e-01  -8.2217122e-01  -6.3421948e-01   2.0324880e+00  -8.0466363e-01  -6.1911815e-01  -6.8926430e-01  -5.7303414e-01  -1.6938056e+00  -1.2385087e+00  -1.0816730e+00  -2.6037171e-01  -1.2822115e-01  -9.2473165e-02  -2.0517566e-01   1.8705505e-01  -2.6341397e-01  -4.3297090e-01   1.6528527e+00   7.9900633e-02   1.4503362e+00   1.6538636e+00   2.1304287e+00   1.0832180e+00  -4.9821146e-01   2.3476650e+00  -3.3013423e-01   2.5796018e-02   1.2761203e+00   9.5038010e-01   5.6716124e-01   8.3551259e-02  -7.5063796e-01   7.0024595e-01   3.4952298e+00   7.9738785e-01   3.0125217e+00   1.3621892e+00   1.0519009e+00  -4.7874322e-01  -4.1420991e-01  -1.3908834e+00  -1.0653148e+00   7.9654220e-01  -6.5760186e-01  -2.6032773e-01   5.9536388e-01   1.8468669e-01   2.8184693e-01  -2.0809427e+00   2.3677128e-01  -2.0674516e-01
   3.4681635e-01   7.1595307e-02  -7.3926283e-01  -3.9845293e-01  -3.6366371e-01   1.8051614e-02   3.9669634e-01  -6.0602082e-02  -6.8494660e-01  -3.0004321e-01   2.5274302e+00   6.1020180e-01   1.6507321e-01  -5.9754712e-01  -1.0619128e-01   1.2167066e-01   2.4719935e+00   5.4910317e-01   1.1718863e-01   2.2163753e-01  -6.7376940e-01   2.0707171e-01  -7.0321278e-01  -6.6799110e-01  -1.3828091e+00   1.4817509e-01   2.6239965e-01  -3.1391595e-01   2.0266353e+00   1.4619703e+00  -7.8010941e-01  -2.7240260e-01   1.2564543e+00   1.4224511e+00   1.1380655e+00   1.6509434e+00   5.3270503e-01  -5.5397885e-01   6.0892700e-01  -3.4549842e-01  -1.1656471e+00   1.1623414e+00  -1.2972343e+00  -7.2363021e-01  -1.1216584e+00  -5.2393355e-01  -1.7267284e+00  -9.2712149e-01  -1.3511805e+00  -5.1464786e-01  -4.1184006e-01  -1.7858238e-01  -5.0139111e-01  -1.1390206e-01  -7.3145253e-01  -5.4409846e-01   1.4379418e+00  -1.8036435e-02   1.2943103e+00   1.8262044e+00   1.8176988e+00   1.3492100e+00  -3.5228978e-01   2.3772152e+00  -7.5285446e-01   5.4896070e-02   9.5402050e-01   1.0422137e+00   5.7028687e-01   4.3192705e-02  -9.4013430e-01   1.8320806e-01   2.5897169e+00   2.2769331e-01   2.1399490e+00   7.3411560e-01   9.5039162e-01  -3.5343711e-01  -5.2591152e-01  -6.2503920e-01  -1.1382994e+00   3.5563866e-01  -4.7788867e-01  -4.5316050e-01   2.3213205e-01   6.9004637e-02   1.5272821e-01  -2.0141560e+00   1.5902280e-01  -2.1212925e-01
   3.4281363e-01   1.3518654e-01  -7.6640779e-01  -2.4025261e-01  -3.2993404e-01   8.6178175e-02   3.3866547e-01  -6.9760594e-02  -7.9148588e-01  -5.1389643e-01   2.7986658e+00   5.0481633e-01   2.8938889e-01  -6.5258911e-01  -8.4344298e-02   3.7586346e-02   3.0914512e+00   5.9742354e-01   1.3603699e-01   2.7233360e-01  -1.1180391e+00   2.4694166e-01  -7.6686290e-01  -6.7327749e-01  -1.9281451e+00  -7.3465200e-02   8.8371022e-02  -4.4104226e-01   2.5634427e+00   1.2273220e+00  -9.8789639e-01  -1.7563775e-01   1.1279693e+00   1.4049567e+00   1.0984157e+00   1.4387196e+00  -4.8367755e-02  -6.7097630e-01   3.7237744e-01  -3.9077242e-01  -1.5616386e+00   1.6529281e+00  -1.9252308e+00  -1.2557583e+00  -1.5878102e+00  -7.2525220e-01  -2.3650792e+00  -9.9878143e-01  -1.8736972e+00  -5.9955085e-01  -9.0069063e-01   1.7259937e-01  -5.0931906e-01   3.2710314e-01  -1.0234549e+00  -4.8905848e-02   1.6566523e+00   5.2093056e-02   1.3195135e+00   1.8610826e+00   1.7675845e+00   1.0710236e+00  -1.0306863e-01   2.7571011e+00  -1.8448849e+00   9.0016316e-02   7.0836427e-01   7.2542333e-01   5.0836177e-01  -6.5925070e-02  -1.0011119e+00   8.0644753e-01   2.6275579e+00   3.4159443e-01   1.8402380e+00   1.6782859e+00   1.5233214e+00  -3.4384130e-01  -5.1085252e-01  -3.5919270e-01  -1.1709895e+00   4.5047041e-01  -5.1824337e-01  -3.9320360e-01   2.1626639e-01   2.2165616e-01   8.2729266e-02  -2.0110560e+00   2.6123679e-01  -2.2173954e-01
   6.9683241e-02   7.0284671e-02  -8.3986262e-01  -1.2127338e-01  -4.6213339e-01   6.1252439e-02   2.4552312e-01  -3.8306165e-01  -1.0569477e+00  -3.1694413e-01   3.0078606e+00  -6.5517293e-02   3.0987353e-01  -9.3694782e-01  -2.0414673e-01   2.8077867e-01   3.4371012e+00   3.0257131e-01   9.9635248e-02   2.3605791e-01  -1.5485539e+00   4.8579181e-01  -9.9001810e-01  -9.5729060e-01  -2.6344577e+00  -4.2333573e-01  -2.8973888e-01  -6.2697920e-01   2.7375683e+00   7.5440789e-01  -8.1777302e-01   1.2916580e-01   8.5771563e-01   1.2765027e+00   1.4261566e+00   1.9837557e+00  -1.7209206e-01  -2.1053930e-01   1.9444412e-01  -3.0362137e-01  -1.3506699e+00   1.2764268e+00  -2.5250371e+00  -1.3973936e+00  -1.8566791e+00  -3.7224267e-01  -2.7076095e+00  -4.8326052e-01  -2.2985715e+00  -3.7751902e-01  -1.1898124e+00   3.9818042e-01  -4.9373823e-01   1.6639060e-01  -1.1940485e+00   3.0061941e-01   1.6563251e+00  -1.3541778e-01   1.7110667e+00   2.1481067e+00   2.0682179e+00   8.9915486e-01   3.2530339e-01   2.9280501e+00  -2.8718349e+00   1.4367156e-01   6.2194493e-01   7.3906506e-01   4.9428725e-01  -1.7703294e-01  -1.0302546e+00   9.8489088e-01   2.3678048e+00   4.0991359e-01   1.2746559e+00   2.1306505e+00   1.8801134e+00   1.0435497e-01  -5.1036358e-01  -1.2295712e-01  -1.1177523e+00   1.7813798e-01  -3.5447355e-01  -4.8833354e-01   6.6446703e-02   2.9904031e-01   4.4659475e-01  -1.6733159e+00   4.0291774e-01  -3.1204999e-01
   6.6309910e-02   1.0731942e-01  -7.7517281e-01   4.3842101e-02  -2.9057088e-01   2.7110318e-01   2.3800647e-01  -3.0221989e-01  -9.2661871e-01  -6.2146167e-01   3.3578933e+00  -1.3453765e-01   5.4716821e-01  -9.6052630e-01   2.5078873e-02   5.5961489e-02   3.8223831e+00   4.6102355e-01   1.8999784e-01   2.6755120e-01  -1.6490866e+00   5.5265435e-01  -8.2461899e-01  -8.4399517e-01  -2.7171858e+00  -5.9530823e-01  -3.1592274e-01  -6.5052910e-01   3.1471243e+00   5.2201223e-01  -8.7912369e-01   7.0115430e-03   7.3588476e-01   1.0337062e+00   1.3856185e+00   1.8458163e+00  -5.8430130e-01  -2.6036571e-01  -2.4246280e-03  -1.5409646e-01  -1.8185388e+00   1.6572915e+00  -3.1123979e+00  -1.7707931e+00  -2.4925720e+00  -5.7275481e-01  -3.3170754e+00  -5.9146297e-01  -2.7310828e+00  -6.2981144e-01  -1.7985870e+00   5.2517083e-01  -8.4660878e-01   4.4180866e-01  -1.8055344e+00   7.0347906e-01   1.7603962e+00  -1.9959456e-01   1.3392853e+00   1.7485505e+00   1.7531167e+00   5.5809740e-01   5.1064770e-01   3.0810047e+00  -4.1013763e+00   4.8348034e-02   5.0894817e-02   1.5946982e-01   3.6741859e-01  -3.3963867e-01  -9.2949918e-01   1.3945148e+00   2.1382657e+00   3.6080317e-01   7.9664077e-01   2.6815076e+00   2.3266166e+00   2.9703486e-01  -7.7304533e-01   3.3111779e-01  -1.1027941e+00   3.2951331e-02  -4.1065489e-01  -5.1003565e-01  -1.4046275e-01   2.1200313e-01   2.3536402e-01  -1.6069313e+00   4.5147654e-01  -2.8908315e-01
  -7.1083508e-02  -3.9259450e-02  -5.9486293e-01   1.1467728e-01  -3.3735889e-01   1.9153083e-01   2.4005019e-01  -2.6052651e-01  -7.1307789e-01  -3.6311622e-01   3.4635036e+00  -3.2560213e-01   6.0848443e-01  -1.0600425e+00   1.5003880e-01   1.8867294e-01   3.3079329e+00   3.6382922e-01   9.8812771e-02   1.4830221e-01  -1.5144266e+00   3.4676976e-01  -6.4573742e-01  -1.0336002e+00  -2.6156165e+00  -1.2200004e+00  -5.1235561e-01  -6.5743565e-01   2.7725979e+00   3.0038602e-01  -6.3103361e-01   2.2004692e-01   4.0561282e-01   7.0272125e-01   1.3754252e+00   2.1400617e+00  -7.5365788e-01  -4.0452377e-01  -7.8743596e-02  -3.5043988e-01  -2.1086892e+00   1.3170697e+00  -2.9755832e+00  -1.8892808e+00  -2.4356753e+00  -6.1272766e-01  -3.2636466e+00  -7.4354923e-01  -2.6971782e+00  -7.2532783e-01  -1.7834107e+00   4.6349016e-01  -7.0571817e-01   4.8290627e-01  -1.9399726e+00   6.5371744e-01   1.5134229e+00  -3.0979172e-01   1.3486334e+00   1.9496789e+00   1.7861166e+00   7.4687760e-01   5.1781027e-01   2.8680372e+00  -4.1440929e+00   1.2245818e-01  -3.9088969e-01  -1.6472825e-01   2.1428661e-01  -4.6902840e-01  -5.6930509e-01   1.4440183e+00   1.3569840e+00   1.0711082e-01   7.3057712e-02   2.4240680e+00   2.5652938e+00   5.0213206e-01  -5.1352707e-01   5.5111338e-01  -1.3170297e+00  -3.0399548e-01  -4.6711604e-01  -7.9594040e-01  -3.9929330e-01  -1.5446617e-01   3.8286939e-02  -1.6869218e+00   3.7787373e-01  -2.4439702e-01
  -1.4273004e-01   3.3217686e-02  -5.8189809e-01   1.9146714e-01  -2.7431914e-01   1.7708983e-01   2.0790433e-01  -3.2681195e-01  -6.2820369e-01  -4.5501325e-01   3.7336673e+00  -4.1492774e-01   7.9594973e-01  -1.0833133e+00   2.6275803e-01   7.9120466e-02   3.4604659e+00   2.4967571e-01   1.1877010e-01   1.5553058e-01  -1.6479078e+00   3.2722264e-01  -6.3803803e-01  -1.1066022e+00  -2.9111541e+00  -1.4947177e+00  -6.6068926e-01  -6.9557269e-01   3.0665832e+00   1.2074448e-01  -7.2894649e-01   1.8797745e-01   2.3085230e-01   5.5415790e-01   1.2547797e+00   1.9595169e+00  -1.1426503e+00  -5.2230591e-01  -1.3752015e-01  -4.7885631e-01  -1.9759382e+00   1.5756312e+00  -3.1802289e+00  -2.2105938e+00  -2.5992263e+00  -6.4032375e-01  -3.5583311e+00  -8.3936163e-01  -2.8969670e+00  -7.1966688e-01  -2.0417851e+00   6.1893283e-01  -6.6777149e-01   7.9365686e-01  -2.1201423e+00   9.9449325e-01   1.5792635e+00  -3.2401699e-01   1.3971877e+00   1.9562672e+00   1.7741644e+00   5.7619328e-01   6.2402278e-01   3.0375307e+00  -4.8828332e+00  -1.0033568e-01  -7.2877786e-01  -6.4529593e-01   1.1616813e-01  -5.0589436e-01  -3.9278660e-01   1.8715821e+00   1.2396927e+00   2.4873521e-01  -2.3253925e-01   2.9435034e+00   2.9684522e+00   6.8293910e-01  -4.7843981e-01   4.6879662e-01  -1.2575524e+00  -3.5402938e-01  -4.4838724e-01  -8.2082406e-01  -4.4169344e-01  -1.6521654e-01  -1.4349908e-02  -1.6182629e+00   4.7165486e-01  -1.9561056e-01
  -2.4203538e-01   1.7320062e-02  -4.9689349e-01   2.6295587e-01  -2.8435157e-01   2.4828238e-01   1.2010442e-01  -3.9851533e-01  -6.2850409e-01  -4.2576640e-01   3.6917018e+00  -6.5324722e-01   7.5117708e-01  -1.1949862e+00   1.4013743e-01   9.1366781e-02   3.3042071e+00   2.5113768e-01   1.6124683e-01   1.8782384e-01  -1.5010601e+00   4.9624045e-01  -6.0680465e-01  -1.1786675e+00  -2.9090759e+00  -1.6243475e+00  -8.1559537e-01  -6.4543723e-01   2.9518501e+00  -1.9401574e-01  -6.5105075e-01   1.5466247e-01   8.1517923e-02   3.2742052e-01   1.4514280e+00   2.0997955e+00  -1.3986165e+00  -4.7343480e-01  -3.0693284e-01  -4.9216452e-01  -1.7046376e+00   1.2802523e+00  -3.4148743e+00  -2.6931080e+00  -2.6875543e+00  -5.6074845e-01  -3.4482663e+00  -9.5341329e-01  -2.8845233e+00  -9.3015716e-01  -2.1029184e+00   5.0027328e-01  -4.8027197e-01   1.0330088e+00  -2.1913382e+00   1.1790588e+00   1.4715431e+00  -3.0023530e-01   1.3783025e+00   1.7980633e+00   1.6475222e+00   3.1410873e-01   8.8328475e-01   2.9093461e+00  -5.2102586e+00  -3.3521446e-01  -9.2008745e-01  -8.8315414e-01   5.2076305e-02  -4.0723167e-01  -3.3481509e-01   1.9583088e+00   6.6157044e-01  -7.1322750e-02  -7.7207120e-01   2.8347269e+00   2.7503141e+00   5.9939702e-01  -4.1468436e-01   4.9751142e-01  -1.1009461e+00  -4.6077847e-01  -3.2411667e-01  -9.0093731e-01  -4.0395531e-01  -1.9428653e-01  -2.6515293e-01  -1.5908218e+00   5.2721590e-01  -1.8248989e-01
  -4.6368827e-01  -1.5846099e-02  -4.8268792e-01   2.3289435e-01  -3.3238549e-01   2.0949015e-01   1.2329025e-01  -4.4380670e-01  -5.3610574e-01  -5.5342692e-01   3.8481818e+00  -7.7396935e-01   8.0809686e-01  -1.2183909e+00   1.8959546e-01   1.0387257e-01   2.9680002e+00   1.7650911e-01   1.7403446e-01   1.5587715e-01  -1.2709463e+00   5.8620695e-01  -5.9441756e-01  -1.3528253e+00  -2.8499594e+00  -1.9103570e+00  -9.9663846e-01  -6.4662530e-01   2.7892052e+00  -2.5103509e-01  -4.4504802e-01   7.6496483e-02  -4.9007725e-02   1.3643027e-02   1.4660216e+00   2.3511622e+00  -1.4332619e+00  -3.0051519e-01  -2.3843580e-01  -4.4756678e-01  -1.3657889e+00   8.7209223e-01  -3.2683030e+00  -2.5775491e+00  -2.6524562e+00  -3.8869088e-01  -3.1866748e+00  -7.7187913e-01  -2.7507526e+00  -1.0305278e+00  -2.1024907e+00   4.1235608e-01  -5.9108213e-01   8.5267902e-01  -2.3592881e+00   1.1875254e+00   1.2550532e+00  -4.5405458e-01   1.3137319e+00   1.7402991e+00   1.5822432e+00   3.6036338e-01   9.7307370e-01   2.7381366e+00  -5.2985230e+00  -6.6883491e-01  -1.1734965e+00  -1.0612278e+00  -8.2127854e-03  -3.3145824e-01  -1.4805548e-01   1.7155165e+00   1.0372218e-01  -1.6472046e-01  -1.1606378e+00   2.4614939e+00   2.6317974e+00   8.6783051e-01  -4.7652449e-01   6.1202921e-01  -9.6696491e-01  -8.3502765e-01  -3.1106736e-01  -1.1182947e+00  -6.5358383e-01  -4.7015958e-01  -5.4969611e-01  -1.7004387e+00   5.0640640e-01  -2.1016169e-01
  -4.7920187e-01  -3.6781640e-02  -4.0262024e-01   3.4472205e-01  -2.9433721e-01   2.1604135e-01   4.0670266e-02  -4.0338122e-01  -5.9254248e-01  -5.2400477e-01   3.9914493e+00  -7.3645189e-01   8.8810217e-01  -1.0799833e+00   1.2617713e-01   4.1869765e-02   3.3954227e+00   6.6995615e-01   1.6355035e-01   1.5762349e-01  -1.2999916e+00   6.4978003e-01  -6.0669175e-01  -1.2288471e+00  -3.0290971e+00  -1.9708492e+00  -1.0605037e+00  -5.9286031e-01   3.1074384e+00  -2.1230782e-01  -5.9823934e-01   1.4084416e-02  -1.4691742e-01  -8.6413490e-02   1.2924452e+00   1.9849748e+00  -1.8473180e+00  -5.5925497e-01  -5.4478144e-01  -5.4782229e-01  -1.0209601e+00   9.8611076e-01  -3.5488776e+00  -3.2335291e+00  -2.5763931e+00  -2.4725890e-01  -3.0377940e+00  -1.1326503e+00  -2.5405806e+00  -1.0835173e+00  -1.9846551e+00   4.0258742e-01  -2.6247918e-01   1.3054513e+00  -2.0448526e+00   1.5216508e+00   1.2692488e+00  -4.2011408e-01   1.1419746e+00   1.3990598e+00   1.2846976e+00  -1.2260090e-01   1.5965721e+00   2.7934371e+00  -5.6973914e+00  -8.4294382e-01  -1.4465647e+00  -1.4820937e+00  -1.5072983e-01  -3.9612263e-01  -8.7276661e-02   1.9224092e+00   4.7575603e-02  -2.7965723e-01  -1.3570998e+00   2.5904399e+00   2.4170230e+00   7.9409163e-01  -1.0460870e-01   8.4994156e-01  -5.0458979e-01  -4.4834435e-01  -7.6056228e-02  -9.3882037e-01  -4.9931027e-01  -3.7794608e-01  -9.5838321e-01  -1.7227532e+00   4.3803392e-01  -2.3647014e-01
  -4.4901207e-01  -4.8967401e-02  -3.6427282e-01   3.4206570e-01  -1.9537703e-01   1.0663742e-01  -9.0600149e-02  -5.4325505e-01  -4.4940771e-01   1.4710776e-01   3.9006019e+00  -6.3378121e-01   9.1343166e-01  -8.6905247e-01   1.6325925e-01   3.2491479e-01   3.2911078e+00   6.8239271e-01   7.4319056e-02   6.7254662e-02  -1.4631074e+00   4.1176987e-01  -6.8279514e-01  -1.3600410e+00  -3.2066764e+00  -2.0792634e+00  -1.0807091e+00  -5.4179735e-01   3.0103982e+00  -2.4582867e-01  -7.5163725e-01   9.0223436e-02  -4.2822067e-01  -2.2241387e-01   1.0161168e+00   1.6479220e+00  -1.8043464e+00  -8.2469410e-01  -5.3473716e-01  -7.6280173e-01  -6.5999966e-01   9.9016704e-01  -3.2036119e+00  -3.4821430e+00  -1.8798528e+00   8.0903123e-02  -2.5257309e+00  -1.3351136e+00  -2.0715427e+00  -6.8155184e-01  -1.5842470e+00   4.5194478e-01   2.5792410e-01   1.6327912e+00  -1.3246674e+00   1.7339669e+00   1.2737363e+00  -3.7399853e-01   1.4678783e+00   1.5842662e+00   1.3695979e+00   3.4220743e-02   1.7117461e+00   2.9195524e+00  -5.5149040e+00  -8.3036509e-01  -1.5025771e+00  -1.8128714e+00  -2.4792280e-01  -4.1433387e-01  -4.5045395e-02   1.9015443e+00   1.2692177e-01  -2.0203671e-01  -1.3994195e+00   2.5299611e+00   2.0607629e+00   6.4702554e-01   3.9267776e-01   5.4910157e-01  -1.9325284e-01  -9.2106651e-02   3.6467590e-01  -7.5129580e-01  -2.5219008e-01  -1.7846558e-01  -6.4916967e-01  -1.3336429e+00   4.6728579e-01  -1.4892410e-01
  -6.2767944e-01  -3.0305514e-02  -4.2649657e-01   2.6171986e-01  -3.1863080e-01   1.9477542e-01  -2.4290862e-01  -5.6782707e-01  -6.7406345e-01  -2.6417082e-02   3.8025308e+00  -5.7165012e-01   7.1735662e-01  -8.1631745e-01  -5.9180614e-02   2.1971902e-01   3.2108794e+00   1.0225018e+00   1.5381063e-01   1.3226950e-01  -1.0580370e+00   7.6812821e-01  -7.6065733e-01  -1.4182338e+00  -2.8266310e+00  -1.9187709e+00  -1.0663221e+00  -4.2665221e-01   3.0265074e+00   1.3972354e-01  -5.8464617e-01  -4.4863304e-02  -3.3277677e-01  -3.1672678e-01   1.0365270e+00   1.7313944e+00  -1.6383638e+00  -6.3641042e-01  -3.9020084e-01  -5.6358142e-01  -5.0027624e-02   3.2565375e-01  -3.1984432e+00  -3.6540445e+00  -1.7971467e+00   3.0404206e-01  -1.9998553e+00  -1.3797884e+00  -1.7032700e+00  -9.5435668e-01  -1.3026814e+00   1.3474505e-01   4.2315222e-01   1.5758246e+00  -1.1289969e+00   1.6231826e+00   1.1485513e+00  -3.5009878e-01   1.3048470e+00   1.3828557e+00   1.0412645e+00  -6.6280229e-02   2.0567262e+00   2.9220836e+00  -5.3547621e+00  -1.3282477e+00  -1.6283061e+00  -1.9470319e+00  -2.2676265e-01  -1.6967292e-01  -1.1966195e-01   1.4008841e+00  -1.6457028e-01  -3.3909384e-01  -1.4635389e+00   1.9290342e+00   1.2303789e+00   4.9708215e-01   4.1350949e-01   5.9527427e-01   2.5882397e-01  -9.9908950e-02   5.5664223e-01  -6.9808144e-01  -2.0291841e-01  -1.3583325e-01  -1.1414871e+00  -1.3810681e+00   4.1678624e-01  -1.3591670e-01
  -5.5548875e-01   1.7337572e-01  -5.8920023e-01   8.1127001e-02  -3.3433801e-01   1.1820238e-01  -6.1640065e-01  -3.2199812e-01  -7.9655341e-01  -2.0375627e-01   3.5921719e+00   2.5312820e-01   5.0971334e-01  -3.1347833e-01  -3.9528224e-01  -6.7022514e-02   3.0168880e+00   1.6306587e+00   1.1528566e-01   2.0076271e-01  -6.0592251e-01   8.2280970e-01  -8.8642291e-01  -1.5522919e+00  -2.6611829e+00  -2.0939175e+00  -9.9973136e-01  -3.4564219e-01   3.0298904e+00   8.9079415e-01  -1.0004076e+00  -4.7255865e-01  -3.2861978e-01  -3.0845378e-01   3.9962863e-01   9.7318098e-01  -1.8101431e+00  -8.9446053e-01  -4.1386187e-01  -6.9715369e-01  -6.0779022e-03   2.8837419e-01  -2.7327172e+00  -4.2670381e+00  -1.2819666e+00   6.0914872e-02  -1.2380921e+00  -2.1041310e+00  -1.1947884e+00  -1.1276509e+00  -9.0059162e-01  -7.1301306e-02   8.8852943e-01   2.1617547e+00  -5.7300798e-01   1.5111505e+00   1.1892558e+00   1.3168116e-01   1.3199476e+00   1.7999708e+00   5.9472537e-01   4.3587109e-01   1.9295346e+00   3.4504069e+00  -4.7190933e+00  -2.0348032e+00  -1.9084211e+00  -2.3811827e+00  -2.2638339e-01   8.3396356e-02  -4.9436354e-01   9.8970364e-01  -1.4175835e-01  -5.1385304e-01  -1.2777884e+00   1.3051648e+00   2.7621910e-01  -1.5906644e-01   8.2478646e-01   3.1823979e-01   6.3692878e-01   4.7712927e-01   7.3912297e-01  -5.4393637e-01   2.9171694e-02   8.2819306e-03  -1.6952120e+00  -1.6067503e+00   2.7733464e-01   6.1127903e-02
  -5.9122164e-01   2.4402064e-01  -5.2200694e-01   1.1550934e-01  -2.9491773e-01   2.1254498e-02  -4.6281245e-01  -5.0760959e-01  -5.6561601e-01  -2.5016609e-01   3.5600671e+00  -3.7455262e-02   5.5786227e-01  -4.4193761e-01  -1.3095902e-01  -9.3654114e-02   2.8503905e+00   1.2121139e+00   2.8457370e-01   2.7341522e-01  -4.3269488e-01   1.0510945e+00  -7.3787845e-01  -1.2715955e+00  -2.3734498e+00  -1.4764422e+00  -9.3459048e-01  -2.6649836e-01   3.0658878e+00   1.0588450e+00  -6.3592359e-01  -4.8375006e-01  -3.3687099e-01  -2.7281429e-01  -1.4719151e-01   1.0645660e+00  -1.7554458e+00  -9.3096136e-01  -1.5476347e-01  -1.0215412e+00   8.6053063e-01   3.0295063e-02  -2.3709762e+00  -3.4810271e+00  -1.2247948e+00   2.7360682e-01  -1.0358280e+00  -1.6659297e+00  -1.0167753e+00  -1.0743699e+00  -6.2851719e-01  -4.6624008e-01   9.0807030e-01   1.6307326e+00  -5.2780223e-01   1.1235263e+00   1.1659124e+00  -3.9271903e-02   1.3236152e+00   1.3953884e+00   6.7755525e-01  -4.1023553e-02   2.1379031e+00   2.9731574e+00  -4.7335991e+00  -2.3040214e+00  -2.1767486e+00  -2.5876818e+00  -1.8853309e-01   2.6388172e-01   8.1513028e-02   7.7069941e-01   1.4587112e-01   1.3401369e-01  -6.2701990e-01   1.2835965e+00  -1.2472987e-01   3.7284228e-01   5.7291839e-01  -1.7817122e-01   8.5897522e-01   7.0888016e-02   4.3371123e-01  -4.9721444e-01   9.9466552e-02  -6.4740377e-03  -1.5768378e+00  -1.4835742e+00   1.9820165e-01   1.0166473e-02
  -3.7136279e-01   2.1033434e-01  -3.9588364e-01   1.0263435e-01  -9.7494194e-02   2.3114511e-02  -4.3563718e-01  -4.0850689e-01  -3.3707114e-01   1.5080393e-01   3.4777313e+00   2.1511022e-01   6.8777072e-01  -1.2773290e-01   4.2063326e-02  -4.7132126e-02   2.9833864e+00   1.6156808e+00   1.6630975e-01   1.5485799e-01  -6.1712609e-01   5.0399344e-01  -6.9458336e-01  -1.1299463e+00  -2.2366555e+00  -1.3919475e+00  -6.8317130e-01  -1.1292024e-01   3.1671459e+00   1.2175078e+00  -8.7874350e-01  -3.2411359e-01  -3.6240876e-01  -2.9787996e-01  -9.4656141e-01   1.9384081e-02  -1.8401564e+00  -1.4517832e+00  -2.0472845e-01  -1.1984410e+00   8.9617488e-01   8.3683779e-01  -1.8840642e+00  -3.4963276e+00  -5.4643248e-01   4.1053328e-01  -5.9589239e-01  -2.0969403e+00  -4.2203309e-01  -6.8169219e-01  -1.6219395e-01  -3.0202827e-01   1.3694681e+00   2.2893473e+00   3.5994966e-01   1.4419337e+00   1.2367124e+00   4.9860429e-02   1.2919099e+00   1.2276901e+00   5.9778331e-01  -6.4748341e-02   2.2234951e+00   3.0207273e+00  -4.4063085e+00  -2.0936304e+00  -2.1983448e+00  -2.9747361e+00  -3.4778838e-01   1.1758745e-01   2.5600627e-01   9.5038616e-01   8.1517979e-01   3.7632539e-01  -1.2948340e-01   1.5933925e+00  -3.5505574e-01   2.0482421e-03   1.0384800e+00  -4.5737005e-02   1.1627601e+00   7.5205422e-01   6.1463373e-01  -2.2093092e-01   3.7222443e-01   6.9206076e-02  -1.6368384e+00  -1.4601305e+00   1.4729289e-01   6.6363312e-02
  -3.9879643e-01   2.0763424e-01  -3.3030075e-01  -1.4955120e-02  -2.6952872e-01   6.9110759e-02  -4.2663257e-01  -4.8038581e-01  -4.2966913e-01   1.0107525e-01   2.9158396e+00   1.0803686e-01   3.2710416e-01  -2.8577361e-01  -1.0463923e-01  -4.5951856e-02   2.4416246e+00   1.5809653e+00   2.8181177e-01   2.5574956e-01  -1.7037608e-01   6.6534542e-01  -6.0991669e-01  -1.0181338e+00  -1.2942776e+00  -7.5655700e-01  -4.6375601e-01   1.1102052e-01   2.8487075e+00   1.6134747e+00  -4.7425457e-01  -1.1529379e-01  -1.3424952e-01  -1.4894865e-01  -1.0546811e+00  -2.8840416e-02  -1.5395304e+00  -1.5230546e+00   2.4586762e-01  -1.2561240e+00   1.4480529e+00   2.3919078e-01  -1.3950225e+00  -3.1207052e+00  -2.6744345e-01   4.5773278e-01   3.0875234e-02  -2.0646847e+00   4.7470018e-02  -1.0398754e+00   4.0418186e-01  -7.6591028e-01   1.8066632e+00   2.1936937e+00   7.7741207e-01   9.6432900e-01   1.0720864e+00   1.7382069e-01   1.2070076e+00   9.7872889e-01   4.8077816e-01  -1.8605749e-01   2.2370942e+00   2.5833872e+00  -3.4164361e+00  -2.2778193e+00  -1.9519027e+00  -2.8149543e+00  -2.4018902e-01   5.6867138e-01   4.9241617e-01   4.8382083e-01   7.1536461e-01   4.9429707e-01   3.5015043e-01   1.1344233e+00  -1.2736701e+00  -5.1272471e-01   1.0577091e+00  -3.6907831e-01   1.2991430e+00   6.2835323e-01   4.5546891e-01  -1.3884502e-01   6.5729864e-01   1.5869737e-01  -2.0775527e+00  -1.6573022e+00   1.1029046e-01   9.8104342e-02
  -3.5399518e-01   2.6359579e-01  -3.5484451e-01  -1.6003031e-01  -2.4468899e-01  -5.6324072e-02  -4.5169101e-01  -3.1755587e-01  -2.5373314e-01  -1.4928771e-01   2.7524083e+00   3.8556285e-01   3.3689198e-01  -6.6700297e-02  -3.3112637e-02  -2.7775605e-01   2.0314989e+00   1.7328960e+00   2.1812907e-01   2.0323032e-01   1.7159826e-01   4.6079562e-01  -5.1079986e-01  -9.7294354e-01  -9.4824724e-01  -7.3637897e-01  -3.0094957e-01   2.0225038e-01   2.6717368e+00   2.0638748e+00  -4.6982448e-01  -3.1116085e-01  -8.5755949e-02  -2.3378649e-01  -1.8820891e+00  -5.5471042e-01  -1.5199751e+00  -1.5908415e+00   3.1201445e-01  -1.4227602e+00   1.5539714e+00   5.3991893e-01  -6.5674570e-01  -2.4567740e+00   1.0985429e-01   3.9362377e-01   4.9998681e-01  -2.0932739e+00   4.4611365e-01  -9.1696501e-01   7.7711144e-01  -9.4245688e-01   1.8100970e+00   2.1731514e+00   1.0646094e+00   6.7451794e-01   9.8062485e-01   2.6841842e-01   1.1137982e+00   1.0287251e+00   3.6490516e-01   8.9356055e-03   1.9517759e+00   2.4528332e+00  -2.8091195e+00  -2.5461239e+00  -2.1194626e+00  -2.9459946e+00  -2.7128887e-01   6.0930041e-01   7.0969062e-01   1.2426950e-01   1.0516124e+00   7.6052776e-01   9.3001635e-01   8.1686299e-01  -1.6183649e+00  -4.6657358e-01   1.0647320e+00  -4.0804863e-01   1.3471976e+00   6.8480439e-01   1.6224425e-01  -1.7411669e-01   5.9778366e-01  -8.3465210e-02  -2.2535988e+00  -1.9162022e+00  -4.4641070e-02   1.4221532e-01
  -2.6461949e-01   3.2136730e-01  -4.9402348e-01  -2.0789808e-01  -1.2735047e-01  -3.9846640e-02  -4.8807235e-01  -3.2237277e-01  -3.8136081e-01  -6.4571143e-02   2.6880797e+00   6.6994700e-01   2.8901774e-01   2.2462412e-01  -3.1721627e-04  -2.2831259e-01   2.5765993e+00   2.0639787e+00   1.7643864e-01   1.7936173e-01  -1.7941280e-01   3.9039460e-01  -7.3541968e-01  -8.4589201e-01  -1.1425724e+00  -3.8337685e-01  -1.3227033e-01   1.7426779e-01   3.0346131e+00   2.4654486e+00  -6.4972660e-01  -2.1311590e-01   2.2354058e-03  -5.3457326e-02  -2.4552936e+00  -1.2773075e+00  -1.3323872e+00  -1.5747795e+00   3.4486641e-01  -1.2605335e+00   1.6155274e+00   9.7773497e-01  -4.4520586e-01  -2.1092246e+00   5.2342243e-01   6.9382983e-01   8.1491021e-01  -1.9050442e+00   7.5036422e-01  -4.9423201e-01   1.0340734e+00  -7.0971012e-01   1.8431844e+00   2.2050682e+00   1.7102730e+00   9.3707732e-01   1.1360991e+00   3.2465639e-01   1.1130868e+00   9.8740310e-01   2.3660058e-01   7.4850118e-02   2.1323736e+00   2.8500948e+00  -2.8066222e+00  -2.5655966e+00  -1.9330118e+00  -2.9092754e+00  -2.6547729e-01   5.1847909e-01   4.2081760e-01  -2.0562396e-01   1.9322845e+00   1.2499559e+00   1.6102698e+00   1.0913040e+00  -2.0546687e+00  -5.8037083e-01   1.1693549e+00  -2.0210434e-01   1.8108123e+00   1.2095593e+00   3.4187597e-01   1.6313116e-01   7.0035458e-01   1.8323489e-01  -2.0541406e+00  -1.6843193e+00  -8.7368666e-02   9.0784855e-02
  -2.8433096e-01   3.5684206e-01  -5.7706395e-01  -3.1674917e-01  -2.7457233e-01  -1.9963246e-01  -3.9096408e-01  -3.1841126e-01  -5.4741543e-01  -4.9095996e-01   2.6317610e+00   7.8615790e-01   1.9535697e-01   1.2415853e-01  -5.6666000e-03  -4.3337174e-01   2.7341220e+00   2.3720793e+00   2.2402248e-01   2.4674272e-01  -4.6907933e-02   4.4652139e-01  -7.6591158e-01  -7.0251915e-01  -6.7429747e-01  -4.3076556e-02   6.6373905e-02   1.6874695e-01   3.2933552e+00   3.1998686e+00  -3.5948280e-01  -3.3471083e-02   3.0333123e-01   3.2894536e-01  -2.7728949e+00  -1.6314026e+00  -1.2605153e+00  -1.5484205e+00   6.6390708e-01  -1.3175304e+00   1.6017676e+00   1.0562232e+00  -1.9429541e-01  -1.4153861e+00   5.5016537e-01   7.4390177e-01   9.1836892e-01  -1.6319938e+00   7.9378382e-01  -7.0337308e-01   1.1536256e+00  -9.9449523e-01   1.7564629e+00   1.9358442e+00   1.8011481e+00   5.7441444e-01   1.0861533e+00   3.7432926e-01   8.7602923e-01   8.0288786e-01   1.6272707e-01   1.7491848e-02   2.1843373e+00   2.8523286e+00  -2.5976800e+00  -2.8546091e+00  -1.7777308e+00  -2.7545729e+00  -1.9369796e-01   6.9501572e-01   5.4120690e-01  -6.9024382e-01   2.3468693e+00   1.7521668e+00   2.3349733e+00   1.0700406e+00  -2.2888727e+00  -7.0353480e-01   1.0563076e+00  -5.1975882e-02   1.9458390e+00   1.1877897e+00   1.0004562e-02   3.3238298e-01   6.5550689e-01   5.0426944e-02  -2.4679810e+00  -2.0032027e+00  -2.0914287e-01   1.6622771e-02
  -9.8807801e-02   1.7074088e-01  -4.8828412e-01  -8.2305794e-02  -2.3553037e-01  -5.6155268e-02  -3.8751218e-01  -5.9129122e-01  -9.1023631e-01   3.3004206e-01   2.0802673e+00   4.6638446e-01  -1.2295883e-01   1.2194224e-01  -1.1892041e-01   2.3295172e-01   3.7884026e+00   2.7589802e+00   2.0324588e-01   2.4453559e-01  -9.7558450e-01   5.3709940e-01  -1.0082808e+00  -2.7353589e-01  -9.5225744e-01   1.0423909e+00   2.3619650e-01   1.6375372e-01   3.6238643e+00   3.0388672e+00  -3.1819470e-01   6.8877885e-01   2.8025007e-01   6.9896679e-01  -2.5846134e+00  -2.0029705e+00  -1.0589797e+00  -1.5687493e+00   4.0721110e-01  -1.0657833e+00   1.6431113e+00   1.2248014e+00  -6.3819430e-01  -1.4857463e+00   9.7427415e-01   1.3914269e+00   1.2007381e+00  -1.2222487e+00   1.0700544e+00  -2.9334320e-01   1.5260293e+00  -7.1706769e-01   2.2783461e+00   1.9972846e+00   2.8599703e+00   1.0739744e+00   1.2414792e+00   3.8937974e-01   9.1935160e-01   1.8849843e-01   9.1459684e-02  -6.8752885e-01   3.1261689e+00   2.8768935e+00  -2.7489442e+00  -2.0564733e+00  -1.0241557e+00  -2.2241341e+00  -1.7632789e-01   5.7088097e-01   1.3360242e-01  -7.8026627e-01   3.0749490e+00   2.0802733e+00   2.7488004e+00   1.8131891e+00  -3.0239304e+00  -1.2028222e+00   1.5075215e+00   4.9209664e-01   2.5925194e+00   1.9636785e+00   5.9616618e-01   1.0804781e+00   1.2037340e+00   8.5135945e-01  -1.9021651e+00  -1.2160029e+00  -1.8684844e-01  -2.1489463e-01
   2.9808144e-01   3.1394930e-01  -2.6876309e-01  -1.4483836e-01   1.5934674e-01   9.0447237e-02  -8.4940430e-02  -4.2256747e-01  -3.4188043e-01   2.6543208e-01   1.6346416e+00   5.4717348e-01  -1.7814475e-01   4.8650572e-02   1.6427757e-01   2.8241028e-02   3.0145907e+00   2.3316963e+00   2.8703744e-01   3.1779644e-01  -7.8454515e-01   4.6048471e-02  -7.0943882e-01   9.1140457e-03  -2.1380763e-01   1.4061462e+00   6.3687415e-01   3.7022132e-01   3.1923892e+00   2.7672278e+00  -3.8562267e-01   7.7897286e-01   5.7108322e-01   9.6366916e-01  -2.8862786e+00  -2.9852132e+00  -1.1506656e+00  -2.1224538e+00   6.5375884e-01  -1.3549060e+00   1.2633313e+00   2.2433476e+00  -3.6637338e-02  -1.1017505e+00   1.1033153e+00   1.0082417e+00   1.1024753e+00  -1.5349839e+00   1.1251429e+00  -3.5317523e-01   1.5396591e+00  -6.8211708e-01   2.2602678e+00   2.4766366e+00   2.9099110e+00   1.0999247e+00   1.2686630e+00   6.5812165e-01   7.4432998e-01   3.9754845e-02   1.2547175e-01  -5.3591067e-01   2.2403650e+00   2.5861391e+00  -1.9711232e+00  -1.9312928e+00  -6.0139121e-01  -2.1393381e+00  -1.6692725e-01   7.1401964e-01   3.0892062e-01  -5.2739936e-01   3.4112307e+00   2.1503952e+00   3.3096270e+00   2.1764479e+00  -2.8851784e+00  -1.9957421e+00   1.1968836e+00  -1.1504154e-01   2.1762363e+00   2.0773026e+00   1.4744530e-01   1.0086663e+00   1.4401886e+00   7.6913376e-01  -1.9047203e+00  -1.4370702e+00  -4.9937003e-02  -5.1160860e-02
   3.6263777e-01   2.3307711e-01  -1.3054352e-01  -1.1499342e-01   1.4261701e-01   3.8167999e-02   1.1314453e-01  -4.0426867e-01  -2.6177348e-01  -3.3855248e-02   1.2740667e+00   2.7606361e-01  -2.7564901e-01  -2.0555938e-01   2.6558652e-01  -5.7610055e-02   2.8178644e+00   2.3107687e+00   2.8622479e-01   3.1559057e-01  -7.3960450e-01  -1.0126648e-01  -5.3162521e-01   2.9123754e-01   2.5464262e-01   1.7834994e+00   8.2030152e-01   4.4071923e-01   3.0255112e+00   2.7229382e+00  -1.1348511e-01   9.8912961e-01   7.4697617e-01   1.1403154e+00  -2.7523498e+00  -3.1624322e+00  -1.1949454e+00  -2.1921486e+00   7.0247767e-01  -1.4204197e+00   1.0729494e+00   2.6140382e+00   1.1635594e-01  -4.4195502e-01   1.0349287e+00   1.0119776e+00   9.7575455e-01  -1.2715643e+00   1.1076695e+00  -4.7995209e-01   1.5835042e+00  -7.7462913e-01   2.1044532e+00   2.3122147e+00   2.8363210e+00   9.3534692e-01   1.1051119e+00   6.4534845e-01   4.1200494e-01  -4.4747361e-01   6.3245154e-02  -9.4175644e-01   2.1072724e+00   2.0715049e+00  -1.6240832e+00  -1.6878257e+00  -1.7695041e-01  -1.6931448e+00  -1.7608461e-01   7.2820499e-01   5.4883189e-01  -5.3492590e-01   3.4707002e+00   2.2826479e+00   3.5883735e+00   2.3986762e+00  -2.6490756e+00  -2.0840027e+00   1.0480064e+00   4.5282867e-02   1.9870312e+00   1.9675544e+00  -2.1518192e-01   1.0406407e+00   1.4265562e+00   6.1860053e-01  -1.9818014e+00  -1.6036895e+00  -8.3341241e-02  -1.4239027e-01
   3.0674274e-01   1.7368777e-01  -2.8775968e-01  -2.9590199e-01  -5.2985919e-02   1.2342481e-01  -2.4497922e-01  -4.7991641e-01  -6.7354008e-01   1.5109205e-01   2.9478451e-01   4.6367609e-01  -8.6481226e-01  -1.5035210e-01  -2.0135352e-01   2.1043190e-01   2.2988656e+00   2.4474099e+00   1.4842219e-01   2.6769946e-01  -7.0095917e-01  -7.1881065e-02  -7.5629756e-01   8.2012411e-03   6.6080923e-01   1.9631049e+00   9.3604420e-01   4.6345264e-01   2.4020417e+00   2.7845841e+00  -1.0071953e-01   1.1970969e+00   7.5423221e-01   1.2224147e+00  -2.0993779e+00  -3.2043619e+00  -5.2849861e-01  -1.7081262e+00   8.9079431e-01  -8.6222041e-01   5.8537276e-01   2.1479276e+00   3.8945465e-01  -3.3103602e-01   1.4860078e+00   1.1241088e+00   1.5922902e+00  -1.0522785e+00   1.3755778e+00  -4.4985771e-01   1.8358389e+00  -6.3591799e-01   2.2644006e+00   2.3085378e+00   3.2850627e+00   8.8434405e-01   8.6799773e-01   9.4673104e-01   4.9639516e-01  -8.5653305e-02  -1.6204397e-01  -2.8124213e-01   1.6302284e+00   2.1578619e+00  -5.7456745e-01  -1.4505377e+00   6.2613743e-01  -9.0603365e-01  -4.4412096e-02   9.5367463e-01  -1.2286286e-01  -1.1800581e+00   3.1000840e+00   1.8964592e+00   3.3293582e+00   1.9568217e+00  -3.2744048e+00  -2.9561004e+00   1.2170710e+00   1.9024384e-01   1.9545653e+00   2.1753518e+00   1.9715042e-01   1.1809375e+00   1.5745560e+00   9.8415552e-01  -1.6879014e+00  -1.2564884e+00  -1.2495491e-02  -6.4753930e-02
   3.2917307e-01   1.4504516e-01  -1.9593240e-01  -1.7880623e-01  -2.2460773e-02   1.2971666e-01  -3.6756274e-02  -5.7773656e-01  -6.1763466e-01  -1.9347037e-01   6.4653603e-02   7.3033222e-02  -8.6618857e-01  -5.3582220e-01   5.0205911e-03   1.1191278e-01   2.3889520e+00   2.2664920e+00   2.7379283e-01   3.4299891e-01  -7.7228881e-01   7.5183786e-02  -5.6054303e-01   4.0867678e-01   1.0372202e+00   2.5522023e+00   1.0996493e+00   4.2582492e-01   2.4783222e+00   2.6933178e+00   2.5721722e-01   1.3682455e+00   9.0389568e-01   1.4914381e+00  -1.7426536e+00  -3.0789550e+00  -5.7766214e-01  -1.5632908e+00   9.0111962e-01  -8.5272254e-01   2.9697107e-01   2.3025409e+00   6.5880429e-02   3.6559701e-01   9.2355506e-01   1.0919262e+00   1.0384712e+00  -4.8591980e-01   9.1584420e-01  -6.4101948e-01   1.4494435e+00  -7.9979001e-01   1.7562640e+00   1.7700593e+00   2.6481145e+00   6.4927558e-01   7.8649646e-01   8.1221924e-01   7.3552646e-02  -7.5076689e-01  -2.4062816e-01  -9.0305052e-01   1.6350338e+00   1.6442087e+00  -9.3992479e-01  -1.2318655e+00   8.2845810e-01  -5.4478578e-01   1.5622863e-02   9.5653024e-01   1.0570407e-01  -1.1052203e+00   3.1587060e+00   2.2593071e+00   3.5546690e+00   2.4310481e+00  -2.7728535e+00  -2.6860365e+00   7.1114714e-01   3.0263358e-01   1.7362136e+00   1.7803123e+00  -2.1627921e-01   1.2871463e+00   1.4759626e+00   9.5199386e-01  -1.5597289e+00  -1.1496982e+00  -3.6355279e-02  -1.8361227e-01
   5.3908942e-01   4.4337388e-02   3.4322955e-02  -2.9744742e-02   2.5049678e-01   1.7247907e-01   2.5739788e-01  -5.3178303e-01  -3.1317935e-01   1.8672272e-01  -6.4690069e-02  -1.1406757e-01  -7.5791717e-01  -6.6491405e-01   3.5733352e-01   2.7286543e-01   2.4260547e+00   2.0658502e+00   1.7934706e-01   2.3194962e-01  -1.3217423e+00  -5.0815066e-01  -4.6897201e-01   6.6091314e-01   1.0067656e+00   2.5733767e+00   1.2205494e+00   3.7474832e-01   2.3882850e+00   2.2482310e+00   2.2530632e-01   1.9391119e+00   8.7828531e-01   1.7390328e+00  -1.7204869e+00  -3.5966655e+00  -7.1871489e-01  -1.9546412e+00   7.4444040e-01  -1.0085433e+00  -4.8370771e-01   3.1540258e+00   6.5935768e-02   5.6971871e-01   9.9701358e-01   1.0574772e+00   6.2441138e-01  -5.1700389e-01   7.7257370e-01  -2.5091160e-01   1.2938840e+00  -3.4995608e-01   1.6619353e+00   1.9280664e+00   2.6707741e+00   9.8948260e-01   7.7190325e-01   7.3027560e-01  -5.6126793e-02  -8.7156449e-01  -1.0058869e-01  -9.7950586e-01   1.4153939e+00   1.4687940e+00  -9.8695243e-01  -4.8877615e-01   1.1221494e+00  -3.6877570e-01  -8.8564099e-02   5.9174544e-01   1.9228892e-01  -5.0185649e-01   3.5143461e+00   2.5337405e+00   3.5853901e+00   3.3136732e+00  -1.8324777e+00  -2.7091017e+00   7.7874875e-01   4.4391588e-01   1.4048618e+00   2.0066460e+00  -3.4257141e-01   1.3455270e+00   1.4435616e+00   9.4681072e-01  -1.2071848e+00  -9.6300262e-01  -1.3720937e-02  -1.9915280e-01
   3.2642614e-01  -7.3832918e-02   2.7546449e-02  -2.2320894e-02   6.6119664e-02   2.4124597e-01   2.2834251e-01  -5.6296458e-01  -5.3363681e-01  -9.2487413e-02  -4.9333904e-01  -4.0337702e-01  -9.6393556e-01  -9.2834291e-01   2.8236247e-01   2.6894768e-01   2.1188461e+00   1.8898045e+00   1.4509899e-01   1.9119584e-01  -1.2967182e+00  -3.7103147e-01  -4.5286850e-01   6.7373063e-01   1.3131046e+00   2.6737369e+00   1.1823763e+00   3.2045352e-01   2.0931761e+00   2.1577776e+00   5.3993994e-01   2.1607928e+00   9.0419262e-01   1.7377996e+00  -1.0809691e+00  -3.0572949e+00  -4.4856504e-01  -1.5259669e+00   7.4918787e-01  -6.6654230e-01  -8.0520162e-01   2.6618216e+00  -1.1138709e-01   9.9611811e-01   6.6075891e-01   1.0272728e+00   4.6526655e-01  -7.6983988e-02   5.7647502e-01  -3.6579611e-01   1.1471048e+00  -2.9549666e-01   1.2922609e+00   1.3659043e+00   2.1874162e+00   7.7419370e-01   4.9392787e-01   6.0555474e-01  -3.1666471e-01  -1.0096178e+00  -2.4636316e-01  -1.0641027e+00   1.2749238e+00   1.0662458e+00  -7.8428136e-01  -1.7975817e-01   1.3692754e+00   1.7364785e-01  -2.9844597e-02   5.6283761e-01   1.3004199e-01  -5.5068590e-01   3.0781566e+00   2.5216903e+00   3.2181200e+00   3.3378686e+00  -1.4142642e+00  -2.4278710e+00   5.5044753e-01   7.1612199e-01   1.1150020e+00   1.6156840e+00  -5.0062576e-01   1.2365975e+00   1.1860739e+00   9.2814791e-01  -1.1276886e+00  -8.3086221e-01  -4.4906400e-02  -2.5266670e-01
   2.6759307e-01  -1.3669015e-01  -2.2871893e-02  -5.0908606e-02   9.9016601e-03   3.8202704e-01  -6.9974699e-02  -4.6956625e-01  -7.4281772e-01  -9.6871583e-02  -1.1550398e+00  -2.8213226e-01  -1.2181988e+00  -8.8105418e-01  -2.2365372e-03   2.9220220e-01   1.7113528e+00   1.9507103e+00   1.5954806e-02   1.2192763e-01  -1.2839816e+00  -3.7212034e-01  -4.9714685e-01   5.6137764e-01   1.4264269e+00   2.5262238e+00   1.1598513e+00   2.7171311e-01   1.6049303e+00   1.9250727e+00   3.8186699e-01   2.1391983e+00   7.7698376e-01   1.6210449e+00  -4.7912357e-01  -2.9378624e+00  -2.5568129e-01  -1.2106338e+00   4.6880576e-01  -2.7541507e-01  -1.5122821e+00   2.3696100e+00  -2.8658891e-01   7.0602869e-01   5.6838556e-01   7.9653848e-01   5.5976841e-01  -1.4165370e-01   4.8643322e-01  -3.7285313e-01   9.9628422e-01  -9.1445298e-02   1.1454000e+00   1.3928436e+00   1.9755751e+00   8.0719392e-01   2.8315707e-01   7.6447066e-01  -4.7252709e-01  -8.4973602e-01  -5.8595107e-01  -7.7590230e-01   9.2908509e-01   9.4454321e-01  -3.9407668e-01   1.4686439e-01   1.5692588e+00   5.5091804e-01   1.0766932e-03   5.0389569e-01  -3.2363483e-01  -5.1204004e-01   2.5792010e+00   2.0835359e+00   2.6002596e+00   3.2063920e+00  -1.2379559e+00  -2.6619773e+00   6.0056542e-01   9.0065685e-01   8.7103924e-01   1.6982247e+00  -3.3718539e-01   1.2069451e+00   1.1286373e+00   1.1258695e+00  -9.5614233e-01  -5.7296617e-01  -6.0821456e-02  -1.7120129e-01
   1.3250968e-01  -1.8252493e-01   5.0180248e-02   4.6246353e-02  -1.2068253e-03   3.1462583e-01   8.9620101e-02  -6.4333247e-01  -6.0139946e-01  -3.0718959e-01  -1.3099580e+00  -7.9224133e-01  -1.1088326e+00  -1.2907315e+00   2.4069530e-01   2.4749625e-01   1.3883065e+00   1.2725253e+00   6.1484684e-02   1.1306681e-01  -1.4201204e+00  -3.4807252e-01  -3.5141089e-01   6.7153768e-01   1.4956446e+00   2.6625370e+00   1.0889988e+00   1.8913446e-01   1.4564888e+00   1.5423142e+00   6.5988288e-01   2.2144095e+00   7.3215656e-01   1.6151343e+00   1.6833892e-01  -2.2427492e+00  -2.6339804e-01  -1.0050375e+00   4.7955710e-01  -3.2943238e-01  -1.6240045e+00   2.2573787e+00  -5.5706481e-01   1.2611137e+00   5.7946637e-02   7.7341744e-01  -7.0741971e-02   3.9126628e-01   2.0659171e-02  -3.4422126e-01   5.9459762e-01  -1.1832338e-01   5.9588271e-01   7.1216804e-01   1.1248655e+00   5.6505987e-01   1.3850621e-01   5.0344668e-01  -5.4512377e-01  -1.1342880e+00  -3.4417821e-01  -1.1923990e+00   6.7232519e-01   3.9771758e-01  -6.8026233e-01   5.0034447e-01   1.7156609e+00   8.8452905e-01   4.1516377e-02   4.2653578e-01  -8.7054319e-02  -6.8717787e-02   2.3358275e+00   2.3708062e+00   2.3553003e+00   3.6481537e+00  -2.3045825e-01  -1.9337293e+00   1.1768441e-01   6.2004234e-01   3.8423625e-01   1.1031691e+00  -6.3158104e-01   1.1066807e+00   9.0769039e-01   1.0639057e+00  -3.9923808e-01  -2.1776075e-01   3.3320011e-02  -2.0572313e-01
   1.5810071e-01  -2.2743811e-01   1.1585888e-01   1.4559686e-01   1.4253630e-01   3.5743361e-01   3.9121836e-02  -5.4957764e-01  -4.7361493e-01  -1.6619468e-01  -1.4923319e+00  -7.2874469e-01  -9.9548089e-01  -1.2256067e+00   3.8104915e-01   2.5108171e-01   1.2585160e+00   1.1115519e+00  -4.3418229e-02   1.3058722e-02  -1.7111791e+00  -6.0178514e-01  -2.9638287e-01   7.2592904e-01   1.3212920e+00   2.4093067e+00   1.0435658e+00   9.1692344e-02   1.2975008e+00   1.2270663e+00   4.2063651e-01   2.2319564e+00   5.3763637e-01   1.5245667e+00   4.6040082e-01  -2.1887281e+00  -3.5157305e-01  -1.1043310e+00   1.8181603e-01  -2.9948493e-01  -2.2983480e+00   2.4478362e+00  -7.9057141e-01   1.0096181e+00  -1.0794537e-01   5.4287721e-01  -4.0261272e-01   2.3404576e-01  -1.7944091e-01  -1.0193329e-01   3.1888253e-01   2.0208337e-01   3.4112717e-01   6.9482450e-01   7.5240892e-01   6.9276002e-01   8.3397048e-02   4.5666468e-01  -6.4421641e-01  -1.0827659e+00  -4.1845734e-01  -1.1474317e+00   4.3176400e-01   2.9031802e-01  -7.7638667e-01   1.0269875e+00   1.6158623e+00   8.8346326e-01  -1.9894485e-02   1.2319454e-01  -2.3236976e-01   4.9895059e-01   2.2254522e+00   2.3389722e+00   1.8973318e+00   4.0155735e+00   6.1376160e-01  -1.6252841e+00   1.3285105e-01   6.1014692e-01   6.2447214e-02   1.1876568e+00  -5.6762661e-01   1.1098872e+00   7.9090744e-01   1.1875777e+00   1.4840254e-02   1.6456715e-01   1.6007698e-02  -1.2621079e-01
  -1.0426806e-01  -3.1073037e-01   1.0957614e-01   6.2545937e-02  -5.2534727e-02   4.6351502e-01  -1.4731399e-01  -3.9912450e-01  -5.8532985e-01  -4.9189699e-01  -1.9560621e+00  -7.5875148e-01  -1.2038993e+00  -1.3209721e+00   1.3767836e-01   1.1538290e-01   2.7074275e-01   8.7783659e-01  -9.8342992e-02  -2.0324078e-02  -1.2432428e+00  -4.2997833e-01  -2.2038885e-01   4.7463335e-01   1.7504854e+00   2.0225074e+00   8.7347339e-01   8.1201704e-02   5.6084563e-01   1.0894789e+00   5.8380287e-01   2.0283278e+00   4.9150954e-01   1.1844256e+00   1.2211863e+00  -1.2631615e+00  -1.4407026e-01  -6.4355837e-01   6.3101094e-02   2.5519243e-02  -2.6729989e+00   1.5140731e+00  -8.9508316e-01   8.5762382e-01  -4.8897934e-01   1.9971555e-01  -2.9580927e-01   2.0790805e-01  -2.6972545e-01  -4.5721840e-01   1.6485579e-01   4.9463279e-02  -2.6300749e-02   2.4948866e-01  -1.7566713e-02   2.5727069e-01  -3.0240214e-01   4.4509290e-01  -7.9500712e-01  -8.7870249e-01  -5.7159962e-01  -8.1584848e-01   5.5966214e-03  -1.1906545e-01  -1.5814847e-01   1.1318291e+00   1.5430404e+00   1.2074052e+00   4.8135766e-02   1.9326986e-01  -4.7718909e-01   4.2732665e-01   1.1674314e+00   1.7578509e+00   1.0097614e+00   3.2649003e+00   7.9295804e-01  -1.4215312e+00  -1.2970310e-01   6.3072273e-01  -4.0568377e-01   6.8897561e-01  -6.4777433e-01   7.5323804e-01   4.7266796e-01   1.0257806e+00  -8.8548386e-02   2.0763760e-01  -1.8389631e-02  -2.9106110e-02
  -1.9890581e-01  -3.7667581e-01   1.1022171e-01   6.5141677e-02  -5.6413270e-02   6.1509901e-01  -4.1674846e-01  -2.9232854e-01  -6.9654935e-01  -3.4580657e-01  -2.5101867e+00  -6.4637718e-01  -1.4072834e+00  -1.2048455e+00  -1.6062463e-01   1.9976371e-01  -3.3354253e-01   7.2057729e-01  -1.8217998e-01  -5.4098247e-02  -1.1601942e+00  -3.2374159e-01  -2.5800532e-01   3.2751851e-01   1.7170901e+00   1.7593350e+00   7.0838236e-01   5.1723298e-02  -7.2562444e-02   6.9965503e-01   3.3707476e-01   1.7796494e+00   3.1195139e-01   8.8069153e-01   2.0132804e+00  -7.0414418e-01  -6.5349493e-03  -4.8962457e-01  -2.5908843e-01   2.7949406e-01  -2.9610532e+00   7.9031944e-01  -1.1743024e+00   9.3654704e-02  -5.9061852e-01  -3.9272299e-02  -7.5095530e-02  -8.2327920e-02  -2.3773909e-01  -5.2161037e-01   1.2696786e-01   1.5338431e-01  -7.0375636e-02   2.1981340e-01  -2.6992515e-01   2.3283945e-01  -5.0126167e-01   5.3468972e-01  -7.9355933e-01  -6.9101297e-01  -8.0264526e-01  -6.0136473e-01  -1.7436658e-01  -3.3758474e-01   4.2816493e-01   1.4437706e+00   1.6169498e+00   1.4745095e+00   8.8958055e-02   1.7009072e-01  -9.7174473e-01   5.6081339e-01   4.1419479e-01   1.0624895e+00   1.5294054e-01   2.7077320e+00   7.8772144e-01  -1.5100088e+00  -5.6621986e-02   4.1403654e-01  -6.0591494e-01   7.3405554e-01  -3.4793048e-01   6.3488109e-01   4.9182943e-01   1.2917783e+00   1.0768507e-01   5.3796591e-01  -8.3188309e-03   7.7839850e-02
  -3.1059621e-01  -4.6240843e-01   3.4267544e-01   1.7172094e-01  -4.5179173e-02   5.0302578e-01  -8.0862549e-02  -4.1746681e-01  -3.6624852e-01  -6.3703354e-01  -2.5293387e+00  -1.3002957e+00  -1.1701913e+00  -1.6967488e+00   1.6061451e-02   1.1474174e-01  -9.7864403e-01  -1.5371063e-02  -7.6477927e-02   4.3367015e-03  -1.0264789e+00  -2.8559906e-01   2.2945716e-03   4.3981908e-01   1.8969316e+00   1.7267927e+00   5.3367303e-01   4.8370864e-02  -4.6744661e-01   1.2761215e-02   6.3371284e-01   1.6348455e+00   3.8244392e-01   7.3241434e-01   2.9006957e+00   2.4065493e-01  -3.5277388e-01  -4.8222209e-01  -3.3708837e-01  -2.5161771e-02  -2.6288998e+00   5.6030561e-01  -1.5638177e+00   1.8651843e-01  -1.2185801e+00  -1.4420991e-01  -6.0215586e-01   1.8687315e-01  -6.5129776e-01  -8.1369126e-01  -2.6678396e-01  -1.2997981e-01  -5.1274865e-01  -2.7305024e-01  -1.2680363e+00  -8.3647614e-02  -7.3519785e-01   2.3898408e-01  -8.5074894e-01  -1.2127050e+00  -3.7615784e-01  -1.3009181e+00  -2.5402689e-01  -1.2866664e+00   4.1962686e-01   1.7236284e+00   1.7932290e+00   1.7856021e+00   1.2013153e-01   2.5571257e-01  -5.7358854e-01   1.1575762e+00  -2.4096622e-01   8.6917273e-01  -2.6808242e-01   2.6717985e+00   1.6633280e+00  -9.7009293e-01  -6.0758624e-01  -5.5827048e-02  -1.1166157e+00   3.8011394e-02  -7.0347378e-01   3.6838835e-01   3.8603217e-01   1.0232064e+00   2.2189512e-01   5.0268030e-01   1.2050222e-01   5.7262888e-03
  -2.7887745e-01  -5.5600726e-01   5.0117474e-01   1.8493303e-01   1.0613562e-01   3.2921787e-01   8.7977784e-02  -2.8221188e-01  -5.8712288e-03  -4.5929663e-01  -2.3404646e+00  -1.1778638e+00  -8.6249602e-01  -1.6236981e+00   1.9301447e-01   1.0255029e-01  -1.4439340e+00  -1.4338583e-01  -2.0786532e-01  -1.0327507e-01  -1.1078012e+00  -7.9533380e-01   8.9171145e-02   2.9868856e-01   1.7929909e+00   1.0132110e+00   4.2502516e-01  -2.8148944e-03  -7.8906253e-01  -2.8383054e-01   4.1626939e-01   1.4924742e+00   3.1467151e-01   5.4920338e-01   3.2965693e+00   4.1755349e-01  -6.1935404e-01  -8.6729703e-01  -4.6122054e-01  -3.1406401e-01  -2.9824206e+00   8.3473123e-01  -1.5938608e+00  -2.8062280e-01  -1.1707228e+00  -2.8762572e-01  -7.7061904e-01  -2.4533034e-01  -6.5465269e-01  -7.0542976e-01  -4.1658445e-01  -2.2779111e-02  -6.6577581e-01  -1.3211493e-01  -1.5726637e+00  -6.0297194e-02  -8.6365686e-01   1.2308504e-01  -7.7451462e-01  -1.0703098e+00  -6.3888177e-02  -1.1160974e+00  -5.1747951e-01  -1.4480560e+00   7.3771874e-01   2.0945576e+00   1.8114989e+00   1.7379069e+00   1.6221329e-02   3.8873114e-02  -5.8498108e-01   1.6497195e+00  -5.6682208e-01   5.1973529e-01  -7.8030373e-01   2.4227980e+00   2.4822995e+00  -8.3058185e-01  -5.4030170e-01  -2.8028276e-01  -1.4840451e+00   1.1617845e-01  -5.9593944e-01   2.2699770e-01   2.6918964e-01   7.8307850e-01   3.3602843e-01   5.0778804e-01   1.5610321e-01   8.2023060e-02
  -3.8965865e-01  -5.6918374e-01   5.5860971e-01   1.0601256e-01   1.1062328e-01   1.4768327e-01   3.6958976e-01  -1.9753820e-01   2.3312602e-01  -8.2863759e-01  -1.9855467e+00  -1.1495051e+00  -6.4262564e-01  -1.7765436e+00   2.7754676e-01  -1.1270507e-01  -2.0420700e+00  -3.8695857e-01  -1.4726126e-01  -3.2461021e-02  -8.1745617e-01  -8.7044756e-01   1.5888257e-01   1.1381178e-01   1.9971096e+00   5.0781996e-01   2.8892098e-01  -5.8091145e-02  -1.0146204e+00  -2.6095746e-01   5.4352849e-01   1.1651349e+00   5.3530233e-01   4.4232575e-01   3.9759706e+00   1.1230132e+00  -8.4228812e-01  -9.5249980e-01  -2.9018973e-01  -5.2063907e-01  -2.9964879e+00   6.0415741e-01  -1.7511848e+00  -4.9714280e-01  -1.5337669e+00  -4.4167017e-01  -1.0098313e+00  -3.7085740e-01  -8.6224140e-01  -1.1330296e+00  -7.5228649e-01  -3.4677620e-01  -1.1419644e+00  -4.6397040e-01  -2.4084703e+00  -4.1071379e-01  -1.0207941e+00  -3.1289649e-02  -7.8490442e-01  -1.0749859e+00   3.2088572e-01  -1.0072871e+00  -7.5760776e-01  -1.6043215e+00   9.7620094e-01   1.8962592e+00   1.8920966e+00   1.8536517e+00   6.0147531e-02   1.5467575e-01  -6.4603669e-01   1.6779980e+00  -1.1573769e+00   1.9452254e-01  -1.1752460e+00   1.7129944e+00   2.9397010e+00  -6.4516064e-01  -9.8687530e-01  -6.6383466e-01  -1.8474330e+00  -2.8623910e-01  -7.4383915e-01  -2.5652545e-02   4.9771839e-03   3.4127896e-01   7.2200117e-02   2.4314365e-01   2.4769068e-01   9.3735183e-02
  -4.4854243e-01  -6.2199593e-01   5.2626008e-01   6.4167893e-02   1.3114646e-01   2.2587646e-01   1.7423870e-01  -6.4731515e-02   7.3600577e-02  -8.0717502e-01  -2.2459975e+00  -8.6067270e-01  -7.8286988e-01  -1.4867165e+00  -1.4797435e-01  -5.7587778e-02  -2.3750494e+00  -1.7117213e-01  -1.9916469e-01  -1.1864351e-03  -6.1922345e-01  -6.3516355e-01   2.4935466e-02  -6.7692993e-02   1.8472978e+00   1.6425769e-01   1.1166481e-01  -5.8497485e-02  -1.5039270e+00  -5.4609505e-01   1.8812476e-01   6.2574817e-01   5.2919405e-01   1.0970614e-01   4.8077738e+00   1.5930813e+00  -8.0798577e-01  -8.1016039e-01  -5.5780492e-01  -2.3084929e-01  -2.8349620e+00  -4.4569280e-02  -2.1457386e+00  -1.6087916e+00  -1.5483643e+00  -4.8778960e-01  -5.7512663e-01  -7.4920631e-01  -6.7073933e-01  -1.3286916e+00  -7.1841406e-01  -3.4274633e-01  -1.1360311e+00  -3.1474255e-01  -2.4265805e+00  -3.0711489e-01  -1.1542834e+00   7.1756943e-02  -7.4823543e-01  -1.0195462e+00   1.4713404e-01  -8.7145597e-01  -5.8917865e-01  -1.6224695e+00   1.6263121e+00   1.9287063e+00   2.1325855e+00   2.1583024e+00   1.0522099e-01   2.4356199e-01  -1.3289531e+00   1.4646437e+00  -1.8763101e+00  -8.4589696e-01  -1.9395899e+00   6.0253144e-01   2.3877212e+00  -1.0546990e+00  -9.2913007e-01  -7.6611657e-01  -1.6804373e+00  -1.7395807e-02  -2.0157953e-01  -7.4684236e-02   1.3528843e-01   5.5936512e-01  -3.8458832e-02   3.6112716e-01   2.8127223e-01   1.2405963e-01
  -5.1742190e-01  -7.0005541e-01   7.4642315e-01   1.5728864e-02   9.5978745e-02  -8.3668818e-02   5.8800208e-01  -2.2582236e-01   5.2640187e-01  -1.2182601e+00  -2.0857603e+00  -1.3957792e+00  -3.4481007e-01  -1.9085183e+00   3.7518894e-02  -2.5041660e-01  -3.1993300e+00  -8.1129021e-01  -1.3920771e-01   3.0188445e-02  -2.5945579e-01  -8.3164455e-01   3.4631695e-01  -1.1332248e-01   2.2212688e+00  -1.0621535e-01   4.0215800e-02   2.8221864e-02  -1.9456811e+00  -1.1332098e+00   4.6745475e-01   2.8679800e-01   7.0630765e-01  -1.5043338e-01   5.4334815e+00   2.2164753e+00  -1.1671098e+00  -8.7348848e-01  -3.2442944e-01  -6.5604363e-01  -2.1091696e+00   8.0329969e-02  -2.1370574e+00  -1.3383058e+00  -1.9203208e+00  -5.6007436e-01  -9.3886634e-01  -5.3390712e-01  -9.2791558e-01  -1.6386875e+00  -9.9663029e-01  -7.2832547e-01  -1.4455531e+00  -4.7612303e-01  -3.1729754e+00  -6.6117849e-01  -1.3916128e+00  -2.0590909e-01  -6.5774641e-01  -1.5049517e+00   8.3103440e-01  -1.4350008e+00  -8.1799889e-01  -2.6050267e+00   1.9557034e+00   1.9856913e+00   2.4302181e+00   2.3622671e+00   1.1230265e-01   4.9081109e-01  -6.2767594e-01   1.9087008e+00  -2.3875969e+00  -1.1280480e+00  -2.0497689e+00   2.3202029e-01   3.1570952e+00  -8.0976308e-01  -1.4606396e+00  -1.3284252e+00  -2.1646040e+00  -6.9637269e-01  -5.8053727e-01  -3.7980393e-01   1.1827122e-01   3.5640869e-02  -1.4797516e-01  -5.2357469e-02   4.7473817e-01   6.3417436e-02
  -3.2455218e-01  -7.8318460e-01   8.3377015e-01   1.3559919e-01   3.8618230e-01  -1.2417097e-01   6.8132328e-01  -2.3957345e-01   6.4624423e-01  -7.0201560e-01  -1.8465231e+00  -1.1964796e+00  -6.2891046e-02  -1.5788103e+00   5.8049970e-02  -3.8465834e-04  -2.6439882e+00  -4.3938383e-01  -1.8633309e-01   1.7175727e-02  -6.8868123e-01  -9.7389218e-01   2.5945902e-01  -5.9909831e-03   1.7103750e+00  -2.6503601e-01   4.3985482e-02  -1.1674490e-02  -1.8173178e+00  -1.4987514e+00   1.8561161e-02   1.7896121e-02   6.6227412e-01  -2.9055545e-01   5.7889068e+00   2.0688219e+00  -1.3894582e+00  -1.1461525e+00  -6.3089081e-01  -6.5529470e-01  -1.9836308e+00   4.2476817e-01  -2.6876621e+00  -2.2998458e+00  -1.7816874e+00  -3.1517376e-01  -9.3852503e-01  -8.2565162e-01  -8.3881667e-01  -1.3713562e+00  -1.0905881e+00  -5.2090341e-01  -1.3685075e+00  -8.1554911e-02  -2.8849072e+00  -1.6244420e-01  -1.2120969e+00  -2.8232416e-01  -5.3632648e-01  -1.7950236e+00   9.9103870e-01  -1.7256189e+00  -2.4406608e-01  -2.4130884e+00   1.7845667e+00   2.3650363e+00   2.6520321e+00   2.3309501e+00   4.2878920e-02   2.9069738e-01  -1.0307455e+00   2.0882585e+00  -2.2052343e+00  -1.6050980e+00  -2.2772449e+00  -5.9219216e-02   3.0665588e+00  -1.0770499e+00  -1.3000741e+00  -1.2478922e+00  -1.8060990e+00  -5.9528495e-02   7.5395947e-02  -5.3868015e-02   4.0613197e-01   3.1654922e-01   1.0463900e-01   3.1259987e-01   5.4976117e-01  -2.2491670e-03
  -2.6424609e-01  -7.5768094e-01   9.9680762e-01   1.5512755e-01   5.0616601e-01  -1.5255630e-01   1.0296685e+00  -8.2940148e-02   8.8073509e-01  -9.3539580e-01  -1.5299958e+00  -1.2037705e+00   6.0025587e-02  -1.6085061e+00   1.2463546e-01  -2.2913108e-01  -2.9760352e+00  -6.7242553e-01  -4.8690945e-02   1.5258654e-01  -3.0077417e-01  -8.2243790e-01   4.2412172e-01   1.5641200e-01   1.9404846e+00  -4.1818415e-01  -2.1870463e-03   6.1536291e-02  -2.0174791e+00  -1.5711736e+00   1.4567136e-01  -2.3049250e-01   8.9977913e-01  -3.4529103e-01   5.8254101e+00   2.4111196e+00  -1.6305796e+00  -1.4315081e+00  -5.1849873e-01  -9.0813569e-01  -1.4902178e+00   1.3593310e-01  -2.7636295e+00  -2.6955389e+00  -2.0726998e+00  -5.2688279e-01  -1.0240237e+00  -1.1446427e+00  -8.5682750e-01  -1.7616969e+00  -1.0853740e+00  -8.1983773e-01  -1.4220884e+00  -1.5780756e-01  -3.1877167e+00  -3.9406578e-01  -1.2061183e+00  -3.6054988e-01  -5.4952415e-01  -1.9204721e+00   1.2314802e+00  -1.9161036e+00  -5.1997315e-02  -2.5837544e+00   2.1588502e+00   2.1118390e+00   2.5405894e+00   2.2420068e+00   6.8967504e-02   3.9404465e-01  -9.0080693e-01   2.0331233e+00  -2.4321711e+00  -1.9828003e+00  -2.3077407e+00  -8.6873172e-01   2.8252255e+00  -1.0568204e+00  -1.5925377e+00  -1.6821476e+00  -1.8564883e+00  -2.4542706e-01  -1.6351954e-01  -3.0213464e-01   3.9596739e-01   4.2398257e-02  -3.6275833e-01  -5.2795962e-02   5.4632912e-01  -1.7111442e-02
  -1.0897012e-01  -6.8088037e-01   1.0148220e+00   1.4763330e-01   6.2515316e-01  -1.6970962e-01   9.4122700e-01   2.5041891e-02   9.4048502e-01  -1.0014750e+00  -1.5836333e+00  -8.4716930e-01   1.7003268e-01  -1.2875232e+00   2.0480327e-02  -4.4156805e-01  -2.9941994e+00  -5.0270447e-01  -2.4841924e-02   2.1275933e-01  -2.0949829e-03  -6.9291967e-01   5.5947577e-01   3.0737133e-01   2.0390755e+00  -4.8865655e-01   1.0378805e-01   1.5620251e-01  -2.1305484e+00  -1.6049725e+00  -1.6166911e-01  -7.3849917e-01   8.7902384e-01  -5.2705453e-01   5.6272970e+00   2.1611926e+00  -1.7393513e+00  -1.6017846e+00  -5.3443341e-01  -9.3690580e-01  -1.1444260e+00   1.1447300e-01  -2.8221109e+00  -3.3290266e+00  -2.1235247e+00  -8.1141632e-01  -9.3818573e-01  -1.5788728e+00  -7.9239759e-01  -1.8476616e+00  -1.0401806e+00  -8.8814558e-01  -1.2418528e+00   2.4325107e-01  -3.0682039e+00  -4.0252110e-01  -1.0842510e+00  -2.2439953e-01  -5.5365227e-01  -1.9971031e+00   1.0877617e+00  -2.0338766e+00   9.7810623e-02  -2.5730327e+00   2.4564597e+00   1.9635056e+00   2.3249175e+00   1.9652356e+00   6.6877122e-02   4.7066322e-01  -8.7941208e-01   2.0279855e+00  -2.4018263e+00  -2.4132519e+00  -2.2835470e+00  -1.4953096e+00   2.4355721e+00  -1.3257123e+00  -1.5705990e+00  -2.0056175e+00  -1.7004086e+00  -2.3416971e-03  -2.4732575e-02  -2.4084681e-01   6.6236957e-01   1.9783891e-01  -5.2084529e-01  -9.3927180e-02   5.0147836e-01   6.9917943e-02
  -1.4966291e-01  -7.0462906e-01   1.0319246e+00   6.7985231e-02   5.5606080e-01  -3.1819352e-01   1.0270610e+00  -2.1358076e-01   1.0871972e+00  -9.6721899e-01  -1.6960759e+00  -1.1419317e+00   3.1924036e-01  -1.3466110e+00   5.1965356e-02  -3.8288257e-01  -3.4972018e+00  -1.1273531e+00  -1.3598667e-02   1.9358410e-01   2.3970070e-01  -5.8261596e-01   7.0407973e-01   2.4177544e-01   2.1717860e+00  -4.4955364e-01   9.4521886e-02   2.4237571e-01  -2.5782789e+00  -2.0018017e+00   8.1476901e-02  -9.4283355e-01   7.8376993e-01  -8.8508302e-01   5.5317922e+00   2.5688786e+00  -1.4698681e+00  -1.2371604e+00  -2.3683778e-01  -8.9736530e-01  -2.7405508e-01  -2.0872537e-01  -2.4577006e+00  -2.8335100e+00  -2.0523512e+00  -7.2423841e-01  -8.2314015e-01  -1.1031046e+00  -7.7783390e-01  -1.7091649e+00  -9.4736221e-01  -1.0140132e+00  -1.2306336e+00   1.0625578e-02  -3.0573644e+00  -6.1553019e-01  -1.1408086e+00  -3.7756594e-01  -1.7068316e-01  -2.0152723e+00   1.5660783e+00  -2.1149344e+00   2.7685242e-04  -2.9994297e+00   2.8403291e+00   1.9178306e+00   2.4232925e+00   2.0653026e+00   1.2274001e-01   6.5355166e-01  -4.2743478e-01   1.8240777e+00  -2.4627941e+00  -2.4984074e+00  -2.1596931e+00  -2.0626384e+00   2.1727200e+00  -1.0952354e+00  -1.8355524e+00  -2.4092333e+00  -1.7639118e+00  -4.6230530e-01  -8.7629122e-02  -4.0804279e-01   7.2780406e-01   8.0660434e-02  -1.3863121e-01   1.8928300e-02   6.1963454e-01   3.6306552e-02
  -9.1557328e-02  -7.2923975e-01   9.4874972e-01   7.2885314e-02   5.6222876e-01  -3.4730123e-01   8.9871937e-01  -1.7338986e-01   9.3464175e-01  -8.8132049e-01  -1.5506227e+00  -8.6158319e-01   4.9203676e-01  -9.6337455e-01   2.0182360e-03  -4.4082699e-01  -2.9819535e+00  -7.7572654e-01  -9.1171424e-02   1.3035095e-01   2.6036613e-01  -4.3246797e-01   7.2219383e-01   3.6527089e-01   1.9601475e+00  -5.5449881e-01   1.7923625e-01   2.5873808e-01  -2.4133381e+00  -1.8650013e+00  -5.4505112e-02  -1.1636534e+00   6.3243845e-01  -1.1478400e+00   4.9431663e+00   2.3199626e+00  -1.3105897e+00  -1.0491712e+00  -3.4265329e-01  -6.1248638e-01   2.2223353e-02  -2.9092270e-01  -2.4597125e+00  -2.9829918e+00  -1.9608276e+00  -7.0927114e-01  -7.2878212e-01  -1.1155435e+00  -6.7889252e-01  -1.4650543e+00  -8.4699444e-01  -8.8868357e-01  -1.1235120e+00   1.6329636e-01  -2.6748312e+00  -4.7289580e-01  -9.8345359e-01  -4.0706831e-01  -1.3221136e-01  -2.0302009e+00   1.4615567e+00  -2.1574565e+00   4.4577073e-01  -2.7188933e+00   2.6967152e+00   1.8390195e+00   2.0785646e+00   1.7527818e+00   6.4767670e-02   4.7288249e-01  -3.6362301e-01   1.5478247e+00  -2.0594539e+00  -2.6067140e+00  -2.0345974e+00  -2.5010134e+00   1.7137876e+00  -9.3789657e-01  -1.6435892e+00  -2.0638650e+00  -1.3714504e+00  -1.8036384e-01   1.2337134e-01  -2.7659932e-01   7.5899009e-01   1.5925069e-01  -9.8624513e-02   1.6034442e-01   5.0362391e-01  -6.2722265e-03
  -1.9609575e-01  -7.3059198e-01   8.2304196e-01  -1.1616012e-02   3.3961632e-01  -2.0383109e-01   7.1149213e-01  -3.7324722e-02   5.5200749e-01  -1.1606786e+00  -1.6701863e+00  -6.5310532e-01   2.6382678e-01  -7.3150709e-01  -3.3423243e-01  -5.9605811e-01  -3.0080733e+00  -5.3588012e-01  -5.4297747e-02   1.8005098e-01   8.7309146e-01   2.1163936e-01   7.5013945e-01   4.1379447e-01   2.2786744e+00  -5.1716551e-01   1.8790464e-01   3.2496843e-01  -2.6531769e+00  -1.5416973e+00   2.3415704e-01  -1.3256327e+00   6.2113458e-01  -1.4084747e+00   4.4565054e+00   2.5882919e+00  -9.0196960e-01  -4.1909663e-01  -3.1184408e-01  -5.8595688e-02   3.9219408e-01  -1.3378024e+00  -2.3354308e+00  -2.9754947e+00  -2.1204745e+00  -8.9301533e-01  -3.2302981e-01  -9.8060851e-01  -5.7524167e-01  -1.7528725e+00  -6.7008120e-01  -1.0773779e+00  -1.0703924e+00  -8.6031953e-02  -2.5955958e+00  -7.6540973e-01  -1.0330625e+00  -3.4654707e-01  -2.3652368e-01  -1.8846646e+00   1.1386618e+00  -1.9256512e+00   7.9004602e-01  -2.5716785e+00   3.0183055e+00   1.3380912e+00   1.6397760e+00   1.6726418e+00   1.4196420e-01   5.8885348e-01  -3.9540592e-01   6.6773085e-01  -2.3035494e+00  -2.9877426e+00  -2.1156396e+00  -3.6602320e+00   5.2874929e-01  -9.1662970e-01  -1.7030900e+00  -1.6340058e+00  -1.0439106e+00  -3.9612196e-01   5.9543290e-02  -4.5637099e-01   6.0306287e-01   6.3230708e-02  -6.0644710e-01  -1.6924553e-02   2.9948169e-01  -5.5238977e-02
  -4.8112620e-02  -6.4387279e-01   6.5808094e-01  -1.6510257e-02   2.8875400e-01  -2.8475532e-02   3.2455467e-01   5.9306786e-02   1.3380487e-01  -9.3386443e-01  -1.9381153e+00  -1.5438414e-01   5.1733350e-02  -2.1968424e-01  -6.6983648e-01  -6.4197852e-01  -2.4716569e+00  -1.7612953e-01  -1.1535127e-01   1.7661369e-01   9.7256840e-01   5.8916019e-01   6.6829253e-01   5.5991814e-01   2.1067853e+00  -3.4866828e-01   3.1053313e-01   3.8572971e-01  -2.5530206e+00  -1.3167421e+00  -2.4145210e-03  -1.3592296e+00   3.8975996e-01  -1.4988340e+00   3.5973325e+00   1.9674927e+00  -5.6818969e-01  -1.9076265e-01  -4.2463665e-01   4.0516398e-01   5.5226415e-01  -1.6559985e+00  -2.2015374e+00  -3.4735626e+00  -1.8808255e+00  -1.1083385e+00  -2.9630659e-03  -1.2459800e+00  -4.0875573e-01  -1.5565680e+00  -3.9479837e-01  -8.0128287e-01  -5.3498360e-01   3.9245717e-01  -1.8059623e+00  -5.2099185e-01  -7.7426125e-01  -4.2687872e-02  -1.3534228e-01  -1.5333327e+00   6.8700414e-01  -1.6387111e+00   1.1162802e+00  -1.9320926e+00   3.0893940e+00   1.0656716e+00   1.2491403e+00   1.3040421e+00   1.4128040e-01   5.1951014e-01  -5.6174597e-01   2.8763285e-01  -1.8555750e+00  -3.1313689e+00  -1.9879737e+00  -3.9782819e+00  -5.3659709e-01  -1.2558875e+00  -1.2244621e+00  -1.4610692e+00  -5.2804543e-01   1.4352792e-01   3.5641035e-01  -2.7178944e-01   8.4464095e-01   4.9464995e-01  -6.0983970e-01   2.2875412e-01   1.5939424e-01   6.8229785e-03
  -1.3989735e-01  -6.2908534e-01   6.9236979e-01  -5.6247218e-02   4.3480586e-02  -8.6325162e-02   4.3693762e-01  -2.6517696e-01   2.5079627e-01  -1.2061581e+00  -2.2438478e+00  -9.1425027e-01   1.6979837e-01  -5.7964282e-01  -5.0948822e-01  -7.2933732e-01  -3.0442634e+00  -1.3373251e+00  -3.8349761e-02   1.4777681e-01   1.4168667e+00   9.0820333e-01   1.0399242e+00   7.4600190e-01   2.4690082e+00   1.1628381e-01   3.4397491e-01   5.3938163e-01  -2.9971667e+00  -1.8417661e+00   7.0328592e-01  -1.2036617e+00   1.7534332e-01  -1.8484214e+00   2.7936270e+00   2.2995090e+00  -1.9774516e-01   4.8151810e-01  -9.5462622e-02   5.0078720e-01   1.6640483e+00  -2.1072872e+00  -1.4566080e+00  -1.9752245e+00  -2.0710882e+00  -1.2471061e+00  -1.9476620e-01  -2.5023017e-01  -6.5290958e-01  -1.4185138e+00  -3.3093703e-01  -9.1126286e-01  -5.3999770e-01  -1.2017457e-01  -1.9780919e+00  -9.3480238e-01  -8.5538141e-01  -2.5107650e-01   1.0716310e-01  -1.6970083e+00   1.0607084e+00  -2.0131057e+00   8.4605073e-01  -2.7758186e+00   3.1931145e+00   8.7710423e-01   1.0009748e+00   1.2709821e+00   2.0023477e-01   7.1817881e-01   6.8226067e-01   2.6432628e-01  -1.7294066e+00  -2.6365714e+00  -1.5149597e+00  -3.8665716e+00  -5.8920083e-01  -4.8946037e-01  -1.5939332e+00  -1.7866353e+00  -7.7507852e-01  -8.8961065e-01  -4.0105571e-01  -6.6811867e-01   7.3785309e-01   1.9224550e-01  -2.6715008e-01   1.4846928e-01   2.0224514e-01  -8.8817700e-02
  -3.1173297e-03  -5.7985768e-01   5.3262216e-01   6.8698535e-02   2.4216999e-02   1.7510365e-02   2.7563829e-01  -3.0803789e-01  -1.0779771e-01  -9.5666260e-01  -2.0636403e+00  -7.4901410e-01   2.4741026e-01  -2.4108186e-01  -5.0249498e-01  -6.9523750e-01  -1.7834442e+00  -1.0686879e+00  -8.3757570e-02   9.4536198e-02   1.0542968e+00   1.1956026e+00   9.4371971e-01   1.0825053e+00   1.8718753e+00   4.4354262e-01   4.4880046e-01   4.9225432e-01  -2.3180273e+00  -1.6532992e+00   6.5915151e-01  -9.0627972e-01  -1.0297207e-01  -1.8123156e+00   1.6453308e+00   1.6068208e+00  -4.9663866e-03   7.6185221e-01  -3.3651770e-01   9.1113196e-01   1.8076229e+00  -1.9607034e+00  -1.4831143e+00  -1.8504287e+00  -1.9790298e+00  -1.1886148e+00  -4.2316594e-01  -8.7339471e-03  -7.6584674e-01  -9.2319991e-01  -3.1152683e-01  -4.5923385e-01  -2.9080207e-01   4.4224176e-02  -1.3483344e+00  -4.8704232e-01  -4.5897650e-01  -2.1884274e-01   1.4408498e-01  -1.6571868e+00   8.0730843e-01  -2.1472755e+00   1.4299871e+00  -2.0673727e+00   2.2941470e+00   7.2886119e-01   5.2525509e-01   8.0269779e-01   1.2580371e-01   3.6525831e-01   8.2930690e-01   1.8372914e-01  -7.3508671e-01  -2.1104833e+00  -1.1123878e+00  -3.2869149e+00  -9.9462637e-01  -1.4492782e-01  -1.1775065e+00  -1.2326185e+00  -1.9275357e-01  -4.4902341e-01  -2.8964554e-01  -3.7059928e-01   7.5554420e-01   4.7789583e-01   5.9097300e-03   5.2981855e-01   7.2591654e-02  -1.9979948e-01
   3.1609302e-02  -5.4834626e-01   4.8667348e-01   1.0454266e-01  -1.2770857e-01   2.6323618e-01   2.0857664e-01  -2.5160962e-01  -3.7114667e-01  -9.4646049e-01  -2.1985936e+00  -7.9305406e-01  -2.0642361e-02  -1.8558494e-01  -6.1687753e-01  -7.1687397e-01  -1.5759890e+00  -1.1655584e+00  -1.1148250e-02   1.2033718e-01   1.4248762e+00   1.7134141e+00   1.0271020e+00   1.3265878e+00   2.0848798e+00   8.1980141e-01   5.1968146e-01   5.7044737e-01  -2.3871814e+00  -1.5581289e+00   1.1384655e+00  -5.1625035e-01  -2.3667357e-01  -1.7967956e+00   8.0290397e-01   1.4823643e+00   4.4557256e-01   1.2631788e+00  -3.1680327e-01   1.3901143e+00   1.9428325e+00  -2.6327334e+00  -1.1646426e+00  -1.4294329e+00  -2.0685282e+00  -1.3413307e+00  -3.7243343e-01   2.9449054e-01  -8.2186704e-01  -9.9833851e-01  -2.0933561e-01  -4.1297463e-01  -1.4168805e-01  -1.8102910e-01  -1.1298543e+00  -5.6651761e-01  -3.9738410e-01  -1.5214745e-01  -1.4483360e-03  -1.5475957e+00   4.6156353e-01  -1.9510070e+00   1.5714619e+00  -1.8421967e+00   2.1611545e+00   3.1532393e-01   7.6547980e-02   6.2324778e-01   1.4340480e-01   3.2297213e-01   1.1248242e+00  -3.6831881e-01  -6.6318127e-01  -2.0175703e+00  -1.0422466e+00  -3.5167864e+00  -1.8671764e+00  -2.1554443e-02  -1.0745648e+00  -8.3839411e-01   6.8344407e-02  -6.8873226e-01  -5.3084049e-01  -5.3177052e-01   5.7427732e-01   3.8831951e-01  -1.9443294e-01   5.3126413e-01  -9.2983259e-02  -2.6647673e-01
   2.4693115e-01  -5.2778139e-01   5.4642164e-01   2.9710577e-01  -1.3829566e-01   4.8199706e-01   2.7933379e-01  -3.7524529e-01  -5.0656359e-01  -7.2244183e-01  -2.3686902e+00  -1.1766513e+00  -6.1698736e-02  -1.8503185e-01  -5.9504246e-01  -5.3115168e-01  -8.0398538e-01  -1.4701142e+00   1.4148792e-02   1.1356798e-01   1.0986121e+00   1.9013588e+00   1.0629958e+00   1.7718518e+00   1.6589865e+00   1.5076878e+00   5.6861238e-01   6.5192067e-01  -2.0952206e+00  -2.1314926e+00   1.2838747e+00   5.8004159e-02  -4.4605976e-01  -1.7113842e+00  -8.4238306e-03   7.6957169e-01   4.3747303e-01   1.4308563e+00  -5.8370142e-01   1.6550804e+00   2.3749010e+00  -2.2254703e+00  -1.0378002e+00  -1.1359394e+00  -2.0023877e+00  -1.3248549e+00  -6.7622909e-01   6.8549911e-01  -9.6886843e-01  -6.5684432e-01  -1.8814528e-01   1.4681109e-01   2.4993574e-01   1.5095318e-01  -5.4652570e-01   3.5233884e-02  -1.3510622e-01  -9.0625103e-02   6.3131415e-03  -1.8532321e+00   3.2633955e-01  -2.4465041e+00   1.8717476e+00  -1.7869917e+00   1.6109046e+00   3.8680863e-01   1.2018952e-01   5.4461059e-01   7.1305295e-02   1.5841470e-01   1.5946289e+00   3.6155285e-02  -2.6253464e-02  -1.6373323e+00  -7.5054775e-01  -2.4176371e+00  -2.0716365e+00  -1.4841384e-02  -7.2077183e-01  -5.3303099e-01   4.0362409e-01  -4.8863686e-01  -6.5217394e-01  -4.2010901e-01   7.6139819e-01   6.1786732e-01   3.8207976e-02   6.9744682e-01  -4.8811639e-02  -4.4109883e-01
   2.5284034e-01  -5.0967779e-01   3.9261232e-01   3.0189622e-01  -3.3076282e-01   6.9619887e-01  -7.9023511e-04  -5.1193556e-01  -9.0575555e-01  -2.4242852e-01  -2.6777910e+00  -1.2936461e+00  -3.8260368e-01  -1.2177588e-01  -8.7993735e-01  -2.8569772e-01  -4.9410446e-01  -1.6027641e+00  -3.3325295e-02   4.7541275e-02   1.1797190e+00   2.2640523e+00   9.2695690e-01   1.7470069e+00   1.4484073e+00   1.7565332e+00   5.6717080e-01   6.8304171e-01  -2.1856780e+00  -2.2666679e+00   1.5934031e+00   5.8370899e-01  -7.5897755e-01  -1.6734048e+00  -6.1547658e-01   5.5990218e-01   1.0581759e+00   2.1134592e+00  -7.0219633e-01   2.2037963e+00   2.5214205e+00  -2.8392085e+00  -7.4061559e-01  -8.1417623e-01  -1.7388016e+00  -1.1689928e+00  -5.4101203e-01   1.0963659e+00  -9.7628062e-01  -3.0660424e-01  -3.8059566e-02   4.0952062e-01   5.8966859e-01   7.6275048e-02   2.6838546e-02   2.2788495e-01  -4.6850479e-02   3.1653280e-02   1.7674230e-01  -1.4461999e+00   9.3671217e-02  -2.0393182e+00   1.8598567e+00  -1.3562393e+00   1.3391702e+00   1.3346535e-01  -3.7508280e-02   5.0135743e-01   7.7891541e-02   4.2294500e-02   1.6693741e+00  -3.6860842e-01   1.2640468e-01  -1.5495147e+00  -8.7107330e-01  -2.3168278e+00  -2.7886964e+00   7.4070191e-03  -3.0934268e-01  -2.1135581e-01   7.1674265e-01  -4.5743644e-01  -4.9716945e-01  -4.4537629e-01   7.0039176e-01   7.4647328e-01   3.9658645e-01   1.1026903e+00  -7.6355840e-02  -4.6881558e-01
   2.3690683e-01  -4.9150034e-01   1.8099066e-01   4.8597254e-01  -4.5863198e-01   7.5316111e-01  -5.0208316e-02  -5.9021125e-01  -1.3425969e+00  -4.4324375e-03  -2.1978970e+00  -1.2557301e+00  -4.0580263e-01   4.1454709e-02  -8.0500318e-01  -7.2041243e-02   1.0333293e+00  -1.2307938e+00  -1.5825333e-02   1.0302691e-02   7.5361568e-01   2.6867690e+00   6.7142634e-01   2.0220388e+00   6.8782709e-01   2.1143441e+00   5.1037133e-01   4.9026139e-01  -1.2797046e+00  -1.8531108e+00   1.8807370e+00   1.1761943e+00  -1.0079415e+00  -1.3393097e+00  -1.4147079e+00   2.6802646e-01   1.3283709e+00   2.5646536e+00  -9.3415073e-01   2.6289525e+00   2.3817808e+00  -3.0240124e+00  -9.2199823e-01  -3.2538568e-01  -1.7584673e+00  -7.8885107e-01  -9.3250120e-01   1.7486773e+00  -1.2261692e+00   1.0300369e-01  -1.9657723e-01   7.8960713e-01   4.6784112e-01  -4.5433912e-01   3.1566197e-01   5.4672550e-01   2.4446190e-01  -1.1716693e-01  -1.4051945e-02  -1.4603803e+00  -2.7429230e-01  -2.0705908e+00   2.4847290e+00  -5.1818726e-01  -1.9864141e-02  -1.5743723e-01  -4.6927410e-01   2.8260821e-01   1.5185884e-02  -3.9827822e-01   1.6965087e+00  -7.0977614e-01   8.0604499e-01  -8.1222263e-01  -7.1422285e-01  -1.6336603e+00  -2.9652632e+00   7.3807818e-01   6.5208391e-02   6.5092825e-01   1.3528610e+00  -2.9502515e-01  -3.6085077e-01  -1.6850344e-01   3.4654491e-01   8.1938585e-01   6.4744727e-01   1.5329322e+00  -2.7585773e-01  -7.0225913e-01
   3.8587269e-01  -4.7474778e-01   3.8666187e-01   5.3830391e-01  -6.0249929e-01   9.5655322e-01   1.9795838e-01  -5.7606829e-01  -1.2876580e+00   1.7486914e-01  -2.3773210e+00  -1.5898056e+00  -7.3311086e-01  -3.2297851e-01  -7.7340115e-01  -2.2666587e-03   7.6750164e-01  -1.5749584e+00   1.1613856e-01   7.7996227e-02   1.1710226e+00   2.6690419e+00   8.5499607e-01   2.1938910e+00   1.3712731e+00   2.5278092e+00   6.5605814e-01   7.1887581e-01  -1.4597838e+00  -2.0007521e+00   2.5243452e+00   2.0255883e+00  -8.9980324e-01  -8.9165600e-01  -1.5912276e+00  -5.0252071e-02   1.5408522e+00   2.3803435e+00  -5.8389828e-01   2.6099623e+00   2.3349620e+00  -3.1887327e+00  -4.3336151e-01   6.3453349e-05  -1.6943532e+00  -9.1130337e-01  -1.1870379e+00   1.6875810e+00  -1.2353054e+00  -2.5835323e-01  -7.5946472e-02   7.6132431e-01   8.6284053e-01  -3.4798708e-01   5.0503993e-01   4.6871260e-01   2.0099635e-01   1.6390968e-02  -2.4271316e-01  -1.5221763e+00  -4.0884094e-01  -1.9292155e+00   2.0492222e+00  -5.9082133e-01   2.4535549e-01  -3.4557918e-01  -2.7207384e-01   3.1976308e-01  -1.6031924e-02  -2.7132107e-01   2.2658603e+00  -5.7965423e-01   4.8729089e-01  -7.8122577e-01  -8.1404986e-01  -1.2327813e+00  -3.0925332e+00   2.2728296e-01   3.3435106e-01   5.4792699e-01   1.1818929e+00  -5.3122648e-01  -6.5417481e-01  -3.4504392e-01   3.5143871e-01   5.5632158e-01   2.9133046e-01   1.2807394e+00  -2.0379894e-01  -6.7327567e-01
   4.5044209e-01  -3.0677814e-01   2.7101855e-01   4.5827485e-01  -7.1607111e-01   8.9956173e-01   4.9857479e-02  -5.6676957e-01  -1.1486560e+00   1.1010555e-01  -2.5187033e+00  -1.4729500e+00  -7.9673718e-01  -2.6557730e-01  -7.6299304e-01  -3.1475220e-02   4.5762535e-01  -1.8235830e+00   1.2540293e-01   6.0123917e-02   1.6164257e+00   2.6353871e+00   9.4667695e-01   2.0829936e+00   1.4335842e+00   2.5486976e+00   6.8985077e-01   7.6099180e-01  -1.6038739e+00  -1.9888049e+00   2.6813502e+00   2.0278301e+00  -1.1110861e+00  -8.2910507e-01  -2.0830716e+00  -4.1552221e-01   1.6711009e+00   2.6524522e+00  -5.3986140e-01   2.5868831e+00   2.1769108e+00  -3.0760455e+00   2.4224202e-01   7.1143130e-01  -1.5354554e+00  -1.0700947e+00  -1.3404764e+00   1.9708633e+00  -1.3714076e+00  -1.8040969e-01  -2.2057657e-01   7.9158342e-01   7.4474365e-01  -4.9403852e-01   3.4196050e-01   2.7684233e-01   1.9822758e-01   1.9652746e-01  -3.1399679e-01  -1.2521876e+00  -6.5087321e-01  -1.4342590e+00   1.1841395e+00  -4.8325285e-01   1.8826461e-01  -8.1325448e-01  -4.4155565e-01   2.0756709e-01  -2.7609018e-02  -2.1617080e-01   2.6107081e+00  -6.2840752e-01   2.6999725e-01  -6.0416586e-01  -8.9060002e-01  -1.0083223e+00  -2.9265790e+00   3.2285541e-01   4.3626836e-01   3.9253719e-01   9.8159782e-01  -8.4177369e-01  -8.4849672e-01  -4.7153365e-01   1.4725217e-01   2.7967569e-01   5.2135259e-01   1.2796382e+00  -1.9920570e-01  -5.9001670e-01
   5.6537675e-01  -2.6812792e-01   1.9256085e-01   5.7740163e-01  -6.1301920e-01   1.1828736e+00  -3.0150762e-02  -5.8455098e-01  -1.3021640e+00   8.5212154e-01  -2.3447987e+00  -1.4069327e+00  -9.3727027e-01  -6.3072292e-02  -8.0294069e-01   3.6697297e-01   1.2822412e+00  -1.5553081e+00   9.4645572e-02  -1.1694222e-02   1.2332324e+00   2.5543720e+00   6.2514695e-01   2.0363346e+00   8.2981781e-01   2.6314647e+00   6.5501293e-01   7.1291113e-01  -1.2288057e+00  -2.1712510e+00   2.6127728e+00   2.6254172e+00  -1.2808931e+00  -5.0369597e-01  -2.3503772e+00  -1.0054475e+00   1.9536361e+00   2.8012457e+00  -7.8913513e-01   2.9237627e+00   1.8544718e+00  -2.8969900e+00   1.4489010e-01   5.3917983e-01  -1.2020755e+00  -6.5069517e-01  -1.4596925e+00   2.0417955e+00  -1.3146070e+00   3.7603942e-01  -2.6496334e-01   1.3708888e+00   8.6818281e-01  -3.9348523e-01   8.7580849e-01   9.5293376e-01   4.0908965e-01   2.1343451e-01  -3.6057316e-01  -1.0296327e+00  -9.8073771e-01  -1.0331551e+00   1.1828797e+00   2.6047577e-01  -5.7541082e-01  -7.5920054e-01  -4.0670070e-01   1.2063404e-01  -1.1744623e-01  -5.8454359e-01   2.2721840e+00  -5.0809794e-01   5.5705609e-01  -4.7349636e-01  -1.1854886e+00  -2.6607536e-01  -2.9306636e+00   2.2882675e-01   9.0761388e-01   8.5725718e-01   1.3661707e+00  -3.3713529e-01  -2.8632870e-01  -2.7547771e-01   6.5917461e-02   4.6979882e-01   9.3303830e-01   1.8054511e+00  -1.4314354e-01  -6.0115649e-01
   4.3658712e-01  -1.4998326e-01   1.5427380e-02   5.1260661e-01  -7.8895038e-01   1.0478651e+00  -2.0632984e-02  -5.5365219e-01  -1.3020656e+00   6.1030719e-01  -1.8851975e+00  -1.2400273e+00  -8.6414079e-01  -7.0934851e-02  -6.6616577e-01   2.9106457e-01   1.5138655e+00  -1.3782241e+00   1.4166893e-01  -2.1907578e-02   1.5171521e+00   2.5154258e+00   5.3755888e-01   1.8545777e+00   8.0942117e-01   2.4424474e+00   6.1324812e-01   6.3278653e-01  -8.2766176e-01  -1.6454969e+00   2.8722157e+00   2.7357022e+00  -1.2629675e+00  -1.9816842e-01  -2.5412035e+00  -1.0870526e+00   2.0789128e+00   2.9906846e+00  -5.5891058e-01   2.8899225e+00   1.6191937e+00  -2.9367182e+00   4.2028886e-01   1.2644309e+00  -1.2524907e+00  -5.0726863e-01  -1.8213057e+00   2.3977937e+00  -1.4845773e+00   3.7278052e-01  -5.1192355e-01   1.3338752e+00   4.1484387e-01  -9.7662162e-01   4.7213731e-01   7.0559037e-01   3.9054961e-01   1.1140426e-01  -6.6950402e-01  -8.9717096e-01  -1.2397919e+00  -6.1102010e-01   6.8985823e-01   5.8246300e-01  -1.0933695e+00  -1.2432093e+00  -6.3170802e-01   1.1278978e-02  -1.4042570e-01  -6.5396076e-01   2.4738976e+00  -6.4583093e-01   3.9527497e-01  -6.6942051e-02  -1.2640587e+00  -1.3389109e-02  -2.3381720e+00   7.0284941e-01   9.0640400e-01   1.0522899e+00   1.3062383e+00  -6.7169430e-01  -3.7459603e-01  -3.1248803e-01  -4.1322368e-01   4.6283796e-02   8.6560038e-01   1.6925478e+00  -1.9831783e-01  -5.9140776e-01
   4.7695476e-01  -5.0460922e-02   6.3898108e-02   4.9045906e-01  -8.8736986e-01   1.0203065e+00   8.0787077e-03  -4.8996736e-01  -1.0947043e+00   7.4083310e-01  -1.9518614e+00  -1.2074642e+00  -1.0094199e+00  -1.6070326e-01  -6.2901143e-01   4.1159634e-01   1.0913361e+00  -1.5124539e+00   2.2563107e-01   2.8638124e-02   1.9065229e+00   2.3339590e+00   5.9872615e-01   1.7360896e+00   1.1313042e+00   2.4780531e+00   6.0486299e-01   7.2212474e-01  -9.7654666e-01  -1.5488361e+00   3.0551904e+00   2.9279606e+00  -1.2408532e+00   1.0877112e-01  -2.4617884e+00  -1.1564563e+00   2.0848786e+00   2.7309718e+00  -3.5661776e-01   2.5605984e+00   1.4587376e+00  -3.0879699e+00   8.5648341e-01   1.5072694e+00  -1.0828563e+00  -5.6621569e-01  -1.8817678e+00   2.3002301e+00  -1.4013531e+00   1.7612311e-01  -4.4416220e-01   1.1707857e+00   4.8242921e-01  -1.1629100e+00   3.5810011e-01   3.8521814e-01   3.1056016e-01   2.2361625e-01  -8.3842307e-01  -8.0107075e-01  -1.4406281e+00  -2.6924462e-01   8.5892766e-03   4.5829187e-01  -7.6263131e-01  -1.3757621e+00  -5.6333560e-01   2.3440934e-02  -1.3834045e-01  -5.0560068e-01   2.6742920e+00  -4.7634350e-01  -1.4401302e-01  -7.4004767e-02  -1.4771463e+00   1.4265189e-01  -2.0707144e+00   5.1255604e-01   1.1011930e+00   7.2619184e-01   1.0335761e+00  -8.8279316e-01  -4.2854155e-01  -3.6220331e-01  -4.6385424e-01  -1.5478483e-01   7.8760460e-01   1.5719098e+00  -1.5825350e-01  -4.6873194e-01
   4.0929277e-01  -1.4546119e-01  -7.8845316e-02   6.2838811e-01  -9.9917532e-01   1.1075378e+00  -3.6788792e-01  -7.0878064e-01  -1.4952477e+00   2.0063402e+00  -2.0874972e+00  -1.1630930e+00  -1.3290721e+00   1.1669202e-01  -9.4808017e-01   1.3222351e+00   1.9226251e+00  -9.5305056e-01   1.3605792e-01  -5.0683455e-02   1.3137306e+00   2.4045823e+00   8.3807493e-02   1.4456207e+00   3.4995399e-01   2.6561261e+00   4.0977667e-01   5.9900419e-01  -7.3190215e-01  -1.5478500e+00   2.8986933e+00   3.3600599e+00  -1.5483736e+00   3.6649052e-01  -1.9461243e+00  -9.3575798e-01   2.5083968e+00   2.9844556e+00  -6.9532178e-01   2.7838415e+00   1.3778593e+00  -3.7278995e+00   4.2854029e-01   1.0002597e+00  -4.5830933e-01   2.7733061e-01  -1.4593844e+00   2.5296497e+00  -1.0443832e+00   7.8529819e-01  -1.3663418e-01   1.4324554e+00   8.7496713e-01  -1.4746921e+00   1.1631977e+00   7.2515967e-01   4.0193907e-01   2.0194885e-01  -5.9301732e-01  -5.5321752e-01  -1.6873516e+00   2.8892899e-02   4.4991379e-01   9.9211228e-01  -1.1404276e+00  -8.7228435e-01  -2.5535427e-01   3.0122504e-01  -1.3486629e-01  -7.2581837e-01   1.8694621e+00  -6.5556851e-01  -3.0888847e-01  -1.7157812e-01  -2.0539039e+00   3.6157403e-01  -2.5069808e+00   3.7821317e-01   1.8552677e+00   1.1758708e+00   1.5759978e+00  -2.5681163e-01   7.5942366e-01   2.2386797e-01  -2.5616345e-01   4.8435316e-01   1.6270793e+00   2.6283513e+00  -1.1709340e-01  -4.9321509e-01
   6.0064460e-01   1.6198554e-01  -5.4997865e-02   5.4838212e-01  -6.7057845e-01   1.2464028e+00  -2.8255240e-01  -4.5928936e-01  -9.3180987e-01   1.9761517e+00  -1.7836378e+00  -7.5417626e-01  -1.1585316e+00   2.8111493e-01  -6.7313789e-01   1.0817755e+00   1.4971305e+00  -1.0193490e+00   2.7119916e-01   3.9842181e-02   1.6700000e+00   1.8742881e+00   1.5444846e-01   1.2673754e+00   6.0647743e-01   2.4001568e+00   5.5117107e-01   7.3065706e-01  -6.0443337e-01  -1.4714624e+00   2.4984237e+00   3.0475593e+00  -1.3042247e+00   6.3402211e-01  -2.0746569e+00  -1.5853737e+00   2.2588625e+00   2.3718724e+00  -4.5660763e-01   2.3291871e+00   1.0916638e+00  -2.9527930e+00   7.0724346e-01   8.3940986e-01  -4.5392542e-01   3.4014301e-02  -1.7976766e+00   1.8864932e+00  -9.9837321e-01   7.8141249e-01  -3.1907109e-01   1.4507096e+00   6.3515491e-01  -1.1834111e+00   8.0066149e-01   7.4330953e-01   5.6752130e-01   3.5690274e-01  -7.9472476e-01  -3.6845125e-01  -1.8833420e+00   5.3388195e-01  -6.1872293e-01   1.2134840e+00  -1.1324223e+00  -1.0566094e+00  -3.7202331e-01  -1.3508120e-01  -1.6233630e-01  -6.6915255e-01   1.7829503e+00   9.2021706e-05  -3.8634327e-01  -1.6567772e-01  -2.0704168e+00   8.4310042e-01  -1.7066919e+00   7.8900177e-02   1.6261192e+00   4.8509038e-01   1.1639748e+00  -1.5586256e-01   7.7148002e-01   1.9155104e-01  -2.4916275e-01   3.2549403e-01   1.6228301e+00   2.5105198e+00   8.9452314e-02  -1.4966844e-01
   4.5838109e-01   2.9029032e-01  -1.9212453e-01   3.1170150e-01  -6.7550809e-01   9.3643132e-01  -3.8745297e-01  -9.9721358e-02  -4.4209048e-01   1.5671987e+00  -1.2991195e+00  -1.0616769e-01  -8.2956736e-01   6.3946617e-01  -4.7605536e-01   8.4887461e-01   7.2493968e-01  -6.2207008e-01   1.7241105e-01  -6.5443155e-02   2.3240750e+00   1.2865430e+00   2.1340772e-01   7.2249109e-01   7.5433606e-01   1.3921168e+00   4.5114933e-01   6.6702304e-01  -7.9080771e-01  -9.0263304e-01   2.2431367e+00   2.3250795e+00  -1.2864692e+00   4.5603029e-01  -2.2986017e+00  -1.6099855e+00   2.0799959e+00   2.2765937e+00  -3.4927157e-01   1.9154566e+00   5.2787201e-01  -2.6508215e+00   1.3722460e+00   1.4034495e+00  -2.8120743e-01  -1.0522965e-01  -1.6283405e+00   1.7013720e+00  -8.0724714e-01   7.9451664e-01  -4.3407566e-01   1.2011443e+00  -7.1120424e-02  -1.5955334e+00   1.4782789e-01   1.8917423e-01   3.2786931e-01   2.9920256e-01  -1.0859085e+00   5.4844675e-02  -2.1103779e+00   1.4671718e+00  -1.6877685e+00   1.1560141e+00  -8.0566549e-01  -1.3707306e+00  -8.4627733e-01  -3.8850038e-01  -2.3205450e-01  -7.1232847e-01   1.7730053e+00  -1.5191402e-01  -1.0234654e+00  -3.1032626e-01  -2.3314192e+00   2.5633944e-01  -8.5296865e-01   5.1327856e-01   1.4473144e+00   5.5558566e-01   6.7537038e-01  -5.1367487e-01   6.7553725e-01  -6.0805859e-02  -8.2505675e-01  -4.3426860e-01   1.4040067e+00   2.0295471e+00  -2.9192632e-02   6.1812539e-02
   2.9114717e-01   4.0153851e-01  -2.9616089e-01   1.9294758e-01  -6.7428731e-01   7.8382405e-01  -4.3089209e-01   1.1550032e-01  -1.7526201e-01   1.3895256e+00  -8.9199761e-01   3.0873024e-01  -7.0733236e-01   8.4686569e-01  -3.4627726e-01   8.3168178e-01   3.2737507e-01  -3.1654361e-01   2.2366134e-01  -3.7887824e-02   2.7175157e+00   1.0785789e+00   1.5747378e-01   3.6795747e-01   9.0246546e-01   9.2305938e-01   3.3566026e-01   6.0114780e-01  -7.8806321e-01  -3.3159248e-01   2.1068770e+00   1.8389497e+00  -1.1407711e+00   4.9798764e-01  -2.1501810e+00  -1.2411094e+00   2.0248229e+00   2.1303216e+00  -1.4265653e-01   1.5671323e+00   3.0172701e-01  -2.9212747e+00   1.5729062e+00   1.6455331e+00  -2.5221865e-01  -4.5931712e-02  -1.4253536e+00   1.6091021e+00  -6.0159160e-01   6.7440165e-01  -4.1472821e-01   8.5427511e-01  -5.7111654e-01  -2.2236749e+00  -3.4622038e-01  -3.5164210e-01   1.9521587e-01   1.8518823e-01  -1.3043028e+00   2.5862220e-01  -2.3026151e+00   2.0098926e+00  -2.1796240e+00   1.1082562e+00  -5.7538006e-01  -1.4996382e+00  -1.1348932e+00  -4.7797350e-01  -1.9494635e-01  -6.3988496e-01   1.5037717e+00  -3.9397474e-01  -1.5816701e+00  -3.8670074e-01  -2.4995370e+00  -2.8049415e-01  -4.7641524e-01   8.4398684e-01   1.2006260e+00   4.9822178e-01   4.3162784e-01  -8.1308526e-01   7.5501433e-01  -1.0494376e-01  -1.1522520e+00  -7.6183378e-01   1.2396281e+00   1.8335317e+00  -9.6963837e-02   2.1479960e-01
   1.7966474e-01   4.9957265e-01  -4.5943632e-01   7.7898087e-02  -7.2829041e-01   4.0308338e-01  -6.1097204e-01   2.8196186e-01  -9.8704827e-02   1.7158690e+00  -4.2607945e-01   1.0134976e+00  -6.0512980e-01   1.2375490e+00  -3.2786278e-01   9.9940219e-01   3.2313045e-01   2.4712589e-01   1.2946524e-01  -5.4032736e-02   2.6645739e+00   6.4964652e-01  -1.1103516e-01  -1.1824292e-01   6.2831456e-01   2.5002889e-01   1.8348991e-01   4.5454470e-01  -4.9251459e-01   6.0776171e-01   1.6682610e+00   1.5467317e+00  -1.0862036e+00   7.5353348e-01  -2.1080696e+00  -1.1208934e+00   1.8684295e+00   1.5905083e+00   5.3950665e-02   9.3000568e-01  -1.2062861e-04  -3.0328758e+00   1.7634597e+00   1.3585424e+00   2.6835676e-01   1.2692863e-01  -1.0674694e+00   1.1248435e+00  -2.0759103e-01   8.3618907e-01  -6.7610069e-02   6.1420360e-01  -4.8835417e-01  -2.4839443e+00  -1.3925146e-01  -7.9074860e-01   2.3478221e-01   2.3197539e-01  -1.0700992e+00   9.8090316e-01  -2.2272510e+00   2.7690492e+00  -2.4134867e+00   1.6013792e+00  -1.9285733e-01  -1.4179237e+00  -1.2868374e+00  -6.7307438e-01  -1.8012221e-01  -6.5304582e-01   9.4836869e-01  -5.2580914e-01  -1.7066276e+00  -2.8070529e-01  -2.5064703e+00  -6.0872454e-01  -1.5784673e-01   9.0232833e-01   1.5596754e+00   2.5515702e-01   3.1336933e-01  -4.7701617e-01   1.1902294e+00   1.9469175e-01  -1.1706606e+00  -7.4256003e-01   1.3346870e+00   1.8817870e+00  -1.5448646e-01   4.3748108e-01
   1.1589837e-01   6.9165932e-01  -6.7517288e-01  -1.9629873e-01  -5.5036299e-01   4.3287782e-01  -1.0179002e+00   6.2759745e-01   2.1516119e-01   1.4076245e+00  -3.9708083e-01   1.8693029e+00  -4.3172208e-01   1.8764995e+00  -4.3456501e-01   8.6156401e-01  -4.2533962e-01   8.2172098e-01   7.1100627e-02  -6.4701986e-02   3.1600748e+00   3.4950433e-01  -1.6392229e-01  -7.0275114e-01   7.8412206e-01  -4.1805881e-01   1.7329514e-01   4.4926785e-01  -8.1692251e-01   8.6969841e-01   9.1799587e-01   3.8098545e-01  -9.6265058e-01   3.3889326e-01  -1.9634201e+00  -1.2265112e+00   1.8263670e+00   1.7673459e+00   3.6549416e-02   9.9160922e-01  -4.1096191e-01  -2.7578511e+00   1.9534582e+00   1.1365227e+00   3.5903095e-01  -6.8904993e-02  -4.4473533e-01   7.7773483e-01   9.7358939e-02   8.0974698e-01  -1.9427635e-01   4.6380889e-01  -1.0842745e+00  -2.4109478e+00  -5.4670333e-01  -9.7972523e-01   1.0799984e-01   3.9741387e-01  -1.2108872e+00   1.3150742e+00  -2.5935742e+00   3.6994670e+00  -3.2597098e+00   1.6224702e+00   2.8539044e-01  -1.4705150e+00  -1.5267197e+00  -8.2249412e-01  -1.2554327e-01  -4.5992591e-01   1.6315949e-01  -8.5791370e-01  -2.3077401e+00  -9.4536135e-01  -2.8041152e+00  -1.3918817e+00  -1.8136752e-01   5.6029536e-01   1.1050408e+00   3.8625405e-01   8.5996672e-02  -4.5242691e-01   1.5992117e+00   2.0408040e-01  -1.2726431e+00  -8.3982675e-01   1.2889038e+00   1.7728078e+00  -1.0269404e-01   7.4350547e-01
   1.2608505e-01   6.5097992e-01  -5.0529167e-01  -2.0163455e-01  -3.6822454e-01   2.3921802e-01  -8.6145340e-01   7.4190855e-01   7.0776507e-01   1.5941783e+00  -1.6322775e-02   1.8902677e+00  -1.5485500e-02   1.9265226e+00  -1.3658623e-01   9.4479328e-01  -7.1662684e-01   1.0409928e+00   1.2758052e-02  -1.1571599e-01   3.0110334e+00  -3.9343609e-01  -7.0413064e-02  -8.9140319e-01   8.3536135e-01  -8.6186357e-01   1.5207920e-01   4.8001965e-01  -7.9178621e-01   8.7581749e-01   5.4864241e-01   8.6866518e-02  -7.8530103e-01   2.4704066e-01  -1.8326115e+00  -1.1623200e+00   1.3345376e+00   1.0845384e+00   7.8553628e-02   2.9643329e-01  -4.4278808e-01  -2.1198927e+00   1.9969425e+00   1.0403412e+00   5.8551091e-01   3.8417929e-02  -3.0113275e-01   3.3021702e-01   4.2615505e-01   9.4206849e-01   1.3643954e-02   2.5611580e-01  -1.0977210e+00  -2.2533521e+00  -5.4462534e-01  -1.1018833e+00   6.8312613e-02   2.2711599e-01  -1.1403767e+00   1.2078995e+00  -2.2540573e+00   3.5857469e+00  -3.3793429e+00   1.1821689e+00   5.2517562e-01  -8.5393251e-01  -1.5117746e+00  -9.8533389e-01  -2.0062481e-01  -5.0103181e-01   1.2920084e-01  -3.3906920e-01  -2.3636113e+00  -1.0144798e+00  -2.6808163e+00  -1.2382173e+00   6.0644388e-01   6.1847066e-01   1.0198670e+00   3.2003517e-01  -3.0534509e-01  -3.3929591e-01   1.6703072e+00   3.3159006e-01  -1.1585342e+00  -1.0297195e+00   1.2595154e+00   1.5189315e+00   5.0167289e-05   8.7910622e-01
  -5.7753544e-02   7.3792777e-01  -6.0177095e-01  -4.1611880e-01  -2.5697528e-01  -4.0862512e-02  -8.2511658e-01   9.7994050e-01   1.1945045e+00   1.0073178e+00   4.9788623e-01   2.3541031e+00   4.2904684e-01   2.2187575e+00   1.8376340e-01   7.6088149e-01  -1.3942367e+00   1.2509377e+00  -1.8239435e-02  -1.4195350e-01   3.2739812e+00  -8.2334942e-01  -2.1010281e-03  -1.2932278e+00   1.0228098e+00  -1.5141170e+00   6.6859375e-02   3.7519961e-01  -9.0135267e-01   1.3212714e+00   2.0521873e-01  -7.8584572e-01  -5.6499225e-01  -9.4570988e-02  -1.8719746e+00  -8.4578648e-01   1.0667518e+00   1.0207541e+00   3.7965476e-01  -4.6586162e-02  -6.5995760e-01  -1.7381134e+00   2.3741512e+00   1.6185278e+00   5.8355746e-01  -6.4928729e-02   5.5086530e-02   3.7530178e-01   6.1623763e-01   8.7989465e-01  -7.1158155e-02  -3.4286808e-02  -1.8592128e+00  -2.6788506e+00  -1.1865459e+00  -1.5881153e+00  -1.1575990e-01   3.1019385e-02  -1.2068777e+00   1.3650202e+00  -2.0691141e+00   4.1001489e+00  -3.9316826e+00   8.7850028e-01   8.9021550e-01  -7.9394470e-01  -1.7797218e+00  -1.0579583e+00  -1.6139487e-01  -3.6035508e-01  -1.0654420e-01  -6.4700990e-01  -2.7003366e+00  -1.0466629e+00  -2.5041086e+00  -1.8091937e+00   1.1473300e+00   9.9408954e-01   3.2207112e-01   4.5689641e-01  -7.5650138e-01  -8.0833574e-01   1.5157400e+00   2.0399357e-01  -1.5125192e+00  -1.5079377e+00   1.0639056e+00   1.0232465e+00  -1.4698861e-02   1.0098819e+00
  -1.7119945e-01   7.6561027e-01  -6.6155562e-01  -5.5733262e-01  -2.1071547e-01  -3.1906848e-01  -9.1312800e-01   1.1705058e+00   1.3592259e+00   8.7256594e-01   8.3082386e-01   2.8266459e+00   6.5628845e-01   2.4813945e+00   2.4351723e-01   7.0960236e-01  -1.7211767e+00   1.6570113e+00  -1.1340409e-01  -1.5783914e-01   3.2805121e+00  -1.1728826e+00  -5.4995130e-02  -1.6228007e+00   1.0570875e+00  -2.0969182e+00  -2.2669121e-02   2.7710265e-01  -9.1553509e-01   1.8534428e+00  -2.2272350e-01  -1.3068725e+00  -3.8400876e-01  -1.9712391e-01  -1.8386560e+00  -6.3640549e-01   8.1042313e-01   6.8476337e-01   5.7153553e-01  -4.7413360e-01  -8.3311409e-01  -1.6137721e+00   2.5238260e+00   1.4723863e+00   8.2959433e-01  -1.1486597e-01   5.7549352e-01  -1.0738285e-02   9.4113815e-01   8.3279737e-01   1.7764082e-01  -3.3368273e-01  -1.9334484e+00  -2.6778852e+00  -1.1402298e+00  -1.9429413e+00  -2.0122268e-01   1.9959709e-02  -1.0294221e+00   1.7488000e+00  -1.8370367e+00   4.5269773e+00  -3.9995734e+00   8.5717286e-01   1.3872219e+00  -5.6442287e-01  -1.9226305e+00  -1.1525244e+00  -1.3074738e-01  -2.5536932e-01  -5.4701120e-01  -9.2658013e-01  -2.8277275e+00  -1.1998782e+00  -2.3215805e+00  -2.3284153e+00   1.2475113e+00   9.4719308e-01   1.8284313e-01   5.0096953e-01  -9.8651106e-01  -7.4160053e-01   1.5962205e+00   2.8898838e-01  -1.5052000e+00  -1.6120759e+00   8.4391480e-01   6.7346677e-01  -4.9453962e-02   1.1651179e+00
  -2.1893024e-01   7.4966695e-01  -7.7440832e-01  -4.9993611e-01  -6.4197197e-02  -4.5010151e-01  -1.0911330e+00   1.0771622e+00   1.2797736e+00   1.1064589e+00   1.0483642e+00   3.0698582e+00   8.7915107e-01   2.7998987e+00   2.7462447e-01   1.0450864e+00  -1.0618298e+00   2.1773555e+00  -1.4767973e-01  -1.2847895e-01   2.5793637e+00  -1.1372067e+00  -2.7510619e-01  -1.6703418e+00   5.1438566e-01  -1.9669327e+00  -1.1326007e-01   7.0287507e-02  -4.9438977e-01   2.0484636e+00  -7.7467946e-01  -1.7250402e+00  -3.4612667e-01  -2.9151156e-01  -1.5903480e+00  -3.8496628e-01   5.7814635e-01   6.7626612e-01   4.4170790e-01  -5.4768357e-01  -8.3080801e-01  -1.4159175e+00   1.9744897e+00   1.1243000e+00   9.6287758e-01   1.9774450e-01   1.0198420e+00   1.1976992e-01   1.0845038e+00   1.0761266e+00   2.3499768e-01  -3.8181018e-01  -1.9890574e+00  -2.7286020e+00  -8.7442640e-01  -1.8144863e+00  -5.2417918e-02  -7.1128730e-02  -7.4728152e-01   1.6526179e+00  -1.6126585e+00   4.3258169e+00  -3.2860780e+00   9.6984759e-01   1.0179458e+00   3.4506623e-02  -1.8604803e+00  -1.0783514e+00  -4.9111243e-02  -2.2452462e-01  -1.3445991e+00  -1.1945801e+00  -2.5101024e+00  -1.1323740e+00  -2.0190178e+00  -2.2501642e+00   9.6661894e-01   9.2420981e-01  -1.0628564e-02   9.2822317e-01  -7.2547732e-01  -3.9459084e-01   2.1179482e+00   8.4574797e-01  -1.2074125e+00  -1.0803594e+00   1.1909241e+00   1.0153275e+00  -1.6276608e-02   1.1335066e+00
  -5.7379539e-02   8.7669073e-01  -5.9600671e-01  -5.3825435e-01   3.6692874e-01  -4.6866150e-01  -8.3603398e-01   1.2916218e+00   1.9054241e+00   7.8930719e-01   1.3280192e+00   3.1949822e+00   1.2821958e+00   2.8772826e+00   6.7740129e-01   7.7412011e-01  -1.6533545e+00   1.8317937e+00  -1.1540404e-01  -7.1879713e-02   2.4768150e+00  -1.5923024e+00  -2.8750002e-02  -1.5990699e+00   6.6315849e-01  -2.1535677e+00  -6.8332773e-02   9.9281090e-02  -6.3369740e-01   1.7987269e+00  -1.2544173e+00  -2.1924765e+00  -6.1717119e-02  -4.6655968e-01  -1.9045004e+00  -6.3276749e-01   2.7651821e-03   6.3072546e-02   5.9410461e-01  -1.0812995e+00  -8.4618708e-01  -4.0230187e-01   2.2124338e+00   1.0690007e+00   9.2724566e-01  -2.1514729e-01   1.1456322e+00  -3.7318057e-01   1.1721920e+00   1.0255890e+00   2.4776224e-01  -4.5149239e-01  -2.1054298e+00  -2.2215003e+00  -1.0066514e+00  -1.7796525e+00   1.6427518e-02  -4.9103486e-02  -5.5147749e-01   1.6998451e+00  -1.1179215e+00   4.3225986e+00  -3.5899185e+00   6.3551553e-01   1.3308694e+00   3.8859381e-01  -1.9478684e+00  -1.3236235e+00  -4.7156775e-02  -1.0371634e-01  -1.4218065e+00  -8.4965801e-01  -2.2374004e+00  -1.1505303e+00  -1.4857647e+00  -1.9938675e+00   1.2954787e+00   7.2114778e-01  -6.0638745e-01   5.6428201e-01  -1.2033267e+00  -4.4681521e-01   1.6968972e+00   7.0909673e-01  -1.0255779e+00  -1.1920606e+00   1.0367939e+00   5.1211417e-01   1.3539954e-01   1.3024297e+00
  -2.1917515e-01   7.4500080e-01  -5.6696617e-01  -6.7707549e-01   4.0864819e-01  -7.3048771e-01  -7.4658550e-01   1.4022950e+00   2.1432688e+00   3.4572666e-01   1.6511558e+00   3.2652885e+00   1.6630872e+00   2.9088191e+00   8.7495975e-01   6.6461277e-01  -2.1397065e+00   1.9981382e+00  -2.6774225e-01  -1.8286434e-01   2.4354184e+00  -1.9052998e+00   1.0138807e-01  -1.7946183e+00   7.9249603e-01  -2.6849417e+00  -1.5449428e-01  -1.8012067e-02  -8.9859890e-01   1.8771227e+00  -1.3662758e+00  -2.5944075e+00   7.3969523e-02  -8.9806721e-01  -1.8842836e+00  -2.7834129e-01  -2.1413921e-01   1.4027490e-01   7.0878808e-01  -1.1867209e+00  -1.0527028e+00  -4.2077580e-02   2.4671083e+00   1.5252842e+00   1.0133405e+00  -2.6477375e-01   1.6322576e+00  -2.7026682e-01   1.3226861e+00   9.3673523e-01   2.7500400e-01  -6.7285565e-01  -2.4653464e+00  -2.2375209e+00  -1.1603921e+00  -1.9845544e+00  -2.4744107e-01  -2.4886369e-01  -4.4975419e-01   1.7437609e+00  -6.4127681e-01   4.4955946e+00  -3.5599331e+00   2.1930716e-01   1.6337253e+00   6.9369846e-01  -1.9912974e+00  -1.1874893e+00  -6.5433153e-02  -5.5152464e-02  -1.5162485e+00  -1.3328360e+00  -2.4044662e+00  -1.3329846e+00  -1.2751439e+00  -2.4745117e+00   1.4175641e+00   8.5895775e-01  -1.0552872e+00   1.1482561e+00  -1.5154055e+00  -7.8146011e-01   1.4136155e+00   5.2055439e-01  -1.2549125e+00  -1.6425879e+00   7.0642130e-01  -1.1236403e-01   1.0062219e-01   1.2607694e+00
  -3.9886559e-01   6.8630488e-01  -6.2107863e-01  -7.1827485e-01   3.9624317e-01  -9.4040334e-01  -6.8693315e-01   1.3996207e+00   2.0714344e+00  -2.0542660e-01   1.9815126e+00   3.2982025e+00   1.9054057e+00   2.8561682e+00   1.0206603e+00   5.1785940e-01  -2.0208340e+00   2.1313155e+00  -2.9686838e-01  -1.7720805e-01   2.1989059e+00  -1.7466670e+00   1.2986286e-01  -1.7254074e+00   7.7737315e-01  -2.7424464e+00  -2.4710269e-01  -2.1714699e-01  -7.4410758e-01   2.1770609e+00  -1.4006856e+00  -2.8209936e+00   2.2919377e-01  -1.0355673e+00  -1.8814152e+00   1.1886272e-01  -3.9488107e-01   2.6228944e-01   8.9257877e-01  -1.2097750e+00  -1.0934382e+00  -2.0716848e-02   2.3847188e+00   1.8608235e+00   8.6410368e-01  -3.2563115e-01   1.9195979e+00  -1.0066551e-02   1.2604519e+00   7.4012875e-01   2.3658743e-01  -8.7951803e-01  -2.7251492e+00  -2.4109967e+00  -1.2950266e+00  -2.1890489e+00  -3.5101083e-01  -4.2345309e-01  -3.7883752e-01   1.6835185e+00  -3.0087954e-01   4.3423772e+00  -3.0866251e+00   3.7818559e-02   1.5091192e+00   8.3507092e-01  -2.1160391e+00  -1.0692396e+00  -1.2397830e-03   5.1981337e-02  -1.6668589e+00  -1.8844419e+00  -2.2800279e+00  -1.1639365e+00  -8.2594735e-01  -2.6528927e+00   1.3003900e+00   1.1066278e+00  -1.5116292e+00   1.6220863e+00  -1.5536883e+00  -1.0880476e+00   1.0833824e+00   4.9955955e-01  -1.3768657e+00  -1.7389838e+00   3.4196263e-01  -5.9449766e-01   4.1001879e-03   1.1493665e+00
  -4.2685214e-01   5.0329413e-01  -5.9586012e-01  -5.2659289e-01   4.5692912e-01  -9.9397969e-01  -7.9048411e-01   1.1717071e+00   1.6775977e+00   2.5969081e-01   2.0234086e+00   3.1603824e+00   1.9349076e+00   2.8914274e+00   9.9806348e-01   8.8334355e-01  -1.0380342e+00   2.4987515e+00  -4.0607681e-01  -2.2468099e-01   1.2356421e+00  -1.4996861e+00  -4.8677519e-02  -1.4595772e+00   2.2790638e-01  -2.3701842e+00  -3.1463988e-01  -4.1189364e-01  -3.3605996e-01   2.1516771e+00  -1.6227891e+00  -2.5024774e+00   1.4026013e-01  -9.7580480e-01  -1.6729252e+00   2.9622879e-01  -4.4045413e-01   2.4017326e-01   7.3136573e-01  -1.0821045e+00  -1.0459983e+00  -2.2611678e-02   1.7643896e+00   1.3773804e+00   1.0981514e+00   3.5209150e-02   2.2779595e+00   7.9825042e-02   1.3773492e+00   1.0325355e+00   4.9953992e-01  -7.2287713e-01  -2.2299480e+00  -2.1394493e+00  -4.6645034e-01  -1.8044949e+00  -2.2071295e-01  -5.2267830e-01   1.8652576e-02   1.6042095e+00   7.2195681e-02   3.8185091e+00  -1.8450945e+00   2.3721795e-01   1.0487093e+00   1.6022116e+00  -1.9178037e+00  -8.7738363e-01   7.6222764e-03  -8.3849693e-02  -2.1686612e+00  -2.1451661e+00  -1.7176410e+00  -1.0067659e+00  -5.1061870e-01  -2.2275319e+00   7.5382696e-01   9.5807604e-01  -1.2841325e+00   2.2350631e+00  -1.1175883e+00  -5.7500733e-01   1.4860206e+00   9.7978286e-01  -9.6176315e-01  -1.0505360e+00   6.1690525e-01  -2.3276032e-01  -3.0529874e-02   9.9918618e-01
  -2.8419101e-01   6.5976035e-01  -5.1785441e-01  -5.9888636e-01   7.7185705e-01  -1.0723711e+00  -5.3801768e-01   1.1677441e+00   2.0944185e+00  -2.2703514e-01   2.1797810e+00   3.1410013e+00   2.2797034e+00   2.7353689e+00   1.4166938e+00   4.8979118e-01  -1.5428640e+00   1.6546098e+00  -3.8099382e-01  -1.8930319e-01   9.9951555e-01  -1.6757847e+00   2.0090041e-01  -1.2704481e+00   2.9755044e-01  -2.3320563e+00  -2.5539392e-01  -4.8657647e-01  -4.2384898e-01   1.8688212e+00  -1.8187138e+00  -2.6010604e+00   2.6997606e-01  -1.0343292e+00  -2.1876057e+00  -9.2903636e-02  -7.6651996e-01  -5.8231618e-02   1.0848648e+00  -1.3981212e+00  -1.0935601e+00   9.2556219e-01   2.2426594e+00   1.7779910e+00   1.0390112e+00  -5.1356246e-01   2.1744826e+00  -1.9190639e-02   1.1197675e+00   1.0030131e+00   3.0725981e-01  -6.2786093e-01  -2.2752412e+00  -1.5939798e+00  -5.7477633e-01  -1.7282541e+00  -1.2506076e-01  -4.4546096e-01   4.0441096e-01   1.8607875e+00   7.7464323e-01   3.8987238e+00  -2.2625763e+00   1.2673760e-01   1.0812873e+00   1.6258831e+00  -1.9648481e+00  -1.0748293e+00   4.8783187e-02   8.9130955e-02  -1.9041524e+00  -1.9628056e+00  -1.1372200e+00  -5.5568210e-01   2.8147809e-01  -1.5649218e+00   1.0326186e+00   8.2629727e-01  -1.8568790e+00   1.6798943e+00  -1.5691767e+00  -8.5773828e-01   7.2474669e-01   6.9841791e-01  -8.5504214e-01  -1.1271152e+00   5.9669414e-01  -7.4517319e-01   1.1924799e-01   1.0844708e+00
  -2.7736482e-01   5.1931128e-01  -3.9112457e-01  -5.2286082e-01   9.4226535e-01  -1.2187716e+00  -2.7444188e-01   1.1205119e+00   2.2977806e+00  -5.9877277e-01   2.5450815e+00   2.8704160e+00   2.6588359e+00   2.5214361e+00   1.8130997e+00   3.0356447e-01  -1.4310212e+00   1.4655460e+00  -4.4939862e-01  -2.8352260e-01   6.1444584e-01  -1.6909818e+00   4.4180380e-01  -9.6806045e-01   1.4329368e-01  -2.3297856e+00  -2.7521011e-01  -6.3534558e-01  -3.5725781e-01   1.6299341e+00  -1.6839200e+00  -2.5692070e+00   2.4442906e-01  -1.2787539e+00  -2.3171645e+00   7.1398718e-02  -9.8156914e-01  -1.7309582e-02   1.0396481e+00  -1.3770174e+00  -1.3624610e+00   1.5524539e+00   2.2663298e+00   2.3074923e+00   9.1813860e-01  -5.4292805e-01   2.0914744e+00   2.5519415e-01   9.2039036e-01   9.7165097e-01   7.7708330e-02  -6.7833228e-01  -2.5700171e+00  -1.5107743e+00  -6.7675331e-01  -1.6010702e+00  -1.8951304e-01  -6.7351384e-01   4.6171990e-01   1.5478645e+00   1.3218730e+00   3.5116588e+00  -1.9158979e+00  -6.2638792e-02   5.1866076e-01   1.8383082e+00  -2.0151458e+00  -1.0219273e+00  -3.8464706e-02  -7.7343648e-02  -1.6744833e+00  -2.2145321e+00  -8.2443627e-01  -3.4073195e-01   6.5296754e-01  -1.2725047e+00   1.1227715e+00   1.1572655e+00  -2.2277466e+00   2.1718892e+00  -1.6578396e+00  -1.1227010e+00   2.3809120e-01   5.3138262e-01  -1.0505902e+00  -1.4245216e+00   5.7338885e-01  -1.0504271e+00   9.2276941e-02   8.9956123e-01
  -4.6447910e-01   4.2812450e-01  -5.6743545e-01  -4.4815517e-01   8.1199507e-01  -1.1547306e+00  -4.2749471e-01   8.8580624e-01   1.5675704e+00  -7.5079993e-01   2.5122631e+00   2.7597131e+00   2.4602900e+00   2.4024534e+00   1.5861458e+00   3.7108777e-01  -5.3905257e-01   1.5732955e+00  -4.7926100e-01  -2.8085054e-01  -4.5823409e-02  -9.4595864e-01   1.4124297e-01  -7.3623181e-01  -3.4829118e-01  -1.8983612e+00  -4.3637962e-01  -9.3313770e-01   4.8169949e-03   1.7349772e+00  -1.6161614e+00  -2.1581634e+00   1.7397461e-01  -1.1310496e+00  -2.1328206e+00   2.7678278e-01  -7.0066111e-01   5.1023802e-01   1.0639173e+00  -7.9771622e-01  -1.3718582e+00   9.9873083e-01   1.7998319e+00   2.1583798e+00   8.7037606e-01  -3.7900324e-01   2.3745190e+00   6.9882392e-01   7.4911244e-01   9.6956678e-01   4.4477924e-02  -4.1596997e-01  -2.3601687e+00  -1.4786469e+00  -2.1175039e-01  -1.2804167e+00  -1.6814618e-01  -7.1988767e-01   6.5401040e-01   1.6305711e+00   1.3993196e+00   3.2850877e+00  -9.3998950e-01   3.4699800e-01  -7.0562005e-02   1.8431095e+00  -1.9061197e+00  -6.9121719e-01   6.2971608e-02  -6.8366442e-02  -2.0902438e+00  -2.8949354e+00  -4.3998582e-01  -6.1995475e-02   9.2174850e-01  -1.0148016e+00   3.4866937e-01   1.1156604e+00  -2.1894422e+00   2.7364753e+00  -1.1012292e+00  -1.0152815e+00   2.8354207e-01   6.3034874e-01  -9.9597551e-01  -9.0477363e-01   4.3885327e-01  -1.0322045e+00  -2.4787706e-02   6.6082733e-01
  -5.2608278e-01   2.1504874e-01  -4.8183964e-01  -2.9496981e-01   7.7504130e-01  -1.0947807e+00  -3.7243802e-01   6.1945157e-01   1.1712345e+00  -5.9075509e-01   2.4161240e+00   2.2474384e+00   2.4603495e+00   2.1037690e+00   1.5209341e+00   5.2375469e-01   7.5557440e-02   1.4522396e+00  -5.6568414e-01  -3.6349775e-01  -7.2415276e-01  -5.6680120e-01   8.4128615e-02  -4.0329868e-01  -7.7350879e-01  -1.5523028e+00  -5.4735045e-01  -1.0923198e+00   1.3098403e-01   1.2752932e+00  -1.4552350e+00  -1.5475035e+00   4.7410069e-02  -1.1032900e+00  -1.9305799e+00   3.1601275e-01  -6.6299588e-01   7.7230489e-01   8.2911708e-01  -4.6988149e-01  -1.2490169e+00   9.1567881e-01   1.3896442e+00   2.0526940e+00   8.8404200e-01  -1.8882425e-01   2.4255846e+00   1.0182786e+00   5.9420110e-01   1.1078086e+00   4.3842826e-02  -1.2597556e-01  -1.9611217e+00  -1.1347355e+00   3.2647053e-01  -8.1750754e-01  -1.9555896e-01  -8.3962616e-01   8.9696716e-01   1.4496298e+00   1.7886154e+00   2.6798153e+00  -4.3833959e-02   2.9237848e-01  -5.5946899e-01   2.2436415e+00  -1.6043041e+00  -3.7709737e-01   4.0092579e-02  -1.8713305e-01  -2.0244232e+00  -2.9506682e+00  -8.6515053e-02   9.8916449e-02   1.1071177e+00  -3.5159681e-01   3.2370356e-02   9.7247671e-01  -1.9821304e+00   3.2559220e+00  -7.7904921e-01  -8.5389185e-01   2.0675803e-01   6.4753933e-01  -8.0542610e-01  -5.6260608e-01   4.2963203e-01  -1.0417939e+00  -4.0087676e-02   4.0528943e-01
  -2.3061020e-01   3.6424575e-01  -3.5576303e-01  -1.0479672e-01   1.1657765e+00  -1.2412525e+00   4.4964181e-02   5.8918865e-01   1.4678735e+00  -7.6942544e-01   2.9932002e+00   2.1886655e+00   2.8624683e+00   1.8916711e+00   2.0905955e+00   1.0403613e-01   6.7885802e-01   7.7619162e-01  -5.0347622e-01  -3.3488836e-01  -1.4008888e+00  -6.0085668e-01   2.5212206e-01   2.0460943e-01  -1.4161737e+00  -1.3871009e+00  -5.3588431e-01  -1.3080806e+00   7.7400114e-01   1.1635880e+00  -1.5737205e+00  -1.1945126e+00  -2.7115459e-02  -7.0932756e-01  -2.7391826e+00  -4.4028733e-01  -1.1954368e+00   7.6916284e-02   8.1442982e-01  -1.0038129e+00  -1.5304199e+00   2.0496080e+00   1.4734468e+00   2.1749332e+00   7.7035062e-01  -5.4974124e-01   1.6495286e+00   7.8530360e-01   8.5455133e-02   1.2887383e+00  -3.0344113e-01   1.4442654e-01  -1.8504487e+00  -6.1898832e-01   3.9939167e-01  -4.7608870e-01   1.7675359e-01  -8.1967650e-01   1.1298057e+00   1.5290542e+00   2.3531485e+00   2.2747055e+00   8.9162428e-02   7.6672331e-01  -1.5539066e+00   2.0606169e+00  -1.8789083e+00  -8.7157696e-01  -5.6750679e-02  -4.6933075e-01  -1.5330516e+00  -2.3859405e+00   1.0881903e+00   1.0683969e+00   1.9926138e+00   1.0076958e+00   6.0698158e-01   1.2893792e+00  -1.9816590e+00   2.6289152e+00  -8.0393071e-01  -6.6690627e-01  -5.5471168e-01   5.3936342e-01  -7.6292315e-01  -5.3459331e-01   5.7406343e-01  -1.2476410e+00  -5.8070410e-02   3.3637606e-01
  -2.1084572e-01   3.0449213e-01  -2.6594769e-01   8.3028386e-02   1.2070944e+00  -1.0867539e+00   2.1344979e-01   3.8781029e-01   1.2283692e+00  -8.4933697e-01   2.9534846e+00   1.7202357e+00   2.8118303e+00   1.5309135e+00   2.1725732e+00   1.5590280e-02   1.1919699e+00   3.0397805e-01  -4.2565909e-01  -3.2122309e-01  -1.8947152e+00  -1.1148008e-01   2.7686787e-01   6.8711518e-01  -1.7586576e+00  -8.3876790e-01  -6.1681542e-01  -1.4467542e+00   1.0117765e+00   7.7843041e-01  -1.3283441e+00  -6.5239939e-01  -1.4651072e-01  -5.4533686e-01  -2.7488647e+00  -4.8537411e-01  -1.1671317e+00   1.6401033e-01   7.2306570e-01  -7.9313397e-01  -1.4881017e+00   1.9769980e+00   1.1924776e+00   2.2215102e+00   5.4880419e-01  -5.7595296e-01   1.3567145e+00   1.0365847e+00  -2.2981616e-01   1.2592574e+00  -4.8835321e-01   3.9034373e-01  -1.6418409e+00  -4.5356403e-01   5.6357038e-01  -1.4244561e-01   2.5634755e-01  -9.0207889e-01   1.1728520e+00   1.2502577e+00   2.5279549e+00   1.6437637e+00   6.3722296e-01   8.0438997e-01  -2.2496532e+00   2.0476313e+00  -1.8073104e+00  -7.7792187e-01  -6.1097558e-02  -5.6114205e-01  -1.2510202e+00  -2.2464813e+00   1.4915388e+00   1.5169742e+00   2.2901782e+00   1.8346583e+00   4.1997310e-01   1.3801944e+00  -1.9402020e+00   2.5882440e+00  -5.3603763e-01  -7.0231325e-01  -9.1137690e-01   4.1784240e-01  -6.9310995e-01  -2.5582309e-01   5.7068563e-01  -1.2408942e+00  -8.5730256e-02   1.2793441e-01
  -3.6830399e-01   2.3690629e-01  -3.4289947e-01   1.0221123e-01   9.2504613e-01  -9.9403401e-01  -1.5454537e-02   1.6695040e-01   5.8341549e-01  -7.7744136e-01   2.3450053e+00   1.4374110e+00   2.2817892e+00   1.2422465e+00   1.6740298e+00   6.5008462e-02   1.1208367e+00  -1.1497588e-01  -4.2921077e-01  -3.0984080e-01  -1.9551448e+00   6.6935993e-01   1.0289737e-01   7.8381609e-01  -1.9941405e+00  -5.2046169e-01  -8.4311154e-01  -1.5719676e+00   6.7249126e-01   5.9445378e-01  -1.0617853e+00  -2.2793576e-01  -3.8776898e-01  -4.2547246e-01  -2.3737281e+00  -1.4758816e-01  -7.2331685e-01   5.8428214e-01   6.6847419e-01  -4.3964165e-01  -1.2775737e+00   7.6174590e-01   1.1633315e+00   1.9820762e+00   6.8228250e-01  -5.6870570e-01   1.7039987e+00   1.2109666e+00  -2.5428205e-01   1.0972065e+00  -2.7758847e-01   4.4243063e-01  -1.0481913e+00  -4.0876507e-01   1.0517777e+00  -1.8273047e-01   1.1553873e-01  -7.3538278e-01   1.4382878e+00   1.5638670e+00   2.4848456e+00   1.5682006e+00   9.7594359e-01   8.8834055e-01  -1.9728106e+00   1.7495192e+00  -1.5486092e+00  -3.5323490e-01   4.5507252e-02  -3.9807519e-01  -1.2971288e+00  -2.6808651e+00   1.2292690e+00   1.4317353e+00   2.1719335e+00   1.6491098e+00  -5.2020668e-01   1.1002401e+00  -1.4971862e+00   2.2565142e+00  -1.9401236e-01  -7.2032234e-01  -9.9756949e-01   1.8036824e-01  -5.3735604e-01   1.7762307e-01   5.1609768e-01  -1.2043407e+00  -1.8110126e-01   4.9385498e-03
  -3.7641947e-01   1.4909108e-01  -2.6199225e-01   1.9039620e-01   8.2692731e-01  -9.5637429e-01   1.9872563e-02  -2.2782249e-02   3.8577492e-01  -6.7796761e-01   2.1987094e+00   1.1254911e+00   2.2185014e+00   9.1745740e-01   1.6690137e+00  -5.3525554e-02   1.2825743e+00  -3.4273465e-01  -4.0881666e-01  -3.6223080e-01  -2.0898985e+00   9.3620998e-01   1.8835524e-01   1.0016758e+00  -2.0174693e+00  -3.2695657e-01  -8.3425638e-01  -1.6247404e+00   7.3813218e-01   4.5478491e-01  -7.6414795e-01   1.9281235e-01  -5.7404509e-01  -2.9601950e-01  -2.2440093e+00  -2.1655837e-01  -5.3507679e-01   6.5687214e-01   6.5899526e-01  -3.0748767e-01  -1.4399135e+00   5.2620506e-01   1.0518403e+00   2.0617466e+00   6.0543366e-01  -5.4732034e-01   1.4016370e+00   1.2895389e+00  -4.5350470e-01   1.0466265e+00  -4.1784930e-01   4.6899945e-01  -7.9151725e-01  -2.6401508e-01   1.1503231e+00  -1.5228135e-01   9.1468837e-02  -7.7069585e-01   1.4226700e+00   1.4165800e+00   2.5667658e+00   1.2159128e+00   1.1417073e+00   9.1534975e-01  -2.3789540e+00   1.6465838e+00  -1.5001831e+00  -3.7035283e-01   2.7314128e-03  -4.7369162e-01  -8.6047551e-01  -2.5168506e+00   1.3060930e+00   1.7134990e+00   2.2312668e+00   2.0874290e+00  -5.2193979e-01   1.0697410e+00  -1.2275994e+00   2.0909738e+00  -5.5677965e-02  -7.3735832e-01  -1.1751441e+00   8.2247322e-02  -4.9879202e-01   2.9797789e-01   5.7313901e-01  -1.0945791e+00  -2.2554923e-01  -8.0658205e-02
  -3.0339104e-01   1.1064781e-01  -1.2619741e-01   2.7728613e-01   8.2420297e-01  -9.2418782e-01   2.4959124e-01  -1.4699012e-01   3.8044591e-01  -4.0147737e-01   2.1424983e+00   7.9338970e-01   2.1927669e+00   6.3094486e-01   1.7653802e+00  -7.4916626e-02   1.2946434e+00  -9.6925708e-01  -4.0905678e-01  -4.2944762e-01  -2.4557156e+00   8.7347750e-01   1.7637753e-01   1.1528401e+00  -2.3681143e+00  -3.0205358e-01  -9.4024250e-01  -1.7011560e+00   7.5419263e-01   1.0284525e-01  -6.0549767e-01   7.9721678e-01  -7.6745411e-01  -1.0106255e-01  -2.4465417e+00  -5.8690111e-01  -5.1622227e-01   3.9760322e-01   6.4327663e-01  -4.5203038e-01  -1.5426089e+00   6.2213015e-01   1.2705394e+00   2.1539945e+00   7.8719045e-01  -5.7660548e-01   1.0866564e+00   1.2317348e+00  -5.5293929e-01   1.2420882e+00  -4.4037440e-01   8.2036452e-01  -3.7993226e-01   4.0081837e-02   1.4368019e+00   8.3949996e-02   1.3702704e-01  -7.9031072e-01   1.6039934e+00   1.5519087e+00   2.8279210e+00   1.0613841e+00   1.0555766e+00   9.9898644e-01  -2.5102289e+00   1.5873167e+00  -1.3518501e+00  -4.3464144e-01  -6.2911416e-02  -6.2188815e-01  -3.5276174e-01  -1.9481617e+00   1.6295783e+00   2.2138067e+00   2.4285845e+00   2.8663972e+00  -2.0907324e-01   1.0780836e+00  -7.8611976e-01   1.5543081e+00  -2.1764763e-02  -6.2527904e-01  -1.4813316e+00  -1.5919642e-01  -4.6399453e-01   3.6433161e-01   6.8938808e-01  -1.1246203e+00  -2.1255822e-01  -1.6100396e-01
  -3.5860828e-01   3.2046565e-02  -6.9645507e-02   3.8251485e-01   6.2866239e-01  -8.3286333e-01   2.8670064e-01  -2.8984821e-01   8.6147505e-02  -2.9270333e-01   1.8833833e+00   4.1796671e-01   1.9480947e+00   3.3119434e-01   1.5511813e+00  -6.3165090e-02   1.4305727e+00  -1.2196164e+00  -3.2630253e-01  -4.1163529e-01  -2.5483515e+00   1.2685826e+00   1.1868257e-01   1.2942808e+00  -2.6070310e+00  -7.0566493e-02  -1.0974482e+00  -1.7657993e+00   7.4707356e-01  -8.9118885e-02  -3.1108098e-01   1.1208585e+00  -9.4430571e-01   7.1306833e-03  -2.2054617e+00  -4.2710500e-01  -3.9321243e-01   5.2840589e-01   4.5147569e-01  -3.3738321e-01  -1.5283791e+00  -1.5821248e-02   1.0752357e+00   2.0991676e+00   6.9266318e-01  -4.6851236e-01   9.3161339e-01   1.3849376e+00  -6.6361367e-01   1.1013838e+00  -5.0228331e-01   8.2371544e-01  -1.1567672e-01  -6.2090195e-02   1.4790982e+00   6.8574575e-02   9.0002242e-02  -8.0818121e-01   1.5254667e+00   1.3391867e+00   2.7019137e+00   6.2818632e-01   1.3176535e+00   9.2886125e-01  -2.7294274e+00   1.3403531e+00  -1.2214300e+00  -2.9412819e-01  -5.3824092e-02  -6.2998796e-01  -8.8556520e-02  -1.7861238e+00   1.4676104e+00   2.3732737e+00   2.3426599e+00   3.0269471e+00  -4.4077534e-01   1.1271553e+00  -4.2826607e-01   1.2857666e+00   2.5003782e-01  -6.4140329e-01  -1.6031623e+00  -2.9347648e-01  -4.5084394e-01   5.1404684e-01   6.3965417e-01  -1.0340553e+00  -2.8473123e-01  -3.1966431e-01
  -3.0245586e-01   1.3479130e-01  -1.0941431e-01   3.9621220e-01   5.8019606e-01  -6.8724013e-01   1.9946538e-01  -2.0703105e-01  -2.1457266e-01  -3.0027974e-02   1.6022586e+00   6.1391543e-01   1.4910824e+00   3.6016796e-01   1.1399659e+00  -1.3944956e-01   1.3907238e+00  -1.3294022e+00  -2.2941462e-01  -3.0739064e-01  -2.4497019e+00   1.6203934e+00  -1.1242673e-01   1.2693543e+00  -2.9699909e+00  -1.2968996e-01  -1.2457927e+00  -1.8042877e+00   6.8128552e-01   1.7591268e-02  -4.5366987e-01   1.1542289e+00  -1.0307625e+00   2.8492497e-01  -2.0427941e+00  -6.5049385e-01  -2.9385754e-01   2.9901444e-01   2.6712869e-01  -3.8266706e-01  -1.6279612e+00  -7.4078913e-01   1.0004388e+00   1.3513897e+00   8.5616758e-01  -5.0329712e-01   9.7258412e-01   8.9596643e-01  -5.5773540e-01   9.7804336e-01  -3.5823009e-01   8.8665257e-01   3.6728202e-01   1.2941713e-01   1.7798248e+00   8.6648207e-02   1.8943525e-01  -5.2320086e-01   1.5647853e+00   1.7221503e+00   2.3527845e+00   7.7155511e-01   1.2728032e+00   1.4482725e+00  -2.3894342e+00   7.5219962e-01  -1.0649952e+00  -2.7671283e-01  -5.0579894e-04  -5.9276552e-01  -3.6577233e-01  -1.7271871e+00   1.3168824e+00   2.2339787e+00   2.1903258e+00   2.7078389e+00  -1.0017132e+00   7.0212549e-01   1.3797145e-01   4.3371561e-01   5.7556904e-01  -1.8390866e-01  -1.4919118e+00  -4.2076337e-01  -2.9121480e-01   8.5437121e-01   5.2538262e-01  -9.4547789e-01  -3.4531538e-01  -2.8260116e-01
  -2.7061148e-01   1.6441948e-01  -2.9059765e-02   4.4691430e-01   4.7304800e-01  -5.4920983e-01   2.8005053e-01  -2.0195401e-01  -2.8638165e-01  -2.7702237e-02   1.4761534e+00   4.4346970e-01   1.3543835e+00   1.8247681e-01   9.8322053e-01  -3.2240942e-01   1.3670733e+00  -1.4063280e+00  -9.0079025e-02  -2.4294543e-01  -2.2911738e+00   1.7563485e+00  -1.0967564e-01   1.2818926e+00  -2.9831714e+00  -1.2259848e-01  -1.2925921e+00  -1.7675761e+00   7.5750372e-01  -6.7912949e-02  -3.2959953e-01   1.1738708e+00  -1.0500389e+00   4.0578770e-01  -1.9616812e+00  -8.1413633e-01  -3.4712186e-01   2.7936811e-01   1.1549933e-01  -3.8743743e-01  -1.7614399e+00  -9.5344427e-01   7.8884294e-01   1.2079171e+00   6.0396279e-01  -5.1168740e-01   6.1092093e-01   7.8793650e-01  -6.9080791e-01   7.8259844e-01  -5.7670991e-01   8.2304019e-01   4.4505147e-01   1.5460591e-01   1.5184177e+00   3.4852542e-02   2.0588906e-01  -4.8579474e-01   1.3163517e+00   1.4846474e+00   2.0904108e+00   4.7106450e-01   1.1907425e+00   1.4210291e+00  -2.6359092e+00   3.7339977e-01  -1.0680964e+00  -4.1259178e-01  -7.5886142e-03  -5.7394771e-01  -9.7650659e-02  -1.2791865e+00   1.1591564e+00   2.3376746e+00   2.1216420e+00   2.8272757e+00  -9.1741350e-01   6.4309907e-01   3.0720679e-01   3.8277707e-02   7.0930833e-01  -1.4666834e-01  -1.5879668e+00  -5.2670332e-01  -2.8929772e-01   8.5680102e-01   3.7715838e-01  -9.0562287e-01  -3.6476310e-01  -3.0844682e-01
  -1.4002785e-01   1.2144926e-01   1.3054923e-01   4.4749660e-01   4.5327172e-01  -6.5730535e-01   5.2554719e-01  -2.0861755e-01  -8.7252511e-02   6.3799303e-01   1.5303485e+00   3.7006941e-01   1.3758158e+00   1.0122712e-01   1.0189072e+00  -2.0325366e-01   1.1926558e+00  -1.5927327e+00  -1.3445505e-01  -3.2540953e-01  -2.5314572e+00   1.0847626e+00  -2.1043912e-01   1.0340632e+00  -3.2882463e+00  -6.3137847e-01  -1.3438387e+00  -1.7379601e+00   7.6704104e-01  -1.7238396e-01  -4.2171354e-01   1.4622555e+00  -1.1544268e+00   5.7221742e-01  -2.0619276e+00  -1.3513230e+00  -4.7425106e-01  -3.3545468e-01   8.3141724e-02  -8.5204014e-01  -2.0474584e+00  -6.1065670e-01   1.0763757e+00   1.0758218e+00   1.0855012e+00  -3.0161960e-01   3.4246098e-01   3.7647615e-01  -4.9004663e-01   1.1070153e+00  -4.5207501e-01   1.0445496e+00   8.8950738e-01   4.9502191e-01   1.8325661e+00   1.7398926e-01   2.7285338e-01  -4.8175030e-01   1.4607307e+00   1.7252872e+00   2.2552697e+00   5.8904994e-01   8.2347146e-01   1.5847534e+00  -2.3647730e+00   3.4850457e-01  -7.7109649e-01  -5.9825713e-01  -1.1874053e-01  -7.5849830e-01   2.2933577e-01  -4.8716163e-01   1.3295856e+00   2.6171513e+00   2.1461255e+00   3.1178834e+00  -2.5043000e-01   5.0434739e-01   9.8711329e-01  -6.6303502e-01   6.3876368e-01   2.8979971e-01  -1.4942281e+00  -5.7202555e-01  -2.1868084e-01   7.5117177e-01   5.5961455e-01  -8.5076388e-01  -2.9440131e-01  -2.6807864e-01
  -1.7461341e-01   2.0056539e-01   6.7626772e-02   3.8395498e-01   2.8140217e-01  -5.4999075e-01   4.9107720e-01  -1.2346348e-01  -1.8903240e-01   5.3021527e-01   1.4356130e+00   4.9799779e-01   1.1640780e+00   1.4606733e-01   7.7786199e-01  -3.6211959e-01   1.0781099e+00  -1.3918722e+00   9.7964744e-03  -2.2772653e-01  -2.2448300e+00   1.1229382e+00  -3.3023350e-01   7.6163747e-01  -3.2505679e+00  -7.9495682e-01  -1.3724801e+00  -1.6760324e+00   8.8733076e-01   1.0415639e-01  -4.3851959e-01   1.0706299e+00  -1.0857491e+00   5.3221826e-01  -1.8580152e+00  -1.3173679e+00  -4.3577432e-01  -2.2647646e-01   3.3058469e-02  -7.2167652e-01  -2.3010559e+00  -9.0233529e-01   9.2399682e-01   9.7824252e-01   9.1864063e-01  -1.9164985e-01   1.6162046e-01   3.0300272e-01  -4.4744007e-01   8.5979324e-01  -6.3977113e-01   8.7778527e-01   7.2214086e-01   2.8074326e-01   1.4119407e+00  -1.5789911e-03   3.0606107e-01  -4.1038597e-01   1.1676589e+00   1.5801768e+00   1.8245234e+00   6.0618705e-01   5.5406424e-01   1.7908031e+00  -2.4081921e+00  -1.9527602e-01  -7.1152936e-01  -6.8579036e-01  -7.6934974e-02  -6.5629537e-01   7.4542952e-02  -3.4415413e-01   1.0051062e+00   2.5912309e+00   1.9537308e+00   2.6918538e+00  -3.1405412e-01   4.8022100e-01   1.0198803e+00  -9.8077257e-01   7.7916012e-01   3.4536241e-01  -1.3270402e+00  -5.5257116e-01  -3.2964526e-01   7.0806344e-01   4.7308975e-01  -6.8659546e-01  -2.7403290e-01  -2.3762050e-01
  -1.6679889e-01   2.0759286e-01  -3.3393973e-02   2.4090354e-01   1.1587561e-01  -3.9512564e-01   3.1072786e-01   5.4363403e-02  -5.0404419e-01   1.0396977e+00   1.2099420e+00   9.2299348e-01   7.4289103e-01   4.3682461e-01   1.8288298e-01  -2.0039586e-01   9.9856352e-01  -7.7280680e-01  -2.3787925e-02  -2.0764343e-01  -2.1677904e+00   8.6031350e-01  -7.7137534e-01   1.6474525e-01  -3.4803604e+00  -1.4094878e+00  -1.4706813e+00  -1.6464414e+00   7.8347112e-01   3.3878878e-01  -7.8527281e-01   9.0568293e-01  -1.0332434e+00   5.7767560e-01  -1.5822988e+00  -1.7000960e+00  -3.0369272e-01  -2.2214410e-01  -1.7533281e-01  -5.0512517e-01  -2.8111208e+00  -1.2538567e+00   8.0884923e-01   1.3757394e-01   1.3209959e+00   7.7146301e-02   5.2340061e-01  -2.0461352e-01  -6.2625765e-02   8.8705977e-01  -5.1172489e-01   1.0340844e+00   1.0445863e+00   6.0538680e-01   1.7285436e+00   2.1313491e-01   3.0573445e-01  -1.6031984e-01   1.1045122e+00   2.0308710e+00   1.3218265e+00   1.2534635e+00   3.7314897e-01   2.3927232e+00  -1.8966976e+00  -5.8661611e-01  -3.7562569e-01  -6.4510077e-01  -5.1805517e-02  -6.3301182e-01  -6.3690528e-01  -3.6854362e-01   6.5870296e-01   2.1158440e+00   1.4934993e+00   1.9053242e+00  -7.0693931e-01  -2.2109783e-01   1.5997356e+00  -1.0964172e+00   1.0900029e+00   1.0350483e+00  -6.5636849e-01  -4.6801135e-01  -2.8098234e-01   8.1999765e-01   2.3417642e-01  -5.8949321e-01  -2.6033376e-01  -1.5999286e-01
  -2.6176424e-01   2.4701615e-01   7.5951814e-02   1.0965627e-01  -1.4577062e-01  -5.1134495e-01   5.6085829e-01   1.1850232e-01  -2.1324708e-01   5.9189410e-01   1.1525460e+00   6.2569712e-01   7.9582854e-01   1.5944736e-01   1.7732768e-01  -4.8493562e-01   1.8103553e-01  -1.0239807e+00   1.3097280e-01  -1.2305512e-01  -1.5495463e+00   5.0927684e-01  -5.8086666e-01  -1.3645502e-01  -2.9630505e+00  -1.7675232e+00  -1.4824381e+00  -1.4650546e+00   5.7842133e-01   3.7480424e-01  -5.4053944e-01   4.2996631e-01  -8.2687907e-01   4.0713228e-01  -1.5287000e+00  -1.5161882e+00  -5.7022974e-01  -2.6296929e-01  -3.7288489e-02  -8.3305039e-01  -2.6786238e+00  -1.2931717e+00   1.0534790e+00   7.9947316e-01   9.9002188e-01   2.3590820e-02   1.5893291e-01  -5.0092572e-02  -1.1417483e-01   5.1849501e-01  -6.8642096e-01   6.2060612e-01   7.2571084e-01   2.1402221e-01   8.5479957e-01  -3.4868816e-01   1.1875153e-01  -2.7231771e-01   7.3688997e-01   1.6607762e+00   1.1794713e+00   9.8595206e-01  -2.1490614e-01   1.6554884e+00  -1.4951695e+00  -1.0097400e+00  -3.4012478e-01  -7.1975590e-01  -2.3289080e-02  -3.7580706e-01  -9.4404560e-04   1.3022073e-01   1.3651925e-01   2.2078319e+00   1.5265706e+00   1.4618486e+00   2.5352162e-02   1.2992474e-01   1.3225956e+00  -1.5977232e+00   6.8745477e-01   4.5295818e-01  -1.1069724e+00  -7.2444527e-01  -5.0218582e-01   2.3758506e-01  -1.4703517e-01  -1.0349752e+00  -2.2813811e-01  -1.4314827e-01
  -2.4310811e-01   1.9762106e-01   1.0128261e-01   3.8923391e-03  -2.8611956e-01  -6.6581205e-01   6.0186421e-01   2.0947745e-01  -1.1542658e-01   1.1028474e+00   1.1250373e+00   7.4572408e-01   7.6301943e-01   3.5387434e-01   1.6317764e-02  -2.6407829e-01  -3.0916460e-02  -7.6998047e-01   3.2956555e-02  -1.8644421e-01  -1.6341607e+00  -2.3682722e-01  -7.7116753e-01  -6.5723838e-01  -3.2320538e+00  -2.4785679e+00  -1.5450744e+00  -1.3777360e+00   5.3472638e-01   4.7587302e-01  -8.3069940e-01   1.7112107e-01  -8.3025813e-01   2.7094365e-01  -1.5550715e+00  -1.7769502e+00  -7.2017546e-01  -5.6205317e-01  -2.0237749e-01  -1.0899081e+00  -2.8386996e+00  -1.0602405e+00   1.2492616e+00   6.9114858e-01   1.4721838e+00   3.6641164e-01   2.3033392e-01  -2.8830502e-01   2.6681422e-01   8.3290312e-01  -4.5293519e-01   7.1512840e-01   9.3971544e-01   3.1776322e-01   1.0402622e+00  -2.9770595e-01   1.1492598e-01  -2.5724883e-01   7.8770973e-01   1.8865339e+00   1.0778327e+00   1.2399409e+00  -4.5582426e-01   1.7032927e+00  -9.4099548e-01  -9.9371681e-01  -5.2602188e-02  -7.8843094e-01  -8.4456232e-02  -4.6996753e-01  -1.0234967e-01   5.4143604e-01   7.8147538e-02   2.1417977e+00   1.3768265e+00   1.0322740e+00   4.8247324e-01   1.2502798e-01   1.8365714e+00  -1.8181886e+00   6.4803314e-01   8.6856402e-01  -7.3914865e-01  -5.9458093e-01  -4.8887608e-01   8.7597614e-02  -3.5333815e-02  -9.6519683e-01  -1.8582135e-01  -9.6546927e-02
  -2.1407884e-01   3.2976606e-01   1.6801218e-02  -1.3718987e-01  -4.4375140e-01  -4.4598983e-01   3.2308990e-01   5.3254892e-01  -2.3848559e-01   8.6018077e-01   7.5881453e-01   1.1767106e+00   3.6278582e-01   6.6643716e-01  -4.7282094e-01  -4.8694163e-01  -4.0611292e-01  -7.9597678e-02   1.6315815e-01  -9.0524882e-03  -9.5102832e-01  -2.6112954e-01  -8.2588114e-01  -1.0458713e+00  -2.7847452e+00  -2.7558816e+00  -1.4453414e+00  -1.1359970e+00   4.1492458e-01   8.7971318e-01  -1.1113297e+00  -7.4353021e-01  -5.9520925e-01   2.1204395e-02  -1.3537511e+00  -1.7106322e+00  -8.0787481e-01  -3.9490779e-01  -4.3525476e-01  -8.1393257e-01  -3.1963571e+00  -1.3519310e+00   1.0018580e+00   1.3105260e-01   1.2584953e+00   2.8765385e-01   4.1680347e-01  -7.2511701e-01   5.1719710e-01   3.3348010e-01  -4.8551865e-01   2.9480432e-01   7.9180170e-01   3.2818678e-01   5.6059392e-01  -5.5657018e-01   1.1245342e-01   5.9589969e-02   3.2841983e-01   1.7702304e+00   2.4796429e-01   1.4389870e+00  -7.1438708e-01   1.8393554e+00  -5.2639877e-01  -1.5270166e+00  -1.2315861e-01  -9.3761723e-01  -6.3676351e-03  -2.1867483e-01  -7.5336742e-01   3.7957945e-01  -5.7452616e-01   1.4530803e+00   9.2770338e-01  -1.9476263e-01  -7.2330727e-02  -2.3581190e-01   1.7182473e+00  -1.7959661e+00   7.1890123e-01   1.0638984e+00  -3.7376989e-01  -4.3958290e-01  -4.7190114e-01   5.5467690e-02  -4.3781302e-01  -8.8763293e-01  -1.9879843e-01   7.3034257e-02
  -2.7978146e-01   1.9727108e-01   1.1603233e-01  -3.0073255e-01  -6.9508595e-01  -4.1032315e-01   3.9015350e-01   5.0760336e-01  -1.1846095e-01   1.2917704e+00   4.4074778e-01   9.6365232e-01   1.7007171e-01   5.9042904e-01  -6.1052567e-01  -1.6844673e-01  -1.1279652e+00   1.4380594e-02   1.3289987e-01  -6.2071530e-02  -7.6887885e-01  -9.9183204e-01  -8.7094669e-01  -1.6410650e+00  -2.2062465e+00  -3.1691641e+00  -1.3781477e+00  -9.2976418e-01  -5.5143196e-02   7.6950125e-01  -9.3288812e-01  -7.5827413e-01  -4.8938376e-01  -2.2743437e-01  -1.1602596e+00  -1.5478864e+00  -5.9787725e-01  -2.4117201e-01  -2.1859130e-01  -6.9677728e-01  -3.4681342e+00  -1.4145238e+00   1.3004204e+00   4.8023337e-01   1.5388636e+00   5.8740286e-01   6.9815989e-01  -5.8828295e-01   8.6157007e-01   3.6707532e-01  -3.3989557e-01   2.0199270e-01   8.4126550e-01   2.1694364e-01   4.1463030e-01  -6.8163975e-01  -1.3396076e-01  -3.5805080e-02   2.1823938e-01   1.7813954e+00   1.1560377e-01   1.8365618e+00  -1.1050418e+00   1.3789447e+00   1.4517871e-01  -1.3572945e+00   1.5325397e-01  -8.3855686e-01   1.1092402e-02  -6.2523333e-02  -7.0059287e-01   4.4560060e-01  -1.0951977e+00   1.2666763e+00   6.1492787e-01  -8.9493244e-01   1.8379847e-01  -3.5092902e-01   1.7228703e+00  -1.6246169e+00   4.3292138e-01   8.4178154e-01  -9.0140892e-02  -4.3110102e-01  -5.7006785e-01  -2.7931775e-01  -5.3584931e-01  -8.9549228e-01  -1.1973213e-01   1.3018034e-01
  -3.0127773e-01   3.0630083e-01   1.0159595e-01  -5.1218922e-01  -7.7779870e-01  -5.1194763e-01   5.2504756e-01   6.6082630e-01   2.0616514e-01   7.7678180e-01   5.4041396e-01   9.7932073e-01   3.2023229e-01   6.1660169e-01  -5.5471440e-01  -4.7101783e-01  -1.7025937e+00   7.1004366e-02   1.8194796e-01   2.0895995e-03  -3.1009144e-01  -1.6276376e+00  -7.5563630e-01  -2.0424163e+00  -1.8080140e+00  -3.6897003e+00  -1.2544901e+00  -7.1086607e-01  -7.4308458e-02   8.7708183e-01  -1.0725359e+00  -1.5226722e+00  -1.6106750e-01  -5.2745498e-01  -1.2750439e+00  -1.6537113e+00  -9.6106552e-01  -2.3939664e-01  -1.4467041e-01  -8.2824006e-01  -3.4202556e+00  -7.3389882e-01   1.5187421e+00   9.7075604e-01   1.3553935e+00   5.5334750e-01   4.2696082e-01  -5.4337296e-01   8.8158513e-01   2.3858541e-01  -5.1729532e-01  -5.9000686e-03   3.8141959e-01   1.6505581e-01  -3.4177749e-01  -8.5427124e-01  -1.9204382e-01  -5.4620832e-02  -6.2551912e-02   1.6228205e+00  -4.1241571e-02   1.8640158e+00  -1.6981172e+00   1.0252949e+00   4.3359551e-01  -1.6909297e+00   2.0393014e-01  -9.8850079e-01   2.0713091e-02   1.1311027e-01  -5.6549883e-01   7.6847240e-01  -1.2667560e+00   1.2030678e+00   6.4391540e-01  -1.3683413e+00   9.6833914e-01  -7.5097740e-02   1.2450006e+00  -1.7139929e+00   5.3160312e-03   5.4653887e-01  -2.8423219e-01  -4.8506121e-01  -7.7025757e-01  -8.2824133e-01  -8.1882674e-01  -1.2867378e+00  -3.4289275e-03   2.2161992e-01
  -2.4048647e-01   3.6417809e-01   4.8907984e-02  -5.7522530e-01  -7.7097295e-01  -5.9199714e-01   5.3575037e-01   7.6189090e-01   3.0945667e-01   7.8736462e-01   5.8984890e-01   1.0282663e+00   3.6971780e-01   8.5617399e-01  -6.0563682e-01  -3.9138370e-01  -1.5824750e+00   2.2509441e-01   1.2689397e-01   1.6248484e-02  -4.6572847e-01  -2.1456951e+00  -8.7134814e-01  -2.2929284e+00  -2.1746993e+00  -4.0602253e+00  -1.2765118e+00  -6.2682626e-01   7.3702490e-02   7.7364354e-01  -1.4515959e+00  -2.0189579e+00  -5.5264845e-02  -7.2662076e-01  -1.5529671e+00  -1.8840025e+00  -1.3056982e+00  -2.6429974e-01  -4.5931357e-01  -8.7788753e-01  -3.3009003e+00  -7.5918983e-02   1.5091407e+00   1.0023318e+00   1.4874421e+00   7.3757552e-01   3.9766216e-01  -4.7176816e-01   9.9985804e-01   5.2923257e-01  -4.8646349e-01   1.4191073e-01   2.6738788e-01   2.5545967e-01  -4.2179639e-01  -5.7681845e-01  -1.1888850e-01  -2.4045322e-02  -1.0269127e-01   1.6282766e+00  -2.3573131e-01   1.8509454e+00  -1.6787451e+00   9.6498821e-01   4.7679132e-01  -1.6964672e+00   2.6238985e-01  -1.0803285e+00  -1.8040625e-03   4.3434053e-02  -8.0341876e-01   1.0001379e+00  -1.0339593e+00   1.1492281e+00   6.4215090e-01  -1.5845789e+00   1.3455477e+00   2.5038980e-01   1.2330516e+00  -1.5292923e+00   3.5326505e-03   7.5948554e-01  -1.1699178e-01  -3.0991010e-01  -7.8618437e-01  -9.4592882e-01  -7.5210548e-01  -1.2904529e+00   2.6516182e-02   2.0484648e-01
  -3.2125283e-01   4.1207021e-01  -1.2848272e-01  -7.9263443e-01  -1.0084030e+00  -5.1639441e-01   2.2883876e-01   1.0286192e+00   3.1766261e-02   3.7172191e-01   4.2232155e-01   1.3834230e+00   7.4321490e-02   1.1069389e+00  -1.0619033e+00  -5.7369376e-01  -1.7725710e+00   1.0251046e+00   9.6394608e-02   1.0181622e-01   9.8821135e-02  -2.2501069e+00  -9.5820423e-01  -2.7233515e+00  -1.7475779e+00  -4.5222334e+00  -1.1902723e+00  -4.5504711e-01  -9.8771114e-03   1.2290192e+00  -1.5751836e+00  -2.6776695e+00   2.3980933e-01  -9.7933312e-01  -1.4691584e+00  -1.6975179e+00  -1.3580928e+00   2.0604889e-01  -6.8695807e-01  -4.1953832e-01  -3.5710068e+00  -1.9465223e-01   1.3282063e+00   6.9602010e-01   1.3448577e+00   6.9038681e-01   7.2198063e-01  -6.2790552e-01   1.1559808e+00   1.2188568e-01  -5.0152930e-01  -2.1786631e-01   5.4966517e-02   2.9789896e-01  -8.1123485e-01  -7.0756880e-01  -2.4704359e-01   2.2165519e-01  -4.3858142e-01   1.7482938e+00  -8.2198199e-01   2.2653554e+00  -1.6909185e+00   1.1138106e+00   7.4256923e-01  -2.1247439e+00   1.2577052e-01  -1.1187251e+00   5.9819535e-02   2.3490195e-01  -1.4725759e+00   4.2728777e-01  -1.5413441e+00   4.4982118e-01   1.7054037e-01  -2.8036906e+00   8.9453825e-01   8.3137817e-02   1.0257496e+00  -7.8086268e-01   9.9685802e-03   8.0150371e-01   1.3972756e-01  -1.9631437e-01  -9.4888153e-01  -1.2238280e+00  -1.3893945e+00  -1.5065260e+00  -4.3987887e-02   2.8537842e-01
  -4.1672662e-01   3.2022774e-01  -1.3842672e-01  -8.7551140e-01  -1.1640385e+00  -5.2662997e-01   2.6556636e-01   9.1894694e-01   3.3916311e-02   4.1932157e-01   3.3310356e-01   1.0717063e+00  -3.0988940e-04   1.0015779e+00  -9.8763512e-01  -3.6809296e-01  -1.8978948e+00   1.0033376e+00   6.4473827e-02   6.5170148e-02   8.1845871e-02  -2.6437723e+00  -9.2926619e-01  -2.9296552e+00  -1.3928128e+00  -4.5426338e+00  -1.0856998e+00  -3.1927989e-01  -9.0830017e-02   1.1627012e+00  -1.3255814e+00  -2.6688274e+00   3.5843353e-01  -1.1586208e+00  -1.4306550e+00  -1.3332018e+00  -1.1613413e+00   5.0926298e-01  -5.2483822e-01  -1.6391315e-01  -3.4353792e+00  -9.5621808e-02   1.4177967e+00   1.2514231e+00   1.3805994e+00   9.5141223e-01   7.9990964e-01  -1.5547839e-01   1.2479873e+00   2.0714102e-01  -4.2671381e-01  -2.8242623e-01  -1.0522608e-01   1.2588084e-02  -1.0207671e+00  -6.9123241e-01  -3.9968795e-01   4.4187898e-02  -5.6543340e-01   1.5971311e+00  -9.2176911e-01   2.3136762e+00  -1.6178556e+00   7.1140307e-01   7.8294540e-01  -1.9535653e+00   1.4369200e-01  -1.0411444e+00   7.9418788e-02   2.8424899e-01  -1.3956509e+00   2.2054707e-01  -1.6301648e+00   4.9290143e-01   3.0043800e-02  -3.1369108e+00   1.1417605e+00   5.1722706e-01   7.5926321e-01  -2.7536257e-01  -1.5009955e-01   4.2297128e-01   2.3123309e-01  -9.9834140e-02  -1.1096547e+00  -1.4669487e+00  -1.4076360e+00  -1.4627736e+00  -3.4660971e-02   2.3825892e-01
  -4.7090307e-01   3.6589672e-01  -2.1779080e-01  -9.9675946e-01  -1.2012918e+00  -5.6770552e-01   2.8951446e-01   8.7450153e-01   8.1784140e-02  -5.0117457e-02   3.4328844e-01   7.7861864e-01   9.6548803e-02   9.2422567e-01  -9.5519576e-01  -4.9781143e-01  -1.9844343e+00   8.5272569e-01   2.8548331e-02   8.0175508e-02   1.8320324e-01  -2.9341609e+00  -8.6301548e-01  -3.0365906e+00  -1.3364577e+00  -4.6384560e+00  -1.0097985e+00  -1.6840495e-01  -4.4065432e-02   8.9454812e-01  -1.3614929e+00  -3.0389129e+00   5.9094260e-01  -1.3898266e+00  -1.4800157e+00  -1.2472880e+00  -1.3634001e+00   8.0726083e-01  -6.3605405e-01  -1.2430087e-02  -2.8826790e+00   5.0699108e-01   1.4155304e+00   1.6577981e+00   1.2237342e+00   1.0095531e+00   6.3845436e-01   2.1970761e-01   1.1534251e+00   2.8464726e-01  -5.0374070e-01  -2.7101818e-01  -3.8709814e-01   5.9243832e-02  -1.3876864e+00  -4.8054248e-01  -4.5649479e-01  -1.5379744e-03  -6.2985826e-01   1.4339099e+00  -9.3172173e-01   2.0831385e+00  -1.6634088e+00   3.3026353e-01   6.9082107e-01  -2.0362943e+00   2.2386447e-01  -9.7747803e-01   9.4413129e-02   3.6659356e-01  -1.3380798e+00   3.1187776e-01  -1.5114644e+00   3.9992485e-01  -1.1992616e-03  -3.1647169e+00   1.6235363e+00   9.3674823e-01   3.0367882e-01   5.4598022e-02  -3.5785316e-01   1.5175734e-01   7.9052651e-02  -1.0923033e-01  -1.1940298e+00  -1.7437887e+00  -1.5189120e+00  -1.6977332e+00   7.1407226e-02   1.9416008e-01
  -3.9033714e-01   4.5406313e-01  -3.3869399e-01  -9.7845206e-01  -1.1282076e+00  -6.9768203e-01   2.3272398e-01   8.2206066e-01   3.4812174e-02  -2.1804068e-01   5.2553494e-01   7.3555423e-01   1.9400170e-01   1.0000069e+00  -8.3410065e-01  -5.4114672e-01  -1.3853788e+00   8.8089155e-01  -2.2559971e-02   9.7457824e-02  -8.0275934e-02  -3.0891984e+00  -8.6608716e-01  -2.8865048e+00  -1.6868711e+00  -4.5740232e+00  -9.3411147e-01  -1.5364235e-01   3.9894295e-01   8.9209378e-01  -1.5166940e+00  -3.1945023e+00   6.5529363e-01  -1.3053603e+00  -1.8354381e+00  -1.3584934e+00  -1.5872023e+00   8.2895143e-01  -8.5769206e-01  -1.9224385e-02  -2.5469811e+00   1.1647089e+00   1.2509784e+00   1.7299295e+00   1.1877444e+00   1.0625117e+00   4.0208376e-01   4.2344150e-01   9.9225786e-01   5.2571697e-01  -5.4126325e-01  -2.0950476e-01  -4.6123998e-01   1.4726706e-01  -1.4118559e+00  -1.8964976e-01  -3.1624675e-01   3.3647097e-02  -6.1348139e-01   1.4096551e+00  -1.0043974e+00   1.8601124e+00  -1.3264296e+00   4.0760432e-01   1.1670087e-01  -2.0698323e+00  -6.0446785e-03  -1.1779004e+00   7.4248751e-02   2.4433918e-01  -1.4148838e+00   3.1315603e-01  -9.4322146e-01   5.7432996e-01   1.1787255e-01  -2.9019016e+00   1.9141734e+00   1.4786154e+00   1.8430246e-01   3.8473483e-01  -2.7564424e-01   2.4266431e-01   7.3514582e-02   1.3738343e-01  -1.1742092e+00  -1.7309508e+00  -1.4057465e+00  -1.6019640e+00   2.6556886e-02   1.4279494e-01
  -5.1878497e-01   4.6563609e-01  -5.6215114e-01  -1.1942302e+00  -1.3382303e+00  -5.9420416e-01  -1.7764227e-01   8.6014413e-01  -3.0898707e-01  -6.5788312e-01   1.7849503e-01   8.7630544e-01  -1.5148206e-01   1.0951816e+00  -1.1254500e+00  -6.6889846e-01  -1.6889344e+00   1.2029140e+00  -1.1483192e-01   8.6577125e-02   4.4143613e-01  -2.9522541e+00  -8.3252567e-01  -3.1180494e+00  -1.0952546e+00  -4.6092363e+00  -7.7336364e-01   1.8413662e-02   1.3732378e-01   1.1177132e+00  -1.3409848e+00  -3.4368935e+00   8.0380252e-01  -1.5181157e+00  -1.6155740e+00  -9.0257244e-01  -1.1492100e+00   1.5339287e+00  -7.9457465e-01   6.8062172e-01  -2.4624237e+00   9.0691777e-01   1.3094960e+00   1.7424044e+00   1.1559681e+00   9.7313077e-01   8.0619094e-01   5.7002266e-01   1.1143602e+00   2.2408034e-01  -4.5507572e-01  -4.6284370e-01  -5.9367756e-01   1.6084427e-01  -1.5815134e+00  -2.6701886e-01  -5.3539765e-01   2.4064228e-01  -7.3133349e-01   1.6197652e+00  -1.3500136e+00   2.3521130e+00  -1.4514645e+00   4.6972738e-01   3.3051083e-01  -2.3251494e+00  -1.3293991e-01  -1.0655134e+00   1.4006584e-01   4.5112631e-01  -1.8598503e+00  -5.0991840e-01  -1.4128810e+00  -5.1788526e-02  -4.5222383e-01  -3.7204589e+00   1.2943952e+00   1.3642764e+00  -1.1968319e-01   1.1529977e+00  -3.1410267e-01   1.3866881e-03   3.0596956e-01   1.5274543e-01  -1.3042013e+00  -1.8608877e+00  -1.6822807e+00  -1.5552901e+00  -7.7445418e-04   2.2698499e-01
  -5.1854233e-01   3.4884171e-01  -4.5053512e-01  -1.0853934e+00  -1.2959217e+00  -5.5573774e-01   2.3024592e-02   5.3435643e-01  -2.2333802e-01  -6.8388149e-01   2.6728086e-02  -1.4203305e-02  -1.0676366e-01   6.7006268e-01  -8.3344771e-01  -4.0745970e-01  -1.5770380e+00   4.8054540e-01  -1.1654205e-01   4.1305610e-02   1.3025409e-01  -3.0130083e+00  -6.2695556e-01  -2.7374641e+00  -1.0601125e+00  -3.9678750e+00  -7.2635311e-01   1.1414389e-01   4.1535630e-02   3.0140327e-01  -8.9727086e-01  -2.9516550e+00   8.1083979e-01  -1.5358705e+00  -1.5611057e+00  -4.8007541e-01  -1.0823523e+00   1.7332206e+00  -8.2732589e-01   7.7444222e-01  -1.5913113e+00   1.2047067e+00   1.2970421e+00   2.3578060e+00   1.0664498e+00   1.1197198e+00   6.6859796e-01   1.3037416e+00   9.6890756e-01   4.1519005e-01  -3.8728843e-01  -3.3495468e-01  -5.7248364e-01   3.3285983e-02  -1.6095840e+00   4.7798421e-02  -6.5972359e-01  -7.3157051e-03  -6.8659992e-01   1.1111728e+00  -1.1057716e+00   1.6566816e+00  -1.0793579e+00  -3.8430822e-01  -9.9212559e-04  -1.8837032e+00  -4.8591096e-02  -8.2791954e-01   1.3526656e-01   4.4417585e-01  -1.3338917e+00  -3.4437788e-01  -1.2149082e+00   1.2055960e-01  -4.6903810e-01  -3.0546590e+00   1.6195204e+00   1.9411301e+00  -4.5187099e-01   1.5107204e+00  -4.2656824e-01  -5.1876338e-01   4.3963423e-02   1.0649297e-01  -1.2543354e+00  -1.9136682e+00  -1.5237159e+00  -1.5198213e+00   5.0248596e-02   1.7358458e-02
  -6.3122988e-01   4.0538502e-01  -7.2656349e-01  -1.2089336e+00  -1.4311545e+00  -5.2802747e-01  -3.9302575e-01   4.7804708e-01  -7.3775871e-01  -9.7947030e-01  -3.3217097e-01   6.4415847e-02  -5.5150607e-01   6.7966423e-01  -1.2295067e+00  -4.5270585e-01  -1.5968693e+00   4.7297642e-01  -1.7550695e-01   8.1507284e-02   4.6497272e-01  -2.4615975e+00  -7.1171115e-01  -2.6868609e+00  -1.0100655e+00  -3.7373043e+00  -7.2933616e-01   1.3004269e-01  -1.7227448e-01   4.2842802e-01  -7.7036405e-01  -2.9798822e+00   8.4071999e-01  -1.4162118e+00  -1.3124719e+00  -1.3833750e-02  -6.5198133e-01   2.2019865e+00  -8.8282038e-01   1.1645451e+00  -9.9899393e-01   4.5569572e-01   1.2652403e+00   2.0427274e+00   1.1250687e+00   1.0086900e+00   1.1400072e+00   1.4191824e+00   1.0087731e+00   1.9789269e-01  -1.1884078e-01  -5.2207982e-01  -3.8573135e-01   6.7249907e-03  -1.4023028e+00  -1.5165525e-03  -8.0718653e-01   2.5362798e-01  -6.0254248e-01   1.4943138e+00  -1.4229170e+00   1.9300082e+00  -8.7958491e-01  -2.7695355e-01   2.4858842e-01  -2.3149678e+00  -1.8810408e-01  -6.0652205e-01   2.5493788e-01   6.3291188e-01  -1.7497034e+00  -1.2342862e+00  -1.4780184e+00  -4.2818111e-01  -8.8452126e-01  -3.7114008e+00   7.2293193e-01   1.8709468e+00  -4.7073483e-01   1.7103829e+00  -2.1275833e-01  -6.1656893e-01   1.5572867e-01   4.9930611e-02  -1.2058334e+00  -1.7452544e+00  -1.7603721e+00  -1.5236389e+00  -7.3696005e-02   1.0581604e-02
  -7.1267341e-01   2.7299948e-01  -8.7795081e-01  -1.0580591e+00  -1.3555462e+00  -4.2322992e-01  -4.4766943e-01   5.5240504e-03  -1.1524012e+00  -6.2861402e-01  -9.5344587e-02  -5.4434386e-01  -5.0318937e-01   4.8421284e-01  -1.0845601e+00  -8.4519302e-02  -3.5154739e-01   3.7966414e-01  -2.4300099e-01  -1.5159187e-02  -3.1488186e-01  -2.1598022e+00  -8.9204261e-01  -2.3825376e+00  -1.6480689e+00  -3.0702809e+00  -6.8172468e-01   7.0857958e-02   4.8966468e-01   7.3811703e-02  -4.9232467e-01  -2.3281718e+00   8.0697410e-01  -1.2182262e+00  -9.6602900e-01   4.4846897e-01  -2.0546338e-01   2.6828127e+00  -1.0402246e+00   1.6832632e+00  -8.5630420e-02   5.8230250e-01   5.5448534e-01   2.0750750e+00   1.1141830e+00   1.6702636e+00   9.0412493e-01   2.1572154e+00   8.6724194e-01   7.4001983e-01  -9.6724813e-02  -2.1581845e-01  -3.5203915e-01  -1.5814844e-01  -9.7601973e-01   7.1014982e-01  -6.5423896e-01  -3.0248121e-02  -3.1724494e-01   1.2044313e+00  -1.0975160e+00   1.3250851e+00   5.2492849e-02  -3.8388474e-02  -1.0182774e+00  -1.9123211e+00  -3.5722727e-02  -4.2351179e-01   2.3717939e-01   3.4137705e-01  -1.9401724e+00  -1.3428332e+00  -7.6422876e-01  -1.7417692e-01  -1.0538920e+00  -2.7300010e+00   6.6165583e-01   2.3765989e+00  -5.6085048e-01   2.4583463e+00   2.8120145e-01  -4.6002892e-01   6.7537379e-01   4.3371712e-01  -1.0911532e+00  -1.3216370e+00  -1.0586813e+00  -6.7071116e-01   6.1221805e-02  -2.1663070e-01
  -3.8295297e-01   4.2743361e-01  -7.5306969e-01  -8.7498418e-01  -9.2780845e-01  -4.0940395e-01  -7.7999780e-02   1.0354454e-02  -8.7319004e-01  -1.0583596e+00   3.5358040e-01  -8.5641694e-01  -1.7124714e-01   2.4462904e-01  -5.9832459e-01  -4.4711500e-01   3.0573114e-01  -1.9155828e-01  -1.8860477e-01   3.3324928e-02  -6.8066503e-01  -2.2794192e+00  -6.4682423e-01  -1.6137353e+00  -2.0285028e+00  -2.5960543e+00  -5.5995392e-01   9.4131984e-02   1.0843152e+00  -4.2330200e-01  -5.5816097e-01  -1.8537212e+00   9.9096407e-01  -6.8841219e-01  -1.5686992e+00  -2.6585283e-01  -7.9555418e-01   1.9251051e+00  -1.1949711e+00   1.1640179e+00   6.2052778e-01   1.9458151e+00   4.6031145e-01   1.8475195e+00   8.8167773e-01   1.2313848e+00   1.9280127e-01   1.8649301e+00   5.1331393e-01   8.2489210e-01  -2.2059674e-01   1.2513824e-01  -1.7232692e-01   5.7090663e-01  -8.8271117e-01   1.3173139e+00  -3.9087745e-01   3.7943162e-02  -3.3030426e-01   9.0481782e-01  -8.4361462e-01   5.5504525e-01   2.2332186e-01  -1.3982412e-01  -1.7936132e+00  -1.9236711e+00  -2.9926790e-01  -8.2888667e-01   1.3021591e-01   1.4778410e-01  -1.3933723e+00  -4.3659804e-01   2.0383372e-01   1.9975477e-01  -6.4947426e-01  -1.0981878e+00   1.4089299e+00   2.5488215e+00  -6.9033842e-01   2.2241972e+00   2.4989396e-01  -2.6798563e-01   7.7406594e-02   3.5685764e-01  -8.7544757e-01  -1.3349321e+00  -1.3144854e+00  -1.0366937e+00   9.3914252e-02  -2.9404795e-01
  -4.0734644e-01   4.1571427e-01  -8.3596918e-01  -9.5761849e-01  -9.2124942e-01  -5.8234698e-01  -1.6872056e-01  -2.6573988e-01  -7.3549316e-01  -1.2496732e+00   2.3101853e-01  -1.1242361e+00  -9.4117527e-02  -2.0473346e-02  -3.1879870e-01  -5.2526121e-01  -1.4737294e-01  -8.4799570e-01  -2.5069042e-01  -8.7791235e-02  -4.6663880e-01  -2.2334197e+00  -3.4670037e-01  -1.4566643e+00  -1.7227107e+00  -2.2712071e+00  -4.1552612e-01   1.3526074e-01   8.3481023e-01  -5.7500158e-01  -1.1170056e-01  -1.5864571e+00   8.3507427e-01  -6.5302769e-01  -1.5320959e+00   1.6714899e-01  -3.0153587e-01   2.0635891e+00  -8.0773397e-01   1.0984465e+00   1.2160507e+00   1.9785798e+00   9.6164774e-01   2.5171309e+00   9.9802612e-01   1.0760555e+00   2.0156064e-01   2.2376538e+00   4.4780270e-01   8.5643199e-01  -1.4220147e-01  -6.1054471e-02  -2.1846402e-01   4.1021178e-01  -9.3697489e-01   1.0723960e+00  -5.5387819e-01  -4.9871639e-03  -1.1889809e-01   9.4848940e-01  -5.1088458e-01   6.1260244e-01  -2.5731453e-01  -5.2090898e-01  -1.8208415e+00  -1.9892899e+00  -4.9982020e-01  -8.4958339e-01   1.3144502e-01   2.3394589e-01  -8.3062287e-01  -6.3903561e-01   1.6069186e-01   2.9893787e-01  -7.5701521e-01  -7.6330394e-01   1.5159873e+00   2.8296983e+00  -9.2057022e-01   1.9859821e+00  -3.0276099e-03  -8.3004618e-01  -1.3798553e-01   1.8106634e-01  -9.1914606e-01  -1.4930029e+00  -9.2455321e-01  -8.2840977e-01   1.2310406e-01  -2.6323512e-01
  -2.5733171e-01   4.9778825e-01  -8.6960142e-01  -8.0271425e-01  -5.8508106e-01  -3.7842743e-01  -7.2907531e-02  -3.4662137e-01  -8.4454942e-01  -1.2608537e+00   3.7096177e-01  -1.3329325e+00  -2.0169329e-01  -1.7703150e-01  -2.5532571e-01  -5.4478601e-01   3.8773431e-01  -1.2459937e+00  -1.2854975e-01   4.7608726e-03  -6.6515350e-01  -1.6841576e+00  -3.6270167e-01  -8.6343225e-01  -2.1623152e+00  -1.5824200e+00  -4.1867525e-01   7.1875923e-02   1.0750807e+00  -9.0318304e-01  -3.3972076e-02  -1.1435201e+00   9.0552937e-01  -1.7680119e-01  -1.4929632e+00   2.0620597e-01  -2.3759379e-01   1.8048885e+00  -9.7935367e-01   9.7759587e-01   2.0237457e+00   1.8650415e+00   6.0586797e-01   1.9541833e+00   8.6751603e-01   9.5953887e-01   1.2559826e-01   2.1392001e+00   3.3191303e-01   8.3780806e-01  -5.6672120e-02   7.1540941e-02  -1.2377193e-02   5.5932816e-01  -6.5798773e-01   1.4372443e+00  -3.8399617e-01   6.3003242e-02  -2.1017766e-02   8.4725830e-01  -4.7192326e-01   1.4857617e-01   1.4175668e-01  -3.8445332e-01  -2.2595728e+00  -2.1927615e+00  -6.3074657e-01  -8.5418151e-01   1.8047582e-01   1.6776750e-01  -9.6452148e-01  -6.1710124e-01   5.3625968e-01   1.9720590e-01  -7.8405294e-01  -1.2346803e-01   1.0463254e+00   2.7211709e+00  -1.0208223e+00   1.6947307e+00   3.4031445e-01  -6.5380233e-01  -2.1587698e-01   1.0587861e-01  -6.9905660e-01  -1.1643946e+00  -9.7111794e-01  -7.0814304e-01   1.1609518e-01  -3.7195029e-01
  -1.3814227e-01   6.3145742e-01  -9.5417144e-01  -6.2837573e-01  -3.7750845e-01  -4.8905308e-01   1.2016043e-01  -4.9035285e-01  -9.8612186e-01  -1.3755046e+00   9.0736570e-01  -1.4311220e+00  -1.3359466e-01  -4.0300603e-01  -5.2548033e-02  -7.0250173e-01   1.2845466e+00  -1.6105662e+00   1.0868468e-03   1.0913016e-01  -1.0261069e+00  -1.1877592e+00  -4.2591860e-01  -2.7529963e-01  -2.7874975e+00  -1.0117165e+00  -4.7046180e-01  -1.1376504e-01   1.8281720e+00  -6.9003007e-01   1.1873533e-01  -5.3659934e-01   9.8135497e-01   6.2946079e-01  -1.7365401e+00   1.6610496e-01  -3.4731645e-01   1.2635875e+00  -8.9685504e-01   4.3243339e-01   2.8351288e+00   1.9320915e+00   2.9557883e-01   1.5963742e+00   7.1462797e-01   8.3371076e-01  -2.7937679e-01   2.0354701e+00   5.2414879e-02   8.3136652e-01  -1.1177450e-02   1.0768791e-01   2.4833427e-01   5.3167231e-01  -4.0092795e-01   1.5401476e+00  -9.4958671e-02   8.5794216e-02   2.0206391e-01   9.0919528e-01  -1.7831568e-01  -3.6101690e-01   5.9201816e-01   1.6292295e-02  -3.0264452e+00  -2.5500684e+00  -9.2597207e-01  -1.0877774e+00   2.1771128e-01   6.9217732e-02  -8.1400843e-01  -3.9463464e-01   1.2904246e+00   7.0932781e-01  -4.2088178e-01   9.5649885e-01   1.0195711e+00   2.9010252e+00  -9.5164640e-01   1.1274155e+00   6.7237693e-01  -4.6802081e-01  -4.5739735e-01   1.5897304e-01  -5.1730707e-01  -8.9577297e-01  -9.7569547e-01  -6.1231130e-01   5.6097864e-02  -4.7962691e-01
  -1.3954015e-01   5.2592827e-01  -1.0819069e+00  -6.5425454e-01  -3.2658353e-01  -5.6732054e-01  -8.8313712e-02  -6.5172412e-01  -1.1699187e+00  -9.4224374e-01   8.7727636e-01  -1.3572012e+00  -1.8972052e-01  -3.4782107e-01  -1.4730312e-01  -4.9601732e-01   1.3795449e+00  -1.6199550e+00  -1.6915619e-01  -7.2296747e-02  -1.1972524e+00  -1.0806644e+00  -5.3597816e-01  -2.9210896e-01  -3.1697771e+00  -1.0096169e+00  -4.9411503e-01  -2.0210037e-01   1.7302761e+00  -7.2408437e-01   1.6760674e-01  -6.7601526e-02   7.4914332e-01   8.0700436e-01  -1.5957477e+00   2.7283639e-01   1.9756366e-01   1.2349127e+00  -8.4570407e-01   4.1137532e-01   3.2731172e+00   1.7041847e+00   4.4956896e-01   1.3077884e+00   1.2333946e+00   9.7970824e-01   1.3368071e-01   1.9456726e+00   3.4103900e-01   1.1588727e+00   3.3782893e-01   2.8880429e-01   6.2224926e-01   6.9588866e-01   3.3550397e-01   1.6861093e+00  -1.4366357e-01   1.3349740e-01   6.0084404e-01   1.2898098e+00   6.9657012e-02  -1.0255199e-01   5.2725325e-01   2.6173853e-01  -2.8975260e+00  -2.4766006e+00  -9.0481700e-01  -1.0245364e+00   1.8122658e-01  -7.3842673e-02  -9.3231200e-01  -5.8229442e-01   1.3686450e+00   4.6701374e-01  -7.3320585e-01   1.2185433e+00   6.1522248e-01   2.5868836e+00  -5.1817998e-01   1.0753980e+00   9.3147368e-01  -1.4777853e-01  -2.7033271e-02   1.4516861e-01  -3.7918366e-01  -6.8865299e-01  -5.6149486e-01  -1.6606390e-01   5.8023033e-02  -4.7961354e-01
  -1.5533933e-01   4.6027106e-01  -1.1347455e+00  -6.1259286e-01  -2.8087305e-01  -5.1998782e-01  -7.7859634e-02  -8.8795490e-01  -1.3528035e+00  -7.5484885e-01   9.3685783e-01  -1.5437277e+00  -2.3824179e-01  -5.8639744e-01  -1.3552092e-01  -4.4019703e-01   1.6293125e+00  -1.7614382e+00  -1.2008811e-01  -1.0155848e-01  -1.3332767e+00  -7.9834858e-01  -5.7207150e-01  -1.0559753e-01  -3.2101787e+00  -5.6851113e-01  -4.1534072e-01  -2.1655054e-01   1.9380879e+00  -6.5299339e-01   4.0279156e-01   4.7075359e-01   7.5990864e-01   1.1556097e+00  -1.2280184e+00   5.3798176e-01   6.4521818e-01   1.0023549e+00  -5.1627234e-01   2.8526317e-01   3.9495056e+00   1.3481024e+00   3.1026488e-01   1.0811508e+00   1.3424036e+00   1.0962791e+00   1.7882489e-01   1.8790021e+00   4.8379296e-01   1.1528552e+00   5.7033116e-01   3.0216881e-01   9.2208044e-01   6.9795108e-01   7.3871819e-01   1.6975066e+00  -7.8576397e-02   7.4894869e-02   7.8918905e-01   1.1725791e+00   3.0055838e-01  -4.3080948e-01   5.9877590e-01   3.2899452e-01  -2.9759688e+00  -2.4800650e+00  -7.8378165e-01  -9.7480143e-01   2.1412074e-01  -4.4661621e-02  -8.5912411e-01  -4.5075321e-01   1.5070156e+00   5.0032684e-01  -7.7910383e-01   1.8072042e+00   3.9407365e-01   2.2770315e+00  -3.9853673e-01   6.9552845e-01   1.1413638e+00  -2.5267101e-02   1.8259577e-01   1.9137774e-01  -1.5477551e-01  -4.0709066e-01  -3.7953192e-01   1.8047967e-01   1.6100724e-01  -4.9895497e-01
  -1.6904107e-01   3.9023257e-01  -1.0877068e+00  -6.5139720e-01  -2.1512514e-01  -6.5404760e-01   5.3081101e-02  -8.0746048e-01  -1.1254096e+00  -1.0098963e+00   1.0025936e+00  -1.5681623e+00  -1.3318703e-01  -7.0216206e-01  -7.2772551e-02  -5.8023568e-01   1.0207972e+00  -2.0338129e+00  -1.3801321e-01  -1.8703541e-01  -9.8618092e-01  -7.3061212e-01  -3.9512841e-01   5.0272003e-03  -3.1769756e+00  -6.7513109e-01  -4.9378261e-01  -2.5839707e-01   1.5367820e+00  -7.3205443e-01   5.6504326e-01   5.8245446e-01   6.8819222e-01   1.1901498e+00  -1.3031479e+00   6.8737353e-01   7.2601202e-01   6.7868385e-01  -3.8418103e-01  -1.8457817e-01   4.4092312e+00   1.1466593e+00   7.8589567e-01   1.2736136e+00   1.4684855e+00   8.1599359e-01   4.7768626e-01   1.7436751e+00   6.8535858e-01   1.0183736e+00   7.8888234e-01   2.5913753e-01   9.2999915e-01   6.0746476e-01   7.7578467e-01   1.3734070e+00  -2.8669008e-01   2.5080821e-02   7.7874654e-01   1.1624275e+00   4.3366524e-01  -5.1396408e-01   1.6701928e-01  -1.7768570e-01  -2.3280786e+00  -2.6891788e+00  -9.3527982e-01  -9.0671362e-01   1.9444696e-01  -5.0100665e-03  -4.3048503e-01  -3.8214008e-01   1.1673050e+00   2.5894244e-01  -8.4005722e-01   1.7961993e+00   3.8842832e-01   2.1588383e+00  -3.6608643e-01   2.8032777e-01   1.0143081e+00  -2.8842757e-01  -1.6817147e-01  -2.6357393e-01  -2.5403672e-01  -7.3057611e-01  -6.5747490e-01  -2.2565314e-01   6.1245815e-02  -5.4412887e-01
  -1.3821995e-01   4.5217784e-01  -1.2035018e+00  -6.8427984e-01  -1.7262513e-01  -7.7439278e-01  -2.1711402e-03  -7.9662121e-01  -1.2551086e+00  -9.5239610e-01   1.0435083e+00  -1.2777572e+00  -2.5380495e-01  -7.1405456e-01  -3.0179300e-01  -6.6891245e-01   9.3302020e-01  -2.0813167e+00  -7.4693914e-02  -1.2454746e-01  -8.6011321e-01  -3.8236799e-01  -5.1546367e-01   4.4794564e-02  -3.4377546e+00  -6.2505608e-01  -5.5830769e-01  -3.5300013e-01   1.5658648e+00  -3.3856890e-01   4.4425183e-01   6.5389164e-01   6.8723622e-01   1.5710464e+00  -1.2061573e+00   7.3590617e-01   8.5507855e-01   1.6635364e-01  -1.8312374e-01  -7.2717147e-01   4.9255622e+00   5.7885494e-01   8.8613520e-01   7.5556351e-01   1.6841171e+00   6.4771056e-01   7.7965294e-01   1.2883185e+00   8.8562297e-01   8.6701444e-01   1.1221779e+00   1.5433500e-01   1.3092315e+00   6.4116112e-01   1.1803926e+00   1.0698438e+00  -1.9326034e-01   2.1069649e-01   1.0239134e+00   1.4743523e+00   5.0443087e-01  -5.2602915e-01   3.0139359e-03   3.2643845e-02  -1.7630705e+00  -3.1289781e+00  -9.2712151e-01  -9.0546906e-01   2.8586318e-01   1.4457953e-01  -5.7436983e-01  -3.9629120e-01   1.1555941e+00   1.2812003e-01  -7.1327759e-01   1.7628879e+00  -9.0062246e-02   1.6483098e+00  -5.9376912e-02  -6.6282159e-01   1.1873220e+00  -2.0072486e-02  -1.4505925e-01  -3.4969335e-01  -1.0784888e-02  -5.0645652e-01  -7.4551754e-01  -2.6408051e-01   4.1428983e-02  -4.9452191e-01
  -8.0825472e-02   3.5248336e-01  -1.2397955e+00  -6.3035706e-01  -9.6133155e-02  -7.8929745e-01  -3.7383490e-02  -8.6731170e-01  -1.3711876e+00  -4.4738042e-01   1.2393582e+00  -1.1120754e+00  -2.0495671e-01  -6.5052320e-01  -4.2447027e-01  -5.3347792e-01   1.3188597e+00  -1.6846610e+00  -1.0275508e-01  -1.8904420e-01  -1.1579666e+00  -3.5110497e-01  -6.9939910e-01  -3.3529618e-02  -3.8066087e+00  -6.4970594e-01  -5.3540561e-01  -4.0857350e-01   1.8631800e+00  -7.6907479e-02   2.8338395e-01   9.1779748e-01   6.2665418e-01   1.7753500e+00  -1.0455419e+00   7.0003468e-01   1.0449145e+00  -1.9834622e-01  -1.1838177e-01  -9.6737508e-01   5.0893024e+00   5.3199416e-01   6.5969909e-01   2.2104534e-01   1.9827454e+00   8.8610678e-01   9.6994044e-01   9.1629716e-01   1.1813129e+00   1.0653698e+00   1.3577670e+00   2.7550012e-01   1.6313299e+00   8.0680765e-01   1.7636806e+00   1.1625071e+00  -1.7785387e-02   2.1236829e-01   1.2782684e+00   1.5232765e+00   7.1646095e-01  -6.8216016e-01   1.0732864e-01   4.2807153e-01  -1.7786509e+00  -3.0473435e+00  -7.7610871e-01  -9.5664379e-01   2.6261039e-01   2.3955395e-02  -8.6383862e-01  -1.4735452e-01   1.3820435e+00   7.4608796e-02  -7.0756885e-01   2.1483893e+00  -3.5070633e-01   1.1312023e+00   3.2186404e-01  -9.1455488e-01   1.4781066e+00   5.5158664e-01   3.6055631e-01  -1.4279326e-01   2.3425513e-01  -2.2501015e-01  -4.2413579e-01   1.9700547e-01   1.4058191e-01  -4.7420348e-01
   1.4827217e-01   4.8642522e-01  -1.2322410e+00  -6.4088829e-01   2.1730723e-01  -9.1963711e-01   2.0512978e-01  -6.8414920e-01  -9.9269057e-01  -4.6244923e-01   1.7504124e+00  -6.2116653e-01   1.1827408e-01  -5.2324644e-01  -2.4088539e-01  -8.1100931e-01   1.3359412e+00  -1.5987386e+00  -3.0302914e-02  -1.5624679e-01  -1.2461950e+00  -6.3660752e-01  -7.2856708e-01  -3.0403278e-02  -4.0795989e+00  -9.7555294e-01  -4.7447625e-01  -4.9730600e-01   2.1844330e+00   2.8479749e-01  -1.4250418e-01   8.3684529e-01   7.1243058e-01   2.0876877e+00  -1.5538536e+00   1.1163476e-02   7.0295074e-01  -1.0726964e+00   1.1074843e-01  -1.7367149e+00   4.9556357e+00   1.2343213e+00   8.9543709e-01  -4.0569423e-02   2.1187348e+00   5.8159547e-01   8.4676675e-01   2.5339431e-01   1.2464139e+00   1.1558558e+00   1.3148508e+00   4.6714531e-01   1.6502324e+00   1.1549425e+00   1.8408508e+00   1.1194232e+00   2.5615102e-01   3.0735519e-01   1.3636272e+00   1.7188266e+00   9.0777934e-01  -6.3629785e-01  -4.1014287e-01   7.6621516e-01  -1.6231449e+00  -3.3554177e+00  -9.2656246e-01  -1.3528339e+00   2.4200699e-01  -2.2510477e-02  -8.3713031e-01   4.5072755e-01   1.8515743e+00   3.5019806e-01  -1.8731925e-01   2.6770134e+00   7.9094987e-02   7.2907916e-01   3.8275866e-01  -1.7620980e+00   1.3900753e+00   9.1553173e-01   1.8794472e-01  -2.2272917e-01   3.1125508e-01  -3.1793494e-01  -5.3418318e-01  -5.2617034e-02   1.8253361e-01  -3.5847079e-01
   1.6677344e-01   4.6610897e-01  -1.2348002e+00  -6.6655517e-01   2.8788696e-01  -1.0701558e+00   3.4020593e-01  -5.4964171e-01  -7.5106194e-01  -5.5486102e-01   2.0970209e+00  -2.9632329e-01   3.3546786e-01  -4.5102135e-01  -1.6073918e-01  -9.8789607e-01   1.1518431e+00  -1.3447697e+00   1.7337265e-02  -1.7257191e-01  -1.1242822e+00  -7.4401534e-01  -7.1078620e-01  -1.5823888e-01  -4.0920562e+00  -1.2985256e+00  -4.5845133e-01  -5.4667287e-01   2.2818457e+00   7.6124358e-01  -2.8766109e-01   6.1095277e-01   7.2008425e-01   2.0833174e+00  -1.7361503e+00   5.2292759e-03   6.4036716e-01  -1.5182932e+00   3.6678338e-01  -2.2010501e+00   4.8375990e+00   1.3102794e+00   1.0997177e+00   9.0205842e-02   2.1664382e+00   5.0204751e-01   9.4282276e-01  -3.6321491e-02   1.4191193e+00   1.1147442e+00   1.3603924e+00   4.2024819e-01   1.4642626e+00   9.6309004e-01   1.7438619e+00   7.6770349e-01   3.2271992e-01   2.2789764e-01   1.2916729e+00   1.6802533e+00   9.6071606e-01  -6.8670184e-01  -7.4887745e-01   7.8125299e-01  -1.3090233e+00  -3.5784228e+00  -1.0577758e+00  -1.4820424e+00   2.2996230e-01  -3.7206858e-02  -7.7275394e-01   6.1008945e-01   1.8387302e+00   4.6813575e-01   9.6974937e-02   2.5865323e+00   2.4926257e-01   6.4954344e-01   3.7504418e-01  -2.2261434e+00   1.3062718e+00   9.1700198e-01   9.9668074e-02  -3.2771191e-01   1.9290761e-01  -5.3863886e-01  -5.9921192e-01  -1.8823834e-01   1.5541785e-01  -3.1387041e-01
   9.4911774e-02   4.1804629e-01  -1.3379021e+00  -7.5076833e-01   1.6251838e-01  -1.0644698e+00   1.3825881e-01  -4.7106492e-01  -9.8182020e-01  -3.8409403e-01   1.7820947e+00   6.0620950e-02   2.5633045e-02  -3.2325498e-01  -6.9306044e-01  -8.7537434e-01   7.7558271e-01  -9.8534497e-01   4.9919949e-02  -1.1610680e-01  -9.0390792e-01  -4.4002752e-01  -9.5545774e-01  -4.8637750e-01  -4.1027490e+00  -1.4696416e+00  -5.5210756e-01  -5.5900053e-01   1.9302605e+00   1.1178628e+00  -5.5433695e-01   3.1814714e-01   6.9534017e-01   2.0275887e+00  -1.3733675e+00   2.7662335e-01   8.7418613e-01  -1.6200414e+00   5.0726204e-01  -2.3096575e+00   4.9073659e+00   4.1014011e-01   1.1681787e+00  -3.6322290e-01   2.4460017e+00   5.4945104e-01   1.6760908e+00  -3.5683769e-01   1.8282516e+00   9.4569476e-01   1.7320221e+00   3.6683960e-01   1.7163434e+00   8.6276679e-01   2.1055915e+00   4.2915880e-01   2.8730486e-01   3.9761632e-01   1.3855613e+00   1.8957066e+00   7.2031885e-01  -5.5407795e-01  -8.7184834e-01   8.1155979e-01  -2.4216883e-01  -3.8254222e+00  -7.6967418e-01  -1.1348109e+00   3.5459778e-01   2.1359734e-01  -1.3014773e+00   2.7670499e-01   1.3544268e+00  -6.0449106e-03   6.9104253e-02   1.7355398e+00  -5.6649535e-01  -2.3413804e-02   6.5763853e-01  -2.7653008e+00   1.4722943e+00   1.1234126e+00   4.0552141e-01  -3.7950416e-01   3.6016733e-01  -3.1169587e-01  -7.1895353e-01  -2.2058933e-01   1.4289751e-01  -2.6239856e-01
   5.2561753e-02   3.4204930e-01  -1.3485492e+00  -8.0416348e-01   5.1905841e-02  -1.2417535e+00   2.1184704e-01  -4.3233281e-01  -9.1485753e-01  -4.1803580e-01   2.0408691e+00   2.4990503e-01   2.5475092e-01  -3.5205671e-01  -7.8726658e-01  -9.7732979e-01   7.4026703e-01  -5.1647697e-01   5.6444110e-02  -1.2385182e-01  -8.8449138e-01  -6.0839889e-01  -1.0283288e+00  -7.9546009e-01  -4.0358749e+00  -1.8909273e+00  -5.3043684e-01  -5.7589002e-01   2.1013206e+00   1.5998618e+00  -7.0427438e-01   1.1674920e-01   7.6139519e-01   1.9595963e+00  -1.4196455e+00   2.8038436e-01   6.9044587e-01  -1.8154309e+00   6.8240544e-01  -2.6120346e+00   4.6690776e+00   5.2983006e-01   1.1645394e+00  -2.2175087e-01   2.4398614e+00   6.0737692e-01   1.7260913e+00  -5.1028089e-01   1.8837112e+00   9.0829709e-01   1.6859717e+00   3.0550734e-01   1.6067313e+00   7.8525680e-01   1.9973458e+00   1.2737258e-01   3.4936301e-01   3.2763807e-01   1.3774463e+00   1.8293396e+00   8.6963152e-01  -7.0935944e-01  -1.0032735e+00   7.9399377e-01  -2.1915881e-02  -3.9035097e+00  -6.8287920e-01  -1.1421120e+00   3.6015395e-01   2.7415729e-01  -1.2882734e+00   4.9903459e-01   1.3686410e+00   1.6072245e-01   4.3002107e-01   1.6661983e+00  -2.7768237e-01  -1.9012068e-01   6.9549935e-01  -2.9156171e+00   1.3496971e+00   1.1521779e+00   3.8207274e-01  -3.3848493e-01   3.0445716e-01  -5.1780803e-01  -8.4407335e-01  -4.1872751e-01   1.8276881e-01  -2.4300722e-01
   1.6841694e-01   3.3405914e-01  -1.3018538e+00  -8.5562252e-01   1.4356760e-01  -1.3304870e+00   2.9079586e-01  -2.1884368e-01  -6.1831008e-01  -4.4660682e-01   2.2175269e+00   6.7871926e-01   4.8599596e-01  -1.4211636e-01  -7.9415548e-01  -1.1181714e+00   5.3211772e-01  -8.3927419e-02   1.6873817e-02  -1.5342179e-01  -8.8608035e-01  -1.0333536e+00  -1.0638567e+00  -1.0860165e+00  -4.0115517e+00  -2.4590933e+00  -4.6424202e-01  -5.2959135e-01   2.0993306e+00   1.8564388e+00  -1.1862680e+00  -2.8242336e-01   7.9475809e-01   1.7710776e+00  -1.6797601e+00  -1.5852379e-01   3.9000124e-01  -2.2326786e+00   7.7995979e-01  -2.8843251e+00   4.1555045e+00   1.1776336e+00   1.4062288e+00  -2.4505074e-01   2.6131135e+00   5.1634387e-01   1.8389054e+00  -9.6166724e-01   2.0593347e+00   1.0190701e+00   1.6630247e+00   5.2970579e-01   1.4930222e+00   1.0798098e+00   2.0181302e+00   1.0228501e-01   4.5847798e-01   3.8419065e-01   1.3103444e+00   1.8626604e+00   8.5041070e-01  -6.2756220e-01  -1.4081162e+00   8.6055511e-01   4.7154781e-01  -3.8794807e+00  -5.6115479e-01  -1.2022571e+00   3.0049274e-01   2.4729148e-01  -1.3978733e+00   8.4586118e-01   1.4607186e+00   1.6309015e-01   7.7695363e-01   1.5714260e+00   8.5740821e-02  -5.1106299e-01   7.9480223e-01  -3.1361101e+00   1.1602382e+00   1.3919785e+00   3.8844026e-01  -3.6483379e-01   2.7380018e-01  -7.0606034e-01  -9.2233345e-01  -6.8387260e-01   2.2999979e-01  -1.3978411e-01
   9.5306050e-02   1.6368722e-01  -1.2127794e+00  -8.6010558e-01  -5.0537039e-02  -1.3269971e+00   2.4443759e-01  -2.5854156e-01  -5.7455701e-01  -4.5160050e-01   1.8619227e+00   5.3842812e-01   4.5531505e-01  -2.2340422e-01  -1.0198641e+00  -9.7693266e-01   1.3555759e-01   1.8627009e-01   1.8340241e-02  -1.6225080e-01  -7.8290824e-01  -1.0667033e+00  -1.0477468e+00  -1.3569471e+00  -3.6583378e+00  -2.5408899e+00  -4.5309290e-01  -3.9007309e-01   1.7326463e+00   1.7825949e+00  -1.2548315e+00  -6.0591641e-01   7.5384406e-01   1.3327347e+00  -1.3064059e+00   2.4648862e-01   3.7641161e-01  -2.0788095e+00   8.4491698e-01  -2.7653587e+00   4.0161940e+00   9.8842311e-01   1.4370339e+00   2.8182922e-02   2.6298045e+00   6.8136173e-01   2.1773959e+00  -8.2165310e-01   2.2407633e+00   9.2424854e-01   1.7411079e+00   5.0487784e-01   1.4184497e+00   9.2969677e-01   1.9459317e+00  -1.2720415e-01   3.4925711e-01   3.1675633e-01   1.1986563e+00   1.4368270e+00   7.6877818e-01  -1.0144120e+00  -1.4405319e+00   2.8007189e-01   1.1219512e+00  -3.5788193e+00  -1.4316706e-01  -7.5703838e-01   3.2008674e-01   4.3612119e-01  -1.4085972e+00   8.9135048e-01   9.9985395e-01  -4.2861740e-02   8.7113800e-01   1.1236520e+00   1.0520863e-04  -6.9245576e-01   7.8624967e-01  -3.0662690e+00   1.0052717e+00   1.1790655e+00   4.7043227e-01  -3.5928852e-01   3.1199243e-01  -7.5157010e-01  -8.8624061e-01  -7.4757910e-01   3.0176693e-01  -1.6608160e-01
   1.1957295e-01   8.6282459e-02  -1.1638978e+00  -9.0038697e-01  -1.2331513e-01  -1.2372218e+00   1.2299334e-01  -1.1841090e-01  -5.3200603e-01  -3.2908746e-01   1.5279096e+00   7.8828600e-01   2.8950331e-01  -1.3186768e-01  -1.3091085e+00  -8.9361132e-01  -3.1723435e-01   5.6979064e-01   2.9114045e-02  -1.2023990e-01  -5.5936932e-01  -1.0653028e+00  -1.0881465e+00  -1.6383627e+00  -3.2557174e+00  -2.7668925e+00  -4.0316769e-01  -2.7205369e-01   1.2859628e+00   1.9289673e+00  -1.4813795e+00  -9.9208649e-01   7.3381217e-01   1.0193276e+00  -1.1027559e+00   4.0428431e-01   4.0012055e-01  -2.0617464e+00   8.6918685e-01  -2.6174520e+00   3.4485783e+00   6.5875767e-01   1.5294073e+00  -8.3288312e-02   2.7091964e+00   6.6187260e-01   2.6302365e+00  -1.0610516e+00   2.4070880e+00   7.5622775e-01   1.8188881e+00   4.5488718e-01   1.3967791e+00   9.3798495e-01   1.9457663e+00  -3.5387048e-01   3.0169179e-01   4.3119252e-01   1.0503763e+00   1.4022190e+00   4.7281655e-01  -8.8733984e-01  -1.5521806e+00   1.1180367e-01   1.9181347e+00  -3.5204145e+00   7.2705108e-02  -4.6924518e-01   3.5829868e-01   5.9430652e-01  -1.7105143e+00   6.0085448e-01   5.6886775e-01  -3.8037620e-01   9.5720587e-01   2.4507301e-01  -4.1941238e-01  -1.0791532e+00   8.6163537e-01  -3.1295273e+00   8.7825716e-01   1.1450122e+00   5.5756006e-01  -3.9914532e-01   3.1691454e-01  -7.7391586e-01  -1.0297320e+00  -9.1347207e-01   2.8021681e-01  -9.5324279e-02
   1.1381484e-01   7.4384668e-02  -1.0868028e+00  -8.9848592e-01  -1.8388375e-01  -1.2458368e+00   2.6919336e-01  -1.1923889e-01  -3.2989975e-01  -6.8647546e-01   1.6433343e+00   6.6008256e-01   5.3410357e-01  -2.8183868e-01  -1.2369310e+00  -1.0796758e+00  -3.8399619e-01   6.5008799e-01   7.7785354e-02  -6.8154603e-02  -5.4815919e-01  -1.2185003e+00  -1.0360039e+00  -1.7960275e+00  -2.9713534e+00  -2.9276003e+00  -3.2985279e-01  -1.3913897e-01   1.3955794e+00   1.9400225e+00  -1.5980645e+00  -1.3214661e+00   8.8038567e-01   7.5553508e-01  -1.0915469e+00   4.3272859e-01   4.7480695e-02  -1.9988446e+00   9.6124969e-01  -2.5562940e+00   3.2087993e+00   1.2122958e+00   1.4588106e+00   3.6596339e-01   2.3883810e+00   6.9035937e-01   2.3128763e+00  -9.3779181e-01   2.1547627e+00   7.1731978e-01   1.5235848e+00   5.2382424e-01   1.0379086e+00   9.2120993e-01   1.5039434e+00  -3.9288373e-01   3.8932622e-01   3.3428577e-01   9.1570285e-01   1.0505159e+00   5.9202582e-01  -1.2872884e+00  -1.6266213e+00  -1.4742374e-01   1.8820965e+00  -3.3955529e+00   3.3003001e-01  -3.0023478e-01   3.4069358e-01   6.7893181e-01  -1.5107044e+00   9.4830572e-01   6.9838340e-01  -7.8946845e-02   1.4455360e+00   3.8129236e-01   1.6599622e-01  -8.9167856e-01   5.5790488e-01  -3.1072595e+00   5.6465532e-01   8.6848363e-01   2.7325359e-01  -4.1838182e-01   2.1466624e-01  -9.9837645e-01  -1.0518858e+00  -1.1921772e+00   4.1641145e-01  -9.1382649e-02
   2.0999809e-01  -1.6822745e-02  -1.0089736e+00  -7.7960960e-01  -1.4399776e-01  -1.2328706e+00   2.4695354e-01  -8.5884806e-02  -2.6846686e-01  -3.7174093e-01   1.6862531e+00   7.2514389e-01   6.3848325e-01  -1.5615494e-01  -1.2442182e+00  -8.9316918e-01   3.3509740e-02   1.0097455e+00  -1.3032462e-02  -1.0256545e-01  -9.5176200e-01  -1.4004581e+00  -1.1541250e+00  -1.8774447e+00  -3.1943736e+00  -3.1445121e+00  -3.2535571e-01  -8.5314789e-02   1.5070924e+00   1.8933253e+00  -1.9345197e+00  -1.4435177e+00   7.7228239e-01   5.3464124e-01  -1.1453437e+00   3.3880123e-01  -1.8763180e-01  -2.0568887e+00   6.7771130e-01  -2.3898007e+00   2.6725924e+00   1.6264989e+00   1.2690577e+00   2.7654689e-01   2.4965184e+00   9.4565085e-01   2.2717754e+00  -1.0248884e+00   2.1052446e+00   1.0503271e+00   1.4823370e+00   8.1000223e-01   1.0241179e+00   1.0665477e+00   1.7241083e+00  -1.1286121e-01   5.5490567e-01   3.1058704e-01   9.2585671e-01   9.5447140e-01   5.7235457e-01  -1.4675225e+00  -1.2349799e+00  -1.0438452e-02   1.7980418e+00  -2.9395590e+00   5.5121841e-01  -1.3003857e-01   2.4460709e-01   4.5464229e-01  -1.6971480e+00   1.0500749e+00   1.0321401e+00   6.2717038e-02   1.7368846e+00   3.4977304e-01   3.3442418e-01  -7.1431528e-01   8.4244442e-01  -2.7903765e+00   5.9264590e-01   1.1524983e+00   4.3475992e-01  -2.3035603e-01   2.1918464e-01  -9.0729811e-01  -7.5671158e-01  -1.0737361e+00   4.1703371e-01  -1.1805981e-01
   5.0411226e-02  -8.7417918e-02  -1.0992498e+00  -8.5243854e-01  -3.9041311e-01  -1.2178943e+00   2.5953463e-03  -3.9043037e-02  -3.9192785e-01  -6.6530098e-01   1.6595463e+00   9.5310147e-01   5.8643314e-01  -7.3509170e-02  -1.3260194e+00  -9.9677816e-01  -1.0561037e-02   1.5602443e+00  -8.3588823e-02  -1.3363262e-01  -6.7662032e-01  -1.3064737e+00  -1.1821597e+00  -2.2108372e+00  -2.6358741e+00  -3.4580592e+00  -2.2952893e-01   3.7818289e-02   1.4503142e+00   2.3958617e+00  -1.8646869e+00  -1.8126736e+00   7.7131299e-01   1.4529075e-01  -8.7497189e-01   8.4444112e-01   6.0142205e-02  -1.4823035e+00   8.1899093e-01  -1.7169100e+00   1.9367826e+00   1.4369745e+00   1.2253416e+00   6.7422012e-01   2.3167286e+00   1.1282388e+00   2.2947008e+00  -8.4585951e-01   1.9928548e+00   9.2922582e-01   1.2908232e+00   6.6628909e-01   5.5074312e-01   7.0542077e-01   1.3630995e+00  -3.6789429e-01   4.8641168e-01   2.6355589e-01   6.9156511e-01   9.3126738e-01   3.5675477e-01  -1.1725202e+00  -1.1955295e+00   1.8708362e-01   1.7909979e+00  -2.8621335e+00   6.0025002e-01   1.3010457e-01   2.1176323e-01   4.4970430e-01  -1.8828792e+00   4.1894918e-01   7.6807193e-01   5.5960004e-02   1.7405888e+00  -4.6052121e-01   2.7329259e-01  -3.7421319e-01   7.1778547e-01  -2.1406426e+00   4.6351660e-01   8.4496500e-01   5.5579650e-01  -1.8069240e-01  -1.4292944e-01  -1.1125392e+00  -6.8363991e-01  -9.9501270e-01   3.6950526e-01  -5.2531073e-02
   1.2665150e-01  -1.6454720e-01  -8.9140973e-01  -6.5616458e-01  -3.8364850e-01  -9.9232075e-01   1.6628781e-01  -1.1356072e-01  -2.5910835e-01  -7.6472198e-01   1.5616903e+00   5.5520221e-01   6.0057395e-01  -3.3598716e-01  -1.1341182e+00  -8.8300239e-01   2.7280839e-01   1.5010130e+00   3.0005713e-02  -3.7147817e-02  -8.3860181e-01  -1.1567771e+00  -1.0547497e+00  -1.9381063e+00  -2.1819008e+00  -2.9665386e+00  -1.3199733e-01   1.8892594e-01   1.4757497e+00   2.0786937e+00  -1.6577760e+00  -1.6943364e+00   8.3352107e-01   1.6905031e-02  -6.1054407e-01   1.1154465e+00  -1.1876951e-01  -1.3172955e+00   7.4686352e-01  -1.3148382e+00   1.4968200e+00   1.6189712e+00   8.6447609e-01   9.4910923e-01   1.8454210e+00   1.2137354e+00   1.9276262e+00  -5.4186359e-01   1.5797900e+00   7.5275945e-01   9.4248843e-01   6.8860623e-01   2.6910781e-01   5.5389364e-01   9.8901190e-01  -2.4583307e-01   5.4217975e-01   1.2400714e-01   3.5609985e-01   2.3274114e-01   2.6083257e-01  -1.7374649e+00  -7.0479241e-01  -1.8831722e-01   1.3971600e+00  -2.3873179e+00   8.1152500e-01   4.5063324e-01   1.8120179e-01   4.5423950e-01  -1.6287716e+00   4.4796178e-01   8.3128159e-01   3.3391297e-01   2.0617727e+00  -3.2033804e-01   4.2251846e-01  -6.7769990e-02   4.6558730e-01  -1.7048360e+00   3.5169519e-01   4.7595013e-01   3.1467051e-01  -1.0657042e-01  -2.0520606e-01  -1.1034155e+00  -6.9293753e-01  -1.0538437e+00   3.7800154e-01  -1.6509505e-01
   1.0988895e-01  -1.2863525e-01  -8.3164925e-01  -5.9249505e-01  -4.9532431e-01  -7.8525864e-01   5.3328055e-02  -1.0403829e-01  -3.7498372e-01  -8.8998574e-01   1.1967900e+00   4.2404252e-01   2.3382688e-01  -4.9471774e-01  -1.3028581e+00  -8.4972553e-01   6.4138897e-02   1.2658730e+00   1.1115012e-01   1.1768229e-01  -5.5965378e-01  -6.5196391e-01  -1.0468855e+00  -1.8588091e+00  -1.7126498e+00  -2.6498468e+00  -1.5670811e-01   3.5499418e-01   1.1315163e+00   2.0158574e+00  -1.4673436e+00  -1.7294462e+00   8.9302956e-01  -3.9041011e-02  -1.8673729e-01   1.6756360e+00  -3.8152627e-02  -1.0228953e+00   6.9252583e-01  -8.8925969e-01   1.3034035e+00   9.6676317e-01   7.0782148e-01   8.2361766e-01   1.5457181e+00   1.1723250e+00   1.9130632e+00  -5.1731371e-01   1.2999756e+00   4.1075990e-01   9.1291899e-01   4.7140699e-01   2.6314651e-01   3.3807221e-01   8.3377796e-01  -4.2600819e-01   5.2995063e-01   2.6580968e-01   3.1524781e-01   2.6151745e-01   1.2136283e-01  -1.6984401e+00  -4.1896000e-01  -2.1520824e-01   1.6896483e+00  -2.3168274e+00   1.0354359e+00   8.9967965e-01   2.4188544e-01   6.2263396e-01  -1.7153981e+00  -5.9610019e-02   5.6267649e-01   2.1300377e-01   2.1348470e+00  -9.7926392e-01  -1.4310199e-01   1.3854588e-02   4.1718786e-01  -1.7607339e+00   2.5826381e-01   1.6844551e-01   1.3615549e-01  -2.0420673e-01  -2.0291416e-01  -9.6847185e-01  -7.0322494e-01  -1.0920864e+00   3.5319384e-01  -1.3960075e-01
   9.4362547e-02  -2.2058881e-01  -7.5069480e-01  -3.8068267e-01  -5.7827056e-01  -6.1694126e-01  -1.8822511e-02  -3.8612986e-01  -4.6258876e-01  -7.7946481e-01   1.1287028e+00  -6.6428650e-02   2.6843227e-01  -7.1858540e-01  -1.1141767e+00  -6.2278976e-01   7.3723299e-01   1.1781378e+00   1.1263998e-01   1.2006085e-01  -9.0985093e-01  -3.4805237e-01  -1.0109254e+00  -1.6381700e+00  -1.5661716e+00  -2.0998956e+00  -1.0521039e-01   4.5432489e-01   1.3662689e+00   1.6992419e+00  -1.1414346e+00  -1.4445266e+00   7.8701089e-01  -1.5894387e-01   1.8943135e-01   2.1705004e+00   8.9980420e-02  -4.4371388e-01   5.0804128e-01  -2.1545545e-01   1.0442448e+00   1.0370822e+00   1.4063943e-01   1.1190683e+00   1.1160892e+00   1.5382883e+00   1.4009631e+00   6.8989926e-02   7.6652183e-01   5.3147866e-01   5.3353535e-01   4.6493689e-01   3.3988036e-03   4.2779230e-02   6.5648841e-01  -2.0089422e-01   6.2868475e-01   7.9728828e-02   2.7700025e-01  -2.4509406e-01   2.5649656e-01  -2.1339322e+00   2.8319389e-01  -2.4667701e-01   6.9097351e-01  -1.6699367e+00   1.2066148e+00   1.1869126e+00   1.7374138e-01   4.6325687e-01  -1.4786127e+00  -1.7114670e-01   8.8359211e-01   6.2914851e-01   2.3009602e+00  -5.8870118e-01  -5.5292372e-02   6.3013537e-01   3.1712451e-01  -1.0583292e+00   3.4322583e-01  -8.1049530e-02   2.2732750e-01   6.2188429e-02  -2.4708124e-01  -7.5324706e-01  -6.9690718e-02  -5.2701900e-01   4.0241395e-01  -2.5139677e-01
   2.0190463e-01  -3.3103649e-01  -4.4597719e-01  -2.4341364e-01  -5.9296226e-01  -3.3345919e-01   7.4578918e-02  -4.6012612e-01  -3.2100764e-01  -7.3405575e-01   8.3358075e-01  -5.4752993e-01   1.7975649e-01  -1.0321114e+00  -9.2158763e-01  -5.1182156e-01   6.5582654e-01   9.4104995e-01   7.8436951e-02   1.1198022e-01  -8.8775546e-01  -4.3241787e-01  -7.8911736e-01  -1.4086995e+00  -8.0646569e-01  -1.7129267e+00   5.0713480e-02   7.5111490e-01   1.0903328e+00   1.1085973e+00  -7.8901125e-01  -9.3541313e-01   8.7568040e-01  -2.1615957e-01   7.0253170e-01   2.2471181e+00   1.1172544e-01  -3.6536356e-01   4.9432735e-01   2.7548351e-01   6.8734915e-01   1.3671284e+00  -1.1328336e-02   1.0520122e+00   8.7693600e-01   1.5541934e+00   1.0086099e+00   7.9117956e-03   4.7980213e-01   3.4581759e-01   3.7798100e-01   4.9701843e-01   1.0379221e-01   4.0561829e-01   6.6825673e-01   7.8054012e-02   5.5734719e-01   7.4140750e-02   1.4190182e-01  -6.5755598e-01   3.9952550e-01  -2.3136494e+00   4.9637780e-01  -5.4084831e-01   6.4136350e-01  -9.1179916e-01   1.6599965e+00   1.5287209e+00   4.4512304e-02   4.3154782e-01  -1.0084312e+00   2.3429274e-02   8.3698347e-01   5.5493883e-01   2.2595861e+00  -2.9196021e-01   1.4637334e-01   4.7490541e-01   3.8508019e-01  -5.8165360e-01   1.0415171e-01  -2.1741573e-01   1.3224072e-01   4.6276121e-02  -1.4823044e-01  -7.4507139e-01  -1.0113256e-02  -5.3403128e-01   5.1408670e-01  -2.4259152e-01
   5.6089425e-03  -4.4164439e-01  -4.1702579e-01  -2.5095048e-01  -7.5633619e-01  -2.3600814e-01  -1.9402580e-01  -6.2110880e-01  -2.4846704e-01  -8.2517300e-01   4.7837031e-01  -8.3942742e-01   1.1557273e-01  -1.1229735e+00  -7.1211410e-01  -3.8559832e-01   2.0110206e-01   5.9633680e-01  -5.2178107e-02  -3.0743037e-02  -5.1356291e-01  -2.3488735e-01  -5.5487827e-01  -1.4255744e+00  -1.4191156e-01  -1.5727506e+00   9.7568516e-02   9.1864775e-01   5.1794757e-01   8.3485208e-01  -2.8843307e-01  -8.9721919e-01   6.3297040e-01  -6.8181150e-01   1.1816865e+00   3.0216757e+00   7.3389781e-01   4.2005098e-01   5.4750952e-01   1.0282427e+00   4.8703533e-01   8.4495245e-01   1.5491980e-01   1.7424083e+00   6.7944415e-01   1.7056121e+00   9.0108187e-01   5.6148899e-01   2.2968107e-01   4.1682476e-01   2.5211160e-01   2.9995159e-01  -3.0170209e-01  -1.3814494e-01   3.6625871e-01  -1.6208051e-01   2.9108996e-01  -1.2289811e-01   8.5655621e-02  -7.3949898e-01   4.3355327e-01  -1.9849562e+00   4.5042498e-01  -8.8014016e-01   6.2994890e-01  -3.6422246e-01   1.6701606e+00   1.9009309e+00  -4.1093070e-02   3.4043667e-01  -4.8216698e-01  -5.6455340e-01   4.7258516e-01   5.2041029e-01   1.9952916e+00  -8.2686374e-01   1.9506757e-01   1.1714387e+00   2.6837268e-01  -4.8619289e-02  -1.3827161e-01  -8.8115166e-01   1.1381878e-01  -1.2232332e-01  -4.5858161e-01  -8.5864612e-01   5.8727528e-01  -1.5694893e-01   4.5155907e-01  -2.1023222e-01
   1.3427033e-02  -5.3086614e-01  -3.1164138e-01   2.1430938e-02  -7.8039662e-01   2.3647673e-01  -3.7140920e-01  -6.7163397e-01  -6.8282502e-01  -6.1607889e-01   1.5992527e-01  -1.1181090e+00  -3.6634509e-01  -1.2150626e+00  -8.6690602e-01  -6.0808830e-02   9.7403573e-01   7.2276750e-01   1.9619633e-03   7.6636486e-02  -6.5012549e-01   5.5056548e-01  -6.4473293e-01  -9.3779515e-01   1.1239717e-02  -6.9207896e-01   5.9406441e-02   1.0113859e+00   5.5461695e-01   5.2702383e-01   5.6452477e-02  -3.6556846e-01   6.4246211e-01  -5.1152010e-01   1.9963232e+00   3.4995323e+00   1.0418424e+00   7.8256369e-01   1.4551630e-01   1.8429522e+00   3.2735666e-01   9.5204227e-03  -7.1368991e-01   8.8457256e-01   2.6349569e-01   1.9222671e+00   7.7549949e-01   5.7926306e-01  -5.9941428e-02   9.3747116e-02   1.9421896e-01   2.0472441e-01  -1.4217379e-01  -2.2994113e-01   6.4699469e-01   1.7848557e-01   3.2736587e-01  -7.9971555e-02  -1.2155183e-01  -1.1515581e+00   9.6531719e-02  -2.2245928e+00   1.5497679e+00  -6.1529721e-01   1.3262582e-01   1.4684105e-01   1.9196998e+00   2.3539861e+00  -6.7665840e-02   2.1833030e-01  -7.0553804e-01  -1.0937902e+00   4.1381476e-01   1.9860549e-01   1.6708958e+00  -1.0015475e+00  -7.7191054e-01   1.0622944e+00   5.3460999e-01   6.5600207e-01   3.7751408e-01  -6.4316530e-01   4.5646864e-01   9.2870714e-02  -2.9628355e-01  -2.9333558e-01   6.7715760e-01   3.0405837e-01   3.5901381e-01  -3.5229911e-01
  -1.4012625e-01  -6.0505943e-01  -1.7619003e-01   5.9454061e-02  -8.9860395e-01   3.9155616e-01  -4.5566302e-01  -8.4312525e-01  -5.2210518e-01  -7.8596278e-01  -4.8354991e-02  -1.5916907e+00  -3.7984874e-01  -1.5011558e+00  -5.1609122e-01  -6.0112525e-02   5.2873830e-01   1.6914206e-01  -3.5326650e-02  -8.2828505e-03  -2.1323082e-01   7.6129831e-01  -2.9244265e-01  -7.8637996e-01   8.6692963e-01  -3.0768990e-01   1.5327075e-01   1.2084767e+00   1.5571441e-01   2.1058733e-01   7.8679518e-01  -4.2419876e-02   5.5979504e-01  -7.3617851e-01   2.4731951e+00   4.1845000e+00   1.5635663e+00   1.3632582e+00   3.1484535e-01   2.3742298e+00   2.7915677e-01  -3.8871237e-01  -6.8108806e-01   1.4603472e+00  -1.9307781e-01   1.9333845e+00   3.3513185e-01   1.0028383e+00  -4.4708622e-01  -6.4487641e-02  -2.7054167e-02  -1.7221697e-01  -4.8711981e-01  -7.0743315e-01   2.1560273e-01  -1.1936908e-01   1.0662672e-01  -2.9906708e-01  -1.6620420e-01  -1.3770885e+00   3.5686327e-01  -2.0555493e+00   1.4594290e+00  -9.5990353e-01  -1.2825187e-01   6.8942253e-01   1.8910748e+00   2.5317026e+00  -1.5432853e-01   1.7213579e-01   1.0790541e-01  -1.3340251e+00   1.6428478e-01   2.8310321e-01   1.4633166e+00  -1.0659310e+00  -5.9405289e-01   1.5766383e+00   2.7904730e-01   1.0132154e+00   7.4837461e-02  -1.3186565e+00   2.8211477e-01  -7.4994686e-02  -5.0499187e-01  -4.3679714e-01   1.1962020e+00   6.7977443e-01   3.7837287e-01  -3.0518994e-01
  -1.3499135e-02  -6.4433367e-01   6.5458064e-02   3.5549130e-01  -6.8487792e-01   5.3894618e-01  -2.8927713e-01  -9.0715913e-01  -3.9083406e-01  -4.3241511e-01   1.1993276e-01  -1.9347192e+00  -3.2450850e-01  -1.6021485e+00  -9.4124040e-02   1.7570912e-01   1.2199636e+00  -2.0700834e-01  -7.2722049e-02  -3.4997677e-02  -6.3524851e-01   8.2664157e-01  -1.9462117e-01  -2.0408741e-01   6.7366227e-01   2.3827059e-01   1.2673970e-01   1.2310617e+00   4.1405262e-01  -2.5100187e-01   1.0127103e+00   6.6897373e-01   4.8404833e-01  -4.4804610e-01   2.6307808e+00   4.0349851e+00   1.4922663e+00   1.0270567e+00   2.9453553e-02   2.3576066e+00   3.0371579e-01  -1.7572857e-01  -1.0762444e+00   1.0230458e+00  -3.8368243e-01   2.0274754e+00  -2.9971341e-01   8.7396988e-01  -7.7767114e-01   1.2103177e-01  -7.5756040e-02  -5.7359289e-02  -2.8643948e-01  -6.0423719e-01   5.5012885e-01   2.7708614e-01   2.5969003e-01  -4.3612750e-01  -8.9482528e-02  -1.6130210e+00   6.1782211e-01  -2.3193810e+00   2.1089693e+00  -7.8875993e-01  -7.4522017e-01   1.4626198e+00   1.9791827e+00   2.5267543e+00  -3.2275078e-01  -2.1652458e-01   6.4596835e-01  -9.5240908e-01   7.7818698e-01   5.7903890e-01   1.5515006e+00  -2.7180813e-01  -2.9571736e-01   1.8500452e+00   6.5981956e-01   1.1657674e+00   2.4571048e-01  -9.8051928e-01   2.8445811e-01   6.6477107e-02  -3.4146695e-01  -1.2530867e-01   1.6644599e+00   1.0486082e+00   3.3822117e-01  -3.9514005e-01
  -1.5205550e-01  -6.8332656e-01   6.7793406e-02   4.2030035e-01  -8.0164997e-01   8.1511339e-01  -6.2070402e-01  -8.4678165e-01  -6.9635424e-01  -5.0950541e-01  -1.2150757e-01  -1.8753410e+00  -6.8135858e-01  -1.5235573e+00  -2.3185487e-01   2.3484746e-01   1.3403450e+00   4.1781890e-02  -1.1261033e-01  -3.2574852e-02  -2.1457663e-01   1.4199205e+00  -1.5112691e-01  -3.6395630e-02   1.1307514e+00   6.0171343e-01   1.0191075e-01   1.2836253e+00   2.2286668e-01  -2.0293842e-01   1.4283189e+00   9.3171595e-01   4.6036841e-01  -4.2433601e-01   3.2358705e+00   4.4516219e+00   1.9542647e+00   1.5646637e+00  -1.5664606e-01   2.9878083e+00   6.5168990e-02  -1.0563167e+00  -1.5425469e+00   4.1902110e-01  -7.8951849e-01   1.9862885e+00  -3.2469397e-01   7.9945301e-01  -9.6517214e-01  -2.6854036e-01  -1.6670159e-01  -4.3287203e-01  -3.4394754e-01  -8.3352189e-01   5.2358161e-01   1.5059226e-01   1.1215672e-01  -3.8493762e-01  -2.3285210e-01  -1.6275897e+00   3.9211270e-01  -1.9152286e+00   2.4943146e+00  -4.7499522e-01  -9.5469841e-01   1.7467802e+00   1.8940314e+00   2.6848952e+00  -3.5883008e-01  -2.7078703e-01   6.4321864e-01  -1.5575733e+00   3.9179472e-01   9.3701392e-02   9.9401388e-01  -7.9278848e-01  -1.0271572e+00   1.6507818e+00   7.8614790e-01   1.8256990e+00   5.1209482e-01  -9.1105957e-01   6.0163806e-01   1.1346056e-01  -3.7163003e-01   1.0442193e-01   1.7351263e+00   1.4608756e+00   1.9933565e-01  -3.7712743e-01
  -9.3701222e-02  -7.8718129e-01   3.5396697e-01   6.7319585e-01  -6.7289045e-01   1.1577042e+00  -5.5754173e-01  -9.7753356e-01  -6.3304366e-01   4.0849172e-02  -3.9115713e-01  -2.2867426e+00  -9.3377644e-01  -1.7275177e+00   2.6734722e-02   6.1306718e-01   1.5074922e+00  -3.1762295e-01  -3.8352829e-02  -1.6855463e-02  -2.9243346e-01   1.6752751e+00   4.5304359e-02   4.6471264e-01   1.6046215e+00   1.5209476e+00   1.8936384e-01   1.3788379e+00   7.2204030e-02  -6.7087394e-01   1.9590619e+00   1.7161838e+00   4.0114062e-01  -1.9008260e-01   3.8285737e+00   4.6650330e+00   2.3540241e+00   1.4366096e+00  -1.2127864e-01   3.1349578e+00   2.5851361e-02  -1.6008313e+00  -1.9624383e+00  -9.8258914e-02  -1.0698652e+00   2.0380280e+00  -6.1061819e-01   7.0969822e-01  -1.1115108e+00  -4.5696472e-01  -1.3852292e-01  -6.6640955e-01  -8.2209185e-02  -9.5260382e-01   7.6105489e-01   2.1704719e-01   9.8155603e-02  -5.1794623e-01  -2.6836128e-01  -2.0527551e+00   4.6667529e-01  -2.0174933e+00   2.9345105e+00  -5.5857250e-01  -1.1943297e+00   2.5354812e+00   2.0247986e+00   2.7499930e+00  -4.1983011e-01  -3.8053696e-01   1.1190157e+00  -1.4778366e+00   3.8468949e-01   2.9860047e-02   7.4492334e-01  -4.8765994e-01  -1.3719280e+00   1.3697077e+00   9.5792768e-01   1.8755539e+00   6.6759979e-01  -8.0017205e-01   8.4266048e-01   2.8169883e-01  -8.6610503e-02   5.4660716e-01   2.1892951e+00   2.1016539e+00   1.9946117e-01  -3.9846281e-01
  -1.7796339e-01  -7.7833744e-01   5.1639991e-01   7.1079148e-01  -6.0471488e-01   1.2982782e+00  -5.6382228e-01  -9.4006893e-01  -3.8775922e-01  -1.2660082e-02  -5.6242048e-01  -2.4504990e+00  -1.0075481e+00  -1.8063387e+00   2.8208359e-01   5.7615277e-01   9.4319347e-01  -8.1859124e-01  -2.7146473e-02  -4.7152271e-02   1.7915383e-01   1.7990228e+00   3.5457212e-01   6.7601702e-01   2.1692151e+00   1.8601676e+00   2.2020939e-01   1.4623509e+00  -3.2695105e-01  -9.2445709e-01   2.3720863e+00   1.9220539e+00   3.6170952e-01  -2.4624048e-01   4.0602615e+00   4.8442073e+00   2.6301553e+00   1.4701457e+00  -1.3286012e-02   3.0734604e+00   1.1709018e-01  -2.0327982e+00  -1.8835030e+00  -1.4700966e-01  -1.4090295e+00   1.7781749e+00  -8.6196685e-01   6.1527024e-01  -1.2403546e+00  -6.7091436e-01  -1.5501980e-01  -1.0306740e+00  -1.6818605e-01  -1.2066035e+00   5.4763898e-01  -9.7900172e-02  -4.9100761e-02  -6.2184675e-01  -2.5644262e-01  -2.1012448e+00   6.1619781e-01  -1.7426164e+00   2.6566156e+00  -7.5308449e-01  -1.0045836e+00   2.8843199e+00   1.8962472e+00   2.6613884e+00  -4.6794581e-01  -3.9830537e-01   1.7878926e+00  -1.3973642e+00   1.6556341e-01  -1.0861896e-01   5.0475280e-01  -5.6444686e-01  -1.3411587e+00   1.3344861e+00   8.4086826e-01   1.6608876e+00   4.6941102e-01  -1.0147982e+00   7.1443975e-01   1.0488313e-01  -7.3358874e-02   5.5240338e-01   2.5149100e+00   2.3475121e+00   1.8192621e-01  -3.0774977e-01
  -2.1550908e-01  -7.1455390e-01   5.6565677e-01   7.8636941e-01  -4.5202157e-01   1.3672117e+00  -6.4338569e-01  -8.3765146e-01  -3.0342299e-01   5.9020176e-02  -5.3936831e-01  -2.2402687e+00  -1.0929946e+00  -1.6432534e+00   4.4493253e-01   5.6836019e-01   9.7242527e-01  -8.9083206e-01  -1.4621867e-02  -4.5554359e-02   3.9544046e-01   1.9915021e+00   4.7200141e-01   9.2207547e-01   2.2890737e+00   2.1337805e+00   2.2742909e-01   1.3957368e+00  -3.3689144e-01  -8.5302653e-01   2.4718101e+00   2.0079292e+00   3.0024530e-01  -1.0344347e-01   4.1670991e+00   4.7090930e+00   2.8185485e+00   1.3185440e+00   2.2311673e-03   2.9027431e+00   6.0876427e-02  -2.4188609e+00  -2.0466735e+00  -6.2455492e-01  -1.6559735e+00   1.5854290e+00  -1.0683671e+00   3.4467989e-01  -1.3259554e+00  -7.7805793e-01  -1.6996645e-01  -1.2900117e+00  -2.0223693e-01  -1.3995198e+00   5.5575417e-01  -2.6991227e-01  -3.5354147e-02  -6.5820904e-01  -2.7765347e-01  -2.0537075e+00   5.4311652e-01  -1.4140398e+00   2.6451559e+00  -4.7701979e-01  -1.0547121e+00   3.0837208e+00   1.6623037e+00   2.4206346e+00  -5.0578123e-01  -5.2036923e-01   2.0741749e+00  -1.4212825e+00   2.2580999e-01  -2.1207027e-01   3.3562923e-01  -6.6849142e-01  -1.4565915e+00   1.1938554e+00   9.2908387e-01   1.4482752e+00   6.0226417e-01  -7.8292275e-01   8.4730427e-01   1.6064621e-01   8.0103567e-03   7.8412721e-01   2.8254638e+00   2.7123852e+00   7.1512653e-02  -2.3625608e-01
  -2.7249272e-01  -7.3609717e-01   6.3733287e-01   8.6700180e-01  -3.5349493e-01   1.4662800e+00  -7.4601177e-01  -6.1301229e-01  -3.1934715e-01   1.2869579e-01  -5.1840644e-01  -1.9446750e+00  -1.1983346e+00  -1.3760848e+00   4.4715298e-01   5.9343411e-01   1.1098661e+00  -5.1907487e-01  -4.7112889e-02  -6.4794441e-02   5.9425880e-01   2.1294129e+00   5.4791656e-01   1.1025963e+00   2.3622244e+00   2.2768771e+00   2.0736707e-01   1.3078157e+00  -3.2357866e-01  -7.2239740e-01   2.4866313e+00   2.0514560e+00   2.6267860e-01  -7.1831679e-02   4.2455436e+00   4.4881341e+00   2.8340237e+00   1.2126652e+00  -2.0732100e-01   2.7915163e+00  -1.9917790e-01  -2.7425350e+00  -2.3619341e+00  -1.3460889e+00  -1.8960869e+00   1.3780268e+00  -1.0868115e+00  -4.4352809e-02  -1.2776758e+00  -9.7801341e-01  -1.6427995e-01  -1.5208280e+00  -1.9827011e-01  -1.4527449e+00   6.0825300e-01  -3.5432406e-01  -6.8631641e-02  -6.7149364e-01  -4.1750581e-01  -2.1065771e+00   3.4210560e-01  -1.1400760e+00   2.8033636e+00  -1.8292902e-01  -1.0541849e+00   3.3189893e+00   1.4280697e+00   2.1825851e+00  -5.6406649e-01  -6.7257549e-01   2.1450555e+00  -1.4252879e+00   1.2520010e-01  -5.5295918e-01  -1.2975226e-02  -8.8178158e-01  -1.7275721e+00   8.0371611e-01   1.1038149e+00   1.6862908e+00   8.2112641e-01  -3.5246578e-01   1.0996589e+00   2.7644054e-01   7.8907268e-02   9.5679986e-01   2.8402998e+00   2.9521499e+00  -8.1006068e-02  -2.2020887e-01
  -3.2841891e-01  -8.2145363e-01   8.9412190e-01   9.1759992e-01  -3.1703810e-01   1.4901984e+00  -6.8474527e-01  -4.3232525e-01  -1.5169186e-01   4.5177307e-01  -7.6385267e-01  -1.8840280e+00  -1.4751746e+00  -1.3879061e+00   4.6882718e-01   7.0185298e-01   4.6240418e-01  -5.4636198e-01  -4.0321913e-02  -7.9305224e-02   1.0533750e+00   2.0637042e+00   7.9165624e-01   1.2148217e+00   2.9931340e+00   2.4179469e+00   2.3842299e-01   1.3278853e+00  -8.2588878e-01  -6.8280725e-01   2.7756446e+00   2.3252571e+00   2.4567373e-01   3.2531281e-02   4.4365632e+00   4.4908228e+00   2.9802387e+00   7.7837714e-01  -1.4793777e-02   2.2949576e+00  -3.5077918e-01  -3.4329029e+00  -2.2379003e+00  -1.8804436e+00  -1.9197943e+00   1.0954576e+00  -9.1189569e-01  -5.9401553e-01  -9.9519525e-01  -1.3477976e+00   1.7807599e-01  -1.9896158e+00   1.4468757e-01  -1.5643351e+00   7.6028632e-01  -8.2506235e-01  -2.7602961e-01  -6.9081201e-01  -4.5933624e-01  -2.0539048e+00   3.0716493e-01  -7.8286202e-01   2.6147360e+00  -3.4404489e-01  -2.2725112e-01   3.6220365e+00   1.3303077e+00   2.0189971e+00  -5.8969816e-01  -6.3700284e-01   2.5543184e+00  -1.3811603e+00  -3.7480008e-01  -9.9095576e-01  -3.9820047e-01  -1.4324883e+00  -2.0145487e+00   1.8298886e-01   1.3392850e+00   1.3448229e+00   7.0519740e-01  -2.0980644e-01   1.1608850e+00   1.9844022e-01   2.5096823e-01   9.8005007e-01   2.7641732e+00   3.0237555e+00  -2.0766960e-01  -1.1699035e-01
  -3.5057315e-01  -7.2156769e-01   8.9096420e-01   8.0055732e-01  -1.5215337e-01   1.3720936e+00  -7.8158467e-01  -2.3967420e-01   2.0486543e-01   2.9153185e-01  -8.0338631e-01  -1.3413783e+00  -1.3139142e+00  -1.0287323e+00   6.4661729e-01   5.0072598e-01  -3.6072792e-02  -3.9352245e-01  -9.5657278e-02  -1.4780170e-01   1.3839103e+00   1.6684571e+00   1.0086604e+00   1.0867618e+00   3.2967470e+00   2.2854556e+00   3.9757995e-01   1.2577808e+00  -9.2491027e-01  -4.9625160e-01   2.4823985e+00   1.8538234e+00   1.7292850e-01  -1.7632183e-01   4.1945935e+00   3.8062400e+00   2.9031810e+00   5.6627575e-01   2.1847295e-01   1.8957560e+00  -7.3683447e-01  -2.9475754e+00  -1.9399035e+00  -1.9824379e+00  -1.9810397e+00   6.4973055e-01  -9.7922752e-01  -9.2914163e-01  -9.0055958e-01  -1.3781555e+00   3.6691092e-02  -2.1150919e+00  -8.7013273e-02  -1.4179176e+00   5.1164185e-01  -1.0299245e+00  -2.9738383e-01  -6.5905623e-01  -5.1460528e-01  -1.9852277e+00   2.2235305e-01  -2.2501392e-01   1.7874550e+00  -2.0050095e-01   1.0574072e-01   3.6516479e+00   1.1204965e+00   1.5508699e+00  -6.2079397e-01  -5.9898041e-01   2.8506284e+00  -1.0370483e+00  -4.0739631e-01  -1.0647417e+00  -4.8542768e-01  -1.4548541e+00  -1.5935233e+00  -3.1341842e-01   1.1747183e+00   1.0142827e+00   4.7422038e-01   5.6820104e-04   1.2611419e+00   2.7415352e-01   3.1146089e-01   9.5595863e-01   3.0240850e+00   3.1440857e+00  -1.9629346e-01   6.9464840e-02
  -3.5573870e-01  -7.4166627e-01   9.6012224e-01   8.2506164e-01   7.1064178e-02   1.5364876e+00  -9.6937393e-01  -7.6692278e-02   2.5290960e-01   7.7356698e-01  -1.1806451e+00  -1.0103020e+00  -1.5225080e+00  -6.6986143e-01   4.5960531e-01   6.7450302e-01  -2.6761831e-01  -6.7552228e-02  -1.2994072e-01  -1.9045006e-01   1.4866185e+00   1.5822365e+00   1.0341140e+00   1.0452406e+00   3.3511068e+00   2.3853697e+00   4.6888116e-01   1.1915960e+00  -1.2446444e+00  -6.7771353e-01   2.1211148e+00   1.6145858e+00   1.9460496e-02  -3.5879672e-01   4.2142931e+00   3.3354304e+00   3.0113147e+00   4.3843089e-01   1.0524269e-01   1.7181034e+00  -9.5510263e-01  -3.1839890e+00  -2.0859497e+00  -2.7806866e+00  -1.8942913e+00   4.8840696e-01  -6.0665926e-01  -1.3816972e+00  -5.3560424e-01  -1.2900224e+00   2.2589325e-01  -2.1227175e+00   1.1600794e-01  -1.2020715e+00   8.1185442e-01  -9.3038175e-01  -3.1727131e-01  -5.9994818e-01  -5.2912700e-01  -1.9679232e+00  -1.2741488e-01   1.0183307e-01   1.6009453e+00  -7.5378087e-02   5.7885362e-01   3.9046425e+00   1.0441402e+00   1.2942405e+00  -6.1298540e-01  -6.3986591e-01   2.6340937e+00  -8.7826452e-01  -6.0527549e-01  -1.6080834e+00  -9.0314513e-01  -1.8288783e+00  -1.9923438e+00  -1.0981454e+00   1.2936956e+00   8.4565401e-01   6.3181360e-01   5.6618052e-01   1.7694959e+00   4.2132712e-01   6.0971100e-01   1.3398463e+00   3.2951253e+00   3.5596953e+00  -2.2453187e-01   1.8470778e-01
  -5.6486113e-01  -6.6235625e-01   8.5516265e-01   6.7982575e-01   8.1351178e-02   1.2704481e+00  -1.0201716e+00   1.7353263e-01   3.8332978e-01   3.4179736e-01  -1.0206676e+00  -4.2323208e-01  -1.4320680e+00  -3.8218076e-01   4.7506766e-01   3.6953305e-01  -6.4401071e-01   3.5324172e-01  -1.2350436e-01  -2.0063164e-01   1.9704999e+00   1.4714987e+00   1.1530493e+00   8.5483708e-01   3.6210114e+00   2.0617417e+00   5.2105171e-01   9.8139419e-01  -1.2455297e+00  -2.9394347e-02   1.9436801e+00   9.6737105e-01   6.6343519e-03  -5.2070872e-01   3.8508513e+00   3.0328490e+00   2.8672364e+00   4.0908653e-01   3.7733348e-01   1.2537017e+00  -1.3031610e+00  -3.2985427e+00  -1.8763649e+00  -2.6306561e+00  -2.1094770e+00   9.1639051e-02  -5.2563785e-01  -1.4857757e+00  -4.4560509e-01  -1.5029705e+00   1.2145236e-01  -2.4411064e+00  -3.0851362e-01  -1.5789281e+00   2.7886531e-01  -1.4680506e+00  -4.3270571e-01  -6.7351211e-01  -7.7975923e-01  -1.8635337e+00  -4.2465217e-01   5.7042567e-01   1.0595752e+00   2.6656906e-02   9.2224395e-01   3.4786601e+00   5.5905137e-01   8.6335900e-01  -5.5796046e-01  -5.5093914e-01   2.7789175e+00  -9.9706484e-01  -8.6076094e-01  -1.6088953e+00  -9.5617019e-01  -2.4676698e+00  -1.7192048e+00  -1.1788164e+00   9.7717815e-01   6.7331053e-01   4.8242615e-01   4.6926709e-01   1.6357724e+00   3.7254675e-01   3.8068231e-01   1.0772060e+00   3.0509720e+00   3.3134788e+00  -4.0978468e-01   2.6663020e-01
  -5.1917720e-01  -6.0650976e-01   1.0131595e+00   7.1419165e-01   2.6515262e-01   1.1640257e+00  -7.9476108e-01   5.6213783e-01   6.3188163e-01   1.2477868e-01  -9.3901735e-01  -4.4981719e-02  -1.4481667e+00  -2.0483601e-01   4.3877692e-01   1.5721722e-01  -8.8418520e-01   7.3034235e-01  -3.3931072e-02  -9.8440782e-02   2.2301379e+00   1.2969392e+00   1.3194863e+00   9.6997298e-01   3.7911375e+00   1.9997559e+00   5.5668915e-01   8.4580514e-01  -1.2635845e+00   2.0163814e-01   1.6526519e+00   5.7765139e-01   1.1591812e-01  -4.9959323e-01   3.3914345e+00   2.4300445e+00   2.1791975e+00  -1.5420913e-01   3.1594873e-01   5.0939436e-01  -1.6713544e+00  -3.0290761e+00  -1.8740754e+00  -3.0929349e+00  -2.3208727e+00  -4.5414448e-01  -4.5772188e-01  -2.0290894e+00  -2.9146322e-01  -1.8985774e+00   1.3579281e-01  -2.6438605e+00  -3.0819212e-01  -1.4349120e+00   4.2351860e-03  -1.6714298e+00  -4.4147762e-01  -5.8805174e-01  -1.0836362e+00  -2.0227525e+00  -7.2035327e-01   5.5314371e-01   8.5589936e-01  -2.0796099e-02   1.3998302e+00   3.2065341e+00   2.6126374e-01   4.5280502e-01  -5.2902867e-01  -4.6499327e-01   2.8031637e+00  -6.5493134e-01  -1.0633778e+00  -1.7959519e+00  -9.7144782e-01  -2.7550757e+00  -1.6698620e+00  -1.7276862e+00   8.3203343e-01   4.3813126e-01   3.6614671e-01   7.0479624e-01   1.3567866e+00   3.3613717e-01   4.4544176e-01   9.0696444e-01   2.4182800e+00   2.8010787e+00  -5.5880063e-01   2.7919141e-01
  -4.7345414e-01  -5.5348739e-01   1.0491777e+00   7.0561585e-01   4.4762458e-01   9.1206434e-01  -7.1794757e-01   7.7472360e-01   7.8583677e-01   4.7822870e-01  -8.8298921e-01   4.5326988e-01  -1.4557555e+00   1.0551357e-01   3.6695548e-01   1.8999516e-01  -9.6188034e-01   1.0541330e+00  -7.2818458e-02  -9.7194104e-02   2.1022261e+00   9.1707911e-01   1.2820664e+00   8.4221463e-01   3.5571746e+00   1.7383297e+00   5.8389590e-01   6.3524185e-01  -1.2083723e+00   5.1560307e-01   1.1448179e+00   2.8745921e-01   1.3422682e-02  -4.5381403e-01   2.8122531e+00   1.7207676e+00   1.7194132e+00  -7.1044746e-01   3.4716103e-01  -2.5340686e-01  -2.0085066e+00  -2.6800798e+00  -1.7037804e+00  -3.5202614e+00  -2.0339703e+00  -7.2444425e-01  -2.4250004e-01  -2.5125635e+00   4.6405148e-03  -1.7457998e+00   3.5568995e-01  -2.5845369e+00  -3.5883191e-02  -1.2036855e+00   2.2452581e-01  -1.6955528e+00  -3.3981593e-01  -4.7794536e-01  -9.6624127e-01  -1.6822351e+00  -8.1011134e-01   8.7510729e-01   6.0288845e-01   3.0390642e-01   1.8896259e+00   3.0417486e+00   6.1790755e-02   8.2856589e-03  -5.0087252e-01  -4.9440828e-01   2.6178298e+00  -3.4756536e-01  -9.1971471e-01  -1.7103303e+00  -9.1413491e-01  -2.9016758e+00  -1.5469788e+00  -2.1837216e+00   1.0128463e+00  -2.2918015e-02   3.0517725e-01   1.1978469e+00   1.4240237e+00   4.6912178e-01   6.1419667e-01   9.7571843e-01   2.3656461e+00   2.7088345e+00  -6.4334864e-01   3.6123479e-01
  -4.0708931e-01  -4.0975988e-01   9.8615458e-01   6.4039616e-01   6.8303816e-01   8.2636214e-01  -7.6515995e-01   9.2811294e-01   9.7239280e-01   2.1467650e-01  -1.0034314e+00   8.9484968e-01  -1.3172372e+00   4.5017259e-01   2.6983073e-01  -4.2640099e-02  -1.0118013e+00   1.4543836e+00  -4.8075587e-02  -6.1722714e-02   2.1122601e+00   6.6611105e-01   1.3417373e+00   7.1949624e-01   3.4829557e+00   1.7009925e+00   7.5182660e-01   5.1352529e-01  -1.0870007e+00   4.8794861e-01   4.5012059e-01  -5.5603567e-01  -2.0831639e-02  -7.3476634e-01   2.3773129e+00   8.6531553e-01   1.1986606e+00  -7.4830659e-01   3.2528298e-01  -5.1028854e-01  -2.2617118e+00  -1.7308826e+00  -1.7281386e+00  -3.6600625e+00  -2.1311713e+00  -1.0778918e+00  -2.0862609e-01  -2.6294779e+00   7.8625482e-02  -1.6803009e+00   1.1648171e-01  -2.3939750e+00  -2.7545318e-01  -7.8833129e-01  -5.7047779e-02  -1.4397900e+00  -2.2429173e-01  -3.2922827e-01  -1.1464933e+00  -1.9082987e+00  -1.1621213e+00   8.4650657e-01   1.0228825e-01   3.7081779e-01   1.8999976e+00   2.7347258e+00  -5.8115523e-02  -3.7919475e-01  -4.4747245e-01  -3.6605319e-01   2.3570282e+00   8.4089336e-02  -8.4192654e-01  -1.7445949e+00  -8.7775405e-01  -2.7687061e+00  -1.2817798e+00  -2.6524883e+00   6.1258094e-01  -1.6073265e-01   2.3762066e-01   1.4532853e+00   1.4791816e+00   6.2138031e-01   7.5987544e-01   1.0502067e+00   2.3291033e+00   2.6208856e+00  -5.7366287e-01   4.3824717e-01
  -4.3568105e-01  -5.2244822e-01   1.0487823e+00   5.7801025e-01   7.6426131e-01   7.6236281e-01  -7.9102447e-01   9.8299691e-01   1.0748713e+00   4.4681456e-01  -1.3471603e+00   9.7729822e-01  -1.2843503e+00   6.2157188e-01   1.0373617e-01   6.4703932e-02  -1.3320421e+00   1.8665712e+00  -1.6194212e-01  -1.8584385e-01   2.0485864e+00   2.0348643e-01   1.4032402e+00   4.5881645e-01   3.6266088e+00   1.5076739e+00   8.9681209e-01   4.5836367e-01  -1.4086374e+00   2.1548010e-01   4.2198828e-02  -9.4265376e-01  -1.9151443e-01  -1.1837827e+00   2.1447135e+00   3.6284124e-01   9.8398838e-01  -6.6362174e-01   3.0376869e-01  -5.7868717e-01  -2.5371086e+00  -1.1912644e+00  -1.5670576e+00  -3.6031258e+00  -1.8629950e+00  -1.1506774e+00   1.8817429e-01  -2.6289069e+00   4.5415995e-01  -1.4437413e+00   2.2551085e-01  -2.1237532e+00  -2.1480430e-01  -3.9494318e-01   4.2830000e-02  -1.1480777e+00  -3.5297392e-01  -3.3201922e-01  -1.2670062e+00  -2.1012291e+00  -1.4077693e+00   8.6418713e-01  -2.2219208e-01   5.7592753e-02   2.3363713e+00   2.8261826e+00  -1.6017543e-02  -5.1470584e-01  -4.5246667e-01  -3.4186241e-01   2.2266529e+00   3.7041035e-01  -1.0937483e+00  -1.9569575e+00  -1.1436455e+00  -2.8984860e+00  -1.0882912e+00  -3.0659968e+00   5.2397935e-01   1.2228750e-01   9.0951228e-02   1.5856754e+00   1.6485058e+00   6.4376243e-01   8.3379647e-01   9.8039883e-01   2.2346983e+00   2.4980533e+00  -5.3954454e-01   4.5396394e-01
  -5.4296437e-01  -4.4958702e-01   8.7114830e-01   4.2893391e-01   8.2228715e-01   4.3840574e-01  -7.5315939e-01   1.1384459e+00   1.1315609e+00   2.4351138e-02  -1.1123162e+00   1.4152770e+00  -1.0280582e+00   9.0220184e-01   5.7155965e-02  -1.9241034e-01  -1.2958834e+00   2.3297805e+00  -2.3618121e-01  -2.3850455e-01   2.0412563e+00  -7.4754881e-02   1.3479132e+00   1.8760951e-01   3.3986839e+00   1.0265103e+00   9.4310376e-01   2.1354275e-01  -1.2220457e+00   5.7143102e-01  -4.6590667e-01  -1.6659375e+00  -2.6005828e-01  -1.4643749e+00   1.4873744e+00  -2.0684221e-01   5.0168413e-01  -5.2368455e-01   3.3959967e-01  -7.7721452e-01  -2.7904862e+00  -4.6864079e-01  -1.3339216e+00  -3.1470137e+00  -1.8075824e+00  -1.3556954e+00   2.8472517e-01  -2.4232014e+00   5.1378440e-01  -1.2431707e+00   7.0423587e-02  -1.8599649e+00  -6.1677323e-01  -3.4439078e-01  -3.0996225e-01  -1.0306423e+00  -3.6620101e-01  -3.3958825e-01  -1.4564721e+00  -2.0140051e+00  -1.6536555e+00   1.0390849e+00  -5.7798826e-01   1.6251791e-01   2.3443648e+00   2.2439129e+00  -3.3071954e-01  -8.1065787e-01  -4.1138587e-01  -3.4300117e-01   2.0372860e+00   3.8348034e-01  -1.0129525e+00  -1.6650386e+00  -1.0282486e+00  -3.0385098e+00  -5.5259879e-01  -2.8310588e+00   1.9045399e-01   3.4560844e-01  -3.7676968e-02   1.4978536e+00   1.4058411e+00   5.5844237e-01   5.4053109e-01   6.3413281e-01   1.8413239e+00   1.9647230e+00  -6.3471677e-01   4.1942955e-01
  -5.0542968e-01  -4.0209875e-01   9.2980222e-01   5.0690872e-01   8.4314410e-01   2.9597359e-01  -4.9424618e-01   1.1894362e+00   1.0837190e+00  -3.6314726e-01  -1.1660113e+00   1.2606372e+00  -1.0461946e+00   7.4966459e-01  -1.0989348e-01  -3.1613585e-01  -1.0756849e+00   2.4659872e+00  -9.2282930e-02  -7.9203858e-02   1.9732279e+00   1.2521918e-01   1.3942811e+00   3.8977500e-01   3.3599012e+00   1.3386061e+00   9.4583644e-01   7.7435339e-02  -1.0676943e+00   5.0771278e-01  -6.2576528e-01  -1.9638185e+00  -1.7895724e-01  -1.4124858e+00   1.1682665e+00  -4.2120286e-01  -2.5390374e-01  -5.8625830e-01   2.1851970e-01  -1.0807052e+00  -2.6133236e+00  -1.2230015e-01  -1.5390336e+00  -3.0447170e+00  -2.0769983e+00  -1.6177607e+00   2.6267698e-01  -2.1995547e+00   4.0815058e-01  -1.5438896e+00  -1.0554768e-02  -1.8366205e+00  -6.1204857e-01  -2.5192577e-01  -6.1665599e-01  -9.2104105e-01  -3.4943134e-01  -2.4328641e-01  -1.7418860e+00  -2.4997779e+00  -1.8895152e+00   3.5059577e-01  -3.0418503e-01  -2.2487676e-01   2.2815006e+00   1.7678987e+00  -4.2141281e-01  -8.5265921e-01  -2.9590426e-01  -1.1879050e-01   1.9503995e+00   5.7441880e-01  -1.1191520e+00  -1.4554280e+00  -8.4982181e-01  -2.8856893e+00  -5.6689101e-01  -2.8293728e+00  -1.4184259e-01   4.3302807e-01  -4.5215664e-02   1.2758534e+00   9.0030763e-01   5.0705411e-01   5.9511854e-01   5.2427106e-01   1.0830243e+00   1.3151237e+00  -7.0703383e-01   2.4452735e-01
  -4.0777658e-01  -4.9845447e-01   9.4069949e-01   6.2623096e-01   8.6580532e-01   1.5398799e-01  -4.2875028e-01   1.0079803e+00   8.1179679e-01   3.0841235e-01  -1.2926942e+00   1.0835617e+00  -1.0770642e+00   7.9159132e-01  -3.5733607e-01   1.0815166e-01  -3.1151543e-01   2.7771007e+00  -1.9677211e-01  -1.2029028e-01   1.1490605e+00  -1.2735795e-02   1.1222695e+00   3.5770531e-01   2.6933863e+00   1.5053166e+00   9.2854690e-01  -8.4633461e-02  -7.7030025e-01   2.6290223e-01  -1.0152406e+00  -1.7354257e+00  -3.7653130e-01  -1.3485237e+00   9.1769100e-01  -8.4269090e-01  -7.0001198e-01  -6.2658062e-01  -8.5355061e-02  -1.1405838e+00  -2.4558859e+00   4.7513952e-01  -1.8224769e+00  -3.3037015e+00  -1.6132780e+00  -1.3326204e+00   4.5877016e-01  -2.0186968e+00   5.9078579e-01  -1.0445598e+00   2.4682478e-01  -1.2894356e+00  -2.1211508e-02   2.7374131e-01   8.5240255e-02  -1.9269609e-01  -1.8221058e-01  -1.3177215e-01  -1.4599274e+00  -2.5144838e+00  -1.7802033e+00  -6.1261616e-02   2.9419588e-01  -6.9801746e-02   2.0513302e+00   1.8890334e+00  -1.6088821e-01  -8.1760840e-01  -2.7300339e-01  -2.1489083e-01   1.4768070e+00   9.1372288e-01  -7.2980761e-01  -1.1097196e+00  -8.1972724e-01  -2.1970597e+00  -6.3159666e-01  -2.9817572e+00   2.2829860e-01   8.0995696e-01   1.9865746e-01   1.7539223e+00   1.1614798e+00   8.1291968e-01   9.1728858e-01   8.6832428e-01   1.1038900e+00   1.4016490e+00  -6.4103897e-01   8.9766689e-02
  -1.8805879e-01  -3.0204522e-01   9.1952333e-01   5.5885959e-01   1.0835171e+00   1.3429407e-01  -3.2491786e-01   9.3493409e-01   1.0238576e+00   5.3412915e-02  -1.5049170e+00   1.0345037e+00  -9.2056193e-01   7.5452873e-01  -3.4389555e-01  -1.4067920e-01  -4.8452494e-01   2.4940595e+00  -1.3714653e-01  -6.0451910e-02   1.1062041e+00  -1.5856824e-01   1.2329892e+00   3.5937398e-01   2.7849456e+00   1.6768331e+00   1.1483818e+00  -4.5369008e-02  -7.9405431e-01  -1.6014185e-01  -1.4244037e+00  -2.1483456e+00  -3.7455834e-01  -1.4435777e+00   5.1863711e-01  -1.5094001e+00  -1.1312301e+00  -5.9280188e-01   1.7821415e-02  -1.1300844e+00  -2.2232379e+00   1.6146328e+00  -1.6309202e+00  -2.9890620e+00  -1.6173236e+00  -1.6349635e+00   2.7648174e-01  -1.8802968e+00   4.5779961e-01  -9.1098151e-01   6.0405925e-02  -9.2929248e-01  -3.6006620e-02   9.4944789e-01  -7.4179351e-02   2.9371046e-01  -4.5260104e-02   1.3905810e-01  -1.4663306e+00  -2.6748887e+00  -1.7909947e+00  -2.8645868e-01  -2.0840285e-01  -2.7271532e-01   1.9148725e+00   1.4639573e+00  -1.3229339e-01  -1.0201408e+00  -2.0741580e-01  -2.7572347e-03   1.4097433e+00   1.3635112e+00  -5.2920245e-01  -8.1903485e-01  -5.9339247e-01  -1.5291196e+00  -3.1058088e-01  -3.1070328e+00  -2.2695977e-01   5.5671530e-01  -5.8046504e-02   1.5613136e+00   8.0610243e-01   6.9664978e-01   1.0865796e+00   8.4481664e-01   9.4224333e-01   1.0836926e+00  -4.3384676e-01   1.6620000e-01
  -1.1630438e-01  -3.1044097e-01   9.3517256e-01   4.9759744e-01   1.0871172e+00  -3.2573612e-02  -2.1610136e-01   8.8943491e-01   1.2097371e+00  -3.1591584e-01  -1.6492562e+00   7.9409890e-01  -6.6896085e-01   6.6417982e-01  -2.8361986e-01  -2.8111692e-01  -7.6133572e-01   2.3862086e+00  -2.0322938e-01  -1.3947892e-01   1.1921254e+00  -3.0054176e-01   1.4354985e+00   3.5180356e-01   2.9120347e+00   1.6198778e+00   1.2413243e+00  -3.3474229e-02  -1.0493301e+00  -5.4711115e-01  -1.4891234e+00  -2.4580408e+00  -5.2192734e-01  -1.7928187e+00   1.5048240e-01  -1.6772230e+00  -1.4995575e+00  -2.8542743e-01  -9.6288456e-02  -9.7745982e-01  -2.0539852e+00   2.4110384e+00  -1.2919327e+00  -2.1641554e+00  -1.5776158e+00  -1.8018134e+00   2.7560343e-01  -1.3936845e+00   3.9506646e-01  -8.0626852e-01  -3.6985699e-02  -7.0161402e-01  -2.2788661e-01   1.2221999e+00  -3.3465649e-01   5.4041188e-01  -1.8179271e-01   2.1045909e-01  -1.6328084e+00  -2.9918203e+00  -1.7833497e+00  -5.9534746e-01  -4.6111158e-01  -8.9886347e-01   1.8425410e+00   1.1795591e+00  -2.6776505e-01  -1.0255631e+00  -2.2394327e-01   5.7952651e-02   1.6100066e+00   1.4639344e+00  -7.0737962e-01  -6.2389007e-01  -5.8927640e-01  -1.2372173e+00   3.7989021e-02  -2.6853122e+00  -5.5678811e-01   1.0275925e+00  -3.4531990e-01   1.0163374e+00   2.8869801e-01   4.0148625e-01   9.0860574e-01   4.1531046e-01   5.5551936e-01   5.2910664e-01  -4.2478184e-01   7.9132150e-02
  -4.1002645e-02  -2.5071787e-01   8.6816794e-01   5.3087222e-01   1.1122594e+00  -1.5041555e-01  -3.2973638e-02   7.7004309e-01   1.0862770e+00  -3.7806726e-01  -1.4931195e+00   5.7645348e-01  -5.8592150e-01   5.3898916e-01  -2.6762611e-01  -2.7380604e-01  -3.4160742e-01   2.2262424e+00  -1.8375020e-01  -1.1435974e-01   9.4432055e-01  -7.0580522e-02   1.3364573e+00   4.9131811e-01   2.5980097e+00   1.7593832e+00   1.2147593e+00  -1.3397012e-01  -8.5809112e-01  -6.2739362e-01  -1.4791628e+00  -2.3164972e+00  -5.7346698e-01  -1.6158810e+00  -1.5837749e-01  -1.7442359e+00  -1.7415324e+00  -1.5659258e-01  -1.6595216e-01  -8.6342511e-01  -1.5961963e+00   2.6909326e+00  -1.3070081e+00  -1.7522450e+00  -1.5154620e+00  -1.7303564e+00   1.5967804e-01  -9.6008579e-01   2.5332217e-01  -6.0956425e-01   2.1019707e-02  -3.9213890e-01  -1.4803589e-01   1.3046377e+00  -2.3464895e-01   8.9458249e-01  -1.0629135e-01   2.8794831e-01  -1.5940446e+00  -2.9768344e+00  -1.6816507e+00  -8.8242390e-01  -1.2903200e-01  -9.4238311e-01   1.4524615e+00   7.6049690e-01  -3.9228512e-01  -9.9704752e-01  -1.7632728e-01   2.8326062e-02   1.4870998e+00   1.3588040e+00  -4.7507593e-01  -1.2748271e-01  -4.0586130e-01  -7.7653837e-01   5.7900926e-02  -2.1450260e+00  -6.5113039e-01   1.2796919e+00  -2.6942788e-01   7.3956066e-01  -9.0427208e-02   2.3208826e-01   8.1676129e-01   3.2184786e-01   1.7429215e-01   1.6005176e-01  -4.5862486e-01  -5.8254567e-02
   6.7240737e-02  -1.0388527e-01   7.7181810e-01   5.7258216e-01   1.0591326e+00  -3.5278280e-01   1.6520367e-01   5.6810468e-01   9.1056691e-01  -6.2734619e-01  -1.3015991e+00   2.8251564e-01  -4.7198507e-01   2.8911421e-01  -2.3925854e-01  -3.7280277e-01   1.8911583e-01   1.8434076e+00  -1.0580352e-01  -9.7226382e-03   7.1777267e-01   3.2858584e-01   1.2545917e+00   7.4331473e-01   2.2346054e+00   2.0700584e+00   1.1591316e+00  -2.1911010e-01  -4.7492314e-01  -6.2031820e-01  -1.3823512e+00  -2.0978040e+00  -5.5627722e-01  -1.2183304e+00  -4.2522893e-01  -1.7902268e+00  -2.0869155e+00  -1.4261036e-01  -1.7203742e-01  -9.0707863e-01  -8.1121837e-01   2.9508815e+00  -1.3728495e+00  -1.3345924e+00  -1.5893386e+00  -1.7461861e+00  -1.9467384e-01  -5.0299694e-01  -8.5659792e-02  -5.5211467e-01   4.7094809e-02  -2.1014478e-01   4.0954541e-02   1.3937154e+00  -1.6289267e-01   1.1182528e+00   5.2805383e-02   4.5402442e-01  -1.4476514e+00  -2.9615207e+00  -1.4194837e+00  -1.3660254e+00   2.5793385e-01  -9.9996408e-01   9.4126485e-01   2.2952411e-01  -4.7516995e-01  -9.7440155e-01  -9.6130186e-02   1.1670257e-01   1.5392339e+00   1.3929821e+00  -8.9484314e-02   5.7054677e-01   5.4038550e-03   1.6206408e-02   1.3877907e-01  -1.5653046e+00  -7.0991303e-01   1.2257350e+00  -1.9840435e-01   4.1153971e-01  -6.4946644e-01   1.0852038e-01   8.5862548e-01   3.1733185e-01  -2.2536543e-01  -2.6140452e-01  -4.5428890e-01  -1.9245475e-01
   1.4716827e-01  -2.1770988e-01   6.6055439e-01   6.5182226e-01   8.9532720e-01  -2.9453434e-01  -6.3554337e-02   2.6674678e-01   3.7584311e-01  -5.6996671e-02  -1.5555333e+00  -2.5815749e-02  -6.2010558e-01   2.9538474e-01  -5.4660073e-01   6.8710685e-02   9.4544428e-01   2.0974231e+00  -2.4410918e-01  -1.0632469e-01   2.7586752e-01   7.6654754e-01   9.8811188e-01   7.6651714e-01   1.7775091e+00   2.3564319e+00   1.1047905e+00  -2.2927937e-01  -4.1581623e-01  -9.0543818e-01  -1.2748105e+00  -1.5966321e+00  -8.1763642e-01  -1.1225937e+00  -1.7135899e-01  -1.5850648e+00  -1.7896783e+00   4.3725902e-01  -5.4828034e-01  -1.6656859e-01  -3.1364865e-01   2.7538893e+00  -1.7545355e+00  -1.4254740e+00  -1.2440748e+00  -1.2432365e+00   5.0561804e-02  -6.8146694e-03  -2.0510759e-02  -1.6046673e-01   3.2562144e-01   1.4172375e-01   5.2732005e-01   1.6645991e+00   6.2690188e-01   1.7158475e+00   8.1818635e-02   6.3652382e-01  -1.1792492e+00  -2.9175425e+00  -1.3193601e+00  -1.5689374e+00   1.0596281e+00  -8.7475499e-01   4.0347272e-01   3.4203899e-01  -3.2683623e-01  -6.7756126e-01  -1.0205377e-01  -2.0599463e-02   1.0127058e+00   9.9417498e-01  -3.4630045e-02   5.8056927e-01  -3.0842869e-01   4.4922974e-01  -6.1774339e-01  -1.4081629e+00  -2.7673004e-01   2.1735858e+00   2.8888586e-01   5.7399864e-01  -2.2310896e-01   2.6637627e-01   1.0418511e+00   6.7974761e-01  -1.2189736e-01   1.3167286e-01  -4.3651712e-01  -3.3745212e-01
   2.6561831e-01  -2.0555517e-01   6.5147040e-01   6.9025913e-01   8.5339427e-01  -1.9905912e-01   9.1628733e-02  -2.1505371e-01   2.2765814e-01   2.4427907e-01  -1.6138949e+00  -7.2595210e-01  -4.9822341e-01  -8.3696698e-02  -3.7243337e-01   2.9605739e-01   1.3559205e+00   1.4825840e+00  -2.2159277e-01  -1.4253245e-01  -1.3886337e-01   9.3481259e-01   9.1292626e-01   9.2188200e-01   1.7142391e+00   2.8830912e+00   1.1911375e+00  -1.1575090e-01  -2.4597255e-01  -1.4337411e+00  -9.3709066e-01  -8.5177171e-01  -8.3836690e-01  -8.3066275e-01   7.9389216e-02  -1.5570555e+00  -1.4821184e+00   6.5422461e-01  -3.0997635e-01   2.6421345e-01   6.8676645e-01   3.0010480e+00  -1.8472961e+00  -8.8365587e-01  -1.1362672e+00  -8.6652191e-01  -3.2266238e-01   6.3489393e-01  -1.9928205e-01   2.4969911e-01   4.4456777e-01   5.7269213e-01   8.6966305e-01   1.9246174e+00   1.0520138e+00   2.2576403e+00   2.0210204e-01   6.3397566e-01  -8.5537032e-01  -3.0554724e+00  -7.9719966e-01  -2.0220449e+00   1.3397772e+00  -1.1245050e+00  -1.6577178e-01   5.0847350e-01   1.3771947e-03  -4.6932343e-01  -8.2239589e-02   9.1753489e-05   1.2126521e+00   1.2791172e+00   3.7844917e-01   1.1808210e+00  -1.1248410e-01   1.7419826e+00  -4.0315314e-01  -1.0654543e+00  -2.9887655e-01   2.3117138e+00   3.4592655e-01   2.8146713e-01  -2.9255634e-01   2.4137540e-01   1.2624873e+00   9.1895004e-01   5.4821266e-02   2.9749480e-01  -1.8043386e-01  -4.0228406e-01
   4.1920540e-01  -1.6759142e-01   6.6024372e-01   6.6744862e-01   8.7054058e-01  -2.2771093e-01   2.2840338e-01  -2.8312463e-01   4.2698094e-01   1.1870960e-02  -1.4099437e+00  -9.8758119e-01  -1.7987338e-01  -2.0303316e-01  -3.8733241e-02   1.5117049e-01   1.2674993e+00   1.1164850e+00  -2.5190292e-01  -2.3019925e-01   5.1994216e-02   1.0331432e+00   1.1114353e+00   1.1143211e+00   1.7828354e+00   2.8689407e+00   1.2263786e+00  -1.8449431e-02  -3.5486013e-01  -1.6690770e+00  -5.9238325e-01  -6.1778263e-01  -9.2642024e-01  -8.1178799e-01  -1.2642059e-01  -1.5295620e+00  -1.3839573e+00   8.0701102e-01  -3.5702193e-01   5.3677747e-01   1.1411064e+00   3.3149134e+00  -1.5689401e+00  -9.3113433e-02  -1.2120540e+00  -8.9640871e-01  -6.3296991e-01   1.0328969e+00  -4.0313793e-01   3.8496933e-01   4.1295582e-01   6.6888081e-01   6.9059445e-01   1.9498714e+00   9.5508535e-01   2.3410936e+00   1.5519017e-01   6.5871377e-01  -8.9339325e-01  -3.1278257e+00  -5.2252885e-01  -2.1148178e+00   1.2636881e+00  -1.4922501e+00  -5.8249427e-01   3.3728802e-01  -3.0629764e-01  -5.2637961e-01  -1.6602051e-01  -1.3434379e-01   1.5900120e+00   1.1935236e+00   4.2158769e-01   1.4451168e+00  -4.5245375e-02   2.2846410e+00  -1.9656859e-01  -3.6416922e-01  -4.5333422e-01   2.7242876e+00   2.1390795e-01  -2.6099304e-01  -7.7530537e-01  -1.1305625e-01   1.0285783e+00   5.3002641e-01  -1.5804585e-01   9.2473574e-03  -2.0038644e-01  -4.4057011e-01
   5.4145443e-01  -2.2048472e-02   6.0732942e-01   7.5754845e-01   8.0836894e-01  -1.6332426e-01   3.4733431e-01  -5.2721880e-01   2.1623854e-01   2.1133408e-02  -1.4310174e+00  -1.4147957e+00  -3.1885646e-01  -4.7749841e-01   1.6637830e-02   2.5943075e-01   1.5397330e+00   3.4045853e-01  -7.9358381e-02  -8.0701590e-02   4.7343626e-02   1.8256655e+00   1.0342927e+00   1.5363505e+00   1.5165749e+00   3.5246677e+00   1.0844085e+00   3.0042474e-02  -2.9748069e-01  -1.8285112e+00  -1.6492679e-01  -9.4439373e-02  -9.0357728e-01  -2.8018897e-01   1.1509427e-01  -1.1230394e+00  -1.1414942e+00   7.7199661e-01  -3.0134889e-01   6.2775605e-01   2.3559971e+00   2.5381421e+00  -1.6658392e+00   1.2519158e-01  -1.3317461e+00  -7.7002429e-01  -8.6476224e-01   1.4644528e+00  -6.2155135e-01   3.5338952e-01   7.0817479e-01   6.6194601e-01   1.0171560e+00   1.6617443e+00   1.2450555e+00   2.2857767e+00   2.8426129e-01   8.0297219e-01  -6.2835247e-01  -3.0470302e+00  -2.5305269e-01  -2.5195017e+00   1.7481495e+00  -1.6757728e+00  -7.3532430e-01   6.5818431e-02  -2.7571913e-01  -2.4914736e-01  -5.8426176e-02  -2.1461227e-02   1.6382059e+00   9.4998654e-01   5.5757063e-01   1.7672140e+00   1.9940343e-01   2.7971159e+00  -7.4702685e-01   1.2165469e-01  -4.0218308e-01   2.3293600e+00   4.5708153e-01  -6.2170362e-01  -1.1148268e+00  -2.8243721e-01   1.2178294e+00   8.3085644e-01  -2.4278766e-01  -3.0426554e-03  -1.9295177e-01  -5.3351846e-01
   6.2205496e-01  -1.4976776e-02   5.2621137e-01   7.0387722e-01   5.9841642e-01  -1.5772056e-01   2.6183512e-01  -7.5217844e-01  -1.0084167e-02   3.0329681e-01  -1.2996613e+00  -1.5861025e+00  -2.5726231e-01  -6.2370696e-01   7.1112570e-02   3.2690526e-01   1.7342546e+00   2.2435289e-01  -1.3333949e-01  -1.4751854e-01   1.1467308e-01   2.0586348e+00   9.6667497e-01   1.5120929e+00   1.5599706e+00   3.5155876e+00   1.0896345e+00   1.3421495e-01  -2.0613899e-01  -1.6870792e+00   3.1289629e-01   6.0589165e-01  -9.3040432e-01   9.5781837e-02   3.1591640e-01  -9.8530567e-01  -6.4281413e-01   9.4253159e-01  -1.6333706e-01   9.5228096e-01   2.8538962e+00   2.1855417e+00  -1.6793467e+00   3.4045009e-01  -1.2572845e+00  -5.3146213e-01  -1.0728767e+00   1.6516594e+00  -7.3965553e-01   4.9565855e-01   8.8691407e-01   6.1148547e-01   1.3199019e+00   1.7015950e+00   1.6316408e+00   2.2319407e+00   3.2159276e-01   9.1668900e-01  -2.9696333e-01  -2.6683408e+00   1.9940414e-01  -2.3005926e+00   1.9206172e+00  -1.5126590e+00  -1.1207783e+00   6.4733280e-02  -3.3983871e-01  -2.4831070e-01  -9.0546924e-02  -8.9086627e-02   1.7147985e+00   7.4014698e-01   6.8244358e-01   1.9398860e+00   1.8046124e-01   3.3259863e+00  -9.4214638e-01   2.9420828e-01  -1.3916493e-01   2.6139816e+00   5.5651358e-01  -7.2634516e-01  -1.0383811e+00  -2.9376438e-01   1.2741082e+00   8.5414807e-01  -1.9715599e-01   1.9785615e-01  -1.3436663e-01  -4.7860177e-01
   8.3036149e-01   8.3752557e-02   4.6713962e-01   7.2818425e-01   6.4497599e-01  -8.4652287e-02   3.3570304e-01  -9.0415044e-01  -5.7010961e-02   6.3771126e-01  -1.0026005e+00  -1.6549361e+00  -8.4584266e-02  -6.1835397e-01   2.9886633e-01   4.6488773e-01   2.2163358e+00  -8.7668707e-02  -1.3188870e-01  -1.6550184e-01  -1.6586163e-01   2.1867364e+00   8.1006424e-01   1.6847625e+00   1.1050594e+00   3.5978408e+00   1.0275187e+00   1.5882760e-01   7.2527544e-02  -1.7826931e+00   4.6825704e-01   1.2761023e+00  -9.3519450e-01   5.7791687e-01   2.9192274e-01  -1.3148196e+00  -3.9702298e-01   7.4723131e-01  -1.6041930e-01   1.0387463e+00   3.3980449e+00   2.2067240e+00  -1.7131931e+00   3.7593575e-01  -1.1541872e+00  -3.4229527e-01  -1.4033373e+00   1.7581816e+00  -8.8929542e-01   8.8011708e-01   9.9847279e-01   9.1870092e-01   1.5723871e+00   1.8577357e+00   2.0922143e+00   2.4791667e+00   5.3963856e-01   1.0002757e+00   5.4767356e-02  -2.3155407e+00   6.1235861e-01  -2.2022044e+00   2.1278255e+00  -1.2573798e+00  -1.5584948e+00   1.7849156e-01  -3.3875926e-01  -2.8414781e-01  -1.2848610e-01  -2.6113505e-01   1.7160977e+00   8.7643117e-01   1.2234313e+00   2.2482562e+00   4.2331380e-01   4.2571835e+00  -8.7799686e-01   4.5946717e-01   1.1687846e-01   2.6051209e+00   7.6175391e-01  -5.5642640e-01  -9.9582894e-01  -2.6549579e-01   1.4143227e+00   1.0609506e+00  -5.7342256e-02   3.4161051e-01  -6.9604641e-02  -4.7228788e-01
   8.5197898e-01   8.8230371e-02   4.0566312e-01   7.5459687e-01   4.6773364e-01   1.3836436e-01   2.4986501e-01  -1.0348066e+00  -3.5634648e-01   7.5263434e-01  -1.0117235e+00  -1.8776007e+00  -2.1860287e-01  -6.8936034e-01   2.3508453e-01   6.1661159e-01   2.4511017e+00  -2.3059966e-01  -6.7774275e-02  -1.2842788e-01  -6.8288832e-02   2.7496200e+00   6.7764722e-01   1.8209106e+00   9.4721053e-01   3.8626061e+00   8.8021490e-01   2.5956878e-01   7.6273666e-02  -1.8604984e+00   9.0113532e-01   1.8015798e+00  -8.8794309e-01   8.6478937e-01   7.6961165e-01  -9.5558051e-01   9.0989771e-02   9.6393789e-01  -2.2340005e-01   1.4321667e+00   4.0912523e+00   1.3425255e+00  -1.9855209e+00   3.1986241e-01  -1.3224788e+00  -7.2254838e-02  -1.4521433e+00   2.0173153e+00  -9.2908580e-01   8.6171587e-01   1.1941243e+00   8.8057419e-01   1.7207085e+00   1.5791827e+00   2.3476269e+00   2.4007744e+00   5.6602027e-01   1.0403163e+00   2.2435718e-01  -2.2182132e+00   7.5371528e-01  -2.2739780e+00   2.5458925e+00  -1.2740197e+00  -1.7455748e+00   2.7978222e-01  -2.5510063e-01  -1.7076443e-03  -1.0654452e-01  -2.6944595e-01   1.5519943e+00   6.0376068e-01   1.1158670e+00   2.0293793e+00   2.8030015e-01   4.4873793e+00  -1.4581383e+00   5.2943981e-01   2.4168726e-01   2.8382755e+00   1.0793457e+00  -6.0485271e-01  -8.1564139e-01  -2.6678054e-01   1.5129583e+00   1.2966510e+00  -5.4359065e-02   5.8897775e-01  -4.7583695e-02  -5.1541733e-01
   9.4366834e-01   4.7520572e-02   3.9402454e-01   7.3786942e-01   3.2376956e-01   4.2541605e-01   3.5625777e-02  -1.0860446e+00  -6.5078999e-01   1.4224289e+00  -1.3391451e+00  -1.8253302e+00  -6.0756223e-01  -6.6704122e-01   2.5162346e-02   9.6919930e-01   2.2908136e+00  -2.9982494e-01  -3.1302062e-02  -1.0130829e-01   1.1123694e-01   3.1478896e+00   5.2703446e-01   1.8523323e+00   1.0200868e+00   4.0451017e+00   8.0396464e-01   3.9225667e-01  -3.1061062e-01  -1.8472406e+00   1.2343225e+00   2.4245469e+00  -9.2174784e-01   1.2092655e+00   1.3698016e+00  -7.3739640e-01   8.4278699e-01   8.5828586e-01  -1.7264902e-01   1.6780238e+00   4.3694478e+00  -7.8992815e-03  -2.0287336e+00  -1.9186582e-01  -1.1383388e+00   1.1806743e-01  -1.0912497e+00   1.8092680e+00  -6.9145027e-01   7.9926403e-01   1.6600626e+00   7.4964812e-01   2.2388654e+00   1.4750791e+00   2.9747068e+00   2.1564640e+00   5.4179038e-01   1.2161966e+00   4.6383192e-01  -1.7849263e+00   7.0236104e-01  -1.8627450e+00   2.7614186e+00  -1.1939167e+00  -1.2083136e+00   4.8119319e-01  -1.1774552e-01   2.5476156e-01  -6.3680593e-02  -2.2874933e-01   1.2189983e+00   1.0909551e-01   7.8461496e-01   1.4524068e+00  -6.3444623e-03   4.1269169e+00  -2.4542909e+00   1.4342071e-02   7.1134577e-01   2.6751039e+00   1.3640027e+00  -3.7851233e-01  -3.8826373e-01  -2.1208638e-01   1.7876607e+00   1.6950182e+00  -2.0353094e-02   9.1324114e-01  -7.8135702e-02  -4.3437461e-01
   8.5810286e-01   1.1612863e-01   3.2353004e-01   5.5694785e-01   1.2320230e-01   3.2225601e-01   1.3615910e-01  -1.1791371e+00  -4.7608474e-01   1.2062798e+00  -9.6867400e-01  -1.8936037e+00  -3.3836845e-01  -8.5794680e-01   3.4960048e-01   7.6500703e-01   1.7844042e+00  -7.8855097e-01   1.0484398e-02  -1.2898659e-01   4.9329483e-01   3.0581698e+00   5.9839096e-01   1.6765412e+00   1.1913382e+00   3.6904230e+00   7.3642720e-01   4.7100367e-01  -3.3965939e-01  -1.5895500e+00   1.7230472e+00   2.6916241e+00  -7.8982827e-01   1.3905163e+00   1.4633153e+00  -5.7952530e-01   1.2040107e+00   8.2804299e-01   2.6827835e-01   1.4784554e+00   4.7262104e+00  -3.9343411e-01  -1.6290340e+00   5.9760739e-01  -1.3537981e+00   1.5407610e-01  -1.4887869e+00   2.0677188e+00  -8.7483365e-01   8.3537506e-01   1.6048845e+00   5.1018652e-01   1.9341285e+00   9.3954650e-01   2.5726704e+00   1.5239657e+00   4.9745788e-01   1.0487690e+00   7.1673509e-01  -1.3586681e+00   1.2141241e+00  -1.4976536e+00   2.2180591e+00  -1.3353377e+00  -1.1549128e+00   4.1242486e-01  -2.0190776e-01   2.2473479e-01  -6.6695977e-02  -1.8499545e-01   1.7109053e+00   1.5370012e-01   8.0200762e-01   1.6330936e+00   2.2662996e-01   4.3209153e+00  -1.8668629e+00   3.7408077e-01   4.7240250e-01   2.2740193e+00   1.0291219e+00  -8.5474327e-01  -6.7584607e-01  -3.9814567e-01   1.5630859e+00   1.3226253e+00   1.0496408e-01   7.8846376e-01   2.2888236e-03  -3.3200462e-01
   9.8179759e-01   1.2029565e-01   3.4506841e-01   5.6315411e-01   1.3845411e-01   3.6234785e-01   2.1440142e-01  -1.0582119e+00  -4.3192562e-01   1.5095671e+00  -5.9292142e-01  -1.6572087e+00  -2.1096142e-01  -7.2073655e-01   5.1072459e-01   8.1773270e-01   2.0418382e+00  -7.0828951e-01  -1.4379759e-02  -1.5213949e-01   2.9841371e-01   2.8220464e+00   4.5230083e-01   1.7095600e+00   7.0570771e-01   3.3394021e+00   6.0999064e-01   4.7655597e-01  -1.0686962e-01  -1.4635758e+00   1.6793157e+00   3.0829804e+00  -7.1865194e-01   1.7164397e+00   1.4561925e+00  -1.0333919e+00   1.2360301e+00   2.5628543e-01   1.9009239e-01   1.1823927e+00   4.6413812e+00  -4.6475685e-01  -1.6010033e+00   2.8785424e-01  -1.2608969e+00   2.6882041e-01  -1.6745492e+00   1.7026247e+00  -7.9487304e-01   1.0623408e+00   1.7288101e+00   6.7174858e-01   2.0539727e+00   9.7570047e-01   2.8572458e+00   1.4827826e+00   6.4702659e-01   1.0206639e+00   8.9847987e-01  -9.6784532e-01   1.3546271e+00  -1.2716604e+00   2.2558948e+00  -1.0269718e+00  -1.1098186e+00   6.7904624e-01  -1.5067635e-01   1.5011657e-01  -1.6329319e-01  -4.3206153e-01   1.6364614e+00   4.2521190e-01   1.1509998e+00   1.4669164e+00   3.4418278e-01   4.6283902e+00  -1.6028608e+00   2.1153426e-01   8.5079238e-01   2.1061543e+00   1.1404931e+00  -3.4532256e-01  -5.0026443e-01  -2.6410420e-01   1.6143063e+00   1.3580831e+00   1.5695878e-01   7.7776903e-01  -1.3755478e-02  -3.0032027e-01
   8.8419836e-01   1.4014481e-01   1.6101161e-01   3.6695764e-01  -1.1779987e-01   4.5460501e-01  -6.7976369e-02  -8.6115124e-01  -6.7804405e-01   1.4139199e+00  -5.3593537e-01  -1.0922322e+00  -3.8656308e-01  -4.7500026e-01   2.5262040e-01   7.3711852e-01   1.8104239e+00  -2.1037983e-01  -2.5469875e-02  -1.2202979e-01   6.5856831e-01   2.8824954e+00   2.3349916e-01   1.3461069e+00   6.8945784e-01   2.8249299e+00   4.7830373e-01   4.8075805e-01  -1.8696028e-01  -9.2692212e-01   1.7087648e+00   3.0091288e+00  -5.8886878e-01   1.7729250e+00   1.7788457e+00  -1.0333682e+00   1.5377109e+00   3.7443329e-01   2.2001893e-01   1.3295840e+00   4.1506143e+00  -1.2151901e+00  -1.5542924e+00  -2.1901021e-02  -1.3249788e+00   2.6646729e-01  -1.4146169e+00   1.4589649e+00  -6.6860752e-01   8.4177591e-01   1.6954209e+00   4.7843093e-01   1.8606051e+00   7.0390678e-01   2.6768979e+00   1.0094725e+00   5.9099108e-01   1.1222010e+00   9.4635830e-01  -3.8381983e-01   1.1490562e+00  -5.1533021e-01   1.9663819e+00  -5.7843832e-01  -7.3533870e-01   5.4917520e-01  -1.2060884e-01   2.6722641e-01  -1.2994330e-01  -3.5540256e-01   1.0942385e+00  -2.4004847e-02   7.6503824e-01   8.0018351e-01   6.7083783e-02   3.8901753e+00  -1.9622583e+00  -2.9643268e-01   9.2066710e-01   2.2190164e+00   1.2056035e+00  -1.0306683e-01  -1.3778182e-01  -1.5425531e-01   1.4712569e+00   1.2853316e+00  -3.4376842e-02   7.4196911e-01  -6.3239386e-02  -1.9577613e-01
   1.0498439e+00   1.1955658e-01   3.1505093e-01   4.3849818e-01  -2.6232907e-02   7.5394251e-01   5.0244731e-02  -7.6279069e-01  -5.6679781e-01   1.9251324e+00  -5.6007376e-01  -9.8531650e-01  -5.3993000e-01  -4.9602673e-01   3.2555403e-01   9.1878104e-01   1.7866003e+00  -2.6170060e-01   1.2681356e-01  -9.8305536e-03   4.5845340e-01   2.6790042e+00   1.6223271e-01   1.4591574e+00   6.1859985e-01   2.9564286e+00   4.5903400e-01   5.5074923e-01  -1.8329117e-01  -1.0507110e+00   1.6869066e+00   3.3596628e+00  -4.5425670e-01   2.0489821e+00   2.0445616e+00  -1.3426415e+00   1.5636349e+00  -2.6768609e-01   2.5738199e-01   1.0250190e+00   3.6954773e+00  -1.5395614e+00  -1.6657559e+00  -5.8575728e-01  -1.3920099e+00   2.7594981e-01  -1.4586746e+00   1.0003173e+00  -5.6448842e-01   7.6302864e-01   1.7015986e+00   5.0166167e-01   1.9985452e+00   6.8992367e-01   2.7075242e+00   8.9368039e-01   7.3753533e-01   1.0881011e+00   9.6665183e-01  -3.1403706e-01   1.0070204e+00  -4.5423048e-01   1.9162050e+00  -4.8995590e-01  -4.8342406e-01   9.3778488e-01   1.0818078e-01   2.8799876e-01  -1.2671466e-01  -3.6806797e-01   8.8682457e-01   3.0667564e-01   8.1757587e-01   4.2282487e-01   1.0317929e-01   3.9255777e+00  -2.0136285e+00  -9.5583491e-01   1.0209373e+00   1.6915588e+00   1.2106069e+00   3.2620305e-01   1.1631176e-01   1.0210702e-01   1.6937479e+00   1.5206100e+00   3.4757280e-02   8.6302263e-01  -2.5926438e-03  -1.3858721e-01
   9.4308375e-01   8.2038991e-02   3.9091405e-01   2.2593333e-01  -2.0000367e-01   7.2725326e-01   1.5253814e-01  -6.8916550e-01  -2.1486140e-01   1.7435825e+00  -6.0417795e-01  -9.7206294e-01  -4.7030683e-01  -6.8583267e-01   4.5533460e-01   7.5876825e-01   6.6784647e-01  -6.3879153e-01   1.5968414e-01  -2.0163340e-02   8.2840549e-01   2.1031176e+00   2.8702034e-01   1.0708344e+00   1.0166917e+00   2.4502135e+00   4.0944579e-01   6.5567461e-01  -6.5271584e-01  -1.1237375e+00   1.8677166e+00   3.2468452e+00  -3.1354713e-01   1.8484527e+00   2.2257172e+00  -1.3093135e+00   1.5829868e+00  -4.2408081e-01   6.2662376e-01   6.5553371e-01   3.2001483e+00  -1.6332599e+00  -1.0371763e+00  -4.8587459e-02  -1.4712470e+00   1.3396536e-01  -1.4841410e+00   9.5691630e-01  -5.1229389e-01   6.0151628e-01   1.5177613e+00   2.9632226e-01   1.6111902e+00   3.5622303e-01   2.0263094e+00   2.5435154e-01   5.3724630e-01   9.1830298e-01   1.0577837e+00  -1.7047593e-02   1.1776440e+00  -1.1023097e-03   8.9863181e-01  -8.7801326e-01   2.4099995e-01   1.0659322e+00   3.5756976e-01   4.1790419e-01  -1.2276545e-01  -1.7435701e-01   1.2002275e+00   5.7590168e-01   3.9311674e-01   5.1361537e-02   7.5117376e-02   3.5064165e+00  -1.3329033e+00  -1.2360944e+00   6.6718268e-01   1.1017075e+00   5.7382628e-01  -2.1318997e-02  -7.9931961e-02  -4.6317021e-02   1.4730336e+00   1.0135717e+00   1.0292867e-01   5.2942548e-01   1.3439393e-01  -1.4479974e-02
   9.5235959e-01   2.6295115e-02   3.6187386e-01   1.9049495e-01  -1.8463645e-01   7.6246970e-01   1.5862759e-01  -5.3077917e-01  -2.1410177e-01   2.0464193e+00  -3.9610443e-01  -5.8072099e-01  -4.4748085e-01  -4.9365194e-01   4.0576268e-01   8.7958200e-01   9.0637979e-01  -2.9260701e-01   1.2928420e-01  -1.1781968e-02   3.4445092e-01   1.5673762e+00  -3.3064609e-03   8.4298397e-01   3.8958142e-01   1.9863480e+00   2.7324141e-01   5.3726561e-01  -4.0859033e-01  -1.0468373e+00   1.4405392e+00   3.1823042e+00  -2.5690425e-01   1.8543556e+00   2.2570018e+00  -1.7888745e+00   1.2828881e+00  -8.2369989e-01   4.3385249e-01   3.6834930e-01   2.3142257e+00  -1.4091303e+00  -1.0526517e+00  -4.9046727e-01  -1.2992577e+00   2.6673145e-01  -1.4384881e+00   6.2576243e-01  -3.8709746e-01   8.1134199e-01   1.3230310e+00   5.7735978e-01   1.4532354e+00   3.7559733e-01   1.9337936e+00   3.2899336e-01   6.6416554e-01   8.1798244e-01   1.1536711e+00   3.1468495e-01   1.0189035e+00   2.8534670e-01   7.3511728e-01  -4.2373567e-01   3.3823572e-01   1.3398463e+00   6.6328916e-01   4.7091995e-01  -1.5951434e-01  -3.2730134e-01   7.1160970e-01   8.9056860e-01   6.3228495e-01  -2.7843693e-01   6.7095235e-02   3.3641054e+00  -8.9898457e-01  -1.6715755e+00   8.3182593e-01   9.3674014e-01   5.7257842e-01   6.3139531e-01   2.8799705e-01   2.8908835e-01   1.4182738e+00   1.0273880e+00   2.4378382e-01   4.8961777e-01   1.7351630e-01  -3.0384106e-02
   8.5768735e-01   4.7035854e-04   3.4861172e-01   9.1698047e-03  -3.6649408e-01   8.2540606e-01   9.3800971e-02  -1.2459864e-01  -2.3598431e-01   1.7477564e+00  -3.4472540e-01   3.1246920e-02  -6.7388084e-01  -4.0426461e-01   1.6288632e-01   5.8469142e-01   3.6191920e-01   2.7210575e-01   1.6349964e-01   7.7031502e-02   6.7118743e-01   1.1416472e+00  -9.9378596e-02   4.4271384e-01   6.9700399e-01   1.3030686e+00   2.1884789e-01   5.2305538e-01  -5.4612540e-01  -5.1606317e-01   1.2874539e+00   2.8592930e+00  -1.2790805e-02   1.7752954e+00   2.3158068e+00  -1.9246184e+00   9.8501218e-01  -1.0464739e+00   4.9915696e-01   1.8139911e-01   9.1582747e-01  -1.5747496e+00  -8.0810314e-01  -8.8640864e-01  -1.3884077e+00  -3.9162197e-02  -1.2028195e+00  -6.7211679e-03  -2.4364228e-01   2.7162337e-01   1.0371158e+00   3.4315861e-01   1.1059137e+00   2.8098220e-01   1.2501817e+00  -1.8487291e-01   5.3523459e-01   8.7468425e-01   9.0636360e-01   7.5615415e-01   5.6032465e-01   9.8281648e-01   1.0732384e-01  -5.0235493e-02   9.2103897e-01   1.1194345e+00   7.0521745e-01   4.6629165e-01  -1.4115988e-01  -1.8820167e-01   2.3152908e-01   7.5327592e-01   1.0141985e-01  -9.9908743e-01  -2.2918476e-01   2.2803678e+00  -7.9433382e-01  -2.3670210e+00   6.9570773e-01   8.4610871e-01   2.3939229e-01   8.2840954e-01   3.2445692e-01   3.3889604e-01   1.0910698e+00   5.7840542e-01  -3.5748747e-01  -4.9701814e-02   1.0601282e-01   8.3687624e-02
   7.4007159e-01  -9.2866724e-02   4.9284130e-01  -8.1553137e-02  -4.4164885e-01   7.7265023e-01   4.1870592e-01   5.8059950e-02   1.1985936e-01   1.5154643e+00  -2.7866696e-01  -1.5942225e-03  -6.6449898e-01  -6.4870041e-01   2.8044810e-01   5.2086431e-01  -4.0727813e-01  -4.8644724e-02   2.4655884e-01   1.3774231e-01   6.2205207e-01   4.8252039e-01  -6.7705965e-02   2.1719562e-01   7.9641976e-01   9.0656106e-01   6.6798487e-02   4.4582796e-01  -8.5542780e-01  -6.5995471e-01   1.3010571e+00   2.6890558e+00   1.2575852e-01   1.5583492e+00   2.2436646e+00  -1.8512749e+00   4.5635549e-01  -1.3491464e+00   6.1602925e-01  -3.3254564e-01  -7.6775905e-02  -1.4130493e+00  -2.7196246e-01  -4.6085996e-01  -1.4434499e+00  -2.4447265e-01  -1.1573702e+00  -2.0474558e-02  -2.4999733e-01   1.0393964e-02   6.6285196e-01   3.2066994e-01   5.9624951e-01  -1.2852119e-01   3.3261934e-01  -6.0706984e-01   3.4029908e-01   6.0360692e-01   7.6860169e-01   8.4878651e-01   4.7731041e-01   1.1717623e+00  -5.8901812e-01  -4.2074708e-01   1.4846182e+00   1.1771886e+00   9.3513190e-01   6.6930471e-01  -1.1233192e-01  -5.1287213e-02   3.7841038e-01   1.0453638e+00  -2.5598756e-01  -1.1905854e+00  -2.1348789e-01   1.7116491e+00   6.9011643e-03  -2.4421370e+00   2.9148520e-01   3.8702022e-01  -3.7910281e-01   4.8776532e-01  -1.1542749e-01   1.8148380e-01   6.7413819e-01  -4.5878410e-02  -6.7527996e-01  -7.6213111e-01   1.1224907e-01   1.6502590e-02
   7.1621960e-01  -1.2620875e-01   3.9239532e-01  -1.7065796e-01  -3.9446643e-01   1.0038575e+00   2.1924805e-01   4.2803358e-01  -1.1249730e-01   1.6475040e+00  -3.6709449e-01   7.0866640e-01  -9.8571117e-01  -3.3353892e-01  -1.6473868e-01   4.7149245e-01  -2.9647917e-01   6.6039878e-01   2.2705620e-01   2.1739630e-01   3.3024295e-01   9.1661693e-02  -4.3711880e-01  -1.1323155e-01   4.0858297e-01   4.1817297e-01  -7.5314519e-03   3.1797749e-01  -7.8635521e-01  -4.5983954e-01   5.9172471e-01   2.2220466e+00   2.1927681e-01   1.4008785e+00   2.3183215e+00  -2.2870173e+00   7.0451777e-02  -1.5430887e+00   2.7768583e-01  -2.4353188e-01  -1.5513544e+00  -1.3150626e+00  -3.8118026e-01  -1.4952551e+00  -1.2515451e+00  -3.4430879e-01  -7.4358663e-01  -7.4054425e-01  -3.9996680e-02  -1.3852841e-01   3.5046762e-01   5.9161573e-01   4.0647089e-01   1.7327329e-01   1.0537144e-01  -3.7447089e-01   3.9439235e-01   7.1889222e-01   5.7188103e-01   1.2722783e+00  -2.8939099e-01   1.7387180e+00  -8.2228260e-01   3.4511620e-01   1.7603045e+00   1.0398290e+00   1.1686369e+00   7.3209717e-01  -8.8078241e-02  -9.0139033e-02  -6.5667596e-01   9.5525954e-01  -3.8238164e-01  -1.9593067e+00  -5.9797089e-01   7.6682700e-01  -1.3311143e-01  -3.2600251e+00   3.9611814e-01   3.1943464e-01  -3.4338772e-01   1.2623471e+00   3.2855220e-01   4.4264877e-01   5.2261210e-01  -1.9253840e-02  -1.0003945e+00  -1.0093050e+00   9.0437388e-02   5.6486804e-02
   6.0157951e-01  -1.6244921e-01   4.8511375e-01  -2.6497986e-01  -4.3873998e-01   9.1726672e-01   4.4134617e-01   4.4407341e-01   3.0973614e-01   1.0910289e+00  -4.1993153e-01   4.9898263e-01  -8.0029674e-01  -6.7990283e-01   3.5650658e-02   1.7560319e-01  -9.9663832e-01   2.0417665e-01   3.1993173e-01   2.6415332e-01   2.5839841e-01  -5.9090489e-01  -2.5075531e-01  -3.1973328e-01   6.6588799e-01   2.5025331e-01   1.1412956e-02   3.0183133e-01  -9.1818157e-01  -7.8157662e-01   5.0907099e-01   1.6515921e+00   2.9382715e-01   9.4043827e-01   2.2341458e+00  -2.1254155e+00  -5.5239784e-01  -1.5256344e+00   4.2341653e-01  -5.2887871e-01  -2.5207723e+00  -5.1599200e-01   8.1738906e-02  -7.2095293e-01  -1.4673238e+00  -5.6568857e-01  -1.0305417e+00  -4.9594876e-01  -2.7277919e-01  -3.8515744e-01  -3.7676215e-01   5.2366062e-01  -3.8809233e-01  -1.1633812e-01  -1.1714202e+00  -6.6555753e-01   2.4825552e-01   4.4282049e-01   3.6612411e-01   9.7062143e-01  -3.6367581e-01   1.5550817e+00  -1.7484171e+00  -1.3732739e-01   1.7073744e+00   1.0374124e+00   1.3792546e+00   8.0207270e-01  -6.9173010e-02   1.0249469e-01  -3.2164341e-01   1.4893394e+00  -5.8485868e-01  -1.9190823e+00  -5.4763530e-01   5.5048101e-01   1.0112076e+00  -3.0352515e+00  -3.5454185e-01  -1.3540910e-01  -1.0968631e+00   6.9828187e-01  -1.7491775e-01   3.7829423e-01   1.0240194e-01  -6.4010101e-01  -9.4139469e-01  -1.4578761e+00   2.5330672e-01   3.3315381e-02
   5.3625025e-01  -3.2815811e-01   6.1172681e-01  -3.1716436e-01  -4.4377413e-01   7.5922643e-01   6.6183548e-01   5.8786747e-01   5.1258854e-01   1.1720544e+00  -3.5132292e-01   5.2010177e-01  -6.7424722e-01  -8.0500351e-01   8.4616877e-02   1.6824958e-01  -1.2211541e+00   1.8362007e-01   1.8003037e-01   1.6745805e-01  -2.9860783e-01  -1.6449150e+00  -3.4345791e-01  -5.8774128e-01   4.3237553e-01  -3.7092451e-01  -6.1194476e-02   1.7735114e-01  -9.6381096e-01  -1.0037531e+00   1.0376465e-01   1.5574418e+00   2.5413657e-01   6.7856607e-01   1.8986651e+00  -2.4851316e+00  -1.2961703e+00  -1.9517790e+00   3.0819172e-01  -9.2607625e-01  -3.7283519e+00   4.2966257e-01   5.9641853e-01  -6.4977501e-01  -1.0096507e+00  -6.4851472e-01  -9.9449564e-01  -7.9789449e-01  -1.6332726e-01  -2.2119166e-01  -6.8499950e-01   9.4951098e-01  -5.2978441e-01   1.9090526e-01  -1.5320225e+00  -4.6590033e-01   1.2045009e-01   2.3955677e-01   3.1696199e-01   1.1887514e+00  -4.7230460e-01   1.6828200e+00  -2.2448869e+00  -1.7901223e-01   1.9846701e+00   1.2992215e+00   1.6626930e+00   8.3677117e-01  -1.5947169e-01  -3.3108076e-02  -2.3406919e-01   2.1220639e+00  -4.7453152e-01  -1.9162216e+00  -6.1552237e-01   3.9549718e-01   2.2248879e+00  -3.0444035e+00  -2.3719634e-01  -2.9633670e-01  -1.6325077e+00   8.7756741e-01  -4.0046155e-01   3.5981627e-01  -2.3575417e-01  -1.1329722e+00  -1.1858818e+00  -2.1200719e+00   2.6886398e-01  -2.4185509e-02
[truncated: 1,027,434 more chars]
