# Supplementary material for: Autistic traits and individual brain differences: functional network efficiency reflects attentional and social impairments, structural nodal efficiencies index systemising and theory-of-mind skills
Source: Mol Autism. 2021 Jan 21;12:3. doi: 10.1186/s13229-020-00377-8 (PMC7818759; doi:10.1186/s13229-020-00377-8)
Supplement: Supplementary file 7 — Additional file 7. Nuisance regressors. Nuisance regressor time series for each subject, as floating-point values in ASCII text format. [file 13229_2020_377_MOESM7_ESM.zip › Paul_Arora_et_al_data/Physiological/BBC/NuisancesRegdour_rsfMRI_aal90_TimeSeries/NuisancesRegdOut_aal90_subj05.txt]

   2.7186210e-01  -1.0047680e+00  -2.6543454e-01  -1.1205317e+00  -5.5813749e-01   8.5141273e-01   2.3407167e-01  -1.2157317e+00   1.7124434e-02   1.6688699e+00   7.3181197e-01   1.0188860e+00  -5.8649246e-01  -9.4739835e-02   3.4867231e-01   5.9727613e-01   2.0857223e+00   9.8338379e-01   1.5105012e+00   1.0186707e-03   1.0656971e+00   4.5484242e-01   5.1132766e-02  -4.3060151e-02   2.3777578e-01  -1.7606082e-01  -5.9417954e-01  -6.2139267e-02  -9.3229556e-01   1.2608162e+00  -1.4580498e+00  -1.1590049e+00   2.6126192e+00   2.2802993e+00   1.1993859e+00   5.4299344e-01   1.4774175e+00   3.1008986e-01   1.8593616e-01  -1.0494837e+00   4.8663983e+00   1.6712260e+00   2.8474670e+00   1.1133272e+00   1.5048511e+00   9.5221488e-01   1.6830221e+00  -5.9933837e-01  -6.9769907e-01  -1.5914096e+00  -6.2225967e-01  -1.0358088e+00  -3.3368544e+00  -1.6955736e+00  -1.0215750e+00  -2.2687096e+00  -8.4661902e-01  -9.0439924e-01  -1.2989415e+00  -1.0101779e+00  -4.2087311e+00  -2.7797754e-01  -2.5472088e+00  -2.2147480e+00  -5.1323644e-01  -5.4826798e-01  -1.8403312e+00  -1.8144354e+00  -6.0617009e-02  -2.6758362e-01   3.0167967e+00  -2.9077353e-01   2.8183810e+00   1.3472720e+00   2.7913729e+00  -1.7198571e-01   2.3184502e+00   2.3752346e+00   1.1305733e+00   2.6966313e+00   5.9422347e-01  -4.8813572e-01  -2.7821383e-01  -6.9564726e-01   7.0980813e-01  -2.2859900e+00  -7.7446898e-02   3.8662521e-01   1.3533753e-01  -1.0622397e+00
   1.0672247e+00  -1.4030019e+00   5.4785514e-02  -1.8377333e+00  -3.2882408e-01   1.5116656e-01   1.5306798e+00  -1.2556264e+00   1.2377165e+00   1.4871300e+00   2.2832520e+00   7.6650598e-01   8.4545669e-01  -4.1374152e-02   1.8617427e+00   1.2583835e+00   1.8609817e+00   1.6732139e-01   1.8693554e+00  -1.2866293e-01   1.4814070e+00   1.1462800e+00   1.3011709e+00  -3.0292384e-01  -2.2045908e-01  -8.4677257e-01  -9.0938127e-01  -8.8056108e-01  -7.5623896e-01   1.4581951e+00   3.6023942e-01  -2.9872899e-01   2.7290250e+00   2.1346088e+00   2.1244732e+00  -4.3528126e-01   1.2107196e+00   6.0082103e-01  -1.3507229e-01  -1.4960505e+00   6.5803415e+00   1.0953876e+00   1.5720447e+00  -1.1490237e-01   1.8895276e-01  -1.1438227e-01  -1.5944114e+00  -2.9923117e+00  -2.2371250e+00  -3.2493528e+00  -2.2006146e+00  -2.3836594e+00  -6.5418648e+00  -3.3617426e+00  -2.2844583e+00  -3.5853294e+00  -1.0753244e+00  -1.4878561e+00  -1.8939809e+00  -1.9441261e+00  -4.5721095e+00  -7.8549375e-01  -2.3749732e+00  -2.8279494e+00   1.0887712e+00  -1.1174188e+00  -2.0871893e+00  -2.4945489e+00  -9.3318400e-01  -3.7693527e-01   4.2033954e+00  -7.5260132e-01   4.2418528e+00   2.5722939e+00   3.8043258e+00   4.9667668e-02   4.7522301e+00   3.6492580e+00   8.8432489e-01   1.4046914e+00   7.1046070e-01  -2.8634478e-01   5.4686227e-01  -9.4503009e-01   3.7054631e-01  -3.5210421e+00  -1.8734555e-01  -4.4458671e-01  -3.0301967e-01  -1.0463107e+00
   1.5051791e+00  -9.7435649e-01   2.9294870e-02  -1.9065837e+00  -5.7102412e-01   1.7672586e-01   1.9277325e+00  -1.1279490e+00   1.5206601e+00   1.3119710e+00   2.3343535e+00   1.1386264e+00   7.2470287e-01  -2.7336487e-01   2.6053383e+00   1.4640371e+00   1.4907503e+00   8.3371393e-01   2.6143447e+00  -3.1430454e-01   1.0226332e+00   1.3990202e+00   2.0721396e+00   4.8455720e-01  -1.7308125e-01   6.4207468e-01  -1.1337682e+00  -7.4741988e-01  -1.2003055e+00   1.4004728e+00   8.5778979e-01   7.1427260e-01   3.6234069e+00   2.4351638e+00   2.2649704e+00  -4.3164751e-01   9.6675947e-01   7.5555783e-01   1.4108829e-01  -8.9865818e-01   6.7166998e+00   1.9268518e+00   2.0835631e+00  -3.6287401e-02  -8.7469507e-01  -7.2451536e-01  -1.5410818e+00  -2.5712977e+00  -3.7681805e+00  -3.4936495e+00  -2.0369969e+00  -1.7345999e+00  -8.3577306e+00  -3.8322117e+00  -2.5313853e+00  -3.3264420e+00  -1.1150606e+00  -1.3543346e+00  -2.7949218e+00  -2.9457600e+00  -4.9321058e+00  -7.0345841e-01  -1.1028118e+00  -2.1535176e+00   2.0753405e+00  -5.7385457e-01  -2.5910901e+00  -3.4073010e+00  -2.6096377e-01  -3.3645755e-01   4.2998732e+00   1.2537830e-01   5.1587183e+00   3.2980430e+00   5.1250405e+00   2.0739196e+00   4.8604275e+00   3.2807211e+00   1.5359329e+00   3.0942616e+00   1.6690620e+00   1.1624939e+00   1.1167506e+00   2.0122247e-01   1.0839959e+00  -3.3532612e+00  -1.4230942e-01  -1.0043144e+00  -2.9439862e-01  -1.0881564e+00
   1.8477343e+00  -9.0831308e-01   2.4140007e-01  -2.0160096e+00  -9.1264269e-01   7.7316516e-02   2.1049116e+00  -9.4424402e-01   1.3995675e+00   1.6098905e+00   3.2561632e+00   1.3511987e+00   1.1494588e+00   3.1588658e-01   2.6233041e+00   2.0668313e+00   2.0116355e+00   3.9047926e-01   2.1211197e+00  -1.7781790e-01   1.1740140e+00   1.7800213e+00   2.7669347e+00   8.6616935e-02  -2.9913624e-01  -2.0430552e-01  -1.1423407e+00  -9.0672909e-01  -1.1549161e+00   1.7634995e+00   1.7873721e+00   6.9615933e-01   2.9078599e+00   2.1696657e+00   2.4665845e+00  -4.3154572e-01   1.1481085e+00   8.6185251e-01   2.4767631e-01  -1.2619452e+00   6.8015080e+00   1.0929056e+00   1.7952175e+00  -4.7161789e-01  -8.1722774e-01  -6.8792578e-01  -2.2483567e+00  -2.9890839e+00  -3.7088604e+00  -3.9304048e+00  -2.0489036e+00  -2.1787460e+00  -8.2978747e+00  -3.6806098e+00  -2.9442547e+00  -4.0403264e+00  -9.6986487e-01  -1.5248312e+00  -3.0984232e+00  -3.5215583e+00  -4.3334423e+00  -6.3758380e-01  -7.7720200e-01  -1.9496012e+00   3.1105326e+00  -3.9452729e-01  -2.7982200e+00  -3.5858490e+00  -1.8506846e+00  -7.7006875e-01   4.6840168e+00  -3.8722560e-01   5.0804766e+00   3.5332265e+00   5.0266638e+00   1.4731359e+00   5.3317927e+00   3.6980487e+00   2.1847211e+00   1.7707833e+00   1.6733370e+00   1.1522308e+00   1.3585313e+00   7.8147917e-01   9.7522507e-01  -3.2205628e+00  -1.0517526e+00  -1.1850666e+00  -2.9613486e-01  -7.7588092e-01
   1.3668448e+00  -1.1363766e+00   1.1277377e-01  -1.5706301e+00  -1.6636493e+00   8.7527510e-01   1.3232046e+00  -7.8679399e-01  -1.5262894e-02   2.4073572e+00   2.0062524e+00   1.1141881e+00  -4.9818045e-01   1.1339506e-01   1.4291108e+00   1.8491204e+00   2.3639527e+00   3.8389923e-01   9.6767614e-01  -3.5991256e-01   1.1176036e+00   2.7829827e+00   2.5569853e+00  -1.4064214e-01   2.3553652e-01  -2.0619687e-02  -7.6384205e-01  -3.3024617e-01  -1.9470109e+00   1.8764368e+00   1.5979490e+00   4.9158546e-02   1.6665408e+00   1.5125759e+00   2.0148336e+00   7.5803047e-01   1.7736699e+00   1.2433847e+00   2.5958805e-01  -1.3885706e+00   6.2836745e+00   1.6594021e+00   2.8246526e+00   9.9695015e-02   1.0395525e+00   5.7722152e-01  -6.5162776e-01  -1.7488636e+00  -2.0886639e+00  -3.1707460e+00  -1.8213993e-01  -1.1610661e+00  -5.5669707e+00  -2.2177206e+00  -2.3974347e+00  -3.8840317e+00  -9.9966816e-01  -1.6911944e+00  -2.4903296e+00  -3.1549434e+00  -3.9331533e+00  -7.6984060e-01  -8.7845293e-01  -1.9771716e+00   2.8188733e+00  -1.1645562e-01  -2.5285283e+00  -2.9670041e+00  -2.3887183e+00  -7.2160765e-01   4.4250273e+00  -2.1810025e-01   4.7204611e+00   3.3304491e+00   4.4860550e+00   1.0779669e+00   4.1381407e+00   3.2162216e+00   1.8583432e+00  -2.8528423e-01   1.1897872e+00   1.0195720e-01   5.3294356e-01   7.3394408e-01   7.5819259e-01  -2.8525562e+00  -2.2231081e+00  -9.1197314e-01  -2.5868960e-02  -6.7221223e-01
   1.3189171e+00  -2.0058244e+00  -1.2049360e-02  -2.0080682e+00  -1.6362413e+00   4.3338994e-01   1.5668899e+00  -8.1020452e-01  -1.8013796e-02   2.3708057e+00   1.4907103e+00   1.1253234e-01  -7.6020661e-01  -3.8138060e-01   1.3797163e+00   1.5107392e+00   1.5998439e+00  -1.2978343e+00   4.2490582e-01  -7.4063268e-01   1.1682804e+00   4.3562430e+00   2.5493726e+00  -6.7160936e-01  -7.4517494e-01  -9.1871615e-01  -6.7350791e-01  -8.3813582e-01  -2.6008416e+00   1.1247360e+00   2.9181168e+00   6.8303618e-01   5.8361618e-01   7.9688118e-01   3.1496021e+00   1.1336706e+00   1.4886848e+00   1.3312052e+00  -7.9417036e-01  -2.3921120e+00   5.9123712e+00   1.1684444e+00   1.0434517e+00  -7.7502513e-01   1.4240169e+00   6.9044875e-01  -3.6330126e+00  -3.9958190e+00  -1.9448661e+00  -3.9557695e+00  -6.2437680e-01  -1.8971870e+00  -6.2490022e+00  -2.3874847e+00  -3.2150461e+00  -4.7922947e+00  -1.0967838e+00  -2.4512203e+00  -1.3699135e+00  -2.5435147e+00  -3.4398379e+00  -7.2104869e-01  -1.3536679e+00  -2.6244102e+00   3.4459231e+00  -4.5899406e-01  -1.5095315e+00  -1.9635307e+00  -2.8279390e+00  -6.7458249e-01   5.0205476e+00  -3.5082759e-01   4.7102820e+00   3.3478139e+00   4.1571261e+00   1.4473702e-01   6.2895772e+00   5.1923574e+00  -6.7028999e-01  -4.9674040e+00  -2.6135676e-01  -1.7128735e+00   6.3815021e-02  -1.8864649e+00  -6.6417694e-01  -4.1023025e+00  -3.1619388e+00  -1.2691612e+00  -3.1624352e-01  -6.1095956e-01
   2.1420759e+00  -1.3856549e+00  -3.2465439e-01  -2.0171825e+00  -1.9838284e+00   9.8543625e-02   1.6377999e+00  -5.2778269e-01  -6.7971117e-02   2.6021632e+00   3.0758834e+00   7.8108153e-01  -2.9257689e-01   4.3929692e-01   1.4678923e+00   2.4274546e+00   2.3197222e+00  -1.3086918e+00  -1.3235824e-01  -9.1118854e-01   1.1681337e+00   4.5222237e+00   2.5119347e+00  -1.1628304e+00  -1.4532872e+00  -2.0970553e+00  -9.5331554e-01  -1.2215624e+00  -2.9872562e+00   1.2673070e+00   2.7081718e+00   4.2351492e-01  -4.4228218e-01   3.1066108e-02   1.3655887e+00  -4.6909171e-01   1.6357349e+00   1.6383106e+00  -7.9764719e-01  -1.9446816e+00   4.5305556e+00  -2.2405951e-01   1.5551911e+00  -8.8982607e-01   7.4878826e-01   3.7973352e-01  -2.4373606e+00  -3.1086310e+00  -1.8751218e+00  -3.6286322e+00   3.9107494e-01  -1.3568728e+00  -5.3003798e+00  -1.8076875e+00  -2.1036300e+00  -4.3396438e+00  -7.0544051e-01  -2.2762201e+00  -1.7496700e+00  -3.3013202e+00  -2.5662296e+00  -4.5572161e-01  -2.5108747e-01  -1.7535414e+00   3.9808386e+00  -3.5842667e-01  -2.2956250e+00  -3.0220027e+00  -3.3526486e+00  -6.8229393e-01   4.5726318e+00  -4.8594371e-01   4.4356434e+00   3.9429641e+00   4.1305494e+00   7.3354376e-01   4.8849720e+00   4.2014910e+00   8.0237960e-01  -5.6280160e+00   5.5950329e-01  -9.0716792e-01   4.1958563e-01   4.7803727e-01  -6.0016205e-01  -3.4937175e+00  -4.1157222e+00  -1.5717233e+00  -4.0873221e-01  -3.7962056e-01
   1.6457377e+00  -1.1559399e+00  -6.0899813e-01  -1.6167083e+00  -2.0212874e+00   1.8210934e-01   8.6612524e-01  -4.9326387e-01  -3.9467875e-01   2.1714804e+00   1.2771975e+00   4.3492138e-01  -1.6982521e+00  -2.2059955e-01   1.0608910e+00   1.3811926e+00   1.4122887e+00  -1.1719773e+00  -1.6245632e-01  -1.1440699e+00   4.9439893e-01   5.5074795e+00   1.9580224e+00  -7.2412985e-01  -2.1938158e+00  -1.2826416e+00  -6.6704509e-01  -8.8703681e-01  -3.9828837e+00   4.4755723e-01   2.2339936e+00   7.5563653e-01  -7.6082693e-01  -1.0605293e-01   1.6128306e+00   2.4546456e-01   1.0644076e+00   1.8119815e+00  -1.2673091e+00  -1.7463272e+00   2.0760520e+00   1.9099422e-01   1.6091664e+00  -4.8839856e-01   1.1645438e+00   7.9629717e-01  -1.9327083e+00  -2.4905248e+00  -1.2502167e+00  -2.5885104e+00   1.7321897e+00   3.6438127e-01  -3.4877976e+00  -1.2675726e-01  -1.6204378e+00  -3.0048189e+00  -6.7919649e-01  -2.0763979e+00  -6.0801197e-01  -2.3571483e+00  -2.1170826e+00  -3.3382304e-01   1.2827332e-01  -1.4973279e+00   3.6219261e+00   1.8232037e-01  -1.1157189e+00  -2.0277818e+00  -2.0712245e+00  -3.1874757e-01   3.4595251e+00   3.7531792e-01   3.4275621e+00   3.1611248e+00   3.2953384e+00   8.7340851e-01   4.3947826e+00   4.2229020e+00  -9.2156045e-01  -6.4396712e+00  -3.0601507e-01  -1.2887774e+00  -9.8625442e-02  -1.1659720e+00  -1.3295663e+00  -3.5372469e+00  -4.6302336e+00  -1.5830438e+00  -4.5013882e-01  -2.5148931e-01
   2.2157640e+00  -1.0723879e+00  -3.2309064e-01  -1.6962072e+00  -1.5791003e+00  -1.7121749e-01   2.1612017e+00   1.1919245e-01   5.9943599e-01   2.2544762e+00   2.1986174e+00   4.7450043e-01  -1.4932643e-01   3.3932984e-01   1.9665716e+00   1.5492079e+00   1.0378316e+00  -1.5881273e+00  -3.5036830e-01  -1.3473013e+00   4.4606001e-01   5.7133744e+00   2.5699992e+00  -7.6272673e-01  -2.1383201e+00  -9.3705144e-01  -7.8006545e-01  -1.0763135e+00  -3.5979576e+00   7.3749933e-02   3.4984489e+00   1.2943929e+00  -1.8685863e+00  -9.8520245e-01   2.5049912e+00  -2.9101682e-01   9.0494847e-01   2.2300704e+00  -1.2862846e+00  -1.8632331e+00   1.9751676e+00   7.0622675e-03  -2.3888561e-01  -2.1619418e+00  -2.5652116e-01  -6.3681630e-01  -4.7592393e+00  -4.4845732e+00  -2.6549725e+00  -4.0351271e+00   4.3339235e-01  -8.0407404e-01  -6.3709483e+00  -1.5915812e+00  -3.0166821e+00  -3.8741180e+00  -9.7693940e-01  -2.5370556e+00  -1.3925893e+00  -3.5002322e+00  -1.5723216e+00   1.5119498e-01   4.5539559e-01  -1.2672794e+00   5.2487545e+00   6.1869816e-01  -1.4322186e+00  -2.7659797e+00  -3.0529555e+00  -6.9761587e-01   3.8922208e+00   1.0434189e+00   3.5025870e+00   3.5925237e+00   3.5958125e+00   1.3386250e+00   5.6356101e+00   4.7678225e+00  -1.0536233e+00  -7.2918707e+00  -1.2935610e-01  -8.5309850e-01   3.9925106e-01  -8.3496767e-01  -1.5694059e+00  -3.9414060e+00  -4.3111578e+00  -1.9898026e+00  -5.9468899e-01  -3.2394760e-01
   2.7820822e+00  -6.5917914e-01  -4.3623040e-01  -1.6619547e+00  -1.3907735e+00  -6.7914890e-01   2.5862908e+00   5.3526699e-01   1.1912203e+00   2.2094591e+00   3.1019325e+00   7.6566135e-01   5.4184531e-01   8.6692497e-01   2.2847736e+00   1.8511681e+00   1.0062590e+00  -2.0403093e+00  -7.7955515e-01  -1.5299770e+00   2.9236739e-01   5.8951551e+00   2.5072878e+00  -8.6585057e-01  -2.7361884e+00  -1.5036347e+00  -9.0822413e-01  -1.3892577e+00  -3.9586400e+00  -4.3447174e-01   3.5287013e+00   1.3859666e+00  -3.0125986e+00  -1.6711116e+00   1.8658812e+00  -1.1557681e+00   7.2610961e-01   2.5424878e+00  -1.5822210e+00  -1.5654960e+00   7.2030763e-01  -9.5445173e-01  -1.2959649e+00  -2.7802542e+00  -1.4801536e+00  -1.3834753e+00  -5.4764430e+00  -4.7507393e+00  -2.9489489e+00  -3.9591423e+00   5.9988555e-01  -6.8938042e-01  -6.4333080e+00  -1.4324442e+00  -2.5265597e+00  -3.3861828e+00  -8.5898258e-01  -2.5225470e+00  -1.3555554e+00  -3.8439273e+00  -7.0913442e-01   7.3479297e-01   1.2008058e+00  -5.8811663e-01   6.0450961e+00   9.1313401e-01  -1.7562163e+00  -3.1851386e+00  -3.1625533e+00  -8.1252132e-01   3.4326153e+00   1.3403693e+00   3.0166206e+00   3.9455633e+00   3.4329298e+00   1.6659836e+00   4.9787449e+00   4.7761488e+00  -9.2281602e-01  -8.6340543e+00   4.3338153e-02  -5.2616345e-01   5.2882968e-01  -3.9692242e-01  -2.0427610e+00  -3.8165869e+00  -4.5970214e+00  -2.2702957e+00  -7.7526762e-01  -1.2942159e-01
   2.4673391e+00  -7.1686466e-01  -3.0918778e-01  -1.1657194e+00  -1.0657586e+00  -3.2432283e-01   2.8382591e+00   1.2197035e+00   1.2797979e+00   2.8588364e+00   2.6357003e+00   7.7475861e-01   7.6799330e-01   1.1941486e+00   2.2401193e+00   1.8188088e+00   9.7301189e-01  -2.2670154e+00  -1.7178784e+00  -1.5399095e+00   4.4127377e-01   5.9216047e+00   2.6218863e+00  -2.5096915e-01  -1.9670700e+00  -1.0856689e+00  -6.6738570e-01  -9.4482331e-01  -4.2093317e+00  -5.8855114e-01   3.6301620e+00   1.5315066e+00  -4.5843444e+00  -2.3524462e+00   2.3032688e+00  -3.7995526e-01   1.0691869e+00   2.9904987e+00  -1.3642948e+00  -1.3402562e+00   3.8317991e-01  -2.3803749e-01  -2.0909643e+00  -4.1152802e+00  -1.3722504e+00  -1.7274245e+00  -5.7985136e+00  -5.5250889e+00  -2.6461559e+00  -4.1690067e+00   7.2421625e-01  -1.2397218e+00  -6.7844113e+00  -1.7587398e+00  -2.6700357e+00  -3.2054455e+00  -1.1955690e+00  -2.7986168e+00  -1.6444950e+00  -3.9156309e+00  -3.8265387e-01   1.1189396e+00   1.4433361e+00  -1.8572910e-01   6.7867570e+00   1.5591651e+00  -2.1080788e+00  -3.2501695e+00  -3.8190469e+00  -9.0587211e-01   3.0255541e+00   1.6838751e+00   2.6319926e+00   3.8994971e+00   2.8643080e+00   1.1611388e+00   3.6661029e+00   4.4708828e+00  -1.1342486e+00  -9.5848793e+00   1.1328671e-01  -6.2113606e-01   3.2208459e-01  -5.0073323e-01  -1.8818744e+00  -3.1498752e+00  -3.9323609e+00  -2.2192769e+00  -5.5117404e-01   1.2081433e-01
   1.6682096e+00  -1.2279304e+00  -5.7546090e-01  -1.1159138e+00  -1.0035669e+00  -4.9070784e-01   2.0152096e+00   9.6664925e-01   7.1891625e-01   2.2842303e+00  -2.5026627e-01  -7.6405278e-01  -1.2280699e+00  -3.2159624e-01   1.4523365e+00   2.6113764e-01   2.2205928e-01  -2.6334245e+00  -1.9034905e+00  -1.7110551e+00  -8.9385660e-03   6.7467247e+00   1.9647158e+00  -1.1680462e-01  -1.8109898e+00  -1.0528533e-01  -2.1547949e-01  -5.4546426e-01  -4.8713067e+00  -1.4894246e+00   3.8836304e+00   1.8420732e+00  -4.9147331e+00  -2.5070270e+00   2.9147539e+00   1.2941884e+00   1.0820277e+00   3.4047536e+00  -1.7433826e+00  -1.3855891e+00  -4.9335061e-01   9.1228523e-01  -2.7713786e+00  -2.9546713e+00  -3.6050077e-01  -8.5132064e-01  -6.6564763e+00  -5.1774398e+00  -1.6770598e+00  -3.1205138e+00   1.1320926e+00  -4.0145510e-01  -5.1731227e+00  -5.7358557e-01  -2.7505694e+00  -2.4930712e+00  -1.0557163e+00  -2.8309646e+00   1.9743987e-01  -2.6041654e+00  -5.0720824e-02   1.0678920e+00   8.2168859e-01  -5.9864605e-01   5.7223671e+00   1.1441808e+00  -4.1605330e-01  -1.3549690e+00  -2.3438089e+00  -7.2116685e-01   2.4003247e+00   2.4136665e+00   1.5643504e+00   3.5028577e+00   2.3302695e+00   1.0990390e+00   3.5314325e+00   5.6906391e+00  -3.0825575e+00  -1.1352199e+01  -1.1096857e+00  -2.0050117e+00  -6.5190423e-01  -3.4059578e+00  -3.2066403e+00  -3.4840740e+00  -4.1128500e+00  -1.8703631e+00  -7.7753642e-01  -1.2232132e-01
   1.2660105e+00  -1.9005961e+00  -6.1412376e-01  -1.0642892e+00  -6.6102352e-01  -7.5980515e-01   2.0654917e+00   1.3582475e+00   7.0225616e-01   2.6732263e+00  -5.1796540e-01  -1.5472277e+00  -9.8510037e-01  -2.5300658e-01   1.0379576e+00   3.2621739e-02   2.9439367e-01  -3.9620093e+00  -3.4775732e+00  -2.0383915e+00   5.5223806e-01   7.1433535e+00   1.5403314e+00  -4.2708845e-01  -1.6190646e+00  -1.1537882e+00   5.5742357e-02  -6.9967716e-01  -4.9496808e+00  -1.8285465e+00   4.2166849e+00   1.7631493e+00  -6.8479091e+00  -3.5176267e+00   2.9522987e+00   1.6900951e+00   1.4331535e+00   3.5835791e+00  -2.2242887e+00  -1.7833394e+00  -4.2544048e-01   5.0977711e-01  -4.2101791e+00  -3.9466532e+00   4.4428381e-01  -3.8675436e-01  -8.2230262e+00  -6.6403746e+00  -3.6754320e-01  -3.0250325e+00   9.6565202e-01  -1.3793474e+00  -4.4677451e+00  -8.5642995e-01  -2.5011965e+00  -2.7476606e+00  -1.2412814e+00  -3.2519405e+00   1.1321708e+00  -1.7501314e+00   2.6666111e-01   8.3690457e-01   1.7548197e-01  -1.2490889e+00   5.5214517e+00   4.1575307e-01  -2.4945492e-01  -5.9784387e-01  -3.0740717e+00  -7.7975815e-01   2.4008684e+00   2.2881181e+00   1.0289347e+00   3.3973705e+00   1.3014058e+00  -8.1184967e-01   3.4681458e+00   6.7706845e+00  -4.4681377e+00  -1.5047348e+01  -1.9853124e+00  -3.5547712e+00  -1.3804879e+00  -5.0142285e+00  -4.0957530e+00  -3.7853545e+00  -3.8074512e+00  -1.6377514e+00  -9.2346461e-01   5.7177481e-02
   1.2478724e+00  -1.1879589e+00  -9.8614514e-01  -8.0911744e-01  -3.8100530e-01  -7.5123498e-01   1.7196733e+00   1.5007578e+00   7.7025220e-01   2.2138176e+00  -8.2580631e-01  -1.4478957e+00  -1.3110623e+00  -4.4670507e-01   1.0037717e+00  -2.7500551e-01   1.8910867e-01  -3.0708728e+00  -3.1680165e+00  -2.1147144e+00  -2.6191833e-02   6.2305301e+00   5.5493480e-01  -2.9043831e-01  -1.8380858e+00  -6.8364949e-01   2.6362762e-02  -5.1678698e-01  -4.7120585e+00  -2.0207361e+00   3.2703806e+00   1.6442343e+00  -6.7055139e+00  -3.5084215e+00   1.6739012e+00   9.6072640e-01   1.2057887e+00   3.6192806e+00  -1.9160903e+00  -8.5585170e-01  -1.9828100e+00   7.9678230e-01  -3.2962596e+00  -3.1784099e+00   1.9635553e-02  -5.9323303e-01  -5.9574468e+00  -4.6368665e+00  -3.5868280e-01  -2.0452423e+00   1.6257058e+00  -3.3023904e-01  -3.9152142e+00  -1.2690992e-01  -1.4796541e+00  -1.1122371e+00  -7.2657821e-01  -2.5860923e+00   1.1728621e+00  -1.6785818e+00   6.0599134e-01   1.1978524e+00   9.2135680e-01  -3.4911885e-01   4.6341235e+00   3.5436125e-01  -3.4052787e-01  -8.8203126e-01  -1.4843361e+00  -3.1876277e-01   7.6450472e-01   2.8197003e+00   3.9836435e-01   3.1087960e+00   1.0986556e+00   6.8698971e-02   1.5983857e+00   5.6771952e+00  -3.6020097e+00  -1.3106998e+01  -1.2144517e+00  -2.5801042e+00  -1.1155595e+00  -3.8447841e+00  -3.9996417e+00  -3.0273530e+00  -3.4471780e+00  -1.5210174e+00  -8.8702115e-01  -6.4090230e-02
   1.3985912e+00  -1.2978699e+00  -8.8206883e-01  -8.5134342e-01   1.8848072e-01  -1.4386843e+00   2.3376775e+00   1.7908556e+00   1.5099014e+00   1.9296079e+00  -7.2652252e-01  -2.1356486e+00  -5.5780095e-01  -5.0504544e-01   1.1010171e+00  -8.8818625e-01   1.6567019e-01  -3.7677712e+00  -3.5593768e+00  -2.2665425e+00  -7.0781936e-02   6.4026851e+00   3.5974194e-01  -5.9566687e-01  -2.2819318e+00  -1.3762686e+00   1.2079213e-01  -8.1650700e-01  -4.6031728e+00  -2.7001981e+00   3.2293685e+00   1.2741305e+00  -7.6499257e+00  -4.0511343e+00   1.5497030e+00   3.6401312e-01   8.8762976e-01   3.5455477e+00  -2.4155692e+00  -1.4945181e+00  -3.0853051e+00  -8.2317908e-01  -5.1305431e+00  -3.7844272e+00  -7.0289824e-01  -1.1201434e+00  -7.8009317e+00  -5.7467743e+00  -2.5266802e-01  -1.8700624e+00   9.4986232e-01  -7.6448089e-01  -3.6205369e+00  -7.8628619e-02  -1.5337337e+00  -1.1561510e+00  -8.8084874e-01  -2.6763290e+00   1.7235109e+00  -1.2184742e+00   1.1257527e+00   1.1068017e+00   6.3207639e-01  -6.5701706e-01   4.5128494e+00   7.5579327e-03  -8.4070798e-02  -5.0733951e-01  -1.6912147e+00  -6.0367921e-01   6.6250679e-01   3.2147734e+00  -5.7995550e-01   2.7547769e+00   1.6810282e-01  -1.5599015e+00   2.2724017e+00   6.6000091e+00  -4.4900887e+00  -1.4940132e+01  -1.8525643e+00  -3.0799364e+00  -1.3874657e+00  -5.1983325e+00  -4.6410218e+00  -3.4237029e+00  -2.8214738e+00  -1.5232107e+00  -1.0708278e+00  -9.7513733e-03
   1.1406334e+00  -7.5553721e-01  -9.9186261e-01  -5.8470025e-01   5.1380269e-01  -1.3192177e+00   2.0400358e+00   1.8868853e+00   1.6778626e+00   1.4754138e+00  -1.5141357e+00  -2.2326705e+00  -1.0086933e+00  -9.9306753e-01   1.2190281e+00  -1.2358456e+00   2.4565305e-01  -2.5501620e+00  -3.1652394e+00  -2.2067976e+00  -2.8780768e-01   5.1614014e+00   8.7678009e-03   2.6170549e-01  -1.5612766e+00  -1.1250148e-01   1.5433208e-01  -3.8250736e-01  -4.2046338e+00  -2.5344107e+00   2.4774356e+00   1.5231514e+00  -6.9109282e+00  -3.6034102e+00   9.2157391e-01   4.6508212e-01   9.1949357e-01   3.5540811e+00  -1.5537204e+00  -3.6905292e-01  -3.2087625e+00   3.2703794e-01  -3.7788713e+00  -2.8736259e+00  -9.5087374e-01  -1.2258855e+00  -5.4517601e+00  -3.6054205e+00  -4.0431079e-01  -8.5489572e-01   1.2474620e+00  -6.2789981e-02  -3.5878872e+00   1.3510069e-01  -6.6141658e-01   4.1664244e-01  -3.9341423e-01  -1.8929286e+00   1.3918819e+00  -1.2199924e+00   8.1800556e-01   9.2255550e-01   1.3903269e+00   5.2448099e-02   3.6982713e+00  -2.9222289e-01  -5.1341638e-01  -9.7133843e-01  -1.8391731e-01  -2.9933481e-01  -5.8270472e-01   3.7438137e+00  -6.6100878e-01   2.7958146e+00   3.3699126e-01  -7.1041869e-01   1.8077322e-01   5.4725004e+00  -2.9284884e+00  -1.1420962e+01  -5.8744278e-01  -1.5792690e+00  -1.0392073e+00  -3.9861753e+00  -3.8166055e+00  -2.2081793e+00  -1.4786185e+00  -1.3656878e+00  -9.0352246e-01  -7.8513102e-02
   8.0269175e-01  -1.5488814e+00  -9.5032556e-01  -8.1464049e-01   1.2398518e+00  -1.8359364e+00   2.7338362e+00   2.2464723e+00   2.2373963e+00   1.3007806e+00  -2.0944456e+00  -3.4209493e+00  -2.5170105e-01  -1.3418151e+00   1.2608171e+00  -2.1536938e+00  -3.7390023e-01  -3.7507165e+00  -3.7221749e+00  -2.7343713e+00  -3.3334089e-01   5.4591989e+00  -5.0904133e-01  -2.9677094e-02  -2.1939689e+00  -6.0447276e-01   2.9206963e-01  -7.5502270e-01  -3.8148432e+00  -3.4597431e+00   2.8123853e+00   1.6758894e+00  -7.6726385e+00  -4.1770585e+00   1.6480872e+00   4.3325102e-01   3.8965239e-01   3.0026897e+00  -2.4511202e+00  -1.6497936e+00  -3.6726248e+00  -6.9317599e-01  -6.1553548e+00  -4.1945234e+00  -8.5631884e-01  -1.4237065e+00  -8.4630193e+00  -6.1756001e+00  -3.3586938e-01  -1.3715887e+00  -1.2111523e-01  -1.3777368e+00  -4.7090221e+00  -8.4588813e-01  -1.4211569e+00  -3.5367110e-01  -8.1625437e-01  -2.3846394e+00   2.1174050e+00  -2.7370543e-01   8.6578163e-01   8.0356822e-01   6.4414955e-01  -7.7443709e-01   3.4473788e+00  -8.9263211e-01  -1.1225750e-01  -2.2232476e-01  -4.0300235e-01  -5.0760588e-01  -2.1780207e-01   4.3436761e+00  -1.0792766e+00   1.8816465e+00  -6.1738447e-01  -3.1119809e+00   2.6636269e+00   7.3654213e+00  -5.3655237e+00  -1.4374566e+01  -1.8857074e+00  -3.0381623e+00  -1.5467005e+00  -6.7594402e+00  -4.5137413e+00  -3.2609377e+00  -2.6201066e-01  -1.3868282e+00  -9.4485947e-01  -9.8299811e-02
   5.4930179e-01  -1.3086504e+00  -1.2267337e+00  -8.0229914e-01   1.2064939e+00  -1.9642035e+00   1.8913949e+00   1.9131367e+00   2.0066076e+00   6.4449261e-01  -2.9740000e+00  -3.8909446e+00  -1.4913936e+00  -2.1777758e+00   8.4755347e-01  -2.5210143e+00  -1.2414346e-01  -3.0533814e+00  -3.5948617e+00  -2.7912028e+00  -4.3833396e-01   4.6825742e+00  -1.2206346e+00   1.7505141e-01  -2.0235552e+00  -3.8368953e-01   3.5644436e-01  -7.0751478e-01  -3.7634801e+00  -3.4057906e+00   1.6294327e+00   1.3044384e+00  -6.8871837e+00  -3.7314418e+00   2.1129701e-01   3.7906775e-01   4.2283174e-01   2.8908612e+00  -2.1106038e+00  -8.4621717e-01  -3.6821451e+00  -4.4149328e-01  -4.5758165e+00  -2.1251278e+00  -5.2518720e-01  -6.9667792e-01  -5.7450832e+00  -3.1832261e+00   5.8439326e-01   4.9610941e-01   8.6672209e-01  -4.2302610e-02  -2.3112213e+00   4.9065039e-01   4.7303622e-01   1.4686577e+00  -6.1896198e-02  -1.5316739e+00   2.9032262e+00   4.8900919e-01   6.8096138e-01   2.1310594e-01   9.4213021e-01  -5.5228096e-01   1.8379138e+00  -1.9693467e+00  -2.0044213e-01  -4.5479582e-02   1.3457587e+00  -1.6637994e-01  -1.3960601e+00   4.3955391e+00  -1.1939722e+00   2.0195089e+00  -7.1042172e-01  -2.7653047e+00   5.4543555e-01   6.6115767e+00  -4.2684876e+00  -1.2568185e+01  -1.2970890e+00  -2.5677625e+00  -1.6877994e+00  -6.3931764e+00  -4.3245312e+00  -2.3816149e+00   2.8886533e-01  -1.0711025e+00  -9.3401913e-01  -1.2086980e-01
   8.5957353e-01  -8.7661564e-01  -1.0187949e+00  -7.2834756e-01   1.4993506e+00  -2.2511045e+00   1.9563551e+00   1.9742693e+00   2.0632032e+00   4.6970873e-01  -1.7337442e+00  -3.9685525e+00  -5.0631564e-01  -1.7629893e+00   8.6070900e-01  -2.0994778e+00   1.6303559e+00  -2.5411655e+00  -3.4673133e+00  -2.1056686e+00  -2.3782110e-01   2.8000830e+00  -8.7830523e-01  -1.8626123e-01  -1.0638791e+00  -1.6252795e+00   2.9981244e-01  -6.4660670e-01  -2.0457319e+00  -2.0634588e+00   1.6721047e+00   5.5061148e-01  -6.3257589e+00  -3.1730319e+00  -1.1747635e+00  -1.4296968e-01   8.8360940e-01   2.3487280e+00  -1.0968797e+00  -7.7536581e-01  -2.9631270e+00  -1.6941156e+00  -4.3673784e+00  -2.0758622e+00  -1.0995145e+00  -5.6121047e-01  -5.2753583e+00  -2.9291713e+00   5.7152949e-01   1.0654481e+00  -3.7242778e-01  -1.0208262e+00  -3.2609018e+00  -5.7213494e-01   2.0648871e-01   8.7553016e-01   4.0642290e-01  -9.3469796e-01   2.1030034e+00   6.1394809e-01   7.0420457e-01  -4.9565198e-01   1.2102586e+00  -4.4781702e-01   8.6425883e-01  -2.8982432e+00  -8.1045148e-01  -2.2571610e-01   5.0459541e-01  -6.3133485e-01  -1.5679333e+00   3.3096926e+00  -1.8300733e+00   1.9373357e+00  -1.1783097e+00  -4.6320120e+00  -4.1461868e-01   5.9762082e+00  -1.2660067e+00  -1.0080461e+01  -3.2194839e-02  -1.2191087e+00  -9.1904575e-01  -4.5860812e+00  -3.3386181e+00  -1.3667846e+00   1.4746898e+00  -7.9357766e-01  -8.7259162e-01   5.1325114e-02
   6.3794577e-01  -9.3801098e-01  -9.3272573e-01  -7.3314634e-01   1.5960911e+00  -1.9559570e+00   1.8628728e+00   1.9907415e+00   2.1497042e+00   3.4685239e-01  -1.8353400e+00  -4.1377924e+00  -7.3876125e-01  -1.9468259e+00   5.9074110e-01  -2.0869172e+00   1.6763152e+00  -2.1560859e+00  -3.6030845e+00  -2.2329311e+00  -1.3845782e-01   1.9075029e+00  -1.3423995e+00  -2.9205613e-01  -8.2050318e-01  -1.5766640e+00   3.6536111e-01  -7.0239167e-01  -1.3168415e+00  -1.9119323e+00   9.0170800e-01  -1.4033321e-01  -6.1587267e+00  -3.0633025e+00  -1.4589995e+00  -1.6885120e-01   8.9065645e-01   1.9712009e+00  -6.3960518e-01  -6.5516217e-01  -2.1618996e+00  -1.4962403e+00  -3.3816234e+00  -1.2844168e+00  -7.4772429e-01  -4.5251688e-01  -3.3744472e+00  -1.0611597e+00   1.1238893e+00   1.5239448e+00  -1.8448507e-01  -9.2266626e-01  -2.2262670e+00  -4.3151751e-02   1.0335927e+00   1.5798404e+00   8.8306668e-01  -5.8602307e-01   2.2403842e+00   8.4155824e-01   7.6145535e-01  -6.9318307e-01   1.0496468e+00  -2.6912156e-01   3.6374230e-01  -3.5505094e+00  -1.3828263e+00  -5.5257212e-01   6.5192519e-01  -6.8561615e-01  -2.1875684e+00   3.2494901e+00  -1.3888682e+00   1.8387484e+00  -1.3800150e+00  -4.7731147e+00  -1.2799843e+00   5.3055175e+00  -2.9670519e-01  -8.9144273e+00   2.8944009e-01  -1.1746218e+00  -9.1733804e-01  -4.1132305e+00  -2.9351820e+00  -6.7442547e-01   2.2004653e+00  -5.2969768e-01  -5.3068222e-01   4.8587167e-02
   3.7698645e-01  -1.2009904e+00  -9.7710825e-01  -9.3181798e-01   1.6819301e+00  -1.9713117e+00   1.3785684e+00   1.5788490e+00   1.7549385e+00  -1.6423751e-01  -2.0901749e+00  -4.8230764e+00  -1.2610928e+00  -2.5346075e+00   1.9621603e-01  -2.2556159e+00   1.8599879e+00  -2.3066737e+00  -3.4976768e+00  -2.1525068e+00  -1.9447493e-01   1.1288306e+00  -2.0229300e+00  -8.9028186e-01  -9.0674773e-01  -2.4862134e+00   4.3211563e-01  -9.6935414e-01  -4.7813947e-01  -1.5595164e+00   5.2598309e-01  -6.8225759e-01  -5.2894503e+00  -2.6393990e+00  -2.3386254e+00  -2.3948816e-01   5.9545383e-01   1.2981244e+00  -9.3822390e-01  -9.3187059e-01  -1.4821083e+00  -1.9819524e+00  -2.9122545e+00  -2.1519057e-01  -1.7844389e-01   4.0367064e-01  -2.7326217e+00  -1.7178288e-01   1.8433323e+00   2.2718484e+00  -3.9846779e-01  -9.0335631e-01  -1.7653023e+00   6.4749236e-02   1.7007866e+00   1.8416243e+00   1.4769506e+00  -1.5699465e-01   3.0033063e+00   1.9642002e+00   5.1181139e-01  -1.3862182e+00   7.2074423e-01  -7.6051008e-01  -1.2109065e+00  -4.8825941e+00  -1.1242627e+00   2.4045266e-01   1.4839689e+00  -3.0455075e-01  -2.5232706e+00   2.4343493e+00  -1.1743859e+00   1.3746841e+00  -1.7201171e+00  -6.0888247e+00  -9.3941884e-01   5.5622236e+00  -2.8905042e-01  -9.0240850e+00   7.3412748e-02  -1.7847949e+00  -9.0784055e-01  -4.8430324e+00  -3.1387542e+00  -8.8133571e-01   2.3806261e+00  -3.5071717e-01  -5.0768978e-01   1.0749694e-01
   5.1783178e-01  -1.0127013e+00  -1.0993248e+00  -1.0531394e+00   1.5122139e+00  -1.9171956e+00   1.0165986e+00   1.3388944e+00   1.5806555e+00  -4.9278366e-01  -1.6110155e+00  -4.8239384e+00  -1.3913343e+00  -2.5060624e+00   7.1909412e-02  -1.9496905e+00   2.5526686e+00  -1.3400245e+00  -3.3927491e+00  -2.3377281e+00  -4.7075915e-02   2.7738476e-01  -2.4080188e+00  -1.3334165e+00  -1.1408562e+00  -3.0430361e+00   2.7346225e-01  -1.2891815e+00   4.2932929e-01  -8.9372693e-01  -5.6073066e-01  -1.5598529e+00  -4.4748558e+00  -2.4859480e+00  -3.7134339e+00  -1.4962751e+00   5.6936511e-01   7.8836955e-01  -3.6898058e-01  -8.2809859e-01  -1.3213497e+00  -2.6915548e+00  -7.3858295e-01   9.3678908e-01   3.5121759e-01   7.8548811e-01   1.4882716e-01   2.0450821e+00   2.4597849e+00   3.0524103e+00   1.2015272e-01  -3.6448978e-01  -1.2885819e-01   6.3440382e-01   2.8885891e+00   2.4234843e+00   2.1556761e+00   4.1652979e-01   2.8701812e+00   1.9989384e+00   4.3745682e-01  -2.2713730e+00   8.5724928e-01  -7.3910824e-01  -2.2512325e+00  -5.9189008e+00  -1.8053846e+00  -6.8227132e-01   1.5805550e+00  -3.2003309e-01  -3.0025805e+00   2.1004122e+00  -8.3427048e-01   1.2561795e+00  -2.0992247e+00  -6.3110825e+00  -1.7892414e+00   3.9371350e+00   1.7670234e+00  -6.3115119e+00   9.0913016e-01  -9.6197998e-01  -4.8844240e-01  -2.9304319e+00  -2.2036213e+00  -1.4832222e-02   3.1413128e+00  -1.5711338e-01  -2.3382765e-01   8.8549250e-02
   1.0195001e+00  -2.4000672e-01  -1.0368660e+00  -1.0068610e+00   1.8389367e+00  -2.0896675e+00   1.2112116e+00   1.1570836e+00   2.1883224e+00  -1.5419757e+00  -9.9530165e-01  -4.3090487e+00  -1.0616620e+00  -2.5373389e+00   5.2868309e-01  -2.1352186e+00   2.1826417e+00  -7.4177779e-01  -1.8650387e+00  -2.1635563e+00  -1.0849179e+00  -5.6916300e-01  -2.6409490e+00  -1.2858670e+00  -2.1828619e+00  -3.0334137e+00   6.9300470e-02  -1.5564551e+00   1.1647947e+00  -1.0929193e+00  -1.5061337e+00  -1.8517358e+00  -2.5285817e+00  -1.4313086e+00  -4.2786448e+00  -2.2136307e+00  -7.7217609e-01  -3.3956238e-01  -8.4734573e-01  -8.9376717e-01  -2.5534121e+00  -4.1443831e+00  -1.2015929e+00   1.3303820e+00  -1.7554380e+00   1.3593881e-01   4.2252221e-02   2.4105030e+00   1.1341123e+00   3.5863893e+00  -4.2874661e-01   5.5748335e-01  -1.4874374e+00   5.4659425e-01   3.1112592e+00   3.0052689e+00   2.5383995e+00   1.1479402e+00   2.7629240e+00   2.5362059e+00   4.0643555e-01  -2.1421046e+00   1.6644942e+00  -2.2849201e-01  -2.7624500e+00  -5.6632427e+00  -1.7389413e+00  -6.0740148e-01   3.0385089e+00  -2.7571981e-01  -3.5292987e+00   2.2274953e+00  -8.4528638e-01   4.3642471e-01  -2.1241966e+00  -6.4956302e+00  -8.5997426e-01   3.5234986e+00   2.1024065e+00  -4.1167912e+00   1.0932186e+00   1.6702119e-01   2.2878386e-01  -3.1773408e+00  -1.7990037e+00  -1.8896660e-01   3.6797310e+00  -4.5712311e-01  -1.5051261e-01   2.3476730e-01
   7.3434474e-01  -1.0841823e-01  -1.0115437e+00  -1.0390947e+00   1.5165332e+00  -1.5737451e+00   5.6999058e-01   7.7916716e-01   1.6612162e+00  -1.9545554e+00  -1.1981676e+00  -4.3776612e+00  -1.5247903e+00  -2.6024650e+00   2.3322165e-01  -2.1075060e+00   2.2730376e+00   7.0134186e-01  -1.7798707e+00  -2.4823148e+00  -1.0188204e+00  -1.3735200e+00  -3.2731508e+00  -1.9206454e+00  -2.3272343e+00  -2.8155614e+00   1.9786997e-02  -1.7405083e+00   2.3838939e+00  -3.7558819e-01  -2.5072237e+00  -2.7306606e+00  -1.4362804e+00  -1.3719107e+00  -5.0430457e+00  -3.2646204e+00  -1.0772883e+00  -8.1007022e-01  -2.5275623e-01  -8.5478708e-01  -2.2395597e+00  -3.8229055e+00   1.9478328e+00   2.8435469e+00  -1.5963992e-01   8.4773669e-01   3.6214240e+00   5.2588258e+00   2.0545041e+00   4.0610109e+00   4.6585756e-01   1.4780302e+00   5.7758257e-01   1.4860033e+00   3.9476055e+00   3.6623977e+00   3.2442820e+00   1.7782228e+00   2.7755371e+00   2.4895729e+00   3.1297801e-01  -3.1420039e+00   1.4837821e+00  -4.3574425e-01  -3.8839974e+00  -6.6310264e+00  -2.0112377e+00  -1.3905832e+00   3.2529616e+00   8.3180186e-02  -4.1094011e+00   2.1006393e+00  -2.0944273e-01  -2.0702642e-01  -2.5029996e+00  -6.1812193e+00  -7.6689100e-01   1.7172614e+00   3.5735925e+00  -6.1117158e-01   1.5567155e+00   6.4223240e-01   5.9651111e-01  -1.3038245e+00  -1.1128229e+00   2.6425999e-01   4.0930396e+00  -2.3185196e-01   2.5988474e-01   8.0709120e-02
   6.7690204e-01  -1.3082419e-01  -9.1286887e-01  -1.1460745e+00   1.3891560e+00  -1.5029504e+00   6.5831522e-02   2.9392455e-01   1.3492806e+00  -2.5567065e+00  -1.4190926e+00  -4.5016817e+00  -1.9684404e+00  -2.8148236e+00   1.0979466e-01  -2.0942834e+00   2.2871799e+00   9.8334491e-01  -1.1673249e+00  -2.2690158e+00  -1.3270405e+00  -1.8109435e+00  -3.2862783e+00  -2.2630695e+00  -2.6232419e+00  -3.1770427e+00   1.0431535e-02  -1.9563193e+00   3.1043226e+00   2.5291278e-02  -2.7602739e+00  -3.0841437e+00  -3.1562740e-03  -6.5175248e-01  -5.2393407e+00  -3.1467038e+00  -1.6247992e+00  -1.4601224e+00  -4.5517753e-01  -1.2108064e+00  -1.9915041e+00  -4.2525300e+00   2.3365554e+00   3.5815138e+00  -9.4277885e-02   1.3444654e+00   3.7275051e+00   5.5873226e+00   2.1673646e+00   4.4275807e+00   2.3527383e-01   1.7981853e+00   8.3165636e-01   1.6046423e+00   3.9353560e+00   3.5113414e+00   3.6293113e+00   2.1020469e+00   3.1745706e+00   3.1835758e+00   2.6533598e-01  -3.5962842e+00   1.4066960e+00  -6.5705577e-01  -4.5379496e+00  -7.0204776e+00  -1.5934958e+00  -8.0725666e-01   3.5833122e+00   1.0528986e-01  -4.0517161e+00   1.4460815e+00  -1.1031709e-02  -7.7996307e-01  -2.7478472e+00  -6.6791891e+00   8.6600149e-02   1.4495695e+00   3.8863064e+00   6.1901986e-01   1.2671827e+00   5.8937228e-01   8.7101387e-01  -1.7221448e+00  -9.8015839e-01   1.6909957e-01   4.2009057e+00  -2.1977894e-01   3.7082992e-01   2.3091014e-01
   5.1854276e-01  -3.1385064e-01  -5.9508762e-01  -1.0381177e+00   1.2589050e+00  -7.8218914e-01  -3.6495275e-03   1.5700662e-01   1.1111797e+00  -2.4086268e+00  -1.5441426e+00  -4.2870625e+00  -1.9838396e+00  -2.5457575e+00   2.3774154e-01  -1.6603168e+00   2.3948664e+00   1.8305409e+00  -9.9278564e-01  -2.2106574e+00  -1.1903017e+00  -2.2854030e+00  -2.9003632e+00  -2.2957792e+00  -2.0553216e+00  -2.7618922e+00   1.0640054e-02  -1.9095892e+00   4.0680073e+00   8.2267254e-01  -2.9109986e+00  -3.5219916e+00   7.9045590e-01  -4.3124219e-01  -4.7617144e+00  -3.0101763e+00  -1.6371996e+00  -1.7057998e+00   1.0789320e-01  -1.4029483e+00  -7.4638612e-01  -3.4477764e+00   3.6614312e+00   3.4983507e+00   6.2455322e-01   1.4414366e+00   4.7581693e+00   5.9110042e+00   2.2331425e+00   3.8844379e+00   8.5730751e-02   1.5084473e+00   5.1090048e-01   1.0823146e+00   3.4423732e+00   2.9598472e+00   3.7298535e+00   2.0656610e+00   2.6112519e+00   2.9119326e+00   5.3033973e-02  -4.0868412e+00   1.1913360e+00  -8.1301950e-01  -4.3182779e+00  -6.9935356e+00  -1.9478254e+00  -1.3811740e+00   2.8529110e+00   2.0431193e-03  -3.7697629e+00   9.6934483e-01   9.0261502e-01  -9.9690499e-01  -2.8563370e+00  -6.5149004e+00   3.3920317e-01  -4.6157422e-02   5.1106451e+00   3.1988126e+00   1.6099092e+00   9.5526374e-01   1.3660602e+00  -6.2792526e-01  -2.5946516e-02   6.3043694e-01   5.0528582e+00  -1.7680713e-01   8.3706100e-01   2.6172661e-01
   4.8384246e-01  -2.5634776e-01  -7.4498565e-01  -1.1743814e+00   1.0034489e+00  -7.0837688e-01  -7.0908507e-01  -5.3833434e-01   7.5684505e-01  -3.3216107e+00  -2.5410893e+00  -4.4131838e+00  -3.1313860e+00  -3.1087190e+00   7.3497902e-02  -2.0660277e+00   1.8241012e+00   2.4852488e+00   1.4698046e-01  -2.2525670e+00  -1.9038439e+00  -2.0871945e+00  -3.1476206e+00  -2.5374775e+00  -2.8927931e+00  -2.3131502e+00  -4.0445277e-02  -2.0931322e+00   4.3402639e+00   7.1863390e-01  -3.3335767e+00  -3.5946224e+00   2.6564298e+00   3.5697659e-01  -4.5426233e+00  -2.8694992e+00  -2.4200695e+00  -2.2947116e+00  -1.8795383e-01  -1.6354343e+00  -1.4673717e+00  -3.3921193e+00   4.4445325e+00   4.6754676e+00   6.1858820e-01   1.8429981e+00   5.1628642e+00   6.5871993e+00   2.0546879e+00   4.3471526e+00   3.2421536e-01   2.7115497e+00   1.0940470e+00   1.7419542e+00   3.3006382e+00   3.0931210e+00   4.1753211e+00   2.3626778e+00   3.4137883e+00   3.6221762e+00   1.6991975e-01  -4.2730934e+00   1.1220433e+00  -8.8989883e-01  -4.9609993e+00  -6.9773831e+00  -9.0823718e-01  -7.4870193e-01   4.0366589e+00   1.2206313e-01  -3.8926082e+00   9.2364370e-01   9.9148941e-01  -1.6425664e+00  -2.9350870e+00  -5.7100316e+00   1.4433588e+00  -5.8590048e-01   4.9893430e+00   5.0754287e+00   1.1232555e+00   1.0048918e+00   1.5324437e+00  -1.2961580e+00  -1.6000142e-01   3.3000614e-01   4.9382343e+00  -2.4270024e-01   8.9076620e-01   1.2398553e-01
   5.6242531e-01  -8.6727967e-01  -6.0208028e-01  -1.6780253e+00   9.4559290e-01  -1.0820175e+00  -4.0338214e-01  -6.4128778e-01   6.9063184e-01  -3.3568134e+00  -2.2011603e+00  -4.4975142e+00  -2.1724286e+00  -2.5429264e+00   3.5609747e-01  -1.5648952e+00   1.3160412e+00   1.5408984e+00  -2.0149155e-02  -2.4491075e+00  -1.8606007e+00  -1.6117517e+00  -2.7753779e+00  -2.8891549e+00  -4.0675828e+00  -3.1782830e+00  -2.7771149e-01  -2.8729638e+00   4.3853400e+00   3.7914694e-01  -2.6422053e+00  -2.8911998e+00   3.1055450e+00   2.1759173e-01  -3.8682906e+00  -3.4030278e+00  -3.3012795e+00  -2.9202644e+00  -1.3699485e+00  -3.0845966e+00  -1.7810226e+00  -4.6675444e+00   3.0343316e+00   3.2784515e+00   8.2890243e-01   1.6464041e+00   2.5352924e+00   3.7970256e+00   1.6141481e+00   3.0027760e+00  -5.5290202e-01   1.3702102e+00   1.7501590e-01   7.5197290e-01   2.5682308e+00   1.6372569e+00   3.8811885e+00   1.8191917e+00   3.3049092e+00   3.5469299e+00   3.8391828e-01  -4.0717192e+00   1.0996295e+00  -1.1400894e+00  -3.9071273e+00  -6.6487211e+00  -9.1548310e-01  -6.8739382e-01   2.8760127e+00   4.9051163e-02  -2.4896535e+00   5.7807081e-01   1.4175763e+00  -2.4326789e+00  -3.1644461e+00  -6.7465775e+00   4.8322729e+00   4.9037725e-01   3.4649610e+00   3.4237371e+00   8.4171391e-02   6.4662469e-02   1.6225779e+00  -2.2056623e+00  -2.1668137e-01  -4.7432355e-01   5.0328875e+00  -7.9218350e-01   1.0211547e+00   5.2944128e-01
   8.9089926e-01   1.0353508e-01  -6.9481616e-01  -1.4540381e+00   3.0801063e-01  -8.6079781e-02  -1.3388325e+00  -1.2465918e+00  -1.2147085e-01  -3.3485193e+00  -9.9979180e-01  -3.1063357e+00  -2.6895848e+00  -1.8290790e+00   1.2868741e-01  -4.6511808e-02   1.9950179e+00   3.5182616e+00   6.1033613e-01  -1.9093325e+00  -1.8433811e+00  -3.2613806e+00  -3.1956875e+00  -3.5701580e+00  -3.5484859e+00  -3.3728396e+00  -5.5301375e-01  -2.8694215e+00   5.3960536e+00   1.9497539e+00  -3.6875161e+00  -3.9364382e+00   4.3963295e+00   6.9887952e-01  -5.7871396e+00  -4.7743835e+00  -3.0653485e+00  -2.8078385e+00  -1.8978412e-01  -1.6508087e+00  -1.2169418e+00  -3.5962405e+00   7.2339419e+00   5.1109781e+00   1.2561542e+00   1.8579169e+00   8.2466706e+00   8.1714499e+00   2.0497878e+00   3.4834682e+00   1.1192745e+00   2.7520496e+00   1.8590886e+00   1.8597070e+00   3.9011790e+00   2.7470461e+00   5.0165774e+00   2.7309722e+00   2.5190796e+00   2.6228685e+00   8.0346528e-01  -4.0212406e+00   1.7650586e+00   2.1644821e-02  -4.4413350e+00  -6.6705020e+00  -1.5982934e+00  -1.9394012e+00   3.3902594e+00   9.7725103e-01  -3.7354374e+00  -8.5834888e-01   2.3560436e+00  -1.9465976e+00  -2.4854134e+00  -3.8155830e+00   1.9253735e+00  -3.1842211e+00   7.3890709e+00   8.4969048e+00   1.9387026e+00   1.7200613e+00   2.6755464e+00   2.7183145e+00   6.1455422e-01   8.9726659e-01   3.9678427e+00  -7.7175446e-01   1.3567513e+00   4.3191970e-01
   6.0647734e-02  -9.9896602e-01  -5.8324177e-01  -1.1977595e+00   3.4615246e-01   5.9762572e-01  -1.6938412e+00  -1.3470739e+00  -4.0346252e-01  -2.8516965e+00  -2.4725547e+00  -3.3682987e+00  -3.3826274e+00  -1.7170320e+00  -3.3146165e-01  -4.5588104e-01   9.3770002e-01   2.7214366e+00  -1.2581722e-01  -2.4112304e+00  -1.5825556e+00  -1.4726969e+00  -3.3403940e+00  -3.6827620e+00  -4.0816827e+00  -3.4598683e+00  -1.7352312e-01  -2.9409648e+00   5.0078610e+00   1.4703858e+00  -3.7304576e+00  -4.0561426e+00   3.7410373e+00   3.2122897e-01  -3.5860164e+00  -3.5640883e+00  -3.2895668e+00  -3.0835562e+00  -9.3438384e-01  -2.9069426e+00  -1.4503160e+00  -3.0354589e+00   6.7585959e+00   3.7844635e+00   3.1678714e+00   2.6386073e+00   6.8573640e+00   5.7955249e+00   3.4614167e+00   2.8543370e+00   1.5419034e+00   2.5862936e+00   3.2189565e+00   2.0897392e+00   3.0765043e+00   1.7526331e+00   4.3763319e+00   1.7352826e+00   3.8990078e+00   3.9232840e+00   8.7918510e-01  -4.3102595e+00   2.8567942e-01  -1.2062537e+00  -4.0557145e+00  -6.1420269e+00  -2.7351273e-01  -8.6758456e-01   2.4835700e+00   8.5303155e-01  -3.1548537e+00  -1.1249935e+00   2.4569044e+00  -2.9636566e+00  -4.0436621e+00  -5.1208792e+00   3.6412833e+00  -3.2071655e+00   4.5484235e+00   6.0253984e+00  -1.6162886e-01  -5.3270511e-01   1.8556814e+00  -1.8988930e-01  -1.2194747e-01  -3.8400546e-02   4.2488690e+00  -5.9622658e-01   1.5876800e+00   5.0291035e-01
   3.8807350e-01  -5.7775133e-01  -6.9562872e-01  -1.2610412e+00  -1.1164279e-01   6.7634505e-01  -2.3002391e+00  -1.8140802e+00  -8.2641660e-01  -3.0701775e+00  -2.4830361e+00  -2.4881117e+00  -3.8739447e+00  -1.3061373e+00  -2.6353213e-01   3.3681768e-01   9.7650736e-01   3.3345519e+00   7.9362494e-01  -1.9208526e+00  -2.0924392e+00  -1.7191031e+00  -2.9284644e+00  -3.5781811e+00  -4.1573015e+00  -3.0034767e+00  -3.6832318e-01  -2.9105670e+00   4.8890900e+00   1.6491759e+00  -3.5741499e+00  -3.6828354e+00   5.0408816e+00   1.0827288e+00  -3.8592634e+00  -3.2701313e+00  -3.3203750e+00  -2.9433478e+00  -8.2576603e-01  -2.3979446e+00  -1.8059205e+00  -2.6110562e+00   6.8887444e+00   4.3891671e+00   2.3399754e+00   2.4906774e+00   7.0167599e+00   6.1720585e+00   2.8402141e+00   2.9238806e+00   1.8174287e+00   3.1758278e+00   3.5309420e+00   2.3416546e+00   2.9486408e+00   1.6458784e+00   4.5957803e+00   1.8350362e+00   3.6758425e+00   3.3650860e+00   1.3208472e+00  -3.3585216e+00   8.4022708e-01  -2.0379773e-01  -3.5072815e+00  -5.0456798e+00  -4.9232786e-02  -7.7101257e-01   2.8188068e+00   7.7631694e-01  -3.0597882e+00  -1.5584084e+00   2.4965138e+00  -2.6701643e+00  -3.2725737e+00  -2.7990086e+00   3.0326940e+00  -4.0879390e+00   5.8787616e+00   8.0415205e+00   2.0155451e-01   1.8963532e-01   2.3119356e+00   1.2664401e+00   7.3402465e-02   5.9852950e-01   3.6197987e+00  -7.2250597e-01   1.5585603e+00   5.3314045e-01
   1.0042824e+00   1.8539896e-01  -5.3763130e-01  -1.3622650e+00  -3.2712060e-02   4.0076053e-01  -1.9115345e+00  -2.0173408e+00  -6.3921321e-01  -3.3265110e+00  -7.6205255e-01  -1.5996938e+00  -2.1821236e+00  -2.5272069e-01   3.1527007e-01   1.1399507e+00   9.4736526e-01   3.7618288e+00   1.6496686e+00  -1.3730246e+00  -2.4405398e+00  -2.5080186e+00  -2.7641822e+00  -4.3521704e+00  -4.8330796e+00  -3.5891521e+00  -7.3464163e-01  -3.2973225e+00   5.5892556e+00   1.9997101e+00  -3.0297039e+00  -3.4340251e+00   6.0632570e+00   1.2946199e+00  -4.8019215e+00  -5.2967805e+00  -4.1376441e+00  -3.1486782e+00  -1.2916005e+00  -2.6583490e+00  -3.2998446e+00  -3.9664046e+00   6.5615466e+00   3.6633990e+00   1.1441485e+00   1.5544902e+00   6.3261134e+00   5.2274329e+00   1.5901034e+00   1.9544882e+00   1.2275770e+00   2.8978114e+00   2.3679262e+00   1.7664256e+00   2.1275819e+00   8.6981223e-01   4.4585491e+00   2.0084864e+00   2.6281794e+00   2.3608564e+00   1.8600817e+00  -2.7605429e+00   1.4620303e+00   3.9775894e-01  -3.0752336e+00  -4.2656442e+00   1.4537913e-01  -1.0765009e+00   2.5194797e+00   1.3728750e+00  -2.7641169e+00  -2.1108038e+00   2.1507278e+00  -3.2846007e+00  -2.9229921e+00  -1.9517831e+00   4.8746042e+00  -4.4600682e+00   6.2852221e+00   9.4790154e+00   4.5228842e-01   1.0351758e+00   3.2037331e+00   3.4718166e+00  -9.5368755e-02  -4.7971800e-02   2.5812902e+00  -1.3297116e+00   1.3568007e+00   5.9797087e-01
   6.2754780e-01   3.3078680e-01  -5.3419939e-01  -1.1820465e+00  -8.4300613e-02   7.8290584e-01  -2.3062856e+00  -2.2276721e+00  -5.2140148e-01  -3.4120012e+00  -1.9228913e+00  -1.0232079e+00  -2.6854324e+00  -1.8526276e-01   6.3332482e-01   1.1725134e+00  -9.7483433e-02   4.6275328e+00   2.2814448e+00  -1.3997361e+00  -2.6404486e+00  -2.1709660e+00  -2.5088017e+00  -3.4712348e+00  -4.7697085e+00  -1.6597828e+00  -7.3076666e-01  -2.9925972e+00   5.1346750e+00   1.6361711e+00  -2.9534705e+00  -2.3908097e+00   7.0283143e+00   1.7770753e+00  -3.6005463e+00  -4.6842498e+00  -4.3079113e+00  -2.8286047e+00  -9.7831052e-01  -2.0963177e+00  -3.6749563e+00  -2.0352615e+00   7.2878868e+00   3.7093751e+00   1.3629306e+00   1.3307238e+00   6.8341456e+00   5.4043525e+00   1.2370632e+00   1.7552136e+00   1.8237317e+00   3.6965129e+00   2.9180703e+00   2.1490347e+00   1.7429899e+00   1.3109211e+00   4.1814540e+00   1.8980536e+00   2.5754640e+00   1.9089359e+00   1.7756071e+00  -2.1791121e+00   1.6355820e+00   9.2766443e-01  -2.3552151e+00  -3.0521896e+00   6.9860752e-01  -1.1899158e+00   3.2256091e+00   1.6058938e+00  -2.9137602e+00  -1.5988489e+00   2.4633366e+00  -3.3215901e+00  -2.4708840e+00   6.0261617e-01   4.7822843e+00  -5.3208511e+00   5.9926132e+00   1.1971684e+01   4.5073055e-01   1.5463036e+00   3.3156105e+00   3.9656975e+00   2.6091643e-02   2.2023039e-01   2.8864909e+00  -1.4588886e+00   1.4205417e+00   4.3667638e-01
   7.1620491e-01   6.1247422e-01  -3.9899226e-01  -1.0107441e+00   5.7531726e-02   5.5738595e-01  -2.4315102e+00  -2.3884309e+00  -6.8439108e-01  -3.2997586e+00  -1.2734049e+00  -6.0774299e-01  -1.7795010e+00   4.9316860e-01   6.6640080e-01   1.5740618e+00   4.0144899e-01   4.3971833e+00   2.7655490e+00  -4.8538445e-01  -2.7933968e+00  -2.7518975e+00  -1.9513501e+00  -3.8387307e+00  -4.1895844e+00  -2.1589267e+00  -7.1203331e-01  -2.7264179e+00   5.7758252e+00   2.2123558e+00  -1.6820890e+00  -1.9648297e+00   7.5920514e+00   2.3961376e+00  -3.8556166e+00  -4.3552305e+00  -4.0705194e+00  -2.8738358e+00  -9.5223780e-01  -2.2354140e+00  -4.0438115e+00  -2.4169745e+00   5.5507480e+00   2.6895359e+00   5.0590238e-01   1.3347664e+00   4.2814011e+00   2.9960547e+00   7.2795545e-01   1.4307547e+00   6.3264342e-01   2.9084409e+00   1.5608857e+00   9.4015233e-01  -7.0775256e-02  -3.1369741e-01   3.6105435e+00   1.6799802e+00   2.2743902e+00   2.0293499e+00   2.0752782e+00  -1.6257730e+00   1.5368838e+00   1.0400659e+00  -2.4096722e+00  -2.3098477e+00   1.7011260e+00   8.7516794e-02   2.5267921e+00   1.5382130e+00  -2.3547513e+00  -2.4971439e+00   1.4299985e+00  -3.6393503e+00  -2.3831049e+00   5.3612368e-01   5.6404267e+00  -4.7341270e+00   6.0914311e+00   1.1959529e+01   2.1937173e-01   1.6308287e+00   3.5863935e+00   4.3904653e+00  -4.8775760e-01  -2.5399967e-01   2.2889066e+00  -1.5058712e+00   1.0071587e+00   4.4507362e-01
  -2.0916971e-01   3.2112026e-01  -2.5874639e-01  -9.0882741e-01   8.5501006e-04   1.0483109e+00  -2.9594286e+00  -2.5610878e+00  -7.4405787e-01  -3.1183654e+00  -2.9389430e+00  -4.6411136e-01  -2.4544714e+00   2.8204790e-01   6.9039570e-01   1.4550522e+00  -1.0297510e+00   4.6546377e+00   2.8204854e+00  -4.7803928e-01  -2.6366480e+00  -2.3883516e+00  -1.8671009e+00  -3.0279916e+00  -3.6244345e+00   1.3306508e-02  -4.6494994e-01  -2.2423898e+00   5.1786003e+00   1.6467394e+00  -1.0580025e+00  -7.0806191e-01   7.9156049e+00   2.6412313e+00  -2.2575451e+00  -3.0044486e+00  -3.9341011e+00  -2.2187668e+00  -7.8789049e-01  -1.7515327e+00  -3.5086050e+00   2.5222461e-01   5.8242246e+00   2.9952548e+00   1.6534978e+00   1.5189115e+00   4.3005948e+00   3.2891158e+00   1.0753927e+00   1.1222869e+00   1.2471790e+00   3.2873012e+00   3.0458112e+00   1.7203998e+00  -4.0695980e-01   1.9951900e-01   3.0893291e+00   1.3203394e+00   2.5894249e+00   1.6131463e+00   1.8885987e+00  -9.1290862e-01   1.1298087e+00   1.2787486e+00  -1.8167691e+00  -1.4121443e+00   2.4649255e+00   6.3830729e-01   3.0007838e+00   1.8877191e+00  -2.4067083e+00  -1.9681214e+00   1.7806421e+00  -3.6506260e+00  -1.7932646e+00   3.0066808e+00   5.7053795e+00  -4.4659381e+00   4.5060402e+00   1.2508915e+01  -4.5014773e-01   9.5245283e-01   3.1651613e+00   3.9810315e+00  -1.0160669e+00  -2.5241960e-01   1.9582416e+00  -1.3656285e+00   9.7211193e-01   2.7077060e-01
  -3.1663405e-01   1.5351982e-01  -1.8231641e-01  -9.2453425e-01   3.5995546e-01   9.2198870e-01  -2.6108171e+00  -2.4672361e+00  -5.4537895e-01  -2.6028150e+00  -2.1440629e+00  -8.2089104e-02  -1.2582848e+00   9.5143810e-01   8.5681225e-01   1.9505714e+00  -1.3695336e+00   3.6285081e+00   2.6792982e+00  -1.1702427e-01  -2.3616637e+00  -2.3982690e+00  -1.8788758e+00  -3.2447364e+00  -3.6323011e+00  -5.4908096e-01  -4.5596869e-01  -2.2666906e+00   5.1869279e+00   1.4242248e+00   3.6798788e-02   9.5116780e-02   7.5279153e+00   2.6123356e+00  -2.0331796e+00  -3.0686806e+00  -3.8637053e+00  -2.2562244e+00  -1.3885595e+00  -2.0449566e+00  -3.7240868e+00  -6.6495115e-02   3.8798196e+00   1.5009281e+00   1.2553113e+00   1.2482181e+00   1.9086214e+00   7.8318546e-01   8.1066893e-01   2.8086585e-01   4.6987933e-01   2.1560493e+00   1.9519616e+00   7.3400699e-01  -1.3298348e+00  -8.6824479e-01   2.4077180e+00   7.7485984e-01   2.4435069e+00   1.5846084e+00   1.9209624e+00  -8.1242959e-02   8.3444966e-01   1.2931826e+00  -1.5669461e+00  -8.1349903e-01   3.0012125e+00   1.4590168e+00   2.5384227e+00   2.2437964e+00  -1.8223434e+00  -2.5539171e+00   1.5202340e+00  -3.8584971e+00  -1.6057619e+00   2.8440633e+00   6.9923309e+00  -3.1985103e+00   2.9153427e+00   1.0091066e+01  -1.0627380e+00   1.0423749e-01   3.0874556e+00   3.7304720e+00  -1.8685666e+00  -1.1048512e+00   1.2528597e+00  -1.5595421e+00   6.1043894e-01   2.8157087e-01
  -2.1701149e-01   3.6638887e-01  -4.7712838e-03  -9.5309410e-01   3.9503658e-01   7.7694762e-01  -2.2678301e+00  -2.1605275e+00   1.9302229e-01  -1.8497020e+00  -1.1690331e+00   8.9390894e-01  -1.2225257e-01   1.9864455e+00   1.3651576e+00   3.0463943e+00  -1.4103601e+00   3.5657468e+00   2.3183496e+00   7.0179362e-02  -1.6213512e+00  -2.4124691e+00  -1.1974097e+00  -2.5470323e+00  -3.5210998e+00  -2.0875998e-01  -5.8540790e-01  -2.2525751e+00   4.4567476e+00   1.1645994e+00   3.3751561e-01   9.0214059e-01   6.8913269e+00   2.5168030e+00  -1.8211608e+00  -3.6771576e+00  -3.2746195e+00  -1.6641587e+00  -8.2055465e-01  -1.6656435e+00  -3.6849109e+00   6.9817463e-02   3.8911287e+00   9.2449551e-01   1.2353167e+00   5.2595136e-01   2.5100878e+00   9.7621044e-01   8.5170032e-01  -9.6155591e-02   9.4412538e-01   1.7156424e+00   3.7532036e+00   1.3890354e+00  -8.4686477e-01  -5.3405107e-01   1.9427136e+00   4.3479416e-01   1.5317291e+00   1.0462137e-01   2.2451354e+00   8.2969201e-01   1.2609403e+00   2.2957933e+00  -1.0107034e-01   2.2434149e-01   2.2133866e+00   3.4185757e-01   1.3222683e+00   1.9169934e+00  -1.6023534e+00  -2.6395546e+00   1.4907250e+00  -3.1939242e+00  -1.2547086e+00   4.3222496e+00   5.7627917e+00  -3.5736057e+00   3.4509066e+00   1.0458452e+01  -5.4313904e-01   6.7027432e-01   3.2095802e+00   5.7448831e+00  -1.4901314e+00  -7.2477531e-02   1.1721308e+00  -1.6291689e+00   6.1435959e-01   4.8463713e-01
  -5.8050664e-01   6.1345947e-01  -1.1440745e-01  -6.8667074e-01   1.0113662e+00   5.9837317e-01  -2.2014213e+00  -2.2204536e+00   7.3217251e-01  -1.9814703e+00  -1.7408662e+00   9.6864500e-01   4.5692762e-02   1.5651611e+00   1.6108304e+00   2.3714374e+00  -2.2635198e+00   3.3578490e+00   3.2080110e+00   4.5471859e-01  -1.8073599e+00  -2.1786479e+00  -1.4200241e+00  -1.8045294e+00  -3.8258162e+00   5.1870377e-01  -4.6259621e-01  -1.8256926e+00   3.7965671e+00   4.3796417e-01   5.1738009e-01   1.9788706e+00   7.4981613e+00   3.1934768e+00  -1.4989911e+00  -3.4582961e+00  -3.6138782e+00  -1.8516110e+00  -1.2267633e+00  -1.4898896e+00  -5.3080965e+00   9.9896810e-02   2.6128300e+00   3.2196639e-01   3.6452620e-01   1.6396170e-01   1.4051158e+00  -2.9861115e-01   2.8353477e-01   2.7063065e-01   7.8227052e-01   2.2120825e+00   3.3685915e+00   1.5008380e+00  -1.3244402e+00  -1.8436101e-01   1.2428087e+00   4.0127929e-01   1.7508550e+00   8.0463349e-01   1.8097396e+00   1.3071421e+00   1.3714303e+00   2.4745272e+00  -8.0130927e-01   9.9310443e-01   3.4588502e+00   1.5176006e+00   2.7701007e+00   2.5368495e+00  -1.8626922e+00  -2.3497748e+00   6.8668223e-01  -3.7525439e+00  -1.2089797e+00   4.4968864e+00   6.2229054e+00  -2.6365452e+00   1.3162455e+00   9.9360270e+00  -1.0140245e+00   6.9935517e-01   3.0031371e+00   4.5397437e+00  -2.0900838e+00  -7.0389017e-01   1.0589901e+00  -1.8399491e+00   2.1599142e-01   3.4890601e-01
  -6.6040311e-01   5.4081925e-01   3.8118413e-01  -5.6092674e-01   1.4421999e+00   5.8904659e-01  -1.0941814e+00  -1.6794358e+00   1.6747681e+00  -1.1828335e+00  -1.0392072e+00   1.3128082e+00   1.6412319e+00   2.0838603e+00   2.2263996e+00   2.5993866e+00  -2.7174196e+00   2.8934114e+00   2.9243814e+00   6.2727027e-01  -1.2085428e+00  -2.1827216e+00  -7.5000232e-01  -1.3008307e+00  -2.9120014e+00   1.5573729e+00  -3.6541383e-01  -1.4516145e+00   3.6366834e+00  -3.6475396e-02   1.4810155e+00   2.6451031e+00   6.6529317e+00   2.8214416e+00  -9.0235355e-01  -3.4633838e+00  -3.1489498e+00  -1.3489181e+00  -1.0735425e+00  -1.4868639e+00  -4.4646950e+00   4.1789464e-01   8.9077383e-01  -8.5466016e-01  -2.0264715e-01  -7.5475082e-01  -6.0124984e-01  -1.6829825e+00  -2.9709013e-01  -5.8964966e-01   7.3381101e-02   1.2418118e+00   2.8895499e+00   8.1501986e-01  -2.1606244e+00  -7.7316568e-01   8.9499094e-02  -1.8649185e-01   7.9861825e-01  -3.2659563e-01   1.5194458e+00   1.9086922e+00   1.1618436e+00   2.5734052e+00   6.7104573e-02   1.7365083e+00   3.1165667e+00   1.2905071e+00   1.8170581e+00   2.3236341e+00  -1.0321646e+00  -1.7414888e+00   7.7597613e-01  -3.3662572e+00  -5.1973681e-01   5.1187977e+00   6.8163721e+00  -1.6720141e+00   9.9332155e-02   8.6891936e+00  -1.1151222e+00   5.4455730e-01   2.8485162e+00   4.9496162e+00  -2.1988898e+00  -1.0245531e+00   1.1520008e+00  -1.8740624e+00   1.9999923e-02   2.1337448e-01
  -7.9984436e-01   6.9812859e-01   4.4680921e-01  -4.7400080e-01   1.9013314e+00   4.0859498e-01  -6.4140636e-01  -1.5283017e+00   2.2459396e+00  -8.7224165e-01  -6.5924465e-01   1.4372834e+00   2.3582656e+00   1.9598462e+00   2.4878269e+00   2.5077316e+00  -2.9595466e+00   2.5231673e+00   3.1776517e+00   9.7779509e-01  -7.6239258e-01  -2.3403445e+00  -7.3483740e-01  -7.3864305e-01  -2.6982238e+00   1.8497230e+00  -3.2357677e-01  -1.1287490e+00   3.1871081e+00  -4.2035534e-01   1.7909755e+00   3.4112170e+00   6.5776381e+00   3.0368104e+00  -1.0673717e+00  -3.6953664e+00  -2.9526491e+00  -1.3656459e+00  -1.0747553e+00  -1.2132081e+00  -4.7335644e+00   1.8827134e-01   1.2507302e-01  -1.2451919e+00  -7.5218375e-01  -1.1796374e+00  -9.3475020e-01  -2.0781445e+00  -6.3783316e-01  -4.5511631e-01  -8.2993570e-02   1.0658257e+00   2.8039062e+00   8.2382979e-01  -2.0944784e+00  -4.9539810e-01  -4.1695688e-01  -2.0580653e-01   3.8463024e-01  -4.2238620e-01   1.0808119e+00   2.2289073e+00   1.3556507e+00   2.8553821e+00  -3.6353046e-01   1.9820148e+00   3.2875353e+00   1.5856473e+00   2.2972371e+00   2.7214379e+00  -9.0406566e-01  -1.6955260e+00   4.9380275e-01  -3.3080606e+00  -8.0407574e-02   5.1096404e+00   6.6995480e+00  -7.9341188e-01  -9.6409157e-01   7.8435684e+00  -9.3736612e-01   7.2676953e-01   2.7325574e+00   5.0336621e+00  -2.3512604e+00  -1.1599235e+00   9.7682416e-01  -2.0072374e+00  -2.5371983e-01   1.4424825e-01
  -3.6172761e-01   6.7087220e-01   5.2452404e-01  -4.2298671e-01   2.4853106e+00  -1.0308146e-01   6.6872532e-01  -1.1643334e+00   3.0328466e+00  -4.0183508e-01   6.4502307e-01   1.2317244e+00   3.8885685e+00   1.8122970e+00   2.8941402e+00   2.2746624e+00  -2.9074993e+00   1.4261784e+00   3.3521844e+00   1.2269933e+00  -5.0969587e-01  -2.3703448e+00  -5.9479343e-01  -9.6443542e-01  -2.1239638e+00   1.5747172e+00  -3.5271409e-01  -9.3675813e-01   3.1251467e+00  -8.8079794e-01   2.5605668e+00   3.5576671e+00   5.9822799e+00   2.6597228e+00  -2.2938455e+00  -4.3951667e+00  -2.6130375e+00  -1.4094433e+00  -1.5905598e+00  -1.3558492e+00  -4.4728707e+00  -1.0853527e+00  -2.7026403e+00  -2.3681568e+00  -2.6097129e+00  -1.9414261e+00  -4.1043032e+00  -4.3297667e+00  -1.6430409e+00  -5.9961191e-01  -1.3373619e+00   3.2165712e-01   6.9834625e-01  -8.0369304e-01  -3.0052985e+00  -1.6216306e+00  -1.5949031e+00  -6.3191882e-01  -5.3008615e-02  -3.3039850e-01   5.6654234e-01   2.3688644e+00   1.1926857e+00   2.4441609e+00  -1.1300875e+00   1.8278107e+00   3.4502072e+00   2.2893938e+00   2.5382058e+00   2.8752611e+00   5.2875465e-02  -1.2798388e+00   1.9940058e-01  -2.8519750e+00   7.7390236e-01   4.6383812e+00   7.6497781e+00   7.5998556e-01  -2.7523511e+00   4.6698490e+00  -1.0828290e+00   3.6690360e-01   2.4292368e+00   4.6069478e+00  -2.9482340e+00  -2.5226407e+00   7.2200599e-01  -2.2074136e+00  -8.7702156e-01  -2.3803698e-01
  -1.0408161e+00   3.2089937e-01   8.4189325e-01  -2.4946483e-01   2.7036819e+00   1.8722574e-01   9.6578460e-01  -5.6412245e-01   3.3536912e+00   6.7505059e-01   7.4194734e-01   1.4569655e+00   4.5061916e+00   2.1100903e+00   2.7790183e+00   2.5321021e+00  -3.0600252e+00   6.7002663e-01   2.2475160e+00   1.3124655e+00   6.9234055e-01  -2.3847942e+00  -3.3724469e-01   8.1622873e-02  -1.4531715e+00   1.8906154e+00  -1.1470695e-01  -4.7383064e-01   2.4384618e+00  -1.2381408e+00   2.6503357e+00   4.2034488e+00   4.5902017e+00   2.3548693e+00  -1.4723003e+00  -3.5748546e+00  -1.8792784e+00  -1.3258353e+00  -1.1439596e+00  -1.2189114e+00  -3.3994511e+00  -6.3129654e-01  -2.9519919e+00  -3.1008658e+00  -1.5288614e+00  -1.9093074e+00  -3.3986341e+00  -4.2066673e+00  -7.5119109e-01  -6.9275495e-01  -8.9671528e-01  -5.6067921e-01   2.2366757e+00  -2.6268699e-01  -2.2900891e+00  -1.1372351e+00  -2.1101421e+00  -9.1824250e-01  -6.2109913e-01  -6.7768612e-01   2.2087541e-01   2.7527111e+00   1.1780152e+00   2.8390733e+00  -6.2382339e-01   2.1970449e+00   2.6037857e+00   2.0215174e+00   1.3671902e+00   2.6884170e+00   4.1882166e-01  -1.2549610e+00   3.8011972e-01  -2.7893821e+00   7.5044287e-01   3.7385916e+00   6.6584461e+00   1.6004793e+00  -3.7697648e+00   2.8872391e+00  -1.0914539e+00  -1.1797104e-01   1.8642098e+00   4.4735665e+00  -2.4814327e+00  -1.6337207e+00   1.0526406e+00  -1.9780081e+00  -6.2421149e-01   1.0522831e-01
  -1.8634975e+00  -6.3058967e-01   1.3161011e+00  -5.3278583e-02   3.1353186e+00   3.8343337e-01   1.5147455e+00   5.7471234e-03   4.0822881e+00   1.5764171e+00  -3.1159116e-01   9.0527831e-01   4.5100846e+00   1.6535449e+00   2.7223200e+00   1.8853530e+00  -3.7907027e+00  -8.1081654e-01   1.3353876e+00   1.2472539e+00   1.6851944e+00  -1.2382228e+00   3.1333477e-01   1.3250474e+00  -7.9810634e-01   2.5740118e+00   3.8606841e-01   8.2458996e-02   1.3100870e+00  -2.1865695e+00   3.0586041e+00   4.7568369e+00   3.0599538e+00   2.1152462e+00   7.8390921e-01  -1.5619008e+00  -1.2266119e+00  -1.1870996e+00  -1.0781192e+00  -1.7993355e+00  -1.9147207e+00  -2.1875368e-02  -4.7204848e+00  -4.0273332e+00  -4.6535283e-01  -1.7628173e+00  -5.2007531e+00  -5.6396316e+00   1.3031401e-01  -8.3797630e-01  -1.1072782e+00  -1.5051656e+00   3.3600957e+00   1.6065889e-01  -2.5693080e+00  -1.2032696e+00  -3.0810075e+00  -1.7537788e+00  -2.5090180e-01  -1.9640222e-01  -1.8233368e-01   2.8538035e+00   3.8191206e-01   2.3389515e+00   8.3805065e-02   2.6052160e+00   2.7777253e+00   2.7672764e+00   2.0926567e-01   1.8898668e+00   1.2861731e+00  -9.2378607e-01   2.7637260e-01  -2.8119908e+00   2.3818102e-01   1.9740793e+00   6.6269453e+00   3.3372083e+00  -6.6568551e+00  -7.4133258e-01  -2.3428514e+00  -1.6751185e+00   7.8940953e-01   1.1918746e+00  -2.6122483e+00  -1.5635281e+00   1.7493046e+00  -1.5877938e+00  -4.7315989e-01   3.5415620e-01
  -2.0916291e+00  -1.0483498e+00   9.9986485e-01  -2.5218683e-02   3.0958020e+00   1.6105333e-01   1.3061650e+00  -3.7064938e-01   3.4356184e+00   1.5128853e+00  -1.3575022e+00  -4.2509007e-01   3.2083593e+00  -5.8587490e-02   1.9414412e+00   5.3327897e-01  -3.5221890e+00  -1.4252732e+00   1.4738127e+00   1.4065958e+00   1.9695509e+00  -5.2057738e-01  -2.8551355e-01   9.7961447e-01  -3.5832944e-01   2.3079927e+00   6.6773244e-01   5.4175862e-01   5.9367898e-01  -2.5423965e+00   2.7714590e+00   4.1737389e+00   2.8608500e+00   1.8692703e+00  -7.3021596e-01  -1.2632418e+00  -7.0613167e-01  -1.2055068e+00  -1.5437632e+00  -1.8012193e+00  -1.9704156e+00  -7.9545681e-01  -5.1856308e+00  -2.6480130e+00  -1.8230401e-01  -8.7560412e-01  -5.3699037e+00  -5.1026025e+00   9.3606091e-01   6.5000946e-01  -6.3598556e-01  -5.6476378e-01   4.7904379e+00   8.2786388e-01  -2.0533198e+00  -1.0700757e+00  -3.3788932e+00  -1.6644696e+00   8.1364197e-01   1.2243311e+00  -8.5831851e-01   1.9355625e+00  -3.2063123e-01   1.3430669e+00  -2.6042514e+00   1.4246899e+00   3.9313223e+00   4.4840925e+00   1.7841984e+00   2.4304328e+00   1.6727370e+00  -7.0171513e-01  -3.9226967e-01  -2.7168893e+00   4.4129619e-01   8.5474047e-01   6.2236284e+00   4.4240522e+00  -8.5568848e+00  -3.6356764e+00  -2.9483787e+00  -2.7898274e+00  -2.3598874e-01  -6.0621744e-01  -3.3238914e+00  -2.4185140e+00   9.7727838e-01  -1.2689012e+00  -9.5978132e-01  -1.3445704e-01
  -1.1041830e+00  -3.4762575e-01   1.2089461e+00   9.3761865e-02   3.3521646e+00  -8.5908684e-02   2.5779005e+00  -3.4453364e-02   3.9114752e+00   1.8853339e+00   1.6477728e+00  -1.0438173e-01   5.2076290e+00   3.0985666e-01   2.3149291e+00   9.7627385e-01  -2.2704215e+00  -1.4062711e+00   1.4789119e+00   1.8789677e+00   2.6827779e+00  -1.7419124e+00  -2.1902830e-01   1.0127643e-01   4.1696520e-01   8.6570352e-01   4.1481330e-01   5.2827526e-01   1.4798097e+00  -1.7135277e+00   2.5542305e+00   2.9508413e+00   2.1577056e+00   1.1118643e+00  -3.4750677e+00  -3.7286912e+00  -2.8201347e-01  -1.3446427e+00  -1.1250210e+00  -1.3150703e+00  -1.2325861e+00  -2.9393023e+00  -5.0583861e+00  -2.8155370e+00  -1.6695937e+00  -1.7233262e+00  -4.5069367e+00  -4.3143582e+00   3.0456732e-01   7.0728350e-01  -1.1259338e+00  -9.9268225e-01   3.4273195e+00  -2.0032772e-01  -1.7405853e+00  -1.4385856e+00  -3.5198833e+00  -1.1951004e+00  -6.7728414e-01   4.9147969e-01  -1.0502024e+00   1.2635474e+00   1.4322113e-01   1.3206508e+00  -3.7164895e+00   4.9365107e-01   2.8297899e+00   3.5658910e+00   1.3751386e+00   2.8517971e+00   2.0749995e+00  -1.1249370e+00  -3.7483141e-01  -2.1000854e+00   1.1557171e+00   4.4902247e-02   5.4155064e+00   3.7383857e+00  -7.2353181e+00  -3.8206216e+00  -1.5410490e+00  -1.6234770e+00   2.7080661e-01   2.1213092e+00  -2.7735494e+00  -2.6904028e+00   4.9512353e-01  -1.3998035e+00  -1.2260604e+00  -3.4816066e-01
  -1.1809846e+00  -5.0589186e-01   1.0419331e+00   2.2639292e-01   3.0027651e+00  -2.2009483e-01   2.2619006e+00  -1.8498128e-01   3.2477381e+00   1.9112224e+00   9.9167039e-01  -8.8891674e-01   3.9639845e+00  -8.1964729e-01   1.4429554e+00   1.5598539e-02  -1.6295596e+00  -1.6776575e+00   1.0188100e+00   1.8206725e+00   3.2700775e+00  -1.0680955e+00  -4.3052453e-01   1.6218596e-01   8.8152448e-01   5.7253995e-01   6.2765619e-01   9.0585684e-01   6.0775461e-01  -1.8799153e+00   1.6440570e+00   2.1718793e+00   1.6151649e+00   6.7109364e-01  -4.6950095e+00  -3.4000456e+00   2.8738958e-01  -1.4482957e+00  -1.0971523e+00  -1.0402064e+00  -9.6949622e-01  -3.8118116e+00  -4.2840632e+00  -1.2784639e+00  -9.5312375e-01  -7.4968621e-01  -3.0564593e+00  -2.6010028e+00   1.4965182e+00   2.3661580e+00   8.3169070e-02   1.4599743e-01   5.8897048e+00   9.9912736e-01  -3.3508320e-01  -7.3573797e-01  -3.3650556e+00  -7.8442874e-01   4.3096266e-02   1.4558488e+00  -1.4044889e+00   2.0801187e-01  -1.1500666e-02   7.3745987e-01  -5.5031697e+00  -4.5594859e-01   3.0307245e+00   4.2063340e+00   2.1206569e+00   2.9313213e+00   2.4485552e+00  -8.5289750e-01  -8.4081784e-01  -1.9030057e+00   1.0983241e+00  -1.1947952e+00   4.0282360e+00   3.8386907e+00  -7.7679731e+00  -5.3615341e+00  -1.5976192e+00  -1.9999859e+00  -6.7037942e-01   1.1722989e+00  -2.6538709e+00  -2.5621273e+00   1.9299221e-01  -1.0135457e+00  -1.3317534e+00  -4.6904978e-01
  -6.9455077e-01  -1.2162523e+00   1.3737068e+00  -4.1889056e-02   3.6802287e+00  -6.5317721e-01   4.1924922e+00   4.1776138e-01   4.1999628e+00   2.2765266e+00   2.4018827e+00  -1.5355531e+00   6.0411904e+00  -9.8224353e-01   2.4166800e+00  -2.4834234e-01  -1.9579291e+00  -3.2274975e+00   6.5886590e-01   1.5669258e+00   4.0099089e+00  -7.0752255e-01   1.3719190e-01   5.6819271e-02   1.0371614e+00  -2.4956333e-01   4.7369798e-01   5.4622894e-01   8.0584537e-01  -2.2056500e+00   2.5213103e+00   2.3722067e+00   4.2673658e-01  -5.1865275e-01  -4.2863933e+00  -4.2729214e+00   7.9877818e-02  -1.7079908e+00  -1.8125700e+00  -1.7939052e+00   7.1482062e-01  -4.9982149e+00  -6.8255303e+00  -3.6295845e+00  -2.0131859e+00  -1.9451723e+00  -6.8482371e+00  -6.1743699e+00   1.6665244e-01   5.9853922e-01  -1.9504746e+00  -2.0886385e+00   1.4597385e+00  -1.8747587e+00  -1.6413243e+00  -2.3869919e+00  -4.2480917e+00  -1.4919448e+00  -9.0643319e-01   1.2817480e+00  -2.0230625e+00  -2.9475340e-01  -1.9956268e-01  -2.6416510e-01  -4.9281455e+00  -9.9002579e-01   2.3842697e+00   3.8512144e+00   1.2317280e+00   2.9273936e+00   4.2157396e+00  -5.7323565e-01   9.7212667e-03  -1.6559606e+00   1.6016291e+00  -3.1674081e+00   6.4257733e+00   5.2440268e+00  -1.0068369e+01  -8.7679409e+00  -1.9477483e+00  -2.6136840e+00  -6.6469979e-01  -4.9719839e-01  -2.4641560e+00  -4.0717304e+00   1.0708082e+00  -1.4594058e+00  -1.4770978e+00  -5.1161551e-01
   7.5372081e-03  -5.0207230e-01   1.3032953e+00   2.3286887e-01   3.3812844e+00  -5.4251758e-01   4.2214609e+00   3.5835115e-01   4.1334483e+00   1.9901672e+00   3.0906909e+00  -1.2234357e+00   5.3869864e+00  -1.4214996e+00   2.1816571e+00  -5.1995045e-01  -1.0619665e+00  -2.4167472e+00   1.0823248e+00   1.7729444e+00   4.1364478e+00  -1.0848637e+00   2.4525864e-01   6.1585758e-02   1.6368314e+00  -4.0667680e-01   4.0320084e-01   8.5475301e-01   8.1957563e-01  -1.7337750e+00   1.3077732e+00   1.0631715e+00   3.7642795e-01  -6.3315509e-01  -5.4506267e+00  -4.5735393e+00   5.6024182e-01  -1.7302883e+00  -7.8657631e-01  -5.7651574e-01   1.4331929e+00  -5.3607822e+00  -5.1272903e+00  -2.0935903e+00  -2.8504804e+00  -2.0575991e+00  -4.0505643e+00  -3.3066290e+00   1.1006213e-01   1.7514523e+00  -1.1294671e+00  -7.8407878e-01   1.8940559e+00  -1.1930635e+00  -6.6718058e-01  -1.4263337e+00  -3.4996391e+00  -6.8356706e-01  -1.1647809e+00   1.2792425e+00  -1.7637292e+00  -7.2288515e-01   3.7357240e-01   1.6105802e-01  -5.6088834e+00  -1.2821136e+00   1.9028517e+00   3.2311609e+00   1.8959776e+00   2.7191144e+00   3.8473089e+00  -6.1113450e-01  -5.4456505e-02  -9.0104649e-01   2.0670291e+00  -2.6018363e+00   3.6022916e+00   3.3835885e+00  -7.8298957e+00  -6.6956912e+00  -6.8207804e-01  -1.1524559e+00  -5.2843249e-01   6.7973530e-01  -1.6641781e+00  -3.2015362e+00   1.0518590e+00  -1.1830897e+00  -1.3817870e+00  -7.1505086e-01
   1.8757846e-01  -9.6550275e-01   1.6200230e+00   3.9250839e-01   3.1798893e+00  -4.5595850e-01   4.5741425e+00   6.9664800e-01   3.8600252e+00   2.5015606e+00   4.0351528e+00  -1.4469306e+00   5.8327794e+00  -1.0823264e+00   1.7616284e+00  -6.1307349e-01  -2.0726550e-01  -3.3132753e+00  -4.0370099e-01   1.6092486e+00   5.1458260e+00  -5.4270638e-01   6.0035429e-01  -5.8252759e-01   2.2061127e+00  -2.0723205e+00   5.9256263e-01   7.4768672e-01   1.0042529e+00  -1.2609853e+00   1.0243282e+00  -3.6842748e-01  -1.6431990e+00  -1.9287302e+00  -5.3619771e+00  -4.4895015e+00   1.1447072e+00  -1.7255727e+00  -6.6164968e-01  -8.8439353e-01   3.0926908e+00  -6.5013548e+00  -5.1862658e+00  -2.6577981e+00  -1.8777531e+00  -1.5841111e+00  -4.3264072e+00  -3.8475063e+00   1.3924964e+00   1.5493084e+00  -1.0550352e+00  -1.5927161e+00   2.5034339e+00  -1.4783737e+00  -4.5834257e-01  -2.1751159e+00  -3.4741289e+00  -8.8767034e-01  -1.0209146e+00   1.6432951e+00  -1.4406545e+00  -1.6359894e+00  -3.1479847e-01  -8.5380226e-01  -5.4362150e+00  -1.9296821e+00   1.4172669e+00   3.1304788e+00  -3.9160100e-02   2.1266840e+00   4.7474233e+00  -1.1955567e+00  -1.1774576e-01  -8.0965180e-01   1.2027649e+00  -5.1458000e+00   3.1184022e+00   3.0385555e+00  -7.9654300e+00  -9.1463439e+00  -1.1667966e+00  -2.0840241e+00  -1.0453297e+00  -3.1746264e-01  -1.4988150e+00  -3.3358311e+00   1.1278107e+00  -7.2765577e-01  -1.2295847e+00  -4.8752014e-01
   7.9648215e-01  -4.2896993e-01   1.5559797e+00   4.0121348e-01   2.8543749e+00  -4.6036259e-01   4.3768891e+00   3.3965375e-01   3.5114528e+00   1.6890325e+00   4.1844856e+00  -1.4559476e+00   4.9994301e+00  -1.8291900e+00   1.7722219e+00  -9.1087942e-01   3.0662226e-01  -2.5640745e+00   5.0942284e-01   2.0380898e+00   4.8967140e+00  -1.2789029e+00   9.4299037e-01  -6.3066432e-01   3.0198609e+00  -1.9555679e+00   4.6785396e-01   9.5650267e-01   1.3856365e+00  -5.5686604e-01   7.3359404e-01  -1.0223937e+00  -9.0862535e-01  -1.7198097e+00  -5.8129897e+00  -4.1854805e+00   1.3346087e+00  -1.6027900e+00   2.2875674e-01   3.9728725e-01   4.5720688e+00  -5.8072307e+00  -3.9025795e+00  -1.1418782e+00  -2.7535505e+00  -1.7021697e+00  -2.9334121e+00  -1.8934321e+00   6.3272517e-01   1.9711097e+00  -1.2064913e+00  -9.7596927e-01   8.5570446e-01  -1.8029971e+00  -4.9643211e-01  -1.7186904e+00  -2.5550652e+00  -1.2943335e-01  -1.2842939e+00   1.5740377e+00  -1.1738942e+00  -1.8724306e+00   2.5437887e-01  -5.1372888e-01  -5.7085097e+00  -2.2375967e+00   1.4007941e+00   3.0049386e+00   9.6434144e-01   2.1022720e+00   4.5277249e+00  -1.5373416e+00   5.9004503e-02  -5.1274181e-02   2.1697255e+00  -3.9044068e+00   1.1590679e+00   1.6074881e+00  -5.9170316e+00  -6.4614747e+00  -8.3866851e-02  -7.4421666e-01  -5.9695230e-01   1.9484155e-01  -9.1559885e-01  -2.8239068e+00   1.0257344e+00  -5.4405909e-01  -1.2360167e+00  -7.0210154e-01
   6.3086714e-01  -1.4145360e+00   1.7364659e+00   5.3024174e-01   2.8999023e+00  -3.0790637e-01   4.8198913e+00   6.7859166e-01   3.4351508e+00   1.7781792e+00   3.2926756e+00  -2.2428573e+00   4.7811215e+00  -2.1265861e+00   1.5285261e+00  -1.9866698e+00  -6.6816237e-02  -3.5787347e+00  -4.3298898e-01   1.4035897e+00   5.1710593e+00   1.4165076e-01   1.3581212e+00  -7.3293286e-01   3.2364846e+00  -2.2856028e+00   7.3724945e-01   9.2698803e-01   1.3458822e+00  -8.6048274e-01   9.2173488e-01  -1.6141692e+00  -2.4887611e+00  -2.8430210e+00  -3.4199389e+00  -2.7730913e+00   1.4386261e+00  -1.7609538e+00   1.5748515e-01  -3.6501506e-01   5.9465671e+00  -5.4132565e+00  -4.9041535e+00  -2.5659472e+00  -1.6962859e+00  -1.4442159e+00  -5.3089261e+00  -4.4714092e+00   1.0890897e+00   9.5879586e-01  -1.9894557e+00  -2.0518261e+00  -8.7400397e-01  -3.0724401e+00  -1.9909475e+00  -3.0966997e+00  -2.8193073e+00  -8.6681155e-01  -5.1897264e-01   2.5365989e+00  -8.0822926e-01  -2.4118138e+00  -8.3768376e-01  -1.8704874e+00  -4.7163580e+00  -2.1870948e+00   1.9449970e+00   3.4450059e+00  -3.6505491e-01   1.2188055e+00   5.5247012e+00  -1.2447504e+00   3.9787017e-02  -4.2586290e-01   1.1321849e+00  -5.9623862e+00   2.2425977e+00   1.6678939e+00  -7.7153460e+00  -8.7479679e+00  -1.4744736e+00  -2.1733348e+00  -1.3322591e+00  -3.3727787e+00  -1.0247206e+00  -3.6496396e+00   2.1801075e+00  -1.7450770e-01  -9.7853696e-01  -7.4075401e-01
   2.0155248e+00  -2.2393319e-01   1.7839931e+00   6.6516621e-01   2.0829168e+00  -1.7738482e-01   4.6785787e+00   4.6665525e-01   2.8970699e+00   1.4684695e+00   5.3632173e+00  -1.0758888e+00   4.7071478e+00  -1.3911013e+00   1.4485076e+00  -9.6242627e-01   1.8916224e+00  -2.0723293e+00  -1.7933254e-01   1.9754189e+00   5.2168988e+00  -1.0910593e+00   2.0592690e+00  -1.4325384e+00   4.3031810e+00  -3.3014104e+00   3.9934640e-01   8.8435488e-01   2.0528334e+00   7.5807001e-01   3.8232565e-02  -3.5044408e+00  -2.6093921e+00  -3.1370949e+00  -5.0469508e+00  -3.8544084e+00   2.2123473e+00  -1.1889347e+00   1.7741066e+00   1.3265740e+00   7.3165394e+00  -5.7713248e+00  -2.0520733e+00  -9.0808506e-01  -2.6867716e+00  -1.8784971e+00  -1.5406573e+00  -9.2875786e-01   7.5320219e-01   1.2972840e+00  -1.2801293e+00  -1.3908135e+00  -8.4454649e-01  -2.7736215e+00  -1.0550937e+00  -2.5705820e+00  -1.3785585e+00   1.3854336e-01  -1.7170919e+00   1.0979190e+00   3.0875193e-01  -2.4953220e+00   9.9046049e-02  -8.8394583e-01  -4.0488543e+00  -2.1306736e+00   6.2621482e-01   1.6507362e+00  -1.0289952e+00   7.7937773e-01   5.0372161e+00  -2.3316662e+00   9.1987092e-02   9.5935606e-01   1.8228909e+00  -4.2608310e+00  -1.8249469e+00  -1.9612785e+00  -2.2935216e+00  -4.3094823e+00   8.0576502e-01   2.7287142e-01  -3.4613082e-01   6.5081825e-01   3.0953913e-01  -1.8937216e+00   1.6541558e+00   1.3200014e-01  -7.6152664e-01  -7.6069196e-01
   2.4037804e+00   2.2508774e-01   1.7577259e+00   7.1488816e-01   1.5007337e+00  -4.5152369e-01   3.9596165e+00   2.7667023e-01   2.3121236e+00   6.6532917e-01   4.9328566e+00  -8.4397877e-01   3.9691965e+00  -1.1918307e+00   1.1624713e+00  -1.2363928e+00   2.6634521e+00  -1.3423937e+00  -3.2671198e-02   2.1390297e+00   4.8231943e+00  -1.0754418e+00   2.8644244e+00  -1.2346904e+00   4.3277848e+00  -3.5785433e+00   3.3054002e-01   8.8358368e-01   2.0721744e+00   1.2671959e+00  -2.9924674e-01  -3.9413870e+00  -2.4105723e+00  -2.9987776e+00  -4.0270254e+00  -3.1124278e+00   2.2760660e+00  -1.1689566e+00   2.7738503e+00   1.7882409e+00   7.2688983e+00  -5.6630432e+00  -7.2287130e-01  -2.2196051e-01  -2.2889550e+00  -1.5860483e+00  -4.8727840e-01  -1.5100471e-01   7.9167942e-01   1.5211779e+00  -1.1571428e+00  -1.1312212e+00  -7.4793570e-01  -2.4175382e+00  -1.3668978e+00  -2.4735679e+00  -3.9716330e-01   6.6019455e-01  -1.6802254e+00   1.0112305e+00   1.4627663e+00  -2.4785835e+00   5.8241709e-01  -4.5603669e-01  -2.8954505e+00  -1.4519665e+00   7.5985749e-01   1.2275845e+00  -1.7661689e+00  -2.2260637e-01   4.8331876e+00  -2.6882219e+00  -8.6367983e-01   8.2811423e-01   1.1788498e+00  -4.3523919e+00  -3.3692956e+00  -3.6880575e+00   4.8618662e-02  -1.1476994e+00   1.2027588e+00   1.4830869e+00  -5.7330825e-02   5.7658576e-01   1.1928790e+00  -6.2683394e-01   2.2883252e+00   5.2325934e-01  -4.4784623e-01  -4.9288917e-01
   2.3683912e+00   3.8475300e-01   1.5418047e+00   8.1446909e-01   8.8736278e-01  -3.3618372e-01   3.0423012e+00  -2.9544868e-02   1.4843117e+00  -1.4908713e-01   3.9946209e+00  -7.9051587e-01   2.6971657e+00  -1.3473480e+00   5.9327408e-01  -1.8849400e+00   2.5349806e+00  -6.1267344e-01  -3.0229344e-01   1.6936209e+00   4.4551208e+00  -6.7328137e-01   2.6912200e+00  -1.4706696e+00   4.2351223e+00  -3.3507139e+00   3.8667759e-01   8.0089875e-01   2.0256270e+00   1.4397507e+00  -9.8389357e-01  -4.5262208e+00  -2.5730445e+00  -3.4166065e+00  -3.0398480e+00  -2.5013471e+00   2.1035590e+00  -9.8442862e-01   3.1964897e+00   2.5169359e+00   7.3193940e+00  -4.6005949e+00   1.2483546e+00   7.5451020e-01  -1.2562956e+00  -9.8606850e-01   1.2096847e+00   1.2119559e+00   1.4030623e+00   1.7036465e+00  -2.4784703e-01  -1.7020070e-01   5.3250778e-02  -1.7328368e+00  -1.0654004e+00  -1.8444532e+00   4.8958801e-01   1.1167442e+00  -8.7868062e-01   1.3349890e+00   2.2465880e+00  -2.7073419e+00   4.0443984e-01  -6.8133199e-01  -2.3798850e+00  -1.2956371e+00   1.2293804e+00   1.0862715e+00  -1.4781965e+00  -3.9003089e-01   4.2029467e+00  -2.4941973e+00  -1.1003643e+00   6.4074913e-01   6.9426087e-01  -3.5334881e+00  -4.5041849e+00  -5.4465131e+00   9.1802983e-01   8.7290989e-01   9.9382784e-01   1.6369219e+00  -2.8225594e-01   2.7417134e-03   1.2411255e+00  -3.3836988e-01   2.3481713e+00   9.5431339e-01  -2.6478515e-01  -5.7958922e-01
   3.1763276e+00   1.2546702e+00   1.6572461e+00   7.5043362e-01   3.6177596e-01  -4.4194757e-01   2.7729511e+00  -1.8779390e-01   1.2675649e+00  -8.7777902e-01   5.7449531e+00   4.6843284e-01   3.2309935e+00  -8.5498758e-02   7.3968339e-01  -1.0867243e+00   2.7914708e+00  -6.7307996e-02  -6.4481071e-01   1.5311650e+00   4.1358137e+00  -1.1384607e+00   2.6496426e+00  -2.3128687e+00   3.6948970e+00  -4.4678531e+00   1.2486090e-01   1.0524877e-01   2.4667597e+00   1.9776510e+00  -1.5471584e+00  -5.3892113e+00  -2.8897298e+00  -3.9194182e+00  -3.0508551e+00  -3.7164685e+00   1.5278315e+00  -7.2425898e-01   3.2058386e+00   3.4298059e+00   7.4879546e+00  -5.0560447e+00   2.9952201e+00   1.4521524e+00  -1.4317581e+00  -1.1805334e+00   2.9251483e+00   2.8806241e+00   1.3913257e+00   1.2439871e+00   4.2874984e-01   2.8244940e-01   2.0557872e-01  -1.2249691e+00   5.9198385e-02  -9.4608324e-01   1.7557275e+00   1.8605661e+00  -1.0359912e+00   4.0021990e-01   3.4082578e+00  -2.3764480e+00   9.3549394e-01  -3.0364753e-01  -9.4774730e-01  -9.6340926e-01   6.0000496e-01  -1.5776213e-01  -1.7908784e+00  -3.5855741e-01   3.4196477e+00  -3.3008076e+00  -9.3741199e-01   7.7911277e-01   5.4026735e-01  -2.6261267e+00  -5.5620902e+00  -7.4580130e+00   2.9913383e+00   2.7975717e+00   1.4696813e+00   2.4426129e+00   4.2392365e-01   1.4681806e+00   1.1995576e+00  -1.1534656e-01   1.4421223e+00   1.0446532e+00  -1.9466902e-01  -2.8142838e-01
   3.5065067e+00   1.8692783e+00   1.1243008e+00   1.0436481e+00  -2.7067690e-01  -4.6554649e-02   1.9961421e+00  -3.8343674e-01  -5.3850774e-02  -1.2164384e+00   5.9684090e+00   9.7219137e-01   2.6209328e+00   3.8381290e-01  -2.1256766e-02  -1.1241873e+00   3.4820678e+00   1.2069541e+00  -9.1941521e-01   1.1608625e+00   3.3935124e+00  -1.6161868e+00   1.8090254e+00  -3.3618490e+00   3.7338676e+00  -5.0611106e+00  -5.3944628e-02   1.1729739e-02   3.0162323e+00   2.8228958e+00  -2.5287142e+00  -6.5708094e+00  -3.0749004e+00  -4.5409423e+00  -4.0900194e+00  -4.6934332e+00   1.5576204e+00  -6.9708000e-01   3.7359336e+00   4.2387487e+00   6.5772252e+00  -4.4884827e+00   5.8833172e+00   2.0015432e+00  -5.1587896e-01  -6.3674126e-01   6.2201073e+00   4.5253102e+00   1.7918744e+00   1.3345102e+00   1.4990360e+00   1.1447018e+00  -3.6723174e-02  -1.3603353e+00   3.5391714e-01  -7.2415908e-01   2.6584563e+00   2.4530666e+00  -9.8800077e-01   4.6051096e-01   4.3242536e+00  -2.4164368e+00   1.0802203e+00  -2.0188371e-01  -1.1575341e+00  -8.1176588e-01   6.2281100e-01  -9.0733496e-01  -1.3545176e+00   1.0388930e-01   2.1660970e+00  -3.5746788e+00  -1.3107629e+00   4.5974986e-01   7.6000629e-02  -1.7081889e+00  -7.3449027e+00  -1.0582672e+01   5.2281538e+00   5.5550060e+00   2.2273333e+00   3.1863969e+00   6.4674751e-01   3.5371104e+00   1.5211137e+00   1.2760283e-01   1.2026835e+00   1.3014455e+00   2.7544504e-02  -5.8844688e-01
   3.6899764e+00   2.1125372e+00   9.9933492e-01   9.9594748e-01  -5.6151582e-01  -2.0514800e-01   1.6888678e+00  -4.2332725e-01  -3.0295204e-01  -1.8667338e+00   5.4976544e+00   1.3716462e+00   2.4494368e+00   8.5735336e-01  -8.0598911e-02  -1.3028376e+00   3.1102711e+00   1.5316414e+00  -7.8535217e-01   8.6564185e-01   2.4140592e+00  -1.4625568e+00   2.0260480e+00  -3.3196036e+00   3.2645843e+00  -4.7440607e+00  -1.6683641e-01  -2.1562900e-01   2.9222539e+00   2.6210631e+00  -2.3679251e+00  -6.3127425e+00  -2.9926174e+00  -4.4884923e+00  -2.3783664e+00  -4.1911426e+00   1.0985705e+00  -6.4247988e-01   3.8930183e+00   4.3611150e+00   5.8705089e+00  -3.6856127e+00   6.1621099e+00   1.6613782e+00  -4.5493609e-01  -8.7756669e-01   5.8838341e+00   3.9199802e+00   1.1528941e+00   5.3207475e-01   1.2198409e+00   9.7930159e-01  -1.3445368e+00  -1.6597129e+00  -4.4790383e-01  -8.3461384e-01   3.1513036e+00   2.4923611e+00  -8.1582327e-01   2.3345989e-01   5.4369647e+00  -1.5033859e+00   1.2337650e+00   1.9283556e-01   6.9719820e-01   3.9732405e-01   9.5468994e-01  -1.2656552e+00  -1.5966883e+00  -4.2617108e-01   1.5671712e+00  -3.4550484e+00  -1.7875213e+00   1.0295646e-01  -3.2207379e-01  -8.1207903e-01  -7.4287852e+00  -1.1657324e+01   5.9173481e+00   7.2216376e+00   1.9906078e+00   3.5443357e+00   8.4473932e-01   2.9799704e+00   1.5588909e+00   3.4184788e-01   1.5393549e+00   1.3685496e+00   2.3236922e-01  -5.1663062e-01
   4.0021590e+00   2.4162577e+00   8.6513638e-01   1.0286349e+00  -1.1185195e+00  -3.5873734e-02   1.4770914e+00  -3.2259504e-01  -1.0559214e+00  -1.7448629e+00   5.7150305e+00   2.1150128e+00   2.4545455e+00   1.7363660e+00  -4.4671346e-01  -6.5973134e-01   3.6221449e+00   2.0059974e+00  -1.1977574e+00   7.3442309e-01   1.8232443e+00  -1.8431216e+00   2.3345685e+00  -3.2821419e+00   3.6992561e+00  -4.6521302e+00  -3.5323926e-01  -2.6012259e-01   2.7756936e+00   2.9820708e+00  -2.2638363e+00  -6.2724140e+00  -3.3374276e+00  -4.6422544e+00  -1.7651205e+00  -3.9322007e+00   1.3387781e+00  -4.1942947e-01   4.3954128e+00   4.7772626e+00   5.7646575e+00  -2.8429978e+00   7.2449799e+00   1.3360603e+00  -1.9213795e-01  -1.0454856e+00   7.0415028e+00   4.1749901e+00   7.1666616e-01  -2.4534341e-01   1.4132569e+00   4.3310417e-01  -2.4000548e+00  -2.2085291e+00  -5.4988598e-01  -1.0506038e+00   3.7025268e+00   2.5790206e+00  -1.4448704e+00  -6.2251121e-01   6.3818891e+00  -5.5032866e-01   1.6593550e+00   9.7025633e-01   2.4810312e+00   1.5306444e+00   2.5376685e-01  -2.3344719e+00  -2.3506574e+00  -7.6129048e-01   1.0808968e+00  -3.7289401e+00  -1.8468155e+00   3.5353262e-01  -2.3992561e-01   3.3208487e-01  -8.9392214e+00  -1.3460543e+01   8.1338819e+00   8.9656525e+00   2.7631649e+00   4.2750092e+00   1.1044149e+00   4.6266628e+00   2.2625366e+00   1.3338368e+00   1.6642112e+00   1.4180248e+00   5.9664290e-01  -3.9598743e-01
   3.6008604e+00   2.4922028e+00   2.2335652e-01   1.1082630e+00  -1.8710788e+00   2.5357296e-01  -1.2570666e-02  -8.2884956e-01  -2.9210721e+00  -1.9417106e+00   4.7691571e+00   1.9899808e+00   9.0096358e-01   1.6513887e+00  -1.9409825e+00  -7.9459823e-01   4.0096087e+00   2.3156175e+00  -1.7910907e+00   5.1947090e-01   1.0259979e+00  -2.0629067e+00   1.1322057e+00  -4.1981491e+00   3.6742669e+00  -5.3391641e+00  -2.9293374e-01  -2.6350308e-01   2.5574443e+00   3.3779544e+00  -2.6820919e+00  -6.7387461e+00  -3.3900673e+00  -4.6585150e+00  -2.5228375e+00  -3.6949158e+00   1.4796795e+00  -4.5616956e-01   4.2554590e+00   5.0689746e+00   4.6118527e+00  -2.0167160e+00   9.4184686e+00   2.5193664e+00   1.7033226e+00   4.4877242e-01   9.7883633e+00   5.7910508e+00   2.0145906e+00   4.0989721e-01   2.7724474e+00   1.2011053e+00  -9.0350272e-01  -1.3483432e+00   2.4167257e-01  -5.8795027e-01   4.5411315e+00   2.9995904e+00  -3.3823523e-01   3.0225870e-01   7.1748008e+00  -2.4184418e-01   1.3088629e+00   9.5751476e-01   1.7360061e+00   1.4449756e+00   9.9523559e-01  -1.6649691e+00  -1.5126497e+00  -5.0262087e-02  -3.4723940e-01  -4.4853458e+00  -2.5178320e+00  -1.6122210e-01  -8.2516069e-01   7.0749539e-01  -1.0443158e+01  -1.4800103e+01   8.8721896e+00   8.9924717e+00   2.5979723e+00   3.5172283e+00   6.3030249e-01   5.1133833e+00   1.6342020e+00   1.4239198e+00   4.7161494e-01   1.7523688e+00   6.6261173e-01  -5.2197313e-01
   3.4301953e+00   2.5366593e+00  -4.5095410e-02   1.2273760e+00  -2.2015349e+00   4.7359573e-01  -5.0222022e-01  -9.6223788e-01  -3.9073548e+00  -1.8771096e+00   4.3840250e+00   2.0167939e+00   5.6661149e-01   1.8391160e+00  -2.5374389e+00  -7.3832244e-01   4.2575385e+00   2.5367873e+00  -2.0361726e+00   4.1028689e-01   2.1647720e-01  -2.4049023e+00   7.8752478e-01  -4.6064569e+00   4.2457486e+00  -5.2337855e+00  -2.6910578e-01  -1.0909336e-01   2.6184986e+00   3.7625657e+00  -2.2858502e+00  -6.6938279e+00  -3.3418010e+00  -4.5599017e+00  -2.6241917e+00  -3.4167697e+00   1.6486591e+00  -3.2542483e-01   4.1815461e+00   5.1444925e+00   4.1571089e+00  -1.0732489e+00   1.0027391e+01   2.4501065e+00   2.3870362e+00   9.9701673e-01   1.0137234e+01   5.5020440e+00   2.0261575e+00   1.4065959e-01   2.7851862e+00   9.8767283e-01  -1.8407595e+00  -2.0082261e+00  -1.6228194e-01  -9.8591697e-01   4.6062568e+00   2.9804149e+00  -2.2568498e-01   4.8046967e-01   7.4753719e+00   1.3990014e-01   1.0278418e+00   8.2263558e-01   1.8568702e+00   1.7757407e+00   1.3392067e+00  -1.4186354e+00  -1.2890277e+00   2.1903909e-01  -1.1080025e+00  -4.8363226e+00  -2.8494049e+00  -3.3168312e-01  -9.5085131e-01   1.1930264e+00  -1.1075524e+01  -1.5720810e+01   9.4045990e+00   9.2240018e+00   2.6493714e+00   3.2619198e+00   5.7752822e-01   5.6636432e+00   1.4290332e+00   1.2629711e+00   5.7206402e-02   1.8904816e+00   6.5133039e-01  -6.7860032e-01
   3.4010620e+00   2.7281704e+00  -6.7679016e-02   1.0032106e+00  -2.2893488e+00  -9.4496166e-02  -7.2878897e-01  -9.7316268e-01  -3.3588055e+00  -2.4223335e+00   3.6003787e+00   2.5211467e+00   4.5364989e-01   2.1633493e+00  -2.0947053e+00  -6.2854680e-01   3.6685339e+00   2.6245396e+00  -1.6285568e+00   9.2719124e-02  -5.9417183e-01  -1.9664853e+00   1.6034896e+00  -3.1894334e+00   3.7414693e+00  -3.8171054e+00  -3.6259004e-01  -1.9022337e-01   1.6271851e+00   3.0001223e+00  -1.6982470e+00  -4.9669287e+00  -2.5559928e+00  -3.5113245e+00  -2.3326724e-01  -2.2510606e+00   1.2942967e+00  -2.5126408e-01   4.2362362e+00   5.3095270e+00   3.3045209e+00  -2.2066151e-01   9.4774884e+00   2.2199434e+00   1.7419201e+00   5.9854228e-01   8.9395265e+00   4.6651562e+00   9.8842771e-01  -1.3122174e-01   2.4452535e+00   9.3105071e-01  -2.3639770e+00  -1.8447784e+00  -2.0909970e-01  -4.0029533e-01   4.7421459e+00   2.9410321e+00  -1.6023332e-01   4.6715000e-02   7.7367277e+00   1.1600726e+00   1.5216634e+00   1.5161297e+00   4.0380370e+00   3.1264010e+00   1.3388370e+00  -1.9375733e+00  -1.1720903e+00  -6.9609870e-01  -1.5925584e+00  -4.3977048e+00  -3.0436986e+00  -8.8771321e-02  -9.1646050e-01   2.4704893e+00  -1.1331595e+01  -1.5546222e+01   9.8962231e+00   1.0808866e+01   2.6944772e+00   4.1260339e+00   8.3218410e-01   4.8811700e+00   1.7300986e+00   2.0924452e+00   8.7784040e-01   1.7659631e+00   6.7268608e-01  -3.7693030e-01
   3.2109382e+00   3.2893541e+00  -2.2947003e-01   1.0818938e+00  -2.4848316e+00   1.3821666e-01  -8.8747358e-01  -8.0379822e-01  -4.0201620e+00  -2.0852770e+00   4.2503817e+00   3.0666690e+00   1.2892049e+00   2.9004328e+00  -2.3860149e+00   4.1819687e-02   3.9573622e+00   3.3290448e+00  -1.8358083e+00   6.0271150e-02  -1.2170556e+00  -3.3290824e+00   1.1028405e+00  -3.2882447e+00   4.0261883e+00  -3.4823315e+00  -5.5628032e-01  -4.7724168e-02   1.9043579e+00   3.4806535e+00  -1.4590771e+00  -4.3931267e+00  -2.1991594e+00  -3.2266059e+00  -1.1178147e+00  -3.2942538e+00   1.1520913e+00  -4.4038277e-01   4.3494845e+00   5.4003104e+00   2.0318696e+00   1.7738186e-01   1.0900620e+01   1.9177598e+00   2.3166653e+00   5.8476732e-01   1.1093383e+01   5.4826901e+00   5.7868202e-01  -6.0312519e-01   2.6937438e+00   5.3563964e-01  -3.0479521e+00  -2.2022463e+00   7.6465406e-02  -1.7256535e-01   4.7789824e+00   3.2951194e+00  -1.2925513e+00  -7.4172981e-01   7.8713459e+00   1.8231029e+00   2.0959674e+00   2.2940053e+00   4.2814634e+00   3.5805745e+00   5.7403992e-01  -2.8509234e+00  -1.2351312e+00  -4.1985224e-02  -2.6590811e+00  -4.5625322e+00  -3.1467196e+00  -5.7886553e-01  -7.2718243e-01   3.1375352e+00  -1.1775933e+01  -1.6502186e+01   1.1128117e+01   1.2371891e+01   3.6762825e+00   4.9180334e+00   1.2852237e+00   7.7584939e+00   2.2490327e+00   2.5591589e+00   4.0253087e-01   1.5337924e+00   8.8351921e-01  -3.0785845e-01
   1.6482778e+00   2.4363618e+00  -1.0746304e+00   8.0544839e-01  -2.7334626e+00  -1.3890423e-01  -2.4815915e+00  -1.5478924e+00  -5.0968654e+00  -3.0478315e+00  -2.5338676e-01   1.1936912e+00  -1.7101909e+00   6.0937598e-01  -3.5327722e+00  -2.1857788e+00   2.0231139e+00   3.1301881e+00  -1.4258763e+00  -1.0133545e+00  -2.5311942e+00  -1.6568897e+00  -3.4351009e-01  -2.5401581e+00   2.8057933e+00  -1.1864857e+00  -2.1616707e-01   2.4326890e-01   1.3558621e-01   1.7036723e+00  -1.4123640e+00  -2.5151107e+00  -6.5895201e-01  -2.2918986e+00   3.0574162e-01  -1.5673910e+00   3.1470912e-01  -9.0180762e-01   3.0520050e+00   4.6142712e+00  -6.9535024e-01   1.9499865e+00   1.1409138e+01   3.6240886e+00   4.6804211e+00   2.4196175e+00   1.1068181e+01   5.7133591e+00   1.4301585e+00   7.4700431e-01   3.8329156e+00   2.3771833e+00  -7.7793629e-01  -4.6874010e-01   4.9164234e-01   1.0435119e+00   4.6077499e+00   3.2530250e+00   1.3295450e+00   1.4682948e+00   7.2299936e+00   1.6864956e+00   1.2220635e+00   1.4002890e+00   2.5942394e+00   3.2450774e+00   2.9968266e+00  -7.5229823e-01   1.9605005e+00   6.6631716e-01  -3.6886754e+00  -3.0488122e+00  -3.8579790e+00  -1.8705728e+00  -1.2539066e+00   3.5883122e+00  -9.9855945e+00  -1.4661037e+01   7.0639647e+00   1.0800025e+01   1.7418155e+00   3.0498827e+00  -1.0906973e-01   3.6377476e+00   8.5279711e-01   1.4249105e+00   2.0716848e-01   1.6088842e+00   6.4991113e-01  -7.5699648e-01
   8.6291218e-01   1.9247443e+00  -1.0341079e+00   6.9166076e-01  -2.7912659e+00  -1.1868304e-01  -2.6081310e+00  -1.1154640e+00  -5.5484266e+00  -2.0613181e+00   2.2375701e-01   1.1315385e+00  -5.6002571e-01   1.5375623e+00  -4.0577237e+00  -1.5381511e+00   2.1730648e+00   2.1617165e+00  -3.0079381e+00  -1.4440722e+00  -2.2739418e+00  -1.8881893e+00  -7.9358995e-01  -2.7522018e+00   2.6569035e+00  -1.8359926e+00  -1.1382866e-01   1.5440396e-01   1.1671861e-01   1.6992107e+00  -5.9543441e-01  -1.7519127e+00  -1.6722220e+00  -2.4436145e+00   5.0351682e-01  -1.7664762e+00   4.4102060e-01  -1.2804403e+00   2.4423534e+00   3.4353407e+00  -1.3675993e+00   1.4361987e+00   1.1009336e+01   2.3164022e+00   6.5655004e+00   3.2016015e+00   1.0785847e+01   4.3958140e+00   2.5163050e+00   9.7010828e-02   3.8152483e+00   9.1239850e-01   2.5746796e-01  -6.0130475e-01   7.9735313e-01   4.5272014e-01   4.0331457e+00   2.7858303e+00   1.1543962e+00   1.4652078e+00   7.1428849e+00   1.9964885e+00   6.8272158e-01   1.1353234e+00   2.9543745e+00   3.1096174e+00   2.3858500e+00  -8.4786796e-01   1.8531149e-01   6.3921059e-01  -3.7633183e+00  -3.4566173e+00  -4.0174713e+00  -2.6680184e+00  -2.1020921e+00   1.6772375e+00  -8.7613890e+00  -1.3373743e+01   5.9898708e+00   7.8704358e+00   1.1274715e+00   1.7426558e+00  -4.4897175e-01   3.9544585e+00   5.9204056e-01   1.3152305e+00  -2.3454703e-01   1.6155766e+00   7.8719949e-01  -3.6243952e-01
   1.2681802e+00   2.9018823e+00  -1.0435979e+00   6.3140895e-01  -2.7413996e+00  -2.7333523e-01  -2.4404700e+00  -1.2186265e+00  -4.9275021e+00  -2.1710118e+00   1.3709017e+00   1.8533247e+00  -5.1737447e-02   1.6213383e+00  -3.5874020e+00  -6.7331791e-01   2.5628293e+00   3.0218775e+00  -1.7948272e+00  -1.0148443e+00  -2.8886427e+00  -3.3366640e+00  -5.8796555e-01  -2.1309503e+00   3.1036717e+00  -8.4860147e-01  -3.7173686e-01   4.4417515e-01   1.7463352e-01   2.0748533e+00  -2.4809126e-01  -9.6452644e-01  -1.2358301e-01  -9.3891348e-01  -3.8780827e-01  -2.4573612e+00   4.9142318e-01  -1.3761021e+00   3.0292447e+00   4.1893101e+00  -1.8370787e+00   1.5973792e+00   1.1747912e+01   3.2879025e+00   4.8579229e+00   2.5253631e+00   1.2487898e+01   6.4388269e+00   1.1149529e+00   5.6988728e-01   3.6699818e+00   1.4365046e+00  -5.0719031e-01  -3.3996131e-01   1.4299690e+00   1.4437114e+00   4.2342442e+00   3.4032232e+00   8.8004140e-02   5.3433577e-01   6.8792313e+00   2.6504525e+00   1.6396325e+00   2.3850948e+00   3.0284296e+00   3.2790311e+00   1.6384114e+00  -1.7351199e+00   1.0939930e+00   7.1677806e-01  -4.8410217e+00  -3.7470756e+00  -3.7942637e+00  -1.7867994e+00  -8.8319468e-01   3.7730680e+00  -1.0409686e+01  -1.3854308e+01   8.4344733e+00   1.0571608e+01   2.8912326e+00   3.7779042e+00   5.2676982e-01   6.7925513e+00   1.0903397e+00   2.2227235e+00  -8.2894634e-01   1.2688807e+00   6.3384286e-01  -4.2215643e-01
   5.5752576e-01   2.5765016e+00  -8.7090494e-01   3.6347933e-01  -2.5372209e+00  -4.5633939e-01  -2.4182697e+00  -1.0555123e+00  -4.6023137e+00  -1.8348943e+00   1.3696478e+00   1.5402572e+00   6.7781048e-01   1.6525467e+00  -3.5569289e+00  -3.9721249e-01   2.1570258e+00   2.3372627e+00  -2.0525447e+00  -1.1077665e+00  -2.7928067e+00  -3.7566489e+00  -6.5164483e-01  -1.6756664e+00   3.0416107e+00  -3.3354277e-01  -2.7452697e-01   5.6643348e-01   1.8172279e-01   1.8366043e+00   9.2173212e-01   4.1811750e-01   1.4279564e-01  -1.5728623e-01   5.2767258e-01  -2.0379764e+00   3.5894010e-01  -1.8114773e+00   2.7284306e+00   3.3854159e+00  -2.0409077e+00   1.6682707e+00   1.0918308e+01   2.8456801e+00   5.4683694e+00   2.7671004e+00   1.1659375e+01   5.8069266e+00   1.1777584e+00   2.0604486e-01   3.0602791e+00   4.9287183e-01  -3.3849792e-01  -2.3399297e-01   1.3353602e+00   1.3500824e+00   3.7624368e+00   3.1704567e+00  -4.0778114e-02   5.0242670e-01   6.4445947e+00   2.9946115e+00   1.3469197e+00   2.4421601e+00   3.2462203e+00   3.0083355e+00   1.4424299e+00  -1.5094077e+00   4.0650458e-01   5.7075624e-01  -4.9027298e+00  -3.8448465e+00  -3.6974429e+00  -2.1010617e+00  -8.5757515e-01   3.1248539e+00  -9.0443389e+00  -1.1826122e+01   7.4260810e+00   9.0727007e+00   2.5552700e+00   3.2521975e+00   5.3252118e-01   6.4367018e+00   7.6557039e-01   2.1674495e+00  -1.2109760e+00   1.1251851e+00   5.8513753e-01  -2.0099828e-01
  -3.4031099e-02   2.4398840e+00  -8.1346258e-01   2.8242789e-01  -2.4601403e+00  -3.1510953e-01  -2.4264719e+00  -9.4650393e-01  -4.4428818e+00  -1.4221480e+00   8.9791369e-01   1.2588549e+00   6.2115495e-01   1.1278140e+00  -3.5552988e+00  -2.1786795e-01   1.7822622e+00   2.1616927e+00  -1.7805011e+00  -1.0836880e+00  -2.9521976e+00  -4.2957522e+00  -7.1004516e-01  -8.5217735e-01   3.6070067e+00   1.1175251e+00  -1.8320116e-01   1.0981589e+00  -1.2053373e-01   1.6204604e+00   1.6899025e+00   1.6618272e+00   9.4351792e-01   8.5836148e-01   6.8188696e-01  -1.2653406e+00   4.4156423e-01  -2.0724799e+00   2.6367913e+00   3.1300520e+00  -1.9289387e+00   2.4686267e+00   1.0480187e+01   3.1843736e+00   5.5528260e+00   2.9639150e+00   1.1702760e+01   6.3235433e+00   8.6595327e-01   4.0924767e-01   2.8891621e+00   3.6352307e-01  -3.7256250e-01  -7.7292155e-02   1.5301468e+00   1.6964152e+00   3.2201600e+00   3.0931381e+00  -3.6012846e-01   3.7240342e-01   5.6687329e+00   3.3743286e+00   1.4262458e+00   2.8314594e+00   2.9648780e+00   2.8480742e+00   1.0758825e+00  -1.3099047e+00   7.6352214e-01   5.9664733e-01  -5.0620321e+00  -3.5244945e+00  -3.2946247e+00  -1.9046504e+00  -5.1459468e-02   3.7411888e+00  -8.8737582e+00  -1.0414266e+01   6.8799941e+00   8.4602833e+00   2.7991874e+00   3.2425368e+00   5.2487543e-01   6.6093436e+00   8.0096456e-01   2.3757729e+00  -1.6309952e+00   9.7318707e-01   5.7049110e-01  -1.9639642e-01
  -1.4650316e+00   1.7130759e+00  -8.5095205e-01   4.0306242e-01  -2.4611436e+00  -1.6842332e-01  -3.3094386e+00  -1.0118357e+00  -4.8630992e+00  -1.1343897e+00  -1.6956062e+00   1.7535644e-02  -8.6775787e-01  -1.2681181e-01  -4.4005096e+00  -1.3631528e+00   1.2728571e+00   1.6584643e+00  -1.9410948e+00  -1.2642427e+00  -3.0158737e+00  -3.3977976e+00  -1.0430553e+00   1.2032055e-01   3.5649316e+00   2.4797436e+00   3.4952589e-01   1.9034595e+00  -1.0701723e+00   9.2023640e-01   2.0047812e+00   2.6973980e+00   1.4793202e+00   1.9213989e+00   1.8804432e+00   8.0323349e-01   4.2166055e-01  -2.6469042e+00   2.1536161e+00   1.8613243e+00  -3.2382428e+00   2.7604407e+00   9.8962506e+00   3.7853481e+00   7.4742294e+00   4.4513300e+00   1.1397593e+01   6.1977428e+00   2.2090524e+00   1.5632076e+00   3.4458312e+00   9.6247539e-01   2.4973085e+00   1.5801054e+00   1.6856955e+00   2.0386760e+00   2.4876803e+00   2.8282210e+00   8.2176851e-01   1.7994258e+00   4.8744553e+00   3.0089117e+00   6.2169128e-01   2.2793161e+00   1.7035489e+00   2.5683981e+00   2.1162627e+00   3.5052214e-01   9.5829564e-01   2.7485695e-01  -5.0344374e+00  -2.9306432e+00  -4.1463397e+00  -2.9467467e+00  -9.3563639e-01   1.9540225e+00  -7.8056994e+00  -8.0779306e+00   4.3655613e+00   6.3172852e+00   1.4563005e+00   1.8883609e+00  -4.4824546e-01   3.7513434e+00   3.5379134e-01   2.3546275e+00  -1.8178824e+00   1.2381676e+00   6.3184546e-01  -7.4156548e-02
  -1.2618148e+00   1.2894503e+00  -7.3163643e-01  -2.2005490e-02  -2.0297188e+00  -8.5440894e-01  -2.3895480e+00  -8.5246705e-01  -3.2642346e+00  -9.2396606e-01  -9.5009582e-01  -3.3742737e-01   3.7859386e-02  -4.6725257e-01  -3.3634074e+00  -1.0170853e+00   1.0373436e+00   9.4292155e-01  -1.6206479e+00  -1.6320311e+00  -2.3259816e+00  -2.6933114e+00  -3.7291195e-01   9.5856212e-01   3.1710582e+00   2.9332590e+00   2.1668726e-01   1.6828453e+00  -1.5771584e+00   4.2496963e-01   2.7111178e+00   3.8184260e+00   1.7011200e+00   2.3953558e+00   2.6118486e+00   3.6248707e-01   4.3564941e-01  -2.8761157e+00   1.9939614e+00   1.2454758e+00  -2.9929399e+00   1.7913807e+00   8.5155548e+00   3.1917558e+00   6.3165583e+00   3.7217531e+00   9.6925380e+00   5.1639300e+00   1.5673395e+00   1.4409203e+00   2.7321938e+00   5.3632466e-01   2.3646405e+00   1.3622332e+00   1.9048799e+00   1.8901314e+00   1.7708761e+00   2.3274625e+00   6.5206273e-01   1.4756395e+00   3.9797568e+00   2.4962898e+00   4.7352553e-01   1.9800387e+00   2.1017211e+00   1.8115602e+00   1.4719815e+00  -4.0465192e-01   4.7556810e-01  -3.9383708e-01  -4.1771149e+00  -2.4887437e+00  -3.4206027e+00  -1.8123859e+00  -4.6354225e-01   2.0091117e+00  -6.9638258e+00  -6.5235222e+00   3.9093621e+00   5.0900166e+00   1.6780842e+00   2.2851600e+00  -1.9047791e-01   3.3932124e+00   4.7993321e-01   2.2741557e+00  -1.3001127e+00   8.3521175e-01   3.1053796e-01  -1.0504866e-01
  -1.0866596e+00   1.5990280e+00  -3.5616323e-01  -2.8984458e-01  -1.1862637e+00  -1.1489873e+00  -1.1861516e+00  -6.2493186e-01  -1.5472068e+00  -1.0344078e+00   7.7075438e-01  -1.7094067e-01   2.0425090e+00  -5.2259479e-01  -1.8112881e+00  -4.3405145e-01   2.2784080e-01   7.7633394e-01  -5.3303862e-01  -1.4212347e+00  -2.0390144e+00  -3.6656226e+00  -2.4806036e-01   1.4326630e+00   2.7719203e+00   3.4263225e+00  -4.8051296e-02   1.5105343e+00  -9.6788053e-01   4.1082069e-01   3.5392251e+00   5.0402433e+00   2.7913057e+00   3.1652064e+00   2.6493791e+00  -1.0339524e+00  -5.4953226e-01  -3.3570318e+00   1.5447229e+00   1.0041766e+00  -2.8654405e+00   1.1269619e+00   7.2690683e+00   2.2711003e+00   4.4148276e+00   2.2994679e+00   8.5428640e+00   4.5416016e+00  -1.4053778e-01   5.2562453e-01   1.4287570e+00  -1.0566008e-01  -2.6099597e-01   4.4375352e-01   1.6689930e+00   2.1157822e+00   1.1731362e+00   2.4090345e+00  -5.5688441e-01   6.7205871e-01   2.9784359e+00   2.4976937e+00   1.0786633e+00   2.3168479e+00   2.2702070e+00   1.2775681e+00   6.4394697e-01  -1.1082024e+00   8.3079531e-01   1.6277261e-01  -3.9272386e+00  -2.3826099e+00  -2.3218584e+00  -1.4969427e+00   6.6966868e-01   2.4578592e+00  -4.9827383e+00  -4.8602862e+00   3.2030721e+00   5.3186907e+00   2.3203741e+00   3.2916299e+00   8.8940833e-01   4.0751229e+00   4.5406705e-01   1.4987036e+00  -1.5461301e+00  -1.6951065e-02   3.8988809e-02  -3.0785806e-02
  -1.7205825e+00   1.1593832e+00  -7.8673723e-02  -1.3563342e-01  -1.4187972e+00  -7.0031492e-01  -1.2674734e+00  -4.3934420e-01  -1.4577019e+00  -3.3692867e-01  -3.0731780e-01  -6.1124671e-01   1.1707465e+00  -1.1130007e+00  -2.0744615e+00  -6.9792400e-01   1.1764803e-01   8.9504229e-01  -1.0295717e+00  -1.7367930e+00  -1.3074856e+00  -2.7416101e+00  -1.2002447e-01   2.1712937e+00   3.2833102e+00   4.9083140e+00   2.8636870e-01   2.1216985e+00  -1.6998046e+00   6.2170964e-02   3.2518205e+00   5.0809612e+00   2.5279080e+00   3.2315979e+00   3.2115722e+00  -1.2342013e-02  -2.4333091e-01  -3.2973940e+00   1.5619205e+00   4.3467325e-01  -2.6520034e+00   1.2557238e+00   7.6071818e+00   3.1706971e+00   5.6078150e+00   2.8972201e+00   9.5573983e+00   6.0713451e+00   1.0230602e+00   1.2560511e+00   2.6667338e+00   7.7875929e-01   3.1906307e+00   2.2242923e+00   2.7032960e+00   2.7212249e+00   6.0775881e-01   2.2015586e+00  -3.3510793e-01   4.0036398e-01   2.2385006e+00   1.9185018e+00   6.2871208e-01   2.0631435e+00   1.8705049e+00   9.2394483e-01   1.1786370e-01  -1.2525653e+00   2.6678883e-01  -2.9131926e-01  -3.2263320e+00  -1.4127030e+00  -2.0030784e+00  -1.2490656e+00   6.9477961e-01   2.2776598e+00  -4.9833572e+00  -3.8660403e+00   2.5592537e+00   4.3882928e+00   2.0521915e+00   2.8277361e+00   2.9371671e-01   3.6339552e+00   6.6487082e-01   1.9338619e+00  -1.8207602e+00   1.7864806e-01   2.3703763e-01  -3.3133625e-02
  -1.5194112e+00   7.9950235e-01  -3.7246431e-03  -4.2440947e-01  -1.0067515e+00  -1.0086902e+00  -6.1519630e-01  -4.4005072e-01  -4.2529355e-01  -2.4844093e-01   8.5647738e-01  -9.1807033e-01   1.8879101e+00  -1.3817861e+00  -1.3824814e+00  -4.3073393e-01  -2.4106323e-01  -7.4257114e-03  -8.5099252e-01  -1.8884156e+00  -5.7492276e-01  -2.1881067e+00  -4.0978281e-01   1.7740033e+00   2.4994902e+00   4.0652195e+00   2.2414457e-01   1.7014675e+00  -1.5831430e+00  -1.4136881e-01   3.4579767e+00   5.0858142e+00   2.3740079e+00   3.1305094e+00   3.0299414e+00  -9.0855755e-01  -7.0127131e-01  -3.6438376e+00   7.3161173e-01  -2.4325718e-01  -2.5079164e+00  -2.5740503e-01   6.2695354e+00   2.8077957e+00   4.8193937e+00   2.5597536e+00   8.2456148e+00   5.3915972e+00   1.0944841e+00   1.0977717e+00   2.3595440e+00   7.0585151e-01   3.3024609e+00   2.2866483e+00   3.0925609e+00   2.5420863e+00   1.8053776e-01   1.8850355e+00   3.4364900e-02   5.5471646e-01   1.6272726e+00   1.3620149e+00   2.1513835e-01   1.4588403e+00   1.3145865e+00  -2.1700078e-01  -9.1093381e-02  -1.1880590e+00   2.0043685e-01  -1.0666806e-01  -2.4609944e+00  -1.4979191e+00  -1.3234092e+00  -7.1915687e-01   9.2021765e-01   1.6634252e+00  -3.4152157e+00  -2.1561691e+00   1.2294045e+00   1.7681582e+00   1.6322768e+00   2.2169464e+00   4.4451287e-01   2.7679182e+00  -1.1638554e-01   8.3765750e-01  -2.5543660e+00  -1.6850600e-01  -1.5519206e-01  -1.0928905e-01
  -2.2602603e+00   2.4996978e-02   1.1062356e-01  -2.1686072e-01  -1.0141164e+00  -4.4186854e-01  -6.8023044e-01   1.6367916e-01  -3.5294913e-01   8.4046886e-01   2.9993421e-01  -9.0704935e-01   1.6133520e+00  -1.1852873e+00  -1.6790277e+00  -2.3022475e-01  -6.1750284e-01  -9.3774239e-01  -1.9311820e+00  -2.1853752e+00   2.6012839e-01  -1.3097547e+00  -5.6749057e-01   2.3338669e+00   2.3560324e+00   4.1772342e+00   5.1143957e-01   2.0053135e+00  -2.1180667e+00  -6.1225633e-01   3.1786675e+00   5.1936509e+00   1.0697634e+00   2.7946375e+00   4.2104819e+00   6.8520101e-01  -5.4893257e-01  -3.9706522e+00   4.1476492e-01  -1.1183416e+00  -2.2241190e+00  -2.4173508e-01   4.9949065e+00   1.7500173e+00   5.9425359e+00   3.0188027e+00   7.8606113e+00   4.6469647e+00   2.4379390e+00   9.8098227e-01   3.0273164e+00   3.2495078e-01   5.2183124e+00   2.9944832e+00   3.4680485e+00   2.3265432e+00  -5.8009920e-01   1.1612481e+00   3.7036914e-01   7.9302143e-01   1.4170089e+00   1.7384996e+00  -1.7034059e-01   1.5652850e+00   1.8721158e+00   1.0086940e-01  -8.5336313e-01  -9.6786393e-01  -1.3421845e+00  -7.1741700e-01  -1.5979847e+00  -9.5560994e-01  -9.8483978e-01  -9.0788259e-01   4.3949925e-01   4.7613174e-01  -2.9782038e+00  -6.1638053e-01  -3.8063395e-01  -1.3273417e+00   6.8120129e-01   8.2347805e-01  -3.0768838e-01   1.1593615e+00  -1.0171094e-01   1.1495756e+00  -2.5378198e+00  -8.2157826e-03   2.3794364e-01   2.4147837e-01
  -2.2322374e+00  -6.0454036e-01   9.3559473e-02  -5.4193931e-01  -7.6680976e-01  -6.9008021e-01  -5.4975204e-01  -2.4133970e-01   1.4478598e-01   5.5263927e-01   2.9500913e-01  -1.8365834e+00   1.2316910e+00  -2.1615906e+00  -1.2356160e+00  -4.5428202e-01  -9.7452497e-01  -1.6611753e+00  -1.4093305e+00  -1.9898301e+00   8.7335927e-01  -6.3322023e-01  -7.9763089e-01   1.5701290e+00   2.0710310e+00   3.4240860e+00   5.8322366e-01   1.7174035e+00  -1.8413177e+00  -5.2243690e-01   3.6531339e+00   4.8645527e+00   1.2059770e+00   2.7083374e+00   4.1947478e+00   7.1093528e-01  -7.7087056e-01  -3.8515899e+00  -1.9101521e-01  -1.6291545e+00  -1.2891766e+00  -6.9020417e-01   3.6639112e+00   2.1062995e+00   5.5998615e+00   3.1282962e+00   6.0357236e+00   4.0063599e+00   2.7704506e+00   9.5346465e-01   2.5095296e+00   3.9140177e-01   5.3394334e+00   3.0494642e+00   3.0311946e+00   1.7576985e+00  -9.0174660e-01   7.5891589e-01   1.3609753e+00   1.2998336e+00   9.7191269e-01   1.0217778e+00  -1.0029398e+00   6.1465675e-01   9.2314739e-01  -1.2380458e+00  -1.4688083e-01   9.8407389e-02  -9.8672400e-01  -4.2261190e-01  -7.1658176e-01  -1.2063276e+00  -5.3661246e-01  -2.0193694e-01   8.3563328e-01   4.3959484e-01  -1.5531161e+00   1.1401873e+00  -1.7715592e+00  -3.5871324e+00  -1.3195224e-01  -3.0643943e-01  -3.9491672e-01  -6.3000758e-01  -1.3401828e+00  -2.2491980e-01  -3.5011480e+00  -1.1997326e-01  -2.8983124e-01  -7.9606223e-02
  -2.1152342e+00  -5.7668581e-01   8.4324578e-03  -3.5614515e-01  -6.9275967e-01  -5.6662644e-01  -4.6991277e-01  -1.9710988e-01   6.7790195e-01   3.8738193e-01  -4.0307132e-02  -1.8069888e+00   7.2374258e-01  -2.5110756e+00  -7.3966860e-01  -8.2381420e-01  -1.2857823e+00  -1.0689062e+00  -8.9794551e-01  -2.1924635e+00   1.1904127e+00   2.9196615e-01  -8.6996640e-01   1.7340456e+00   1.6840619e+00   4.0317358e+00   6.0796488e-01   1.8015124e+00  -1.9013645e+00  -6.6778434e-01   2.8600593e+00   4.4720250e+00   1.3724786e+00   2.4777233e+00   4.4095735e+00   7.2065371e-01  -1.0631974e+00  -3.8060718e+00  -1.3572610e-01  -1.6201519e+00  -1.7028987e+00  -8.4117276e-01   3.6443917e+00   2.3192914e+00   5.2549424e+00   2.9907775e+00   6.1823345e+00   4.3578514e+00   2.9242037e+00   1.3640932e+00   3.0895192e+00   1.5656344e+00   6.3585371e+00   3.6058694e+00   3.1458745e+00   1.9825264e+00  -1.2637705e+00   6.4905990e-01   1.6289767e+00   1.1132189e+00   5.3979973e-01   4.3195427e-01  -1.0154827e+00   3.5753910e-01   5.5909779e-01  -1.3740379e+00  -1.7300283e-01  -1.8056436e-01  -6.0237312e-01  -5.7965553e-01  -2.0863571e-01  -1.3318862e-01  -3.6346568e-01   1.4687555e-01   8.5039787e-01   1.1175374e+00  -1.2955781e+00   1.0522040e+00  -2.0247865e+00  -2.7257018e+00  -1.8784426e-01   5.7377147e-02  -3.9048776e-01  -9.9930310e-01  -1.2015371e+00  -4.3765922e-01  -3.2143585e+00  -7.9557013e-02  -3.7214793e-01  -3.6285988e-01
  -8.7785797e-01  -3.8707033e-01   4.0881998e-02  -4.7057600e-01  -8.2501163e-02  -1.4934928e+00   5.8061367e-01  -3.8743319e-01   2.3492655e+00  -4.5457467e-01   1.7813922e+00  -1.8067359e+00   1.7054948e+00  -2.5746307e+00   5.5701844e-01  -1.0041211e+00  -1.2771404e+00  -1.5423892e+00   1.9902282e-01  -2.0467856e+00   1.5018371e+00   1.3416865e+00  -5.7241337e-01   7.6831981e-01   6.7454452e-01   2.4818566e+00   3.9720183e-01   1.0198356e+00  -1.3331948e+00  -6.7266912e-01   2.7420599e+00   3.5190395e+00   1.4650138e+00   2.1322158e+00   4.0582519e+00  -6.2361140e-01  -1.7779101e+00  -3.8579659e+00  -8.1065596e-01  -1.8677751e+00  -1.9134231e+00  -3.2519225e+00   1.1786186e+00   1.6277745e+00   2.3066013e+00   1.9597300e+00   2.5972692e+00   2.1970420e+00   1.9985093e+00   1.3867263e+00   1.9346284e+00   2.0741542e+00   4.7881115e+00   2.6738822e+00   2.3031101e+00   9.9930993e-01  -1.6831129e+00   4.2479169e-01   2.3329541e+00   1.4248773e+00   3.5970328e-01  -5.5362730e-01  -1.3094360e+00  -7.4638599e-01   1.8791734e-01  -2.2097944e+00   4.6843643e-01   1.6377519e-01  -1.8025709e-01  -7.3560279e-01   8.4363651e-01   4.0759477e-02  -3.9899008e-01   1.1641355e+00   9.1189849e-01   9.1805723e-01   4.2457387e-01   1.8828269e+00  -2.5271321e+00  -3.8141897e+00  -5.8276421e-01   3.2832209e-01   5.1191971e-02  -2.3795293e+00  -2.2423191e+00  -2.3240721e+00  -3.3369918e+00  -4.3079431e-01  -1.2446703e+00  -7.5020358e-01
  -8.2541303e-01  -1.2822070e-01   2.5790008e-01  -1.8683089e-01   1.6203795e-01  -1.0413315e+00   8.0412730e-01  -2.6321677e-02   2.6360413e+00  -1.8574908e-01   2.6351585e+00  -1.0763359e+00   2.6574095e+00  -1.7990935e+00   1.4524025e+00  -2.1743680e-01  -8.8774925e-01  -6.4255519e-01   4.5871533e-01  -1.3849242e+00   2.1789452e+00   3.5519053e-01  -3.1673128e-02   9.0327832e-01   1.5306415e+00   2.4741537e+00   2.8427759e-01   1.1951030e+00  -5.5644292e-02   5.7220932e-01   2.8799683e+00   3.4137756e+00   1.4415705e+00   1.9273052e+00   4.3075380e+00  -4.0554528e-01  -1.6400984e+00  -3.5120071e+00   1.9166045e-01  -1.2775383e+00  -5.3869963e-01  -2.1715932e+00   1.1161554e+00   2.7572362e-01   1.8726629e+00   1.3366930e+00   2.5590293e+00   1.4084974e+00   1.5054384e+00   3.8380861e-01   1.1473369e+00   1.1093112e+00   2.7719634e+00   1.1485044e+00   1.0991968e+00   1.7539910e-01  -2.0400445e+00   3.1619873e-01   8.8344114e-01   2.1237091e-01   2.9668433e-02  -5.8332681e-01  -7.5617503e-01  -3.0338120e-01   9.4371979e-01  -1.8594450e+00  -5.2247349e-01  -5.9818736e-01  -1.2931919e+00  -6.5704978e-01   1.3844283e+00   2.8301413e-02   2.1060489e-01   1.6418071e+00   1.4164923e+00   1.6574854e+00   1.9121927e-01   1.2762180e+00  -8.4748452e-01  -9.6727959e-01   4.3941964e-01   1.5053864e+00   8.6408639e-01  -5.1158123e-01  -1.2326832e+00  -1.7788364e+00  -2.5373219e+00  -4.7849873e-01  -1.0937757e+00  -6.9775972e-01
  -1.9846978e+00  -1.0308867e+00   1.6239383e-03   7.8178240e-02  -4.0856073e-01  -3.2929640e-01  -8.5380251e-01  -5.5416022e-01   1.3644366e+00  -4.5840698e-01  -7.3178756e-01  -2.0635742e+00  -5.8688577e-01  -2.9931912e+00   2.3077492e-01  -1.5976587e+00  -1.7012781e+00  -4.8006009e-01  -1.1322417e-02  -1.5184765e+00   2.3670120e+00   2.1894016e+00  -9.2801652e-01   3.8560425e-01   1.4735152e+00   3.0111617e+00   9.1977568e-01   1.5308858e+00  -5.8122102e-01   2.0085867e-01   1.9499287e+00   2.2935129e+00   8.1456015e-01   1.3439361e+00   5.6135125e+00   2.2172706e+00  -1.4642089e+00  -2.8671097e+00   3.1002353e-02  -1.4812424e+00  -3.4271886e-01  -3.0527165e-01   1.7040691e+00   2.0706205e+00   4.6338331e+00   3.2519208e+00   3.2073804e+00   2.7189880e+00   4.1809813e+00   1.5390224e+00   2.9181389e+00   2.8577267e+00   7.4664270e+00   3.6346826e+00   1.2484525e+00   5.8626182e-01  -2.0260945e+00  -4.6292038e-02   3.4076332e+00   1.4408089e+00   1.8882719e-01  -1.0683781e+00  -2.2474177e+00  -1.3751191e+00  -2.0137898e-01  -2.1063704e+00   1.2250421e+00   1.4474187e+00  -6.0817432e-01  -5.5025222e-01   1.3750194e+00   7.8237278e-01  -2.5679800e-01   1.3005624e+00   4.6247062e-01   1.9139614e+00   1.0575847e-01   1.8262094e+00  -2.9191745e+00  -2.4501690e+00  -1.6009791e+00  -1.0034925e+00  -6.4174629e-01  -3.7839099e+00  -2.5268745e+00  -2.2325962e+00  -3.2885249e+00   4.2866974e-01  -1.0843365e+00  -1.0584866e+00
  -1.9610739e+00  -2.6089868e+00  -1.8266010e-01  -6.5320144e-01  -3.0702005e-01  -1.2596411e+00  -4.4853901e-01  -5.6332663e-01   1.3827355e+00  -3.9693212e-01  -1.1679871e+00  -3.1279690e+00  -1.8671737e-01  -2.9573042e+00   7.6155919e-01  -1.5938576e+00  -2.0602200e+00  -2.4429455e+00  -9.2989808e-01  -1.8033551e+00   3.3204456e+00   4.2665241e+00  -4.9669846e-01  -2.2538212e-01   2.8789429e-01   1.0876235e+00   8.2129473e-01   4.2233680e-01  -1.1619468e+00  -3.3585537e-01   2.8726298e+00   2.8099342e+00  -4.9977489e-01  -7.6605820e-02   6.8391258e+00   2.4710097e+00  -1.6827665e+00  -2.4533299e+00  -1.3737744e+00  -3.0618508e+00   2.7941591e-01  -1.3473258e+00  -1.4171684e+00  -4.4916027e-03   5.3843095e+00   3.3893482e+00  -2.0312354e+00  -2.2028419e+00   4.5905484e+00   6.6223388e-02   1.6415294e+00   7.1585572e-01   6.7778408e+00   2.0604367e+00   1.0024309e-01  -1.6710571e+00  -2.8197778e+00  -1.4533454e+00   4.2120852e+00   1.4835330e+00  -2.1693961e-02  -1.5758086e+00  -3.0394893e+00  -2.8705650e+00   7.5294459e-01  -2.5779410e+00   1.5516848e+00   2.1014095e+00  -2.0247629e+00  -7.3405655e-01   3.7197580e+00   9.7332912e-01   1.0695597e-02   1.6517047e+00  -5.1930781e-02   5.6361656e-02   3.5572736e+00   4.4059962e+00  -5.8703406e+00  -7.2461490e+00  -3.3999049e+00  -3.3640798e+00  -1.3391905e+00  -6.8631534e+00  -3.2360578e+00  -3.6710295e+00  -2.7417878e+00   2.0892204e-01  -1.4614462e+00  -9.0755877e-01
  -1.0192269e+00  -9.0409451e-01  -3.2520336e-01  -2.0834598e-02  -5.1452134e-01  -5.4016455e-01  -9.7764718e-01  -6.5476971e-01   1.3379190e+00  -6.1300518e-01   1.0426469e+00  -9.3114171e-01  -1.7685542e-01  -1.6663220e+00   1.0813690e+00  -3.1932667e-02  -9.1556261e-01  -4.0453764e-01   1.3710015e-01  -5.2074180e-01   3.1577514e+00   2.2396420e+00  -6.7012873e-01  -8.0395656e-01   9.6528018e-01   9.3554445e-02   5.2433872e-01   4.7883479e-01   1.3665169e-01   1.4669413e+00   1.2771311e+00   1.0374152e+00  -6.7319322e-02   2.2552675e-01   4.7662661e+00   1.6749565e+00  -1.2863866e+00  -1.8240998e+00   3.5842277e-01  -7.3600640e-01   8.3497925e-01  -4.7892207e-01   8.8205279e-01   1.0057883e+00   3.6414937e+00   2.7962658e+00   2.2688731e+00   1.3434973e+00   4.2778906e+00   8.0993120e-01   2.5086902e+00   1.9649503e+00   6.7568318e+00   2.4628809e+00   8.0709286e-01  -5.8337858e-01  -1.8663285e+00  -4.7057189e-01   3.0439835e+00   1.7461812e-01   6.3092908e-01  -9.6201320e-01  -1.6716894e+00  -1.1963644e+00   7.8106326e-01  -1.8826648e+00   5.3998319e-01   9.6776219e-01  -1.4195129e+00  -1.7063724e-01   2.0402617e+00  -5.3143415e-03   2.0752393e-01   2.9049948e+00   6.2061980e-01   3.0114990e+00  -8.9528151e-01   8.6744290e-01  -1.0148082e+00  -1.8490047e+00  -1.0197318e+00  -8.6670247e-01  -1.2357804e-01  -2.0923389e+00  -2.2826428e+00  -2.0002518e+00  -3.3509972e+00   4.5593080e-01  -1.3963609e+00  -9.6421552e-01
  -1.5140696e+00  -1.9130643e+00  -2.2350721e-01   2.2825698e-01  -4.4497063e-01  -2.0615762e-01  -1.2503875e+00  -5.7930155e-01   1.0058060e+00  -5.0298253e-01  -3.2197586e-01  -1.3288858e+00  -9.4310314e-01  -1.5197492e+00   8.1090802e-01  -6.4446954e-01  -1.3510892e+00  -1.2241587e+00  -4.5068583e-01  -3.8210543e-01   3.2393001e+00   3.5589115e+00  -5.1636260e-01  -1.4879926e+00   1.4506304e+00  -3.4391776e-01   9.8947306e-01   4.8513271e-01   7.1746109e-01   1.4925313e+00   1.7690204e+00   2.0197190e-01  -1.4038101e+00  -5.9138949e-01   6.8324630e+00   4.2286599e+00  -7.8204803e-01  -1.1728361e+00   2.8507543e-01  -1.2479142e+00   2.4103691e+00   9.8306793e-01  -1.5452213e+00  -1.2410865e-01   4.4745916e+00   3.6214708e+00  -1.8361408e+00  -1.8992638e+00   5.2555109e+00   2.2714583e-01   1.4220784e+00   1.0477698e+00   6.2091666e+00   1.3487559e+00  -1.4234508e+00  -2.5498797e+00  -2.5904832e+00  -1.6236179e+00   4.4176660e+00   9.4023190e-01   7.0347723e-01  -1.0930622e+00  -3.2967194e+00  -2.7375004e+00   1.1074273e+00  -1.6150633e+00   1.9206483e+00   2.7786920e+00  -2.3837874e+00  -8.2474339e-01   2.7872888e+00   2.7343846e-01  -4.7765142e-02   2.9841195e+00  -3.4294676e-01   2.1239838e+00   3.4370278e-01   1.8713274e+00  -2.9603568e+00  -4.4762236e+00  -2.9370276e+00  -3.2258335e+00  -1.0234385e+00  -5.3742400e+00  -3.2951098e+00  -3.0624963e+00  -2.8069949e+00   1.2379463e+00  -1.6208122e+00  -1.2382019e+00
  -9.8064742e-01  -1.1629886e+00  -6.8547335e-01   2.4744085e-01  -1.2287757e+00  -4.2636553e-01  -2.4120094e+00  -9.0612246e-01  -4.7850219e-02  -7.2207463e-01   4.6060682e-01  -4.1748777e-01  -1.6239591e+00  -6.1236545e-01   2.7551658e-01   3.7781231e-01   1.5453077e-01  -2.1205754e-01  -5.4900786e-01   3.5070370e-01   3.3394411e+00   2.9867474e+00  -5.5864623e-01  -2.2272598e+00   1.2486266e+00  -2.0247938e+00   7.4068687e-01   9.8859275e-02   8.3569240e-01   2.5977123e+00   5.8133615e-01  -9.3102847e-01  -1.4473011e+00  -8.2157223e-01   4.6798237e+00   3.4865052e+00  -7.8968527e-02  -4.8835288e-01   1.2569673e+00  -2.9183875e-01   1.8906925e+00   5.7705087e-01   4.5851384e-01   1.3066462e+00   4.9576763e+00   4.3605905e+00   1.1359593e+00   4.5509119e-01   6.2396286e+00   1.4314040e+00   2.6047832e+00   1.7513954e+00   9.2664292e+00   2.5578984e+00  -2.0886400e-01  -2.1276047e+00  -1.7657104e+00  -1.0923874e+00   4.1853231e+00   4.4828359e-02   1.4118537e+00  -1.2004709e+00  -2.4974864e+00  -2.0253200e+00   7.3268819e-01  -1.5812043e+00   1.4464761e+00   2.1621065e+00  -2.6762360e+00  -7.6654600e-01   2.0934936e+00  -3.2536921e-01  -8.1138097e-01   3.7042270e+00  -6.9171749e-01   3.0710311e+00  -2.5016968e+00  -1.2228090e-01   2.8263729e-01  -1.9463000e+00  -1.7821717e+00  -2.2785611e+00  -8.8196736e-01  -2.0349247e+00  -2.4745840e+00  -1.3753250e+00  -3.3102426e+00   1.7002871e+00  -1.6533192e+00  -1.0851498e+00
  -6.5951597e-01  -4.5751363e-01  -8.3345080e-01   5.7669957e-01  -9.1109538e-01  -4.3168876e-01  -2.7196567e+00  -1.0472887e+00   1.6482752e-01  -1.3946197e+00   1.2169839e+00   5.4033700e-01  -1.3040839e+00   9.4322462e-02   8.6283328e-01   6.7714190e-01   1.0743873e-01   4.6182099e-01   3.6124841e-01   1.1205480e+00   2.7934165e+00   2.3820226e+00  -7.0320582e-01  -2.6033725e+00   8.5912332e-01  -2.9758038e+00   6.4082737e-01  -2.0947295e-01   1.6963072e+00   3.2994622e+00  -7.8707849e-02  -1.5484129e+00  -1.0456513e+00  -6.4869651e-01   4.1375389e+00   3.1509978e+00  -3.4055169e-01  -4.6578166e-02   1.5504015e+00   6.5569637e-01   1.5085370e+00   1.0179576e+00   1.2410374e-01   8.2840930e-01   3.6503093e+00   4.0693210e+00   6.3742613e-01  -3.0536238e-01   5.7190425e+00   1.6190970e+00   1.9631342e+00   1.9997016e+00   7.8766524e+00   1.7973272e+00  -8.2451202e-01  -2.1013655e+00  -1.7299214e+00  -9.1271619e-01   4.0698787e+00   9.8916292e-02   1.3068735e+00  -1.2650647e+00  -2.1723024e+00  -2.1179455e+00   4.1974957e-01  -1.1785535e+00   2.0272695e+00   2.5102565e+00  -1.7379495e+00  -2.4748553e-01   9.5957444e-01  -6.7769185e-01  -1.0558825e+00   3.8644713e+00  -1.1595892e+00   3.5903722e+00  -3.3688057e+00  -1.3488463e+00   8.8827800e-01   4.5425067e-02  -1.5259152e+00  -1.6649754e+00  -3.0805140e-01  -1.3271678e+00  -2.3930033e+00  -1.4113654e+00  -2.9335688e+00   1.8701256e+00  -1.9923697e+00  -1.0986331e+00
   4.5285934e-01   2.4665311e-01  -5.5879892e-01   4.4688831e-01  -7.8003453e-01  -8.0893232e-01  -1.5249879e+00  -6.9752366e-01   9.1732932e-01  -1.5794634e+00   3.1049769e+00   1.7151020e+00   5.4467510e-01   1.3614291e+00   2.0493507e+00   1.7424875e+00   3.4254185e-01   1.0355207e+00   1.1418313e+00   1.7280971e+00   2.3565903e+00   1.3821875e+00   4.0983072e-01  -2.6185160e+00   1.3564667e+00  -2.7295438e+00   1.8704110e-01  -6.1245330e-01   2.5934511e+00   3.7370234e+00   4.5238278e-01  -1.4684059e+00  -8.2067011e-01  -9.2507133e-01   3.7809758e+00   2.3442638e+00  -1.8567368e-01   7.4286800e-01   2.1852255e+00   1.4216403e+00   2.5961079e+00   1.3902560e+00  -1.2373993e+00  -1.9043429e-01   1.0598124e+00   2.4069442e+00  -1.6798034e+00  -1.6723358e+00   3.2672364e+00   3.6742382e-01   6.2333323e-02   6.8609564e-01   4.1223915e+00  -5.6146803e-01  -2.1995018e+00  -3.2198441e+00  -2.0000354e+00  -1.0753528e+00   2.1202491e+00  -2.1217498e+00   1.2634162e+00  -6.9289920e-01  -1.2419305e+00  -1.5847279e+00   1.9871500e+00  -3.1132112e-01   9.4976472e-01   1.1263041e+00  -2.1890990e+00  -5.2674687e-01   1.2668552e+00  -3.9916209e-02  -4.0412433e-01   5.1162864e+00   2.8536490e-02   5.5894625e+00  -3.2001885e+00  -2.0637347e+00   2.8095547e+00   2.4339519e+00  -1.8368373e-01  -8.0396530e-02   6.1098333e-01   1.5203464e+00  -1.3152555e+00  -1.0282813e+00  -2.0711565e+00   1.6454558e+00  -2.1836636e+00  -1.2138051e+00
   1.0661809e+00   1.4313391e+00  -5.7239340e-01   5.9097260e-01  -6.0366263e-01  -7.3346494e-01  -1.2758839e+00  -5.1444684e-01   1.1380439e+00  -1.9140015e+00   4.9322995e+00   3.2721185e+00   1.8689941e+00   2.5775818e+00   2.8174420e+00   2.9106297e+00   3.4090632e-01   2.0039687e+00   2.0682217e+00   2.4992688e+00   1.5944215e+00  -5.4999065e-01   4.1979425e-01  -2.6047987e+00   1.3881051e+00  -2.8688794e+00  -2.3563961e-01  -8.8213816e-01   3.6059058e+00   4.4855084e+00   9.8851043e-02  -1.3619964e+00   1.1925419e-02  -6.1042787e-01   2.3257274e+00   1.1593537e+00  -3.8521590e-01   1.1259101e+00   2.7442518e+00   2.8021775e+00   2.7380932e+00   2.2131300e+00  -9.0995417e-01  -5.4099457e-01  -7.8551769e-01   1.4550279e+00  -1.0240308e+00  -1.2300889e+00   1.5331434e+00   7.2016721e-03  -8.2093277e-01   2.9969009e-01   1.2366700e+00  -1.9997665e+00  -2.3386843e+00  -2.8550091e+00  -1.7709393e+00  -5.7000291e-01   4.2606782e-01  -3.4722821e+00   1.0595248e+00  -6.4005025e-02   1.2223933e-01  -6.0639903e-01   2.2872369e+00   3.3538546e-01   9.6203246e-02   1.2023164e-01  -1.2899915e+00   1.9495210e-01  -1.4045642e-02  -1.0921247e-01   1.5491400e-01   5.5559054e+00   7.8270129e-01   7.3877406e+00  -4.2662769e+00  -3.5398197e+00   4.5744779e+00   5.6376350e+00   1.3716963e+00   1.6190387e+00   1.6812623e+00   4.9063415e+00  -3.1314926e-01  -3.3866315e-01  -1.7963880e+00   1.4620664e+00  -2.2552093e+00  -1.1018691e+00
   8.6924469e-01   1.4611362e+00  -8.2707087e-01   4.4611512e-01  -9.4854871e-01  -9.0833782e-01  -1.8644467e+00  -6.0589605e-01   4.4189179e-01  -2.1392668e+00   4.4498043e+00   3.3199279e+00   1.4996560e+00   2.8315787e+00   2.3574078e+00   2.9689914e+00   1.4716852e-01   2.1219771e+00   1.8558399e+00   2.5187902e+00   1.0841586e+00  -7.2634111e-01   9.1837363e-02  -2.8167710e+00   9.7146106e-01  -2.9045827e+00  -3.0982021e-01  -1.1674569e+00   3.6094772e+00   4.3733926e+00  -2.0382983e-01  -1.2951989e+00   7.2696198e-02  -8.0712691e-01   1.5559878e+00   1.0372846e+00  -1.1908238e-01   1.5469480e+00   2.8651226e+00   3.0040805e+00   2.4128472e+00   2.9295509e+00  -4.3015992e-01   1.2394395e-01   3.3739903e-02   2.1110207e+00  -7.5228766e-01  -7.8272484e-01   1.8214548e+00   4.7821607e-01  -7.9930607e-01   2.8302563e-01   2.2444953e+00  -1.8393051e+00  -2.1064046e+00  -2.7259003e+00  -1.6650904e+00  -5.7958162e-01   5.6916131e-01  -3.6620242e+00   1.0050276e+00  -1.6585995e-01   1.1805103e-01  -8.2513390e-01   1.7404137e+00   1.8160671e-01   3.3264401e-01   2.0744288e-01  -8.7926310e-01   3.5857328e-01  -7.7613428e-01   3.9357371e-01  -1.1771621e-02   5.4788770e+00   4.0140689e-01   7.7582441e+00  -4.3790881e+00  -3.7504760e+00   4.2500046e+00   5.7734132e+00   1.2125110e+00   1.1416262e+00   1.3162620e+00   5.7208588e+00  -7.5705654e-02   1.0345071e-01  -1.6293693e+00   1.7986521e+00  -2.3132570e+00  -1.1173207e+00
  -2.6167804e-01   1.7312961e+00  -1.1653324e+00   6.7159389e-01  -1.2982992e+00  -4.3325010e-01  -3.4686774e+00  -6.9818240e-01  -1.0132179e+00  -2.3757091e+00   2.7953191e+00   3.5224331e+00   2.3420598e-01   2.7665719e+00   1.2413747e+00   2.7456911e+00  -6.2736408e-01   2.4164414e+00   1.8253495e+00   2.8772877e+00   2.8187575e-02  -1.7902404e+00  -9.1712289e-01  -2.3794802e+00   6.5259773e-01  -2.2309702e+00  -1.4232339e-01  -8.2301434e-01   3.5193185e+00   4.2559707e+00  -8.5350118e-01  -6.7787556e-01   8.2828231e-01  -1.0772731e-01   8.3650348e-01   2.1846081e+00  -1.7138650e-01   1.5244924e+00   2.9158209e+00   3.5236660e+00   1.3871761e+00   4.8505777e+00   6.2369037e-01   1.1986514e+00   1.7154589e+00   3.5059167e+00   1.1800378e+00   7.1648275e-01   2.5755583e+00   1.5733243e+00  -1.9608404e-01   7.7700443e-01   3.6612225e+00  -9.0172117e-01  -1.4584199e+00  -1.5042249e+00  -1.4230556e+00  -1.5362507e-01   8.7712744e-01  -2.9599624e+00   8.0943199e-01   3.2095481e-01   4.7482360e-01  -3.6433269e-01   4.7763570e-01   5.0733971e-01   9.7529811e-01   1.3322335e+00   4.8105938e-01   1.0597123e+00  -2.6829954e+00   6.9925167e-01  -5.4019629e-01   4.2227462e+00  -2.5024417e-01   7.8538027e+00  -5.2213302e+00  -3.7766132e+00   2.9763488e+00   6.2830989e+00   7.4344586e-01   3.9500205e-01   7.6114506e-01   5.8217801e+00   2.0531504e-01   1.0732531e+00  -1.9052536e+00   2.3089169e+00  -2.0630074e+00  -7.8370907e-01
  -8.6985368e-01   6.7150973e-01  -9.3079016e-01   4.5481058e-01  -8.2531979e-01  -4.4941931e-01  -2.5550680e+00  -1.1828431e-01  -6.2359835e-01  -1.9717227e+00   1.4861367e+00   2.9309303e+00   8.5566535e-01   2.6912358e+00   1.4347638e+00   2.2067286e+00  -2.4049422e+00   8.3069230e-01   1.5417134e+00   2.4515936e+00  -6.3948639e-01  -9.3105095e-01  -5.8085952e-01  -1.4493558e+00   1.0847894e-01  -1.0813232e+00  -3.7448485e-02  -9.5725051e-01   2.9138025e+00   2.8082736e+00   8.6844705e-02   7.2913877e-01   2.8107948e-01  -3.4400144e-01   2.9778562e+00   3.3740088e+00  -3.8900762e-01   1.5665539e+00   2.0039374e+00   2.2359629e+00   1.5435634e+00   5.9444367e+00  -2.3393802e+00  -8.9583643e-01   1.9227406e+00   3.0092122e+00  -3.2467577e+00  -3.2057123e+00   1.4363280e+00   7.0006159e-02  -2.1457306e+00  -1.2870969e+00   7.5397743e-01  -2.7078512e+00  -3.1361326e+00  -2.6875640e+00  -2.5375234e+00  -1.4049734e+00   7.2900146e-01  -2.7916847e+00   2.0370802e-01   7.9024129e-01  -1.7386742e-01  -1.1772286e+00   1.5330142e+00   1.2143140e+00   1.4006896e+00   1.8389371e+00   9.4748037e-02   6.5691087e-01  -2.3022300e+00   1.9680652e+00  -9.0961197e-02   3.5475228e+00  -8.0333991e-01   6.6119029e+00  -2.3367417e+00  -1.7769930e+00  -1.1668519e+00   2.6747693e+00  -9.0384562e-01  -1.5090751e+00   4.2927435e-02   2.8453190e+00   3.0537834e-01   4.3904985e-01  -5.4152754e-01   2.2121363e+00  -1.8791389e+00  -6.1645388e-01
  -3.7501062e-01   1.4614643e+00  -1.0353001e+00   5.0483652e-01  -9.0164581e-01  -5.2732081e-01  -2.4352358e+00   4.4855349e-02  -4.8397264e-01  -1.9706293e+00   2.2704912e+00   3.8772163e+00   1.1514300e+00   3.0949240e+00   1.6424791e+00   2.9507679e+00  -2.3350421e+00   1.2442728e+00   2.2499117e+00   2.7574753e+00  -1.5492293e+00  -2.0036535e+00  -3.4231806e-01  -5.4779144e-01   2.2599078e-02  -4.0229845e-01  -3.6182108e-01  -9.0914131e-01   2.6109712e+00   2.7026005e+00  -5.2046519e-01   1.1549799e+00   1.0800042e+00   3.6698990e-01   1.2589992e+00   2.7341565e+00  -8.7584507e-02   1.8148883e+00   2.3409388e+00   3.2668838e+00   1.0989631e+00   6.2051384e+00  -2.2264584e+00  -4.9239403e-01   1.0588606e-01   2.3333187e+00  -2.3490454e+00  -2.1493267e+00   2.8734648e-02   7.5833266e-01  -2.3967445e+00  -9.9830023e-01  -3.5356023e-01  -3.1103931e+00  -2.1995392e+00  -1.7021886e+00  -2.4114509e+00  -1.0390673e+00  -4.0015972e-01  -3.3503858e+00  -2.4527689e-01   1.1825424e+00   9.2840256e-01  -2.8456316e-01   1.3085529e+00   1.6118488e+00   5.5218114e-01   9.8084853e-01   1.1838194e+00   6.5854858e-01  -3.5340381e+00   2.3658847e+00   2.8573787e-01   4.1490716e+00  -2.6221799e-01   7.8955982e+00  -4.3213455e+00  -2.8325753e+00  -4.1163911e-02   4.2696072e+00   3.3554811e-01  -1.3355428e-01   4.7963778e-01   5.1882740e+00   1.5532535e+00   1.8419498e+00  -5.1561866e-02   2.0930404e+00  -1.8361790e+00  -4.0843150e-01
   3.2465822e-01   2.4836437e+00  -5.7366096e-01   2.3076063e-01  -6.9879037e-01  -7.4950967e-01  -1.3299650e+00   3.2380541e-01  -1.1452592e-01  -1.8695750e+00   4.9674183e+00   4.5737793e+00   3.8051120e+00   4.0693663e+00   2.3571545e+00   4.2271576e+00  -1.9599957e+00   1.8200785e+00   2.8219065e+00   3.4017993e+00  -1.9233060e+00  -4.5528697e+00   2.9527557e-02  -6.6980158e-01   1.9038406e-01  -4.9025181e-01  -9.2424594e-01  -1.2019091e+00   3.7604104e+00   3.4681482e+00  -1.3507087e-02   1.5473810e+00   1.9370841e+00   5.9941667e-01  -1.2413033e+00  -3.8052863e-01  -2.4510691e-01   1.9429173e+00   2.6947994e+00   3.5786045e+00   9.8521243e-01   5.3365094e+00  -1.4318731e+00  -7.4898630e-01  -1.3079549e+00   8.4329591e-01  -1.1938355e+00  -1.1351782e+00  -2.0756787e+00  -2.0359485e-01  -3.8178279e+00  -2.3677587e+00  -3.1294753e+00  -4.4727927e+00  -2.0793953e+00  -1.5667598e+00  -2.2525878e+00  -4.3788318e-01  -3.1794117e+00  -5.2983622e+00  -5.9318405e-01   1.0614774e+00   2.0856972e+00   4.4482333e-01   1.1498845e+00   1.1620149e+00  -9.5982089e-01  -8.6509850e-01   8.2866188e-01   1.4030595e+00  -4.2579970e+00   2.1006091e+00   8.5159237e-01   4.1174975e+00   5.1443138e-01   8.2197217e+00  -3.9206625e+00  -3.5127528e+00   1.5413048e+00   6.6685041e+00   2.1401158e+00   1.7168266e+00   1.7903087e+00   9.8950086e+00   2.9349694e+00   2.5880398e+00  -2.7563473e-01   1.4915748e+00  -1.7462570e+00  -1.3310985e-01
   6.1091377e-01   3.2293871e+00  -2.2222484e-01   2.9767499e-01  -5.6524271e-01  -5.8160019e-01  -7.2363255e-01   6.0603742e-01   1.9531947e-01  -1.7067691e+00   5.5891037e+00   5.1186733e+00   4.5561939e+00   4.1803436e+00   2.6088761e+00   4.7123824e+00  -1.9418196e+00   2.3567487e+00   3.6659145e+00   3.8404280e+00  -2.6370309e+00  -6.1664459e+00   6.7593800e-01   5.7686833e-01   8.3403477e-01   1.0451031e+00  -1.1766375e+00  -7.6108413e-01   3.8874585e+00   3.5554420e+00   1.3591006e-01   2.3781852e+00   3.1013816e+00   1.6104615e+00  -2.1642746e+00  -8.1265913e-01  -2.1741660e-02   1.9502403e+00   3.3082214e+00   4.2479832e+00   1.0941054e+00   5.8710075e+00  -1.1064671e+00  -5.8919919e-01  -2.9352744e+00  -2.1711042e-01  -3.3564983e-01  -7.0516813e-02  -4.0664807e+00  -2.4761441e-01  -4.7471516e+00  -2.7616857e+00  -5.6582988e+00  -5.3368697e+00  -1.9306601e+00  -8.9253425e-01  -2.1116004e+00   4.1647961e-02  -5.0248957e+00  -6.1368916e+00  -1.1924874e+00   1.2742580e+00   3.1174408e+00   1.3521002e+00   1.1092534e+00   1.4341573e+00  -1.9080431e+00  -1.8533973e+00   1.3469552e+00   1.3984953e+00  -5.0437349e+00   2.4511596e+00   1.3444530e+00   4.2722666e+00   1.3151195e+00   8.9582614e+00  -4.8247003e+00  -3.9948342e+00   2.7234201e+00   9.0956056e+00   3.6025056e+00   3.4782014e+00   2.4709092e+00   1.2212779e+01   4.4291286e+00   3.9355803e+00   3.0502242e-01   1.1542393e+00  -1.4637527e+00   1.0230870e-01
  -1.7271501e-01   2.4273368e+00   1.3500458e-01   1.3214431e-01  -2.7463601e-01  -3.6044953e-01  -1.1520567e-01   1.1161781e+00   2.3036280e-01  -1.1016004e+00   4.3919016e+00   4.3433391e+00   5.0449711e+00   3.7467193e+00   2.5167034e+00   4.2607688e+00  -3.3234050e+00   1.2075692e+00   3.2062971e+00   3.3636691e+00  -3.0440486e+00  -6.1266744e+00   8.3703380e-01   1.7245756e+00   7.2354436e-01   2.6610714e+00  -1.0893859e+00  -4.9907339e-01   3.3156686e+00   2.4468857e+00   9.2761601e-01   3.8549380e+00   2.9759326e+00   1.6722518e+00  -1.3744977e+00  -2.6119000e-01  -1.9148160e-01   1.8270605e+00   2.4628709e+00   3.2546572e+00   1.1305105e+00   6.6455629e+00  -2.6702893e+00  -1.8376974e+00  -2.4060328e+00  -5.9145931e-01  -2.4331226e+00  -1.9783572e+00  -4.8643120e+00  -1.2648867e+00  -5.8860599e+00  -4.1899656e+00  -7.5723760e+00  -6.3848657e+00  -2.4287259e+00  -1.0832276e+00  -2.9137080e+00  -6.1602599e-01  -5.5802196e+00  -5.8673399e+00  -1.9995233e+00   1.3642397e+00   2.7869064e+00   9.2148106e-01   1.2903528e+00   1.4626319e+00  -2.0668924e+00  -1.6439733e+00   1.0726434e+00   1.3291062e+00  -4.8433189e+00   3.4828559e+00   1.9120750e+00   3.2582588e+00   1.1308446e+00   7.6604282e+00  -2.6217982e+00  -2.1330739e+00  -7.3947638e-01   6.4253340e+00   2.4983981e+00   2.1764720e+00   1.9376618e+00   1.0386517e+01   4.7736455e+00   3.7639960e+00   1.0066100e+00   8.8479552e-01  -1.0958077e+00   4.4600280e-01
   2.0719532e-01   2.7317802e+00   3.5105940e-01  -4.2773312e-02  -4.7038118e-01  -4.2895549e-01   3.7267993e-01   1.2346518e+00   1.7456998e-01  -7.7014677e-01   4.7652488e+00   4.2878954e+00   5.2290681e+00   3.4872894e+00   2.2120721e+00   4.5526319e+00  -3.1277352e+00   1.0618844e+00   3.3937707e+00   3.3454811e+00  -3.4368709e+00  -6.8029986e+00   1.2229953e+00   2.5215979e+00   8.6766375e-01   3.5389204e+00  -1.3370412e+00  -3.0502014e-01   2.6974489e+00   2.0332646e+00   8.6496239e-01   4.2881916e+00   3.5397471e+00   2.1537125e+00  -2.8578722e+00  -1.1239879e+00   6.7407005e-02   1.7478326e+00   2.4275901e+00   3.2813810e+00   6.8323444e-01   5.8672428e+00  -2.2779630e+00  -1.0745440e+00  -3.3069587e+00  -1.2561683e+00  -1.2965012e+00  -4.2117403e-01  -5.9290006e+00  -9.4583701e-01  -5.9328826e+00  -4.1667295e+00  -7.9828918e+00  -6.2441816e+00  -1.3371913e+00  -3.1401624e-01  -2.6174078e+00  -2.4647816e-01  -6.5951018e+00  -6.2958247e+00  -2.2618899e+00   1.2858427e+00   3.3815415e+00   1.4875196e+00   8.7322749e-01   1.1707089e+00  -2.9701530e+00  -2.4963185e+00   1.3070888e+00   1.2346918e+00  -5.0206828e+00   3.8209217e+00   2.1461496e+00   3.3599353e+00   1.6625807e+00   7.7100376e+00  -3.1968603e+00  -2.0695235e+00  -2.6226221e-01   6.5816345e+00   3.3126067e+00   3.0009259e+00   2.0399222e+00   1.1891526e+01   5.7134357e+00   4.7942026e+00   8.7514134e-01   5.2485125e-01  -8.2711713e-01   6.7404398e-01
  -3.8131304e-01   2.3241972e+00   9.5488694e-01   2.9632370e-01  -5.3281553e-01   2.3725717e-01   5.4470578e-01   1.8513384e+00  -1.1891433e-01   4.5424625e-01   4.4354194e+00   4.3811102e+00   5.2514513e+00   3.7524619e+00   1.3189899e+00   4.7084987e+00  -3.4088119e+00  -3.2613142e-01   2.0655618e+00   3.1566795e+00  -3.3168885e+00  -6.6433035e+00   1.5362638e+00   3.6967212e+00   1.2184764e+00   4.0513645e+00  -1.0224656e+00   2.5417415e-01   1.6420140e+00   1.2927564e+00   6.9607996e-01   4.5376779e+00   2.4306836e+00   2.2740388e+00  -2.5851375e+00   2.9212399e-02   3.4116446e-01   1.4797205e+00   1.6789637e+00   2.5673703e+00   5.5635467e-01   5.2274852e+00  -3.2758470e+00  -1.7819071e+00  -2.7738892e+00  -1.1589840e+00  -1.3963630e+00  -6.0884667e-01  -5.2965519e+00  -8.9866121e-01  -5.4931995e+00  -4.7086334e+00  -6.9837257e+00  -5.5968525e+00  -7.9726692e-02   3.3061390e-01  -2.9162258e+00  -4.9531850e-01  -6.8022249e+00  -5.6247780e+00  -2.4970246e+00   1.4325169e+00   3.1227627e+00   1.4988847e+00   1.1255575e+00   1.5143354e+00  -3.7052496e+00  -2.2309256e+00   5.4526103e-02   7.1965107e-01  -4.9141790e+00   3.8250706e+00   2.1205298e+00   2.4108063e+00   7.7768252e-01   5.2213130e+00  -3.4851058e+00  -9.8196250e-01  -2.2914235e+00   2.9982040e+00   2.3325663e+00   1.7269476e+00   1.2301271e+00   1.0319163e+01   6.0880574e+00   5.6026964e+00   6.0766820e-01   5.9142597e-01  -2.2720833e-01   1.5300215e+00
  -1.0513423e+00   1.9619962e+00   1.2326464e+00   1.1711849e-01  -6.9015817e-01   3.1263283e-01   2.1932951e-01   1.5397554e+00  -7.1350682e-01   1.3005500e-01   1.6728670e+00   2.9952962e+00   3.6458464e+00   1.9750066e+00   6.4408425e-01   3.2943767e+00  -4.4462043e+00  -6.2773966e-01   2.7126049e+00   3.0346625e+00  -4.1637645e+00  -6.2567329e+00   1.7290100e+00   4.9067829e+00   1.2005378e+00   6.4309597e+00  -8.0958161e-01   9.5060249e-01   4.5581251e-01   6.2132278e-02   1.1463331e+00   5.6523024e+00   3.8393697e+00   3.2429601e+00  -2.1696091e+00   1.2086029e+00  -1.0208222e-01   1.3958849e+00   8.2633125e-01   1.8452539e+00  -5.3243653e-01   5.5048552e+00  -3.6917948e+00  -2.8121077e-01  -2.3296825e+00  -1.0381319e+00  -1.9592026e+00   2.0215920e-01  -5.8874659e+00  -4.7581240e-01  -5.4967630e+00  -3.9925555e+00  -6.6083323e+00  -4.4982193e+00   1.3001699e-01   1.3052291e+00  -2.8606136e+00  -2.9166375e-01  -6.4125634e+00  -4.8816829e+00  -2.9748707e+00   1.2680865e+00   2.9282291e+00   1.3774420e+00   1.7114451e-01   1.4066418e+00  -2.7665499e+00  -1.0635244e+00   1.3140055e+00   7.2181895e-01  -4.6983574e+00   4.7766128e+00   1.6063067e+00   1.1820391e+00   9.3226817e-01   4.6919302e+00  -1.9636619e+00   9.4664116e-01  -4.8312830e+00   2.3020587e+00   1.2442382e+00   1.0890366e+00   6.3015242e-01   7.6871510e+00   5.9515989e+00   5.5961468e+00   1.7834015e-01   4.0833063e-01   1.7737425e-02   1.6692455e+00
  -4.2535197e-01   1.9693042e+00   1.6438306e+00   1.3272604e-01  -7.9295280e-01   5.4555559e-01   1.1225625e+00   1.8402323e+00  -5.9799190e-01   1.1072104e+00   3.2769863e+00   3.0371083e+00   4.6297801e+00   2.4738150e+00   3.1684501e-01   3.8323785e+00  -3.4814780e+00  -8.8764530e-01   1.7987600e+00   2.6424629e+00  -3.5050137e+00  -6.2515801e+00   1.9714080e+00   4.6030745e+00   1.2968599e+00   5.7065793e+00  -9.5763726e-01   8.9432604e-01   3.9826672e-01   1.6537364e-01   7.7811297e-01   4.5797916e+00   2.6302526e+00   2.4737729e+00  -3.6241978e+00  -8.3257830e-01   3.8750053e-01   1.3746824e+00   7.6943287e-01   1.3174612e+00  -1.0720616e+00   3.1344664e+00  -2.8019710e+00  -5.7958267e-01  -2.5691964e+00  -1.9247229e+00  -1.9666384e-01   1.2916567e+00  -5.6920185e+00  -8.7022870e-01  -4.9713059e+00  -4.2191117e+00  -5.7858516e+00  -4.1282222e+00   1.3566542e+00   1.4285356e+00  -2.5990253e+00  -2.6821853e-01  -7.2859516e+00  -5.3220505e+00  -2.7709255e+00   5.0091760e-01   2.5632174e+00   1.1944200e+00  -6.4539158e-02   6.6697502e-01  -4.0144645e+00  -2.5831333e+00  -3.6075484e-01   4.4648510e-01  -4.2352303e+00   4.4147103e+00   1.6701303e+00   1.0800928e+00   4.1831717e-01   3.1641088e+00  -2.4286914e+00   1.8372396e-01  -3.8071631e+00   1.4050242e+00   1.7142090e+00   1.3922947e+00   7.5903933e-01   9.5252622e+00   6.5040811e+00   6.1450342e+00  -2.2593745e-01   1.8241357e-01   3.7179542e-01   1.8226310e+00
  -1.0671062e+00   1.6666332e+00   1.6572358e+00   3.5768369e-01  -8.0197691e-01   8.8191906e-01   8.0121057e-01   1.8376104e+00  -9.4993840e-01   1.0272070e+00   7.2738067e-01   2.2171391e+00   2.9420872e+00   1.1011476e+00  -4.9572076e-01   2.2675390e+00  -4.8286794e+00  -1.3257839e+00   1.8562938e+00   1.8898762e+00  -4.2019286e+00  -5.1082095e+00   1.5008751e+00   5.8276456e+00   5.6837812e-01   7.6173366e+00  -7.1967958e-01   1.4673475e+00  -1.2488726e+00  -1.5779090e+00   2.7916337e-02   5.1794878e+00   3.0657609e+00   2.8339117e+00  -3.1342824e+00   2.2466571e-01  -4.3539846e-01   9.0935719e-01  -5.2418268e-01   7.5457958e-01  -3.2732554e+00   2.8533019e+00  -3.2671738e+00  -2.0201768e-02  -2.4183018e+00  -1.9438887e+00  -2.7207673e-02   1.8355373e+00  -5.6481329e+00  -1.8456925e-01  -3.8015135e+00  -2.5819581e+00  -4.7428684e+00  -2.6948571e+00   2.3826830e+00   2.9566179e+00  -2.6787052e+00  -1.0228544e-01  -6.2207074e+00  -3.7695634e+00  -3.0279565e+00   5.5479337e-01   2.4404822e+00   1.1778245e+00  -7.9551455e-01   1.0504333e+00  -3.3173994e+00  -1.6081458e+00   1.1639838e+00   5.9528291e-01  -4.2233156e+00   5.7602028e+00   1.1783692e+00  -4.7755136e-01   3.7865173e-02   2.3799096e+00  -1.3836828e+00   1.4929675e+00  -7.0148399e+00  -2.7166764e-01   2.4689567e-01   4.9917387e-01  -2.4033972e-01   6.0672603e+00   6.0393332e+00   5.7295584e+00  -3.8507424e-01  -9.2746978e-02   7.3694549e-01   1.9888239e+00
  -7.7771178e-01   1.3360966e+00   2.1525231e+00   5.1506698e-01  -4.8316601e-01   1.2514724e+00   1.4190130e+00   1.7618000e+00  -7.4825755e-01   1.5826231e+00   1.6146563e+00   1.5616305e+00   3.6062663e+00   9.0562287e-01  -3.8110948e-01   2.3296872e+00  -3.6827080e+00  -1.2377809e+00   1.4981342e+00   1.9561663e+00  -3.2543783e+00  -5.5730103e+00   2.1129307e+00   5.2735234e+00   2.1340817e+00   7.0573631e+00  -6.5734318e-01   1.7469698e+00  -4.1406981e-02  -3.9636829e-01   8.2930215e-01   4.1411891e+00   2.4902579e+00   2.4592575e+00  -3.7041405e+00  -4.9674643e-01   4.4559867e-01   1.2339220e+00   1.5761798e-01   7.7742398e-01  -1.6215189e+00   2.3995074e+00  -2.7288247e+00  -6.3176334e-01  -2.7140241e+00  -2.4940537e+00  -7.7297462e-02   1.4742092e+00  -5.5537780e+00  -9.3226733e-01  -4.6574093e+00  -3.3489683e+00  -6.6333109e+00  -4.1399800e+00   1.5171073e+00   1.9945329e+00  -2.6099504e+00  -2.0902533e-01  -6.6616357e+00  -3.4122402e+00  -3.3642625e+00  -9.4791654e-01   1.3075620e+00   6.7538331e-02  -1.6024114e+00  -4.1370964e-01  -3.4509957e+00  -1.8797394e+00  -1.7368548e-01   5.1826179e-01  -3.4505417e+00   4.5889680e+00   1.4250897e+00  -1.6133964e-01  -2.6801958e-02   1.1828875e+00  -1.6337203e+00   9.2401411e-01  -5.5309394e+00   4.3873246e-01   7.3787494e-01   8.6064305e-01   2.4303192e-01   6.7421738e+00   5.9656335e+00   5.3299920e+00  -1.6372806e-01  -1.3065347e-01   6.9063668e-01   1.6836023e+00
  -1.7764635e-01   1.3052984e+00   2.4194699e+00   6.7800183e-01  -5.1521391e-01   1.4009591e+00   2.1474786e+00   1.8805184e+00  -4.9667842e-01   2.0109025e+00   1.8691204e+00   1.4256720e+00   3.5258918e+00   7.5864111e-01  -6.0658245e-01   1.9839200e+00  -3.1867951e+00  -1.2591903e+00   1.1030901e+00   1.3957126e+00  -2.8498652e+00  -4.6818727e+00   2.4695062e+00   5.3251554e+00   2.2977370e+00   7.2414193e+00  -6.7498561e-01   1.8779568e+00  -6.2255970e-01  -8.4776520e-01   3.7229004e-01   3.2585067e+00   1.7567573e+00   1.8560019e+00  -3.9750306e+00  -1.1133750e+00   5.2326834e-01   1.2800054e+00  -1.8894511e-01   5.0604189e-01  -2.3358374e+00   6.5361409e-01  -2.6498904e+00  -7.1691410e-01  -3.6797810e+00  -3.4439025e+00   2.6653790e-01   1.9658191e+00  -5.7274482e+00  -1.1226664e+00  -3.9305326e+00  -2.6101379e+00  -6.2864099e+00  -3.7419510e+00   2.2200901e+00   2.2162929e+00  -2.4536018e+00  -1.6509606e-01  -6.6914437e+00  -3.3592803e+00  -3.1945519e+00  -1.4318521e+00   1.0161493e+00  -1.3041912e-01  -1.4762244e+00  -4.9271303e-01  -3.9739351e+00  -2.6066240e+00  -7.2438018e-01   1.7135931e-01  -2.4367742e+00   4.9218011e+00   1.2848506e+00  -2.4360307e-01  -1.8854302e-02   5.9197925e-01  -1.5514004e+00   7.1777544e-01  -5.0648100e+00  -1.3676817e-03   7.5844702e-01   1.1991622e+00   3.1805188e-02   6.4566690e+00   5.8981542e+00   5.0709276e+00  -3.1236716e-01  -4.3409508e-01   8.8373455e-01   1.5614523e+00
  -3.4785938e-01   1.0976144e+00   2.4510469e+00   9.0691283e-01  -5.9741262e-01   1.9205630e+00   1.7699350e+00   1.6824365e+00  -1.0975093e+00   2.2136648e+00   1.5097790e+00   1.1428853e+00   2.6735053e+00   4.8751400e-01  -1.4280631e+00   1.4796558e+00  -3.2545432e+00  -1.5940550e+00   3.1938627e-01   9.0881978e-01  -2.5425028e+00  -4.0289346e+00   1.5458803e+00   4.5701565e+00   1.9419132e+00   6.4759570e+00  -4.7097565e-01   1.8888931e+00  -9.0965455e-01  -1.1948223e+00  -3.4283823e-01   2.1074787e+00   9.2370587e-01   1.2087915e+00  -4.5105433e+00  -1.3455426e+00   1.5894892e-01   1.1752904e+00  -1.1970316e+00   2.6554350e-01  -3.2761840e+00  -5.1208355e-01  -2.0734975e+00  -2.2823143e-01  -3.0747327e+00  -3.2068037e+00   1.5212578e+00   3.0862306e+00  -4.4382780e+00  -9.5521723e-01  -2.4441879e+00  -1.4339901e+00  -4.5594819e+00  -2.4457814e+00   3.4524525e+00   3.0689963e+00  -1.9941383e+00   6.4660884e-02  -5.5443671e+00  -2.2370170e+00  -2.9017373e+00  -1.7134053e+00   2.8918070e-01  -5.6372722e-01  -2.3909627e+00  -9.5087096e-01  -3.6603682e+00  -1.9927564e+00  -4.4467412e-01   7.8383337e-01  -2.2507931e+00   4.4396393e+00   9.9454580e-01  -1.2639882e+00  -5.2952437e-01  -5.7796840e-01  -1.1421320e+00   1.0458477e+00  -6.1230531e+00  -1.9761258e+00  -2.5277827e-01   4.8006715e-03  -5.1029873e-01   4.9165734e+00   4.6182373e+00   4.0473293e+00  -1.6425976e+00  -4.8106645e-01   1.0001788e+00   1.5345182e+00
  -6.0559725e-01   2.7292879e-01   2.9013370e+00   1.1443407e+00  -6.6898174e-01   2.6139262e+00   2.0204870e+00   1.9858794e+00  -1.2822044e+00   3.0627418e+00   4.3816254e-01   9.6271992e-01   2.0355619e+00   5.6266450e-01  -1.8597927e+00   1.2255701e+00  -3.3138517e+00  -2.3027388e+00  -7.3697167e-01   5.4298630e-01  -1.9965326e+00  -2.9216584e+00   2.1406562e+00   4.8201303e+00   2.8879788e+00   7.0048027e+00  -1.0374301e-01   2.3121533e+00  -1.3669581e+00  -1.7264357e+00   1.1652945e-01   1.5600015e+00  -5.9860054e-01   5.2653371e-01  -2.5043193e+00   8.2439043e-01   6.0075237e-01   1.5801169e+00  -1.4460340e+00  -2.2283193e-01  -2.1441878e+00  -1.5356151e-01  -3.4757723e+00  -1.0227869e+00  -2.7861619e+00  -3.5565813e+00  -2.0127036e-01   2.0452887e+00  -3.8846218e+00  -2.0114522e+00  -2.2429070e+00  -1.9115510e+00  -4.5325393e+00  -2.4722621e+00   2.8838024e+00   2.4723538e+00  -2.2329485e+00  -6.4004563e-01  -5.0997491e+00  -2.1230569e+00  -2.5331071e+00  -1.1332543e+00  -6.6305525e-01  -7.0870624e-01  -9.6035953e-01  -1.1603625e-01  -3.9302272e+00  -1.6517078e+00  -2.0660819e+00  -9.0510513e-02  -7.5388191e-01   4.4647118e+00   1.0466928e+00  -1.4838632e+00  -4.9462708e-01  -1.1706086e+00  -7.3631839e-01   1.9807544e+00  -6.7148362e+00  -4.0839777e+00  -1.3223789e+00  -1.2583477e+00  -1.1889256e+00   2.5093394e+00   4.0519487e+00   3.7795167e+00  -1.6474150e+00  -2.8828500e-01   1.3990777e+00   1.5604677e+00
  -1.8233506e+00  -7.2082572e-01   2.8156090e+00   1.5121760e+00  -1.4658631e+00   3.0259336e+00   9.9873169e-02   1.7431258e+00  -3.2433940e+00   3.3772746e+00  -3.6628220e+00   5.8334701e-02  -1.6559491e+00  -2.9639869e-01  -4.3480311e+00  -3.6274651e-01  -3.1803788e+00  -3.6586584e+00  -2.0610042e+00   4.2302499e-01  -2.1506383e+00  -5.5464447e-01   2.0193985e+00   5.3397555e+00   2.7087530e+00   6.9939464e+00   7.4742173e-01   3.1236121e+00  -3.5365849e+00  -3.1831898e+00  -3.1605093e-01   1.0830292e+00  -1.6615424e+00   7.9108791e-01  -1.3383107e-01   5.6666266e+00   8.0144135e-01   1.2888741e+00  -2.5486771e+00  -1.5366638e+00  -3.8088263e+00  -7.4122889e-01  -5.0855468e+00   1.7310834e-01  -5.2853339e-01  -1.5239162e+00  -1.3251191e+00   1.9599531e+00  -1.1809828e+00  -6.2800232e-01  -2.2845130e-01  -6.5899361e-01   5.6677082e-01   7.5493119e-01   3.4979933e+00   2.7945115e+00  -1.9068734e+00  -9.1419131e-01  -2.2618430e+00   2.0033160e-01  -1.4263387e+00  -7.1508733e-02  -1.6452676e+00  -5.9636492e-01  -8.1540516e-01   1.3594745e+00  -2.3569141e+00   1.4000696e+00  -2.7651759e+00  -1.3206875e+00   3.8806422e-01   4.3829440e+00  -1.2671663e+00  -3.3645162e+00  -1.9866756e+00  -4.0010797e+00  -5.2090889e-01   4.6293332e+00  -8.9688187e+00  -8.6267813e+00  -4.1745771e+00  -4.1528720e+00  -3.4190668e+00  -3.5976539e+00   2.6044615e+00   4.0030875e+00  -2.7737457e+00   4.7845642e-01   1.9029794e+00   2.0876680e+00
  -8.0982595e-01  -1.0400486e+00   2.5939842e+00   1.4258099e+00  -9.2455166e-01   2.8662675e+00   8.9587373e-01   1.4500391e+00  -2.2070379e+00   3.3164489e+00  -1.7394542e+00   3.9620730e-02  -8.0928816e-01   5.7465601e-02  -3.3282459e+00  -7.7360298e-02  -2.4508997e+00  -3.4522418e+00  -2.2463433e+00  -2.0639357e-01  -1.0071590e+00   4.1075492e-01   1.7722315e+00   3.5964256e+00   2.3921999e+00   4.7108875e+00   5.4894289e-01   2.1967096e+00  -2.5394657e+00  -2.4548494e+00  -5.1820359e-01  -7.6050649e-01  -2.9172842e+00  -6.5543458e-01  -6.1631912e-01   3.3679080e+00   1.0853365e+00   1.9084402e+00  -2.4720448e+00  -1.2115552e+00  -2.9256838e+00  -1.9651870e+00  -4.5163549e+00  -7.2616570e-01  -1.5908472e+00  -2.5081899e+00  -1.7855541e+00   1.0153424e+00  -9.0648923e-01  -1.6062925e+00  -3.5930363e-01  -5.4216245e-01  -6.0771982e-01  -4.0156735e-01   3.1478677e+00   2.0301364e+00  -1.7663871e+00  -1.3445413e+00  -1.7003633e+00   3.1548629e-01  -1.5289273e+00  -1.3773001e+00  -2.8548036e+00  -2.0145261e+00  -1.0810364e+00   2.1993648e-02  -2.3305269e+00   3.6149805e-01  -3.1328898e+00  -1.0178309e+00   1.1273104e+00   3.2165207e+00  -5.8196690e-01  -2.3060182e+00  -2.0619425e+00  -3.8396094e+00  -4.7129440e-01   3.1386084e+00  -7.4893463e+00  -8.4373976e+00  -3.8422326e+00  -3.9841185e+00  -2.7757099e+00  -3.0893210e+00   1.5428000e+00   2.2676611e+00  -2.5093121e+00   3.3528823e-01   1.3660199e+00   1.2610215e+00
  -1.9236221e-01  -5.4376445e-01   2.3028905e+00   1.6253802e+00  -6.9119662e-01   2.9441762e+00   1.0878757e+00   1.1335675e+00  -1.8607982e+00   2.8484418e+00  -1.2734301e+00   3.2249618e-01  -1.0334815e+00   8.0172349e-02  -3.0987896e+00  -4.3303108e-01  -2.2061932e+00  -2.3559040e+00  -1.7682572e+00  -4.3300020e-01  -8.0836382e-01   9.1118226e-01   1.1246188e+00   2.6444928e+00   1.6478526e+00   3.7344772e+00   4.0102572e-01   1.7671447e+00  -2.4264146e+00  -2.4286783e+00  -1.7141069e+00  -2.2618328e+00  -3.1348856e+00  -1.3444099e+00  -1.0810019e+00   1.8244180e+00   5.4193509e-01   2.0445206e+00  -2.4437816e+00  -8.1623963e-01  -4.3514462e+00  -2.9785492e+00  -3.0116090e+00  -3.4642119e-01  -2.4650475e+00  -3.4203034e+00   2.3607641e-01   2.5351711e+00  -9.3126550e-01  -1.6493308e+00   8.0117341e-01   9.7734498e-01  -7.9844934e-02   4.6010432e-01   3.5205694e+00   2.7356145e+00  -1.2329428e+00  -9.0583897e-01  -1.3300212e+00   3.1353998e-01  -1.1085316e+00  -1.5621038e+00  -2.8209347e+00  -1.8506842e+00  -1.3254292e+00   1.7250704e-01  -2.2117134e+00  -4.1277163e-01  -2.1954433e+00  -2.4993621e-01   1.0232158e+00   2.9037035e+00  -7.7584402e-01  -2.4145742e+00  -1.9840463e+00  -3.0614579e+00  -7.1369323e-01   1.6223207e+00  -5.9874835e+00  -6.4297341e+00  -3.2689055e+00  -3.0655989e+00  -2.4422445e+00  -2.3235209e+00   9.4768026e-01   1.4173399e+00  -2.7163170e+00   4.8650798e-03   1.3117338e+00   7.1201771e-01
   1.4489631e-01  -4.0979982e-01   2.5112196e+00   1.8692507e+00  -5.6999614e-01   3.0938422e+00   1.2818456e+00   1.0912374e+00  -1.5237017e+00   2.7946180e+00  -1.1403186e+00   7.6455238e-01  -1.0466911e+00   5.9116479e-01  -2.6281754e+00  -3.7611227e-01  -1.4160213e+00  -1.5105772e+00  -1.7501759e+00  -2.5305082e-01  -2.1836560e-01   1.3175562e+00   1.8561022e+00   2.3949951e+00   2.4607807e+00   3.5198939e+00   5.2020491e-01   1.8014743e+00  -1.9686559e+00  -1.8861317e+00  -1.6109363e+00  -3.1913851e+00  -3.5449025e+00  -1.6943915e+00   1.0881706e-01   2.6043564e+00   8.9654345e-01   2.6822472e+00  -1.7429156e+00  -3.8470106e-01  -3.2565535e+00  -2.6969303e+00  -2.9106212e+00  -4.4678066e-01  -3.1006265e+00  -3.9117767e+00  -4.9184471e-01   2.4019298e+00  -1.0344081e+00  -2.1906019e+00   7.4269656e-01   1.0533298e+00  -4.0289441e-01   2.2152458e-01   2.6754290e+00   2.2495475e+00  -1.1260672e+00  -9.4246961e-01  -1.5375805e+00  -4.2874744e-01  -1.0865127e+00  -1.5999446e+00  -3.0156732e+00  -1.8937506e+00  -3.5146942e-01   8.0273746e-01  -2.4334716e+00  -9.0622501e-01  -2.9464098e+00  -7.1640755e-01   1.9975357e+00   2.4095921e+00  -7.9919391e-01  -1.9214242e+00  -1.5709870e+00  -2.6015428e+00  -9.3926572e-01   1.0222466e+00  -3.7246395e+00  -4.3186515e+00  -2.6652408e+00  -2.2005029e+00  -2.0851294e+00  -2.0743801e+00   9.0505996e-01   1.2256195e+00  -2.1474221e+00   1.5614537e-01   1.2868661e+00   4.0774715e-01
   4.5693905e-01  -4.8081401e-01   2.0982055e+00   1.8827362e+00  -5.5218954e-01   2.8442787e+00   9.9695623e-01   8.5030857e-01  -1.6329761e+00   2.6012134e+00  -9.1513007e-01   9.0579333e-01  -1.4645992e+00   1.0005411e+00  -2.7917061e+00  -4.5185631e-01  -5.9335533e-01  -1.3772280e+00  -2.0457830e+00  -3.4148608e-01   2.6850824e-01   2.2237225e+00   1.4870133e+00   1.3124079e+00   1.7870252e+00   1.5677054e+00   5.4222848e-01   1.2655125e+00  -1.9121478e+00  -1.7294547e+00  -2.1585174e+00  -4.4397218e+00  -4.3420311e+00  -2.3320344e+00   3.1142678e-01   2.5548763e+00   1.0254623e+00   2.7904065e+00  -1.7252931e+00  -4.8300877e-01  -3.6737792e+00  -3.6886698e+00  -2.7300929e+00  -3.9853912e-01  -3.1125504e+00  -3.7077739e+00  -6.0611264e-01   2.2266815e+00  -2.3852682e-01  -2.0787466e+00   1.3100026e+00   1.4229994e+00   7.6521841e-01   7.3876358e-01   2.5721595e+00   1.8183620e+00  -7.6276918e-01  -9.9132970e-01  -6.8735061e-01  -1.3281734e-01  -6.8687150e-01  -1.5786830e+00  -3.3771498e+00  -2.0873797e+00  -3.4780435e-01   9.4932683e-01  -2.1506568e+00  -8.7199168e-01  -3.1965767e+00  -7.8208907e-01   2.5431131e+00   1.5598161e+00  -1.2956934e+00  -1.8474080e+00  -1.8955628e+00  -3.1778236e+00  -8.2278174e-01   7.8261025e-01  -2.3813181e+00  -4.5759216e+00  -2.6395344e+00  -2.3266546e+00  -2.2162472e+00  -2.4203498e+00   1.9184339e-01   6.0325787e-01  -2.1409955e+00   2.7601875e-01   1.1303114e+00   9.2981310e-02
   3.9977322e-01  -8.8828652e-01   1.7850552e+00   1.8021700e+00  -4.7271567e-01   2.6873186e+00   7.8688474e-01   9.7520809e-01  -1.6836731e+00   2.8417575e+00  -5.9828480e-01   1.2681257e+00  -1.2773920e+00   1.9341020e+00  -2.7263703e+00   2.1557145e-02  -1.1028202e-01  -1.7905606e+00  -2.9101192e+00  -4.1501823e-01   9.3739072e-01   2.8351794e+00   1.2943843e+00   5.5537712e-01   1.2057264e+00  -3.7317863e-01   5.7332538e-01   6.6021958e-01  -1.8306830e+00  -1.6285083e+00  -2.2333002e+00  -5.0516533e+00  -5.6305104e+00  -3.0801327e+00   1.1428915e+00   3.1221384e+00   1.2713115e+00   3.0007063e+00  -1.7423281e+00  -7.3572801e-01  -3.0508359e+00  -3.8234811e+00  -3.4384833e+00  -1.3257279e+00  -2.6461165e+00  -3.4754301e+00  -1.7724203e+00   9.1294362e-01   5.8888674e-01  -2.6706191e+00   1.3559894e+00   5.6720223e-01   1.3235509e+00   5.8962194e-01   2.1334503e+00   1.0020244e+00  -7.9196173e-01  -1.4545895e+00  -2.7902765e-01  -2.4416389e-01  -3.9502013e-01  -9.2668054e-01  -3.6192360e+00  -2.0085559e+00   6.3968118e-01   1.5155778e+00  -2.4845347e+00  -9.7454927e-01  -4.3315624e+00  -1.0529140e+00   3.2738029e+00   6.4771914e-01  -1.2509680e+00  -1.7351087e+00  -2.0714508e+00  -3.8646234e+00  -3.4856176e-01   1.1995734e+00  -1.6516726e+00  -5.9143566e+00  -2.8120897e+00  -2.9946288e+00  -2.3898629e+00  -2.9186378e+00  -2.8394106e-01   2.3894755e-01  -1.7502711e+00   4.0826368e-01   1.1486313e+00   9.6767816e-02
  -5.7228167e-01  -1.3740860e+00   7.8913833e-01   1.7206174e+00  -4.6114148e-01   2.1788792e+00  -1.0739551e+00  -6.0774258e-02  -2.5016725e+00   1.2577648e+00  -4.2473236e+00  -1.9085953e-01  -4.4945677e+00  -6.6621305e-02  -3.3673481e+00  -2.0265579e+00  -8.6539840e-01  -1.5269262e+00  -1.8679204e+00  -4.2551536e-01   3.0867417e-01   4.2172698e+00   2.0509678e-01   2.6963495e-01   2.8714113e-01  -3.3219210e-01   9.5309447e-01   6.3789307e-01  -2.5146935e+00  -2.2233556e+00  -2.6001296e+00  -4.8443602e+00  -4.1440269e+00  -2.3257730e+00   2.0508662e+00   5.4326413e+00   8.8229103e-01   2.9520972e+00  -2.1442206e+00  -6.4228194e-01  -3.7300590e+00  -2.1230926e+00  -3.3997606e+00   7.5687310e-01  -1.5592765e+00  -1.5412608e+00  -2.9616499e+00   9.7106817e-01   1.5771701e+00  -8.4393246e-01   1.8679380e+00   2.4228736e+00   2.9493779e+00   1.8494650e+00   1.4001599e+00   1.4182902e+00  -5.9352070e-01  -1.2509404e+00   2.5459803e+00   2.1023297e+00  -9.5041042e-01  -1.2977068e+00  -4.2402578e+00  -2.8843752e+00  -1.4514137e+00   1.1354649e+00   3.2031780e-01   1.7763386e+00  -1.1237428e+00  -5.0669905e-01   2.9522577e+00   6.8141918e-01  -2.1742856e+00  -2.2672492e+00  -2.1452310e+00  -3.5343022e+00   6.3704339e-01   2.5404698e+00  -3.3600222e+00  -6.0217723e+00  -4.0364918e+00  -4.1240241e+00  -3.3578708e+00  -7.0772912e+00  -1.9005736e+00  -1.2168380e+00  -1.5923856e+00   8.1530624e-01   5.8591903e-01  -5.4576848e-01
  -8.3467364e-01  -2.6403701e+00   6.9455968e-01   1.2180926e+00   1.1797773e-01   1.6622812e+00  -3.5331290e-01   1.7967834e-01  -2.2447681e+00   1.5619664e+00  -3.6648456e+00  -7.9160414e-01  -2.9475513e+00   5.9573623e-01  -2.6008195e+00  -1.6442211e+00  -7.8375104e-01  -2.9985358e+00  -2.7322712e+00  -3.5464920e-01   1.1932593e+00   4.5371653e+00   3.7309131e-01  -9.2511811e-01   4.0435207e-01  -2.3553235e+00   9.8068420e-01  -1.6734675e-01  -1.3923606e+00  -1.8496381e+00  -7.3167916e-01  -4.6165409e+00  -5.4330676e+00  -3.3425022e+00   3.4907070e+00   6.1938986e+00   1.2347870e+00   3.2165168e+00  -2.5747936e+00  -1.6198814e+00  -8.5326112e-01  -1.4862253e+00  -6.5684534e+00  -1.7801072e+00  -1.3533741e+00  -1.4689052e+00  -8.7676877e+00  -4.0727482e+00   1.3104393e+00  -2.9713991e+00  -7.6454553e-01  -9.1258054e-01  -6.7300571e-01  -1.3447893e+00  -1.4149354e+00  -1.7034016e+00  -1.5093286e+00  -2.4815457e+00   2.4701831e+00   1.9065745e+00  -1.6285250e+00  -1.0905038e+00  -5.3016477e+00  -4.1046594e+00  -6.0050596e-01   8.1792186e-01   3.3216870e-01   2.4010949e+00  -2.7561412e+00  -6.0415980e-01   4.8379313e+00  -2.8456559e-01  -1.2069998e+00  -1.7755978e+00  -1.6158584e+00  -5.0036599e+00   4.1388889e+00   4.9585172e+00  -4.3825782e+00  -9.6196420e+00  -4.6652839e+00  -5.8052023e+00  -3.3915042e+00  -8.6218503e+00  -2.7120133e+00  -3.0808090e+00  -5.7208419e-01   7.6475283e-01   1.8739659e-01  -8.0836712e-01
  -1.8674002e-01  -9.5024966e-01   5.3889719e-01   1.6170823e+00  -3.9487836e-01   1.8984204e+00  -1.2349771e+00   4.2850217e-01  -2.3413178e+00   1.8427251e+00  -1.2738261e+00   1.8074139e+00  -2.7188933e+00   2.7363302e+00  -2.6254622e+00   6.4054168e-01   1.4836878e+00  -1.3929200e+00  -2.6170691e+00   9.8148648e-01   1.4555081e+00   2.3325189e+00   8.3884621e-01  -8.6093169e-01   1.1086855e+00  -3.8525740e+00   7.8460772e-01  -5.9197098e-02  -7.0550294e-01  -1.2538621e-01  -1.8677655e+00  -5.7475774e+00  -5.3356799e+00  -2.3601056e+00   2.2101716e+00   6.6899784e+00   2.4505154e+00   3.5188142e+00  -2.6282877e-01   3.2793292e-01   7.2477330e-01  -8.7576970e-01  -4.4577385e+00  -3.8818372e-01  -2.3448510e+00  -1.2297007e+00  -4.7246209e+00  -1.4576192e-01   1.5317249e+00  -1.7277946e+00   1.7217291e-01  -6.7518780e-01   1.3578432e+00   3.6110693e-02  -2.1178916e-01  -7.1068362e-01  -3.2504707e-01  -1.4045577e+00   8.5392741e-01   2.4465477e-02  -8.8818397e-01   5.2758846e-01  -3.4059026e+00  -1.4090324e+00   5.9904450e-01   2.2685021e+00  -1.7659886e+00   6.9391840e-01  -3.8735284e+00  -1.4925512e+00   3.6714980e+00  -2.1963012e+00  -1.2321725e+00  -3.8214774e-01  -7.6095057e-01  -3.2131010e+00  -8.1394861e-01   2.4366028e+00   2.4883103e+00  -4.8595842e+00  -1.5413955e+00  -2.8266794e+00  -2.2824307e+00  -3.3392307e+00  -1.0202115e+00   6.8779964e-02  -6.4294426e-01   1.2878132e+00   5.8936119e-01  -2.9866195e-01
  -1.4650879e+00  -2.4548085e+00   4.1850902e-03   1.3318261e+00  -3.3272498e-01   1.5658692e+00  -2.0942776e+00   5.0547768e-01  -2.8501575e+00   2.0273401e+00  -3.6304244e+00   8.6707947e-01  -4.0224715e+00   2.3476278e+00  -3.1484064e+00   9.5494867e-02   7.8469161e-01  -3.2231671e+00  -3.5886587e+00   8.7144238e-01   1.7692345e+00   3.9391006e+00   5.1169544e-01  -6.1035708e-01   2.3418179e-01  -4.8659652e+00   1.2023612e+00  -3.4382955e-01  -1.7998817e+00  -9.7228103e-01  -1.4379057e+00  -4.9369271e+00  -6.2939309e+00  -2.4215267e+00   4.4652340e+00   9.6648559e+00   2.7687697e+00   3.3898834e+00  -9.7859824e-01  -8.6842622e-01   1.9217107e+00   5.0290428e-01  -6.9354326e+00  -1.2882690e+00  -3.8552358e-01   4.2645045e-01  -8.4434803e+00  -3.3351926e+00   2.8970742e+00  -1.6526480e+00  -3.7467230e-01  -2.1920637e+00   2.4931575e+00   9.8450891e-02  -1.1945865e+00  -1.8992424e+00  -9.7840466e-01  -2.4679861e+00   2.4782421e+00   1.3999198e+00  -1.3763973e+00   1.1574229e+00  -4.2979474e+00  -2.0995856e+00   9.3412563e-01   2.6833419e+00  -8.2378528e-01   2.5275486e+00  -4.2934662e+00  -2.0974432e+00   4.4405127e+00  -2.5586788e+00  -1.2030206e+00  -6.0480428e-01  -1.4318130e+00  -5.1636524e+00   7.5888169e-01   5.0744397e+00  -3.7284634e-01  -9.8368771e+00  -3.3256620e+00  -5.5246210e+00  -3.6227699e+00  -7.6980047e+00  -1.6787428e+00  -3.4250831e-01   2.6166338e-01   1.7432202e+00   5.9877131e-01  -1.9547066e-02
  -1.8954917e+00  -2.1331005e+00  -7.6177889e-01   1.0942772e+00  -3.1649679e-01   8.0552442e-01  -3.1069077e+00   6.1075261e-02  -2.8752708e+00   6.7750943e-01  -5.4923833e+00   4.6396468e-01  -5.5031928e+00   1.3771482e+00  -2.9445325e+00  -8.6171742e-01   6.6015310e-02  -2.6023623e+00  -2.2471743e+00   1.0229529e+00   8.7462759e-01   4.2918488e+00  -1.2006294e-01  -1.7395940e-01  -1.2385951e+00  -4.3643830e+00   1.1597008e+00  -5.4488666e-01  -2.5027523e+00  -1.5858038e+00  -2.1052538e+00  -4.0857014e+00  -4.3432244e+00  -1.3134066e+00   4.4324533e+00   1.0178602e+01   2.1490893e+00   3.1502940e+00  -1.0640940e+00  -7.0715838e-01   1.1821774e+00   1.6081540e+00  -6.7454456e+00   4.0101965e-01  -1.9728062e-01   1.4486074e+00  -8.8409164e+00  -2.6786062e+00   2.5038270e+00  -1.0043124e-01  -2.9505615e-01  -1.0293845e+00   3.5870574e+00   1.2087975e+00  -1.3029704e+00  -1.0728572e+00  -7.8596457e-01  -1.9261581e+00   3.2874313e+00   1.9010118e+00  -2.0750225e+00   1.3544874e+00  -3.5961664e+00  -1.8329404e+00  -1.7190129e-01   2.9155420e+00   3.0004570e-01   3.2743148e+00  -1.7216432e+00  -1.9270179e+00   3.7158772e+00  -2.0741404e+00  -1.5065077e+00  -7.5739377e-01  -1.1119057e+00  -4.2936797e+00   1.4652051e+00   5.7380601e+00  -8.6198577e-01  -8.3273275e+00  -3.1731137e+00  -4.9335399e+00  -3.7059360e+00  -8.8771973e+00  -1.5829151e+00  -3.8756800e-01   1.0168651e+00   1.8137911e+00   3.5948809e-01  -1.6601566e-01
  -1.3721521e+00  -7.9329845e-01  -8.5944137e-01   1.3420030e+00  -3.5833714e-01   5.2629141e-01  -3.5787197e+00   4.9946299e-02  -2.7564027e+00   5.2257741e-01  -2.5646433e+00   1.7106192e+00  -4.2709089e+00   2.8625320e+00  -2.8146989e+00   5.0336155e-01   2.2551664e+00  -1.4964507e+00  -2.0414201e+00   2.3178022e+00   1.2680672e+00   2.1651646e+00  -2.2888881e-01  -1.4244863e+00  -9.6227534e-01  -7.0041064e+00   1.0156305e+00  -7.5962586e-01  -7.1889031e-01   5.9352494e-01  -2.7384358e+00  -5.7249577e+00  -4.1603549e+00  -7.0961637e-01   1.9172092e+00   8.5552275e+00   2.9899943e+00   3.0813604e+00   6.0053890e-01   1.9201496e-01   2.3829931e+00   8.1116863e-01  -5.1549885e+00   1.1960665e+00  -7.0690661e-01   2.1030156e+00  -6.5598839e+00  -6.5627981e-01   3.0171656e+00   1.1443468e+00  -6.0670746e-01  -1.3089083e+00   4.8907552e+00   1.6581088e+00  -1.1903172e+00  -1.3086730e+00  -7.1919222e-02  -9.1535452e-01   2.2093822e+00   1.2074281e+00  -1.9590503e+00   1.0167814e+00  -3.0552435e+00  -1.2780917e+00  -1.2790987e+00   2.3356346e+00  -3.7515091e-01   2.5509181e+00  -2.7214101e+00  -2.1440861e+00   2.5055015e+00  -4.2123668e+00  -1.9211821e+00   2.5838528e-02  -1.3808302e+00  -4.8612800e+00  -9.8966091e-01   3.8810982e+00   3.9049889e+00  -5.2898187e+00  -9.9995032e-01  -2.8923220e+00  -2.5798090e+00  -4.4755556e+00  -6.6811325e-01   9.8130770e-01   8.3413425e-01   2.3062141e+00   1.8738228e-01   3.2597687e-02
  -1.6151970e+00  -2.7540364e-01  -1.2018711e+00   1.2781558e+00  -1.0121177e-01   7.4184960e-02  -3.7907135e+00   1.2427062e-01  -2.2315929e+00  -2.3821998e-01  -3.2379893e+00   1.7484041e+00  -4.3915136e+00   2.5001793e+00  -2.1510210e+00   1.7386780e-01   1.9468106e+00  -6.7663278e-01  -7.6998994e-01   2.7269811e+00   6.3551220e-01   1.4184922e+00  -1.6830140e-01  -5.7827665e-01  -1.3383089e+00  -6.0142048e+00   8.8148832e-01  -6.0438731e-01  -5.3292552e-01   7.1212233e-01  -2.8302241e+00  -4.6950353e+00  -2.4463600e+00   5.0956210e-01   2.0141515e+00   8.8425574e+00   2.8433337e+00   2.7711033e+00   1.3959277e+00   5.9416087e-01   3.0900924e+00   2.4846297e+00  -5.1928069e+00   1.5233991e+00  -1.2298986e+00   2.3444307e+00  -7.1544196e+00  -7.7233722e-01   1.7415270e+00   1.8189818e+00  -1.6543438e+00  -1.4509497e+00   3.5162656e+00   1.2259302e+00  -2.2403730e+00  -1.2610003e+00  -8.6361804e-02  -4.5444998e-01   1.5831793e+00   9.8274659e-01  -2.7476197e+00   1.2829081e+00  -2.1655740e+00  -7.0290129e-01  -1.6070708e+00   2.6825416e+00  -1.8970001e-01   2.4043145e+00  -1.4776012e+00  -2.4379348e+00   1.8370840e+00  -3.8237066e+00  -1.6684600e+00   2.9680950e-01  -7.5852995e-01  -3.9211154e+00  -8.2581388e-01   3.9335564e+00   4.7267126e+00  -2.4227446e+00   7.4665170e-02  -1.2961985e+00  -2.0598354e+00  -4.0442185e+00   4.2655251e-01   1.6754762e+00   2.3441273e+00   2.3008213e+00   1.9315914e-01   3.3635895e-02
  -1.9194510e+00  -3.8622194e-01  -1.5709378e+00   9.8589050e-01   1.4908111e-01  -5.6554775e-01  -3.9435749e+00   5.0255476e-02  -1.9587250e+00  -7.8236796e-01  -3.3168008e+00   1.0685229e+00  -4.1946294e+00   2.0699197e+00  -1.9034111e+00  -2.0509278e-01   1.7472812e+00  -9.5151120e-01  -4.4991939e-01   2.8556403e+00   4.9686722e-01   1.0929763e+00  -7.3744368e-01  -1.0257462e+00  -2.0474281e+00  -6.6744263e+00   8.0624175e-01  -9.2888588e-01  -5.4542195e-02   9.1571894e-01  -2.6783479e+00  -4.3991394e+00  -1.8098329e+00   8.9821130e-01   1.2691751e+00   8.1509951e+00   2.7669272e+00   2.4048668e+00   1.4160693e+00   2.8181475e-01   4.1138014e+00   3.0342302e+00  -5.7075991e+00   1.5285942e+00  -8.8015624e-01   3.1380026e+00  -8.5478254e+00  -1.7521438e+00   1.6398294e+00   2.3578310e+00  -2.7383883e+00  -2.0784916e+00   3.0052108e+00   7.2246878e-01  -3.1155720e+00  -1.9149263e+00  -1.5510054e-01  -2.9495106e-01   1.9156761e+00   1.6164900e+00  -3.3783551e+00   8.3413587e-01  -2.4068681e+00  -1.3279644e+00  -2.8414107e+00   1.7235275e+00   4.6194875e-01   2.9640101e+00  -8.1720027e-01  -2.3504697e+00   1.4155402e+00  -4.0577753e+00  -1.3869840e+00   4.7101713e-01  -7.9862056e-01  -4.4930057e+00   3.9957129e-01   4.7620832e+00   4.1167862e+00  -2.9760553e+00   9.4998056e-02  -1.4351701e+00  -2.0156266e+00  -4.5314857e+00   3.6961653e-01   1.1903877e+00   2.9858091e+00   2.3444426e+00  -8.5584521e-02  -3.5896652e-02
  -2.0901249e+00  -1.2602067e-01  -1.5680068e+00   8.5573373e-01   1.2702494e-01  -8.7300117e-01  -3.9340379e+00   4.3451063e-01  -1.7366638e+00  -5.7246601e-01  -2.7430020e+00   1.3555886e+00  -3.4734099e+00   2.5061029e+00  -1.5048556e+00   5.0762747e-01   2.1868086e+00  -9.3513708e-01  -6.0813069e-01   3.2920789e+00   6.9960579e-01   7.6256364e-02  -3.6683570e-01  -3.3286848e-01  -1.9356875e+00  -6.7462387e+00   6.2880739e-01  -8.9203215e-01  -4.5541613e-02   1.4682714e+00  -2.6420581e+00  -3.6311936e+00  -1.3852622e+00   1.5244013e+00   4.7715674e-01   7.7670775e+00   3.0745842e+00   2.2425213e+00   1.9644905e+00   4.1236150e-01   5.7556423e+00   3.7393079e+00  -5.7666998e+00   1.0924800e+00  -6.6442200e-01   3.4643994e+00  -8.5735402e+00  -2.0106699e+00   1.2611477e+00   2.6338712e+00  -3.3845971e+00  -3.2576715e+00   2.7845876e+00   3.2765856e-01  -3.0647872e+00  -2.0593164e+00  -1.0088908e-01   5.3664949e-02   7.4171250e-01   9.6246689e-01  -3.9302137e+00   9.8665070e-01  -1.5845618e+00  -7.3210350e-01  -2.5860830e+00   1.7384683e+00  -5.6235100e-01   2.2370132e+00  -1.4219157e+00  -2.7418256e+00   1.1870317e+00  -4.4141304e+00  -7.7473732e-01   1.0114709e+00  -4.6640422e-01  -4.7691618e+00  -1.8782869e-01   4.8423311e+00   5.2576862e+00  -2.0910379e+00   1.1875686e+00  -4.1145327e-01  -1.6121644e+00  -3.0882927e+00   1.7865941e+00   2.5247749e+00   3.9367065e+00   2.2935382e+00   1.4974097e-01   5.5922169e-01
  -1.9386525e+00   1.6217731e-01  -1.8523302e+00   5.1638818e-01   1.9541502e-01  -1.5124264e+00  -3.9076407e+00   3.4626418e-01  -1.4244276e+00  -9.9016637e-01  -2.2315869e+00   1.0304324e+00  -3.2130601e+00   2.1344826e+00  -1.1928223e+00   5.6957461e-01   2.3659423e+00  -9.5752890e-01  -1.3609744e-01   3.4845429e+00   5.7918157e-01  -5.0350644e-01  -6.8263531e-01  -3.4390522e-01  -2.6613263e+00  -7.2760436e+00   3.3656350e-01  -1.1715569e+00  -8.0742656e-02   1.7347055e+00  -2.8853446e+00  -3.2103703e+00  -4.5951788e-01   2.1279680e+00  -1.1054571e+00   6.1279325e+00   2.8963124e+00   1.8242654e+00   1.9583132e+00   3.8960636e-01   6.2706681e+00   3.5112258e+00  -5.4637221e+00   1.3351335e+00  -8.2723579e-01   3.7409993e+00  -8.2694661e+00  -1.8830158e+00   7.8157748e-01   3.3236767e+00  -3.8402212e+00  -3.4986374e+00   2.5911428e+00   3.3613069e-01  -2.7807661e+00  -1.9285613e+00   3.3657470e-01   6.3781389e-01   4.7938752e-01   1.1381293e+00  -4.3413314e+00   6.0205905e-01  -1.1175588e+00  -6.7711827e-01  -3.5296413e+00   8.9695638e-01  -6.0533723e-01   1.9699634e+00  -6.6217655e-01  -2.5644647e+00   5.8873253e-01  -4.7584761e+00  -4.1976815e-01   1.4239685e+00  -3.0224592e-01  -4.9747391e+00  -1.7213155e-01   4.9086268e+00   5.6601257e+00  -1.5997324e+00   1.9135034e+00   3.9261111e-01  -1.2296385e+00  -2.3515831e+00   2.3591952e+00   2.8859153e+00   4.2601848e+00   2.0377072e+00   5.6548223e-02   7.8322293e-01
  -2.6593448e+00   1.7477898e-01  -1.9965657e+00   5.3331125e-01  -1.9975162e-01  -1.4557972e+00  -4.6726429e+00   5.6866153e-01  -2.0819824e+00  -7.8622169e-01  -3.3925355e+00   7.6643859e-01  -4.0412915e+00   1.7737829e+00  -1.8354077e+00   4.1760561e-01   2.2812414e+00  -1.1012329e+00  -5.4155559e-01   3.6090154e+00   2.8174037e-01  -1.0047737e+00  -9.3524188e-01   4.5886317e-01  -2.6132769e+00  -6.5174263e+00   3.8891857e-01  -6.9371467e-01  -7.4017762e-01   1.6443511e+00  -3.2648181e+00  -2.4923966e+00  -3.9244057e-02   2.8243528e+00  -1.9189043e+00   6.6292152e+00   3.0263346e+00   1.4280346e+00   2.0408941e+00   2.8632693e-01   6.8355790e+00   4.5461218e+00  -5.2510710e+00   1.6723493e+00   5.4980889e-01   4.8444006e+00  -7.2945829e+00  -1.2753115e+00   1.3698244e+00   4.3517023e+00  -3.3625627e+00  -3.5607422e+00   4.2323171e+00   1.2330915e+00  -2.1945003e+00  -1.4235073e+00   5.6492824e-01   1.0986639e+00   4.6981667e-01   1.5798130e+00  -4.4416073e+00   9.5774312e-01  -6.9786879e-01  -8.1614017e-02  -3.9428505e+00   1.0182949e+00  -8.0942904e-01   2.3497173e+00  -5.9164396e-01  -2.8841416e+00  -8.4346408e-02  -4.4973704e+00  -4.8996726e-01   1.1230423e+00  -4.8405591e-01  -5.3126295e+00  -1.0688168e+00   5.2656644e+00   5.2224934e+00  -1.7977496e+00   1.8694836e+00   3.0577608e-01  -1.6611254e+00  -2.6432992e+00   3.2066229e+00   4.2067611e+00   4.5107408e+00   2.2404489e+00   4.7944372e-01   1.3864210e+00
  -3.0263721e+00  -2.4025829e-01  -1.9551224e+00   3.0260726e-01  -2.9707631e-01  -1.6152626e+00  -4.8136725e+00   4.7631696e-01  -2.2964485e+00  -7.1977039e-01  -4.1693961e+00  -1.2934007e-01  -4.5500740e+00   9.2117259e-01  -2.0074089e+00   1.4363575e-01   2.2667313e+00  -1.6842726e+00  -6.7622157e-01   3.7830945e+00   3.3914937e-01  -1.1075045e+00  -8.4173658e-01   8.2388938e-01  -2.2316024e+00  -6.2505705e+00   4.1163435e-01  -4.6675549e-01  -1.1280081e+00   1.7888942e+00  -2.8894884e+00  -1.9329523e+00   3.3143130e-01   3.3135183e+00  -2.4968986e+00   6.5705380e+00   3.1829171e+00   1.2747032e+00   1.8307917e+00  -2.8209227e-02   8.2481681e+00   5.1557829e+00  -5.6588737e+00   1.5947952e+00   1.3141971e+00   5.4479965e+00  -7.8812343e+00  -1.9419776e+00   1.5469714e+00   4.7185915e+00  -3.7568242e+00  -4.1658081e+00   4.2606299e+00   1.1687316e+00  -2.2470740e+00  -1.6466296e+00   7.7873844e-01   1.2834566e+00   6.9460767e-01   2.2547400e+00  -4.7957282e+00   5.3669905e-01  -9.9839541e-01  -4.5493320e-01  -4.5439980e+00   2.8307954e-01  -4.9691267e-01   2.9964374e+00  -4.6488123e-01  -2.9491132e+00  -1.9101678e-01  -4.7800354e+00  -1.9330864e-01   1.4053084e+00  -5.0834560e-01  -5.9619817e+00  -1.2666921e+00   5.9365329e+00   4.4183700e+00  -2.7983000e+00   1.6069845e+00  -1.1640064e-01  -1.8620981e+00  -3.7070906e+00   3.4769904e+00   4.5781741e+00   4.6507156e+00   2.2268687e+00   5.4003946e-01   1.7290123e+00
  -2.6158033e+00  -3.4028604e-02  -1.7925655e+00   8.0252485e-02  -3.2042828e-01  -1.8384429e+00  -4.0843732e+00   7.5381600e-01  -1.7947249e+00  -4.8903379e-01  -3.5378841e+00  -1.8231582e-01  -3.7858416e+00   9.0546651e-01  -1.4953761e+00   4.0924082e-01   2.5055947e+00  -1.4908974e+00  -6.1886747e-01   3.6452398e+00   3.4716604e-01  -1.4407412e+00  -4.0357505e-01   1.3703527e+00  -2.2383956e+00  -5.6924808e+00   6.9492586e-02  -4.3830499e-01  -1.4051713e+00   1.8819216e+00  -2.9288692e+00  -1.4313757e+00   6.4177690e-01   3.4750114e+00  -3.4480348e+00   4.7211505e+00   3.0524594e+00   1.0816145e+00   1.9238484e+00  -1.9468558e-01   8.6736855e+00   4.7702236e+00  -5.3552306e+00   8.2683137e-01   1.0871745e+00   4.7609583e+00  -7.2758474e+00  -2.2074470e+00   7.0667510e-01   4.4190522e+00  -3.9811658e+00  -4.6614524e+00   3.5608109e+00   8.7200368e-01  -1.9879746e+00  -1.6059884e+00   1.0988763e+00   1.6282438e+00  -3.5151318e-01   1.5970972e+00  -4.7735405e+00   3.8925055e-01  -4.5991910e-01  -5.2138869e-02  -4.0156789e+00   1.7763836e-01  -1.3400505e+00   1.7358546e+00  -9.2545485e-01  -3.2463444e+00  -2.8462540e-01  -4.4961183e+00   2.2906592e-01   1.7575423e+00  -3.7478016e-01  -5.8535641e+00  -1.6682305e+00   5.3055058e+00   5.0856463e+00  -1.5283483e+00   2.3426625e+00   1.0366354e+00  -1.3460007e+00  -2.5258222e+00   4.6349747e+00   5.4565149e+00   5.2709704e+00   1.8289138e+00   8.4087081e-01   2.0900206e+00
  -2.7346152e+00   1.2403410e-02  -1.9509647e+00   2.7033215e-02  -4.2234499e-01  -1.9175039e+00  -4.2062451e+00   6.3300269e-01  -1.7726117e+00  -7.8904232e-01  -4.7138855e+00  -8.1841263e-01  -4.6713901e+00  -1.4467924e-01  -1.6586244e+00  -5.1370719e-01   1.9266068e+00  -1.2399219e+00  -3.1446281e-01   3.1779331e+00  -2.0297117e-01  -1.0080492e+00  -8.0824185e-01   1.9115578e+00  -2.7482671e+00  -4.5284596e+00  -3.4671408e-02  -2.0366158e-01  -2.2498502e+00   1.2643622e+00  -3.6036576e+00  -1.0278907e+00   1.2939386e+00   3.8185651e+00  -4.2270789e+00   3.6640763e+00   2.4406598e+00   7.0021335e-01   1.4459510e+00  -3.0471580e-01   7.6683085e+00   4.7767535e+00  -4.8264035e+00   9.4911141e-01   1.4049577e+00   4.7565830e+00  -6.0732670e+00  -1.8097598e+00   6.8685117e-01   5.1461664e+00  -3.1628979e+00  -3.4795834e+00   4.4410030e+00   1.8273008e+00  -1.3017594e+00  -6.5374237e-01   1.5007734e+00   2.1495724e+00   2.4902257e-01   2.5018932e+00  -4.6503388e+00   1.1430883e-01  -3.9303955e-01  -2.8625744e-03  -4.5937818e+00  -1.7405124e-02  -8.0850578e-01   1.8925234e+00   2.8547263e-01  -3.0874131e+00  -1.0900444e+00  -3.6219933e+00   4.6624761e-02   1.3673261e+00  -7.4275204e-01  -5.5644207e+00  -2.0984321e+00   4.9363243e+00   3.9097100e+00  -9.0587476e-01   1.8981700e+00   1.2216132e+00  -1.5654729e+00  -3.6169768e+00   4.7756503e+00   5.6538902e+00   5.4455209e+00   1.5922213e+00   1.0159552e+00   2.2212848e+00
  -3.0012941e+00   1.3498233e-01  -1.5204823e+00   2.7113785e-01  -3.8976601e-01  -1.6051996e+00  -4.1531026e+00   7.2330669e-01  -1.7217368e+00  -6.3298202e-01  -5.2583110e+00  -1.0987412e+00  -4.6817252e+00  -5.0809083e-01  -1.6232312e+00  -1.0081826e+00   2.0376130e+00  -7.2821186e-01  -4.5870871e-01   3.1663096e+00  -2.2535508e-01  -1.2430343e+00  -4.0555909e-01   2.5688285e+00  -1.9436086e+00  -3.3836606e+00   4.3586026e-02   4.0196832e-01  -2.2588959e+00   1.5952666e+00  -3.5947533e+00  -7.9454204e-01   1.5653285e+00   4.2019874e+00  -4.3829135e+00   3.1439897e+00   2.1926305e+00   5.8351269e-01   1.5157380e+00  -3.1287542e-01   7.7290635e+00   4.9856534e+00  -4.3266298e+00   2.0391965e-01   1.9430307e+00   4.6298187e+00  -5.2208615e+00  -2.1175550e+00   8.5055658e-01   5.1995146e+00  -2.8941360e+00  -3.1857562e+00   4.6085494e+00   2.0664315e+00  -1.2805130e+00  -2.7741742e-01   1.7171679e+00   2.6354110e+00   2.2823188e-02   2.9437039e+00  -4.6215175e+00  -4.6889696e-01  -4.9437329e-01  -1.2368926e-01  -4.5485196e+00  -4.3260784e-02  -6.3636996e-01   1.9823199e+00  -5.8649593e-02  -3.1690959e+00  -1.5388795e+00  -3.4018254e+00  -2.5109762e-01   8.2343632e-01  -1.3688927e+00  -6.2094978e+00  -2.7846074e+00   4.3671590e+00   3.7133002e+00   7.8450161e-01   1.6800556e+00   1.7332410e+00  -1.4069720e+00  -4.0757246e+00   5.2610040e+00   6.1436572e+00   5.7908095e+00   1.5169976e+00   1.2992272e+00   2.6012586e+00
  -2.5878673e+00  -8.3248787e-03  -1.3015609e+00   1.6683234e-01  -1.6065592e-01  -1.6504457e+00  -3.3634931e+00   4.5124799e-01  -1.0929991e+00  -9.5704633e-01  -5.7666853e+00  -1.8788889e+00  -4.8560985e+00  -1.6979602e+00  -9.7580828e-01  -1.8813330e+00   1.7051238e+00  -2.7707538e-01   2.3698552e-01   2.7191656e+00  -4.9848354e-01  -7.5494416e-01   5.3276878e-03   2.8874530e+00  -1.1895162e+00  -1.7820481e+00  -8.3421396e-02   6.6971194e-01  -2.3095614e+00   1.4656678e+00  -3.1809312e+00  -4.9765386e-01   2.2484598e+00   4.2885585e+00  -4.5912829e+00   2.0243323e+00   1.7935982e+00   7.0185303e-01   1.1880343e+00  -6.5582586e-02   8.1050598e+00   5.2436820e+00  -4.4867984e+00  -3.6319171e-01   9.1351606e-01   3.6900087e+00  -5.9410592e+00  -3.1133870e+00  -1.6433677e-01   4.8953359e+00  -3.2096763e+00  -2.4767235e+00   2.5403203e+00   1.1852177e+00  -1.7600922e+00  -2.6901913e-01   1.8637342e+00   2.8473577e+00   2.6270428e-01   3.4741819e+00  -4.8980375e+00  -1.3697390e+00  -9.1098596e-01  -8.4014260e-01  -4.7417926e+00  -6.5865266e-01   5.3496248e-03   2.0342567e+00   1.0615198e+00  -2.9615850e+00  -1.5536257e+00  -2.6135846e+00   1.6583960e-01   1.2731672e+00  -9.4995244e-01  -5.2181285e+00  -2.7962191e+00   3.8709705e+00   3.1032563e+00   2.2290072e+00   1.5205498e+00   2.2903419e+00  -1.0982334e+00  -5.0819492e+00   5.0674281e+00   5.3697156e+00   6.2262294e+00   1.1069895e+00   1.0915693e+00   2.2530922e+00
  -2.8122533e+00  -1.0688568e+00  -1.0011532e+00  -3.2748340e-01   1.0022835e-01  -1.7746644e+00  -2.2360164e+00   7.0584913e-01  -7.9553804e-01  -5.7720717e-01  -6.7162760e+00  -2.9756464e+00  -4.0254719e+00  -2.2893827e+00  -4.1922487e-01  -2.5742522e+00   6.0050265e-01  -1.0506088e+00  -4.3603177e-01   1.6512567e+00  -4.0034461e-01   3.0899676e-01   3.3021999e-01   3.4215087e+00  -1.3621766e+00  -4.5316657e-01  -2.5162944e-01   5.2852466e-01  -2.9383082e+00   4.2921411e-01  -2.0761228e+00   1.0205541e+00   1.7786853e+00   3.4813810e+00  -3.4646231e+00   9.9528281e-01   8.2136272e-01   5.1464966e-01  -2.3423550e-01  -1.2849876e+00   7.6649160e+00   5.0174833e+00  -5.8615263e+00  -2.9262078e+00   1.6071571e+00   2.6345560e+00  -8.1483475e+00  -6.5455181e+00  -8.3778174e-01   2.8997460e+00  -3.7246680e+00  -3.6022162e+00   3.2797803e-01  -1.8405212e-01  -2.4410354e+00  -9.8706453e-01   1.4336066e+00   2.2699726e+00   1.2913489e-01   3.5783385e+00  -4.9339722e+00  -1.5025428e+00  -1.2677284e+00  -1.4055370e+00  -3.3651694e+00  -6.0640024e-01  -5.4121354e-02   1.7899892e+00   4.9121235e-01  -2.7159502e+00  -5.1979735e-01  -1.3156496e+00   6.9843584e-01   4.3906238e-01  -1.0373814e+00  -5.9479290e+00   2.7767133e-02   5.2642720e+00  -1.4097588e-01   5.4335691e-01   1.2260492e-01   1.2362593e+00  -1.3111408e+00  -7.3676268e+00   4.8438303e+00   4.2176084e+00   6.8926597e+00   3.3283845e-01   1.3214975e+00   2.4120304e+00
  -1.7927078e+00   1.3348592e-01  -4.7432809e-01   5.1091581e-02  -4.8807513e-01  -1.1178857e+00  -2.1433905e+00   6.8528999e-01  -8.2956899e-01   1.2144935e-01  -4.5918709e+00  -1.4956596e+00  -3.7157538e+00  -1.2009677e+00  -6.1521364e-01  -1.3237872e+00   2.6419201e+00   6.5750443e-01  -9.2456137e-01   1.8259608e+00   7.3172411e-03  -6.0481004e-01   1.0161974e+00   3.3385871e+00  -4.2566948e-02  -5.5752271e-01  -4.4485631e-01   9.2137755e-01  -2.7063322e+00   1.6919390e+00  -3.0599116e+00  -4.4368880e-01   1.2838793e+00   3.5213667e+00  -5.2993221e+00  -9.5469949e-01   1.3354772e+00   8.7571869e-01   8.5544326e-01  -5.1449544e-02   7.2894867e+00   3.6183814e+00  -2.5990885e+00  -2.2550426e+00   1.2427388e+00   1.8876392e+00  -2.5159503e+00  -2.7505390e+00  -7.4244902e-02   3.4863730e+00  -1.4690665e+00  -1.9647708e+00   3.1160076e+00   1.7549824e+00  -1.2908115e-01   6.2324286e-01   2.7940227e+00   3.3892623e+00  -8.7673823e-01   2.4816951e+00  -3.6797948e+00  -1.6346331e+00  -4.7329009e-01  -6.8838039e-02  -2.4594608e+00  -2.8820592e-01  -1.5441817e+00  -8.7823249e-02  -8.2356073e-01  -3.0196690e+00  -1.5620539e+00  -2.1500044e+00   3.0674395e-01   9.7790035e-01  -1.2903164e+00  -5.0542671e+00  -4.5484472e+00   1.9302897e+00   4.5217384e+00   4.8792101e+00   1.8116884e+00   3.4611603e+00  -4.1882578e-01  -3.2345836e+00   5.7253029e+00   6.2139260e+00   5.8604839e+00   3.4065789e-01   1.7656037e+00   2.7728283e+00
  -1.8404916e+00  -5.8263979e-01  -4.6810253e-01  -2.0633144e-01  -2.4340174e-01  -1.2111314e+00  -1.9775514e+00   1.5533250e-01  -9.7030968e-01  -2.3915825e-01  -5.9972998e+00  -2.8061771e+00  -4.2552460e+00  -2.6154674e+00  -3.7202684e-01  -2.4200188e+00   2.4004397e+00   6.1008718e-01  -2.5352099e-01   1.5406109e+00  -5.2466223e-01  -1.2256474e-01   1.3839814e+00   3.2838682e+00   8.8703954e-01   5.4854364e-01  -4.1341432e-01   1.2441985e+00  -2.3538962e+00   1.6159456e+00  -1.5502504e+00   3.2557770e-01   1.9994249e+00   3.7602859e+00  -4.7777695e+00  -6.0066743e-01   1.0089365e+00   8.7568414e-01   3.0434555e-01  -2.5671915e-01   7.0347235e+00   4.0880322e+00  -3.7974338e+00  -3.2678179e+00   8.6943840e-01   1.5055067e+00  -4.7297060e+00  -5.3604389e+00  -6.4040414e-01   2.8156850e+00  -2.4079037e+00  -1.8756106e+00   1.3921087e-01   1.3921006e-01  -1.8383944e+00  -3.2863486e-01   2.6139220e+00   3.0903752e+00   1.5944626e-02   3.8577362e+00  -3.6449985e+00  -2.1242880e+00  -1.2427621e+00  -8.7049130e-01  -2.7320033e+00  -7.6206734e-01   2.2417809e-02   1.4672036e+00  -3.2729056e-03  -2.8097156e+00  -1.2715493e+00  -1.7602964e+00  -1.2566850e-01   6.2992268e-01  -1.1010413e+00  -4.8238452e+00  -3.6882811e+00   2.6653505e+00   2.9782917e+00   5.1266046e+00   6.9648072e-01   2.8578566e+00  -3.5480728e-01  -5.7280940e+00   4.6689072e+00   4.8025389e+00   6.0022520e+00   9.6342302e-02   1.3941022e+00   2.2816837e+00
  -1.7917065e+00  -7.9736608e-01  -2.5055350e-01  -3.1442997e-01  -5.8338188e-01  -8.1282849e-01  -1.7963053e+00   6.6875859e-02  -1.2509633e+00   5.5259616e-02  -6.5611132e+00  -2.8194257e+00  -4.5474466e+00  -2.7381759e+00  -6.2393186e-01  -2.6992925e+00   2.3260967e+00   1.2226011e+00  -7.2846233e-01   7.2523950e-01  -5.9601452e-01   5.6028607e-01   1.6365019e+00   3.4496891e+00   1.4215857e+00   2.0279038e+00  -4.0327809e-01   1.4763877e+00  -2.5571465e+00   1.1447585e+00  -1.2649571e+00   5.5842578e-01   1.5657261e+00   3.2651407e+00  -3.9981549e+00  -7.7824577e-01   7.3789052e-01   9.2487144e-01   1.3197787e-01  -2.7555229e-01   5.7962636e+00   3.8886008e+00  -2.7424903e+00  -3.4794910e+00   1.5340144e+00   9.7402366e-01  -3.0732694e+00  -4.6968401e+00  -2.2364664e-01   2.2697914e+00  -1.1383055e+00  -9.1114537e-01   1.1638450e+00   8.9783601e-01  -1.3073088e+00   1.7471485e-01   2.9069899e+00   3.0969519e+00   2.2996386e-01   3.6139262e+00  -2.9172390e+00  -2.0424661e+00  -1.4089970e+00  -5.6599948e-01  -1.7049862e+00  -3.6371603e-01  -8.1077671e-02   1.0087057e+00  -4.7634867e-01  -2.9455473e+00  -1.2263056e+00  -7.0310762e-01  -4.1024497e-01   1.0073072e-01  -1.2126058e+00  -3.9859471e+00  -4.0945977e+00   2.1219318e+00   2.9184134e+00   6.2646912e+00   1.8631363e-01   2.7601189e+00  -4.7591636e-01  -5.6672027e+00   4.4108570e+00   4.8426825e+00   5.6463663e+00   3.6747369e-02   1.6433706e+00   2.0764723e+00
  -1.5188386e+00  -1.0768989e+00  -3.8792796e-01  -5.5992948e-01  -7.0166101e-01  -6.3289826e-01  -1.8553930e+00  -5.4487578e-01  -1.8604303e+00  -9.3947720e-02  -5.9928535e+00  -3.0345422e+00  -4.7437759e+00  -3.0755043e+00  -9.7407080e-01  -2.9428730e+00   2.0282027e+00   8.2834517e-01  -1.0736521e+00  -2.4455984e-02  -9.8180142e-01   1.2383557e+00   4.8158339e-01   1.8487908e+00   1.0730929e+00   1.2897803e+00  -3.8523145e-01   1.0643630e+00  -2.2568795e+00   7.4045394e-01  -1.0345240e+00  -3.7666410e-02   1.1018116e+00   2.4661533e+00  -5.2346043e+00  -2.0420598e+00  -1.5777760e-01   7.9951569e-01  -1.7332879e+00  -3.2778160e-01   4.0545682e+00   2.2771209e+00  -2.7816769e+00  -3.2590209e+00   1.4726445e+00   1.0505202e+00  -2.7491892e+00  -4.6592969e+00   7.0176833e-01   2.1780755e+00   8.8978851e-02   6.2351466e-01   1.6313735e+00   1.3414356e+00  -1.7050610e-01   6.6406439e-01   3.1885089e+00   3.1448129e+00   1.7800336e+00   4.7890192e+00  -2.4826408e+00  -2.2902592e+00  -2.1123744e+00  -1.2967841e+00  -2.7199316e+00  -1.2383455e+00   8.6676151e-01   2.2284000e+00   8.3135510e-01  -1.7060589e+00  -1.5991911e+00  -7.1049562e-01  -5.8998345e-01  -6.5707594e-01  -1.2904686e+00  -4.0239181e+00  -3.3154765e+00   2.6184477e+00   8.2037032e-01   3.5437164e+00  -1.3345019e+00   9.5166978e-01  -6.8933457e-01  -6.8587583e+00   2.0991392e+00   2.5391211e+00   3.3688998e+00  -1.5135910e-01   1.1064985e+00   1.6182176e+00
  -1.3982747e+00  -1.0145143e+00  -8.6186241e-02  -5.7547229e-01  -1.1688672e+00  -2.2450025e-01  -1.9813309e+00  -6.4471694e-01  -2.0694747e+00   2.9185878e-01  -5.9368605e+00  -2.4084024e+00  -4.7445518e+00  -2.5079743e+00  -8.4349521e-01  -2.5471209e+00   2.4775494e+00   2.0091847e+00  -1.7644739e+00  -7.7570674e-01  -7.5660385e-01   1.9206240e+00   1.0898145e+00   2.1086523e+00   1.6332247e+00   2.5010054e+00  -3.3753070e-01   1.1838534e+00  -2.3819487e+00   6.9531451e-01  -1.0287795e+00   1.1225654e-02   6.2624457e-01   1.9442305e+00  -4.7496741e+00  -2.3559051e+00  -1.7536443e-01   1.3017870e+00  -1.5929434e+00   1.8394320e-02   2.7398811e+00   1.8531598e+00  -7.3281517e-01  -2.8133988e+00   2.4851007e+00   8.5486233e-01  -6.3323647e-02  -2.9329463e+00   1.7610444e+00   2.0933230e+00   2.0132503e+00   2.0697035e+00   4.4376169e+00   2.7785957e+00   1.2531067e+00   1.7776651e+00   3.3188557e+00   3.1568794e+00   1.6261268e+00   3.8360635e+00  -2.0377012e+00  -2.5843322e+00  -1.8848375e+00  -9.3798387e-01  -1.5735263e+00  -8.1176822e-01   2.1976637e-01   1.1020324e+00  -5.4019735e-02  -2.0141614e+00  -1.6604114e+00   5.0895818e-02  -8.8317888e-01  -9.8728798e-01  -1.6036464e+00  -3.2041657e+00  -4.6417660e+00   1.3192116e+00   1.8451629e+00   5.7925112e+00  -1.3594260e+00   1.3577946e+00  -4.5237291e-01  -5.4033452e+00   2.1882598e+00   3.0475913e+00   3.0658932e+00   8.2733331e-03   1.2816689e+00   1.5410989e+00
  -6.2632995e-01  -6.5314617e-01   8.6406601e-03  -4.7801623e-01  -7.0718545e-01  -5.1403327e-02  -1.1036728e+00  -8.7086104e-01  -1.5791846e+00   9.6398313e-02  -4.8732167e+00  -1.7763749e+00  -3.9271396e+00  -2.4984577e+00  -8.8228108e-02  -2.5624206e+00   2.4967500e+00   2.4914293e+00  -5.4272004e-01  -8.0562034e-01  -1.5401588e+00   1.9863345e+00   1.4027888e+00   1.9648042e+00   2.0543817e+00   3.0660253e+00  -4.0433666e-01   1.2972842e+00  -1.7119926e+00   5.7073210e-01  -3.3117833e-01   1.7135219e-01   1.1203985e+00   2.1374723e+00  -4.5565789e+00  -2.4809851e+00  -9.1116276e-01   1.0902782e+00  -2.3166061e+00   4.4849162e-01   7.4092733e-01   6.6510227e-01  -1.9521411e+00  -3.8064042e+00  -3.5560254e-01  -6.6479312e-01  -1.2050246e+00  -4.2703276e+00   2.6188995e-01   1.4435328e+00   1.5984207e+00   2.9641303e+00   1.0286480e+00   1.4622017e+00   6.0841775e-01   1.5651707e+00   2.8808091e+00   3.0119476e+00   1.3509938e+00   4.0637887e+00  -2.0983229e+00  -2.3313427e+00  -1.5089735e+00  -7.0616013e-01  -1.3391679e+00  -1.9524076e-01   6.6213235e-01   1.5582105e+00   1.0508493e+00  -1.5504013e+00  -1.7197671e+00   5.2879530e-01  -1.1535945e+00  -1.2505855e+00  -9.6181228e-01  -2.4956170e+00  -4.4822408e+00   1.1566153e+00   1.6977333e+00   6.4745271e+00  -1.3803340e+00   1.9577169e+00   2.9850870e-01  -5.3922682e+00   1.4187278e+00   1.6946741e+00   2.5517430e+00  -4.2795737e-01   8.1804907e-01   9.8721018e-01
  -1.0109921e+00  -5.1005280e-01   8.7080365e-02  -5.2053196e-01  -6.0168215e-01   4.5606813e-01  -1.2865279e+00  -1.0721013e+00  -1.5577011e+00  -1.8672121e-01  -5.3056449e+00  -1.3588895e+00  -3.7349147e+00  -2.4429330e+00   3.4404694e-01  -2.7478972e+00   1.7379798e+00   3.8308269e+00  -8.2021123e-02  -1.4099802e+00  -1.9336711e+00   1.9519852e+00   1.2463729e+00   2.1761185e+00   2.0556649e+00   4.8836870e+00  -3.0488586e-01   1.4577609e+00  -9.3451556e-01   3.3941238e-01   1.8532373e-01   1.0721324e+00   1.7412219e+00   2.1990019e+00  -3.1329865e+00  -2.1789357e+00  -1.6489055e+00   1.0687899e+00  -2.2867946e+00   8.5833931e-01  -1.1218482e+00   1.4480605e+00  -3.3047266e-01  -3.4936031e+00   1.3606546e-01  -1.0176188e+00   6.4548465e-01  -3.0964149e+00   3.1243600e-01   8.9855515e-01   2.3928623e+00   4.2142865e+00   1.0845899e+00   1.9830582e+00   6.4535077e-01   2.5333538e+00   2.6720994e+00   2.9757971e+00   1.1976995e+00   3.5936854e+00  -2.1450641e+00  -2.2423030e+00  -1.1875586e+00  -3.0012752e-01  -9.0827352e-01   1.9288218e-01   9.3255056e-01   1.2953242e+00   1.6175474e+00  -1.1016678e+00  -2.3392383e+00   1.6214386e+00  -1.2364188e+00  -2.3778346e+00  -8.2327573e-01  -1.1992552e+00  -3.8401828e+00   8.7093367e-01   1.2957867e+00   9.1773499e+00  -1.6032403e+00   2.2687349e+00   8.1221348e-01  -4.7366217e+00   9.3645334e-01   1.1268787e+00   2.3100449e+00  -4.4801100e-01   8.0702940e-01   5.1166981e-01
  -1.0997724e+00  -7.3659148e-01   1.9206163e-01  -5.4376696e-01  -2.8744203e-01   7.2132652e-01  -1.0505953e+00  -1.3401935e+00  -1.4198784e+00  -3.8153538e-01  -5.5510689e+00  -1.3118621e+00  -3.5393189e+00  -2.7215139e+00   8.1378575e-01  -3.0390705e+00   1.2148958e+00   4.0691529e+00   7.1052332e-01  -1.5811097e+00  -2.5066481e+00   2.3628355e+00   1.4731386e+00   2.1087429e+00   2.4872023e+00   5.9980404e+00  -5.9248219e-02   1.6622547e+00  -2.4078541e-01   5.0492608e-02   1.3639713e+00   1.6874885e+00   2.1832714e+00   2.3872543e+00  -1.7851261e+00  -8.4745313e-01  -2.0804163e+00   1.0945807e+00  -2.8463183e+00   8.7060285e-01  -2.3342201e+00   1.6028880e+00  -1.2855182e+00  -3.5951357e+00  -8.2000585e-01  -1.3876498e+00  -9.3103914e-01  -4.0663810e+00  -1.5361164e-01   4.1055320e-01   1.9817451e+00   4.8427431e+00  -6.3651092e-01   1.3030619e+00  -3.2031962e-01   2.2169769e+00   1.8066853e+00   2.3737740e+00   1.4494078e+00   3.8279876e+00  -2.5122735e+00  -2.1817036e+00  -1.3460980e+00  -5.8295620e-01  -8.8932630e-01   4.5920804e-01   1.8328435e+00   2.3445201e+00   2.3201274e+00  -9.1804356e-01  -2.1828703e+00   2.3379653e+00  -1.4622023e+00  -2.9414902e+00  -4.1468499e-01  -7.4868746e-01  -2.6771306e+00   1.7509898e+00  -5.7353519e-02   8.8528753e+00  -2.3780670e+00   1.6929033e+00   1.0575174e+00  -5.7771103e+00  -1.7848224e-01  -3.6434441e-01   1.8118216e+00  -4.3586598e-01   3.5723745e-01  -1.0159436e-01
  -8.9170651e-01  -9.4743815e-01   4.1349372e-01  -8.1541859e-01  -2.6896008e-01   8.4535056e-01  -4.9954802e-01  -1.3108239e+00  -1.2330171e+00   2.4313980e-02  -4.6833888e+00  -7.3675233e-01  -2.5692099e+00  -2.0989771e+00   1.3911475e+00  -2.2001018e+00   1.3989557e+00   4.2048775e+00   7.2375638e-01  -1.8114839e+00  -2.2894725e+00   2.6901752e+00   2.2131218e+00   2.3068055e+00   2.8148975e+00   6.5553714e+00  -1.1615719e-02   1.5524380e+00   1.2003304e-01  -4.0241834e-02   2.4701775e+00   2.4939939e+00   1.9699863e+00   2.1655793e+00  -5.3648815e-01  -1.1062738e-01  -2.0300361e+00   1.2537458e+00  -3.0034701e+00   7.7576595e-01  -3.0237727e+00   1.1104091e+00  -1.3358999e+00  -3.6969580e+00  -1.2892970e+00  -1.9198041e+00  -1.2511540e+00  -4.1660531e+00  -4.4063572e-01  -4.2672215e-01   1.9689248e+00   4.6184670e+00  -1.1594225e+00   9.4761272e-01  -2.4760893e-01   1.9382506e+00   1.1416564e+00   1.6852056e+00   6.2394678e-01   2.6271895e+00  -2.7871843e+00  -2.0196993e+00  -8.9927301e-01  -2.8507704e-01   1.6070367e-01   7.9075929e-01   1.1726666e+00   1.7282428e+00   1.5129440e+00  -1.1313208e+00  -1.4237698e+00   2.7924934e+00  -1.1665187e+00  -2.8971658e+00   1.7709078e-01  -4.6678959e-01  -2.0343146e+00   2.2919469e+00   2.2405821e-01   8.6261461e+00  -2.1544073e+00   1.7232689e+00   1.5192366e+00  -4.5959918e+00  -2.6099765e-01  -6.4336332e-01   1.5019967e+00  -5.2281810e-01   2.0660118e-01  -3.6082336e-01
  -9.1222318e-01  -8.1529749e-01   3.4266600e-01  -9.9214162e-01   9.4551841e-02   1.1308933e+00  -3.1994900e-01  -1.3574964e+00  -9.2994685e-01  -1.3494373e-02  -3.6622786e+00   6.2259913e-02  -1.6623660e+00  -1.7090459e+00   2.0537360e+00  -1.3462394e+00   8.3781886e-01   4.2621811e+00   1.6235107e+00  -1.6878091e+00  -2.6591120e+00   1.9728459e+00   2.1296054e+00   2.3904106e+00   2.6916433e+00   6.9508699e+00   8.6645120e-03   1.4811846e+00   1.0503940e+00  -3.1675353e-02   3.5347568e+00   3.6409163e+00   2.6056210e+00   2.6610199e+00   4.4948332e-01   8.8254365e-01  -2.3908920e+00   9.8398754e-01  -3.1769259e+00   1.1739525e+00  -3.7715714e+00   1.5605242e+00  -1.6037880e+00  -3.6456027e+00  -2.4250298e+00  -2.3897611e+00  -1.3755894e+00  -4.0016729e+00  -1.2569202e+00  -1.1054066e+00   1.4148609e+00   4.4780012e+00  -3.4475235e+00   1.7035433e-01  -6.0792083e-01   2.0272656e+00   5.2981749e-01   1.1998009e+00  -3.7742922e-02   2.0864667e+00  -3.1295611e+00  -1.2133311e+00  -1.2713702e-01   4.7941109e-01   5.2040013e-01   1.0819473e+00   1.0430947e+00   1.8876882e+00   2.0514290e+00  -7.3739898e-01  -1.6868595e+00   2.8647886e+00  -7.2632749e-01  -3.1571672e+00   1.1209352e+00   5.3039677e-01  -1.3922794e+00   3.0510213e+00  -9.4670104e-02   8.5318708e+00  -1.8855606e+00   1.7660287e+00   2.2635888e+00  -3.7406753e+00  -8.0868566e-01  -1.3051890e+00   7.6597350e-01  -6.6349376e-01  -6.6121775e-02  -6.8862078e-01
  -1.4059658e+00  -1.8387220e+00   3.0968539e-01  -1.3912218e+00   1.0320662e-01   1.1106618e+00  -3.9405190e-01  -1.5601129e+00  -9.9532728e-01   2.1489814e-01  -4.1534509e+00  -4.3468746e-01  -1.8538745e+00  -1.9613450e+00   2.0352801e+00  -1.2356026e+00   2.0572951e-01   3.2255567e+00   1.2493760e+00  -2.1801885e+00  -2.2691285e+00   3.3976366e+00   2.1504546e+00   2.2439637e+00   2.2372432e+00   6.9833839e+00   3.8607992e-01   1.1916372e+00   7.9894888e-01  -7.0476964e-01   4.5678331e+00   4.4404597e+00   2.0996272e+00   2.3095293e+00   2.2303317e+00   2.5752747e+00  -2.2878166e+00   1.0700589e+00  -4.0163553e+00   3.1114035e-01  -4.1600370e+00   1.4225623e+00  -2.0903256e+00  -2.8503994e+00  -1.3704548e+00  -1.5571864e+00  -2.7461199e+00  -4.3155319e+00  -2.0524341e-01  -1.2313476e+00   1.6169701e+00   4.3957839e+00  -1.9809263e+00   7.5311482e-01  -3.7682162e-01   1.7113638e+00  -4.5715480e-01   1.5473549e-02   7.9552322e-01   2.1614823e+00  -3.6579237e+00  -1.5726966e+00  -6.8257633e-01  -3.9530148e-01   4.3247788e-01   4.7084414e-01   1.6150261e+00   2.6802923e+00   1.7546898e+00  -8.7199795e-01  -8.3338614e-01   3.2390644e+00  -5.3302006e-01  -3.3395513e+00   1.0000450e+00  -2.9078005e-01   4.3566077e-01   4.9867255e+00  -2.5025270e+00   4.6648864e+00  -3.1550450e+00  -3.0939509e-01   1.7297072e+00  -5.4111199e+00  -2.0325426e+00  -2.5328328e+00  -5.1759337e-02  -4.1844802e-01  -4.4210953e-01  -1.0086444e+00
  -1.6040538e+00  -1.4962375e+00   3.0739820e-02  -1.5792335e+00   4.1055457e-01   1.2818648e+00  -4.9072767e-01  -1.5237097e+00  -6.3673756e-01  -1.4894392e-01  -3.6732454e+00   4.0721888e-01  -1.1771822e+00  -1.6695854e+00   2.9209491e+00  -6.0017999e-01  -8.8771673e-01   3.7085784e+00   2.4933458e+00  -2.2673389e+00  -2.8170696e+00   2.8601372e+00   1.7467216e+00   2.7407220e+00   1.2624574e+00   8.0893356e+00   3.6151030e-01   1.1139186e+00   1.4299641e+00  -1.0521555e+00   5.0624124e+00   6.0280913e+00   3.3373198e+00   2.9028101e+00   3.1479959e+00   3.2875703e+00  -2.8952525e+00   7.7181923e-01  -4.1928350e+00   7.3887150e-01  -5.5328269e+00   2.1750581e+00  -1.7795567e+00  -2.0962623e+00  -2.1541431e+00  -1.7847485e+00  -2.3725551e+00  -3.4509840e+00  -1.1870449e+00  -1.5209260e+00   1.3571325e+00   4.7253104e+00  -3.3444269e+00   5.3640444e-01  -3.0370969e-01   2.3776618e+00  -1.2028464e+00  -3.8895412e-01  -9.0490821e-02   1.1589564e+00  -4.4134096e+00  -8.4266462e-01   4.5562530e-01   4.4292856e-01   3.9282670e-01   8.0696060e-01   1.3944269e+00   2.3171915e+00   2.9166996e+00  -4.9484348e-01  -1.2315601e+00   4.0896575e+00   4.8810565e-03  -3.7933083e+00   1.9062812e+00   1.1765125e+00   1.6468078e+00   5.6296776e+00  -3.2178215e+00   5.4573250e+00  -2.7088357e+00   1.6680791e-01   2.5363353e+00  -4.1995579e+00  -2.0435835e+00  -2.8666939e+00  -3.7366563e-01  -4.9619782e-01  -6.5631721e-01  -1.3334780e+00
  -9.4782226e-01  -1.0573342e+00  -5.9211346e-02  -1.7480801e+00   1.0862649e+00   9.3554687e-01   6.8592844e-01  -1.2304064e+00   2.7778574e-01  -3.2496257e-01  -1.4348000e+00   9.8993366e-01   1.0905942e+00  -1.0739297e+00   3.9567457e+00   7.0888395e-02  -1.3136394e+00   3.2763069e+00   3.9494488e+00  -1.8916479e+00  -3.4120182e+00   2.1075146e+00   1.6563663e+00   2.1902821e+00   3.5862205e-01   7.6470885e+00   2.0940203e-01   8.0203487e-01   2.6178394e+00  -1.1879237e+00   6.0980576e+00   6.7005319e+00   3.9617374e+00   3.0591305e+00   3.0060731e+00   2.8300837e+00  -3.4821887e+00   1.8614314e-01  -4.7750612e+00   2.5867922e-01  -7.0476904e+00   7.3175254e-01  -3.8637820e+00  -2.6750189e+00  -4.8794457e+00  -2.9251015e+00  -4.9580747e+00  -4.9176727e+00  -3.2555452e+00  -2.4384714e+00  -5.4882033e-01   3.8299357e+00  -7.1692590e+00  -1.2727924e+00  -1.7326785e+00   1.1178343e+00  -2.5574718e+00  -1.1487668e+00  -1.4504609e+00   2.2620417e-01  -4.7663235e+00  -1.7663690e-01   1.3194020e+00   7.9806169e-01   2.2542281e-01   9.4235969e-01   1.2902261e+00   2.2847636e+00   3.1134186e+00  -3.2242428e-01  -7.5488006e-01   4.6232209e+00   1.9327644e-04  -4.0407808e+00   2.7946794e+00   1.2385820e+00   4.3282259e+00   6.9314891e+00  -4.0987742e+00   3.8456457e+00  -2.3649847e+00   4.7887159e-01   3.4039686e+00  -3.0010289e+00  -2.4307424e+00  -4.2974556e+00  -1.0641552e+00  -8.9658879e-01  -1.1829106e+00  -1.7653328e+00
  -1.2144380e-01  -3.2122619e-01  -1.5857820e-02  -1.9358532e+00   1.2528746e+00   8.2400832e-01   1.6916696e+00  -6.5725126e-01   1.3731035e+00   3.3034082e-02   1.1686557e+00   2.4702175e+00   3.1646362e+00   2.7215585e-01   5.1704596e+00   1.9264943e+00  -1.0350235e+00   3.7652566e+00   4.6806621e+00  -1.7465487e+00  -3.0279779e+00   1.1256681e+00   2.3492376e+00   2.8494486e+00   5.3324669e-02   8.0300333e+00  -1.3529075e-01   5.6123155e-01   3.2347873e+00  -8.8851706e-01   6.4532210e+00   7.7270509e+00   4.3683209e+00   3.1793280e+00   3.2358932e+00   2.3685949e+00  -3.1140908e+00   8.0773946e-02  -3.8120511e+00   8.1339736e-01  -6.8596426e+00   4.9383014e-01  -3.1352146e+00  -2.3549384e+00  -6.6392052e+00  -4.0220307e+00  -3.9891494e+00  -3.5306058e+00  -4.8926180e+00  -3.0771372e+00  -1.1697295e+00   2.9906301e+00  -8.8116855e+00  -2.1417102e+00  -1.4108426e+00   1.0470808e+00  -3.1535071e+00  -1.5652260e+00  -3.9080183e+00  -2.4520755e+00  -5.1469592e+00   4.4108483e-01   3.0592662e+00   2.1526938e+00   1.4391907e+00   1.2710056e+00  -7.7374896e-01  -2.4548176e-01   2.2477912e+00  -8.3761570e-01  -2.5423865e-01   5.1425767e+00   1.0505107e+00  -2.9391523e+00   4.1572035e+00   2.9086529e+00   4.2602471e+00   6.3625846e+00  -1.6317554e+00   5.6189219e+00  -1.0676053e-01   2.5833558e+00   4.6457673e+00   1.2910213e+00  -9.9068725e-01  -3.2411327e+00  -7.1112123e-01  -1.1511223e+00  -1.1533470e+00  -1.8564215e+00
  -8.5273547e-01  -4.6372294e-01  -3.8269619e-01  -1.9307633e+00   1.9103130e+00   6.1655623e-01   1.2206047e+00  -5.3957952e-01   1.6094284e+00  -3.0119403e-01   8.6062867e-01   2.1246720e+00   3.6442242e+00  -7.9348745e-02   5.5154757e+00   1.9850678e+00  -1.7861443e+00   3.0003660e+00   5.8305259e+00  -1.0700467e+00  -3.1814352e+00   2.5939829e-01   2.1226742e+00   3.4395552e+00  -6.2824885e-01   7.8215794e+00   4.1444961e-02   7.5269519e-01   3.8590072e+00  -6.8727372e-01   7.4474410e+00   9.4856394e+00   5.5774081e+00   4.2752926e+00   4.2756854e+00   4.1242505e+00  -3.2099249e+00  -6.7583877e-01  -3.6455477e+00   4.5499105e-01  -7.3011879e+00   1.3929761e+00  -4.3191367e+00  -2.6040865e+00  -6.8738960e+00  -3.4194318e+00  -5.7497571e+00  -5.0911116e+00  -5.4864752e+00  -3.0495444e+00  -2.9040307e+00   1.7235792e+00  -1.1260854e+01  -3.4393067e+00  -2.9895854e+00   2.1425370e-01  -4.3203976e+00  -2.2760370e+00  -4.2422429e+00  -1.8258188e+00  -5.8142491e+00   7.0282748e-01   3.6519312e+00   2.2733448e+00   6.1015679e-01   9.9652978e-01   9.7041653e-02   1.0350273e+00   2.6293659e+00  -7.2922111e-01  -2.5918252e-01   4.9782785e+00   6.7825177e-01  -3.5875674e+00   4.1356761e+00   2.0552569e+00   5.9697980e+00   8.0939460e+00  -3.3377881e+00   4.4749878e+00  -2.6067469e-01   2.3027933e+00   4.8877407e+00   2.4160039e-01  -1.0771147e+00  -3.6052877e+00  -4.7564694e-01  -1.1108655e+00  -1.4307107e+00  -1.8020561e+00
  -1.5374430e+00  -1.2748983e+00  -3.0444800e-01  -2.0057713e+00   1.8096168e+00   9.8011746e-01   1.1943233e+00  -2.2500640e-01   1.7461847e+00   2.6649594e-01   1.1709867e-01   1.7188845e+00   3.2481616e+00  -1.6918538e-01   5.1746291e+00   2.1410123e+00  -2.6871988e+00   2.0810165e+00   5.1426861e+00  -1.4478150e+00  -2.2283515e+00   1.3393567e+00   1.9484266e+00   3.7759512e+00  -1.0545902e+00   8.3310407e+00   4.4859049e-01   7.8893293e-01   3.3021214e+00  -1.2716654e+00   7.5665466e+00   9.9509110e+00   4.6741763e+00   3.7040408e+00   6.3859967e+00   5.7394589e+00  -2.5763746e+00  -5.9775560e-01  -3.4645046e+00  -3.1755540e-01  -6.3170497e+00   2.3586455e+00  -3.7150417e+00  -1.4698734e+00  -4.9670713e+00  -2.5257377e+00  -5.5062820e+00  -4.0071374e+00  -4.3407147e+00  -3.1723490e+00  -2.4715457e+00   1.1001212e+00  -8.6977042e+00  -2.2643528e+00  -2.5727293e+00   7.6327730e-02  -5.0724788e+00  -3.3664469e+00  -4.0179889e+00  -2.5755144e+00  -6.0802478e+00   5.4071516e-01   3.0740771e+00   1.6976407e+00   8.2856329e-01   5.0367411e-01  -1.7209197e-02   6.9277254e-01   1.5584956e+00  -1.2423301e+00   5.7605609e-01   5.6302649e+00   1.3006175e+00  -3.2871394e+00   3.8211067e+00   1.7843989e+00   7.1675051e+00   9.0581991e+00  -4.9547207e+00   1.4417665e+00  -8.4073708e-01   7.5362504e-01   4.1161034e+00  -4.8734061e-01  -1.1799923e+00  -3.4554422e+00  -7.7744970e-01  -6.2878138e-01  -1.2644516e+00  -1.8722666e+00
  -1.8416137e+00  -1.2738195e+00  -7.4879257e-01  -2.1214846e+00   2.2039147e+00   1.0051882e+00   9.2680029e-01  -3.0904887e-01   1.8805688e+00  -1.9715916e-01   9.6009710e-01   1.4664815e+00   3.6125100e+00  -3.9137249e-01   5.1681269e+00   2.2046478e+00  -4.2515755e+00   9.6177850e-01   5.5392913e+00  -1.5576097e+00  -2.2128473e+00   1.1010511e+00  -1.4019481e-01   2.4613871e+00  -3.0819013e+00   6.9032263e+00   5.2640834e-01   1.9675504e-01   3.7157788e+00  -1.6347271e+00   7.1664072e+00   9.9856355e+00   4.9139103e+00   3.3372486e+00   5.5163249e+00   4.6172584e+00  -3.3883431e+00  -1.1480411e+00  -4.7459895e+00  -7.3446022e-01  -6.9113296e+00   1.9942052e+00  -3.6075927e+00  -3.0178666e-01  -4.4653695e+00  -1.7275957e+00  -5.4129089e+00  -3.2338874e+00  -3.8815120e+00  -3.0502274e+00  -2.4546166e+00   1.2029515e+00  -8.3447422e+00  -1.7762248e+00  -1.8786270e+00   4.8958377e-01  -5.4798233e+00  -3.7124721e+00  -3.2607063e+00  -2.1550953e+00  -6.3398760e+00   5.3837965e-01   2.8781900e+00   9.7277378e-01  -1.1015377e+00  -9.0318406e-01   8.5286102e-01   1.4818320e+00   3.1243100e+00   1.4688033e-01   6.1629084e-02   5.4272307e+00   1.7513653e+00  -3.8990914e+00   3.6532602e+00   1.5153276e+00   9.7916311e+00   1.0272479e+01  -8.2263852e+00  -2.5236425e+00  -1.7779029e+00  -1.0484320e+00   3.9596443e+00  -1.3198596e+00  -2.7862029e+00  -5.3927523e+00  -2.8023758e+00  -6.4042163e-01  -1.7275486e+00  -2.0523933e+00
  -1.3950804e+00  -1.1336496e+00  -5.4697763e-01  -1.9085439e+00   2.6139713e+00   1.0380923e+00   2.0006052e+00   4.4756170e-01   3.0974060e+00   2.6409564e-01   2.2309069e+00   1.9571672e+00   5.0402121e+00   2.6782952e-01   6.0538243e+00   2.9518255e+00  -4.6882312e+00   4.2550925e-01   5.8728728e+00  -1.3451243e+00  -1.6968806e+00   9.2170494e-01   3.3305293e-01   2.9318259e+00  -3.1857548e+00   7.0804076e+00   4.8262285e-01   2.4184403e-01   3.7402634e+00  -1.6792072e+00   7.2256791e+00   1.0237465e+01   4.4967274e+00   2.9649463e+00   6.1462323e+00   4.5587994e+00  -2.9623104e+00  -1.0353675e+00  -4.2605379e+00  -8.5464963e-01  -5.6716033e+00   2.2158489e+00  -4.7486872e+00  -9.8662382e-01  -5.7268806e+00  -2.6274106e+00  -6.9896033e+00  -4.1557412e+00  -5.0651821e+00  -3.8801752e+00  -3.6020508e+00  -1.5088360e-01  -9.9980181e+00  -2.9799187e+00  -2.5969508e+00  -3.7967919e-01  -6.5385441e+00  -4.5941033e+00  -4.6006580e+00  -3.6371796e+00  -6.4693580e+00   9.4171016e-01   3.2992491e+00   1.1031238e+00  -7.8688488e-02  -5.9221664e-01  -5.9539616e-02   2.5630250e-01   2.0859792e+00  -4.7434731e-01   9.3842903e-01   5.9844370e+00   2.4388779e+00  -2.8945866e+00   4.0695499e+00   2.2026848e+00   1.0414836e+01   1.0059375e+01  -8.3189089e+00  -3.4322174e+00  -1.1289700e+00  -5.7668390e-01   4.2548554e+00  -4.1235543e-01  -1.9950308e+00  -5.1174774e+00  -2.3108760e+00  -6.6180402e-01  -1.6975698e+00  -1.9783602e+00
  -1.2246359e+00  -7.5562610e-01  -5.8857068e-01  -1.6472896e+00   3.0629100e+00   9.7409370e-01   2.4916025e+00   8.2272967e-01   3.9107780e+00   8.5094946e-02   2.4832477e+00   1.9999230e+00   5.5139999e+00   1.2828780e-01   6.4456492e+00   2.8812078e+00  -5.4140854e+00   1.4604249e-01   6.7104843e+00  -1.0000638e+00  -1.4433205e+00   6.1759967e-01   1.5589790e-01   3.5256216e+00  -3.8016441e+00   7.2515861e+00   4.2830384e-01   3.6681043e-01   3.4087678e+00  -1.8902349e+00   6.7489885e+00   1.0717713e+01   4.9783351e+00   3.0848295e+00   6.5898418e+00   4.3487271e+00  -3.1335438e+00  -1.4167142e+00  -3.9961286e+00  -8.6921906e-01  -5.6327301e+00   2.3759780e+00  -5.0229979e+00  -1.0904173e+00  -6.6751366e+00  -3.2189021e+00  -7.2635891e+00  -4.3482323e+00  -6.2115231e+00  -4.0793737e+00  -4.2414024e+00  -6.9739820e-01  -1.1355437e+01  -3.4634267e+00  -2.9297267e+00  -4.7003527e-01  -6.9450484e+00  -4.7926780e+00  -5.2957324e+00  -4.1384079e+00  -6.5284571e+00   1.1815184e+00   3.9191913e+00   1.3407374e+00  -1.7743971e-02  -4.4132049e-01  -1.1290069e-01  -2.5865497e-01   2.5412842e+00  -2.7560197e-01   1.2328095e+00   6.4270744e+00   2.6449342e+00  -2.5769178e+00   4.2333008e+00   2.6380487e+00   1.1241801e+01   9.9363236e+00  -8.8776403e+00  -3.4237294e+00  -5.6740694e-01   1.0879699e-01   4.3655167e+00  -3.5634033e-01  -1.4225795e+00  -4.9473283e+00  -2.0614178e+00  -8.9322604e-01  -1.6481601e+00  -1.8541393e+00
  -1.2473536e+00  -8.0875291e-01  -5.5471249e-01  -1.4230811e+00   3.1513800e+00   1.0316978e+00   2.6717567e+00   1.2366471e+00   4.2268736e+00   3.8041518e-01   2.9010238e+00   1.7502279e+00   5.9347740e+00   3.8003663e-01   6.2594847e+00   2.9825389e+00  -5.6514597e+00  -4.2127325e-01   6.1530118e+00  -1.0072423e+00  -5.2119163e-01   5.6834100e-01  -2.9894789e-01   3.1822007e+00  -4.1474816e+00   6.4756760e+00   4.7471710e-01   3.0107245e-01   3.2837303e+00  -1.7584180e+00   6.1988449e+00   1.0282100e+01   4.2223448e+00   2.2862847e+00   6.5567183e+00   3.5935165e+00  -2.7334810e+00  -1.4719880e+00  -3.5889266e+00  -1.2169708e+00  -4.6384804e+00   2.4051113e+00  -4.4726497e+00  -1.0689922e+00  -5.6921635e+00  -2.9697961e+00  -6.8120507e+00  -4.1643352e+00  -5.7037920e+00  -4.3283945e+00  -4.2367644e+00  -1.5390825e+00  -1.0373608e+01  -3.3921527e+00  -2.8505305e+00  -8.8519963e-01  -7.1464445e+00  -5.1574617e+00  -5.4213119e+00  -4.6381277e+00  -6.1021895e+00   9.6504564e-01   3.6476731e+00   8.9272122e-01  -3.0582361e-02  -9.8013962e-01  -2.9346732e-01  -8.9544502e-01   1.6307288e+00  -2.5037800e-01   1.7244274e+00   6.4132312e+00   2.7784896e+00  -2.2434083e+00   3.6787192e+00   2.3676021e+00   1.1911730e+01   9.5025242e+00  -9.3547524e+00  -4.6359627e+00  -5.3866033e-01  -3.1388046e-01   3.9918738e+00  -1.0268683e-01  -1.2562187e+00  -4.8421372e+00  -2.2545048e+00  -7.2591371e-01  -1.5131736e+00  -1.6870552e+00
  -1.8020530e+00  -1.1143928e+00  -7.6457718e-01  -1.0956139e+00   3.1311861e+00   1.1869940e+00   2.0318125e+00   1.2743097e+00   4.0032910e+00   2.8217518e-01   1.3799265e+00   8.8195614e-01   4.6333321e+00  -3.9203036e-01   5.4311954e+00   2.1078393e+00  -6.4501499e+00  -1.1051400e+00   5.8030735e+00  -1.0370560e+00   2.5356195e-02   1.1244709e+00  -1.2178026e+00   3.1486299e+00  -4.7032208e+00   6.1228022e+00   7.2288594e-01   4.8446300e-01   2.3082420e+00  -2.1619123e+00   5.1850859e+00   9.9384052e+00   3.8690258e+00   1.8683144e+00   6.9316672e+00   3.8918414e+00  -2.5845764e+00  -1.6163484e+00  -3.5493113e+00  -1.5489486e+00  -4.2988752e+00   3.0877524e+00  -3.8845898e+00  -4.0529168e-01  -4.0339558e+00  -2.0912835e+00  -6.0511067e+00  -3.7284576e+00  -4.6042848e+00  -3.7947027e+00  -3.5208263e+00  -1.4116337e+00  -8.2161055e+00  -2.3084519e+00  -2.4809532e+00  -5.8881455e-01  -7.0665557e+00  -5.3340146e+00  -4.2379326e+00  -3.8300953e+00  -5.5910365e+00   8.1519748e-01   3.0484021e+00   3.0748798e-01  -6.6870981e-01  -1.3564328e+00   6.6429509e-01  -2.3524904e-01   2.0588630e+00   1.1107467e-01   1.7535138e+00   6.4968838e+00   2.4416555e+00  -2.3581880e+00   2.7478086e+00   2.0949560e+00   1.2197165e+01   9.3589520e+00  -1.1186110e+01  -6.3402713e+00  -1.3926238e+00  -1.5187896e+00   2.9384457e+00  -2.1120614e+00  -1.6360714e+00  -4.8481851e+00  -2.6511860e+00  -4.4076727e-01  -1.3619870e+00  -1.4994910e+00
  -1.8990510e+00  -2.2790601e+00  -5.2959174e-01  -9.4227973e-01   3.7841706e+00   1.1269644e+00   3.2136952e+00   1.8623739e+00   4.9662591e+00   8.2489630e-01   7.7621960e-01  -2.4394765e-01   5.1064031e+00  -7.6143471e-01   5.5305793e+00   1.3944774e+00  -7.5760507e+00  -3.2094308e+00   4.9986887e+00  -1.3439386e+00   1.0356494e+00   2.3799140e+00  -1.1692043e+00   3.1891279e+00  -4.8174334e+00   5.3697111e+00   8.6358768e-01   3.1030631e-01   1.4421172e+00  -2.9414715e+00   5.4303359e+00   9.8947265e+00   2.2886260e+00   6.6188136e-01   8.9756507e+00   4.1346886e+00  -2.4031727e+00  -1.7317742e+00  -3.9736334e+00  -2.8058298e+00  -2.3293469e+00   3.4086891e+00  -6.3550711e+00  -2.8485147e+00  -3.6294921e+00  -2.6557430e+00  -9.9235544e+00  -7.8505760e+00  -4.8700893e+00  -5.4552902e+00  -4.9563563e+00  -3.7104907e+00  -1.0435917e+01  -4.1566284e+00  -4.1057940e+00  -2.4132909e+00  -7.7974633e+00  -6.5881293e+00  -3.5838713e+00  -3.2595788e+00  -5.2242133e+00   8.0623785e-01   1.7844045e+00  -1.0710351e+00   5.6689801e-01  -1.3856135e+00   1.2377988e+00   9.2374567e-02   9.6751551e-01  -2.2169191e-02   3.3345180e+00   6.5874312e+00   2.9523916e+00  -1.8729953e+00   1.9964738e+00   7.9914520e-01   1.4530505e+01   1.0250037e+01  -1.4408850e+01  -1.0744250e+01  -2.7858780e+00  -3.4397721e+00   1.9231641e+00  -5.8409853e+00  -2.1112323e+00  -5.9930538e+00  -1.8376318e+00  -6.1927555e-01  -1.2585684e+00  -1.3239429e+00
  -1.3170103e+00  -1.7509060e+00  -6.5577070e-01  -7.4279749e-01   3.3780649e+00   1.1295787e+00   2.9742606e+00   1.8531269e+00   4.8276496e+00   8.4206938e-01   1.1946165e+00  -2.0290737e-01   4.5040145e+00  -6.1727698e-01   4.7864988e+00   1.5236265e+00  -6.9614476e+00  -2.9244846e+00   4.6547831e+00  -1.1499306e+00   1.6949134e+00   1.9515141e+00  -1.7338195e+00   2.4715788e+00  -4.9841565e+00   4.1531464e+00   6.5735983e-01   2.1117533e-01   9.0123072e-01  -2.6313863e+00   4.0191322e+00   8.4552737e+00   1.7947321e+00   8.7639558e-04   7.7917904e+00   2.4106743e+00  -1.8298195e+00  -1.6128027e+00  -2.9558208e+00  -2.4330497e+00  -1.7530001e+00   3.0237698e+00  -4.2620778e+00  -1.8032014e+00  -2.8158411e+00  -2.6907940e+00  -6.7346082e+00  -5.5090394e+00  -4.2894278e+00  -5.1227862e+00  -3.8420625e+00  -3.4613851e+00  -8.0548888e+00  -2.8553846e+00  -3.0945273e+00  -1.9043484e+00  -6.6151363e+00  -6.0821383e+00  -3.4066976e+00  -3.8680341e+00  -3.6762543e+00   1.1091639e+00   1.8275129e+00  -5.4409274e-01   8.0238117e-01  -1.4683714e+00   9.7360460e-01  -9.6567567e-01   6.1763567e-01   1.5718003e-01   3.1252207e+00   5.9464968e+00   2.6253282e+00  -1.1029194e+00   1.6058400e+00   1.9011357e+00   1.2831215e+01   8.1071698e+00  -1.2399509e+01  -9.4287433e+00  -1.9616896e+00  -2.8538737e+00   1.6394956e+00  -4.2305696e+00  -1.7469744e+00  -4.8254854e+00  -2.5974480e+00  -4.8762956e-01  -9.2756526e-01  -1.1510092e+00
  -5.8279285e-01  -1.8487990e+00  -6.0562082e-01  -4.5499090e-01   3.4222605e+00   9.1354154e-01   3.6475257e+00   2.1332703e+00   5.2956750e+00   1.2225728e+00   2.0570906e+00  -4.4931845e-01   4.8906282e+00  -2.4243537e-01   4.4348647e+00   1.3410041e+00  -6.5821336e+00  -3.7066253e+00   3.6530760e+00  -1.3313488e+00   2.5866167e+00   2.5716823e+00  -2.0467986e+00   1.4582086e+00  -5.2837265e+00   2.1026482e+00   5.1015203e-01  -2.1347859e-01   1.8633042e-01  -2.7624833e+00   2.8164528e+00   6.6306763e+00   4.8804121e-02  -1.5124988e+00   7.0082504e+00   2.9005704e-01  -1.4773875e+00  -1.5018044e+00  -2.8383302e+00  -2.8816156e+00  -1.2531175e+00   1.4988507e+00  -4.4657422e+00  -2.9504237e+00  -2.6206741e+00  -3.2840970e+00  -6.7327811e+00  -6.5534226e+00  -3.7501511e+00  -5.5636374e+00  -3.4955954e+00  -4.0094445e+00  -7.0301135e+00  -2.9075516e+00  -2.8774106e+00  -2.5403622e+00  -6.2860396e+00  -6.2873033e+00  -2.8134010e+00  -3.7330940e+00  -2.3319844e+00   9.7608635e-01   1.0582873e+00  -1.1524014e+00   1.4823064e+00  -1.4932475e+00   9.4139067e-01  -1.6272426e+00  -4.2354894e-01   2.4894641e-01   3.6752266e+00   5.4356797e+00   2.3550357e+00  -4.1384818e-01   5.2044454e-01   1.3380033e+00   1.2462715e+01   6.5349681e+00  -1.2457236e+01  -1.1145073e+01  -2.2728438e+00  -3.4299513e+00   9.6876570e-01  -4.6146990e+00  -1.9151066e+00  -4.9648727e+00  -2.7174070e+00  -5.4547782e-01  -8.0857924e-01  -9.5762016e-01
   3.6709334e-01  -1.0227851e+00  -3.2038354e-01   2.8595883e-01   3.9012224e+00   1.0154318e+00   4.6552956e+00   2.5262736e+00   6.2399941e+00   1.2086143e+00   2.6257847e+00   1.5748447e-01   5.3404229e+00  -1.1486277e-01   4.8165415e+00   1.0998543e+00  -6.1704385e+00  -3.3169117e+00   4.4877228e+00  -5.5176916e-01   2.5465261e+00   1.5592453e+00  -1.2730794e+00   2.1378306e+00  -3.9276833e+00   2.2242892e+00   2.6662578e-01   3.1419267e-01  -2.7448174e-02  -2.4499676e+00   2.1604429e+00   5.8974099e+00   2.2288236e-01  -1.3389785e+00   7.0720963e+00   2.6720036e-02  -1.2314591e+00  -1.5655326e+00  -1.6780771e+00  -1.8819818e+00  -4.4231827e-02   1.8890693e+00  -5.6879386e+00  -4.8205941e+00  -5.3861037e+00  -5.1742436e+00  -7.6739745e+00  -8.2712891e+00  -5.9429605e+00  -6.2166537e+00  -4.6580641e+00  -4.6455106e+00  -1.1194287e+01  -5.0427701e+00  -4.2717432e+00  -3.1361056e+00  -5.9443268e+00  -5.8790237e+00  -3.6902104e+00  -3.8374020e+00  -1.5591755e+00   1.8250364e+00   1.6393947e+00  -3.2096709e-01   2.9604193e+00   4.4557072e-02   6.9555072e-01  -2.0740405e+00  -7.8903148e-02   2.9412036e-01   3.8587801e+00   5.1743940e+00   2.3657463e+00   7.0034003e-01   1.0594787e+00   2.7202216e+00   1.0708830e+01   4.4764918e+00  -1.0522392e+01  -8.2732570e+00  -9.5510199e-01  -1.4277561e+00   1.2537826e+00  -4.3221170e+00  -8.5147601e-01  -4.1954265e+00  -1.5423858e+00  -9.5304647e-01  -5.8827314e-01  -7.8110749e-01
  -1.7920106e-01  -1.5119628e+00  -1.5685241e-01   7.6362497e-01   3.6157985e+00   1.2721882e+00   3.9700690e+00   2.2179892e+00   5.5398727e+00   1.0068405e+00   2.4041453e-01  -1.1107553e+00   3.4393090e+00  -1.0849703e+00   3.4873487e+00  -6.8191066e-01  -6.2546620e+00  -3.2502345e+00   3.4906618e+00  -7.4424824e-01   2.9900301e+00   2.3132026e+00  -1.7320080e+00   1.4688409e+00  -2.9558802e+00   2.2125315e+00   6.3474041e-01   7.0972625e-01  -5.5162383e-01  -2.6411660e+00   1.3612747e+00   4.2961167e+00  -5.9438343e-01  -2.1804381e+00   7.7155255e+00   5.4682557e-01  -7.8608239e-01  -1.2694960e+00  -1.1162528e+00  -2.0298297e+00   1.0215233e+00   2.8823695e+00  -4.9215367e+00  -4.4286822e+00  -3.1332916e+00  -4.2616771e+00  -7.2888575e+00  -8.2483576e+00  -4.3062721e+00  -5.7765533e+00  -3.8398181e+00  -4.0235856e+00  -8.8035159e+00  -4.1791551e+00  -4.7696423e+00  -3.2719712e+00  -5.2781162e+00  -5.6337856e+00  -1.6918934e+00  -2.4434906e+00  -5.7770806e-01   1.2288639e+00  -4.5488641e-02  -1.5279659e+00   2.5883991e+00  -6.6115319e-02   2.3005149e+00  -7.7559988e-01   7.6435351e-02   6.0337805e-01   3.9668106e+00   5.0918898e+00   1.6653661e+00   5.4128270e-01  -1.1888366e-01   2.4386046e+00   1.0528556e+01   3.5711912e+00  -1.1405275e+01  -8.2744143e+00  -2.1896489e+00  -2.7933086e+00  -1.6152721e-01  -6.8930297e+00  -1.6545836e+00  -4.5413480e+00  -1.5024785e+00  -4.5615266e-01  -4.2591030e-01  -9.1429183e-01
   4.7263163e-01  -1.7222089e+00  -1.1057728e-01   8.3489871e-01   2.8224164e+00   7.7172016e-01   3.5862107e+00   1.9199600e+00   4.7395528e+00   1.4410666e+00   5.0379449e-01  -1.5153449e+00   2.5731148e+00  -8.3523184e-01   2.2395648e+00  -5.9671103e-01  -4.1058923e+00  -3.5529745e+00   1.6765703e+00  -6.7089969e-01   4.3139462e+00   2.8026705e+00  -1.2329759e+00   5.9484686e-01  -1.9111368e+00  -1.6337269e-01   5.2281759e-01   4.3736785e-01  -1.5402252e+00  -2.0525721e+00   4.0321846e-01   2.2820999e+00  -2.1764836e+00  -3.3202426e+00   6.2858730e+00  -5.3218832e-01   5.6220135e-01  -8.3176416e-01  -1.9108172e-01  -1.9261003e+00   2.2810235e+00   1.2748323e+00  -3.6398067e+00  -4.1961112e+00  -1.7495301e+00  -3.6549257e+00  -5.6811032e+00  -7.7088137e+00  -2.5086553e+00  -5.0129985e+00  -2.5851711e+00  -4.1453127e+00  -5.2983385e+00  -3.4181798e+00  -3.5179321e+00  -3.6421725e+00  -4.0109411e+00  -5.1841917e+00  -7.4026023e-01  -2.1151050e+00   7.4423760e-01   4.4547920e-01  -7.8213441e-01  -1.9748652e+00   2.9575582e+00  -4.5270795e-01   2.0008038e+00  -1.1538453e+00  -1.4372694e+00   3.8820561e-01   4.7720315e+00   3.6544588e+00   1.0491050e+00   1.8284216e+00  -1.0227712e+00   1.5815045e+00   7.9340271e+00   1.6553606e+00  -8.7654390e+00  -8.4134340e+00  -1.7331139e+00  -2.8814657e+00  -1.0817539e+00  -6.0426817e+00  -1.2937948e+00  -3.2902837e+00  -1.5821506e+00  -1.8088997e-01  -2.9920610e-01  -5.6936690e-01
   1.0005807e+00  -1.0250346e+00  -8.7499586e-02   1.3081935e+00   2.8420494e+00   1.0097910e+00   3.6618725e+00   1.7591423e+00   4.6553185e+00   1.1580950e+00   1.1910637e+00  -9.3973396e-01   2.3764763e+00  -6.2262653e-01   1.7255421e+00  -1.0059066e+00  -4.0334053e+00  -3.1704246e+00   1.4856617e+00  -5.9829706e-01   4.0560881e+00   2.0736663e+00  -2.1299155e+00  -3.5966532e-01  -1.7186325e+00  -1.2889799e+00   3.4134588e-01   2.9635367e-01  -1.5283221e+00  -2.0988157e+00  -1.0356044e+00   4.9392601e-01  -2.5473066e+00  -3.8278288e+00   5.0462163e+00  -2.0954206e+00   1.3996671e-01  -1.0361338e+00  -9.8190348e-02  -1.0996305e+00   2.0945952e+00   7.5625160e-01  -3.0513847e+00  -4.6179805e+00  -2.4369043e+00  -4.3031660e+00  -4.0384540e+00  -7.0758218e+00  -2.6037037e+00  -4.9433131e+00  -1.8627037e+00  -3.2376727e+00  -5.8044271e+00  -3.4028514e+00  -2.9791705e+00  -2.8619499e+00  -2.8684566e+00  -4.2348342e+00  -6.6119413e-02  -1.3665225e+00   1.7646856e+00   9.6409510e-01  -9.3336721e-01  -1.6361945e+00   2.9955189e+00   1.9394778e-01   2.2646408e+00  -9.8635085e-01  -1.4796751e-01   1.5991220e+00   3.8116490e+00   2.8886309e+00   1.0859388e+00   1.8414599e+00  -1.2050769e+00   2.3287721e+00   6.6689983e+00  -3.3783768e-01  -8.1440730e+00  -7.3974139e+00  -1.5196827e+00  -2.6246786e+00  -1.2759728e+00  -5.7694609e+00  -1.7588764e+00  -3.6045285e+00  -2.1628703e+00  -3.9861727e-01  -2.0143601e-01  -5.5133270e-01
   6.1547429e-01  -1.9345383e+00   1.1729175e-01   1.5213042e+00   2.5195143e+00   1.2178678e+00   3.4212501e+00   1.6147909e+00   4.0591100e+00   1.4954842e+00  -3.8427793e-01  -1.6813862e+00   1.0385544e+00  -9.6073293e-01   4.7691166e-01  -2.0668031e+00  -4.0275148e+00  -3.9157735e+00  -1.8783435e-01  -1.0821630e+00   4.4471142e+00   3.1186362e+00  -2.2750998e+00  -9.6611122e-01  -8.6579192e-01  -1.9034400e+00   6.1138964e-01   2.8678345e-01  -2.2307977e+00  -2.7327711e+00  -1.4946813e+00  -1.0095812e+00  -4.2482379e+00  -4.8535290e+00   6.1727203e+00  -1.1089685e+00   6.6397991e-01  -8.4523302e-01   9.5250124e-02  -1.4781607e+00   3.3483081e+00   1.2486124e+00  -3.4148776e+00  -5.2573716e+00  -6.3972813e-01  -3.7360770e+00  -4.6072562e+00  -8.0301883e+00  -1.0053498e+00  -5.0319096e+00  -1.2624199e+00  -3.3088215e+00  -4.2222038e+00  -3.1024866e+00  -3.2838317e+00  -3.2806110e+00  -2.2858051e+00  -4.3545250e+00   1.8693381e+00   4.6833612e-02   2.7094320e+00   9.8429267e-01  -2.6271785e+00  -2.4878940e+00   3.6920663e+00   6.1365360e-01   3.0889290e+00   1.1283844e-01  -6.9273544e-01   1.6125880e+00   4.1091194e+00   2.4396459e+00   1.0450785e+00   1.9395152e+00  -2.1694302e+00   1.5685020e+00   6.2633026e+00  -7.4294719e-01  -9.1256364e+00  -9.4598508e+00  -2.8835345e+00  -4.5747901e+00  -2.7343434e+00  -8.4094273e+00  -2.6070319e+00  -3.9014134e+00  -1.8477349e+00  -7.1951200e-02   5.1773964e-02  -5.6348955e-01
   8.5654756e-01  -1.8393904e+00   8.0034029e-02   1.4962875e+00   1.7733466e+00   1.0705061e+00   2.5967008e+00   8.9477562e-01   3.0646073e+00   1.2457041e+00  -7.3498156e-01  -1.8520668e+00  -3.5313316e-01  -1.1651647e+00  -5.3741716e-01  -2.3413249e+00  -2.8429909e+00  -3.2278097e+00  -1.0812627e+00  -1.1282618e+00   4.7121291e+00   3.0660990e+00  -2.4627205e+00  -1.9250824e+00  -1.6555304e-01  -3.0131868e+00   5.3257202e-01   5.7524160e-02  -2.5527366e+00  -2.4126107e+00  -2.4743660e+00  -2.7878865e+00  -4.6031957e+00  -5.3106873e+00   4.8310800e+00  -1.9515506e+00   1.2250090e+00  -4.1613362e-01   8.1202330e-01  -8.2271740e-01   3.8197602e+00   8.5520001e-01  -1.2059255e+00  -3.8253172e+00   6.8571295e-01  -3.0430639e+00  -1.8099750e+00  -5.7300402e+00   4.4450022e-01  -4.0198950e+00   2.1817075e-01  -2.1197913e+00  -1.1999169e+00  -1.7427223e+00  -1.9749925e+00  -2.4247900e+00  -7.9891027e-01  -3.4235059e+00   3.0123318e+00   5.5225009e-01   3.4566235e+00   4.5271449e-01  -3.2429666e+00  -2.6027245e+00   3.2454171e+00   3.4535631e-01   3.3154592e+00   2.1744820e-01  -2.4685155e-01   2.1917421e+00   3.6095188e+00   1.2726599e+00   9.4397196e-01   2.5253099e+00  -2.4660154e+00   2.0023471e+00   4.0149878e+00  -2.6465886e+00  -6.9957511e+00  -7.9002020e+00  -2.4665417e+00  -4.5332297e+00  -3.1908896e+00  -7.2987786e+00  -2.7654563e+00  -3.2284274e+00  -2.2740043e+00   1.4694586e-01   9.4399911e-02  -6.2673958e-01
   1.2481407e+00  -1.4327753e+00   1.5683735e-01   1.7098553e+00   1.4578038e+00   9.9186157e-01   2.4942544e+00   6.3280788e-01   2.6043497e+00   1.0934501e+00  -4.9688218e-01  -1.4359805e+00  -7.2662094e-01  -9.1287794e-01  -1.2192767e+00  -2.6749894e+00  -2.0744656e+00  -2.7452326e+00  -1.4869429e+00  -1.0760260e+00   4.2939741e+00   2.7448132e+00  -2.5122464e+00  -2.4777330e+00   2.2246261e-01  -3.7776401e+00   4.1329783e-01  -4.3307914e-02  -2.6107021e+00  -2.5378694e+00  -3.3656041e+00  -4.2785016e+00  -4.9134199e+00  -5.4646741e+00   4.0361413e+00  -2.4579599e+00   1.2129658e+00  -5.6254364e-01   1.2203203e+00  -4.6575762e-01   3.1507264e+00  -8.9834476e-02  -7.5322218e-01  -3.8456213e+00   3.6481454e-01  -3.2599125e+00  -6.0900984e-01  -5.0205142e+00   6.3224394e-01  -3.5250262e+00   7.7569017e-01  -1.3179628e+00  -7.5508687e-01  -1.4337762e+00  -1.6639073e+00  -2.0507081e+00   1.0555369e-01  -2.6322316e+00   3.4949837e+00   1.1580280e+00   4.1470524e+00   6.8407726e-01  -3.4074365e+00  -2.1924351e+00   3.3729763e+00   1.1458930e+00   3.3637415e+00   4.1812589e-01   1.4942311e-01   2.5657796e+00   3.0423832e+00   6.3491743e-01   6.6774095e-01   2.4833739e+00  -2.7334550e+00   1.9048559e+00   2.6759508e+00  -4.0788500e+00  -5.5497535e+00  -6.7654671e+00  -2.1225995e+00  -4.1132677e+00  -3.4094484e+00  -6.5717592e+00  -2.7035114e+00  -2.8578021e+00  -2.1492883e+00   7.4819377e-02   2.3913742e-01  -6.3163095e-01
   2.2789277e+00  -5.3834941e-01   2.9644839e-01   2.0004798e+00   1.3663971e+00   3.9301417e-01   2.9907981e+00   4.6640596e-01   2.3492987e+00   5.8608264e-01   1.4462988e-01  -7.8899754e-01  -5.7852244e-01  -7.9256067e-01  -1.4750644e+00  -3.2020469e+00  -8.6384479e-01  -2.5072576e+00  -6.1512972e-01  -4.0169114e-01   2.7958192e+00   2.0052525e+00  -1.7082937e+00  -2.5436740e+00   1.1108543e+00  -3.9378678e+00   2.1229513e-01   2.4548292e-01  -2.4520009e+00  -2.7862253e+00  -3.3669657e+00  -5.1441031e+00  -3.9897034e+00  -4.6000576e+00   2.8030576e+00  -1.8225220e+00   9.6258105e-01  -1.0623642e+00   1.1027664e+00  -9.6744276e-02   2.0093364e+00  -1.9458567e+00  -3.4557549e+00  -4.4350389e+00  -3.1209811e+00  -4.1036891e+00  -3.4661187e+00  -6.7122542e+00  -1.4178265e+00  -2.8803065e+00  -5.1743572e-01  -7.9807149e-01  -4.3493765e+00  -3.1432007e+00  -2.8450669e+00  -2.8653411e+00   3.8693078e-01  -1.7985833e+00   3.2762016e+00   1.9489311e+00   4.3088643e+00   1.4669246e+00  -2.7547882e+00  -1.4497502e+00   3.3494266e+00   2.7116923e+00   3.6359834e+00   1.6838769e+00   1.3202338e+00   2.4188359e+00   3.2375171e+00   4.6331705e-01  -1.1101492e-01   2.5279590e+00  -1.8969373e+00   1.5986646e+00   2.4057229e+00  -4.0222232e+00  -4.0187681e+00  -5.9312346e+00  -1.4673849e+00  -2.7615927e+00  -3.2541235e+00  -6.5417918e+00  -2.4963420e+00  -3.0733385e+00  -1.7562827e+00  -3.1891036e-01  -1.7445994e-02  -6.9786385e-01
   2.5964548e+00  -5.1871345e-01   6.8895103e-01   1.8312168e+00   1.0506768e+00  -2.2889154e-01   3.5422229e+00   4.1696371e-01   1.9298617e+00   4.6182449e-01  -2.9603249e-01  -7.9862685e-01  -4.1871917e-01  -7.8534898e-01  -1.6738415e+00  -3.6526840e+00  -3.7464714e-01  -2.7236726e+00  -7.7636893e-01  -2.7735793e-01   1.9467288e+00   2.1287418e+00  -5.7054110e-01  -2.0464863e+00   1.6466742e+00  -3.3320749e+00   9.6517393e-02   2.7677235e-01  -3.0788836e+00  -3.6394955e+00  -2.8844187e+00  -5.0190583e+00  -3.6324765e+00  -4.2934577e+00   2.9471096e+00  -9.1392758e-01   5.9245323e-01  -1.2005117e+00   5.9541594e-01  -6.4952443e-01   1.2980367e+00  -3.2158939e+00  -5.5101469e+00  -4.9166597e+00  -4.3381784e+00  -4.6136549e+00  -6.1481340e+00  -8.1802739e+00  -2.6628712e+00  -2.9886838e+00  -1.3420313e+00  -1.0659239e+00  -5.9280245e+00  -3.9662580e+00  -3.4577309e+00  -3.4398495e+00   3.7311159e-01  -1.4606739e+00   2.8793557e+00   1.8903714e+00   4.1398929e+00   1.9614276e+00  -2.3126790e+00  -9.9362682e-01   4.2572014e+00   4.0945513e+00   3.3188695e+00   2.2394890e+00   1.3863858e+00   2.1928792e+00   4.1731337e+00   7.9180735e-01  -2.2969154e-01   2.2656964e+00  -1.2109783e+00   7.4246016e-01   3.6308997e+00  -2.8722892e+00  -3.9993752e+00  -6.4397507e+00  -1.4494402e+00  -2.4604802e+00  -3.5020959e+00  -7.0140808e+00  -2.0623766e+00  -3.0973666e+00  -1.0809336e+00  -8.1840661e-01   6.0867802e-02  -4.7967934e-01
   7.8649001e-01  -1.0884392e+00   3.2764450e-01   1.4819372e+00   6.0106203e-01   1.7649178e-01   1.2705285e+00  -9.2771154e-01   6.8618953e-01  -8.0550424e-01  -3.8933086e+00  -1.9841839e+00  -3.5263117e+00  -2.7613049e+00  -2.2969338e+00  -4.9194745e+00  -1.6623364e+00  -9.8877750e-01  -7.8354142e-01  -8.7770070e-01   1.8459217e+00   1.9670550e+00  -1.6829661e+00  -1.6079904e+00   1.6891006e+00  -1.4375860e+00   3.1380715e-01   2.5342174e-01  -2.9669841e+00  -3.6858369e+00  -3.4608969e+00  -4.4690903e+00  -2.0025712e+00  -3.5362796e+00   3.9513284e+00   1.6908005e-01   3.4563424e-01  -7.5456456e-01   1.6146324e+00   6.2206626e-01   1.8818163e+00   7.6385292e-01  -4.4598694e-01  -1.7026715e+00  -5.0002379e-01  -2.6995470e+00  -8.7347076e-01  -3.4356534e+00  -5.5815650e-01  -1.5563634e+00   5.1789684e-01   1.1869686e+00  -2.5737171e+00  -1.6233605e+00  -2.1437639e+00  -5.7605733e-01   1.7233819e+00  -3.5276092e-01   4.7621076e+00   3.2987668e+00   2.9259350e+00   4.8860006e-01  -3.2379153e+00  -1.5295258e+00   2.2079539e+00   2.6793574e+00   4.6555055e+00   3.0226841e+00   4.4526961e+00   3.9880224e+00   1.9880062e+00   3.9454005e-01   1.1496109e+00   1.9025499e+00  -1.1060924e+00   2.6574852e+00   2.4048093e+00  -3.8866238e+00  -4.1023921e+00  -2.2279571e+00  -1.3735572e+00  -2.7640675e+00  -3.7221075e+00  -7.0436505e+00  -2.4651249e+00  -2.6691884e+00  -3.3366164e-01  -5.6417096e-01   1.4292146e-01  -1.0174241e+00
   1.2230143e+00  -2.6778215e-01   8.3303165e-01   1.8101102e+00   1.1389636e-01  -7.8158369e-02   7.9374191e-01  -1.1745027e+00  -2.2433621e-01  -9.3631849e-01  -2.4228667e+00  -1.1191901e+00  -3.2060602e+00  -1.8297119e+00  -3.0013609e+00  -4.4890149e+00   5.7917480e-01  -7.0751614e-01  -9.1429918e-01   1.8169071e-01   9.8968929e-01   5.5399081e-01  -7.0136636e-01  -2.3402281e+00   3.3161518e+00  -2.3639467e+00   4.9572068e-01   6.8815454e-01  -1.3606416e+00  -2.5648470e+00  -2.7986231e+00  -5.9518042e+00  -1.6345124e+00  -2.4410334e+00   2.5408474e+00   1.7829113e+00   1.0470090e+00  -8.8094162e-01   2.2544622e+00   1.0271564e+00   2.2693820e+00  -8.0698641e-01  -1.7799953e+00  -8.1597140e-01  -2.1448116e+00  -1.8237261e+00  -2.5454685e+00  -3.1530787e+00  -4.7811485e-01  -2.0023451e-01  -6.0148121e-01   1.4110711e+00  -3.3021415e+00  -2.2729192e+00  -2.9562313e+00  -1.5580561e+00   2.0354048e+00   4.8822784e-01   4.5608504e+00   3.8593000e+00   2.7731324e+00   3.3456156e-01  -3.3807431e+00  -1.4341099e+00   1.1675184e+00   2.9290066e+00   4.7176171e+00   4.5958409e+00   3.6346897e+00   3.1521850e+00   1.8577838e+00  -1.0677332e+00   2.3206630e-01   1.8866840e+00  -9.3446690e-01   9.5549502e-01   1.3689082e+00  -3.5193763e+00  -1.0185799e+00  -1.7144916e+00  -6.9219053e-01  -1.9815184e+00  -3.2900209e+00  -5.5099253e+00  -2.5000638e+00  -2.2854711e+00  -6.6010614e-01  -9.1972549e-02  -2.1031661e-01  -9.5230820e-01
   1.7969774e+00   4.0352715e-01   1.0038840e+00   1.3727229e+00  -3.3775542e-01  -6.9909477e-01   8.7568586e-01  -1.3069775e+00  -3.6817471e-01  -1.1941736e+00  -8.8139602e-01  -1.6212716e-01  -2.3622031e+00  -1.0171731e+00  -2.6654134e+00  -3.3444136e+00   1.6160054e+00  -1.1383227e-01  -7.9191793e-01   4.1561363e-01   5.2879278e-01  -6.0184630e-01   2.2291674e-01  -1.9488965e+00   3.3602976e+00  -2.2547605e+00   9.5403163e-02   3.4269711e-01  -8.2659499e-01  -2.3088178e+00  -2.4313137e+00  -5.5894427e+00  -7.9168191e-01  -1.6526130e+00   1.6825751e+00   1.5886045e+00   1.0877097e+00  -9.0636304e-01   2.8424996e+00   1.5910035e+00   2.1627925e+00  -1.6986775e+00  -1.1876947e+00   8.1545076e-02  -3.4917585e+00  -2.1601196e+00  -1.8183893e+00  -1.4396954e+00  -1.4592521e+00   1.2012889e-01  -1.0867469e+00   1.3262932e+00  -4.1153068e+00  -2.5341235e+00  -2.3511634e+00  -1.1818664e+00   2.6201317e+00   1.2656625e+00   3.2210196e+00   2.6890191e+00   2.2886277e+00   4.9981343e-01  -2.2823545e+00  -2.7443471e-01   1.5538635e+00   3.1541254e+00   3.1984061e+00   3.4932420e+00   3.3555116e+00   2.8426401e+00   1.7008290e+00  -1.5770712e+00   9.2920124e-01   2.4434812e+00   2.6289059e-01   1.5039612e+00   7.4607747e-01  -3.5523884e+00   2.1560649e+00   5.1515979e-01   1.1142765e+00  -5.5494216e-02  -2.2915509e+00  -2.0064593e+00  -1.4122782e+00  -1.0437569e+00  -9.4477420e-02  -4.5523845e-01  -2.0360936e-01  -8.0606483e-01
   2.2811225e+00   1.4986695e+00   1.1357123e+00   1.1450951e+00  -5.1400309e-01  -1.2309343e+00   8.8612945e-01  -1.3849768e+00  -3.9689687e-01  -1.8857151e+00   6.1912657e-01   1.0513010e+00  -1.4793101e+00  -2.9108313e-01  -2.2445220e+00  -2.5709261e+00   1.7461064e+00   2.3269418e-01   2.4094662e-02   7.6704081e-01  -8.1717042e-01  -1.8781957e+00   4.6755603e-01  -1.5948244e+00   2.5330831e+00  -1.9369163e+00  -2.3219499e-01   6.8647945e-02  -2.7900423e-01  -2.5807616e+00  -2.3439338e+00  -5.0520190e+00   6.6310015e-01  -4.1529569e-01   5.9425631e-01   1.4944441e+00   1.3816530e-01  -1.3359797e+00   2.3780173e+00   2.0325900e+00   6.9809768e-01  -3.0081639e+00  -1.7509474e+00   1.0733072e+00  -5.8061585e+00  -2.5573967e+00  -2.0680943e+00  -3.3282599e-02  -2.9615489e+00   6.8974006e-01  -1.6732722e+00   1.9442779e+00  -5.7339888e+00  -2.5690365e+00  -1.7455525e+00  -3.0993352e-01   2.9619087e+00   2.2261628e+00   2.2002822e+00   2.1014026e+00   1.7140558e+00   1.2144050e+00  -8.6891275e-01   1.0205267e+00   1.3559465e+00   3.7678753e+00   2.2959313e+00   3.3172138e+00   4.3589467e+00   2.9480625e+00   9.7506895e-01  -1.7563611e+00   1.2523315e+00   2.0568772e+00   1.3993156e+00   1.8018088e+00   1.3125413e+00  -2.6838374e+00   3.5039101e+00   1.6056473e+00   2.1724029e+00   1.4900122e+00  -1.2426449e+00   1.0232079e-01  -1.0732037e+00  -7.7179179e-01  -2.5716223e-01  -9.6472608e-01  -3.4740684e-01  -5.7511977e-01
   1.5835804e+00   1.1181524e+00   1.0103272e+00   5.3682516e-01  -1.2805606e+00  -1.2467257e+00  -1.3737076e-01  -1.5822409e+00  -1.3477563e+00  -1.7222601e+00   4.9900261e-01   1.1383519e+00  -1.9276657e+00   1.0633410e-01  -2.6697047e+00  -1.5119514e+00   1.8774947e+00   4.3917005e-01  -1.2248510e+00   1.8740510e-01  -4.8402249e-01  -2.1743514e+00   2.5943068e-01  -1.3744470e+00   1.9605843e+00  -1.7085214e+00  -3.4480451e-01  -4.2071054e-01  -3.1128953e-02  -2.4852771e+00  -2.2783288e+00  -4.4504959e+00   4.6436548e-01  -3.9870169e-01   5.7407008e-01   1.8004096e+00   5.2497804e-01  -1.1050483e+00   2.9449065e+00   2.2142759e+00   1.2343452e+00  -2.0923606e+00   1.1656217e+00   2.9338566e+00  -3.4176037e+00  -1.2826734e+00   1.2683983e+00   3.4488257e+00  -1.3587923e+00   1.1548640e+00  -6.0087538e-01   1.9482400e+00  -2.8194773e+00  -1.1319696e+00  -3.7922456e-02   7.8346102e-01   3.6243975e+00   2.5164389e+00   2.0738365e+00   1.3823419e+00   1.1042154e+00   7.7717144e-01  -8.6760729e-01   1.3864483e+00   1.0244316e+00   2.7435987e+00   9.7193676e-01   2.1434147e+00   3.6185761e+00   2.9268116e+00   3.1753545e-01  -2.2370114e+00   2.5128873e+00   2.2072862e+00   1.6895553e+00   2.1510226e+00   7.2675186e-01  -2.5462809e+00   5.1029103e+00   2.0908794e+00   2.9671570e+00   1.4332451e+00  -1.0035870e+00   2.8481514e+00  -5.4959672e-01   5.9011511e-01   1.2952440e-01  -8.2310372e-01  -5.4465763e-02  -4.9315677e-01
   2.1847325e-01   9.3933797e-01   5.5217183e-01   3.9111000e-01  -1.5277199e+00  -7.2232110e-01  -2.0129469e+00  -2.3311633e+00  -2.8047609e+00  -2.2531497e+00  -4.3117023e-01   5.1895357e-01  -3.3233457e+00  -7.4886229e-01  -3.3247451e+00  -1.4399880e+00   1.2962087e+00   9.3023651e-01  -1.3878631e+00   1.3034698e-01  -7.5566288e-01  -3.2238392e+00  -1.4201831e+00  -1.9356291e+00   1.4708165e+00  -1.7667799e+00  -1.7882942e-01  -5.3202768e-01   1.0519128e+00  -1.6970145e+00  -2.4855953e+00  -4.2686572e+00   1.4256182e+00   2.3868062e-01  -7.5145868e-01   2.0032132e+00   2.8831586e-01  -1.0527670e+00   2.8777306e+00   2.8627021e+00   1.2679036e+00  -1.6717567e-01   4.5439567e+00   5.4416937e+00  -9.7233386e-01   8.0652127e-01   5.1378708e+00   7.1704160e+00   5.8757604e-01   2.3921494e+00   4.0116225e-01   3.0509199e+00  -1.1099507e+00   1.0063272e-01   1.1913372e+00   2.3499404e+00   4.1277788e+00   3.2169320e+00   2.9989851e+00   2.6407360e+00  -2.3991824e-01  -4.7121196e-01  -1.4448049e+00   7.4419562e-01  -2.1893335e+00   5.6364460e-01   1.6093520e+00   3.1600654e+00   5.5026001e+00   4.6311517e+00  -1.7495751e+00  -3.4154449e+00   3.4190429e+00   1.4463651e+00   1.7172651e+00   2.2370161e+00   3.5626677e-01  -2.4192230e+00   4.7696931e+00   2.4201049e+00   3.0694890e+00   6.0101027e-01  -7.3069146e-01   4.0718782e+00  -1.3915058e+00   2.1100621e-01  -5.7315231e-01  -6.1638317e-01  -2.5051385e-01  -8.0011653e-01
   2.1538408e-01   8.1755960e-01   6.9400967e-01  -1.9323518e-02  -1.6553269e+00  -9.1762086e-01  -1.6837282e+00  -2.3408973e+00  -2.9036275e+00  -2.4061814e+00  -4.2309857e-01   1.8870198e-01  -2.9862337e+00  -8.7454154e-01  -2.8477188e+00  -1.1398384e+00   1.0826531e+00   1.0379100e+00  -1.0852740e+00  -8.0927156e-02  -1.1721154e+00  -3.0566785e+00  -1.0458201e+00  -1.6162950e+00   9.9840588e-01  -6.6255305e-01  -2.9596132e-01  -7.1043402e-01   1.4044747e+00  -1.8319355e+00  -1.7418695e+00  -3.5372699e+00   2.0472025e+00   4.6329701e-01  -5.7907855e-01   1.9196445e+00   4.1014975e-02  -7.9166324e-01   2.5659030e+00   2.3524188e+00   1.0713726e+00  -2.2419782e-01   4.9230690e+00   6.4050487e+00  -1.1415071e+00   7.6278328e-01   4.5481189e+00   7.9504205e+00  -1.3728376e-01   1.9941913e+00  -2.8889683e-01   2.7216995e+00  -2.0337695e+00  -1.2478734e-01   9.6957605e-01   2.1093853e+00   3.8577785e+00   3.1066671e+00   2.1505433e+00   1.5939180e+00  -1.2809828e+00  -1.0506056e+00  -1.3915972e+00   4.4019824e-01  -2.6538791e+00  -1.0931362e-01   1.0589942e+00   2.3986584e+00   5.3864112e+00   4.4457998e+00  -1.4738179e+00  -3.0454852e+00   4.1075673e+00   1.4253156e+00   2.4180128e+00   2.3183036e+00   2.1004541e+00  -1.4139989e+00   5.0783588e+00   2.4912880e+00   3.5733461e+00   1.0240633e+00  -5.3423144e-02   5.4082643e+00  -1.0518500e+00   5.5874505e-02  -1.0394478e-01  -8.7703175e-01  -3.2355616e-01  -1.0472333e+00
  -1.5869081e-01   1.4052615e+00   6.8076038e-01  -5.7212950e-02  -1.7332567e+00  -1.1171893e+00  -2.3660893e+00  -2.1441545e+00  -2.9418894e+00  -2.9651681e+00  -1.0742101e+00   8.0028094e-01  -3.2744052e+00  -7.1012657e-01  -2.4948664e+00  -7.6146131e-01   3.5103088e-01   1.1155396e+00  -2.6940832e-01   1.6521890e-01  -2.2782956e+00  -3.5191656e+00  -7.2513469e-01   2.8131556e-02  -4.6011563e-02   1.0040841e+00  -3.4767456e-01  -4.9071263e-01   1.1343765e+00  -2.3921273e+00  -1.5819574e+00  -1.8022013e+00   3.4208027e+00   1.9463501e+00   1.1740807e-01   3.6259223e+00  -7.2102237e-01  -9.3491581e-01   2.1762436e+00   2.6567343e+00  -1.6647079e-01   2.9380790e-01   4.1861107e+00   7.2905655e+00  -2.4460179e+00   8.0190297e-01   3.9287527e+00   8.8160411e+00  -1.0803299e+00   2.5426015e+00  -5.7834863e-01   3.1609128e+00  -2.6079702e+00   4.7072037e-01   1.3308976e+00   3.1467293e+00   3.7161142e+00   3.4792334e+00   1.6062308e+00   1.2664416e+00  -1.9299800e+00  -1.5536656e-01  -1.3519403e-01   1.6416527e+00  -2.4319650e+00   6.3695663e-01   5.4495660e-01   2.4909869e+00   6.0204060e+00   3.8944623e+00  -2.1442633e+00  -2.4871953e+00   4.0609826e+00   8.2217431e-01   3.0749717e+00   2.9640248e+00   2.5781703e+00   2.1131787e-01   5.2371719e+00   3.4071972e+00   3.8652007e+00   2.0432291e+00   5.7356542e-01   5.4502716e+00  -6.0739143e-01   9.3570203e-01   4.3517610e-01  -1.0928353e+00  -2.4830920e-01  -6.0683674e-01
  -9.9983184e-02   1.6822474e+00   9.9741163e-01  -3.0258506e-01  -1.7512602e+00  -1.3300536e+00  -2.0646421e+00  -1.8798702e+00  -2.8735407e+00  -2.9888742e+00  -2.0059518e-01   7.9515040e-01  -2.1123960e+00  -2.2239470e-01  -1.8353418e+00   9.6339474e-02   4.7328998e-01   1.2379494e+00  -2.3324084e-01   2.9497915e-01  -2.2384641e+00  -4.1469653e+00  -1.8377396e-01   4.0322924e-01  -2.3472907e-01   1.6583170e+00  -5.3186698e-01  -6.3061343e-01   1.7795236e+00  -1.8855057e+00  -7.0745799e-01  -8.5069154e-01   3.9082172e+00   2.1166647e+00  -1.8804262e-01   2.9992805e+00  -9.7370593e-01  -6.0305687e-01   2.0005196e+00   2.4188504e+00   9.9553578e-02   9.3477952e-02   4.6730794e+00   7.7704099e+00  -2.7448367e+00   6.1143356e-01   3.5586828e+00   9.4742256e+00  -1.7719585e+00   1.8879605e+00  -1.3162004e+00   2.3040249e+00  -3.5827537e+00   2.7936640e-02   1.2930734e+00   2.9015865e+00   3.4680666e+00   3.5757165e+00   1.8915713e-01  -2.4442697e-01  -2.6804186e+00  -6.7950027e-01   4.3579301e-01   1.6033087e+00  -2.4780641e+00  -1.6304605e-01  -5.3106702e-01   1.3393321e+00   5.0993194e+00   3.7437204e+00  -1.8177758e+00  -2.4572705e+00   4.4654092e+00   7.5569148e-01   3.7506380e+00   2.9712247e+00   4.1516522e+00   1.2295496e+00   6.2225260e+00   4.1910699e+00   4.7054672e+00   2.9756438e+00   1.5285142e+00   7.5656861e+00  -1.0863072e-01   1.0236833e+00   6.2490083e-01  -1.4092783e+00  -3.0525846e-01  -4.6509626e-01
   3.3072531e-01   2.6689737e+00   9.8369670e-01  -3.0208096e-01  -1.8658447e+00  -1.1936032e+00  -2.1541753e+00  -1.6745335e+00  -2.9441092e+00  -3.0526879e+00   1.0544972e+00   1.5258404e+00  -1.5087016e+00   3.6504133e-01  -1.2577989e+00   1.4361068e+00   1.0503799e+00   2.1927652e+00   5.2708038e-01   8.0691656e-01  -2.5074472e+00  -5.6605961e+00   4.4635348e-02   9.2708753e-01  -1.6539519e-01   2.3489029e+00  -8.8756638e-01  -5.0614663e-01   2.5245307e+00  -8.8408991e-01  -5.2841285e-01  -1.9701014e-01   4.9042106e+00   2.7578849e+00  -1.4857235e+00   2.2210076e+00  -9.1553398e-01  -2.4472135e-01   2.5537780e+00   3.3409974e+00   2.7862833e-01   5.2548910e-01   6.1962668e+00   8.8228829e+00  -4.0280784e+00   1.1285878e-01   5.4688651e+00   1.1792465e+01  -2.8802428e+00   1.7599331e+00  -1.4720209e+00   2.1961037e+00  -4.8987479e+00  -2.0421033e-01   1.7790487e+00   3.3846272e+00   3.8037208e+00   4.1452293e+00  -1.5574169e+00  -1.9336963e+00  -3.0450936e+00  -4.9166930e-01   1.7509746e+00   2.6831897e+00  -2.6649126e+00  -5.6667970e-01  -1.9625427e+00  -2.5050331e-01   5.0291124e+00   3.7535019e+00  -2.4148458e+00  -2.7430839e+00   4.8303517e+00   1.2461797e+00   4.9829977e+00   4.7679034e+00   3.2371363e+00   7.2671911e-01   9.3938074e+00   7.3974084e+00   6.7332147e+00   5.1919778e+00   2.9340296e+00   1.1421522e+01   8.6373435e-01   2.1293178e+00   6.0433078e-01  -1.6787084e+00  -2.6102922e-01  -4.1564666e-01
  -7.7644919e-01   8.2846797e-01   3.1301169e-01  -1.9976047e-01  -1.7284814e+00  -1.4078718e+00  -2.7087612e+00  -1.3821705e+00  -3.7639180e+00  -2.3942404e+00  -2.8334499e+00  -1.2110861e+00  -3.4335707e+00  -1.2789528e+00  -2.1290656e+00  -1.1419045e-01   1.2132474e+00   9.0634339e-01  -3.0542278e-01   2.6818335e-02  -2.1453622e+00  -3.0151999e+00   4.1873959e-01   2.1996742e+00  -3.8739278e-01   2.8866110e+00  -5.7156027e-01  -5.8570479e-02   1.0800404e+00  -1.2754874e+00   3.2607951e-02   1.1315521e+00   4.2467692e+00   2.4455531e+00   1.6448440e-01   4.2981066e+00   2.6591218e-03  -4.4793893e-01   2.4232082e+00   1.2890064e+00  -5.1104467e-01   1.3410525e+00   5.7509167e+00   7.5963762e+00  -1.2579849e+00   1.8294701e+00   3.1779182e+00   8.1969231e+00  -1.4872144e+00   2.0849033e+00  -1.8443295e+00   1.0433512e+00  -4.8384250e+00  -1.2252088e+00  -1.4741806e-02   1.2359687e+00   2.5858830e+00   2.7087969e+00  -1.3367080e-01   1.7285231e-01  -3.7225592e+00  -2.2175005e+00   6.1599132e-01   7.0347846e-01  -3.7748412e+00  -1.6841924e+00  -5.8491758e-01   7.0203702e-01   3.9532434e+00   2.6145024e+00  -1.1673355e+00  -1.9800835e+00   3.4381205e+00   5.3560532e-01   3.1454206e+00   1.6867936e+00   4.7419766e+00   2.1536601e+00   7.0570788e+00   4.6060942e+00   5.4130797e+00   3.6538956e+00   1.6618914e+00   7.4475914e+00   1.1710369e+00   1.8849905e+00   3.3079226e+00  -1.4662164e+00  -9.7795347e-02  -6.0132074e-01
   8.8702458e-01   2.6380626e+00  -1.2724080e-01  -2.1581680e-01  -1.5085172e+00  -1.4198889e+00  -2.0368868e+00  -1.8914692e+00  -3.7243517e+00  -3.2027223e+00   4.6682157e-01  -1.1887121e+00  -2.4808385e+00  -1.5758830e+00  -1.9004315e+00   4.8723851e-01   2.2717602e+00   2.4036003e+00   1.7595472e+00   7.6956556e-01  -2.6706652e+00  -5.0257492e+00  -1.1633798e+00  -2.7013170e-01  -1.0128352e+00   1.3003090e+00  -1.2034668e+00  -4.7810600e-01   2.7855929e+00   4.5432657e-01  -5.4126228e-01  -5.5895224e-01   5.6423894e+00   2.2862313e+00  -4.6046748e+00  -9.3612422e-01  -6.2635496e-01  -3.9805240e-01   2.1829256e+00   2.0575432e+00  -2.1890859e+00  -8.8400646e-01   8.8881181e+00   9.8102449e+00  -3.8372965e+00   5.9091021e-01   7.2074107e+00   1.2229329e+01  -3.1591402e+00   2.0481366e+00  -1.6324911e+00   2.3351279e+00  -6.6407120e+00  -9.5267354e-01   6.0927177e-01   1.5886282e+00   3.6751745e+00   3.9890439e+00  -1.2912891e+00  -1.0202609e+00  -3.2520781e+00  -3.0544800e+00   1.3903739e+00   8.1886622e-01  -6.6830159e+00  -3.9810576e+00  -5.1324676e-01  -5.7722258e-01   5.9055215e+00   4.5622711e+00  -2.5233283e+00  -2.9753800e+00   2.8972921e+00   8.1352945e-01   4.3622580e+00   3.8471486e+00   4.7104736e+00   3.5254307e-01   1.0355133e+01   7.5869225e+00   7.6462548e+00   5.8896411e+00   3.3073163e+00   1.2649557e+01   3.8086973e-01   4.6543049e-01   3.4805251e-01  -2.1497768e+00  -7.3468197e-01  -1.5250967e+00
   1.2344547e+00   3.2765698e+00  -5.1554545e-02  -1.5088415e-01  -1.5378694e+00  -9.3928180e-01  -2.0041117e+00  -1.4169686e+00  -3.4603116e+00  -2.9492306e+00   2.1268929e+00  -1.5123408e-01  -1.7039726e+00  -2.9641336e-01  -1.5463068e+00   1.7699451e+00   1.4800136e+00   2.0967768e+00   1.1897568e+00   4.9394282e-01  -2.6541622e+00  -5.2540696e+00  -2.3066428e+00  -9.8071953e-01  -2.3822199e+00   6.7023643e-01  -1.3920936e+00  -1.0215852e+00   2.7177028e+00   2.9166287e-01  -1.2544123e+00  -9.2273393e-01   4.5716121e+00   1.3297089e+00  -5.6754243e+00  -2.8656660e+00  -1.4257190e+00   1.6800336e-01   8.1752636e-01   2.3969646e+00  -2.5037461e+00  -1.4614611e+00   9.1864098e+00   1.0182606e+01  -4.2642993e+00  -8.2699966e-03   8.3869357e+00   1.3898627e+01  -2.7643681e+00   1.2548774e+00  -2.0753213e-01   2.7894129e+00  -4.8543232e+00   6.2102857e-01   2.6571279e+00   2.9375877e+00   4.0423667e+00   4.1088985e+00  -1.3661391e+00  -2.3976513e+00  -2.4297896e+00  -1.9369107e+00   1.9179032e+00   1.4110458e+00  -5.9178641e+00  -4.0888568e+00  -1.6798771e+00  -1.8242868e+00   5.6373207e+00   5.0221448e+00  -3.2721861e+00  -3.0511109e+00   3.1786846e+00   5.7498708e-01   4.5565287e+00   5.3115399e+00   5.0739213e+00   6.1757579e-01   9.9653486e+00   6.0123647e+00   7.2620527e+00   5.2942330e+00   3.7316279e+00   1.3630083e+01  -6.9050590e-01  -6.8946598e-02  -1.6938499e+00  -2.2815765e+00  -7.1133467e-01  -1.1642554e+00
   1.1019875e+00   3.4780438e+00  -2.4011410e-01   3.0422435e-01  -1.5762723e+00  -4.9867357e-01  -2.2653073e+00  -7.9882985e-01  -4.0406499e+00  -2.2882691e+00   1.9891290e+00  -2.9733815e-01  -1.4886104e+00   3.1106382e-01  -1.8737346e+00   1.8936612e+00   2.0181201e+00   2.4278441e+00   3.5804445e-01   2.9381090e-01  -2.3888452e+00  -5.2852746e+00  -2.7872978e+00  -1.2244420e+00  -2.2828282e+00   5.5130867e-01  -1.4225352e+00  -7.5823599e-01   2.7956534e+00   8.6221429e-01  -1.5985438e+00  -1.1291720e+00   3.6312165e+00   3.5223466e-01  -6.7705940e+00  -3.8096553e+00  -1.2078508e+00   4.6511797e-01   6.0654050e-01   2.1871471e+00  -3.1888049e+00  -1.5522504e+00   9.7275701e+00   9.3997974e+00  -3.3681467e+00   2.1418142e-01   9.0232812e+00   1.3425035e+01  -2.0508978e+00   8.6381129e-01   6.3524831e-01   2.5880115e+00  -3.8583114e+00   6.0264980e-01   2.7479934e+00   2.4518263e+00   3.7434727e+00   3.9843354e+00  -1.6602954e+00  -2.8628978e+00  -1.9278553e+00  -1.9958992e+00   2.1321381e+00   1.2642392e+00  -6.0471652e+00  -4.2999740e+00  -2.1782947e+00  -2.5212069e+00   4.4564995e+00   4.9561936e+00  -3.1393977e+00  -2.5433637e+00   2.1055801e+00  -1.5222955e-01   3.9268231e+00   5.0995017e+00   5.3605757e+00   3.6078062e-01   1.0299235e+01   6.3609770e+00   7.1972023e+00   5.2874804e+00   3.6116169e+00   1.4412282e+01  -5.6649346e-01  -1.2508044e-01  -1.7418941e+00  -2.1394421e+00  -5.1924664e-01  -1.0851917e+00
   2.5022012e-01   2.6906508e+00  -2.6092923e-01   4.1339579e-01  -1.2453757e+00  -3.2328513e-01  -2.6045086e+00  -1.0440254e-01  -3.8198649e+00  -1.9284425e+00  -3.9346187e-02  -8.5046131e-01  -1.7672395e+00   4.5277891e-01  -1.7094547e+00   1.5179444e+00   9.1978040e-01   1.4898555e+00  -3.7180656e-01  -8.5241927e-02  -2.1296595e+00  -4.3578903e+00  -2.5240641e+00  -1.0801038e-01  -2.4700120e+00   1.5573683e+00  -1.2362167e+00  -5.3327246e-01   2.1072042e+00   1.9952570e-01  -7.7267001e-01   4.3115428e-01   2.6195528e+00  -1.1832898e-01  -4.0988386e+00  -1.9168517e+00  -1.2457606e+00   7.6059786e-01   1.4397901e-01   1.6662364e+00  -2.6601085e+00   1.6512638e-01   7.4296094e+00   7.3298774e+00  -2.5401191e+00   1.1541003e-01   5.7246111e+00   9.9893586e+00  -1.7582693e+00  -4.5864110e-01   2.6785067e-01   1.2365151e+00  -4.1314090e+00   9.0579439e-02   1.5590200e+00   1.6827010e+00   3.0910554e+00   3.0389558e+00  -9.5322360e-01  -2.7098700e+00  -1.3335580e+00  -9.5803969e-01   1.9100424e+00   1.2110032e+00  -4.0701777e+00  -3.5152942e+00  -1.9598328e+00  -2.1383814e+00   3.0107951e+00   3.9699568e+00  -2.4020245e+00  -1.5600293e+00   1.3566259e+00  -8.1949989e-01   3.3361910e+00   5.2181662e+00   6.8675302e+00   2.3316739e+00   8.0605742e+00   5.0139429e+00   5.5249094e+00   3.9999867e+00   2.9834546e+00   1.0860219e+01  -9.5835705e-01  -1.9432817e-01  -7.4431458e-01  -1.9089412e+00  -2.8672435e-01  -6.9822584e-01
   9.9197398e-01   3.1909441e+00  -5.0155049e-01   9.7588851e-01  -9.8588812e-01   1.9877700e-02  -2.0401744e+00   2.7612340e-01  -3.9070897e+00  -1.3799234e+00   1.0166308e+00  -1.2238744e+00  -1.1632929e+00   7.2215793e-01  -2.0561235e+00   1.2893113e+00   2.1605242e+00   2.0040336e+00  -5.5838470e-01  -8.8151039e-02  -1.8839263e+00  -4.5293840e+00  -3.0823313e+00  -1.4839221e+00  -1.7816831e+00   3.3676384e-01  -1.3752129e+00  -3.7674615e-01   2.7013154e+00   1.2565848e+00  -1.1724335e+00  -1.0547822e+00   1.7165328e+00  -1.3689142e+00  -6.2583440e+00  -4.3474842e+00  -8.2027991e-01   7.5651369e-01   2.4273582e-01   1.4218033e+00  -3.3435469e+00  -1.0162182e+00   8.1857391e+00   6.4413608e+00  -2.6507062e+00  -1.6801202e-01   6.4833446e+00   9.3897249e+00  -1.6124792e+00  -7.5538749e-01   7.3917126e-01   1.3219447e+00  -4.5433578e+00  -6.1571685e-01   9.2670205e-01   5.0853545e-01   3.0432711e+00   3.0757136e+00  -1.0309314e+00  -2.7348292e+00  -3.3647796e-01  -1.6203186e+00   1.8525697e+00   5.7489231e-01  -4.9053203e+00  -4.3001451e+00  -1.7528079e+00  -2.7463781e+00   2.3640029e+00   4.2170517e+00  -2.2360471e+00  -1.5548900e+00  -2.1039915e-01  -1.1089924e+00   2.6648070e+00   4.9026984e+00   6.7211577e+00   8.8764065e-01   9.1011178e+00   5.7237502e+00   5.8740610e+00   4.3925014e+00   2.9611848e+00   1.1964182e+01  -1.2295965e+00  -1.1785379e+00  -1.3523581e+00  -1.8320053e+00  -3.7841567e-01  -1.1431718e+00
   8.9126580e-03   2.1725339e+00  -8.1419802e-01   1.1134561e+00  -9.3860726e-01   3.7989658e-01  -2.9740776e+00   4.4443922e-01  -4.3825382e+00  -1.0407754e+00  -1.8398102e+00  -2.3158758e+00  -2.8119859e+00   1.0761255e-01  -2.6542874e+00   2.3359911e-01   1.4635696e+00   1.3301066e+00  -1.4520921e+00  -5.4915037e-01  -1.5618590e+00  -3.0040158e+00  -3.4559899e+00  -1.2145907e+00  -1.7834920e+00   7.1143929e-01  -9.9744162e-01  -8.6187722e-02   1.6017636e+00   6.5505572e-01  -9.7297006e-01  -5.8655619e-01   4.9780715e-01  -2.1506961e+00  -4.5133591e+00  -2.6202798e+00  -5.3546325e-01   1.1832606e+00  -3.9842875e-01   8.9251919e-01  -3.2479624e+00   4.5885208e-01   6.8338480e+00   5.4345427e+00  -7.2034002e-01   5.6523258e-01   4.5965406e+00   7.0114217e+00  -8.7176383e-02  -1.1217274e+00   1.6201453e+00   1.1807289e+00  -2.2354919e+00   2.2602402e-01   5.0391439e-01   1.8996866e-01   2.7248339e+00   2.2697848e+00   8.5474593e-01  -1.6657900e+00   4.7658029e-01  -1.0831142e+00   1.0229249e+00   1.1441649e-03  -4.1537278e+00  -3.9865010e+00  -6.0664694e-01  -1.4835551e+00   1.7872520e+00   3.7190408e+00  -1.7476948e+00  -8.3102474e-01  -1.4444537e+00  -1.8632522e+00   1.6120411e+00   4.7330011e+00   7.2685704e+00   2.2406990e+00   6.4225475e+00   3.6581291e+00   3.6484794e+00   2.1680896e+00   1.6306930e+00   7.6757617e+00  -2.2645637e+00  -1.6159494e+00  -1.3563426e+00  -1.2902886e+00  -2.6057270e-01  -1.0373120e+00
   9.3965023e-01   2.8298033e+00  -9.2233368e-01   1.1303431e+00  -6.1149309e-01   2.5610876e-01  -2.2326867e+00   7.3807951e-01  -3.5911815e+00  -7.9767149e-01   1.0790359e-01  -1.9796129e+00  -1.2920625e+00   9.7255293e-01  -2.0825451e+00   6.9987564e-01   2.2537139e+00   2.0039747e+00  -1.6038925e+00  -6.5866676e-01  -9.3022018e-01  -3.3693538e+00  -3.6490576e+00  -2.2661974e+00  -2.0540799e+00  -8.2233147e-01  -1.3998157e+00  -6.0481661e-01   1.8671486e+00   1.3449927e+00  -1.3687801e+00  -1.3776975e+00  -3.4816410e-01  -3.3843750e+00  -5.9733179e+00  -6.0351468e+00  -6.1991206e-01   1.3208958e+00  -3.0753834e-01   9.3693171e-01  -4.0094617e+00  -1.0766394e+00   7.7728895e+00   4.2504297e+00  -1.0332502e+00  -6.1885994e-01   5.9360170e+00   6.7818951e+00  -2.6962177e-01  -2.0188531e+00   2.3426480e+00   1.0639411e+00  -1.5611335e+00   4.3020048e-01   9.0506118e-01   1.5253318e-01   3.1039683e+00   2.4675223e+00   3.0624547e-01  -2.7370614e+00   1.8102295e+00  -1.1079501e+00   1.7141844e+00   3.1914078e-01  -3.2833731e+00  -4.2369219e+00  -1.2290731e+00  -3.2362799e+00   8.0211236e-01   3.9703936e+00  -1.6664163e+00  -9.6353241e-01  -2.4091077e+00  -1.9327615e+00   1.1827054e+00   5.2208474e+00   7.0174919e+00   7.7896816e-01   7.6725151e+00   5.4696772e+00   4.1681891e+00   3.0912529e+00   2.0682500e+00   9.4119756e+00  -2.2209589e+00  -1.9048891e+00  -2.0461509e+00  -1.5124573e+00  -2.5219215e-01  -1.0363225e+00
   6.8759141e-01   2.4371912e+00  -1.1941631e+00   1.3592003e+00  -4.1322835e-01   4.6403670e-01  -2.5034450e+00   1.0053635e+00  -3.3343446e+00  -3.6270633e-01  -1.1563005e+00  -2.2144697e+00  -1.9969500e+00   9.2165986e-01  -2.2550353e+00   4.4338363e-02   2.2461298e+00   1.9144500e+00  -2.2821091e+00  -1.0996959e+00  -5.3486365e-01  -2.2740249e+00  -3.6658425e+00  -1.9935755e+00  -1.9198242e+00  -9.9620015e-01  -1.2605111e+00  -4.9491466e-01   9.1642889e-01   9.7438755e-01  -1.7456674e+00  -1.4257362e+00  -1.5096816e+00  -4.1087656e+00  -5.0121305e+00  -5.4381963e+00  -2.6693025e-01   1.4193154e+00  -3.6768825e-01   8.6159225e-01  -4.2268151e+00  -5.8069816e-01   6.9573424e+00   2.8256256e+00  -2.3343025e-01  -5.6322027e-01   5.2288227e+00   4.9220468e+00   6.5979714e-01  -2.0421567e+00   3.4108387e+00   1.3270843e+00   2.6384761e-01   1.0126225e+00   9.1401852e-01   1.7661956e-01   2.9895196e+00   2.0650220e+00   1.4994663e+00  -1.9596556e+00   2.7455670e+00  -6.5777752e-01   1.6518882e+00   3.3211712e-01  -2.1614450e+00  -3.5723926e+00  -8.0893210e-01  -2.9931410e+00   2.8532619e-01   3.4471576e+00  -1.3366452e+00  -3.7275445e-01  -3.4670598e+00  -2.2256245e+00   2.6831615e-01   5.0910219e+00   6.3035415e+00   6.9702067e-01   6.5838751e+00   5.1047480e+00   3.0681389e+00   2.2887154e+00   1.1575368e+00   6.8167670e+00  -2.5148292e+00  -1.9231094e+00  -1.5919451e+00  -1.2179627e+00  -7.4372673e-02  -9.2766752e-01
   1.0197404e+00   1.8833412e+00  -1.3894242e+00   8.6997218e-01  -9.5339314e-02  -4.8952180e-02  -1.9648630e+00   9.9677819e-01  -2.6233982e+00  -1.2611182e-01  -4.8848695e-01  -2.8054198e+00  -1.1463842e+00   9.8185792e-01  -1.8403056e+00  -2.4901192e-02   2.4476149e+00   1.2732946e+00  -3.0125335e+00  -1.5730529e+00   4.0829513e-01  -1.5663261e+00  -3.6394316e+00  -2.8921598e+00  -2.2158763e+00  -2.7071552e+00  -1.4398388e+00  -1.2548680e+00   5.3133807e-01   9.4559673e-01  -1.2794834e+00  -1.4630310e+00  -2.6779323e+00  -5.3703623e+00  -5.1143780e+00  -7.1794591e+00  -1.7034767e-01   1.4551475e+00  -8.6724605e-01   2.7439416e-01  -3.9384516e+00  -1.5790700e+00   6.2987416e+00   1.3040212e+00   4.8501100e-01  -9.3976842e-01   3.9970315e+00   2.7681995e+00   1.1612130e+00  -2.8988053e+00   3.6685985e+00   5.4704266e-01   1.2326402e+00   9.3437519e-01   9.9340325e-01  -3.5879768e-01   3.0267519e+00   1.6221242e+00   2.1998440e+00  -1.8710021e+00   3.6628773e+00  -8.8593208e-01   1.5593075e+00  -1.4462895e-01  -1.1810605e+00  -4.2036219e+00  -6.8488618e-01  -3.3822041e+00  -6.3038276e-01   3.4887128e+00  -3.9078522e-01  -5.0943361e-01  -3.9812475e+00  -2.1469246e+00  -2.0553075e-01   4.5222058e+00   7.1038118e+00   1.0661869e+00   5.2925760e+00   3.5644919e+00   2.1802757e+00   1.3057982e+00   6.9021740e-01   5.3931627e+00  -3.1822474e+00  -2.8849013e+00  -2.0593256e+00  -1.3299385e+00  -2.4993452e-01  -8.8606585e-01
   1.9580617e+00   2.5987209e+00  -1.6092128e+00   9.4882037e-01   6.5587246e-02   7.1825567e-02  -1.4866746e+00   1.2145532e+00  -1.9133896e+00   3.9764868e-01   1.6481819e+00  -1.6376519e+00  -8.8495294e-02   2.0238370e+00  -1.4647324e+00   7.3271623e-01   3.6532386e+00   2.0119498e+00  -3.1797602e+00  -1.5680295e+00   7.4190560e-01  -2.2697552e+00  -3.6309512e+00  -3.6397056e+00  -1.8303891e+00  -4.2578710e+00  -1.7540172e+00  -1.5425567e+00   8.4992163e-01   1.6022607e+00  -1.8915601e+00  -2.5244066e+00  -3.4660885e+00  -5.9556020e+00  -6.5500310e+00  -8.9112938e+00   3.5832289e-01   1.2969981e+00  -1.5548124e-01   1.0413651e+00  -3.9137600e+00  -2.4714775e+00   6.7189085e+00   2.6302659e-01  -3.1226107e-01  -1.6840292e+00   5.6006052e+00   2.9316994e+00   1.1132993e+00  -2.8479078e+00   4.5356059e+00   8.4350220e-01   1.7783458e+00   9.5239462e-01   1.6147628e+00  -1.0524234e-01   3.5206449e+00   1.9400244e+00   1.7930997e+00  -2.3390406e+00   4.8298404e+00  -2.3800529e-01   2.5050949e+00   9.2827831e-01  -2.1604060e-01  -3.7191603e+00  -1.6128518e+00  -4.6293364e+00  -1.2232315e+00   3.3276438e+00  -5.6096421e-01  -9.0446212e-01  -4.4226249e+00  -1.6435292e+00  -1.8470315e-01   5.1694497e+00   4.7783079e+00  -8.7600047e-01   7.3841554e+00   5.3924388e+00   3.1044020e+00   2.4014248e+00   9.7803530e-01   7.1891449e+00  -2.7419460e+00  -2.3883684e+00  -2.3293612e+00  -1.2967276e+00  -1.3061756e-01  -9.0257052e-01
   1.4155610e+00   1.5620829e+00  -2.0407316e+00   7.9952866e-01   4.4665085e-01  -1.5871377e-01  -1.8193766e+00   1.1118895e+00  -1.5725730e+00   6.1098416e-01   5.6416185e-01  -2.5954791e+00  -5.8055476e-01   1.5048238e+00  -1.9882743e+00  -5.3064229e-01   3.5651278e+00   9.4329138e-01  -3.9595523e+00  -2.1338781e+00   1.0057037e+00  -9.4490698e-01  -3.9716874e+00  -4.4314825e+00  -2.2064176e+00  -5.9026407e+00  -1.4303661e+00  -1.7911895e+00   5.7692661e-01   1.1150936e+00  -1.6199221e+00  -2.9255621e+00  -4.7130127e+00  -6.4635016e+00  -5.3476221e+00  -8.0070147e+00   7.5117003e-01   5.7057306e-01  -2.9435658e-01  -7.1177406e-02  -4.3243711e+00  -2.7659264e+00   5.1055547e+00  -1.3236501e+00   1.4993155e+00  -6.1141562e-01   3.5920025e+00  -8.8119054e-02   2.8487357e+00  -2.4044224e+00   4.6799003e+00   6.6288584e-01   3.5268432e+00   1.2767902e+00   5.3046264e-01  -9.9899190e-01   3.1846052e+00   1.1959742e+00   4.0983093e+00   7.6180515e-02   5.8482569e+00  -3.3958978e-01   1.4630861e+00   7.3097494e-02  -1.7337539e-01  -3.8912400e+00   1.2136797e-01  -2.8787132e+00  -1.9412641e+00   2.6061639e+00  -1.8711909e-01  -9.7481515e-01  -5.8818188e+00  -2.5631245e+00  -1.9989983e+00   2.7295543e+00   5.2238192e+00  -7.5920727e-02   4.4451424e+00   2.3218311e+00   8.0401347e-01   1.0456987e-01  -3.9089016e-01   2.6365748e+00  -3.9380285e+00  -3.4495981e+00  -2.0860120e+00  -7.4699635e-01  -1.9335264e-01  -1.0011246e+00
   1.7324329e+00   1.2585357e+00  -2.1921526e+00   3.1296825e-01   3.4801379e-01  -4.9096691e-01  -1.7107153e+00   8.6396947e-01  -1.1912976e+00   9.0923103e-01   1.2005166e+00  -2.4777983e+00  -3.8140451e-01   1.5284095e+00  -1.8254496e+00  -3.3928507e-01   4.3398433e+00   7.4559956e-01  -4.2698477e+00  -2.1278409e+00   1.3982102e+00  -8.3867342e-01  -3.3915682e+00  -4.9821615e+00  -1.6241090e+00  -7.0183154e+00  -1.4502874e+00  -2.0811359e+00   4.2607403e-01   1.2426608e+00  -1.1348561e+00  -3.2961206e+00  -5.2833224e+00  -6.6740203e+00  -5.6298274e+00  -7.8100079e+00   1.5346128e+00   5.5586422e-01   1.1082888e-01   3.3649836e-03  -3.4058737e+00  -3.1541955e+00   4.2128609e+00  -1.6517912e+00   1.6959183e+00  -4.4888478e-01   2.9098842e+00  -7.5149919e-01   3.3255887e+00  -2.0170904e+00   4.8992859e+00   4.8887585e-01   5.0286011e+00   1.5559437e+00   6.2309896e-01  -1.2445446e+00   3.2521523e+00   1.0014661e+00   4.5184555e+00   2.4433763e-01   6.5151875e+00  -2.0051022e-02   1.5894071e+00   4.6508002e-01   5.6499998e-01  -3.8187419e+00   9.8482688e-03  -2.6895924e+00  -2.6658319e+00   1.9635801e+00   5.1409478e-01  -1.2460527e+00  -6.1387033e+00  -1.8927492e+00  -1.7992904e+00   2.6220090e+00   3.7982542e+00  -1.9229834e-01   4.6391221e+00   1.6366259e+00   5.1004592e-01  -3.2444520e-01  -8.1334527e-01   2.0879450e+00  -3.9407740e+00  -3.1724080e+00  -2.4026096e+00  -4.6072260e-01  -2.7626562e-01  -1.0230626e+00
   2.2016056e+00   1.7159472e+00  -2.3702309e+00   1.3911353e-01   8.5766245e-01  -3.7418755e-01  -1.0402248e+00   9.4915213e-01   1.3715182e-01   9.9106888e-01   3.5500473e+00  -1.0367531e+00   1.2562810e+00   2.4293608e+00  -8.5535193e-01   9.3092122e-02   3.9532755e+00   1.0599163e+00  -4.1551186e+00  -2.5762715e+00   1.2838788e+00  -1.3195895e+00  -3.9707296e+00  -5.7869963e+00  -2.3975982e+00  -8.2549254e+00  -1.6256144e+00  -2.7070530e+00   1.1544324e+00   1.0812739e+00  -1.7518346e+00  -3.9452407e+00  -5.8092400e+00  -7.0003045e+00  -6.1884816e+00  -9.3090248e+00   1.1145247e+00  -1.2488152e-01   9.2186424e-02   5.6490984e-01  -3.9097286e+00  -3.8976827e+00   3.8508480e+00  -2.9238532e+00   8.3404092e-01  -1.1236110e+00   3.6620627e+00  -9.7483181e-01   3.1838744e+00  -1.9445705e+00   5.3500041e+00   1.1033276e+00   4.9366716e+00   1.5740705e+00   1.2614419e+00  -3.6148227e-01   3.2760532e+00   1.1567481e+00   4.4577484e+00   4.8030661e-01   6.8637598e+00   6.1229908e-01   2.1343108e+00   1.1808086e+00   1.0604109e+00  -3.3896202e+00  -5.1271053e-01  -3.3756739e+00  -2.2288302e+00   2.1896224e+00  -1.6196748e-01  -1.2073931e+00  -5.5523434e+00  -2.0168938e+00  -1.8713999e+00   2.6789995e+00   2.8321209e+00  -1.4671708e+00   3.9732466e+00   1.7307388e+00   4.1384135e-01  -1.4934912e-01  -4.7773189e-01   2.4821328e+00  -4.0224399e+00  -3.6187099e+00  -2.5553233e+00  -4.9098341e-01  -2.9409956e-01  -1.1086033e+00
   2.4415622e+00   1.5997760e+00  -2.2763999e+00  -2.9796350e-01   1.1415006e+00  -5.1728329e-01  -1.2186774e-01   1.0323578e+00   1.4141599e+00   1.1956255e+00   4.6183358e+00  -3.9617250e-01   2.5517278e+00   2.6772431e+00   9.5968580e-02   1.9459260e-01   3.5404971e+00   1.1071849e+00  -3.9894942e+00  -2.8801389e+00   1.1489237e+00  -1.4532314e+00  -3.3606418e+00  -5.8655385e+00  -2.2650981e+00  -8.1708775e+00  -1.6776991e+00  -2.9970053e+00   1.4395480e+00   6.4245032e-01  -1.3284397e+00  -3.9024201e+00  -6.0623859e+00  -7.0166069e+00  -5.6517947e+00  -9.2610965e+00   1.1836386e+00  -4.7965528e-01   5.4222684e-01   5.4586989e-01  -3.3461333e+00  -3.7751161e+00   2.6371761e+00  -3.9159371e+00   4.0113158e-01  -1.7033851e+00   2.7380692e+00  -1.7472101e+00   2.6412511e+00  -2.0306667e+00   4.9314879e+00   9.1340325e-01   4.5648610e+00   1.1983351e+00   7.1435319e-01  -3.4535390e-01   2.7456714e+00   8.4702350e-01   4.0680841e+00   2.8175873e-01   7.0670224e+00   1.2243675e+00   2.4991729e+00   1.8516146e+00   2.2845723e+00  -2.6942819e+00  -1.0134282e+00  -3.8154841e+00  -2.6379518e+00   1.5445259e+00   1.9384807e-01  -5.7889438e-01  -4.9446201e+00  -1.7095970e+00  -1.4088974e+00   2.8770399e+00   2.2869881e+00  -1.8769085e+00   3.1127021e+00   1.6243131e+00   1.6249678e-01  -1.2458631e-01  -4.8094772e-01   2.1689555e+00  -3.6128437e+00  -3.6175634e+00  -1.9784713e+00  -4.7179940e-01  -1.8999887e-01  -1.2158430e+00
   2.2876713e+00   1.3364831e+00  -2.3017445e+00  -7.1933544e-01   1.3247818e+00  -7.4814221e-01   2.6771614e-02   6.2371599e-01   2.1126960e+00   1.0282641e+00   4.6593397e+00  -2.2016146e-01   2.6670022e+00   2.1562480e+00   6.1039162e-01  -2.0913020e-01   3.3854736e+00   1.0651105e+00  -3.5638790e+00  -2.9104267e+00   1.0022576e+00  -1.2440167e+00  -2.8116342e+00  -5.6354842e+00  -2.1319366e+00  -8.2166891e+00  -1.5049984e+00  -3.0559271e+00   1.4303823e+00   3.7627177e-01  -9.9196452e-01  -3.6458204e+00  -5.5668675e+00  -6.2611577e+00  -5.0082875e+00  -8.1103578e+00   1.2826109e+00  -1.0454726e+00   8.3360507e-01   5.5955658e-01  -3.1123465e+00  -3.7302311e+00   1.8248867e+00  -3.9694498e+00   4.4864975e-01  -1.2526552e+00   2.0896487e+00  -2.1918797e+00   2.6953244e+00  -1.0204434e+00   4.7385337e+00   1.3097646e+00   4.9329532e+00   1.3586534e+00   5.7550878e-01   6.4995727e-03   2.4811815e+00   8.3534961e-01   4.3712267e+00   1.2255301e+00   6.6331995e+00   1.1049434e+00   2.6325575e+00   2.0176677e+00   2.1623654e+00  -2.5113133e+00  -6.5108425e-01  -3.1015565e+00  -2.1245420e+00   1.1244917e+00   4.3607336e-01  -4.9134943e-01  -4.5963649e+00  -1.6049034e+00  -1.2803751e+00   1.8574428e+00   1.4067779e+00  -1.8426629e+00   2.0131699e+00   1.2862868e+00  -2.7294884e-01  -2.6832786e-01  -6.7526056e-01   7.1689326e-01  -3.3194459e+00  -3.5231962e+00  -1.4172937e+00  -3.3238742e-01  -2.4813641e-01  -1.2436236e+00
   1.6358087e+00   6.8149266e-01  -2.0640470e+00  -1.0762295e+00   1.3584823e+00  -8.2980063e-01   1.6208940e-01   6.5150897e-01   2.8156794e+00   1.2313504e+00   3.8928836e+00   1.6741198e-02   2.7659894e+00   1.9688256e+00   8.7517622e-01  -7.5852440e-01   2.5945074e+00   3.8148129e-01  -3.7980841e+00  -3.2417535e+00   6.5520431e-01  -4.4188630e-01  -1.9426273e+00  -4.8595672e+00  -2.1991083e+00  -7.4416586e+00  -1.0860849e+00  -2.8974045e+00   1.0261419e+00  -6.3495930e-01  -4.3369465e-01  -2.9994729e+00  -5.6659350e+00  -5.5038168e+00  -2.8439677e+00  -5.4761393e+00   1.3491480e+00  -1.6867971e+00   9.8254250e-01  -1.8713780e-01  -2.8665679e+00  -3.3090518e+00  -5.1994790e-02  -4.3991697e+00   1.4199767e+00  -4.2689671e-01   2.0622985e-01  -3.3357471e+00   3.1942813e+00  -2.1638187e-01   4.4285148e+00   1.2566631e+00   6.1526513e+00   1.9041695e+00   9.3596244e-03   9.5325115e-02   1.6842539e+00   3.0025995e-01   4.7917159e+00   2.0736439e+00   6.4531843e+00   1.6457915e+00   2.4931971e+00   2.2897821e+00   3.1057646e+00  -1.4587557e+00  -4.0846609e-01  -2.1622553e+00  -2.8455956e+00  -2.9907245e-01   1.0275510e+00   2.7892263e-01  -4.4451498e+00  -2.1025241e+00  -1.6691079e+00   8.7952448e-02   1.3135011e+00  -9.0642176e-01  -4.8789823e-01  -7.3472207e-01  -1.7475957e+00  -1.3651941e+00  -1.3928028e+00  -2.2533254e+00  -2.9923245e+00  -3.1639517e+00  -4.7090786e-01   8.2210919e-02   3.3570567e-02  -9.6189922e-01
   1.5261782e+00  -1.5250071e-01  -2.3732372e+00  -1.8335332e+00   1.5679463e+00  -1.1786501e+00   5.0027983e-01  -6.1788635e-02   3.2543056e+00   8.9560202e-01   4.2147923e+00  -4.6243727e-01   2.8460048e+00   7.8032840e-01   1.3887682e+00  -1.1880311e+00   1.8682458e+00  -5.6161308e-01  -3.2099108e+00  -3.4638889e+00   2.5021819e-01  -2.0878493e-01  -2.1511177e+00  -5.6359182e+00  -2.2081944e+00  -7.9216932e+00  -9.3784725e-01  -3.2497444e+00   1.5669736e+00  -9.8051696e-01   4.7193821e-01  -2.8935579e+00  -5.1668624e+00  -5.0084242e+00  -3.1864317e+00  -4.5386801e+00   1.4174702e+00  -2.1944912e+00   5.6555039e-01  -2.3972676e-01  -1.7375129e+00  -2.9781654e+00  -1.7851171e+00  -4.1750768e+00   1.0241899e+00   3.1630572e-01  -1.9306082e+00  -4.3860979e+00   3.0655467e+00   6.7241414e-01   3.3484569e+00   1.3031708e+00   4.5192572e+00   7.0038096e-01  -6.8351442e-01  -3.7907271e-01   1.0575060e+00  -1.1927858e-01   5.6407334e+00   3.7181219e+00   5.4534403e+00   1.2911452e+00   1.7259973e+00   1.5332036e+00   1.6081854e+00  -2.4735333e+00   4.3318117e-01  -5.5423222e-01  -1.3387100e+00  -1.1668078e-01   1.3319142e+00   2.3522574e-01  -3.0970274e+00  -1.4170368e+00  -7.1258496e-01  -4.7747792e-01   1.3143179e+00  -1.5076814e-01  -2.9451161e+00  -3.9365588e+00  -2.6673035e+00  -2.7671811e+00  -1.6842711e+00  -4.1530382e+00  -3.7513658e+00  -4.5005004e+00  -4.4989921e-01   1.2644238e-01  -5.0763278e-01  -1.5185647e+00
   1.3746155e+00  -8.7501464e-01  -2.4991667e+00  -2.9189551e+00   1.8794406e+00  -1.7812798e+00   1.5779990e+00  -2.3975795e-01   4.0845866e+00   6.4498104e-01   4.7939590e+00  -6.3032690e-01   4.3511756e+00   1.2856833e-01   2.6691706e+00  -1.1615078e+00   2.3768373e-01  -1.5611967e+00  -2.5986919e+00  -3.9850512e+00  -2.7541120e-01  -2.9251851e-01  -1.9984275e+00  -5.4156538e+00  -3.1304068e+00  -7.3331768e+00  -1.1109546e+00  -3.8209785e+00   1.6384507e+00  -1.9969354e+00   1.7161116e+00  -1.0779061e+00  -4.2410019e+00  -4.5721184e+00  -2.8579137e+00  -4.5170054e+00   5.3898105e-01  -2.9333120e+00  -3.3499700e-01  -8.7449853e-01  -1.4914917e+00  -2.7962312e+00  -3.6576042e+00  -5.0330335e+00   6.9241719e-01   6.7867967e-02  -4.2820798e+00  -6.1389272e+00   1.5556323e+00   1.7747965e-01   1.7847114e+00   2.1185861e-01   1.3155841e+00  -1.0959794e+00  -1.3414312e+00  -6.6914167e-01   1.0244604e-01  -6.5250682e-01   4.7946845e+00   3.7755460e+00   4.3197109e+00   1.7132756e+00   2.1977399e+00   1.7345661e+00   1.7553962e+00  -2.5777192e+00  -2.9014105e-02  -5.0456756e-01  -4.0507268e-01   1.0013239e-01   2.1226502e+00   1.1527794e+00  -1.2131030e+00  -1.4319075e+00   7.5470160e-01  -8.2614680e-01   3.2647302e+00   1.2464552e+00  -6.2527438e+00  -6.4950706e+00  -3.2556198e+00  -3.4238718e+00  -1.5001904e+00  -5.1187555e+00  -3.4483521e+00  -5.4332078e+00   1.8778632e-01  -4.9525522e-01  -6.1312102e-01  -1.5649396e+00
   1.1544536e+00  -7.3377183e-01  -2.2760356e+00  -3.3811040e+00   1.3365252e+00  -2.0875804e+00   1.3540268e+00  -5.7960992e-01   4.1812366e+00   3.0897298e-01   4.3428310e+00  -1.9818086e-01   3.8904134e+00  -2.7199926e-01   2.4802026e+00  -1.3421754e+00  -2.1117082e-01  -1.7793168e+00  -2.1345839e+00  -3.8469308e+00  -1.1556076e+00  -1.4164585e-01  -1.2728400e+00  -4.6998311e+00  -3.5326337e+00  -6.3151830e+00  -8.6008976e-01  -3.6085087e+00   1.0050616e+00  -2.8887714e+00   1.7712699e+00  -5.9380185e-01  -3.1517643e+00  -3.0636597e+00  -2.2212571e+00  -2.5442019e+00   3.1575426e-01  -3.5323662e+00  -6.7219969e-02  -1.2665612e+00  -2.1250082e+00  -3.1606871e+00  -3.9111977e+00  -3.0526164e+00   1.2554817e+00   1.1173079e+00  -3.5857516e+00  -3.9107577e+00   1.7459769e+00   2.0674879e+00   2.1056335e+00   1.1957259e+00   3.6373661e+00   6.7672291e-01  -7.7086319e-01   3.3636852e-01   3.3194846e-02  -3.3843139e-01   4.7378039e+00   3.9680656e+00   4.3749068e+00   2.4375361e+00   2.7107768e+00   2.7693721e+00   1.8765826e+00  -1.6756761e+00  -1.1556486e-01   6.9356854e-02  -3.1836457e-01  -1.0787522e+00   2.1346351e+00   1.6994363e+00  -1.1963930e+00  -1.6529010e+00   1.0785013e+00  -1.6004850e+00   2.1601147e+00   1.6097942e+00  -6.8176909e+00  -7.0601452e+00  -3.6993412e+00  -3.3635308e+00  -1.7893037e+00  -5.8283308e+00  -2.8366500e+00  -4.2644814e+00   2.3518401e-01  -2.6944920e-01  -3.2140840e-01  -1.2153880e+00
   1.0873825e+00  -1.4673386e+00  -2.3797178e+00  -3.8638232e+00   1.3045381e+00  -2.2190193e+00   1.4144411e+00  -1.1806704e+00   4.0575670e+00   3.5075048e-01   5.9163365e+00  -3.6352958e-01   4.3479482e+00  -6.9078899e-01   2.3932978e+00  -9.6242404e-01  -2.0271641e-01  -3.3835227e+00  -2.3285329e+00  -3.7171226e+00  -1.1550300e+00  -2.7312355e-01  -1.7129782e+00  -6.1638373e+00  -3.3585670e+00  -8.1863966e+00  -5.5118969e-01  -3.9121614e+00   2.1044870e+00  -2.3945357e+00   2.5783494e+00  -1.3031101e+00  -3.4295803e+00  -2.6740290e+00  -3.3674819e+00  -1.8501028e+00   7.1418201e-01  -4.0014896e+00  -5.1975615e-01  -1.4348755e+00  -5.8620062e-01  -3.8169608e+00  -5.1548785e+00  -2.6187406e+00   1.3302638e+00   2.5862827e+00  -4.9071783e+00  -4.3974756e+00   2.7095373e+00   3.1977642e+00   1.0754020e+00   7.5883751e-01   2.6564679e+00  -4.7807091e-01  -9.7189564e-01  -5.7847191e-01  -4.2576318e-01  -7.3883982e-01   5.5122547e+00   5.7645766e+00   3.5775147e+00   1.7677121e+00   1.3418970e+00   1.5051133e+00  -2.4938992e-01  -3.3180758e+00   4.7957671e-01   1.8285786e+00  -1.0203364e-01  -1.0722595e+00   2.1621637e+00   4.1427852e-01  -6.1882618e-02  -9.5669203e-01   1.3585180e+00  -3.5300898e+00   1.3198673e+00   1.9804445e+00  -8.3208372e+00  -1.1819160e+01  -4.6277471e+00  -5.2210185e+00  -1.9591901e+00  -6.7417947e+00  -3.8435070e+00  -5.3535514e+00  -5.5500157e-01   1.0457770e-01  -9.1242330e-01  -1.4455343e+00
   1.8432720e+00  -7.0089491e-01  -2.0561978e+00  -4.1334098e+00   8.9024003e-01  -2.5164924e+00   1.9625161e+00  -1.1295226e+00   4.5449125e+00   5.5338270e-01   8.4876231e+00   1.2578749e+00   5.7907404e+00   2.2536330e-01   3.0853974e+00   7.0218722e-01   4.2483980e-01  -3.4849463e+00  -2.0029213e+00  -3.1523547e+00  -1.3873359e+00  -1.3400015e+00  -6.0501580e-01  -5.5913750e+00  -3.1730495e+00  -8.3541244e+00  -6.9827081e-01  -3.9233057e+00   2.0896170e+00  -2.0082750e+00   2.4892430e+00  -1.1015560e+00  -2.8356054e+00  -1.5705406e+00  -4.7840379e+00  -1.9569710e+00   8.2767195e-01  -4.1252309e+00  -5.1509774e-02  -8.0210923e-01  -2.1683875e-01  -5.0853007e+00  -5.1847476e+00  -1.9068136e+00  -1.7683915e-01   2.4301681e+00  -3.5654887e+00  -2.5263982e+00   1.9509528e+00   4.3261974e+00   9.0214646e-01   7.4351098e-01   2.4944598e+00  -5.8521580e-01   3.0871647e-01   7.6346131e-02  -5.8077634e-01  -3.4940223e-01   3.5917899e+00   4.6763575e+00   3.2830678e+00   2.3819289e+00   2.6042070e+00   2.8623240e+00   3.1835036e-01  -2.6904493e+00  -1.4601102e+00   6.6833930e-01  -8.2270224e-01  -1.9284714e+00   2.1129356e+00  -7.1215441e-03   9.2622946e-01   1.4588500e-01   2.5036425e+00  -3.4749201e+00  -1.6636902e+00   6.6620508e-01  -6.1770084e+00  -1.1387995e+01  -3.2569713e+00  -3.5697037e+00  -1.1018831e+00  -3.6511041e+00  -2.2857744e+00  -3.5690264e+00  -4.8506573e-01  -3.8326030e-02  -7.9512398e-01  -8.1475298e-01
   1.3922238e+00  -8.7484064e-01  -1.9590214e+00  -4.2247611e+00   6.7558377e-01  -2.4260289e+00   1.7748744e+00  -1.4445798e+00   4.2857660e+00   2.4822606e-01   7.8913276e+00   1.3096278e+00   5.3403739e+00  -4.3505368e-01   3.0415241e+00   4.6306923e-01  -4.8253782e-01  -3.9660189e+00  -1.5867424e+00  -3.0542789e+00  -1.9990448e+00  -1.0600431e+00  -6.1425865e-01  -5.0426592e+00  -3.3819038e+00  -7.4605279e+00  -3.8293269e-01  -3.6065243e+00   1.7134583e+00  -2.4616684e+00   2.3776803e+00  -6.0452133e-01  -2.0484406e+00  -5.9948198e-01  -4.6350585e+00  -6.3932204e-01   3.3627685e-01  -4.3782206e+00  -5.2477003e-01  -8.4356676e-01  -6.0634664e-01  -4.9318274e+00  -5.5010825e+00  -9.8326411e-01   9.5042366e-03   3.2734774e+00  -3.3320787e+00  -1.7678642e+00   2.0903888e+00   5.5873537e+00   9.1746515e-01   1.3982503e+00   2.5319422e+00  -3.8690668e-01   7.5741102e-01   6.5869112e-01  -1.0165564e+00  -2.9609888e-01   3.6105290e+00   5.5222708e+00   2.4883912e+00   2.4317684e+00   2.3881152e+00   2.7058990e+00  -6.1778504e-01  -2.5171386e+00  -1.2495615e+00   1.5527935e+00   1.2298271e-01  -2.0181037e+00   1.7797937e+00   2.7681354e-01   1.6175271e+00   4.5100624e-02   2.8151653e+00  -4.1593654e+00  -2.5582724e+00   6.0482602e-01  -7.6199142e+00  -1.2798833e+01  -3.8496898e+00  -4.0058152e+00  -1.2308496e+00  -4.5366954e+00  -2.0763280e+00  -3.3424599e+00  -2.7856947e-01   2.6818610e-02  -8.0547259e-01  -6.0192463e-01
   1.2549705e+00  -8.6454093e-01  -1.5312463e+00  -4.2041300e+00   5.5880966e-01  -2.2872880e+00   2.1817459e+00  -1.4347482e+00   4.5108116e+00   3.7202527e-02   7.9702905e+00   1.5223451e+00   5.8778546e+00  -5.7915353e-01   3.5800408e+00   5.4153841e-01  -1.1838015e+00  -3.8844503e+00  -1.1384160e+00  -2.9748875e+00  -2.4378844e+00  -1.2916905e+00  -2.9216838e-02  -4.5802848e+00  -2.7195864e+00  -5.8212690e+00  -1.6162870e-01  -3.1636649e+00   2.2016767e+00  -2.3803709e+00   2.8678013e+00  -1.6451687e-01  -1.3364163e+00   4.8624760e-02  -4.2717012e+00   1.1522377e-01   1.5811362e-01  -4.1234697e+00  -2.8538176e-01  -6.2603280e-01   3.1034659e-01  -4.0842023e+00  -5.7512667e+00  -5.5494592e-01  -2.4056353e-01   3.4707286e+00  -3.8697021e+00  -1.4691021e+00   1.5120120e+00   5.9310455e+00   3.2492326e-02   1.3677505e+00   9.6965793e-01  -1.4160011e+00   1.1229893e-01   4.5151949e-01  -1.7071884e+00  -4.2214925e-01   2.7269023e+00   5.2029321e+00   1.7613842e+00   2.3779439e+00   2.0806251e+00   2.3690477e+00  -7.4422298e-01  -2.3499017e+00  -1.5335093e+00   1.5062453e+00   7.1341288e-02  -2.5924685e+00   1.7395633e+00   8.6799626e-01   2.5622724e+00   4.3766747e-01   3.5651377e+00  -3.7138870e+00  -3.1371778e+00  -3.8621048e-02  -7.7610534e+00  -1.2236094e+01  -3.8297691e+00  -3.6180069e+00  -8.2386297e-01  -4.0187595e+00  -1.5224964e+00  -3.1372177e+00   4.7905728e-01   1.5763650e-01  -8.4535741e-01  -5.8554669e-01
   1.2138117e+00  -1.0799626e+00  -1.1688340e+00  -4.2984904e+00   3.8409140e-01  -2.2512222e+00   2.7938172e+00  -1.3714946e+00   4.5222553e+00  -4.9915207e-02   7.8125137e+00   1.3916691e+00   6.2636136e+00  -8.1406932e-01   3.7448730e+00   5.7800977e-01  -1.9416302e+00  -4.2967920e+00  -8.9571006e-01  -2.9856520e+00  -2.7453195e+00  -1.1090530e+00   3.8374221e-01  -4.1787493e+00  -2.4723836e+00  -4.5524087e+00  -2.7176468e-02  -2.8990075e+00   2.1018251e+00  -2.6684975e+00   3.3182585e+00   3.9534458e-01  -9.7252504e-01   3.6428542e-01  -3.6536238e+00   4.8476893e-01  -1.8995609e-01  -3.9796475e+00  -4.7277314e-01  -9.4033701e-01   6.7181443e-01  -3.8466249e+00  -6.0724662e+00  -3.9635713e-01  -2.8844325e-01   3.3877430e+00  -4.3416746e+00  -1.4696229e+00   8.5609534e-01   5.7887535e+00  -7.0076663e-01   9.2986976e-01  -5.7946191e-01  -2.2573487e+00  -3.6604105e-01   2.0180232e-02  -2.1612975e+00  -6.7429027e-01   1.9632011e+00   4.8042486e+00   1.4814173e+00   2.6334089e+00   1.7674199e+00   2.1245077e+00  -4.5898764e-01  -2.0445913e+00  -1.8447082e+00   1.3017896e+00  -1.9928317e-01  -3.0203725e+00   1.9556814e+00   1.3990839e+00   3.3136125e+00   6.8026187e-01   4.1835341e+00  -3.5254827e+00  -3.0639273e+00  -2.6018260e-01  -8.1785565e+00  -1.2750872e+01  -3.9692873e+00  -3.6146040e+00  -6.7031302e-01  -3.8494275e+00  -1.1232876e+00  -2.9930625e+00   9.3028844e-01   4.8337232e-02  -7.5504401e-01  -4.6891915e-01
   1.3953246e+00  -1.0362269e+00  -7.4528774e-01  -4.1956516e+00   1.1879006e-01  -2.2759703e+00   3.1019074e+00  -1.4081992e+00   4.3968566e+00  -4.3118298e-02   8.3178234e+00   1.5398840e+00   6.5116139e+00  -8.1002318e-01   3.7850029e+00   1.1854532e+00  -1.9945384e+00  -4.8627081e+00  -9.0000945e-01  -2.5540930e+00  -2.5880441e+00  -1.1179589e+00   9.7110869e-01  -3.7614112e+00  -1.8940461e+00  -4.2626274e+00   1.0319260e-01  -2.6758939e+00   1.5609804e+00  -2.3958638e+00   3.3791589e+00   6.0089482e-01  -7.8876304e-01   7.5148369e-01  -3.9938506e+00   4.4153131e-01  -3.4595395e-01  -3.4799358e+00  -8.4241603e-01  -7.9079606e-01   1.3334395e+00  -4.2796448e+00  -6.0752546e+00  -1.4395436e-02  -7.3325052e-01   3.3646470e+00  -4.0985718e+00  -9.9449816e-01   6.7485206e-01   6.0861671e+00  -8.3914665e-01   7.2241688e-01  -1.0292106e+00  -2.5733974e+00   3.2885630e-01   1.0965762e-01  -2.3363461e+00  -6.4331704e-01   1.2708878e+00   4.4858705e+00   1.2542136e+00   2.6149067e+00   1.7249673e+00   1.8777845e+00  -2.3147013e-01  -1.9536160e+00  -2.3876439e+00   1.1719303e+00  -5.2100380e-01  -3.1654498e+00   1.9658976e+00   9.4832520e-01   3.8631881e+00   1.3940606e+00   4.6821690e+00  -3.4878668e+00  -4.4632049e+00  -8.8128473e-01  -7.6810638e+00  -1.3445688e+01  -3.7668298e+00  -3.4208105e+00  -4.7884601e-01  -3.2108442e+00  -8.0041693e-01  -2.5137190e+00   6.5156001e-01  -8.2721391e-02  -8.1852155e-01   4.2244058e-02
   1.8768654e+00  -6.3618276e-01  -3.0268770e-01  -3.9626047e+00  -3.6324440e-02  -2.0988938e+00   3.6433900e+00  -1.3845615e+00   4.4375756e+00  -2.0115122e-01   9.0533473e+00   2.0131208e+00   6.9357591e+00  -6.4324137e-01   4.2084266e+00   1.9744452e+00  -2.0591001e+00  -4.6691766e+00  -3.7034391e-01  -2.0750597e+00  -2.5680162e+00  -1.6164767e+00   1.5676252e+00  -3.2260745e+00  -8.8927551e-01  -3.2974511e+00   6.3527299e-02  -2.3556885e+00   1.4946679e+00  -1.8604549e+00   3.4442357e+00   8.5137925e-01  -1.7964091e-01   1.1096106e+00  -4.3201479e+00  -8.4037070e-02  -5.0294878e-01  -2.7693670e+00  -7.8325105e-01   2.6925414e-02   2.4358053e+00  -3.9512116e+00  -5.5948525e+00   2.9225331e-01  -1.9532438e+00   2.6661812e+00  -3.4895345e+00  -2.5854351e-01  -3.8106608e-01   5.8860708e+00  -1.2421517e+00   5.7206122e-01  -3.1416709e+00  -3.6633647e+00   6.8191609e-01   2.2498670e-01  -2.2551830e+00  -4.2155582e-01   3.8000146e-02   3.4906868e+00   9.6958894e-01   2.7897323e+00   1.9475431e+00   1.8989098e+00   2.5118465e-01  -1.6550234e+00  -3.1985174e+00   3.4595330e-01  -3.3558338e-01  -3.1031117e+00   1.7123567e+00   6.4797655e-01   4.7792945e+00   2.5081626e+00   5.7780304e+00  -1.9042446e+00  -6.1252923e+00  -2.3083000e+00  -5.8944617e+00  -1.1777868e+01  -2.6874340e+00  -2.2017951e+00   2.9331984e-01  -1.2930490e+00  -1.4002980e-01  -1.8849031e+00   7.4182144e-01  -2.9276777e-01  -8.8970890e-01   2.9856521e-01
   1.7450565e+00  -7.2820770e-01   1.2727836e-01  -3.6297960e+00  -2.4021558e-01  -1.8719543e+00   3.8460493e+00  -1.2170792e+00   4.1014069e+00  -2.5988342e-01   8.5244340e+00   1.7810810e+00   6.9013511e+00  -6.3595591e-01   3.9828409e+00   2.0144928e+00  -2.5178554e+00  -4.7975783e+00  -5.5115861e-01  -1.9753612e+00  -2.4107604e+00  -1.3656706e+00   1.7985726e+00  -2.8568394e+00  -2.7146649e-01  -2.2771685e+00   2.3307049e-01  -1.9953062e+00   1.0758286e+00  -1.7807030e+00   3.4415004e+00   1.0839095e+00  -2.2488401e-01   9.4332679e-01  -3.7733153e+00  -3.7377303e-01  -8.0954205e-01  -2.1348977e+00  -1.0809819e+00  -5.1482742e-02   2.7757399e+00  -3.6328307e+00  -5.1507004e+00   2.4418004e-01  -1.5279751e+00   2.4741435e+00  -3.1885091e+00  -2.2545181e-01  -4.2343605e-01   5.4519296e+00  -1.2475286e+00   3.3289241e-01  -3.5735932e+00  -3.9608687e+00   7.6497469e-01   9.8175337e-02  -2.3652547e+00  -5.1927345e-01  -3.7446792e-01   2.9980122e+00   1.1384795e+00   2.8656711e+00   1.5522576e+00   1.3908090e+00   8.5114539e-01  -1.2833813e+00  -3.3165220e+00   6.2810136e-02  -8.1401889e-01  -3.1785409e+00   1.5488122e+00   7.5530387e-01   4.8835863e+00   2.5918027e+00   5.7818709e+00  -1.3421789e+00  -6.4152691e+00  -3.0093631e+00  -5.7328337e+00  -1.1371676e+01  -2.8129437e+00  -2.2361774e+00   3.0480461e-01  -1.0754883e+00  -1.5815677e-02  -1.6733638e+00   7.0904370e-01  -2.9265246e-01  -7.9555589e-01   6.4267268e-01
   1.7527671e+00  -6.4615961e-01   4.1295544e-01  -3.2521727e+00  -6.2291981e-01  -1.7059094e+00   3.8044765e+00  -1.1734079e+00   3.4071541e+00  -5.2635625e-01   7.3064077e+00   1.4476563e+00   6.0759834e+00  -9.7196109e-01   3.4606847e+00   1.8494127e+00  -2.7710846e+00  -4.6318691e+00  -2.8949480e-01  -1.7011949e+00  -2.5559460e+00  -1.1288959e+00   2.1202423e+00  -2.1951835e+00   6.2563814e-01  -7.5428923e-01   3.3430640e-01  -1.4419174e+00   2.6309323e-01  -1.8352762e+00   3.3576842e+00   1.4600114e+00   2.9721179e-01   1.0524792e+00  -3.3489299e+00  -2.7110798e-01  -1.0209199e+00  -1.4478630e+00  -1.2834054e+00   1.2030273e-01   2.8851923e+00  -3.0905637e+00  -4.7049777e+00   7.7979180e-01  -1.5045026e+00   2.2164058e+00  -2.8053400e+00   2.0861740e-01  -8.8715728e-01   5.2917987e+00  -1.0870970e+00   4.9382192e-01  -4.0889998e+00  -4.1085460e+00   8.7883083e-01   9.2223344e-02  -2.1816256e+00  -3.8988791e-01  -6.8083294e-01   2.4209378e+00   1.4591822e+00   3.2464102e+00   1.4998727e+00   1.2792461e+00   1.4316631e+00  -5.5331686e-01  -3.2481508e+00  -2.9296470e-02  -6.2351542e-01  -3.2477043e+00   1.3957967e+00   1.0482593e+00   4.6241677e+00   2.8546450e+00   6.1710825e+00   1.0176918e-01  -7.0629931e+00  -3.6819974e+00  -4.8894797e+00  -9.9856999e+00  -2.5659172e+00  -1.8188428e+00   2.4549993e-01  -7.9693040e-01   2.6160691e-01  -1.1294578e+00   6.0116111e-01  -2.9767856e-01  -7.0105847e-01   8.9245404e-01
   1.3080165e+00  -1.0729719e+00   6.6853098e-01  -2.6364900e+00  -8.7475072e-01  -1.4764308e+00   3.3251632e+00  -1.0189238e+00   2.5307477e+00  -5.1222650e-01   5.5870084e+00   6.8736433e-01   4.9778245e+00  -1.1194114e+00   2.3738382e+00   1.3022479e+00  -2.6521025e+00  -4.9765883e+00  -8.5504320e-01  -1.5745540e+00  -2.2409473e+00  -2.3399036e-01   2.2779757e+00  -1.8398125e+00   1.4044480e+00  -3.1004475e-01   6.9241254e-01  -8.8552049e-01  -4.4281755e-01  -1.7051519e+00   3.2249975e+00   1.3753001e+00  -1.3080213e-01   8.4443056e-01  -2.0862096e+00   3.3258490e-01  -8.6317291e-01  -9.7437477e-01  -1.4168401e+00  -3.9567648e-01   2.8410499e+00  -2.8746253e+00  -4.4469271e+00   4.7342467e-01  -1.1627408e-01   2.7409653e+00  -2.9604214e+00  -7.3632783e-01   7.1259143e-02   5.1910784e+00  -8.5756274e-01   2.6864099e-01  -3.3733581e+00  -3.9744880e+00   5.6949236e-01  -5.3733763e-01  -2.0731357e+00  -6.4231845e-01   1.8301196e-02   2.9545013e+00   2.1136241e+00   3.1204120e+00   5.9321715e-01   3.4885592e-01   1.8375569e+00  -7.1536400e-02  -2.3850294e+00   6.3278710e-01  -1.5415425e+00  -3.7411998e+00   1.2310114e+00   7.3458968e-01   3.4819980e+00   2.4479862e+00   4.9595394e+00  -5.0971821e-01  -7.3626726e+00  -4.0718345e+00  -4.7304745e+00  -9.9444322e+00  -3.2462030e+00  -2.4850757e+00  -3.3220082e-01  -2.2188217e+00   6.3229064e-02  -7.8211149e-01   7.3827138e-01   1.0843702e-01  -5.6361023e-01   1.2841111e+00
   1.4488277e+00  -8.4057758e-01   9.3430724e-01  -2.0202414e+00  -1.5168073e+00  -1.5886175e+00   2.7734866e+00  -1.0037199e+00   1.3795876e+00  -6.3338004e-01   4.4181171e+00   2.9087391e-01   3.6745095e+00  -1.1130895e+00   1.0137212e+00   9.6758172e-01  -1.6561839e+00  -4.8410988e+00  -1.2221161e+00  -1.1086967e+00  -1.9784520e+00   5.7207421e-01   2.6895924e+00  -1.5523065e+00   2.1018713e+00  -1.5083022e-01   8.9676504e-01  -3.6923753e-01  -1.8457348e+00  -1.5566951e+00   2.4857275e+00   8.2286898e-01  -2.4506576e-01   7.0731269e-01  -2.2327777e+00   6.0546628e-02  -7.6542878e-01  -3.0753914e-01  -1.8238752e+00  -7.4275503e-01   1.6886759e+00  -4.2848703e+00  -3.8337831e+00   1.2167699e+00   3.9780296e-01   2.9430429e+00  -2.1037047e+00  -2.0391017e-01   7.9640309e-01   5.7250559e+00   2.8543630e-01   9.5028073e-01  -6.3873481e-01  -2.4519613e+00   1.6024810e+00  -4.6550359e-01  -1.5732444e+00  -3.1612351e-01   3.4560108e-01   2.7435630e+00   3.0878240e+00   3.0698378e+00   5.0863237e-01   6.6696920e-02   2.2333657e+00   7.3939597e-01  -1.9467708e+00   9.4368936e-01  -2.2629780e+00  -4.1364112e+00   1.2115691e+00   4.5012251e-01   1.6735267e+00   2.2062659e+00   4.0166972e+00  -7.7172954e-01  -8.3044118e+00  -4.6321164e+00  -3.2407599e+00  -9.1860942e+00  -3.2858476e+00  -2.3097623e+00  -9.1848858e-01  -2.2754415e+00   1.4859801e-01   9.9959039e-02  -1.7223116e-01   3.4941108e-01  -4.7572012e-01   1.8766606e+00
   1.4789686e+00  -7.4870829e-01   1.2363698e+00  -1.3416637e+00  -1.4117364e+00  -7.9563621e-01   2.8730473e+00  -8.5008199e-01   1.2408966e+00  -6.1934373e-01   4.6505234e+00   6.4692828e-01   3.5214896e+00  -6.4822202e-01   9.9469954e-01   1.4460387e+00  -2.0542213e+00  -4.2022603e+00  -1.5950464e+00  -1.1954101e+00  -1.1682718e+00   5.4519017e-01   2.0693236e+00  -1.6833490e+00   3.0107317e+00   2.2565654e-01   9.1243678e-01  -3.3327441e-01  -1.8382151e+00  -9.6038346e-01   1.6299195e+00   1.7877543e-01  -8.7780469e-01  -2.9937116e-01  -2.0486522e+00  -1.6270135e+00  -9.4003454e-01   7.8342328e-01  -2.1058032e+00   3.2091445e-01   2.9507415e+00  -3.1701018e+00  -2.1526734e+00   7.6793293e-01   4.8048904e-01   2.0628907e+00  -2.2208472e-01   4.7809267e-01   1.1027140e+00   4.6471366e+00   1.2041352e+00   1.2792211e+00  -9.4492299e-01  -2.5743865e+00   2.7917179e+00   3.3689965e-01  -1.0405809e+00  -1.6411687e-01   3.1177524e-01   2.0626800e+00   3.1115095e+00   2.8436539e+00   3.0407877e-04  -6.2285961e-01   2.7659046e+00   7.6994133e-01  -2.2210903e+00   3.3172853e-02  -1.7461752e+00  -2.9882500e+00   1.2142854e-01  -1.9073889e-01   2.5515766e+00   2.8487509e+00   3.9821997e+00   1.3485308e+00  -9.4017622e+00  -6.5398350e+00  -2.1194953e+00  -7.3166035e+00  -2.6511233e+00  -2.1690130e+00  -5.7929285e-01  -9.5720706e-01  -1.9281879e-01  -6.1736822e-02  -6.9591302e-01   3.5570038e-01  -5.2330847e-01   1.9584230e+00
   1.7231805e+00  -2.7686867e-01   1.8529057e+00  -7.0688110e-01  -1.0501166e+00  -4.1237608e-01   3.6110293e+00  -3.6792116e-01   1.7506291e+00  -8.0910341e-01   4.6646100e+00   9.4458495e-01   4.3556239e+00  -1.0934261e-01   1.7430225e+00   1.7561462e+00  -2.0229864e+00  -2.6313349e+00  -9.4936434e-01  -8.0248269e-01  -6.4336183e-01  -3.7866286e-01   2.9866686e+00  -7.5357443e-01   4.7900018e+00   2.1530701e+00   7.3399696e-01   1.3620928e-01  -1.2930342e+00  -2.8098544e-02   1.9262808e+00   6.5370999e-01  -2.8854356e-01  -5.4176174e-01  -7.6045395e-01  -2.8820442e+00  -9.5426448e-01   1.8165453e+00  -1.1659172e+00   1.1959777e+00   4.4607900e+00  -1.4253564e+00  -1.1429355e+00  -5.4589174e-01  -3.6621472e-01   1.5778627e-01   2.1556128e-02  -1.7825865e-01  -5.6893732e-01   2.6620781e+00   3.0888780e-01   4.2209672e-01  -4.0586640e+00  -4.1478827e+00   1.7599251e+00   7.1382728e-02  -9.1638098e-01  -3.2239291e-02  -1.4233136e+00   9.2727927e-02   3.1522049e+00   2.8486034e+00   4.3842029e-01  -5.0319093e-01   4.6583607e+00   1.7390944e+00  -2.7869266e+00  -1.5916867e+00  -2.2442474e+00  -2.7897463e+00  -2.1655536e-01  -1.4808365e-01   2.8270211e+00   3.3904775e+00   4.4849439e+00   3.9973530e+00  -9.5312763e+00  -8.2411207e+00   5.5315686e-01  -1.5379834e+00  -9.3642425e-01   7.3725883e-03   4.8130171e-01   1.3564704e+00   8.7810696e-01   6.1730713e-01   2.7003202e-01   1.5360492e-01  -3.5902646e-01   2.0524828e+00
   1.4883048e+00  -1.0242381e-01   2.2076128e+00   1.0661838e-01  -1.1263895e+00   5.0953430e-02   3.5957268e+00   7.9648862e-02   1.4311263e+00  -9.2519207e-01   2.5227981e+00   8.3121963e-01   3.2598357e+00  -5.1306789e-02   1.1014109e+00   8.0842731e-01  -2.0238192e+00  -1.2693302e+00  -7.6208035e-01  -8.8792416e-01  -5.4960576e-01   4.2389136e-01   3.4359625e+00   4.7681984e-01   5.5954134e+00   4.4093380e+00   8.7749522e-01   8.8685273e-01  -2.1076327e+00  -3.2712611e-01   1.1947842e+00   7.3248001e-01  -9.9489731e-02  -7.7706767e-01   1.5296463e+00  -2.6137196e+00  -1.0344209e+00   2.2795862e+00  -7.6139420e-01   1.0432075e+00   3.5876778e+00  -6.3781436e-01  -2.1935474e-01  -1.0118518e+00   1.5961851e-01  -6.9613779e-01   7.5169768e-01  -3.1705742e-01  -9.5608101e-01   1.8542778e+00   9.4644426e-01   9.1528360e-01  -3.4281522e+00  -3.2959635e+00   1.4716672e+00   2.7515194e-01  -6.0170354e-01   6.9468615e-02  -1.7097791e+00  -8.1058364e-01   3.6879596e+00   3.0701736e+00   5.3213507e-01  -3.7336717e-01   6.1237023e+00   3.5162575e+00  -2.4083933e+00  -2.2377966e+00  -2.5758866e+00  -3.2030401e+00  -4.2916098e-01   7.7008928e-01   1.7142524e+00   2.7071283e+00   3.5941016e+00   4.9533959e+00  -9.1113858e+00  -9.1273989e+00   1.8223432e+00   2.4275746e+00  -4.6863316e-01   1.0693039e+00   2.8109740e-01   1.1811552e+00   1.6852251e+00   1.5930503e+00   1.0830919e+00   3.1577524e-01   1.4913074e-01   2.1987703e+00
   8.6854416e-01  -8.4281627e-01   1.9956063e+00   4.3817652e-01  -1.2726398e+00   5.2755246e-02   2.8499522e+00   7.8298658e-02   4.6479650e-01  -1.0123754e+00   5.9118101e-01  -1.5918872e-01   1.7088378e+00  -4.6645682e-01  -1.9143294e-01  -6.4353028e-02  -2.1069423e+00  -1.5567330e+00  -1.6065132e+00  -1.2852642e+00   1.3610319e-01   1.7283499e+00   2.7046736e+00   4.5294295e-01   5.4015471e+00   4.1574192e+00   1.0351814e+00   8.3102704e-01  -3.2205732e+00  -7.0955983e-01   5.1058841e-01   6.1576342e-01  -7.4507658e-01  -1.6312075e+00   2.4814482e+00  -2.8891150e+00  -1.0906002e+00   2.4807931e+00  -1.6227369e+00   3.6333188e-01   2.8465355e+00  -7.6660116e-01   2.5327925e-01  -1.3944968e+00   1.9735360e+00  -2.8684487e-01   9.6508967e-01  -1.1658168e+00   4.2213080e-01   1.5017041e+00   2.0510822e+00   1.1171294e+00  -1.0852207e+00  -2.0466693e+00   2.2926472e+00   3.9715969e-01  -2.3564552e-01  -1.2426126e-01  -2.8301326e-01  -4.9217331e-02   4.0718773e+00   2.6048703e+00  -1.7587854e-01  -1.2742588e+00   6.0538990e+00   3.5740615e+00  -1.3117863e+00  -1.4614438e+00  -2.4406950e+00  -2.6628328e+00  -6.0148070e-01   5.8339223e-01   7.6445571e-01   1.9418742e+00   2.1574468e+00   4.3388870e+00  -7.9495921e+00  -8.5369046e+00   6.9547036e-01   1.4375220e+00  -1.2886921e+00  -3.0127750e-01  -7.6229813e-01  -7.6318968e-01   9.3380330e-01   1.2690742e+00   5.4663592e-01   4.9101804e-01   1.9784348e-01   2.4016461e+00
   9.6296840e-01  -5.4401450e-01   1.9627227e+00   7.7177130e-01  -1.2883230e+00   4.8352673e-02   2.5251004e+00   8.2070007e-02  -1.2845824e-01  -1.4046499e+00   1.8577374e-01  -2.1351848e-01   1.1293699e+00  -3.9440073e-01  -7.6971328e-01  -2.3220639e-01  -1.5658104e+00  -8.0043442e-01  -1.2227785e+00  -9.8330307e-01   2.7629830e-01   1.2603463e+00   2.4522039e+00   4.6471357e-01   5.9214369e+00   4.3146401e+00   8.7531067e-01   9.3778234e-01  -3.1147567e+00  -2.8917958e-01   2.9752645e-01   5.7899320e-01   7.1210326e-03  -1.6271720e+00   2.5711144e+00  -3.6051456e+00  -1.1323234e+00   2.5490349e+00  -1.6362233e+00   5.6955980e-01   2.7927464e+00  -6.4355112e-01   9.0349913e-01  -1.3427554e+00   1.9649219e+00  -6.4672306e-01   1.4115949e+00  -1.0753055e+00   1.5446562e-02   9.2089773e-01   2.0973726e+00   1.1337727e+00  -1.6023831e+00  -1.9311311e+00   2.4059786e+00   4.6156656e-01   4.9413870e-01   3.3273687e-01  -4.0463737e-01  -5.1230113e-01   4.3042821e+00   2.5936776e+00   2.2346542e-01  -1.0887757e+00   6.0604648e+00   3.9613620e+00  -8.6861991e-01  -1.3676112e+00  -1.8292482e+00  -2.0448355e+00  -9.5549278e-01   4.8786079e-02   9.1045806e-02   1.6293447e+00   1.9825408e+00   5.0653919e+00  -7.1815077e+00  -8.5306334e+00   2.1014776e+00   3.9067434e+00  -3.5801354e-01   4.5954833e-01  -5.5965024e-01  -6.0379062e-02   9.5144382e-01   1.4061964e+00   4.3719748e-02   4.5563711e-01   1.9725191e-01   2.4359222e+00
   3.4220038e-01  -1.4518454e+00   1.6956849e+00   9.0154432e-01  -1.1219731e+00   8.7779483e-02   2.0254539e+00  -6.8170164e-02  -7.1733059e-01  -1.6890013e+00  -1.4134395e+00  -1.3159683e+00  -1.4350163e-01  -1.0981382e+00  -1.6094906e+00  -1.2613762e+00  -1.9646595e+00  -1.0558322e+00  -1.5352273e+00  -1.4106423e+00   7.6106783e-01   2.1828748e+00   1.5296551e+00  -1.9922089e-02   5.8699227e+00   4.1709027e+00   1.0068805e+00   7.7611890e-01  -3.1676611e+00  -4.9525588e-01   2.6997232e-01   4.1050124e-01  -2.3362149e-01  -2.3233735e+00   3.7364608e+00  -3.5763370e+00  -1.0918324e+00   2.5588231e+00  -2.2990026e+00   7.2173537e-03   3.1100404e+00   4.7402518e-02   7.8754369e-01  -1.7323829e+00   3.3428199e+00  -2.6575805e-01   3.2982974e-01  -2.4038215e+00   8.6684912e-01   1.8308981e-01   2.1493097e+00   9.8670955e-01  -1.1645141e+00  -1.6486011e+00   2.1377101e+00   6.2991373e-02   6.6665690e-01  -3.5521780e-02   1.0615623e+00   3.8568491e-01   4.1218959e+00   1.8438393e+00  -9.0572001e-01  -2.3452898e+00   5.3074039e+00   3.4062423e+00   6.7794783e-01  -1.5063844e-01  -1.0953566e+00  -1.2915386e+00  -1.0244963e+00  -1.9569590e-01  -2.3053417e-01   1.0713356e+00   1.0167729e+00   4.7204196e+00  -5.0150980e+00  -7.4110244e+00   4.4497335e-01   2.7728011e+00  -1.1613733e+00  -1.0952522e+00  -1.3027093e+00  -2.3022404e+00  -2.1394540e-01   2.4174970e-01  -3.7287299e-01   6.8431595e-01  -3.7126787e-03   2.1133483e+00
  -3.1843842e-01  -1.6036381e+00   1.5720265e+00   1.2784362e+00  -1.0960863e+00   2.4358663e-01   1.4240683e+00   2.9018792e-01  -1.1953431e+00  -1.8111371e+00  -3.4262470e+00  -1.1855179e+00  -1.2033984e+00  -1.0857859e+00  -1.9763649e+00  -1.9440914e+00  -2.2582399e+00  -3.2518371e-01  -1.3909768e+00  -1.5911273e+00   6.4160649e-01   2.5725411e+00   1.5706516e+00   1.3770784e+00   5.8667469e+00   5.8324542e+00   1.0166951e+00   1.1695899e+00  -3.7460397e+00  -1.0348256e+00  -1.4629118e-01   1.3423554e+00   4.1210798e-01  -2.0838815e+00   5.5413814e+00  -2.2682879e+00  -1.2101978e+00   2.3882416e+00  -2.3497634e+00  -9.4594318e-02   2.4551357e+00   1.1990103e+00   3.4849798e-01  -2.4397426e+00   3.9224743e+00  -3.9932192e-01  -3.5966213e-01  -3.4442470e+00   5.8682614e-01  -3.4941590e-01   2.3553720e+00   1.0206273e+00  -9.4380778e-01  -1.2177082e+00   2.0657110e+00   4.2061488e-01   6.0675756e-01  -6.0669989e-02   9.1681583e-01   6.5897467e-02   3.6569182e+00   2.1491743e+00  -3.9245741e-01  -1.8308156e+00   5.9272887e+00   4.8517160e+00   9.5758868e-01   6.3976157e-02  -6.1583578e-01  -1.3094117e+00  -9.8990362e-01   6.0480772e-01  -7.2868885e-01   1.6054342e-01   4.3994477e-01   4.9027643e+00  -3.7161255e+00  -6.6140624e+00   4.9523603e-02   4.7667517e+00  -9.3921261e-01  -6.7389647e-01  -1.5635909e+00  -3.2998809e+00   5.2860716e-01   9.9893195e-01   6.3784884e-01   8.0032066e-01   3.4510159e-01   2.2843750e+00
  -7.4797930e-01  -1.5664369e+00   1.4541764e+00   1.5903092e+00  -1.3157473e+00   2.7757941e-01   4.1157796e-01   2.1319602e-01  -1.9727692e+00  -1.9148545e+00  -4.5888519e+00  -1.3229765e+00  -2.3939519e+00  -1.0300858e+00  -2.8987903e+00  -2.4326564e+00  -1.0264635e+00   8.7334487e-01  -1.3711979e+00  -1.2727534e+00   1.0382593e+00   2.5268667e+00   1.6708191e+00   1.6744692e+00   6.1452151e+00   5.8475176e+00   1.0775335e+00   1.4805747e+00  -3.4451970e+00  -3.8984997e-01  -6.5539739e-01   8.5414648e-01   8.0857162e-01  -1.7756500e+00   6.3183468e+00  -1.6855462e+00  -4.9413816e-01   2.1550544e+00  -1.2380872e+00  -3.3003873e-01   1.8597904e+00   1.3220390e+00   1.8408194e+00  -1.9192046e+00   5.4628421e+00   1.9931505e-01   1.3548300e+00  -2.4494185e+00   1.5823266e+00  -3.8515749e-02   2.8827585e+00   1.2317810e+00   1.5996147e+00   3.8702659e-01   2.0498002e+00   5.0650578e-01   1.1557490e+00   2.4498801e-01   9.6255085e-01  -6.1499484e-02   3.7259262e+00   1.3860868e+00  -4.7567545e-01  -1.6082357e+00   5.3270057e+00   5.1289327e+00   1.6009560e+00   2.3529438e-01  -1.1939165e+00  -1.5381127e+00  -1.2516090e+00   6.4779878e-02  -2.0243427e+00  -5.3065917e-01  -9.9011609e-01   3.8831961e+00  -3.8442055e+00  -6.9382766e+00   2.0116635e+00   7.8100539e+00  -1.2677126e-01   1.3168977e-01  -1.6205831e+00  -2.5577876e+00   1.2786370e+00   2.4084844e+00   1.1097568e+00   1.3088201e+00   6.3183026e-01   2.2651943e+00
  -8.9083431e-01  -1.5566729e+00   1.4124790e+00   1.7662706e+00  -9.9134284e-01   3.9177340e-01   4.1188753e-01   2.7392292e-01  -1.8237686e+00  -2.0590267e+00  -4.7477975e+00  -1.0190836e+00  -2.5974308e+00  -1.0824841e+00  -2.6997199e+00  -2.6521511e+00  -8.3898895e-01   1.6420770e+00  -7.8622123e-01  -1.0967773e+00   1.2884139e+00   2.1932458e+00   1.7101410e+00   2.2043193e+00   6.4797887e+00   6.4898937e+00   9.8544368e-01   1.5995473e+00  -2.8505820e+00  -4.1349721e-02  -7.0765842e-01   1.0018177e+00   1.4678759e+00  -1.4707261e+00   7.1980326e+00  -1.1418048e+00  -3.0860378e-01   1.9479549e+00  -8.6886734e-01   4.3344585e-02   2.4658594e+00   2.1482658e+00   1.6672093e+00  -2.4213687e+00   4.8314104e+00  -3.2319552e-01   8.3848613e-01  -2.8818470e+00   8.8422575e-01  -7.1315655e-01   2.3260966e+00   9.5093603e-01   3.9023776e-01   1.0573055e-01   1.7003151e+00   5.1484678e-01   1.1459474e+00   3.3183958e-01   3.8151877e-01  -4.7055205e-01   2.7034284e+00   8.3889324e-01  -3.7541437e-01  -1.5181661e+00   4.9426842e+00   5.3009941e+00   1.7714263e+00   3.0518686e-01  -5.0740270e-01  -1.0293859e+00  -1.1616100e+00  -7.6994470e-03  -1.6175111e+00  -4.8740442e-01  -9.4091082e-01   4.0431449e+00  -2.9893742e+00  -6.5319755e+00   2.5850914e+00   9.6646172e+00   8.2811067e-01   9.7357781e-01  -1.2898203e+00  -2.1979113e+00   1.7368617e+00   2.5863294e+00   1.7172346e+00   1.2690541e+00   5.9523187e-01   1.9918997e+00
  -8.4541020e-01  -1.3807942e+00   1.2628581e+00   1.6294164e+00  -8.9203359e-01   2.1147210e-01   2.3058428e-01   1.8150258e-01  -1.8722547e+00  -2.2400575e+00  -4.3150713e+00  -6.6297942e-01  -2.5294437e+00  -8.7753753e-01  -2.4726568e+00  -2.4503591e+00  -2.1704660e-01   2.5000765e+00  -3.9540282e-01  -9.5539920e-01   1.6245634e+00   1.6673904e+00   1.5991121e+00   2.3761809e+00   6.1217960e+00   6.3008605e+00   6.9981006e-01   1.3468873e+00  -2.1934051e+00   4.8937994e-01  -9.1482097e-01   1.0956317e+00   2.3013488e+00  -1.1854142e+00   7.1037969e+00  -1.6046274e+00  -1.9155837e-01   1.5735608e+00  -4.3967006e-01   2.0607990e-01   2.5769540e+00   2.1285641e+00   2.6214631e+00  -2.2072545e+00   5.0052193e+00  -4.1478008e-01   1.7336813e+00  -2.1452921e+00   6.2319616e-01  -1.0711540e+00   2.1974411e+00   7.0361966e-01   4.0623029e-01   4.4004872e-01   2.0790644e+00   8.4258861e-01   1.5170382e+00   6.8233720e-01  -4.3644185e-01  -1.2706914e+00   1.8113606e+00   3.7690843e-02   6.3312976e-02  -1.1968701e+00   4.1746004e+00   4.9908354e+00   1.5335717e+00  -2.4950451e-01  -2.5195191e-02  -3.8288589e-01  -1.0754999e+00  -4.9601427e-01  -1.2534068e+00  -5.6608519e-01  -1.0553897e+00   3.6065322e+00  -2.1222569e+00  -6.3448574e+00   3.7977278e+00   1.1777188e+01   2.1417927e+00   2.1095077e+00  -6.7678802e-01  -6.1972095e-01   2.4117361e+00   3.0743551e+00   2.1427210e+00   1.1229537e+00   6.1412572e-01   1.8288736e+00
  -1.2421435e+00  -1.6054772e+00   1.1302110e+00   1.5464109e+00  -7.8222584e-01   2.0891189e-01   3.6604247e-02   2.4073777e-01  -2.0478044e+00  -2.2872317e+00  -4.9590346e+00  -6.2091566e-01  -2.9378769e+00  -1.0252534e+00  -2.6214443e+00  -2.9661565e+00  -3.2270548e-01   2.7209438e+00  -1.5806881e-01  -1.0273234e+00   1.5080348e+00   1.7361702e+00   1.2990043e+00   2.6441786e+00   5.5793645e+00   6.8060273e+00   6.7587162e-01   1.3693737e+00  -1.7394357e+00   2.8487227e-01  -8.7387968e-01   1.3255227e+00   2.8359616e+00  -8.3915583e-01   8.0257460e+00  -4.9165845e-01  -2.2802327e-01   9.5117453e-01  -4.4981552e-01  -2.0210112e-01   2.4630184e+00   2.5265702e+00   2.1228241e+00  -2.2286122e+00   5.3982049e+00  -1.6362040e-01   9.0913501e-01  -2.3982155e+00   4.6098346e-01  -1.4947112e+00   1.7790406e+00   3.7714409e-01   3.0199115e-01   7.9447446e-01   1.6561683e+00   7.0358318e-01   1.3716537e+00   6.1763849e-01  -6.6981786e-01  -1.4642602e+00   9.2365658e-01  -2.9409922e-01  -8.3673953e-02  -1.1095324e+00   3.4195716e+00   5.0892717e+00   1.8807583e+00   2.3639390e-01   4.1261930e-01  -1.0667918e-01  -6.4075661e-01  -2.0046358e-01  -1.0868127e+00  -1.2214728e+00  -1.3211660e+00   2.5920044e+00  -1.1708803e-01  -4.9001653e+00   3.0186047e+00   1.1657237e+01   2.2112012e+00   2.0291639e+00  -7.6216157e-01  -1.2715770e+00   2.5056093e+00   2.9461591e+00   2.5716948e+00   1.1273366e+00   6.9702074e-01   1.5486934e+00
  -1.4869605e+00  -1.8443882e+00   4.2824419e-01   1.1168117e+00  -6.0921935e-01  -4.0672163e-01  -6.8818710e-01  -1.8793613e-01  -2.2594457e+00  -2.9264564e+00  -5.1792981e+00  -8.6325912e-01  -3.5727355e+00  -1.5667131e+00  -2.6901170e+00  -3.5156171e+00  -4.6289216e-01   2.4824065e+00   3.0126686e-01  -1.2681843e+00   1.3461550e+00   1.9711091e+00   1.9528379e-01   2.3099508e+00   3.7454782e+00   5.8426896e+00   4.6941996e-01   7.8442143e-01  -1.2895355e+00   8.4543540e-02  -1.1416343e+00   1.6574912e+00   3.8006964e+00  -3.2987788e-01   7.6369906e+00  -3.5341467e-01  -6.1387003e-01  -4.2563067e-02  -9.8295219e-01  -4.2627029e-01   1.5096542e+00   2.0025101e+00   1.9390018e+00  -1.7495386e+00   5.6702015e+00   6.9710170e-01   3.9765831e-01  -2.5919034e+00   7.4945911e-01  -1.0760251e+00   1.5656204e+00   5.9729885e-01   5.3752297e-01   1.2182354e+00   1.9938382e+00   9.4543387e-01   1.5514443e+00   7.9682485e-01   4.7135693e-02  -5.4149051e-01  -2.1041318e-01  -1.2296512e+00  -3.2872978e-01  -1.4850960e+00   1.2040786e+00   3.9766480e+00   2.8010754e+00   1.2178809e+00   2.1116178e+00   8.0774714e-01  -6.1547196e-01  -4.5009522e-01  -9.0709280e-01  -1.7891951e+00  -1.7750417e+00   1.1252881e+00   1.8798036e+00  -3.2503166e+00   1.6546604e+00   1.0495829e+01   2.0358273e+00   1.6842423e+00  -7.9494596e-01  -2.3534388e+00   1.8952804e+00   2.1464933e+00   2.7379587e+00   9.7432320e-01   3.1548040e-01   1.1460500e+00
  -1.7761598e+00  -2.1114576e+00   1.6362702e-01   7.1097013e-01  -5.9219188e-01  -5.9958686e-01  -7.8636877e-01   9.1979990e-02  -2.4735821e+00  -2.5025025e+00  -4.7553480e+00  -3.7396987e-01  -3.0638991e+00  -1.0489060e+00  -2.6295518e+00  -3.0296045e+00  -5.3124295e-01   1.8716120e+00  -1.3273517e-04  -1.2757388e+00   1.3817315e+00   1.6283008e+00  -1.4236355e-01   2.6342823e+00   2.4270467e+00   5.2680011e+00   2.2091553e-01   4.2407234e-01  -1.0320206e+00  -1.4103018e-01  -9.8216552e-01   2.4140948e+00   3.8351561e+00  -5.6704907e-02   7.8656323e+00   3.6459734e-01  -7.7087992e-01  -9.4831302e-01  -1.1969215e+00  -1.0011085e+00   1.1889248e+00   1.7400180e+00   1.1808148e+00  -2.4541373e+00   6.2096616e+00   9.1454449e-01  -4.5772350e-02  -3.1042792e+00   6.4985131e-01  -1.8523595e+00   1.0932597e+00  -7.7992734e-01   2.2262012e-01   1.1934232e+00   2.1021075e+00   7.2867007e-01   1.3350974e+00   5.7833000e-01  -8.6174603e-01  -1.1403183e+00  -9.4178023e-01  -9.7740807e-01  -1.0381393e-02  -7.2789906e-01   9.9169014e-01   4.0997005e+00   2.0512530e+00   1.0296851e+00   1.7061626e+00   1.1147545e+00   2.6908990e-02  -5.4838506e-01  -3.4672646e-01  -2.3837656e+00  -1.8851536e+00  -4.8107764e-01   3.4617110e+00  -1.6014044e+00   7.6403913e-01   8.7741075e+00   2.1519083e+00   1.4568759e+00  -7.2573739e-01  -2.1508144e+00   2.3635191e+00   2.5414288e+00   3.1732616e+00   7.1259011e-01   5.5850502e-01   1.2713127e+00
  -1.3344420e+00  -1.5205129e+00  -1.6372611e-01   4.4870411e-01  -9.7066559e-01  -7.7255184e-01  -1.2814990e+00  -2.5908075e-01  -3.1863999e+00  -2.4972013e+00  -4.0435390e+00   1.9425946e-01  -3.6790732e+00  -1.0786836e+00  -3.1003383e+00  -2.5524141e+00   6.4842689e-01   2.0655357e+00   8.3419449e-01  -3.6721379e-01   8.3110773e-01   6.5320660e-01  -3.8624463e-01   2.3600503e+00   1.8294416e+00   4.3342697e+00  -2.8170819e-02   4.4630591e-01  -5.5207439e-01   3.9925689e-01  -1.1601345e+00   1.9229583e+00   4.9012697e+00   1.0940250e+00   6.3337629e+00   1.0940211e+00  -4.6653021e-01  -1.7045625e+00  -7.0646022e-01  -8.4358569e-01   6.6405671e-01   8.7173238e-01   1.5642036e+00  -7.8838119e-01   5.6465968e+00   1.4368792e+00   1.3883910e+00  -8.4270023e-01   3.4446445e-01  -1.1577014e+00   1.0284881e+00  -7.7575068e-01   6.2947587e-01   2.1091334e+00   2.4648514e+00   8.4770594e-01   1.9447681e+00   1.1638515e+00  -1.6234606e+00  -1.6385249e+00  -1.2254929e+00  -8.3563840e-01   4.4853530e-01   4.2126878e-01  -5.8643164e-01   3.9008503e+00   1.8402311e+00   1.3480033e+00   2.3539985e+00   1.4574139e+00   1.2643461e-01  -1.4689539e+00  -5.4865070e-01  -2.2484207e+00  -1.4385368e+00  -1.2416461e+00   2.6944517e+00  -1.1258504e+00   2.6067984e+00   8.9322903e+00   3.2457698e+00   2.3605911e+00  -3.3064096e-01  -4.5885009e-01   2.7180233e+00   3.4384552e+00   2.4953390e+00   6.2555477e-01   5.6654056e-01   1.0497036e+00
  -1.9405399e+00  -2.1328712e+00  -6.6044519e-01   1.8908379e-01  -1.1929743e+00  -1.0546042e+00  -2.3257102e+00  -6.5945775e-01  -4.2046282e+00  -2.5539969e+00  -5.3879171e+00  -5.8489123e-01  -5.0970783e+00  -1.8044768e+00  -4.0830199e+00  -3.5384386e+00   7.0786612e-01   9.9462854e-01   6.2497052e-01  -3.1616507e-01   3.5211069e-01   1.6099646e+00  -1.3931826e+00   1.6878767e+00   2.0912817e-01   3.1509842e+00   1.9341514e-01   3.4615431e-01  -5.1987217e-01  -3.1990245e-04  -1.2179534e+00   1.5530876e+00   4.9958739e+00   1.5912631e+00   6.0990195e+00   2.8529414e+00  -5.6427336e-01  -2.6441283e+00  -1.4349195e+00  -1.9888922e+00  -6.4493784e-01  -1.8635154e-02   6.4972422e-01   1.6500630e-01   7.2031723e+00   3.3594475e+00   2.4480040e-01  -1.1792879e+00   1.8116189e+00  -2.8663504e-01   1.0673544e+00  -7.0938617e-01   2.6733524e+00   3.2714090e+00   2.2230961e+00   3.1678813e-01   1.7832559e+00   9.4894735e-01  -2.5455874e-01  -1.4491650e-01  -1.7818469e+00  -1.5080756e+00  -8.2341907e-01  -4.1816963e-01  -3.0671228e+00   2.9963770e+00   3.3076657e+00   3.4580357e+00   2.9085464e+00   1.6885548e+00   6.1803615e-01  -1.7262878e+00  -1.3280449e+00  -3.3724265e+00  -2.6341652e+00  -4.4281466e+00   4.4109744e+00   1.1178194e+00   1.4853563e-01   4.8765973e+00   1.5512137e+00   4.1990553e-01  -1.2388200e+00  -3.3146654e+00   1.5500317e+00   2.5445550e+00   2.1318899e+00   8.9509342e-01   3.4871720e-01   7.3221785e-01
  -1.0611517e+00  -1.6682544e+00  -9.0869406e-01  -3.8124105e-01  -1.2789342e+00  -1.5352071e+00  -1.9765841e+00  -5.6642435e-01  -3.7107174e+00  -2.2009602e+00  -3.2604138e+00   5.7684939e-01  -3.9438069e+00  -8.7944848e-01  -3.1735075e+00  -1.9401722e+00   1.5660124e+00   9.1214112e-01   1.1109503e+00   2.4749140e-01   4.1695364e-01   6.3662815e-01  -9.6722170e-01   1.9086116e+00  -8.9423696e-01   2.0035227e+00  -3.8948860e-01  -1.7976848e-01   3.1095834e-02   5.6528228e-01  -1.0273551e+00   1.8707964e+00   5.2560612e+00   2.2187832e+00   5.0745395e+00   2.4555234e+00  -2.6514096e-01  -3.0038021e+00  -5.5096196e-01  -1.4644618e+00  -3.2272950e-01  -7.0350971e-01   7.3275579e-01   3.9557992e-02   5.8408366e+00   2.6378768e+00   1.0322985e+00  -3.9857421e-01   7.6593151e-01  -9.0983484e-01   2.7903608e-01  -2.0510250e+00   1.4470512e+00   2.6916768e+00   2.4192001e+00   1.0535634e-01   2.0504553e+00   9.9532162e-01  -2.0590033e+00  -1.8089870e+00  -2.0905027e+00  -1.1037689e+00  -1.6032629e-01   9.2399792e-01  -2.7505059e+00   2.8580184e+00   1.6270948e+00   1.8090442e+00   2.2074463e+00   1.5426304e+00   1.0445220e+00  -2.4542769e+00  -3.9110860e-01  -2.2294883e+00  -1.7907219e+00  -4.1896956e+00   3.0958556e+00   8.6423374e-01   2.6579555e+00   5.6297501e+00   3.0568288e+00   2.0480301e+00  -1.8635228e-01  -3.3022691e-01   2.6175657e+00   3.9208257e+00   2.7898233e+00   4.6963507e-01   3.7976232e-01   6.8697360e-01
  -9.0925279e-01  -1.2324280e+00  -1.1877629e+00  -5.9594195e-01  -1.1116684e+00  -1.7501677e+00  -2.0923627e+00  -5.6626883e-01  -3.4472763e+00  -2.3071737e+00  -3.0290469e+00   1.0879522e+00  -3.6734696e+00  -7.3035467e-01  -2.6803088e+00  -1.7141616e+00   1.3684572e+00   8.8433259e-01   1.9694890e+00   7.4959908e-01  -2.4548348e-01   7.6530477e-02  -1.2078687e+00   2.3040491e+00  -2.4447813e+00   1.6604135e+00  -6.6756026e-01  -3.2172873e-01   4.0150803e-01   5.1826139e-01  -1.1200281e+00   2.3597600e+00   6.0076478e+00   3.2181943e+00   4.8415022e+00   2.9363105e+00  -7.7998733e-01  -3.7340380e+00  -1.5560468e-01  -1.3355759e+00  -1.4070009e+00  -7.6709032e-01   5.7476604e-01  -2.0094389e-02   5.1685465e+00   2.4434466e+00   1.4558729e+00  -8.3678509e-02   1.2183639e-02  -1.0871779e+00  -3.4763809e-01  -2.5281618e+00   2.4778713e-01   2.5259757e+00   1.8751379e+00   1.9804473e-01   2.1224811e+00   1.1791425e+00  -2.7843082e+00  -2.0685349e+00  -2.3511906e+00  -6.5603869e-01   7.6138786e-02   1.8007774e+00  -3.1936854e+00   3.0168566e+00   1.3758897e+00   1.5646804e+00   2.6990413e+00   1.7978931e+00   8.4351928e-01  -2.5774618e+00  -2.1977137e-01  -2.4456604e+00  -1.6885896e+00  -4.6846096e+00   2.9709185e+00   1.2281854e+00   2.9106032e+00   6.1388640e+00   3.2519074e+00   2.8676733e+00   3.3987914e-01   2.6043801e-02   2.8833150e+00   4.3251675e+00   3.5775856e+00   6.5229917e-02   4.4486915e-01   5.5632144e-01
  -9.1050524e-01  -1.2303166e+00  -1.1211321e+00  -5.8629143e-01  -1.3941323e+00  -1.6526341e+00  -2.2752584e+00  -5.6935579e-01  -3.8064537e+00  -1.9104881e+00  -3.3430237e+00   1.1157621e+00  -4.0155198e+00  -6.6720841e-01  -2.9058072e+00  -1.8136572e+00   1.5422650e+00   4.8059516e-01   1.7263499e+00   1.1059695e+00  -5.4653562e-01   4.2674598e-01  -1.2839719e+00   2.0482815e+00  -2.8974752e+00   1.4733864e+00  -5.3870575e-01  -1.4734473e-01   5.3641686e-01   4.9918577e-01  -1.0857525e+00   1.7715634e+00   5.5924604e+00   3.4131012e+00   4.3555384e+00   4.1471310e+00  -7.0377140e-01  -3.7949708e+00  -1.2318726e-01  -1.5143485e+00  -1.4806670e+00  -9.6895944e-01   9.3010158e-02   6.3588513e-01   5.4336721e+00   3.0781974e+00   9.5677576e-01   3.6717563e-01   5.4312444e-01  -9.0021196e-01  -3.4957123e-01  -2.6486730e+00   1.3349002e+00   2.9118946e+00   1.5578988e+00  -2.4507908e-01   1.8737499e+00   1.0632146e+00  -2.7243804e+00  -2.2189898e+00  -2.5678920e+00  -8.0074123e-01  -8.6535201e-01   1.4553472e+00  -3.9920419e+00   2.7128897e+00   1.3776642e+00   1.9962822e+00   2.3605955e+00   1.6757175e+00   1.3519136e+00  -2.4108223e+00  -2.5040368e-01  -2.3873474e+00  -1.8003271e+00  -5.6739765e+00   2.7933649e+00   1.9141738e+00   2.5118743e+00   4.3099856e+00   2.4214793e+00   2.1907821e+00  -4.8162089e-02  -5.1846079e-01   2.4117109e+00   4.0808912e+00   3.5108650e+00   1.7528490e-01   3.6165785e-01   2.8024003e-01
  -1.8438534e-01  -6.5251194e-01  -1.1448639e+00  -8.1828409e-01  -1.3751642e+00  -1.7929097e+00  -1.9742830e+00  -5.6319968e-01  -3.4894963e+00  -1.7085316e+00  -1.6670350e+00   1.9079693e+00  -3.0470099e+00   6.2228958e-02  -2.2714511e+00  -7.6067756e-01   1.7707171e+00   1.2702433e-01   2.0592304e+00   1.7206641e+00  -7.6117809e-01  -2.7065481e-01  -1.4658371e+00   1.6290005e+00  -3.9223875e+00   2.2296148e-01  -8.5672276e-01  -5.2546979e-01   1.1009057e+00   8.9802116e-01  -9.8903618e-01   1.5675679e+00   5.5289683e+00   3.7521530e+00   3.0193022e+00   3.5100873e+00  -1.0359940e+00  -3.9636714e+00  -3.7316933e-02  -1.0045026e+00  -1.4630333e+00  -1.6779846e+00   3.9502646e-02   6.9529711e-01   4.2278810e+00   2.6192480e+00   1.2932924e+00   9.3047748e-01  -7.1576745e-02  -1.4093890e+00  -8.4843559e-01  -3.3270715e+00   1.2094040e-01   2.3190498e+00   1.6407397e+00  -3.5370968e-01   2.2063952e+00   1.2693937e+00  -3.5256714e+00  -3.0425224e+00  -2.5456206e+00  -4.1516777e-01  -9.0830542e-01   1.8811689e+00  -4.1434981e+00   2.2772389e+00   5.0343817e-01   1.2262538e+00   2.3456051e+00   2.0595537e+00   1.3124392e+00  -3.1085097e+00   4.0740354e-01  -1.7446939e+00  -1.2083161e+00  -5.5881372e+00   1.9773527e+00   1.8552408e+00   3.5402303e+00   3.8014937e+00   2.6889560e+00   2.7066146e+00   6.0532095e-01   9.1025353e-01   2.1818697e+00   4.0121275e+00   3.2176510e+00  -2.2809693e-01   1.7792302e-01   1.7016984e-01
   2.5646894e-01  -2.7506191e-01  -1.1758638e+00  -7.7801892e-01  -1.4719906e+00  -1.7301969e+00  -1.8079202e+00  -3.2997827e-01  -3.4237163e+00  -1.2321508e+00  -1.0852829e+00   2.3415893e+00  -2.5590527e+00   6.2951625e-01  -2.0739602e+00  -2.0032307e-01   1.8730200e+00  -2.2278709e-01   2.0884413e+00   2.2007463e+00  -1.1969377e+00  -5.5860757e-01  -1.5524261e+00   1.3870081e+00  -4.5694615e+00  -3.9227756e-01  -9.9562519e-01  -5.3444671e-01   1.2964814e+00   9.8829798e-01  -9.8379000e-01   1.2133932e+00   5.0219584e+00   3.8892175e+00   1.9422804e+00   3.5698410e+00  -1.1526552e+00  -3.9765306e+00   1.8712360e-01  -7.9390405e-01  -1.7150330e+00  -1.8680945e+00  -3.8019840e-01   5.0363708e-01   3.5574878e+00   2.3748112e+00   1.2426402e+00   1.0110859e+00  -3.2435831e-01  -1.7460134e+00  -1.1674866e+00  -3.8378655e+00  -4.8724193e-01   1.7638733e+00   1.1259276e+00  -8.2672423e-01   2.1317848e+00   1.1868134e+00  -3.9325463e+00  -3.5014407e+00  -2.1283461e+00   2.2986703e-01  -1.2299119e+00   2.1934967e+00  -3.9875353e+00   2.3242966e+00  -1.0556613e-01   8.0742962e-01   1.8969637e+00   1.9422616e+00   1.2740844e+00  -3.1389646e+00   4.9586619e-01  -1.3798339e+00  -9.7059543e-01  -5.4247181e+00   9.5843569e-01   1.7143096e+00   4.0180053e+00   2.9717424e+00   2.3490953e+00   2.7068329e+00   6.6970737e-01   1.4819293e+00   1.9140773e+00   3.9621182e+00   3.2279943e+00  -4.1296613e-01   1.6330090e-01   1.8386677e-02
   2.4258513e-01  -2.5333565e-01  -1.2894677e+00  -6.0291108e-01  -1.6387507e+00  -1.5238415e+00  -2.1796836e+00  -3.5599587e-01  -3.9641468e+00  -8.5418217e-01  -1.8977382e+00   1.9857891e+00  -3.1992514e+00   4.7670274e-01  -2.5919519e+00  -3.7980513e-01   1.9222388e+00  -8.0038149e-01   2.0383392e+00   2.7604770e+00  -1.6544691e+00  -3.0706918e-01  -1.8932222e+00   1.0660881e+00  -4.9754463e+00  -1.0354835e+00  -8.6186204e-01  -2.7590535e-01   1.1434900e+00   9.8312259e-01  -9.5768486e-01   7.4424009e-01   4.5059167e+00   4.1215305e+00   1.2115781e+00   4.4603561e+00  -1.1957834e+00  -4.0356142e+00   1.8746392e-01  -8.9512630e-01  -2.2604780e+00  -1.8068662e+00  -7.1115952e-01   7.0842904e-01   3.7637025e+00   2.8608379e+00   1.0783990e+00   8.7652552e-01   1.5629310e-01  -1.5835616e+00  -1.2147260e+00  -3.9934754e+00  -3.1736469e-01   1.6143070e+00   4.1576939e-01  -1.4266889e+00   2.1834445e+00   1.0878618e+00  -3.2903365e+00  -2.8410726e+00  -1.6259025e+00   5.6671073e-01  -2.1366656e+00   1.8866540e+00  -4.5535665e+00   2.0956791e+00   3.0867044e-01   1.5303315e+00   1.8632843e+00   1.9333115e+00   1.1272560e+00  -3.3147046e+00  -8.6992819e-03  -1.4200278e+00  -1.2619503e+00  -5.9756454e+00   3.8705684e-02   2.0045940e+00   3.6157795e+00   1.2799800e+00   1.2437968e+00   1.8012506e+00   1.3287060e-01   3.9546401e-01   1.1073230e+00   3.5653338e+00   2.9275152e+00  -3.8057758e-01   1.0854825e-01  -1.8965264e-01
   6.6206240e-01  -3.9953821e-01  -1.4876622e+00  -7.7137545e-01  -2.0375395e+00  -1.7788355e+00  -2.3896996e+00  -3.9942816e-01  -4.3961672e+00  -3.3190052e-01  -1.8281572e+00   1.5662478e+00  -3.3822029e+00   7.1059582e-01  -3.0004629e+00   5.1605928e-02   2.3848363e+00  -1.7211436e+00   1.3656858e+00   3.0078873e+00  -1.5480168e+00   3.6725190e-01  -2.1242379e+00   2.6666575e-01  -5.8033017e+00  -2.6916729e+00  -9.1707730e-01  -5.8269728e-01   5.9905026e-01   9.4980091e-01  -9.6695432e-01   1.1494710e-01   3.2921310e+00   3.6533959e+00  -3.5136819e-01   3.9303485e+00  -1.0461599e+00  -3.7488026e+00  -1.0059379e-01  -1.1641746e+00  -2.6949899e+00  -2.8385298e+00  -7.5820770e-01   9.6342813e-01   4.1304439e+00   3.2179491e+00   1.0514680e+00   7.9877538e-01   1.0450064e+00  -1.5301624e+00  -8.7639434e-01  -4.3273105e+00   1.2104594e+00   1.7470166e+00   6.3780699e-01  -2.0534788e+00   2.4247596e+00   8.3532240e-01  -2.5326467e+00  -2.6583420e+00  -7.6873278e-01   6.9480106e-01  -2.9893533e+00   1.3886950e+00  -4.6513088e+00   1.3255756e+00   1.2034477e-01   1.4233940e+00   1.0892351e+00   1.7107537e+00   1.3113823e+00  -3.6821051e+00  -3.6624075e-01  -8.7632927e-01  -1.5777290e+00  -6.3515862e+00  -9.9924207e-01   2.1860623e+00   3.6484974e+00  -1.3438122e+00   1.9174274e-01   6.6762990e-01  -4.6079677e-01   1.5619552e-01   2.1116569e-01   3.1980178e+00   2.1582202e+00  -4.1603565e-01  -6.7666315e-02  -2.6760076e-01
   1.1611404e+00   4.7643245e-01  -1.3779441e+00  -1.9567759e-01  -1.7965198e+00  -1.3157207e+00  -2.1286962e+00   6.0304935e-02  -3.8691605e+00   9.6549875e-02  -1.0966512e+00   2.4699647e+00  -2.5770609e+00   1.6126303e+00  -2.4244402e+00   6.9549317e-01   2.1677463e+00  -1.3893343e+00   1.7148880e+00   3.5969561e+00  -2.0547553e+00  -1.8720739e-01  -2.2030802e+00   3.8269538e-01  -6.0573937e+00  -2.9355801e+00  -1.0041289e+00  -3.7221424e-01   7.6436138e-01   1.1560050e+00  -1.4957527e+00  -3.7514853e-01   2.7161498e+00   3.7678651e+00  -1.5750915e+00   3.3127539e+00  -1.4690213e+00  -3.4185439e+00   1.2425611e-01  -2.7295836e-01  -3.2359135e+00  -2.5650692e+00  -1.0254730e+00   3.2560148e-02   2.4765569e+00   2.1976279e+00   1.3753621e+00   5.4742904e-01   3.8721394e-01  -1.8869309e+00  -9.9264646e-01  -4.1559520e+00  -1.7201794e-01   8.0158860e-01   2.2740954e-01  -1.9181050e+00   2.3425194e+00   9.6922487e-01  -2.9292214e+00  -2.8618991e+00  -1.9297296e-01   1.5844131e+00  -2.8931889e+00   1.7909903e+00  -3.9042115e+00   1.9226747e+00  -5.7576414e-01   6.9383451e-01   1.1205828e+00   1.7166159e+00   3.2599395e-01  -3.5757409e+00  -3.0812415e-01  -5.2001089e-01  -1.4756238e+00  -5.1499332e+00  -2.9929736e+00   9.5254464e-01   4.3860631e+00  -3.9411440e-01   2.7271518e-02   1.2588823e+00  -1.3716771e-01   9.9062021e-01   4.4231731e-02   3.0733497e+00   2.2344843e+00  -6.4359039e-01  -5.0384973e-02  -2.7102338e-01
   1.0723944e+00   5.6240465e-01  -1.0897104e+00   3.2902545e-01  -1.8232719e+00  -8.7471517e-01  -2.1645604e+00   3.5063129e-01  -3.8930736e+00   6.0886892e-01  -2.4191376e+00   2.0064476e+00  -2.9088327e+00   1.6767639e+00  -2.6556723e+00   3.0788437e-01   2.1535904e+00  -1.1252333e+00   1.5950350e+00   4.0434092e+00  -2.1969736e+00   3.5615627e-01  -1.7774471e+00   5.6913672e-01  -5.6276663e+00  -2.5142921e+00  -7.2142546e-01   2.0250976e-01   4.9580532e-01   1.1789454e+00  -1.4734461e+00  -9.2861541e-01   1.7891552e+00   3.6460609e+00  -1.4308086e+00   3.8709508e+00  -1.3367441e+00  -2.8667191e+00   6.2563825e-01  -4.0678143e-01  -3.5673243e+00  -1.9094431e+00  -1.0405052e+00  -3.6347119e-01   2.7017558e+00   1.9745249e+00   1.0608085e+00  -1.6504332e-02   7.1003459e-01  -2.0750218e+00  -1.0588207e+00  -4.1143490e+00   3.4419078e-01   6.3407824e-01  -1.0027519e+00  -2.5430517e+00   2.1557726e+00   7.1367753e-01  -2.4666586e+00  -2.5898096e+00   6.3572475e-01   1.7636665e+00  -3.7232181e+00   1.2952408e+00  -3.2306744e+00   2.2226995e+00  -3.0188124e-01   6.8837766e-01   1.9280799e-01   9.7704146e-01   5.3013935e-02  -3.0912784e+00  -1.0917862e+00  -5.3103187e-01  -2.1619410e+00  -4.9929273e+00  -4.0816169e+00   4.4992606e-01   4.4568007e+00   3.0208471e-02  -1.0144196e+00   8.4279767e-01  -6.5774960e-01   1.4160280e-01  -2.6906645e-01   2.9820144e+00   2.4599592e+00  -4.5269793e-01   1.1471284e-01  -3.8613556e-01
   1.3061827e+00   7.8502054e-01  -7.1959418e-01   8.4023601e-01  -1.6429504e+00  -3.6743737e-01  -1.7156233e+00   7.2340271e-01  -3.4045873e+00   1.0146563e+00  -2.9568405e+00   1.9360226e+00  -2.6957322e+00   1.8735168e+00  -2.2547953e+00   2.9097320e-01   1.6755654e+00  -8.3780021e-01   1.7939892e+00   4.3910509e+00  -2.4405767e+00   5.4352568e-01  -1.3348324e+00   6.8684357e-01  -4.7708499e+00  -1.6552256e+00  -5.5049018e-01   6.5689489e-01   5.5168185e-01   1.1431995e+00  -1.1999688e+00  -1.3778722e+00   9.9801346e-01   3.3947848e+00  -1.6092857e+00   4.1061138e+00  -1.3229258e+00  -1.9809287e+00   8.1206869e-01   1.0975983e-01  -2.7339951e+00  -6.4642378e-01  -1.9699147e+00  -1.0181741e+00   1.4477933e+00   1.0494625e+00  -5.7655787e-01  -1.0517313e+00   7.8895761e-02  -2.6770683e+00  -1.6742646e+00  -4.0472235e+00  -1.0823477e+00  -6.4263349e-01  -2.3088828e+00  -3.1264782e+00   1.7879750e+00   4.2089174e-01  -2.2122568e+00  -2.6420627e+00   1.0832093e+00   2.2224096e+00  -4.3326586e+00   7.8840017e-01  -2.2377784e+00   2.4901556e+00  -3.9225703e-01   5.2299791e-01  -8.3098975e-03   4.6273732e-01  -2.3400603e-01  -2.3455889e+00  -9.2015581e-01   1.9746816e-01  -1.8072102e+00  -3.2634237e+00  -4.9562126e+00   7.6881237e-02   4.3611540e+00   4.2793024e-01  -1.7551976e+00   5.8258094e-01  -8.5624156e-01  -3.7574799e-01  -8.3919353e-01   2.2263286e+00   2.4907373e+00  -4.1504013e-01   3.3325679e-02  -6.8125731e-01
   1.8044022e+00   1.5254850e+00  -6.7653420e-01   1.2448626e+00  -1.7516936e+00  -2.2066320e-01  -1.9144769e+00   9.1389377e-01  -3.5252188e+00   1.3823425e+00  -1.8375668e+00   2.2526584e+00  -2.0661927e+00   2.7589432e+00  -2.5174737e+00   1.0357110e+00   2.3439615e+00  -5.4150497e-01   1.4473609e+00   4.8981124e+00  -2.2270026e+00   2.3424698e-02  -1.5998885e+00  -1.4413944e-01  -4.7284372e+00  -3.1632500e+00  -5.8243680e-01   6.0892786e-01   7.9067677e-01   1.7693519e+00  -1.6829143e+00  -2.4517461e+00  -4.3233164e-02   2.9739982e+00  -3.9840866e+00   2.3864999e+00  -1.3114433e+00  -1.5841412e+00   8.4343340e-01   6.0051539e-01  -3.3267349e+00  -1.5887762e+00  -1.3338808e+00  -1.1235978e+00   7.2287825e-01   7.1432298e-01   5.1974635e-01  -5.0989909e-01   5.5772500e-01  -2.3845451e+00  -1.2389355e+00  -3.5949678e+00  -1.4318893e-01  -7.2553599e-01  -1.8533626e+00  -3.1016999e+00   2.2212269e+00   8.0489102e-01  -1.8696537e+00  -2.3779912e+00   2.1059727e+00   2.3413196e+00  -4.3156101e+00   6.8141606e-01  -2.2171876e+00   1.9751107e+00  -8.8068761e-01   3.1393061e-02  -5.9164167e-01   3.8246299e-01  -1.1524160e+00  -2.7547371e+00  -1.4982311e+00   4.9052432e-01  -2.2225123e+00  -2.7800433e+00  -6.6115471e+00  -8.3298252e-01   5.5866262e+00   6.5600568e-01  -1.9000424e+00   6.2071019e-01  -9.0483737e-01   1.1879681e+00  -1.3577573e+00   2.0058400e+00   1.2414837e+00  -3.5996591e-01  -6.8987056e-02  -5.7753867e-01
   1.9908948e+00   2.1423185e+00  -5.6699274e-01   1.8639987e+00  -1.8450100e+00   3.8554887e-01  -2.0898567e+00   1.3769795e+00  -3.4603099e+00   2.1134829e+00  -1.2501676e+00   2.7926133e+00  -1.6831404e+00   3.7291255e+00  -2.6909442e+00   1.8038599e+00   2.6025823e+00   1.5976865e-01   7.9423823e-01   5.0166470e+00  -1.8356132e+00  -1.4159705e-01  -1.7801661e+00  -3.2303478e-01  -4.5152024e+00  -3.7820817e+00  -5.2711956e-01   7.3906977e-01   5.5421914e-01   2.1421807e+00  -2.7096510e+00  -3.4482347e+00  -1.4204757e+00   2.3456769e+00  -5.7310764e+00   8.5142282e-01  -1.1735170e+00  -9.5682062e-01   1.0717812e+00   1.1360827e+00  -3.7584814e+00  -1.6255925e+00   3.0258928e-02  -1.3994978e+00   6.7407822e-01   2.8557744e-01   2.7067431e+00   5.8838175e-01   1.3405105e+00  -2.1108926e+00  -1.0249838e-01  -2.7780913e+00   1.7338062e+00  -2.6051865e-01  -8.9743435e-01  -2.4073516e+00   2.4336659e+00   1.0108306e+00  -1.6838719e+00  -2.3499182e+00   2.9616099e+00   2.4894006e+00  -4.0833289e+00   7.7729454e-01  -1.5807006e+00   1.9457159e+00  -1.8041039e+00  -1.1213422e+00  -1.3309907e+00   1.0785686e-01  -2.3176000e+00  -2.6511954e+00  -1.7051475e+00   7.3766120e-01  -2.8959670e+00  -1.8783349e+00  -8.8438607e+00  -2.4698608e+00   6.5104653e+00   1.5170781e+00  -1.9263413e+00   7.0924377e-01  -1.0765649e+00   2.8685920e+00  -1.3210379e+00   2.2986513e+00   4.9454185e-01  -2.0182132e-01   1.8978015e-01  -3.6030053e-01
   1.6897015e+00   2.0343693e+00  -4.7570050e-01   2.3019138e+00  -1.7322547e+00   7.1213747e-01  -2.4759736e+00   1.4047427e+00  -3.4771176e+00   2.2031852e+00  -2.7301107e+00   2.0771263e+00  -2.5043167e+00   3.2162023e+00  -2.9063993e+00   1.3780960e+00   2.0737549e+00   2.8676187e-01   9.3646972e-01   5.2643668e+00  -1.8594234e+00   4.3160977e-01  -1.6307515e+00  -1.0026011e-01  -3.8537692e+00  -3.3816720e+00  -2.0586245e-01   1.1323061e+00  -1.0119324e-02   1.9374491e+00  -2.7583020e+00  -3.7179113e+00  -1.9395936e+00   2.2949695e+00  -6.1568682e+00   1.2506118e+00  -1.1272573e+00  -2.4690343e-01   7.5806085e-01   1.2398029e+00  -3.6087844e+00  -6.5348229e-01  -6.7619630e-01  -1.4054248e+00   2.5357732e-01   1.5873866e-01   1.4747785e+00  -1.5178789e-01   1.6194990e+00  -1.6412700e+00  -1.1351787e-01  -1.9888644e+00   2.2075064e+00  -4.0052223e-01  -1.3443612e+00  -2.3616174e+00   2.1844396e+00   8.4275401e-01  -3.6652950e-01  -1.0762586e+00   3.2476133e+00   2.4068150e+00  -4.4596484e+00   8.3258700e-02  -1.5196112e+00   1.7434575e+00  -1.1313739e+00  -2.8514163e-01  -8.7497645e-01  -2.8512805e-01  -2.9107645e+00  -2.1342328e+00  -2.1022814e+00   9.8171252e-01  -3.2577452e+00  -1.0395240e+00  -9.4928027e+00  -2.2084876e+00   5.2200865e+00   9.8235781e-01  -3.0282012e+00  -2.4512311e-01  -1.7274196e+00   1.2365097e+00  -2.0471559e+00   1.6203588e+00  -4.2275507e-02   4.3269316e-02   1.0294243e-01  -4.0229110e-01
   1.5115151e+00   1.8846446e+00  -2.6560247e-01   2.7400534e+00  -1.6216484e+00   1.1797168e+00  -2.4475292e+00   1.8584482e+00  -3.2825896e+00   2.9593874e+00  -2.8080621e+00   1.9904342e+00  -2.3484192e+00   3.6474312e+00  -3.1610175e+00   1.7705235e+00   2.0435877e+00   1.9410178e-01   1.3729538e-01   5.1751936e+00  -1.0966959e+00   8.9022209e-01  -1.3400442e+00   1.6046089e-01  -3.1407106e+00  -3.6935240e+00   3.3520678e-02   1.3144438e+00  -4.3243477e-01   2.0038167e+00  -2.9840434e+00  -4.0640644e+00  -3.4131186e+00   1.7351869e+00  -6.3963927e+00   1.0647213e+00  -7.1946871e-01   1.9259069e-01   6.6516113e-01   1.1455742e+00  -3.0408309e+00  -3.4915141e-01  -7.8948055e-01  -2.2725930e+00   2.1601622e-01  -9.6811713e-02   1.1935530e+00  -8.5494004e-01   2.2389617e+00  -1.6076745e+00   1.1439681e-01  -1.9426166e+00   2.9616972e+00  -6.4304842e-01  -1.0745614e+00  -2.4267020e+00   2.0284985e+00   5.6009227e-01   2.4563191e-01  -3.4070890e-01   3.5585301e+00   2.2054235e+00  -4.5210324e+00  -3.8206766e-01  -7.5437182e-01   1.4933160e+00  -1.5913477e+00  -6.1801630e-01  -1.8613782e+00  -1.0123145e+00  -3.1845005e+00  -1.8814106e+00  -2.1006878e+00   1.2997132e+00  -3.9764490e+00  -1.1064563e+00  -1.0271829e+01  -2.3240681e+00   4.6757499e+00  -1.2797933e-02  -3.5057858e+00  -9.5772298e-01  -2.2546411e+00   9.6580044e-01  -2.0719218e+00   1.5682592e+00  -4.1724555e-01   3.1175712e-01   3.2549412e-01  -1.4170092e-01
   1.6723193e+00   2.3782524e+00  -3.1898584e-01   2.8395010e+00  -1.5639157e+00   1.3346946e+00  -2.8800418e+00   1.6241154e+00  -3.2581905e+00   2.7505922e+00  -2.1359461e+00   1.7824457e+00  -2.3053263e+00   3.5787292e+00  -3.1824280e+00   2.2820322e+00   2.1015508e+00   9.2895988e-01   5.3217963e-01   5.4792458e+00  -8.8221760e-01   1.2247102e-01  -1.7667775e+00  -7.2351830e-01  -2.8108677e+00  -4.5666854e+00   2.0150695e-02   1.1628609e+00   2.5725600e-02   2.6534380e+00  -3.2118180e+00  -4.8521660e+00  -3.4126538e+00   1.6612880e+00  -8.7104659e+00  -8.3474578e-01  -6.7626331e-01   7.9663049e-01   5.4127974e-01   1.5680946e+00  -2.7424380e+00  -2.3951122e-01   2.1672888e-01  -1.2484008e+00  -3.1690444e-01  -2.7042127e-01   2.3213818e+00   6.3201408e-01   2.4628875e+00  -9.8090762e-01   2.7822903e-01  -9.3301145e-01   3.7853666e+00  -2.7051354e-01  -5.0951079e-01  -1.7539501e+00   2.4431578e+00   9.8652668e-01   8.9773975e-01   2.5710148e-01   3.9540261e+00   1.8628268e+00  -4.1583343e+00  -5.3063799e-01  -1.4890677e+00   3.3008591e-01  -1.4816427e+00  -6.2347906e-01  -1.2431760e+00  -8.2122246e-01  -4.3606894e+00  -2.2790874e+00  -2.1959228e+00   1.6647014e+00  -3.9986020e+00   1.9222890e-01  -1.0936732e+01  -2.7626615e+00   4.9590604e+00   7.7549504e-01  -3.3275322e+00  -1.0409716e+00  -2.0025371e+00   2.3525950e+00  -2.7029557e+00   9.9932044e-01  -2.1751273e+00   4.7551057e-01   1.6049741e-01  -2.0687414e-01
   1.7927515e+00   2.4140122e+00  -3.1972029e-01   2.8935003e+00  -1.8088016e+00   1.2815310e+00  -3.0865527e+00   1.7667416e+00  -3.1697900e+00   3.1604461e+00  -2.1371137e+00   1.6741744e+00  -2.5127796e+00   3.7591206e+00  -3.3031859e+00   2.8373329e+00   2.6354933e+00   1.5112076e+00   9.8073232e-02   5.2548185e+00  -6.0485071e-02   7.9471420e-01  -1.1296227e+00  -2.7114917e-01  -2.5500965e+00  -4.7821213e+00   4.7597934e-02   1.1195166e+00  -9.5386938e-01   2.6782807e+00  -3.8665162e+00  -5.1270637e+00  -4.2247975e+00   1.2364475e+00  -9.7810938e+00  -1.9131188e+00  -9.8350047e-02   1.4297735e+00   5.6674486e-01   1.3436654e+00  -3.0610481e+00  -8.9743481e-01   1.0176448e+00  -8.6070540e-01  -3.6189344e-01  -5.2785831e-01   3.3479352e+00   1.4830835e+00   3.0085847e+00  -1.7383689e-01   1.1633096e+00  -1.2122651e-01   6.6522459e+00   8.6887243e-01   8.9304025e-01  -1.0964053e+00   2.4636026e+00   9.4378171e-01   1.0965719e+00   3.2854503e-01   4.1438223e+00   1.2978340e+00  -3.4116681e+00  -4.2179001e-01  -9.8948013e-01   7.1401421e-04  -2.3120916e+00  -1.7083026e+00  -2.0887494e+00  -1.8376047e+00  -4.4043179e+00  -1.7455921e+00  -2.4818186e+00   2.2253066e+00  -4.6280314e+00   4.4209845e-01  -1.2055558e+01  -3.3038686e+00   5.4464507e+00   1.1480562e+00  -2.9624628e+00  -7.8040487e-01  -2.2160142e+00   3.6273257e+00  -1.8716524e+00   1.9527292e+00  -2.5933992e+00   7.3964404e-01   4.3647452e-01   1.4580441e-01
   1.3937290e+00   2.7842533e+00  -2.8702788e-01   3.2894038e+00  -1.3347077e+00   1.8249238e+00  -3.1612239e+00   2.1654716e+00  -2.5576461e+00   3.1909079e+00  -2.0706750e+00   2.2597366e+00  -2.1439015e+00   4.0265605e+00  -2.8548811e+00   3.0820769e+00   1.5326626e+00   2.2087782e+00   3.8722080e-01   4.9564733e+00  -7.8974541e-02   4.5634692e-01  -1.3928031e+00   4.4070284e-01  -2.5391093e+00  -4.0193810e+00   1.1811512e-01   1.2483116e+00  -9.6532153e-01   2.3512366e+00  -4.5700405e+00  -4.8635040e+00  -4.3604819e+00   1.3111804e+00  -1.0022504e+01  -2.3046407e+00  -5.3105885e-01   1.5621867e+00   1.4357346e-01   1.6723262e+00  -3.3539960e+00   2.1157142e-02   5.2695585e-01  -1.5506767e+00  -1.5557786e+00  -1.2995243e+00   3.2969381e+00   1.3757333e+00   2.4912440e+00   7.2791691e-02   1.2257357e+00   8.0204935e-01   6.1441953e+00   8.0399129e-01   1.3856299e+00   1.8722988e-02   2.0568248e+00   1.0496076e+00   1.1728018e+00   1.0552856e+00   3.7525477e+00   1.6551074e+00  -2.4089896e+00   9.6077395e-02  -6.3746516e-01   3.9928733e-01  -2.7884943e+00  -1.9789076e+00  -1.3662691e+00  -1.9914850e+00  -5.3775021e+00  -7.4735220e-01  -2.0218586e+00   1.9114891e+00  -4.8152713e+00   1.3521924e+00  -1.1814745e+01  -3.2632326e+00   3.9942836e+00   1.8042922e+00  -2.9164028e+00  -5.9603436e-01  -1.9944077e+00   3.7772348e+00  -1.5429372e+00   1.8559359e+00  -2.6381068e+00   7.9779701e-01   7.2448576e-01   3.9172841e-01
   6.0899605e-01   2.9337389e+00  -2.4678108e-01   3.5915810e+00  -1.0718363e+00   2.0158639e+00  -4.1066272e+00   2.0508921e+00  -2.6242881e+00   2.8547631e+00  -2.6619379e+00   1.8121601e+00  -2.3789094e+00   3.6940679e+00  -2.9355290e+00   2.7779295e+00   1.7592390e+00   3.3612315e+00   6.8108253e-01   5.0906651e+00   2.6864713e-01  -2.4341804e-01  -1.1853898e+00   5.7522622e-01  -1.5390462e+00  -3.7264679e+00   4.1803135e-01   1.7029275e+00   2.4394400e-02   3.2730948e+00  -4.4300393e+00  -4.9357172e+00  -3.8835642e+00   1.8508644e+00  -1.0420524e+01  -2.0520622e+00  -4.1556845e-02   1.7596248e+00   7.9671913e-01   1.6603657e+00  -2.9601190e+00   1.0169180e+00   9.8048379e-01  -1.1896267e+00  -1.2312134e+00  -6.3960346e-01   3.2725242e+00   1.4849955e+00   3.0440357e+00   1.1561888e+00   6.7188767e-01   1.4799645e+00   6.8290806e+00   9.2414466e-01   7.6519719e-01   1.4070750e-01   1.7374575e+00   1.2761855e+00   1.6082324e+00   2.4084150e+00   3.2676159e+00   6.0970376e-01  -2.1306410e+00  -2.7426399e-01  -1.7799982e+00  -4.3432664e-01  -2.1050343e+00  -1.1967040e+00  -1.5635451e+00  -2.6816776e+00  -6.0014138e+00  -5.4917046e-01  -2.7766378e+00   1.3647715e+00  -5.7340825e+00   7.7790467e-01  -1.1518210e+01  -3.1019288e+00   3.8054967e+00   3.9328765e+00  -2.7768964e+00  -2.7426023e-01  -1.7383166e+00   4.0392863e+00  -1.1760336e+00   2.0559911e+00  -2.5282318e+00   1.4766999e+00   7.8478746e-01   4.6322990e-01
   4.3578360e-01   2.9269484e+00  -7.4744569e-02   3.5160518e+00  -7.6232805e-01   2.1923411e+00  -3.6860406e+00   2.2566860e+00  -1.9324191e+00   2.8381298e+00  -2.2286249e+00   1.8807011e+00  -1.7864624e+00   3.6503682e+00  -2.4403258e+00   2.9343436e+00   1.1345385e+00   3.9477268e+00   8.4657941e-01   4.5335424e+00   6.3386497e-01  -2.8407828e-01  -9.5038719e-01   8.5208425e-01  -1.1662190e+00  -2.8598896e+00   4.4291398e-01   1.6702963e+00   3.1092013e-01   3.1233672e+00  -4.4099878e+00  -4.7624717e+00  -3.9951917e+00   1.6196625e+00  -1.0215730e+01  -2.6254702e+00   3.4367321e-03   1.9819557e+00   6.4563487e-01   1.3519878e+00  -2.4320474e+00   1.4285793e+00   6.2483958e-01  -1.3088027e+00  -2.0560346e+00  -1.3148398e+00   2.6266006e+00   1.5649465e+00   2.3582086e+00   1.0745201e+00   2.0788794e-01   1.8052006e+00   6.5012627e+00   9.3006738e-01   8.5379037e-01   4.5579662e-01   1.2400606e+00   1.1212657e+00   1.2768862e+00   2.3995142e+00   2.7094795e+00   3.2869518e-01  -1.4926895e+00  -1.6188001e-01  -1.5349903e+00  -6.8159196e-01  -2.5943080e+00  -1.8163077e+00  -1.7207187e+00  -3.2822846e+00  -5.8227693e+00   5.9714326e-01  -2.2631515e+00   1.4038270e+00  -5.6451651e+00   1.2744429e+00  -1.0090809e+01  -2.6319650e+00   2.7622857e+00   4.2497604e+00  -2.4434811e+00  -5.5128646e-02  -1.4124725e+00   4.7083779e+00  -6.4156805e-01   1.9310841e+00  -2.5526738e+00   1.6508607e+00   1.0051264e+00   4.5753435e-01
   4.4393518e-01   3.2631338e+00   1.0067457e-01   3.5103039e+00  -3.1624922e-01   2.2049227e+00  -3.5195640e+00   2.2209094e+00  -1.1867681e+00   2.5483238e+00  -1.0143195e+00   2.3864688e+00  -1.0847403e+00   3.6557524e+00  -1.6022870e+00   3.5193402e+00   8.1265336e-01   4.2827897e+00   1.3685944e+00   4.4905785e+00   8.1987101e-01  -9.3009488e-01  -6.4214695e-01   1.1614360e+00  -6.1510132e-01  -2.7418589e+00   4.2269142e-01   1.5848774e+00   6.8884736e-01   3.4151893e+00  -4.4468575e+00  -4.6107898e+00  -3.5191373e+00   1.9766751e+00  -1.0963965e+01  -3.0338700e+00  -7.2171095e-02   2.2430887e+00   1.7181236e-01   1.6286588e+00  -1.5343792e+00   1.4903403e+00  -4.9292204e-01  -1.2465412e+00  -3.9922183e+00  -1.8221711e+00   1.4304567e+00   1.4921998e+00   1.5027071e+00   1.6212128e+00  -4.2754854e-01   2.3531770e+00   5.4972027e+00   6.6964866e-01   1.4475021e+00   1.1811979e+00   7.1842271e-01   1.2864501e+00   9.2314289e-01   2.8485672e+00   1.7199415e+00   2.3316579e-02  -4.2758166e-01   9.9610592e-02  -1.8713884e+00  -1.0108716e+00  -3.0190153e+00  -1.7219359e+00  -1.0401363e+00  -3.4240091e+00  -5.8607266e+00   8.4446658e-01  -1.6818422e+00   1.7475778e+00  -5.2168153e+00   1.5051152e+00  -9.5140702e+00  -2.0813231e+00   1.9048468e+00   4.2615841e+00  -1.8406047e+00   4.5465575e-01  -6.7526034e-01   5.2855915e+00  -2.8693999e-01   1.7088688e+00  -2.8502246e+00   1.7364405e+00   9.0444509e-01   7.1608757e-01
  -4.9151504e-02   3.1112390e+00   1.9895384e-01   3.2770095e+00   4.4702596e-02   2.4225169e+00  -3.1345614e+00   2.4007743e+00  -4.8885244e-01   2.5132834e+00  -1.0582582e+00   2.4889639e+00  -6.5385070e-01   3.4095058e+00  -9.2540932e-01   3.6001923e+00  -2.7039289e-02   5.0026991e+00   1.5197416e+00   3.6621493e+00   1.2866731e+00  -8.4194211e-01  -3.4042373e-01   2.2116375e+00  -5.8777813e-01  -1.3325404e+00   3.7039287e-01   1.5618460e+00   5.8022921e-01   3.1384097e+00  -4.6036971e+00  -3.6108130e+00  -3.1791898e+00   1.9574803e+00  -9.7044851e+00  -3.3333090e+00  -1.7185123e-01   2.1689566e+00   2.7274066e-01   1.1523327e+00  -1.3894407e+00   2.2919358e+00   1.4628989e-01  -1.4616569e+00  -3.9164963e+00  -2.3574191e+00   2.1252746e+00   1.9447862e+00   7.5184114e-01   1.3820949e+00  -5.5197297e-01   2.4417981e+00   5.2519711e+00   1.0746548e+00   1.9131720e+00   1.9976281e+00   2.6632630e-01   1.1533587e+00   1.7679793e-02   2.5260213e+00   7.6906056e-01  -3.2435012e-01   6.0235303e-01   6.1365808e-01  -1.3986286e+00  -9.4454419e-01  -3.7587241e+00  -2.9449313e+00  -1.1279351e+00  -3.8307074e+00  -5.4939439e+00   2.1002591e+00  -9.9242396e-01   1.3960519e+00  -5.2487431e+00   1.5146709e+00  -7.9986134e+00  -1.9265611e+00   7.9299066e-01   5.5586469e+00  -1.0970545e+00   1.2066158e+00  -1.1420242e-01   6.0650584e+00   1.0962311e+00   2.3471703e+00  -1.9208892e+00   1.7903383e+00   1.4355767e+00   9.0033410e-01
  -2.0821082e+00   1.6160442e+00  -4.5026407e-01   2.6343504e+00   1.0467095e-01   2.0784969e+00  -4.9185869e+00   1.3805009e+00  -1.4736311e+00   1.2471148e+00  -5.2143165e+00   2.1129922e-03  -3.4879579e+00   6.6714555e-01  -1.7810502e+00   1.2757938e+00  -2.1480703e+00   4.3322137e+00   1.5317789e+00   2.5000599e+00   9.3512223e-01   8.6754566e-01  -1.7328974e+00   2.1976555e+00  -1.8444094e+00  -4.0918085e-01   8.3333675e-01   1.3925083e+00  -3.8650158e-01   1.7264181e+00  -4.5599612e+00  -2.4625788e+00  -2.1041550e+00   2.2198931e+00  -8.3912746e+00  -1.6578763e+00  -8.5925106e-01   1.9508109e+00  -1.3064070e+00  -4.4966900e-01  -2.5429707e+00   3.6479121e+00  -3.2385044e-01   4.4796114e-01  -9.4272487e-01  -4.1033128e-02   8.3238793e-01   1.7605281e+00   2.4927534e+00   2.9861746e+00  -1.3689053e-03   3.9469930e+00   8.5628046e+00   3.3431722e+00   2.1426393e+00   2.9530689e+00  -3.4243320e-01   8.4153475e-01   2.9886578e+00   5.6175740e+00  -2.9081308e-01  -1.3334321e+00  -2.8186847e-01  -7.2162933e-01  -4.0046823e+00  -2.2635157e+00  -9.5880908e-01   1.2915300e-01   1.2207692e+00  -3.2686965e+00  -5.3740266e+00   3.3792705e+00  -1.6969620e+00  -4.4943909e-01  -6.3718048e+00  -1.1201204e-01  -4.0610630e+00   1.2323864e+00  -5.3552430e+00   2.0963083e+00  -3.7294543e+00  -1.8539707e+00  -1.3443108e+00   7.5340534e-01  -3.8458750e-01   7.4125875e-01  -2.0756584e+00   2.3097057e+00   1.3069353e+00   7.1888807e-01
  -1.5866231e+00   1.8430865e+00   5.1196708e-02   2.2443356e+00   4.2618186e-01   1.8644534e+00  -3.9286828e+00   1.3443965e+00  -5.5845857e-01   1.3342507e+00  -2.6156917e+00   6.4584180e-01  -1.7124536e+00   1.1557916e+00  -6.8384724e-01   2.5213260e+00  -1.2510697e+00   4.5514719e+00   1.6804242e+00   2.6131882e+00   1.7552164e+00  -1.2853994e-01  -4.8714897e-01   2.3057854e+00  -6.1333287e-01  -7.7258892e-01   6.2133443e-01   1.1804777e+00   5.2235847e-01   2.8092049e+00  -3.7827313e+00  -2.3487708e+00  -1.8958692e+00   2.2957304e+00  -8.2921437e+00  -2.4280954e+00  -2.2791359e-01   2.1990203e+00  -7.0538453e-01  -5.3673817e-01  -6.5454046e-01   2.9610737e+00  -6.6944292e-01   2.1278300e-01  -2.5037650e+00  -8.7525557e-01   2.9531295e-01   1.8112427e+00   1.2620103e+00   2.5221925e+00  -1.2609730e+00   2.8446309e+00   6.9443061e+00   2.6733912e+00   2.2120702e+00   2.5894606e+00  -7.0263269e-01   8.2667287e-01   1.1031608e+00   4.4514932e+00  -1.1039093e+00  -1.8762330e+00   6.0135380e-01  -2.8173740e-01  -3.4933845e+00  -2.6540091e+00  -2.1981277e+00  -1.0923017e+00  -1.4373169e-01  -3.8176306e+00  -4.1899861e+00   2.9187735e+00  -1.1144381e+00   4.1621032e-01  -5.6698587e+00  -6.1941796e-01  -3.6916633e+00   1.0752855e+00  -3.8091634e+00   3.1234939e+00  -2.0293260e+00  -3.6493972e-01   2.8681317e-02   3.3674118e+00   1.0180770e+00   1.5614680e+00  -1.6980904e+00   2.4097369e+00   1.3582027e+00   9.9322397e-01
  -7.1865943e-01   2.9012428e+00   2.2587502e-01   1.8812035e+00   4.6388858e-01   1.7752986e+00  -3.4714183e+00   1.0033875e+00  -1.2311728e-04   1.1037188e+00   5.3783860e-01   1.9936223e+00  -5.4026423e-01   1.7679540e+00   2.0720493e-02   4.1381933e+00  -1.9787274e-02   5.4041475e+00   2.3211429e+00   2.9977915e+00   1.9571366e+00  -2.0282192e+00  -7.8732651e-02   1.9653012e+00   6.7446387e-02  -1.6519428e+00   1.6878645e-01   8.5890468e-01   1.4642726e+00   4.0151404e+00  -3.9923967e+00  -2.8621904e+00  -1.0817630e+00   2.8060678e+00  -9.5538742e+00  -3.8706931e+00   2.3585535e-01   2.2839024e+00   2.8105471e-01   2.5469163e-01   3.3090519e-01   2.1154878e+00   5.3855403e-01   1.4351709e+00  -4.4669496e+00  -1.6558420e+00   3.0267462e+00   4.7896405e+00   1.0065533e-01   2.9183954e+00  -1.3578773e+00   2.9647070e+00   6.4329995e+00   3.3174835e+00   3.4308546e+00   3.4863300e+00  -1.2567241e-01   1.6281410e+00  -7.2351350e-01   3.1479673e+00  -1.1897325e+00  -1.5059928e+00   2.1259743e+00   1.4080424e+00  -3.4391678e+00  -2.7042959e+00  -3.6346438e+00  -2.5528470e+00  -3.4289893e-01  -3.7015521e+00  -4.2096682e+00   1.8845877e+00  -6.7580803e-01   1.3818150e+00  -4.4891275e+00   2.5196242e-01  -5.1981141e+00  -2.7412723e-01  -2.9001438e-01   5.8492491e+00   5.5346674e-01   2.0004442e+00   1.7482662e+00   7.7442692e+00   2.2906551e+00   3.0385287e+00  -2.0660098e+00   2.3809133e+00   1.4866028e+00   1.1926958e+00
  -1.1700143e+00   2.2038839e+00   2.2661760e-01   1.4252017e+00   9.5032340e-01   1.5057753e+00  -3.0958486e+00   5.7348523e-01   5.4090419e-01   6.2345063e-01   3.2121802e-01   1.2375218e+00  -5.8205402e-01   7.2112730e-01   4.3314253e-01   3.4199599e+00  -7.7556250e-01   4.6124656e+00   2.3462422e+00   2.2604146e+00   2.0343980e+00  -1.2546488e+00  -2.1009802e-01   1.9216907e+00  -1.8287074e-01  -1.5881863e+00   2.4354264e-01   5.5067644e-01   1.2935102e+00   3.6066248e+00  -3.6551054e+00  -2.3271632e+00  -7.3455229e-01   2.7108636e+00  -8.0040790e+00  -3.5744618e+00  -1.9085855e-02   2.0377026e+00  -3.0586445e-01  -7.1801228e-01   5.5840977e-01   2.0499682e+00  -2.3588302e-01   1.4231835e+00  -4.2221376e+00  -1.3239373e+00   1.7350465e+00   3.7960610e+00  -6.2262132e-02   2.9051902e+00  -1.8465038e+00   2.8107340e+00   5.9868518e+00   3.6543009e+00   3.2550465e+00   3.4782122e+00  -7.5968176e-01   1.2301818e+00  -2.8260106e-01   4.0566823e+00  -2.0201897e+00  -2.1074077e+00   1.7521880e+00   6.9091124e-01  -4.0082289e+00  -3.2079804e+00  -2.7038805e+00  -1.8215003e+00   1.8539926e-01  -3.4396151e+00  -3.3100053e+00   2.1467635e+00  -6.5147418e-01   8.9055493e-01  -4.6963097e+00  -1.2175970e+00  -2.9628098e+00   7.9468244e-01  -2.8721047e+00   3.7991891e+00  -1.2337366e-01   1.1352829e+00   1.8475075e+00   5.5298308e+00   2.0209905e+00   2.1166105e+00  -1.4785696e+00   2.4789770e+00   1.3694452e+00   1.1516261e+00
  -1.3944630e+00   2.1052714e+00   1.9823075e-01   9.3733668e-01   7.6592804e-01   1.3332800e+00  -3.3405256e+00  -2.1602122e-02   5.4438469e-02   3.1285270e-01   3.8235361e-01   9.8522414e-01  -9.2504704e-01   2.2087552e-01   2.9562727e-01   3.3717535e+00  -1.4770863e-01   4.7372489e+00   2.2216242e+00   2.1151388e+00   1.9768854e+00  -1.5648559e+00  -2.3790525e-01   1.5836642e+00   1.0930232e-01  -1.7645121e+00   1.5366559e-01   4.4768156e-01   1.4062468e+00   3.9223029e+00  -3.5151320e+00  -2.3004199e+00  -1.2161419e-01   2.8083651e+00  -7.7049895e+00  -3.4051597e+00   3.0021422e-01   2.0764768e+00   7.2902441e-02  -1.0835124e+00   6.3388293e-01   1.8478566e+00   5.0019170e-01   2.6451532e+00  -3.4692694e+00  -6.9157217e-01   3.0935851e+00   5.1201915e+00   1.1246052e-01   3.3112766e+00  -1.5550361e+00   2.7955105e+00   7.2413406e+00   4.8338618e+00   3.6520408e+00   3.6870642e+00  -6.4760544e-01   1.4648546e+00  -6.7801570e-01   3.8067764e+00  -2.1899498e+00  -2.0387401e+00   1.8737241e+00   1.1230108e+00  -4.5359556e+00  -3.2300618e+00  -2.5775858e+00  -1.6924956e+00   6.2530316e-02  -3.1387584e+00  -2.6294642e+00   1.8248770e+00  -1.0664312e+00   6.1951908e-01  -4.3886887e+00  -1.8649332e+00  -2.5715219e+00   8.4980169e-01  -2.1133440e+00   4.3206562e+00   4.1601416e-01   1.3951076e+00   2.3030094e+00   6.3113684e+00   2.5049512e+00   2.7562008e+00  -1.2129272e+00   2.6986113e+00   1.4822069e+00   1.1807117e+00
  -1.4973198e+00   1.8185836e+00   4.0726247e-01   3.1135343e-01   1.1065770e+00   7.4184736e-01  -3.0883522e+00  -6.9263499e-01   5.6129134e-01  -3.7771704e-01   8.5049683e-01   4.6000887e-01  -4.7246629e-01  -4.2529156e-01   9.4154195e-01   3.2540745e+00   1.6036046e-01   4.2651336e+00   2.5647841e+00   2.2586463e+00   2.0527050e+00  -1.9903618e+00   3.4191855e-01   1.3896472e+00   5.2116842e-01  -2.1707499e+00   6.4104656e-02   1.7791124e-01   1.9094904e+00   4.4122427e+00  -2.4053039e+00  -1.6752295e+00   7.3958143e-01   3.2139887e+00  -6.1736771e+00  -3.0417757e+00   4.5205033e-01   2.1028291e+00   6.2735080e-01  -1.4205932e+00   1.6710494e+00   1.9383546e+00   1.0861162e-01   2.8893752e+00  -3.5846659e+00  -6.1456399e-01   2.2963764e+00   4.5708129e+00  -4.2182956e-01   2.9762056e+00  -2.6657714e+00   1.7985939e+00   6.2432508e+00   4.8613674e+00   2.7887183e+00   3.2650495e+00  -7.4527938e-01   1.4113193e+00  -9.8294994e-01   3.7843283e+00  -2.3765706e+00  -2.1517855e+00   1.6420626e+00   1.0570091e+00  -4.3889361e+00  -3.4953663e+00  -1.8644574e+00  -1.1855529e+00  -2.5219791e-01  -2.9517854e+00  -1.7741924e+00   9.2345544e-01  -1.3864668e+00   6.7414803e-01  -3.9614646e+00  -2.5823830e+00  -1.6955524e+00   1.3982214e+00  -1.7449988e+00   4.7830548e+00   6.1026486e-01   1.6686790e+00   3.0666031e+00   5.6786371e+00   2.5344013e+00   2.7990917e+00  -5.2702874e-01   2.7642171e+00   1.2444669e+00   1.2572275e+00
  -1.7463096e+00   1.7739235e+00   9.7896893e-01   4.3776116e-01   1.1085954e+00   1.1813915e+00  -2.5727152e+00  -8.5536193e-01   6.3721995e-01  -1.3594723e-01   5.8123249e-01   6.2554891e-01  -4.5940028e-01  -5.7521127e-01   1.2529908e+00   2.9549522e+00   8.1272536e-01   4.8327325e+00   2.0975380e+00   2.1490145e+00   2.1301997e+00  -1.9374769e+00   1.1790462e+00   1.8953340e+00   2.1855641e+00  -7.9274055e-01   2.1103699e-01   7.0009460e-01   1.8927795e+00   4.7943575e+00  -2.3246344e+00  -1.8303062e+00   8.2060524e-01   3.0226177e+00  -4.4425282e+00  -1.8932511e+00   1.0346526e+00   2.6418236e+00   1.6201033e+00  -1.2693340e+00   2.7996316e+00   2.8856155e+00   7.5650623e-01   3.1345951e+00  -3.1260245e+00  -5.7431633e-01   3.2069369e+00   5.1728429e+00  -5.5400620e-01   2.7782305e+00  -2.2829599e+00   1.6842372e+00   6.7638738e+00   5.3727353e+00   2.5868884e+00   3.3058170e+00  -1.1688139e+00   1.4384380e+00  -2.0244044e+00   2.7990736e+00  -2.8917159e+00  -2.2165119e+00   1.3446917e+00   1.0590971e+00  -3.7162504e+00  -2.5574712e+00  -2.1105691e+00  -1.6075703e+00  -9.2678582e-01  -2.7994975e+00  -7.8556862e-01   1.0949157e+00  -1.3602399e+00   7.9343569e-01  -3.4343328e+00  -2.7532034e+00  -2.3057678e+00   3.6177480e-01  -3.3540893e-01   6.7043571e+00   1.2793993e+00   2.4266689e+00   3.4252438e+00   6.1893848e+00   3.5402487e+00   3.5597749e+00   9.2520626e-01   3.0065563e+00   1.4754728e+00   1.2436110e+00
  -1.0181454e+00   2.1825527e+00   1.3398699e+00  -1.2145270e-01   1.2873174e+00   4.7777306e-01  -1.8370160e+00  -1.2903799e+00   1.4173934e+00  -5.7787124e-01   2.9356330e+00   1.2764058e+00   1.0834512e+00   8.1637679e-02   2.0439292e+00   3.7467779e+00   1.9616374e+00   4.4175756e+00   2.1164771e+00   2.4924272e+00   2.2530551e+00  -2.8194202e+00   1.8683887e+00   1.3997960e+00   2.3571391e+00  -2.0566556e+00  -1.3200870e-01   1.6503975e-01   2.5660686e+00   5.4343964e+00  -1.5737856e+00  -1.6649048e+00   1.1758651e+00   3.1475326e+00  -3.4331390e+00  -2.5301065e+00   1.1763208e+00   2.5725237e+00   2.4442360e+00  -9.8510993e-01   3.5073290e+00   1.6867781e+00   6.3580530e-01   3.0283816e+00  -4.3147452e+00  -1.2148194e+00   3.3758795e+00   5.1623713e+00  -1.4255030e+00   2.0997872e+00  -2.9837554e+00   5.3679456e-01   5.8177295e+00   5.3821615e+00   2.4740025e+00   3.0091065e+00  -6.5421708e-01   1.7692977e+00  -3.0357546e+00   1.6418743e+00  -2.3860318e+00  -1.6005951e+00   1.5125127e+00   1.6761969e+00  -2.5213836e+00  -2.1946399e+00  -2.4667814e+00  -2.2658389e+00  -1.9433878e+00  -2.5885827e+00  -5.3616814e-02  -3.3052484e-01  -1.5684784e+00   1.3017946e+00  -2.6308290e+00  -2.9442484e+00  -2.6014033e+00   2.2881632e-02   2.4582210e+00   8.0111296e+00   2.2920578e+00   3.6788920e+00   4.5753392e+00   7.4965560e+00   3.8255004e+00   4.1679944e+00   1.3500498e+00   2.8501050e+00   1.2240459e+00   1.4907758e+00
  -5.2872953e-01   2.4597012e+00   1.4510791e+00  -3.9622591e-01   1.2643253e+00   4.1190883e-01  -9.4475479e-01  -1.4246618e+00   1.5538192e+00  -3.0411700e-01   4.6749224e+00   1.7015772e+00   2.3545708e+00   5.7498839e-01   2.3493907e+00   4.3193459e+00   2.9527072e+00   4.4367242e+00   1.5341555e+00   2.3771034e+00   2.2873240e+00  -3.6667451e+00   1.8379062e+00   7.7717719e-01   2.8386823e+00  -2.6411341e+00  -5.1181979e-01  -1.1515141e-01   2.8192978e+00   5.9235671e+00  -1.5562413e+00  -1.7858352e+00   1.0559654e+00   2.4457862e+00  -3.5507466e+00  -3.9643505e+00   1.4181115e+00   2.5584179e+00   3.2696532e+00  -7.1304300e-01   3.7707032e+00   1.3198914e+00   2.1105210e+00   2.7842321e+00  -4.1413806e+00  -1.6923412e+00   5.8599865e+00   6.1093251e+00  -1.8947036e+00   1.2647400e+00  -2.5349065e+00  -2.8825864e-01   5.3287332e+00   5.2922744e+00   2.7599501e+00   2.9094258e+00  -4.2036131e-01   2.0129752e+00  -4.3843205e+00   1.9381129e-01  -1.9316346e+00  -1.0346417e+00   1.7404403e+00   2.2844772e+00  -1.6678354e+00  -1.7424349e+00  -3.3280525e+00  -3.6162328e+00  -2.5514469e+00  -1.5545799e+00   3.7949907e-01  -1.0417247e+00  -1.3803043e+00   1.5297887e+00  -1.6339154e+00  -2.4406385e+00  -3.4272896e+00  -1.5443275e+00   4.9032112e+00   9.3720706e+00   3.5412118e+00   4.6426646e+00   5.2042082e+00   9.8999904e+00   4.4646174e+00   4.5985308e+00   1.8185651e+00   2.5227622e+00   1.3088312e+00   1.4790249e+00
  -3.6872419e-01   2.1542107e+00   1.4317642e+00  -7.2780837e-01   1.1208356e+00   1.2138304e-01  -6.1794765e-01  -2.0468037e+00   1.2787569e+00  -4.2943918e-01   4.4342445e+00   1.1140696e+00   1.9836636e+00  -1.9605560e-02   2.0853310e+00   3.8264784e+00   3.6825019e+00   3.8455380e+00   1.1887375e+00   2.3748656e+00   2.0788191e+00  -3.2049675e+00   1.7965052e+00   2.8417925e-01   3.0967176e+00  -3.1146679e+00  -6.0060765e-01  -2.7619547e-01   2.1875632e+00   5.7558542e+00  -1.4326681e+00  -1.8773100e+00   1.1684823e+00   2.0547103e+00  -2.7934333e+00  -3.9730922e+00   1.6418527e+00   2.5782294e+00   3.6015048e+00  -8.3948488e-01   3.5603433e+00   9.6962298e-01   2.7953020e+00   3.3181430e+00  -3.4594407e+00  -1.4590491e+00   6.9768092e+00   6.4375200e+00  -1.7206595e+00   1.1509637e+00  -1.8814562e+00  -5.1705471e-01   6.1191451e+00   5.9581249e+00   2.8301115e+00   2.7274447e+00  -8.3906010e-02   2.0930798e+00  -4.1104568e+00  -1.7555637e-02  -1.4874764e+00  -7.9012572e-01   1.0786836e+00   2.0564518e+00  -1.4669954e+00  -1.4354007e+00  -2.6861218e+00  -3.3577406e+00  -2.2715940e+00  -5.4481692e-01   9.7022083e-01  -1.8266541e+00  -1.7919724e+00   1.6883785e+00  -1.0814172e+00  -2.5162991e+00  -4.0342772e+00  -2.1016721e+00   6.0188014e+00   9.0954083e+00   3.5769255e+00   4.4059163e+00   5.0172621e+00   9.3302757e+00   4.2357087e+00   4.5341546e+00   2.1142646e+00   2.3604493e+00   1.1289641e+00   1.3218376e+00
  -1.1384348e-01   2.2026857e+00   1.4776882e+00  -4.0992861e-01   8.7957191e-01   4.2032526e-01  -2.4358698e-01  -2.1190472e+00   6.5984809e-01   3.4058393e-01   5.2574396e+00   1.3268452e+00   2.0922812e+00   4.8694524e-01   1.0121093e+00   3.6754404e+00   5.2849246e+00   3.1401800e+00  -6.3027387e-02   2.4678079e+00   1.9816706e+00  -2.9655332e+00   1.3910131e+00  -6.4704384e-01   3.5994987e+00  -4.6050508e+00  -5.1918153e-01  -1.1721511e-01   1.8405669e+00   5.9639613e+00  -2.0849685e+00  -3.1186384e+00   4.3230814e-02   1.2764424e+00  -2.7444962e+00  -4.0756914e+00   2.2444932e+00   2.0990741e+00   4.1292289e+00  -1.0876270e+00   2.6279759e+00  -3.9816876e-01   3.8265243e+00   3.0316375e+00  -2.4562630e+00  -9.0165741e-01   9.4087746e+00   6.8958891e+00  -6.2651034e-01   1.2933301e+00  -5.1798011e-01  -7.2079561e-01   7.7310532e+00   6.7844487e+00   3.2308483e+00   2.2526998e+00   2.7166210e-01   2.2157793e+00  -3.9706159e+00   5.7066410e-02  -4.6432121e-01  -3.6273934e-01   3.4074216e-01   1.9414395e+00  -1.3259825e+00  -6.8285806e-01  -2.4756192e+00  -3.2249381e+00  -3.1765743e+00   2.0681344e-01   1.1321582e+00  -3.0433566e+00  -2.8286518e+00   1.2677882e+00  -1.5214194e+00  -4.0582983e+00  -5.8215423e+00  -3.6174124e+00   7.9194429e+00   7.8627344e+00   3.6485485e+00   3.9803853e+00   4.4708420e+00   9.4904373e+00   4.1687158e+00   4.7843140e+00   1.9475576e+00   2.4690384e+00   1.2341511e+00   1.3784193e+00
  -4.9268563e-01   1.4992644e+00   1.2573170e+00  -7.6197531e-01   5.8543099e-01   4.8639547e-02  -7.9593442e-01  -3.1724365e+00  -3.8704433e-01  -1.2359417e-01   3.6346466e+00  -3.9887398e-01   6.4582060e-01  -8.9797681e-01  -6.8951676e-02   2.2746684e+00   5.9335423e+00   2.2406395e+00  -3.9711840e-01   2.7127932e+00   1.5531304e+00  -2.2899734e+00   6.4422713e-01  -2.0404849e+00   3.6675231e+00  -5.5708743e+00  -3.1537249e-01  -1.7005877e-01   1.3968612e+00   5.8174223e+00  -1.5957046e+00  -3.5084946e+00   4.0093130e-01   1.0317933e+00  -2.4246135e+00  -3.6646937e+00   2.4512901e+00   2.0731402e+00   4.0842639e+00  -1.5891937e+00   2.1564984e+00  -4.5430913e-01   4.6517427e+00   4.4696419e+00  -3.2267967e-01   5.0044442e-01   1.0075078e+01   7.1759245e+00   7.0774245e-01   1.6856757e+00   1.8886507e-01  -5.9787827e-01   9.7704636e+00   7.9729492e+00   2.7229476e+00   1.7692431e+00   8.1473174e-01   2.2979112e+00  -2.1657911e+00   1.0564382e+00   2.6978506e-01  -5.6540729e-01  -1.2632901e+00   7.5155871e-01  -2.4723910e+00  -1.2577629e+00  -2.1183876e-01  -1.1471132e+00  -2.2786857e+00   1.6568373e+00   1.2555203e+00  -4.3674500e+00  -3.9293826e+00   7.6367853e-01  -1.4924833e+00  -4.7248963e+00  -5.6488615e+00  -3.1537564e+00   7.8170189e+00   6.2085214e+00   2.4436588e+00   2.2088123e+00   3.5343622e+00   6.9570386e+00   2.5196952e+00   3.6045430e+00   1.0170410e+00   2.5081702e+00   7.3699414e-01   1.0017432e+00
   1.6674692e-01   1.6790232e+00   1.4770805e+00  -8.1015640e-01   6.0846959e-01  -6.3820680e-02   3.8475298e-01  -3.1000132e+00   1.4521997e-01   2.2882228e-01   4.5733354e+00  -9.5533238e-02   1.7590467e+00  -3.2337488e-01   2.7785028e-01   2.3054792e+00   6.8249049e+00   2.2571958e+00  -6.4065486e-01   2.7612203e+00   1.4513086e+00  -2.2017583e+00   1.0644232e+00  -2.2050769e+00   3.9042609e+00  -5.5086922e+00  -5.2031588e-01  -2.0791225e-01   1.2018934e+00   5.7148838e+00  -1.4810250e+00  -3.5041763e+00   1.6242912e-01   4.3775434e-01  -1.5376587e+00  -4.5869238e+00   2.6724508e+00   2.0171651e+00   4.9144293e+00  -1.3968098e+00   1.8157219e+00  -8.9274012e-01   5.5337330e+00   3.7048955e+00  -4.9261771e-01  -4.6980005e-01   1.1226665e+01   6.9571927e+00  -4.3205306e-02   5.3965696e-01   4.3486566e-01  -1.3498504e+00   9.1010909e+00   7.6431404e+00   2.2895902e+00   1.3003283e+00   1.0967446e+00   2.2782729e+00  -3.0809583e+00  -4.9836464e-01   9.5137105e-01  -2.5194136e-02  -1.3905670e+00   9.3070120e-01  -8.6590926e-01  -2.7339063e-01  -5.7429704e-01  -2.3882391e+00  -2.9625215e+00   2.2385628e+00   1.6186559e+00  -4.7936096e+00  -3.8892014e+00   1.0635321e+00  -7.9039166e-01  -3.9688596e+00  -6.4768068e+00  -4.5683905e+00   1.0319282e+01   7.7431681e+00   3.2472800e+00   3.1256349e+00   3.7137679e+00   7.9992152e+00   3.0179364e+00   3.8638461e+00   1.5446252e+00   2.0732142e+00   7.4219092e-01   8.9060500e-01
   4.4936577e-01   1.4141056e+00   1.6330018e+00  -5.9292919e-01   9.0411923e-01   1.0938078e-02   1.2628916e+00  -2.8833108e+00   1.0428216e+00   7.9969565e-01   5.0740617e+00   3.4731605e-01   2.4863121e+00   2.5551459e-01   7.2508227e-01   2.4298186e+00   7.1576852e+00   1.4992563e+00  -1.2440525e+00   2.8104459e+00   1.5710728e+00  -1.7820762e+00   1.4612930e+00  -1.8378021e+00   4.3270850e+00  -5.6282106e+00  -5.2840318e-01  -2.1764472e-01   7.4145134e-01   5.3627889e+00  -1.4798197e+00  -3.3718073e+00  -7.2709099e-01   1.4475172e-03  -6.9689093e-02  -4.0038981e+00   3.1162577e+00   2.0787098e+00   5.5779296e+00  -6.4270231e-01   2.6817010e+00  -1.7082561e-01   4.9930999e+00   2.0368278e+00  -1.1610288e+00  -1.2855383e+00   1.0890986e+01   5.4228115e+00  -2.1676408e-01  -2.8128958e-01   5.6194861e-01  -2.1272254e+00   7.9251750e+00   6.6377999e+00   1.8365115e+00   9.6406449e-01   1.0166679e+00   1.8979397e+00  -2.9557543e+00  -7.7157949e-01   1.2824184e+00   6.3592575e-01  -1.9026967e+00   8.0625928e-01   9.6086088e-01   7.4813892e-01  -7.5547176e-01  -2.6788079e+00  -3.2784780e+00   2.7754302e+00   1.5763247e+00  -5.5247837e+00  -3.1079675e+00   1.9928203e+00  -1.8311271e-01  -3.0847913e+00  -8.3389701e+00  -5.5214523e+00   1.1770499e+01   7.4796483e+00   3.4449448e+00   3.1412194e+00   3.4418445e+00   7.0963326e+00   2.9225005e+00   3.8601217e+00   2.5912902e+00   1.6853865e+00   5.9308360e-01   9.0489921e-01
   8.0746384e-01   1.7020121e+00   1.8129434e+00  -5.7290544e-01   4.8952670e-01  -3.4391441e-02   1.5808099e+00  -3.0186114e+00   6.1140667e-01   1.2252570e+00   6.0003161e+00   3.7243726e-01   3.1660513e+00   8.0616797e-01   3.3186590e-01   2.6738543e+00   8.7245355e+00   1.8022883e+00  -1.9912435e+00   3.2212972e+00   1.9839349e+00  -2.3726179e+00   1.5653768e+00  -2.5187716e+00   5.1538997e+00  -6.0913328e+00  -6.0108483e-01  -1.1453420e-01   9.1658230e-01   6.0086296e+00  -1.3543870e+00  -3.6971821e+00  -8.2125112e-01  -5.2138833e-01  -9.8091487e-01  -5.1127225e+00   3.7033603e+00   2.0789019e+00   6.4400626e+00  -1.0408930e-01   2.9248006e+00  -5.5925145e-01   7.3355226e+00   2.5553643e+00  -5.7169214e-02  -1.1131796e+00   1.3524412e+01   6.9228521e+00   2.8391782e-01  -5.2490096e-01   1.4802891e+00  -2.4759644e+00   9.0634700e+00   6.7586800e+00   2.2773375e+00   8.0760140e-01   1.7305234e+00   2.4020528e+00  -3.5548098e+00  -2.0862319e+00   1.7247994e+00   2.3565864e-01  -1.9616508e+00   6.4165764e-01   1.1606720e+00   5.0422619e-01  -1.1422682e+00  -3.4180595e+00  -3.8248057e+00   3.8899092e+00   1.6139719e+00  -6.5865487e+00  -2.9899243e+00   2.3219906e+00   5.2657956e-01  -2.6220138e+00  -9.6414860e+00  -6.7190940e+00   1.4889410e+01   9.0328665e+00   4.5790881e+00   3.8149769e+00   3.3149438e+00   9.2786971e+00   3.1717523e+00   4.1166202e+00   1.8556157e+00   1.3825485e+00   4.7496083e-01   8.6563491e-01
   6.2995905e-01   1.1996324e+00   1.5889546e+00  -5.1714326e-01   5.9851808e-01  -2.1075227e-01   1.7002890e+00  -3.2050286e+00   7.0261076e-01   1.1436362e+00   4.8774472e+00  -3.8403349e-01   2.7480663e+00   2.3181803e-01   2.1306809e-01   1.6608473e+00   8.5228732e+00   1.2145271e+00  -2.0415996e+00   3.1244662e+00   1.7468095e+00  -1.5469191e+00   1.2375683e+00  -2.5723348e+00   5.0249075e+00  -5.7131425e+00  -4.5729835e-01  -2.0260136e-02   4.3713691e-01   5.3397757e+00  -1.1490630e+00  -3.2269992e+00  -5.8151019e-01  -6.5091723e-01  -4.2873036e-01  -4.6149584e+00   3.7237732e+00   1.8368456e+00   6.3160353e+00   1.0978346e-01   2.7790571e+00   1.7910319e-01   7.2782904e+00   2.2780319e+00   5.0370534e-01  -8.1978164e-01   1.2699571e+01   5.7148326e+00   5.0619336e-01  -5.7412823e-01   1.6346507e+00  -2.3882810e+00   8.5097036e+00   6.0174297e+00   1.6022718e+00   4.7434223e-01   1.7021688e+00   2.1980178e+00  -2.4080725e+00  -1.4778259e+00   1.5429398e+00  -1.1974623e-01  -2.6955927e+00  -3.7982943e-01   9.5777801e-01   3.6067068e-01   4.9291003e-02  -2.4272039e+00  -2.6141605e+00   4.8995150e+00   1.4720255e+00  -6.7414257e+00  -2.6547807e+00   2.4165951e+00   8.7390744e-01  -2.1378297e+00  -9.4846718e+00  -6.4109200e+00   1.4327901e+01   8.1328052e+00   4.0297962e+00   3.0293215e+00   2.5107714e+00   7.0479469e+00   2.3306639e+00   2.9311321e+00   1.9577671e+00   1.0294062e+00   5.4424674e-02   5.1916269e-01
  -1.1955118e-01   2.7686101e-01   1.4497220e+00  -4.5003916e-01   5.0969704e-01  -7.7001175e-02   1.6594495e+00  -2.9612425e+00   4.0731465e-01   1.6487444e+00   3.0751105e+00  -1.1988002e+00   2.2915875e+00   1.6280870e-02  -4.2547221e-01   6.6583767e-01   8.0669879e+00   3.7265433e-01  -2.8666821e+00   2.7701850e+00   1.8563795e+00  -4.1549755e-01   9.3705503e-01  -2.2516591e+00   4.6985228e+00  -4.9583614e+00  -1.2911757e-01   2.8060546e-01  -2.8032679e-01   4.3545127e+00  -8.2196898e-01  -2.3782510e+00  -1.1148534e+00  -1.0304134e+00   1.1590670e+00  -3.3299111e+00   3.8778315e+00   1.3327522e+00   6.1606718e+00  -4.4330429e-01   2.3539252e+00   1.1036516e+00   7.3406029e+00   1.4537863e+00   2.5721133e+00  -2.1579954e-01   1.2130977e+01   4.2873708e+00   1.4040261e+00  -1.1013751e+00   2.0120351e+00  -2.9890894e+00   9.0028273e+00   5.7544416e+00   8.8824925e-01  -9.3871282e-02   1.5276999e+00   1.5971294e+00  -1.4597278e+00  -1.1201908e+00   1.5956695e+00  -1.9037996e-01  -3.4423697e+00  -1.1359217e+00   1.4398146e+00   6.0017347e-01   8.4848827e-01  -1.6823526e+00  -2.7973692e+00   5.2848009e+00   1.6089203e+00  -6.4545523e+00  -2.4503719e+00   1.7483573e+00   5.2015346e-01  -2.6596131e+00  -8.5697108e+00  -5.4628397e+00   1.2889133e+01   6.1366289e+00   2.9868021e+00   1.5334437e+00   1.2295362e+00   4.4534230e+00   1.8752888e+00   2.3576306e+00   2.0076965e+00   8.6014374e-01   1.3440265e-01   4.8009896e-01
   6.1157843e-01   6.4245474e-01   1.4874969e+00  -2.3246415e-01   6.2390924e-01  -1.1555776e-01   2.4765493e+00  -2.6337811e+00   1.3189236e+00   1.9232206e+00   4.2750494e+00  -5.4976930e-01   3.2875135e+00   6.9953931e-01   1.8881276e-01   1.0075229e+00   8.4552840e+00   5.8858324e-01  -2.4515935e+00   3.0300814e+00   1.8527865e+00  -7.1022894e-01   1.3292500e+00  -2.2066339e+00   5.0151460e+00  -4.5337944e+00  -2.2190450e-01   3.9875829e-01   6.1863158e-02   4.3460945e+00  -6.9718128e-01  -2.4417732e+00  -9.7774519e-01  -9.4856193e-01   6.5524802e-01  -3.7875663e+00   4.2763386e+00   1.3011254e+00   6.7867575e+00   4.9785960e-01   3.0400539e+00   1.3686904e+00   7.4024354e+00   9.8242064e-01   1.2279017e+00  -1.1275471e+00   1.1807355e+01   4.1245211e+00   5.5201549e-01  -1.4533209e+00   1.6309330e+00  -3.0870801e+00   7.1764094e+00   4.3101996e+00   3.0699260e-01  -4.2828920e-01   1.5398853e+00   1.5394549e+00  -1.9257917e+00  -2.1040270e+00   1.4975656e+00  -2.7723784e-01  -3.1590028e+00  -1.1077513e+00   2.1233277e+00   7.3978158e-01   4.6505822e-01  -2.3272571e+00  -2.6115739e+00   5.4983336e+00   1.2870536e+00  -6.6283497e+00  -1.4648020e+00   2.8622422e+00   1.4584993e+00  -8.9594435e-01  -9.6575681e+00  -6.2729355e+00   1.4803222e+01   7.2482883e+00   4.0853197e+00   2.5677981e+00   1.3839068e+00   5.5384166e+00   2.0101337e+00   2.1368352e+00   1.8951515e+00   4.1108298e-01  -1.4674954e-01   1.8874684e-01
   7.8388427e-01   1.1468202e+00   1.3546709e+00   5.2134717e-02   2.2951881e-01   2.6929045e-02   2.1967748e+00  -2.3369160e+00   1.0750532e+00   2.3204455e+00   5.0677770e+00   1.9172646e-01   3.5723388e+00   1.6434344e+00  -3.6065666e-01   1.3910884e+00   9.1113883e+00   8.6313650e-01  -2.7028092e+00   3.3330000e+00   2.0700679e+00  -1.1033162e+00   1.0479792e+00  -2.3307886e+00   4.6548890e+00  -4.7958129e+00  -1.4701694e-01   6.2101826e-01   1.3442456e-01   4.3810259e+00  -1.2596993e+00  -2.7078752e+00  -1.1037668e+00  -8.0300653e-01  -4.5238563e-01  -4.1572619e+00   4.5582694e+00   7.3969471e-01   7.1603280e+00   9.7625320e-01   2.0836236e+00   6.2716240e-01   8.9151477e+00   1.4531546e+00   1.7609525e+00  -8.8790159e-01   1.4032159e+01   5.8139785e+00   1.2878436e+00  -9.0629609e-01   2.6388151e+00  -2.6172216e+00   8.7189535e+00   4.8462607e+00   1.1459846e+00   2.0826268e-02   2.0723482e+00   1.8954303e+00  -2.0723656e+00  -2.7329148e+00   1.7866377e+00  -4.6141735e-01  -2.6120484e+00  -6.3826729e-01   1.9518472e+00   7.2590924e-01   5.3817745e-02  -2.7268104e+00  -2.9153123e+00   5.7258761e+00   5.0569181e-01  -7.0058225e+00  -1.3865494e+00   2.7833658e+00   1.2427351e+00  -6.8996950e-01  -1.0918131e+01  -6.8952677e+00   1.6422647e+01   7.6650519e+00   4.8736596e+00   3.1081732e+00   1.0935167e+00   7.1058000e+00   2.3015378e+00   2.8031979e+00   6.8080271e-01   2.9398095e-01  -7.0518542e-02   3.3533909e-01
   6.1632603e-01   7.3583630e-01   9.6025720e-01   2.4916613e-02   2.2417852e-04  -5.0195082e-02   2.0154619e+00  -1.9284451e+00   1.0415791e+00   2.7179068e+00   4.5571568e+00   2.7302662e-01   3.2492763e+00   1.8665822e+00  -7.4203385e-01   1.3644181e+00   8.5233150e+00  -2.7378693e-02  -2.9397038e+00   3.0778299e+00   2.1927004e+00  -3.9521006e-01   7.6148347e-01  -1.8268537e+00   3.6962784e+00  -4.4655043e+00  -2.0914275e-02   6.8669763e-01  -7.0326505e-01   3.3342161e+00  -1.3208851e+00  -1.8826831e+00  -1.3295398e+00  -6.3965733e-01  -3.9807043e-01  -3.2781980e+00   4.6112168e+00   9.8498396e-02   6.5622867e+00   8.5480159e-01   1.5118669e+00   5.6730864e-01   8.4591094e+00   1.2053668e+00   2.2433134e+00  -6.0461176e-01   1.3405356e+01   5.3605041e+00   1.6931078e+00  -7.3532714e-01   2.9974779e+00  -2.6662129e+00   8.9216250e+00   4.5782144e+00   1.5170448e+00   6.1473388e-02   2.0038717e+00   1.4469371e+00  -1.4600736e+00  -2.6299899e+00   1.6229440e+00  -3.4305709e-01  -2.2300060e+00  -4.7454419e-01   2.1841622e+00   7.4714382e-01   1.7955769e-02  -2.3900639e+00  -2.7019560e+00   5.6000978e+00   3.7470903e-01  -6.6011771e+00  -7.5482787e-01   2.8111354e+00   1.1942691e+00  -5.3656856e-01  -1.0632497e+01  -5.7609927e+00   1.5119363e+01   5.0240517e+00   4.5537257e+00   2.3041837e+00   2.1241003e-01   5.8255723e+00   2.0944527e+00   2.7281566e+00  -1.1635172e-01   1.1163682e-02  -4.2655405e-02   4.7158310e-01
   1.4832982e-01   3.5210606e-01   6.0308171e-01  -8.0014641e-03  -8.8948662e-02  -2.9402998e-01   1.4088971e+00  -1.7690187e+00   1.0080714e+00   2.4510876e+00   3.2351010e+00  -1.0063308e-01   2.4559863e+00   1.5147078e+00  -1.0646529e+00   6.8531431e-01   7.3645607e+00  -8.6351411e-01  -2.5511958e+00   2.9554250e+00   1.9600879e+00   3.2780216e-01   3.9635557e-01  -1.3735427e+00   2.5451757e+00  -3.7791084e+00   2.5801297e-01   8.4491896e-01  -1.2802403e+00   2.1931635e+00  -1.0611070e+00  -8.8833060e-01  -7.1703440e-01   1.0867103e-01  -9.7196279e-02  -1.8628756e+00   4.2184292e+00  -5.9075731e-01   5.6154865e+00   5.0897238e-01   7.2045294e-01   6.4825105e-01   7.4434830e+00   1.5928404e+00   2.8004471e+00   1.3098227e-01   1.1519900e+01   4.6581683e+00   2.0933649e+00  -1.2585958e-01   2.8520575e+00  -2.2467305e+00   8.9518290e+00   4.4503438e+00   1.2878144e+00   1.6001089e-01   1.7988863e+00   1.1088109e+00  -2.4505546e-01  -1.8606075e+00   1.2016352e+00  -5.7532736e-01  -2.0257235e+00  -7.1535187e-01   1.6186969e+00   4.4602239e-01   1.0268119e+00  -9.3676918e-01  -1.7748992e+00   5.4290153e+00   1.1882520e-01  -6.0407474e+00  -6.0227534e-01   2.3110575e+00   8.3397944e-01  -8.1038067e-01  -9.0854712e+00  -3.6815112e+00   1.2447365e+01   2.3654975e+00   3.5516190e+00   1.1856437e+00  -6.4672192e-01   3.0767810e+00   1.2653885e+00   1.9584870e+00  -1.1275303e+00  -1.5947974e-01  -2.2736117e-01   5.3217868e-01
  -1.1259557e-01   1.2586104e-01   4.1983663e-01   7.3058983e-02  -6.4208895e-01  -6.3115902e-01   6.9929467e-01  -1.2321287e+00   8.7318932e-01   2.6721183e+00   2.0464005e+00   1.9262565e-01   1.6686537e+00   1.9772036e+00  -1.4431998e+00   5.2922341e-01   7.0509894e+00  -1.3424889e+00  -2.8011831e+00   2.6962750e+00   2.1751412e+00   1.6673406e+00   1.0467180e+00  -8.9871127e-02   1.5256795e+00  -2.7756803e+00   5.6545104e-01   1.1900649e+00  -2.5821521e+00   1.0285231e+00  -1.2627679e+00  -2.5144382e-03  -7.4982506e-01   7.3457388e-01   4.2590643e-01  -1.3799120e-02   4.3553513e+00  -1.0049858e+00   5.0375296e+00  -6.0745184e-03  -5.6804957e-01  -3.5084275e-01   6.5508666e+00   1.9846892e+00   3.5183848e+00   8.9747032e-01   1.0050940e+01   4.3035648e+00   2.9442982e+00   9.3400453e-01   3.4405056e+00  -1.6718509e+00   1.1382645e+01   5.2538530e+00   2.0048379e+00   3.9418568e-01   1.4334299e+00   6.5054705e-01   2.2711094e-01  -2.0651770e+00   8.5992916e-01  -8.6779758e-01  -1.2971314e+00  -4.2367013e-01   2.0316925e+00   9.1052201e-01   9.0804063e-01  -6.2091672e-01  -2.5767868e+00   3.8748979e+00   5.5204768e-01  -4.8965058e+00  -9.6478303e-01   2.0345824e+00  -1.3844140e-01  -1.7407829e+00  -8.6246700e+00  -2.1617332e+00   1.1045781e+01   3.8530696e-01   2.9797882e+00   8.7588378e-01  -1.5347122e+00   1.5372483e+00   1.7496964e+00   2.8879046e+00  -1.4853364e+00  -1.8034716e-02  -6.2901300e-02   1.0303294e+00
  -3.5069980e-01  -1.2978851e-01  -1.4162026e-01   2.8494002e-01  -1.9171844e-01  -3.6511948e-02   6.5459142e-01  -9.8570644e-01   1.2641631e+00   2.7355329e+00   2.5953678e+00   3.9549790e-01   1.8677810e+00   1.8300489e+00  -7.9943838e-01   7.5444561e-01   5.5836166e+00  -1.2662115e+00  -2.1953924e+00   2.3284057e+00   2.6528965e+00   1.2777877e+00  -1.4330873e-01  -3.3787097e-01   1.0792008e+00  -2.5653141e+00   6.1441626e-01   1.1330191e+00  -1.7328311e+00   1.1310914e+00  -1.5176118e+00   7.4734610e-02  -6.7487533e-01   6.7892177e-01  -9.4479221e-01  -6.5338742e-01   4.1236877e+00  -1.2543786e+00   4.4347876e+00   8.9845499e-01   9.1159963e-02   7.5996030e-01   7.0907990e+00   1.3979130e+00   3.1746637e+00   7.3329808e-01   1.0248916e+01   4.2077741e+00   3.0204722e+00   8.5760027e-01   3.1825535e+00  -1.2865331e+00   8.5458028e+00   3.2402996e+00   2.0401889e+00   6.5285309e-01   9.0386234e-01   2.2850946e-01   4.2097582e-01  -1.4840401e+00  -7.0953621e-01  -2.0752290e+00  -1.2514622e+00  -1.0506844e+00   2.4908330e-01  -6.6693780e-01   9.8786056e-01  -4.6912004e-01  -8.1846209e-01   4.9839328e+00  -5.4995499e-01  -4.6567011e+00   1.0877509e+00   2.6064119e+00   4.9613494e-02  -6.3364718e-01  -8.3969346e+00  -2.4689620e+00   8.9396841e+00  -9.3017229e-01   3.3652848e+00   4.9908481e-01  -1.3460035e+00   2.0220651e+00   1.2524977e+00   1.6649110e+00  -2.0928625e+00  -3.7431083e-01  -3.8315933e-01   4.9593422e-01
  -7.8882567e-01  -1.5074412e-01   3.4472548e-02   4.9235076e-01  -3.9071900e-02   1.1282965e-01   6.6429041e-01  -3.0299811e-01   1.9886195e+00   2.4758384e+00   1.4243392e+00   7.4861691e-01   1.9036042e+00   1.9094571e+00   1.1198343e-01   3.9049647e-01   3.9052330e+00  -8.3844451e-01  -1.2986349e+00   2.0327628e+00   2.6301796e+00   1.5141677e+00   6.9746129e-01   1.3165447e+00   1.0402629e+00   3.4799858e-01   8.7468026e-01   1.7552816e+00  -1.6966567e+00   3.6406184e-01  -8.5028832e-01   1.5822346e+00   3.1655848e-01   1.6104823e+00   5.6871247e-01   1.2770394e+00   3.6695906e+00  -1.3496135e+00   4.1288172e+00   1.0042966e+00   4.3456247e-01   1.8939739e+00   5.8811155e+00   1.1119924e+00   2.7700080e+00   4.9618383e-01   7.4290085e+00   3.1155568e+00   2.0970741e+00   7.1406636e-01   2.1471016e+00  -1.1120987e+00   6.4021056e+00   1.9220385e+00   1.0179520e+00   6.5731064e-01  -7.2224894e-02  -2.9313190e-01  -2.0697478e-01  -2.2492375e+00  -2.0547228e+00  -2.5078850e+00  -3.9215262e-01  -8.8191610e-01   7.4158624e-01  -2.9994075e-01   9.1288585e-01  -4.1994758e-01  -6.9582389e-01   3.8182809e+00  -2.1785848e-01  -2.7268914e+00   1.8447461e+00   2.4344398e+00   8.7725724e-02  -4.2725563e-03  -6.3836046e+00  -1.0410712e+00   6.6117641e+00  -3.7766562e-01   3.2495609e+00   1.0722700e+00  -1.2146295e+00   8.8542978e-01   1.8398507e+00   1.6833951e+00  -1.5216734e+00  -4.6110525e-01  -2.8824456e-01   5.4485072e-01
  -1.5570043e+00  -7.2971163e-01  -3.1775800e-01   5.8118531e-01  -4.1736368e-02   2.0608608e-01  -2.2220076e-02   3.3975881e-02   1.8480597e+00   2.1123085e+00  -5.9650192e-01   2.7118096e-01   7.6355488e-01   1.2894804e+00   7.5019103e-02  -5.7332986e-01   2.0766063e+00  -1.1703444e+00  -7.7952909e-01   1.3919084e+00   2.4970324e+00   2.4933334e+00   4.4389640e-01   2.0621211e+00   2.1734749e-01   2.0080589e+00   1.2402696e+00   2.1354499e+00  -2.0086464e+00  -7.2216925e-01  -5.6676310e-01   2.5030147e+00   8.0798535e-01   2.1649623e+00   1.4952232e+00   3.2333845e+00   3.1518345e+00  -1.7561974e+00   3.0666703e+00   4.5301903e-01  -3.3195024e-01   2.2545828e+00   4.6062570e+00   1.2268814e+00   3.4695190e+00   1.3017212e+00   4.8594277e+00   1.8638134e+00   2.4541695e+00   1.2716225e+00   1.7470339e+00  -4.6138606e-01   5.6843114e+00   1.3146292e+00   3.4058153e-01   4.7136677e-01  -9.7895242e-01  -1.0241302e+00   6.4789448e-01  -1.4551942e+00  -3.1269891e+00  -3.1428046e+00  -3.3363591e-01  -1.3286568e+00  -2.2071793e-01  -6.3403067e-01   1.8968216e+00   8.6874288e-01  -1.9680666e-02   2.9683103e+00  -7.8578883e-02  -1.0154357e+00   1.9116674e+00   1.6882865e+00  -7.5562154e-01  -6.2186890e-01  -3.9320870e+00   8.8037793e-01   2.5494625e+00  -2.7123782e+00   1.9772021e+00  -1.1956867e-02  -1.8112347e+00  -1.8153081e+00   1.4060315e+00   9.9831639e-01  -1.5820292e+00  -3.2792147e-01  -3.2269486e-01   3.9625595e-01
  -2.0297545e+00  -1.3019740e+00  -7.1706984e-01   4.7483512e-01  -9.0493107e-02   1.9346197e-01  -3.4874294e-01   6.9597457e-01   1.7982471e+00   2.1048196e+00  -1.6124980e+00   3.4608916e-01   3.0930095e-01   1.2789086e+00   1.4285551e-01  -7.1401155e-01   1.8939840e-01  -2.2115301e+00  -6.2638270e-01   6.2440628e-01   2.4195015e+00   3.2138197e+00   2.7912335e-01   2.9237989e+00  -9.2959075e-01   3.0809391e+00   1.3826752e+00   2.2261825e+00  -2.6677387e+00  -2.0484246e+00  -1.6793978e-01   3.7981864e+00   7.7248744e-01   2.4907504e+00   2.3883585e+00   4.9721291e+00   2.5177340e+00  -2.3216658e+00   1.6337441e+00  -2.4197757e-01  -1.1146413e+00   1.9220478e+00   2.4795490e+00   5.1866096e-01   3.5784555e+00   1.6373812e+00   1.9151243e+00  -8.9235631e-03   2.3581334e+00   1.2409829e+00   1.2110121e+00  -6.2464259e-01   4.1435724e+00   3.1221734e-01   9.2433329e-02   1.2954343e-01  -1.9420050e+00  -1.9779810e+00   8.9129219e-01  -1.1877832e+00  -3.8307351e+00  -2.8059706e+00   3.2119346e-01  -9.6467469e-01  -9.5967158e-02  -4.1733947e-01   1.9208798e+00   1.5473281e+00  -6.6551831e-02   1.8261740e+00   4.0603685e-01   6.5666866e-01   2.1449192e+00   1.0641552e+00  -1.2894078e+00  -1.2286565e+00  -1.4859967e+00   3.1042447e+00  -1.6523930e+00  -6.4638565e+00   8.0255047e-01  -1.1741245e+00  -2.2972675e+00  -4.0023589e+00   1.2375363e+00   7.1564917e-01  -1.7940072e+00  -3.7493889e-01  -1.8318414e-01   5.8823622e-01
  -2.1978841e+00  -1.5230991e+00  -1.1255784e+00   3.9735125e-01  -2.0643565e-01   1.5520400e-01  -1.0860297e+00   6.9542037e-01   1.3812448e+00   1.6306680e+00  -1.9002879e+00   1.3377349e-01  -5.8224307e-01   8.4446689e-01  -6.7404357e-03  -8.1993204e-01  -1.0406882e+00  -2.9856612e+00  -2.0332771e-01   2.9129676e-01   2.3412969e+00   3.4059624e+00  -4.1024448e-01   2.4403258e+00  -1.7143379e+00   2.7442877e+00   1.5319383e+00   2.1132622e+00  -2.7659534e+00  -2.4847291e+00  -9.9411130e-03   3.7337728e+00   1.0579019e+00   2.8298810e+00   1.4314272e+00   5.5760981e+00   1.9079966e+00  -2.5063552e+00   6.0680356e-02  -5.2669333e-01  -1.5927173e+00   8.3315360e-01   1.3783297e+00   1.3375610e+00   3.6264160e+00   2.5664091e+00   2.1800866e-01  -2.4546409e-01   2.9887908e+00   2.1232657e+00   1.1391470e+00   1.9795340e-01   3.6764859e+00   3.8000819e-02   4.7338318e-01   1.7543883e-01  -2.4308403e+00  -2.3848205e+00   1.8023758e+00  -3.1834169e-01  -4.4356861e+00  -3.2296150e+00   5.2294911e-01  -1.2247559e+00  -1.6605149e+00  -1.3744047e+00   2.7070002e+00   3.0016714e+00   8.1397050e-01   1.5111060e+00   3.0399705e-01   1.0805195e+00   2.0217980e+00   7.2925385e-01  -1.8538555e+00  -1.9731999e+00   1.5445978e-01   4.6563274e+00  -5.1516577e+00  -1.0140583e+01  -2.9279945e-01  -2.5315912e+00  -2.5174743e+00  -5.5129157e+00   6.2086477e-02  -3.3198185e-01  -3.3000279e+00  -3.0633322e-01  -5.0238709e-01   5.4042769e-01
  -2.0223083e+00  -1.4453464e+00  -1.0454750e+00   5.4845628e-01   1.9641991e-01   6.8407294e-01  -5.7866728e-01   1.4260578e+00   2.3985364e+00   1.6851124e+00  -8.9722175e-01   1.1894258e+00   4.7312061e-01   1.5878119e+00   1.7329130e+00   1.5344421e-01  -2.3426038e+00  -2.3123748e+00   4.2694078e-01  -2.7180906e-01   2.7692315e+00   2.7399441e+00   2.1492698e-01   3.1773676e+00  -1.2108610e+00   4.1889811e+00   1.4059859e+00   2.2044320e+00  -1.8149245e+00  -2.1484118e+00   5.3869392e-01   4.2498538e+00   1.0598468e+00   2.8097722e+00   2.1248871e+00   5.7245401e+00   1.7606295e+00  -1.9188814e+00   1.8145039e-01   3.4537958e-01  -3.4079796e-02   1.7752190e+00   8.2357698e-01   2.0013436e-02   2.4410576e+00   1.5889541e+00  -1.3100374e+00  -1.4820544e+00   1.9120236e+00   1.1146856e+00  -2.7180034e-02  -2.4476150e-01  -2.7982130e-01  -2.4998631e+00  -2.7615681e-01  -1.2938612e-01  -3.5048870e+00  -3.2003720e+00   2.0814329e-01  -1.7108588e+00  -5.6758854e+00  -3.4212127e+00   1.2031187e+00  -8.8883787e-01  -8.5689550e-01  -1.3249076e+00   1.5760321e+00   1.6252796e+00   2.3425517e-01   4.8503885e-01   3.8430799e-01   2.1726845e+00   3.4039050e+00   1.5296534e+00  -1.5677769e+00  -5.1415372e-01   5.3662606e-01   3.8549892e+00  -6.0982593e+00  -8.8202557e+00   4.0861367e-01  -1.4816751e+00  -1.2784760e+00  -3.8358185e+00   9.2743763e-01  -2.6974914e-02  -2.1545698e+00  -3.0391027e-01  -4.6540041e-01   3.6450257e-01
  -2.7309224e+00  -1.8078896e+00  -1.3579013e+00   5.4998914e-01   2.5552944e-01   6.2500389e-01  -1.1515735e+00   1.5889712e+00   2.0997162e+00   7.9012244e-01  -3.3301907e+00   3.6362914e-01  -7.7658668e-01   5.8560377e-01   1.6508464e+00  -1.3276300e+00  -4.6060174e+00  -2.5014760e+00   1.0995494e+00  -1.1774693e+00   2.0228298e+00   3.7161597e+00  -2.6190108e-01   3.5809473e+00  -2.4599195e+00   5.6847507e+00   1.5809441e+00   2.3144612e+00  -2.5087336e+00  -3.6362183e+00   5.6281013e-01   4.9140324e+00   1.6627648e+00   2.9838765e+00   3.4194884e+00   6.8498348e+00   3.4718810e-01  -2.2375291e+00  -1.2821522e+00  -7.2934279e-01  -2.4671647e+00   1.0976894e+00  -4.3383315e-01   1.9863564e-01   3.2597513e+00   2.1471236e+00  -3.3540177e+00  -2.6776190e+00   2.0408331e+00   1.5799917e+00  -2.3776229e-02   8.8627797e-01  -5.8506152e-01  -2.2961036e+00  -9.7725986e-01  -8.2012390e-02  -4.4803544e+00  -3.7546318e+00   1.0803679e+00  -8.6710857e-01  -5.9602383e+00  -3.3825031e+00   1.3149762e+00  -1.0046909e+00  -1.5109175e+00  -9.3714572e-01   2.9608759e+00   2.8791915e+00   1.0696972e+00  -2.4548829e-01   4.9406856e-01   4.3128223e+00   2.2570812e+00  -1.4899671e-01  -2.7760747e+00  -1.4242010e+00   3.8870025e+00   5.4485116e+00  -1.1045789e+01  -1.0666026e+01  -1.5481378e+00  -2.6543527e+00  -1.7396118e+00  -6.7946581e+00   2.5284988e-01  -9.2444782e-01  -1.8923384e+00  -2.7688017e-01  -3.8879843e-01   2.2038378e-01
  -3.1638772e+00  -2.1573073e+00  -1.1557101e+00   6.8729629e-01   1.8739620e-01   9.1705062e-01  -1.3507283e+00   2.1507301e+00   1.9231788e+00   7.5394370e-01  -4.4223946e+00   5.3569074e-01  -1.2790288e+00   6.6712665e-01   1.7815629e+00  -1.4825452e+00  -5.9502702e+00  -3.1889772e+00   9.8820521e-01  -1.6829526e+00   1.8145499e+00   4.1586381e+00   3.6071901e-01   4.4297052e+00  -2.2622224e+00   6.8928701e+00   1.8193159e+00   2.6752815e+00  -3.0960057e+00  -4.4314065e+00   1.2302693e+00   5.5834371e+00   1.3576612e+00   3.1116714e+00   5.4592787e+00   9.1684687e+00  -2.1814851e-01  -2.1176514e+00  -2.3035483e+00  -1.3144625e+00  -2.6906666e+00   6.6083825e-01  -2.6460632e+00  -4.9085680e-01   3.3717260e+00   2.4535983e+00  -6.3277773e+00  -4.6592798e+00   2.0175652e+00   1.3571339e+00  -4.3993720e-01   7.1591084e-01  -1.7071563e+00  -2.8195205e+00  -1.4951846e+00  -5.4582232e-01  -5.4971582e+00  -4.5948633e+00   9.3457395e-01  -1.0047621e+00  -6.1311668e+00  -2.5958025e+00   1.6270271e+00  -6.4547797e-01  -4.6367930e-01   1.7463366e-01   3.0659948e+00   3.5917002e+00   6.9417179e-02  -1.8843264e+00   1.2901520e+00   5.5933132e+00   1.5293344e+00  -9.5454285e-01  -3.4367627e+00  -2.3865818e+00   5.6138617e+00   6.8750342e+00  -1.4336092e+01  -1.3021886e+01  -3.0108700e+00  -3.6395773e+00  -1.9316901e+00  -8.9345156e+00   2.1679500e-01  -7.4651909e-01  -1.6519539e+00   3.4250495e-02  -1.6000997e-01   5.8606028e-01
  -2.7892169e+00  -2.4200941e+00  -1.5395257e+00   4.5403858e-01   3.9360060e-01   1.2273259e+00  -1.2627286e+00   1.8623767e+00   1.6205327e+00   4.0673136e-01  -3.0336511e+00   1.3276653e-01  -1.1082896e+00   2.6128171e-01   2.1934760e+00  -9.4272443e-01  -6.5835290e+00  -3.4662430e+00   1.1881069e+00  -2.1462770e+00   1.9719700e+00   3.1609734e+00  -7.4061235e-01   2.3996717e+00  -1.8682918e+00   5.3015327e+00   1.5493188e+00   2.0363391e+00  -1.8149009e+00  -3.6412243e+00   1.7493062e+00   4.3802618e+00   9.4197348e-01   2.1446287e+00   3.7740394e+00   7.5012230e+00  -4.7897834e-01  -1.5824714e+00  -3.0378653e+00  -8.4231738e-01  -1.5418128e+00   1.6976977e-01  -2.4111045e+00  -4.2991593e-01   3.1436045e+00   2.5962535e+00  -6.4172872e+00  -4.8443636e+00   2.2713435e+00   9.6578076e-01  -8.8830887e-01   7.1983918e-01  -4.5525154e+00  -4.6491744e+00  -1.7820515e+00  -1.2797548e+00  -5.7930761e+00  -5.0280336e+00   1.1740816e+00  -6.6164907e-01  -6.3170903e+00  -2.9546674e+00   1.0128262e+00  -1.3312099e+00  -2.0061311e+00  -1.4612122e+00   3.4544141e+00   3.9413696e+00   7.8193633e-01  -1.1958198e+00   8.9923620e-01   4.9410742e+00   2.0712551e+00  -3.8893225e-01  -3.0935237e+00  -1.6569948e+00   6.2229868e+00   6.1376033e+00  -1.5766333e+01  -1.4837855e+01  -3.2527193e+00  -4.6881893e+00  -1.2607535e+00  -7.6569259e+00  -1.1411714e+00  -2.3218981e+00  -2.5899673e+00   1.9695352e-03  -6.8417471e-01  -1.3957653e-01
  -3.2778327e+00  -3.0481032e+00  -1.1565574e+00   5.5504651e-01   6.4400910e-01   1.7588544e+00  -1.1381110e+00   2.0510156e+00   1.6917617e+00   2.7016021e-01  -4.0670197e+00  -3.1531347e-01  -1.5017375e+00  -3.0956607e-01   2.7654627e+00  -1.1331475e+00  -7.9766809e+00  -3.9790348e+00   1.1346610e+00  -2.5215414e+00   1.9356358e+00   3.0677305e+00  -1.0421504e-01   2.7599558e+00  -4.6913588e-01   6.4483888e+00   1.7425029e+00   2.2992116e+00  -1.8236496e+00  -3.7491463e+00   2.9332373e+00   4.7669420e+00   6.8186291e-01   1.8793908e+00   5.8546453e+00   9.3282787e+00  -8.0501232e-01  -8.0365021e-01  -3.5902120e+00  -8.0781394e-01   1.9731603e-01   1.3113592e+00  -3.9627667e+00  -1.1567530e+00   3.3599026e+00   2.7288483e+00  -9.1315436e+00  -6.8280241e+00   2.1504828e+00   2.3250144e-01  -1.6776054e+00   2.3907073e-01  -7.0386601e+00  -6.0330797e+00  -2.9096425e+00  -1.8906495e+00  -6.8337938e+00  -5.8830884e+00   1.1805788e+00  -6.1121327e-01  -6.6589832e+00  -2.5812766e+00   6.1509248e-01  -1.7386611e+00  -1.1259815e+00  -1.0637705e+00   3.9251063e+00   4.7793605e+00   4.1152484e-01  -1.9640676e+00   1.4389664e+00   5.4288706e+00   2.0763371e+00  -4.5838296e-01  -2.9545785e+00  -1.4531224e+00   7.2669437e+00   6.7008944e+00  -1.8616279e+01  -1.6198195e+01  -4.5566424e+00  -5.8961444e+00  -1.2042787e+00  -9.6238674e+00  -1.6651338e+00  -2.8960479e+00  -2.0794636e+00   2.4437775e-01  -7.3133354e-01  -1.5301579e-01
  -3.2401342e+00  -3.3305311e+00  -6.2557531e-01   6.3838992e-01   1.0345950e+00   1.8662132e+00  -4.4732068e-01   2.2758149e+00   2.2417512e+00  -1.2002796e-01  -4.8417070e+00  -6.1982195e-01  -1.2912906e+00  -5.9977394e-01   3.7589852e+00  -1.6236718e+00  -8.9117211e+00  -4.0649433e+00   1.4625996e+00  -2.9076854e+00   1.5580657e+00   3.4078157e+00   1.0575753e+00   3.2610020e+00   4.5269202e-01   7.6225345e+00   1.7593205e+00   2.3937764e+00  -1.9175812e+00  -4.1415644e+00   3.9624800e+00   5.0261036e+00   6.7766183e-01   1.5952296e+00   8.3351165e+00   1.0431064e+01  -1.4236618e+00  -5.8613766e-02  -4.0460762e+00  -1.0952947e+00   6.5643667e-01   1.1701179e+00  -6.0630001e+00  -2.3277889e+00   2.6490813e+00   2.1415250e+00  -1.2687808e+01  -9.6947320e+00   1.1893487e+00  -6.7721790e-01  -2.7844085e+00  -1.2809884e-01  -9.7310594e+00  -7.4692748e+00  -4.4923151e+00  -2.8257315e+00  -7.8602877e+00  -6.5853928e+00   7.7921507e-01  -1.0429158e+00  -6.7710070e+00  -2.1262818e+00   3.7089145e-01  -2.1162201e+00   3.4244437e-01   6.8889809e-02   4.3792320e+00   5.0403107e+00  -2.7126697e-01  -3.1082680e+00   2.3809663e+00   6.2659646e+00   1.4685330e+00  -7.2501886e-01  -3.0274617e+00  -1.6719285e+00   9.0329880e+00   7.0475944e+00  -2.0488349e+01  -1.5987930e+01  -5.6262802e+00  -6.1084449e+00  -8.1007646e-01  -1.1333921e+01  -1.7120926e+00  -3.3777280e+00  -6.3068155e-01   2.6256064e-01  -7.9257026e-01  -2.2461722e-01
  -2.8018373e+00  -2.7792421e+00  -3.8239594e-01   7.1004519e-01   8.8911412e-01   2.3710304e+00  -2.8567912e-01   2.2496555e+00   1.9223517e+00  -1.3189752e-01  -3.2338528e+00  -1.4799082e-01  -6.6346726e-01  -3.5703352e-02   3.8257795e+00  -8.0368919e-01  -8.5388715e+00  -3.3885633e+00   1.1114378e+00  -2.9756418e+00   1.5744146e+00   2.0587167e+00   8.7274330e-01   2.0199480e+00   1.1446817e+00   6.5112282e+00   1.4918173e+00   2.0856494e+00  -1.2203000e+00  -3.3112178e+00   3.7729554e+00   3.6177802e+00  -7.6867219e-02   5.9482030e-01   7.7135467e+00   8.6682592e+00  -1.6661785e+00   5.7006227e-01  -3.8013825e+00  -6.2741403e-01   4.3035499e-01  -1.9153546e-02  -4.4624875e+00  -2.0956251e+00   2.9253845e+00   1.8317976e+00  -9.9674101e+00  -8.0511668e+00   1.6417835e+00  -1.0221502e+00  -1.9075875e+00   1.9206120e-01  -9.2276200e+00  -6.9130909e+00  -3.8283129e+00  -2.5313837e+00  -7.6187282e+00  -6.3617304e+00  -3.4379992e-02  -2.0651713e+00  -5.6587899e+00  -1.4919025e+00   5.0344531e-01  -1.5155137e+00   8.3016388e-01   3.3589374e-01   3.7975407e+00   4.0388249e+00  -1.2742966e+00  -3.1209483e+00   1.7477022e+00   5.5331280e+00   7.7643027e-01  -9.6450566e-01  -3.1167264e+00  -1.1282787e+00   7.9198533e+00   4.9239929e+00  -1.9209077e+01  -1.4555821e+01  -5.3626591e+00  -5.8361337e+00  -8.5835598e-02  -8.4174012e+00  -1.7069738e+00  -2.8434583e+00  -1.3346412e+00   4.0026378e-01  -6.5432674e-01  -2.4080256e-01
  -2.2713703e+00  -2.4505354e+00   2.0970934e-01   7.9433148e-01   1.3259416e+00   2.5561325e+00   7.3419764e-01   2.4008714e+00   2.6433815e+00  -4.2363955e-01  -2.4613853e+00   1.2205443e-02   3.4288590e-01   8.1061321e-02   4.7443981e+00  -6.3264796e-01  -8.7466819e+00  -3.1430769e+00   1.5857427e+00  -2.8976274e+00   1.0060434e+00   1.0870506e+00   1.8225778e+00   1.9082359e+00   2.3443749e+00   6.8018490e+00   1.2454368e+00   2.0099528e+00  -6.6538504e-01  -3.0870292e+00   4.6560096e+00   3.3624630e+00  -1.4031654e-02   2.8847754e-01   9.1742333e+00   8.5118187e+00  -2.1282054e+00   1.1767973e+00  -3.5514542e+00  -3.4563890e-01   1.1742007e+00  -1.5895917e-01  -5.5570666e+00  -3.1086754e+00   1.5579350e+00   7.2270394e-01  -1.1499635e+01  -9.4588209e+00   2.4987055e-01  -2.1041347e+00  -2.9521122e+00  -3.4729439e-01  -1.2414555e+01  -8.2694762e+00  -5.2580578e+00  -3.2087066e+00  -7.9888873e+00  -6.5071536e+00  -9.5196232e-01  -2.8892697e+00  -4.9329084e+00  -4.1296446e-01   6.8302289e-01  -1.1516115e+00   2.5869584e+00   1.5285523e+00   3.7413318e+00   3.6855983e+00  -1.9412493e+00  -3.7454306e+00   1.9490214e+00   5.3466918e+00   2.7127014e-01  -9.6608948e-01  -2.4870047e+00  -3.5988987e-01   8.2976910e+00   4.1540936e+00  -1.8742731e+01  -1.2758887e+01  -5.4154364e+00  -5.2212982e+00   7.3373711e-01  -8.0742566e+00  -1.6561166e+00  -2.9978919e+00  -4.9066351e-01   2.2143450e-01  -6.5958681e-01  -3.2123713e-01
  -2.6062241e+00  -2.8795582e+00   6.9633508e-01   1.0128608e+00   1.4155695e+00   3.0784350e+00   8.1923887e-01   2.3019313e+00   2.3034171e+00  -3.7807090e-01  -3.0988843e+00  -6.8652737e-01   2.3372545e-02  -2.6990741e-01   4.3621911e+00  -1.2212416e+00  -8.7719381e+00  -3.4304948e+00   8.3881762e-01  -3.0726610e+00   7.3724899e-01   1.0751131e+00   2.0040151e+00   1.1110840e+00   3.5818261e+00   6.4966932e+00   1.4628637e+00   2.1099228e+00  -3.5586368e-01  -2.9443360e+00   5.2178585e+00   2.3535614e+00  -9.9534693e-01  -5.8700845e-01   1.0807829e+01   9.3306476e+00  -2.1256848e+00   1.7714423e+00  -3.6319521e+00  -6.5392288e-01   1.7947931e+00  -7.3680492e-02  -6.1515239e+00  -3.4941026e+00   2.5418485e+00   1.2217152e+00  -1.2429431e+01  -1.0521536e+01   1.1401317e+00  -2.4373117e+00  -2.8667919e+00  -4.2971349e-01  -1.2127075e+01  -8.1127618e+00  -6.1758489e+00  -3.8999570e+00  -8.2962738e+00  -6.8452607e+00  -2.0707257e-01  -2.3220343e+00  -4.0144461e+00   6.9668905e-02  -4.8608862e-01  -1.9259256e+00   3.1795023e+00   2.0417778e+00   4.6966161e+00   4.7186882e+00  -2.9044778e+00  -4.2418278e+00   2.0376639e+00   4.8463639e+00  -7.8127716e-01  -1.6947183e+00  -2.9626737e+00  -1.1611224e+00   8.6523949e+00   3.9057492e+00  -1.9596100e+01  -1.3581524e+01  -6.9200018e+00  -6.7287946e+00   3.3188614e-01  -9.6889676e+00  -2.5478661e+00  -3.5732846e+00  -4.2468711e-01   6.4473625e-01  -6.5803657e-01  -4.3117224e-01
  -2.1225306e+00  -2.7671515e+00   1.2949364e+00   1.0515441e+00   1.3648302e+00   3.1643642e+00   1.4328395e+00   2.2413892e+00   2.2602073e+00  -1.8371377e-01  -2.3458799e+00  -7.8272069e-01   4.4487629e-01  -1.8468163e-01   4.2603509e+00  -8.9387123e-01  -7.8742643e+00  -3.7510505e+00   3.8737098e-01  -2.7084528e+00   4.8560434e-01   4.6689190e-01   2.9802947e+00   7.0977215e-01   5.0263966e+00   5.7700092e+00   1.3546635e+00   2.0512049e+00  -4.4656757e-01  -2.5957331e+00   5.8238939e+00   1.5999350e+00  -1.5852489e+00  -1.1174215e+00   1.1427783e+01   9.4756846e+00  -1.9238111e+00   2.3673001e+00  -3.4899628e+00  -6.1452415e-01   2.6036355e+00  -9.0187094e-01  -6.9690499e+00  -3.7432845e+00   1.9989905e+00   9.4061876e-01  -1.3121681e+01  -1.1015699e+01   9.4200962e-01  -2.7395172e+00  -2.9568929e+00  -8.9257819e-01  -1.2370470e+01  -8.1446334e+00  -6.4609535e+00  -4.4473536e+00  -8.2515200e+00  -6.7909841e+00  -4.9844673e-01  -2.7354729e+00  -2.8658292e+00   9.8151536e-01  -5.3518410e-01  -1.7449956e+00   4.6038889e+00   2.9461246e+00   4.5374344e+00   4.8495055e+00  -4.0736317e+00  -4.8338548e+00   2.4915907e+00   3.8605496e+00  -1.6429989e+00  -1.5675543e+00  -2.4487387e+00  -1.3054658e+00   7.8487782e+00   3.4075557e+00  -1.8312391e+01  -1.3533050e+01  -7.1268764e+00  -6.8794807e+00   3.4442872e-01  -9.5115415e+00  -2.5999340e+00  -3.2776356e+00  -5.7916050e-01   6.6286121e-01  -6.4160499e-01  -2.2595517e-01
  -1.9163650e+00  -2.8506408e+00   1.7080800e+00   1.0435423e+00   1.6805822e+00   3.4583651e+00   1.9964719e+00   1.8770496e+00   2.3593681e+00  -2.6651311e-01  -1.7086165e+00  -1.2688035e+00   7.8122282e-01  -6.0918162e-01   4.2870278e+00  -9.8016378e-01  -7.6026924e+00  -3.9859997e+00   2.1947978e-01  -2.5080010e+00   2.2187394e-01  -1.1414141e-01   2.9863847e+00  -2.3175944e-01   5.9232478e+00   4.7548804e+00   1.2792183e+00   1.7707448e+00  -8.4410275e-03  -2.1825480e+00   6.2388171e+00   7.5083174e-01  -1.9633012e+00  -1.7870586e+00   1.1930056e+01   8.8470678e+00  -2.0725848e+00   2.7803272e+00  -3.6320619e+00  -4.4851636e-01   3.4111276e+00  -1.0071456e+00  -7.0549984e+00  -3.9826855e+00   1.8239886e+00   7.3673173e-01  -1.3192560e+01  -1.1355102e+01   9.1579424e-01  -3.2356768e+00  -3.0544178e+00  -1.0946249e+00  -1.3215193e+01  -8.2809840e+00  -6.7926745e+00  -4.6358465e+00  -7.9877189e+00  -6.6366023e+00  -1.3880152e-01  -2.3611732e+00  -2.1026748e+00   1.3486509e+00  -1.1403556e+00  -2.2915333e+00   4.9418219e+00   2.9732820e+00   5.0941150e+00   5.3503328e+00  -3.9376561e+00  -4.3440672e+00   2.2551568e+00   2.5068923e+00  -1.8516259e+00  -1.7110658e+00  -1.9945831e+00  -1.3515639e+00   7.6619461e+00   2.8040441e+00  -1.7952200e+01  -1.3616809e+01  -7.5852304e+00  -7.5556936e+00   4.0796173e-01  -9.9648835e+00  -3.3602127e+00  -4.0393944e+00  -1.0143746e+00   5.5236594e-01  -8.1410157e-01  -3.5282210e-01
  -1.6932880e+00  -2.5070382e+00   2.4532850e+00   1.3205773e+00   1.8994173e+00   3.7934433e+00   2.8489139e+00   2.1477009e+00   2.9712644e+00  -2.3485727e-02  -1.4109770e+00  -9.5127469e-01   1.6643669e+00  -1.9386274e-01   4.6294937e+00  -1.0800917e+00  -7.2139497e+00  -3.4303378e+00   7.5457109e-03  -2.3771975e+00  -3.5724193e-01  -4.8906259e-01   3.9706779e+00   8.3136092e-02   6.7891346e+00   5.3979951e+00   1.2342637e+00   1.9298714e+00   1.3534725e-01  -2.2326424e+00   6.3507384e+00   3.4516265e-01  -2.3642226e+00  -2.2028390e+00   1.3528060e+01   8.9532167e+00  -2.1164574e+00   3.2393885e+00  -3.0748943e+00  -4.0058471e-01   3.5308719e+00  -8.3421335e-01  -7.6410206e+00  -4.8252859e+00   1.3005604e+00  -9.0230306e-02  -1.3638872e+01  -1.1885554e+01   2.6636580e-01  -3.8914777e+00  -3.1579127e+00  -1.2723838e+00  -1.3282990e+01  -8.0203999e+00  -7.5106468e+00  -4.6892650e+00  -8.1081537e+00  -6.5175289e+00  -7.9285533e-01  -3.1384576e+00  -1.0892124e+00   2.3970065e+00  -1.0203949e+00  -1.9367518e+00   6.9852684e+00   4.6499369e+00   4.7411109e+00   4.7737575e+00  -5.0744190e+00  -5.1155455e+00   2.3037641e+00   2.4040200e+00  -2.4243537e+00  -2.2054784e+00  -1.7217690e+00  -1.0854384e+00   7.3073688e+00   1.9020514e+00  -1.6541927e+01  -1.1398576e+01  -7.6731006e+00  -6.9753630e+00   5.3512087e-01  -9.8904718e+00  -2.7911964e+00  -3.5131381e+00  -1.9210325e-01   5.3413346e-01  -4.9784794e-01  -1.6939668e-01
  -1.3763155e+00  -2.5326785e+00   2.7703689e+00   1.3298466e+00   2.2065948e+00   4.1856988e+00   3.7004420e+00   1.9856096e+00   3.3415414e+00   3.4403900e-01  -3.5171633e-01  -1.1360571e+00   2.4651859e+00  -2.7328590e-01   4.7037716e+00  -8.7375679e-01  -6.5700910e+00  -3.1114537e+00  -3.2123690e-01  -2.2330274e+00  -3.1979186e-01  -1.1596001e+00   3.9867119e+00  -6.0202456e-01   7.5562325e+00   4.6153471e+00   1.0436205e+00   1.6377441e+00   7.8815729e-01  -1.6936537e+00   6.2895426e+00  -5.8853869e-01  -3.1395578e+00  -3.1151862e+00   1.3652967e+01   7.7207656e+00  -1.7634885e+00   3.5678067e+00  -2.4201055e+00   7.2255016e-03   4.4106917e+00  -3.7448552e-01  -6.8951345e+00  -5.4532664e+00   1.0135821e+00  -8.5182723e-01  -1.2285643e+01  -1.1433231e+01   1.0412185e-01  -4.5630318e+00  -3.0729699e+00  -1.6801635e+00  -1.3746478e+01  -8.1787955e+00  -7.7252501e+00  -4.7829162e+00  -7.7208690e+00  -6.2996945e+00  -9.6473346e-01  -3.2122579e+00  -3.1625296e-01   2.6301802e+00  -1.4404557e+00  -2.1232717e+00   7.5652851e+00   4.6555381e+00   4.4223783e+00   4.1309954e+00  -5.3288560e+00  -4.5941353e+00   1.8901060e+00   1.2859387e+00  -1.9260484e+00  -1.8957418e+00  -1.0452605e+00  -4.0508493e-01   6.1362393e+00   3.8295331e-01  -1.4560726e+01  -1.0061345e+01  -7.1310079e+00  -6.7962355e+00   6.4775230e-01  -8.6736334e+00  -2.6897579e+00  -3.4983889e+00  -3.8972354e-04   3.0777307e-01  -4.2043297e-01  -4.1916896e-01
  -9.7317268e-01  -2.0966829e+00   3.3630966e+00   1.4803631e+00   2.3030190e+00   4.3587614e+00   4.4706919e+00   2.0403858e+00   3.6768742e+00   7.7431723e-01   7.1979119e-01  -8.7683836e-01   3.4317225e+00   4.0793216e-02   4.6890099e+00  -5.7646410e-01  -5.4507616e+00  -2.6682045e+00  -6.4286795e-01  -1.7604590e+00  -4.6757933e-01  -1.9400324e+00   4.7220733e+00  -5.3103291e-01   8.5138088e+00   4.4673580e+00   9.2566453e-01   1.6885935e+00   1.0980462e+00  -1.2120550e+00   6.2604062e+00  -1.0504066e+00  -3.3499235e+00  -3.3764660e+00   1.3615594e+01   7.2066399e+00  -1.3993444e+00   3.7316825e+00  -1.7932124e+00   2.9711694e-01   5.0833079e+00  -3.4616297e-01  -6.6920975e+00  -5.7000318e+00   4.0076597e-01  -1.3952796e+00  -1.1659744e+01  -1.0806783e+01  -3.9635432e-01  -4.7374228e+00  -3.0372195e+00  -1.9853384e+00  -1.3569528e+01  -7.9832320e+00  -7.6725084e+00  -4.6727833e+00  -7.3414125e+00  -5.7305865e+00  -1.6549671e+00  -3.7425142e+00   3.6907029e-01   2.9676390e+00  -1.0243729e+00  -1.8477204e+00   8.5469109e+00   5.2458844e+00   3.6702122e+00   3.4992153e+00  -5.9542877e+00  -4.6540702e+00   1.9482060e+00   4.6236138e-01  -1.8751937e+00  -1.8631984e+00  -2.7208026e-01  -2.9691871e-01   5.1259863e+00  -4.3935929e-01  -1.2069482e+01  -8.1634022e+00  -6.2937890e+00  -5.8802194e+00   7.1047069e-01  -7.5037425e+00  -1.9902721e+00  -2.9455335e+00   1.0640374e-01   9.2038818e-02  -2.2026667e-01  -2.2001703e-01
  -1.3620356e+00  -2.7327290e+00   3.5062097e+00   1.3180628e+00   2.5014136e+00   4.3716862e+00   4.4430438e+00   1.4519546e+00   3.4022538e+00   7.9744531e-01  -3.5855580e-02  -2.1739171e+00   2.9782034e+00  -1.0837295e+00   4.1185347e+00  -1.3450800e+00  -4.9962838e+00  -3.0319357e+00  -9.4392447e-01  -1.4544539e+00  -4.9137129e-01  -1.8444540e+00   4.5302351e+00  -1.0663760e+00   9.0314772e+00   3.8878984e+00   1.0814339e+00   1.5957811e+00   1.4651209e+00  -9.3471684e-01   6.6884703e+00  -1.3102023e+00  -3.4024304e+00  -3.6142218e+00   1.3753095e+01   7.5311643e+00  -9.5457814e-01   3.7750707e+00  -1.7924953e+00   1.0617389e-01   6.1841291e+00   6.8231791e-01  -6.8955477e+00  -5.4426900e+00   1.1186517e+00  -7.7094311e-01  -1.2357118e+01  -1.1084563e+01   1.4115171e-01  -4.5536806e+00  -3.3413569e+00  -2.3139157e+00  -1.3137145e+01  -7.9057653e+00  -8.2141931e+00  -5.0092128e+00  -6.9742183e+00  -5.4989798e+00  -4.3902610e-01  -2.3479432e+00   4.8634790e-01   2.3538007e+00  -1.9672484e+00  -3.0313158e+00   7.6264203e+00   4.2950899e+00   4.6407905e+00   4.8261582e+00  -5.2830616e+00  -3.9623161e+00   2.0053117e+00  -6.7583793e-01  -1.6032738e+00  -2.0083726e+00   1.5024293e-01  -9.3306250e-01   5.4166552e+00   2.4343153e-01  -1.1965740e+01  -8.8637161e+00  -6.7614475e+00  -6.9234618e+00   6.6510784e-03  -9.2416635e+00  -2.6837403e+00  -3.7929470e+00  -1.2773979e-01   3.7905718e-02  -4.3372961e-01  -4.5699008e-01
  -1.1311483e+00  -2.9050803e+00   3.7985416e+00   1.3604132e+00   3.0210299e+00   4.4086229e+00   5.6868251e+00   1.6826266e+00   4.2907496e+00   1.1948635e+00   1.9118504e-01  -2.4183263e+00   3.7967863e+00  -1.3746770e+00   4.1984184e+00  -1.8943144e+00  -5.0303745e+00  -3.3661521e+00  -8.5039357e-01  -1.5319991e+00  -8.9081755e-01  -1.4616649e+00   4.8235691e+00  -6.3209950e-01   8.9941712e+00   4.4333955e+00   1.0673233e+00   1.6055831e+00   1.5804437e+00  -1.4272130e+00   6.8204373e+00  -1.0062093e+00  -3.5319034e+00  -3.7716364e+00   1.4707730e+01   7.6242724e+00  -8.6881005e-01   3.2310471e+00  -1.8048055e+00  -3.5102704e-01   6.5524579e+00   1.2701069e+00  -8.2057712e+00  -6.6050388e+00   8.6390082e-02  -1.5228243e+00  -1.4163982e+01  -1.2385486e+01  -1.0936913e+00  -5.1726901e+00  -4.2735005e+00  -3.0003057e+00  -1.5048062e+01  -8.7634996e+00  -9.2067855e+00  -5.5266825e+00  -6.9995954e+00  -5.4967297e+00  -4.1955651e-01  -1.9115765e+00   6.2910411e-01   2.4789950e+00  -1.9418093e+00  -3.3982486e+00   8.2674522e+00   4.6029111e+00   4.5490599e+00   4.7177121e+00  -5.0156336e+00  -4.0844685e+00   2.4630527e+00  -5.1730250e-01  -1.0002798e+00  -2.2305215e+00   7.7766000e-01  -1.2407068e+00   6.4066495e+00   7.4711354e-01  -1.1941026e+01  -9.1498672e+00  -6.6495304e+00  -6.7605554e+00  -4.0994418e-01  -1.0709206e+01  -2.4036638e+00  -4.4202055e+00   5.1411198e-01  -3.4446671e-01  -2.9944312e-01  -5.8581257e-01
[truncated: 1,027,434 more chars]
