# Supplementary material for: Autistic traits and individual brain differences: functional network efficiency reflects attentional and social impairments, structural nodal efficiencies index systemising and theory-of-mind skills
Source: Mol Autism. 2021 Jan 21;12:3. doi: 10.1186/s13229-020-00377-8 (PMC7818759; doi:10.1186/s13229-020-00377-8)
Supplement: Supplementary file 7 — Additional file 7. Nuisance regressors. Nuisance regressor time series for each subject, as floating-point values in ASCII text format. [file 13229_2020_377_MOESM7_ESM.zip › Paul_Arora_et_al_data/Physiological/BBC/NuisancesRegdour_rsfMRI_aal90_TimeSeries/NuisancesRegdOut_aal90_subj04.txt]

   1.2321654e+00  -6.1513985e-01   8.5079610e-01  -1.0504832e+00   4.0239262e+00  -8.8545571e-01   2.4072512e+00  -9.8857096e-01   2.7418681e+00   5.2428993e-01  -5.0502218e-01  -1.8126055e+00  -9.6296990e-01  -1.7219257e+00  -1.9401671e+00   2.6541374e-01  -1.4636588e+00  -6.0772684e+00  -3.4029702e-01   2.3876765e+00   5.6537974e+00  -2.7819357e+00  -4.8235315e-01   1.4514907e+00   4.0326203e-01   1.8124041e+00   2.1529621e+00   2.1498369e+00  -4.8526888e+00   6.0030203e-01   2.0887739e+00   3.1215537e+00  -3.2104827e+00  -2.7783064e+00  -1.1565529e+00   4.0156124e+00  -1.4763086e+00   4.7534557e+00   2.4375399e-01  -4.7199785e+00  -5.1175839e+00   2.9774594e+00  -1.0347916e+01  -1.1472301e+00  -7.2599292e+00   6.5532629e+00  -1.3022402e+01  -3.1282193e+00  -1.5468242e+01   4.7758747e+00  -1.0791747e+01   6.7933365e+00  -5.3954556e+00  -1.7379848e+00  -4.9627711e+00   6.2125049e-01  -1.3417957e+00  -2.7030929e+00  -8.7744202e-01   5.7810457e+00   1.2299136e+00   3.0329956e+00   2.0627241e+00   5.0069360e-01   5.5710385e-01   8.5221689e+00   2.5371485e+00   8.3138656e+00   1.1013001e+00  -3.1004594e-01   7.8373058e+00   3.4021440e+00  -2.1428859e+00   2.0675116e+00   6.2651011e-01   2.8948015e+00  -1.2490786e+01  -8.7256121e+00  -2.2479761e-01  -7.3419999e+00  -2.9834549e-01  -5.0420933e+00  -1.6764119e+00  -5.2567687e+00  -1.6382299e+00   3.5157822e+00   3.4730278e+00   1.4594339e+00  -3.1149137e+00   2.9742647e+00
   8.7173599e-01  -5.4914115e-01   8.4119042e-01  -1.2005759e+00   2.9595572e+00  -1.1196214e+00   3.1719014e+00  -5.7895652e-01   1.7655447e+00   1.2638911e-01   1.1204933e-01  -1.4210829e+00   1.9336654e-01  -6.8795416e-01  -1.2233765e+00   5.9991901e-01  -2.6680651e+00  -5.2873854e+00  -6.7046142e-02   2.3635766e+00   5.1859469e+00  -3.6559039e+00   2.7524722e-02   9.6377258e-01   1.6264362e+00   1.1695110e+00   3.9500307e-01   6.7234042e-01  -4.8814154e+00   2.1966500e+00   3.2884126e+00   4.7961693e+00  -1.9591831e+00  -7.7172061e-01  -2.6555639e+00   2.1652122e+00  -2.6396376e+00   3.7759090e+00  -1.1544847e+00  -4.3950869e+00  -5.1439252e+00   3.9353460e+00  -7.7945654e+00  -1.9973521e+00  -4.3618043e+00   5.9301138e+00  -1.0044676e+01  -4.4150766e+00  -1.2948339e+01   2.8684491e+00  -8.9965567e+00   4.3021797e+00  -4.0091533e+00  -3.3408887e+00  -4.5166785e+00  -5.7761876e-01  -2.0948370e+00  -2.8536449e+00  -1.2653716e+00   5.3532257e+00   1.0956198e+00   2.9112647e+00   3.0392097e+00   2.3763242e-01   2.4699927e+00   6.9048055e+00   3.4101033e+00   8.3894439e+00   1.1082770e+00  -1.4566849e+00   7.7696383e+00   4.9393519e+00  -1.0479772e+00   4.9719313e+00   3.4203217e+00   4.1249864e+00  -1.2701625e+01  -5.5525358e+00  -2.1064923e-01  -7.8246112e+00  -4.1897505e-01  -5.7409824e+00  -2.0552162e+00  -3.6307897e+00  -2.2166168e+00   1.2481247e+00   1.2794250e+00   2.6358150e+00  -3.6819846e+00   2.2356924e+00
   4.8785873e-01  -2.9119191e-01   9.0458171e-01  -1.3874181e+00   1.8916706e+00  -1.5834599e+00   3.7624388e+00  -7.9449442e-02   1.2919090e+00   3.5554228e-01   5.9784339e-01  -1.0473921e+00   1.0931514e+00   2.1409942e-01  -6.3017963e-03   1.2302668e+00  -3.7089150e+00  -4.6337088e+00   6.8444577e-01   3.2795530e+00   5.1211409e+00  -4.6890439e+00   7.2110093e-01   4.8835810e-01   1.8814335e+00  -6.0683608e-01  -1.1263267e+00  -9.8450201e-01  -5.1032059e+00   2.8416086e+00   3.7918389e+00   5.2335420e+00  -6.9683708e-01   1.8125051e+00  -3.3273534e+00   8.2133546e-01  -3.2336714e+00   1.9452344e+00  -1.7106093e+00  -4.1532160e+00  -4.4987570e+00   2.8327125e+00  -7.1893805e+00  -5.5189500e+00  -3.6546050e+00   3.6630176e+00  -8.3398628e+00  -8.0422462e+00  -1.0322922e+01   1.5192000e+00  -6.2515816e+00   1.4186330e+00  -2.6515930e+00  -4.6843870e+00  -4.5182998e+00  -1.9501505e+00  -2.6924624e+00  -3.0289045e+00  -1.0022663e+00   5.1539488e+00   1.6875995e+00   2.5823575e+00   4.4444967e+00   4.6752944e-02   4.1344255e+00   5.6656877e+00   3.5266163e+00   8.4022494e+00  -4.3392125e-01  -2.3800672e+00   7.6742262e+00   4.6542128e+00  -5.8437967e-01   5.0593385e+00   5.1494580e+00   3.1790379e+00  -1.1196752e+01  -3.5983654e+00  -3.3869955e+00  -1.0211448e+01  -4.9860651e-01  -6.7419543e+00  -2.5896812e+00  -2.3434037e+00  -1.2877888e+00  -7.2743011e-01   2.5715954e-01   2.9068301e+00  -3.5920779e+00   1.8476829e+00
   2.0509785e+00  -1.2140752e+00   5.1714087e-01  -8.3085255e-01   2.6700221e+00  -2.5336366e+00   2.2364140e+00  -1.4447368e+00   6.6683580e-01  -8.9263993e-01  -1.2519110e+00  -2.7891809e+00  -1.5889680e+00  -2.4830310e+00  -3.2630203e+00  -1.7458953e+00  -1.4358735e+00  -6.4606772e+00   4.2489978e-01   2.6877667e+00   3.1189373e+00  -4.3363788e+00  -2.7376231e-01   5.0607896e-01   1.4688222e+00   1.0835029e+00  -9.2901155e-01  -4.0089632e+00  -5.5276152e+00   3.9029996e-01   4.3394629e+00   4.4817241e+00  -2.0376812e+00  -1.5810892e+00  -1.8255093e+00   3.3357522e+00  -1.2931165e+00   4.6067221e+00   2.0682272e-01  -5.1766283e+00  -4.4008623e+00   2.8044288e+00  -7.1184256e+00   6.4518041e-01  -5.1240638e+00   8.2418399e+00  -1.0053291e+01  -3.2481143e+00  -1.4851499e+01   5.2557244e+00  -1.0754461e+01   6.9787024e+00  -7.5924314e+00  -2.4872579e+00  -3.8176051e+00   7.2178994e-01   3.2525393e-03  -1.5775407e+00  -8.6485890e-01   5.6101607e+00   1.2407203e+00   3.1546465e+00   3.3735085e+00   5.8837865e-01   1.9230262e+00   8.2896880e+00   3.6723668e+00   8.6888866e+00   2.1035064e+00  -9.5800293e-02   8.9457929e+00   3.9364756e+00  -1.8509368e-01   3.3626620e+00   5.1490819e+00   3.9888958e+00  -1.4112972e+01  -8.5740793e+00  -4.1929410e-01  -6.1322519e+00   7.8848482e-01  -5.8035767e+00  -2.6586798e+00  -6.8047965e+00  -1.8129871e+00   2.5062420e+00   1.6285645e+00   9.4332496e-01  -4.3377571e+00   3.2507751e+00
   7.8484724e-01  -2.4071086e+00  -2.8444269e-01  -1.0128385e+00   1.3874585e+00  -3.5185748e+00   2.7078301e+00  -8.8961601e-01  -1.4092673e-01  -7.8436645e-01  -1.2999065e+00  -1.8317482e+00  -8.1348404e-01  -7.7779117e-01  -2.1540742e+00  -3.3452571e-01  -3.8796132e+00  -6.3320686e+00  -3.5014624e-01   1.4085787e+00   1.4745572e+00  -3.7402176e+00   6.0571626e-01   1.3575699e+00   2.8070034e+00   1.0140034e+00  -4.7100672e+00  -9.4075496e+00  -5.6619385e+00   2.0758485e+00   5.5055003e+00   4.8426366e+00  -3.0074421e+00  -2.7719788e+00  -2.2229387e+00   2.6580491e+00  -2.1509307e+00   5.2857329e+00  -4.6972834e-01  -4.0540745e+00  -4.9286465e+00   7.2786884e+00  -8.6708329e+00  -1.5163108e+00  -3.5874900e+00   5.1694857e+00  -1.1230137e+01  -5.1919066e+00  -1.2850936e+01   1.0599674e+00  -8.8538519e+00   3.0007447e+00  -6.1516437e+00  -4.1594350e+00  -6.5931939e+00  -3.6523253e-01  -2.8077689e+00  -5.0558894e+00  -1.7303913e+00   2.0052852e+00   1.1788830e+00   1.7974933e+00   3.7630070e+00  -1.7465415e-01   4.1110517e+00   6.2043485e+00   2.7812265e+00   4.9185841e+00   3.9429406e-01  -3.0710480e+00   1.2100225e+01   7.2625804e+00   2.1672480e+00   7.3440742e+00   8.5619823e+00   6.7469346e+00  -1.0705576e+01  -1.2742051e+00  -3.3965886e+00  -8.3779911e+00  -1.1321090e+00  -8.5603581e+00  -3.2260395e+00  -4.3968035e+00  -1.8814084e+00  -3.4254465e-01   3.1419817e-01   8.6761567e-02  -5.2162020e+00   2.2749358e+00
   1.1410873e+00  -2.9429720e+00  -5.0183143e-01  -5.8863191e-01   1.7080404e+00  -4.6823545e+00   2.4557125e+00  -8.1927763e-01  -5.2916688e-01  -1.9295681e+00  -1.8676194e+00  -2.2078187e+00  -7.9922724e-01  -1.0605049e+00  -3.3213645e+00  -2.0355028e+00  -3.4346056e+00  -7.7277896e+00   2.7610397e-01   9.4065489e-01   3.0892926e-01  -5.0441185e+00   5.5799946e-01   4.4824336e-01   3.3628081e+00   1.4037217e+00  -5.4956197e+00  -1.2351785e+01  -6.9456604e+00   6.5840280e-01   6.0695507e+00   4.7812579e+00  -3.7788458e+00  -3.7967429e+00  -5.6931138e+00   5.2822764e-01  -1.3499058e+00   6.8363261e+00   1.7393664e-02  -4.1663384e+00  -7.0523473e+00   9.2987522e+00  -6.2675308e+00   1.5877082e+00  -2.2687393e+00   9.2549803e+00  -9.4793785e+00  -6.6096510e-01  -1.3220222e+01   3.3826800e+00  -1.0241321e+01   5.7612450e+00  -6.5625447e+00  -2.2033998e+00  -5.9079863e+00   2.0927000e+00  -1.9093816e+00  -6.6076405e+00  -1.7511781e+00   7.7844564e-01   1.8920001e+00   1.0103207e+00   4.5270329e+00  -2.1136783e+00   3.5019866e+00   5.4381345e+00   1.9554637e+00   3.4526324e+00   6.1774834e-01  -3.3868970e+00   1.4060669e+01   6.0791912e+00  -5.5298636e-01   7.1499508e+00   5.9641456e+00   6.1024601e+00  -1.4333536e+01  -5.6913435e+00  -1.5966211e+00  -8.3162907e+00   6.7756689e-01  -1.1598379e+01  -2.8728075e+00  -7.9184061e+00  -2.0447165e+00  -1.7168578e+00  -2.8437714e-01  -8.1476124e-01  -6.1647381e+00   2.5217551e+00
   7.7279486e-01  -3.0685135e+00  -7.3944894e-02  -7.7955802e-01   1.4219438e+00  -3.7450100e+00   2.8546517e+00  -5.2656487e-01  -5.3539123e-01  -9.9067737e-01  -1.7688685e+00  -1.9416863e+00  -7.6567285e-01  -9.3386818e-01  -3.0293271e+00  -1.5427326e+00  -3.9988167e+00  -5.9198556e+00  -9.0675831e-01  -2.0493543e-02  -1.1963032e+00  -4.1262578e+00   1.4418579e+00   8.2240717e-01   3.8603814e+00  -1.1627008e-01  -6.5172864e+00  -1.2294050e+01  -6.4227441e+00   3.8456583e-01   6.1344697e+00   3.0642200e+00  -4.8294435e+00  -5.2091283e+00  -2.9832508e+00   2.1083551e+00  -1.7730898e+00   5.7616614e+00  -1.7318361e+00  -4.4254524e+00  -6.2334939e+00   7.0242147e+00  -8.3435390e+00  -1.5796453e-01  -3.4350358e+00   6.8912815e+00  -1.0953731e+01  -4.2387832e+00  -1.1937728e+01   2.7098746e+00  -9.0690112e+00   4.4029017e+00  -6.2967020e+00  -1.5973262e+00  -8.6298543e+00   1.0684191e+00  -2.9111349e+00  -5.8777513e+00  -1.4592571e+00   1.1291319e+00   1.4169686e+00   2.1273302e+00   4.3297352e+00  -3.8278850e-01   4.9960586e+00   5.7290955e+00   2.4353506e+00   2.7863518e+00  -1.3756388e+00  -3.5776819e+00   1.1280285e+01   7.2805705e+00   5.8820052e-01   7.1375826e+00   8.0282151e+00   5.8302331e+00  -1.3188849e+01  -2.7734659e+00  -4.3806847e+00  -7.5654759e+00  -8.5799060e-01  -9.4336063e+00  -4.3933604e+00  -7.4451224e+00  -3.0645937e+00  -6.8764732e-01  -3.4274316e-01  -6.0553928e-01  -5.3259189e+00   2.5713810e+00
   2.3051829e-01  -2.3153675e+00  -3.3654186e-01  -9.2431962e-01  -3.3841515e-01  -3.3063573e+00   3.0621668e+00   1.9307987e-01  -1.2732306e+00  -6.3171997e-01  -5.0115151e-01  -4.7645388e-01   7.5859483e-02   7.7347323e-01  -9.6999814e-01   4.9817803e-01  -4.6645508e+00  -3.6372910e+00   8.6480935e-01   1.6028725e+00  -1.0021039e+00  -3.2792564e+00   1.9094213e+00   4.2881829e-01   3.7099157e+00  -1.8226450e+00  -6.9496321e+00  -1.1201767e+01  -4.8368520e+00   2.5362668e+00   6.4010901e+00   3.9732603e+00  -6.2454298e-01  -1.3635255e-01  -2.2716044e+00   1.5824276e+00  -2.5891948e+00   2.0004778e+00  -2.2946903e+00  -3.2781404e+00  -4.5866596e+00   5.5462061e+00  -6.4635255e+00  -5.1136730e+00  -1.9063382e+00   2.2810662e+00  -7.5023942e+00  -7.8193895e+00  -7.1069482e+00  -2.2752647e-01  -5.1128988e+00  -9.3152238e-01  -3.1162631e+00  -3.5477481e+00  -7.6240000e+00  -1.5089842e+00  -3.3938284e+00  -5.1208543e+00  -1.2673732e+00   2.2398901e-01   1.4559824e+00   1.4636531e+00   4.7337988e+00  -2.5701096e-01   4.9960553e+00   3.4495522e+00   2.5773021e+00   3.3374782e+00  -2.0908388e+00  -3.8490546e+00   1.0035744e+01   7.8050655e+00   3.2472322e+00   8.1647236e+00   9.9625059e+00   4.2808094e+00  -8.3360948e+00   1.9759905e+00  -6.2244488e+00  -7.6785452e+00  -1.6586546e+00  -9.3401912e+00  -3.7009517e+00  -3.0656007e+00  -2.0847174e+00  -3.6872356e+00  -2.1723573e+00  -3.8177026e-01  -4.5654134e+00   8.4991158e-01
   1.3360142e+00  -2.8246403e+00  -6.3729109e-01  -3.8830504e-01  -2.1879289e-01  -3.9715915e+00   2.1499682e+00  -4.3968581e-01  -1.7003347e+00  -1.4169129e+00  -1.1314563e+00  -1.1876845e+00  -1.2529084e+00  -2.8839828e-01  -2.5569383e+00  -1.0742638e+00  -2.6167042e+00  -4.4752448e+00   1.3476481e+00   1.3384302e+00  -2.3944308e+00  -2.6678851e+00   1.6004076e+00   4.4095883e-01   3.5394539e+00  -7.6095318e-01  -7.0589983e+00  -1.3276700e+01  -4.3647529e+00   1.4667001e+00   7.0406212e+00   3.5133396e+00  -7.4182513e-01  -1.4311527e+00  -1.9670276e+00   2.4634852e+00  -9.8122739e-01   3.1791072e+00  -9.5452651e-01  -3.1803973e+00  -4.1882206e+00   7.2120843e+00  -6.1008997e+00  -2.1541662e+00  -2.8209699e+00   4.3200768e+00  -8.1797481e+00  -4.4553377e+00  -9.2635009e+00   1.3969814e+00  -7.4682894e+00   1.4225981e+00  -5.0972914e+00  -1.9391779e+00  -7.6281911e+00  -1.0092378e-01  -1.0091537e+00  -4.7417959e+00  -9.8020698e-01  -7.9076076e-01   1.8818829e+00   1.5789900e+00   4.5626986e+00  -1.5631783e-01   2.7337307e+00   4.1156454e+00   1.5167465e+00   1.8693840e+00  -8.2907992e-01  -2.9297645e+00   1.1815255e+01   7.6869459e+00   4.6589430e+00   7.9259145e+00   1.0216568e+01   4.4149260e+00  -7.7179509e+00   1.8774623e-01  -3.6250704e+00  -4.9121746e+00  -8.5751914e-02  -9.0806122e+00  -2.9334632e+00  -4.7118623e+00  -2.0725138e+00  -3.0673862e+00  -1.6697154e+00  -1.9547536e+00  -4.7558865e+00   1.2220478e+00
   1.5926729e+00  -3.3070350e+00  -4.1933065e-01   3.4451470e-01  -7.4087508e-02  -4.0312285e+00   1.9646769e+00  -3.2837921e-01  -1.9206675e+00  -1.5771889e+00  -1.6636436e+00  -1.4589360e+00  -1.9405521e+00  -8.9503970e-01  -3.0291618e+00  -1.3285113e+00  -2.3262912e+00  -4.9215523e+00   1.6491518e-01   4.3044891e-01  -4.3818067e+00  -1.7221697e+00   2.1083243e+00   1.4295464e+00   3.7730260e+00   4.8293872e-01  -8.2152950e+00  -1.5958467e+01  -4.5208486e+00   4.8022642e-01   7.3769141e+00   2.6297221e+00  -3.7473196e+00  -5.0071457e+00  -1.9149574e+00   1.8950115e+00  -1.7400179e-01   5.4427262e+00  -1.0134740e+00  -2.8679133e+00  -4.0544564e+00   9.3463306e+00  -8.5498831e+00  -5.7563557e-02  -4.7071293e+00   5.0409220e+00  -1.1557472e+01  -3.7124251e+00  -1.1376779e+01   2.4521155e+00  -9.3762874e+00   2.8198699e+00  -7.4106442e+00  -8.4785124e-01  -1.0499651e+01   2.5224710e-01  -1.1026845e+00  -5.9733459e+00  -1.7956083e+00  -1.6737291e+00   2.0276423e+00   9.9523630e-01   4.4961938e+00  -5.5758176e-01   3.1412907e+00   5.2022231e+00   1.1047668e-01  -1.0161916e+00  -1.4253428e+00  -3.3826076e+00   1.3297801e+01   8.6739853e+00   4.8659701e+00   8.2766754e+00   1.0892831e+01   6.0595325e+00  -7.6007883e+00   5.6479373e-01  -4.3226632e+00  -3.7567300e+00   2.0081069e-01  -8.6794429e+00  -3.0094863e+00  -5.1840192e+00  -2.3038021e+00  -1.4357806e+00  -3.1720478e-01  -2.3478424e+00  -5.0746736e+00   2.0662377e+00
   7.2966691e-01  -2.5965738e+00  -3.1747381e-01   3.8641199e-01  -5.6539106e-01  -2.5660369e+00   1.7909097e+00   4.2772324e-01  -1.9872082e+00  -1.2290771e+00  -8.8751018e-01  -2.6524411e-01  -1.2001825e+00   7.0836583e-02  -2.0846891e+00  -4.4309009e-01  -2.7126556e+00  -2.8635063e+00   4.1863385e-01   3.4329394e-01  -4.6087567e+00  -6.3606854e-01   2.2092493e+00   7.9523199e-01   3.1430281e+00  -5.1585826e-01  -7.7958086e+00  -1.3790605e+01  -3.2824172e+00  -5.2031656e-02   5.9697795e+00   9.6000506e-01  -2.7171335e+00  -4.0555638e+00  -1.9508520e+00   1.8823901e+00  -8.1325765e-01   3.2876415e+00  -2.1074869e+00  -1.9938666e+00  -3.7578086e+00   7.0202878e+00  -6.6606338e+00  -1.4992185e+00  -3.0779715e+00   3.5087975e+00  -8.4242525e+00  -3.2001297e+00  -7.8154583e+00   2.1083998e+00  -7.0861096e+00   1.8633815e+00  -4.5793505e+00   4.7770711e-01  -8.9836125e+00   5.3819427e-01  -1.7710992e+00  -5.1043252e+00  -1.0886600e+00  -1.8664581e+00   1.7809080e+00   6.5221692e-01   3.2551783e+00  -8.1324319e-01   2.7786796e+00   3.5150031e+00  -1.7143077e-03  -1.4536238e+00  -1.3334883e+00  -2.4029447e+00   9.4378605e+00   7.9254409e+00   4.3993312e+00   7.7388137e+00   8.2394448e+00   4.8189797e+00  -6.0333754e+00   1.1944208e-01  -5.0647843e+00  -2.4962041e+00  -1.5502203e+00  -9.3194830e+00  -2.9977235e+00  -4.3842763e+00  -2.9523522e+00  -3.3571325e+00  -1.8093522e+00  -3.0082927e+00  -3.8168928e+00   1.2368594e+00
   5.4402219e-01  -1.3354443e+00  -3.4137656e-01   1.1245757e-01  -1.5145639e+00  -5.1321006e-01   1.1760171e+00   8.4424554e-01  -1.8675558e+00   2.3478209e-02   4.1676056e-01   1.5450709e+00  -1.0642615e+00   1.0889907e+00  -3.5482483e-01   1.8401622e+00  -1.8365063e+00   5.1822078e-01   1.5581397e+00   1.7199342e+00  -3.6527727e+00   1.5378137e+00   2.0943993e+00   6.2111913e-01   2.2136389e+00  -2.3963040e+00  -6.0976667e+00  -8.5739611e+00  -6.4651668e-01   1.4982864e+00   4.5841948e+00   7.3111500e-02   1.0156794e+00   2.0599846e-01   1.1906396e+00   3.2046636e+00  -1.2720590e+00  -1.0929253e+00  -2.7721374e+00  -1.8883144e+00  -1.1009066e+00   2.3559656e+00  -6.2090046e+00  -5.9734484e+00  -2.2082853e+00  -1.8914562e-01  -5.8664524e+00  -5.8864697e+00  -2.8158488e+00   9.8818475e-01  -3.3689180e+00  -1.7859926e+00  -2.2428860e+00  -3.6304385e-02  -7.5399167e+00  -1.6659093e+00  -1.9412287e+00  -2.6870821e+00  -2.9657702e-01  -1.5522479e+00   1.1170428e+00   6.5837888e-01   2.2208792e+00   7.5178666e-01   1.7498137e+00   1.8340166e+00   7.6856062e-01   5.8654142e-01  -2.3841606e+00  -1.4345464e+00   4.6025490e+00   7.0950796e+00   5.9436234e+00   5.9425514e+00   8.1205943e+00   1.4523734e+00  -2.2617531e+00   1.9436213e+00  -6.2033762e+00   4.5874058e-01  -3.0783029e+00  -5.9426465e+00  -2.2216724e+00   1.6845810e-01  -1.8080647e+00  -3.3952749e+00  -2.3738693e+00  -2.7859740e+00  -2.0053124e+00  -1.7018669e-01
   1.3691402e+00  -5.3456374e-01   4.2833764e-02   1.0208719e+00  -2.2520873e+00  -6.8649818e-01   1.3390682e+00   1.0361390e+00  -2.3572433e+00  -3.8317446e-01   1.1627552e+00   1.5032295e+00  -8.0660327e-01   1.1913981e+00   4.2299954e-01   2.0057831e+00  -6.2974672e-01   3.7968761e-01   2.3382651e+00   2.8695988e+00  -3.7228982e+00   1.8112282e+00   2.4984521e+00   9.7908762e-01   1.7877862e+00  -1.0890765e+00  -6.1737337e+00  -9.3640867e+00   3.0478824e-01   1.9452664e+00   5.1824108e+00   1.2072730e+00   1.3578329e+00   1.4618929e+00  -5.6373100e-01   3.4077759e-01  -3.6205132e-01  -7.1631223e-01  -1.8757372e+00  -1.9707571e-01   1.2051886e+00   5.1819323e+00  -5.7126434e+00  -5.7580832e+00  -3.5789188e+00  -1.2322084e+00  -5.4005239e+00  -5.6955313e+00  -3.8290115e+00   8.6263546e-01  -3.3829576e+00  -2.7388070e+00  -3.1220831e+00  -9.9054802e-01  -7.3564762e+00  -2.7335549e+00  -7.8515444e-02  -2.4629780e+00  -7.3146716e-01  -1.9161062e+00   2.2463960e+00  -1.8646289e-01   3.3512130e+00   1.0473747e-01   1.1185142e+00   1.8141535e+00  -1.4625827e+00  -1.7993898e+00  -1.5293582e+00  -1.2957786e+00   7.0976687e+00   7.1969018e+00   8.4351643e+00   7.1538416e+00   1.0052048e+01   2.6387246e+00   1.6650359e+00   3.5648364e+00  -5.2323106e+00   8.4529749e-01  -9.0381439e-01  -5.1116965e+00  -5.3911249e-01   3.0088717e+00  -5.5631100e-01  -3.8176493e+00  -1.9455997e+00  -2.2904755e+00  -1.9132784e+00   1.5183077e-01
   1.4309351e+00  -5.1658568e-01   3.4853014e-01   1.3600006e+00  -2.0699105e+00  -5.4488590e-01   1.4951204e+00   1.4267508e+00  -2.2406420e+00  -2.0022515e-01   1.1790682e+00   1.3154094e+00  -6.8705804e-01   1.4305396e+00   1.2162523e-01   1.0411218e+00  -1.1901131e-01   3.2384693e-01   2.1118364e+00   2.0816423e+00  -4.7619382e+00   2.0472514e+00   2.8431070e+00   1.1274933e+00   1.0957242e+00  -7.0244636e-01  -6.7168377e+00  -1.0635079e+01   4.9360085e-01  -1.4940152e-02   4.2765124e+00  -8.1865814e-01  -3.5504408e-01  -1.2133342e+00  -1.0002235e+00  -2.5400447e-01   5.5426188e-01  -5.1120084e-01  -1.7741799e+00   3.0979162e-01   2.5929063e-01   6.3685161e+00  -6.4811061e+00  -5.5706780e+00  -5.3678808e+00  -2.0746443e+00  -5.9562768e+00  -5.6067031e+00  -4.3645575e+00   2.0532583e+00  -3.9910186e+00  -1.3807335e+00  -3.4637325e+00   1.7533933e+00  -8.8012340e+00  -1.5686863e+00   5.4395559e-01  -2.3887297e+00  -3.5139538e-01  -2.1458510e+00   2.7724403e+00  -6.0832034e-02   3.6125063e+00   2.8114256e-01  -5.5705679e-02   1.9545750e+00  -3.3543363e+00  -5.0547559e+00  -2.1044759e+00  -9.3238881e-01   6.6668288e+00   6.0653040e+00   7.4473861e+00   5.9054708e+00   7.3386581e+00   1.9697766e+00   3.9087280e+00   2.5476343e+00  -4.9056952e+00   1.1155048e+00  -2.8696922e-01  -4.9875563e+00  -1.0064110e+00   9.5131692e-01  -7.5274101e-01  -3.7753347e+00  -1.2095303e+00  -3.3833744e+00  -1.2026159e+00   6.5237702e-01
   1.8380293e+00  -6.7243967e-01   1.1373815e+00   1.9692797e+00  -8.8918583e-01  -3.0332213e-01   1.7184884e+00   1.5516436e+00  -1.6753626e+00  -2.6012708e-01   8.7487790e-01   4.7571398e-01  -6.2789641e-01   7.3628084e-01  -9.6996346e-01  -6.3925900e-01   9.1644613e-01  -6.1536503e-01   6.7846291e-01   3.8382977e-01  -5.9551240e+00   1.7721069e+00   3.1890069e+00   1.3204564e+00   7.8533784e-01   4.2923858e-01  -6.7879168e+00  -1.1744620e+01  -1.0916620e-01  -2.9390917e+00   3.4585109e+00  -3.0686936e+00  -4.7233933e+00  -6.3416255e+00  -2.6656605e+00  -1.7179240e+00   1.8244745e+00   1.7853912e+00  -1.8567793e+00   4.5039795e-01  -1.0173124e+00   7.9341997e+00  -7.5269939e+00  -2.2332120e+00  -7.2437170e+00   5.1923965e-01  -7.8452276e+00  -2.8437448e+00  -7.0174041e+00   5.0226687e+00  -6.4291330e+00   2.8403589e+00  -5.1192734e+00   5.2466074e+00  -1.0479095e+01   8.0003305e-01   1.5247479e+00  -2.9108669e+00  -6.1539224e-02  -1.8358958e+00   3.4106112e+00   3.4663408e-01   3.8264560e+00   1.2729116e-02  -5.5180041e-01   3.1032992e+00  -5.1936271e+00  -8.5005652e+00  -2.4353594e+00  -5.5364791e-01   6.5585757e+00   4.8460103e+00   5.0219481e+00   4.5059237e+00   4.0642279e+00   2.2863614e+00   2.6018660e+00  -1.5254546e+00  -3.5195040e+00   1.5504341e+00   1.0856645e+00  -4.8619948e+00  -1.3641603e+00  -2.4040074e+00  -1.5864642e+00  -2.2096449e+00   2.0930213e-01  -3.8844699e+00  -9.0209216e-01   2.0843764e+00
   1.4378405e+00   9.0436292e-02   7.4954032e-01   1.9438474e+00  -1.5847790e+00   1.2392483e+00   7.6286391e-01   1.6097736e+00  -2.0857825e+00  -2.1773635e-01   1.6670028e+00   1.8768756e+00  -3.7191975e-01   1.4595900e+00  -2.2012268e-01   5.3047798e-01   1.5076090e+00   1.6177497e+00   9.4425297e-01   3.5379270e-01  -5.4980684e+00   3.4930192e+00   2.4250535e+00   9.7130293e-01   5.1075002e-01   7.0539362e-01  -5.4926753e+00  -8.1930486e+00   2.2461089e+00  -1.6024463e+00   2.1147240e+00  -3.1972946e+00  -2.6018870e+00  -4.4760301e+00  -1.6879967e+00  -1.5393652e+00   1.2518066e+00  -3.6291136e-01  -2.2670253e+00   1.2802357e+00   2.9846313e-01   6.1070782e+00  -4.1665849e+00  -2.0912789e+00  -3.3401706e+00  -1.9336424e-02  -3.2132026e+00  -2.2581268e-01  -2.6874294e+00   3.9225869e+00  -4.1338535e+00   1.4227846e+00  -2.7889240e+00   5.6142748e+00  -6.8628008e+00   6.6831141e-01   1.2412977e+00  -1.2347107e+00  -3.0776091e-02  -2.3713210e+00   1.8452062e+00  -5.5218523e-01   1.8030175e+00   6.2093134e-02  -1.6186909e+00   7.3499664e-01  -4.2919381e+00  -7.5454734e+00  -8.7769681e-01   6.8825328e-01   2.9433462e+00   4.2724909e+00   5.7542938e+00   4.4498240e+00   2.8367785e+00   1.6393679e+00   4.4041677e+00  -1.1623635e+00  -1.0189189e+00   5.3542526e+00  -3.3358057e-01  -3.2638537e+00  -2.1754309e-01   5.8194948e-01  -1.5308389e+00  -2.8912804e+00  -1.4394649e+00  -3.9787254e+00  -4.9857919e-03   7.5920307e-01
   1.9816040e+00   1.5217887e+00   5.0006664e-01   1.8350865e+00  -2.2870416e+00   2.6523918e+00  -3.3160128e-01   1.5219517e+00  -2.1030916e+00   3.0449620e-01   2.8421718e+00   3.3574156e+00  -4.8266283e-01   1.9978337e+00   1.0335071e+00   2.1229806e+00   3.5756470e+00   4.0068257e+00   2.8002983e+00   2.3966201e+00  -3.6038714e+00   4.6986042e+00   1.5088952e+00   5.1637733e-01  -3.4571683e-01  -1.3267733e-02  -2.7444219e+00  -2.3199932e+00   4.7556798e+00   5.5701777e-01   8.4684079e-01  -2.3536922e+00   1.8941246e+00   8.2985128e-01   2.0838477e-01  -1.6285932e+00   1.3844681e+00  -4.2074708e+00  -1.7420798e+00   1.1153292e+00   2.5448608e+00   2.0460045e+00  -1.5466010e+00  -4.5805590e+00  -9.7365695e-01  -1.1416040e+00   1.0907470e+00  -2.3322139e-01   1.9825338e+00   3.8884877e+00  -1.3376832e+00  -9.2692639e-01  -1.3625156e+00   4.9753957e+00  -3.0805593e+00  -8.9299671e-01   2.2898121e+00   1.5497639e+00   2.7026074e-01  -1.8342557e+00   8.8407369e-01  -1.1234266e+00   1.1482853e+00   9.4713821e-01  -3.5930741e+00  -1.0645379e+00  -3.0673908e+00  -4.1135008e+00  -6.7508824e-01   1.9592070e+00  -7.4966951e-01   1.9618882e+00   5.9750755e+00   1.7340759e+00   1.7867986e+00  -2.2562533e+00   6.2840504e+00  -2.1893195e+00   1.1645987e+00   9.2517998e+00   1.3197479e-01   8.0521704e-01   1.7006286e+00   4.8780111e+00   7.0710194e-01  -2.0646577e+00  -1.6638827e+00  -3.1630076e+00   1.1389210e+00  -5.8935986e-01
   2.4864413e+00   2.1961880e+00   8.5248369e-01   2.4789798e+00  -2.7739394e+00   2.4574660e+00  -2.1571736e-01   1.4422872e+00  -2.3061510e+00   5.0315435e-02   3.4964466e+00   3.1353166e+00   1.7950362e-02   2.0610507e+00   1.8818609e+00   2.5109065e+00   4.4513485e+00   3.4870990e+00   2.7717130e+00   2.9775272e+00  -2.9662832e+00   4.7177154e+00   1.5972141e+00   9.0415388e-01  -9.2571539e-01   1.3794249e+00  -2.6179629e+00  -2.9314886e+00   5.5394439e+00   9.9708938e-01   8.9409652e-01  -1.2591553e+00   1.2263703e+00   1.3325170e+00  -1.3732962e+00  -4.5039156e+00   2.1187247e+00  -3.5716701e+00  -5.0454773e-01   2.8179332e+00   5.1761344e+00   4.2339412e+00  -8.9712309e-01  -4.1154336e+00  -1.2532025e+00  -1.8871321e+00   1.6308073e+00   4.4754885e-01   1.2709749e+00   3.0380976e+00  -6.8524596e-01  -1.6900864e+00  -1.9389705e+00   3.4637968e+00  -1.7249694e+00  -1.7573528e+00   3.6629717e+00   1.5321941e+00   1.7128968e-01  -2.1537777e+00   1.6657270e+00  -2.0557162e+00   1.8434310e+00   2.8218650e-01  -3.5967421e+00  -1.2733211e+00  -4.8139598e+00  -6.2372177e+00   4.1546760e-01   2.0249878e+00   1.5193552e+00   1.7119442e+00   8.3368519e+00   2.5823482e+00   3.6155876e+00  -4.1824512e-01   1.0490041e+01  -6.8954503e-01   2.0079470e+00   8.4177995e+00   1.8119517e+00   1.3722382e+00   3.4306918e+00   8.3743242e+00   2.2177513e+00  -2.3269289e+00  -1.1965840e+00  -2.6904902e+00   1.2300327e+00  -1.5294337e-01
   1.9952943e+00   2.3545362e+00   1.5511431e+00   2.5343778e+00  -1.7979121e+00   2.9048433e+00   6.9057850e-01   2.0872331e+00  -1.5388264e+00   6.8689622e-01   3.4068174e+00   2.8193536e+00   8.3860123e-01   2.4052652e+00   1.5666759e+00   1.0335343e+00   4.0446458e+00   3.3676343e+00   1.5252512e+00   1.3839525e+00  -3.4832495e+00   3.7764592e+00   1.9826877e+00   9.2735739e-01  -1.7025856e+00   1.5157181e+00  -2.9459466e+00  -3.2234513e+00   4.6641886e+00  -2.1118730e+00  -8.6538250e-01  -4.0901573e+00  -2.3930393e+00  -3.4716086e+00  -2.1789737e+00  -4.9390314e+00   2.6126188e+00  -2.6988154e+00  -1.0677409e+00   3.1802733e+00   2.6882109e+00   4.8796702e+00  -2.4592556e+00  -3.8399410e+00  -4.2104275e+00  -2.9960175e+00   5.8234670e-01  -3.5336015e-01  -2.0300623e-01   4.6037053e+00  -1.5807762e+00   1.0248190e+00  -2.1963842e+00   7.0705700e+00  -3.7191345e+00   4.1655772e-01   3.3934993e+00   1.7779173e+00   7.5164347e-01  -1.0075048e+00   2.0937040e+00  -7.2637239e-01   2.1286837e+00   1.0391712e+00  -3.7723163e+00  -1.8494828e-01  -6.4908001e+00  -9.5580706e+00  -6.8395254e-01   2.4829320e+00  -6.4469217e-01   1.0658844e-02   4.8827851e+00   6.8346221e-01  -1.3345524e+00  -9.9107516e-01   1.0889556e+01  -2.9733087e+00   1.9157199e+00   7.1971058e+00   1.9578707e+00   1.8734066e+00   1.7035595e+00   4.3849052e+00   1.0600619e+00  -1.3181994e+00  -2.7075679e-01  -3.2007093e+00   2.1375351e+00   9.9949940e-01
   1.7882436e+00   2.3188332e+00   1.5385597e+00   2.4471168e+00  -1.2200138e+00   3.5521758e+00   2.6380262e-01   1.9696023e+00  -1.0515477e+00   1.0482560e+00   3.3832080e+00   3.0913764e+00   7.3979958e-01   2.3645616e+00   1.3328652e+00   1.1970103e+00   4.6587123e+00   3.6136102e+00   5.2473676e-01   3.1964362e-01  -3.2465786e+00   4.3858578e+00   1.5057443e+00   1.1318373e+00  -2.1540668e+00   1.9022275e+00  -2.2666867e+00  -2.0240482e+00   4.9637644e+00  -2.6692989e+00  -2.1923512e+00  -5.2500394e+00  -4.0479724e+00  -5.5533391e+00  -1.3134949e+00  -4.2230617e+00   2.9179354e+00  -2.2531903e+00  -8.8178872e-01   3.0002341e+00   2.6275753e+00   4.2779511e+00  -3.0377925e+00  -2.8470384e+00  -3.9547247e+00  -2.2779570e+00  -2.1313393e-01   1.3756252e+00  -2.6138937e-01   4.8695125e+00  -1.9175370e+00   2.3838818e+00  -2.4179077e+00   8.0952060e+00  -3.3368920e+00   1.2554768e+00   3.2096722e+00   1.8124045e+00   1.1836634e+00  -1.2579040e+00   1.6242384e+00  -4.4000009e-01   1.0940003e+00   1.4869315e+00  -4.3238713e+00  -5.1561157e-02  -6.4656565e+00  -9.9751567e+00  -7.0941153e-01   2.7669618e+00  -2.2726228e+00  -6.5110315e-01   3.8928321e+00  -5.1200728e-01  -3.3896523e+00  -1.1413996e+00   1.1069361e+01  -4.2863175e+00   3.2125674e+00   8.2970781e+00   1.5889151e+00   2.8830207e+00   1.9314129e+00   4.7416504e+00   1.0202878e+00  -1.0452430e-01   1.1967824e-01  -3.5973936e+00   2.5427538e+00   1.1491812e+00
   1.4740714e+00   3.4779262e+00   1.2086731e+00   2.3105750e+00  -1.9772962e+00   4.8457625e+00  -2.6612226e-01   2.2374382e+00  -1.3506655e+00   1.3924770e+00   4.1256633e+00   4.5981444e+00   1.2907342e+00   3.2741875e+00   2.4689910e+00   2.2235200e+00   4.9881299e+00   5.7347566e+00   9.2907299e-01   8.5183336e-01  -1.8524827e+00   4.8633141e+00   7.5980664e-01   9.8069214e-01  -2.2350022e+00   2.0571364e+00  -1.3445283e+00   1.4521385e+00   6.4722064e+00  -8.6342236e-01  -3.4841874e+00  -4.5326984e+00  -2.0108012e+00  -2.9682600e+00  -4.0433626e-01  -4.1063717e+00   2.0406939e+00  -3.7193575e+00  -1.3130477e+00   3.4114581e+00   4.2728092e+00   3.6074242e+00  -1.5907392e+00  -3.7928939e+00  -2.2460094e+00  -3.9977180e+00   2.9255900e+00   1.4214596e+00   2.6283202e+00   3.4454336e+00   3.1970988e-01   4.6562841e-01  -1.5774623e+00   7.2260560e+00  -1.0623935e+00   2.9847821e-01   2.7837521e+00   3.5798149e+00   9.1214369e-01  -1.0745455e+00   7.4245969e-01  -5.3464351e-01   1.0883167e-01   2.2190451e+00  -4.3601417e+00  -1.6309501e+00  -5.8724246e+00  -8.8898904e+00   8.6874869e-03   3.1064722e+00  -5.5681752e+00  -1.0361899e+00   3.9299965e+00  -1.3192449e-01  -3.8132363e+00  -1.3711661e+00   1.2588991e+01  -2.5273165e+00   5.0612376e+00   1.1230505e+01   9.1286052e-01   5.9688789e+00   2.5266179e+00   8.1734287e+00   1.5622285e+00   2.0353744e-01  -1.1795331e+00  -2.6021810e+00   3.1333094e+00   3.9574802e-01
   1.7661378e+00   4.0776420e+00   1.1604363e+00   2.0520414e+00  -2.1270902e+00   4.8140046e+00  -4.8989744e-01   2.1414541e+00  -1.2159596e+00   1.5884382e+00   4.4458149e+00   4.8113090e+00   1.7631553e+00   3.6419051e+00   2.9564822e+00   2.4222664e+00   5.5388324e+00   6.0389936e+00   1.7435120e+00   1.4861163e+00  -3.9863860e-01   4.0797947e+00   2.4036501e-01   3.3318269e-01  -2.6309462e+00   1.3405764e+00  -7.9894212e-02   3.4774440e+00   6.5507287e+00  -3.0032015e-01  -4.3463355e+00  -3.8629867e+00  -5.2733851e-01  -5.6654821e-01  -5.1354381e-01  -5.5172634e+00   2.2314376e+00  -5.3678282e+00  -4.9525867e-01   3.0554226e+00   5.0618721e+00   1.5349356e+00   5.3642145e-01  -4.8076602e+00  -6.8070599e-01  -3.9489097e+00   6.0544134e+00   1.5482349e+00   5.5696429e+00   3.5244694e+00   2.8108161e+00  -5.3361072e-01  -8.7244224e-01   6.5992496e+00   1.5433851e+00  -2.6434560e-01   3.2730906e+00   4.3126084e+00   1.5048208e+00  -7.3389324e-01   5.2374309e-01  -9.9053591e-01   6.4129246e-01   2.1849532e+00  -4.6968217e+00  -3.1085763e+00  -5.4279773e+00  -7.6068095e+00  -6.9211679e-01   3.0390461e+00  -6.5948490e+00  -3.3345361e+00   2.6091679e+00  -2.1036324e+00  -5.0859675e+00  -3.8101512e+00   1.3476203e+01  -3.2963547e+00   5.9052257e+00   1.0612650e+01   2.2211559e+00   7.3422692e+00   3.4514545e+00   9.7340235e+00   3.4828838e+00   3.5348709e-01  -1.1562939e+00  -1.8560558e+00   3.3998345e+00   3.6169417e-04
   1.8443586e+00   3.5001065e+00   1.1577087e+00   2.4453423e+00  -1.9911783e+00   3.5337091e+00  -7.9998795e-02   1.6217111e+00  -1.3786621e+00   9.2400718e-01   3.9549593e+00   3.7255660e+00   1.5326621e+00   2.9210555e+00   2.6667394e+00   1.7246894e+00   5.3770498e+00   4.5328945e+00   7.6217577e-01   9.9427900e-01  -1.0368384e+00   3.2229334e+00   2.9727371e-01   1.0837713e+00  -2.4967724e+00   3.1178716e+00  -7.8471580e-01   9.0614919e-01   6.0930891e+00  -5.5469199e-01  -3.3462697e+00  -2.5554522e+00  -2.5603761e+00  -3.1330977e+00  -4.1639246e-01  -5.3711257e+00   2.9435558e+00  -3.1872159e+00   6.5123888e-01   4.5564635e+00   4.8912184e+00   3.9424424e+00   2.0265846e-01  -3.0485289e+00  -2.2510325e+00  -4.8181012e+00   4.1980275e+00   1.7611890e+00   2.2510002e+00   1.9672202e+00   9.4295104e-01   7.7351266e-02  -1.7153609e+00   5.8873485e+00   1.2831143e+00   2.1844487e-01   4.0018732e+00   3.9327732e+00   9.1950257e-01  -1.0615532e+00   5.8823898e-01  -5.5970761e-01   9.3473272e-01   2.0890332e+00  -4.2450493e+00  -1.1705121e+00  -5.9969691e+00  -9.0990272e+00   7.6912621e-01   3.1747908e+00  -3.7462885e+00  -2.3539673e+00   4.4158307e+00  -9.9972838e-01  -2.9861708e+00  -7.6910922e-01   1.5573658e+01  -1.2976128e+00   6.8568843e+00   9.0529482e+00   3.2799296e+00   7.4247267e+00   3.6079479e+00   9.5510708e+00   3.3505948e+00   1.3499412e+00  -3.7837237e-01  -1.8773406e+00   2.8345553e+00   6.5945449e-01
   9.1696341e-01   2.8433309e+00   1.1427395e+00   2.0355411e+00  -1.3316372e+00   3.1352137e+00   4.0979320e-01   1.8867860e+00  -1.0473066e+00   9.7956882e-01   3.1823056e+00   3.3011261e+00   2.4705016e+00   3.3536301e+00   2.0288694e+00   2.7154570e-01   3.7420259e+00   3.9341175e+00  -6.7267142e-01  -1.3963632e+00  -1.5299641e+00   1.6148541e+00   3.0881277e-01   5.9475688e-01  -2.0991726e+00   2.8251278e+00  -1.8232717e+00  -8.4433333e-01   4.4466141e+00  -2.5877382e+00  -4.4797975e+00  -4.2139422e+00  -5.5674726e+00  -6.9803100e+00  -1.4190173e+00  -5.5437009e+00   2.5849000e+00  -2.0707870e+00   9.0294166e-02   4.3990682e+00   2.2257389e+00   4.4817204e+00   8.0783954e-01  -1.6824362e+00  -1.4130899e+00  -4.1729970e+00   5.2070862e+00   2.9552453e+00   3.2462342e+00   1.9985489e+00   1.7461275e+00   1.7185142e+00  -7.3592070e-01   8.1332289e+00   9.9824164e-01   2.3996003e+00   2.5544711e+00   2.7623673e+00   1.4898725e+00  -1.4241359e+00   3.0380042e-01  -2.1346802e-01   7.9797907e-01   1.6876028e+00  -3.0303337e+00  -2.1393604e+00  -6.2092748e+00  -1.1381460e+01  -3.4241517e-01   2.3194027e+00  -4.9884051e+00  -3.3425728e+00   7.7828082e-01  -1.5114200e+00  -6.6029721e+00  -6.7048733e-01   1.4333723e+01  -2.0439075e+00   6.5604162e+00   6.5794268e+00   2.7620449e+00   5.8803677e+00   1.9462849e+00   5.7318486e+00   2.3418133e+00   8.4335348e-01  -8.9266337e-01  -2.3937887e+00   2.7996433e+00   1.0146565e+00
   8.5314739e-01   2.0163103e+00   6.1947932e-01   1.8371258e+00  -8.6336419e-01   2.0813360e+00   2.5310461e-01   1.6119983e+00  -9.7141699e-01   4.5685352e-01   2.5869741e+00   3.0858560e+00   2.3466664e+00   3.3500820e+00   1.2800955e+00  -1.9884475e-01   3.6138601e+00   2.7395462e+00  -9.1880894e-01  -2.3907233e+00  -1.5262365e+00   8.2276995e-01  -1.5296212e-01   5.1101104e-01  -1.5644678e+00   3.4122710e+00  -2.0478858e+00  -2.2154148e+00   3.2068697e+00  -2.3702114e+00  -4.2682417e+00  -3.3893814e+00  -6.4370796e+00  -8.1592790e+00  -1.9303151e+00  -5.0920829e+00   2.8019555e+00  -4.6500021e-01   7.9457129e-01   3.9563959e+00   6.7506655e-01   6.4106839e+00   1.2638629e+00   2.4019094e-01  -7.2050674e-01  -2.2053796e+00   4.5147453e+00   5.5824317e+00   2.3430073e+00   1.5066295e+00   6.5186102e-01   2.5876665e+00  -9.8536254e-01   7.9016674e+00   1.0215302e+00   3.2403943e+00   2.3931310e+00   1.0670141e+00   1.4311275e+00  -2.9148536e+00   2.5016792e-01  -1.8615783e-01   8.6016174e-01   9.8226680e-01  -3.3049368e+00  -2.2807107e+00  -6.0212491e+00  -1.1526829e+01  -4.4899289e-01   1.1205489e+00  -3.1550526e+00  -3.0051601e+00  -4.8468854e-01  -8.6933859e-01  -7.5250290e+00  -3.0529903e-01   1.2938293e+01  -1.9295399e+00   8.6433328e+00   5.7619669e+00   3.7533356e+00   4.7221333e+00   2.4032103e+00   5.0258721e+00   2.4464553e+00   7.7981700e-01  -1.1251276e+00  -2.5101755e+00   1.8246773e+00   8.0137050e-01
  -7.1406798e-02   1.9823165e+00   4.7325367e-01   1.3762512e+00  -1.1444850e+00   2.7144931e+00   1.1787398e-01   1.7096663e+00  -8.6852205e-01   1.0482844e+00   2.2111236e+00   3.3612846e+00   2.5464271e+00   3.4592886e+00   1.6770570e+00   8.1696027e-02   2.4682409e+00   3.9350206e+00  -2.1182637e+00  -3.3073351e+00  -1.4770709e+00   6.0131701e-01  -2.4566416e-01   6.2464535e-01  -1.3212441e+00   2.4720794e+00  -2.6574479e+00  -1.7429160e+00   3.2208593e+00  -2.4711915e+00  -5.1793613e+00  -4.2978781e+00  -7.1593488e+00  -8.6946179e+00   6.5924284e-01  -2.5025882e+00   1.6849850e+00  -9.1838797e-01  -2.2387025e-01   3.6433705e+00   1.4626346e+00   4.1544018e+00   1.7728487e-01  -8.6342687e-01  -4.9001518e-01  -4.2149556e+00   4.0832589e+00   3.5414560e+00   3.8208408e+00  -3.2071218e-01   2.4923629e+00   1.5391481e+00  -2.0354478e-01   7.6033089e+00   7.8307952e-01   2.7912693e+00   9.3497521e-01   1.7446114e+00   1.8770313e+00  -2.8157839e+00  -2.4539906e-01   5.9170803e-01  -2.2637840e-01   1.9937538e+00  -1.3167796e+00  -2.5606853e+00  -4.9275075e+00  -1.1063885e+01  -1.1809339e+00   7.7384413e-01  -6.4844222e+00  -2.5942033e+00  -7.2359719e-01  -1.0967162e+00  -6.9680004e+00   4.5163037e-01   1.3726543e+01   6.9073886e-01   6.4327081e+00   5.6451662e+00   1.7226464e+00   5.9965837e+00   9.1208225e-01   5.3164934e+00   1.9315539e+00   1.3772829e+00  -1.6779904e+00  -2.4382010e+00   2.4118676e+00   7.4602891e-01
  -2.4352511e-01   1.9507955e+00   1.6556407e-01   1.1923720e+00  -1.4828536e+00   2.0314022e+00   2.9400994e-01   1.6920648e+00  -1.1879630e+00   7.2044235e-01   1.7917083e+00   3.2271522e+00   2.7072286e+00   3.5754617e+00   1.8425089e+00  -3.2311099e-01   1.5462355e+00   3.9817915e+00  -1.7119468e+00  -3.0405977e+00  -1.2438299e+00  -7.1380674e-01  -4.1855695e-01   3.4902771e-01  -9.1575770e-01   2.3037438e+00  -2.8166706e+00  -1.9400088e+00   2.4636092e+00  -1.9644561e+00  -4.9224941e+00  -3.0186371e+00  -6.1219114e+00  -7.5253841e+00   1.1739977e+00  -1.6498655e+00   1.1727094e+00  -1.0018492e+00  -1.6614815e-01   3.7880948e+00   9.2021234e-01   4.0946427e+00   1.2966220e+00  -1.0656207e+00  -4.3063966e-01  -5.2382501e+00   5.4976815e+00   2.6303959e+00   4.5501171e+00  -1.4989213e+00   3.3019742e+00   3.5439270e-01   2.2723258e-01   6.7543173e+00   1.3474928e+00   2.4523031e+00   5.8974251e-01   2.0606252e+00   1.5574027e+00  -2.7763576e+00  -5.6484417e-01   7.9334808e-01   5.5029737e-02   1.8743455e+00  -5.7843458e-01  -2.8643807e+00  -4.2660566e+00  -1.0099601e+01  -1.2873492e+00   2.8549493e-01  -6.6004190e+00  -2.5974014e+00  -1.4503981e+00  -7.5125777e-01  -6.7560913e+00   3.0080295e-01   1.3635437e+01   2.6693797e+00   6.3603438e+00   4.6462683e+00   2.1018835e+00   6.5050884e+00   5.1161406e-01   4.8228779e+00   2.2135576e+00   1.4385827e+00  -2.2673177e+00  -1.7186870e+00   2.0570218e+00   4.0181023e-01
  -3.6508004e-01   1.0466187e+00  -7.3587588e-01   8.3613843e-01  -1.5063942e+00   1.0825723e+00  -4.2644498e-01   1.0704523e+00  -1.4152408e+00   1.3121191e-01   8.8335559e-01   2.9313362e+00   1.7830122e+00   3.1513100e+00   1.1120694e+00  -5.9635819e-01   1.3002785e+00   3.4565115e+00  -1.3940997e+00  -3.2617358e+00  -1.4068049e+00  -8.8156374e-01  -1.1388148e+00   2.4037373e-01  -6.9103967e-01   2.4176833e+00  -2.6758983e+00  -2.6155581e+00   2.0417772e+00  -1.4209244e+00  -4.5389898e+00  -2.0543063e+00  -4.8089667e+00  -6.9634870e+00   3.1683842e+00   1.4636288e+00   1.1023425e+00  -7.9893131e-01   6.9388977e-01   3.3862797e+00   5.9806551e-02   3.5996109e+00   2.3052477e+00  -1.1720823e-01   7.2351546e-01  -4.7169145e+00   5.5562532e+00   4.1188627e+00   4.7184563e+00  -2.8269849e+00   2.8417715e+00   9.4611415e-02   6.1526549e-01   6.0874561e+00   2.4227819e+00   2.7838811e+00   4.9294962e-01   1.8155078e+00   1.6222128e+00  -4.0285111e+00  -1.2546922e+00   8.6197527e-01  -8.7450111e-01   1.7208437e+00  -1.1778028e+00  -2.9373610e+00  -2.8702733e+00  -8.2152879e+00  -6.1008598e-01   6.3077429e-02  -6.0852039e+00  -2.0757368e+00  -1.2348035e+00  -8.1574806e-01  -6.6088612e+00   1.8227404e-01   1.3170757e+01   3.7703904e+00   7.3043902e+00   4.8973344e+00   1.7946297e+00   5.9189311e+00   6.4584246e-01   4.0559400e+00   2.3411552e+00   1.4743323e+00  -2.6737418e+00  -2.4353551e+00   1.4719153e+00  -4.1729750e-01
  -2.3076937e-01  -1.1629152e-01  -1.2856545e+00   1.0152646e+00  -1.6369392e+00  -5.4159516e-01  -1.8812387e-01   9.0053123e-01  -1.7741990e+00  -4.9124905e-01   6.2617017e-02   2.5109834e+00   1.2099882e+00   3.0113544e+00   7.1710541e-01  -7.1477562e-01   7.0608239e-01   1.8709720e+00  -1.9227173e+00  -3.8718988e+00  -2.2832826e+00  -1.3656947e+00  -8.7836690e-01   1.3815703e+00   4.1566675e-01   3.9763762e+00  -4.7275016e+00  -6.9161907e+00   6.1989654e-01  -2.3254832e-01  -2.8286468e+00  -1.6930059e-01  -6.3733444e+00  -8.4823400e+00   3.3170174e+00   2.9171369e+00   1.1073190e+00   2.7226456e+00   1.1016732e+00   3.4421023e+00  -4.8810139e-01   9.4749150e+00  -7.7019770e-01   1.4661511e+00  -1.5475834e+00  -4.5514779e+00   4.7448997e-01   4.0725138e+00   4.9917844e-01  -4.8643621e+00   5.2139993e-02  -5.2418870e-01  -1.7026234e+00   3.9421055e+00  -1.3103390e+00   1.9723415e+00   1.0886203e-01  -8.8991643e-01   4.0542207e-01  -6.3505911e+00  -4.6485694e-01   1.0170117e+00  -1.1557605e-01   1.2433395e+00  -2.5483052e-01  -1.6818893e+00  -3.7246888e+00  -9.8610902e+00  -9.6505224e-01  -2.5408172e+00  -1.1831542e+00   1.3755064e+00   3.4920465e-01   2.8186365e+00  -3.2183269e+00   3.6199013e+00   1.3296064e+01   8.7886626e+00   7.6484839e+00   3.8551721e+00   2.7700131e+00   5.1765356e+00   7.5327397e-01   4.7252251e+00   2.2535582e+00   1.9249819e+00  -2.3135189e+00  -2.1046825e+00  -1.9851309e-01  -2.4871969e-01
  -1.2306498e+00  -7.7695427e-01  -1.3846057e+00   5.3359298e-01  -1.2317913e+00  -8.5248437e-01   6.3088907e-02   1.2980372e+00  -1.5850663e+00  -6.2541911e-01  -8.6355298e-01   2.0477122e+00   1.7599117e+00   3.2019774e+00   5.7266845e-02  -1.9220397e+00  -1.3270225e+00   1.4403179e+00  -2.6196673e+00  -5.5224244e+00  -2.9309592e+00  -2.6659243e+00  -7.8605947e-01   4.9518423e-01   5.5859728e-01   2.8975510e+00  -5.5859072e+00  -8.5135699e+00  -1.2824558e+00  -2.4201087e+00  -3.8245849e+00  -1.9479082e+00  -7.8387537e+00  -1.0255143e+01   2.6664134e+00   4.0726696e+00   1.8933201e-01   3.2004316e+00   1.8548933e-01   2.7647211e+00  -2.8496988e+00   8.5085549e+00   2.2139517e-01   2.5634300e+00  -5.4295747e-01  -3.3984416e+00   1.6499546e+00   5.2216407e+00   1.8469583e+00  -4.5407619e+00   1.0734948e+00   6.5453762e-01  -3.3695526e-01   5.5155000e+00  -1.3451147e+00   3.5987608e+00  -1.4644505e+00  -2.0019611e+00   1.2086731e+00  -6.7198543e+00  -4.0104842e-01   1.0446934e+00  -6.5042583e-01   2.1968357e-01   1.0284914e+00  -2.8157927e+00  -3.3689764e+00  -1.0436082e+01  -2.0136071e+00  -3.2973789e+00  -2.8590377e+00   5.8675831e-01  -3.2861721e+00   2.1545026e+00  -6.8390423e+00   3.0936572e+00   1.0822643e+01   7.8775024e+00   5.7439705e+00   1.3184320e+00   1.5362260e+00   2.1153277e+00  -9.9771669e-01   4.9571604e-01   1.0854176e+00   3.8397642e-01  -3.2595948e+00  -2.8528567e+00  -2.6180844e-01  -2.8960789e-01
  -1.3627402e+00  -6.7378312e-01  -1.5426500e+00   3.6911963e-05  -1.1996598e+00  -1.1975251e-02  -6.4383764e-01   8.5103553e-01  -1.4702573e+00  -4.4149879e-01  -1.3102910e+00   2.1130800e+00   1.0491081e+00   2.4257838e+00   5.5505052e-03  -1.4247542e+00  -1.6205528e+00   2.9866076e+00  -2.6044172e+00  -5.1462175e+00  -2.5412481e+00  -2.3584544e+00  -1.2726748e+00  -6.3401210e-02   6.7914292e-01   1.4410636e+00  -3.8482543e+00  -4.7647355e+00  -9.9860062e-01  -1.8433774e+00  -4.2550114e+00  -1.8702854e+00  -5.6950612e+00  -7.8198052e+00   6.1347226e+00   7.7810519e+00  -8.4369601e-01   1.4475540e+00  -6.6472227e-01   1.7302938e+00  -2.1009680e+00   2.9368402e+00   1.7010125e+00   2.6131759e+00   1.2561759e+00  -2.7575183e+00   3.4502645e+00   5.0662930e+00   4.4787993e+00  -4.7024892e+00   2.5161439e+00  -2.0854285e-01   7.3762012e-01   4.8472562e+00   6.1679392e-01   2.8991244e+00  -2.1344814e+00  -7.4696907e-02   1.5131429e+00  -5.6797590e+00  -1.9184292e+00   1.4742363e+00  -2.3052054e+00   8.4565029e-01   1.7402646e+00  -3.1925776e+00  -3.2066526e-01  -5.5728726e+00  -2.1466803e+00  -2.5300437e+00  -6.9754757e+00   2.2402603e-01  -4.0476246e+00   3.3453062e-01  -6.7799792e+00   1.0452702e+00   7.9496191e+00   7.5723784e+00   4.6463840e+00   2.9041281e+00  -7.2807751e-02   4.0607829e+00  -1.4184014e+00   5.2032918e-01   9.1799927e-01   1.8656065e+00  -3.8424293e+00  -2.0569387e+00   1.8300803e-01  -1.1588496e+00
  -1.2486051e+00  -5.5975282e-01  -1.2953141e+00   2.0920633e-02  -1.3104014e+00  -4.8212501e-01  -3.5369126e-01   9.6872162e-01  -1.3607246e+00  -4.1042209e-01  -1.6799215e+00   1.4589231e+00   1.0688428e+00   2.1159923e+00   2.3230451e-01  -1.4481036e+00  -2.5126379e+00   2.1761682e+00  -2.4931514e+00  -4.6533667e+00  -2.2166077e+00  -2.8163482e+00  -9.4961710e-01  -1.8831413e-01  -3.5703900e-02   1.0338611e+00  -3.9182274e+00  -6.0139545e+00  -2.2451978e+00  -2.6964612e+00  -4.4073360e+00  -2.0090351e+00  -6.0237467e+00  -6.8671792e+00   5.7040408e+00   7.8870922e+00  -1.0806300e+00   2.2096722e+00  -1.7762968e-01   1.7952080e+00  -6.7708121e-01   3.1071291e+00   7.8683296e-01   2.7103117e+00  -5.7926151e-01  -2.9575652e+00   2.5414924e+00   4.2486063e+00   3.4183840e+00  -4.7179385e+00   3.3611243e+00  -8.2576858e-01  -2.4753825e-01   2.9777965e+00   3.5065666e-01   1.9448828e+00  -2.2279894e+00  -7.8199897e-01   1.9206146e+00  -5.4838966e+00  -8.8788450e-01   9.9052341e-01  -1.8792017e+00   2.8368721e-02   2.7569421e+00  -3.0426212e+00  -1.1758614e+00  -5.7401070e+00  -2.8319319e+00  -3.1790296e+00  -5.4074605e+00   1.8565137e-01  -3.8658760e+00   3.9665374e-01  -6.2093124e+00   1.4550756e+00   8.6411660e+00   9.0966624e+00   1.5886051e+00  -1.0115615e-01   1.1857686e-01   2.6733011e+00  -1.3336012e+00   9.3659409e-01   1.7714009e+00   1.4289293e+00  -3.3593148e+00  -1.8300905e+00  -3.2816018e-02  -7.2490804e-01
  -1.0312653e+00  -1.0643107e+00  -1.3204801e+00  -1.4345856e-01  -8.1675618e-01  -9.6749272e-01  -4.8702331e-01   5.0161673e-01  -1.3636907e+00  -8.4347585e-01  -2.7462523e+00   4.4432380e-01   3.9626157e-01   1.0652734e+00  -7.8042122e-01  -2.7505267e+00  -3.1059203e+00   1.7173946e+00  -2.6576727e+00  -4.9911487e+00  -2.9454488e+00  -3.4448421e+00  -1.0534896e+00  -6.5316467e-01   3.7569597e-02   9.0479985e-01  -3.2847063e+00  -6.0297688e+00  -3.1938938e+00  -3.9092684e+00  -4.3351564e+00  -2.3972542e+00  -6.0714576e+00  -7.5726622e+00   6.6297907e+00   9.8980313e+00  -1.1796012e+00   2.7466688e+00  -2.4852605e-01   1.4950148e+00  -1.9827848e+00   1.5644485e+00   2.0966933e+00   5.1040455e+00  -4.4769647e-01  -1.1949906e+00   3.7134935e+00   5.5954210e+00   3.2882276e+00  -3.5281662e+00   2.7843004e+00   4.1222916e-01  -5.5532255e-01   3.8814291e+00   1.0161722e+00   3.0655907e+00  -2.3520218e+00  -1.6906198e-01   1.7612170e+00  -4.7448829e+00  -1.8319078e+00   1.0304440e+00  -2.5083790e+00  -3.0961666e-01   2.9124315e+00  -2.8077391e+00  -6.6862836e-02  -4.0631936e+00  -2.7154804e+00  -2.6164613e+00  -5.9390948e+00  -5.1282276e-01  -5.6262317e+00  -9.7595740e-01  -7.5432891e+00   3.7159079e-01   5.4243150e+00   7.5437423e+00   1.0778763e+00  -4.2295698e-01  -1.2225720e-01   2.5876090e+00  -2.1254892e+00  -2.6210638e+00   1.2360192e+00   2.5862061e+00  -3.1737644e+00  -1.8178325e+00  -2.8198650e-01  -7.3272913e-01
  -9.6418498e-01  -1.8393757e+00  -1.7758714e+00  -3.0719473e-02  -1.5257956e+00  -1.9521989e+00  -8.4937431e-02   6.2980245e-01  -1.7787479e+00  -1.3326960e+00  -2.4238501e+00   6.5424471e-01   1.1506638e-01   1.5123432e+00  -2.5341822e-01  -1.9829965e+00  -2.8059537e+00   1.4028486e+00  -1.9867661e+00  -4.3175638e+00  -3.6933828e+00  -3.4063900e+00  -4.3108961e-01   3.3772986e-01   1.1166742e+00   1.7650651e+00  -5.2825686e+00  -8.5725677e+00  -2.9296577e+00  -1.5043783e+00  -2.0863439e+00  -1.4696592e-01  -4.8743902e+00  -5.8818277e+00   7.0759957e+00   1.1969305e+01  -1.5944470e+00   4.0279020e+00  -9.1282730e-01   1.8076104e+00  -2.7855048e+00   6.6874653e+00  -1.2463190e-01   4.1536481e+00  -1.5525396e+00  -2.1947641e+00  -7.2055315e-01   3.8474085e+00   1.5310190e-01  -6.4059962e+00  -7.1505883e-02  -1.8182501e+00  -9.1791219e-01   1.6538092e+00  -2.7376187e+00   1.4672544e+00  -2.0640829e+00  -1.6944730e+00   5.3161959e-01  -7.1273598e+00  -5.8729788e-01   1.7007622e+00  -1.5601473e+00  -1.4889694e-01   3.1765444e+00  -1.7713650e+00  -1.3214134e-01  -4.0361632e+00  -2.6001467e+00  -4.8745348e+00  -2.6129963e+00   3.4261335e+00  -2.7669493e+00   2.6814994e+00  -3.4882105e+00   2.9231900e+00   5.6980109e+00   1.2462783e+01   1.9000913e+00   5.0703914e-01   4.1823946e-01   2.1450166e+00  -1.9276649e+00  -9.0475752e-01   5.9064337e-01   1.5069553e+00  -3.4935279e+00  -1.3694402e+00  -1.3388034e+00  -1.5895982e+00
  -1.0435599e+00  -1.9213413e+00  -1.4362935e+00  -1.9641265e-01  -7.1728677e-01  -1.5396729e+00  -3.5752426e-01   5.3948656e-01  -1.3687986e+00  -1.4432140e+00  -3.0212049e+00  -4.0109418e-02  -2.1358944e-01   6.4008088e-01  -1.0722678e+00  -2.6318938e+00  -3.2298490e+00   1.0231867e+00  -2.3728879e+00  -4.7450890e+00  -3.9468871e+00  -3.2655089e+00  -6.0202463e-01  -5.0760488e-01   1.9307449e-01   1.1479764e+00  -4.0171312e+00  -7.6319836e+00  -3.8586006e+00  -3.7386916e+00  -3.3099612e+00  -2.0288006e+00  -5.6657425e+00  -6.5556385e+00   6.7099400e+00   1.2817101e+01  -1.8383076e+00   4.3053252e+00  -1.1604635e+00   1.2053121e+00  -3.4442362e+00   3.8267391e+00   1.2175753e+00   6.6795100e+00  -7.9301060e-01   9.1594097e-01   4.6490685e-01   6.5794628e+00   4.2008235e-01  -4.0130510e+00  -1.1096395e-01   4.9410721e-01  -1.0366672e+00   2.7124790e+00  -1.1404246e+00   2.8805636e+00  -2.4013855e+00  -1.4652705e+00   1.1865819e+00  -6.1186318e+00  -9.7867029e-01   1.2421216e+00  -2.7798547e+00  -1.1234850e+00   3.1407608e+00  -1.8715043e+00   5.5403208e-01  -2.4338717e+00  -2.4808412e+00  -3.8777302e+00  -4.3234111e+00   1.7261274e+00  -5.5026189e+00   3.4074733e-01  -7.0337322e+00   1.4993523e+00   1.8479012e+00   8.2606847e+00   5.4957484e-01  -1.4540284e-01  -5.4071920e-01   3.3970003e-01  -2.2492289e+00  -3.6889421e+00   1.0131318e-02   1.6482326e+00  -3.3210656e+00  -1.8045626e+00  -1.1627236e+00  -1.3818949e+00
  -9.8030950e-01  -1.5522453e+00  -1.1331086e+00  -3.8101524e-01  -8.7735591e-01  -8.0191314e-01  -3.8287311e-01   5.1664937e-01  -1.1414665e+00  -9.5279394e-01  -2.7627162e+00   3.0239442e-02  -2.8521119e-01   3.4693186e-01  -5.5057175e-01  -2.1036138e+00  -2.9904589e+00   2.0042716e+00  -2.4463341e+00  -4.1781425e+00  -3.7604709e+00  -2.7866969e+00  -3.0637042e-01  -5.4559388e-01  -6.3579144e-02   3.5770901e-01  -3.5892600e+00  -6.0788402e+00  -3.1674538e+00  -3.5243125e+00  -3.5530612e+00  -2.7082908e+00  -5.0065880e+00  -4.9391886e+00   7.9023366e+00   1.4270965e+01  -2.4381957e+00   3.6314601e+00  -2.0619736e+00   1.1503448e+00  -2.1469338e+00   2.2930711e+00   5.2661052e-01   6.0374139e+00  -1.0084774e+00   6.5346462e-01   2.0292922e-01   5.3151715e+00   7.0327135e-01  -4.1156243e+00   5.1958571e-01  -4.0871606e-01  -1.0045852e+00   1.9476093e+00  -1.2540187e+00   2.1102564e+00  -2.4942223e+00  -4.1694954e-01   1.2438511e+00  -5.4510718e+00  -9.8162028e-01   1.5242851e+00  -3.2283922e+00  -4.7412477e-01   3.9077906e+00  -1.8639496e+00   1.2125758e+00  -8.4976588e-01  -2.8752516e+00  -3.7075059e+00  -5.9679148e+00   1.8468885e+00  -4.9784396e+00  -3.0679726e-01  -6.0932004e+00   1.0552573e+00   9.0633977e-01   8.5489617e+00  -1.3013384e+00   5.9383550e-01  -1.5662316e+00   1.5282905e+00  -2.5697378e+00  -2.8557097e+00  -1.2213369e-01   2.1595204e+00  -3.2591650e+00  -1.2952484e+00  -6.5405736e-01  -1.5392763e+00
  -2.7545341e-01  -1.2728649e+00  -7.9841187e-01  -2.2745202e-01  -9.5399749e-01  -1.0651000e+00  -5.2887198e-02   4.0655413e-01  -1.2168782e+00  -1.2126488e+00  -2.3594882e+00  -3.7555034e-01  -4.6592141e-01  -3.6809537e-02  -3.2614364e-01  -2.1040928e+00  -2.1294728e+00   1.8681240e+00  -1.4916369e+00  -2.7900476e+00  -3.7603220e+00  -2.9597731e+00   5.8688165e-04  -6.3243669e-01  -3.2491877e-01   5.0811536e-01  -2.9887038e+00  -5.4019260e+00  -2.8434494e+00  -3.0007964e+00  -2.7476759e+00  -1.7299575e+00  -3.5410290e+00  -2.7773946e+00   7.3944588e+00   1.3963471e+01  -2.2566097e+00   3.4173082e+00  -2.1230795e+00   1.4725259e+00  -2.2207974e+00   2.7228289e+00   1.1747355e+00   6.2111282e+00  -1.6019037e+00   1.2029364e+00   2.9341604e-01   4.6994095e+00  -4.8570724e-01  -3.5582424e+00  -5.9209053e-01  -8.2559355e-01  -1.6049275e+00   1.0423673e+00  -1.2537055e+00   1.5458007e+00  -1.3521444e+00   4.0380162e-01   6.3650231e-01  -4.7393138e+00  -6.9435271e-01   1.6296025e+00  -2.4760054e+00  -4.3479019e-01   3.4396692e+00  -1.0844108e+00   1.4534838e+00   7.9637776e-01  -2.4682605e+00  -3.4320971e+00  -4.9686979e+00   1.7826610e+00  -4.5145661e+00  -6.4416638e-01  -5.2755730e+00   4.4650672e-01  -5.3149970e-01   7.8368840e+00  -8.8568513e-01   1.0885236e+00  -4.6724507e-01   2.2629152e+00  -2.0268026e+00  -2.6076972e+00   6.6921148e-02   2.4805752e+00  -2.7514520e+00  -3.6765025e-01  -8.6178925e-01  -1.7255303e+00
  -4.0698746e-01  -1.7190323e+00  -1.3069634e+00  -4.2759554e-01  -1.3832505e+00  -1.3303393e+00  -4.2354702e-01   7.3136684e-02  -1.3512277e+00  -1.3006760e+00  -2.1208745e+00  -1.6786887e-01  -8.2178125e-01   1.0191763e-01  -1.2572436e-01  -1.6746396e+00  -1.4444730e+00   2.0188145e+00  -1.1055931e+00  -2.5059123e+00  -4.0916658e+00  -2.0191299e+00  -2.8902292e-02  -4.0681841e-01  -5.3106552e-01   7.9141454e-01  -3.5801108e+00  -6.3124408e+00  -1.4187911e+00  -2.1095092e+00  -2.3429196e+00  -1.9206454e+00  -2.3238873e+00  -1.7886308e+00   8.1184003e+00   1.5942316e+01  -2.3106867e+00   3.2646670e+00  -2.0193786e+00   2.3615559e+00  -2.2546072e+00   4.5150844e+00   1.0289225e+00   5.7104682e+00  -6.9604825e-01   5.1909532e-01  -2.6047590e-01   5.1698264e+00  -1.0557043e+00  -5.2889273e+00  -1.3157424e+00  -1.8691550e+00  -8.0612956e-01   5.5442614e-01  -1.0454139e+00   1.8770575e+00  -1.0031989e+00   4.7585535e-01   4.4962714e-01  -6.1791829e+00  -6.8908437e-01   1.6180058e+00  -3.2135700e+00  -3.6051560e-02   2.4995030e+00  -1.3540060e+00   1.5711815e+00   9.5895142e-01  -1.3845136e+00  -3.3444375e+00  -4.0099071e+00   2.8433211e+00  -2.1617100e+00   9.9330310e-02  -4.0955722e+00   1.2587303e+00   4.9772838e-01   8.8343135e+00  -5.6908464e-01   2.3385284e+00  -1.5958798e+00   1.4903835e+00  -1.7620311e+00  -1.8948293e+00  -3.3970289e-01   1.2001123e+00  -3.2674967e+00  -1.5871417e+00  -7.9449579e-01  -2.5624653e+00
   1.4449694e-01  -9.0434852e-01  -4.6042737e-01  -3.7781268e-01  -7.2489627e-01  -2.9403899e-01  -5.2056870e-01  -1.4248398e-01  -1.0114214e+00  -1.0924431e+00  -1.9587609e+00  -7.0961916e-01  -9.0458913e-01  -9.0190608e-01  -3.1605187e-01  -1.7650588e+00  -8.5677778e-01   2.2794663e+00  -1.3965723e+00  -2.0019513e+00  -3.7552654e+00  -1.4439842e+00  -1.7573206e-01  -1.0565253e+00  -1.6968142e+00   4.8957235e-01  -1.2752505e+00  -3.2531119e+00  -1.1603223e+00  -3.3893734e+00  -3.4847056e+00  -3.0294922e+00  -2.5398726e+00  -1.3301786e+00   7.2976854e+00   1.4092092e+01  -2.2072821e+00   2.7652497e+00  -2.1511859e+00   2.2605332e+00  -1.3023068e+00   9.3086710e-01   2.9545954e+00   7.9117965e+00   2.4543636e-01   3.0545775e+00   2.3612133e+00   6.7913999e+00  -1.2391653e-01  -2.3601613e+00  -5.0505320e-01  -2.3240018e-01  -1.7368278e+00   7.1004747e-01   1.7150039e+00   2.3995938e+00  -6.5158550e-01   2.1957573e+00   5.2546952e-01  -3.6052127e+00  -1.6185482e+00   9.5003875e-01  -3.9313519e+00  -2.1813458e-01   2.5275756e+00  -1.2313058e+00   2.2934226e+00   3.0706429e+00  -9.3272679e-01  -1.4980148e+00  -6.0343596e+00   4.2676303e-01  -3.9291179e+00  -2.7388748e+00  -6.0898988e+00  -2.9558006e-01  -2.8979528e+00   4.2232176e+00  -1.3029707e+00   2.9018573e+00  -1.8288263e+00   2.6071733e+00  -1.2878913e+00  -2.1337987e+00  -1.6344425e-01   2.8197388e+00  -2.2817995e+00  -6.1657826e-01  -3.4565756e-01  -2.0638759e+00
   5.1030610e-01  -5.7711084e-01  -4.3634482e-01  -3.5424240e-01  -9.4326984e-01  -2.4335476e-01  -3.1855327e-01  -3.5140194e-02  -8.0012345e-01  -9.7016629e-01  -6.0648104e-01   5.8366545e-02  -8.0104019e-01  -3.6446641e-01   7.0954900e-01  -2.7278015e-01   1.0207651e+00   2.6687779e+00  -1.0341676e-01  -2.7238098e-01  -3.0564321e+00  -8.0888956e-01   2.5636783e-02  -7.5486022e-01  -1.9795851e+00   5.5606576e-01  -9.3370327e-01  -1.9001878e+00   2.5790263e-01  -1.2139871e+00  -2.6023256e+00  -1.7080655e+00  -4.3262013e-01   1.8274271e+00   6.4934864e+00   1.3767427e+01  -1.9975851e+00   2.2466995e+00  -2.2951984e+00   2.7499647e+00  -1.3653465e+00   3.0383179e+00   2.1218875e+00   5.8780459e+00  -5.5979560e-02   2.6810976e+00   4.0525005e-01   5.7689364e+00  -1.8150590e+00  -3.3444967e+00  -2.2660602e+00  -1.6482772e+00  -1.5174241e+00  -1.0267993e+00   9.4460890e-01   1.4472195e+00   5.5547368e-01   2.1906069e+00  -4.1063450e-02  -4.2820889e+00  -6.5272125e-01   1.5328725e+00  -3.1546395e+00   3.8655838e-01   1.1951373e+00  -3.8862034e-01   2.2722634e+00   4.4928694e+00  -5.5201436e-01  -1.9074990e+00  -4.6359586e+00   1.4968180e+00  -2.1042409e+00  -1.9477873e+00  -4.7048441e+00  -4.4442839e-01  -3.2630503e+00   4.0121860e+00   2.5937859e-01   4.5282092e+00  -1.0092367e+00   3.0766721e+00   1.1313199e-01   1.0120564e+00   1.7578278e-02   2.0250278e+00  -2.1904737e+00  -4.5060839e-02  -4.6727025e-01  -2.8498063e+00
   1.1424516e+00   3.7660415e-01   3.4721963e-01  -2.0055644e-01  -4.6838609e-01   6.8990291e-01  -1.1623802e-01  -4.1997447e-02  -3.8553331e-01  -3.8193107e-01   2.3448598e-02   6.4908777e-02  -8.4381889e-01  -9.0779320e-01   9.6043004e-01   1.6192744e-01   2.2446703e+00   3.0256482e+00  -3.2186657e-01   5.3176271e-01  -2.5704668e+00   8.4405879e-02   9.5056588e-02  -6.4426548e-01  -3.1284515e+00   7.1244015e-01   6.0394374e-01   4.2624509e-01   9.0381351e-01  -1.5513638e+00  -3.3395846e+00  -2.4903003e+00  -1.0199496e+00   1.9704362e+00   5.6777865e+00   1.1910079e+01  -1.5887984e+00   2.5233901e+00  -2.3071963e+00   3.0091344e+00   3.5759826e-02   2.4130086e+00   1.1390062e+00   6.5674171e+00  -1.8463983e+00   3.1375689e+00  -4.7651109e-02   5.4261497e+00  -3.4039514e+00  -1.4853647e+00  -2.7150376e+00  -7.7090826e-01  -3.5067524e+00  -1.6902942e+00   1.3582404e+00   1.2625500e+00   1.2540503e+00   3.4990722e+00  -3.6033397e-01  -2.2195029e+00  -7.3679054e-01   1.7344220e+00  -3.1588878e+00   1.2124204e+00   7.9962482e-01   9.1988361e-01   1.7211685e+00   5.0425647e+00  -3.9587737e-01  -6.9123872e-01  -5.1063855e+00   4.4265093e-01  -2.1474706e+00  -3.2083612e+00  -4.9778143e+00  -7.5574834e-01  -4.5719858e+00   1.6814997e+00  -3.0725642e-02   5.5335144e+00  -7.3970025e-01   5.2244238e+00   7.5470852e-01   2.5960995e+00   2.1062331e-01   3.9475668e+00  -8.6337248e-01   9.9447859e-01  -8.4704805e-02  -2.0510165e+00
   1.8870024e+00   1.0198628e+00   5.7402089e-01  -2.8904577e-01  -3.8679313e-01   8.0308464e-01  -4.4494801e-01  -5.9139594e-01  -3.7461184e-01  -5.0976208e-01   6.4232277e-01  -6.9303773e-02  -7.5544161e-01  -1.3827178e+00   1.0739650e+00   1.9380391e-01   3.9448565e+00   3.3338753e+00   5.8815148e-01   1.7208747e+00  -1.8292493e+00   6.2326801e-02  -3.0677071e-01  -1.4504181e+00  -3.6085844e+00   3.1864996e-01   2.5102186e+00   3.0843473e+00   2.2074433e+00  -8.4989444e-01  -3.3814289e+00  -1.9380718e+00   9.0494888e-01   4.5205971e+00   4.4104269e+00   9.3895299e+00  -1.0272296e+00   9.5158275e-01  -1.7782187e+00   3.3643588e+00   6.0605652e-01   6.7642789e-02   4.5272554e+00   6.9781811e+00   7.4412806e-01   4.7380918e+00   4.0943361e+00   6.9200192e+00  -1.3701790e+00  -2.4794191e-01  -1.5704574e+00  -7.2699123e-01  -2.8629915e+00  -1.9382341e+00   5.2237755e+00   1.8004929e+00   2.6723976e+00   5.2723785e+00  -4.6247110e-01  -9.4469767e-01  -1.5904972e+00   1.1839950e+00  -3.0242538e+00   1.3300276e+00  -2.5522336e-01   1.5692014e-01   2.6847040e+00   7.2974853e+00   5.0385210e-01   8.2033549e-01  -5.6586736e+00  -1.9803626e+00  -2.4073156e+00  -5.3530460e+00  -5.3270920e+00  -2.8883024e+00  -6.4282383e+00  -2.3141604e+00   1.5052070e+00   6.7039797e+00   2.2256254e-01   6.5034980e+00   2.0279063e+00   3.4916984e+00   1.1206906e+00   4.2608466e+00  -6.9741253e-01   1.6747530e+00   1.7997746e-01  -2.3982458e+00
   1.6586308e+00   1.0183918e+00   1.5409710e-01  -4.1650294e-01  -1.4134888e+00   1.9999400e-01   5.4000631e-03  -6.5396163e-01  -7.9804560e-01  -6.8157909e-01   2.0215376e+00   7.1363618e-01   2.5753176e-01  -2.1443429e-01   2.4610260e+00   1.1883817e+00   4.9236437e+00   3.9573199e+00   1.5057523e+00   2.5566849e+00  -1.6137528e+00  -6.4699557e-02  -1.5200034e-02  -1.2069818e+00  -2.8120698e+00   6.3698878e-01   1.3569952e+00   2.6356916e+00   4.5243818e+00   2.2297676e+00  -1.6804312e+00   1.5840384e-01   3.2830284e+00   7.1813414e+00   2.8742832e+00   7.4626948e+00  -1.1045681e+00  -2.0019583e-01  -2.0398516e+00   5.2916503e+00   2.3217813e-01   3.4986887e+00   6.0695484e+00   4.2633406e+00   3.1883637e+00   1.9730931e+00   5.7009021e+00   5.5110986e+00  -3.5536889e-01  -3.9871144e+00  -9.8242435e-01  -4.0130849e+00  -1.3868365e-01  -3.5383317e+00   6.0272049e+00   1.4089352e+00   3.4282814e+00   5.3552912e+00  -1.3161516e+00  -2.5009440e+00  -1.3258113e+00   1.4473584e+00  -2.0756375e+00   2.0790786e+00  -5.2256208e-01  -7.9056252e-01   2.7051961e+00   6.5224706e+00   1.6868254e+00   2.2085865e-01  -3.8062106e+00  -4.2173168e-01   1.0795610e+00  -2.6874806e+00  -1.7464421e+00  -1.2585767e+00  -4.0092848e+00   5.4369995e-01   3.4761666e+00   7.5976579e+00   4.3662442e-01   6.7019031e+00   2.8097186e+00   6.6045763e+00   9.0805103e-01   1.7407923e+00  -1.8621500e+00   1.9078951e+00   1.0583937e-01  -3.6657138e+00
   1.7244290e+00   8.3608154e-01  -3.1505467e-01  -5.4992294e-01  -1.4920758e+00  -2.4775198e-01  -6.1131735e-01  -1.2685449e+00  -9.2491318e-01  -8.3884581e-01   2.2013036e+00   7.5222506e-01  -1.1909452e-01  -3.8864739e-01   2.2856289e+00   1.3446993e+00   6.1455662e+00   3.6497659e+00   1.8093304e+00   2.7949512e+00  -1.5877633e+00   7.8817544e-01  -6.0100405e-01  -1.2199667e+00  -3.5414922e+00   1.0509060e+00   1.7836382e+00   2.3327320e+00   5.9730903e+00   2.7810558e+00  -1.6969324e+00   9.0635053e-02   4.0476743e+00   7.2409563e+00   2.4178699e+00   6.6084223e+00  -2.8239038e-01  -5.3065243e-01  -7.7098560e-01   6.2851719e+00   3.5545568e-01   3.8439211e+00   7.1740837e+00   4.2181913e+00   4.5175064e+00   1.4071470e+00   6.9199313e+00   6.8823441e+00  -2.4306975e-01  -4.7570282e+00  -9.3912921e-01  -4.0333469e+00   3.9565024e-01  -3.7529222e+00   8.4717414e+00   2.5255482e+00   4.3064425e+00   5.8644445e+00  -1.3556833e+00  -2.9943789e+00  -1.9225530e+00   1.1067406e+00  -2.7419328e+00   2.4777077e+00  -2.2723368e+00  -8.8436125e-01   2.5769170e+00   6.2004845e+00   3.2801572e+00   1.4470432e+00  -2.6266896e+00  -1.1818840e+00   2.8537565e+00  -3.1905831e+00  -1.4400480e+00  -1.0123527e+00  -2.5355478e+00  -7.9860511e-01   4.7383650e+00   8.3943661e+00   1.2907922e-01   6.3056616e+00   3.7356179e+00   7.5124913e+00   1.2122241e+00   1.1398348e+00  -1.7823615e+00   6.4495698e-01   2.4963942e-01  -3.9991142e+00
   1.6644945e+00   1.0271671e+00   1.5192910e-03  -6.0561347e-01  -1.6480401e+00  -1.7684689e-01   1.3281946e-01  -1.0600786e+00  -8.9858174e-01  -5.8292516e-01   3.3058552e+00   1.1586310e+00   9.8397578e-01   3.6829803e-01   3.1290225e+00   2.1904993e+00   6.8030731e+00   3.9738136e+00   1.5330506e+00   2.6896543e+00  -1.3962185e+00   6.7815001e-01  -1.8926645e-01  -9.2030387e-01  -2.9788069e+00   1.0131531e+00   1.2100378e+00   2.5481909e+00   6.8771790e+00   4.5211185e+00  -8.0388707e-01   1.2016077e+00   3.7507799e+00   7.5631199e+00   1.6861581e-01   2.8510014e+00  -2.7531313e-01  -6.1893808e-01  -1.5124098e+00   6.8350280e+00   2.3616005e-01   5.8627422e+00   7.2287802e+00   2.8995309e+00   5.7406057e+00   4.4541388e-01   6.8263155e+00   5.5217994e+00   1.7825932e-01  -6.2280787e+00  -3.9803273e-01  -5.4340022e+00   1.1591868e+00  -5.0881646e+00   8.0029853e+00   1.9119823e+00   4.4553776e+00   5.3326859e+00  -1.8626995e+00  -3.1938296e+00  -1.5598643e+00   1.5132410e+00  -1.5585930e+00   3.1737202e+00  -1.5669762e+00  -1.0617244e+00   2.3199113e+00   4.8665460e+00   2.9944255e+00   5.1111928e-01  -1.6692242e+00  -1.0323264e-01   4.1426268e+00  -1.2078766e+00   9.4055587e-01   4.8626898e-01  -2.3177016e+00   5.1755020e-01   5.6707512e+00   8.3559892e+00   7.4550351e-01   7.0527183e+00   4.2180431e+00   1.0328100e+01   9.0138720e-01   3.7771041e-01  -1.8012157e+00   1.9435299e+00   8.8310396e-02  -4.1559484e+00
   1.4200688e+00   1.0784758e+00  -1.2027163e-01  -5.1372069e-01  -1.5448433e+00  -4.4620354e-01   2.9161985e-01  -8.4866523e-01  -7.7889421e-01  -4.4724774e-01   3.7321624e+00   1.6651588e+00   1.2480897e+00   7.4517287e-01   3.3815634e+00   2.4044924e+00   7.6095740e+00   3.7536252e+00   1.5001191e+00   2.7588009e+00  -1.4252632e+00   6.5812755e-01  -2.2837054e-01  -4.8494225e-01  -3.2060924e+00   1.4394366e+00   5.7058565e-01   1.6297766e+00   7.3075933e+00   4.9991562e+00  -6.5783368e-01   1.2117122e+00   2.8582214e+00   6.4288608e+00  -1.6752230e+00   9.9360532e-01   2.2864024e-01   3.6442341e-01  -1.3649070e+00   7.4135762e+00  -6.4647329e-01   8.4463536e+00   5.5264158e+00   1.8317538e+00   4.4129501e+00  -9.5285174e-01   4.9182728e+00   4.8616934e+00  -1.7987593e+00  -6.8519167e+00  -1.6230980e+00  -5.1040911e+00   8.7933522e-01  -5.1413562e+00   7.0201379e+00   2.6635136e+00   4.7752357e+00   4.7103071e+00  -2.3234920e+00  -3.6168304e+00  -8.8103039e-01   2.1290697e+00  -1.0874277e+00   3.7230791e+00  -2.2344145e+00  -1.3569881e-02   1.0980556e+00   2.8457600e+00   3.2496001e+00   4.0042244e-01  -4.0533420e-01   2.5593938e-01   4.4973281e+00  -2.3343132e-01   9.9439797e-01   1.7646587e+00  -1.8866328e+00  -5.3108286e-03   6.3872822e+00   8.6326337e+00   1.0268050e+00   6.7723148e+00   4.3295687e+00   1.0919013e+01   5.2934746e-01   4.8569978e-02  -1.4910332e+00   1.6138872e+00   7.2121395e-03  -3.7994643e+00
   1.7290969e+00   1.1069535e+00  -4.1904709e-01  -6.2552795e-01  -1.3711264e+00  -5.0889807e-01  -4.8600669e-01  -1.6226580e+00  -9.9100164e-01  -9.3803892e-01   3.8459796e+00   1.6720195e+00   8.8649301e-01   8.5215094e-02   2.9799382e+00   2.5804603e+00   8.9527037e+00   4.0088453e+00   1.7810455e+00   3.0431156e+00  -1.1055888e+00   9.0302566e-01  -1.0897663e+00  -9.0672843e-01  -2.9311687e+00   1.4318980e+00   2.2439771e+00   4.0089436e+00   8.4426412e+00   6.4870643e+00  -9.8369538e-02   2.7126250e+00   4.4055979e+00   7.5805473e+00  -2.2245139e+00  -1.0380829e+00   7.3250863e-01  -6.2310331e-01  -8.0764608e-01   7.3229567e+00  -6.5087666e-01   5.7571380e+00   8.8949850e+00   2.7954563e+00   7.9523482e+00   4.6113225e-01   8.1813213e+00   7.1605046e+00   3.6376455e-01  -6.7998126e+00  -9.6944680e-01  -4.8878165e+00   2.0462094e+00  -5.5545856e+00   1.0806194e+01   3.2700302e+00   5.6268660e+00   5.8128154e+00  -2.6263725e+00  -3.1444423e+00  -2.3319901e+00   1.8603639e+00  -1.6965900e+00   3.8515943e+00  -3.1706991e+00  -4.3190626e-01   2.8503356e+00   4.9902404e+00   4.7622371e+00   1.6932365e+00  -1.0712322e+00  -7.5288627e-01   4.7957937e+00  -9.3546364e-01   1.7932018e+00   1.0276515e+00  -3.8472531e+00  -2.6687137e+00   9.0521372e+00   1.0583680e+01   1.5077255e+00   7.8452877e+00   5.5145916e+00   1.1933022e+01   7.6635690e-01   6.2072452e-01  -1.7235176e+00   2.1407608e+00  -1.0688637e-01  -4.3501626e+00
   1.1610139e+00   2.3234391e+00   4.1691719e-01  -9.5780806e-01  -1.2076777e+00   7.9995219e-01  -1.2377502e-01  -1.1090834e+00  -3.1473032e-01   4.4578667e-01   4.3100390e+00   1.8885806e+00   1.9386350e+00   3.6202409e-01   3.9227733e+00   3.3010163e+00   8.2279340e+00   5.0346308e+00   9.7887994e-01   2.9711665e+00   1.8438601e-01   1.0254260e+00  -9.5247229e-01  -1.3427100e+00  -4.3658638e+00  -7.3570853e-01   3.3413205e+00   6.4229544e+00   8.3182714e+00   5.2096193e+00  -2.0491958e+00   6.1496983e-01   3.1745130e+00   7.4623685e+00  -3.2087203e+00  -4.4307295e+00   4.9259785e-01  -2.2701671e+00  -1.0957546e+00   7.0600553e+00   1.7843122e+00   1.1376063e+00   7.9442347e+00  -1.3603402e-01   6.9337108e+00  -2.3238021e+00   9.6167628e+00   3.8953118e+00   3.0199178e+00  -6.2188799e+00   3.4211288e+00  -5.6043982e+00   2.6795222e+00  -6.2477734e+00   1.2198809e+01   2.4542601e+00   4.7781079e+00   6.7089197e+00  -1.2215109e+00  -7.1636820e-01  -2.0293438e+00   1.9532339e+00  -1.6398656e+00   4.5953030e+00  -1.8255532e+00  -9.4557018e-01   2.0244554e+00   3.7974377e+00   3.0594473e+00   2.4864436e+00  -4.1662289e+00  -3.0439278e+00   3.8652336e+00  -2.8237867e+00   8.4804278e-01  -1.2736823e-01  -1.7785345e+00  -3.3296337e+00   4.5931979e+00   7.5788479e+00   3.9600955e-01   8.4287454e+00   4.9504140e+00   1.3654727e+01   1.5571980e+00   6.7518504e-01  -1.1317789e+00   2.7061081e+00   1.3218340e+00  -3.3799396e+00
   1.6857127e+00   2.1989699e+00  -5.6753870e-02  -6.4957217e-01  -1.4441057e+00  -4.9499724e-01  -6.4846685e-02  -1.4376424e+00  -8.3869147e-01  -3.2567197e-01   4.2971159e+00   1.7450695e+00   1.6800743e+00   2.0688748e-01   3.7011985e+00   2.7083751e+00   9.1871528e+00   4.2658457e+00   2.0122125e+00   3.8073988e+00   1.7731025e-01   1.5986295e-01  -1.2665048e+00  -9.4296274e-01  -3.7490342e+00   4.0073538e-01   3.1917540e+00   5.5483779e+00   8.5163938e+00   6.9521980e+00  -1.6545199e-01   3.4416517e+00   4.5064591e+00   8.0278917e+00  -4.8496396e+00  -6.6877685e+00   1.3931326e+00  -1.5238985e+00  -8.5568029e-02   7.6091552e+00   8.5591300e-01   3.9067071e+00   8.5767270e+00  -3.4365947e-01   6.2179674e+00  -3.6985792e+00   9.7117461e+00   3.5455989e+00   1.4230457e+00  -7.2608447e+00   2.0176208e+00  -6.0992940e+00   2.3756103e+00  -7.1918573e+00   1.2266717e+01   2.4219142e+00   6.2019296e+00   6.7068384e+00  -2.2951482e+00  -1.0041006e+00  -1.7733672e+00   2.4442116e+00  -3.9032708e-01   4.8788293e+00  -2.9605799e+00   8.4532157e-02   1.4958980e+00   2.9342908e+00   4.3388700e+00   2.4767117e+00  -1.1407055e+00  -2.1583836e+00   5.3553269e+00  -7.7154258e-01   3.2727414e+00   1.0542926e+00  -1.1283902e+00  -2.1734823e+00   7.4648262e+00   8.2622788e+00   2.5145019e+00   9.2827033e+00   5.6461688e+00   1.3914707e+01   1.7986560e+00   8.8388103e-01  -9.0214689e-01   3.3013484e+00   5.5312004e-01  -3.3845505e+00
   1.5919570e+00   1.1816914e+00  -6.0979716e-01  -5.9407759e-01  -9.7646498e-01  -1.3515404e+00  -7.6681446e-01  -1.8564553e+00  -9.1364439e-01  -7.3882900e-01   3.1257307e+00   1.2363135e+00   1.0868957e+00  -4.7312026e-01   2.3617872e+00   1.3198545e+00   9.5104385e+00   3.0830054e+00   1.0155548e+00   2.1959549e+00  -7.1187186e-01  -4.1924654e-01  -1.6789300e+00  -4.9171087e-01  -2.8107900e+00   1.0480686e+00   2.0288732e+00   2.8161330e+00   7.8240435e+00   6.5479940e+00   4.0876939e-01   3.2917995e+00   2.1440833e+00   4.4855065e+00  -5.7833261e+00  -7.6842393e+00   2.0999399e+00   6.2703885e-01   2.7212493e-01   6.6618550e+00  -4.2484042e-01   5.4008673e+00   7.3373548e+00   1.3497848e+00   6.6761595e+00  -2.4330069e+00   7.8636678e+00   5.2637362e+00   5.1264606e-01  -6.9337206e+00   8.9391073e-01  -3.9930143e+00   1.4570399e+00  -5.7942372e+00   1.1184373e+01   4.0085692e+00   6.1327107e+00   5.2194335e+00  -2.5119793e+00  -2.1562699e+00  -1.7039019e+00   2.4975793e+00  -4.4849728e-01   4.7350824e+00  -2.7616036e+00   2.4134596e-01   1.0658544e+00   3.7947078e-01   4.2314468e+00   1.7181894e+00   8.2987808e-02  -1.8150121e+00   4.3396350e+00  -1.1884289e-01   3.6342610e+00   2.5093914e+00  -2.6520201e+00  -3.2208191e+00   8.2743532e+00   8.7260515e+00   2.8377717e+00   8.5975805e+00   4.8632175e+00   1.1208393e+01   1.3763568e+00   1.5860849e+00  -3.7815174e-01   2.4006903e+00  -3.7924286e-02  -2.6708381e+00
   8.6550450e-01   8.3990840e-01  -1.1177838e+00  -7.2139258e-01  -9.1885858e-01  -1.3480309e+00  -1.3504353e+00  -1.8421618e+00  -1.0159551e+00  -7.9632022e-01   2.4384434e+00   1.4071462e+00   8.3192205e-01  -5.0006520e-01   1.9589601e+00   1.3542347e+00   8.5429099e+00   2.8698627e+00   4.4027021e-01   1.2729574e+00  -7.4557916e-01   2.8522909e-02  -2.2175045e+00  -3.4896939e-01  -2.8958058e+00   9.6781651e-01   1.9057452e+00   2.2085433e+00   7.2477933e+00   6.3805504e+00   1.6656203e-02   3.0162163e+00   1.3841576e+00   2.9439748e+00  -6.2400868e+00  -8.3967922e+00   1.9362698e+00   1.1725510e+00   5.5691583e-01   6.1443685e+00  -3.9693648e-01   4.6231799e+00   6.9964600e+00   1.4177776e+00   7.3314316e+00  -3.1859468e+00   7.7807875e+00   6.0912511e+00   1.4667646e+00  -7.5487439e+00   1.9179115e+00  -3.7615759e+00   1.9403981e+00  -5.9522867e+00   1.1694137e+01   4.2286439e+00   5.0213821e+00   4.2173487e+00  -2.2428027e+00  -2.6681554e+00  -1.9686185e+00   2.0514201e+00  -1.4335080e+00   4.2226864e+00  -2.6579557e+00  -2.2844754e-01   8.3234301e-01  -9.7585851e-01   4.4958319e+00   1.7082823e+00  -1.5281172e-01  -1.4465820e+00   4.1160185e+00   8.4639596e-01   3.3378219e+00   3.5025666e+00  -2.0452657e+00  -2.4528751e+00   7.4434916e+00   8.0224270e+00   1.6382016e+00   7.0116300e+00   4.5611837e+00   1.0901280e+01   1.1429352e+00   1.0218244e+00  -7.3669666e-01   1.6523857e+00  -9.3664780e-02  -2.5383421e+00
   9.0620888e-01   3.9697780e-01  -1.5799004e+00  -7.1055829e-01  -6.7220627e-01  -1.9282749e+00  -1.8447608e+00  -2.0796449e+00  -1.0581257e+00  -1.1213016e+00   1.6765822e+00   1.1739304e+00   1.6679491e-01  -9.8413400e-01   1.2258827e+00   8.7722047e-01   8.4600234e+00   2.1539097e+00   6.2054368e-01   1.0648477e+00  -6.8380159e-01  -2.1364388e-01  -2.6667972e+00  -1.4385010e-01  -2.4821448e+00   1.0679940e+00   2.1919943e+00   1.9381822e+00   6.3479421e+00   6.7220423e+00   6.8769672e-01   3.9733408e+00   1.5048038e+00   2.3695566e+00  -6.5740681e+00  -9.0049470e+00   2.3437416e+00   1.8089416e+00   1.1798489e+00   5.0673148e+00  -8.5503288e-01   4.1365221e+00   6.6328260e+00   1.6830851e+00   7.0727893e+00  -2.9985522e+00   7.0191333e+00   6.6472332e+00   1.2905108e+00  -7.3562535e+00   1.5761062e+00  -3.2417771e+00   1.6903830e+00  -6.1102144e+00   1.1388490e+01   4.0873075e+00   5.0286835e+00   3.3756179e+00  -2.3060360e+00  -2.9717140e+00  -1.8860061e+00   2.0436175e+00  -1.3443505e+00   3.8507087e+00  -3.1043644e+00   6.4044323e-02   8.4739538e-01  -1.2416328e+00   4.4673400e+00   1.4334095e+00   7.9343558e-01  -1.1476029e+00   3.6561559e+00   1.3990288e+00   3.8322494e+00   3.4005225e+00  -2.7278825e+00  -2.3389182e+00   8.0006495e+00   7.8254487e+00   2.2799750e+00   6.5522393e+00   4.5735687e+00   9.8292161e+00   1.3859040e+00   1.4891150e+00  -4.4593569e-01   1.6010750e+00  -5.3589446e-01  -2.3529136e+00
  -1.0565949e-01   4.6762514e-01  -1.3504447e+00  -1.0290241e+00  -5.7183572e-01  -1.0929324e+00  -1.8995560e+00  -1.9347634e+00  -7.3360515e-01  -5.1585400e-01   9.8995876e-01   7.8846814e-01   3.2789405e-01  -1.3805098e+00   1.2659122e+00   6.8578948e-01   6.5333753e+00   2.8609386e+00  -5.4560142e-01   1.2168720e-01  -5.6794342e-01  -3.3329568e-01  -2.6031654e+00  -3.1362416e-01  -2.6075229e+00  -5.4649219e-01   2.5651302e+00   3.2461833e+00   5.6529281e+00   5.3349256e+00  -7.4426532e-02   2.5632779e+00   6.1525206e-01   1.1271016e+00  -5.4150178e+00  -8.8404379e+00   1.5890901e+00   5.4954740e-01   3.7686719e-01   4.2663401e+00   7.2760287e-02  -1.2906645e+00   6.5042394e+00   1.8136790e-01   7.4083453e+00  -5.1409246e+00   8.0780301e+00   4.4922592e+00   4.1715528e+00  -7.6108024e+00   4.6983929e+00  -3.4878071e+00   3.5283105e+00  -5.5826087e+00   1.1953595e+01   3.6093166e+00   3.4814157e+00   3.9621171e+00  -1.1901884e+00  -1.4977405e+00  -2.2565030e+00   2.2672600e+00  -2.3188970e+00   3.9975376e+00  -1.2678192e+00  -3.7836155e-01   1.5693565e+00  -1.4480614e+00   3.7378343e+00   2.1790876e+00  -2.8662612e+00  -1.7752245e+00   2.8433498e+00   4.4610138e-01   3.7250240e+00   3.0585224e+00  -1.9139996e+00  -1.5667300e+00   4.0933105e+00   5.6939424e+00   1.3630433e-01   6.1061567e+00   2.8014814e+00   8.1595613e+00   8.3210803e-01   1.5612066e+00  -5.8738650e-01   1.4616795e+00   5.3197151e-01  -1.8839511e+00
  -6.2523013e-02   1.9963780e-01  -1.6947813e+00  -8.2212001e-01  -8.8804049e-01  -2.0421143e+00  -1.9569439e+00  -2.0642167e+00  -1.1617857e+00  -1.1419536e+00   2.0423487e-01   1.7988565e-01  -1.2902395e-02  -1.7410492e+00   9.9232962e-01  -7.7709887e-03   5.4436282e+00   1.9200176e+00   5.5331943e-03   4.4479075e-01  -4.6917612e-01  -1.1472520e+00  -2.6794641e+00  -1.4952462e-01  -1.9982123e+00  -1.5720453e-01   2.4204155e+00   2.1351726e+00   4.4623220e+00   5.7444246e+00   1.1658483e+00   4.3866052e+00   1.4221648e+00   1.6050208e+00  -6.1470168e+00  -9.8714746e+00   1.6482001e+00   9.9647781e-01   1.0541801e+00   3.9665378e+00   2.7683549e-01  -1.1442496e+00   7.1404024e+00   2.0510736e-01   7.1063734e+00  -5.9839963e+00   8.6852240e+00   4.0899337e+00   4.4362096e+00  -8.0703896e+00   5.2040849e+00  -4.1989493e+00   3.6772088e+00  -6.4453426e+00   1.1837016e+01   2.6413978e+00   3.4114070e+00   3.2451613e+00  -1.5290578e+00  -1.5682161e+00  -1.9949404e+00   1.6760525e+00  -1.7026347e+00   2.9138455e+00  -9.6129545e-01  -5.8162585e-01   1.2464628e+00  -2.0339999e+00   4.1299386e+00   1.8449583e+00  -9.1923067e-01  -1.1748957e+00   3.2841088e+00   1.9488065e+00   5.4621000e+00   3.5613791e+00  -1.0522150e+00   6.2889893e-01   3.7665212e+00   3.9905264e+00   1.0082381e+00   5.1155408e+00   2.7121942e+00   7.0663654e+00   1.3434118e+00   1.2092032e+00  -7.1108530e-01   1.8005521e+00  -8.6569525e-03  -1.7198586e+00
  -4.5699786e-01  -7.9603633e-01  -2.4562914e+00  -1.0473079e+00  -9.4645977e-01  -2.7854159e+00  -2.7766507e+00  -2.5460726e+00  -1.3732670e+00  -1.6136464e+00  -1.1509723e+00  -5.7123458e-01  -9.7616005e-01  -2.3237602e+00   6.7417660e-04  -7.9491267e-01   4.1184371e+00   9.5836268e-01   1.0809945e-01  -2.3467582e-01  -7.3550147e-01  -1.0381911e+00  -3.1549810e+00  -2.0129689e-01  -1.6993624e+00  -3.6559667e-01   2.4262613e+00   9.0290226e-01   3.4473608e+00   5.2181632e+00   1.5758154e+00   4.5232289e+00   2.1297899e+00   1.0598935e+00  -4.9567693e+00  -8.4065750e+00   1.6639928e+00   7.0282143e-01   1.9295213e+00   2.9350078e+00   4.9316916e-02  -3.3456360e+00   8.1095499e+00   5.7123895e-01   8.5856138e+00  -5.8991653e+00   9.4549752e+00   5.1872066e+00   6.2328259e+00  -8.3967452e+00   6.1811382e+00  -4.1284048e+00   4.7450359e+00  -6.0108868e+00   1.2547730e+01   2.5782644e+00   2.7066646e+00   2.4085311e+00  -9.4973432e-01  -2.3653677e+00  -2.4529771e+00   8.0818610e-01  -2.5852587e+00   1.8391426e+00  -1.3114106e+00  -1.5575845e+00   1.8749043e+00  -1.9089966e+00   4.5315797e+00   1.9896454e+00  -4.8380779e-01  -1.1684741e+00   3.3344794e+00   1.8218736e+00   5.5668497e+00   3.0203490e+00  -2.2035535e-01   1.5823457e+00   2.9160354e+00   2.6096239e+00   1.9447992e-01   2.8348559e+00   2.1786348e+00   4.4593360e+00   1.5437243e+00   4.2469133e-01  -1.0332464e+00   4.2775264e-01  -1.5914158e-01  -2.0042744e+00
  -1.2481544e-01  -1.4613640e+00  -2.8968220e+00  -4.9258705e-01  -8.1049633e-01  -3.2860666e+00  -3.3390832e+00  -2.4283171e+00  -1.6034535e+00  -2.1888453e+00  -2.4054667e+00  -9.1818851e-01  -2.1025199e+00  -2.9992680e+00  -1.0729933e+00  -2.0767620e+00   4.0541941e+00  -3.9515415e-01  -2.4302026e-02  -6.4500093e-01  -1.2033345e+00  -1.4942784e+00  -3.2090663e+00   8.9912011e-01  -3.6921253e-01   1.3031907e+00   9.6912985e-01  -1.7445967e+00   1.8035066e+00   5.2039492e+00   2.7523596e+00   5.5310483e+00   7.5826021e-01  -6.9075230e-01  -5.2089471e+00  -7.4553297e+00   1.7716311e+00   3.9569377e+00   1.8084581e+00   1.1019660e+00  -2.9757128e-01   5.1199688e-01   4.4365001e+00   2.5970349e+00   6.2727038e+00  -4.0763874e+00   4.3442547e+00   5.8077091e+00   2.6543563e+00  -7.1552586e+00   2.8436521e+00  -2.1448231e+00   1.3854245e+00  -5.4950487e+00   8.0004294e+00   2.0507741e+00   2.5860721e+00   4.7184685e-01  -1.9258868e+00  -3.4734387e+00  -1.0828359e+00   7.9572706e-01  -2.0698622e+00   1.0676442e+00  -8.7030675e-01  -4.8795826e-01   7.8709227e-01  -3.6793739e+00   4.3618217e+00   2.3164236e-01   1.6532036e+00   9.9805286e-01   2.3524537e+00   4.0866344e+00   6.7765409e+00   5.1071768e+00  -2.4689184e+00   2.6937076e+00   3.8541320e+00   4.2899207e+00   1.2370878e+00   2.7618484e+00   1.3601967e+00   1.8520825e+00   1.1696217e+00   1.8115999e+00  -2.9783682e-01   4.9914630e-01  -1.2870595e+00  -9.7845424e-01
  -1.0582860e+00  -2.3533457e+00  -3.2890544e+00  -6.0632770e-01  -5.1488219e-01  -3.3948015e+00  -3.7284288e+00  -2.3310223e+00  -1.5230725e+00  -2.5475343e+00  -3.7051433e+00  -1.4498554e+00  -2.4012121e+00  -3.2916667e+00  -2.0215010e+00  -3.2188074e+00   1.9128976e+00  -1.3021602e+00  -7.1251798e-01  -2.1734745e+00  -1.6652642e+00  -1.7455325e+00  -3.2982975e+00   7.0007765e-01   2.5436912e-01   1.3303167e+00   3.4767357e-01  -3.2191008e+00   8.4130253e-02   3.4551533e+00   2.4931962e+00   4.3586061e+00  -4.1413939e-01  -2.8639423e+00  -5.2715991e+00  -5.8274498e+00   1.0774637e+00   4.8585710e+00   1.4261532e+00   9.6002274e-02  -1.3839296e+00  -3.7334632e-01   4.7446639e+00   4.2005042e+00   7.5007104e+00  -2.5384424e+00   4.4660799e+00   8.0204571e+00   3.5636636e+00  -6.5053907e+00   3.0011762e+00  -5.3299600e-01   2.4067900e+00  -3.6834024e+00   7.3741812e+00   2.9652711e+00   9.3425174e-01  -1.1113657e+00  -1.4102987e+00  -4.1606309e+00  -1.0775836e+00   4.7623906e-02  -3.2201068e+00  -6.5648380e-01  -2.1732079e-01  -1.5722545e+00   8.9973804e-01  -4.5773231e+00   4.5667965e+00   3.0812071e-02   1.0292726e+00   1.1888785e+00   3.9204843e-01   4.5059707e+00   4.7565866e+00   5.3783113e+00  -3.9122109e+00   2.2705071e+00   2.6906514e+00   2.7753480e+00  -3.6001178e-01  -7.6732277e-01  -2.4625615e-02  -2.5427701e+00   2.9586949e-02   5.3206475e-01  -1.2166334e+00  -8.5778278e-01  -1.4041482e+00  -7.8204357e-01
  -2.0854321e+00  -2.3231738e+00  -2.6344980e+00  -1.2406851e+00  -4.2682734e-01  -2.1350128e+00  -3.3090834e+00  -2.4825607e+00  -8.3877200e-01  -1.6322177e+00  -3.8717749e+00  -2.2685508e+00  -2.6661257e+00  -3.9318336e+00  -1.3415667e+00  -1.9522866e+00  -8.3265333e-01  -1.5566900e-01  -1.2453291e+00  -1.8673277e+00  -1.1607985e+00  -6.8603675e-01  -2.8289510e+00   3.2665971e-01  -4.6175555e-01  -1.2622680e+00   2.6613606e+00   1.2905796e+00  -2.6164357e-01   2.3754803e+00   2.0759709e+00   3.3322245e+00   1.4308170e+00  -1.2901358e+00  -7.8810373e-01  -2.6837069e+00  -7.7479619e-02   6.5501472e-01   6.7830169e-01  -5.4774517e-01   1.8274450e-01  -1.0788857e+01   6.3508797e+00   1.0856249e+00   8.5072927e+00  -5.2588759e+00   6.5202874e+00   4.0518463e+00   7.9738993e+00  -7.1049689e+00   6.6950025e+00  -2.6780135e+00   6.1992080e+00  -4.2442137e+00   8.9720650e+00   5.9253881e-01  -8.8868403e-01   7.5237167e-01   1.3085877e-01  -1.3926877e+00  -2.5360469e+00   1.6167161e-01  -4.7707795e+00  -5.1223697e-01   9.9293166e-01  -1.4604883e+00   3.8539284e+00  -1.2087972e-02   4.1101758e+00   2.2209516e+00  -3.6789535e+00   3.2686155e-01   1.2857523e+00   1.5140905e+00   5.2445651e+00   2.4218036e+00  -2.1249371e+00   3.7401416e+00  -2.3601539e+00  -7.3348092e-01  -3.4007503e+00  -1.2208656e+00  -1.1746685e+00  -3.1077508e+00  -3.5774661e-01   6.2098843e-01  -1.2546523e+00  -6.0137538e-01   2.5109296e-01  -1.3678883e+00
  -2.0395198e+00  -2.1205786e+00  -2.1954968e+00  -1.0576035e+00  -7.7563565e-01  -2.4796352e+00  -2.5034433e+00  -2.0925525e+00  -6.3572363e-01  -1.4722869e+00  -3.8786692e+00  -2.9407457e+00  -2.3775377e+00  -3.7427292e+00  -6.0621818e-01  -1.8060578e+00  -2.4663938e+00  -1.1854472e+00  -4.6794307e-01  -8.1461543e-01  -1.6443439e-01  -1.2287771e+00  -2.0297804e+00   4.8773149e-01  -4.8303949e-01  -1.5226745e+00   2.6064320e+00   8.2028110e-01  -1.7767581e+00   2.0109844e+00   2.8012438e+00   4.1353236e+00   2.2975461e+00   6.7589201e-01  -1.1862022e+00  -3.0754681e+00  -4.0928887e-01   3.3143228e-01   1.0475362e+00  -7.8261587e-01   1.7965151e+00  -1.0732639e+01   5.4011390e+00  -6.3086088e-01   6.5855485e+00  -6.3544001e+00   5.5464870e+00   1.3904021e+00   7.6482645e+00  -6.9863899e+00   7.6169527e+00  -4.1674552e+00   6.0559123e+00  -5.7780274e+00   7.1607411e+00  -1.8231533e+00  -1.2063624e+00  -2.9284816e-01   4.5174035e-01  -8.0500387e-01  -1.0586263e+00  -5.5033647e-01  -3.3916240e+00  -1.7888933e+00   1.7908110e+00  -1.5940243e+00   2.8014131e+00  -1.7589424e-01   3.3298520e+00   1.4726395e+00  -1.5250765e+00   6.6534782e-01   2.0844097e+00   2.2175079e+00   6.6283430e+00   2.0540484e+00   1.5056128e-01   6.4504866e+00  -4.9798249e+00  -4.6756355e+00  -2.6711546e+00  -2.8734609e+00  -1.1460602e+00  -3.0877367e+00   5.7939526e-01  -5.3226484e-01  -9.5821764e-01   8.1605083e-04   2.1146655e-01  -9.5972736e-01
  -2.0881144e+00  -3.2888466e+00  -3.0703380e+00  -1.0292181e+00  -8.2482528e-01  -3.0426328e+00  -3.5633174e+00  -2.6312935e+00  -7.7587098e-01  -1.9200561e+00  -5.2214453e+00  -3.5122882e+00  -3.9709673e+00  -4.4068315e+00  -1.8732740e+00  -2.9941266e+00  -2.8332349e+00  -2.4137439e+00  -2.7354522e-01  -1.3273930e+00  -6.1977330e-01  -5.4806627e-01  -2.3937936e+00   1.0127544e+00   3.1595774e-02  -3.4907928e-01   1.7542165e+00  -1.5067325e+00  -2.2342619e+00   1.2277255e+00   3.1663514e+00   3.4896022e+00   2.6756850e+00  -4.1419289e-01   1.3947825e+00   1.7862158e+00  -3.0896195e-01   1.5406170e+00   1.8522498e+00  -1.6465787e+00   1.6780070e+00  -9.1730554e+00   3.7980134e+00   9.2775743e-01   6.2494536e+00  -4.9728151e+00   2.9349869e+00   3.1653231e+00   5.8771634e+00  -6.5376793e+00   5.2324308e+00  -2.6629512e+00   4.7932772e+00  -4.2169600e+00   5.2723351e+00  -1.2577887e+00  -1.3931065e+00  -1.0573726e+00   4.5467184e-01  -2.2850908e+00  -9.7088653e-01  -9.9081133e-01  -4.6087760e+00  -2.3782935e+00   4.8942508e-01  -1.5636057e+00   2.7634801e+00  -2.0404053e-01   4.4773387e+00   1.5456224e+00  -2.0162264e-01   1.5562441e+00   2.8167843e+00   2.4096509e+00   6.4730274e+00   2.4876095e+00   5.1395767e-01   6.7883035e+00  -4.2601357e+00  -3.4219538e+00  -3.6711938e+00  -4.4018506e+00  -1.8320029e+00  -6.6340604e+00   7.1026395e-02  -5.9036073e-01  -1.1418551e+00  -2.2827086e+00  -8.9011243e-02  -9.0588497e-01
  -2.4624723e+00  -3.5114937e+00  -2.6711184e+00  -8.8781741e-01  -9.9783809e-01  -2.5553354e+00  -3.0751057e+00  -2.3963404e+00  -7.7941370e-01  -1.8582686e+00  -5.3540354e+00  -3.9634340e+00  -3.9597537e+00  -4.4492216e+00  -1.5567999e+00  -2.5201824e+00  -4.7726546e+00  -2.8230445e+00  -8.1352510e-01  -1.5052777e+00  -6.6240489e-01   9.0951088e-02  -1.7834089e+00   1.4317013e+00   5.9671867e-01   1.3302096e-01   1.5584647e+00  -1.4755333e+00  -3.0196338e+00   9.5183834e-01   3.5678320e+00   3.6949328e+00   2.5622829e+00  -3.0217785e-01   2.4173461e+00   2.6773658e+00  -1.2731184e+00   1.5952762e+00   1.1498597e+00  -1.9810116e+00   2.6308876e+00  -9.7007347e+00   3.5488763e+00   1.5433254e+00   6.7840020e+00  -4.3324010e+00   2.0679402e+00   2.3958028e+00   6.2368841e+00  -6.3601054e+00   5.3440626e+00  -3.1934955e+00   4.5981433e+00  -4.8576071e+00   3.6922999e+00  -2.9131477e+00  -2.8979162e+00  -1.8282801e+00   1.0489130e-01  -1.7688998e+00  -1.1453532e+00  -1.9508053e+00  -4.9164128e+00  -3.4647945e+00   1.8463183e+00  -1.6988969e+00   3.2822787e+00   6.3742025e-01   4.6127865e+00   1.2895619e+00   6.8143664e-02   2.7040890e+00   3.3928877e+00   3.3146891e+00   7.6213762e+00   3.4778306e+00   5.1179078e-01   8.9806212e+00  -5.7356422e+00  -4.7318714e+00  -4.8015725e+00  -5.3923569e+00  -2.1795917e+00  -6.7637825e+00  -5.1865633e-01  -8.1389013e-01  -1.1627543e+00  -1.6746304e+00  -2.6236918e-01  -7.7085130e-01
  -2.3719021e+00  -3.8338063e+00  -2.6867714e+00  -7.3352038e-01  -6.9244718e-01  -2.8047819e+00  -3.1783751e+00  -2.2366496e+00  -3.6962743e-01  -1.9707810e+00  -5.5705415e+00  -4.2423524e+00  -4.6582670e+00  -4.5845435e+00  -1.8612908e+00  -2.7412191e+00  -4.9392236e+00  -4.0939119e+00   2.6414743e-01  -6.3470304e-01  -2.0122104e-01   2.1808672e-01  -1.6672800e+00   1.4291381e+00   3.4503318e-01   4.7656012e-01   1.8580897e+00  -1.7527819e+00  -4.0438157e+00  -1.1343566e-01   3.4959725e+00   3.2530561e+00   3.5061848e+00   6.1238989e-01   3.1010436e+00   5.1248960e+00  -1.1177344e+00   1.7400011e+00   1.7509513e+00  -2.8958191e+00   1.9197446e+00  -9.4002000e+00   2.3874652e+00   1.5203363e+00   5.4297976e+00  -2.3750961e+00  -3.6147806e-01   2.8103851e+00   4.2935677e+00  -4.3588580e+00   2.9321463e+00  -1.7097008e+00   3.6211958e+00  -3.8569061e+00   1.8503163e+00  -2.9289370e+00  -2.7878528e+00  -2.7268439e+00   2.2899382e-01  -1.8634456e+00  -2.3198780e-01  -2.3892690e+00  -4.7790362e+00  -4.6202842e+00   3.3803724e-01  -9.1897897e-01   3.0560471e+00   2.1708586e+00   4.6882649e+00   1.4365034e+00   1.2964973e+00   1.9552484e+00   2.1571194e+00   1.8117211e+00   5.2132573e+00   1.8193063e+00  -5.6852041e-01   6.5142793e+00  -5.5165383e+00  -5.3026537e+00  -4.4516037e+00  -7.4767866e+00  -1.9885700e+00  -9.1972765e+00  -4.0721696e-01  -1.2912244e+00  -7.2875449e-01  -2.6610984e+00  -4.4160566e-01  -6.0473158e-01
  -2.7500999e+00  -3.3222904e+00  -1.4767304e+00  -8.8154094e-01  -6.4567192e-01  -1.5570085e+00  -2.0522707e+00  -1.9636611e+00   3.5825161e-02  -1.3086015e+00  -5.0973737e+00  -4.9019252e+00  -3.6767052e+00  -4.5655603e+00  -1.1798678e+00  -2.5021818e+00  -6.9345209e+00  -3.5225203e+00  -5.6379598e-01  -9.2403046e-01   2.7633942e-01   2.6965292e-01  -7.1160761e-01   9.1647998e-01   6.3881403e-01  -4.6850667e-01   2.6961384e+00   7.6241080e-01  -4.3838081e+00  -1.3284645e+00   3.0497153e+00   2.1777750e+00   3.4650080e+00   1.2943075e+00   4.1819281e+00   5.3329081e+00  -2.3294385e+00  -5.7747505e-02   3.3823241e-01  -2.8002597e+00   3.5061040e+00  -1.3171388e+01   3.9983821e+00   1.4216132e+00   6.5302219e+00  -2.0013454e+00   2.0324777e+00   9.7291354e-01   6.6929844e+00  -3.3971634e+00   5.1934538e+00  -2.3137295e+00   4.8700609e+00  -3.6648794e+00   2.1138654e+00  -4.1297426e+00  -4.0554593e+00  -1.6415791e+00   7.2673552e-01   6.9822585e-01  -9.3050456e-01  -2.7021830e+00  -4.9278297e+00  -4.9350726e+00   2.2535973e+00  -1.6220761e+00   4.1796856e+00   3.9546298e+00   4.2932287e+00   2.3314966e+00  -1.1865697e+00   1.0705148e+00   1.9889451e+00   8.3622984e-01   5.3100952e+00   9.9556748e-01  -6.8825264e-01   6.8696639e+00  -7.8727298e+00  -7.7291392e+00  -5.7793821e+00  -7.2758999e+00  -2.7593672e+00  -9.6975023e+00  -1.2883540e+00  -1.4913237e+00  -1.1781531e+00  -1.3745308e+00   4.3099121e-01  -2.9423124e-01
  -2.1197020e+00  -2.7949874e+00  -4.5275456e-01  -8.1360248e-01  -1.9489960e-01  -1.4872386e+00  -1.2139860e+00  -1.7399375e+00   7.4024527e-01  -8.1689026e-01  -4.6577273e+00  -5.5897179e+00  -3.4737708e+00  -4.6757522e+00  -8.0880537e-01  -2.5019533e+00  -7.1266261e+00  -4.2571521e+00   5.1574738e-01   5.6225573e-01   1.3889293e+00  -4.0869556e-01  -2.7005586e-02   3.5198334e-01   1.4100151e-01  -1.4046479e+00   4.1361957e+00   2.6187498e+00  -5.4794797e+00  -2.5934065e+00   2.7024819e+00   1.7197720e+00   4.4724068e+00   3.4019673e+00   4.5011750e+00   5.3059265e+00  -2.0906511e+00  -1.5086375e+00   6.3372791e-01  -3.5475043e+00   3.7845892e+00  -1.5610965e+01   3.9985485e+00   2.1842809e-01   4.8879158e+00  -4.0312960e-01   1.9619123e+00  -1.1465608e+00   6.5361248e+00  -2.9479736e-01   4.9889362e+00  -1.7982954e+00   4.0051981e+00  -3.1996685e+00   1.2487858e+00  -4.9968960e+00  -3.6572243e+00  -1.2515836e+00   1.0925383e+00   2.9371057e+00  -4.7172952e-01  -3.0585075e+00  -3.4793687e+00  -5.5633154e+00   1.6838007e+00  -1.0196996e+00   4.3138471e+00   6.6012712e+00   2.8042375e+00   2.8336779e+00  -8.5338438e-01  -1.5929301e+00   5.2224721e-02  -2.5050902e+00   3.1402800e+00  -2.7591831e+00  -1.8179761e+00   3.5507822e+00  -9.1732256e+00  -1.0461078e+01  -4.3123753e+00  -7.2872672e+00  -2.3646363e+00  -1.0985168e+01  -2.2310952e-01  -9.2097929e-01  -8.0960151e-02  -4.9799708e-01   7.6144976e-01   2.3262794e-01
  -1.6547885e+00  -2.7695809e+00  -2.0060574e-01  -3.5380453e-01  -4.3558094e-01  -1.5564573e+00  -6.9914220e-01  -1.4367070e+00   7.9920380e-01  -7.1489360e-01  -3.9826475e+00  -5.2859604e+00  -3.6130466e+00  -4.2308692e+00  -2.5989084e-01  -1.9425186e+00  -6.4801083e+00  -4.8038124e+00   1.1730886e+00   1.6002675e+00   1.6981247e+00  -1.3495371e-01   5.8491968e-01   1.2485684e+00   7.8569283e-01  -5.5983161e-02   3.2078020e+00   1.8031997e+00  -5.2263735e+00  -1.6086646e+00   3.5954577e+00   2.6626118e+00   5.0324059e+00   4.4870783e+00   5.2379089e+00   6.8354914e+00  -2.0867813e+00  -4.6210589e-01   4.8825771e-01  -3.5031780e+00   4.0726573e+00  -1.1129350e+01   9.7948458e-01  -3.1984306e-01   2.4896527e+00   6.5675822e-02  -2.5132478e+00  -2.9663999e+00   2.8090897e+00   1.6768682e-02   1.6119265e+00  -1.9141657e+00   1.5931916e+00  -3.7466085e+00  -2.7106831e+00  -6.0884243e+00  -3.2388703e+00  -1.9797403e+00  -2.6202861e-02   2.5895023e+00   5.8666081e-01  -2.8027261e+00  -2.4023372e+00  -5.3563549e+00   1.0929711e+00   5.2693003e-01   3.5709857e+00   6.9209042e+00   2.8042357e+00   1.8335462e+00   1.7486268e+00  -1.0170660e-01   1.4359225e+00  -1.1958022e+00   4.5644396e+00  -1.5972320e+00  -1.5526060e+00   4.6642090e+00  -7.8077673e+00  -9.3075291e+00  -3.3773633e+00  -6.3721303e+00  -1.8052429e+00  -9.8451375e+00  -4.0961584e-01  -4.8363980e-01   4.8469353e-01   2.0857358e-02   2.3837190e-01   5.3668310e-01
  -1.8916618e+00  -3.0952260e+00  -3.4076291e-01  -3.1379601e-01  -1.5172906e-01  -1.6285444e+00  -1.0328113e+00  -1.5605095e+00   8.6122448e-01  -1.1550945e+00  -4.0297070e+00  -5.2782965e+00  -3.3843527e+00  -4.0118026e+00  -8.1937764e-01  -2.4778969e+00  -6.7738205e+00  -5.7380475e+00   1.3465478e+00   9.7670542e-01   1.9066936e+00   3.8459359e-03   2.6306282e-01   4.3591168e-01   8.8019074e-01   7.0830578e-01   3.4352322e+00   1.3188434e+00  -5.2301341e+00  -2.7957937e+00   2.6666067e+00   1.5168140e+00   5.1728611e+00   4.1666426e+00   4.3682421e+00   7.5298887e+00  -2.2315825e+00  -1.8033248e-01   9.9302698e-01  -3.1230452e+00   3.1718317e+00  -9.9665656e+00   3.4992454e+00   2.2646219e+00   5.2835378e+00   3.8149297e+00  -1.4194586e-01   1.4943651e+00   3.4131650e+00   1.6062539e+00   9.7601614e-01   1.7486821e-01   2.0562105e+00  -1.9414370e+00  -7.1611117e-01  -3.7561491e+00  -3.5659153e+00  -2.6977757e+00   1.2377579e-01   2.0978567e+00  -3.8594877e-02  -4.1532243e+00  -3.4465992e+00  -6.9448311e+00  -1.4534388e-01  -8.4810902e-01   3.7135412e+00   7.4323129e+00   4.1290309e+00   2.5502175e+00   2.4037741e+00  -1.8063466e+00   7.4420101e-03  -2.0456585e+00   9.7270732e-01  -1.9918993e+00  -3.2026237e+00   6.7305277e-01  -5.9761869e+00  -9.3817517e+00  -4.0956313e+00  -9.2099598e+00  -1.1033755e+00  -1.1870781e+01  -9.7558701e-01  -2.1649336e+00  -5.6554334e-01  -1.3667903e+00   4.0875805e-02   3.6881372e-01
  -1.8147285e+00  -2.7472869e+00   4.7720113e-01  -4.0867376e-01   1.8485462e-01  -6.1260313e-01  -3.9579279e-01  -1.2682091e+00   1.5091561e+00  -1.1040986e-01  -3.3258919e+00  -5.0173466e+00  -3.0608853e+00  -3.7438798e+00  -4.5209056e-01  -2.0978483e+00  -6.4315088e+00  -4.9197312e+00   9.8005962e-01   9.8440679e-01   2.1190901e+00   2.7749406e-01   9.0071792e-01   5.4236040e-01   1.0477846e+00   1.0897109e-02   3.6391338e+00   3.1768597e+00  -4.6737982e+00  -3.3524284e+00   1.9227013e+00  -7.7862555e-02   4.8885950e+00   4.0182953e+00   6.5173261e+00   9.2871327e+00  -2.4762355e+00  -1.2253508e+00  -1.1071533e-01  -3.6797312e+00   3.1689106e+00  -1.1015192e+01   1.4521199e+00   9.2522070e-01   3.6911295e+00   3.8950982e+00  -2.0527687e+00  -1.3874021e+00   2.7838039e+00   3.0418186e+00   1.4844665e-01   6.5439209e-01   1.2195427e+00  -6.4997592e-01  -3.0229291e+00  -3.8230702e+00  -3.8564785e+00  -1.6885382e+00   1.5721543e-01   3.7131216e+00  -2.8174590e-01  -3.1424669e+00  -3.1851070e+00  -5.4790851e+00  -1.3964573e-01   2.3993505e-01   4.2500200e+00   8.8131714e+00   2.6766611e+00   2.7920506e+00   3.9642746e-01  -2.7224869e+00  -7.2718821e-01  -3.9567520e+00  -8.5773680e-03  -3.3917047e+00  -3.9524910e+00  -7.7581840e-01  -6.5527413e+00  -8.7300404e+00  -4.5883394e+00  -6.8865980e+00  -1.7592627e+00  -1.2171369e+01  -1.6549358e+00  -6.7933615e-01   1.0821180e-01  -7.8444669e-01   7.9892112e-01   8.2011253e-01
  -1.5926446e+00  -1.7116743e+00   1.1257844e+00  -3.1616710e-01  -2.4759983e-03   1.1464780e-01  -2.0013754e-02  -1.0579781e+00   1.5870276e+00   2.9303159e-01  -2.3868979e+00  -4.5881194e+00  -2.3764085e+00  -3.2762088e+00   3.5785316e-01  -1.4156609e+00  -6.3486503e+00  -4.1579752e+00   1.6993699e+00   2.0909011e+00   3.1641679e+00   3.4646469e-01   1.0112721e+00  -1.4400031e-01   5.5056474e-01  -4.4793432e-01   4.9198454e+00   5.7474051e+00  -3.8863611e+00  -3.3776038e+00   8.7948080e-01  -3.6338229e-01   6.5472374e+00   6.4123658e+00   6.7844527e+00   8.7296644e+00  -2.7847523e+00  -3.0488592e+00  -1.2343658e-01  -3.1064253e+00   4.2111117e+00  -1.2552113e+01   3.1056599e+00   1.1837543e-01   4.0784514e+00   4.1050572e+00   6.8903778e-01  -2.3167497e+00   4.2044013e+00   4.2860960e+00   1.3133240e+00   1.3434000e-01   1.3127523e+00  -7.4632405e-01  -1.1828912e+00  -3.9195856e+00  -3.7487494e+00  -1.5966573e-01   1.2486950e-01   5.6246876e+00  -1.0391665e+00  -3.6325760e+00  -3.1222182e+00  -5.4080903e+00  -7.0177337e-01  -1.1621676e-01   4.6632751e+00   1.0901858e+01   2.7103462e+00   3.9315880e+00  -7.5063963e-01  -4.9137247e+00  -1.0840997e+00  -5.6140521e+00  -1.5356639e+00  -5.0868322e+00  -3.6399500e+00  -2.7680851e+00  -6.6437371e+00  -9.0436097e+00  -4.6211948e+00  -5.7549401e+00  -9.0296945e-01  -1.0713185e+01  -1.1543382e+00  -6.4126726e-01  -1.8472892e-01   5.4520202e-02   1.3848647e+00   8.0248122e-01
  -1.3232746e+00  -1.1921768e+00   1.3711098e+00  -1.9402721e-01  -1.8327218e-01   4.9469741e-01   2.6212375e-02  -9.7821174e-01   1.6447653e+00   5.9946397e-01  -1.5751955e+00  -4.0223424e+00  -2.1230054e+00  -2.8076987e+00   7.4892401e-01  -9.9183968e-01  -5.3156672e+00  -3.5768721e+00   2.3769317e+00   2.8280138e+00   3.7029194e+00   5.0692879e-01   1.0044001e+00  -3.5691755e-01   3.1520698e-01  -5.3058661e-01   5.2086420e+00   6.8479632e+00  -2.6410672e+00  -3.0903917e+00   2.7018023e-01  -6.9207001e-01   7.8716949e+00   7.8796070e+00   7.6477386e+00   9.5106688e+00  -2.6985062e+00  -4.1461873e+00  -5.2288685e-02  -2.7970899e+00   4.4736874e+00  -1.2147578e+01   3.1038900e+00  -9.2525536e-01   3.7719667e+00   4.0382118e+00   8.6672948e-01  -3.2701427e+00   3.9104832e+00   4.8138661e+00   7.5207741e-01   1.4799155e-01   9.4451730e-01  -3.2249638e-01  -8.3813440e-01  -3.4541215e+00  -3.0450937e+00   9.6442587e-01   1.0822390e-01   6.2931613e+00  -1.2171947e+00  -3.3073707e+00  -3.0535414e+00  -4.5725357e+00  -1.9073754e+00   2.7158721e-01   4.7948368e+00   1.2024845e+01   2.8603152e+00   4.5073503e+00  -1.2956924e+00  -6.0105068e+00  -6.1270414e-01  -6.5612257e+00  -2.3911072e+00  -5.7690626e+00  -2.9124335e+00  -4.3569538e+00  -5.6902702e+00  -7.8415938e+00  -4.5501295e+00  -4.4933132e+00  -3.1138274e-01  -9.6444951e+00  -1.0808632e+00  -5.6929633e-01  -2.8493715e-01   3.3042264e-02   1.8313216e+00   7.4230042e-01
  -8.8469117e-01  -9.9063176e-01   1.6645462e+00   1.2282292e-01  -3.1236619e-02   2.1667520e-01   4.7366284e-01  -7.9653923e-01   1.6092252e+00   6.5723196e-01  -1.0308254e+00  -3.5842059e+00  -1.6488076e+00  -2.2009013e+00   8.3850981e-01  -7.1243043e-01  -4.7960724e+00  -3.9430952e+00   2.5103719e+00   2.8307013e+00   3.7888980e+00   4.2257275e-01   1.1778191e+00  -2.5891914e-01   4.3269729e-01   2.5332974e-01   4.9767200e+00   6.1708937e+00  -2.5024912e+00  -2.7245622e+00   2.7922579e-02  -4.8303336e-01   7.3328503e+00   7.3607514e+00   6.5555971e+00   8.1853980e+00  -2.3397286e+00  -3.2092280e+00   2.6406585e-01  -2.3106036e+00   3.8675657e+00  -8.6023124e+00   2.4487899e+00  -2.7906474e-01   2.6647426e+00   4.9544301e+00   1.1703130e-01  -3.0358667e+00   2.2635060e+00   5.5932181e+00  -5.9762208e-01   5.7209019e-01  -6.1628218e-01  -3.5482963e-01  -1.6426455e+00  -2.7609232e+00  -2.8444716e+00   2.6835186e-01  -6.1662084e-01   6.3628118e+00  -1.4160099e+00  -3.5270113e+00  -2.3197954e+00  -4.5477131e+00  -2.7688454e+00   7.3303677e-01   3.8329206e+00   1.1181832e+01   2.3697945e+00   3.8974670e+00   9.5570828e-01  -6.3063229e+00  -7.7032661e-01  -5.8700159e+00  -3.1746385e+00  -5.3321417e+00  -2.9715103e+00  -5.0316946e+00  -4.3320532e+00  -8.0156786e+00  -3.5417129e+00  -4.0197092e+00   6.8454953e-01  -8.4143362e+00  -8.7564780e-01  -1.7823864e-01  -5.0061919e-02   6.0708569e-01   1.3640085e+00   1.0548117e+00
  -6.4021179e-01  -9.1695908e-01   1.7339600e+00   3.1346289e-01   2.9951112e-01   1.6482976e-01   4.2211090e-01  -6.2893248e-01   1.6843225e+00   6.5658566e-01  -5.4373353e-01  -2.8941438e+00  -1.4229051e+00  -1.6690364e+00   5.4248377e-01  -4.9999734e-01  -3.6929072e+00  -4.0009252e+00   2.7368710e+00   2.5963820e+00   3.7663093e+00   4.6721658e-01   1.0117309e+00  -4.3383866e-01   3.7056699e-01   5.4743083e-01   4.8923400e+00   5.9201168e+00  -2.1384266e+00  -2.6275285e+00  -6.3830675e-01  -8.9206099e-01   6.9801800e+00   6.7983161e+00   5.7335877e+00   7.8331327e+00  -1.9657922e+00  -2.6503117e+00   3.8357125e-01  -2.4438416e+00   2.5887838e+00  -6.2865742e+00   1.9975516e+00   2.8933558e-01   2.2145323e+00   6.5570714e+00  -8.1947693e-01  -1.8133892e+00   8.5964483e-01   6.6197710e+00  -2.3601936e+00   1.8821145e+00  -1.5169208e+00   4.7970478e-01  -1.9357402e+00  -1.3255633e+00  -2.3877731e+00  -2.4582972e-01  -7.8781290e-01   6.0364834e+00  -1.5028782e+00  -3.3001059e+00  -2.1974505e+00  -4.3604476e+00  -4.2614377e+00   1.2143208e+00   3.3585079e+00   1.0901225e+01   2.0496574e+00   3.5515218e+00   1.7185813e+00  -6.9140417e+00  -1.6437750e+00  -5.8554017e+00  -5.2506078e+00  -5.4935122e+00  -3.9935274e+00  -7.4722066e+00  -2.4124364e+00  -7.0370274e+00  -2.9149578e+00  -4.1519406e+00   1.5133850e+00  -7.9467032e+00  -1.0662950e+00  -1.7250597e-01  -1.9710873e-01   4.6270397e-01   1.1411895e+00   1.1300010e+00
  -6.5145523e-01  -2.2903962e-01   2.1532243e+00   4.8647890e-01   2.1839291e-01   1.1796941e+00   5.4786345e-01  -3.3176468e-01   1.6862745e+00   1.2771779e+00   1.8264562e-01  -1.8780487e+00  -1.0003020e+00  -1.2352975e+00   9.6802870e-01   2.8139374e-01  -2.9372132e+00  -2.3924290e+00   2.1126586e+00   2.3930411e+00   3.6636652e+00   8.5396829e-01   1.1352782e+00  -2.0001135e-01   4.5007898e-01   3.0537520e-01   4.7311904e+00   7.2442653e+00  -8.7959905e-01  -2.0336370e+00  -1.4735687e+00  -1.5410634e+00   6.4165877e+00   6.3393304e+00   6.6342617e+00   8.1310717e+00  -2.3166227e+00  -2.8568147e+00  -7.1886477e-01  -2.3257930e+00   2.9741043e+00  -5.9212660e+00   4.3550532e-01  -4.8168627e-01   9.7069547e-01   5.5437769e+00  -1.8705020e+00  -3.5826422e+00   2.3921270e-01   6.5427490e+00  -2.7449094e+00   1.7975866e+00  -2.1893193e+00   7.1115285e-01  -2.6589904e+00  -1.0898417e+00  -2.4844226e+00   8.8802665e-01  -1.0876575e+00   6.9265875e+00  -2.0612593e+00  -2.2662579e+00  -2.5343426e+00  -2.7687390e+00  -4.0793059e+00   2.1188403e+00   3.4478760e+00   1.0860611e+01   1.4614644e+00   3.5966057e+00  -3.1591658e-01  -6.6709512e+00  -1.2327980e+00  -5.3888889e+00  -5.0083897e+00  -4.7072205e+00  -3.8977387e+00  -7.3767177e+00  -2.3866000e+00  -5.0391115e+00  -3.6014380e+00  -1.5375766e+00   1.3577395e+00  -5.9414299e+00  -1.7190077e+00   1.1714114e+00  -4.0405935e-01   1.3022077e+00   1.6841377e+00   1.4165931e+00
  -6.8661868e-01   7.8271862e-01   2.5632632e+00   6.8432023e-01  -9.4554699e-02   1.6299191e+00   8.9369588e-01   3.0642732e-01   1.5734603e+00   1.7077545e+00   1.0440291e+00  -9.1401444e-01  -1.3346635e-01  -3.3747969e-01   1.7281856e+00   9.7194388e-01  -2.6002713e+00  -1.2567527e+00   2.5954655e+00   3.0166987e+00   4.0038711e+00   5.0055016e-01   1.2673277e+00  -5.2955192e-01  -2.3320740e-01  -4.9816725e-01   4.7411169e+00   8.0249023e+00  -2.7176629e-01  -1.9017539e+00  -2.5838361e+00  -1.8954100e+00   6.8754619e+00   7.3629546e+00   5.6725538e+00   6.3970442e+00  -2.4612919e+00  -3.9357898e+00  -1.0946552e+00  -2.0322424e+00   2.8773135e+00  -5.9778546e+00   2.6433114e-01  -2.5227946e+00  -3.5749156e-01   3.7455277e+00  -9.7195324e-01  -5.8235671e+00   7.7601403e-01   6.7367149e+00  -1.7830939e+00   1.0883906e+00  -2.0237953e+00   6.4208841e-01  -2.1328107e+00  -1.0081428e+00  -2.2976414e+00   1.7066603e+00  -9.6134799e-01   7.9043476e+00  -1.9589667e+00  -1.9310208e+00  -1.9962571e+00  -2.1479688e+00  -4.3627681e+00   2.2926619e+00   2.7383628e+00   1.0386579e+01   5.2242436e-01   3.5985476e+00  -1.5490826e+00  -7.8173415e+00  -1.8462736e+00  -5.6685540e+00  -6.3635650e+00  -5.3086201e+00  -2.6614577e+00  -7.8914052e+00  -3.2499133e+00  -5.2912322e+00  -3.3855217e+00  -7.4154333e-01   1.5449046e+00  -4.2267765e+00  -1.2904503e+00   9.2228534e-01  -6.8620379e-01   1.9682942e+00   2.2408719e+00   1.5490117e+00
  -1.5474408e-01   6.0684414e-01   2.0673452e+00   8.5780105e-01   1.8783396e-02   1.1831968e+00   2.6388678e-01  -1.6620303e-01   1.2061279e+00   1.3839405e+00   9.0104487e-01  -3.8182020e-01  -7.0695390e-01  -3.9524846e-01   8.6306089e-01   6.8420823e-01  -1.1199768e+00  -9.0551297e-01   2.7534659e+00   2.6556694e+00   3.4298906e+00   7.1364519e-01   6.6823733e-01  -3.8170528e-01  -1.4463236e-01   1.5648631e-01   4.7349736e+00   7.5745939e+00   6.9473179e-01  -1.0533199e+00  -2.5747429e+00  -1.4842141e+00   7.1387748e+00   6.3418538e+00   6.1153510e+00   7.2566031e+00  -1.7803040e+00  -3.2162322e+00  -5.1700237e-01  -1.8743937e+00   1.7276756e+00  -3.8352155e+00   1.9666609e-01  -1.4388602e+00  -9.8903842e-01   3.9295249e+00  -1.2077622e+00  -4.4022868e+00  -6.4966450e-01   6.5375356e+00  -3.5703269e+00   1.8822314e+00  -2.7773883e+00   1.3188923e+00  -1.5196041e+00   4.9610209e-01  -1.2796723e+00   2.2626105e+00  -1.3119300e+00   7.2977942e+00  -2.8628928e+00  -1.1765302e+00  -2.4823582e+00  -1.0767828e+00  -6.2204043e+00   2.9901835e+00   2.6531471e+00   9.9710003e+00   1.0857532e+00   3.7518273e+00  -8.5460176e-01  -7.3680689e+00  -9.7625679e-01  -4.7273779e+00  -6.3876664e+00  -4.8750380e+00  -2.6314705e+00  -8.3808025e+00  -6.4910234e-01  -2.8088521e+00  -2.9187610e+00   6.1826019e-01   2.0923080e+00  -3.9413366e+00  -1.4402396e+00   2.0436892e+00  -1.0060918e+00   1.5768445e+00   2.0103839e+00   1.3433126e+00
  -9.0337319e-01   1.1798684e+00   2.0526977e+00   7.0504296e-01  -8.7790508e-02   2.3783576e+00  -6.9015105e-02   1.3320489e-01   1.1971728e+00   2.1322930e+00   1.0629705e+00   8.9643578e-01  -1.2702850e-01   2.3502217e-01   1.3168224e+00   1.6990552e+00  -1.7397717e+00   1.0909663e+00   1.6011871e+00   1.6577754e+00   3.3312848e+00   1.4494345e+00   4.3523400e-01  -4.5281098e-01  -5.7265299e-01  -7.9344000e-01   4.8488399e+00   9.0372142e+00   1.6299807e+00  -9.7168465e-01  -4.3286023e+00  -2.9629306e+00   6.2621020e+00   5.1624437e+00   6.5681994e+00   6.9688345e+00  -2.5473215e+00  -3.9253360e+00  -1.4550590e+00  -1.6618128e+00   1.9526731e+00  -5.5607740e+00  -8.0075160e-02  -2.3263660e+00  -4.8460201e-01   2.0258385e+00   3.8685319e-01  -5.0496102e+00   1.8072791e+00   5.6797673e+00  -1.1511281e+00   1.1636251e+00  -1.5489211e+00   1.6219130e+00  -2.8677509e-02   1.0894188e+00  -2.7749021e+00   2.9535959e+00  -9.5620992e-01   7.7299499e+00  -4.1680571e+00  -1.0548011e+00  -3.9714391e+00  -1.8094418e-01  -5.3643031e+00   2.1109015e+00   2.8391412e+00   9.1345073e+00   1.9890018e-01   3.8609602e+00  -4.2608295e+00  -7.5094528e+00  -1.4656933e+00  -4.5234625e+00  -7.4831255e+00  -4.6036959e+00  -1.9459634e+00  -7.6838885e+00  -2.7152295e+00  -2.1854169e+00  -5.3042221e+00   1.5617334e+00   1.4809475e+00  -2.3054390e+00  -1.7160203e+00   2.5190977e+00  -1.8296372e+00   1.6737501e+00   2.8527401e+00   1.1813207e+00
  -4.0005320e-01   1.7058471e+00   2.3535310e+00   1.1988391e+00   2.6947327e-01   2.0898826e+00   5.7814518e-01   8.8307645e-01   1.3236650e+00   2.1449673e+00   1.8016473e+00   1.7419097e+00   3.0582856e-01   9.4184432e-01   1.4558267e+00   2.1436833e+00  -4.9965631e-01   1.0659554e+00   2.2749424e+00   2.2731933e+00   3.2829618e+00   7.4383484e-01   7.3257823e-01  -6.3826201e-02  -9.0768895e-01  -6.2421966e-01   4.4980617e+00   8.6485147e+00   1.0425006e+00  -3.5259425e-01  -4.0242504e+00  -1.8769865e+00   5.6931763e+00   5.0053071e+00   3.7580884e+00   4.4356223e+00  -1.9411315e+00  -2.6434969e+00  -1.6433499e+00  -2.1154758e+00  -1.4140012e-02  -1.9894704e+00  -2.4247027e+00  -3.2884834e+00  -4.3204717e+00   1.4848074e+00  -2.9328717e+00  -6.4984094e+00  -1.6507654e+00   6.2616687e+00  -3.7179388e+00   1.7722758e+00  -2.8825071e+00   1.1604049e+00  -2.5434386e+00   8.9183285e-01  -1.6755156e+00   1.9751767e+00  -1.2767202e+00   7.6176738e+00  -2.5702486e+00   2.9926784e-01  -2.1565303e+00   3.0493223e-01  -6.2236926e+00   4.1083376e+00   1.1070584e+00   7.5160542e+00  -1.0840843e+00   2.3795827e+00  -2.7196646e+00  -6.4437497e+00  -2.4230728e+00  -2.8415723e+00  -8.1881838e+00  -4.2889499e+00  -2.8268901e+00  -7.9050478e+00  -1.4864490e+00  -1.8728955e+00  -2.9754868e+00   1.8530712e+00   1.9905324e+00  -1.0950909e+00  -1.5532023e+00   2.9583569e+00  -1.2084683e+00   2.9191585e+00   2.3698676e+00   1.5805731e+00
  -1.7409016e-01   1.7229411e+00   2.1134131e+00   1.5427348e+00   4.8182441e-01   1.8288965e+00   6.8697881e-01   1.2007895e+00   1.1334175e+00   2.0904920e+00   1.8678917e+00   2.5911253e+00   2.8271673e-02   1.2185338e+00   1.0548634e+00   2.3795596e+00   2.3680156e-01   1.3136878e+00   2.1483180e+00   2.0168023e+00   2.3443009e+00   1.0122020e+00   7.2618622e-01   7.4954772e-01  -9.6076112e-01   1.8024544e-01   3.8463638e+00   7.6359239e+00   9.2283882e-01   4.0356576e-01  -3.6567233e+00  -1.2065550e+00   4.7703243e+00   3.2515275e+00   2.6549188e+00   3.6515166e+00  -1.4881794e+00  -9.4159132e-01  -1.7650664e+00  -2.3087727e+00  -1.8671146e+00   1.4346671e+00  -4.8067948e+00  -2.9721145e+00  -7.6515891e+00   2.6040870e-01  -5.8797372e+00  -6.9935524e+00  -4.8100939e+00   5.9188184e+00  -6.2150603e+00   2.2656185e+00  -4.1261268e+00   1.0640889e+00  -4.6908154e+00   1.0258817e+00  -1.3168246e+00   1.3544983e+00  -1.9949657e+00   7.0142748e+00  -2.2212156e+00   1.4878313e+00  -1.7037100e+00   1.2017515e+00  -6.9779540e+00   5.9638140e+00  -1.4402325e-01   5.6010292e+00  -1.5153400e+00   1.4677750e+00  -1.5623619e+00  -4.5046813e+00  -2.2843174e+00  -6.3982687e-01  -7.8109595e+00  -2.9620063e+00  -3.1168991e+00  -6.3015797e+00  -8.8685182e-02  -1.3679593e-01  -2.1213918e+00   2.7106093e+00   1.9024470e+00  -4.7745714e-01  -1.9677172e+00   4.2166284e+00  -7.9864602e-01   3.3965193e+00   1.8608332e+00   1.8005602e+00
  -8.8053162e-02   1.5505808e+00   1.3894050e+00   1.3137527e+00   4.5544319e-01   1.9956684e+00  -4.6361116e-01   5.7832328e-01   8.4894810e-01   1.9199024e+00   1.5667454e+00   3.1636043e+00  -8.3754956e-01   7.6804772e-01   3.4180563e-01   2.6646707e+00   1.2801548e+00   2.5483229e+00   2.2529179e+00   1.8253015e+00   1.7356835e+00   1.7689913e+00  -7.8278550e-02   6.1084823e-01  -1.0987403e+00  -4.5110199e-01   4.7541695e+00   9.2390488e+00   2.1743061e+00   1.3662553e+00  -3.6926186e+00  -8.6978717e-01   6.3922052e+00   3.7742014e+00   4.0767724e+00   4.7104298e+00  -1.2741159e+00  -2.3600963e+00  -1.5879654e+00  -2.9524081e+00  -2.7072840e+00  -1.7870965e+00  -2.9002911e+00  -2.8481103e+00  -5.7475217e+00   1.4764952e-02  -3.7633907e+00  -5.7186119e+00  -2.6067474e+00   5.2317322e+00  -5.5837430e+00   2.1434199e+00  -2.3710063e+00   1.5751642e+00  -1.8661879e+00   1.5123785e+00  -8.1417509e-01   2.8247241e+00  -1.5658775e+00   6.6454023e+00  -3.6309291e+00   2.0063180e+00  -3.0294500e+00   2.2044585e+00  -7.9078849e+00   5.6660775e+00   1.5384847e+00   7.3318211e+00  -9.3886355e-01   2.3095747e+00  -4.0884764e+00  -4.4517115e+00  -1.8236013e+00  -1.3886484e+00  -7.4821885e+00  -4.2169621e+00  -3.8250138e+00  -6.9108167e+00   1.1016335e+00   2.8909804e+00  -2.8438011e+00   3.8167475e+00   1.8602211e+00  -3.2413950e-01  -1.8051616e+00   5.1240023e+00  -1.2580526e+00   2.9418572e+00   2.2086816e+00   8.3715346e-01
   2.2921547e-02   1.7014284e+00   1.1504219e+00   1.5198409e+00   1.8213807e-01   1.4179634e+00  -5.0653401e-01   5.3574378e-01   4.4777740e-01   1.6136732e+00   1.4273504e+00   3.3020413e+00  -5.0598813e-01   8.7599715e-01   3.6793512e-01   2.7443712e+00   1.0095352e+00   2.3439650e+00   2.0498475e+00   1.6131904e+00   1.3801221e+00   1.5225521e+00  -7.0520122e-02   7.1597787e-01  -1.2578610e+00  -1.9387200e-01   4.3531002e+00   7.8080556e+00   1.9968160e+00   1.7862722e+00  -3.2678122e+00   8.5264492e-02   5.9524551e+00   3.5626758e+00   1.5532773e+00   1.4843894e+00  -1.0250491e+00  -1.7254197e+00  -9.6273762e-01  -2.3567736e+00  -2.5881054e+00  -5.8883251e-01  -1.7498178e+00  -2.2528098e+00  -5.5089056e+00  -8.2405156e-01  -1.9362385e+00  -4.9758215e+00  -1.8111392e+00   4.2734465e+00  -4.0662180e+00   1.3621450e+00  -1.6464710e+00   5.1082362e-01  -2.1313095e-01   1.1921324e+00  -6.2758801e-01   2.1991362e+00  -1.5137247e+00   6.0096720e+00  -3.4518910e+00   1.3856887e+00  -2.5239771e+00   1.6147402e+00  -7.0759152e+00   4.8199457e+00   4.7526418e-01   5.1673614e+00  -9.1427004e-01   1.6370594e+00  -2.6579790e+00  -3.8113171e+00  -1.1114526e+00   1.9291753e-01  -5.9721587e+00  -3.1760260e+00  -2.6225023e+00  -4.9964204e+00   5.0300465e-01   1.8807224e+00  -2.2151427e+00   2.8593274e+00   2.1170055e+00   7.9952360e-01  -8.4195062e-01   4.6009542e+00  -1.3883584e+00   3.2544527e+00   1.8824626e+00   8.2328442e-01
  -2.7349515e-01   1.6280296e+00   7.6903432e-01   1.3155731e+00   3.1910651e-01   1.5150705e+00  -1.0996883e+00   3.2966299e-01   4.2732570e-01   1.8096577e+00   6.8654745e-01   3.4172093e+00  -7.4152598e-01   6.4172876e-01  -2.4968603e-01   2.1837478e+00   7.1817320e-01   2.8607384e+00   1.1802522e+00   5.6295018e-01   7.5762903e-01   1.6506323e+00  -2.9946298e-01   6.3813198e-01  -1.7072211e+00  -8.1869894e-01   4.0213051e+00   7.0272519e+00   1.9046760e+00   7.9937122e-01  -3.9887115e+00  -1.3322044e+00   4.6645807e+00   1.6736457e+00   1.2430123e+00   1.6257312e+00  -9.4372879e-01  -1.4166226e+00  -8.9192370e-01  -2.4335817e+00  -2.8503924e+00  -1.7075873e+00  -1.8738339e+00  -1.8382986e+00  -5.7336435e+00  -1.6604376e+00  -9.0854456e-01  -4.3881494e+00  -8.1232941e-01   4.0930119e+00  -2.7725123e+00   1.9753876e+00  -8.2786163e-01   1.6884200e+00   9.0030415e-01   1.9808848e+00  -9.1940511e-01   2.5830696e+00  -6.7602665e-01   5.7175845e+00  -3.7614176e+00   1.6654202e+00  -3.2991723e+00   1.9765722e+00  -6.5338208e+00   4.0406821e+00  -1.0349405e-03   3.4178935e+00  -1.2367015e+00   1.8059188e+00  -4.3728309e+00  -3.8382863e+00  -1.5945778e+00  -9.6335270e-02  -6.4827586e+00  -3.4961862e+00  -2.2407568e+00  -4.9335951e+00  -9.8176429e-01   1.9606718e+00  -3.2165841e+00   2.3318470e+00   9.0469242e-01  -7.9671685e-01  -7.5129148e-01   4.8470240e+00  -1.7790158e+00   2.2261249e+00   2.3905202e+00   9.6449859e-01
   6.6886546e-01   1.7933396e+00   5.6804959e-01   1.8807809e+00  -9.9348603e-02   1.1911121e+00  -6.4465967e-01   3.5528857e-01  -2.6507499e-01   1.2540489e+00   1.3244649e+00   3.9744720e+00  -1.4070499e+00   5.8580184e-01   5.8044293e-02   3.2893339e+00   2.0650865e+00   3.2642606e+00   1.7621866e+00   1.9512053e+00  -2.9568772e-02   2.2015904e+00   7.5122320e-03   2.1973044e+00  -8.1391092e-01   9.1575313e-01   3.5556988e+00   7.2104369e+00   2.4410491e+00   4.2238809e+00  -1.0591937e+00   2.9562309e+00   6.1189570e+00   3.2358608e+00   6.4531450e-01   2.5859068e-01  -6.4370098e-01  -9.5228410e-02  -1.2564643e+00  -2.4082730e+00  -3.4152211e+00   2.2535888e+00  -3.3436295e+00  -1.7252504e+00  -8.0681436e+00  -3.1455353e+00  -4.4745294e+00  -6.5513580e+00  -4.3111031e+00   2.3110689e+00  -6.1645819e+00   2.8163024e-01  -2.4117351e+00  -1.1256392e+00  -1.9462730e+00  -1.0683576e+00   3.8180736e-01   2.7751873e+00  -2.5405224e+00   5.1755476e+00  -3.1413395e+00   3.0423157e+00  -1.6824452e+00   3.1501773e+00  -6.2940700e+00   6.5711510e+00   6.1951647e-02   3.9111376e+00  -3.7148785e-01   5.3266801e-01  -2.0697576e+00   8.0757598e-01   1.5740362e+00   4.0409893e+00  -6.6025771e-01  -1.0059127e+00  -2.8336174e+00   1.1781977e-01   2.3631468e+00   5.7869239e+00  -8.7642956e-01   5.5163069e+00   1.5678293e+00   2.7594612e+00  -8.1338205e-01   6.8847934e+00  -9.4939102e-01   4.7773915e+00   1.1761592e+00   5.4128274e-01
   8.7614447e-02   1.1811849e+00   6.6532648e-02   1.7666993e+00   5.2903507e-01   3.7237115e-01  -1.0294519e+00   3.9934521e-01  -1.6481719e-01   3.2517760e-01   7.6247515e-01   3.6858269e+00  -7.2595969e-01   6.6903859e-01  -9.4428635e-01   2.2205656e+00   1.4575573e+00   1.6237184e+00   1.4382199e+00   4.8093766e-01  -5.0102910e-01   1.2788303e+00  -3.2183034e-01   1.0583511e+00  -9.4896355e-01   8.7944412e-01   3.1684780e+00   4.8788601e+00   9.4775813e-01   2.3748814e+00  -1.3278744e+00   2.2415616e+00   4.5410072e+00   1.7976308e+00  -4.7772789e+00  -3.5097423e+00  -3.9663988e-01   1.1133064e+00  -5.9864338e-01  -2.4159331e+00  -5.8829541e+00   2.8089889e+00   7.6392112e-01   1.4293053e+00  -4.0410900e+00   9.6379539e-01  -7.2450318e-01  -2.2187176e-01  -2.2962217e+00   3.3108756e+00  -5.1031604e+00   2.8863297e+00   2.8658503e-01   4.9282770e-01   1.5035581e+00   1.2812383e+00   3.0233466e-01   4.1881752e-01  -1.3478569e+00   3.2710966e+00  -2.2951298e+00   1.6589012e+00  -1.7260503e+00   3.2648352e-01  -5.8100017e+00   4.0205008e+00  -6.8633229e-01   1.7085968e+00   3.6761253e-01   3.4357707e-02  -1.3035690e+00  -2.6626855e-01  -1.5926666e+00   3.9446478e+00  -4.1569374e+00  -1.3019765e+00  -5.9672641e+00  -4.0285064e+00   3.2721135e+00   3.9008222e+00  -4.2518789e-01  -5.8646265e-01   1.5906612e+00  -5.6448731e-01  -7.8765639e-01   3.5434863e+00  -2.0137046e+00   3.2415380e+00   5.8364242e-01   2.9437203e-01
  -2.3541261e-01   1.5009916e+00   2.6152108e-01   1.3957438e+00   6.5453573e-01   1.6694329e+00  -6.2963147e-01   7.8488894e-01   5.0738926e-01   1.9115371e+00   9.7581636e-01   4.3181456e+00  -1.1923693e+00   6.2037164e-01  -3.9644983e-01   3.1438016e+00   1.5775355e+00   3.3220044e+00   3.1429634e-01   4.8450369e-01  -1.0768593e+00   2.5537902e+00   3.7934630e-01   2.3700532e+00  -1.2855956e+00  -1.8505343e-01   2.6431249e+00   6.3421123e+00   1.4405139e+00   2.3756619e+00  -1.2905125e+00   8.0584346e-01   3.6006209e+00   7.4770303e-01  -2.0317676e+00  -1.5246615e+00  -5.6059746e-01   5.3885258e-01  -1.8743712e+00  -3.2168009e+00  -5.4298062e+00   9.7799907e-01  -4.4168390e+00  -1.7787213e+00  -8.5319028e+00  -3.3583427e+00  -5.4657542e+00  -6.1396497e+00  -3.7177594e+00   2.4425500e+00  -5.3157027e+00   1.8382457e+00  -2.0692162e-01   5.0890745e-01  -2.6172682e+00  -1.0522449e+00  -3.1349778e-01   1.7480419e+00  -1.0858798e+00   4.1763077e+00  -1.5990959e+00   4.0239331e+00  -1.4185734e+00   3.2987952e+00  -4.2497800e+00   6.1487400e+00  -8.1479506e-01   1.3502922e+00  -1.5286979e+00  -1.8675834e-01  -4.6698420e+00   1.7350631e+00  -6.7125899e-01   3.1785316e+00  -1.6597312e+00  -1.6647250e+00  -4.8891532e+00  -5.3255699e-01   5.8636874e-01   5.8941409e+00  -1.6133244e+00   3.0061592e+00  -7.1318878e-01  -7.2030382e-02  -1.2531636e+00   6.2584198e+00  -3.1433873e-01   3.6623364e+00   1.6168609e+00   7.3459746e-01
   3.2604630e-01   1.7645797e+00   1.3422774e-01   1.4402798e+00   6.1987037e-01   1.1764750e+00  -4.2196359e-01   6.4090466e-01   4.0941826e-01   1.7299563e+00   9.8827571e-01   3.9100546e+00  -1.5870576e+00   2.6959035e-01  -4.5255658e-01   2.8989489e+00   1.9908110e+00   2.7486419e+00   1.0725621e+00   1.6585066e+00  -1.1125245e+00   2.5610622e+00   4.6763657e-01   2.5256701e+00  -1.7652887e+00   1.3360525e-01   3.0629297e+00   6.3502313e+00   1.1761335e+00   2.4469733e+00  -2.2151394e-01   2.0086062e+00   4.7933413e+00   2.1424457e+00  -3.1955338e+00  -3.1989607e+00   1.8464709e-01   3.4809155e-01  -8.1906033e-01  -2.9089106e+00  -5.4658648e+00   9.9195315e-01  -3.6437131e+00  -1.8473554e+00  -9.7459809e+00  -4.1654706e+00  -4.8433125e+00  -7.0504291e+00  -4.3108353e+00   2.7122112e+00  -5.4531152e+00   1.5138067e+00  -4.3629992e-01  -2.4438810e-01  -2.1514172e+00  -2.4240169e+00   8.4302368e-01   2.4847330e+00  -1.1670977e+00   4.6079723e+00  -9.0093797e-01   4.1628140e+00  -1.2786382e-01   3.3903088e+00  -4.2966031e+00   6.6797246e+00  -1.3011463e+00   1.5854959e+00  -9.2459211e-01   2.5951696e-01  -3.6069072e+00   1.9202823e+00  -9.4431854e-02   2.5568467e+00  -2.0081564e-01  -2.5404333e+00  -4.4956871e+00   7.3126650e-02   1.2650404e+00   6.1547911e+00   9.8898572e-02   3.4635718e+00  -6.8742084e-01  -3.2487019e-01  -2.4098988e-01   6.7023103e+00   8.0730494e-01   4.0030121e+00   1.3936398e+00   7.4910530e-01
   5.4419681e-01   1.0307484e+00  -5.6365335e-01   1.2672170e+00   6.6760729e-01   3.3921724e-01  -7.4090528e-01  -1.8209586e-01   2.3260169e-01   1.2429961e+00   4.2269724e-01   3.3960325e+00  -2.0897440e+00  -3.2569902e-01  -9.7832838e-01   2.2668234e+00   2.2439340e+00   2.0128737e+00   5.9857311e-01   1.2464327e+00  -1.7471753e+00   2.6291323e+00   3.8120321e-01   2.8324306e+00  -7.5573176e-01   1.1122973e+00   2.5453281e+00   5.0927060e+00   1.4651786e+00   3.1731498e+00   1.4766674e+00   3.1078524e+00   4.7551929e+00   1.6363342e+00  -3.6709687e+00  -3.3889785e+00   7.2639413e-01   1.3586165e+00  -2.8060447e-02  -2.0511062e+00  -5.8182201e+00   2.5613865e+00  -2.2172534e+00   3.4086935e-02  -7.9074038e+00  -3.2546587e+00  -3.7713709e+00  -5.1439091e+00  -4.1235377e+00   1.6443350e+00  -5.7515972e+00   1.4651448e+00   2.9805319e-01  -2.1201821e-01  -1.3003663e+00  -2.4145447e+00   1.2575983e+00   2.3227101e+00  -1.6629636e+00   3.2996989e+00  -1.2624018e+00   3.9306961e+00   1.5954051e-01   3.2573809e+00  -3.4884727e+00   5.8708554e+00  -8.8942599e-01   1.2330090e+00   2.9265405e-01   1.4830618e-01  -1.9987777e+00   3.2175992e+00   1.2134043e+00   3.0945901e+00   2.6602774e+00  -1.9073909e+00  -5.2967573e+00   1.0785807e+00   3.0778551e+00   7.3716429e+00   6.9204238e-01   3.5531147e+00  -9.0042981e-01  -1.3926190e+00  -3.6635788e-02   7.0156922e+00   1.0312948e+00   3.5567023e+00   7.7983367e-01   3.5495203e-01
   2.1172718e-01   9.8975331e-01  -8.6119555e-01   1.0212224e+00   6.1385233e-01   5.4318272e-01  -1.0107348e+00  -4.1685036e-01   3.4054772e-01   1.3984610e+00   2.2062586e-01   3.2041906e+00  -2.1808570e+00  -5.5735007e-01  -8.4149179e-01   2.3949919e+00   1.8377262e+00   1.7533635e+00  -1.0065421e-01   1.0560988e+00  -1.7155727e+00   3.3810867e+00   3.4302688e-01   2.8835792e+00  -9.1770751e-01   1.2590517e+00   2.3194957e+00   4.6740133e+00   1.6874291e+00   2.7288663e+00   1.5842242e+00   2.5399574e+00   4.2823781e+00   1.6048168e+00  -4.1328664e+00  -3.9350809e+00   7.8286092e-01   1.5543985e+00   5.6780843e-01  -1.2821582e+00  -4.5614186e+00   2.1108197e+00  -1.6671439e+00   5.9991356e-01  -6.6848094e+00  -3.2924769e+00  -2.8600888e+00  -4.4382158e+00  -3.1592121e+00   1.0731987e+00  -4.3889968e+00   1.2849367e+00   9.3808037e-01  -5.9480323e-01  -8.5509925e-02  -3.0322887e+00   9.3103237e-01   2.3824601e+00  -1.3448383e+00   2.8331554e+00  -1.0638506e+00   3.2815825e+00  -5.4423178e-02   2.9325729e+00  -2.1728422e+00   4.8399866e+00  -1.0363809e+00   7.3130978e-01   1.1301658e+00   5.5710704e-01  -2.2440156e+00   3.4545094e+00   1.9868226e+00   2.4191140e+00   3.9560016e+00  -1.4552422e+00  -4.6600790e+00   1.5946128e+00   2.3248008e+00   7.4587859e+00   5.6544716e-02   2.8176828e+00  -1.2456669e+00  -1.2782322e+00   3.8564688e-01   6.5244401e+00   1.4173698e+00   2.7566447e+00   9.0188803e-01   3.4995419e-01
   3.2950221e-01   1.3153954e+00  -6.6094816e-01   7.0271652e-01   8.9126642e-01   9.9310891e-01  -7.8356691e-01  -5.1870407e-01   6.0530013e-01   1.4719545e+00   5.4465426e-01   2.8295812e+00  -1.8183948e+00  -6.6736819e-01  -6.5708859e-01   2.4898679e+00   1.8727575e+00   1.6696619e+00  -1.2676103e-01   1.4075651e+00  -1.1187406e+00   3.4788674e+00   3.6564779e-01   2.3010533e+00  -8.0774063e-01   8.4040104e-01   3.2524162e+00   6.5847697e+00   1.6163163e+00   2.6143767e+00   1.9448058e+00   2.8839498e+00   4.9978825e+00   3.2640170e+00  -5.3573777e+00  -5.9373721e+00   8.2050924e-01   7.1756058e-01   6.9746733e-01  -1.1430383e+00  -3.9985431e+00   3.1534168e-01   8.2448586e-01   1.2380664e+00  -4.2740221e+00  -1.6589662e+00  -4.1894397e-01  -3.7477158e+00  -1.0436806e+00   1.7777743e+00  -2.9407299e+00   1.2462280e+00   1.8220576e+00  -1.0479932e+00   1.5857972e+00  -4.0820331e+00   1.1433923e+00   3.0228918e+00  -1.0289139e+00   3.4912490e+00  -9.6546065e-01   2.9137473e+00   6.5907580e-01   2.5852019e+00  -1.0804838e+00   3.6547929e+00  -1.7936397e-01   2.2613327e+00   1.5517896e+00   1.0137742e+00  -3.3033766e+00   2.8801644e+00   1.2955054e+00   1.0210374e+00   4.3663165e+00  -2.7249389e+00  -6.4344665e+00   2.5216780e-01   3.1623552e+00   7.6952009e+00   8.4538400e-01   3.0790090e+00  -1.0593903e+00  -1.0647630e+00   8.1182425e-01   6.2323883e+00   1.8996632e+00   3.4932427e+00   8.9882554e-01   7.4260415e-02
   2.6646101e-01   1.4497742e+00  -6.6447774e-01   4.8692704e-01   1.1640128e+00   1.4121342e+00  -3.5817530e-01  -3.1542871e-01   1.2514982e+00   2.3100055e+00   9.2395985e-01   3.0623324e+00  -2.0020621e+00  -5.0534664e-01  -1.1173508e-01   3.1539915e+00   2.2408107e+00   1.5546341e+00  -5.0340475e-01   1.8847420e+00  -7.4470175e-01   4.4557398e+00   7.1433882e-01   3.0680215e+00  -9.4326929e-01   1.1081145e+00   2.9155842e+00   6.9318531e+00   1.7617444e+00   2.7367691e+00   2.3392183e+00   2.3675272e+00   4.4039219e+00   3.1553788e+00  -4.7541252e+00  -5.2729224e+00   1.2056290e+00   1.4726781e+00   1.0008573e+00  -6.9469593e-01  -3.1656688e+00   2.1595437e+00  -2.6038817e+00  -7.9903024e-02  -7.1073847e+00  -3.1609311e+00  -4.2650860e+00  -6.1381455e+00  -3.5376556e+00   1.3161852e+00  -4.0632526e+00   8.2248169e-01   5.8963874e-01  -1.9163516e+00  -1.3181052e+00  -5.6377371e+00   1.1074063e+00   2.8563593e+00  -1.2661046e+00   3.3334418e+00   2.0976601e-01   3.7716989e+00   1.5635912e+00   3.7247145e+00  -5.1817466e-01   4.8624813e+00  -1.0611575e+00   1.8133789e+00   1.1843714e+00   7.6907554e-01  -2.6531238e+00   4.1847524e+00   2.3577625e+00   6.6208421e-01   6.0435786e+00  -2.3014334e+00  -5.5438197e+00   1.9079401e+00   2.9850030e+00   8.5100988e+00   1.1357269e+00   4.5385324e+00  -1.3822857e+00   8.5277887e-02   9.2029969e-01   7.1457674e+00   3.5889392e+00   3.4024956e+00   9.4840720e-01   4.2964843e-01
   5.8150361e-01   7.0723700e-01  -1.1511014e+00   2.1219497e-01   1.4912978e+00   3.3937329e-01  -6.7552317e-01  -1.0161184e+00   1.1935250e+00   1.1997877e+00   8.6935283e-01   2.1317629e+00  -1.6287301e+00  -7.5771386e-01  -8.6066575e-01   2.0802120e+00   3.0229707e+00  -2.0583500e-01  -1.1838236e-01   1.4578258e+00  -4.9274394e-01   3.6499020e+00   3.1098882e-01   1.9009467e+00   3.9550600e-01   1.6491083e+00   3.0462937e+00   6.1853274e+00   1.7498141e+00   3.0299269e+00   3.7702715e+00   3.6463030e+00   5.2911408e+00   4.5876991e+00  -7.7034777e+00  -8.0183631e+00   1.9247071e+00   1.5983353e+00   2.1846817e+00  -1.8539026e-01  -3.9298663e+00   3.1629027e+00   2.7840072e+00   2.9816868e+00  -1.0870204e+00   1.8516580e+00   5.7004347e-03  -7.7456486e-01  -1.1445363e+00   1.6949245e+00  -3.4907178e+00   1.8128564e+00   2.4632494e+00  -1.6387688e+00   2.0630995e+00  -4.6418984e+00   2.2468255e+00   1.8233113e+00  -1.1711286e+00   1.6606580e+00   3.3560508e-01   2.3160439e+00   2.5617860e+00   1.8322365e+00  -3.5394603e-01   2.1190363e+00  -5.5660042e-02   2.6505678e+00   2.8411315e+00   6.1024892e-01  -4.5369948e-01   3.1176325e+00   1.5489413e+00  -1.7720675e-01   6.3139147e+00  -2.8830223e+00  -8.3822571e+00  -1.3710162e+00   7.1058333e+00   8.7214214e+00   3.2782159e+00   2.2402506e+00  -1.2066039e-01  -1.2790126e+00   1.3699011e+00   4.7725240e+00   3.3419096e+00   2.9183273e+00  -4.5929533e-02  -3.6998282e-01
   5.1005904e-01   1.7956248e+00  -3.4573465e-01  -3.4316016e-01   1.8156788e+00   2.1896451e+00  -3.7365155e-01  -7.7667616e-01   1.9679275e+00   2.6711526e+00   1.4067033e+00   2.0643126e+00  -1.3880807e+00  -8.2676603e-01  -1.1545277e-01   2.9600464e+00   2.8299448e+00   1.0504507e+00  -8.6848376e-01   1.8845891e+00   7.5086036e-01   4.9398917e+00   4.7105966e-01   1.5410472e+00  -3.9884795e-01   2.0909628e-03   4.5744567e+00   1.0092400e+01   2.1355070e+00   2.1909436e+00   2.3588721e+00   1.6347725e+00   5.1807745e+00   5.7921910e+00  -5.6743980e+00  -8.0324409e+00   1.7179009e+00  -2.5988370e-01   1.8930687e+00  -4.4623803e-01  -7.1387336e-01  -1.3466406e+00   1.5426150e+00   1.2280029e+00  -2.0851518e+00   6.8358066e-01   1.0366624e-01  -4.1697996e+00   5.8558308e-01   2.7806771e+00  -7.6337615e-01   8.7792274e-01   1.6992130e+00  -2.5719259e+00   1.9851450e+00  -6.9165786e+00   1.6418150e+00   3.7877875e+00  -4.2404425e-01   4.1131975e+00   1.5241554e-01   2.5631538e+00   2.7167738e+00   3.2051187e+00   9.4776699e-01   1.8830041e+00   4.7409209e-01   4.4785377e+00   1.6428195e+00   1.7706697e+00  -3.9745524e+00   1.6058706e+00   1.2503637e+00  -3.4770508e+00   6.5788197e+00  -4.8864773e+00  -7.4225476e+00  -1.3854649e+00   4.7214220e+00   8.6130590e+00   2.6942591e+00   5.4385682e+00  -4.8044052e-01   7.6757971e-01   1.9687994e+00   6.2511376e+00   4.8823176e+00   3.7812436e+00   1.1213928e+00   1.1719077e-01
   9.8258986e-01   2.3504773e+00  -1.6338513e-02  -3.6089401e-01   1.7090816e+00   1.7462492e+00   3.3526631e-01  -6.0507699e-01   2.2420767e+00   2.8063527e+00   2.1472621e+00   1.6035494e+00  -7.7857221e-01  -4.6539086e-01   7.8374698e-01   3.0961107e+00   3.3749419e+00   2.9341329e-01   1.8183296e-01   3.4933087e+00   2.0359307e+00   4.2497139e+00   7.7325495e-01   1.1541090e+00  -3.8399543e-01  -2.4865619e-01   4.7962346e+00   1.0499986e+01   2.1476660e+00   2.6295270e+00   3.1081016e+00   2.6314711e+00   6.3752585e+00   8.5419727e+00  -6.8452157e+00  -1.0182006e+01   2.4352578e+00  -9.2255632e-01   2.9840898e+00   4.9035622e-01   5.7353166e-01  -2.9086389e-01   1.7808051e+00  -6.7331779e-01  -2.7946264e+00   1.4855577e-02   2.2407411e-01  -6.3978092e+00   2.4560875e-01   2.7097618e+00  -8.8915375e-02  -5.9053708e-01   1.3562948e+00  -4.2855214e+00   1.6936740e+00  -8.5117415e+00   2.7687602e+00   3.8519403e+00  -5.9065569e-01   4.4948473e+00   1.4741525e+00   2.2115242e+00   5.0895809e+00   3.0279108e+00   1.1394812e+00   1.6569304e+00  -2.3752304e-01   4.9108180e+00   1.3935836e+00   1.6311957e+00  -1.7621414e+00   6.4841812e-01   1.7794513e+00  -4.7186233e+00   7.8954031e+00  -5.7201187e+00  -5.7250007e+00  -1.2145730e+00   4.9700137e+00   6.9574863e+00   5.1458776e+00   6.1928990e+00   5.3566951e-01   2.4104856e+00   3.4145673e+00   5.4220494e+00   6.3011716e+00   4.4506350e+00   9.6242431e-01   1.9974225e-01
   7.2886257e-01   1.6413362e+00  -5.6086879e-01  -4.3497227e-01   1.6375028e+00   9.9094009e-01   1.0184410e-01  -9.6602162e-01   2.0844322e+00   2.3563289e+00   1.7394002e+00   1.0205690e+00  -7.7140932e-01  -4.7209758e-01   4.9075765e-01   2.0780638e+00   3.4516625e+00  -6.5334085e-01  -2.4412357e-01   2.8502729e+00   1.7655133e+00   3.9698782e+00   5.4871655e-01   1.0880814e+00   6.2997217e-01   7.4037165e-01   3.4202320e+00   8.1603627e+00   2.7634165e+00   2.5805256e+00   3.7660245e+00   2.4838973e+00   5.7175173e+00   7.3480666e+00  -6.6805606e+00  -9.5524027e+00   2.9574502e+00   1.2713617e-01   3.8206781e+00   1.8910830e+00   4.3944346e-01   2.7117548e+00   2.1295332e+00   1.6249285e-01  -1.2860140e+00   1.6459514e-01   1.5917334e-01  -5.3487562e+00  -2.5492997e-01   1.3999490e+00  -5.6287456e-01  -5.4837458e-01   1.4758928e+00  -3.8577080e+00   1.4928599e+00  -7.4711739e+00   2.9406931e+00   3.3069301e+00  -1.1857127e+00   2.9850922e+00   1.4898697e+00   1.6455464e+00   5.3686070e+00   2.8133484e+00   1.3597371e+00   7.7518296e-01  -4.6485842e-01   3.4718725e+00   2.6252156e+00   1.6189354e+00   1.6771296e-01   8.3378327e-01   2.6341795e+00  -4.7080209e+00   8.9141335e+00  -3.8710871e+00  -4.3992160e+00  -7.1885324e-01   6.3506337e+00   7.3014052e+00   5.3784526e+00   5.9516754e+00   4.5773929e-01   1.2572182e+00   3.0684067e+00   4.3921408e+00   6.7673696e+00   3.0676717e+00   5.6830656e-01   9.9703718e-02
   1.7863436e-01   1.4745722e+00  -3.7671085e-01  -8.4353930e-01   2.0201128e+00   1.2758516e+00   6.6841833e-02  -9.0875790e-01   2.2996246e+00   2.3315712e+00   1.5653729e+00   4.0879985e-01   1.9151620e-01  -1.2403040e-01   2.6620976e-01   1.4225673e+00   2.5572811e+00  -1.0114251e+00  -1.0906397e+00   1.4868546e+00   2.2659597e+00   3.5925208e+00   3.0116262e-01  -1.7684134e-01   1.1065197e+00  -9.1288264e-02   3.3926869e+00   8.1703220e+00   2.4781986e+00   1.3807166e+00   2.7068961e+00   9.1608532e-01   4.4360233e+00   6.5015359e+00  -7.6634825e+00  -1.1051585e+01   2.7896697e+00  -2.6339878e-01   3.8296716e+00   2.1973325e+00   8.3914251e-01   1.5741568e+00   4.6027343e+00   1.1875161e+00   2.5341935e+00   2.2841980e+00   3.1832726e+00  -3.3108529e+00   2.9293548e+00   1.7792540e+00   2.0511058e+00  -2.3825138e-01   2.6878898e+00  -3.3129058e+00   3.3008225e+00  -6.5287431e+00   2.0554033e+00   2.6196768e+00  -5.6680456e-01   2.7728891e+00   9.9616068e-01   2.7813816e-01   5.3140798e+00   1.6825347e+00   2.3058358e+00  -1.9762646e+00  -3.0214254e-02   2.9383651e+00   2.3776074e+00   1.6505750e+00  -5.9088972e-01  -1.0250055e+00   7.1688280e-01  -6.1930273e+00   6.9055233e+00  -4.1373344e+00  -4.6852578e+00  -2.5388661e+00   5.9943027e+00   5.3426456e+00   5.0922477e+00   4.5557383e+00   5.8505557e-01   4.9105213e-01   2.9255714e+00   2.4543583e+00   6.6145334e+00   2.5245530e+00   6.7716390e-01  -2.5272770e-02
   4.0124738e-01   1.4502021e+00  -5.7128667e-01  -8.3595946e-01   2.2632605e+00   1.0724706e+00  -3.5665697e-01  -1.0012371e+00   2.4531451e+00   2.2286247e+00   1.5318626e+00   2.9239279e-01  -1.9580744e-01  -8.0661909e-02   1.8399386e-01   1.6388658e+00   3.1998784e+00  -1.5814253e+00  -6.2784669e-01   2.0314465e+00   3.1428046e+00   4.0608772e+00  -2.5848805e-01  -4.0803098e-01   9.9339346e-01   1.0709829e-01   3.9007545e+00   8.4099984e+00   2.6037355e+00   1.8094638e+00   2.4019297e+00   9.7458123e-01   4.6970570e+00   7.0165591e+00  -6.9276349e+00  -1.0411492e+01   3.4714332e+00   1.4640480e-01   5.0824111e+00   2.4342046e+00   1.8063816e+00   2.6058446e+00   3.6103413e+00   9.1054204e-01   1.9583479e+00   2.6850641e+00   1.5886008e+00  -2.9283748e+00   1.6659299e+00   1.7351187e+00   1.3440104e+00  -5.8418890e-01   1.3958770e+00  -4.5482378e+00   2.9118697e+00  -6.8241601e+00   2.4400653e+00   2.0127431e+00  -8.8858027e-01   2.1765295e+00   1.1137871e+00  -3.9956221e-01   5.5795461e+00   1.3932924e+00   9.7803232e-01  -1.9582202e+00  -3.3567488e-01   3.4667360e+00   2.5396967e+00   1.7464477e+00   1.3630744e+00  -1.5379731e+00   1.0023587e+00  -7.0064270e+00   6.5496326e+00  -4.1315894e+00  -3.3254705e+00  -2.7989546e+00   6.7810803e+00   5.1329215e+00   6.0476461e+00   4.9747194e+00   2.0006995e+00   2.0714134e+00   3.6919585e+00   2.2873860e+00   7.6676978e+00   2.0409484e+00   3.3534724e-01  -1.1798136e-01
  -3.0275465e-01   1.9929201e+00   1.4003458e-01  -1.0304790e+00   2.4216854e+00   2.0983065e+00   5.0476435e-02  -4.4009474e-01   2.7902620e+00   2.7628935e+00   1.6473535e+00  -4.2446429e-02   1.0078731e+00   3.2426399e-01   6.0850704e-01   9.8705870e-01   2.2414279e+00  -6.1485703e-01  -1.5637808e+00   1.2025706e+00   3.7219312e+00   3.1994714e+00  -8.3989029e-02  -1.3372304e+00   1.3067583e+00  -1.3738371e+00   3.6710617e+00   9.5813963e+00   2.7089206e+00   4.7093360e-01   9.8739426e-01  -1.0798740e+00   3.2342877e+00   6.0653106e+00  -6.4636440e+00  -1.0702238e+01   2.9029572e+00  -8.8196294e-01   3.9278116e+00   2.7037296e+00   2.6823589e+00   2.9857335e-01   3.6281970e+00  -4.6963622e-01   2.5221588e+00   1.4969707e+00   2.8954677e+00  -5.0022043e+00   3.6449556e+00   1.6924764e+00   3.8574394e+00  -1.0174119e+00   2.3594745e+00  -3.8618038e+00   2.7478334e+00  -6.4420922e+00   1.5994133e+00   2.7504203e+00  -3.5442251e-01   3.4200674e+00   1.0438957e+00  -3.5905615e-01   5.7105949e+00   1.6999556e+00   2.4548278e+00  -3.1737010e+00  -1.8780350e-01   2.6523053e+00   1.5116720e+00   2.0906485e+00  -1.6274825e+00  -3.1598626e+00  -7.6083277e-01  -8.4768234e+00   4.9836663e+00  -4.0154759e+00  -2.1982532e+00  -3.1283261e+00   4.3778986e+00   3.4017429e+00   5.2429090e+00   5.9265130e+00   9.5623067e-01   1.3177867e+00   2.9135254e+00   1.4541757e+00   7.7768913e+00   2.2089824e+00   1.3095512e+00   2.9747440e-01
  -3.0895012e-01   2.1396333e+00   2.3711101e-01  -9.3892328e-01   2.4096825e+00   1.7174276e+00  -6.4145640e-02  -3.5977569e-01   2.5778783e+00   2.2655471e+00   1.3830331e+00  -6.5984623e-01   1.4510188e+00   4.5583643e-01   4.2711978e-01  -4.7546147e-02   1.9383156e+00  -8.8030169e-01  -1.0713810e+00   1.2850916e+00   4.2890716e+00   2.0770487e+00  -4.7936486e-01  -2.3598289e+00   1.4964208e+00  -1.8251924e+00   3.8340206e+00   9.3795201e+00   2.5500124e+00   7.4399729e-03   4.2929342e-01  -1.2291144e+00   3.4046301e+00   6.2256897e+00  -6.7746014e+00  -1.1334088e+01   3.1442177e+00  -1.4003609e+00   4.4462081e+00   3.1359992e+00   2.8111229e+00  -2.2624105e-01   5.2618136e+00  -7.0656703e-01   3.4472522e+00   1.3859758e+00   5.0797927e+00  -4.7398757e+00   4.7160388e+00   1.6976920e+00   5.0606155e+00  -1.4616661e+00   2.7801314e+00  -3.8977968e+00   3.9456577e+00  -5.6784788e+00   1.8930784e+00   2.8395814e+00  -3.6603219e-01   3.6144024e+00   7.7770685e-01  -1.2674920e+00   6.1283311e+00   9.0778892e-01   1.8734490e+00  -4.3812119e+00  -2.7749299e-01   2.3322093e+00   1.6121669e+00   2.5135375e+00  -1.1025806e+00  -4.9392132e+00  -1.8845728e+00  -9.3731363e+00   3.4181743e+00  -4.2075741e+00  -7.1287834e-01  -3.8228081e+00   4.1361394e+00   1.5655381e+00   6.0561949e+00   5.6795429e+00   1.4182063e+00   5.7862405e-01   3.2236858e+00   1.7478364e-01   7.8514119e+00   1.9390889e+00   1.3436428e+00   2.3997070e-01
  -5.6791688e-01   1.5379247e+00   1.2506791e-01  -9.7183621e-01   2.8382617e+00   1.4332909e+00  -8.4850002e-01  -6.3099266e-01   2.5545370e+00   1.8303621e+00   2.8482174e-01  -1.5782210e+00   1.3401692e+00   6.5960562e-02  -6.9718042e-01  -1.6937451e+00   1.6019742e+00  -1.3255973e+00  -1.7940727e+00  -1.8753431e-01   4.1535379e+00   1.3018314e+00  -1.0935201e+00  -3.1885035e+00   1.8306244e+00  -2.3412142e+00   3.4730784e+00   7.9666915e+00   2.2443595e+00  -1.4725599e+00  -7.1099718e-01  -2.9932918e+00   1.5174064e+00   3.4641926e+00  -5.8725007e+00  -1.0059450e+01   3.4474584e+00  -9.5701310e-01   4.7633623e+00   2.8423357e+00   2.5932037e+00  -1.3137580e+00   5.6120888e+00   3.7348820e-01   4.8180364e+00   2.4494746e+00   5.7109892e+00  -2.9628752e+00   5.4760254e+00   1.9797680e+00   5.7399953e+00  -3.1823387e-01   2.8659883e+00  -2.4707319e+00   4.5796254e+00  -3.5552080e+00   1.6638520e+00   2.3419801e+00   1.3272243e-01   3.0691454e+00   8.5523380e-02  -2.0644005e+00   5.3100034e+00   2.7987777e-01   1.3882158e+00  -5.6906395e+00  -1.5260646e-01   1.0168145e+00   1.4024192e+00   2.7832532e+00  -1.4031080e+00  -6.5274376e+00  -3.5150257e+00  -1.0645229e+01   1.0813138e+00  -3.8360002e+00   1.0881463e-01  -5.4017784e+00   3.1289525e+00   7.8480046e-02   5.5574157e+00   4.8047728e+00   1.0649836e+00  -1.9913565e+00   2.8634823e+00  -5.6111727e-01   7.9159964e+00   4.1404914e-01   1.5300424e+00   4.6458370e-01
  -1.2836976e+00   1.6714705e+00   3.7536567e-01  -8.2920720e-01   2.6461531e+00   1.8199247e+00  -6.8026054e-01   1.8378721e-01   2.3644576e+00   1.8262575e+00   2.1681644e-01  -1.4381758e+00   2.1193085e+00   1.0049978e+00  -3.5947599e-01  -1.6058106e+00   2.0254156e-01  -8.7732903e-01  -2.1609185e+00  -8.8932452e-01   4.4631065e+00   1.0347370e+00  -1.1188232e+00  -3.4548897e+00   1.8228225e+00  -2.9455159e+00   2.5501486e+00   7.0034495e+00   1.7235484e+00  -1.6690538e+00  -1.8923681e+00  -3.8072471e+00   1.0139833e-01   2.0960016e+00  -5.9016673e+00  -1.0188555e+01   2.7757194e+00  -7.5558808e-01   4.0228377e+00   2.7371360e+00   2.9072544e+00  -5.8565174e-01   4.0756756e+00  -1.0415947e+00   4.1958483e+00   5.3607876e-01   4.5733408e+00  -4.4348530e+00   5.6448102e+00   7.1299495e-01   6.8524005e+00  -1.7032744e+00   2.8946826e+00  -3.3879082e+00   2.9715414e+00  -3.8125638e+00   3.8273247e-01   1.0445642e+00   1.6085128e-01   2.5934168e+00   2.8749314e-01  -2.7199392e+00   5.1676694e+00  -3.1883221e-01   1.6019443e+00  -6.5480305e+00  -1.0351677e+00  -1.1705000e+00   3.9174984e-01   1.8459362e+00  -1.3609605e+00  -6.0546895e+00  -4.1264064e+00  -9.0840033e+00  -2.1131163e-01  -2.0099172e+00   3.0462337e+00  -2.5609015e+00   7.2160300e-01  -2.4211350e+00   4.6997388e+00   3.8229259e+00   9.3664336e-01  -9.0148618e-01   2.3533794e+00  -2.3543622e+00   7.5556707e+00   3.2611272e-01   1.6382835e+00   4.9260757e-01
  -1.2597382e+00   1.3625960e+00   1.5509903e-01  -4.1202188e-01   3.1585879e+00   1.6957879e+00  -1.7810288e+00   1.7563551e-01   2.2329172e+00   1.0463424e+00  -7.9662795e-01  -1.7917864e+00   1.2261027e+00   3.7650257e-01  -1.6224231e+00  -2.8779467e+00   6.5342158e-01  -1.1973523e+00  -1.9880185e+00  -1.2171847e+00   4.3592594e+00   5.8638382e-01  -2.0288780e+00  -3.8269929e+00   1.5798311e+00  -2.7666477e+00   2.7566903e+00   6.3028960e+00   1.2024058e+00  -2.6728318e+00  -2.9772141e+00  -4.6729221e+00  -1.0394993e+00  -1.3622469e-01  -4.9109484e+00  -7.8062975e+00   3.1519848e+00   3.6873055e-01   4.3261788e+00   1.7497677e+00   1.9895415e+00  -1.1404702e+00   2.8354512e+00   1.2869919e-01   3.0671566e+00   1.6039392e+00   2.6253403e+00  -2.4682831e+00   3.4305927e+00   1.6993206e+00   4.7187595e+00   3.0412933e-01   1.6198433e+00  -2.2773392e+00   2.4663818e+00  -1.8878138e+00   7.6727153e-01   6.3452966e-01   1.4737560e-01   2.1672687e+00   1.1691477e-01  -2.9354523e+00   4.0126555e+00  -9.5401974e-01  -3.6085116e-01  -5.8278397e+00  -1.1535374e+00  -1.4964646e+00   8.4108966e-01   2.4123951e+00  -1.4944895e+00  -6.8027403e+00  -6.0570564e+00  -9.6752638e+00  -3.4516742e+00  -1.4228050e+00   2.7125760e+00  -4.8484112e+00   7.2913685e-01  -2.0594940e+00   4.5812606e+00   3.0902749e+00   1.0122034e+00  -3.1962141e+00   1.7624044e+00  -2.2166752e+00   7.7653626e+00  -9.7522804e-01   1.5311411e+00   8.1228815e-01
  -2.3321357e+00   1.5763604e+00   6.8761366e-01  -5.3898289e-01   2.6735952e+00   2.4436978e+00  -1.3069731e+00   8.7793897e-01   1.9184421e+00   1.1327660e+00  -7.4624202e-01  -1.8327772e+00   2.5930268e+00   1.3051378e+00  -1.0395091e+00  -2.7991588e+00  -1.7055407e+00   2.9896326e-01  -2.7675409e+00  -2.4155342e+00   4.4525423e+00  -7.2591962e-02  -1.7221121e+00  -4.5416875e+00   1.9171653e+00  -4.5471371e+00   2.0810326e+00   6.5200690e+00   9.6735627e-01  -2.7549978e+00  -4.0544400e+00  -5.5830256e+00  -1.9950167e+00  -1.1313774e+00  -4.3488055e+00  -7.9029436e+00   1.6742382e+00  -1.2450774e+00   2.4731635e+00   1.6798889e+00   2.5497548e+00  -3.9001884e+00   3.5729571e+00  -1.9469554e+00   4.3779024e+00  -1.3400499e+00   4.7888476e+00  -4.6958540e+00   6.5634875e+00  -5.6940748e-01   8.2737155e+00  -2.3777890e+00   4.3058102e+00  -2.9954990e+00   2.5891561e+00  -2.3557077e+00  -1.0200898e+00   3.8117379e-01   7.6218334e-01   2.4644883e+00  -6.0162993e-01  -3.3554856e+00   3.3734939e+00  -1.3453830e+00   9.7562286e-01  -7.7714072e+00  -7.8088943e-01  -2.9808398e+00  -3.2680447e-01   1.9340313e+00  -3.7830269e+00  -6.4403721e+00  -6.2311140e+00  -7.9263606e+00  -3.8526335e+00  -1.8667215e-01   6.0993608e+00  -7.4039022e-01  -3.0748017e+00  -5.7123716e+00   2.5673616e+00   2.0687547e+00   5.0061406e-02  -2.4458504e+00   6.6668800e-01  -4.6851279e+00   6.0633757e+00  -5.4882495e-01   2.2971961e+00   3.9232005e-01
  -1.8914548e+00   1.6149142e+00   4.9312370e-01  -2.6353109e-01   2.5161697e+00   1.7455656e+00  -1.8389505e+00   7.6646187e-01   1.3960068e+00   1.2189153e-01  -1.0710813e+00  -2.0748708e+00   2.0024682e+00   1.1161256e+00  -1.3859472e+00  -3.0404974e+00  -1.6656715e+00   4.6205146e-01  -8.3727409e-01  -9.5394804e-01   4.9690862e+00  -8.8736112e-01  -2.4089775e+00  -5.2191525e+00   1.6068269e+00  -5.1868820e+00   3.5315078e+00   7.7591897e+00   5.9310138e-01  -1.6860126e+00  -3.9205850e+00  -3.7269137e+00   5.8613287e-01   7.1196490e-01  -3.3883192e+00  -6.9584686e+00   1.8429467e+00  -2.8979137e+00   3.0594229e+00   8.5244928e-01   1.5003318e+00  -6.8662560e+00   5.4632891e+00  -3.1084481e+00   4.4683123e+00  -2.0781053e+00   6.5369530e+00  -4.7091665e+00   7.1680927e+00  -8.0445981e-01   8.1129664e+00  -3.7226967e+00   5.2513977e+00  -3.9194502e+00   4.1164143e+00  -2.4585268e+00  -2.9758715e-01   7.4103285e-01   5.3518326e-01   2.6691113e+00  -1.4813818e+00  -3.9885325e+00   3.2190847e+00  -2.2348823e+00  -1.4962435e+00  -7.7400510e+00   2.9170737e-01  -6.5151033e-01  -1.1428702e-01   2.5935327e+00  -3.1223756e+00  -7.2975424e+00  -6.9457995e+00  -8.2822246e+00  -5.4268661e+00  -1.9790940e+00   7.0400744e+00  -7.3202971e-01  -3.0259833e+00  -6.9998051e+00   3.4726496e+00   1.6636244e+00   1.1096090e+00  -2.6065001e+00   1.3918951e+00  -5.2842911e+00   5.6342613e+00  -2.9904367e-01   2.0629364e+00  -5.2956307e-01
  -2.3899079e+00   9.5659463e-01   5.7297998e-01   1.0706740e-01   2.4608927e+00   1.0761841e+00  -1.9345542e+00   1.0637541e+00   1.1987962e+00  -3.6969913e-01  -1.9949007e+00  -2.7538121e+00   2.2646878e+00   1.1073927e+00  -1.9157440e+00  -4.2572629e+00  -2.9578086e+00  -2.5659485e-01  -1.5973448e+00  -2.2572740e+00   4.3238919e+00  -2.0940811e+00  -2.1698697e+00  -5.0923619e+00   1.7310563e+00  -5.4170857e+00   1.6623109e+00   3.8251419e+00  -5.9610587e-01  -2.9445090e+00  -4.3258581e+00  -4.8022757e+00  -2.4300372e+00  -2.9215249e+00  -3.8507738e+00  -6.4316179e+00   1.6288698e+00  -1.5576806e+00   2.6632936e+00   3.9441349e-01   9.9230017e-01  -6.0455085e+00   3.3081630e+00  -3.3373194e+00   3.1021329e+00  -3.3282693e+00   4.5198031e+00  -4.9582911e+00   5.7136204e+00  -1.8450142e+00   8.1635030e+00  -3.5277564e+00   5.4556612e+00  -3.4080164e+00   2.3154269e+00  -1.2589557e+00  -9.1901377e-01  -1.2801570e+00   1.0078618e+00   1.4462738e+00  -7.5472032e-01  -4.4692285e+00   2.9627149e+00  -3.2809881e+00  -1.0553458e+00  -8.0337610e+00  -1.1290383e+00  -4.5364432e+00  -1.0304143e+00   1.4720781e+00  -1.7112056e+00  -6.6586398e+00  -7.4606850e+00  -6.6168990e+00  -6.2109015e+00   3.8974992e-01   9.7080228e+00   1.3362423e+00  -6.5616198e+00  -1.0720145e+01   2.5741210e+00  -1.2831384e+00  -2.6762155e-02  -4.7296543e+00   8.0994276e-01  -6.9887368e+00   5.1948110e+00  -1.5969758e+00   2.0386075e+00   8.5945825e-02
  -3.1907004e+00   6.6557510e-01   5.0482980e-01   9.1143465e-02   2.5531099e+00   1.3834223e+00  -2.2015670e+00   1.4075332e+00   9.9467834e-01  -6.4589589e-01  -2.7946835e+00  -2.7435614e+00   2.1534841e+00   1.2050971e+00  -2.4425313e+00  -4.9404247e+00  -4.6944603e+00   5.7093246e-01  -1.7512743e+00  -3.0295879e+00   3.8154124e+00  -2.4881596e+00  -2.4115505e+00  -5.3839886e+00   1.2975483e+00  -6.3539663e+00   1.6203985e+00   3.7224501e+00  -1.3950555e+00  -4.0007911e+00  -5.5283740e+00  -6.0286436e+00  -3.1166141e+00  -5.3813510e+00  -2.4106034e+00  -3.9500789e+00   7.7352863e-01  -2.3616698e+00   1.6039056e+00  -5.1506929e-01  -9.0423719e-01  -9.2132844e+00   3.0383270e+00  -4.0959659e+00   2.5984723e+00  -5.2387175e+00   5.1633294e+00  -5.4064893e+00   6.4674681e+00  -2.3011610e+00   8.6239355e+00  -3.5410582e+00   7.0085555e+00  -1.9825353e+00   2.1715785e+00   2.5312664e-02  -2.3247060e+00  -1.2784449e+00   1.4396241e+00   1.6952655e+00  -1.8031703e+00  -4.4127942e+00   1.2868942e+00  -3.5983356e+00  -1.7366712e+00  -8.2048780e+00  -5.9311382e-01  -5.0290282e+00  -1.4695577e+00   2.0181599e+00  -4.0936228e+00  -6.7014756e+00  -9.3737636e+00  -6.4409255e+00  -9.5630228e+00   9.7443164e-02   1.0495024e+01   2.0680256e+00  -9.2844844e+00  -1.2473343e+01   1.9752306e-01  -2.9407337e+00  -1.5802129e+00  -7.6518048e+00  -4.9459370e-01  -7.7666728e+00   4.0153273e+00  -2.5421899e+00   2.5559204e+00  -1.9573409e-01
  -2.5607142e+00   2.8940269e-01   8.6634546e-01   7.7493423e-01   2.5179932e+00   9.0459938e-01  -1.7000796e+00   1.7625800e+00   6.5942405e-01  -1.2101965e+00  -2.8241005e+00  -2.8915898e+00   1.7049217e+00   1.0412371e+00  -2.7297999e+00  -4.8969501e+00  -4.4255966e+00   2.3260501e-01  -1.6508540e+00  -2.7657451e+00   3.1305474e+00  -3.0139673e+00  -1.7961915e+00  -4.1039182e+00   2.0172899e+00  -5.5925853e+00   3.2132162e-01   1.6146879e+00  -2.5143818e+00  -2.5656915e+00  -3.9200944e+00  -4.0354411e+00  -4.6272557e+00  -7.0479185e+00  -2.1917132e+00  -3.1630921e+00   6.5037560e-01  -4.3055237e-01   4.9195910e-01  -1.9937388e+00  -1.5623928e+00  -6.3983213e+00  -1.2911834e+00  -4.3592830e+00  -1.4805559e+00  -5.9890312e+00  -1.0129178e+00  -7.5662546e+00   1.3093383e+00  -3.0600886e+00   4.8177961e+00  -3.9481117e+00   4.7364524e+00  -3.4312816e+00  -2.9888185e+00  -1.3960837e+00  -1.8714992e+00  -2.9586198e+00   5.0520964e-01   9.6350678e-01  -6.5925689e-01  -3.3556750e+00   2.3057755e+00  -3.4186893e+00  -1.8803248e+00  -5.6353924e+00  -1.3456160e+00  -6.3829160e+00  -2.4413271e+00   5.8868944e-02  -1.2620710e+00  -3.0521155e+00  -8.1753019e+00  -2.5153458e+00  -6.8505734e+00   2.7119432e+00   1.0785130e+01   6.1496344e+00  -9.6062620e+00  -1.2931808e+01   1.3583388e+00  -2.6551789e+00  -1.8098071e+00  -6.7544255e+00  -1.2724354e+00  -6.9285537e+00   4.2335115e+00  -1.2379715e+00   1.5865838e+00   2.8630375e-01
  -2.9910431e+00   1.1636392e-01   6.4297522e-01   7.8044590e-01   2.5907550e+00   1.0270051e+00  -2.3704756e+00   1.7867908e+00   3.5647783e-01  -1.9760769e+00  -3.3838410e+00  -2.8266139e+00   1.3887263e+00   7.7406318e-01  -3.3637537e+00  -5.0977990e+00  -5.5971314e+00   4.5525691e-01  -1.0963976e+00  -2.8154945e+00   3.0835804e+00  -3.0880596e+00  -2.3590029e+00  -4.8103540e+00   1.2706773e+00  -6.3022295e+00   1.3580741e+00   2.2051254e+00  -3.4002883e+00  -3.2418328e+00  -4.8301934e+00  -4.2660809e+00  -4.0218313e+00  -7.4498260e+00  -2.1459626e+00  -2.0628875e+00  -8.6277744e-02  -1.6412767e+00   2.1396007e-01  -3.1411435e+00  -2.8234859e+00  -1.0799694e+01   1.0046467e+00  -3.6441740e+00   1.8865763e-01  -5.1767004e+00   1.8442043e+00  -4.9411885e+00   2.9636294e+00  -2.5664300e+00   5.5612146e+00  -3.3781028e+00   6.7356012e+00  -2.6632514e+00  -2.7560979e-01  -2.0218904e-01  -2.6501467e+00  -3.1374985e+00   1.1907725e+00   1.0204526e+00  -1.7189232e+00  -4.2704135e+00   4.1624924e-01  -4.9924781e+00  -2.9705187e+00  -6.4351952e+00  -2.3923341e-01  -5.0535288e+00  -1.8306172e+00   1.0570345e+00  -2.8844282e+00  -3.8759718e+00  -1.0120706e+01  -2.8631495e+00  -1.0340793e+01   1.4133776e+00   9.8165625e+00   4.5003728e+00  -1.0949115e+01  -1.4396268e+01  -4.0423188e-01  -5.9887994e+00  -2.0671868e+00  -8.7460463e+00  -1.7251829e+00  -8.4037416e+00   2.5409239e+00  -2.1151723e+00   1.6756379e+00  -3.0895582e-01
  -2.9142482e+00   2.1998755e-01   1.0462294e+00   8.7267847e-01   2.0462479e+00   1.1557990e+00  -2.0403937e+00   2.0255887e+00   2.1726382e-01  -1.9566203e+00  -3.0974172e+00  -2.8269174e+00   1.8550783e+00   8.5181346e-01  -2.8810782e+00  -4.7536028e+00  -6.0821184e+00   9.2191054e-01  -1.0621315e+00  -2.6172559e+00   3.2259911e+00  -3.7531952e+00  -1.6729989e+00  -4.5188418e+00   1.5524529e+00  -7.3152687e+00   5.2541387e-01   1.3962149e+00  -3.8481995e+00  -2.5761700e+00  -4.2346513e+00  -3.6777414e+00  -4.3984492e+00  -6.9658250e+00  -2.1161967e+00  -2.2900146e+00  -9.0542742e-01  -2.5232534e+00  -1.0056993e+00  -4.3460827e+00  -1.6755326e+00  -1.2582470e+01  -2.1644358e-01  -5.3616424e+00  -2.7859310e-01  -6.2690087e+00   1.1255994e+00  -6.9724840e+00   3.1783589e+00  -3.5418260e+00   6.7081203e+00  -4.8778869e+00   7.5778683e+00  -3.6241421e+00  -1.3026087e+00  -1.5145895e+00  -2.7909710e+00  -3.6874086e+00   1.7973248e+00   8.6483608e-01  -9.0044375e-01  -4.0962283e+00   8.3494280e-01  -5.1222851e+00  -1.5679954e+00  -6.7140132e+00  -1.8310384e-01  -5.6335805e+00  -3.1113711e+00  -1.3231007e-01  -3.0994664e+00  -2.6477573e+00  -9.2522244e+00  -1.2311801e+00  -8.1816831e+00   1.8836461e+00   1.1035257e+01   7.2154540e+00  -1.3817266e+01  -1.6431754e+01  -9.0621404e-01  -6.9484204e+00  -2.8441906e+00  -7.7775405e+00  -1.6202777e+00  -9.3760746e+00   1.5717979e+00  -1.4519296e+00   1.8161703e+00  -1.9949371e-01
  -2.4018151e+00   3.3995384e-01   5.9948011e-01   9.5308597e-01   1.9773071e+00   1.3858191e+00  -2.7794622e+00   1.5312372e+00  -2.0514927e-01  -2.4628635e+00  -3.6168199e+00  -2.5782751e+00   3.3849908e-01  -1.2452380e-01  -3.6352199e+00  -5.1376690e+00  -5.7442619e+00   1.7673015e+00   1.0350633e-01  -1.3473456e+00   3.0639345e+00  -3.2583772e+00  -2.3190004e+00  -4.2379359e+00   8.9987766e-01  -6.9723206e+00   2.0701014e+00   3.4144679e+00  -3.6486619e+00  -2.1804470e+00  -4.0702305e+00  -2.7717389e+00  -2.0440498e+00  -6.4948941e+00   7.3096240e-01   1.4384540e+00  -1.1107647e+00  -3.7146325e+00  -9.6367981e-01  -5.3650644e+00  -2.5493122e+00  -1.6110275e+01   8.1929318e-02  -4.8774803e+00  -1.7672479e+00  -7.0700514e+00   2.0917275e+00  -6.6850193e+00   2.1347681e+00  -2.7290831e+00   4.9756868e+00  -4.2202657e+00   7.2782029e+00  -2.6296305e+00  -1.2103385e-01  -1.0293014e+00  -2.3355121e+00  -1.3916737e+00   1.4623357e+00   2.0992965e+00  -2.3737138e+00  -3.3396237e+00  -8.7720442e-01  -4.3304695e+00  -3.5102871e+00  -5.1031042e+00   1.3643893e+00  -2.5480827e+00  -1.7029873e+00   1.8519306e+00  -5.0273937e+00  -2.4677761e+00  -9.3358047e+00  -1.8576120e+00  -9.2294117e+00   1.5251971e-01   9.7518531e+00   6.3870980e+00  -1.3040202e+01  -1.3831003e+01  -2.0833993e+00  -5.6317187e+00  -3.5407623e+00  -9.7763454e+00  -2.1059716e+00  -7.3700156e+00   8.8533692e-01  -1.6960265e+00   1.9402993e+00  -5.4838202e-01
  -1.7617030e+00  -3.5866497e-01   5.3837113e-01   1.2033181e+00   1.6400252e+00   2.3486858e-01  -2.3256217e+00   1.1628637e+00  -4.6865543e-01  -3.0141908e+00  -3.5039455e+00  -2.9015535e+00   1.6965378e-01  -4.8282606e-01  -3.5890240e+00  -4.7440959e+00  -5.6774531e+00   5.5532258e-01   1.8795041e-01  -1.0643295e+00   2.6299600e+00  -3.5687342e+00  -1.6156561e+00  -3.1815955e+00   1.6573750e+00  -6.0954410e+00   9.2938784e-01   6.2050668e-01  -4.2840685e+00  -6.9596905e-01  -1.7781422e+00  -4.6276289e-01  -2.5582497e+00  -6.7324460e+00   5.3365852e-02   6.9835861e-01  -1.0383495e+00  -2.7791984e+00  -8.2134653e-01  -5.8111632e+00  -2.2748426e+00  -1.4201416e+01  -1.1683537e+00  -4.4834881e+00  -2.4416330e+00  -6.6348113e+00   2.3944743e-03  -6.7051936e+00  -1.1357579e-01  -3.8753375e+00   3.6708872e+00  -5.0266210e+00   6.9466393e+00  -4.0912182e+00  -1.5384255e+00  -2.0175347e+00  -1.9125438e+00  -3.1970387e+00   1.0414375e+00   7.7228168e-01  -1.6324745e+00  -3.5025473e+00   7.8749013e-02  -4.9039403e+00  -2.5913534e+00  -4.3440098e+00   1.1168230e+00  -3.3091344e+00  -1.9721406e+00   2.1769809e-01  -1.0129105e+00   2.3729997e-02  -6.9794400e+00   8.4900085e-01  -5.1639024e+00   1.6869374e+00   1.0047129e+01   9.2781552e+00  -1.3305955e+01  -1.5360392e+01  -1.3433187e+00  -7.1544383e+00  -3.3430108e+00  -8.6034117e+00  -1.6674235e+00  -7.5763818e+00   6.7152646e-01  -1.1503293e+00   8.5099861e-01  -4.5309102e-01
  -2.5288482e+00  -6.4717995e-01   6.1726640e-01   7.9634669e-01   1.9019994e+00   9.1398980e-01  -1.9534631e+00   1.5615020e+00   1.5743077e-01  -2.0094847e+00  -3.8082394e+00  -2.5133620e+00   8.2737671e-02  -4.1796492e-01  -3.7715532e+00  -5.0919343e+00  -6.6778965e+00   1.0416133e+00  -8.6712374e-01  -2.1125255e+00   1.9718801e+00  -3.2996219e+00  -9.6486396e-01  -2.4668181e+00   8.5668178e-01  -6.9669909e+00  -4.7467638e-01  -9.5143927e-01  -5.0268051e+00  -2.9682240e+00  -2.8352994e+00  -3.6322765e+00  -5.0368432e+00  -1.0313144e+01   1.8481186e+00   4.2790777e+00  -1.7000634e+00  -2.7359174e+00  -2.0827814e+00  -6.7731837e+00  -3.2266800e+00  -1.5436482e+01  -5.7844283e+00  -6.1175224e+00  -6.2226950e+00  -8.8308893e+00  -3.3907910e+00  -9.1585388e+00  -2.2026609e+00  -3.4326286e+00   2.9127709e+00  -3.4356109e+00   6.8926399e+00  -1.2294972e+00  -4.5849281e+00  -7.7964585e-01  -3.2005370e+00  -3.1756142e+00   2.1974511e+00   1.0700099e+00  -9.3172996e-01  -1.7946446e+00  -9.4881567e-01  -3.5388233e+00  -1.7810415e+00  -2.9589373e+00   3.3253295e-01  -5.1884603e+00  -3.4623208e+00   2.1405005e-01  -3.6289817e+00   6.0560880e-01  -7.9622280e+00   2.3924210e-01  -7.1918802e+00   1.2341324e+00   1.0319489e+01   9.1177577e+00  -1.6866500e+01  -1.6208986e+01  -4.3265080e+00  -8.5268194e+00  -6.4252373e+00  -1.2093049e+01  -3.1762333e+00  -7.2290183e+00   1.8593458e-01  -2.9168667e+00   1.7677972e+00   4.4161263e-01
  -2.0090745e+00  -5.7194241e-01   8.8554249e-01   7.7159734e-01   1.7542717e+00   1.0510844e+00  -1.1821495e+00   1.4563439e+00   4.8767804e-02  -2.1272330e+00  -3.1303647e+00  -2.3727589e+00   3.1174400e-01  -6.5455627e-01  -3.5228692e+00  -4.3895245e+00  -6.6988869e+00   9.3382977e-01  -7.9972986e-01  -1.6853151e+00   1.8634378e+00  -3.0917295e+00  -4.1878089e-01  -1.9221293e+00   1.2364398e+00  -6.4431246e+00  -2.8540993e-01  -4.3082152e-01  -5.2322445e+00  -2.0006744e+00  -1.3723621e+00  -1.8466111e+00  -4.4178086e+00  -9.4230531e+00   1.3293443e+00   2.9497468e+00  -2.1753119e+00  -3.2509263e+00  -2.7156954e+00  -7.3378676e+00  -3.0488408e+00  -1.6010666e+01  -5.0528147e+00  -5.2115165e+00  -5.7384318e+00  -7.8015248e+00  -2.6625185e+00  -8.9585275e+00  -2.4475662e+00  -3.1690013e+00   2.6204722e+00  -3.5171398e+00   6.9725392e+00  -1.8729278e+00  -4.3169728e+00  -1.7191626e+00  -3.1473524e+00  -3.0630402e+00   1.9391125e+00   1.6632074e+00  -9.4266211e-01  -1.4876016e+00  -5.3756562e-01  -3.3918275e+00  -4.7730695e-01  -2.2509175e+00   1.2161487e+00  -3.8253394e+00  -3.2672472e+00  -1.1909091e-01  -3.1589321e+00   2.0247006e+00  -6.9875152e+00   1.6169555e+00  -4.8501112e+00   1.4233455e+00   8.2192212e+00   9.8022078e+00  -1.5938000e+01  -1.5659273e+01  -4.2803075e+00  -8.4456849e+00  -6.5380933e+00  -1.0915175e+01  -3.4427150e+00  -6.6221596e+00  -1.9656478e-01  -1.4062558e+00   1.1608052e+00   4.4574493e-01
  -1.2941723e+00  -1.0347322e+00   3.2060879e-01   6.4828013e-01   1.7368264e+00   5.0394597e-01  -1.5246122e+00   7.6437118e-01   1.1486897e-01  -2.4534702e+00  -2.7830993e+00  -1.9761035e+00  -7.9025423e-01  -1.3348926e+00  -3.7479969e+00  -3.4035357e+00  -5.1659415e+00   2.5929582e-01   6.6087730e-02  -5.4580052e-01   1.9253237e+00  -2.2021240e+00  -5.1781686e-01  -1.2069954e+00   1.2456030e+00  -5.6562237e+00   1.5181867e-01  -4.6433616e-01  -4.9019459e+00  -6.2851735e-01   1.9356740e-01  -1.4157356e-01  -2.7604013e+00  -7.7731452e+00   2.3924219e+00   4.7862461e+00  -1.7896175e+00  -3.4153532e+00  -1.9283691e+00  -8.0135451e+00  -3.0406570e+00  -1.6087855e+01  -5.6498786e+00  -4.6715538e+00  -5.9460069e+00  -5.8540648e+00  -4.4243692e+00  -7.3929535e+00  -4.6226371e+00  -2.8185931e+00   1.1358818e-02  -2.6917067e+00   6.5060490e+00  -2.0262664e+00  -4.0005454e+00  -1.8608258e+00  -2.1075307e+00  -3.1724779e+00   1.7773841e+00   7.7514600e-01  -7.3410480e-01  -1.0199132e+00  -7.7492000e-01  -3.2007974e+00  -1.2891029e+00  -7.0824842e-01   2.2572455e+00  -1.0362153e+00  -2.4007979e+00  -1.0254049e-01  -1.4657267e+00   3.1376608e+00  -5.2750090e+00   1.5972764e+00  -3.0213325e+00   3.9489956e-01   6.0138867e+00   8.1266467e+00  -1.3561093e+01  -1.3474329e+01  -3.9740330e+00  -9.0889148e+00  -5.8135994e+00  -1.0006681e+01  -3.0391394e+00  -5.8346116e+00  -4.6158050e-01  -1.7146854e+00   4.1839140e-01   8.1358705e-02
  -4.4263483e-01  -7.7615615e-03   5.3800330e-01   3.9595559e-01   1.6418268e+00   1.7661404e+00  -1.5354545e+00   5.9408408e-01   2.7387900e-01  -1.7636067e+00  -2.2311113e+00  -1.2030416e+00  -6.9876991e-01  -1.7957245e+00  -3.5130772e+00  -2.9021475e+00  -4.3226574e+00   1.1342540e+00  -2.5327840e-02  -4.3782814e-02   2.8533680e+00  -1.5217396e+00  -5.1207552e-01  -1.0396823e+00   1.2999864e+00  -5.4900691e+00   1.2641624e+00   2.2205722e+00  -4.5196085e+00  -2.6491483e-01  -1.0097884e-02  -6.7278561e-03  -2.0009810e+00  -5.9273830e+00   2.5911647e+00   3.6543852e+00  -2.2926546e+00  -4.1190937e+00  -2.3899062e+00  -9.0532577e+00  -5.4313011e-01  -1.7659031e+01  -5.6381965e+00  -3.1606525e+00  -5.7524845e+00  -3.7791153e+00  -2.2377935e+00  -6.4858556e+00  -3.4948272e+00  -4.8196275e-01   1.3614731e+00  -1.7500238e+00   4.8043525e+00  -1.7570435e+00  -2.5346345e+00  -2.4832721e+00  -2.0969335e+00  -1.5249859e+00   1.8076439e+00   2.4633719e+00  -1.0249085e+00  -9.1966157e-01  -9.6505441e-01  -2.2572477e+00   3.8483895e-01  -1.0487874e+00   2.8337749e+00   8.2328327e-01  -2.8343379e+00   9.1324022e-02  -3.5877431e+00   2.4555816e+00  -5.8257878e+00   8.3781052e-01  -2.0143034e+00  -1.0946282e+00   2.5821639e+00   6.2336701e+00  -1.2647049e+01  -1.0404818e+01  -4.2478944e+00  -6.2286924e+00  -6.0289606e+00  -8.4759126e+00  -2.3839448e+00  -3.3886067e+00  -6.1389914e-01  -1.0406032e-01   4.1833393e-01   7.2081135e-01
   1.6694497e+00   6.3473660e-01   6.5658885e-01   4.5934878e-01   2.0826474e+00   1.2009959e+00  -1.7347643e+00  -2.8416533e-01   4.0604844e-01  -2.0988024e+00  -2.0239306e+00  -1.5985042e+00  -1.5885459e+00  -3.2862713e+00  -4.1963091e+00  -3.2080455e+00  -1.9026609e+00  -1.4881390e-01   1.5088500e+00   1.9619581e+00   3.8214412e+00  -1.8145583e+00  -8.5269221e-01  -1.2954707e+00   9.9457692e-01  -4.6933230e+00   3.6728175e+00   4.1933245e+00  -4.9614728e+00  -8.0852551e-02   1.0048748e+00   1.9994720e+00   1.2162947e-01  -2.6685964e+00   1.6593527e+00   1.3346954e+00  -1.0258014e+00  -4.5123252e+00  -5.7337081e-01  -1.0183158e+01   6.1831987e-01  -1.9218865e+01  -3.6191628e+00  -2.9448229e-01  -5.9692449e+00   1.1963131e+00   1.7693110e-01  -3.6709946e+00  -4.1477932e+00   4.0118293e+00   3.2582610e-01   8.1321092e-01   1.9603727e+00  -1.3930505e+00   3.1010014e-01  -2.4401626e+00   2.3157574e-01  -8.6504454e-02   1.5158333e+00   4.2854266e+00  -1.0672380e+00  -1.3855849e+00   2.9490622e-01  -2.4950391e+00  -1.6065261e-01  -1.0393693e-01   3.5463495e+00   4.7570042e+00  -2.6457373e+00   9.0335060e-01  -1.9461916e+00  -2.1188366e-01  -7.1651958e+00  -2.2859087e+00  -1.8442318e+00  -5.0055769e+00  -2.6627168e+00  -3.4049060e-02  -9.1353055e+00  -8.1692853e+00  -9.9862344e-01  -4.2219878e+00  -4.4769307e+00  -8.4420364e+00  -7.9580542e-02  -2.5516398e-01   6.3708740e-01   1.4724980e+00  -5.0271536e-01   1.3979856e+00
   1.1333822e+00  -1.5551826e-02  -7.1367583e-02  -1.5733004e-01   8.8112864e-01   3.9696145e-01  -7.1362950e-01  -5.2600339e-01   4.0327634e-01  -1.6980709e+00  -6.3291387e-01  -7.4400810e-01  -7.3724814e-01  -2.1909419e+00  -2.5887320e+00  -1.3124138e+00  -1.8411056e+00  -8.1831304e-02   1.6927674e+00   2.1975911e+00   3.7068587e+00  -1.2250983e+00   6.4192010e-02  -3.0732792e-01   1.9311715e+00  -4.3456303e+00   1.4974664e+00   2.2003189e+00  -3.0831312e+00   2.3187346e+00   3.4323761e+00   3.6933237e+00   2.2258782e+00  -2.0219369e-01   2.6358700e+00   2.3244089e+00  -1.4037974e+00  -6.0567932e+00  -5.3075118e-01  -8.2567087e+00   1.1226653e+00  -1.6030260e+01  -3.8923186e+00  -3.5984874e+00  -4.7196671e+00  -2.0551707e+00  -2.3946836e-01  -5.9700503e+00  -3.7096951e+00  -5.2513768e-01   1.0123706e+00  -2.3707434e+00   5.1835340e+00  -2.4483717e+00  -1.5758512e-02  -3.3553127e+00   2.4706244e-01  -6.0555781e-01   1.5771720e+00   1.9446679e+00  -1.1539256e-01  -4.4537163e-01   1.0303486e+00  -1.2449090e+00   1.4495691e+00  -2.0203175e-01   3.8448756e+00   4.5120093e+00  -2.1341294e+00  -4.5513206e-01   2.4382258e-01   2.7208534e+00  -1.6691232e+00   3.9251183e-01   3.7845867e+00  -3.3782099e+00   7.3270966e-01   4.5044338e+00  -8.1166891e+00  -7.9864781e+00  -2.0480531e+00  -5.2830776e+00  -4.6004975e+00  -5.0679109e+00  -3.7701980e-01  -2.6858022e+00  -6.7515498e-01   8.9974770e-01  -6.3249642e-01   2.4043834e-01
   1.8826987e+00   2.8353469e-01   3.6851505e-02  -4.5482422e-01   1.2484492e+00   7.0624654e-01  -5.3957878e-01  -9.7852699e-01   8.1403302e-01  -1.1651269e+00  -3.8087216e-01  -6.8624962e-01  -9.5225743e-01  -2.8501503e+00  -2.7312110e+00  -7.2495054e-01  -1.0124733e+00  -5.8997167e-01   1.2441405e+00   2.2506289e+00   4.0756458e+00  -3.4461447e-01   4.2165543e-02  -6.5226451e-02   1.5674475e+00  -3.7378751e+00   2.4912047e+00   3.2416703e+00  -3.0305550e+00   1.7973532e+00   3.3947055e+00   3.5562057e+00   2.0790732e+00   3.4996143e-01   2.9117779e+00   1.2308752e+00  -9.7082045e-01  -5.9888791e+00   2.7737454e-01  -8.4469086e+00   2.6129164e+00  -1.6450383e+01  -3.9134088e+00  -1.6281269e+00  -4.7718222e+00   5.3876487e-01   3.8794701e-01  -4.3923543e+00  -3.6516057e+00   1.7825090e+00   1.2385749e+00  -5.5159540e-01   3.3215972e+00  -1.8903654e+00   1.3091900e+00  -3.1464628e+00   4.6667405e-01   4.6470553e-02   1.6804941e+00   3.0103021e+00  -3.5769194e-01  -6.1783971e-01   1.0304987e+00  -7.3266435e-01   2.5063867e+00   3.8423660e-01   4.1028494e+00   6.0456021e+00  -2.4105410e+00  -1.9608403e-01   3.7214292e-01   1.6826857e+00  -1.7181680e+00  -1.2687073e+00   4.2569779e+00  -4.6763646e+00  -2.0643820e+00   1.3713836e+00  -6.7671715e+00  -6.4075631e+00  -1.7171991e+00  -3.8757847e+00  -4.1143675e+00  -3.8814019e+00   4.6214594e-01  -3.9468648e-01   2.4305761e-01   1.6396951e+00  -9.4080115e-01   8.9509870e-01
   1.6833668e+00  -1.1367722e-02   3.5794562e-02  -7.9548638e-01   7.2949555e-01   1.5561564e-01   1.2482344e+00  -8.4168004e-01   1.1900306e+00  -4.8557549e-01   1.1730732e+00  -8.2571655e-02  -4.3640602e-02  -1.9550370e+00  -1.1907546e+00   1.3095106e+00  -7.7467617e-01  -7.7739793e-01   9.5934137e-01   2.5299730e+00   3.7996504e+00   1.4822910e-01   1.2829098e+00   1.1925225e+00   2.2617551e+00  -3.0418666e+00   8.4042850e-01   2.0455730e+00  -2.0174267e+00   3.5801674e+00   5.6819515e+00   5.1974852e+00   2.6264162e+00   1.6664057e+00   3.3708033e+00   1.1720835e+00  -9.8213171e-01  -6.2121915e+00   2.9722864e-02  -6.6310425e+00   2.7433222e+00  -1.2167846e+01  -6.0252676e+00  -4.2446028e+00  -6.5048368e+00  -2.2076491e+00  -2.8284052e+00  -7.7079524e+00  -5.8144924e+00  -1.2620327e+00   8.6259851e-02  -2.5874056e+00   4.4455222e+00  -3.1446189e+00  -1.3220812e+00  -4.4792154e+00   6.3324430e-01  -6.4675178e-01   1.2300612e+00   1.9556258e+00   1.0132280e+00   1.0277329e+00   2.6119112e+00   8.3904475e-01   4.2579540e+00   2.3579309e+00   3.7205370e+00   5.7193362e+00  -2.7130523e+00  -1.7077745e+00   3.0907729e+00   4.8078029e+00   2.8384199e+00   1.4314057e+00   9.3806102e+00  -2.7469887e+00  -1.8285569e-01   5.1876653e+00  -5.3969510e+00  -6.4230376e+00  -1.4342292e+00  -3.4816453e+00  -3.9432299e+00  -4.5284666e-02  -1.6261966e-01  -9.4323358e-01   3.1722192e-01   2.5134584e+00  -1.2970498e+00   5.5553251e-01
   2.1228179e+00  -1.4295389e-01  -3.0345117e-01  -1.0925721e+00   6.8085565e-01  -5.3340910e-01   1.4797368e+00  -1.3749919e+00   1.1558641e+00  -7.0812649e-01   1.4303384e+00  -2.2342004e-01   1.7276982e-01  -2.2336688e+00  -1.3936426e+00   1.3358944e+00  -6.1847350e-02  -1.6623408e+00   1.0914799e+00   2.3685661e+00   3.6581868e+00   1.4480314e-01   1.1581204e+00   9.0232552e-01   2.6012924e+00  -2.1097367e+00   1.1121294e+00   1.7558063e+00  -1.5394628e+00   3.5384163e+00   6.3952218e+00   5.9849463e+00   3.6608840e+00   3.0642615e+00   2.5776663e+00  -5.6090189e-01  -4.2943973e-01  -6.5060565e+00   1.1054150e+00  -5.7410639e+00   2.7981292e+00  -1.1002979e+01  -3.0811847e+00  -2.1435728e+00  -4.2626914e+00   2.0720304e-01   3.0725756e-01  -4.7472276e+00  -4.4613741e+00  -4.1685364e-01   5.8796083e-01  -1.4481393e+00   4.7904267e+00  -2.1817031e+00   1.4115516e+00  -3.3195983e+00   1.3371444e+00  -2.8666430e-01   1.0740022e+00   1.7924377e+00   7.1251731e-01   4.7932919e-01   2.9313434e+00   6.1939397e-01   4.8689329e+00   1.9226210e+00   4.1201654e+00   6.7657154e+00  -1.9117509e+00  -1.5289877e+00   4.3983115e+00   3.6278013e+00   3.2714846e+00   6.5314177e-01   9.9773217e+00  -3.4889333e+00  -2.2047825e+00   2.4135126e+00  -2.1343556e+00  -5.0646770e+00  -4.1376731e-01  -3.4964482e+00  -3.0797393e+00   3.3671865e-01   3.1671585e-01  -7.6362183e-01   2.6201016e-01   2.7625637e+00  -1.8538237e+00   4.1065624e-01
   2.3907946e+00   2.2028589e-01  -5.8313452e-01  -1.6908723e+00   3.2368417e-01  -2.3549829e-01   1.1289104e+00  -1.6960969e+00   1.4049731e+00  -5.8663717e-02   1.8584081e+00   1.8585007e-01   5.9171659e-01  -2.0739587e+00  -1.0063848e+00   2.1345092e+00   9.3508292e-01  -1.3879295e+00   1.1285099e+00   2.2121669e+00   4.4838744e+00   6.0125613e-01   8.9585523e-01   4.2055038e-01   2.5996361e+00  -2.6477389e+00   1.4704256e+00   2.7535724e+00  -4.8296141e-01   3.6669336e+00   5.7838968e+00   5.4771107e+00   4.9663319e+00   5.9823984e+00   2.9963725e+00  -1.8335447e+00  -2.9999170e-01  -8.0395427e+00   1.7630574e+00  -5.8089279e+00   5.0468015e+00  -1.1805337e+01  -1.5137236e+00  -2.1883827e+00  -1.3777087e+00   1.9986756e+00   3.1028921e+00  -3.2888962e+00  -6.9703375e-01   2.9841039e-01   3.5804838e+00  -1.4574774e+00   5.1031381e+00  -1.7167295e+00   4.0913692e+00  -3.2463387e+00   1.5774471e+00   3.3717880e-01   1.8858771e+00   1.5120275e+00   8.0944679e-01  -3.2539031e-01   2.9443578e+00   9.7234157e-01   6.0899842e+00   1.6055890e-02   4.5343827e+00   7.9283516e+00  -2.7112601e+00  -2.0311015e+00   3.3702362e+00   1.7357337e+00   3.5390725e+00  -1.1811311e+00   1.0519827e+01  -5.2865588e+00  -2.9277266e+00   6.7964091e-02  -1.0936568e+00  -3.4686102e+00  -2.4411868e-01  -2.4432527e+00  -2.2679061e+00   2.7638840e+00   1.7898748e+00  -7.6290086e-01   1.6899202e-01   2.9347289e+00  -1.6025755e+00   1.6555798e-01
   2.5028457e+00  -1.3633461e-02  -1.1676421e+00  -1.7964047e+00  -2.3010159e-01  -1.2867945e+00   1.3902173e+00  -2.2543937e+00   1.2331687e+00  -1.5245389e-01   2.0432810e+00   3.0671590e-02   5.7945085e-01  -2.0575630e+00  -6.5352021e-01   2.7298129e+00   1.2836099e+00  -2.3119046e+00   1.1214830e+00   2.2516720e+00   4.2961125e+00   1.2158610e+00   8.3391823e-01   8.6552233e-01   2.3465938e+00  -1.0840007e+00   9.5502062e-01   9.4686956e-01   6.2420944e-01   4.0511732e+00   6.5935890e+00   6.3549766e+00   5.8458028e+00   6.9947509e+00   3.4210008e+00  -1.9511833e+00   4.3657565e-01  -7.5582697e+00   3.6080748e+00  -3.3631573e+00   6.3894181e+00  -8.0257181e+00  -7.8016869e-01  -1.6482049e+00  -1.5160550e+00   7.1952500e-01   3.6429429e+00  -2.1891620e+00  -1.3664498e+00  -1.5265098e+00   3.7357491e+00  -2.0643942e+00   5.2166372e+00  -2.3400202e+00   5.5912025e+00  -2.8091623e+00   2.3652392e+00   4.1585494e-01   1.6511078e+00   4.4122940e-01   1.0425743e+00  -6.6829062e-01   2.9208219e+00   1.2619686e+00   6.1821119e+00   4.6698138e-01   3.5329377e+00   7.0295248e+00  -1.1640467e+00  -1.8876941e+00   6.6403686e+00   2.3398745e+00   7.5498752e+00   6.3615943e-02   1.3302618e+01  -3.4577735e+00   1.8786720e-01   1.6520975e+00   8.2377260e-01  -3.1689191e+00   1.0270484e-01  -2.5121094e+00  -1.0197727e+00   5.3296529e+00   2.3231783e+00  -1.1760738e+00   2.8371062e-01   2.3288041e+00  -1.8976770e+00  -2.8502820e-02
   2.4288594e+00  -3.2934122e-01  -1.4121612e+00  -2.1109462e+00  -3.2130971e-01  -1.7207825e+00   1.5107654e+00  -2.6126495e+00   1.2528972e+00  -4.4962223e-02   1.8341144e+00  -2.3054195e-01   1.0052937e+00  -2.0502005e+00  -6.7904507e-01   2.7492044e+00   1.2250794e+00  -2.6139265e+00   3.3822502e-01   1.1338014e+00   3.8265198e+00   1.0365350e+00   7.9866544e-01   7.3098589e-01   2.9247862e+00  -5.7250060e-01   5.6166634e-01   2.6539371e-01   1.1047955e+00   3.8010809e+00   6.6055823e+00   6.2322914e+00   5.4948948e+00   7.0225238e+00   3.5402281e+00  -3.1200768e+00   6.7232273e-01  -7.4330014e+00   3.9906266e+00  -2.4026943e+00   6.4979707e+00  -6.6689991e+00   9.8941431e-01  -2.6117517e-01   9.0471845e-01   1.8724789e+00   5.6954363e+00  -3.8875912e-01   1.0687295e+00  -1.6973583e+00   5.2164516e+00  -1.7202714e+00   5.7496178e+00  -1.2508432e+00   6.9720338e+00  -1.7372674e+00   2.0719224e+00   3.0904707e-01   1.5178583e+00  -1.3037483e-01   4.8808057e-01  -1.3868784e+00   2.8342928e+00   1.2351394e+00   7.5613219e+00  -5.9771415e-01   3.7118425e+00   6.6173945e+00  -1.4173934e+00  -2.4647052e+00   7.0035109e+00   1.6301178e+00   7.7598344e+00  -2.4384165e-01   1.3840542e+01  -3.2876118e+00  -5.7755756e-01   7.8485041e-01   2.1710175e+00  -2.5641311e+00   2.6565796e-01  -1.8466274e+00  -6.8859240e-01   5.8825887e+00   2.5630722e+00  -8.4165251e-01   3.5262760e-01   2.5973855e+00  -2.0605521e+00  -2.2068982e-01
   2.3257446e+00   7.9904821e-01  -1.2300990e+00  -2.2000587e+00  -5.9576446e-01  -4.2329243e-01   1.4027049e+00  -2.1327643e+00   1.3522245e+00   7.2701707e-01   2.1664980e+00   5.3300092e-01   1.3190822e+00  -1.6533345e+00   1.5280101e-02   3.8082820e+00   1.4353763e+00  -1.3766141e+00   1.2045306e-01   1.2929910e+00   4.4414574e+00   1.8491469e+00   4.7210992e-01   6.6597498e-01   2.1394491e+00  -4.5697353e-01   1.2920500e+00   2.5775952e+00   1.7370250e+00   3.4868534e+00   4.8603951e+00   5.4177422e+00   5.9379608e+00   8.8583453e+00   4.2245198e+00  -3.8293561e+00   2.5444844e-01  -7.7009492e+00   3.6978521e+00  -2.1794601e+00   8.5250717e+00  -6.4262142e+00   5.1045088e-01  -2.0760693e-01   5.6879964e-01   1.6287919e+00   6.0569495e+00  -4.9027483e-01   2.6453033e+00  -7.8170127e-01   6.7225362e+00  -1.5830172e+00   4.3111502e+00  -1.2531432e+00   7.4005188e+00  -2.3050740e+00   1.6044584e+00   1.5046369e+00   1.5214236e+00   8.4422452e-01   5.7964357e-01  -1.6868211e+00   2.1416311e+00   1.8660195e+00   8.3778298e+00  -7.4840746e-01   3.2033989e+00   7.0669863e+00  -1.8280675e+00  -2.4273424e+00   4.5433447e+00   8.6179772e-01   7.3779640e+00  -5.9373911e-01   1.2840143e+01  -3.3095356e+00  -8.4387314e-01   1.6648117e-01   2.4414609e+00  -1.6997926e-01  -1.4950001e-01   7.3452289e-01  -1.1249277e-01   8.9593380e+00   2.9277077e+00   3.8722885e-01   5.7013707e-01   3.7555406e+00  -1.5384698e+00  -1.7922496e-02
   1.9821762e+00   5.1028803e-01  -9.1775973e-01  -2.1975817e+00  -2.8718801e-01  -1.1786949e+00   2.4349465e+00  -1.7521729e+00   1.8649477e+00   8.6595526e-01   2.3933871e+00   1.9395287e-02   2.1458112e+00  -1.1901079e+00   2.9562024e-01   3.9514792e+00   1.2700763e+00  -2.4399405e+00  -2.2823463e-01   6.3157967e-01   3.9156695e+00   1.0218133e+00   1.0047039e+00   6.8780149e-01   1.8703152e+00  -1.2673483e-01   6.0503719e-01   1.1105991e+00   1.1442592e+00   2.3195482e+00   4.9043093e+00   5.0771598e+00   4.6585643e+00   8.2725294e+00   2.7550770e+00  -5.4597797e+00   8.0476571e-01  -6.7755255e+00   3.9488257e+00  -1.0751168e+00   7.1919398e+00  -3.4465480e+00   2.9728335e-01  -4.0263303e-01  -3.5425660e-01   1.4461753e+00   4.3041010e+00  -3.3827652e-01   1.7350958e+00  -1.1337801e+00   6.0912571e+00  -8.5706869e-01   4.8991477e+00  -5.9215558e-01   6.0097806e+00  -1.4946926e+00   1.9360240e+00   1.3944968e-01   1.8339031e+00   1.8284337e-01   2.0372243e+00  -1.3669989e+00   3.1190545e+00   1.5593221e+00   8.7750361e+00   2.1107189e-01   1.8027189e+00   5.1969207e+00  -2.4662452e+00  -3.3817548e+00   6.3507386e+00   8.8790086e-01   7.4238508e+00  -4.3931214e-02   1.2027132e+01  -2.3775629e+00  -3.0204256e-01  -2.9729150e-01   2.9649589e+00  -2.0757078e+00   1.0470468e+00  -6.4021917e-01   3.6434245e-01   9.2339551e+00   2.5309188e+00  -5.9498366e-01   1.2443256e+00   3.9367868e+00  -1.5931503e+00   1.3136444e-01
   1.9182338e+00   5.4671588e-01  -1.1100805e+00  -2.2258468e+00  -2.4455335e-01  -1.0575574e+00   1.9959010e+00  -1.6355251e+00   1.7514546e+00   7.3609677e-01   2.0600959e+00   6.3664545e-02   2.1289306e+00  -1.0506079e+00  -1.0286604e-01   3.9163392e+00   1.5658299e+00  -2.4512670e+00  -3.2510432e-01  -1.2389994e-01   3.5390110e+00   1.2176345e+00   4.8440666e-01   3.8848929e-01   1.7578798e+00   5.3466725e-01   9.3263680e-01   1.4725367e+00   1.1522455e+00   1.8997174e+00   3.9020004e+00   4.7191629e+00   4.6991052e+00   8.7224345e+00   2.3914659e+00  -6.4648158e+00   9.0768328e-01  -6.1285808e+00   4.0611201e+00  -1.1641661e+00   6.9369501e+00  -2.0324867e+00   1.6871571e+00   1.6597309e+00   1.2509994e+00   3.2702837e+00   5.1230815e+00   2.6223745e+00   3.2726908e+00  -3.1933651e-01   6.3596271e+00   1.9816392e-01   4.2985377e+00   2.4697972e-01   6.6385083e+00  -7.6806841e-01   1.8728381e+00  -1.2326493e-01   1.7057735e+00  -4.0144076e-01   1.9068536e+00  -2.1733429e+00   2.4301199e+00   1.0719364e+00   8.4170553e+00  -5.0233316e-01   1.4754655e+00   4.8768324e+00  -2.3374812e+00  -3.7545049e+00   5.8815954e+00   2.0244505e-01   6.2677605e+00   5.9492208e-02   1.0195302e+01  -2.2065822e+00  -1.5735920e+00  -1.5065276e+00   5.0799956e+00  -2.1482885e-01   1.5456636e+00  -1.1854910e-01   1.2597212e+00   9.9531385e+00   2.4708550e+00  -4.2973486e-01   1.2015740e+00   4.2949776e+00  -1.7322647e+00  -1.2807440e-01
   1.7850395e+00   6.0637334e-01  -8.9748523e-01  -2.2664911e+00  -5.2430474e-02  -9.8957118e-01   2.2160863e+00  -1.2419745e+00   2.1476217e+00   1.3206772e+00   1.8129735e+00  -3.1600260e-02   2.1387974e+00  -8.1622581e-01  -4.5328181e-02   3.8044229e+00   1.8115745e+00  -2.1914733e+00  -4.6841592e-01  -4.7148147e-01   3.0268474e+00   8.1063044e-01   6.4039845e-01   6.2111228e-01   1.4136176e+00   4.1259274e-01   7.4160956e-01   1.6708317e+00   8.8206954e-01   1.0289700e+00   3.0202582e+00   3.6083577e+00   3.9605442e+00   8.3130820e+00   3.2307352e+00  -6.0933758e+00   1.2042108e+00  -5.6388444e+00   3.6679761e+00  -1.3558287e+00   6.0853471e+00  -8.5847100e-01  -1.4250384e-01   9.2453981e-01  -7.3321083e-01   2.2914124e+00   2.6877933e+00   1.4214019e+00   2.9481687e+00   1.3131044e-01   5.8151858e+00   6.7936948e-01   3.4409913e+00   1.4453060e+00   4.1177303e+00  -5.5278900e-01   1.8863264e+00  -1.6477169e-01   1.7446215e+00  -3.7711011e-01   2.6103223e+00  -1.5530555e+00   2.6458262e+00   1.8670851e+00   8.1671160e+00   4.4612181e-01   5.2881576e-01   3.8581722e+00  -3.7566907e+00  -4.3617537e+00   5.0791019e+00  -1.6943448e-01   5.1613523e+00  -5.2198533e-01   8.6642846e+00  -2.6197869e+00  -1.4649586e+00  -1.4977518e+00   4.9302598e+00   3.2279979e-01   2.1334268e+00   1.5629261e+00   1.0133226e+00   9.7330650e+00   2.2839641e+00   6.8982446e-01   2.1699102e+00   4.6734654e+00  -1.2831937e+00   7.0978184e-02
   1.2167512e+00   3.0996406e-01  -1.0693097e+00  -2.2221990e+00  -2.8936620e-01  -1.3929288e+00   1.8052209e+00  -1.1635239e+00   1.8632516e+00   1.0232055e+00   9.4672186e-01  -6.2429629e-01   2.4252489e+00  -6.6780033e-01  -3.7727027e-01   2.8994349e+00   9.5379357e-01  -2.6464568e+00  -9.3376601e-01  -1.7104644e+00   2.1407676e+00   1.8671073e-01   3.6671556e-01   2.0014329e-01   1.1159911e+00   8.8053025e-01   9.1694085e-02  -1.6638264e-01   5.7497300e-01  -5.1112222e-01   1.7752989e+00   2.3501670e+00   2.8995049e+00   7.3086892e+00   2.3450118e+00  -7.2456526e+00   1.1866569e+00  -4.8347352e+00   3.8703573e+00  -6.6518408e-01   5.6328259e+00   2.9411212e-01   1.8675059e+00   2.6353342e+00   1.4462613e+00   2.7126865e+00   4.6652850e+00   4.0883038e+00   5.3540349e+00   6.5449661e-03   7.4236807e+00   1.3396665e+00   4.0149584e+00   2.8034813e+00   5.2493988e+00   9.2474573e-01   1.4176586e+00  -7.9539614e-01   2.0412623e+00  -1.3193239e+00   2.5558593e+00  -2.9324896e+00   1.7358897e+00   7.2911195e-01   8.3036943e+00  -1.1433434e+00  -4.4774378e-01   1.4411371e+00  -3.4010730e+00  -4.4703951e+00   4.8993299e+00  -1.3279918e+00   4.1010239e+00  -4.6926099e-01   6.4969714e+00  -1.6161327e+00  -4.6714485e-01  -1.6620911e+00   4.5378691e+00  -4.4050944e-01   1.7432902e+00   2.2250945e-01   1.0461188e+00   8.5833071e+00   2.1789695e+00  -4.8761410e-01   1.8068083e+00   3.8574486e+00  -1.0469357e+00  -1.5505873e-02
   1.0918737e+00  -1.5442242e-01  -1.5818809e+00  -2.0623088e+00  -3.6224120e-01  -1.9720262e+00   8.2558473e-01  -1.4354574e+00   1.3439527e+00   2.3725529e-01  -1.5357308e-01  -1.1740023e+00   1.5801415e+00  -1.0007170e+00  -1.2975125e+00   1.8170640e+00   1.0185518e+00  -3.0438950e+00  -4.7885414e-01  -2.0848613e+00   1.0564571e+00  -3.9730374e-02  -4.3091311e-01  -8.0886366e-02   7.0314404e-01   1.9273774e+00   3.8457999e-01  -8.9130361e-01   4.9057200e-01  -1.3516429e+00   9.5380859e-01   2.0748431e+00   3.4334151e+00   6.9130290e+00   2.7467324e+00  -6.4201387e+00   1.5430194e+00  -4.0436422e+00   4.4591472e+00  -4.0825402e-01   4.0771370e+00   9.8869199e-01   4.1928803e+00   5.0212419e+00   3.1671174e+00   3.7311898e+00   5.9564391e+00   7.4556108e+00   6.4226451e+00   4.6160350e-01   6.6621842e+00   2.6068902e+00   3.7930469e+00   4.4170975e+00   6.3453419e+00   2.5269824e+00   1.7271723e+00  -5.4685955e-01   1.7393303e+00  -2.1289814e+00   1.8164823e+00  -3.8450689e+00   3.0616678e-01  -9.2853095e-02   6.4150053e+00  -1.5542324e+00  -5.0728394e-01   1.1471573e+00  -1.9185244e+00  -3.6606574e+00   4.6461419e+00  -2.2619256e+00   2.9706789e+00  -9.0441579e-01   3.7248750e+00  -1.5809423e+00  -7.8761274e-01  -2.8886638e+00   6.3817391e+00   1.1231685e+00   1.8541287e+00  -6.2063977e-02   1.5053652e+00   6.6230718e+00   1.8656360e+00  -4.8781157e-01   1.5329450e+00   2.9236050e+00  -1.0719882e+00  -5.2582449e-01
   7.0707597e-01  -2.8549401e-01  -9.7840369e-01  -1.8898238e+00  -1.8001362e-01  -1.7074658e+00   1.2234273e+00  -6.4470982e-01   1.4856288e+00   5.6650416e-01  -4.7195282e-01  -1.4709547e+00   2.0813419e+00  -3.9948949e-01  -1.2710193e+00   1.4963191e+00   3.3834802e-01  -3.2171777e+00  -1.2600360e+00  -3.2613128e+00   1.3743220e-01  -6.2667647e-01   6.8451783e-02   2.3825984e-01   5.9812819e-01   2.0526992e+00  -7.4365773e-01  -2.3197823e+00  -7.8923480e-01  -2.5274718e+00  -8.9730731e-02   7.3661989e-01   7.6436222e-01   4.9455779e+00   1.5249709e+00  -7.8489115e+00   1.2441056e+00  -2.1853363e+00   3.1560256e+00  -1.0676641e+00   3.1561596e+00   3.4886523e+00   2.3383188e+00   5.6494835e+00   2.3501354e+00   4.0907434e+00   2.9063992e+00   7.2525003e+00   6.1075645e+00   1.0192176e+00   6.2234420e+00   3.2761687e+00   2.3563215e+00   5.0800898e+00   2.6703933e+00   2.3323573e+00   9.1867716e-01  -2.2073483e+00   1.7946970e+00  -2.6815743e+00   2.9325165e+00  -3.9229080e+00   5.8197641e-01  -4.7600513e-01   6.9172157e+00  -1.5552410e+00  -2.0917756e+00  -1.8856267e+00  -3.4791192e+00  -5.2603587e+00   4.3903907e+00  -1.6610482e+00   1.0747073e+00   2.9177968e-01   1.9361770e+00  -2.9549434e-01  -1.0394548e+00  -1.5386296e+00   5.2724013e+00   1.9840247e-01   2.1968091e+00  -2.4414319e-01   1.0692114e+00   6.3471032e+00   1.1574061e+00  -5.8876218e-01   1.9266815e+00   3.5188423e+00  -9.9939761e-01  -4.3701019e-02
  -1.5127790e-01  -1.4938562e-01  -6.4381915e-01  -1.6850857e+00  -8.4521716e-02  -1.1589533e+00   1.1546329e+00   2.5455851e-01   1.5266539e+00   7.7119568e-01  -9.6848124e-01  -1.3458046e+00   2.2009098e+00   1.2202419e-01  -1.1904687e+00   9.8211616e-01  -6.0127667e-01  -2.8968838e+00  -1.5409373e+00  -3.8033008e+00  -7.5960630e-01  -1.0808289e+00   1.8079775e-01   2.8235500e-01  -2.2456878e-01   2.1327907e+00  -1.4334498e+00  -3.0645138e+00  -1.8712017e+00  -4.3947986e+00  -1.9928150e+00  -1.4128934e+00  -1.1589963e+00   3.0680351e+00   8.1077274e-01  -7.4294885e+00   6.9496744e-01  -7.3851428e-01   1.9068213e+00  -1.2858812e+00   1.6021362e+00   4.5342889e+00   8.8046201e-01   5.9092753e+00   1.0248943e+00   3.5699742e+00   7.9072090e-01   7.3715460e+00   5.5983537e+00   1.9009990e+00   5.3422071e+00   4.5502618e+00   1.5115581e+00   6.7975653e+00   9.7357949e-02   3.1484301e+00  -9.4609652e-02  -2.8370321e+00   1.8461372e+00  -2.7861428e+00   3.6321792e+00  -3.8902827e+00  -3.0838548e-01  -1.0282619e+00   6.3972643e+00  -1.2202764e+00  -3.4971532e+00  -4.0878184e+00  -3.8814151e+00  -5.3225507e+00   2.3759488e+00  -2.0390647e+00  -1.7805424e+00   2.9317361e-01  -2.2958051e+00   1.9680780e-01  -1.4378781e+00  -1.9724259e+00   3.7807776e+00  -1.5318141e-02   1.3267529e+00  -1.1625011e+00   1.4796732e-01   4.3405417e+00   7.1819728e-03  -9.4549832e-01   1.6406941e+00   2.9790537e+00  -4.4462125e-01   3.4607092e-01
  -5.7771103e-01  -1.0652268e-01  -3.0126021e-01  -1.7347154e+00  -7.4795926e-02  -5.3170263e-01   7.5081902e-01   4.7024814e-01   1.4867892e+00   9.2160222e-01  -1.3980837e+00  -1.4896877e+00   2.0983286e+00   1.7062053e-01  -1.1744695e+00   5.5983755e-01  -1.0013761e+00  -2.0695960e+00  -1.7203098e+00  -4.1587727e+00  -1.3861080e+00  -1.4852249e+00   1.6734848e-01   1.9030453e-02  -4.3314535e-01   1.5704438e+00  -1.1906198e+00  -2.0587938e+00  -2.2278459e+00  -5.1646038e+00  -3.2420865e+00  -2.7581477e+00  -1.7404154e+00   2.6409002e+00   1.3431867e+00  -6.6249177e+00   1.2036646e-01  -6.9284021e-01   5.9684835e-01  -1.8150151e+00   9.7163095e-01   2.7218734e+00   1.5420609e+00   6.2964962e+00   2.2553977e+00   4.0073322e+00   1.0503950e+00   7.8356256e+00   7.3797958e+00   2.5487970e+00   5.7281604e+00   4.9060701e+00   1.6621562e+00   8.0478705e+00  -5.6234773e-01   3.4298369e+00  -6.9210577e-01  -2.3942713e+00   2.0679909e+00  -2.5186491e+00   3.2337246e+00  -3.8978381e+00  -1.3772032e+00  -1.2040082e+00   6.0083101e+00  -1.8402573e+00  -3.1218296e+00  -4.0361182e+00  -4.1243488e+00  -4.9344283e+00  -5.8714621e-01  -2.8137408e+00  -3.8080973e+00  -5.6144197e-01  -4.7196193e+00  -6.7030527e-01  -2.5208101e+00  -2.5698136e+00   2.8727213e+00   4.2333775e-01   5.7763402e-01  -6.4025697e-01  -4.1216028e-01   2.9701845e+00  -6.8634904e-01  -7.1001604e-01   9.8569784e-01   2.9765505e+00   2.5520627e-01   1.8299374e-01
  -9.3683408e-01   7.0995731e-02  -6.4246445e-02  -1.5736065e+00  -4.1033328e-01  -3.8113948e-01   6.4413922e-01   8.8103928e-01   1.1837508e+00   8.4323081e-01  -1.5409669e+00  -1.5004901e+00   2.1350608e+00   5.9559390e-01  -7.4962747e-01   3.1033833e-01  -1.6460130e+00  -1.8540473e+00  -1.2133348e+00  -3.7677385e+00  -1.8235539e+00  -1.8433972e+00   2.5434172e-01  -2.7499513e-02  -1.0370043e+00   1.7046490e+00  -1.2838245e+00  -2.2181181e+00  -2.7278619e+00  -5.6331007e+00  -4.0949919e+00  -3.2971003e+00  -1.7182824e+00   2.8085842e+00   6.5958789e-01  -6.8378923e+00  -2.9691913e-01  -2.8759574e-01   7.2498179e-03  -1.5700890e+00   4.5601023e-01   2.9946404e+00   2.1611224e+00   6.2733284e+00   2.4979726e+00   3.2997220e+00   1.2962359e+00   7.9114643e+00   8.0402118e+00   2.6252458e+00   5.8292337e+00   4.5369416e+00   1.4436502e+00   8.2201242e+00  -1.2514423e+00   3.2620434e+00  -1.0558075e+00  -2.4467493e+00   1.9775163e+00  -2.5470681e+00   3.4141215e+00  -4.2580491e+00  -1.8863603e+00  -1.8427731e+00   5.1052258e+00  -2.2318405e+00  -3.7905806e+00  -4.9249781e+00  -3.6876599e+00  -4.5782089e+00  -1.4256492e+00  -3.1974422e+00  -4.8607716e+00  -4.1840157e-01  -6.7080243e+00  -7.1535428e-01  -1.7998184e+00  -1.7579808e+00   2.0558784e+00  -7.0054124e-02   2.9440546e-01  -1.1322795e+00  -4.6263240e-01   2.3964856e+00  -9.4895202e-01  -1.4051835e+00   3.8371124e-01   2.7598701e+00   6.0891188e-01   5.8698124e-02
  -1.1284295e+00  -3.7686488e-01  -5.5559960e-02  -1.5941226e+00  -3.0614650e-01  -2.8975883e-01  -3.1276753e-02   6.7384176e-01   1.0064615e+00   5.9609673e-01  -2.0283773e+00  -1.7614397e+00   1.4223554e+00   3.7152245e-01  -1.0809337e+00  -1.7295078e-01  -1.6224382e+00  -1.8138186e+00  -1.0622106e+00  -3.8666879e+00  -2.5986578e+00  -1.7572660e+00   2.8439397e-02  -7.9121630e-02  -1.3359787e+00   1.8150496e+00  -9.5067771e-01  -2.0410504e+00  -2.9661565e+00  -6.0766634e+00  -4.6740500e+00  -4.0730865e+00  -1.8618988e+00   2.0462848e+00   1.2798753e+00  -5.2400016e+00  -4.1874471e-01   1.8507516e-01  -4.3729886e-01  -1.8478462e+00  -5.7058976e-01   1.8605030e+00   3.1460959e+00   7.4001767e+00   4.0332247e+00   4.4442767e+00   1.1473671e+00   9.5812999e+00   8.5771869e+00   3.1528742e+00   4.8473916e+00   5.3046862e+00   1.2538068e+00   9.1948604e+00  -1.4195719e+00   3.9018542e+00  -1.1915553e+00  -2.3118276e+00   2.0623231e+00  -2.8784118e+00   2.8027516e+00  -4.2913883e+00  -3.1742325e+00  -2.2175263e+00   3.5762919e+00  -2.4079866e+00  -3.1840403e+00  -4.4111330e+00  -2.8059002e+00  -3.7321365e+00  -2.7856790e+00  -3.6193701e+00  -5.9300035e+00  -1.2858808e+00  -8.7451772e+00  -1.4332864e+00  -2.7933166e+00  -2.7929884e+00   2.3383257e+00   6.8323549e-01  -3.4456876e-01  -1.5355569e+00  -5.1505680e-01   6.8135038e-01  -1.5666721e+00  -1.3107513e+00  -2.1300995e-01   1.8512023e+00   8.7873429e-01  -2.6790654e-01
  -1.4361350e+00  -2.0833250e-01   5.8634315e-01  -1.4172883e+00  -4.9369069e-01   2.1555822e-01   5.0539591e-01   1.4244835e+00   9.2251356e-01   9.9584685e-01  -1.5843967e+00  -1.4266211e+00   1.7207496e+00   1.1632493e+00  -2.2455083e-01   3.6263785e-01  -2.3041526e+00  -1.6704698e+00  -1.1753421e+00  -3.6807320e+00  -3.0178347e+00  -1.5361962e+00   7.1585396e-01   5.3450022e-01  -1.7016622e+00   2.0178825e+00  -1.7555097e+00  -2.7522490e+00  -3.8107110e+00  -6.0537806e+00  -5.0987824e+00  -4.6372770e+00  -3.2715846e+00   1.2206136e+00   2.1920033e-01  -5.8343989e+00  -1.0095038e+00   1.5363709e+00  -1.6712848e+00  -1.8717640e+00  -5.6039178e-01   3.8548115e+00   1.0454848e+00   6.8291177e+00   2.5525004e+00   3.6277670e+00  -1.8403123e+00   7.9712480e+00   7.1641182e+00   3.1037691e+00   3.8943943e+00   4.6376506e+00  -3.4152345e-01   8.2956149e+00  -4.8135117e+00   2.5599878e+00  -2.0184653e+00  -3.3987608e+00   1.7728195e+00  -2.9805496e+00   3.6580447e+00  -3.9794972e+00  -2.9323813e+00  -2.4065610e+00   3.4138684e+00  -1.9149098e+00  -4.3989203e+00  -6.1184271e+00  -3.2995280e+00  -4.4285672e+00  -2.6782122e+00  -2.4565461e+00  -6.2652535e+00   9.8181072e-02  -9.1845711e+00  -4.5575914e-01  -2.0831079e+00  -3.3263874e-01   1.0157726e+00  -2.2373167e-01  -5.2932851e-01  -1.8178522e+00  -6.4580978e-01   1.6832294e+00  -2.1157597e+00  -1.6408887e+00  -4.4749009e-01   2.2023916e+00   9.2801895e-01   8.7460565e-02
  -1.6516839e+00  -7.5092608e-01   1.0539587e+00  -1.3553598e+00   2.8171851e-04   1.5570600e-01   7.4245669e-01   1.7347891e+00   1.2068690e+00   1.2145771e+00  -1.6400926e+00  -1.6197556e+00   1.3483576e+00   1.2390758e+00  -3.5432955e-01  -1.8210124e-01  -2.2147044e+00  -2.2840217e+00  -1.3911569e+00  -3.9042870e+00  -4.0069268e+00  -1.7582496e+00   1.2648561e+00   9.6101543e-01  -2.0785088e+00   2.0040888e+00  -2.6018137e+00  -4.3301905e+00  -4.8907816e+00  -7.3144315e+00  -5.4005825e+00  -6.2778853e+00  -5.4751084e+00  -1.4292668e+00  -1.5606816e-01  -4.3618443e+00  -8.5519545e-01   3.1876514e+00  -2.5021971e+00  -2.2704384e+00  -2.3394967e+00   4.8715408e+00  -1.3958625e+00   6.7876687e+00   6.2716084e-01   4.2542194e+00  -5.9504182e+00   7.3757787e+00   4.2584640e+00   4.2368813e+00   9.5898106e-01   6.2764097e+00  -1.8470641e+00   9.6117772e+00  -8.3947682e+00   3.1848468e+00  -2.1225721e+00  -4.3705942e+00   1.9555633e+00  -3.2306920e+00   4.5207211e+00  -2.8033152e+00  -2.8698953e+00  -2.3349194e+00   2.2362731e+00  -4.0608908e-01  -5.1273153e+00  -7.3029843e+00  -3.6583173e+00  -4.3884873e+00  -2.7952852e+00  -2.3284394e+00  -7.7784894e+00  -6.3252111e-01  -1.1352968e+01  -7.7082621e-01  -3.1494064e+00  -1.6047638e+00   3.7336781e-01  -8.4719169e-01  -5.5135475e-01  -3.0069141e+00  -1.4426436e+00  -9.2395014e-01  -3.1623307e+00  -1.4795161e+00  -2.7104950e-01   1.0432046e+00   1.0681604e+00   7.0185544e-01
  -2.4241268e+00  -2.9956820e-01   1.2533760e+00  -1.6694390e+00  -6.4998188e-01   1.5520202e+00   2.5145846e-01   1.8205781e+00   7.8294695e-01   1.6023446e+00  -1.2585502e+00  -8.4445110e-01   1.6764847e+00   1.6942062e+00   6.6647206e-01   4.7183934e-01  -3.2595370e+00  -5.6715327e-01  -1.7864375e+00  -3.9462710e+00  -3.9144398e+00  -9.4056231e-01   1.2230027e+00   5.3976430e-01  -2.1686896e+00   1.2055904e+00  -2.2623191e+00  -2.4291945e+00  -4.0684035e+00  -6.9470096e+00  -6.6095446e+00  -7.5010319e+00  -5.0067815e+00  -7.1476490e-01   4.4613897e-01  -3.5743598e+00  -2.2713133e+00   1.9892812e+00  -3.9380357e+00  -1.7317138e+00  -7.6135591e-01   1.6061628e+00   8.2414901e-01   6.5414596e+00   4.2401941e+00   3.9821498e+00  -2.3384434e+00   7.7326653e+00   8.1419550e+00   3.7309353e+00   3.6855531e+00   4.8695734e+00  -6.3527036e-01   9.3754926e+00  -6.2394451e+00   2.7705240e+00  -3.6846341e+00  -3.1268987e+00   2.1959484e+00  -2.6389005e+00   3.0439035e+00  -3.2811333e+00  -4.7270727e+00  -2.5143493e+00   2.7591955e+00  -2.5916615e+00  -3.8087587e+00  -6.2157425e+00  -2.7255876e+00  -3.1092834e+00  -6.7937853e+00  -3.0990815e+00  -8.0139212e+00  -1.2662484e+00  -1.1973774e+01  -1.3503643e+00  -3.0760371e+00  -1.1296112e+00  -1.1965442e+00  -1.2495426e-01  -3.1902051e+00  -2.8018235e+00  -1.8154625e+00  -1.3242793e-01  -3.6312640e+00  -2.2346095e+00  -2.3137759e+00   5.9944261e-01   1.9379325e+00   2.2903018e-01
  -2.6799399e+00  -3.2793859e-01   9.3885154e-01  -2.1378860e+00  -1.2349041e+00   1.9297429e+00  -9.4671539e-01   1.3800920e+00   5.6254657e-01   1.8528840e+00  -1.0940799e+00  -4.8491318e-01   1.3804365e+00   2.0190381e+00   9.5177313e-01   5.3944805e-01  -2.8914133e+00  -2.3197902e-01  -1.3334838e+00  -3.8590095e+00  -3.1828257e+00  -3.2842717e-04   7.9131155e-01  -1.9361511e-01  -3.0856868e+00   8.4347218e-02  -2.2706812e+00  -2.9196355e+00  -3.2254739e+00  -7.2674466e+00  -7.9225386e+00  -9.5577062e+00  -4.2659600e+00   3.7368040e-01   9.8814960e-01  -1.3236027e+00  -2.5258660e+00   1.0384063e+00  -3.3885304e+00  -1.3806089e+00   1.8461280e+00  -2.4024321e-01   2.0333523e+00   5.7357678e+00   6.9650835e+00   4.5643019e+00  -2.2029797e-01   9.4418318e+00   1.0276849e+01   3.4201665e+00   5.7299701e+00   4.3365382e+00  -1.3932971e-01   9.2213087e+00  -3.5631514e+00   3.1033776e+00  -3.5233924e+00  -2.6541063e+00   3.8988791e+00  -3.6035969e+00   2.9786705e+00  -3.6876739e+00  -6.2297913e+00  -2.8255586e+00   1.2344640e+00  -5.0741242e+00  -3.7969505e+00  -6.1837564e+00  -1.6119024e+00  -1.9819614e+00  -8.1426222e+00  -4.6398155e+00  -6.6758766e+00  -2.6557688e+00  -1.2797619e+01  -2.7095853e+00  -3.4251134e-01  -2.1444250e+00  -2.3349106e+00  -5.1859690e-01  -4.8229059e+00  -4.9164373e+00  -1.3162098e+00   3.3964340e-01  -2.8760285e+00  -4.6367642e+00  -4.3536792e+00  -2.2454150e+00   2.8230464e+00  -1.0787482e-01
  -1.0003020e+00  -1.3047707e-01   8.6249439e-01  -1.1204874e+00  -1.9521415e+00   7.8411657e-01  -7.6771411e-01   4.9621361e-01  -8.1157373e-01   4.0623330e-01  -3.5613560e-01  -2.7549128e-01   1.3174847e-01   1.1445815e+00   1.9803879e+00   1.5992342e+00  -1.5680464e+00  -7.4895234e-01   1.6347585e-01  -6.2694182e-01  -3.3859137e+00   3.6179203e-01   8.1588302e-01   1.1686358e+00  -1.6298047e+00   3.4955812e+00  -1.1591271e+00  -1.8630787e+00  -2.2133013e+00  -2.4299055e+00  -4.0333717e+00  -3.1435395e+00  -1.2924280e+00   3.2205670e+00   6.3684428e-01  -2.4972033e+00  -1.9289678e+00   2.8508596e+00  -2.4434282e+00   7.6280143e-01   2.5037212e+00   3.4049209e+00   3.9705024e+00   7.9045416e+00   7.0007674e+00   5.2368359e+00   3.6350672e-02   9.5109591e+00   6.8893515e+00   2.5718915e+00   1.6877864e+00   2.0947001e+00  -3.1490976e+00   5.0573720e+00  -3.1574476e+00   7.5354227e-01  -2.1236460e+00  -1.7461167e+00   5.9656250e-02  -3.0087110e+00   1.2445372e+00  -4.0387243e+00  -5.0782864e+00  -3.2424284e+00   2.4613001e-01  -2.7313949e+00  -2.3242060e+00  -2.4567742e+00   1.6884713e+00  -1.1655931e+00  -3.0370380e+00  -2.1750042e+00  -3.0512229e+00  -1.3048111e-01  -6.4280337e+00  -9.8532772e-01  -2.2665782e+00   4.1864478e-01   2.4647389e+00   2.9431405e+00  -1.8660922e+00  -7.9207410e-01   1.5008228e+00   4.2454891e+00  -1.7806876e+00  -1.2235305e+00  -3.8250054e+00   4.7096699e-01   7.9244623e-01  -5.2557593e-01
  -1.6179059e+00   4.2151167e-01   1.7520579e+00  -1.3757177e+00  -1.4897090e+00   1.9852418e+00   1.4754546e-01   1.4471923e+00  -9.7489346e-02   1.7979864e+00   3.5625464e-01   4.8029764e-01   6.8739420e-01   1.8889438e+00   2.9193093e+00   1.4599385e+00  -2.0355179e+00   3.2545828e-01  -2.9528099e-01  -5.3334431e-01  -3.2726226e+00   1.2484325e-01   1.6984946e+00   1.1722756e+00  -2.3372336e+00   1.8600562e+00  -1.7751393e+00  -1.1460432e+00  -2.7622983e+00  -4.3172958e+00  -5.4370938e+00  -6.3494237e+00  -3.3457556e+00   9.9003436e-01   9.2242406e-01  -4.6123817e-01  -2.3518137e+00   2.6818570e+00  -4.1629168e+00   7.0401467e-01   1.5064195e+00   2.1610233e+00   9.2431207e-02   4.5981239e+00   3.1567857e+00   3.2536027e+00  -2.7577166e+00   4.8217088e+00   5.1649978e+00   4.2807309e+00   8.2373217e-01   3.0437335e+00  -4.2090098e+00   7.0472624e+00  -6.6687185e+00   1.2253980e+00  -3.1186709e+00  -9.5977434e-01   7.0278743e-01  -1.1454082e+00   2.0068441e+00  -1.6928202e+00  -4.5825129e+00  -1.7501648e+00   3.6786108e-01  -1.3624229e+00  -2.9961975e+00  -3.1367322e+00  -2.3245520e-01  -5.8524244e-01  -6.6835450e+00  -3.4773426e+00  -5.8059629e+00  -2.7048714e+00  -9.7615911e+00  -3.1606783e+00  -3.0577682e+00  -1.9688962e+00  -4.5967585e-01   2.1424133e+00  -3.0102899e+00  -1.5268378e-01  -6.3800781e-01   1.3826352e+00  -2.7819885e+00  -4.9050337e-01  -3.7641586e+00  -4.3208267e-01   1.9659459e+00   5.6676635e-01
  -1.5675059e+00   7.5869047e-01   2.8768910e+00  -1.4642976e+00  -1.4180990e+00   2.6545529e+00   1.8692187e+00   2.0317852e+00   9.0677692e-02   2.3646581e+00   2.1225554e+00   8.0037749e-01   2.1081860e+00   2.7927756e+00   4.1866095e+00   2.3455427e+00  -2.2236574e+00   7.2988736e-01  -6.9636825e-01  -5.1997344e-01  -3.0427426e+00   8.2466758e-02   2.8625438e+00   1.1330935e+00  -1.7856755e+00   1.0809611e+00  -2.1259309e+00  -1.8825556e-01  -2.6985692e+00  -3.5611386e+00  -4.3694233e+00  -5.8580013e+00  -3.9519617e+00   1.1247193e+00  -9.0236056e-01  -2.5759611e+00  -2.8052732e+00   2.0857018e+00  -5.6993736e+00   1.2577329e+00   1.6896760e+00   2.4698813e+00   3.5842442e-01   2.9497101e+00   3.4653769e+00   3.0903640e+00  -2.8377533e+00   2.1517463e+00   4.9616627e+00   3.9919069e+00   1.0236786e+00   1.8596693e+00  -3.8776422e+00   5.5032268e+00  -7.9555154e+00  -2.4392775e-01  -3.2417946e+00  -1.1175781e+00   9.3553139e-01  -1.8400605e-02   2.6753634e+00  -1.0020079e-01  -2.8066250e+00  -1.0244928e+00   1.5675234e+00  -9.5116417e-01  -2.6071195e+00  -2.9883897e+00  -8.9930460e-01  -1.0379420e+00  -6.9743930e+00  -2.5394335e+00  -4.8831639e+00  -1.6553791e+00  -7.7168487e+00  -2.7836315e+00  -3.4570932e+00  -9.5480417e-01  -2.5453103e-01   9.7203083e-01  -2.2946796e+00   2.1184109e-01  -5.0276837e-01   3.2952241e+00  -3.5207585e+00  -1.2358516e+00  -4.0455794e+00   8.8747060e-01   1.9449226e+00   7.7826385e-01
  -7.5405701e-01   6.0726019e-01   2.6272185e+00  -1.2047170e+00  -1.2389685e+00   2.0322735e+00   1.4651966e+00   1.5286243e+00  -1.7209967e-01   1.7908225e+00   2.7066317e+00   1.1960480e+00   1.0273975e+00   2.3293799e+00   4.2666031e+00   3.1751135e+00  -7.2216606e-01  -5.7263367e-02   4.4872338e-01   1.1244920e+00  -2.6634983e+00   1.0473222e+00   2.4372329e+00   1.1517328e+00  -1.9847480e+00   1.7656403e+00  -9.0927047e-01   3.5050827e-01  -2.2804337e+00  -2.0935734e+00  -3.2278250e+00  -4.1103439e+00  -2.4092514e+00   2.4576441e+00  -1.1260419e+00  -1.8232607e+00  -1.8634925e+00   2.3602589e+00  -4.2512140e+00   1.7152320e+00   1.7000064e+00   2.4832979e+00   1.0979249e+00   3.2261981e+00   3.5796054e+00   5.2660338e+00  -3.2913322e+00   3.5813713e+00   2.8469617e+00   5.0382125e+00  -1.6107335e+00   2.2612737e+00  -5.3864269e+00   3.9985318e+00  -6.5095942e+00  -4.1332960e-01  -2.1368801e+00  -1.1520835e+00   2.1834930e-01  -8.5777501e-02   2.1449709e+00  -2.9776030e-02  -2.4886222e+00  -1.5440896e+00  -6.2162867e-01   3.4495200e-01  -1.6551913e+00   1.2510502e-01   4.6023614e-01   1.9351305e-02  -4.5482752e+00  -3.0552154e+00  -3.9834136e+00  -2.9047569e+00  -7.0946787e+00  -4.1282154e+00  -5.0951297e+00  -4.0362375e+00   2.4072415e+00   2.4504792e+00  -7.5898998e-01  -4.8393086e-02   1.6256383e+00   4.5117975e+00  -2.3417864e+00  -4.2978050e-01  -3.6864303e+00   2.8910198e-01   1.0369607e+00   5.4566909e-01
  -2.4837152e-01   5.4737471e-01   3.0920174e+00  -1.2329281e+00  -1.1725407e+00   1.8782460e+00   2.5593088e+00   1.5567926e+00  -1.9826819e-02   2.2774407e+00   3.8175223e+00   1.5078760e+00   1.6476097e+00   2.7512456e+00   5.0404843e+00   3.6082388e+00  -7.2448983e-02   9.1934846e-02   1.0401449e-01   1.1266369e+00  -2.4382327e+00   9.2851742e-01   3.2738360e+00   1.4510051e+00  -8.5514529e-01   1.3702262e+00  -1.6110555e+00   1.9167167e-01  -1.7728088e+00  -6.6149623e-01  -1.5873147e+00  -3.2687718e+00  -3.0002663e+00   2.1321214e+00  -1.5713690e+00  -2.2175627e+00  -1.5420082e+00   2.4476035e+00  -4.7590599e+00   2.3101698e+00   2.0380993e+00   4.2580251e+00  -3.1619359e-01   1.3762559e+00   2.5651088e+00   4.8342029e+00  -4.5259846e+00   8.6384540e-01   1.4719660e+00   4.4733482e+00  -2.2478848e+00   1.0552724e+00  -5.9858520e+00   2.7708353e+00  -8.2492982e+00  -1.3360306e+00  -1.7832688e+00  -1.4264889e+00  -8.7156852e-02   1.6156123e-01   2.4976416e+00   1.5656643e+00  -4.9036253e-01  -3.2685914e-01   1.6478311e-01   9.5038765e-01  -1.5171050e+00   1.3861299e-02  -7.5202394e-01  -8.9672855e-01  -3.0901013e+00  -2.0592864e+00  -2.3796422e+00  -2.1655097e+00  -3.7126009e+00  -4.0389156e+00  -5.0808678e+00  -2.9647846e+00   3.0974246e+00   2.3043045e+00   6.1980833e-01   1.6382393e+00   1.8575003e+00   5.8563981e+00  -2.1314276e+00   2.0436334e-01  -3.3662920e+00   9.6102006e-01   6.9324302e-01   8.2676941e-01
   5.1350398e-02   1.1159826e+00   2.7758645e+00  -1.2165971e+00  -1.3086500e+00   2.5044457e+00   1.9273715e+00   1.3616792e+00  -2.7367074e-01   2.4315148e+00   4.2162284e+00   2.4226108e+00   1.0528306e+00   2.6992217e+00   5.3305243e+00   4.1072236e+00   7.2597158e-01   1.1192337e+00   6.7192888e-01   2.0711129e+00  -1.5128748e+00   2.0510112e+00   2.5878341e+00   1.0725712e+00  -1.2607704e+00   1.0585187e+00  -4.4414085e-01   2.2514097e+00  -5.0250135e-01   9.1670094e-02  -1.9934577e+00  -3.2444160e+00  -1.3412921e+00   3.3464686e+00  -3.2294654e-01  -2.3217136e-01  -1.3765807e+00   1.4105205e+00  -4.1276270e+00   2.7313474e+00   3.1914506e+00   2.5950817e+00   2.1383351e-02   2.9009996e-01   2.6813415e+00   4.7282030e+00  -2.7923659e+00   6.7612420e-01   1.8998413e+00   5.2118548e+00  -2.0910396e+00   8.7753305e-01  -6.8765548e+00   2.2685533e+00  -5.9305844e+00  -1.2485837e+00  -1.6142548e+00   2.8672015e-01  -1.8451551e-01   1.0914647e+00   1.4085417e+00   1.9675669e+00  -1.0874606e+00   3.8163569e-01  -9.7950575e-01   8.8306691e-01  -5.7337759e-01   2.4046109e+00  -6.6500957e-02   5.8037441e-01  -4.5224697e+00  -3.1464510e+00  -1.9544091e+00  -3.7345936e+00  -3.9895858e+00  -5.5073032e+00  -5.3152059e+00  -5.2461530e+00   3.9510326e+00   4.8423314e+00   2.4006815e-01   3.2857656e+00   2.5902895e+00   6.6653928e+00  -1.2592924e+00   1.2423459e+00  -3.6089631e+00   1.7977134e-01   8.6374847e-01   6.6842850e-01
   1.8043059e-02   7.9886723e-01   2.9759378e+00  -1.0416338e+00  -1.2423962e+00   1.7904457e+00   3.1598079e+00   1.4328220e+00  -7.0792177e-02   2.6214541e+00   5.0046556e+00   2.3964126e+00   1.8827947e+00   3.1863470e+00   6.0756255e+00   4.3842694e+00   5.5148121e-01   5.7408159e-01   4.9392270e-02   1.6991558e+00  -1.3740255e+00   1.7891603e+00   3.3322971e+00   1.3467689e+00  -6.9820224e-01   1.0620971e+00  -1.5632878e+00   4.9354918e-01  -3.3096149e-02   6.0842861e-01  -4.4110597e-01  -2.6138917e+00  -2.5362530e+00   1.9161812e+00  -1.3976766e+00  -5.8472345e-01  -8.2541371e-01   1.9002160e+00  -3.7328284e+00   4.5180144e+00   3.0775558e+00   5.3837322e+00  -1.2180737e+00  -1.8542866e+00   1.2288476e+00   2.8286137e+00  -3.8833861e+00  -1.5231950e+00  -8.4588887e-02   3.4100455e+00  -2.4569200e+00  -2.3427860e-01  -6.2761285e+00   9.8158340e-01  -6.6835919e+00  -1.2213657e+00  -1.3835603e+00  -6.7462410e-01  -1.6281872e-01   7.2504279e-01   2.1465449e+00   3.1645849e+00   5.8992058e-01   9.7207460e-01  -1.5392723e-01   1.6591233e+00  -1.3472464e+00   6.4397398e-01  -5.2827517e-01  -6.9045914e-02  -1.6611271e+00  -1.8133123e+00   6.5632016e-01  -2.2171916e+00  -9.9498478e-01  -3.7025656e+00  -2.9587358e+00  -3.6290169e+00   3.5297043e+00   2.7745049e+00   9.7093838e-01   2.6667923e+00   2.8459493e+00   7.4892403e+00  -1.1597920e+00   4.5653340e-01  -3.1776417e+00  -2.7612403e-01   5.6373576e-01   9.4038890e-01
  -1.4511426e-01   7.5777534e-01   2.7428591e+00  -1.0197391e+00  -1.0025946e+00   1.9304075e+00   3.1050426e+00   1.3734499e+00  -1.2244805e-01   2.6981056e+00   4.8966096e+00   2.6855363e+00   2.0259971e+00   3.2991026e+00   5.8826547e+00   4.1211766e+00   2.0012890e-01   9.1602629e-01  -6.0380644e-01   8.5886047e-01  -1.1302411e+00   2.1440826e+00   2.9830742e+00   8.7398935e-01  -6.0155342e-01   7.6710978e-01  -1.4541871e+00   4.9581911e-01   4.5390208e-01   2.3392474e-01  -7.8978254e-01  -3.3155238e+00  -3.2522301e+00   3.2277225e-01  -1.4333378e+00   1.8336797e-01  -6.6665844e-01   1.8460559e+00  -3.3604591e+00   5.1728918e+00   2.8952731e+00   5.2248185e+00  -8.3315396e-01  -2.1136192e+00   1.8163250e+00   2.9048933e+00  -2.0346525e+00  -8.8671447e-01   6.6723271e-01   3.5987598e+00  -1.6457980e+00   1.5868028e-01  -6.1408123e+00   1.3249727e+00  -4.9346193e+00  -2.9607711e-02  -1.9885437e+00  -4.7122035e-01  -2.3670325e-03   9.7518040e-01   1.2097198e+00   3.3234689e+00   3.2024179e-01   1.1807222e+00  -6.6830030e-03   9.6072479e-01  -1.1120212e+00   3.6701548e-01  -7.2727760e-01   4.0979190e-01  -2.0494063e+00  -2.3278407e+00   4.8423223e-01  -2.5486518e+00  -1.5925800e+00  -3.6305799e+00  -3.0280490e+00  -5.1144839e+00   3.4294036e+00   3.0248954e+00   3.6765708e-01   2.6169181e+00   2.8383175e+00   6.6734726e+00  -9.4328161e-01   6.2258634e-01  -3.2994709e+00  -1.2314546e+00   5.2469397e-01   1.0043243e+00
   5.4511573e-01   7.5402408e-01   2.8551472e+00  -5.5059304e-01  -1.0541200e+00   1.6462209e+00   3.8371261e+00   1.3307749e+00  -2.9824935e-01   2.4876571e+00   5.7644438e+00   2.8406657e+00   2.0806107e+00   3.3983798e+00   6.2787402e+00   5.1333628e+00   1.1803991e+00   1.0342272e+00  -5.7374349e-01   1.3460528e+00  -8.3346641e-01   2.5686888e+00   3.1889884e+00   1.3378705e+00   1.7434226e-01   1.1618478e+00  -1.4757139e+00   8.1793972e-01   1.4029872e+00   2.4884111e+00   1.2775366e+00  -6.6496471e-01  -2.6913429e+00   1.0869825e+00  -1.4205056e+00  -1.3200448e-01  -1.4562924e-01   1.9438184e+00  -3.1106550e+00   5.6570549e+00   3.3686267e+00   7.2751954e+00  -1.7215198e+00  -3.5571621e+00   9.3153181e-01   2.3159229e+00  -3.9050938e+00  -2.5976702e+00  -1.3595866e+00   2.1830203e+00  -3.0947243e+00  -1.3100708e+00  -6.8101066e+00  -1.4250310e+00  -5.6310255e+00  -1.6383502e+00  -1.0607132e+00  -7.1453469e-01  -6.8392130e-01   8.2533587e-01   1.4898103e+00   4.3910654e+00   1.9267709e+00   2.0829443e+00   2.4139929e-01   2.4205787e+00  -6.5790978e-01   1.1989913e+00  -8.6470139e-01  -3.7822841e-01   5.1991556e-01   2.1311635e-01   3.8046724e+00  -6.8659755e-02   3.0019858e+00  -1.6268286e+00  -2.2403666e+00  -2.9546867e+00   5.1840722e+00   4.0991370e+00   2.1472645e+00   4.3293818e+00   4.2613916e+00   1.0093691e+01  -4.5445408e-01   1.3386606e+00  -2.4164259e+00   4.8496366e-03  -3.0844058e-01   7.5518778e-01
  -1.3316232e-02   4.1728150e-01   2.8676121e+00  -3.2565382e-01  -3.6688785e-01   1.3744312e+00   4.4291766e+00   1.8286146e+00   9.0451281e-02   2.5763593e+00   5.3725582e+00   2.6307987e+00   2.7446166e+00   3.7326707e+00   5.6951705e+00   4.0465627e+00   3.9408646e-01   5.4838174e-01  -1.6223154e+00  -2.9122660e-01  -1.1010816e+00   1.8440750e+00   3.2722254e+00   8.9265627e-01   5.5742994e-02   7.3979888e-01  -2.4816173e+00  -1.2561063e+00   7.7315207e-01   4.1254718e-01   7.2109214e-01  -2.4132566e+00  -5.5113193e+00  -2.6499129e+00  -2.9970415e+00  -7.7461332e-03   2.1854078e-01   2.9762933e+00  -3.0328586e+00   6.0198087e+00   1.3712515e+00   8.9099191e+00  -3.0646296e+00  -4.1958643e+00  -4.8840146e-01   2.0463603e+00  -4.5407662e+00  -2.3885429e+00  -2.5326195e+00   2.6030603e+00  -3.3481314e+00   4.5073382e-01  -6.4529432e+00   1.0993643e-01  -6.1291872e+00   4.8631140e-01  -1.6195591e+00  -1.8949009e+00  -2.6228913e-02   5.9879706e-01   2.1004487e+00   5.0693255e+00   2.4640195e+00   2.0246733e+00   7.2830479e-01   2.5654158e+00  -1.9165205e+00  -1.7033775e+00  -2.0423187e+00  -7.4030478e-01   9.6152615e-01   9.9902919e-02   2.3792595e+00   2.6637035e-01   7.7477082e-01  -4.4406066e-01  -2.1477460e+00  -4.7917408e+00   3.9596957e+00   2.3375545e+00   1.9489471e+00   2.2342613e+00   3.3279036e+00   7.0545908e+00  -9.8389247e-01   4.9093913e-01  -1.9489041e+00  -1.3822672e+00  -3.3026347e-01   1.3838783e+00
  -2.4812559e-01   6.4172052e-01   2.4954989e+00  -1.5877569e-01  -5.4920340e-01   2.0783239e+00   3.9216710e+00   1.8368100e+00  -4.4981539e-02   2.6814579e+00   5.2306287e+00   3.0866631e+00   2.7262136e+00   3.7851577e+00   5.6720240e+00   4.4374216e+00   4.5549254e-01   1.8931610e+00  -2.1573822e+00  -8.0204232e-01  -6.1850617e-01   2.4461792e+00   2.7033641e+00   6.0615609e-01   3.1353977e-01   1.0408303e-01  -2.2148576e+00   9.1925930e-03   2.0578074e+00   1.0985801e+00   4.2672926e-01  -2.3647010e+00  -5.1710444e+00  -2.4474073e+00  -1.7567884e+00   1.2234948e+00  -5.5159418e-02   2.0030571e+00  -3.1591030e+00   5.8495171e+00   2.2755897e+00   7.4527910e+00  -3.0359139e+00  -5.5085005e+00   8.3050524e-01   1.2830311e+00  -3.3354307e+00  -2.5193899e+00  -6.7472201e-01   1.6196341e+00  -1.7467056e+00  -3.6734732e-01  -5.6696065e+00  -5.6887310e-01  -4.3729158e+00   3.2857411e-01  -2.0834632e+00  -1.2119760e+00   1.7388108e-01   4.7427754e-01   1.3559951e+00   5.0836605e+00   1.8278184e+00   2.6833579e+00   1.4308007e+00   1.6594954e+00  -1.0637037e+00  -1.1912131e+00  -2.4060309e+00  -6.8449265e-01  -7.1654468e-01   8.0609631e-01   3.3668379e+00   9.2864824e-01   1.9555283e+00   5.7982236e-01  -1.4253751e+00  -4.2868839e+00   3.3342511e+00   4.0734494e+00   9.7165919e-01   3.4249490e+00   3.4380005e+00   8.3146762e+00  -5.9675817e-01   7.0366264e-01  -2.0178026e+00  -1.5337357e+00  -1.1064893e-01   9.3155295e-01
   7.4213156e-02   1.2134917e+00   2.0556633e+00   5.1833806e-01  -7.6183937e-01   1.9096962e+00   3.7765788e+00   1.9504794e+00  -3.7805918e-01   2.2473015e+00   4.9751541e+00   3.3297275e+00   2.4180793e+00   3.7586277e+00   5.6519413e+00   4.2759369e+00   8.2969670e-01   2.4788033e+00  -1.3829848e+00   1.8049462e-01   1.0086513e-01   2.2044106e+00   2.0944782e+00   5.7543577e-01   1.5416646e-01   6.6345315e-01  -1.6162581e+00   8.4481579e-01   2.7642806e+00   1.9934001e+00   8.3249769e-01  -7.0032513e-01  -3.8483444e+00  -1.4878203e+00  -1.6412246e+00   1.9771996e+00   2.8120804e-01   2.0866816e+00  -2.2989427e+00   6.4297270e+00   2.2683007e+00   8.8937539e+00  -3.4972053e+00  -6.7494713e+00  -9.7016509e-01  -5.8512630e-01  -2.9931858e+00  -3.2022870e+00  -1.8411531e+00   9.6205055e-01  -2.2821361e+00  -1.0487492e+00  -6.2005562e+00  -1.7113322e+00  -3.4807629e+00   1.1078683e-01  -1.4342015e+00  -3.6326513e-01  -5.6820039e-01   7.3520684e-01   1.2565050e+00   5.2728212e+00   2.1891654e+00   3.0919851e+00   7.7615558e-01   2.3040823e+00  -1.5241080e+00  -1.0601980e+00  -1.9804574e+00  -3.4098831e-01   2.7355819e-01   1.8681364e+00   4.5029231e+00   2.5586863e+00   2.8238054e+00   1.8932572e+00  -1.8043005e-01  -3.3901530e+00   3.8804840e+00   5.4662199e+00   1.7657567e+00   4.9688307e+00   4.0809935e+00   9.0195409e+00   1.8781868e-01   1.4314549e+00  -1.5229563e+00  -1.1499635e+00  -4.0128891e-01   7.2181766e-01
   1.0796110e+00   2.9013547e-01   1.2506754e+00   1.3460458e+00  -2.1552605e-01   2.8392638e-01   2.9616463e+00   1.0001312e+00  -7.8630619e-01   7.5462415e-01   3.4756475e+00   1.9667502e+00   1.2174831e+00   2.3607020e+00   3.5467041e+00   2.3177215e+00   2.0539536e+00   6.5398153e-01  -1.3394190e+00  -4.3088463e-01  -5.1956369e-01   1.5354399e+00   1.0872158e+00   5.5378190e-01   6.5000179e-01   2.5627935e+00  -1.3424025e+00  -1.4706783e+00   2.7545301e+00   1.8101562e+00   2.2336083e+00   1.1224272e+00  -4.4064444e+00  -3.4981946e+00  -2.4232456e+00   1.8424390e+00   1.8659251e+00   4.1843641e+00  -8.2705134e-02   6.3490662e+00   9.1700463e-01   1.1551919e+01  -2.1537214e+00  -3.3193452e+00  -2.9518061e-01   2.0876686e+00  -2.6748919e+00   1.4092109e+00  -3.8933963e+00   1.4686637e+00  -4.5020817e+00   1.2537190e+00  -7.4902584e+00  -1.5507243e+00  -1.5622452e+00   1.9792274e+00   3.0118387e-01  -1.0492779e+00  -1.1847575e+00  -4.9878769e-01   8.6258452e-01   4.5410284e+00   2.3931312e+00   2.4403789e+00  -4.4875675e-01   2.8081374e+00  -1.7675666e+00  -2.0303461e+00  -5.9415559e-01  -1.5958133e-01   4.3862851e+00   2.7045819e+00   5.3825652e+00   3.8968126e+00   3.9143390e+00   4.2936817e+00  -1.0313892e+00  -4.8813995e+00   6.7248306e+00   6.8329307e+00   3.7958820e+00   4.6689520e+00   5.1851420e+00   6.8558143e+00   9.4151239e-01   2.5290784e+00  -3.7333736e-02  -1.8329533e+00  -1.7277239e+00   8.0472923e-01
  -5.1574459e-01   5.2917429e-01   7.6499039e-01   1.2954282e+00  -6.1140524e-01   1.4344308e+00   2.6278968e+00   1.7452964e+00  -7.9466051e-01   1.2308796e+00   2.8098454e+00   2.6076983e+00   2.0144715e+00   3.3691298e+00   3.8263245e+00   2.5460567e+00  -5.8874095e-02   2.4788931e+00  -2.3062153e+00  -1.8262392e+00  -2.3538880e-01   1.7676318e+00   6.4110591e-01   6.9162643e-02   2.7756113e-01   1.2692296e+00  -1.9715308e+00  -1.0684442e+00   3.2793663e+00   9.7455999e-01   3.0251332e-01  -7.4884689e-01  -5.0652505e+00  -4.5762141e+00  -1.7470229e+00   2.9555600e+00   5.3051708e-01   2.9121647e+00  -1.0365686e+00   6.2198097e+00   6.8424645e-01   9.8370713e+00  -2.3806945e+00  -5.7680545e+00   1.4657604e+00  -8.8386485e-01  -6.1761422e-01   6.5264582e-01   1.3726557e-01  -4.7666927e-01  -6.9711074e-01  -1.1181935e-01  -4.8198136e+00  -1.0997646e+00  -2.6817505e-01   2.3485759e+00  -2.1503797e+00  -1.1346223e+00  -4.6057642e-01  -1.1018304e+00   2.0773367e-01   3.7807585e+00   7.9433647e-01   2.5085243e+00   1.0631706e+00   3.7811599e-01  -1.8461727e+00  -3.9378575e+00  -1.7040154e+00  -4.4503855e-01   8.9260606e-01   3.4735979e+00   4.6189182e+00   5.1497669e+00   2.0051869e+00   5.8783014e+00   1.3133940e+00  -2.6112863e+00   2.8377747e+00   6.1230156e+00   3.9093689e-01   3.4794252e+00   3.7107413e+00   6.5058422e+00   5.2831857e-01   6.8778796e-01  -9.5668827e-01  -2.7182619e+00  -8.5024573e-01   1.1990146e-01
  -1.4427960e-01   1.0848148e+00   8.3726508e-01   1.9778244e+00  -4.5134898e-01   1.5312800e+00   2.8998476e+00   2.2398781e+00  -7.2181253e-01   9.7425280e-01   2.5253666e+00   2.4536726e+00   2.1766362e+00   3.4928596e+00   3.6343319e+00   2.2082517e+00   3.3877359e-01   2.7713515e+00  -1.6605603e+00  -1.1178291e+00   4.2819625e-01   7.3422983e-01   4.1534650e-01   8.9395051e-02   2.4593150e-01   1.4376038e+00  -1.5217972e+00  -7.7459742e-02   2.8946842e+00   1.3617767e+00   5.7227755e-01   7.4044344e-01  -4.7831808e+00  -3.8240809e+00  -2.8743245e+00   1.8731450e+00   6.1197176e-01   3.4053336e+00  -1.0863602e+00   5.3825871e+00  -4.5771463e-02   1.1367468e+01  -3.4814095e+00  -6.6615562e+00  -1.0427796e-01  -1.3382524e+00  -1.9230225e+00  -1.0180412e-01  -9.0357502e-01  -2.8742030e-01  -1.3568788e+00  -1.5915294e-01  -5.6013713e+00  -2.0478421e+00  -1.3551248e+00   1.5252270e+00  -1.5849649e+00  -1.2717654e+00  -9.1505687e-01  -8.9772625e-01   1.0650003e+00   3.9739628e+00   1.8874226e+00   2.7174335e+00   1.1196778e+00   9.4340911e-01  -2.5591038e+00  -4.4730043e+00  -2.5935497e+00  -1.2831276e+00   1.5494403e+00   5.0200595e+00   4.0728268e+00   7.2346063e+00   2.0632457e+00   7.2413858e+00   8.2262468e-01  -1.6779179e+00   2.7891362e+00   6.5396528e+00   1.7696010e+00   4.6851216e+00   3.9437421e+00   6.9544324e+00   9.9350370e-01   1.2749528e+00   4.9162117e-02  -1.1147509e+00  -1.2447595e+00   1.0750749e-01
  -1.4737453e-01   9.7066041e-01   1.7748808e-01   2.4949064e+00  -5.4968043e-01   1.2572162e+00   2.4842687e+00   2.2930954e+00  -1.0174731e+00   3.9745858e-01   1.6319447e+00   2.3480578e+00   1.7369269e+00   3.4323048e+00   2.9229363e+00   1.7225695e+00   3.2295954e-01   2.8343186e+00  -1.2763203e+00  -1.0635775e+00   3.2715831e-01   4.9997546e-01  -2.4190572e-01   3.2605725e-01   3.4910258e-01   2.3648245e+00  -1.4744298e+00  -3.8697171e-01   2.9053236e+00   1.9356590e+00   8.1630980e-01   1.9466809e+00  -4.3386523e+00  -4.0471715e+00  -3.0273687e+00   2.0832888e+00   6.1661879e-01   4.2354156e+00  -6.1536297e-01   4.9336884e+00  -1.0225388e+00   1.3374436e+01  -3.7594961e+00  -6.2092350e+00  -2.2292117e-01  -1.9312717e+00  -2.3272269e+00   1.2293064e+00  -1.3589766e+00  -1.2006245e+00  -1.9296712e+00  -3.4961250e-01  -5.7466789e+00  -2.6676458e+00  -1.4112821e+00   1.4509681e+00  -1.6049177e+00  -1.6917784e+00  -1.6743280e+00  -1.9368486e+00   8.7352720e-01   3.4023968e+00   1.5791095e+00   2.6545900e+00   6.0254144e-01   8.4971326e-01  -2.9954670e+00  -5.4188429e+00  -2.2722626e+00  -1.6503892e+00   2.8131557e+00   7.0150789e+00   4.4945010e+00   9.8185661e+00   2.3368867e+00   9.4819370e+00   1.2715883e+00   5.5032475e-01   3.2952921e+00   7.6805962e+00   1.7798748e+00   4.9427049e+00   4.0970954e+00   6.9104235e+00   1.0953831e+00   1.4431406e+00   4.8547863e-01  -7.6096984e-01  -1.8290367e+00  -3.7078325e-01
  -3.2985066e-02   5.6905185e-01  -3.3000114e-01   2.7905234e+00  -3.0135212e-01   1.0367780e+00   1.5927984e+00   1.9493408e+00  -9.8992246e-01  -9.8455162e-02   3.6740558e-01   1.5933455e+00   8.6279567e-01   2.7196538e+00   1.6584306e+00   7.4726050e-01   9.1113825e-01   2.7056651e+00  -1.0705869e+00  -1.2094177e+00   1.6358005e-01   2.3455804e-02  -9.5289838e-01   2.4407745e-01   3.2326228e-01   2.3703417e+00  -1.0652768e+00  -4.1075069e-01   2.7979274e+00   1.5920252e+00   7.5588128e-01   2.1385331e+00  -4.2531200e+00  -4.4590963e+00  -2.1398306e+00   3.3135794e+00   8.9149834e-01   4.4120655e+00  -1.4367177e-01   3.5423901e+00  -1.8378152e+00   1.2359813e+01  -3.8226457e+00  -5.6453220e+00   5.5653396e-01  -1.0432785e+00  -3.0282109e+00   2.7536389e+00  -1.1228896e+00  -1.0476134e+00  -2.3956668e+00   5.8606027e-01  -5.6688750e+00  -2.1201076e+00  -1.0834675e+00   1.8293135e+00  -1.1320773e+00  -1.6489977e+00  -1.5927070e+00  -2.7227040e+00   6.4606379e-01   2.9800052e+00   9.6416960e-01   2.6849060e+00  -4.6299013e-02   6.4727999e-01  -2.5860619e+00  -5.2840140e+00  -2.3543541e+00  -1.6254345e+00   2.6202647e+00   7.7520333e+00   3.9962004e+00   1.0065593e+01   1.8043733e+00   1.0089932e+01   6.9069849e-01   2.5163541e-01   3.0624958e+00   8.5388247e+00   1.7137683e+00   4.9610812e+00   3.7992732e+00   5.2390597e+00   1.2855250e+00   1.8754757e+00   1.1242591e+00  -9.9000609e-01  -1.9503278e+00  -7.1826019e-01
  -4.2092112e-01   9.0739324e-01  -6.8340969e-01   3.1950180e+00  -7.0028741e-01   1.0770868e+00   1.4912017e+00   2.1465844e+00  -1.2441825e+00  -5.0611827e-01  -2.6486798e-01   1.3857073e+00   1.0420255e+00   2.8338664e+00   1.7279742e+00   4.4093833e-01   8.6049684e-02   3.0186560e+00  -5.3546024e-01  -5.9496520e-01   4.5082954e-01  -5.8856998e-01  -1.3355478e+00   2.5180710e-01   5.3511047e-02   2.9136354e+00  -7.1210172e-01   1.3417630e-01   2.8388050e+00   1.7783508e+00   6.8049238e-01   3.1961079e+00  -3.2044242e+00  -3.6126472e+00  -2.7697656e+00   2.3567836e+00   4.2240533e-01   4.1908269e+00   1.3061909e-01   3.8140740e+00  -2.1333510e+00   1.2568471e+01  -2.6353641e+00  -5.9104519e+00   1.2633580e+00  -2.9299290e+00  -1.2004447e+00   3.0253016e+00   1.4605905e-01  -2.3758287e+00  -1.0453318e+00  -5.2977136e-01  -4.4409229e+00  -2.9674660e+00   1.4762014e-01   1.3926403e+00  -1.5069144e+00  -1.3665560e+00  -2.1524563e+00  -2.9139231e+00   3.8290118e-01   1.9550229e+00   5.1612479e-01   2.2971449e+00   2.2204989e-01  -1.1565884e-01  -2.9312973e+00  -6.0615361e+00  -1.6372476e+00  -1.3531037e+00   2.6957459e+00   8.8747785e+00   4.2131502e+00   1.1885752e+01   1.6925147e+00   1.1948997e+01   2.1251916e+00   2.9013826e+00   1.8805581e+00   8.0278000e+00   9.3015584e-01   4.7892967e+00   3.5691560e+00   5.3097008e+00   1.3917269e+00   1.1940183e+00   1.1757277e+00  -3.0426033e-01  -1.9849053e+00  -1.2320403e+00
   1.3303211e-01   2.2485168e-01  -1.3725021e+00   3.4521851e+00  -5.5198188e-01  -4.8602214e-02   7.3352397e-01   1.3396873e+00  -1.5542769e+00  -1.6189973e+00  -1.6003734e+00   2.5951033e-01   2.0641152e-01   2.0042199e+00   2.4340802e-01  -1.1250346e+00   8.1007574e-01   2.0332184e+00   2.3663702e-01  -4.7236428e-01   1.5575132e-01  -1.6747329e+00  -2.0479170e+00   8.4400578e-02   6.2216682e-01   3.8627528e+00  -2.4884268e-01  -6.1782707e-01   2.4580162e+00   2.1378277e+00   1.6381552e+00   4.7610927e+00  -2.3475095e+00  -3.5572454e+00  -3.0608303e+00   2.4363569e+00   9.4815570e-01   5.0089628e+00   1.1882346e+00   3.1665682e+00  -3.3816860e+00   1.3526946e+01  -5.3140574e-01  -3.5110243e+00   3.2406061e+00  -9.2996945e-01   9.5724817e-03   6.3756385e+00   2.7707729e-01  -2.4186818e+00  -1.9637076e+00   2.2092682e-01  -4.2389477e+00  -2.6358162e+00   1.3070992e+00   2.1089903e+00  -4.5294053e-01  -1.5271449e+00  -2.7354166e+00  -4.1252308e+00  -3.0082321e-01   1.0610127e+00   3.1643927e-01   1.7058969e+00  -9.4782854e-01  -8.8065946e-01  -2.5066953e+00  -5.9322382e+00  -6.4006696e-01  -1.3154185e+00   4.7637755e+00   9.6643863e+00   4.1565186e+00   1.3012695e+01   1.8849438e+00   1.2548684e+01   1.0206527e+00   3.0697671e+00   3.7401418e+00   8.4270740e+00   1.8904478e+00   4.5002310e+00   3.8600699e+00   3.2793296e+00   1.6266303e+00   1.3032529e+00   1.2326702e+00  -1.2950961e-01  -2.7611409e+00  -1.8226218e+00
  -1.2568236e-01   8.9742150e-01  -1.1473169e+00   3.2252515e+00  -1.0957829e+00   1.7647642e+00   1.9694084e-01   1.4026613e+00  -1.6018948e+00  -1.2688332e+00  -1.3263469e+00   3.6177675e-01   4.0997679e-01   2.1770077e+00   5.2293990e-01  -1.6626492e-05   1.0895489e+00   3.8416295e+00   1.9689934e-01  -2.3912813e-01   1.0557744e+00  -7.5669052e-01  -2.3409775e+00  -1.4390067e-01   4.1569802e-01   2.6712787e+00   6.7875799e-01   2.6338130e+00   3.3797529e+00   3.2291339e+00   9.3293937e-01   4.9100700e+00  -8.1629020e-01  -6.3620676e-01  -1.6257323e+00   2.4898534e+00  -3.8745407e-01   3.0085968e+00  -6.7389190e-02   1.6732778e+00  -3.3024563e-01   9.8622784e+00   5.0022567e-01  -4.2004485e+00   6.4348444e+00  -9.7695534e-01   8.3252673e-01   6.0381167e+00   3.5854523e+00  -3.7024281e+00   7.6900175e-01  -1.6423695e+00  -3.0555706e+00  -4.6432606e+00   2.4173314e+00  -5.8361422e-01  -6.6308227e-01  -2.4420054e-01  -1.8892194e+00  -4.0149379e+00  -5.3243021e-01   7.3693983e-01  -9.2619214e-01   2.4029036e+00  -6.1127443e-02  -2.5663524e+00  -1.0718062e+00  -4.2807777e+00  -4.3041328e-01  -1.3462671e+00   1.1398196e+00   1.1331168e+01   5.9209923e+00   1.4503976e+01   3.8147113e+00   1.3559249e+01   2.1976624e+00   6.3033967e+00   2.5499707e+00   9.5764272e+00   1.7064868e-01   5.6808152e+00   3.9515309e+00   7.1569083e+00   1.2849113e+00   3.1480087e-01   1.7384994e-01   1.3898123e+00  -2.0168192e+00  -2.6647193e+00
   3.3226077e-02   1.3922007e+00  -5.5922518e-01   3.8282992e+00  -5.0507576e-01   1.1775547e+00   1.4694557e+00   2.3006797e+00  -7.9335098e-01  -9.6401083e-01  -1.4772035e+00   4.4684723e-02   5.9173794e-01   2.2214813e+00   1.0644145e+00  -4.4807322e-01   1.1250179e+00   2.6962025e+00   1.2618342e+00   1.8248118e+00   1.3038003e+00  -2.7303636e+00  -1.5499272e+00   7.7716124e-01  -3.2518424e-01   3.2909829e+00   5.5461554e-01   2.1448248e+00   1.2848569e+00   2.1577241e+00   1.2683608e+00   5.4323095e+00  -1.9709487e+00  -1.3074080e+00  -3.6702547e+00   7.8896944e-01   1.3452804e-01   4.8628172e+00   5.8282108e-02   1.4274267e+00  -2.7001632e+00   1.2707818e+01  -3.8909140e+00  -6.0458071e+00   4.7347502e-02  -3.0504096e+00  -4.5098002e+00   2.2408800e+00  -1.4392302e+00  -2.3807163e+00  -2.3771396e+00  -8.1754121e-01  -4.9836003e+00  -4.5716248e+00  -2.6541485e+00  -1.1816906e+00  -2.8790631e-01  -1.2440115e+00  -3.0983543e+00  -3.1206678e+00   1.5272332e+00   1.4713146e+00   1.2584607e+00   2.4837653e+00  -2.1323968e-01   6.5311293e-01  -3.3790504e+00  -5.7867647e+00  -2.1166624e+00  -2.0439184e+00   3.4580781e+00   1.1752392e+01   3.1872230e+00   1.4304048e+01   1.6343632e+00   1.3515528e+01   1.1314961e+00   6.3448847e+00   3.5381923e-01   6.8576463e+00   1.8508222e+00   5.9080743e+00   3.0031605e+00   5.1708642e+00   1.4854455e+00   1.8254065e+00   2.6292091e+00   2.9531269e+00  -2.3713434e+00  -1.5512642e+00
  -2.5154932e-01   8.1811083e-01  -7.5682272e-01   3.6301840e+00  -2.8511143e-01   1.2622918e+00   1.0570201e+00   1.8520631e+00  -5.5521293e-01  -9.7617907e-01  -2.2427404e+00  -6.1245019e-01   3.7908848e-04   1.4200970e+00   3.7120958e-01  -1.1724745e+00   1.3423833e+00   2.5114824e+00   8.6330743e-01   1.5584763e+00   5.7052677e-01  -2.8375387e+00  -1.6388914e+00   1.1321123e+00  -1.2095411e-01   3.4542272e+00   5.7669101e-01   2.2020771e+00   1.3231926e+00   1.5120622e+00   1.3826061e+00   4.7461189e+00  -2.2875377e+00  -2.5176022e+00  -2.1820758e+00   1.9365212e+00   9.4105662e-02   4.7778892e+00  -1.1173577e-01   8.1194656e-01  -3.3354930e+00   1.0799540e+01  -3.8352506e+00  -5.0544958e+00   9.4977276e-01  -2.9597391e+00  -5.0852503e+00   2.6464216e+00  -1.2527728e+00  -2.5972415e+00  -2.7613595e+00  -6.1887527e-02  -4.2447624e+00  -3.4567856e+00  -3.0267142e+00  -7.4390806e-01  -3.6338474e-01  -6.8954282e-01  -3.2618603e+00  -3.3333283e+00   8.8270562e-01   1.5167408e+00   2.5728730e-01   3.0469872e+00  -9.4216734e-02   9.7279970e-01  -2.4569866e+00  -5.4206109e+00  -1.6317607e+00  -1.3609667e+00   2.1843245e+00   1.1933808e+01   2.7620192e+00   1.3220824e+01   1.4482182e+00   1.3783163e+01   4.0229281e-01   6.5932438e+00  -2.5072453e-01   7.3027077e+00   5.1140416e-01   6.2327122e+00   1.7425279e+00   3.0553030e+00   5.4696491e-01   2.5447999e+00   3.1283347e+00   2.7244050e+00  -2.1199224e+00  -1.6118229e+00
  -7.2639938e-02   6.2704911e-01  -7.8481797e-01   3.4443467e+00  -2.9011906e-01   8.3429828e-01   1.0919053e+00   1.4284793e+00  -5.7956245e-01  -1.3300040e+00  -2.5101676e+00  -1.3508511e+00  -9.9262742e-02   9.7500128e-01   8.8135034e-02  -1.7770842e+00   1.4976299e+00   1.8893852e+00   1.5024648e+00   2.2072639e+00   5.1334112e-01  -3.4629036e+00  -1.6344594e+00   1.0174275e+00   2.0054381e-02   3.6670978e+00   1.1737222e+00   2.6051698e+00   9.9930807e-01   1.5366649e+00   1.9896840e+00   5.4902793e+00  -1.1474232e+00  -1.6717610e+00  -2.3795400e+00   9.5476185e-01   1.9367614e-01   4.2037022e+00   2.9169735e-01   7.6952447e-01  -3.6539849e+00   9.5933107e+00  -1.6335691e+00  -4.0182209e+00   2.3787720e+00  -2.4971327e+00  -3.2626309e+00   3.2240348e+00  -4.0086859e-01  -2.5982824e+00  -2.4346507e+00  -2.8403630e-01  -3.3548277e+00  -3.4759740e+00  -2.1189858e+00  -9.6017879e-01   1.4528152e-01  -1.4556249e-01  -3.5987302e+00  -3.1445523e+00   3.2270016e-01   1.0106374e+00   3.0837937e-01   2.8033218e+00  -4.0360771e-01   5.9992103e-01  -1.7762665e+00  -4.4824080e+00  -8.8869699e-01  -7.7478503e-01   2.5897544e+00   1.1412698e+01   2.4432934e+00   1.2447149e+01   1.4130790e+00   1.3041676e+01  -1.1493468e-02   6.9243466e+00   1.8552034e-01   6.3178695e+00   6.9250849e-01   6.1361305e+00   1.5629024e+00   2.0490253e+00   4.4684545e-01   2.3783745e+00   3.1694343e+00   3.3671976e+00  -2.2582961e+00  -1.9054692e+00
   9.9677325e-02  -2.7428034e-02  -7.4248186e-01   3.0865009e+00   8.2430437e-02   3.3739171e-01   1.1065670e+00   9.8319993e-01  -3.3622328e-01  -1.6307045e+00  -2.7750530e+00  -2.1895079e+00   7.1611521e-02   5.2628313e-01  -5.8893938e-01  -2.8842235e+00   2.0922932e+00   8.0427129e-01   1.5241116e+00   1.7963084e+00   1.5544891e-01  -4.4471112e+00  -1.4702135e+00   8.1676265e-01   7.7955594e-01   3.7446401e+00   1.0161106e+00   1.9878666e+00   4.1186402e-01   1.0272987e+00   2.6242177e+00   5.4401339e+00  -1.3728482e+00  -2.1471628e+00  -3.3208516e+00  -4.1197220e-01   4.2957621e-01   4.3216234e+00   2.5145707e-01   1.6356799e-01  -4.6595883e+00   9.2243079e+00   2.5187950e-01  -2.0393800e+00   4.8386013e+00  -1.2755891e-03  -2.2849030e+00   5.0037664e+00   3.9064869e-01  -1.9461064e+00  -2.6006582e+00   8.2872580e-01  -2.5567084e+00  -2.3456455e+00  -2.0844155e+00  -2.1674017e-01   7.1335101e-01  -5.1421632e-01  -3.5504306e+00  -3.6502026e+00   2.7017599e-01   7.9497824e-01   6.4732977e-01   2.4790556e+00  -2.1105939e-01  -1.9585036e-01  -1.0691617e+00  -4.4052616e+00  -7.7963919e-01  -1.0531134e+00   2.8384198e+00   1.0599766e+01   9.5198312e-01   1.1309445e+01   7.8473166e-01   1.2269336e+01  -2.2133054e+00   5.5710084e+00   1.3133164e+00   5.5895983e+00   1.1242884e+00   5.4099825e+00   1.0092265e+00  -1.7511258e-01  -1.0631584e-01   1.9619675e+00   3.2129861e+00   3.6485535e+00  -2.5462039e+00  -1.9386817e+00
   1.3277503e-01  -4.5917456e-01  -8.9559745e-01   2.7425701e+00   1.4286869e-01   2.1919031e-01   9.5018806e-01   6.1566481e-01  -1.2640622e-01  -1.4259045e+00  -2.7165192e+00  -2.2301122e+00  -6.2133462e-01   1.2549969e-01  -6.4546546e-01  -2.4469694e+00   2.7449921e+00   3.1408992e-01   1.5531392e+00   2.2246432e+00  -1.4394922e-01  -3.5390169e+00  -1.3313844e+00   1.5825847e+00   7.2419033e-01   4.2331941e+00   9.9195424e-01   1.7448803e+00   4.6731729e-01   1.4408706e+00   3.0750461e+00   5.3198266e+00  -1.1442528e+00  -2.4027212e+00  -1.7921664e+00   8.4158783e-01   6.7743544e-01   4.6289196e+00   6.2369137e-01   1.2992330e-01  -4.1237132e+00   9.3298860e+00  -1.2392003e+00  -1.6225539e+00   3.6717940e+00  -4.3961103e-01  -4.8665828e+00   4.3107627e+00  -1.5589401e+00  -2.4786790e+00  -4.1414014e+00   6.1524059e-01  -3.1674730e+00  -2.8158234e+00  -3.7522568e+00  -9.3042671e-01   9.4748876e-01  -5.1932990e-01  -4.0043488e+00  -4.1037774e+00   1.0132881e-01   1.1240593e+00   2.2212405e-01   3.0778014e+00  -9.0897093e-01   9.8448746e-01  -8.3551603e-01  -3.7308142e+00  -3.0491226e-01  -8.3960368e-01   3.6290271e+00   1.1055785e+01   2.0139259e+00   1.0588241e+01   1.7474339e+00   1.2113627e+01  -1.5844176e+00   7.0156842e+00   1.6612236e+00   5.7843843e+00   5.8918888e-01   5.8462889e+00   8.7986941e-01   4.0792584e-01  -5.4538328e-01   2.6590271e+00   3.6270942e+00   3.5149723e+00  -2.6417258e+00  -1.9038715e+00
   4.7182780e-02  -1.0480352e+00  -1.0967101e+00   1.9962733e+00   3.8797535e-01   4.7083680e-01   1.6080496e-01  -4.0477441e-01   1.3856341e-01  -1.2802064e+00  -3.0336361e+00  -2.6641434e+00  -1.1054177e+00  -8.2160132e-01  -1.2456773e+00  -2.8176793e+00   3.2607780e+00   2.6780608e-01   7.4972695e-01   1.4092730e+00  -3.0085858e-01  -2.8277971e+00  -1.5697078e+00   1.3847383e+00   1.1082261e+00   3.8611641e+00   1.6253318e+00   2.6015992e+00   1.0948978e+00   1.0975353e+00   2.9096102e+00   4.0326805e+00  -1.1122215e+00  -3.0772808e+00   2.9812864e-01   2.5592992e+00   6.8998462e-01   3.8711308e+00   7.9030629e-01   1.0779179e-01  -2.8222766e+00   5.9780644e+00   5.0663565e-01   4.2427496e-01   6.3836176e+00   1.1702869e+00  -2.9636116e+00   6.3079945e+00   2.2596283e-02  -2.5374089e+00  -3.1974404e+00   1.2058017e+00  -1.9974599e+00  -1.8830336e+00  -1.8135624e+00  -9.5733221e-02   1.0209927e+00   5.1094266e-01  -3.4684720e+00  -4.1424855e+00  -1.3404101e+00   1.0494569e+00  -1.4127874e+00   3.4780138e+00  -8.6369227e-01   3.1049159e-02   8.6571909e-01  -2.1416075e+00   6.3089120e-01   3.0550765e-01   1.8675462e+00   9.6947974e+00   2.3198656e+00   8.1872157e+00   2.0112200e+00   1.0806082e+01  -2.2796325e+00   5.8487051e+00   2.0288780e+00   6.2044871e+00  -1.0366617e+00   6.1659386e+00   4.0051997e-01  -5.7806011e-01  -1.1785733e+00   3.1105993e+00   2.9882012e+00   2.7067379e+00  -2.1703502e+00  -2.0474007e+00
  -3.8571720e-01  -1.5167049e+00  -1.2838821e+00   1.6069774e+00  -8.8248959e-02  -8.2152412e-01  -1.5965399e-01  -1.0391863e+00  -2.1055958e-02  -2.1722133e+00  -2.6033472e+00  -3.3406241e+00   4.3105362e-02  -8.3093554e-01  -5.9467788e-01  -2.3110784e+00   2.4311478e+00  -2.0197014e+00   8.4577752e-01   1.2234607e+00   5.0792141e-01  -2.9647032e+00  -1.4927164e+00   2.8398080e-01   1.0206050e+00   3.8403401e+00   1.6330787e+00   1.4998262e-01   8.4739315e-01   9.0622809e-01   3.2578102e+00   4.5039790e+00  -6.9430772e-01  -1.1709672e+00  -3.4645138e+00  -1.9875598e+00   8.8654849e-01   3.1427593e+00   2.8226896e+00   2.0659783e+00  -3.2035715e-01   4.7729710e+00   6.5012476e+00   2.5364968e+00   1.2357005e+01   3.7960269e+00   3.2252765e+00   1.1076317e+01   3.6975321e+00  -3.8825936e+00   8.7127854e-01   2.8188446e-02   1.5781970e+00  -3.7733028e+00   4.2327567e+00   4.0818117e-01   1.2081833e+00  -1.6681227e+00  -2.4684930e+00  -5.9419615e+00  -1.1935157e+00  -2.2767479e+00  -1.5646126e+00  -2.6617111e-01   4.1382619e-02  -3.7001031e+00   6.7493964e-01  -2.7708227e+00   2.4190801e+00   2.4335738e-01   5.3845259e+00   6.9049613e+00   3.2605951e+00   6.8808402e+00   2.4130526e+00   1.0557893e+01   6.1320523e-02   4.7699397e+00   1.1777822e+00   6.0120958e-01  -1.0572537e+00  -1.6013892e-01   2.4384686e+00   1.2199834e+00   3.5565405e-01  -1.8279180e+00   1.3489092e+00   1.4293076e+00  -2.5708009e+00  -2.5216752e+00
   3.6392115e-01  -7.2474369e-01  -2.2127254e-01   1.5496887e+00   3.4343642e-01  -3.7961257e-01   1.3628557e+00  -4.4077781e-01   6.7287924e-01  -9.5653983e-01  -1.4283044e+00  -2.8647514e+00  -3.8196452e-01  -8.5212403e-01   5.0654869e-01  -1.4298040e+00   3.4698298e+00  -1.4215416e+00   1.2304493e+00   3.1656039e+00   7.1991854e-01  -2.5381118e+00  -1.6121011e-01   1.8545703e+00   7.8741432e-01   3.8478957e+00   1.7358160e+00   1.9199261e+00   3.2886120e-01   1.6303041e+00   4.1649175e+00   4.8574654e+00  -8.8967606e-01  -1.3452784e+00  -8.7857442e-01   2.0136893e-01   1.4597371e+00   3.6630682e+00   1.9464343e+00   2.1363394e+00  -1.2203977e-01   6.1842385e+00  -5.1016997e-01  -4.3427317e-01   2.6571257e+00  -3.7684678e-01  -4.5772371e+00   2.5068352e+00  -3.4523480e+00  -3.0929721e+00  -3.7770093e+00  -7.8299927e-01  -2.2457279e+00  -4.4540912e+00  -3.3134098e+00  -2.2135344e+00   2.0703659e+00  -2.4840933e-01  -3.8587048e+00  -3.3447206e+00  -8.9369263e-02   9.9940934e-01   5.7627679e-01   2.4619934e+00  -5.5132763e-01   1.4843926e+00  -3.4115895e-01  -1.6825084e+00   5.1567824e-01  -8.7084083e-02   5.5781720e+00   7.6839546e+00   3.4636926e+00   5.4829492e+00   3.8442405e+00   8.5728549e+00   6.3705367e-01   7.0739059e+00   9.1290114e-01   9.5841613e-01   7.2909820e-01   5.0458577e+00   1.4432967e+00   2.0863236e+00  -3.2300417e-01   2.2220020e+00   3.2189542e+00   3.5948189e+00  -2.2553163e+00  -1.2203475e+00
  -5.7763681e-02  -2.6034026e-01   2.3143270e-01   9.8288640e-01   2.5554238e-01   5.3779533e-01   1.6998429e+00  -1.6030922e-01   9.6036182e-01  -3.1502632e-01  -5.3590944e-01  -2.3858452e+00   3.5228149e-01  -6.2919234e-01   1.2238265e+00  -1.3735875e+00   3.4817212e+00  -4.5292988e-01   8.0921275e-01   2.9701206e+00   9.0456975e-01  -2.3328626e+00   3.0635805e-01   1.6168348e+00   8.2508830e-01   2.9432162e+00   1.5417529e+00   3.2269726e+00   9.1027759e-01   9.7519893e-01   3.4910589e+00   3.3352434e+00  -6.5783642e-01  -1.1117619e+00  -4.1989487e-02   8.2829762e-01   9.6768136e-01   2.2808648e+00   8.1415190e-01   2.6075274e+00   6.2584903e-01   4.1632390e+00  -4.7216296e-01  -1.1370098e+00   2.2685897e+00  -1.5514551e+00  -3.7098147e+00   3.5913416e-01  -2.8451701e+00  -3.0285601e+00  -2.9474772e+00  -8.9770786e-01  -1.3311325e+00  -3.4016706e+00  -3.6781088e+00  -2.0492084e+00   2.0358515e+00   1.2889106e+00  -3.3486656e+00  -2.1024986e+00   4.3325418e-02   2.1615355e+00   3.7767351e-01   3.3532693e+00   2.3996064e-01   1.4913341e+00   1.7793100e-01  -1.1350052e+00   4.7078453e-01   5.2163193e-01   2.1733305e+00   5.9412199e+00   2.5789679e+00   3.3172085e+00   2.9225954e+00   7.0840382e+00   7.3891832e-01   6.2637790e+00   5.8916290e-01   1.3913451e+00  -2.7607164e-01   6.1704215e+00   2.4795861e-01   1.5215425e+00  -1.4133262e+00   2.0749329e+00   2.4805025e+00   3.5883391e+00  -1.2892014e+00  -8.9236358e-01
   5.0818683e-01  -1.0006385e+00  -2.5616907e-01   5.7426899e-01   5.0659395e-01  -1.1978183e-01   7.6610776e-01  -1.0223222e+00   8.2320945e-01  -8.1097949e-01  -6.1774687e-01  -2.3930931e+00  -3.6821553e-01  -1.4580379e+00   3.4917024e-01  -1.8722541e+00   4.7397080e+00  -1.2177097e+00   5.9724865e-01   2.2514485e+00   4.7425516e-01  -1.6223991e+00  -7.4782423e-02   1.5053008e+00   1.7804305e+00   3.5586511e+00   1.7054304e+00   2.6054075e+00   1.3040721e+00   1.5465790e+00   4.0570687e+00   3.4497080e+00  -3.1458702e-01  -1.4912034e+00   7.2676661e-01   1.6202672e+00   1.6616786e+00   2.6717563e+00   1.5181440e+00   2.4243523e+00   8.0629973e-01   4.0763516e+00   9.4146752e-01   2.0487746e+00   3.9631784e+00   1.7052432e+00  -2.7136208e+00   3.5875680e+00  -3.0916740e+00  -2.1965401e+00  -4.1019900e+00   3.0524482e-01  -1.8649356e+00  -2.5738557e+00  -2.6071716e+00  -8.6082688e-01   2.8507490e+00   1.1590483e+00  -3.6478623e+00  -2.9168848e+00  -8.4320579e-01   1.8639118e+00  -1.0256298e-01   2.9109842e+00  -5.5940930e-01   9.9742160e-01   1.2440479e+00   2.1655693e-01   1.2372101e+00   6.0025457e-01   3.0232176e+00   4.2307314e+00   2.0096570e+00   1.3110628e+00   3.1010146e+00   5.4114619e+00  -1.4377550e+00   3.8303022e+00   3.8899884e+00   3.4653018e+00   4.9977295e-01   6.5935794e+00   8.9874896e-01   6.3260945e-01  -1.3097812e+00   2.9264496e+00   2.1436966e+00   2.8446139e+00  -1.8594541e+00  -9.4171109e-01
   1.3291525e+00  -1.7086286e+00  -5.3415437e-01   2.7576071e-01   6.8715351e-01  -9.7797269e-01   1.9528349e-01  -1.9136237e+00   6.6025956e-01  -1.2800627e+00  -3.3085734e-01  -2.5273578e+00  -1.5638033e+00  -2.3543211e+00  -1.5486085e-01  -1.3688929e+00   6.0944588e+00  -1.7893156e+00   7.4630542e-01   2.4025447e+00   4.7751607e-02  -2.5002549e-01  -1.6132745e-01   1.8486741e+00   2.5043609e+00   3.9999095e+00   2.3892699e+00   2.7865976e+00   1.8778733e+00   3.2198954e+00   5.5062057e+00   4.8627293e+00   1.0147904e+00  -8.0372754e-01   3.0378992e+00   3.4662736e+00   2.6277139e+00   2.3884259e+00   2.4173901e+00   2.3419698e+00   1.2418939e+00   3.1767842e+00   1.1811668e+00   3.5835550e+00   3.5161423e+00   3.2073328e+00  -3.8828938e+00   3.9509427e+00  -4.8558318e+00  -2.1742106e+00  -6.3860753e+00   5.2346622e-02  -2.7132713e+00  -3.2262036e+00  -2.7670892e+00  -1.3882323e+00   4.0796833e+00   1.3540443e+00  -4.2802435e+00  -3.2197650e+00  -1.7620485e+00   2.1799503e+00  -4.0009784e-02   2.9393245e+00  -1.9906350e+00   2.1460205e+00   2.6695564e+00   3.0450421e+00   1.8029716e+00   7.0258300e-01   4.8108757e+00   3.5540106e+00   3.2598620e+00  -5.2767583e-01   5.2551389e+00   3.2890769e+00  -2.0324342e+00   3.3363152e+00   7.0644143e+00   5.1343840e+00   2.0899622e+00   8.0256096e+00   2.1415439e+00   1.4821866e+00  -9.3114806e-01   4.4375942e+00   2.2894624e+00   2.7626672e+00  -2.4353812e+00  -1.2697052e+00
   5.4826447e-01  -1.2497509e+00   3.0555614e-01  -2.4345957e-01   7.4669986e-01  -6.4164797e-01   1.4704758e+00  -9.4778985e-01   1.4979303e+00  -1.5455548e-02   9.4487127e-01  -2.0041915e+00  -1.0857350e-01  -1.2722223e+00   1.3148359e+00  -3.7223804e-01   4.7423471e+00  -1.4277614e+00  -2.8214716e-02   1.7928007e+00   6.1089341e-01   1.7288939e-01   1.1502607e+00   1.7920911e+00   1.8473275e+00   2.1246421e+00   1.5411584e+00   2.3825426e+00   1.3984466e+00   2.1091989e+00   4.6449943e+00   2.6615978e+00  -4.0328022e-01  -1.3540269e+00   2.8908577e+00   3.2189128e+00   2.4451680e+00   1.1668847e+00   1.7405410e+00   3.1199496e+00   2.2022779e+00   2.2928053e+00  -1.8981594e+00   6.7865103e-02  -7.6902954e-01  -4.8202858e-01  -5.6747972e+00  -1.1849642e+00  -5.8174811e+00  -2.9660358e+00  -4.7571327e+00  -1.5765944e+00  -1.6228570e+00  -3.4563309e+00  -5.2413856e+00  -2.2637923e+00   3.3498358e+00   5.5358911e-01  -3.0165606e+00  -2.3622232e+00  -8.8338485e-02   3.2414763e+00   1.2038523e+00   3.1363073e+00  -8.5543673e-01   2.5087273e+00   9.3217075e-01   1.0597445e+00  -6.6032864e-01  -2.4799645e-01   4.1991563e+00   1.9899683e+00   2.8023464e+00  -2.3036913e+00   4.4688059e+00   1.3996939e+00   1.7143531e+00   4.8460610e+00   3.5186021e+00   9.0034635e-01   1.9100254e+00   6.8936171e+00   1.2822914e+00   2.1360736e+00  -9.7142944e-01   2.8678462e+00   2.1129808e+00   2.2784984e+00  -1.3244166e+00  -5.4910083e-01
   8.7513428e-01  -1.3443191e+00  -2.4295250e-01  -4.1647313e-01   4.4899203e-01  -9.9056614e-01   6.4246815e-01  -1.4154591e+00   1.0060850e+00  -5.5705549e-01   1.1267789e+00  -1.6027282e+00  -4.7208468e-01  -1.4278191e+00   1.0200951e+00  -4.6994742e-01   5.0116022e+00  -1.2708743e+00   1.2327860e-01   1.3343904e+00   7.3558068e-01   1.2893103e+00   6.6724404e-01   1.4999619e+00   2.2092639e+00   2.6233715e+00   1.8364433e+00   2.3529516e+00   2.3138696e+00   3.0974110e+00   4.8140451e+00   3.2667074e+00   1.0568078e+00  -5.1668866e-01   3.7840415e+00   4.4457350e+00   2.6723881e+00   7.5470428e-01   2.4533221e+00   3.6746866e+00   3.1215509e+00   2.4842485e+00  -2.8833642e-01   1.8733630e+00  -5.8326518e-02   1.6777392e-01  -3.2958140e+00   7.7009872e-01  -5.5607806e+00  -3.3700665e+00  -4.6160512e+00  -1.9530455e+00  -1.6685668e+00  -3.5815718e+00  -3.1893486e+00  -1.7327856e+00   3.9101684e+00   9.9600446e-01  -3.0533999e+00  -2.7676991e+00  -8.0230744e-01   2.8315095e+00   5.3071717e-01   2.6249741e+00  -1.8212145e+00   1.5223697e+00   1.2677583e+00   1.7888935e+00   5.9062681e-01   6.8950523e-02   4.7090096e+00   9.1204210e-01   3.5275159e+00  -2.8065088e+00   4.9331690e+00   3.8538469e-01   2.5034007e+00   4.7047125e+00   6.0786393e+00   2.7718056e+00   2.3474230e+00   7.3503837e+00   2.1813118e+00   2.5604560e+00  -6.2918685e-01   2.6763489e+00   9.7422853e-01   1.3986083e+00  -1.4907974e+00  -9.0971333e-01
   9.8608513e-01  -1.6141021e+00   8.3744260e-03  -6.2751047e-01   7.7332635e-01  -1.1976285e+00   5.9461974e-01  -1.4135814e+00   1.1315561e+00  -6.5036371e-01   1.4155862e+00  -1.6900470e+00  -1.2487260e-01  -1.4390827e+00   7.3896598e-01  -6.9679531e-01   4.8340353e+00  -1.3354856e+00  -6.9521073e-01  -7.9052877e-02   4.9818866e-01   1.5754396e+00   9.7682598e-01   1.1016130e+00   2.7855125e+00   1.9781498e+00   1.5188023e+00   1.7788712e+00   2.1236398e+00   2.8628233e+00   4.7827079e+00   2.7385027e+00   5.6328807e-02  -1.3671293e+00   3.7264220e+00   4.4797438e+00   2.8447836e+00   6.0357755e-01   2.0505326e+00   3.3091454e+00   3.0111209e+00   1.8223472e+00  -2.4145161e-01   2.9205942e+00  -9.4315687e-02   1.6848818e+00  -3.1655406e+00   1.1078452e+00  -5.4716943e+00  -2.8088262e+00  -4.4773288e+00  -1.4657330e+00  -1.5921348e+00  -2.7769818e+00  -3.4491870e+00  -1.1939883e+00   4.0349343e+00   2.9714281e-01  -2.4392454e+00  -2.7985647e+00  -5.7231800e-01   2.9772141e+00   9.6520808e-01   1.9786196e+00  -1.3851344e+00   8.5351675e-01   1.3578234e+00   1.4650814e+00  -3.7479255e-01  -8.0756184e-01   4.4845038e+00  -4.1468108e-01   2.2957211e+00  -4.0486337e+00   4.5114850e+00  -1.2194371e+00   1.8423085e+00   3.3483218e+00   6.7113472e+00   2.4258765e+00   3.3515076e+00   6.9988584e+00   2.2116824e+00   1.7133017e+00  -6.4375029e-01   2.3931293e+00   4.3844146e-01   1.0573545e+00  -1.4297312e+00  -6.9752103e-01
   1.4497642e+00  -1.4830398e+00  -4.1047852e-01  -2.5798009e-01   1.3292203e+00  -1.2264890e+00  -6.7653268e-01  -1.2149972e+00   1.1435193e+00  -1.0102219e+00   7.9606459e-01  -9.9638758e-01  -7.2586040e-01  -1.8966421e+00  -3.8496907e-01  -2.1027940e+00   5.6152998e+00  -1.6530196e+00  -1.0316123e+00  -1.1105611e+00   3.5886666e-01   1.7277280e+00   3.0459305e-01   9.7440481e-01   2.9646000e+00   2.9705815e+00   1.1559216e+00   5.1773516e-01   1.6041381e+00   1.7433803e+00   3.4951598e+00   1.4318397e+00  -1.7100024e+00  -3.4034849e+00   2.7506194e+00   5.2390724e+00   3.3182925e+00   3.0213683e+00   2.2474249e+00   2.1662128e+00   2.1996207e+00   4.2752268e+00  -2.4552289e+00   6.3381413e+00  -2.2486788e+00   5.0981981e+00  -4.4954601e+00   4.6895147e+00  -8.0128284e+00   3.1439944e-01  -6.6720236e+00   2.1617645e+00  -4.8720195e+00  -2.3848299e-01  -4.2496206e+00   1.3472728e+00   4.2999208e+00  -5.7279614e-01  -2.6442320e+00  -3.1867805e+00   1.4029859e-01   2.6311349e+00   5.8184195e-01   1.0152969e+00  -2.0564257e+00   7.6186955e-01  -7.5020796e-02  -4.4689669e-02  -7.3688875e-01  -1.3523754e+00   4.3426189e+00  -2.4768188e+00  -1.8304103e+00  -5.5439198e+00   7.5415486e-01  -2.2249486e+00  -1.8634089e+00  -1.5064026e+00   8.6594037e+00   5.8702621e+00   4.4567653e+00   7.3675696e+00   2.0696783e+00  -1.4145321e+00  -2.7168142e-01   4.0597503e+00   6.8824967e-01  -2.3109319e-01  -1.8574303e+00   4.3339843e-01
   8.4766471e-01  -1.8000041e+00  -1.2572350e-01  -3.4515052e-01   1.6352843e+00  -1.1928552e+00  -6.8016196e-01  -1.1473234e+00   1.4358339e+00  -8.0237326e-01   8.2025230e-01  -1.2154666e+00  -1.1654894e+00  -2.2090580e+00  -4.1683602e-01  -1.3755790e+00   4.3088242e+00  -1.2228394e+00  -2.1751327e+00  -2.0490325e+00  -4.2083396e-01   3.1631705e+00   6.7306266e-01   1.0705161e+00   2.2059799e+00   1.9253912e+00   1.3502231e+00   4.2399718e-01   1.6063647e+00   8.6013897e-01   2.9945831e+00   1.5911871e-01  -2.8090183e+00  -5.0429951e+00   5.3010948e+00   8.1579579e+00   3.3215606e+00   2.0878372e+00   2.0342226e+00   2.2433760e+00   1.9594849e+00   6.2550198e-01  -4.2315678e+00   5.3316476e+00  -4.9065840e+00   3.2784029e+00  -6.6215492e+00   2.3941417e+00  -9.1925888e+00  -1.9680526e-01  -6.9747864e+00   1.9971965e+00  -4.1254395e+00   2.5461591e-01  -4.8092695e+00   1.3751022e+00   3.6663285e+00  -5.8349695e-01  -1.8087455e+00  -2.4463699e+00  -1.0253644e-01   3.1638274e+00  -2.4227444e-01   8.3376990e-01  -2.1746054e+00   2.1477552e+00   2.4505635e-01   5.5521879e-01  -1.2332140e+00  -6.6112321e-01   3.2154059e+00  -3.0382805e+00  -1.4774619e+00  -7.4147833e+00   3.2862832e-01  -3.5172385e+00   1.1584668e-01  -1.4762214e+00   6.3634842e+00   4.3905851e+00   3.6329685e+00   6.3444802e+00   1.5774171e+00  -2.2181760e+00  -6.7125558e-01   4.1953373e+00   7.1221222e-01  -1.5687613e+00  -1.0415445e+00   5.6111997e-01
   4.8538464e-01  -1.2820180e+00  -1.8098333e-01  -1.7794793e-01   1.1750053e+00  -1.2733994e+00  -5.2906842e-01  -6.9572318e-01   1.2255081e+00  -9.4489324e-01   1.2963270e+00  -6.4712263e-01  -4.6979749e-01  -1.4202857e+00   3.2882235e-01  -8.2990993e-01   2.7571547e+00  -5.6374243e-01  -1.9952126e+00  -2.1762888e+00   4.4983086e-02   3.6158725e+00   7.7010745e-01   7.3834130e-01   1.8014888e+00   1.6656198e+00   1.4019674e+00   5.7945421e-01   1.8338975e+00   1.3272003e+00   2.6304249e+00   6.5735260e-01  -1.9793273e+00  -3.9132411e+00   4.6635402e+00   7.9371165e+00   2.7976769e+00   1.3023278e+00   2.0602689e+00   3.0827620e+00   2.2303594e+00   8.3205383e-01  -3.7640296e+00   4.4652188e+00  -5.8748523e+00   1.2643714e+00  -4.7439605e+00   1.7696677e+00  -8.5284744e+00  -1.4211413e+00  -5.2489621e+00   3.5656441e-01  -2.9935208e+00  -4.8807203e-01  -3.4844829e+00   1.2027214e+00   3.1170029e+00  -9.3270993e-01  -1.4261493e+00  -2.3137508e+00   2.5644394e-01   2.5995573e+00  -2.3906852e-01  -1.4463908e-01  -2.0573735e+00   1.1295604e+00  -6.7992362e-01  -3.1683142e-01  -1.0945514e+00  -8.0056565e-01   3.5732054e+00  -3.2112146e+00  -1.0953152e+00  -6.4253806e+00   4.5491266e-02  -3.7591294e+00   2.6100679e+00   2.2130376e-01   5.4846903e+00   3.2304775e+00   3.6395430e+00   5.2515485e+00   1.9902384e+00  -1.2886619e+00  -1.5604226e-01   2.6389374e+00  -3.3537911e-01  -1.9774629e+00  -7.3161144e-01   2.6375335e-01
   5.6316622e-01  -1.5385411e+00  -4.0260831e-01   1.7533003e-01   1.5908826e+00  -1.6202204e+00  -1.4306608e+00  -9.2158797e-01   1.1498231e+00  -1.5479753e+00   4.5074968e-01  -1.0210463e+00  -9.3625730e-01  -2.0259148e+00  -7.5082224e-01  -1.8711232e+00   2.0663567e+00  -1.0494533e+00  -2.7347167e+00  -3.5097137e+00  -4.2112565e-01   3.9240483e+00   2.9495989e-01   3.7779879e-01   1.5149016e+00   2.0638736e+00   1.5297428e+00  -6.7714727e-01   1.4293119e+00   3.2834170e-02   1.8412858e+00  -1.3401473e-01  -3.4986059e+00  -5.8931683e+00   4.2794877e+00   8.5327598e+00   3.0157080e+00   2.3733742e+00   2.5903400e+00   2.6062917e+00   1.6304847e+00   3.7067336e-01  -3.6053774e+00   7.2587790e+00  -5.9797940e+00   3.4147915e+00  -4.1060255e+00   4.9032020e+00  -8.9466126e+00  -3.9607095e-02  -5.3294053e+00   2.5654911e+00  -3.8089555e+00   1.1447878e+00  -1.8872393e+00   3.2380703e+00   2.9636821e+00  -1.6605255e+00  -8.4807160e-01  -2.4470532e+00   1.7355883e-01   1.6263847e+00  -1.1586688e+00  -1.5534131e+00  -2.2961718e+00   4.6024311e-01  -1.2598014e+00  -1.4290701e+00  -6.5744942e-01  -4.9968706e-01   3.7690766e+00  -4.3368759e+00  -2.8014967e+00  -7.2037059e+00  -2.0366051e+00  -4.0070385e+00   1.5639120e+00  -2.5288143e+00   5.3388909e+00   3.5455937e+00   3.7708290e+00   3.7192667e+00   1.9600226e+00  -3.9349030e+00   1.6763094e-01   2.8352059e+00  -3.8444409e-01  -3.5203796e+00  -7.5435359e-01   7.5170649e-01
  -4.8327093e-01  -1.2298907e+00  -2.7918720e-01   1.3629663e-01   8.3221233e-01  -1.3610132e+00  -8.3103626e-01  -6.4140085e-02   8.9664416e-01  -1.4720801e+00   1.2707807e+00  -4.1049874e-01   1.3978338e-01  -4.4699839e-01   3.5937196e-01  -5.5144315e-01  -2.5606308e-01   1.7553012e-01  -2.6358682e+00  -3.8830538e+00  -3.7788443e-01   4.6103665e+00   7.6846734e-01   5.2035247e-02   8.9345657e-01   8.5074683e-01   7.6734586e-01  -9.1571441e-01   1.6366393e+00   5.8441700e-01   1.3635602e+00   2.2333687e-03  -2.6008473e+00  -4.4760845e+00   4.0307069e+00   8.8240879e+00   1.7321559e+00   6.0900844e-01   1.5717853e+00   3.0522005e+00   1.3011477e+00  -1.0112379e-01  -3.4985297e+00   4.3648147e+00  -6.0670249e+00   1.7045213e-01  -3.6339584e+00   2.2971207e+00  -7.2604294e+00  -2.5792132e+00  -3.0964476e+00  -1.8277080e-01  -1.2784165e+00   2.4742931e-01  -1.7480284e+00   2.1476007e+00   1.6971099e+00  -2.3357046e+00   1.3441259e-01  -2.8224422e+00   8.4840698e-01   1.4584303e+00  -1.2459998e+00  -2.2707848e+00  -1.9069073e+00  -7.7495727e-01  -1.7596401e+00  -2.4313356e+00  -8.9795747e-01  -1.1057924e+00   2.9697465e+00  -2.9665716e+00  -1.4467314e+00  -4.9456219e+00  -2.0019587e+00  -3.6766889e+00   5.4189029e+00   1.1742195e+00   3.1686995e+00   1.2794173e+00   2.7219137e+00   1.1213302e+00   1.7734768e+00  -2.2509375e+00  -1.7217143e-01  -5.7238743e-01  -2.1947774e+00  -4.0438369e+00  -5.5408802e-02  -1.4105392e-01
   9.7821015e-02  -9.8870086e-01  -4.8795031e-01   7.3376981e-01   1.4882222e+00  -1.1211331e+00  -1.7322672e+00   2.4068296e-01   1.1787331e+00  -1.4920922e+00   5.4420913e-01   1.0604000e-01  -6.6966613e-01  -7.6872346e-01  -6.5834695e-01  -1.4619584e+00   2.5096911e-01   7.0267013e-02  -2.6500230e+00  -4.2296089e+00  -4.3923535e-01   4.6907357e+00   1.9663342e-01   3.8545075e-01   5.0887081e-01   1.6313435e+00   7.9905657e-01  -1.3083990e+00   8.2369834e-01  -2.9224222e-01   2.2387645e-01  -7.9217229e-01  -4.2590630e+00  -6.1526242e+00   3.3482404e+00   9.4894707e+00   1.9331849e+00   2.9577315e+00   1.5355038e+00   1.0086362e+00  -3.0058193e-02   2.0703447e+00  -7.2137552e+00   6.3764835e+00  -9.0886382e+00   2.7461950e+00  -7.1397173e+00   4.3456389e+00  -1.0131584e+01   4.2436443e-01  -5.3570757e+00   3.0950969e+00  -4.9372126e+00   2.2030944e+00  -3.6151058e+00   3.7460196e+00   1.6265607e+00  -3.3304628e+00   9.1011857e-02  -2.9011472e+00   1.8918189e+00   1.3643832e+00  -1.4411084e+00  -2.5219354e+00  -2.6495682e+00  -5.1464410e-02  -3.2290122e+00  -3.7100942e+00  -1.7651405e+00  -1.7077238e+00   2.9583996e+00  -3.0353812e+00  -4.7376031e+00  -5.0282149e+00  -5.0654043e+00  -3.9621888e+00   1.7856569e+00  -2.2226754e+00   3.6071092e+00   4.2161280e+00   3.5308091e+00   1.7732925e+00   1.4264861e+00  -4.5951589e+00   3.4799393e-01   1.6828703e+00  -9.2049843e-01  -4.6668688e+00  -3.7723275e-01   8.8468521e-01
  -5.5886926e-01  -1.4070909e+00  -4.2681168e-01   9.0710480e-01   1.4325062e+00  -1.6721293e+00  -1.2333455e+00   3.4504931e-01   1.0685728e+00  -1.8134018e+00   3.8084057e-01  -3.2164944e-01  -6.0575873e-01  -5.6804305e-01  -6.8134266e-01  -1.3117553e+00  -1.7936952e+00   7.2670956e-02  -2.9930203e+00  -4.7551858e+00  -1.5177240e+00   4.9034341e+00   5.5455258e-01   4.0805412e-01   4.4647958e-02   1.3870782e+00   4.7346693e-01  -2.3588467e+00   5.1839443e-01  -7.4989202e-01   4.9018449e-01  -6.6334128e-01  -4.6035548e+00  -7.2814609e+00   3.5831669e+00   1.0207189e+01   1.5027560e+00   2.4416875e+00   1.3042635e+00   1.4700619e+00  -1.9706453e+00   9.3898250e-01  -6.8808267e+00   5.7268285e+00  -9.7681976e+00   8.5493059e-01  -7.2524294e+00   3.1989726e+00  -1.0172257e+01  -8.3259455e-01  -5.0464541e+00   2.5505510e+00  -3.0878733e+00   2.8221443e+00  -3.2029216e+00   4.2745606e+00   7.1975273e-01  -3.7895981e+00   4.2749629e-01  -2.7803247e+00   1.6023388e+00   1.2424792e+00  -1.8461902e+00  -3.1528334e+00  -2.6812572e+00   3.7773174e-01  -3.2115826e+00  -4.2550808e+00  -1.2417445e+00  -1.1158605e+00   3.3488682e+00  -1.9485511e+00  -3.9390012e+00  -4.0450742e+00  -5.2020636e+00  -3.5324975e+00   3.4047547e+00  -7.4445814e-01   1.8693389e+00   1.9779695e+00   2.7314553e+00  -6.5377135e-01   7.4553657e-01  -6.1162609e+00  -3.4619110e-01   4.4454343e-01  -1.2608502e+00  -5.5523389e+00  -4.2508868e-02   5.3917142e-01
  -5.5422552e-01  -1.0287143e+00  -3.5123880e-02   1.0984897e+00   1.7279167e+00  -1.2023248e+00  -1.2818423e+00   5.1380738e-01   1.3894957e+00  -1.6744197e+00   2.1561005e-01  -5.6625691e-01  -3.3806405e-01  -6.2783752e-01  -9.1412448e-01  -1.6411131e+00  -2.6346935e+00   3.0132048e-01  -3.0975532e+00  -4.9875975e+00  -1.3078209e+00   4.5507128e+00   4.9053594e-01  -1.1753111e-01  -7.3876726e-01   4.9152781e-01   1.0817530e+00  -1.5489897e+00  -7.5796314e-03  -2.0081212e+00  -4.9429887e-01  -1.4988236e+00  -5.2412507e+00  -7.3513211e+00   2.6319756e+00   9.2080322e+00   1.0506643e+00   1.9009748e+00   9.2150273e-01   2.8208173e-01  -2.3797271e+00  -1.5536048e+00  -6.5522427e+00   5.8873759e+00  -9.3418595e+00   1.9969035e+00  -6.3563807e+00   3.7235542e+00  -8.7939337e+00   6.9027582e-01  -3.3727517e+00   3.8060066e+00  -2.8270838e+00   3.9787140e+00  -1.6825307e+00   5.0779493e+00   2.6837361e-01  -3.7920609e+00   1.6371894e+00  -1.8006488e+00   2.0213461e+00   7.8093507e-01  -2.0975816e+00  -3.6521631e+00  -2.2150565e+00  -3.2482097e-01  -3.3257279e+00  -4.3553280e+00  -1.6785785e+00  -6.7986147e-01   1.7386256e+00  -2.5315564e+00  -5.5530035e+00  -4.5731187e+00  -7.1285147e+00  -4.3176420e+00   2.0804556e+00  -3.0576924e+00  -1.6895025e-01   1.0070126e+00   2.3544751e+00  -1.9219332e+00   2.0168783e-01  -7.5310640e+00  -2.7763405e-02   2.0224966e-01  -9.0152096e-01  -5.8142365e+00   5.2440071e-01   8.9257667e-01
  -6.5039068e-01  -1.2818904e+00  -5.1257935e-01   1.5776231e+00   1.5453054e+00  -1.8710040e+00  -1.6478574e+00   9.7826978e-02   9.5257478e-01  -2.4537849e+00  -4.4387674e-01  -7.9359740e-01  -7.3444724e-01  -9.4053936e-01  -1.2044500e+00  -1.9409111e+00  -3.9099724e+00  -3.5863904e-01  -2.9983149e+00  -4.8741283e+00  -1.8317105e+00   4.6007180e+00   3.6280579e-02   2.3631349e-02  -1.1714582e+00   1.8181658e+00   1.1654117e+00  -2.8098216e+00  -1.9995749e-02  -2.1011073e+00  -2.7679012e-01  -5.4756460e-01  -5.1785490e+00  -8.0792618e+00   1.6007666e+00   8.5744914e+00   8.7409376e-01   2.8123236e+00   1.8616049e+00   1.0561926e+00  -3.3544365e+00  -7.1283001e-01  -4.9804300e+00   7.7137333e+00  -8.1816088e+00   2.1797457e+00  -4.6184971e+00   6.1833390e+00  -8.5624882e+00   2.7770749e-01  -2.9421015e+00   4.3679533e+00  -2.3723512e+00   4.3579215e+00   1.1020403e+00   6.5947492e+00  -3.8590800e-01  -4.2388310e+00   1.2917960e+00  -2.1628686e+00   1.2672140e+00  -7.0105166e-01  -3.1775125e+00  -4.8705609e+00  -2.4326561e+00  -7.3034941e-01  -3.5587620e+00  -5.0248244e+00   4.0227067e-01   3.1518883e-01   3.4342627e+00  -1.6073816e+00  -4.7575628e+00  -3.0374847e+00  -7.2707860e+00  -2.6198498e+00   2.1380220e+00  -3.1140153e+00  -6.4593370e-01   5.2481526e-01   1.4306952e+00  -4.0529132e+00   3.5398704e-01  -8.6014031e+00   1.6595897e-01  -1.6939796e-01  -8.1857589e-01  -6.7800675e+00   2.0131590e-01   7.6760100e-01
  -1.0302261e+00  -8.6030131e-01   1.2349825e-01   1.5814240e+00   1.5480103e+00  -1.1672545e+00  -7.9978956e-01   7.5704525e-01   1.2461348e+00  -1.8722920e+00  -3.2278681e-02  -6.5141223e-01  -1.3945491e-01  -2.1753499e-01  -6.6143380e-01  -1.6063898e+00  -5.0142291e+00   4.6329191e-01  -2.8440512e+00  -4.5423659e+00  -1.8904741e+00   4.0735427e+00   5.9019430e-01  -1.7506706e-02  -1.8524236e+00   5.4306834e-01   7.9109377e-01  -2.1290386e+00  -5.4789921e-01  -2.8355999e+00  -8.5944006e-01  -1.2661726e+00  -5.4866411e+00  -7.9652146e+00   1.1947871e+00   8.1704065e+00  -2.0377566e-02   1.8592618e+00   4.3758519e-01   1.1600636e-01  -4.6316713e+00  -2.0940746e+00  -6.3700334e+00   5.2424029e+00  -9.2454338e+00   7.4841785e-01  -6.1591034e+00   2.6845382e+00  -7.9889045e+00   7.2610240e-01  -2.1572837e+00   4.3512892e+00  -1.7781553e+00   5.4626915e+00  -2.5921557e-01   6.3419535e+00  -1.2994553e+00  -3.9291946e+00   2.0660934e+00  -1.0289505e+00   1.9570410e+00   6.3402150e-02  -2.7813649e+00  -4.2449757e+00  -1.8068564e+00  -3.3208355e-01  -3.6121639e+00  -5.1971060e+00  -6.1526808e-01   2.2446846e-01   1.1633025e+00  -6.1573191e-01  -5.5543876e+00  -2.4522888e+00  -8.4752912e+00  -3.0603877e+00   1.7521162e+00  -3.0958657e+00  -3.2715304e+00  -8.8456228e-01   5.6685785e-01  -4.7896204e+00  -1.1387420e+00  -9.4948230e+00  -5.3593158e-01  -7.5374102e-01  -6.4100430e-01  -6.3999477e+00   9.8927213e-01   9.1885633e-01
  -9.8814721e-01  -4.3789806e-01   4.0817988e-01   1.8893054e+00   1.6882493e+00  -9.7205391e-01  -1.5363120e-01   1.1807722e+00   1.5250419e+00  -1.5618711e+00   1.5991963e-01  -3.0379650e-01   2.4590393e-01   1.3855442e-01  -3.4999804e-01  -1.7395631e+00  -5.4584945e+00   2.2932685e-01  -2.5298692e+00  -3.9433073e+00  -1.7606459e+00   3.3463413e+00   8.2012465e-01   2.8656339e-01  -2.4822621e+00   8.8980126e-01   3.7645566e-01  -2.5298453e+00  -1.2224892e+00  -3.5566768e+00  -1.1713944e+00  -1.5622286e+00  -6.3509243e+00  -8.6229702e+00  -8.7651751e-01   6.5900913e+00  -3.3552968e-01   2.9771269e+00   1.4197394e-01  -7.9061526e-02  -5.6308244e+00   4.0765384e-02  -8.1025546e+00   4.7966033e+00  -1.1174478e+01   3.2077944e-01  -7.8045839e+00   1.8956056e+00  -9.5269092e+00   1.6449047e+00  -2.5341168e+00   5.5086433e+00  -2.5218214e+00   6.3108978e+00  -1.1599176e+00   7.1496369e+00  -1.7337363e+00  -4.3458973e+00   2.1461702e+00  -5.1288019e-01   2.9693036e+00   3.6732776e-01  -2.3558547e+00  -3.9995666e+00  -1.5865119e+00   5.0413283e-01  -4.9210977e+00  -6.7134221e+00  -6.1371470e-01   2.0306263e-01   1.5461522e+00   5.0767364e-01  -6.0609245e+00  -8.5065380e-01  -9.5226111e+00  -1.9395088e+00   7.0341917e-01  -3.6981735e+00  -4.4954177e+00  -1.6122245e+00   2.4032965e-01  -5.7149689e+00  -1.9121042e+00  -1.0269828e+01  -8.6260052e-01  -6.4520898e-01   1.7777353e-01  -6.2466813e+00   1.0725415e+00   1.6327608e+00
  -5.6933259e-01  -6.7443869e-01   2.8257666e-01   1.8969264e+00   1.7450244e+00  -8.7613818e-01  -4.0759714e-01   6.3181759e-01   1.4614116e+00  -1.5931694e+00   4.7148245e-02  -3.2975426e-01  -7.1883248e-01  -4.3248484e-01  -6.9690306e-01  -1.3574936e+00  -4.9662580e+00   1.8299958e-01  -2.0312071e+00  -3.0616052e+00  -2.0867268e+00   3.7607975e+00   4.9577030e-01   6.4906128e-01  -2.8565752e+00   1.0228326e+00   9.7915868e-01  -1.7206130e+00  -8.9618154e-01  -3.0869109e+00  -7.4008150e-01  -9.6991756e-01  -5.3387105e+00  -8.1911440e+00   1.6321163e-01   7.0798955e+00  -3.1586600e-01   2.5525127e+00   3.5534404e-01  -9.7116905e-01  -6.1747100e+00  -1.5910418e+00  -7.9206685e+00   4.8219017e+00  -1.0400365e+01   9.6299089e-01  -8.6461016e+00   1.6867867e+00  -9.4196914e+00   2.2825847e+00  -3.1516232e+00   6.2016241e+00  -2.7142057e+00   6.7962311e+00  -2.2860298e-01   7.3529109e+00  -1.7292500e+00  -3.5317106e+00   2.0940340e+00  -8.8583511e-02   2.1526270e+00   4.7299789e-01  -3.0500400e+00  -3.2326831e+00  -2.3734455e+00   1.5438123e+00  -3.5995522e+00  -4.5977532e+00   3.1873290e-01   1.1721484e+00   1.1143438e+00   1.6314209e+00  -4.9347706e+00  -7.6010099e-01  -8.7357421e+00  -2.0407599e+00  -8.7632249e-01  -4.7066099e+00  -4.3220474e+00  -3.7135347e-01  -5.0818602e-01  -5.4630914e+00  -2.0908025e+00  -1.0302530e+01  -9.9848480e-01   5.6715106e-01   1.1475393e+00  -6.2665041e+00   1.0789536e+00   1.4472351e+00
  -3.5442998e-01  -4.9237697e-01   3.5954219e-01   1.8428037e+00   1.3777988e+00  -1.1524794e+00   2.2095272e-01   5.3845120e-01   1.3641545e+00  -1.5235805e+00   5.4694949e-01  -1.1624338e-01  -6.3504191e-02   1.8279674e-02  -2.3029951e-02  -1.0304195e+00  -5.2572298e+00  -2.6267988e-01  -1.2396532e+00  -2.1491108e+00  -1.5721554e+00   2.9298959e+00   6.8831488e-01   5.6108658e-01  -2.9546160e+00   9.9981110e-01   7.3274156e-01  -2.0301980e+00  -9.5651132e-01  -2.5470872e+00  -1.9217531e-01  -8.7105561e-02  -4.4204645e+00  -6.8552828e+00  -2.0521511e+00   4.0930980e+00  -5.2977796e-01   2.1635496e+00   6.5219395e-01  -5.6884943e-01  -6.1187562e+00  -5.6542788e-01  -6.3672895e+00   3.9221683e+00  -8.8802002e+00   6.2278328e-01  -6.7094477e+00   1.2170387e+00  -7.8747228e+00   1.9763963e+00  -1.3792911e+00   5.4358416e+00  -1.4970216e+00   6.4483660e+00   1.4804826e+00   7.4715521e+00  -1.9509471e+00  -3.7391516e+00   2.2110201e+00  -6.9971450e-02   2.2743958e+00  -7.6350779e-02  -2.3818445e+00  -3.3263733e+00  -1.9656947e+00   7.4802171e-01  -3.7864110e+00  -4.9451286e+00   7.2689214e-01   9.9857949e-01   2.3382760e+00   2.3488001e+00  -3.7608780e+00   8.0921473e-01  -7.7008081e+00  -1.5183883e+00  -7.4078677e-01  -4.2333854e+00  -4.9543130e+00  -2.1696401e+00  -6.8371877e-01  -6.7927417e+00  -2.0280001e+00  -9.3302658e+00  -6.0173522e-01  -5.7475610e-01   1.3247938e+00  -5.7771060e+00   9.8053979e-01   1.3321182e+00
  -2.9504516e-01  -4.2112594e-01   4.4611365e-01   1.5492143e+00   1.4036279e+00  -5.5368162e-01   3.1365048e-01   2.4991421e-01   1.5468025e+00  -9.6183558e-01   6.4606613e-01   2.1583995e-01  -1.1515530e-01  -6.7586052e-02   1.2807359e-01  -8.5392510e-01  -5.0679622e+00  -1.0243225e-02  -1.2913114e+00  -1.8426592e+00  -1.2577553e+00   2.7602252e+00   6.1301730e-01   6.4126784e-01  -3.3030916e+00   5.2232968e-01   6.6831587e-01  -1.4593317e+00  -7.1655780e-01  -2.8981100e+00  -5.9037359e-01  -1.0232942e+00  -4.5302042e+00  -7.2133116e+00  -1.9147069e+00   3.9803436e+00  -8.1201906e-01   1.8854981e+00   3.9638285e-01  -8.5216979e-01  -5.7091351e+00  -1.4375839e+00  -6.5636073e+00   3.1807680e+00  -8.0721202e+00   5.0951260e-01  -6.5448069e+00   4.1815346e-01  -6.9200665e+00   2.4948755e+00  -4.6717775e-01   6.0785208e+00  -1.0748520e+00   7.4463519e+00   2.3633405e+00   8.2197454e+00  -2.4811401e+00  -2.9018318e+00   2.7258315e+00   5.0692440e-01   1.7940592e+00   3.3567777e-01  -3.0245110e+00  -2.2217480e+00  -1.7166144e+00   8.2949990e-01  -3.2340897e+00  -4.5132638e+00   9.4119506e-01   1.5291873e+00   8.1491286e-01   2.9249006e+00  -3.0010802e+00   1.0913936e+00  -7.5842957e+00  -1.3253274e+00  -1.6228251e+00  -5.2622879e+00  -6.1251246e+00  -2.2291545e+00  -2.3838934e+00  -6.8287521e+00  -2.9385992e+00  -9.4400375e+00  -1.0700918e+00  -1.1615134e-01   1.7028375e+00  -5.9508201e+00   1.4640881e+00   1.5693344e+00
   5.8870601e-01  -3.2146278e-01   4.1382298e-01   1.5318692e+00   1.0248290e+00  -8.0844377e-01   7.3147249e-01  -1.2920726e-01   1.1944097e+00  -1.0480923e+00   1.3740563e+00   6.2803819e-01  -2.3502418e-01  -3.9208904e-02   5.6065584e-01  -1.5888705e-01  -3.8668422e+00  -5.7736501e-01  -1.4918555e-01  -3.2437019e-01  -7.8098311e-01   2.5593122e+00   5.7520844e-01   1.0468893e+00  -3.2212510e+00   1.2481584e+00   6.4970960e-01  -1.4002906e+00  -3.0409879e-01  -1.3110005e+00   6.6845277e-01   8.5995678e-01  -2.7552960e+00  -5.3472405e+00  -3.1200959e+00   1.6200866e+00  -4.8150761e-01   1.9018253e+00   1.0322924e+00  -6.5511658e-01  -5.0377837e+00   6.1467705e-01  -5.5875930e+00   2.8210214e+00  -7.2339495e+00   6.1945615e-01  -6.3104053e+00  -1.6870573e-01  -7.1205607e+00   2.3744221e+00  -8.0429321e-01   5.4588052e+00  -1.3542278e+00   6.2420729e+00   3.1762896e+00   7.5617928e+00  -1.7296262e+00  -2.5227499e+00   2.1980691e+00   4.8678934e-01   1.7132585e+00   4.2903796e-01  -2.2509480e+00  -1.4791324e+00  -2.2527380e+00   1.5093720e+00  -2.8931437e+00  -3.5698193e+00   1.9757474e+00   1.3476460e+00   2.7338044e+00   4.4246714e+00  -3.5476716e-01   3.0822599e+00  -4.8424674e+00  -3.4167896e-01  -1.8936873e+00  -4.4422117e+00  -4.4305923e+00  -1.6701787e+00  -1.7868322e+00  -6.3014142e+00  -2.1314937e+00  -6.8191408e+00  -7.6091649e-01   1.4642122e-01   2.4500626e+00  -4.8579258e+00   8.9525063e-01   1.4246654e+00
   7.4900727e-01  -6.1424893e-01   4.6549721e-01   1.2398618e+00   1.2839659e+00  -7.2456115e-01   8.7659696e-01  -5.4134122e-01   1.3458082e+00  -8.2772885e-01   1.4394374e+00   7.9505076e-01  -3.6614773e-01  -4.4563506e-01   4.4835623e-01  -1.0826580e-01  -3.2564470e+00  -1.2198514e+00  -2.5195529e-01  -1.2474687e-01  -6.8368413e-01   2.1014351e+00   4.7565647e-01   1.0465003e+00  -3.3999343e+00   1.1180708e+00   5.1310991e-01  -1.7043453e+00  -4.3563682e-01  -1.9124698e+00   6.3277654e-01   9.8046766e-02  -3.2518784e+00  -6.3028919e+00  -3.8344410e+00   7.0709534e-01  -2.4600702e-01   2.1731051e+00   1.2343178e+00  -6.8506006e-01  -5.1525875e+00   2.0788747e-01  -4.8924145e+00   2.9692067e+00  -5.9286974e+00   1.6928611e+00  -5.9863545e+00   3.2212950e-01  -6.7326129e+00   3.3146449e+00  -8.4679349e-01   6.8651696e+00  -7.0798025e-01   7.2730797e+00   4.3527305e+00   8.8572308e+00  -1.8869427e+00  -2.2783401e+00   2.4993664e+00   7.2962589e-01   1.1978804e+00   6.8791222e-01  -2.6672531e+00  -9.4381067e-01  -2.2440037e+00   2.0919533e+00  -2.2089611e+00  -2.9833693e+00   2.4151882e+00   1.7782578e+00   2.3883524e+00   4.4238687e+00   9.2278551e-02   3.0018738e+00  -4.9821429e+00  -4.0444638e-02  -3.7200594e+00  -6.8600587e+00  -4.6064437e+00  -2.1690113e+00  -2.8967147e+00  -7.3225187e+00  -2.5863455e+00  -7.2816082e+00  -1.2915593e+00   4.9059389e-01   3.0854274e+00  -5.1141129e+00   9.0831545e-01   1.7393552e+00
   1.3300266e+00  -4.2076558e-01   5.0492670e-01   9.1902134e-01   9.0072348e-01  -6.6530672e-01   1.2694376e+00  -7.5319074e-01   1.1552342e+00  -4.7720219e-01   2.1523761e+00   1.4847952e+00  -1.7770873e-01  -3.3041608e-01   9.6650131e-01   1.8277760e-01  -1.8895368e+00  -1.1971425e+00   4.0566806e-01   7.6712126e-01  -6.7549822e-02   1.4818483e+00   6.5862315e-01   1.1906748e+00  -2.9274115e+00   9.6235074e-01  -9.6979747e-02  -1.6790489e+00   9.1352856e-02  -8.7623013e-01   1.3565927e+00   5.0284605e-01  -2.1653286e+00  -5.0828066e+00  -4.4680500e+00  -6.4817071e-01   3.3773771e-02   1.8617636e+00   1.2250157e+00  -4.5710276e-01  -4.0515083e+00   1.6355783e+00  -4.7092863e+00   1.6139180e+00  -5.8273810e+00   9.5748814e-01  -5.5048688e+00  -1.4771179e+00  -6.5869223e+00   3.2370044e+00  -7.1580079e-01   6.2474621e+00  -3.3035544e-01   7.1259344e+00   4.3871902e+00   8.5833654e+00  -1.2494096e+00  -1.4308238e+00   2.2949972e+00   8.6521658e-01   1.2053818e+00   1.5164605e+00  -1.8624132e+00   3.6641193e-01  -2.2779728e+00   2.4627625e+00  -2.0337772e+00  -2.7057118e+00   2.4260848e+00   1.2658652e+00   2.5966768e+00   4.9404373e+00   1.9375807e+00   4.0632017e+00  -2.7270659e+00   1.1824331e-01  -3.7008471e+00  -6.4341146e+00  -3.5997901e+00  -1.6624365e+00  -2.6884732e+00  -6.1869205e+00  -2.7321852e+00  -5.7691832e+00  -1.4292812e+00   6.6885334e-01   3.1985086e+00  -4.3554955e+00   9.0425627e-01   1.8553093e+00
   2.0586746e+00  -2.4169591e-02   7.9860842e-01   5.2145249e-01   7.9927852e-01  -6.8882587e-01   1.8591403e+00  -9.2211793e-01   1.1761743e+00  -4.6007292e-02   2.8754536e+00   1.9708501e+00   2.7413436e-01  -2.3495608e-01   1.6232097e+00   8.1090962e-01  -9.9983041e-01  -1.5999199e+00   1.3194449e+00   1.9773447e+00   1.2122822e+00   6.5821694e-01   7.6036996e-01   8.4289112e-01  -3.0852977e+00   1.7597047e-01   4.4907521e-01  -6.9675080e-01  -1.2903834e-01  -3.1523011e-01   1.5909143e+00   9.4719744e-01  -8.6027408e-01  -3.2246260e+00  -5.9080483e+00  -3.6544448e+00   5.0304791e-01   8.2052589e-01   1.8051920e+00  -4.0979929e-01  -2.8173685e+00   1.0500694e+00  -3.0265572e+00   1.2127736e-01  -5.0262845e+00   9.5850279e-01  -2.9931256e+00  -2.7068285e+00  -4.8624217e+00   4.1071792e+00   8.5142374e-01   5.4377285e+00   4.5500768e-01   6.2362213e+00   6.0318846e+00   8.0231272e+00  -8.7712995e-01  -9.4056901e-01   2.5042928e+00   1.7487935e+00   9.2216802e-01   1.4809872e+00  -7.7148570e-01   8.4869907e-01  -2.3293396e+00   2.3447016e+00  -1.6865060e+00  -1.4927748e+00   1.6566606e+00   9.1689489e-01   3.1928930e+00   3.9548193e+00   2.5977909e+00   3.8208857e+00  -1.8547934e+00  -1.2595970e+00  -4.1105710e+00  -7.3804957e+00  -3.5960934e+00  -3.2971287e+00  -2.0859131e+00  -5.8628859e+00  -2.1186895e+00  -3.7147888e+00  -4.8642238e-01   8.1740624e-01   3.8323587e+00  -3.1304949e+00   7.8654204e-01   1.9138053e+00
   2.7237077e+00  -8.3779689e-01   2.5806108e-01   2.7764794e-01   6.8378309e-01  -1.6085418e+00   1.5975479e+00  -2.2343732e+00   6.7223310e-01  -7.0865595e-01   2.8057637e+00   1.9448049e+00  -1.9796800e-01  -1.2730499e+00   1.3885894e+00   8.1714095e-01   2.9687350e-01  -2.6316970e+00   1.2857851e+00   2.1292211e+00   1.2342833e+00   1.9980025e-01   3.5402633e-01   9.3963077e-01  -2.0138338e+00   1.2266847e+00   6.0002675e-01  -1.1643037e+00   8.5218096e-01   1.1157891e+00   3.3562969e+00   2.6197767e+00   3.0873834e-01  -3.2188728e+00  -5.9700512e+00  -4.6706798e+00   1.4288158e+00   9.8219823e-01   3.0822558e+00   1.0213737e+00  -2.2347069e+00   1.4519898e+00   8.7053076e-01   1.7735299e+00  -1.3813240e+00   2.0123434e+00   6.7611431e-01  -1.5836128e-01  -3.6521568e+00   3.0648101e+00   7.4770334e-01   5.2395423e+00   2.4469933e+00   5.7055725e+00   9.6306340e+00   9.1687315e+00  -8.3750918e-02  -3.7791049e-01   1.7968399e+00   1.1228014e+00  -9.0797791e-01   1.1802823e+00  -1.2001928e+00   1.0881571e+00  -2.4790960e+00   2.4850158e+00   9.7374249e-02   4.0730923e-02   3.6292734e+00   1.3434492e+00   5.1408029e+00   4.1940347e+00   5.6237178e+00   4.6299882e+00   1.5954670e+00  -7.9645643e-02  -4.9122143e+00  -7.9202429e+00  -9.2973144e-01  -2.6281870e+00  -2.2439437e+00  -5.5972580e+00  -1.1688942e+00  -2.6549900e+00  -5.3490355e-01   1.4977430e+00   3.9933207e+00  -2.9824336e+00   5.6441899e-02   1.4082352e+00
   3.0943864e+00  -1.1604551e-01   3.9267674e-01  -5.1799731e-02   4.4343881e-01  -7.0212415e-01   1.4223058e+00  -1.9043881e+00   5.5300266e-01   1.7315394e-01   3.1348527e+00   3.2244065e+00  -5.0291050e-01  -1.0637461e+00   1.9270181e+00   1.6108318e+00   1.5038112e+00  -1.9168917e+00   1.5672286e+00   2.9373316e+00   2.4169420e+00   4.1159116e-01   2.8436238e-01   1.1700935e+00  -2.5019583e+00   4.8389789e-01   2.7403643e-01  -6.1072859e-01   7.6866293e-01   1.3079249e+00   2.2171584e+00   1.3365529e+00   3.9915683e-01  -2.6565476e+00  -5.1767676e+00  -4.1822082e+00   1.6391105e+00   1.1109866e+00   2.9285205e+00   5.3446488e-01   1.0585310e-01   2.0144720e+00  -1.9667545e+00  -4.0095604e-01  -4.1899039e+00   4.9987834e-01  -1.0705640e+00  -3.2676006e+00  -4.5354947e+00   4.1761730e+00   3.6189281e-01   4.8946646e+00   7.4827939e-01   5.3242737e+00   7.8265309e+00   8.0692193e+00  -1.5001258e-01   5.3001996e-01   1.7430464e+00   1.8747763e+00  -8.3856245e-01   1.9919979e+00  -1.0493770e+00   2.4205733e+00  -2.8892316e+00   3.4442415e+00  -5.2584520e-01   1.7392941e-01   2.1800994e+00   5.1929162e-01   3.7651390e+00   3.7349589e+00   5.9041934e+00   4.4833832e+00   1.6686845e+00  -9.0926593e-01  -4.2395909e+00  -7.8576899e+00  -1.7235047e+00  -1.8659867e+00  -2.6081319e+00  -3.6239099e+00  -1.4238028e+00  -5.0942293e-01  -1.9893198e-01   2.7790730e+00   4.1383035e+00  -2.4571918e+00   3.8357071e-01   2.0174081e+00
   3.1980359e+00  -6.3213860e-02   9.3743477e-01  -3.1495376e-01   5.0597061e-01  -7.2444986e-01   2.9242844e+00  -1.6330480e+00   9.0786621e-01   9.1824618e-01   4.1707367e+00   3.7638674e+00   1.8617470e-01  -8.7294386e-01   2.9836087e+00   2.4543405e+00   2.2278945e+00  -2.0031275e+00   1.4178008e+00   3.4444294e+00   2.8255854e+00  -4.2708589e-01   1.1755891e+00   1.7683247e+00  -2.3502277e+00   2.7143244e-02  -3.7274329e-01  -3.8770355e-01   9.0231467e-01   1.7133473e+00   3.2570016e+00   1.4982620e+00   3.8243890e-01  -2.9555268e+00  -5.1406297e+00  -4.9592459e+00   2.2482228e+00   7.0502911e-01   2.5922857e+00   1.6547432e+00   1.9757918e-01   3.0662586e+00  -3.2809687e+00  -3.6102424e+00  -7.0290818e+00  -3.1643776e+00  -2.5307732e+00  -7.5249832e+00  -6.3795946e+00   2.7652836e+00  -6.4909602e-01   3.5245767e+00   2.3325300e+00   4.2215182e+00   5.6969178e+00   7.1989265e+00   4.1716018e-01   9.2313806e-01   1.7075768e+00   2.6575126e+00  -1.3488263e-01   4.1645822e+00   4.5002935e-01   4.3197552e+00  -2.3847153e+00   6.1999904e+00  -6.9651131e-01  -1.5387227e-01   1.2412363e+00  -1.6845969e-01   4.2928545e+00   4.6294846e+00   8.3354932e+00   5.5602291e+00   4.3340944e+00   6.2656742e-02  -2.4189966e+00  -5.6862357e+00  -2.0598390e+00  -3.3364271e+00  -2.3625644e+00  -2.3561910e+00  -1.7813755e+00   1.4185532e+00  -1.0021391e+00   3.3200840e+00   5.1642842e+00  -1.3249870e+00   5.7948872e-01   2.2811937e+00
   3.2667297e+00  -1.1249964e+00   2.9877131e-01  -8.1115316e-01   4.1388887e-01  -1.8436565e+00   2.2099110e+00  -2.4964811e+00   1.1577833e-01  -1.0253506e-01   3.4341775e+00   3.4653993e+00   1.9437515e-01  -1.4216522e+00   1.8826489e+00   1.4900792e+00   2.5632048e+00  -3.1806904e+00   1.0073387e+00   1.8630278e+00   2.5150652e+00  -1.3676622e+00   6.2324240e-01   7.0623893e-01  -1.2220762e+00   8.4902715e-03  -8.8062898e-01  -2.5678703e+00   7.1225508e-01   1.6499117e+00   3.6012892e+00   1.4061813e+00   4.8135041e-01  -3.7523108e+00  -6.3450824e+00  -6.2327305e+00   2.8423073e+00   7.3477379e-01   3.4163567e+00   2.2148173e+00   1.1132272e-01   2.7575023e+00   2.2343348e+00  -9.4147711e-01  -1.5827730e+00  -2.7926233e-01   3.3960304e+00  -2.6212996e+00  -2.9590549e+00   2.5603857e+00   5.1137476e-01   3.9466055e+00   5.1628218e+00   4.8451692e+00   9.6813768e+00   8.9902317e+00   6.7069065e-01   3.5351946e-01   1.9288430e+00   1.2315130e+00  -1.8674609e+00   2.9042967e+00  -1.6798942e-01   2.9078412e+00  -2.5861916e+00   3.9791774e+00   5.9495699e-01  -1.5715765e-01   2.0848877e+00  -5.8868626e-01   5.3574334e+00   2.9561061e+00   8.5258828e+00   5.7860112e+00   4.5958820e+00  -1.7194096e-02  -3.2847062e+00  -7.3648962e+00   3.2041223e-01  -4.2295174e+00  -2.3168216e+00  -4.8326712e+00  -1.1196212e+00   3.5769240e-01  -1.1215637e+00   1.5736371e+00   3.4650960e+00  -2.1648002e+00  -1.2365034e-01   1.5743897e+00
   3.3019340e+00  -1.0216229e+00   4.6423658e-01  -1.2276623e+00   3.8703357e-01  -1.4642756e+00   2.2924530e+00  -2.2114449e+00   3.1838101e-01   7.0536399e-01   3.6893993e+00   4.2309518e+00   2.6734129e-01  -1.3071133e+00   2.2580284e+00   2.1233661e+00   3.5447620e+00  -2.6771378e+00   6.8266914e-01   1.6303007e+00   3.1781370e+00  -1.6217415e+00   9.6417833e-01   8.5906280e-01  -1.0434030e+00  -1.2927120e+00  -1.4875847e+00  -2.4066725e+00   7.0000937e-01   1.8543152e+00   3.2365038e+00   2.1024913e-01   1.8903813e-01  -3.6263872e+00  -5.0532381e+00  -5.3881209e+00   3.2694461e+00   1.7449799e-01   2.9818844e+00   1.7136165e+00   1.4347570e+00   2.1191282e+00   5.3885894e-02  -3.6796514e+00  -3.6930563e+00  -2.2373617e+00   1.9628496e+00  -5.4678038e+00  -3.3688372e+00   2.2019801e+00   3.0357074e-01   2.8793869e+00   5.6716130e+00   4.2097067e+00   7.5509330e+00   7.8190032e+00   9.0002354e-01   4.3905472e-01   2.4012615e+00   1.2881200e+00  -1.3472556e+00   4.1215909e+00   5.3112996e-01   4.1581019e+00  -2.3628758e+00   4.9485392e+00   4.0985019e-01  -3.9543614e-01  -6.3991162e-02  -1.9589018e+00   4.3362363e+00   2.4308977e+00   9.0458603e+00   5.3015275e+00   5.7379818e+00  -8.0186925e-01  -1.8051720e+00  -6.2689090e+00  -6.4609199e-01  -4.5017789e+00  -2.1920790e+00  -3.4775338e+00  -1.4242824e+00   1.9418711e+00  -9.9243260e-01   2.0323695e+00   3.5596925e+00  -1.8859650e+00   2.7571466e-01   1.7514439e+00
   3.0853824e+00  -8.6839800e-01  -7.7833959e-03  -1.3759024e+00  -1.0611761e-01  -1.2988670e+00   1.7070531e+00  -2.2886859e+00  -2.7919629e-01   5.6011824e-01   3.4091276e+00   4.9505189e+00   6.2123573e-02  -1.3830494e+00   2.3371224e+00   2.4003693e+00   3.6872466e+00  -2.1637513e+00   5.3587419e-01   1.3699077e+00   3.6572331e+00  -1.4344823e+00   5.2553949e-01   7.5419640e-01  -1.0441484e+00  -1.1441661e+00  -1.5771411e+00  -2.3532881e+00   1.2843494e+00   2.3590940e+00   2.7843678e+00   2.7931914e-02   1.1248909e+00  -3.1673479e+00  -3.9532635e+00  -4.2099146e+00   3.3538532e+00  -6.4146216e-02   3.3351030e+00   2.6450316e+00   2.9689297e+00   2.0880420e+00   1.1677003e+00  -3.9818791e+00  -3.5177588e+00  -4.2115280e+00   4.4668385e+00  -4.7967206e+00  -2.7527927e+00   7.7773386e-01   6.5461189e-01   1.5807084e+00   6.8709719e+00   3.0339671e+00   8.8880367e+00   7.4640468e+00   9.4537179e-01   1.1770447e+00   2.3101687e+00   1.0726266e+00  -2.1116520e+00   4.0616788e+00  -3.5835059e-01   4.3451573e+00  -2.6856422e+00   4.8935727e+00   4.8740850e-01  -5.2504870e-01   6.6194408e-01  -1.8853041e+00   3.8109304e+00   2.1097757e+00   1.0677847e+01   6.2163888e+00   6.7582647e+00   1.6427273e-01   6.3379795e-01  -4.3282882e+00  -2.0542651e-01  -3.7271905e+00  -3.0622466e+00  -2.9703993e+00  -1.0114434e+00   3.6122777e+00  -1.0708047e+00   1.6963486e+00   2.3837222e+00  -2.2468261e+00   3.6065314e-01   1.3585813e+00
   3.3465724e+00  -9.7329709e-01  -1.7648960e-01  -1.4991487e+00  -1.4638744e-01  -1.4109825e+00   1.2617231e+00  -2.3704151e+00  -6.1969570e-01   5.2187342e-01   2.9409147e+00   5.2949587e+00  -4.8496748e-01  -1.6750684e+00   2.0769063e+00   2.5655113e+00   4.4399262e+00  -1.7191458e+00   3.2271054e-01   1.0942314e+00   3.7879643e+00  -1.7359611e+00   4.4051180e-01   9.1519653e-01  -3.8210564e-01  -1.4092082e+00  -1.6961856e+00  -2.1362932e+00   1.1888450e+00   3.2849825e+00   2.9169495e+00   3.0307900e-01   1.3991523e+00  -2.9416845e+00  -2.1335579e+00  -2.5891189e+00   3.7478598e+00   1.1479525e-01   3.1233506e+00   2.3082124e+00   3.4831167e+00   1.9664277e+00   4.0622749e-01  -4.5665071e+00  -4.5843162e+00  -4.9545977e+00   4.0475682e+00  -5.5084406e+00  -3.2890980e+00   3.1370856e-01  -6.8808494e-01   5.6999802e-01   6.7027939e+00   2.1219172e+00   7.3404758e+00   6.3555678e+00   1.3151716e+00   1.4236337e+00   1.8371288e+00   9.5126438e-01  -2.6337095e+00   4.6104536e+00  -8.9810216e-02   4.8495345e+00  -2.9070552e+00   5.6584350e+00   9.7592884e-01   8.9944816e-02  -3.9570576e-01  -2.9227243e+00   3.5873822e+00   1.9571887e+00   1.0934043e+01   6.3361584e+00   8.1050455e+00  -3.3463653e-01   9.9748505e-01  -2.9307304e+00   5.1753009e-01  -2.7204477e+00  -2.3166689e+00  -9.6692238e-01  -7.3485418e-01   4.6523750e+00  -8.6275547e-01   2.8880603e+00   1.8851918e+00  -1.6191402e+00   1.3534348e-01   1.0950691e+00
   2.8988599e+00  -5.6823068e-01  -2.6419487e-01  -1.4670253e+00  -5.1853104e-01  -1.3945533e+00   1.0287200e+00  -1.7423264e+00  -1.0189623e+00   4.5051861e-01   2.5898082e+00   5.7823614e+00  -2.1995639e-01  -1.2668911e+00   2.2193088e+00   2.5354509e+00   4.1452561e+00  -1.3686629e+00   3.3207875e-01   8.3842663e-01   4.0832480e+00  -2.4234398e+00   4.2935916e-01   6.2790787e-01  -5.7739894e-01  -1.7708876e+00  -2.3748223e+00  -3.0140895e+00   6.3534096e-01   2.9134172e+00   1.9476236e+00  -4.2270659e-01   1.3125839e+00  -2.4492927e+00  -2.2885748e+00  -2.1010343e+00   3.5966284e+00   4.0346931e-01   2.8485243e+00   2.5893287e+00   4.0757177e+00   2.7375585e+00  -4.4488501e-02  -5.6078339e+00  -5.9893121e+00  -6.6329065e+00   4.5750636e+00  -5.7282656e+00  -3.6455830e+00  -3.4637107e-01  -9.0965920e-01  -3.6635707e-01   7.1396012e+00   1.2338644e+00   6.3205192e+00   5.5979110e+00   1.3673252e+00   1.2036834e+00   1.9651726e+00   7.2295328e-01  -1.9973621e+00   4.6144334e+00   1.2316568e-01   4.3539289e+00  -2.8652724e+00   5.6548202e+00  -5.1961218e-02  -1.2681974e+00  -9.9286492e-01  -3.6913963e+00   3.1738387e+00   1.1453098e+00   1.0457624e+01   6.9999074e+00   7.4284604e+00   8.0652565e-02   3.0481295e+00  -1.4393248e+00  -2.1931573e-01  -3.4023437e+00  -2.1201529e+00  -1.5290213e+00  -6.8086070e-01   5.3436137e+00  -7.5958321e-01   1.7129968e+00   5.4012275e-01  -1.7836565e+00   2.3495359e-01   1.0718623e+00
   3.0712834e+00  -8.6285191e-01  -7.4699472e-01  -1.4250710e+00  -4.3006907e-01  -1.4636017e+00  -9.4089935e-02  -1.9418598e+00  -1.4770790e+00   1.0960289e-01   1.4233384e+00   5.8100992e+00  -1.4712510e+00  -2.0012902e+00   1.0576551e+00   2.1010779e+00   4.8833542e+00  -9.9828334e-01   5.5013312e-03   1.9131788e-01   3.4517649e+00  -2.2763277e+00  -1.2154271e-01   8.6321782e-01  -7.5678948e-02  -1.4279309e+00  -2.2486981e+00  -2.9811468e+00   5.3240418e-01   3.3027371e+00   1.7034350e+00  -4.9334463e-01   1.4826033e+00  -2.8072924e+00   3.4585947e-01   6.9981957e-01   3.8765474e+00   1.0566148e+00   2.6961846e+00   1.5404565e+00   3.8956074e+00   2.1246644e+00  -8.0385027e-01  -4.4555392e+00  -6.7172934e+00  -6.2229931e+00   3.7673703e+00  -4.2842709e+00  -4.6785203e+00  -2.6561903e-01  -3.1387468e+00  -1.7539657e-01   6.0723702e+00   8.7776173e-01   4.8838923e+00   4.9690931e+00   1.7973834e+00   1.5939691e+00   1.4253631e+00   4.2694805e-01  -2.7153939e+00   4.8768360e+00  -4.8571650e-01   4.7032951e+00  -3.6022044e+00   6.5998878e+00   6.4217896e-01  -4.3565435e-01  -1.1891887e+00  -3.9170708e+00   2.4797789e+00   9.2973126e-01   9.9624101e+00   6.6993999e+00   7.8321669e+00   3.0550224e-02   2.4856336e+00  -6.7601015e-01   1.1951159e+00  -6.3756976e-01  -1.6993963e+00   4.2184198e-01  -5.4823863e-01   5.0926491e+00  -8.1890242e-01   3.3859314e+00   1.2448754e-01  -1.8428575e+00  -1.1444196e-01   8.2637549e-01
   2.5370050e+00  -9.5858197e-01  -1.1727989e+00  -1.5216936e+00  -8.7622422e-01  -2.0145071e+00  -6.5873445e-01  -1.5776867e+00  -1.9558645e+00  -1.7811062e-01   6.6674339e-01   5.8611112e+00  -1.4391712e+00  -1.5106724e+00   8.5827745e-01   2.0998390e+00   4.1442262e+00  -9.2205495e-01   1.8298366e-01  -3.7258272e-01   3.2967445e+00  -2.7330587e+00  -2.0493718e-01   5.2321902e-01   1.0469718e-01  -1.9005822e+00  -2.8821246e+00  -4.3395485e+00  -5.6249840e-02   3.5242515e+00   1.1600361e+00  -6.5528914e-01   2.0027521e+00  -1.6884321e+00   7.6550667e-01   1.3053995e+00   3.6740170e+00   7.8215096e-01   2.7178539e+00   1.3332641e+00   3.8371530e+00   2.1544388e+00  -4.0906249e-01  -5.2923651e+00  -6.4641262e+00  -7.2978633e+00   4.9497774e+00  -3.6254496e+00  -3.6617622e+00  -1.6198616e+00  -2.6540629e+00  -2.0170517e+00   7.0382005e+00  -3.9479776e-01   4.2459057e+00   3.7617887e+00   1.6054223e+00   6.0813565e-01   1.5473529e+00  -6.9092220e-01  -2.4479501e+00   4.0084856e+00  -1.9063153e-01   3.6165127e+00  -3.6679302e+00   5.4403123e+00   1.0775252e-01  -1.4354283e+00  -2.0042866e+00  -4.9943265e+00   3.0288273e+00   1.0111351e-01   9.3485644e+00   6.8380012e+00   7.5626549e+00  -3.5972726e-01   4.8797485e+00   1.7989972e+00   4.7525823e-01  -1.8704776e+00  -1.2157789e+00  -8.5849468e-01  -1.6040459e-01   5.6406910e+00  -9.0527475e-02   1.5201455e+00  -1.4481459e+00  -2.3365628e+00  -2.7077334e-01   1.6756741e-01
   2.2088205e+00  -5.9074054e-01  -1.5531921e+00  -1.4071212e+00  -1.2990151e+00  -2.0275128e+00  -1.4445955e+00  -1.2373234e+00  -2.5386020e+00  -4.9483735e-01  -2.5698702e-01   5.9418583e+00  -1.8444323e+00  -1.2858686e+00   5.0932263e-01   1.9468274e+00   3.5939428e+00  -2.3104541e-01   5.3795039e-01  -3.7285442e-01   3.1783752e+00  -2.9660387e+00  -5.7721928e-01   3.5710920e-01   8.2401113e-02  -1.8761993e+00  -2.8615344e+00  -4.3060591e+00  -4.0717657e-01   3.8674359e+00   3.8626041e-01  -4.9195280e-01   2.9729721e+00  -2.0855911e-01   2.0503268e+00   2.9674455e+00   3.1742114e+00   8.0145148e-01   2.4402477e+00   9.5475679e-01   3.9802338e+00   1.9911810e+00  -5.1768921e-01  -5.4369441e+00  -7.0142213e+00  -8.2909678e+00   5.6437114e+00  -2.9513514e+00  -3.5537023e+00  -2.3786030e+00  -3.0432810e+00  -3.3466882e+00   6.5922069e+00  -1.6576315e+00   3.3876152e+00   2.3523588e+00   1.5734573e+00   8.1137892e-01   1.2495405e+00  -8.7686628e-01  -2.4879742e+00   3.4949629e+00  -3.9500060e-01   3.0617543e+00  -3.9736930e+00   4.9818127e+00  -1.5473464e-01  -1.4500311e+00  -2.0222462e+00  -5.1848310e+00   2.4624701e+00  -3.0623251e-01   8.5831942e+00   7.1091993e+00   7.1007983e+00  -4.5434363e-01   6.2828483e+00   4.0227121e+00   3.0154867e-01  -1.2162894e+00  -9.3429518e-01  -4.3068670e-01   1.0241855e-01   6.1599760e+00   3.5616053e-01   1.0090785e+00  -2.9483477e+00  -2.3381688e+00  -3.5400122e-01  -3.1399397e-01
   2.0376011e+00  -6.2384627e-01  -1.8357806e+00  -1.3123562e+00  -1.2083692e+00  -2.2124838e+00  -2.3507984e+00  -1.2491658e+00  -2.9295243e+00  -9.8827392e-01  -1.6547795e+00   5.3233515e+00  -2.3487092e+00  -1.6684458e+00  -5.8178826e-01   8.2042675e-01   3.2483663e+00   3.8208039e-02   3.5280009e-01  -1.0812880e+00   2.3490625e+00  -3.7826968e+00  -9.9443940e-01   3.4943258e-02   6.1505073e-01  -1.6722564e+00  -2.7097329e+00  -4.3458793e+00  -9.6459939e-01   3.4439337e+00  -1.9864757e-01  -6.2604268e-01   3.0182826e+00  -1.0670608e-02   3.1310116e+00   4.1142517e+00   2.8510293e+00   1.1999411e+00   1.9497584e+00   9.3803543e-02   2.8921475e+00   9.6562133e-01   3.7506127e-01  -3.7277965e+00  -5.9544583e+00  -7.0518493e+00   6.9355047e+00  -5.6912785e-01  -2.8173723e+00  -2.0461591e+00  -3.6629594e+00  -3.0569742e+00   6.0490215e+00  -1.4713732e+00   2.8988850e+00   2.1511914e+00   1.6942663e+00   1.0831334e+00   9.4157110e-01  -8.5020203e-01  -2.9194426e+00   2.9349730e+00  -6.0341820e-01   2.4328939e+00  -3.7336940e+00   4.2995135e+00   3.5315164e-01  -1.2437305e+00  -1.9951361e+00  -5.0707087e+00   1.2700010e+00  -1.4758043e+00   6.2074017e+00   6.0780587e+00   5.9035315e+00  -9.4277223e-01   5.0121675e+00   3.9106311e+00   7.4712746e-01  -1.7977133e-02  -3.8691277e-01   2.6732768e-01  -1.2170334e-01   4.4069061e+00   4.8845307e-01   1.3653408e+00  -3.9281578e+00  -2.2956605e+00  -5.5848990e-01  -5.6960196e-01
   1.3685867e+00  -6.2671996e-01  -2.4539004e+00  -1.2044788e+00  -1.5687307e+00  -2.4579923e+00  -3.5778936e+00  -9.7650071e-01  -3.5369088e+00  -1.5640790e+00  -3.0328427e+00   5.0167478e+00  -2.9084278e+00  -1.4652185e+00  -1.4240356e+00   3.1258889e-01   2.3861244e+00   1.4784967e-01   5.5515947e-01  -1.4948934e+00   1.5313014e+00  -3.9442769e+00  -1.5962642e+00  -2.5661551e-01   5.2668698e-01  -1.3433977e+00  -3.1591773e+00  -5.7465682e+00  -1.5947250e+00   3.0403390e+00  -1.3716852e+00  -1.0709326e+00   3.2766894e+00   8.7159346e-01   3.7505818e+00   5.5238073e+00   2.0977875e+00   1.8203688e+00   1.7550954e+00  -6.3261051e-01   2.2804908e+00   1.0906484e+00   6.3350214e-01  -2.5736782e+00  -4.6991380e+00  -6.1527211e+00   7.2448716e+00   2.2292322e+00  -2.2384464e+00  -2.3941623e+00  -4.0258712e+00  -3.2768224e+00   5.2831431e+00  -1.9698575e+00   2.3615945e+00   1.5688586e+00   1.3388664e+00   4.9236395e-01   8.1128156e-01  -1.8892717e+00  -2.8143652e+00   1.5668786e+00  -1.2975956e+00   9.8520594e-01  -3.9075473e+00   2.9708845e+00   8.3878027e-02  -1.7284101e+00  -1.4425522e+00  -5.0592708e+00   8.9158534e-01  -2.1875695e+00   4.4004976e+00   5.8113062e+00   4.1297561e+00  -6.7494326e-01   5.3779560e+00   4.7174638e+00   4.0839357e-01   4.9798328e-01  -5.8741256e-01  -1.2966890e+00   9.9373524e-03   3.7540167e+00   8.8002580e-01  -1.1263277e-01  -5.6140390e+00  -3.2454893e+00  -8.3351136e-01  -1.0337248e+00
   9.5189291e-01  -2.2235944e-01  -2.1512173e+00  -1.1527222e+00  -1.2639817e+00  -2.0066262e+00  -3.9259723e+00  -5.7662195e-01  -3.3672118e+00  -1.2519591e+00  -4.1342703e+00   4.2402674e+00  -3.3979029e+00  -1.7233649e+00  -2.1326021e+00  -4.1861663e-01   1.8378501e+00   9.0445295e-01   1.5056677e-01  -1.7147732e+00   5.4362930e-01  -4.4650026e+00  -1.4773916e+00  -2.1162429e-01   4.4199941e-01  -1.8190389e+00  -3.0619894e+00  -5.1398867e+00  -2.3788512e+00   1.8456395e+00  -2.4126513e+00  -2.3369784e+00   2.4040666e+00   7.7385009e-01   5.7473329e+00   7.6524998e+00   1.4434425e+00   2.0737894e+00   5.0188142e-01  -1.8450978e+00   1.4706990e+00  -8.5273654e-01  -1.6461075e+00  -2.6288319e+00  -6.7510503e+00  -6.3725547e+00   4.9256501e+00   1.2991993e+00  -3.4517841e+00  -1.6578399e+00  -5.2475286e+00  -2.8607502e+00   3.5688309e+00  -1.6197878e+00  -7.3850080e-01   4.8954843e-01   1.3094860e+00   1.2874623e+00   8.0982183e-01  -7.4626896e-01  -2.3681692e+00   2.1208960e+00  -1.1455590e+00   1.3170151e+00  -3.2735550e+00   3.7551140e+00   5.7755711e-02  -1.4865616e+00  -2.1907838e+00  -4.5092714e+00  -1.5229137e+00  -3.0274283e+00   1.8626394e+00   3.8171893e+00   2.7073731e+00  -1.5491744e+00   4.6256051e+00   4.8754805e+00  -1.2262360e+00   8.9196651e-01  -3.9469453e-01  -1.0318171e-02  -1.1150314e+00   1.9448014e+00   5.7406433e-01   8.0995512e-01  -5.9576429e+00  -3.0215700e+00  -3.5630970e-01  -6.1763035e-01
   3.5207593e-01   1.0399860e-01  -2.7654560e+00  -1.1718241e+00  -1.9167657e+00  -2.2271722e+00  -4.8186348e+00  -2.4503040e-01  -3.9053641e+00  -1.6145551e+00  -4.9432068e+00   3.9400010e+00  -3.5790458e+00  -1.0004657e+00  -2.4350652e+00  -4.1155263e-01   8.4012366e-01   9.9675949e-01   1.2075648e+00  -1.2517187e+00   1.4530884e-01  -4.3344241e+00  -2.0491102e+00  -5.8639715e-01  -4.3834137e-02  -1.5826219e+00  -3.1448002e+00  -5.9025920e+00  -2.5968492e+00   1.9591880e+00  -3.3786050e+00  -2.1259249e+00   4.1969998e+00   3.6271544e+00   5.7822389e+00   7.6836839e+00   5.1461649e-01   1.5369717e+00   7.0808266e-01  -2.3090304e+00   1.2901675e+00  -7.4481252e-01  -5.0232228e-01  -2.5148973e+00  -4.8075472e+00  -6.2887578e+00   6.3475652e+00   3.4282432e+00  -1.8118698e+00  -2.6075121e+00  -4.1363209e+00  -4.3181542e+00   3.1424934e+00  -3.1687255e+00  -2.7765429e-01  -9.1389678e-01   1.1292094e+00   9.1000659e-01   9.3588070e-01  -1.6484779e+00  -1.8835078e+00   4.1957794e-01  -1.3346862e+00  -2.9319176e-02  -3.5883091e+00   1.7552143e+00  -3.7722889e-01  -1.5891541e+00  -1.2064268e+00  -4.1352681e+00  -1.2896660e+00  -3.7138515e+00   9.5336650e-01   3.4400341e+00   1.4167146e+00  -1.6099639e+00   6.3686590e+00   6.6736315e+00  -1.6540915e+00   6.7611778e-01  -4.7106490e-01  -1.8818204e+00  -4.6128377e-01   2.8223792e+00   1.5827139e+00  -1.7069614e+00  -7.4113924e+00  -3.7634519e+00  -5.4361616e-01  -1.3845233e+00
   9.7606623e-03   3.1767059e-01  -2.4589787e+00  -1.0762937e+00  -1.2652161e+00  -2.1291055e+00  -5.2162019e+00  -3.7043671e-01  -3.8252956e+00  -1.8144822e+00  -6.5900447e+00   2.3104947e+00  -4.1049353e+00  -1.9005470e+00  -3.6711765e+00  -2.2079039e+00  -1.8870094e-01   1.1587399e+00   5.9164940e-01  -1.5751718e+00  -1.3946110e+00  -5.5295717e+00  -2.1936196e+00  -9.4965809e-01   1.7102862e-01  -1.4023614e+00  -2.4797742e+00  -5.2248520e+00  -3.5408112e+00  -8.5443240e-02  -4.2328954e+00  -3.1444692e+00   2.9887014e+00   2.5417936e+00   6.8615508e+00   8.6299479e+00  -1.2665327e-01   2.0764105e+00  -2.6791177e-01  -2.9110821e+00  -7.3289335e-01  -3.6397851e+00   9.2065402e-02  -1.0999776e-01  -4.3366645e+00  -4.4448603e+00   6.9706181e+00   4.7011017e+00  -1.6119423e+00  -7.2309245e-01  -4.8191756e+00  -2.4022644e+00   1.6175999e+00  -1.3618633e+00  -9.7885697e-01  -2.5722683e-01   9.4579062e-01   2.3639970e+00   4.9084868e-01   2.9216228e-01  -2.6702923e+00   1.8096460e-01  -1.6158544e+00  -4.4527201e-01  -2.4744764e+00   1.8243362e+00   5.0354774e-01  -5.8300756e-01  -6.7327508e-01  -2.2625565e+00  -3.9482705e+00  -5.7389601e+00  -3.1593451e+00   4.9979820e-02  -1.3441772e+00  -2.8377575e+00   2.9141315e+00   3.8364202e+00  -2.7138466e+00   7.7798891e-01  -4.7101158e-01  -9.9540033e-01  -1.8991571e+00  -1.6366951e+00   1.0519688e+00  -2.1320417e-01  -7.5278190e+00  -3.5019238e+00  -2.7623855e-01  -8.0636527e-01
  -6.5853873e-01   1.3280415e+00  -2.3244341e+00  -1.0908287e+00  -2.0182177e+00  -1.7114315e+00  -4.9709489e+00   5.3539552e-01  -3.9171261e+00  -1.2688007e+00  -6.3517996e+00   2.3801919e+00  -3.9629435e+00  -6.0186913e-01  -2.6089137e+00  -8.8188873e-01  -1.0513505e+00   2.2359245e+00   1.7625598e+00   2.6960097e-01  -1.5078806e+00  -5.2437989e+00  -1.8411230e+00  -5.4186660e-01  -4.1140216e-01  -1.7467976e+00  -2.9636203e+00  -4.8196153e+00  -3.6161793e+00   8.8120596e-01  -4.7226230e+00  -2.6041548e+00   4.5641606e+00   6.2386151e+00   7.7225065e+00   9.4226048e+00  -1.4951458e+00   1.4274959e+00  -1.2729551e+00  -3.0286759e+00  -2.6806128e-01  -2.6435030e+00  -2.8655287e+00  -3.3967293e+00  -6.4462320e+00  -7.2079563e+00   3.3889240e+00   8.9432446e-01  -2.7019419e+00  -2.3170565e+00  -5.0029045e+00  -5.2968026e+00  -2.9090396e-02  -3.8513894e+00  -4.6280098e+00  -3.6984181e+00   7.1352237e-01   2.6338044e+00   1.1477609e-01   5.0101949e-01  -1.1671430e+00   2.4613130e-01  -5.9550619e-01  -3.3889691e-01  -2.0796495e+00   1.9339980e+00  -3.6844368e-01  -1.4566187e-01  -8.0121591e-01  -2.3114265e+00  -4.2495578e+00  -4.7079859e+00  -2.8651771e+00   2.2342937e-01  -8.1800871e-01  -2.8854456e+00   5.5146365e+00   7.6878687e+00  -4.7209839e+00  -7.9528797e-02  -3.1842708e-01  -9.0366739e-01  -1.8335650e+00   1.2768656e+00   1.5823385e+00  -1.8428356e+00  -8.4540904e+00  -2.7880952e+00   2.3618193e-02  -1.1270488e+00
  -7.9998190e-01   1.7897203e+00  -1.9256916e+00  -1.2148160e+00  -1.5823957e+00  -1.6517501e+00  -5.0510841e+00   5.8441984e-01  -3.7178575e+00  -1.3294147e+00  -7.2308460e+00   8.5616352e-01  -3.5694797e+00  -7.7271187e-01  -3.4552047e+00  -2.4699685e+00  -1.6836664e+00   1.9273675e+00   1.8817083e+00   3.0111982e-01  -2.3228056e+00  -6.7291351e+00  -1.9853132e+00  -1.4505455e+00  -3.3223950e-01  -1.9720927e+00  -2.5036574e+00  -4.5204353e+00  -4.5664329e+00  -1.0563627e+00  -5.6873347e+00  -3.5000599e+00   4.0161896e+00   6.8958503e+00   6.2022398e+00   7.3179344e+00  -2.2669638e+00   1.4081222e+00  -2.0134893e+00  -3.7998908e+00  -1.5977584e+00  -4.2226149e+00  -7.6272671e-01  -1.3060651e+00  -3.6943713e+00  -3.8908206e+00   5.4662949e+00   3.1499746e+00  -6.4572981e-01  -1.3180924e-01  -3.7441707e+00  -3.6259183e+00  -1.2153662e+00  -2.6140521e+00  -4.1177827e+00  -3.1947385e+00   9.2090276e-01   3.3893774e+00   4.3386320e-01   1.8595005e+00  -9.1341610e-01  -5.8736723e-01   2.0826435e-02  -1.2540038e+00  -7.7772772e-01   2.2454380e-01  -2.7925803e-02   3.1423881e-01  -4.4460066e-01  -1.0347386e+00  -5.9791689e+00  -7.1993623e+00  -6.9305571e+00  -2.7043507e+00  -3.7941183e+00  -4.2685342e+00   2.0499533e+00   4.0828955e+00  -5.2417071e+00  -1.0583099e+00   3.2432061e-01  -1.5599675e+00  -2.5228824e+00  -1.6479269e+00   1.7795636e+00  -2.3462011e+00  -8.6316729e+00  -2.3193186e+00   1.2082742e-01  -6.4489769e-01
  -8.8267281e-01   1.7179364e+00  -2.1489977e+00  -1.3500472e+00  -1.7617484e+00  -2.0514553e+00  -5.2702633e+00   3.6633494e-01  -3.9115991e+00  -1.3706427e+00  -7.7288607e+00  -6.4906181e-02  -4.4659356e+00  -7.7942628e-01  -3.8569869e+00  -2.3568203e+00  -1.6740105e+00   1.9190121e+00   2.4925661e+00   1.3742907e+00  -3.6852555e+00  -6.2524002e+00  -2.0574106e+00  -9.5183510e-01  -9.1658268e-02  -1.3191178e+00  -2.7419811e+00  -5.0636600e+00  -4.3877929e+00  -3.6271039e-01  -5.1412353e+00  -2.7298898e+00   4.9616041e+00   8.3108219e+00   7.7714369e+00   8.5555867e+00  -2.7845220e+00   1.5560361e+00  -2.2773242e+00  -4.0143191e+00  -2.3660996e+00  -3.4831904e+00  -1.9411737e+00  -1.2674319e+00  -3.7504844e+00  -3.7252769e+00   2.5307622e+00   2.1391880e+00  -1.8597262e+00  -6.3660042e-01  -5.2677514e+00  -4.3642266e+00  -3.4069238e+00  -3.3563219e+00  -6.5062056e+00  -4.7474954e+00   1.2843500e+00   4.0580901e+00  -4.9036439e-01   1.8672954e+00  -9.6743377e-01  -6.0379868e-01   4.1324607e-01  -9.7860422e-01  -9.8363411e-01   6.8387152e-01   4.8300785e-01   1.8214495e+00   6.1077066e-01  -1.0030453e-01  -5.2691556e+00  -6.4905575e+00  -6.6020169e+00  -3.7119176e+00  -2.7032792e+00  -4.4324032e+00   1.8367547e+00   5.3431523e+00  -4.6546199e+00  -3.5083226e-01   7.7458550e-01  -9.1086371e-01  -2.5589365e+00  -1.3966147e+00   1.8034389e+00  -2.1869709e+00  -8.5959890e+00  -2.1185381e+00  -1.6141121e-01  -8.5520553e-01
  -1.1651081e+00   2.4392830e+00  -1.7805737e+00  -1.6028241e+00  -1.9384981e+00  -1.7530702e+00  -4.8036084e+00   7.7622128e-01  -3.6003816e+00  -7.2587210e-01  -7.4260323e+00  -6.5121408e-01  -4.1310993e+00  -7.0328571e-02  -3.2287127e+00  -1.7447545e+00  -2.0774645e+00   2.2485287e+00   3.2644997e+00   2.8581128e+00  -3.8245266e+00  -6.2681640e+00  -1.7352875e+00  -9.3098039e-01  -3.8004944e-01  -1.8465256e+00  -2.7443246e+00  -4.4226964e+00  -4.4784222e+00  -2.7403489e-01  -5.3784041e+00  -2.6719047e+00   5.7363908e+00   1.0848080e+01   7.5126950e+00   7.4103514e+00  -3.6616428e+00   6.7436056e-01  -2.9637009e+00  -4.2341489e+00  -2.1822785e+00  -3.6988724e+00  -3.0835852e+00  -3.1530449e+00  -3.8775544e+00  -4.1990384e+00   7.3518867e-01  -5.6898633e-01  -1.4671578e+00  -6.1581196e-01  -4.3717732e+00  -5.6442831e+00  -4.8436647e+00  -4.4510700e+00  -8.4107760e+00  -6.7960898e+00   1.2789753e+00   4.5903256e+00  -5.5330650e-01   2.7503380e+00   1.5744613e-02  -7.1235918e-01   1.6233230e+00  -8.7760633e-01  -1.2697232e-01   2.2450365e-01   2.5490444e-01   2.7958663e+00   3.7452415e-01   4.0498881e-01  -5.6542923e+00  -6.8004424e+00  -7.3764094e+00  -5.3424263e+00  -2.7724494e+00  -5.4391075e+00   1.9714425e+00   5.7862823e+00  -6.1120975e+00  -1.7691193e+00   1.1716936e+00  -8.3928129e-01  -2.7031838e+00  -1.7939178e-01   2.3694381e+00  -3.0985697e+00  -8.3430047e+00  -1.2706649e+00   1.0651744e-01  -7.4126968e-01
  -1.1722476e+00   2.8223349e+00  -1.7704607e+00  -1.7921648e+00  -2.0905976e+00  -1.9751751e+00  -4.5524448e+00   5.8490591e-01  -3.6257674e+00  -6.8187244e-01  -7.3989868e+00  -1.5028895e+00  -3.9605516e+00   1.6964273e-01  -3.0271848e+00  -1.7918199e+00  -2.3782447e+00   2.0679543e+00   3.9469881e+00   4.0816490e+00  -4.1987940e+00  -6.3576926e+00  -1.8010912e+00  -1.0250897e+00  -1.9447688e-01  -1.2947754e+00  -2.4755996e+00  -4.1260038e+00  -4.1645550e+00   8.3076158e-02  -4.9816788e+00  -1.7605452e+00   6.8243851e+00   1.2705396e+01   6.6624297e+00   5.6009802e+00  -4.1955359e+00   3.0247174e-01  -2.9142110e+00  -3.4966785e+00  -2.3130487e+00  -2.9426755e+00  -1.7311667e+00  -2.8142080e+00  -2.0908890e+00  -3.6691242e+00   1.6474835e+00  -8.0721558e-01  -3.6998071e-01  -7.1476501e-01  -3.3556934e+00  -6.4155524e+00  -5.8757241e+00  -5.1539882e+00  -8.0591637e+00  -7.5896589e+00   1.5083473e+00   5.4310498e+00  -1.1835884e+00   3.4279754e+00  -9.8092926e-02  -1.3952000e+00   2.3367762e+00  -1.1520082e+00   4.9102080e-01  -7.9746827e-01   4.7294404e-01   3.8333955e+00   1.6110629e+00   1.5568993e+00  -4.9417395e+00  -7.2145042e+00  -7.5856695e+00  -6.4943106e+00  -2.3586032e+00  -5.7370668e+00   1.3602404e+00   5.6022541e+00  -5.6797944e+00  -2.4331490e+00   1.6163790e+00  -6.1835721e-01  -2.4434846e+00   2.7194383e-01   2.8227835e+00  -3.6246340e+00  -8.1299948e+00  -5.3433805e-01  -7.3715652e-02  -7.9960153e-01
  -1.1026614e+00   2.7512853e+00  -1.5200762e+00  -2.2433047e+00  -1.7651539e+00  -2.0093860e+00  -4.2401421e+00   3.3471164e-01  -3.2593182e+00  -3.1872370e-01  -7.3402592e+00  -2.6250963e+00  -3.8346804e+00   2.2450247e-01  -3.3328926e+00  -2.0927106e+00  -2.1405996e+00   1.7140036e+00   4.0419181e+00   4.4546345e+00  -4.8596824e+00  -6.3720185e+00  -1.7225700e+00  -1.2221907e+00   6.5862548e-02  -1.5591845e+00  -2.4855613e+00  -4.1481957e+00  -4.0783566e+00  -3.8699761e-01  -4.7947761e+00  -2.0609392e+00   6.6940617e+00   1.3148894e+01   6.1645456e+00   4.0833714e+00  -4.4549826e+00  -2.5235320e-01  -3.2911378e+00  -3.8060689e+00  -2.9028983e+00  -3.2646656e+00  -1.0853035e+00  -2.5187127e+00   4.5926404e-02  -1.8306662e+00   1.1210105e+00  -1.2986086e+00   9.3946752e-01   1.4373830e-01  -2.6084558e+00  -5.9663196e+00  -6.9815364e+00  -4.6570448e+00  -8.6733043e+00  -7.9075288e+00   1.8200605e+00   5.9856130e+00  -1.0547238e+00   4.0279538e+00   1.3294521e-02  -1.4458767e+00   3.1602302e+00  -9.1830553e-01   1.1639279e+00  -1.6216542e+00   1.1130231e+00   4.8756745e+00   1.7255216e+00   2.2985013e+00  -5.1834493e+00  -7.9286561e+00  -8.5317243e+00  -8.6479961e+00  -2.5582205e+00  -6.7760186e+00  -4.4829815e-01   3.7211351e+00  -5.3296023e+00  -3.0922512e+00   2.0586147e+00  -5.2268884e-01  -2.7263227e+00  -3.5264573e-01   2.8763595e+00  -3.8325515e+00  -7.3053772e+00  -9.4121330e-02  -6.4396937e-02  -6.3060248e-01
  -1.4643634e+00   2.7014420e+00  -1.4910203e+00  -2.6540372e+00  -1.6378962e+00  -1.7943315e+00  -4.1007993e+00   1.2538120e-01  -3.0251000e+00   2.2091117e-02  -7.2721413e+00  -3.3596699e+00  -3.6779209e+00   3.0195525e-01  -3.4635167e+00  -2.2808184e+00  -2.2845128e+00   1.5980586e+00   3.7227277e+00   4.5483020e+00  -5.5400662e+00  -5.8607423e+00  -1.8074114e+00  -1.3476089e+00   1.3187726e-01  -1.4509306e+00  -2.7740882e+00  -4.5278731e+00  -3.5602538e+00  -1.0899592e+00  -4.9844942e+00  -2.9152135e+00   6.1936324e+00   1.2733992e+01   5.6607412e+00   3.1131647e+00  -4.9109668e+00  -5.1025548e-01  -3.6096336e+00  -3.3012090e+00  -3.0021333e+00  -3.1373707e+00  -3.6797380e-01  -1.9514765e+00   2.1906968e+00  -8.9855963e-01   1.1512451e+00  -1.3171993e+00   2.2292214e+00   4.0105119e-01  -1.5543823e+00  -5.4194051e+00  -7.5622809e+00  -3.9106582e+00  -8.4733624e+00  -7.5824538e+00   1.6301790e+00   6.6884519e+00  -1.0181100e+00   4.4120653e+00  -1.8709938e-01  -1.6552296e+00   3.0058608e+00  -7.8747223e-01   1.8989570e+00  -2.5203603e+00   1.4588213e+00   5.2257104e+00   2.6684438e+00   3.5322366e+00  -5.8033161e+00  -8.3781559e+00  -8.7824819e+00  -1.0129157e+01  -2.8944964e+00  -6.6261321e+00  -1.3823687e+00   2.1940647e+00  -5.2347693e+00  -3.3581329e+00   1.2641986e+00  -9.3942956e-01  -3.2263374e+00  -9.8070291e-01   2.4172201e+00  -4.3643402e+00  -6.8549763e+00  -3.3629048e-01   1.3150743e-01  -4.0743817e-01
  -1.0772586e+00   2.3905338e+00  -1.3508256e+00  -2.9398073e+00  -1.4079587e+00  -2.2982206e+00  -3.8281536e+00  -4.1222018e-01  -2.9275286e+00  -1.7608558e-01  -6.9975793e+00  -4.4860375e+00  -3.5957735e+00   7.1525030e-02  -3.8304024e+00  -2.6703401e+00  -1.4813952e+00   8.7107037e-01   3.8673376e+00   4.9691653e+00  -6.0230803e+00  -5.9475793e+00  -1.7636375e+00  -1.6461407e+00   9.8353020e-01  -1.2961235e+00  -2.8551745e+00  -5.0238644e+00  -3.2414153e+00  -7.6411754e-01  -3.8471369e+00  -2.1133462e+00   6.1952890e+00   1.3187435e+01   4.3083517e+00   1.0653676e+00  -4.7748404e+00  -6.6510668e-01  -3.6563050e+00  -3.0986795e+00  -3.2354396e+00  -2.4741913e+00   1.5308526e+00  -7.9367138e-01   5.0383878e+00   1.8325001e+00   1.3941514e+00  -9.7565773e-01   3.2634719e+00   1.1374567e+00  -1.3732617e+00  -4.8712984e+00  -8.2309263e+00  -3.5411033e+00  -8.1921513e+00  -7.6111097e+00   2.4922710e+00   7.0157203e+00  -1.3374373e+00   4.5383534e+00  -3.3657146e-01  -1.8758438e+00   3.9632000e+00  -1.1002105e+00   2.2823238e+00  -3.3918142e+00   2.2720031e+00   6.5172438e+00   3.3200750e+00   3.9980339e+00  -4.6247679e+00  -8.6875988e+00  -8.7878937e+00  -1.1211889e+01  -1.7800609e+00  -7.1650420e+00  -3.6887652e+00  -9.7217867e-02  -3.2188938e+00  -3.6642800e+00   2.5551615e+00  -9.8349366e-01  -2.8842787e+00  -1.4404368e+00   2.4232014e+00  -4.6748668e+00  -6.2949153e+00   3.4690638e-01  -2.8085292e-01  -3.6823081e-01
  -1.0239855e+00   3.0227933e+00  -1.0098693e+00  -3.1168964e+00  -1.6457574e+00  -1.9654576e+00  -3.1625778e+00  -9.1871733e-02  -2.5700965e+00   4.9818142e-01  -5.8226471e+00  -4.4457423e+00  -3.0944111e+00   6.9664817e-01  -2.7821586e+00  -1.7536449e+00  -8.1550045e-01   1.0728873e+00   4.4692018e+00   6.4973745e+00  -5.3481931e+00  -5.2758578e+00  -1.3925291e+00  -1.4987122e+00   7.5721411e-01  -1.6429944e+00  -3.1074146e+00  -4.6727835e+00  -2.5543050e+00  -1.8089088e-01  -3.4993405e+00  -1.8719975e+00   6.6771358e+00   1.4879261e+01   3.1447472e+00  -6.9183879e-01  -4.8586441e+00  -1.4023293e+00  -3.7844159e+00  -2.4544087e+00  -1.7535156e+00  -1.1209810e+00   1.9630436e-01  -3.1015984e+00   3.9898365e+00   6.2719279e-01  -5.4651183e-01  -4.5888528e+00   2.9509134e+00   1.0601547e+00  -6.7083963e-01  -5.9548740e+00  -9.2820388e+00  -4.4563994e+00  -9.5406661e+00  -9.1760853e+00   3.0199775e+00   7.5055908e+00  -1.4607771e+00   5.0846587e+00   8.3114590e-01  -1.5330754e+00   5.2278744e+00  -6.8306201e-01   2.5594490e+00  -3.3277533e+00   1.4428047e+00   6.8275741e+00   3.0882786e+00   4.1194987e+00  -3.9590957e+00  -8.5296342e+00  -7.7404614e+00  -1.1760565e+01  -5.4792365e-01  -7.4599351e+00  -2.6432421e+00  -1.0114366e-01  -3.3802736e+00  -4.3803018e+00   3.2921685e+00  -3.3754812e-01  -2.5882153e+00   6.2085999e-01   2.8739539e+00  -5.2938224e+00  -5.3941607e+00   1.0896602e+00  -4.4138698e-03  -3.1074196e-02
  -8.2778433e-01   3.1932603e+00  -8.6170399e-01  -3.3511388e+00  -1.7424337e+00  -1.5312969e+00  -2.7035247e+00  -4.0930910e-01  -2.4962721e+00   6.7902014e-01  -4.9188219e+00  -4.7221298e+00  -2.7388384e+00   7.6591545e-01  -2.3840919e+00  -1.3603463e+00  -2.5302657e-01   1.4833667e+00   4.4944329e+00   7.1272690e+00  -4.9846089e+00  -4.4049978e+00  -1.4373026e+00  -1.5869624e+00   1.1279056e+00  -1.5485746e+00  -2.6414363e+00  -3.2440807e+00  -1.2463375e+00   7.3724717e-01  -2.6157914e+00  -9.3596687e-01   7.6002970e+00   1.5701652e+01   2.6724600e+00  -2.1361266e+00  -4.9997956e+00  -2.5241096e+00  -4.0117874e+00  -1.5902146e+00  -7.3953971e-01  -1.1037980e+00   2.1111271e+00  -3.1761457e+00   6.1516450e+00   6.7676990e-01   8.3672898e-01  -5.7080003e+00   4.6509840e+00   6.8618467e-01   5.7665518e-01  -6.5953307e+00  -9.0388318e+00  -4.8901065e+00  -8.3145559e+00  -9.7911809e+00   3.4288760e+00   8.8281927e+00  -1.6953440e+00   5.8544244e+00   3.2260040e-01  -1.3054568e+00   5.3777141e+00  -6.5817760e-02   2.8706387e+00  -3.8570790e+00   2.3086330e+00   8.3078675e+00   4.1196162e+00   5.0739593e+00  -4.1665325e+00  -7.9104600e+00  -5.9767795e+00  -1.1544154e+01   1.4257365e+00  -7.0267705e+00  -3.0077392e+00  -3.6548693e-01  -1.6313993e+00  -3.5160927e+00   3.3025396e+00   1.2051367e+00  -2.2374303e+00   1.9669430e+00   2.5314523e+00  -5.1582016e+00  -4.7879360e+00   2.0736067e+00   8.9996336e-02  -2.4445138e-01
  -6.9570129e-01   2.4308996e+00  -1.3690108e+00  -3.5424345e+00  -1.6608115e+00  -2.1777029e+00  -2.9667468e+00  -1.3017019e+00  -2.5226540e+00   2.3832408e-01  -4.6930032e+00  -5.1883548e+00  -2.6837698e+00   3.9420515e-01  -2.5653629e+00  -1.3102740e+00   1.0259904e-01   5.0437426e-01   4.1302834e+00   6.8415186e+00  -4.8515398e+00  -3.4084755e+00  -1.8918697e+00  -1.8275378e+00   1.7332716e+00  -7.4904466e-01  -2.3120072e+00  -3.9142206e+00  -2.0613222e-01   1.4429396e+00  -1.5427365e+00   7.6886366e-03   7.6895818e+00   1.5036093e+01   1.1579463e+00  -4.3508461e+00  -4.4362698e+00  -2.6744629e+00  -2.7598712e+00  -2.4594154e-01  -1.6421762e-01  -4.0406708e-01   5.7037999e+00  -1.1936064e+00   1.0517602e+01   2.6112295e+00   4.0347135e+00  -2.9470353e+00   7.3010448e+00   1.7509098e-01   2.2772001e+00  -6.5210413e+00  -7.8501272e+00  -4.9592577e+00  -4.7720518e+00  -8.7756060e+00   3.4915532e+00   8.3138460e+00  -2.0135462e+00   4.8713129e+00  -8.4710830e-01  -2.8068956e+00   4.8783210e+00  -1.1155101e+00   2.8317501e+00  -5.6362570e+00   3.0118059e+00   8.7931196e+00   5.5298191e+00   5.6978726e+00  -1.8136511e+00  -8.1327783e+00  -4.4909656e+00  -1.1665577e+01   2.8366197e+00  -6.4286074e+00  -3.5793610e+00  -1.9657079e+00   4.8326225e-01  -3.6787497e+00   3.2672498e+00   2.9952375e-01  -1.0501545e+00   2.3131345e+00   3.0228312e+00  -5.6588439e+00  -4.1134239e+00   1.6615427e+00  -4.6191925e-01  -7.0059311e-01
  -9.2448977e-01   2.6935554e+00  -7.9522458e-01  -3.5800873e+00  -1.3619640e+00  -1.2709040e+00  -2.2813184e+00  -7.1661601e-01  -1.8472754e+00   1.1826191e+00  -3.8082687e+00  -4.9420193e+00  -2.2431966e+00   7.8020774e-01  -1.9467826e+00  -8.6337443e-01   4.4369931e-01   9.2557660e-01   3.4072124e+00   6.9071402e+00  -4.2225266e+00  -2.4577216e+00  -1.3789237e+00  -1.5107429e+00   1.2891704e+00  -1.5005438e+00  -2.8925101e+00  -3.8344520e+00  -3.6464377e-02   6.4850499e-01  -1.9458605e+00  -1.4487044e+00   5.7121841e+00   1.3234939e+01   6.7043862e-01  -4.5960998e+00  -4.3320049e+00  -2.5944042e+00  -3.5045782e+00  -2.1210521e-01   7.8635855e-01   2.9624784e-01   2.4327521e+00  -3.2167309e+00   7.7743466e+00   1.2645638e+00   3.7789866e-01  -7.0752866e+00   6.0925697e+00   1.0329280e+00   2.0879528e+00  -5.8851095e+00  -9.0632697e+00  -4.1465831e+00  -7.5127289e+00  -9.2890820e+00   3.1694962e+00   8.2991064e+00  -1.7442771e+00   5.6169899e+00   2.0493358e-01  -1.8147584e+00   5.3554386e+00  -3.3878224e-01   3.1921093e+00  -4.6484840e+00   1.8982191e+00   7.8089001e+00   4.0330565e+00   5.3887670e+00  -2.6505210e+00  -7.6492533e+00  -4.5561496e+00  -1.1967721e+01   2.5134950e+00  -6.2908710e+00  -3.2475860e+00  -2.9533732e+00  -7.0509618e-01  -4.0357118e+00   3.0597177e+00   1.2479454e+00  -1.8804578e+00   2.1847546e+00   2.5025224e+00  -5.0223734e+00  -2.7558253e+00   1.8393771e+00   1.5420609e-01   1.6356162e-01
  -3.9530849e-01   3.0485760e+00  -3.1258697e-01  -3.4641467e+00  -1.2090140e+00  -7.2210454e-01  -1.8211124e+00  -7.1564433e-01  -1.5662238e+00   1.3938609e+00  -2.6751337e+00  -4.9724435e+00  -1.7218080e+00   7.2945547e-01  -1.6157182e+00  -4.7508990e-01   1.3373003e+00   8.2495863e-01   3.2694139e+00   7.2208617e+00  -3.0133959e+00  -1.3604425e+00  -1.3394427e+00  -1.7693584e+00   8.7548910e-01  -1.6369169e+00  -2.0177336e+00  -2.6116188e+00   5.2503996e-01   7.6897482e-01  -1.6475703e+00  -1.0808340e+00   5.5157715e+00   1.3307886e+01  -1.0709303e+00  -7.1148671e+00  -3.8191548e+00  -3.0452508e+00  -3.0828942e+00   2.2473277e-01   2.9639016e+00   4.6156194e-01   3.4178847e+00  -2.9384838e+00   7.9420764e+00   1.8335590e+00   1.1086817e+00  -7.5912547e+00   6.6629623e+00   1.8638216e+00   3.1672242e+00  -5.6096695e+00  -9.4270277e+00  -4.8780446e+00  -6.2369073e+00  -9.9686464e+00   3.9109192e+00   8.5479945e+00  -1.3716585e+00   6.3573284e+00   6.2154733e-01  -1.8941721e+00   5.7609107e+00  -3.9194950e-01   2.8989279e+00  -4.7369897e+00   1.4199868e+00   7.9373047e+00   4.0969479e+00   5.6924294e+00  -1.9060614e+00  -7.5849321e+00  -3.0598222e+00  -1.1314014e+01   3.6544067e+00  -5.9077105e+00  -2.8372244e+00  -3.9818615e+00   5.6873732e-01  -3.9742272e+00   4.0348218e+00   2.1867841e+00  -8.0974963e-01   3.9506224e+00   2.8430689e+00  -4.7575263e+00  -1.7009115e+00   2.7125457e+00   2.5148031e-01   4.9426981e-01
  -6.9959533e-01   2.4260518e+00  -3.4732103e-01  -3.4214198e+00  -1.2401821e+00  -5.7119799e-01  -1.2610614e+00  -5.2346925e-01  -1.2371547e+00   1.6364993e+00  -1.6652948e+00  -4.4661937e+00  -1.2047628e+00   1.1602890e+00  -1.0881721e+00   1.3952261e-01   1.7124678e+00   9.9350084e-01   2.6542231e+00   6.7196261e+00  -2.6909549e+00  -4.1100067e-01  -9.4572414e-01  -1.3744666e+00   1.4007868e+00  -1.8383379e+00  -2.8625926e+00  -3.0483544e+00   1.3630587e+00   1.5853428e+00  -5.8946941e-01  -7.9570464e-01   4.7485116e+00   1.1822356e+01  -1.5227705e+00  -7.1910150e+00  -3.6127367e+00  -3.2776768e+00  -3.5843844e+00   6.4266403e-01   2.8414504e+00   1.8553999e+00   2.6230881e+00  -4.3718452e+00   8.0633357e+00   7.6890141e-01  -5.8241636e-01  -9.4301639e+00   6.7019575e+00   6.4320648e-01   2.8930387e+00  -6.0012720e+00  -8.0596639e+00  -4.6330642e+00  -7.3688930e+00  -1.0084204e+01   3.5944243e+00   7.5404413e+00  -1.4510418e+00   5.3043819e+00   1.0708185e+00  -1.2941664e+00   5.9291198e+00  -7.8753174e-03   2.9445890e+00  -4.3367374e+00   1.4047439e+00   7.2915131e+00   3.4567793e+00   4.8831579e+00  -1.1748978e+00  -5.6846686e+00  -1.3084721e+00  -9.4541912e+00   5.3536332e+00  -4.5334978e+00  -2.3426654e+00  -3.2153483e+00   1.4885918e+00  -3.3307951e+00   3.8053296e+00   2.4055687e+00  -9.2865324e-01   4.2896829e+00   2.0774499e+00  -4.9833307e+00  -1.0250024e+00   2.6336790e+00   2.5703815e-01   2.0415336e-01
  -1.0122712e+00   1.9816797e+00  -5.0742143e-01  -3.2110594e+00  -1.1753256e+00  -2.4861579e-01  -1.3982629e+00  -6.7409955e-01  -1.1481858e+00   1.4323555e+00  -1.3048546e+00  -4.2105886e+00  -7.8133268e-01   9.2606260e-01  -1.1373173e+00  -1.8811597e-01   1.6029446e+00   1.0324250e+00   1.6287396e+00   5.5949400e+00  -2.1824062e+00   5.0221827e-01  -1.0893908e+00  -1.6179325e+00   1.7062476e+00  -1.6294815e+00  -2.7730165e+00  -2.9399261e+00   2.1671998e+00   1.3658907e+00  -3.3417977e-01  -1.0717347e+00   3.7122275e+00   9.6518577e+00  -2.5010918e+00  -7.8006153e+00  -3.3774473e+00  -3.2930346e+00  -3.4610822e+00   1.4524507e+00   3.4685127e+00   1.4977888e+00   4.4263820e+00  -3.1402123e+00   9.8471751e+00   1.1281872e+00   1.7570163e+00  -7.9786445e+00   8.3257944e+00   4.4858482e-01   4.0362859e+00  -5.1596852e+00  -6.3007127e+00  -3.5779950e+00  -5.0037699e+00  -8.7957363e+00   3.0771760e+00   7.1139941e+00  -1.3983841e+00   4.8235870e+00   4.6560958e-01  -1.9114322e+00   4.8375715e+00  -6.4510728e-01   3.0622497e+00  -5.1736612e+00   1.5219999e+00   6.4893778e+00   4.0047950e+00   5.2460825e+00  -1.3559491e+00  -5.4452957e+00  -6.4476971e-01  -8.4522565e+00   5.5314225e+00  -3.2632352e+00  -2.5127736e+00  -4.4057802e+00   2.4185134e+00  -2.4440554e+00   2.9811831e+00   2.2003643e+00  -9.2857024e-01   3.0414701e+00   1.4831707e+00  -5.0138859e+00  -9.5465829e-01   2.0130131e+00   4.1315642e-01   1.2816869e-01
  -7.3022816e-01   2.0307594e+00  -1.5562611e-01  -2.6940639e+00  -8.9061110e-01   2.4919250e-03  -1.2853270e+00  -3.9828933e-01  -8.1108999e-01   1.2071504e+00  -5.5053498e-01  -4.0819316e+00  -9.6597664e-02   8.4724452e-01  -1.0930276e+00  -3.8888366e-01   2.0452682e+00   2.9654338e-01   1.4501303e+00   5.2417293e+00  -7.1787166e-01   9.4987131e-01  -1.0585388e+00  -2.1653702e+00   1.2435860e+00  -1.8377652e+00  -2.1092281e+00  -2.6765725e+00   1.9171196e+00   7.0763375e-01  -3.1963975e-01  -1.0017381e+00   2.6924764e+00   8.8627139e+00  -5.3130597e+00  -1.0396642e+01  -2.6915643e+00  -3.1400615e+00  -2.8146474e+00   1.3178550e+00   4.7229990e+00   1.2373223e+00   5.5699010e+00  -2.2861361e+00   1.0085060e+01   2.8150738e+00   2.9898117e+00  -6.6197614e+00   8.7517993e+00   1.8856511e+00   4.8124007e+00  -3.7490371e+00  -5.8249772e+00  -3.4631955e+00  -3.0924422e+00  -8.4111816e+00   3.4415236e+00   5.7449885e+00  -7.4419168e-01   4.6709079e+00   1.4399947e+00  -2.8346257e+00   5.0746535e+00  -2.0982636e+00   2.6439507e+00  -5.6663180e+00   5.3411538e-01   5.5233996e+00   3.5902628e+00   4.8631637e+00  -2.3421263e-01  -5.9798151e+00  -9.9716216e-01  -7.8092806e+00   4.6678439e+00  -2.9874372e+00  -2.8288584e+00  -7.0087523e+00   3.0138440e+00  -3.0250379e+00   4.1132418e+00   1.0341352e+00   6.7414296e-02   2.6703091e+00   2.0497109e+00  -5.5472697e+00  -3.4328027e-01   1.9577905e+00   3.5938577e-01   5.0219894e-01
  -5.3601794e-01   2.2815020e+00  -2.4726712e-01  -1.9411808e+00  -1.3022010e+00   7.6001733e-01  -1.0735606e+00  -6.7775632e-02  -9.0918300e-01   1.1112688e+00   6.4600181e-01  -2.7928795e+00  -1.3833240e-01   9.6821841e-01  -2.1040161e-01   4.5547173e-01   2.8372683e+00   1.3684688e+00   1.7609400e+00   6.1118541e+00   3.4808672e-01   2.2664382e+00  -1.0241410e+00  -1.3743641e+00   1.3448016e+00  -9.0779663e-01  -1.5940011e+00  -4.7476788e-01   3.3551251e+00   2.6790483e+00   9.1272606e-01   1.0762611e+00   4.0623213e+00   9.2260070e+00  -4.6007139e+00  -9.2653931e+00  -2.5246802e+00  -3.2555546e+00  -3.0491154e+00   1.9803741e+00   5.4187633e+00   2.4287236e+00   4.4419722e+00  -3.3745180e+00   7.8550813e+00   2.8341945e-01   1.6351840e+00  -8.6717683e+00   6.9541529e+00   6.6475273e-01   3.0557505e+00  -4.5291679e+00  -5.5313583e+00  -4.3604381e+00  -3.5500797e+00  -9.3733647e+00   3.6549983e+00   6.1512440e+00  -1.8578357e+00   4.6323841e+00   1.6220709e+00  -2.0538828e+00   4.7010531e+00  -1.2906176e+00   1.7045813e+00  -3.7066028e+00   6.2500552e-01   6.2512470e+00   4.4307855e+00   4.9895516e+00  -2.0861900e-01  -3.3392984e+00   1.5867703e+00  -4.8394454e+00   6.9421950e+00  -1.0225355e+00  -1.9919547e+00  -5.0378041e+00   5.1399459e+00   8.2550643e-01   4.2038404e+00   4.0874437e+00   6.0651518e-01   4.1649868e+00   1.4579168e+00  -3.8576000e+00   1.3419040e-01   2.7843261e+00   3.6636426e-01   1.2435275e-01
  -3.1977940e-01   2.3458399e+00   1.6035016e-01  -1.1940998e+00  -1.0281380e+00   1.3690491e+00  -1.0290167e+00   1.2437100e-01  -7.3122402e-01   1.0057962e+00   8.7455336e-01  -2.5769610e+00  -1.3729652e-02   4.6770623e-01  -3.7547899e-01   3.1386103e-02   2.7303308e+00   1.3164234e+00   9.0547783e-01   5.4703303e+00   1.2111037e+00   2.8923132e+00  -9.6466898e-01  -1.3362356e+00   9.4572159e-01  -5.8664628e-01  -8.7273333e-01   2.7285130e-01   3.0423296e+00   1.9529902e+00   7.3778793e-01   9.2774808e-01   2.3374683e+00   6.9134413e+00  -5.2600786e+00  -9.3984699e+00  -2.2063002e+00  -2.1076582e+00  -2.9787742e+00   1.9362926e+00   6.5810229e+00   2.0223160e+00   3.7500058e+00  -1.8750168e+00   6.1421168e+00   9.3156483e-01   1.2363937e+00  -8.0404005e+00   5.7505783e+00   1.9259716e+00   2.5018387e+00  -2.8699526e+00  -6.1324679e+00  -3.9290690e+00  -2.9898071e+00  -8.9605405e+00   3.3518037e+00   5.5347137e+00  -1.9427862e+00   5.1221504e+00   1.6837303e+00  -2.3912716e+00   4.0059865e+00  -1.9056504e+00   1.5184334e+00  -2.8666706e+00   1.2933857e-02   5.4214730e+00   4.2992946e+00   5.1921386e+00  -1.6658645e-01  -2.7864187e+00   1.6521661e+00  -3.3390182e+00   6.6061755e+00   2.1579944e-01  -2.4983805e+00  -6.0818754e+00   5.0763983e+00   1.5717573e+00   4.2697162e+00   4.8415594e+00   7.6739687e-01   3.0925622e+00   1.2480854e+00  -2.2360002e+00   5.3253523e-01   2.9479391e+00   4.4362933e-01   7.8161705e-01
  -5.1065947e-01   2.2004404e+00   4.3602929e-01  -7.8816616e-01  -1.2054107e+00   2.1552656e+00  -4.4273345e-01   8.3333614e-01  -2.5615190e-01   1.5248267e+00   2.1321915e+00  -1.5548445e+00   7.6785126e-01   1.1547884e+00   3.1948929e-01   6.6081551e-01   2.9206663e+00   1.8949786e+00   7.1434292e-01   4.9472727e+00   2.1780010e+00   3.6872782e+00  -4.0525370e-01  -9.5775795e-01   8.0121123e-01  -1.1878243e+00  -1.1429275e+00   1.1960864e+00   3.5122620e+00   2.4525989e+00   1.1392764e+00   1.0166545e+00   2.2494738e+00   6.4354024e+00  -5.1744480e+00  -9.0124603e+00  -2.2137192e+00  -2.6828418e+00  -3.6613135e+00   1.3499437e+00   6.9468139e+00   2.1100530e+00   1.7705712e+00  -3.9811965e+00   4.4763702e+00  -8.3576652e-01  -9.3294077e-01  -1.0064740e+01   5.1209207e+00   8.8051334e-01   2.3168984e+00  -3.3661087e+00  -4.7687716e+00  -4.2745480e+00  -4.3311095e+00  -9.7912762e+00   3.0585947e+00   4.2525442e+00  -1.3959426e+00   4.2806963e+00   3.0980808e+00  -1.6233192e+00   4.2008492e+00  -1.2916746e+00   1.3038089e+00  -2.0248051e+00  -4.1709473e-01   4.3569562e+00   3.1800473e+00   4.1152227e+00  -6.2421280e-01  -8.3412136e-01   3.1533520e+00  -9.6727083e-01   7.5726173e+00   1.4210682e+00  -8.1239659e-01  -4.1119729e+00   4.9499765e+00   2.6716526e+00   4.0602039e+00   5.4265271e+00   6.7934572e-01   3.8237554e+00   7.5181334e-01  -2.3883492e+00   7.2641144e-01   2.9428586e+00   8.5752460e-01   5.6078161e-01
  -1.0900049e+00   1.4540540e+00   2.2330690e-01  -3.2690210e-01  -1.5758858e+00   2.0205951e+00  -2.4287188e-01   9.5891978e-01  -4.5710663e-01   9.4065119e-01   2.4887520e+00  -1.2061733e+00   1.7775050e+00   1.5115654e+00   3.3571270e-01   2.5840980e-01   1.5695040e+00   1.5315171e+00   1.3074366e-01   3.3698769e+00   2.3985361e+00   3.7843717e+00  -3.1135709e-01  -1.3228736e+00   1.1544917e+00  -8.7263073e-01  -1.4374644e+00   4.5342887e-01   3.6221426e+00   2.4146615e+00   1.6231261e+00   1.5470794e+00   1.9715740e+00   4.9507607e+00  -6.6277838e+00  -9.9011666e+00  -2.5562487e+00  -2.6694381e+00  -3.6858943e+00   1.9691953e+00   6.4209503e+00   2.0779164e+00   4.6947441e+00  -2.6530740e+00   7.4301107e+00  -4.3511236e-01   2.4066937e+00  -7.0907977e+00   7.2374805e+00  -6.2799422e-01   3.8294458e+00  -3.3849792e+00  -1.4611372e+00  -4.0604969e+00  -1.3700051e+00  -8.6159242e+00   1.9730624e+00   2.3850021e+00  -1.1517434e+00   2.6930093e+00   2.8248089e+00  -2.8967551e+00   3.1842433e+00  -2.7642872e+00   1.6102560e+00  -3.4844093e+00  -1.2703721e-01   2.8446708e+00   4.0782400e+00   3.8990688e+00   6.4717566e-02   2.9572768e-01   4.1965775e+00   2.0819481e+00   7.6758479e+00   3.6605744e+00   6.2326115e-02  -2.9188457e+00   5.3822403e+00   2.2923391e+00   2.9249610e+00   3.0279579e+00   8.6292091e-01   2.6238353e+00   8.7932847e-02  -4.1023674e+00  -6.2010086e-01   2.1109148e+00   6.8220876e-01  -1.3031795e-01
  -9.0548705e-01   1.2083028e+00   4.8640475e-01   3.5382089e-01  -1.3609391e+00   2.5443578e+00  -1.0838882e-01   1.4164967e+00  -3.6632322e-02   1.2168388e+00   2.8410149e+00  -5.9380676e-01   1.7415002e+00   1.3756661e+00   1.7269686e-01  -3.0700471e-02   1.7749345e+00   1.5233269e+00  -2.1967265e-01   2.7369110e+00   2.7694318e+00   4.1572873e+00   4.8664088e-02  -7.6084182e-01   1.1316762e+00  -7.3988723e-01  -1.4053731e+00   9.6761737e-01   3.2824159e+00   2.1455933e+00   1.7919548e+00   1.3862399e+00   9.4603328e-01   3.1681212e+00  -5.9570544e+00  -8.6920456e+00  -2.3054522e+00  -1.7682162e+00  -4.0890227e+00   7.7887621e-01   6.1101147e+00   1.9445872e+00   1.6783657e+00  -2.6831345e+00   4.4449921e+00  -4.5491422e-01  -8.3734451e-01  -7.8108535e+00   4.7876849e+00   5.1610118e-02   2.0103046e+00  -2.1012935e+00  -2.1084461e+00  -3.4461770e+00  -3.2190274e+00  -8.5925892e+00   1.6395884e+00   1.0826410e+00  -1.2803271e+00   2.3005952e+00   3.7185243e+00  -2.4500940e+00   3.0716264e+00  -2.4977315e+00   1.2674325e+00  -1.8527883e+00  -5.1828268e-01   2.0491649e+00   3.1160940e+00   3.2115580e+00  -1.9894253e-01   1.4896162e+00   3.8466756e+00   3.1771582e+00   7.3778792e+00   4.3238595e+00  -4.2604928e-01  -2.7613531e+00   5.1973350e+00   3.9979811e+00   3.0197189e+00   4.0519152e+00   4.2084449e-01   1.1229143e+00  -3.0194120e-01  -2.3859715e+00  -1.0804741e-01   1.9905269e+00   7.6173028e-01   3.1744396e-01
  -8.3495205e-01   1.0984497e+00   4.7785949e-01   9.5202672e-01  -1.5867369e+00   2.7898758e+00   1.8516433e-01   1.6563054e+00   6.4032331e-02   1.1625897e+00   3.4841161e+00   6.1031894e-02   2.2320150e+00   1.6473374e+00   4.2460623e-01   1.9368478e-01   1.0912042e+00   1.2134489e+00   6.4670863e-02   2.4443242e+00   3.5563837e+00   4.7151380e+00   7.9815658e-02  -6.0089144e-01   6.5700958e-01  -1.4384636e-01  -6.2865734e-01   1.9246242e+00   3.3251837e+00   2.4401849e+00   2.0558136e+00   2.3344511e+00   1.8042530e+00   3.1294444e+00  -6.3159801e+00  -9.1112067e+00  -2.3539127e+00  -1.7595375e+00  -3.5408454e+00   8.5357770e-01   6.2981857e+00   1.8362552e+00   2.2151600e+00  -2.2195840e+00   4.1913564e+00  -9.5059858e-01   1.3730534e-01  -6.2775137e+00   4.5588886e+00  -8.2591704e-01   2.4588110e+00  -2.3763026e+00  -9.1021269e-01  -4.5784583e+00  -1.3878875e+00  -8.6392957e+00   1.1335179e+00  -2.5848876e-01  -1.1567312e+00   1.6089351e+00   4.0425138e+00  -3.1700509e+00   2.4835152e+00  -3.0162010e+00   7.4627896e-01  -1.6570426e+00  -6.7409801e-01   1.5460827e+00   3.8985199e+00   3.3106085e+00   7.8903743e-01   2.6871761e+00   5.2796748e+00   5.4301561e+00   7.5496886e+00   5.7785135e+00   1.1190353e+00  -9.3065976e-01   5.3773918e+00   4.3170799e+00   2.4413192e+00   3.3652094e+00   1.2045437e+00   1.7288426e+00  -1.7706729e-01  -2.5002616e+00  -3.9310049e-01   1.7803440e+00   6.2964222e-01  -9.1312714e-03
  -1.2593262e+00   7.4475955e-01   3.4507174e-01   1.4296457e+00  -1.8404704e+00   3.1132718e+00   3.3430322e-01   2.0584532e+00   1.9759228e-01   1.2159852e+00   3.8452680e+00   8.6655861e-01   2.7706548e+00   2.0488697e+00   6.3545126e-01  -3.8631351e-03   1.9495709e-01   1.2670195e+00   9.2358939e-03   1.6542960e+00   3.6754765e+00   4.6483772e+00   2.6240628e-01  -3.7981394e-01   7.9565254e-01   1.9055036e-01  -9.2384862e-01   2.0971427e+00   3.3998860e+00   2.3254901e+00   2.0864950e+00   2.4026092e+00   2.0079169e+00   2.2200412e+00  -6.0758208e+00  -8.2373544e+00  -2.7941837e+00  -1.5976913e+00  -3.9301918e+00   6.7577931e-01   5.1805059e+00   1.6548341e+00   1.7952991e+00  -2.2839018e+00   4.2345039e+00  -1.5046601e+00   1.2983331e-01  -5.4301951e+00   4.4438097e+00  -1.8290205e+00   2.4341132e+00  -2.1704116e+00   7.3405178e-01  -4.1096551e+00  -8.2664490e-01  -7.7945746e+00   8.0419087e-02  -1.6059605e+00  -1.1916375e+00   4.8369234e-01   4.3791533e+00  -3.4734778e+00   1.6845726e+00  -3.3221012e+00   9.4987810e-01  -1.6342081e+00  -4.3815593e-01   6.8595589e-01   4.2968646e+00   3.0567899e+00   9.3710171e-02   3.7078401e+00   5.2328933e+00   6.8901394e+00   6.6923566e+00   6.9974510e+00   1.5100737e+00   8.6872012e-02   4.9047617e+00   5.2216900e+00   1.0185415e+00   2.4244542e+00   6.8689927e-01   2.8102916e-01  -8.3337894e-01  -2.7794606e+00  -1.2183241e+00   1.0168853e+00   7.4220139e-01  -2.9646970e-01
  -1.1412872e+00   9.8897122e-01   5.2904429e-01   2.0942729e+00  -2.0065553e+00   3.5626753e+00   6.8835357e-01   2.4487054e+00   3.3536618e-01   1.3872575e+00   4.2795787e+00   1.5544015e+00   3.0161326e+00   2.1559007e+00   9.1822153e-01  -6.2462691e-02  -4.2853082e-01   1.2489936e+00   3.3467443e-01   1.7881502e+00   4.0600470e+00   4.6051961e+00   4.2275487e-01   2.9319546e-02   4.2842597e-01   9.4714794e-01  -4.4170825e-01   3.1260285e+00   3.1848114e+00   2.2045248e+00   2.0023876e+00   2.8971730e+00   2.4707641e+00   1.9495339e+00  -5.7392393e+00  -7.5892325e+00  -3.0837069e+00  -9.1938681e-01  -3.9572588e+00   6.4219827e-01   4.9615662e+00   1.8198546e+00   4.6582088e-01  -2.0189776e+00   2.0982043e+00  -2.2343385e+00  -7.9100062e-01  -5.2085797e+00   2.5104863e+00  -2.0406944e+00   1.6757674e+00  -1.8689565e+00   5.7743747e-01  -4.5840673e+00  -6.4945417e-01  -7.6418956e+00  -4.3372481e-01  -2.2233793e+00  -1.5525446e+00   4.8735862e-01   4.8199234e+00  -3.5186574e+00   1.1800466e+00  -3.3297075e+00   8.5282898e-01  -4.8152894e-01  -6.5418621e-01   4.1007079e-01   5.0285313e+00   3.3611553e+00  -3.2816542e-02   4.6459565e+00   5.5599913e+00   8.2651652e+00   6.1518257e+00   8.1308526e+00   2.0327777e+00   1.2854599e+00   4.3973066e+00   6.0528517e+00   2.4478750e-01   2.6151743e+00   6.3862222e-01  -6.8387369e-02  -1.0969483e+00  -1.8313419e+00  -1.5630856e+00   1.0732632e+00   7.6824668e-01  -6.1677623e-02
  -1.0427387e+00   1.1486405e+00   8.5009127e-01   2.3612738e+00  -2.4626373e+00   4.0352482e+00   1.3998030e+00   2.9551207e+00   5.1454973e-01   1.7580821e+00   5.3786341e+00   2.2455486e+00   3.8276694e+00   2.8445563e+00   1.5534633e+00   2.9621626e-01  -6.5296498e-01   1.6030444e+00   1.2000217e+00   2.0319839e+00   4.3933700e+00   4.1147414e+00   8.8811333e-01   1.2369915e-01   5.4499518e-01   5.9844823e-01  -3.9972460e-01   4.5008620e+00   3.3979060e+00   2.7974629e+00   2.3776543e+00   3.7470143e+00   4.3396776e+00   3.6979409e+00  -5.3066866e+00  -7.5491579e+00  -3.6646439e+00  -2.0441779e+00  -4.7080853e+00  -2.2591621e-02   4.3589142e+00   9.3958236e-01   2.4188801e-01  -3.5903902e+00   2.0467989e+00  -2.9850214e+00  -1.2057874e+00  -6.2925203e+00   2.5903775e+00  -3.1314005e+00   2.0233418e+00  -2.8892701e+00   2.0241949e+00  -5.3819370e+00  -6.4242873e-01  -8.3260168e+00  -5.2336223e-01  -2.6848073e+00  -1.2508320e+00   6.2407458e-02   5.7853045e+00  -3.0346584e+00   1.5392919e+00  -2.8302649e+00   1.1434964e+00  -1.8980797e-01   1.0340536e-01   1.0140051e+00   5.1324001e+00   2.9354650e+00  -1.1541410e+00   5.5935551e+00   6.2735739e+00   9.3469427e+00   6.5012812e+00   8.3053990e+00   2.8749232e+00   3.1470360e+00   4.2124665e+00   6.6434242e+00  -1.9289520e-01   2.5453894e+00   5.2062133e-01   5.9708035e-01  -1.4152540e+00  -2.4116136e+00  -2.3907723e+00   1.5543609e+00   1.0012742e+00  -5.0075118e-01
  -8.7750605e-01   1.0672135e+00   1.2032461e+00   2.6771906e+00  -2.4180474e+00   3.8891696e+00   2.2077277e+00   3.2430118e+00   9.0129568e-01   2.1708324e+00   5.8000993e+00   2.3700906e+00   4.2338925e+00   3.0346090e+00   1.7521276e+00   4.3184807e-01  -1.5929833e+00   7.0146601e-01   1.6026594e+00   2.0747122e+00   4.3007084e+00   3.6939807e+00   1.2798077e+00   4.2613883e-01  -4.2064789e-02   8.6269951e-01  -7.1264326e-02   4.4637539e+00   2.5456032e+00   2.0624843e+00   2.2529010e+00   3.8027408e+00   4.5548558e+00   3.3595883e+00  -5.3378635e+00  -8.0361988e+00  -3.7352491e+00  -1.7786224e+00  -4.3301693e+00  -2.1961834e-01   3.4661294e+00   6.1306823e-01  -7.5452601e-01  -3.8267719e+00   4.7983159e-01  -3.2930085e+00  -2.3348575e+00  -6.2736194e+00   1.2265683e+00  -3.3215737e+00   2.0437849e+00  -2.8959297e+00   2.2389789e+00  -6.1998624e+00  -5.3919490e-01  -8.2060390e+00  -1.0465781e+00  -3.9701386e+00  -1.0720267e+00  -9.0008654e-02   6.3975166e+00  -3.2564539e+00   1.6553976e+00  -3.0172154e+00   1.2822613e+00   7.7974104e-01  -4.5953102e-02   7.1786559e-01   5.1958585e+00   2.9905425e+00  -2.1798959e-01   5.7339949e+00   6.3879532e+00   9.4924775e+00   5.6246125e+00   8.5467799e+00   3.8869507e+00   4.2417767e+00   2.6564189e+00   4.8803676e+00  -8.1566269e-01   1.0610915e+00   5.9346264e-01   4.9441536e-01  -1.2145725e+00  -2.2195911e+00  -2.1865461e+00   1.4809095e+00   8.8831641e-01  -2.4932335e-01
  -6.5614777e-01   5.6231984e-01   1.1656918e+00   2.6901152e+00  -2.5251552e+00   3.5494795e+00   2.6777395e+00   3.1211814e+00   1.0489561e+00   2.3465110e+00   6.1066081e+00   2.4893242e+00   4.5022021e+00   3.1843615e+00   1.5959182e+00   1.8815956e-01  -1.9715770e+00   1.9646025e-01   2.0472375e+00   1.6507100e+00   3.7169085e+00   2.9790977e+00   1.5153080e+00   6.0018661e-01   5.5505676e-01   1.0904811e+00  -2.2610153e-01   4.4129090e+00   2.4584210e+00   2.2742681e+00   2.8137630e+00   4.3137951e+00   5.6608522e+00   3.4709449e+00  -4.5219808e+00  -7.5474001e+00  -3.9374730e+00  -2.0701458e+00  -4.4577314e+00  -6.2237195e-01   1.8311718e+00   3.4536710e-01  -4.1660386e-01  -3.7025347e+00   1.2575798e+00  -2.8336428e+00  -2.2876595e+00  -5.5342366e+00   1.1717673e+00  -4.2778611e+00   2.0667238e+00  -3.2535089e+00   3.4600272e+00  -6.2820812e+00  -9.4730224e-02  -7.5986312e+00  -1.2860653e+00  -4.7222895e+00  -1.0778813e+00  -9.9705522e-01   6.3529463e+00  -3.0797069e+00   1.6027401e+00  -2.7040287e+00   1.5194798e+00   8.1472936e-01   1.0175802e+00   1.1734368e+00   5.6167260e+00   2.7429189e+00  -8.4768911e-02   6.1624197e+00   6.6905029e+00   9.6464320e+00   5.7073314e+00   8.4531959e+00   3.8951029e+00   5.4571333e+00   2.8861502e+00   4.8162249e+00  -1.5318238e+00   2.6722594e-01   3.2420952e-01  -2.5686293e-01  -1.5825254e+00  -2.2870515e+00  -2.7981451e+00   1.3543236e+00   6.8736952e-01  -6.0912482e-01
  -3.1428653e-01   6.9992339e-01   1.4574270e+00   2.8418407e+00  -2.4753970e+00   3.4606405e+00   3.2333438e+00   3.2088783e+00   1.3037449e+00   2.6572701e+00   6.4018465e+00   2.5065932e+00   4.7701672e+00   3.1904928e+00   1.6414815e+00   1.0811803e-01  -2.5235089e+00  -5.2454343e-01   2.6166957e+00   1.8655441e+00   3.5750683e+00   2.2519460e+00   1.6919022e+00   6.5515245e-01   3.1628963e-01   1.3716892e+00   2.2059524e-01   4.7396343e+00   1.8569352e+00   1.6425265e+00   2.5850336e+00   4.3956675e+00   6.3441819e+00   3.7987007e+00  -4.5116802e+00  -8.0142564e+00  -4.0592354e+00  -2.0506636e+00  -4.1721267e+00  -8.1425658e-01   1.0849092e+00  -2.7350075e-01  -5.1263149e-01  -3.4323281e+00   5.8012269e-01  -2.3897185e+00  -2.2908087e+00  -5.0652599e+00   3.4902770e-01  -4.1092746e+00   2.3568205e+00  -3.1506515e+00   3.5202708e+00  -6.8313501e+00   6.9986098e-01  -7.1844020e+00  -1.4309123e+00  -5.1596447e+00  -9.6202388e-01  -8.5470830e-01   6.6175533e+00  -3.2041257e+00   1.5878505e+00  -2.8210808e+00   1.7999778e+00   1.2525769e+00   1.2508533e+00   1.5499652e+00   6.0793121e+00   2.9693030e+00   8.9943844e-02   5.6097889e+00   6.2392638e+00   8.9028809e+00   4.6008176e+00   8.0652807e+00   4.1044138e+00   5.6042539e+00   1.9580234e+00   3.5920741e+00  -2.0980984e+00  -8.9507404e-01   3.4002148e-01  -4.9662328e-01  -1.4499357e+00  -2.1295626e+00  -2.9507004e+00   1.4939282e+00   6.0069786e-01  -3.4842601e-01
  -4.5457973e-02   5.2514365e-01   1.3225643e+00   2.8963741e+00  -2.7646842e+00   3.1060238e+00   3.5463399e+00   2.8866166e+00   1.1638779e+00   2.6849128e+00   6.5193753e+00   2.5218177e+00   4.6799559e+00   3.1433765e+00   1.6840341e+00   2.3689697e-01  -3.0408776e+00  -1.0024193e+00   3.0511667e+00   2.0188524e+00   3.0227221e+00   1.8468839e+00   1.6735272e+00   1.0382732e+00   6.2478666e-01   2.2686822e+00   2.3604123e-01   4.5567810e+00   2.0241550e+00   2.0683474e+00   2.9968688e+00   5.2750642e+00   7.6505136e+00   4.2086810e+00  -3.4358795e+00  -7.2244384e+00  -4.3266080e+00  -1.9071533e+00  -3.8396210e+00  -2.8422051e-01   4.5636059e-01   2.4848117e-01  -8.6663827e-02  -2.9107070e+00   1.0096834e+00  -2.6221444e+00  -2.1021578e+00  -4.4193044e+00  -3.2573516e-01  -5.4921600e+00   2.3809299e+00  -4.0021704e+00   3.9424984e+00  -7.8512113e+00   1.6908205e+00  -6.8311571e+00  -1.5752603e+00  -5.1502515e+00  -1.3464990e+00  -1.3748609e+00   6.1095972e+00  -3.2045472e+00   9.6781513e-01  -2.5701306e+00   2.0516752e+00   1.5067036e+00   2.0599374e+00   2.1902812e+00   7.5567060e+00   3.2475516e+00   7.3463578e-01   6.2994029e+00   7.6316574e+00   9.3771641e+00   5.3543598e+00   8.8697028e+00   5.1861859e+00   7.6768196e+00   1.9508109e+00   3.3104402e+00  -3.3095368e+00  -1.5880129e+00   4.2504600e-01   1.0486596e-01  -1.7300991e+00  -2.0460124e+00  -3.6308424e+00   1.5083881e+00   3.1428826e-01  -5.8081866e-01
   1.8411244e-01   7.1041781e-01   1.5640786e+00   2.7953905e+00  -2.5801535e+00   3.0039313e+00   4.0096745e+00   2.8734409e+00   1.5692117e+00   3.1431572e+00   6.7999999e+00   2.4729626e+00   5.0039078e+00   3.1359680e+00   1.8550834e+00   4.8586545e-01  -3.5265158e+00  -1.8600009e+00   3.4679675e+00   2.1938589e+00   2.9656366e+00   1.2476032e+00   1.7291622e+00   9.5232347e-01   1.8680895e-01   2.3366420e+00   8.0156915e-01   4.8109712e+00   1.5497227e+00   1.1386034e+00   2.3835975e+00   4.8453312e+00   8.1985810e+00   4.6305574e+00  -3.7486401e+00  -8.3006856e+00  -4.2981213e+00  -2.2822141e+00  -3.1996278e+00  -2.1700958e-01  -1.2116096e-02  -7.6225890e-01   4.0304169e-01  -2.8148637e+00   1.1200240e+00  -2.1466250e+00  -1.2916463e+00  -3.6082201e+00  -2.3124431e-01  -5.3941521e+00   3.6586045e+00  -4.0873226e+00   4.4653362e+00  -8.5689268e+00   3.2686599e+00  -6.1900836e+00  -1.6975836e+00  -5.5125609e+00  -8.2507825e-01  -1.2672193e+00   6.3192457e+00  -3.4960409e+00   7.6960789e-01  -2.7945826e+00   2.5015693e+00   1.4338185e+00   2.1742424e+00   2.4640237e+00   7.9046857e+00   3.4667782e+00   8.3590733e-01   4.9811328e+00   7.0046171e+00   7.6397920e+00   3.8168318e+00   8.1065117e+00   5.8271419e+00   7.2826582e+00   5.3177901e-01   1.2410506e+00  -4.2050232e+00  -3.4621044e+00   6.4799567e-01   5.1541348e-01  -1.3250105e+00  -2.4452497e+00  -3.4852494e+00   1.4343138e+00   3.4030670e-01  -3.4243615e-01
   7.5182409e-01   1.0248452e+00   2.1184865e+00   2.7480010e+00  -2.3394150e+00   2.7569937e+00   4.9398266e+00   2.9284612e+00   1.8525045e+00   3.6456158e+00   7.0097098e+00   2.1414866e+00   5.0098232e+00   3.0139942e+00   2.0059508e+00   4.9989549e-01  -3.6547356e+00  -2.2968844e+00   3.9507135e+00   2.8726850e+00   2.4972552e+00   9.2255217e-02   2.1446124e+00   1.2203362e+00   1.2167218e-01   2.3047383e+00   9.7919384e-01   4.9977944e+00   8.0322758e-01   5.3290573e-01   2.3200752e+00   4.8751359e+00   8.4574892e+00   4.7389152e+00  -3.1053296e+00  -8.2074550e+00  -4.1920000e+00  -2.3174725e+00  -3.2807943e+00  -3.0245267e-01  -1.0812454e+00  -8.8405297e-01  -8.0131000e-01  -3.5752858e+00  -1.1174180e+00  -2.5870496e+00  -2.8191618e+00  -5.7343503e+00  -1.9549538e+00  -4.9411472e+00   3.1256084e+00  -4.3374435e+00   3.6169616e+00  -8.9588699e+00   1.9986733e+00  -6.2325460e+00  -1.3642407e+00  -4.9296100e+00  -9.4786212e-01  -2.8473096e-01   6.4803529e+00  -2.4806962e+00   1.3841354e+00  -2.0213865e+00   2.8898042e+00   2.8255927e+00   2.3311988e+00   3.1654246e+00   7.4854672e+00   3.3991483e+00   8.0193197e-01   4.4462178e+00   6.3643921e+00   6.2450524e+00   3.1657166e+00   7.0236605e+00   5.9101342e+00   7.6352533e+00  -6.0288535e-01  -4.4358096e-01  -4.1810721e+00  -3.3014161e+00   1.7957515e-01   3.8070894e-01  -1.4073975e+00  -1.4254205e+00  -3.0259153e+00   2.3837828e+00   3.2303819e-01   1.7399917e-01
   1.1156258e+00   1.0884069e+00   2.4462789e+00   2.3762983e+00  -2.1185453e+00   2.4474338e+00   5.4790455e+00   2.7255210e+00   2.1174947e+00   4.0610443e+00   7.1211649e+00   1.6441485e+00   5.2351764e+00   2.9330533e+00   1.8916105e+00   4.8448708e-01  -3.7851996e+00  -2.9541892e+00   4.1204481e+00   2.7425227e+00   2.1003773e+00  -7.3635611e-01   2.2815587e+00   9.6081740e-01  -2.4709714e-02   1.8770209e+00   1.1676225e+00   4.6658083e+00   3.2081867e-01  -4.4452504e-01   1.8128323e+00   4.1558637e+00   8.6388138e+00   4.8889020e+00  -3.0888799e+00  -8.9369378e+00  -4.0355104e+00  -2.9758118e+00  -2.9241434e+00  -3.5654201e-01  -1.4749906e+00  -1.7086126e+00   4.3478578e-02  -3.6129187e+00  -6.4651489e-01  -2.0140044e+00  -1.9298777e+00  -5.6551995e+00  -1.3642711e+00  -4.7904171e+00   4.4939744e+00  -4.6244926e+00   4.0688640e+00  -9.3132660e+00   2.8298038e+00  -5.7460649e+00  -1.0149024e+00  -4.6414196e+00  -1.5512851e-01  -2.9184270e-02   6.4565189e+00  -2.1376846e+00   1.4399547e+00  -1.7394557e+00   3.2899161e+00   2.5088514e+00   2.5489995e+00   3.3022219e+00   7.2600458e+00   3.3075634e+00   7.0552174e-01   3.1473639e+00   6.0301278e+00   4.5828773e+00   2.2893536e+00   5.9073768e+00   6.7743637e+00   7.6053681e+00  -1.6179361e+00  -2.7990138e+00  -4.6322131e+00  -4.6806029e+00   1.1364582e-01   6.9209995e-01  -1.2681039e+00  -1.9614435e+00  -3.0077510e+00   2.5586042e+00   4.2244215e-01   3.6520475e-01
   1.4478020e+00   8.6878215e-01   2.3518427e+00   2.1270226e+00  -2.0214155e+00   2.0569692e+00   5.5759561e+00   2.4115353e+00   2.1708408e+00   4.2765445e+00   7.0240634e+00   1.5227699e+00   4.6770337e+00   2.6893816e+00   1.7983713e+00   9.9144645e-01  -3.3388740e+00  -3.2588895e+00   4.2572938e+00   2.9621242e+00   1.3417161e+00  -1.0524538e+00   2.2474769e+00   1.3981365e+00   3.2206563e-01   2.0371563e+00   9.0044418e-01   4.0497589e+00   3.3061632e-01  -2.0814252e-01   1.9157045e+00   4.2396778e+00   8.9670628e+00   4.9374760e+00  -1.7297057e+00  -7.8604329e+00  -3.8491614e+00  -3.0818261e+00  -2.7878145e+00  -6.1840293e-01  -2.2966496e+00  -1.4170554e+00  -6.2420272e-01  -3.9596003e+00  -6.8657517e-01  -1.7863636e+00  -3.3860617e+00  -6.2100011e+00  -2.0265426e+00  -5.2362596e+00   3.9855761e+00  -5.1657552e+00   3.7701082e+00  -9.8336099e+00   2.0110220e+00  -5.6352198e+00  -7.4719326e-01  -4.3654890e+00  -2.4733574e-01  -4.6513334e-01   6.1271763e+00  -1.4342383e+00   1.1341981e+00  -1.0156045e+00   3.3763163e+00   3.1524369e+00   3.1829717e+00   4.1513862e+00   7.0927411e+00   2.7884067e+00   9.2538083e-01   3.2742988e+00   6.2622605e+00   3.6190523e+00   2.6102269e+00   5.5407221e+00   6.9166188e+00   8.3625260e+00  -1.7743143e+00  -3.0270626e+00  -5.2356336e+00  -4.9355206e+00   2.1037488e-02   1.5457146e+00  -1.3787254e+00  -1.4910715e+00  -2.6611280e+00   2.7857273e+00   1.6128491e-01   2.7986220e-01
   1.8116981e+00   8.1851529e-01   2.5037818e+00   1.9123950e+00  -1.6568267e+00   1.2357354e+00   5.8969319e+00   2.0010536e+00   2.1532603e+00   4.1169319e+00   6.5862275e+00   6.7843662e-01   4.5039971e+00   2.1586131e+00   1.3864331e+00   5.0703787e-01  -3.4378723e+00  -4.1528075e+00   4.2114230e+00   2.8332874e+00   6.3393384e-01  -2.0716004e+00   2.2573605e+00   1.1147918e+00   4.1751020e-01   2.1565240e+00   1.0908311e+00   3.0103638e+00  -3.1979270e-01  -1.2720887e+00   1.7386681e+00   3.8905980e+00   8.5596280e+00   4.2301017e+00  -2.1180760e+00  -8.5664921e+00  -3.2945179e+00  -3.1317075e+00  -2.0592830e+00  -1.2292512e-01  -3.1715892e+00  -1.5904126e+00   1.0200795e+00  -2.9243105e+00  -4.5831270e-01  -1.0524909e+00  -1.6094659e+00  -5.5430418e+00  -1.8650442e+00  -4.6627534e+00   4.5839973e+00  -4.9603758e+00   4.0013167e+00  -9.5919440e+00   3.0199766e+00  -4.5599392e+00  -1.7990895e-01  -3.7854913e+00  -6.4506896e-02  -7.8946187e-03   5.4986320e+00  -1.2622023e+00   1.0723855e+00  -1.2143020e+00   3.4625333e+00   3.0647487e+00   3.0925178e+00   3.9890836e+00   7.1171644e+00   2.8718418e+00   1.6688237e+00   1.7188305e+00   5.3330506e+00   1.8744720e+00   1.5634324e+00   4.5264163e+00   7.1516424e+00   7.6507904e+00  -2.0817126e+00  -5.3383411e+00  -5.0772020e+00  -6.1938253e+00  -5.5447121e-02   6.2646980e-01  -1.3478675e+00  -1.6481569e+00  -2.4649535e+00   2.9721509e+00  -1.0244718e-02   5.6577637e-01
   2.1455748e+00   7.8248024e-01   2.4674668e+00   1.5801968e+00  -1.4858316e+00   6.7694670e-01   5.8574550e+00   1.5666372e+00   1.9651810e+00   3.8337067e+00   6.2556832e+00   9.5842594e-02   4.3679376e+00   1.9040854e+00   1.0908393e+00   5.9508285e-01  -3.3409163e+00  -4.6150180e+00   4.3057831e+00   2.6822320e+00   3.7757546e-01  -2.6513671e+00   2.0193030e+00   6.3118657e-01   6.5786596e-01   1.8945568e+00   1.4729638e+00   2.5782472e+00  -6.5297385e-01  -1.4545699e+00   1.5357137e+00   4.0224455e+00   8.8374638e+00   4.7364345e+00  -2.5272342e+00  -9.5479335e+00  -2.9976955e+00  -3.8914061e+00  -1.4855799e+00  -1.8678943e-01  -3.4365369e+00  -2.2540828e+00   3.7342053e+00  -2.0494329e+00   1.8459814e+00   4.5395217e-01   1.2755217e+00  -4.1256333e+00   1.4218019e-01  -4.3474896e+00   6.1290799e+00  -5.4667820e+00   4.6795474e+00  -1.0021540e+01   4.7949351e+00  -4.1702517e+00   2.1412662e-01  -3.3711432e+00   3.6539268e-01  -3.4313836e-02   4.6528614e+00  -1.5456844e+00   7.8355502e-01  -1.6210039e+00   3.4963614e+00   1.8375552e+00   3.4908284e+00   4.4909070e+00   6.8482262e+00   2.4209425e+00   2.1027957e+00   5.6499093e-01   4.6210552e+00   7.5701210e-01   9.8214249e-01   3.4084219e+00   7.1324803e+00   7.3195736e+00  -1.8646198e+00  -7.0036725e+00  -4.9678736e+00  -7.4688787e+00   4.3068307e-01   1.2135014e+00  -9.6755899e-01  -2.4722635e+00  -2.6232130e+00   3.4257016e+00  -3.1248809e-01   2.7241636e-01
   2.2168595e+00   3.6616571e-01   2.1297303e+00   1.3062758e+00  -1.0698867e+00  -1.2418783e-03   5.4192427e+00   8.2064191e-01   1.7606700e+00   3.3136548e+00   5.2645589e+00  -5.8976330e-01   3.9231211e+00   1.1378269e+00   4.3924968e-01  -1.2177999e-01  -3.1782446e+00  -4.8956122e+00   3.6225254e+00   1.8554209e+00  -4.3255809e-01  -3.5216492e+00   1.6247319e+00   3.1206889e-01   1.4717402e+00   2.1620751e+00   1.5274302e+00   1.7823989e+00  -6.6133774e-01  -2.0202274e+00   1.4381792e+00   3.7180834e+00   8.0764927e+00   3.3299357e+00  -2.3742784e+00  -9.3506143e+00  -2.5465372e+00  -3.8924643e+00  -1.0722198e+00   2.0657244e-01  -4.7088520e+00  -2.6018485e+00   6.5309565e+00  -6.4445168e-02   4.5978144e+00   2.0945527e+00   4.5901721e+00  -1.7738425e+00   2.1591360e+00  -3.9608356e+00   6.9521259e+00  -4.8642173e+00   5.6441381e+00  -8.7193459e+00   6.5456449e+00  -2.2204851e+00   3.5949121e-01  -2.5384436e+00   3.0400218e-01  -1.6965348e-01   3.0502480e+00  -1.5887791e+00  -1.9895871e-01  -1.7671502e+00   3.8259042e+00   7.4266613e-01   4.1887969e+00   4.4519308e+00   6.8569524e+00   2.2975677e+00   1.7209822e+00  -6.7976153e-01   3.0413178e+00  -7.3173915e-01  -3.5976215e-02   2.7737531e+00   5.6493361e+00   5.8130796e+00  -1.2409828e+00  -7.2830070e+00  -5.4398762e+00  -7.8489746e+00   6.4076287e-02  -5.5361585e-01  -1.2599750e+00  -2.2174180e+00  -2.6103041e+00   3.3706872e+00  -5.5024033e-01   8.5886730e-02
   2.1314045e+00   4.7170307e-01   2.1047380e+00   1.2723908e+00  -9.3372762e-01  -4.0008725e-01   5.2003853e+00   7.3258501e-01   1.5336919e+00   3.0654153e+00   4.7062366e+00  -9.7544819e-01   3.1960746e+00   8.3807121e-01   4.9663899e-01   5.3526643e-01  -3.0869929e+00  -5.0899674e+00   3.3256727e+00   2.1161167e+00  -7.4827405e-01  -3.2651151e+00   1.5302870e+00   4.7084553e-01   9.0638409e-01   2.1134008e+00   1.4401933e+00   4.6560672e-01  -1.1422954e+00  -2.5238091e+00   8.5547966e-01   3.2816996e+00   7.0580274e+00   2.8152397e+00  -2.0221589e+00  -8.7510518e+00  -2.0667016e+00  -3.7242888e+00  -3.7359563e-01   4.4683488e-01  -4.3489568e+00  -2.2488778e+00   6.1067332e+00  -2.9539581e-01   3.5554813e+00   1.6286624e+00   3.8677970e+00  -2.5096469e+00   1.6063514e+00  -3.6601266e+00   6.7375438e+00  -5.1935627e+00   4.8717326e+00  -9.2127022e+00   5.8270981e+00  -2.4868681e+00   5.5606869e-01  -2.1944736e+00   4.1714754e-01  -8.8781189e-02   2.7171360e+00  -1.4754308e+00  -7.4875310e-01  -1.9924902e+00   3.3523665e+00   1.2116423e+00   3.3157745e+00   3.9020207e+00   6.1457813e+00   1.7774369e+00   2.4821922e+00  -9.3790329e-01   2.8197061e+00  -1.3847797e+00  -5.7933897e-01   2.6259966e+00   7.1274349e+00   6.3609671e+00  -2.3870834e+00  -8.8754715e+00  -5.4822607e+00  -8.8569978e+00   3.0757027e-01   4.0891723e-01  -9.9702397e-01  -2.5374284e+00  -2.1557782e+00   3.3528437e+00  -6.3532176e-01   2.2408295e-01
   2.3041733e+00   5.3428063e-01   1.8830348e+00   1.1090056e+00  -7.8629979e-01  -4.8735755e-01   4.6378387e+00   5.6041441e-01   1.3760965e+00   2.8148302e+00   4.3569913e+00  -9.8179689e-01   2.6428453e+00   6.5935761e-01   4.3270951e-01   8.7425964e-01  -1.7584516e+00  -4.6259739e+00   3.2612906e+00   2.1498343e+00  -7.3191761e-01  -3.3140950e+00   1.2737918e+00   4.3568778e-01   1.1687414e+00   1.7345281e+00   1.3010414e+00   2.3006310e-01  -9.2242238e-01  -2.1648700e+00   6.3396119e-01   3.1847393e+00   6.7991915e+00   3.3196970e+00  -1.6950486e+00  -8.2488541e+00  -1.5824415e+00  -4.1470193e+00  -2.6901323e-01  -2.5186752e-01  -4.2633842e+00  -1.7083459e+00   6.3566767e+00  -5.2347459e-01   4.3687655e+00   2.4361316e+00   4.0098514e+00  -2.3369518e+00   2.4863081e+00  -3.1272455e+00   6.6454505e+00  -5.2711432e+00   4.5425973e+00  -8.9687973e+00   5.0721913e+00  -2.5573751e+00   1.3084909e+00  -1.5437554e+00   7.1582771e-01  -5.1062478e-01   2.6264307e+00  -8.3784065e-01  -9.2166029e-01  -1.4669189e+00   2.8801498e+00   8.1851158e-01   3.0992685e+00   3.7617848e+00   4.8600426e+00   5.6989044e-01   2.0044358e+00  -1.0717312e+00   1.9711935e+00  -1.8578722e+00  -7.2587464e-01   1.9616417e+00   6.6842594e+00   6.0111438e+00  -1.5872039e+00  -7.8284968e+00  -4.8601775e+00  -8.1793922e+00   5.0282022e-01   1.2623448e+00  -7.7777717e-01  -2.6331344e+00  -1.7513039e+00   3.7330787e+00  -7.1641236e-01  -3.8712164e-02
   1.8965832e+00   3.7481394e-01   1.5540221e+00   1.0210773e+00  -5.7198700e-01  -6.9989094e-01   3.8430770e+00   2.7266574e-01   9.6977338e-01   2.1410266e+00   3.3021801e+00  -1.3280400e+00   2.0750333e+00   1.8678872e-01  -6.0109251e-04   4.7918034e-01  -1.4662421e+00  -4.2046007e+00   2.3844536e+00   1.3356321e+00  -1.2320172e+00  -3.4827249e+00   9.1362298e-01   7.3427567e-02   1.3811439e+00   1.5528937e+00   9.5351701e-01  -9.3915470e-01  -1.0501851e+00  -2.8878914e+00  -7.6007907e-02   2.2003015e+00   5.1432812e+00   1.9232128e+00  -1.6502728e+00  -7.2359411e+00  -1.3322645e+00  -3.8910614e+00  -2.1998064e-01  -2.2724044e-01  -4.5166090e+00  -1.6139261e+00   7.7370125e+00   7.5439200e-01   5.9027993e+00   3.5454745e+00   5.8534763e+00  -6.2144202e-01   3.9008176e+00  -2.3477178e+00   6.8411387e+00  -4.3806182e+00   4.8049597e+00  -7.4111366e+00   5.4336914e+00  -1.3036451e+00   1.2879779e+00  -8.3122846e-01   8.9346272e-01  -7.6408397e-01   1.6270988e+00  -7.8421400e-01  -2.0677907e+00  -1.7503174e+00   2.6974554e+00  -1.0048206e-01   2.7824518e+00   2.7496100e+00   4.1798163e+00   1.2965054e-01   1.0558882e+00  -1.6537666e+00   3.3094160e-01  -2.2343318e+00  -2.0857301e+00   1.8823199e+00   5.8284056e+00   4.7755393e+00  -1.4458492e+00  -7.5292322e+00  -5.1466129e+00  -8.6722117e+00   7.6428786e-02  -7.1833785e-02  -1.1955945e+00  -3.0490926e+00  -2.0983960e+00   3.3280856e+00  -6.7410650e-01  -1.3313321e-01
   1.6426921e+00   3.0175718e-01   1.4968916e+00   1.0868413e+00  -2.8570462e-01  -8.7354395e-01   3.2803896e+00   1.0057474e-01   6.9156430e-01   1.5181872e+00   2.4853155e+00  -1.7700813e+00   1.3849970e+00  -3.2274106e-01  -1.4504618e-01   6.2994780e-01  -9.1721814e-01  -3.8060867e+00   1.6050388e+00   1.0148302e+00  -1.4522263e+00  -3.3449903e+00   8.4240854e-01  -8.2198308e-03   1.3953775e+00   1.1822530e+00   8.8514333e-01  -1.6303735e+00  -1.3425669e+00  -3.1528143e+00  -3.1625676e-01   1.8324169e+00   3.4441636e+00   1.0833353e+00  -1.3655348e+00  -6.3672523e+00  -8.7999117e-01  -3.6947439e+00  -1.2987968e-01  -5.0835600e-01  -4.2686371e+00  -1.8012605e+00   7.9604179e+00   1.1897655e+00   6.0702565e+00   4.2540156e+00   5.9131070e+00  -4.0818213e-01   4.2607320e+00  -1.4521924e+00   6.3091091e+00  -3.8473265e+00   4.4538769e+00  -6.6623269e+00   4.6137548e+00  -1.2304476e+00   1.5020676e+00  -3.6002651e-01   9.7032531e-01  -6.9065753e-01   1.0717285e+00  -5.0459742e-01  -2.5488835e+00  -1.8962725e+00   2.3844515e+00  -8.1813935e-02   2.3024854e+00   2.1567185e+00   2.8625435e+00  -6.4035109e-01   7.8668342e-01  -1.6110074e+00  -7.7588978e-01  -2.4190252e+00  -2.4123516e+00   1.6978517e+00   5.2427457e+00   4.1569012e+00  -1.6285606e+00  -7.5922191e+00  -4.5717633e+00  -8.5624398e+00   2.6240804e-02  -3.6387604e-01  -1.2796018e+00  -3.0352649e+00  -1.8205705e+00   3.5171347e+00  -6.7365796e-01  -1.4680487e-01
   1.0589604e+00   3.8416222e-01   1.2011462e+00   1.2128662e+00  -2.9331410e-01  -9.6290700e-01   2.6368397e+00   8.6613963e-02   2.6653658e-01   7.6899192e-01   1.7965248e+00  -1.8535625e+00   1.0708754e+00  -4.2338981e-01   1.0036017e-01   9.4092277e-01  -8.1975824e-01  -3.3318945e+00   1.0483401e+00   7.5919935e-01  -1.2682913e+00  -2.9447018e+00   6.1797081e-01  -2.2452907e-01   1.0724145e+00   1.0887272e+00   8.4282506e-01  -2.3122622e+00  -1.3700864e+00  -3.3132962e+00  -7.9375362e-01   1.5952757e+00   2.2757294e+00   8.1861466e-01  -1.9309828e+00  -6.3185199e+00  -6.1847490e-01  -3.6751076e+00   3.3277212e-01  -1.7834638e-01  -3.6702440e+00  -1.3195421e+00   9.1274580e+00   1.5671445e+00   7.0288696e+00   4.2471385e+00   7.6783092e+00   7.1651052e-01   5.5904192e+00  -1.1666403e+00   6.8253478e+00  -3.7724914e+00   4.8338275e+00  -6.2367405e+00   5.1095998e+00  -1.0217637e+00   1.3496629e+00  -1.5447072e-01   1.0990110e+00  -9.5016168e-01   5.9343984e-01  -9.0838147e-01  -3.2535391e+00  -2.4760674e+00   1.9963829e+00  -8.9392890e-01   1.3234104e+00   7.8928210e-01   2.0990040e+00  -1.2350248e+00   8.0391135e-01  -1.5518022e+00  -1.5499315e+00  -1.8574886e+00  -3.0839624e+00   2.1747752e+00   5.6995009e+00   4.1700529e+00  -1.8726579e+00  -7.7804358e+00  -4.4122104e+00  -9.1621100e+00   3.0477795e-01  -6.9436847e-02  -1.1209588e+00  -4.0511968e+00  -1.8614380e+00   3.3318543e+00  -6.3808989e-01  -4.0754280e-01
   4.9278698e-01   2.4135752e-01   8.6398306e-01   1.3936105e+00  -4.1169010e-02  -7.4025096e-01   1.5912177e+00  -1.0905690e-01  -1.2703906e-01  -1.4790663e-02   6.5263202e-01  -2.0084536e+00   2.6386006e-01  -9.8949028e-01  -1.9558238e-01   6.1849254e-01  -2.8267742e-01  -2.4751850e+00  -8.2529643e-02  -3.1071181e-02  -1.4789187e+00  -2.4914174e+00   2.9140152e-01  -2.6511859e-01   1.1068970e+00   1.1117951e+00   6.2056836e-01  -2.8264533e+00  -1.2953654e+00  -3.7650434e+00  -1.3528571e+00   7.5898044e-01   1.3892394e-01  -8.1062156e-01  -1.3205409e+00  -4.5057072e+00  -3.7656681e-01  -2.8921754e+00   2.3310561e-01  -3.9784366e-01  -3.3768438e+00  -1.0321714e+00   9.0766192e+00   2.8395419e+00   7.5736066e+00   5.1336630e+00   7.9799819e+00   2.1459604e+00   6.0120534e+00  -1.0011899e-01   5.9366231e+00  -2.2753364e+00   4.2531868e+00  -4.3688885e+00   4.5180717e+00  -1.2214880e-01   1.1267000e+00   4.9405796e-01   9.9154967e-01  -1.0480872e+00  -2.4635672e-01  -7.4324359e-01  -4.4066211e+00  -2.4519846e+00   1.6386899e+00  -1.1436480e+00   8.0935438e-01  -3.9183852e-01   1.2408064e+00  -1.6314424e+00  -4.9408784e-01  -1.1703563e+00  -3.0147300e+00  -1.5321378e+00  -3.9888388e+00   2.7498844e+00   4.2979799e+00   2.9543011e+00  -1.6405503e+00  -6.0741550e+00  -4.4960609e+00  -8.4060031e+00  -1.7763073e-01  -1.4481066e+00  -1.6263191e+00  -3.6396274e+00  -1.8472449e+00   2.9359722e+00  -4.8410416e-01  -3.7685007e-01
  -8.7068233e-02   4.0583248e-01   1.1167062e+00   1.5565829e+00  -1.3930247e-01  -7.1456054e-01   1.3603261e+00  -1.6598726e-01  -6.5608752e-01  -8.6996685e-01   1.7396655e-01  -2.6355392e+00   1.1494101e-01  -1.2077518e+00   2.2197552e-01   1.0290958e+00  -4.1719541e-01  -1.7226960e+00  -8.7929531e-01  -2.1868618e-01  -1.3185789e+00  -2.0329080e+00   5.1138438e-01  -6.7444861e-01   6.0250728e-01   3.9663827e-01   7.9641760e-01  -3.0555603e+00  -1.5202034e+00  -3.9256517e+00  -1.4912931e+00   7.3439604e-01  -1.3165977e+00  -7.0059799e-01  -1.4730757e+00  -4.3278873e+00  -2.9420303e-01  -3.1413062e+00   2.9854470e-01   1.0065825e-01  -1.7195371e+00  -1.8091126e+00   1.0295785e+01   2.8706449e+00   8.1013427e+00   4.9500941e+00   9.1334421e+00   1.9034571e+00   7.0785081e+00   1.7116264e-01   6.3536180e+00  -2.4927944e+00   4.6335771e+00  -4.2512056e+00   4.6504757e+00  -9.0284419e-01   1.1682406e+00   1.1538597e+00   1.2851276e+00  -4.7715577e-01  -7.9851565e-01  -8.7036551e-01  -4.6079454e+00  -2.9715367e+00   1.5008999e+00  -1.5445258e+00   2.0087446e-01  -1.1943459e+00   3.7602049e-01  -1.8660925e+00  -7.5332089e-01  -6.6729177e-01  -2.6186039e+00  -4.3199338e-01  -3.2708458e+00   3.1561227e+00   5.3046307e+00   3.6152518e+00  -2.4613746e+00  -7.4150953e+00  -3.7373079e+00  -8.6470434e+00   1.5757556e-01  -6.4539919e-01  -1.6453952e+00  -4.7324574e+00  -2.3700752e+00   3.3516215e+00  -1.4827649e-01  -5.5224191e-01
  -4.6786034e-01   5.2681083e-01   6.0773594e-01   1.7932539e+00  -2.9374063e-01  -1.4557576e-01   3.3529767e-01   7.5287715e-02  -9.7729632e-01  -1.2225976e+00  -3.6692472e-01  -1.7724648e+00  -5.8392001e-01  -1.0776778e+00   6.2439137e-01   1.4422662e+00   8.9362256e-01  -2.7786615e-01  -1.1796759e+00  -1.5284456e-01  -9.3955916e-01  -1.2326011e+00   2.7973611e-01  -1.7921111e-01   7.3477664e-01   4.2458443e-01   1.8975617e-01  -2.9291801e+00  -1.0833814e+00  -2.9060374e+00  -1.8067409e+00   5.8470587e-01  -2.3650862e+00  -4.9797075e-01  -6.6705502e-01  -2.6257410e+00  -2.5076155e-01  -2.2933161e+00  -1.3160379e-01  -9.2722261e-01  -9.8175405e-01   4.4998766e-01   7.6704257e+00   2.3042741e+00   7.3502309e+00   5.0703346e+00   6.8475237e+00   1.8251159e+00   6.7606580e+00   9.7642388e-01   4.8186095e+00  -1.8706389e+00   2.8996583e+00  -3.1535117e+00   1.8936102e+00  -1.3233221e+00   8.5312065e-01   1.2171852e+00   6.9747731e-01  -1.2171565e+00  -6.5984094e-01  -4.7793376e-01  -4.7392069e+00  -2.1312578e+00   9.7155055e-01  -1.5196672e+00  -6.9777182e-01  -2.3042862e+00  -1.5356824e+00  -3.2920450e+00  -1.7002808e+00   8.1386542e-01  -3.7104245e+00   9.8358817e-01  -3.1547091e+00   3.7334059e+00   3.6803533e+00   3.8071399e+00  -1.7468810e+00  -3.7975537e+00  -3.1637343e+00  -6.1362091e+00  -3.4179331e-02  -4.3939234e-03  -1.4295825e+00  -3.7319226e+00  -1.8441817e+00   3.5516704e+00  -1.7862896e-01  -6.6285620e-01
  -1.0693163e+00  -9.8658391e-02   5.1889784e-01   1.9416090e+00  -1.1917320e-01  -8.4210354e-01   4.3456749e-03  -2.7573483e-01  -1.5108648e+00  -2.4716465e+00  -1.3719768e+00  -2.7438427e+00  -7.9844456e-01  -1.6123436e+00   2.7952726e-01   6.5235336e-01   5.6685534e-01  -4.5370765e-01  -2.1209457e+00  -1.1869205e+00  -1.5498849e+00  -1.2233727e+00   4.1321018e-01  -6.8276740e-01   7.4236276e-01   3.2134852e-01   7.7803498e-03  -4.4316977e+00  -1.6397379e+00  -3.6417788e+00  -1.4945761e+00   3.7840783e-01  -4.3775538e+00  -1.9920573e+00  -1.4187185e+00  -2.9303230e+00   2.0123805e-01  -1.7624890e+00   3.2994354e-01  -4.7384350e-01  -1.0957673e+00   3.3800232e-01   9.7883005e+00   4.0531210e+00   8.9318778e+00   6.3208923e+00   8.9016980e+00   3.8691545e+00   7.9298154e+00   1.8086087e+00   4.6637868e+00  -6.1098719e-01   3.6383497e+00  -1.3274640e+00   2.6484189e+00  -3.7692766e-01   6.3771503e-01   1.0055639e+00   5.9925989e-01  -1.2691511e+00  -1.6634164e+00  -1.1892062e+00  -4.7223783e+00  -3.1162414e+00   7.1692987e-01  -2.2673262e+00  -1.0541779e+00  -3.7156881e+00  -2.1338070e+00  -3.3023493e+00  -9.8180546e-01   6.8282198e-01  -4.5408067e+00   1.4916930e+00  -3.4132686e+00   3.9325599e+00   2.8242614e+00   2.8021254e+00  -1.5016597e+00  -4.9561968e+00  -2.1002292e+00  -7.1007365e+00  -8.6260158e-02  -2.1109126e+00  -1.5852835e+00  -4.5359896e+00  -2.0328612e+00   3.1840236e+00  -2.5489916e-01  -7.7339516e-01
  -1.5694837e+00  -9.5986130e-02   4.9536130e-01   2.0491565e+00  -8.3569063e-02  -1.4063153e-01  -6.0108153e-01  -1.3861559e-01  -1.6147160e+00  -2.7599693e+00  -1.7395384e+00  -2.4944772e+00  -1.1435763e+00  -1.6928393e+00   6.0066334e-01   9.2161665e-01   1.2812085e+00   7.4349747e-01  -2.7999050e+00  -1.5418995e+00  -1.2331653e+00  -4.0538189e-01   5.0915210e-01  -5.8489546e-01   5.9023952e-01  -3.2348265e-01  -1.8408849e-01  -3.8377942e+00  -1.4743016e+00  -3.3883508e+00  -1.7907058e+00  -2.7365944e-01  -5.8599057e+00  -2.0650503e+00  -5.8121700e-01  -1.6014886e+00   1.5106012e-01  -1.4423859e+00  -2.2288482e-01  -1.3794207e+00   1.4898212e-01   2.6127202e-01   7.9326966e+00   3.5898417e+00   8.5482789e+00   6.7814822e+00   7.1063457e+00   3.6180729e+00   7.9449734e+00   2.7719215e+00   3.8351508e+00   3.2276000e-01   2.7662189e+00  -5.9453187e-02   9.1740922e-01  -8.1771446e-01   2.0592893e-01   1.0890147e+00   6.1621268e-01  -1.2607298e+00  -1.6389746e+00  -9.1061649e-01  -4.6381577e+00  -2.5606377e+00   6.6201849e-01  -2.2708793e+00  -1.3949932e+00  -4.2726459e+00  -3.8680189e+00  -4.0077951e+00  -2.4407725e+00   1.6434488e+00  -5.2371212e+00   2.1422817e+00  -3.1805775e+00   3.9980364e+00   1.4017239e+00   2.3031468e+00  -1.7830867e+00  -3.2556373e+00  -1.6116830e+00  -5.5448381e+00  -3.7575068e-01  -1.9332797e+00  -1.5778942e+00  -4.0177299e+00  -1.7379378e+00   3.3199472e+00   9.8444657e-02  -7.0817899e-01
  -2.1548465e+00  -2.7130577e-01   2.9626548e-01   2.2987811e+00  -9.6405471e-02  -1.8800740e-01  -9.3096353e-01  -2.9321390e-01  -1.9606237e+00  -3.4990241e+00  -2.3966102e+00  -2.6137168e+00  -1.3541535e+00  -2.0148802e+00   9.1693886e-01   6.8412822e-01   9.3714249e-01   1.1119250e+00  -3.4613980e+00  -1.8546093e+00  -1.2657200e+00   1.4360537e-01   5.2172031e-01  -5.2823963e-01   2.7578416e-01   1.4215604e-01  -9.3049936e-02  -3.9785939e+00  -1.4685502e+00  -3.5095466e+00  -1.7427837e+00  -3.2760975e-01  -7.1803055e+00  -2.9610618e+00  -6.4901276e-01  -1.3540024e+00   3.2655667e-01  -5.1701894e-01   2.4511564e-01  -5.6936907e-01   7.9818544e-01   9.9272681e-01   7.9579426e+00   4.4935630e+00   8.4132087e+00   6.4991262e+00   7.7585886e+00   4.7287754e+00   7.9513385e+00   3.1717018e+00   3.4184586e+00   1.1968857e+00   2.6110831e+00   1.1870075e+00   1.2797625e+00  -1.9476172e-01  -5.3258841e-01   1.0932735e+00  -5.2912255e-02  -1.0205998e+00  -2.4948078e+00  -1.5840430e+00  -4.7243678e+00  -2.8600068e+00   6.0930093e-01  -2.3676274e+00  -1.9479535e+00  -5.3699962e+00  -4.0947673e+00  -3.6342459e+00  -2.1480065e+00   2.0594049e+00  -5.4537543e+00   2.9080395e+00  -3.1594950e+00   4.7106343e+00   7.4747333e-01   2.0559710e+00  -2.0202954e+00  -3.0612296e+00  -1.3301693e+00  -4.9380249e+00  -4.0102031e-01  -2.6942548e+00  -1.4362180e+00  -3.5450800e+00  -1.4183283e+00   3.1490800e+00   1.5998782e-01  -6.0722112e-01
  -2.5655938e+00  -1.9724590e-03   6.1852284e-01   2.6146672e+00  -1.0885240e-01   5.5803744e-01  -1.0349359e+00   3.8191193e-02  -1.9979668e+00  -3.6391265e+00  -2.5222671e+00  -2.4437070e+00  -1.7827519e+00  -2.2622118e+00   1.5377230e+00   9.1041339e-01   1.4448697e+00   2.1922372e+00  -3.9317159e+00  -1.4402805e+00  -1.1558522e+00   8.2251382e-01   9.2196322e-01  -4.6273192e-02  -2.9196788e-01  -1.0234554e-01  -3.5074831e-01  -3.3090744e+00  -1.4338146e+00  -3.5947029e+00  -1.8887498e+00  -8.8084632e-01  -8.6618820e+00  -3.2160866e+00   5.9421482e-01   5.0235573e-01   3.0428656e-01   3.6945981e-01  -3.7263991e-01  -8.3339948e-01   2.0884990e+00   1.1891786e+00   4.2627269e+00   3.3287811e+00   5.1771224e+00   5.4538662e+00   3.5966366e+00   2.3006918e+00   5.3940012e+00   4.1782908e+00   1.1423867e+00   2.3539856e+00   7.8853816e-01   2.4366018e+00  -1.6421011e+00  -8.6032271e-01  -8.0249370e-01   1.6710747e+00  -5.8959379e-01  -8.2536289e-02  -2.1166570e+00  -8.1805035e-01  -4.1312626e+00  -1.9989224e+00   6.4973710e-01  -6.2556127e-01  -2.5046700e+00  -5.5900904e+00  -5.2242700e+00  -3.5647498e+00  -3.5396052e+00   3.1285696e+00  -5.5864494e+00   3.2236508e+00  -2.7007219e+00   5.0264266e+00  -2.2245798e-01   1.6206004e+00  -3.0541885e+00  -1.7534374e+00  -7.2645595e-01  -2.8279502e+00  -1.0572297e+00  -2.7934680e+00  -1.6641203e+00  -2.0969650e+00  -6.9559113e-01   3.5038175e+00   6.9091777e-01   3.5713308e-02
  -2.2398278e+00  -1.4167696e-01   1.8499001e-01   2.5929372e+00  -5.1267457e-01   5.8622408e-01  -1.5387103e+00  -3.0447495e-01  -2.4375656e+00  -4.2428003e+00  -2.3556023e+00  -2.0310914e+00  -1.9968492e+00  -2.2433056e+00   1.7636532e+00   9.8556523e-01   2.6936216e+00   2.7486848e+00  -3.2692511e+00  -1.1017731e+00  -7.2252024e-01   1.5802291e+00   6.4554250e-01  -5.2855685e-02  -9.6334639e-02   2.7853204e-01  -8.2988342e-02  -2.3645661e+00  -5.6129583e-01  -1.8590803e+00  -1.1491294e+00   3.3795416e-01  -7.2889991e+00  -1.1060100e+00   7.8427244e-01   3.1197486e-01   5.5007550e-01   4.0449572e-01   1.1427143e-01  -1.0654822e+00   3.4334672e+00   2.7515991e+00   4.6775060e+00   3.7620054e+00   6.4480971e+00   6.3381836e+00   4.0101864e+00   3.9662092e+00   5.9252747e+00   4.1850375e+00   6.8373183e-01   2.3259174e+00   3.1342315e-01   2.5933743e+00  -1.0060868e+00  -1.2649266e+00  -3.9029791e-01   1.8054492e+00  -1.1365515e+00  -6.9835328e-01  -2.4442777e+00  -1.2680799e+00  -3.2628501e+00  -1.5034810e+00  -1.4012925e-01  -1.3954437e+00  -2.1394035e+00  -4.9988983e+00  -5.2020905e+00  -3.7339222e+00  -2.8770281e+00   3.9427328e+00  -4.2954825e+00   4.5404876e+00  -8.4696560e-01   4.9224669e+00  -1.2792086e+00   1.9618203e+00  -5.2255592e-01   8.6406127e-01   7.3925604e-01  -8.0919650e-01  -2.5467118e-02  -1.0330052e+00  -7.9302950e-01  -1.6766125e+00  -5.0597456e-01   3.9797436e+00   4.0846841e-01  -4.6869871e-01
  -2.7574690e+00  -6.7465846e-01   4.2007717e-03   2.4146266e+00  -4.1199542e-01   1.0300252e+00  -2.1317804e+00  -3.4327413e-01  -2.4620281e+00  -4.4199726e+00  -2.9659295e+00  -1.9485771e+00  -2.1935488e+00  -2.4909434e+00   1.3676025e+00   1.2656725e-01   2.8162445e+00   3.2168982e+00  -4.0807184e+00  -2.2874519e+00  -1.2425521e+00   1.9157059e+00   5.8860730e-01  -1.7018820e-01  -2.7483058e-02  -7.9374284e-02  -9.1222413e-01  -2.9873819e+00  -6.0914332e-01  -2.7019850e+00  -1.8518804e+00  -1.5161158e+00  -9.0739329e+00  -2.6905709e+00   1.4822332e+00   1.7846261e+00   3.7568943e-01   1.3721863e+00  -4.8916406e-01  -1.8670790e+00   3.6310205e+00   2.6451279e+00   2.9814097e+00   4.4982599e+00   6.8881242e+00   7.7766151e+00   2.3787872e+00   5.2032409e+00   5.9278690e+00   5.4186437e+00  -7.9215689e-02   4.5781605e+00  -2.7408114e-01   5.5242198e+00  -1.8281664e+00   1.3111202e-01  -1.3367926e+00   1.4810875e+00  -1.1580696e+00  -1.0353152e+00  -2.8132084e+00  -1.5327321e+00  -3.2821306e+00  -1.2771233e+00   2.4520842e-01  -1.9888653e+00  -1.8503277e+00  -5.6238494e+00  -6.0832648e+00  -3.6736992e+00  -4.7071745e+00   3.6755511e+00  -5.7439030e+00   3.9629771e+00  -2.0315406e+00   4.5982703e+00  -3.9166920e+00  -3.6442462e-01  -8.3744920e-01   2.2389077e+00   3.3004970e-01  -5.0519968e-01  -1.1271899e+00  -3.2447065e+00  -1.1167151e+00  -1.0587061e+00  -4.2372735e-01   3.0741343e+00   7.2711232e-01  -6.9310702e-02
  -2.8523056e+00  -6.7446766e-01   4.6104821e-01   2.3780894e+00  -3.9300079e-01   9.7785515e-01  -1.3450371e+00  -1.8616993e-01  -2.3085393e+00  -4.4095536e+00  -2.7237937e+00  -2.2128542e+00  -1.7995017e+00  -2.5737379e+00   1.8000594e+00  -3.1324916e-01   2.5457687e+00   3.2410406e+00  -4.1660460e+00  -2.2006509e+00  -1.3788115e+00   1.7593725e+00   1.2500549e+00  -1.1038793e-01  -3.2900066e-01  -3.1214324e-01  -1.1350086e+00  -2.8735846e+00  -8.9474119e-01  -3.1082517e+00  -1.4900614e+00  -1.9373096e+00  -9.7695127e+00  -2.9685227e+00   1.3575155e+00   1.6089546e+00   5.9624528e-01   1.8174205e+00  -5.7432694e-01  -1.2752257e+00   4.1834390e+00   3.0065681e+00   1.2375281e+00   3.6062002e+00   4.1977977e+00   6.3560838e+00   6.3605206e-01   3.2693166e+00   4.0378043e+00   5.7128368e+00  -9.0188122e-01   5.0553372e+00  -4.5253745e-01   6.6215875e+00  -2.9954700e+00   1.5193778e-01  -1.4375044e+00   1.5830660e+00  -1.5120124e+00  -4.8208707e-02  -2.5506995e+00  -1.1885736e+00  -1.6354787e+00  -8.3873983e-01   5.9216449e-01  -1.0593998e+00  -2.3091580e+00  -6.0769603e+00  -6.7049217e+00  -3.2030974e+00  -4.4160086e+00   3.5421518e+00  -5.3193467e+00   3.7676072e+00  -1.3947806e+00   4.0776651e+00  -3.9629145e+00  -3.6678301e-01  -1.5999458e+00   8.6870316e-01   1.3981822e+00   2.5788317e-01  -1.6438078e+00  -3.9305653e+00  -1.0838855e+00  -4.8057280e-01   2.3619880e-01   3.4562271e+00   1.0975460e+00   5.5975857e-01
  -2.6524907e+00  -5.0136773e-01   6.3355009e-01   2.2352070e+00  -6.7794029e-01   1.0439106e+00  -9.2221985e-01   3.3427754e-02  -2.2785980e+00  -4.4026066e+00  -2.1743513e+00  -2.0096202e+00  -1.2887727e+00  -2.2327123e+00   2.3045238e+00  -2.4861350e-01   2.5391687e+00   3.1687464e+00  -3.3987040e+00  -1.6795979e+00  -8.3649863e-01   1.8678978e+00   1.4749519e+00  -2.8734245e-01  -7.2825461e-01  -6.0903253e-01  -1.0457824e+00  -2.3028393e+00  -9.7214362e-01  -2.6761846e+00  -1.3558324e+00  -1.7200163e+00  -8.8755995e+00  -1.2492794e+00   5.5625424e-01   3.3380562e-01   6.5993786e-01   1.6014095e+00  -3.0877250e-01  -1.3346798e+00   5.3192653e+00   3.3847666e+00   5.7982005e-01   2.6037374e+00   3.3783543e+00   5.9218481e+00   1.7062602e-01   2.6092678e+00   3.7160604e+00   5.9315513e+00  -5.4153309e-01   4.7962062e+00  -5.5813905e-01   6.5916189e+00  -2.7308615e+00  -4.0847152e-01  -1.4958295e+00   1.1835527e+00  -1.6095562e+00   2.4579061e-01  -2.0907192e+00  -1.7897069e+00   5.9718704e-02  -9.3661216e-01   6.2506289e-01  -1.4812589e+00  -2.5268456e+00  -5.7246432e+00  -7.1767441e+00  -3.1685545e+00  -3.7096908e+00   3.1231870e+00  -4.8378424e+00   3.7208761e+00  -9.3017059e-01   3.0973839e+00  -4.0288115e+00  -3.7976648e-01  -1.6658344e+00   3.4389234e-04   2.5761230e+00   4.0850614e-01  -1.2112086e+00  -2.7539629e+00  -9.8220651e-02  -7.5608724e-01   7.2891655e-01   3.9436557e+00   1.1348686e+00   7.0827527e-01
  -2.1000444e+00  -1.1375899e+00   1.6121804e-01   2.1181031e+00  -5.2335550e-01   6.2474074e-01  -1.3580837e+00  -8.1032395e-01  -2.4443686e+00  -4.9893738e+00  -2.7671545e+00  -2.2571897e+00  -1.7347146e+00  -3.2294609e+00   1.4364067e+00  -1.8752813e+00   3.0366254e+00   2.8255414e+00  -3.4077177e+00  -2.1493886e+00  -1.4677822e+00   1.4903523e+00   1.0115106e+00  -2.8037550e-01   1.6498712e-01   5.9057864e-01  -7.8922205e-01  -1.8589852e+00  -3.5664110e-01  -2.3592606e+00  -5.8930551e-01  -1.3211374e+00  -8.3355238e+00  -2.0918909e+00   1.1450564e+00   9.7838862e-01   1.1505810e+00   2.6328588e+00   1.7071357e-01  -9.3962152e-01   4.7231066e+00   3.7836672e+00   1.6013015e+00   5.2216972e+00   4.5408288e+00   7.3919303e+00   1.5131391e+00   5.4014964e+00   3.3770412e+00   6.4640967e+00  -1.6071670e+00   6.5579891e+00  -6.1796140e-01   8.8426739e+00  -8.4581019e-01   1.8018082e+00  -1.3517654e+00   1.8368562e+00  -2.7402415e+00   3.5389323e-01  -3.6151252e+00  -2.3282231e+00   3.6832942e-01  -6.6610759e-01   6.6068066e-01  -1.8110007e+00  -1.1318776e+00  -4.5453670e+00  -5.8497105e+00  -1.9283120e+00  -3.6350604e+00   2.2801069e+00  -5.0538024e+00   2.7673122e+00  -5.0290127e-01   2.5620143e+00  -7.3888745e+00  -2.7036151e+00   7.5214918e-01   2.3510411e+00   3.0406453e+00   2.3417981e+00  -1.5266115e+00  -5.1816528e+00  -2.5906842e-02   1.5170603e+00   1.4121461e+00   3.8398512e+00   7.9236783e-01   8.6883843e-01
  -2.2941968e+00  -1.0781461e+00   6.4413838e-01   1.7791560e+00  -5.6818780e-01   9.3109714e-01  -5.4514323e-01  -2.8531842e-01  -1.8854848e+00  -4.1022523e+00  -2.2206559e+00  -1.9927566e+00  -1.3525792e+00  -2.7602738e+00   2.1041821e+00  -1.1622828e+00   2.1956856e+00   2.7317964e+00  -3.4848173e+00  -1.9938529e+00  -1.2901357e+00   2.0695826e+00   1.6693684e+00   1.4688831e-01  -7.5645704e-01  -2.2799002e-01  -1.3375617e+00  -2.1220014e+00  -8.9129004e-01  -2.7834146e+00  -1.1622875e+00  -2.7440067e+00  -9.0748476e+00  -2.3842277e+00   1.7224474e+00   1.6225026e+00   1.1204975e+00   2.9123547e+00   5.9266803e-02  -8.4877854e-01   5.9798547e+00   3.7370123e+00  -2.7637020e+00   2.5041027e+00   4.2690147e-01   4.7029048e+00  -3.0608266e+00   1.6625268e+00   8.6451008e-01   5.9441028e+00  -1.8802018e+00   5.8760708e+00  -1.1605082e+00   8.6312819e+00  -3.1814652e+00   8.3064129e-01  -2.2029704e+00   9.2065239e-01  -2.5253397e+00   7.4588562e-01  -2.7884548e+00  -2.2390183e+00   1.7673234e+00  -3.2823430e-01   1.1328151e+00  -8.8917678e-01  -1.9345028e+00  -4.8909876e+00  -7.1961936e+00  -2.0811635e+00  -3.1767568e+00   2.2265828e+00  -4.0119362e+00   2.0929127e+00  -2.0398904e-01   1.6785943e+00  -5.4791817e+00  -1.3290515e+00  -2.1753584e+00  -5.0748865e-01   2.9006198e+00   1.8159067e+00  -1.9464398e+00  -3.7895207e+00   5.2306594e-01   1.6399231e+00   2.3176818e+00   3.7325068e+00   1.2930850e+00   1.5459820e+00
  -1.2997076e+00  -7.3424214e-01   6.9306309e-01   1.6231170e+00  -6.6589877e-01   1.2918454e+00  -4.0270011e-01  -4.3129046e-01  -1.6635079e+00  -3.8089927e+00  -1.5965798e+00  -1.5035966e+00  -1.4545179e+00  -3.0931149e+00   2.0999886e+00  -1.4982758e+00   3.4670184e+00   3.1244049e+00  -2.4500045e+00  -9.4742344e-01  -9.5746657e-01   1.8456143e+00   1.4951294e+00   4.0614969e-01  -4.7760462e-01   1.2178461e-01  -7.2603039e-01   1.7002375e-01  -1.1958725e-02  -1.6317275e+00  -6.1865658e-01  -1.9793241e+00  -6.8769831e+00  -5.1163499e-01   2.5241906e+00   2.0836784e+00   1.4258918e+00   2.7021997e+00  -2.6149573e-02  -1.1500503e+00   6.5311951e+00   3.7017431e+00  -3.9539073e+00   2.0335071e+00  -1.1108100e+00   4.1520999e+00  -4.3037848e+00   7.5672886e-01  -7.3069735e-01   6.1104128e+00  -3.0336769e+00   5.9848397e+00  -1.8279563e+00   8.8930674e+00  -3.1575425e+00   7.6294672e-01  -1.2220035e+00   2.1736516e+00  -3.1569739e+00   1.5518532e+00  -2.7218495e+00  -1.6238880e+00   3.1100753e+00   9.6814313e-01   9.4973817e-01  -4.0206935e-02  -9.2968746e-01  -2.5639390e+00  -6.6292995e+00  -1.2745274e+00  -3.8240381e+00   1.7391875e+00  -3.1757064e+00   1.2354572e+00   1.1236630e+00   4.8363394e-01  -7.2375431e+00  -2.1101595e+00  -3.0796817e-01   2.1157045e+00   3.9894987e+00   5.0182006e+00  -1.8198458e+00  -2.8682738e+00   1.0481819e+00   3.9001478e+00   3.5172517e+00   4.8000549e+00   1.3188896e+00   1.7647541e+00
  -8.9330498e-01  -1.4736059e+00   1.8959850e-01   1.3260109e+00  -1.0163102e+00   3.2429370e-01  -7.2235147e-01  -9.7428365e-01  -1.9309293e+00  -4.2123691e+00  -1.8147756e+00  -1.6574035e+00  -1.7897642e+00  -3.3007906e+00   1.5167859e+00  -1.5797208e+00   3.0653887e+00   1.9964000e+00  -2.0720157e+00  -1.1158243e+00  -1.3548597e+00   2.1221573e+00   1.1684946e+00   4.6985504e-01  -1.8808000e-01   7.3258868e-01  -1.1025668e+00  -1.4619947e+00  -2.1811291e-02  -6.8934870e-01  -8.9672010e-02  -1.4218396e+00  -5.9707835e+00  -2.3980954e-01   2.5545359e+00   2.5531701e+00   1.7050549e+00   3.4818486e+00   9.9818089e-01  -6.8725035e-01   7.2269378e+00   4.5484628e+00  -3.6870455e+00   3.0133415e+00  -3.1775032e-01   4.6080951e+00  -4.7504892e+00   2.4457886e+00  -1.4154996e+00   4.8079424e+00  -3.2146994e+00   5.2980504e+00  -1.4371597e+00   8.2750634e+00  -1.6887430e+00   1.0504248e+00  -1.3221780e+00   1.0002308e+00  -3.6094983e+00   1.7254210e-01  -3.4808651e+00  -3.1506330e+00   3.4598964e+00  -1.8902794e-01   6.4357732e-01  -1.0385882e+00  -3.5178044e-01  -1.6829809e+00  -5.4932181e+00  -1.0997321e+00  -9.7791856e-01   1.5435322e+00  -1.1226335e+00   1.5503815e+00   2.7363479e+00   3.4048376e-01  -6.6082311e+00  -1.2196935e+00   3.3916999e-01   8.9724466e-01   4.2187682e+00   3.3367852e+00  -9.3510887e-01  -1.7701061e+00   1.9879927e+00   3.4452743e+00   3.3555014e+00   4.1613985e+00   6.4643785e-01   1.4889732e+00
   1.5151940e-01  -1.5434369e+00   3.8254872e-01   1.0494087e+00  -5.4006621e-01   2.7393695e-01  -5.2108504e-01  -1.2996354e+00  -1.3173907e+00  -3.8170147e+00  -1.5964782e+00  -1.8183251e+00  -1.9615386e+00  -4.0551857e+00   7.4678797e-01  -2.4335146e+00   3.9891430e+00   1.5305048e+00  -1.6151679e+00  -9.0563068e-01  -1.4250231e+00   1.5717044e+00   1.0886695e+00   5.5152881e-01   1.8222863e-01   7.5259044e-01  -3.1300531e-01   1.4175270e-01   2.2966489e-01  -6.1043526e-01   4.0385985e-01  -1.4692078e+00  -4.8730181e+00  -7.9528177e-02   3.1383377e+00   2.8705153e+00   2.4666212e+00   3.2446906e+00   1.1989625e+00  -1.2934621e+00   6.9031484e+00   2.9179383e+00  -4.3451995e+00   3.3744057e+00  -1.8804539e+00   4.7373328e+00  -5.5395324e+00   2.1758321e+00  -3.0077580e+00   5.3977195e+00  -4.1391853e+00   6.0794562e+00  -1.4442284e+00   9.0557255e+00  -1.3048235e+00   1.7138443e+00  -2.4931507e-01   1.7154431e+00  -3.6635403e+00   1.0247315e+00  -3.5370834e+00  -2.5931516e+00   4.6500060e+00   6.2855093e-01   5.1291115e-01  -1.4641577e-01   6.3954817e-01   3.3526126e-01  -5.2861203e+00  -2.2851859e-01  -1.1324621e+00   3.9203228e-02  -1.1817314e+00  -6.8478047e-01   3.2619098e+00  -1.5463611e+00  -8.5104517e+00  -3.0223554e+00   1.6017298e+00   1.8619569e+00   5.3626116e+00   5.2666442e+00  -1.0696590e+00  -2.5553892e+00   2.3713754e+00   5.6216696e+00   5.0190095e+00   4.7047000e+00   6.6601650e-01   1.9393528e+00
  -5.7804662e-02  -1.5420510e+00   4.9865073e-01   6.1603798e-01  -6.0308476e-01   3.5095611e-01   1.4342888e-01  -6.9993307e-01  -8.8692227e-01  -3.0176986e+00  -1.4332603e+00  -1.5001276e+00  -1.3325800e+00  -3.3397829e+00   6.6570420e-01  -2.7062971e+00   2.5841827e+00   1.3629435e+00  -1.5210616e+00  -1.3346684e+00  -1.5740029e+00   1.2047416e+00   1.3843624e+00   6.7130835e-01  -8.4112522e-02   1.6223528e-01  -1.1538715e+00  -5.4913002e-01  -2.6487179e-01  -1.3100735e+00  -3.1733185e-01  -2.9530453e+00  -4.8605402e+00  -1.0628819e+00   3.1180342e+00   3.6373665e+00   2.2415597e+00   3.0264508e+00   7.7537948e-01  -1.2639436e+00   6.2101216e+00   2.8097384e+00  -6.4771720e+00   1.5537565e+00  -4.4406214e+00   1.7698160e+00  -6.9538523e+00  -4.3386426e-01  -3.9731451e+00   4.3679996e+00  -3.5802250e+00   5.2014136e+00  -6.2373793e-01   9.5746004e+00  -2.5307813e+00   1.9050197e+00  -1.1002469e+00   1.1782257e+00  -3.3213366e+00   1.1100780e+00  -3.1767485e+00  -2.5053865e+00   5.3824510e+00   7.3332066e-01   9.1492657e-01  -3.3223415e-01   4.6547292e-02  -4.1429034e-01  -5.9116289e+00  -2.7282923e-01  -1.2704179e+00  -6.4116456e-01  -1.3481191e+00  -1.2335018e+00   2.2382751e+00  -2.3262601e+00  -6.8564782e+00  -1.4820578e+00  -2.8570477e-01  -2.9497435e-01   4.5733934e+00   4.2803439e+00  -2.2054848e+00  -3.2364349e+00   2.2200325e+00   5.0781290e+00   5.3807586e+00   4.2139621e+00   1.0006985e+00   2.2381404e+00
   9.0431186e-02  -1.6393881e+00   5.2545212e-01   4.7212981e-01  -3.1009420e-01   1.2860954e-01   3.7203905e-01  -7.0716876e-01  -3.9710648e-01  -2.6112731e+00  -1.7325797e+00  -1.5963961e+00  -1.1944234e+00  -3.5871824e+00   2.0318541e-01  -3.3076117e+00   1.6229333e+00   7.2054358e-01  -1.8271459e+00  -1.6776283e+00  -1.7485788e+00   6.3090592e-01   1.3933479e+00   9.3655772e-01   1.1815725e-02   4.7243189e-01  -1.1484332e+00  -6.9580244e-01  -5.2943366e-01  -1.8833290e+00  -4.6951348e-01  -3.6277129e+00  -5.1493193e+00  -2.6595119e+00   3.1385239e+00   4.3940314e+00   2.4880390e+00   3.5994566e+00   1.0264620e+00  -6.8708343e-01   5.6529626e+00   2.1759469e+00  -7.5142664e+00   1.7705763e+00  -6.3774506e+00   4.1842215e-02  -7.3954593e+00  -1.0591559e+00  -5.4398096e+00   3.6241401e+00  -3.6290598e+00   5.1484270e+00   2.0477092e-02   9.9700895e+00  -2.2832944e+00   2.8703135e+00  -1.4125076e+00   9.8511449e-01  -3.4485588e+00   1.4438258e+00  -3.4871826e+00  -2.6990232e+00   5.5151965e+00   4.7753471e-01   1.4401012e+00  -4.3219759e-02  -8.4348523e-02  -4.8324825e-01  -5.4568060e+00   3.6178941e-01  -6.9255808e-01  -1.6048920e+00  -1.3931477e+00  -2.2313766e+00   1.9709503e+00  -2.5287743e+00  -6.5246988e+00  -1.2699773e+00  -1.4065627e+00  -1.6798658e+00   4.0438609e+00   4.0229279e+00  -2.8254683e+00  -4.4010777e+00   2.2193195e+00   5.9090014e+00   6.2677311e+00   3.8835584e+00   1.0470586e+00   2.7107670e+00
   4.4508403e-01  -1.7576398e+00   4.0627482e-01   3.0017424e-01  -2.1208590e-01  -2.6946811e-01   4.1569913e-01  -8.5729883e-01  -1.5967294e-01  -2.4350700e+00  -1.9526467e+00  -1.6649424e+00  -1.1393881e+00  -3.6712406e+00  -3.4919105e-01  -3.6120958e+00   9.0417154e-01   1.8365547e-01  -1.7304840e+00  -1.8281683e+00  -1.7685448e+00   1.5222141e-01   1.2529197e+00   1.0461366e+00   3.6146784e-01   6.8686739e-01  -9.1600834e-01  -6.1536986e-01  -6.2895688e-01  -1.5313504e+00  -2.2893235e-01  -3.3855183e+00  -4.4536324e+00  -3.0935989e+00   3.1910889e+00   5.0726460e+00   2.6736831e+00   3.6611259e+00   1.3668800e+00  -3.3548282e-01   5.2715790e+00   1.4869980e+00  -7.3230547e+00   2.1273604e+00  -7.0538045e+00  -1.1764379e+00  -6.8318361e+00  -1.1238647e+00  -6.0155223e+00   2.4426780e+00  -3.4099484e+00   4.2394673e+00   9.3316354e-01   9.5123643e+00  -1.5052451e+00   3.1741231e+00  -1.4048694e+00   8.0902560e-01  -3.5445725e+00   1.3592259e+00  -4.0431995e+00  -3.0644083e+00   5.6117822e+00   4.8036497e-02   1.5261029e+00  -3.3418232e-01   1.7746341e-01   1.2181475e-01  -4.8135520e+00   7.1485177e-01   4.3558107e-01  -2.1486728e+00  -7.4602093e-01  -2.4379741e+00   2.5959389e+00  -2.8415647e+00  -5.9290019e+00  -1.7616825e-01  -1.4913452e+00  -2.6738859e+00   3.9714013e+00   3.8139658e+00  -2.7756258e+00  -4.4565909e+00   2.4533101e+00   6.2078908e+00   6.6248150e+00   3.8525464e+00   8.2589928e-01   2.6461820e+00
   8.0829734e-01  -1.5410399e+00   6.3793934e-01   9.3800739e-02  -2.0745310e-01  -2.7978737e-01   6.9665877e-01  -5.0077029e-01   2.8135424e-01  -1.8572520e+00  -1.5439264e+00  -1.5209588e+00  -8.4967329e-01  -3.1876085e+00  -4.6141069e-01  -3.0302240e+00   6.2216340e-01  -7.7405992e-02  -1.1626266e+00  -1.4494968e+00  -1.3296017e+00  -6.7112920e-02   1.4168217e+00   1.1556014e+00   2.3893725e-01  -8.0326171e-02  -7.1738065e-01  -8.6196431e-02  -8.4036455e-01  -9.6620180e-01  -1.4699223e-01  -3.1681058e+00  -3.2681049e+00  -2.0151178e+00   3.1855907e+00   5.2844104e+00   2.7855076e+00   2.6530366e+00   1.3545336e+00  -9.3994854e-01   5.3566555e+00  -5.9664646e-03  -8.2149565e+00   4.6391240e-01  -8.4967679e+00  -2.9444370e+00  -7.9899090e+00  -3.3158203e+00  -6.5554755e+00   1.3067236e+00  -3.0311687e+00   2.5130342e+00   1.6387918e+00   8.0480299e+00  -2.2089122e+00   1.8589770e+00  -1.0103179e+00   3.9457694e-01  -2.9091168e+00   1.2944666e+00  -3.3938903e+00  -2.9245541e+00   6.4046385e+00  -7.7255925e-02   1.3889983e+00  -2.7188833e-01   1.1747119e-01   9.2882632e-01  -5.2715214e+00   2.8593104e-01   1.1354700e+00  -2.4482479e+00   5.6859616e-02  -2.7305181e+00   3.4146784e+00  -3.7108348e+00  -4.2187497e+00   1.6315860e+00  -2.2363329e+00  -4.0512422e+00   4.5141417e+00   3.4497451e+00  -2.4222425e+00  -2.7805192e+00   2.9909816e+00   5.5932135e+00   7.2208373e+00   4.1861412e+00   8.4029235e-01   2.4588905e+00
   9.8934425e-01  -1.6514488e+00   1.9263067e-01   1.8345421e-01  -2.6084541e-01  -7.8986163e-01   1.0239084e-01  -6.5037177e-01   2.4300535e-01  -2.1047066e+00  -2.0529772e+00  -1.4718723e+00  -9.7270669e-01  -3.2033880e+00  -1.1413008e+00  -3.1477932e+00  -4.2085040e-03  -8.2824800e-01  -9.3290362e-01  -1.5084894e+00  -1.2339450e+00  -4.5108074e-01   9.0337587e-01   1.1762077e+00   5.3540045e-01   5.2899190e-01  -4.8181376e-01  -6.0130474e-01  -9.1155491e-01  -4.2856566e-01  -7.2798841e-03  -2.4480232e+00  -2.4619256e+00  -2.0426837e+00   2.5085739e+00   5.5827195e+00   2.8507976e+00   2.9623880e+00   2.0417903e+00  -7.2606367e-01   4.9703744e+00  -3.7275044e-01  -6.8978543e+00   1.7735830e+00  -7.5084437e+00  -3.0297006e+00  -6.4738470e+00  -1.4145632e+00  -6.3640528e+00   1.3843905e-01  -2.6989991e+00   1.7936930e+00   2.4479569e+00   7.0879194e+00  -5.4723784e-01   2.2474992e+00  -9.8173208e-01  -2.6011740e-01  -2.9685592e+00   4.3205754e-01  -3.8895579e+00  -4.0203068e+00   5.7526090e+00  -1.3571947e+00   1.2211565e+00  -1.1579510e+00   1.9694756e-01   1.2494375e+00  -3.9893222e+00   4.8125560e-01   2.7736741e+00  -2.8099178e+00   4.4552688e-01  -2.2187716e+00   3.7252210e+00  -3.0101129e+00  -3.8122960e+00   2.3920896e+00  -1.8762740e+00  -4.3001010e+00   4.3080104e+00   2.2028207e+00  -1.7605685e+00  -2.4667268e+00   3.4257879e+00   5.0377621e+00   7.2293635e+00   3.7045240e+00   2.7014169e-01   2.1214548e+00
   1.3772669e+00  -1.7993772e+00   2.4445838e-01   2.0026757e-01   1.4368755e-01  -1.1923035e+00   1.0193701e-01  -5.3284226e-01   7.0775310e-01  -1.8381902e+00  -2.1542504e+00  -1.6820043e+00  -1.2239962e+00  -3.1987211e+00  -1.8724913e+00  -3.1319767e+00   1.1643842e-01  -1.5124525e+00  -5.3216842e-01  -1.3747598e+00  -1.3380793e+00  -7.7751904e-01   9.7747837e-01   1.4486307e+00   6.3159966e-01   2.5286830e-01  -1.0946100e-01  -4.4572886e-01  -1.1787961e+00  -2.1271912e-01   6.0291153e-01  -2.0200837e+00  -1.7420461e+00  -2.1740164e+00   2.8504040e+00   6.3600294e+00   3.4591070e+00   2.2728692e+00   2.3816618e+00  -1.5110776e+00   3.6378190e+00  -2.0755494e+00  -7.4726697e+00   1.2352444e+00  -9.1980302e+00  -4.2190779e+00  -7.6407189e+00  -2.7124134e+00  -7.6739496e+00  -4.5419837e-01  -3.6822774e+00   1.1632852e+00   2.8452668e+00   6.4344268e+00  -1.5750016e+00   1.6985136e+00  -1.7851608e-01  -6.0603102e-01  -2.5496114e+00   3.2308645e-01  -3.4701693e+00  -3.4925607e+00   6.2058322e+00  -1.3407916e+00   4.6635776e-01  -1.4666589e-01   1.7616558e-01   1.8610170e+00  -4.1356158e+00   3.5612218e-01   3.8645011e+00  -3.1091590e+00   5.1645598e-01  -3.0367388e+00   4.1630468e+00  -3.6781830e+00  -3.0017047e+00   3.2124289e+00  -1.6268089e+00  -4.6015413e+00   5.2684512e+00   2.1863710e+00  -1.5590609e+00  -2.7594135e+00   3.5232204e+00   5.1261839e+00   8.4006295e+00   3.5583086e+00   8.0502485e-02   1.9881806e+00
   8.1763322e-01  -1.4810164e+00   1.5070737e-01   2.5080950e-01   3.2735213e-01  -4.3690400e-01  -3.1864693e-01   1.6053772e-02   1.0614495e+00  -1.2857265e+00  -2.5336758e+00  -1.2330364e+00  -1.1218699e+00  -2.6576779e+00  -2.2617438e+00  -2.9478892e+00  -8.9746996e-01  -1.1286135e+00  -8.7803834e-01  -1.8945766e+00  -1.0967789e+00  -6.0402330e-01   7.3920060e-01   1.5949022e+00   2.1480152e-01  -1.0749618e-01  -3.8470216e-02   7.7438935e-02  -1.2246288e+00  -8.3891220e-01  -3.7443106e-01  -3.0856933e+00  -1.9814020e+00  -3.2547712e+00   3.3064928e+00   8.0584605e+00   2.9767050e+00   1.8150768e+00   1.9475700e+00  -2.0401832e+00   2.9572986e+00  -3.9204339e+00  -8.3785896e+00   8.5515032e-01  -1.0075482e+01  -6.0971228e+00  -7.7611113e+00  -3.3258263e+00  -7.6499251e+00  -1.2286529e+00  -3.2740287e+00   8.5414015e-01   3.2755037e+00   6.2915392e+00  -2.0240535e+00   1.7153607e+00  -8.9537776e-01  -6.4885576e-01  -1.7706521e+00   3.5451083e-01  -3.3418551e+00  -3.2702396e+00   4.9168245e+00  -1.3791817e+00   4.8257465e-01  -1.7076039e-01  -2.9001372e-01   1.2174000e+00  -3.8801911e+00   5.9580137e-01   2.3796212e+00  -3.0167467e+00  -1.7499562e-01  -2.9186566e+00   2.7797238e+00  -2.8048675e+00  -1.8034340e+00   4.2998802e+00  -3.0440679e+00  -4.2168477e+00   3.7044978e+00   1.6489531e+00  -2.1806046e+00  -3.2181911e+00   2.8214177e+00   4.5241579e+00   8.5298326e+00   2.6566150e+00   4.2313591e-01   1.9585026e+00
   6.8073203e-01  -1.8702461e+00  -3.3921355e-01   4.6651480e-01   7.0207865e-01  -1.2123750e+00  -8.3883628e-01  -3.1696358e-01   1.0421564e+00  -1.7758506e+00  -3.4377680e+00  -1.5832376e+00  -1.2423860e+00  -2.8023845e+00  -3.0402197e+00  -3.3557335e+00  -1.9494513e+00  -2.0117394e+00  -8.9602683e-01  -2.2837923e+00  -1.3460839e+00  -1.1912933e+00   2.8207629e-01   1.5004678e+00   6.5166347e-01   6.4548586e-01   8.4372641e-01   1.3893471e-01  -1.3580990e+00  -6.8507370e-01   2.7489954e-01  -1.8720199e+00  -1.3406794e+00  -4.2222244e+00   2.6725470e+00   7.6772732e+00   3.2732034e+00   1.4969843e+00   2.9225684e+00  -1.5221258e+00   6.4845040e-01  -5.6269756e+00  -5.0863140e+00   2.8641489e+00  -7.9122646e+00  -6.1395570e+00  -3.8493180e+00  -8.8035965e-01  -5.9698554e+00  -2.0833977e+00  -2.6979698e+00   4.8986394e-01   4.8693900e+00   6.0437406e+00   4.1210838e-01   2.7941143e+00  -1.1972250e+00  -1.0946176e+00  -2.0297103e+00   3.8319678e-03  -4.7053523e+00  -4.3243979e+00   3.9297628e+00  -2.6464785e+00   2.2476031e-01  -8.3250834e-01   2.4456138e-01   1.4281062e+00  -2.5585442e+00   1.2162700e+00   3.7371471e+00  -3.7240648e+00  -1.1084951e+00  -3.2774059e+00   2.1334655e+00  -2.4116756e+00  -2.1644218e+00   4.2802236e+00  -2.3847088e+00  -4.4678574e+00   3.5474043e+00   7.9302670e-01  -1.6651335e+00  -4.8947740e+00   2.8921245e+00   4.3120228e+00   9.0032858e+00   2.0955330e+00  -1.9331643e-01   1.3209688e+00
   1.4358556e-01  -1.7537991e+00  -1.9550658e-01   6.7613876e-01   1.2500745e+00  -8.9653091e-01  -1.0656015e+00   1.9846118e-01   1.5010590e+00  -1.4335462e+00  -3.9341399e+00  -1.5959586e+00  -1.0821914e+00  -2.3954926e+00  -3.4681007e+00  -3.4551465e+00  -2.6329413e+00  -2.0855883e+00  -1.2837066e+00  -2.8206198e+00  -1.3186349e+00  -1.6774171e+00   3.6219794e-01   1.5067329e+00   4.5016998e-01   8.8632601e-02   8.6316207e-01   1.8173681e-01  -1.9405259e+00  -1.6927021e+00  -1.7454951e-01  -2.6523227e+00  -2.4428339e+00  -5.7390279e+00   2.4408394e+00   8.5272294e+00   3.1218353e+00   1.2970865e+00   2.5145909e+00  -2.2379412e+00  -1.0671080e+00  -7.4373933e+00  -5.9030188e+00   2.6534076e+00  -8.8497376e+00  -6.8179324e+00  -4.5038468e+00  -1.5736156e+00  -6.2579831e+00  -1.9200452e+00  -3.1293979e+00   1.0176844e+00   4.9193643e+00   6.4753162e+00  -9.4248519e-01   3.0655455e+00  -1.5843674e+00  -1.5825477e+00  -1.3098053e+00   1.4197970e-01  -4.2479430e+00  -3.8153185e+00   3.3328125e+00  -2.9058622e+00   3.1663045e-01  -3.3025431e-01  -3.1467417e-01   4.6584240e-01  -2.9894918e+00   1.0375152e+00   2.7702487e+00  -3.9223450e+00  -3.0070795e+00  -3.7824529e+00   3.0229848e-01  -2.0386168e+00  -2.2195086e+00   3.7925192e+00  -3.6830686e+00  -4.7240700e+00   3.1341140e+00   6.2329432e-02  -2.2501571e+00  -6.6788081e+00   2.1920722e+00   3.7881105e+00   9.4301245e+00   1.3441978e+00  -1.5517177e-02   1.4766933e+00
  -8.5361350e-02  -1.4389903e+00  -2.4271270e-01   8.1577649e-01   1.1848844e+00  -7.4839728e-01  -1.5185784e+00   3.2288463e-01   1.3378866e+00  -1.5664221e+00  -4.0804446e+00  -1.6107880e+00  -7.2745518e-01  -1.7459908e+00  -3.5905723e+00  -3.1111089e+00  -3.0213461e+00  -1.8502045e+00  -9.8001718e-01  -2.9099378e+00  -7.7542298e-01  -1.8895421e+00   1.7708851e-01   1.0337692e+00   5.1589534e-01  -4.0100958e-01   1.4273479e+00   9.4327902e-01  -1.8113331e+00  -1.1568374e+00  -1.6497715e-02  -1.7606169e+00  -1.5237624e+00  -4.5868420e+00   1.8273281e+00   8.1182956e+00   2.7429470e+00   1.4248860e-01   2.5578110e+00  -2.4582348e+00  -1.2553279e+00  -9.0647266e+00  -3.6853810e+00   2.9384234e+00  -6.8630040e+00  -6.8104090e+00  -1.9404649e+00  -9.1206759e-01  -4.1874310e+00  -2.6718505e+00  -1.9403785e+00  -9.0895501e-02   5.5950868e+00   5.2633106e+00   1.0793263e-01   2.3144408e+00  -1.4500348e+00  -1.5610834e+00  -6.3536629e-01  -6.4658337e-02  -4.3813798e+00  -4.0396977e+00   2.7435250e+00  -3.5129612e+00   1.5242285e-01  -1.4553836e+00  -2.4680001e-01   3.6681625e-01  -2.4119539e+00   8.6837568e-01   2.5383295e+00  -3.7719776e+00  -2.9556368e+00  -2.8876436e+00   5.1029492e-01  -1.5036088e+00  -1.1052096e+00   4.8709314e+00  -3.3780277e+00  -4.6169289e+00   3.3366385e+00  -3.5918871e-01  -1.4601697e+00  -5.9036999e+00   2.1520288e+00   2.1107720e+00   8.6263991e+00   1.2241439e+00  -8.1070610e-02   8.3003954e-01
   1.0546319e-01  -1.1540920e+00  -3.0267458e-01   1.4942707e+00   1.2934450e+00  -1.0414135e+00  -1.9904845e+00   5.1385307e-01   1.2562044e+00  -1.7814539e+00  -4.2595730e+00  -1.4934956e+00  -1.3319149e+00  -1.4988805e+00  -3.4052728e+00  -1.9553285e+00  -2.5513856e+00  -2.3420280e+00  -2.6480377e-01  -1.6334016e+00  -2.8400013e-01  -1.6741089e+00   8.9562003e-02   1.6385721e+00   2.1564606e-01   1.8235930e-01   1.9948524e+00   1.0261015e+00  -2.0918952e+00   6.8531685e-02   8.9777592e-01   3.7270363e-01  -1.1076885e+00  -3.4815986e+00   1.6032603e+00   8.0392554e+00   2.9953858e+00   6.6528339e-01   3.3202264e+00  -2.8780772e+00  -1.5519322e+00  -8.5396173e+00  -5.0816721e+00   2.7316063e+00  -8.4268775e+00  -6.8789127e+00  -4.5646782e+00  -1.6899397e+00  -6.1764138e+00  -2.7547267e+00  -4.0087493e+00  -6.9724540e-01   3.3418140e+00   2.8864922e+00  -1.7526816e+00   5.9003538e-01  -9.4470862e-01  -2.4319835e+00  -1.1330314e+00  -4.1272524e-01  -3.7303988e+00  -4.0766394e+00   2.8286239e+00  -4.0457189e+00  -6.1804948e-01   1.6062834e-01  -9.3282431e-01   6.3435610e-01  -2.1605307e+00   2.2290364e-01   4.8500320e+00  -2.4460794e+00  -2.5364293e+00  -1.8480927e+00   1.6550513e+00  -2.3484696e-01  -5.8608355e-01   5.8856908e+00  -3.1533862e+00  -3.8493028e+00   4.7096995e+00   7.1049740e-02   7.7963972e-02  -3.9533759e+00   2.8516128e+00   2.4051825e+00   9.5436966e+00   1.5068838e+00  -8.4161699e-01   7.2892222e-01
  -9.7852074e-01  -1.1108314e+00  -2.6611398e-01   1.5074897e+00   1.6841140e+00  -4.4440942e-01  -1.9018738e+00   1.0436890e+00   1.5808460e+00  -1.1947454e+00  -4.6170487e+00  -1.3342827e+00  -5.8874784e-01  -6.0416946e-01  -3.3375776e+00  -2.0685497e+00  -3.7938320e+00  -1.9380927e+00  -1.0462047e+00  -2.8732409e+00  -4.1551696e-01  -1.8133827e+00   2.6445553e-01   1.5426835e+00   1.4787815e-02  -3.2837126e-01   1.7360334e+00   1.1720800e+00  -2.1893664e+00  -1.1570165e+00   3.3886988e-01  -7.9771600e-01  -2.4004390e+00  -5.4971379e+00   1.2614555e+00   7.7335020e+00   2.4277397e+00   4.2214329e-02   2.7479056e+00  -2.9495084e+00  -3.4469115e+00  -9.5047438e+00  -5.0763496e+00   2.4147318e+00  -8.0232907e+00  -8.3220796e+00  -3.4116239e+00  -2.1847533e+00  -4.4994893e+00  -3.1055708e+00  -2.8422877e+00  -4.7254449e-01   3.8586968e+00   3.6057619e+00  -2.6174466e+00   1.2190310e+00  -2.2006270e+00  -2.7603203e+00  -3.9296810e-01  -2.1664422e-01  -3.6567749e+00  -3.4663400e+00   1.9525658e+00  -3.5737908e+00   1.1641901e-01  -8.7808761e-02  -1.5961655e+00  -1.7691124e+00  -2.5872917e+00   1.1290205e-01   3.0532202e+00  -2.2751205e+00  -4.1750891e+00  -1.7308369e+00  -2.3112028e-01   9.9523961e-01   2.4030519e-01   6.5370606e+00  -4.6169148e+00  -3.9459266e+00   3.2979676e+00  -1.4840704e-01  -8.7412005e-01  -5.7865207e+00   1.6798833e+00   1.4909628e+00   9.6970782e+00   5.5796825e-01  -4.1958403e-01   7.4479028e-01
  -1.2389168e+00  -1.2914140e+00  -4.3900851e-01   1.7639237e+00   1.8797999e+00  -5.9547802e-01  -2.4140144e+00   9.1804010e-01   1.2637679e+00  -1.7150441e+00  -5.0040507e+00  -1.6431315e+00  -5.6756325e-01  -3.8367042e-01  -3.6749542e+00  -2.3231015e+00  -3.6223698e+00  -2.0288836e+00  -8.4841605e-01  -3.1864208e+00  -5.9491244e-01  -2.2334554e+00   5.8851765e-02   1.1255379e+00   4.9678633e-01  -2.8394320e-01   1.9797860e+00   1.3538002e+00  -1.9948162e+00  -9.2909360e-01   1.1318439e+00   3.9016950e-01  -2.0891155e+00  -5.3032013e+00   6.7479547e-01   6.9248840e+00   2.2903629e+00  -5.4969168e-01   2.7394685e+00  -3.3297013e+00  -5.1230758e+00  -1.0471518e+01  -2.7483307e+00   3.6143201e+00  -5.3527068e+00  -6.6969644e+00  -1.5139410e+00  -7.3940393e-01  -2.7881457e+00  -2.7717437e+00  -3.0943421e+00   1.0152960e-01   3.6936304e+00   3.7529634e+00  -2.0806331e+00   1.5216430e+00  -2.0298375e+00  -2.7956808e+00  -3.6593292e-01  -4.4555421e-01  -3.9793949e+00  -3.4192298e+00   1.5315361e+00  -3.9265158e+00   6.0721220e-02  -4.4974479e-01  -9.6126967e-01  -1.8205078e+00  -1.8339164e+00   5.9389422e-03   2.5871592e+00  -2.1425960e+00  -5.3074427e+00  -1.6876611e+00  -6.4798619e-01   1.5988686e+00  -9.6183810e-01   5.3045755e+00  -3.1980022e+00  -2.4785405e+00   3.8611565e+00  -9.7276727e-02  -4.3032022e-01  -7.1033790e+00   1.1667400e+00   7.3889514e-01   9.3536242e+00   2.3538053e-01  -7.6326685e-01   2.8988146e-01
  -1.6091417e+00  -8.5580314e-01  -3.8823734e-01   1.9895184e+00   1.9883346e+00  -2.7969300e-01  -2.4940885e+00   1.3555027e+00   1.2556269e+00  -1.5373468e+00  -4.8181822e+00  -1.3524616e+00  -5.9547180e-02   4.9206508e-01  -3.1520956e+00  -1.8821596e+00  -3.6080169e+00  -1.9673695e+00  -3.5073946e-01  -2.9872057e+00   4.4921905e-02  -2.2300507e+00   4.4683075e-02   8.4267810e-01  -2.0201153e-02  -5.0008653e-01   2.1872035e+00   1.7515595e+00  -2.0062198e+00  -1.1051778e+00   1.0520937e+00   8.0122344e-01  -2.0103038e+00  -4.5802084e+00  -7.0127670e-01   5.0134604e+00   2.0917979e+00  -1.0734424e+00   2.9807741e+00  -3.5130005e+00  -5.6908083e+00  -1.0102938e+01  -2.6169448e+00   3.0726676e+00  -5.1101810e+00  -6.6810784e+00  -1.0341248e+00  -9.0703920e-01  -1.8969223e+00  -2.2798661e+00  -2.6230442e+00   1.8250057e-01   2.5671192e+00   3.0312652e+00  -2.5323254e+00   1.0922169e+00  -2.1691989e+00  -3.2732867e+00   2.2125831e-02  -3.8640523e-01  -3.1294357e+00  -3.2860557e+00   1.6645279e+00  -3.9619762e+00   4.0008567e-02  -5.5294137e-01  -1.8944971e+00  -3.2293672e+00  -1.9503215e+00  -4.9094081e-01   2.3764624e+00  -2.1566938e+00  -6.3421438e+00  -1.5951942e+00  -1.8638127e+00   2.1579315e+00  -2.5463366e-01   4.8713188e+00  -3.3708411e+00  -2.1674328e+00   4.2921631e+00  -1.7855675e-01   2.3126355e-01  -6.6869391e+00   1.3000349e+00  -3.3183366e-01   9.4822079e+00  -6.8841628e-02  -7.9310345e-01   3.0010895e-01
  -2.4396558e+00  -1.0776214e+00  -5.8074854e-01   1.8872096e+00   2.1187761e+00   3.8284828e-01  -2.7658255e+00   1.3257186e+00   1.1797897e+00  -1.3024484e+00  -4.8514503e+00  -1.1779490e+00   1.2621527e-01   1.0688181e+00  -2.9373396e+00  -1.4889836e+00  -3.8123588e+00  -1.2853532e+00  -8.4569907e-01  -3.8936948e+00  -1.2865954e-01  -1.5213183e+00  -1.2411425e-01   7.2032265e-01  -2.1196004e-01  -7.5375524e-01   2.0169207e+00   2.2099163e+00  -1.1473135e+00  -1.3503548e+00   1.0244564e+00   4.7813913e-01  -2.3748009e+00  -5.4284153e+00   6.0721390e-02   5.4292334e+00   1.5112072e+00  -1.8377830e+00   2.5884029e+00  -3.4330847e+00  -6.5585272e+00  -1.0681883e+01  -2.2401872e+00   2.8957469e+00  -3.2192872e+00  -6.8990428e+00  -7.6706074e-01  -6.2334473e-01  -2.9780287e-01  -2.9356158e+00  -2.2392433e+00   5.2186231e-01   2.4571986e+00   3.1846438e+00  -2.6470151e+00   1.4625522e+00  -2.9031301e+00  -3.0723480e+00   5.8397865e-01  -6.3168355e-01  -3.3315239e+00  -2.4885174e+00   4.3674215e-01  -3.0085249e+00   3.5809590e-01  -5.7270529e-01  -1.4293550e+00  -4.1496864e+00  -1.2434170e+00  -3.2323601e-01   3.4284550e-01  -1.1051981e+00  -5.9961105e+00  -1.2126113e+00  -2.2937226e+00   3.6959868e+00   4.9987654e-01   4.9767671e+00  -3.3738203e+00  -6.1514297e-01   2.7479549e+00   8.8741453e-02   7.7062356e-02  -6.8768086e+00   1.0457730e-01  -1.0522465e+00   9.0638938e+00  -1.1330461e+00  -4.6434669e-01  -5.1620737e-02
  -2.9389666e+00  -1.2395284e+00  -7.8264412e-01   1.7444167e+00   2.1872901e+00   6.8305548e-01  -2.9944408e+00   1.3064804e+00   1.0003662e+00  -1.1510946e+00  -4.7250399e+00  -9.8895593e-01   3.6373054e-01   1.6971679e+00  -2.6091115e+00  -1.0384076e+00  -3.7793445e+00  -1.0893242e+00  -8.2511857e-01  -4.4235198e+00  -1.2571029e-01  -8.5620356e-01  -3.5525701e-01   4.0888067e-01  -6.0185175e-01  -9.2768348e-01   1.9528836e+00   2.2367694e+00  -6.0866708e-01  -1.5374610e+00   9.2704838e-01   4.3463375e-01  -2.3920410e+00  -5.5095769e+00  -2.2435481e-01   4.1302352e+00   1.2496362e+00  -2.5353792e+00   2.7918897e+00  -3.4291359e+00  -7.1901537e+00  -1.0521268e+01  -1.5420227e+00   2.7834477e+00  -1.2613219e+00  -6.3790493e+00  -1.5744285e-01   5.3994359e-02   1.6208159e+00  -2.9068547e+00  -1.4743059e+00   8.1562550e-01   1.7622524e+00   2.9740066e+00  -2.3619532e+00   1.6560300e+00  -3.4261731e+00  -3.3627536e+00   9.8779993e-01  -1.0227609e+00  -3.2925003e+00  -2.3729637e+00  -9.8317722e-02  -2.5864418e+00   4.4040561e-01  -1.0226556e+00  -1.3409077e+00  -5.1597345e+00  -9.0245281e-01  -5.1539367e-01  -5.8438359e-01  -9.4515436e-01  -6.1464264e+00  -1.4637715e+00  -3.1974006e+00   4.3050321e+00   1.2046743e+00   4.3800579e+00  -3.1547721e+00   2.6567072e-01   2.1148527e+00  -3.2873151e-02   5.6088430e-01  -6.4890426e+00  -1.5477011e-01  -1.8854121e+00   8.9091319e+00  -1.9707975e+00  -4.2348026e-01  -3.2986654e-01
  -3.3107656e+00  -1.4312817e+00  -7.7452640e-01   1.6567243e+00   2.3978822e+00   8.7282858e-01  -2.9703500e+00   1.2102830e+00   8.9517063e-01  -1.0333982e+00  -4.5957102e+00  -9.9506036e-01   4.7863372e-01   1.9970262e+00  -2.2799647e+00  -7.4591949e-01  -3.5906419e+00  -9.5416580e-01  -1.0350044e+00  -4.8444090e+00  -2.8210906e-01  -5.1307386e-01  -4.1704227e-01   1.8962332e-01  -8.7843273e-01  -1.0607400e+00   1.6996922e+00   2.0159531e+00  -3.2442605e-01  -1.8863773e+00   1.0219029e+00   3.3588161e-01  -3.2187362e+00  -6.2087587e+00  -4.3418874e-01   3.3908177e+00   1.0205325e+00  -2.4560359e+00   2.6937874e+00  -3.2460372e+00  -7.7672726e+00  -9.8007998e+00  -1.9035785e+00   2.6773864e+00  -5.1397489e-01  -5.5448067e+00  -1.2134479e+00   2.0585966e-01   1.9389926e+00  -2.5537663e+00  -1.8512589e+00   1.6962238e+00   4.8319288e-01   3.0001959e+00  -3.0100966e+00   2.0422273e+00  -3.7624694e+00  -3.5753574e+00   1.1427072e+00  -1.1138666e+00  -3.0755087e+00  -1.7413591e+00  -3.9978442e-01  -2.0277441e+00   7.5754367e-01  -5.9815936e-01  -1.2558050e+00  -5.9578469e+00  -6.2875625e-01  -6.5969257e-01  -1.3439197e+00  -4.7807868e-01  -6.1673425e+00  -1.5851793e+00  -3.8139157e+00   5.0457320e+00   1.1496016e+00   3.1261162e+00  -3.1204545e+00   8.0320257e-01   1.6764173e+00  -1.2931379e-02   8.0464989e-01  -6.4994577e+00  -7.2380208e-01  -2.0276855e+00   8.6979678e+00  -2.5578218e+00  -4.0237772e-01  -2.2889610e-01
[truncated: 1,027,434 more chars]
