# Supplementary material for: Autistic traits and individual brain differences: functional network efficiency reflects attentional and social impairments, structural nodal efficiencies index systemising and theory-of-mind skills
Source: Mol Autism. 2021 Jan 21;12:3. doi: 10.1186/s13229-020-00377-8 (PMC7818759; doi:10.1186/s13229-020-00377-8)
Supplement: Supplementary file 7 — Additional file 7. Nuisance regressors. Nuisance regressor time series for each subject, as floating-point values in ASCII text format. [file 13229_2020_377_MOESM7_ESM.zip › Paul_Arora_et_al_data/Physiological/BBC/NuisancesRegdour_rsfMRI_aal90_TimeSeries/NuisancesRegdOut_aal90_subj10.txt]

  -4.8577050e-01   8.5515398e-01  -7.6153856e-01  -7.7633548e-01   4.7850022e-01  -1.3482038e-01   2.5605563e-01   2.8427231e-01  -6.4544766e-01  -6.2118178e-01  -1.2220228e+00   1.8572788e+00  -1.9601611e-01   1.7788614e-01  -2.8622665e-02  -3.5787567e-01  -1.9915453e+00   9.0915842e-01   4.3631595e-01   4.4510934e-02   4.5079417e-01   1.7452317e+00  -8.9131478e-01   4.0463253e-01   9.7109473e-01   1.8827169e+00   1.4734114e+00   3.7137180e-01  -2.5216681e+00  -9.9904523e-02   2.6846661e-01   6.1803336e-01   4.2732406e-01  -8.4895308e-03  -1.6982028e+00   5.1040098e+00  -6.3542433e+00   1.0859411e+00  -2.6471683e+00   5.9152447e-01  -3.3461110e+00   1.3116119e+00  -1.7155074e+00   1.9382107e+00   1.4938198e-01   2.2552976e+00  -2.8564683e+00   1.5351071e-01  -3.0616106e+00   6.1147340e-01  -5.1005113e+00   1.1435682e+00  -6.7428644e+00  -3.7626114e+00  -5.0231184e+00  -9.6399886e-02  -2.1845770e+00  -5.8442049e-01  -1.5416346e+00   7.5881400e-01  -1.7970389e-01   3.6429022e-01   3.0927049e+00   7.0368203e-01   3.9890398e-01   1.4049200e+00   1.2640704e+00   1.2956483e+00   1.5850671e+00   7.3277157e-02  -3.2796578e+00   2.2748354e-01  -7.4154335e-01   3.1028300e-01  -1.3710149e+00   1.1901016e+00   2.6247588e-01   2.6860763e+00  -1.5224138e+00   6.2563672e-01   1.6884173e+00   1.3565290e+00  -3.6985932e-01  -1.9358364e+00  -1.2829268e+00  -3.8854772e-01  -1.1815292e+00  -6.5176664e-01  -1.4627393e+00  -2.7043951e-01
  -7.5752485e-01   6.9041469e-01  -7.0278290e-01  -6.5301184e-01   7.7411321e-01   3.7992457e-01  -1.3137165e-01   2.7941952e-01  -2.5310786e-01  -3.9897521e-02  -1.4373507e+00   1.6259975e+00  -7.6253561e-01   2.5894387e-01  -3.6881869e-01  -5.9091497e-01  -2.8847715e+00  -1.0449316e-01  -5.1356276e-02  -7.1818151e-02   7.8275989e-01   2.2578611e+00  -9.9719726e-01   6.1888205e-01   1.5121026e+00   2.3589738e+00   1.3231909e+00   9.1521146e-01  -2.9399651e+00  -4.7307304e-01  -3.4924150e-01  -1.3237825e-02  -8.2226451e-01  -6.9214725e-01  -2.0104867e+00   6.6104269e+00  -5.8084994e+00   9.2045451e-01  -2.2468018e+00   3.6210651e-01  -3.4205478e+00   2.7050547e-01  -9.6885890e-01   2.3204970e+00   5.3178838e-01   2.5748673e+00  -1.5331586e+00   1.2697734e+00  -2.1396690e+00   1.7934726e+00  -3.6682532e+00   1.1057977e+00  -4.4438724e+00  -2.3958877e+00  -3.1948999e+00   7.0764152e-01  -2.0538239e+00  -5.7084921e-01  -5.8174271e-01   1.1067637e+00  -4.7712537e-02   1.4707703e-01   2.5402129e+00   1.2743102e-01   8.7951435e-02   1.6248849e+00   1.2491739e+00   1.8971567e+00   1.5732414e+00   6.8988063e-01  -3.5971454e+00  -7.3905063e-02  -1.9313842e+00  -7.2584577e-01  -1.8546517e+00   2.5551415e-01  -1.9105946e+00   1.2801077e+00  -3.0163850e+00  -1.4171574e+00   6.0792109e-01   2.7429925e-02  -1.0899012e+00  -2.5805126e+00  -1.2596669e+00  -1.4798261e-01  -6.9361567e-01  -6.0167731e-02  -9.8827676e-01  -6.2043103e-02
  -8.5821918e-01   7.1739937e-01  -1.6084360e-01  -3.8603059e-01   6.8000267e-01   3.7005317e-01  -5.6188456e-01  -1.0686823e-02   6.9449704e-02   3.2464552e-01  -1.5462682e+00   1.4722608e+00  -9.4165979e-01   3.8612100e-01  -8.1492381e-01  -5.4514735e-01  -3.6538409e+00  -6.3258146e-01  -1.6165236e-01   3.2074092e-01   1.0686083e+00   1.6218945e+00  -1.0646103e+00   3.0365986e-01   2.1161191e+00   1.7119157e+00   1.0431817e+00   1.0040270e+00  -2.7867267e+00  -2.2812084e-01  -9.9207207e-01  -9.1894436e-01  -1.4529065e+00  -9.6037699e-01  -2.3898863e+00   7.5288132e+00  -4.7017293e+00   1.9097315e-02  -1.4873167e+00   8.4334170e-02  -3.1529986e+00  -4.1656406e-01   5.4301818e-01   2.8692489e+00   1.7762558e-03   2.6576456e+00  -1.7934980e-01   2.3177219e+00  -1.6678597e+00   2.6618143e+00  -2.1892229e+00   1.2089475e+00  -2.7804757e+00  -9.6863682e-01  -1.8815771e+00   1.4637697e+00  -1.8290027e+00  -5.8505501e-01   4.2510336e-01   1.2947350e+00  -2.4535136e-01   3.5043219e-02   1.1425475e+00  -1.6481230e-01   9.3620372e-02   1.8801011e+00   9.2482928e-01   2.1607086e+00   1.0032719e+00   1.6447716e+00  -2.9755473e+00  -1.6591063e-01  -2.6253872e+00  -1.4862950e+00  -1.9462939e+00  -1.1868610e-01  -4.7441692e+00  -1.2954475e+00  -3.5271785e+00  -2.5006744e+00  -9.7274584e-01  -8.6690464e-01  -1.4575360e+00  -2.7626666e+00  -1.1255470e+00   8.3665540e-01  -1.2235164e-01   1.2121780e+00  -5.9562703e-01   5.6278770e-01
  -1.2660669e+00   2.0043106e-01  -2.0504727e-01  -6.0893427e-01   6.3717852e-01   5.2641184e-01  -1.7982698e-01   4.6813699e-01   5.1482123e-01   7.2298089e-01  -6.4427200e-01   1.4046924e+00  -4.7645623e-01   6.2311155e-01   4.1786135e-02   1.7312607e-01  -3.3074248e+00  -7.0072652e-01  -1.4242419e-01   1.5825814e-01   8.8559504e-01   1.0703634e+00  -7.3593728e-01   4.0773149e-01   1.7364147e+00   1.0640918e+00   8.1848394e-01   9.0996204e-01  -2.3093813e+00   5.1975249e-01  -9.0778929e-01  -1.0090339e+00  -1.8788550e+00  -1.0523185e+00  -3.3726838e+00   7.2192868e+00  -4.0578456e+00   1.0387846e-01  -8.2293210e-01   2.0401305e-01  -2.9672506e+00   1.2693353e-01  -8.5520880e-01   1.9632646e+00  -7.3382786e-01   1.9520463e+00  -8.7760657e-01   1.5146004e+00  -1.8593692e+00   2.1029424e+00  -2.2395144e+00   6.8568753e-01  -2.5348393e+00  -1.2485600e+00  -1.3294763e+00   1.2122531e+00  -2.0237773e+00  -1.1175706e+00  -4.2367716e-01   7.5548260e-01  -4.5801726e-01   9.0797493e-02   1.5693885e+00  -1.7769280e-01  -6.9784390e-01   1.6798664e+00   2.0680251e-01   1.7678320e+00   5.9682550e-01   1.3083862e+00  -2.7509500e+00  -3.0630438e-01  -2.4608672e+00  -9.9323534e-01  -1.7859868e+00  -2.9037647e-01  -4.2142544e+00   1.4533792e-01  -2.9385858e+00  -2.3230254e+00  -6.9548754e-01  -1.5659816e+00  -9.6789049e-01  -1.6995430e+00  -1.2621609e+00  -3.3888015e-01  -1.2775640e-01   9.7988027e-01  -4.2521754e-01   3.1389344e-01
  -1.4954358e+00  -1.3364258e-01  -2.7337324e-02  -5.1064788e-01   6.0887814e-01   6.6630229e-01  -6.1941493e-02   5.5593089e-01   8.0021008e-01   1.0370238e+00  -1.0476607e-01   9.4139847e-01  -3.0260785e-01   4.6283380e-01   3.5932530e-01   3.8928988e-01  -3.5657904e+00  -1.0572861e+00  -1.5760933e-01   3.1351750e-01   8.1316835e-01   8.5062341e-01  -6.8828055e-01   4.2256471e-01   1.5299482e+00   6.3852032e-01   5.1156277e-01   7.9239106e-01  -2.1199738e+00   8.7293170e-01  -1.0073364e+00  -1.2112185e+00  -1.8530833e+00  -7.1645461e-01  -3.5955955e+00   7.6102247e+00  -2.8882633e+00  -1.1442555e-01  -3.4286344e-01   3.8091506e-01  -2.8453640e+00   1.1631612e-01  -1.5389842e+00   1.1657952e+00  -1.0318040e+00   1.5532816e+00  -7.3277883e-01   7.9349088e-01  -1.7107010e+00   1.8767506e+00  -1.6578687e+00   3.3025880e-01  -1.6266601e+00  -9.8796671e-01  -3.2910315e-01   1.1204312e+00  -2.1439761e+00  -1.3223901e+00  -3.8382071e-01   5.6113453e-01  -3.9644104e-01  -6.5677067e-02   1.1180759e+00  -4.9200126e-01  -9.4710342e-01   1.6082964e+00  -2.0562701e-01   1.7579155e+00   5.4979566e-01   1.6426451e+00  -2.4017132e+00  -8.3497237e-01  -2.7864880e+00  -1.0661498e+00  -1.8461774e+00  -6.8775951e-01  -4.6142051e+00  -3.0738098e-01  -3.3320012e+00  -2.4477790e+00  -1.2127453e+00  -2.2994730e+00  -9.9045378e-01  -1.5454332e+00  -1.3099232e+00  -7.3415970e-01   3.3573890e-02   7.3035306e-01  -2.2068339e-01   4.2205633e-01
  -2.2999038e+00  -7.5977152e-01   1.7238397e-01  -9.2568942e-01   3.5094265e-01   6.0493791e-01   3.0943115e-01   4.9186377e-01   8.8261862e-01   7.7684533e-01  -1.9236894e-01   8.1564454e-01  -6.1581494e-01  -9.4393042e-02   6.9867514e-02   1.4625844e-01  -3.7276688e+00  -5.3110476e-01  -2.0927362e-01  -2.5500595e-01   4.5300867e-01  -2.4427151e-01  -1.5365770e-01   1.5923547e-01   1.0852623e+00  -2.4531223e-01   3.4421823e-01   3.5069075e-01  -2.1382738e+00   5.4204986e-01  -8.1859676e-01  -1.2303878e+00  -9.0652689e-01  -4.0478186e-01  -2.7399462e+00   6.5632005e+00  -2.8954316e+00  -3.9703186e-01  -4.3677499e-02  -2.7233507e-01  -3.4531750e+00  -5.9160270e-01  -3.1337046e+00  -1.9539296e-01  -1.8378390e+00   9.4804605e-01  -2.0302175e+00  -8.5200429e-01  -2.0409919e+00   1.4185181e+00  -1.7174087e+00  -2.7288247e-02  -1.7689918e+00  -1.0381475e+00  -1.1406888e+00   8.2828930e-01  -2.6325081e+00  -1.6594428e+00  -5.4534538e-01   7.9915717e-01  -3.0055909e-01   5.3553313e-01   9.7859758e-01  -7.0502436e-02  -9.0677033e-01   1.5343386e+00   5.5421539e-02   1.3224293e+00   3.1224642e-01   1.2380952e+00  -1.0872330e+00  -1.3594334e+00  -2.1275986e+00  -1.4944644e+00  -8.8448146e-01  -7.4564135e-01  -3.3604471e+00   2.9550539e-01  -2.7682328e+00  -2.0830067e+00  -1.0968341e+00  -2.1620054e+00  -1.1607595e+00  -1.1128316e+00  -1.4047523e+00  -9.2346809e-01  -3.2133966e-01   9.3257592e-01  -5.0620391e-01   4.0738657e-01
  -2.2388426e+00  -9.8210656e-01  -1.8246409e-01  -7.5966962e-01  -6.0031414e-01  -2.8377628e-03   2.4551152e-01   7.7878175e-01  -4.1185407e-01   2.6454970e-01   1.1994702e-01  -4.1858468e-01  -1.3856739e+00  -9.1253649e-01  -6.3891479e-01  -5.7063588e-01  -4.5646909e+00  -7.5461053e-01  -1.1595609e+00  -5.8044585e-01  -1.7761171e+00  -2.1192373e+00  -9.6685634e-01  -7.5158777e-01  -3.5557764e+00  -2.9725060e+00  -1.1302131e+00  -1.7044173e+00  -2.3736075e+00   2.5236630e-01  -1.9411506e+00  -1.6410914e+00   1.7015896e+00   1.5846092e+00   9.9027505e-01   8.7405219e+00  -1.9255197e+00  -1.1149861e-01   8.3189751e-01  -1.6233599e+00  -6.0579383e+00  -1.3937550e+00  -3.7653530e+00  -1.5886915e+00  -1.4938753e+00   1.0747748e-01  -1.8903695e+00  -2.8130851e+00  -2.6097288e+00  -3.2764650e-01  -2.4116224e+00  -8.5923037e-01  -2.0102936e+00  -2.1235950e+00  -1.3074107e+00  -7.7845437e-01  -2.5647843e+00  -1.0670418e+00  -3.9615189e-01   9.1241307e-01   4.8325350e-01   1.0261140e+00   7.0138114e-02  -1.7289430e-01  -1.4908027e-01   1.9869304e+00   8.6539167e-01   1.8692760e+00   3.5314066e-01   1.3687938e+00  -1.4860393e+00  -2.3199576e+00  -1.7105937e+00  -2.5496224e+00  -2.8040595e-02  -1.3963704e+00  -1.2742982e+00   1.3799141e+00  -2.8607182e+00  -2.6244333e-01  -8.6167334e-01  -2.0128385e+00  -1.1090730e+00  -8.9024672e-01  -1.8376515e+00  -2.5826123e+00  -3.1218950e+00  -2.3562435e-01  -1.8242444e+00   1.7179449e-01
  -2.1849015e+00  -8.5503004e-01  -4.3449604e-01  -6.2550366e-01  -1.8223992e+00  -8.2486690e-01   2.1795247e-01   7.0368368e-01  -1.4101723e+00  -1.5822205e-01   8.5757953e-02  -1.0514662e+00  -1.7861747e+00  -1.4500928e+00  -1.1806274e+00  -1.2821668e+00  -5.0329351e+00   1.5235514e-01  -1.2572352e+00  -5.2364675e-01  -3.3130462e+00  -4.0571626e+00  -1.2134599e+00  -8.4602987e-01  -7.3640164e+00  -5.4323532e+00  -2.6304650e+00  -3.6665865e+00  -2.2106121e+00  -1.2442363e-01  -2.4008157e+00  -1.5461754e+00   3.6858574e+00   3.3450178e+00   3.8679144e+00   1.0220975e+01  -1.7770365e+00  -1.1909718e-01   6.6798868e-01  -2.8367654e+00  -7.4953524e+00  -1.8840119e+00  -5.4233304e+00  -3.6580293e+00  -1.8713345e+00  -1.1298261e+00  -3.1158947e+00  -6.0993964e+00  -3.4957756e+00  -2.7260745e+00  -3.6284565e+00  -2.0223783e+00  -2.9969946e+00  -3.6070418e+00  -2.7943839e+00  -2.8113194e+00  -2.6699587e+00  -6.2938909e-01  -5.6043762e-01   5.8669537e-01   8.1180526e-01   1.1202928e+00  -9.3707520e-01  -2.2144527e-01   1.5817352e-01   2.0940573e+00   1.3907546e+00   1.8674196e+00   1.0222368e+00   1.7550821e+00  -4.9997601e-01  -2.9470340e+00  -3.2313805e-01  -2.9875245e+00   1.3172285e+00  -1.4743190e+00   1.1644413e+00   2.2486961e+00  -2.2097910e+00   2.5011897e+00  -7.9308098e-01  -1.3332759e+00  -8.7099600e-01  -4.2682330e-01  -2.1551134e+00  -3.7713965e+00  -5.4694525e+00  -1.4204646e+00  -2.9173069e+00   2.1288787e-02
  -1.5298530e+00  -4.7309943e-01  -2.6951428e-01  -2.6392414e-01  -1.5265534e+00  -4.3563380e-01  -3.5976740e-01   5.7552201e-01  -7.7644434e-01   1.6974896e-01  -2.2267978e-01  -8.1150042e-01  -1.8238490e+00  -5.7999642e-01  -1.0130271e+00  -9.5523929e-01  -4.1654675e+00   1.6881166e-01  -1.5503991e+00  -6.0173356e-01  -3.0793077e+00  -3.1182681e+00  -1.0659947e+00  -3.6819214e-01  -5.9013884e+00  -3.9814093e+00  -2.4791606e+00  -2.4467942e+00  -1.2914574e+00   1.4055902e-01  -2.5525040e+00  -1.5766270e+00   1.9795357e+00   1.9913994e+00   3.9483926e+00   9.4109557e+00  -5.3136091e-01  -4.8475143e-01   1.3465316e+00  -2.5010485e+00  -5.4874780e+00  -2.6012568e+00  -2.6978018e+00  -2.1426611e+00  -1.2698922e+00  -9.5815470e-01  -1.5293745e+00  -3.5928397e+00  -2.2991763e+00  -1.4556918e+00  -1.8947183e+00  -1.3997073e+00  -1.4361664e+00  -1.9558638e+00  -1.3098285e+00  -1.4549123e+00  -1.5932952e+00  -4.0050506e-03   3.9670457e-01   8.5750888e-01   9.9871999e-01   8.3470830e-01  -1.9228371e+00  -7.2182876e-01   5.4133345e-01   1.9711424e+00   1.0569338e+00   1.9381521e+00   4.4468638e-01   2.1040944e+00   5.7989077e-02  -2.1788854e+00  -5.5782842e-01  -3.4386552e+00   1.0183940e+00  -2.1333326e+00  -1.2003836e+00  -8.7102329e-01  -1.8832597e+00   2.6128372e+00  -1.5065824e+00  -1.0188603e+00  -6.1061691e-01   5.4311299e-01  -1.4884589e+00  -2.1315834e+00  -4.0248503e+00   4.7366444e-01  -2.0099281e+00   2.4613477e-01
  -1.3747742e+00  -5.2710910e-01  -2.1561313e-01   3.5590642e-01  -1.1346411e+00   1.3888945e-01  -8.1393562e-01   8.0357417e-01  -7.5644334e-03   7.7849722e-01  -2.4356876e-01  -7.0317824e-01  -1.8501908e+00  -3.3873575e-02  -7.9990661e-01  -9.0617872e-01  -4.1639317e+00  -2.7170251e-01  -2.1374257e+00  -7.2949141e-01  -2.8196952e+00  -1.8917202e+00  -1.0170639e+00   4.2789610e-02  -4.8681932e+00  -2.8994002e+00  -2.4556635e+00  -1.4981282e+00  -6.0876325e-01   3.3336277e-01  -2.7000439e+00  -1.7194311e+00   1.4016549e-01   9.5109423e-01   3.3530642e+00   8.6815249e+00   6.4342178e-01  -7.7885509e-01   1.3863281e+00  -2.1107559e+00  -4.1325047e+00  -3.2231846e+00  -1.5846342e+00  -1.5264900e+00  -1.3855028e+00  -8.0971423e-01  -3.1097898e-01  -2.4472671e+00  -1.4114685e+00  -2.2216335e-01  -3.5995420e-01  -1.0257314e+00   5.1563956e-01  -5.8362020e-01   4.9848954e-01  -5.4996855e-01  -1.0402875e+00  -1.4118532e-03   1.3520417e+00   1.1727418e+00   9.2019224e-01   2.2554097e-01  -2.9393946e+00  -1.2725800e+00   4.4030301e-02   1.7313288e+00   5.6456412e-01   2.3761321e+00  -4.0156143e-01   2.2695911e+00   3.7105065e-01  -1.6123588e+00  -1.1809909e+00  -3.8299116e+00   3.7928269e-01  -2.7731465e+00  -2.6275879e+00  -2.9716355e+00  -2.7905127e+00   1.6097388e+00  -3.0567819e+00  -2.2202794e+00  -7.9460923e-01   6.1232966e-01  -1.3554014e+00  -1.6798140e+00  -2.9752453e+00   1.1740835e+00  -1.2487650e+00   4.1011201e-01
  -1.3844095e+00  -5.7594909e-01  -8.6760030e-02   6.1267574e-01  -1.4919241e+00  -1.4314340e-01  -7.6423439e-01   8.9721961e-01  -4.7504626e-02   6.0843967e-01  -8.6122275e-02  -7.7031275e-01  -1.6658706e+00  -5.2459513e-02  -7.5518268e-01  -8.8574500e-01  -3.8838995e+00   4.9112199e-01  -2.1939676e+00  -6.8624541e-01  -3.4121226e+00  -2.5963004e+00  -9.1994560e-01  -1.4532280e-01  -5.6316188e+00  -3.7448841e+00  -2.7787259e+00  -1.9826107e+00   1.2751046e-01   7.9353129e-01  -2.5816759e+00  -1.6349450e+00   8.0265482e-01   1.3731801e+00   3.9492807e+00   7.5142158e+00   1.3345589e+00  -9.7212980e-01   1.3832901e+00  -2.0488430e+00  -3.7826617e+00  -3.1207512e+00  -2.1886060e+00  -2.1876262e+00  -2.2340552e+00  -1.3654267e+00  -8.8013674e-01  -3.5528734e+00  -1.8300538e+00  -9.5229509e-01  -5.2045205e-01  -1.1922177e+00   7.5761685e-02  -8.3349270e-01   7.9861333e-02  -1.0004274e+00  -9.6793829e-01  -5.9506282e-03   1.1680272e+00   1.0302225e+00   7.2971056e-01   1.9032056e-01  -3.6582014e+00  -1.1110552e+00  -1.3580634e-01   1.5928335e+00   3.9303530e-01   2.1916530e+00  -9.1694437e-01   2.1653287e+00   1.1223574e+00  -1.3733421e+00  -4.3593851e-01  -3.5444668e+00   8.9358542e-01  -2.5603304e+00  -1.5491624e+00  -3.1034491e+00  -2.1951912e+00   3.2149627e+00  -3.6081841e+00  -2.0895626e+00  -3.9879804e-01   1.3295095e+00  -1.4574577e+00  -1.8479776e+00  -3.2915999e+00   1.1576333e+00  -1.5228957e+00   4.6217576e-01
  -1.3819444e+00  -7.4252297e-01  -1.9385381e-01   3.1719224e-01  -9.8659782e-01   2.6877663e-01  -1.5278344e-01   1.2195195e+00   5.7356208e-01   5.2589673e-01  -2.0842967e-01  -2.2409510e-01  -1.4559054e+00   4.4054502e-01  -2.0249470e-01  -5.6813293e-01  -2.5887897e+00   1.2819459e+00  -2.0637968e+00  -1.3951313e+00  -3.5007715e+00  -2.0291308e+00  -5.6680436e-02   8.8717678e-02  -4.2125057e+00  -2.4425869e+00  -2.0758848e+00  -1.0507476e+00   5.4037661e-01   6.7979428e-01  -1.9204489e+00  -9.0790752e-01  -1.6330004e-02   1.0561160e-01   4.3086825e+00   4.5233515e+00   1.4492807e+00  -4.8569179e-01   1.4647507e+00  -2.0070557e+00  -1.8827763e+00  -2.7814517e+00  -2.3891935e+00  -1.8803972e+00  -2.0329573e+00  -1.3122980e+00  -1.5575367e+00  -2.5628711e+00  -1.3219712e+00  -4.7701478e-01  -2.4676518e-01  -7.3756656e-01  -1.2707742e-01  -5.3394391e-01  -1.7360776e-01  -1.8461562e-01  -8.3821309e-01  -7.7364786e-02   3.0496041e-01   8.1563173e-01   8.7648199e-01   7.2647976e-01  -2.9420300e+00  -8.1851184e-01   1.4886784e-01   1.1245743e+00   7.5293683e-01   1.8192872e+00  -1.0154672e+00   1.1021093e+00   1.6847174e+00  -5.2305378e-01   9.2808261e-02  -3.0716414e+00   1.1410897e+00  -2.4270836e+00  -5.4272596e-01  -1.8547904e+00  -1.5476883e+00   3.4921154e+00  -2.8221988e+00  -1.3645442e+00  -3.2870050e-01   2.7718046e+00  -6.9413797e-01  -1.4652088e+00  -2.3680077e+00   2.0432677e+00  -1.0949962e+00   4.3048154e-02
  -1.8011750e+00  -1.2801631e+00  -6.7861776e-01   7.9687880e-01  -1.6334171e+00  -2.4942751e-01  -1.7254164e-01   1.6614648e+00  -6.0302738e-01  -1.2576477e-01  -3.4985667e-01  -1.2899156e+00  -2.2398357e+00  -7.8885492e-01  -1.0031556e+00  -1.7808803e+00  -3.8324595e+00   9.7484486e-01  -3.3168036e+00  -2.0566837e+00  -5.2514812e+00  -2.3490627e+00  -7.6811449e-01  -2.3876085e-01  -8.2828809e+00  -4.1845435e+00  -3.1258532e+00  -2.8771078e+00  -3.9621671e-02  -1.1408537e-01  -2.3181964e+00  -7.2050135e-01   2.4644876e+00   2.2722048e+00   7.3428246e+00   5.2457568e+00   1.0968767e+00   2.1885752e-01   5.9931594e-01  -2.5208039e+00  -5.2575701e+00  -3.8370111e+00  -5.0991492e+00  -4.0250018e+00  -2.5752812e+00  -1.9946998e+00  -2.7596966e+00  -6.2194393e+00  -2.4278892e+00  -2.1032126e+00  -1.5721211e+00  -1.3190905e+00  -1.0459738e+00  -2.0770097e+00  -1.4400379e+00  -2.3248183e+00  -1.4586940e+00  -4.4094604e-02   7.4469068e-01   1.6578770e+00   1.4419035e+00   9.2264201e-01  -3.4049004e+00  -5.7424899e-01   1.9272928e-01   1.3514211e+00   1.3586175e+00   2.4734318e+00  -1.3408295e+00   3.9878757e-01   8.5739408e-01  -1.5646529e+00   2.2780661e-01  -3.5163416e+00   1.3916295e+00  -2.3030059e+00   3.4903548e+00   2.8423220e-01  -2.8883314e+00   4.3339429e+00  -3.2704456e+00  -1.9233969e+00  -6.6596510e-01   1.4499935e+00  -1.6835445e+00  -3.2819089e+00  -4.8313156e+00  -6.3279118e-01  -2.5231959e+00  -2.6917398e-01
  -1.1533377e+00  -7.4010702e-01  -9.5369600e-01   1.0064607e+00  -2.3177262e+00  -1.1036342e+00  -2.5678573e-01   1.6178214e+00  -1.4827854e+00  -6.5654850e-01  -3.4937875e-01  -1.4844646e+00  -2.1558775e+00  -6.5676225e-01  -1.2329510e+00  -2.0359948e+00  -3.3801378e+00   1.7193300e+00  -3.3329072e+00  -1.8498510e+00  -6.0298852e+00  -3.4104030e+00  -1.1030521e+00  -2.0390242e-01  -1.0567107e+01  -5.6147371e+00  -3.8676916e+00  -4.0441077e+00   2.3281507e-01  -1.6731025e-01  -2.6455861e+00  -5.0368945e-01   3.2650716e+00   3.1500469e+00   9.2986640e+00   5.6544981e+00   1.1075357e+00   6.6342406e-01   1.6383413e-01  -2.7980123e+00  -5.3246456e+00  -3.2496655e+00  -5.2820512e+00  -4.5242036e+00  -2.8620869e+00  -2.7113752e+00  -3.5474315e+00  -7.5218230e+00  -3.0400671e+00  -3.4082019e+00  -2.5679027e+00  -1.5479959e+00  -2.5333793e+00  -3.2733216e+00  -2.8724966e+00  -3.4933579e+00  -1.0616272e+00   5.3018489e-01   5.2371254e-01   1.4848690e+00   1.6211308e+00   9.1020912e-01  -3.9372540e+00  -4.3752881e-01   4.2823251e-01   1.3948230e+00   1.5995226e+00   2.3997874e+00  -9.9683377e-01   4.2051843e-01   1.2025724e+00  -1.4723809e+00   1.2027299e+00  -3.0923824e+00   2.0504831e+00  -1.5456626e+00   5.3788100e+00   1.4395005e+00  -2.3805431e+00   6.3637795e+00  -2.9762437e+00  -9.1404871e-01  -2.2467066e-01   2.1275618e+00  -1.5443737e+00  -3.5624617e+00  -6.2404498e+00  -1.2021047e+00  -3.1515497e+00  -3.7913435e-01
  -5.9362534e-01  -1.4500014e-01  -1.1466328e+00   1.4378392e+00  -2.3196234e+00  -1.0857238e+00  -7.3162478e-01   1.5620836e+00  -1.3296283e+00  -6.7333789e-01  -1.3344367e+00  -8.1638204e-01  -2.2621324e+00  -1.3380839e-01  -1.4810893e+00  -2.2996796e+00  -3.0037634e+00   2.3534254e+00  -3.5192511e+00  -2.0222653e+00  -5.9790494e+00  -2.2101773e+00  -9.5152156e-01   4.3455816e-01  -9.9140132e+00  -4.3045507e+00  -3.7081686e+00  -3.4529709e+00   7.0935154e-01  -6.3924304e-01  -2.3298018e+00  -5.1526825e-03   2.2917467e+00   2.2817473e+00   9.4341497e+00   4.1203318e+00   2.3887227e-01   7.3931367e-01  -7.3727508e-01  -2.8126971e+00  -4.5608805e+00  -4.0136383e+00  -4.3343263e+00  -3.6207510e+00  -2.6943433e+00  -2.4200850e+00  -3.5021076e+00  -6.5918031e+00  -2.7967501e+00  -3.0510320e+00  -2.5011061e+00  -1.1011362e+00  -2.5931068e+00  -2.8606492e+00  -3.4467569e+00  -3.2522455e+00  -6.3838520e-01   9.3689082e-01   1.0565212e+00   1.7551396e+00   1.4276302e+00   6.4728385e-01  -4.2025211e+00  -3.0665271e-01   6.4710165e-01   1.0379571e+00   1.6217820e+00   2.5534304e+00  -1.2144350e+00   1.5381158e-01   1.3613399e+00  -3.3788140e-01   1.5880605e+00  -2.9552849e+00   1.8938061e+00  -1.2324685e+00   5.3455509e+00   6.1787645e-01  -2.2811543e+00   6.7349103e+00  -3.6778287e+00  -4.3305901e-01  -2.0299124e-01   2.1020688e+00  -1.3684036e+00  -2.6033602e+00  -5.5785775e+00  -8.8667670e-01  -2.9474483e+00  -4.3170370e-01
   3.2244080e-01   4.6871429e-01  -7.8937609e-01   1.4627613e+00  -9.5725859e-01  -3.3383415e-01  -1.2433353e+00   1.3352267e+00   1.0596932e-02  -2.8066410e-01  -1.4609702e+00   2.2109750e-01  -1.4339625e+00   1.3643182e+00  -6.1673717e-01  -9.7751015e-01  -8.4260546e-01   2.1713121e+00  -3.3635899e+00  -1.9268254e+00  -3.9343695e+00   5.0700583e-03  -6.3463445e-01   9.4296295e-01  -4.8778062e+00  -8.8684545e-01  -1.8786695e+00  -5.9624470e-01   1.8146650e+00   3.6374151e-01  -1.6911630e+00   2.5798506e-02  -8.6767322e-01  -7.1720597e-01   6.3525806e+00   1.0121598e+00   1.0205756e+00   7.0244862e-01  -1.5138672e-01  -8.3717574e-01  -6.9898960e-01  -3.3437862e+00  -2.8561957e-01  -9.2573595e-02  -2.0956074e+00  -1.3668451e+00  -1.7761146e+00  -1.2514206e+00  -1.2408776e+00   1.9793894e-02  -2.8642623e-01   6.6444733e-01  -1.2366042e+00  -2.4854915e-01  -1.4729212e+00  -2.2929640e-01   8.1754312e-01   1.3872309e+00   1.6851629e+00   2.2454822e+00   1.0609231e+00   2.0067835e-01  -3.7712850e+00  -2.6199128e-01   4.9851601e-01   6.3411547e-01   5.1795445e-01   2.0904746e+00  -2.3685491e+00  -1.1450705e-01   1.2483292e+00   1.1809904e+00   7.8002174e-01  -1.9620638e+00   6.7696673e-01  -1.0183116e+00   1.7216468e+00  -2.3893710e+00  -1.8092391e+00   5.3400551e+00  -3.9350732e+00   3.2967905e-02   5.3152470e-01   3.2000300e+00  -3.5941147e-01   2.4962811e-01  -1.9666448e+00   2.0752578e+00  -1.1347746e+00  -8.3543681e-02
  -6.4987894e-01  -2.6900223e-01  -6.5449013e-01   1.1494295e+00   5.3668747e-01   7.4450668e-01  -5.1508818e-01   1.6995932e+00   1.3287864e+00   2.8194527e-02  -1.9267078e+00   7.9779306e-01  -1.3908282e+00   1.3384981e+00  -5.9054041e-02  -8.7152763e-01  -4.9673715e-01   1.6943599e+00  -3.3203996e+00  -2.7348996e+00  -2.4292347e+00   1.9281530e+00   4.2505004e-01   1.3717995e+00  -9.6514025e-01   1.8083280e+00  -7.9254569e-02   1.3406955e+00   1.2216993e+00  -1.1945897e-01  -4.3416216e-01   6.0434139e-01  -2.5980648e+00  -2.5957138e+00   4.2077582e+00  -2.3716052e+00   1.6239081e-01   1.2492774e+00  -9.4409588e-01  -1.1937415e-01   3.6400310e-01  -3.2282220e+00  -1.7046369e+00   3.0442417e-01  -2.4180076e+00  -5.0153750e-01  -2.6515797e+00  -1.6121921e-02  -5.9766135e-01   1.9273163e+00   6.7021360e-01   1.3561228e+00   6.8800352e-02   1.0694326e+00  -8.9905568e-01   1.2804022e+00   1.0472935e-01   4.5661733e-01   1.2622582e+00   2.7642491e+00   8.3381877e-01   5.2606229e-01  -2.1901427e+00   1.2099559e-01  -1.1067827e-01   5.3895976e-02   6.1131120e-01   1.9984007e+00  -2.7910004e+00  -1.5544697e+00   9.5883404e-01   1.4211682e+00  -2.0840300e-01  -1.1282111e+00  -2.4380225e-01  -7.3719432e-01   1.6032561e+00  -7.6382374e-01  -3.2776622e+00   2.0846289e+00  -3.9500769e+00  -1.0410217e+00  -2.7694550e-01   2.5017768e+00   1.1572899e-03   7.4376124e-01   2.3487225e-01   2.4058443e+00  -1.9820985e-01  -3.3700703e-01
  -8.9561148e-01  -4.5358988e-01  -1.1793973e+00   1.2507102e+00   1.3771962e-02   1.5346216e-01  -4.2033257e-01   1.6990040e+00   8.6750697e-02  -5.4394875e-01  -2.3027271e+00  -1.7737254e-01  -1.8607795e+00   9.0979240e-02  -8.6952679e-01  -2.0336619e+00  -1.7411862e+00   1.0963991e+00  -3.7972202e+00  -2.9644574e+00  -2.9232675e+00   1.6902870e+00  -1.0395011e-01   1.3894431e+00  -3.7695404e+00   5.3655833e-01  -7.5686870e-01  -1.9030237e-01  -2.1882008e-02  -1.3426845e+00  -5.0305898e-01   8.1045617e-01  -6.1010374e-01  -6.9689059e-01   6.6885800e+00  -7.9455651e-01  -1.0228468e+00   2.2831635e+00  -2.2565179e+00  -4.9711464e-01  -2.4083361e+00  -3.2444345e+00  -4.4170228e+00  -1.4935744e+00  -2.6487032e+00  -8.6281902e-01  -4.3142543e+00  -3.2062001e+00  -1.6757074e+00   5.4370683e-01  -9.3605127e-01   7.7562756e-01  -1.0915368e+00  -6.0162715e-01  -2.4563418e+00  -7.4526290e-01  -7.8702366e-01   4.9758478e-01   1.2747861e+00   3.1974061e+00   1.1395421e+00   5.4700276e-01  -1.7690883e+00   3.9979519e-01   5.1717109e-02   2.4994672e-01   1.4636381e+00   2.5733317e+00  -1.8224416e+00  -1.9494093e+00   2.1193421e-01   3.6178253e-01  -2.4513868e-01  -7.4627958e-01  -7.8357486e-02   2.3583234e-01   5.1596239e+00   2.5013687e+00  -5.0461271e+00   1.6021759e+00  -3.7997431e+00  -1.2355298e+00  -9.2558752e-01   5.7578057e-01  -4.9621701e-01  -5.2823671e-01  -1.5746286e+00  -4.3970737e-01  -1.1636649e+00  -6.1339741e-01
  -6.5471385e-02   4.0276868e-01  -1.3649793e+00   1.0739540e+00  -4.1352593e-01  -6.2711742e-01  -5.7816713e-01   1.3316082e+00  -7.5620885e-01  -1.0918489e+00  -2.4546775e+00  -6.3541270e-02  -1.5232859e+00   2.4254053e-01  -1.0013988e+00  -1.8900903e+00  -9.7024677e-01   1.7246412e+00  -3.2874639e+00  -2.4581421e+00  -2.8614441e+00   8.7863907e-01  -4.5138356e-01   1.4379091e+00  -4.7618932e+00  -1.1784682e-01  -8.3829004e-01  -8.8318755e-01   1.2547841e-02  -1.3715315e+00  -4.2747880e-01   1.0273335e+00   1.8915003e-01  -2.0084871e-01   7.1465500e+00  -5.4294143e-01  -1.8806958e+00   2.7937330e+00  -2.6066199e+00  -4.6775554e-01  -2.5198211e+00  -2.4780778e+00  -3.9106673e+00  -1.1353732e+00  -2.3018802e+00  -1.1132069e+00  -4.9596839e+00  -3.2156598e+00  -2.1532026e+00  -4.4385928e-01  -1.9715339e+00   6.9197979e-01  -2.5346717e+00  -1.3972842e+00  -3.8311814e+00  -1.4381788e+00  -3.3278686e-01   1.2304743e+00   9.1947124e-01   2.9979044e+00   1.0917419e+00   5.7657459e-01  -1.2352278e+00   8.8297761e-01   4.1658078e-01   2.1422485e-01   1.4866636e+00   2.1393329e+00  -1.1011454e+00  -1.8762631e+00  -3.7921481e-02   4.2102473e-01   6.1146563e-01   1.2932961e-01   3.3995441e-01   1.1801734e+00   5.8823176e+00   3.5532912e+00  -4.1316085e+00   3.1381313e+00  -2.8082691e+00   3.3212593e-01  -2.0816821e-01   9.6751386e-01  -3.0523593e-01  -2.3842960e-01  -2.2237919e+00  -8.0038014e-01  -1.5515006e+00  -6.7610442e-01
   2.4692405e-01   5.7442622e-01  -1.6061785e+00   1.3164451e+00  -7.5074508e-01  -1.0818070e+00  -1.0246800e+00   1.3661554e+00  -1.4720217e+00  -1.3283069e+00  -2.5525844e+00  -2.1085574e-01  -1.5374640e+00   2.2141739e-01  -1.4948531e+00  -2.1166295e+00  -1.1622966e+00   1.1557653e+00  -3.7010995e+00  -2.4048029e+00  -2.8521269e+00   8.4905350e-01  -9.3479799e-01   1.4772950e+00  -5.7759286e+00  -7.4842912e-01  -1.1464315e+00  -1.4157813e+00  -2.1758448e-01  -1.6547099e+00  -7.6327850e-01   7.2221311e-01   2.9321726e-01   3.4813586e-01   7.5653765e+00  -2.5979592e-01  -2.4872689e+00   3.2768315e+00  -3.0279710e+00  -4.2062903e-01  -3.5126160e+00  -2.4236715e+00  -3.6391850e+00  -9.4634969e-01  -2.7308141e+00  -1.1927257e+00  -4.8876889e+00  -3.4081058e+00  -2.5586444e+00  -4.8872620e-01  -2.4238669e+00   8.9144794e-01  -3.0168903e+00  -1.9117133e+00  -4.1963708e+00  -2.0011105e+00  -3.2556238e-01   1.2782152e+00   1.2456451e+00   3.2951659e+00   6.9533963e-01   4.2495521e-01  -1.1411145e+00   1.2171095e+00   1.4684700e-01   3.7545899e-01   1.2944674e+00   2.3434532e+00  -1.3339123e+00  -2.0792948e+00  -8.2061383e-01   5.8744187e-01   3.9052139e-01   4.5185337e-01   1.0205110e-01   2.1934922e+00   6.6490517e+00   4.8652635e+00  -4.5386413e+00   2.3708947e+00  -3.0578436e+00   1.4298274e-01  -3.0917087e-01   1.8769197e-01  -5.7071993e-01  -3.8138841e-01  -2.6932448e+00  -1.6942513e+00  -1.7765630e+00  -6.8131461e-01
   1.3596526e+00   1.6003700e+00  -1.3975914e+00   1.2299338e+00   1.1494998e-01  -6.4807960e-01  -1.3750770e+00   9.9233790e-01  -7.1037125e-01  -7.9665068e-01  -2.3216407e+00   6.7228333e-01  -5.5513232e-01   1.4870523e+00  -6.5756145e-01  -8.8735165e-01   4.8689232e-01   1.1855946e+00  -2.6911292e+00  -1.4282533e+00  -8.7574900e-01   1.8923626e+00  -9.3106474e-01   1.8191224e+00  -2.1255972e+00   1.4204674e+00   1.8055759e-01   4.1019686e-01   5.4757798e-01  -8.0398447e-01  -2.6757863e-01   6.8455187e-01  -1.8533231e+00  -1.5693335e+00   4.2002326e+00  -1.5229802e+00  -2.0209618e+00   3.2705252e+00  -2.6015974e+00   8.8603514e-01  -6.0127091e-02  -1.1159360e+00  -3.4570218e-01   1.7185951e+00  -1.5185253e+00  -3.8417159e-01  -3.2040637e+00   7.7644838e-01  -1.2491793e+00   1.1100414e+00  -1.0255327e+00   1.7224103e+00  -1.7619623e+00  -1.8409134e-01  -2.3115328e+00   2.2872966e-02   8.8941602e-01   1.8162614e+00   1.1625418e+00   2.7740380e+00   3.2125331e-02  -1.8920460e-01  -4.4301840e-01   1.1551705e+00  -1.7274233e-01   6.6287976e-02   3.5283690e-01   1.8011160e+00  -1.0807724e+00  -1.6047483e+00  -1.1759825e+00   1.7368823e+00   1.6692944e-01   1.5016842e+00  -5.8843396e-01   2.3097298e+00   2.9698547e+00   2.9917400e+00  -3.8849923e+00   1.7420914e+00  -2.7884710e+00   6.9703587e-01   4.3968782e-01   1.0302312e+00   2.5455001e-01   1.3075778e+00  -2.5898455e-01   1.5945165e-01  -4.3020851e-01  -3.9081041e-01
   8.2274309e-01   1.2857822e+00  -1.3516582e+00   5.6761943e-01   1.5187387e-01  -8.6144494e-01  -6.2181060e-01   8.7886322e-01  -9.0912691e-01  -1.1061507e+00  -2.2981805e+00   6.0397628e-01  -1.7412220e-01   9.2326097e-01  -4.6056160e-01  -7.4221000e-01   6.0942176e-01   1.1003455e+00  -1.9357994e+00  -1.4464136e+00  -1.7284630e-01   1.1626211e+00  -3.7310236e-01   1.8134623e+00  -1.6904066e+00   1.0166272e+00   6.6667188e-01   8.3202693e-02  -1.9691598e-01  -1.2231789e+00   5.6247630e-01   1.0256759e+00  -9.9131849e-01  -1.0541770e+00   3.9289712e+00  -2.3527443e+00  -3.2634917e+00   3.8201926e+00  -3.0037446e+00   7.8549103e-01  -7.8997000e-01  -8.9872376e-02  -2.4327819e+00   7.6465688e-01  -2.0234259e+00  -6.1450617e-01  -5.1203527e+00  -4.7276630e-01  -1.9155763e+00   4.0251285e-01  -1.9226794e+00   1.4107102e+00  -2.6510880e+00  -9.3648852e-01  -3.5908377e+00  -5.9877281e-01  -6.8319698e-02   1.2967616e+00   1.9397688e-02   2.5109632e+00  -2.2355836e-01   3.7456881e-01   1.2096980e+00   1.9017607e+00  -1.0512649e-01  -8.5302983e-02   5.6993120e-01   1.1632698e+00  -3.5922220e-01  -2.3794709e+00  -1.1280694e+00   1.1670837e+00   5.4091264e-01   2.7510485e+00  -2.2401195e-01   3.5191403e+00   4.4645454e+00   6.2778154e+00  -3.6999299e+00   8.2085648e-01  -1.4290172e+00   1.2063346e+00   3.7143077e-01   6.3167062e-01   4.8052386e-01   1.0511436e+00  -2.0630273e-01  -8.2559936e-01  -4.7300865e-01  -6.2651448e-01
   7.1800057e-01   1.1914547e+00  -1.6006648e+00   2.5296116e-01  -3.7619197e-02  -1.0265688e+00  -5.8339722e-01   6.0907991e-01  -1.7667644e+00  -1.3692115e+00  -2.2697110e+00  -9.2574582e-02  -4.2111324e-01   7.1677768e-02  -9.7521525e-01  -1.2796037e+00   3.5346437e-02   3.2301917e-01  -1.7911310e+00  -1.3064274e+00   1.2900922e-01   6.4567682e-01  -7.3902093e-01   1.6749145e+00  -2.7580472e+00   3.8267308e-01   5.1052843e-01  -6.4509592e-01  -1.2375413e+00  -2.0996565e+00   5.0274535e-01   8.5173675e-01   3.1047328e-01   4.3961852e-02   4.8329360e+00  -9.5889249e-01  -3.8118366e+00   4.4495565e+00  -3.1908537e+00   4.1307409e-01  -2.2190406e+00   1.0982702e-01  -3.3849686e+00  -7.8157385e-02  -1.4334315e+00  -6.9823007e-01  -5.4499809e+00  -1.5835072e+00  -2.1184974e+00  -1.3751884e-01  -2.4321559e+00   9.7434331e-01  -2.5434492e+00  -1.5536129e+00  -3.6346629e+00  -1.3826183e+00  -5.2135435e-01   1.3958898e+00  -8.8111003e-02   2.5119398e+00  -1.8012753e-01   3.9426541e-01   2.0412210e+00   2.0564563e+00   6.7249113e-02   9.5710102e-02   1.1095904e+00   1.2418219e+00   8.3772779e-01  -2.3030941e+00  -1.7714293e+00   2.3257935e-01   4.0480731e-01   2.7973613e+00  -4.2687052e-02   3.8705972e+00   5.4677598e+00   8.1841572e+00  -4.4885455e+00  -2.2079976e-01  -5.6394543e-01   1.2956181e+00  -6.8656965e-02  -6.2110564e-01   3.6369999e-01   3.7018264e-01  -1.0333313e+00  -2.2782911e+00  -7.7215718e-01  -7.5680024e-01
   1.3847669e+00   1.5937326e+00  -1.6522128e+00   7.2572746e-02  -4.3500960e-01  -1.4922965e+00  -6.7307206e-01   3.7895410e-01  -2.6766349e+00  -1.6689473e+00  -1.5580777e+00  -5.3788457e-01   8.1793250e-03  -3.9680313e-02  -9.3241316e-01  -8.6214541e-01   5.5346188e-01   1.0481612e-01  -1.2868074e+00  -5.4929634e-01   5.0940188e-02  -4.1692572e-01  -1.3638054e+00   1.2164185e+00  -3.9364872e+00  -6.5856076e-01   3.0431320e-01  -1.4123274e+00  -1.2058497e+00  -1.7459025e+00   2.7578093e-01   5.9183162e-01   1.7487960e+00   1.2077567e+00   4.9634628e+00  -1.4220023e-01  -3.3403392e+00   4.7616604e+00  -2.4279735e+00   5.6594350e-01  -2.4663499e+00   1.0586942e+00  -2.4946967e+00   4.3622671e-02  -6.2748627e-01  -9.7487922e-01  -4.7669191e+00  -1.3328914e+00  -2.2209756e+00  -1.0514424e+00  -2.7844899e+00   7.7113971e-01  -2.9683659e+00  -2.1368902e+00  -3.2583614e+00  -1.8477334e+00  -1.8276243e-01   1.8696953e+00  -5.4052899e-01   1.9531250e+00  -3.6013376e-01   4.0421212e-01   2.5660074e+00   2.2676525e+00   3.6552272e-01   3.4179461e-01   8.7187770e-01   8.0751332e-01   1.4737845e+00  -1.9438372e+00  -2.6287378e+00  -7.0692161e-02   7.8933884e-01   3.2025267e+00   2.5014255e-01   4.2085121e+00   5.3269230e+00   8.8969619e+00  -3.5354608e+00   7.6920912e-01   6.2699542e-01   2.2503918e+00   5.9206110e-01  -3.5088089e-01   4.1109431e-01   6.5830768e-02  -1.6747190e+00  -2.8164372e+00  -1.0419215e+00  -7.4245795e-01
   1.4012269e+00   1.8233929e+00  -1.1047915e+00   3.1910699e-01  -1.6483108e-01  -1.2259577e+00  -8.2319981e-01   1.7620474e-01  -2.1550974e+00  -1.3014818e+00  -2.0121491e+00   1.5614585e-01   1.3343003e-01   1.7277457e-01  -1.0805571e+00  -6.7629414e-01  -7.4507992e-02  -4.0012750e-01  -7.6901817e-01   1.6849742e-02   7.8448566e-01  -2.4945969e-01  -1.0760977e+00   9.4626054e-01  -2.1672312e+00  -1.7951382e-01   8.3834597e-01  -9.1095489e-01  -1.2500360e+00  -2.0828538e+00   4.4211826e-01   3.6785343e-01   8.1667751e-01   6.2442243e-01   2.7780137e+00  -1.3553034e+00  -3.8917206e+00   3.6928648e+00  -2.4016026e+00  -2.5015580e-01  -2.5294745e+00   2.4948521e-01  -7.5633527e-01   1.1419952e+00  -6.1766610e-01  -3.0611221e-01  -3.3071641e+00   5.5581117e-01  -1.6461634e+00  -9.5648207e-02  -1.5028943e+00   1.1200152e+00  -1.1357938e+00  -5.9307910e-01  -2.3762924e+00  -9.0945317e-01  -2.4785831e-01   1.5231579e+00   2.2427182e-01   2.0345408e+00  -8.4898373e-01   5.3158273e-01   2.4455042e+00   2.5430804e+00   8.0760107e-01  -3.9795928e-02   4.1531028e-01   6.1632170e-01   8.3998650e-01  -1.7377490e+00  -2.5327835e+00   2.8023485e-01   3.9285334e-01   2.7255435e+00  -2.8930547e-01   4.0707070e+00   1.9088683e+00   6.9117595e+00  -3.4917648e+00  -1.2912013e+00  -1.4761593e-01   1.7039165e+00   1.6242655e-01  -1.1393905e+00   5.9572894e-01   1.0955231e+00  -7.1352662e-01  -2.1156154e+00  -5.2239937e-01  -3.6131399e-01
   1.1095437e+00   1.5238186e+00  -7.9376063e-01  -1.5421771e-01  -3.4931286e-01  -1.3261050e+00  -9.1794779e-01  -3.7904405e-01  -2.3837425e+00  -1.2987251e+00  -1.2541763e+00  -3.5851965e-01   6.2868573e-01  -2.5674698e-01  -1.0039051e+00  -2.2986754e-01   2.0492280e-01  -9.6941311e-01  -1.6331253e-01   5.8118418e-01   2.0994378e+00  -1.3764983e+00  -1.1693376e+00   6.7266918e-01  -1.5362324e+00  -9.9392293e-01   9.7742114e-01  -1.0299726e+00  -1.1541961e+00  -1.6169191e+00   6.9475067e-01  -2.4492647e-01   1.6677497e+00   1.3558408e+00   1.7650387e+00  -9.6923937e-01  -3.2101331e+00   3.4222161e+00  -1.5716000e+00   4.2315252e-01  -2.3038247e+00   1.3741100e+00  -7.9519129e-01   6.1910271e-01  -1.0692650e+00  -8.3449935e-01  -3.5281489e+00  -6.4176153e-02  -1.8646667e+00  -1.8788117e-01  -1.1962388e+00   8.9236857e-01  -8.9616283e-01  -5.1789601e-01  -1.6684887e+00  -9.4539221e-01  -3.8684110e-01   1.2971083e+00   4.6669286e-02   1.8198652e+00  -1.4614347e+00   2.0906639e-01   2.8770908e+00   2.7130944e+00   3.4836663e-01   2.4417441e-01  -2.1034644e-01  -1.9469720e-01   1.0255911e+00  -1.3967826e+00  -1.9241431e+00  -3.3844630e-01   7.2778871e-01   3.3558943e+00   2.5841655e-01   4.6040690e+00   1.5734022e+00   6.9323009e+00  -2.6017954e+00  -1.8634187e+00   5.7786735e-01   1.8776102e+00   6.6437119e-01  -1.3560203e+00   5.9164491e-01   1.3497624e+00  -2.3929516e-01  -2.0015382e+00  -9.7263768e-02  -1.2121290e-02
   1.0171324e+00   1.4382922e+00  -2.2407175e-01  -2.7989877e-01   5.6233544e-01  -4.2756440e-01  -4.3142504e-01  -3.7536021e-01  -1.2509459e+00  -5.9585446e-01  -5.5101153e-01   6.5021399e-02   1.4295468e+00   1.9995351e-01   1.5865425e-01   8.8515666e-01   1.0057094e+00  -1.2194242e+00   1.0306582e+00   1.3764393e+00   3.3928355e+00  -7.7166577e-01  -6.1906901e-01   5.9840535e-01   1.7595621e+00   6.2754579e-01   2.2021893e+00   4.2614016e-01  -6.2688346e-01  -8.2918526e-01   1.5488427e+00  -5.3214289e-02   8.1524605e-01   4.9717168e-01  -1.7064544e+00  -2.9775256e+00  -2.1167574e+00   2.7870168e+00  -6.7336111e-01   1.1207820e+00  -4.7152222e-02   2.2060941e+00   2.3089898e-01   1.3813728e+00  -2.7175255e-01  -3.9507257e-01  -2.0964821e+00   2.1139374e+00  -7.1223720e-01   5.5559916e-01   4.8906804e-01   1.0506943e+00   1.2061881e+00   1.0421241e+00   6.8114176e-01   5.9618587e-01  -2.9765593e-01   8.4462078e-01  -5.4373091e-01   9.8214309e-01  -1.9788917e+00   1.2471752e-01   3.6417713e+00   2.5364571e+00   2.0508778e-01  -1.0727206e-01  -1.0994733e+00  -1.0182011e+00   9.5339180e-01  -1.3062332e+00  -2.1063762e+00  -3.7864778e-02   5.0431160e-01   3.8000466e+00  -2.0942797e-01   3.8534493e+00  -1.7089770e+00   5.3876056e+00  -1.8137199e+00  -2.7453966e+00   1.0635312e+00   1.6116199e+00   1.0174091e+00  -8.6862953e-01   1.1006895e+00   1.9517792e+00   1.8013469e+00  -9.2541495e-01   9.9226051e-01   1.6450191e-01
   1.4652928e-01   4.6809663e-01  -3.7504800e-01  -7.1248486e-01  -2.9900647e-01  -6.4235509e-01   2.2769439e-01  -6.9240777e-01  -2.4931085e+00  -8.7673258e-01  -1.5186061e-02  -1.6408289e+00   9.8748460e-01  -1.5867830e+00  -8.2618751e-01  -3.4790160e-01  -7.5312180e-01  -2.2609004e+00   1.3414033e+00   1.5050889e+00   2.9319056e+00  -2.7576671e+00  -6.6639769e-01  -1.3497187e-01  -8.3462433e-01  -1.8778033e+00   1.0302030e+00  -1.4326333e+00  -2.1690959e+00  -2.1980057e+00   1.1194276e+00  -5.8881848e-01   3.6216092e+00   3.0870797e+00   1.7828899e+00  -4.6613776e-01  -1.2201430e+00   3.1092700e+00  -3.6181106e-01  -2.2038255e-01  -1.7163938e+00   3.0687557e+00  -2.6985555e+00  -1.6523514e+00  -3.3553091e-01  -1.0901074e+00  -2.8237050e+00  -1.6708826e+00  -1.2952122e+00  -9.0631385e-01  -1.8412832e-01  -1.2036268e-01   1.2453078e+00  -5.7457840e-01   8.1430013e-01  -1.1190555e+00  -1.7787936e+00   2.9975426e-01  -1.3297551e+00   8.9916172e-02  -1.8693924e+00   2.5517394e-01   3.7453075e+00   2.2550294e+00   7.7484517e-01   3.3269293e-01   4.2184450e-01  -6.5726109e-01   3.0640008e+00  -7.5822709e-01  -1.5077110e+00  -1.4727630e+00   6.0693563e-01   3.3170679e+00   9.0009008e-01   4.2602122e+00   1.2391320e+00   8.5983021e+00  -3.0395475e+00  -4.1443700e+00   1.8867918e+00   1.1540928e+00  -3.8596972e-01  -2.3860957e+00   1.2052933e+00   2.4398390e-01  -1.1045947e-01  -3.2304540e+00   4.3008108e-01   1.0147086e-02
   1.3824124e+00   1.2226057e+00  -5.0536721e-01  -6.0941303e-01  -8.9814872e-01  -8.1509195e-01  -1.2501353e-01  -8.2543924e-01  -3.0594934e+00  -7.9955591e-01   9.4115460e-01  -1.6331944e+00   1.6640943e+00  -1.0930207e+00  -3.3060751e-01   4.5481441e-01  -1.0772970e-01  -2.0038626e+00   1.8673202e+00   2.4714215e+00   2.0812038e+00  -3.1665540e+00  -1.3649925e+00  -3.9799129e-01  -2.6875140e+00  -2.4399070e+00   3.3468068e-01  -2.0543716e+00  -1.1888410e+00  -1.5563961e+00   7.2096123e-01  -5.4261246e-01   4.3686428e+00   3.9079237e+00   1.3156184e+00   2.1650992e-01  -2.4956221e-01   2.7221463e+00   7.5181723e-01  -3.1421344e-01  -1.2876363e+00   3.4810537e+00  -6.6713427e-01  -1.1992826e+00   1.3001380e+00  -1.4593051e+00  -1.0136935e+00  -8.1004839e-01  -8.5804091e-01  -2.1207312e+00  -1.6229265e-01  -5.0660325e-01   1.4508576e+00  -7.8955080e-01   1.9285614e+00  -1.4717084e+00  -6.9582124e-01   1.1568015e+00  -1.3356997e+00  -8.2322813e-01  -1.6787061e+00  -1.5010863e-01   3.8110435e+00   2.0428739e+00   1.3567599e+00   2.0695245e-01  -3.0897180e-01  -1.2505826e+00   3.4150568e+00   6.3259620e-02  -2.2226033e+00  -1.2202749e+00   1.5472309e+00   2.9775030e+00   1.1382618e+00   3.3617813e+00   2.2334090e-01   6.7831000e+00  -1.0979249e+00  -1.7682218e+00   2.9471334e+00   2.3581360e+00   9.5534638e-01  -1.1839420e+00   1.2473918e+00  -2.0067918e-01  -9.0754540e-01  -3.4367464e+00   2.8920812e-01  -5.7708772e-02
   1.6657966e+00   1.2291824e+00  -1.9449645e-01  -7.9491672e-01  -7.8961755e-01  -5.0760843e-01   3.6651105e-01  -8.0024334e-01  -2.5167269e+00  -5.5876798e-01   1.7549046e+00  -1.1933813e+00   2.5225230e+00  -3.9725863e-01   6.4747229e-01   1.5520206e+00   1.2207677e+00  -1.4183263e+00   2.9049134e+00   2.9515227e+00   2.2448695e+00  -3.2544187e+00  -8.2992571e-01  -5.2498203e-01  -1.3607657e+00  -1.8869940e+00   7.2591383e-01  -1.4203907e+00  -7.6808077e-02  -7.8088094e-01   1.2518219e+00  -1.0969169e-01   4.2882926e+00   3.6565781e+00  -3.8341644e-02  -2.0063580e+00   9.8412385e-01   2.1338324e+00   1.9516788e+00   2.6516510e-02   1.0788383e+00   4.4792945e+00   4.2921433e-01  -9.2904304e-01   1.8495109e+00  -1.7708262e+00  -2.1453101e-01   2.8966078e-01  -1.9635299e-01  -2.4666280e+00   5.5829395e-01  -3.8865396e-01   1.5848746e+00  -4.5161974e-01   2.7771878e+00  -7.9824234e-01  -3.4573523e-01   9.8495489e-01  -2.2183382e+00  -1.8951266e+00  -1.9393323e+00   6.2177723e-02   4.1432940e+00   2.0438455e+00   1.7762657e+00   9.9347523e-02  -9.9881816e-01  -2.4157785e+00   3.2197618e+00  -1.0960656e-01  -1.7159508e+00  -3.6535115e-01   2.5420942e+00   3.2963785e+00   1.6384956e+00   3.0254190e+00  -8.5540950e-01   5.8081258e+00   1.2819206e+00  -5.9112298e-01   4.1093955e+00   3.3525215e+00   1.8396009e+00   4.2536932e-01   1.9182524e+00   3.6253321e-01   1.2057788e-01  -2.2727292e+00   9.0794761e-01  -4.1247359e-02
   6.7028859e-01   4.3545297e-01   3.0324830e-01  -6.9072535e-01  -8.9108995e-01  -1.6383498e-01   7.0303943e-01  -1.0212303e+00  -2.2467435e+00  -4.0327079e-01   1.6074624e+00  -1.6365712e+00   2.2378414e+00  -1.3588704e+00   2.9800949e-01   9.9446513e-01  -2.5815066e-01  -2.0341444e+00   3.1081164e+00   3.0415104e+00   2.2669673e+00  -3.4241740e+00  -3.9427698e-01  -8.7491906e-01  -1.2691439e+00  -2.2878560e+00   5.0419118e-01  -1.7284242e+00  -4.9803030e-01  -1.4436101e+00   1.5009393e+00  -1.4563425e-01   5.1755632e+00   4.5498445e+00  -4.3883758e-02  -2.2799964e+00   1.3020348e+00   1.0094320e+00   1.9768556e+00  -7.4871122e-01  -1.2901354e-01   3.7445717e+00  -9.3858737e-01  -2.4075825e+00   1.2620980e+00  -1.9091179e+00  -1.5814788e-01  -1.4831846e+00  -2.8679468e-01  -2.7207958e+00   1.2470151e+00  -8.8203593e-01   2.8973507e+00  -1.4551749e-02   3.1933081e+00  -1.1677032e+00  -1.2942427e+00   2.3197135e-01  -1.6742349e+00  -1.8398258e+00  -1.8010232e+00   9.9062970e-02   3.6661147e+00   1.8468584e+00   2.2857720e+00  -2.1720259e-02  -8.3678265e-01  -2.5425001e+00   3.0493367e+00   9.0868748e-02  -8.9977084e-01  -1.0934893e+00   2.4089907e+00   2.5199515e+00   1.7765474e+00   2.4896102e+00  -1.1486924e+00   4.4906879e+00   8.4148185e-01  -2.0485660e+00   3.5310415e+00   2.4807477e+00   1.1116821e+00  -9.5307970e-01   1.7723181e+00   3.2789640e-01   4.3494646e-02  -2.8478549e+00   9.5688189e-01   2.0588240e-01
   3.7139022e-01   1.9945529e-02   7.1764270e-01  -5.7358049e-01  -5.1808426e-01   5.6726798e-01   8.1856220e-01  -1.1535219e+00  -1.5367245e+00   5.8330665e-02   1.9493463e+00  -1.6993711e+00   2.3113574e+00  -1.3479176e+00   4.9228161e-01   1.1149286e+00  -4.0518891e-01  -2.4364913e+00   3.4064045e+00   3.3026553e+00   2.7048359e+00  -2.8923933e+00  -8.8312340e-02  -1.1468673e+00   3.2047469e-01  -1.4597149e+00   7.6632507e-01  -9.1697200e-01  -1.1999082e-01  -1.3146228e+00   1.6081157e+00  -2.8483846e-01   4.7543510e+00   4.1746848e+00  -1.1465688e+00  -3.2691613e+00   2.8342972e+00  -9.7057597e-03   2.7847881e+00  -6.8581306e-01   1.2382511e+00   3.7354259e+00  -1.4566461e-01  -2.3671129e+00   1.5349743e+00  -1.7323722e+00   1.3252527e+00  -7.3171165e-01   5.6204531e-01  -1.9666719e+00   2.7908353e+00  -8.0197045e-01   4.6774439e+00   1.1425553e+00   5.1029073e+00  -2.1208931e-01  -1.2116728e+00  -1.3796555e-01  -1.3203574e+00  -2.2078375e+00  -1.8329526e+00  -2.2788547e-01   3.1195474e+00   1.2706738e+00   2.4752478e+00  -1.4401034e-01  -1.0807356e+00  -2.8005590e+00   2.7355341e+00   5.0245413e-01  -3.0499089e-01  -8.0250392e-01   2.1816580e+00   1.8489536e+00   1.6686575e+00   1.5115221e+00  -2.8174595e+00   1.9902958e+00   1.0998991e+00  -3.0125399e+00   3.1636336e+00   1.8475292e+00   8.7936088e-01  -1.0568376e+00   2.0399149e+00   7.9142399e-01   1.0313456e+00  -1.9351321e+00   1.6517911e+00   4.6699855e-01
   1.1977700e+00  -8.3284503e-03   6.1028554e-01  -9.6864646e-01  -1.0873818e+00   5.0524706e-01   6.4154626e-01  -1.2689078e+00  -2.0804548e+00  -1.0045607e-01   3.2194364e+00  -2.0939093e+00   2.8985763e+00  -1.0378886e+00   5.2394896e-01   1.7593578e+00   1.2046733e-01  -2.8662929e+00   3.1782977e+00   3.4298400e+00   1.5789541e+00  -3.7909551e+00  -4.8874810e-01  -2.0641101e+00  -1.3289096e+00  -2.6066630e+00  -1.4391718e-01  -1.4409205e+00   4.3681988e-01  -7.0096275e-01   5.7517878e-01  -1.0785018e+00   4.8896084e+00   4.2904893e+00   1.2826143e-02  -2.6681348e+00   4.8236809e+00  -2.7812514e-01   4.7155763e+00  -9.7733538e-01   1.9356008e+00   4.9069738e+00   1.8987302e+00  -1.7084311e+00   2.1344313e+00  -1.9465991e+00   3.1019293e+00   6.5987010e-01   8.4477386e-01  -1.7743337e+00   3.0848189e+00  -7.3966703e-01   4.6120172e+00   9.4506601e-01   6.5830422e+00   1.1408791e-01  -2.4703542e-01   3.5703770e-01  -1.4771020e+00  -3.0302977e+00  -1.3690390e+00  -5.1550318e-01   3.1675617e+00   9.9295564e-01   3.1315522e+00  -3.0876336e-01  -1.1008903e+00  -2.9665191e+00   2.7462479e+00   1.2590106e+00  -3.9608080e-01  -3.5269378e-01   2.2645937e+00   1.3948065e+00   1.8108591e+00   1.1668495e+00  -2.3193423e+00   1.2041902e+00   2.3970087e+00  -2.5882124e+00   4.1575017e+00   2.4868914e+00   1.5379172e+00   5.4262881e-01   2.4852607e+00   3.2837749e-01   3.0329518e-01  -1.4496606e+00   1.7880509e+00   2.7448197e-01
   9.4260520e-01  -1.4918181e-01   7.3798501e-01  -8.9751817e-01  -1.0664476e+00   8.6374256e-01   1.3297729e+00  -1.1420572e+00  -1.3676139e+00   2.1422971e-01   3.1597463e+00  -1.5483880e+00   3.0545958e+00  -6.7409770e-01   9.4396755e-01   1.7673198e+00   2.8001598e-01  -1.8563746e+00   3.9458242e+00   3.4836572e+00   1.2557967e+00  -3.3356952e+00   3.6989198e-01  -1.8338585e+00  -6.7149263e-01  -1.9640954e+00  -1.8502283e-01  -1.1279980e+00   1.0155614e+00  -9.2851872e-01   1.1096958e+00  -2.1367851e-01   4.5300195e+00   3.9536323e+00  -3.3702955e-01  -4.5068475e+00   5.1617163e+00  -9.7116400e-01   4.5035969e+00  -1.4113938e+00   3.6781096e+00   5.0124699e+00   9.5289925e-01  -2.5949744e+00   2.1915803e+00  -2.2075150e+00   2.8811088e+00  -1.8408113e-01   1.2450588e+00  -2.5520363e+00   3.2477266e+00  -1.1387986e+00   4.6871555e+00   9.1805549e-01   6.2791004e+00   1.0233003e-02  -4.6034385e-01  -7.6349436e-02  -2.0805528e+00  -3.9602491e+00  -1.2676564e+00  -3.8948039e-01   2.8536360e+00   6.6528391e-01   3.3578044e+00  -5.2629780e-01  -9.4530656e-01  -3.5049202e+00   2.9932437e+00   1.1040371e+00   6.1663170e-01   5.3829088e-01   3.2666075e+00   1.1585451e+00   2.4426139e+00   5.4214949e-01  -1.8826631e+00   5.1214911e-01   3.3955967e+00  -1.7959385e+00   4.2225882e+00   2.6249750e+00   1.4752349e+00   1.1452443e+00   2.9087748e+00   3.5707697e-01   5.8117124e-01  -1.0684096e+00   1.9837743e+00   1.6165861e-01
   2.6664602e-01  -8.1417417e-01   9.6167365e-01  -8.7997157e-01  -1.2633973e+00   8.3336450e-01   2.0061650e+00  -1.1479336e+00  -1.3923445e+00  -8.3766834e-02   3.1516818e+00  -2.1353110e+00   2.8113950e+00  -1.4477398e+00   8.4027888e-01   1.2981426e+00  -2.1138779e-01  -1.6747839e+00   4.0381335e+00   3.2681027e+00   4.6975598e-01  -3.4120859e+00   7.3859753e-01  -2.1757244e+00  -1.4321090e+00  -2.3800387e+00  -5.0587317e-01  -1.6636413e+00   8.8299482e-01  -1.1701237e+00   1.3957487e+00   2.9727660e-01   6.1799697e+00   5.0540904e+00   9.4043176e-01  -5.1286661e+00   5.7324445e+00  -1.5033933e+00   4.5266337e+00  -1.6208123e+00   2.9669390e+00   4.9522891e+00  -9.8370830e-01  -4.2230063e+00   1.7467098e+00  -2.6354575e+00   2.1577082e+00  -2.4665687e+00   7.5982515e-01  -3.7455301e+00   2.8842411e+00  -1.6397964e+00   4.0440496e+00   2.3361130e-01   5.4948074e+00  -9.0377218e-01  -1.1709011e+00  -4.8813355e-01  -2.3456268e+00  -4.1731303e+00  -6.9072272e-01  -6.1174960e-02   2.4349491e+00   4.1472795e-01   4.0483984e+00  -4.0905870e-01  -4.7002471e-01  -3.7474632e+00   2.9907424e+00   8.6225255e-01   1.0880862e+00   1.8914571e-01   3.6170437e+00   9.6771013e-01   2.9419132e+00   2.6840254e-01  -1.5615257e-02   4.0695371e-01   3.6968536e+00  -1.0981044e+00   4.3960962e+00   2.7087068e+00   1.2676351e+00   6.9972560e-01   2.8438055e+00   6.5260339e-02   2.5842731e-02  -1.7110504e+00   1.5467430e+00   1.2999892e-01
  -2.0208974e-02  -1.2519828e+00   9.5356061e-01  -4.8823998e-01  -1.7790506e+00   6.9539668e-01   1.9801705e+00  -1.1525995e+00  -1.7185504e+00  -1.9127955e-01   3.1677567e+00  -2.7151100e+00   2.3187703e+00  -1.9968155e+00   9.1902182e-02   3.7613785e-01  -1.2945092e+00  -1.8741394e+00   3.5371844e+00   3.1537315e+00  -5.6095089e-01  -3.4833618e+00   5.6089687e-01  -2.6083551e+00  -3.0842315e+00  -3.3531411e+00  -1.4951482e+00  -2.5192968e+00   7.4866465e-01  -1.5824208e+00   7.7377047e-01   7.7155097e-02   6.9486838e+00   5.9482465e+00   2.4405817e+00  -4.5483518e+00   6.6051581e+00  -2.1390888e+00   4.3513913e+00  -2.2261678e+00   2.2155846e+00   4.5185778e+00  -1.9496295e+00  -5.4514960e+00   1.0748272e+00  -2.8842957e+00   2.5481880e+00  -4.4189024e+00   3.7877512e-01  -4.3430422e+00   2.6779851e+00  -2.0772185e+00   3.9079014e+00  -4.1858863e-01   5.4236548e+00  -1.8016909e+00  -1.4516404e+00  -7.6804411e-01  -1.8696348e+00  -4.3650761e+00  -3.7967632e-01  -3.9711339e-01   1.0904078e+00  -1.7232819e-01   4.1527405e+00  -3.1351335e-01   1.3854589e-02  -3.2750854e+00   2.9131451e+00   1.3402776e+00   1.4895077e+00   2.7078389e-01   3.4525847e+00   6.1992207e-02   3.1187388e+00  -6.8070382e-02   1.6071413e+00  -3.5166997e-01   3.1564097e+00  -1.1893128e+00   3.3423579e+00   1.7692654e+00   5.6173888e-01  -1.8145467e-01   2.4394601e+00  -7.1798330e-01  -1.1071219e+00  -2.5556238e+00   1.0416947e+00   1.9324644e-01
   1.1594397e+00  -6.0477619e-01   9.2989867e-01  -4.8599589e-01  -1.8113126e+00   7.2534167e-01   1.5204940e+00  -1.3972455e+00  -1.5226561e+00  -9.2108649e-02   3.5575527e+00  -2.3872045e+00   2.7058938e+00  -9.4593773e-01   2.3094518e-01   9.3814160e-01  -2.0199100e-01  -1.6479311e+00   3.4399652e+00   3.3865089e+00  -8.5488326e-01  -2.9712939e+00   3.2530484e-01  -2.8305312e+00  -2.6471303e+00  -2.7237616e+00  -1.7704215e+00  -1.9028975e+00   1.7032968e+00  -8.2474260e-01   7.4107712e-02  -2.3267222e-01   5.4881854e+00   4.6578159e+00   2.2186253e+00  -4.5318746e+00   8.0700850e+00  -2.6751500e+00   5.3195714e+00  -1.8595939e+00   4.5160949e+00   5.2024041e+00   1.1225352e+00  -3.5734897e+00   1.7835107e+00  -2.5777465e+00   4.5091157e+00  -1.7136376e+00   1.1121764e+00  -3.5103963e+00   3.3407188e+00  -1.6417656e+00   3.9334315e+00   1.9577948e-01   6.5292514e+00  -7.8262574e-01   5.5168783e-02   1.9818641e-02  -1.5107841e+00  -4.9193048e+00   3.3162990e-02  -9.9459089e-01   3.6606145e-01  -8.5018122e-01   4.4374404e+00  -4.8977146e-01  -1.8717182e-01  -3.2924197e+00   2.7443363e+00   2.2288511e+00   1.6543359e+00   1.5908508e+00   3.3545911e+00  -1.9130638e-01   2.8889932e+00  -5.8950195e-01   5.3240503e-01  -3.0903839e+00   4.2484262e+00  -4.5081334e-01   3.2658416e+00   2.3076889e+00   1.2009158e+00   1.2728022e+00   2.9860951e+00   5.5097641e-02  -6.2305898e-01  -9.0984780e-01   1.5569623e+00   2.6488415e-01
   1.4517872e+00  -4.8534519e-01   1.0360327e+00  -1.8588836e-01  -1.0221781e+00   1.4329292e+00   1.4762022e+00  -1.1351380e+00  -2.7442402e-01   3.9230407e-01   3.2399325e+00  -1.4838791e+00   2.7298449e+00   1.2414052e-01   6.2111759e-01   1.2926640e+00   5.1534665e-01  -1.4368255e+00   3.1646270e+00   2.9872663e+00  -7.3683528e-01  -6.2699574e-01   7.8617660e-01  -2.5138334e+00  -1.6734674e-01  -2.5452772e-01  -1.1521717e+00  -1.9163529e-01   2.4796982e+00  -5.0662937e-01   2.2311944e-01   2.0452927e-01   3.0829438e+00   2.5357774e+00   5.0390006e-01  -6.7788610e+00   8.5319898e+00  -3.2215332e+00   5.2272870e+00  -1.1678900e+00   6.8116843e+00   4.6527613e+00   2.7577640e+00  -1.9410172e+00   2.1263110e+00  -1.7901333e+00   5.9554433e+00   8.5738690e-01   2.2371442e+00  -2.0507114e+00   4.5177412e+00  -9.4613583e-01   4.7874414e+00   1.6162416e+00   7.4823556e+00   7.0346325e-01   8.0826414e-01  -1.5002572e-02  -9.9719642e-01  -4.8741848e+00   2.7444282e-01  -1.1709923e+00  -1.4542591e-01  -1.3715718e+00   4.1525466e+00  -7.2062295e-01  -5.2086779e-01  -3.2119065e+00   1.7532347e+00   2.0089561e+00   1.4465669e+00   3.1901236e+00   2.7161088e+00  -5.3032357e-01   2.1080821e+00  -1.4180890e+00  -8.2153007e-01  -5.6845013e+00   4.3113099e+00  -1.1955929e+00   2.2312968e+00   1.6462856e+00   1.1571468e+00   1.7121437e+00   3.2768924e+00   1.0781353e+00   1.0826220e+00   6.3928019e-01   2.3155366e+00   2.9643701e-01
   1.1050280e+00  -7.9222747e-01   9.6299704e-01  -5.9599675e-01  -9.7160899e-01   1.3082123e+00   2.1348834e+00  -1.0876588e+00   8.4677968e-02   1.9436643e-01   2.8597087e+00  -1.2092762e+00   2.6319724e+00   1.1760042e-01   5.4642347e-01   1.0213658e+00   5.4814154e-01  -1.0984752e+00   3.1125533e+00   2.2256774e+00  -1.0147206e+00  -2.7048025e-01   1.5567806e+00  -2.4355468e+00   4.4909142e-02  -8.2617741e-02  -1.2287514e+00  -1.9885190e-01   2.1154604e+00  -1.0004241e+00   4.2680904e-01   7.0838466e-01   2.3831129e+00   1.8108700e+00   1.2143639e+00  -7.5881644e+00   7.7667351e+00  -3.2089667e+00   4.5017902e+00  -1.5034411e+00   6.9984526e+00   4.8604610e+00   1.2347183e+00  -2.4277214e+00   1.3561603e+00  -1.7731110e+00   4.5479539e+00   2.6629670e-03   1.8983945e+00  -2.1946081e+00   3.7620511e+00  -1.1092624e+00   3.5744154e+00   1.0984616e+00   5.8100439e+00   3.3331522e-01   4.4970972e-01  -3.5636845e-01  -1.4329285e+00  -4.9459691e+00   8.9187512e-01  -7.3016768e-01   6.0962247e-02  -1.3763777e+00   4.1889009e+00  -9.1326148e-01   1.8571407e-01  -3.2323410e+00   1.9185127e+00   1.4528385e+00   2.1657269e+00   3.5504760e+00   2.7215851e+00  -2.5302997e-01   2.3240542e+00  -1.0170046e+00   1.3616733e+00  -4.3886598e+00   4.1446317e+00  -1.9808876e+00   2.3410154e+00   1.5149857e+00   7.1660592e-01   1.7704336e+00   3.5788073e+00   9.9014999e-01   9.7193592e-01   5.2644318e-01   2.2540652e+00   2.3344288e-02
   6.2896214e-01  -1.2410141e+00   9.1135939e-01  -8.0202148e-01  -3.9012879e-01   1.5308484e+00   2.4900275e+00  -9.4707632e-01   6.7489846e-01   5.8277653e-02   2.2174213e+00  -1.0337491e+00   2.1103515e+00   8.1476602e-03   4.5351785e-01   5.9719254e-01   6.1524796e-01  -1.3790586e+00   2.5361665e+00   1.1742307e+00  -9.9306932e-01   1.2548561e+00   2.1143043e+00  -2.0757618e+00   1.0732195e+00   1.2979228e+00  -8.4250825e-01   4.6121557e-01   1.5229025e+00  -1.5602999e+00   6.8637619e-01   1.2512547e+00   1.2762527e+00   7.3139323e-01   1.1529651e+00  -8.4959321e+00   6.8192066e+00  -3.0952398e+00   3.5994432e+00  -1.3380770e+00   6.5291247e+00   4.0196095e+00   1.0921835e-01  -2.4294085e+00   9.4235258e-01  -1.3639897e+00   3.7918888e+00  -1.3554730e-01   1.9383378e+00  -1.5745241e+00   3.6121046e+00  -9.7610247e-01   3.2556036e+00   1.2525783e+00   4.8011060e+00   4.3746402e-01   2.0549958e-01  -6.5527696e-01  -1.1070570e+00  -4.2254968e+00   1.6983256e+00  -3.6563488e-01   2.7444622e-01  -1.5587050e+00   4.0158583e+00  -1.0777942e+00   6.2362347e-01  -3.0356721e+00   1.5705821e+00   6.8123636e-01   2.0199455e+00   3.5183644e+00   1.7995035e+00  -3.6234253e-01   1.7454333e+00  -1.1585768e+00   2.5436925e+00  -4.1338768e+00   3.2664644e+00  -3.5544306e+00   2.1130337e+00   8.4627186e-01   1.0016834e-01   1.0277622e+00   3.5030629e+00   1.1285872e+00   1.4233018e+00   3.8125381e-01   2.3208399e+00  -2.0207916e-01
   4.3698512e-01  -1.4184183e+00   4.9746912e-01  -8.4902487e-01  -1.3401987e+00   6.2364117e-01   2.3168911e+00  -9.5057506e-01  -4.4958764e-01  -7.1671844e-01   1.6649151e+00  -1.5445194e+00   1.0898873e+00  -9.4194214e-01  -9.4060798e-01  -7.4520871e-01  -3.9124150e-01  -1.1377784e+00   1.4701447e+00   3.8353656e-01  -2.7145922e+00   2.5499047e-01   1.6351207e+00  -2.7990012e+00  -2.3970769e+00  -7.6287104e-01  -2.0675460e+00  -1.4208855e+00   8.1380316e-01  -2.2552386e+00  -1.2582057e-01   9.6387240e-01   3.0079988e+00   1.7864079e+00   3.7745275e+00  -7.0458666e+00   5.7020746e+00  -2.9651826e+00   2.7239215e+00  -2.5119779e+00   3.5527693e+00   2.8818516e+00  -1.6141355e+00  -3.5850301e+00   5.9045369e-02  -1.5640515e+00   2.7455762e+00  -2.6918711e+00   5.6997653e-01  -2.9502401e+00   1.6238765e+00  -1.7267550e+00   1.2983477e+00  -4.1591166e-01   2.5101748e+00  -1.4602980e+00  -1.1973431e-01  -4.8877246e-01  -8.6136291e-01  -3.8567020e+00   2.2042324e+00  -1.0387763e-01  -4.8632919e-01  -1.4492744e+00   3.8299975e+00  -8.5912172e-01   1.7871142e+00  -2.2656497e+00   1.6173073e+00   6.2123774e-01   1.8417215e+00   3.2598648e+00   1.8882274e+00  -1.0738494e+00   2.3361412e+00  -9.5052737e-01   6.2384886e+00  -2.5357474e+00   2.8674727e+00  -2.8230971e+00   1.5003945e+00   3.4742970e-01  -4.4967727e-01   2.6560142e-02   2.4694397e+00  -5.3057176e-01  -1.1325868e+00  -1.2948751e+00   7.5358015e-01  -4.5480443e-01
   1.1547446e+00  -6.3055471e-01   6.6000294e-01  -3.9017461e-01  -1.2677956e+00   1.5965422e-01   1.6979741e+00  -1.1342822e+00  -2.8954181e-02  -7.4102015e-01   6.9571704e-01  -7.0378860e-01   7.5430238e-01   8.4533340e-03  -1.3179385e+00  -8.2248580e-01   2.1571166e-01  -7.4573126e-01   1.0663028e+00   2.1727226e-01  -2.5123827e+00   1.2534034e+00   1.6560412e+00  -2.4506806e+00  -1.2667835e+00   9.2628741e-02  -1.9946074e+00  -8.3232708e-01   1.3274503e+00  -2.0542378e+00  -4.3867743e-01   1.0742419e+00   1.0697862e+00   3.7304307e-01   2.9697715e+00  -7.4603008e+00   4.9051971e+00  -3.5799546e+00   1.8636600e+00  -2.2717825e+00   4.3621641e+00   1.7701839e+00   7.7959121e-01  -1.6737912e+00  -3.7949187e-01  -1.0453099e+00   3.5763689e+00  -7.8365488e-01   8.3595737e-01  -2.1717070e+00   1.8870673e+00  -1.1274142e+00   7.6354749e-01   3.3213551e-01   1.4545095e+00  -9.5607950e-01   7.8005693e-01  -5.4451212e-02   2.8916100e-01  -3.2180185e+00   2.3321256e+00  -9.0155171e-02  -1.9525635e+00  -1.6971446e+00   3.5374905e+00  -7.2648203e-01   1.5121703e+00  -2.0378252e+00   5.8580980e-01   7.1833426e-01   2.1273962e+00   4.4058978e+00   1.4631329e+00  -1.3385140e+00   1.9445354e+00  -7.9616664e-01   4.6198655e+00  -5.0447373e+00   3.2259172e+00  -2.8317139e+00   2.3360038e-02   1.8846387e-01  -4.3581045e-01  -1.2759867e-02   2.4503843e+00   9.4426705e-01  -4.3003991e-01   6.2556349e-02   8.8647164e-01  -7.3971295e-02
   1.9979657e+00  -1.0290181e-01   4.8577780e-01  -8.0629035e-01  -5.1805977e-01   3.1821589e-01   1.3602460e+00  -1.2339419e+00   7.9877330e-01  -3.8722028e-01   7.8624319e-01  -3.5060888e-02   1.1118121e+00   1.2167810e+00  -7.5206417e-01  -9.0285992e-03   1.8412869e+00  -1.1791106e+00   7.8308126e-01  -2.0142186e-01  -1.2937315e+00   2.5909445e+00   1.8093229e+00  -1.9338263e+00   1.1358711e+00   1.8466771e+00  -1.3457627e+00   6.6335038e-01   1.5784229e+00  -1.3832420e+00  -5.8284188e-01   9.2231911e-01  -2.2635279e+00  -2.2644671e+00   1.1011932e+00  -7.3401509e+00   4.7245841e+00  -3.1659741e+00   1.7283806e+00  -1.1319243e+00   6.5853453e+00   2.3500982e+00   3.1245050e+00   7.6598553e-01  -1.3913978e-02  -3.0922676e-01   4.3140426e+00   2.6353038e+00   1.7589319e+00  -2.9159239e-01   2.4796235e+00  -4.8190369e-01   9.2257355e-01   1.3810817e+00   2.0456986e+00   4.9755675e-01   2.0256471e+00   4.4021707e-01   5.1358291e-01  -3.0018172e+00   2.6262276e+00  -3.9064039e-01  -1.5985620e+00  -2.0975352e+00   2.5159689e+00  -9.2379953e-01   1.1350655e+00  -1.9208307e+00   3.9796554e-01   7.0571138e-01   1.9843726e+00   5.2013389e+00   3.3779863e-01  -6.7828032e-01   1.0589810e+00  -7.4699672e-01   3.2849148e+00  -5.6820893e+00   3.1078242e+00  -4.4365180e+00   1.3145563e-02  -2.1231162e-01  -8.4048966e-02   8.5303422e-01   2.9411146e+00   1.7072505e+00   1.1444696e+00   1.4486087e+00   1.9155675e+00  -1.2723035e-01
   1.4387703e+00  -4.4283954e-01   2.3445231e-01  -1.0522430e+00  -6.2706684e-01  -4.7601342e-02   1.6843738e+00  -1.0489846e+00   7.8618933e-01  -5.8726431e-01   2.7130696e-01  -1.3309500e-01   6.0635968e-01   6.1684421e-01  -9.6913714e-01  -6.1473232e-01   1.6911945e+00  -1.0822680e+00   3.9674321e-01  -1.0161439e+00  -1.5665605e+00   2.6048076e+00   2.1727804e+00  -1.7112051e+00   5.6610981e-01   1.5591109e+00  -1.4888305e+00   9.8776527e-02   8.3804981e-01  -1.6832047e+00  -2.4110741e-01   1.2682872e+00  -2.1325853e+00  -2.3056908e+00   1.3397470e+00  -6.9713447e+00   3.0026328e+00  -2.6100420e+00   2.6148955e-01  -1.3364183e+00   4.8953231e+00   1.6898196e+00   5.2916787e-01  -2.2999978e-01  -9.0647116e-01  -2.7343996e-01   2.4864321e+00   7.6271792e-01   8.9428389e-01  -1.2060977e+00   9.7547521e-01  -1.2141371e+00  -2.9806564e-01   3.1517617e-01   1.0985834e-01  -7.3158502e-01   1.2429603e+00   7.1121931e-02  -3.3637981e-02  -2.8439510e+00   2.7567645e+00  -3.3377052e-02  -1.2448360e+00  -2.0142727e+00   1.5595691e+00  -1.0208096e+00   1.7308259e+00  -1.5225964e+00   6.7994645e-01   1.5789172e-02   1.8002228e+00   4.7609179e+00  -4.5983242e-02  -1.8809146e-01   1.0491795e+00  -4.0805656e-01   5.6944037e+00  -3.1207325e+00   2.4970144e+00  -4.7882513e+00  -2.2114763e-01  -1.1357258e+00  -5.4874834e-01  -3.9985899e-02   2.2325279e+00   3.2395137e-01   4.7151895e-01  -2.0978026e-01   1.2648720e+00  -5.0271927e-01
   1.9194923e+00  -2.7592467e-01  -3.3611059e-01  -1.5396883e+00  -7.5337449e-01  -3.5900268e-01   1.5238228e+00  -1.2127614e+00   2.6961015e-01  -8.2274930e-01   3.0108442e-02  -6.4457651e-01   1.0178918e-01   3.0329877e-01  -1.3508404e+00  -1.1439324e+00   2.2598717e+00  -1.6025869e+00  -8.0775548e-02  -1.6874398e+00  -1.6630051e+00   2.4706733e+00   2.0449276e+00  -1.5615680e+00  -4.1128152e-02   1.6001885e+00  -1.7941763e+00  -1.7695829e-01  -8.9077194e-02  -2.0747373e+00  -6.2682716e-01   1.0620088e+00  -2.5213088e+00  -2.8445463e+00   2.9237007e+00  -4.7937399e+00   2.3147824e+00  -1.5347567e+00  -1.9631131e-01  -1.6677546e+00   4.3415333e+00   1.6530152e+00   5.9545993e-01   1.8417359e-01  -2.1905813e-01   1.1776039e-01   2.3110758e+00   1.2610824e+00   8.4119768e-01  -1.2259149e+00   9.9624650e-03  -1.5741885e+00  -1.0595283e+00  -5.4317904e-01  -4.1731408e-01  -1.1568610e+00   1.3817682e+00   6.1376648e-01  -4.7800175e-01  -3.0519835e+00   3.1940340e+00  -2.4342881e-02  -7.8689120e-01  -2.4456480e+00   1.3567042e+00  -1.0912927e+00   2.8490393e+00  -7.2631778e-01   2.0676813e+00   1.1406075e-01   1.3976779e+00   4.4518854e+00  -8.9343042e-01   8.4868982e-03   8.5016629e-01  -2.6551973e-01   7.0254665e+00  -9.5635326e-01   1.9038766e+00  -5.4077360e+00   4.8177949e-01  -1.2471853e+00  -1.0602695e+00  -2.8400704e-01   2.2240608e+00  -7.2192129e-01  -9.1741989e-02  -1.1941522e+00   1.0874061e+00  -9.7924762e-01
   2.5807796e+00   3.2878765e-01  -5.0483224e-01  -1.3358078e+00  -6.2805711e-01  -7.8219921e-01   1.1285109e+00  -1.1348682e+00   3.3597664e-01  -8.1612415e-01  -1.4135493e-01  -3.4364591e-01   2.8115813e-02   6.8263444e-01  -1.0372641e+00  -8.6434672e-01   3.1912624e+00  -1.4841558e+00  -3.9014858e-01  -1.8103081e+00  -1.5275058e+00   3.2669479e+00   1.6936507e+00  -1.0598009e+00  -6.8338866e-02   2.1718742e+00  -1.6638893e+00  -1.2198820e-01   1.1250897e-01  -1.5464567e+00  -5.4738464e-01   1.4503770e+00  -3.2901860e+00  -3.2426440e+00   1.6625716e+00  -4.2648812e+00   1.1967300e+00  -1.0941928e+00  -1.2465772e+00  -7.9507704e-01   4.0321689e+00   8.2739794e-01   1.4153428e+00   1.0878331e+00   2.7217267e-01   3.7378786e-01   2.5291076e+00   2.0040050e+00   1.0530802e+00  -1.5311752e+00  -4.2504101e-01  -1.5899491e+00  -1.6673749e+00  -5.8665731e-01  -1.1851068e+00  -1.4378339e+00   1.9973064e+00   1.1454213e+00  -9.1674743e-02  -2.5462657e+00   3.3560750e+00   4.7300315e-02  -9.8777727e-01  -2.4939979e+00   3.7500141e-01  -1.0123096e+00   2.2898059e+00  -6.3022069e-01   1.7346909e+00  -1.8578594e-01   5.3706876e-01   4.2729791e+00  -1.3188918e+00   2.6857722e-01   3.4833974e-01  -4.6624298e-01   6.4729722e+00  -1.2773334e+00   2.0970285e+00  -4.5263975e+00   2.0455621e-01  -1.4442746e+00  -4.9511092e-01  -3.2816718e-01   1.6678444e+00  -9.7895066e-01  -3.1191371e-02  -1.7894842e+00   8.4465313e-01  -9.7784953e-01
   2.6067495e+00   5.1351802e-01  -4.6484746e-01  -1.2334907e+00  -3.9699959e-01  -1.0001110e+00   7.2655434e-01  -1.1211706e+00   6.9056789e-01  -7.1205847e-01  -8.7121040e-01   9.0242793e-02  -4.7953215e-01   8.5337288e-01  -1.2157518e+00  -9.6420466e-01   3.5079362e+00  -1.7523538e+00  -9.1332510e-01  -2.3707696e+00  -9.8206118e-01   3.6255363e+00   1.8008872e+00  -7.7883894e-01   8.1192570e-01   2.5982877e+00  -1.3369036e+00   1.7901199e-01  -8.9493417e-02  -1.5721156e+00  -5.0178067e-01   1.4302790e+00  -4.5857206e+00  -4.1922067e+00   6.8188644e-01  -4.1231074e+00  -3.1527862e-01  -9.9738465e-01  -2.2363000e+00  -7.6810319e-01   3.3591614e+00  -6.1486203e-01   2.4412065e+00   2.1460233e+00   1.1124014e-01   8.7158058e-01   2.6937044e+00   3.1762624e+00   1.3741987e+00  -8.6141819e-01  -2.1932032e-01  -1.3823044e+00  -1.4445243e+00   9.3050076e-02  -1.8971909e+00  -1.1631751e+00   2.1659064e+00   1.2153329e+00   6.2048294e-01  -1.6709025e+00   3.2529483e+00   4.4696990e-01  -1.3825149e+00  -2.3513987e+00  -4.5448152e-01  -9.3801865e-01   2.1534454e+00  -3.2861071e-01   9.3134862e-01  -7.4548980e-01   4.9452850e-01   4.1405884e+00  -1.9996720e+00   6.6509732e-02  -2.8134934e-02  -5.1750706e-01   5.1925077e+00  -1.5012822e+00   1.9346942e+00  -5.5024894e+00  -5.2969333e-01  -2.2245550e+00  -6.8566288e-01  -8.3513460e-01   1.2901422e+00  -7.6975952e-01   3.7228795e-01  -1.6656878e+00   8.6172895e-01  -8.4941156e-01
   2.1445842e+00   4.1258650e-01  -1.9786428e-01  -1.2522931e+00  -1.5411177e-01  -1.1878016e+00   5.3038948e-01  -1.2401523e+00   1.1241629e+00  -6.0018777e-01  -1.4315705e+00   3.0476258e-01  -8.9917716e-01   5.7248410e-01  -1.2931137e+00  -1.0774743e+00   3.6748708e+00  -1.9208856e+00  -1.0901535e+00  -2.7286487e+00  -4.3922528e-02   3.3339666e+00   2.0633985e+00  -6.4119061e-01   2.0278811e+00   2.6093852e+00  -8.4780371e-01   3.2256234e-01  -3.8600355e-01  -1.4095219e+00  -1.1754140e-01   1.3290279e+00  -5.1811896e+00  -4.7029405e+00  -7.4244200e-01  -4.0343224e+00  -1.6909875e+00  -1.0685607e+00  -3.2262125e+00  -6.3725587e-01   2.5151006e+00  -1.7445665e+00   2.4639827e+00   2.4487831e+00  -4.6879444e-01   1.1714637e+00   2.2599651e+00   3.3660222e+00   1.4270195e+00  -4.9351399e-01  -2.9366921e-02  -1.4586723e+00  -1.1049016e+00   6.9015804e-01  -2.6208144e+00  -1.0368574e+00   1.8982314e+00   9.6881876e-01   1.0230473e+00  -9.3200539e-01   2.8795720e+00   8.0201070e-01  -1.6838260e+00  -2.1260949e+00  -1.5003748e+00  -9.1689937e-01   1.9406659e+00  -2.6717827e-01   2.5907378e-01  -1.2430275e+00   9.4637761e-01   3.4706766e+00  -2.4883146e+00   1.2531470e-01  -1.6277738e-01  -5.1502963e-01   3.9659263e+00  -1.4823293e+00   1.8757524e+00  -6.3110974e+00  -1.1717411e+00  -3.1400734e+00  -8.7053107e-01  -1.5153650e+00   7.6416363e-01  -7.9479099e-01   8.2133008e-01  -1.7568834e+00   8.4708205e-01  -6.1295854e-01
   1.9826524e+00   2.7578669e-01  -1.2660958e-01  -1.5460245e+00   2.0870289e-01  -1.0442855e+00   2.6155662e-01  -1.5390199e+00   1.3985362e+00  -4.1544714e-01  -1.6098643e+00  -1.1922461e-01  -1.1648344e+00   1.6289491e-01  -1.0942520e+00  -9.8581666e-01   4.5054675e+00  -2.4860066e+00  -1.1461059e+00  -3.0202208e+00   1.1776285e+00   3.1824264e+00   2.2028806e+00  -3.8591204e-01   3.6945568e+00   3.3003849e+00  -2.5516638e-01   9.2992698e-01  -7.4840941e-01  -1.0194972e+00   3.1979041e-01   1.0828164e+00  -5.4804631e+00  -5.2568370e+00  -1.3624339e+00  -3.0538839e+00  -1.9907010e+00  -5.6811507e-01  -3.3550171e+00   2.4868746e-03   2.5518154e+00  -2.0384106e+00   3.0651234e+00   3.0145907e+00   6.3742611e-02   1.5499301e+00   2.3811357e+00   4.4390262e+00   1.9344629e+00   7.9509104e-02   4.5282752e-01  -1.5561770e+00  -3.8755829e-01   1.2545381e+00  -2.0395271e+00  -5.0227308e-01   1.8365758e+00   1.1256622e+00   8.9259629e-01  -7.5325405e-01   2.5781960e+00   7.9596023e-01  -1.3755846e+00  -2.3477720e+00  -2.1356220e+00  -8.8491879e-01   2.0191273e+00  -1.0238626e-01   5.9105014e-01  -1.3812415e+00   1.0962770e+00   2.6598105e+00  -3.2146787e+00   5.6028253e-01  -3.9107939e-01  -7.3844913e-01   2.7041879e+00  -1.1727318e+00   1.9522278e+00  -6.8415421e+00  -7.7704260e-01  -3.4489738e+00  -8.6639249e-01  -1.7699603e+00   6.5880555e-01  -8.4093881e-01   1.8189549e+00  -1.7921710e+00   1.2814464e+00  -5.7475780e-01
   2.0411663e+00   4.2323127e-01  -3.5940177e-01  -1.3316943e+00  -1.2089093e-01  -1.3321971e+00  -1.5893617e-01  -1.4552766e+00   1.0878964e+00  -2.4026083e-01  -1.7935897e+00  -2.5992716e-01  -1.6036135e+00  -1.3472540e-01  -1.2409698e+00  -1.2846386e+00   4.3036209e+00  -2.6570929e+00  -1.5058011e+00  -3.1646228e+00   1.0593622e+00   2.6010715e+00   1.9097070e+00  -1.7558631e-01   2.4210447e+00   2.4895660e+00  -7.2145624e-01   1.8507536e-01  -1.0546135e+00  -1.1353228e+00   1.1588371e-01   9.5738036e-01  -5.4965609e+00  -4.8064117e+00  -1.2324288e+00  -1.3375153e+00  -3.0719215e+00  -1.1274424e-01  -4.2367178e+00  -3.7970100e-01   1.2684744e+00  -3.0396432e+00   3.1550222e+00   2.7934963e+00   5.6426739e-01   1.5601918e+00   2.5857219e+00   4.0267863e+00   2.1880608e+00  -4.3053277e-01   2.0629189e-01  -2.0464029e+00   3.7089218e-03   1.0300719e+00  -2.2966984e+00  -1.1278873e+00   1.7861727e+00   1.3248406e+00   1.1707319e+00  -5.5010077e-01   2.3487545e+00   8.5651860e-01  -1.6778588e+00  -2.3607740e+00  -2.9628798e+00  -8.4938252e-01   2.0466622e+00   3.4509092e-01   7.0458019e-01  -1.4779561e+00   9.1282493e-01   1.8837346e+00  -3.3068091e+00   1.2952564e-01  -3.5818393e-01  -1.1218869e+00   2.3659984e+00  -3.1109864e-01   1.7675942e+00  -6.5074390e+00  -9.8250704e-01  -4.0804459e+00  -9.4491380e-01  -2.1130460e+00   6.5683050e-02  -2.0408632e+00   8.8949766e-01  -3.0269887e+00   8.4408848e-01  -6.5482141e-01
   2.4811988e+00   7.1772869e-01  -5.2895435e-01  -1.5814239e+00  -7.9360318e-01  -2.0031335e+00  -2.4142043e-01  -1.5769637e+00   5.1542512e-01  -5.3101203e-01  -1.4624810e+00  -3.1215549e-01  -1.3160767e+00  -1.8901889e-01  -8.7508755e-01  -8.1060123e-01   5.8350400e+00  -1.5814618e+00  -1.0397434e+00  -3.1128886e+00   8.4719986e-01   9.2931583e-01   1.8861709e+00  -1.9783207e-01   1.4421507e+00   1.3398937e+00  -9.4495071e-01  -6.2420754e-01  -4.8661960e-01  -4.0036475e-01   4.3713123e-01   1.1327267e+00  -4.1522631e+00  -4.0523031e+00  -5.7626020e-01  -1.1809939e+00  -3.5036079e+00   5.3475428e-01  -4.1190841e+00  -2.6939233e-01   1.5416033e+00  -2.6514495e+00   3.5711451e+00   2.5506405e+00   1.1453605e+00   9.9792616e-01   1.9854164e+00   3.6701490e+00   2.0733574e+00  -1.9084887e+00  -7.6971196e-01  -2.3791001e+00  -1.6590610e+00  -1.1289455e-01  -3.4707415e+00  -1.7785779e+00   1.9374345e+00   1.7270428e+00   3.8645315e-02  -1.2367326e+00   1.7531921e+00   1.2522337e+00  -1.4085524e+00  -1.8940005e+00  -3.1282707e+00  -7.6700147e-01   1.9345614e+00  -2.4341923e-01   1.0942791e+00  -1.9009542e+00   1.4897036e+00   1.6994036e+00  -1.9223475e+00   7.4503769e-01   6.8614385e-01  -7.8112743e-01   3.1642116e+00   1.4477518e+00   4.2887473e+00  -3.3381686e+00   5.3033458e-01  -2.5996358e+00   7.1861709e-02  -6.0565457e-01  -3.7843526e-02  -2.7636082e+00   3.2631589e-01  -3.4660982e+00   3.9808468e-01  -8.3357904e-01
   1.7245365e+00   9.0062845e-02  -3.1418642e-01  -1.6192653e+00  -1.4067865e+00  -2.5274077e+00  -1.8921664e-01  -1.8084067e+00  -3.4608327e-01  -1.0853725e+00  -1.2312687e+00  -1.6050805e+00  -1.7284597e+00  -1.7072747e+00  -1.0438671e+00  -1.1280371e+00   6.3718815e+00  -9.8599106e-01  -8.5844706e-01  -3.0723631e+00   5.9677097e-01  -1.1982788e+00   1.6445875e+00  -7.5128237e-01   2.8656438e-01  -3.3244625e-01  -1.0491680e+00  -1.8241497e+00  -4.9311950e-01   3.5340160e-01   1.0129991e+00   1.0321194e+00  -1.8762503e-01  -1.6416749e+00   9.6466196e-01  -6.4998061e-01  -3.0809560e+00   9.7803081e-01  -3.7829479e+00   2.2422179e-01   1.7573193e-02  -2.7892570e+00   2.0080252e+00   6.9932197e-01   1.1830002e+00   2.6437755e-01   1.0315230e+00   1.1049174e+00   1.4163383e+00  -3.8996739e+00  -1.5349771e+00  -3.0951238e+00  -2.7987036e+00  -1.3480245e+00  -4.2060656e+00  -2.9463691e+00   1.0631630e+00   1.6596944e+00  -9.4493644e-01  -1.5210483e+00   1.0134171e+00   1.6576001e+00  -1.6411742e+00  -1.5839536e+00  -3.2407040e+00  -2.0780104e-01   2.1447568e+00  -6.0979446e-01   1.2920266e+00  -2.2863233e+00   1.8162314e+00   2.6618079e-01  -9.8119566e-01   1.1327813e+00   1.8632438e+00  -7.3278916e-01   4.6221821e+00   3.0040937e+00   5.9927437e+00   3.2604285e-02   1.5477858e+00  -1.7732871e+00   5.8872063e-01  -6.4490923e-01  -8.5346968e-01  -3.8129974e+00  -4.5716085e-01  -4.6862584e+00  -5.7439867e-01  -7.3452323e-01
   1.8813593e+00   4.1070475e-01  -4.0057881e-02  -1.2027447e+00  -1.1339043e+00  -2.3456384e+00  -5.6480682e-01  -1.8294154e+00   2.0354217e-01  -5.5597934e-01  -1.3992224e+00  -1.2220682e+00  -1.6086903e+00  -1.3186143e+00  -4.0194959e-01  -5.8999544e-01   6.8030668e+00  -9.7953605e-01  -5.9514101e-01  -2.7061663e+00   1.3415559e+00  -1.2246706e+00   1.7323787e+00  -3.3605465e-01   1.3373835e+00   9.9543869e-02  -7.0733625e-01  -1.3648374e+00  -1.1484370e-01   7.9511233e-01   1.2580214e+00   1.1424362e+00  -1.2257934e+00  -1.9965934e+00  -5.9421965e-01  -4.2275398e-01  -3.4698189e+00   7.3154560e-01  -3.9886106e+00   3.0539221e-01   4.3362270e-01  -3.3634910e+00   3.8600374e+00   1.5459385e+00   2.0309457e+00   4.6054182e-01   2.1018930e+00   2.6531277e+00   2.5279828e+00  -3.4276207e+00  -3.0095000e-01  -2.8977623e+00  -1.3095137e+00  -2.0923629e-01  -3.4433960e+00  -2.1534783e+00   1.4343722e+00   1.7996925e+00  -4.0740267e-01  -1.3616889e+00   6.6347706e-01   1.6274742e+00  -1.9797875e+00  -1.6281604e+00  -3.3168609e+00  -4.9760444e-01   1.3351192e+00  -8.2055836e-01   6.4819053e-01  -2.3485172e+00   2.2375234e+00  -1.6515554e-01  -9.4952794e-01   9.2000816e-01   1.4700877e+00  -1.3809211e+00   1.4406960e+00   1.5208002e+00   6.7079456e+00   4.8684745e-01   1.5727705e+00  -1.7230744e+00   1.0105031e+00  -1.4491748e-01  -7.4516615e-01  -3.3642195e+00   1.9182882e-01  -4.1752628e+00  -1.1804449e-01  -5.0303489e-01
   1.1490858e+00   1.3360357e-01   7.3298740e-01  -4.5649134e-01  -1.0851842e+00  -2.2677144e+00  -1.0903727e+00  -2.0686831e+00   6.1704298e-01  -2.1732746e-01  -2.1447502e+00  -1.1789327e+00  -2.0989207e+00  -1.8423525e+00  -9.1750321e-01  -9.5190320e-01   5.5335264e+00  -1.3842562e+00  -7.5983544e-01  -2.4227890e+00   1.9648632e+00  -1.9979118e+00   1.8003306e+00  -7.8298720e-01   2.3027129e+00  -6.3222186e-01  -5.4366679e-01  -1.4549805e+00  -2.1261254e-01   7.1141741e-01   1.1937903e+00   5.2179716e-01  -1.1598336e+00  -1.6288071e+00  -1.3185891e+00  -3.8495065e-01  -3.7018320e+00  -4.0672713e-01  -4.2280809e+00  -4.0969316e-01  -6.8130521e-01  -4.9219906e+00   5.2861391e+00   1.7897337e+00   1.5280635e+00   8.3619375e-01   3.2814317e+00   3.1435459e+00   3.1485588e+00  -2.4022974e+00   1.4088332e+00  -2.5099849e+00   7.1109813e-01   1.4410005e+00  -2.8125997e+00  -1.3739705e+00   1.0339789e+00   1.3229226e+00   1.0728498e+00  -5.4838444e-01  -1.4088290e-02   1.7376638e+00  -3.5020840e+00  -1.3997433e+00  -3.0429477e+00  -5.7249475e-01   9.4479180e-01  -5.7520049e-01  -8.7796380e-01  -2.2148983e+00   3.4101560e+00  -8.7491776e-01  -1.3036981e+00  -1.4523305e-01   1.2057111e+00  -1.7596292e+00  -1.9415209e+00  -9.9698587e-01   6.4348846e+00  -4.9118807e-01  -2.5079743e-02  -2.6987472e+00   3.7858194e-01  -1.1679695e+00  -1.0244379e+00  -2.4726420e+00   5.5986259e-01  -3.5493067e+00  -4.0465245e-03   2.3964912e-01
   1.5751343e-01  -3.8983764e-01   1.1351934e+00  -5.5835717e-01  -9.0339266e-01  -2.1537647e+00  -7.2220960e-01  -1.9643912e+00   1.1372475e+00  -5.0709752e-02  -1.7964956e+00  -9.5738755e-01  -1.7302436e+00  -2.0108492e+00   1.7131344e-02  -2.2347558e-01   6.3549722e+00  -3.6312913e-01  -8.3245116e-02  -2.3016208e+00   2.7821065e+00  -3.1471035e+00   2.3114892e+00  -7.3008141e-01   3.2724100e+00  -1.1125463e+00   1.1493997e-01  -1.3478369e+00   4.5520671e-01   1.6522861e+00   2.2049991e+00   8.6307142e-01  -2.1671564e-01  -1.0939476e+00  -2.8647503e+00  -1.8848895e+00  -3.9694102e+00  -5.1484733e-01  -4.0883449e+00   2.4505990e-01  -2.8495080e-01  -4.3832073e+00   4.1672788e+00   7.3572471e-01   1.1660118e+00   1.4605908e-01   1.9458198e+00   2.0008678e+00   3.2951742e+00  -3.0124956e+00   1.6692377e+00  -2.6535193e+00   6.2390993e-01   1.5660621e+00  -3.2757091e+00  -1.1894963e+00   6.0518462e-01   7.2146386e-01   2.9608089e-01  -6.4010252e-01  -8.4316364e-01   2.0629782e+00  -3.0819718e+00  -7.6569140e-01  -3.6302056e+00  -6.2094632e-01   1.4021527e-02  -1.7417649e+00  -1.8506385e+00  -3.1377850e+00   4.6008719e+00  -1.5284378e+00   8.6929973e-02   5.2544641e-01   2.0025440e+00  -1.7861209e+00  -2.1875536e+00  -1.7816818e-01   8.4357709e+00   1.5845103e+00   1.0114693e+00  -2.0768506e+00   1.3554218e+00  -3.3480354e-02  -1.2200586e+00  -2.5865763e+00   9.4841803e-01  -3.0619166e+00   5.9795461e-03   3.8052004e-01
  -5.4186156e-01  -1.2692743e+00   1.1482149e+00  -5.9058166e-01  -4.6310005e-01  -1.2751143e+00  -5.1487694e-01  -1.9787422e+00   1.3481273e+00   2.6998943e-01  -1.5379232e+00  -1.9342835e+00  -1.7726046e+00  -2.8123010e+00   4.2944909e-01  -2.8006701e-01   6.5973835e+00  -8.1159061e-01   1.1027988e-01  -2.4328179e+00   3.3759000e+00  -2.9065113e+00   2.6065342e+00  -6.5681707e-01   4.7966005e+00  -9.8907494e-02   6.1541480e-01  -5.4941485e-01   1.1865063e-01   1.7296448e+00   2.7691916e+00   7.9298410e-01   8.3861230e-01  -6.4825052e-01  -1.7886874e+00  -1.8350400e+00  -2.5890796e+00   1.2316851e-01  -3.1943098e+00   7.5133198e-01   5.3160573e-01  -3.6396749e+00   3.6177073e+00  -1.0387949e-02   2.3442096e+00   3.1324172e-01   2.3357589e+00   2.1231551e+00   4.2355158e+00  -2.4648467e+00   2.6376571e+00  -2.5241150e+00   1.8141183e+00   1.7798398e+00  -1.3589151e+00  -3.4543335e-01  -7.9202827e-02   3.6577485e-01  -5.3029718e-01  -1.3489398e+00  -1.3076392e+00   1.7528652e+00  -2.3935730e+00  -1.1405348e+00  -2.9320338e+00  -7.9004742e-01   4.2550918e-01  -1.5830438e+00  -1.1003974e+00  -3.2798073e+00   4.8664265e+00  -2.0679430e+00  -1.9330264e-01   7.9726072e-01   1.8171634e+00  -2.1423501e+00  -2.1859942e+00   9.2893092e-01   8.3659120e+00   1.6586922e+00   2.1382069e+00  -1.8300593e+00   9.0774101e-01  -1.2353135e-02  -8.2891233e-01  -2.7998448e+00   2.0554604e+00  -3.2815510e+00   6.1575849e-01   1.8457284e-01
   9.5113525e-02  -9.7568955e-01   9.6099994e-01   3.1770821e-02  -8.3674563e-01  -1.3873601e+00  -8.6352334e-01  -1.7757691e+00   6.2098517e-01   2.8001195e-01  -7.3865214e-01  -2.4148807e+00  -1.4076298e+00  -2.7936005e+00   8.6576574e-01   1.1008310e-01   6.7869449e+00  -4.0367091e-01   1.2066748e-01  -1.7026604e+00   2.3540909e+00  -3.2585853e+00   1.6717012e+00  -9.3486872e-01   2.6947138e+00  -9.3530403e-01   1.7737800e-02  -1.2847229e+00   7.6607948e-01   2.4613887e+00   2.2901917e+00   7.7323564e-01   2.4499088e+00   9.3886509e-01  -7.5156721e-01  -6.8754911e-01  -1.3584371e+00   4.6025238e-01  -2.3630006e+00   1.1144009e+00   5.7037204e-01  -2.9745980e+00   4.7472034e+00  -1.8765208e-01   3.9264304e+00  -1.6619962e-02   3.6693680e+00   2.1140601e+00   4.8046090e+00  -3.2859708e+00   2.6966192e+00  -2.4108215e+00   1.7165346e+00   1.2659134e+00  -3.3923737e-01  -5.2639401e-01   5.2191930e-01   9.3847181e-01  -5.5749930e-01  -1.9128958e+00  -1.3943682e+00   1.3014584e+00  -2.6792457e+00  -1.2338434e+00  -2.1927966e+00  -7.6361488e-01  -7.6493229e-02  -1.5850749e+00  -1.1596272e+00  -2.8703785e+00   4.1362703e+00  -2.2674395e+00   5.4588465e-01   5.2500492e-01   1.7865423e+00  -2.6764093e+00  -2.3061791e+00   5.7964051e-01   9.2469440e+00   4.8134104e+00   2.9289352e+00  -7.5028420e-01   1.7493274e+00   1.0083910e+00  -9.4992045e-01  -3.4535011e+00   1.0193759e+00  -3.7910663e+00   1.4344745e-01   1.4933667e-01
  -7.0185262e-02  -1.0591367e+00   8.9668607e-01   5.4770961e-01  -8.4815629e-01  -1.1843589e+00  -1.0540259e+00  -1.5521626e+00   7.1588422e-01   5.0129959e-01  -7.4929152e-01  -2.1951418e+00  -1.1887820e+00  -2.5659660e+00   1.3413215e+00   4.0465280e-01   6.7981439e+00   1.9407657e-01   1.6412345e-01  -1.5542977e+00   2.1786259e+00  -2.5939459e+00   1.5844942e+00  -4.3529509e-01   2.3231148e+00  -5.9260446e-01  -4.6650168e-02  -1.1612379e+00   1.3426866e+00   2.5686738e+00   2.5382627e+00   1.2574042e+00   2.7533673e+00   1.5567223e+00  -7.4529189e-01  -1.2500451e+00  -1.4947950e+00   5.3632401e-01  -2.3808419e+00   1.4781647e+00   6.0245208e-01  -3.1090606e+00   4.5796241e+00  -7.5591188e-01   4.4589381e+00  -3.8969947e-01   3.5285118e+00   1.4439736e+00   5.3362412e+00  -3.5278113e+00   2.9458211e+00  -2.1254165e+00   1.7756309e+00   1.3054164e+00  -3.5524543e-01  -5.0535621e-01   6.0507829e-01   8.5464668e-01  -2.7335057e-01  -1.8308148e+00  -1.6239838e+00   1.0321184e+00  -2.6116128e+00  -9.8734140e-01  -1.7585016e+00  -9.1680293e-01  -8.3862829e-01  -1.9673263e+00  -1.8630664e+00  -3.2509544e+00   4.2570995e+00  -2.2222197e+00   1.3874700e+00   4.4103812e-01   1.7094334e+00  -2.8509360e+00  -2.1657892e+00   2.9715422e-01   9.9763430e+00   6.4933543e+00   3.3268171e+00   1.2588687e-02   2.2705321e+00   1.4651069e+00  -1.0156277e+00  -3.1822053e+00   1.0514753e+00  -3.8491616e+00   1.4036387e-01   1.3946801e-01
  -1.0690062e+00  -1.6990201e+00   1.1816441e+00   6.6451398e-01  -1.1416592e+00  -1.2473280e+00  -9.7043025e-01  -1.6733067e+00   3.6807444e-01   3.1210558e-01  -7.4658593e-01  -2.6217260e+00  -1.3481870e+00  -3.3437250e+00   9.6616207e-01   3.9446591e-02   5.9157326e+00   6.7622452e-01   2.8273717e-01  -1.3477330e+00   1.9862596e+00  -4.0279257e+00   1.5622017e+00  -1.0844788e+00   1.6237443e+00  -2.0953794e+00  -2.3597749e-01  -1.8605465e+00   1.2128333e+00   2.5782745e+00   2.4809612e+00   8.1207042e-01   4.7012046e+00   2.8553242e+00   3.9279749e-01  -1.1065404e+00  -1.0981438e+00   1.5199080e-01  -1.8056154e+00   9.3026653e-01  -4.2596237e-01  -2.6902737e+00   3.2649782e+00  -2.1682635e+00   3.7296532e+00  -8.3399565e-01   2.6677688e+00  -4.4141218e-01   4.9012598e+00  -3.7963844e+00   2.8743159e+00  -2.1753402e+00   1.6163020e+00   1.0274952e+00  -6.3537061e-01  -7.0069927e-01  -1.6219920e-02   3.3553593e-01  -3.9844853e-01  -1.9443578e+00  -2.1066630e+00   8.9540496e-01  -2.8406913e+00  -5.9648511e-01  -1.0951645e+00  -9.7728730e-01  -7.0872560e-01  -2.1308935e+00  -2.3215310e+00  -3.1487409e+00   5.3021603e+00  -2.7026371e+00   2.1796617e+00   2.8725928e-01   2.2651920e+00  -2.5325327e+00  -1.2220235e+00   9.6357329e-01   1.0384026e+01   7.5425275e+00   3.5555963e+00   4.1240029e-01   2.0727001e+00   1.4165805e+00  -1.2197209e+00  -3.2920389e+00   2.8757955e-01  -3.6780411e+00  -3.2401251e-01   3.1518042e-01
  -1.2317840e+00  -1.7852351e+00   1.3597765e+00   1.1076360e+00  -2.7198447e-01  -4.2893451e-01  -1.1169766e+00  -1.4059803e+00   1.1955707e+00   8.7715664e-01  -4.9698697e-01  -2.1034026e+00  -9.3840826e-01  -2.5573167e+00   1.7462572e+00   7.4196915e-01   6.2091132e+00   8.1714007e-01   3.7918588e-01  -1.0252616e+00   2.6875164e+00  -2.5233010e+00   1.5548020e+00  -7.5696860e-01   3.6909600e+00  -4.5416046e-01   5.5328148e-01  -3.7654389e-01   1.8613944e+00   3.1461814e+00   2.6246539e+00   8.9533606e-01   3.5011982e+00   2.0600999e+00  -1.2494001e+00  -2.2326975e+00  -2.4863594e-01  -7.1434072e-02  -1.1265208e+00   1.8857359e+00   1.2642430e+00  -2.1190984e+00   4.3620176e+00  -1.3331409e+00   4.2905579e+00  -5.2578235e-01   3.5753890e+00   1.2291141e+00   6.0422111e+00  -2.2033614e+00   4.2964582e+00  -1.2068317e+00   2.8881359e+00   2.3637582e+00   1.0319323e+00   9.6049043e-01   5.3347259e-01   1.1857233e-01   2.8281029e-02  -1.8377773e+00  -2.3876179e+00   2.9275929e-01  -2.6697080e+00  -6.9046748e-01  -8.7631700e-01  -1.2487686e+00  -1.7027514e+00  -2.3777160e+00  -3.3802552e+00  -3.1788445e+00   5.1865444e+00  -2.0470671e+00   2.0664286e+00   3.0740213e-01   1.4382938e+00  -2.8994818e+00  -2.9933513e+00  -5.0667569e-01   1.0353883e+01   7.5888481e+00   3.5384482e+00   5.6544267e-01   2.3270308e+00   2.0692195e+00  -9.0071023e-01  -2.1748335e+00   1.6900996e+00  -2.0760099e+00   4.4571110e-01   4.8253349e-01
  -1.3641221e+00  -1.9550846e+00   1.2505525e+00   1.3972615e+00  -9.6994084e-02  -8.1616322e-02  -1.1569743e+00  -1.2423749e+00   1.2718622e+00   1.1101331e+00  -1.3788240e-01  -2.0264104e+00  -4.8586840e-01  -2.3456873e+00   2.0338200e+00   9.7561930e-01   5.8318474e+00   1.0438341e+00   4.3029774e-01  -7.3597022e-01   2.6825857e+00  -1.7083174e+00   1.3617211e+00  -6.8505159e-01   3.8798759e+00  -9.7717788e-02   5.8138150e-01  -3.4979540e-03   2.1562195e+00   3.3094849e+00   2.5453977e+00   8.4898421e-01   3.5587249e+00   2.2664409e+00  -1.0963972e+00  -2.3217038e+00   4.2200455e-01   1.1096385e-02  -6.4706173e-01   2.3462204e+00   1.9379794e+00  -1.1447094e+00   3.9236876e+00  -1.6093202e+00   4.3688591e+00  -5.4953866e-01   3.4190684e+00   9.3859653e-01   6.2352361e+00  -1.6378213e+00   4.3658446e+00  -6.8429694e-01   2.7889911e+00   2.3742555e+00   1.6777981e+00   1.3753680e+00   6.2103241e-01  -1.1357283e-01   2.0434817e-02  -2.1016488e+00  -2.6101586e+00  -4.1162838e-01  -2.3534899e+00  -6.2784609e-01  -4.0588280e-01  -1.4712957e+00  -2.0724386e+00  -2.3142798e+00  -3.6039674e+00  -2.9767296e+00   5.1819591e+00  -1.4819954e+00   2.3161936e+00   5.6520819e-01   1.0726286e+00  -2.5969178e+00  -2.2269692e+00  -2.3880690e-01   9.9620115e+00   7.9491967e+00   3.6052236e+00   8.5610380e-01   2.3222210e+00   2.2846164e+00  -7.5544055e-01  -1.9019222e+00   1.9739456e+00  -1.7771827e+00   6.5826283e-01   4.6387794e-01
  -2.7925405e+00  -2.8347570e+00   1.7890259e+00   1.5847402e+00   9.1698647e-01   6.1669395e-01  -6.9454575e-01  -1.0800493e+00   2.0296551e+00   1.2143055e+00  -4.4073859e-01  -1.7976708e+00  -7.4215631e-01  -2.6884969e+00   1.9450456e+00   6.9610409e-01   4.6599035e+00   8.9841399e-01   4.0985384e-01  -8.6227077e-01   3.3382379e+00  -6.7813755e-01   1.7531240e+00  -8.2933640e-01   6.0306338e+00   8.3123915e-01   1.5843049e+00   9.5229515e-01   1.5757308e+00   2.8994782e+00   2.8439291e+00   8.3633849e-01   3.4902080e+00   2.0603569e+00  -2.0124286e+00  -3.7535979e+00   4.7153236e-01  -4.9860083e-01  -6.2644339e-01   2.5633808e+00   1.5671396e+00  -1.3656783e+00   2.2629361e+00  -2.2408953e+00   3.3931633e+00  -1.5313095e-01   2.7085323e+00   2.7928205e-01   6.4207134e+00  -3.7061566e-03   5.3387763e+00   1.0761517e-01   3.7907627e+00   3.5511422e+00   1.9811769e+00   2.4719178e+00  -6.5963078e-02  -1.1455713e+00   6.5545693e-01  -1.2157529e+00  -2.5974110e+00  -4.0162294e-01  -2.1833194e+00  -2.9872144e-01  -6.8920944e-02  -1.6329562e+00  -2.2397209e+00  -2.3355300e+00  -4.6892263e+00  -3.2951154e+00   5.4034805e+00  -1.7729060e+00   1.6373093e+00   2.1723062e-01   3.5440508e-01  -2.4956070e+00  -2.6036846e+00  -6.5162829e-01   8.2891091e+00   6.0646026e+00   2.9180478e+00   1.5615150e-01   1.2895080e+00   1.1900564e+00  -7.9438145e-01  -8.1661911e-01   2.8797533e+00  -7.6388409e-01   8.7514924e-01   7.6905753e-01
  -3.1045690e+00  -3.0403036e+00   1.5650510e+00   1.3019500e+00   9.9628635e-01   6.1881300e-01  -2.3357499e-01  -1.0080923e+00   1.7593848e+00   9.3904469e-01  -3.1215554e-01  -1.7703683e+00  -4.7588836e-01  -2.7793187e+00   2.0893108e+00   6.8114039e-01   4.3398779e+00   1.3174984e+00   6.4807178e-01  -9.1549223e-01   3.0908233e+00  -5.3053206e-01   1.8448996e+00  -8.1885895e-01   5.6467430e+00   7.4264559e-01   1.6615100e+00   9.0601034e-01   1.2521224e+00   2.5756358e+00   2.8929108e+00   1.0414976e+00   4.1869800e+00   2.3687277e+00  -7.8595589e-01  -3.4449634e+00   2.4426919e-01  -1.6554835e-01  -2.1559301e-01   2.3474216e+00   1.2303650e+00  -1.9236998e-01   5.2637733e-01  -2.9640748e+00   3.0711565e+00  -3.5874652e-01   9.5864997e-01  -9.4399227e-01   5.7327954e+00  -5.3203129e-02   4.2599542e+00   3.6281672e-01   2.4078688e+00   2.7220728e+00   1.0161387e+00   2.2071277e+00  -3.2736756e-01  -1.3494859e+00   4.6738672e-02  -1.4043976e+00  -2.2809797e+00  -5.5879929e-01  -1.0885040e+00   2.4023907e-02   9.7225758e-01  -1.8753725e+00  -1.8827815e+00  -2.4043682e+00  -4.2667631e+00  -3.3820692e+00   5.5236533e+00  -1.5457419e+00   2.1654714e+00   8.2408736e-01   4.1225458e-01  -1.6894384e+00  -3.4360260e-01   1.4311262e+00   7.9890771e+00   6.3796320e+00   4.0297966e+00   1.2114718e+00   1.1516059e+00   1.4068430e+00  -4.7377467e-01  -6.6469110e-01   2.4900687e+00  -6.0339499e-01   7.0209758e-01   4.7122781e-01
  -2.3207874e+00  -2.8094178e+00   8.9816674e-01   1.5205758e+00   7.0021283e-01   4.2378098e-01  -5.2748309e-01  -5.2703280e-01   6.6106718e-01   5.5760312e-01   7.6818722e-01  -2.0833283e+00  -1.1830037e-01  -2.4887230e+00   2.1848726e+00   9.4160383e-01   4.4131799e+00   1.5147095e+00   4.5017590e-02  -6.8315547e-01   1.3751927e+00   5.1401886e-02   6.0356631e-01  -1.1857866e+00   2.9436131e+00   2.3574702e-01   1.0291908e+00   3.1396382e-01   1.6510434e+00   3.1563033e+00   1.9523564e+00   7.8520485e-01   5.5452621e+00   3.3598800e+00   6.4289997e-01  -2.1910491e+00   1.2790151e+00   6.0344794e-01   9.4411811e-01   2.8304388e+00   5.0975537e-01   7.3945673e-01   3.2595272e-01  -2.9176094e+00   3.6309883e+00  -5.3596352e-01   1.2311836e+00  -1.3111192e+00   5.0708347e+00  -5.0071693e-01   2.8644198e+00   7.1862696e-01   7.8025587e-01   1.3815646e+00   1.4372798e+00   1.6334017e+00   4.6438928e-01  -8.0750150e-01  -2.5470160e-01  -1.7297589e+00  -1.9436259e+00  -1.2721956e+00  -4.1798426e-01   7.7068754e-02   1.4826834e+00  -1.8309651e+00  -2.1016685e+00  -1.9743362e+00  -4.2528751e+00  -2.9375268e+00   3.4660948e+00  -8.6102483e-01   2.3148487e+00   9.2911136e-01  -5.7543387e-02  -1.5289276e+00   2.2576149e+00   2.6963600e+00   7.8220534e+00   8.4953569e+00   4.7751450e+00   2.0644375e+00   1.7536399e+00   2.0574234e+00  -9.4469339e-01  -1.6685179e+00   1.1209666e+00  -1.1700330e+00  -9.1596961e-02   2.9491597e-02
  -2.1305523e+00  -2.3486261e+00   6.9420602e-01   1.6956556e+00   3.7543821e-01   8.8577885e-02  -5.9464021e-01  -6.1835500e-01   2.4504643e-01   4.4717196e-01   5.1519707e-01  -1.6192464e+00  -7.7966060e-02  -2.1462314e+00   1.6335493e+00   4.8804970e-01   3.3567553e+00   2.1327769e+00   2.6113177e-01  -2.6534685e-01   9.0697115e-01   2.3171978e-01   4.0922801e-01  -1.0052733e+00   2.0397321e+00  -2.6638518e-01   5.3718958e-01  -8.1493516e-02   1.4488829e+00   2.4809848e+00   1.4122211e+00   6.9700783e-01   5.3585194e+00   3.4924170e+00   1.6569933e+00  -9.8856208e-01   8.1303260e-01   4.3473013e-01   6.2909501e-01   2.0947798e+00   3.4587372e-01   1.0084498e+00  -6.2850988e-01  -3.2459496e+00   2.8706737e+00  -5.5284830e-01   2.1704131e-01  -2.5046429e+00   4.3195411e+00  -5.0639644e-01   1.8300218e+00   8.8240964e-01  -2.7856919e-01   8.1305581e-01   3.4055968e-01   1.0897368e+00   5.5858732e-01  -7.7689973e-01  -4.9340253e-02  -1.8628715e+00  -1.8161726e+00  -1.8046875e+00  -5.5127375e-01   1.8292160e-01   2.0042412e+00  -1.9558611e+00  -1.7561064e+00  -1.5241254e+00  -3.6580167e+00  -2.0978413e+00   3.6620392e+00  -7.9973967e-02   2.6667943e+00   8.2557290e-01  -3.0741969e-02  -7.5211659e-01   3.5177357e+00   3.1905639e+00   6.7162557e+00   8.4310710e+00   4.1859862e+00   2.4246815e+00   1.1352405e+00   1.6577361e+00  -8.4382998e-01  -1.2218690e+00   3.7731724e-01  -9.4363556e-01  -4.2071878e-01   3.5522812e-02
  -2.3563584e+00  -2.3034768e+00   1.0007610e+00   1.6264407e+00   1.1292540e+00   3.1594784e-01  -4.5462862e-01  -5.7049117e-01   7.6125914e-01   3.6897468e-01   6.6896008e-01  -8.8748476e-01   1.8300427e-01  -1.4958865e+00   1.7987651e+00   9.3171738e-01   3.6019421e+00   2.5488260e+00   4.6177186e-01  -1.0606780e-01   1.5260720e+00   1.2679671e+00   4.7847089e-01  -9.7554728e-01   4.2701120e+00   8.7966888e-01   1.5547781e+00   1.1410773e+00   1.7864030e+00   2.9219426e+00   1.5484997e+00   6.2311042e-01   4.6998283e+00   2.5354447e+00   1.6618417e-01  -2.2011051e+00   1.1006236e+00   9.1442358e-02   1.1398392e+00   3.0349546e+00   1.4498232e+00   1.3655047e+00  -6.8278200e-01  -2.3719174e+00   1.8627970e+00  -2.0443267e-01  -3.9264002e-01  -1.7046627e+00   4.0031300e+00   9.1137697e-01   1.9986221e+00   1.9040292e+00  -7.9891068e-01   1.6075478e+00   2.8779187e-01   2.1687584e+00   9.1432923e-01  -1.0474015e+00   1.2627922e-01  -1.2902494e+00  -1.8828696e+00  -1.9566213e+00  -2.5303114e-01   5.1720200e-01   1.8679667e+00  -1.8265439e+00  -2.2970582e+00  -1.7485882e+00  -4.4827259e+00  -2.0205655e+00   3.3946089e+00   7.8625917e-01   2.4183852e+00   1.1760026e+00  -4.1423495e-01  -2.1676160e-01   3.0920157e+00   2.3793176e+00   6.1959821e+00   7.8611429e+00   3.7516855e+00   2.6440778e+00   1.0851536e+00   1.7290377e+00  -7.5942000e-01   3.8969378e-01   1.6651899e+00   1.0457982e+00  -1.0687845e-01   3.2489335e-01
  -2.6716601e+00  -2.4560757e+00   6.3698931e-01   1.4389439e+00   1.6668909e+00   7.6283213e-01  -2.9751514e-01  -2.6245389e-01   1.0538077e+00   6.1691892e-01   8.1110866e-01  -4.6871037e-01   2.2443853e-01  -1.3101526e+00   1.8840797e+00   7.5097610e-01   2.5998462e+00   1.9619586e+00   1.8352596e-01  -3.7233413e-01   1.7648858e+00   2.7598745e+00   4.9121742e-01  -4.7737416e-01   4.7356777e+00   1.8119139e+00   1.8276705e+00   1.7752305e+00   1.1791257e+00   2.3340840e+00   1.4478640e+00   5.5669174e-01   3.2897865e+00   1.6133703e+00  -6.0167003e-01  -1.2242116e+00   3.6095344e-01   3.5992510e-01   7.7042741e-01   2.9721949e+00   8.1676602e-01   1.4086352e+00  -2.6365831e+00  -2.4582268e+00   9.9514144e-01   1.9066713e-01  -1.6973711e+00  -2.3152332e+00   3.2946178e+00   1.9635134e+00   1.2689525e+00   2.1190777e+00  -7.8101791e-01   1.5846468e+00   3.1985240e-01   2.1308341e+00   7.3446077e-01  -1.4602505e+00   2.5703084e-01  -8.3849656e-01  -1.5129775e+00  -2.5314237e+00   8.7117910e-01   4.9110803e-01   1.4260909e+00  -2.1689436e+00  -2.2243003e+00  -1.0914784e+00  -4.1816998e+00  -1.8412564e+00   2.6011748e+00   1.0592648e+00   1.5587743e+00   1.3723737e+00  -1.2774988e+00   5.0200826e-02   4.2850318e+00   3.6843101e+00   3.8128257e+00   5.3147468e+00   3.3006792e+00   1.6107337e+00   3.2262731e-01   6.7441726e-01  -9.6207699e-01   9.9031051e-02   1.8301744e+00   8.1489853e-01   1.0048357e-01   2.0839611e-02
  -2.0643569e+00  -1.9109858e+00   4.7720060e-01   1.4052392e+00   2.0892729e+00   8.0604791e-01  -1.9650090e-01  -1.2842829e-01   9.8982172e-01   5.3871873e-01   1.2010460e+00   1.3033624e-02   4.0586352e-01  -5.0069574e-01   1.8404789e+00   9.4470658e-01   2.6146088e+00   2.0508490e+00   2.6599402e-01  -1.3114202e-01   1.6501633e+00   3.9864191e+00   1.7414543e-01  -2.1050798e-01   5.3394290e+00   2.7042557e+00   2.1321255e+00   2.4629401e+00   1.1676723e+00   2.2263874e+00   9.8532247e-01   5.5339282e-01   2.3460597e+00   9.2953179e-01  -5.2949902e-01  -5.7708775e-01   8.5574450e-01   7.2001813e-01   9.9524590e-01   3.6407541e+00   2.2073918e+00   1.7753764e+00  -2.2422677e+00  -1.4263772e+00   1.0357478e+00   6.4742208e-01  -1.5811204e+00  -1.3308697e+00   3.2555946e+00   2.9848249e+00   1.0782133e+00   2.9226168e+00  -1.4089035e+00   1.8156786e+00   5.2383111e-01   2.6629894e+00   1.3871807e+00  -1.1191529e+00   3.6752406e-01  -5.7595197e-01  -1.0593744e+00  -2.6669058e+00   1.0825324e+00   4.3415824e-01   1.2688818e+00  -1.7697356e+00  -2.1293474e+00  -6.5487463e-01  -3.6808121e+00  -1.2690107e+00   1.4865587e+00   1.8985460e+00   1.0207487e+00   1.2880721e+00  -1.6144785e+00   3.8024407e-01   4.3573996e+00   3.5667029e+00   2.2115635e+00   4.5514511e+00   2.9010059e+00   1.8220080e+00  -6.0331927e-02   7.2018391e-01  -5.9692527e-01   1.1123879e+00   2.2990816e+00   1.9052423e+00   2.5038474e-01   7.8286749e-02
  -1.5685245e+00  -1.5237500e+00   5.4236337e-02   1.1258704e+00   2.3905388e+00   8.7952735e-01   1.0610037e-01   2.7672533e-01   1.0078046e+00   4.9203479e-01   1.5266694e+00   7.1258196e-01   6.5786142e-01   1.4506301e-01   2.1428673e+00   1.1711127e+00   2.4646872e+00   1.8954326e+00   2.3465343e-01  -3.3358771e-01   1.1103582e+00   5.0191143e+00   1.6841801e-01   1.9729480e-01   5.0975033e+00   3.3927848e+00   2.3073059e+00   2.7903530e+00   9.1806842e-01   1.8511057e+00   7.8463990e-01   7.9861598e-01   1.0699424e+00  -6.1837526e-02  -8.3432047e-01   8.4640907e-02   1.2863752e-01   1.1866207e+00   8.9820396e-01   3.3116143e+00   2.0107648e+00   1.6805172e+00  -2.9450740e+00  -7.4445871e-01   7.4687484e-01   1.0215197e+00  -2.3947446e+00  -9.0960996e-01   2.5464468e+00   3.4049597e+00   1.3350733e-02   3.2289880e+00  -2.2294090e+00   1.4453440e+00   1.4861737e-02   2.4704092e+00   1.6528826e+00  -1.0276004e+00   6.0632606e-02  -3.7825471e-01  -3.8513984e-01  -2.6048336e+00   2.2843611e+00   6.0084701e-01   1.2820178e+00  -2.0059031e+00  -1.9605725e+00  -2.1065192e-01  -3.1688851e+00  -1.2360391e+00   2.2966283e-01   2.4312020e+00   5.4623393e-01   1.4402823e+00  -2.1965294e+00   5.4774202e-01   5.1578780e+00   4.8187394e+00   8.5832168e-01   3.2494220e+00   3.1221624e+00   1.7670848e+00  -3.1145269e-01   6.7559909e-01  -4.7160381e-01   9.4095175e-01   2.1631705e+00   1.8843215e+00   2.4483211e-01  -3.6757320e-01
  -1.7284716e+00  -1.6062098e+00  -2.2526534e-01   7.6403544e-01   2.0896081e+00   4.9645473e-01   4.9270617e-01   5.7244964e-01   3.4994072e-01  -4.2184979e-02   1.9667655e+00   6.6273564e-01   5.6332991e-01  -3.1987671e-01   1.9409337e+00   8.7195876e-01   1.6876866e+00   1.8254299e+00   4.7519385e-02  -5.5252931e-01  -3.1019649e-02   4.6483252e+00  -3.8372347e-02   1.4819071e-01   3.1296059e+00   2.4196719e+00   1.9925242e+00   1.8634176e+00   3.4128772e-01   1.5444292e+00   6.4229838e-01   8.0307531e-01   2.0708815e+00   5.8130906e-01  -2.9849747e-01   1.3476810e+00  -7.2494035e-01   1.5474653e+00   6.3081140e-01   2.8010293e+00  -3.1622803e-01   1.2181038e+00  -5.6427406e+00  -1.6497133e+00  -4.8539816e-01   8.5764251e-01  -4.2485384e+00  -3.1092528e+00   6.5648104e-01   2.4520840e+00  -1.9745504e+00   2.8072069e+00  -3.8456013e+00   2.3331006e-02  -1.4206122e+00   9.5758664e-01   1.1426772e+00  -1.1785162e+00  -4.9248454e-01  -3.6280900e-02   1.4729036e-01  -2.3639342e+00   3.2673398e+00   9.9982394e-01   9.7047875e-01  -2.0251715e+00  -1.6133367e+00   1.8231229e-01  -2.6256135e+00  -1.1787943e+00  -9.8359316e-01   1.8663268e+00   3.4670461e-01   1.5663552e+00  -2.1851643e+00   8.8679518e-01   7.6206435e+00   6.9090159e+00  -3.3402026e-01   2.9801707e+00   3.2687613e+00   1.5520314e+00  -5.3851074e-01  -4.6393916e-02  -1.1614157e+00  -2.4851343e-01   8.2027441e-01   5.5083669e-01  -6.5411753e-01  -7.7389944e-01
  -1.2889119e+00  -9.5829691e-01  -4.9294281e-01   6.6237631e-01   1.6479318e+00   1.0397595e-01   3.9685486e-01   5.6163637e-01  -1.4533021e-01  -2.6232251e-01   1.8520571e+00   1.1909282e+00   2.4439421e-01  -7.2910758e-02   1.2679289e+00   3.3829061e-01   8.6115601e-01   2.1045571e+00   7.7812767e-02  -4.5941486e-01  -7.1404553e-01   4.2857324e+00  -2.1905825e-01   3.8679555e-01   1.7976420e+00   1.7337905e+00   1.4941207e+00   1.2885351e+00   6.5419560e-02   7.7014706e-01   1.1151101e-01   6.4230660e-01   1.6289835e+00   3.5522012e-01   2.8648870e-01   3.0174502e+00  -1.5480617e+00   1.5001197e+00   5.5811882e-02   1.8104240e+00  -8.4263721e-01   3.0199275e-01  -6.1026590e+00  -1.4640333e+00  -1.1799091e+00   9.6794513e-01  -4.8970292e+00  -3.7858679e+00  -3.7859472e-01   2.2153437e+00  -3.0934021e+00   2.6505856e+00  -4.6583210e+00  -5.5185229e-01  -2.4981465e+00   1.2140836e-01   1.2722085e+00  -8.8372657e-01  -3.6007106e-01   2.2802329e-01   4.4977822e-01  -2.2901494e+00   3.1141492e+00   1.0944977e+00   5.6568470e-01  -1.8403563e+00  -1.0639326e+00   7.9400582e-01  -1.7355279e+00  -4.6456661e-01  -1.3024720e+00   2.1078012e+00   4.3889295e-01   9.1007458e-01  -1.7690444e+00   9.9597522e-01   8.1075850e+00   7.1118851e+00  -1.5442005e+00   2.3750673e+00   2.5265445e+00   1.3933842e+00  -1.1052177e+00  -5.3810083e-01  -1.3317244e+00  -3.7275126e-01  -1.6528052e-01   4.9201197e-01  -1.1268708e+00  -8.4314042e-01
  -1.0261205e-01  -2.1790285e-01  -7.2149901e-01   7.1047247e-01   1.8441291e+00   2.4658535e-01   6.1431447e-02   9.0802121e-01   5.6122518e-02   2.1026516e-02   2.6967164e+00   1.8199620e+00   8.4829530e-01   9.9910934e-01   1.8440942e+00   1.1436184e+00   1.1657355e+00   1.3043716e+00  -1.2911686e-01  -1.9621970e-01  -9.5359647e-01   5.1697897e+00  -5.9043407e-01   7.5642672e-01   1.9345022e+00   2.4035887e+00   1.5399011e+00   1.9015105e+00   5.4598539e-01   1.3083378e+00  -3.7729640e-01   3.1132097e-01  -5.9492365e-01  -1.0020361e+00  -1.4372307e+00   4.0492091e+00  -1.1583766e+00   1.5139680e+00   4.4579249e-01   2.0388749e+00  -1.8843411e-01   1.3865533e-01  -4.2558909e+00   5.9136940e-01  -1.3144398e+00   1.5090414e+00  -3.7322376e+00  -1.4014253e+00  -7.2490250e-01   3.1933538e+00  -3.1019779e+00   3.1595670e+00  -4.4272247e+00  -2.5629633e-01  -1.3082196e+00   5.2874638e-01   2.1815488e+00  -4.9423679e-01  -2.1706639e-01   3.6650263e-01   7.3942117e-01  -2.6272791e+00   3.5418734e+00   8.7090534e-01  -7.8680751e-03  -2.0796318e+00  -1.7720266e+00   1.3067992e+00  -1.7847685e+00   1.3296504e-01  -2.6958939e+00   2.6646083e+00  -5.8787510e-01   9.5226146e-01  -2.7620929e+00   7.2228690e-01   6.3789339e+00   6.0184267e+00  -2.4233854e+00   9.5412530e-01   2.0098759e+00   7.7842037e-01  -7.9505122e-01  -1.7202466e-01  -1.2635584e+00  -3.6202409e-01   3.6067490e-01   8.5610735e-01  -6.0203190e-01  -9.9747158e-01
  -3.9098042e-01   6.1477798e-02  -2.2757139e-01   8.3984379e-01   2.0031708e+00   3.4814629e-01   2.5104776e-01   8.1338232e-01   4.0306667e-01   5.0169093e-02   2.5379252e+00   2.3037211e+00   4.6188205e-01   9.2203563e-01   1.3210968e+00   7.2277533e-01   3.2887904e-01   1.7265086e+00   3.6356263e-01   2.3450810e-01  -7.5256273e-01   4.8448163e+00  -3.8525821e-01   7.3224927e-01   3.0624681e+00   2.4229407e+00   1.9503957e+00   2.1210314e+00   5.3731776e-01   1.0932259e+00  -1.8626422e-01   1.6967792e-01  -6.4628559e-01  -1.3218976e+00  -2.6859582e+00   3.9357737e+00  -1.0012722e+00   7.9356179e-01  -1.6171043e-01   1.9699509e+00   5.5218639e-01  -1.0936004e+00  -4.5951974e+00   7.7205006e-01  -2.2131488e+00   1.9334191e+00  -3.6330321e+00  -1.6283247e+00  -1.1900918e+00   3.4724390e+00  -2.7370213e+00   3.1635537e+00  -3.8675410e+00   4.4639902e-01  -1.2855449e+00   6.8347319e-01   1.8607247e+00  -7.0258001e-01  -3.7851746e-02   7.7960354e-01   4.7646145e-01  -2.2886398e+00   2.6208240e+00   9.0165726e-01  -1.0701945e+00  -1.5816495e+00  -1.5889952e+00   1.6001491e+00  -1.4570948e+00   8.0336438e-01  -2.6202664e+00   2.5341708e+00  -7.9966865e-01   1.7542864e-01  -2.2591473e+00   2.4834961e-01   4.6765741e+00   4.0739132e+00  -3.7635456e+00   2.0150948e-01   2.0585165e-01  -1.4930889e-01  -1.5339028e+00  -1.0648452e+00  -1.5050296e+00   3.3368855e-01   8.3345523e-01   1.6386534e+00  -7.1038511e-01  -4.9675287e-01
  -3.0194744e-01  -5.4737605e-02  -6.0705685e-01   3.0633057e-01   2.1816547e+00   7.2369052e-01   8.5876184e-01   1.3116873e+00   6.4150719e-01   2.8447962e-01   3.0120718e+00   2.4649526e+00   6.3380051e-01   9.3042877e-01   1.8055463e+00   7.7470395e-01  -4.2626281e-01   3.5165797e-01   2.7828908e-01  -2.4958707e-01  -1.0896688e+00   4.8044566e+00   1.3072239e-01   1.1910698e+00   2.4296536e+00   2.3891920e+00   1.8059231e+00   2.0576339e+00  -4.3994345e-01   2.7915367e-01  -2.5979461e-01   1.6584838e-01  -2.5836980e+00  -2.3801577e+00  -3.0168288e+00   5.4644744e+00  -1.7639435e+00   1.2366541e+00  -5.3854473e-01   6.5422390e-01  -4.4638847e-01  -1.2883491e+00  -5.6575018e+00   9.8983830e-01  -2.6045381e+00   2.2873853e+00  -4.1848946e+00  -1.3165174e+00  -1.9196994e+00   3.8260685e+00  -3.2875682e+00   2.8007972e+00  -3.3065448e+00  -8.9813942e-02  -1.0389139e+00   2.1350815e-01   1.2948269e+00  -1.0561130e+00  -7.5531882e-01   7.6084160e-01   1.2201675e+00  -1.8851749e+00   4.0888865e+00   7.5946717e-01  -1.2783754e+00  -2.2087746e+00  -1.0779979e+00   2.2790079e+00  -3.6577173e-01   6.8952658e-01  -3.2567611e+00   1.6812587e+00  -1.9515956e+00   1.8174781e-01  -2.9285950e+00  -6.5331393e-03   4.6734476e+00   6.1596128e+00  -5.6775282e+00  -3.1878821e+00   6.6351174e-01  -1.3178241e+00  -2.2767353e+00  -1.4505641e+00  -1.1526280e+00  -1.0295454e+00   4.1655360e-01   3.7852995e-01  -3.2144099e-01  -1.1824160e+00
   9.2037360e-01   9.9245244e-01  -3.4889215e-01   5.2807522e-01   2.5124455e+00   9.2632722e-01   8.9081775e-01   1.3302414e+00   9.3552193e-01   3.6046713e-01   3.6493102e+00   2.7989159e+00   1.1488122e+00   1.7726411e+00   2.5393960e+00   1.6867923e+00   7.3088076e-01   8.0511962e-01   1.0274937e+00   6.2578688e-01  -1.1239751e+00   5.5248509e+00  -1.1315972e-01   1.6683259e+00   3.5349886e+00   3.7607759e+00   2.3390007e+00   2.9335580e+00   5.4485862e-01   1.1728949e+00   5.7649986e-02   6.5900865e-01  -2.9720097e+00  -2.8487352e+00  -4.5393403e+00   5.2007523e+00  -3.2675147e-01   1.1995307e+00  -2.3218618e-01   2.1262178e+00   2.2831507e+00  -1.4260272e+00  -3.1913023e+00   2.7587493e+00  -1.1748255e+00   2.6871652e+00  -2.3067467e+00   1.1213388e+00  -1.3034929e+00   3.7856062e+00  -2.4331870e+00   3.2192010e+00  -3.0101616e+00   5.8284335e-01   2.4949617e-01   9.5284104e-01   2.1896864e+00  -1.7122365e-01  -9.9556041e-01   6.1748784e-01   1.4372459e+00  -1.6345850e+00   3.7292901e+00   4.0637584e-01  -1.6970228e+00  -1.6620157e+00  -1.7120222e+00   2.0498501e+00   3.0319144e-01   1.3603237e+00  -4.4462376e+00   1.7165526e+00  -2.0365385e+00   1.1106380e-01  -2.9009268e+00  -9.9827442e-01   1.7318644e+00   2.9583098e+00  -5.4699156e+00  -1.5243015e+00   4.5227819e-01  -4.9851101e-01  -1.4064035e+00  -4.8957773e-01  -6.9256400e-01   2.0786337e-01   1.7023294e+00   1.4228165e+00   1.1697395e-01  -8.8475475e-01
   8.1705469e-01   9.5135218e-01  -5.7835606e-01   5.8750380e-01   2.0509702e+00   1.0100622e+00   9.6898859e-01   1.7189639e+00   7.5117819e-01   3.0604007e-01   3.4877564e+00   2.8607176e+00   7.4434580e-01   1.4281426e+00   2.2835475e+00   1.2335629e+00  -2.0189748e-01   5.6177605e-01   7.1101895e-01   2.2126659e-01  -2.1722906e+00   5.2389221e+00   3.3437763e-02   2.0579304e+00   1.7316156e+00   3.2679586e+00   1.7668793e+00   2.2711733e+00   3.3082574e-01   4.4611974e-01   1.4631674e-01   8.7138570e-01  -2.9182544e+00  -2.6665292e+00  -4.2267585e+00   5.6305115e+00  -1.1280131e+00   1.2413684e+00  -9.9973883e-01   1.1818867e+00   8.2370842e-01  -3.0794725e+00  -4.0902261e+00   2.2807644e+00  -1.4013006e+00   2.6106959e+00  -2.4971783e+00   1.2530794e-01  -2.0657097e+00   2.9331434e+00  -3.0293289e+00   2.6488310e+00  -2.8940396e+00  -1.0445772e-01  -2.1637077e-01  -1.5195988e-01   1.5485899e+00  -2.9915288e-01  -1.1194787e+00   9.4869812e-01   1.6149660e+00  -1.0927201e+00   3.8498016e+00   5.2130210e-01  -2.2009140e+00  -1.5840395e+00  -1.4385032e+00   2.4426960e+00   6.8683874e-01   1.1324935e+00  -5.0101084e+00   9.4184781e-01  -2.0340224e+00  -6.2983993e-01  -2.6119756e+00  -1.6770127e+00   2.1289563e+00   3.0796568e+00  -6.1420860e+00  -1.9978481e+00  -2.3657163e-02  -1.1610876e+00  -1.6499132e+00  -1.1472706e+00  -1.1092831e+00  -8.0469355e-01   8.3070249e-01   4.9054520e-02  -2.7496735e-01  -1.1862228e+00
   5.7431834e-01   1.0707452e+00   1.7644586e-01   4.6757064e-01   1.8048309e+00   8.8631958e-01   1.3131358e+00   1.4012985e+00   8.7934481e-01   7.2533783e-02   3.2938457e+00   2.7845933e+00   6.4768003e-01   1.0215433e+00   1.9129690e+00   1.1598760e+00  -7.2557905e-01   6.9513320e-01   1.3983368e+00   7.1261900e-01  -2.1890922e+00   3.3844359e+00   5.2232055e-01   1.6841479e+00   2.1488401e+00   2.2406260e+00   1.8288665e+00   1.8981092e+00   1.9938537e-01   4.2415238e-01   3.8198478e-01   5.9518789e-01  -2.3644907e+00  -2.5354210e+00  -4.5414067e+00   5.3715792e+00  -5.8569076e-01   3.1426260e-01  -9.8258467e-01   5.3036247e-01   1.0506740e+00  -3.6389531e+00  -3.3488118e+00   2.5265512e+00  -1.9700284e+00   2.7248334e+00  -1.9586246e+00   5.1397684e-01  -2.4684393e+00   2.7162757e+00  -2.3037091e+00   2.4272314e+00  -2.3011049e+00   3.0577534e-01  -2.4876773e-01  -3.9915622e-02   9.8450142e-01  -4.2585913e-01  -1.3695289e+00   9.6394214e-01   1.4872425e+00  -2.7774843e-01   3.0790511e+00   6.4493219e-01  -2.1265224e+00  -1.3614644e+00  -1.1769448e+00   2.2541770e+00   1.0604334e+00   1.6889628e+00  -4.1361987e+00  -1.5508140e-01  -2.0682484e+00  -1.0533752e+00  -1.9609769e+00  -1.9667557e+00  -1.5287568e-01   1.0672262e+00  -6.0569739e+00  -2.1781457e+00  -6.6301605e-01  -1.1078371e+00  -1.8878841e+00  -1.1902323e+00  -7.5418276e-01   3.2412467e-02   1.0281992e+00   6.7075847e-01  -2.2857772e-01  -7.4933444e-01
  -6.8219119e-02   1.0532973e+00   7.5659108e-01   7.6366279e-01   1.2504123e+00   8.3866077e-01   8.9507401e-01   1.0842776e+00   7.4923660e-01  -1.0111592e-01   2.2132130e+00   2.7462769e+00  -4.6554512e-01   3.7337346e-01   4.1356686e-01   9.1855906e-02  -2.4309578e+00   6.9185831e-01   1.1227578e+00   7.2823240e-01  -2.4670749e+00   1.7304067e+00   6.4240929e-01   1.3008566e+00   1.5114085e+00   9.1354871e-01   1.3498180e+00   1.2572492e+00  -7.6782219e-02  -4.3356188e-01   5.6792160e-02  -1.0837599e-01  -1.8691283e+00  -2.3207748e+00  -4.0454671e+00   5.5818045e+00  -7.5651956e-01  -9.3452454e-01  -1.4753076e+00  -7.9899107e-01   4.6289658e-02  -5.8716557e+00  -2.1734275e+00   2.6585396e+00  -2.6258411e+00   2.8886588e+00  -8.6590203e-01   4.7414550e-01  -2.6855996e+00   2.9789971e+00  -1.2592087e+00   2.1986511e+00  -8.6624020e-01   1.1659263e+00  -2.9561444e-01  -2.9371750e-02   4.1329082e-01  -5.3706330e-01  -2.5736296e-01   1.8471835e+00   1.1264414e+00   3.5389226e-01   1.2575227e+00   7.4160284e-01  -2.4756814e+00  -7.5163971e-01  -6.4375206e-01   2.6146658e+00   7.0430829e-01   2.2618197e+00  -3.1230576e+00  -1.1070655e+00  -2.0209916e+00  -2.8413913e+00  -1.0398894e+00  -2.6897263e+00  -2.3803321e+00  -2.0356660e+00  -6.5809435e+00  -2.9474925e+00  -2.6133784e+00  -1.8791102e+00  -2.6810237e+00  -2.2864833e+00  -1.0261296e+00   8.4507995e-01   4.8811747e-01   1.3820511e+00  -5.5837466e-01  -1.1740640e-01
   8.8812840e-01   1.7752936e+00   5.0835074e-01   5.0122985e-01   6.3260249e-01   7.2088101e-01   1.2672213e+00   1.4444414e+00   7.5332420e-01   2.9642648e-02   3.0280414e+00   3.2741676e+00   5.5782141e-01   1.4343847e+00   1.4442468e+00   1.2769762e+00  -9.2397524e-01   1.9498782e+00   2.0719347e+00   1.2518593e+00  -3.1251492e+00   3.0079586e-01   9.5869900e-01   1.5993512e+00   3.8469974e-01   1.9774845e-01   9.0014415e-01   9.3136346e-01   1.2055099e+00   4.8518943e-01   3.6995348e-01   3.3909561e-01  -2.2871488e+00  -2.7079566e+00  -4.7207953e+00   4.5221670e+00  -6.7782485e-02  -7.5128852e-01  -1.0639802e+00  -8.0720144e-01   2.6330289e+00  -4.3638791e+00  -7.8327369e-01   3.2387940e+00  -1.7100727e+00   2.2709931e+00  -3.9055439e-01   1.6557532e+00  -2.6385497e+00   1.4774278e+00  -1.7339993e+00   1.7163510e+00  -1.8235650e+00   4.8796420e-02  -2.6156333e-01  -2.9020484e-01   8.3314376e-01  -1.7982485e-01  -2.1988714e+00   2.9922360e-01   6.4649953e-01   7.4593958e-01   1.7261081e+00   8.1960606e-01  -2.9354851e+00  -7.7084902e-01  -1.1035750e+00   1.7550474e+00   1.5295095e+00   2.2031778e+00  -2.7414561e+00  -7.0199231e-01  -3.6584825e-01  -2.0422177e+00   5.3710599e-02  -2.8757310e+00  -2.5059168e+00  -1.5382080e+00  -4.0022997e+00  -6.4409178e-04  -1.2838256e+00  -5.0576639e-01  -1.1654130e+00   4.6225720e-01  -3.3470631e-01   2.1780000e-01   2.2214398e-01   1.6262137e+00  -3.6367677e-01  -4.9705815e-01
   2.3512547e-01   1.4034202e+00   9.4406164e-01   3.8072974e-01   6.4510703e-01   1.0549876e+00   1.6746330e+00   1.3609639e+00   1.0453760e+00  -2.7725774e-02   2.8252239e+00   2.8621935e+00   5.4455518e-01   8.0853996e-01   1.5164133e+00   1.2550643e+00  -1.2251822e+00   1.9821915e+00   2.5409407e+00   1.4173534e+00  -2.9007654e+00  -3.8726918e-01   1.4492853e+00   1.7936497e+00   7.3690387e-01   1.8581997e-01   1.0293086e+00   9.0313632e-01   1.0058858e+00   4.0420885e-01   1.0886442e+00   5.7404910e-01  -1.5978232e+00  -2.3651352e+00  -5.3477990e+00   3.4525187e+00   2.8522220e-01  -1.1530277e+00  -1.3814437e+00  -6.5245978e-01   2.6784977e+00  -4.5130886e+00  -1.2535469e+00   2.5584803e+00  -1.5052620e+00   2.1049157e+00  -2.2142312e-01   1.1746664e+00  -2.6096058e+00   9.7462489e-01  -1.1085937e+00   1.2490927e+00  -1.0577725e+00   3.8823022e-02   4.1465311e-03  -3.2793708e-01  -4.5100003e-02  -5.5342336e-01  -2.6466203e+00   2.6417474e-01   4.9201718e-01   1.2048119e+00   1.7252498e+00   8.0015930e-01  -3.1110321e+00  -6.8986122e-01  -1.1684572e+00   1.2587192e+00   1.9822446e+00   2.1578927e+00  -2.2111238e+00  -2.2388842e+00  -3.2589394e-01  -2.0210432e+00   3.3916203e-01  -3.3427500e+00  -3.3009474e+00  -2.7161157e+00  -3.8045630e+00   2.7283889e-01  -1.2105505e+00  -4.5021728e-01  -1.0909229e+00   2.4831348e-01  -2.2407403e-01   4.0003934e-01   6.0018980e-01   1.1998941e+00  -1.8410909e-01  -3.7100727e-01
  -3.0439302e-01   1.0541978e+00   1.1912273e+00   2.3162075e-01   4.0672535e-01   1.2040662e+00   1.9715320e+00   1.2463197e+00   9.4547525e-01  -2.0042624e-01   2.4321241e+00   2.2536156e+00   3.2209815e-01   1.5115447e-01   1.2178840e+00   9.4705832e-01  -1.7438229e+00   1.8649710e+00   2.7774708e+00   1.4647615e+00  -2.9460110e+00  -1.5525141e+00   1.7803094e+00   1.7466421e+00   2.0201905e-01  -4.3900995e-01   7.7762095e-01   4.8245039e-01   5.5195520e-01  -1.1253348e-02   1.3508226e+00   5.5895314e-01  -7.6844818e-01  -1.8778455e+00  -4.7283333e+00   3.0190317e+00   6.1369738e-01  -1.4860780e+00  -1.4760666e+00  -1.1569607e+00   2.3469164e+00  -4.4253480e+00  -1.2316666e+00   1.9433232e+00  -1.1064767e+00   1.8750796e+00   1.3609700e-01   8.2474831e-01  -2.5801261e+00   4.8297210e-01  -6.6990765e-01   7.7019820e-01  -4.7459544e-01  -2.7559365e-01   1.1228306e-01  -4.9446209e-01  -8.6025253e-01  -8.0461669e-01  -3.0444378e+00   1.0624210e-01   4.1756833e-01   1.6769017e+00   1.5662906e+00   7.1715716e-01  -2.7959348e+00  -5.5337091e-01  -7.7151105e-01   9.8609448e-01   2.5817204e+00   2.1824284e+00  -1.4632118e+00  -3.6454390e+00  -1.7744114e-01  -2.1943173e+00   7.8346173e-01  -3.5745639e+00  -3.6088609e+00  -3.2266661e+00  -3.5281452e+00   4.2034901e-01  -8.7567896e-01  -1.9131148e-01  -1.2344648e+00   1.0977536e-01   5.4249726e-02   4.2306468e-01   3.1358718e-01   8.2293864e-01  -1.5901187e-01  -3.2909696e-01
  -2.3654502e-02   1.3652647e+00   1.6083170e+00   6.0206274e-01   5.8712222e-01   1.5683281e+00   1.8084333e+00   1.1727100e+00   1.3072610e+00  -5.9530284e-02   1.9949841e+00   2.1939550e+00   4.5372656e-01   5.4741896e-01   1.2793251e+00   1.3811797e+00  -1.4301630e+00   2.0787137e+00   3.0560916e+00   2.0041755e+00  -2.7298441e+00  -1.3060509e+00   1.7650137e+00   1.8172490e+00   1.1320050e+00   4.1211762e-01   9.9818122e-01   1.1409660e+00   1.0910483e+00   3.4181699e-01   1.5492912e+00   7.0201511e-01  -9.0546518e-01  -2.1536728e+00  -5.5012837e+00   1.3162819e+00   1.7367793e+00  -2.1344579e+00  -1.1609022e+00  -5.1674888e-01   3.9715430e+00  -4.3392561e+00   1.6491245e+00   3.1662571e+00   3.7331253e-01   2.1248124e+00   2.4710621e+00   3.2408189e+00  -1.3695072e+00   8.8832422e-01   9.6434293e-01   1.1153494e+00   7.7751906e-01   7.1088949e-01   1.4560825e+00   6.5035574e-01  -6.1017026e-01  -5.3507278e-01  -2.7870489e+00   1.5287128e-03   1.6154294e-01   1.8801556e+00   7.6013877e-01   4.6629432e-01  -2.4298228e+00  -2.1965037e-01  -1.2079413e+00   5.5437806e-01   2.3276066e+00   2.4211279e+00  -1.3584090e+00  -3.9387030e+00  -1.5362588e-01  -2.4253630e+00   6.8486214e-01  -4.1683242e+00  -6.2333109e+00  -6.4981276e+00  -2.6667080e+00   1.5028357e+00  -1.1873264e+00   4.6730508e-01  -7.3440391e-01   6.9573622e-01   5.8495156e-01   1.8936261e+00   1.3371137e+00   1.9401581e+00   3.4622382e-01   6.8747359e-02
  -3.5906126e-01   1.1169139e+00   1.7943970e+00   7.0622647e-01   3.8127559e-01   1.7757229e+00   1.5850893e+00   1.0545984e+00   1.3269276e+00   2.8452610e-02   1.4397067e+00   1.7821165e+00   3.5156691e-01   3.7756401e-01   8.0149869e-01   1.2480032e+00  -1.9753342e+00   1.8328340e+00   2.9226136e+00   2.1206030e+00  -2.5119922e+00  -1.7966130e+00   1.7981964e+00   1.7130890e+00   9.8472114e-01   1.2565946e-01   6.7745159e-01   1.0988052e+00   1.0012116e+00   1.5958218e-01   1.4717037e+00   3.3168218e-01  -8.6634719e-01  -2.1305956e+00  -5.3339299e+00   4.5335306e-01   2.2618939e+00  -2.6845869e+00  -1.0560628e+00  -6.7689103e-01   4.0757700e+00  -4.0871259e+00   2.9301982e+00   3.2811068e+00   8.2743579e-01   2.0610383e+00   3.6739176e+00   3.9611024e+00  -8.6775689e-01   1.2067578e+00   1.8634375e+00   1.0181887e+00   1.7804927e+00   1.0070743e+00   2.2363746e+00   1.0723615e+00  -9.7290714e-01  -7.5215335e-01  -2.5743988e+00  -8.4210103e-02  -2.7367743e-01   1.8277364e+00   2.0740055e-01   3.2835190e-01  -2.2961091e+00  -4.6028557e-02  -1.1998337e+00   4.1433194e-01   2.1988314e+00   2.6078178e+00  -6.5424106e-01  -4.5375386e+00  -1.8702607e-01  -2.5904280e+00   7.2686939e-01  -4.1674826e+00  -6.9006677e+00  -7.8528749e+00  -2.3388321e+00   1.2936032e+00  -1.5577046e+00   3.9311504e-01  -7.7475814e-01   5.6988245e-01   7.8438818e-01   2.3775490e+00   1.4742811e+00   2.1483184e+00   6.2552144e-01   2.8015620e-01
  -7.3020182e-01   8.4569726e-01   2.1002756e+00   5.2563953e-01   1.2010782e-01   1.7189578e+00   1.4154463e+00   6.8786396e-01   9.7577689e-01  -1.0111489e-01   1.2308790e+00   9.5697497e-01   2.9708649e-01  -1.6628122e-02   1.7754705e-01   1.1331798e+00  -2.4161137e+00   1.5371254e+00   2.9568839e+00   2.5561007e+00  -2.1748572e+00  -3.3570963e+00   1.5669997e+00   1.0998620e+00   4.8153924e-01  -1.0702419e+00   2.8467250e-01   6.2869540e-01   6.3032649e-01   2.8677332e-01   1.0441664e+00  -5.1617120e-01  -1.7054074e-01  -1.7243007e+00  -4.8578748e+00   4.6443412e-01   3.3435461e+00  -3.2577761e+00  -4.2517417e-01  -8.7084127e-01   3.9948592e+00  -2.9683240e+00   4.2178467e+00   3.2256002e+00   1.2018104e+00   1.8548327e+00   4.8784788e+00   4.5224197e+00  -5.3111609e-01   1.4634271e+00   2.6657017e+00   7.3057385e-01   2.6915696e+00   1.1612158e+00   3.1875090e+00   1.5130428e+00  -1.1937718e+00  -8.4618399e-01  -2.5585667e+00  -3.9397470e-01  -6.3577899e-01   1.6304271e+00  -3.4628159e-01   1.1149722e-01  -2.1188201e+00   1.7363936e-01  -9.9451600e-01   1.9784238e-01   2.3988778e+00   3.3001584e+00   1.8020934e-01  -5.5874186e+00  -2.9773898e-01  -2.6024123e+00   8.8325583e-01  -3.9835940e+00  -7.4602206e+00  -8.8610065e+00  -1.9261492e+00   1.3668853e+00  -1.4860993e+00   5.2606978e-01  -7.4757274e-01   6.9600342e-01   9.9936928e-01   2.6375194e+00   1.0715804e+00   2.5687273e+00   7.0280686e-01   5.7558845e-01
  -6.3058200e-01   1.0315010e+00   2.1874245e+00   5.2229673e-01   5.3017137e-01   2.1970549e+00   1.4010200e+00   6.5016435e-01   1.5149042e+00   2.1459383e-01   5.3555636e-01   1.1485020e+00   5.4351818e-01   7.3723071e-01   4.2852627e-01   1.6366137e+00  -1.6888670e+00   1.9642952e+00   3.3616644e+00   2.8230738e+00  -1.4640185e+00  -2.5780321e+00   1.8438739e+00   1.5337152e+00   2.0737269e+00   4.8536357e-01   7.0099816e-01   1.7283088e+00   9.1136467e-01   4.0451472e-01   1.3901636e+00  -1.8943597e-01  -1.1396477e+00  -2.7145384e+00  -5.6909988e+00  -1.6690493e+00   3.7211191e+00  -3.5431549e+00  -2.0503791e-01  -3.3357918e-01   5.9127044e+00  -2.0268643e+00   6.2861400e+00   4.2174467e+00   2.7716854e+00   2.0295397e+00   6.2904268e+00   6.8792649e+00   8.5764068e-01   2.0949247e+00   3.8082135e+00   9.4296702e-01   3.7210817e+00   1.9702339e+00   4.1513713e+00   2.8123858e+00  -9.8090927e-01  -7.8033948e-01  -2.7771144e+00  -9.0103937e-01  -9.7181352e-01   1.5000065e+00  -2.6700465e-01  -1.8520295e-01  -1.7703354e+00   2.0654948e-01  -1.1876109e+00  -3.6836896e-01   2.5195479e+00   3.2849861e+00   5.0811596e-01  -5.2682892e+00  -1.0699707e-01  -2.1755831e+00   6.0452324e-01  -4.0375476e+00  -8.7980478e+00  -1.0284456e+01  -8.7741826e-01   2.0021224e+00  -1.0413075e+00   1.3815388e+00  -3.4276129e-01   1.5593203e+00   1.7038020e+00   3.9098729e+00   2.2827006e+00   3.8354720e+00   1.4209054e+00   6.3109522e-01
  -5.7066077e-01   1.1490254e+00   2.2431980e+00   5.0634324e-01   7.8444704e-01   2.2976490e+00   1.2827434e+00   4.3985374e-01   1.6590238e+00   2.8218989e-01  -3.9650559e-01   1.1082934e+00   6.0205296e-01   1.1935198e+00   1.7485083e-01   1.8077123e+00  -1.6581641e+00   1.9113843e+00   3.3881089e+00   2.9042431e+00  -7.8084136e-01  -1.7685089e+00   1.8537745e+00   1.8065350e+00   2.8110564e+00   1.4262007e+00   8.3625364e-01   2.3210918e+00   6.9801475e-01  -1.7289246e-02   1.3680031e+00  -8.5834563e-03  -1.8391821e+00  -3.2025947e+00  -5.3916236e+00  -2.9671794e+00   3.6124772e+00  -3.7839096e+00  -2.1890906e-01   3.0796694e-02   6.6529613e+00  -1.3157110e+00   8.2139528e+00   4.9922873e+00   4.0503507e+00   2.1380898e+00   7.3078165e+00   8.5478987e+00   2.0387248e+00   2.9067830e+00   4.7178456e+00   1.3358777e+00   4.3524442e+00   2.7481019e+00   4.3773204e+00   3.7329928e+00  -8.4364118e-01  -6.4497544e-01  -2.2182211e+00  -7.1179544e-01  -8.8142294e-01   1.4938486e+00  -4.0786764e-01  -2.7774600e-01  -1.0666721e+00   4.9445195e-01  -1.1160600e+00  -7.0613979e-01   2.4519421e+00   3.2157694e+00   8.6437160e-01  -5.2986514e+00  -1.3656823e-01  -1.9968392e+00   2.9721038e-01  -3.5984350e+00  -9.4046220e+00  -1.1438198e+01  -6.4585808e-01   1.6697246e+00  -8.3239338e-01   2.1766030e+00  -2.5914320e-01   1.6694797e+00   2.3822120e+00   5.5019630e+00   2.9495211e+00   4.8037254e+00   1.9073951e+00   8.4824585e-01
  -1.6349950e+00   1.6929921e-01   2.0923675e+00   1.1495616e-01   9.5269051e-01   2.4815687e+00   1.4109947e+00   4.5844866e-01   1.6414866e+00   1.3365299e-01  -1.2160854e+00   5.9564818e-01   3.7770114e-01   6.5585251e-01  -1.7430195e-01   1.4898573e+00  -1.9871308e+00   1.4744574e+00   2.9526369e+00   2.2031935e+00  -2.9197662e-01  -1.1453455e+00   2.1194434e+00   2.0861340e+00   2.9711715e+00   2.0025528e+00   9.5010068e-01   2.4831507e+00  -1.5047837e-01  -6.7032667e-01   1.7473331e+00   9.5490948e-02  -1.5153579e+00  -3.1114958e+00  -5.0025944e+00  -4.6932256e+00   2.6431413e+00  -3.6901953e+00  -4.8991700e-01   1.0226120e-01   4.9353988e+00  -9.3847316e-01   6.7448736e+00   3.8769348e+00   3.9460099e+00   1.8368518e+00   6.3668438e+00   7.4636340e+00   1.9982570e+00   3.1021920e+00   4.4118811e+00   1.1111658e+00   4.3628307e+00   2.3739939e+00   3.7970654e+00   3.6124170e+00  -1.8249309e+00  -1.4073646e+00  -2.2484643e+00  -3.8133839e-01  -9.9958542e-01   1.3864004e+00   5.0508114e-01  -9.8181864e-02  -8.6471843e-01   3.7030119e-01  -9.0519366e-01  -1.0599561e+00   2.2197709e+00   2.4164968e+00   1.0877239e+00  -6.0019504e+00  -3.9816855e-01  -1.4161396e+00  -1.8268766e-01  -2.7859130e+00  -7.1076711e+00  -9.8551158e+00  -5.7080062e-01   6.1212631e-01  -1.4692040e-01   2.1557605e+00  -5.3362121e-01   8.2468450e-01   2.1115583e+00   5.3994738e+00   3.0455848e+00   4.0528956e+00   1.9286679e+00   5.9047567e-01
  -2.1347138e+00   2.2721092e-03   2.4856901e+00   5.3249750e-02   8.9501975e-01   2.0436045e+00   1.2921169e+00  -1.1728668e-01   1.2127570e+00  -1.3695225e-01  -2.3431449e+00  -2.7000708e-03  -9.9243556e-02   2.2515969e-01  -1.4349287e+00   8.7710361e-01  -3.1036787e+00   1.1979678e+00   2.8879698e+00   2.5300522e+00   2.4415108e-01  -1.9377424e+00   1.8301446e+00   1.2728034e+00   2.9702169e+00   1.1280271e+00   8.5663033e-01   2.0229129e+00  -1.1147701e+00  -1.3277454e+00   1.1873467e+00  -5.4486588e-01  -6.0619324e-01  -2.5639766e+00  -3.7052232e+00  -4.8928027e+00   2.6340711e+00  -4.5045832e+00  -3.2015787e-01  -4.6782484e-01   3.8470466e+00  -4.2196753e-01   7.8103987e+00   3.8678487e+00   4.0997776e+00   1.9577553e+00   7.0423078e+00   7.7594494e+00   2.3939577e+00   3.7287856e+00   5.0563916e+00   1.1781694e+00   5.0421407e+00   3.1415563e+00   3.6056317e+00   4.0522756e+00  -2.1459152e+00  -1.5030095e+00  -1.3564191e+00  -3.6830572e-02  -9.9079863e-01   1.3925044e+00  -4.4909978e-01  -8.6527706e-02   6.0866372e-02   7.9092025e-01  -1.1925252e-01  -9.6731789e-01   2.0642885e+00   2.9413128e+00   1.8919675e+00  -6.4853534e+00  -7.1461866e-01  -1.6672179e+00  -2.0216107e-01  -1.9651988e+00  -7.3998667e+00  -1.0651564e+01  -1.0476736e+00  -3.5277513e-01  -7.0445691e-01   2.3034548e+00  -1.2512191e+00  -9.8050938e-02   2.3212846e+00   6.6507003e+00   2.6334184e+00   4.8895182e+00   1.6775060e+00   1.1404170e+00
  -2.0142088e+00   7.0258297e-02   2.0087177e+00  -3.7784717e-01   3.8202667e-01   1.4134943e+00   7.6309258e-01  -3.0523997e-01   5.1971772e-01  -3.5522064e-01  -2.7237552e+00  -1.8841069e-03  -3.2283487e-02   7.3753151e-01  -1.8995001e+00   1.0296772e+00  -2.4658015e+00   1.7396999e+00   2.5540385e+00   2.3727990e+00   4.5805393e-01  -2.4453084e+00   1.3396531e+00   1.2304576e+00   1.6884612e+00   4.2577054e-01   3.9807324e-01   1.5813897e+00  -9.1763057e-01  -1.2237577e+00   7.2839543e-01  -9.0377005e-01  -4.2617500e-01  -2.5405573e+00  -3.0178384e+00  -5.4053142e+00   1.8397874e+00  -4.4356478e+00   6.8178491e-02  -4.2127108e-01   3.2504523e+00   7.1074076e-01   8.4081208e+00   3.8159376e+00   4.1623924e+00   1.2300918e+00   6.4693320e+00   7.5626752e+00   2.2282482e+00   3.4309736e+00   4.0815664e+00   9.6352954e-01   3.9305150e+00   2.5385419e+00   2.6462067e+00   3.7503550e+00  -1.6969946e+00  -1.3062578e+00  -1.3515504e+00  -1.5649987e-01  -1.3687091e+00   8.6237165e-01  -1.8132831e-01   1.5197841e-01  -1.6748788e-01   1.0343850e+00  -1.5191507e-01  -1.4693461e+00   1.7041089e+00   2.8039100e+00   2.2612658e+00  -5.8206947e+00   3.2116690e-01  -1.0604012e+00   2.5459264e-01  -8.6788709e-01  -5.1173156e+00  -9.2463477e+00   6.6926565e-01   8.2799770e-01   1.6514018e-01   3.2613791e+00  -4.3593640e-01   7.0384561e-01   2.0337321e+00   6.5696443e+00   1.7731212e+00   5.3906407e+00   1.3152489e+00   1.0183630e+00
  -1.7476722e+00   1.1822062e-01   1.8138055e+00  -4.6808190e-01   1.1588763e+00   1.7384618e+00   4.7565200e-01  -3.8313590e-01   1.0280452e+00   2.0643216e-01  -2.9578024e+00   6.2734779e-02   3.5592608e-01   1.6413523e+00  -1.5211512e+00   1.5743673e+00  -1.6876156e+00   1.1772101e+00   2.5468622e+00   2.5535629e+00   1.9066029e+00  -6.2763968e-01   1.1408250e+00   1.7062043e+00   3.8542745e+00   2.4145360e+00   1.0733402e+00   2.9793134e+00  -9.6466045e-01  -9.7350743e-01   7.0431094e-01  -9.6839291e-01  -2.2225087e+00  -3.7664992e+00  -4.3468413e+00  -6.3500324e+00   2.0616623e+00  -4.3826649e+00   4.1636244e-01   6.4005321e-01   4.4937551e+00   2.0249821e+00   9.8346398e+00   4.8479519e+00   5.0265833e+00   1.5032718e+00   7.4066106e+00   9.6007829e+00   3.3814574e+00   4.8477173e+00   4.8950255e+00   1.3696036e+00   5.0634641e+00   3.5982147e+00   4.0529626e+00   5.0286849e+00  -1.1636980e+00  -1.3349801e+00  -1.0235778e+00  -3.3760861e-01  -1.5236429e+00  -8.8184510e-02   2.1301871e-01  -3.9149999e-01  -2.9099537e-01   9.2959350e-01  -5.0525428e-01  -1.5600301e+00   1.5734658e+00   2.9219730e+00   1.8930200e+00  -4.9687028e+00  -4.4310251e-01  -2.3909036e-01  -8.9922452e-01  -3.9328771e-01  -5.8044563e+00  -9.4615122e+00   5.0135984e-01  -5.0160078e-01   3.2869273e-01   3.0651633e+00  -3.4073193e-01   7.4533713e-01   2.3129245e+00   7.3778740e+00   3.2098236e+00   6.3384775e+00   2.1787337e+00   1.0482327e+00
  -2.1196568e+00  -1.6658581e-01   1.6647017e+00  -1.1052002e+00   1.2636184e+00   1.2942339e+00   7.1258897e-01  -7.4453051e-01   8.1983000e-01   6.7989047e-02  -3.4512890e+00  -3.1150226e-02   4.2723247e-01   1.6312034e+00  -1.8803909e+00   1.4183779e+00  -1.7149131e+00   1.1225178e+00   2.7158736e+00   2.3629541e+00   2.8244481e+00  -5.2561883e-01   1.2633307e+00   1.7966905e+00   4.2795358e+00   2.4150065e+00   1.2459376e+00   2.8950639e+00  -1.8189692e+00  -1.6093143e+00   6.8798426e-01  -9.8585489e-01  -2.4000323e+00  -3.8120179e+00  -3.6426269e+00  -6.7219482e+00   9.6118161e-01  -4.2045903e+00   1.8371287e-01   6.2926533e-01   3.8863328e+00   3.1945520e+00   8.7472877e+00   4.1485314e+00   4.6646767e+00   1.2019062e+00   5.9783714e+00   8.6674794e+00   3.3168697e+00   5.1119820e+00   4.2690746e+00   1.2574189e+00   4.5080567e+00   3.4981359e+00   2.8789007e+00   4.9333322e+00  -1.4946319e+00  -1.6198239e+00  -9.9097430e-01  -2.3509787e-01  -1.3531539e+00  -2.9875969e-01   8.2591192e-01  -2.1812136e-01  -1.3649004e-01   9.5446292e-01   7.6598609e-02  -1.8054928e+00   1.9802140e+00   2.7459199e+00   2.4416452e+00  -4.8684875e+00  -3.7473011e-01   4.5313883e-01  -9.1392898e-01   9.6228137e-01  -3.8944541e+00  -7.3082575e+00   2.4839451e-01  -1.7858493e+00   9.7222800e-01   3.3950350e+00  -7.0794560e-01   4.1896608e-01   2.4689247e+00   7.7212457e+00   3.1100534e+00   6.4509403e+00   2.1499834e+00   1.0174948e+00
  -2.1917746e+00  -5.7274894e-01   9.4555388e-01  -1.2510113e+00   1.0833907e+00   8.2789243e-01   5.1596087e-01  -5.4924477e-01   1.6169507e-01  -4.4534884e-02  -3.6435976e+00  -4.3361486e-01   2.6780137e-01   1.4789567e+00  -2.0615292e+00   1.0922786e+00  -1.8204765e+00   5.8901662e-01   1.9536672e+00   1.7797229e+00   2.6135961e+00   4.7611891e-01   7.1268921e-01   2.0561459e+00   2.6721584e+00   2.4599188e+00   9.1942429e-01   2.3563222e+00  -2.3572968e+00  -2.0831164e+00   4.5403172e-01  -8.2850130e-01  -1.9277980e+00  -3.1174335e+00  -2.5508459e+00  -6.4832111e+00  -3.5042281e-01  -3.5478346e+00  -7.5832075e-02   6.7716997e-01   1.4291174e+00   3.3446965e+00   7.0505133e+00   3.0813157e+00   4.4540842e+00   6.8538235e-01   4.7351799e+00   6.8204090e+00   2.7147628e+00   4.4683298e+00   2.7970204e+00   9.1244682e-01   3.5982134e+00   2.5173777e+00   1.8949201e+00   3.7649750e+00  -1.7347564e+00  -1.7743270e+00  -7.4465962e-01   6.8272911e-02  -1.0715128e+00  -8.1467620e-01   1.5727770e+00  -1.8424735e-01  -1.3709749e-01   9.3857540e-01   2.9955759e-01  -1.5913119e+00   1.7671727e+00   2.0875128e+00   1.4169828e+00  -4.5832596e+00  -4.3766351e-01   9.2776036e-01  -1.3930070e+00   1.7943272e+00  -6.7419929e-01  -4.4538544e+00   3.5174950e-02  -2.2359891e+00   1.5603161e+00   3.1898522e+00  -6.8057096e-01  -3.8650994e-01   1.6861052e+00   6.5266490e+00   2.1337132e+00   4.9343846e+00   1.5464662e+00   5.7847464e-01
  -1.1589553e+00  -6.6756109e-02   6.5624739e-01  -1.1813206e+00   1.6523196e+00   7.5991071e-01   2.3643126e-02  -6.5935112e-01   3.0782006e-01   3.3037093e-01  -3.4336357e+00  -2.3725670e-01   7.0256983e-01   2.5736057e+00  -1.6004598e+00   1.7581481e+00  -5.3584625e-01   2.4960495e-01   1.8815375e+00   2.0906232e+00   3.4940824e+00   2.3746732e+00   7.8635084e-02   2.3893385e+00   4.2094576e+00   4.2967238e+00   1.5230300e+00   3.4738041e+00  -1.9384292e+00  -1.5222413e+00   1.8323741e-01  -8.0663435e-01  -3.2261014e+00  -3.9262000e+00  -3.4270258e+00  -6.7807993e+00   5.8636476e-02  -3.2483826e+00   5.4677160e-01   2.0135402e+00   2.7761469e+00   4.1775689e+00   9.0655237e+00   4.5469278e+00   5.4174490e+00   9.3548191e-01   5.9176161e+00   8.9835698e+00   3.6617643e+00   5.4656137e+00   3.3033056e+00   1.5391290e+00   4.0710334e+00   3.4886090e+00   3.1166765e+00   4.7749930e+00  -5.8306881e-01  -1.2093516e+00  -1.6284120e-01   1.2308060e-02  -9.3603746e-01  -1.6971315e+00   1.6376176e+00  -6.7313356e-01  -1.4158798e-01   1.0034632e+00  -1.3134101e-01  -1.5482096e+00   1.5216645e+00   2.3139766e+00   2.8648696e-01  -3.1750808e+00  -9.7816542e-01   1.4232236e+00  -2.3339129e+00   2.0560609e+00  -1.6347671e+00  -5.0311083e+00   1.6322448e-01  -2.5026630e+00   1.6905787e+00   3.4379350e+00  -2.0988246e-01   4.7848340e-02   1.8026249e+00   7.3129767e+00   3.3315002e+00   5.9465016e+00   2.0619378e+00   6.6154618e-01
  -1.3465589e+00  -3.2520050e-01   6.3659395e-01  -1.2332245e+00   1.5334928e+00   2.9661869e-01  -4.3218915e-01  -1.0602591e+00   3.7674473e-02   3.9140631e-01  -4.0322521e+00  -3.2768852e-01   2.1232393e-01   2.3084058e+00  -2.7085087e+00   9.6975722e-01  -1.6641826e+00  -6.3103221e-01   1.2799177e+00   1.8334452e+00   3.9490362e+00   2.5029817e+00  -2.0907756e-01   1.9303591e+00   4.3691392e+00   3.8172030e+00   1.3994430e+00   3.1489676e+00  -2.7651200e+00  -2.3672458e+00  -5.2778142e-01  -1.6241729e+00  -3.6249269e+00  -3.9462001e+00  -2.4823508e+00  -6.0268196e+00  -7.5691809e-01  -3.5578481e+00   4.3773011e-01   1.2622088e+00   1.1076423e+00   3.5466122e+00   8.9213195e+00   4.4638860e+00   4.2280632e+00   1.1568752e+00   5.7344260e+00   8.5245455e+00   3.4110179e+00   6.4977993e+00   3.3819540e+00   1.6997199e+00   4.7511893e+00   4.2950360e+00   2.9235842e+00   4.8082931e+00  -7.3747669e-01  -1.4215768e+00   1.1606071e+00   6.6970221e-01  -8.7652934e-01  -2.1452008e+00   9.8302712e-01  -6.5102460e-01   5.5446341e-04   9.8704199e-01   5.7231950e-01  -7.8364512e-01   1.0609608e+00   2.6238838e+00   4.3184371e-01  -2.5503837e+00  -1.7955367e+00   8.4518297e-01  -2.7065020e+00   2.8338567e+00  -1.4352529e+00  -4.5677873e+00  -1.2678163e+00  -5.3690614e+00   3.9422843e-01   2.2802375e+00  -1.3377175e+00  -1.3923317e+00   1.4393888e+00   7.5297689e+00   3.1324167e+00   6.0418438e+00   1.8907192e+00   9.3587498e-01
  -1.4687762e+00  -5.6267624e-01   8.5345781e-02  -1.5599947e+00   1.3347200e+00  -3.1592683e-01  -2.4482910e-01  -8.2012336e-01  -1.8306331e-01   5.6268931e-01  -3.3711256e+00  -1.4209564e-01   4.6337337e-01   2.5291464e+00  -2.2037817e+00   1.0326602e+00  -1.2083193e+00  -4.9108834e-01   1.2588635e+00   1.6136104e+00   4.2134582e+00   2.2704183e+00  -3.6458381e-01   2.1945021e+00   3.3025430e+00   2.9959203e+00   1.2602375e+00   2.4580180e+00  -2.7368506e+00  -2.1901642e+00  -5.2330663e-01  -1.4740151e+00  -3.8090358e+00  -3.5313292e+00  -2.8741697e+00  -5.4605817e+00  -1.9304502e+00  -2.9253598e+00   6.8676602e-02   1.3594112e+00   1.5150265e-01   4.3406149e+00   6.1775268e+00   2.9578442e+00   2.8288384e+00   2.0617586e-01   3.4064015e+00   5.8256227e+00   2.3994994e+00   5.3614288e+00   1.8072195e+00   1.0075911e+00   3.7136626e+00   3.2359127e+00   1.6878569e+00   3.5000259e+00  -8.2948111e-01  -1.7812836e+00   6.7916364e-01   4.7492891e-01  -9.2988334e-01  -2.6078474e+00   1.6103032e+00  -5.5253700e-01  -1.1304860e+00   8.4956276e-01   4.0461220e-01  -9.8094442e-01   9.1578874e-01   2.0278100e+00   1.9315400e-01  -1.9498451e+00  -1.1151193e+00   1.6027456e+00  -2.3717360e+00   3.5322737e+00   1.0613397e+00  -9.8544701e-01  -9.9349338e-01  -5.4106228e+00   9.3123078e-01   1.6850667e+00  -9.6265594e-01  -1.1772679e+00   7.2616907e-01   5.7304924e+00   2.1423696e+00   5.0237578e+00   1.3839622e+00   5.8225093e-01
  -5.2450230e-01  -7.2925187e-02  -2.2904318e-01  -1.5235428e+00   1.6243617e+00  -3.6280457e-01  -7.2552971e-01  -1.0002037e+00  -8.9011974e-02   8.3481549e-01  -3.1059809e+00   2.1896033e-01   5.7515516e-01   3.1817701e+00  -1.9209954e+00   1.2640706e+00  -9.7993614e-02  -3.8337650e-01   1.2021163e+00   1.6730269e+00   4.6283507e+00   3.8114948e+00  -8.2089790e-01   2.5230792e+00   4.4658920e+00   4.6056891e+00   1.7552047e+00   3.2565917e+00  -2.1987845e+00  -1.8960111e+00  -5.7497527e-01  -1.3229416e+00  -4.4710927e+00  -4.0763248e+00  -3.3098811e+00  -5.3996287e+00  -1.8758793e+00  -2.4067104e+00   4.1356886e-01   2.3925650e+00   1.3187410e+00   4.1083128e+00   7.0707855e+00   3.8368002e+00   3.4126695e+00   4.0619554e-01   3.8926132e+00   6.8923222e+00   2.9310427e+00   5.8029438e+00   2.0219270e+00   1.3887155e+00   4.0249589e+00   4.0217620e+00   2.4476128e+00   4.0695133e+00   1.5883170e-01  -1.0763423e+00   1.2404510e+00   5.1405152e-01  -7.6123226e-01  -3.2569471e+00   1.5956080e+00  -8.6369912e-01  -1.3179152e+00   8.5750512e-01   2.8175540e-01  -8.1134662e-01   9.5409559e-01   2.1854696e+00  -9.1719461e-01  -4.9274919e-01  -1.2164436e+00   1.5094396e+00  -2.6479623e+00   3.2382290e+00   2.8350256e-01  -1.5360900e+00  -9.1240604e-01  -5.1367483e+00   8.1185157e-01   1.9148189e+00  -6.1199840e-01  -8.1820040e-01   5.8772253e-01   6.0676439e+00   3.1125954e+00   5.6517243e+00   1.5900221e+00   6.0010630e-01
   3.5479343e-01   2.3296241e-01  -4.4548877e-01  -1.4060189e+00   1.9299077e+00  -5.4189368e-01  -7.2729470e-01  -7.6677133e-01   1.3790924e-01   9.9516825e-01  -2.6434362e+00   8.6436832e-01   8.0113775e-01   3.9687997e+00  -1.3592697e+00   1.6432749e+00   9.8285512e-01  -3.7489228e-01   1.0993581e+00   1.4542368e+00   4.4479267e+00   4.8571158e+00  -9.3950468e-01   2.5168698e+00   5.2629551e+00   5.5352141e+00   2.2684223e+00   3.7363231e+00  -1.6481055e+00  -1.6026404e+00  -6.9135330e-01  -1.0155163e+00  -5.3429246e+00  -4.6618708e+00  -3.4998984e+00  -6.0366832e+00  -1.9612400e+00  -1.8658204e+00   8.6884163e-01   2.7428374e+00   2.2313050e+00   3.8327526e+00   7.8539139e+00   4.7747911e+00   3.3500823e+00   5.5086523e-01   4.1519013e+00   8.0449163e+00   3.1825640e+00   6.1360083e+00   2.1500856e+00   2.0245275e+00   3.8903238e+00   4.5413736e+00   2.6042316e+00   4.5500170e+00   9.0536759e-01  -7.4882847e-01   1.4914343e+00   5.7950747e-01  -4.3016496e-01  -3.1313669e+00   1.6157308e+00  -8.2604315e-01  -1.0316759e+00   7.6975587e-01   1.9943332e-01  -7.0389418e-01   3.1981784e-01   1.6254600e+00  -2.0181434e+00   1.1165170e+00  -1.2912478e+00   1.3497384e+00  -2.9033103e+00   3.1205718e+00  -6.3307864e-01  -1.0905301e+00  -6.4314432e-01  -5.3210487e+00   8.6103597e-01   2.0119164e+00  -4.0474302e-01  -6.7527820e-02   7.1930081e-01   6.1836079e+00   3.7630447e+00   6.3157348e+00   1.6819596e+00   5.0157404e-01
  -3.9948657e-01  -5.3632292e-01  -7.6204261e-01  -1.3705192e+00   1.5035238e+00  -9.8482052e-01  -5.5661648e-01  -5.8564475e-01  -2.2154588e-01   8.7389007e-01  -2.3973283e+00   5.8491266e-01   2.9391905e-01   2.8036766e+00  -1.5455428e+00   6.4878618e-01  -7.7063898e-02  -7.1420101e-01   5.1892899e-01   7.6964565e-01   3.8580963e+00   4.8643733e+00  -1.0142184e+00   2.6317197e+00   3.3700173e+00   4.4812346e+00   1.8511127e+00   2.4286982e+00  -2.2441220e+00  -2.2873553e+00  -4.7653225e-01  -7.4901921e-01  -4.0776329e+00  -3.1306735e+00  -2.7890790e+00  -4.9793057e+00  -3.5633379e+00  -1.2074924e+00  -2.2976548e-01   2.4040184e+00  -9.3093673e-01   2.4277175e+00   3.2604140e+00   2.0832528e+00   1.3604269e+00  -1.6667719e-01   1.4274327e+00   3.3889065e+00   1.6158854e+00   4.6155156e+00   6.8279675e-01   1.1900706e+00   3.2807319e+00   3.4197964e+00   9.7022657e-01   2.5034837e+00  -8.8555493e-02  -1.2829263e+00   1.8940928e+00   1.2829579e+00  -9.6207724e-02  -3.1476006e+00   1.8190609e+00  -5.1596918e-01  -1.6821073e+00   5.5598104e-01   4.3359084e-01  -3.4864574e-01   5.8862614e-02   8.4772986e-01  -2.6846312e+00   6.2763829e-01  -1.2457697e+00   9.9881683e-01  -2.6514861e+00   3.1240715e+00   1.9545458e+00   1.6102033e+00  -1.8709738e+00  -6.0416887e+00   2.9991007e-01   6.9282326e-01  -8.8799162e-01  -1.6135688e+00  -5.5122040e-01   4.1092823e+00   2.4562881e+00   3.7300928e+00   6.8411067e-01   2.3814872e-01
   2.6157963e-01  -2.1886765e-01  -1.0837315e+00  -9.2428137e-01   9.6878935e-01  -1.4677140e+00  -8.8709545e-01  -4.0952782e-01  -5.0311163e-01   1.0373067e+00  -1.8280908e+00   9.6818546e-01   1.6759637e-01   2.9951872e+00  -1.5397841e+00   2.4731212e-01  -1.8815894e-01  -5.9709276e-01   1.8928328e-01   7.8465083e-01   3.0717337e+00   4.6619335e+00  -1.4106387e+00   2.5605306e+00   1.8761662e+00   3.5363495e+00   1.2568834e+00   1.5696138e+00  -1.8011645e+00  -2.3091590e+00  -1.0258337e+00  -8.2992570e-01  -4.3228533e+00  -2.6039762e+00  -2.4159747e+00  -3.7076770e+00  -3.8631682e+00  -8.0026306e-01  -4.9921567e-01   1.9601201e+00  -1.2293151e+00   1.6083012e+00   2.5904768e+00   1.6631744e+00   3.7401719e-01  -5.0436361e-01   1.1339165e+00   2.1140295e+00   1.0544871e+00   3.8585049e+00   2.3545946e-01   1.0439477e+00   3.0985112e+00   2.9745367e+00   6.5926805e-01   1.6809335e+00   3.4838684e-01  -1.0109715e+00   2.4293682e+00   1.2550784e+00  -2.5696509e-02  -3.3639011e+00   9.9892033e-01  -5.8444947e-01  -2.0024966e+00   3.7866640e-01   3.5152823e-01   1.1128401e-01  -2.7601186e-01   8.6880110e-01  -3.2509655e+00   1.6125630e+00  -9.6295214e-01   2.3491079e-01  -2.3495476e+00   2.7915232e+00   1.6815409e+00   2.2190998e+00  -2.1055661e+00  -5.7094723e+00  -5.7933995e-01   1.2608427e-02  -9.5194384e-01  -1.4554787e+00  -1.0227713e+00   2.9469357e+00   1.5694882e+00   3.0218199e+00   1.8619070e-01   1.8745034e-01
   1.4887452e+00   5.7719382e-01  -9.6877055e-01  -6.8453240e-01   5.8192326e-01  -1.9335708e+00  -1.4108540e+00  -7.2652734e-01  -6.0322575e-01   1.1458497e+00  -8.4582972e-01   1.4864343e+00   5.2152725e-01   3.5005437e+00  -1.3983031e+00   4.6703313e-01   4.9171590e-01  -2.2187256e-01   3.8162426e-01   1.4250422e+00   2.8857991e+00   3.6662829e+00  -1.9129080e+00   1.9219741e+00   1.7473765e+00   2.5390417e+00   1.0578214e+00   1.1575711e+00  -8.1931026e-01  -1.4766514e+00  -1.6928404e+00  -1.4398390e+00  -4.7396499e+00  -2.7089578e+00  -2.8966991e+00  -2.4802995e+00  -2.8824089e+00  -7.6959768e-01   2.2255094e-01   2.0214744e+00   3.8136644e-01   1.6237409e+00   4.2316652e+00   2.6471374e+00  -2.4884775e-01  -5.3001714e-01   1.9639466e+00   3.0267470e+00   9.5953926e-01   3.9298130e+00   7.3429899e-01   1.3828730e+00   3.2291049e+00   3.4273649e+00   1.3495351e+00   2.0895564e+00   1.6052750e+00  -2.2209520e-01   3.0085513e+00   9.6408177e-01  -1.0338936e-01  -3.6814742e+00  -1.2695196e-01  -6.4567632e-01  -2.0127187e+00   1.8771860e-01  -1.2745012e-02   2.1652667e-01  -5.6490817e-01   1.6517330e+00  -3.2625994e+00   2.7443618e+00  -6.6047624e-01  -3.8725408e-01  -1.9132208e+00   2.2997774e+00  -8.5645408e-01   6.2264839e-01  -1.5473644e+00  -4.7776306e+00  -1.3571744e+00   6.4419223e-02  -4.8141841e-01  -2.7669240e-01  -9.1227714e-01   2.9578125e+00   1.5659312e+00   3.9663754e+00   2.0488315e-01   5.4769064e-01
   1.5237403e+00   6.8073957e-01  -7.7082764e-01  -6.5662663e-01   3.9457947e-01  -2.1541841e+00  -1.1152406e+00  -7.4037392e-01  -3.6917920e-01   1.0837062e+00  -2.1785062e-01   1.9321503e+00   5.4759213e-01   3.3174658e+00  -8.9671964e-01   3.9161763e-01   1.0810915e+00   7.1018207e-01   8.3533654e-01   1.5274633e+00   2.6085167e+00   2.6226603e+00  -1.6316651e+00   1.6789413e+00   1.8129810e+00   1.8010209e+00   1.2302203e+00   7.0884160e-01  -1.9594587e-01  -9.2575730e-01  -1.3047433e+00  -1.1638132e+00  -4.0921957e+00  -2.3139454e+00  -3.4311400e+00  -2.3965536e+00  -2.9113038e+00  -4.1651891e-01   2.1390963e-01   2.0915429e+00   1.0243600e+00   1.2803498e+00   2.6256864e+00   1.8772511e+00  -1.4439337e+00  -9.6905741e-01   6.1579447e-01   1.5526034e+00   2.5773536e-01   2.8199447e+00   5.2972552e-01   1.1219015e+00   2.7916603e+00   3.1287561e+00   6.1434701e-01   1.6942887e+00   1.7003875e+00  -1.0210015e-01   2.6911969e+00   7.7846352e-01  -1.5109741e-01  -3.2865285e+00  -4.2721922e-01  -4.0460986e-01  -2.1705098e+00   1.0517817e-02  -1.8084342e-01  -1.6196244e-01  -7.5279327e-01   1.3554872e+00  -3.1490907e+00   3.0732477e+00   1.6025489e-01  -5.3975952e-01  -9.9588885e-01   1.7191646e+00  -1.8222146e+00   8.5812247e-01  -8.0306829e-01  -3.1460921e+00  -1.4520937e+00   2.3277488e-01  -6.1647728e-02   5.5423734e-01  -1.0384798e+00   2.4269276e+00   1.4919640e+00   4.0677286e+00  -1.1881663e-01   6.1290832e-01
   2.1323296e+00   8.9346929e-01  -7.3535541e-01  -2.7413473e-01   1.0803177e+00  -1.1941949e+00  -1.2885458e+00  -5.2005427e-01   4.3866909e-01   1.3788403e+00   1.0271624e-01   2.5191082e+00   2.3747837e-01   3.6050155e+00  -4.2105838e-01   3.6997387e-01   2.1219905e+00   1.0347319e+00   6.3339458e-01   1.2058138e+00   2.2618947e+00   4.2762126e+00  -1.5083799e+00   1.6944433e+00   4.0331226e+00   4.1505016e+00   2.0942770e+00   2.1673039e+00   5.9735412e-01  -5.6238142e-01  -9.9563801e-01  -8.0349396e-01  -4.6913206e+00  -3.3792611e+00  -4.1411027e+00  -3.5006637e+00  -1.8470309e+00   3.8156159e-01   8.1280003e-01   2.9975262e+00   3.4693638e+00  -8.2517786e-02   3.7558736e+00   3.1889519e+00  -4.5344929e-01  -1.1778029e-01   2.1061002e+00   3.8956721e+00   1.3891531e+00   3.8070123e+00   2.1151983e+00   1.9721435e+00   4.1804254e+00   4.4041943e+00   2.5097173e+00   3.3491692e+00   2.5099898e+00   5.2930616e-01   3.0786526e+00   8.5169627e-01  -5.5506509e-02  -3.0233244e+00  -6.3572340e-01  -6.4891487e-01  -1.8232547e+00  -1.2756076e-01  -2.3629576e-01   1.0682495e-01  -1.0080105e+00   1.0500616e+00  -4.5539341e+00   4.3035321e+00  -3.6252762e-01  -1.5848583e+00  -1.2259668e+00  -2.9075842e-02  -4.8700997e+00  -1.2834292e+00  -9.8657389e-01  -2.4802694e+00  -2.0055334e+00   2.6541402e-01  -1.1655422e-01   1.2700046e+00  -7.4567271e-01   3.0056405e+00   3.3295733e+00   5.1689140e+00   4.0760750e-01   5.9093113e-01
   2.3516634e+00   9.4401168e-01  -8.5440478e-01   2.2503176e-01   7.8083670e-01  -1.1041645e+00  -1.2988602e+00  -2.8821465e-01   6.2968651e-01   1.4597666e+00   3.9512056e-01   2.9206632e+00   1.4330210e-01   3.2090150e+00  -1.8573565e-01  -2.1266950e-01   1.4376389e+00   1.0096547e+00   3.4442206e-01   9.6608054e-01   1.4352769e+00   4.6224913e+00  -1.3671940e+00   1.9062491e+00   3.0058883e+00   3.7966101e+00   1.5864066e+00   1.5672307e+00   6.9417588e-01  -9.5437949e-01  -9.5084044e-01  -4.0947486e-01  -5.0802090e+00  -2.9835578e+00  -4.0590418e+00  -2.6236814e+00  -2.4479983e+00   1.0129776e+00  -6.9623227e-02   2.5919124e+00   2.9929444e+00  -1.2607840e+00   2.0586927e+00   2.3660695e+00  -1.3481039e+00  -1.8912099e-01   1.2523388e+00   2.2403429e+00   8.5753554e-01   3.1873082e+00   1.9298111e+00   1.9403088e+00   4.1227514e+00   3.7759217e+00   1.9018266e+00   2.6410020e+00   2.3701315e+00   5.6009842e-01   3.7214008e+00   1.1592524e+00   2.7387612e-01  -2.8111555e+00  -9.2273410e-01  -5.2153654e-01  -1.4697971e+00  -6.6363667e-01  -4.1761569e-01   4.3656418e-01  -1.1020343e+00   7.1840369e-01  -4.8928925e+00   4.2334387e+00  -4.8593560e-01  -2.2960397e+00  -1.3116196e+00  -6.9203022e-01  -5.6057044e+00  -1.3641862e+00  -1.9724066e+00  -2.5663531e+00  -2.8787537e+00  -3.6758117e-01  -4.5122620e-01   8.5914428e-01  -8.7147922e-01   2.1888198e+00   2.9683863e+00   3.7355326e+00   2.7469923e-01   4.6592162e-01
   2.8113852e+00   1.2725314e+00  -6.1122803e-01   6.3655037e-01   4.8476197e-01  -1.1347165e+00  -1.3032775e+00  -2.7382255e-01   4.9021498e-01   1.1113863e+00   9.9909065e-01   2.9705894e+00   6.3731381e-02   2.7749724e+00  -1.8535639e-02  -4.0543627e-01   1.7342347e+00   1.8145431e+00   4.0977087e-01   1.2705239e+00   3.0769605e-01   3.9275026e+00  -1.6081921e+00   1.2801109e+00   2.2269192e+00   3.0961616e+00   1.3987693e+00   9.8004512e-01   1.3368544e+00  -3.0303679e-01  -9.4780094e-01  -2.3794931e-01  -3.5995427e+00  -2.0574524e+00  -3.7994530e+00  -2.3411350e+00  -1.5144346e+00   1.5274868e+00   2.2868475e-01   2.9370395e+00   3.5645737e+00  -1.8375348e+00   1.7887582e+00   2.1813874e+00  -1.4032115e+00  -2.0674314e-01   1.4067538e+00   1.7866684e+00   5.9400165e-01   2.2137444e+00   2.1457288e+00   2.0685343e+00   3.6896763e+00   3.3403251e+00   1.8940548e+00   2.5403373e+00   2.7867774e+00   1.1813907e+00   3.8407066e+00   1.0892129e+00   3.9167351e-01  -2.2948479e+00  -1.6035548e+00  -3.2889533e-01  -7.9883719e-01  -6.8541429e-01  -6.2906980e-01   3.1867741e-01  -1.2279285e+00   7.7756024e-01  -5.5173192e+00   4.1120153e+00  -1.7824432e-01  -2.9014218e+00  -8.1198633e-01  -1.6793219e+00  -7.1528893e+00  -2.7681033e+00  -1.5438681e+00   9.2950158e-02  -3.2299867e+00   2.4388338e-01  -2.8248846e-02   1.5490859e+00  -8.8481765e-01   2.0395616e+00   2.7374140e+00   3.5413811e+00  -1.7377491e-01   6.2166844e-01
   2.9759699e+00   1.5636258e+00  -3.2907343e-01   1.0333033e+00  -1.3118844e-01  -1.2939252e+00  -1.4946104e+00  -3.5817328e-01   2.3809281e-01   8.7971406e-01   1.2049728e+00   3.1529271e+00  -3.4056180e-01   2.2487890e+00  -5.9714023e-01  -1.1923308e+00   7.1910395e-01   2.1300910e+00   2.3598251e-01   1.5684723e+00  -8.0404310e-01   2.0151389e+00  -1.7477065e+00   2.8577081e-01   6.3646476e-01   9.2661488e-01   5.7308468e-01  -2.6546985e-01   1.3091427e+00  -3.6069122e-01  -1.7027688e+00  -8.5482769e-01  -3.1604717e+00  -1.4968943e+00  -3.1553126e+00  -7.9383471e-01  -1.0824444e+00   1.5283405e+00   2.1430434e-01   1.6103425e+00   3.1986386e+00  -2.5517439e+00   1.7149154e+00   1.9499632e+00  -2.3300346e+00  -1.0707274e-01   1.6383408e+00   1.2150186e+00   1.0488714e-01   1.8609443e+00   2.4687918e+00   1.9830621e+00   3.9723834e+00   2.9839649e+00   1.7186993e+00   2.3636933e+00   2.9933127e+00   1.4705447e+00   4.4550068e+00   1.0774081e+00   3.7614283e-01  -1.8641548e+00  -2.8089053e+00  -1.5340703e-01  -1.0039037e-01  -9.8841697e-01  -3.7631348e-01   7.0661630e-01  -1.3384605e+00   1.3547685e+00  -5.0786273e+00   3.7333556e+00  -2.3160850e-01  -4.1096340e+00  -3.6393895e-01  -2.3985599e+00  -9.1904098e+00  -3.9441215e+00  -2.0316154e+00   7.3034547e-01  -4.3809877e+00  -1.6018684e-01  -5.2125156e-01   1.6742214e+00  -7.9685507e-01   1.5331944e+00   1.5167155e+00   3.3639965e+00  -6.3192497e-01   8.4846732e-01
   3.7142579e+00   2.3018985e+00  -1.5131481e-01   1.2828638e+00  -4.6876791e-01  -1.2193337e+00  -1.6571343e+00  -3.8516469e-01   3.9855905e-01   7.0397224e-01   1.8413816e+00   3.7741509e+00   1.2534481e-01   2.6152571e+00  -1.6237150e-02  -7.7099092e-01   1.8754289e+00   3.6207609e+00   7.2101783e-01   2.1511219e+00  -1.3706050e+00   1.2556801e+00  -1.7476743e+00   8.2579048e-02   6.4691210e-01   5.6948087e-01   3.9770137e-01  -3.0780109e-01   2.5708484e+00   8.4037510e-01  -1.5223688e+00  -6.4170228e-01  -2.8835696e+00  -1.4654963e+00  -4.0901995e+00  -1.1587097e+00  -1.7977377e-01   1.9517472e+00   5.4911530e-01   2.2852535e+00   5.3786144e+00  -2.0500400e+00   2.2936014e+00   2.3935712e+00  -2.3029080e+00  -2.5092858e-01   1.6370278e+00   1.7059576e+00   1.6370376e-02   1.0707119e+00   2.5439440e+00   2.1818430e+00   3.0150050e+00   2.3247392e+00   1.5762057e+00   2.6941745e+00   3.8444800e+00   2.1444041e+00   4.0507474e+00   4.6350262e-01  -7.1847521e-02  -1.6724370e+00  -3.1864884e+00   4.5670229e-02   2.1322608e-01  -1.1865505e+00  -1.1649431e+00   5.7420593e-02  -1.3238012e+00   1.5868216e+00  -4.8833528e+00   4.1613722e+00   6.3352140e-01  -3.9161336e+00   2.3726282e-01  -2.9224203e+00  -1.0971229e+01  -5.5546146e+00  -4.1420018e-01   4.2809310e+00  -4.3424407e+00   1.0650465e+00   5.1262486e-01   3.4334682e+00  -4.5971535e-01   1.8380686e+00   1.8399510e+00   3.9774686e+00  -5.6878939e-01   9.5416813e-01
   4.2874978e+00   2.7481370e+00   2.5062366e-01   1.5008363e+00   5.0745518e-01   3.3905181e-02  -1.9943191e+00  -5.7291430e-01   1.3459268e+00   9.7855118e-01   2.0019945e+00   4.0446981e+00   1.4482907e-01   2.8744471e+00   2.9477862e-01  -5.3973433e-01   2.4207602e+00   3.2972139e+00   6.9952598e-01   2.4401384e+00  -7.5962873e-01   2.4664318e+00  -1.7262179e+00  -1.7494346e-01   3.6566263e+00   2.6555671e+00   1.2067193e+00   1.4930448e+00   2.8033647e+00   1.3911337e+00  -1.5591965e+00  -8.9866922e-01  -4.3653691e+00  -3.0347153e+00  -5.4642729e+00  -1.2840286e+00   1.7103818e+00   2.3778451e+00   1.3596850e+00   3.3111894e+00   8.3038382e+00  -2.0650394e+00   4.9961113e+00   4.5633171e+00  -8.1825644e-01   1.0561627e+00   3.9308864e+00   5.6193805e+00   1.6853136e+00   3.3134712e+00   4.9828135e+00   3.3205797e+00   5.0326697e+00   4.0060501e+00   4.2666845e+00   5.2836171e+00   4.8986195e+00   2.8875636e+00   4.8398397e+00   6.4080376e-01   1.4003681e-02  -1.6372050e+00  -3.4159881e+00  -3.8198287e-01   1.1173088e+00  -1.4012278e+00  -1.4482845e+00   2.5405286e-01  -1.1448306e+00   2.1936363e+00  -5.3308229e+00   4.1422537e+00  -8.8174407e-01  -4.4668298e+00  -7.3470769e-01  -4.2685069e+00  -1.5629153e+01  -9.3954311e+00  -1.4158637e+00   3.8262047e+00  -4.9638083e+00   1.1350610e+00   2.5820931e-01   3.8409979e+00   5.6479977e-01   3.5554720e+00   4.0531894e+00   5.6715020e+00   6.9411604e-01   1.2784343e+00
   3.6490578e+00   2.4423276e+00   2.6463304e-01   1.3754424e+00  -2.1171503e-01  -1.1736129e-01  -1.5607828e+00  -4.2748505e-01   8.3472489e-01   4.1903628e-01   2.1317039e+00   3.8319910e+00  -1.4335473e-02   1.6938499e+00  -6.6347483e-02  -1.3764790e+00   9.6615382e-01   3.5267880e+00   5.7711733e-01   2.3344739e+00  -2.0514046e+00   5.3826768e-01  -1.4849891e+00  -7.6605882e-01   9.7851183e-01   1.2262354e-01   8.3137034e-02  -2.7099574e-01   1.9001069e+00   9.4568592e-01  -1.8001705e+00  -1.0228814e+00  -3.3001137e+00  -1.8033596e+00  -4.3155097e+00   1.4649387e-01   1.0037973e+00   2.9303736e+00   6.0272679e-01   1.8638235e+00   6.0641763e+00  -1.8590863e+00   1.8511113e+00   2.5873552e+00  -2.0671534e+00   7.4057872e-01   1.9380238e+00   2.5914884e+00   3.2678230e-01   1.9843834e+00   3.6547984e+00   2.5760157e+00   3.8594286e+00   1.9457680e+00   2.4810287e+00   3.8668048e+00   3.9973756e+00   2.5320501e+00   4.4640231e+00   5.2829724e-01   1.3572368e-01  -1.0168379e+00  -3.0549354e+00   1.2706451e-01   1.8164786e+00  -1.9475897e+00  -9.9707722e-01   3.6913723e-01  -4.7497483e-01   2.1774236e+00  -4.7656100e+00   2.5152436e+00  -9.2751811e-01  -4.5277327e+00  -5.2235812e-01  -4.0258894e+00  -1.4267047e+01  -7.5266530e+00  -2.2545230e+00   4.2924981e+00  -4.9242561e+00   8.9018733e-01  -3.3450159e-01   3.3886632e+00   4.6275387e-01   1.9666811e+00   2.0293827e+00   3.5336776e+00  -5.2484575e-02   9.5918949e-01
   4.8143280e+00   3.5045180e+00   3.5909286e-01   1.6937660e+00  -6.2269509e-01  -2.0750012e-01  -1.9054743e+00  -4.8752158e-01   2.6433428e-01  -1.8176439e-01   2.4775709e+00   3.9518871e+00   2.7080625e-01   2.0072812e+00  -3.5717442e-02  -9.9310896e-01   1.9382911e+00   4.8890472e+00   7.8572138e-01   3.1290926e+00  -3.3212647e+00  -1.9329257e-01  -2.1506200e+00  -1.4930130e+00  -1.0028578e-01  -4.4106880e-01  -3.5237821e-01  -5.9301252e-01   2.8296753e+00   2.0827766e+00  -2.1982760e+00  -9.4890705e-01  -1.9294027e+00  -1.1784884e+00  -3.7701856e+00   1.2976439e-01   2.4915779e+00   3.3849562e+00   1.4329181e+00   2.4353670e+00   7.5220910e+00  -1.1849798e+00   4.0099995e+00   3.6813201e+00  -6.1543708e-01   9.5257166e-01   3.2021512e+00   4.1684192e+00   6.3093912e-01   1.1952082e+00   3.5762727e+00   2.9900914e+00   2.4837837e+00   1.1166851e+00   2.5130137e+00   4.2449473e+00   5.1775491e+00   3.7472428e+00   4.2322930e+00  -9.0082222e-03  -2.8499706e-02  -6.1903260e-01  -3.5979141e+00   3.0612942e-01   3.0147236e+00  -1.6728129e+00  -1.3191016e+00   1.4976975e-02  -1.7288207e-01   2.7655058e+00  -5.2790129e+00   2.6259520e+00  -4.0276991e-01  -4.5006836e+00  -2.1302227e-01  -4.4060174e+00  -1.5614801e+01  -9.6793940e+00  -7.4986877e-01   8.6513386e+00  -4.5751879e+00   2.8268321e+00   6.7500891e-01   4.9584299e+00   9.0450144e-01   2.6565911e+00   1.6646978e+00   4.1343037e+00  -4.0089294e-01   1.0952904e+00
   5.7964151e+00   4.3993877e+00   4.0920486e-01   1.6534723e+00  -5.2420224e-01   1.5004645e-02  -2.0936132e+00  -4.9941859e-01   2.8200209e-01  -3.9181902e-01   2.8255670e+00   4.2994617e+00   9.0062664e-01   2.7540180e+00   4.6975847e-01  -2.1270014e-01   2.9222600e+00   5.3080006e+00   1.0377293e+00   3.7103879e+00  -3.5094953e+00  -5.1473326e-01  -2.3613400e+00  -1.7504752e+00   1.0674946e-01  -4.1055716e-01  -4.6750786e-01  -1.8847453e-01   3.2804266e+00   3.0203658e+00  -2.5538419e+00  -9.9900756e-01  -2.7778332e+00  -1.8047288e+00  -4.2411349e+00   4.1089658e-01   3.5314087e+00   3.8124012e+00   2.1601255e+00   2.7805223e+00   9.1624842e+00   2.0178817e-01   6.3442087e+00   5.2538607e+00   5.0381788e-01   1.3227686e+00   4.1299078e+00   6.6550023e+00   1.1950559e+00   1.5878944e+00   3.8712527e+00   3.5344527e+00   1.8578153e+00   7.6494153e-01   2.8890621e+00   5.1726012e+00   6.2833541e+00   4.5531438e+00   3.9996299e+00  -4.0996291e-01  -3.3029262e-02  -3.9154094e-01  -3.3719846e+00   3.2110957e-01   4.0631884e+00  -1.7971669e+00  -1.8050538e+00  -3.5178078e-01   1.5286150e-01   3.2063629e+00  -5.2317538e+00   2.5193067e+00  -6.5725979e-01  -3.9040379e+00  -6.6232830e-01  -4.3487322e+00  -1.7529838e+01  -1.1082958e+01   4.6656123e-02   1.0321801e+01  -3.8538735e+00   4.1129553e+00   1.3968989e+00   6.4016089e+00   1.8402904e+00   3.5326440e+00   1.9461818e+00   5.0131939e+00   9.9445494e-02   1.0854949e+00
   4.8386198e+00   4.0096749e+00   7.1450151e-01   1.5593525e+00  -2.0183118e-01   6.5537829e-01  -2.0216495e+00  -6.5750151e-01   4.0877659e-01  -5.2469433e-01   2.3278686e+00   3.7419511e+00   5.0478488e-01   1.6854325e+00  -7.1933821e-02  -9.3529880e-01   1.3501705e+00   4.5235687e+00   8.2828233e-01   3.7993267e+00  -3.1609421e+00  -7.6630131e-01  -2.2320796e+00  -2.0534565e+00   5.0063936e-01  -6.7180898e-01  -5.8562007e-01  -1.7321482e-01   1.9176491e+00   2.5638202e+00  -2.6078315e+00  -1.3983038e+00  -2.7099665e+00  -1.5583028e+00  -4.3717429e+00   1.5023954e+00   3.6150830e+00   3.8272439e+00   1.6308338e+00   2.3053073e+00   7.5243076e+00   2.6112978e-01   4.8496226e+00   4.4294221e+00   3.0569664e-01   1.9082944e+00   3.6828503e+00   5.8123141e+00   1.0817744e+00   2.2193337e+00   4.1326973e+00   3.2547382e+00   2.7170947e+00   5.4773301e-01   3.1088721e+00   5.2751232e+00   5.5007660e+00   4.1643995e+00   4.3849809e+00   2.7461135e-02  -5.8649144e-02  -3.3284629e-01  -3.1720690e+00   2.0938534e-01   4.5496216e+00  -2.0473172e+00  -1.4337512e+00   6.3965490e-02   8.2765221e-01   3.7104357e+00  -4.7383622e+00   6.2099657e-01  -2.2220198e+00  -3.8621843e+00  -1.5853522e+00  -4.3011165e+00  -1.8042938e+01  -1.1566277e+01  -2.0738512e+00   8.6295391e+00  -4.4895510e+00   3.0964095e+00   2.4404230e-01   4.6445627e+00   1.8484704e+00   3.4360469e+00   1.7722683e+00   3.9383676e+00   2.5985816e-01   1.1569034e+00
   5.6355723e+00   4.7359268e+00   8.3390706e-01   1.2730521e+00   2.5330435e-01   1.2298094e+00  -2.4072669e+00  -8.9788804e-01   5.0402625e-01  -8.2670150e-01   2.3006208e+00   3.8644200e+00   1.0125063e+00   2.3642273e+00   1.2628911e-01   2.5082964e-02   2.8216884e+00   4.9826283e+00   9.6355394e-01   4.1495572e+00  -2.7795028e+00  -4.1183076e-02  -2.4798277e+00  -2.2526803e+00   2.4456689e+00   9.0453000e-01  -2.5963820e-02   1.3102443e+00   2.4487211e+00   3.6167732e+00  -2.5706860e+00  -1.4608917e+00  -2.9576769e+00  -2.4220431e+00  -4.6974803e+00   4.2574360e-01   5.0813858e+00   4.1843702e+00   2.8309970e+00   3.7342687e+00   9.7100207e+00   1.5053967e+00   7.9729817e+00   6.5876615e+00   2.2242766e+00   2.6962327e+00   5.1191686e+00   9.3972967e+00   2.1852961e+00   3.4162597e+00   4.8207813e+00   4.2149794e+00   2.1499083e+00   9.3989588e-01   4.1189961e+00   7.0075270e+00   6.5979645e+00   5.1004026e+00   4.1264909e+00  -9.9599042e-02  -3.5124240e-01  -1.8757192e-01  -2.7183081e+00   2.5481364e-01   5.4317122e+00  -1.6983386e+00  -1.7701406e+00  -3.6561902e-01   1.1364774e+00   4.0737998e+00  -4.8874829e+00   9.0485810e-01  -2.6945113e+00  -3.0444519e+00  -2.0532765e+00  -4.0000782e+00  -1.9397743e+01  -1.3701183e+01  -1.0541623e+00   1.0301886e+01  -3.7005999e+00   4.8247074e+00   1.0016842e+00   5.8258099e+00   2.6999009e+00   5.3816231e+00   3.3456834e+00   5.6004535e+00   1.0068512e+00   1.2795728e+00
   5.6326544e+00   4.8820503e+00   6.0394108e-01   9.8850644e-01   5.1735527e-01   1.8246173e+00  -2.8702901e+00  -9.7428325e-01   3.1604181e-01  -8.6192672e-01   1.8093630e+00   3.5880504e+00   7.8917006e-01   2.2672702e+00  -4.9857337e-01  -1.3954185e-01   1.9405638e+00   3.9898338e+00   2.7503079e-01   3.9494369e+00  -2.5636853e+00   3.5356384e-01  -2.8351159e+00  -2.4940081e+00   2.4320123e+00   1.2049626e+00  -2.6118529e-01   1.7860931e+00   1.5319429e+00   3.1709795e+00  -3.2263238e+00  -2.0701437e+00  -3.8995057e+00  -3.0283193e+00  -4.0099225e+00   1.6767557e+00   5.2558432e+00   4.4274960e+00   3.0395241e+00   3.3117043e+00   8.7883193e+00   1.7288583e+00   9.1966598e+00   7.4398722e+00   3.3334506e+00   3.5120519e+00   5.9065735e+00   1.0961561e+01   2.8072175e+00   4.8453488e+00   5.0806349e+00   4.4262438e+00   2.8330452e+00   1.1920224e+00   4.9417545e+00   7.6490715e+00   6.8260769e+00   5.4190304e+00   4.6957424e+00   3.9654613e-01  -2.4981996e-01  -2.6963775e-01  -2.2753213e+00   1.4085010e-01   5.9207158e+00  -1.5861527e+00  -1.2706882e+00   2.8202483e-01   1.6568055e+00   4.5315256e+00  -4.8717043e+00   1.7579587e-01  -4.0569752e+00  -3.1205250e+00  -2.9672205e+00  -3.7950081e+00  -1.9481064e+01  -1.4173129e+01  -2.5808708e+00   8.3933733e+00  -3.8063303e+00   4.3746964e+00   3.7342348e-01   4.9322948e+00   2.9947267e+00   5.6478188e+00   3.1834336e+00   5.4369498e+00   1.3805957e+00   1.1770004e+00
   4.8149033e+00   4.5932394e+00   6.1168686e-01   1.8231865e-01   5.5757803e-01   1.9485183e+00  -2.4844405e+00  -1.1099839e+00   9.7829753e-02  -1.3315637e+00   1.2758370e+00   3.3264060e+00   8.1358173e-01   1.7597214e+00  -7.2021362e-01  -1.8790220e-01   1.6451599e+00   3.9517441e+00   4.7899112e-01   3.6752796e+00  -2.2458345e+00  -5.1333268e-01  -2.3399063e+00  -2.4125554e+00   2.5595979e+00   8.3829686e-01  -2.6099260e-01   1.7478758e+00   4.5109658e-01   2.8389841e+00  -2.9319041e+00  -2.0309272e+00  -3.6253277e+00  -2.8967888e+00  -3.3608948e+00   1.6919196e+00   4.4444947e+00   4.5395686e+00   2.8296540e+00   2.6374265e+00   7.0646381e+00   2.5463080e+00   7.5434900e+00   6.5007939e+00   3.1143734e+00   3.4952882e+00   4.0943603e+00   9.7907222e+00   2.1924148e+00   4.6069607e+00   3.9199540e+00   3.9008614e+00   1.7600870e+00   9.8823897e-02   3.4484318e+00   7.1122784e+00   5.9791371e+00   5.0251108e+00   3.8124107e+00   4.5005787e-01  -3.4150588e-01   1.7615419e-01  -1.0524827e+00   4.7471242e-01   6.3226362e+00  -1.6785384e+00  -7.0459538e-01  -1.4100840e-02   2.5708130e+00   4.3691021e+00  -3.8363384e+00  -1.1008470e+00  -4.3899962e+00  -2.0964789e+00  -3.1510879e+00  -2.6420237e+00  -1.7490836e+01  -1.2315062e+01  -2.6365950e+00   7.7729138e+00  -2.6271895e+00   4.8230522e+00   2.9555297e-02   4.3979554e+00   3.1302944e+00   5.4884020e+00   2.7046327e+00   4.6835704e+00   1.3181262e+00   8.4049994e-01
   5.1393517e+00   5.0612125e+00   3.7858519e-01   1.7016584e-01   3.8778285e-01   1.8016436e+00  -2.6527887e+00  -9.9821828e-01  -6.7888149e-01  -1.7002008e+00   1.1685091e+00   2.8536780e+00   9.0651322e-01   1.7999589e+00  -9.5774564e-01   1.1193961e-01   1.6007056e+00   4.1270677e+00   3.0928091e-01   4.0041231e+00  -2.7729217e+00  -7.4779398e-01  -3.1026195e+00  -2.8297201e+00   1.2512666e+00   3.7793705e-01  -5.3325602e-01   1.4728150e+00   4.4316678e-01   3.2591316e+00  -3.2562826e+00  -1.9815986e+00  -2.2089858e+00  -1.8546485e+00  -2.2030666e+00   2.0745125e+00   5.0361971e+00   4.5739216e+00   3.2514102e+00   2.8511936e+00   6.1216985e+00   3.2097296e+00   8.4176289e+00   6.6588848e+00   4.4661840e+00   3.5896511e+00   4.5299728e+00   9.9302279e+00   2.2227032e+00   3.8345952e+00   3.0218073e+00   3.7187253e+00   6.0451300e-01  -6.7262110e-01   3.1793570e+00   6.5236864e+00   6.1985609e+00   5.5380122e+00   3.3926424e+00   4.0497791e-01  -4.6665298e-01   3.8668019e-01  -1.0804433e+00   5.4888665e-01   6.6178179e+00  -9.1684966e-01  -4.9136578e-01   7.5703539e-02   2.8712595e+00   4.5108569e+00  -4.1995204e+00  -1.3699831e+00  -4.2673733e+00  -1.5649669e+00  -3.1174406e+00  -2.1292020e+00  -1.5986609e+01  -1.2173502e+01  -2.2561358e+00   9.4172342e+00  -2.1424990e+00   5.4814561e+00   5.2317798e-01   4.2899129e+00   2.9330965e+00   5.3287335e+00   1.7603244e+00   4.1940563e+00   7.3748629e-01   8.0272262e-01
   4.9982640e+00   5.1568641e+00   2.3686068e-01  -2.4244890e-02   7.2351364e-01   2.1722741e+00  -2.8179650e+00  -9.6753192e-01  -5.3825188e-01  -1.5619150e+00   4.7844486e-01   2.7608128e+00   1.0318246e+00   2.1593188e+00  -1.0181435e+00   4.7858305e-01   1.5070943e+00   3.4837462e+00   1.4107812e-01   3.8232017e+00  -2.0403911e+00   1.5036953e-01  -2.9875847e+00  -2.3348128e+00   2.4386338e+00   1.5277442e+00  -2.4945469e-01   2.4694640e+00   4.9235452e-02   3.0666228e+00  -3.1180883e+00  -1.8718915e+00  -3.1160191e+00  -2.2713157e+00  -2.0061310e+00   1.6969530e+00   4.8772226e+00   4.3179646e+00   3.2496445e+00   2.8913706e+00   5.5315296e+00   3.4401528e+00   9.2329893e+00   7.1762696e+00   5.1331185e+00   3.9884393e+00   4.6418708e+00   1.0839486e+01   2.6263468e+00   4.4860983e+00   2.9424125e+00   3.7914506e+00   6.1934807e-01  -4.9091827e-01   3.2337918e+00   6.6786785e+00   5.9600557e+00   5.4335097e+00   3.2080347e+00   6.5944212e-01  -7.0434755e-01   4.0946456e-01  -6.8277343e-01   4.3532252e-01   6.7391505e+00  -6.3122918e-01  -4.0503966e-01   1.8907784e-01   3.0177707e+00   4.3448265e+00  -3.7054325e+00  -1.3519862e+00  -5.0001225e+00  -7.8503853e-01  -3.8018292e+00  -1.2048304e+00  -1.5294085e+01  -1.2027081e+01  -2.5313462e+00   7.9511963e+00  -1.9247818e+00   5.3968143e+00   3.1447431e-01   3.5480414e+00   3.1108816e+00   6.0105766e+00   2.4347204e+00   4.1404749e+00   1.2089167e+00   6.9947754e-01
   4.1764355e+00   4.9507555e+00   3.9010652e-01  -4.8523690e-01   1.0178952e+00   2.3453924e+00  -2.8298265e+00  -1.3282481e+00  -4.4482312e-01  -1.4825017e+00  -2.1339732e-01   2.3984522e+00   9.8318385e-01   1.8923104e+00  -1.5050226e+00   5.1952376e-01   7.3517307e-01   2.8515000e+00   2.0674255e-01   3.7500353e+00  -5.7183439e-01   2.6422754e-02  -2.8353339e+00  -2.1965717e+00   3.8379525e+00   1.7484528e+00   1.6872013e-01   3.0788305e+00  -6.6133901e-01   2.6953480e+00  -2.8788484e+00  -2.1264605e+00  -3.2247158e+00  -2.1932558e+00  -1.8038467e+00   1.8435069e+00   4.6892491e+00   3.6194011e+00   3.0650279e+00   2.9431518e+00   4.6477600e+00   3.7806927e+00   9.0090930e+00   6.8248024e+00   5.0219152e+00   4.1534312e+00   3.9185544e+00   1.0308242e+01   2.6888216e+00   5.1176069e+00   2.9104542e+00   3.5521044e+00   8.2037838e-01   3.2384843e-02   2.9685732e+00   6.6117682e+00   5.2834751e+00   5.0579576e+00   3.1855740e+00   1.2398539e+00  -1.0523388e+00   4.2326568e-01  -6.8590871e-01   4.7437705e-01   6.2001837e+00  -1.5097524e-02  -4.8902541e-02   2.0499170e-01   3.2505227e+00   4.4140881e+00  -2.2599547e+00  -1.9078448e+00  -5.4131892e+00  -1.4460012e-01  -3.7537361e+00  -1.0512875e-01  -1.4195320e+01  -1.1879952e+01  -3.2917325e+00   5.7918364e+00  -2.1277161e+00   4.8410533e+00  -1.3880844e-01   2.1940126e+00   3.0537378e+00   6.7147232e+00   2.8528725e+00   4.2667546e+00   1.4861531e+00   9.7708186e-01
   2.7465304e+00   4.0439548e+00   4.3301008e-01  -8.6450793e-01   2.1254104e+00   3.2504056e+00  -2.5055048e+00  -1.1057801e+00   2.9674587e-01  -1.0511329e+00  -1.0201783e+00   1.9660026e+00   5.6027685e-01   1.5286060e+00  -1.5111750e+00   5.1063566e-01  -1.6591621e-01   1.2311412e+00  -2.5504972e-01   2.8919136e+00   9.5507597e-01   1.3425335e+00  -2.3326152e+00  -1.6608429e+00   6.2705921e+00   3.5294080e+00   1.2634084e+00   4.5788117e+00  -1.8156347e+00   1.9634220e+00  -2.2825453e+00  -1.9982126e+00  -4.1414425e+00  -2.7417182e+00  -2.2189687e+00   1.1677425e+00   4.2008219e+00   3.1598858e+00   2.8117667e+00   2.9730480e+00   2.9556628e+00   3.1642456e+00   7.9913908e+00   6.4326776e+00   5.1287409e+00   4.6674834e+00   3.4430180e+00   1.0215286e+01   3.1760648e+00   6.4286111e+00   3.5125333e+00   3.4030301e+00   2.4140493e+00   1.2174664e+00   3.6352564e+00   6.9407475e+00   4.1097926e+00   4.1392911e+00   3.1756655e+00   2.2887150e+00  -1.0314786e+00   7.1275130e-01   1.1700079e-02   2.9895852e-01   5.5050787e+00   4.0135095e-01   3.2712642e-01   5.0195019e-01   2.8847334e+00   3.5337881e+00  -1.8594968e+00  -2.6304983e+00  -6.8222535e+00   2.1973856e-01  -4.5949229e+00   2.7085512e-01  -1.3360764e+01  -1.1019916e+01  -5.0046605e+00   1.6697992e+00  -2.1685995e+00   3.2163371e+00  -1.0560550e+00   1.6464454e-01   2.8040019e+00   6.8763918e+00   3.9025346e+00   4.0005973e+00   2.0272272e+00   8.9887261e-01
   2.9930940e+00   4.0191761e+00  -5.3057665e-01  -1.2912901e+00   1.1336643e+00   2.7691737e+00  -2.7428979e+00  -8.1867011e-01  -1.0677334e+00  -1.2358826e+00  -8.5399061e-01   1.2430875e+00   5.9423500e-01   1.3089414e+00  -2.0069491e+00   4.5050583e-01  -7.7545260e-01   7.3178905e-01  -9.4289772e-01   2.3553978e+00  -2.3010500e-01   2.1186730e-01  -2.9655832e+00  -1.8269712e+00   2.7929219e+00   1.9042053e+00   1.2573765e-01   3.3117784e+00  -2.1097505e+00   1.5439859e+00  -3.0034255e+00  -2.3732038e+00  -2.9266760e+00  -1.4931590e+00   8.3765339e-01   2.9224047e+00   3.8675106e+00   3.2942422e+00   3.2845450e+00   1.5942010e+00   3.4776620e-01   3.5044338e+00   7.5042922e+00   5.5515382e+00   5.6748157e+00   4.1831613e+00   3.0331420e+00   8.6642350e+00   2.2666333e+00   4.9507714e+00   1.2808512e+00   2.3508185e+00   9.7870064e-01  -4.9923763e-01   3.0155795e+00   4.9458451e+00   3.6860546e+00   4.2902194e+00   2.0220483e+00   1.7218777e+00  -1.1239775e+00   5.6817268e-01   6.0385192e-01   3.4489967e-01   5.1369167e+00   7.5757356e-01   1.2920979e+00   1.1536648e+00   3.6531596e+00   3.4526826e+00  -1.8992758e+00  -2.2378309e+00  -6.1344633e+00   4.8594620e-01  -4.0200852e+00   1.1582626e+00  -8.7290502e+00  -7.5685062e+00  -4.4720445e+00   1.6641851e+00  -1.0647605e+00   3.1798257e+00  -8.0719700e-01   6.2449571e-02   2.1073758e+00   4.4603418e+00   1.5404228e+00   2.0249000e+00   1.0529899e+00   1.6983232e-01
   3.4649980e+00   4.5164657e+00  -1.1628975e+00  -1.3621271e+00   6.1789166e-01   2.3215870e+00  -2.8832742e+00  -7.4244984e-01  -1.3706197e+00  -1.0018222e+00  -1.0661577e+00   1.3406419e+00   1.1968579e+00   2.0892832e+00  -1.4514746e+00   1.1678108e+00   2.8895635e-02   1.1692378e+00  -6.2040506e-01   2.2503205e+00   1.1183366e-01   6.9916452e-01  -2.9563406e+00  -4.5831407e-01   2.0914707e+00   2.4501873e+00  -1.0367400e-01   3.4178139e+00  -1.3302851e+00   1.5240554e+00  -2.4699816e+00  -1.4518422e+00  -3.0141730e+00  -8.8462092e-01   1.6622661e+00   2.8130078e+00   3.1136245e+00   3.0717565e+00   2.8682661e+00   1.8598500e+00   2.7311678e-01   3.7275523e+00   7.3126141e+00   4.8965722e+00   6.1818229e+00   3.3083435e+00   1.9467914e+00   7.1665858e+00   1.9787758e+00   3.1680560e+00  -2.5101842e-01   1.6131362e+00  -6.5959389e-01  -1.4803949e+00   1.6571714e+00   3.2707382e+00   3.5291138e+00   4.4656058e+00   9.8908709e-01   1.3175167e+00  -1.3875080e+00   3.4555753e-01   8.2723744e-01   2.9122935e-01   4.3682096e+00   1.2498674e+00   9.5235004e-01   6.6327544e-01   4.0812103e+00   2.9286245e+00  -1.1047933e+00  -1.2470485e+00  -4.6434924e+00   1.6186098e+00  -3.3030422e+00   2.2040142e+00  -5.7086826e+00  -6.1349945e+00  -2.7220908e+00   2.8497925e+00  -2.6347434e-02   4.1029074e+00   3.2550265e-01   4.0083273e-01   1.8409966e+00   4.0959873e+00   1.3428096e+00   1.1160577e+00   9.3241108e-01  -1.4879916e-01
   2.4236890e+00   3.9451845e+00  -9.9150103e-01  -1.4036723e+00   6.8779593e-01   2.2279428e+00  -2.5874344e+00  -7.3845786e-01  -1.2049823e+00  -7.8747163e-01  -1.7838555e+00   9.7265097e-01   8.7963613e-01   1.6933550e+00  -1.7907952e+00   1.0263537e+00  -8.8358414e-01   5.5583212e-01  -6.9596125e-01   1.7479239e+00   8.8105370e-01   2.8780017e-01  -2.5708242e+00  -3.3096284e-01   2.8564206e+00   2.3363765e+00   3.7106583e-01   3.5710423e+00  -1.6277304e+00   9.3427344e-01  -2.0369311e+00  -1.3550504e+00  -2.3093720e+00  -2.0317124e-01   2.5301212e+00   2.2076830e+00   2.7379974e+00   1.9208314e+00   2.7246764e+00   1.2381391e+00  -1.1959824e+00   2.8750991e+00   6.5470334e+00   3.9768044e+00   5.4525830e+00   3.0744602e+00   1.2918417e+00   5.7028838e+00   1.6823053e+00   2.8166832e+00  -2.7535839e-01   1.1340716e+00  -3.1896000e-01  -8.6355046e-01   1.1323796e+00   2.5051538e+00   2.3046572e+00   3.7126829e+00   6.6117863e-01   1.8162952e+00  -1.6412318e+00   8.4033600e-01   2.0956837e-01   4.1072373e-01   3.7530614e+00   1.9307577e+00   1.3666525e+00   6.9268016e-01   3.4080992e+00   2.2034069e+00   1.8971884e-01  -1.0388931e+00  -4.3433586e+00   1.6684939e+00  -2.6681099e+00   2.8963370e+00  -4.2696442e+00  -5.3754212e+00  -2.7474937e+00   8.6035127e-01  -3.9546225e-01   3.2616619e+00  -5.9967584e-02  -8.6974377e-01   1.4085161e+00   4.1222854e+00   1.4227823e+00   1.0102248e+00   7.0755398e-01   5.4790252e-02
   6.2141718e-01   2.5682714e+00  -8.2132867e-01  -1.2947493e+00   1.9088125e+00   3.2102402e+00  -2.2257935e+00  -1.7330191e-01  -7.6869520e-03   2.7169597e-02  -2.2492111e+00   7.3458712e-01   2.4402005e-01   1.3412247e+00  -1.6044195e+00   9.5853872e-01  -1.8502118e+00  -1.0967588e+00  -1.4744761e+00   5.3644432e-01   2.3789401e+00   1.7768300e+00  -2.0341789e+00   1.6260531e-01   5.5751450e+00   4.1808963e+00   1.8011014e+00   5.1332986e+00  -2.0581014e+00   3.5376723e-01  -1.3052486e+00  -1.2178191e+00  -3.0785801e+00  -6.5616919e-01   1.2464139e+00   4.7270096e-01   2.5444290e+00   9.8305203e-01   2.5064460e+00   1.5092732e+00  -2.3863321e+00   1.1580210e+00   5.3040171e+00   3.3034233e+00   4.8031469e+00   3.3106718e+00   1.3553859e+00   5.1506544e+00   2.2621998e+00   4.0998495e+00   1.1143195e+00   1.0732988e+00   2.1499433e+00   1.1146999e+00   2.5326285e+00   2.9418254e+00   9.6413130e-01   2.3390202e+00   8.8410207e-01   3.1383557e+00  -1.8239835e+00   1.2182092e+00   4.3597605e-02   2.9277025e-01   1.9735053e+00   2.5094107e+00   1.1745056e+00   8.8171263e-01   1.6371150e+00   6.8846478e-01   4.3080589e-01  -9.6701241e-01  -5.2782507e+00   1.1883399e+00  -3.0423536e+00   2.5073049e+00  -3.9069723e+00  -5.0546953e+00  -4.1664657e+00  -3.5108790e+00  -1.3095021e+00   6.6756201e-01  -8.2978534e-01  -2.8284797e+00   5.6753672e-01   3.7989117e+00   2.7505821e+00   1.1087407e+00   1.0766486e+00   1.8197195e-01
  -6.8512159e-01   1.8107968e+00  -1.1866763e+00  -1.0394168e+00   1.3936205e+00   3.0704587e+00  -2.1677341e+00  -1.0503373e-01   6.0461727e-02   5.7855168e-01  -3.3921814e+00   3.7437607e-01  -4.2917565e-01   5.2014004e-01  -2.1783854e+00  -6.0836486e-02  -3.9310327e+00  -1.8222558e+00  -1.9590655e+00  -4.5508845e-01   2.9661538e+00   2.0471616e+00  -1.5376606e+00   1.2689463e+00   4.6880163e+00   3.9464035e+00   1.4063530e+00   4.6299961e+00  -2.5466678e+00  -1.3425008e+00  -7.4636490e-01  -7.6425209e-01  -2.7746496e+00   4.0886727e-01   2.9024232e+00   1.3423148e+00   6.6562317e-01   1.3180715e-01   9.4373892e-01   3.7372940e-01  -4.8483505e+00  -6.4430696e-01   2.2794966e+00   8.9706502e-01   3.5416723e+00   2.5762255e+00  -6.2252846e-01   1.0519745e+00   1.4437312e+00   2.8767791e+00   2.4540817e-01  -1.0981909e-01   2.4688041e+00   9.6478241e-01   1.1438189e+00   7.8709231e-01  -8.6594166e-01   1.3904050e+00   1.0049006e+00   3.7637213e+00  -1.9664084e+00   1.1717727e+00  -5.9718685e-01   2.3839071e-01   7.4676684e-01   2.9654653e+00   1.7187293e+00   1.3479633e+00   1.4704107e+00  -1.5877965e-01   1.9406844e+00  -7.1145820e-01  -4.4101415e+00   8.4193182e-01  -2.0679286e+00   3.0267344e+00  -7.1175698e-01  -3.2229498e+00  -5.1408126e+00  -6.0791806e+00  -2.3106948e+00  -8.8620332e-01  -1.5574560e+00  -5.1061179e+00  -3.3770611e-01   2.7401643e+00   2.0800571e+00  -7.0911047e-01   6.5977292e-01   1.2608223e-01
   2.8219282e-01   2.2631735e+00  -1.7320850e+00  -8.7730819e-01   9.7397800e-01   2.6480477e+00  -2.0010524e+00   3.4882928e-01  -6.4662148e-02   1.0001527e+00  -2.8552921e+00   5.8527167e-01   2.4253403e-01   1.6372692e+00  -1.2631619e+00   9.1205310e-01  -2.7475453e+00  -1.5929497e+00  -1.7909553e+00  -6.8560467e-01   2.5110823e+00   1.7135797e+00  -1.5611089e+00   1.7263373e+00   3.7498316e+00   3.8878688e+00   1.2890506e+00   4.5506877e+00  -1.2627047e+00  -9.3963177e-01  -8.1212090e-01  -2.6200855e-01  -3.0027987e+00   4.9471897e-01   4.0611199e+00   1.1960426e+00   1.1754062e+00  -1.1456331e-01   1.7745486e+00   3.9919753e-02  -3.3610021e+00  -1.4174795e-01   3.9466563e+00   1.4766547e+00   4.3117638e+00   1.9103043e+00   1.2447294e-01   1.8337626e+00   1.6584744e+00   1.5891883e+00  -2.3198898e-01  -3.7796200e-01   1.6784231e+00   7.0003647e-01   1.3274292e+00   1.1124416e-01  -5.2487282e-01   1.7007811e+00  -3.8316065e-01   2.7496048e+00  -1.9380191e+00   1.4067388e+00  -8.0112758e-01   1.0196185e-01   4.1026055e-01   3.3189985e+00   1.5169312e+00   1.0638476e+00   1.2043916e+00  -8.2046173e-01   2.1214535e+00   1.3406367e+00  -2.7928349e+00   1.1758071e+00  -1.1050783e+00   3.1721153e+00   4.6474821e-01  -1.8438993e+00  -2.9172258e+00  -4.9233288e+00  -1.1254423e+00  -2.0709864e-02  -3.0824830e-01  -3.2487499e+00  -7.2378108e-02   1.9930032e+00   1.7957383e+00  -3.3217876e-01   5.6484735e-01  -2.2888098e-01
  -6.4810524e-01   1.3460621e+00  -2.3297331e+00  -8.8535932e-01   7.3174797e-02   2.2225778e+00  -1.6807406e+00   7.4198431e-01  -4.3694806e-01   1.1068459e+00  -2.7918971e+00   9.0964242e-02   1.1929341e-01   7.8244737e-01  -1.0072497e+00   5.3994202e-01  -3.0869940e+00  -1.3374972e+00  -2.0976192e+00  -1.7383172e+00   1.9046617e+00   1.0382354e+00  -1.2439960e+00   2.4866125e+00   1.4340895e+00   2.9917759e+00   7.7756431e-01   3.3643305e+00  -8.4930900e-01  -1.3752718e+00  -2.3865654e-02   3.9160129e-01  -9.8726691e-01   2.1152277e+00   5.4635521e+00   1.1065725e+00  -7.2149076e-02  -2.3906207e-01   1.1727747e+00  -5.6263835e-01  -5.5066134e+00  -1.0811197e+00   1.7513269e-02  -1.4571644e+00   3.0628888e+00   4.7100474e-01  -2.3311573e+00  -2.8666351e+00   8.8013568e-02  -1.2489652e+00  -2.2746501e+00  -1.8844995e+00   2.5186333e-01  -1.0058204e+00  -3.1465652e-01  -2.5985873e+00  -2.0523748e+00   9.1960033e-01  -1.7786319e+00   2.3840057e+00  -2.1913911e+00   1.4368733e+00  -4.0871677e-01   3.8769876e-01  -8.8757508e-01   3.3936995e+00   1.4815584e+00   7.2180146e-01   9.9403132e-01  -2.0983246e+00   2.6708694e+00   1.7861373e+00  -8.7792311e-01   1.5010485e+00   2.8815912e-01   3.3782701e+00   5.3271672e+00   1.5453170e+00  -1.4520886e+00  -3.9049967e+00  -3.6202699e-01  -2.7283116e-01   3.7620526e-01  -3.6014498e+00  -1.3716722e+00  -5.7823107e-01   4.9315093e-01  -2.7161504e+00  -4.4474793e-01  -8.1820662e-01
  -7.7533397e-01   9.7876733e-01  -2.4320424e+00  -3.2723616e-01  -1.8682912e-01   1.9599872e+00  -1.5373466e+00   1.0316848e+00  -5.2939140e-01   1.4614420e+00  -2.2816733e+00  -6.1184307e-01   4.8637757e-02   5.8956787e-01  -5.5679110e-01   5.4691971e-01  -2.8562468e+00  -1.5663822e+00  -2.2153976e+00  -1.8895831e+00   1.7934598e+00   3.9173568e-01  -1.4623622e+00   2.5639302e+00   7.1349385e-01   2.5023637e+00   7.7911254e-01   2.9487697e+00  -3.8534770e-02  -9.1914491e-01   4.8980563e-02   4.8282366e-01   4.1622595e-01   3.2074808e+00   6.2795201e+00   1.6342925e+00   1.1001100e+00  -7.2844341e-01   1.7731613e+00  -4.6823073e-01  -5.0425732e+00  -1.2154469e+00  -2.0509739e-01  -2.2560761e+00   2.8617614e+00  -3.1785939e-01  -1.7611202e+00  -4.0613129e+00  -1.4773998e-01  -2.6479359e+00  -2.2032364e+00  -2.4521517e+00   3.8106596e-01  -1.1631703e+00   5.0782841e-01  -3.4631634e+00  -2.4632557e+00   6.9864121e-01  -2.5807125e+00   1.8040952e+00  -2.3426481e+00   1.3731848e+00  -1.4268186e+00  -5.7706012e-02  -1.6484830e+00   3.9204012e+00   1.2154019e+00   6.5538114e-01   4.2936999e-01  -2.4681010e+00   2.7445276e+00   2.6674552e+00   1.4167717e-01   1.3481926e+00   1.1895470e+00   2.8806867e+00   6.0019798e+00   1.9800227e+00  -3.4699104e-01  -2.8835380e+00  -2.5813342e-01  -5.7716158e-01   9.9380529e-01  -3.2943762e+00  -1.8552495e+00  -1.6948225e+00   1.8730691e-01  -2.8715649e+00  -8.4362918e-01  -7.6627487e-01
  -1.1089676e+00   7.3029043e-01  -2.3186086e+00   4.9054907e-01   5.2513574e-02   2.2510139e+00  -1.5459314e+00   1.3706037e+00   3.5923111e-01   2.3136956e+00  -2.7517832e+00  -2.4645407e-01  -2.8957361e-01   8.0556298e-01  -3.2485089e-01   3.0393485e-01  -3.6376626e+00  -2.0560669e+00  -2.5233964e+00  -2.3046880e+00   2.0703033e+00   1.1739633e+00  -1.1114272e+00   3.0748882e+00   1.5433131e+00   3.3541004e+00   1.0856285e+00   3.3558425e+00   3.9043193e-01  -1.4116429e+00   1.8482498e-01   7.2148894e-01  -6.3373897e-01   2.6745578e+00   5.4440244e+00   1.2839009e+00   8.1371543e-01  -1.7202742e+00   1.3176973e+00  -1.1124807e+00  -4.5617646e+00  -2.8137319e+00   1.8422678e-01  -2.1124228e+00   2.5580388e+00  -2.5406437e-01  -6.1906901e-01  -3.7118462e+00   4.3423108e-01  -2.4116826e+00  -9.6727606e-01  -2.5531546e+00   2.2972738e+00   2.5272621e-01   1.5422865e+00  -3.2302575e+00  -2.8668810e+00   2.0988885e-01  -2.0884135e+00   1.9586002e+00  -2.2986221e+00   1.3691085e+00  -2.5200596e+00  -3.7474043e-01  -2.3300873e+00   3.7930840e+00   7.7636159e-01   8.9663101e-01  -7.2231444e-01  -2.8666883e+00   2.9886260e+00   3.8228201e+00   3.2397226e-01   3.2452427e-01   1.1639430e+00   1.8974121e+00   4.3593866e+00   6.2781456e-01  -6.7808484e-01  -4.4169394e+00  -1.5552772e+00  -1.8499599e+00   7.2006986e-01  -3.7488050e+00  -2.1061853e+00  -1.8249526e+00   7.8820447e-01  -2.4455751e+00  -6.5657956e-01  -5.9597368e-01
  -1.9595113e+00  -7.7178088e-02  -2.1860420e+00   1.1922748e+00   4.9117324e-01   2.6789192e+00  -1.4724251e+00   1.8368265e+00   1.4919636e+00   3.0958062e+00  -2.9990320e+00   3.1251701e-02  -5.3910580e-01   7.8810052e-01   1.8360207e-01   2.0962059e-01  -4.0669030e+00  -2.6540409e+00  -3.1030828e+00  -3.1436572e+00   2.7989127e+00   2.3727659e+00  -6.3442801e-01   3.6432332e+00   2.9409359e+00   4.4819503e+00   1.7150533e+00   4.0637256e+00   1.0129708e+00  -1.5312093e+00   7.5642685e-01   1.0244586e+00  -1.4570503e+00   2.0687334e+00   3.9521848e+00   5.2832169e-02   4.3307720e-01  -2.3988569e+00   8.9123761e-01  -8.4445010e-01  -4.0833339e+00  -4.1474486e+00  -4.6336449e-01  -2.3614223e+00   1.5354302e+00  -4.5010299e-01  -4.5921069e-01  -4.0211424e+00   6.8201169e-01  -1.9756164e+00   1.1636614e-01  -2.4104984e+00   3.6229980e+00   1.4479714e+00   2.3240602e+00  -2.9216024e+00  -3.5126582e+00  -6.8377123e-01  -1.6448731e+00   2.5134454e+00  -2.4641625e+00   1.3879775e+00  -3.1435639e+00  -4.1363225e-01  -3.4439793e+00   3.7928024e+00  -1.4513779e-01   7.8676516e-01  -2.5740179e+00  -3.9672362e+00   3.2075618e+00   4.8290950e+00   5.7583708e-01  -1.6001678e-01   1.1762856e+00   1.1768903e+00   3.6173508e+00  -7.7679096e-02  -7.7474224e-01  -5.9763943e+00  -2.6970135e+00  -3.2890000e+00   7.3912652e-01  -4.2984572e+00  -2.5809352e+00  -1.9083507e+00   1.9653187e+00  -2.0119471e+00  -3.0193515e-01  -4.0729796e-01
  -2.7094458e+00  -1.0257346e+00  -2.3062822e+00   1.6551285e+00   1.0836148e-01   2.5025098e+00  -1.1923729e+00   2.1323903e+00   1.2769005e+00   3.3384772e+00  -2.4834853e+00  -9.4873508e-01  -9.9592329e-01  -1.3971623e-01   9.1497458e-02  -5.9713261e-01  -4.8441301e+00  -3.1898364e+00  -3.5833260e+00  -3.5739945e+00   2.4814387e+00   1.3891652e+00  -7.4512787e-01   3.3686429e+00   1.4774305e+00   3.1337736e+00   1.2161533e+00   3.0050660e+00   9.6262693e-01  -1.6136069e+00   4.9132110e-01   6.4625869e-01   5.3663768e-03   3.1559517e+00   5.2753617e+00   1.5201674e+00   1.2998083e+00  -2.3117847e+00   1.0106395e+00  -1.1509031e+00  -4.1192854e+00  -4.0041702e+00  -2.4549012e+00  -4.0463286e+00   5.8907135e-01  -1.1725462e+00  -5.7424597e-01  -6.2823233e+00   1.7378506e-01  -2.9144720e+00   3.4585135e-02  -3.0527566e+00   3.8422841e+00   7.8059055e-01   3.0374541e+00  -3.7784632e+00  -4.3935032e+00  -1.3168538e+00  -2.1678384e+00   1.9783566e+00  -2.5517858e+00   1.2037817e+00  -3.9014438e+00  -8.0002815e-01  -4.2925956e+00   4.0734043e+00   3.9256240e-02   1.1682076e+00  -2.6872089e+00  -4.0871560e+00   3.2272538e+00   5.0251061e+00   1.0529427e+00  -6.2325696e-01   1.9362863e+00   6.9470305e-01   5.0194800e+00   1.5568376e+00  -1.2050937e+00  -5.9909308e+00  -3.1031000e+00  -4.4064805e+00   3.9064679e-01  -4.6338870e+00  -3.0608436e+00  -3.6290429e+00   1.0891482e+00  -2.7883471e+00  -7.9027240e-01  -4.2444054e-01
  -1.5306974e+00  -3.6689111e-01  -2.3407427e+00   2.5597321e+00   2.3115716e-01   2.4424854e+00  -1.2355387e+00   2.4934527e+00   1.8054665e+00   3.8031326e+00  -2.2162518e+00  -3.7267895e-01  -5.8804880e-01   9.6471377e-01   1.2198244e+00  -2.9933539e-02  -3.5341317e+00  -2.6463182e+00  -3.3084509e+00  -3.2792000e+00   2.0686100e+00   2.3379515e+00  -7.5345587e-01   3.9443330e+00   1.8680306e+00   4.3583248e+00   1.3384169e+00   3.4171392e+00   2.2684211e+00  -8.6419945e-01   4.6315407e-01   1.3026865e+00  -9.9777932e-01   2.2903533e+00   4.3553621e+00   1.3056299e+00   1.9106465e+00  -2.3537960e+00   1.3041252e+00  -8.3863386e-01  -1.2733394e+00  -3.8343614e+00  -2.2393213e-01  -2.5799360e+00   1.5786188e+00  -1.2211858e+00   1.3327994e+00  -3.9508309e+00   1.0263349e+00  -3.2280389e+00   7.3904863e-01  -2.6408984e+00   4.0050026e+00   1.1281719e+00   4.0100237e+00  -3.0486511e+00  -3.4899412e+00  -8.4727174e-01  -2.3179457e+00   1.0761869e+00  -2.2608430e+00   1.0162736e+00  -4.4515074e+00  -1.3197023e+00  -3.9105819e+00   3.7623893e+00  -8.7329870e-01   9.3160317e-01  -3.0517880e+00  -3.9762401e+00   2.3792183e+00   6.7269636e+00   1.7761423e+00  -7.8190503e-01   1.6649122e+00  -3.5901009e-01   2.4231455e+00  -2.5657224e-01   1.9878817e-01  -3.7438005e+00  -2.9349164e+00  -3.4881028e+00   1.3053462e+00  -2.9060449e+00  -2.5195731e+00  -3.2078215e+00   1.8685588e+00  -1.5604181e+00  -4.4460733e-01  -4.5589255e-01
  -2.1629480e+00  -9.3814511e-01  -2.1909713e+00   3.1185656e+00   5.2176183e-01   2.5358681e+00  -1.0199787e+00   2.7451494e+00   2.4095833e+00   4.1102025e+00  -2.4797942e+00  -3.4116259e-01  -9.6081081e-01   5.1808146e-01   1.5274143e+00  -5.0054719e-01  -4.2522806e+00  -3.0292415e+00  -3.6938715e+00  -3.7365070e+00   2.2321333e+00   3.1211326e+00  -5.2855938e-01   4.2526196e+00   1.8089837e+00   4.7097832e+00   1.4621235e+00   3.1954098e+00   2.1063312e+00  -1.2285847e+00   7.1765406e-01   1.6914783e+00  -1.2001206e+00   2.0781028e+00   3.3960372e+00   1.5222954e+00   1.0638351e+00  -2.3623372e+00   4.2575701e-01  -8.5580562e-01  -1.5938814e+00  -4.6928850e+00  -1.7252548e+00  -3.2640193e+00   9.8801258e-01  -1.3759691e+00   9.9255766e-01  -4.8437196e+00   1.1065885e+00  -3.2374455e+00   1.1956902e+00  -2.6924947e+00   4.7096923e+00   1.5231772e+00   3.9721278e+00  -3.0819153e+00  -3.9301967e+00  -1.3331632e+00  -1.5634674e+00   1.5996270e+00  -1.7401680e+00   1.0501492e+00  -4.5623656e+00  -1.3207050e+00  -4.2154804e+00   3.4738260e+00  -1.4185468e+00   9.4343741e-01  -3.8273065e+00  -4.4282769e+00   1.9718501e+00   6.4601059e+00   1.7506502e+00  -1.2676680e+00   1.3368153e+00  -1.2634542e+00   1.7338513e+00  -7.1778699e-01  -6.7346916e-01  -4.2851406e+00  -3.6087753e+00  -4.3153770e+00   1.1160232e+00  -3.5596358e+00  -2.7627250e+00  -3.4425416e+00   1.9722037e+00  -1.8357386e+00  -4.7243448e-01  -3.5743791e-01
  -2.9986477e+00  -1.5710374e+00  -1.7896634e+00   3.1430109e+00   2.4139229e-01   1.9025581e+00  -5.7177916e-01   2.7698736e+00   2.2684710e+00   3.6796692e+00  -2.3292539e+00  -5.3640306e-01  -1.3822648e+00  -1.6030405e-01   1.4885512e+00  -9.5991640e-01  -4.2058023e+00  -2.4166183e+00  -3.6658328e+00  -3.9282964e+00   1.9619610e+00   1.0562593e+00  -3.1743332e-01   3.5151188e+00   7.5162810e-01   2.7712375e+00   1.3234019e+00   1.9200922e+00   2.0623605e+00  -8.2182309e-01   6.4143090e-01   1.4429297e+00   3.2808219e-01   2.4935400e+00   3.3384231e+00   1.8160825e+00   7.1470501e-01  -2.4329707e+00   5.0339483e-01  -1.4138263e+00  -1.9592086e+00  -4.2853891e+00  -3.4092634e+00  -4.3179387e+00  -5.5204855e-01  -2.1245455e+00  -2.1429218e-01  -6.3760972e+00   1.9205696e-01  -4.0684245e+00   7.3089557e-01  -3.0015275e+00   3.7357353e+00   8.1007360e-01   2.7809058e+00  -3.3964181e+00  -4.3133982e+00  -1.8167488e+00  -1.8362178e+00   1.5109733e+00  -1.6566369e+00   1.4867919e+00  -4.7624752e+00  -9.4999146e-01  -4.3916415e+00   3.4265262e+00  -1.5479140e+00   4.4324435e-01  -4.4889787e+00  -4.6192254e+00   2.3781373e+00   6.0126434e+00   2.7390952e+00  -1.3679100e+00   2.1958324e+00  -1.5013227e+00   1.9000596e+00   1.9356761e-01   3.2152162e-01  -2.5822619e+00  -3.2774705e+00  -4.0645924e+00   1.3303633e+00  -2.8662182e+00  -2.9764679e+00  -3.9875000e+00   8.9613342e-01  -1.1563645e+00  -1.1757397e+00  -2.0787743e-01
  -2.3004098e+00  -1.1282497e+00  -1.6214044e+00   3.7604115e+00   1.4358153e-01   1.4837781e+00  -7.6425384e-01   3.0736612e+00   2.6104623e+00   3.7475477e+00  -2.2510914e+00   3.7448469e-01  -1.0715994e+00   7.1417959e-01   2.1019478e+00  -5.2863370e-01  -3.5989305e+00  -1.8778163e+00  -3.7523245e+00  -3.7036757e+00   1.4188683e+00   1.1955586e+00  -3.4129406e-01   3.4615565e+00   2.4387903e-01   2.5440098e+00   1.0708761e+00   1.5688192e+00   2.8448887e+00  -9.5198574e-02   2.7767712e-01   1.5731304e+00  -9.1007151e-01   1.4426495e+00   1.6140367e+00   1.5229341e+00   2.6326665e-02  -2.5236905e+00   3.2277325e-01  -1.6408052e+00  -9.9218683e-01  -4.0599684e+00  -2.0092032e+00  -3.0096743e+00  -9.3423154e-01  -2.1524769e+00   5.1240476e-01  -4.6033931e+00   2.8065335e-01  -3.8608133e+00   8.1081318e-01  -2.4525116e+00   3.1898704e+00   8.1843592e-01   2.4105793e+00  -2.7570740e+00  -3.4373106e+00  -1.6891241e+00  -1.2347319e+00   1.3420224e+00  -1.4424305e+00   1.3983444e+00  -4.9115833e+00  -7.7537749e-01  -4.1175659e+00   2.7808797e+00  -2.6451573e+00   1.9561872e-01  -5.6077435e+00  -4.4876674e+00   1.7837598e+00   6.8657390e+00   3.1699841e+00  -1.4184654e+00   1.6384551e+00  -1.9217272e+00  -2.4503631e-01  -1.0730858e+00   1.3538445e+00  -9.4536400e-01  -3.5722586e+00  -3.6267843e+00   2.0074848e+00  -1.4539719e+00  -2.7422892e+00  -3.6031199e+00   7.8945428e-01  -4.0109326e-02  -1.1396110e+00  -1.5021647e-01
  -2.0949765e+00  -1.1266658e+00  -1.4586135e+00   4.0022067e+00   2.9187987e-01   1.2961133e+00  -8.7384521e-01   3.1338895e+00   2.7699042e+00   3.6992961e+00  -1.9179555e+00   5.9093296e-01  -1.0298846e+00   9.2887215e-01   2.4164880e+00  -4.6638493e-01  -3.0614083e+00  -1.6216925e+00  -3.8127533e+00  -3.4981004e+00   1.5102122e+00   1.0555096e+00  -5.1995474e-01   3.0920722e+00   2.2176365e-01   2.2636297e+00   1.0320256e+00   1.3361716e+00   3.1102288e+00   6.2118153e-01  -3.4834199e-02   1.3262478e+00  -1.3031430e+00   6.0782467e-01   3.4069355e-01   1.8947192e+00   9.9989601e-02  -2.1609692e+00   3.9705907e-01  -1.3213705e+00   2.2287728e-01  -3.1895041e+00  -1.5887669e+00  -2.3828300e+00  -1.1938231e+00  -2.1557546e+00   8.1775202e-01  -3.5527599e+00   4.0655053e-01  -3.2975335e+00   9.2478356e-01  -2.0250045e+00   2.7961721e+00   7.2844098e-01   2.6245304e+00  -1.9403310e+00  -2.7713348e+00  -1.6473376e+00  -8.0568576e-01   1.1864285e+00  -1.3441790e+00   1.0538247e+00  -4.8177149e+00  -8.0312275e-01  -4.2257522e+00   2.4937187e+00  -3.1894251e+00   1.3882859e-01  -5.9426223e+00  -4.0693146e+00   1.2825126e+00   7.0116190e+00   3.2924505e+00  -1.3242804e+00   1.3229997e+00  -2.3932397e+00  -1.5470271e+00  -1.7041052e+00   1.5925703e+00   2.9033945e-01  -3.6689380e+00  -3.5613521e+00   2.2683214e+00  -6.0803833e-01  -2.5632007e+00  -3.4619651e+00   7.6359374e-01   1.0087920e+00  -1.0317473e+00  -9.6020364e-03
  -2.3646366e+00  -1.5522303e+00  -9.8643755e-01   3.7753235e+00   6.9272043e-01   1.1190929e+00  -2.2548847e-01   2.9722433e+00   2.7616419e+00   3.2464406e+00  -1.4753419e+00   4.8379559e-02  -1.0642546e+00   4.5044385e-01   2.7602413e+00  -6.2498932e-01  -2.2674248e+00  -1.4480927e+00  -3.2000545e+00  -3.1274744e+00   1.7652658e+00   8.7491862e-02  -2.3388654e-01   2.4719877e+00   1.0498900e+00   1.8697438e+00   1.3282759e+00   1.0742117e+00   2.4934595e+00   1.2950191e+00  -1.0654877e-02   1.1564510e+00  -5.6228990e-01   2.5895243e-01   2.0688613e-01   2.4305873e+00   8.8785457e-01  -1.4278213e+00   8.2510167e-01  -1.0598616e+00   1.5094727e+00  -1.2711502e+00  -2.5107605e+00  -2.5756026e+00  -1.4781356e+00  -2.1233340e+00   4.1565743e-01  -3.1837069e+00   2.9907870e-01  -2.9996381e+00   8.5426167e-01  -1.8185465e+00   2.0390554e+00   6.3840279e-02   2.6261006e+00  -1.1240526e+00  -2.8203176e+00  -1.8752756e+00  -1.3956147e+00   4.7047319e-01  -1.0544037e+00   1.0741497e+00  -4.1723549e+00  -1.0521626e+00  -3.5806180e+00   2.2261539e+00  -2.7930879e+00   7.4693395e-02  -4.9640094e+00  -3.4295906e+00   9.5578204e-01   6.2090209e+00   2.9495279e+00  -6.2854498e-01   1.0376647e+00  -2.4804092e+00  -2.4244537e+00  -9.2710478e-01   1.5074960e+00   1.4978684e+00  -2.7472230e+00  -3.0075779e+00   1.8854083e+00   1.2269279e-01  -1.8617933e+00  -3.2343689e+00   8.9818113e-01   1.9157912e+00  -8.9293241e-01   2.6879533e-02
  -1.7937591e+00  -1.3218524e+00  -8.4890988e-01   4.1424380e+00   1.2242172e+00   1.1422268e+00  -5.1658703e-01   3.1151913e+00   2.9155305e+00   3.1655498e+00  -1.2011710e+00   2.1416002e-01  -9.7722911e-01   7.0773331e-01   3.3230857e+00  -4.0527553e-01  -1.9179133e+00  -1.7902990e+00  -3.4232859e+00  -2.6896930e+00   1.6468978e+00   1.2470613e+00  -7.1290151e-01   2.3894352e+00   9.6340615e-01   2.5564412e+00   1.3521156e+00   1.1286096e+00   2.3448120e+00   1.9653495e+00  -3.3563662e-01   1.2063152e+00  -1.5367758e+00  -6.7401689e-01  -1.7972008e+00   3.1843139e+00   5.6618431e-01  -8.4868428e-01   5.3672733e-01  -4.7792461e-01   1.5137589e+00  -8.1958670e-01  -1.8461537e+00  -1.4845000e+00  -9.4333273e-01  -1.6234092e+00   1.2513305e+00  -1.4860592e+00   6.6534165e-01  -2.0668755e+00   9.7127885e-01  -1.2556872e+00   2.1441114e+00   1.5341930e-01   3.1624859e+00  -2.3720859e-01  -1.8794574e+00  -1.5705362e+00  -2.3641418e-01   7.8658568e-01  -3.9776338e-01   4.6711783e-01  -3.5124115e+00  -1.2993152e+00  -3.2981290e+00   1.5761967e+00  -3.4874215e+00   4.1179815e-01  -5.1075068e+00  -2.7338878e+00  -8.1511472e-01   5.5489462e+00   2.0067270e+00  -5.2737134e-01  -5.6033530e-01  -3.3283615e+00  -4.5208944e+00  -2.4503769e+00   7.4542437e-01   2.2988820e+00  -2.8485388e+00  -3.1783097e+00   2.0693229e+00   3.2449598e-01  -1.8284085e+00  -3.0799408e+00   8.7475900e-01   2.1441662e+00  -7.1386657e-01   2.8384626e-02
  -8.4371565e-01  -7.9893619e-01  -7.1744221e-01   3.9664042e+00   1.3867303e+00   7.1388238e-01  -6.3619200e-01   3.0365098e+00   2.6982582e+00   2.7266336e+00  -5.5679741e-01   5.8765567e-01  -4.9918758e-01   1.4142065e+00   3.8706160e+00   2.4772095e-01  -4.2288718e-01  -1.1900265e+00  -3.0245348e+00  -2.0393408e+00   1.5430714e+00   8.5532852e-01  -1.0251472e+00   1.8841956e+00   8.8128200e-01   2.2709451e+00   1.3263548e+00   9.5094778e-01   2.6502138e+00   3.1155597e+00  -7.4775820e-01   1.0477711e+00  -2.1331764e+00  -1.7537560e+00  -3.0386884e+00   3.3906786e+00   7.3684724e-01  -1.3027233e-01   1.0082754e+00  -3.7923786e-02   2.9910998e+00   9.7939213e-01  -4.2903226e-01  -1.0446943e-01  -5.7377672e-01  -1.4698114e+00   1.5722975e+00   6.2010967e-01   7.8776579e-01  -1.4418452e+00   4.9045759e-01  -5.9224633e-01   7.4245817e-01  -3.9641978e-01   2.9145030e+00   7.5825937e-01  -5.5907776e-01  -1.0545484e+00  -1.0041632e-01   3.6650741e-01  -1.4120487e-01   1.1787883e-01  -2.7169452e+00  -1.2471200e+00  -2.8882786e+00   1.1496588e+00  -3.8223579e+00   2.7355742e-01  -4.7747515e+00  -1.9368305e+00  -1.6272905e+00   5.5167326e+00   2.1279197e+00   1.5826977e-01  -1.1061933e+00  -3.3717050e+00  -5.7960932e+00  -2.8326016e+00   1.6990564e+00   4.5328776e+00  -1.9227700e+00  -2.1216667e+00   2.7038969e+00   2.0805376e+00  -1.2598889e+00  -2.6278307e+00   6.4636257e-01   3.4771852e+00  -5.6200974e-01   1.1048207e-02
  -1.9671005e-01  -6.2147285e-01  -3.8715090e-01   3.6661535e+00   1.6665990e+00   3.1216735e-01  -6.1789510e-01   2.7499105e+00   2.2050686e+00   2.0459789e+00   2.1915444e-01   1.4983177e-01  -1.9716997e-01   1.4493854e+00   4.1636510e+00   6.6023130e-01   8.3905013e-01  -1.0976031e+00  -2.5976107e+00  -1.2733499e+00   1.5896596e+00   2.1158958e-01  -1.4606103e+00   1.0594314e+00   1.0552008e+00   1.8315825e+00   1.4231372e+00   7.2713592e-01   2.4666774e+00   4.2967526e+00  -1.1198672e+00   6.6536127e-01  -1.6299898e+00  -2.1091838e+00  -3.3946811e+00   4.0882974e+00   1.7394943e+00   6.8224632e-01   1.8202274e+00   7.4950305e-01   3.9618863e+00   3.0257763e+00   4.8828254e-01   8.1341845e-01  -1.9983345e-01  -1.2304248e+00   1.9067204e+00   2.1728884e+00   7.6295835e-01  -7.5878004e-01   1.3825444e-01   3.5434074e-02  -5.5530116e-01  -9.9707199e-01   3.0584606e+00   1.6804595e+00   3.8024108e-01  -6.0705697e-01  -3.1752368e-02   2.2729731e-02   2.0092216e-01  -2.3042010e-01  -1.9919365e+00  -1.4028304e+00  -2.2359193e+00   1.0128626e+00  -3.6729036e+00   4.0164761e-01  -3.9972002e+00  -8.8218902e-01  -2.5982565e+00   4.7404914e+00   1.6698272e+00   9.6074908e-01  -1.7141168e+00  -3.2745121e+00  -6.7649772e+00  -3.0891816e+00   2.0028567e+00   6.3865449e+00  -9.3077023e-01  -1.2288725e+00   2.9479343e+00   3.1660210e+00  -7.0503312e-01  -2.0976516e+00   4.9873612e-01   4.4886241e+00  -4.6351595e-01   1.2255791e-01
   3.6305317e-01  -1.2694408e+00   6.1286499e-02   2.2203109e+00   1.8488310e+00   6.9751962e-02  -1.7064758e+00   1.7037624e+00   1.2792578e+00   1.0316549e+00   1.0200318e+00  -7.4600584e-01  -7.7627708e-02   8.0452172e-01   2.8209303e+00   7.4430340e-01   3.8813566e-01  -4.5133203e+00  -3.9677212e+00  -1.6335178e+00   2.0962009e+00  -1.3619690e+00  -2.0449616e+00  -8.1193762e-01   1.2032625e+00   1.5138871e-01   9.2272198e-01   4.0158740e-01   2.6502855e-01   4.1978732e+00  -3.3625117e+00  -2.4172195e+00  -4.0477703e+00  -4.2068640e+00  -2.7648858e+00   7.0170286e+00   2.3185725e+00   1.0140744e+00   3.8384556e+00  -5.3320871e-01   1.3750811e+00   4.2893172e+00   4.0298293e+00   3.6876386e+00  -1.3406208e+00   1.4372992e-01   3.6749204e+00   6.6955708e+00   5.3371694e-01   4.3053279e+00   1.0496441e+00   1.6714449e+00   1.9204065e-01  -1.0130630e-01   4.7883248e+00   4.1870806e+00   1.5295358e+00  -3.6363108e-01   2.2621438e+00   1.3271551e+00   1.2752676e+00  -1.0388088e+00  -3.8494993e-01  -1.2102101e+00  -7.5365944e-01  -4.2596353e-01  -2.9055888e+00   1.7186523e+00  -3.9368819e+00   1.1001965e+00  -2.8463880e+00   2.6197691e+00  -2.1081565e+00   4.6570121e-01  -4.3288457e+00  -2.2059162e+00  -8.7130001e+00  -3.7322368e+00  -1.7673441e-01   3.3739745e-01  -3.0719652e-01  -2.0669272e+00   1.4822659e+00   2.9263284e+00   9.6479898e-02  -1.3082972e+00   1.5997258e-01   5.5777622e+00   6.0019994e-01   1.4836597e-01
   1.7529300e+00   2.1759579e-01   9.9984399e-02   2.1893122e+00   1.8086745e+00  -8.6071969e-01  -6.7319090e-01   2.2453067e+00   1.5075062e+00   7.7276423e-01   1.8822316e+00   7.6767505e-01   1.6975279e+00   2.6517153e+00   5.2303321e+00   2.8629821e+00   3.1370346e+00  -1.5147218e+00  -1.7786843e+00  -6.1558948e-02   1.5067391e+00  -1.5524540e+00  -1.7090903e+00  -4.4779363e-01   5.8491575e-01  -3.9900595e-02   1.1690854e+00  -2.0746478e-02   2.0784261e+00   6.3202883e+00  -2.0709271e+00  -2.8286577e-01  -3.9850224e+00  -4.3436274e+00  -5.7326953e+00   4.6580484e+00   1.1772048e+00   1.6965537e+00   3.0989741e+00   6.3191274e-01   3.8125630e+00   7.1358314e+00   3.3189744e+00   3.9721809e+00  -7.3067450e-01  -5.9973012e-01   1.4308933e+00   6.6698433e+00  -9.4655889e-03   1.5057566e+00  -1.3862409e+00   1.4882542e+00  -3.6627592e+00  -2.0035838e+00   1.7204489e+00   3.3113111e+00   2.6150056e+00   1.2055485e-01   3.5806321e-01  -2.0234805e-01   1.2549202e+00  -7.1394603e-01   1.1126148e+00  -6.2997181e-01  -6.8304827e-01  -7.6613712e-01  -4.0340812e+00   3.5634357e-01  -3.4610017e+00   7.2723816e-01  -3.5448735e+00   3.3804449e+00   5.6486909e-01   3.2230913e+00  -3.7313356e+00  -1.6714343e+00  -8.2789762e+00  -2.1988014e+00   3.2729021e+00   6.9485506e+00   1.6766799e+00   4.3547964e-01   3.9871360e+00   6.3634788e+00   7.4194382e-01  -1.2561387e+00  -3.5932079e-01   5.9479472e+00   1.9504115e-01  -1.6174241e-01
   4.2683179e-01  -6.0854745e-01   1.7994899e-01   2.3746875e+00   2.4694910e+00  -4.0687699e-01  -2.8150810e-01   2.6708598e+00   1.8417229e+00   7.1701693e-01   1.0567854e+00   7.3276836e-01   7.6053587e-01   1.7650136e+00   5.0966117e+00   1.8488018e+00   1.6365441e+00  -1.7513487e+00  -1.9272081e+00  -4.1043387e-01   1.3985120e+00   1.2999146e-02  -1.2872457e+00   4.6711946e-02   5.7840262e-01   8.5084688e-01   1.3494064e+00  -3.5961034e-02   9.2062741e-01   5.3611748e+00  -1.2343415e+00   6.3279713e-01  -4.0235677e+00  -4.2998422e+00  -6.6672381e+00   4.0580157e+00  -8.9812162e-01   2.2561216e+00   1.0503782e+00   3.6465289e-01   1.0891894e+00   5.6691586e+00  -8.8728643e-01   2.0418226e+00  -1.3536199e+00  -2.6382018e-01  -6.3442282e-01   3.7963180e+00  -4.8268227e-01   1.4324072e+00  -2.3014624e+00   1.0416766e+00  -3.3053544e+00  -2.3201794e+00   3.6923033e-01   2.4637381e+00   1.4934755e+00  -8.2427230e-01   1.2703718e+00   8.2760809e-01   1.5807127e+00  -7.7542321e-01   2.0425448e+00  -6.3305587e-01  -1.3565994e+00  -9.6983671e-01  -3.2900548e+00   1.3141451e+00  -3.1527026e+00   3.2168847e-01  -4.7807105e+00   1.8200166e+00  -1.2930423e-01   3.0735175e+00  -4.5568207e+00  -2.3067349e+00  -7.1089369e+00  -1.1668171e+00   8.7245438e-01   5.8378325e+00   7.5046379e-01  -1.5085213e+00   2.7174084e+00   4.0926988e+00  -9.0112994e-02  -2.1565162e+00  -1.0029360e+00   4.1287284e+00  -2.5029455e-01  -3.7842364e-01
   1.1796529e+00  -3.9488124e-01   2.0409154e-01   1.6051076e+00   2.3017478e+00  -7.7188378e-01  -4.8824980e-01   1.9935240e+00   9.8311466e-01  -1.3181306e-02   1.8079520e+00   1.1540709e-01   1.1095521e+00   1.6806799e+00   5.0233852e+00   2.1060916e+00   3.1411532e+00  -1.2775052e+00  -1.1218976e+00   2.4331178e-01   1.6880946e+00  -9.7339048e-01  -1.5275022e+00  -3.0024452e-01   8.5716151e-01   5.5885503e-01   1.2501540e+00  -7.3708263e-02   1.0472989e+00   6.1028928e+00  -1.2109446e+00   2.9436158e-01  -3.2387718e+00  -4.3680667e+00  -5.7373777e+00   4.5101477e+00   2.4715522e-01   3.0731637e+00   1.9400512e+00   1.0290778e+00   2.3678354e+00   7.5311870e+00  -5.3224665e-01   2.2311969e+00  -9.8043880e-01  -2.9893678e-01  -1.1363003e+00   4.0098427e+00  -8.8758407e-01   1.5828066e+00  -3.3601291e+00   1.2200255e+00  -5.1103104e+00  -3.3908059e+00   1.2766734e-01   2.6231283e+00   2.2057410e+00  -2.7193593e-01   7.4361005e-01   8.4250428e-02   1.4367970e+00  -1.4879413e+00   2.9045152e+00  -8.6121889e-01  -1.1793469e+00  -9.3809958e-01  -2.3683752e+00   1.5807489e+00  -1.2749670e+00   1.5344848e+00  -4.7724677e+00   1.4095417e+00   2.5414338e-01   4.0302801e+00  -4.1672427e+00  -1.7290173e+00  -6.0997215e+00  -6.4262298e-01   1.9370721e+00   7.6972684e+00   2.1770821e+00  -3.1912951e-01   2.9765075e+00   5.1807491e+00   3.5334648e-01  -1.9273592e+00  -1.1239323e+00   4.6364221e+00  -6.9147241e-02  -4.3000808e-01
   2.6922544e+00   5.6758485e-01   3.4988229e-01   1.5489524e+00   2.5136159e+00  -1.1123900e+00  -6.6549811e-01   1.8841699e+00   7.2267581e-01  -2.4929255e-01   2.6324897e+00   4.5108243e-01   1.9718729e+00   2.6673737e+00   5.7006231e+00   3.2057324e+00   4.2027678e+00  -1.1456006e+00  -4.0916387e-01   1.3446185e+00   1.5184631e+00  -8.4755569e-01  -2.0298893e+00  -6.1887220e-01   7.9406983e-01   5.7205537e-01   1.2893664e+00   4.5459387e-02   1.7050070e+00   7.0293126e+00  -1.4295601e+00   4.7684505e-01  -4.1672323e+00  -4.8041085e+00  -6.9060476e+00   4.2667559e+00   8.7808220e-01   3.1558853e+00   2.3832173e+00   1.4498310e+00   3.3151770e+00   8.6284395e+00   1.7932455e+00   3.8797779e+00  -7.8812870e-02   1.2060192e-01  -1.3103923e-01   6.1017525e+00  -6.3707606e-01   2.0151180e+00  -3.5716678e+00   1.8515557e+00  -5.8179435e+00  -3.3105219e+00   2.9987218e-01   3.0745835e+00   3.5991942e+00   4.5689886e-01   1.1294629e+00  -1.2031777e-01   1.8232759e+00  -1.8526697e+00   3.2590064e+00  -9.4172618e-01  -8.1915763e-01  -1.2348719e+00  -2.5196437e+00   1.8592625e+00  -9.4226108e-01   2.3744385e+00  -5.6094897e+00   1.3768000e+00   2.2374785e-01   4.5538781e+00  -4.7534026e+00  -1.6740385e+00  -7.6109023e+00  -1.8912657e+00   2.5998269e+00   8.8071187e+00   2.7231598e+00   2.3642757e-01   3.6998569e+00   6.4964785e+00   8.4346947e-01  -1.4377065e+00  -1.3626662e+00   5.1784368e+00   1.5488803e-01  -3.3130106e-01
   2.5902514e+00   4.1712060e-01   5.3484975e-01   1.1689073e+00   2.7045804e+00  -1.1238855e+00  -6.2360469e-01   1.7295620e+00   6.4480933e-01  -4.7808320e-01   2.7248933e+00   5.5509057e-01   1.9563030e+00   2.5366276e+00   5.4479523e+00   3.1763233e+00   3.7753825e+00  -1.4553648e+00  -1.5589588e-01   1.4464675e+00   1.7081608e+00  -1.1442981e+00  -1.8946186e+00  -9.2972204e-01   9.6824465e-01   1.8220405e-01   1.3742037e+00   1.9313295e-03   1.4135854e+00   6.6747957e+00  -1.3081245e+00   3.9152911e-01  -4.6862986e+00  -5.0736505e+00  -7.3521009e+00   3.6064662e+00   4.2276247e-01   3.0048032e+00   2.1137547e+00   8.9508318e-01   2.3580721e+00   8.3568289e+00   1.3112877e+00   3.7633529e+00  -6.5952424e-01   4.2640589e-01  -7.9951413e-01   5.6611286e+00  -1.0169115e+00   2.7034512e+00  -3.8879634e+00   2.0033806e+00  -5.8627020e+00  -3.1534895e+00  -2.7185670e-01   2.9775691e+00   3.5905025e+00   1.9064260e-01   1.6790476e+00   4.0319746e-01   1.9419845e+00  -1.9007019e+00   3.6698160e+00  -6.8891392e-01  -1.0852305e+00  -1.4824520e+00  -1.9036982e+00   2.3772888e+00  -8.0605543e-01   2.5422016e+00  -5.3825016e+00   7.1265436e-01   2.4597457e-02   4.4528656e+00  -4.8186108e+00  -1.4206348e+00  -7.3069196e+00  -1.6577373e+00   2.0916017e+00   7.3230259e+00   2.6038144e+00  -5.7051879e-01   3.1915274e+00   6.1010516e+00   7.6159323e-01  -1.5495224e+00  -1.8523788e+00   4.9585150e+00   1.7812521e-01  -2.7145751e-01
   2.2044800e+00   9.6185109e-02   8.8850043e-01   5.1936741e-01   3.1022224e+00  -1.0663836e+00  -2.1465233e-01   1.2729555e+00   8.0248686e-01  -7.0682754e-01   2.8323093e+00   3.1292191e-01   2.1628723e+00   2.0915331e+00   5.5109195e+00   3.2993085e+00   3.5639418e+00  -1.9174208e+00   5.3366620e-01   1.5524069e+00   2.7808203e+00  -1.3327189e+00  -1.4185323e+00  -8.9652326e-01   2.2282697e+00   2.5333776e-01   1.8778694e+00   3.5655143e-01   1.0265287e+00   6.2766361e+00  -5.6456873e-01   6.2713079e-01  -4.9103392e+00  -5.0704495e+00  -7.6820719e+00   2.9596282e+00   1.7187956e-01   2.8198058e+00   1.8438114e+00   1.0106165e+00   1.9161844e+00   8.6017306e+00   1.4268829e-01   3.2238883e+00  -1.3299921e+00   5.2895076e-01  -2.3335345e+00   4.5740328e+00  -1.4737575e+00   3.2312501e+00  -4.0220397e+00   2.0891218e+00  -6.0184563e+00  -2.8716322e+00  -1.0406975e+00   2.7940926e+00   3.1919741e+00  -1.5249547e-01   1.8915607e+00   9.7545091e-01   2.2258153e+00  -1.8309865e+00   4.3168312e+00  -5.0430934e-01  -1.2168721e+00  -1.5663125e+00  -1.2742113e+00   2.5126994e+00  -2.8537970e-01   2.4934994e+00  -4.4991182e+00  -3.8588262e-01  -5.5462974e-02   4.9680967e+00  -4.5606856e+00  -8.0291932e-01  -6.8142250e+00  -1.2036079e+00   1.5956570e+00   5.4322317e+00   3.0232856e+00  -9.4585319e-01   2.8354433e+00   5.5496772e+00   1.0336944e+00  -1.0279362e+00  -1.5545473e+00   4.7880319e+00   5.8327154e-01  -7.4053075e-02
   1.3515915e+00  -5.2696949e-01   9.2338424e-01   9.0103688e-02   2.8201747e+00  -1.0270024e+00  -1.6211274e-01   8.9745829e-01   6.0747353e-01  -8.5686861e-01   2.3794518e+00   1.2737744e-01   1.6416849e+00   1.2026628e+00   4.5506753e+00   2.3085958e+00   2.0504069e+00  -2.2227194e+00   6.5814839e-01   1.1334449e+00   3.0575645e+00  -1.8556898e+00  -8.9650711e-01  -6.7992320e-01   1.9158091e+00  -4.6269572e-01   1.5104087e+00  -4.4645728e-02   3.9825463e-01   4.8060621e+00  -1.8885267e-01   5.6603238e-01  -5.0226843e+00  -4.6874533e+00  -6.7795717e+00   2.7278587e+00  -9.0119168e-01   2.4631649e+00   8.4489616e-01  -1.7844226e-01   1.5631393e-01   7.3420589e+00  -2.3749951e+00   1.5129463e+00  -2.7488432e+00   4.4910351e-01  -4.1831205e+00   1.5569473e+00  -2.4037455e+00   3.2924461e+00  -4.6795547e+00   1.5798079e+00  -5.8717723e+00  -3.0799776e+00  -2.3154389e+00   1.6557028e+00   2.1968499e+00  -8.4624997e-01   2.4085252e+00   1.5665957e+00   2.1305410e+00  -1.9362495e+00   4.3715100e+00  -2.6959749e-01  -1.9337566e+00  -1.7055496e+00  -7.4856154e-02   3.2131685e+00   3.5663540e-01   2.5087393e+00  -3.2407866e+00  -1.1955645e+00   1.7718525e-01   4.3820277e+00  -3.8329032e+00  -3.0496644e-01  -4.8299890e+00  -1.0550366e-01   5.4727794e-01   2.8565051e+00   2.4073292e+00  -2.2478291e+00   1.6593380e+00   4.0765851e+00   6.1487138e-01  -1.6154647e+00  -2.3550734e+00   3.5578029e+00   4.4699168e-01  -4.6529723e-02
   2.7544294e+00   1.5123387e-01   6.2626884e-01   4.9887877e-02   2.8244164e+00  -9.4751819e-01  -1.1968402e-01   9.3422044e-01   4.6127568e-01  -7.7201806e-01   3.2332874e+00   2.4858502e-01   2.4278170e+00   2.1359773e+00   5.1536353e+00   3.1852696e+00   3.3476903e+00  -1.8489695e+00   1.3006002e+00   1.5211159e+00   2.8396815e+00  -1.2133497e+00  -1.1027485e+00  -5.2399709e-01   2.1652721e+00   2.9580965e-01   1.6152418e+00   6.2625059e-01   1.7617454e+00   5.1757372e+00   6.1270276e-02   1.1243547e+00  -5.3829360e+00  -4.7181941e+00  -6.3349254e+00   1.3942757e+00   5.7949388e-01   2.6374698e+00   1.6754985e+00   5.0167770e-01   2.6654714e+00   7.9822832e+00  -3.3474048e-01   2.6151325e+00  -1.4459575e+00   5.5492689e-01  -3.1821554e+00   2.9308647e+00  -1.9318506e+00   3.1071225e+00  -4.6382980e+00   2.0808359e+00  -6.5259391e+00  -3.0858771e+00  -1.6107714e+00   1.7240989e+00   3.1299374e+00  -1.9669105e-01   1.7900459e+00   8.4457254e-01   2.1252347e+00  -1.9954575e+00   4.3648090e+00  -4.1581035e-01  -1.8824789e+00  -1.4259003e+00   1.3275444e-01   3.3337811e+00   8.5188388e-01   2.4179280e+00  -3.4467613e+00   3.7246091e-02   1.0907737e+00   4.6726467e+00  -3.1472630e+00  -1.4661942e-01  -4.5562065e+00  -2.1254148e-01   1.9012955e+00   3.7733833e+00   3.2225284e+00  -1.4267575e+00   2.4404676e+00   5.6145592e+00   1.2307640e+00  -1.3240025e+00  -1.9032280e+00   3.9519964e+00   8.7410558e-01  -8.8859113e-02
   2.8953446e+00   5.3796301e-02   5.1610645e-01  -2.9474362e-01   2.7542523e+00  -7.1653247e-01   1.0252820e-02   5.7417200e-01   4.4874022e-01  -7.3176297e-01   3.4207681e+00   6.3733147e-02   2.6085272e+00   1.8854649e+00   5.0209529e+00   3.0265665e+00   3.2415398e+00  -1.9268455e+00   1.8008839e+00   1.3741769e+00   3.1887104e+00  -9.5414097e-01  -7.9252743e-01  -7.4795777e-02   2.6258241e+00   7.4427757e-01   1.6348463e+00   9.7850507e-01   2.0865390e+00   4.4299320e+00   6.3699473e-01   1.4446321e+00  -5.5245616e+00  -4.5131088e+00  -5.7042629e+00   6.7698091e-01   9.0917194e-01   2.4591648e+00   1.6055926e+00   3.9817335e-01   3.2384087e+00   7.4868100e+00  -9.3113393e-01   2.0402547e+00  -1.4783420e+00   5.1149355e-01  -3.7462307e+00   1.7563799e+00  -2.1567609e+00   2.9721623e+00  -4.7278812e+00   1.9284534e+00  -6.4504837e+00  -3.0465483e+00  -1.6758302e+00   1.1552661e+00   2.8906549e+00  -2.4803840e-01   1.6285911e+00   7.4563227e-01   2.1742855e+00  -2.1184346e+00   4.4986011e+00  -4.3118990e-01  -2.1519773e+00  -1.4446119e+00   7.7356514e-01   3.5172533e+00   1.6820511e+00   2.3389056e+00  -2.6304276e+00   5.9758957e-02   1.6174531e+00   4.5118463e+00  -2.4028272e+00   9.1115256e-02  -3.4542513e+00  -1.1360828e-02   1.9826353e+00   2.5167394e+00   3.5149287e+00  -1.5226876e+00   2.2587644e+00   5.3896417e+00   1.3611893e+00  -1.3730011e+00  -1.6378466e+00   3.3433255e+00   1.2331018e+00  -8.0821059e-02
   2.3355401e+00  -4.0886373e-01   4.8835185e-01  -6.3248630e-01   2.4577881e+00  -6.1601100e-01   3.5734206e-01   1.9808575e-01   2.0365941e-01  -9.2737419e-01   3.3636181e+00  -5.0804925e-01   2.3127075e+00   8.7461807e-01   4.5234688e+00   2.3942189e+00   2.7457383e+00  -1.5628931e+00   2.1971683e+00   1.0185599e+00   3.2416932e+00  -1.3691508e+00  -5.2715711e-01  -4.4288903e-03   2.3636838e+00   5.0485268e-01   1.6655170e+00   7.8404767e-01   2.3742769e+00   3.5901840e+00   1.4962943e+00   1.8610871e+00  -3.6892396e+00  -3.2484053e+00  -4.4774467e+00  -3.0276877e-01   1.1143926e+00   2.0875019e+00   1.4980640e+00   2.2653491e-01   2.7778594e+00   6.4335800e+00  -2.9448889e+00   3.8793555e-01  -1.8445451e+00   1.2831264e-01  -5.1048278e+00  -1.0916560e+00  -2.9258927e+00   1.7773125e+00  -5.1707623e+00   1.3121393e+00  -6.7064606e+00  -3.3234977e+00  -2.3607228e+00  -1.2652336e-01   2.0855926e+00  -4.5160766e-01   1.1747814e+00   7.7832073e-01   2.0953108e+00  -1.8455066e+00   4.3500289e+00  -1.9256105e-01  -2.5178007e+00  -1.0867213e+00   1.6014648e+00   3.4590772e+00   2.2053690e+00   1.8278318e+00  -1.6483744e+00  -2.7802044e-01   2.7724339e+00   4.1808430e+00  -8.3675125e-01   1.7952333e-01  -1.2363024e+00   6.8841273e-01   2.4643941e+00   2.3357393e+00   3.7900994e+00  -1.4981262e+00   2.1876844e+00   4.7575177e+00   9.7395388e-01  -1.8230945e+00  -1.9266672e+00   2.3795620e+00   9.2916943e-01   1.8709636e-02
   2.6536382e+00  -2.3742546e-01   4.1508338e-02  -7.4049560e-01   1.6370602e+00  -7.5272432e-01   3.8875202e-01   2.4127508e-02  -6.7372607e-02  -8.7830719e-01   3.3348024e+00  -3.3113588e-01   2.4604747e+00   9.6665768e-01   4.2539923e+00   2.1298111e+00   2.9087236e+00  -6.3142579e-01   2.5769619e+00   6.6267894e-01   2.8763917e+00  -1.4524197e+00  -2.1293813e-01   6.7627783e-01   1.4283607e+00   3.1817973e-01   1.0951101e+00   5.9210942e-01   3.4615372e+00   2.8040217e+00   2.0309714e+00   2.4410204e+00  -3.2929468e+00  -2.5504136e+00  -3.1720952e+00  -1.4387890e+00   9.7302652e-01   1.7966024e+00   1.2725088e+00  -1.9022493e-01   3.6440579e+00   5.6744916e+00  -3.6188837e+00  -4.8357780e-01  -2.1237076e+00  -5.1687015e-01  -6.0796964e+00  -3.0565026e+00  -3.5539294e+00   3.2542353e-01  -5.9557794e+00   8.5075442e-01  -7.7221627e+00  -4.1313017e+00  -3.4187611e+00  -1.5267085e+00   1.8776333e+00  -3.8463123e-01   4.5630060e-01   1.9851530e-01   1.7290146e+00  -1.7513412e+00   4.0050551e+00   4.3400771e-02  -2.9219345e+00  -8.9883099e-01   1.9101612e+00   3.1829034e+00   2.6330133e+00   1.2599073e+00  -3.6604003e-01   7.9579575e-01   4.6162738e+00   3.9885618e+00   8.8319865e-01   7.6364877e-01   1.1303585e+00   1.7140023e+00   4.0368452e+00   2.9232601e+00   4.1415118e+00  -8.0789966e-01   2.5822844e+00   5.2939470e+00   9.1171370e-01  -2.1678556e+00  -2.2165917e+00   1.7136077e+00   8.6287796e-01  -8.8189521e-02
   2.5037616e+00  -1.8502559e-01   1.0953123e-01  -6.8441526e-01   1.1412414e+00  -9.0803745e-01   6.8884766e-01  -3.1746603e-01  -7.7276958e-02  -7.4202435e-01   3.1621430e+00  -1.5449022e-01   2.3456986e+00   8.0057966e-01   3.4265401e+00   1.5010702e+00   2.0061612e+00  -3.7382508e-02   3.0188374e+00   5.6346006e-01   2.9923283e+00  -2.0245098e+00   7.2743023e-02   6.5081306e-01   1.1445516e+00  -5.8571136e-01   7.7280269e-01   2.3649872e-01   4.0023369e+00   1.6377393e+00   2.1712449e+00   2.5756729e+00  -2.8977710e+00  -1.7423799e+00  -2.1731005e+00  -2.4266280e+00   1.3000645e+00   8.9946793e-01   8.7370959e-01  -8.5541657e-01   4.7999602e+00   4.7397124e+00  -3.8731143e+00  -1.2939100e+00  -2.7889918e+00  -8.3509629e-01  -6.3688988e+00  -4.7750717e+00  -3.6824290e+00  -2.5471301e-01  -5.5321217e+00   6.8962837e-01  -7.6118951e+00  -3.8205848e+00  -4.0348510e+00  -2.2633987e+00   1.5177117e+00  -5.9251110e-01   4.7039443e-01   1.3872883e-01   1.4946857e+00  -1.2214604e+00   2.5922370e+00   4.0690926e-01  -3.3626842e+00  -3.5688648e-01   2.3290698e+00   2.9661424e+00   2.6080583e+00   9.2565527e-01   1.5172180e+00   1.4010196e+00   5.8595823e+00   3.0114146e+00   2.6379745e+00   1.2867627e+00   1.9596550e+00   1.5969663e+00   4.1408434e+00   1.7645006e+00   3.2951648e+00  -9.7888742e-01   2.1224767e+00   5.0298798e+00   1.0689348e+00  -1.7612498e+00  -2.4651399e+00   1.8020333e+00   8.2163300e-01   4.1479558e-01
   1.3532819e+00  -1.1336028e+00  -1.0145670e-01  -1.0304772e+00   5.2731692e-01  -6.0705924e-01   1.0416642e+00  -5.2328667e-01  -3.1857108e-02  -7.3233653e-01   2.5101004e+00  -5.1711864e-01   1.8534102e+00  -5.1774762e-01   2.5907653e+00   4.2517574e-01   8.7302270e-01   5.8306578e-02   2.8079680e+00  -6.0635117e-01   2.8089219e+00  -2.1766101e+00   8.2535669e-01   7.7688942e-01   8.3739057e-01  -7.8582636e-01   5.6295017e-01   9.7682099e-03   4.0330978e+00   2.4561476e-01   3.0951430e+00   2.7506623e+00  -1.3153074e+00  -8.5817967e-01  -8.4867877e-01  -3.8471504e+00   5.2543453e-01   2.5627599e-01   5.9168310e-01  -1.9344979e+00   3.2980387e+00   3.0419727e+00  -6.6352552e+00  -3.1073009e+00  -4.1007787e+00  -1.1880172e+00  -8.2120198e+00  -7.7946830e+00  -4.9662724e+00  -1.3784759e+00  -6.1584414e+00  -9.3703982e-02  -7.7607775e+00  -4.3496394e+00  -4.9938784e+00  -3.6982417e+00  -1.3556865e-02  -1.3697096e+00  -2.5440335e-01   3.9653546e-02   1.0900019e+00  -7.8109534e-01   2.7292826e+00   9.2777053e-01  -3.3662779e+00  -4.7667210e-01   2.9841055e+00   2.7868489e+00   2.4867549e+00  -2.3774266e-01   3.0801955e+00   1.6095571e+00   6.8016136e+00   2.6793461e+00   4.0056613e+00   1.8314354e+00   4.9573086e+00   3.4047162e+00   4.6171254e+00   2.0478051e-01   3.2546438e+00  -1.2897484e+00   1.6201323e+00   3.8514194e+00   4.9446139e-01  -2.5512595e+00  -2.4658729e+00   4.1755958e-01   6.5232044e-01   2.5617776e-01
   9.2318574e-01  -1.2847413e+00  -1.7973846e-01  -8.5571098e-01   7.2161962e-02  -5.3986025e-01   1.2119463e+00  -6.8513943e-01   1.1962360e-01  -4.2185140e-01   2.3805791e+00  -3.6861209e-01   1.6546521e+00  -7.3157251e-01   1.8833603e+00  -2.6965886e-01   1.1789433e-01   6.5973588e-01   2.8733575e+00  -9.1398715e-01   3.0005240e+00  -2.0387013e+00   1.0220025e+00   1.0141677e+00   6.5846403e-01  -1.1659179e+00   2.3746870e-01  -1.0809926e-01   4.6646297e+00  -6.5588793e-01   3.3054983e+00   2.8370512e+00  -8.7207988e-01  -8.3964390e-02  -5.7997159e-01  -4.7859232e+00   7.5936467e-01  -4.8802230e-01   8.2804386e-02  -1.9962982e+00   4.4352134e+00   2.1000363e+00  -7.4181683e+00  -4.0718383e+00  -4.8643705e+00  -1.6268701e+00  -8.5123430e+00  -9.6831161e+00  -5.1253800e+00  -2.0304519e+00  -5.7578991e+00  -3.8588340e-01  -7.5452771e+00  -4.2338763e+00  -5.2083291e+00  -4.3878993e+00  -4.4961577e-01  -1.7240716e+00  -3.4994412e-01  -6.0445237e-02   6.0424670e-01  -5.0812252e-01   1.4748876e+00   1.1797590e+00  -4.2856461e+00   7.7139050e-02   2.8016134e+00   2.3316023e+00   2.1372388e+00  -7.6103839e-01   4.6008925e+00   2.3212775e+00   7.8534338e+00   1.8591921e+00   5.4831949e+00   2.2609528e+00   6.1051901e+00   3.4420104e+00   4.6459526e+00  -6.3224968e-01   2.2539591e+00  -1.6477691e+00   1.3314615e+00   3.3959588e+00   2.5671510e-01  -2.4642025e+00  -2.3762884e+00   3.0677056e-01   6.6915907e-01   6.7724683e-01
   3.3053214e-01  -2.1222354e+00  -5.3758111e-01  -9.0041455e-01   4.6858956e-01   5.0339152e-01   1.4955880e+00  -2.1959220e-01   8.5483338e-01   1.4457491e-01   2.4484535e+00  -2.5349607e-01   1.4508247e+00  -1.0071616e+00   1.7461719e+00  -6.3127554e-01  -4.0136318e-01  -1.2963757e-01   2.0311237e+00  -2.1743711e+00   2.8424498e+00  -1.9565878e-01   1.3752493e+00   1.1042444e+00   1.5209330e+00   2.9969694e-01   5.8364546e-01   8.5406492e-01   4.7685517e+00  -1.5212651e+00   3.5803387e+00   2.8144069e+00  -1.4473270e+00  -6.6667242e-01  -1.2491402e+00  -6.6699373e+00   9.4544166e-01  -6.7048949e-01   3.1295575e-01  -2.1693860e+00   4.5241454e+00   6.9316115e-01  -7.8922796e+00  -3.9857508e+00  -4.9145699e+00  -1.2019306e+00  -7.7893239e+00  -9.2073377e+00  -4.8016741e+00  -1.2524222e+00  -4.8205848e+00  -2.4615449e-01  -6.0382747e+00  -3.5415848e+00  -3.6484505e+00  -3.9710953e+00  -9.6880422e-01  -2.3991145e+00  -6.1001752e-01   2.7174258e-02   5.2066329e-01  -1.2813090e-01   1.8959160e+00   1.4002625e+00  -4.6286563e+00  -1.5082538e-01   2.5074744e+00   2.2314318e+00   1.1518336e+00  -2.1085136e+00   4.4422336e+00   3.0095924e+00   7.1960443e+00   1.0651738e+00   5.2110012e+00   1.9667913e+00   6.8901907e+00   4.2482814e+00   3.8743577e+00  -3.7069232e+00   1.9345278e+00  -2.8122274e+00   7.6057003e-01   2.6697282e+00  -5.5434589e-02  -3.1795480e+00  -1.3725286e+00  -2.4833692e-01   1.2120530e+00   4.3046031e-01
  -1.2504537e+00  -2.8373957e+00  -1.8094712e-01  -8.9368584e-01   3.3756412e-01   6.1773301e-01   2.2753819e+00  -6.6521353e-01   1.5204092e+00   3.5524216e-01   1.3065800e+00  -3.1621634e-01   9.8105849e-01  -2.1633458e+00   1.0066208e+00  -1.8636582e+00  -2.0554419e+00   6.1750883e-02   2.3537253e+00  -2.7424308e+00   3.8649715e+00   4.7990509e-01   2.4232976e+00   1.7626924e+00   2.6505540e+00   5.3660026e-01   7.0465879e-01   8.4973506e-01   4.1497041e+00  -3.1818562e+00   4.6435324e+00   3.4050486e+00  -6.6498151e-01   2.6105974e-01  -1.1481471e+00  -7.4604650e+00  -3.2423564e-01  -1.6073566e+00  -1.2911906e+00  -2.4136443e+00   4.0007621e+00  -5.6421381e-01  -1.1100994e+01  -6.0744258e+00  -6.6090791e+00  -1.6146457e+00  -9.9846028e+00  -1.2690619e+01  -5.4681894e+00  -2.0674180e+00  -4.5775871e+00  -8.4743821e-01  -5.7937971e+00  -3.4178721e+00  -5.2803242e+00  -5.0081234e+00  -2.7148509e+00  -3.4440890e+00  -5.4507929e-01   4.6877497e-01   4.3705669e-01   5.5619314e-01   1.2189842e+00   1.7840795e+00  -4.6643376e+00   1.2539241e-01   2.4912088e+00   1.4789977e+00   1.0668701e+00  -3.0254241e+00   6.6566127e+00   2.4174034e+00   7.5608696e+00   8.7723216e-01   6.1376188e+00   2.9067151e+00   8.0297386e+00   4.7041921e+00   2.6341356e+00  -6.1070066e+00   8.6680750e-01  -3.2353596e+00  -3.1224537e-01   4.9256893e-01  -1.2761321e-01  -2.2750523e+00  -5.3998103e-01  -1.0015523e+00   1.4645898e+00   9.3968059e-01
  -9.6023186e-01  -2.6814934e+00  -8.3745164e-01  -1.3190749e+00  -6.8633512e-01   2.5421344e-01   2.5082851e+00  -5.8370973e-01   9.9467438e-01   2.0227895e-01   1.3594771e+00  -6.1990449e-02   1.1671291e+00  -2.2522390e+00   7.8727722e-01  -2.0814163e+00  -1.8630399e+00   8.3282972e-01   2.1323791e+00  -3.3853065e+00   2.5994150e+00  -4.7652768e-02   2.5245549e+00   1.6197082e+00   2.0246543e-01  -4.7415834e-01  -1.9094712e-01  -1.6773228e-01   4.4741359e+00  -3.6680202e+00   4.4984463e+00   3.4567066e+00   3.6210707e-01   7.3414164e-01  -5.5778319e-02  -7.2871013e+00  -1.2689630e+00  -1.6016682e+00  -1.0570201e+00  -3.6100316e+00   3.2785119e+00  -6.0587847e-01  -1.1646988e+01  -6.3925022e+00  -6.7456127e+00  -2.2126822e+00  -1.0795461e+01  -1.3486346e+01  -6.4624171e+00  -3.8423293e+00  -6.0489322e+00  -1.6065136e+00  -7.3010864e+00  -4.9547032e+00  -6.4729265e+00  -6.2914937e+00  -2.8029026e+00  -3.2769906e+00  -1.8010442e+00  -5.0975685e-01   4.7576827e-01   1.0212890e+00   1.9266180e+00   2.3472069e+00  -4.0015628e+00  -2.1489597e-01   2.3913248e+00   7.0547034e-01   1.1817708e+00  -3.7567230e+00   7.2162836e+00   3.1285342e+00   8.8206300e+00   9.6369134e-01   7.0235906e+00   3.5200659e+00   1.0581720e+01   7.1132829e+00   4.1663132e+00  -5.1580873e+00   2.1078576e+00  -1.9327746e+00   3.1554881e-01   1.3306377e+00  -2.5831154e-01  -3.5238728e+00  -1.6696763e+00  -1.8775349e+00   1.0570295e+00   4.1138625e-01
   4.1679900e-01  -1.9480644e+00  -1.1574614e+00  -1.3554076e+00  -9.4777097e-01   1.2648130e-01   2.0974956e+00  -6.0675996e-01   5.3246443e-01   1.3843814e-01   2.0636809e+00  -5.0265386e-02   1.4958830e+00  -1.4919750e+00   7.0185395e-01  -1.5858646e+00  -7.3323983e-01   6.2425238e-01   1.5187504e+00  -3.3369286e+00   1.7262317e+00   4.2252752e-01   1.6684041e+00   9.8191832e-01  -8.0555288e-01  -3.9164858e-01  -5.7986373e-01  -1.1788923e-01   5.0530274e+00  -3.1075396e+00   3.3303507e+00   2.7412756e+00   3.7664367e-01   4.8064471e-01   2.0729678e-01  -6.3867051e+00   9.3197993e-02  -1.6093519e+00   5.2828249e-01  -3.3639054e+00   4.4451326e+00  -1.7272458e-01  -7.7404377e+00  -4.0319469e+00  -5.3506724e+00  -2.0098650e+00  -7.9936973e+00  -9.9857995e+00  -5.8037936e+00  -3.4851103e+00  -5.3578673e+00  -1.1083063e+00  -7.2592826e+00  -4.7457801e+00  -4.7869114e+00  -5.4088613e+00  -1.3052170e+00  -2.2452011e+00  -1.8628019e+00  -1.0755238e+00   8.6279739e-01   1.1473846e+00   1.7320236e+00   2.2587952e+00  -3.0324734e+00  -9.5066588e-02   1.6061056e+00   1.7042536e-01   6.6990526e-01  -3.5300175e+00   6.3787528e+00   3.9607611e+00   8.4052682e+00   4.6016494e-01   6.6171251e+00   3.4424716e+00   9.3411428e+00   6.0158920e+00   4.9879335e+00  -4.5753440e+00   2.8596327e+00  -6.0792261e-01   1.1267387e+00   2.6488793e+00   1.1398463e-01  -3.1993016e+00  -1.6169317e+00  -7.9653304e-01   1.3414532e+00   4.1450840e-01
  -3.0324971e-01  -1.8482429e+00  -1.0368861e+00  -1.1175928e+00  -8.1775984e-01   3.4308276e-01   2.4198813e+00  -7.9591503e-01   1.2401023e+00   5.9156353e-01   8.6846886e-01   3.3039000e-01   9.8390423e-01  -1.6031924e+00   3.6774570e-01  -2.3871103e+00  -1.5080618e+00   9.2821120e-01   1.6897845e+00  -3.4276023e+00   2.4104324e+00   1.9619459e+00   2.2780027e+00   1.7868574e+00   2.4368344e-01   8.2196371e-01  -4.8260343e-01   2.9015521e-01   4.4405147e+00  -4.1885541e+00   3.7841797e+00   3.2943785e+00   3.4361798e-02   3.7951365e-01  -6.0131538e-01  -6.0554832e+00  -1.2195012e+00  -2.1234906e+00  -9.0669594e-01  -3.4836723e+00   4.4793429e+00  -1.1869482e+00  -8.8462871e+00  -4.5898964e+00  -5.5489908e+00  -2.0754180e+00  -8.5374896e+00  -1.0824057e+01  -5.4876608e+00  -3.9843365e+00  -4.8368314e+00  -1.6528786e+00  -6.3767255e+00  -4.2961062e+00  -5.4215347e+00  -5.6313877e+00  -1.9160006e+00  -2.5603110e+00  -1.5868535e+00  -1.0063290e+00   9.7116462e-01   1.4340855e+00   1.2620866e+00   2.0953833e+00  -2.7373024e+00   2.5465752e-02   1.1737472e+00  -5.0521315e-01   7.8986314e-01  -3.8242644e+00   7.2697602e+00   3.7346325e+00   8.1663013e+00   2.5059525e-01   6.4829300e+00   3.5394301e+00   8.5782102e+00   5.3527547e+00   3.6975764e+00  -5.7327420e+00   1.9760016e+00  -6.7688835e-01   4.2061861e-01   1.1012690e+00   2.0650551e-01  -2.2455389e+00  -7.6200782e-01  -8.4185360e-01   1.7640012e+00   6.8786857e-01
  -1.1125806e+00  -2.1512780e+00  -1.0218561e+00  -1.5331749e+00  -1.3469102e+00  -8.2552704e-02   2.9339550e+00  -7.1964308e-01   1.0727061e+00   3.2650038e-01   5.9769577e-01   5.2631168e-01   7.9283699e-01  -2.0657315e+00  -6.8796925e-03  -2.7967472e+00  -1.9366174e+00   1.3703250e+00   1.4961267e+00  -3.7717553e+00   1.7778263e+00   1.2104636e+00   2.6627052e+00   1.3014865e+00  -1.0791991e+00  -4.4274701e-01  -9.1536750e-01  -7.4918447e-01   3.7241323e+00  -4.4874631e+00   3.6660042e+00   3.0678882e+00   1.1882992e+00   9.1226069e-01  -6.9452140e-01  -5.7133325e+00  -2.6673602e+00  -2.3841815e+00  -1.2951129e+00  -4.4265436e+00   2.5419935e+00  -1.1335169e+00  -1.0612315e+01  -5.4894656e+00  -6.7668690e+00  -2.6090265e+00  -9.8932615e+00  -1.2218692e+01  -6.5231338e+00  -5.2202144e+00  -5.8873788e+00  -2.4634199e+00  -7.3360494e+00  -5.3494663e+00  -7.0015390e+00  -6.4997643e+00  -2.6135084e+00  -3.0854204e+00  -2.3418631e+00  -1.3167537e+00   9.5753865e-01   2.1005271e+00   1.7749304e+00   2.6730409e+00  -2.3160089e+00  -1.9907999e-01   8.5985794e-01  -1.4245242e+00   3.8746274e-01  -4.3923500e+00   7.8907970e+00   3.2146753e+00   8.3550413e+00   4.8651038e-01   6.6462244e+00   4.2873040e+00   1.0114300e+01   7.4129395e+00   3.7993993e+00  -5.7701635e+00   2.3472622e+00  -3.3825041e-01   2.9309294e-01   7.5082583e-01  -1.6667755e-01  -3.0389681e+00  -1.6922094e+00  -1.4150317e+00   1.2944781e+00   4.9421799e-01
  -7.4674113e-01  -1.7913781e+00  -1.0482893e+00  -1.8123402e+00  -1.8082545e+00  -5.4116670e-01   2.7942646e+00  -7.5986639e-01   5.6143049e-01   9.9202836e-03   6.9950354e-01   7.5714881e-01   6.9201528e-01  -1.6759668e+00  -6.7124439e-01  -2.7649159e+00  -1.5946423e+00   1.5743924e+00   9.8066558e-01  -3.7176598e+00   9.2652517e-01   7.1690209e-01   2.3305518e+00   2.7699935e-01  -2.1675553e+00  -1.3926644e+00  -1.4063405e+00  -1.3432228e+00   3.3698405e+00  -4.3028526e+00   2.5209209e+00   2.1516654e+00   1.6928006e+00   8.2403743e-01  -1.6347950e-01  -4.9076943e+00  -2.5968201e+00  -2.4504881e+00  -5.6946981e-01  -4.8603155e+00   2.3764756e+00  -6.2216360e-01  -8.6285703e+00  -4.2753415e+00  -6.6098136e+00  -2.5965598e+00  -8.6169882e+00  -1.0260134e+01  -6.3501127e+00  -5.0741020e+00  -5.8675024e+00  -2.3424381e+00  -7.8758569e+00  -5.5352072e+00  -6.9056616e+00  -5.9402894e+00  -1.9520636e+00  -2.7175315e+00  -2.4970137e+00  -1.7148211e+00   9.8800560e-01   2.5307628e+00   1.6143645e+00   2.9478046e+00  -1.5346742e+00  -5.2547165e-02   5.7301671e-01  -1.9717553e+00  -7.4382397e-02  -4.1623305e+00   7.8047626e+00   3.5389499e+00   7.9868904e+00   1.3405766e-01   6.4804508e+00   4.7973330e+00   9.9747822e+00   7.6975242e+00   3.9537923e+00  -5.5092036e+00   2.5046195e+00   4.7066269e-01   2.6635492e-01   1.3479588e+00  -2.5220847e-03  -2.8606676e+00  -2.2395528e+00  -4.4922727e-01   1.1506039e+00   5.1369367e-01
  -1.3198523e+00  -1.8673804e+00  -7.7601413e-01  -1.7751009e+00  -1.7526665e+00  -6.1362569e-01   2.8589444e+00  -6.9137094e-01   8.6730664e-01   5.3750533e-02   2.3109808e-02   1.0343167e+00   3.8603223e-01  -1.6830720e+00  -1.0270838e+00  -2.9979782e+00  -2.1293608e+00   1.1445877e+00   5.5079964e-01  -3.7170006e+00   9.2409103e-01   1.4576427e+00   2.6151592e+00  -2.7292164e-02  -1.7511342e+00  -1.1753069e+00  -1.3837964e+00  -1.3531190e+00   2.3728018e+00  -4.5405312e+00   2.2446162e+00   1.8007952e+00   1.6090135e+00   6.0724353e-01  -1.0413285e+00  -4.5024949e+00  -3.7222365e+00  -2.8678156e+00  -1.0911192e+00  -5.2037655e+00   7.5542041e-01  -9.6719254e-01  -8.5730183e+00  -3.9437639e+00  -7.2683449e+00  -2.4651642e+00  -8.4486408e+00  -9.5952869e+00  -6.3843154e+00  -4.8543286e+00  -5.6397057e+00  -2.4664360e+00  -7.5326475e+00  -5.3452487e+00  -7.2731116e+00  -5.6602711e+00  -2.3196930e+00  -3.1306916e+00  -2.1764538e+00  -1.4830726e+00   1.0073388e+00   2.8438068e+00   1.5929971e+00   3.0391769e+00  -7.2947062e-01  -2.5461183e-01  -4.3705142e-02  -2.4592900e+00  -8.6498510e-01  -4.3236407e+00   7.9352054e+00   3.1169002e+00   6.7941977e+00   2.4208664e-01   5.4101997e+00   5.2943085e+00   9.2569532e+00   7.5993827e+00   2.8099232e+00  -6.8930693e+00   1.8074776e+00   1.4020461e-01  -4.0049386e-01   1.0443235e-01  -1.4242500e-01  -2.3937094e+00  -1.8957912e+00  -3.8780771e-01   1.3432729e+00   5.8975983e-01
  -2.8135924e+00  -2.7222512e+00  -3.6842575e-01  -2.1048292e+00  -1.0827296e+00  -1.9284530e-01   3.3122228e+00  -3.9540940e-01   1.4663701e+00   1.3690521e-01  -7.3891757e-02   9.3580752e-01   6.2793954e-03  -2.2875722e+00  -1.0262826e+00  -3.1458834e+00  -2.7666376e+00   3.1064256e-01   5.9724464e-02  -3.8765177e+00   1.3325325e+00   2.1681396e+00   3.0048711e+00  -6.0322167e-01  -5.8231186e-01  -7.2680289e-01  -7.6634985e-01  -1.0781195e+00   8.8827326e-01  -4.4022893e+00   2.3325997e+00   1.2893513e+00   1.9980060e+00   4.1407220e-01  -3.0017103e+00  -4.3772775e+00  -4.5605475e+00  -2.9287050e+00  -1.5103770e+00  -4.8568016e+00  -1.3955484e+00  -8.7038259e-01  -1.0456974e+01  -4.5253193e+00  -8.1764021e+00  -2.3074126e+00  -8.9108950e+00  -9.7966703e+00  -6.4875269e+00  -4.3243767e+00  -5.3560116e+00  -2.8648354e+00  -6.5549464e+00  -5.0319474e+00  -6.9060911e+00  -5.1317297e+00  -3.2040546e+00  -4.1019490e+00  -2.2617906e+00  -1.0540875e+00   9.6195695e-01   3.0683262e+00   2.4101322e+00   3.1069685e+00  -8.8014792e-01  -4.9348270e-01  -6.3564904e-01  -2.9473518e+00  -1.6406704e+00  -4.7019612e+00   7.4937187e+00   1.7587650e+00   5.0522773e+00   6.0846288e-01   4.0579360e+00   5.3247870e+00   9.2251125e+00   8.4966752e+00   8.1086676e-01  -8.9571625e+00   1.3378719e+00  -1.2124706e+00  -1.2263885e+00  -1.5515306e+00  -7.6652519e-01  -2.9593983e+00  -1.4388448e+00  -7.9228968e-01   1.4841470e+00   5.1692358e-01
  -2.8317349e+00  -2.4624323e+00  -2.9628299e-01  -2.1945327e+00  -1.3291945e+00  -6.3828004e-01   3.2938690e+00  -2.8779793e-01   1.2230073e+00  -4.8449992e-02  -1.9151592e-01   1.0753645e+00   4.2559751e-02  -2.1015753e+00  -1.0843448e+00  -2.9973029e+00  -2.9784478e+00   7.7619085e-02  -2.2095317e-01  -3.4733673e+00   8.6960016e-01   2.4181375e+00   2.9602724e+00  -9.6434742e-01  -1.5073671e+00  -1.1833119e+00  -1.1575005e+00  -1.6651538e+00  -1.5674415e-02  -4.2525791e+00   1.7972263e+00   9.6792331e-01   2.2200121e+00   6.5732532e-01  -3.1024227e+00  -2.9110514e+00  -5.5806476e+00  -2.7920459e+00  -1.9410779e+00  -4.8891702e+00  -3.0180560e+00  -2.5067244e-01  -1.0419835e+01  -4.3702246e+00  -8.3537599e+00  -2.5110092e+00  -8.9645845e+00  -9.5118816e+00  -6.6591793e+00  -4.7527847e+00  -5.9790607e+00  -3.1803044e+00  -7.1620021e+00  -5.5882025e+00  -7.6438246e+00  -5.3507591e+00  -3.2394986e+00  -4.1109645e+00  -2.2041380e+00  -1.1299883e+00   1.1553719e+00   3.1116995e+00   2.7164757e+00   3.1022719e+00  -1.6137752e-01  -6.1269102e-01  -1.0497783e+00  -3.2759025e+00  -1.7594065e+00  -4.4547166e+00   7.1021373e+00   1.2050666e+00   4.3241208e+00   1.0847517e+00   3.1764560e+00   5.8613563e+00   9.4921019e+00   9.1427970e+00  -1.1360443e-01  -8.9859598e+00   1.2184852e+00  -1.0968319e+00  -1.3863300e+00  -2.1160636e+00  -8.6875476e-01  -3.1399514e+00  -1.9500374e+00  -1.2208209e+00   1.3725922e+00   3.7532522e-01
  -2.0109778e+00  -1.8888116e+00  -2.0577178e-01  -2.1323749e+00  -9.1275204e-01  -6.7539824e-01   3.1746356e+00   1.8347800e-01   1.3594611e+00  -6.0505415e-02   3.9556470e-01   1.4172959e+00   5.9170364e-01  -9.4738471e-01  -2.0543858e-01  -1.7783688e+00  -1.6419704e+00  -3.8964194e-01  -4.3848477e-01  -2.8024311e+00   3.5005154e-01   3.6031527e+00   2.7131986e+00  -1.3319646e+00  -1.0857785e+00  -1.9056021e-01  -8.5709783e-01  -1.1317583e+00  -2.2406911e-01  -3.0493470e+00   1.2223044e+00   7.6599650e-01   1.5324542e+00  -9.3358330e-04  -4.3935306e+00  -2.6146132e+00  -5.2541849e+00  -2.3540969e+00  -1.3151788e+00  -3.9371037e+00  -2.9792284e+00   8.6252288e-01  -8.0295634e+00  -2.5687758e+00  -7.3193596e+00  -2.3173978e+00  -7.1444204e+00  -6.3042772e+00  -5.8356622e+00  -4.3707341e+00  -5.6687774e+00  -2.7749912e+00  -7.2197528e+00  -5.4594415e+00  -6.6734077e+00  -4.2895070e+00  -2.3460319e+00  -3.7463243e+00  -2.4145525e+00  -1.4894086e+00   1.4002546e+00   3.0737620e+00   3.3135488e+00   2.7914095e+00   7.6848948e-01  -8.4627342e-01  -2.0841036e+00  -3.7468755e+00  -2.3244302e+00  -4.2830683e+00   5.4804307e+00   1.3119570e+00   2.9973008e+00   1.8348146e+00   1.4277163e+00   5.8048915e+00   8.0121458e+00   8.6565723e+00  -2.6914129e-01  -8.3433603e+00   1.7051715e+00  -6.4158702e-01  -8.8697756e-01  -1.4880147e+00  -6.2381371e-01  -2.9435556e+00  -1.3550114e+00  -7.2070340e-01   1.7881588e+00   9.1618888e-02
  -2.5189412e+00  -2.0266528e+00   3.2323050e-01  -2.3463781e+00  -5.6975578e-01  -8.4417345e-01   3.3966748e+00   2.0711475e-01   1.4816930e+00  -2.7492673e-01   5.3084782e-01   1.1747798e+00   6.8862953e-01  -1.1222212e+00   1.1671903e-01  -1.3838600e+00  -1.7632007e+00  -1.1524834e+00  -3.6721443e-01  -2.1290068e+00   5.5150787e-01   3.5968654e+00   2.9168660e+00  -1.8296633e+00  -5.4951249e-01  -2.8008492e-01  -5.3494404e-01  -1.2576053e+00  -1.4649230e+00  -2.5416621e+00   1.1097633e+00   3.8969616e-01   1.9254632e+00   2.2773517e-01  -5.2753515e+00  -1.5174488e+00  -5.6627068e+00  -2.3109401e+00  -1.5236562e+00  -3.4679531e+00  -4.7869176e+00   1.6771328e+00  -8.5993180e+00  -2.7909321e+00  -7.7218733e+00  -2.4368571e+00  -7.3225892e+00  -6.2066890e+00  -5.9099253e+00  -4.3931852e+00  -5.6952991e+00  -3.0764923e+00  -7.0393107e+00  -5.4511370e+00  -6.8256025e+00  -4.0944800e+00  -2.7636723e+00  -4.0913835e+00  -2.4095941e+00  -1.3396104e+00   1.6387536e+00   3.0516695e+00   3.7851288e+00   2.5862680e+00   1.4315045e+00  -1.0917619e+00  -2.4573114e+00  -4.0944334e+00  -2.4020392e+00  -3.9133642e+00   5.0383603e+00  -8.9080608e-02   1.6194574e+00   2.6205054e+00   1.4517219e-01   6.0184584e+00   7.4389480e+00   8.7438031e+00  -1.6055261e+00  -9.0375145e+00   1.6687365e+00  -1.0620892e+00  -1.2172004e+00  -2.4981538e+00  -7.4189103e-01  -3.0158104e+00  -1.2391816e+00  -1.1509480e+00   1.9023780e+00   4.5078270e-02
  -2.7491413e+00  -1.9011870e+00   9.7554572e-01  -2.5316156e+00  -1.7411860e-02  -8.8246094e-01   3.4036806e+00   5.8673809e-02   1.5341672e+00  -6.4049076e-01   4.6171484e-01   8.3685649e-01   4.5324497e-01  -1.1481122e+00   2.6800542e-01  -9.4550420e-01  -1.3245093e+00  -1.6559158e+00  -2.3024804e-01  -1.3526776e+00   7.8335808e-01   3.5030251e+00   2.9542477e+00  -2.5358911e+00   6.7984074e-01   2.1010655e-01   1.7956039e-01  -8.8182648e-01  -2.4272384e+00  -1.8858094e+00   9.5714444e-01  -1.2436547e-02   2.7722716e+00   2.6918695e-01  -5.6017348e+00  -7.2977805e-01  -5.3558604e+00  -2.2982507e+00  -1.0736007e+00  -2.7190219e+00  -5.7334664e+00   2.1394011e+00  -7.5808235e+00  -2.1896629e+00  -7.1379773e+00  -2.3131434e+00  -6.5107814e+00  -4.7212286e+00  -5.3605621e+00  -4.0473529e+00  -5.0293971e+00  -3.0373991e+00  -6.4387468e+00  -4.6993955e+00  -6.3680712e+00  -3.1772813e+00  -2.6972842e+00  -3.8889148e+00  -2.2205340e+00  -1.0702048e+00   1.9327889e+00   3.1679813e+00   3.8281329e+00   2.2052138e+00   2.4515062e+00  -9.5621751e-01  -2.4705737e+00  -4.3839225e+00  -2.4403847e+00  -3.3561988e+00   4.3550348e+00  -1.1833661e+00   4.2407744e-01   2.9751629e+00  -7.7532273e-01   5.6587414e+00   5.7613464e+00   7.4317725e+00  -2.3402662e+00  -8.7715977e+00   1.8222160e+00  -8.1708128e-01  -1.3584510e+00  -3.0634323e+00  -6.3248057e-01  -2.2588387e+00  -7.2824029e-01  -4.1153210e-01   2.0200038e+00   1.5170444e-01
  -2.0465170e+00  -1.8095210e+00   8.4777443e-01  -2.2058746e+00  -1.9244170e-01  -1.1601930e+00   2.5854658e+00   8.6258221e-01   3.8567091e-01  -1.0080022e+00   1.8989170e+00   2.6408123e-01   1.0193145e-01  -7.0197017e-01  -1.2708161e-01  -5.3162820e-01  -1.4997189e+00  -3.0133525e+00  -1.7565552e+00  -7.9222593e-01  -1.3422133e+00   2.4282485e+00   1.4471794e+00  -4.5355613e+00  -2.4596479e+00  -1.8239986e+00  -5.9239142e-01  -2.0168794e+00  -2.8767467e+00  -7.7820339e-01  -1.3661063e+00  -1.8334519e+00   3.4308086e+00   8.7141471e-01  -4.6703097e+00   1.3420391e+00  -3.5924796e+00  -1.7821402e+00   5.1364344e-01  -2.8568657e+00  -7.7033253e+00   2.4722319e+00  -4.7400078e+00  -9.6877041e-01  -6.3180101e+00  -2.2234549e+00  -3.0499289e+00  -2.3728065e+00  -4.7890676e+00  -3.3584950e+00  -4.6465487e+00  -2.7771953e+00  -5.5960131e+00  -4.6576607e+00  -4.0125948e+00  -2.5587764e+00  -1.6027254e+00  -3.4468253e+00  -1.6251673e+00  -1.0070556e+00   2.0247826e+00   2.8544953e+00   3.1115843e+00   1.7865563e+00   2.3941694e+00  -6.7833449e-01  -2.5093842e+00  -3.4416043e+00  -3.6190716e+00  -2.5144171e+00   1.7207815e+00  -1.3968778e+00  -1.1385340e+00   1.7463891e+00  -1.9315440e+00   4.6551589e+00   5.4098780e+00   7.3542256e+00  -3.4223368e+00  -8.5676195e+00   1.2071751e+00  -2.2792017e+00  -1.4652213e+00  -2.7568383e+00  -1.4423735e+00  -4.4129676e+00  -2.9360746e+00  -6.7915979e-01   1.1364769e+00  -1.4581281e-01
  -8.0376702e-01  -1.3900764e-01   1.3064710e+00  -2.2099039e+00  -8.2166520e-01  -2.2202122e+00   2.4522165e+00   2.1307214e-01   2.5203726e-01  -1.2483070e+00   1.7697272e+00   9.0275091e-01   1.0703944e+00   6.7593666e-01   6.5757093e-01   6.8316791e-01   2.0062723e-01  -1.3238650e+00   1.2019533e-01   1.1669547e+00  -8.8286424e-01   1.1396864e+00   1.9132454e+00  -4.0518384e+00  -1.9364881e+00  -2.2005350e+00  -7.0880665e-01  -2.2276576e+00  -2.1888698e+00   1.6686246e-01  -1.0384134e+00  -1.2928779e+00   3.3864506e+00   1.0524980e+00  -4.5704006e+00   2.0700453e+00  -3.7315642e+00  -1.9717807e+00   1.9322744e-01  -2.1455404e+00  -5.4976350e+00   4.3083118e+00  -3.0401787e+00  -6.0634954e-01  -5.8033660e+00  -3.1915376e+00  -3.6117455e+00  -2.0165851e+00  -4.5539196e+00  -5.1771853e+00  -5.2378511e+00  -3.1675476e+00  -7.3289188e+00  -5.1332925e+00  -5.8842193e+00  -2.9088897e+00  -9.2135408e-01  -2.5425208e+00  -2.4228278e+00  -2.2625716e+00   1.7304077e+00   2.4956322e+00   2.3992577e+00   1.4089563e+00   3.4695323e+00  -6.4091340e-01  -2.8539776e+00  -4.5243511e+00  -2.2530533e+00  -1.2593790e+00   3.1239685e+00  -8.7266005e-01   4.4909930e-01   3.3302593e+00  -1.1337167e+00   5.3864998e+00   4.2462323e+00   5.9051150e+00  -1.2841152e+00  -4.6517930e+00   1.8367473e+00   1.4392572e-01  -2.7279678e-01  -1.2147951e+00  -4.1974894e-01  -2.7622753e+00  -2.5420861e+00   3.4467425e-01   1.4177875e+00   3.4958522e-02
  -2.6248758e+00  -1.3234290e+00   2.1253847e+00  -2.0549446e+00  -7.2649505e-02  -1.7941191e+00   2.6641309e+00   3.4631928e-01   6.2256203e-01  -1.3506722e+00   1.4366813e+00  -1.0480871e-01   8.5179367e-02  -5.6012979e-01   2.3601762e-01   6.6704067e-02  -1.4976346e+00  -3.0826990e+00  -3.0060700e-01   1.3242670e+00  -3.7077869e-01   6.6945027e-01   2.3184109e+00  -4.7664407e+00  -7.8145034e-01  -2.4972781e+00  -3.6452650e-02  -2.1524497e+00  -3.9634039e+00  -2.4944292e-01  -9.8384838e-01  -1.9794017e+00   4.2875489e+00   1.7940251e+00  -4.4941132e+00   2.5912661e+00  -3.5398735e+00  -2.2453375e+00  -1.7726230e-01  -2.0707086e+00  -8.4102744e+00   3.3775249e+00  -5.0583619e+00  -2.1747976e+00  -6.8477374e+00  -3.1680127e+00  -3.7865591e+00  -3.5958262e+00  -4.4816748e+00  -4.4506969e+00  -4.0513523e+00  -3.4499717e+00  -5.1460425e+00  -4.0732107e+00  -5.1993330e+00  -2.6931906e+00  -2.4620106e+00  -3.6199956e+00  -1.6800182e+00  -1.1545354e+00   1.7717285e+00   2.5925511e+00   1.7562465e+00   9.5572098e-01   3.5330558e+00  -5.0599397e-01  -2.3042164e+00  -3.9641070e+00  -2.8329730e+00  -1.2029326e+00   2.9152764e+00  -2.8454871e+00  -1.4845703e+00   2.9014676e+00  -1.9809644e+00   4.8117770e+00   3.6616045e+00   5.5996929e+00  -4.0063869e+00  -7.5796452e+00   4.6540306e-01  -2.2563490e+00  -1.8837952e+00  -3.9668633e+00  -1.0287090e+00  -3.1406034e+00  -2.4495168e+00  -5.6022125e-01   1.2932909e+00   2.0979286e-01
  -2.0901968e+00  -8.1536700e-01   2.3149828e+00  -1.9830092e+00  -5.5338739e-02  -1.6270290e+00   2.0351630e+00   1.1612036e-01   5.7340285e-01  -1.4320773e+00   1.5704952e+00  -2.8533116e-01   2.1726116e-01  -2.7922321e-01   4.2451630e-01   7.1222886e-01  -8.2678957e-01  -2.9500133e+00  -3.6600514e-02   2.1419212e+00  -3.4901726e-01   5.3009207e-01   2.1504918e+00  -5.0692163e+00  -2.4840196e-02  -1.8497235e+00   2.9784728e-01  -1.5978359e+00  -3.5262044e+00   4.4942805e-01  -8.9081130e-01  -2.2889139e+00   4.9075963e+00   1.7470109e+00  -4.2870518e+00   2.5764683e+00  -2.6077395e+00  -2.1444937e+00   5.0125102e-01  -9.9150796e-01  -7.6211408e+00   3.5389310e+00  -3.3486812e+00  -1.5114884e+00  -5.5819355e+00  -3.1739965e+00  -2.6697931e+00  -2.2364510e+00  -3.7791574e+00  -4.4162916e+00  -3.5133556e+00  -3.3445936e+00  -4.6335171e+00  -3.3086425e+00  -4.1664684e+00  -2.0198897e+00  -2.0351884e+00  -2.9308713e+00  -1.6928232e+00  -1.4473617e+00   1.4289924e+00   1.9343611e+00   1.3656930e+00   4.9709972e-01   3.9193015e+00  -4.4114060e-01  -2.1961502e+00  -3.8843973e+00  -2.4544559e+00  -3.9631473e-01   2.5103399e+00  -2.4180168e+00  -1.3135955e+00   3.1225877e+00  -1.8405115e+00   4.1082455e+00   2.9602260e+00   3.6583145e+00  -3.3446978e+00  -5.8976957e+00   3.1637295e-01  -1.7895565e+00  -1.3334624e+00  -3.6701245e+00  -1.0233361e+00  -2.7333052e+00  -1.7378021e+00  -1.7777220e-01   1.4333076e+00   1.7980102e-01
  -1.8543915e+00  -6.2098481e-01   2.4924182e+00  -1.8360847e+00  -2.1378819e-01  -1.7323542e+00   1.7829182e+00   1.8766421e-01   4.2124049e-01  -1.7131631e+00   1.7759783e+00  -3.6821881e-01   3.3117168e-01  -7.5654363e-02   5.8926154e-01   1.2907833e+00  -3.1362764e-01  -2.5889262e+00   1.5237833e-01   2.5872681e+00  -8.5972430e-01  -2.1093688e-01   2.1454321e+00  -5.5121594e+00  -1.9449605e-01  -2.1585305e+00   4.8386114e-01  -1.6324692e+00  -2.9547125e+00   9.5110827e-01  -7.5485622e-01  -2.3460019e+00   5.9232535e+00   2.1813032e+00  -3.5374979e+00   1.5599507e+00  -1.9486763e+00  -1.9971926e+00   1.0142624e+00  -3.0018343e-01  -7.3053108e+00   3.3865739e+00  -2.5804610e+00  -1.5919931e+00  -5.0431521e+00  -3.5585143e+00  -2.3294397e+00  -2.1100588e+00  -3.4841017e+00  -4.9382515e+00  -3.3406527e+00  -3.1920895e+00  -4.8561531e+00  -3.0119617e+00  -4.1825765e+00  -1.9452283e+00  -1.9929004e+00  -2.6332643e+00  -1.9366662e+00  -1.5377699e+00   1.1151837e+00   1.9168894e+00   8.1887243e-01   5.2313703e-01   4.2255235e+00  -1.9437942e-01  -2.0634794e+00  -4.0036251e+00  -2.6908884e+00  -3.7903499e-01   2.2553481e+00  -1.9582809e+00  -6.4200856e-01   3.2061749e+00  -1.1970416e+00   3.7161797e+00   3.3974757e+00   2.9223659e+00  -2.2476726e+00  -4.0987745e+00   2.6195609e-01  -1.3803078e+00  -7.8170275e-01  -3.2179193e+00  -1.1019961e+00  -2.6489280e+00  -1.6652196e+00  -1.7487452e-01   1.1350109e+00   1.0903709e-01
  -2.6763081e+00  -1.1419759e+00   2.8018300e+00  -1.6772494e+00  -1.6483652e-01  -1.6931432e+00   1.9686769e+00   2.7418205e-01   4.6560983e-01  -1.8897304e+00   1.6524465e+00  -8.9662808e-01  -7.5934654e-02  -6.6836331e-01   5.1507042e-01   1.0629238e+00  -1.0152885e+00  -2.9119036e+00   2.8767159e-01   2.6725114e+00  -9.2192218e-01  -1.3231568e+00   2.5446697e+00  -5.6622131e+00  -3.7489425e-01  -2.9667956e+00   6.2786617e-01  -1.9636915e+00  -3.3050070e+00   5.8244876e-01  -4.5451677e-01  -2.3611360e+00   6.7361077e+00   2.9782780e+00  -2.4598671e+00   1.2752677e+00  -1.7728528e+00  -1.9397093e+00   7.6599833e-01  -2.6430312e-01  -8.1765011e+00   2.7569106e+00  -4.1123755e+00  -3.1484771e+00  -5.4943458e+00  -4.0988634e+00  -3.1337375e+00  -4.1061913e+00  -3.5587429e+00  -5.4424352e+00  -3.0134579e+00  -3.4699800e+00  -4.2237244e+00  -2.7380764e+00  -4.5931112e+00  -2.4399794e+00  -2.9799095e+00  -3.0738167e+00  -1.9733182e+00  -1.1955164e+00   1.0435506e+00   2.0764302e+00   1.4954161e-01   3.9159289e-01   4.2130812e+00   3.4898750e-02  -1.4583697e+00  -3.8231940e+00  -2.6910144e+00  -5.7423745e-01   2.5127602e+00  -2.5981015e+00  -4.7367782e-01   2.9779958e+00  -5.5944016e-01   3.3180801e+00   4.1183301e+00   3.2169389e+00  -2.5864204e+00  -4.3561482e+00  -1.4340940e-01  -2.1255540e+00  -1.2075835e+00  -4.0615751e+00  -1.2821990e+00  -3.0242633e+00  -1.9971528e+00  -1.0199519e+00   7.7217628e-01   7.7624897e-02
  -1.8438653e+00  -4.6144752e-01   2.8121155e+00  -1.6618365e+00  -1.9164165e-01  -1.5715028e+00   1.5617478e+00  -4.4810788e-02   3.6967834e-01  -2.0784167e+00   1.6403814e+00  -9.2214492e-01  -1.6374512e-02  -2.5426713e-01   7.3749264e-01   1.5940107e+00   1.5760758e-01  -2.1135811e+00   8.8973641e-01   3.1254272e+00  -1.0757973e+00  -2.0604688e+00   2.5007414e+00  -5.6687656e+00   7.6390660e-02  -2.4659096e+00   9.8272548e-01  -1.4695453e+00  -2.3460515e+00   8.8339966e-01  -2.0085198e-01  -2.2146777e+00   7.2340340e+00   2.7164583e+00  -1.4611790e+00   5.8040319e-01  -7.2807131e-01  -1.7085619e+00   1.6587993e+00   3.6287957e-01  -6.1779515e+00   2.4879211e+00  -2.0438241e+00  -2.4390342e+00  -3.7054184e+00  -4.2230494e+00  -2.2144739e+00  -2.7278284e+00  -2.6675795e+00  -5.6862517e+00  -2.3475546e+00  -3.2119453e+00  -3.8746259e+00  -1.8881751e+00  -4.0374756e+00  -1.8143410e+00  -2.3101519e+00  -2.0489031e+00  -2.2462335e+00  -1.5908396e+00   9.9778613e-01   1.8976844e+00  -3.5880145e-01   1.2490406e-01   4.8295471e+00   2.3765551e-01  -9.5870079e-01  -3.9618902e+00  -1.9728760e+00  -1.2695182e-01   2.4225201e+00  -1.8082806e+00   6.5349953e-01   2.7555658e+00   4.9385305e-01   2.3048391e+00   3.3139612e+00   1.3016542e+00  -7.1609320e-01  -1.8161858e+00   5.3610124e-01  -6.6190294e-01  -3.1945859e-01  -2.8278106e+00  -8.0625801e-01  -2.2422071e+00  -1.4712785e+00  -1.5078243e-01   7.7432976e-01   1.1779668e-02
  -1.5537603e+00  -5.7865407e-01   2.7183771e+00  -1.0795941e+00  -3.3426325e-03  -1.2800050e+00   1.0834991e+00   1.5533089e-01   2.8409715e-01  -2.0293865e+00   1.8832276e+00  -1.5114556e+00  -2.7819362e-01  -2.9358146e-01   6.9837073e-01   1.6513932e+00  -9.0422979e-02  -3.0378213e+00   3.1014926e-01   3.0249059e+00  -1.4107276e+00  -1.9956882e+00   2.0035711e+00  -5.7946226e+00  -4.8655268e-01  -2.5446940e+00   9.8878350e-01  -1.3118781e+00  -1.9353651e+00   7.4704034e-01  -5.4400313e-01  -2.4595020e+00   7.1395729e+00   3.0168514e+00  -4.2082071e-01   4.3177338e-01   5.8229069e-01  -1.4599495e+00   2.1938914e+00   9.5587214e-01  -5.9298642e+00   1.4162901e+00  -6.8242041e-01  -2.2280723e+00  -2.8082673e+00  -4.2278682e+00  -7.6560289e-01  -2.2133953e+00  -1.8634552e+00  -5.0684856e+00  -1.0611739e+00  -2.6017606e+00  -2.5056075e+00  -8.4655060e-01  -2.6410371e+00  -1.4663574e+00  -2.1165581e+00  -1.7241596e+00  -1.4436184e+00  -9.8218322e-01   1.1992580e+00   1.7233646e+00  -1.4281378e+00  -2.1850314e-01   4.9152567e+00   6.1085255e-01  -8.2945659e-01  -3.3779926e+00  -2.5304007e+00  -2.2569099e-01   1.5580537e+00  -1.6737513e+00   3.1065196e-01   1.8395963e+00   6.0073447e-01   1.3362300e+00   2.7965994e+00  -6.2021106e-02  -9.1858903e-01  -2.1887400e+00  -2.3239245e-02  -1.3095182e+00  -2.8602141e-01  -3.1723877e+00  -8.4904695e-01  -2.2076189e+00  -1.4165263e+00  -5.7660491e-01   6.9652413e-01   6.7067993e-02
  -1.1499459e+00  -1.2773437e-01   2.7258790e+00  -3.5872106e-01  -4.1281467e-01  -1.5580545e+00   1.0068036e+00   1.3113245e-01   2.0604613e-01  -1.9249096e+00   1.9528121e+00  -1.5906057e+00  -1.3640419e-01  -6.8038162e-02   9.0905210e-01   1.6570371e+00   3.0415847e-03  -2.1458352e+00   1.0382548e+00   3.6495371e+00  -1.6958463e+00  -3.1577277e+00   1.9370647e+00  -5.4412780e+00  -1.3626978e+00  -3.5603696e+00   6.3468309e-01  -1.8466362e+00  -8.4232422e-01   8.3673389e-01  -3.2681296e-01  -2.0640420e+00   7.4732185e+00   3.7948873e+00   2.4252295e-01   3.6701182e-02   1.4479319e+00  -1.5883423e+00   1.9244417e+00   1.1750538e+00  -4.2562918e+00   1.0769838e+00  -6.0596227e-01  -3.0699187e+00  -2.5526073e+00  -4.8739117e+00  -7.4596360e-01  -3.6248897e+00  -1.7192346e+00  -6.3075340e+00  -8.0174732e-01  -2.7238703e+00  -2.4293937e+00  -8.2929835e-01  -2.9680929e+00  -2.1488152e+00  -2.1602961e+00  -1.4812183e+00  -1.6754029e+00  -1.5091980e+00   8.4849815e-01   1.5142241e+00  -2.9984230e+00  -4.9188284e-01   4.7085582e+00   9.5752367e-01  -7.7701757e-01  -3.4116134e+00  -2.1381438e+00   5.9619263e-02   2.0211289e+00  -1.0490876e+00   1.6780013e+00   1.5970721e+00   1.8608471e+00   8.5462683e-01   2.5722592e+00  -1.0541891e+00   3.4934184e-01   7.9299248e-02  -5.1949161e-01  -1.0077811e+00   1.8677349e-01  -2.7132498e+00  -7.2332576e-01  -2.1484185e+00  -1.7629153e+00  -1.0046275e+00   2.9322064e-01   2.5651020e-01
  -2.4132669e+00  -1.1321267e+00   3.0024969e+00   7.6230007e-01   1.5693453e-01  -9.2421100e-01   1.0111403e+00   2.5933630e-01   7.4672669e-01  -1.2483738e+00   1.3482267e+00  -2.6049882e+00  -1.1802700e+00  -1.2495435e+00   3.1287437e-02   1.4174709e-01  -3.1371331e+00  -4.3246963e+00   3.6406603e-01   3.4013659e+00  -1.0351826e+00  -2.8640230e+00   1.8708003e+00  -5.2658416e+00  -1.2877483e+00  -4.2325829e+00   4.5536295e-01  -2.0485623e+00  -2.0024754e+00  -9.1036138e-01  -6.7266255e-01  -2.4903088e+00   6.3915261e+00   4.4615347e+00   8.1768266e-01   1.0543742e+00   2.1718910e+00  -2.0669922e+00   6.2759363e-01   6.0414890e-01  -5.3667571e+00  -1.0849052e+00  -2.1151745e+00  -4.6888097e+00  -3.3100844e+00  -4.4523834e+00   3.4486664e-02  -5.7308432e+00  -1.0204382e+00  -4.8639302e+00   1.4989462e+00  -2.5055434e+00   1.2486097e+00   9.2690362e-01  -1.3917846e+00  -2.2067473e+00  -3.5194619e+00  -2.4653965e+00   2.2391125e-01  -2.0909068e-01   1.1244898e+00   1.2991326e+00  -5.1812181e+00  -1.1809949e+00   4.1381650e+00   1.2391195e+00  -1.8308469e-01  -1.9344977e+00  -2.4835214e+00   2.1429181e-01   2.2064592e+00  -2.3105661e+00  -2.3155115e-01  -2.1522728e-01   1.3289199e+00  -3.5453076e-02   1.1192678e+00  -2.2990583e+00  -3.4984792e+00  -4.7790815e+00  -3.3927140e+00  -4.4826490e+00  -2.1063816e+00  -6.0878132e+00  -9.3987823e-01  -2.2572565e+00  -1.8343483e+00  -2.7399624e+00   3.5701745e-01   8.2144310e-01
  -6.5935992e-01  -2.2181837e-01   2.1440607e+00   1.5665023e-01  -8.6472042e-02  -3.2742849e-01   5.9446908e-02  -2.0489205e-01   7.2064727e-01  -1.2412349e+00   1.6898482e+00  -2.1690988e+00  -3.2132033e-01  -4.2681526e-01   7.2192492e-01   1.4595843e+00  -7.3748509e-02  -2.7226580e+00   6.8328026e-01   2.9700483e+00  -1.1268127e+00  -2.4914432e+00   1.4896337e+00  -4.8295329e+00  -4.6023099e-01  -2.2534618e+00   9.1107467e-01  -6.5534656e-01   3.9793209e-01   1.7021510e-01   1.3500696e-01  -2.2627564e+00   6.4358541e+00   2.7939338e+00   4.9301667e-01  -1.2241898e+00   3.1109443e+00  -1.3084126e+00   2.5029292e+00   2.0705756e+00  -1.7297372e+00  -1.0435211e+00   1.2351496e+00  -2.3723581e+00  -4.3003244e-01  -4.1132275e+00   9.9674242e-01  -2.0687890e+00  -2.0647732e-01  -4.5663652e+00   1.5415936e+00  -1.7985444e+00   6.6322556e-01   1.5517325e+00   3.6415244e-03  -8.7024989e-01  -1.7920691e+00  -6.7731285e-01  -8.8050575e-01  -1.2187024e+00   6.6455313e-01   5.2065161e-01  -3.8712917e+00  -9.3509430e-01   4.3611225e+00   8.2871681e-01  -4.9037312e-01  -2.6061672e+00  -1.6945513e+00   2.3122183e-01   1.7044976e+00  -7.3253011e-02   1.6388991e+00   3.8256336e-01   2.4622680e+00  -9.7492528e-01   1.5915163e+00  -3.8291012e+00   9.9043818e-01  -4.6758580e-01  -1.1330741e+00  -1.3784396e+00   4.1423526e-01  -2.9971994e+00  -5.5035932e-01  -1.5132670e+00  -8.4834933e-02  -1.5645164e+00   7.9394407e-01   2.7970257e-01
  -9.9790026e-01  -4.2353682e-01   1.5959422e+00   4.9555752e-01  -4.3086709e-01  -1.9303265e-01   1.3231244e-01  -5.7988740e-02   8.8070272e-01  -9.7174916e-01   9.4643092e-01  -1.8608426e+00  -6.3533210e-01  -6.8662682e-01   4.1333867e-01   7.8788948e-01  -7.5136585e-01  -1.9178655e+00   6.2929847e-01   2.0889762e+00  -1.4206106e+00  -2.5094367e+00   1.7000154e+00  -4.1206451e+00  -1.5732740e+00  -2.6742371e+00   5.1375167e-01  -1.0665911e+00   9.9228613e-01  -9.0970770e-01   7.0989168e-01  -1.5760071e+00   6.1898025e+00   2.7818856e+00   1.2091670e+00  -2.4835587e+00   2.0697367e+00  -1.0944612e+00   1.4065817e+00   1.5473487e+00  -1.2932631e+00  -2.6348233e+00  -3.2568241e-01  -3.5091071e+00  -4.6950279e-01  -4.2648262e+00  -3.2620466e-01  -3.9739087e+00  -2.8967417e-01  -5.0596754e+00   1.3158400e+00  -1.8092741e+00   7.3807822e-01   1.6221248e+00  -1.1093213e+00  -1.6442504e+00  -2.3367695e+00  -8.2898982e-01  -8.2192525e-01  -9.9041064e-01   4.8740927e-01   7.3163167e-01  -4.2662308e+00  -4.9320975e-01   3.7777820e+00   9.9545315e-01  -1.2231436e-01  -2.4390297e+00  -1.6060659e+00  -6.2589074e-01   2.1823048e+00   5.7341986e-01   2.8736400e+00  -2.2673008e-01   3.6671452e+00  -1.2871713e+00   3.2459452e+00  -3.0019812e+00   1.5560572e+00  -8.9677205e-02  -1.5768281e+00  -1.4960537e+00   3.6373865e-01  -3.3232325e+00  -6.7628761e-01  -1.6938845e+00  -3.8891659e-01  -2.6100601e+00   3.2727651e-01   1.8173113e-01
  -1.2902049e+00  -7.1194923e-01   1.2724996e+00   5.0217204e-01  -7.7250521e-01  -4.9976121e-01   4.4151933e-01  -1.1514348e-01   6.9551484e-01  -1.0553278e+00   7.0947295e-01  -1.9324149e+00  -7.3204085e-01  -1.0942395e+00   2.4010985e-01   3.0482205e-01  -1.0413297e+00  -1.5011711e+00   7.3445989e-01   1.3903691e+00  -1.5843863e+00  -3.6521709e+00   1.7746999e+00  -3.6827530e+00  -3.0735898e+00  -4.1485256e+00   2.5684222e-02  -2.0002832e+00   1.1463338e+00  -1.6004541e+00   9.1394615e-01  -1.2400033e+00   6.0386267e+00   3.0721352e+00   1.9675048e+00  -2.7000071e+00   1.3881411e+00  -9.1319862e-01   7.5856127e-01   8.5165809e-01  -1.3987109e+00  -3.3112774e+00  -1.7270438e+00  -4.5816477e+00  -1.0672541e+00  -4.5897706e+00  -1.7881762e+00  -5.8638509e+00  -8.0556938e-01  -5.4653115e+00   9.8934718e-01  -1.8045687e+00   3.8808046e-01   1.2882199e+00  -2.4704648e+00  -2.4504438e+00  -2.7324738e+00  -9.8738779e-01  -8.7818710e-01  -7.2280871e-01   7.2199702e-01   1.1318378e+00  -4.4167513e+00  -3.7748320e-02   3.4657580e+00   1.0520551e+00   1.1058854e-01  -2.5496906e+00  -1.4094002e+00  -1.1962190e+00   2.7938382e+00   1.8501779e-01   3.6056047e+00  -5.5481733e-01   4.5434932e+00  -1.1442450e+00   4.4011342e+00  -1.6956591e+00   2.2694090e+00   7.4535673e-02  -1.1381531e+00  -1.1929946e+00   4.2977963e-01  -3.2481771e+00  -5.6692609e-01  -1.8402198e+00  -1.1941722e+00  -3.4750343e+00  -1.8488431e-01   1.6665947e-01
  -4.9710749e-01  -1.4911628e-01   8.1555595e-01   6.5546964e-01  -9.2632235e-01  -6.5407639e-01   2.5625839e-01  -3.6848840e-01   5.3143491e-01  -9.0027312e-01   5.8266496e-01  -1.7393249e+00  -6.0807144e-01  -7.4144002e-01   2.5144459e-01   2.6530095e-01  -3.7582665e-01  -7.3939936e-01   1.0053232e+00   1.2006391e+00  -1.5590976e+00  -4.0264033e+00   1.2762480e+00  -3.2323873e+00  -3.8758169e+00  -4.5380358e+00  -2.6822059e-01  -2.2463939e+00   1.9350234e+00  -1.6984572e+00   8.5750995e-01  -9.4945560e-01   5.3601967e+00   2.6299259e+00   1.9932568e+00  -2.5566746e+00   1.5439495e+00  -7.5953544e-01   6.7705589e-01   7.1575182e-01   3.0118217e-01  -3.6986053e+00  -3.6726395e-01  -3.8627613e+00  -8.8176733e-02  -4.3495465e+00  -1.3904481e+00  -5.0336219e+00  -3.7947754e-01  -5.2734548e+00   1.3253763e+00  -1.3920700e+00   5.4239337e-01   1.6950323e+00  -2.4465084e+00  -2.2431387e+00  -1.8663590e+00  -2.2052976e-01  -6.7473894e-01  -8.1791233e-01   9.6405810e-01   1.0859462e+00  -4.7687741e+00   4.6789224e-02   3.3277133e+00   1.1767304e+00   4.2375876e-02  -2.6123505e+00  -9.0698594e-01  -1.0555351e+00   2.8594713e+00   5.0954083e-01   4.2699979e+00  -9.9244022e-01   5.0958108e+00  -1.6054905e+00   3.6118721e+00  -2.4464080e+00   3.5074281e+00   1.4888095e+00  -6.0756447e-01  -1.3603942e-01   1.0820110e+00  -2.3327958e+00  -1.3768694e-01  -1.2016301e+00  -1.3199516e+00  -3.1573307e+00  -3.3858979e-01   3.1108428e-01
  -2.8839423e-01  -1.9537884e-01   3.5808747e-01   1.0410903e+00  -7.9680748e-01  -6.1596209e-01   2.6581311e-01  -2.1714233e-01   6.8554494e-01  -4.8304518e-01   5.1533427e-01  -1.6645292e+00  -4.8265750e-01  -5.2807043e-01   4.1808670e-01   1.0375395e-01  -3.6347068e-01  -9.4972317e-01   7.8039960e-01   6.5848061e-01  -1.3390806e+00  -3.3875647e+00   9.0773492e-01  -2.4674015e+00  -4.4344286e+00  -4.6756528e+00  -5.7424534e-01  -2.3610768e+00   2.1782262e+00  -1.9636433e+00   8.3370563e-01  -6.0964741e-01   3.8651033e+00   2.2631384e+00   1.3619127e+00  -2.4868595e+00   1.3427193e+00  -5.4634402e-01  -4.8700824e-02   7.3176023e-01   9.2067015e-01  -4.2067210e+00  -2.2934263e-01  -3.6246750e+00  -6.7602784e-02  -3.9934485e+00  -1.2863239e+00  -4.9089745e+00  -1.3695499e-01  -4.5370331e+00   1.7981826e+00  -8.4525966e-01   1.0545048e+00   1.9668713e+00  -2.2835045e+00  -2.1868447e+00  -1.6002402e+00  -2.3330120e-01  -1.6048754e-01  -4.3458107e-01   1.2150674e+00   1.0427174e+00  -4.9426831e+00   8.5741122e-02   2.7355744e+00   1.1890192e+00  -4.6999829e-01  -2.4184515e+00  -1.0676221e+00  -1.4199619e+00   2.5986265e+00   3.6022362e-01   3.7799235e+00  -1.2447817e+00   4.6531159e+00  -1.6341372e+00   3.1813692e+00  -2.1996340e+00   3.3025542e+00   8.2829146e-01  -7.1893039e-01  -4.0964035e-01   1.0794884e+00  -2.4890142e+00   3.1815553e-02  -9.0105621e-01  -1.1901167e+00  -3.7429201e+00  -2.8229436e-01   4.2676896e-01
   1.9481834e-01  -5.5459108e-02  -7.8563751e-02   8.0636935e-01  -6.5797897e-01  -1.6327314e-01  -2.2678302e-01  -7.8857263e-01   7.8449648e-01  -1.4795154e-01  -7.9655064e-02  -1.6527357e+00  -4.8469299e-01  -7.1607488e-01  -8.5235662e-02  -1.9925606e-01  -1.9898937e-01  -1.1393300e+00   5.6435722e-01   7.6828531e-03  -7.6838012e-01  -2.5552898e+00   5.2472586e-01  -2.1801790e+00  -3.5136575e+00  -3.6932425e+00  -5.4445372e-01  -1.7577911e+00   2.1382359e+00  -2.3489891e+00   9.0160090e-01  -8.8911821e-01   2.7608750e+00   9.0808816e-01   1.0434371e+00  -2.2249288e+00   1.2474949e+00  -5.1108516e-01   1.8683470e-03   4.8254278e-01   1.7700454e+00  -4.8978538e+00   1.4798853e+00  -2.0260681e+00   9.4409519e-01  -2.6441459e+00  -3.0668284e-01  -2.4405265e+00   4.2983668e-01  -2.5808142e+00   2.5969244e+00  -1.0574261e-01   2.1729242e+00   3.1171508e+00  -1.0396807e+00  -9.4555888e-01  -9.8122853e-01   3.7841660e-01   4.6815255e-01  -2.8554430e-01   1.3439244e+00   5.7143169e-01  -4.3981360e+00   1.2143730e-01   2.9304687e+00   7.7060544e-01  -2.4491087e-01  -1.8885891e+00  -3.3430116e-01  -9.3244956e-01   2.5592208e+00   4.9597806e-01   2.8540603e+00  -1.5909957e+00   3.9825704e+00  -1.9226057e+00   2.0132030e+00  -3.3762207e+00   3.1943359e+00  -1.8210726e-01  -6.0622323e-01   4.2787080e-02   8.9362631e-01  -2.6968143e+00   4.2062038e-01   2.0467099e-01  -2.3182428e-02  -3.4243238e+00   1.9420978e-01   5.2509472e-01
  -9.2262648e-01  -8.9250025e-01  -3.5382123e-01   1.0526477e+00  -4.1207439e-01  -2.6384082e-01   2.9972255e-01  -4.5940370e-01   1.0243226e+00   4.0831747e-01  -1.2157969e-01  -1.7631358e+00  -6.4831106e-01  -1.1909846e+00  -1.8525292e-01  -9.6444319e-01  -1.7004246e+00  -1.9904058e+00   1.5532711e-01  -6.8728306e-01  -4.8577519e-02  -2.3686866e+00   3.4406452e-01  -1.5317226e+00  -4.5594092e+00  -5.0983567e+00  -1.0486199e+00  -2.6416160e+00   1.1544809e+00  -3.0550405e+00   8.1851245e-01  -7.6011046e-01   1.1657178e+00   1.1526808e+00  -1.4750301e-01  -1.0020307e+00   6.2891326e-02  -4.6384476e-01  -1.9468368e+00  -1.7964235e-02   3.8689823e-01  -5.1560030e+00  -1.3524510e+00  -3.4783748e+00  -8.3893832e-01  -2.4566491e+00  -1.7841489e+00  -4.9344129e+00  -5.0032185e-02  -1.7865012e+00   2.6620511e+00  -1.2598292e-01   2.9336251e+00   2.9892199e+00  -1.6722319e+00  -1.6581530e+00  -1.7296700e+00  -7.0998312e-01   1.2577748e+00   7.0290952e-01   1.6004233e+00   6.6090805e-01  -4.4541152e+00   2.9950283e-01   1.2136027e+00   8.5180660e-01  -7.0132132e-01  -1.4524318e+00  -7.2371642e-01  -1.4928612e+00   2.8194771e+00  -1.1165158e+00   1.6228664e+00  -1.7960589e+00   3.2087581e+00  -1.4537249e+00   2.6127477e+00  -1.2011511e+00   8.0738202e-01  -3.1872968e+00  -1.5378058e+00  -2.0808024e+00  -1.1731448e-01  -4.3709795e+00   8.1949910e-02  -4.7599285e-01  -8.0857558e-01  -5.0428387e+00  -2.8459136e-02   7.9512769e-01
   4.9382676e-01  -2.7614795e-02  -1.1772971e+00   4.1319519e-01  -8.7089192e-01  -4.8998788e-01  -1.1222735e-01  -8.8574871e-01   4.1977402e-01   3.9429502e-01   1.7854745e-02  -1.3134040e+00   1.5023898e-02  -5.3575940e-01  -2.6357572e-02  -4.2499277e-01   1.7668586e-01  -7.1867233e-01   4.4533185e-01  -9.4648007e-01  -3.6717382e-01  -2.2721540e+00  -3.2251777e-01  -1.1333457e+00  -5.2865256e+00  -4.7493515e+00  -1.4761754e+00  -2.7036109e+00   1.8444676e+00  -2.3895348e+00   8.1034372e-01  -6.0353008e-01   6.9061702e-01   1.2737773e-01  -2.1454164e-01  -3.8790419e-01  -2.8764767e-01   1.5895017e-01  -1.5979465e+00  -2.0262806e-02   1.8734282e+00  -4.3417920e+00   6.2612684e-01  -1.6642782e+00   6.8055589e-01  -1.6787629e+00  -1.3425114e+00  -2.4095657e+00   6.9169184e-02  -1.4028447e+00   1.7966368e+00   1.9801168e-01   1.7396625e+00   2.5497368e+00  -1.5971375e+00  -1.1312824e+00  -2.4912203e-01   5.5069213e-01   6.5135857e-01  -1.1568300e-01   1.6766801e+00   2.2151055e-01  -2.9918187e+00   5.4632675e-01   1.1679934e+00   4.5606345e-01  -7.6854037e-01  -1.5498924e+00   6.1054166e-01  -9.2569364e-01   2.3247086e+00  -5.6533510e-01   2.0660381e+00  -1.2327977e+00   3.0582311e+00  -1.4152603e+00   2.9144009e+00  -8.1240017e-01   2.7781411e+00  -5.1878599e-01   2.7112071e-01   1.8541392e-01   1.1461973e+00  -2.3854969e+00   5.0584248e-01  -1.0655312e-01  -6.4309378e-01  -4.5684263e+00  -5.4608727e-02   4.8627398e-01
   1.1853967e+00   3.0530760e-01  -1.6802150e+00   1.7859796e-02  -7.1566698e-01  -6.1222116e-01   2.2761971e-02  -8.8836920e-01   2.9499279e-01   4.9396904e-01  -2.0143128e-02  -8.1980824e-01   4.2425362e-01   1.8430039e-01   3.1431084e-01  -1.2784265e-02   1.5258178e+00  -2.6515005e-01   5.6815337e-01  -1.4570589e+00  -3.4463657e-01  -1.5999076e+00  -5.6875176e-01  -5.7357145e-01  -5.1403672e+00  -4.1537007e+00  -1.4856595e+00  -2.4855091e+00   1.7984754e+00  -2.0911995e+00   8.5003563e-01  -1.5004061e-01  -6.0297307e-01  -9.2619318e-01  -5.2257671e-01  -1.9938395e-01  -9.1325213e-01   7.0669464e-01  -1.8263138e+00  -1.5465643e-01   2.6872607e+00  -3.7667135e+00   1.8506089e+00  -2.1378243e-01   1.3484460e+00  -8.3680221e-01  -1.1163674e+00  -2.7881067e-01   3.9418700e-01  -4.1378280e-01   1.5755942e+00   8.2738230e-01   1.0855844e+00   2.4462777e+00  -1.8088731e+00  -4.5148010e-01   6.3276601e-01   1.0075904e+00   4.4014724e-01  -1.8803525e-01   2.0479384e+00   4.4729077e-01  -1.7632204e+00   7.7387616e-01   1.1164342e+00   2.8972181e-01  -9.1541059e-01  -1.5690510e+00   1.1247761e+00  -1.1121083e+00   1.7884265e+00  -6.4702492e-01   1.5262899e+00  -7.8106841e-01   2.2222322e+00  -1.1389886e+00   2.5585317e+00   1.7717318e-01   3.2974492e+00  -4.2745921e-02   1.6026910e+00   1.3801426e+00   1.5453638e+00  -1.3241803e+00   1.1133286e+00   6.3949751e-01  -2.0577965e-01  -4.0216191e+00   1.2902675e-01   3.2633763e-01
   7.2495386e-01  -5.7432161e-02  -1.9571867e+00  -8.0627591e-01  -6.8370032e-01  -7.4477531e-01   2.9588386e-01  -1.2009735e+00   1.2952783e-01   3.7010392e-01  -4.1309538e-01  -6.7515401e-01   5.3414034e-01  -2.0486739e-01   2.7750794e-01  -1.3821033e-01   1.9354544e+00   1.9812137e-02   6.7568163e-01  -2.2163036e+00   1.1274892e-01  -1.2766115e+00  -4.2991037e-01   1.0678659e-01  -4.9203407e+00  -3.8603460e+00  -1.4745642e+00  -2.6397163e+00   8.8687018e-01  -2.2452041e+00   1.4536654e+00   2.6187499e-01  -9.2925132e-01  -1.3266494e+00  -8.8050381e-01   3.6620880e-01  -2.7059609e+00   1.0826549e+00  -2.8418889e+00  -4.2590427e-01   1.2883734e+00  -3.5704720e+00   1.8334952e-01  -4.3955459e-01   7.8674950e-01  -2.3016592e-01  -2.8211724e+00  -7.6776751e-01  -2.3042119e-01   1.6105328e-01   6.3704214e-01   7.5929243e-01   2.4811780e-01   1.9141640e+00  -3.0942674e+00  -6.0044770e-01   4.4810067e-01   8.7031804e-01   3.3013295e-01   2.5368792e-01   2.3660830e+00   5.5726230e-01   8.9915729e-02   1.2429726e+00   6.3371827e-01  -1.3983175e-01  -8.3078623e-01  -1.6493782e+00   1.8961855e+00  -1.3407807e+00   1.8654823e+00  -2.0467814e+00   8.4709574e-01  -5.8887322e-02   1.4221212e+00  -5.6767432e-01   3.7416903e+00   1.9893955e+00   3.0223860e+00  -4.3135518e-01   2.8055867e+00   2.0396784e+00   1.5341471e+00  -1.5635518e+00   1.0778774e+00   8.7989136e-01  -2.6084637e-03  -4.5906303e+00   6.6972385e-02   1.3968217e-01
   1.1249651e+00   2.9473782e-02  -2.0217596e+00  -9.9829957e-01  -4.3726232e-01  -1.0988874e+00   2.4546187e-01  -1.1490184e+00  -4.7079963e-01   3.1828183e-01   1.5909606e-01  -8.2650326e-01   6.0821681e-01   7.7539317e-02   7.8324723e-02   8.1708776e-02   2.1239309e+00  -6.5237109e-01   2.2051280e-01  -2.1834127e+00  -3.4353197e-02  -1.6063290e+00  -1.4627728e+00  -5.7652680e-01  -5.6833948e+00  -4.8458636e+00  -1.6587189e+00  -3.1545873e+00   1.3374697e-01  -1.5827044e+00   4.4704076e-01  -3.3683618e-01  -1.4262551e+00  -1.3671717e+00  -1.0021399e+00   2.3003143e+00  -2.2412020e+00   1.1263217e+00  -2.6293546e+00  -7.1590623e-01   5.0105326e-01  -2.7315477e+00   2.0794880e+00   1.0790854e+00   9.2779139e-01   7.9968029e-01  -1.2098814e+00   1.4238682e+00   6.9356589e-02   1.7998778e+00   1.1210590e+00   1.4300040e+00   5.5477091e-01   2.2751551e+00  -2.1293304e+00   2.4137689e-01   1.4479905e+00   1.1795506e+00   1.0535890e+00   8.1698093e-01   2.8677227e+00   7.2481627e-01   3.4737119e-01   1.2546277e+00   2.0186088e-01   4.4841170e-02  -9.2482802e-01  -1.0331121e+00   1.5708126e+00  -8.8028793e-01   8.7873656e-01  -3.2233725e+00  -8.1691277e-01  -3.6995301e-01   9.3687149e-02  -5.7537078e-01   2.3546850e+00   2.2345478e+00   1.8362590e+00  -1.2884879e+00   3.0537657e+00   1.7173188e+00   1.3857406e+00  -1.3054022e+00   1.2030323e+00   1.0212891e+00  -6.6347518e-01  -3.9593087e+00  -1.6946877e-01   4.1647691e-01
   1.8898085e+00   8.6623087e-01  -2.3291667e+00  -1.4720485e+00  -8.5375464e-01  -1.5290103e+00   3.7044110e-02  -1.5685400e+00  -8.6580477e-01   3.5117201e-01  -2.7405902e-01  -1.7892253e-01   1.0252595e+00   8.2559530e-01   1.8534894e-01   4.4647014e-01   3.3024687e+00   5.7497060e-01   8.8930319e-01  -1.9293094e+00   9.9198901e-02  -1.4518723e+00  -1.5531451e+00   1.8251161e-01  -5.5098596e+00  -4.3153474e+00  -1.9496623e+00  -3.1477526e+00   8.3531517e-02  -1.1484835e+00   7.2179339e-01   1.7654114e-01  -2.0250611e+00  -1.8808489e+00  -9.1261743e-01   3.4916226e+00  -3.4236537e+00   1.2173421e+00  -3.3298605e+00  -1.0249093e+00   9.1236733e-01  -1.8312693e+00   2.9706559e+00   2.1283601e+00   1.3899233e+00   1.4142496e+00  -1.4787932e+00   2.6750596e+00  -1.0018348e-02   1.7930696e+00   2.0765572e-01   1.3148732e+00  -6.3058015e-01   1.7138328e+00  -3.0693015e+00   2.6549242e-01   2.2425228e+00   1.8799924e+00   7.0224763e-01   2.7155130e-01   2.7793752e+00   4.2044525e-01   1.3816444e+00   1.2275974e+00   8.0517515e-02  -2.6818385e-01  -8.4498357e-01  -1.0182588e+00   2.8228895e+00  -2.1493514e-01   1.1299610e+00  -3.2689672e+00  -6.2014457e-01   5.1252986e-01  -3.2732474e-01  -1.4309440e-01   2.1790668e+00   2.6167198e+00   2.6793433e+00   6.2292068e-01   4.0610702e+00   3.3511663e+00   1.9841354e+00  -2.3779375e-01   1.6076523e+00   1.8206065e+00  -3.9480899e-01  -3.3738599e+00  -1.0718191e-01   3.0630217e-01
   1.9081576e+00   7.1147732e-01  -2.4240458e+00  -1.9899279e+00  -5.5423961e-01  -1.1945152e+00  -1.6499871e-01  -1.5833539e+00  -1.0695062e+00   3.0867464e-01  -2.9962403e-01  -1.0182184e-01   1.0193313e+00   8.4635436e-01   5.7017505e-02   7.4067532e-01   4.0197529e+00   5.7120172e-01   6.1247142e-01  -2.2310208e+00  -3.1465164e-02  -6.5823735e-01  -1.8836826e+00  -5.1257957e-02  -4.4040318e+00  -3.0838398e+00  -1.4990898e+00  -2.5108104e+00  -4.6768602e-01  -4.8764756e-01   8.8004652e-01   5.8037212e-02  -1.6790671e+00  -2.3821171e+00  -1.1338633e+00   3.5247265e+00  -3.5496851e+00   1.3890375e+00  -3.0833135e+00  -8.8021402e-01   5.1423787e-02  -1.6004617e+00   3.8385929e+00   3.3969210e+00   1.9632158e+00   2.6941828e+00  -4.8210662e-01   4.8867583e+00   2.3186640e-01   3.1108264e+00   2.5751247e-01   1.6674947e+00  -5.1462763e-01   1.9853415e+00  -2.0668658e+00   1.2707400e+00   2.6793029e+00   2.1013712e+00   6.3053572e-01   4.3359926e-01   2.6419272e+00   3.2205846e-01   2.7388831e+00   1.2912796e+00  -1.7121232e-01  -5.4414897e-01  -6.6813814e-01  -5.5010473e-01   2.9415816e+00  -7.1127428e-02   9.8606957e-02  -3.7380921e+00  -1.8892751e+00   8.2048190e-01  -1.6132840e+00  -4.0670415e-01   2.0096448e+00   2.7931722e+00   2.3258796e+00   7.5089146e-01   4.6279409e+00   3.5916301e+00   1.9916610e+00  -9.2056435e-02   1.3807888e+00   2.0030921e+00   3.9696782e-01  -2.9011087e+00  -7.7661178e-02   1.3841054e-01
   8.3495261e-01   6.3037016e-02  -2.1215803e+00  -2.3589174e+00  -3.5511993e-01  -1.2921413e+00   2.8197360e-01  -1.6473711e+00  -1.0575787e+00   3.4651756e-01  -4.9569753e-01  -2.9489520e-01   1.0468155e+00   3.0843736e-01   2.3547365e-02   5.8764890e-01   3.2065693e+00   1.8417637e-02   7.5292101e-01  -2.2653347e+00   7.3013862e-01  -4.6043451e-01  -1.5762224e+00   3.0651294e-01  -3.5709833e+00  -3.1160584e+00  -1.3479562e+00  -2.6372631e+00  -1.9119156e+00  -5.4364382e-01   1.3741861e+00   2.9355044e-01  -1.6791256e+00  -1.7490056e+00  -1.1581003e+00   4.7604732e+00  -4.6387875e+00   1.2492476e+00  -4.3975114e+00  -9.1914111e-01  -2.0184393e+00  -8.4372914e-01   1.5217268e+00   2.4139189e+00   5.2986142e-01   3.1350376e+00  -1.8387814e+00   3.3264540e+00  -3.5592210e-01   3.6070611e+00  -8.2229057e-02   1.3865891e+00  -6.5942407e-01   1.6201244e+00  -2.8361654e+00   8.5033052e-01   1.7705064e+00   1.2916244e+00   8.0005871e-01   1.0708434e+00   2.6583609e+00   3.7003291e-01   3.5958016e+00   1.2872989e+00  -9.1836248e-01  -6.8262484e-01  -5.1077002e-01  -1.5972524e-01   3.1713812e+00  -1.3115272e-01   4.5299656e-01  -5.5376891e+00  -3.1575219e+00   1.6465181e+00  -2.6499188e+00   3.1108189e-01   2.7005010e+00   4.4377077e+00   2.7038498e-01  -1.1163532e+00   4.4201832e+00   2.6426703e+00   1.2148506e+00  -1.3846195e+00   1.2022925e+00   2.0415916e+00   6.3229967e-01  -3.6445507e+00  -2.9676598e-02   2.5507358e-01
   3.1411287e-01  -3.3939219e-01  -1.7473104e+00  -2.3573973e+00   1.5032288e-01  -1.1031577e+00   3.9758513e-01  -1.6063482e+00  -1.1153596e+00   5.6699146e-01  -1.8353558e-01  -7.6253096e-01   9.4436037e-01   1.4957512e-01  -6.4953780e-02   4.7547382e-01   2.5015871e+00  -1.0922640e+00   7.3278791e-01  -1.8057577e+00   1.3560884e+00  -1.0301169e-01  -1.7595383e+00   3.8523054e-01  -2.4150124e+00  -2.7939008e+00  -1.1592508e+00  -2.3643231e+00  -3.2819880e+00  -3.2017306e-01   1.1095713e+00   1.5992206e-02  -2.1716384e+00  -1.2876858e+00  -1.0205773e+00   6.7611586e+00  -4.0139879e+00   1.1573488e+00  -4.9555763e+00  -7.0770894e-01  -2.8817403e+00   1.0722389e-01   1.1455537e+00   2.2991796e+00   5.3125265e-02   3.8969655e+00  -8.9917108e-01   3.4360705e+00   2.5914796e-02   4.8763913e+00   7.3922619e-01   1.3949320e+00   5.3447949e-01   1.9154546e+00  -1.5453440e+00   1.2789976e+00   1.5225019e+00   8.1822174e-01   1.3150927e+00   1.4553123e+00   2.6872574e+00   4.8264000e-02   3.6432891e+00   5.9447454e-01  -1.7107753e+00  -6.3914018e-01  -2.7035391e-01   7.3297799e-01   3.5465016e+00   5.6127282e-01   5.0798315e-02  -7.0824175e+00  -5.1852043e+00   1.7482249e+00  -4.1498495e+00   2.5476793e-01   1.6076259e+00   4.6045500e+00  -2.4973581e+00  -3.3195031e+00   3.7244602e+00   1.1289563e+00   1.2805147e-01  -2.4870321e+00   1.1879848e+00   2.0132543e+00   9.8894051e-01  -3.7615217e+00   2.6517866e-01   4.8937847e-01
   1.9072810e+00   7.8634422e-01  -1.9170614e+00  -2.9624765e+00  -4.8980480e-01  -1.5496883e+00  -1.3979542e-01  -1.7653800e+00  -2.2333154e+00  -2.0884961e-03   6.0981957e-01  -3.4077594e-01   1.6288235e+00   1.0902549e+00   1.3351558e-01   1.7132232e+00   4.5097362e+00   4.5599497e-01   1.1525888e+00  -1.0336342e+00   2.6277884e-02  -1.1576723e+00  -2.5280027e+00  -3.2692039e-01  -3.2507565e+00  -2.8097439e+00  -1.3024024e+00  -2.5126536e+00  -2.4563884e+00   1.3305036e+00   7.3495318e-01  -1.0130206e-01  -6.7210834e-01  -1.0664607e+00   2.0770229e-01   7.2770643e+00  -3.1956286e+00   1.3956253e+00  -3.4879117e+00  -4.7833676e-01  -2.0904160e+00   1.7558368e+00   4.2799191e+00   4.3149675e+00   1.8205745e+00   4.3736570e+00   8.6358777e-01   6.4120474e+00   2.2774115e-01   4.3690262e+00  -1.3859718e-01   1.4404671e+00  -1.1451870e+00   1.2465313e+00  -1.0311722e+00   1.7450418e+00   3.1849432e+00   2.2684917e+00   3.3978528e-01   4.0242973e-01   2.4064762e+00  -1.4956988e-01   4.6216198e+00   6.7194750e-01  -1.4344685e+00  -7.7477476e-01  -3.2385388e-03   7.1172951e-01   4.2001423e+00   1.4273323e+00  -9.8120785e-01  -6.3370772e+00  -4.2226853e+00   2.2947723e+00  -3.9442834e+00  -1.4306765e-01   1.7292926e+00   4.2309039e+00  -1.2603424e-01   1.1066381e+00   5.4107504e+00   3.5249572e+00   1.8212826e+00   4.3438931e-01   1.3027220e+00   1.8650541e+00   5.7749140e-01  -2.3623339e+00  -2.2600155e-01   1.4526608e-01
   1.9042735e+00   1.0026676e+00  -1.7081826e+00  -3.2146060e+00  -8.4116865e-01  -1.9133552e+00  -1.0185057e-02  -1.6546805e+00  -2.5907619e+00  -4.4317388e-01   4.0447453e-01   1.7578796e-01   1.7550518e+00   1.5618780e+00   2.6059074e-01   2.1988273e+00   5.3014589e+00   1.6085457e+00   1.6331052e+00  -8.3252530e-01  -5.3781231e-01  -1.6874490e+00  -2.1214414e+00  -4.4138937e-02  -3.0173209e+00  -2.5471864e+00  -1.1525896e+00  -2.4918512e+00  -2.4072376e+00   1.7568979e+00   1.1991178e+00   5.9684807e-01   2.3752738e-01  -4.5492991e-01   1.4780540e+00   6.5893350e+00  -3.8594199e+00   1.3619402e+00  -3.6746670e+00  -5.8097954e-01  -2.5656577e+00   2.2749536e+00   4.1237281e+00   4.1853234e+00   1.6145707e+00   4.2308353e+00   3.0576136e-01   6.0858909e+00  -2.7370033e-02   3.4520983e+00  -8.9631289e-01   1.2348318e+00  -2.6603917e+00   4.1894010e-01  -2.4389512e+00   1.2638348e+00   3.1380102e+00   2.3261807e+00  -3.3039249e-01   2.7170865e-01   2.0661875e+00   3.3182434e-01   5.1141388e+00   8.9078860e-01  -1.3523800e+00  -7.3970252e-01   2.4614592e-01   4.2773567e-01   4.1610998e+00   1.0419241e+00  -8.2053433e-01  -6.2694572e+00  -3.4051680e+00   2.9383824e+00  -3.6145284e+00   1.6435579e-01   2.6467628e+00   5.0477476e+00   1.0222541e+00   3.1807373e+00   6.1713784e+00   4.7236136e+00   2.3307539e+00   1.4915167e+00   1.3420495e+00   2.2001445e+00   6.0667833e-01  -1.7688312e+00  -5.5876093e-01  -6.3268136e-02
   1.2444655e+00   7.7973524e-01  -1.1212540e+00  -3.2152269e+00  -1.1197580e+00  -2.1301128e+00   8.8027058e-02  -1.6904474e+00  -2.9717322e+00  -8.5447702e-01   1.4483343e-01   5.6348827e-02   1.4492927e+00   1.0862152e+00  -2.5229906e-01   2.0301833e+00   4.4782527e+00   1.9127779e+00   1.8230526e+00  -4.1180773e-01  -9.1737279e-01  -2.7740014e+00  -1.9029774e+00  -4.7081160e-01  -2.8451670e+00  -3.0985588e+00  -1.0500220e+00  -2.8300452e+00  -2.9648622e+00   1.8395986e+00   1.3526444e+00   6.1780671e-01   1.9186202e+00   8.7505037e-01   2.9789829e+00   6.7308924e+00  -3.9161437e+00   7.9419135e-01  -3.8386962e+00  -9.5052200e-01  -4.0920594e+00   2.4429338e+00   3.3800059e+00   3.4518508e+00   9.1517584e-01   4.2749127e+00   1.7699112e-01   4.9131606e+00  -4.1772572e-01   2.9155259e+00  -1.0052997e+00   8.7768264e-01  -2.9297081e+00   1.6740056e-01  -2.9972066e+00   7.6218732e-01   2.4799706e+00   2.0152161e+00  -3.5074352e-01   5.0782329e-01   1.6659477e+00   6.4638558e-01   4.7479461e+00   9.1394955e-01  -1.3184327e+00  -6.0899527e-01   8.7434230e-01   7.1977313e-01   3.9013369e+00   1.1190158e+00  -4.7992582e-01  -6.8667449e+00  -3.2633307e+00   2.9450714e+00  -3.3188123e+00   2.1745872e-01   2.9880812e+00   5.0864294e+00   5.9364389e-01   3.5977703e+00   5.6310369e+00   4.5124577e+00   1.9659232e+00   1.1711835e+00   1.0313085e+00   2.2051566e+00   3.0060434e-01  -1.5911239e+00  -1.0631347e+00   7.4121224e-02
   8.1259349e-01   5.7192684e-01  -6.6695532e-01  -2.8223173e+00  -1.0030483e+00  -1.8537379e+00  -1.5255782e-01  -1.4849531e+00  -3.0262509e+00  -8.6042741e-01   1.8799917e-01  -1.3800305e-01   1.0967580e+00   9.7843325e-01  -5.3600617e-01   1.9499843e+00   3.7840253e+00   1.6038716e+00   1.6717234e+00   6.8633040e-02  -9.7110266e-01  -2.8839419e+00  -1.9383676e+00  -5.9289555e-01  -2.0178798e+00  -2.6963510e+00  -7.8106894e-01  -2.4158382e+00  -3.2249892e+00   2.0583024e+00   1.2500651e+00   4.6863957e-01   2.5617287e+00   1.7220519e+00   3.7556487e+00   6.9081817e+00  -3.0509419e+00   3.8081427e-01  -3.7249350e+00  -6.8181105e-01  -4.5729081e+00   2.4862552e+00   3.5851523e+00   3.2114332e+00   7.9913279e-01   4.4195891e+00   1.3041148e+00   4.6812383e+00  -5.4209586e-02   3.0845108e+00  -2.0308807e-01   7.8747800e-01  -2.0068688e+00   4.7537755e-01  -1.9329366e+00   8.4850076e-01   2.1994186e+00   1.7479884e+00  -1.3598046e-02   7.8067127e-01   1.1266827e+00   4.7350003e-01   3.9630366e+00   4.1047776e-01  -1.7091486e+00  -4.0296758e-01   1.0858062e+00   1.2257518e+00   3.3692483e+00   1.2880813e+00  -6.9180432e-01  -7.0345259e+00  -3.6747464e+00   2.6340431e+00  -3.4759107e+00  -2.7360043e-01   2.3370729e+00   4.1804920e+00  -3.5611647e-01   3.2736873e+00   4.5821628e+00   3.5078767e+00   1.4974821e+00   7.0408726e-01   6.6659371e-01   2.0973030e+00   5.8265070e-01  -1.2459723e+00  -1.1042920e+00   2.2205752e-01
   1.3916806e+00   9.0611864e-01  -5.2071978e-01  -2.7014623e+00  -1.0248647e+00  -1.4904280e+00  -6.3923914e-01  -1.4346814e+00  -3.2595016e+00  -9.1706973e-01   6.2464645e-01  -2.5881105e-01   1.2568929e+00   1.3106383e+00  -5.4392619e-01   2.4561950e+00   3.9875374e+00   1.4684395e+00   1.6177512e+00   6.4763757e-01  -1.2248831e+00  -2.7947750e+00  -2.1689869e+00  -7.1234716e-01  -1.2704041e+00  -1.7534874e+00  -5.8522491e-01  -1.6558289e+00  -2.9352418e+00   2.5605887e+00   9.6634271e-01   2.3503669e-01   2.8918082e+00   2.0229981e+00   4.9731224e+00   7.1626492e+00  -1.5768407e+00   4.1193978e-01  -2.7103812e+00   3.5247919e-04  -3.5756339e+00   3.2886569e+00   5.5358299e+00   4.1226713e+00   2.0272867e+00   4.6662224e+00   3.2151004e+00   6.2857722e+00   7.7908990e-01   3.4126473e+00   5.5690932e-01   9.6375773e-01  -1.4161371e+00   7.9891867e-01  -1.3895123e-01   1.4363710e+00   2.7055567e+00   2.2716117e+00  -8.7050175e-02   4.5417833e-01   7.2641834e-01   2.6880773e-02   3.7286318e+00  -1.6501067e-01  -1.5436623e+00  -3.8169530e-01   1.3440641e+00   1.6198658e+00   3.4650306e+00   1.7622113e+00  -1.2515441e+00  -6.3825743e+00  -3.7083064e+00   2.5859159e+00  -3.4579368e+00  -8.0960395e-01   1.7082421e+00   3.0361945e+00  -3.6413997e-01   3.8306078e+00   4.4402046e+00   3.6460071e+00   1.7151571e+00   1.5179398e+00   8.1764859e-01   2.1774953e+00   1.2129778e+00  -4.7584955e-01  -8.0764312e-01   1.1436675e-01
   1.0782363e+00   8.4594651e-01  -2.1550816e-01  -2.3277446e+00  -1.2666714e+00  -1.3729179e+00  -5.6223051e-01  -1.1248328e+00  -3.3858035e+00  -1.0786399e+00   6.8021907e-01  -2.1531896e-01   1.0428177e+00   1.2132271e+00  -7.1932889e-01   2.3428260e+00   3.4725222e+00   2.0850813e+00   1.8695135e+00   1.0904326e+00  -1.8625780e+00  -3.5358475e+00  -1.8611220e+00  -6.9161805e-01  -1.2527626e+00  -1.8056330e+00  -5.5710685e-01  -1.6643736e+00  -2.7374215e+00   2.5594437e+00   1.0528875e+00   4.7402343e-01   3.9694291e+00   3.0444357e+00   6.3236416e+00   6.4660332e+00  -9.2267760e-01   2.7273153e-01  -2.5817441e+00  -1.4913994e-02  -3.2973936e+00   3.4309831e+00   4.8733767e+00   3.1518614e+00   2.0930321e+00   4.2401470e+00   3.4962394e+00   4.9888655e+00   9.3226489e-01   2.3291111e+00   6.2880292e-01   5.1006932e-01  -1.3146576e+00   4.0297082e-01  -8.6444478e-03   8.6616792e-01   2.2115401e+00   2.0320137e+00  -5.8139791e-01   7.6604783e-02   6.9412565e-02   1.1630166e-01   3.0131220e+00  -4.2794952e-01  -1.6864590e+00  -2.0948572e-01   1.8005579e+00   1.7050962e+00   3.3844352e+00   1.6381127e+00  -1.2231266e+00  -5.9074501e+00  -2.8718587e+00   2.3640359e+00  -2.6265341e+00  -1.2046444e+00   2.2227865e+00   3.0439744e+00  -2.2083080e-01   4.9031464e+00   3.8461037e+00   3.3430883e+00   1.5193296e+00   1.8028482e+00   5.9238289e-01   1.6025727e+00   9.9010193e-01  -4.5258215e-01  -1.1468086e+00  -1.4493486e-03
   6.1462688e-01   5.1055248e-01   3.1063941e-01  -1.6899747e+00  -1.3710452e+00  -1.3797251e+00  -4.9582784e-01  -7.5494074e-01  -3.7342470e+00  -1.4901308e+00   1.0345781e+00  -7.7827797e-01   6.1666962e-01   6.4871427e-01  -1.0680257e+00   2.1307303e+00   2.6515721e+00   2.0504316e+00   1.6548666e+00   1.5500574e+00  -2.6340963e+00  -4.5446798e+00  -2.0290282e+00  -1.2751210e+00  -1.7340638e+00  -2.5150036e+00  -4.6029701e-01  -1.9631544e+00  -2.5923285e+00   2.8095334e+00   7.6258915e-01   3.5041649e-01   5.9557345e+00   4.8150638e+00   7.8468558e+00   5.8825379e+00   5.8720529e-01  -5.1941076e-03  -1.8898147e+00   3.8751363e-01  -3.7029233e+00   3.4078259e+00   4.6442967e+00   2.2260714e+00   2.0689658e+00   3.7269958e+00   4.3845114e+00   3.6529947e+00   1.0103530e+00   1.3953093e+00   1.1726880e+00   3.7232478e-01  -9.8664174e-01   2.4622311e-01   6.2779491e-01   3.5634999e-01   1.7169760e+00   1.7719277e+00  -5.9215372e-01   2.4255498e-01  -3.7761770e-01   4.1587670e-01   1.6650680e+00  -6.8227685e-01  -1.6050884e+00   3.4560159e-01   2.0530796e+00   1.8144537e+00   2.4531446e+00   1.3698426e+00  -1.6967004e+00  -5.9158236e+00  -2.4902951e+00   1.7815479e+00  -1.8579068e+00  -1.6618351e+00   2.3064061e+00   2.4733597e+00  -3.3267100e-01   5.7591230e+00   2.9679358e+00   2.6957153e+00   1.3019793e+00   1.6794371e+00   1.3668729e-01   1.0764539e+00   4.5533434e-01  -4.3437355e-01  -1.7531558e+00   1.5785325e-01
   9.7164317e-01   1.0099756e+00   3.8995716e-01  -8.9091138e-01  -1.5587260e+00  -1.0955082e+00  -9.3935818e-01  -5.9204815e-01  -3.6540081e+00  -1.3550071e+00   7.1894460e-01  -5.9981696e-01   2.9953630e-01   9.8006411e-01  -1.2426928e+00   1.9152421e+00   2.3195078e+00   2.5260290e+00   1.7553773e+00   2.0788745e+00  -2.8808690e+00  -4.3127478e+00  -1.9164007e+00  -5.9496299e-01  -1.4205435e+00  -1.6184994e+00  -5.4874822e-01  -1.4041607e+00  -1.9281041e+00   2.5295625e+00   6.2073481e-01   6.4950491e-01   5.7776104e+00   5.1552108e+00   8.8526144e+00   5.5463073e+00   1.3624258e+00  -1.4210195e-01  -1.7377032e+00   6.4777647e-01  -2.2052844e+00   3.0572248e+00   5.6451326e+00   2.1770285e+00   3.0915828e+00   3.3238491e+00   5.5433151e+00   3.5479074e+00   1.8258735e+00   6.6462043e-01   1.8308780e+00   1.9374299e-01  -1.4885532e-01   4.0652022e-01   1.4119558e+00   1.5123523e-01   1.8397794e+00   2.0784114e+00  -4.4663672e-01  -1.1132007e-01  -9.5757688e-01   2.8870589e-02   3.4321250e-01  -1.3955015e+00  -1.4010610e+00   5.4294148e-01   2.2083527e+00   1.9196795e+00   2.4827679e+00   1.5485354e+00  -1.7070640e+00  -4.7148076e+00  -1.6220370e+00   1.2155633e+00  -1.0810083e+00  -2.2984318e+00   1.4116947e+00   8.3519277e-01   1.0515660e-02   6.7921259e+00   2.0377085e+00   2.6532487e+00   1.2002521e+00   1.9586342e+00   1.9713716e-01   1.2462046e+00   7.4492384e-01   1.6827267e-02  -1.6240967e+00   1.2781159e-01
   7.3896735e-01   8.8611127e-01   6.7818909e-01  -2.3292197e-01  -1.5092025e+00  -4.3098885e-01  -1.4270432e+00  -3.4645837e-01  -3.4863642e+00  -1.4212610e+00   8.3831110e-02  -4.5448453e-01  -5.8730855e-01   5.2086858e-01  -2.2666719e+00   1.2177180e+00   9.8959650e-01   2.4079391e+00   1.0605357e+00   1.9229970e+00  -3.7346309e+00  -4.3402734e+00  -1.8405743e+00  -1.1135862e+00  -9.5407610e-01  -1.0016213e+00  -3.4253420e-01  -9.0256944e-01  -1.7985407e+00   1.8287979e+00   1.2823190e-01   1.5593628e-01   6.1941773e+00   5.0446822e+00   9.6883198e+00   3.9461201e+00   2.0205192e+00  -6.6722558e-01  -9.5747015e-01  -4.0081315e-02  -2.3509765e+00   1.3339360e+00   7.0283017e+00   2.6604678e+00   3.9413909e+00   3.7082800e+00   7.5440136e+00   4.5862201e+00   2.6260842e+00   1.1671143e+00   3.0554902e+00   4.1516209e-01   1.7731701e+00   1.5251928e+00   2.9410907e+00   7.9241609e-01   1.6485957e+00   2.0704673e+00   2.3144832e-01   1.7432339e-01  -1.5163379e+00   1.0690278e-01  -8.7580355e-01  -1.5509989e+00  -7.2280714e-01   4.4496835e-01   2.8310872e+00   2.4164891e+00   1.5146211e+00   1.4546877e+00  -2.1627424e+00  -3.5980131e+00  -1.6510277e+00  -4.2543778e-01  -6.9564724e-01  -3.3334087e+00   1.2655541e-01  -1.3187756e+00  -2.5760905e-01   6.0270228e+00   4.4079725e-01   1.7364648e+00   2.8977998e-01   1.4613794e+00  -1.7959981e-01   1.1676334e+00   8.8194603e-01   6.2488191e-01  -1.8144120e+00   9.9054346e-02
   5.9804171e-01   7.6343121e-01   6.8015328e-01   2.6992113e-01  -1.2557258e+00   2.3998875e-02  -1.4645427e+00  -1.2801941e-01  -3.0358472e+00  -1.2922851e+00  -4.1066942e-02  -6.1078792e-01  -7.0732660e-01   3.9466689e-01  -2.0807505e+00   1.1602689e+00   7.7604107e-01   2.0800623e+00   8.4188998e-01   1.7806186e+00  -3.1519531e+00  -3.4662350e+00  -1.5195513e+00  -3.1693179e-01   2.7805074e-03   1.8599893e-01  -2.5577625e-03   2.3668682e-03  -1.3774004e+00   1.4562708e+00   3.4848926e-01   5.2172177e-01   5.7151434e+00   5.1089320e+00   1.0074406e+01   2.9364348e+00   2.5912941e+00  -3.9409872e-01  -6.8440441e-01   1.0158097e+00  -9.8614798e-01   1.3675678e+00   7.0936854e+00   2.3761522e+00   4.6049873e+00   3.1223379e+00   7.5142890e+00   4.1382291e+00   3.2663512e+00   9.7678800e-01   3.7210214e+00   6.1694160e-01   2.3698544e+00   1.7476199e+00   3.5435281e+00   7.4054571e-01   1.3770100e+00   1.9864764e+00   3.0610816e-01   4.0258170e-01  -1.8203233e+00  -3.0323025e-02  -1.4609656e+00  -1.9597989e+00  -4.4096035e-01   7.3890453e-01   2.6474027e+00   2.0970804e+00   1.0531920e+00   7.1380458e-01  -2.0659151e+00  -2.8205724e+00  -1.1980881e+00  -3.8757817e-01  -3.3699149e-02  -3.2914520e+00   1.3496204e-01  -1.6928661e+00  -1.9931086e-01   5.4546328e+00   6.6705434e-02   1.5078342e+00   1.6952900e-01   1.2923315e+00   4.6811543e-02   1.5710318e+00   1.7837957e+00   7.6620558e-01  -1.2879514e+00   5.0514541e-02
   1.9734768e-01   6.5304365e-01   6.5876400e-01   1.1251225e+00  -1.2890730e+00   4.7861657e-01  -1.6905281e+00   7.3863302e-02  -2.7970496e+00  -1.0076582e+00  -4.2522789e-01  -8.1648753e-01  -1.4063671e+00  -2.4446154e-01  -2.6209041e+00   1.5612841e-01  -6.4380723e-01   2.0343726e+00   5.4211201e-01   1.8835035e+00  -3.2341947e+00  -3.1290846e+00  -1.4586350e+00   2.3701696e-01  -2.5776198e-01   5.0145844e-01  -2.6872463e-01   6.2476937e-02  -1.3018261e+00   6.2285939e-01   1.0467170e-01   4.8502293e-01   5.5398336e+00   5.4643105e+00   1.0205289e+01   2.7614551e+00   2.9585222e+00  -4.2506476e-01  -1.0294454e+00   1.0181769e+00  -5.2058055e-01   3.4774528e-01   6.1685278e+00   1.2494814e+00   5.1199294e+00   2.6869449e+00   7.9205520e+00   2.5078381e+00   3.7454889e+00   3.4281654e-01   4.1984324e+00   1.2416980e-01   3.9962091e+00   1.9331474e+00   4.4388287e+00   2.0386369e-01   8.6431981e-01   1.7636709e+00   7.1060639e-01   3.3442877e-01  -2.3443276e+00  -5.7583119e-01  -2.7498490e+00  -2.5777894e+00  -6.6650471e-01   8.2547278e-01   2.8684382e+00   2.3452248e+00   1.1101761e+00   8.2989535e-01  -2.1907176e+00  -2.2990942e+00  -9.2629769e-01  -1.4108779e+00   5.7061662e-01  -3.9552231e+00  -1.5912450e-01  -2.6859874e+00  -1.0731413e+00   4.9456035e+00  -1.5204955e+00   1.8017682e-01  -7.3124470e-01   1.9745691e-01  -4.1338500e-01   8.0372707e-01   1.4891402e+00  -1.1669569e-02  -1.3967999e+00   2.7169740e-02
   1.6099906e+00   1.5897319e+00   4.6469299e-01   1.8794398e+00  -1.5962222e+00   2.3579575e-01  -1.9695802e+00   3.6895046e-01  -3.1174202e+00  -1.2208798e+00  -7.2209586e-02  -6.0328496e-01  -1.2934440e+00   4.3827281e-01  -2.5408451e+00   4.3083479e-01   3.1094393e-01   2.8391632e+00   4.6163969e-01   2.2759821e+00  -4.2861041e+00  -3.3952216e+00  -1.9054297e+00   2.0137942e-01  -1.2857902e+00   4.1007057e-01  -5.8486929e-01   3.7694422e-02   6.1792328e-02   1.0642252e+00  -7.5975265e-01   4.9578688e-01   5.4333972e+00   5.4015337e+00   1.0975581e+01   1.7326419e+00   4.4185807e+00  -1.3377960e-01   3.4791081e-01   1.3765453e+00   2.0485890e+00   6.4232389e-01   9.3252720e+00   2.6237573e+00   6.9587665e+00   2.1956663e+00   9.8725227e+00   4.4085213e+00   4.5855233e+00  -4.4503897e-01   4.4283294e+00   6.1987708e-01   3.6960438e+00   1.7678292e+00   5.1899286e+00   4.4848071e-01   1.9955797e+00   2.6868688e+00   3.9238739e-01  -4.3349463e-01  -2.6006390e+00  -5.3283998e-01  -3.9721207e+00  -2.8739917e+00   3.9851645e-01   1.1826098e+00   2.7063872e+00   1.9293838e+00   7.3206183e-01   8.2699244e-01  -2.9567364e+00  -3.6693739e-01   2.0838690e-01  -2.0032716e+00   1.5128874e+00  -4.1190825e+00  -1.3408371e+00  -3.9619811e+00   9.5782347e-01   7.4949775e+00  -1.3716547e+00   1.4191988e+00  -1.2215967e-01   1.9911196e+00   5.2247310e-02   1.0416478e+00   1.0958285e+00   1.0501211e+00  -1.5562899e+00  -7.3743586e-02
   1.8610405e+00   1.7758178e+00   1.7628278e-01   2.5190560e+00  -1.2144016e+00   7.7696726e-01  -2.2077000e+00   6.5576337e-01  -2.5529858e+00  -9.6472768e-01  -4.9267144e-01  -3.4307839e-01  -1.6256887e+00   4.6030186e-01  -2.3892422e+00   1.5529412e-01   5.0096010e-01   2.9433091e+00   2.9812678e-02   1.8807151e+00  -4.2093190e+00  -1.5625699e+00  -1.8092782e+00   1.2897464e+00  -7.5454283e-01   2.2653175e+00  -3.5956233e-01   9.2607049e-01   6.1919529e-01   5.8367712e-01  -6.8154681e-01   1.0124592e+00   4.2180830e+00   4.5868826e+00   9.9430349e+00   1.6550637e-01   4.2161328e+00   3.2018533e-01   2.7438688e-01   2.1602897e+00   3.2196939e+00  -5.8165349e-01   9.7848247e+00   2.8790293e+00   8.3826207e+00   1.9525329e+00   1.0356757e+01   4.8179952e+00   5.5088036e+00  -5.6635836e-01   4.8636226e+00   8.1031420e-01   4.7466592e+00   2.2335403e+00   5.8539583e+00   6.3894811e-01   2.2563206e+00   2.9386645e+00   7.7553996e-01  -1.9988474e-01  -2.6973682e+00  -8.3374162e-01  -4.2505253e+00  -3.1884653e+00   6.6485444e-01   1.1264455e+00   2.2398155e+00   1.5277994e+00   3.6267270e-01   2.5634444e-01  -3.7784154e+00   5.5833787e-01   3.3573637e-01  -2.5950719e+00   1.5347472e+00  -4.6182128e+00  -2.0399687e+00  -5.2355256e+00   1.2750030e+00   7.5908587e+00  -1.7547495e+00   1.3637510e+00  -2.1471261e-01   1.7322883e+00  -6.5068518e-02   1.2068137e+00   1.7292322e+00   8.4218049e-01  -1.2525805e+00  -3.0820855e-01
   1.2861145e+00   1.4570593e+00   2.1502677e-01   2.7407064e+00  -1.1662515e+00   8.2781073e-01  -2.0237081e+00   5.6619536e-01  -2.3428591e+00  -1.0363368e+00  -1.2042141e+00  -5.5332252e-01  -2.3166252e+00  -5.0176951e-01  -3.1018191e+00  -8.4318810e-01  -5.5914999e-01   2.6417257e+00  -3.9473371e-01   1.3411176e+00  -3.9940471e+00  -1.6581782e+00  -1.4657637e+00   1.4291830e+00  -9.0532822e-01   1.9638923e+00  -4.6816079e-01   6.8279506e-01   9.9456736e-02  -5.0001952e-01  -9.5153529e-01   7.8584922e-01   3.8283092e+00   4.3185481e+00   1.0056081e+01  -4.1147016e-01   3.5955216e+00   3.1446626e-01   1.0903688e-01   1.6076576e+00   2.8018776e+00  -1.5566785e+00   9.0952963e+00   2.3251405e+00   8.3991131e+00   1.6828547e+00   9.7423056e+00   3.9598956e+00   5.5657791e+00  -5.4864450e-01   4.9731797e+00   7.4471506e-01   5.6041094e+00   2.5173164e+00   5.5091278e+00   4.5432439e-01   1.6935363e+00   2.6867449e+00   1.1561942e+00   2.0663511e-01  -2.7129318e+00  -6.8136342e-01  -4.7801762e+00  -3.1465940e+00   1.3089732e+00   1.0932327e+00   2.6787121e+00   1.3720800e+00   1.5224095e-01  -8.1380318e-02  -3.3137009e+00   5.6712114e-01   2.0945856e-01  -3.3816981e+00   2.0297067e+00  -4.2629231e+00  -2.1423143e+00  -5.1217564e+00   7.8480354e-01   5.9653980e+00  -2.3839041e+00   8.1625099e-01  -1.2968363e+00   6.7030661e-01  -5.7628560e-02   1.2402612e+00   1.3289784e+00   5.0172152e-01  -1.3298404e+00  -3.0802476e-01
   1.4855943e+00   1.5821374e+00  -1.8805004e-01   3.1917317e+00  -1.5170959e+00   6.2146665e-01  -2.2418157e+00   7.2381850e-01  -2.4783581e+00  -9.2398174e-01  -1.2916643e+00  -5.6497099e-01  -2.6896860e+00  -7.5750908e-01  -3.5383631e+00  -1.5388366e+00  -8.2215844e-01   2.7858184e+00  -9.6564743e-01   1.0530239e+00  -4.2905557e+00  -1.7318095e+00  -1.6714899e+00   1.7003207e+00  -2.3271074e+00   1.2172859e+00  -1.1791959e+00   9.2656973e-02   3.6439965e-01  -8.8130346e-01  -1.7062246e+00   3.9546647e-01   2.9558492e+00   3.9873503e+00   9.7308856e+00  -5.2790890e-01   3.3697516e+00   5.7587625e-01   8.7457549e-02   1.2855387e+00   3.1971848e+00  -2.0262544e+00   9.2220453e+00   2.1445282e+00   8.6247904e+00   1.1442955e+00   9.7592137e+00   3.4416232e+00   5.5718871e+00  -9.8651053e-01   4.4917551e+00   5.8832980e-01   5.8451447e+00   2.0797765e+00   5.5008600e+00   8.9055673e-03   1.9024115e+00   2.7551532e+00   1.2311636e+00  -3.7539440e-02  -3.1075445e+00  -1.1025942e+00  -5.4868273e+00  -3.2988820e+00   1.2087364e+00   1.0896714e+00   2.5905925e+00   1.2495993e+00  -4.9115830e-02  -7.0972964e-02  -3.3031194e+00   1.3455460e+00   5.0162643e-01  -4.0839861e+00   2.5195084e+00  -3.8927299e+00  -1.8262323e+00  -4.6804639e+00   1.1630303e+00   5.9512714e+00  -2.9393849e+00   3.6302963e-01  -1.7474688e+00   5.4166062e-01  -3.2779187e-01   4.1675151e-01   2.9304614e-01  -2.0911333e-02  -1.5861262e+00  -4.6907153e-01
   2.3229877e+00   2.1790059e+00  -3.4796137e-01   3.2817326e+00  -1.0170829e+00   8.2389719e-01  -2.2717990e+00   6.4358011e-01  -1.9742357e+00  -6.7617369e-01  -1.1468376e+00  -2.8085829e-01  -2.4495810e+00  -4.2408988e-01  -3.0741112e+00  -1.2182071e+00   5.1228349e-01   3.0593467e+00  -8.8081809e-01   1.1027604e+00  -3.7776251e+00  -7.8445431e-01  -1.7472389e+00   2.0566333e+00  -1.2320914e+00   2.4183593e+00  -7.8319182e-01   8.5650227e-01   9.2232265e-01  -4.4973487e-01  -1.9063600e+00   3.5370480e-01   1.4067097e+00   2.4240804e+00   7.6086451e+00  -1.6389207e+00   3.7391710e+00   8.9372745e-01   7.5278842e-01   2.0312183e+00   5.3899029e+00  -1.8425186e+00   1.1297072e+01   3.6896473e+00   1.0225634e+01   1.2863004e+00   1.0753430e+01   5.9422198e+00   6.5224825e+00  -4.7427649e-01   4.8988031e+00   1.0173386e+00   6.5946051e+00   2.7561205e+00   6.5710218e+00   1.1190370e+00   2.9341549e+00   3.4050669e+00   1.0126037e+00  -4.4818871e-01  -3.1506123e+00  -1.4843629e+00  -5.3200703e+00  -3.5331089e+00   1.6688825e+00   8.1565154e-01   2.0462470e+00   5.7585987e-01   3.3744086e-02   1.2199887e-01  -3.7204525e+00   2.1683451e+00   2.5211837e-01  -4.1333852e+00   2.2365143e+00  -3.8919680e+00  -3.7127450e+00  -5.8975612e+00   2.1638111e+00   6.4351098e+00  -2.4428310e+00   1.0709450e+00  -1.5090529e+00   1.3297843e+00   8.2233544e-02   9.4932526e-01   9.7136486e-01   7.8610464e-01  -1.0736609e+00  -5.6841628e-01
   1.7747171e+00   1.9670536e+00  -3.8335157e-01   3.1266482e+00  -8.8462849e-01   6.2574039e-01  -1.7627683e+00   3.9401803e-01  -1.5503590e+00  -6.7020587e-01  -1.9475804e+00  -2.3461175e-01  -2.7317360e+00  -1.2173387e+00  -3.1816645e+00  -1.9169892e+00   2.7915034e-01   3.1362787e+00  -8.6972226e-01   4.8008046e-01  -3.0511718e+00  -2.3781902e-01  -1.0481146e+00   2.8203295e+00  -8.9486443e-01   2.5936140e+00  -7.9215905e-01   6.6845354e-01   2.8579460e-01  -1.3062678e+00  -1.5464895e+00   6.8708829e-01   3.6952131e-01   1.7177463e+00   6.6928143e+00  -2.2435628e+00   1.9334035e+00   1.0768631e+00  -2.1613141e-01   1.7953054e+00   4.8477105e+00  -2.4297687e+00   9.6126128e+00   2.9711940e+00   9.8630689e+00   9.6471473e-01   8.7529670e+00   4.6618491e+00   6.1817506e+00  -7.2960723e-01   4.1380499e+00   7.8849490e-01   6.5066866e+00   2.5895806e+00   4.9704026e+00   6.9271102e-01   2.3369076e+00   3.1134815e+00   9.9969680e-01  -1.2916664e-01  -2.9704868e+00  -1.3944241e+00  -4.8547069e+00  -3.3089151e+00   2.0739833e+00   5.2525359e-01   2.1832368e+00   2.3911122e-02   3.1601955e-01  -2.8044689e-01  -2.9402066e+00   1.7340889e+00   1.1188982e-01  -4.0375754e+00   2.3043269e+00  -2.9030825e+00  -3.3045552e+00  -4.9125506e+00   1.9390687e+00   5.2034950e+00  -2.2742546e+00   1.1898565e+00  -2.2438821e+00   3.4121055e-01   2.1913618e-01   1.2618456e+00   8.5723877e-01   8.5929866e-02  -9.8088292e-01  -6.8064322e-01
   2.2126036e+00   2.2790916e+00  -5.8671921e-01   2.9745912e+00  -9.8688452e-01   1.9780384e-01  -1.7371288e+00   1.6230812e-01  -1.7483947e+00  -7.5941037e-01  -1.9807957e+00  -2.6677132e-01  -2.8978370e+00  -1.4965534e+00  -3.4145430e+00  -2.2704647e+00   8.2479758e-01   3.3670511e+00  -1.0933607e+00   2.7671480e-01  -3.0940898e+00  -4.9966996e-01  -1.2322417e+00   2.6754920e+00  -1.6827894e+00   1.9464901e+00  -1.1377766e+00   9.2708799e-02   1.7582927e-01  -1.3191040e+00  -2.1523117e+00   2.6278904e-01  -3.5952333e-01   9.3489966e-01   5.9775496e+00  -2.0857795e+00   1.4546326e+00   1.2768438e+00  -3.3876557e-02   1.4153428e+00   4.9645287e+00  -2.5572284e+00   1.0414843e+01   3.5557893e+00   1.0361984e+01   8.9416169e-01   8.7711947e+00   5.4150531e+00   6.1890368e+00  -7.1676923e-01   3.5395572e+00   7.7301095e-01   6.4602214e+00   2.4910545e+00   4.6835354e+00   8.3465077e-01   2.9448510e+00   3.5653304e+00   9.2614545e-01  -3.4093881e-01  -2.8769318e+00  -1.5982638e+00  -4.7479095e+00  -3.2313526e+00   2.3630087e+00   3.2595136e-01   2.3069737e+00  -2.5162364e-01   5.3501630e-01   1.0195519e-01  -2.8730847e+00   1.7910584e+00  -4.4539235e-02  -4.4690513e+00   2.3125718e+00  -2.4314633e+00  -3.6762857e+00  -4.6763911e+00   2.4928901e+00   5.3991541e+00  -1.8487780e+00   1.6379153e+00  -2.4383627e+00   5.6137400e-01   2.7406103e-01   1.0298259e+00  -5.4923698e-02   1.1051757e-01  -1.1984316e+00  -7.9026000e-01
   2.5544274e+00   2.4369921e+00  -6.5374326e-01   2.7284141e+00  -4.7274928e-01   1.6507623e-01  -1.4471855e+00   1.1406539e-01  -1.3095169e+00  -6.5753117e-01  -1.9305434e+00  -1.1434331e-01  -2.7057929e+00  -1.4318869e+00  -2.8346735e+00  -1.9930598e+00   2.2604720e+00   3.3983950e+00  -1.1373452e+00  -4.3219743e-02  -2.6357695e+00   5.2019259e-01  -1.0235705e+00   3.0251732e+00  -6.7958235e-01   2.9086266e+00  -7.3860039e-01   5.5368956e-01   1.4546791e-01  -8.9430719e-01  -2.0506488e+00   3.7828087e-01  -1.7497738e+00  -4.2495212e-01   3.8978599e+00  -3.1959714e+00   8.8884753e-01   1.5853582e+00   8.2215335e-02   1.9108430e+00   5.4480969e+00  -2.5639322e+00   1.1127014e+01   4.5380632e+00   1.0973752e+01   1.0755818e+00   8.7391442e+00   7.0414667e+00   6.4976804e+00  -2.5784745e-01   3.3335240e+00   1.0596838e+00   6.5794952e+00   2.7204915e+00   4.6950989e+00   1.5702826e+00   3.5016019e+00   3.8266872e+00   5.4947755e-01  -4.3035747e-01  -2.7019185e+00  -1.7041887e+00  -3.8626970e+00  -3.1703839e+00   2.6053435e+00  -1.2678212e-01   1.8147612e+00  -8.9716709e-01   4.4596909e-01  -4.7595200e-03  -3.1737513e+00   1.7493278e+00  -8.1601494e-01  -4.1942049e+00   1.4833006e+00  -1.9247281e+00  -4.5722427e+00  -4.5348628e+00   3.1575034e+00   5.3443806e+00  -9.1224701e-01   2.2892890e+00  -2.3508117e+00   8.9531829e-01   4.6821815e-01   1.3621194e+00   3.6366406e-01   2.7974093e-01  -8.8871319e-01  -1.0130046e+00
   2.5792539e+00   2.6058999e+00  -4.7140627e-01   2.5183236e+00   6.0958823e-02   8.7251305e-02  -1.1940657e+00  -4.6036150e-01  -7.2347007e-01  -3.4000593e-01  -2.4584058e+00  -2.1493486e-01  -2.6300973e+00  -1.8697344e+00  -2.6749312e+00  -2.2251684e+00   2.3525850e+00   2.7786885e+00  -1.0208075e+00  -1.0664429e-01  -1.1914304e+00   1.8538800e+00  -6.8959131e-01   3.5260347e+00   9.0454527e-01   3.8230990e+00  -4.3180053e-01   9.5517624e-01  -6.2414863e-01  -1.2411563e+00  -1.8099838e+00   4.2536154e-01  -3.4842086e+00  -1.5514205e+00   2.1834913e+00  -2.7893989e+00  -1.7825904e-01   1.4360676e+00  -7.5091504e-01   2.2578262e+00   5.4152933e+00  -2.7019918e+00   1.1282224e+01   5.1150600e+00   1.1163682e+01   1.5198329e+00   8.2261773e+00   7.8200124e+00   6.8084952e+00   7.0992658e-01   3.4976107e+00   1.2546826e+00   7.3633612e+00   3.5524867e+00   4.4637693e+00   2.1527260e+00   3.5936784e+00   3.9881270e+00   1.0859175e+00  -2.8563668e-02  -2.2776592e+00  -2.1047550e+00  -3.4218495e+00  -3.2945209e+00   2.9245447e+00  -5.3162120e-01   1.7064015e+00  -1.0520325e+00   9.0189869e-01   4.7165702e-01  -2.4851159e+00   9.6882725e-01  -2.0750871e+00  -3.9860383e+00   4.9640669e-01  -1.1393182e+00  -5.9828220e+00  -5.1899465e+00   1.9662836e+00   3.2759469e+00  -9.8905691e-01   2.2585905e+00  -3.0131536e+00  -2.8520394e-01   8.9538628e-01   2.4738546e+00   1.0639975e+00   1.1276359e-01  -2.4949334e-01  -8.1268774e-01
   2.2148170e+00   2.4130380e+00  -3.9099707e-01   2.0075430e+00  -2.7685754e-02  -3.3054732e-01  -7.6173188e-01  -8.2894403e-01  -7.2597192e-01  -3.9475422e-01  -2.6542022e+00  -4.6085462e-01  -2.6696200e+00  -2.6872163e+00  -2.6835911e+00  -2.6147493e+00   2.6018208e+00   2.8991984e+00  -9.1576129e-01  -3.3723935e-01  -8.5596969e-01   1.5597161e+00  -3.1515890e-01   3.4305313e+00   8.3568653e-01   3.2153994e+00  -5.7245655e-01   3.1015914e-01  -1.2879738e+00  -1.2388055e+00  -1.5732902e+00   2.7560794e-01  -3.5663471e+00  -1.8607250e+00   1.2623250e+00  -2.6605060e+00  -1.4222094e+00   1.3418283e+00  -1.3260076e+00   1.8190853e+00   4.0682372e+00  -2.7586931e+00   9.7722701e+00   4.5222441e+00   1.0501674e+01   1.4963779e+00   6.8092902e+00   6.9068153e+00   6.0557213e+00   3.4006619e-01   2.3801209e+00   7.3074381e-01   6.9899418e+00   3.0867978e+00   3.3400944e+00   1.7504249e+00   3.2585611e+00   3.8667677e+00   5.3799259e-01  -2.5687020e-01  -2.2733859e+00  -2.3204864e+00  -2.5785287e+00  -3.0465452e+00   2.8189116e+00  -1.0817233e+00   1.9315917e+00  -1.2919407e+00   1.3895114e+00   7.9504091e-01  -1.7710037e+00   1.2120171e-01  -2.5129301e+00  -3.6645840e+00   1.5824117e-01  -3.0205863e-01  -5.2441721e+00  -3.8664679e+00   1.9464947e+00   2.9599169e+00  -4.5909991e-01   2.4087993e+00  -3.3613689e+00  -8.6407393e-01   6.6959570e-01   1.9863940e+00   4.2097328e-01  -7.8911798e-01  -5.0064004e-01  -9.8245667e-01
   3.2913677e+00   2.9687036e+00  -4.5221773e-01   1.4740183e+00   2.8233642e-01  -5.4945316e-01  -7.0897380e-01  -1.1816647e+00  -7.0435427e-01  -2.8017889e-01  -2.1018893e+00  -5.7721791e-01  -2.0365607e+00  -2.3096876e+00  -2.0101406e+00  -1.9048414e+00   4.2567723e+00   2.4902462e+00  -8.6841728e-01  -1.8640625e-01  -3.6974443e-01   2.2633343e+00  -4.6759154e-01   3.3314261e+00   1.5815716e+00   3.8178172e+00  -4.3601058e-01   6.5788485e-01  -1.3647130e+00  -4.6923510e-01  -1.8511178e+00  -1.4239721e-03  -5.0169272e+00  -3.0550702e+00   1.4692352e-01  -2.1200137e+00  -1.2346888e+00   1.5698734e+00  -7.7884241e-01   2.3631694e+00   4.8278884e+00  -1.8024308e+00   1.1901256e+01   6.2922917e+00   1.1513229e+01   2.0065919e+00   7.7598514e+00   9.7306967e+00   6.5543449e+00   1.2672356e+00   2.3523846e+00   1.1435582e+00   7.0099215e+00   3.4185027e+00   4.0763311e+00   2.7740117e+00   4.3946571e+00   4.7017227e+00   1.8741626e-01  -6.8815414e-01  -1.8464757e+00  -2.8002359e+00  -1.5374164e+00  -3.1908216e+00   3.0969879e+00  -1.6158864e+00   1.6713118e+00  -1.4582986e+00   1.8934493e+00   1.5456884e+00  -1.9430370e+00  -4.5727107e-02  -3.5754040e+00  -3.2088108e+00  -9.6552033e-01   2.3383821e-01  -6.3606294e+00  -3.9279821e+00   2.2107903e+00   2.7649145e+00   8.0620234e-01   3.4076498e+00  -2.9509405e+00  -1.3768313e-03   1.2492155e+00   2.4370865e+00   7.4235636e-01  -4.1401629e-01   1.6876721e-02  -1.1548274e+00
   3.1351818e+00   2.9650012e+00  -1.7695076e-01   1.1659296e+00   8.1840843e-01  -5.1329665e-01  -3.1107862e-01  -1.3673205e+00  -2.0244568e-01   3.3626281e-02  -2.2068767e+00  -4.5282070e-01  -2.0033615e+00  -2.4461810e+00  -1.6701253e+00  -1.9390618e+00   4.5352829e+00   2.2375154e+00  -7.2880500e-01  -2.0162012e-01   2.4567237e-01   3.0495002e+00  -7.8010441e-02   3.4150599e+00   2.7721031e+00   4.4043182e+00  -1.0573797e-01   8.8601077e-01  -2.0089120e+00  -4.6717915e-01  -1.6276538e+00   6.8356768e-02  -6.3110236e+00  -3.9481883e+00  -1.5382465e+00  -2.2019818e+00  -2.0745264e+00   1.3319714e+00  -1.5415167e+00   2.3164359e+00   4.3294485e+00  -2.1600749e+00   1.1460463e+01   6.4630854e+00   1.1435360e+01   2.5270382e+00   7.7076058e+00   1.0274123e+01   6.8536242e+00   1.9392271e+00   2.4906507e+00   1.0381131e+00   7.9216238e+00   4.0759279e+00   4.0750061e+00   3.3015729e+00   4.4744911e+00   4.6763880e+00   2.1367137e-01  -5.7986088e-01  -1.5681579e+00  -2.9954793e+00  -8.5616429e-01  -3.1621630e+00   2.5683361e+00  -2.1498204e+00   1.6156690e+00  -1.4552185e+00   2.1269684e+00   1.9863115e+00  -1.7036469e+00  -8.8193919e-01  -4.7108574e+00  -3.3202716e+00  -2.0593470e+00   3.1628683e-01  -7.3033093e+00  -4.0171704e+00   1.1145321e+00   1.4458095e+00   8.4228119e-01   3.0497518e+00  -3.3998059e+00  -5.9884233e-01   1.2537659e+00   2.5419869e+00   8.7675814e-01  -6.9154320e-01   2.0780746e-01  -1.1808534e+00
   3.2071210e+00   2.7003564e+00  -1.8802547e-02   4.4697377e-01   5.8941749e-01  -8.9216616e-01  -1.0342545e-01  -1.6790470e+00  -8.2143886e-01  -3.4405634e-01  -1.5537246e+00  -1.2300590e+00  -1.8700795e+00  -3.3083805e+00  -1.6900858e+00  -1.8471521e+00   5.2389598e+00   2.1128009e+00  -9.3129532e-01  -2.4613859e-01  -2.5660320e-01   1.9624827e+00  -3.2135764e-01   2.0699134e+00   2.1202971e+00   3.2720372e+00  -1.7955028e-01   1.1690249e-01  -2.2789890e+00   3.8739651e-01  -1.7462201e+00  -6.3789398e-01  -4.6379362e+00  -3.5296049e+00  -1.1994191e+00  -1.9036230e+00  -1.6416214e+00   1.2015403e+00  -6.5511061e-01   2.1328189e+00   2.7865585e+00  -1.6992786e+00   1.1294283e+01   6.5185859e+00   1.1329215e+01   2.8095771e+00   7.8572566e+00   1.0612364e+01   6.1373946e+00   1.7114893e+00   1.6436911e+00   7.5477650e-01   7.3154153e+00   3.6175456e+00   4.2986279e+00   3.2941574e+00   4.6123006e+00   5.0092537e+00  -7.1015735e-01  -1.1299056e+00  -1.5809714e+00  -3.1822954e+00   1.3300948e-01  -2.8246250e+00   2.5098098e+00  -2.5555367e+00   2.0640415e+00  -1.3248719e+00   2.3276957e+00   2.5641253e+00  -1.7616209e+00  -1.6101107e+00  -5.1402161e+00  -3.1171286e+00  -2.3540549e+00   5.4021036e-01  -6.1602847e+00  -2.8632225e+00   1.6364648e+00   2.2785159e+00   1.8947324e+00   3.5528260e+00  -3.0518427e+00  -2.7123221e-01   8.3729455e-01   1.5090182e+00  -2.2828774e-02  -1.2484458e+00  -3.7619072e-01  -1.4089853e+00
   3.8204175e+00   3.6797377e+00   3.8326027e-01   2.1383390e-01   9.5422820e-02  -1.6953931e+00   7.3980881e-02  -2.4036435e+00  -7.1894717e-01  -2.1342498e-01  -1.9688401e+00  -7.1030414e-01  -1.2467088e+00  -2.7649682e+00  -1.2109890e+00  -1.4961515e+00   6.1777084e+00   3.3254162e+00   3.0946895e-01   6.5588329e-01   4.3652293e-01   1.4353752e+00   3.2152194e-01   2.5872363e+00   2.8162183e+00   2.9919777e+00  -4.0782697e-01  -1.6400637e-01  -1.9127714e+00   6.9891252e-01  -1.1446261e+00  -7.2860751e-02  -5.2960420e+00  -3.6378973e+00  -1.7963122e+00  -1.5241190e+00  -2.7060055e+00   3.7584976e-01  -1.6713364e+00   1.9148397e+00   3.4939451e+00  -1.1564137e+00   1.1388825e+01   6.4958517e+00   1.0825292e+01   2.5760706e+00   6.9018123e+00   1.0205924e+01   5.8034509e+00   6.5612468e-01   9.4104395e-01   2.5467017e-01   6.3037618e+00   3.2940393e+00   2.4699664e+00   2.7885922e+00   4.9124268e+00   5.5175159e+00  -1.2883289e+00  -1.9631923e+00  -1.7406493e+00  -3.5569361e+00   1.2014975e-01  -2.7509658e+00   2.3699924e+00  -3.0327115e+00   1.8296342e+00  -1.8864709e+00   3.2721938e+00   3.5708577e+00   1.8682125e-01  -1.6132578e+00  -4.2658112e+00  -2.2751985e+00  -2.1439228e+00   1.4005178e+00  -6.7914367e+00  -3.3940655e+00   2.7159647e+00   3.9603136e+00   2.2790808e+00   5.0949955e+00  -2.4163222e+00   4.0557405e-01   1.3171166e+00   2.5811894e+00   3.9845949e-02  -9.7846949e-01  -2.4433763e-01  -1.2329208e+00
   3.3655268e+00   3.5433282e+00   1.2233921e+00   4.9530866e-02   6.7882820e-01  -1.7590449e+00   5.1388818e-01  -2.6151031e+00  -3.0398096e-01  -1.3478923e-01  -1.9365814e+00  -6.7411946e-01  -1.3074233e+00  -2.8837931e+00  -1.1815458e+00  -1.3738233e+00   5.9574624e+00   2.9484474e+00   4.6781051e-01   9.5589026e-01   1.0775150e+00   1.2150841e+00   5.7766871e-01   1.7584214e+00   4.3018213e+00   2.7154939e+00   2.4272674e-01   6.3307165e-03  -2.3712993e+00   8.7120497e-01  -1.0606470e+00  -2.5263647e-01  -5.3896823e+00  -3.6494777e+00  -2.8070789e+00  -2.0665423e+00  -2.5550402e+00  -5.6403575e-01  -1.9398727e+00   1.9910687e+00   2.9895309e+00  -1.5281992e+00   1.1662420e+01   6.7041922e+00   1.0233006e+01   3.1209895e+00   7.5512807e+00   1.0801849e+01   6.2424297e+00   1.6509812e+00   2.1024963e+00   5.7386654e-01   7.3517559e+00   4.6015673e+00   2.6834257e+00   3.6382695e+00   4.9242327e+00   5.3912395e+00  -8.4725779e-01  -1.3301236e+00  -1.5175723e+00  -3.1688494e+00  -1.9724397e-01  -2.3993749e+00   1.7299671e+00  -3.0113602e+00   1.6824920e+00  -1.9345761e+00   2.5042132e+00   3.8531773e+00   8.9138635e-01  -2.5733788e+00  -5.1556147e+00  -2.7587578e+00  -2.6999145e+00   1.2900993e+00  -8.3287054e+00  -4.4895554e+00   1.5015506e+00   2.5443202e+00   1.6816041e+00   4.5847362e+00  -2.7493878e+00  -1.2502885e-01   1.3332079e+00   3.4380735e+00   2.4303150e-01  -2.4951552e-01  -2.6019130e-01  -7.3567020e-01
   2.3924998e+00   2.8635478e+00   1.6591967e+00  -5.9393832e-01   4.4812042e-01  -1.7993420e+00   8.7072794e-01  -3.0721122e+00  -2.8958636e-01  -3.1076924e-01  -2.4131417e+00  -1.1614474e+00  -1.4129652e+00  -4.0630085e+00  -1.2990409e+00  -1.7325270e+00   5.4151383e+00   2.7344696e+00   6.0471964e-01   6.4720453e-01   1.3661371e+00   5.9126879e-01   1.3567034e+00   1.3548680e+00   4.9156597e+00   2.4026745e+00   4.1797443e-01  -2.4963477e-01  -2.9960403e+00   5.9494915e-01  -9.7233225e-02  -1.9796096e-01  -3.9204620e+00  -3.0208112e+00  -2.1712459e+00  -2.2422644e+00  -3.5453670e+00  -1.2321563e+00  -2.3553715e+00   1.3967234e+00   5.0634606e-01  -2.0462693e+00   9.0730801e+00   5.2998448e+00   8.9405968e+00   3.2084847e+00   5.8705010e+00   8.8438515e+00   5.1420987e+00   1.1276634e+00   1.4251649e+00  -9.5012748e-02   7.0514831e+00   4.2938683e+00   1.5980641e+00   2.9048251e+00   3.7473035e+00   4.9989673e+00  -1.4482766e+00  -1.3645916e+00  -1.6143260e+00  -3.1904388e+00   8.3486309e-01  -1.9170535e+00   1.6210117e+00  -3.6168853e+00   2.1955458e+00  -1.8727800e+00   2.7805836e+00   3.8610229e+00   2.1352278e+00  -3.6049428e+00  -5.1702364e+00  -2.2104718e+00  -2.7340001e+00   1.5941210e+00  -6.6369875e+00  -3.3595694e+00   1.2668287e+00   1.8955449e+00   2.0359747e+00   4.6580470e+00  -2.8373641e+00  -1.1257892e+00   8.9834593e-01   3.1246484e+00   2.6376450e-01  -1.3413638e+00  -4.8955274e-01  -8.9279457e-01
   2.9111653e+00   3.3273017e+00   1.9073765e+00  -6.6248465e-01   2.5967913e-01  -1.8677393e+00   7.1342391e-01  -3.2999980e+00  -3.8193472e-01  -8.8197310e-02  -2.1375195e+00  -1.0637424e+00  -1.1564997e+00  -3.5966322e+00  -1.1527120e+00  -1.4619036e+00   5.6438784e+00   2.9082554e+00   9.3135779e-01   1.2558656e+00   1.3682408e+00   8.0069819e-02   1.3665164e+00   9.9135848e-01   5.1480120e+00   2.1253298e+00   2.7081616e-01  -1.9540553e-01  -2.6039271e+00   9.1106706e-01  -2.4450002e-01  -3.7190972e-01  -4.0660867e+00  -2.9518105e+00  -1.9097122e+00  -1.6383822e+00  -2.8358730e+00  -1.8183801e+00  -2.1762069e+00   1.2275764e+00   1.2132609e+00  -1.7658733e+00   9.9974293e+00   5.6493191e+00   9.1287166e+00   3.4424017e+00   7.0005558e+00   9.5797344e+00   5.5225274e+00   1.2129727e+00   1.9285384e+00  -2.1198367e-01   7.5164402e+00   4.6446929e+00   2.2989454e+00   3.1608393e+00   4.2382297e+00   5.4798820e+00  -1.6818682e+00  -2.0051364e+00  -1.7614998e+00  -3.5866872e+00   6.2214429e-01  -2.0103575e+00   9.5561333e-01  -3.7864830e+00   2.1892210e+00  -1.6373432e+00   3.1741244e+00   4.7682393e+00   2.7209800e+00  -3.3656096e+00  -4.9441825e+00  -2.3786794e+00  -2.7295458e+00   1.1630450e+00  -7.2983284e+00  -4.1156865e+00   1.2390323e+00   2.3951776e+00   1.8941610e+00   4.8920347e+00  -2.4390804e+00  -4.5717736e-01   1.0204438e+00   3.1860070e+00   1.6553253e-01  -9.1638168e-01  -4.4033749e-01  -8.1092345e-01
   4.5370778e+00   4.2897524e+00   2.1565024e+00  -7.4022417e-01   2.4254233e-02  -2.1001825e+00   7.6764751e-01  -3.3565382e+00  -6.1081631e-01  -1.0089225e-01  -1.3581769e+00  -7.6760223e-01  -1.4147984e-01  -2.3982139e+00  -3.7744946e-01  -2.8391555e-01   7.0586348e+00   3.2721644e+00   1.6959446e+00   2.1596703e+00   5.7846173e-01  -7.8313252e-01   1.3871897e+00   2.5072152e-01   5.4273363e+00   1.9488144e+00   2.5944375e-01   1.0421298e-02  -1.5931272e+00   1.9089319e+00  -5.3725868e-01  -3.6232892e-01  -4.0936179e+00  -3.1521352e+00  -1.0255716e+00  -1.8248665e+00  -1.0660953e+00  -2.2189442e+00  -7.3233929e-01   9.1112626e-01   3.2084421e+00  -4.6912413e-01   1.3089507e+01   7.3889150e+00   1.0150503e+01   3.8429195e+00   9.2787367e+00   1.2603132e+01   6.1213224e+00   1.1438997e+00   2.4585977e+00   2.2383285e-01   7.0941623e+00   4.7121565e+00   3.3246561e+00   3.9009510e+00   5.3019099e+00   6.3956549e+00  -2.7570975e+00  -3.5018125e+00  -1.6816662e+00  -3.5289577e+00   7.5938465e-01  -1.9988501e+00   1.7400887e+00  -4.1610793e+00   2.1304449e+00  -1.6589694e+00   3.6751736e+00   5.5703314e+00   2.7550776e+00  -2.2309359e+00  -4.4991755e+00  -1.9564843e+00  -2.9204232e+00   8.7368106e-01  -8.7743661e+00  -4.9266761e+00   2.6976138e+00   4.1679073e+00   2.9004174e+00   6.5296021e+00  -1.3558914e+00   1.8370468e+00   1.9612401e+00   3.7105838e+00   4.5849202e-01   2.3551823e-01  -1.8125193e-01  -9.4382019e-01
   3.0644517e+00   3.3410236e+00   2.7920650e+00  -5.7113658e-01   4.6985027e-01  -1.6516617e+00   1.1589627e+00  -3.3107672e+00  -8.0627539e-02  -1.3879679e-02  -1.7234931e+00  -1.1391632e+00  -4.9053569e-01  -3.2834881e+00  -2.6626254e-01  -6.3305581e-01   5.8784444e+00   2.7773707e+00   1.6881828e+00   1.9899967e+00   1.1695041e+00  -5.4975723e-03   1.9404375e+00   5.0434532e-01   6.5985152e+00   2.6179716e+00   9.0187215e-01   4.1715551e-01  -1.9446192e+00   1.4353283e+00   6.0444922e-01   3.6684630e-01  -2.7417030e+00  -1.8732602e+00  -1.4359606e+00  -2.8926217e+00  -1.3428980e+00  -2.8097423e+00  -1.7782681e+00   1.6828855e+00   1.4251782e+00  -1.8336861e+00   9.6829272e+00   5.1954689e+00   8.9892622e+00   3.7308419e+00   8.1478652e+00   9.5623478e+00   5.9249252e+00   8.1600642e-01   3.1870177e+00  -8.2906931e-02   7.9036353e+00   5.1900840e+00   2.9922258e+00   3.2482327e+00   3.9493726e+00   5.6052405e+00  -2.3378793e+00  -2.5313871e+00  -1.5961416e+00  -3.2728795e+00   8.1699094e-01  -1.6297872e+00   6.1012244e-01  -3.9723726e+00   1.6618429e+00  -1.8031885e+00   3.0570108e+00   4.9016700e+00   2.9830805e+00  -3.6133034e+00  -4.7468537e+00  -1.9663200e+00  -3.1092204e+00   2.3817008e-01  -7.8886744e+00  -5.3556466e+00   1.1437904e+00   3.1267627e+00   1.9870313e+00   5.4777808e+00  -1.5028092e+00   5.0624829e-03   1.1625529e+00   3.8838316e+00   1.1391004e+00  -9.3546535e-01  -3.5001771e-01  -6.6923418e-01
   3.1215261e+00   3.2857385e+00   2.7690062e+00  -6.9490960e-01  -1.9926313e-02  -1.5283584e+00   8.8824274e-01  -3.2876768e+00  -3.4884444e-01  -5.0850829e-02  -1.6426877e+00  -1.0587709e+00  -4.4887062e-01  -3.1746739e+00  -3.5783055e-01  -5.3149509e-01   5.8206842e+00   3.0605543e+00   1.6807794e+00   1.9536494e+00   5.9983455e-01  -9.1263984e-01   2.0589907e+00   9.0982053e-02   6.0738972e+00   2.1557569e+00   7.1256546e-01   3.6614128e-01  -1.2772091e+00   1.4931259e+00   7.1797586e-01   2.8149787e-01  -1.6521422e+00  -1.4627195e+00  -3.9418605e-01  -3.2321094e+00  -8.2338362e-01  -3.1769035e+00  -1.1184532e+00   1.1332186e+00   1.2346615e+00  -2.0722458e+00   9.4529898e+00   4.8421300e+00   8.7706521e+00   3.6234587e+00   8.3973624e+00   9.2470595e+00   5.6656135e+00   3.5830061e-01   3.1734656e+00  -3.0548789e-01   7.6965052e+00   4.9256321e+00   3.2601664e+00   2.9168332e+00   3.8573817e+00   5.7480244e+00  -2.8839604e+00  -3.0977370e+00  -1.9662259e+00  -3.3392617e+00   1.0317164e+00  -1.2831830e+00   2.2758765e-01  -4.0658330e+00   1.7051061e+00  -1.7430772e+00   3.0762054e+00   4.8979895e+00   3.3156311e+00  -2.9915388e+00  -3.7293346e+00  -1.9728884e+00  -2.4636438e+00  -3.7127211e-01  -6.8703269e+00  -5.1523483e+00   2.0766772e+00   4.1164528e+00   2.1645588e+00   5.8117902e+00  -8.1678335e-01   6.9244705e-01   8.7825979e-01   3.3647380e+00   9.2703560e-01  -8.9242492e-01  -5.9450581e-01  -8.6083430e-01
   3.6495573e+00   3.5890506e+00   2.8363705e+00  -4.1938927e-01  -3.6154976e-01  -1.4371321e+00   5.9109535e-01  -3.1963130e+00  -4.5646041e-01   7.6637956e-02  -1.2610905e+00  -8.5874426e-01  -9.9626476e-03  -2.5625578e+00  -8.6436008e-02  -4.8301368e-02   6.0157098e+00   3.3386651e+00   2.0145370e+00   2.4713723e+00   1.9227844e-01  -1.4074614e+00   1.9876342e+00  -5.1506696e-02   5.8906278e+00   1.9759226e+00   5.7578170e-01   5.3629109e-01  -2.5019039e-01   1.9161765e+00   7.3276610e-01   3.7920550e-01  -1.0262331e+00  -9.9854597e-01  -7.8220193e-02  -3.5873993e+00   4.5916443e-01  -3.5662402e+00  -4.2550277e-01   1.1769572e+00   2.2593256e+00  -1.8272352e+00   1.0062901e+01   4.8823065e+00   8.8346840e+00   3.4940751e+00   9.3881349e+00   9.4908573e+00   5.8120737e+00  -5.8650476e-02   3.6575789e+00  -2.4951456e-01   7.6159465e+00   4.8207837e+00   4.0486895e+00   2.8110048e+00   4.0880626e+00   5.9830793e+00  -3.2743505e+00  -3.8428398e+00  -2.3119048e+00  -3.5238059e+00   7.3078417e-01  -1.1748969e+00  -7.4274708e-02  -4.0173934e+00   1.1696333e+00  -1.8439801e+00   3.1219635e+00   5.1323596e+00   3.3410452e+00  -2.1550516e+00  -2.8700696e+00  -1.7690249e+00  -2.1097804e+00  -9.9188734e-01  -7.0360969e+00  -5.9967394e+00   2.9524566e+00   5.4685832e+00   2.0157122e+00   6.1795424e+00   4.3088169e-02   1.6021565e+00   8.5430371e-01   3.3525966e+00   1.1733190e+00  -6.2322372e-01  -5.7185959e-01  -8.2841293e-01
   2.2706916e+00   2.8053112e+00   3.4862237e+00   6.4099630e-02  -2.1855183e-01  -1.1986392e+00   8.0729286e-01  -3.0984287e+00  -2.0011290e-01   1.2263778e-01  -1.8825364e+00  -8.9784196e-01  -8.0093630e-01  -3.0441246e+00  -1.0415832e+00  -9.3831045e-01   3.8418703e+00   2.8129615e+00   1.9577935e+00   2.4161774e+00   3.9971546e-01  -2.1680889e+00   2.3939143e+00  -4.3002458e-01   6.3106498e+00   1.0548538e+00   7.2604130e-01   4.1705127e-01  -7.6485376e-01   7.6979039e-01   6.7038703e-01   2.9100078e-01  -1.5111454e-01   1.9788648e-03   6.8609385e-01  -4.1664754e+00   9.8012373e-01  -4.4286224e+00  -9.2226166e-01   4.6020742e-01   1.5342464e+00  -3.1440701e+00   8.3189164e+00   3.2955176e+00   7.2984487e+00   3.4779796e+00   9.3769658e+00   7.4259381e+00   5.9813791e+00   4.9248090e-01   5.2059536e+00  -9.8539119e-02   8.9244065e+00   5.7152589e+00   4.0590507e+00   2.6904324e+00   2.8715539e+00   5.0224807e+00  -2.3283825e+00  -2.9678087e+00  -2.4116410e+00  -2.7614811e+00  -7.0430203e-01  -7.6488774e-01  -7.2547587e-01  -3.2858398e+00   1.3042903e+00  -1.6030955e+00   2.4311139e+00   4.7784130e+00   4.0938756e+00  -2.7034742e+00  -2.9671656e+00  -2.8391264e+00  -1.5623094e+00  -1.5095470e+00  -7.4493250e+00  -6.8098085e+00   1.0548792e+00   3.2366433e+00   4.2555950e-02   4.5629728e+00  -1.1132184e+00   5.3347599e-03   6.0393088e-01   3.9883999e+00   1.1574513e+00  -3.7474416e-01  -8.2721953e-01  -1.8249658e-01
   2.4390064e+00   2.4522799e+00   2.9475658e+00  -9.3509803e-02  -8.1113231e-01  -8.9541591e-01   7.6679169e-02  -2.7819207e+00  -8.3234452e-01  -6.5917404e-02  -1.5795840e+00  -8.4915771e-01  -9.8533966e-01  -2.8901569e+00  -1.6157090e+00  -9.1086356e-01   3.5866589e+00   2.5070122e+00   1.0963529e+00   1.7297476e+00  -7.4475029e-01  -3.0154919e+00   1.9888153e+00  -1.0880535e+00   4.6207089e+00   3.2073643e-01   2.5772573e-01   2.8128056e-01  -9.4736772e-02   6.3197084e-01   3.5626680e-02  -3.7992012e-01   8.7718800e-01   6.0196827e-02   2.1793220e+00  -4.4582115e+00   1.8730815e+00  -4.2217800e+00   6.0983697e-01  -3.5147479e-01   1.0132123e+00  -3.6092547e+00   8.8879332e+00   3.5326650e+00   7.2644445e+00   3.4292137e+00   1.0190842e+01   8.0322640e+00   5.7550125e+00   8.8319812e-01   5.2404883e+00   1.5345763e-01   8.6916399e+00   5.3967188e+00   5.0873783e+00   2.6818661e+00   3.0308093e+00   5.1468050e+00  -2.4309418e+00  -3.1604120e+00  -2.7016882e+00  -2.7116381e+00  -2.9302644e-01  -2.1686192e-01  -8.9570351e-01  -3.1396760e+00   1.3405694e+00  -1.3105991e+00   1.9960193e+00   4.3417589e+00   3.4094746e+00  -1.6505621e+00  -2.1913639e+00  -3.3170350e+00  -9.1892748e-01  -2.2565629e+00  -5.8374399e+00  -6.1515066e+00   2.0685423e+00   3.4636372e+00   2.8633726e-01   4.5098623e+00  -5.2643696e-01   8.6351783e-01   1.4749446e-01   2.9777672e+00   5.7847852e-01  -1.9492279e-01  -1.1471869e+00  -5.4155631e-01
   1.9765351e+00   2.6016458e+00   3.1121680e+00   7.0277777e-01  -1.1922995e+00  -1.0590849e+00  -1.2227080e-03  -2.6781254e+00  -6.9564195e-01   1.5745936e-01  -2.2531130e+00  -2.4824460e-01  -1.3148885e+00  -2.3373257e+00  -2.1143424e+00  -1.4158664e+00   2.4698928e+00   3.3010894e+00   1.7621284e+00   2.2089358e+00  -5.8267244e-01  -3.6670132e+00   2.2812165e+00  -4.3821558e-01   4.3009002e+00  -4.3920410e-01  -6.8338367e-02   5.5166753e-02   4.3727436e-01  -1.2627276e-01   8.5163604e-02   1.6105364e-01   1.2047292e+00   8.4886198e-01   2.4885647e+00  -4.7792431e+00   2.1560700e+00  -4.7537334e+00  -1.7657595e-01  -8.3491908e-01   2.2132109e+00  -4.2091741e+00   7.7126423e+00   2.1456245e+00   6.1409658e+00   2.7610692e+00   9.6507265e+00   5.8091889e+00   5.8261529e+00   1.5512117e-01   5.8790176e+00   4.7036203e-02   8.6623463e+00   5.3620471e+00   4.2053629e+00   1.9264689e+00   2.4173455e+00   4.6290236e+00  -1.9584864e+00  -3.1586233e+00  -3.1371913e+00  -2.3085563e+00  -2.0204652e+00  -3.9385204e-02  -1.5013742e+00  -2.2022145e+00   9.5421169e-01  -1.5812790e+00   2.0613685e+00   4.1917973e+00   4.3016441e+00  -1.0458555e+00  -8.1754253e-01  -3.6587049e+00   3.3992557e-01  -2.5002480e+00  -6.2514551e+00  -7.1481865e+00   1.9592487e+00   4.0228781e+00  -1.2992289e+00   4.0794728e+00  -7.7234748e-01   4.6711990e-01   1.7543601e-01   3.8307966e+00   4.9367037e-01   3.6716281e-01  -1.3401406e+00   4.5642421e-02
   1.0014744e+00   1.8797440e+00   3.1931263e+00   1.0623691e+00  -8.0902274e-01  -6.4179929e-01   1.2865396e-01  -2.2488116e+00  -3.0245244e-01   2.6764240e-01  -2.6608183e+00  -9.0936076e-03  -1.7976320e+00  -2.2529509e+00  -2.4321766e+00  -1.7484805e+00   1.2758383e+00   2.5974484e+00   1.5985237e+00   1.7500537e+00  -3.6900412e-01  -3.5750774e+00   2.5970818e+00  -1.5505424e-01   4.6270469e+00  -4.2790814e-01   2.3672865e-01   4.2485437e-01   1.5955196e-01  -9.6831775e-01   5.8962029e-02   3.5421163e-01   1.1566677e+00   8.9023685e-01   2.4226819e+00  -5.5071594e+00   2.4611506e+00  -4.7923164e+00  -1.6067665e-01  -1.2947913e+00   1.9841626e+00  -4.9962286e+00   6.5002676e+00   1.3784639e+00   5.0706132e+00   2.6263562e+00   9.3061454e+00   4.9441315e+00   5.9681002e+00   9.4851792e-01   6.9713859e+00   4.7705579e-01   9.3971668e+00   5.8860775e+00   4.3318991e+00   2.0515797e+00   1.5493161e+00   3.7099471e+00  -1.2350284e+00  -2.3204506e+00  -2.9628802e+00  -1.4799143e+00  -2.4732570e+00   3.1842665e-01  -1.6053947e+00  -1.5075835e+00   6.9001915e-01  -1.6198273e+00   1.4117303e+00   3.2209122e+00   4.0198329e+00  -1.1801904e+00  -9.3667841e-01  -4.0599338e+00   5.1270937e-01  -2.9459442e+00  -6.7309823e+00  -7.2826049e+00   9.4426113e-01   2.0210289e+00  -2.1485413e+00   2.9397625e+00  -1.4000444e+00  -3.9515112e-01   1.9092745e-01   4.3520320e+00   8.4618154e-01   8.5041777e-01  -1.2281868e+00   3.3365130e-01
   1.6771000e+00   1.8987240e+00   2.0784147e+00   7.6363996e-01  -1.3549684e+00  -1.9396914e-01  -5.5896000e-01  -1.8883907e+00  -4.7022509e-01   4.3768180e-01  -2.4033102e+00   4.6731068e-01  -1.1156363e+00  -1.6622211e+00  -1.7465152e+00  -1.0593919e+00   1.9868468e+00   2.5451560e+00   1.5100053e+00   1.1900923e+00  -1.1128846e+00  -3.0843354e+00   2.5923272e+00   8.1047447e-01   3.2700959e+00   4.5382364e-01  -2.1554350e-01   7.4443782e-01   1.0186677e+00  -7.9779694e-01   3.4089931e-01   6.2963060e-01   8.7055149e-01  -2.8703410e-02   1.9827703e+00  -5.4505378e+00   2.1172520e+00  -3.8839638e+00   8.3365627e-01  -1.9052278e+00   1.7005926e+00  -4.6450494e+00   5.8650928e+00   1.5724636e+00   5.2648399e+00   2.3010391e+00   8.4622929e+00   5.3158361e+00   5.1228920e+00   3.9296244e-01   5.5970105e+00   1.5301469e-01   8.3039716e+00   4.5148722e+00   4.6543463e+00   1.3870985e+00   1.5782570e+00   3.7715270e+00  -2.0813549e+00  -3.2912451e+00  -3.0468800e+00  -2.0374273e+00  -3.9332428e-01   5.4059514e-01  -1.0678131e+00  -2.2325988e+00   1.0946012e-01  -1.7677298e+00   2.2516777e+00   2.7244665e+00   2.7780746e+00  -6.2173286e-02   2.8094509e-02  -2.8218923e+00   3.3333567e-01  -3.4214882e+00  -5.0722073e+00  -5.9969288e+00   2.9399935e+00   3.1380475e+00  -5.9166385e-01   3.6515474e+00  -6.7626492e-02   7.9249001e-01  -3.0097628e-02   2.9201719e+00   1.0030901e+00  -8.5447411e-02  -9.3031878e-01  -6.0474355e-01
   1.9154614e+00   2.1012805e+00   1.9407729e+00   1.6287014e+00  -1.3575940e+00  -3.2104026e-01  -8.5714943e-01  -1.4992480e+00  -5.8016241e-01   5.4361630e-01  -2.1194535e+00   7.7212995e-01  -1.0724001e+00  -7.3918640e-01  -1.8824917e+00  -8.5393349e-01   1.8285774e+00   2.7383941e+00   1.7327567e+00   1.7200313e+00  -1.2480853e+00  -2.8473140e+00   1.9832939e+00   1.1613149e+00   2.6233445e+00   1.4309663e-01  -3.6977323e-01   7.5431572e-01   1.7591273e+00  -5.8289758e-01  -2.1005248e-01   8.1595873e-01   1.1805416e+00   5.1986192e-01   1.5278866e+00  -5.6789339e+00   3.7391257e+00  -3.6555181e+00   1.1821368e+00  -1.2462594e+00   3.5985579e+00  -4.3716043e+00   6.5426362e+00   1.5955230e+00   4.9680092e+00   1.8820611e+00   9.2862617e+00   5.2485910e+00   5.5435346e+00   5.3151476e-01   6.4364345e+00   8.1983714e-01   7.9480803e+00   4.5679265e+00   5.1906998e+00   1.5196321e+00   1.7856499e+00   3.5385381e+00  -1.3509625e+00  -3.0982903e+00  -3.1443892e+00  -1.6463640e+00  -1.8932980e+00   5.6265117e-01  -1.3153949e+00  -9.2251668e-01  -7.6971685e-01  -1.9510029e+00   1.8964714e+00   2.5508178e+00   1.7972571e+00   6.3725058e-01   5.0549235e-01  -3.0258606e+00   8.1544511e-01  -3.6571610e+00  -6.1873455e+00  -7.4413299e+00   2.9646533e+00   4.0691434e+00  -1.6804090e+00   3.3103480e+00   9.0679994e-02   1.0461434e+00   8.3941545e-02   3.7434858e+00   1.1199725e+00   9.1229780e-01  -1.0105643e+00   1.9637166e-02
   1.7125491e+00   1.6673087e+00   1.2203400e+00   1.6984139e+00  -1.4342465e+00  -4.2127876e-02  -1.2808915e+00  -1.0474582e+00  -5.8579142e-01   6.9683959e-01  -2.2855524e+00   1.1488787e+00  -1.1544086e+00  -2.6132074e-01  -2.1600397e+00  -8.3856613e-01   1.2863919e+00   1.9560130e+00   1.2130471e+00   9.9562436e-01  -1.4435660e+00  -2.1644070e+00   1.8702199e+00   1.7443738e+00   1.7033799e+00   3.4577409e-01  -6.5384986e-01   9.0910872e-01   1.6216725e+00  -1.2253990e+00  -5.9727823e-01   7.2148210e-01   4.4480997e-01  -1.5717932e-01   1.3739358e+00  -5.6909662e+00   3.5696432e+00  -2.9417497e+00   1.5176892e+00  -1.8673929e+00   3.2152926e+00  -4.6545485e+00   6.0816110e+00   1.6403312e+00   4.2092079e+00   1.7354690e+00   8.7490201e+00   5.3787118e+00   5.2857095e+00   1.4108001e+00   6.3584329e+00   1.2394452e+00   7.6289466e+00   4.2787902e+00   5.3315304e+00   1.5196393e+00   1.4280851e+00   2.9355135e+00  -7.6449576e-01  -2.6402247e+00  -2.9815529e+00  -1.3368364e+00  -1.4704666e+00   8.8816545e-01  -9.9822319e-01  -5.8042186e-01  -1.0782669e+00  -1.7583735e+00   1.6956272e+00   1.7449185e+00   8.5151300e-01   1.1571722e+00   3.4567232e-01  -2.9540237e+00   6.5005353e-01  -3.5593586e+00  -5.5369426e+00  -6.6292396e+00   2.7209987e+00   2.4279043e+00  -1.8105627e+00   2.5734672e+00  -1.6641981e-01   7.9027530e-01   1.0598411e-01   3.5575509e+00   1.1523985e+00   8.8556706e-01  -7.8155765e-01  -1.2686777e-01
   4.4991426e-01   8.1454120e-01   9.0205855e-01   1.7665111e+00  -1.1599885e+00   3.0026553e-01  -1.2292668e+00  -6.9897307e-01  -2.3359865e-01   9.6158022e-01  -2.6063240e+00   1.2654519e+00  -1.5397127e+00  -4.3263238e-01  -2.4221180e+00  -1.2462601e+00   4.3478122e-02   1.2322214e+00   1.1488305e+00   5.6236987e-01  -8.9315764e-01  -1.8972104e+00   2.0376367e+00   2.3552068e+00   1.5240501e+00   2.6931043e-01  -5.8721759e-01   9.1047915e-01   8.7041205e-01  -1.8952000e+00  -5.2293734e-01   7.0453358e-01   2.0124638e-01  -4.0574190e-01   1.6755080e-01  -5.3287211e+00   3.1412783e+00  -2.5459168e+00   1.1225576e+00  -2.4092341e+00   2.2700061e+00  -4.8732075e+00   3.4779835e+00   4.0414171e-01   2.5338479e+00   1.4268925e+00   7.0708463e+00   3.6451331e+00   4.6306730e+00   1.9518800e+00   6.3083974e+00   1.0759208e+00   7.8769604e+00   4.1292916e+00   5.1134601e+00   1.2406067e+00   2.5834892e-01   1.6772349e+00  -1.9071236e-01  -1.9695309e+00  -2.8971532e+00  -9.8144282e-01  -1.3320414e+00   1.0263888e+00  -1.2494193e+00  -1.0437100e-01  -1.2574681e+00  -1.6180535e+00   1.6768013e+00   1.1051183e+00   3.6028519e-01   6.0795741e-01  -2.9847827e-02  -2.7776784e+00   5.7540797e-01  -3.5405476e+00  -5.3179179e+00  -5.7951570e+00   1.5225939e+00   3.1714624e-01  -2.4636000e+00   9.4269501e-01  -9.5399173e-01  -4.8048357e-01  -1.6345610e-01   3.1487223e+00   1.0841047e+00   6.3067218e-01  -7.1671123e-01   1.7060107e-02
  -2.5689044e-01   2.5695960e-01   2.6741741e-01   2.0753557e+00  -1.3033336e+00   3.0403504e-01  -1.4952361e+00  -1.7174497e-01  -3.0247172e-01   1.1389576e+00  -2.8125152e+00   1.5795957e+00  -1.8899000e+00  -1.0079107e-01  -2.9072277e+00  -1.6396594e+00  -1.0145228e+00   7.7942963e-01   7.1506197e-01   6.3197953e-02  -1.0334758e+00  -1.2463518e+00   1.8412607e+00   3.1079525e+00   1.0933390e-01  -8.6327416e-02  -1.1168506e+00   5.3518821e-01   4.5369731e-01  -2.5905277e+00  -9.5582022e-01   6.7441769e-01  -3.6496663e-01  -4.8660869e-01  -2.0534033e-01  -4.8448400e+00   2.6297696e+00  -1.8331234e+00   5.7565718e-01  -2.8643270e+00   1.6252573e+00  -5.1659561e+00   1.6632155e+00  -5.1755144e-01   9.4219424e-01   9.5290282e-01   5.7989097e+00   2.0483656e+00   4.0099790e+00   2.3547967e+00   5.8122082e+00   1.1553047e+00   7.2337539e+00   3.4729957e+00   4.4867167e+00   7.3080973e-01  -4.9588012e-01   6.4426366e-01   6.6499651e-01  -1.2657332e+00  -2.8546556e+00  -6.4414927e-01  -1.6359851e+00   1.2031353e+00  -1.6301687e+00   6.5620040e-01  -1.4756033e+00  -1.2445773e+00   1.4465172e+00   4.8823780e-01  -5.2075857e-01   7.2551602e-01  -1.4669371e-01  -2.9495379e+00   6.1880159e-01  -3.1360025e+00  -4.3552854e+00  -4.7436670e+00   5.3509083e-01  -1.1045961e+00  -3.3601423e+00  -4.5067582e-01  -1.6574194e+00  -1.3245216e+00  -4.4987008e-01   2.6885521e+00   4.7624464e-01   3.2156849e-01  -8.8410233e-01   1.2799011e-01
   5.3602268e-01   5.5702410e-01  -6.8719259e-01   1.9680005e+00  -1.3348672e+00   3.2119735e-01  -1.9691270e+00   3.0156522e-01  -3.2734532e-01   1.4094211e+00  -2.2077773e+00   2.2381997e+00  -1.1367675e+00   1.2514483e+00  -2.2501047e+00  -6.3659689e-01  -1.7956074e-01   4.3625471e-01   6.4937180e-01  -3.7717299e-02  -1.1905145e+00  -2.4396439e-01   1.3485728e+00   3.8156105e+00  -9.6521335e-01   4.4763089e-01  -1.3978040e+00   7.3132286e-01   8.5054288e-01  -2.1238586e+00  -1.3973940e+00   6.8403705e-01  -1.8894566e+00  -1.7075315e+00  -1.6062871e+00  -4.2295857e+00   2.6346090e+00  -7.7460015e-01   1.2079486e+00  -2.8623682e+00   2.4118060e+00  -4.0334404e+00   2.5057066e+00   6.1889285e-01   7.3189835e-01   7.2141996e-01   5.5013778e+00   3.5791383e+00   3.6896530e+00   2.9223689e+00   5.0226677e+00   1.5245194e+00   5.9833246e+00   2.7696632e+00   4.7346140e+00   9.9287081e-01   6.1451355e-02   5.1436230e-01   8.1409737e-01  -1.3953483e+00  -2.5310791e+00  -6.9476406e-01  -7.5162891e-01   1.2404360e+00  -1.1998164e+00   7.5312586e-01  -2.1874704e+00  -1.1902401e+00   1.5318058e+00   2.0320396e-01  -2.0011468e+00   1.5871991e+00  -1.2486825e-01  -2.1408536e+00   6.4861694e-02  -2.8066944e+00  -4.4026040e+00  -4.1088496e+00   1.2841300e+00  -1.1250467e+00  -2.5333799e+00  -3.6799894e-01  -9.3258784e-01  -1.7407011e-01  -1.0321994e-01   2.2684227e+00   4.2697908e-01   6.9859402e-01  -4.8171190e-01  -1.4210020e-01
  -1.9824226e+00  -1.4998394e+00  -3.8089042e-01   1.4022923e+00  -2.1403104e-01   6.0941382e-01  -1.3111221e+00   7.6429462e-01   1.9735099e-01   1.2523024e+00  -1.9895819e+00   2.0032857e+00  -1.8961587e+00   6.4362834e-01  -2.9306881e+00  -1.2205504e+00  -2.0551982e+00  -1.9432300e+00  -1.2137912e-01  -1.1430261e+00  -1.6145733e-01  -5.3928233e-01   1.7629501e+00   3.6862961e+00  -3.6246115e-01  -5.4396927e-01  -8.8016862e-01   5.4376487e-01  -1.6745904e+00  -3.1872323e+00  -2.0786868e+00  -3.1719247e-01  -3.3910005e+00  -2.3407605e+00  -3.0277970e+00  -3.7907997e+00   2.1007203e+00  -2.8970166e-01   8.1999872e-01  -3.6724523e+00  -2.4888206e-01  -4.2424065e+00  -8.0980443e-01  -8.6143640e-01  -2.8879783e+00   5.9107987e-01   3.5877207e+00   1.7574931e+00   2.9460185e+00   5.6811309e+00   5.8542812e+00   1.9752135e+00   6.9041653e+00   3.3046413e+00   4.3717485e+00   1.7743320e+00  -1.6453864e+00  -1.8623654e+00   2.3780174e+00   9.5926996e-01  -1.6677069e+00   6.1571241e-01  -5.2726941e-01   1.6976972e+00  -1.8428782e+00   1.2854877e+00  -2.0427117e+00  -8.2170864e-01   2.7882480e-01  -7.4969090e-01  -2.4651365e+00  -9.0798344e-01  -2.7696607e+00  -2.9258013e+00  -1.1219684e+00  -1.9977226e+00  -4.7033593e+00  -2.2791810e+00  -2.2632474e+00  -7.7112725e+00  -3.2475837e+00  -3.5284989e+00  -3.2139629e+00  -2.2980757e+00  -2.1535962e-01   2.0175164e+00  -5.5527215e-02   9.9000827e-01  -3.1753075e-01   2.7016729e-01
  -1.0368952e+00  -8.7495917e-01  -1.5794430e+00   1.2166795e+00  -9.0933284e-01   3.2873175e-01  -1.4976889e+00   1.2318638e+00  -1.5194740e-01   1.2026665e+00  -1.7135841e+00   2.5197517e+00  -8.5010579e-01   1.4689994e+00  -1.5700560e+00  -7.4795074e-03  -3.7117119e-01  -4.4274745e-01   4.5206799e-01  -1.0453465e+00  -1.3250449e+00   5.9188468e-01   1.3990440e+00   4.4851102e+00  -2.4534880e+00   4.8365711e-01  -1.1807193e+00   2.2286257e-01  -3.5860588e-01  -1.9603892e+00  -1.0472716e+00   9.0998356e-01  -1.9321090e+00  -2.3388071e+00  -3.8554844e+00  -4.0529664e+00   1.0197736e+00   9.0801122e-01   1.1850985e+00  -3.3354225e+00  -4.4475244e-01  -3.0576087e+00  -2.0729879e+00  -7.8790150e-01  -2.5875866e+00  -1.3242135e-01   1.3098611e+00   1.2747311e+00   1.2011487e+00   3.0414825e+00   2.5785616e+00   1.2110935e+00   3.1813669e+00   8.5887655e-01   2.6724862e+00   3.2685915e-01  -1.6111817e+00  -1.6310995e+00   9.1662554e-01  -2.4291370e-01  -1.6384207e+00   5.3527143e-01   1.3169278e+00   1.9141545e+00  -6.9273804e-01   1.1071847e+00  -2.4211597e+00  -1.0640672e+00   9.5499998e-01  -1.3813310e+00  -4.3041540e+00   4.6028490e-01  -7.0859416e-01  -7.9875672e-01  -7.6844407e-01  -1.7206898e+00  -2.2656372e+00  -6.1980853e-01   1.0188205e+00  -2.7487459e+00  -1.1434712e+00  -1.5419129e+00  -9.6011943e-01  -4.7194780e-01  -4.4516492e-01   6.2518746e-01  -4.8567766e-01   7.9967496e-02  -8.1617444e-01  -4.9732376e-01
   2.1291026e-01   4.7725275e-02  -2.1256138e+00   7.1563184e-01  -1.5319237e+00  -5.7090166e-01  -1.5497743e+00   1.2121909e+00  -4.8247555e-01   1.0379559e+00  -6.0379438e-01   3.1598438e+00   8.1427582e-01   3.1627795e+00  -2.6411152e-01   1.7773574e+00   1.9132133e+00   7.6394888e-01   1.6119012e+00  -1.5631389e-01  -1.3158920e+00   1.5092287e-01   1.1392821e+00   5.0263748e+00  -3.4489983e+00   7.5641148e-02  -1.5503192e+00  -1.9734211e-01   7.7232117e-01  -3.2688739e-01  -9.1578120e-01   1.2395372e+00  -2.3667123e+00  -2.6779094e+00  -4.9827832e+00  -3.5396096e+00   1.1686091e+00   1.6952540e+00   1.8642037e+00  -2.6288169e+00   1.5809920e+00  -8.6945318e-02  -1.4947518e+00  -6.4434656e-02  -3.4868958e+00  -1.1799949e+00  -3.3697192e-01   1.7198945e+00  -6.2336900e-02   1.7528738e+00   4.9592040e-01   1.0740729e+00  -5.7156409e-01  -1.0958965e+00   1.0661943e+00  -9.0403261e-02  -9.1180273e-01  -1.4949919e+00  -2.2539534e-01  -1.3778067e+00  -1.6048598e+00   5.2341921e-01   2.0602803e+00   2.0165523e+00  -9.4055563e-02   1.1371237e+00  -3.2322199e+00  -1.7750918e+00   1.5238913e+00  -1.0676272e+00  -4.4816771e+00   1.4594528e+00   7.5712323e-01   1.2868917e+00  -3.6807942e-01  -1.8087657e-01  -1.6071252e+00   4.8238182e-01   3.9799498e+00   6.0850367e-01   8.1452433e-01   5.3303722e-01   9.6526844e-01   2.3939523e+00   3.4512256e-01   6.6078573e-01  -6.8356922e-01   9.5710729e-01  -6.3506668e-01  -6.1027588e-01
  -9.1799700e-01  -5.6412354e-01  -2.0049721e+00   5.7216881e-01  -1.1202434e+00  -5.5898675e-01  -1.2817444e+00   1.2328403e+00  -6.3843779e-02   1.2231436e+00  -8.6186444e-01   3.0493820e+00   6.7881263e-01   3.1387126e+00  -4.8329132e-01   1.5465827e+00   5.5805557e-01  -2.9045630e-01   1.6150537e+00  -1.3845785e-01  -3.5560068e-01   7.0096132e-01   1.2975277e+00   5.1254611e+00  -2.8963343e+00   2.5526683e-02  -1.3982970e+00  -2.8804970e-01  -5.2406025e-01  -9.0746219e-01  -9.3883324e-01   9.7015782e-01  -3.2331977e+00  -2.8383574e+00  -5.6473203e+00  -2.3440775e+00   5.2010131e-01   1.7537715e+00   1.0321838e+00  -2.9604559e+00   4.9823201e-01   2.2450262e-01  -3.3924483e+00  -8.3362050e-01  -5.6546065e+00  -1.2732485e+00  -1.9081714e+00   4.0692262e-01  -8.3916897e-01   2.6590599e+00   4.0445383e-01   9.8068058e-01  -7.6170707e-01  -1.0276380e+00   3.2067287e-01   2.7650828e-02  -2.0275620e+00  -2.7505019e+00   7.9688472e-01  -3.6011892e-01  -1.1148147e+00   9.8047347e-01   1.6543138e+00   1.8649688e+00   7.0473404e-02   1.4322475e+00  -2.8777626e+00  -1.0614836e+00   1.2070620e+00  -1.0045953e+00  -4.3028657e+00   5.3687608e-01  -3.8886212e-01   1.2993547e+00  -9.6625915e-01   7.2064285e-01  -2.0389480e+00   8.7348797e-01   1.8092917e+00  -2.4835127e+00  -4.8183653e-02  -1.0330769e+00  -1.8887640e-01   1.0072271e+00   6.1272777e-01   9.3653623e-01  -7.3098761e-01   1.1095590e+00  -3.9996959e-01  -1.6374613e-01
  -2.9537438e+00  -1.8240333e+00  -1.7770720e+00   5.7482314e-01  -4.4926952e-01  -3.4350129e-01  -7.4678119e-01   1.6848224e+00   5.8784627e-01   1.4208532e+00  -1.0505032e+00   2.8424452e+00   2.4818120e-01   2.7071015e+00  -5.6763369e-01   1.1062503e+00  -1.3507967e+00  -1.4981395e+00   1.1189716e+00  -5.4046060e-01   5.3470271e-01   1.7322767e+00   1.5096158e+00   5.1928257e+00  -2.4998870e+00  -7.9774256e-03  -1.0341648e+00  -4.2113474e-01  -1.9100675e+00  -1.5097390e+00  -6.0946989e-01   9.4002143e-01  -3.6534809e+00  -2.4155522e+00  -6.8292115e+00  -1.9320499e+00  -6.8340099e-01   1.7856289e+00  -4.0357783e-01  -2.8114086e+00  -1.8485801e+00  -1.3066691e-01  -7.2382372e+00  -2.7192639e+00  -8.5622061e+00  -1.6100448e+00  -4.2978433e+00  -2.6696395e+00  -1.9655552e+00   3.2511731e+00   1.3746026e-01   6.9896500e-01  -8.9481280e-01  -1.1016882e+00  -8.2999245e-01  -3.1283050e-01  -3.7540207e+00  -4.6230225e+00   1.9725427e+00   1.3698834e+00  -6.9482844e-01   1.6651285e+00   1.2774124e+00   1.9195304e+00  -7.2421456e-01   1.8855774e+00  -2.8304062e+00  -3.6768865e-01  -1.6805052e-01  -1.7305422e+00  -4.4560020e+00  -8.6268551e-01  -1.6067908e+00   1.1108671e+00  -1.6159099e+00   1.4620458e+00  -1.3262141e+00   2.0341589e+00  -9.9451031e-01  -5.9240054e+00  -1.3673480e+00  -3.5533039e+00  -1.3922375e+00  -1.1103900e+00   1.3941380e-01   4.8935270e-01  -1.0342819e+00   5.2068830e-01  -5.4304094e-01   2.6445717e-01
  -2.1769975e+00  -1.6842368e+00  -2.6868997e+00  -2.2833424e-01  -7.9824553e-01  -1.4513597e-01  -1.0164321e+00   1.9100673e+00   4.3011649e-01   1.5183632e+00  -7.8490630e-02   2.8136939e+00   1.5135844e+00   3.4064296e+00   6.3994716e-01   2.3602044e+00  -1.1799695e-01  -1.5873468e+00   1.0037035e+00  -6.4990254e-01   1.4503352e-01   2.8626008e+00   1.2096395e+00   5.2894129e+00  -3.2589086e+00   1.1116148e+00  -1.2684511e+00  -1.8489479e-01  -1.3366721e+00  -4.6176728e-01  -1.5993280e-01   9.2009318e-01  -3.9241109e+00  -3.0649179e+00  -6.9972156e+00  -1.1310557e+00  -1.0182862e+00   2.8481423e+00   3.9710868e-01  -2.2923515e+00  -1.9330089e+00   1.7328960e+00  -7.8435165e+00  -2.2003747e+00  -8.7168794e+00  -1.8703901e+00  -5.5667284e+00  -2.1027420e+00  -3.3267044e+00   2.5519236e+00  -2.1773179e+00   1.8986361e-01  -3.3910638e+00  -2.9083372e+00  -8.8955207e-01  -6.2623639e-01  -3.6420306e+00  -4.6033608e+00   8.0196299e-01   3.8782772e-01  -5.6470844e-01   1.0281826e+00   3.3440808e+00   1.7333561e+00  -1.9486650e-01   1.0293190e+00  -2.8046274e+00   1.6222702e-01   2.9988472e-01  -1.6131977e+00  -5.5115340e+00   1.4290969e-01  -1.2038566e+00   2.7442585e+00  -2.1958729e+00   2.1462333e+00   1.1189254e+00   4.1665173e+00   4.2970593e-01  -4.6140735e+00   5.5997096e-01  -2.6898240e+00   9.5790948e-02   5.4076086e-01   2.4912449e-01  -1.1701200e+00  -9.5129762e-01  -2.7783533e-01  -2.3243116e-01  -5.6392610e-01
  -4.0662940e+00  -2.6685532e+00  -1.7801047e+00  -3.5443059e-02   2.8302111e-03  -1.3506555e-01  -2.1268264e-01   2.1191064e+00   1.1309426e+00   1.6226415e+00  -1.0699107e-02   2.4845032e+00   1.2278631e+00   3.0249134e+00   5.0219691e-01   1.9177011e+00  -2.3582016e+00  -2.7107853e+00   9.1809406e-01  -3.0041289e-01   1.1985820e+00   3.0724294e+00   1.3723852e+00   4.7177318e+00  -2.2944022e+00   3.7872539e-01  -8.0087904e-01  -5.1547188e-01  -2.7130159e+00  -9.1067589e-01  -1.0809117e-01   6.5757931e-01  -4.3038807e+00  -2.1266941e+00  -7.9525510e+00  -4.8578937e-01  -1.3334522e+00   2.2093920e+00  -1.0386229e+00  -2.0453869e+00  -3.4716241e+00   1.6639539e+00  -1.0947764e+01  -4.0702648e+00  -1.1674500e+01  -2.1278753e+00  -6.9829212e+00  -5.1127306e+00  -4.0708622e+00   3.1614322e+00  -1.6152223e+00  -5.2415119e-03  -3.0024376e+00  -2.4642473e+00  -1.7644530e+00  -6.4012315e-01  -5.1796236e+00  -6.3781451e+00   2.1934252e+00   2.0324417e+00  -3.6375148e-02   1.8286430e+00   1.9088417e+00   1.6250140e+00  -1.0336588e+00   1.4987211e+00  -2.7023214e+00   8.7723852e-01  -1.1960392e+00  -1.6210480e+00  -5.0263612e+00  -1.5583141e+00  -2.6116260e+00   2.0605289e+00  -2.8357452e+00   2.8011301e+00   3.5725599e-01   3.9991735e+00  -2.9282909e+00  -8.1243087e+00  -1.3736939e+00  -5.2568615e+00  -1.2997902e+00  -1.4601610e+00   9.4157849e-02  -1.0327608e+00  -1.2969115e+00  -3.1875602e-01  -3.8003026e-01   3.0895689e-01
  -3.0784896e+00  -2.1948250e+00  -2.2669807e+00  -1.0380797e+00  -5.8040979e-01  -2.1203699e-01  -1.6049563e-01   1.9466869e+00   7.4805927e-01   1.1860681e+00   5.4418333e-01   2.2996068e+00   2.4119446e+00   3.5259766e+00   1.7087687e+00   3.1212025e+00  -3.7101503e-01  -1.7083535e+00   1.4027962e+00  -2.1451946e-01   5.9333168e-01   3.0005292e+00   1.4179088e+00   4.2893269e+00  -2.4303872e+00   1.3703293e+00  -7.1769175e-01  -2.6657429e-01  -1.6400036e+00   3.6051115e-01   8.2992493e-01   9.4847261e-01  -2.9417717e+00  -2.2907652e+00  -6.3880500e+00  -3.4160555e-01  -1.4148190e+00   2.8539941e+00   4.1053646e-01  -1.7119654e+00  -2.8776381e+00   3.6730305e+00  -1.0920369e+01  -3.4253329e+00  -1.1312901e+01  -2.5401054e+00  -8.4397177e+00  -4.4103674e+00  -5.6669254e+00   1.3519249e+00  -4.2261592e+00  -6.2631608e-01  -6.5101094e+00  -4.5448613e+00  -2.7913668e+00  -1.0446784e+00  -5.0478970e+00  -5.8495669e+00   1.4911141e-01   4.6103720e-01   3.6003827e-02   1.6751073e+00   3.7829916e+00   1.5258503e+00   5.5556863e-01   7.1433317e-01  -1.9925690e+00   1.0044084e+00  -4.2430820e-01  -1.4559543e+00  -5.1867125e+00  -1.1138946e-01  -9.7764453e-01   3.9095317e+00  -2.3899721e+00   3.5028954e+00   2.7010302e+00   5.7802979e+00   3.3272637e-01  -4.3619185e+00   1.5237602e+00  -2.4706984e+00   7.9334058e-01   1.1591285e+00   6.6153316e-01  -1.8040686e+00  -9.8783379e-01  -8.7567712e-02  -2.9069172e-01  -4.7917271e-01
  -2.9715466e+00  -2.0171472e+00  -2.0147463e+00  -1.0226309e+00  -5.5570206e-01  -3.7183282e-01  -1.8032669e-02   2.0266145e+00   7.4167273e-01   1.0893246e+00   1.4402151e+00   2.0386153e+00   3.1307538e+00   3.9981191e+00   2.4752165e+00   3.7833896e+00  -2.5400778e-01  -1.4510124e+00   1.4775001e+00   5.0852458e-01   7.4830754e-01   3.4471346e+00   8.8293274e-01   3.8467147e+00  -2.6114351e+00   1.3691442e+00  -6.6995444e-01  -3.8568372e-01  -9.8873961e-01   1.2682882e+00   1.0580202e+00   1.0531462e+00  -2.4626146e+00  -1.2169054e+00  -6.4488083e+00   2.0356354e-01  -8.8845402e-01   2.8005417e+00   2.4669809e-01  -2.0316892e-01  -2.3706590e+00   4.7124136e+00  -1.1823069e+01  -4.0827987e+00  -1.2007735e+01  -3.1611993e+00  -8.9706467e+00  -5.8796999e+00  -6.3344708e+00   3.1579403e-01  -4.9226254e+00  -9.4061345e-01  -8.0523213e+00  -5.3253977e+00  -3.2231358e+00  -1.4233395e+00  -5.0100823e+00  -5.9992602e+00   1.9046277e-01   5.6389406e-01   2.5234748e-01   1.5638196e+00   3.2707605e+00   1.2738698e+00  -7.6850443e-02   8.4494088e-01  -2.4130516e+00   1.2287820e+00  -1.1813167e+00  -1.0827388e+00  -5.3661189e+00  -7.5088285e-02  -5.2055782e-01   4.2051435e+00  -2.3710899e+00   3.8275694e+00   3.4668308e+00   5.4973724e+00   3.4000762e-01  -2.8494597e+00   1.4825762e+00  -2.3342037e+00   1.8598062e+00   1.8750063e+00   5.4863073e-01  -2.1661358e+00  -1.1577218e+00  -1.8746538e-01  -4.4933798e-01  -2.0694990e-01
  -3.3495689e+00  -1.9506122e+00  -1.6004664e+00  -1.2533808e+00  -6.3450171e-01  -5.5151978e-01   3.9495319e-01   1.9565996e+00   8.9136824e-01   8.4636773e-01   1.3557603e+00   2.1034546e+00   3.3317224e+00   4.2692051e+00   2.7518479e+00   3.8982180e+00  -5.7028572e-01  -8.5347974e-01   1.6431636e+00   7.2043617e-01   1.0009980e+00   2.9830026e+00   1.0547414e+00   3.1975976e+00  -2.3030417e+00   1.0395524e+00  -4.7719340e-01  -5.0291449e-01  -6.4062304e-01   1.3215585e+00   1.4894717e+00   1.2249589e+00  -2.0156220e+00  -5.9274789e-01  -5.3751973e+00   1.9169597e-01  -1.4080348e+00   2.3255791e+00  -5.4268005e-02  -5.2006357e-02  -2.2902557e+00   5.0543165e+00  -1.2905892e+01  -4.8405138e+00  -1.3053938e+01  -3.7281197e+00  -1.0315309e+01  -7.4563042e+00  -7.1591513e+00  -7.1308029e-01  -5.6525708e+00  -1.3242822e+00  -9.5637038e+00  -5.8963059e+00  -4.8164549e+00  -1.8132482e+00  -5.4206356e+00  -6.3080316e+00   4.5614203e-02   7.5928378e-01   4.2171184e-01   2.0743578e+00   2.7389526e+00   1.3429850e+00  -5.1589975e-02   8.7900468e-01  -2.0301711e+00   1.3659321e+00  -1.9981730e+00  -1.1700248e+00  -4.2576429e+00   2.6282556e-01   5.2318469e-01   4.2168042e+00  -1.6380078e+00   4.3199930e+00   4.2929966e+00   5.8531005e+00   7.6929300e-01  -2.0210243e+00   1.5946089e+00  -1.8158999e+00   2.4471282e+00   2.4871400e+00   7.9115548e-01  -1.9668189e+00  -1.3782374e+00   4.3894502e-01  -6.2684540e-01   1.3759221e-02
  -4.3269630e+00  -2.5469216e+00  -1.0818690e+00  -1.6710780e+00  -7.7183121e-01  -2.7648273e-01   6.1745466e-01   1.5654419e+00   8.4364018e-01   5.1183748e-01   1.0132077e+00   1.2661510e+00   2.9964080e+00   3.2414521e+00   2.3104495e+00   3.1909619e+00  -1.8011189e+00  -9.8485220e-01   1.3748185e+00   6.1801973e-01   1.2743780e+00   2.0990179e+00   1.2041609e+00   1.9179040e+00  -1.5887412e+00   6.9256211e-01  -2.6785187e-01  -5.8001907e-01  -8.9886957e-01   1.0510733e+00   1.9523912e+00   6.4726023e-01  -2.9888083e-01   3.3231896e-01  -3.3030183e+00   7.7524310e-01  -1.3853931e+00   1.6449957e+00   1.8151682e-01  -3.3825825e-01  -3.4780089e+00   4.8880111e+00  -1.4770928e+01  -6.0901615e+00  -1.4071610e+01  -3.8344577e+00  -1.1349774e+01  -9.3964650e+00  -8.3013288e+00  -1.3694618e+00  -6.2144489e+00  -2.0090202e+00  -1.0053952e+01  -6.3215210e+00  -5.2421602e+00  -2.1281532e+00  -6.4909723e+00  -6.7645825e+00  -2.1509256e-01   7.5153208e-01   3.1053779e-01   2.1019222e+00   2.4467494e+00   1.1680914e+00   2.4065097e-01   5.7837639e-01  -8.5932403e-01   2.1252899e+00  -2.2845993e+00  -7.9938556e-01  -3.0488598e+00   1.8019677e-01   8.4834652e-01   3.9638651e+00  -1.0852300e+00   4.4281599e+00   5.6096327e+00   6.2489394e+00   4.6271030e-01  -2.2470618e+00   1.3854986e+00  -1.9847740e+00   2.3043571e+00   1.9232021e+00   5.9600685e-01  -2.4026344e+00  -1.3965045e+00   3.5818509e-01  -8.1807082e-01   1.2228258e-01
  -4.1440589e+00  -2.3920995e+00  -7.9061504e-01  -1.6752114e+00  -8.6562772e-01  -2.5306229e-01   6.5933078e-01   1.6169682e+00   8.4349648e-01   3.5430584e-01   1.5820618e+00   1.0860480e+00   3.5193517e+00   3.6065731e+00   2.8397593e+00   3.5992202e+00  -1.7567435e+00  -7.4339870e-01   1.0835277e+00   8.9401960e-01   1.4245398e+00   2.0446367e+00   8.3459573e-01   1.1717184e+00  -1.4655479e+00   5.1609606e-01  -2.0737235e-01  -4.2673832e-01   8.5545427e-02   1.6918077e+00   2.0834994e+00   5.2243504e-01   3.7062908e-02   1.1377922e+00  -2.4819078e+00   8.2666562e-01  -9.2174459e-01   1.2620518e+00   4.4777232e-01   7.6045477e-01  -2.8161345e+00   5.5151118e+00  -1.4838635e+01  -6.3599674e+00  -1.4351652e+01  -4.3379552e+00  -1.1478853e+01  -1.0228492e+01  -8.7480552e+00  -2.1626856e+00  -6.5955923e+00  -2.0746140e+00  -1.1226563e+01  -6.9081996e+00  -5.4681925e+00  -2.3058002e+00  -6.2930624e+00  -6.6837726e+00  -3.9173560e-01   7.4550787e-01   2.4856405e-01   1.9654710e+00   1.9683052e+00   1.0522554e+00  -2.6008417e-01   5.1613602e-01  -1.2056682e+00   2.1936683e+00  -3.3700343e+00  -7.6287474e-01  -2.4975196e+00   8.8299278e-01   1.6477638e+00   4.0604314e+00  -7.0776989e-01   4.6525778e+00   6.5776307e+00   6.2341444e+00   1.0901691e+00  -9.5406767e-01   1.4129369e+00  -1.5668341e+00   3.4287099e+00   2.8550340e+00   5.2935352e-01  -2.5572566e+00  -1.2888711e+00   6.0543058e-01  -7.9139044e-01   2.6530876e-01
  -4.6987638e+00  -2.7710001e+00  -4.4396064e-01  -1.2720202e+00  -4.9258060e-01   4.5552809e-01   7.8584368e-01   1.8421277e+00   1.1772852e+00   4.9600563e-01   1.3600275e+00   5.8237310e-01   3.1471799e+00   3.1217887e+00   2.7915922e+00   2.9504603e+00  -3.2565759e+00  -1.2911966e+00   3.0785935e-01   7.2774011e-01   1.5055668e+00   2.8920759e+00   5.8431783e-01   3.6155833e-01  -8.0166001e-01   1.1132173e+00   7.6514070e-02   4.3897910e-02   2.3608671e-01   1.3017171e+00   2.2901024e+00   4.2402454e-01   5.2510394e-01   1.8977011e+00  -1.3125921e+00   9.6290960e-01  -6.5222530e-01   7.3795573e-01   1.7148678e-01   1.1920584e+00  -3.3482578e+00   4.5318886e+00  -1.5864157e+01  -7.1657519e+00  -1.4165124e+01  -4.1509153e+00  -1.1004104e+01  -1.1412573e+01  -8.6952943e+00  -2.3877534e+00  -6.1881965e+00  -2.2427310e+00  -1.0407149e+01  -6.6518413e+00  -4.7226039e+00  -2.3521731e+00  -6.8192683e+00  -6.9565272e+00   3.2779941e-02   1.1627863e+00   3.0598353e-01   1.8360744e+00   1.2580738e+00   6.5890838e-01  -6.0234233e-01   4.2210774e-01  -8.8403987e-01   3.0303568e+00  -4.3210742e+00  -8.7328876e-01  -2.4331465e+00   1.1795940e+00   1.4201161e+00   3.2306127e+00  -9.0476873e-01   3.9099545e+00   7.0031692e+00   5.7320580e+00  -3.2847628e-01  -1.6738556e+00   2.5240266e-01  -2.6484947e+00   3.2444659e+00   1.8146238e+00   1.0843717e-01  -3.0152144e+00  -9.7848934e-01   4.3961687e-02  -7.8441085e-01   3.9482867e-01
  -6.0157357e+00  -3.5704740e+00   9.7400084e-02  -1.4029804e+00  -4.6144016e-01   8.4618600e-01   1.2501438e+00   1.7366721e+00   1.3980354e+00   2.5846436e-01   7.6655472e-01   1.1044381e-01   2.6071197e+00   2.0167666e+00   2.4708048e+00   1.9225125e+00  -4.8051394e+00  -1.2469368e+00  -7.2634600e-02   2.0989247e-01   1.8431843e+00   2.2308354e+00   1.0388884e+00  -2.7623425e-01  -1.3816713e-01   7.2675037e-01   2.7912197e-01   1.5268782e-02   5.3982997e-02   5.7915842e-01   2.9151045e+00   3.4127710e-01   1.5354218e+00   2.8098607e+00   3.0790571e-01   8.5317201e-01  -1.3994901e+00   8.4043649e-02  -3.8892137e-01   9.6158620e-01  -4.6712853e+00   3.6077338e+00  -1.8844669e+01  -9.2081774e+00  -1.5147644e+01  -4.4806017e+00  -1.2566671e+01  -1.4538119e+01  -9.5137095e+00  -3.2614202e+00  -6.5861007e+00  -2.9036895e+00  -1.0363437e+01  -7.0511060e+00  -5.6729875e+00  -3.0863497e+00  -8.0517513e+00  -7.6285291e+00  -1.5297076e-01   1.5002008e+00   1.6251361e-01   1.9595684e+00   1.1110518e+00   7.0439499e-01  -1.0597921e+00   1.5094672e-01  -2.3093157e-01   3.2781809e+00  -4.7999343e+00  -1.2252669e+00  -1.1055491e+00   8.8856561e-01   1.9318743e+00   2.8158014e+00  -3.1595738e-01   3.7443420e+00   8.6835888e+00   6.6405362e+00  -9.4254984e-01  -2.2238787e+00  -2.7510294e-01  -3.2184164e+00   2.9634333e+00   7.9310812e-01  -3.8608772e-01  -3.5347025e+00  -9.9113298e-01  -6.4743085e-01  -9.6203071e-01   4.1946305e-01
  -4.4182500e+00  -2.4540775e+00   2.0644504e-01  -1.0214857e+00  -8.4531782e-01   5.1885916e-01   1.1997779e+00   1.9229600e+00   7.8172070e-01  -1.6046509e-01   1.3298987e+00   3.5805774e-01   2.9792253e+00   3.0512740e+00   2.8182474e+00   2.3625385e+00  -3.8136856e+00   1.1301033e-01  -1.5543987e-01   6.9709866e-01   6.8946239e-01   1.0797312e+00   2.2000676e-01  -1.5447145e+00  -1.1875400e+00  -2.0187935e-01   4.0980915e-02  -1.7508014e-01   1.9508623e+00   1.4895058e+00   2.2001277e+00   2.8076802e-01   2.2571590e+00   3.3786967e+00   2.5854593e+00   7.0773292e-01   5.7268176e-02  -1.9571123e-01   9.8143246e-01   1.3033752e+00  -2.1348826e+00   4.2321578e+00  -1.5627570e+01  -7.8667097e+00  -1.3290216e+01  -4.7131291e+00  -1.0545431e+01  -1.2816530e+01  -8.9464594e+00  -4.4250792e+00  -6.6918726e+00  -2.4343822e+00  -1.1582406e+01  -7.4716780e+00  -5.4256506e+00  -2.8254901e+00  -6.5069814e+00  -6.3711817e+00  -8.2249112e-01   5.8585170e-01   1.2620536e-01   2.1849138e+00   1.1546008e-01   6.3412515e-01  -6.8548008e-01   5.1315768e-01  -1.8318829e-01   3.1479358e+00  -5.3888373e+00  -1.0485919e+00  -1.1280915e+00   2.8944012e+00   3.7715486e+00   2.2532209e+00   8.1824749e-01   3.1495977e+00   8.3146583e+00   5.9027183e+00   1.3736329e+00   1.7964280e+00   2.8033209e-01  -1.3116983e+00   4.5690079e+00   3.4209526e+00   6.4768263e-02  -3.3078106e+00  -1.5521712e+00   8.9756858e-01  -1.2901714e+00   4.8017040e-01
  -3.3754665e+00  -1.7100303e+00   3.5516086e-01  -4.9160719e-01  -6.8583592e-01   6.3149961e-01   1.1077380e+00   2.0032112e+00   8.1570589e-01  -3.7124792e-01   1.1761877e+00   5.4456825e-01   3.1874930e+00   3.6961870e+00   3.5411223e+00   2.6428323e+00  -2.7468626e+00   9.3092754e-01  -2.4201152e-01   7.6274176e-01   5.6204528e-01   1.8131471e+00  -1.2620614e-01  -1.4218437e+00  -6.0068188e-01   8.6463609e-01   3.8243747e-01   6.1375811e-01   3.4849857e+00   1.9700787e+00   2.4863708e+00   1.0397810e+00   2.3431733e+00   3.6351004e+00   3.5748941e+00  -2.2361834e-02   4.5525356e-01  -3.6588739e-01   1.3600995e+00   2.4668269e+00  -5.0048986e-01   3.7425860e+00  -1.3847335e+01  -7.1472005e+00  -1.1493586e+01  -4.9303186e+00  -9.5866726e+00  -1.2050071e+01  -8.2667190e+00  -5.4027765e+00  -6.5124314e+00  -1.9496920e+00  -1.2140708e+01  -7.5503407e+00  -5.5084973e+00  -2.7609263e+00  -5.5158180e+00  -5.4000749e+00  -9.6322637e-01   4.7902867e-01   2.9346129e-01   2.1421444e+00  -2.1164410e-01   4.2564252e-01  -2.7061217e-01   6.4719909e-01  -8.1736671e-01   2.5821825e+00  -5.9216494e+00  -1.4916042e+00  -1.2389341e+00   4.0488755e+00   4.8685664e+00   2.2567281e+00   1.0730568e+00   2.4559455e+00   7.7390904e+00   4.4313007e+00   3.0893434e+00   4.8004298e+00   8.1766650e-01   3.9722058e-01   6.0202529e+00   4.4936516e+00   2.4100939e-01  -2.2953669e+00  -6.8978981e-01   1.5266113e+00  -1.0299398e+00   5.0258680e-01
  -4.0215589e+00  -2.1730997e+00   5.6495102e-01  -3.1782675e-01  -7.0149626e-01   8.8018889e-01   1.3392318e+00   2.0483252e+00   7.1738254e-01  -6.2847888e-01   5.9820560e-01   2.6083716e-01   2.5100543e+00   2.8112395e+00   3.1763653e+00   1.6237168e+00  -3.6692187e+00   1.1939890e+00  -7.2574189e-01   1.2518138e-01   4.3547967e-01   1.1936017e+00  -3.1336826e-02  -1.7217990e+00  -7.6768023e-01   3.3377470e-01   3.8049677e-01   4.6397899e-01   3.5885937e+00   1.3512330e+00   2.6755183e+00   1.1099015e+00   3.1750597e+00   4.3299973e+00   5.1136045e+00  -1.2528789e-01  -7.5383379e-02  -6.5700442e-01   1.0422159e+00   2.1967573e+00  -1.3980540e+00   2.5267428e+00  -1.5450189e+01  -8.4977831e+00  -1.1265561e+01  -5.1467561e+00  -1.0232407e+01  -1.4076269e+01  -8.3986997e+00  -6.2009464e+00  -6.7087083e+00  -2.2195134e+00  -1.1775893e+01  -7.8342654e+00  -6.0426401e+00  -3.4199928e+00  -5.9850410e+00  -5.4827910e+00  -1.1275931e+00   7.0527388e-01   1.8313484e-01   2.1766710e+00  -2.5275588e-01   5.1051920e-01  -6.2034740e-01   6.3530446e-01  -4.9771475e-01   2.4925151e+00  -6.0780191e+00  -2.0613799e+00  -6.1701007e-01   3.9650582e+00   5.4489606e+00   1.7100481e+00   1.6403871e+00   1.8521545e+00   8.9644025e+00   5.1445749e+00   3.0374339e+00   5.2242433e+00   5.2951333e-01   2.1166484e-01   5.9066317e+00   3.7654163e+00  -3.2157733e-01  -2.7528231e+00  -9.4906977e-01   8.1877954e-01  -1.2781637e+00   4.1556264e-01
  -3.8044537e+00  -1.8715768e+00   8.7517562e-01   9.6409763e-02  -3.8781588e-01   1.0365651e+00   1.2790613e+00   1.9525607e+00   7.4763106e-01  -7.2644522e-01  -1.1018705e-01   4.7146811e-01   1.8282156e+00   2.8172568e+00   2.7260283e+00   9.4116871e-01  -4.0846004e+00   1.3575776e+00  -1.0588255e+00  -1.3009983e-01   6.8387496e-01   6.8032624e-01  -2.1276540e-01  -2.0441616e+00  -2.2454193e-01   6.3402823e-02   5.9667971e-01   7.9909360e-01   3.8571048e+00   8.0238172e-01   2.1940040e+00   9.9831049e-01   2.6268020e+00   4.0740524e+00   6.1406740e+00   6.6440986e-02  -4.2586032e-02  -1.1888974e+00   1.1391627e+00   1.8372329e+00  -6.9990904e-01   1.3997035e+00  -1.3690706e+01  -7.8597302e+00  -9.9933335e+00  -4.8608858e+00  -9.0444672e+00  -1.3117624e+01  -7.3152000e+00  -5.6808782e+00  -5.5792604e+00  -1.6347905e+00  -1.0468643e+01  -6.8247824e+00  -5.7218028e+00  -2.8124180e+00  -5.3028950e+00  -4.8868824e+00  -5.1181222e-01   1.1928587e+00   3.3868415e-01   2.3466205e+00  -1.0472385e+00   4.3489653e-01  -4.8998887e-01   9.4094679e-01  -3.8630029e-01   2.3163529e+00  -6.3873091e+00  -2.2619916e+00   4.2357935e-02   4.3179735e+00   5.6698623e+00   6.5653718e-01   2.0071159e+00   1.0163092e+00   7.3569045e+00   3.8709998e+00   2.9716677e+00   5.2157813e+00  -5.2287506e-03   4.0906812e-01   5.7208619e+00   3.6134443e+00  -1.6732048e-01  -1.7245843e+00  -7.9585762e-01   1.8838997e+00  -1.0741660e+00   7.0823180e-01
  -3.5999269e+00  -2.0514716e+00   5.8498760e-01   5.2110094e-01  -7.0547399e-01   1.1382749e+00   8.5056362e-01   2.2034905e+00   2.4480785e-01  -8.4691856e-01  -3.8943604e-01   4.0617998e-01   1.2283449e+00   2.3800610e+00   2.1162084e+00   1.1790060e-01  -4.5922043e+00   1.2662988e+00  -2.0689133e+00  -8.9252411e-01  -4.8909778e-02   1.0043742e-01  -6.7336412e-01  -2.3786453e+00  -1.5178262e+00  -9.2054910e-01   7.4555038e-02   4.4150489e-01   4.2430376e+00   4.8482245e-01   1.5074297e+00   5.1263876e-01   2.6989518e+00   4.1817146e+00   7.4670651e+00   3.1694094e-01  -1.7322781e-01  -1.2444775e+00   1.4240981e+00   1.1532050e+00  -1.5081807e+00   2.3224081e-01  -1.3046613e+01  -7.8341758e+00  -9.2451750e+00  -4.7647694e+00  -8.2547187e+00  -1.3159076e+01  -7.1004834e+00  -5.6536134e+00  -5.6785579e+00  -1.3531269e+00  -9.8970530e+00  -7.0622409e+00  -5.2818735e+00  -3.1004934e+00  -4.9256064e+00  -4.5719545e+00  -4.3352762e-01   1.2317710e+00  -3.6327496e-02   1.9588863e+00  -1.1113829e+00   5.2517890e-01  -7.4214750e-01   9.1411259e-01  -3.9381422e-01   2.4386507e+00  -6.6963874e+00  -2.7214770e+00   3.5682699e-02   4.9593760e+00   5.8740671e+00  -5.0649491e-02   2.1819935e+00   4.5121318e-01   8.2130694e+00   4.5223678e+00   3.3119174e+00   5.5083830e+00  -4.6713411e-01  -1.5331438e-02   5.5889654e+00   3.2595574e+00  -8.6865609e-01  -2.5407174e+00  -1.4318614e+00   1.2430178e+00  -1.2634553e+00   4.6355692e-01
  -3.4962637e+00  -2.1466091e+00   5.4378631e-01   1.0298787e+00  -1.2190687e-01   1.6346404e+00   7.1825306e-01   2.5137005e+00   2.8488076e-01  -7.2565432e-01  -4.4264951e-01   3.6949635e-01   6.4158667e-01   2.1030090e+00   2.0568483e+00  -3.1073429e-01  -4.4207542e+00   1.1731020e+00  -2.5445652e+00  -1.2491676e+00  -9.5704364e-02   2.1149760e-01  -1.1465322e+00  -2.4220593e+00  -1.1961637e+00  -7.2126316e-01   4.4518418e-01   9.0317672e-01   4.4778790e+00   6.5384459e-01   1.1703344e+00   4.0711695e-01   2.6311467e+00   3.9035153e+00   6.9124715e+00   1.2740755e-01   3.8848282e-01  -1.1627143e+00   1.7527137e+00   1.4480141e+00  -1.2633874e+00  -7.2264598e-01  -1.2002457e+01  -7.3963121e+00  -7.5785368e+00  -4.3246190e+00  -6.7862955e+00  -1.2125702e+01  -5.9398327e+00  -5.0939880e+00  -4.7065416e+00  -8.6534928e-01  -8.1254920e+00  -6.3164165e+00  -3.7596412e+00  -2.4897760e+00  -4.2408257e+00  -4.1299692e+00  -3.4787064e-01   1.4787729e+00  -1.8973799e-01   1.6744820e+00  -1.0777407e+00   3.5572397e-01  -1.2378909e+00   1.1571749e+00  -8.5343438e-01   2.1398938e+00  -6.7761303e+00  -3.1505592e+00  -6.5639059e-01   4.9513222e+00   5.4152804e+00  -5.9178051e-01   1.8629028e+00  -8.2971518e-01   7.1672879e+00   3.8803894e+00   3.1409155e+00   5.9805935e+00  -7.7443953e-01  -5.1496809e-01   5.4777434e+00   2.7900185e+00  -1.4584498e+00  -2.7385742e+00  -1.2029677e+00   1.2435719e+00  -1.1611737e+00   4.3600567e-01
  -3.9185909e+00  -2.5219949e+00   3.8646665e-01   1.1811049e+00   1.8919534e-01   1.8829930e+00   8.5820786e-01   2.4791382e+00   5.2224216e-01  -5.2442324e-01  -1.2709514e+00   4.8249110e-01   1.1519791e-01   1.4553764e+00   1.9108720e+00  -1.1323536e+00  -4.9398820e+00   7.8331934e-01  -2.6328864e+00  -2.0167797e+00   6.0488890e-01   3.9642706e-01  -6.4474695e-01  -1.3089124e+00  -6.8884123e-01  -5.7369170e-01   4.7463010e-01   1.1348568e+00   3.8029615e+00  -2.9798882e-01   1.3624502e+00   7.3658430e-01   1.3271760e+00   3.2654142e+00   6.9262935e+00   7.6613142e-01  -9.3001460e-01  -9.2550883e-01   8.0264905e-01   8.9836145e-01  -1.9311336e+00  -1.5267043e+00  -1.3025136e+01  -7.9887494e+00  -7.1356313e+00  -4.1719073e+00  -7.7536249e+00  -1.2925524e+01  -5.4403401e+00  -4.6072785e+00  -4.5384074e+00  -7.4940150e-01  -6.8813280e+00  -6.0869460e+00  -4.1658733e+00  -2.7511088e+00  -4.5369317e+00  -4.2287233e+00  -2.3644533e-01   1.8789660e+00  -1.1236638e-01   1.3769332e+00  -2.7057948e-01   3.1314389e-01  -1.3656665e+00   1.0295784e+00  -8.2440029e-01   1.8377249e+00  -5.8246642e+00  -3.7837021e+00  -2.0364849e-03   4.3068158e+00   5.0041494e+00  -3.8908262e-01   1.5913374e+00  -1.0153842e+00   7.1865652e+00   4.8974913e+00   2.2018867e+00   4.3517905e+00  -8.6118367e-01  -1.0666140e+00   4.6264090e+00   1.4127916e+00  -1.5779766e+00  -2.5811238e+00  -8.5777129e-01   3.7187837e-01  -6.1221479e-01   2.3037347e-01
  -2.3689163e+00  -1.7883413e+00   1.8262298e-02   1.7600770e+00   3.6407073e-01   1.6778142e+00   5.2165480e-01   2.7956723e+00   3.7506471e-02  -5.3500563e-01  -6.9812882e-01   7.6896810e-01   2.4938612e-01   2.1206259e+00   2.2785296e+00  -6.7224729e-01  -3.3832243e+00   1.0768916e+00  -2.6880958e+00  -1.8701221e+00  -1.1755967e-01   2.1453288e-01  -1.4456318e+00  -1.1026172e+00  -1.5447545e+00  -8.9431089e-01   3.6295583e-01   1.1535258e+00   4.5933816e+00   6.1490682e-01   4.5781580e-01   7.4381307e-01   6.6951133e-01   2.7261999e+00   6.6012475e+00   1.0829739e+00   1.7277785e-01  -3.8850250e-01   1.7454902e+00   1.1931430e+00  -3.9130665e-01  -1.1877319e+00  -9.4833415e+00  -6.0476180e+00  -4.7945047e+00  -3.8011381e+00  -5.4342553e+00  -9.9368880e+00  -4.0441777e+00  -4.1465007e+00  -3.9636740e+00   2.2539150e-01  -6.3317492e+00  -5.7767930e+00  -2.8324259e+00  -2.0402429e+00  -2.7850609e+00  -3.0624534e+00  -4.5416736e-01   1.4618239e+00  -6.6057421e-02   1.0738287e+00  -1.3242618e-01   1.6258827e-01  -1.1234617e+00   1.4028571e+00  -1.4911086e+00   1.3668301e+00  -5.4009271e+00  -3.8787553e+00  -1.2022142e+00   4.9189948e+00   4.9395594e+00  -3.7592032e-01   1.2686929e+00  -1.7872077e+00   5.4775846e+00   4.2448606e+00   3.2997720e+00   6.3682042e+00  -2.8110715e-01  -2.9401571e-01   5.2013228e+00   2.5763263e+00  -1.5127897e+00  -2.4387534e+00  -1.0476177e+00   9.4082720e-01  -4.5921240e-01   9.6051621e-02
  -2.1428907e+00  -1.7147843e+00  -2.6998819e-01   2.0505196e+00   6.5913220e-01   1.6791058e+00   4.0511776e-01   2.8442242e+00   3.9403677e-02  -4.1247880e-01  -1.1599775e+00   1.0942091e+00  -1.3669506e-01   1.9971961e+00   2.2962769e+00  -9.1995847e-01  -2.6848167e+00   1.2390269e+00  -2.5178712e+00  -2.2348969e+00   3.1518044e-02   4.9792517e-01  -1.3173548e+00   1.2360312e-01  -1.4521043e+00  -5.4431829e-01   4.5721046e-01   1.3301097e+00   4.3145066e+00   3.9768411e-01   4.7129249e-01   1.2288432e+00  -2.4054377e-01   2.0256098e+00   5.7696472e+00   1.1848431e+00  -6.0331257e-01   1.0603063e-01   1.2054434e+00   1.0211216e+00  -5.0615462e-01  -1.8893563e+00  -8.9907318e+00  -5.7565558e+00  -3.6525860e+00  -3.5677805e+00  -5.4603058e+00  -9.3905646e+00  -3.1292246e+00  -3.7605572e+00  -3.6799350e+00   5.8090672e-01  -5.3922403e+00  -5.4547548e+00  -2.9357703e+00  -1.9909402e+00  -2.3131197e+00  -2.6588454e+00  -4.3319881e-01   1.7016538e+00  -2.4565018e-02   8.3087987e-01   5.6020471e-01   1.7409643e-01  -1.1359967e+00   1.5144217e+00  -1.8713032e+00   7.5510499e-01  -4.4562735e+00  -4.3580921e+00  -1.4019220e+00   4.4336531e+00   4.6045124e+00  -1.1094822e-01   9.1721358e-01  -2.2053227e+00   4.7447356e+00   4.3415673e+00   3.3332239e+00   6.5743889e+00   2.2069553e-02  -1.3812055e-01   4.8489636e+00   2.0160729e+00  -1.7280192e+00  -2.1128767e+00  -8.5633931e-01   5.4642417e-01  -1.6999672e-01  -1.0505890e-01
  -2.5333382e+00  -2.1576169e+00  -3.6130658e-01   2.3685879e+00   9.8671256e-01   1.5219186e+00   4.6489963e-01   2.9892103e+00   5.8973886e-03  -1.9311373e-01  -1.1960726e+00   1.0542251e+00  -5.9352314e-01   1.4369364e+00   2.0809328e+00  -1.3612344e+00  -2.9529419e+00   5.3424010e-01  -2.5176175e+00  -2.4524003e+00   3.6652339e-01  -1.3249539e-01  -1.2485775e+00   8.2481631e-01  -1.8470492e+00  -1.6027132e+00   3.5990021e-01   8.6787749e-01   3.3664956e+00   2.0011284e-01   4.1271404e-02   1.0528146e+00  -1.2144933e+00   1.7104413e+00   4.5788683e+00   2.1681791e+00  -1.0542291e+00   3.4305290e-01   6.0204108e-01   3.6545678e-01  -1.6099622e+00  -2.0583906e+00  -9.2386149e+00  -5.9720727e+00  -3.7912046e+00  -3.3674859e+00  -5.6518169e+00  -9.6342802e+00  -2.6375111e+00  -2.8807882e+00  -3.1852187e+00   8.2896874e-01  -3.9581369e+00  -5.0908312e+00  -2.7642979e+00  -2.0706184e+00  -2.3348656e+00  -2.9234037e+00  -1.6853548e-01   2.1753474e+00  -5.5452788e-02   6.0014209e-01   8.2874977e-01   1.6731331e-01  -1.5778031e+00   1.6812705e+00  -2.1512292e+00   5.3242541e-01  -3.9033989e+00  -4.6516016e+00  -1.2837002e+00   3.1850911e+00   3.5587988e+00   4.3059573e-02   3.7289842e-01  -2.2628329e+00   3.8611735e+00   5.1982149e+00   2.0985649e+00   4.8411468e+00  -3.6729867e-01  -1.4360565e+00   3.7584441e+00   7.5307454e-01  -2.1312999e+00  -2.4988679e+00  -1.3940045e+00  -1.6858273e-01  -2.2671465e-02  -1.0900295e-01
  -1.6053782e+00  -1.7802229e+00  -6.6559777e-01   2.4893813e+00   1.0697082e+00   1.3007180e+00  -2.2745818e-02   2.8326676e+00  -3.3561066e-01  -1.4860385e-01  -9.4845923e-01   1.2041334e+00  -4.9177392e-01   1.5412306e+00   2.0120775e+00  -9.3737157e-01  -1.6394238e+00   4.7173765e-01  -2.2863106e+00  -2.2902026e+00   2.7104842e-01  -2.7614444e-01  -1.5712818e+00   1.4045976e+00  -1.9483631e+00  -1.6522283e+00   3.5270572e-01   9.1558967e-01   3.2710376e+00   7.9061373e-01  -4.3046321e-01   8.5557837e-01  -1.7608588e+00   9.4422888e-01   3.5029187e+00   2.5292489e+00  -6.8974463e-01   8.2280847e-01   1.0921123e+00   4.3322579e-01  -1.1515449e+00  -1.6700485e+00  -6.6073704e+00  -4.2997411e+00  -2.4245024e+00  -2.7784025e+00  -4.4358549e+00  -7.0600322e+00  -1.6396607e+00  -1.7864421e+00  -2.6677932e+00   1.5958942e+00  -3.3595663e+00  -4.5739819e+00  -1.8817490e+00  -1.3251428e+00  -1.2365469e+00  -2.1062936e+00  -2.1165578e-01   2.0518191e+00  -1.6617252e-01   1.2238000e-01   1.3954060e+00   1.9790798e-01  -1.2051089e+00   1.7710988e+00  -2.5852468e+00   1.2643022e-01  -2.9719544e+00  -4.4184700e+00  -1.7169879e+00   3.0246803e+00   2.8977595e+00   5.6363525e-01  -1.2074300e-01  -2.2850824e+00   2.5066629e+00   4.6471911e+00   2.5471952e+00   5.3252813e+00   1.0141435e-01  -9.1116227e-01   3.6541705e+00   1.0238458e+00  -2.1461880e+00  -2.0296940e+00  -1.1914681e+00   9.5846439e-02   3.0977397e-01  -2.1121547e-01
  -1.9948338e+00  -2.1592418e+00  -9.0713507e-01   2.5404587e+00   1.4465880e+00   1.5196652e+00  -2.3890831e-01   2.8195093e+00  -3.5250315e-01  -6.3669762e-02  -1.4207030e+00   1.2439210e+00  -1.2461983e+00   8.3448789e-01   1.4221535e+00  -1.2783583e+00  -1.2517966e+00   4.6549470e-01  -2.2929056e+00  -2.7277872e+00   2.1690020e-01   5.9493864e-02  -1.4618120e+00   2.0228037e+00  -1.5611765e+00  -1.1123515e+00   7.5208992e-01   1.1258297e+00   2.4927949e+00   6.0110604e-01  -2.8705087e-01   9.4703899e-01  -1.3392664e+00   3.7155167e-01   2.4547435e+00   1.9533224e+00  -1.2249622e+00   1.3334686e+00   8.4125620e-01   2.4002833e-01  -2.0419817e+00  -2.5971529e+00  -6.2803799e+00  -3.8650179e+00  -1.5360987e+00  -2.0555274e+00  -4.3223345e+00  -6.1142929e+00  -7.9100263e-01  -7.3800337e-01  -2.1386249e+00   1.9775516e+00  -2.2090829e+00  -3.7557288e+00  -1.5030228e+00  -8.1060062e-01  -1.1834284e+00  -1.9182968e+00  -9.6598078e-02   2.5903714e+00  -3.7552997e-01   8.9503850e-02   2.0275226e+00   4.5082909e-01  -1.2322469e+00   2.1127101e+00  -2.4104179e+00  -4.2526466e-02  -2.2700837e+00  -4.8091136e+00  -2.1608391e+00   2.3680570e+00   2.1588698e+00   5.9372754e-01  -3.0720041e-01  -2.6861515e+00   2.1873552e+00   4.6227256e+00   1.9632566e+00   4.9421363e+00   1.6687550e-03  -1.2458193e+00   2.7383926e+00  -6.3015565e-02  -2.7192078e+00  -1.8656321e+00  -9.9238094e-01  -5.8445127e-02   2.4567094e-01  -3.4088042e-01
  -2.9357838e+00  -2.9765607e+00  -1.1448320e+00   2.3695374e+00   1.7067603e+00   1.4629858e+00   1.1958639e-01   2.9493600e+00  -1.1686782e-01   3.2281039e-01  -1.4399090e+00   1.1801421e+00  -1.4820525e+00   8.9474311e-02   1.3687129e+00  -1.5384888e+00  -1.7272059e+00  -4.4954249e-01  -1.9924553e+00  -3.0525635e+00   6.8235656e-01  -2.3393720e-01  -7.1548758e-01   3.1888564e+00  -1.7812837e+00  -1.7467999e+00   6.3829373e-01   6.5006950e-01   8.8964107e-01   1.2673719e-02  -1.3932504e-01   1.0484334e+00  -2.5452218e+00  -9.3881272e-02   1.0887305e+00   2.8225988e+00  -2.5484433e+00   1.9419710e+00  -3.5025503e-01  -6.7867513e-01  -3.7810227e+00  -2.2639025e+00  -8.3808421e+00  -4.8063084e+00  -2.5111422e+00  -1.9164126e+00  -6.0523203e+00  -7.3785915e+00  -7.7148182e-01   1.7906715e-02  -2.2298345e+00   1.7066815e+00  -1.2737259e+00  -3.8231576e+00  -2.1209253e+00  -1.3241931e+00  -2.0364991e+00  -2.6989638e+00  -2.9894881e-01   2.9182386e+00  -3.3839727e-01  -3.3743246e-02   3.1004761e+00   5.7345082e-01  -1.7107865e+00   1.9243287e+00  -2.2476295e+00  -2.7979468e-02  -1.1925370e+00  -5.1715218e+00  -1.6658555e+00   7.5800701e-01   1.0154921e+00   1.3945796e+00  -8.6899754e-01  -2.0965928e+00   2.6881625e+00   7.1061903e+00   4.3044316e-02   1.9446833e+00   1.5206754e-02  -2.7550783e+00   1.2534534e+00  -1.5206980e+00  -2.9649285e+00  -2.7369599e+00  -1.5036220e+00  -1.4909216e+00   4.7290652e-01  -6.7894291e-01
  -1.0758864e+00  -1.9417768e+00  -1.1986681e+00   2.7575378e+00   2.1130086e+00   1.2148126e+00  -2.2496114e-01   2.8304521e+00  -3.7575502e-01   5.9545430e-01  -3.4622404e-01   1.0735449e+00  -9.0635315e-01   1.0076387e+00   1.8000630e+00  -3.8294197e-01   1.6299369e-01  -7.9118284e-01  -1.1470838e+00  -1.6842897e+00   3.5527445e-01  -3.2092268e-01  -1.3385542e+00   3.2702969e+00  -1.3475597e+00  -1.4355393e+00   8.0556752e-01   9.7386295e-01   9.6869170e-01   1.3614335e+00  -1.0944340e+00   7.2318364e-01  -3.3716040e+00  -8.8603845e-01   1.1878251e-02   3.9236762e+00  -1.2335912e-01   2.4298090e+00   1.0174457e+00  -3.0082751e-01  -1.1496016e+00  -3.9503205e-01  -3.2330099e+00  -1.6466169e+00  -2.6487984e-01  -8.9627425e-01  -2.6285803e+00  -2.3676833e+00   1.0574540e+00   1.5046504e+00  -6.7914698e-01   2.7328608e+00  -2.7699538e-01  -2.7461636e+00   3.1849387e-01   3.4490339e-01  -2.7217898e-01  -1.4644027e+00  -4.8387680e-01   1.9888709e+00  -1.2653916e-01  -4.1296317e-01   2.6939321e+00  -9.3770936e-02  -6.6909422e-01   2.2473225e+00  -2.3444515e+00   1.9773248e-01   6.9271854e-02  -3.8246625e+00  -2.7411204e+00   1.0052563e+00  -1.3947695e-01   1.8364555e+00  -1.7080105e+00  -2.3685592e+00  -1.2320436e+00   5.1164149e+00  -2.3224317e-02   2.7026171e+00   5.0959192e-01  -1.9852289e+00   1.1357803e+00  -1.3545696e-01  -2.0425609e+00  -1.8186456e+00  -1.1238260e+00   3.8980474e-02   1.0135938e+00  -5.6060892e-01
  -1.2153230e+00  -2.1137822e+00  -1.4524292e+00   2.5353953e+00   2.1365874e+00   1.0885651e+00  -2.1862477e-01   2.7157198e+00  -2.7595264e-01   7.9379708e-01   8.0578907e-02   1.0343424e+00  -5.4186757e-01   7.1422070e-01   2.1648473e+00   2.1243246e-01   1.0925283e+00  -5.9945693e-01  -4.3162428e-01  -1.3460980e+00   4.9880311e-01   2.2580756e-01  -9.8187699e-01   4.4824813e+00  -1.3618204e+00  -8.6067232e-01   9.0690482e-01   8.8385596e-01   5.2802496e-01   1.7048685e+00  -3.7367805e-01   1.3326949e+00  -3.1540921e+00  -8.1080816e-01  -1.8688718e+00   3.5028372e+00  -7.5915225e-01   3.1934302e+00   2.4274244e-01   3.7803064e-01  -1.5824792e+00   1.9897803e-01  -4.4866740e+00  -2.1358462e+00  -2.4750586e-01  -9.1240716e-01  -3.9365427e+00  -3.1598629e+00   1.1912805e+00   1.2299900e+00  -1.0817791e+00   2.4102852e+00  -7.0125497e-01  -3.0991017e+00  -2.8624161e-01  -1.9658560e-01  -4.6294414e-01  -1.4656490e+00  -1.0236915e+00   1.8877200e+00  -2.4843607e-01  -7.5299970e-01   3.7204216e+00   1.3289628e-01  -1.1293055e+00   2.1286225e+00  -2.7745901e+00  -2.4339911e-01   1.1271458e+00  -3.8070746e+00  -2.7974906e+00   5.4677033e-02  -3.3256358e-01   3.1125365e+00  -1.8858269e+00  -1.8999787e+00  -2.1613046e-01   6.0099805e+00  -2.7136143e-01   3.0588234e+00   1.1036660e+00  -1.8010032e+00   1.0693888e+00  -3.7401922e-01  -2.4253015e+00  -2.1935037e+00  -9.7402434e-01  -1.1523786e+00   1.0306368e+00  -8.7367948e-01
  -2.0118108e+00  -2.6272308e+00  -1.1744344e+00   2.1363986e+00   2.0262118e+00   6.9075405e-01   2.5058550e-02   2.4144950e+00  -3.1602673e-01   7.3169039e-01   4.2737764e-01   7.0603033e-01  -5.7090177e-01  -4.0137569e-02   1.7616303e+00   3.8188381e-01   9.7443903e-01  -7.7926536e-01   1.6001287e-01  -9.0152908e-01   6.9477764e-01  -1.1560848e+00  -5.2928932e-01   4.3213850e+00  -1.4316364e+00  -2.0820652e+00   9.9067735e-01   1.7871746e-01  -4.0809346e-01   1.8597276e+00  -1.9553766e-01   1.0124016e+00  -2.2143768e+00  -3.6429672e-01  -2.8590486e+00   3.3941824e+00  -9.5676883e-01   3.1593548e+00   2.8198299e-02  -5.3759709e-02  -2.6636271e+00   1.0348984e+00  -5.3946589e+00  -2.5867137e+00  -1.4585443e+00  -8.4512301e-01  -5.1245009e+00  -3.9557769e+00   8.3740635e-01   1.4764195e+00  -1.0391282e+00   2.1390253e+00  -9.5082110e-01  -3.0734798e+00  -1.0695764e+00  -4.5331480e-01  -1.1004422e+00  -1.9096757e+00  -1.3615212e+00   1.9837508e+00  -4.8689036e-01  -5.0093862e-01   3.7383728e+00   5.6773772e-01  -1.2835892e+00   2.2134433e+00  -2.4602329e+00  -3.1991836e-01   1.4213623e+00  -3.5220079e+00  -1.7405190e+00  -1.0792438e+00  -6.0462784e-01   3.7780559e+00  -1.4516880e+00  -1.0037026e+00   1.4528988e-01   7.0678280e+00  -9.2524805e-01   1.9985047e+00   1.0992083e+00  -2.1945479e+00   2.7971601e-01  -7.5054651e-01  -2.6096622e+00  -2.4002802e+00  -1.5202933e+00  -1.2679998e+00   7.2206847e-01  -7.9088739e-01
  -2.0709178e+00  -2.7104767e+00  -1.1678028e+00   1.9673478e+00   1.9994965e+00   7.5675721e-01  -3.3471048e-01   2.0720109e+00  -2.4828703e-01   1.0088344e+00   7.9951820e-01   3.0801687e-01  -4.9389233e-01  -3.6723992e-01   1.4219582e+00   6.7306238e-01   9.3537372e-01  -1.4139466e+00   3.8329280e-01  -2.8936909e-01   9.1529253e-01  -9.8668120e-01  -4.8700085e-01   4.4146872e+00  -1.0902476e+00  -1.7957358e+00   9.9630712e-01   2.5020373e-01  -1.0059582e+00   1.9721945e+00  -1.9295621e-01   6.2130740e-01  -2.0340975e+00  -3.6020040e-01  -3.8766117e+00   3.7430043e+00  -6.1916423e-01   3.2689451e+00   6.1443459e-03   7.1920120e-02  -2.9083154e+00   1.6063179e+00  -4.7687585e+00  -2.0188706e+00  -1.4792966e+00  -3.2913508e-01  -4.8081651e+00  -3.1961651e+00   1.1559267e+00   2.2911335e+00  -4.7407340e-01   2.0629069e+00  -5.2669283e-01  -2.6311278e+00  -4.1845150e-01  -1.9699369e-01  -1.1608219e+00  -1.8075592e+00  -1.1945023e+00   1.9285877e+00  -6.5987263e-01  -9.0553429e-01   3.5851427e+00   4.7900820e-01  -1.3279575e+00   2.1012564e+00  -2.2900845e+00   1.5224772e-01   1.8876681e+00  -2.6560011e+00  -1.3540052e+00  -1.5042933e+00  -1.3596223e+00   4.1517354e+00  -1.6379795e+00  -5.6938608e-01  -1.8296444e-01   6.6959310e+00  -2.0539386e+00   7.3224864e-01   7.5860457e-01  -2.5884953e+00  -3.8346467e-01  -1.1471067e+00  -2.6975885e+00  -2.3988090e+00  -1.3412357e+00  -1.3943019e+00   8.4146311e-01  -7.9425955e-01
  -2.1504190e+00  -2.7204598e+00  -1.0512841e+00   1.5820105e+00   1.9471468e+00   8.2263200e-01  -2.6538985e-01   1.7890645e+00  -9.0396177e-02   1.2121232e+00   1.4709383e+00  -2.9929874e-02  -1.0650406e-01  -6.2877427e-01   1.3972507e+00   1.2447156e+00   1.1068391e+00  -1.4515455e+00   1.0127181e+00   5.4506645e-01   9.3041979e-01  -1.2412339e+00  -2.9431545e-01   4.0835340e+00  -6.8665751e-01  -1.6638796e+00   1.1639012e+00   2.3352019e-01  -1.2871316e+00   2.3611915e+00   1.1645903e-01   4.4821389e-01  -1.1283485e+00  -1.0551044e-01  -4.8788359e+00   3.3877308e+00  -3.9375247e-02   3.4032197e+00   1.9067651e-01   3.5093713e-01  -2.4769330e+00   2.7544584e+00  -4.7310099e+00  -1.7673829e+00  -1.3871372e+00   3.8874027e-02  -4.8681786e+00  -2.7772663e+00   1.3092309e+00   2.3543527e+00  -2.5226198e-01   1.7082478e+00  -7.2992139e-01  -2.5022388e+00  -6.1332202e-02  -9.2033482e-02  -1.3425859e+00  -1.7309548e+00  -1.7782137e+00   1.3449025e+00  -8.7591469e-01  -1.0051267e+00   3.5972301e+00   5.7240731e-01  -1.3918222e+00   1.9578401e+00  -1.9830352e+00   4.1536747e-01   2.4430464e+00  -1.8349440e+00  -8.7173960e-01  -1.6643558e+00  -1.4488650e+00   4.8042386e+00  -1.3337457e+00  -1.4327123e-01   5.9650492e-02   6.8856090e+00  -2.6368062e+00   5.1262978e-01   8.4204925e-01  -2.5036989e+00  -6.4300846e-01  -8.0567155e-01  -2.6250153e+00  -2.6531663e+00  -1.2160249e+00  -1.4002369e+00   7.5549966e-01  -8.6843944e-01
  -2.8563678e+00  -3.0826790e+00  -6.6378692e-01   8.6202700e-01   1.7250577e+00   6.5911025e-01   1.8512675e-01   1.3738279e+00   1.3547093e-01   1.1194983e+00   1.7999287e+00  -3.3265509e-01   1.6203783e-01  -1.1497606e+00   1.2132164e+00   1.5385586e+00   8.3935041e-01  -1.4115106e+00   1.7177656e+00   1.0565168e+00   1.0517607e+00  -2.2121216e+00   5.0157471e-01   3.7545572e+00  -2.4213042e-01  -2.0963372e+00   1.2577076e+00  -8.4808484e-02  -1.9110020e+00   2.2196306e+00   6.5114793e-01   3.6841232e-01  -2.5406638e-01   3.2102244e-01  -5.1441320e+00   2.7373253e+00  -3.4358944e-01   3.3499312e+00   1.6517084e-02   5.9280187e-02  -2.8192960e+00   3.7281617e+00  -6.1454608e+00  -2.4016127e+00  -2.4811643e+00   3.2898566e-03  -6.3735021e+00  -3.8525958e+00   7.7257079e-01   2.0328293e+00  -4.6965432e-01   1.0781795e+00  -1.6224010e+00  -2.7787891e+00  -1.2375211e+00  -5.1171659e-01  -2.2147067e+00  -2.1417438e+00  -2.4352638e+00   9.9947308e-01  -9.1763564e-01  -5.7614046e-01   3.7125770e+00   9.9210390e-01  -1.3215085e+00   1.6804084e+00  -1.3470903e+00   4.8991439e-01   2.7924814e+00  -1.3096780e+00   4.8973655e-01  -2.2150696e+00  -1.2085674e+00   5.4630958e+00  -6.5096242e-01   8.6632698e-01   1.0596098e+00   8.0289671e+00  -3.1323398e+00  -4.3264138e-01   1.1811901e+00  -2.2025542e+00  -1.1223661e+00  -5.2961381e-01  -2.3627022e+00  -2.6921725e+00  -1.3058532e+00  -1.3998027e+00   5.6269134e-01  -9.6172089e-01
  -2.6187302e+00  -2.7841513e+00  -2.5357406e-01   7.3284240e-01   1.5412569e+00   4.6787670e-01   2.5242801e-01   1.0611915e+00   2.3900581e-01   1.1058529e+00   2.5159328e+00  -7.1113552e-01   5.9734533e-01  -1.0179370e+00   1.2648775e+00   2.1527372e+00   1.0656245e+00  -1.2214793e+00   2.2701845e+00   2.1719314e+00   9.1924218e-01  -2.5652045e+00   5.0910974e-01   3.0748421e+00   7.8603237e-02  -2.1133666e+00   1.3431052e+00  -1.1347691e-01  -1.5484602e+00   2.7723397e+00   7.8045632e-01   2.8168550e-01   8.5552792e-01   1.0678583e+00  -5.4678511e+00   2.1126295e+00   7.2807714e-01   3.1337505e+00   4.4274589e-01   6.5486901e-01  -1.6981402e+00   4.7873688e+00  -5.3149946e+00  -1.9613576e+00  -2.4841943e+00   4.2420314e-02  -5.9647467e+00  -3.5133942e+00   8.1213337e-01   1.5449198e+00  -1.1625892e-01   8.4389971e-01  -2.4964615e+00  -2.7708064e+00  -1.3031819e+00  -5.5960931e-01  -2.1498470e+00  -1.9139009e+00  -2.7025559e+00   4.4273580e-01  -9.8296465e-01  -3.7027345e-01   2.7302260e+00   1.0203327e+00  -1.1782592e+00   1.8013628e+00  -1.2033442e+00   6.9599311e-01   2.5729841e+00  -3.7211309e-01   1.0915253e+00  -1.9274121e+00  -7.7225710e-01   5.7477361e+00  -2.2164007e-02   1.3538052e+00   7.0716624e-01   7.2214408e+00  -3.1049842e+00   2.8260286e-01   1.1031309e+00  -1.5285917e+00  -9.1981061e-01   3.8729763e-01  -2.0324522e+00  -2.2826713e+00  -1.1585661e+00  -6.8097404e-01   3.4062043e-01  -7.6503333e-01
  -2.4472994e+00  -2.5641334e+00   1.5402569e-01   6.1250111e-01   1.2650721e+00   4.2492402e-01   2.4158131e-01   7.7162708e-01   3.9096863e-01   1.1447364e+00   3.0675356e+00  -1.1381655e+00   9.9629753e-01  -1.0446914e+00   1.0887072e+00   2.5728667e+00   5.4979335e-01  -1.4570319e+00   2.4268199e+00   3.1282325e+00   6.3499786e-01  -2.6323631e+00   4.5268262e-01   2.0742492e+00   1.9861992e-01  -2.1442306e+00   1.2631897e+00  -1.8239317e-01  -1.3330201e+00   2.9545099e+00   7.7225052e-01  -9.7244774e-03   1.8594381e+00   1.8698956e+00  -5.6159726e+00   1.4474103e+00   1.5558234e+00   2.7082582e+00   7.6944840e-01   9.5521769e-01  -1.2965845e+00   5.3668436e+00  -4.6097419e+00  -1.5398128e+00  -2.5452264e+00   2.7464231e-01  -5.3370849e+00  -3.1777522e+00   7.3999268e-01   1.2101832e+00   2.9144137e-01   5.7814552e-01  -3.0776705e+00  -2.6698401e+00  -1.1781818e+00  -6.7609280e-01  -2.2671744e+00  -1.7746155e+00  -2.6728970e+00   7.1251217e-03  -9.7698575e-01  -2.0117569e-01   1.7054466e+00   1.1173992e+00  -9.0693924e-01   1.6142972e+00  -1.0416414e+00   1.1767827e+00   2.0181765e+00   5.9054952e-01   1.6809991e+00  -1.5496181e+00  -6.8616872e-01   5.7288265e+00   3.2115273e-01   1.8633678e+00   6.1974389e-01   6.4100787e+00  -3.5985704e+00   5.8507011e-02   5.8426224e-01  -1.2751597e+00  -9.5676821e-01   8.7111672e-01  -1.8040253e+00  -2.0513378e+00  -1.0259052e+00  -4.4415977e-01   1.0728482e-01  -6.1031104e-01
  -2.6565223e+00  -2.4693257e+00   5.6247843e-01   2.2293629e-01   1.0542640e+00   5.7074399e-01   2.6972925e-01   4.1355613e-01   7.2529679e-01   1.2305164e+00   3.3829165e+00  -1.4175967e+00   1.1651629e+00  -1.1738404e+00   7.5996737e-01   2.7095784e+00  -3.1843397e-01  -1.6240563e+00   2.4555587e+00   3.7914423e+00   7.2390375e-01  -2.9398616e+00   5.4671627e-01   9.3657907e-01   6.0012910e-01  -2.2054406e+00   1.2722601e+00  -1.1360755e-01  -1.1979289e+00   2.8097560e+00   8.2187960e-01  -4.5780759e-01   2.5947164e+00   2.3032733e+00  -5.8864345e+00   8.1148031e-01   1.8848802e+00   2.1576138e+00   9.7598992e-01   9.7423332e-01  -9.9585931e-01   5.6595166e+00  -4.4737997e+00  -1.3909503e+00  -2.7929183e+00   4.4183990e-01  -5.2289734e+00  -3.2165493e+00   5.4360783e-01   9.9580811e-01   6.4030939e-01   9.0452224e-02  -3.3788399e+00  -2.4061773e+00  -1.2318531e+00  -7.4723445e-01  -2.5081769e+00  -1.7630153e+00  -2.5754338e+00  -2.7456295e-01  -1.0084296e+00  -6.8530727e-03   8.1359007e-01   1.2958663e+00  -1.0044960e+00   1.3482056e+00  -7.1470459e-01   1.6012865e+00   1.3701411e+00   1.4674418e+00   2.7305235e+00  -1.1682915e+00  -3.5737273e-01   5.4481688e+00   9.6306898e-01   2.2074867e+00   7.5981518e-01   5.8310928e+00  -4.1641571e+00  -7.0756370e-01   4.6293510e-02  -1.2412377e+00  -1.0643666e+00   1.2463278e+00  -1.6383213e+00  -1.9447970e+00  -9.2010795e-01   4.7884434e-02  -9.5420269e-02  -4.6854326e-01
  -3.0221871e+00  -2.5698211e+00   9.6500410e-01   3.4024407e-02   6.7330977e-01   7.1312102e-01   9.6023346e-02   1.0929059e-01   8.5760240e-01   1.2661176e+00   3.4454003e+00  -1.8617612e+00   9.1352418e-01  -1.5871726e+00  -1.8036485e-01   2.2170354e+00  -2.2661523e+00  -2.3353384e+00   1.8034699e+00   4.1471508e+00   4.9749226e-01  -3.2363457e+00   3.9435401e-01  -5.9220050e-01   2.7797111e-01  -2.8139605e+00   8.7147927e-01  -3.8273153e-01  -1.3390802e+00   2.1093165e+00   3.1809105e-01  -1.3519360e+00   3.2017986e+00   2.9493728e+00  -5.3051652e+00   6.9260765e-01   2.1061130e+00   1.3982024e+00   1.0455724e+00   4.4538230e-01  -1.6203131e+00   5.1510762e+00  -4.3218991e+00  -1.3838509e+00  -3.3340088e+00   7.2963139e-01  -4.6426826e+00  -3.5670690e+00   2.2012366e-01   1.1322401e+00   1.1167252e+00  -3.1754994e-01  -3.2332839e+00  -2.0190069e+00  -1.1208750e+00  -9.4667009e-01  -2.9144195e+00  -1.9086573e+00  -1.7592450e+00  -1.8063806e-01  -9.5983262e-01   1.7539837e-01  -6.2172104e-01   1.4540598e+00  -1.1325816e+00   1.1151854e+00  -1.2071425e-01   2.5486435e+00   2.8970704e-01   2.4245801e+00   3.6645332e+00  -7.9345710e-01  -4.5231205e-01   4.3151013e+00   1.4391204e+00   2.4760110e+00   1.0051901e+00   5.1111592e+00  -5.6069819e+00  -2.6731138e+00  -1.3542903e+00  -2.0167875e+00  -1.7644348e+00   8.6786546e-01  -1.6831490e+00  -2.0635770e+00  -1.2840428e+00   2.0744370e-01  -4.8184422e-01  -2.3320630e-01
  -2.7599436e+00  -2.1439929e+00   1.2418177e+00  -1.8098213e-01   2.6261335e-01   7.1975196e-01   1.3744967e-01  -7.8124643e-02   1.0901230e+00   1.2980656e+00   3.7848686e+00  -1.9453957e+00   1.2303628e+00  -1.2790972e+00  -2.8704914e-01   2.3583528e+00  -2.9006383e+00  -2.1228033e+00   1.7132320e+00   4.7476364e+00   2.7427714e-01  -3.3682803e+00   2.9534881e-01  -1.7444064e+00   1.7160143e-01  -2.9479081e+00   6.1170449e-01  -3.8208263e-01  -6.1600983e-01   2.0662064e+00   2.0286725e-01  -1.6064056e+00   3.7547558e+00   3.4686203e+00  -5.1943651e+00  -1.4715927e-01   2.4751068e+00   9.0312231e-01   1.2743280e+00   6.0318264e-01  -7.4228955e-01   5.3463621e+00  -3.8751471e+00  -1.2106387e+00  -3.2464405e+00   6.0584124e-01  -4.3118457e+00  -3.6651146e+00  -6.1987061e-02   2.5013775e-01   1.0804876e+00  -7.9303320e-01  -4.0921647e+00  -2.2181765e+00  -1.4502838e+00  -1.3200645e+00  -2.8419484e+00  -1.7055995e+00  -1.8031913e+00  -7.6221077e-01  -9.7704894e-01   4.0068958e-01  -1.7081096e+00   1.6018614e+00  -1.2197765e+00   8.8450936e-01  -8.3533815e-02   2.7482650e+00  -5.3536899e-01   3.1433366e+00   4.4685970e+00   1.9614349e-01   3.3940308e-01   3.9435845e+00   2.1880561e+00   2.8039982e+00   1.4078108e+00   4.5984107e+00  -5.4278614e+00  -2.3294352e+00  -1.7929234e+00  -1.5491072e+00  -1.4312399e+00   1.7361759e+00  -1.4275620e+00  -1.9522393e+00  -1.2374053e+00   6.3986220e-01  -7.4947727e-01  -1.3474854e-01
  -3.0044204e+00  -2.0483302e+00   1.6605132e+00  -6.4285977e-01  -7.1525002e-03   7.8347809e-01   3.7097492e-01  -3.7429179e-01   1.4594409e+00   1.2330608e+00   3.7107376e+00  -1.9742312e+00   1.2496852e+00  -1.3332523e+00  -6.7365028e-01   2.0572860e+00  -4.2430514e+00  -2.2592932e+00   1.4384415e+00   4.8791609e+00   3.5122913e-01  -3.6918977e+00   5.0595585e-01  -2.9234497e+00   3.4775271e-01  -3.2821683e+00   3.9712090e-01  -4.2508891e-01  -4.9393881e-01   1.3924905e+00   5.2978013e-02  -2.0024800e+00   3.7895636e+00   3.6656229e+00  -4.8407884e+00  -7.6686104e-01   2.0944387e+00   2.8802946e-01   1.1743575e+00   2.0843187e-01  -6.9886294e-01   5.0341066e+00  -4.2130698e+00  -1.4046969e+00  -3.6623726e+00   5.4238526e-01  -4.5894950e+00  -4.2470407e+00  -5.2567845e-01  -1.6931256e-01   1.0951488e+00  -1.2900506e+00  -4.4964437e+00  -2.1199421e+00  -2.2397190e+00  -1.6414174e+00  -3.1579390e+00  -1.8179726e+00  -1.4610323e+00  -8.5359575e-01  -7.0891217e-01   8.6423400e-01  -2.5246505e+00   1.9112992e+00  -1.2645373e+00   5.1282873e-01   2.7590969e-01   2.9758064e+00  -1.3704491e+00   3.6777172e+00   5.5929553e+00   6.2250999e-01   7.7503065e-01   3.2154684e+00   2.8006329e+00   3.1761348e+00   1.7481441e+00   4.3656173e+00  -5.9448445e+00  -3.5448678e+00  -2.3553930e+00  -1.4941761e+00  -1.6355508e+00   1.9730709e+00  -1.0912709e+00  -1.6693003e+00  -1.2244672e+00   1.0338726e+00  -9.2230386e-01  -2.3378542e-03
  -2.4816403e+00  -1.7507176e+00   1.8697921e+00  -7.7580677e-01  -1.1456007e-01   9.8773702e-01   8.8312694e-02  -4.6391614e-01   1.4823512e+00   1.1065060e+00   3.9931132e+00  -2.2473462e+00   1.1109070e+00  -1.1153375e+00  -1.1935648e+00   1.8486261e+00  -5.1974770e+00  -2.9486090e+00   3.5219310e-01   4.8641463e+00  -4.7248244e-02  -3.3714215e+00  -1.9888291e-01  -4.6933085e+00   1.1939569e-01  -3.3243611e+00   1.7643477e-01  -1.9399310e-01   4.1019994e-02   1.1686826e+00  -8.8545004e-01  -2.8890651e+00   3.9204887e+00   3.7372401e+00  -4.1204329e+00  -1.2091067e+00   2.9761372e+00  -1.7627130e-01   2.0877663e+00   2.8947053e-01  -3.0691699e-01   4.3696654e+00  -2.0558590e+00  -2.0010889e-01  -2.8933112e+00   8.8803348e-01  -2.6349193e+00  -2.6223383e+00  -3.5286093e-01   2.4689215e-01   1.7866511e+00  -1.0426828e+00  -4.3358353e+00  -1.4780877e+00  -1.3261836e+00  -1.1459275e+00  -2.5283991e+00  -1.3559625e+00  -5.3158810e-01  -7.2857360e-01  -3.1931815e-01   1.1475937e+00  -3.7436743e+00   1.9884757e+00  -1.0755713e+00   4.5005744e-01   4.1421113e-01   3.5232477e+00  -2.8602805e+00   4.2445801e+00   5.4044569e+00   1.5563689e+00   5.7842139e-01   1.7734813e+00   2.9072418e+00   2.9252632e+00   1.1823164e+00   2.9134662e+00  -6.3446507e+00  -4.4406894e+00  -3.1037883e+00  -1.5588529e+00  -1.6183599e+00   2.4171638e+00  -8.6993762e-01  -1.3194860e+00  -1.1285048e+00   1.9058232e+00  -1.0866285e+00   2.1907582e-01
  -2.3602194e+00  -1.3374375e+00   2.0035355e+00  -6.0440035e-01  -3.6305545e-01   1.1136384e+00   4.8850734e-02  -4.5923143e-01   1.8340977e+00   1.2328512e+00   3.4227431e+00  -2.0651462e+00   8.0675986e-01  -8.8953583e-01  -1.5524229e+00   1.1699180e+00  -6.6651686e+00  -3.0047597e+00  -3.0652315e-01   4.7825951e+00  -2.4341364e-01  -2.5462945e+00  -3.6334076e-01  -5.4011587e+00  -1.4778063e-01  -3.0692373e+00  -2.4629808e-01  -1.0679057e-01   4.3064746e-01   3.3009198e-01  -1.1891803e+00  -2.9185951e+00   3.5707522e+00   3.9085764e+00  -3.8306851e+00  -1.6756686e+00   2.3014094e+00  -7.5703557e-01   1.4646884e+00  -7.2197498e-03  -4.5903016e-01   2.9584137e+00  -1.9522191e+00  -2.7527498e-01  -2.6044023e+00   8.5520883e-01  -2.1852829e+00  -3.0603430e+00  -5.5030642e-01  -4.5551997e-01   1.7961902e+00  -1.4073902e+00  -4.2323597e+00  -1.3101529e+00  -1.8714248e+00  -1.6616942e+00  -2.5573477e+00  -1.2526953e+00   3.1476829e-01  -6.3758996e-01  -3.5065305e-02   1.3884664e+00  -4.9589654e+00   2.0018568e+00  -1.1115143e+00   2.4579057e-01   3.8417284e-01   3.7806111e+00  -3.8555285e+00   4.4906548e+00   5.6741644e+00   2.3442607e+00   8.3572224e-01   6.1049292e-01   3.0836615e+00   2.7806113e+00   1.0571005e+00   1.8635032e+00  -6.9101423e+00  -4.9607069e+00  -4.3056075e+00  -1.8015610e+00  -1.8513723e+00   1.9810969e+00  -8.2448327e-01  -9.6750208e-01  -1.0499420e+00   1.7990390e+00  -1.3075568e+00   3.8482179e-01
  -2.5099834e+00  -1.4027726e+00   2.0799542e+00  -7.7550778e-01   2.4135944e-02   1.7200588e+00   9.0554070e-02  -3.2113608e-01   2.4045020e+00   1.4428306e+00   3.0217140e+00  -1.9552371e+00   2.6748787e-01  -8.0509085e-01  -1.9569928e+00   4.0130973e-01  -8.2533003e+00  -4.0108073e+00  -1.4512010e+00   4.0564990e+00  -8.7875488e-02  -1.4249797e+00  -5.1740113e-01  -6.2942632e+00   3.7655639e-01  -2.3963241e+00  -2.8200648e-01   5.0144635e-01   1.4240763e-01  -7.3273165e-01  -1.8468230e+00  -3.4410636e+00   2.1801423e+00   3.0822293e+00  -3.7908663e+00  -1.8844297e+00   1.8608331e+00  -9.9984554e-01   1.2783640e+00  -4.1099762e-01  -7.8055029e-01   1.4415427e+00  -1.4855993e+00   1.6264101e-01  -2.0544752e+00   1.2995815e+00  -1.1011783e+00  -2.1855807e+00  -2.1835597e-01   4.2892385e-01   2.5517588e+00  -1.3518039e+00  -2.7768242e+00  -2.9050095e-01  -1.1703257e+00  -1.1333880e+00  -2.4617419e+00  -1.3198789e+00   1.4757632e+00  -4.1060423e-02   5.8931931e-01   1.7022336e+00  -5.4529495e+00   1.9692794e+00  -1.3188748e+00  -3.8097391e-02   5.9403601e-01   4.2391868e+00  -4.8639465e+00   4.5020996e+00   5.3449837e+00   2.6126976e+00  -8.6690598e-02  -1.0098034e+00   2.5399200e+00   2.2050222e+00   3.0473183e-01   1.0708948e+00  -8.5645207e+00  -7.7489853e+00  -5.3183409e+00  -2.8940041e+00  -2.6734789e+00   1.1885334e+00  -6.4121552e-01  -7.4303223e-01  -6.3102294e-01   2.0240476e+00  -1.1014206e+00   4.5666344e-01
  -1.5021899e+00  -8.6892303e-01   1.9944700e+00  -7.2945714e-01  -3.7612313e-01   1.5741207e+00  -1.6450847e-01  -4.8656552e-01   2.1026148e+00   1.2789379e+00   3.0512530e+00  -2.2110419e+00   1.8922974e-01  -4.2807220e-01  -2.2930968e+00  -1.9474203e-01  -8.4995191e+00  -4.1773012e+00  -2.0755768e+00   3.8845116e+00  -3.9597107e-01  -1.2618165e+00  -1.0708514e+00  -7.1409007e+00   8.4277758e-02  -2.5460652e+00  -9.4414380e-01   5.6008059e-01   7.3269100e-01  -8.6801262e-01  -2.8168166e+00  -4.1021709e+00   1.7959821e+00   2.9104954e+00  -2.0402341e+00  -1.2641645e+00   2.8513796e+00  -1.0136213e+00   1.9463811e+00  -4.3806997e-01   5.8046534e-01   1.2517375e+00   4.5078221e-01   9.3408882e-01  -1.2452383e+00   1.2350870e+00   5.2881529e-01  -1.0898047e+00  -3.2048781e-01   2.6346131e-01   2.4619523e+00  -1.1702374e+00  -3.0492220e+00  -4.8241338e-01  -6.3343443e-01  -1.0096741e+00  -1.7921771e+00  -7.9028942e-01   1.8011872e+00  -6.8969175e-01   7.5190117e-01   1.5454055e+00  -6.4664718e+00   1.5722747e+00  -8.6105495e-01   4.8632220e-02   9.1748900e-01   4.5069479e+00  -4.8320674e+00   5.1904308e+00   5.1244088e+00   3.7317327e+00  -1.0488937e-01  -1.9448621e+00   2.6047814e+00   2.2520566e+00  -1.5050066e-01   1.4798932e-01  -8.2509398e+00  -7.4607556e+00  -5.7040907e+00  -2.4835236e+00  -2.8256783e+00   1.5414010e+00  -7.9481325e-02  -2.2418064e-01  -3.0943248e-01   2.5673162e+00  -9.3708920e-01   6.0841521e-01
   1.8649537e-01   4.2166886e-01   1.5688867e+00  -3.8414587e-01  -7.5650016e-02   1.8349062e+00  -6.2409704e-01  -1.8509846e-01   2.5192514e+00   1.6417928e+00   3.0005359e+00  -1.3116127e+00   5.0285157e-01   1.0665574e+00  -1.4962138e+00   1.6770613e-01  -7.9219912e+00  -3.9582641e+00  -2.6914024e+00   3.7162696e+00  -5.5282707e-01   1.2690564e+00  -1.8760211e+00  -6.8435637e+00   1.2105779e-01  -6.5755846e-01  -1.0630919e+00   1.5207084e+00   1.9029807e+00  -7.0507842e-01  -3.3351885e+00  -3.6352314e+00  -3.8709650e-01   1.6735420e+00  -3.4132264e+00  -1.5570194e+00   2.5436906e+00  -8.0909230e-01   1.7048701e+00   5.4456671e-01   2.1277547e+00   1.1392756e-01   3.2119454e+00   2.7227767e+00   1.1145661e+00   1.4391636e+00   2.6780476e+00   1.5511139e+00   6.4050210e-01   2.5661348e-01   2.7746653e+00  -7.4728208e-01  -2.3056546e+00   3.4453456e-01   2.8190124e-01  -4.2176019e-01  -5.5898068e-02   3.3251146e-01   2.8203960e+00  -5.9683618e-01   1.4587974e+00   1.2311693e+00  -6.5905267e+00   1.2811466e+00  -1.0180377e+00  -1.9489900e-01  -2.4284163e-01   4.1082309e+00  -5.3991450e+00   5.2009567e+00   3.3846649e+00   4.8170673e+00  -2.3987254e-01  -2.8351356e+00   1.6568551e+00   1.1709490e+00  -1.9975122e+00  -2.4227177e+00  -7.7717410e+00  -6.3118597e+00  -5.9370676e+00  -1.9629219e+00  -1.8724867e+00   2.2212364e+00   1.8167252e-01   5.1548868e-01   5.7487852e-01   2.8694642e+00  -5.1159470e-01   6.0293210e-01
[truncated: 1,027,434 more chars]
