# Supplementary material for: Autistic traits and individual brain differences: functional network efficiency reflects attentional and social impairments, structural nodal efficiencies index systemising and theory-of-mind skills
Source: Mol Autism. 2021 Jan 21;12:3. doi: 10.1186/s13229-020-00377-8 (PMC7818759; doi:10.1186/s13229-020-00377-8)
Supplement: Supplementary file 8 — Additional file 8. Connectivity matrices. Connection matrices and functional correlation matrices for each subject, as floating-point values in ASCII text format, and MATLAB code for producing these. [file 13229_2020_377_MOESM8_ESM.zip › Paul_Arora_et_al_data/Physiological/BBC/DTI_rsfMRI_ConnectivityMatrices/connectivity_matrices/Connection_Matrix_sym_aHU0427.txt]

   0.0000000e+00   2.9028034e-02   2.9834715e-02   2.9565718e-02   3.0316414e-02   3.0873412e-02   2.6096729e-02   2.7926519e-02   3.0736093e-02   2.5384455e-02   3.0530341e-02   3.2442519e-02   2.9201179e-02   3.2826851e-02   2.8221364e-02   3.0587091e-02   3.1166598e-02   2.9488403e-02   3.1730510e-02   3.0791092e-02   3.3829520e-02   3.0519700e-02   3.5214128e-02   3.7061993e-02   3.2151279e-02   3.7011873e-02   3.0872066e-02   2.7099664e-02   3.0353183e-02   3.4084986e-02   3.5184264e-02   3.4088336e-02   3.5128495e-02   3.4600233e-02   4.5393673e-02   4.3882521e-02   3.3048448e-02   3.2436461e-02   2.8681149e-02   2.6994825e-02   3.6158550e-02   4.0479206e-02   3.5480223e-02   3.7839429e-02   3.5080154e-02   4.0292260e-02   2.9131842e-02   2.8497215e-02   3.1176193e-02   3.5421573e-02   2.7734190e-02   2.7724530e-02   3.3831628e-02   3.0476092e-02   2.8157635e-02   2.5663511e-02   2.6043614e-02   3.0111376e-02   2.8544776e-02   3.0614420e-02   2.6804273e-02   2.8556050e-02   2.6902595e-02   2.7302149e-02   2.8416361e-02   3.0213210e-02   3.7457577e-02   3.6842793e-02   3.2379753e-02   2.9585327e-02   3.5266522e-02   3.4287097e-02   3.4190042e-02   3.6648483e-02   3.6776930e-02   3.7136849e-02   3.6701983e-02   3.5185675e-02   3.1012299e-02   2.5313905e-02   2.9043466e-02   2.7476567e-02   3.0083083e-02   3.2523718e-02   2.8089529e-02   2.7144741e-02   2.6374352e-02   2.9556953e-02   2.6733861e-02   2.4265235e-02
   2.9028034e-02   0.0000000e+00   3.0122828e-02   3.2728623e-02   3.2707048e-02   3.0935802e-02   2.7470695e-02   2.8238970e-02   3.3270352e-02   2.9721035e-02   3.3074868e-02   3.4434867e-02   3.2511121e-02   3.4904636e-02   3.2368195e-02   3.4190522e-02   3.8337063e-02   3.3636015e-02   3.3398021e-02   3.3719149e-02   3.6218379e-02   3.4651257e-02   3.7738168e-02   3.8558366e-02   3.5544467e-02   4.1438811e-02   3.3613525e-02   3.0125563e-02   3.3595502e-02   3.7757066e-02   3.6665113e-02   3.6273303e-02   4.0136277e-02   4.0110620e-02   4.6902957e-02   4.7004011e-02   3.6483064e-02   3.6550180e-02   3.2413451e-02   3.2557552e-02   4.1687273e-02   4.0061035e-02   3.7910766e-02   3.9622090e-02   3.9009784e-02   4.4490869e-02   3.4718045e-02   3.4113803e-02   3.7546321e-02   3.7063990e-02   3.1981381e-02   3.3375438e-02   3.8272925e-02   3.3253644e-02   3.1388160e-02   2.9795763e-02   2.9904334e-02   3.3778459e-02   3.1876995e-02   3.4060534e-02   2.9075496e-02   3.0458443e-02   3.0600671e-02   3.1604475e-02   3.4101513e-02   3.3933713e-02   3.8048216e-02   3.9746556e-02   3.3277155e-02   3.3074973e-02   3.7647427e-02   3.6890642e-02   3.8072904e-02   3.9659941e-02   4.3517250e-02   4.2021428e-02   4.0604541e-02   4.0412475e-02   3.3808487e-02   2.7570896e-02   2.9530993e-02   2.9508564e-02   3.3144051e-02   3.5247524e-02   2.8616024e-02   2.8437924e-02   2.7756345e-02   3.2501826e-02   2.8687338e-02   2.7211051e-02
   2.9834715e-02   3.0122828e-02   0.0000000e+00   3.2038611e-02   3.0670220e-02   3.4380021e-02   2.8676775e-02   2.8674512e-02   3.5616092e-02   3.0914216e-02   3.2419802e-02   3.6054520e-02   3.2660058e-02   3.3480492e-02   3.1346902e-02   3.4277932e-02   3.5607461e-02   3.2390511e-02   3.3274732e-02   3.3321658e-02   4.1108142e-02   3.4957576e-02   3.6788604e-02   3.9763624e-02   3.8562450e-02   4.2369144e-02   3.3432673e-02   2.8892515e-02   3.1569800e-02   3.5579550e-02   3.6154525e-02   3.8453243e-02   4.0268318e-02   3.9225447e-02   4.4100652e-02   4.3068395e-02   3.6820926e-02   3.7737769e-02   3.2243029e-02   3.2839856e-02   4.4399519e-02   3.6455247e-02   3.8244739e-02   4.0651471e-02   3.8897013e-02   4.2413336e-02   3.4425641e-02   3.3267641e-02   3.6595183e-02   3.6594083e-02   3.1669042e-02   3.2371516e-02   4.0989835e-02   3.1224714e-02   2.9413516e-02   3.0243197e-02   2.9112475e-02   3.3776815e-02   3.2779368e-02   3.2295559e-02   2.9189888e-02   3.0887505e-02   3.0517539e-02   2.9745627e-02   3.1925642e-02   3.2398466e-02   3.8725773e-02   4.0886296e-02   3.6502948e-02   3.3542693e-02   3.8928781e-02   3.7096962e-02   3.4550988e-02   3.8000040e-02   3.9491049e-02   3.8400701e-02   4.0681795e-02   3.8791891e-02   3.3954851e-02   2.9381434e-02   3.1013159e-02   2.9906892e-02   3.2484061e-02   3.4979523e-02   3.0116371e-02   2.9429053e-02   3.1309906e-02   3.0136591e-02   3.0404613e-02   2.6369870e-02
   2.9565718e-02   3.2728623e-02   3.2038611e-02   0.0000000e+00   3.3983540e-02   3.5940484e-02   2.8585122e-02   3.0413665e-02   3.3851868e-02   3.2509471e-02   3.4926189e-02   3.5332123e-02   3.2608640e-02   3.6096085e-02   3.2070899e-02   3.3620744e-02   3.3335285e-02   3.2844194e-02   3.4432558e-02   3.4677281e-02   3.7675294e-02   3.7719503e-02   3.8732686e-02   3.8488723e-02   3.5964048e-02   4.2223595e-02   3.3019050e-02   3.2265983e-02   3.4146970e-02   3.6955112e-02   3.6494312e-02   3.8225857e-02   3.9779575e-02   3.8542864e-02   4.3750798e-02   3.9885414e-02   3.8116608e-02   4.0113143e-02   3.2534337e-02   3.3522827e-02   4.2666784e-02   3.6947479e-02   3.7445880e-02   4.0312923e-02   3.8139382e-02   4.3515209e-02   3.5709457e-02   3.2645416e-02   3.4218603e-02   3.8743175e-02   3.3045136e-02   3.2461695e-02   4.1355096e-02   3.2863221e-02   3.0761787e-02   2.9499524e-02   3.1128875e-02   3.5178758e-02   3.2931288e-02   3.5610794e-02   3.1506678e-02   3.3353871e-02   3.2827118e-02   3.2953931e-02   3.2638157e-02   3.3359111e-02   4.0682110e-02   4.2665196e-02   3.5118388e-02   3.4376089e-02   3.9909568e-02   3.5905304e-02   3.9262561e-02   3.8540975e-02   3.9231224e-02   3.9649312e-02   3.8153250e-02   3.9654026e-02   3.3591946e-02   2.7969364e-02   3.3222876e-02   3.2921244e-02   3.2923662e-02   3.7234032e-02   3.0783604e-02   3.2350422e-02   3.3407351e-02   3.1941377e-02   3.0084046e-02   2.7821393e-02
   3.0316414e-02   3.2707048e-02   3.0670220e-02   3.3983540e-02   0.0000000e+00   3.4583854e-02   2.9539525e-02   2.9711628e-02   3.6176391e-02   3.0647630e-02   3.5802946e-02   3.7070333e-02   3.1561945e-02   3.4188378e-02   3.2596373e-02   3.4618634e-02   3.3824105e-02   3.3573992e-02   3.2928386e-02   3.3837867e-02   3.3743215e-02   3.1190871e-02   3.5728868e-02   4.0251006e-02   3.9181800e-02   4.1352797e-02   3.3571879e-02   3.0601693e-02   3.4431283e-02   3.8336536e-02   3.8620397e-02   3.6730336e-02   3.6765490e-02   3.9541672e-02   4.8448185e-02   5.1161856e-02   3.9367700e-02   3.7817565e-02   3.4646352e-02   3.2679240e-02   4.3132982e-02   4.0260998e-02   3.9935175e-02   4.1312143e-02   3.8292755e-02   4.1812751e-02   3.6767813e-02   3.5723573e-02   3.7155759e-02   3.9964087e-02   3.0306048e-02   3.1863096e-02   4.1998770e-02   3.3806607e-02   3.1817162e-02   3.0397629e-02   2.9935478e-02   3.6200384e-02   3.6703607e-02   3.5407203e-02   3.1569029e-02   3.4541053e-02   3.3394401e-02   3.0353455e-02   3.4136271e-02   3.3325399e-02   3.9336318e-02   4.1909849e-02   3.6674667e-02   3.5575952e-02   3.6736515e-02   3.7267122e-02   3.7924209e-02   3.8009094e-02   4.3599267e-02   4.1137303e-02   4.0698600e-02   4.1189878e-02   3.1980556e-02   3.1799167e-02   3.4663702e-02   3.4492110e-02   3.3338661e-02   3.8863955e-02   3.1629936e-02   3.1500084e-02   3.0637850e-02   3.1098778e-02   2.8822635e-02   2.7716450e-02
   3.0873412e-02   3.0935802e-02   3.4380021e-02   3.5940484e-02   3.4583854e-02   0.0000000e+00   3.0924576e-02   3.3869437e-02   3.7072429e-02   3.3111062e-02   3.6791156e-02   3.6150693e-02   3.3206667e-02   3.7603872e-02   3.4444965e-02   3.2069726e-02   3.6346860e-02   3.4136080e-02   3.7311891e-02   3.4449849e-02   3.1578363e-02   3.6838677e-02   4.0350355e-02   3.8689951e-02   3.6341010e-02   3.8690928e-02   3.0775078e-02   2.9113420e-02   3.3996934e-02   3.8660371e-02   3.8364072e-02   3.4679325e-02   3.8740495e-02   4.0375896e-02   4.4296618e-02   5.2828071e-02   3.8423379e-02   3.8043060e-02   3.1364938e-02   3.1644495e-02   4.2821842e-02   3.6459880e-02   3.5258107e-02   4.1233079e-02   3.6152116e-02   4.4782039e-02   3.5239719e-02   3.2585652e-02   3.5207341e-02   3.9251627e-02   3.3030438e-02   3.2222673e-02   4.0194525e-02   3.6259597e-02   3.2439099e-02   3.0946422e-02   3.1077910e-02   3.5640286e-02   3.5591320e-02   3.5556871e-02   2.9461441e-02   3.2032241e-02   3.2973507e-02   3.4230487e-02   3.4665846e-02   3.1760331e-02   4.1273694e-02   4.4854498e-02   3.6146591e-02   3.2398103e-02   3.6769695e-02   4.0373541e-02   3.8586085e-02   4.0178515e-02   3.8364469e-02   3.6709621e-02   4.3292839e-02   4.1923180e-02   3.2922262e-02   3.3770824e-02   3.2738721e-02   3.2299325e-02   3.2371243e-02   3.9016498e-02   3.1287159e-02   3.1165031e-02   3.0073619e-02   3.2615024e-02   3.1111760e-02   2.9873927e-02
   2.6096729e-02   2.7470695e-02   2.8676775e-02   2.8585122e-02   2.9539525e-02   3.0924576e-02   0.0000000e+00   2.5997624e-02   3.0822613e-02   2.5856599e-02   3.1191763e-02   3.3950703e-02   2.8130037e-02   3.1754593e-02   2.8980586e-02   2.8530066e-02   3.1914914e-02   3.0396346e-02   3.0638204e-02   3.0026975e-02   3.2144217e-02   3.0256689e-02   3.4813619e-02   3.4637968e-02   3.3350843e-02   3.7929541e-02   2.6663104e-02   2.5657294e-02   2.9196698e-02   3.3540503e-02   3.2733586e-02   3.1650536e-02   3.6161460e-02   3.5582853e-02   3.6754391e-02   4.2173235e-02   3.4779418e-02   3.3247159e-02   2.8738749e-02   2.7124582e-02   3.8109141e-02   3.2611968e-02   3.2549107e-02   3.7226826e-02   3.3978090e-02   3.7598785e-02   3.0612388e-02   2.7986179e-02   3.1922213e-02   3.6106971e-02   2.8173011e-02   2.8646470e-02   3.6445338e-02   2.8480400e-02   2.6771847e-02   2.5040974e-02   2.5645741e-02   3.0614915e-02   2.9219576e-02   3.0542395e-02   2.5276692e-02   2.7828312e-02   2.8003399e-02   2.7294393e-02   2.9815048e-02   2.8253148e-02   3.5526639e-02   3.7733575e-02   3.1169134e-02   2.8465745e-02   3.3350504e-02   3.5196838e-02   3.3514481e-02   3.3963337e-02   3.8613379e-02   3.3825357e-02   3.6660248e-02   3.6096153e-02   2.8118910e-02   2.4744753e-02   2.8476995e-02   2.8520351e-02   2.9417615e-02   3.5114841e-02   2.6199951e-02   2.6750125e-02   2.9061950e-02   2.7895547e-02   2.5268846e-02   2.3890604e-02
   2.7926519e-02   2.8238970e-02   2.8674512e-02   3.0413665e-02   2.9711628e-02   3.3869437e-02   2.5997624e-02   0.0000000e+00   3.3525224e-02   2.6949167e-02   3.1428861e-02   3.3143233e-02   2.9298102e-02   3.2051014e-02   2.8878740e-02   2.9289597e-02   3.2784541e-02   3.2957963e-02   3.0764703e-02   3.2113455e-02   3.0973824e-02   2.9665939e-02   3.4912968e-02   3.5898431e-02   3.4605678e-02   4.1280008e-02   2.7996159e-02   2.5847094e-02   2.8644450e-02   3.3661422e-02   3.3451126e-02   3.2161008e-02   3.6963773e-02   3.7552445e-02   3.8116932e-02   4.4574421e-02   3.6172508e-02   3.4570821e-02   2.9851783e-02   2.8334301e-02   3.4962406e-02   3.4649392e-02   3.3885441e-02   3.7681417e-02   3.5072646e-02   4.1235903e-02   3.1455339e-02   2.8907502e-02   3.3208996e-02   3.8277708e-02   2.9382620e-02   2.8782800e-02   3.3274486e-02   3.0908212e-02   2.7060778e-02   2.6886425e-02   2.7165600e-02   3.0926164e-02   2.9254144e-02   3.1159878e-02   2.7293668e-02   3.0422166e-02   2.9917392e-02   2.9056449e-02   3.0287449e-02   2.9747866e-02   3.6068035e-02   4.0314974e-02   3.1589527e-02   3.2122067e-02   3.5427056e-02   3.5401523e-02   3.5775787e-02   3.5445141e-02   3.7783114e-02   3.5915640e-02   3.7556663e-02   3.9145455e-02   3.0991815e-02   2.7245748e-02   2.9757757e-02   2.9222154e-02   3.1015359e-02   3.5811714e-02   2.7053483e-02   2.7281113e-02   2.8191339e-02   3.0083019e-02   2.6146289e-02   2.4213921e-02
   3.0736093e-02   3.3270352e-02   3.5616092e-02   3.3851868e-02   3.6176391e-02   3.7072429e-02   3.0822613e-02   3.3525224e-02   0.0000000e+00   2.9698318e-02   3.4497623e-02   3.6615560e-02   3.2762244e-02   3.6048876e-02   3.4141258e-02   3.2678947e-02   3.7038976e-02   3.7753308e-02   3.6700978e-02   3.6444145e-02   3.6964482e-02   3.9429148e-02   4.0343407e-02   3.9883609e-02   3.8256020e-02   4.5179652e-02   3.3048508e-02   3.2220754e-02   3.4212102e-02   3.7759701e-02   3.7078202e-02   3.9200907e-02   4.0922675e-02   3.8533172e-02   4.4187628e-02   5.3510298e-02   3.7112627e-02   3.9913270e-02   3.1041636e-02   2.8907531e-02   4.1001884e-02   3.8569735e-02   3.8757234e-02   4.3974055e-02   4.0349160e-02   4.3264221e-02   3.5295291e-02   3.1816590e-02   3.6328714e-02   3.8390665e-02   3.0482616e-02   2.8505442e-02   3.5266021e-02   3.2455552e-02   2.9588520e-02   2.9372611e-02   2.8373665e-02   3.4205670e-02   3.1884906e-02   3.4714802e-02   3.0693312e-02   3.3044814e-02   3.2573856e-02   2.9219624e-02   3.2063053e-02   3.2869486e-02   4.0922390e-02   4.0693198e-02   3.3540787e-02   3.3736664e-02   3.7446802e-02   3.7808578e-02   3.9231913e-02   3.8701940e-02   4.3801828e-02   4.3589161e-02   4.0292781e-02   4.3357027e-02   3.6616550e-02   3.5884961e-02   3.3893154e-02   3.2871797e-02   3.6841134e-02   3.6308940e-02   3.0748639e-02   3.1567987e-02   3.1548442e-02   3.2799906e-02   2.9561384e-02   2.7831170e-02
   2.5384455e-02   2.9721035e-02   3.0914216e-02   3.2509471e-02   3.0647630e-02   3.3111062e-02   2.5856599e-02   2.6949167e-02   2.9698318e-02   0.0000000e+00   2.8806557e-02   3.0612293e-02   2.8322474e-02   3.1702925e-02   3.0402694e-02   2.9681388e-02   3.0936113e-02   3.2105069e-02   3.1229201e-02   3.1894580e-02   3.0943842e-02   2.8999963e-02   3.3911140e-02   3.4871366e-02   3.5965736e-02   4.0201203e-02   2.8660568e-02   2.9644505e-02   3.0318072e-02   3.4359736e-02   3.4008130e-02   3.6511762e-02   3.9351480e-02   3.6514862e-02   3.7456992e-02   4.8570732e-02   3.4439130e-02   3.6721647e-02   3.3044004e-02   2.9775322e-02   3.8361566e-02   3.2376413e-02   3.4538957e-02   3.9071068e-02   3.5646309e-02   4.0852103e-02   3.3589253e-02   3.0441456e-02   3.1878535e-02   3.6912463e-02   3.1639542e-02   2.9910186e-02   3.5705475e-02   3.0470715e-02   2.7650779e-02   2.7937259e-02   2.8749960e-02   3.3984540e-02   3.2334305e-02   3.3756480e-02   3.1827985e-02   3.0132004e-02   2.9445564e-02   2.8072451e-02   3.1329288e-02   3.1412342e-02   3.9365998e-02   4.0072423e-02   3.4813384e-02   3.4466325e-02   3.6069665e-02   3.7013519e-02   3.7365324e-02   3.7699075e-02   3.8768034e-02   3.4651142e-02   3.4803404e-02   3.9389007e-02   3.0714978e-02   2.8827281e-02   2.9549373e-02   2.9917844e-02   3.0981877e-02   3.2845007e-02   2.7472209e-02   2.7846309e-02   2.4601948e-02   2.9349644e-02   2.5863840e-02   2.4281938e-02
   3.0530341e-02   3.3074868e-02   3.2419802e-02   3.4926189e-02   3.5802946e-02   3.6791156e-02   3.1191763e-02   3.1428861e-02   3.4497623e-02   2.8806557e-02   0.0000000e+00   3.6211925e-02   3.3829080e-02   3.6328316e-02   3.2261346e-02   3.3864844e-02   3.2624299e-02   3.4979372e-02   3.6208277e-02   3.5158124e-02   3.4283782e-02   3.9442369e-02   3.9482108e-02   3.8697469e-02   4.0793417e-02   4.1874568e-02   3.0749377e-02   3.3022919e-02   3.4465054e-02   3.7929717e-02   4.0962977e-02   3.9132537e-02   3.7966205e-02   3.9052891e-02   4.0610432e-02   4.8560856e-02   3.7029227e-02   3.7085322e-02   3.4774689e-02   3.3595759e-02   4.0716816e-02   4.7466025e-02   4.0903987e-02   4.4942362e-02   3.9577763e-02   4.4529639e-02   3.5794812e-02   3.2635444e-02   3.5973792e-02   4.2751130e-02   3.4474633e-02   3.3231776e-02   3.8790816e-02   2.9750219e-02   2.7033967e-02   2.9655354e-02   2.8259608e-02   3.4037311e-02   3.2709163e-02   3.5087402e-02   3.2806964e-02   3.4426489e-02   3.0954669e-02   3.2317856e-02   3.5549948e-02   3.4634960e-02   3.9021344e-02   3.7893356e-02   3.2644047e-02   3.6959664e-02   3.8485223e-02   4.3069834e-02   4.1527996e-02   4.0272314e-02   4.2247007e-02   4.1306311e-02   4.0636013e-02   4.2823289e-02   3.3963073e-02   3.7297805e-02   3.3384927e-02   3.2506556e-02   3.7358500e-02   3.8642937e-02   3.3415242e-02   3.1500082e-02   3.2089392e-02   3.2134659e-02   3.0139329e-02   2.7972634e-02
   3.2442519e-02   3.4434867e-02   3.6054520e-02   3.5332123e-02   3.7070333e-02   3.6150693e-02   3.3950703e-02   3.3143233e-02   3.6615560e-02   3.0612293e-02   3.6211925e-02   0.0000000e+00   3.4779878e-02   3.5918334e-02   3.3382010e-02   3.5403857e-02   3.7240320e-02   3.6114021e-02   3.8015557e-02   3.5058005e-02   3.4514588e-02   4.2403821e-02   3.9247499e-02   3.9957352e-02   3.9458349e-02   4.5456868e-02   3.1006517e-02   3.1280479e-02   3.3373757e-02   3.7655885e-02   3.7557021e-02   3.7028847e-02   3.9967489e-02   4.1865000e-02   4.3699159e-02   5.2956584e-02   3.8694880e-02   3.7983757e-02   3.1508694e-02   3.4750032e-02   3.7704601e-02   4.0703872e-02   3.8391074e-02   4.1285086e-02   3.9268246e-02   4.6864498e-02   3.5965809e-02   3.4508460e-02   3.7624737e-02   4.1742276e-02   3.2791501e-02   3.2300375e-02   4.0980087e-02   3.4718560e-02   3.0751998e-02   3.2970610e-02   3.1671932e-02   3.5889733e-02   3.2038224e-02   3.3637870e-02   3.3036560e-02   3.2904373e-02   3.2227583e-02   3.1824262e-02   3.4438509e-02   3.4770819e-02   4.3168372e-02   4.3669832e-02   3.6087214e-02   3.7658938e-02   3.7469650e-02   4.0125123e-02   4.0041551e-02   4.1748093e-02   4.0637141e-02   4.0629990e-02   4.2275290e-02   4.2139287e-02   3.4491983e-02   3.7283554e-02   3.1858047e-02   3.2423665e-02   3.9149660e-02   3.9212104e-02   3.3464050e-02   3.2701232e-02   2.9505842e-02   2.9944921e-02   2.9200289e-02   2.9691726e-02
   2.9201179e-02   3.2511121e-02   3.2660058e-02   3.2608640e-02   3.1561945e-02   3.3206667e-02   2.8130037e-02   2.9298102e-02   3.2762244e-02   2.8322474e-02   3.3829080e-02   3.4779878e-02   0.0000000e+00   3.5198696e-02   3.1674861e-02   3.1232021e-02   3.3327467e-02   3.1470791e-02   3.2704555e-02   3.3437818e-02   3.2108677e-02   3.4833114e-02   3.7856153e-02   3.7318726e-02   3.9144852e-02   4.2039050e-02   2.9646959e-02   2.8562620e-02   3.2738189e-02   3.7075274e-02   3.5693842e-02   3.5806781e-02   3.8413574e-02   4.2135492e-02   4.6153543e-02   4.8014489e-02   3.7084383e-02   3.8298277e-02   3.0113549e-02   3.2774459e-02   3.9748117e-02   3.9512630e-02   3.8720051e-02   4.2189388e-02   3.8662273e-02   4.3752282e-02   3.4313806e-02   3.3855401e-02   3.5270284e-02   3.9939004e-02   3.1498321e-02   3.3502429e-02   4.0827479e-02   3.3556835e-02   2.9783594e-02   3.0688272e-02   2.9628614e-02   3.2304873e-02   3.0875985e-02   3.2525877e-02   3.0049164e-02   3.2964366e-02   3.0988742e-02   3.0551398e-02   3.1541138e-02   3.1902590e-02   4.2498834e-02   4.1580365e-02   3.6817260e-02   3.5262608e-02   3.8259997e-02   3.8512803e-02   4.0154557e-02   3.8132281e-02   3.8376687e-02   4.0753095e-02   3.9591512e-02   3.9179339e-02   3.3202749e-02   3.1746219e-02   3.2038470e-02   3.1913144e-02   3.4241567e-02   3.5457733e-02   2.8536985e-02   2.9987691e-02   2.8239757e-02   3.0825388e-02   2.8661423e-02   2.6452147e-02
   3.2826851e-02   3.4904636e-02   3.3480492e-02   3.6096085e-02   3.4188378e-02   3.7603872e-02   3.1754593e-02   3.2051014e-02   3.6048876e-02   3.1702925e-02   3.6328316e-02   3.5918334e-02   3.5198696e-02   0.0000000e+00   3.4739288e-02   3.4345566e-02   3.6537118e-02   3.3962228e-02   3.6901186e-02   3.7213022e-02   3.5431560e-02   3.7055847e-02   3.8624793e-02   3.9956812e-02   4.1491387e-02   4.3485530e-02   3.3229751e-02   3.2395790e-02   3.2357457e-02   3.9362924e-02   3.8093070e-02   3.6269461e-02   4.1227569e-02   4.1591922e-02   4.6015836e-02   5.2726966e-02   4.3102167e-02   4.1303522e-02   3.6343447e-02   3.5798154e-02   3.9291954e-02   4.0634441e-02   3.8899741e-02   4.2534605e-02   4.0321855e-02   4.5486611e-02   3.7122384e-02   3.6294614e-02   3.6717764e-02   4.1828227e-02   3.2522424e-02   3.6452411e-02   4.3157600e-02   3.4540235e-02   3.3877114e-02   3.2291663e-02   3.1621703e-02   3.4925207e-02   3.4447268e-02   3.6611919e-02   3.3703266e-02   3.6704404e-02   3.4821966e-02   3.3833260e-02   3.1507819e-02   3.3954763e-02   4.3575443e-02   4.3426809e-02   3.8234817e-02   3.5570293e-02   4.0628141e-02   3.9545917e-02   4.0106298e-02   3.9844169e-02   4.3489098e-02   4.6204336e-02   4.2923010e-02   4.0379337e-02   3.8016196e-02   3.5025440e-02   3.6795699e-02   3.4877722e-02   3.6542660e-02   4.0079433e-02   3.2537477e-02   3.2825404e-02   3.0746684e-02   3.3723413e-02   3.4095304e-02   3.0956827e-02
   2.8221364e-02   3.2368195e-02   3.1346902e-02   3.2070899e-02   3.2596373e-02   3.4444965e-02   2.8980586e-02   2.8878740e-02   3.4141258e-02   3.0402694e-02   3.2261346e-02   3.3382010e-02   3.1674861e-02   3.4739288e-02   0.0000000e+00   3.4097688e-02   3.3873819e-02   3.0768752e-02   3.1549599e-02   3.1334066e-02   3.4103633e-02   3.6586565e-02   3.5339182e-02   3.6376517e-02   3.9121302e-02   3.7416956e-02   2.9607984e-02   3.0602631e-02   3.0773630e-02   3.5761743e-02   3.7270085e-02   3.1951929e-02   3.5024820e-02   3.7041335e-02   4.1790960e-02   4.5852234e-02   3.9080567e-02   3.6644912e-02   2.9897838e-02   3.1075888e-02   3.9370458e-02   4.0352967e-02   3.7591479e-02   3.9967334e-02   3.8552987e-02   4.3894544e-02   3.3018845e-02   3.1656292e-02   3.1274092e-02   3.8571241e-02   2.9858825e-02   3.1772257e-02   3.9400782e-02   3.1121077e-02   3.1128819e-02   3.0503099e-02   2.9724973e-02   3.4211113e-02   3.1929998e-02   3.1938413e-02   2.9585221e-02   3.0653681e-02   3.0230072e-02   2.9663449e-02   2.9722544e-02   3.1812026e-02   4.0329211e-02   3.9826096e-02   3.2575825e-02   3.5104864e-02   3.9332941e-02   3.4622759e-02   3.7366130e-02   3.8090884e-02   3.8413077e-02   4.4813040e-02   3.7203941e-02   3.8873738e-02   3.6150869e-02   3.0171424e-02   3.0634256e-02   2.9984310e-02   3.3178637e-02   3.7589445e-02   2.8861651e-02   3.0364891e-02   2.8408912e-02   3.3066985e-02   3.1281625e-02   2.8620762e-02
   3.0587091e-02   3.4190522e-02   3.4277932e-02   3.3620744e-02   3.4618634e-02   3.2069726e-02   2.8530066e-02   2.9289597e-02   3.2678947e-02   2.9681388e-02   3.3864844e-02   3.5403857e-02   3.1232021e-02   3.4345566e-02   3.4097688e-02   0.0000000e+00   3.3131282e-02   3.3283984e-02   3.3265503e-02   3.4833998e-02   3.4285509e-02   3.2920261e-02   3.6180859e-02   3.8688952e-02   3.9481977e-02   3.7965324e-02   2.9638535e-02   3.0681258e-02   3.1395602e-02   3.5942559e-02   3.6288240e-02   3.4969593e-02   3.6121618e-02   3.7320488e-02   4.0939483e-02   4.7748504e-02   3.9861775e-02   3.9172793e-02   3.3330160e-02   3.0997149e-02   4.4087879e-02   3.7069758e-02   3.6985498e-02   4.0704209e-02   3.6925453e-02   4.3775202e-02   3.5438722e-02   3.3918508e-02   3.4459248e-02   4.2887152e-02   3.1837730e-02   3.0325814e-02   3.7243554e-02   3.0993103e-02   2.9162997e-02   2.8996823e-02   2.9106926e-02   3.3171471e-02   3.2262600e-02   3.2200246e-02   3.0655128e-02   3.1959605e-02   3.2496818e-02   3.0158807e-02   3.1737765e-02   3.2725591e-02   3.9056149e-02   3.8899124e-02   3.3622061e-02   3.4438941e-02   3.6885295e-02   3.9775283e-02   3.9003977e-02   3.4632830e-02   3.6419793e-02   4.5659304e-02   4.0240474e-02   3.6950652e-02   3.5555060e-02   2.9971236e-02   3.2374999e-02   3.1914730e-02   3.3487916e-02   3.8284053e-02   3.1626581e-02   3.0081408e-02   2.5374275e-02   3.2326827e-02   2.8023779e-02   2.9387120e-02
   3.1166598e-02   3.8337063e-02   3.5607461e-02   3.3335285e-02   3.3824105e-02   3.6346860e-02   3.1914914e-02   3.2784541e-02   3.7038976e-02   3.0936113e-02   3.2624299e-02   3.7240320e-02   3.3327467e-02   3.6537118e-02   3.3873819e-02   3.3131282e-02   0.0000000e+00   3.6277775e-02   3.7432244e-02   3.6187131e-02   4.0889395e-02   3.5017564e-02   3.9617037e-02   4.1695625e-02   4.1127916e-02   4.1820753e-02   3.4235999e-02   3.6239635e-02   3.5452221e-02   3.9875427e-02   3.5426658e-02   3.6055642e-02   3.9258517e-02   4.3362051e-02   4.6856238e-02   5.0825754e-02   3.6567189e-02   3.5960013e-02   3.1931168e-02   3.2396727e-02   4.6892201e-02   4.1936098e-02   3.7883322e-02   4.1771169e-02   4.0513297e-02   4.7720896e-02   3.9563229e-02   3.6981124e-02   3.8798581e-02   4.4768777e-02   3.5535300e-02   3.4495057e-02   3.9588945e-02   3.2797816e-02   3.3301520e-02   3.3696154e-02   3.3166812e-02   3.5178730e-02   3.3727248e-02   3.4045735e-02   3.6030202e-02   3.6279023e-02   3.5443827e-02   3.3136846e-02   3.3589297e-02   3.3760370e-02   4.1226649e-02   4.3930001e-02   3.6728193e-02   3.4912964e-02   3.7932094e-02   4.4734439e-02   4.4468209e-02   3.8956228e-02   4.1222450e-02   4.1264074e-02   4.4180844e-02   3.9566779e-02   3.4932607e-02   3.2849726e-02   3.2323362e-02   3.2717888e-02   3.3264191e-02   3.9726684e-02   3.1444571e-02   2.9661003e-02   2.8902277e-02   3.2525481e-02   2.7723210e-02   2.7203385e-02
   2.9488403e-02   3.3636015e-02   3.2390511e-02   3.2844194e-02   3.3573992e-02   3.4136080e-02   3.0396346e-02   3.2957963e-02   3.7753308e-02   3.2105069e-02   3.4979372e-02   3.6114021e-02   3.1470791e-02   3.3962228e-02   3.0768752e-02   3.3283984e-02   3.6277775e-02   0.0000000e+00   3.6576021e-02   3.7347387e-02   4.4351875e-02   3.8719939e-02   3.8713828e-02   3.8462369e-02   3.9890351e-02   3.7566879e-02   3.0101127e-02   3.0645761e-02   3.3194123e-02   4.0334652e-02   3.9259178e-02   3.6365737e-02   4.0565575e-02   3.8887517e-02   4.5851773e-02   5.0313165e-02   3.6786995e-02   3.7049006e-02   3.3759132e-02   3.0226990e-02   4.0571741e-02   4.2948167e-02   3.7726891e-02   4.2628322e-02   4.1332899e-02   4.5340835e-02   3.6753390e-02   3.3842057e-02   3.5351932e-02   4.1641720e-02   3.2427520e-02   3.1023524e-02   3.7704023e-02   3.4715842e-02   2.9900037e-02   3.1271197e-02   3.1337097e-02   3.4523620e-02   3.1941646e-02   3.3518456e-02   3.0718410e-02   3.2949636e-02   3.3481468e-02   3.3619092e-02   3.3902038e-02   3.5067122e-02   4.0554227e-02   4.0008030e-02   3.3726072e-02   3.6917106e-02   3.7480763e-02   4.2021140e-02   4.0316108e-02   3.7119494e-02   3.6738715e-02   4.1716116e-02   4.1594736e-02   4.2952657e-02   4.0691519e-02   3.4901355e-02   3.3014754e-02   3.3955488e-02   3.4505459e-02   3.8377305e-02   3.1039427e-02   3.0182065e-02   3.0717954e-02   3.4371147e-02   2.9190007e-02   2.8175962e-02
   3.1730510e-02   3.3398021e-02   3.3274732e-02   3.4432558e-02   3.2928386e-02   3.7311891e-02   3.0638204e-02   3.0764703e-02   3.6700978e-02   3.1229201e-02   3.6208277e-02   3.8015557e-02   3.2704555e-02   3.6901186e-02   3.1549599e-02   3.3265503e-02   3.7432244e-02   3.6576021e-02   0.0000000e+00   3.5935912e-02   4.0040309e-02   4.0596220e-02   4.0606655e-02   4.0626443e-02   4.0951778e-02   3.9179251e-02   3.0739351e-02   3.1561746e-02   3.3567298e-02   4.0626637e-02   3.8835768e-02   3.8107497e-02   4.0036046e-02   4.2077300e-02   4.9189048e-02   5.3978619e-02   3.9550705e-02   4.0437046e-02   3.6032862e-02   3.5071615e-02   4.3288895e-02   4.6754198e-02   3.8817517e-02   4.4037900e-02   3.9267101e-02   4.4926143e-02   3.8542770e-02   3.5993245e-02   3.8552401e-02   4.3208338e-02   3.4435093e-02   3.2250173e-02   3.9302115e-02   3.6415884e-02   3.2358745e-02   3.0457836e-02   3.2302630e-02   3.6360384e-02   3.3365086e-02   3.5721584e-02   3.2609465e-02   3.3228712e-02   3.2466060e-02   3.2900247e-02   3.2952107e-02   3.5213159e-02   4.2662405e-02   4.4182641e-02   3.7299063e-02   3.7830409e-02   3.9304739e-02   3.8868109e-02   4.0466139e-02   4.1627618e-02   3.8166179e-02   4.3940025e-02   4.2932703e-02   4.5945673e-02   3.8412001e-02   3.6193711e-02   3.3609302e-02   3.3765079e-02   3.7405342e-02   4.0388756e-02   3.4015364e-02   3.1365607e-02   3.4895034e-02   3.3185934e-02   3.2035135e-02   3.1814477e-02
   3.0791092e-02   3.3719149e-02   3.3321658e-02   3.4677281e-02   3.3837867e-02   3.4449849e-02   3.0026975e-02   3.2113455e-02   3.6444145e-02   3.1894580e-02   3.5158124e-02   3.5058005e-02   3.3437818e-02   3.7213022e-02   3.1334066e-02   3.4833998e-02   3.6187131e-02   3.7347387e-02   3.5935912e-02   0.0000000e+00   3.5378856e-02   3.6263347e-02   3.9619235e-02   3.9467135e-02   3.7072068e-02   3.9719699e-02   2.8382860e-02   3.2171943e-02   3.4801055e-02   3.9744360e-02   3.8790293e-02   3.6896672e-02   4.2251140e-02   4.2984876e-02   4.3963196e-02   4.9681386e-02   4.1442957e-02   4.0521650e-02   3.3041452e-02   3.1666619e-02   3.9884831e-02   4.3999324e-02   3.8592310e-02   4.2233324e-02   3.9729202e-02   4.4767901e-02   3.6082355e-02   3.3254845e-02   3.6277597e-02   4.4284395e-02   3.3083183e-02   3.1656085e-02   4.2282460e-02   3.4471965e-02   3.0878794e-02   3.0840841e-02   3.1024161e-02   3.2817014e-02   3.0092372e-02   3.2900086e-02   3.2413101e-02   3.4042679e-02   3.3314727e-02   3.2207041e-02   3.1630153e-02   3.2078551e-02   4.0080637e-02   4.1171597e-02   3.6811121e-02   4.0350694e-02   3.9755177e-02   4.0142851e-02   4.0280392e-02   3.9964283e-02   3.5745267e-02   4.0402796e-02   3.9555349e-02   4.3584387e-02   3.7108361e-02   3.1784430e-02   3.4147812e-02   3.2862312e-02   3.5939978e-02   3.8166407e-02   3.2874477e-02   3.0921264e-02   3.6852790e-02   3.2435176e-02   3.2054212e-02   2.9516599e-02
   3.3829520e-02   3.6218379e-02   4.1108142e-02   3.7675294e-02   3.3743215e-02   3.1578363e-02   3.2144217e-02   3.0973824e-02   3.6964482e-02   3.0943842e-02   3.4283782e-02   3.4514588e-02   3.2108677e-02   3.5431560e-02   3.4103633e-02   3.4285509e-02   4.0889395e-02   4.4351875e-02   4.0040309e-02   3.5378856e-02   0.0000000e+00   3.8735406e-02   3.7688093e-02   4.0838056e-02   3.7195849e-02   3.7413712e-02   3.5192633e-02   3.2998701e-02   3.5256933e-02   4.1809226e-02   3.9535413e-02   3.9249070e-02   4.3113048e-02   4.6550575e-02   4.7535721e-02   4.7571327e-02   4.0525190e-02   4.2699076e-02   3.5175106e-02   3.7031334e-02   4.6928472e-02   5.1537903e-02   4.2127420e-02   4.2514897e-02   4.1638735e-02   4.7508489e-02   3.8311445e-02   3.6084320e-02   3.4327572e-02   4.2178392e-02   4.0569852e-02   3.7028703e-02   5.0764142e-02   4.0366146e-02   2.9377422e-02   3.6244589e-02   3.4256086e-02   3.6293103e-02   3.5231011e-02   3.7786618e-02   3.5459665e-02   3.7247471e-02   3.1517180e-02   3.5492341e-02   3.4828604e-02   3.6051986e-02   4.2441458e-02   4.2874399e-02   3.3565812e-02   4.1630619e-02   3.7009100e-02   3.6790560e-02   4.2969260e-02   4.0057407e-02   3.9455820e-02   4.0429603e-02   3.7970460e-02   4.4490804e-02   3.9178255e-02   3.7176792e-02   4.1635149e-02   3.5770880e-02   3.8701522e-02   4.0370475e-02   3.0330254e-02   3.0266127e-02   3.5455520e-02   3.4730087e-02   3.0472115e-02   2.8395018e-02
   3.0519700e-02   3.4651257e-02   3.4957576e-02   3.7719503e-02   3.1190871e-02   3.6838677e-02   3.0256689e-02   2.9665939e-02   3.9429148e-02   2.8999963e-02   3.9442369e-02   4.2403821e-02   3.4833114e-02   3.7055847e-02   3.6586565e-02   3.2920261e-02   3.5017564e-02   3.8719939e-02   4.0596220e-02   3.6263347e-02   3.8735406e-02   0.0000000e+00   4.2068354e-02   4.1109020e-02   4.2027039e-02   4.4192671e-02   3.8316667e-02   3.5839193e-02   4.1498137e-02   4.4666954e-02   4.0003797e-02   3.6145211e-02   4.2753220e-02   4.2472634e-02   4.6719230e-02   4.6525695e-02   4.1010732e-02   4.2615422e-02   3.9366236e-02   3.7170696e-02   4.4077983e-02   3.8925790e-02   4.1320792e-02   4.3923024e-02   3.9409136e-02   4.4789323e-02   3.7531898e-02   3.5129593e-02   3.8845698e-02   4.6420113e-02   3.4774833e-02   3.5376057e-02   4.3313606e-02   3.5123411e-02   3.3845557e-02   2.7688360e-02   2.7426326e-02   3.2751656e-02   3.7498752e-02   3.3756508e-02   3.0360749e-02   3.6932004e-02   3.5494731e-02   3.2183705e-02   2.7899887e-02   3.2471342e-02   3.9848529e-02   4.1341313e-02   3.5083807e-02   3.8521027e-02   4.2652000e-02   3.8024894e-02   4.1288801e-02   4.4925211e-02   3.8988546e-02   4.0394103e-02   3.5369489e-02   3.6343920e-02   3.5126070e-02   3.7871727e-02   3.4100703e-02   3.3521612e-02   3.1068857e-02   3.5060537e-02   2.9717039e-02   2.7514569e-02   2.9964753e-02   3.4240616e-02   2.9865587e-02   2.6553503e-02
   3.5214128e-02   3.7738168e-02   3.6788604e-02   3.8732686e-02   3.5728868e-02   4.0350355e-02   3.4813619e-02   3.4912968e-02   4.0343407e-02   3.3911140e-02   3.9482108e-02   3.9247499e-02   3.7856153e-02   3.8624793e-02   3.5339182e-02   3.6180859e-02   3.9617037e-02   3.8713828e-02   4.0606655e-02   3.9619235e-02   3.7688093e-02   4.2068354e-02   0.0000000e+00   4.2849689e-02   4.3771421e-02   4.0154096e-02   3.4537450e-02   3.3728743e-02   3.6886345e-02   4.2559380e-02   4.1826023e-02   4.0728927e-02   4.4056058e-02   4.4389794e-02   5.1378907e-02   4.8768364e-02   4.2789339e-02   4.4069741e-02   3.8736357e-02   3.6237395e-02   4.1024170e-02   3.8666160e-02   4.1141596e-02   4.4297030e-02   4.3096742e-02   4.7550534e-02   3.7964673e-02   3.6562036e-02   4.0158119e-02   4.6521159e-02   3.5727555e-02   3.5576011e-02   4.8144853e-02   3.6410528e-02   3.3881113e-02   3.4980608e-02   3.4592636e-02   3.8516281e-02   3.5831883e-02   3.7228318e-02   3.6207621e-02   3.6566032e-02   3.5745995e-02   3.5153752e-02   3.3856359e-02   3.6176889e-02   4.5337369e-02   4.6682076e-02   3.8543521e-02   4.0057207e-02   4.0452032e-02   4.2587634e-02   4.2263718e-02   4.3291266e-02   3.9257325e-02   4.5424105e-02   4.6942430e-02   4.2341884e-02   3.9048505e-02   3.7116721e-02   3.5414175e-02   3.6921765e-02   3.7592743e-02   3.9151956e-02   3.5905296e-02   3.3729566e-02   3.7307776e-02   3.5843810e-02   3.5807259e-02   3.3400145e-02
   3.7061993e-02   3.8558366e-02   3.9763624e-02   3.8488723e-02   4.0251006e-02   3.8689951e-02   3.4637968e-02   3.5898431e-02   3.9883609e-02   3.4871366e-02   3.8697469e-02   3.9957352e-02   3.7318726e-02   3.9956812e-02   3.6376517e-02   3.8688952e-02   4.1695625e-02   3.8462369e-02   4.0626443e-02   3.9467135e-02   4.0838056e-02   4.1109020e-02   4.2849689e-02   0.0000000e+00   4.4381549e-02   4.1626694e-02   3.8965797e-02   3.7128472e-02   3.9156971e-02   4.1525088e-02   4.3169195e-02   4.3306609e-02   4.4392218e-02   4.6248313e-02   4.9085788e-02   4.6450210e-02   4.2794817e-02   4.6343457e-02   4.0783898e-02   3.8521623e-02   4.7526341e-02   4.3553945e-02   4.3222038e-02   4.7713893e-02   4.7245790e-02   4.9173364e-02   4.0967615e-02   4.0826389e-02   4.1952221e-02   4.7266810e-02   3.9434260e-02   3.6535837e-02   4.8493963e-02   3.9870295e-02   3.7178969e-02   3.6252572e-02   3.6563224e-02   3.9518485e-02   3.7832331e-02   3.7461173e-02   3.7307530e-02   3.6598922e-02   3.7770035e-02   3.7256921e-02   3.5751271e-02   3.8075541e-02   4.4638001e-02   4.6681972e-02   4.0097226e-02   4.0800716e-02   3.8182764e-02   4.4268193e-02   4.8058579e-02   4.2587329e-02   4.1699109e-02   4.4983287e-02   4.7118531e-02   4.3073835e-02   3.9874632e-02   3.9809507e-02   3.6436572e-02   3.5560157e-02   3.9193313e-02   4.2207062e-02   3.6131657e-02   3.4892814e-02   3.8972926e-02   3.6204044e-02   3.4874788e-02   3.2563114e-02
   3.2151279e-02   3.5544467e-02   3.8562450e-02   3.5964048e-02   3.9181800e-02   3.6341010e-02   3.3350843e-02   3.4605678e-02   3.8256020e-02   3.5965736e-02   4.0793417e-02   3.9458349e-02   3.9144852e-02   4.1491387e-02   3.9121302e-02   3.9481977e-02   4.1127916e-02   3.9890351e-02   4.0951778e-02   3.7072068e-02   3.7195849e-02   4.2027039e-02   4.3771421e-02   4.4381549e-02   0.0000000e+00   4.1109060e-02   3.6889918e-02   3.9209018e-02   3.8797896e-02   4.4782821e-02   4.5524719e-02   4.1467428e-02   4.3528634e-02   4.6529083e-02   5.1206265e-02   5.5026587e-02   4.3040463e-02   4.6146590e-02   3.9164004e-02   3.4881878e-02   4.6811758e-02   4.5219737e-02   4.7338639e-02   4.9327406e-02   4.7134518e-02   4.9150337e-02   4.0257548e-02   4.2796424e-02   4.4744310e-02   4.9682799e-02   3.8742336e-02   3.4513826e-02   4.6353895e-02   4.0408529e-02   3.8069247e-02   3.7585461e-02   3.4506996e-02   3.8289782e-02   3.8012099e-02   3.6967780e-02   3.7825416e-02   3.8189886e-02   3.7428083e-02   3.8638938e-02   3.4663236e-02   3.6950671e-02   4.5489274e-02   4.5557459e-02   4.1444457e-02   4.1669774e-02   4.1154052e-02   4.2648772e-02   4.7249172e-02   4.1033348e-02   4.1686702e-02   4.4213564e-02   4.5932833e-02   4.2502365e-02   4.0214527e-02   3.8299411e-02   3.4493558e-02   3.3418722e-02   3.9126159e-02   4.2774831e-02   3.4685601e-02   3.3395877e-02   3.5086636e-02   3.5532371e-02   3.4780679e-02   3.0178152e-02
   3.7011873e-02   4.1438811e-02   4.2369144e-02   4.2223595e-02   4.1352797e-02   3.8690928e-02   3.7929541e-02   4.1280008e-02   4.5179652e-02   4.0201203e-02   4.1874568e-02   4.5456868e-02   4.2039050e-02   4.3485530e-02   3.7416956e-02   3.7965324e-02   4.1820753e-02   3.7566879e-02   3.9179251e-02   3.9719699e-02   3.7413712e-02   4.4192671e-02   4.0154096e-02   4.1626694e-02   4.1109060e-02   0.0000000e+00   3.4294191e-02   3.6365424e-02   3.4203553e-02   4.2737815e-02   4.4295043e-02   4.3179656e-02   4.2208780e-02   4.3514624e-02   4.9043936e-02   4.6163091e-02   3.9807350e-02   4.3413208e-02   3.6435692e-02   3.5472219e-02   4.1647493e-02   4.1443064e-02   4.0277924e-02   4.3732543e-02   4.2404748e-02   4.7222170e-02   3.5764494e-02   3.4412242e-02   3.5015943e-02   4.4018318e-02   3.7278208e-02   3.5465398e-02   4.0142473e-02   3.7263257e-02   3.4290096e-02   3.3754813e-02   3.4508367e-02   4.0691573e-02   3.6859876e-02   3.7881532e-02   3.4197417e-02   3.6891960e-02   3.7328643e-02   3.8932340e-02   3.7545466e-02   3.5381948e-02   4.4767737e-02   4.6494618e-02   3.9360483e-02   4.1869869e-02   4.0739213e-02   4.6220567e-02   5.1797404e-02   4.5690622e-02   4.5470918e-02   4.4925810e-02   4.9761118e-02   4.9961779e-02   4.4279571e-02   3.9887229e-02   3.9915861e-02   4.2287099e-02   4.2181581e-02   4.6402813e-02   3.8201817e-02   3.6644157e-02   3.9396498e-02   4.1586107e-02   3.4573274e-02   3.5085705e-02
   3.0872066e-02   3.3613525e-02   3.3432673e-02   3.3019050e-02   3.3571879e-02   3.0775078e-02   2.6663104e-02   2.7996159e-02   3.3048508e-02   2.8660568e-02   3.0749377e-02   3.1006517e-02   2.9646959e-02   3.3229751e-02   2.9607984e-02   2.9638535e-02   3.4235999e-02   3.0101127e-02   3.0739351e-02   2.8382860e-02   3.5192633e-02   3.8316667e-02   3.4537450e-02   3.8965797e-02   3.6889918e-02   3.4294191e-02   0.0000000e+00   2.9876757e-02   2.9806221e-02   3.7145896e-02   3.5956474e-02   3.6867687e-02   3.7610323e-02   3.9255962e-02   4.8955682e-02   4.3844494e-02   3.6246959e-02   3.6892700e-02   3.4815540e-02   3.0163039e-02   3.6958736e-02   3.9129871e-02   3.6386722e-02   4.0368244e-02   3.8990239e-02   4.3303097e-02   3.3217935e-02   2.9501693e-02   3.1076069e-02   3.6559555e-02   3.0566066e-02   3.0526370e-02   3.7671044e-02   2.8919166e-02   2.8189941e-02   2.9750180e-02   2.9409961e-02   3.2991492e-02   3.3687157e-02   3.1223841e-02   3.0023042e-02   2.8617334e-02   2.9022094e-02   3.1291040e-02   3.1402019e-02   2.9038693e-02   3.7541664e-02   4.0985019e-02   3.4507480e-02   3.3895037e-02   3.5205705e-02   3.6991122e-02   3.9665866e-02   3.6532857e-02   3.6766520e-02   3.5672335e-02   3.9160446e-02   4.0745505e-02   2.8210313e-02   2.8624246e-02   3.1075314e-02   3.0035496e-02   3.1362824e-02   3.8799231e-02   3.0961326e-02   2.8529046e-02   2.7044004e-02   3.2391452e-02   3.0573545e-02   2.7140188e-02
   2.7099664e-02   3.0125563e-02   2.8892515e-02   3.2265983e-02   3.0601693e-02   2.9113420e-02   2.5657294e-02   2.5847094e-02   3.2220754e-02   2.9644505e-02   3.3022919e-02   3.1280479e-02   2.8562620e-02   3.2395790e-02   3.0602631e-02   3.0681258e-02   3.6239635e-02   3.0645761e-02   3.1561746e-02   3.2171943e-02   3.2998701e-02   3.5839193e-02   3.3728743e-02   3.7128472e-02   3.9209018e-02   3.6365424e-02   2.9876757e-02   0.0000000e+00   3.0153520e-02   3.4043121e-02   3.8545726e-02   3.5382107e-02   3.4796781e-02   3.6222925e-02   4.6386733e-02   4.5979721e-02   3.2789125e-02   3.5306534e-02   3.2382443e-02   2.7561389e-02   3.3552814e-02   3.4438050e-02   3.7338205e-02   4.0532105e-02   3.4342399e-02   4.0634574e-02   3.2041485e-02   3.1924089e-02   3.4973123e-02   3.8137045e-02   3.1705783e-02   2.8316380e-02   3.9544291e-02   3.1596507e-02   3.0412387e-02   2.7716185e-02   2.8360900e-02   3.1947711e-02   3.1320050e-02   3.1660474e-02   2.7630358e-02   3.2137738e-02   3.0021565e-02   3.1211450e-02   3.1963131e-02   2.9414428e-02   3.8255528e-02   3.7932544e-02   3.2971403e-02   3.6118470e-02   3.5737061e-02   3.6985862e-02   3.8097649e-02   3.4461992e-02   3.6069301e-02   3.6320273e-02   3.7572369e-02   3.9777406e-02   2.9119095e-02   3.2962497e-02   2.8272283e-02   2.8359220e-02   3.1720911e-02   3.4769250e-02   2.4780035e-02   2.5758678e-02   3.1057639e-02   2.8676264e-02   2.7296649e-02   2.3392699e-02
   3.0353183e-02   3.3595502e-02   3.1569800e-02   3.4146970e-02   3.4431283e-02   3.3996934e-02   2.9196698e-02   2.8644450e-02   3.4212102e-02   3.0318072e-02   3.4465054e-02   3.3373757e-02   3.2738189e-02   3.2357457e-02   3.0773630e-02   3.1395602e-02   3.5452221e-02   3.3194123e-02   3.3567298e-02   3.4801055e-02   3.5256933e-02   4.1498137e-02   3.6886345e-02   3.9156971e-02   3.8797896e-02   3.4203553e-02   2.9806221e-02   3.0153520e-02   0.0000000e+00   3.6215870e-02   3.9723096e-02   3.6664320e-02   3.7198404e-02   3.9858585e-02   4.7016265e-02   4.9818643e-02   3.7481894e-02   3.6407183e-02   3.1900729e-02   3.1696503e-02   3.7700773e-02   3.5933353e-02   3.8542862e-02   4.1833244e-02   3.8089276e-02   4.4431036e-02   3.7049552e-02   3.3322361e-02   3.4576117e-02   4.0296532e-02   3.2553368e-02   3.1696983e-02   4.2099009e-02   3.2758508e-02   3.0000904e-02   2.9540074e-02   3.1595436e-02   3.4458964e-02   3.3215024e-02   3.5204700e-02   3.2166989e-02   3.4018857e-02   3.4755869e-02   3.1583458e-02   3.1811754e-02   3.1764858e-02   4.0581635e-02   4.1663977e-02   3.6682311e-02   3.8775300e-02   3.8090524e-02   4.0322286e-02   4.2157400e-02   4.1093066e-02   4.1984560e-02   4.0968830e-02   4.1618626e-02   4.2595958e-02   3.1886069e-02   3.5542678e-02   3.3940636e-02   3.4483574e-02   3.7098008e-02   3.6319720e-02   3.2119102e-02   3.1226501e-02   3.1507779e-02   3.1751233e-02   3.2093962e-02   2.8488606e-02
   3.4084986e-02   3.7757066e-02   3.5579550e-02   3.6955112e-02   3.8336536e-02   3.8660371e-02   3.3540503e-02   3.3661422e-02   3.7759701e-02   3.4359736e-02   3.7929717e-02   3.7655885e-02   3.7075274e-02   3.9362924e-02   3.5761743e-02   3.5942559e-02   3.9875427e-02   4.0334652e-02   4.0626637e-02   3.9744360e-02   4.1809226e-02   4.4666954e-02   4.2559380e-02   4.1525088e-02   4.4782821e-02   4.2737815e-02   3.7145896e-02   3.4043121e-02   3.6215870e-02   0.0000000e+00   4.2024238e-02   3.9969577e-02   4.2382902e-02   4.3485673e-02   5.0230423e-02   5.2334992e-02   4.2967320e-02   4.0865789e-02   3.6212329e-02   3.4042304e-02   3.7059033e-02   3.6708093e-02   4.0621996e-02   4.5469569e-02   4.2030895e-02   4.6378276e-02   3.9046465e-02   3.6229766e-02   3.6764891e-02   4.5071038e-02   3.3474590e-02   3.2404615e-02   4.1886944e-02   3.6443620e-02   3.3260407e-02   3.1824266e-02   3.0868319e-02   3.5862792e-02   3.2931825e-02   3.6223207e-02   3.1779738e-02   3.3355310e-02   3.3322894e-02   3.2836004e-02   3.3192719e-02   3.3483086e-02   4.1348282e-02   4.1623734e-02   3.4996810e-02   3.7962183e-02   3.6130790e-02   3.7991192e-02   4.2216037e-02   4.4222508e-02   3.9962888e-02   4.1506169e-02   4.3196693e-02   4.2721264e-02   3.4916419e-02   3.5795641e-02   3.5819926e-02   3.3362936e-02   3.6797911e-02   3.8073082e-02   3.2866551e-02   3.3432456e-02   3.1209223e-02   3.4962860e-02   3.1536280e-02   3.1273629e-02
   3.5184264e-02   3.6665113e-02   3.6154525e-02   3.6494312e-02   3.8620397e-02   3.8364072e-02   3.2733586e-02   3.3451126e-02   3.7078202e-02   3.4008130e-02   4.0962977e-02   3.7557021e-02   3.5693842e-02   3.8093070e-02   3.7270085e-02   3.6288240e-02   3.5426658e-02   3.9259178e-02   3.8835768e-02   3.8790293e-02   3.9535413e-02   4.0003797e-02   4.1826023e-02   4.3169195e-02   4.5524719e-02   4.4295043e-02   3.5956474e-02   3.8545726e-02   3.9723096e-02   4.2024238e-02   0.0000000e+00   3.8438446e-02   4.2484132e-02   4.7660079e-02   5.8769783e-02   5.0206938e-02   4.3506407e-02   4.3877049e-02   3.9576541e-02   3.7996780e-02   3.8576037e-02   4.3517579e-02   4.1724755e-02   4.5999681e-02   4.4368344e-02   4.8896353e-02   3.7910928e-02   3.6138418e-02   4.0766383e-02   4.4534967e-02   3.4752051e-02   3.3923996e-02   4.3049287e-02   3.8483050e-02   3.6007845e-02   3.3590464e-02   3.4032286e-02   3.8716090e-02   3.6436533e-02   4.2105850e-02   3.5773746e-02   3.6193169e-02   3.4410063e-02   3.5628167e-02   3.7119415e-02   3.5729132e-02   4.5042235e-02   4.5578553e-02   3.7721973e-02   3.9646569e-02   4.2215814e-02   4.2350698e-02   4.4491244e-02   4.3834687e-02   4.4545968e-02   4.4915171e-02   4.3250067e-02   4.5298428e-02   4.2779104e-02   3.7901952e-02   3.7184310e-02   3.7350477e-02   3.9208486e-02   3.7705194e-02   3.4879824e-02   3.3604160e-02   3.2397556e-02   3.6938421e-02   3.4018176e-02   3.2307131e-02
   3.4088336e-02   3.6273303e-02   3.8453243e-02   3.8225857e-02   3.6730336e-02   3.4679325e-02   3.1650536e-02   3.2161008e-02   3.9200907e-02   3.6511762e-02   3.9132537e-02   3.7028847e-02   3.5806781e-02   3.6269461e-02   3.1951929e-02   3.4969593e-02   3.6055642e-02   3.6365737e-02   3.8107497e-02   3.6896672e-02   3.9249070e-02   3.6145211e-02   4.0728927e-02   4.3306609e-02   4.1467428e-02   4.3179656e-02   3.6867687e-02   3.5382107e-02   3.6664320e-02   3.9969577e-02   3.8438446e-02   0.0000000e+00   4.3798424e-02   4.6208459e-02   5.5178334e-02   5.7905316e-02   4.7471935e-02   4.7045420e-02   4.1675125e-02   3.7404880e-02   4.2352034e-02   4.3410686e-02   4.1931760e-02   4.5677030e-02   4.4683649e-02   4.8233281e-02   3.9138989e-02   3.6526720e-02   3.8545381e-02   3.8902221e-02   3.5942489e-02   3.6528561e-02   4.3822674e-02   3.6414961e-02   3.4753905e-02   3.3300283e-02   3.4476432e-02   3.9460152e-02   3.5696471e-02   3.9009512e-02   3.4059909e-02   3.8473133e-02   3.8380886e-02   3.7927122e-02   3.5720692e-02   3.7155847e-02   4.5628375e-02   4.8972361e-02   4.2471199e-02   4.2407891e-02   4.5855827e-02   4.4692398e-02   4.5074148e-02   4.3936513e-02   4.4863236e-02   4.2623814e-02   4.4585428e-02   4.7278190e-02   3.9358251e-02   3.6371157e-02   3.8942930e-02   3.7957763e-02   3.9658576e-02   4.2924731e-02   3.4198577e-02   3.5022057e-02   3.3897741e-02   3.9287687e-02   3.4538398e-02   3.3403468e-02
   3.5128495e-02   4.0136277e-02   4.0268318e-02   3.9779575e-02   3.6765490e-02   3.8740495e-02   3.6161460e-02   3.6963773e-02   4.0922675e-02   3.9351480e-02   3.7966205e-02   3.9967489e-02   3.8413574e-02   4.1227569e-02   3.5024820e-02   3.6121618e-02   3.9258517e-02   4.0565575e-02   4.0036046e-02   4.2251140e-02   4.3113048e-02   4.2753220e-02   4.4056058e-02   4.4392218e-02   4.3528634e-02   4.2208780e-02   3.7610323e-02   3.4796781e-02   3.7198404e-02   4.2382902e-02   4.2484132e-02   4.3798424e-02   0.0000000e+00   4.3530789e-02   5.5612031e-02   5.3254674e-02   4.4567114e-02   4.4894072e-02   4.0820374e-02   3.6368560e-02   4.2910665e-02   5.0044813e-02   4.2147140e-02   4.7102676e-02   4.6856125e-02   4.8662369e-02   3.9143235e-02   3.7693622e-02   3.8224137e-02   3.9980952e-02   3.6130349e-02   3.8974080e-02   4.6211835e-02   3.8105319e-02   3.5563201e-02   3.4912727e-02   3.4769378e-02   3.9567852e-02   3.8964141e-02   4.0384238e-02   3.7695202e-02   3.9471784e-02   3.9325499e-02   3.7691115e-02   3.8673282e-02   3.7885720e-02   4.4562248e-02   4.7931687e-02   4.2101271e-02   4.1232179e-02   4.6836286e-02   4.6062904e-02   5.1742796e-02   4.3880115e-02   4.5925605e-02   4.7089445e-02   4.5872752e-02   4.5952697e-02   4.1649152e-02   3.8003590e-02   4.0305419e-02   3.8030210e-02   3.8236701e-02   4.1793040e-02   3.6126612e-02   3.6561942e-02   3.8050083e-02   3.8323243e-02   3.6018058e-02   3.3710005e-02
   3.4600233e-02   4.0110620e-02   3.9225447e-02   3.8542864e-02   3.9541672e-02   4.0375896e-02   3.5582853e-02   3.7552445e-02   3.8533172e-02   3.6514862e-02   3.9052891e-02   4.1865000e-02   4.2135492e-02   4.1591922e-02   3.7041335e-02   3.7320488e-02   4.3362051e-02   3.8887517e-02   4.2077300e-02   4.2984876e-02   4.6550575e-02   4.2472634e-02   4.4389794e-02   4.6248313e-02   4.6529083e-02   4.3514624e-02   3.9255962e-02   3.6222925e-02   3.9858585e-02   4.3485673e-02   4.7660079e-02   4.6208459e-02   4.3530789e-02   0.0000000e+00   5.6403955e-02   5.4789358e-02   4.6454316e-02   4.5806997e-02   4.0468163e-02   3.8847090e-02   4.8144479e-02   4.8119427e-02   4.4123980e-02   4.7695882e-02   4.7829286e-02   5.0454662e-02   4.2672971e-02   3.8251975e-02   3.8252422e-02   4.3942329e-02   3.8612506e-02   3.7872083e-02   4.4749504e-02   3.8842965e-02   3.4579538e-02   3.5933612e-02   3.5688952e-02   4.0102998e-02   3.7946461e-02   3.9959274e-02   3.4533596e-02   3.6207849e-02   3.5174148e-02   3.7767454e-02   3.6588425e-02   3.6804349e-02   4.5721571e-02   4.6706327e-02   4.0465996e-02   3.8831278e-02   4.2344330e-02   4.4886560e-02   4.9005486e-02   4.4494494e-02   5.0235685e-02   4.5939419e-02   4.3357015e-02   4.0997601e-02   3.8153966e-02   4.4821625e-02   3.8320425e-02   3.5560788e-02   3.7553991e-02   4.1018689e-02   3.6133611e-02   3.4208395e-02   3.7170156e-02   3.8959787e-02   3.3600682e-02   3.2824777e-02
   4.5393673e-02   4.6902957e-02   4.4100652e-02   4.3750798e-02   4.8448185e-02   4.4296618e-02   3.6754391e-02   3.8116932e-02   4.4187628e-02   3.7456992e-02   4.0610432e-02   4.3699159e-02   4.6153543e-02   4.6015836e-02   4.1790960e-02   4.0939483e-02   4.6856238e-02   4.5851773e-02   4.9189048e-02   4.3963196e-02   4.7535721e-02   4.6719230e-02   5.1378907e-02   4.9085788e-02   5.1206265e-02   4.9043936e-02   4.8955682e-02   4.6386733e-02   4.7016265e-02   5.0230423e-02   5.8769783e-02   5.5178334e-02   5.5612031e-02   5.6403955e-02   0.0000000e+00   6.3487215e-02   5.5342602e-02   5.2336237e-02   4.8840439e-02   4.9258532e-02   4.8198934e-02   4.7928443e-02   5.2518360e-02   5.6244738e-02   5.3688977e-02   5.0673646e-02   4.8086261e-02   4.3728417e-02   4.8512354e-02   5.1670019e-02   4.6293606e-02   4.3702179e-02   4.7966561e-02   4.2988030e-02   4.3194350e-02   4.3038690e-02   4.2641020e-02   4.3867187e-02   4.9470400e-02   4.5590757e-02   4.2487316e-02   4.6611807e-02   4.6005919e-02   4.3733371e-02   4.7007551e-02   4.3268863e-02   5.0084891e-02   5.3274625e-02   4.5607508e-02   4.2416202e-02   5.0035146e-02   5.1187904e-02   5.2503159e-02   4.8820513e-02   5.8559049e-02   5.5963290e-02   5.3735673e-02   5.1545203e-02   4.7802864e-02   4.9079529e-02   4.7532272e-02   4.6043165e-02   4.5874351e-02   5.0867224e-02   4.2079516e-02   4.4179254e-02   4.4373817e-02   4.4639321e-02   4.4581973e-02   4.2148846e-02
   4.3882521e-02   4.7004011e-02   4.3068395e-02   3.9885414e-02   5.1161856e-02   5.2828071e-02   4.2173235e-02   4.4574421e-02   5.3510298e-02   4.8570732e-02   4.8560856e-02   5.2956584e-02   4.8014489e-02   5.2726966e-02   4.5852234e-02   4.7748504e-02   5.0825754e-02   5.0313165e-02   5.3978619e-02   4.9681386e-02   4.7571327e-02   4.6525695e-02   4.8768364e-02   4.6450210e-02   5.5026587e-02   4.6163091e-02   4.3844494e-02   4.5979721e-02   4.9818643e-02   5.2334992e-02   5.0206938e-02   5.7905316e-02   5.3254674e-02   5.4789358e-02   6.3487215e-02   0.0000000e+00   5.3667058e-02   5.2711093e-02   5.6376558e-02   4.9645110e-02   5.3241619e-02   5.1919024e-02   5.1463765e-02   5.7644161e-02   5.9842431e-02   6.3440497e-02   5.1793210e-02   4.9029590e-02   5.2955269e-02   5.0251235e-02   4.8573590e-02   5.0495948e-02   5.7409298e-02   4.3832550e-02   4.3221860e-02   4.6752089e-02   4.7936671e-02   4.9902209e-02   4.6800021e-02   4.8217221e-02   4.4686306e-02   4.7284778e-02   5.0999539e-02   4.9353702e-02   4.7240290e-02   4.8818928e-02   5.8734592e-02   5.8254389e-02   5.8726576e-02   5.1626275e-02   4.7462547e-02   5.4343429e-02   5.1703481e-02   5.2394854e-02   5.9024569e-02   5.6995043e-02   5.1435095e-02   5.2259240e-02   5.2268267e-02   5.7041901e-02   4.3398052e-02   4.8328480e-02   4.3586878e-02   4.9330739e-02   4.1871659e-02   4.8728354e-02   4.5307904e-02   4.8914071e-02   4.4597002e-02   4.1767804e-02
   3.3048448e-02   3.6483064e-02   3.6820926e-02   3.8116608e-02   3.9367700e-02   3.8423379e-02   3.4779418e-02   3.6172508e-02   3.7112627e-02   3.4439130e-02   3.7029227e-02   3.8694880e-02   3.7084383e-02   4.3102167e-02   3.9080567e-02   3.9861775e-02   3.6567189e-02   3.6786995e-02   3.9550705e-02   4.1442957e-02   4.0525190e-02   4.1010732e-02   4.2789339e-02   4.2794817e-02   4.3040463e-02   3.9807350e-02   3.6246959e-02   3.2789125e-02   3.7481894e-02   4.2967320e-02   4.3506407e-02   4.7471935e-02   4.4567114e-02   4.6454316e-02   5.5342602e-02   5.3667058e-02   0.0000000e+00   4.6612092e-02   4.1471186e-02   3.8669872e-02   4.5032656e-02   3.9345640e-02   4.4855899e-02   4.7109442e-02   4.5989681e-02   4.7281926e-02   4.0037517e-02   3.8310856e-02   3.5892962e-02   4.1891564e-02   3.6126661e-02   3.6326358e-02   4.5561322e-02   3.7111934e-02   3.4120485e-02   3.4135866e-02   3.4020203e-02   3.7521461e-02   3.7111668e-02   3.8980945e-02   3.4578233e-02   3.3221831e-02   3.7566421e-02   3.5348489e-02   3.6967895e-02   3.5626316e-02   4.2184365e-02   4.4543235e-02   3.5912699e-02   3.7934529e-02   4.3758975e-02   4.3692056e-02   4.5125622e-02   4.2431057e-02   4.1123897e-02   4.8268407e-02   4.4174940e-02   4.3764964e-02   3.6264805e-02   3.3771616e-02   3.2988473e-02   3.3768362e-02   3.5315499e-02   3.8151987e-02   3.2203502e-02   3.4205912e-02   3.6515959e-02   3.6801594e-02   3.2276213e-02   3.1212520e-02
   3.2436461e-02   3.6550180e-02   3.7737769e-02   4.0113143e-02   3.7817565e-02   3.8043060e-02   3.3247159e-02   3.4570821e-02   3.9913270e-02   3.6721647e-02   3.7085322e-02   3.7983757e-02   3.8298277e-02   4.1303522e-02   3.6644912e-02   3.9172793e-02   3.5960013e-02   3.7049006e-02   4.0437046e-02   4.0521650e-02   4.2699076e-02   4.2615422e-02   4.4069741e-02   4.6343457e-02   4.6146590e-02   4.3413208e-02   3.6892700e-02   3.5306534e-02   3.6407183e-02   4.0865789e-02   4.3877049e-02   4.7045420e-02   4.4894072e-02   4.5806997e-02   5.2336237e-02   5.2711093e-02   4.6612092e-02   0.0000000e+00   3.8569985e-02   3.5812669e-02   4.0345207e-02   3.7493030e-02   4.4965698e-02   4.7363711e-02   4.4557393e-02   4.8698290e-02   3.7695055e-02   3.8533966e-02   4.0975594e-02   4.2586725e-02   3.6581978e-02   3.4040529e-02   4.3659495e-02   3.6906348e-02   3.6141343e-02   3.4418460e-02   3.3711983e-02   3.8999258e-02   3.4913374e-02   3.9233688e-02   3.7500950e-02   3.6670296e-02   3.4682054e-02   3.7835772e-02   3.5679601e-02   3.6861335e-02   4.3256435e-02   4.3678877e-02   3.7017777e-02   3.9525710e-02   4.1241988e-02   4.2921700e-02   4.1131026e-02   4.3217934e-02   4.2851019e-02   4.2779327e-02   4.4509429e-02   4.6584316e-02   3.6560872e-02   3.6848939e-02   3.6789757e-02   3.5825325e-02   3.7046402e-02   3.9750298e-02   3.1842007e-02   3.3830667e-02   3.5579904e-02   3.5581590e-02   3.3055750e-02   3.2203896e-02
   2.8681149e-02   3.2413451e-02   3.2243029e-02   3.2534337e-02   3.4646352e-02   3.1364938e-02   2.8738749e-02   2.9851783e-02   3.1041636e-02   3.3044004e-02   3.4774689e-02   3.1508694e-02   3.0113549e-02   3.6343447e-02   2.9897838e-02   3.3330160e-02   3.1931168e-02   3.3759132e-02   3.6032862e-02   3.3041452e-02   3.5175106e-02   3.9366236e-02   3.8736357e-02   4.0783898e-02   3.9164004e-02   3.6435692e-02   3.4815540e-02   3.2382443e-02   3.1900729e-02   3.6212329e-02   3.9576541e-02   4.1675125e-02   4.0820374e-02   4.0468163e-02   4.8840439e-02   5.6376558e-02   4.1471186e-02   3.8569985e-02   0.0000000e+00   3.0797050e-02   3.5166526e-02   3.3387913e-02   3.9723191e-02   4.1294199e-02   4.2714967e-02   4.5731682e-02   3.5611008e-02   3.3629523e-02   3.4828741e-02   3.8681032e-02   3.0774335e-02   3.1332554e-02   3.9943979e-02   3.2739056e-02   3.1732803e-02   3.2390678e-02   3.2243153e-02   3.7522540e-02   3.2753089e-02   3.3759874e-02   2.9433102e-02   3.2033317e-02   3.1351959e-02   3.3550971e-02   3.4066986e-02   3.1612474e-02   4.0256026e-02   4.3203111e-02   3.6351637e-02   3.7083797e-02   3.3647175e-02   3.8351428e-02   3.8520409e-02   3.8765894e-02   4.4230110e-02   3.8000613e-02   3.8301161e-02   4.4479589e-02   3.4958523e-02   3.4241345e-02   3.1491232e-02   3.0593713e-02   3.2285197e-02   3.6185474e-02   3.0959788e-02   3.0214538e-02   3.0697324e-02   3.3526553e-02   2.9458027e-02   2.6094106e-02
   2.6994825e-02   3.2557552e-02   3.2839856e-02   3.3522827e-02   3.2679240e-02   3.1644495e-02   2.7124582e-02   2.8334301e-02   2.8907531e-02   2.9775322e-02   3.3595759e-02   3.4750032e-02   3.2774459e-02   3.5798154e-02   3.1075888e-02   3.0997149e-02   3.2396727e-02   3.0226990e-02   3.5071615e-02   3.1666619e-02   3.7031334e-02   3.7170696e-02   3.6237395e-02   3.8521623e-02   3.4881878e-02   3.5472219e-02   3.0163039e-02   2.7561389e-02   3.1696503e-02   3.4042304e-02   3.7996780e-02   3.7404880e-02   3.6368560e-02   3.8847090e-02   4.9258532e-02   4.9645110e-02   3.8669872e-02   3.5812669e-02   3.0797050e-02   0.0000000e+00   3.6355721e-02   3.3522846e-02   3.5751354e-02   3.6325216e-02   3.7055760e-02   4.0190202e-02   3.3800824e-02   3.2244811e-02   3.4191141e-02   4.0342447e-02   3.0274734e-02   2.9969334e-02   3.4700266e-02   3.2525010e-02   2.9691141e-02   2.8772734e-02   2.9749765e-02   3.5415280e-02   3.2041188e-02   3.1939972e-02   2.9545771e-02   3.1043599e-02   3.0135499e-02   3.2744210e-02   3.1603191e-02   3.2043079e-02   3.8708228e-02   4.1326648e-02   3.5457894e-02   3.3539324e-02   3.5658031e-02   3.9755995e-02   4.2113946e-02   3.9418881e-02   4.2606603e-02   4.0173207e-02   3.7816165e-02   4.1025806e-02   3.4632965e-02   3.7175541e-02   3.1772411e-02   3.1528128e-02   3.2837285e-02   3.7223715e-02   2.9404557e-02   2.9147024e-02   2.7367698e-02   3.2584421e-02   3.0018200e-02   2.8058323e-02
   3.6158550e-02   4.1687273e-02   4.4399519e-02   4.2666784e-02   4.3132982e-02   4.2821842e-02   3.8109141e-02   3.4962406e-02   4.1001884e-02   3.8361566e-02   4.0716816e-02   3.7704601e-02   3.9748117e-02   3.9291954e-02   3.9370458e-02   4.4087879e-02   4.6892201e-02   4.0571741e-02   4.3288895e-02   3.9884831e-02   4.6928472e-02   4.4077983e-02   4.1024170e-02   4.7526341e-02   4.6811758e-02   4.1647493e-02   3.6958736e-02   3.3552814e-02   3.7700773e-02   3.7059033e-02   3.8576037e-02   4.2352034e-02   4.2910665e-02   4.8144479e-02   4.8198934e-02   5.3241619e-02   4.5032656e-02   4.0345207e-02   3.5166526e-02   3.6355721e-02   0.0000000e+00   4.6720076e-02   4.6527570e-02   4.5502589e-02   4.6891469e-02   5.0285306e-02   4.0404519e-02   3.7101508e-02   4.2888957e-02   4.3880878e-02   3.3761085e-02   3.6101343e-02   4.4226242e-02   4.0301547e-02   4.1259106e-02   3.4462106e-02   3.3935050e-02   3.4211005e-02   3.6316635e-02   3.9288482e-02   3.7990045e-02   3.9739822e-02   3.8265460e-02   3.7789663e-02   4.3162775e-02   3.9631503e-02   4.7915389e-02   5.5316559e-02   4.9894443e-02   4.9160517e-02   5.1245103e-02   5.0374997e-02   5.0246942e-02   5.0286861e-02   4.7908899e-02   5.2085085e-02   4.7876365e-02   4.7774351e-02   4.2725993e-02   4.6571593e-02   4.1374907e-02   3.9288254e-02   3.9337396e-02   4.1332109e-02   3.4491060e-02   3.7499663e-02   4.0768261e-02   3.6213899e-02   3.5818334e-02   3.4853208e-02
   4.0479206e-02   4.0061035e-02   3.6455247e-02   3.6947479e-02   4.0260998e-02   3.6459880e-02   3.2611968e-02   3.4649392e-02   3.8569735e-02   3.2376413e-02   4.7466025e-02   4.0703872e-02   3.9512630e-02   4.0634441e-02   4.0352967e-02   3.7069758e-02   4.1936098e-02   4.2948167e-02   4.6754198e-02   4.3999324e-02   5.1537903e-02   3.8925790e-02   3.8666160e-02   4.3553945e-02   4.5219737e-02   4.1443064e-02   3.9129871e-02   3.4438050e-02   3.5933353e-02   3.6708093e-02   4.3517579e-02   4.3410686e-02   5.0044813e-02   4.8119427e-02   4.7928443e-02   5.1919024e-02   3.9345640e-02   3.7493030e-02   3.3387913e-02   3.3522846e-02   4.6720076e-02   0.0000000e+00   4.5088841e-02   5.0485891e-02   4.5212775e-02   4.9703487e-02   3.7070892e-02   3.6864668e-02   3.8200447e-02   3.9355038e-02   4.0500819e-02   3.9575613e-02   4.5980771e-02   3.8652586e-02   3.8211801e-02   3.3546969e-02   3.7671505e-02   3.9430781e-02   3.9925854e-02   4.3082387e-02   3.7650508e-02   3.6350139e-02   3.7402589e-02   3.2692878e-02   3.2807231e-02   3.5317434e-02   4.7017373e-02   4.6506006e-02   4.1313367e-02   3.7334021e-02   4.0054844e-02   4.0933946e-02   4.0987079e-02   4.5119444e-02   4.7980239e-02   4.6026752e-02   4.0970680e-02   4.1937097e-02   3.8531985e-02   3.5528567e-02   3.3242702e-02   3.5463576e-02   3.6202829e-02   3.7966351e-02   3.1723287e-02   3.5002685e-02   3.5612454e-02   3.5033418e-02   3.6179005e-02   4.1455989e-02
   3.5480223e-02   3.7910766e-02   3.8244739e-02   3.7445880e-02   3.9935175e-02   3.5258107e-02   3.2549107e-02   3.3885441e-02   3.8757234e-02   3.4538957e-02   4.0903987e-02   3.8391074e-02   3.8720051e-02   3.8899741e-02   3.7591479e-02   3.6985498e-02   3.7883322e-02   3.7726891e-02   3.8817517e-02   3.8592310e-02   4.2127420e-02   4.1320792e-02   4.1141596e-02   4.3222038e-02   4.7338639e-02   4.0277924e-02   3.6386722e-02   3.7338205e-02   3.8542862e-02   4.0621996e-02   4.1724755e-02   4.1931760e-02   4.2147140e-02   4.4123980e-02   5.2518360e-02   5.1463765e-02   4.4855899e-02   4.4965698e-02   3.9723191e-02   3.5751354e-02   4.6527570e-02   4.5088841e-02   0.0000000e+00   4.4989997e-02   4.2327554e-02   4.8657504e-02   3.9551936e-02   3.8084112e-02   3.7626663e-02   3.8728645e-02   3.7043522e-02   3.4471941e-02   4.1939798e-02   3.9543012e-02   3.4744671e-02   3.4218152e-02   3.5995463e-02   3.8596296e-02   3.6384494e-02   3.8596468e-02   3.5842118e-02   3.7435683e-02   3.5735566e-02   3.5685308e-02   3.7306899e-02   3.5373460e-02   4.4882262e-02   4.6653172e-02   3.9148851e-02   3.9402861e-02   4.2970937e-02   4.3295913e-02   4.4717308e-02   4.5724390e-02   4.5311935e-02   4.5998768e-02   4.5106808e-02   4.5134171e-02   3.9179762e-02   3.8534358e-02   3.5418448e-02   3.4357884e-02   3.7070642e-02   4.1467690e-02   3.6348066e-02   3.5183335e-02   3.4578909e-02   3.5142662e-02   3.4930357e-02   3.2301816e-02
   3.7839429e-02   3.9622090e-02   4.0651471e-02   4.0312923e-02   4.1312143e-02   4.1233079e-02   3.7226826e-02   3.7681417e-02   4.3974055e-02   3.9071068e-02   4.4942362e-02   4.1285086e-02   4.2189388e-02   4.2534605e-02   3.9967334e-02   4.0704209e-02   4.1771169e-02   4.2628322e-02   4.4037900e-02   4.2233324e-02   4.2514897e-02   4.3923024e-02   4.4297030e-02   4.7713893e-02   4.9327406e-02   4.3732543e-02   4.0368244e-02   4.0532105e-02   4.1833244e-02   4.5469569e-02   4.5999681e-02   4.5677030e-02   4.7102676e-02   4.7695882e-02   5.6244738e-02   5.7644161e-02   4.7109442e-02   4.7363711e-02   4.1294199e-02   3.6325216e-02   4.5502589e-02   5.0485891e-02   4.4989997e-02   0.0000000e+00   4.7597599e-02   5.3656067e-02   4.2739499e-02   4.0841690e-02   4.4101449e-02   4.3498392e-02   3.8995877e-02   3.8559998e-02   4.3012266e-02   4.4103827e-02   4.0914592e-02   3.8799012e-02   4.0488759e-02   4.2063453e-02   3.9716134e-02   4.1234011e-02   3.8193942e-02   4.0659358e-02   3.8174319e-02   4.1572710e-02   4.3374571e-02   4.1247849e-02   4.9244734e-02   4.9591821e-02   4.1609143e-02   4.5631136e-02   4.5745832e-02   4.7378619e-02   4.6295840e-02   4.6366104e-02   4.1826162e-02   4.5227383e-02   4.4940537e-02   4.7124968e-02   4.3735884e-02   4.3058439e-02   4.0098279e-02   4.1823503e-02   4.1275690e-02   4.3344254e-02   3.6272598e-02   3.7083140e-02   3.7958010e-02   3.8375726e-02   3.8339490e-02   3.7162365e-02
   3.5080154e-02   3.9009784e-02   3.8897013e-02   3.8139382e-02   3.8292755e-02   3.6152116e-02   3.3978090e-02   3.5072646e-02   4.0349160e-02   3.5646309e-02   3.9577763e-02   3.9268246e-02   3.8662273e-02   4.0321855e-02   3.8552987e-02   3.6925453e-02   4.0513297e-02   4.1332899e-02   3.9267101e-02   3.9729202e-02   4.1638735e-02   3.9409136e-02   4.3096742e-02   4.7245790e-02   4.7134518e-02   4.2404748e-02   3.8990239e-02   3.4342399e-02   3.8089276e-02   4.2030895e-02   4.4368344e-02   4.4683649e-02   4.6856125e-02   4.7829286e-02   5.3688977e-02   5.9842431e-02   4.5989681e-02   4.4557393e-02   4.2714967e-02   3.7055760e-02   4.6891469e-02   4.5212775e-02   4.2327554e-02   4.7597599e-02   0.0000000e+00   4.9423544e-02   3.9179164e-02   3.9344535e-02   4.2177807e-02   4.3004467e-02   3.6777417e-02   3.5712906e-02   4.2931829e-02   3.9785167e-02   3.6003644e-02   3.5453199e-02   3.6421103e-02   3.8488458e-02   3.9586972e-02   4.2959815e-02   3.6838464e-02   3.8393144e-02   3.7948160e-02   3.8198358e-02   3.6709157e-02   3.6193175e-02   4.4234566e-02   4.6170702e-02   4.0973332e-02   4.0271793e-02   4.4765152e-02   4.3166900e-02   4.0049437e-02   4.6244520e-02   4.4663614e-02   4.3087163e-02   4.2809555e-02   4.5411401e-02   4.3441974e-02   4.4886556e-02   3.7633709e-02   3.8087858e-02   3.8638637e-02   4.1159907e-02   3.3200093e-02   3.4215513e-02   3.0655566e-02   3.4807480e-02   3.3427694e-02   3.1902883e-02
   4.0292260e-02   4.4490869e-02   4.2413336e-02   4.3515209e-02   4.1812751e-02   4.4782039e-02   3.7598785e-02   4.1235903e-02   4.3264221e-02   4.0852103e-02   4.4529639e-02   4.6864498e-02   4.3752282e-02   4.5486611e-02   4.3894544e-02   4.3775202e-02   4.7720896e-02   4.5340835e-02   4.4926143e-02   4.4767901e-02   4.7508489e-02   4.4789323e-02   4.7550534e-02   4.9173364e-02   4.9150337e-02   4.7222170e-02   4.3303097e-02   4.0634574e-02   4.4431036e-02   4.6378276e-02   4.8896353e-02   4.8233281e-02   4.8662369e-02   5.0454662e-02   5.0673646e-02   6.3440497e-02   4.7281926e-02   4.8698290e-02   4.5731682e-02   4.0190202e-02   5.0285306e-02   4.9703487e-02   4.8657504e-02   5.3656067e-02   4.9423544e-02   0.0000000e+00   4.5739990e-02   4.2093727e-02   4.4067587e-02   4.4619178e-02   4.2281874e-02   4.0167305e-02   4.7891971e-02   4.3555013e-02   4.0555802e-02   4.1470554e-02   4.3205959e-02   4.4316161e-02   4.3394738e-02   4.5482307e-02   4.1099393e-02   4.3236692e-02   4.1134838e-02   4.2209157e-02   4.3702194e-02   4.3701685e-02   5.0326304e-02   5.3144944e-02   4.6754691e-02   4.5974823e-02   4.8483189e-02   4.7306305e-02   4.4619936e-02   5.2746070e-02   5.3759905e-02   4.9849641e-02   4.8451500e-02   4.9558509e-02   4.3654958e-02   4.5625845e-02   4.4473569e-02   4.3860283e-02   4.4032502e-02   4.4203195e-02   3.8138308e-02   3.9738117e-02   3.6566451e-02   4.1706642e-02   3.9858516e-02   3.6842070e-02
   2.9131842e-02   3.4718045e-02   3.4425641e-02   3.5709457e-02   3.6767813e-02   3.5239719e-02   3.0612388e-02   3.1455339e-02   3.5295291e-02   3.3589253e-02   3.5794812e-02   3.5965809e-02   3.4313806e-02   3.7122384e-02   3.3018845e-02   3.5438722e-02   3.9563229e-02   3.6753390e-02   3.8542770e-02   3.6082355e-02   3.8311445e-02   3.7531898e-02   3.7964673e-02   4.0967615e-02   4.0257548e-02   3.5764494e-02   3.3217935e-02   3.2041485e-02   3.7049552e-02   3.9046465e-02   3.7910928e-02   3.9138989e-02   3.9143235e-02   4.2672971e-02   4.8086261e-02   5.1793210e-02   4.0037517e-02   3.7695055e-02   3.5611008e-02   3.3800824e-02   4.0404519e-02   3.7070892e-02   3.9551936e-02   4.2739499e-02   3.9179164e-02   4.5739990e-02   0.0000000e+00   3.4057117e-02   3.5856854e-02   3.8140944e-02   3.4620745e-02   3.2692392e-02   4.1129942e-02   3.5858857e-02   3.3608395e-02   3.1946591e-02   3.2440054e-02   3.5553020e-02   3.5968286e-02   3.7632589e-02   3.1836741e-02   3.4551902e-02   3.1350220e-02   3.3809352e-02   3.5237749e-02   3.4578290e-02   4.1464797e-02   4.3267398e-02   3.7393904e-02   3.7857585e-02   4.0094639e-02   4.1011005e-02   3.7063937e-02   4.2681159e-02   4.3750454e-02   3.9505506e-02   4.2942192e-02   4.2276382e-02   3.2668489e-02   3.2528070e-02   3.3800385e-02   3.4817432e-02   3.5543104e-02   3.7237500e-02   3.0315709e-02   3.0622686e-02   2.9163606e-02   3.5582144e-02   3.2348279e-02   2.9098136e-02
   2.8497215e-02   3.4113803e-02   3.3267641e-02   3.2645416e-02   3.5723573e-02   3.2585652e-02   2.7986179e-02   2.8907502e-02   3.1816590e-02   3.0441456e-02   3.2635444e-02   3.4508460e-02   3.3855401e-02   3.6294614e-02   3.1656292e-02   3.3918508e-02   3.6981124e-02   3.3842057e-02   3.5993245e-02   3.3254845e-02   3.6084320e-02   3.5129593e-02   3.6562036e-02   4.0826389e-02   4.2796424e-02   3.4412242e-02   2.9501693e-02   3.1924089e-02   3.3322361e-02   3.6229766e-02   3.6138418e-02   3.6526720e-02   3.7693622e-02   3.8251975e-02   4.3728417e-02   4.9029590e-02   3.8310856e-02   3.8533966e-02   3.3629523e-02   3.2244811e-02   3.7101508e-02   3.6864668e-02   3.8084112e-02   4.0841690e-02   3.9344535e-02   4.2093727e-02   3.4057117e-02   0.0000000e+00   3.6084056e-02   3.9181010e-02   3.2866250e-02   3.0765972e-02   3.8032061e-02   3.3753618e-02   3.1146774e-02   2.8702197e-02   2.8583708e-02   3.3705310e-02   3.3570770e-02   3.5501900e-02   3.0396489e-02   3.3677924e-02   3.1596055e-02   3.1133273e-02   3.3265358e-02   3.1834268e-02   3.8902650e-02   4.1920418e-02   3.8337500e-02   3.6369273e-02   3.7167136e-02   3.8967858e-02   3.7450829e-02   3.8802827e-02   4.4480843e-02   3.8234659e-02   4.0495471e-02   4.1861345e-02   3.4359259e-02   3.1623886e-02   3.1134297e-02   3.1229342e-02   3.3812149e-02   3.5603365e-02   2.9643930e-02   3.0315419e-02   2.9200595e-02   3.3697791e-02   2.7096219e-02   2.7289854e-02
   3.1176193e-02   3.7546321e-02   3.6595183e-02   3.4218603e-02   3.7155759e-02   3.5207341e-02   3.1922213e-02   3.3208996e-02   3.6328714e-02   3.1878535e-02   3.5973792e-02   3.7624737e-02   3.5270284e-02   3.6717764e-02   3.1274092e-02   3.4459248e-02   3.8798581e-02   3.5351932e-02   3.8552401e-02   3.6277597e-02   3.4327572e-02   3.8845698e-02   4.0158119e-02   4.1952221e-02   4.4744310e-02   3.5015943e-02   3.1076069e-02   3.4973123e-02   3.4576117e-02   3.6764891e-02   4.0766383e-02   3.8545381e-02   3.8224137e-02   3.8252422e-02   4.8512354e-02   5.2955269e-02   3.5892962e-02   4.0975594e-02   3.4828741e-02   3.4191141e-02   4.2888957e-02   3.8200447e-02   3.7626663e-02   4.4101449e-02   4.2177807e-02   4.4067587e-02   3.5856854e-02   3.6084056e-02   0.0000000e+00   3.9354795e-02   3.8139888e-02   3.4220692e-02   3.8375430e-02   3.4344166e-02   3.1998046e-02   2.9775249e-02   3.0061001e-02   3.5586478e-02   3.2662847e-02   3.5514523e-02   3.1190180e-02   3.3184172e-02   3.1839585e-02   3.1676177e-02   3.3147431e-02   3.3109246e-02   3.9013921e-02   4.1520558e-02   3.7492447e-02   3.4520747e-02   4.0181606e-02   3.8540787e-02   4.0176085e-02   3.9913566e-02   4.1604562e-02   4.1357041e-02   4.0036345e-02   4.3772547e-02   3.6768465e-02   3.2229649e-02   3.0180002e-02   3.2929338e-02   3.5190428e-02   3.6061438e-02   2.9362716e-02   3.1188868e-02   3.5213041e-02   4.0374408e-02   3.2236446e-02   2.9140065e-02
   3.5421573e-02   3.7063990e-02   3.6594083e-02   3.8743175e-02   3.9964087e-02   3.9251627e-02   3.6106971e-02   3.8277708e-02   3.8390665e-02   3.6912463e-02   4.2751130e-02   4.1742276e-02   3.9939004e-02   4.1828227e-02   3.8571241e-02   4.2887152e-02   4.4768777e-02   4.1641720e-02   4.3208338e-02   4.4284395e-02   4.2178392e-02   4.6420113e-02   4.6521159e-02   4.7266810e-02   4.9682799e-02   4.4018318e-02   3.6559555e-02   3.8137045e-02   4.0296532e-02   4.5071038e-02   4.4534967e-02   3.8902221e-02   3.9980952e-02   4.3942329e-02   5.1670019e-02   5.0251235e-02   4.1891564e-02   4.2586725e-02   3.8681032e-02   4.0342447e-02   4.3880878e-02   3.9355038e-02   3.8728645e-02   4.3498392e-02   4.3004467e-02   4.4619178e-02   3.8140944e-02   3.9181010e-02   3.9354795e-02   0.0000000e+00   3.6683900e-02   3.4392821e-02   3.9743056e-02   3.7548900e-02   3.5544672e-02   3.3777193e-02   3.3868396e-02   3.6772605e-02   3.5002879e-02   3.4590299e-02   3.1215989e-02   3.3342514e-02   3.0962111e-02   3.2731073e-02   3.2095549e-02   3.3118405e-02   4.1934755e-02   4.4945569e-02   3.7056560e-02   3.5193886e-02   3.9460595e-02   4.1700735e-02   4.0104331e-02   4.1237449e-02   3.9267464e-02   4.2960289e-02   4.1306624e-02   4.3999730e-02   3.5106539e-02   3.7494705e-02   3.5979761e-02   3.6822397e-02   3.7813577e-02   3.8830499e-02   3.3658986e-02   3.5424414e-02   3.9115247e-02   3.9716353e-02   3.6630354e-02   3.3720012e-02
   2.7734190e-02   3.1981381e-02   3.1669042e-02   3.3045136e-02   3.0306048e-02   3.3030438e-02   2.8173011e-02   2.9382620e-02   3.0482616e-02   3.1639542e-02   3.4474633e-02   3.2791501e-02   3.1498321e-02   3.2522424e-02   2.9858825e-02   3.1837730e-02   3.5535300e-02   3.2427520e-02   3.4435093e-02   3.3083183e-02   4.0569852e-02   3.4774833e-02   3.5727555e-02   3.9434260e-02   3.8742336e-02   3.7278208e-02   3.0566066e-02   3.1705783e-02   3.2553368e-02   3.3474590e-02   3.4752051e-02   3.5942489e-02   3.6130349e-02   3.8612506e-02   4.6293606e-02   4.8573590e-02   3.6126661e-02   3.6581978e-02   3.0774335e-02   3.0274734e-02   3.3761085e-02   4.0500819e-02   3.7043522e-02   3.8995877e-02   3.6777417e-02   4.2281874e-02   3.4620745e-02   3.2866250e-02   3.8139888e-02   3.6683900e-02   0.0000000e+00   2.9619789e-02   3.8960031e-02   3.3851178e-02   3.0780301e-02   2.9493290e-02   3.0891575e-02   3.4007041e-02   3.2886059e-02   3.2303728e-02   3.0288107e-02   3.2868105e-02   3.1291458e-02   3.1254095e-02   3.2047225e-02   3.1483513e-02   3.8413557e-02   4.0865976e-02   3.5477631e-02   3.6131299e-02   3.5259499e-02   3.9772631e-02   3.5178098e-02   3.7470012e-02   3.5660187e-02   4.0118487e-02   3.8441692e-02   3.7952657e-02   3.3204124e-02   3.3030670e-02   3.0869813e-02   2.9963919e-02   3.0731813e-02   3.3408029e-02   2.6665445e-02   2.9012220e-02   3.4130935e-02   3.0643762e-02   3.0145152e-02   2.6685895e-02
   2.7724530e-02   3.3375438e-02   3.2371516e-02   3.2461695e-02   3.1863096e-02   3.2222673e-02   2.8646470e-02   2.8782800e-02   2.8505442e-02   2.9910186e-02   3.3231776e-02   3.2300375e-02   3.3502429e-02   3.6452411e-02   3.1772257e-02   3.0325814e-02   3.4495057e-02   3.1023524e-02   3.2250173e-02   3.1656085e-02   3.7028703e-02   3.5376057e-02   3.5576011e-02   3.6535837e-02   3.4513826e-02   3.5465398e-02   3.0526370e-02   2.8316380e-02   3.1696983e-02   3.2404615e-02   3.3923996e-02   3.6528561e-02   3.8974080e-02   3.7872083e-02   4.3702179e-02   5.0495948e-02   3.6326358e-02   3.4040529e-02   3.1332554e-02   2.9969334e-02   3.6101343e-02   3.9575613e-02   3.4471941e-02   3.8559998e-02   3.5712906e-02   4.0167305e-02   3.2692392e-02   3.0765972e-02   3.4220692e-02   3.4392821e-02   2.9619789e-02   0.0000000e+00   3.4062148e-02   3.0736923e-02   2.9997441e-02   2.7523887e-02   3.0234019e-02   3.4133412e-02   3.1311531e-02   3.1239960e-02   3.0265103e-02   3.1907601e-02   3.0923060e-02   3.1678655e-02   3.2440303e-02   3.2418310e-02   3.9433345e-02   3.9601943e-02   3.4100519e-02   3.3346399e-02   3.9378144e-02   4.2296232e-02   3.8915108e-02   4.3409624e-02   4.0812932e-02   4.0305265e-02   3.7395188e-02   3.8854386e-02   3.4690890e-02   2.9195649e-02   3.2083377e-02   3.3093324e-02   3.4582053e-02   3.5282583e-02   2.7878675e-02   2.9572185e-02   3.4641748e-02   3.2886530e-02   3.0854075e-02   2.6513144e-02
   3.3831628e-02   3.8272925e-02   4.0989835e-02   4.1355096e-02   4.1998770e-02   4.0194525e-02   3.6445338e-02   3.3274486e-02   3.5266021e-02   3.5705475e-02   3.8790816e-02   4.0980087e-02   4.0827479e-02   4.3157600e-02   3.9400782e-02   3.7243554e-02   3.9588945e-02   3.7704023e-02   3.9302115e-02   4.2282460e-02   5.0764142e-02   4.3313606e-02   4.8144853e-02   4.8493963e-02   4.6353895e-02   4.0142473e-02   3.7671044e-02   3.9544291e-02   4.2099009e-02   4.1886944e-02   4.3049287e-02   4.3822674e-02   4.6211835e-02   4.4749504e-02   4.7966561e-02   5.7409298e-02   4.5561322e-02   4.3659495e-02   3.9943979e-02   3.4700266e-02   4.4226242e-02   4.5980771e-02   4.1939798e-02   4.3012266e-02   4.2931829e-02   4.7891971e-02   4.1129942e-02   3.8032061e-02   3.8375430e-02   3.9743056e-02   3.8960031e-02   3.4062148e-02   0.0000000e+00   4.0448499e-02   3.7183429e-02   3.5118984e-02   3.7744503e-02   3.5652082e-02   3.6337085e-02   3.4625075e-02   3.3041513e-02   3.5059117e-02   3.8548041e-02   3.6579965e-02   3.6487870e-02   3.5646874e-02   4.2304544e-02   4.3395520e-02   3.9193719e-02   3.9808733e-02   4.2197834e-02   4.1772704e-02   4.1027903e-02   4.5132894e-02   4.7678226e-02   4.5506442e-02   4.3076180e-02   4.0094541e-02   4.3060060e-02   3.9151135e-02   3.6228984e-02   3.6712018e-02   3.9468416e-02   4.1572459e-02   3.2944501e-02   3.2992706e-02   3.9396268e-02   3.7097211e-02   3.5227171e-02   3.2861222e-02
   3.0476092e-02   3.3253644e-02   3.1224714e-02   3.2863221e-02   3.3806607e-02   3.6259597e-02   2.8480400e-02   3.0908212e-02   3.2455552e-02   3.0470715e-02   2.9750219e-02   3.4718560e-02   3.3556835e-02   3.4540235e-02   3.1121077e-02   3.0993103e-02   3.2797816e-02   3.4715842e-02   3.6415884e-02   3.4471965e-02   4.0366146e-02   3.5123411e-02   3.6410528e-02   3.9870295e-02   4.0408529e-02   3.7263257e-02   2.8919166e-02   3.1596507e-02   3.2758508e-02   3.6443620e-02   3.8483050e-02   3.6414961e-02   3.8105319e-02   3.8842965e-02   4.2988030e-02   4.3832550e-02   3.7111934e-02   3.6906348e-02   3.2739056e-02   3.2525010e-02   4.0301547e-02   3.8652586e-02   3.9543012e-02   4.4103827e-02   3.9785167e-02   4.3555013e-02   3.5858857e-02   3.3753618e-02   3.4344166e-02   3.7548900e-02   3.3851178e-02   3.0736923e-02   4.0448499e-02   0.0000000e+00   3.3097736e-02   3.0084797e-02   3.2892769e-02   3.5172377e-02   3.3548587e-02   3.3756877e-02   3.1040873e-02   2.9469553e-02   2.9961737e-02   3.4525828e-02   3.2921562e-02   3.5587306e-02   4.1124629e-02   4.3491750e-02   3.3787953e-02   3.6700455e-02   3.6775660e-02   3.7482594e-02   3.5952922e-02   3.8534302e-02   3.6832432e-02   4.3936986e-02   3.8454859e-02   4.0060581e-02   3.2857736e-02   3.4113262e-02   3.1574701e-02   3.0931123e-02   3.1907677e-02   3.6694651e-02   3.0676759e-02   3.0948364e-02   3.0747600e-02   3.0291537e-02   2.9018567e-02   2.8342149e-02
   2.8157635e-02   3.1388160e-02   2.9413516e-02   3.0761787e-02   3.1817162e-02   3.2439099e-02   2.6771847e-02   2.7060778e-02   2.9588520e-02   2.7650779e-02   2.7033967e-02   3.0751998e-02   2.9783594e-02   3.3877114e-02   3.1128819e-02   2.9162997e-02   3.3301520e-02   2.9900037e-02   3.2358745e-02   3.0878794e-02   2.9377422e-02   3.3845557e-02   3.3881113e-02   3.7178969e-02   3.8069247e-02   3.4290096e-02   2.8189941e-02   3.0412387e-02   3.0000904e-02   3.3260407e-02   3.6007845e-02   3.4753905e-02   3.5563201e-02   3.4579538e-02   4.3194350e-02   4.3221860e-02   3.4120485e-02   3.6141343e-02   3.1732803e-02   2.9691141e-02   4.1259106e-02   3.8211801e-02   3.4744671e-02   4.0914592e-02   3.6003644e-02   4.0555802e-02   3.3608395e-02   3.1146774e-02   3.1998046e-02   3.5544672e-02   3.0780301e-02   2.9997441e-02   3.7183429e-02   3.3097736e-02   0.0000000e+00   2.7339238e-02   2.7893915e-02   3.0451864e-02   3.0412341e-02   3.1298945e-02   2.7708953e-02   3.1482077e-02   3.0069403e-02   3.0674279e-02   2.9904426e-02   3.2324666e-02   3.8852979e-02   4.0185295e-02   3.3155406e-02   3.3117781e-02   3.5881706e-02   3.6837720e-02   3.5400349e-02   3.9229020e-02   3.5009328e-02   4.0754639e-02   3.9555190e-02   3.7715521e-02   3.1555986e-02   3.2591017e-02   2.8374176e-02   3.0594771e-02   3.0498071e-02   3.5561411e-02   2.7035742e-02   2.8157463e-02   2.9534823e-02   2.9434837e-02   2.8010183e-02   2.5726515e-02
   2.5663511e-02   2.9795763e-02   3.0243197e-02   2.9499524e-02   3.0397629e-02   3.0946422e-02   2.5040974e-02   2.6886425e-02   2.9372611e-02   2.7937259e-02   2.9655354e-02   3.2970610e-02   3.0688272e-02   3.2291663e-02   3.0503099e-02   2.8996823e-02   3.3696154e-02   3.1271197e-02   3.0457836e-02   3.0840841e-02   3.6244589e-02   2.7688360e-02   3.4980608e-02   3.6252572e-02   3.7585461e-02   3.3754813e-02   2.9750180e-02   2.7716185e-02   2.9540074e-02   3.1824266e-02   3.3590464e-02   3.3300283e-02   3.4912727e-02   3.5933612e-02   4.3038690e-02   4.6752089e-02   3.4135866e-02   3.4418460e-02   3.2390678e-02   2.8772734e-02   3.4462106e-02   3.3546969e-02   3.4218152e-02   3.8799012e-02   3.5453199e-02   4.1470554e-02   3.1946591e-02   2.8702197e-02   2.9775249e-02   3.3777193e-02   2.9493290e-02   2.7523887e-02   3.5118984e-02   3.0084797e-02   2.7339238e-02   0.0000000e+00   2.6896530e-02   2.9684415e-02   2.7912104e-02   2.8444694e-02   2.4878306e-02   2.8495037e-02   2.5946295e-02   2.9057418e-02   2.9429768e-02   2.9353859e-02   3.6711314e-02   3.8430313e-02   3.0852151e-02   3.1544774e-02   3.3537061e-02   3.3776146e-02   3.2494865e-02   3.6625409e-02   3.6594984e-02   3.6183532e-02   3.7216799e-02   3.5707520e-02   2.9057640e-02   2.5553667e-02   2.7981748e-02   2.9323735e-02   2.7697100e-02   3.2533341e-02   2.6171904e-02   2.7375818e-02   2.8346493e-02   2.6073774e-02   2.5550519e-02   2.4547749e-02
   2.6043614e-02   2.9904334e-02   2.9112475e-02   3.1128875e-02   2.9935478e-02   3.1077910e-02   2.5645741e-02   2.7165600e-02   2.8373665e-02   2.8749960e-02   2.8259608e-02   3.1671932e-02   2.9628614e-02   3.1621703e-02   2.9724973e-02   2.9106926e-02   3.3166812e-02   3.1337097e-02   3.2302630e-02   3.1024161e-02   3.4256086e-02   2.7426326e-02   3.4592636e-02   3.6563224e-02   3.4506996e-02   3.4508367e-02   2.9409961e-02   2.8360900e-02   3.1595436e-02   3.0868319e-02   3.4032286e-02   3.4476432e-02   3.4769378e-02   3.5688952e-02   4.2641020e-02   4.7936671e-02   3.4020203e-02   3.3711983e-02   3.2243153e-02   2.9749765e-02   3.3935050e-02   3.7671505e-02   3.5995463e-02   4.0488759e-02   3.6421103e-02   4.3205959e-02   3.2440054e-02   2.8583708e-02   3.0061001e-02   3.3868396e-02   3.0891575e-02   3.0234019e-02   3.7744503e-02   3.2892769e-02   2.7893915e-02   2.6896530e-02   0.0000000e+00   3.0605288e-02   3.0029909e-02   3.1399864e-02   2.7227849e-02   2.9628637e-02   2.7466500e-02   3.0129168e-02   3.0952416e-02   2.9331502e-02   3.7537246e-02   3.8450520e-02   3.0711883e-02   3.1014835e-02   3.4390004e-02   3.6333760e-02   3.4187363e-02   3.7012902e-02   3.7485444e-02   4.1365363e-02   3.6291281e-02   3.7490427e-02   3.4156825e-02   3.0419371e-02   2.9232878e-02   2.9952399e-02   3.0105430e-02   3.3457753e-02   2.6151462e-02   2.7962922e-02   2.7578540e-02   2.6454063e-02   2.7145460e-02   2.4789226e-02
   3.0111376e-02   3.3778459e-02   3.3776815e-02   3.5178758e-02   3.6200384e-02   3.5640286e-02   3.0614915e-02   3.0926164e-02   3.4205670e-02   3.3984540e-02   3.4037311e-02   3.5889733e-02   3.2304873e-02   3.4925207e-02   3.4211113e-02   3.3171471e-02   3.5178730e-02   3.4523620e-02   3.6360384e-02   3.2817014e-02   3.6293103e-02   3.2751656e-02   3.8516281e-02   3.9518485e-02   3.8289782e-02   4.0691573e-02   3.2991492e-02   3.1947711e-02   3.4458964e-02   3.5862792e-02   3.8716090e-02   3.9460152e-02   3.9567852e-02   4.0102998e-02   4.3867187e-02   4.9902209e-02   3.7521461e-02   3.8999258e-02   3.7522540e-02   3.5415280e-02   3.4211005e-02   3.9430781e-02   3.8596296e-02   4.2063453e-02   3.8488458e-02   4.4316161e-02   3.5553020e-02   3.3705310e-02   3.5586478e-02   3.6772605e-02   3.4007041e-02   3.4133412e-02   3.5652082e-02   3.5172377e-02   3.0451864e-02   2.9684415e-02   3.0605288e-02   0.0000000e+00   3.3562311e-02   3.5136614e-02   3.1444009e-02   3.3203392e-02   3.1171709e-02   3.2618648e-02   3.4373623e-02   3.3180399e-02   3.8663385e-02   4.1162389e-02   3.4935473e-02   3.7121723e-02   3.8110740e-02   4.0499055e-02   3.8390867e-02   4.1977120e-02   4.1586471e-02   4.2536726e-02   4.0385759e-02   3.9432253e-02   3.5109926e-02   3.3010170e-02   3.1938449e-02   3.3548165e-02   3.3737133e-02   3.7463278e-02   2.8733178e-02   3.1232622e-02   3.1885210e-02   3.2110500e-02   3.0308170e-02   2.7797233e-02
   2.8544776e-02   3.1876995e-02   3.2779368e-02   3.2931288e-02   3.6703607e-02   3.5591320e-02   2.9219576e-02   2.9254144e-02   3.1884906e-02   3.2334305e-02   3.2709163e-02   3.2038224e-02   3.0875985e-02   3.4447268e-02   3.1929998e-02   3.2262600e-02   3.3727248e-02   3.1941646e-02   3.3365086e-02   3.0092372e-02   3.5231011e-02   3.7498752e-02   3.5831883e-02   3.7832331e-02   3.8012099e-02   3.6859876e-02   3.3687157e-02   3.1320050e-02   3.3215024e-02   3.2931825e-02   3.6436533e-02   3.5696471e-02   3.8964141e-02   3.7946461e-02   4.9470400e-02   4.6800021e-02   3.7111668e-02   3.4913374e-02   3.2753089e-02   3.2041188e-02   3.6316635e-02   3.9925854e-02   3.6384494e-02   3.9716134e-02   3.9586972e-02   4.3394738e-02   3.5968286e-02   3.3570770e-02   3.2662847e-02   3.5002879e-02   3.2886059e-02   3.1311531e-02   3.6337085e-02   3.3548587e-02   3.0412341e-02   2.7912104e-02   3.0029909e-02   3.3562311e-02   0.0000000e+00   3.4657048e-02   2.9751561e-02   3.0499764e-02   2.9172942e-02   3.1402495e-02   3.2340234e-02   3.2043720e-02   3.7488809e-02   4.1773797e-02   3.5286939e-02   3.3936923e-02   3.7366322e-02   4.1360119e-02   3.7017867e-02   3.9741787e-02   4.0692210e-02   3.9433530e-02   3.9531099e-02   4.0319672e-02   3.3773220e-02   3.2328969e-02   3.0570121e-02   3.2401373e-02   3.4261254e-02   3.4867298e-02   2.9205415e-02   2.9243726e-02   2.8651869e-02   2.9632627e-02   2.8170248e-02   2.6690653e-02
   3.0614420e-02   3.4060534e-02   3.2295559e-02   3.5610794e-02   3.5407203e-02   3.5556871e-02   3.0542395e-02   3.1159878e-02   3.4714802e-02   3.3756480e-02   3.5087402e-02   3.3637870e-02   3.2525877e-02   3.6611919e-02   3.1938413e-02   3.2200246e-02   3.4045735e-02   3.3518456e-02   3.5721584e-02   3.2900086e-02   3.7786618e-02   3.3756508e-02   3.7228318e-02   3.7461173e-02   3.6967780e-02   3.7881532e-02   3.1223841e-02   3.1660474e-02   3.5204700e-02   3.6223207e-02   4.2105850e-02   3.9009512e-02   4.0384238e-02   3.9959274e-02   4.5590757e-02   4.8217221e-02   3.8980945e-02   3.9233688e-02   3.3759874e-02   3.1939972e-02   3.9288482e-02   4.3082387e-02   3.8596468e-02   4.1234011e-02   4.2959815e-02   4.5482307e-02   3.7632589e-02   3.5501900e-02   3.5514523e-02   3.4590299e-02   3.2303728e-02   3.1239960e-02   3.4625075e-02   3.3756877e-02   3.1298945e-02   2.8444694e-02   3.1399864e-02   3.5136614e-02   3.4657048e-02   0.0000000e+00   3.2699592e-02   3.4564460e-02   3.1367340e-02   3.1862232e-02   3.3684107e-02   3.3419690e-02   3.9891778e-02   4.3073527e-02   3.5110217e-02   3.4320750e-02   3.9816042e-02   4.1291491e-02   3.7786221e-02   3.9831490e-02   3.9034695e-02   4.4046919e-02   4.0222573e-02   4.1166827e-02   3.3220249e-02   3.1634127e-02   3.1986211e-02   3.1813784e-02   3.4536182e-02   3.5976181e-02   2.8265132e-02   3.1580310e-02   3.2900361e-02   3.1999432e-02   3.2178042e-02   2.8996767e-02
   2.6804273e-02   2.9075496e-02   2.9189888e-02   3.1506678e-02   3.1569029e-02   2.9461441e-02   2.5276692e-02   2.7293668e-02   3.0693312e-02   3.1827985e-02   3.2806964e-02   3.3036560e-02   3.0049164e-02   3.3703266e-02   2.9585221e-02   3.0655128e-02   3.6030202e-02   3.0718410e-02   3.2609465e-02   3.2413101e-02   3.5459665e-02   3.0360749e-02   3.6207621e-02   3.7307530e-02   3.7825416e-02   3.4197417e-02   3.0023042e-02   2.7630358e-02   3.2166989e-02   3.1779738e-02   3.5773746e-02   3.4059909e-02   3.7695202e-02   3.4533596e-02   4.2487316e-02   4.4686306e-02   3.4578233e-02   3.7500950e-02   2.9433102e-02   2.9545771e-02   3.7990045e-02   3.7650508e-02   3.5842118e-02   3.8193942e-02   3.6838464e-02   4.1099393e-02   3.1836741e-02   3.0396489e-02   3.1190180e-02   3.1215989e-02   3.0288107e-02   3.0265103e-02   3.3041513e-02   3.1040873e-02   2.7708953e-02   2.4878306e-02   2.7227849e-02   3.1444009e-02   2.9751561e-02   3.2699592e-02   0.0000000e+00   2.9270695e-02   2.7079189e-02   2.8417704e-02   2.9575452e-02   3.0682442e-02   3.7197073e-02   4.0426551e-02   3.3782374e-02   3.4432829e-02   3.5607640e-02   3.6056990e-02   3.3376345e-02   3.6354365e-02   3.8657158e-02   4.0255389e-02   3.5356653e-02   3.8873531e-02   3.1570552e-02   2.7280958e-02   2.7615777e-02   2.9861569e-02   3.1291530e-02   3.1180819e-02   2.5673668e-02   2.7760618e-02   2.7640863e-02   2.7795368e-02   2.7138821e-02   2.4604065e-02
   2.8556050e-02   3.0458443e-02   3.0887505e-02   3.3353871e-02   3.4541053e-02   3.2032241e-02   2.7828312e-02   3.0422166e-02   3.3044814e-02   3.0132004e-02   3.4426489e-02   3.2904373e-02   3.2964366e-02   3.6704404e-02   3.0653681e-02   3.1959605e-02   3.6279023e-02   3.2949636e-02   3.3228712e-02   3.4042679e-02   3.7247471e-02   3.6932004e-02   3.6566032e-02   3.6598922e-02   3.8189886e-02   3.6891960e-02   2.8617334e-02   3.2137738e-02   3.4018857e-02   3.3355310e-02   3.6193169e-02   3.8473133e-02   3.9471784e-02   3.6207849e-02   4.6611807e-02   4.7284778e-02   3.3221831e-02   3.6670296e-02   3.2033317e-02   3.1043599e-02   3.9739822e-02   3.6350139e-02   3.7435683e-02   4.0659358e-02   3.8393144e-02   4.3236692e-02   3.4551902e-02   3.3677924e-02   3.3184172e-02   3.3342514e-02   3.2868105e-02   3.1907601e-02   3.5059117e-02   2.9469553e-02   3.1482077e-02   2.8495037e-02   2.9628637e-02   3.3203392e-02   3.0499764e-02   3.4564460e-02   2.9270695e-02   0.0000000e+00   2.9685590e-02   3.1094020e-02   3.0693153e-02   3.2035651e-02   3.7181710e-02   3.9647024e-02   3.1542493e-02   3.4375860e-02   3.6851315e-02   3.6782329e-02   3.6841373e-02   4.0810462e-02   3.6068128e-02   4.3225309e-02   3.8371452e-02   4.1317675e-02   3.3768310e-02   3.1839535e-02   3.0445351e-02   3.2351518e-02   3.3800422e-02   3.5659495e-02   2.9749565e-02   3.0069756e-02   2.9620490e-02   3.1304299e-02   2.9474364e-02   2.6832031e-02
   2.6902595e-02   3.0600671e-02   3.0517539e-02   3.2827118e-02   3.3394401e-02   3.2973507e-02   2.8003399e-02   2.9917392e-02   3.2573856e-02   2.9445564e-02   3.0954669e-02   3.2227583e-02   3.0988742e-02   3.4821966e-02   3.0230072e-02   3.2496818e-02   3.5443827e-02   3.3481468e-02   3.2466060e-02   3.3314727e-02   3.1517180e-02   3.5494731e-02   3.5745995e-02   3.7770035e-02   3.7428083e-02   3.7328643e-02   2.9022094e-02   3.0021565e-02   3.4755869e-02   3.3322894e-02   3.4410063e-02   3.8380886e-02   3.9325499e-02   3.5174148e-02   4.6005919e-02   5.0999539e-02   3.7566421e-02   3.4682054e-02   3.1351959e-02   3.0135499e-02   3.8265460e-02   3.7402589e-02   3.5735566e-02   3.8174319e-02   3.7948160e-02   4.1134838e-02   3.1350220e-02   3.1596055e-02   3.1839585e-02   3.0962111e-02   3.1291458e-02   3.0923060e-02   3.8548041e-02   2.9961737e-02   3.0069403e-02   2.5946295e-02   2.7466500e-02   3.1171709e-02   2.9172942e-02   3.1367340e-02   2.7079189e-02   2.9685590e-02   0.0000000e+00   3.0059396e-02   2.8410071e-02   3.1987096e-02   3.8077516e-02   3.8422863e-02   2.9385850e-02   3.1190606e-02   3.2928375e-02   3.6736581e-02   3.4349406e-02   3.7036060e-02   3.4223654e-02   4.1426601e-02   3.5341362e-02   3.7809277e-02   3.1638597e-02   3.1701998e-02   2.9433728e-02   3.0863985e-02   3.2340315e-02   3.4838476e-02   2.8672431e-02   3.0533756e-02   2.8692616e-02   3.1649292e-02   2.8331809e-02   2.4554449e-02
   2.7302149e-02   3.1604475e-02   2.9745627e-02   3.2953931e-02   3.0353455e-02   3.4230487e-02   2.7294393e-02   2.9056449e-02   2.9219624e-02   2.8072451e-02   3.2317856e-02   3.1824262e-02   3.0551398e-02   3.3833260e-02   2.9663449e-02   3.0158807e-02   3.3136846e-02   3.3619092e-02   3.2900247e-02   3.2207041e-02   3.5492341e-02   3.2183705e-02   3.5153752e-02   3.7256921e-02   3.8638938e-02   3.8932340e-02   3.1291040e-02   3.1211450e-02   3.1583458e-02   3.2836004e-02   3.5628167e-02   3.7927122e-02   3.7691115e-02   3.7767454e-02   4.3733371e-02   4.9353702e-02   3.5348489e-02   3.7835772e-02   3.3550971e-02   3.2744210e-02   3.7789663e-02   3.2692878e-02   3.5685308e-02   4.1572710e-02   3.8198358e-02   4.2209157e-02   3.3809352e-02   3.1133273e-02   3.1676177e-02   3.2731073e-02   3.1254095e-02   3.1678655e-02   3.6579965e-02   3.4525828e-02   3.0674279e-02   2.9057418e-02   3.0129168e-02   3.2618648e-02   3.1402495e-02   3.1862232e-02   2.8417704e-02   3.1094020e-02   3.0059396e-02   0.0000000e+00   3.0778011e-02   3.2643466e-02   3.8579525e-02   4.1025624e-02   3.2118649e-02   3.2991232e-02   3.3707332e-02   3.4476667e-02   3.5041965e-02   3.9161607e-02   3.8315403e-02   3.7859272e-02   3.6684469e-02   3.6314023e-02   3.2783715e-02   2.9578645e-02   3.0408677e-02   3.0498726e-02   3.1396466e-02   3.6114196e-02   2.7854699e-02   2.8218110e-02   2.9759162e-02   3.0309916e-02   2.8862996e-02   2.6680364e-02
   2.8416361e-02   3.4101513e-02   3.1925642e-02   3.2638157e-02   3.4136271e-02   3.4665846e-02   2.9815048e-02   3.0287449e-02   3.2063053e-02   3.1329288e-02   3.5549948e-02   3.4438509e-02   3.1541138e-02   3.1507819e-02   2.9722544e-02   3.1737765e-02   3.3589297e-02   3.3902038e-02   3.2952107e-02   3.1630153e-02   3.4828604e-02   2.7899887e-02   3.3856359e-02   3.5751271e-02   3.4663236e-02   3.7545466e-02   3.1402019e-02   3.1963131e-02   3.1811754e-02   3.3192719e-02   3.7119415e-02   3.5720692e-02   3.8673282e-02   3.6588425e-02   4.7007551e-02   4.7240290e-02   3.6967895e-02   3.5679601e-02   3.4066986e-02   3.1603191e-02   4.3162775e-02   3.2807231e-02   3.7306899e-02   4.3374571e-02   3.6709157e-02   4.3702194e-02   3.5237749e-02   3.3265358e-02   3.3147431e-02   3.2095549e-02   3.2047225e-02   3.2440303e-02   3.6487870e-02   3.2921562e-02   2.9904426e-02   2.9429768e-02   3.0952416e-02   3.4373623e-02   3.2340234e-02   3.3684107e-02   2.9575452e-02   3.0693153e-02   2.8410071e-02   3.0778011e-02   0.0000000e+00   3.3583720e-02   3.9493462e-02   4.1310620e-02   3.2560590e-02   3.3510228e-02   3.7188949e-02   3.6026365e-02   3.5899462e-02   3.9944159e-02   3.6174960e-02   4.0874278e-02   3.8701768e-02   3.8918407e-02   3.3419696e-02   3.2448206e-02   3.1346000e-02   3.1664817e-02   3.3963483e-02   3.5308439e-02   2.7687909e-02   2.8690083e-02   2.8062313e-02   3.0032209e-02   2.7959433e-02   2.6541262e-02
   3.0213210e-02   3.3933713e-02   3.2398466e-02   3.3359111e-02   3.3325399e-02   3.1760331e-02   2.8253148e-02   2.9747866e-02   3.2869486e-02   3.1412342e-02   3.4634960e-02   3.4770819e-02   3.1902590e-02   3.3954763e-02   3.1812026e-02   3.2725591e-02   3.3760370e-02   3.5067122e-02   3.5213159e-02   3.2078551e-02   3.6051986e-02   3.2471342e-02   3.6176889e-02   3.8075541e-02   3.6950671e-02   3.5381948e-02   2.9038693e-02   2.9414428e-02   3.1764858e-02   3.3483086e-02   3.5729132e-02   3.7155847e-02   3.7885720e-02   3.6804349e-02   4.3268863e-02   4.8818928e-02   3.5626316e-02   3.6861335e-02   3.1612474e-02   3.2043079e-02   3.9631503e-02   3.5317434e-02   3.5373460e-02   4.1247849e-02   3.6193175e-02   4.3701685e-02   3.4578290e-02   3.1834268e-02   3.3109246e-02   3.3118405e-02   3.1483513e-02   3.2418310e-02   3.5646874e-02   3.5587306e-02   3.2324666e-02   2.9353859e-02   2.9331502e-02   3.3180399e-02   3.2043720e-02   3.3419690e-02   3.0682442e-02   3.2035651e-02   3.1987096e-02   3.2643466e-02   3.3583720e-02   0.0000000e+00   3.7791780e-02   4.1249263e-02   3.6281887e-02   3.6872275e-02   3.9062406e-02   3.6729311e-02   3.4693097e-02   3.7818169e-02   3.9365081e-02   4.5333179e-02   4.2593738e-02   4.1059646e-02   3.2683323e-02   2.9670954e-02   3.0616163e-02   3.2027118e-02   3.3005873e-02   3.7362838e-02   2.8981841e-02   3.1152376e-02   2.8428023e-02   3.0007340e-02   2.8463993e-02   2.6789193e-02
   3.7457577e-02   3.8048216e-02   3.8725773e-02   4.0682110e-02   3.9336318e-02   4.1273694e-02   3.5526639e-02   3.6068035e-02   4.0922390e-02   3.9365998e-02   3.9021344e-02   4.3168372e-02   4.2498834e-02   4.3575443e-02   4.0329211e-02   3.9056149e-02   4.1226649e-02   4.0554227e-02   4.2662405e-02   4.0080637e-02   4.2441458e-02   3.9848529e-02   4.5337369e-02   4.4638001e-02   4.5489274e-02   4.4767737e-02   3.7541664e-02   3.8255528e-02   4.0581635e-02   4.1348282e-02   4.5042235e-02   4.5628375e-02   4.4562248e-02   4.5721571e-02   5.0084891e-02   5.8734592e-02   4.2184365e-02   4.3256435e-02   4.0256026e-02   3.8708228e-02   4.7915389e-02   4.7017373e-02   4.4882262e-02   4.9244734e-02   4.4234566e-02   5.0326304e-02   4.1464797e-02   3.8902650e-02   3.9013921e-02   4.1934755e-02   3.8413557e-02   3.9433345e-02   4.2304544e-02   4.1124629e-02   3.8852979e-02   3.6711314e-02   3.7537246e-02   3.8663385e-02   3.7488809e-02   3.9891778e-02   3.7197073e-02   3.7181710e-02   3.8077516e-02   3.8579525e-02   3.9493462e-02   3.7791780e-02   0.0000000e+00   5.0095658e-02   4.3490440e-02   4.2596336e-02   4.6015766e-02   4.5795731e-02   4.3006752e-02   4.7178254e-02   4.3528518e-02   4.6159367e-02   4.7787288e-02   4.7401962e-02   4.0546175e-02   3.8256608e-02   3.8247837e-02   3.8674681e-02   3.8121451e-02   4.2994147e-02   3.4689355e-02   3.7289752e-02   4.0308497e-02   3.9065871e-02   3.6438660e-02   3.4785868e-02
   3.6842793e-02   3.9746556e-02   4.0886296e-02   4.2665196e-02   4.1909849e-02   4.4854498e-02   3.7733575e-02   4.0314974e-02   4.0693198e-02   4.0072423e-02   3.7893356e-02   4.3669832e-02   4.1580365e-02   4.3426809e-02   3.9826096e-02   3.8899124e-02   4.3930001e-02   4.0008030e-02   4.4182641e-02   4.1171597e-02   4.2874399e-02   4.1341313e-02   4.6682076e-02   4.6681972e-02   4.5557459e-02   4.6494618e-02   4.0985019e-02   3.7932544e-02   4.1663977e-02   4.1623734e-02   4.5578553e-02   4.8972361e-02   4.7931687e-02   4.6706327e-02   5.3274625e-02   5.8254389e-02   4.4543235e-02   4.3678877e-02   4.3203111e-02   4.1326648e-02   5.5316559e-02   4.6506006e-02   4.6653172e-02   4.9591821e-02   4.6170702e-02   5.3144944e-02   4.3267398e-02   4.1920418e-02   4.1520558e-02   4.4945569e-02   4.0865976e-02   3.9601943e-02   4.3395520e-02   4.3491750e-02   4.0185295e-02   3.8430313e-02   3.8450520e-02   4.1162389e-02   4.1773797e-02   4.3073527e-02   4.0426551e-02   3.9647024e-02   3.8422863e-02   4.1025624e-02   4.1310620e-02   4.1249263e-02   5.0095658e-02   0.0000000e+00   4.4522856e-02   4.3779816e-02   4.6611762e-02   4.7524537e-02   4.5751995e-02   5.1622216e-02   4.9872457e-02   4.8893657e-02   4.9997777e-02   5.0921136e-02   4.3309892e-02   4.1797707e-02   4.0316659e-02   4.0225655e-02   4.2969527e-02   4.6554975e-02   3.8279576e-02   3.8871556e-02   4.1297295e-02   4.0142284e-02   3.9127646e-02   3.6433320e-02
   3.2379753e-02   3.3277155e-02   3.6502948e-02   3.5118388e-02   3.6674667e-02   3.6146591e-02   3.1169134e-02   3.1589527e-02   3.3540787e-02   3.4813384e-02   3.2644047e-02   3.6087214e-02   3.6817260e-02   3.8234817e-02   3.2575825e-02   3.3622061e-02   3.6728193e-02   3.3726072e-02   3.7299063e-02   3.6811121e-02   3.3565812e-02   3.5083807e-02   3.8543521e-02   4.0097226e-02   4.1444457e-02   3.9360483e-02   3.4507480e-02   3.2971403e-02   3.6682311e-02   3.4996810e-02   3.7721973e-02   4.2471199e-02   4.2101271e-02   4.0465996e-02   4.5607508e-02   5.8726576e-02   3.5912699e-02   3.7017777e-02   3.6351637e-02   3.5457894e-02   4.9894443e-02   4.1313367e-02   3.9148851e-02   4.1609143e-02   4.0973332e-02   4.6754691e-02   3.7393904e-02   3.8337500e-02   3.7492447e-02   3.7056560e-02   3.5477631e-02   3.4100519e-02   3.9193719e-02   3.3787953e-02   3.3155406e-02   3.0852151e-02   3.0711883e-02   3.4935473e-02   3.5286939e-02   3.5110217e-02   3.3782374e-02   3.1542493e-02   2.9385850e-02   3.2118649e-02   3.2560590e-02   3.6281887e-02   4.3490440e-02   4.4522856e-02   0.0000000e+00   3.7171244e-02   3.8256153e-02   4.0334123e-02   3.9418310e-02   4.3972002e-02   4.4770992e-02   4.3358691e-02   4.0366111e-02   4.2122736e-02   3.6147354e-02   3.4555787e-02   3.4021295e-02   3.1951052e-02   3.7023937e-02   3.6762246e-02   3.1169471e-02   3.3165145e-02   3.2560524e-02   3.2590741e-02   3.1961014e-02   2.9226692e-02
   2.9585327e-02   3.3074973e-02   3.3542693e-02   3.4376089e-02   3.5575952e-02   3.2398103e-02   2.8465745e-02   3.2122067e-02   3.3736664e-02   3.4466325e-02   3.6959664e-02   3.7658938e-02   3.5262608e-02   3.5570293e-02   3.5104864e-02   3.4438941e-02   3.4912964e-02   3.6917106e-02   3.7830409e-02   4.0350694e-02   4.1630619e-02   3.8521027e-02   4.0057207e-02   4.0800716e-02   4.1669774e-02   4.1869869e-02   3.3895037e-02   3.6118470e-02   3.8775300e-02   3.7962183e-02   3.9646569e-02   4.2407891e-02   4.1232179e-02   3.8831278e-02   4.2416202e-02   5.1626275e-02   3.7934529e-02   3.9525710e-02   3.7083797e-02   3.3539324e-02   4.9160517e-02   3.7334021e-02   3.9402861e-02   4.5631136e-02   4.0271793e-02   4.5974823e-02   3.7857585e-02   3.6369273e-02   3.4520747e-02   3.5193886e-02   3.6131299e-02   3.3346399e-02   3.9808733e-02   3.6700455e-02   3.3117781e-02   3.1544774e-02   3.1014835e-02   3.7121723e-02   3.3936923e-02   3.4320750e-02   3.4432829e-02   3.4375860e-02   3.1190606e-02   3.2991232e-02   3.3510228e-02   3.6872275e-02   4.2596336e-02   4.3779816e-02   3.7171244e-02   0.0000000e+00   4.1448670e-02   4.1892844e-02   3.8770753e-02   4.3238121e-02   4.1384259e-02   4.4756524e-02   4.0148042e-02   4.4154210e-02   3.7552296e-02   3.7614456e-02   3.6708931e-02   3.5679137e-02   3.8469436e-02   3.7316903e-02   3.1860179e-02   3.4147103e-02   3.3590955e-02   3.1922506e-02   3.1609313e-02   3.0622269e-02
   3.5266522e-02   3.7647427e-02   3.8928781e-02   3.9909568e-02   3.6736515e-02   3.6769695e-02   3.3350504e-02   3.5427056e-02   3.7446802e-02   3.6069665e-02   3.8485223e-02   3.7469650e-02   3.8259997e-02   4.0628141e-02   3.9332941e-02   3.6885295e-02   3.7932094e-02   3.7480763e-02   3.9304739e-02   3.9755177e-02   3.7009100e-02   4.2652000e-02   4.0452032e-02   3.8182764e-02   4.1154052e-02   4.0739213e-02   3.5205705e-02   3.5737061e-02   3.8090524e-02   3.6130790e-02   4.2215814e-02   4.5855827e-02   4.6836286e-02   4.2344330e-02   5.0035146e-02   4.7462547e-02   4.3758975e-02   4.1241988e-02   3.3647175e-02   3.5658031e-02   5.1245103e-02   4.0054844e-02   4.2970937e-02   4.5745832e-02   4.4765152e-02   4.8483189e-02   4.0094639e-02   3.7167136e-02   4.0181606e-02   3.9460595e-02   3.5259499e-02   3.9378144e-02   4.2197834e-02   3.6775660e-02   3.5881706e-02   3.3537061e-02   3.4390004e-02   3.8110740e-02   3.7366322e-02   3.9816042e-02   3.5607640e-02   3.6851315e-02   3.2928375e-02   3.3707332e-02   3.7188949e-02   3.9062406e-02   4.6015766e-02   4.6611762e-02   3.8256153e-02   4.1448670e-02   0.0000000e+00   4.3532113e-02   4.1972531e-02   4.3976254e-02   4.1480840e-02   4.5705562e-02   4.5239515e-02   4.8372789e-02   4.1125167e-02   3.9293407e-02   3.4817534e-02   3.7860358e-02   3.7399956e-02   3.8939222e-02   3.3534250e-02   3.4622586e-02   3.6525850e-02   3.8505646e-02   3.4805385e-02   3.1631440e-02
   3.4287097e-02   3.6890642e-02   3.7096962e-02   3.5905304e-02   3.7267122e-02   4.0373541e-02   3.5196838e-02   3.5401523e-02   3.7808578e-02   3.7013519e-02   4.3069834e-02   4.0125123e-02   3.8512803e-02   3.9545917e-02   3.4622759e-02   3.9775283e-02   4.4734439e-02   4.2021140e-02   3.8868109e-02   4.0142851e-02   3.6790560e-02   3.8024894e-02   4.2587634e-02   4.4268193e-02   4.2648772e-02   4.6220567e-02   3.6991122e-02   3.6985862e-02   4.0322286e-02   3.7991192e-02   4.2350698e-02   4.4692398e-02   4.6062904e-02   4.4886560e-02   5.1187904e-02   5.4343429e-02   4.3692056e-02   4.2921700e-02   3.8351428e-02   3.9755995e-02   5.0374997e-02   4.0933946e-02   4.3295913e-02   4.7378619e-02   4.3166900e-02   4.7306305e-02   4.1011005e-02   3.8967858e-02   3.8540787e-02   4.1700735e-02   3.9772631e-02   4.2296232e-02   4.1772704e-02   3.7482594e-02   3.6837720e-02   3.3776146e-02   3.6333760e-02   4.0499055e-02   4.1360119e-02   4.1291491e-02   3.6056990e-02   3.6782329e-02   3.6736581e-02   3.4476667e-02   3.6026365e-02   3.6729311e-02   4.5795731e-02   4.7524537e-02   4.0334123e-02   4.1892844e-02   4.3532113e-02   0.0000000e+00   4.2220052e-02   4.2103059e-02   4.2867308e-02   4.6684770e-02   4.4581731e-02   4.8592862e-02   4.2050036e-02   4.0547387e-02   3.7560315e-02   3.8026402e-02   3.8070826e-02   3.8119515e-02   3.6607964e-02   4.1071728e-02   3.3525555e-02   3.5097512e-02   3.3757315e-02   3.4569464e-02
   3.4190042e-02   3.8072904e-02   3.4550988e-02   3.9262561e-02   3.7924209e-02   3.8586085e-02   3.3514481e-02   3.5775787e-02   3.9231913e-02   3.7365324e-02   4.1527996e-02   4.0041551e-02   4.0154557e-02   4.0106298e-02   3.7366130e-02   3.9003977e-02   4.4468209e-02   4.0316108e-02   4.0466139e-02   4.0280392e-02   4.2969260e-02   4.1288801e-02   4.2263718e-02   4.8058579e-02   4.7249172e-02   5.1797404e-02   3.9665866e-02   3.8097649e-02   4.2157400e-02   4.2216037e-02   4.4491244e-02   4.5074148e-02   5.1742796e-02   4.9005486e-02   5.2503159e-02   5.1703481e-02   4.5125622e-02   4.1131026e-02   3.8520409e-02   4.2113946e-02   5.0246942e-02   4.0987079e-02   4.4717308e-02   4.6295840e-02   4.0049437e-02   4.4619936e-02   3.7063937e-02   3.7450829e-02   4.0176085e-02   4.0104331e-02   3.5178098e-02   3.8915108e-02   4.1027903e-02   3.5952922e-02   3.5400349e-02   3.2494865e-02   3.4187363e-02   3.8390867e-02   3.7017867e-02   3.7786221e-02   3.3376345e-02   3.6841373e-02   3.4349406e-02   3.5041965e-02   3.5899462e-02   3.4693097e-02   4.3006752e-02   4.5751995e-02   3.9418310e-02   3.8770753e-02   4.1972531e-02   4.2220052e-02   0.0000000e+00   4.2950802e-02   4.5435682e-02   4.5383174e-02   4.2590293e-02   4.3403782e-02   4.0760854e-02   3.6505147e-02   3.4452006e-02   3.3717926e-02   3.6611595e-02   4.0416121e-02   3.4914030e-02   3.5885153e-02   3.3862889e-02   3.3309369e-02   3.0851107e-02   3.0571364e-02
   3.6648483e-02   3.9659941e-02   3.8000040e-02   3.8540975e-02   3.8009094e-02   4.0178515e-02   3.3963337e-02   3.5445141e-02   3.8701940e-02   3.7699075e-02   4.0272314e-02   4.1748093e-02   3.8132281e-02   3.9844169e-02   3.8090884e-02   3.4632830e-02   3.8956228e-02   3.7119494e-02   4.1627618e-02   3.9964283e-02   4.0057407e-02   4.4925211e-02   4.3291266e-02   4.2587329e-02   4.1033348e-02   4.5690622e-02   3.6532857e-02   3.4461992e-02   4.1093066e-02   4.4222508e-02   4.3834687e-02   4.3936513e-02   4.3880115e-02   4.4494494e-02   4.8820513e-02   5.2394854e-02   4.2431057e-02   4.3217934e-02   3.8765894e-02   3.9418881e-02   5.0286861e-02   4.5119444e-02   4.5724390e-02   4.6366104e-02   4.6244520e-02   5.2746070e-02   4.2681159e-02   3.8802827e-02   3.9913566e-02   4.1237449e-02   3.7470012e-02   4.3409624e-02   4.5132894e-02   3.8534302e-02   3.9229020e-02   3.6625409e-02   3.7012902e-02   4.1977120e-02   3.9741787e-02   3.9831490e-02   3.6354365e-02   4.0810462e-02   3.7036060e-02   3.9161607e-02   3.9944159e-02   3.7818169e-02   4.7178254e-02   5.1622216e-02   4.3972002e-02   4.3238121e-02   4.3976254e-02   4.2103059e-02   4.2950802e-02   0.0000000e+00   4.5660299e-02   5.2109686e-02   4.3311442e-02   4.3342760e-02   4.2342671e-02   4.0453033e-02   3.6048758e-02   3.8131137e-02   4.0336580e-02   4.5305392e-02   3.3773643e-02   3.6500035e-02   3.5313386e-02   3.4308457e-02   3.5754436e-02   3.4576951e-02
   3.6776930e-02   4.3517250e-02   3.9491049e-02   3.9231224e-02   4.3599267e-02   3.8364469e-02   3.8613379e-02   3.7783114e-02   4.3801828e-02   3.8768034e-02   4.2247007e-02   4.0637141e-02   3.8376687e-02   4.3489098e-02   3.8413077e-02   3.6419793e-02   4.1222450e-02   3.6738715e-02   3.8166179e-02   3.5745267e-02   3.9455820e-02   3.8988546e-02   3.9257325e-02   4.1699109e-02   4.1686702e-02   4.5470918e-02   3.6766520e-02   3.6069301e-02   4.1984560e-02   3.9962888e-02   4.4545968e-02   4.4863236e-02   4.5925605e-02   5.0235685e-02   5.8559049e-02   5.9024569e-02   4.1123897e-02   4.2851019e-02   4.4230110e-02   4.2606603e-02   4.7908899e-02   4.7980239e-02   4.5311935e-02   4.1826162e-02   4.4663614e-02   5.3759905e-02   4.3750454e-02   4.4480843e-02   4.1604562e-02   3.9267464e-02   3.5660187e-02   4.0812932e-02   4.7678226e-02   3.6832432e-02   3.5009328e-02   3.6594984e-02   3.7485444e-02   4.1586471e-02   4.0692210e-02   3.9034695e-02   3.8657158e-02   3.6068128e-02   3.4223654e-02   3.8315403e-02   3.6174960e-02   3.9365081e-02   4.3528518e-02   4.9872457e-02   4.4770992e-02   4.1384259e-02   4.1480840e-02   4.2867308e-02   4.5435682e-02   4.5660299e-02   0.0000000e+00   4.8465164e-02   4.6062305e-02   4.5351804e-02   3.9745230e-02   4.2355559e-02   4.2248740e-02   4.3037780e-02   4.4238814e-02   4.5061041e-02   3.7398147e-02   3.5259221e-02   3.4477020e-02   3.7320809e-02   3.7956555e-02   3.4624981e-02
   3.7136849e-02   4.2021428e-02   3.8400701e-02   3.9649312e-02   4.1137303e-02   3.6709621e-02   3.3825357e-02   3.5915640e-02   4.3589161e-02   3.4651142e-02   4.1306311e-02   4.0629990e-02   4.0753095e-02   4.6204336e-02   4.4813040e-02   4.5659304e-02   4.1264074e-02   4.1716116e-02   4.3940025e-02   4.0402796e-02   4.0429603e-02   4.0394103e-02   4.5424105e-02   4.4983287e-02   4.4213564e-02   4.4925810e-02   3.5672335e-02   3.6320273e-02   4.0968830e-02   4.1506169e-02   4.4915171e-02   4.2623814e-02   4.7089445e-02   4.5939419e-02   5.5963290e-02   5.6995043e-02   4.8268407e-02   4.2779327e-02   3.8000613e-02   4.0173207e-02   5.2085085e-02   4.6026752e-02   4.5998768e-02   4.5227383e-02   4.3087163e-02   4.9849641e-02   3.9505506e-02   3.8234659e-02   4.1357041e-02   4.2960289e-02   4.0118487e-02   4.0305265e-02   4.5506442e-02   4.3936986e-02   4.0754639e-02   3.6183532e-02   4.1365363e-02   4.2536726e-02   3.9433530e-02   4.4046919e-02   4.0255389e-02   4.3225309e-02   4.1426601e-02   3.7859272e-02   4.0874278e-02   4.5333179e-02   4.6159367e-02   4.8893657e-02   4.3358691e-02   4.4756524e-02   4.5705562e-02   4.6684770e-02   4.5383174e-02   5.2109686e-02   4.8465164e-02   0.0000000e+00   4.7295770e-02   4.7906639e-02   4.4507097e-02   4.1234585e-02   3.7830732e-02   4.0327297e-02   4.2314305e-02   4.6047973e-02   3.7021759e-02   3.8596163e-02   3.6555782e-02   4.0314167e-02   3.9697311e-02   3.7273327e-02
   3.6701983e-02   4.0604541e-02   4.0681795e-02   3.8153250e-02   4.0698600e-02   4.3292839e-02   3.6660248e-02   3.7556663e-02   4.0292781e-02   3.4803404e-02   4.0636013e-02   4.2275290e-02   3.9591512e-02   4.2923010e-02   3.7203941e-02   4.0240474e-02   4.4180844e-02   4.1594736e-02   4.2932703e-02   3.9555349e-02   3.7970460e-02   3.5369489e-02   4.6942430e-02   4.7118531e-02   4.5932833e-02   4.9761118e-02   3.9160446e-02   3.7572369e-02   4.1618626e-02   4.3196693e-02   4.3250067e-02   4.4585428e-02   4.5872752e-02   4.3357015e-02   5.3735673e-02   5.1435095e-02   4.4174940e-02   4.4509429e-02   3.8301161e-02   3.7816165e-02   4.7876365e-02   4.0970680e-02   4.5106808e-02   4.4940537e-02   4.2809555e-02   4.8451500e-02   4.2942192e-02   4.0495471e-02   4.0036345e-02   4.1306624e-02   3.8441692e-02   3.7395188e-02   4.3076180e-02   3.8454859e-02   3.9555190e-02   3.7216799e-02   3.6291281e-02   4.0385759e-02   3.9531099e-02   4.0222573e-02   3.5356653e-02   3.8371452e-02   3.5341362e-02   3.6684469e-02   3.8701768e-02   4.2593738e-02   4.7787288e-02   4.9997777e-02   4.0366111e-02   4.0148042e-02   4.5239515e-02   4.4581731e-02   4.2590293e-02   4.3311442e-02   4.6062305e-02   4.7295770e-02   0.0000000e+00   4.9061187e-02   4.1664682e-02   3.7518078e-02   3.8777682e-02   3.9472497e-02   4.0732878e-02   4.4108762e-02   3.5106868e-02   3.7323958e-02   3.2520791e-02   3.6166660e-02   3.6012510e-02   3.5492982e-02
   3.5185675e-02   4.0412475e-02   3.8791891e-02   3.9654026e-02   4.1189878e-02   4.1923180e-02   3.6096153e-02   3.9145455e-02   4.3357027e-02   3.9389007e-02   4.2823289e-02   4.2139287e-02   3.9179339e-02   4.0379337e-02   3.8873738e-02   3.6950652e-02   3.9566779e-02   4.2952657e-02   4.5945673e-02   4.3584387e-02   4.4490804e-02   3.6343920e-02   4.2341884e-02   4.3073835e-02   4.2502365e-02   4.9961779e-02   4.0745505e-02   3.9777406e-02   4.2595958e-02   4.2721264e-02   4.5298428e-02   4.7278190e-02   4.5952697e-02   4.0997601e-02   5.1545203e-02   5.2259240e-02   4.3764964e-02   4.6584316e-02   4.4479589e-02   4.1025806e-02   4.7774351e-02   4.1937097e-02   4.5134171e-02   4.7124968e-02   4.5411401e-02   4.9558509e-02   4.2276382e-02   4.1861345e-02   4.3772547e-02   4.3999730e-02   3.7952657e-02   3.8854386e-02   4.0094541e-02   4.0060581e-02   3.7715521e-02   3.5707520e-02   3.7490427e-02   3.9432253e-02   4.0319672e-02   4.1166827e-02   3.8873531e-02   4.1317675e-02   3.7809277e-02   3.6314023e-02   3.8918407e-02   4.1059646e-02   4.7401962e-02   5.0921136e-02   4.2122736e-02   4.4154210e-02   4.8372789e-02   4.8592862e-02   4.3403782e-02   4.3342760e-02   4.5351804e-02   4.7906639e-02   4.9061187e-02   0.0000000e+00   4.5914389e-02   4.3215755e-02   3.9954427e-02   3.9044425e-02   3.9601335e-02   4.3638499e-02   3.6447999e-02   3.8794336e-02   3.8428022e-02   3.9218162e-02   3.9703482e-02   3.7284581e-02
   3.1012299e-02   3.3808487e-02   3.3954851e-02   3.3591946e-02   3.1980556e-02   3.2922262e-02   2.8118910e-02   3.0991815e-02   3.6616550e-02   3.0714978e-02   3.3963073e-02   3.4491983e-02   3.3202749e-02   3.8016196e-02   3.6150869e-02   3.5555060e-02   3.4932607e-02   4.0691519e-02   3.8412001e-02   3.7108361e-02   3.9178255e-02   3.5126070e-02   3.9048505e-02   3.9874632e-02   4.0214527e-02   4.4279571e-02   2.8210313e-02   2.9119095e-02   3.1886069e-02   3.4916419e-02   4.2779104e-02   3.9358251e-02   4.1649152e-02   3.8153966e-02   4.7802864e-02   5.2268267e-02   3.6264805e-02   3.6560872e-02   3.4958523e-02   3.4632965e-02   4.2725993e-02   3.8531985e-02   3.9179762e-02   4.3735884e-02   4.3441974e-02   4.3654958e-02   3.2668489e-02   3.4359259e-02   3.6768465e-02   3.5106539e-02   3.3204124e-02   3.4690890e-02   4.3060060e-02   3.2857736e-02   3.1555986e-02   2.9057640e-02   3.4156825e-02   3.5109926e-02   3.3773220e-02   3.3220249e-02   3.1570552e-02   3.3768310e-02   3.1638597e-02   3.2783715e-02   3.3419696e-02   3.2683323e-02   4.0546175e-02   4.3309892e-02   3.6147354e-02   3.7552296e-02   4.1125167e-02   4.2050036e-02   4.0760854e-02   4.2342671e-02   3.9745230e-02   4.4507097e-02   4.1664682e-02   4.5914389e-02   0.0000000e+00   3.5695543e-02   2.9140781e-02   3.0189694e-02   3.6457079e-02   3.6291665e-02   2.8491408e-02   3.2312579e-02   3.5922655e-02   3.3319929e-02   2.9600892e-02   2.7734172e-02
   2.5313905e-02   2.7570896e-02   2.9381434e-02   2.7969364e-02   3.1799167e-02   3.3770824e-02   2.4744753e-02   2.7245748e-02   3.5884961e-02   2.8827281e-02   3.7297805e-02   3.7283554e-02   3.1746219e-02   3.5025440e-02   3.0171424e-02   2.9971236e-02   3.2849726e-02   3.4901355e-02   3.6193711e-02   3.1784430e-02   3.7176792e-02   3.7871727e-02   3.7116721e-02   3.9809507e-02   3.8299411e-02   3.9887229e-02   2.8624246e-02   3.2962497e-02   3.5542678e-02   3.5795641e-02   3.7901952e-02   3.6371157e-02   3.8003590e-02   4.4821625e-02   4.9079529e-02   5.7041901e-02   3.3771616e-02   3.6848939e-02   3.4241345e-02   3.7175541e-02   4.6571593e-02   3.5528567e-02   3.8534358e-02   4.3058439e-02   4.4886556e-02   4.5625845e-02   3.2528070e-02   3.1623886e-02   3.2229649e-02   3.7494705e-02   3.3030670e-02   2.9195649e-02   3.9151135e-02   3.4113262e-02   3.2591017e-02   2.5553667e-02   3.0419371e-02   3.3010170e-02   3.2328969e-02   3.1634127e-02   2.7280958e-02   3.1839535e-02   3.1701998e-02   2.9578645e-02   3.2448206e-02   2.9670954e-02   3.8256608e-02   4.1797707e-02   3.4555787e-02   3.7614456e-02   3.9293407e-02   4.0547387e-02   3.6505147e-02   4.0453033e-02   4.2355559e-02   4.1234585e-02   3.7518078e-02   4.3215755e-02   3.5695543e-02   0.0000000e+00   2.7441321e-02   3.0824706e-02   2.9298484e-02   3.3541967e-02   2.4595387e-02   2.6194832e-02   3.1764854e-02   2.8930707e-02   2.4681097e-02   2.5338357e-02
   2.9043466e-02   2.9530993e-02   3.1013159e-02   3.3222876e-02   3.4663702e-02   3.2738721e-02   2.8476995e-02   2.9757757e-02   3.3893154e-02   2.9549373e-02   3.3384927e-02   3.1858047e-02   3.2038470e-02   3.6795699e-02   3.0634256e-02   3.2374999e-02   3.2323362e-02   3.3014754e-02   3.3609302e-02   3.4147812e-02   4.1635149e-02   3.4100703e-02   3.5414175e-02   3.6436572e-02   3.4493558e-02   3.9915861e-02   3.1075314e-02   2.8272283e-02   3.3940636e-02   3.5819926e-02   3.7184310e-02   3.8942930e-02   4.0305419e-02   3.8320425e-02   4.7532272e-02   4.3398052e-02   3.2988473e-02   3.6789757e-02   3.1491232e-02   3.1772411e-02   4.1374907e-02   3.3242702e-02   3.5418448e-02   4.0098279e-02   3.7633709e-02   4.4473569e-02   3.3800385e-02   3.1134297e-02   3.0180002e-02   3.5979761e-02   3.0869813e-02   3.2083377e-02   3.6228984e-02   3.1574701e-02   2.8374176e-02   2.7981748e-02   2.9232878e-02   3.1938449e-02   3.0570121e-02   3.1986211e-02   2.7615777e-02   3.0445351e-02   2.9433728e-02   3.0408677e-02   3.1346000e-02   3.0616163e-02   3.8247837e-02   4.0316659e-02   3.4021295e-02   3.6708931e-02   3.4817534e-02   3.7560315e-02   3.4452006e-02   3.6048758e-02   4.2248740e-02   3.7830732e-02   3.8777682e-02   3.9954427e-02   2.9140781e-02   2.7441321e-02   0.0000000e+00   3.0809210e-02   2.9780599e-02   3.4971421e-02   2.9059038e-02   2.9997495e-02   3.2883073e-02   3.2913786e-02   2.9122557e-02   2.7491631e-02
   2.7476567e-02   2.9508564e-02   2.9906892e-02   3.2921244e-02   3.4492110e-02   3.2299325e-02   2.8520351e-02   2.9222154e-02   3.2871797e-02   2.9917844e-02   3.2506556e-02   3.2423665e-02   3.1913144e-02   3.4877722e-02   2.9984310e-02   3.1914730e-02   3.2717888e-02   3.3955488e-02   3.3765079e-02   3.2862312e-02   3.5770880e-02   3.3521612e-02   3.6921765e-02   3.5560157e-02   3.3418722e-02   4.2287099e-02   3.0035496e-02   2.8359220e-02   3.4483574e-02   3.3362936e-02   3.7350477e-02   3.7957763e-02   3.8030210e-02   3.5560788e-02   4.6043165e-02   4.8328480e-02   3.3768362e-02   3.5825325e-02   3.0593713e-02   3.1528128e-02   3.9288254e-02   3.5463576e-02   3.4357884e-02   4.1823503e-02   3.8087858e-02   4.3860283e-02   3.4817432e-02   3.1229342e-02   3.2929338e-02   3.6822397e-02   2.9963919e-02   3.3093324e-02   3.6712018e-02   3.0931123e-02   3.0594771e-02   2.9323735e-02   2.9952399e-02   3.3548165e-02   3.2401373e-02   3.1813784e-02   2.9861569e-02   3.2351518e-02   3.0863985e-02   3.0498726e-02   3.1664817e-02   3.2027118e-02   3.8674681e-02   4.0225655e-02   3.1951052e-02   3.5679137e-02   3.7860358e-02   3.8026402e-02   3.3717926e-02   3.8131137e-02   4.3037780e-02   4.0327297e-02   3.9472497e-02   3.9044425e-02   3.0189694e-02   3.0824706e-02   3.0809210e-02   0.0000000e+00   3.1284072e-02   3.3182071e-02   2.8166362e-02   3.0544577e-02   3.2670262e-02   3.1917844e-02   2.9724972e-02   2.6153484e-02
   3.0083083e-02   3.3144051e-02   3.2484061e-02   3.2923662e-02   3.3338661e-02   3.2371243e-02   2.9417615e-02   3.1015359e-02   3.6841134e-02   3.0981877e-02   3.7358500e-02   3.9149660e-02   3.4241567e-02   3.6542660e-02   3.3178637e-02   3.3487916e-02   3.3264191e-02   3.4505459e-02   3.7405342e-02   3.5939978e-02   3.8701522e-02   3.1068857e-02   3.7592743e-02   3.9193313e-02   3.9126159e-02   4.2181581e-02   3.1362824e-02   3.1720911e-02   3.7098008e-02   3.6797911e-02   3.9208486e-02   3.9658576e-02   3.8236701e-02   3.7553991e-02   4.5874351e-02   4.3586878e-02   3.5315499e-02   3.7046402e-02   3.2285197e-02   3.2837285e-02   3.9337396e-02   3.6202829e-02   3.7070642e-02   4.1275690e-02   3.8638637e-02   4.4032502e-02   3.5543104e-02   3.3812149e-02   3.5190428e-02   3.7813577e-02   3.0731813e-02   3.4582053e-02   3.9468416e-02   3.1907677e-02   3.0498071e-02   2.7697100e-02   3.0105430e-02   3.3737133e-02   3.4261254e-02   3.4536182e-02   3.1291530e-02   3.3800422e-02   3.2340315e-02   3.1396466e-02   3.3963483e-02   3.3005873e-02   3.8121451e-02   4.2969527e-02   3.7023937e-02   3.8469436e-02   3.7399956e-02   3.8070826e-02   3.6611595e-02   4.0336580e-02   4.4238814e-02   4.2314305e-02   4.0732878e-02   3.9601335e-02   3.6457079e-02   2.9298484e-02   2.9780599e-02   3.1284072e-02   0.0000000e+00   3.5790684e-02   3.0432585e-02   3.1201121e-02   3.2983520e-02   3.1650256e-02   3.3210831e-02   2.9787793e-02
   3.2523718e-02   3.5247524e-02   3.4979523e-02   3.7234032e-02   3.8863955e-02   3.9016498e-02   3.5114841e-02   3.5811714e-02   3.6308940e-02   3.2845007e-02   3.8642937e-02   3.9212104e-02   3.5457733e-02   4.0079433e-02   3.7589445e-02   3.8284053e-02   3.9726684e-02   3.8377305e-02   4.0388756e-02   3.8166407e-02   4.0370475e-02   3.5060537e-02   3.9151956e-02   4.2207062e-02   4.2774831e-02   4.6402813e-02   3.8799231e-02   3.4769250e-02   3.6319720e-02   3.8073082e-02   3.7705194e-02   4.2924731e-02   4.1793040e-02   4.1018689e-02   5.0867224e-02   4.9330739e-02   3.8151987e-02   3.9750298e-02   3.6185474e-02   3.7223715e-02   4.1332109e-02   3.7966351e-02   4.1467690e-02   4.3344254e-02   4.1159907e-02   4.4203195e-02   3.7237500e-02   3.5603365e-02   3.6061438e-02   3.8830499e-02   3.3408029e-02   3.5282583e-02   4.1572459e-02   3.6694651e-02   3.5561411e-02   3.2533341e-02   3.3457753e-02   3.7463278e-02   3.4867298e-02   3.5976181e-02   3.1180819e-02   3.5659495e-02   3.4838476e-02   3.6114196e-02   3.5308439e-02   3.7362838e-02   4.2994147e-02   4.6554975e-02   3.6762246e-02   3.7316903e-02   3.8939222e-02   3.8119515e-02   4.0416121e-02   4.5305392e-02   4.5061041e-02   4.6047973e-02   4.4108762e-02   4.3638499e-02   3.6291665e-02   3.3541967e-02   3.4971421e-02   3.3182071e-02   3.5790684e-02   0.0000000e+00   3.4119415e-02   3.6537847e-02   3.9110639e-02   3.5708037e-02   3.1532682e-02   3.0180437e-02
   2.8089529e-02   2.8616024e-02   3.0116371e-02   3.0783604e-02   3.1629936e-02   3.1287159e-02   2.6199951e-02   2.7053483e-02   3.0748639e-02   2.7472209e-02   3.3415242e-02   3.3464050e-02   2.8536985e-02   3.2537477e-02   2.8861651e-02   3.1626581e-02   3.1444571e-02   3.1039427e-02   3.4015364e-02   3.2874477e-02   3.0330254e-02   2.9717039e-02   3.5905296e-02   3.6131657e-02   3.4685601e-02   3.8201817e-02   3.0961326e-02   2.4780035e-02   3.2119102e-02   3.2866551e-02   3.4879824e-02   3.4198577e-02   3.6126612e-02   3.6133611e-02   4.2079516e-02   4.1871659e-02   3.2203502e-02   3.1842007e-02   3.0959788e-02   2.9404557e-02   3.4491060e-02   3.1723287e-02   3.6348066e-02   3.6272598e-02   3.3200093e-02   3.8138308e-02   3.0315709e-02   2.9643930e-02   2.9362716e-02   3.3658986e-02   2.6665445e-02   2.7878675e-02   3.2944501e-02   3.0676759e-02   2.7035742e-02   2.6171904e-02   2.6151462e-02   2.8733178e-02   2.9205415e-02   2.8265132e-02   2.5673668e-02   2.9749565e-02   2.8672431e-02   2.7854699e-02   2.7687909e-02   2.8981841e-02   3.4689355e-02   3.8279576e-02   3.1169471e-02   3.1860179e-02   3.3534250e-02   3.6607964e-02   3.4914030e-02   3.3773643e-02   3.7398147e-02   3.7021759e-02   3.5106868e-02   3.6447999e-02   2.8491408e-02   2.4595387e-02   2.9059038e-02   2.8166362e-02   3.0432585e-02   3.4119415e-02   0.0000000e+00   2.7751405e-02   2.8146757e-02   2.8474917e-02   2.5737066e-02   2.5239987e-02
   2.7144741e-02   2.8437924e-02   2.9429053e-02   3.2350422e-02   3.1500084e-02   3.1165031e-02   2.6750125e-02   2.7281113e-02   3.1567987e-02   2.7846309e-02   3.1500082e-02   3.2701232e-02   2.9987691e-02   3.2825404e-02   3.0364891e-02   3.0081408e-02   2.9661003e-02   3.0182065e-02   3.1365607e-02   3.0921264e-02   3.0266127e-02   2.7514569e-02   3.3729566e-02   3.4892814e-02   3.3395877e-02   3.6644157e-02   2.8529046e-02   2.5758678e-02   3.1226501e-02   3.3432456e-02   3.3604160e-02   3.5022057e-02   3.6561942e-02   3.4208395e-02   4.4179254e-02   4.8728354e-02   3.4205912e-02   3.3830667e-02   3.0214538e-02   2.9147024e-02   3.7499663e-02   3.5002685e-02   3.5183335e-02   3.7083140e-02   3.4215513e-02   3.9738117e-02   3.0622686e-02   3.0315419e-02   3.1188868e-02   3.5424414e-02   2.9012220e-02   2.9572185e-02   3.2992706e-02   3.0948364e-02   2.8157463e-02   2.7375818e-02   2.7962922e-02   3.1232622e-02   2.9243726e-02   3.1580310e-02   2.7760618e-02   3.0069756e-02   3.0533756e-02   2.8218110e-02   2.8690083e-02   3.1152376e-02   3.7289752e-02   3.8871556e-02   3.3165145e-02   3.4147103e-02   3.4622586e-02   4.1071728e-02   3.5885153e-02   3.6500035e-02   3.5259221e-02   3.8596163e-02   3.7323958e-02   3.8794336e-02   3.2312579e-02   2.6194832e-02   2.9997495e-02   3.0544577e-02   3.1201121e-02   3.6537847e-02   2.7751405e-02   0.0000000e+00   2.8041651e-02   2.7722547e-02   2.7396218e-02   2.4661869e-02
   2.6374352e-02   2.7756345e-02   3.1309906e-02   3.3407351e-02   3.0637850e-02   3.0073619e-02   2.9061950e-02   2.8191339e-02   3.1548442e-02   2.4601948e-02   3.2089392e-02   2.9505842e-02   2.8239757e-02   3.0746684e-02   2.8408912e-02   2.5374275e-02   2.8902277e-02   3.0717954e-02   3.4895034e-02   3.6852790e-02   3.5455520e-02   2.9964753e-02   3.7307776e-02   3.8972926e-02   3.5086636e-02   3.9396498e-02   2.7044004e-02   3.1057639e-02   3.1507779e-02   3.1209223e-02   3.2397556e-02   3.3897741e-02   3.8050083e-02   3.7170156e-02   4.4373817e-02   4.5307904e-02   3.6515959e-02   3.5579904e-02   3.0697324e-02   2.7367698e-02   4.0768261e-02   3.5612454e-02   3.4578909e-02   3.7958010e-02   3.0655566e-02   3.6566451e-02   2.9163606e-02   2.9200595e-02   3.5213041e-02   3.9115247e-02   3.4130935e-02   3.4641748e-02   3.9396268e-02   3.0747600e-02   2.9534823e-02   2.8346493e-02   2.7578540e-02   3.1885210e-02   2.8651869e-02   3.2900361e-02   2.7640863e-02   2.9620490e-02   2.8692616e-02   2.9759162e-02   2.8062313e-02   2.8428023e-02   4.0308497e-02   4.1297295e-02   3.2560524e-02   3.3590955e-02   3.6525850e-02   3.3525555e-02   3.3862889e-02   3.5313386e-02   3.4477020e-02   3.6555782e-02   3.2520791e-02   3.8428022e-02   3.5922655e-02   3.1764854e-02   3.2883073e-02   3.2670262e-02   3.2983520e-02   3.9110639e-02   2.8146757e-02   2.8041651e-02   0.0000000e+00   2.8811514e-02   2.6529371e-02   2.4978569e-02
   2.9556953e-02   3.2501826e-02   3.0136591e-02   3.1941377e-02   3.1098778e-02   3.2615024e-02   2.7895547e-02   3.0083019e-02   3.2799906e-02   2.9349644e-02   3.2134659e-02   2.9944921e-02   3.0825388e-02   3.3723413e-02   3.3066985e-02   3.2326827e-02   3.2525481e-02   3.4371147e-02   3.3185934e-02   3.2435176e-02   3.4730087e-02   3.4240616e-02   3.5843810e-02   3.6204044e-02   3.5532371e-02   4.1586107e-02   3.2391452e-02   2.8676264e-02   3.1751233e-02   3.4962860e-02   3.6938421e-02   3.9287687e-02   3.8323243e-02   3.8959787e-02   4.4639321e-02   4.8914071e-02   3.6801594e-02   3.5581590e-02   3.3526553e-02   3.2584421e-02   3.6213899e-02   3.5033418e-02   3.5142662e-02   3.8375726e-02   3.4807480e-02   4.1706642e-02   3.5582144e-02   3.3697791e-02   4.0374408e-02   3.9716353e-02   3.0643762e-02   3.2886530e-02   3.7097211e-02   3.0291537e-02   2.9434837e-02   2.6073774e-02   2.6454063e-02   3.2110500e-02   2.9632627e-02   3.1999432e-02   2.7795368e-02   3.1304299e-02   3.1649292e-02   3.0309916e-02   3.0032209e-02   3.0007340e-02   3.9065871e-02   4.0142284e-02   3.2590741e-02   3.1922506e-02   3.8505646e-02   3.5097512e-02   3.3309369e-02   3.4308457e-02   3.7320809e-02   4.0314167e-02   3.6166660e-02   3.9218162e-02   3.3319929e-02   2.8930707e-02   3.2913786e-02   3.1917844e-02   3.1650256e-02   3.5708037e-02   2.8474917e-02   2.7722547e-02   2.8811514e-02   0.0000000e+00   2.9570589e-02   2.6219162e-02
   2.6733861e-02   2.8687338e-02   3.0404613e-02   3.0084046e-02   2.8822635e-02   3.1111760e-02   2.5268846e-02   2.6146289e-02   2.9561384e-02   2.5863840e-02   3.0139329e-02   2.9200289e-02   2.8661423e-02   3.4095304e-02   3.1281625e-02   2.8023779e-02   2.7723210e-02   2.9190007e-02   3.2035135e-02   3.2054212e-02   3.0472115e-02   2.9865587e-02   3.5807259e-02   3.4874788e-02   3.4780679e-02   3.4573274e-02   3.0573545e-02   2.7296649e-02   3.2093962e-02   3.1536280e-02   3.4018176e-02   3.4538398e-02   3.6018058e-02   3.3600682e-02   4.4581973e-02   4.4597002e-02   3.2276213e-02   3.3055750e-02   2.9458027e-02   3.0018200e-02   3.5818334e-02   3.6179005e-02   3.4930357e-02   3.8339490e-02   3.3427694e-02   3.9858516e-02   3.2348279e-02   2.7096219e-02   3.2236446e-02   3.6630354e-02   3.0145152e-02   3.0854075e-02   3.5227171e-02   2.9018567e-02   2.8010183e-02   2.5550519e-02   2.7145460e-02   3.0308170e-02   2.8170248e-02   3.2178042e-02   2.7138821e-02   2.9474364e-02   2.8331809e-02   2.8862996e-02   2.7959433e-02   2.8463993e-02   3.6438660e-02   3.9127646e-02   3.1961014e-02   3.1609313e-02   3.4805385e-02   3.3757315e-02   3.0851107e-02   3.5754436e-02   3.7956555e-02   3.9697311e-02   3.6012510e-02   3.9703482e-02   2.9600892e-02   2.4681097e-02   2.9122557e-02   2.9724972e-02   3.3210831e-02   3.1532682e-02   2.5737066e-02   2.7396218e-02   2.6529371e-02   2.9570589e-02   0.0000000e+00   2.3676048e-02
   2.4265235e-02   2.7211051e-02   2.6369870e-02   2.7821393e-02   2.7716450e-02   2.9873927e-02   2.3890604e-02   2.4213921e-02   2.7831170e-02   2.4281938e-02   2.7972634e-02   2.9691726e-02   2.6452147e-02   3.0956827e-02   2.8620762e-02   2.9387120e-02   2.7203385e-02   2.8175962e-02   3.1814477e-02   2.9516599e-02   2.8395018e-02   2.6553503e-02   3.3400145e-02   3.2563114e-02   3.0178152e-02   3.5085705e-02   2.7140188e-02   2.3392699e-02   2.8488606e-02   3.1273629e-02   3.2307131e-02   3.3403468e-02   3.3710005e-02   3.2824777e-02   4.2148846e-02   4.1767804e-02   3.1212520e-02   3.2203896e-02   2.6094106e-02   2.8058323e-02   3.4853208e-02   4.1455989e-02   3.2301816e-02   3.7162365e-02   3.1902883e-02   3.6842070e-02   2.9098136e-02   2.7289854e-02   2.9140065e-02   3.3720012e-02   2.6685895e-02   2.6513144e-02   3.2861222e-02   2.8342149e-02   2.5726515e-02   2.4547749e-02   2.4789226e-02   2.7797233e-02   2.6690653e-02   2.8996767e-02   2.4604065e-02   2.6832031e-02   2.4554449e-02   2.6680364e-02   2.6541262e-02   2.6789193e-02   3.4785868e-02   3.6433320e-02   2.9226692e-02   3.0622269e-02   3.1631440e-02   3.4569464e-02   3.0571364e-02   3.4576951e-02   3.4624981e-02   3.7273327e-02   3.5492982e-02   3.7284581e-02   2.7734172e-02   2.5338357e-02   2.7491631e-02   2.6153484e-02   2.9787793e-02   3.0180437e-02   2.5239987e-02   2.4661869e-02   2.4978569e-02   2.6219162e-02   2.3676048e-02   0.0000000e+00
