# Supplementary material for: Autistic traits and individual brain differences: functional network efficiency reflects attentional and social impairments, structural nodal efficiencies index systemising and theory-of-mind skills
Source: Mol Autism. 2021 Jan 21;12:3. doi: 10.1186/s13229-020-00377-8 (PMC7818759; doi:10.1186/s13229-020-00377-8)
Supplement: Supplementary file 8 — Additional file 8. Connectivity matrices. Connection matrices and functional correlation matrices for each subject, as floating-point values in ASCII text format, and MATLAB code for producing these. [file 13229_2020_377_MOESM8_ESM.zip › Paul_Arora_et_al_data/Physiological/BBC/DTI_rsfMRI_ConnectivityMatrices/connectivity_matrices/Connection_Matrix_sym_aHU0426.txt]

   0.0000000e+00   2.5431368e-02   2.5986742e-02   2.6098955e-02   3.0648398e-02   3.1866028e-02   2.7493815e-02   2.7909671e-02   3.0359521e-02   2.6200722e-02   3.0666068e-02   3.0815660e-02   2.6303218e-02   3.0062635e-02   2.9264111e-02   2.5950009e-02   3.2847715e-02   2.9659915e-02   2.8571211e-02   3.1838748e-02   3.6793755e-02   2.8579882e-02   3.2383657e-02   3.2528960e-02   3.8302984e-02   3.4228828e-02   3.0250663e-02   2.9860021e-02   3.1678698e-02   2.8987395e-02   3.6100399e-02   3.4222339e-02   3.2379057e-02   3.5341465e-02   4.0390604e-02   4.9209375e-02   3.5731933e-02   3.6873145e-02   2.9856726e-02   2.7983006e-02   3.6762828e-02   3.0531979e-02   3.5480394e-02   3.6270912e-02   3.5457308e-02   3.9557950e-02   2.8298802e-02   2.9547970e-02   3.2198321e-02   3.8644718e-02   2.9041286e-02   2.7502047e-02   3.4392430e-02   3.2261395e-02   2.7229314e-02   2.8473419e-02   2.8144785e-02   2.6750686e-02   2.7970192e-02   2.8408633e-02   2.7364476e-02   3.0097502e-02   2.4982464e-02   2.7466413e-02   2.6995849e-02   2.7638242e-02   3.2322054e-02   3.7644240e-02   2.7897693e-02   3.3970738e-02   3.4421870e-02   3.1118888e-02   3.4438098e-02   3.4638853e-02   3.5211778e-02   3.5665863e-02   3.4977084e-02   3.5307733e-02   2.8199944e-02   2.5675784e-02   2.9020070e-02   2.8153138e-02   2.9324359e-02   2.7982047e-02   2.6485778e-02   2.8474056e-02   2.7544282e-02   2.4297326e-02   2.5849750e-02   2.5857078e-02
   2.5431368e-02   0.0000000e+00   2.6662098e-02   2.6282729e-02   3.1225188e-02   3.1346725e-02   2.7333166e-02   2.7991983e-02   2.7824431e-02   2.8351995e-02   3.3696387e-02   3.4517139e-02   2.7974447e-02   3.1118914e-02   2.9023159e-02   2.5429622e-02   3.2696546e-02   3.1274819e-02   3.1012293e-02   3.1464386e-02   3.4058539e-02   2.7716486e-02   3.1366691e-02   3.4146548e-02   3.7927615e-02   3.6222113e-02   3.3037317e-02   2.9117780e-02   3.0500319e-02   2.9614672e-02   3.6236124e-02   3.5000240e-02   3.3373465e-02   3.5511516e-02   4.6642542e-02   4.6445979e-02   3.2968811e-02   3.3478760e-02   3.2065461e-02   2.9820790e-02   3.4132176e-02   3.1548080e-02   3.2988205e-02   3.5110367e-02   3.4516238e-02   3.8143426e-02   2.8884930e-02   2.8488001e-02   3.2573830e-02   3.8216878e-02   2.7469755e-02   2.7969877e-02   3.4922844e-02   3.0965729e-02   2.7622447e-02   2.6523118e-02   2.7840264e-02   2.6595573e-02   2.7300253e-02   2.9163379e-02   2.7524587e-02   3.0564061e-02   2.5070899e-02   2.7492656e-02   2.5862920e-02   2.7011275e-02   3.2401213e-02   3.5076948e-02   2.8218988e-02   3.7121823e-02   3.2565882e-02   3.0633423e-02   3.5103047e-02   3.2913392e-02   3.4871715e-02   3.6598481e-02   3.5730159e-02   3.5009288e-02   2.9389160e-02   2.4532877e-02   2.8152886e-02   2.7640227e-02   2.9298725e-02   2.8387483e-02   2.7192706e-02   2.7900677e-02   2.8924469e-02   2.7238627e-02   2.5915586e-02   2.7038010e-02
   2.5986742e-02   2.6662098e-02   0.0000000e+00   2.7933144e-02   3.1860536e-02   3.1607060e-02   2.6390867e-02   2.8679053e-02   2.9306360e-02   2.7836674e-02   3.3088142e-02   3.3739261e-02   2.8675873e-02   3.2864229e-02   2.9863844e-02   2.6763755e-02   3.3558435e-02   3.0517326e-02   3.1921466e-02   3.2262660e-02   3.3293727e-02   2.6163220e-02   3.1825185e-02   3.5009558e-02   3.7938587e-02   3.6543650e-02   2.9031035e-02   3.0680796e-02   3.3230110e-02   3.2163026e-02   3.7899025e-02   3.5893101e-02   3.3771996e-02   3.4292568e-02   4.3161916e-02   4.6991282e-02   3.5346068e-02   3.4667212e-02   2.8990767e-02   2.8343025e-02   3.2050078e-02   2.7787900e-02   3.4134156e-02   3.7109233e-02   3.4588276e-02   3.8023430e-02   2.8152063e-02   2.8436721e-02   3.0739574e-02   3.5331005e-02   2.8190819e-02   2.8512124e-02   3.4949914e-02   3.3479647e-02   2.8041656e-02   2.7785821e-02   2.7747341e-02   2.7471269e-02   2.8041657e-02   2.8824152e-02   2.7563110e-02   3.0744907e-02   2.5335958e-02   2.9056203e-02   2.6004696e-02   2.7036766e-02   3.1752276e-02   3.4986440e-02   2.8757372e-02   3.4543737e-02   3.2785047e-02   3.0142462e-02   3.7310221e-02   3.2979461e-02   3.5228203e-02   3.2460746e-02   3.6296326e-02   3.7475715e-02   3.1889633e-02   2.9438909e-02   2.8283470e-02   2.8350434e-02   2.9311304e-02   3.0059269e-02   2.7220320e-02   2.7850167e-02   2.8097101e-02   2.7926293e-02   2.6335128e-02   2.8915693e-02
   2.6098955e-02   2.6282729e-02   2.7933144e-02   0.0000000e+00   3.0026102e-02   2.8142972e-02   2.6105246e-02   2.8414893e-02   2.6059848e-02   2.6962080e-02   3.1138669e-02   3.0921139e-02   2.8645560e-02   3.3088951e-02   2.8064269e-02   2.7209106e-02   3.1915767e-02   3.3185955e-02   3.0685205e-02   3.3223572e-02   3.2198337e-02   2.3928475e-02   3.0898568e-02   3.3962110e-02   4.3387440e-02   3.6637987e-02   2.9149542e-02   2.9461695e-02   3.1216105e-02   2.9823032e-02   3.3898534e-02   3.7720394e-02   3.1519178e-02   3.3257298e-02   4.4468543e-02   4.6488949e-02   3.7417794e-02   3.4394363e-02   2.9671234e-02   3.4936084e-02   3.2687419e-02   2.5596019e-02   3.3618443e-02   3.8375845e-02   3.3630870e-02   3.8153647e-02   2.9808711e-02   2.9694285e-02   3.0106431e-02   3.5616359e-02   3.0702630e-02   2.9830206e-02   3.7076197e-02   3.1316763e-02   2.5630866e-02   2.9067259e-02   2.7245371e-02   2.7720007e-02   2.8985473e-02   2.9698664e-02   2.7908432e-02   2.9080955e-02   2.7104511e-02   2.8953905e-02   2.7259147e-02   3.0503760e-02   3.2650193e-02   3.6466510e-02   2.9972331e-02   3.3834778e-02   3.5363467e-02   3.1142251e-02   3.7671225e-02   3.4835971e-02   3.5157793e-02   3.5770241e-02   3.8423791e-02   3.7329523e-02   3.0627338e-02   2.6416654e-02   2.9626560e-02   2.9006083e-02   3.1622687e-02   2.8294914e-02   2.6283376e-02   2.7453844e-02   2.7814221e-02   2.6400445e-02   2.6944663e-02   2.9958260e-02
   3.0648398e-02   3.1225188e-02   3.1860536e-02   3.0026102e-02   0.0000000e+00   3.4715625e-02   2.9995444e-02   3.2840488e-02   3.3177293e-02   2.7221365e-02   3.5464925e-02   3.5213506e-02   3.2942059e-02   3.7883008e-02   3.4878667e-02   2.9574974e-02   3.7989990e-02   3.6611773e-02   3.6885723e-02   3.6446665e-02   3.7107060e-02   3.1334796e-02   3.6821816e-02   3.7521907e-02   4.6947950e-02   4.2223665e-02   3.5753695e-02   3.4540849e-02   3.4204892e-02   3.4984964e-02   4.2610556e-02   3.9744755e-02   3.6845661e-02   3.9449733e-02   4.5915870e-02   4.8781818e-02   4.1559685e-02   3.7078298e-02   3.3306177e-02   3.4819008e-02   3.4601725e-02   2.7773822e-02   3.4085997e-02   4.1633749e-02   3.6573112e-02   4.1779210e-02   3.3314496e-02   3.2454158e-02   3.8121193e-02   4.0647905e-02   3.2767892e-02   3.2295941e-02   4.2740479e-02   3.9029583e-02   3.0657868e-02   3.3669542e-02   3.1148956e-02   3.1380790e-02   3.5578096e-02   3.6671156e-02   3.3619847e-02   3.6080870e-02   3.0848812e-02   3.4432740e-02   3.2216012e-02   3.5865413e-02   3.7700459e-02   4.2882735e-02   3.3253110e-02   4.3934083e-02   3.8847643e-02   3.8429647e-02   4.0967265e-02   4.1459025e-02   3.8981705e-02   4.4392646e-02   4.1525400e-02   3.9264295e-02   3.1579658e-02   3.1193016e-02   3.2380637e-02   3.2831408e-02   3.5250227e-02   3.0192948e-02   3.0539525e-02   3.2429467e-02   3.0657168e-02   3.0035072e-02   3.1360619e-02   3.2037000e-02
   3.1866028e-02   3.1346725e-02   3.1607060e-02   2.8142972e-02   3.4715625e-02   0.0000000e+00   3.2186649e-02   3.4387134e-02   3.4598715e-02   3.6840023e-02   3.3906124e-02   3.5903433e-02   3.5169685e-02   3.7589835e-02   3.4461452e-02   3.1125348e-02   3.4946145e-02   3.6741297e-02   3.4198927e-02   3.5085260e-02   4.0006301e-02   3.4585712e-02   3.4962886e-02   3.6006408e-02   4.1200298e-02   3.8354330e-02   3.1639638e-02   3.4859804e-02   3.3285297e-02   3.2344756e-02   4.1085097e-02   4.0538851e-02   3.9337036e-02   3.6853344e-02   4.6609373e-02   5.6291456e-02   4.0185534e-02   3.7207940e-02   3.5187595e-02   3.3808876e-02   3.7772486e-02   3.2100370e-02   3.9932224e-02   3.9106656e-02   3.7769784e-02   4.4103440e-02   3.4114386e-02   3.1838987e-02   3.7219924e-02   4.6959314e-02   3.3209856e-02   3.0450932e-02   4.2194745e-02   3.4846004e-02   2.9668198e-02   3.1722586e-02   2.8422156e-02   3.0493088e-02   2.9441575e-02   3.2198369e-02   2.9519330e-02   3.3700391e-02   3.0013178e-02   3.1724731e-02   3.1381798e-02   3.4329034e-02   3.7333485e-02   4.0049831e-02   3.1598865e-02   3.7561171e-02   3.9261271e-02   3.4010137e-02   4.1935932e-02   3.7684473e-02   3.7897896e-02   3.8312785e-02   3.9024375e-02   3.8126586e-02   3.4448393e-02   3.2249512e-02   3.1568809e-02   3.1031028e-02   3.5439697e-02   3.1787413e-02   2.9919554e-02   2.7935534e-02   3.1341220e-02   2.7662695e-02   3.1953511e-02   3.5085487e-02
   2.7493815e-02   2.7333166e-02   2.6390867e-02   2.6105246e-02   2.9995444e-02   3.2186649e-02   0.0000000e+00   2.6588840e-02   2.8630646e-02   2.7885004e-02   3.0415586e-02   3.0357431e-02   2.7571545e-02   3.1234500e-02   2.9163001e-02   2.4755601e-02   3.2739095e-02   3.0976572e-02   2.7701959e-02   3.0000083e-02   3.4755150e-02   3.0575195e-02   3.1459986e-02   3.3389332e-02   3.8720005e-02   3.5519672e-02   2.7323499e-02   2.8690357e-02   2.9566652e-02   2.8663357e-02   3.7023056e-02   3.5424139e-02   3.2518711e-02   3.4368774e-02   4.1230334e-02   5.0274991e-02   3.6309652e-02   3.4779044e-02   2.8160351e-02   2.6383011e-02   3.2859100e-02   2.9316839e-02   3.2977479e-02   3.5544072e-02   3.2887146e-02   3.7367726e-02   2.8737965e-02   2.8796311e-02   3.0709290e-02   3.7378084e-02   2.7492484e-02   2.6673031e-02   3.4689059e-02   3.0059978e-02   2.6472133e-02   2.6683055e-02   2.5074613e-02   2.5986190e-02   2.4793186e-02   2.6458903e-02   2.5329175e-02   2.7899447e-02   2.3079847e-02   2.5638597e-02   2.6077186e-02   2.6259981e-02   3.1847142e-02   3.5524333e-02   2.7298342e-02   3.5019500e-02   3.3176235e-02   3.1591317e-02   3.6174653e-02   2.9899287e-02   3.2384683e-02   3.0299353e-02   3.5952270e-02   3.4434369e-02   3.2807402e-02   3.0150298e-02   2.8425401e-02   2.9031301e-02   2.7560587e-02   2.8499230e-02   2.5149458e-02   2.7362786e-02   2.5089636e-02   2.5443202e-02   2.6267697e-02   2.6635949e-02
   2.7909671e-02   2.7991983e-02   2.8679053e-02   2.8414893e-02   3.2840488e-02   3.4387134e-02   2.6588840e-02   0.0000000e+00   3.0434368e-02   2.7721463e-02   3.0757713e-02   3.1028801e-02   2.9007645e-02   3.3322489e-02   3.0715901e-02   2.6394019e-02   3.5974896e-02   3.2808485e-02   3.0811656e-02   2.9768398e-02   3.3112220e-02   3.0864846e-02   3.1809756e-02   3.3585825e-02   3.9098918e-02   3.5575715e-02   3.0043461e-02   3.1890526e-02   3.0341275e-02   2.9758141e-02   3.6671410e-02   3.7821688e-02   3.2392795e-02   3.5793726e-02   4.2446909e-02   5.0691016e-02   3.6459822e-02   3.4906912e-02   2.9898706e-02   2.6942178e-02   3.3867356e-02   3.0071946e-02   3.4720391e-02   3.7073003e-02   3.5911457e-02   3.8208574e-02   2.9908273e-02   2.8907445e-02   3.1365552e-02   3.6188899e-02   2.8577905e-02   2.8521169e-02   3.6142365e-02   3.0463818e-02   2.7158996e-02   2.8318703e-02   2.8562496e-02   2.7316624e-02   2.6837464e-02   2.8935757e-02   2.7547945e-02   2.9830270e-02   2.4597749e-02   2.6531854e-02   2.5920446e-02   2.6990046e-02   3.2276829e-02   3.6061448e-02   2.9518626e-02   3.3186764e-02   3.3849842e-02   3.0565895e-02   3.6744395e-02   3.2534673e-02   3.4397448e-02   3.1824249e-02   3.4572735e-02   3.6608944e-02   3.2598069e-02   3.0834652e-02   2.8687448e-02   2.9365139e-02   2.8617420e-02   2.9731100e-02   2.7263809e-02   2.7857181e-02   2.4798307e-02   2.7011064e-02   2.6865112e-02   2.8309483e-02
   3.0359521e-02   2.7824431e-02   2.9306360e-02   2.6059848e-02   3.3177293e-02   3.4598715e-02   2.8630646e-02   3.0434368e-02   0.0000000e+00   2.9931454e-02   2.9248256e-02   3.1551160e-02   2.9658026e-02   3.3224782e-02   3.1800749e-02   2.6477680e-02   3.4744035e-02   3.3167696e-02   3.1239165e-02   3.2510198e-02   3.2849421e-02   3.2165508e-02   3.1213310e-02   3.3113889e-02   4.4596628e-02   3.6235408e-02   3.2009250e-02   3.1500541e-02   3.3551875e-02   3.0199322e-02   3.6676179e-02   3.5452865e-02   3.4097178e-02   3.6269302e-02   4.5757013e-02   5.3605123e-02   3.9540106e-02   3.6253942e-02   3.5838825e-02   3.3891733e-02   3.5386576e-02   2.9885577e-02   3.7401611e-02   3.6993821e-02   3.8272954e-02   4.2257233e-02   3.2962586e-02   3.3768400e-02   3.5438675e-02   3.8932874e-02   3.0834013e-02   3.0276525e-02   4.1423924e-02   3.5690702e-02   2.8740316e-02   2.9111805e-02   2.9238954e-02   2.8080555e-02   3.0452551e-02   3.2762982e-02   2.9860781e-02   3.2579505e-02   2.7780979e-02   3.0195598e-02   2.9013296e-02   2.9310620e-02   3.4289875e-02   3.7715172e-02   3.1122370e-02   3.5310957e-02   3.6561074e-02   2.8823386e-02   4.0461750e-02   3.3815778e-02   3.3531209e-02   3.5586100e-02   3.4846686e-02   3.8736097e-02   2.9062046e-02   2.9590812e-02   2.9967826e-02   2.9295253e-02   2.9747497e-02   2.8930444e-02   2.9527254e-02   3.1214134e-02   2.6834595e-02   2.7124798e-02   3.0102564e-02   3.1682229e-02
   2.6200722e-02   2.8351995e-02   2.7836674e-02   2.6962080e-02   2.7221365e-02   3.6840023e-02   2.7885004e-02   2.7721463e-02   2.9931454e-02   0.0000000e+00   2.8839866e-02   3.1089941e-02   2.9252115e-02   3.3124618e-02   2.9288212e-02   2.6847331e-02   3.5224911e-02   3.2300517e-02   2.8732840e-02   2.9665073e-02   3.0471508e-02   3.2257173e-02   3.1733204e-02   3.3928233e-02   4.1631386e-02   3.8840527e-02   3.0639024e-02   2.8442043e-02   3.1640082e-02   3.0920057e-02   3.7094363e-02   3.4380807e-02   3.1940676e-02   3.5456891e-02   4.1316154e-02   5.9814894e-02   3.3481013e-02   3.4858579e-02   3.1133337e-02   3.3127676e-02   2.9101768e-02   2.4870602e-02   3.5235331e-02   3.6448502e-02   3.4581682e-02   3.7578327e-02   2.9730294e-02   2.9212097e-02   3.0820191e-02   3.6745663e-02   2.9272560e-02   2.8606741e-02   3.2935446e-02   2.8893826e-02   2.6538145e-02   2.5762861e-02   2.5998686e-02   2.4021922e-02   2.5719542e-02   2.8107017e-02   2.6517748e-02   2.9518764e-02   2.5764184e-02   2.6115627e-02   2.7348064e-02   2.6589023e-02   2.9839266e-02   3.3863907e-02   2.9232522e-02   3.0866700e-02   3.2671084e-02   2.7511312e-02   3.8006245e-02   3.3372783e-02   3.6034660e-02   3.3222765e-02   3.4603014e-02   3.7299609e-02   3.0229799e-02   2.8817766e-02   2.8718255e-02   2.7820451e-02   2.7844659e-02   2.7890647e-02   2.7249600e-02   2.7642971e-02   2.5785078e-02   2.5028972e-02   2.8000043e-02   2.7320789e-02
   3.0666068e-02   3.3696387e-02   3.3088142e-02   3.1138669e-02   3.5464925e-02   3.3906124e-02   3.0415586e-02   3.0757713e-02   2.9248256e-02   2.8839866e-02   0.0000000e+00   3.6508591e-02   3.2462502e-02   3.6210335e-02   3.2448237e-02   2.7710507e-02   3.6634239e-02   3.9010030e-02   3.4772306e-02   3.6187559e-02   4.1270755e-02   4.2542982e-02   3.7188958e-02   3.6426991e-02   4.7249680e-02   4.1690560e-02   3.3763740e-02   3.5094353e-02   3.6398126e-02   3.6608762e-02   4.3499881e-02   4.1216673e-02   3.5496075e-02   3.9708842e-02   4.4967932e-02   5.8419804e-02   3.8273897e-02   4.1377039e-02   3.8065825e-02   3.7610271e-02   3.9532062e-02   3.2055353e-02   3.7723063e-02   4.2157779e-02   3.9707910e-02   4.2869836e-02   3.5565804e-02   3.4885219e-02   3.5989327e-02   3.8979970e-02   3.1400138e-02   3.2088904e-02   3.6669684e-02   3.5369118e-02   3.0115116e-02   3.0485060e-02   3.4868719e-02   2.9747878e-02   3.1278168e-02   3.5237086e-02   3.4637683e-02   3.6402880e-02   3.1549644e-02   3.0598577e-02   3.2495051e-02   3.3055927e-02   3.8367688e-02   4.1647806e-02   3.2086084e-02   3.4407254e-02   3.9517191e-02   3.7345743e-02   4.2325268e-02   3.3323982e-02   3.8836609e-02   3.9992261e-02   3.7993750e-02   3.9952879e-02   3.5899951e-02   3.5847984e-02   3.3453539e-02   3.2927239e-02   3.2671064e-02   3.0789696e-02   3.0129339e-02   3.1490145e-02   2.7783331e-02   2.9448969e-02   3.2450341e-02   3.0935009e-02
   3.0815660e-02   3.4517139e-02   3.3739261e-02   3.0921139e-02   3.5213506e-02   3.5903433e-02   3.0357431e-02   3.1028801e-02   3.1551160e-02   3.1089941e-02   3.6508591e-02   0.0000000e+00   3.3567419e-02   3.6299466e-02   3.3409328e-02   2.8584905e-02   3.8796826e-02   3.7011753e-02   3.3242867e-02   3.3922795e-02   4.2174192e-02   3.8089797e-02   3.7312298e-02   3.7747725e-02   3.9184160e-02   3.8160453e-02   3.2679613e-02   3.0740063e-02   3.4455134e-02   3.1955823e-02   4.2422697e-02   3.8760822e-02   3.4087353e-02   3.8681749e-02   4.7233951e-02   5.6988054e-02   3.8091073e-02   3.8426034e-02   3.2477588e-02   3.5639201e-02   3.9844532e-02   3.0207966e-02   3.7024148e-02   4.0958801e-02   3.9179503e-02   4.3703248e-02   3.4810652e-02   3.3712938e-02   3.5254211e-02   4.0587904e-02   3.1545795e-02   3.4734065e-02   4.1206565e-02   3.6059914e-02   3.4524467e-02   3.3083621e-02   3.1718280e-02   2.8719379e-02   3.0965204e-02   3.0950407e-02   3.1354798e-02   3.2698868e-02   3.1997209e-02   3.3576775e-02   3.3163324e-02   3.5096463e-02   3.7260130e-02   3.8708264e-02   3.3767516e-02   3.7408683e-02   3.6696367e-02   3.7073834e-02   4.5641437e-02   4.0153443e-02   4.2530209e-02   4.0273406e-02   4.2504645e-02   3.9103896e-02   3.1029681e-02   3.2036517e-02   3.3101203e-02   3.1393722e-02   3.3941361e-02   3.2539241e-02   2.9616792e-02   3.0309510e-02   2.6511088e-02   2.9023766e-02   3.1333135e-02   3.1264949e-02
   2.6303218e-02   2.7974447e-02   2.8675873e-02   2.8645560e-02   3.2942059e-02   3.5169685e-02   2.7571545e-02   2.9007645e-02   2.9658026e-02   2.9252115e-02   3.2462502e-02   3.3567419e-02   0.0000000e+00   3.3007016e-02   3.0481247e-02   2.7349603e-02   3.8359940e-02   3.1780539e-02   3.0000322e-02   3.1225427e-02   3.5971536e-02   3.4733451e-02   3.2869849e-02   3.3187663e-02   4.0301655e-02   3.6906726e-02   3.0537065e-02   3.0590940e-02   3.2813341e-02   3.0140680e-02   3.8176507e-02   3.7311785e-02   3.2167853e-02   3.6513060e-02   4.0482039e-02   5.1683467e-02   3.6072989e-02   3.4881858e-02   3.1828201e-02   3.2332653e-02   3.2850865e-02   3.3081450e-02   3.4220161e-02   3.9950873e-02   3.4892383e-02   3.9658636e-02   2.8779993e-02   3.0567729e-02   3.2025236e-02   3.8680381e-02   2.9626764e-02   3.0443217e-02   3.8668609e-02   3.3477086e-02   2.9315730e-02   2.9214685e-02   2.9118902e-02   2.8276604e-02   2.8993499e-02   2.8982623e-02   2.9993628e-02   3.0272483e-02   2.7542470e-02   2.9963435e-02   2.9709097e-02   3.1908697e-02   3.2867133e-02   3.6819051e-02   3.0636830e-02   3.4043997e-02   3.6079313e-02   3.4830955e-02   4.1863325e-02   3.5567845e-02   3.7924609e-02   3.6153803e-02   3.8109612e-02   3.4582456e-02   2.9052145e-02   3.0168947e-02   3.1443860e-02   2.9380630e-02   3.1746332e-02   2.9560104e-02   2.9447890e-02   2.8876764e-02   2.7924507e-02   2.8143649e-02   2.8045405e-02   2.7804743e-02
   3.0062635e-02   3.1118914e-02   3.2864229e-02   3.3088951e-02   3.7883008e-02   3.7589835e-02   3.1234500e-02   3.3322489e-02   3.3224782e-02   3.3124618e-02   3.6210335e-02   3.6299466e-02   3.3007016e-02   0.0000000e+00   3.3349626e-02   3.0870420e-02   3.7844098e-02   3.7360355e-02   3.2767173e-02   3.3591987e-02   3.8466053e-02   3.4985728e-02   3.4646581e-02   3.5081945e-02   4.1229162e-02   4.1504057e-02   3.3486910e-02   3.4822729e-02   3.5079467e-02   3.3244872e-02   3.7938885e-02   4.0211653e-02   3.5384363e-02   3.9201763e-02   4.5940895e-02   5.1248102e-02   3.6977159e-02   3.6552429e-02   3.1316511e-02   2.8484019e-02   3.2106510e-02   3.3829569e-02   3.6952129e-02   4.3064332e-02   3.7032496e-02   4.1556151e-02   3.0545714e-02   3.2455202e-02   3.1982537e-02   3.9995689e-02   3.1967812e-02   2.9916454e-02   3.9013879e-02   3.4794491e-02   3.0427654e-02   3.0525825e-02   3.0720694e-02   3.0077858e-02   3.2057384e-02   3.1963219e-02   3.0765416e-02   3.0798691e-02   3.0187655e-02   3.0709387e-02   2.8470638e-02   3.1440910e-02   3.4376301e-02   3.8720283e-02   3.3665104e-02   3.3079407e-02   3.8217854e-02   3.3050794e-02   4.0325282e-02   3.7339066e-02   3.8958124e-02   4.0361361e-02   4.0632537e-02   3.8300541e-02   3.6600479e-02   3.8468596e-02   3.3136516e-02   3.1187444e-02   3.4755144e-02   3.2303437e-02   3.2414041e-02   3.1688408e-02   3.2282658e-02   3.3108692e-02   3.2974162e-02   3.3543792e-02
   2.9264111e-02   2.9023159e-02   2.9863844e-02   2.8064269e-02   3.4878667e-02   3.4461452e-02   2.9163001e-02   3.0715901e-02   3.1800749e-02   2.9288212e-02   3.2448237e-02   3.3409328e-02   3.0481247e-02   3.3349626e-02   0.0000000e+00   2.9888916e-02   3.3959046e-02   3.6644466e-02   3.4188287e-02   3.3457131e-02   3.7654174e-02   3.3632305e-02   3.0780986e-02   3.3040339e-02   3.8800877e-02   3.9899134e-02   3.2492761e-02   2.9807663e-02   3.2242731e-02   3.1056207e-02   3.8229183e-02   3.5042985e-02   3.3468606e-02   3.5816574e-02   4.6511748e-02   5.6182168e-02   3.2993799e-02   3.5310759e-02   3.3289357e-02   2.8185660e-02   3.2437871e-02   3.2916734e-02   3.5457906e-02   4.2104023e-02   3.5860624e-02   3.9146088e-02   2.8096918e-02   3.0553161e-02   3.0386093e-02   3.8519524e-02   2.9182320e-02   2.9725045e-02   3.7106624e-02   3.2594744e-02   2.7851543e-02   2.8340327e-02   2.9623866e-02   2.8441390e-02   2.8408616e-02   2.9349225e-02   2.8735245e-02   3.1166933e-02   2.6889707e-02   2.7755549e-02   2.9283985e-02   2.9801555e-02   3.3947577e-02   3.8587292e-02   3.3244044e-02   3.0313261e-02   3.6134443e-02   3.3387276e-02   4.1043956e-02   3.6261806e-02   3.6916999e-02   4.0350520e-02   3.9504790e-02   3.8888151e-02   3.1006716e-02   3.8540826e-02   3.1447320e-02   3.0357726e-02   3.2286644e-02   2.9719043e-02   2.9659339e-02   3.0269666e-02   3.0490982e-02   2.6948080e-02   2.8058720e-02   3.0303159e-02
   2.5950009e-02   2.5429622e-02   2.6763755e-02   2.7209106e-02   2.9574974e-02   3.1125348e-02   2.4755601e-02   2.6394019e-02   2.6477680e-02   2.6847331e-02   2.7710507e-02   2.8584905e-02   2.7349603e-02   3.0870420e-02   2.9888916e-02   0.0000000e+00   3.5035047e-02   3.3202993e-02   2.9768420e-02   3.0087879e-02   2.9506112e-02   2.7415900e-02   3.0285377e-02   3.1276431e-02   3.9260961e-02   3.7373746e-02   2.8674615e-02   2.7042086e-02   3.1166723e-02   2.9616720e-02   3.5381027e-02   3.5813710e-02   3.2109537e-02   3.6123090e-02   4.3767341e-02   5.0288609e-02   3.0699269e-02   3.5602960e-02   3.1292237e-02   2.8657355e-02   3.2703510e-02   2.4783411e-02   3.3698017e-02   3.6972454e-02   3.4351591e-02   3.9286868e-02   2.8561728e-02   3.1039578e-02   3.1251932e-02   4.0095648e-02   2.9223522e-02   3.0115838e-02   3.6683436e-02   3.1033092e-02   2.9083569e-02   2.6853850e-02   2.7860618e-02   2.6777823e-02   2.8048154e-02   3.0892627e-02   2.6882095e-02   2.8758836e-02   2.6535142e-02   2.8282821e-02   2.7080743e-02   2.8984599e-02   3.2849846e-02   3.6371381e-02   2.9587788e-02   3.0515474e-02   3.1471201e-02   3.2715126e-02   3.6774593e-02   3.3488146e-02   3.4904364e-02   3.3188676e-02   3.5479503e-02   3.2533178e-02   2.9902661e-02   2.7093638e-02   2.8450730e-02   2.7778937e-02   2.9553436e-02   2.8628738e-02   2.5337882e-02   2.6470686e-02   2.7089225e-02   2.4980604e-02   2.5975481e-02   2.6004917e-02
   3.2847715e-02   3.2696546e-02   3.3558435e-02   3.1915767e-02   3.7989990e-02   3.4946145e-02   3.2739095e-02   3.5974896e-02   3.4744035e-02   3.5224911e-02   3.6634239e-02   3.8796826e-02   3.8359940e-02   3.7844098e-02   3.3959046e-02   3.5035047e-02   0.0000000e+00   3.8800613e-02   3.6865861e-02   3.5484347e-02   3.8423219e-02   3.7294110e-02   3.5869274e-02   3.5150230e-02   4.3888656e-02   4.1342741e-02   3.2408777e-02   2.9946731e-02   3.2197660e-02   3.2326052e-02   4.1080678e-02   4.3951300e-02   3.7572782e-02   3.9733316e-02   4.8223206e-02   5.4558490e-02   3.6923547e-02   4.0949443e-02   3.7427330e-02   3.2627126e-02   3.5941814e-02   2.8564185e-02   3.9545888e-02   3.9878358e-02   4.0819101e-02   4.5445432e-02   3.5157002e-02   3.3928318e-02   3.4035032e-02   3.9881623e-02   3.3027414e-02   3.6468635e-02   4.5623268e-02   3.8024671e-02   3.1253030e-02   2.9720204e-02   3.1969496e-02   3.1663664e-02   3.4662794e-02   3.7536538e-02   3.2875304e-02   3.5928157e-02   3.0084843e-02   3.1967820e-02   3.2014892e-02   3.5176873e-02   3.9214574e-02   4.1704888e-02   3.6199982e-02   3.9218906e-02   3.9632526e-02   3.9883263e-02   4.8724196e-02   4.0941744e-02   4.0268585e-02   4.1811680e-02   4.4204076e-02   4.2553792e-02   3.6048500e-02   3.2142829e-02   3.3685150e-02   3.4708145e-02   3.2186063e-02   3.3274595e-02   3.1566846e-02   3.2226245e-02   3.1061221e-02   3.0894948e-02   2.9920000e-02   3.1540813e-02
   2.9659915e-02   3.1274819e-02   3.0517326e-02   3.3185955e-02   3.6611773e-02   3.6741297e-02   3.0976572e-02   3.2808485e-02   3.3167696e-02   3.2300517e-02   3.9010030e-02   3.7011753e-02   3.1780539e-02   3.7360355e-02   3.6644466e-02   3.3202993e-02   3.8800613e-02   0.0000000e+00   3.6483721e-02   3.8215993e-02   4.2728293e-02   3.2637920e-02   3.5317392e-02   3.7718499e-02   4.6552427e-02   4.0202872e-02   3.2498441e-02   3.5045188e-02   3.4450387e-02   3.5037484e-02   4.0683383e-02   3.9287820e-02   3.3863740e-02   3.8469391e-02   4.7130186e-02   4.4577921e-02   3.8817996e-02   3.6741938e-02   3.4541645e-02   3.4153449e-02   3.5384290e-02   2.5042541e-02   3.6591276e-02   4.3321339e-02   3.8227744e-02   4.4184192e-02   3.2652416e-02   3.2850317e-02   3.4938719e-02   4.1233913e-02   3.2094761e-02   3.1578585e-02   3.8400134e-02   3.6089592e-02   2.9179602e-02   3.0849869e-02   3.0047887e-02   2.8837521e-02   2.8946813e-02   3.5350016e-02   3.1989696e-02   3.6028117e-02   2.9937583e-02   3.1307062e-02   3.0991750e-02   3.3694431e-02   3.8220995e-02   4.0431783e-02   3.7048337e-02   3.9722918e-02   4.0779660e-02   3.5712766e-02   4.4579930e-02   3.8285984e-02   3.7446795e-02   3.9231653e-02   3.8824310e-02   3.9433661e-02   3.1647056e-02   3.0730335e-02   3.3829210e-02   3.2517988e-02   3.3438535e-02   3.4069698e-02   2.9586396e-02   3.1807025e-02   2.9440588e-02   2.8584351e-02   2.9850944e-02   3.0885157e-02
   2.8571211e-02   3.1012293e-02   3.1921466e-02   3.0685205e-02   3.6885723e-02   3.4198927e-02   2.7701959e-02   3.0811656e-02   3.1239165e-02   2.8732840e-02   3.4772306e-02   3.3242867e-02   3.0000322e-02   3.2767173e-02   3.4188287e-02   2.9768420e-02   3.6865861e-02   3.6483721e-02   0.0000000e+00   3.2872766e-02   3.8449340e-02   3.7633314e-02   3.4168900e-02   3.4914018e-02   4.2490569e-02   3.9051126e-02   2.9500645e-02   3.4417422e-02   3.1813671e-02   3.1799318e-02   4.0718195e-02   3.8056159e-02   3.4330849e-02   3.8449436e-02   4.4079620e-02   5.4367247e-02   3.8453537e-02   3.6191211e-02   3.2106628e-02   3.4158666e-02   3.6714070e-02   3.3622320e-02   3.3979664e-02   3.8617584e-02   3.6268920e-02   4.2685793e-02   3.3040157e-02   3.1810711e-02   3.3545537e-02   3.9044373e-02   2.9441553e-02   2.9502786e-02   3.4155353e-02   3.2891513e-02   2.8497469e-02   2.7498810e-02   2.7940729e-02   2.7726506e-02   2.9404882e-02   3.0789904e-02   2.7770282e-02   3.2158940e-02   2.6581075e-02   2.9418452e-02   2.8385534e-02   3.0256873e-02   3.4035490e-02   3.7704846e-02   3.1535147e-02   3.0864170e-02   3.4900524e-02   3.5550816e-02   3.9125528e-02   3.3284969e-02   3.6006809e-02   3.4820460e-02   3.5155166e-02   3.7628965e-02   3.1636957e-02   3.6154461e-02   3.0275156e-02   2.8987385e-02   3.0368998e-02   3.1724369e-02   2.8919193e-02   3.0391167e-02   2.9409721e-02   2.9981513e-02   3.1735377e-02   3.0239077e-02
   3.1838748e-02   3.1464386e-02   3.2262660e-02   3.3223572e-02   3.6446665e-02   3.5085260e-02   3.0000083e-02   2.9768398e-02   3.2510198e-02   2.9665073e-02   3.6187559e-02   3.3922795e-02   3.1225427e-02   3.3591987e-02   3.3457131e-02   3.0087879e-02   3.5484347e-02   3.8215993e-02   3.2872766e-02   0.0000000e+00   3.3644324e-02   3.7406758e-02   3.4529526e-02   3.5440919e-02   4.1514802e-02   4.1723752e-02   3.3011552e-02   3.4114436e-02   3.4541788e-02   3.2527846e-02   4.2202188e-02   3.9944670e-02   3.6810067e-02   3.9213467e-02   4.6425225e-02   5.6375132e-02   4.0382403e-02   3.6208915e-02   3.5073620e-02   3.3687640e-02   4.0337307e-02   3.2119661e-02   3.7335564e-02   3.9255690e-02   3.7599901e-02   4.4179487e-02   3.4489687e-02   3.2484150e-02   3.6222493e-02   4.0944935e-02   3.1864586e-02   3.3903909e-02   3.8724094e-02   3.5245514e-02   3.1103093e-02   2.9938845e-02   3.0899230e-02   2.9666700e-02   3.1759718e-02   3.4945812e-02   2.9732993e-02   3.4264595e-02   2.9683607e-02   3.2558368e-02   3.1611547e-02   3.2513159e-02   3.5592177e-02   4.0632206e-02   3.3137530e-02   3.6836295e-02   3.7242745e-02   3.6284605e-02   4.2041597e-02   3.7499975e-02   4.3820798e-02   4.3784109e-02   3.9531821e-02   3.8283269e-02   3.1708753e-02   3.7327598e-02   3.3406013e-02   3.0464148e-02   3.0162163e-02   3.3385468e-02   3.0011087e-02   3.0221177e-02   3.1773364e-02   2.9110513e-02   3.2153899e-02   3.1345040e-02
   3.6793755e-02   3.4058539e-02   3.3293727e-02   3.2198337e-02   3.7107060e-02   4.0006301e-02   3.4755150e-02   3.3112220e-02   3.2849421e-02   3.0471508e-02   4.1270755e-02   4.2174192e-02   3.5971536e-02   3.8466053e-02   3.7654174e-02   2.9506112e-02   3.8423219e-02   4.2728293e-02   3.8449340e-02   3.3644324e-02   0.0000000e+00   3.6049621e-02   3.9456771e-02   3.6516509e-02   4.8630258e-02   4.7362218e-02   3.9047524e-02   3.8621993e-02   4.2641232e-02   3.7938394e-02   4.5195501e-02   4.6646992e-02   4.5582301e-02   4.3467021e-02   5.4763109e-02   5.6196991e-02   4.9625573e-02   4.2321156e-02   4.0193656e-02   3.7012481e-02   4.6450387e-02   3.6144775e-02   4.5721900e-02   4.7556244e-02   4.3623897e-02   5.5188144e-02   4.3374048e-02   4.4421113e-02   4.1544284e-02   5.5255680e-02   3.9407519e-02   3.5951167e-02   5.1950048e-02   4.3379750e-02   3.8844992e-02   2.9884487e-02   3.1039278e-02   3.1864695e-02   3.7906799e-02   3.8939250e-02   3.5856580e-02   3.7342226e-02   3.4788486e-02   3.4814164e-02   3.6708621e-02   3.2331192e-02   4.0618907e-02   4.2178099e-02   3.6225015e-02   4.1448232e-02   4.7038556e-02   4.7705936e-02   5.3090106e-02   4.7667760e-02   4.7346119e-02   4.6519988e-02   4.5447049e-02   4.8073281e-02   4.0923973e-02   4.3093532e-02   4.2870112e-02   3.8649390e-02   3.9036037e-02   4.2533257e-02   3.5446786e-02   3.1114671e-02   3.5733862e-02   3.5067328e-02   3.6020756e-02   3.2471743e-02
   2.8579882e-02   2.7716486e-02   2.6163220e-02   2.3928475e-02   3.1334796e-02   3.4585712e-02   3.0575195e-02   3.0864846e-02   3.2165508e-02   3.2257173e-02   4.2542982e-02   3.8089797e-02   3.4733451e-02   3.4985728e-02   3.3632305e-02   2.7415900e-02   3.7294110e-02   3.2637920e-02   3.7633314e-02   3.7406758e-02   3.6049621e-02   0.0000000e+00   3.4163678e-02   3.1082280e-02   3.8590847e-02   3.7641886e-02   3.9509422e-02   3.2955707e-02   3.2321446e-02   3.7586298e-02   4.2921527e-02   4.1973855e-02   3.6919893e-02   4.3266753e-02   5.3944375e-02   4.7376310e-02   4.1390873e-02   3.7561893e-02   3.4663225e-02   3.0805557e-02   4.2410070e-02   3.2346747e-02   4.1230275e-02   3.9731408e-02   4.4280472e-02   4.3688869e-02   4.2403566e-02   3.2860629e-02   3.9906304e-02   4.6393635e-02   3.0614487e-02   3.3245429e-02   4.5092204e-02   3.5635323e-02   3.4687298e-02   2.5984429e-02   2.4030240e-02   3.2017048e-02   3.4662422e-02   3.6219965e-02   3.3782808e-02   3.6802809e-02   3.2382361e-02   3.4643727e-02   3.1400574e-02   2.9032421e-02   3.5032383e-02   4.1399324e-02   3.4684988e-02   3.9869740e-02   3.5197031e-02   3.6016597e-02   4.2737485e-02   3.7732150e-02   3.8457467e-02   3.4110601e-02   3.5559830e-02   4.0020303e-02   3.2383056e-02   3.4157321e-02   3.4389623e-02   2.9231669e-02   3.3975004e-02   2.8121551e-02   3.2374219e-02   2.9390503e-02   2.7818713e-02   2.8829266e-02   3.3309352e-02   3.2087787e-02
   3.2383657e-02   3.1366691e-02   3.1825185e-02   3.0898568e-02   3.6821816e-02   3.4962886e-02   3.1459986e-02   3.1809756e-02   3.1213310e-02   3.1733204e-02   3.7188958e-02   3.7312298e-02   3.2869849e-02   3.4646581e-02   3.0780986e-02   3.0285377e-02   3.5869274e-02   3.5317392e-02   3.4168900e-02   3.4529526e-02   3.9456771e-02   3.4163678e-02   0.0000000e+00   3.5652687e-02   4.1236068e-02   4.0704121e-02   3.3545707e-02   3.1080489e-02   3.2501994e-02   3.3414439e-02   4.2134229e-02   4.0623150e-02   3.6057531e-02   3.9645062e-02   4.9923088e-02   5.1119368e-02   3.7475503e-02   3.8199870e-02   3.4745836e-02   3.1401600e-02   4.6713509e-02   3.8755743e-02   3.6846887e-02   4.3285631e-02   3.9354311e-02   4.2850261e-02   3.4167886e-02   3.4253387e-02   3.6043070e-02   4.2515750e-02   3.4327263e-02   3.3831653e-02   4.1467707e-02   3.4458805e-02   3.2177867e-02   3.2503542e-02   3.0827286e-02   3.0237364e-02   3.2165073e-02   3.5036597e-02   3.2831052e-02   3.6394563e-02   3.2003784e-02   3.2856076e-02   3.1952280e-02   3.2920079e-02   3.8376255e-02   3.9244165e-02   3.5419933e-02   3.8085497e-02   3.7523144e-02   3.5717304e-02   4.3824747e-02   3.8224854e-02   4.3628987e-02   3.7960612e-02   4.0101620e-02   4.0799745e-02   3.3046413e-02   3.4131103e-02   3.4109378e-02   3.1887882e-02   3.5354765e-02   3.1745277e-02   3.0834693e-02   3.0322400e-02   2.9897956e-02   3.0124145e-02   3.0304607e-02   3.0004959e-02
   3.2528960e-02   3.4146548e-02   3.5009558e-02   3.3962110e-02   3.7521907e-02   3.6006408e-02   3.3389332e-02   3.3585825e-02   3.3113889e-02   3.3928233e-02   3.6426991e-02   3.7747725e-02   3.3187663e-02   3.5081945e-02   3.3040339e-02   3.1276431e-02   3.5150230e-02   3.7718499e-02   3.4914018e-02   3.5440919e-02   3.6516509e-02   3.1082280e-02   3.5652687e-02   0.0000000e+00   4.2507392e-02   4.2786463e-02   3.2897927e-02   3.5496824e-02   3.1914649e-02   3.1983718e-02   4.3766072e-02   4.3204148e-02   3.5818093e-02   3.8062712e-02   5.1177396e-02   4.9553005e-02   3.4889193e-02   4.1142829e-02   3.3425795e-02   3.1348490e-02   4.2743744e-02   3.3873493e-02   3.8604394e-02   4.4080102e-02   4.1682037e-02   4.4550194e-02   3.6618124e-02   3.6359727e-02   3.6862098e-02   4.6937693e-02   3.4807409e-02   3.7126311e-02   4.5174701e-02   3.5393216e-02   3.5071500e-02   3.4314875e-02   3.4034742e-02   3.3008926e-02   3.4312732e-02   3.7753443e-02   3.5816061e-02   3.7316551e-02   3.5085183e-02   3.5787521e-02   3.5832707e-02   3.5496281e-02   4.2002442e-02   4.2883103e-02   3.8411222e-02   3.9642356e-02   3.9825606e-02   4.0719045e-02   4.5086701e-02   4.1554192e-02   4.6911763e-02   4.2181704e-02   4.6033859e-02   4.1777429e-02   3.5023941e-02   3.8561805e-02   3.7451196e-02   3.5243453e-02   3.7219309e-02   3.5858277e-02   3.3766173e-02   3.2757784e-02   3.3567967e-02   3.4098390e-02   3.3087251e-02   3.3238330e-02
   3.8302984e-02   3.7927615e-02   3.7938587e-02   4.3387440e-02   4.6947950e-02   4.1200298e-02   3.8720005e-02   3.9098918e-02   4.4596628e-02   4.1631386e-02   4.7249680e-02   3.9184160e-02   4.0301655e-02   4.1229162e-02   3.8800877e-02   3.9260961e-02   4.3888656e-02   4.6552427e-02   4.2490569e-02   4.1514802e-02   4.8630258e-02   3.8590847e-02   4.1236068e-02   4.2507392e-02   0.0000000e+00   4.8228626e-02   3.9527703e-02   4.1031135e-02   4.0853284e-02   3.8425105e-02   4.6342402e-02   4.3676123e-02   3.9756704e-02   4.7516443e-02   5.7089279e-02   5.9870627e-02   4.0710106e-02   4.5621026e-02   4.5060371e-02   4.1435913e-02   4.3651904e-02   3.5793125e-02   4.4627362e-02   5.0937297e-02   4.4030814e-02   5.3575805e-02   4.3482395e-02   4.1241920e-02   4.0549392e-02   4.7369827e-02   3.8805037e-02   4.2455474e-02   4.6373630e-02   4.0573360e-02   3.6193932e-02   3.9334256e-02   3.8311457e-02   3.6915742e-02   3.4808230e-02   3.9127780e-02   3.4976427e-02   3.8770927e-02   3.7357354e-02   3.7535398e-02   3.5780101e-02   3.6763740e-02   4.2231671e-02   4.3470804e-02   4.3899887e-02   4.1638830e-02   3.9937204e-02   4.1432057e-02   4.7460425e-02   4.3567779e-02   4.6794333e-02   4.8635720e-02   4.3811177e-02   4.3825013e-02   3.6589326e-02   4.0015764e-02   4.1590055e-02   3.9270788e-02   3.7954260e-02   3.8673404e-02   3.6018654e-02   3.8803794e-02   3.7725776e-02   3.8025458e-02   3.8271635e-02   3.6523193e-02
   3.4228828e-02   3.6222113e-02   3.6543650e-02   3.6637987e-02   4.2223665e-02   3.8354330e-02   3.5519672e-02   3.5575715e-02   3.6235408e-02   3.8840527e-02   4.1690560e-02   3.8160453e-02   3.6906726e-02   4.1504057e-02   3.9899134e-02   3.7373746e-02   4.1342741e-02   4.0202872e-02   3.9051126e-02   4.1723752e-02   4.7362218e-02   3.7641886e-02   4.0704121e-02   4.2786463e-02   4.8228626e-02   0.0000000e+00   3.6390853e-02   3.8779174e-02   3.8543819e-02   4.0563879e-02   4.6844974e-02   4.4858551e-02   3.8665860e-02   4.2959574e-02   6.0490346e-02   6.6902865e-02   4.5547973e-02   4.3427072e-02   3.9843378e-02   3.6372099e-02   4.6205536e-02   4.0412056e-02   4.5541491e-02   4.7889260e-02   4.2416285e-02   4.9120451e-02   4.1176090e-02   4.2621290e-02   4.1802197e-02   4.4108267e-02   3.9514477e-02   4.4343883e-02   4.7120026e-02   4.1607646e-02   3.8572142e-02   3.5770919e-02   4.0569099e-02   3.6071412e-02   3.7288791e-02   4.0021073e-02   3.7322157e-02   3.9700178e-02   3.5808631e-02   3.7282783e-02   3.9167897e-02   3.7816164e-02   4.1224989e-02   4.7582326e-02   4.1337402e-02   3.9267823e-02   4.2130661e-02   4.1334922e-02   4.7664511e-02   4.4118300e-02   4.7152344e-02   4.7611727e-02   4.3954492e-02   4.3225787e-02   3.3772839e-02   4.2187682e-02   3.8069254e-02   3.5076573e-02   3.8308688e-02   3.9422305e-02   3.5631336e-02   3.4615265e-02   3.1579852e-02   3.1441785e-02   3.6766347e-02   3.6687250e-02
   3.0250663e-02   3.3037317e-02   2.9031035e-02   2.9149542e-02   3.5753695e-02   3.1639638e-02   2.7323499e-02   3.0043461e-02   3.2009250e-02   3.0639024e-02   3.3763740e-02   3.2679613e-02   3.0537065e-02   3.3486910e-02   3.2492761e-02   2.8674615e-02   3.2408777e-02   3.2498441e-02   2.9500645e-02   3.3011552e-02   3.9047524e-02   3.9509422e-02   3.3545707e-02   3.2897927e-02   3.9527703e-02   3.6390853e-02   0.0000000e+00   3.2365960e-02   3.1615620e-02   2.8679864e-02   3.2662482e-02   3.7549719e-02   3.3670488e-02   3.7419536e-02   5.3459658e-02   5.6311710e-02   3.6067072e-02   3.8948799e-02   3.5351975e-02   3.1291771e-02   3.7702373e-02   3.4667329e-02   3.7672843e-02   4.1936631e-02   3.6802446e-02   4.0834352e-02   3.2888015e-02   3.6318521e-02   3.6054140e-02   4.0086406e-02   3.0430699e-02   3.3869160e-02   3.6233009e-02   3.2195878e-02   2.9806968e-02   2.7668359e-02   2.9088335e-02   2.8540142e-02   2.9366435e-02   3.0881515e-02   2.9633891e-02   3.1399384e-02   3.0205056e-02   2.9974098e-02   3.3241196e-02   3.4426356e-02   3.6600365e-02   4.1122996e-02   3.1284812e-02   3.4626810e-02   3.4388310e-02   3.5270439e-02   4.1434340e-02   3.6508913e-02   3.8931424e-02   3.6953076e-02   3.9231502e-02   3.8169222e-02   3.0027172e-02   3.3989118e-02   3.2298938e-02   3.2569427e-02   3.2625481e-02   2.8797944e-02   3.0083582e-02   2.9256069e-02   2.9702477e-02   2.8388064e-02   2.6046880e-02   2.7991274e-02
   2.9860021e-02   2.9117780e-02   3.0680796e-02   2.9461695e-02   3.4540849e-02   3.4859804e-02   2.8690357e-02   3.1890526e-02   3.1500541e-02   2.8442043e-02   3.5094353e-02   3.0740063e-02   3.0590940e-02   3.4822729e-02   2.9807663e-02   2.7042086e-02   2.9946731e-02   3.5045188e-02   3.4417422e-02   3.4114436e-02   3.8621993e-02   3.2955707e-02   3.1080489e-02   3.5496824e-02   4.1031135e-02   3.8779174e-02   3.2365960e-02   0.0000000e+00   3.0058563e-02   3.3172435e-02   3.8600919e-02   3.6643295e-02   3.3270148e-02   3.6023292e-02   5.1874687e-02   5.6468167e-02   3.4850947e-02   3.4925990e-02   3.0640263e-02   3.6297952e-02   4.2630220e-02   3.2194916e-02   3.5467452e-02   4.0963725e-02   3.8016330e-02   4.1555232e-02   3.6373015e-02   3.4610565e-02   3.4687429e-02   4.0594833e-02   3.3804288e-02   3.2150059e-02   3.8949089e-02   3.3767206e-02   3.5140346e-02   3.0794458e-02   3.2631443e-02   2.9615958e-02   3.1756267e-02   3.6003997e-02   3.0105887e-02   3.2634270e-02   3.1396025e-02   3.1884359e-02   3.2691966e-02   3.2700238e-02   3.4728831e-02   3.8538849e-02   3.3607636e-02   3.8438032e-02   3.2329451e-02   3.3273085e-02   4.0827154e-02   3.5933354e-02   4.1319345e-02   3.4391574e-02   3.7245591e-02   3.7661873e-02   3.1675066e-02   3.5594711e-02   3.1513297e-02   2.8114072e-02   3.2151897e-02   3.2977436e-02   2.9102495e-02   2.8527323e-02   3.0197000e-02   2.9584706e-02   2.8180036e-02   3.1847672e-02
   3.1678698e-02   3.0500319e-02   3.3230110e-02   3.1216105e-02   3.4204892e-02   3.3285297e-02   2.9566652e-02   3.0341275e-02   3.3551875e-02   3.1640082e-02   3.6398126e-02   3.4455134e-02   3.2813341e-02   3.5079467e-02   3.2242731e-02   3.1166723e-02   3.2197660e-02   3.4450387e-02   3.1813671e-02   3.4541788e-02   4.2641232e-02   3.2321446e-02   3.2501994e-02   3.1914649e-02   4.0853284e-02   3.8543819e-02   3.1615620e-02   3.0058563e-02   0.0000000e+00   3.2179186e-02   3.9284259e-02   3.9099050e-02   3.3399384e-02   3.7386800e-02   4.9119716e-02   5.7476954e-02   3.6054284e-02   3.8846900e-02   3.1660388e-02   3.5314103e-02   4.1200619e-02   3.1136273e-02   3.6943594e-02   4.4180163e-02   3.8266188e-02   4.0255546e-02   3.2805642e-02   3.2375877e-02   3.1846029e-02   4.1279447e-02   2.9957168e-02   3.0646083e-02   3.4363331e-02   3.1069356e-02   3.0489874e-02   2.8160992e-02   2.7994817e-02   2.7468163e-02   2.8785223e-02   2.9838878e-02   2.8594502e-02   3.2323783e-02   2.8314793e-02   2.9547552e-02   3.0386205e-02   3.1354976e-02   3.5704867e-02   3.8585865e-02   3.2858480e-02   3.5106670e-02   3.5785299e-02   3.2033731e-02   3.9484672e-02   4.0894209e-02   4.1180026e-02   4.0019811e-02   3.8180264e-02   3.6661247e-02   3.0049160e-02   3.3043662e-02   3.2847064e-02   3.0772276e-02   3.0311183e-02   3.1030977e-02   2.9375009e-02   3.0551741e-02   2.6722877e-02   2.9885369e-02   2.9199851e-02   3.0602281e-02
   2.8987395e-02   2.9614672e-02   3.2163026e-02   2.9823032e-02   3.4984964e-02   3.2344756e-02   2.8663357e-02   2.9758141e-02   3.0199322e-02   3.0920057e-02   3.6608762e-02   3.1955823e-02   3.0140680e-02   3.3244872e-02   3.1056207e-02   2.9616720e-02   3.2326052e-02   3.5037484e-02   3.1799318e-02   3.2527846e-02   3.7938394e-02   3.7586298e-02   3.3414439e-02   3.1983718e-02   3.8425105e-02   4.0563879e-02   2.8679864e-02   3.3172435e-02   3.2179186e-02   0.0000000e+00   4.2288517e-02   3.8684793e-02   3.4075530e-02   3.7420205e-02   4.7394624e-02   5.2273709e-02   3.8557874e-02   4.0169339e-02   3.7126809e-02   3.5045855e-02   4.5176975e-02   3.4974522e-02   4.0036963e-02   4.2863635e-02   4.0958878e-02   4.5250723e-02   3.4039477e-02   3.5725885e-02   3.4662115e-02   4.2460206e-02   3.3630365e-02   3.5088888e-02   4.0399961e-02   3.3981008e-02   3.2063270e-02   3.2053292e-02   3.1934478e-02   2.9177490e-02   3.2536481e-02   3.6421897e-02   3.2734636e-02   3.4765134e-02   3.2071703e-02   3.4519471e-02   3.2912511e-02   3.2439420e-02   3.7014358e-02   4.1985218e-02   3.5853743e-02   3.7285865e-02   3.8634094e-02   3.5916626e-02   4.1477057e-02   4.1637535e-02   4.4209360e-02   4.4216945e-02   3.8384430e-02   3.9365273e-02   3.2324845e-02   3.5292866e-02   3.1753260e-02   3.1508952e-02   3.1516582e-02   3.0298298e-02   2.9221563e-02   2.8072025e-02   2.5590988e-02   3.0616304e-02   2.9391382e-02   2.9512836e-02
   3.6100399e-02   3.6236124e-02   3.7899025e-02   3.3898534e-02   4.2610556e-02   4.1085097e-02   3.7023056e-02   3.6671410e-02   3.6676179e-02   3.7094363e-02   4.3499881e-02   4.2422697e-02   3.8176507e-02   3.7938885e-02   3.8229183e-02   3.5381027e-02   4.1080678e-02   4.0683383e-02   4.0718195e-02   4.2202188e-02   4.5195501e-02   4.2921527e-02   4.2134229e-02   4.3766072e-02   4.6342402e-02   4.6844974e-02   3.2662482e-02   3.8600919e-02   3.9284259e-02   4.2288517e-02   0.0000000e+00   4.5201358e-02   3.9014318e-02   4.4372225e-02   5.4236639e-02   5.9941163e-02   4.5928157e-02   4.1028286e-02   4.0271244e-02   3.7631581e-02   4.7273320e-02   3.6669474e-02   4.5895589e-02   4.6413998e-02   4.2410672e-02   4.4405966e-02   3.7150971e-02   3.8964832e-02   3.7324592e-02   4.7418123e-02   3.6504049e-02   3.8885564e-02   4.3247489e-02   3.6019765e-02   3.3212704e-02   3.4855948e-02   3.3574953e-02   3.3928561e-02   3.5324754e-02   3.6122215e-02   3.5134352e-02   3.6625985e-02   3.3394186e-02   3.7236852e-02   3.4678613e-02   3.7081503e-02   4.0820201e-02   4.3362464e-02   4.1452212e-02   3.7525292e-02   4.2902343e-02   4.1478470e-02   4.1109788e-02   4.1728375e-02   4.5680830e-02   4.9492647e-02   4.3068193e-02   4.3803700e-02   3.5107352e-02   3.8496980e-02   3.6681863e-02   3.7816212e-02   3.8102002e-02   3.6328497e-02   3.6016721e-02   3.3878009e-02   3.5504384e-02   3.5695591e-02   3.5815865e-02   3.8300027e-02
   3.4222339e-02   3.5000240e-02   3.5893101e-02   3.7720394e-02   3.9744755e-02   4.0538851e-02   3.5424139e-02   3.7821688e-02   3.5452865e-02   3.4380807e-02   4.1216673e-02   3.8760822e-02   3.7311785e-02   4.0211653e-02   3.5042985e-02   3.5813710e-02   4.3951300e-02   3.9287820e-02   3.8056159e-02   3.9944670e-02   4.6646992e-02   4.1973855e-02   4.0623150e-02   4.3204148e-02   4.3676123e-02   4.4858551e-02   3.7549719e-02   3.6643295e-02   3.9099050e-02   3.8684793e-02   4.5201358e-02   0.0000000e+00   3.9474354e-02   4.1910652e-02   5.4761977e-02   5.4326394e-02   4.6502233e-02   3.9156851e-02   3.1938017e-02   3.4891854e-02   4.3273997e-02   4.0487616e-02   4.1363589e-02   4.1808919e-02   4.0723439e-02   4.1239147e-02   3.5565437e-02   3.6105380e-02   3.7460940e-02   4.3437938e-02   3.5263957e-02   3.4495181e-02   4.1269271e-02   3.4304587e-02   3.4076399e-02   3.6791896e-02   3.4805407e-02   3.0739680e-02   3.1759752e-02   3.4888240e-02   3.4641610e-02   3.5311870e-02   3.4135577e-02   3.4830459e-02   3.5622641e-02   3.7410567e-02   4.0228052e-02   4.3673431e-02   3.9916977e-02   3.9745115e-02   4.2657420e-02   4.1110627e-02   4.4116083e-02   4.3557109e-02   4.8484267e-02   4.8149481e-02   4.1391641e-02   4.3635416e-02   3.3639071e-02   3.7947673e-02   3.6976395e-02   3.6296289e-02   3.7748941e-02   3.6570130e-02   3.4301769e-02   3.4463126e-02   3.5782511e-02   3.7491868e-02   3.6321151e-02   3.5036532e-02
   3.2379057e-02   3.3373465e-02   3.3771996e-02   3.1519178e-02   3.6845661e-02   3.9337036e-02   3.2518711e-02   3.2392795e-02   3.4097178e-02   3.1940676e-02   3.5496075e-02   3.4087353e-02   3.2167853e-02   3.5384363e-02   3.3468606e-02   3.2109537e-02   3.7572782e-02   3.3863740e-02   3.4330849e-02   3.6810067e-02   4.5582301e-02   3.6919893e-02   3.6057531e-02   3.5818093e-02   3.9756704e-02   3.8665860e-02   3.3670488e-02   3.3270148e-02   3.3399384e-02   3.4075530e-02   3.9014318e-02   3.9474354e-02   0.0000000e+00   3.8127126e-02   4.8423867e-02   5.1050457e-02   3.8841309e-02   3.7121196e-02   2.8589764e-02   2.8379026e-02   3.8111129e-02   3.4717289e-02   3.6146725e-02   4.1813381e-02   3.8877437e-02   3.9315346e-02   3.3980579e-02   3.2042893e-02   3.3355903e-02   4.0656039e-02   3.3169702e-02   3.4225134e-02   3.7360727e-02   3.3472754e-02   3.3114604e-02   3.5165255e-02   3.3583806e-02   3.2338141e-02   3.0914786e-02   3.4118292e-02   3.2839703e-02   3.7367050e-02   3.3688662e-02   3.4619718e-02   3.3628038e-02   3.3275698e-02   3.7913464e-02   4.0611188e-02   3.7275574e-02   3.6518094e-02   3.6198560e-02   3.7209404e-02   4.1176210e-02   4.2354402e-02   4.2649833e-02   4.5270763e-02   3.9616338e-02   4.1381572e-02   3.1394650e-02   3.5050500e-02   3.6985693e-02   3.4859506e-02   3.4972170e-02   3.4952888e-02   3.2302962e-02   3.2624944e-02   3.1455521e-02   3.2109284e-02   3.2260205e-02   3.2435870e-02
   3.5341465e-02   3.5511516e-02   3.4292568e-02   3.3257298e-02   3.9449733e-02   3.6853344e-02   3.4368774e-02   3.5793726e-02   3.6269302e-02   3.5456891e-02   3.9708842e-02   3.8681749e-02   3.6513060e-02   3.9201763e-02   3.5816574e-02   3.6123090e-02   3.9733316e-02   3.8469391e-02   3.8449436e-02   3.9213467e-02   4.3467021e-02   4.3266753e-02   3.9645062e-02   3.8062712e-02   4.7516443e-02   4.2959574e-02   3.7419536e-02   3.6023292e-02   3.7386800e-02   3.7420205e-02   4.4372225e-02   4.1910652e-02   3.8127126e-02   0.0000000e+00   5.2197205e-02   5.2531200e-02   4.2333453e-02   4.2292145e-02   3.2215670e-02   3.4661837e-02   4.7091936e-02   4.2004049e-02   4.2448680e-02   4.6750925e-02   4.1456384e-02   4.5037622e-02   3.6620373e-02   3.7888657e-02   3.8320180e-02   4.4073682e-02   3.5946406e-02   3.7755472e-02   4.3653324e-02   3.6615536e-02   3.2147574e-02   3.5917052e-02   3.4146549e-02   3.4928068e-02   3.5212666e-02   3.5754694e-02   3.4057675e-02   3.8734158e-02   3.4709143e-02   3.5328157e-02   3.7588243e-02   3.6520956e-02   3.9763173e-02   4.3160828e-02   3.5775665e-02   3.9681050e-02   4.0369450e-02   3.6590403e-02   4.5091031e-02   4.6609724e-02   4.6905550e-02   5.0379007e-02   4.3701668e-02   4.2191956e-02   3.8874474e-02   3.9525206e-02   3.9368255e-02   3.7909992e-02   3.7374499e-02   3.4097639e-02   3.5218212e-02   3.5305081e-02   3.2781803e-02   3.2806501e-02   3.4457764e-02   3.3532854e-02
   4.0390604e-02   4.6642542e-02   4.3161916e-02   4.4468543e-02   4.5915870e-02   4.6609373e-02   4.1230334e-02   4.2446909e-02   4.5757013e-02   4.1316154e-02   4.4967932e-02   4.7233951e-02   4.0482039e-02   4.5940895e-02   4.6511748e-02   4.3767341e-02   4.8223206e-02   4.7130186e-02   4.4079620e-02   4.6425225e-02   5.4763109e-02   5.3944375e-02   4.9923088e-02   5.1177396e-02   5.7089279e-02   6.0490346e-02   5.3459658e-02   5.1874687e-02   4.9119716e-02   4.7394624e-02   5.4236639e-02   5.4761977e-02   4.8423867e-02   5.2197205e-02   0.0000000e+00   6.5561922e-02   5.5118932e-02   5.3329197e-02   4.4519899e-02   4.9890590e-02   5.4508774e-02   5.1159902e-02   4.8294680e-02   5.5429840e-02   4.9400675e-02   5.0329442e-02   4.6394098e-02   4.5710119e-02   4.6304011e-02   5.6709670e-02   4.6191919e-02   4.5026019e-02   4.8026017e-02   4.4879484e-02   3.9043419e-02   4.0900521e-02   4.1304723e-02   3.6599936e-02   4.3142981e-02   4.6609685e-02   4.0028452e-02   4.4069435e-02   4.1038881e-02   4.3995366e-02   4.1414148e-02   4.6721341e-02   5.0647709e-02   5.1999832e-02   4.4114815e-02   4.4370289e-02   4.3193053e-02   4.5618652e-02   5.1590114e-02   4.6932486e-02   4.9646695e-02   5.3838704e-02   5.3209637e-02   4.9257025e-02   4.3601711e-02   4.5050054e-02   4.3866274e-02   4.2360416e-02   4.4591230e-02   4.3820931e-02   4.0828748e-02   4.1756014e-02   4.2385736e-02   4.1698966e-02   4.1162939e-02   4.0242906e-02
   4.9209375e-02   4.6445979e-02   4.6991282e-02   4.6488949e-02   4.8781818e-02   5.6291456e-02   5.0274991e-02   5.0691016e-02   5.3605123e-02   5.9814894e-02   5.8419804e-02   5.6988054e-02   5.1683467e-02   5.1248102e-02   5.6182168e-02   5.0288609e-02   5.4558490e-02   4.4577921e-02   5.4367247e-02   5.6375132e-02   5.6196991e-02   4.7376310e-02   5.1119368e-02   4.9553005e-02   5.9870627e-02   6.6902865e-02   5.6311710e-02   5.6468167e-02   5.7476954e-02   5.2273709e-02   5.9941163e-02   5.4326394e-02   5.1050457e-02   5.2531200e-02   6.5561922e-02   0.0000000e+00   5.8760533e-02   5.3653789e-02   4.9706457e-02   5.4432382e-02   5.3899831e-02   4.7754522e-02   4.9141785e-02   6.5538112e-02   5.8192342e-02   5.6038005e-02   4.8797317e-02   5.0449129e-02   6.1963403e-02   6.9088800e-02   5.1554945e-02   4.9280697e-02   5.5382317e-02   4.7966630e-02   4.9015249e-02   5.6632851e-02   5.2124736e-02   4.8678737e-02   4.7607389e-02   5.2626564e-02   4.4469354e-02   5.1735352e-02   4.3661941e-02   4.3808796e-02   5.2714987e-02   5.0338884e-02   5.4117817e-02   5.5445545e-02   5.9933842e-02   5.9852267e-02   5.9416090e-02   5.6533923e-02   5.6302738e-02   6.0225131e-02   6.6272691e-02   7.2014619e-02   5.6507570e-02   5.7155815e-02   5.2794403e-02   5.8879497e-02   5.1397919e-02   5.3975851e-02   5.7811231e-02   5.3134014e-02   5.3402135e-02   5.8057293e-02   5.6846470e-02   5.2308264e-02   5.0770226e-02   4.6522169e-02
   3.5731933e-02   3.2968811e-02   3.5346068e-02   3.7417794e-02   4.1559685e-02   4.0185534e-02   3.6309652e-02   3.6459822e-02   3.9540106e-02   3.3481013e-02   3.8273897e-02   3.8091073e-02   3.6072989e-02   3.6977159e-02   3.2993799e-02   3.0699269e-02   3.6923547e-02   3.8817996e-02   3.8453537e-02   4.0382403e-02   4.9625573e-02   4.1390873e-02   3.7475503e-02   3.4889193e-02   4.0710106e-02   4.5547973e-02   3.6067072e-02   3.4850947e-02   3.6054284e-02   3.8557874e-02   4.5928157e-02   4.6502233e-02   3.8841309e-02   4.2333453e-02   5.5118932e-02   5.8760533e-02   0.0000000e+00   4.4898796e-02   3.6656361e-02   3.5307761e-02   4.5039261e-02   3.8324114e-02   4.2735280e-02   4.5891322e-02   4.1708502e-02   4.2925976e-02   3.7507765e-02   3.7412718e-02   3.4818473e-02   4.2437018e-02   3.4440618e-02   3.5743602e-02   4.2696756e-02   3.8498991e-02   3.6089973e-02   3.2546140e-02   3.3105266e-02   3.4284262e-02   3.0936256e-02   3.3436754e-02   3.0999106e-02   3.5468752e-02   3.0668992e-02   3.4747571e-02   3.6226493e-02   3.5643369e-02   3.9486238e-02   4.2658713e-02   3.7439700e-02   3.8026018e-02   3.7002625e-02   3.8486688e-02   4.4345894e-02   4.2168655e-02   4.2498476e-02   4.9354357e-02   3.9952270e-02   4.1516617e-02   3.6804804e-02   4.0486365e-02   3.8498770e-02   3.7620277e-02   4.0395766e-02   3.6058035e-02   3.7163290e-02   3.4503352e-02   3.5149205e-02   3.4330749e-02   3.4256407e-02   3.2892590e-02
   3.6873145e-02   3.3478760e-02   3.4667212e-02   3.4394363e-02   3.7078298e-02   3.7207940e-02   3.4779044e-02   3.4906912e-02   3.6253942e-02   3.4858579e-02   4.1377039e-02   3.8426034e-02   3.4881858e-02   3.6552429e-02   3.5310759e-02   3.5602960e-02   4.0949443e-02   3.6741938e-02   3.6191211e-02   3.6208915e-02   4.2321156e-02   3.7561893e-02   3.8199870e-02   4.1142829e-02   4.5621026e-02   4.3427072e-02   3.8948799e-02   3.4925990e-02   3.8846900e-02   4.0169339e-02   4.1028286e-02   3.9156851e-02   3.7121196e-02   4.2292145e-02   5.3329197e-02   5.3653789e-02   4.4898796e-02   0.0000000e+00   3.8106070e-02   3.9366947e-02   4.7751119e-02   4.1909883e-02   4.4896849e-02   4.6871517e-02   4.1089238e-02   4.7913148e-02   4.1226526e-02   4.2765518e-02   3.7718157e-02   4.3185117e-02   3.5031090e-02   3.5489158e-02   4.4320536e-02   3.4771536e-02   3.6655063e-02   3.5735752e-02   3.5322299e-02   3.6924878e-02   3.7561608e-02   3.9297925e-02   3.6304554e-02   3.7689883e-02   3.9114850e-02   4.0083080e-02   4.0789131e-02   3.6951483e-02   4.2783161e-02   4.4156243e-02   4.1831132e-02   4.5481689e-02   3.7861833e-02   4.0477937e-02   4.5695856e-02   4.3639427e-02   4.4925356e-02   4.9551478e-02   4.3076191e-02   4.7325332e-02   3.6419540e-02   4.0062730e-02   3.8017527e-02   3.5145725e-02   3.8611283e-02   3.3304499e-02   3.7355169e-02   3.5458310e-02   3.5270581e-02   3.4073644e-02   3.6454869e-02   3.4782990e-02
   2.9856726e-02   3.2065461e-02   2.8990767e-02   2.9671234e-02   3.3306177e-02   3.5187595e-02   2.8160351e-02   2.9898706e-02   3.5838825e-02   3.1133337e-02   3.8065825e-02   3.2477588e-02   3.1828201e-02   3.1316511e-02   3.3289357e-02   3.1292237e-02   3.7427330e-02   3.4541645e-02   3.2106628e-02   3.5073620e-02   4.0193656e-02   3.4663225e-02   3.4745836e-02   3.3425795e-02   4.5060371e-02   3.9843378e-02   3.5351975e-02   3.0640263e-02   3.1660388e-02   3.7126809e-02   4.0271244e-02   3.1938017e-02   2.8589764e-02   3.2215670e-02   4.4519899e-02   4.9706457e-02   3.6656361e-02   3.8106070e-02   0.0000000e+00   3.1726847e-02   4.4842278e-02   3.5402117e-02   3.4986016e-02   4.0053077e-02   3.6513585e-02   3.9896437e-02   3.3159905e-02   3.3030749e-02   3.3468119e-02   3.8879066e-02   3.0822745e-02   2.8875505e-02   3.3691547e-02   3.4296337e-02   3.3559343e-02   3.1667554e-02   2.9831358e-02   2.7644706e-02   2.7932994e-02   2.9732987e-02   3.0592093e-02   3.3099840e-02   3.0425037e-02   2.7892250e-02   3.0162138e-02   2.9938700e-02   3.3921527e-02   3.6615544e-02   3.3150962e-02   3.4551433e-02   3.2502466e-02   3.3167344e-02   3.9624534e-02   3.7812905e-02   3.8666833e-02   3.6970676e-02   3.5342196e-02   3.8288074e-02   2.8837106e-02   3.7081395e-02   3.1740056e-02   3.1941522e-02   3.1928193e-02   3.5778124e-02   2.8438430e-02   2.7551484e-02   3.1128056e-02   2.7109577e-02   2.8318420e-02   2.7471071e-02
   2.7983006e-02   2.9820790e-02   2.8343025e-02   3.4936084e-02   3.4819008e-02   3.3808876e-02   2.6383011e-02   2.6942178e-02   3.3891733e-02   3.3127676e-02   3.7610271e-02   3.5639201e-02   3.2332653e-02   2.8484019e-02   2.8185660e-02   2.8657355e-02   3.2627126e-02   3.4153449e-02   3.4158666e-02   3.3687640e-02   3.7012481e-02   3.0805557e-02   3.1401600e-02   3.1348490e-02   4.1435913e-02   3.6372099e-02   3.1291771e-02   3.6297952e-02   3.5314103e-02   3.5045855e-02   3.7631581e-02   3.4891854e-02   2.8379026e-02   3.4661837e-02   4.9890590e-02   5.4432382e-02   3.5307761e-02   3.9366947e-02   3.1726847e-02   0.0000000e+00   3.8128553e-02   4.3038313e-02   3.3176767e-02   3.8731349e-02   3.8446342e-02   4.0430012e-02   3.1432913e-02   3.2950784e-02   3.6443987e-02   4.0604217e-02   3.2690317e-02   2.8719274e-02   3.0277153e-02   2.9723611e-02   2.9705543e-02   3.3082766e-02   3.1500742e-02   2.8858366e-02   3.1610180e-02   3.1725261e-02   2.7314763e-02   3.2206403e-02   2.7293961e-02   2.8602067e-02   3.0030077e-02   2.9980082e-02   3.5415706e-02   3.5088088e-02   3.0625535e-02   3.3758357e-02   3.2853717e-02   3.2130081e-02   3.4906932e-02   3.6280497e-02   4.2186303e-02   3.7778217e-02   3.6549952e-02   4.3570690e-02   3.1956665e-02   3.3956660e-02   2.8724534e-02   3.0795308e-02   3.3609266e-02   3.0629059e-02   3.3003475e-02   3.0767743e-02   3.2188236e-02   2.6237923e-02   2.7079023e-02   2.5766577e-02
   3.6762828e-02   3.4132176e-02   3.2050078e-02   3.2687419e-02   3.4601725e-02   3.7772486e-02   3.2859100e-02   3.3867356e-02   3.5386576e-02   2.9101768e-02   3.9532062e-02   3.9844532e-02   3.2850865e-02   3.2106510e-02   3.2437871e-02   3.2703510e-02   3.5941814e-02   3.5384290e-02   3.6714070e-02   4.0337307e-02   4.6450387e-02   4.2410070e-02   4.6713509e-02   4.2743744e-02   4.3651904e-02   4.6205536e-02   3.7702373e-02   4.2630220e-02   4.1200619e-02   4.5176975e-02   4.7273320e-02   4.3273997e-02   3.8111129e-02   4.7091936e-02   5.4508774e-02   5.3899831e-02   4.5039261e-02   4.7751119e-02   4.4842278e-02   3.8128553e-02   0.0000000e+00   4.3690890e-02   4.2748895e-02   4.7602794e-02   4.4397425e-02   4.7844073e-02   4.3698540e-02   4.1690309e-02   4.0495301e-02   4.2739200e-02   3.9723704e-02   4.2100514e-02   4.0337057e-02   3.6536002e-02   3.6813407e-02   3.1398172e-02   3.1783214e-02   3.3815264e-02   3.5201476e-02   4.1736858e-02   3.4852452e-02   4.2799885e-02   3.4849908e-02   3.3700302e-02   3.5082396e-02   3.3393864e-02   4.0545335e-02   4.3094056e-02   4.3247575e-02   4.3521574e-02   4.1190543e-02   4.0171418e-02   5.2584225e-02   5.0455237e-02   4.4115606e-02   4.5976822e-02   4.2631110e-02   5.4524622e-02   4.0764721e-02   3.9659625e-02   3.8254615e-02   3.7581500e-02   3.9870910e-02   3.8116331e-02   3.5407551e-02   3.5649361e-02   3.8246667e-02   3.4508518e-02   3.7514836e-02   3.1432441e-02
   3.0531979e-02   3.1548080e-02   2.7787900e-02   2.5596019e-02   2.7773822e-02   3.2100370e-02   2.9316839e-02   3.0071946e-02   2.9885577e-02   2.4870602e-02   3.2055353e-02   3.0207966e-02   3.3081450e-02   3.3829569e-02   3.2916734e-02   2.4783411e-02   2.8564185e-02   2.5042541e-02   3.3622320e-02   3.2119661e-02   3.6144775e-02   3.2346747e-02   3.8755743e-02   3.3873493e-02   3.5793125e-02   4.0412056e-02   3.4667329e-02   3.2194916e-02   3.1136273e-02   3.4974522e-02   3.6669474e-02   4.0487616e-02   3.4717289e-02   4.2004049e-02   5.1159902e-02   4.7754522e-02   3.8324114e-02   4.1909883e-02   3.5402117e-02   4.3038313e-02   4.3690890e-02   0.0000000e+00   4.7372787e-02   4.8742820e-02   3.8902346e-02   4.8567080e-02   4.6065549e-02   3.5061240e-02   3.3757176e-02   4.1150332e-02   3.5026178e-02   3.6133950e-02   4.1280818e-02   4.2187118e-02   3.6233964e-02   3.1695938e-02   3.1449335e-02   3.3596835e-02   3.5754945e-02   4.0225182e-02   3.4195229e-02   3.5204443e-02   3.0627851e-02   3.1857515e-02   3.3782663e-02   3.7479376e-02   3.9798216e-02   4.2576366e-02   3.5507027e-02   3.6736346e-02   3.3142354e-02   3.7676434e-02   4.0624606e-02   4.0731263e-02   4.3922166e-02   4.3511324e-02   4.4351952e-02   4.3779430e-02   2.9769869e-02   3.4275749e-02   3.2408119e-02   3.1116035e-02   2.9978605e-02   2.8700545e-02   2.9408538e-02   2.8232075e-02   3.1806281e-02   2.8343506e-02   2.8689564e-02   2.6345861e-02
   3.5480394e-02   3.2988205e-02   3.4134156e-02   3.3618443e-02   3.4085997e-02   3.9932224e-02   3.2977479e-02   3.4720391e-02   3.7401611e-02   3.5235331e-02   3.7723063e-02   3.7024148e-02   3.4220161e-02   3.6952129e-02   3.5457906e-02   3.3698017e-02   3.9545888e-02   3.6591276e-02   3.3979664e-02   3.7335564e-02   4.5721900e-02   4.1230275e-02   3.6846887e-02   3.8604394e-02   4.4627362e-02   4.5541491e-02   3.7672843e-02   3.5467452e-02   3.6943594e-02   4.0036963e-02   4.5895589e-02   4.1363589e-02   3.6146725e-02   4.2448680e-02   4.8294680e-02   4.9141785e-02   4.2735280e-02   4.4896849e-02   3.4986016e-02   3.3176767e-02   4.2748895e-02   4.7372787e-02   0.0000000e+00   4.3333080e-02   3.8667244e-02   4.3101472e-02   3.6759693e-02   3.7102325e-02   3.8341132e-02   4.3928482e-02   3.7515628e-02   3.6627903e-02   4.0869781e-02   3.6801068e-02   3.4249589e-02   3.3600670e-02   3.2177611e-02   3.2504612e-02   3.5629909e-02   3.6515678e-02   3.6093780e-02   4.0391176e-02   3.6510673e-02   3.6458349e-02   3.7715245e-02   3.7419088e-02   3.9495905e-02   4.4102835e-02   3.8103669e-02   4.2007206e-02   3.9417407e-02   3.9623362e-02   4.5419924e-02   4.3879723e-02   4.8641563e-02   4.2447409e-02   4.2640055e-02   4.2430219e-02   3.3506078e-02   3.4625665e-02   3.4606014e-02   3.4834660e-02   3.3068552e-02   3.5450687e-02   3.5441981e-02   3.5404052e-02   3.4023934e-02   3.2491278e-02   3.4078071e-02   3.3506561e-02
   3.6270912e-02   3.5110367e-02   3.7109233e-02   3.8375845e-02   4.1633749e-02   3.9106656e-02   3.5544072e-02   3.7073003e-02   3.6993821e-02   3.6448502e-02   4.2157779e-02   4.0958801e-02   3.9950873e-02   4.3064332e-02   4.2104023e-02   3.6972454e-02   3.9878358e-02   4.3321339e-02   3.8617584e-02   3.9255690e-02   4.7556244e-02   3.9731408e-02   4.3285631e-02   4.4080102e-02   5.0937297e-02   4.7889260e-02   4.1936631e-02   4.0963725e-02   4.4180163e-02   4.2863635e-02   4.6413998e-02   4.1808919e-02   4.1813381e-02   4.6750925e-02   5.5429840e-02   6.5538112e-02   4.5891322e-02   4.6871517e-02   4.0053077e-02   3.8731349e-02   4.7602794e-02   4.8742820e-02   4.3333080e-02   0.0000000e+00   4.4117293e-02   5.0258975e-02   3.9661739e-02   4.0227530e-02   4.2143337e-02   4.8069675e-02   3.9314056e-02   3.8902816e-02   4.4593692e-02   4.3203274e-02   3.9838803e-02   3.7892016e-02   3.6001685e-02   3.7860630e-02   3.9436629e-02   3.7035902e-02   3.6508783e-02   3.8946585e-02   3.5444901e-02   4.0512286e-02   4.1130999e-02   3.9496664e-02   4.4456468e-02   4.7825416e-02   4.2286890e-02   4.2840544e-02   4.1135874e-02   4.1321342e-02   4.5547681e-02   4.3192583e-02   4.5633996e-02   4.1518071e-02   4.3948027e-02   4.8174073e-02   3.8778924e-02   3.7629984e-02   4.0615116e-02   3.7926827e-02   3.7214503e-02   3.7183796e-02   3.6146521e-02   3.6975011e-02   3.6874349e-02   3.6659111e-02   3.4482780e-02   3.5204132e-02
   3.5457308e-02   3.4516238e-02   3.4588276e-02   3.3630870e-02   3.6573112e-02   3.7769784e-02   3.2887146e-02   3.5911457e-02   3.8272954e-02   3.4581682e-02   3.9707910e-02   3.9179503e-02   3.4892383e-02   3.7032496e-02   3.5860624e-02   3.4351591e-02   4.0819101e-02   3.8227744e-02   3.6268920e-02   3.7599901e-02   4.3623897e-02   4.4280472e-02   3.9354311e-02   4.1682037e-02   4.4030814e-02   4.2416285e-02   3.6802446e-02   3.8016330e-02   3.8266188e-02   4.0958878e-02   4.2410672e-02   4.0723439e-02   3.8877437e-02   4.1456384e-02   4.9400675e-02   5.8192342e-02   4.1708502e-02   4.1089238e-02   3.6513585e-02   3.8446342e-02   4.4397425e-02   3.8902346e-02   3.8667244e-02   4.4117293e-02   0.0000000e+00   4.2876585e-02   3.7223211e-02   3.7375275e-02   3.8481582e-02   4.0150116e-02   3.2824660e-02   3.5319111e-02   4.0746913e-02   3.7068040e-02   3.4297800e-02   3.6768009e-02   3.2667311e-02   3.3149894e-02   3.2639934e-02   3.4787623e-02   3.4286413e-02   3.7052301e-02   3.4341327e-02   3.6059811e-02   3.6887876e-02   3.4894388e-02   3.9665167e-02   4.1550786e-02   3.8708209e-02   4.3517962e-02   4.2400135e-02   4.2446492e-02   4.3743005e-02   4.2002262e-02   3.9609686e-02   3.7922146e-02   3.9751354e-02   4.2653962e-02   3.3231374e-02   3.5023311e-02   3.8003783e-02   3.6176686e-02   3.6618889e-02   3.2644084e-02   3.4178145e-02   3.2911840e-02   3.4276150e-02   3.2515595e-02   3.3902728e-02   3.5007119e-02
   3.9557950e-02   3.8143426e-02   3.8023430e-02   3.8153647e-02   4.1779210e-02   4.4103440e-02   3.7367726e-02   3.8208574e-02   4.2257233e-02   3.7578327e-02   4.2869836e-02   4.3703248e-02   3.9658636e-02   4.1556151e-02   3.9146088e-02   3.9286868e-02   4.5445432e-02   4.4184192e-02   4.2685793e-02   4.4179487e-02   5.5188144e-02   4.3688869e-02   4.2850261e-02   4.4550194e-02   5.3575805e-02   4.9120451e-02   4.0834352e-02   4.1555232e-02   4.0255546e-02   4.5250723e-02   4.4405966e-02   4.1239147e-02   3.9315346e-02   4.5037622e-02   5.0329442e-02   5.6038005e-02   4.2925976e-02   4.7913148e-02   3.9896437e-02   4.0430012e-02   4.7844073e-02   4.8567080e-02   4.3101472e-02   5.0258975e-02   4.2876585e-02   0.0000000e+00   4.0977585e-02   3.8893580e-02   4.1204676e-02   4.6286785e-02   3.5744253e-02   3.7297689e-02   4.2367014e-02   3.9646317e-02   3.7119870e-02   3.8472212e-02   3.5967034e-02   3.6627098e-02   4.0670909e-02   3.9640196e-02   3.6969397e-02   4.0830112e-02   3.4209123e-02   3.8727609e-02   3.9886462e-02   3.8672798e-02   4.6069823e-02   4.7513895e-02   4.2544788e-02   4.4694342e-02   4.5099517e-02   4.4095762e-02   4.6115438e-02   4.8146687e-02   4.6059513e-02   4.0707079e-02   4.6370473e-02   4.6457916e-02   3.8082803e-02   4.0021396e-02   3.9471857e-02   4.0300365e-02   4.0173828e-02   3.9883807e-02   3.9467494e-02   3.8198605e-02   3.8254225e-02   3.6378834e-02   3.8047188e-02   3.5807081e-02
   2.8298802e-02   2.8884930e-02   2.8152063e-02   2.9808711e-02   3.3314496e-02   3.4114386e-02   2.8737965e-02   2.9908273e-02   3.2962586e-02   2.9730294e-02   3.5565804e-02   3.4810652e-02   2.8779993e-02   3.0545714e-02   2.8096918e-02   2.8561728e-02   3.5157002e-02   3.2652416e-02   3.3040157e-02   3.4489687e-02   4.3374048e-02   4.2403566e-02   3.4167886e-02   3.6618124e-02   4.3482395e-02   4.1176090e-02   3.2888015e-02   3.6373015e-02   3.2805642e-02   3.4039477e-02   3.7150971e-02   3.5565437e-02   3.3980579e-02   3.6620373e-02   4.6394098e-02   4.8797317e-02   3.7507765e-02   4.1226526e-02   3.3159905e-02   3.1432913e-02   4.3698540e-02   4.6065549e-02   3.6759693e-02   3.9661739e-02   3.7223211e-02   4.0977585e-02   0.0000000e+00   3.0393953e-02   3.1803872e-02   3.6884506e-02   2.9776034e-02   3.2460555e-02   3.5693175e-02   3.1423432e-02   2.9689664e-02   3.0124097e-02   2.9538939e-02   2.7495117e-02   2.8633484e-02   2.9427323e-02   2.7606794e-02   3.2100599e-02   2.9162679e-02   2.9322168e-02   2.9542506e-02   2.8622861e-02   3.4310266e-02   3.8772913e-02   3.2624516e-02   3.6061323e-02   3.3807917e-02   3.3679967e-02   3.6630953e-02   4.0252742e-02   3.8884269e-02   3.2929956e-02   3.6253582e-02   3.8136150e-02   3.1380878e-02   2.9576334e-02   3.1719929e-02   3.0461774e-02   3.1672674e-02   3.0562722e-02   2.9640217e-02   2.8653796e-02   2.9561283e-02   2.7615114e-02   2.9200183e-02   2.7771618e-02
   2.9547970e-02   2.8488001e-02   2.8436721e-02   2.9694285e-02   3.2454158e-02   3.1838987e-02   2.8796311e-02   2.8907445e-02   3.3768400e-02   2.9212097e-02   3.4885219e-02   3.3712938e-02   3.0567729e-02   3.2455202e-02   3.0553161e-02   3.1039578e-02   3.3928318e-02   3.2850317e-02   3.1810711e-02   3.2484150e-02   4.4421113e-02   3.2860629e-02   3.4253387e-02   3.6359727e-02   4.1241920e-02   4.2621290e-02   3.6318521e-02   3.4610565e-02   3.2375877e-02   3.5725885e-02   3.8964832e-02   3.6105380e-02   3.2042893e-02   3.7888657e-02   4.5710119e-02   5.0449129e-02   3.7412718e-02   4.2765518e-02   3.3030749e-02   3.2950784e-02   4.1690309e-02   3.5061240e-02   3.7102325e-02   4.0227530e-02   3.7375275e-02   3.8893580e-02   3.0393953e-02   0.0000000e+00   3.5163431e-02   3.5484438e-02   3.1190164e-02   3.0863472e-02   3.6169550e-02   3.1387322e-02   3.1942020e-02   3.0441115e-02   2.8324294e-02   2.8976959e-02   2.8710453e-02   3.2347886e-02   2.7925755e-02   3.2333953e-02   2.8315700e-02   2.9219389e-02   3.0629200e-02   3.1955561e-02   3.7988886e-02   3.8505358e-02   3.4091292e-02   3.8623344e-02   3.4864550e-02   3.4242579e-02   3.5933004e-02   3.9286961e-02   3.7632641e-02   3.4427935e-02   3.6339124e-02   3.9806993e-02   3.2431038e-02   2.8002234e-02   3.1974197e-02   2.9643372e-02   3.1096873e-02   3.0598620e-02   2.8635198e-02   2.8755851e-02   2.6963040e-02   2.9034061e-02   2.9286900e-02   3.0950602e-02
   3.2198321e-02   3.2573830e-02   3.0739574e-02   3.0106431e-02   3.8121193e-02   3.7219924e-02   3.0709290e-02   3.1365552e-02   3.5438675e-02   3.0820191e-02   3.5989327e-02   3.5254211e-02   3.2025236e-02   3.1982537e-02   3.0386093e-02   3.1251932e-02   3.4035032e-02   3.4938719e-02   3.3545537e-02   3.6222493e-02   4.1544284e-02   3.9906304e-02   3.6043070e-02   3.6862098e-02   4.0549392e-02   4.1802197e-02   3.6054140e-02   3.4687429e-02   3.1846029e-02   3.4662115e-02   3.7324592e-02   3.7460940e-02   3.3355903e-02   3.8320180e-02   4.6304011e-02   6.1963403e-02   3.4818473e-02   3.7718157e-02   3.3468119e-02   3.6443987e-02   4.0495301e-02   3.3757176e-02   3.8341132e-02   4.2143337e-02   3.8481582e-02   4.1204676e-02   3.1803872e-02   3.5163431e-02   0.0000000e+00   3.7801245e-02   3.1283127e-02   3.1322573e-02   3.8845458e-02   3.4869975e-02   3.1531592e-02   3.1570397e-02   3.0732811e-02   3.2339902e-02   2.8412893e-02   3.2790648e-02   3.0843553e-02   3.3107497e-02   3.0010559e-02   3.1347139e-02   3.3896504e-02   3.5573572e-02   3.8424351e-02   4.1427809e-02   3.5120340e-02   3.7334633e-02   3.5346605e-02   3.6982843e-02   3.6761492e-02   4.1147229e-02   3.7696256e-02   3.6233530e-02   3.9025322e-02   3.9735668e-02   2.7837420e-02   3.0328550e-02   3.3180396e-02   3.1584752e-02   3.3787411e-02   3.4887663e-02   3.1504364e-02   3.0583665e-02   3.1660036e-02   2.8940094e-02   2.8355064e-02   3.0209711e-02
   3.8644718e-02   3.8216878e-02   3.5331005e-02   3.5616359e-02   4.0647905e-02   4.6959314e-02   3.7378084e-02   3.6188899e-02   3.8932874e-02   3.6745663e-02   3.8979970e-02   4.0587904e-02   3.8680381e-02   3.9995689e-02   3.8519524e-02   4.0095648e-02   3.9881623e-02   4.1233913e-02   3.9044373e-02   4.0944935e-02   5.5255680e-02   4.6393635e-02   4.2515750e-02   4.6937693e-02   4.7369827e-02   4.4108267e-02   4.0086406e-02   4.0594833e-02   4.1279447e-02   4.2460206e-02   4.7418123e-02   4.3437938e-02   4.0656039e-02   4.4073682e-02   5.6709670e-02   6.9088800e-02   4.2437018e-02   4.3185117e-02   3.8879066e-02   4.0604217e-02   4.2739200e-02   4.1150332e-02   4.3928482e-02   4.8069675e-02   4.0150116e-02   4.6286785e-02   3.6884506e-02   3.5484438e-02   3.7801245e-02   0.0000000e+00   3.4503159e-02   3.5328887e-02   4.2340521e-02   3.6673275e-02   3.6518537e-02   3.5580669e-02   3.4309427e-02   3.5985925e-02   3.5314248e-02   3.7798657e-02   3.6575802e-02   4.0267223e-02   3.7039355e-02   3.6501259e-02   3.7221321e-02   3.6003371e-02   4.0342662e-02   4.2967253e-02   3.9068712e-02   4.2949605e-02   4.3447382e-02   4.1905023e-02   4.1695272e-02   4.5839690e-02   4.3851502e-02   4.3224240e-02   4.5963384e-02   4.7352431e-02   3.5320740e-02   3.9555187e-02   3.8628632e-02   3.8936259e-02   3.9649552e-02   3.7305345e-02   3.4705666e-02   3.5282169e-02   3.7337581e-02   3.4594896e-02   3.7149330e-02   3.6119858e-02
   2.9041286e-02   2.7469755e-02   2.8190819e-02   3.0702630e-02   3.2767892e-02   3.3209856e-02   2.7492484e-02   2.8577905e-02   3.0834013e-02   2.9272560e-02   3.1400138e-02   3.1545795e-02   2.9626764e-02   3.1967812e-02   2.9182320e-02   2.9223522e-02   3.3027414e-02   3.2094761e-02   2.9441553e-02   3.1864586e-02   3.9407519e-02   3.0614487e-02   3.4327263e-02   3.4807409e-02   3.8805037e-02   3.9514477e-02   3.0430699e-02   3.3804288e-02   2.9957168e-02   3.3630365e-02   3.6504049e-02   3.5263957e-02   3.3169702e-02   3.5946406e-02   4.6191919e-02   5.1554945e-02   3.4440618e-02   3.5031090e-02   3.0822745e-02   3.2690317e-02   3.9723704e-02   3.5026178e-02   3.7515628e-02   3.9314056e-02   3.2824660e-02   3.5744253e-02   2.9776034e-02   3.1190164e-02   3.1283127e-02   3.4503159e-02   0.0000000e+00   3.1930867e-02   3.4390133e-02   3.0664495e-02   2.9361473e-02   2.8807055e-02   2.8716976e-02   2.9607946e-02   3.0030947e-02   3.1587359e-02   2.9718523e-02   3.1251668e-02   2.7934162e-02   2.9568186e-02   3.0787090e-02   2.9770536e-02   3.5262617e-02   3.7158582e-02   3.0977790e-02   3.7498824e-02   3.6303348e-02   3.5050454e-02   3.6949206e-02   3.5103864e-02   3.4008954e-02   3.2544252e-02   3.7097946e-02   4.0849326e-02   3.5393433e-02   3.3024755e-02   3.2867231e-02   3.1171307e-02   2.9323335e-02   2.8581117e-02   2.8260298e-02   2.7693686e-02   2.9981387e-02   2.8414766e-02   2.9287028e-02   2.9607534e-02
   2.7502047e-02   2.7969877e-02   2.8512124e-02   2.9830206e-02   3.2295941e-02   3.0450932e-02   2.6673031e-02   2.8521169e-02   3.0276525e-02   2.8606741e-02   3.2088904e-02   3.4734065e-02   3.0443217e-02   2.9916454e-02   2.9725045e-02   3.0115838e-02   3.6468635e-02   3.1578585e-02   2.9502786e-02   3.3903909e-02   3.5951167e-02   3.3245429e-02   3.3831653e-02   3.7126311e-02   4.2455474e-02   4.4343883e-02   3.3869160e-02   3.2150059e-02   3.0646083e-02   3.5088888e-02   3.8885564e-02   3.4495181e-02   3.4225134e-02   3.7755472e-02   4.5026019e-02   4.9280697e-02   3.5743602e-02   3.5489158e-02   2.8875505e-02   2.8719274e-02   4.2100514e-02   3.6133950e-02   3.6627903e-02   3.8902816e-02   3.5319111e-02   3.7297689e-02   3.2460555e-02   3.0863472e-02   3.1322573e-02   3.5328887e-02   3.1930867e-02   0.0000000e+00   3.6027307e-02   3.0961933e-02   2.8847657e-02   2.6480127e-02   2.7153517e-02   2.7369677e-02   2.8045691e-02   3.0440448e-02   2.9183752e-02   3.1365410e-02   2.6106642e-02   2.8486797e-02   3.1354133e-02   2.9024783e-02   3.4646071e-02   3.6271823e-02   3.0387655e-02   3.5527411e-02   3.2808744e-02   3.4217716e-02   3.6242474e-02   3.6513123e-02   3.5748265e-02   3.3188152e-02   3.7448071e-02   3.6336473e-02   3.2271452e-02   3.0845374e-02   3.0290078e-02   2.9929071e-02   2.7082402e-02   2.6730665e-02   2.9363737e-02   2.8535792e-02   2.6198834e-02   2.6277136e-02   2.5692996e-02   2.7026112e-02
   3.4392430e-02   3.4922844e-02   3.4949914e-02   3.7076197e-02   4.2740479e-02   4.2194745e-02   3.4689059e-02   3.6142365e-02   4.1423924e-02   3.2935446e-02   3.6669684e-02   4.1206565e-02   3.8668609e-02   3.9013879e-02   3.7106624e-02   3.6683436e-02   4.5623268e-02   3.8400134e-02   3.4155353e-02   3.8724094e-02   5.1950048e-02   4.5092204e-02   4.1467707e-02   4.5174701e-02   4.6373630e-02   4.7120026e-02   3.6233009e-02   3.8949089e-02   3.4363331e-02   4.0399961e-02   4.3247489e-02   4.1269271e-02   3.7360727e-02   4.3653324e-02   4.8026017e-02   5.5382317e-02   4.2696756e-02   4.4320536e-02   3.3691547e-02   3.0277153e-02   4.0337057e-02   4.1280818e-02   4.0869781e-02   4.4593692e-02   4.0746913e-02   4.2367014e-02   3.5693175e-02   3.6169550e-02   3.8845458e-02   4.2340521e-02   3.4390133e-02   3.6027307e-02   0.0000000e+00   3.8663694e-02   3.4175360e-02   3.0180971e-02   3.3953611e-02   3.3317281e-02   3.5168806e-02   3.7663732e-02   3.5310504e-02   3.6616846e-02   3.2372097e-02   3.5074019e-02   3.7584101e-02   3.9255082e-02   4.1063429e-02   4.3728223e-02   3.6705846e-02   4.0335603e-02   3.9006771e-02   4.0292372e-02   4.3484234e-02   4.3930730e-02   4.2607991e-02   4.2739462e-02   4.1568131e-02   4.1829213e-02   3.7730847e-02   4.1090052e-02   3.7729867e-02   3.8172435e-02   3.5439988e-02   3.4310172e-02   3.5938672e-02   3.4414799e-02   3.5928507e-02   3.3981268e-02   3.6751487e-02   3.8130564e-02
   3.2261395e-02   3.0965729e-02   3.3479647e-02   3.1316763e-02   3.9029583e-02   3.4846004e-02   3.0059978e-02   3.0463818e-02   3.5690702e-02   2.8893826e-02   3.5369118e-02   3.6059914e-02   3.3477086e-02   3.4794491e-02   3.2594744e-02   3.1033092e-02   3.8024671e-02   3.6089592e-02   3.2891513e-02   3.5245514e-02   4.3379750e-02   3.5635323e-02   3.4458805e-02   3.5393216e-02   4.0573360e-02   4.1607646e-02   3.2195878e-02   3.3767206e-02   3.1069356e-02   3.3981008e-02   3.6019765e-02   3.4304587e-02   3.3472754e-02   3.6615536e-02   4.4879484e-02   4.7966630e-02   3.8498991e-02   3.4771536e-02   3.4296337e-02   2.9723611e-02   3.6536002e-02   4.2187118e-02   3.6801068e-02   4.3203274e-02   3.7068040e-02   3.9646317e-02   3.1423432e-02   3.1387322e-02   3.4869975e-02   3.6673275e-02   3.0664495e-02   3.0961933e-02   3.8663694e-02   0.0000000e+00   2.9374129e-02   2.8846577e-02   3.0255808e-02   2.9877175e-02   3.1648327e-02   3.2446797e-02   3.0497342e-02   3.2291833e-02   3.0261789e-02   3.1562438e-02   2.9876287e-02   3.2709933e-02   3.6472352e-02   3.9932452e-02   3.4416458e-02   3.6300709e-02   3.7694390e-02   3.8650044e-02   3.5772209e-02   3.9199263e-02   3.8725309e-02   3.6660252e-02   4.0236837e-02   4.1452561e-02   3.5096991e-02   3.2480063e-02   3.4625622e-02   3.1556174e-02   3.2240971e-02   3.1444404e-02   3.3877408e-02   2.9835123e-02   3.0430873e-02   3.0478708e-02   3.0514028e-02   2.9818987e-02
   2.7229314e-02   2.7622447e-02   2.8041656e-02   2.5630866e-02   3.0657868e-02   2.9668198e-02   2.6472133e-02   2.7158996e-02   2.8740316e-02   2.6538145e-02   3.0115116e-02   3.4524467e-02   2.9315730e-02   3.0427654e-02   2.7851543e-02   2.9083569e-02   3.1253030e-02   2.9179602e-02   2.8497469e-02   3.1103093e-02   3.8844992e-02   3.4687298e-02   3.2177867e-02   3.5071500e-02   3.6193932e-02   3.8572142e-02   2.9806968e-02   3.5140346e-02   3.0489874e-02   3.2063270e-02   3.3212704e-02   3.4076399e-02   3.3114604e-02   3.2147574e-02   3.9043419e-02   4.9015249e-02   3.6089973e-02   3.6655063e-02   3.3559343e-02   2.9705543e-02   3.6813407e-02   3.6233964e-02   3.4249589e-02   3.9838803e-02   3.4297800e-02   3.7119870e-02   2.9689664e-02   3.1942020e-02   3.1531592e-02   3.6518537e-02   2.9361473e-02   2.8847657e-02   3.4175360e-02   2.9374129e-02   0.0000000e+00   2.8350667e-02   2.7458672e-02   2.7212881e-02   2.7153338e-02   3.1776341e-02   2.7663379e-02   3.1067391e-02   2.8237418e-02   2.9001635e-02   2.8556832e-02   2.7876189e-02   3.3970431e-02   3.7307489e-02   3.0121228e-02   3.4968067e-02   3.3276164e-02   3.1863149e-02   3.3287062e-02   3.5644927e-02   3.6115180e-02   3.4214630e-02   3.4278330e-02   3.5015950e-02   3.0336494e-02   2.7086796e-02   2.8572866e-02   2.8359717e-02   2.7668896e-02   2.7883301e-02   2.7526746e-02   2.7347373e-02   2.7401267e-02   2.5760346e-02   2.7019784e-02   2.6180481e-02
   2.8473419e-02   2.6523118e-02   2.7785821e-02   2.9067259e-02   3.3669542e-02   3.1722586e-02   2.6683055e-02   2.8318703e-02   2.9111805e-02   2.5762861e-02   3.0485060e-02   3.3083621e-02   2.9214685e-02   3.0525825e-02   2.8340327e-02   2.6853850e-02   2.9720204e-02   3.0849869e-02   2.7498810e-02   2.9938845e-02   2.9884487e-02   2.5984429e-02   3.2503542e-02   3.4314875e-02   3.9334256e-02   3.5770919e-02   2.7668359e-02   3.0794458e-02   2.8160992e-02   3.2053292e-02   3.4855948e-02   3.6791896e-02   3.5165255e-02   3.5917052e-02   4.0900521e-02   5.6632851e-02   3.2546140e-02   3.5735752e-02   3.1667554e-02   3.3082766e-02   3.1398172e-02   3.1695938e-02   3.3600670e-02   3.7892016e-02   3.6768009e-02   3.8472212e-02   3.0124097e-02   3.0441115e-02   3.1570397e-02   3.5580669e-02   2.8807055e-02   2.6480127e-02   3.0180971e-02   2.8846577e-02   2.8350667e-02   0.0000000e+00   2.8837392e-02   2.7483519e-02   2.8703162e-02   2.9362868e-02   2.8164473e-02   3.1717400e-02   2.7232392e-02   2.8708635e-02   2.7819623e-02   2.9063609e-02   3.3266240e-02   3.5603589e-02   2.9062194e-02   3.3251235e-02   3.3144165e-02   3.5234397e-02   3.5444608e-02   3.4097044e-02   3.6300360e-02   3.4137404e-02   3.3882705e-02   3.4325612e-02   3.2336923e-02   3.0869564e-02   3.0323566e-02   2.8836895e-02   2.8669670e-02   2.8768295e-02   2.8636198e-02   2.5877788e-02   2.4791918e-02   2.5445076e-02   2.6208125e-02   2.5634958e-02
   2.8144785e-02   2.7840264e-02   2.7747341e-02   2.7245371e-02   3.1148956e-02   2.8422156e-02   2.5074613e-02   2.8562496e-02   2.9238954e-02   2.5998686e-02   3.4868719e-02   3.1718280e-02   2.9118902e-02   3.0720694e-02   2.9623866e-02   2.7860618e-02   3.1969496e-02   3.0047887e-02   2.7940729e-02   3.0899230e-02   3.1039278e-02   2.4030240e-02   3.0827286e-02   3.4034742e-02   3.8311457e-02   4.0569099e-02   2.9088335e-02   3.2631443e-02   2.7994817e-02   3.1934478e-02   3.3574953e-02   3.4805407e-02   3.3583806e-02   3.4146549e-02   4.1304723e-02   5.2124736e-02   3.3105266e-02   3.5322299e-02   2.9831358e-02   3.1500742e-02   3.1783214e-02   3.1449335e-02   3.2177611e-02   3.6001685e-02   3.2667311e-02   3.5967034e-02   2.9538939e-02   2.8324294e-02   3.0732811e-02   3.4309427e-02   2.8716976e-02   2.7153517e-02   3.3953611e-02   3.0255808e-02   2.7458672e-02   2.8837392e-02   0.0000000e+00   2.7195552e-02   2.7234386e-02   2.9057618e-02   2.5822442e-02   2.9690998e-02   2.4771758e-02   2.7995039e-02   2.7656754e-02   2.7590666e-02   3.3798989e-02   3.5177800e-02   2.9709168e-02   3.1594753e-02   3.1525482e-02   3.2549037e-02   3.3300767e-02   3.4908789e-02   3.1798921e-02   3.2836868e-02   3.2653539e-02   3.5715305e-02   3.3298629e-02   2.8829477e-02   2.9037070e-02   2.8212014e-02   2.9186498e-02   2.9868904e-02   2.6636161e-02   2.7130663e-02   2.6536265e-02   2.4697819e-02   2.7225384e-02   2.5787286e-02
   2.6750686e-02   2.6595573e-02   2.7471269e-02   2.7720007e-02   3.1380790e-02   3.0493088e-02   2.5986190e-02   2.7316624e-02   2.8080555e-02   2.4021922e-02   2.9747878e-02   2.8719379e-02   2.8276604e-02   3.0077858e-02   2.8441390e-02   2.6777823e-02   3.1663664e-02   2.8837521e-02   2.7726506e-02   2.9666700e-02   3.1864695e-02   3.2017048e-02   3.0237364e-02   3.3008926e-02   3.6915742e-02   3.6071412e-02   2.8540142e-02   2.9615958e-02   2.7468163e-02   2.9177490e-02   3.3928561e-02   3.0739680e-02   3.2338141e-02   3.4928068e-02   3.6599936e-02   4.8678737e-02   3.4284262e-02   3.6924878e-02   2.7644706e-02   2.8858366e-02   3.3815264e-02   3.3596835e-02   3.2504612e-02   3.7860630e-02   3.3149894e-02   3.6627098e-02   2.7495117e-02   2.8976959e-02   3.2339902e-02   3.5985925e-02   2.9607946e-02   2.7369677e-02   3.3317281e-02   2.9877175e-02   2.7212881e-02   2.7483519e-02   2.7195552e-02   0.0000000e+00   2.6773507e-02   2.9406402e-02   2.5381265e-02   2.9470491e-02   2.4410208e-02   2.6513471e-02   2.6899947e-02   2.8902740e-02   3.3540048e-02   3.5701576e-02   2.8450791e-02   3.2085182e-02   3.0641052e-02   3.1056494e-02   3.0247528e-02   3.2035315e-02   3.3865404e-02   3.5094575e-02   3.5100062e-02   3.7896626e-02   3.2598165e-02   2.5802843e-02   2.8944187e-02   2.8869648e-02   2.9072509e-02   2.9232657e-02   2.5460420e-02   2.5892646e-02   2.7594948e-02   2.4654168e-02   2.6622718e-02   2.6762764e-02
   2.7970192e-02   2.7300253e-02   2.8041657e-02   2.8985473e-02   3.5578096e-02   2.9441575e-02   2.4793186e-02   2.6837464e-02   3.0452551e-02   2.5719542e-02   3.1278168e-02   3.0965204e-02   2.8993499e-02   3.2057384e-02   2.8408616e-02   2.8048154e-02   3.4662794e-02   2.8946813e-02   2.9404882e-02   3.1759718e-02   3.7906799e-02   3.4662422e-02   3.2165073e-02   3.4312732e-02   3.4808230e-02   3.7288791e-02   2.9366435e-02   3.1756267e-02   2.8785223e-02   3.2536481e-02   3.5324754e-02   3.1759752e-02   3.0914786e-02   3.5212666e-02   4.3142981e-02   4.7607389e-02   3.0936256e-02   3.7561608e-02   2.7932994e-02   3.1610180e-02   3.5201476e-02   3.5754945e-02   3.5629909e-02   3.9436629e-02   3.2639934e-02   4.0670909e-02   2.8633484e-02   2.8710453e-02   2.8412893e-02   3.5314248e-02   3.0030947e-02   2.8045691e-02   3.5168806e-02   3.1648327e-02   2.7153338e-02   2.8703162e-02   2.7234386e-02   2.6773507e-02   0.0000000e+00   2.9949422e-02   2.7970089e-02   3.2890510e-02   2.7510082e-02   2.7599971e-02   2.7954408e-02   2.8522534e-02   3.4789793e-02   3.6181028e-02   2.8999660e-02   3.1960967e-02   3.6808507e-02   3.3957361e-02   3.4593151e-02   3.6082677e-02   3.6909509e-02   3.3116311e-02   3.7076106e-02   4.0641647e-02   3.4208522e-02   2.8284154e-02   2.9987477e-02   2.9472540e-02   3.0317895e-02   3.0064499e-02   2.7170501e-02   2.6987054e-02   2.6968135e-02   2.5227551e-02   2.6392853e-02   2.8495487e-02
   2.8408633e-02   2.9163379e-02   2.8824152e-02   2.9698664e-02   3.6671156e-02   3.2198369e-02   2.6458903e-02   2.8935757e-02   3.2762982e-02   2.8107017e-02   3.5237086e-02   3.0950407e-02   2.8982623e-02   3.1963219e-02   2.9349225e-02   3.0892627e-02   3.7536538e-02   3.5350016e-02   3.0789904e-02   3.4945812e-02   3.8939250e-02   3.6219965e-02   3.5036597e-02   3.7753443e-02   3.9127780e-02   4.0021073e-02   3.0881515e-02   3.6003997e-02   2.9838878e-02   3.6421897e-02   3.6122215e-02   3.4888240e-02   3.4118292e-02   3.5754694e-02   4.6609685e-02   5.2626564e-02   3.3436754e-02   3.9297925e-02   2.9732987e-02   3.1725261e-02   4.1736858e-02   4.0225182e-02   3.6515678e-02   3.7035902e-02   3.4787623e-02   3.9640196e-02   2.9427323e-02   3.2347886e-02   3.2790648e-02   3.7798657e-02   3.1587359e-02   3.0440448e-02   3.7663732e-02   3.2446797e-02   3.1776341e-02   2.9362868e-02   2.9057618e-02   2.9406402e-02   2.9949422e-02   0.0000000e+00   2.8516038e-02   3.1188686e-02   2.6708574e-02   2.8287596e-02   2.9396825e-02   2.9689476e-02   3.6426099e-02   3.6801246e-02   2.9790149e-02   3.3755891e-02   3.5936137e-02   3.4760673e-02   3.4937315e-02   3.6495030e-02   3.5445631e-02   3.4853581e-02   3.7684186e-02   3.8259986e-02   3.5875488e-02   3.0302842e-02   3.2508250e-02   3.1217004e-02   3.1407345e-02   3.0380285e-02   2.8722215e-02   2.8305047e-02   2.8852098e-02   2.6347998e-02   2.8635165e-02   2.9388689e-02
   2.7364476e-02   2.7524587e-02   2.7563110e-02   2.7908432e-02   3.3619847e-02   2.9519330e-02   2.5329175e-02   2.7547945e-02   2.9860781e-02   2.6517748e-02   3.4637683e-02   3.1354798e-02   2.9993628e-02   3.0765416e-02   2.8735245e-02   2.6882095e-02   3.2875304e-02   3.1989696e-02   2.7770282e-02   2.9732993e-02   3.5856580e-02   3.3782808e-02   3.2831052e-02   3.5816061e-02   3.4976427e-02   3.7322157e-02   2.9633891e-02   3.0105887e-02   2.8594502e-02   3.2734636e-02   3.5134352e-02   3.4641610e-02   3.2839703e-02   3.4057675e-02   4.0028452e-02   4.4469354e-02   3.0999106e-02   3.6304554e-02   3.0592093e-02   2.7314763e-02   3.4852452e-02   3.4195229e-02   3.6093780e-02   3.6508783e-02   3.4286413e-02   3.6969397e-02   2.7606794e-02   2.7925755e-02   3.0843553e-02   3.6575802e-02   2.9718523e-02   2.9183752e-02   3.5310504e-02   3.0497342e-02   2.7663379e-02   2.8164473e-02   2.5822442e-02   2.5381265e-02   2.7970089e-02   2.8516038e-02   0.0000000e+00   3.0084194e-02   2.6840602e-02   2.7527289e-02   2.7097138e-02   2.8051329e-02   3.3899620e-02   3.7197923e-02   2.8293766e-02   3.2310931e-02   3.1322758e-02   3.1031658e-02   3.4454427e-02   3.5169374e-02   3.7013577e-02   3.7138832e-02   3.5872141e-02   3.7137893e-02   2.9255603e-02   2.4806890e-02   3.0044087e-02   3.0092678e-02   3.1244689e-02   2.9211047e-02   2.8685737e-02   2.8121117e-02   2.5219161e-02   2.5379113e-02   2.6021256e-02   2.6964148e-02
   3.0097502e-02   3.0564061e-02   3.0744907e-02   2.9080955e-02   3.6080870e-02   3.3700391e-02   2.7899447e-02   2.9830270e-02   3.2579505e-02   2.9518764e-02   3.6402880e-02   3.2698868e-02   3.0272483e-02   3.0798691e-02   3.1166933e-02   2.8758836e-02   3.5928157e-02   3.6028117e-02   3.2158940e-02   3.4264595e-02   3.7342226e-02   3.6802809e-02   3.6394563e-02   3.7316551e-02   3.8770927e-02   3.9700178e-02   3.1399384e-02   3.2634270e-02   3.2323783e-02   3.4765134e-02   3.6625985e-02   3.5311870e-02   3.7367050e-02   3.8734158e-02   4.4069435e-02   5.1735352e-02   3.5468752e-02   3.7689883e-02   3.3099840e-02   3.2206403e-02   4.2799885e-02   3.5204443e-02   4.0391176e-02   3.8946585e-02   3.7052301e-02   4.0830112e-02   3.2100599e-02   3.2333953e-02   3.3107497e-02   4.0267223e-02   3.1251668e-02   3.1365410e-02   3.6616846e-02   3.2291833e-02   3.1067391e-02   3.1717400e-02   2.9690998e-02   2.9470491e-02   3.2890510e-02   3.1188686e-02   3.0084194e-02   0.0000000e+00   2.9759794e-02   3.0032360e-02   2.9915729e-02   3.0551338e-02   3.6012410e-02   4.0399839e-02   3.3308456e-02   3.6719571e-02   3.7302081e-02   3.4737521e-02   3.5295852e-02   3.7455226e-02   3.8166762e-02   3.8481210e-02   3.9080884e-02   3.7243619e-02   3.2328794e-02   2.6305051e-02   3.0963740e-02   2.9636904e-02   3.1153321e-02   2.9138012e-02   2.8933967e-02   2.9730594e-02   2.7476177e-02   2.7554924e-02   2.8731473e-02   2.9578425e-02
   2.4982464e-02   2.5070899e-02   2.5335958e-02   2.7104511e-02   3.0848812e-02   3.0013178e-02   2.3079847e-02   2.4597749e-02   2.7780979e-02   2.5764184e-02   3.1549644e-02   3.1997209e-02   2.7542470e-02   3.0187655e-02   2.6889707e-02   2.6535142e-02   3.0084843e-02   2.9937583e-02   2.6581075e-02   2.9683607e-02   3.4788486e-02   3.2382361e-02   3.2003784e-02   3.5085183e-02   3.7357354e-02   3.5808631e-02   3.0205056e-02   3.1396025e-02   2.8314793e-02   3.2071703e-02   3.3394186e-02   3.4135577e-02   3.3688662e-02   3.4709143e-02   4.1038881e-02   4.3661941e-02   3.0668992e-02   3.9114850e-02   3.0425037e-02   2.7293961e-02   3.4849908e-02   3.0627851e-02   3.6510673e-02   3.5444901e-02   3.4341327e-02   3.4209123e-02   2.9162679e-02   2.8315700e-02   3.0010559e-02   3.7039355e-02   2.7934162e-02   2.6106642e-02   3.2372097e-02   3.0261789e-02   2.8237418e-02   2.7232392e-02   2.4771758e-02   2.4410208e-02   2.7510082e-02   2.6708574e-02   2.6840602e-02   2.9759794e-02   0.0000000e+00   2.7769138e-02   2.4796991e-02   2.6210153e-02   3.2869931e-02   3.6810038e-02   2.9443664e-02   3.2874839e-02   3.2231445e-02   3.3456425e-02   3.1738375e-02   3.4568794e-02   3.2029963e-02   3.7079189e-02   3.4319170e-02   3.6614725e-02   3.1728006e-02   2.8209639e-02   2.9270400e-02   2.6980212e-02   2.7107499e-02   2.7928494e-02   2.7408456e-02   2.7751316e-02   2.6829189e-02   2.6614586e-02   2.8070957e-02   2.5285926e-02
   2.7466413e-02   2.7492656e-02   2.9056203e-02   2.8953905e-02   3.4432740e-02   3.1724731e-02   2.5638597e-02   2.6531854e-02   3.0195598e-02   2.6115627e-02   3.0598577e-02   3.3576775e-02   2.9963435e-02   3.0709387e-02   2.7755549e-02   2.8282821e-02   3.1967820e-02   3.1307062e-02   2.9418452e-02   3.2558368e-02   3.4814164e-02   3.4643727e-02   3.2856076e-02   3.5787521e-02   3.7535398e-02   3.7282783e-02   2.9974098e-02   3.1884359e-02   2.9547552e-02   3.4519471e-02   3.7236852e-02   3.4830459e-02   3.4619718e-02   3.5328157e-02   4.3995366e-02   4.3808796e-02   3.4747571e-02   4.0083080e-02   2.7892250e-02   2.8602067e-02   3.3700302e-02   3.1857515e-02   3.6458349e-02   4.0512286e-02   3.6059811e-02   3.8727609e-02   2.9322168e-02   2.9219389e-02   3.1347139e-02   3.6501259e-02   2.9568186e-02   2.8486797e-02   3.5074019e-02   3.1562438e-02   2.9001635e-02   2.8708635e-02   2.7995039e-02   2.6513471e-02   2.7599971e-02   2.8287596e-02   2.7527289e-02   3.0032360e-02   2.7769138e-02   0.0000000e+00   2.9290778e-02   2.9221452e-02   3.4991350e-02   3.7577481e-02   2.9915988e-02   3.0795690e-02   3.2420574e-02   3.2294748e-02   3.2909033e-02   3.3746782e-02   3.5108850e-02   3.8115938e-02   3.7255943e-02   3.7162550e-02   3.4003885e-02   2.8917724e-02   3.0169384e-02   2.8998537e-02   3.0486282e-02   2.9408236e-02   2.8239313e-02   2.7531268e-02   2.9385507e-02   2.8452424e-02   2.7713590e-02   2.8144940e-02
   2.6995849e-02   2.5862920e-02   2.6004696e-02   2.7259147e-02   3.2216012e-02   3.1381798e-02   2.6077186e-02   2.5920446e-02   2.9013296e-02   2.7348064e-02   3.2495051e-02   3.3163324e-02   2.9709097e-02   2.8470638e-02   2.9283985e-02   2.7080743e-02   3.2014892e-02   3.0991750e-02   2.8385534e-02   3.1611547e-02   3.6708621e-02   3.1400574e-02   3.1952280e-02   3.5832707e-02   3.5780101e-02   3.9167897e-02   3.3241196e-02   3.2691966e-02   3.0386205e-02   3.2912511e-02   3.4678613e-02   3.5622641e-02   3.3628038e-02   3.7588243e-02   4.1414148e-02   5.2714987e-02   3.6226493e-02   4.0789131e-02   3.0162138e-02   3.0030077e-02   3.5082396e-02   3.3782663e-02   3.7715245e-02   4.1130999e-02   3.6887876e-02   3.9886462e-02   2.9542506e-02   3.0629200e-02   3.3896504e-02   3.7221321e-02   3.0787090e-02   3.1354133e-02   3.7584101e-02   2.9876287e-02   2.8556832e-02   2.7819623e-02   2.7656754e-02   2.6899947e-02   2.7954408e-02   2.9396825e-02   2.7097138e-02   2.9915729e-02   2.4796991e-02   2.9290778e-02   0.0000000e+00   2.8051115e-02   3.2873165e-02   3.7348103e-02   2.9479826e-02   3.1315609e-02   3.4337977e-02   3.5870770e-02   3.2019249e-02   3.3668406e-02   3.6481275e-02   3.7631406e-02   3.4925122e-02   3.7946992e-02   3.1310201e-02   3.2340893e-02   2.8855537e-02   2.8538499e-02   3.1030979e-02   2.7862910e-02   2.6641029e-02   2.7088387e-02   2.5547510e-02   2.9252963e-02   2.7074462e-02   2.7746261e-02
   2.7638242e-02   2.7011275e-02   2.7036766e-02   3.0503760e-02   3.5865413e-02   3.4329034e-02   2.6259981e-02   2.6990046e-02   2.9310620e-02   2.6589023e-02   3.3055927e-02   3.5096463e-02   3.1908697e-02   3.1440910e-02   2.9801555e-02   2.8984599e-02   3.5176873e-02   3.3694431e-02   3.0256873e-02   3.2513159e-02   3.2331192e-02   2.9032421e-02   3.2920079e-02   3.5496281e-02   3.6763740e-02   3.7816164e-02   3.4426356e-02   3.2700238e-02   3.1354976e-02   3.2439420e-02   3.7081503e-02   3.7410567e-02   3.3275698e-02   3.6520956e-02   4.6721341e-02   5.0338884e-02   3.5643369e-02   3.6951483e-02   2.9938700e-02   2.9980082e-02   3.3393864e-02   3.7479376e-02   3.7419088e-02   3.9496664e-02   3.4894388e-02   3.8672798e-02   2.8622861e-02   3.1955561e-02   3.5573572e-02   3.6003371e-02   2.9770536e-02   2.9024783e-02   3.9255082e-02   3.2709933e-02   2.7876189e-02   2.9063609e-02   2.7590666e-02   2.8902740e-02   2.8522534e-02   2.9689476e-02   2.8051329e-02   3.0551338e-02   2.6210153e-02   2.9221452e-02   2.8051115e-02   0.0000000e+00   3.4382142e-02   3.6843723e-02   3.0830571e-02   2.9767213e-02   3.3727107e-02   3.4452998e-02   3.3131238e-02   3.3879642e-02   3.7854974e-02   3.5808580e-02   3.7388029e-02   3.7074696e-02   3.3419261e-02   2.9532238e-02   2.9026190e-02   2.9027519e-02   3.2318125e-02   2.9088632e-02   2.8201460e-02   2.9967212e-02   2.7018548e-02   2.8864362e-02   2.7294596e-02   2.7761198e-02
   3.2322054e-02   3.2401213e-02   3.1752276e-02   3.2650193e-02   3.7700459e-02   3.7333485e-02   3.1847142e-02   3.2276829e-02   3.4289875e-02   2.9839266e-02   3.8367688e-02   3.7260130e-02   3.2867133e-02   3.4376301e-02   3.3947577e-02   3.2849846e-02   3.9214574e-02   3.8220995e-02   3.4035490e-02   3.5592177e-02   4.0618907e-02   3.5032383e-02   3.8376255e-02   4.2002442e-02   4.2231671e-02   4.1224989e-02   3.6600365e-02   3.4728831e-02   3.5704867e-02   3.7014358e-02   4.0820201e-02   4.0228052e-02   3.7913464e-02   3.9763173e-02   5.0647709e-02   5.4117817e-02   3.9486238e-02   4.2783161e-02   3.3921527e-02   3.5415706e-02   4.0545335e-02   3.9798216e-02   3.9495905e-02   4.4456468e-02   3.9665167e-02   4.6069823e-02   3.4310266e-02   3.7988886e-02   3.8424351e-02   4.0342662e-02   3.5262617e-02   3.4646071e-02   4.1063429e-02   3.6472352e-02   3.3970431e-02   3.3266240e-02   3.3798989e-02   3.3540048e-02   3.4789793e-02   3.6426099e-02   3.3899620e-02   3.6012410e-02   3.2869931e-02   3.4991350e-02   3.2873165e-02   3.4382142e-02   0.0000000e+00   4.0854105e-02   3.4153047e-02   3.8121104e-02   4.0370629e-02   3.8107508e-02   3.9165890e-02   3.9394108e-02   4.3761432e-02   4.2523766e-02   4.1283393e-02   4.2625631e-02   3.4494358e-02   3.3709959e-02   3.4561820e-02   3.4628936e-02   3.6665762e-02   3.2723400e-02   3.1699040e-02   3.3099348e-02   3.2151989e-02   3.2522781e-02   3.1364394e-02   3.1393594e-02
   3.7644240e-02   3.5076948e-02   3.4986440e-02   3.6466510e-02   4.2882735e-02   4.0049831e-02   3.5524333e-02   3.6061448e-02   3.7715172e-02   3.3863907e-02   4.1647806e-02   3.8708264e-02   3.6819051e-02   3.8720283e-02   3.8587292e-02   3.6371381e-02   4.1704888e-02   4.0431783e-02   3.7704846e-02   4.0632206e-02   4.2178099e-02   4.1399324e-02   3.9244165e-02   4.2883103e-02   4.3470804e-02   4.7582326e-02   4.1122996e-02   3.8538849e-02   3.8585865e-02   4.1985218e-02   4.3362464e-02   4.3673431e-02   4.0611188e-02   4.3160828e-02   5.1999832e-02   5.5445545e-02   4.2658713e-02   4.4156243e-02   3.6615544e-02   3.5088088e-02   4.3094056e-02   4.2576366e-02   4.4102835e-02   4.7825416e-02   4.1550786e-02   4.7513895e-02   3.8772913e-02   3.8505358e-02   4.1427809e-02   4.2967253e-02   3.7158582e-02   3.6271823e-02   4.3728223e-02   3.9932452e-02   3.7307489e-02   3.5603589e-02   3.5177800e-02   3.5701576e-02   3.6181028e-02   3.6801246e-02   3.7197923e-02   4.0399839e-02   3.6810038e-02   3.7577481e-02   3.7348103e-02   3.6843723e-02   4.0854105e-02   0.0000000e+00   3.6239043e-02   3.9644181e-02   4.1784132e-02   4.0260221e-02   4.3702457e-02   4.1337512e-02   4.9899808e-02   4.8668090e-02   4.4238533e-02   4.5829575e-02   3.6271583e-02   3.6564059e-02   3.6538372e-02   3.6165159e-02   3.8036311e-02   3.7769422e-02   3.5160947e-02   3.6524927e-02   3.5930535e-02   3.4544097e-02   3.5955323e-02   3.5172949e-02
   2.7897693e-02   2.8218988e-02   2.8757372e-02   2.9972331e-02   3.3253110e-02   3.1598865e-02   2.7298342e-02   2.9518626e-02   3.1122370e-02   2.9232522e-02   3.2086084e-02   3.3767516e-02   3.0636830e-02   3.3665104e-02   3.3244044e-02   2.9587788e-02   3.6199982e-02   3.7048337e-02   3.1535147e-02   3.3137530e-02   3.6225015e-02   3.4684988e-02   3.5419933e-02   3.8411222e-02   4.3899887e-02   4.1337402e-02   3.1284812e-02   3.3607636e-02   3.2858480e-02   3.5853743e-02   4.1452212e-02   3.9916977e-02   3.7275574e-02   3.5775665e-02   4.4114815e-02   5.9933842e-02   3.7439700e-02   4.1831132e-02   3.3150962e-02   3.0625535e-02   4.3247575e-02   3.5507027e-02   3.8103669e-02   4.2286890e-02   3.8708209e-02   4.2544788e-02   3.2624516e-02   3.4091292e-02   3.5120340e-02   3.9068712e-02   3.0977790e-02   3.0387655e-02   3.6705846e-02   3.4416458e-02   3.0121228e-02   2.9062194e-02   2.9709168e-02   2.8450791e-02   2.8999660e-02   2.9790149e-02   2.8293766e-02   3.3308456e-02   2.9443664e-02   2.9915988e-02   2.9479826e-02   3.0830571e-02   3.4153047e-02   3.6239043e-02   0.0000000e+00   3.2005033e-02   3.4795255e-02   3.2887883e-02   3.3777559e-02   3.5758294e-02   4.0476244e-02   3.7094422e-02   3.6220347e-02   3.6454549e-02   3.4678894e-02   3.2053411e-02   3.0442794e-02   2.9418918e-02   3.0996842e-02   3.2470751e-02   2.9399890e-02   2.9391796e-02   2.6346989e-02   2.4844979e-02   2.9489132e-02   2.7170472e-02
   3.3970738e-02   3.7121823e-02   3.4543737e-02   3.3834778e-02   4.3934083e-02   3.7561171e-02   3.5019500e-02   3.3186764e-02   3.5310957e-02   3.0866700e-02   3.4407254e-02   3.7408683e-02   3.4043997e-02   3.3079407e-02   3.0313261e-02   3.0515474e-02   3.9218906e-02   3.9722918e-02   3.0864170e-02   3.6836295e-02   4.1448232e-02   3.9869740e-02   3.8085497e-02   3.9642356e-02   4.1638830e-02   3.9267823e-02   3.4626810e-02   3.8438032e-02   3.5106670e-02   3.7285865e-02   3.7525292e-02   3.9745115e-02   3.6518094e-02   3.9681050e-02   4.4370289e-02   5.9852267e-02   3.8026018e-02   4.5481689e-02   3.4551433e-02   3.3758357e-02   4.3521574e-02   3.6736346e-02   4.2007206e-02   4.2840544e-02   4.3517962e-02   4.4694342e-02   3.6061323e-02   3.8623344e-02   3.7334633e-02   4.2949605e-02   3.7498824e-02   3.5527411e-02   4.0335603e-02   3.6300709e-02   3.4968067e-02   3.3251235e-02   3.1594753e-02   3.2085182e-02   3.1960967e-02   3.3755891e-02   3.2310931e-02   3.6719571e-02   3.2874839e-02   3.0795690e-02   3.1315609e-02   2.9767213e-02   3.8121104e-02   3.9644181e-02   3.2005033e-02   0.0000000e+00   3.7547180e-02   3.0858191e-02   3.6741204e-02   4.0302251e-02   3.9715964e-02   4.2009737e-02   3.9642964e-02   3.8921355e-02   3.7423968e-02   3.2552363e-02   3.2986007e-02   3.5368549e-02   3.7139617e-02   3.3658518e-02   3.1649571e-02   3.4483942e-02   3.2368432e-02   3.4360766e-02   3.3455057e-02   3.4689752e-02
   3.4421870e-02   3.2565882e-02   3.2785047e-02   3.5363467e-02   3.8847643e-02   3.9261271e-02   3.3176235e-02   3.3849842e-02   3.6561074e-02   3.2671084e-02   3.9517191e-02   3.6696367e-02   3.6079313e-02   3.8217854e-02   3.6134443e-02   3.1471201e-02   3.9632526e-02   4.0779660e-02   3.4900524e-02   3.7242745e-02   4.7038556e-02   3.5197031e-02   3.7523144e-02   3.9825606e-02   3.9937204e-02   4.2130661e-02   3.4388310e-02   3.2329451e-02   3.5785299e-02   3.8634094e-02   4.2902343e-02   4.2657420e-02   3.6198560e-02   4.0369450e-02   4.3193053e-02   5.9416090e-02   3.7002625e-02   3.7861833e-02   3.2502466e-02   3.2853717e-02   4.1190543e-02   3.3142354e-02   3.9417407e-02   4.1135874e-02   4.2400135e-02   4.5099517e-02   3.3807917e-02   3.4864550e-02   3.5346605e-02   4.3447382e-02   3.6303348e-02   3.2808744e-02   3.9006771e-02   3.7694390e-02   3.3276164e-02   3.3144165e-02   3.1525482e-02   3.0641052e-02   3.6808507e-02   3.5936137e-02   3.1322758e-02   3.7302081e-02   3.2231445e-02   3.2420574e-02   3.4337977e-02   3.3727107e-02   4.0370629e-02   4.1784132e-02   3.4795255e-02   3.7547180e-02   0.0000000e+00   3.7523797e-02   3.7729078e-02   3.6449741e-02   3.8718295e-02   4.3256261e-02   4.2938130e-02   4.0957717e-02   3.7574485e-02   3.1372226e-02   3.4750076e-02   3.3943829e-02   3.7134517e-02   3.5244431e-02   3.1840475e-02   3.1818841e-02   2.9262247e-02   2.8284869e-02   3.1765023e-02   3.0467997e-02
   3.1118888e-02   3.0633423e-02   3.0142462e-02   3.1142251e-02   3.8429647e-02   3.4010137e-02   3.1591317e-02   3.0565895e-02   2.8823386e-02   2.7511312e-02   3.7345743e-02   3.7073834e-02   3.4830955e-02   3.3050794e-02   3.3387276e-02   3.2715126e-02   3.9883263e-02   3.5712766e-02   3.5550816e-02   3.6284605e-02   4.7705936e-02   3.6016597e-02   3.5717304e-02   4.0719045e-02   4.1432057e-02   4.1334922e-02   3.5270439e-02   3.3273085e-02   3.2033731e-02   3.5916626e-02   4.1478470e-02   4.1110627e-02   3.7209404e-02   3.6590403e-02   4.5618652e-02   5.6533923e-02   3.8486688e-02   4.0477937e-02   3.3167344e-02   3.2130081e-02   4.0171418e-02   3.7676434e-02   3.9623362e-02   4.1321342e-02   4.2446492e-02   4.4095762e-02   3.3679967e-02   3.4242579e-02   3.6982843e-02   4.1905023e-02   3.5050454e-02   3.4217716e-02   4.0292372e-02   3.8650044e-02   3.1863149e-02   3.5234397e-02   3.2549037e-02   3.1056494e-02   3.3957361e-02   3.4760673e-02   3.1031658e-02   3.4737521e-02   3.3456425e-02   3.2294748e-02   3.5870770e-02   3.4452998e-02   3.8107508e-02   4.0260221e-02   3.2887883e-02   3.0858191e-02   3.7523797e-02   0.0000000e+00   3.5423678e-02   3.7126915e-02   4.5608581e-02   4.3604010e-02   4.1485072e-02   4.2550256e-02   3.9108115e-02   3.4833330e-02   3.3929542e-02   3.5140417e-02   3.4425640e-02   3.3986723e-02   3.2052225e-02   3.4382163e-02   3.1215726e-02   3.0248118e-02   3.0751640e-02   3.2393265e-02
   3.4438098e-02   3.5103047e-02   3.7310221e-02   3.7671225e-02   4.0967265e-02   4.1935932e-02   3.6174653e-02   3.6744395e-02   4.0461750e-02   3.8006245e-02   4.2325268e-02   4.5641437e-02   4.1863325e-02   4.0325282e-02   4.1043956e-02   3.6774593e-02   4.8724196e-02   4.4579930e-02   3.9125528e-02   4.2041597e-02   5.3090106e-02   4.2737485e-02   4.3824747e-02   4.5086701e-02   4.7460425e-02   4.7664511e-02   4.1434340e-02   4.0827154e-02   3.9484672e-02   4.1477057e-02   4.1109788e-02   4.4116083e-02   4.1176210e-02   4.5091031e-02   5.1590114e-02   5.6302738e-02   4.4345894e-02   4.5695856e-02   3.9624534e-02   3.4906932e-02   5.2584225e-02   4.0624606e-02   4.5419924e-02   4.5547681e-02   4.3743005e-02   4.6115438e-02   3.6630953e-02   3.5933004e-02   3.6761492e-02   4.1695272e-02   3.6949206e-02   3.6242474e-02   4.3484234e-02   3.5772209e-02   3.3287062e-02   3.5444608e-02   3.3300767e-02   3.0247528e-02   3.4593151e-02   3.4937315e-02   3.4454427e-02   3.5295852e-02   3.1738375e-02   3.2909033e-02   3.2019249e-02   3.3131238e-02   3.9165890e-02   4.3702457e-02   3.3777559e-02   3.6741204e-02   3.7729078e-02   3.5423678e-02   0.0000000e+00   3.8108166e-02   4.2326180e-02   4.2517083e-02   4.6069440e-02   4.6478654e-02   3.9411095e-02   3.9932884e-02   3.7742122e-02   3.7802106e-02   4.0424565e-02   3.5614624e-02   3.4251773e-02   3.5471077e-02   3.6144772e-02   3.6539463e-02   3.5584535e-02   3.6830580e-02
   3.4638853e-02   3.2913392e-02   3.2979461e-02   3.4835971e-02   4.1459025e-02   3.7684473e-02   2.9899287e-02   3.2534673e-02   3.3815778e-02   3.3372783e-02   3.3323982e-02   4.0153443e-02   3.5567845e-02   3.7339066e-02   3.6261806e-02   3.3488146e-02   4.0941744e-02   3.8285984e-02   3.3284969e-02   3.7499975e-02   4.7667760e-02   3.7732150e-02   3.8224854e-02   4.1554192e-02   4.3567779e-02   4.4118300e-02   3.6508913e-02   3.5933354e-02   4.0894209e-02   4.1637535e-02   4.1728375e-02   4.3557109e-02   4.2354402e-02   4.6609724e-02   4.6932486e-02   6.0225131e-02   4.2168655e-02   4.3639427e-02   3.7812905e-02   3.6280497e-02   5.0455237e-02   4.0731263e-02   4.3879723e-02   4.3192583e-02   4.2002262e-02   4.8146687e-02   4.0252742e-02   3.9286961e-02   4.1147229e-02   4.5839690e-02   3.5103864e-02   3.6513123e-02   4.3930730e-02   3.9199263e-02   3.5644927e-02   3.4097044e-02   3.4908789e-02   3.2035315e-02   3.6082677e-02   3.6495030e-02   3.5169374e-02   3.7455226e-02   3.4568794e-02   3.3746782e-02   3.3668406e-02   3.3879642e-02   3.9394108e-02   4.1337512e-02   3.5758294e-02   4.0302251e-02   3.6449741e-02   3.7126915e-02   3.8108166e-02   0.0000000e+00   4.3556114e-02   4.1601720e-02   4.2759064e-02   4.0953827e-02   3.6576060e-02   3.6065299e-02   3.4455345e-02   3.3268211e-02   3.5894025e-02   3.1710614e-02   3.3393159e-02   3.4942633e-02   3.5885777e-02   3.3491283e-02   3.2252960e-02   3.4983074e-02
   3.5211778e-02   3.4871715e-02   3.5228203e-02   3.5157793e-02   3.8981705e-02   3.7897896e-02   3.2384683e-02   3.4397448e-02   3.3531209e-02   3.6034660e-02   3.8836609e-02   4.2530209e-02   3.7924609e-02   3.8958124e-02   3.6916999e-02   3.4904364e-02   4.0268585e-02   3.7446795e-02   3.6006809e-02   4.3820798e-02   4.7346119e-02   3.8457467e-02   4.3628987e-02   4.6911763e-02   4.6794333e-02   4.7152344e-02   3.8931424e-02   4.1319345e-02   4.1180026e-02   4.4209360e-02   4.5680830e-02   4.8484267e-02   4.2649833e-02   4.6905550e-02   4.9646695e-02   6.6272691e-02   4.2498476e-02   4.4925356e-02   3.8666833e-02   4.2186303e-02   4.4115606e-02   4.3922166e-02   4.8641563e-02   4.5633996e-02   3.9609686e-02   4.6059513e-02   3.8884269e-02   3.7632641e-02   3.7696256e-02   4.3851502e-02   3.4008954e-02   3.5748265e-02   4.2607991e-02   3.8725309e-02   3.6115180e-02   3.6300360e-02   3.1798921e-02   3.3865404e-02   3.6909509e-02   3.5445631e-02   3.7013577e-02   3.8166762e-02   3.2029963e-02   3.5108850e-02   3.6481275e-02   3.7854974e-02   4.3761432e-02   4.9899808e-02   4.0476244e-02   3.9715964e-02   3.8718295e-02   4.5608581e-02   4.2326180e-02   4.3556114e-02   0.0000000e+00   4.8540867e-02   4.9201477e-02   4.2656838e-02   4.2465384e-02   3.6142880e-02   4.2776423e-02   3.8125588e-02   4.1360661e-02   3.7268292e-02   4.0677548e-02   3.5435670e-02   3.9279824e-02   3.7135842e-02   3.2076831e-02   3.6678037e-02
   3.5665863e-02   3.6598481e-02   3.2460746e-02   3.5770241e-02   4.4392646e-02   3.8312785e-02   3.0299353e-02   3.1824249e-02   3.5586100e-02   3.3222765e-02   3.9992261e-02   4.0273406e-02   3.6153803e-02   4.0361361e-02   4.0350520e-02   3.3188676e-02   4.1811680e-02   3.9231653e-02   3.4820460e-02   4.3784109e-02   4.6519988e-02   3.4110601e-02   3.7960612e-02   4.2181704e-02   4.8635720e-02   4.7611727e-02   3.6953076e-02   3.4391574e-02   4.0019811e-02   4.4216945e-02   4.9492647e-02   4.8149481e-02   4.5270763e-02   5.0379007e-02   5.3838704e-02   7.2014619e-02   4.9354357e-02   4.9551478e-02   3.6970676e-02   3.7778217e-02   4.5976822e-02   4.3511324e-02   4.2447409e-02   4.1518071e-02   3.7922146e-02   4.0707079e-02   3.2929956e-02   3.4427935e-02   3.6233530e-02   4.3224240e-02   3.2544252e-02   3.3188152e-02   4.2739462e-02   3.6660252e-02   3.4214630e-02   3.4137404e-02   3.2836868e-02   3.5094575e-02   3.3116311e-02   3.4853581e-02   3.7138832e-02   3.8481210e-02   3.7079189e-02   3.8115938e-02   3.7631406e-02   3.5808580e-02   4.2523766e-02   4.8668090e-02   3.7094422e-02   4.2009737e-02   4.3256261e-02   4.3604010e-02   4.2517083e-02   4.1601720e-02   4.8540867e-02   0.0000000e+00   5.2502510e-02   5.1429334e-02   4.5601387e-02   3.7630312e-02   4.5979146e-02   3.7682976e-02   4.3385079e-02   4.3201225e-02   3.5048170e-02   3.7995326e-02   3.6163276e-02   3.7325583e-02   3.5339540e-02   3.6926585e-02
   3.4977084e-02   3.5730159e-02   3.6296326e-02   3.8423791e-02   4.1525400e-02   3.9024375e-02   3.5952270e-02   3.4572735e-02   3.4846686e-02   3.4603014e-02   3.7993750e-02   4.2504645e-02   3.8109612e-02   4.0632537e-02   3.9504790e-02   3.5479503e-02   4.4204076e-02   3.8824310e-02   3.5155166e-02   3.9531821e-02   4.5447049e-02   3.5559830e-02   4.0101620e-02   4.6033859e-02   4.3811177e-02   4.3954492e-02   3.9231502e-02   3.7245591e-02   3.8180264e-02   3.8384430e-02   4.3068193e-02   4.1391641e-02   3.9616338e-02   4.3701668e-02   5.3209637e-02   5.6507570e-02   3.9952270e-02   4.3076191e-02   3.5342196e-02   3.6549952e-02   4.2631110e-02   4.4351952e-02   4.2640055e-02   4.3948027e-02   3.9751354e-02   4.6370473e-02   3.6253582e-02   3.6339124e-02   3.9025322e-02   4.5963384e-02   3.7097946e-02   3.7448071e-02   4.1568131e-02   4.0236837e-02   3.4278330e-02   3.3882705e-02   3.2653539e-02   3.5100062e-02   3.7076106e-02   3.7684186e-02   3.5872141e-02   3.9080884e-02   3.4319170e-02   3.7255943e-02   3.4925122e-02   3.7388029e-02   4.1283393e-02   4.4238533e-02   3.6220347e-02   3.9642964e-02   4.2938130e-02   4.1485072e-02   4.6069440e-02   4.2759064e-02   4.9201477e-02   5.2502510e-02   0.0000000e+00   4.8077348e-02   4.2997848e-02   3.7603640e-02   3.8877958e-02   3.6580746e-02   4.1568311e-02   4.1564471e-02   3.8273147e-02   3.8556761e-02   4.0818624e-02   3.4723155e-02   3.5881040e-02   3.3780756e-02
   3.5307733e-02   3.5009288e-02   3.7475715e-02   3.7329523e-02   3.9264295e-02   3.8126586e-02   3.4434369e-02   3.6608944e-02   3.8736097e-02   3.7299609e-02   3.9952879e-02   3.9103896e-02   3.4582456e-02   3.8300541e-02   3.8888151e-02   3.2533178e-02   4.2553792e-02   3.9433661e-02   3.7628965e-02   3.8283269e-02   4.8073281e-02   4.0020303e-02   4.0799745e-02   4.1777429e-02   4.3825013e-02   4.3225787e-02   3.8169222e-02   3.7661873e-02   3.6661247e-02   3.9365273e-02   4.3803700e-02   4.3635416e-02   4.1381572e-02   4.2191956e-02   4.9257025e-02   5.7155815e-02   4.1516617e-02   4.7325332e-02   3.8288074e-02   4.3570690e-02   5.4524622e-02   4.3779430e-02   4.2430219e-02   4.8174073e-02   4.2653962e-02   4.6457916e-02   3.8136150e-02   3.9806993e-02   3.9735668e-02   4.7352431e-02   4.0849326e-02   3.6336473e-02   4.1829213e-02   4.1452561e-02   3.5015950e-02   3.4325612e-02   3.5715305e-02   3.7896626e-02   4.0641647e-02   3.8259986e-02   3.7137893e-02   3.7243619e-02   3.6614725e-02   3.7162550e-02   3.7946992e-02   3.7074696e-02   4.2625631e-02   4.5829575e-02   3.6454549e-02   3.8921355e-02   4.0957717e-02   4.2550256e-02   4.6478654e-02   4.0953827e-02   4.2656838e-02   5.1429334e-02   4.8077348e-02   0.0000000e+00   4.1104917e-02   4.1515149e-02   3.7871644e-02   3.6296583e-02   3.7904833e-02   4.0960447e-02   3.6553690e-02   3.7610709e-02   3.8667839e-02   3.4650021e-02   3.7174942e-02   3.5121885e-02
   2.8199944e-02   2.9389160e-02   3.1889633e-02   3.0627338e-02   3.1579658e-02   3.4448393e-02   3.2807402e-02   3.2598069e-02   2.9062046e-02   3.0229799e-02   3.5899951e-02   3.1029681e-02   2.9052145e-02   3.6600479e-02   3.1006716e-02   2.9902661e-02   3.6048500e-02   3.1647056e-02   3.1636957e-02   3.1708753e-02   4.0923973e-02   3.2383056e-02   3.3046413e-02   3.5023941e-02   3.6589326e-02   3.3772839e-02   3.0027172e-02   3.1675066e-02   3.0049160e-02   3.2324845e-02   3.5107352e-02   3.3639071e-02   3.1394650e-02   3.8874474e-02   4.3601711e-02   5.2794403e-02   3.6804804e-02   3.6419540e-02   2.8837106e-02   3.1956665e-02   4.0764721e-02   2.9769869e-02   3.3506078e-02   3.8778924e-02   3.3231374e-02   3.8082803e-02   3.1380878e-02   3.2431038e-02   2.7837420e-02   3.5320740e-02   3.5393433e-02   3.2271452e-02   3.7730847e-02   3.5096991e-02   3.0336494e-02   3.2336923e-02   3.3298629e-02   3.2598165e-02   3.4208522e-02   3.5875488e-02   2.9255603e-02   3.2328794e-02   3.1728006e-02   3.4003885e-02   3.1310201e-02   3.3419261e-02   3.4494358e-02   3.6271583e-02   3.4678894e-02   3.7423968e-02   3.7574485e-02   3.9108115e-02   3.9411095e-02   3.6576060e-02   4.2465384e-02   4.5601387e-02   4.2997848e-02   4.1104917e-02   0.0000000e+00   3.1862898e-02   3.0654557e-02   3.1176799e-02   3.7255352e-02   3.7534945e-02   2.8772751e-02   2.8926709e-02   3.2490657e-02   3.3343001e-02   3.1356568e-02   2.9696932e-02
   2.5675784e-02   2.4532877e-02   2.9438909e-02   2.6416654e-02   3.1193016e-02   3.2249512e-02   3.0150298e-02   3.0834652e-02   2.9590812e-02   2.8817766e-02   3.5847984e-02   3.2036517e-02   3.0168947e-02   3.8468596e-02   3.8540826e-02   2.7093638e-02   3.2142829e-02   3.0730335e-02   3.6154461e-02   3.7327598e-02   4.3093532e-02   3.4157321e-02   3.4131103e-02   3.8561805e-02   4.0015764e-02   4.2187682e-02   3.3989118e-02   3.5594711e-02   3.3043662e-02   3.5292866e-02   3.8496980e-02   3.7947673e-02   3.5050500e-02   3.9525206e-02   4.5050054e-02   5.8879497e-02   4.0486365e-02   4.0062730e-02   3.7081395e-02   3.3956660e-02   3.9659625e-02   3.4275749e-02   3.4625665e-02   3.7629984e-02   3.5023311e-02   4.0021396e-02   2.9576334e-02   2.8002234e-02   3.0328550e-02   3.9555187e-02   3.3024755e-02   3.0845374e-02   4.1090052e-02   3.2480063e-02   2.7086796e-02   3.0869564e-02   2.8829477e-02   2.5802843e-02   2.8284154e-02   3.0302842e-02   2.4806890e-02   2.6305051e-02   2.8209639e-02   2.8917724e-02   3.2340893e-02   2.9532238e-02   3.3709959e-02   3.6564059e-02   3.2053411e-02   3.2552363e-02   3.1372226e-02   3.4833330e-02   3.9932884e-02   3.6065299e-02   3.6142880e-02   3.7630312e-02   3.7603640e-02   4.1515149e-02   3.1862898e-02   0.0000000e+00   3.1976724e-02   3.2323666e-02   3.4524130e-02   3.2586572e-02   3.2650257e-02   2.8532686e-02   3.5418730e-02   2.3994862e-02   2.3625221e-02   2.3269175e-02
   2.9020070e-02   2.8152886e-02   2.8283470e-02   2.9626560e-02   3.2380637e-02   3.1568809e-02   2.8425401e-02   2.8687448e-02   2.9967826e-02   2.8718255e-02   3.3453539e-02   3.3101203e-02   3.1443860e-02   3.3136516e-02   3.1447320e-02   2.8450730e-02   3.3685150e-02   3.3829210e-02   3.0275156e-02   3.3406013e-02   4.2870112e-02   3.4389623e-02   3.4109378e-02   3.7451196e-02   4.1590055e-02   3.8069254e-02   3.2298938e-02   3.1513297e-02   3.2847064e-02   3.1753260e-02   3.6681863e-02   3.6976395e-02   3.6985693e-02   3.9368255e-02   4.3866274e-02   5.1397919e-02   3.8498770e-02   3.8017527e-02   3.1740056e-02   2.8724534e-02   3.8254615e-02   3.2408119e-02   3.4606014e-02   4.0615116e-02   3.8003783e-02   3.9471857e-02   3.1719929e-02   3.1974197e-02   3.3180396e-02   3.8628632e-02   3.2867231e-02   3.0290078e-02   3.7729867e-02   3.4625622e-02   2.8572866e-02   3.0323566e-02   2.9037070e-02   2.8944187e-02   2.9987477e-02   3.2508250e-02   3.0044087e-02   3.0963740e-02   2.9270400e-02   3.0169384e-02   2.8855537e-02   2.9026190e-02   3.4561820e-02   3.6538372e-02   3.0442794e-02   3.2986007e-02   3.4750076e-02   3.3929542e-02   3.7742122e-02   3.4455345e-02   4.2776423e-02   4.5979146e-02   3.8877958e-02   3.7871644e-02   3.0654557e-02   3.1976724e-02   0.0000000e+00   2.9456724e-02   3.0464463e-02   2.9014814e-02   2.8866548e-02   2.9229867e-02   3.0659543e-02   2.9055778e-02   2.9026571e-02   2.8490585e-02
   2.8153138e-02   2.7640227e-02   2.8350434e-02   2.9006083e-02   3.2831408e-02   3.1031028e-02   2.9031301e-02   2.9365139e-02   2.9295253e-02   2.7820451e-02   3.2927239e-02   3.1393722e-02   2.9380630e-02   3.1187444e-02   3.0357726e-02   2.7778937e-02   3.4708145e-02   3.2517988e-02   2.8987385e-02   3.0464148e-02   3.8649390e-02   2.9231669e-02   3.1887882e-02   3.5243453e-02   3.9270788e-02   3.5076573e-02   3.2569427e-02   2.8114072e-02   3.0772276e-02   3.1508952e-02   3.7816212e-02   3.6296289e-02   3.4859506e-02   3.7909992e-02   4.2360416e-02   5.3975851e-02   3.7620277e-02   3.5145725e-02   3.1941522e-02   3.0795308e-02   3.7581500e-02   3.1116035e-02   3.4834660e-02   3.7926827e-02   3.6176686e-02   4.0300365e-02   3.0461774e-02   2.9643372e-02   3.1584752e-02   3.8936259e-02   3.1171307e-02   2.9929071e-02   3.8172435e-02   3.1556174e-02   2.8359717e-02   2.8836895e-02   2.8212014e-02   2.8869648e-02   2.9472540e-02   3.1217004e-02   3.0092678e-02   2.9636904e-02   2.6980212e-02   2.8998537e-02   2.8538499e-02   2.9027519e-02   3.4628936e-02   3.6165159e-02   2.9418918e-02   3.5368549e-02   3.3943829e-02   3.5140417e-02   3.7802106e-02   3.3268211e-02   3.8125588e-02   3.7682976e-02   3.6580746e-02   3.6296583e-02   3.1176799e-02   3.2323666e-02   2.9456724e-02   0.0000000e+00   3.0710097e-02   3.0351206e-02   2.8531393e-02   2.8548890e-02   2.9428680e-02   2.9957147e-02   2.9034169e-02   2.7804396e-02
   2.9324359e-02   2.9298725e-02   2.9311304e-02   3.1622687e-02   3.5250227e-02   3.5439697e-02   2.7560587e-02   2.8617420e-02   2.9747497e-02   2.7844659e-02   3.2671064e-02   3.3941361e-02   3.1746332e-02   3.4755144e-02   3.2286644e-02   2.9553436e-02   3.2186063e-02   3.3438535e-02   3.0368998e-02   3.0162163e-02   3.9036037e-02   3.3975004e-02   3.5354765e-02   3.7219309e-02   3.7954260e-02   3.8308688e-02   3.2625481e-02   3.2151897e-02   3.0311183e-02   3.1516582e-02   3.8102002e-02   3.7748941e-02   3.4972170e-02   3.7374499e-02   4.4591230e-02   5.7811231e-02   4.0395766e-02   3.8611283e-02   3.1928193e-02   3.3609266e-02   3.9870910e-02   2.9978605e-02   3.3068552e-02   3.7214503e-02   3.6618889e-02   4.0173828e-02   3.1672674e-02   3.1096873e-02   3.3787411e-02   3.9649552e-02   2.9323335e-02   2.7082402e-02   3.5439988e-02   3.2240971e-02   2.7668896e-02   2.8669670e-02   2.9186498e-02   2.9072509e-02   3.0317895e-02   3.1407345e-02   3.1244689e-02   3.1153321e-02   2.7107499e-02   3.0486282e-02   3.1030979e-02   3.2318125e-02   3.6665762e-02   3.8036311e-02   3.0996842e-02   3.7139617e-02   3.7134517e-02   3.4425640e-02   4.0424565e-02   3.5894025e-02   4.1360661e-02   4.3385079e-02   4.1568311e-02   3.7904833e-02   3.7255352e-02   3.4524130e-02   3.0464463e-02   3.0710097e-02   0.0000000e+00   2.9787926e-02   2.8566500e-02   2.9737758e-02   2.9362162e-02   2.9124284e-02   2.9016355e-02   2.9328311e-02
   2.7982047e-02   2.8387483e-02   3.0059269e-02   2.8294914e-02   3.0192948e-02   3.1787413e-02   2.8499230e-02   2.9731100e-02   2.8930444e-02   2.7890647e-02   3.0789696e-02   3.2539241e-02   2.9560104e-02   3.2303437e-02   2.9719043e-02   2.8628738e-02   3.3274595e-02   3.4069698e-02   3.1724369e-02   3.3385468e-02   4.2533257e-02   2.8121551e-02   3.1745277e-02   3.5858277e-02   3.8673404e-02   3.9422305e-02   2.8797944e-02   3.2977436e-02   3.1030977e-02   3.0298298e-02   3.6328497e-02   3.6570130e-02   3.4952888e-02   3.4097639e-02   4.3820931e-02   5.3134014e-02   3.6058035e-02   3.3304499e-02   3.5778124e-02   3.0629059e-02   3.8116331e-02   2.8700545e-02   3.5450687e-02   3.7183796e-02   3.2644084e-02   3.9883807e-02   3.0562722e-02   3.0598620e-02   3.4887663e-02   3.7305345e-02   2.8581117e-02   2.6730665e-02   3.4310172e-02   3.1444404e-02   2.7883301e-02   2.8768295e-02   2.9868904e-02   2.9232657e-02   3.0064499e-02   3.0380285e-02   2.9211047e-02   2.9138012e-02   2.7928494e-02   2.9408236e-02   2.7862910e-02   2.9088632e-02   3.2723400e-02   3.7769422e-02   3.2470751e-02   3.3658518e-02   3.5244431e-02   3.3986723e-02   3.5614624e-02   3.1710614e-02   3.7268292e-02   4.3201225e-02   4.1564471e-02   4.0960447e-02   3.7534945e-02   3.2586572e-02   2.9014814e-02   3.0351206e-02   2.9787926e-02   0.0000000e+00   2.6484757e-02   3.0264902e-02   2.5949718e-02   2.8553922e-02   2.9487078e-02   2.9052485e-02
   2.6485778e-02   2.7192706e-02   2.7220320e-02   2.6283376e-02   3.0539525e-02   2.9919554e-02   2.5149458e-02   2.7263809e-02   2.9527254e-02   2.7249600e-02   3.0129339e-02   2.9616792e-02   2.9447890e-02   3.2414041e-02   2.9659339e-02   2.5337882e-02   3.1566846e-02   2.9586396e-02   2.8919193e-02   3.0011087e-02   3.5446786e-02   3.2374219e-02   3.0834693e-02   3.3766173e-02   3.6018654e-02   3.5631336e-02   3.0083582e-02   2.9102495e-02   2.9375009e-02   2.9221563e-02   3.6016721e-02   3.4301769e-02   3.2302962e-02   3.5218212e-02   4.0828748e-02   5.3402135e-02   3.7163290e-02   3.7355169e-02   2.8438430e-02   3.3003475e-02   3.5407551e-02   2.9408538e-02   3.5441981e-02   3.6146521e-02   3.4178145e-02   3.9467494e-02   2.9640217e-02   2.8635198e-02   3.1504364e-02   3.4705666e-02   2.8260298e-02   2.9363737e-02   3.5938672e-02   3.3877408e-02   2.7526746e-02   2.8636198e-02   2.6636161e-02   2.5460420e-02   2.7170501e-02   2.8722215e-02   2.8685737e-02   2.8933967e-02   2.7408456e-02   2.8239313e-02   2.6641029e-02   2.8201460e-02   3.1699040e-02   3.5160947e-02   2.9399890e-02   3.1649571e-02   3.1840475e-02   3.2052225e-02   3.4251773e-02   3.3393159e-02   4.0677548e-02   3.5048170e-02   3.8273147e-02   3.6553690e-02   2.8772751e-02   3.2650257e-02   2.8866548e-02   2.8531393e-02   2.8566500e-02   2.6484757e-02   0.0000000e+00   2.6732276e-02   2.7802482e-02   2.5318548e-02   2.7107436e-02   2.7231870e-02
   2.8474056e-02   2.7900677e-02   2.7850167e-02   2.7453844e-02   3.2429467e-02   2.7935534e-02   2.7362786e-02   2.7857181e-02   3.1214134e-02   2.7642971e-02   3.1490145e-02   3.0309510e-02   2.8876764e-02   3.1688408e-02   3.0269666e-02   2.6470686e-02   3.2226245e-02   3.1807025e-02   3.0391167e-02   3.0221177e-02   3.1114671e-02   2.9390503e-02   3.0322400e-02   3.2757784e-02   3.8803794e-02   3.4615265e-02   2.9256069e-02   2.8527323e-02   3.0551741e-02   2.8072025e-02   3.3878009e-02   3.4463126e-02   3.2624944e-02   3.5305081e-02   4.1756014e-02   5.8057293e-02   3.4503352e-02   3.5458310e-02   2.7551484e-02   3.0767743e-02   3.5649361e-02   2.8232075e-02   3.5404052e-02   3.6975011e-02   3.2911840e-02   3.8198605e-02   2.8653796e-02   2.8755851e-02   3.0583665e-02   3.5282169e-02   2.7693686e-02   2.8535792e-02   3.4414799e-02   2.9835123e-02   2.7347373e-02   2.5877788e-02   2.7130663e-02   2.5892646e-02   2.6987054e-02   2.8305047e-02   2.8121117e-02   2.9730594e-02   2.7751316e-02   2.7531268e-02   2.7088387e-02   2.9967212e-02   3.3099348e-02   3.6524927e-02   2.9391796e-02   3.4483942e-02   3.1818841e-02   3.4382163e-02   3.5471077e-02   3.4942633e-02   3.5435670e-02   3.7995326e-02   3.8556761e-02   3.7610709e-02   2.8926709e-02   2.8532686e-02   2.9229867e-02   2.8548890e-02   2.9737758e-02   3.0264902e-02   2.6732276e-02   0.0000000e+00   2.7515676e-02   2.6168527e-02   2.6343222e-02   2.8148253e-02
   2.7544282e-02   2.8924469e-02   2.8097101e-02   2.7814221e-02   3.0657168e-02   3.1341220e-02   2.5089636e-02   2.4798307e-02   2.6834595e-02   2.5785078e-02   2.7783331e-02   2.6511088e-02   2.7924507e-02   3.2282658e-02   3.0490982e-02   2.7089225e-02   3.1061221e-02   2.9440588e-02   2.9409721e-02   3.1773364e-02   3.5733862e-02   2.7818713e-02   2.9897956e-02   3.3567967e-02   3.7725776e-02   3.1579852e-02   2.9702477e-02   3.0197000e-02   2.6722877e-02   2.5590988e-02   3.5504384e-02   3.5782511e-02   3.1455521e-02   3.2781803e-02   4.2385736e-02   5.6846470e-02   3.5149205e-02   3.5270581e-02   3.1128056e-02   3.2188236e-02   3.8246667e-02   3.1806281e-02   3.4023934e-02   3.6874349e-02   3.4276150e-02   3.8254225e-02   2.9561283e-02   2.6963040e-02   3.1660036e-02   3.7337581e-02   2.9981387e-02   2.6198834e-02   3.5928507e-02   3.0430873e-02   2.7401267e-02   2.4791918e-02   2.6536265e-02   2.7594948e-02   2.6968135e-02   2.8852098e-02   2.5219161e-02   2.7476177e-02   2.6829189e-02   2.9385507e-02   2.5547510e-02   2.7018548e-02   3.2151989e-02   3.5930535e-02   2.6346989e-02   3.2368432e-02   2.9262247e-02   3.1215726e-02   3.6144772e-02   3.5885777e-02   3.9279824e-02   3.6163276e-02   4.0818624e-02   3.8667839e-02   3.2490657e-02   3.5418730e-02   3.0659543e-02   2.9428680e-02   2.9362162e-02   2.5949718e-02   2.7802482e-02   2.7515676e-02   0.0000000e+00   2.4824250e-02   2.7017365e-02   2.7814177e-02
   2.4297326e-02   2.7238627e-02   2.7926293e-02   2.6400445e-02   3.0035072e-02   2.7662695e-02   2.5443202e-02   2.7011064e-02   2.7124798e-02   2.5028972e-02   2.9448969e-02   2.9023766e-02   2.8143649e-02   3.3108692e-02   2.6948080e-02   2.4980604e-02   3.0894948e-02   2.8584351e-02   2.9981513e-02   2.9110513e-02   3.5067328e-02   2.8829266e-02   3.0124145e-02   3.4098390e-02   3.8025458e-02   3.1441785e-02   2.8388064e-02   2.9584706e-02   2.9885369e-02   3.0616304e-02   3.5695591e-02   3.7491868e-02   3.2109284e-02   3.2806501e-02   4.1698966e-02   5.2308264e-02   3.4330749e-02   3.4073644e-02   2.7109577e-02   2.6237923e-02   3.4508518e-02   2.8343506e-02   3.2491278e-02   3.6659111e-02   3.2515595e-02   3.6378834e-02   2.7615114e-02   2.9034061e-02   2.8940094e-02   3.4594896e-02   2.8414766e-02   2.6277136e-02   3.3981268e-02   3.0478708e-02   2.5760346e-02   2.5445076e-02   2.4697819e-02   2.4654168e-02   2.5227551e-02   2.6347998e-02   2.5379113e-02   2.7554924e-02   2.6614586e-02   2.8452424e-02   2.9252963e-02   2.8864362e-02   3.2522781e-02   3.4544097e-02   2.4844979e-02   3.4360766e-02   2.8284869e-02   3.0248118e-02   3.6539463e-02   3.3491283e-02   3.7135842e-02   3.7325583e-02   3.4723155e-02   3.4650021e-02   3.3343001e-02   2.3994862e-02   2.9055778e-02   2.9957147e-02   2.9124284e-02   2.8553922e-02   2.5318548e-02   2.6168527e-02   2.4824250e-02   0.0000000e+00   2.6427218e-02   2.6228471e-02
   2.5849750e-02   2.5915586e-02   2.6335128e-02   2.6944663e-02   3.1360619e-02   3.1953511e-02   2.6267697e-02   2.6865112e-02   3.0102564e-02   2.8000043e-02   3.2450341e-02   3.1333135e-02   2.8045405e-02   3.2974162e-02   2.8058720e-02   2.5975481e-02   2.9920000e-02   2.9850944e-02   3.1735377e-02   3.2153899e-02   3.6020756e-02   3.3309352e-02   3.0304607e-02   3.3087251e-02   3.8271635e-02   3.6766347e-02   2.6046880e-02   2.8180036e-02   2.9199851e-02   2.9391382e-02   3.5815865e-02   3.6321151e-02   3.2260205e-02   3.4457764e-02   4.1162939e-02   5.0770226e-02   3.4256407e-02   3.6454869e-02   2.8318420e-02   2.7079023e-02   3.7514836e-02   2.8689564e-02   3.4078071e-02   3.4482780e-02   3.3902728e-02   3.8047188e-02   2.9200183e-02   2.9286900e-02   2.8355064e-02   3.7149330e-02   2.9287028e-02   2.5692996e-02   3.6751487e-02   3.0514028e-02   2.7019784e-02   2.6208125e-02   2.7225384e-02   2.6622718e-02   2.6392853e-02   2.8635165e-02   2.6021256e-02   2.8731473e-02   2.8070957e-02   2.7713590e-02   2.7074462e-02   2.7294596e-02   3.1364394e-02   3.5955323e-02   2.9489132e-02   3.3455057e-02   3.1765023e-02   3.0751640e-02   3.5584535e-02   3.2252960e-02   3.2076831e-02   3.5339540e-02   3.5881040e-02   3.7174942e-02   3.1356568e-02   2.3625221e-02   2.9026571e-02   2.9034169e-02   2.9016355e-02   2.9487078e-02   2.7107436e-02   2.6343222e-02   2.7017365e-02   2.6427218e-02   0.0000000e+00   2.8056220e-02
   2.5857078e-02   2.7038010e-02   2.8915693e-02   2.9958260e-02   3.2037000e-02   3.5085487e-02   2.6635949e-02   2.8309483e-02   3.1682229e-02   2.7320789e-02   3.0935009e-02   3.1264949e-02   2.7804743e-02   3.3543792e-02   3.0303159e-02   2.6004917e-02   3.1540813e-02   3.0885157e-02   3.0239077e-02   3.1345040e-02   3.2471743e-02   3.2087787e-02   3.0004959e-02   3.3238330e-02   3.6523193e-02   3.6687250e-02   2.7991274e-02   3.1847672e-02   3.0602281e-02   2.9512836e-02   3.8300027e-02   3.5036532e-02   3.2435870e-02   3.3532854e-02   4.0242906e-02   4.6522169e-02   3.2892590e-02   3.4782990e-02   2.7471071e-02   2.5766577e-02   3.1432441e-02   2.6345861e-02   3.3506561e-02   3.5204132e-02   3.5007119e-02   3.5807081e-02   2.7771618e-02   3.0950602e-02   3.0209711e-02   3.6119858e-02   2.9607534e-02   2.7026112e-02   3.8130564e-02   2.9818987e-02   2.6180481e-02   2.5634958e-02   2.5787286e-02   2.6762764e-02   2.8495487e-02   2.9388689e-02   2.6964148e-02   2.9578425e-02   2.5285926e-02   2.8144940e-02   2.7746261e-02   2.7761198e-02   3.1393594e-02   3.5172949e-02   2.7170472e-02   3.4689752e-02   3.0467997e-02   3.2393265e-02   3.6830580e-02   3.4983074e-02   3.6678037e-02   3.6926585e-02   3.3780756e-02   3.5121885e-02   2.9696932e-02   2.3269175e-02   2.8490585e-02   2.7804396e-02   2.9328311e-02   2.9052485e-02   2.7231870e-02   2.8148253e-02   2.7814177e-02   2.6228471e-02   2.8056220e-02   0.0000000e+00
