# Supplementary material for: Autistic traits and individual brain differences: functional network efficiency reflects attentional and social impairments, structural nodal efficiencies index systemising and theory-of-mind skills
Source: Mol Autism. 2021 Jan 21;12:3. doi: 10.1186/s13229-020-00377-8 (PMC7818759; doi:10.1186/s13229-020-00377-8)
Supplement: Supplementary file 8 — Additional file 8. Connectivity matrices. Connection matrices and functional correlation matrices for each subject, as floating-point values in ASCII text format, and MATLAB code for producing these. [file 13229_2020_377_MOESM8_ESM.zip › Paul_Arora_et_al_data/Physiological/BBC/DTI_rsfMRI_ConnectivityMatrices/connectivity_matrices/Connection_Matrix_sym_aHU0036.txt]

   0.0000000e+00   2.3900482e-02   2.6442812e-02   2.6077335e-02   3.3367984e-02   3.5173668e-02   2.3127436e-02   2.3190424e-02   2.8011340e-02   2.9548629e-02   2.7658831e-02   2.9159819e-02   2.4237531e-02   2.8698023e-02   2.6633996e-02   2.6901462e-02   3.1775379e-02   2.6140265e-02   2.8969056e-02   3.0985016e-02   3.8196044e-02   3.5434574e-02   2.9059455e-02   2.7659254e-02   3.0522851e-02   2.8936860e-02   3.1187707e-02   3.1630489e-02   2.8853006e-02   3.1898312e-02   3.0943648e-02   3.0102558e-02   2.5499121e-02   2.8375405e-02   3.8974364e-02   3.3597896e-02   3.6065693e-02   3.4914239e-02   3.2743380e-02   2.8966251e-02   3.3055164e-02   2.7429273e-02   2.9338669e-02   3.1112687e-02   2.9957907e-02   2.9029168e-02   2.6393947e-02   2.5521143e-02   2.9461763e-02   2.6282260e-02   2.6541472e-02   2.3389463e-02   2.9422920e-02   2.7489896e-02   2.6570131e-02   2.4503285e-02   2.4605160e-02   2.3691625e-02   2.3609934e-02   2.1795228e-02   2.4346898e-02   2.3900234e-02   2.1673726e-02   2.5568914e-02   2.5162421e-02   2.4007920e-02   2.7810075e-02   3.0167217e-02   2.8184442e-02   2.7772184e-02   2.8456316e-02   2.8954571e-02   3.4351194e-02   3.3195124e-02   3.3465518e-02   3.4687903e-02   3.4682539e-02   3.5477396e-02   3.1022260e-02   2.3444519e-02   2.5759353e-02   2.7102586e-02   2.6488622e-02   2.5791826e-02   2.4440659e-02   2.4741515e-02   2.3932440e-02   2.7787450e-02   2.4912776e-02   2.3378573e-02
   2.3900482e-02   0.0000000e+00   2.4872462e-02   2.5354245e-02   3.2469306e-02   3.3208321e-02   2.2725198e-02   2.2629604e-02   2.5913168e-02   2.9285145e-02   2.7602155e-02   3.0421751e-02   2.4574861e-02   2.7309605e-02   2.5193933e-02   2.6090433e-02   2.7776267e-02   2.5993385e-02   2.9023579e-02   3.0746858e-02   3.6632727e-02   3.8173247e-02   2.8201189e-02   2.9155191e-02   3.0057679e-02   2.7677969e-02   2.8974084e-02   2.8793876e-02   2.7936165e-02   3.1860446e-02   3.0105203e-02   2.7717584e-02   2.4031609e-02   2.7341157e-02   3.5944245e-02   3.2401351e-02   3.4904024e-02   3.5694473e-02   3.3264130e-02   3.0694133e-02   3.7105625e-02   3.2233668e-02   2.9415181e-02   2.8690812e-02   3.0022428e-02   2.7005894e-02   2.4249926e-02   2.6272585e-02   2.9919973e-02   2.6586628e-02   2.7292911e-02   2.2615985e-02   2.9802041e-02   2.6101395e-02   2.5333563e-02   2.4316510e-02   2.5071219e-02   2.2856250e-02   2.3861962e-02   2.3164476e-02   2.3082749e-02   2.4250963e-02   2.3246008e-02   2.4599824e-02   2.4381068e-02   2.5890066e-02   2.8491096e-02   2.8977937e-02   3.0065874e-02   2.5726678e-02   2.8117082e-02   2.7360044e-02   3.5848937e-02   3.4029027e-02   3.6403642e-02   3.5232931e-02   3.0062605e-02   3.3368576e-02   3.1101425e-02   2.2407008e-02   2.3926204e-02   2.6384037e-02   2.5527731e-02   2.5740998e-02   2.4692697e-02   2.5199725e-02   2.3280218e-02   2.6327690e-02   2.3913312e-02   2.2983606e-02
   2.6442812e-02   2.4872462e-02   0.0000000e+00   2.7906546e-02   3.2846597e-02   3.5006288e-02   2.5767865e-02   2.4633575e-02   2.7572636e-02   2.9609730e-02   3.0558661e-02   3.2340320e-02   2.6304322e-02   3.0006511e-02   2.8331981e-02   2.9527532e-02   3.2348806e-02   2.9631745e-02   3.1611084e-02   3.1233214e-02   3.8621085e-02   3.5650088e-02   3.0946813e-02   3.0762724e-02   3.4597227e-02   2.7968356e-02   2.9805799e-02   3.2421563e-02   2.7900310e-02   3.2863726e-02   2.9424397e-02   2.9310465e-02   2.6505377e-02   2.7855979e-02   3.3269838e-02   3.7071885e-02   3.8388227e-02   3.4563020e-02   3.2636043e-02   2.8125087e-02   3.8263819e-02   2.8791532e-02   3.1575245e-02   3.0429874e-02   2.9527202e-02   3.1765720e-02   2.6102616e-02   2.6772283e-02   2.9007725e-02   2.9761347e-02   2.8378656e-02   2.3194891e-02   3.3121924e-02   2.6802182e-02   2.5378800e-02   2.4739893e-02   2.4719788e-02   2.4523548e-02   2.5928997e-02   2.6729163e-02   2.6413612e-02   2.6169759e-02   2.4164641e-02   2.5521137e-02   2.5646006e-02   2.5323762e-02   3.0274151e-02   3.1811116e-02   3.0349639e-02   2.5588333e-02   2.6626257e-02   2.7961460e-02   3.7085395e-02   3.6146188e-02   3.8126526e-02   3.1632618e-02   2.9825339e-02   3.6415829e-02   3.1985028e-02   2.3483278e-02   2.5876548e-02   2.6122183e-02   2.8240017e-02   2.8446426e-02   2.6563671e-02   2.5391001e-02   2.5658187e-02   3.0323451e-02   2.4926472e-02   2.4465193e-02
   2.6077335e-02   2.5354245e-02   2.7906546e-02   0.0000000e+00   3.3973883e-02   3.4408560e-02   2.4723122e-02   2.4317489e-02   2.9461576e-02   3.1045028e-02   3.0314133e-02   3.2969096e-02   2.5528001e-02   3.0468329e-02   2.9157981e-02   3.0434508e-02   3.3679263e-02   2.9721907e-02   3.1533415e-02   3.0303383e-02   4.2206780e-02   3.8033941e-02   3.0353344e-02   3.3052463e-02   3.4342867e-02   3.3053618e-02   2.9549807e-02   3.1708773e-02   3.0911522e-02   3.5206570e-02   3.2175494e-02   3.0927153e-02   2.8049960e-02   3.0160951e-02   3.3026566e-02   3.7365654e-02   3.6843039e-02   3.8682396e-02   3.2570008e-02   3.1828914e-02   4.7394303e-02   3.3492629e-02   3.5201752e-02   3.1517443e-02   2.9696407e-02   2.7486075e-02   2.7526030e-02   2.9091822e-02   3.0983333e-02   3.1244851e-02   2.8183565e-02   2.5007519e-02   3.2508122e-02   2.4473306e-02   2.6330160e-02   2.6092966e-02   2.5553434e-02   2.5231641e-02   2.5607462e-02   2.6455209e-02   2.7029505e-02   2.8055394e-02   2.7917107e-02   2.7829685e-02   2.5444145e-02   2.8155299e-02   3.0891687e-02   3.1721413e-02   3.0516125e-02   2.7610298e-02   2.9466926e-02   2.8305525e-02   3.6408014e-02   3.8463963e-02   3.5647053e-02   3.7549009e-02   3.2242497e-02   3.6953748e-02   3.4350194e-02   3.0365506e-02   2.8532676e-02   2.7581302e-02   2.9025696e-02   2.7503110e-02   2.8178017e-02   2.7134547e-02   2.8184437e-02   3.1324303e-02   2.6115170e-02   2.4625986e-02
   3.3367984e-02   3.2469306e-02   3.2846597e-02   3.3973883e-02   0.0000000e+00   3.9980139e-02   3.1215480e-02   3.1190984e-02   3.5532881e-02   3.7003255e-02   3.4820423e-02   4.1566464e-02   3.4991887e-02   3.7324547e-02   3.4943318e-02   3.8203423e-02   3.9405032e-02   3.9927062e-02   4.0649146e-02   3.8189838e-02   4.7937747e-02   4.5793761e-02   3.9691166e-02   3.6634967e-02   4.0838039e-02   3.6105202e-02   3.4655190e-02   3.7163045e-02   3.6585796e-02   4.1972026e-02   3.7309368e-02   3.6436103e-02   3.3705718e-02   3.5003604e-02   4.4035538e-02   4.3591725e-02   4.5508725e-02   4.3178456e-02   4.0562718e-02   3.7270836e-02   5.2386969e-02   3.4151882e-02   3.8708609e-02   3.7593548e-02   3.9003376e-02   3.6766274e-02   3.2661404e-02   3.3256128e-02   3.4201245e-02   3.4645475e-02   3.4353516e-02   3.0933564e-02   3.4329447e-02   2.9896125e-02   2.8719435e-02   2.8843374e-02   3.0613642e-02   2.7551153e-02   3.1147266e-02   2.9216559e-02   3.0846806e-02   3.0377368e-02   2.8427001e-02   3.0171938e-02   3.0247162e-02   3.2606516e-02   3.5686924e-02   3.4784878e-02   3.4503432e-02   3.3172606e-02   3.0794657e-02   3.4966634e-02   4.4294668e-02   4.3135389e-02   4.8839907e-02   4.4809625e-02   3.8299164e-02   4.2143227e-02   3.6633155e-02   3.0884970e-02   3.6079412e-02   3.4873727e-02   3.4418195e-02   3.4192480e-02   3.2007397e-02   3.1291722e-02   2.9331669e-02   3.3296636e-02   3.4235331e-02   2.9234389e-02
   3.5173668e-02   3.3208321e-02   3.5006288e-02   3.4408560e-02   3.9980139e-02   0.0000000e+00   3.2714025e-02   3.1992803e-02   3.4892838e-02   3.6426111e-02   3.6244090e-02   3.7690483e-02   3.2739025e-02   3.4666479e-02   3.6838634e-02   3.6580838e-02   3.5914968e-02   3.7106894e-02   3.7146763e-02   3.7534823e-02   4.5937243e-02   4.4709154e-02   3.8759420e-02   3.8117478e-02   4.0686232e-02   3.4812059e-02   3.6864049e-02   3.9268631e-02   3.7417503e-02   4.0907209e-02   3.7187186e-02   3.7614923e-02   3.3037448e-02   3.7029651e-02   4.1258833e-02   4.8095194e-02   4.6336922e-02   4.2109301e-02   4.0388576e-02   3.7457346e-02   4.6807793e-02   3.7885283e-02   4.0346339e-02   3.8528632e-02   3.6226359e-02   3.3053222e-02   3.4539013e-02   3.5513968e-02   3.6485266e-02   3.5676913e-02   3.6696296e-02   3.4634282e-02   3.5941426e-02   3.0519568e-02   3.5445317e-02   3.7103856e-02   3.3463639e-02   2.9183370e-02   3.2649416e-02   3.3142522e-02   3.3888154e-02   3.2424330e-02   3.1827060e-02   3.3274702e-02   3.3956950e-02   3.4252891e-02   3.6819672e-02   3.7394623e-02   3.6417275e-02   3.6421580e-02   3.8435138e-02   3.6231491e-02   4.4590147e-02   4.4656641e-02   4.6338996e-02   4.1359550e-02   4.0526924e-02   4.6579504e-02   3.7852342e-02   3.6195272e-02   3.4032386e-02   3.2578450e-02   3.3872175e-02   3.3219987e-02   3.1314556e-02   3.0474341e-02   3.3982824e-02   3.4793601e-02   3.0568510e-02   3.0076785e-02
   2.3127436e-02   2.2725198e-02   2.5767865e-02   2.4723122e-02   3.1215480e-02   3.2714025e-02   0.0000000e+00   2.3635658e-02   2.6090065e-02   2.7603358e-02   2.7441844e-02   3.0139369e-02   2.4126224e-02   2.4078144e-02   2.6666213e-02   2.7647350e-02   2.8643445e-02   2.8063251e-02   2.7918792e-02   2.9149291e-02   3.6448643e-02   3.0345522e-02   2.9069326e-02   2.9337738e-02   3.3470692e-02   2.7226873e-02   2.9810540e-02   2.7142231e-02   2.5728197e-02   3.1280247e-02   2.7786168e-02   2.6248955e-02   2.5072907e-02   2.6646348e-02   3.5099236e-02   3.5849088e-02   3.5469626e-02   3.2839016e-02   2.9698356e-02   2.7349479e-02   3.9652044e-02   3.0659930e-02   2.5712305e-02   2.9531475e-02   2.7484537e-02   2.6725404e-02   2.4597071e-02   2.5367586e-02   2.6406549e-02   2.5997950e-02   2.7504785e-02   2.2603415e-02   2.8333645e-02   2.5717494e-02   2.4571974e-02   2.4412221e-02   2.4712589e-02   2.3355351e-02   2.2362484e-02   2.3652986e-02   2.4460428e-02   2.3319193e-02   2.3341591e-02   2.4017723e-02   2.2284228e-02   2.3009776e-02   2.9251284e-02   2.7554960e-02   2.6965943e-02   2.4493732e-02   2.7988206e-02   2.7128694e-02   3.6389234e-02   3.3857279e-02   3.1551022e-02   2.9686039e-02   3.3294244e-02   3.3811890e-02   3.1237632e-02   2.8384768e-02   2.5708816e-02   2.5041666e-02   2.6673494e-02   2.5723905e-02   2.4120700e-02   2.4715123e-02   2.7369295e-02   2.6418910e-02   2.3463916e-02   2.1447055e-02
   2.3190424e-02   2.2629604e-02   2.4633575e-02   2.4317489e-02   3.1190984e-02   3.1992803e-02   2.3635658e-02   0.0000000e+00   2.4778022e-02   2.6482049e-02   2.6644816e-02   3.0056965e-02   2.4325360e-02   2.4252825e-02   2.7315839e-02   2.5578701e-02   2.6738074e-02   2.6619808e-02   2.9130038e-02   2.8885132e-02   3.0034749e-02   3.5756871e-02   2.8411521e-02   2.9273901e-02   3.2436184e-02   2.6534229e-02   3.1256294e-02   2.5457261e-02   2.4649798e-02   3.1116840e-02   2.8055741e-02   2.6964695e-02   2.6532670e-02   2.6365946e-02   3.2994158e-02   3.4953793e-02   3.5342514e-02   3.0923415e-02   3.1097157e-02   2.6536284e-02   3.9322335e-02   3.1859459e-02   2.6686228e-02   3.1713839e-02   2.9564139e-02   2.7612690e-02   2.5226553e-02   2.6269921e-02   2.7092613e-02   2.8049460e-02   2.7311545e-02   2.3218600e-02   2.8980069e-02   2.3634631e-02   2.4014157e-02   2.4601227e-02   2.4452261e-02   2.2990942e-02   2.1832132e-02   2.2714392e-02   2.3993313e-02   2.3708952e-02   2.3225455e-02   2.4683358e-02   2.3130184e-02   2.2675776e-02   2.8720327e-02   2.9102318e-02   2.5467104e-02   2.7031896e-02   2.7821234e-02   2.6234695e-02   3.5625689e-02   3.2276240e-02   3.4296178e-02   3.5511957e-02   3.4753076e-02   3.2980876e-02   2.7105950e-02   2.4087043e-02   2.5340253e-02   2.5085477e-02   2.5598680e-02   2.4349775e-02   2.4739699e-02   2.3858837e-02   2.6143608e-02   2.6417746e-02   2.2862527e-02   2.2042147e-02
   2.8011340e-02   2.5913168e-02   2.7572636e-02   2.9461576e-02   3.5532881e-02   3.4892838e-02   2.6090065e-02   2.4778022e-02   0.0000000e+00   2.7688624e-02   2.9036730e-02   3.5479032e-02   2.7321566e-02   2.8225162e-02   2.7812458e-02   2.9788665e-02   3.2008611e-02   2.9497587e-02   3.3177339e-02   3.2376218e-02   3.3034708e-02   3.5403400e-02   3.2012318e-02   3.4024355e-02   3.6645091e-02   3.0576847e-02   3.2118484e-02   3.1667221e-02   2.9513477e-02   3.6311152e-02   3.1802196e-02   3.0566029e-02   2.8098600e-02   3.2427299e-02   3.3885087e-02   4.0083368e-02   4.3382746e-02   3.6500356e-02   3.3537200e-02   3.4509242e-02   4.4124262e-02   3.5791937e-02   3.2231214e-02   3.5437475e-02   3.6089289e-02   3.4557548e-02   3.3048072e-02   3.3317644e-02   3.3808839e-02   3.3686447e-02   3.0644541e-02   2.5245164e-02   3.1301438e-02   3.0547528e-02   3.0524619e-02   3.0442520e-02   2.9309757e-02   2.8338789e-02   2.7970630e-02   2.9142385e-02   2.8470425e-02   2.6406010e-02   2.8697501e-02   2.7494705e-02   2.6402652e-02   2.6888139e-02   3.2689852e-02   3.3884087e-02   3.2605870e-02   3.1399886e-02   3.2870060e-02   3.0272189e-02   3.9042808e-02   3.6899739e-02   3.9324369e-02   3.7119248e-02   3.5613630e-02   3.8408978e-02   3.4340228e-02   2.8790042e-02   2.6737133e-02   2.8877407e-02   2.8421608e-02   2.9306007e-02   2.7082386e-02   2.6688787e-02   2.8432219e-02   3.1398780e-02   2.5829133e-02   2.5837964e-02
   2.9548629e-02   2.9285145e-02   2.9609730e-02   3.1045028e-02   3.7003255e-02   3.6426111e-02   2.7603358e-02   2.6482049e-02   2.7688624e-02   0.0000000e+00   2.9618761e-02   3.5407381e-02   2.9654964e-02   3.0963522e-02   3.1817016e-02   3.0851519e-02   3.2915490e-02   2.9128179e-02   3.2613345e-02   3.3614775e-02   3.2970430e-02   4.4625653e-02   3.4289830e-02   3.3939642e-02   3.2655007e-02   3.0478804e-02   3.4121194e-02   3.0589955e-02   3.0179407e-02   3.6559530e-02   3.6967157e-02   3.4273588e-02   3.0173303e-02   3.0983880e-02   3.5384842e-02   3.8321269e-02   4.0228161e-02   4.0088102e-02   3.2217680e-02   3.2353211e-02   4.1860205e-02   3.3911557e-02   3.1190352e-02   3.6377028e-02   3.1289207e-02   3.2664046e-02   3.1921432e-02   3.2237346e-02   3.4612652e-02   3.3338241e-02   3.3659717e-02   2.5801291e-02   3.2816220e-02   2.8446060e-02   3.0120221e-02   2.7685514e-02   2.9230876e-02   3.0424438e-02   3.1523292e-02   2.8757249e-02   3.0278125e-02   2.7951564e-02   2.9000188e-02   2.9146144e-02   2.8136548e-02   3.0515595e-02   3.4390438e-02   3.4013293e-02   3.1784961e-02   3.5109206e-02   3.4339412e-02   3.4186443e-02   4.1090018e-02   3.9935466e-02   4.2093807e-02   3.4909018e-02   3.9872106e-02   3.9243440e-02   3.1693913e-02   2.7610435e-02   2.8706140e-02   2.9705338e-02   3.2758593e-02   3.1510425e-02   3.1502001e-02   2.9807121e-02   2.8622817e-02   2.7448067e-02   2.7588119e-02   2.6772039e-02
   2.7658831e-02   2.7602155e-02   3.0558661e-02   3.0314133e-02   3.4820423e-02   3.6244090e-02   2.7441844e-02   2.6644816e-02   2.9036730e-02   2.9618761e-02   0.0000000e+00   3.6688099e-02   3.1926600e-02   3.2159066e-02   3.1729118e-02   3.3159538e-02   3.4315391e-02   3.3014332e-02   3.4083919e-02   3.6093119e-02   4.2381631e-02   4.0946294e-02   3.8215595e-02   3.7270965e-02   4.0830751e-02   3.4125329e-02   3.2653132e-02   3.0092952e-02   3.1051308e-02   3.3214151e-02   3.7498114e-02   3.2939587e-02   3.1104459e-02   3.3590039e-02   4.2834143e-02   4.4490562e-02   4.1611685e-02   3.8548614e-02   3.3764421e-02   3.2946691e-02   3.9561861e-02   3.5116643e-02   3.1762309e-02   3.5266051e-02   3.4827564e-02   3.5026657e-02   3.1573609e-02   3.0675946e-02   3.1576605e-02   3.4206500e-02   3.1271520e-02   2.8158793e-02   3.3850517e-02   3.2783663e-02   3.3188340e-02   3.0936653e-02   3.1401509e-02   2.9507193e-02   3.0110920e-02   2.6224999e-02   2.8637336e-02   2.8882331e-02   2.9665021e-02   3.0934562e-02   2.7935086e-02   2.8205350e-02   3.2918964e-02   3.2828007e-02   3.0659237e-02   3.3802448e-02   3.3851752e-02   3.2125357e-02   3.9961517e-02   3.9445034e-02   3.7592444e-02   3.6663837e-02   3.5555431e-02   4.1897200e-02   3.5399762e-02   2.7558238e-02   3.0546801e-02   2.9643961e-02   3.3356695e-02   3.0797032e-02   2.9232366e-02   2.7395864e-02   2.8205637e-02   3.0357183e-02   2.6803562e-02   2.6491100e-02
   2.9159819e-02   3.0421751e-02   3.2340320e-02   3.2969096e-02   4.1566464e-02   3.7690483e-02   3.0139369e-02   3.0056965e-02   3.5479032e-02   3.5407381e-02   3.6688099e-02   0.0000000e+00   2.9676512e-02   3.5073691e-02   3.3219831e-02   3.0479115e-02   3.3402866e-02   2.9217945e-02   3.3178705e-02   3.5595392e-02   4.1234958e-02   3.9903428e-02   3.5285168e-02   3.5082536e-02   3.9396404e-02   3.5292821e-02   3.7096719e-02   3.2765989e-02   3.3838080e-02   3.5966442e-02   3.6336163e-02   3.4267403e-02   3.5178266e-02   3.5767744e-02   4.5154574e-02   4.2769638e-02   4.0416001e-02   4.1018500e-02   3.8590754e-02   3.4224901e-02   4.0342696e-02   3.8588245e-02   3.5916494e-02   3.8372222e-02   3.5629581e-02   3.2246779e-02   3.1919714e-02   3.1603127e-02   3.6027481e-02   3.0485107e-02   3.0224298e-02   2.8270025e-02   3.5496531e-02   3.5284724e-02   2.8995929e-02   2.9107444e-02   2.9014248e-02   2.8180919e-02   2.9616104e-02   2.8222089e-02   2.9215579e-02   2.6589597e-02   2.8126088e-02   2.7875654e-02   3.0077150e-02   2.9066555e-02   3.4407569e-02   3.5702357e-02   3.4036316e-02   3.3022007e-02   3.3384176e-02   3.1771620e-02   3.8942394e-02   4.1720062e-02   3.9184191e-02   3.8063279e-02   3.4622557e-02   3.8473922e-02   3.6727943e-02   3.1993064e-02   3.1659644e-02   3.0662654e-02   2.9741045e-02   3.1326786e-02   2.9196670e-02   2.9791479e-02   2.7653526e-02   2.9712185e-02   2.5621012e-02   2.6179155e-02
   2.4237531e-02   2.4574861e-02   2.6304322e-02   2.5528001e-02   3.4991887e-02   3.2739025e-02   2.4126224e-02   2.4325360e-02   2.7321566e-02   2.9654964e-02   3.1926600e-02   2.9676512e-02   0.0000000e+00   2.7976622e-02   2.5494755e-02   2.6244255e-02   2.8947869e-02   2.5667444e-02   2.8208514e-02   3.1452704e-02   3.5553722e-02   3.5574152e-02   2.9060868e-02   2.9580475e-02   3.4332243e-02   2.9959698e-02   3.1037111e-02   2.7283665e-02   2.7990059e-02   3.1396257e-02   3.0826448e-02   2.6826768e-02   2.7133130e-02   2.8610061e-02   3.8223574e-02   3.5567160e-02   3.7461730e-02   3.3956025e-02   3.1601555e-02   3.1391164e-02   3.6123852e-02   3.2552046e-02   2.9391388e-02   3.1858456e-02   2.9775285e-02   2.9369326e-02   2.6789453e-02   2.7493955e-02   2.9292678e-02   2.5728904e-02   2.7522586e-02   2.4655024e-02   3.0247352e-02   3.0242547e-02   2.6134721e-02   2.5357971e-02   2.5375930e-02   2.4635529e-02   2.6948148e-02   2.6862214e-02   2.6309255e-02   2.4988317e-02   2.2297234e-02   2.5064445e-02   2.4491955e-02   2.4663480e-02   2.9253251e-02   3.0605001e-02   2.8590733e-02   3.1434021e-02   3.2012571e-02   3.1657012e-02   3.4947747e-02   3.7849020e-02   3.7098697e-02   3.3603522e-02   2.9571404e-02   3.4776026e-02   3.0184600e-02   2.6640340e-02   2.5924845e-02   2.6064266e-02   2.7006437e-02   2.7714113e-02   2.6333553e-02   2.6227032e-02   2.5508641e-02   2.8411364e-02   2.4678839e-02   2.3466304e-02
   2.8698023e-02   2.7309605e-02   3.0006511e-02   3.0468329e-02   3.7324547e-02   3.4666479e-02   2.4078144e-02   2.4252825e-02   2.8225162e-02   3.0963522e-02   3.2159066e-02   3.5073691e-02   2.7976622e-02   0.0000000e+00   2.9371227e-02   2.9501701e-02   3.1888515e-02   2.7737065e-02   3.1946573e-02   3.3474192e-02   3.4181183e-02   3.3970523e-02   3.2826741e-02   3.4739955e-02   3.7940302e-02   3.4221046e-02   3.5363502e-02   3.2577118e-02   2.9727462e-02   3.3661705e-02   3.5986521e-02   3.0232070e-02   2.9207561e-02   2.9739557e-02   3.5414017e-02   3.9546802e-02   3.9186007e-02   3.7849825e-02   3.2280299e-02   3.1507937e-02   3.8304789e-02   3.3333972e-02   3.0529574e-02   3.3482120e-02   3.3434509e-02   3.0905956e-02   2.9621838e-02   2.8718732e-02   3.1632869e-02   2.7591153e-02   3.1163854e-02   2.7683652e-02   2.9708739e-02   2.6716761e-02   2.8125857e-02   2.6301284e-02   2.7350373e-02   2.5951274e-02   2.8628843e-02   2.8066822e-02   3.1533803e-02   2.7937007e-02   3.0146201e-02   2.8593274e-02   2.9503887e-02   2.9002577e-02   3.2606770e-02   3.4375631e-02   3.2486398e-02   3.2518861e-02   3.4211294e-02   3.3993504e-02   4.1071685e-02   3.8754534e-02   4.3604059e-02   4.0422442e-02   3.5061705e-02   3.8493898e-02   3.2297279e-02   3.4222632e-02   3.0954475e-02   2.8088048e-02   3.1590483e-02   2.9471135e-02   2.8074737e-02   2.7285582e-02   2.5737368e-02   3.1105663e-02   2.7547837e-02   2.6199658e-02
   2.6633996e-02   2.5193933e-02   2.8331981e-02   2.9157981e-02   3.4943318e-02   3.6838634e-02   2.6666213e-02   2.7315839e-02   2.7812458e-02   3.1817016e-02   3.1729118e-02   3.3219831e-02   2.5494755e-02   2.9371227e-02   0.0000000e+00   2.8115236e-02   3.3939954e-02   2.6672767e-02   3.1004723e-02   3.2892397e-02   3.5882339e-02   3.7994406e-02   3.1575052e-02   3.2569702e-02   3.3800434e-02   3.0529811e-02   3.3119340e-02   2.9458188e-02   2.8759383e-02   3.4472555e-02   3.1931571e-02   3.0017809e-02   2.8167465e-02   3.0022286e-02   3.5360421e-02   4.0083530e-02   4.0902352e-02   3.8069748e-02   3.2697054e-02   3.0267638e-02   4.3928321e-02   3.0598725e-02   3.3226948e-02   3.5118495e-02   3.2413867e-02   3.2432107e-02   3.0934001e-02   3.1753048e-02   3.2137496e-02   3.0862080e-02   3.1673138e-02   2.9819755e-02   3.0201599e-02   2.7641741e-02   2.7764324e-02   2.7421744e-02   2.8874065e-02   2.6621198e-02   2.8849558e-02   2.8277966e-02   2.8168267e-02   2.7658484e-02   2.9807948e-02   2.8982535e-02   2.8380842e-02   2.7781300e-02   3.2696332e-02   3.2676729e-02   3.1030248e-02   3.0565255e-02   3.1797280e-02   3.0272973e-02   3.8934501e-02   4.1481366e-02   4.2614006e-02   3.6887778e-02   3.2558805e-02   3.8354961e-02   3.1568406e-02   3.2311565e-02   3.0425497e-02   2.8203991e-02   2.9805028e-02   2.9041611e-02   2.7660727e-02   2.8710618e-02   2.7096853e-02   3.0157279e-02   2.6338940e-02   2.4555935e-02
   2.6901462e-02   2.6090433e-02   2.9527532e-02   3.0434508e-02   3.8203423e-02   3.6580838e-02   2.7647350e-02   2.5578701e-02   2.9788665e-02   3.0851519e-02   3.3159538e-02   3.0479115e-02   2.6244255e-02   2.9501701e-02   2.8115236e-02   0.0000000e+00   3.3140403e-02   2.9216283e-02   3.1083214e-02   3.1771583e-02   3.4991227e-02   3.7977585e-02   3.2063626e-02   3.3603747e-02   3.1123371e-02   3.1498041e-02   3.1499642e-02   2.9925318e-02   2.7508190e-02   3.3991776e-02   3.4190887e-02   2.9820208e-02   2.7762288e-02   3.0377306e-02   3.6382046e-02   4.1577190e-02   4.0707681e-02   3.8096426e-02   3.4056080e-02   3.0061439e-02   4.0747925e-02   3.2168937e-02   2.9894733e-02   3.1943507e-02   3.4512664e-02   3.0900792e-02   2.7474665e-02   2.8230402e-02   3.1921456e-02   2.9894611e-02   2.8655053e-02   2.7442617e-02   3.0912821e-02   2.8442281e-02   2.9018310e-02   2.4702974e-02   2.8107455e-02   2.5948154e-02   2.5675000e-02   2.7396582e-02   2.6920962e-02   2.5812610e-02   2.8567623e-02   2.6696269e-02   2.7188305e-02   2.7757130e-02   3.2155798e-02   3.3722429e-02   2.8795405e-02   3.3885860e-02   3.4208117e-02   2.9710690e-02   3.8390773e-02   3.9427641e-02   3.6660662e-02   3.8311908e-02   3.2837966e-02   3.9047397e-02   3.0453039e-02   2.9980259e-02   3.0346207e-02   3.0560455e-02   3.1378978e-02   3.0276486e-02   2.9335655e-02   2.7861384e-02   2.6566903e-02   3.2438677e-02   2.8669219e-02   2.6203155e-02
   3.1775379e-02   2.7776267e-02   3.2348806e-02   3.3679263e-02   3.9405032e-02   3.5914968e-02   2.8643445e-02   2.6738074e-02   3.2008611e-02   3.2915490e-02   3.4315391e-02   3.3402866e-02   2.8947869e-02   3.1888515e-02   3.3939954e-02   3.3140403e-02   0.0000000e+00   2.9841807e-02   3.1296099e-02   3.4527528e-02   3.8806940e-02   3.9035302e-02   3.3868970e-02   3.3500243e-02   4.0516865e-02   2.8456871e-02   2.8621728e-02   3.1703110e-02   3.1451629e-02   3.1810720e-02   3.4249308e-02   2.9030506e-02   2.8238628e-02   3.3089744e-02   4.2757576e-02   3.8055831e-02   3.6795545e-02   3.7055946e-02   3.2242647e-02   3.0752185e-02   4.3255024e-02   3.1324798e-02   2.6870106e-02   3.3926342e-02   3.3871579e-02   3.3143734e-02   3.0079276e-02   3.0166980e-02   3.0322046e-02   2.7903163e-02   3.1141087e-02   2.9813277e-02   3.3784985e-02   3.0629945e-02   2.9773269e-02   2.7451751e-02   3.0190208e-02   2.9323268e-02   2.9290983e-02   2.8366329e-02   3.0734287e-02   2.9367106e-02   2.8692928e-02   2.7844203e-02   2.9154294e-02   3.0449599e-02   3.1451695e-02   3.4618334e-02   3.3233136e-02   3.6052224e-02   4.0462353e-02   3.4115710e-02   3.8546478e-02   4.0427696e-02   3.9801916e-02   4.7416911e-02   3.8346729e-02   3.9047447e-02   3.8168821e-02   3.2807898e-02   3.1112374e-02   2.9879063e-02   3.4785237e-02   3.3750966e-02   2.8408300e-02   2.8173248e-02   3.0382026e-02   3.4755843e-02   3.1299268e-02   3.0197487e-02
   2.6140265e-02   2.5993385e-02   2.9631745e-02   2.9721907e-02   3.9927062e-02   3.7106894e-02   2.8063251e-02   2.6619808e-02   2.9497587e-02   2.9128179e-02   3.3014332e-02   2.9217945e-02   2.5667444e-02   2.7737065e-02   2.6672767e-02   2.9216283e-02   2.9841807e-02   0.0000000e+00   2.8459065e-02   3.1421131e-02   3.1852785e-02   3.9353823e-02   3.0130171e-02   3.0122304e-02   3.5376372e-02   2.8117932e-02   3.0949851e-02   3.1880606e-02   2.7710772e-02   3.2352364e-02   3.3995211e-02   2.9880857e-02   2.8180847e-02   3.2177863e-02   3.8217758e-02   4.0900854e-02   3.8120431e-02   3.4490846e-02   2.5086811e-02   2.8766796e-02   3.9595177e-02   3.4105661e-02   2.8491385e-02   3.3349003e-02   3.0215054e-02   3.2936191e-02   2.8089290e-02   2.7804950e-02   2.8942061e-02   2.8816897e-02   3.0333403e-02   2.7238383e-02   3.0366977e-02   2.9980343e-02   2.8568297e-02   2.7490201e-02   2.7374152e-02   2.7969573e-02   2.7593825e-02   2.6260670e-02   2.7959138e-02   2.5544088e-02   2.6868352e-02   2.7834714e-02   2.8495328e-02   2.7046605e-02   2.8498656e-02   3.0471713e-02   2.9890760e-02   3.3364034e-02   3.4062926e-02   3.2628884e-02   3.7906270e-02   3.9099107e-02   4.3048457e-02   4.1779429e-02   3.5809810e-02   3.7123040e-02   3.0649599e-02   2.9341535e-02   3.0630422e-02   2.8054393e-02   2.8719030e-02   2.8859803e-02   2.9044072e-02   2.8456587e-02   2.6862086e-02   2.8990792e-02   2.8843212e-02   2.6461016e-02
   2.8969056e-02   2.9023579e-02   3.1611084e-02   3.1533415e-02   4.0649146e-02   3.7146763e-02   2.7918792e-02   2.9130038e-02   3.3177339e-02   3.2613345e-02   3.4083919e-02   3.3178705e-02   2.8208514e-02   3.1946573e-02   3.1004723e-02   3.1083214e-02   3.1296099e-02   2.8459065e-02   0.0000000e+00   3.5131822e-02   3.8138304e-02   3.8412914e-02   3.2065294e-02   3.3274843e-02   3.9941870e-02   3.3786665e-02   3.4562745e-02   3.1951160e-02   3.0099956e-02   3.4165247e-02   3.4361011e-02   3.1529895e-02   2.8182672e-02   3.0143606e-02   3.9931780e-02   4.0346664e-02   3.9092144e-02   3.6087619e-02   2.9250204e-02   3.1870290e-02   4.4939643e-02   3.4442992e-02   3.0518065e-02   3.4950496e-02   3.3515157e-02   3.2714805e-02   3.2707049e-02   3.1306973e-02   3.0748769e-02   3.3028047e-02   3.0164088e-02   2.7088829e-02   3.2221883e-02   3.0468129e-02   2.8694807e-02   2.7886640e-02   3.0007773e-02   2.6389582e-02   2.7740261e-02   2.6968526e-02   2.7282658e-02   2.6911078e-02   2.8835215e-02   2.8614656e-02   2.6657350e-02   2.6597995e-02   2.9053056e-02   3.3556823e-02   3.1044708e-02   3.5116579e-02   3.4886312e-02   2.9833086e-02   3.7638062e-02   4.0736288e-02   4.7957714e-02   3.9574192e-02   3.7887425e-02   3.7002006e-02   3.2739939e-02   3.1959568e-02   3.1821377e-02   2.9830495e-02   3.2896499e-02   3.0560582e-02   2.9713067e-02   3.0904607e-02   2.8317669e-02   3.2836517e-02   2.8795345e-02   2.6957577e-02
   3.0985016e-02   3.0746858e-02   3.1233214e-02   3.0303383e-02   3.8189838e-02   3.7534823e-02   2.9149291e-02   2.8885132e-02   3.2376218e-02   3.3614775e-02   3.6093119e-02   3.5595392e-02   3.1452704e-02   3.3474192e-02   3.2892397e-02   3.1771583e-02   3.4527528e-02   3.1421131e-02   3.5131822e-02   0.0000000e+00   4.1135398e-02   3.6240552e-02   3.5905904e-02   3.6077905e-02   3.8881656e-02   3.5592118e-02   3.5664951e-02   3.1973961e-02   3.2590150e-02   3.6166308e-02   3.6743416e-02   3.2020693e-02   3.0191651e-02   3.3167206e-02   3.8519645e-02   3.9230802e-02   3.9479543e-02   3.9797267e-02   3.1981747e-02   3.1434343e-02   4.4143111e-02   3.6053781e-02   3.2420806e-02   3.7445086e-02   3.4300301e-02   3.5782065e-02   3.2648156e-02   3.2078518e-02   3.3445193e-02   2.9778440e-02   3.2818439e-02   2.7931868e-02   3.2466602e-02   3.2536380e-02   2.8947926e-02   2.8086523e-02   2.9630344e-02   2.8034855e-02   3.0254374e-02   3.0392550e-02   2.9295532e-02   2.8672849e-02   2.7601861e-02   2.9547980e-02   2.7920598e-02   2.7907287e-02   3.1961392e-02   3.5200611e-02   3.3397258e-02   3.6776387e-02   3.3944460e-02   3.0845551e-02   3.6090817e-02   4.2035454e-02   4.4731516e-02   4.2810170e-02   3.8094645e-02   3.8448105e-02   3.5177185e-02   3.4913768e-02   3.2286290e-02   3.0792427e-02   3.3349278e-02   3.1150057e-02   3.0492666e-02   3.1458769e-02   2.8076311e-02   3.1563200e-02   2.8469321e-02   2.7926136e-02
   3.8196044e-02   3.6632727e-02   3.8621085e-02   4.2206780e-02   4.7937747e-02   4.5937243e-02   3.6448643e-02   3.0034749e-02   3.3034708e-02   3.2970430e-02   4.2381631e-02   4.1234958e-02   3.5553722e-02   3.4181183e-02   3.5882339e-02   3.4991227e-02   3.8806940e-02   3.1852785e-02   3.8138304e-02   4.1135398e-02   0.0000000e+00   3.5898071e-02   3.3703596e-02   3.4872807e-02   4.6008956e-02   3.6825747e-02   3.6736729e-02   3.7816363e-02   3.9967581e-02   4.1465723e-02   4.8398801e-02   4.1578348e-02   3.8567350e-02   3.7741214e-02   4.8583908e-02   3.9932675e-02   4.9996386e-02   4.1554294e-02   4.4792095e-02   4.0356231e-02   5.4831425e-02   4.1551050e-02   3.7048978e-02   4.1673121e-02   3.9244992e-02   3.8723173e-02   4.1740148e-02   3.6435150e-02   3.9607028e-02   3.8347737e-02   4.1084896e-02   3.4750538e-02   4.2474088e-02   4.3940623e-02   4.6302026e-02   3.9889421e-02   3.9211159e-02   3.4856252e-02   3.9220602e-02   3.9440117e-02   3.3535588e-02   3.4846861e-02   3.6987506e-02   3.3030650e-02   3.3682008e-02   3.3266953e-02   4.1796642e-02   4.3649089e-02   3.7417272e-02   3.6319045e-02   4.2360097e-02   4.0237037e-02   4.9640275e-02   4.8799195e-02   4.8481025e-02   4.7984553e-02   4.6851168e-02   4.3802963e-02   4.6374183e-02   3.9054032e-02   4.1632126e-02   3.7119906e-02   3.7591712e-02   3.9471646e-02   4.0984711e-02   4.0445563e-02   3.4013676e-02   4.0404472e-02   3.6912670e-02   2.9543687e-02
   3.5434574e-02   3.8173247e-02   3.5650088e-02   3.8033941e-02   4.5793761e-02   4.4709154e-02   3.0345522e-02   3.5756871e-02   3.5403400e-02   4.4625653e-02   4.0946294e-02   3.9903428e-02   3.5574152e-02   3.3970523e-02   3.7994406e-02   3.7977585e-02   3.9035302e-02   3.9353823e-02   3.8412914e-02   3.6240552e-02   3.5898071e-02   0.0000000e+00   3.6040071e-02   3.5632099e-02   4.6145561e-02   3.3862875e-02   3.5577835e-02   3.0254281e-02   2.9331159e-02   3.2691452e-02   3.5433351e-02   3.2875853e-02   3.5746733e-02   3.5454193e-02   4.9373419e-02   4.3874507e-02   4.5626253e-02   3.7943119e-02   3.6979017e-02   3.8239348e-02   4.6839777e-02   3.7750375e-02   3.0459027e-02   4.0756498e-02   3.7333027e-02   3.9984416e-02   3.6184966e-02   3.5395299e-02   3.4472925e-02   3.8609645e-02   3.7549981e-02   3.2373304e-02   3.8818306e-02   3.4911021e-02   3.3840975e-02   3.5805517e-02   3.6322570e-02   3.2180781e-02   3.3213300e-02   3.3292990e-02   2.9273909e-02   3.9689467e-02   3.4287755e-02   3.4442062e-02   3.4512406e-02   3.5674721e-02   3.3299570e-02   3.9839517e-02   4.2846024e-02   4.1058798e-02   4.0967321e-02   3.6609628e-02   4.2182861e-02   4.5936876e-02   4.9401872e-02   4.5854140e-02   3.7838250e-02   4.1284357e-02   4.1407208e-02   4.6905528e-02   3.9879139e-02   3.9756122e-02   3.5887269e-02   3.4880464e-02   3.9660541e-02   3.0294534e-02   3.0786240e-02   3.7015265e-02   3.4309422e-02   3.6626109e-02
   2.9059455e-02   2.8201189e-02   3.0946813e-02   3.0353344e-02   3.9691166e-02   3.8759420e-02   2.9069326e-02   2.8411521e-02   3.2012318e-02   3.4289830e-02   3.8215595e-02   3.5285168e-02   2.9060868e-02   3.2826741e-02   3.1575052e-02   3.2063626e-02   3.3868970e-02   3.0130171e-02   3.2065294e-02   3.5905904e-02   3.3703596e-02   3.6040071e-02   0.0000000e+00   3.5431752e-02   3.9030774e-02   2.9481002e-02   3.2897514e-02   3.0775536e-02   2.9904288e-02   3.4024200e-02   3.7868553e-02   3.0122052e-02   3.0291626e-02   3.1307396e-02   3.8685801e-02   3.8917695e-02   4.1672513e-02   3.4673419e-02   3.5095116e-02   3.0498494e-02   3.9139839e-02   2.9561922e-02   3.1736890e-02   3.4188332e-02   3.2546347e-02   3.3619832e-02   3.0684198e-02   2.9331029e-02   3.2384560e-02   3.3008803e-02   3.1628498e-02   2.8531321e-02   3.1638855e-02   2.9971024e-02   3.0204014e-02   2.6789169e-02   2.8464369e-02   2.7191575e-02   2.8643237e-02   2.6572978e-02   2.7622605e-02   2.8660385e-02   2.7420261e-02   2.8659603e-02   2.8835100e-02   2.7672853e-02   3.0265577e-02   3.3682089e-02   3.1622949e-02   3.7856881e-02   3.6213658e-02   3.1162733e-02   3.8858923e-02   4.3880567e-02   4.0827456e-02   4.1634581e-02   3.5896204e-02   3.9065228e-02   3.6078359e-02   3.0793582e-02   3.0576408e-02   2.9189052e-02   3.0926471e-02   2.8344915e-02   2.8868055e-02   2.8979269e-02   2.6933887e-02   3.1904207e-02   2.7943978e-02   2.6368577e-02
   2.7659254e-02   2.9155191e-02   3.0762724e-02   3.3052463e-02   3.6634967e-02   3.8117478e-02   2.9337738e-02   2.9273901e-02   3.4024355e-02   3.3939642e-02   3.7270965e-02   3.5082536e-02   2.9580475e-02   3.4739955e-02   3.2569702e-02   3.3603747e-02   3.3500243e-02   3.0122304e-02   3.3274843e-02   3.6077905e-02   3.4872807e-02   3.5632099e-02   3.5431752e-02   0.0000000e+00   3.9155549e-02   3.2212623e-02   3.5652392e-02   3.1883069e-02   3.1708381e-02   3.4612661e-02   3.5471099e-02   3.3718407e-02   3.2102085e-02   3.2287639e-02   3.8323441e-02   3.7798662e-02   4.8455487e-02   4.0703106e-02   3.6029812e-02   3.1396627e-02   4.1759456e-02   3.3878061e-02   3.4664318e-02   3.9551718e-02   3.4902952e-02   3.2922443e-02   3.2498656e-02   3.2291359e-02   3.3150330e-02   3.2379099e-02   3.2680391e-02   2.9570828e-02   3.3796761e-02   3.1937004e-02   3.2438561e-02   2.9848041e-02   3.0578569e-02   2.8471212e-02   3.0136860e-02   2.9597349e-02   3.1451696e-02   3.3288270e-02   3.3223490e-02   3.1580236e-02   2.9976717e-02   3.0871986e-02   3.3248357e-02   3.7015100e-02   3.3331847e-02   3.9601872e-02   3.7483285e-02   3.5448449e-02   3.9703493e-02   4.6230911e-02   4.6588047e-02   3.8854211e-02   3.6493630e-02   4.0408700e-02   3.1680304e-02   3.3063468e-02   3.2467198e-02   3.1851325e-02   3.1031511e-02   3.0441495e-02   2.8752051e-02   2.8654351e-02   2.7233484e-02   3.4068905e-02   2.8965836e-02   2.6583436e-02
   3.0522851e-02   3.0057679e-02   3.4597227e-02   3.4342867e-02   4.0838039e-02   4.0686232e-02   3.3470692e-02   3.2436184e-02   3.6645091e-02   3.2655007e-02   4.0830751e-02   3.9396404e-02   3.4332243e-02   3.7940302e-02   3.3800434e-02   3.1123371e-02   4.0516865e-02   3.5376372e-02   3.9941870e-02   3.8881656e-02   4.6008956e-02   4.6145561e-02   3.9030774e-02   3.9155549e-02   0.0000000e+00   3.5757412e-02   4.2847239e-02   3.3959992e-02   3.7844114e-02   3.7767810e-02   4.5377975e-02   3.6553545e-02   3.6111606e-02   3.5106659e-02   4.4961717e-02   4.2844421e-02   4.9821778e-02   4.1558406e-02   3.6895410e-02   3.4534136e-02   5.0866926e-02   3.5965258e-02   3.4878962e-02   3.8002778e-02   3.8752230e-02   3.7068311e-02   3.5969904e-02   3.4712959e-02   3.6040637e-02   3.5440188e-02   3.6210819e-02   3.3147270e-02   3.8003131e-02   3.4027634e-02   3.7434801e-02   3.4365925e-02   3.5129006e-02   2.7721101e-02   3.4895092e-02   3.4426489e-02   3.6809147e-02   3.5246913e-02   3.3240947e-02   3.3569316e-02   3.3162901e-02   3.4171041e-02   3.8603840e-02   4.1052685e-02   3.7678605e-02   4.1247803e-02   4.1590938e-02   3.6593670e-02   4.8466996e-02   4.7022320e-02   4.9618378e-02   4.3920009e-02   3.9992635e-02   4.1579079e-02   3.6968829e-02   4.1311271e-02   3.6946973e-02   3.2255027e-02   3.5979056e-02   3.5479056e-02   3.1107938e-02   3.0965010e-02   3.3753978e-02   3.8495944e-02   3.1519547e-02   2.7858829e-02
   2.8936860e-02   2.7677969e-02   2.7968356e-02   3.3053618e-02   3.6105202e-02   3.4812059e-02   2.7226873e-02   2.6534229e-02   3.0576847e-02   3.0478804e-02   3.4125329e-02   3.5292821e-02   2.9959698e-02   3.4221046e-02   3.0529811e-02   3.1498041e-02   2.8456871e-02   2.8117932e-02   3.3786665e-02   3.5592118e-02   3.6825747e-02   3.3862875e-02   2.9481002e-02   3.2212623e-02   3.5757412e-02   0.0000000e+00   3.3516743e-02   3.1166297e-02   2.7198828e-02   3.3234614e-02   3.2785934e-02   3.1144146e-02   3.1511488e-02   2.8992522e-02   3.8157934e-02   4.0154706e-02   3.9559819e-02   3.7011475e-02   3.3926111e-02   3.2620623e-02   3.9269743e-02   3.0180426e-02   3.1051375e-02   3.4807922e-02   3.4278784e-02   3.2888064e-02   2.9231031e-02   3.1073488e-02   3.1617992e-02   3.2593208e-02   3.0238446e-02   2.8453131e-02   3.2833496e-02   2.9381597e-02   3.0633834e-02   3.1019476e-02   3.0122084e-02   2.5977515e-02   2.8395554e-02   3.0811126e-02   3.1670159e-02   2.9202127e-02   2.9853007e-02   2.8344142e-02   2.8236684e-02   3.3266908e-02   3.4074923e-02   3.4533755e-02   3.0111153e-02   4.0835619e-02   3.7468918e-02   3.2378442e-02   3.5620044e-02   4.2815573e-02   4.7653324e-02   3.6953221e-02   3.3863106e-02   3.9483676e-02   3.5067199e-02   2.9317632e-02   2.9227222e-02   2.9587218e-02   3.1257227e-02   2.9925822e-02   2.9734328e-02   2.8209087e-02   2.8489826e-02   3.3013763e-02   3.1314814e-02   2.6200808e-02
   3.1187707e-02   2.8974084e-02   2.9805799e-02   2.9549807e-02   3.4655190e-02   3.6864049e-02   2.9810540e-02   3.1256294e-02   3.2118484e-02   3.4121194e-02   3.2653132e-02   3.7096719e-02   3.1037111e-02   3.5363502e-02   3.3119340e-02   3.1499642e-02   2.8621728e-02   3.0949851e-02   3.4562745e-02   3.5664951e-02   3.6736729e-02   3.5577835e-02   3.2897514e-02   3.5652392e-02   4.2847239e-02   3.3516743e-02   0.0000000e+00   3.3454440e-02   2.9129785e-02   3.3263171e-02   3.4861075e-02   3.3650339e-02   3.1236688e-02   3.1904507e-02   3.6588710e-02   4.0437674e-02   3.8394758e-02   3.8324217e-02   3.4956970e-02   3.1672848e-02   4.0176260e-02   3.2265602e-02   3.1687587e-02   3.4528133e-02   3.4502772e-02   3.6192705e-02   3.1731925e-02   3.2337116e-02   3.4472754e-02   3.3521985e-02   3.4640532e-02   2.9181749e-02   3.4293697e-02   2.9516785e-02   3.2634224e-02   2.9069045e-02   3.1498006e-02   2.9748416e-02   2.9041579e-02   3.0055583e-02   3.2197889e-02   3.1078729e-02   3.1296408e-02   3.0297767e-02   2.8085415e-02   3.1031815e-02   3.2620137e-02   3.7870720e-02   3.1982606e-02   3.8828097e-02   3.3286011e-02   3.7307485e-02   3.9472487e-02   4.3591971e-02   4.4111376e-02   3.6186169e-02   3.6434703e-02   3.9719738e-02   3.6185011e-02   3.0626765e-02   2.9031318e-02   3.0414073e-02   3.0489401e-02   2.7465737e-02   3.0088167e-02   3.0873247e-02   2.8453735e-02   2.9575248e-02   2.6265005e-02   2.7837437e-02
   3.1630489e-02   2.8793876e-02   3.2421563e-02   3.1708773e-02   3.7163045e-02   3.9268631e-02   2.7142231e-02   2.5457261e-02   3.1667221e-02   3.0589955e-02   3.0092952e-02   3.2765989e-02   2.7283665e-02   3.2577118e-02   2.9458188e-02   2.9925318e-02   3.1703110e-02   3.1880606e-02   3.1951160e-02   3.1973961e-02   3.7816363e-02   3.0254281e-02   3.0775536e-02   3.1883069e-02   3.3959992e-02   3.1166297e-02   3.3454440e-02   0.0000000e+00   2.4950663e-02   3.0865618e-02   3.0583717e-02   2.7447057e-02   3.0221442e-02   2.8595820e-02   3.7347622e-02   4.1294278e-02   3.7260237e-02   3.9983616e-02   3.4019466e-02   2.9454884e-02   3.7997800e-02   3.4304258e-02   3.2044171e-02   3.7188580e-02   3.1930541e-02   3.2282210e-02   2.9612685e-02   3.2595139e-02   2.9951786e-02   2.9883788e-02   2.9779929e-02   3.1001230e-02   3.8212394e-02   3.1854998e-02   2.5964277e-02   2.9186562e-02   3.1460270e-02   2.9794990e-02   2.9904542e-02   2.8469096e-02   2.8722696e-02   3.0322373e-02   3.2280862e-02   2.9033303e-02   2.7999388e-02   2.9976235e-02   3.1896175e-02   3.3415006e-02   3.1236479e-02   3.8100659e-02   3.4787147e-02   3.3717406e-02   4.1688058e-02   4.4795352e-02   4.4340385e-02   3.9048723e-02   3.7635912e-02   3.8852920e-02   3.6580490e-02   3.4023705e-02   3.1221128e-02   3.0733976e-02   3.1818900e-02   2.9300985e-02   2.9397847e-02   2.9814607e-02   2.7998029e-02   3.0293092e-02   2.7805858e-02   2.9212802e-02
   2.8853006e-02   2.7936165e-02   2.7900310e-02   3.0911522e-02   3.6585796e-02   3.7417503e-02   2.5728197e-02   2.4649798e-02   2.9513477e-02   3.0179407e-02   3.1051308e-02   3.3838080e-02   2.7990059e-02   2.9727462e-02   2.8759383e-02   2.7508190e-02   3.1451629e-02   2.7710772e-02   3.0099956e-02   3.2590150e-02   3.9967581e-02   2.9331159e-02   2.9904288e-02   3.1708381e-02   3.7844114e-02   2.7198828e-02   2.9129785e-02   2.4950663e-02   0.0000000e+00   3.0895676e-02   3.3138176e-02   2.7837446e-02   2.9516222e-02   2.9698270e-02   3.6882607e-02   3.5462833e-02   3.5750516e-02   3.7454793e-02   3.0617710e-02   2.8227815e-02   4.0905533e-02   2.7895837e-02   2.8258915e-02   3.0865779e-02   3.1194413e-02   3.3418052e-02   3.0178772e-02   2.8563065e-02   3.0166191e-02   2.9381397e-02   2.8987060e-02   2.5941987e-02   3.2921935e-02   2.8396563e-02   2.4988260e-02   2.6405911e-02   2.6633261e-02   2.6415159e-02   2.8196294e-02   2.7521049e-02   2.8661884e-02   2.7404951e-02   2.7612490e-02   2.7135430e-02   2.6299999e-02   2.9284127e-02   3.1960223e-02   3.3647772e-02   3.0162499e-02   3.5416708e-02   3.2187271e-02   3.0232662e-02   3.6012197e-02   4.3256807e-02   4.5108636e-02   3.6210702e-02   3.8066601e-02   3.3625994e-02   3.1280704e-02   3.4442364e-02   3.0842514e-02   2.7348710e-02   2.9910256e-02   2.9207035e-02   2.8123472e-02   2.8764362e-02   2.7875489e-02   3.0310377e-02   2.7013514e-02   2.6502230e-02
   3.1898312e-02   3.1860446e-02   3.2863726e-02   3.5206570e-02   4.1972026e-02   4.0907209e-02   3.1280247e-02   3.1116840e-02   3.6311152e-02   3.6559530e-02   3.3214151e-02   3.5966442e-02   3.1396257e-02   3.3661705e-02   3.4472555e-02   3.3991776e-02   3.1810720e-02   3.2352364e-02   3.4165247e-02   3.6166308e-02   4.1465723e-02   3.2691452e-02   3.4024200e-02   3.4612661e-02   3.7767810e-02   3.3234614e-02   3.3263171e-02   3.0865618e-02   3.0895676e-02   0.0000000e+00   3.4329474e-02   3.0454164e-02   2.9397450e-02   3.0206173e-02   4.1174622e-02   4.2057563e-02   3.8505056e-02   3.4980411e-02   3.0124428e-02   3.0804278e-02   4.2976122e-02   3.1540173e-02   2.9912205e-02   3.4644259e-02   3.4195811e-02   3.6732107e-02   3.4637265e-02   3.2631488e-02   3.5041088e-02   3.3756157e-02   3.3255008e-02   2.9166465e-02   3.5409366e-02   3.3048709e-02   3.2003559e-02   3.0293672e-02   2.9190823e-02   2.8006786e-02   3.1082982e-02   2.9071093e-02   3.0203942e-02   2.8377447e-02   3.0626408e-02   3.0203355e-02   2.6680889e-02   2.8984062e-02   3.2165232e-02   3.5668717e-02   2.9985086e-02   3.5950859e-02   3.4526766e-02   3.2904547e-02   3.8161476e-02   4.0588780e-02   4.3714802e-02   3.7059452e-02   3.7320681e-02   3.4874531e-02   2.9288250e-02   3.7941700e-02   3.2095777e-02   3.1353407e-02   3.2889797e-02   3.1282379e-02   3.0870955e-02   3.1588678e-02   3.3058929e-02   3.1752041e-02   3.3294409e-02   3.0757074e-02
   3.0943648e-02   3.0105203e-02   2.9424397e-02   3.2175494e-02   3.7309368e-02   3.7187186e-02   2.7786168e-02   2.8055741e-02   3.1802196e-02   3.6967157e-02   3.7498114e-02   3.6336163e-02   3.0826448e-02   3.5986521e-02   3.1931571e-02   3.4190887e-02   3.4249308e-02   3.3995211e-02   3.4361011e-02   3.6743416e-02   4.8398801e-02   3.5433351e-02   3.7868553e-02   3.5471099e-02   4.5377975e-02   3.2785934e-02   3.4861075e-02   3.0583717e-02   3.3138176e-02   3.4329474e-02   0.0000000e+00   3.1920291e-02   3.1604601e-02   3.3111205e-02   4.0556201e-02   3.9404488e-02   4.0892455e-02   3.6123240e-02   3.3420860e-02   3.0666737e-02   4.1148984e-02   3.3875992e-02   2.9981034e-02   3.6121598e-02   3.4806603e-02   3.4989752e-02   3.2715255e-02   3.0495166e-02   3.2393065e-02   3.1360143e-02   3.1456931e-02   2.9233309e-02   3.5229999e-02   2.9867581e-02   2.8267403e-02   2.6478524e-02   2.6512895e-02   2.7620508e-02   2.9108947e-02   2.8368204e-02   2.7096510e-02   2.7526468e-02   2.8976785e-02   2.6206036e-02   2.4865604e-02   2.6592857e-02   2.9125137e-02   3.2982614e-02   2.8633275e-02   3.6311057e-02   3.2858085e-02   3.0066784e-02   3.7759606e-02   3.9215157e-02   4.3747875e-02   3.7036190e-02   3.6015305e-02   3.8474189e-02   3.1914777e-02   3.7178064e-02   2.9347449e-02   2.9583143e-02   3.2063089e-02   2.9671975e-02   2.8346267e-02   2.8611712e-02   2.9450566e-02   3.3607440e-02   2.9618071e-02   2.7767100e-02
   3.0102558e-02   2.7717584e-02   2.9310465e-02   3.0927153e-02   3.6436103e-02   3.7614923e-02   2.6248955e-02   2.6964695e-02   3.0566029e-02   3.4273588e-02   3.2939587e-02   3.4267403e-02   2.6826768e-02   3.0232070e-02   3.0017809e-02   2.9820208e-02   2.9030506e-02   2.9880857e-02   3.1529895e-02   3.2020693e-02   4.1578348e-02   3.2875853e-02   3.0122052e-02   3.3718407e-02   3.6553545e-02   3.1144146e-02   3.3650339e-02   2.7447057e-02   2.7837446e-02   3.0454164e-02   3.1920291e-02   0.0000000e+00   3.0897317e-02   2.9668741e-02   4.3806510e-02   4.0919716e-02   4.1783859e-02   3.3340643e-02   3.3169858e-02   3.1057883e-02   3.9433790e-02   2.8515928e-02   2.9575779e-02   3.4152207e-02   3.3639903e-02   3.3733915e-02   3.0933373e-02   2.9976008e-02   3.2627467e-02   3.1298797e-02   3.1007532e-02   2.8834327e-02   3.7815535e-02   2.9163599e-02   2.8776747e-02   2.8627204e-02   2.9518279e-02   2.7514592e-02   2.7936278e-02   2.7660475e-02   2.8587675e-02   3.0799634e-02   3.1553559e-02   2.8489421e-02   2.5941832e-02   2.8550976e-02   2.8968218e-02   3.3068319e-02   3.2688363e-02   4.2349336e-02   3.2888343e-02   3.1819175e-02   3.8415004e-02   4.0700841e-02   4.7575828e-02   3.1320757e-02   3.6586348e-02   3.6328198e-02   3.2488631e-02   3.3180165e-02   2.8525547e-02   2.8630104e-02   3.0825564e-02   3.0945032e-02   2.8688736e-02   2.7446822e-02   2.8230669e-02   3.0099915e-02   2.6684281e-02   2.6690406e-02
   2.5499121e-02   2.4031609e-02   2.6505377e-02   2.8049960e-02   3.3705718e-02   3.3037448e-02   2.5072907e-02   2.6532670e-02   2.8098600e-02   3.0173303e-02   3.1104459e-02   3.5178266e-02   2.7133130e-02   2.9207561e-02   2.8167465e-02   2.7762288e-02   2.8238628e-02   2.8180847e-02   2.8182672e-02   3.0191651e-02   3.8567350e-02   3.5746733e-02   3.0291626e-02   3.2102085e-02   3.6111606e-02   3.1511488e-02   3.1236688e-02   3.0221442e-02   2.9516222e-02   2.9397450e-02   3.1604601e-02   3.0897317e-02   0.0000000e+00   3.0228693e-02   4.0828175e-02   3.9580180e-02   3.9668025e-02   3.4359816e-02   3.2890784e-02   2.8994717e-02   3.3398447e-02   2.8534123e-02   2.7724208e-02   3.2364543e-02   3.1286760e-02   3.2180721e-02   2.8978674e-02   2.7359248e-02   3.0557149e-02   3.0663394e-02   2.8440731e-02   2.4573150e-02   3.3923411e-02   2.9358291e-02   2.9360838e-02   2.8129615e-02   2.8203185e-02   2.7068974e-02   2.8397661e-02   2.5798492e-02   2.8641161e-02   2.9272002e-02   2.7336922e-02   2.7275142e-02   2.6348925e-02   2.6675077e-02   2.8860565e-02   3.1282738e-02   2.8810883e-02   3.5258672e-02   3.1450436e-02   3.1788455e-02   3.8345070e-02   3.8810560e-02   4.1053365e-02   3.3499845e-02   3.3555005e-02   3.3748124e-02   3.5271755e-02   3.1470110e-02   2.8891507e-02   2.8753823e-02   2.9135149e-02   3.1040490e-02   2.6104089e-02   2.5028753e-02   2.5332621e-02   2.7622617e-02   2.6068405e-02   2.5703459e-02
   2.8375405e-02   2.7341157e-02   2.7855979e-02   3.0160951e-02   3.5003604e-02   3.7029651e-02   2.6646348e-02   2.6365946e-02   3.2427299e-02   3.0983880e-02   3.3590039e-02   3.5767744e-02   2.8610061e-02   2.9739557e-02   3.0022286e-02   3.0377306e-02   3.3089744e-02   3.2177863e-02   3.0143606e-02   3.3167206e-02   3.7741214e-02   3.5454193e-02   3.1307396e-02   3.2287639e-02   3.5106659e-02   2.8992522e-02   3.1904507e-02   2.8595820e-02   2.9698270e-02   3.0206173e-02   3.3111205e-02   2.9668741e-02   3.0228693e-02   0.0000000e+00   3.9316180e-02   4.2468654e-02   3.9802262e-02   3.5579617e-02   3.1947529e-02   2.9091809e-02   3.7303495e-02   3.3220668e-02   2.9429119e-02   3.3475872e-02   3.4998372e-02   3.3569202e-02   3.0866640e-02   2.7716046e-02   3.2821858e-02   3.1971766e-02   3.0403786e-02   2.6951989e-02   3.6027398e-02   2.8282438e-02   3.1248319e-02   2.9625741e-02   2.9683701e-02   2.6993903e-02   3.0465840e-02   2.8952838e-02   3.0672252e-02   3.0466079e-02   2.8719294e-02   2.8374831e-02   2.8308644e-02   2.9432111e-02   3.2059662e-02   3.3580092e-02   2.9881563e-02   3.6363870e-02   3.1000610e-02   2.9678511e-02   3.9860423e-02   4.2286871e-02   4.3475595e-02   3.5344319e-02   3.7674190e-02   3.8567836e-02   3.0044350e-02   3.6795259e-02   3.0133382e-02   2.9575151e-02   3.1984657e-02   3.0270003e-02   2.8822969e-02   2.8133113e-02   2.7605932e-02   3.0834562e-02   2.7188590e-02   2.5372241e-02
   3.8974364e-02   3.5944245e-02   3.3269838e-02   3.3026566e-02   4.4035538e-02   4.1258833e-02   3.5099236e-02   3.2994158e-02   3.3885087e-02   3.5384842e-02   4.2834143e-02   4.5154574e-02   3.8223574e-02   3.5414017e-02   3.5360421e-02   3.6382046e-02   4.2757576e-02   3.8217758e-02   3.9931780e-02   3.8519645e-02   4.8583908e-02   4.9373419e-02   3.8685801e-02   3.8323441e-02   4.4961717e-02   3.8157934e-02   3.6588710e-02   3.7347622e-02   3.6882607e-02   4.1174622e-02   4.0556201e-02   4.3806510e-02   4.0828175e-02   3.9316180e-02   0.0000000e+00   5.2029224e-02   4.6736049e-02   4.2458535e-02   4.1525002e-02   3.5011222e-02   5.0511612e-02   4.2326773e-02   4.0512481e-02   3.7935543e-02   3.6386783e-02   3.6719028e-02   3.6142262e-02   3.8289893e-02   3.7781328e-02   3.7216079e-02   3.6605441e-02   3.4753514e-02   4.8186168e-02   3.9406627e-02   3.9530678e-02   3.7970920e-02   3.7573236e-02   3.3837214e-02   3.8371694e-02   4.3023561e-02   3.7519331e-02   3.2387285e-02   3.5043595e-02   3.6170406e-02   3.1121429e-02   3.7084765e-02   3.5163632e-02   3.6846856e-02   4.0073452e-02   4.1560706e-02   4.0793809e-02   4.0694226e-02   4.5568404e-02   4.4636708e-02   4.5149102e-02   4.0966970e-02   4.2794909e-02   4.4301582e-02   3.3995388e-02   4.3914911e-02   3.4750161e-02   3.5315092e-02   3.6504695e-02   3.2701042e-02   3.3942050e-02   3.4641027e-02   3.6894840e-02   3.8042460e-02   3.6760249e-02   3.7244236e-02
   3.3597896e-02   3.2401351e-02   3.7071885e-02   3.7365654e-02   4.3591725e-02   4.8095194e-02   3.5849088e-02   3.4953793e-02   4.0083368e-02   3.8321269e-02   4.4490562e-02   4.2769638e-02   3.5567160e-02   3.9546802e-02   4.0083530e-02   4.1577190e-02   3.8055831e-02   4.0900854e-02   4.0346664e-02   3.9230802e-02   3.9932675e-02   4.3874507e-02   3.8917695e-02   3.7798662e-02   4.2844421e-02   4.0154706e-02   4.0437674e-02   4.1294278e-02   3.5462833e-02   4.2057563e-02   3.9404488e-02   4.0919716e-02   3.9580180e-02   4.2468654e-02   5.2029224e-02   0.0000000e+00   5.0043882e-02   4.8141481e-02   4.5877227e-02   3.9437576e-02   5.9000154e-02   4.5049912e-02   3.8666891e-02   4.7202053e-02   4.4562138e-02   4.8468961e-02   3.4040307e-02   3.6209075e-02   4.1026041e-02   3.9852621e-02   4.5326175e-02   3.7217479e-02   4.3202044e-02   3.6734380e-02   3.7859830e-02   3.7297485e-02   3.9050736e-02   3.6004802e-02   3.4137257e-02   3.6092987e-02   3.6695875e-02   3.9404607e-02   4.2400121e-02   3.4795788e-02   3.5414864e-02   3.9379219e-02   4.5332366e-02   4.4009355e-02   4.6830439e-02   4.6596252e-02   3.9548060e-02   4.5306867e-02   5.3310785e-02   4.8501399e-02   4.7846526e-02   4.5833576e-02   5.3469381e-02   4.6235507e-02   4.5988557e-02   4.7732427e-02   3.6231032e-02   3.8681282e-02   3.6559283e-02   3.6511075e-02   3.8454793e-02   3.6958669e-02   3.9698588e-02   3.7083609e-02   3.3602772e-02   2.9741847e-02
   3.6065693e-02   3.4904024e-02   3.8388227e-02   3.6843039e-02   4.5508725e-02   4.6336922e-02   3.5469626e-02   3.5342514e-02   4.3382746e-02   4.0228161e-02   4.1611685e-02   4.0416001e-02   3.7461730e-02   3.9186007e-02   4.0902352e-02   4.0707681e-02   3.6795545e-02   3.8120431e-02   3.9092144e-02   3.9479543e-02   4.9996386e-02   4.5626253e-02   4.1672513e-02   4.8455487e-02   4.9821778e-02   3.9559819e-02   3.8394758e-02   3.7260237e-02   3.5750516e-02   3.8505056e-02   4.0892455e-02   4.1783859e-02   3.9668025e-02   3.9802262e-02   4.6736049e-02   5.0043882e-02   0.0000000e+00   4.6389283e-02   3.6684169e-02   3.8147444e-02   5.8152903e-02   4.1652921e-02   3.7002270e-02   4.5021176e-02   4.0508591e-02   4.5172599e-02   4.0385763e-02   3.6960207e-02   3.6868830e-02   4.0501545e-02   4.4859621e-02   4.1889553e-02   4.4530575e-02   3.6662356e-02   3.4752295e-02   3.4229771e-02   3.5135228e-02   3.3580846e-02   3.5775588e-02   3.9314362e-02   4.1199686e-02   3.8947969e-02   3.8359835e-02   3.6534479e-02   3.3564518e-02   3.5008609e-02   3.7748126e-02   3.7752056e-02   3.7869546e-02   4.0587996e-02   3.8074194e-02   3.8662464e-02   4.9993634e-02   4.3418145e-02   4.4675440e-02   4.3082839e-02   4.2944746e-02   4.1058740e-02   3.6252195e-02   3.9841940e-02   3.5214458e-02   3.4475215e-02   3.9078773e-02   3.7085399e-02   3.7218755e-02   3.5620052e-02   3.5049797e-02   3.7013533e-02   3.5782151e-02   3.5354349e-02
   3.4914239e-02   3.5694473e-02   3.4563020e-02   3.8682396e-02   4.3178456e-02   4.2109301e-02   3.2839016e-02   3.0923415e-02   3.6500356e-02   4.0088102e-02   3.8548614e-02   4.1018500e-02   3.3956025e-02   3.7849825e-02   3.8069748e-02   3.8096426e-02   3.7055946e-02   3.4490846e-02   3.6087619e-02   3.9797267e-02   4.1554294e-02   3.7943119e-02   3.4673419e-02   4.0703106e-02   4.1558406e-02   3.7011475e-02   3.8324217e-02   3.9983616e-02   3.7454793e-02   3.4980411e-02   3.6123240e-02   3.3340643e-02   3.4359816e-02   3.5579617e-02   4.2458535e-02   4.8141481e-02   4.6389283e-02   0.0000000e+00   3.8817708e-02   4.0006188e-02   4.8696275e-02   3.6571223e-02   3.4760219e-02   4.0816928e-02   3.9826282e-02   3.9620414e-02   3.5233413e-02   3.7905996e-02   3.5784242e-02   3.6256094e-02   3.6817798e-02   3.7117997e-02   4.3877248e-02   3.8423078e-02   3.5211603e-02   3.6388264e-02   3.4326755e-02   3.4890980e-02   3.6131970e-02   3.5902616e-02   3.9084143e-02   3.8548197e-02   3.7405098e-02   3.5280869e-02   3.5125410e-02   3.4528946e-02   3.6693917e-02   4.0327469e-02   3.6738182e-02   3.9970707e-02   3.9130049e-02   3.9564319e-02   4.7704895e-02   4.5311527e-02   4.8393805e-02   4.6059182e-02   4.3961622e-02   4.2476329e-02   4.0215796e-02   4.1430660e-02   3.8749643e-02   3.8764089e-02   4.2672835e-02   3.6883264e-02   3.5887310e-02   3.5318893e-02   4.0053148e-02   3.9073652e-02   3.2217024e-02   3.2977548e-02
   3.2743380e-02   3.3264130e-02   3.2636043e-02   3.2570008e-02   4.0562718e-02   4.0388576e-02   2.9698356e-02   3.1097157e-02   3.3537200e-02   3.2217680e-02   3.3764421e-02   3.8590754e-02   3.1601555e-02   3.2280299e-02   3.2697054e-02   3.4056080e-02   3.2242647e-02   2.5086811e-02   2.9250204e-02   3.1981747e-02   4.4792095e-02   3.6979017e-02   3.5095116e-02   3.6029812e-02   3.6895410e-02   3.3926111e-02   3.4956970e-02   3.4019466e-02   3.0617710e-02   3.0124428e-02   3.3420860e-02   3.3169858e-02   3.2890784e-02   3.1947529e-02   4.1525002e-02   4.5877227e-02   3.6684169e-02   3.8817708e-02   0.0000000e+00   3.1600806e-02   4.9348758e-02   3.1202667e-02   2.7735436e-02   3.3067481e-02   3.5816625e-02   3.5075410e-02   3.3590416e-02   2.9922767e-02   2.7901391e-02   3.2056566e-02   3.3318414e-02   2.8630961e-02   3.9166313e-02   3.1625825e-02   3.3892447e-02   3.1706127e-02   3.1358042e-02   3.0880302e-02   3.4003551e-02   2.9373781e-02   3.2186577e-02   3.3222970e-02   3.5236749e-02   3.0953770e-02   3.1448921e-02   3.4537775e-02   3.4752785e-02   3.8710450e-02   3.2000818e-02   3.7483967e-02   3.3296508e-02   3.6297730e-02   4.1293674e-02   4.2705242e-02   4.7506281e-02   3.9677630e-02   4.0960450e-02   3.8530519e-02   3.3531556e-02   3.8196487e-02   3.4843739e-02   3.4389323e-02   3.4341479e-02   2.9864377e-02   3.0463793e-02   2.8849897e-02   3.3222925e-02   3.6305092e-02   3.1928862e-02   2.8854207e-02
   2.8966251e-02   3.0694133e-02   2.8125087e-02   3.1828914e-02   3.7270836e-02   3.7457346e-02   2.7349479e-02   2.6536284e-02   3.4509242e-02   3.2353211e-02   3.2946691e-02   3.4224901e-02   3.1391164e-02   3.1507937e-02   3.0267638e-02   3.0061439e-02   3.0752185e-02   2.8766796e-02   3.1870290e-02   3.1434343e-02   4.0356231e-02   3.8239348e-02   3.0498494e-02   3.1396627e-02   3.4534136e-02   3.2620623e-02   3.1672848e-02   2.9454884e-02   2.8227815e-02   3.0804278e-02   3.0666737e-02   3.1057883e-02   2.8994717e-02   2.9091809e-02   3.5011222e-02   3.9437576e-02   3.8147444e-02   4.0006188e-02   3.1600806e-02   0.0000000e+00   4.4334434e-02   3.1730100e-02   2.9026245e-02   3.3119091e-02   3.4313092e-02   3.4486874e-02   2.8669020e-02   3.0303672e-02   2.5823775e-02   2.9689041e-02   3.1317323e-02   3.0566166e-02   3.4806506e-02   2.7668060e-02   3.0196567e-02   2.8736336e-02   2.7812560e-02   2.4087850e-02   3.0107498e-02   2.8323095e-02   2.8463504e-02   2.8160701e-02   2.8423683e-02   2.7518239e-02   2.8705135e-02   2.9282331e-02   2.8944353e-02   3.3852098e-02   3.0761079e-02   3.1781127e-02   3.1255479e-02   3.3457271e-02   3.9245052e-02   4.1465286e-02   4.4725613e-02   4.4650078e-02   3.9757582e-02   4.0768239e-02   3.6938463e-02   4.0922361e-02   3.1162072e-02   3.4784290e-02   3.4085819e-02   3.2839639e-02   3.1107077e-02   3.0335216e-02   3.0564642e-02   3.2751012e-02   3.0661514e-02   2.6694324e-02
   3.3055164e-02   3.7105625e-02   3.8263819e-02   4.7394303e-02   5.2386969e-02   4.6807793e-02   3.9652044e-02   3.9322335e-02   4.4124262e-02   4.1860205e-02   3.9561861e-02   4.0342696e-02   3.6123852e-02   3.8304789e-02   4.3928321e-02   4.0747925e-02   4.3255024e-02   3.9595177e-02   4.4939643e-02   4.4143111e-02   5.4831425e-02   4.6839777e-02   3.9139839e-02   4.1759456e-02   5.0866926e-02   3.9269743e-02   4.0176260e-02   3.7997800e-02   4.0905533e-02   4.2976122e-02   4.1148984e-02   3.9433790e-02   3.3398447e-02   3.7303495e-02   5.0511612e-02   5.9000154e-02   5.8152903e-02   4.8696275e-02   4.9348758e-02   4.4334434e-02   0.0000000e+00   4.9452750e-02   4.4297594e-02   4.6278049e-02   4.7097595e-02   4.3415005e-02   4.0789053e-02   4.1662403e-02   4.2296575e-02   4.1816126e-02   4.3172821e-02   3.9969546e-02   4.8127954e-02   3.7305979e-02   4.0733536e-02   4.1621151e-02   4.0767611e-02   4.0132746e-02   4.0811067e-02   4.3026867e-02   4.4442245e-02   4.1289321e-02   4.4816234e-02   3.9584009e-02   3.6346338e-02   3.6957685e-02   3.9509614e-02   4.3038067e-02   3.7620392e-02   4.1705924e-02   3.9439327e-02   4.2481377e-02   5.1025565e-02   4.3680776e-02   5.1417415e-02   4.8863404e-02   4.7157013e-02   4.7375729e-02   4.6930015e-02   4.8861552e-02   4.1102905e-02   3.8060892e-02   3.9377443e-02   3.8738761e-02   4.6111733e-02   3.9885121e-02   4.3698411e-02   5.2516883e-02   4.4483439e-02   3.3247648e-02
   2.7429273e-02   3.2233668e-02   2.8791532e-02   3.3492629e-02   3.4151882e-02   3.7885283e-02   3.0659930e-02   3.1859459e-02   3.5791937e-02   3.3911557e-02   3.5116643e-02   3.8588245e-02   3.2552046e-02   3.3333972e-02   3.0598725e-02   3.2168937e-02   3.1324798e-02   3.4105661e-02   3.4442992e-02   3.6053781e-02   4.1551050e-02   3.7750375e-02   2.9561922e-02   3.3878061e-02   3.5965258e-02   3.0180426e-02   3.2265602e-02   3.4304258e-02   2.7895837e-02   3.1540173e-02   3.3875992e-02   2.8515928e-02   2.8534123e-02   3.3220668e-02   4.2326773e-02   4.5049912e-02   4.1652921e-02   3.6571223e-02   3.1202667e-02   3.1730100e-02   4.9452750e-02   0.0000000e+00   3.2999696e-02   3.6567184e-02   3.5175212e-02   3.8245748e-02   3.3827896e-02   3.9030284e-02   3.3198282e-02   3.6830127e-02   3.8058371e-02   2.8091889e-02   3.4246906e-02   3.3723578e-02   2.9614356e-02   2.8212335e-02   3.2517728e-02   2.5465443e-02   2.9843840e-02   3.0285401e-02   3.1542277e-02   3.0764973e-02   3.0286246e-02   3.0867579e-02   3.1294913e-02   3.6778152e-02   4.0397835e-02   4.3581762e-02   3.5376682e-02   3.6612646e-02   3.4215215e-02   3.5060272e-02   4.3121891e-02   4.1206931e-02   4.8377964e-02   4.3612528e-02   4.1287003e-02   4.0552845e-02   3.5549605e-02   3.4860544e-02   3.0183300e-02   3.5357099e-02   3.5651784e-02   3.5558444e-02   2.7669582e-02   3.2684575e-02   3.1323801e-02   3.0824872e-02   2.8771806e-02   2.4950798e-02
   2.9338669e-02   2.9415181e-02   3.1575245e-02   3.5201752e-02   3.8708609e-02   4.0346339e-02   2.5712305e-02   2.6686228e-02   3.2231214e-02   3.1190352e-02   3.1762309e-02   3.5916494e-02   2.9391388e-02   3.0529574e-02   3.3226948e-02   2.9894733e-02   2.6870106e-02   2.8491385e-02   3.0518065e-02   3.2420806e-02   3.7048978e-02   3.0459027e-02   3.1736890e-02   3.4664318e-02   3.4878962e-02   3.1051375e-02   3.1687587e-02   3.2044171e-02   2.8258915e-02   2.9912205e-02   2.9981034e-02   2.9575779e-02   2.7724208e-02   2.9429119e-02   4.0512481e-02   3.8666891e-02   3.7002270e-02   3.4760219e-02   2.7735436e-02   2.9026245e-02   4.4297594e-02   3.2999696e-02   0.0000000e+00   3.3409608e-02   3.1624818e-02   3.2163284e-02   2.9574230e-02   2.8452741e-02   2.8109079e-02   2.8783654e-02   3.1669845e-02   2.8629912e-02   3.6152213e-02   2.8894455e-02   3.0199591e-02   2.9030428e-02   2.8682608e-02   2.7417455e-02   2.8593121e-02   2.8105275e-02   2.8280909e-02   2.7872697e-02   3.0876749e-02   2.9661733e-02   2.8922811e-02   2.9182832e-02   3.3458319e-02   3.0885553e-02   3.0503041e-02   3.2743281e-02   3.1543884e-02   3.4657358e-02   4.2101527e-02   3.8884957e-02   4.3759037e-02   4.1561607e-02   3.6923813e-02   3.7519013e-02   3.4372095e-02   4.0650572e-02   3.1926246e-02   3.0654261e-02   3.3141492e-02   2.9830853e-02   3.1215499e-02   3.1760895e-02   3.5673292e-02   3.0646673e-02   2.9964476e-02   2.7307191e-02
   3.1112687e-02   2.8690812e-02   3.0429874e-02   3.1517443e-02   3.7593548e-02   3.8528632e-02   2.9531475e-02   3.1713839e-02   3.5437475e-02   3.6377028e-02   3.5266051e-02   3.8372222e-02   3.1858456e-02   3.3482120e-02   3.5118495e-02   3.1943507e-02   3.3926342e-02   3.3349003e-02   3.4950496e-02   3.7445086e-02   4.1673121e-02   4.0756498e-02   3.4188332e-02   3.9551718e-02   3.8002778e-02   3.4807922e-02   3.4528133e-02   3.7188580e-02   3.0865779e-02   3.4644259e-02   3.6121598e-02   3.4152207e-02   3.2364543e-02   3.3475872e-02   3.7935543e-02   4.7202053e-02   4.5021176e-02   4.0816928e-02   3.3067481e-02   3.3119091e-02   4.6278049e-02   3.6567184e-02   3.3409608e-02   0.0000000e+00   3.6469012e-02   3.7935498e-02   3.2497359e-02   3.1281613e-02   3.2543052e-02   3.4600502e-02   3.3596824e-02   3.0282376e-02   3.7618007e-02   3.1412163e-02   3.0971235e-02   3.0814597e-02   3.1292072e-02   3.2098501e-02   3.1304941e-02   3.3845794e-02   3.3325639e-02   3.2161474e-02   3.2235430e-02   3.2043787e-02   3.0821540e-02   3.1875520e-02   3.4688434e-02   3.4842945e-02   3.3944152e-02   3.2991495e-02   3.2463987e-02   3.8319218e-02   4.2427519e-02   3.8916670e-02   4.1702028e-02   4.4369171e-02   3.7726435e-02   3.8093044e-02   3.4258336e-02   4.1434246e-02   3.1081027e-02   3.1020215e-02   3.2494157e-02   3.0205630e-02   2.9891317e-02   2.9786716e-02   3.2568091e-02   3.2505351e-02   3.1084946e-02   2.8417741e-02
   2.9957907e-02   3.0022428e-02   2.9527202e-02   2.9696407e-02   3.9003376e-02   3.6226359e-02   2.7484537e-02   2.9564139e-02   3.6089289e-02   3.1289207e-02   3.4827564e-02   3.5629581e-02   2.9775285e-02   3.3434509e-02   3.2413867e-02   3.4512664e-02   3.3871579e-02   3.0215054e-02   3.3515157e-02   3.4300301e-02   3.9244992e-02   3.7333027e-02   3.2546347e-02   3.4902952e-02   3.8752230e-02   3.4278784e-02   3.4502772e-02   3.1930541e-02   3.1194413e-02   3.4195811e-02   3.4806603e-02   3.3639903e-02   3.1286760e-02   3.4998372e-02   3.6386783e-02   4.4562138e-02   4.0508591e-02   3.9826282e-02   3.5816625e-02   3.4313092e-02   4.7097595e-02   3.5175212e-02   3.1624818e-02   3.6469012e-02   0.0000000e+00   3.6795464e-02   3.2908954e-02   3.0413220e-02   3.1128614e-02   3.2864699e-02   3.2561136e-02   2.9653921e-02   3.7849352e-02   3.0938234e-02   2.9981363e-02   3.0248642e-02   2.9194396e-02   2.9468269e-02   2.9045928e-02   2.9384602e-02   3.1377265e-02   3.1031066e-02   3.0875044e-02   2.8666793e-02   2.5722822e-02   2.6922630e-02   3.2816048e-02   3.4807999e-02   2.9130666e-02   3.1303320e-02   3.1557815e-02   3.3721142e-02   4.0040368e-02   3.7966706e-02   4.1973206e-02   3.6593416e-02   3.5608470e-02   3.9333800e-02   3.2591801e-02   4.0256252e-02   3.0950488e-02   2.9739244e-02   3.2235831e-02   3.0722746e-02   2.8108030e-02   2.9780361e-02   3.0532516e-02   3.2657521e-02   3.1679255e-02   2.6073282e-02
   2.9029168e-02   2.7005894e-02   3.1765720e-02   2.7486075e-02   3.6766274e-02   3.3053222e-02   2.6725404e-02   2.7612690e-02   3.4557548e-02   3.2664046e-02   3.5026657e-02   3.2246779e-02   2.9369326e-02   3.0905956e-02   3.2432107e-02   3.0900792e-02   3.3143734e-02   3.2936191e-02   3.2714805e-02   3.5782065e-02   3.8723173e-02   3.9984416e-02   3.3619832e-02   3.2922443e-02   3.7068311e-02   3.2888064e-02   3.6192705e-02   3.2282210e-02   3.3418052e-02   3.6732107e-02   3.4989752e-02   3.3733915e-02   3.2180721e-02   3.3569202e-02   3.6719028e-02   4.8468961e-02   4.5172599e-02   3.9620414e-02   3.5075410e-02   3.4486874e-02   4.3415005e-02   3.8245748e-02   3.2163284e-02   3.7935498e-02   3.6795464e-02   0.0000000e+00   3.4045051e-02   3.0954881e-02   3.5658439e-02   3.4080884e-02   3.3229758e-02   3.0738655e-02   3.5900194e-02   2.9400779e-02   3.1751339e-02   3.2118572e-02   3.0096438e-02   2.9388251e-02   3.2378749e-02   2.9061051e-02   3.0656856e-02   3.0878451e-02   3.2760009e-02   3.0923999e-02   2.8593030e-02   3.0560450e-02   3.5137732e-02   3.4560098e-02   3.2632872e-02   3.3369558e-02   3.5443709e-02   3.5159229e-02   3.9433535e-02   3.8132473e-02   4.5704843e-02   4.5176205e-02   3.4897300e-02   4.0447160e-02   3.5056122e-02   3.6146855e-02   3.0661627e-02   3.1323401e-02   3.4196099e-02   2.9381949e-02   2.9118776e-02   2.9063569e-02   2.7964376e-02   3.0765894e-02   2.9113477e-02   2.5762843e-02
   2.6393947e-02   2.4249926e-02   2.6102616e-02   2.7526030e-02   3.2661404e-02   3.4539013e-02   2.4597071e-02   2.5226553e-02   3.3048072e-02   3.1921432e-02   3.1573609e-02   3.1919714e-02   2.6789453e-02   2.9621838e-02   3.0934001e-02   2.7474665e-02   3.0079276e-02   2.8089290e-02   3.2707049e-02   3.2648156e-02   4.1740148e-02   3.6184966e-02   3.0684198e-02   3.2498656e-02   3.5969904e-02   2.9231031e-02   3.1731925e-02   2.9612685e-02   3.0178772e-02   3.4637265e-02   3.2715255e-02   3.0933373e-02   2.8978674e-02   3.0866640e-02   3.6142262e-02   3.4040307e-02   4.0385763e-02   3.5233413e-02   3.3590416e-02   2.8669020e-02   4.0789053e-02   3.3827896e-02   2.9574230e-02   3.2497359e-02   3.2908954e-02   3.4045051e-02   0.0000000e+00   2.9920279e-02   2.9012702e-02   3.3001497e-02   2.9194781e-02   2.9166121e-02   3.3118154e-02   2.7291206e-02   3.0719801e-02   2.7262470e-02   2.9507522e-02   2.8691519e-02   3.2526115e-02   2.9012123e-02   2.9554558e-02   2.8813608e-02   2.9516419e-02   2.6274248e-02   2.7777891e-02   3.0055095e-02   3.0143528e-02   3.4599897e-02   2.9669593e-02   3.0627692e-02   3.3617243e-02   3.3128668e-02   3.9622065e-02   3.5561593e-02   4.1053897e-02   3.5279568e-02   3.4182786e-02   3.5603656e-02   3.1123583e-02   3.1420512e-02   2.8812975e-02   2.7988712e-02   2.9570530e-02   2.5212031e-02   2.5992277e-02   2.7293664e-02   2.7851376e-02   3.1117620e-02   2.8211662e-02   2.4225239e-02
   2.5521143e-02   2.6272585e-02   2.6772283e-02   2.9091822e-02   3.3256128e-02   3.5513968e-02   2.5367586e-02   2.6269921e-02   3.3317644e-02   3.2237346e-02   3.0675946e-02   3.1603127e-02   2.7493955e-02   2.8718732e-02   3.1753048e-02   2.8230402e-02   3.0166980e-02   2.7804950e-02   3.1306973e-02   3.2078518e-02   3.6435150e-02   3.5395299e-02   2.9331029e-02   3.2291359e-02   3.4712959e-02   3.1073488e-02   3.2337116e-02   3.2595139e-02   2.8563065e-02   3.2631488e-02   3.0495166e-02   2.9976008e-02   2.7359248e-02   2.7716046e-02   3.8289893e-02   3.6209075e-02   3.6960207e-02   3.7905996e-02   2.9922767e-02   3.0303672e-02   4.1662403e-02   3.9030284e-02   2.8452741e-02   3.1281613e-02   3.0413220e-02   3.0954881e-02   2.9920279e-02   0.0000000e+00   2.9225011e-02   3.0078818e-02   2.9001138e-02   2.8322872e-02   2.8886554e-02   2.6356490e-02   2.8419822e-02   2.4676762e-02   2.5650981e-02   2.4312651e-02   2.8522299e-02   2.7437249e-02   2.8241540e-02   2.4568693e-02   2.6770454e-02   2.4556020e-02   2.7350558e-02   2.7430583e-02   2.9825856e-02   3.3214935e-02   2.7822023e-02   2.8388648e-02   3.1766360e-02   3.0664081e-02   3.8256097e-02   3.4186563e-02   3.8249539e-02   3.9226806e-02   3.3809519e-02   3.6637447e-02   2.6111075e-02   3.1994984e-02   2.8426337e-02   2.8740850e-02   2.8095446e-02   2.8275086e-02   2.6706409e-02   2.5928024e-02   2.4648242e-02   2.8631162e-02   2.7551840e-02   2.4733119e-02
   2.9461763e-02   2.9919973e-02   2.9007725e-02   3.0983333e-02   3.4201245e-02   3.6485266e-02   2.6406549e-02   2.7092613e-02   3.3808839e-02   3.4612652e-02   3.1576605e-02   3.6027481e-02   2.9292678e-02   3.1632869e-02   3.2137496e-02   3.1921456e-02   3.0322046e-02   2.8942061e-02   3.0748769e-02   3.3445193e-02   3.9607028e-02   3.4472925e-02   3.2384560e-02   3.3150330e-02   3.6040637e-02   3.1617992e-02   3.4472754e-02   2.9951786e-02   3.0166191e-02   3.5041088e-02   3.2393065e-02   3.2627467e-02   3.0557149e-02   3.2821858e-02   3.7781328e-02   4.1026041e-02   3.6868830e-02   3.5784242e-02   2.7901391e-02   2.5823775e-02   4.2296575e-02   3.3198282e-02   2.8109079e-02   3.2543052e-02   3.1128614e-02   3.5658439e-02   2.9012702e-02   2.9225011e-02   0.0000000e+00   3.1783166e-02   3.0602726e-02   2.9337608e-02   3.3024936e-02   2.8281631e-02   2.8915357e-02   2.8770039e-02   2.8456408e-02   2.6839833e-02   2.9593162e-02   2.8557659e-02   2.9332275e-02   2.7825935e-02   2.8973931e-02   2.6386472e-02   2.7059765e-02   3.0833058e-02   3.2396759e-02   3.4065096e-02   2.9659498e-02   2.9420443e-02   3.0530728e-02   3.1288244e-02   3.4523833e-02   3.4639660e-02   4.3875217e-02   3.9801322e-02   3.5719592e-02   3.8429503e-02   3.2138414e-02   3.7206511e-02   3.1301804e-02   2.9414508e-02   2.8697055e-02   2.9530709e-02   3.0868619e-02   3.0369244e-02   3.0640143e-02   3.2553426e-02   2.9574467e-02   2.9249177e-02
   2.6282260e-02   2.6586628e-02   2.9761347e-02   3.1244851e-02   3.4645475e-02   3.5676913e-02   2.5997950e-02   2.8049460e-02   3.3686447e-02   3.3338241e-02   3.4206500e-02   3.0485107e-02   2.5728904e-02   2.7591153e-02   3.0862080e-02   2.9894611e-02   2.7903163e-02   2.8816897e-02   3.3028047e-02   2.9778440e-02   3.8347737e-02   3.8609645e-02   3.3008803e-02   3.2379099e-02   3.5440188e-02   3.2593208e-02   3.3521985e-02   2.9883788e-02   2.9381397e-02   3.3756157e-02   3.1360143e-02   3.1298797e-02   3.0663394e-02   3.1971766e-02   3.7216079e-02   3.9852621e-02   4.0501545e-02   3.6256094e-02   3.2056566e-02   2.9689041e-02   4.1816126e-02   3.6830127e-02   2.8783654e-02   3.4600502e-02   3.2864699e-02   3.4080884e-02   3.3001497e-02   3.0078818e-02   3.1783166e-02   0.0000000e+00   3.0818074e-02   2.9649958e-02   3.1805938e-02   2.7295551e-02   2.8345116e-02   2.5571146e-02   2.6265733e-02   2.5941048e-02   2.8128714e-02   2.6769271e-02   2.6554029e-02   2.6890575e-02   2.6428423e-02   2.6197360e-02   2.7152888e-02   2.7868556e-02   3.2239985e-02   3.4801064e-02   2.8064171e-02   2.9615603e-02   3.0413034e-02   3.3114622e-02   3.6714851e-02   3.6088939e-02   4.5487964e-02   3.6809671e-02   3.5618519e-02   3.4608927e-02   3.0259594e-02   2.5386039e-02   2.7427106e-02   2.6052241e-02   2.8740927e-02   2.7698709e-02   2.6529891e-02   2.7346956e-02   2.9323700e-02   2.8270491e-02   2.9736404e-02   2.5509872e-02
   2.6541472e-02   2.7292911e-02   2.8378656e-02   2.8183565e-02   3.4353516e-02   3.6696296e-02   2.7504785e-02   2.7311545e-02   3.0644541e-02   3.3659717e-02   3.1271520e-02   3.0224298e-02   2.7522586e-02   3.1163854e-02   3.1673138e-02   2.8655053e-02   3.1141087e-02   3.0333403e-02   3.0164088e-02   3.2818439e-02   4.1084896e-02   3.7549981e-02   3.1628498e-02   3.2680391e-02   3.6210819e-02   3.0238446e-02   3.4640532e-02   2.9779929e-02   2.8987060e-02   3.3255008e-02   3.1456931e-02   3.1007532e-02   2.8440731e-02   3.0403786e-02   3.6605441e-02   4.5326175e-02   4.4859621e-02   3.6817798e-02   3.3318414e-02   3.1317323e-02   4.3172821e-02   3.8058371e-02   3.1669845e-02   3.3596824e-02   3.2561136e-02   3.3229758e-02   2.9194781e-02   2.9001138e-02   3.0602726e-02   3.0818074e-02   0.0000000e+00   3.1355413e-02   3.1942411e-02   2.7101709e-02   2.8198903e-02   2.7581503e-02   2.8235053e-02   2.7741150e-02   2.9113171e-02   2.7606174e-02   2.7666268e-02   2.4961511e-02   2.6656735e-02   2.6366473e-02   2.8332271e-02   2.8875015e-02   3.2532574e-02   3.2196103e-02   2.8300587e-02   3.1579911e-02   3.3211025e-02   3.3246889e-02   3.6338270e-02   3.7453288e-02   4.0498752e-02   3.6838982e-02   3.5290657e-02   3.8678725e-02   3.5404724e-02   2.7695968e-02   2.8613292e-02   2.7932529e-02   2.9087616e-02   2.8191243e-02   2.8048842e-02   2.8685396e-02   2.7984677e-02   3.0677295e-02   2.9598321e-02   2.6377569e-02
   2.3389463e-02   2.2615985e-02   2.3194891e-02   2.5007519e-02   3.0933564e-02   3.4634282e-02   2.2603415e-02   2.3218600e-02   2.5245164e-02   2.5801291e-02   2.8158793e-02   2.8270025e-02   2.4655024e-02   2.7683652e-02   2.9819755e-02   2.7442617e-02   2.9813277e-02   2.7238383e-02   2.7088829e-02   2.7931868e-02   3.4750538e-02   3.2373304e-02   2.8531321e-02   2.9570828e-02   3.3147270e-02   2.8453131e-02   2.9181749e-02   3.1001230e-02   2.5941987e-02   2.9166465e-02   2.9233309e-02   2.8834327e-02   2.4573150e-02   2.6951989e-02   3.4753514e-02   3.7217479e-02   4.1889553e-02   3.7117997e-02   2.8630961e-02   3.0566166e-02   3.9969546e-02   2.8091889e-02   2.8629912e-02   3.0282376e-02   2.9653921e-02   3.0738655e-02   2.9166121e-02   2.8322872e-02   2.9337608e-02   2.9649958e-02   3.1355413e-02   0.0000000e+00   3.2156851e-02   2.6379884e-02   2.7612758e-02   2.6001546e-02   2.4756894e-02   2.5283361e-02   2.7453216e-02   2.5871015e-02   2.5750952e-02   2.5129421e-02   2.5092063e-02   2.2808328e-02   2.5196964e-02   2.5640798e-02   2.8781186e-02   2.7510591e-02   2.3719745e-02   2.8198086e-02   3.1492313e-02   3.0197503e-02   3.4199556e-02   3.2538791e-02   3.5261359e-02   2.9928242e-02   3.1466742e-02   3.3497422e-02   2.6957544e-02   2.3486424e-02   2.5094116e-02   2.4985382e-02   2.6654207e-02   2.4740263e-02   2.2261265e-02   2.4741732e-02   2.2160678e-02   2.6527377e-02   2.3726037e-02   2.2065414e-02
   2.9422920e-02   2.9802041e-02   3.3121924e-02   3.2508122e-02   3.4329447e-02   3.5941426e-02   2.8333645e-02   2.8980069e-02   3.1301438e-02   3.2816220e-02   3.3850517e-02   3.5496531e-02   3.0247352e-02   2.9708739e-02   3.0201599e-02   3.0912821e-02   3.3784985e-02   3.0366977e-02   3.2221883e-02   3.2466602e-02   4.2474088e-02   3.8818306e-02   3.1638855e-02   3.3796761e-02   3.8003131e-02   3.2833496e-02   3.4293697e-02   3.8212394e-02   3.2921935e-02   3.5409366e-02   3.5229999e-02   3.7815535e-02   3.3923411e-02   3.6027398e-02   4.8186168e-02   4.3202044e-02   4.4530575e-02   4.3877248e-02   3.9166313e-02   3.4806506e-02   4.8127954e-02   3.4246906e-02   3.6152213e-02   3.7618007e-02   3.7849352e-02   3.5900194e-02   3.3118154e-02   2.8886554e-02   3.3024936e-02   3.1805938e-02   3.1942411e-02   3.2156851e-02   0.0000000e+00   3.3819074e-02   3.1244658e-02   2.8395793e-02   2.7843290e-02   2.6768570e-02   2.9976825e-02   3.0529628e-02   3.3015123e-02   3.0990643e-02   3.1603334e-02   2.9934715e-02   3.0742670e-02   3.0604346e-02   3.4719334e-02   3.6948873e-02   3.3632906e-02   3.4477174e-02   3.6546288e-02   3.6091313e-02   4.1020120e-02   3.9134205e-02   4.1925760e-02   4.1617913e-02   3.9977442e-02   3.8946558e-02   3.2594496e-02   3.6304832e-02   3.1850545e-02   3.0526817e-02   3.3502607e-02   3.1009926e-02   3.0253024e-02   3.0552902e-02   2.8681664e-02   2.8770927e-02   2.7922974e-02   2.7544819e-02
   2.7489896e-02   2.6101395e-02   2.6802182e-02   2.4473306e-02   2.9896125e-02   3.0519568e-02   2.5717494e-02   2.3634631e-02   3.0547528e-02   2.8446060e-02   3.2783663e-02   3.5284724e-02   3.0242547e-02   2.6716761e-02   2.7641741e-02   2.8442281e-02   3.0629945e-02   2.9980343e-02   3.0468129e-02   3.2536380e-02   4.3940623e-02   3.4911021e-02   2.9971024e-02   3.1937004e-02   3.4027634e-02   2.9381597e-02   2.9516785e-02   3.1854998e-02   2.8396563e-02   3.3048709e-02   2.9867581e-02   2.9163599e-02   2.9358291e-02   2.8282438e-02   3.9406627e-02   3.6734380e-02   3.6662356e-02   3.8423078e-02   3.1625825e-02   2.7668060e-02   3.7305979e-02   3.3723578e-02   2.8894455e-02   3.1412163e-02   3.0938234e-02   2.9400779e-02   2.7291206e-02   2.6356490e-02   2.8281631e-02   2.7295551e-02   2.7101709e-02   2.6379884e-02   3.3819074e-02   0.0000000e+00   2.5138025e-02   2.2742868e-02   2.2585981e-02   2.1014826e-02   2.4953170e-02   2.4990722e-02   2.4455915e-02   2.4541019e-02   2.7543298e-02   2.3974864e-02   2.3491721e-02   2.3562167e-02   2.8995871e-02   2.8822097e-02   2.6521821e-02   2.5608846e-02   3.0854229e-02   3.0479681e-02   3.5802498e-02   3.1810877e-02   3.4647987e-02   3.0764777e-02   2.9423251e-02   3.4302998e-02   2.8400311e-02   2.6377428e-02   2.5853158e-02   2.4334144e-02   2.6253251e-02   2.5091635e-02   2.4105210e-02   2.5386606e-02   2.3554119e-02   2.3761808e-02   2.4950516e-02   2.3679252e-02
   2.6570131e-02   2.5333563e-02   2.5378800e-02   2.6330160e-02   2.8719435e-02   3.5445317e-02   2.4571974e-02   2.4014157e-02   3.0524619e-02   3.0120221e-02   3.3188340e-02   2.8995929e-02   2.6134721e-02   2.8125857e-02   2.7764324e-02   2.9018310e-02   2.9773269e-02   2.8568297e-02   2.8694807e-02   2.8947926e-02   4.6302026e-02   3.3840975e-02   3.0204014e-02   3.2438561e-02   3.7434801e-02   3.0633834e-02   3.2634224e-02   2.5964277e-02   2.4988260e-02   3.2003559e-02   2.8267403e-02   2.8776747e-02   2.9360838e-02   3.1248319e-02   3.9530678e-02   3.7859830e-02   3.4752295e-02   3.5211603e-02   3.3892447e-02   3.0196567e-02   4.0733536e-02   2.9614356e-02   3.0199591e-02   3.0971235e-02   2.9981363e-02   3.1751339e-02   3.0719801e-02   2.8419822e-02   2.8915357e-02   2.8345116e-02   2.8198903e-02   2.7612758e-02   3.1244658e-02   2.5138025e-02   0.0000000e+00   2.4627823e-02   2.7353766e-02   2.5925255e-02   2.6885295e-02   2.6856144e-02   2.6482633e-02   2.5217632e-02   2.7957032e-02   2.4742696e-02   2.6517422e-02   2.2307207e-02   2.9346072e-02   3.0849203e-02   2.7744682e-02   3.1056120e-02   2.9840392e-02   2.9128037e-02   3.5971027e-02   3.4166762e-02   4.3553220e-02   3.4567610e-02   3.2846258e-02   3.3675490e-02   3.1568600e-02   2.4666681e-02   2.7544762e-02   2.6535668e-02   2.9464063e-02   2.7001806e-02   2.5394265e-02   2.7602019e-02   2.9662460e-02   2.7275681e-02   2.5903499e-02   2.2713764e-02
   2.4503285e-02   2.4316510e-02   2.4739893e-02   2.6092966e-02   2.8843374e-02   3.7103856e-02   2.4412221e-02   2.4601227e-02   3.0442520e-02   2.7685514e-02   3.0936653e-02   2.9107444e-02   2.5357971e-02   2.6301284e-02   2.7421744e-02   2.4702974e-02   2.7451751e-02   2.7490201e-02   2.7886640e-02   2.8086523e-02   3.9889421e-02   3.5805517e-02   2.6789169e-02   2.9848041e-02   3.4365925e-02   3.1019476e-02   2.9069045e-02   2.9186562e-02   2.6405911e-02   3.0293672e-02   2.6478524e-02   2.8627204e-02   2.8129615e-02   2.9625741e-02   3.7970920e-02   3.7297485e-02   3.4229771e-02   3.6388264e-02   3.1706127e-02   2.8736336e-02   4.1621151e-02   2.8212335e-02   2.9030428e-02   3.0814597e-02   3.0248642e-02   3.2118572e-02   2.7262470e-02   2.4676762e-02   2.8770039e-02   2.5571146e-02   2.7581503e-02   2.6001546e-02   2.8395793e-02   2.2742868e-02   2.4627823e-02   0.0000000e+00   2.4264204e-02   2.2767514e-02   2.5346969e-02   2.5405192e-02   2.5763911e-02   2.3022827e-02   2.5415775e-02   2.4196895e-02   2.5441249e-02   2.3856774e-02   2.8999252e-02   3.0627827e-02   2.6571125e-02   3.1374524e-02   3.1651071e-02   3.1139344e-02   3.3763578e-02   3.3690087e-02   3.9983532e-02   3.2144508e-02   3.2748817e-02   3.5720781e-02   2.5760313e-02   2.4587601e-02   2.6020483e-02   2.6511771e-02   2.7860982e-02   2.6334115e-02   2.4818614e-02   2.6364848e-02   2.8367044e-02   2.6247832e-02   2.5665455e-02   2.1287445e-02
   2.4605160e-02   2.5071219e-02   2.4719788e-02   2.5553434e-02   3.0613642e-02   3.3463639e-02   2.4712589e-02   2.4452261e-02   2.9309757e-02   2.9230876e-02   3.1401509e-02   2.9014248e-02   2.5375930e-02   2.7350373e-02   2.8874065e-02   2.8107455e-02   3.0190208e-02   2.7374152e-02   3.0007773e-02   2.9630344e-02   3.9211159e-02   3.6322570e-02   2.8464369e-02   3.0578569e-02   3.5129006e-02   3.0122084e-02   3.1498006e-02   3.1460270e-02   2.6633261e-02   2.9190823e-02   2.6512895e-02   2.9518279e-02   2.8203185e-02   2.9683701e-02   3.7573236e-02   3.9050736e-02   3.5135228e-02   3.4326755e-02   3.1358042e-02   2.7812560e-02   4.0767611e-02   3.2517728e-02   2.8682608e-02   3.1292072e-02   2.9194396e-02   3.0096438e-02   2.9507522e-02   2.5650981e-02   2.8456408e-02   2.6265733e-02   2.8235053e-02   2.4756894e-02   2.7843290e-02   2.2585981e-02   2.7353766e-02   2.4264204e-02   0.0000000e+00   2.2598253e-02   2.6596348e-02   2.4743126e-02   2.5448574e-02   2.3255934e-02   2.4770518e-02   2.6468709e-02   2.7202793e-02   2.4525876e-02   3.0340241e-02   2.9275182e-02   2.8815611e-02   2.8855358e-02   3.2008570e-02   3.0140818e-02   3.4473351e-02   3.1201684e-02   3.6871049e-02   3.6175974e-02   3.4531005e-02   3.8257589e-02   2.8792873e-02   2.6475954e-02   2.7124948e-02   2.6607193e-02   2.7830394e-02   2.6738162e-02   2.4616739e-02   2.5444236e-02   2.6746478e-02   2.7005708e-02   2.4732078e-02   2.3020030e-02
   2.3691625e-02   2.2856250e-02   2.4523548e-02   2.5231641e-02   2.7551153e-02   2.9183370e-02   2.3355351e-02   2.2990942e-02   2.8338789e-02   3.0424438e-02   2.9507193e-02   2.8180919e-02   2.4635529e-02   2.5951274e-02   2.6621198e-02   2.5948154e-02   2.9323268e-02   2.7969573e-02   2.6389582e-02   2.8034855e-02   3.4856252e-02   3.2180781e-02   2.7191575e-02   2.8471212e-02   2.7721101e-02   2.5977515e-02   2.9748416e-02   2.9794990e-02   2.6415159e-02   2.8006786e-02   2.7620508e-02   2.7514592e-02   2.7068974e-02   2.6993903e-02   3.3837214e-02   3.6004802e-02   3.3580846e-02   3.4890980e-02   3.0880302e-02   2.4087850e-02   4.0132746e-02   2.5465443e-02   2.7417455e-02   3.2098501e-02   2.9468269e-02   2.9388251e-02   2.8691519e-02   2.4312651e-02   2.6839833e-02   2.5941048e-02   2.7741150e-02   2.5283361e-02   2.6768570e-02   2.1014826e-02   2.5925255e-02   2.2767514e-02   2.2598253e-02   0.0000000e+00   2.6022178e-02   2.5188272e-02   2.3409428e-02   2.1615538e-02   2.2714701e-02   2.3030317e-02   2.5556948e-02   2.3764867e-02   2.8114738e-02   2.8172148e-02   2.5805016e-02   2.7665489e-02   3.0059136e-02   2.7922015e-02   3.4532609e-02   3.0910029e-02   3.7722954e-02   3.8079929e-02   3.4287985e-02   3.4541414e-02   2.7807027e-02   2.8845891e-02   2.6316470e-02   2.6026988e-02   2.7684654e-02   2.5076373e-02   2.3288963e-02   2.3966705e-02   2.4326976e-02   2.4816312e-02   2.3465550e-02   2.2308705e-02
   2.3609934e-02   2.3861962e-02   2.5928997e-02   2.5607462e-02   3.1147266e-02   3.2649416e-02   2.2362484e-02   2.1832132e-02   2.7970630e-02   3.1523292e-02   3.0110920e-02   2.9616104e-02   2.6948148e-02   2.8628843e-02   2.8849558e-02   2.5675000e-02   2.9290983e-02   2.7593825e-02   2.7740261e-02   3.0254374e-02   3.9220602e-02   3.3213300e-02   2.8643237e-02   3.0136860e-02   3.4895092e-02   2.8395554e-02   2.9041579e-02   2.9904542e-02   2.8196294e-02   3.1082982e-02   2.9108947e-02   2.7936278e-02   2.8397661e-02   3.0465840e-02   3.8371694e-02   3.4137257e-02   3.5775588e-02   3.6131970e-02   3.4003551e-02   3.0107498e-02   4.0811067e-02   2.9843840e-02   2.8593121e-02   3.1304941e-02   2.9045928e-02   3.2378749e-02   3.2526115e-02   2.8522299e-02   2.9593162e-02   2.8128714e-02   2.9113171e-02   2.7453216e-02   2.9976825e-02   2.4953170e-02   2.6885295e-02   2.5346969e-02   2.6596348e-02   2.6022178e-02   0.0000000e+00   2.8041336e-02   2.6586156e-02   2.4513075e-02   2.8284010e-02   2.6144417e-02   2.9780310e-02   2.8834616e-02   3.2497773e-02   3.1296866e-02   3.0453455e-02   3.0625236e-02   3.2086532e-02   3.0530257e-02   3.5696254e-02   3.4928368e-02   4.6635870e-02   3.5550083e-02   3.3495617e-02   3.3403175e-02   3.1709674e-02   2.5515045e-02   2.5147518e-02   2.7346064e-02   2.6043915e-02   2.5561044e-02   2.3319199e-02   2.6187756e-02   2.4590952e-02   2.6798326e-02   2.3403045e-02   2.2425089e-02
   2.1795228e-02   2.3164476e-02   2.6729163e-02   2.6455209e-02   2.9216559e-02   3.3142522e-02   2.3652986e-02   2.2714392e-02   2.9142385e-02   2.8757249e-02   2.6224999e-02   2.8222089e-02   2.6862214e-02   2.8066822e-02   2.8277966e-02   2.7396582e-02   2.8366329e-02   2.6260670e-02   2.6968526e-02   3.0392550e-02   3.9440117e-02   3.3292990e-02   2.6572978e-02   2.9597349e-02   3.4426489e-02   3.0811126e-02   3.0055583e-02   2.8469096e-02   2.7521049e-02   2.9071093e-02   2.8368204e-02   2.7660475e-02   2.5798492e-02   2.8952838e-02   4.3023561e-02   3.6092987e-02   3.9314362e-02   3.5902616e-02   2.9373781e-02   2.8323095e-02   4.3026867e-02   3.0285401e-02   2.8105275e-02   3.3845794e-02   2.9384602e-02   2.9061051e-02   2.9012123e-02   2.7437249e-02   2.8557659e-02   2.6769271e-02   2.7606174e-02   2.5871015e-02   3.0529628e-02   2.4990722e-02   2.6856144e-02   2.5405192e-02   2.4743126e-02   2.5188272e-02   2.8041336e-02   0.0000000e+00   2.4154630e-02   2.3859865e-02   2.5835459e-02   2.5290795e-02   2.5280220e-02   2.6055221e-02   3.0236496e-02   2.9964771e-02   2.9277921e-02   3.1704998e-02   3.2415492e-02   3.0248512e-02   3.5091148e-02   3.3246014e-02   4.1795801e-02   3.4028053e-02   3.1746566e-02   3.4097463e-02   3.0869881e-02   2.3698417e-02   2.4332510e-02   2.8324200e-02   2.5439226e-02   2.5042896e-02   2.3752029e-02   2.4196884e-02   2.2347297e-02   2.4751799e-02   2.2993109e-02   2.1910711e-02
   2.4346898e-02   2.3082749e-02   2.6413612e-02   2.7029505e-02   3.0846806e-02   3.3888154e-02   2.4460428e-02   2.3993313e-02   2.8470425e-02   3.0278125e-02   2.8637336e-02   2.9215579e-02   2.6309255e-02   3.1533803e-02   2.8168267e-02   2.6920962e-02   3.0734287e-02   2.7959138e-02   2.7282658e-02   2.9295532e-02   3.3535588e-02   2.9273909e-02   2.7622605e-02   3.1451696e-02   3.6809147e-02   3.1670159e-02   3.2197889e-02   2.8722696e-02   2.8661884e-02   3.0203942e-02   2.7096510e-02   2.8587675e-02   2.8641161e-02   3.0672252e-02   3.7519331e-02   3.6695875e-02   4.1199686e-02   3.9084143e-02   3.2186577e-02   2.8463504e-02   4.4442245e-02   3.1542277e-02   2.8280909e-02   3.3325639e-02   3.1377265e-02   3.0656856e-02   2.9554558e-02   2.8241540e-02   2.9332275e-02   2.6554029e-02   2.7666268e-02   2.5750952e-02   3.3015123e-02   2.4455915e-02   2.6482633e-02   2.5763911e-02   2.5448574e-02   2.3409428e-02   2.6586156e-02   2.4154630e-02   0.0000000e+00   2.5525702e-02   2.4890586e-02   2.4994580e-02   2.7154010e-02   2.6907612e-02   3.0732983e-02   3.0786879e-02   2.8594807e-02   3.2579078e-02   3.2122607e-02   3.1478105e-02   3.3632497e-02   3.0111581e-02   4.1892516e-02   3.4734095e-02   3.4751568e-02   3.5796632e-02   3.3943769e-02   2.2831780e-02   2.7304627e-02   2.9024124e-02   2.7504949e-02   2.5976753e-02   2.4388803e-02   2.5933697e-02   2.4596261e-02   2.7887201e-02   2.4885976e-02   2.3333538e-02
   2.3900234e-02   2.4250963e-02   2.6169759e-02   2.8055394e-02   3.0377368e-02   3.2424330e-02   2.3319193e-02   2.3708952e-02   2.6406010e-02   2.7951564e-02   2.8882331e-02   2.6589597e-02   2.4988317e-02   2.7937007e-02   2.7658484e-02   2.5812610e-02   2.9367106e-02   2.5544088e-02   2.6911078e-02   2.8672849e-02   3.4846861e-02   3.9689467e-02   2.8660385e-02   3.3288270e-02   3.5246913e-02   2.9202127e-02   3.1078729e-02   3.0322373e-02   2.7404951e-02   2.8377447e-02   2.7526468e-02   3.0799634e-02   2.9272002e-02   3.0466079e-02   3.2387285e-02   3.9404607e-02   3.8947969e-02   3.8548197e-02   3.3222970e-02   2.8160701e-02   4.1289321e-02   3.0764973e-02   2.7872697e-02   3.2161474e-02   3.1031066e-02   3.0878451e-02   2.8813608e-02   2.4568693e-02   2.7825935e-02   2.6890575e-02   2.4961511e-02   2.5129421e-02   3.0990643e-02   2.4541019e-02   2.5217632e-02   2.3022827e-02   2.3255934e-02   2.1615538e-02   2.4513075e-02   2.3859865e-02   2.5525702e-02   0.0000000e+00   2.2885642e-02   2.3478176e-02   2.4893802e-02   2.7358545e-02   2.9115306e-02   2.9827359e-02   3.0153192e-02   3.2774382e-02   2.9941105e-02   2.9546392e-02   3.5096422e-02   3.0687530e-02   4.0554173e-02   3.7956176e-02   3.5451542e-02   3.2179247e-02   3.6902670e-02   2.5353152e-02   2.5004904e-02   2.5939092e-02   2.7169716e-02   2.6265114e-02   2.4222281e-02   2.4867444e-02   2.3629800e-02   2.6141343e-02   2.4688231e-02   2.2069615e-02
   2.1673726e-02   2.3246008e-02   2.4164641e-02   2.7917107e-02   2.8427001e-02   3.1827060e-02   2.3341591e-02   2.3225455e-02   2.8697501e-02   2.9000188e-02   2.9665021e-02   2.8126088e-02   2.2297234e-02   3.0146201e-02   2.9807948e-02   2.8567623e-02   2.8692928e-02   2.6868352e-02   2.8835215e-02   2.7601861e-02   3.6987506e-02   3.4287755e-02   2.7420261e-02   3.3223490e-02   3.3240947e-02   2.9853007e-02   3.1296408e-02   3.2280862e-02   2.7612490e-02   3.0626408e-02   2.8976785e-02   3.1553559e-02   2.7336922e-02   2.8719294e-02   3.5043595e-02   4.2400121e-02   3.8359835e-02   3.7405098e-02   3.5236749e-02   2.8423683e-02   4.4816234e-02   3.0286246e-02   3.0876749e-02   3.2235430e-02   3.0875044e-02   3.2760009e-02   2.9516419e-02   2.6770454e-02   2.8973931e-02   2.6428423e-02   2.6656735e-02   2.5092063e-02   3.1603334e-02   2.7543298e-02   2.7957032e-02   2.5415775e-02   2.4770518e-02   2.2714701e-02   2.8284010e-02   2.5835459e-02   2.4890586e-02   2.2885642e-02   0.0000000e+00   2.7556613e-02   2.8813189e-02   2.7903404e-02   3.0332168e-02   2.9246759e-02   2.6430744e-02   3.1604624e-02   3.3417200e-02   3.2334164e-02   4.3152794e-02   3.6116314e-02   4.5061061e-02   3.9078929e-02   3.5784800e-02   3.2636441e-02   3.3447339e-02   3.1502167e-02   2.8197948e-02   2.9744248e-02   3.0644882e-02   3.0293236e-02   2.5017105e-02   2.5547802e-02   2.3886698e-02   2.4581149e-02   2.7297954e-02   2.2838292e-02
   2.5568914e-02   2.4599824e-02   2.5521137e-02   2.7829685e-02   3.0171938e-02   3.3274702e-02   2.4017723e-02   2.4683358e-02   2.7494705e-02   2.9146144e-02   3.0934562e-02   2.7875654e-02   2.5064445e-02   2.8593274e-02   2.8982535e-02   2.6696269e-02   2.7844203e-02   2.7834714e-02   2.8614656e-02   2.9547980e-02   3.3030650e-02   3.4442062e-02   2.8659603e-02   3.1580236e-02   3.3569316e-02   2.8344142e-02   3.0297767e-02   2.9033303e-02   2.7135430e-02   3.0203355e-02   2.6206036e-02   2.8489421e-02   2.7275142e-02   2.8374831e-02   3.6170406e-02   3.4795788e-02   3.6534479e-02   3.5280869e-02   3.0953770e-02   2.7518239e-02   3.9584009e-02   3.0867579e-02   2.9661733e-02   3.2043787e-02   2.8666793e-02   3.0923999e-02   2.6274248e-02   2.4556020e-02   2.6386472e-02   2.6197360e-02   2.6366473e-02   2.2808328e-02   2.9934715e-02   2.3974864e-02   2.4742696e-02   2.4196895e-02   2.6468709e-02   2.3030317e-02   2.6144417e-02   2.5290795e-02   2.4994580e-02   2.3478176e-02   2.7556613e-02   0.0000000e+00   2.5679554e-02   2.5488754e-02   3.0415844e-02   2.9260938e-02   2.9830963e-02   2.9938496e-02   2.9956079e-02   2.8745460e-02   3.4170465e-02   3.0354628e-02   4.1783857e-02   3.6446300e-02   3.0513884e-02   3.3476658e-02   3.3235040e-02   2.8785647e-02   2.7037072e-02   2.8347184e-02   3.0210154e-02   2.5773612e-02   2.4064404e-02   2.6087385e-02   2.4220260e-02   2.2931626e-02   2.5526830e-02   2.4841759e-02
   2.5162421e-02   2.4381068e-02   2.5646006e-02   2.5444145e-02   3.0247162e-02   3.3956950e-02   2.2284228e-02   2.3130184e-02   2.6402652e-02   2.8136548e-02   2.7935086e-02   3.0077150e-02   2.4491955e-02   2.9503887e-02   2.8380842e-02   2.7188305e-02   2.9154294e-02   2.8495328e-02   2.6657350e-02   2.7920598e-02   3.3682008e-02   3.4512406e-02   2.8835100e-02   2.9976717e-02   3.3162901e-02   2.8236684e-02   2.8085415e-02   2.7999388e-02   2.6299999e-02   2.6680889e-02   2.4865604e-02   2.5941832e-02   2.6348925e-02   2.8308644e-02   3.1121429e-02   3.5414864e-02   3.3564518e-02   3.5125410e-02   3.1448921e-02   2.8705135e-02   3.6346338e-02   3.1294913e-02   2.8922811e-02   3.0821540e-02   2.5722822e-02   2.8593030e-02   2.7777891e-02   2.7350558e-02   2.7059765e-02   2.7152888e-02   2.8332271e-02   2.5196964e-02   3.0742670e-02   2.3491721e-02   2.6517422e-02   2.5441249e-02   2.7202793e-02   2.5556948e-02   2.9780310e-02   2.5280220e-02   2.7154010e-02   2.4893802e-02   2.8813189e-02   2.5679554e-02   0.0000000e+00   2.5519098e-02   3.0264057e-02   3.1712266e-02   2.8486603e-02   3.4473219e-02   3.2177207e-02   2.7501804e-02   3.4753037e-02   3.1824810e-02   4.4234387e-02   3.5021616e-02   3.0623305e-02   3.3882479e-02   3.4028908e-02   2.6709669e-02   2.6478197e-02   2.8334740e-02   3.1426465e-02   2.6244234e-02   2.4642561e-02   2.5594320e-02   2.3763969e-02   2.4211167e-02   2.3476735e-02   2.1932804e-02
   2.4007920e-02   2.5890066e-02   2.5323762e-02   2.8155299e-02   3.2606516e-02   3.4252891e-02   2.3009776e-02   2.2675776e-02   2.6888139e-02   3.0515595e-02   2.8205350e-02   2.9066555e-02   2.4663480e-02   2.9002577e-02   2.7781300e-02   2.7757130e-02   3.0449599e-02   2.7046605e-02   2.6597995e-02   2.7907287e-02   3.3266953e-02   3.5674721e-02   2.7672853e-02   3.0871986e-02   3.4171041e-02   3.3266908e-02   3.1031815e-02   2.9976235e-02   2.9284127e-02   2.8984062e-02   2.6592857e-02   2.8550976e-02   2.6675077e-02   2.9432111e-02   3.7084765e-02   3.9379219e-02   3.5008609e-02   3.4528946e-02   3.4537775e-02   2.9282331e-02   3.6957685e-02   3.6778152e-02   2.9182832e-02   3.1875520e-02   2.6922630e-02   3.0560450e-02   3.0055095e-02   2.7430583e-02   3.0833058e-02   2.7868556e-02   2.8875015e-02   2.5640798e-02   3.0604346e-02   2.3562167e-02   2.2307207e-02   2.3856774e-02   2.4525876e-02   2.3764867e-02   2.8834616e-02   2.6055221e-02   2.6907612e-02   2.7358545e-02   2.7903404e-02   2.5488754e-02   2.5519098e-02   0.0000000e+00   2.9450388e-02   2.9391822e-02   2.7785374e-02   3.5483926e-02   3.2752178e-02   2.8338521e-02   3.4281282e-02   3.5176494e-02   3.8884283e-02   3.9228818e-02   3.4064320e-02   3.7829434e-02   3.4344539e-02   2.7053387e-02   2.5848187e-02   2.7982431e-02   2.8691411e-02   2.6524341e-02   2.5635233e-02   2.6407163e-02   2.6238183e-02   2.7813587e-02   2.5395192e-02   2.2316161e-02
   2.7810075e-02   2.8491096e-02   3.0274151e-02   3.0891687e-02   3.5686924e-02   3.6819672e-02   2.9251284e-02   2.8720327e-02   3.2689852e-02   3.4390438e-02   3.2918964e-02   3.4407569e-02   2.9253251e-02   3.2606770e-02   3.2696332e-02   3.2155798e-02   3.1451695e-02   2.8498656e-02   2.9053056e-02   3.1961392e-02   4.1796642e-02   3.3299570e-02   3.0265577e-02   3.3248357e-02   3.8603840e-02   3.4074923e-02   3.2620137e-02   3.1896175e-02   3.1960223e-02   3.2165232e-02   2.9125137e-02   2.8968218e-02   2.8860565e-02   3.2059662e-02   3.5163632e-02   4.5332366e-02   3.7748126e-02   3.6693917e-02   3.4752785e-02   2.8944353e-02   3.9509614e-02   4.0397835e-02   3.3458319e-02   3.4688434e-02   3.2816048e-02   3.5137732e-02   3.0143528e-02   2.9825856e-02   3.2396759e-02   3.2239985e-02   3.2532574e-02   2.8781186e-02   3.4719334e-02   2.8995871e-02   2.9346072e-02   2.8999252e-02   3.0340241e-02   2.8114738e-02   3.2497773e-02   3.0236496e-02   3.0732983e-02   2.9115306e-02   3.0332168e-02   3.0415844e-02   3.0264057e-02   2.9450388e-02   0.0000000e+00   3.4583506e-02   3.0511379e-02   3.7729366e-02   3.5181708e-02   3.1926106e-02   4.2098412e-02   3.5697622e-02   3.9218919e-02   3.9753532e-02   3.9801756e-02   4.1178040e-02   3.5144306e-02   3.4590982e-02   3.0773638e-02   3.2191590e-02   3.4453066e-02   2.9881606e-02   2.9495218e-02   3.0362499e-02   3.2954630e-02   3.2468660e-02   2.7948762e-02   2.7384813e-02
   3.0167217e-02   2.8977937e-02   3.1811116e-02   3.1721413e-02   3.4784878e-02   3.7394623e-02   2.7554960e-02   2.9102318e-02   3.3884087e-02   3.4013293e-02   3.2828007e-02   3.5702357e-02   3.0605001e-02   3.4375631e-02   3.2676729e-02   3.3722429e-02   3.4618334e-02   3.0471713e-02   3.3556823e-02   3.5200611e-02   4.3649089e-02   3.9839517e-02   3.3682089e-02   3.7015100e-02   4.1052685e-02   3.4533755e-02   3.7870720e-02   3.3415006e-02   3.3647772e-02   3.5668717e-02   3.2982614e-02   3.3068319e-02   3.1282738e-02   3.3580092e-02   3.6846856e-02   4.4009355e-02   3.7752056e-02   4.0327469e-02   3.8710450e-02   3.3852098e-02   4.3038067e-02   4.3581762e-02   3.0885553e-02   3.4842945e-02   3.4807999e-02   3.4560098e-02   3.4599897e-02   3.3214935e-02   3.4065096e-02   3.4801064e-02   3.2196103e-02   2.7510591e-02   3.6948873e-02   2.8822097e-02   3.0849203e-02   3.0627827e-02   2.9275182e-02   2.8172148e-02   3.1296866e-02   2.9964771e-02   3.0786879e-02   2.9827359e-02   2.9246759e-02   2.9260938e-02   3.1712266e-02   2.9391822e-02   3.4583506e-02   0.0000000e+00   3.0366498e-02   3.8880683e-02   3.5043847e-02   3.6293037e-02   4.2845232e-02   3.6556796e-02   5.3121155e-02   4.1140879e-02   3.8805217e-02   3.8971179e-02   3.6539156e-02   3.5086287e-02   3.2005703e-02   3.3717587e-02   3.5222919e-02   3.2150491e-02   3.0131421e-02   3.0263807e-02   3.1315243e-02   3.2587001e-02   2.9509182e-02   2.9941881e-02
   2.8184442e-02   3.0065874e-02   3.0349639e-02   3.0516125e-02   3.4503432e-02   3.6417275e-02   2.6965943e-02   2.5467104e-02   3.2605870e-02   3.1784961e-02   3.0659237e-02   3.4036316e-02   2.8590733e-02   3.2486398e-02   3.1030248e-02   2.8795405e-02   3.3233136e-02   2.9890760e-02   3.1044708e-02   3.3397258e-02   3.7417272e-02   4.2846024e-02   3.1622949e-02   3.3331847e-02   3.7678605e-02   3.0111153e-02   3.1982606e-02   3.1236479e-02   3.0162499e-02   2.9985086e-02   2.8633275e-02   3.2688363e-02   2.8810883e-02   2.9881563e-02   4.0073452e-02   4.6830439e-02   3.7869546e-02   3.6738182e-02   3.2000818e-02   3.0761079e-02   3.7620392e-02   3.5376682e-02   3.0503041e-02   3.3944152e-02   2.9130666e-02   3.2632872e-02   2.9669593e-02   2.7822023e-02   2.9659498e-02   2.8064171e-02   2.8300587e-02   2.3719745e-02   3.3632906e-02   2.6521821e-02   2.7744682e-02   2.6571125e-02   2.8815611e-02   2.5805016e-02   3.0453455e-02   2.9277921e-02   2.8594807e-02   3.0153192e-02   2.6430744e-02   2.9830963e-02   2.8486603e-02   2.7785374e-02   3.0511379e-02   3.0366498e-02   0.0000000e+00   3.7762967e-02   3.6044933e-02   3.2568480e-02   3.7868950e-02   3.2337051e-02   4.3948251e-02   3.8782098e-02   3.6666888e-02   3.4317373e-02   3.3165952e-02   3.3180211e-02   3.1279120e-02   2.9133520e-02   3.0290690e-02   3.0033397e-02   2.8436821e-02   2.8625754e-02   2.9383127e-02   3.2002855e-02   2.9177117e-02   2.6790430e-02
   2.7772184e-02   2.5726678e-02   2.5588333e-02   2.7610298e-02   3.3172606e-02   3.6421580e-02   2.4493732e-02   2.7031896e-02   3.1399886e-02   3.5109206e-02   3.3802448e-02   3.3022007e-02   3.1434021e-02   3.2518861e-02   3.0565255e-02   3.3885860e-02   3.6052224e-02   3.3364034e-02   3.5116579e-02   3.6776387e-02   3.6319045e-02   4.1058798e-02   3.7856881e-02   3.9601872e-02   4.1247803e-02   4.0835619e-02   3.8828097e-02   3.8100659e-02   3.5416708e-02   3.5950859e-02   3.6311057e-02   4.2349336e-02   3.5258672e-02   3.6363870e-02   4.1560706e-02   4.6596252e-02   4.0587996e-02   3.9970707e-02   3.7483967e-02   3.1781127e-02   4.1705924e-02   3.6612646e-02   3.2743281e-02   3.2991495e-02   3.1303320e-02   3.3369558e-02   3.0627692e-02   2.8388648e-02   2.9420443e-02   2.9615603e-02   3.1579911e-02   2.8198086e-02   3.4477174e-02   2.5608846e-02   3.1056120e-02   3.1374524e-02   2.8855358e-02   2.7665489e-02   3.0625236e-02   3.1704998e-02   3.2579078e-02   3.2774382e-02   3.1604624e-02   2.9938496e-02   3.4473219e-02   3.5483926e-02   3.7729366e-02   3.8880683e-02   3.7762967e-02   0.0000000e+00   4.4831675e-02   3.9247712e-02   4.2460447e-02   4.0197503e-02   5.0727737e-02   4.6820421e-02   4.1937418e-02   3.9475213e-02   3.9320897e-02   3.3875623e-02   3.2398812e-02   3.1714766e-02   3.3350413e-02   2.8244023e-02   3.0326823e-02   2.7667065e-02   2.7420673e-02   2.6729918e-02   2.8307017e-02   2.5604007e-02
   2.8456316e-02   2.8117082e-02   2.6626257e-02   2.9466926e-02   3.0794657e-02   3.8435138e-02   2.7988206e-02   2.7821234e-02   3.2870060e-02   3.4339412e-02   3.3851752e-02   3.3384176e-02   3.2012571e-02   3.4211294e-02   3.1797280e-02   3.4208117e-02   4.0462353e-02   3.4062926e-02   3.4886312e-02   3.3944460e-02   4.2360097e-02   4.0967321e-02   3.6213658e-02   3.7483285e-02   4.1590938e-02   3.7468918e-02   3.3286011e-02   3.4787147e-02   3.2187271e-02   3.4526766e-02   3.2858085e-02   3.2888343e-02   3.1450436e-02   3.1000610e-02   4.0793809e-02   3.9548060e-02   3.8074194e-02   3.9130049e-02   3.3296508e-02   3.1255479e-02   3.9439327e-02   3.4215215e-02   3.1543884e-02   3.2463987e-02   3.1557815e-02   3.5443709e-02   3.3617243e-02   3.1766360e-02   3.0530728e-02   3.0413034e-02   3.3211025e-02   3.1492313e-02   3.6546288e-02   3.0854229e-02   2.9840392e-02   3.1651071e-02   3.2008570e-02   3.0059136e-02   3.2086532e-02   3.2415492e-02   3.2122607e-02   2.9941105e-02   3.3417200e-02   2.9956079e-02   3.2177207e-02   3.2752178e-02   3.5181708e-02   3.5043847e-02   3.6044933e-02   4.4831675e-02   0.0000000e+00   3.1563590e-02   3.9018959e-02   3.6692675e-02   4.8797504e-02   3.7990729e-02   3.5964444e-02   3.7101058e-02   3.2959806e-02   3.0174642e-02   3.0663522e-02   3.0922858e-02   2.9669991e-02   2.8880676e-02   2.6320580e-02   3.0201089e-02   2.8872375e-02   2.6571320e-02   2.7624764e-02   2.6687562e-02
   2.8954571e-02   2.7360044e-02   2.7961460e-02   2.8305525e-02   3.4966634e-02   3.6231491e-02   2.7128694e-02   2.6234695e-02   3.0272189e-02   3.4186443e-02   3.2125357e-02   3.1771620e-02   3.1657012e-02   3.3993504e-02   3.0272973e-02   2.9710690e-02   3.4115710e-02   3.2628884e-02   2.9833086e-02   3.0845551e-02   4.0237037e-02   3.6609628e-02   3.1162733e-02   3.5448449e-02   3.6593670e-02   3.2378442e-02   3.7307485e-02   3.3717406e-02   3.0232662e-02   3.2904547e-02   3.0066784e-02   3.1819175e-02   3.1788455e-02   2.9678511e-02   4.0694226e-02   4.5306867e-02   3.8662464e-02   3.9564319e-02   3.6297730e-02   3.3457271e-02   4.2481377e-02   3.5060272e-02   3.4657358e-02   3.8319218e-02   3.3721142e-02   3.5159229e-02   3.3128668e-02   3.0664081e-02   3.1288244e-02   3.3114622e-02   3.3246889e-02   3.0197503e-02   3.6091313e-02   3.0479681e-02   2.9128037e-02   3.1139344e-02   3.0140818e-02   2.7922015e-02   3.0530257e-02   3.0248512e-02   3.1478105e-02   2.9546392e-02   3.2334164e-02   2.8745460e-02   2.7501804e-02   2.8338521e-02   3.1926106e-02   3.6293037e-02   3.2568480e-02   3.9247712e-02   3.1563590e-02   0.0000000e+00   3.8658937e-02   3.4710804e-02   4.8881400e-02   3.8854678e-02   3.5746196e-02   3.8395033e-02   3.8939258e-02   3.3884996e-02   3.1160456e-02   3.1753734e-02   3.1376705e-02   2.9916338e-02   2.9250956e-02   2.8523528e-02   2.9191126e-02   2.5158704e-02   2.5998088e-02   2.8460068e-02
   3.4351194e-02   3.5848937e-02   3.7085395e-02   3.6408014e-02   4.4294668e-02   4.4590147e-02   3.6389234e-02   3.5625689e-02   3.9042808e-02   4.1090018e-02   3.9961517e-02   3.8942394e-02   3.4947747e-02   4.1071685e-02   3.8934501e-02   3.8390773e-02   3.8546478e-02   3.7906270e-02   3.7638062e-02   3.6090817e-02   4.9640275e-02   4.2182861e-02   3.8858923e-02   3.9703493e-02   4.8466996e-02   3.5620044e-02   3.9472487e-02   4.1688058e-02   3.6012197e-02   3.8161476e-02   3.7759606e-02   3.8415004e-02   3.8345070e-02   3.9860423e-02   4.5568404e-02   5.3310785e-02   4.9993634e-02   4.7704895e-02   4.1293674e-02   3.9245052e-02   5.1025565e-02   4.3121891e-02   4.2101527e-02   4.2427519e-02   4.0040368e-02   3.9433535e-02   3.9622065e-02   3.8256097e-02   3.4523833e-02   3.6714851e-02   3.6338270e-02   3.4199556e-02   4.1020120e-02   3.5802498e-02   3.5971027e-02   3.3763578e-02   3.4473351e-02   3.4532609e-02   3.5696254e-02   3.5091148e-02   3.3632497e-02   3.5096422e-02   4.3152794e-02   3.4170465e-02   3.4753037e-02   3.4281282e-02   4.2098412e-02   4.2845232e-02   3.7868950e-02   4.2460447e-02   3.9018959e-02   3.8658937e-02   0.0000000e+00   3.8072131e-02   5.3193806e-02   4.5625657e-02   4.3536610e-02   4.2352223e-02   3.9822917e-02   4.1988697e-02   3.6938472e-02   3.9828637e-02   3.5524480e-02   3.6745567e-02   3.5775136e-02   3.6291739e-02   3.8118085e-02   3.5791889e-02   3.4310577e-02   3.4747077e-02
   3.3195124e-02   3.4029027e-02   3.6146188e-02   3.8463963e-02   4.3135389e-02   4.4656641e-02   3.3857279e-02   3.2276240e-02   3.6899739e-02   3.9935466e-02   3.9445034e-02   4.1720062e-02   3.7849020e-02   3.8754534e-02   4.1481366e-02   3.9427641e-02   4.0427696e-02   3.9099107e-02   4.0736288e-02   4.2035454e-02   4.8799195e-02   4.5936876e-02   4.3880567e-02   4.6230911e-02   4.7022320e-02   4.2815573e-02   4.3591971e-02   4.4795352e-02   4.3256807e-02   4.0588780e-02   3.9215157e-02   4.0700841e-02   3.8810560e-02   4.2286871e-02   4.4636708e-02   4.8501399e-02   4.3418145e-02   4.5311527e-02   4.2705242e-02   4.1465286e-02   4.3680776e-02   4.1206931e-02   3.8884957e-02   3.8916670e-02   3.7966706e-02   3.8132473e-02   3.5561593e-02   3.4186563e-02   3.4639660e-02   3.6088939e-02   3.7453288e-02   3.2538791e-02   3.9134205e-02   3.1810877e-02   3.4166762e-02   3.3690087e-02   3.1201684e-02   3.0910029e-02   3.4928368e-02   3.3246014e-02   3.0111581e-02   3.0687530e-02   3.6116314e-02   3.0354628e-02   3.1824810e-02   3.5176494e-02   3.5697622e-02   3.6556796e-02   3.2337051e-02   4.0197503e-02   3.6692675e-02   3.4710804e-02   3.8072131e-02   0.0000000e+00   4.6032213e-02   4.3360302e-02   4.0158563e-02   4.3813804e-02   3.9293475e-02   3.2846101e-02   3.3437867e-02   3.3910550e-02   3.5066600e-02   3.5445584e-02   3.4084250e-02   3.4910149e-02   3.3354303e-02   3.3681067e-02   3.4739782e-02   3.2639355e-02
   3.3465518e-02   3.6403642e-02   3.8126526e-02   3.5647053e-02   4.8839907e-02   4.6338996e-02   3.1551022e-02   3.4296178e-02   3.9324369e-02   4.2093807e-02   3.7592444e-02   3.9184191e-02   3.7098697e-02   4.3604059e-02   4.2614006e-02   3.6660662e-02   3.9801916e-02   4.3048457e-02   4.7957714e-02   4.4731516e-02   4.8481025e-02   4.9401872e-02   4.0827456e-02   4.6588047e-02   4.9618378e-02   4.7653324e-02   4.4111376e-02   4.4340385e-02   4.5108636e-02   4.3714802e-02   4.3747875e-02   4.7575828e-02   4.1053365e-02   4.3475595e-02   4.5149102e-02   4.7846526e-02   4.4675440e-02   4.8393805e-02   4.7506281e-02   4.4725613e-02   5.1417415e-02   4.8377964e-02   4.3759037e-02   4.1702028e-02   4.1973206e-02   4.5704843e-02   4.1053897e-02   3.8249539e-02   4.3875217e-02   4.5487964e-02   4.0498752e-02   3.5261359e-02   4.1925760e-02   3.4647987e-02   4.3553220e-02   3.9983532e-02   3.6871049e-02   3.7722954e-02   4.6635870e-02   4.1795801e-02   4.1892516e-02   4.0554173e-02   4.5061061e-02   4.1783857e-02   4.4234387e-02   3.8884283e-02   3.9218919e-02   5.3121155e-02   4.3948251e-02   5.0727737e-02   4.8797504e-02   4.8881400e-02   5.3193806e-02   4.6032213e-02   0.0000000e+00   4.8481278e-02   4.9262652e-02   5.4721210e-02   4.8027188e-02   3.7539351e-02   3.7260021e-02   4.2144661e-02   4.1601939e-02   4.0509668e-02   3.9019274e-02   3.6385759e-02   3.3749431e-02   3.9321479e-02   4.3027902e-02   3.6388852e-02
   3.4687903e-02   3.5232931e-02   3.1632618e-02   3.7549009e-02   4.4809625e-02   4.1359550e-02   2.9686039e-02   3.5511957e-02   3.7119248e-02   3.4909018e-02   3.6663837e-02   3.8063279e-02   3.3603522e-02   4.0422442e-02   3.6887778e-02   3.8311908e-02   4.7416911e-02   4.1779429e-02   3.9574192e-02   4.2810170e-02   4.7984553e-02   4.5854140e-02   4.1634581e-02   3.8854211e-02   4.3920009e-02   3.6953221e-02   3.6186169e-02   3.9048723e-02   3.6210702e-02   3.7059452e-02   3.7036190e-02   3.1320757e-02   3.3499845e-02   3.5344319e-02   4.0966970e-02   4.5833576e-02   4.3082839e-02   4.6059182e-02   3.9677630e-02   4.4650078e-02   4.8863404e-02   4.3612528e-02   4.1561607e-02   4.4369171e-02   3.6593416e-02   4.5176205e-02   3.5279568e-02   3.9226806e-02   3.9801322e-02   3.6809671e-02   3.6838982e-02   2.9928242e-02   4.1617913e-02   3.0764777e-02   3.4567610e-02   3.2144508e-02   3.6175974e-02   3.8079929e-02   3.5550083e-02   3.4028053e-02   3.4734095e-02   3.7956176e-02   3.9078929e-02   3.6446300e-02   3.5021616e-02   3.9228818e-02   3.9753532e-02   4.1140879e-02   3.8782098e-02   4.6820421e-02   3.7990729e-02   3.8854678e-02   4.5625657e-02   4.3360302e-02   4.8481278e-02   0.0000000e+00   4.2425773e-02   4.5785325e-02   4.3373995e-02   3.6575579e-02   3.4698998e-02   3.6509649e-02   3.4341401e-02   3.5959064e-02   3.5033946e-02   3.5524473e-02   3.1945340e-02   3.8717377e-02   3.6816256e-02   3.3550054e-02
   3.4682539e-02   3.0062605e-02   2.9825339e-02   3.2242497e-02   3.8299164e-02   4.0526924e-02   3.3294244e-02   3.4753076e-02   3.5613630e-02   3.9872106e-02   3.5555431e-02   3.4622557e-02   2.9571404e-02   3.5061705e-02   3.2558805e-02   3.2837966e-02   3.8346729e-02   3.5809810e-02   3.7887425e-02   3.8094645e-02   4.6851168e-02   3.7838250e-02   3.5896204e-02   3.6493630e-02   3.9992635e-02   3.3863106e-02   3.6434703e-02   3.7635912e-02   3.8066601e-02   3.7320681e-02   3.6015305e-02   3.6586348e-02   3.3555005e-02   3.7674190e-02   4.2794909e-02   5.3469381e-02   4.2944746e-02   4.3961622e-02   4.0960450e-02   3.9757582e-02   4.7157013e-02   4.1287003e-02   3.6923813e-02   3.7726435e-02   3.5608470e-02   3.4897300e-02   3.4182786e-02   3.3809519e-02   3.5719592e-02   3.5618519e-02   3.5290657e-02   3.1466742e-02   3.9977442e-02   2.9423251e-02   3.2846258e-02   3.2748817e-02   3.4531005e-02   3.4287985e-02   3.3495617e-02   3.1746566e-02   3.4751568e-02   3.5451542e-02   3.5784800e-02   3.0513884e-02   3.0623305e-02   3.4064320e-02   3.9801756e-02   3.8805217e-02   3.6666888e-02   4.1937418e-02   3.5964444e-02   3.5746196e-02   4.3536610e-02   4.0158563e-02   4.9262652e-02   4.2425773e-02   0.0000000e+00   4.3425460e-02   4.0418362e-02   3.3184777e-02   3.0502348e-02   3.3929835e-02   3.2750642e-02   3.2623458e-02   3.3143895e-02   3.5015429e-02   3.4391557e-02   3.4074401e-02   2.9939559e-02   3.0533059e-02
   3.5477396e-02   3.3368576e-02   3.6415829e-02   3.6953748e-02   4.2143227e-02   4.6579504e-02   3.3811890e-02   3.2980876e-02   3.8408978e-02   3.9243440e-02   4.1897200e-02   3.8473922e-02   3.4776026e-02   3.8493898e-02   3.8354961e-02   3.9047397e-02   3.9047447e-02   3.7123040e-02   3.7002006e-02   3.8448105e-02   4.3802963e-02   4.1284357e-02   3.9065228e-02   4.0408700e-02   4.1579079e-02   3.9483676e-02   3.9719738e-02   3.8852920e-02   3.3625994e-02   3.4874531e-02   3.8474189e-02   3.6328198e-02   3.3748124e-02   3.8567836e-02   4.4301582e-02   4.6235507e-02   4.1058740e-02   4.2476329e-02   3.8530519e-02   4.0768239e-02   4.7375729e-02   4.0552845e-02   3.7519013e-02   3.8093044e-02   3.9333800e-02   4.0447160e-02   3.5603656e-02   3.6637447e-02   3.8429503e-02   3.4608927e-02   3.8678725e-02   3.3497422e-02   3.8946558e-02   3.4302998e-02   3.3675490e-02   3.5720781e-02   3.8257589e-02   3.4541414e-02   3.3403175e-02   3.4097463e-02   3.5796632e-02   3.2179247e-02   3.2636441e-02   3.3476658e-02   3.3882479e-02   3.7829434e-02   4.1178040e-02   3.8971179e-02   3.4317373e-02   3.9475213e-02   3.7101058e-02   3.8395033e-02   4.2352223e-02   4.3813804e-02   5.4721210e-02   4.5785325e-02   4.3425460e-02   0.0000000e+00   4.4393761e-02   3.7642845e-02   3.5846042e-02   3.8063609e-02   3.6434326e-02   3.6233133e-02   3.4248295e-02   3.8014476e-02   3.8070070e-02   3.6069890e-02   3.6243923e-02   3.2686439e-02
   3.1022260e-02   3.1101425e-02   3.1985028e-02   3.4350194e-02   3.6633155e-02   3.7852342e-02   3.1237632e-02   2.7105950e-02   3.4340228e-02   3.1693913e-02   3.5399762e-02   3.6727943e-02   3.0184600e-02   3.2297279e-02   3.1568406e-02   3.0453039e-02   3.8168821e-02   3.0649599e-02   3.2739939e-02   3.5177185e-02   4.6374183e-02   4.1407208e-02   3.6078359e-02   3.1680304e-02   3.6968829e-02   3.5067199e-02   3.6185011e-02   3.6580490e-02   3.1280704e-02   2.9288250e-02   3.1914777e-02   3.2488631e-02   3.5271755e-02   3.0044350e-02   3.3995388e-02   4.5988557e-02   3.6252195e-02   4.0215796e-02   3.3531556e-02   3.6938463e-02   4.6930015e-02   3.5549605e-02   3.4372095e-02   3.4258336e-02   3.2591801e-02   3.5056122e-02   3.1123583e-02   2.6111075e-02   3.2138414e-02   3.0259594e-02   3.5404724e-02   2.6957544e-02   3.2594496e-02   2.8400311e-02   3.1568600e-02   2.5760313e-02   2.8792873e-02   2.7807027e-02   3.1709674e-02   3.0869881e-02   3.3943769e-02   3.6902670e-02   3.3447339e-02   3.3235040e-02   3.4028908e-02   3.4344539e-02   3.5144306e-02   3.6539156e-02   3.3165952e-02   3.9320897e-02   3.2959806e-02   3.8939258e-02   3.9822917e-02   3.9293475e-02   4.8027188e-02   4.3373995e-02   4.0418362e-02   4.4393761e-02   0.0000000e+00   3.6177422e-02   2.9909921e-02   3.6803559e-02   3.6785730e-02   3.1841177e-02   3.1011714e-02   2.9830170e-02   2.6840589e-02   3.2056028e-02   3.1850858e-02   2.8424013e-02
   2.3444519e-02   2.2407008e-02   2.3483278e-02   3.0365506e-02   3.0884970e-02   3.6195272e-02   2.8384768e-02   2.4087043e-02   2.8790042e-02   2.7610435e-02   2.7558238e-02   3.1993064e-02   2.6640340e-02   3.4222632e-02   3.2311565e-02   2.9980259e-02   3.2807898e-02   2.9341535e-02   3.1959568e-02   3.4913768e-02   3.9054032e-02   4.6905528e-02   3.0793582e-02   3.3063468e-02   4.1311271e-02   2.9317632e-02   3.0626765e-02   3.4023705e-02   3.4442364e-02   3.7941700e-02   3.7178064e-02   3.3180165e-02   3.1470110e-02   3.6795259e-02   4.3914911e-02   4.7732427e-02   3.9841940e-02   4.1430660e-02   3.8196487e-02   4.0922361e-02   4.8861552e-02   3.4860544e-02   4.0650572e-02   4.1434246e-02   4.0256252e-02   3.6146855e-02   3.1420512e-02   3.1994984e-02   3.7206511e-02   2.5386039e-02   2.7695968e-02   2.3486424e-02   3.6304832e-02   2.6377428e-02   2.4666681e-02   2.4587601e-02   2.6475954e-02   2.8845891e-02   2.5515045e-02   2.3698417e-02   2.2831780e-02   2.5353152e-02   3.1502167e-02   2.8785647e-02   2.6709669e-02   2.7053387e-02   3.4590982e-02   3.5086287e-02   3.3180211e-02   3.3875623e-02   3.0174642e-02   3.3884996e-02   4.1988697e-02   3.2846101e-02   3.7539351e-02   3.6575579e-02   3.3184777e-02   3.7642845e-02   3.6177422e-02   0.0000000e+00   2.5145872e-02   3.3115104e-02   2.6682745e-02   2.5469452e-02   2.3423318e-02   2.6615330e-02   2.6861196e-02   2.5303771e-02   2.4506817e-02   2.4219776e-02
   2.5759353e-02   2.3926204e-02   2.5876548e-02   2.8532676e-02   3.6079412e-02   3.4032386e-02   2.5708816e-02   2.5340253e-02   2.6737133e-02   2.8706140e-02   3.0546801e-02   3.1659644e-02   2.5924845e-02   3.0954475e-02   3.0425497e-02   3.0346207e-02   3.1112374e-02   3.0630422e-02   3.1821377e-02   3.2286290e-02   4.1632126e-02   3.9879139e-02   3.0576408e-02   3.2467198e-02   3.6946973e-02   2.9227222e-02   2.9031318e-02   3.1221128e-02   3.0842514e-02   3.2095777e-02   2.9347449e-02   2.8525547e-02   2.8891507e-02   3.0133382e-02   3.4750161e-02   3.6231032e-02   3.5214458e-02   3.8749643e-02   3.4843739e-02   3.1162072e-02   4.1102905e-02   3.0183300e-02   3.1926246e-02   3.1081027e-02   3.0950488e-02   3.0661627e-02   2.8812975e-02   2.8426337e-02   3.1301804e-02   2.7427106e-02   2.8613292e-02   2.5094116e-02   3.1850545e-02   2.5853158e-02   2.7544762e-02   2.6020483e-02   2.7124948e-02   2.6316470e-02   2.5147518e-02   2.4332510e-02   2.7304627e-02   2.5004904e-02   2.8197948e-02   2.7037072e-02   2.6478197e-02   2.5848187e-02   3.0773638e-02   3.2005703e-02   3.1279120e-02   3.2398812e-02   3.0663522e-02   3.1160456e-02   3.6938472e-02   3.3437867e-02   3.7260021e-02   3.4698998e-02   3.0502348e-02   3.5846042e-02   2.9909921e-02   2.5145872e-02   0.0000000e+00   2.8020647e-02   2.8745458e-02   2.7598204e-02   2.6068081e-02   2.7863083e-02   2.7234677e-02   2.9696503e-02   2.6538987e-02   2.4667749e-02
   2.7102586e-02   2.6384037e-02   2.6122183e-02   2.7581302e-02   3.4873727e-02   3.2578450e-02   2.5041666e-02   2.5085477e-02   2.8877407e-02   2.9705338e-02   2.9643961e-02   3.0662654e-02   2.6064266e-02   2.8088048e-02   2.8203991e-02   3.0560455e-02   2.9879063e-02   2.8054393e-02   2.9830495e-02   3.0792427e-02   3.7119906e-02   3.9756122e-02   2.9189052e-02   3.1851325e-02   3.2255027e-02   2.9587218e-02   3.0414073e-02   3.0733976e-02   2.7348710e-02   3.1353407e-02   2.9583143e-02   2.8630104e-02   2.8753823e-02   2.9575151e-02   3.5315092e-02   3.8681282e-02   3.4475215e-02   3.8764089e-02   3.4389323e-02   3.4784290e-02   3.8060892e-02   3.5357099e-02   3.0654261e-02   3.1020215e-02   2.9739244e-02   3.1323401e-02   2.7988712e-02   2.8740850e-02   2.9414508e-02   2.6052241e-02   2.7932529e-02   2.4985382e-02   3.0526817e-02   2.4334144e-02   2.6535668e-02   2.6511771e-02   2.6607193e-02   2.6026988e-02   2.7346064e-02   2.8324200e-02   2.9024124e-02   2.5939092e-02   2.9744248e-02   2.8347184e-02   2.8334740e-02   2.7982431e-02   3.2191590e-02   3.3717587e-02   2.9133520e-02   3.1714766e-02   3.0922858e-02   3.1753734e-02   3.9828637e-02   3.3910550e-02   4.2144661e-02   3.6509649e-02   3.3929835e-02   3.8063609e-02   3.6803559e-02   3.3115104e-02   2.8020647e-02   0.0000000e+00   3.1120807e-02   2.5423777e-02   2.6258014e-02   2.7107437e-02   2.9090859e-02   3.0238691e-02   2.6952862e-02   2.5370956e-02
   2.6488622e-02   2.5527731e-02   2.8240017e-02   2.9025696e-02   3.4418195e-02   3.3872175e-02   2.6673494e-02   2.5598680e-02   2.8421608e-02   3.2758593e-02   3.3356695e-02   2.9741045e-02   2.7006437e-02   3.1590483e-02   2.9805028e-02   3.1378978e-02   3.4785237e-02   2.8719030e-02   3.2896499e-02   3.3349278e-02   3.7591712e-02   3.5887269e-02   3.0926471e-02   3.1031511e-02   3.5979056e-02   3.1257227e-02   3.0489401e-02   3.1818900e-02   2.9910256e-02   3.2889797e-02   3.2063089e-02   3.0825564e-02   2.9135149e-02   3.1984657e-02   3.6504695e-02   3.6559283e-02   3.9078773e-02   4.2672835e-02   3.4341479e-02   3.4085819e-02   3.9377443e-02   3.5651784e-02   3.3141492e-02   3.2494157e-02   3.2235831e-02   3.4196099e-02   2.9570530e-02   2.8095446e-02   2.8697055e-02   2.8740927e-02   2.9087616e-02   2.6654207e-02   3.3502607e-02   2.6253251e-02   2.9464063e-02   2.7860982e-02   2.7830394e-02   2.7684654e-02   2.6043915e-02   2.5439226e-02   2.7504949e-02   2.7169716e-02   3.0644882e-02   3.0210154e-02   3.1426465e-02   2.8691411e-02   3.4453066e-02   3.5222919e-02   3.0290690e-02   3.3350413e-02   2.9669991e-02   3.1376705e-02   3.5524480e-02   3.5066600e-02   4.1601939e-02   3.4341401e-02   3.2750642e-02   3.6434326e-02   3.6785730e-02   2.6682745e-02   2.8745458e-02   3.1120807e-02   0.0000000e+00   2.6373725e-02   2.6120581e-02   2.8238831e-02   2.8358841e-02   3.0629896e-02   2.7997809e-02   2.6783084e-02
   2.5791826e-02   2.5740998e-02   2.8446426e-02   2.7503110e-02   3.4192480e-02   3.3219987e-02   2.5723905e-02   2.4349775e-02   2.9306007e-02   3.1510425e-02   3.0797032e-02   3.1326786e-02   2.7714113e-02   2.9471135e-02   2.9041611e-02   3.0276486e-02   3.3750966e-02   2.8859803e-02   3.0560582e-02   3.1150057e-02   3.9471646e-02   3.4880464e-02   2.8344915e-02   3.0441495e-02   3.5479056e-02   2.9925822e-02   2.7465737e-02   2.9300985e-02   2.9207035e-02   3.1282379e-02   2.9671975e-02   3.0945032e-02   3.1040490e-02   3.0270003e-02   3.2701042e-02   3.6511075e-02   3.7085399e-02   3.6883264e-02   2.9864377e-02   3.2839639e-02   3.8738761e-02   3.5558444e-02   2.9830853e-02   3.0205630e-02   3.0722746e-02   2.9381949e-02   2.5212031e-02   2.8275086e-02   2.9530709e-02   2.7698709e-02   2.8191243e-02   2.4740263e-02   3.1009926e-02   2.5091635e-02   2.7001806e-02   2.6334115e-02   2.6738162e-02   2.5076373e-02   2.5561044e-02   2.5042896e-02   2.5976753e-02   2.6265114e-02   3.0293236e-02   2.5773612e-02   2.6244234e-02   2.6524341e-02   2.9881606e-02   3.2150491e-02   3.0033397e-02   2.8244023e-02   2.8880676e-02   2.9916338e-02   3.6745567e-02   3.5445584e-02   4.0509668e-02   3.5959064e-02   3.2623458e-02   3.6233133e-02   3.1841177e-02   2.5469452e-02   2.7598204e-02   2.5423777e-02   2.6373725e-02   0.0000000e+00   2.5799109e-02   2.5190681e-02   2.8199180e-02   2.6213460e-02   2.4438020e-02   2.4682544e-02
   2.4440659e-02   2.4692697e-02   2.6563671e-02   2.8178017e-02   3.2007397e-02   3.1314556e-02   2.4120700e-02   2.4739699e-02   2.7082386e-02   3.1502001e-02   2.9232366e-02   2.9196670e-02   2.6333553e-02   2.8074737e-02   2.7660727e-02   2.9335655e-02   2.8408300e-02   2.9044072e-02   2.9713067e-02   3.0492666e-02   4.0984711e-02   3.9660541e-02   2.8868055e-02   2.8752051e-02   3.1107938e-02   2.9734328e-02   3.0088167e-02   2.9397847e-02   2.8123472e-02   3.0870955e-02   2.8346267e-02   2.8688736e-02   2.6104089e-02   2.8822969e-02   3.3942050e-02   3.8454793e-02   3.7218755e-02   3.5887310e-02   3.0463793e-02   3.1107077e-02   4.6111733e-02   2.7669582e-02   3.1215499e-02   2.9891317e-02   2.8108030e-02   2.9118776e-02   2.5992277e-02   2.6706409e-02   3.0868619e-02   2.6529891e-02   2.8048842e-02   2.2261265e-02   3.0253024e-02   2.4105210e-02   2.5394265e-02   2.4818614e-02   2.4616739e-02   2.3288963e-02   2.3319199e-02   2.3752029e-02   2.4388803e-02   2.4222281e-02   2.5017105e-02   2.4064404e-02   2.4642561e-02   2.5635233e-02   2.9495218e-02   3.0131421e-02   2.8436821e-02   3.0326823e-02   2.6320580e-02   2.9250956e-02   3.5775136e-02   3.4084250e-02   3.9019274e-02   3.5033946e-02   3.3143895e-02   3.4248295e-02   3.1011714e-02   2.3423318e-02   2.6068081e-02   2.6258014e-02   2.6120581e-02   2.5799109e-02   0.0000000e+00   2.5123298e-02   2.6638469e-02   2.7208253e-02   2.5002206e-02   2.4774417e-02
   2.4741515e-02   2.5199725e-02   2.5391001e-02   2.7134547e-02   3.1291722e-02   3.0474341e-02   2.4715123e-02   2.3858837e-02   2.6688787e-02   2.9807121e-02   2.7395864e-02   2.9791479e-02   2.6227032e-02   2.7285582e-02   2.8710618e-02   2.7861384e-02   2.8173248e-02   2.8456587e-02   3.0904607e-02   3.1458769e-02   4.0445563e-02   3.0294534e-02   2.8979269e-02   2.8654351e-02   3.0965010e-02   2.8209087e-02   3.0873247e-02   2.9814607e-02   2.8764362e-02   3.1588678e-02   2.8611712e-02   2.7446822e-02   2.5028753e-02   2.8133113e-02   3.4641027e-02   3.6958669e-02   3.5620052e-02   3.5318893e-02   2.8849897e-02   3.0335216e-02   3.9885121e-02   3.2684575e-02   3.1760895e-02   2.9786716e-02   2.9780361e-02   2.9063569e-02   2.7293664e-02   2.5928024e-02   3.0369244e-02   2.7346956e-02   2.8685396e-02   2.4741732e-02   3.0552902e-02   2.5386606e-02   2.7602019e-02   2.6364848e-02   2.5444236e-02   2.3966705e-02   2.6187756e-02   2.4196884e-02   2.5933697e-02   2.4867444e-02   2.5547802e-02   2.6087385e-02   2.5594320e-02   2.6407163e-02   3.0362499e-02   3.0263807e-02   2.8625754e-02   2.7667065e-02   3.0201089e-02   2.8523528e-02   3.6291739e-02   3.4910149e-02   3.6385759e-02   3.5524473e-02   3.5015429e-02   3.8014476e-02   2.9830170e-02   2.6615330e-02   2.7863083e-02   2.7107437e-02   2.8238831e-02   2.5190681e-02   2.5123298e-02   0.0000000e+00   2.7979638e-02   2.7434513e-02   2.4181943e-02   2.3304691e-02
   2.3932440e-02   2.3280218e-02   2.5658187e-02   2.8184437e-02   2.9331669e-02   3.3982824e-02   2.7369295e-02   2.6143608e-02   2.8432219e-02   2.8622817e-02   2.8205637e-02   2.7653526e-02   2.5508641e-02   2.5737368e-02   2.7096853e-02   2.6566903e-02   3.0382026e-02   2.6862086e-02   2.8317669e-02   2.8076311e-02   3.4013676e-02   3.0786240e-02   2.6933887e-02   2.7233484e-02   3.3753978e-02   2.8489826e-02   2.8453735e-02   2.7998029e-02   2.7875489e-02   3.3058929e-02   2.9450566e-02   2.8230669e-02   2.5332621e-02   2.7605932e-02   3.6894840e-02   3.9698588e-02   3.5049797e-02   4.0053148e-02   3.3222925e-02   3.0564642e-02   4.3698411e-02   3.1323801e-02   3.5673292e-02   3.2568091e-02   3.0532516e-02   2.7964376e-02   2.7851376e-02   2.4648242e-02   3.0640143e-02   2.9323700e-02   2.7984677e-02   2.2160678e-02   2.8681664e-02   2.3554119e-02   2.9662460e-02   2.8367044e-02   2.6746478e-02   2.4326976e-02   2.4590952e-02   2.2347297e-02   2.4596261e-02   2.3629800e-02   2.3886698e-02   2.4220260e-02   2.3763969e-02   2.6238183e-02   3.2954630e-02   3.1315243e-02   2.9383127e-02   2.7420673e-02   2.8872375e-02   2.9191126e-02   3.8118085e-02   3.3354303e-02   3.3749431e-02   3.1945340e-02   3.4391557e-02   3.8070070e-02   2.6840589e-02   2.6861196e-02   2.7234677e-02   2.9090859e-02   2.8358841e-02   2.8199180e-02   2.6638469e-02   2.7979638e-02   0.0000000e+00   2.6031118e-02   2.3179799e-02   2.2025510e-02
   2.7787450e-02   2.6327690e-02   3.0323451e-02   3.1324303e-02   3.3296636e-02   3.4793601e-02   2.6418910e-02   2.6417746e-02   3.1398780e-02   2.7448067e-02   3.0357183e-02   2.9712185e-02   2.8411364e-02   3.1105663e-02   3.0157279e-02   3.2438677e-02   3.4755843e-02   2.8990792e-02   3.2836517e-02   3.1563200e-02   4.0404472e-02   3.7015265e-02   3.1904207e-02   3.4068905e-02   3.8495944e-02   3.3013763e-02   2.9575248e-02   3.0293092e-02   3.0310377e-02   3.1752041e-02   3.3607440e-02   3.0099915e-02   2.7622617e-02   3.0834562e-02   3.8042460e-02   3.7083609e-02   3.7013533e-02   3.9073652e-02   3.6305092e-02   3.2751012e-02   5.2516883e-02   3.0824872e-02   3.0646673e-02   3.2505351e-02   3.2657521e-02   3.0765894e-02   3.1117620e-02   2.8631162e-02   3.2553426e-02   2.8270491e-02   3.0677295e-02   2.6527377e-02   2.8770927e-02   2.3761808e-02   2.7275681e-02   2.6247832e-02   2.7005708e-02   2.4816312e-02   2.6798326e-02   2.4751799e-02   2.7887201e-02   2.6141343e-02   2.4581149e-02   2.2931626e-02   2.4211167e-02   2.7813587e-02   3.2468660e-02   3.2587001e-02   3.2002855e-02   2.6729918e-02   2.6571320e-02   2.5158704e-02   3.5791889e-02   3.3681067e-02   3.9321479e-02   3.8717377e-02   3.4074401e-02   3.6069890e-02   3.2056028e-02   2.5303771e-02   2.9696503e-02   3.0238691e-02   3.0629896e-02   2.6213460e-02   2.7208253e-02   2.7434513e-02   2.6031118e-02   0.0000000e+00   2.6042593e-02   2.5174854e-02
   2.4912776e-02   2.3913312e-02   2.4926472e-02   2.6115170e-02   3.4235331e-02   3.0568510e-02   2.3463916e-02   2.2862527e-02   2.5829133e-02   2.7588119e-02   2.6803562e-02   2.5621012e-02   2.4678839e-02   2.7547837e-02   2.6338940e-02   2.8669219e-02   3.1299268e-02   2.8843212e-02   2.8795345e-02   2.8469321e-02   3.6912670e-02   3.4309422e-02   2.7943978e-02   2.8965836e-02   3.1519547e-02   3.1314814e-02   2.6265005e-02   2.7805858e-02   2.7013514e-02   3.3294409e-02   2.9618071e-02   2.6684281e-02   2.6068405e-02   2.7188590e-02   3.6760249e-02   3.3602772e-02   3.5782151e-02   3.2217024e-02   3.1928862e-02   3.0661514e-02   4.4483439e-02   2.8771806e-02   2.9964476e-02   3.1084946e-02   3.1679255e-02   2.9113477e-02   2.8211662e-02   2.7551840e-02   2.9574467e-02   2.9736404e-02   2.9598321e-02   2.3726037e-02   2.7922974e-02   2.4950516e-02   2.5903499e-02   2.5665455e-02   2.4732078e-02   2.3465550e-02   2.3403045e-02   2.2993109e-02   2.4885976e-02   2.4688231e-02   2.7297954e-02   2.5526830e-02   2.3476735e-02   2.5395192e-02   2.7948762e-02   2.9509182e-02   2.9177117e-02   2.8307017e-02   2.7624764e-02   2.5998088e-02   3.4310577e-02   3.4739782e-02   4.3027902e-02   3.6816256e-02   2.9939559e-02   3.6243923e-02   3.1850858e-02   2.4506817e-02   2.6538987e-02   2.6952862e-02   2.7997809e-02   2.4438020e-02   2.5002206e-02   2.4181943e-02   2.3179799e-02   2.6042593e-02   0.0000000e+00   2.2843227e-02
   2.3378573e-02   2.2983606e-02   2.4465193e-02   2.4625986e-02   2.9234389e-02   3.0076785e-02   2.1447055e-02   2.2042147e-02   2.5837964e-02   2.6772039e-02   2.6491100e-02   2.6179155e-02   2.3466304e-02   2.6199658e-02   2.4555935e-02   2.6203155e-02   3.0197487e-02   2.6461016e-02   2.6957577e-02   2.7926136e-02   2.9543687e-02   3.6626109e-02   2.6368577e-02   2.6583436e-02   2.7858829e-02   2.6200808e-02   2.7837437e-02   2.9212802e-02   2.6502230e-02   3.0757074e-02   2.7767100e-02   2.6690406e-02   2.5703459e-02   2.5372241e-02   3.7244236e-02   2.9741847e-02   3.5354349e-02   3.2977548e-02   2.8854207e-02   2.6694324e-02   3.3247648e-02   2.4950798e-02   2.7307191e-02   2.8417741e-02   2.6073282e-02   2.5762843e-02   2.4225239e-02   2.4733119e-02   2.9249177e-02   2.5509872e-02   2.6377569e-02   2.2065414e-02   2.7544819e-02   2.3679252e-02   2.2713764e-02   2.1287445e-02   2.3020030e-02   2.2308705e-02   2.2425089e-02   2.1910711e-02   2.3333538e-02   2.2069615e-02   2.2838292e-02   2.4841759e-02   2.1932804e-02   2.2316161e-02   2.7384813e-02   2.9941881e-02   2.6790430e-02   2.5604007e-02   2.6687562e-02   2.8460068e-02   3.4747077e-02   3.2639355e-02   3.6388852e-02   3.3550054e-02   3.0533059e-02   3.2686439e-02   2.8424013e-02   2.4219776e-02   2.4667749e-02   2.5370956e-02   2.6783084e-02   2.4682544e-02   2.4774417e-02   2.3304691e-02   2.2025510e-02   2.5174854e-02   2.2843227e-02   0.0000000e+00
