# Supplementary material for: Autistic traits and individual brain differences: functional network efficiency reflects attentional and social impairments, structural nodal efficiencies index systemising and theory-of-mind skills
Source: Mol Autism. 2021 Jan 21;12:3. doi: 10.1186/s13229-020-00377-8 (PMC7818759; doi:10.1186/s13229-020-00377-8)
Supplement: Supplementary file 8 — Additional file 8. Connectivity matrices. Connection matrices and functional correlation matrices for each subject, as floating-point values in ASCII text format, and MATLAB code for producing these. [file 13229_2020_377_MOESM8_ESM.zip › Paul_Arora_et_al_data/Physiological/BBC/DTI_rsfMRI_ConnectivityMatrices/connectivity_matrices/Connection_Matrix_sym_aHU0008.txt]

   0.0000000e+00   2.8680518e-02   2.9023970e-02   2.7123566e-02   3.0238979e-02   2.5047845e-02   2.5527434e-02   2.5650277e-02   2.6149052e-02   2.7121877e-02   3.7307161e-02   3.2839095e-02   2.8533055e-02   3.0477531e-02   2.8538394e-02   2.8413707e-02   3.4256054e-02   3.0819143e-02   3.1768866e-02   3.2564965e-02   3.1223586e-02   3.1845295e-02   3.3240793e-02   3.1345207e-02   3.6464191e-02   2.9991785e-02   2.4447098e-02   2.5030982e-02   3.3439645e-02   3.4106728e-02   3.8503677e-02   3.5172081e-02   3.8091541e-02   3.8937893e-02   4.9573416e-02   4.6206934e-02   3.4532036e-02   3.4475020e-02   3.0986255e-02   2.9060494e-02   4.4948318e-02   3.5636084e-02   3.4901216e-02   4.1240832e-02   3.7330277e-02   3.9122424e-02   3.5414481e-02   3.0338156e-02   3.1281992e-02   3.3374103e-02   2.8124203e-02   2.8528233e-02   3.4578342e-02   2.9103288e-02   2.7368183e-02   2.5755043e-02   2.6935063e-02   2.8542809e-02   3.2650869e-02   2.9700212e-02   2.9713005e-02   2.3329096e-02   2.8615880e-02   2.6274330e-02   2.8223801e-02   2.5731282e-02   3.5871986e-02   4.0245804e-02   3.2955970e-02   3.8420773e-02   3.2724977e-02   3.2578737e-02   3.4660142e-02   3.4415362e-02   3.5087226e-02   3.6518204e-02   3.2875436e-02   3.3563155e-02   3.1245187e-02   2.9151033e-02   2.9841652e-02   2.9100277e-02   2.8374661e-02   2.7734861e-02   2.9139218e-02   2.4792697e-02   2.5857520e-02   2.4885899e-02   2.5285518e-02   2.6996355e-02
   2.8680518e-02   0.0000000e+00   2.8328783e-02   2.8903078e-02   3.0011383e-02   2.4637925e-02   2.6088611e-02   2.5370797e-02   2.6446827e-02   2.8227337e-02   4.0076939e-02   3.6581058e-02   3.0887083e-02   3.1603821e-02   2.9599079e-02   2.9279838e-02   3.4972181e-02   3.1750932e-02   3.3709214e-02   3.4695161e-02   3.2371045e-02   3.1452838e-02   3.2194813e-02   3.2325373e-02   3.4939070e-02   2.9007253e-02   2.2930397e-02   2.3752821e-02   3.5561337e-02   3.4245890e-02   3.8155762e-02   3.5257268e-02   3.5847132e-02   3.8105995e-02   4.6545071e-02   5.0181748e-02   3.3541605e-02   3.3804147e-02   2.9772613e-02   2.7627827e-02   4.3972369e-02   3.0870057e-02   3.3919186e-02   3.9079191e-02   3.6882332e-02   3.9632457e-02   3.3528140e-02   3.0995372e-02   3.0509448e-02   3.1958270e-02   2.7774756e-02   2.9335283e-02   3.5459497e-02   2.9331026e-02   2.6493651e-02   2.6396272e-02   2.8244113e-02   2.8689565e-02   3.2399029e-02   2.8915589e-02   2.9873699e-02   2.6971886e-02   3.0209394e-02   2.5656244e-02   2.8659400e-02   2.6686700e-02   3.9093545e-02   4.1731553e-02   3.3425516e-02   3.6840026e-02   3.3383093e-02   3.3803691e-02   3.6160607e-02   3.5684862e-02   4.0847129e-02   3.6636668e-02   3.4149546e-02   3.3073750e-02   3.1033127e-02   2.9822308e-02   2.9738197e-02   2.9786509e-02   2.7930128e-02   2.9962502e-02   2.9860009e-02   2.6545170e-02   2.5312981e-02   2.6223211e-02   2.7833898e-02   2.7051068e-02
   2.9023970e-02   2.8328783e-02   0.0000000e+00   2.8884844e-02   2.8956482e-02   2.6506749e-02   2.8315142e-02   2.7967078e-02   3.0091048e-02   2.8795741e-02   3.9399449e-02   3.5402672e-02   3.2406590e-02   3.1758353e-02   2.9495594e-02   2.9443393e-02   3.7013554e-02   3.3970558e-02   3.3335218e-02   3.5370076e-02   3.2319444e-02   3.8095975e-02   3.5406704e-02   3.3758372e-02   4.0944860e-02   2.8956449e-02   2.2934051e-02   2.6925286e-02   3.4299317e-02   3.4271112e-02   3.6751292e-02   3.5646752e-02   3.6772481e-02   3.6805687e-02   4.3273710e-02   4.9245492e-02   3.4869970e-02   3.2881886e-02   3.0886995e-02   2.8423103e-02   4.1154124e-02   3.0101634e-02   3.4583509e-02   3.9384000e-02   3.8465124e-02   4.0022827e-02   3.2301071e-02   3.0041899e-02   2.9551140e-02   3.3396459e-02   2.8165732e-02   3.1071631e-02   3.7435768e-02   3.1045866e-02   2.7427560e-02   2.7545142e-02   2.8178536e-02   2.9424296e-02   3.2226070e-02   2.9514954e-02   2.9453097e-02   2.6880809e-02   3.0703850e-02   2.6933398e-02   2.8244200e-02   2.7529893e-02   3.8160259e-02   4.2586961e-02   3.2933959e-02   4.0257126e-02   3.4473282e-02   3.5294458e-02   3.9166267e-02   3.6734839e-02   3.6719548e-02   3.8507539e-02   3.8404315e-02   3.7948591e-02   3.6882883e-02   3.3435425e-02   3.2657448e-02   3.3086967e-02   3.0762259e-02   3.2130620e-02   3.2376155e-02   2.9820419e-02   2.5651671e-02   2.6749676e-02   2.8943185e-02   2.8445490e-02
   2.7123566e-02   2.8903078e-02   2.8884844e-02   0.0000000e+00   2.5770952e-02   2.6504212e-02   2.8532237e-02   2.5902024e-02   2.8759432e-02   2.8259808e-02   4.1682732e-02   3.5558527e-02   3.2650116e-02   2.9944754e-02   2.8068991e-02   2.9068461e-02   3.3791684e-02   3.2199396e-02   3.0956648e-02   3.4119126e-02   3.1888857e-02   3.7837707e-02   3.5451944e-02   3.2576134e-02   3.8141768e-02   2.8805555e-02   2.2338987e-02   2.5500378e-02   3.2962722e-02   3.3482881e-02   3.7581974e-02   3.4878284e-02   3.6724035e-02   3.5164261e-02   3.9596159e-02   4.4676838e-02   3.4482411e-02   3.2072333e-02   2.9425955e-02   2.8940059e-02   3.8683198e-02   3.4358461e-02   3.4195400e-02   3.9335948e-02   3.7919140e-02   3.9945815e-02   3.2322032e-02   3.0843994e-02   3.0258596e-02   3.4447102e-02   2.9335443e-02   3.0716333e-02   3.7250243e-02   3.2812433e-02   2.8090362e-02   2.8693963e-02   2.7263806e-02   2.8984846e-02   3.2369793e-02   2.7239275e-02   2.9312424e-02   2.5560403e-02   2.9778914e-02   2.5473498e-02   2.7991324e-02   2.6960751e-02   3.8493273e-02   4.0977394e-02   3.2441909e-02   3.8376534e-02   3.4913834e-02   3.2899362e-02   3.6584458e-02   3.9362438e-02   3.8216553e-02   3.7670711e-02   3.6260567e-02   3.5872650e-02   3.1189898e-02   3.0136951e-02   3.0845193e-02   3.0057342e-02   2.9875726e-02   3.0723617e-02   2.8685892e-02   2.7272350e-02   2.3704537e-02   2.6229881e-02   2.6999714e-02   2.7135510e-02
   3.0238979e-02   3.0011383e-02   2.8956482e-02   2.5770952e-02   0.0000000e+00   3.0158271e-02   3.0175551e-02   2.7253013e-02   2.9479490e-02   2.8089825e-02   3.8564672e-02   3.5898575e-02   3.2649251e-02   2.8230437e-02   2.7327126e-02   3.0972592e-02   3.4318786e-02   3.3637312e-02   3.1653433e-02   3.4059351e-02   3.5645985e-02   3.5673786e-02   3.5375412e-02   3.0674274e-02   3.9525854e-02   3.1282299e-02   2.4897279e-02   2.1818200e-02   2.8348298e-02   3.3831055e-02   3.9131858e-02   3.3247583e-02   3.6671849e-02   3.6915875e-02   4.9103025e-02   4.2686295e-02   3.0258350e-02   3.1928280e-02   2.8712995e-02   2.6719978e-02   3.9985865e-02   3.6069084e-02   3.3965835e-02   4.0369361e-02   3.7810046e-02   3.9718341e-02   3.2518522e-02   3.0088869e-02   2.8800920e-02   3.5336772e-02   3.0492897e-02   2.7502303e-02   3.5021143e-02   3.4934375e-02   2.7550284e-02   2.6913744e-02   2.9455564e-02   2.9479963e-02   3.2838324e-02   3.0331720e-02   2.9529037e-02   2.5509976e-02   3.0135776e-02   2.4969157e-02   3.0728055e-02   2.5458744e-02   3.8538428e-02   3.9349965e-02   3.3411054e-02   3.8117285e-02   3.4177394e-02   3.2177593e-02   3.7386376e-02   3.9016750e-02   3.8946315e-02   3.6704023e-02   3.5501965e-02   3.3980417e-02   3.4633511e-02   3.3346177e-02   2.9323701e-02   3.1678045e-02   3.0836332e-02   3.0342651e-02   3.1263685e-02   2.8418479e-02   2.6511934e-02   2.7960987e-02   2.8273467e-02   2.8135909e-02
   2.5047845e-02   2.4637925e-02   2.6506749e-02   2.6504212e-02   3.0158271e-02   0.0000000e+00   2.4569106e-02   2.3313210e-02   2.7727092e-02   2.6449926e-02   3.6043288e-02   3.2781880e-02   2.9932171e-02   2.9337044e-02   2.7606733e-02   2.4881820e-02   3.1086841e-02   3.1061217e-02   3.0504300e-02   3.4887425e-02   3.3735627e-02   3.3991165e-02   3.2482298e-02   3.3270694e-02   3.4526986e-02   2.7700849e-02   2.1727723e-02   2.7933665e-02   2.8579420e-02   3.2377244e-02   3.6285821e-02   3.5567394e-02   3.1442832e-02   3.9439647e-02   4.0199695e-02   3.9613756e-02   3.2613675e-02   3.0579817e-02   2.9223127e-02   2.4703683e-02   4.0268515e-02   3.3944814e-02   3.3122435e-02   3.7947213e-02   3.6527898e-02   3.9734571e-02   3.0420440e-02   2.8538235e-02   2.8079953e-02   3.2828686e-02   2.6035264e-02   2.7514145e-02   3.3817257e-02   3.2573330e-02   2.5926137e-02   2.4343827e-02   2.2617503e-02   2.6569021e-02   3.1437670e-02   2.6973009e-02   2.4610786e-02   2.2830761e-02   2.9556702e-02   2.2054922e-02   2.6300019e-02   2.4302669e-02   3.5644735e-02   4.0153129e-02   3.3734291e-02   3.6553848e-02   2.9213502e-02   3.0366330e-02   3.7529867e-02   3.5165061e-02   3.6613017e-02   3.7291284e-02   3.2196483e-02   3.1255010e-02   3.0769135e-02   3.1603665e-02   3.1455689e-02   2.8867931e-02   3.0999615e-02   2.8079708e-02   2.9136139e-02   2.4159383e-02   2.4321273e-02   2.5541220e-02   2.4953121e-02   2.3252536e-02
   2.5527434e-02   2.6088611e-02   2.8315142e-02   2.8532237e-02   3.0175551e-02   2.4569106e-02   0.0000000e+00   2.4352645e-02   2.8023068e-02   2.7020139e-02   3.5344339e-02   3.1372507e-02   2.8313606e-02   2.8738496e-02   2.6408921e-02   2.4673812e-02   3.2142371e-02   3.1837206e-02   2.9563641e-02   3.2542427e-02   3.4338420e-02   3.0612267e-02   3.2552595e-02   3.2053510e-02   3.5156653e-02   2.9874766e-02   2.1958678e-02   2.7940873e-02   3.0247395e-02   3.3106154e-02   3.6748150e-02   3.2065977e-02   3.4718189e-02   3.6331057e-02   4.5714265e-02   4.1604742e-02   3.4863897e-02   3.1675419e-02   3.1345200e-02   2.6661619e-02   3.5771442e-02   2.8380605e-02   3.3014832e-02   3.6471773e-02   3.6584115e-02   3.8201603e-02   3.2973606e-02   3.0757574e-02   2.8526311e-02   3.4199812e-02   2.7379178e-02   2.6988291e-02   3.4955322e-02   3.0586249e-02   2.6064545e-02   2.5916521e-02   2.5189058e-02   2.6993516e-02   3.0176195e-02   2.8433213e-02   2.5492026e-02   2.3619453e-02   2.8181567e-02   2.3723621e-02   2.7639019e-02   2.5476487e-02   3.4927841e-02   3.7961594e-02   3.0967792e-02   3.8084903e-02   3.0109526e-02   3.0497593e-02   3.5933179e-02   3.5721098e-02   3.6801292e-02   3.4403307e-02   3.4245249e-02   3.1336933e-02   2.9768036e-02   2.8334671e-02   2.8752440e-02   2.7623922e-02   2.7125282e-02   2.7057270e-02   2.6655417e-02   2.4985700e-02   2.3951266e-02   2.5695565e-02   2.4507296e-02   2.5435205e-02
   2.5650277e-02   2.5370797e-02   2.7967078e-02   2.5902024e-02   2.7253013e-02   2.3313210e-02   2.4352645e-02   0.0000000e+00   2.6349416e-02   2.5788345e-02   3.4017485e-02   3.2738905e-02   2.9318535e-02   2.8086478e-02   2.5623621e-02   2.5455836e-02   3.2783552e-02   3.0212003e-02   2.9998367e-02   3.2251471e-02   3.4440992e-02   3.1339480e-02   3.2694153e-02   3.0153447e-02   3.4670159e-02   2.9919820e-02   2.1540395e-02   2.4296904e-02   2.8703140e-02   3.0990461e-02   3.7237464e-02   3.2732870e-02   3.4876314e-02   3.4471474e-02   3.9311046e-02   4.3066249e-02   3.3063748e-02   3.0434038e-02   2.9089501e-02   2.5614192e-02   3.5924323e-02   2.5649239e-02   3.3282576e-02   3.7087769e-02   3.4298217e-02   3.7306213e-02   3.2746363e-02   2.9004933e-02   2.8898924e-02   3.2060575e-02   2.8015666e-02   2.7056480e-02   3.5645683e-02   3.0482710e-02   2.6101166e-02   2.4638143e-02   2.4038064e-02   2.6781680e-02   3.2031323e-02   2.6297105e-02   2.6472648e-02   2.2871926e-02   2.8009261e-02   2.4453184e-02   2.7145289e-02   2.5653662e-02   3.4844270e-02   3.9127617e-02   3.3816155e-02   3.4380285e-02   3.0262917e-02   2.8685715e-02   3.2196305e-02   3.3992578e-02   3.4078082e-02   3.5218138e-02   3.2989631e-02   3.1838032e-02   2.9192693e-02   2.9552449e-02   2.8122469e-02   2.7941075e-02   2.7458806e-02   2.7288796e-02   2.6732053e-02   2.4575626e-02   2.3086006e-02   2.2633091e-02   2.4957458e-02   2.5079403e-02
   2.6149052e-02   2.6446827e-02   3.0091048e-02   2.8759432e-02   2.9479490e-02   2.7727092e-02   2.8023068e-02   2.6349416e-02   0.0000000e+00   2.9516550e-02   3.8398279e-02   3.7110767e-02   3.1308460e-02   3.1816348e-02   3.0874776e-02   2.9625972e-02   3.4705012e-02   2.9627694e-02   3.2048997e-02   3.3321888e-02   3.2141686e-02   3.1994369e-02   3.4749378e-02   3.3464351e-02   3.9813057e-02   3.2830996e-02   2.4383427e-02   2.2611022e-02   3.0773259e-02   3.1578368e-02   4.1546417e-02   3.5791185e-02   3.5881902e-02   3.6780985e-02   4.2917991e-02   4.3477388e-02   3.6166976e-02   3.3685326e-02   3.2762262e-02   2.6747836e-02   4.3745411e-02   3.1512751e-02   3.7660702e-02   3.9944761e-02   4.0484087e-02   4.2042254e-02   3.4061710e-02   3.2436246e-02   3.1061791e-02   3.5603930e-02   3.2525554e-02   3.1838674e-02   3.9181289e-02   3.4383984e-02   3.0692998e-02   2.8839548e-02   2.9222951e-02   2.9870301e-02   3.5524318e-02   3.0080458e-02   2.7710559e-02   2.5498991e-02   2.9460430e-02   2.5719219e-02   3.1240656e-02   2.7435270e-02   3.6622821e-02   4.2920237e-02   3.2371906e-02   3.5684393e-02   3.3307450e-02   3.1215379e-02   3.8012804e-02   3.8505625e-02   3.5104040e-02   3.5186687e-02   3.6084926e-02   3.5291315e-02   3.2671951e-02   3.4712977e-02   2.8939863e-02   3.1183164e-02   2.9280180e-02   2.9619676e-02   2.9589097e-02   2.5961455e-02   2.6251812e-02   2.7822757e-02   3.0837316e-02   2.8811947e-02
   2.7121877e-02   2.8227337e-02   2.8795741e-02   2.8259808e-02   2.8089825e-02   2.6449926e-02   2.7020139e-02   2.5788345e-02   2.9516550e-02   0.0000000e+00   3.8651192e-02   3.3169298e-02   2.9740813e-02   3.1051486e-02   2.8121354e-02   2.5938651e-02   3.6147543e-02   3.2189873e-02   3.0999320e-02   3.4430200e-02   3.2853664e-02   2.9138658e-02   3.5110017e-02   3.3083467e-02   3.5118833e-02   2.9988288e-02   2.1138814e-02   2.5275808e-02   3.1145251e-02   3.4266634e-02   3.9806950e-02   3.4854582e-02   3.4838561e-02   3.5006292e-02   4.0614330e-02   4.2354577e-02   3.1151627e-02   3.1370099e-02   2.9678317e-02   2.8683094e-02   4.1785210e-02   3.3010922e-02   3.6337579e-02   3.6932722e-02   3.8130206e-02   3.8120118e-02   3.2814307e-02   2.8532072e-02   2.9587195e-02   3.2923909e-02   2.9370032e-02   2.8477961e-02   3.4990733e-02   3.2967393e-02   2.7076082e-02   2.6139190e-02   2.7010567e-02   2.5863759e-02   3.3813094e-02   2.8164984e-02   2.5887571e-02   2.3551370e-02   2.6972383e-02   2.4930074e-02   3.0130802e-02   3.0275880e-02   3.8211923e-02   4.0660649e-02   3.2827470e-02   3.9165425e-02   3.2925829e-02   3.0448412e-02   3.6110329e-02   3.2738682e-02   3.5321032e-02   3.8870599e-02   3.6159244e-02   3.4746071e-02   3.4385150e-02   3.3543131e-02   2.8606334e-02   2.9069118e-02   2.8880463e-02   3.1050732e-02   2.9812624e-02   2.7692791e-02   2.2670673e-02   2.5524670e-02   2.5490248e-02   2.6327612e-02
   3.7307161e-02   4.0076939e-02   3.9399449e-02   4.1682732e-02   3.8564672e-02   3.6043288e-02   3.5344339e-02   3.4017485e-02   3.8398279e-02   3.8651192e-02   0.0000000e+00   4.1515328e-02   3.9898262e-02   3.8442905e-02   3.9053591e-02   3.9472991e-02   4.6971476e-02   4.4773839e-02   4.0754394e-02   4.3531530e-02   3.8274029e-02   4.0391235e-02   4.3114457e-02   4.0522977e-02   4.5729102e-02   4.0068219e-02   3.3089926e-02   3.5267460e-02   4.1014883e-02   4.2667072e-02   4.5509133e-02   4.1799769e-02   4.3873386e-02   4.4148497e-02   5.4502499e-02   5.4935963e-02   4.5727549e-02   4.1362263e-02   3.9586470e-02   4.0260454e-02   4.9325044e-02   4.2835690e-02   4.4886286e-02   4.8702601e-02   4.5002871e-02   5.0316135e-02   4.4494217e-02   4.0346682e-02   3.8728986e-02   4.1589720e-02   3.6422163e-02   3.7479025e-02   4.5884328e-02   4.2804767e-02   3.7872029e-02   3.6208869e-02   3.5427120e-02   3.5746910e-02   4.1224260e-02   3.9086178e-02   3.6638416e-02   3.5093890e-02   3.6564945e-02   3.4193260e-02   3.8402781e-02   3.8726420e-02   4.7833386e-02   4.8961810e-02   4.0824452e-02   4.4850964e-02   4.2178123e-02   4.0402929e-02   4.3022186e-02   4.4910082e-02   4.7539034e-02   4.6217848e-02   4.2730997e-02   4.3355442e-02   4.2608395e-02   4.2860794e-02   4.0537309e-02   3.9610516e-02   3.9614658e-02   3.8959065e-02   4.1384023e-02   3.8089251e-02   3.8190634e-02   3.5487145e-02   3.8591411e-02   3.7800106e-02
   3.2839095e-02   3.6581058e-02   3.5402672e-02   3.5558527e-02   3.5898575e-02   3.2781880e-02   3.1372507e-02   3.2738905e-02   3.7110767e-02   3.3169298e-02   4.1515328e-02   0.0000000e+00   3.6767007e-02   3.5217301e-02   3.3293931e-02   3.4453737e-02   4.5728601e-02   4.0654431e-02   3.6103749e-02   3.9669256e-02   3.1951540e-02   3.5200903e-02   4.0114567e-02   3.7199649e-02   4.0250540e-02   3.5397880e-02   3.1829088e-02   3.2400690e-02   3.5140521e-02   3.8067881e-02   4.4391952e-02   4.0302276e-02   4.2718352e-02   4.3858442e-02   5.2912698e-02   5.1452579e-02   3.8068725e-02   3.7910442e-02   3.6703324e-02   3.4784362e-02   4.3359964e-02   3.7010068e-02   3.9117513e-02   4.5407677e-02   4.4615625e-02   4.6499550e-02   4.0713892e-02   3.6493163e-02   3.6934127e-02   3.9900341e-02   3.5137568e-02   3.6311046e-02   3.8983086e-02   3.5664459e-02   3.5391005e-02   3.4877441e-02   3.7085253e-02   3.6073278e-02   3.7499524e-02   3.2677445e-02   3.1934039e-02   3.0170576e-02   3.3663493e-02   3.2230506e-02   3.6189176e-02   3.6875637e-02   4.5304387e-02   5.0034781e-02   3.9450146e-02   4.7044682e-02   3.9227893e-02   3.6441929e-02   4.0721812e-02   3.8919401e-02   4.6698518e-02   4.3096233e-02   4.3399425e-02   4.2556007e-02   3.9998578e-02   3.5147755e-02   3.5080249e-02   3.4299153e-02   3.5014812e-02   3.8111536e-02   3.5466426e-02   3.3221227e-02   3.3978195e-02   3.1459558e-02   3.3413830e-02   3.3988991e-02
   2.8533055e-02   3.0887083e-02   3.2406590e-02   3.2650116e-02   3.2649251e-02   2.9932171e-02   2.8313606e-02   2.9318535e-02   3.1308460e-02   2.9740813e-02   3.9898262e-02   3.6767007e-02   0.0000000e+00   3.1670473e-02   3.2304180e-02   3.2029436e-02   3.6528727e-02   3.4739736e-02   3.2651487e-02   3.6682358e-02   3.4713010e-02   3.4371278e-02   3.6818535e-02   3.6284978e-02   3.7532893e-02   3.4546115e-02   2.4819255e-02   2.6755143e-02   3.1800898e-02   3.5836877e-02   4.1611806e-02   3.8190581e-02   3.8209100e-02   3.8828276e-02   4.2881396e-02   4.2963117e-02   3.4618002e-02   3.5394986e-02   3.2914189e-02   3.3297030e-02   4.2092869e-02   3.8781866e-02   3.4942949e-02   4.2349250e-02   3.9313970e-02   4.2798706e-02   3.3698427e-02   3.3821182e-02   3.4979077e-02   3.9028862e-02   3.2304144e-02   3.1779873e-02   3.3941524e-02   2.9254138e-02   2.8434768e-02   3.1031633e-02   2.9312743e-02   3.1575660e-02   3.5351558e-02   3.2052984e-02   3.2989605e-02   2.9329368e-02   3.2579751e-02   2.7344737e-02   2.8919565e-02   3.0650685e-02   4.2967401e-02   4.4271507e-02   3.5813062e-02   4.1133573e-02   3.7552140e-02   3.4458132e-02   3.9638278e-02   3.9204909e-02   4.1083069e-02   4.1094645e-02   3.7164254e-02   3.7008094e-02   3.4056411e-02   3.0410660e-02   3.3410361e-02   3.3748892e-02   3.4101673e-02   3.6543532e-02   3.2862799e-02   2.9428082e-02   3.0362787e-02   3.1088106e-02   3.0136409e-02   2.8140342e-02
   3.0477531e-02   3.1603821e-02   3.1758353e-02   2.9944754e-02   2.8230437e-02   2.9337044e-02   2.8738496e-02   2.8086478e-02   3.1816348e-02   3.1051486e-02   3.8442905e-02   3.5217301e-02   3.1670473e-02   0.0000000e+00   2.9726435e-02   3.1214045e-02   3.5998665e-02   3.8964162e-02   3.5261784e-02   3.6887843e-02   3.1006261e-02   3.2870098e-02   3.8718954e-02   3.5602133e-02   3.5673504e-02   3.1600890e-02   2.5922139e-02   2.7971112e-02   3.2943082e-02   3.5964866e-02   4.3772269e-02   3.9872478e-02   3.6542719e-02   4.0583381e-02   4.4593619e-02   4.6315628e-02   3.5737267e-02   3.5630241e-02   3.4432850e-02   3.3136493e-02   3.8064596e-02   3.6632165e-02   3.7544685e-02   4.1147621e-02   3.9283591e-02   4.3679297e-02   3.6046123e-02   3.5370879e-02   3.4312704e-02   3.9469720e-02   3.1499006e-02   3.2054547e-02   4.0447835e-02   3.8102881e-02   3.2823280e-02   3.2722636e-02   3.0588242e-02   3.4101920e-02   3.6573891e-02   3.1587911e-02   3.3209298e-02   3.2071568e-02   3.3815286e-02   2.8584192e-02   3.1976324e-02   2.9955256e-02   3.9632773e-02   4.2586256e-02   3.7167297e-02   4.0102422e-02   3.8760847e-02   3.4134063e-02   3.9295695e-02   3.9882692e-02   3.9731985e-02   3.8917438e-02   3.6739319e-02   3.7820018e-02   3.2543811e-02   3.1566063e-02   3.4687668e-02   3.3808874e-02   3.6973867e-02   3.2093850e-02   3.0513899e-02   2.9258800e-02   3.1643121e-02   2.8601414e-02   3.1245262e-02   2.9408388e-02
   2.8538394e-02   2.9599079e-02   2.9495594e-02   2.8068991e-02   2.7327126e-02   2.7606733e-02   2.6408921e-02   2.5623621e-02   3.0874776e-02   2.8121354e-02   3.9053591e-02   3.3293931e-02   3.2304180e-02   2.9726435e-02   0.0000000e+00   2.5576845e-02   3.3973284e-02   3.2864723e-02   3.0548471e-02   3.2876144e-02   3.0377413e-02   2.4736647e-02   3.2418639e-02   3.1575889e-02   3.5197454e-02   3.0105975e-02   2.4115796e-02   2.4164802e-02   2.9615424e-02   3.0990150e-02   4.0540158e-02   3.2302680e-02   3.2882754e-02   3.6002496e-02   4.3516521e-02   4.2463223e-02   3.2640707e-02   3.1563589e-02   2.9099236e-02   2.8389734e-02   3.3456343e-02   3.5169927e-02   3.5133137e-02   3.6572121e-02   3.5826462e-02   3.9014292e-02   3.2195858e-02   3.0344097e-02   3.0468563e-02   3.4229649e-02   2.8374613e-02   2.8364425e-02   3.6697405e-02   3.6602714e-02   2.9689903e-02   2.7327568e-02   2.6826032e-02   2.8154929e-02   3.2742068e-02   2.7199797e-02   2.8911916e-02   2.6533981e-02   2.8999880e-02   2.6948292e-02   2.8871922e-02   2.8228309e-02   3.7486338e-02   3.9994586e-02   3.4782574e-02   3.6020095e-02   3.2041083e-02   3.1305159e-02   3.5781069e-02   3.5748449e-02   3.8716961e-02   3.5638819e-02   3.6103131e-02   3.3143944e-02   3.1834755e-02   3.0924200e-02   2.9661766e-02   3.0626101e-02   3.2866171e-02   2.9887766e-02   2.9185391e-02   2.6184365e-02   2.6209000e-02   2.5723477e-02   2.7677016e-02   2.7096360e-02
   2.8413707e-02   2.9279838e-02   2.9443393e-02   2.9068461e-02   3.0972592e-02   2.4881820e-02   2.4673812e-02   2.5455836e-02   2.9625972e-02   2.5938651e-02   3.9472991e-02   3.4453737e-02   3.2029436e-02   3.1214045e-02   2.5576845e-02   0.0000000e+00   3.6960006e-02   3.5585571e-02   3.2345529e-02   3.4122049e-02   3.5426470e-02   3.4597615e-02   3.3125194e-02   3.0223754e-02   3.3497554e-02   3.1675169e-02   2.2941759e-02   2.5296041e-02   3.1552559e-02   3.4414691e-02   3.8365557e-02   3.3209932e-02   3.3413039e-02   3.4191358e-02   4.5788646e-02   4.4840942e-02   3.3727770e-02   3.1664898e-02   2.8571610e-02   2.9580954e-02   3.4984578e-02   3.2846479e-02   3.4691847e-02   3.6974154e-02   3.5715198e-02   3.9619994e-02   3.1486201e-02   2.9743784e-02   3.0178971e-02   3.4852643e-02   2.8367202e-02   2.7236528e-02   3.3791920e-02   2.9070132e-02   2.7521911e-02   2.6786917e-02   2.6762205e-02   2.8490428e-02   3.1072596e-02   2.6394598e-02   2.8982503e-02   2.5356656e-02   2.7357258e-02   2.5004619e-02   2.6479384e-02   2.6610015e-02   3.4081594e-02   3.6063372e-02   3.0935430e-02   3.6850620e-02   3.2904753e-02   2.9120127e-02   3.2402184e-02   3.5755838e-02   3.4353313e-02   3.9199620e-02   3.3133040e-02   3.1607725e-02   2.7453072e-02   3.4937453e-02   3.0450295e-02   2.9787754e-02   3.1687865e-02   2.9265129e-02   2.8769304e-02   2.5757491e-02   2.6782299e-02   2.4921966e-02   2.8786506e-02   2.5728831e-02
   3.4256054e-02   3.4972181e-02   3.7013554e-02   3.3791684e-02   3.4318786e-02   3.1086841e-02   3.2142371e-02   3.2783552e-02   3.4705012e-02   3.6147543e-02   4.6971476e-02   4.5728601e-02   3.6528727e-02   3.5998665e-02   3.3973284e-02   3.6960006e-02   0.0000000e+00   3.6594875e-02   3.8935736e-02   4.2555410e-02   4.1747168e-02   4.1534613e-02   3.9216147e-02   3.6256866e-02   4.0520062e-02   3.8527682e-02   2.8558934e-02   2.9572556e-02   4.0748787e-02   4.1916649e-02   4.7407967e-02   4.2131056e-02   4.1512781e-02   4.1411255e-02   5.5028680e-02   5.1369679e-02   4.1246556e-02   4.0310790e-02   3.7605695e-02   3.5850825e-02   4.1278469e-02   3.7630665e-02   4.2252715e-02   4.1971547e-02   4.2585356e-02   4.2925334e-02   3.3961870e-02   3.4057668e-02   3.6533317e-02   3.6651021e-02   3.2518283e-02   3.2878923e-02   4.2081186e-02   3.7806970e-02   3.3322167e-02   3.4430784e-02   3.1630703e-02   3.1036956e-02   3.6473718e-02   3.4065905e-02   3.4606978e-02   3.3427212e-02   3.3054367e-02   2.5970245e-02   3.2120096e-02   3.3277241e-02   4.4019988e-02   4.6077092e-02   3.9814273e-02   4.5895227e-02   3.9788435e-02   3.8786207e-02   4.0790311e-02   3.7581141e-02   4.0132275e-02   4.3001523e-02   4.1222312e-02   3.8792723e-02   3.5377294e-02   3.6330238e-02   3.6864468e-02   3.4091401e-02   3.6225117e-02   3.6779559e-02   3.4449359e-02   3.6317225e-02   3.0181801e-02   3.4136374e-02   3.3004545e-02   2.9982837e-02
   3.0819143e-02   3.1750932e-02   3.3970558e-02   3.2199396e-02   3.3637312e-02   3.1061217e-02   3.1837206e-02   3.0212003e-02   2.9627694e-02   3.2189873e-02   4.4773839e-02   4.0654431e-02   3.4739736e-02   3.8964162e-02   3.2864723e-02   3.5585571e-02   3.6594875e-02   0.0000000e+00   3.5934806e-02   3.9736825e-02   3.5904606e-02   3.5900571e-02   3.7914501e-02   3.7940790e-02   4.1338597e-02   3.4710078e-02   2.7123815e-02   2.6867149e-02   3.8619908e-02   3.6471596e-02   4.4152738e-02   3.8453368e-02   4.0715099e-02   4.1650505e-02   5.2234908e-02   4.9026382e-02   3.8294346e-02   3.7171993e-02   3.3815658e-02   3.1510582e-02   3.8010517e-02   3.4945143e-02   3.8232116e-02   4.2222813e-02   4.0519100e-02   4.4125033e-02   3.8223819e-02   3.5067146e-02   3.4283093e-02   3.8812373e-02   3.2042615e-02   3.1530992e-02   3.7499651e-02   3.6627958e-02   3.1020248e-02   3.2058890e-02   3.0144675e-02   3.1999340e-02   3.5612743e-02   3.1641895e-02   3.1441368e-02   3.0047514e-02   3.4513271e-02   2.8865389e-02   3.4875213e-02   3.2087534e-02   4.2719162e-02   4.0839209e-02   3.8029187e-02   3.9542794e-02   3.5434935e-02   3.5954441e-02   3.5943038e-02   3.7645235e-02   4.0505015e-02   4.1095419e-02   3.8311009e-02   3.3502134e-02   3.0773228e-02   3.3149566e-02   3.2977213e-02   3.1087355e-02   3.2535443e-02   3.1533190e-02   3.0020854e-02   3.1511104e-02   2.8139797e-02   2.8338758e-02   3.1124725e-02   2.8588505e-02
   3.1768866e-02   3.3709214e-02   3.3335218e-02   3.0956648e-02   3.1653433e-02   3.0504300e-02   2.9563641e-02   2.9998367e-02   3.2048997e-02   3.0999320e-02   4.0754394e-02   3.6103749e-02   3.2651487e-02   3.5261784e-02   3.0548471e-02   3.2345529e-02   3.8935736e-02   3.5934806e-02   0.0000000e+00   3.5732446e-02   3.5516403e-02   3.5577376e-02   3.5763077e-02   3.6250200e-02   4.2521535e-02   3.5630532e-02   3.0712586e-02   2.6034421e-02   3.5989102e-02   3.6536532e-02   4.3971139e-02   3.7413734e-02   3.7758159e-02   3.9044675e-02   5.4206103e-02   4.7280401e-02   3.8890836e-02   3.7542432e-02   3.2761265e-02   3.1450086e-02   4.0661114e-02   3.6120296e-02   3.8252959e-02   4.1581950e-02   4.0117700e-02   4.1498855e-02   3.8605489e-02   3.5120469e-02   3.3059400e-02   3.6859664e-02   3.2097123e-02   3.4921253e-02   4.1108214e-02   3.8532081e-02   2.8719092e-02   3.0714832e-02   3.0093192e-02   3.1891969e-02   3.8917415e-02   3.4864865e-02   3.2878271e-02   2.9013257e-02   3.0462426e-02   2.8140442e-02   3.4595835e-02   3.0473387e-02   4.1338138e-02   4.4668155e-02   3.7931748e-02   3.9787244e-02   3.7843899e-02   3.3520548e-02   3.9854890e-02   4.1501864e-02   4.0038453e-02   4.3493665e-02   3.6026028e-02   3.7389546e-02   3.5961692e-02   3.3978854e-02   3.2589476e-02   3.3116001e-02   3.2882007e-02   3.2340387e-02   3.2557661e-02   3.0915669e-02   2.7872628e-02   2.8740474e-02   3.0732544e-02   2.8902090e-02
   3.2564965e-02   3.4695161e-02   3.5370076e-02   3.4119126e-02   3.4059351e-02   3.4887425e-02   3.2542427e-02   3.2251471e-02   3.3321888e-02   3.4430200e-02   4.3531530e-02   3.9669256e-02   3.6682358e-02   3.6887843e-02   3.2876144e-02   3.4122049e-02   4.2555410e-02   3.9736825e-02   3.5732446e-02   0.0000000e+00   3.7025887e-02   4.1465981e-02   3.8979671e-02   3.9343426e-02   4.1239674e-02   3.5117042e-02   2.9499515e-02   2.8537818e-02   3.8494028e-02   3.6951037e-02   4.4625476e-02   3.8052167e-02   4.0359882e-02   4.2949754e-02   5.0321314e-02   4.7326985e-02   3.8863966e-02   3.9142149e-02   3.7454801e-02   3.7620775e-02   4.3519950e-02   4.0096145e-02   3.9679174e-02   4.4122426e-02   4.3145256e-02   4.4920966e-02   3.8864276e-02   3.4845567e-02   3.6957472e-02   3.6971891e-02   3.5905188e-02   3.3740466e-02   4.1266316e-02   3.7979578e-02   3.1446276e-02   3.1118990e-02   3.3013413e-02   3.5066249e-02   4.1155731e-02   3.3505215e-02   3.2042874e-02   2.9936961e-02   3.4798204e-02   3.0964912e-02   3.6616922e-02   3.1840461e-02   4.0195596e-02   4.2667189e-02   3.8145570e-02   4.0892723e-02   3.9420764e-02   3.5942463e-02   3.9134500e-02   4.0107594e-02   4.3772089e-02   4.5475635e-02   3.8358770e-02   3.9586453e-02   3.4625532e-02   3.6416889e-02   3.7469023e-02   3.5695202e-02   3.5803997e-02   3.5167843e-02   3.3021989e-02   3.2316319e-02   2.9852888e-02   3.0660463e-02   3.4544785e-02   3.1001229e-02
   3.1223586e-02   3.2371045e-02   3.2319444e-02   3.1888857e-02   3.5645985e-02   3.3735627e-02   3.4338420e-02   3.4440992e-02   3.2141686e-02   3.2853664e-02   3.8274029e-02   3.1951540e-02   3.4713010e-02   3.1006261e-02   3.0377413e-02   3.5426470e-02   4.1747168e-02   3.5904606e-02   3.5516403e-02   3.7025887e-02   0.0000000e+00   3.8752242e-02   3.9979259e-02   3.2741718e-02   3.7891878e-02   3.1925071e-02   2.9862408e-02   2.8395490e-02   4.1239517e-02   3.4655400e-02   4.3636374e-02   3.8402941e-02   4.3465740e-02   4.1443542e-02   4.5058881e-02   4.8050934e-02   3.8884818e-02   4.5932878e-02   3.4266037e-02   3.5492126e-02   4.3821625e-02   4.1483978e-02   4.1621950e-02   4.5763656e-02   4.7201783e-02   4.7739857e-02   3.7764098e-02   3.4830002e-02   3.3792359e-02   3.3964771e-02   3.8919787e-02   3.4892536e-02   4.2837194e-02   4.1293412e-02   3.4735410e-02   3.1635158e-02   3.1834273e-02   3.0911054e-02   3.7485738e-02   3.4903823e-02   3.6924288e-02   3.8166185e-02   3.9455312e-02   3.9078234e-02   3.6225758e-02   3.6624314e-02   4.4693451e-02   4.7241843e-02   4.6184881e-02   4.7672020e-02   4.2220665e-02   4.6036487e-02   4.2184747e-02   4.3327870e-02   4.7253040e-02   5.1470917e-02   3.9617057e-02   3.9901937e-02   4.0808156e-02   3.5340267e-02   3.2227406e-02   3.1671430e-02   3.6782785e-02   3.8336168e-02   3.4204906e-02   3.8454285e-02   2.8979090e-02   3.1615866e-02   3.0583735e-02   2.9074466e-02
   3.1845295e-02   3.1452838e-02   3.8095975e-02   3.7837707e-02   3.5673786e-02   3.3991165e-02   3.0612267e-02   3.1339480e-02   3.1994369e-02   2.9138658e-02   4.0391235e-02   3.5200903e-02   3.4371278e-02   3.2870098e-02   2.4736647e-02   3.4597615e-02   4.1534613e-02   3.5900571e-02   3.5577376e-02   4.1465981e-02   3.8752242e-02   0.0000000e+00   3.8009387e-02   3.4683435e-02   3.4187293e-02   4.2161855e-02   3.1654952e-02   2.6019965e-02   3.5780015e-02   3.6594195e-02   3.6292928e-02   4.1492285e-02   4.4416874e-02   4.3557831e-02   4.6017498e-02   4.2915472e-02   3.3763092e-02   3.3762991e-02   2.7768069e-02   3.0765770e-02   3.8662132e-02   4.1474947e-02   4.2398260e-02   4.3620402e-02   4.2788559e-02   4.4331279e-02   2.9699418e-02   3.3056368e-02   3.1415977e-02   3.5579482e-02   3.5459577e-02   3.6265880e-02   4.3330654e-02   4.2602834e-02   3.4617557e-02   3.2078814e-02   2.8937699e-02   3.2067315e-02   3.9139689e-02   2.5903110e-02   3.0030891e-02   3.2566751e-02   3.7022396e-02   3.1288576e-02   3.5829918e-02   3.2380336e-02   4.7853743e-02   4.8477565e-02   3.7956339e-02   4.4166372e-02   4.0016950e-02   3.1281996e-02   3.4599716e-02   4.0743236e-02   3.8944816e-02   4.4382628e-02   3.8929678e-02   3.6335931e-02   3.3263673e-02   3.4186369e-02   3.4743317e-02   4.0211531e-02   3.7711443e-02   3.7452564e-02   3.3153744e-02   2.5808137e-02   2.4103329e-02   3.1485727e-02   3.2148556e-02   3.0414029e-02
   3.3240793e-02   3.2194813e-02   3.5406704e-02   3.5451944e-02   3.5375412e-02   3.2482298e-02   3.2552595e-02   3.2694153e-02   3.4749378e-02   3.5110017e-02   4.3114457e-02   4.0114567e-02   3.6818535e-02   3.8718954e-02   3.2418639e-02   3.3125194e-02   3.9216147e-02   3.7914501e-02   3.5763077e-02   3.8979671e-02   3.9979259e-02   3.8009387e-02   0.0000000e+00   3.8478315e-02   3.9464047e-02   3.6010520e-02   2.9207076e-02   2.9936377e-02   3.8011982e-02   3.7635063e-02   4.5113304e-02   4.1658038e-02   4.1816358e-02   4.3352802e-02   4.9798710e-02   4.4672401e-02   3.7656683e-02   3.9997527e-02   3.2875045e-02   3.3562575e-02   3.8624901e-02   4.2591110e-02   4.0394548e-02   4.4326467e-02   4.3113819e-02   4.5335380e-02   3.8046753e-02   3.6102856e-02   3.5777919e-02   3.9859414e-02   3.5581859e-02   3.3811745e-02   3.9477922e-02   3.8453444e-02   3.3374799e-02   3.3692192e-02   2.9851847e-02   3.3652880e-02   3.8204414e-02   3.3721463e-02   3.4597156e-02   3.0233169e-02   3.3853344e-02   2.9849335e-02   3.1093009e-02   3.4416450e-02   4.4330234e-02   4.5145229e-02   3.7511359e-02   4.3287693e-02   4.2760109e-02   3.8997513e-02   4.1941134e-02   4.1040849e-02   4.2785641e-02   4.2310694e-02   3.8768099e-02   4.2445540e-02   3.6172053e-02   3.8111613e-02   3.4932591e-02   3.6225744e-02   3.7756939e-02   3.5655664e-02   3.4595826e-02   3.2674421e-02   3.4367726e-02   3.3385691e-02   3.4965012e-02   3.3479173e-02
   3.1345207e-02   3.2325373e-02   3.3758372e-02   3.2576134e-02   3.0674274e-02   3.3270694e-02   3.2053510e-02   3.0153447e-02   3.3464351e-02   3.3083467e-02   4.0522977e-02   3.7199649e-02   3.6284978e-02   3.5602133e-02   3.1575889e-02   3.0223754e-02   3.6256866e-02   3.7940790e-02   3.6250200e-02   3.9343426e-02   3.2741718e-02   3.4683435e-02   3.8478315e-02   0.0000000e+00   3.9581744e-02   3.4484285e-02   3.0139667e-02   2.9101230e-02   3.8195320e-02   3.6119842e-02   4.3226887e-02   3.9059778e-02   3.9819397e-02   4.0288856e-02   4.7072134e-02   4.2044112e-02   3.8370327e-02   3.9094291e-02   3.3950585e-02   3.2429910e-02   4.5721131e-02   3.8031925e-02   4.0449407e-02   4.2466971e-02   4.1750394e-02   4.5365263e-02   3.6823917e-02   3.6872616e-02   3.3495233e-02   3.7297005e-02   3.2961013e-02   3.1556546e-02   3.8041235e-02   3.8041252e-02   3.1707031e-02   3.3996855e-02   3.0790717e-02   3.2977200e-02   3.8264256e-02   3.1109199e-02   3.1301077e-02   2.7856158e-02   3.3384259e-02   3.0965166e-02   3.1161260e-02   3.2645897e-02   4.1897786e-02   4.5048693e-02   3.4569741e-02   3.9261156e-02   3.9353528e-02   3.8581449e-02   4.2654659e-02   4.0464133e-02   4.2953023e-02   4.4985709e-02   4.0459665e-02   3.7684718e-02   3.6809629e-02   3.7750767e-02   3.4327792e-02   3.3227437e-02   3.7426384e-02   3.4550683e-02   3.4007249e-02   3.1017627e-02   3.1468550e-02   3.0056972e-02   3.3894929e-02   3.0065298e-02
   3.6464191e-02   3.4939070e-02   4.0944860e-02   3.8141768e-02   3.9525854e-02   3.4526986e-02   3.5156653e-02   3.4670159e-02   3.9813057e-02   3.5118833e-02   4.5729102e-02   4.0250540e-02   3.7532893e-02   3.5673504e-02   3.5197454e-02   3.3497554e-02   4.0520062e-02   4.1338597e-02   4.2521535e-02   4.1239674e-02   3.7891878e-02   3.4187293e-02   3.9464047e-02   3.9581744e-02   0.0000000e+00   3.6342245e-02   2.9449578e-02   2.4316446e-02   3.7693693e-02   3.8992125e-02   4.3328908e-02   3.8917448e-02   4.5025262e-02   4.2689070e-02   5.7474249e-02   4.4390790e-02   3.7588001e-02   4.1227282e-02   4.0426316e-02   3.4750921e-02   4.2426325e-02   3.6442773e-02   4.4212869e-02   4.8678723e-02   4.6165391e-02   4.6442230e-02   3.8982703e-02   3.6901276e-02   3.9898042e-02   3.9222370e-02   3.6833873e-02   3.3561269e-02   4.6268567e-02   3.9587923e-02   3.5755934e-02   3.4647337e-02   3.3275793e-02   3.6816627e-02   4.1230029e-02   3.2231997e-02   3.2074458e-02   2.9281953e-02   3.6697821e-02   3.4981710e-02   3.3474183e-02   3.3989016e-02   4.2895362e-02   4.4607978e-02   4.1501474e-02   4.5343195e-02   3.9701391e-02   3.6930285e-02   4.1778602e-02   4.1348852e-02   4.8943971e-02   4.6370438e-02   3.9247879e-02   4.1935131e-02   4.2192235e-02   3.9851226e-02   4.2592134e-02   3.8706587e-02   3.9996187e-02   4.1905350e-02   3.9879637e-02   3.7043282e-02   3.7033270e-02   3.6033122e-02   3.9744804e-02   3.4445224e-02
   2.9991785e-02   2.9007253e-02   2.8956449e-02   2.8805555e-02   3.1282299e-02   2.7700849e-02   2.9874766e-02   2.9919820e-02   3.2830996e-02   2.9988288e-02   4.0068219e-02   3.5397880e-02   3.4546115e-02   3.1600890e-02   3.0105975e-02   3.1675169e-02   3.8527682e-02   3.4710078e-02   3.5630532e-02   3.5117042e-02   3.1925071e-02   4.2161855e-02   3.6010520e-02   3.4484285e-02   3.6342245e-02   0.0000000e+00   2.7893223e-02   2.3650694e-02   3.3478496e-02   3.6066724e-02   4.1501012e-02   3.8540482e-02   3.7087013e-02   3.9572955e-02   4.5719933e-02   4.9080732e-02   3.8490472e-02   3.5461161e-02   3.1289717e-02   3.0064461e-02   4.6350269e-02   3.5046322e-02   4.1957600e-02   4.1176780e-02   4.1304007e-02   4.3158689e-02   3.7438502e-02   3.6078085e-02   3.5212525e-02   3.7605600e-02   3.1074262e-02   3.0781198e-02   3.8211066e-02   3.6246318e-02   3.0580281e-02   2.7769284e-02   2.6517642e-02   3.1099208e-02   3.7017052e-02   2.8909334e-02   2.6736804e-02   2.1763354e-02   2.9079003e-02   2.6220318e-02   3.2687514e-02   3.0362361e-02   3.5345872e-02   3.7162255e-02   3.1964158e-02   3.4506881e-02   3.8055789e-02   3.7749417e-02   3.4855230e-02   3.6356241e-02   3.6978353e-02   3.9125035e-02   3.5825054e-02   3.7946569e-02   3.3868371e-02   3.3863511e-02   2.8799375e-02   2.8971872e-02   3.2127982e-02   3.0226784e-02   3.5181060e-02   2.8609869e-02   2.5243531e-02   2.9139130e-02   3.0608105e-02   2.5745403e-02
   2.4447098e-02   2.2930397e-02   2.2934051e-02   2.2338987e-02   2.4897279e-02   2.1727723e-02   2.1958678e-02   2.1540395e-02   2.4383427e-02   2.1138814e-02   3.3089926e-02   3.1829088e-02   2.4819255e-02   2.5922139e-02   2.4115796e-02   2.2941759e-02   2.8558934e-02   2.7123815e-02   3.0712586e-02   2.9499515e-02   2.9862408e-02   3.1654952e-02   2.9207076e-02   3.0139667e-02   2.9449578e-02   2.7893223e-02   0.0000000e+00   2.0459753e-02   2.9451991e-02   2.7993768e-02   3.3992096e-02   3.1741334e-02   3.4219170e-02   3.2336114e-02   4.0016231e-02   3.8274775e-02   3.2194737e-02   3.0459323e-02   2.6831005e-02   2.5746963e-02   3.1830867e-02   2.5503166e-02   3.3384772e-02   3.6128065e-02   3.5790114e-02   3.7104524e-02   2.8579822e-02   2.7458167e-02   3.0489763e-02   3.1821536e-02   2.7864818e-02   2.6097831e-02   3.3173478e-02   3.5351183e-02   2.9072825e-02   2.6094173e-02   2.8625175e-02   3.1883583e-02   3.4422966e-02   2.6708685e-02   2.7049639e-02   2.5553958e-02   2.7355326e-02   2.4390082e-02   2.7352317e-02   2.5000752e-02   3.5384736e-02   3.4574684e-02   2.9914612e-02   3.5769300e-02   3.2040684e-02   2.8284667e-02   3.0015495e-02   3.6718079e-02   3.7259796e-02   3.7865789e-02   3.2380702e-02   3.1322942e-02   2.8335379e-02   3.3027739e-02   2.7203042e-02   3.2158357e-02   3.0438969e-02   2.8341712e-02   2.6155709e-02   2.3788771e-02   2.4239966e-02   2.4290728e-02   2.2375100e-02   2.0720404e-02
   2.5030982e-02   2.3752821e-02   2.6925286e-02   2.5500378e-02   2.1818200e-02   2.7933665e-02   2.7940873e-02   2.4296904e-02   2.2611022e-02   2.5275808e-02   3.5267460e-02   3.2400690e-02   2.6755143e-02   2.7971112e-02   2.4164802e-02   2.5296041e-02   2.9572556e-02   2.6867149e-02   2.6034421e-02   2.8537818e-02   2.8395490e-02   2.6019965e-02   2.9936377e-02   2.9101230e-02   2.4316446e-02   2.3650694e-02   2.0459753e-02   0.0000000e+00   2.9332004e-02   2.6891143e-02   3.3087926e-02   2.8769961e-02   3.1636554e-02   3.1211441e-02   3.5472552e-02   3.9738798e-02   2.8113115e-02   3.0805635e-02   2.4813853e-02   2.3951545e-02   3.1639148e-02   2.2222407e-02   2.9516019e-02   3.2403413e-02   3.0627663e-02   3.2225884e-02   2.7966853e-02   2.4018779e-02   2.5462478e-02   2.7306239e-02   2.2235522e-02   2.3585951e-02   2.8813452e-02   2.9823713e-02   2.1935611e-02   2.2142864e-02   2.3222873e-02   2.4245538e-02   2.7492976e-02   2.1016367e-02   2.3231537e-02   2.1455252e-02   2.3278903e-02   2.0943580e-02   2.3346743e-02   2.5062405e-02   3.4063187e-02   3.6835429e-02   3.0024928e-02   3.0910382e-02   3.1365517e-02   2.6403437e-02   2.9191646e-02   3.1643204e-02   3.4100774e-02   3.2938945e-02   2.8109540e-02   2.9598276e-02   3.2528456e-02   2.9417757e-02   2.6835786e-02   2.6100684e-02   2.7334004e-02   2.7248225e-02   2.5078398e-02   2.4810246e-02   2.5048315e-02   2.6418319e-02   2.5003278e-02   2.2294849e-02
   3.3439645e-02   3.5561337e-02   3.4299317e-02   3.2962722e-02   2.8348298e-02   2.8579420e-02   3.0247395e-02   2.8703140e-02   3.0773259e-02   3.1145251e-02   4.1014883e-02   3.5140521e-02   3.1800898e-02   3.2943082e-02   2.9615424e-02   3.1552559e-02   4.0748787e-02   3.8619908e-02   3.5989102e-02   3.8494028e-02   4.1239517e-02   3.5780015e-02   3.8011982e-02   3.8195320e-02   3.7693693e-02   3.3478496e-02   2.9451991e-02   2.9332004e-02   0.0000000e+00   3.3736638e-02   4.0318391e-02   3.7233561e-02   4.0337400e-02   3.9361384e-02   4.7807287e-02   5.0752542e-02   3.6640579e-02   3.6590373e-02   3.0933699e-02   3.0395425e-02   4.1249555e-02   3.4516883e-02   3.8746962e-02   4.0408807e-02   4.0730273e-02   4.2106051e-02   3.7703974e-02   3.3876884e-02   3.5317075e-02   3.3821617e-02   3.1516455e-02   3.0883505e-02   3.7415270e-02   3.6055546e-02   3.1321012e-02   2.9921946e-02   3.0802133e-02   3.2493968e-02   3.5926208e-02   3.0486380e-02   2.9558251e-02   2.9547748e-02   3.1491249e-02   3.0010069e-02   3.3368607e-02   3.6048976e-02   4.4562919e-02   4.5973822e-02   3.8395947e-02   4.1491565e-02   4.1139130e-02   4.1039233e-02   4.0624169e-02   4.1139613e-02   4.1509286e-02   4.6649771e-02   3.9105031e-02   3.7866081e-02   3.5338217e-02   3.1172272e-02   3.4669628e-02   3.4681925e-02   3.4642146e-02   3.6324081e-02   3.2280064e-02   3.0653777e-02   3.1557429e-02   3.2239933e-02   3.2059700e-02   2.8630268e-02
   3.4106728e-02   3.4245890e-02   3.4271112e-02   3.3482881e-02   3.3831055e-02   3.2377244e-02   3.3106154e-02   3.0990461e-02   3.1578368e-02   3.4266634e-02   4.2667072e-02   3.8067881e-02   3.5836877e-02   3.5964866e-02   3.0990150e-02   3.4414691e-02   4.1916649e-02   3.6471596e-02   3.6536532e-02   3.6951037e-02   3.4655400e-02   3.6594195e-02   3.7635063e-02   3.6119842e-02   3.8992125e-02   3.6066724e-02   2.7993768e-02   2.6891143e-02   3.3736638e-02   0.0000000e+00   4.3012754e-02   3.8683789e-02   3.9538351e-02   4.0061318e-02   5.5400573e-02   4.5100260e-02   3.4731375e-02   3.4858148e-02   2.9084745e-02   2.9694647e-02   3.2167082e-02   3.4810095e-02   3.8046510e-02   3.8425562e-02   3.7277651e-02   4.1266141e-02   3.3227722e-02   3.3248954e-02   3.3220906e-02   3.5357081e-02   2.8897030e-02   3.0357792e-02   4.0080789e-02   3.5310062e-02   3.0047008e-02   3.0332596e-02   2.8546526e-02   3.1094040e-02   3.5992102e-02   2.9316444e-02   3.0610034e-02   2.7292793e-02   3.1818697e-02   2.9040521e-02   3.2362450e-02   3.4892812e-02   4.1478813e-02   4.2567851e-02   3.6174363e-02   4.2619938e-02   3.8267405e-02   3.9152019e-02   3.8321449e-02   3.7985321e-02   3.8886062e-02   4.7918453e-02   4.2656790e-02   4.0181807e-02   3.7404413e-02   3.7047854e-02   3.7696467e-02   3.6771064e-02   3.6708815e-02   3.8054564e-02   3.4219470e-02   3.3438451e-02   3.3878914e-02   3.3907684e-02   3.2173071e-02   3.1425374e-02
   3.8503677e-02   3.8155762e-02   3.6751292e-02   3.7581974e-02   3.9131858e-02   3.6285821e-02   3.6748150e-02   3.7237464e-02   4.1546417e-02   3.9806950e-02   4.5509133e-02   4.4391952e-02   4.1611806e-02   4.3772269e-02   4.0540158e-02   3.8365557e-02   4.7407967e-02   4.4152738e-02   4.3971139e-02   4.4625476e-02   4.3636374e-02   3.6292928e-02   4.5113304e-02   4.3226887e-02   4.3328908e-02   4.1501012e-02   3.3992096e-02   3.3087926e-02   4.0318391e-02   4.3012754e-02   0.0000000e+00   4.2891750e-02   4.2457449e-02   4.5922690e-02   5.0258685e-02   5.0703994e-02   4.0582345e-02   4.1780499e-02   3.6161968e-02   3.6911696e-02   4.5660946e-02   3.8474618e-02   4.2151542e-02   4.6455340e-02   4.4370022e-02   4.8655732e-02   4.0634224e-02   4.1134388e-02   4.0373119e-02   4.3880102e-02   3.9329165e-02   4.0650905e-02   4.7884950e-02   4.2284327e-02   3.7674976e-02   3.6387142e-02   3.7929773e-02   3.9175905e-02   4.5101215e-02   3.7053571e-02   3.8969300e-02   3.5762505e-02   3.8300307e-02   3.4647743e-02   4.0014556e-02   3.6627142e-02   4.8976571e-02   5.0776268e-02   4.2133744e-02   5.1333753e-02   4.2756098e-02   4.6183825e-02   4.5760143e-02   4.7689657e-02   4.5128303e-02   4.6824154e-02   4.2118781e-02   4.6251920e-02   3.8011222e-02   4.3388373e-02   4.1381082e-02   3.8010053e-02   4.0569940e-02   4.0560080e-02   3.8539895e-02   3.7039662e-02   3.8440760e-02   3.7459022e-02   3.5818825e-02   3.2504179e-02
   3.5172081e-02   3.5257268e-02   3.5646752e-02   3.4878284e-02   3.3247583e-02   3.5567394e-02   3.2065977e-02   3.2732870e-02   3.5791185e-02   3.4854582e-02   4.1799769e-02   4.0302276e-02   3.8190581e-02   3.9872478e-02   3.2302680e-02   3.3209932e-02   4.2131056e-02   3.8453368e-02   3.7413734e-02   3.8052167e-02   3.8402941e-02   4.1492285e-02   4.1658038e-02   3.9059778e-02   3.8917448e-02   3.8540482e-02   3.1741334e-02   2.8769961e-02   3.7233561e-02   3.8683789e-02   4.2891750e-02   0.0000000e+00   4.0258728e-02   4.2679318e-02   4.7783618e-02   4.5315719e-02   3.9024519e-02   4.1384953e-02   3.5992038e-02   3.4834058e-02   4.0384638e-02   3.8087032e-02   4.2642718e-02   4.4750391e-02   4.5921006e-02   4.7151824e-02   4.0835029e-02   3.9313952e-02   3.7538996e-02   3.9589826e-02   3.5561979e-02   3.5527114e-02   4.2946894e-02   3.9850176e-02   3.4890035e-02   3.4546457e-02   3.5208050e-02   3.4708369e-02   3.9446618e-02   3.4400633e-02   3.6484830e-02   3.3890270e-02   3.4057793e-02   3.1611467e-02   3.6677019e-02   3.6117941e-02   4.6753955e-02   4.6562301e-02   4.1092848e-02   4.8059167e-02   4.1105088e-02   4.0327291e-02   4.1512771e-02   4.3284956e-02   4.2751315e-02   4.6855500e-02   4.1938030e-02   4.2777801e-02   3.7095493e-02   3.8546258e-02   3.5894075e-02   3.9222523e-02   3.9829214e-02   3.6650778e-02   3.5030954e-02   3.1827297e-02   3.2928788e-02   3.3900822e-02   3.5316486e-02   3.4235099e-02
   3.8091541e-02   3.5847132e-02   3.6772481e-02   3.6724035e-02   3.6671849e-02   3.1442832e-02   3.4718189e-02   3.4876314e-02   3.5881902e-02   3.4838561e-02   4.3873386e-02   4.2718352e-02   3.8209100e-02   3.6542719e-02   3.2882754e-02   3.3413039e-02   4.1512781e-02   4.0715099e-02   3.7758159e-02   4.0359882e-02   4.3465740e-02   4.4416874e-02   4.1816358e-02   3.9819397e-02   4.5025262e-02   3.7087013e-02   3.4219170e-02   3.1636554e-02   4.0337400e-02   3.9538351e-02   4.2457449e-02   4.0258728e-02   0.0000000e+00   4.4458181e-02   4.9435420e-02   5.2285168e-02   4.1897466e-02   4.4788631e-02   3.5360601e-02   3.5009524e-02   3.8839396e-02   3.6818575e-02   4.2110711e-02   4.8933920e-02   4.4447522e-02   4.7284864e-02   4.2588411e-02   3.9947371e-02   3.9765993e-02   3.8452773e-02   3.8082250e-02   3.8862188e-02   4.4377748e-02   4.4408489e-02   3.6744191e-02   3.4572902e-02   3.6778747e-02   3.7084333e-02   4.1973755e-02   3.5800518e-02   3.5216766e-02   3.3713078e-02   3.6259793e-02   3.2876349e-02   3.9718408e-02   3.5597861e-02   4.6478034e-02   4.6406086e-02   4.1262492e-02   4.6119079e-02   4.4021051e-02   4.1979490e-02   4.3079976e-02   4.2221555e-02   4.2487120e-02   4.5646879e-02   4.4669903e-02   4.1672629e-02   4.3450621e-02   3.4551067e-02   3.7183193e-02   3.8983215e-02   4.0096686e-02   3.8935894e-02   3.7403964e-02   3.4187372e-02   3.5302596e-02   3.3337456e-02   3.5561740e-02   3.3436345e-02
   3.8937893e-02   3.8105995e-02   3.6805687e-02   3.5164261e-02   3.6915875e-02   3.9439647e-02   3.6331057e-02   3.4471474e-02   3.6780985e-02   3.5006292e-02   4.4148497e-02   4.3858442e-02   3.8828276e-02   4.0583381e-02   3.6002496e-02   3.4191358e-02   4.1411255e-02   4.1650505e-02   3.9044675e-02   4.2949754e-02   4.1443542e-02   4.3557831e-02   4.3352802e-02   4.0288856e-02   4.2689070e-02   3.9572955e-02   3.2336114e-02   3.1211441e-02   3.9361384e-02   4.0061318e-02   4.5922690e-02   4.2679318e-02   4.4458181e-02   0.0000000e+00   5.1997319e-02   5.1462316e-02   4.0629435e-02   4.0686877e-02   3.7356064e-02   3.7647009e-02   4.1164875e-02   3.8083526e-02   4.4352143e-02   4.6393400e-02   4.3366882e-02   4.9450557e-02   4.3820499e-02   4.0787930e-02   3.8861828e-02   3.9606678e-02   3.8036118e-02   3.8307268e-02   4.2916575e-02   4.0261718e-02   3.7063639e-02   3.6406756e-02   3.6126520e-02   3.5005411e-02   4.0291511e-02   3.6372967e-02   3.7454972e-02   3.4565501e-02   3.6820997e-02   3.5106241e-02   3.5307350e-02   3.6776850e-02   4.6635430e-02   4.9702636e-02   3.9516317e-02   4.6058537e-02   4.0564379e-02   4.1868970e-02   4.4177872e-02   4.6496200e-02   4.2451841e-02   4.8855878e-02   4.3041345e-02   4.2025576e-02   3.8823050e-02   3.7477489e-02   4.0441082e-02   3.9551476e-02   4.3192936e-02   4.1216250e-02   3.9680312e-02   3.7566457e-02   3.5827596e-02   3.8330183e-02   3.7738778e-02   3.5585311e-02
   4.9573416e-02   4.6545071e-02   4.3273710e-02   3.9596159e-02   4.9103025e-02   4.0199695e-02   4.5714265e-02   3.9311046e-02   4.2917991e-02   4.0614330e-02   5.4502499e-02   5.2912698e-02   4.2881396e-02   4.4593619e-02   4.3516521e-02   4.5788646e-02   5.5028680e-02   5.2234908e-02   5.4206103e-02   5.0321314e-02   4.5058881e-02   4.6017498e-02   4.9798710e-02   4.7072134e-02   5.7474249e-02   4.5719933e-02   4.0016231e-02   3.5472552e-02   4.7807287e-02   5.5400573e-02   5.0258685e-02   4.7783618e-02   4.9435420e-02   5.1997319e-02   0.0000000e+00   6.3558195e-02   4.9021505e-02   5.1103037e-02   5.0830571e-02   4.1233774e-02   5.1612185e-02   4.6911957e-02   5.8376161e-02   5.7698119e-02   5.3645918e-02   5.2103857e-02   5.0311745e-02   4.5839330e-02   4.7498729e-02   4.5635508e-02   4.1740453e-02   4.1872217e-02   4.5312752e-02   4.9130955e-02   4.9405342e-02   4.6575382e-02   4.0361623e-02   4.2731754e-02   4.9073921e-02   4.1565826e-02   4.9210358e-02   4.4385075e-02   4.9690077e-02   4.1066628e-02   4.7002597e-02   4.4471346e-02   5.4100175e-02   5.8388112e-02   5.1504727e-02   5.2996059e-02   5.1454227e-02   5.3021381e-02   5.4033184e-02   5.0729287e-02   4.2343907e-02   5.5727607e-02   4.9053421e-02   4.5376583e-02   4.3660916e-02   4.5474200e-02   4.7080989e-02   4.1890384e-02   4.2046237e-02   4.3896055e-02   3.9509425e-02   4.1230561e-02   3.6665303e-02   3.6872425e-02   4.0686834e-02   4.2184842e-02
   4.6206934e-02   5.0181748e-02   4.9245492e-02   4.4676838e-02   4.2686295e-02   3.9613756e-02   4.1604742e-02   4.3066249e-02   4.3477388e-02   4.2354577e-02   5.4935963e-02   5.1452579e-02   4.2963117e-02   4.6315628e-02   4.2463223e-02   4.4840942e-02   5.1369679e-02   4.9026382e-02   4.7280401e-02   4.7326985e-02   4.8050934e-02   4.2915472e-02   4.4672401e-02   4.2044112e-02   4.4390790e-02   4.9080732e-02   3.8274775e-02   3.9738798e-02   5.0752542e-02   4.5100260e-02   5.0703994e-02   4.5315719e-02   5.2285168e-02   5.1462316e-02   6.3558195e-02   0.0000000e+00   4.4479603e-02   4.7878741e-02   4.3165616e-02   3.7879410e-02   4.9313334e-02   5.9603807e-02   5.9737671e-02   5.5631029e-02   4.6629699e-02   5.6865605e-02   5.3121345e-02   4.4714623e-02   4.3847471e-02   4.6613487e-02   4.7948221e-02   4.9577128e-02   5.2819715e-02   4.8217995e-02   4.4596842e-02   4.4920681e-02   3.9754381e-02   3.7502893e-02   4.7365528e-02   4.6628724e-02   4.7007437e-02   4.5165506e-02   4.1484706e-02   4.0773993e-02   4.0108245e-02   4.4543980e-02   5.4482708e-02   5.3235772e-02   4.4533125e-02   5.1286803e-02   5.2217113e-02   5.8683794e-02   5.5943354e-02   5.6423894e-02   5.1512574e-02   6.4011993e-02   5.6373525e-02   5.3489134e-02   4.9704962e-02   5.7984863e-02   5.5803508e-02   5.3807669e-02   4.7095234e-02   4.8730827e-02   4.7847992e-02   4.4279166e-02   4.8486086e-02   4.9049537e-02   4.5456319e-02   4.2584097e-02
   3.4532036e-02   3.3541605e-02   3.4869970e-02   3.4482411e-02   3.0258350e-02   3.2613675e-02   3.4863897e-02   3.3063748e-02   3.6166976e-02   3.1151627e-02   4.5727549e-02   3.8068725e-02   3.4618002e-02   3.5737267e-02   3.2640707e-02   3.3727770e-02   4.1246556e-02   3.8294346e-02   3.8890836e-02   3.8863966e-02   3.8884818e-02   3.3763092e-02   3.7656683e-02   3.8370327e-02   3.7588001e-02   3.8490472e-02   3.2194737e-02   2.8113115e-02   3.6640579e-02   3.4731375e-02   4.0582345e-02   3.9024519e-02   4.1897466e-02   4.0629435e-02   4.9021505e-02   4.4479603e-02   0.0000000e+00   3.7352596e-02   3.0935024e-02   3.5133462e-02   3.9412484e-02   3.8105862e-02   4.5976918e-02   4.6931665e-02   4.2920823e-02   4.3861832e-02   4.1263048e-02   4.1639981e-02   3.6211551e-02   3.5149686e-02   3.3712690e-02   3.2875752e-02   4.4126360e-02   3.6831664e-02   3.2185210e-02   3.4675981e-02   3.0591501e-02   3.4006248e-02   3.8296564e-02   3.1652292e-02   3.3851231e-02   3.2368739e-02   3.1914418e-02   3.0726617e-02   3.6386441e-02   3.9287198e-02   4.5381884e-02   4.6622858e-02   3.6186124e-02   4.3731085e-02   3.7726557e-02   3.8782533e-02   3.9148726e-02   4.0951569e-02   3.9663947e-02   4.7486959e-02   4.0493470e-02   3.7442730e-02   3.6292686e-02   3.7805103e-02   3.5538639e-02   3.7443592e-02   3.6959132e-02   3.8741287e-02   3.4145013e-02   3.2280721e-02   2.9608193e-02   3.1864470e-02   3.2221862e-02   3.3081293e-02
   3.4475020e-02   3.3804147e-02   3.2881886e-02   3.2072333e-02   3.1928280e-02   3.0579817e-02   3.1675419e-02   3.0434038e-02   3.3685326e-02   3.1370099e-02   4.1362263e-02   3.7910442e-02   3.5394986e-02   3.5630241e-02   3.1563589e-02   3.1664898e-02   4.0310790e-02   3.7171993e-02   3.7542432e-02   3.9142149e-02   4.5932878e-02   3.3762991e-02   3.9997527e-02   3.9094291e-02   4.1227282e-02   3.5461161e-02   3.0459323e-02   3.0805635e-02   3.6590373e-02   3.4858148e-02   4.1780499e-02   4.1384953e-02   4.4788631e-02   4.0686877e-02   5.1103037e-02   4.7878741e-02   3.7352596e-02   0.0000000e+00   3.2646414e-02   3.6502040e-02   3.8639401e-02   3.7520691e-02   4.2174141e-02   4.6048855e-02   4.3442925e-02   4.3914189e-02   3.6263064e-02   3.5560312e-02   3.4428941e-02   3.8314471e-02   3.6769900e-02   3.5208501e-02   4.7673021e-02   3.8506419e-02   3.3216768e-02   3.3837284e-02   3.0188052e-02   3.0266623e-02   3.4526314e-02   3.0708948e-02   3.3059248e-02   2.8480638e-02   3.3436391e-02   2.9657200e-02   3.6160972e-02   3.3600224e-02   4.5174818e-02   4.5985464e-02   3.8327116e-02   4.1119904e-02   3.7436132e-02   3.7195539e-02   3.8115988e-02   3.9814113e-02   3.5758662e-02   4.3818796e-02   3.8137281e-02   3.8437436e-02   3.3960924e-02   3.8850626e-02   3.3391257e-02   3.5086456e-02   3.1060893e-02   3.3111096e-02   3.0023367e-02   2.8010694e-02   2.6776739e-02   3.0795344e-02   3.3188843e-02   2.8477022e-02
   3.0986255e-02   2.9772613e-02   3.0886995e-02   2.9425955e-02   2.8712995e-02   2.9223127e-02   3.1345200e-02   2.9089501e-02   3.2762262e-02   2.9678317e-02   3.9586470e-02   3.6703324e-02   3.2914189e-02   3.4432850e-02   2.9099236e-02   2.8571610e-02   3.7605695e-02   3.3815658e-02   3.2761265e-02   3.7454801e-02   3.4266037e-02   2.7768069e-02   3.2875045e-02   3.3950585e-02   4.0426316e-02   3.1289717e-02   2.6831005e-02   2.4813853e-02   3.0933699e-02   2.9084745e-02   3.6161968e-02   3.5992038e-02   3.5360601e-02   3.7356064e-02   5.0830571e-02   4.3165616e-02   3.0935024e-02   3.2646414e-02   0.0000000e+00   2.8412337e-02   3.2421072e-02   3.6774394e-02   3.9080906e-02   4.0862392e-02   3.8592032e-02   3.8923019e-02   3.4267958e-02   3.3112100e-02   2.9537848e-02   3.3256070e-02   3.0749958e-02   3.0539739e-02   4.1226366e-02   3.7335002e-02   2.9330290e-02   2.9314856e-02   2.8942770e-02   2.7018937e-02   3.2100097e-02   2.7848837e-02   2.7732243e-02   2.5667472e-02   3.3455663e-02   2.7292387e-02   2.9701003e-02   2.8630444e-02   4.1344480e-02   4.0981401e-02   3.3872175e-02   3.6211795e-02   3.2868893e-02   3.5155087e-02   3.5905724e-02   3.7067412e-02   3.1932865e-02   3.9430893e-02   3.4342398e-02   3.3827232e-02   2.9173206e-02   3.5608142e-02   3.0742480e-02   3.1448723e-02   3.0042145e-02   2.9414559e-02   2.9148627e-02   2.7917364e-02   2.8170345e-02   2.8205892e-02   3.1618661e-02   2.9328646e-02
   2.9060494e-02   2.7627827e-02   2.8423103e-02   2.8940059e-02   2.6719978e-02   2.4703683e-02   2.6661619e-02   2.5614192e-02   2.6747836e-02   2.8683094e-02   4.0260454e-02   3.4784362e-02   3.3297030e-02   3.3136493e-02   2.8389734e-02   2.9580954e-02   3.5850825e-02   3.1510582e-02   3.1450086e-02   3.7620775e-02   3.5492126e-02   3.0765770e-02   3.3562575e-02   3.2429910e-02   3.4750921e-02   3.0064461e-02   2.5746963e-02   2.3951545e-02   3.0395425e-02   2.9694647e-02   3.6911696e-02   3.4834058e-02   3.5009524e-02   3.7647009e-02   4.1233774e-02   3.7879410e-02   3.5133462e-02   3.6502040e-02   2.8412337e-02   0.0000000e+00   3.3127755e-02   3.6024621e-02   3.7701017e-02   3.8707529e-02   3.8274159e-02   3.9709863e-02   3.5214540e-02   3.3115096e-02   2.9808742e-02   3.1892931e-02   2.7910742e-02   2.9630701e-02   3.6161213e-02   3.6261542e-02   2.9134919e-02   2.9566215e-02   2.9072857e-02   2.6867010e-02   3.4472930e-02   2.8029719e-02   2.9601049e-02   2.6037398e-02   2.9576368e-02   2.6285615e-02   2.8220694e-02   2.6617578e-02   3.9322061e-02   3.8574686e-02   3.0916172e-02   3.5789646e-02   3.0956155e-02   3.1551785e-02   3.3408797e-02   3.3946517e-02   3.4353482e-02   3.5665464e-02   3.4208374e-02   3.1464633e-02   2.8702422e-02   3.2626166e-02   3.1324271e-02   3.0447297e-02   2.9599530e-02   3.2596007e-02   2.9802910e-02   2.8831106e-02   2.5290233e-02   2.6572350e-02   2.7934769e-02   2.7162417e-02
   4.4948318e-02   4.3972369e-02   4.1154124e-02   3.8683198e-02   3.9985865e-02   4.0268515e-02   3.5771442e-02   3.5924323e-02   4.3745411e-02   4.1785210e-02   4.9325044e-02   4.3359964e-02   4.2092869e-02   3.8064596e-02   3.3456343e-02   3.4984578e-02   4.1278469e-02   3.8010517e-02   4.0661114e-02   4.3519950e-02   4.3821625e-02   3.8662132e-02   3.8624901e-02   4.5721131e-02   4.2426325e-02   4.6350269e-02   3.1830867e-02   3.1639148e-02   4.1249555e-02   3.2167082e-02   4.5660946e-02   4.0384638e-02   3.8839396e-02   4.1164875e-02   5.1612185e-02   4.9313334e-02   3.9412484e-02   3.8639401e-02   3.2421072e-02   3.3127755e-02   0.0000000e+00   4.1834283e-02   4.5180708e-02   5.0239135e-02   4.7003234e-02   4.7832688e-02   3.9088346e-02   3.9279588e-02   3.8635921e-02   4.2416992e-02   4.0704307e-02   4.3034964e-02   3.7452012e-02   3.8611008e-02   3.5549675e-02   3.4875491e-02   3.8566195e-02   3.5174687e-02   3.8467014e-02   3.9126715e-02   3.9651114e-02   4.1351307e-02   4.4655438e-02   3.9122006e-02   3.5815847e-02   3.5420182e-02   4.7798699e-02   5.2036324e-02   4.1246281e-02   5.1094394e-02   4.3898285e-02   4.2152857e-02   4.7645442e-02   5.1044843e-02   5.0296467e-02   6.0356770e-02   4.7417839e-02   4.4215167e-02   3.8576410e-02   4.0591914e-02   3.9795116e-02   3.9443009e-02   4.6932508e-02   5.1826870e-02   4.5338139e-02   4.1430020e-02   4.3702104e-02   4.0536277e-02   4.3237763e-02   4.1950077e-02
   3.5636084e-02   3.0870057e-02   3.0101634e-02   3.4358461e-02   3.6069084e-02   3.3944814e-02   2.8380605e-02   2.5649239e-02   3.1512751e-02   3.3010922e-02   4.2835690e-02   3.7010068e-02   3.8781866e-02   3.6632165e-02   3.5169927e-02   3.2846479e-02   3.7630665e-02   3.4945143e-02   3.6120296e-02   4.0096145e-02   4.1483978e-02   4.1474947e-02   4.2591110e-02   3.8031925e-02   3.6442773e-02   3.5046322e-02   2.5503166e-02   2.2222407e-02   3.4516883e-02   3.4810095e-02   3.8474618e-02   3.8087032e-02   3.6818575e-02   3.8083526e-02   4.6911957e-02   5.9603807e-02   3.8105862e-02   3.7520691e-02   3.6774394e-02   3.6024621e-02   4.1834283e-02   0.0000000e+00   4.2302481e-02   4.2299775e-02   3.7910831e-02   3.9642742e-02   3.3324889e-02   3.3556521e-02   3.5836171e-02   3.6753579e-02   3.4703149e-02   3.2645060e-02   3.2351028e-02   3.6372148e-02   3.2786089e-02   3.2208708e-02   3.5107915e-02   3.3388356e-02   4.0246954e-02   3.2376508e-02   2.9239363e-02   2.5944517e-02   2.7725793e-02   2.4260281e-02   3.7326141e-02   3.7572884e-02   4.6316802e-02   4.9338997e-02   4.1911377e-02   4.8304434e-02   4.5118280e-02   4.2318967e-02   4.2628799e-02   4.2487552e-02   4.6256874e-02   4.9228780e-02   4.5444398e-02   4.0135501e-02   3.8897791e-02   3.9877331e-02   3.6268068e-02   3.2755262e-02   3.6032484e-02   4.3328123e-02   3.9232132e-02   3.5237882e-02   3.3046317e-02   3.2862939e-02   3.6281614e-02   3.5705927e-02
   3.4901216e-02   3.3919186e-02   3.4583509e-02   3.4195400e-02   3.3965835e-02   3.3122435e-02   3.3014832e-02   3.3282576e-02   3.7660702e-02   3.6337579e-02   4.4886286e-02   3.9117513e-02   3.4942949e-02   3.7544685e-02   3.5133137e-02   3.4691847e-02   4.2252715e-02   3.8232116e-02   3.8252959e-02   3.9679174e-02   4.1621950e-02   4.2398260e-02   4.0394548e-02   4.0449407e-02   4.4212869e-02   4.1957600e-02   3.3384772e-02   2.9516019e-02   3.8746962e-02   3.8046510e-02   4.2151542e-02   4.2642718e-02   4.2110711e-02   4.4352143e-02   5.8376161e-02   5.9737671e-02   4.5976918e-02   4.2174141e-02   3.9080906e-02   3.7701017e-02   4.5180708e-02   4.2302481e-02   0.0000000e+00   4.7931269e-02   4.4895408e-02   4.7545444e-02   4.0847815e-02   4.1269180e-02   3.9170053e-02   4.1342652e-02   3.7462386e-02   3.7506393e-02   4.3757408e-02   4.0815899e-02   3.6268279e-02   3.5585936e-02   3.5727532e-02   3.5667077e-02   4.1577689e-02   3.6666061e-02   3.4941418e-02   3.4405223e-02   3.5116613e-02   3.2909308e-02   3.6735287e-02   3.5841760e-02   4.7091996e-02   4.7135632e-02   4.0275026e-02   4.5026573e-02   4.2095968e-02   4.1926819e-02   4.0658163e-02   4.1107516e-02   4.1726035e-02   4.5740851e-02   4.2947812e-02   3.8877041e-02   3.3798294e-02   3.3601026e-02   3.3225932e-02   3.4301663e-02   3.6819428e-02   3.7558278e-02   3.4864055e-02   3.5732053e-02   3.4537652e-02   3.4824134e-02   3.6916717e-02   3.3807813e-02
   4.1240832e-02   3.9079191e-02   3.9384000e-02   3.9335948e-02   4.0369361e-02   3.7947213e-02   3.6471773e-02   3.7087769e-02   3.9944761e-02   3.6932722e-02   4.8702601e-02   4.5407677e-02   4.2349250e-02   4.1147621e-02   3.6572121e-02   3.6974154e-02   4.1971547e-02   4.2222813e-02   4.1581950e-02   4.4122426e-02   4.5763656e-02   4.3620402e-02   4.4326467e-02   4.2466971e-02   4.8678723e-02   4.1176780e-02   3.6128065e-02   3.2403413e-02   4.0408807e-02   3.8425562e-02   4.6455340e-02   4.4750391e-02   4.8933920e-02   4.6393400e-02   5.7698119e-02   5.5631029e-02   4.6931665e-02   4.6048855e-02   4.0862392e-02   3.8707529e-02   5.0239135e-02   4.2299775e-02   4.7931269e-02   0.0000000e+00   4.5864810e-02   4.8843951e-02   4.2095591e-02   4.0928402e-02   4.0266172e-02   4.3382514e-02   4.1991853e-02   3.8616093e-02   4.9743904e-02   4.5993610e-02   3.9223309e-02   3.7956746e-02   3.7629428e-02   3.8015286e-02   4.2559260e-02   3.4611165e-02   3.6992164e-02   3.5352797e-02   4.1258408e-02   3.7271930e-02   4.0144096e-02   3.4403260e-02   4.6860973e-02   4.7795668e-02   4.1699487e-02   4.3891305e-02   4.3408022e-02   4.2733731e-02   4.6343109e-02   4.7198607e-02   4.5680718e-02   5.1603730e-02   4.6343598e-02   4.1497257e-02   3.5630331e-02   4.2510081e-02   3.9960841e-02   3.8092056e-02   3.9650397e-02   3.9589858e-02   3.8356365e-02   3.5819911e-02   3.8480262e-02   3.5704358e-02   3.7593069e-02   3.8266902e-02
   3.7330277e-02   3.6882332e-02   3.8465124e-02   3.7919140e-02   3.7810046e-02   3.6527898e-02   3.6584115e-02   3.4298217e-02   4.0484087e-02   3.8130206e-02   4.5002871e-02   4.4615625e-02   3.9313970e-02   3.9283591e-02   3.5826462e-02   3.5715198e-02   4.2585356e-02   4.0519100e-02   4.0117700e-02   4.3145256e-02   4.7201783e-02   4.2788559e-02   4.3113819e-02   4.1750394e-02   4.6165391e-02   4.1304007e-02   3.5790114e-02   3.0627663e-02   4.0730273e-02   3.7277651e-02   4.4370022e-02   4.5921006e-02   4.4447522e-02   4.3366882e-02   5.3645918e-02   4.6629699e-02   4.2920823e-02   4.3442925e-02   3.8592032e-02   3.8274159e-02   4.7003234e-02   3.7910831e-02   4.4895408e-02   4.5864810e-02   0.0000000e+00   4.4376599e-02   4.0248389e-02   3.9456225e-02   3.7522473e-02   4.1000831e-02   3.7669455e-02   3.4615626e-02   4.5416849e-02   4.1424969e-02   3.5271225e-02   3.3114531e-02   3.6298005e-02   3.6022509e-02   3.9733744e-02   3.5279734e-02   3.4883793e-02   3.3532795e-02   3.7555368e-02   3.3174267e-02   3.9446040e-02   3.4321856e-02   4.6309550e-02   4.5812162e-02   4.1725105e-02   4.4945614e-02   4.0523557e-02   4.0154916e-02   4.4643042e-02   4.2855826e-02   4.3260171e-02   4.2795404e-02   4.3911828e-02   4.2634495e-02   3.8291515e-02   4.2033816e-02   4.3031610e-02   4.1087306e-02   4.2348181e-02   4.1041552e-02   3.6651442e-02   3.4433005e-02   3.5510585e-02   3.4905006e-02   3.4938767e-02   3.5810265e-02
   3.9122424e-02   3.9632457e-02   4.0022827e-02   3.9945815e-02   3.9718341e-02   3.9734571e-02   3.8201603e-02   3.7306213e-02   4.2042254e-02   3.8120118e-02   5.0316135e-02   4.6499550e-02   4.2798706e-02   4.3679297e-02   3.9014292e-02   3.9619994e-02   4.2925334e-02   4.4125033e-02   4.1498855e-02   4.4920966e-02   4.7739857e-02   4.4331279e-02   4.5335380e-02   4.5365263e-02   4.6442230e-02   4.3158689e-02   3.7104524e-02   3.2225884e-02   4.2106051e-02   4.1266141e-02   4.8655732e-02   4.7151824e-02   4.7284864e-02   4.9450557e-02   5.2103857e-02   5.6865605e-02   4.3861832e-02   4.3914189e-02   3.8923019e-02   3.9709863e-02   4.7832688e-02   3.9642742e-02   4.7545444e-02   4.8843951e-02   4.4376599e-02   0.0000000e+00   4.7682536e-02   4.4319970e-02   4.2178214e-02   4.4497720e-02   4.1952039e-02   3.8986526e-02   5.1060783e-02   4.4728331e-02   3.9324500e-02   3.7502834e-02   3.7698277e-02   3.8906160e-02   4.5669293e-02   4.1300945e-02   3.7269130e-02   3.4257819e-02   3.9455802e-02   3.4809816e-02   3.9701436e-02   3.6132743e-02   5.0433431e-02   4.8338715e-02   4.5229003e-02   4.6495969e-02   4.3341295e-02   4.1517769e-02   4.3827047e-02   4.6229421e-02   4.3380127e-02   5.0387658e-02   4.6384449e-02   4.2304902e-02   4.1030824e-02   4.1603041e-02   3.9838024e-02   3.8408686e-02   3.8882577e-02   4.0909241e-02   3.9860550e-02   3.7672623e-02   3.9665703e-02   3.6734254e-02   3.5966500e-02   3.7091930e-02
   3.5414481e-02   3.3528140e-02   3.2301071e-02   3.2322032e-02   3.2518522e-02   3.0420440e-02   3.2973606e-02   3.2746363e-02   3.4061710e-02   3.2814307e-02   4.4494217e-02   4.0713892e-02   3.3698427e-02   3.6046123e-02   3.2195858e-02   3.1486201e-02   3.3961870e-02   3.8223819e-02   3.8605489e-02   3.8864276e-02   3.7764098e-02   2.9699418e-02   3.8046753e-02   3.6823917e-02   3.8982703e-02   3.7438502e-02   2.8579822e-02   2.7966853e-02   3.7703974e-02   3.3227722e-02   4.0634224e-02   4.0835029e-02   4.2588411e-02   4.3820499e-02   5.0311745e-02   5.3121345e-02   4.1263048e-02   3.6263064e-02   3.4267958e-02   3.5214540e-02   3.9088346e-02   3.3324889e-02   4.0847815e-02   4.2095591e-02   4.0248389e-02   4.7682536e-02   0.0000000e+00   3.7562810e-02   3.6677486e-02   3.9266241e-02   3.6374743e-02   3.4121971e-02   4.1045038e-02   3.8116898e-02   3.4245910e-02   3.3972797e-02   3.3880558e-02   3.3887647e-02   3.7298980e-02   3.3152159e-02   3.3149292e-02   3.1808678e-02   3.3886302e-02   2.9727694e-02   3.1990106e-02   3.2225765e-02   4.3773785e-02   4.5367004e-02   3.7784775e-02   4.2163140e-02   3.9570651e-02   3.9938956e-02   3.9132728e-02   4.1421262e-02   3.9938711e-02   4.2548309e-02   3.8542783e-02   3.7005835e-02   3.4302905e-02   3.2923249e-02   3.5385302e-02   3.4982080e-02   3.8085683e-02   3.6030328e-02   3.3938483e-02   3.1958842e-02   3.2002244e-02   3.2828754e-02   3.2215535e-02   3.2119384e-02
   3.0338156e-02   3.0995372e-02   3.0041899e-02   3.0843994e-02   3.0088869e-02   2.8538235e-02   3.0757574e-02   2.9004933e-02   3.2436246e-02   2.8532072e-02   4.0346682e-02   3.6493163e-02   3.3821182e-02   3.5370879e-02   3.0344097e-02   2.9743784e-02   3.4057668e-02   3.5067146e-02   3.5120469e-02   3.4845567e-02   3.4830002e-02   3.3056368e-02   3.6102856e-02   3.6872616e-02   3.6901276e-02   3.6078085e-02   2.7458167e-02   2.4018779e-02   3.3876884e-02   3.3248954e-02   4.1134388e-02   3.9313952e-02   3.9947371e-02   4.0787930e-02   4.5839330e-02   4.4714623e-02   4.1639981e-02   3.5560312e-02   3.3112100e-02   3.3115096e-02   3.9279588e-02   3.3556521e-02   4.1269180e-02   4.0928402e-02   3.9456225e-02   4.4319970e-02   3.7562810e-02   0.0000000e+00   3.5375139e-02   3.5834014e-02   3.4129295e-02   3.3957558e-02   3.6554566e-02   3.7750319e-02   3.1557038e-02   3.1206309e-02   3.0847996e-02   3.0161805e-02   3.5693620e-02   3.0928595e-02   3.1873809e-02   3.1764740e-02   3.3489009e-02   2.9257556e-02   3.2272652e-02   3.0258627e-02   3.9992787e-02   3.8816714e-02   3.4763329e-02   4.2096552e-02   3.7882222e-02   3.6564863e-02   3.9150015e-02   3.5908617e-02   3.6873872e-02   3.7958437e-02   3.6929024e-02   3.2754185e-02   3.1714309e-02   3.3867998e-02   3.2352700e-02   3.2704512e-02   3.2599670e-02   3.2544033e-02   3.1361094e-02   2.9323107e-02   2.7890907e-02   2.8723401e-02   2.9025928e-02   2.6699160e-02
   3.1281992e-02   3.0509448e-02   2.9551140e-02   3.0258596e-02   2.8800920e-02   2.8079953e-02   2.8526311e-02   2.8898924e-02   3.1061791e-02   2.9587195e-02   3.8728986e-02   3.6934127e-02   3.4979077e-02   3.4312704e-02   3.0468563e-02   3.0178971e-02   3.6533317e-02   3.4283093e-02   3.3059400e-02   3.6957472e-02   3.3792359e-02   3.1415977e-02   3.5777919e-02   3.3495233e-02   3.9898042e-02   3.5212525e-02   3.0489763e-02   2.5462478e-02   3.5317075e-02   3.3220906e-02   4.0373119e-02   3.7538996e-02   3.9765993e-02   3.8861828e-02   4.7498729e-02   4.3847471e-02   3.6211551e-02   3.4428941e-02   2.9537848e-02   2.9808742e-02   3.8635921e-02   3.5836171e-02   3.9170053e-02   4.0266172e-02   3.7522473e-02   4.2178214e-02   3.6677486e-02   3.5375139e-02   0.0000000e+00   3.5315901e-02   3.2990448e-02   3.1650012e-02   4.3690164e-02   3.6008729e-02   3.2231391e-02   3.0457228e-02   2.9869032e-02   2.8587918e-02   3.7252957e-02   3.2538184e-02   3.2684419e-02   3.0582992e-02   3.3882472e-02   2.9572624e-02   3.1149580e-02   3.0430081e-02   4.2014470e-02   3.9082941e-02   3.6363907e-02   4.1570305e-02   3.5626741e-02   3.3778713e-02   3.7791394e-02   3.3662422e-02   3.8541867e-02   4.0137845e-02   3.8574779e-02   3.7853603e-02   3.3763931e-02   3.6701002e-02   3.5525462e-02   3.5893560e-02   3.3752807e-02   3.4049267e-02   3.3238351e-02   3.0692989e-02   3.0347762e-02   3.0390054e-02   3.1492709e-02   2.7350723e-02
   3.3374103e-02   3.1958270e-02   3.3396459e-02   3.4447102e-02   3.5336772e-02   3.2828686e-02   3.4199812e-02   3.2060575e-02   3.5603930e-02   3.2923909e-02   4.1589720e-02   3.9900341e-02   3.9028862e-02   3.9469720e-02   3.4229649e-02   3.4852643e-02   3.6651021e-02   3.8812373e-02   3.6859664e-02   3.6971891e-02   3.3964771e-02   3.5579482e-02   3.9859414e-02   3.7297005e-02   3.9222370e-02   3.7605600e-02   3.1821536e-02   2.7306239e-02   3.3821617e-02   3.5357081e-02   4.3880102e-02   3.9589826e-02   3.8452773e-02   3.9606678e-02   4.5635508e-02   4.6613487e-02   3.5149686e-02   3.8314471e-02   3.3256070e-02   3.1892931e-02   4.2416992e-02   3.6753579e-02   4.1342652e-02   4.3382514e-02   4.1000831e-02   4.4497720e-02   3.9266241e-02   3.5834014e-02   3.5315901e-02   0.0000000e+00   3.4179562e-02   3.1547305e-02   4.0145105e-02   3.7145697e-02   3.0719626e-02   2.9995474e-02   2.7238107e-02   3.0370659e-02   3.5213441e-02   2.8730226e-02   3.1058915e-02   3.1075767e-02   3.0379477e-02   2.7530720e-02   3.2411422e-02   3.0455237e-02   4.3928332e-02   4.1021720e-02   3.3423842e-02   3.7605525e-02   3.6741906e-02   3.5659689e-02   3.8464848e-02   3.7853856e-02   3.8586130e-02   3.9413353e-02   3.9808628e-02   3.5788923e-02   3.7104184e-02   3.8577836e-02   3.4746908e-02   3.3499943e-02   3.3956504e-02   3.9486580e-02   3.4629985e-02   3.1058491e-02   3.3500713e-02   3.2853559e-02   3.4398325e-02   3.3852095e-02
   2.8124203e-02   2.7774756e-02   2.8165732e-02   2.9335443e-02   3.0492897e-02   2.6035264e-02   2.7379178e-02   2.8015666e-02   3.2525554e-02   2.9370032e-02   3.6422163e-02   3.5137568e-02   3.2304144e-02   3.1499006e-02   2.8374613e-02   2.8367202e-02   3.2518283e-02   3.2042615e-02   3.2097123e-02   3.5905188e-02   3.8919787e-02   3.5459577e-02   3.5581859e-02   3.2961013e-02   3.6833873e-02   3.1074262e-02   2.7864818e-02   2.2235522e-02   3.1516455e-02   2.8897030e-02   3.9329165e-02   3.5561979e-02   3.8082250e-02   3.8036118e-02   4.1740453e-02   4.7948221e-02   3.3712690e-02   3.6769900e-02   3.0749958e-02   2.7910742e-02   4.0704307e-02   3.4703149e-02   3.7462386e-02   4.1991853e-02   3.7669455e-02   4.1952039e-02   3.6374743e-02   3.4129295e-02   3.2990448e-02   3.4179562e-02   0.0000000e+00   2.9686427e-02   3.7292520e-02   3.6727727e-02   2.8425220e-02   2.7065399e-02   2.7375446e-02   2.9310293e-02   3.3513101e-02   2.9067122e-02   2.9673626e-02   2.8778229e-02   3.0154014e-02   2.5296206e-02   2.8716640e-02   2.8880336e-02   4.1134552e-02   3.9959900e-02   3.5507054e-02   3.6431639e-02   3.5386536e-02   3.3806066e-02   3.5154190e-02   3.2595467e-02   3.4766237e-02   3.9074478e-02   3.5341689e-02   3.5988652e-02   2.8880646e-02   3.1893726e-02   3.1799343e-02   3.0040034e-02   3.1720759e-02   3.2069282e-02   2.9732923e-02   2.6938274e-02   2.6532159e-02   2.8155673e-02   2.9675195e-02   2.8036478e-02
   2.8528233e-02   2.9335283e-02   3.1071631e-02   3.0716333e-02   2.7502303e-02   2.7514145e-02   2.6988291e-02   2.7056480e-02   3.1838674e-02   2.8477961e-02   3.7479025e-02   3.6311046e-02   3.1779873e-02   3.2054547e-02   2.8364425e-02   2.7236528e-02   3.2878923e-02   3.1530992e-02   3.4921253e-02   3.3740466e-02   3.4892536e-02   3.6265880e-02   3.3811745e-02   3.1556546e-02   3.3561269e-02   3.0781198e-02   2.6097831e-02   2.3585951e-02   3.0883505e-02   3.0357792e-02   4.0650905e-02   3.5527114e-02   3.8862188e-02   3.8307268e-02   4.1872217e-02   4.9577128e-02   3.2875752e-02   3.5208501e-02   3.0539739e-02   2.9630701e-02   4.3034964e-02   3.2645060e-02   3.7506393e-02   3.8616093e-02   3.4615626e-02   3.8986526e-02   3.4121971e-02   3.3957558e-02   3.1650012e-02   3.1547305e-02   2.9686427e-02   0.0000000e+00   3.4122918e-02   3.4640729e-02   2.6877341e-02   2.7047617e-02   2.4655733e-02   2.6888903e-02   3.2971686e-02   2.8621927e-02   2.8790974e-02   2.6269023e-02   2.8107790e-02   2.4320249e-02   2.7690792e-02   2.7221749e-02   3.7699798e-02   4.0916319e-02   3.3857600e-02   4.0971534e-02   3.4116106e-02   3.0958520e-02   3.6224184e-02   3.3384976e-02   3.1584635e-02   3.9823942e-02   3.5283536e-02   3.2115238e-02   3.4556079e-02   3.2790601e-02   3.0704340e-02   2.9710036e-02   3.0405954e-02   3.1413823e-02   3.0749334e-02   2.8904670e-02   2.7584606e-02   2.9255559e-02   2.9182214e-02   2.7523874e-02
   3.4578342e-02   3.5459497e-02   3.7435768e-02   3.7250243e-02   3.5021143e-02   3.3817257e-02   3.4955322e-02   3.5645683e-02   3.9181289e-02   3.4990733e-02   4.5884328e-02   3.8983086e-02   3.3941524e-02   4.0447835e-02   3.6697405e-02   3.3791920e-02   4.2081186e-02   3.7499651e-02   4.1108214e-02   4.1266316e-02   4.2837194e-02   4.3330654e-02   3.9477922e-02   3.8041235e-02   4.6268567e-02   3.8211066e-02   3.3173478e-02   2.8813452e-02   3.7415270e-02   4.0080789e-02   4.7884950e-02   4.2946894e-02   4.4377748e-02   4.2916575e-02   4.5312752e-02   5.2819715e-02   4.4126360e-02   4.7673021e-02   4.1226366e-02   3.6161213e-02   3.7452012e-02   3.2351028e-02   4.3757408e-02   4.9743904e-02   4.5416849e-02   5.1060783e-02   4.1045038e-02   3.6554566e-02   4.3690164e-02   4.0145105e-02   3.7292520e-02   3.4122918e-02   0.0000000e+00   4.4236690e-02   3.8137914e-02   3.2814806e-02   3.3306790e-02   3.3302833e-02   3.9410224e-02   3.6674307e-02   3.6690430e-02   3.4796860e-02   3.6946889e-02   3.2920802e-02   3.3384434e-02   3.4984064e-02   4.4635718e-02   4.7091014e-02   4.2149310e-02   4.3289921e-02   4.4061566e-02   4.0265537e-02   4.1428970e-02   3.8233524e-02   4.0390267e-02   4.5138357e-02   4.4960840e-02   4.0303191e-02   4.2646289e-02   3.8905881e-02   3.9893150e-02   3.7134293e-02   3.3528601e-02   3.6763161e-02   3.6348503e-02   3.4590804e-02   3.5915896e-02   3.6951108e-02   3.5130837e-02   3.5377172e-02
   2.9103288e-02   2.9331026e-02   3.1045866e-02   3.2812433e-02   3.4934375e-02   3.2573330e-02   3.0586249e-02   3.0482710e-02   3.4383984e-02   3.2967393e-02   4.2804767e-02   3.5664459e-02   2.9254138e-02   3.8102881e-02   3.6602714e-02   2.9070132e-02   3.7806970e-02   3.6627958e-02   3.8532081e-02   3.7979578e-02   4.1293412e-02   4.2602834e-02   3.8453444e-02   3.8041252e-02   3.9587923e-02   3.6246318e-02   3.5351183e-02   2.9823713e-02   3.6055546e-02   3.5310062e-02   4.2284327e-02   3.9850176e-02   4.4408489e-02   4.0261718e-02   4.9130955e-02   4.8217995e-02   3.6831664e-02   3.8506419e-02   3.7335002e-02   3.6261542e-02   3.8611008e-02   3.6372148e-02   4.0815899e-02   4.5993610e-02   4.1424969e-02   4.4728331e-02   3.8116898e-02   3.7750319e-02   3.6008729e-02   3.7145697e-02   3.6727727e-02   3.4640729e-02   4.4236690e-02   0.0000000e+00   3.3986148e-02   3.1809816e-02   3.1912079e-02   3.3320590e-02   3.9579539e-02   3.2117143e-02   3.1092426e-02   3.0293788e-02   3.3607121e-02   2.9471565e-02   3.0408136e-02   3.2513603e-02   4.3220849e-02   4.4549686e-02   3.6495978e-02   3.8631959e-02   3.7946441e-02   3.4518292e-02   3.7767774e-02   3.8444561e-02   4.1454165e-02   3.7306601e-02   4.0939486e-02   3.5974604e-02   3.4602492e-02   3.3916529e-02   3.5191983e-02   3.4335907e-02   3.3385901e-02   3.4878692e-02   3.2111380e-02   3.0169308e-02   2.9599400e-02   3.3607292e-02   2.8563562e-02   2.9700594e-02
   2.7368183e-02   2.6493651e-02   2.7427560e-02   2.8090362e-02   2.7550284e-02   2.5926137e-02   2.6064545e-02   2.6101166e-02   3.0692998e-02   2.7076082e-02   3.7872029e-02   3.5391005e-02   2.8434768e-02   3.2823280e-02   2.9689903e-02   2.7521911e-02   3.3322167e-02   3.1020248e-02   2.8719092e-02   3.1446276e-02   3.4735410e-02   3.4617557e-02   3.3374799e-02   3.1707031e-02   3.5755934e-02   3.0580281e-02   2.9072825e-02   2.1935611e-02   3.1321012e-02   3.0047008e-02   3.7674976e-02   3.4890035e-02   3.6744191e-02   3.7063639e-02   4.9405342e-02   4.4596842e-02   3.2185210e-02   3.3216768e-02   2.9330290e-02   2.9134919e-02   3.5549675e-02   3.2786089e-02   3.6268279e-02   3.9223309e-02   3.5271225e-02   3.9324500e-02   3.4245910e-02   3.1557038e-02   3.2231391e-02   3.0719626e-02   2.8425220e-02   2.6877341e-02   3.8137914e-02   3.3986148e-02   0.0000000e+00   2.5394599e-02   2.6421533e-02   2.6895553e-02   3.2095143e-02   2.6433882e-02   2.7447649e-02   2.5800623e-02   2.8878221e-02   2.5201480e-02   2.5907704e-02   2.9389578e-02   3.8985668e-02   3.7725238e-02   3.4041813e-02   3.8311291e-02   3.2556059e-02   2.8516732e-02   3.4962540e-02   3.3205465e-02   3.4488281e-02   3.5753619e-02   3.6522612e-02   3.3402539e-02   3.0985520e-02   3.7815406e-02   2.9529920e-02   2.8544211e-02   2.8775625e-02   2.9752100e-02   2.8688015e-02   2.7071628e-02   2.6317435e-02   2.8759938e-02   2.5740034e-02   2.5182919e-02
   2.5755043e-02   2.6396272e-02   2.7545142e-02   2.8693963e-02   2.6913744e-02   2.4343827e-02   2.5916521e-02   2.4638143e-02   2.8839548e-02   2.6139190e-02   3.6208869e-02   3.4877441e-02   3.1031633e-02   3.2722636e-02   2.7327568e-02   2.6786917e-02   3.4430784e-02   3.2058890e-02   3.0714832e-02   3.1118990e-02   3.1635158e-02   3.2078814e-02   3.3692192e-02   3.3996855e-02   3.4647337e-02   2.7769284e-02   2.6094173e-02   2.2142864e-02   2.9921946e-02   3.0332596e-02   3.6387142e-02   3.4546457e-02   3.4572902e-02   3.6406756e-02   4.6575382e-02   4.4920681e-02   3.4675981e-02   3.3837284e-02   2.9314856e-02   2.9566215e-02   3.4875491e-02   3.2208708e-02   3.5585936e-02   3.7956746e-02   3.3114531e-02   3.7502834e-02   3.3972797e-02   3.1206309e-02   3.0457228e-02   2.9995474e-02   2.7065399e-02   2.7047617e-02   3.2814806e-02   3.1809816e-02   2.5394599e-02   0.0000000e+00   2.4923155e-02   2.6835087e-02   3.2269050e-02   2.5275526e-02   2.6084506e-02   2.6468626e-02   2.6292014e-02   2.3866150e-02   2.6481778e-02   2.6342198e-02   3.8594755e-02   3.9081915e-02   3.2509622e-02   3.5130011e-02   3.1916315e-02   2.9199686e-02   3.2633554e-02   3.6182007e-02   3.7552204e-02   4.2409232e-02   3.5598273e-02   3.2209174e-02   2.6861223e-02   3.3742167e-02   3.0105996e-02   2.6942189e-02   3.2338455e-02   3.1470423e-02   2.6961146e-02   2.5842946e-02   2.4098118e-02   2.7627512e-02   2.6081901e-02   2.4890073e-02
   2.6935063e-02   2.8244113e-02   2.8178536e-02   2.7263806e-02   2.9455564e-02   2.2617503e-02   2.5189058e-02   2.4038064e-02   2.9222951e-02   2.7010567e-02   3.5427120e-02   3.7085253e-02   2.9312743e-02   3.0588242e-02   2.6826032e-02   2.6762205e-02   3.1630703e-02   3.0144675e-02   3.0093192e-02   3.3013413e-02   3.1834273e-02   2.8937699e-02   2.9851847e-02   3.0790717e-02   3.3275793e-02   2.6517642e-02   2.8625175e-02   2.3222873e-02   3.0802133e-02   2.8546526e-02   3.7929773e-02   3.5208050e-02   3.6778747e-02   3.6126520e-02   4.0361623e-02   3.9754381e-02   3.0591501e-02   3.0188052e-02   2.8942770e-02   2.9072857e-02   3.8566195e-02   3.5107915e-02   3.5727532e-02   3.7629428e-02   3.6298005e-02   3.7698277e-02   3.3880558e-02   3.0847996e-02   2.9869032e-02   2.7238107e-02   2.7375446e-02   2.4655733e-02   3.3306790e-02   3.1912079e-02   2.6421533e-02   2.4923155e-02   0.0000000e+00   2.6502444e-02   3.0800586e-02   2.5022121e-02   2.6474024e-02   2.4535131e-02   2.9109751e-02   2.4261816e-02   2.6906987e-02   2.5127200e-02   3.5446778e-02   3.6086251e-02   3.2542193e-02   3.5328046e-02   3.4009805e-02   2.8890207e-02   3.3621160e-02   3.4274368e-02   3.8812820e-02   3.6236520e-02   3.5255868e-02   3.2289306e-02   3.2948377e-02   3.3888169e-02   3.0466354e-02   2.8142668e-02   3.2558878e-02   2.7961412e-02   2.6286179e-02   2.5428610e-02   2.3918203e-02   2.4125639e-02   2.4750701e-02   2.2700864e-02
   2.8542809e-02   2.8689565e-02   2.9424296e-02   2.8984846e-02   2.9479963e-02   2.6569021e-02   2.6993516e-02   2.6781680e-02   2.9870301e-02   2.5863759e-02   3.5746910e-02   3.6073278e-02   3.1575660e-02   3.4101920e-02   2.8154929e-02   2.8490428e-02   3.1036956e-02   3.1999340e-02   3.1891969e-02   3.5066249e-02   3.0911054e-02   3.2067315e-02   3.3652880e-02   3.2977200e-02   3.6816627e-02   3.1099208e-02   3.1883583e-02   2.4245538e-02   3.2493968e-02   3.1094040e-02   3.9175905e-02   3.4708369e-02   3.7084333e-02   3.5005411e-02   4.2731754e-02   3.7502893e-02   3.4006248e-02   3.0266623e-02   2.7018937e-02   2.6867010e-02   3.5174687e-02   3.3388356e-02   3.5667077e-02   3.8015286e-02   3.6022509e-02   3.8906160e-02   3.3887647e-02   3.0161805e-02   2.8587918e-02   3.0370659e-02   2.9310293e-02   2.6888903e-02   3.3302833e-02   3.3320590e-02   2.6895553e-02   2.6835087e-02   2.6502444e-02   0.0000000e+00   3.1919424e-02   2.6574839e-02   2.5826496e-02   2.3190088e-02   2.6553369e-02   2.3780538e-02   2.7168812e-02   2.6422947e-02   3.8155233e-02   3.8963279e-02   3.2729418e-02   3.5036342e-02   3.2523019e-02   3.1625810e-02   3.5026490e-02   3.3290032e-02   3.9739036e-02   3.7833175e-02   3.4616389e-02   3.3040041e-02   3.6984973e-02   3.3021883e-02   3.0028398e-02   2.8437562e-02   2.7838472e-02   3.0000404e-02   2.8017969e-02   2.7085755e-02   2.5637031e-02   2.8084146e-02   2.8456909e-02   2.6629681e-02
   3.2650869e-02   3.2399029e-02   3.2226070e-02   3.2369793e-02   3.2838324e-02   3.1437670e-02   3.0176195e-02   3.2031323e-02   3.5524318e-02   3.3813094e-02   4.1224260e-02   3.7499524e-02   3.5351558e-02   3.6573891e-02   3.2742068e-02   3.1072596e-02   3.6473718e-02   3.5612743e-02   3.8917415e-02   4.1155731e-02   3.7485738e-02   3.9139689e-02   3.8204414e-02   3.8264256e-02   4.1230029e-02   3.7017052e-02   3.4422966e-02   2.7492976e-02   3.5926208e-02   3.5992102e-02   4.5101215e-02   3.9446618e-02   4.1973755e-02   4.0291511e-02   4.9073921e-02   4.7365528e-02   3.8296564e-02   3.4526314e-02   3.2100097e-02   3.4472930e-02   3.8467014e-02   4.0246954e-02   4.1577689e-02   4.2559260e-02   3.9733744e-02   4.5669293e-02   3.7298980e-02   3.5693620e-02   3.7252957e-02   3.5213441e-02   3.3513101e-02   3.2971686e-02   3.9410224e-02   3.9579539e-02   3.2095143e-02   3.2269050e-02   3.0800586e-02   3.1919424e-02   0.0000000e+00   3.2749052e-02   3.1875459e-02   2.9474329e-02   3.3206422e-02   2.6258915e-02   3.3437562e-02   2.9153317e-02   3.9706375e-02   4.1113916e-02   3.6835120e-02   4.2195465e-02   3.6024682e-02   3.5716672e-02   3.7372041e-02   3.6183192e-02   4.3080952e-02   4.2669006e-02   3.8550546e-02   3.4326935e-02   3.8084872e-02   3.7766552e-02   3.4234569e-02   3.3394228e-02   3.6282341e-02   3.5603540e-02   3.2739581e-02   3.2346596e-02   3.1274785e-02   2.8215641e-02   3.0027290e-02   3.0460051e-02
   2.9700212e-02   2.8915589e-02   2.9514954e-02   2.7239275e-02   3.0331720e-02   2.6973009e-02   2.8433213e-02   2.6297105e-02   3.0080458e-02   2.8164984e-02   3.9086178e-02   3.2677445e-02   3.2052984e-02   3.1587911e-02   2.7199797e-02   2.6394598e-02   3.4065905e-02   3.1641895e-02   3.4864865e-02   3.3505215e-02   3.4903823e-02   2.5903110e-02   3.3721463e-02   3.1109199e-02   3.2231997e-02   2.8909334e-02   2.6708685e-02   2.1016367e-02   3.0486380e-02   2.9316444e-02   3.7053571e-02   3.4400633e-02   3.5800518e-02   3.6372967e-02   4.1565826e-02   4.6628724e-02   3.1652292e-02   3.0708948e-02   2.7848837e-02   2.8029719e-02   3.9126715e-02   3.2376508e-02   3.6666061e-02   3.4611165e-02   3.5279734e-02   4.1300945e-02   3.3152159e-02   3.0928595e-02   3.2538184e-02   2.8730226e-02   2.9067122e-02   2.8621927e-02   3.6674307e-02   3.2117143e-02   2.6433882e-02   2.5275526e-02   2.5022121e-02   2.6574839e-02   3.2749052e-02   0.0000000e+00   2.5760156e-02   2.4993814e-02   2.8118227e-02   2.3260969e-02   2.8999526e-02   2.4111954e-02   3.8497821e-02   3.9955691e-02   3.4526222e-02   3.6666332e-02   3.5341497e-02   3.1689766e-02   3.5547100e-02   3.5576996e-02   3.8668363e-02   4.4542702e-02   3.6525945e-02   3.0332291e-02   2.9780581e-02   3.2160625e-02   3.1444330e-02   3.1760316e-02   2.9741900e-02   2.9944643e-02   2.9041097e-02   2.5786686e-02   2.9634069e-02   2.4634254e-02   2.7446758e-02   2.8496144e-02
   2.9713005e-02   2.9873699e-02   2.9453097e-02   2.9312424e-02   2.9529037e-02   2.4610786e-02   2.5492026e-02   2.6472648e-02   2.7710559e-02   2.5887571e-02   3.6638416e-02   3.1934039e-02   3.2989605e-02   3.3209298e-02   2.8911916e-02   2.8982503e-02   3.4606978e-02   3.1441368e-02   3.2878271e-02   3.2042874e-02   3.6924288e-02   3.0030891e-02   3.4597156e-02   3.1301077e-02   3.2074458e-02   2.6736804e-02   2.7049639e-02   2.3231537e-02   2.9558251e-02   3.0610034e-02   3.8969300e-02   3.6484830e-02   3.5216766e-02   3.7454972e-02   4.9210358e-02   4.7007437e-02   3.3851231e-02   3.3059248e-02   2.7732243e-02   2.9601049e-02   3.9651114e-02   2.9239363e-02   3.4941418e-02   3.6992164e-02   3.4883793e-02   3.7269130e-02   3.3149292e-02   3.1873809e-02   3.2684419e-02   3.1058915e-02   2.9673626e-02   2.8790974e-02   3.6690430e-02   3.1092426e-02   2.7447649e-02   2.6084506e-02   2.6474024e-02   2.5826496e-02   3.1875459e-02   2.5760156e-02   0.0000000e+00   2.4816513e-02   2.8182584e-02   2.4013681e-02   2.8569640e-02   2.3164481e-02   3.5741448e-02   4.1526065e-02   3.1569269e-02   4.0200179e-02   3.2760322e-02   2.8125482e-02   3.3537306e-02   3.3493690e-02   3.9889400e-02   4.3667638e-02   3.3462240e-02   3.2321669e-02   3.1428223e-02   2.7153318e-02   3.0474908e-02   3.0535024e-02   2.8746495e-02   3.0604275e-02   2.7071050e-02   2.5867063e-02   2.5214865e-02   2.4456612e-02   2.6651945e-02   2.6942531e-02
   2.3329096e-02   2.6971886e-02   2.6880809e-02   2.5560403e-02   2.5509976e-02   2.2830761e-02   2.3619453e-02   2.2871926e-02   2.5498991e-02   2.3551370e-02   3.5093890e-02   3.0170576e-02   2.9329368e-02   3.2071568e-02   2.6533981e-02   2.5356656e-02   3.3427212e-02   3.0047514e-02   2.9013257e-02   2.9936961e-02   3.8166185e-02   3.2566751e-02   3.0233169e-02   2.7856158e-02   2.9281953e-02   2.1763354e-02   2.5553958e-02   2.1455252e-02   2.9547748e-02   2.7292793e-02   3.5762505e-02   3.3890270e-02   3.3713078e-02   3.4565501e-02   4.4385075e-02   4.5165506e-02   3.2368739e-02   2.8480638e-02   2.5667472e-02   2.6037398e-02   4.1351307e-02   2.5944517e-02   3.4405223e-02   3.5352797e-02   3.3532795e-02   3.4257819e-02   3.1808678e-02   3.1764740e-02   3.0582992e-02   3.1075767e-02   2.8778229e-02   2.6269023e-02   3.4796860e-02   3.0293788e-02   2.5800623e-02   2.6468626e-02   2.4535131e-02   2.3190088e-02   2.9474329e-02   2.4993814e-02   2.4816513e-02   0.0000000e+00   2.5768993e-02   2.3193699e-02   2.6395216e-02   2.2996111e-02   3.5950413e-02   3.7454163e-02   3.0475895e-02   3.5468417e-02   2.8695438e-02   2.8705798e-02   3.4363720e-02   3.3493012e-02   4.0218286e-02   4.1207457e-02   3.4415102e-02   2.9055852e-02   3.0773162e-02   2.6607454e-02   2.7392223e-02   2.8014991e-02   2.5953777e-02   2.9900271e-02   2.7067719e-02   2.5586480e-02   2.3623257e-02   2.1248832e-02   2.5628862e-02   2.4003555e-02
   2.8615880e-02   3.0209394e-02   3.0703850e-02   2.9778914e-02   3.0135776e-02   2.9556702e-02   2.8181567e-02   2.8009261e-02   2.9460430e-02   2.6972383e-02   3.6564945e-02   3.3663493e-02   3.2579751e-02   3.3815286e-02   2.8999880e-02   2.7357258e-02   3.3054367e-02   3.4513271e-02   3.0462426e-02   3.4798204e-02   3.9455312e-02   3.7022396e-02   3.3853344e-02   3.3384259e-02   3.6697821e-02   2.9079003e-02   2.7355326e-02   2.3278903e-02   3.1491249e-02   3.1818697e-02   3.8300307e-02   3.4057793e-02   3.6259793e-02   3.6820997e-02   4.9690077e-02   4.1484706e-02   3.1914418e-02   3.3436391e-02   3.3455663e-02   2.9576368e-02   4.4655438e-02   2.7725793e-02   3.5116613e-02   4.1258408e-02   3.7555368e-02   3.9455802e-02   3.3886302e-02   3.3489009e-02   3.3882472e-02   3.0379477e-02   3.0154014e-02   2.8107790e-02   3.6946889e-02   3.3607121e-02   2.8878221e-02   2.6292014e-02   2.9109751e-02   2.6553369e-02   3.3206422e-02   2.8118227e-02   2.8182584e-02   2.5768993e-02   0.0000000e+00   2.6162896e-02   3.0561570e-02   2.6502353e-02   3.6537048e-02   3.7495705e-02   3.4829466e-02   3.8085298e-02   3.5986855e-02   3.2186448e-02   3.4439359e-02   3.4539977e-02   3.9522788e-02   3.9516378e-02   3.4958706e-02   3.2478117e-02   3.1424671e-02   2.9510694e-02   3.1785616e-02   3.0312127e-02   2.9137012e-02   2.9693488e-02   2.8598359e-02   2.9076053e-02   2.5839844e-02   2.2827800e-02   2.6665649e-02   2.8444596e-02
   2.6274330e-02   2.5656244e-02   2.6933398e-02   2.5473498e-02   2.4969157e-02   2.2054922e-02   2.3723621e-02   2.4453184e-02   2.5719219e-02   2.4930074e-02   3.4193260e-02   3.2230506e-02   2.7344737e-02   2.8584192e-02   2.6948292e-02   2.5004619e-02   2.5970245e-02   2.8865389e-02   2.8140442e-02   3.0964912e-02   3.9078234e-02   3.1288576e-02   2.9849335e-02   3.0965166e-02   3.4981710e-02   2.6220318e-02   2.4390082e-02   2.0943580e-02   3.0010069e-02   2.9040521e-02   3.4647743e-02   3.1611467e-02   3.2876349e-02   3.5106241e-02   4.1066628e-02   4.0773993e-02   3.0726617e-02   2.9657200e-02   2.7292387e-02   2.6285615e-02   3.9122006e-02   2.4260281e-02   3.2909308e-02   3.7271930e-02   3.3174267e-02   3.4809816e-02   2.9727694e-02   2.9257556e-02   2.9572624e-02   2.7530720e-02   2.5296206e-02   2.4320249e-02   3.2920802e-02   2.9471565e-02   2.5201480e-02   2.3866150e-02   2.4261816e-02   2.3780538e-02   2.6258915e-02   2.3260969e-02   2.4013681e-02   2.3193699e-02   2.6162896e-02   0.0000000e+00   2.6052822e-02   2.3777384e-02   3.4709685e-02   3.5114993e-02   3.3217325e-02   3.3562847e-02   2.9896832e-02   2.9222672e-02   3.1792966e-02   3.2305577e-02   3.7265167e-02   3.4444094e-02   3.4961913e-02   2.8876861e-02   3.2578659e-02   2.8046067e-02   2.6350623e-02   2.5585812e-02   2.5217104e-02   2.5789806e-02   2.5812282e-02   2.3935661e-02   2.2859710e-02   2.2813568e-02   2.2442077e-02   2.3523931e-02
   2.8223801e-02   2.8659400e-02   2.8244200e-02   2.7991324e-02   3.0728055e-02   2.6300019e-02   2.7639019e-02   2.7145289e-02   3.1240656e-02   3.0130802e-02   3.8402781e-02   3.6189176e-02   2.8919565e-02   3.1976324e-02   2.8871922e-02   2.6479384e-02   3.2120096e-02   3.4875213e-02   3.4595835e-02   3.6616922e-02   3.6225758e-02   3.5829918e-02   3.1093009e-02   3.1161260e-02   3.3474183e-02   3.2687514e-02   2.7352317e-02   2.3346743e-02   3.3368607e-02   3.2362450e-02   4.0014556e-02   3.6677019e-02   3.9718408e-02   3.5307350e-02   4.7002597e-02   4.0108245e-02   3.6386441e-02   3.6160972e-02   2.9701003e-02   2.8220694e-02   3.5815847e-02   3.7326141e-02   3.6735287e-02   4.0144096e-02   3.9446040e-02   3.9701436e-02   3.1990106e-02   3.2272652e-02   3.1149580e-02   3.2411422e-02   2.8716640e-02   2.7690792e-02   3.3384434e-02   3.0408136e-02   2.5907704e-02   2.6481778e-02   2.6906987e-02   2.7168812e-02   3.3437562e-02   2.8999526e-02   2.8569640e-02   2.6395216e-02   3.0561570e-02   2.6052822e-02   0.0000000e+00   2.8549743e-02   3.8195435e-02   3.9022131e-02   3.4507770e-02   4.0239274e-02   3.5676805e-02   3.1895263e-02   3.6514374e-02   3.5195415e-02   3.6357160e-02   3.5959729e-02   3.8455834e-02   3.5422156e-02   2.9686500e-02   2.9984126e-02   3.1127096e-02   3.0640688e-02   3.0708983e-02   3.1544939e-02   2.8751786e-02   2.8163660e-02   2.6048993e-02   2.4280933e-02   2.4820172e-02   2.5578535e-02
   2.5731282e-02   2.6686700e-02   2.7529893e-02   2.6960751e-02   2.5458744e-02   2.4302669e-02   2.5476487e-02   2.5653662e-02   2.7435270e-02   3.0275880e-02   3.8726420e-02   3.6875637e-02   3.0650685e-02   2.9955256e-02   2.8228309e-02   2.6610015e-02   3.3277241e-02   3.2087534e-02   3.0473387e-02   3.1840461e-02   3.6624314e-02   3.2380336e-02   3.4416450e-02   3.2645897e-02   3.3989016e-02   3.0362361e-02   2.5000752e-02   2.5062405e-02   3.6048976e-02   3.4892812e-02   3.6627142e-02   3.6117941e-02   3.5597861e-02   3.6776850e-02   4.4471346e-02   4.4543980e-02   3.9287198e-02   3.3600224e-02   2.8630444e-02   2.6617578e-02   3.5420182e-02   3.7572884e-02   3.5841760e-02   3.4403260e-02   3.4321856e-02   3.6132743e-02   3.2225765e-02   3.0258627e-02   3.0430081e-02   3.0455237e-02   2.8880336e-02   2.7221749e-02   3.4984064e-02   3.2513603e-02   2.9389578e-02   2.6342198e-02   2.5127200e-02   2.6422947e-02   2.9153317e-02   2.4111954e-02   2.3164481e-02   2.2996111e-02   2.6502353e-02   2.3777384e-02   2.8549743e-02   0.0000000e+00   3.6433587e-02   3.8989131e-02   2.9505871e-02   3.7227862e-02   2.8794003e-02   2.7842671e-02   3.2328591e-02   3.3948936e-02   3.5728532e-02   3.9333806e-02   3.5095088e-02   3.0343506e-02   2.5359056e-02   2.8952364e-02   2.9758487e-02   3.1077866e-02   2.9964326e-02   3.2634177e-02   2.7732722e-02   2.6057227e-02   2.4368006e-02   2.5275696e-02   2.6703085e-02   2.3042631e-02
   3.5871986e-02   3.9093545e-02   3.8160259e-02   3.8493273e-02   3.8538428e-02   3.5644735e-02   3.4927841e-02   3.4844270e-02   3.6622821e-02   3.8211923e-02   4.7833386e-02   4.5304387e-02   4.2967401e-02   3.9632773e-02   3.7486338e-02   3.4081594e-02   4.4019988e-02   4.2719162e-02   4.1338138e-02   4.0195596e-02   4.4693451e-02   4.7853743e-02   4.4330234e-02   4.1897786e-02   4.2895362e-02   3.5345872e-02   3.5384736e-02   3.4063187e-02   4.4562919e-02   4.1478813e-02   4.8976571e-02   4.6753955e-02   4.6478034e-02   4.6635430e-02   5.4100175e-02   5.4482708e-02   4.5381884e-02   4.5174818e-02   4.1344480e-02   3.9322061e-02   4.7798699e-02   4.6316802e-02   4.7091996e-02   4.6860973e-02   4.6309550e-02   5.0433431e-02   4.3773785e-02   3.9992787e-02   4.2014470e-02   4.3928332e-02   4.1134552e-02   3.7699798e-02   4.4635718e-02   4.3220849e-02   3.8985668e-02   3.8594755e-02   3.5446778e-02   3.8155233e-02   3.9706375e-02   3.8497821e-02   3.5741448e-02   3.5950413e-02   3.6537048e-02   3.4709685e-02   3.8195435e-02   3.6433587e-02   0.0000000e+00   4.8650002e-02   4.0802085e-02   4.9144811e-02   4.6260896e-02   3.9271901e-02   4.5005180e-02   4.3790566e-02   4.8286912e-02   4.9588588e-02   4.2695307e-02   3.9248905e-02   4.2878803e-02   4.4306044e-02   4.2493236e-02   4.1138616e-02   3.9131526e-02   3.9170754e-02   3.7423905e-02   3.6606998e-02   3.6081501e-02   3.7673009e-02   3.6439136e-02   3.6504760e-02
   4.0245804e-02   4.1731553e-02   4.2586961e-02   4.0977394e-02   3.9349965e-02   4.0153129e-02   3.7961594e-02   3.9127617e-02   4.2920237e-02   4.0660649e-02   4.8961810e-02   5.0034781e-02   4.4271507e-02   4.2586256e-02   3.9994586e-02   3.6063372e-02   4.6077092e-02   4.0839209e-02   4.4668155e-02   4.2667189e-02   4.7241843e-02   4.8477565e-02   4.5145229e-02   4.5048693e-02   4.4607978e-02   3.7162255e-02   3.4574684e-02   3.6835429e-02   4.5973822e-02   4.2567851e-02   5.0776268e-02   4.6562301e-02   4.6406086e-02   4.9702636e-02   5.8388112e-02   5.3235772e-02   4.6622858e-02   4.5985464e-02   4.0981401e-02   3.8574686e-02   5.2036324e-02   4.9338997e-02   4.7135632e-02   4.7795668e-02   4.5812162e-02   4.8338715e-02   4.5367004e-02   3.8816714e-02   3.9082941e-02   4.1021720e-02   3.9959900e-02   4.0916319e-02   4.7091014e-02   4.4549686e-02   3.7725238e-02   3.9081915e-02   3.6086251e-02   3.8963279e-02   4.1113916e-02   3.9955691e-02   4.1526065e-02   3.7454163e-02   3.7495705e-02   3.5114993e-02   3.9022131e-02   3.8989131e-02   4.8650002e-02   0.0000000e+00   4.1389616e-02   5.1238282e-02   4.4675506e-02   4.1043182e-02   4.4394457e-02   4.4606288e-02   5.4081508e-02   5.1600753e-02   4.8644311e-02   4.3663056e-02   4.6861747e-02   4.8619098e-02   4.2135214e-02   4.1432165e-02   4.3722008e-02   4.3445389e-02   4.0550249e-02   4.0114883e-02   3.5171140e-02   3.8151608e-02   4.1431349e-02   4.0222045e-02
   3.2955970e-02   3.3425516e-02   3.2933959e-02   3.2441909e-02   3.3411054e-02   3.3734291e-02   3.0967792e-02   3.3816155e-02   3.2371906e-02   3.2827470e-02   4.0824452e-02   3.9450146e-02   3.5813062e-02   3.7167297e-02   3.4782574e-02   3.0935430e-02   3.9814273e-02   3.8029187e-02   3.7931748e-02   3.8145570e-02   4.6184881e-02   3.7956339e-02   3.7511359e-02   3.4569741e-02   4.1501474e-02   3.1964158e-02   2.9914612e-02   3.0024928e-02   3.8395947e-02   3.6174363e-02   4.2133744e-02   4.1092848e-02   4.1262492e-02   3.9516317e-02   5.1504727e-02   4.4533125e-02   3.6186124e-02   3.8327116e-02   3.3872175e-02   3.0916172e-02   4.1246281e-02   4.1911377e-02   4.0275026e-02   4.1699487e-02   4.1725105e-02   4.5229003e-02   3.7784775e-02   3.4763329e-02   3.6363907e-02   3.3423842e-02   3.5507054e-02   3.3857600e-02   4.2149310e-02   3.6495978e-02   3.4041813e-02   3.2509622e-02   3.2542193e-02   3.2729418e-02   3.6835120e-02   3.4526222e-02   3.1569269e-02   3.0475895e-02   3.4829466e-02   3.3217325e-02   3.4507770e-02   2.9505871e-02   4.0802085e-02   4.1389616e-02   0.0000000e+00   4.3234872e-02   3.6742444e-02   3.7646919e-02   3.8147744e-02   3.7274014e-02   4.2883080e-02   4.2957232e-02   3.8978193e-02   3.7962553e-02   3.2970988e-02   3.8127815e-02   3.3846838e-02   3.5125595e-02   3.6703318e-02   3.7628692e-02   3.5392773e-02   3.0675254e-02   2.4313183e-02   3.0044918e-02   3.2016663e-02   3.3102797e-02
   3.8420773e-02   3.6840026e-02   4.0257126e-02   3.8376534e-02   3.8117285e-02   3.6553848e-02   3.8084903e-02   3.4380285e-02   3.5684393e-02   3.9165425e-02   4.4850964e-02   4.7044682e-02   4.1133573e-02   4.0102422e-02   3.6020095e-02   3.6850620e-02   4.5895227e-02   3.9542794e-02   3.9787244e-02   4.0892723e-02   4.7672020e-02   4.4166372e-02   4.3287693e-02   3.9261156e-02   4.5343195e-02   3.4506881e-02   3.5769300e-02   3.0910382e-02   4.1491565e-02   4.2619938e-02   5.1333753e-02   4.8059167e-02   4.6119079e-02   4.6058537e-02   5.2996059e-02   5.1286803e-02   4.3731085e-02   4.1119904e-02   3.6211795e-02   3.5789646e-02   5.1094394e-02   4.8304434e-02   4.5026573e-02   4.3891305e-02   4.4945614e-02   4.6495969e-02   4.2163140e-02   4.2096552e-02   4.1570305e-02   3.7605525e-02   3.6431639e-02   4.0971534e-02   4.3289921e-02   3.8631959e-02   3.8311291e-02   3.5130011e-02   3.5328046e-02   3.5036342e-02   4.2195465e-02   3.6666332e-02   4.0200179e-02   3.5468417e-02   3.8085298e-02   3.3562847e-02   4.0239274e-02   3.7227862e-02   4.9144811e-02   5.1238282e-02   4.3234872e-02   0.0000000e+00   4.7900033e-02   3.8084467e-02   4.6261987e-02   4.3218302e-02   4.7123486e-02   4.6233079e-02   4.7914590e-02   3.9058208e-02   3.8326898e-02   4.1234417e-02   3.8052305e-02   3.8291924e-02   3.7216851e-02   3.7404492e-02   3.2847747e-02   3.0992489e-02   2.8899152e-02   3.4952859e-02   3.9483443e-02   3.6643048e-02
   3.2724977e-02   3.3383093e-02   3.4473282e-02   3.4913834e-02   3.4177394e-02   2.9213502e-02   3.0109526e-02   3.0262917e-02   3.3307450e-02   3.2925829e-02   4.2178123e-02   3.9227893e-02   3.7552140e-02   3.8760847e-02   3.2041083e-02   3.2904753e-02   3.9788435e-02   3.5434935e-02   3.7843899e-02   3.9420764e-02   4.2220665e-02   4.0016950e-02   4.2760109e-02   3.9353528e-02   3.9701391e-02   3.8055789e-02   3.2040684e-02   3.1365517e-02   4.1139130e-02   3.8267405e-02   4.2756098e-02   4.1105088e-02   4.4021051e-02   4.0564379e-02   5.1454227e-02   5.2217113e-02   3.7726557e-02   3.7436132e-02   3.2868893e-02   3.0956155e-02   4.3898285e-02   4.5118280e-02   4.2095968e-02   4.3408022e-02   4.0523557e-02   4.3341295e-02   3.9570651e-02   3.7882222e-02   3.5626741e-02   3.6741906e-02   3.5386536e-02   3.4116106e-02   4.4061566e-02   3.7946441e-02   3.2556059e-02   3.1916315e-02   3.4009805e-02   3.2523019e-02   3.6024682e-02   3.5341497e-02   3.2760322e-02   2.8695438e-02   3.5986855e-02   2.9896832e-02   3.5676805e-02   2.8794003e-02   4.6260896e-02   4.4675506e-02   3.6742444e-02   4.7900033e-02   0.0000000e+00   3.8446687e-02   4.5436063e-02   3.9884120e-02   4.3605270e-02   4.6519742e-02   4.2152603e-02   3.7906902e-02   3.4807054e-02   3.5733904e-02   3.6548986e-02   3.4505072e-02   3.4780877e-02   3.6786663e-02   3.2812375e-02   3.1932021e-02   3.1029913e-02   3.3197440e-02   3.5630321e-02   3.3291048e-02
   3.2578737e-02   3.3803691e-02   3.5294458e-02   3.2899362e-02   3.2177593e-02   3.0366330e-02   3.0497593e-02   2.8685715e-02   3.1215379e-02   3.0448412e-02   4.0402929e-02   3.6441929e-02   3.4458132e-02   3.4134063e-02   3.1305159e-02   2.9120127e-02   3.8786207e-02   3.5954441e-02   3.3520548e-02   3.5942463e-02   4.6036487e-02   3.1281996e-02   3.8997513e-02   3.8581449e-02   3.6930285e-02   3.7749417e-02   2.8284667e-02   2.6403437e-02   4.1039233e-02   3.9152019e-02   4.6183825e-02   4.0327291e-02   4.1979490e-02   4.1868970e-02   5.3021381e-02   5.8683794e-02   3.8782533e-02   3.7195539e-02   3.5155087e-02   3.1551785e-02   4.2152857e-02   4.2318967e-02   4.1926819e-02   4.2733731e-02   4.0154916e-02   4.1517769e-02   3.9938956e-02   3.6564863e-02   3.3778713e-02   3.5659689e-02   3.3806066e-02   3.0958520e-02   4.0265537e-02   3.4518292e-02   2.8516732e-02   2.9199686e-02   2.8890207e-02   3.1625810e-02   3.5716672e-02   3.1689766e-02   2.8125482e-02   2.8705798e-02   3.2186448e-02   2.9222672e-02   3.1895263e-02   2.7842671e-02   3.9271901e-02   4.1043182e-02   3.7646919e-02   3.8084467e-02   3.8446687e-02   0.0000000e+00   3.6156304e-02   3.8311318e-02   4.1982907e-02   4.3290176e-02   3.6951884e-02   3.5419192e-02   3.8501340e-02   3.1226948e-02   3.2095565e-02   3.0565567e-02   3.4175776e-02   3.4503325e-02   3.1370357e-02   3.2229363e-02   3.1949133e-02   3.4716546e-02   3.4811798e-02   3.4295510e-02
   3.4660142e-02   3.6160607e-02   3.9166267e-02   3.6584458e-02   3.7386376e-02   3.7529867e-02   3.5933179e-02   3.2196305e-02   3.8012804e-02   3.6110329e-02   4.3022186e-02   4.0721812e-02   3.9638278e-02   3.9295695e-02   3.5781069e-02   3.2402184e-02   4.0790311e-02   3.5943038e-02   3.9854890e-02   3.9134500e-02   4.2184747e-02   3.4599716e-02   4.1941134e-02   4.2654659e-02   4.1778602e-02   3.4855230e-02   3.0015495e-02   2.9191646e-02   4.0624169e-02   3.8321449e-02   4.5760143e-02   4.1512771e-02   4.3079976e-02   4.4177872e-02   5.4033184e-02   5.5943354e-02   3.9148726e-02   3.8115988e-02   3.5905724e-02   3.3408797e-02   4.7645442e-02   4.2628799e-02   4.0658163e-02   4.6343109e-02   4.4643042e-02   4.3827047e-02   3.9132728e-02   3.9150015e-02   3.7791394e-02   3.8464848e-02   3.5154190e-02   3.6224184e-02   4.1428970e-02   3.7767774e-02   3.4962540e-02   3.2633554e-02   3.3621160e-02   3.5026490e-02   3.7372041e-02   3.5547100e-02   3.3537306e-02   3.4363720e-02   3.4439359e-02   3.1792966e-02   3.6514374e-02   3.2328591e-02   4.5005180e-02   4.4394457e-02   3.8147744e-02   4.6261987e-02   4.5436063e-02   3.6156304e-02   0.0000000e+00   4.3454557e-02   4.3542648e-02   4.6941849e-02   4.4110189e-02   3.7145468e-02   3.8309281e-02   3.8977126e-02   3.9502453e-02   3.8224472e-02   3.9195996e-02   3.8639703e-02   3.7225036e-02   3.4302900e-02   3.4689751e-02   3.6506313e-02   3.6952388e-02   3.5596320e-02
   3.4415362e-02   3.5684862e-02   3.6734839e-02   3.9362438e-02   3.9016750e-02   3.5165061e-02   3.5721098e-02   3.3992578e-02   3.8505625e-02   3.2738682e-02   4.4910082e-02   3.8919401e-02   3.9204909e-02   3.9882692e-02   3.5748449e-02   3.5755838e-02   3.7581141e-02   3.7645235e-02   4.1501864e-02   4.0107594e-02   4.3327870e-02   4.0743236e-02   4.1040849e-02   4.0464133e-02   4.1348852e-02   3.6356241e-02   3.6718079e-02   3.1643204e-02   4.1139613e-02   3.7985321e-02   4.7689657e-02   4.3284956e-02   4.2221555e-02   4.6496200e-02   5.0729287e-02   5.6423894e-02   4.0951569e-02   3.9814113e-02   3.7067412e-02   3.3946517e-02   5.1044843e-02   4.2487552e-02   4.1107516e-02   4.7198607e-02   4.2855826e-02   4.6229421e-02   4.1421262e-02   3.5908617e-02   3.3662422e-02   3.7853856e-02   3.2595467e-02   3.3384976e-02   3.8233524e-02   3.8444561e-02   3.3205465e-02   3.6182007e-02   3.4274368e-02   3.3290032e-02   3.6183192e-02   3.5576996e-02   3.3493690e-02   3.3493012e-02   3.4539977e-02   3.2305577e-02   3.5195415e-02   3.3948936e-02   4.3790566e-02   4.4606288e-02   3.7274014e-02   4.3218302e-02   3.9884120e-02   3.8311318e-02   4.3454557e-02   0.0000000e+00   3.7795326e-02   4.5011305e-02   4.1639322e-02   4.1301779e-02   3.4747942e-02   4.0416778e-02   3.5853358e-02   3.4575592e-02   3.7545073e-02   3.8927637e-02   3.6331322e-02   3.5712682e-02   3.4790494e-02   3.5095269e-02   3.5257834e-02   3.6186119e-02
   3.5087226e-02   4.0847129e-02   3.6719548e-02   3.8216553e-02   3.8946315e-02   3.6613017e-02   3.6801292e-02   3.4078082e-02   3.5104040e-02   3.5321032e-02   4.7539034e-02   4.6698518e-02   4.1083069e-02   3.9731985e-02   3.8716961e-02   3.4353313e-02   4.0132275e-02   4.0505015e-02   4.0038453e-02   4.3772089e-02   4.7253040e-02   3.8944816e-02   4.2785641e-02   4.2953023e-02   4.8943971e-02   3.6978353e-02   3.7259796e-02   3.4100774e-02   4.1509286e-02   3.8886062e-02   4.5128303e-02   4.2751315e-02   4.2487120e-02   4.2451841e-02   4.2343907e-02   5.1512574e-02   3.9663947e-02   3.5758662e-02   3.1932865e-02   3.4353482e-02   5.0296467e-02   4.6256874e-02   4.1726035e-02   4.5680718e-02   4.3260171e-02   4.3380127e-02   3.9938711e-02   3.6873872e-02   3.8541867e-02   3.8586130e-02   3.4766237e-02   3.1584635e-02   4.0390267e-02   4.1454165e-02   3.4488281e-02   3.7552204e-02   3.8812820e-02   3.9739036e-02   4.3080952e-02   3.8668363e-02   3.9889400e-02   4.0218286e-02   3.9522788e-02   3.7265167e-02   3.6357160e-02   3.5728532e-02   4.8286912e-02   5.4081508e-02   4.2883080e-02   4.7123486e-02   4.3605270e-02   4.1982907e-02   4.3542648e-02   3.7795326e-02   0.0000000e+00   5.0231932e-02   4.3750807e-02   3.9029057e-02   3.7171890e-02   3.7008112e-02   3.6565521e-02   3.6317497e-02   3.8394306e-02   3.8957595e-02   3.7116777e-02   3.5445978e-02   3.4334770e-02   3.5563656e-02   3.1589438e-02   3.4935891e-02
   3.6518204e-02   3.6636668e-02   3.8507539e-02   3.7670711e-02   3.6704023e-02   3.7291284e-02   3.4403307e-02   3.5218138e-02   3.5186687e-02   3.8870599e-02   4.6217848e-02   4.3096233e-02   4.1094645e-02   3.8917438e-02   3.5638819e-02   3.9199620e-02   4.3001523e-02   4.1095419e-02   4.3493665e-02   4.5475635e-02   5.1470917e-02   4.4382628e-02   4.2310694e-02   4.4985709e-02   4.6370438e-02   3.9125035e-02   3.7865789e-02   3.2938945e-02   4.6649771e-02   4.7918453e-02   4.6824154e-02   4.6855500e-02   4.5646879e-02   4.8855878e-02   5.5727607e-02   6.4011993e-02   4.7486959e-02   4.3818796e-02   3.9430893e-02   3.5665464e-02   6.0356770e-02   4.9228780e-02   4.5740851e-02   5.1603730e-02   4.2795404e-02   5.0387658e-02   4.2548309e-02   3.7958437e-02   4.0137845e-02   3.9413353e-02   3.9074478e-02   3.9823942e-02   4.5138357e-02   3.7306601e-02   3.5753619e-02   4.2409232e-02   3.6236520e-02   3.7833175e-02   4.2669006e-02   4.4542702e-02   4.3667638e-02   4.1207457e-02   3.9516378e-02   3.4444094e-02   3.5959729e-02   3.9333806e-02   4.9588588e-02   5.1600753e-02   4.2957232e-02   4.6233079e-02   4.6519742e-02   4.3290176e-02   4.6941849e-02   4.5011305e-02   5.0231932e-02   0.0000000e+00   4.6838037e-02   4.4501171e-02   4.1284480e-02   4.3707425e-02   4.4248332e-02   4.0832197e-02   4.3302937e-02   4.3151690e-02   4.2868272e-02   3.6671557e-02   3.4245012e-02   3.7607301e-02   3.7090418e-02   3.9198130e-02
   3.2875436e-02   3.4149546e-02   3.8404315e-02   3.6260567e-02   3.5501965e-02   3.2196483e-02   3.4245249e-02   3.2989631e-02   3.6084926e-02   3.6159244e-02   4.2730997e-02   4.3399425e-02   3.7164254e-02   3.6739319e-02   3.6103131e-02   3.3133040e-02   4.1222312e-02   3.8311009e-02   3.6026028e-02   3.8358770e-02   3.9617057e-02   3.8929678e-02   3.8768099e-02   4.0459665e-02   3.9247879e-02   3.5825054e-02   3.2380702e-02   2.8109540e-02   3.9105031e-02   4.2656790e-02   4.2118781e-02   4.1938030e-02   4.4669903e-02   4.3041345e-02   4.9053421e-02   5.6373525e-02   4.0493470e-02   3.8137281e-02   3.4342398e-02   3.4208374e-02   4.7417839e-02   4.5444398e-02   4.2947812e-02   4.6343598e-02   4.3911828e-02   4.6384449e-02   3.8542783e-02   3.6929024e-02   3.8574779e-02   3.9808628e-02   3.5341689e-02   3.5283536e-02   4.4960840e-02   4.0939486e-02   3.6522612e-02   3.5598273e-02   3.5255868e-02   3.4616389e-02   3.8550546e-02   3.6525945e-02   3.3462240e-02   3.4415102e-02   3.4958706e-02   3.4961913e-02   3.8455834e-02   3.5095088e-02   4.2695307e-02   4.8644311e-02   3.8978193e-02   4.7914590e-02   4.2152603e-02   3.6951884e-02   4.4110189e-02   4.1639322e-02   4.3750807e-02   4.6838037e-02   0.0000000e+00   3.9295341e-02   4.0621451e-02   3.5227989e-02   3.7466630e-02   3.4741962e-02   3.7319067e-02   3.7975525e-02   3.3089254e-02   3.3254043e-02   3.2923866e-02   2.9843094e-02   3.1899223e-02   3.2753500e-02
   3.3563155e-02   3.3073750e-02   3.7948591e-02   3.5872650e-02   3.3980417e-02   3.1255010e-02   3.1336933e-02   3.1838032e-02   3.5291315e-02   3.4746071e-02   4.3355442e-02   4.2556007e-02   3.7008094e-02   3.7820018e-02   3.3143944e-02   3.1607725e-02   3.8792723e-02   3.3502134e-02   3.7389546e-02   3.9586453e-02   3.9901937e-02   3.6335931e-02   4.2445540e-02   3.7684718e-02   4.1935131e-02   3.7946569e-02   3.1322942e-02   2.9598276e-02   3.7866081e-02   4.0181807e-02   4.6251920e-02   4.2777801e-02   4.1672629e-02   4.2025576e-02   4.5376583e-02   5.3489134e-02   3.7442730e-02   3.8437436e-02   3.3827232e-02   3.1464633e-02   4.4215167e-02   4.0135501e-02   3.8877041e-02   4.1497257e-02   4.2634495e-02   4.2304902e-02   3.7005835e-02   3.2754185e-02   3.7853603e-02   3.5788923e-02   3.5988652e-02   3.2115238e-02   4.0303191e-02   3.5974604e-02   3.3402539e-02   3.2209174e-02   3.2289306e-02   3.3040041e-02   3.4326935e-02   3.0332291e-02   3.2321669e-02   2.9055852e-02   3.2478117e-02   2.8876861e-02   3.5422156e-02   3.0343506e-02   3.9248905e-02   4.3663056e-02   3.7962553e-02   3.9058208e-02   3.7906902e-02   3.5419192e-02   3.7145468e-02   4.1301779e-02   3.9029057e-02   4.4501171e-02   3.9295341e-02   0.0000000e+00   3.6066306e-02   3.1613864e-02   3.6541995e-02   3.5103669e-02   3.7272061e-02   3.5482355e-02   3.4406505e-02   3.1607706e-02   3.2504888e-02   3.3089319e-02   3.2604589e-02   3.3273464e-02
   3.1245187e-02   3.1033127e-02   3.6882883e-02   3.1189898e-02   3.4633511e-02   3.0769135e-02   2.9768036e-02   2.9192693e-02   3.2671951e-02   3.4385150e-02   4.2608395e-02   3.9998578e-02   3.4056411e-02   3.2543811e-02   3.1834755e-02   2.7453072e-02   3.5377294e-02   3.0773228e-02   3.5961692e-02   3.4625532e-02   4.0808156e-02   3.3263673e-02   3.6172053e-02   3.6809629e-02   4.2192235e-02   3.3868371e-02   2.8335379e-02   3.2528456e-02   3.5338217e-02   3.7404413e-02   3.8011222e-02   3.7095493e-02   4.3450621e-02   3.8823050e-02   4.3660916e-02   4.9704962e-02   3.6292686e-02   3.3960924e-02   2.9173206e-02   2.8702422e-02   3.8576410e-02   3.8897791e-02   3.3798294e-02   3.5630331e-02   3.8291515e-02   4.1030824e-02   3.4302905e-02   3.1714309e-02   3.3763931e-02   3.7104184e-02   2.8880646e-02   3.4556079e-02   4.2646289e-02   3.4602492e-02   3.0985520e-02   2.6861223e-02   3.2948377e-02   3.6984973e-02   3.8084872e-02   2.9780581e-02   3.1428223e-02   3.0773162e-02   3.1424671e-02   3.2578659e-02   2.9686500e-02   2.5359056e-02   4.2878803e-02   4.6861747e-02   3.2970988e-02   3.8326898e-02   3.4807054e-02   3.8501340e-02   3.8309281e-02   3.4747942e-02   3.7171890e-02   4.1284480e-02   4.0621451e-02   3.6066306e-02   0.0000000e+00   3.1274887e-02   3.3839725e-02   3.3204037e-02   2.9859736e-02   2.8444336e-02   2.8157054e-02   2.5365666e-02   2.2820669e-02   2.4848451e-02   2.3724281e-02   2.4328415e-02
   2.9151033e-02   2.9822308e-02   3.3435425e-02   3.0136951e-02   3.3346177e-02   3.1603665e-02   2.8334671e-02   2.9552449e-02   3.4712977e-02   3.3543131e-02   4.2860794e-02   3.5147755e-02   3.0410660e-02   3.1566063e-02   3.0924200e-02   3.4937453e-02   3.6330238e-02   3.3149566e-02   3.3978854e-02   3.6416889e-02   3.5340267e-02   3.4186369e-02   3.8111613e-02   3.7750767e-02   3.9851226e-02   3.3863511e-02   3.3027739e-02   2.9417757e-02   3.1172272e-02   3.7047854e-02   4.3388373e-02   3.8546258e-02   3.4551067e-02   3.7477489e-02   4.5474200e-02   5.7984863e-02   3.7805103e-02   3.8850626e-02   3.5608142e-02   3.2626166e-02   4.0591914e-02   3.9877331e-02   3.3601026e-02   4.2510081e-02   4.2033816e-02   4.1603041e-02   3.2923249e-02   3.3867998e-02   3.6701002e-02   3.8577836e-02   3.1893726e-02   3.2790601e-02   3.8905881e-02   3.3916529e-02   3.7815406e-02   3.3742167e-02   3.3888169e-02   3.3021883e-02   3.7766552e-02   3.2160625e-02   2.7153318e-02   2.6607454e-02   2.9510694e-02   2.8046067e-02   2.9984126e-02   2.8952364e-02   4.4306044e-02   4.8619098e-02   3.8127815e-02   4.1234417e-02   3.5733904e-02   3.1226948e-02   3.8977126e-02   4.0416778e-02   3.7008112e-02   4.3707425e-02   3.5227989e-02   3.1613864e-02   3.1274887e-02   0.0000000e+00   3.9669794e-02   3.4926023e-02   3.2076088e-02   3.2318673e-02   3.4288910e-02   3.4654144e-02   3.0345836e-02   3.0175065e-02   3.4220964e-02   3.1558376e-02
   2.9841652e-02   2.9738197e-02   3.2657448e-02   3.0845193e-02   2.9323701e-02   3.1455689e-02   2.8752440e-02   2.8122469e-02   2.8939863e-02   2.8606334e-02   4.0537309e-02   3.5080249e-02   3.3410361e-02   3.4687668e-02   2.9661766e-02   3.0450295e-02   3.6864468e-02   3.2977213e-02   3.2589476e-02   3.7469023e-02   3.2227406e-02   3.4743317e-02   3.4932591e-02   3.4327792e-02   4.2592134e-02   2.8799375e-02   2.7203042e-02   2.6835786e-02   3.4669628e-02   3.7696467e-02   4.1381082e-02   3.5894075e-02   3.7183193e-02   4.0441082e-02   4.7080989e-02   5.5803508e-02   3.5538639e-02   3.3391257e-02   3.0742480e-02   3.1324271e-02   3.9795116e-02   3.6268068e-02   3.3225932e-02   3.9960841e-02   4.3031610e-02   3.9838024e-02   3.5385302e-02   3.2352700e-02   3.5525462e-02   3.4746908e-02   3.1799343e-02   3.0704340e-02   3.9893150e-02   3.5191983e-02   2.9529920e-02   3.0105996e-02   3.0466354e-02   3.0028398e-02   3.4234569e-02   3.1444330e-02   3.0474908e-02   2.7392223e-02   3.1785616e-02   2.6350623e-02   3.1127096e-02   2.9758487e-02   4.2493236e-02   4.2135214e-02   3.3846838e-02   3.8052305e-02   3.6548986e-02   3.2095565e-02   3.9502453e-02   3.5853358e-02   3.6565521e-02   4.4248332e-02   3.7466630e-02   3.6541995e-02   3.3839725e-02   3.9669794e-02   0.0000000e+00   3.1439549e-02   3.0930481e-02   3.1856879e-02   3.0080909e-02   2.8358523e-02   2.7876129e-02   2.7572012e-02   3.0239694e-02   3.0335821e-02
   2.9100277e-02   2.9786509e-02   3.3086967e-02   3.0057342e-02   3.1678045e-02   2.8867931e-02   2.7623922e-02   2.7941075e-02   3.1183164e-02   2.9069118e-02   3.9610516e-02   3.4299153e-02   3.3748892e-02   3.3808874e-02   3.0626101e-02   2.9787754e-02   3.4091401e-02   3.1087355e-02   3.3116001e-02   3.5695202e-02   3.1671430e-02   4.0211531e-02   3.6225744e-02   3.3227437e-02   3.8706587e-02   2.8971872e-02   3.2158357e-02   2.6100684e-02   3.4681925e-02   3.6771064e-02   3.8010053e-02   3.9222523e-02   3.8983215e-02   3.9551476e-02   4.1890384e-02   5.3807669e-02   3.7443592e-02   3.5086456e-02   3.1448723e-02   3.0447297e-02   3.9443009e-02   3.2755262e-02   3.4301663e-02   3.8092056e-02   4.1087306e-02   3.8408686e-02   3.4982080e-02   3.2704512e-02   3.5893560e-02   3.3499943e-02   3.0040034e-02   2.9710036e-02   3.7134293e-02   3.4335907e-02   2.8544211e-02   2.6942189e-02   2.8142668e-02   2.8437562e-02   3.3394228e-02   3.1760316e-02   3.0535024e-02   2.8014991e-02   3.0312127e-02   2.5585812e-02   3.0640688e-02   3.1077866e-02   4.1138616e-02   4.1432165e-02   3.5125595e-02   3.8291924e-02   3.4505072e-02   3.0565567e-02   3.8224472e-02   3.4575592e-02   3.6317497e-02   4.0832197e-02   3.4741962e-02   3.5103669e-02   3.3204037e-02   3.4926023e-02   3.1439549e-02   0.0000000e+00   2.9622172e-02   3.1645466e-02   2.9621957e-02   2.7715296e-02   2.7614144e-02   2.6937728e-02   2.9504772e-02   2.8578313e-02
   2.8374661e-02   2.7930128e-02   3.0762259e-02   2.9875726e-02   3.0836332e-02   3.0999615e-02   2.7125282e-02   2.7458806e-02   2.9280180e-02   2.8880463e-02   3.9614658e-02   3.5014812e-02   3.4101673e-02   3.6973867e-02   3.2866171e-02   3.1687865e-02   3.6225117e-02   3.2535443e-02   3.2882007e-02   3.5803997e-02   3.6782785e-02   3.7711443e-02   3.7756939e-02   3.7426384e-02   3.9996187e-02   3.2127982e-02   3.0438969e-02   2.7334004e-02   3.4642146e-02   3.6708815e-02   4.0569940e-02   3.9829214e-02   4.0096686e-02   4.3192936e-02   4.2046237e-02   4.7095234e-02   3.6959132e-02   3.1060893e-02   3.0042145e-02   2.9599530e-02   4.6932508e-02   3.6032484e-02   3.6819428e-02   3.9650397e-02   4.2348181e-02   3.8882577e-02   3.8085683e-02   3.2599670e-02   3.3752807e-02   3.3956504e-02   3.1720759e-02   3.0405954e-02   3.3528601e-02   3.3385901e-02   2.8775625e-02   3.2338455e-02   3.2558878e-02   2.7838472e-02   3.6282341e-02   2.9741900e-02   2.8746495e-02   2.5953777e-02   2.9137012e-02   2.5217104e-02   3.0708983e-02   2.9964326e-02   3.9131526e-02   4.3722008e-02   3.6703318e-02   3.7216851e-02   3.4780877e-02   3.4175776e-02   3.9195996e-02   3.7545073e-02   3.8394306e-02   4.3302937e-02   3.7319067e-02   3.7272061e-02   2.9859736e-02   3.2076088e-02   3.0930481e-02   2.9622172e-02   0.0000000e+00   3.3287304e-02   3.0061316e-02   2.6729142e-02   2.6956030e-02   2.9323365e-02   2.9452206e-02   2.8989192e-02
   2.7734861e-02   2.9962502e-02   3.2130620e-02   3.0723617e-02   3.0342651e-02   2.8079708e-02   2.7057270e-02   2.7288796e-02   2.9619676e-02   3.1050732e-02   3.8959065e-02   3.8111536e-02   3.6543532e-02   3.2093850e-02   2.9887766e-02   2.9265129e-02   3.6779559e-02   3.1533190e-02   3.2340387e-02   3.5167843e-02   3.8336168e-02   3.7452564e-02   3.5655664e-02   3.4550683e-02   4.1905350e-02   3.0226784e-02   2.8341712e-02   2.7248225e-02   3.6324081e-02   3.8054564e-02   4.0560080e-02   3.6650778e-02   3.8935894e-02   4.1216250e-02   4.3896055e-02   4.8730827e-02   3.8741287e-02   3.3111096e-02   2.9414559e-02   3.2596007e-02   5.1826870e-02   4.3328123e-02   3.7558278e-02   3.9589858e-02   4.1041552e-02   4.0909241e-02   3.6030328e-02   3.2544033e-02   3.4049267e-02   3.9486580e-02   3.2069282e-02   3.1413823e-02   3.6763161e-02   3.4878692e-02   2.9752100e-02   3.1470423e-02   2.7961412e-02   3.0000404e-02   3.5603540e-02   2.9944643e-02   3.0604275e-02   2.9900271e-02   2.9693488e-02   2.5789806e-02   3.1544939e-02   3.2634177e-02   3.9170754e-02   4.3445389e-02   3.7628692e-02   3.7404492e-02   3.6786663e-02   3.4503325e-02   3.8639703e-02   3.8927637e-02   3.8957595e-02   4.3151690e-02   3.7975525e-02   3.5482355e-02   2.8444336e-02   3.2318673e-02   3.1856879e-02   3.1645466e-02   3.3287304e-02   0.0000000e+00   2.9742689e-02   2.5738818e-02   2.6471071e-02   2.8572947e-02   2.8787324e-02   2.8521399e-02
   2.9139218e-02   2.9860009e-02   3.2376155e-02   2.8685892e-02   3.1263685e-02   2.9136139e-02   2.6655417e-02   2.6732053e-02   2.9589097e-02   2.9812624e-02   4.1384023e-02   3.5466426e-02   3.2862799e-02   3.0513899e-02   2.9185391e-02   2.8769304e-02   3.4449359e-02   3.0020854e-02   3.2557661e-02   3.3021989e-02   3.4204906e-02   3.3153744e-02   3.4595826e-02   3.4007249e-02   3.9879637e-02   3.5181060e-02   2.6155709e-02   2.5078398e-02   3.2280064e-02   3.4219470e-02   3.8539895e-02   3.5030954e-02   3.7403964e-02   3.9680312e-02   3.9509425e-02   4.7847992e-02   3.4145013e-02   3.0023367e-02   2.9148627e-02   2.9802910e-02   4.5338139e-02   3.9232132e-02   3.4864055e-02   3.8356365e-02   3.6651442e-02   3.9860550e-02   3.3938483e-02   3.1361094e-02   3.3238351e-02   3.4629985e-02   2.9732923e-02   3.0749334e-02   3.6348503e-02   3.2111380e-02   2.8688015e-02   2.6961146e-02   2.6286179e-02   2.8017969e-02   3.2739581e-02   2.9041097e-02   2.7071050e-02   2.7067719e-02   2.8598359e-02   2.5812282e-02   2.8751786e-02   2.7732722e-02   3.7423905e-02   4.0550249e-02   3.5392773e-02   3.2847747e-02   3.2812375e-02   3.1370357e-02   3.7225036e-02   3.6331322e-02   3.7116777e-02   4.2868272e-02   3.3089254e-02   3.4406505e-02   2.8157054e-02   3.4288910e-02   3.0080909e-02   2.9621957e-02   3.0061316e-02   2.9742689e-02   0.0000000e+00   2.6403328e-02   2.5243951e-02   2.9543561e-02   2.7813861e-02   2.6853149e-02
   2.4792697e-02   2.6545170e-02   2.9820419e-02   2.7272350e-02   2.8418479e-02   2.4159383e-02   2.4985700e-02   2.4575626e-02   2.5961455e-02   2.7692791e-02   3.8089251e-02   3.3221227e-02   2.9428082e-02   2.9258800e-02   2.6184365e-02   2.5757491e-02   3.6317225e-02   3.1511104e-02   3.0915669e-02   3.2316319e-02   3.8454285e-02   2.5808137e-02   3.2674421e-02   3.1017627e-02   3.7043282e-02   2.8609869e-02   2.3788771e-02   2.4810246e-02   3.0653777e-02   3.3438451e-02   3.7039662e-02   3.1827297e-02   3.4187372e-02   3.7566457e-02   4.1230561e-02   4.4279166e-02   3.2280721e-02   2.8010694e-02   2.7917364e-02   2.8831106e-02   4.1430020e-02   3.5237882e-02   3.5732053e-02   3.5819911e-02   3.4433005e-02   3.7672623e-02   3.1958842e-02   2.9323107e-02   3.0692989e-02   3.1058491e-02   2.6938274e-02   2.8904670e-02   3.4590804e-02   3.0169308e-02   2.7071628e-02   2.5842946e-02   2.5428610e-02   2.7085755e-02   3.2346596e-02   2.5786686e-02   2.5867063e-02   2.5586480e-02   2.9076053e-02   2.3935661e-02   2.8163660e-02   2.6057227e-02   3.6606998e-02   4.0114883e-02   3.0675254e-02   3.0992489e-02   3.1932021e-02   3.2229363e-02   3.4302900e-02   3.5712682e-02   3.5445978e-02   3.6671557e-02   3.3254043e-02   3.1607706e-02   2.5365666e-02   3.4654144e-02   2.8358523e-02   2.7715296e-02   2.6729142e-02   2.5738818e-02   2.6403328e-02   0.0000000e+00   2.4719233e-02   2.6354893e-02   2.5211056e-02   2.4489985e-02
   2.5857520e-02   2.5312981e-02   2.5651671e-02   2.3704537e-02   2.6511934e-02   2.4321273e-02   2.3951266e-02   2.3086006e-02   2.6251812e-02   2.2670673e-02   3.8190634e-02   3.3978195e-02   3.0362787e-02   3.1643121e-02   2.6209000e-02   2.6782299e-02   3.0181801e-02   2.8139797e-02   2.7872628e-02   2.9852888e-02   2.8979090e-02   2.4103329e-02   3.4367726e-02   3.1468550e-02   3.7033270e-02   2.5243531e-02   2.4239966e-02   2.5048315e-02   3.1557429e-02   3.3878914e-02   3.8440760e-02   3.2928788e-02   3.5302596e-02   3.5827596e-02   3.6665303e-02   4.8486086e-02   2.9608193e-02   2.6776739e-02   2.8170345e-02   2.5290233e-02   4.3702104e-02   3.3046317e-02   3.4537652e-02   3.8480262e-02   3.5510585e-02   3.9665703e-02   3.2002244e-02   2.7890907e-02   3.0347762e-02   3.3500713e-02   2.6532159e-02   2.7584606e-02   3.5915896e-02   2.9599400e-02   2.6317435e-02   2.4098118e-02   2.3918203e-02   2.5637031e-02   3.1274785e-02   2.9634069e-02   2.5214865e-02   2.3623257e-02   2.5839844e-02   2.2859710e-02   2.6048993e-02   2.4368006e-02   3.6081501e-02   3.5171140e-02   2.4313183e-02   2.8899152e-02   3.1029913e-02   3.1949133e-02   3.4689751e-02   3.4790494e-02   3.4334770e-02   3.4245012e-02   3.2923866e-02   3.2504888e-02   2.2820669e-02   3.0345836e-02   2.7876129e-02   2.7614144e-02   2.6956030e-02   2.6471071e-02   2.5243951e-02   2.4719233e-02   0.0000000e+00   2.3384272e-02   2.7199448e-02   2.7042408e-02
   2.4885899e-02   2.6223211e-02   2.6749676e-02   2.6229881e-02   2.7960987e-02   2.5541220e-02   2.5695565e-02   2.2633091e-02   2.7822757e-02   2.5524670e-02   3.5487145e-02   3.1459558e-02   3.1088106e-02   2.8601414e-02   2.5723477e-02   2.4921966e-02   3.4136374e-02   2.8338758e-02   2.8740474e-02   3.0660463e-02   3.1615866e-02   3.1485727e-02   3.3385691e-02   3.0056972e-02   3.6033122e-02   2.9139130e-02   2.4290728e-02   2.6418319e-02   3.2239933e-02   3.3907684e-02   3.7459022e-02   3.3900822e-02   3.3337456e-02   3.8330183e-02   3.6872425e-02   4.9049537e-02   3.1864470e-02   3.0795344e-02   2.8205892e-02   2.6572350e-02   4.0536277e-02   3.2862939e-02   3.4824134e-02   3.5704358e-02   3.4905006e-02   3.6734254e-02   3.2828754e-02   2.8723401e-02   3.0390054e-02   3.2853559e-02   2.8155673e-02   2.9255559e-02   3.6951108e-02   3.3607292e-02   2.8759938e-02   2.7627512e-02   2.4125639e-02   2.8084146e-02   2.8215641e-02   2.4634254e-02   2.4456612e-02   2.1248832e-02   2.2827800e-02   2.2813568e-02   2.4280933e-02   2.5275696e-02   3.7673009e-02   3.8151608e-02   3.0044918e-02   3.4952859e-02   3.3197440e-02   3.4716546e-02   3.6506313e-02   3.5095269e-02   3.5563656e-02   3.7607301e-02   2.9843094e-02   3.3089319e-02   2.4848451e-02   3.0175065e-02   2.7572012e-02   2.6937728e-02   2.9323365e-02   2.8572947e-02   2.9543561e-02   2.6354893e-02   2.3384272e-02   0.0000000e+00   2.7145972e-02   2.4644880e-02
   2.5285518e-02   2.7833898e-02   2.8943185e-02   2.6999714e-02   2.8273467e-02   2.4953121e-02   2.4507296e-02   2.4957458e-02   3.0837316e-02   2.5490248e-02   3.8591411e-02   3.3413830e-02   3.0136409e-02   3.1245262e-02   2.7677016e-02   2.8786506e-02   3.3004545e-02   3.1124725e-02   3.0732544e-02   3.4544785e-02   3.0583735e-02   3.2148556e-02   3.4965012e-02   3.3894929e-02   3.9744804e-02   3.0608105e-02   2.2375100e-02   2.5003278e-02   3.2059700e-02   3.2173071e-02   3.5818825e-02   3.5316486e-02   3.5561740e-02   3.7738778e-02   4.0686834e-02   4.5456319e-02   3.2221862e-02   3.3188843e-02   3.1618661e-02   2.7934769e-02   4.3237763e-02   3.6281614e-02   3.6916717e-02   3.7593069e-02   3.4938767e-02   3.5966500e-02   3.2215535e-02   2.9025928e-02   3.1492709e-02   3.4398325e-02   2.9675195e-02   2.9182214e-02   3.5130837e-02   2.8563562e-02   2.5740034e-02   2.6081901e-02   2.4750701e-02   2.8456909e-02   3.0027290e-02   2.7446758e-02   2.6651945e-02   2.5628862e-02   2.6665649e-02   2.2442077e-02   2.4820172e-02   2.6703085e-02   3.6439136e-02   4.1431349e-02   3.2016663e-02   3.9483443e-02   3.5630321e-02   3.4811798e-02   3.6952388e-02   3.5257834e-02   3.1589438e-02   3.7090418e-02   3.1899223e-02   3.2604589e-02   2.3724281e-02   3.4220964e-02   3.0239694e-02   2.9504772e-02   2.9452206e-02   2.8787324e-02   2.7813861e-02   2.5211056e-02   2.7199448e-02   2.7145972e-02   0.0000000e+00   2.6086767e-02
   2.6996355e-02   2.7051068e-02   2.8445490e-02   2.7135510e-02   2.8135909e-02   2.3252536e-02   2.5435205e-02   2.5079403e-02   2.8811947e-02   2.6327612e-02   3.7800106e-02   3.3988991e-02   2.8140342e-02   2.9408388e-02   2.7096360e-02   2.5728831e-02   2.9982837e-02   2.8588505e-02   2.8902090e-02   3.1001229e-02   2.9074466e-02   3.0414029e-02   3.3479173e-02   3.0065298e-02   3.4445224e-02   2.5745403e-02   2.0720404e-02   2.2294849e-02   2.8630268e-02   3.1425374e-02   3.2504179e-02   3.4235099e-02   3.3436345e-02   3.5585311e-02   4.2184842e-02   4.2584097e-02   3.3081293e-02   2.8477022e-02   2.9328646e-02   2.7162417e-02   4.1950077e-02   3.5705927e-02   3.3807813e-02   3.8266902e-02   3.5810265e-02   3.7091930e-02   3.2119384e-02   2.6699160e-02   2.7350723e-02   3.3852095e-02   2.8036478e-02   2.7523874e-02   3.5377172e-02   2.9700594e-02   2.5182919e-02   2.4890073e-02   2.2700864e-02   2.6629681e-02   3.0460051e-02   2.8496144e-02   2.6942531e-02   2.4003555e-02   2.8444596e-02   2.3523931e-02   2.5578535e-02   2.3042631e-02   3.6504760e-02   4.0222045e-02   3.3102797e-02   3.6643048e-02   3.3291048e-02   3.4295510e-02   3.5596320e-02   3.6186119e-02   3.4935891e-02   3.9198130e-02   3.2753500e-02   3.3273464e-02   2.4328415e-02   3.1558376e-02   3.0335821e-02   2.8578313e-02   2.8989192e-02   2.8521399e-02   2.6853149e-02   2.4489985e-02   2.7042408e-02   2.4644880e-02   2.6086767e-02   0.0000000e+00
