# Supplementary material for: Autistic traits and individual brain differences: functional network efficiency reflects attentional and social impairments, structural nodal efficiencies index systemising and theory-of-mind skills
Source: Mol Autism. 2021 Jan 21;12:3. doi: 10.1186/s13229-020-00377-8 (PMC7818759; doi:10.1186/s13229-020-00377-8)
Supplement: Supplementary file 8 — Additional file 8. Connectivity matrices. Connection matrices and functional correlation matrices for each subject, as floating-point values in ASCII text format, and MATLAB code for producing these. [file 13229_2020_377_MOESM8_ESM.zip › Paul_Arora_et_al_data/Physiological/BBC/DTI_rsfMRI_ConnectivityMatrices/connectivity_matrices/Connection_Matrix_sym_aHU0183.txt]

   0.0000000e+00   2.8818715e-02   2.7995845e-02   3.0126124e-02   3.2614561e-02   2.7590654e-02   2.6141742e-02   2.6911906e-02   2.8761967e-02   3.0667795e-02   3.4669193e-02   3.1419263e-02   2.9305088e-02   2.9253422e-02   2.8533873e-02   2.8212079e-02   2.8844121e-02   2.9427845e-02   3.1016656e-02   3.1182098e-02   3.1748617e-02   3.1779502e-02   3.1961717e-02   3.1885423e-02   3.6053552e-02   3.0850345e-02   2.8769168e-02   3.1035051e-02   3.0137676e-02   2.9343643e-02   3.2419636e-02   3.2696699e-02   3.4926820e-02   3.2516033e-02   3.6461989e-02   4.1135764e-02   3.5151469e-02   3.6075082e-02   2.7382760e-02   3.0667461e-02   3.7134561e-02   3.8574953e-02   3.5247057e-02   3.6072018e-02   3.3834772e-02   3.8490210e-02   3.1591428e-02   2.8780307e-02   3.0736661e-02   3.3294636e-02   2.7914743e-02   2.7010104e-02   3.5194253e-02   3.2802107e-02   2.8206049e-02   2.7415329e-02   2.9433495e-02   2.9834994e-02   3.1681346e-02   2.8829980e-02   2.8478656e-02   3.0283775e-02   2.5482905e-02   2.7341904e-02   2.6829149e-02   2.5697907e-02   3.5364587e-02   3.8204030e-02   3.1448439e-02   3.3193771e-02   2.7840502e-02   2.7829284e-02   3.5251293e-02   3.4873778e-02   3.8150862e-02   3.5780113e-02   3.5369181e-02   3.4417974e-02   3.0724866e-02   2.7592361e-02   2.8588675e-02   2.8308323e-02   3.0139369e-02   2.8967668e-02   2.9956280e-02   2.7541551e-02   3.0646629e-02   2.6774251e-02   2.6982668e-02   2.4989686e-02
   2.8818715e-02   0.0000000e+00   2.9138891e-02   2.9008164e-02   3.2495932e-02   2.9234984e-02   2.9059288e-02   2.8314269e-02   3.0005523e-02   3.0446042e-02   3.3625977e-02   3.3953979e-02   3.0765179e-02   2.9638696e-02   2.8561774e-02   2.7888819e-02   3.1361195e-02   3.0355114e-02   3.1403606e-02   3.3499427e-02   3.2507457e-02   2.8510910e-02   3.1613007e-02   3.2882918e-02   3.4600288e-02   3.3280610e-02   2.9737116e-02   2.8325945e-02   2.9080249e-02   2.8972393e-02   3.2310656e-02   3.5169990e-02   3.4834469e-02   3.2062273e-02   4.3773389e-02   4.5247831e-02   3.2526833e-02   3.6413525e-02   2.9209638e-02   2.9798698e-02   3.4644222e-02   3.3852109e-02   3.4802066e-02   3.4909543e-02   3.4689810e-02   3.7974216e-02   3.1118700e-02   2.8847732e-02   3.0923119e-02   3.6571750e-02   3.0469959e-02   2.9151267e-02   3.7615815e-02   3.1887593e-02   2.9803770e-02   2.7085893e-02   3.0020817e-02   2.9525277e-02   2.8300641e-02   2.9442939e-02   2.9379088e-02   2.9944672e-02   2.8033591e-02   2.8714532e-02   2.8741976e-02   2.7993088e-02   3.6038858e-02   3.9367690e-02   3.3892380e-02   3.6334516e-02   3.0360385e-02   3.0544311e-02   3.3446837e-02   3.6021325e-02   3.9953079e-02   3.7121013e-02   3.6616529e-02   3.9941184e-02   3.2860153e-02   3.3200095e-02   3.0128993e-02   2.8138258e-02   3.1940483e-02   3.0725320e-02   3.0751252e-02   2.8734263e-02   3.0426214e-02   2.8348148e-02   2.7877605e-02   2.6528324e-02
   2.7995845e-02   2.9138891e-02   0.0000000e+00   3.0520391e-02   3.1643697e-02   2.9770100e-02   2.7537187e-02   2.8688258e-02   3.0826194e-02   3.0279896e-02   3.1877357e-02   3.3586386e-02   3.0748494e-02   3.1135957e-02   2.9052724e-02   2.9456167e-02   3.2507716e-02   2.8984267e-02   3.2545384e-02   3.3555894e-02   3.6892766e-02   3.0305308e-02   3.4975981e-02   3.2989875e-02   3.3366057e-02   3.3075718e-02   3.0172382e-02   2.9978505e-02   3.0542691e-02   3.0360168e-02   3.3691486e-02   3.5062554e-02   3.5555132e-02   3.4712085e-02   4.4557639e-02   4.6122971e-02   3.8440476e-02   3.8359034e-02   3.1046021e-02   3.0256194e-02   3.8261294e-02   3.3015565e-02   3.3835211e-02   3.6992306e-02   3.6164791e-02   3.8545746e-02   3.1292472e-02   2.8950869e-02   3.4033185e-02   3.4618606e-02   3.1151195e-02   2.8571854e-02   3.6831100e-02   3.1647968e-02   2.9240737e-02   2.7046526e-02   2.8953984e-02   3.1208733e-02   3.0315788e-02   3.0628668e-02   3.0781807e-02   2.9657880e-02   2.9507897e-02   2.9042627e-02   2.7144014e-02   2.7358287e-02   3.6795351e-02   3.9907320e-02   3.0428139e-02   3.3764538e-02   3.1869921e-02   2.9599864e-02   3.3757988e-02   3.5600931e-02   4.1959254e-02   4.1971897e-02   3.7818994e-02   3.9361270e-02   3.7353003e-02   3.2594078e-02   3.1684606e-02   2.9677425e-02   3.0483192e-02   3.0847702e-02   2.8332372e-02   2.9036576e-02   2.8960985e-02   2.6549199e-02   2.9252987e-02   2.6259402e-02
   3.0126124e-02   2.9008164e-02   3.0520391e-02   0.0000000e+00   3.4934705e-02   3.0839412e-02   2.9526756e-02   2.9698140e-02   3.1797242e-02   3.2703647e-02   3.3448473e-02   3.6472697e-02   3.1396172e-02   3.3087450e-02   3.1513466e-02   3.1500706e-02   3.4816672e-02   3.0206019e-02   3.4888437e-02   3.4083886e-02   3.6026276e-02   3.7643954e-02   3.5397674e-02   3.4178505e-02   3.8657997e-02   3.3420514e-02   3.3276386e-02   3.1805817e-02   2.9440760e-02   3.2180773e-02   3.1993137e-02   3.5879173e-02   3.7233357e-02   3.6379125e-02   4.6768912e-02   5.0344468e-02   3.8424333e-02   3.8341889e-02   3.2086303e-02   2.9853677e-02   4.0898926e-02   3.6469752e-02   3.5877861e-02   3.5863846e-02   3.6082298e-02   3.9749067e-02   3.3562200e-02   3.1879329e-02   3.5254519e-02   3.6638071e-02   3.0516627e-02   3.1980158e-02   3.5123422e-02   3.0480514e-02   3.0532490e-02   2.8088016e-02   3.1760043e-02   3.1563924e-02   3.0356173e-02   2.9842649e-02   3.1992739e-02   3.1426507e-02   3.1495221e-02   2.9229851e-02   3.1110014e-02   3.0454469e-02   3.6338382e-02   4.1052611e-02   3.0950050e-02   3.7785859e-02   3.0601392e-02   3.2778319e-02   3.3914208e-02   3.7207519e-02   3.6561216e-02   4.3184024e-02   3.8717576e-02   3.8458341e-02   3.4538886e-02   3.7735689e-02   3.2202627e-02   2.9900239e-02   3.0186853e-02   3.2368182e-02   3.0175092e-02   2.9302880e-02   2.9512708e-02   2.9776146e-02   2.8684822e-02   2.8659487e-02
   3.2614561e-02   3.2495932e-02   3.1643697e-02   3.4934705e-02   0.0000000e+00   3.2972245e-02   3.0051484e-02   3.0127810e-02   3.1940808e-02   3.2591119e-02   3.4424427e-02   4.0217765e-02   3.3950461e-02   3.2304487e-02   2.9692409e-02   3.0501834e-02   3.2347859e-02   2.9907604e-02   3.7003895e-02   3.6188999e-02   3.4565865e-02   3.4388476e-02   3.4405436e-02   3.2606521e-02   3.5067418e-02   3.1329857e-02   3.2326916e-02   3.0851743e-02   3.2125300e-02   3.4971645e-02   3.3736674e-02   3.8552319e-02   3.6587453e-02   3.7154180e-02   4.4755783e-02   4.6110074e-02   3.8814446e-02   4.4346068e-02   3.5625354e-02   3.4518173e-02   3.8225300e-02   3.4010765e-02   4.0025295e-02   3.9019242e-02   3.9992689e-02   4.0883453e-02   3.7790590e-02   3.5027438e-02   3.9134224e-02   3.6148712e-02   3.2045171e-02   2.9503045e-02   4.1648708e-02   3.4477425e-02   3.2444590e-02   2.9475856e-02   3.2625157e-02   3.6337964e-02   3.4028990e-02   3.5453616e-02   3.2732069e-02   3.3272774e-02   3.5477509e-02   3.1917922e-02   3.0874559e-02   3.3445432e-02   4.1602799e-02   4.3193385e-02   3.7127380e-02   4.0192793e-02   3.1574141e-02   3.1505854e-02   4.0452699e-02   4.0513532e-02   3.8211742e-02   4.0284858e-02   4.1932890e-02   4.0753190e-02   3.5726080e-02   3.5759765e-02   3.3003358e-02   3.2654929e-02   3.3770782e-02   3.1856232e-02   3.0139424e-02   3.1829333e-02   3.0119670e-02   3.0015306e-02   2.9005292e-02   3.0877788e-02
   2.7590654e-02   2.9234984e-02   2.9770100e-02   3.0839412e-02   3.2972245e-02   0.0000000e+00   3.0530734e-02   2.9307345e-02   3.2856440e-02   3.4254182e-02   3.5274257e-02   3.5672856e-02   3.0862974e-02   3.3563433e-02   2.9293279e-02   3.2196714e-02   3.5670205e-02   3.1026988e-02   3.3014081e-02   3.2754553e-02   4.2376194e-02   3.4176710e-02   3.3977007e-02   3.4222443e-02   3.6259769e-02   3.2194728e-02   3.1613696e-02   3.4595383e-02   2.9520207e-02   3.1649766e-02   3.3401551e-02   3.5302343e-02   3.7723838e-02   3.4453935e-02   4.0184118e-02   4.1703759e-02   3.6304564e-02   3.9231604e-02   3.1605620e-02   2.8932976e-02   4.1493543e-02   3.3335628e-02   3.4648999e-02   3.7706338e-02   3.6163100e-02   4.0721588e-02   3.2595318e-02   3.1963230e-02   3.5942870e-02   3.5320941e-02   3.0960718e-02   3.3847213e-02   3.6795078e-02   3.2222729e-02   3.1789659e-02   2.7246497e-02   3.0249742e-02   3.3965363e-02   3.1812117e-02   3.1494665e-02   3.1612949e-02   2.9106976e-02   3.0682535e-02   2.9296072e-02   2.9596485e-02   2.9311402e-02   3.8611934e-02   4.2845907e-02   3.7635644e-02   3.6025542e-02   3.1611217e-02   3.1793745e-02   3.5746003e-02   3.6843910e-02   3.8705488e-02   4.1144943e-02   3.9165753e-02   4.0213731e-02   3.3748874e-02   3.7749755e-02   3.0787245e-02   3.1824910e-02   3.3675295e-02   3.7321334e-02   3.0832392e-02   3.0364439e-02   3.1751279e-02   2.9227937e-02   2.7314261e-02   2.7134287e-02
   2.6141742e-02   2.9059288e-02   2.7537187e-02   2.9526756e-02   3.0051484e-02   3.0530734e-02   0.0000000e+00   2.6077175e-02   2.8468772e-02   2.8433958e-02   3.1758217e-02   3.0906964e-02   2.8343364e-02   2.9104828e-02   2.6787291e-02   2.9344048e-02   3.5085309e-02   2.8838663e-02   3.0512057e-02   3.1454847e-02   3.2949677e-02   3.0756549e-02   3.2814610e-02   3.0926613e-02   3.2738817e-02   3.3230065e-02   2.6678035e-02   2.6866616e-02   2.8526114e-02   2.8136215e-02   3.0745775e-02   3.1929558e-02   3.3882695e-02   3.1905598e-02   4.1154427e-02   4.1910257e-02   3.6130635e-02   3.4174702e-02   2.7953803e-02   2.4435969e-02   4.0761753e-02   3.3244589e-02   3.1764027e-02   3.4043924e-02   3.5882735e-02   3.9024426e-02   2.9344908e-02   2.8262700e-02   2.9690283e-02   3.3410165e-02   2.7943638e-02   2.6834466e-02   3.5490556e-02   3.0136048e-02   2.8968421e-02   2.6490816e-02   2.8371237e-02   2.9471125e-02   3.0278290e-02   2.8678164e-02   2.8668696e-02   2.7283367e-02   2.8059657e-02   2.5049724e-02   2.4590198e-02   2.7581568e-02   3.2254069e-02   3.7961801e-02   3.3253110e-02   3.3387758e-02   3.1202820e-02   2.9799796e-02   3.5805561e-02   3.5446075e-02   3.6144525e-02   2.9763240e-02   3.4202360e-02   3.7169834e-02   3.4367829e-02   3.5307297e-02   2.7395770e-02   2.6808720e-02   2.7349122e-02   3.1626678e-02   2.6882828e-02   2.6724600e-02   3.0706401e-02   2.6636320e-02   2.5795895e-02   2.5001187e-02
   2.6911906e-02   2.8314269e-02   2.8688258e-02   2.9698140e-02   3.0127810e-02   2.9307345e-02   2.6077175e-02   0.0000000e+00   2.7763941e-02   3.0362235e-02   3.2724117e-02   3.1455404e-02   2.8031778e-02   2.8184400e-02   2.5256244e-02   2.8713730e-02   3.2621058e-02   2.8654175e-02   2.8315970e-02   3.0887835e-02   3.2254740e-02   3.1134979e-02   3.0514649e-02   2.8238440e-02   3.0879607e-02   3.0482761e-02   2.7958951e-02   2.7043635e-02   2.6142842e-02   2.5742649e-02   3.0467027e-02   3.2575427e-02   3.2670265e-02   3.1185471e-02   4.1520781e-02   4.1198548e-02   3.2880288e-02   3.3985338e-02   2.6805282e-02   2.9325178e-02   4.0409007e-02   3.1012010e-02   3.1968022e-02   3.3878198e-02   3.3320866e-02   3.8929043e-02   2.9737766e-02   2.7387462e-02   2.9720803e-02   3.2346708e-02   2.8406227e-02   2.6512700e-02   3.5086987e-02   2.8049755e-02   2.6097119e-02   2.6505062e-02   2.6528002e-02   2.9021896e-02   3.0298487e-02   2.7953898e-02   2.8664274e-02   2.7835399e-02   2.6141226e-02   2.4924918e-02   2.4290076e-02   2.7566146e-02   3.4629694e-02   3.7789899e-02   3.2696566e-02   3.7087901e-02   2.8583670e-02   3.0174364e-02   3.4068830e-02   3.4145022e-02   3.8581426e-02   3.3427856e-02   3.3757063e-02   3.6428824e-02   3.1974825e-02   3.2371907e-02   2.7538238e-02   2.8094043e-02   2.7988643e-02   2.8123818e-02   2.6430982e-02   2.6603192e-02   3.1625945e-02   2.7393083e-02   2.3878569e-02   2.4889695e-02
   2.8761967e-02   3.0005523e-02   3.0826194e-02   3.1797242e-02   3.1940808e-02   3.2856440e-02   2.8468772e-02   2.7763941e-02   0.0000000e+00   3.4785461e-02   3.4664600e-02   3.4378091e-02   3.0935676e-02   3.1474274e-02   2.8674157e-02   3.1092613e-02   3.2416952e-02   3.2367037e-02   3.3994736e-02   3.3591954e-02   3.2766770e-02   3.4537597e-02   3.2977289e-02   3.2595613e-02   3.2690167e-02   3.3161525e-02   3.3271690e-02   3.2232954e-02   2.7652645e-02   2.9052734e-02   3.6181560e-02   3.4964222e-02   3.4236449e-02   3.4953852e-02   4.7305988e-02   4.6362944e-02   3.9070962e-02   3.8534779e-02   2.9453252e-02   3.1844073e-02   4.3399122e-02   3.4893367e-02   3.5287729e-02   3.7523848e-02   3.7337417e-02   4.1860128e-02   3.5818853e-02   3.1605140e-02   3.3121419e-02   3.4096500e-02   3.4146304e-02   3.2389305e-02   4.0218124e-02   3.2468336e-02   2.8929107e-02   3.0361109e-02   3.0451389e-02   3.3590536e-02   3.3371783e-02   3.2717649e-02   3.1346207e-02   3.5608039e-02   3.3862246e-02   3.1560688e-02   3.1502263e-02   3.0491671e-02   4.1616831e-02   4.2247157e-02   3.8843251e-02   4.0086036e-02   3.4110345e-02   3.4190804e-02   4.1087272e-02   4.0099325e-02   4.3161062e-02   4.2138571e-02   3.9674517e-02   4.1431144e-02   3.0887424e-02   3.6519160e-02   3.2386307e-02   3.2723018e-02   2.9955304e-02   2.9723879e-02   3.0453753e-02   3.2359471e-02   3.1946518e-02   3.3725656e-02   2.8296532e-02   2.8787410e-02
   3.0667795e-02   3.0446042e-02   3.0279896e-02   3.2703647e-02   3.2591119e-02   3.4254182e-02   2.8433958e-02   3.0362235e-02   3.4785461e-02   0.0000000e+00   3.6710131e-02   3.5200271e-02   3.1689961e-02   3.0679337e-02   2.9388515e-02   3.1599974e-02   3.3863524e-02   3.7575411e-02   3.5489463e-02   3.4180376e-02   3.2225279e-02   3.1208821e-02   3.5657923e-02   3.7098096e-02   3.9151296e-02   3.8788206e-02   3.4458017e-02   3.7150739e-02   3.3890801e-02   3.2540913e-02   3.4562678e-02   3.8126210e-02   3.6243844e-02   3.6804932e-02   4.1995241e-02   3.9769716e-02   3.7541061e-02   3.9781592e-02   2.9632075e-02   3.3425213e-02   4.3916794e-02   3.2298954e-02   3.3664906e-02   3.6568180e-02   3.5881073e-02   3.8889454e-02   3.4011429e-02   3.3571613e-02   3.5388922e-02   3.6184434e-02   2.9181450e-02   2.7745891e-02   3.4602820e-02   3.2919196e-02   2.9658713e-02   2.9165967e-02   2.9485126e-02   2.9640456e-02   3.1291876e-02   3.3648065e-02   3.0448361e-02   3.0005351e-02   2.9092160e-02   2.7432135e-02   3.0400568e-02   2.9358588e-02   3.6744415e-02   3.9413938e-02   3.3348851e-02   3.6593063e-02   3.2823580e-02   3.0468557e-02   3.4121668e-02   3.6272412e-02   3.8583833e-02   3.5551595e-02   3.3817321e-02   3.9513233e-02   4.0094664e-02   3.7669858e-02   2.9673165e-02   3.0361219e-02   3.1862054e-02   3.1625755e-02   3.1670786e-02   3.0096532e-02   3.0547534e-02   3.2425342e-02   2.6348381e-02   2.8974455e-02
   3.4669193e-02   3.3625977e-02   3.1877357e-02   3.3448473e-02   3.4424427e-02   3.5274257e-02   3.1758217e-02   3.2724117e-02   3.4664600e-02   3.6710131e-02   0.0000000e+00   3.8125856e-02   3.3577532e-02   3.3913979e-02   3.0685275e-02   3.4008664e-02   3.5806376e-02   3.7816664e-02   3.8248810e-02   4.0401681e-02   4.0899868e-02   3.1743883e-02   3.6200394e-02   3.6195384e-02   3.9661368e-02   3.6506195e-02   3.6459264e-02   3.2655928e-02   3.1942093e-02   3.2403995e-02   3.4846427e-02   3.8359911e-02   3.7398032e-02   3.7311728e-02   4.8470585e-02   4.3250758e-02   3.8282151e-02   3.8972672e-02   3.1177186e-02   3.3119287e-02   4.6648000e-02   3.1832210e-02   3.7441122e-02   3.8760805e-02   4.1099633e-02   4.5655608e-02   3.8561045e-02   3.3558101e-02   3.3909099e-02   3.4240408e-02   3.2751165e-02   3.5362273e-02   3.9056868e-02   3.2547104e-02   3.6547247e-02   3.3821418e-02   3.0425932e-02   3.4124710e-02   3.6755625e-02   3.5220216e-02   3.4629084e-02   3.3434542e-02   3.2523409e-02   3.1387698e-02   3.2080285e-02   3.1795182e-02   4.0572145e-02   4.4584436e-02   3.7953292e-02   3.7618117e-02   3.7234598e-02   3.1458730e-02   3.6371720e-02   4.0460964e-02   3.9576769e-02   4.0158474e-02   4.2692183e-02   4.2481672e-02   3.7911533e-02   3.4934494e-02   3.5252552e-02   3.2977764e-02   3.5956471e-02   3.3001388e-02   3.0233756e-02   3.0202183e-02   3.4404946e-02   3.6907437e-02   3.3713023e-02   3.1402616e-02
   3.1419263e-02   3.3953979e-02   3.3586386e-02   3.6472697e-02   4.0217765e-02   3.5672856e-02   3.0906964e-02   3.1455404e-02   3.4378091e-02   3.5200271e-02   3.8125856e-02   0.0000000e+00   3.3674660e-02   3.3706121e-02   3.2507421e-02   3.3110008e-02   3.9163182e-02   3.5650376e-02   3.5541636e-02   3.6262542e-02   3.7925904e-02   3.6763921e-02   4.0806239e-02   3.7886054e-02   4.2118637e-02   3.6440037e-02   3.6044919e-02   3.4784237e-02   3.2009055e-02   3.3080742e-02   3.7467403e-02   3.9418405e-02   3.9546384e-02   3.8437555e-02   4.9885254e-02   4.2083718e-02   4.5978800e-02   4.0645517e-02   3.2478429e-02   3.3624269e-02   4.7289710e-02   3.9800854e-02   4.2564667e-02   4.3636204e-02   4.1982716e-02   4.5565501e-02   3.7017902e-02   3.5191573e-02   3.4961194e-02   3.6860460e-02   3.4905531e-02   3.8517438e-02   4.2465802e-02   3.4985658e-02   3.4452120e-02   3.2928094e-02   3.1350306e-02   3.3742125e-02   3.7617161e-02   3.2351376e-02   3.3854277e-02   3.2778370e-02   3.4762293e-02   3.2438507e-02   3.2922544e-02   3.2461277e-02   3.9714311e-02   4.4646713e-02   3.8473161e-02   3.9908286e-02   3.5052009e-02   3.3077504e-02   4.1511516e-02   4.4589287e-02   4.0784230e-02   4.2024557e-02   4.1763693e-02   4.1104740e-02   3.7269566e-02   3.6217126e-02   3.4875592e-02   3.4999880e-02   3.4571137e-02   3.6115174e-02   3.4564419e-02   3.3164690e-02   3.0960649e-02   3.1179507e-02   3.4208553e-02   3.1984793e-02
   2.9305088e-02   3.0765179e-02   3.0748494e-02   3.1396172e-02   3.3950461e-02   3.0862974e-02   2.8343364e-02   2.8031778e-02   3.0935676e-02   3.1689961e-02   3.3577532e-02   3.3674660e-02   0.0000000e+00   3.0189391e-02   2.8790457e-02   2.9890696e-02   3.3559015e-02   3.1762138e-02   3.2495358e-02   3.2741317e-02   3.9179109e-02   3.5074521e-02   3.4796189e-02   3.3570906e-02   3.3919108e-02   3.3319000e-02   3.0377478e-02   3.0774286e-02   2.8260427e-02   2.8572922e-02   3.2673199e-02   3.3772111e-02   3.4314379e-02   3.4393307e-02   4.0885385e-02   3.9984781e-02   3.7692501e-02   3.8827758e-02   2.9706005e-02   3.0861173e-02   4.0094537e-02   3.4230242e-02   3.4641607e-02   3.6454349e-02   3.6173224e-02   3.9540979e-02   3.2868760e-02   3.0695272e-02   3.2965629e-02   3.5611620e-02   2.9645371e-02   2.9300294e-02   3.7741892e-02   2.8991180e-02   2.9497142e-02   2.8143759e-02   2.9018958e-02   3.1520309e-02   3.2235958e-02   3.1459214e-02   3.1661655e-02   2.8796460e-02   3.0508588e-02   2.6819352e-02   3.0256666e-02   2.9071477e-02   3.5106718e-02   3.9205385e-02   3.4879009e-02   3.7481593e-02   3.0764039e-02   3.2099784e-02   3.4139967e-02   3.7086276e-02   3.7568489e-02   3.6983541e-02   3.8869361e-02   3.9965717e-02   3.0970843e-02   3.5295422e-02   2.9875359e-02   2.9233413e-02   3.1660076e-02   3.2392079e-02   3.0286678e-02   2.7814277e-02   3.0154365e-02   2.9298496e-02   2.9485467e-02   2.8490041e-02
   2.9253422e-02   2.9638696e-02   3.1135957e-02   3.3087450e-02   3.2304487e-02   3.3563433e-02   2.9104828e-02   2.8184400e-02   3.1474274e-02   3.0679337e-02   3.3913979e-02   3.3706121e-02   3.0189391e-02   0.0000000e+00   3.0557994e-02   3.2189344e-02   3.7481542e-02   3.2019652e-02   3.0719106e-02   3.2209455e-02   3.2317884e-02   3.3260720e-02   3.6001260e-02   3.4751098e-02   3.6491181e-02   3.4178087e-02   3.3663548e-02   3.4222636e-02   3.2008604e-02   3.2415241e-02   3.5711014e-02   3.6677522e-02   3.4874999e-02   3.7242806e-02   4.3166143e-02   4.4972324e-02   3.8705199e-02   3.8622047e-02   3.1278320e-02   3.0976328e-02   4.3188611e-02   3.7049826e-02   3.8614914e-02   3.6345018e-02   3.8422210e-02   4.1172044e-02   3.3700872e-02   3.2161238e-02   3.6808537e-02   3.8280518e-02   3.0926781e-02   2.9753461e-02   3.5832492e-02   3.4266942e-02   3.0532738e-02   3.0353332e-02   3.1804193e-02   3.2701590e-02   3.3695386e-02   3.2329424e-02   3.1498630e-02   3.1471560e-02   2.9003434e-02   2.9021297e-02   3.1640396e-02   2.9700991e-02   3.5799388e-02   3.9441883e-02   3.6452845e-02   3.6965971e-02   3.4029223e-02   3.2618525e-02   3.5786065e-02   3.7798308e-02   3.8454599e-02   3.6005295e-02   3.8101996e-02   3.9458733e-02   3.2280740e-02   3.3758374e-02   3.0020453e-02   2.9746164e-02   3.2628073e-02   3.1550387e-02   2.8629540e-02   2.8630943e-02   2.9971923e-02   2.9103448e-02   3.0025788e-02   2.6625580e-02
   2.8533873e-02   2.8561774e-02   2.9052724e-02   3.1513466e-02   2.9692409e-02   2.9293279e-02   2.6787291e-02   2.5256244e-02   2.8674157e-02   2.9388515e-02   3.0685275e-02   3.2507421e-02   2.8790457e-02   3.0557994e-02   0.0000000e+00   2.8587102e-02   3.5623789e-02   2.7002459e-02   2.9789659e-02   3.2583182e-02   3.7162460e-02   3.1928322e-02   3.3923239e-02   3.3095280e-02   3.3497202e-02   3.1164435e-02   2.7658800e-02   3.0616469e-02   2.8146337e-02   2.9233930e-02   3.5979140e-02   3.3809646e-02   3.2854354e-02   3.5013778e-02   3.9353173e-02   4.5649519e-02   3.7152106e-02   3.8556524e-02   3.1284293e-02   2.9385625e-02   3.8037245e-02   3.4288873e-02   3.5736319e-02   3.4665214e-02   3.4039940e-02   3.8830964e-02   3.1862113e-02   3.1563827e-02   3.3049431e-02   3.5384957e-02   3.0103576e-02   2.8291338e-02   3.4005907e-02   2.8018621e-02   2.7698987e-02   2.7792047e-02   3.1998794e-02   3.0742767e-02   3.0859799e-02   2.8690394e-02   2.9781210e-02   3.0406275e-02   2.8597954e-02   2.8475525e-02   2.9273785e-02   2.8815324e-02   3.5633262e-02   3.8955711e-02   3.2571291e-02   3.3952067e-02   3.1424551e-02   2.9528904e-02   3.6648234e-02   3.4351065e-02   3.6117474e-02   3.5590206e-02   3.9958835e-02   3.7884412e-02   3.1089850e-02   2.7744869e-02   3.1272392e-02   2.9928007e-02   3.1363379e-02   3.0455006e-02   2.8516287e-02   2.8129935e-02   3.0627660e-02   2.6942022e-02   2.9303115e-02   2.7248497e-02
   2.8212079e-02   2.7888819e-02   2.9456167e-02   3.1500706e-02   3.0501834e-02   3.2196714e-02   2.9344048e-02   2.8713730e-02   3.1092613e-02   3.1599974e-02   3.4008664e-02   3.3110008e-02   2.9890696e-02   3.2189344e-02   2.8587102e-02   0.0000000e+00   3.6593328e-02   2.9242657e-02   3.2640844e-02   3.2443126e-02   3.6037681e-02   3.4284809e-02   3.3832847e-02   3.3779006e-02   3.8192964e-02   3.2732727e-02   3.0874151e-02   2.9539373e-02   2.8360732e-02   2.9971064e-02   3.6114224e-02   3.4011881e-02   3.2991600e-02   3.3880680e-02   3.7454955e-02   3.8404627e-02   3.5561876e-02   3.6632100e-02   3.0620568e-02   2.9927225e-02   3.9324177e-02   3.7976202e-02   3.4568851e-02   3.4722497e-02   3.5262904e-02   3.8200092e-02   3.0480776e-02   3.1080775e-02   3.3330512e-02   3.5839436e-02   2.9979159e-02   2.9177112e-02   3.4786607e-02   2.8006612e-02   2.9077347e-02   2.7611068e-02   3.1883014e-02   3.1955898e-02   3.1889752e-02   3.1981464e-02   3.0394088e-02   3.2354892e-02   2.6079043e-02   2.9002196e-02   2.6963938e-02   2.9889202e-02   3.4673672e-02   3.8381537e-02   3.3467900e-02   3.6560936e-02   3.4983405e-02   3.3030672e-02   4.5077617e-02   3.5772351e-02   3.7423062e-02   3.5403993e-02   3.7124718e-02   4.0024690e-02   2.9793812e-02   2.7247786e-02   2.9608667e-02   2.8571086e-02   2.9883987e-02   3.2830347e-02   3.1001621e-02   3.0696904e-02   3.1215905e-02   2.7647993e-02   2.9647332e-02   2.7215494e-02
   2.8844121e-02   3.1361195e-02   3.2507716e-02   3.4816672e-02   3.2347859e-02   3.5670205e-02   3.5085309e-02   3.2621058e-02   3.2416952e-02   3.3863524e-02   3.5806376e-02   3.9163182e-02   3.3559015e-02   3.7481542e-02   3.5623789e-02   3.6593328e-02   0.0000000e+00   3.3884749e-02   3.7533725e-02   3.7539322e-02   3.7557554e-02   3.4379865e-02   3.4136572e-02   3.4356668e-02   3.7941366e-02   3.3730425e-02   3.0534396e-02   2.9033522e-02   2.9573314e-02   3.0749865e-02   3.7620379e-02   3.8587981e-02   3.7859836e-02   3.8378570e-02   3.9566332e-02   4.0691010e-02   3.6027566e-02   4.0330167e-02   3.4743733e-02   3.5231153e-02   4.5558078e-02   4.0424556e-02   3.6360956e-02   3.8309755e-02   3.9316286e-02   4.4238391e-02   3.2952688e-02   3.5128635e-02   3.5173382e-02   3.2693125e-02   3.1683833e-02   3.1463445e-02   3.4913368e-02   3.1357223e-02   3.4977671e-02   3.3259286e-02   3.4323959e-02   3.5356640e-02   3.7761468e-02   3.5863858e-02   2.9962707e-02   3.3094468e-02   2.8901500e-02   2.9060267e-02   2.9564535e-02   3.3367786e-02   4.0596385e-02   4.2670941e-02   3.6971564e-02   3.9960115e-02   3.6048552e-02   3.2495059e-02   3.9657034e-02   3.9261536e-02   3.7112905e-02   3.4812450e-02   3.6966897e-02   3.8997971e-02   3.2718294e-02   3.0749362e-02   2.8571247e-02   2.9931922e-02   3.2007742e-02   3.5383584e-02   3.1518754e-02   3.1960097e-02   3.4197944e-02   2.8885000e-02   3.0557642e-02   2.8322999e-02
   2.9427845e-02   3.0355114e-02   2.8984267e-02   3.0206019e-02   2.9907604e-02   3.1026988e-02   2.8838663e-02   2.8654175e-02   3.2367037e-02   3.7575411e-02   3.7816664e-02   3.5650376e-02   3.1762138e-02   3.2019652e-02   2.7002459e-02   2.9242657e-02   3.3884749e-02   0.0000000e+00   3.5901829e-02   3.5069979e-02   3.7511064e-02   3.7429932e-02   3.5831189e-02   3.7563934e-02   3.5187405e-02   2.9850751e-02   3.0515653e-02   3.4087844e-02   2.8880125e-02   3.2978964e-02   3.5989335e-02   3.5269031e-02   3.4917075e-02   4.0163517e-02   5.0253984e-02   4.3973431e-02   3.6961416e-02   3.8080173e-02   3.3104357e-02   3.2770954e-02   4.1613389e-02   3.9169671e-02   3.5396870e-02   3.8231299e-02   3.9612151e-02   4.1481966e-02   3.5491051e-02   3.5406581e-02   3.2257313e-02   3.1683384e-02   3.1263844e-02   3.1820659e-02   3.4366418e-02   3.5543576e-02   3.1023406e-02   3.0141622e-02   3.0522165e-02   3.0902405e-02   3.0662908e-02   3.5293922e-02   3.0642878e-02   2.9343226e-02   2.8681108e-02   3.0393801e-02   3.0696935e-02   2.7274346e-02   3.5292355e-02   3.9726389e-02   3.5441638e-02   3.7653572e-02   3.1942464e-02   3.1808677e-02   3.7376551e-02   3.9014429e-02   3.5523016e-02   3.7882180e-02   4.0325565e-02   4.1363056e-02   3.5004255e-02   3.6199695e-02   3.1660914e-02   3.2522447e-02   3.1487668e-02   3.2640047e-02   2.9871004e-02   2.8684325e-02   3.1582758e-02   2.7698705e-02   2.7628531e-02   2.6229956e-02
   3.1016656e-02   3.1403606e-02   3.2545384e-02   3.4888437e-02   3.7003895e-02   3.3014081e-02   3.0512057e-02   2.8315970e-02   3.3994736e-02   3.5489463e-02   3.8248810e-02   3.5541636e-02   3.2495358e-02   3.0719106e-02   2.9789659e-02   3.2640844e-02   3.7533725e-02   3.5901829e-02   0.0000000e+00   3.4060817e-02   3.7094096e-02   3.3075485e-02   3.7032804e-02   3.6956314e-02   3.5534246e-02   3.0198367e-02   3.2811598e-02   3.3528742e-02   3.0436272e-02   3.2390183e-02   3.8115598e-02   3.6056433e-02   3.6093360e-02   3.7373234e-02   4.2188401e-02   4.5772974e-02   4.1395153e-02   3.7515763e-02   3.2175546e-02   3.0089569e-02   4.0366705e-02   3.5602183e-02   3.7118644e-02   3.8763504e-02   4.1025196e-02   3.9976387e-02   3.5671912e-02   3.3942724e-02   3.4061950e-02   3.6004533e-02   3.2574911e-02   3.2298239e-02   3.4838604e-02   3.1932187e-02   3.1943337e-02   2.8080221e-02   3.0573229e-02   3.3272896e-02   3.2873896e-02   3.4466063e-02   3.0865570e-02   3.2385845e-02   3.0616761e-02   3.1353221e-02   3.0456179e-02   3.1550981e-02   3.6604413e-02   4.1553479e-02   3.5633231e-02   3.8346364e-02   3.0974468e-02   3.2013859e-02   3.5182872e-02   3.5053452e-02   3.7870759e-02   4.0265987e-02   3.9259677e-02   4.0004482e-02   3.2715848e-02   3.3899378e-02   3.4311388e-02   3.4372849e-02   3.3336417e-02   3.4048225e-02   3.3121254e-02   3.2433618e-02   3.4490475e-02   3.0201175e-02   3.1767678e-02   2.9056641e-02
   3.1182098e-02   3.3499427e-02   3.3555894e-02   3.4083886e-02   3.6188999e-02   3.2754553e-02   3.1454847e-02   3.0887835e-02   3.3591954e-02   3.4180376e-02   4.0401681e-02   3.6262542e-02   3.2741317e-02   3.2209455e-02   3.2583182e-02   3.2443126e-02   3.7539322e-02   3.5069979e-02   3.4060817e-02   0.0000000e+00   4.5452682e-02   3.2137324e-02   3.8758642e-02   3.8056437e-02   3.9259726e-02   3.5366057e-02   3.4977921e-02   3.5694084e-02   3.1687324e-02   3.3607198e-02   3.7954146e-02   3.6961920e-02   3.6964458e-02   3.6663584e-02   4.3711646e-02   4.7083175e-02   4.0442222e-02   4.1996334e-02   3.4754804e-02   3.1346886e-02   4.3013522e-02   4.0564652e-02   3.9186772e-02   3.8125033e-02   3.9755261e-02   4.2465418e-02   3.6940966e-02   3.4596661e-02   3.5583298e-02   3.8115918e-02   3.3129582e-02   3.3212509e-02   3.5723463e-02   3.3986661e-02   3.2877637e-02   3.0338803e-02   3.1171515e-02   3.4473550e-02   3.3923587e-02   3.5052785e-02   3.3126733e-02   3.2855273e-02   3.1148927e-02   3.0797735e-02   2.9774732e-02   3.2428651e-02   3.9717379e-02   4.4377908e-02   3.9723302e-02   3.7642893e-02   3.3556290e-02   3.6705529e-02   4.0458887e-02   4.0126519e-02   4.2145395e-02   4.0655363e-02   3.7901590e-02   4.7047517e-02   3.2519701e-02   3.8356286e-02   3.3536768e-02   3.5557687e-02   3.7297283e-02   3.2487806e-02   3.4169516e-02   3.2222152e-02   3.2512022e-02   3.2915002e-02   3.2665500e-02   3.0153071e-02
   3.1748617e-02   3.2507457e-02   3.6892766e-02   3.6026276e-02   3.4565865e-02   4.2376194e-02   3.2949677e-02   3.2254740e-02   3.2766770e-02   3.2225279e-02   4.0899868e-02   3.7925904e-02   3.9179109e-02   3.2317884e-02   3.7162460e-02   3.6037681e-02   3.7557554e-02   3.7511064e-02   3.7094096e-02   4.5452682e-02   0.0000000e+00   4.5603284e-02   4.4383223e-02   4.4096552e-02   4.5753023e-02   4.0927893e-02   3.5697549e-02   3.4519619e-02   2.9131139e-02   3.3790644e-02   4.1010666e-02   4.1048304e-02   3.8328604e-02   3.6104994e-02   4.1538549e-02   4.5523842e-02   3.7263130e-02   4.0334136e-02   3.5550419e-02   3.2637811e-02   4.3356589e-02   3.9199984e-02   3.8177494e-02   3.8919104e-02   4.0438777e-02   4.1472041e-02   3.3279399e-02   3.1750805e-02   3.4030587e-02   3.5775531e-02   3.4383903e-02   3.1051475e-02   4.1681965e-02   3.5343971e-02   3.9311584e-02   3.5809473e-02   3.3797500e-02   3.1134313e-02   3.2382698e-02   3.2206287e-02   3.1895826e-02   3.4101890e-02   3.2356172e-02   3.3533564e-02   3.6508513e-02   3.1788440e-02   3.8072863e-02   4.6304073e-02   4.1171260e-02   3.9476019e-02   3.6447846e-02   3.6895095e-02   4.5181262e-02   4.3673616e-02   4.1552650e-02   3.0447647e-02   3.6233533e-02   4.2067088e-02   3.2369704e-02   3.4970030e-02   3.7722286e-02   3.2846787e-02   3.3616207e-02   3.6036822e-02   2.9299806e-02   2.6657996e-02   2.9954064e-02   3.4704733e-02   3.4778100e-02   3.4106096e-02
   3.1779502e-02   2.8510910e-02   3.0305308e-02   3.7643954e-02   3.4388476e-02   3.4176710e-02   3.0756549e-02   3.1134979e-02   3.4537597e-02   3.1208821e-02   3.1743883e-02   3.6763921e-02   3.5074521e-02   3.3260720e-02   3.1928322e-02   3.4284809e-02   3.4379865e-02   3.7429932e-02   3.3075485e-02   3.2137324e-02   4.5603284e-02   0.0000000e+00   3.4454885e-02   3.7844339e-02   3.7026872e-02   3.3153552e-02   3.7731120e-02   3.5962162e-02   3.1282721e-02   3.6348234e-02   3.7911355e-02   3.5974317e-02   3.7851565e-02   3.6591774e-02   3.9442392e-02   4.9945632e-02   4.0569582e-02   4.3054370e-02   3.3559098e-02   3.4980050e-02   3.9451316e-02   4.3826960e-02   3.6349928e-02   3.8277493e-02   3.8527342e-02   3.7681274e-02   3.2277429e-02   3.6097997e-02   3.8550149e-02   4.1145787e-02   2.9498273e-02   3.3185493e-02   3.7239167e-02   3.2889355e-02   3.1985281e-02   3.0130652e-02   2.8428306e-02   3.5768367e-02   3.3613981e-02   3.8466519e-02   3.2828977e-02   3.3180480e-02   3.2807972e-02   3.3725309e-02   2.7381938e-02   3.0701489e-02   3.4534530e-02   3.9112268e-02   3.8408989e-02   4.7761741e-02   3.7864512e-02   3.5793297e-02   3.9333279e-02   3.5547600e-02   3.7099537e-02   3.5572089e-02   3.2143835e-02   4.2271223e-02   2.8429290e-02   3.2225452e-02   3.1474963e-02   2.9094078e-02   3.0388837e-02   3.3493695e-02   2.8670847e-02   2.7679995e-02   3.1258088e-02   2.7199600e-02   2.6357571e-02   2.7621088e-02
   3.1961717e-02   3.1613007e-02   3.4975981e-02   3.5397674e-02   3.4405436e-02   3.3977007e-02   3.2814610e-02   3.0514649e-02   3.2977289e-02   3.5657923e-02   3.6200394e-02   4.0806239e-02   3.4796189e-02   3.6001260e-02   3.3923239e-02   3.3832847e-02   3.4136572e-02   3.5831189e-02   3.7032804e-02   3.8758642e-02   4.4383223e-02   3.4454885e-02   0.0000000e+00   3.6536333e-02   4.0501390e-02   3.4302053e-02   3.6170460e-02   3.7368958e-02   3.2275513e-02   3.4881899e-02   3.7225887e-02   4.0682995e-02   3.8343192e-02   3.7440425e-02   4.2835849e-02   4.6348899e-02   3.7742947e-02   4.3334741e-02   3.3923429e-02   3.2880321e-02   4.2241978e-02   4.2038925e-02   4.0153692e-02   4.0152362e-02   4.0090124e-02   4.1103206e-02   3.6368710e-02   3.4621026e-02   4.0876775e-02   4.1870740e-02   3.4002153e-02   3.4767450e-02   4.1026056e-02   3.2531412e-02   3.4126961e-02   3.3452990e-02   3.4114084e-02   3.4724512e-02   3.5021647e-02   3.6383726e-02   3.2993000e-02   3.5258427e-02   3.2963372e-02   2.9708938e-02   3.4415274e-02   3.1806373e-02   3.9418805e-02   4.2846112e-02   3.9504382e-02   4.0084726e-02   3.5995856e-02   3.7043874e-02   4.1074900e-02   3.7094340e-02   4.3563848e-02   4.1932870e-02   4.1723580e-02   4.4468421e-02   3.5449419e-02   3.3806915e-02   3.5816943e-02   3.4245868e-02   3.5316846e-02   3.3181824e-02   3.1823620e-02   3.2511937e-02   3.6631193e-02   3.0592264e-02   3.0283642e-02   3.0902102e-02
   3.1885423e-02   3.2882918e-02   3.2989875e-02   3.4178505e-02   3.2606521e-02   3.4222443e-02   3.0926613e-02   2.8238440e-02   3.2595613e-02   3.7098096e-02   3.6195384e-02   3.7886054e-02   3.3570906e-02   3.4751098e-02   3.3095280e-02   3.3779006e-02   3.4356668e-02   3.7563934e-02   3.6956314e-02   3.8056437e-02   4.4096552e-02   3.7844339e-02   3.6536333e-02   0.0000000e+00   3.7203558e-02   3.1415275e-02   3.2421386e-02   3.7215014e-02   3.0939818e-02   3.5132170e-02   3.8142005e-02   3.8030064e-02   3.4424764e-02   3.8526710e-02   4.7854191e-02   4.2682069e-02   3.9943970e-02   4.1986542e-02   3.1230265e-02   3.1839653e-02   4.3712298e-02   4.4641734e-02   3.9664240e-02   3.7894995e-02   3.8488615e-02   4.2188185e-02   3.5979952e-02   3.5721300e-02   4.0018227e-02   3.8794069e-02   3.2932405e-02   3.2703596e-02   3.8514869e-02   3.4881117e-02   3.2980938e-02   3.1584062e-02   3.2274252e-02   3.4757699e-02   3.4269157e-02   3.4329921e-02   3.1738568e-02   3.3640576e-02   3.0627254e-02   2.9030560e-02   3.2000278e-02   3.0838234e-02   3.7602328e-02   4.2595114e-02   3.9415371e-02   4.2273595e-02   3.2777545e-02   3.1375442e-02   3.9762986e-02   3.8897880e-02   4.3010072e-02   3.8006444e-02   4.1780814e-02   4.4024665e-02   3.2811034e-02   3.6619261e-02   3.2809458e-02   3.1495476e-02   3.5045989e-02   3.4096209e-02   3.2912001e-02   3.1187970e-02   3.4322181e-02   3.3010636e-02   3.3105657e-02   3.2087715e-02
   3.6053552e-02   3.4600288e-02   3.3366057e-02   3.8657997e-02   3.5067418e-02   3.6259769e-02   3.2738817e-02   3.0879607e-02   3.2690167e-02   3.9151296e-02   3.9661368e-02   4.2118637e-02   3.3919108e-02   3.6491181e-02   3.3497202e-02   3.8192964e-02   3.7941366e-02   3.5187405e-02   3.5534246e-02   3.9259726e-02   4.5753023e-02   3.7026872e-02   4.0501390e-02   3.7203558e-02   0.0000000e+00   3.5626557e-02   3.7864531e-02   3.9906147e-02   3.3731786e-02   3.8131877e-02   4.1180875e-02   3.8621334e-02   3.8488277e-02   4.1436913e-02   4.7286171e-02   4.5903031e-02   4.3335598e-02   4.4453278e-02   3.7606840e-02   3.3564435e-02   4.5007732e-02   4.8694001e-02   4.3238104e-02   4.3550056e-02   4.3199460e-02   4.5388276e-02   4.0040764e-02   3.9629746e-02   4.3480375e-02   4.1835882e-02   3.8517026e-02   3.6432768e-02   4.2900161e-02   3.6928050e-02   3.5208412e-02   3.3679983e-02   3.6068997e-02   3.9389005e-02   4.0887302e-02   4.0998344e-02   3.9283017e-02   4.2027760e-02   3.5357315e-02   3.8235385e-02   4.1357439e-02   4.1408881e-02   4.5343490e-02   4.7488677e-02   4.3589353e-02   4.6799761e-02   3.8890596e-02   3.8758404e-02   4.3997899e-02   4.1625360e-02   4.5901422e-02   4.0566790e-02   4.0019366e-02   4.6880511e-02   4.0707352e-02   4.2851334e-02   3.7108689e-02   3.7093778e-02   3.6661826e-02   4.0918756e-02   3.6882802e-02   3.4255513e-02   3.4701502e-02   3.4781906e-02   3.6350691e-02   3.3396416e-02
   3.0850345e-02   3.3280610e-02   3.3075718e-02   3.3420514e-02   3.1329857e-02   3.2194728e-02   3.3230065e-02   3.0482761e-02   3.3161525e-02   3.8788206e-02   3.6506195e-02   3.6440037e-02   3.3319000e-02   3.4178087e-02   3.1164435e-02   3.2732727e-02   3.3730425e-02   2.9850751e-02   3.0198367e-02   3.5366057e-02   4.0927893e-02   3.3153552e-02   3.4302053e-02   3.1415275e-02   3.5626557e-02   0.0000000e+00   3.2503804e-02   3.0405552e-02   2.5637087e-02   3.2033959e-02   3.2077034e-02   3.4902513e-02   3.2449317e-02   3.2387698e-02   3.5768207e-02   3.7775172e-02   3.7730877e-02   3.6808200e-02   3.0207790e-02   3.0835790e-02   4.1093875e-02   4.3348401e-02   3.5204210e-02   3.4579811e-02   3.6869529e-02   3.9839945e-02   3.4624244e-02   3.2363152e-02   3.1156371e-02   3.5312549e-02   3.5833995e-02   3.6425392e-02   3.1699720e-02   3.0196983e-02   3.2480020e-02   3.3251889e-02   3.3868754e-02   3.1938440e-02   3.3424823e-02   3.4026352e-02   3.1357470e-02   3.0757910e-02   2.9335869e-02   3.0485599e-02   3.4106808e-02   3.1933760e-02   3.5996698e-02   4.0856621e-02   3.6785132e-02   4.1224458e-02   3.0862840e-02   3.3896130e-02   3.9105466e-02   3.6893013e-02   3.9103207e-02   3.5289225e-02   3.8777336e-02   3.8594547e-02   3.3069461e-02   3.0912340e-02   3.3588668e-02   3.2878190e-02   3.2662931e-02   3.2774949e-02   3.0065283e-02   3.2120329e-02   3.5563633e-02   3.3872757e-02   2.9006784e-02   2.6976837e-02
   2.8769168e-02   2.9737116e-02   3.0172382e-02   3.3276386e-02   3.2326916e-02   3.1613696e-02   2.6678035e-02   2.7958951e-02   3.3271690e-02   3.4458017e-02   3.6459264e-02   3.6044919e-02   3.0377478e-02   3.3663548e-02   2.7658800e-02   3.0874151e-02   3.0534396e-02   3.0515653e-02   3.2811598e-02   3.4977921e-02   3.5697549e-02   3.7731120e-02   3.6170460e-02   3.2421386e-02   3.7864531e-02   3.2503804e-02   0.0000000e+00   3.5803324e-02   2.8768232e-02   2.8260073e-02   3.2949194e-02   3.9018434e-02   3.4280083e-02   3.6361010e-02   4.3107691e-02   4.7321765e-02   3.6180033e-02   3.9934587e-02   3.2457298e-02   3.1188321e-02   3.9185074e-02   3.8698316e-02   3.6951594e-02   3.6511183e-02   3.8413106e-02   3.7398316e-02   3.2730265e-02   3.4474014e-02   3.3223416e-02   3.6953036e-02   3.3779955e-02   3.1448111e-02   3.7236381e-02   3.1421126e-02   2.9994897e-02   2.9959039e-02   3.1353175e-02   3.0372676e-02   3.3074310e-02   3.2466487e-02   2.7927827e-02   2.9588646e-02   2.8243483e-02   2.8045949e-02   2.9223113e-02   3.0657927e-02   3.6798843e-02   4.3076959e-02   3.9052917e-02   3.7377819e-02   3.2181924e-02   2.9609247e-02   3.7246916e-02   3.3802646e-02   4.1055358e-02   3.5523159e-02   3.4740828e-02   4.0199380e-02   3.7247047e-02   2.8026353e-02   2.9165375e-02   2.9620489e-02   3.0137428e-02   3.1049150e-02   3.1500151e-02   2.7225107e-02   3.4572861e-02   3.3715429e-02   3.0561625e-02   2.8793268e-02
   3.1035051e-02   2.8325945e-02   2.9978505e-02   3.1805817e-02   3.0851743e-02   3.4595383e-02   2.6866616e-02   2.7043635e-02   3.2232954e-02   3.7150739e-02   3.2655928e-02   3.4784237e-02   3.0774286e-02   3.4222636e-02   3.0616469e-02   2.9539373e-02   2.9033522e-02   3.4087844e-02   3.3528742e-02   3.5694084e-02   3.4519619e-02   3.5962162e-02   3.7368958e-02   3.7215014e-02   3.9906147e-02   3.0405552e-02   3.5803324e-02   0.0000000e+00   3.0485916e-02   3.3075395e-02   3.9655039e-02   3.7845253e-02   3.5047348e-02   3.7113558e-02   3.9994418e-02   4.1330352e-02   3.5794152e-02   3.9985230e-02   3.0622926e-02   2.9707357e-02   3.7392284e-02   3.6596799e-02   3.6340102e-02   3.3142547e-02   3.7452494e-02   4.1182558e-02   3.3256077e-02   3.4680114e-02   3.6434135e-02   3.6317378e-02   3.3281723e-02   3.4616252e-02   3.9223145e-02   3.2961052e-02   3.4725333e-02   2.8824820e-02   3.3858252e-02   3.5532337e-02   3.2457887e-02   3.1113720e-02   2.9419301e-02   3.2633403e-02   3.0647007e-02   3.0789009e-02   3.1656747e-02   3.1293064e-02   3.6520657e-02   4.2016158e-02   3.9220968e-02   3.9090607e-02   3.2647548e-02   3.2921566e-02   3.9297762e-02   3.4749216e-02   3.9085325e-02   4.3335060e-02   3.7949422e-02   4.0761303e-02   3.4750975e-02   2.8870875e-02   3.0030374e-02   2.8060782e-02   3.2393732e-02   3.2416593e-02   3.1015134e-02   2.9879673e-02   3.4867176e-02   3.0442209e-02   2.7873072e-02   2.6878381e-02
   3.0137676e-02   2.9080249e-02   3.0542691e-02   2.9440760e-02   3.2125300e-02   2.9520207e-02   2.8526114e-02   2.6142842e-02   2.7652645e-02   3.3890801e-02   3.1942093e-02   3.2009055e-02   2.8260427e-02   3.2008604e-02   2.8146337e-02   2.8360732e-02   2.9573314e-02   2.8880125e-02   3.0436272e-02   3.1687324e-02   2.9131139e-02   3.1282721e-02   3.2275513e-02   3.0939818e-02   3.3731786e-02   2.5637087e-02   2.8768232e-02   3.0485916e-02   0.0000000e+00   2.8094374e-02   3.2322030e-02   3.3030027e-02   2.9280118e-02   3.0232429e-02   3.4237047e-02   3.7867480e-02   3.4415739e-02   3.5604546e-02   3.0089967e-02   2.6905699e-02   3.8814924e-02   3.1305698e-02   3.3238343e-02   3.3974363e-02   3.7019634e-02   3.9151797e-02   3.3307787e-02   3.2142744e-02   3.1743775e-02   3.5205586e-02   2.9630035e-02   3.2961377e-02   3.5469874e-02   3.1460912e-02   3.0327950e-02   2.9984944e-02   3.0898773e-02   3.1822589e-02   3.2946899e-02   3.1959117e-02   2.8625747e-02   3.2126995e-02   3.0380895e-02   2.8938645e-02   2.9641035e-02   3.2174051e-02   3.8683270e-02   4.1536395e-02   3.6693625e-02   3.7022472e-02   2.8921697e-02   3.0628025e-02   3.6541972e-02   3.4885746e-02   4.3542639e-02   4.0136097e-02   3.4315149e-02   4.6347337e-02   2.9715823e-02   3.2518139e-02   2.9573944e-02   2.9906238e-02   3.2750978e-02   3.0985293e-02   3.1481183e-02   3.1252949e-02   3.3374252e-02   2.9064484e-02   2.9997730e-02   2.6363942e-02
   2.9343643e-02   2.8972393e-02   3.0360168e-02   3.2180773e-02   3.4971645e-02   3.1649766e-02   2.8136215e-02   2.5742649e-02   2.9052734e-02   3.2540913e-02   3.2403995e-02   3.3080742e-02   2.8572922e-02   3.2415241e-02   2.9233930e-02   2.9971064e-02   3.0749865e-02   3.2978964e-02   3.2390183e-02   3.3607198e-02   3.3790644e-02   3.6348234e-02   3.4881899e-02   3.5132170e-02   3.8131877e-02   3.2033959e-02   2.8260073e-02   3.3075395e-02   2.8094374e-02   0.0000000e+00   3.5979215e-02   3.5966762e-02   3.5827999e-02   3.5663241e-02   4.2540761e-02   3.7781837e-02   4.0345155e-02   4.0306800e-02   3.6530076e-02   3.4396982e-02   4.0431160e-02   3.8063359e-02   3.9154613e-02   4.0006782e-02   4.1755780e-02   4.1301429e-02   3.6170293e-02   3.5729872e-02   3.6967553e-02   3.9125719e-02   3.3950202e-02   3.2714405e-02   3.6713200e-02   3.2201707e-02   3.2964480e-02   3.1827930e-02   3.2092772e-02   3.4909605e-02   3.4532425e-02   3.3417290e-02   3.1197454e-02   3.4588902e-02   2.9814513e-02   2.8976560e-02   3.0269012e-02   3.0447250e-02   3.6173670e-02   4.0985134e-02   3.5999665e-02   3.9793079e-02   3.0189976e-02   3.1634970e-02   3.2556951e-02   3.3366189e-02   3.9797176e-02   3.8606971e-02   3.6102133e-02   4.0290349e-02   3.4907837e-02   3.6524875e-02   2.9028051e-02   3.0982520e-02   3.3086919e-02   3.3077357e-02   2.9794443e-02   3.0157744e-02   3.0826229e-02   2.5023563e-02   2.9815062e-02   2.6645489e-02
   3.2419636e-02   3.2310656e-02   3.3691486e-02   3.1993137e-02   3.3736674e-02   3.3401551e-02   3.0745775e-02   3.0467027e-02   3.6181560e-02   3.4562678e-02   3.4846427e-02   3.7467403e-02   3.2673199e-02   3.5711014e-02   3.5979140e-02   3.6114224e-02   3.7620379e-02   3.5989335e-02   3.8115598e-02   3.7954146e-02   4.1010666e-02   3.7911355e-02   3.7225887e-02   3.8142005e-02   4.1180875e-02   3.2077034e-02   3.2949194e-02   3.9655039e-02   3.2322030e-02   3.5979215e-02   0.0000000e+00   3.6870956e-02   3.8555638e-02   3.8508160e-02   4.8705058e-02   4.5084392e-02   4.1988300e-02   4.2106499e-02   3.7515254e-02   3.4722087e-02   4.4116113e-02   3.5973721e-02   3.7731825e-02   3.9038917e-02   3.9224842e-02   4.0043303e-02   3.5018504e-02   3.4788580e-02   3.4802142e-02   3.8025578e-02   3.4812936e-02   3.2533836e-02   3.9273723e-02   3.4874316e-02   3.5967709e-02   3.3812376e-02   3.3661036e-02   3.5824260e-02   3.6939616e-02   3.4857638e-02   3.4135242e-02   3.6857592e-02   3.3935210e-02   3.3311065e-02   3.5918772e-02   3.4794893e-02   4.1377513e-02   4.4136890e-02   3.8349832e-02   4.0356297e-02   3.4024115e-02   3.5364343e-02   4.0599014e-02   3.6492305e-02   4.4708022e-02   4.4646079e-02   4.2571350e-02   4.4082337e-02   4.1535436e-02   3.2138345e-02   3.4839936e-02   3.2638682e-02   3.2780260e-02   3.1544871e-02   3.1304953e-02   3.1590356e-02   3.2903437e-02   2.7954848e-02   3.1019039e-02   2.9009841e-02
   3.2696699e-02   3.5169990e-02   3.5062554e-02   3.5879173e-02   3.8552319e-02   3.5302343e-02   3.1929558e-02   3.2575427e-02   3.4964222e-02   3.8126210e-02   3.8359911e-02   3.9418405e-02   3.3772111e-02   3.6677522e-02   3.3809646e-02   3.4011881e-02   3.8587981e-02   3.5269031e-02   3.6056433e-02   3.6961920e-02   4.1048304e-02   3.5974317e-02   4.0682995e-02   3.8030064e-02   3.8621334e-02   3.4902513e-02   3.9018434e-02   3.7845253e-02   3.3030027e-02   3.5966762e-02   3.6870956e-02   0.0000000e+00   3.7361950e-02   4.2304764e-02   4.6103907e-02   4.6571389e-02   4.3618442e-02   4.3896062e-02   3.7299952e-02   3.7014748e-02   4.4196182e-02   3.9326097e-02   3.8567206e-02   4.0488909e-02   4.2811427e-02   4.2746263e-02   3.7454034e-02   3.5152975e-02   3.9627873e-02   3.9452008e-02   3.8342547e-02   3.4942547e-02   3.7916962e-02   3.7001933e-02   3.2140198e-02   3.2400923e-02   3.2104397e-02   3.3167722e-02   3.5575366e-02   3.4499363e-02   3.4272394e-02   3.5436176e-02   3.4183576e-02   3.1590666e-02   3.4064746e-02   3.3056100e-02   4.2574886e-02   4.3710163e-02   3.8363642e-02   4.1413591e-02   3.4298832e-02   3.7017852e-02   3.7801802e-02   3.8528190e-02   4.6758483e-02   3.8741041e-02   4.3154843e-02   4.7373088e-02   4.5059604e-02   3.2355094e-02   3.4717125e-02   3.4176030e-02   3.6411699e-02   3.6316985e-02   3.1733913e-02   3.1528328e-02   3.1205522e-02   3.1494588e-02   3.3591469e-02   3.2027087e-02
   3.4926820e-02   3.4834469e-02   3.5555132e-02   3.7233357e-02   3.6587453e-02   3.7723838e-02   3.3882695e-02   3.2670265e-02   3.4236449e-02   3.6243844e-02   3.7398032e-02   3.9546384e-02   3.4314379e-02   3.4874999e-02   3.2854354e-02   3.2991600e-02   3.7859836e-02   3.4917075e-02   3.6093360e-02   3.6964458e-02   3.8328604e-02   3.7851565e-02   3.8343192e-02   3.4424764e-02   3.8488277e-02   3.2449317e-02   3.4280083e-02   3.5047348e-02   2.9280118e-02   3.5827999e-02   3.8555638e-02   3.7361950e-02   0.0000000e+00   3.9447443e-02   4.7128713e-02   4.5857858e-02   4.1604289e-02   4.3887660e-02   3.5417534e-02   3.3002451e-02   4.1895825e-02   3.8212286e-02   4.0278207e-02   3.9948811e-02   4.2770206e-02   4.3201806e-02   3.6084737e-02   3.5911532e-02   3.9928106e-02   3.4615092e-02   3.4037014e-02   3.5466302e-02   4.0727564e-02   3.4484649e-02   3.5110081e-02   3.3930685e-02   3.5021067e-02   3.4806267e-02   3.6120721e-02   3.5411015e-02   3.4158020e-02   3.6206973e-02   3.4365267e-02   3.1339209e-02   3.4049474e-02   3.2419640e-02   4.1047073e-02   4.4663480e-02   3.9624690e-02   4.0921729e-02   3.6176160e-02   3.6194489e-02   4.2385844e-02   3.9224265e-02   4.1055651e-02   4.2791129e-02   3.9636392e-02   4.5818401e-02   4.1156097e-02   3.2023413e-02   3.4400870e-02   3.4979147e-02   3.7522262e-02   3.7396092e-02   3.4635473e-02   3.2892705e-02   3.2108880e-02   3.8333456e-02   3.3309353e-02   3.3466992e-02
   3.2516033e-02   3.2062273e-02   3.4712085e-02   3.6379125e-02   3.7154180e-02   3.4453935e-02   3.1905598e-02   3.1185471e-02   3.4953852e-02   3.6804932e-02   3.7311728e-02   3.8437555e-02   3.4393307e-02   3.7242806e-02   3.5013778e-02   3.3880680e-02   3.8378570e-02   4.0163517e-02   3.7373234e-02   3.6663584e-02   3.6104994e-02   3.6591774e-02   3.7440425e-02   3.8526710e-02   4.1436913e-02   3.2387698e-02   3.6361010e-02   3.7113558e-02   3.0232429e-02   3.5663241e-02   3.8508160e-02   4.2304764e-02   3.9447443e-02   0.0000000e+00   4.7661757e-02   4.3118435e-02   4.4234500e-02   4.3032989e-02   3.8474000e-02   3.5837345e-02   4.1934399e-02   4.0187255e-02   4.2512255e-02   4.1202799e-02   4.2680345e-02   4.2779637e-02   3.6298743e-02   3.3956556e-02   4.0330740e-02   3.7869233e-02   3.5907037e-02   3.4838600e-02   4.1526484e-02   3.1945338e-02   3.2455913e-02   3.3587479e-02   3.5343601e-02   3.5972101e-02   3.6272280e-02   3.5950507e-02   3.3049530e-02   3.6221404e-02   3.2241553e-02   3.1017204e-02   3.4744892e-02   3.0867727e-02   3.9913401e-02   4.5987796e-02   3.7838899e-02   4.1192781e-02   3.4337168e-02   3.7566801e-02   4.2299037e-02   4.1117544e-02   3.8625623e-02   4.1867468e-02   4.0439207e-02   4.7464857e-02   3.7574167e-02   3.4822727e-02   3.4323770e-02   3.4019859e-02   3.4336639e-02   3.6329940e-02   3.4469181e-02   3.2519961e-02   3.1097964e-02   3.0875885e-02   3.5243851e-02   3.3158978e-02
   3.6461989e-02   4.3773389e-02   4.4557639e-02   4.6768912e-02   4.4755783e-02   4.0184118e-02   4.1154427e-02   4.1520781e-02   4.7305988e-02   4.1995241e-02   4.8470585e-02   4.9885254e-02   4.0885385e-02   4.3166143e-02   3.9353173e-02   3.7454955e-02   3.9566332e-02   5.0253984e-02   4.2188401e-02   4.3711646e-02   4.1538549e-02   3.9442392e-02   4.2835849e-02   4.7854191e-02   4.7286171e-02   3.5768207e-02   4.3107691e-02   3.9994418e-02   3.4237047e-02   4.2540761e-02   4.8705058e-02   4.6103907e-02   4.7128713e-02   4.7661757e-02   0.0000000e+00   5.2743196e-02   5.4395173e-02   4.9248006e-02   4.4103595e-02   4.8279689e-02   5.7725525e-02   5.2107525e-02   4.8921613e-02   4.9945063e-02   5.2472082e-02   4.9844996e-02   4.6755091e-02   4.5454744e-02   4.8126510e-02   4.3957093e-02   4.6983373e-02   4.5781319e-02   4.4478889e-02   3.7378365e-02   3.7942123e-02   3.2743192e-02   4.0982102e-02   3.9918292e-02   4.0102232e-02   3.6334438e-02   3.7296985e-02   4.3007526e-02   3.8552804e-02   3.5614118e-02   3.8054200e-02   4.1662274e-02   4.7870353e-02   5.1540920e-02   4.3318606e-02   4.9973570e-02   4.3530013e-02   4.3591092e-02   4.9840622e-02   4.3908681e-02   4.8309074e-02   4.8539149e-02   5.0404843e-02   5.3523190e-02   4.2909396e-02   3.6756503e-02   4.3597591e-02   4.0387090e-02   4.4365202e-02   4.1568275e-02   4.5553530e-02   4.4106377e-02   3.9921181e-02   4.0564365e-02   4.3957647e-02   4.1345003e-02
   4.1135764e-02   4.5247831e-02   4.6122971e-02   5.0344468e-02   4.6110074e-02   4.1703759e-02   4.1910257e-02   4.1198548e-02   4.6362944e-02   3.9769716e-02   4.3250758e-02   4.2083718e-02   3.9984781e-02   4.4972324e-02   4.5649519e-02   3.8404627e-02   4.0691010e-02   4.3973431e-02   4.5772974e-02   4.7083175e-02   4.5523842e-02   4.9945632e-02   4.6348899e-02   4.2682069e-02   4.5903031e-02   3.7775172e-02   4.7321765e-02   4.1330352e-02   3.7867480e-02   3.7781837e-02   4.5084392e-02   4.6571389e-02   4.5857858e-02   4.3118435e-02   5.2743196e-02   0.0000000e+00   5.8165311e-02   5.2147599e-02   4.3736273e-02   3.7478195e-02   5.2926622e-02   4.9348394e-02   5.1944012e-02   5.5447142e-02   5.0665349e-02   4.5948919e-02   4.9028425e-02   5.1506088e-02   5.0815567e-02   4.6603525e-02   4.1774337e-02   4.3414299e-02   4.8598643e-02   5.0078021e-02   4.3146932e-02   4.4697003e-02   5.1994569e-02   5.0476930e-02   4.7717538e-02   4.4090008e-02   4.4225320e-02   5.0532288e-02   4.3829665e-02   4.1984301e-02   4.2138541e-02   4.6592723e-02   5.8599998e-02   5.6422949e-02   4.3414404e-02   5.1332899e-02   4.1298215e-02   5.5465692e-02   5.1686470e-02   5.0563424e-02   5.6570545e-02   4.4279325e-02   5.4232526e-02   5.2918182e-02   5.0250070e-02   3.9052597e-02   3.6324863e-02   3.5517197e-02   3.7056687e-02   4.2407980e-02   3.4545581e-02   4.3714556e-02   4.0553924e-02   3.9713769e-02   4.1135848e-02   4.0355153e-02
   3.5151469e-02   3.2526833e-02   3.8440476e-02   3.8424333e-02   3.8814446e-02   3.6304564e-02   3.6130635e-02   3.2880288e-02   3.9070962e-02   3.7541061e-02   3.8282151e-02   4.5978800e-02   3.7692501e-02   3.8705199e-02   3.7152106e-02   3.5561876e-02   3.6027566e-02   3.6961416e-02   4.1395153e-02   4.0442222e-02   3.7263130e-02   4.0569582e-02   3.7742947e-02   3.9943970e-02   4.3335598e-02   3.7730877e-02   3.6180033e-02   3.5794152e-02   3.4415739e-02   4.0345155e-02   4.1988300e-02   4.3618442e-02   4.1604289e-02   4.4234500e-02   5.4395173e-02   5.8165311e-02   0.0000000e+00   4.6063601e-02   3.6199964e-02   3.9373346e-02   4.9411433e-02   4.3309045e-02   4.1019105e-02   3.7809642e-02   4.2923364e-02   4.4258672e-02   3.7784842e-02   4.1443337e-02   4.4219875e-02   3.9535103e-02   3.9955116e-02   3.4714082e-02   3.9500043e-02   3.7415357e-02   3.8445215e-02   3.8014218e-02   3.9275752e-02   4.1261826e-02   4.1480977e-02   3.9506136e-02   3.8095902e-02   3.7709821e-02   3.4517402e-02   3.6456853e-02   3.7708553e-02   3.9420402e-02   4.6979502e-02   4.8387609e-02   4.0242759e-02   3.9935635e-02   3.7376106e-02   3.7401183e-02   4.1643620e-02   4.1211330e-02   4.6607913e-02   4.2274087e-02   4.7167583e-02   4.6364070e-02   3.8775721e-02   3.2518813e-02   3.3833866e-02   3.8191362e-02   3.9245164e-02   3.6056407e-02   3.4872469e-02   3.3649521e-02   3.3802020e-02   3.6157252e-02   3.3110563e-02   3.2129847e-02
   3.6075082e-02   3.6413525e-02   3.8359034e-02   3.8341889e-02   4.4346068e-02   3.9231604e-02   3.4174702e-02   3.3985338e-02   3.8534779e-02   3.9781592e-02   3.8972672e-02   4.0645517e-02   3.8827758e-02   3.8622047e-02   3.8556524e-02   3.6632100e-02   4.0330167e-02   3.8080173e-02   3.7515763e-02   4.1996334e-02   4.0334136e-02   4.3054370e-02   4.3334741e-02   4.1986542e-02   4.4453278e-02   3.6808200e-02   3.9934587e-02   3.9985230e-02   3.5604546e-02   4.0306800e-02   4.2106499e-02   4.3896062e-02   4.3887660e-02   4.3032989e-02   4.9248006e-02   5.2147599e-02   4.6063601e-02   0.0000000e+00   4.0498830e-02   3.8761199e-02   4.6238445e-02   4.0580360e-02   4.4382662e-02   4.1914783e-02   4.3936828e-02   4.7733822e-02   3.6262226e-02   3.9516732e-02   4.3171219e-02   4.2564513e-02   3.9411425e-02   3.6946236e-02   4.1824761e-02   3.7521927e-02   3.4355252e-02   3.4742551e-02   3.5331835e-02   3.9115711e-02   4.2225311e-02   4.0133127e-02   3.7170352e-02   3.7353004e-02   3.4024636e-02   3.5418301e-02   3.7819797e-02   4.0883654e-02   4.4305490e-02   4.8104021e-02   4.0986331e-02   5.0313639e-02   4.1824855e-02   3.9349664e-02   4.5055628e-02   3.9268967e-02   4.3627619e-02   4.2687929e-02   4.1797079e-02   4.5790963e-02   4.0952554e-02   3.1323029e-02   3.6246094e-02   3.9126601e-02   4.5118714e-02   3.8538107e-02   3.7781658e-02   3.5919273e-02   3.2476371e-02   3.7218412e-02   3.6759397e-02   3.5946521e-02
   2.7382760e-02   2.9209638e-02   3.1046021e-02   3.2086303e-02   3.5625354e-02   3.1605620e-02   2.7953803e-02   2.6805282e-02   2.9453252e-02   2.9632075e-02   3.1177186e-02   3.2478429e-02   2.9706005e-02   3.1278320e-02   3.1284293e-02   3.0620568e-02   3.4743733e-02   3.3104357e-02   3.2175546e-02   3.4754804e-02   3.5550419e-02   3.3559098e-02   3.3923429e-02   3.1230265e-02   3.7606840e-02   3.0207790e-02   3.2457298e-02   3.0622926e-02   3.0089967e-02   3.6530076e-02   3.7515254e-02   3.7299952e-02   3.5417534e-02   3.8474000e-02   4.4103595e-02   4.3736273e-02   3.6199964e-02   4.0498830e-02   0.0000000e+00   3.2363959e-02   4.2875381e-02   3.7847418e-02   3.8663420e-02   3.7525400e-02   3.7072509e-02   3.7723089e-02   3.4818630e-02   3.4783812e-02   3.9536738e-02   3.8399047e-02   3.5201163e-02   3.2792329e-02   3.8489944e-02   3.4440161e-02   3.2615464e-02   3.0994746e-02   3.3903373e-02   3.7199918e-02   3.6116952e-02   3.6381823e-02   3.4217060e-02   3.5404878e-02   3.0211364e-02   2.8233536e-02   3.2656686e-02   3.3867874e-02   4.1897992e-02   4.3248741e-02   3.6415812e-02   4.1957546e-02   3.1065050e-02   3.2400271e-02   3.7005352e-02   3.3095523e-02   3.8127070e-02   4.3601892e-02   4.0070069e-02   4.1243311e-02   3.9622596e-02   2.9383705e-02   3.3861273e-02   2.9004821e-02   3.4736074e-02   3.2472679e-02   2.8810127e-02   3.0411852e-02   3.2906995e-02   3.1310019e-02   3.0662162e-02   2.6336286e-02
   3.0667461e-02   2.9798698e-02   3.0256194e-02   2.9853677e-02   3.4518173e-02   2.8932976e-02   2.4435969e-02   2.9325178e-02   3.1844073e-02   3.3425213e-02   3.3119287e-02   3.3624269e-02   3.0861173e-02   3.0976328e-02   2.9385625e-02   2.9927225e-02   3.5231153e-02   3.2770954e-02   3.0089569e-02   3.1346886e-02   3.2637811e-02   3.4980050e-02   3.2880321e-02   3.1839653e-02   3.3564435e-02   3.0835790e-02   3.1188321e-02   2.9707357e-02   2.6905699e-02   3.4396982e-02   3.4722087e-02   3.7014748e-02   3.3002451e-02   3.5837345e-02   4.8279689e-02   3.7478195e-02   3.9373346e-02   3.8761199e-02   3.2363959e-02   0.0000000e+00   4.1592235e-02   3.5597895e-02   3.5522919e-02   3.5393316e-02   3.6645604e-02   3.8755703e-02   3.3316266e-02   3.4234975e-02   3.8072482e-02   3.9230619e-02   3.3194405e-02   3.1592991e-02   3.7897983e-02   2.9914378e-02   3.0040919e-02   3.1245432e-02   3.1914155e-02   3.7214625e-02   3.2047076e-02   3.2789917e-02   3.0631120e-02   3.3644781e-02   3.0644805e-02   3.1177351e-02   3.2537327e-02   3.1360455e-02   3.7726036e-02   4.2869861e-02   3.1895787e-02   3.6516734e-02   2.7675334e-02   3.5970309e-02   4.2945099e-02   3.4551610e-02   3.5246270e-02   3.9407234e-02   3.7308088e-02   4.1341001e-02   3.3221917e-02   3.0673836e-02   2.7727423e-02   3.1357850e-02   3.1635005e-02   3.2211083e-02   2.9944804e-02   2.6928660e-02   2.6661367e-02   2.9196423e-02   2.8365544e-02   2.6571374e-02
   3.7134561e-02   3.4644222e-02   3.8261294e-02   4.0898926e-02   3.8225300e-02   4.1493543e-02   4.0761753e-02   4.0409007e-02   4.3399122e-02   4.3916794e-02   4.6648000e-02   4.7289710e-02   4.0094537e-02   4.3188611e-02   3.8037245e-02   3.9324177e-02   4.5558078e-02   4.1613389e-02   4.0366705e-02   4.3013522e-02   4.3356589e-02   3.9451316e-02   4.2241978e-02   4.3712298e-02   4.5007732e-02   4.1093875e-02   3.9185074e-02   3.7392284e-02   3.8814924e-02   4.0431160e-02   4.4116113e-02   4.4196182e-02   4.1895825e-02   4.1934399e-02   5.7725525e-02   5.2926622e-02   4.9411433e-02   4.6238445e-02   4.2875381e-02   4.1592235e-02   0.0000000e+00   4.6842544e-02   5.5211362e-02   4.8928272e-02   4.5157493e-02   4.6842504e-02   3.8686909e-02   4.0982126e-02   4.9968192e-02   4.8932716e-02   3.8543622e-02   3.9249155e-02   4.7146588e-02   3.3839731e-02   3.7689106e-02   3.6775682e-02   3.3839158e-02   3.8575145e-02   4.2035377e-02   4.2942530e-02   3.8789917e-02   4.1754003e-02   4.2925531e-02   4.5778451e-02   4.2611552e-02   4.0192043e-02   4.5360073e-02   5.0739621e-02   4.5151760e-02   4.9160506e-02   3.7912275e-02   3.9206430e-02   4.5699225e-02   4.6384946e-02   4.8071673e-02   4.8894637e-02   4.7082704e-02   4.9140128e-02   4.2981509e-02   4.9638586e-02   4.5747694e-02   4.7648187e-02   4.4202914e-02   4.1946793e-02   3.5592035e-02   3.5114424e-02   2.8046987e-02   3.3663535e-02   3.8957118e-02   3.6335540e-02
   3.8574953e-02   3.3852109e-02   3.3015565e-02   3.6469752e-02   3.4010765e-02   3.3335628e-02   3.3244589e-02   3.1012010e-02   3.4893367e-02   3.2298954e-02   3.1832210e-02   3.9800854e-02   3.4230242e-02   3.7049826e-02   3.4288873e-02   3.7976202e-02   4.0424556e-02   3.9169671e-02   3.5602183e-02   4.0564652e-02   3.9199984e-02   4.3826960e-02   4.2038925e-02   4.4641734e-02   4.8694001e-02   4.3348401e-02   3.8698316e-02   3.6596799e-02   3.1305698e-02   3.8063359e-02   3.5973721e-02   3.9326097e-02   3.8212286e-02   4.0187255e-02   5.2107525e-02   4.9348394e-02   4.3309045e-02   4.0580360e-02   3.7847418e-02   3.5597895e-02   4.6842544e-02   0.0000000e+00   4.1193020e-02   4.3287500e-02   4.7138719e-02   4.4498297e-02   3.2453254e-02   3.6819457e-02   4.2973427e-02   3.9578647e-02   3.6767903e-02   3.6590600e-02   3.8545344e-02   3.1028324e-02   3.2423907e-02   3.3564630e-02   3.1070219e-02   3.3652990e-02   3.3428236e-02   4.1468172e-02   3.6333498e-02   3.8932413e-02   3.3562664e-02   3.0963144e-02   3.5968579e-02   3.4555006e-02   4.1939186e-02   4.4859414e-02   4.1144663e-02   4.5245158e-02   3.8070910e-02   3.9373132e-02   3.9065576e-02   3.4981911e-02   4.0706541e-02   4.1168279e-02   4.5722592e-02   4.8308770e-02   3.9667211e-02   3.3082474e-02   3.4535167e-02   3.7071999e-02   3.6583906e-02   3.5803993e-02   3.3404907e-02   3.3931763e-02   2.8820839e-02   3.4942596e-02   3.0627502e-02   3.5063782e-02
   3.5247057e-02   3.4802066e-02   3.3835211e-02   3.5877861e-02   4.0025295e-02   3.4648999e-02   3.1764027e-02   3.1968022e-02   3.5287729e-02   3.3664906e-02   3.7441122e-02   4.2564667e-02   3.4641607e-02   3.8614914e-02   3.5736319e-02   3.4568851e-02   3.6360956e-02   3.5396870e-02   3.7118644e-02   3.9186772e-02   3.8177494e-02   3.6349928e-02   4.0153692e-02   3.9664240e-02   4.3238104e-02   3.5204210e-02   3.6951594e-02   3.6340102e-02   3.3238343e-02   3.9154613e-02   3.7731825e-02   3.8567206e-02   4.0278207e-02   4.2512255e-02   4.8921613e-02   5.1944012e-02   4.1019105e-02   4.4382662e-02   3.8663420e-02   3.5522919e-02   5.5211362e-02   4.1193020e-02   0.0000000e+00   4.1853629e-02   4.5723495e-02   4.2042258e-02   3.4587069e-02   3.7933056e-02   4.1999222e-02   3.9134289e-02   3.5239680e-02   3.5158692e-02   4.1717313e-02   3.6163423e-02   3.5871143e-02   3.5088083e-02   3.5199211e-02   3.5688334e-02   3.5855710e-02   3.6668992e-02   3.4826112e-02   3.5174665e-02   3.4790589e-02   3.1269203e-02   3.7395485e-02   3.2756117e-02   4.0524455e-02   4.5231367e-02   3.9818256e-02   4.5593095e-02   3.5277288e-02   3.7064530e-02   3.8576911e-02   3.6805099e-02   4.1054274e-02   3.7294785e-02   4.0473706e-02   4.3822917e-02   3.3752671e-02   3.5345182e-02   3.5896008e-02   3.3595507e-02   3.3895649e-02   3.5960793e-02   3.3552644e-02   3.2278691e-02   3.2053603e-02   3.4215987e-02   3.2364301e-02   3.3669364e-02
   3.6072018e-02   3.4909543e-02   3.6992306e-02   3.5863846e-02   3.9019242e-02   3.7706338e-02   3.4043924e-02   3.3878198e-02   3.7523848e-02   3.6568180e-02   3.8760805e-02   4.3636204e-02   3.6454349e-02   3.6345018e-02   3.4665214e-02   3.4722497e-02   3.8309755e-02   3.8231299e-02   3.8763504e-02   3.8125033e-02   3.8919104e-02   3.8277493e-02   4.0152362e-02   3.7894995e-02   4.3550056e-02   3.4579811e-02   3.6511183e-02   3.3142547e-02   3.3974363e-02   4.0006782e-02   3.9038917e-02   4.0488909e-02   3.9948811e-02   4.1202799e-02   4.9945063e-02   5.5447142e-02   3.7809642e-02   4.1914783e-02   3.7525400e-02   3.5393316e-02   4.8928272e-02   4.3287500e-02   4.1853629e-02   0.0000000e+00   4.4443926e-02   4.1125176e-02   3.8963097e-02   3.7127814e-02   4.0278809e-02   4.0419690e-02   3.6681062e-02   3.6517546e-02   4.3782960e-02   3.5312963e-02   3.3279533e-02   3.3281953e-02   3.4711495e-02   3.7060180e-02   4.0699764e-02   3.7083587e-02   3.4799907e-02   3.5662585e-02   3.5944603e-02   3.4144096e-02   3.7822271e-02   3.3797426e-02   4.2254075e-02   4.6211223e-02   3.9497590e-02   4.1576974e-02   3.3837262e-02   3.7330469e-02   4.1343942e-02   4.0195537e-02   4.3559571e-02   3.8858800e-02   4.0955262e-02   4.3182851e-02   3.6422088e-02   3.4652189e-02   3.6510858e-02   3.6017967e-02   3.3668213e-02   3.6290038e-02   3.4971975e-02   3.3608382e-02   3.1331407e-02   3.4658569e-02   3.1248915e-02   3.1563200e-02
   3.3834772e-02   3.4689810e-02   3.6164791e-02   3.6082298e-02   3.9992689e-02   3.6163100e-02   3.5882735e-02   3.3320866e-02   3.7337417e-02   3.5881073e-02   4.1099633e-02   4.1982716e-02   3.6173224e-02   3.8422210e-02   3.4039940e-02   3.5262904e-02   3.9316286e-02   3.9612151e-02   4.1025196e-02   3.9755261e-02   4.0438777e-02   3.8527342e-02   4.0090124e-02   3.8488615e-02   4.3199460e-02   3.6869529e-02   3.8413106e-02   3.7452494e-02   3.7019634e-02   4.1755780e-02   3.9224842e-02   4.2811427e-02   4.2770206e-02   4.2680345e-02   5.2472082e-02   5.0665349e-02   4.2923364e-02   4.3936828e-02   3.7072509e-02   3.6645604e-02   4.5157493e-02   4.7138719e-02   4.5723495e-02   4.4443926e-02   0.0000000e+00   4.4097756e-02   3.9084664e-02   3.8278601e-02   4.1531060e-02   4.1106463e-02   3.6291334e-02   3.8444765e-02   4.3852797e-02   3.8155292e-02   3.5783434e-02   3.4384652e-02   3.6913722e-02   3.8305272e-02   4.2434144e-02   3.7180422e-02   3.5668656e-02   3.6918960e-02   3.6846948e-02   3.3941423e-02   3.4167320e-02   3.7714756e-02   4.0153794e-02   4.8666332e-02   3.8546991e-02   4.4855626e-02   4.0445973e-02   3.8495626e-02   4.0084982e-02   3.9431790e-02   4.5320541e-02   3.7904565e-02   4.0943814e-02   4.3702827e-02   3.5576743e-02   4.0369957e-02   3.6799350e-02   3.6183578e-02   3.6162715e-02   3.5568238e-02   3.9063702e-02   3.4748139e-02   3.4025717e-02   3.6442401e-02   3.3296873e-02   3.3651536e-02
   3.8490210e-02   3.7974216e-02   3.8545746e-02   3.9749067e-02   4.0883453e-02   4.0721588e-02   3.9024426e-02   3.8929043e-02   4.1860128e-02   3.8889454e-02   4.5655608e-02   4.5565501e-02   3.9540979e-02   4.1172044e-02   3.8830964e-02   3.8200092e-02   4.4238391e-02   4.1481966e-02   3.9976387e-02   4.2465418e-02   4.1472041e-02   3.7681274e-02   4.1103206e-02   4.2188185e-02   4.5388276e-02   3.9839945e-02   3.7398316e-02   4.1182558e-02   3.9151797e-02   4.1301429e-02   4.0043303e-02   4.2746263e-02   4.3201806e-02   4.2779637e-02   4.9844996e-02   4.5948919e-02   4.4258672e-02   4.7733822e-02   3.7723089e-02   3.8755703e-02   4.6842504e-02   4.4498297e-02   4.2042258e-02   4.1125176e-02   4.4097756e-02   0.0000000e+00   4.0033441e-02   4.0984143e-02   4.3885727e-02   4.0822257e-02   3.7318625e-02   3.6739317e-02   3.9847923e-02   3.8240198e-02   3.7846197e-02   3.8125315e-02   3.8868579e-02   3.8282454e-02   4.1016697e-02   3.8889057e-02   3.8923587e-02   4.3069879e-02   3.9640535e-02   3.5723366e-02   3.6054199e-02   4.1583214e-02   4.6569345e-02   4.8146961e-02   4.2227069e-02   4.8787460e-02   4.1792728e-02   4.3861867e-02   4.6455605e-02   4.2469503e-02   4.4887896e-02   4.5501962e-02   4.4711871e-02   4.9666025e-02   3.7596072e-02   4.8191436e-02   4.2077380e-02   3.6940076e-02   4.0192155e-02   4.0661262e-02   3.9649622e-02   3.7009716e-02   3.6014016e-02   3.7901061e-02   3.8276780e-02   3.7917137e-02
   3.1591428e-02   3.1118700e-02   3.1292472e-02   3.3562200e-02   3.7790590e-02   3.2595318e-02   2.9344908e-02   2.9737766e-02   3.5818853e-02   3.4011429e-02   3.8561045e-02   3.7017902e-02   3.2868760e-02   3.3700872e-02   3.1862113e-02   3.0480776e-02   3.2952688e-02   3.5491051e-02   3.5671912e-02   3.6940966e-02   3.3279399e-02   3.2277429e-02   3.6368710e-02   3.5979952e-02   4.0040764e-02   3.4624244e-02   3.2730265e-02   3.3256077e-02   3.3307787e-02   3.6170293e-02   3.5018504e-02   3.7454034e-02   3.6084737e-02   3.6298743e-02   4.6755091e-02   4.9028425e-02   3.7784842e-02   3.6262226e-02   3.4818630e-02   3.3316266e-02   3.8686909e-02   3.2453254e-02   3.4587069e-02   3.8963097e-02   3.9084664e-02   4.0033441e-02   0.0000000e+00   3.4989309e-02   3.6362816e-02   3.8568778e-02   3.3853424e-02   3.2024189e-02   3.5074476e-02   3.0027156e-02   2.7014079e-02   2.9124663e-02   3.0212999e-02   3.1325727e-02   3.3215351e-02   3.2810622e-02   3.0500527e-02   3.3827196e-02   2.8947977e-02   2.7906681e-02   3.0608822e-02   3.1074192e-02   3.6321211e-02   4.0154123e-02   3.4938902e-02   3.7524649e-02   3.3413158e-02   3.4583238e-02   3.6417914e-02   3.3270786e-02   3.8607286e-02   3.8857609e-02   3.9395307e-02   4.4236748e-02   3.2330160e-02   3.0568875e-02   3.3212849e-02   3.1120975e-02   3.3390541e-02   3.0718625e-02   3.1056613e-02   3.1802295e-02   3.1276560e-02   3.1504580e-02   3.1057846e-02   3.0200956e-02
   2.8780307e-02   2.8847732e-02   2.8950869e-02   3.1879329e-02   3.5027438e-02   3.1963230e-02   2.8262700e-02   2.7387462e-02   3.1605140e-02   3.3571613e-02   3.3558101e-02   3.5191573e-02   3.0695272e-02   3.2161238e-02   3.1563827e-02   3.1080775e-02   3.5128635e-02   3.5406581e-02   3.3942724e-02   3.4596661e-02   3.1750805e-02   3.6097997e-02   3.4621026e-02   3.5721300e-02   3.9629746e-02   3.2363152e-02   3.4474014e-02   3.4680114e-02   3.2142744e-02   3.5729872e-02   3.4788580e-02   3.5152975e-02   3.5911532e-02   3.3956556e-02   4.5454744e-02   5.1506088e-02   4.1443337e-02   3.9516732e-02   3.4783812e-02   3.4234975e-02   4.0982126e-02   3.6819457e-02   3.7933056e-02   3.7127814e-02   3.8278601e-02   4.0984143e-02   3.4989309e-02   0.0000000e+00   3.7675155e-02   3.7166238e-02   3.4503855e-02   3.2246158e-02   3.6032791e-02   3.1511261e-02   3.3320088e-02   3.1648733e-02   3.0192618e-02   3.1539584e-02   3.5819837e-02   3.4317198e-02   3.0091902e-02   3.2675123e-02   2.8890733e-02   2.7182940e-02   3.0172668e-02   3.1852019e-02   3.7433772e-02   3.9298624e-02   3.4157041e-02   3.9840373e-02   3.0903819e-02   3.4875894e-02   3.7476822e-02   3.4591587e-02   3.9004554e-02   3.3144037e-02   3.8610093e-02   3.9182746e-02   3.1658938e-02   3.4211900e-02   3.1745864e-02   2.9881335e-02   3.1117870e-02   3.2775465e-02   3.0392477e-02   3.0030640e-02   2.9649007e-02   2.7908893e-02   3.0414158e-02   2.8445244e-02
   3.0736661e-02   3.0923119e-02   3.4033185e-02   3.5254519e-02   3.9134224e-02   3.5942870e-02   2.9690283e-02   2.9720803e-02   3.3121419e-02   3.5388922e-02   3.3909099e-02   3.4961194e-02   3.2965629e-02   3.6808537e-02   3.3049431e-02   3.3330512e-02   3.5173382e-02   3.2257313e-02   3.4061950e-02   3.5583298e-02   3.4030587e-02   3.8550149e-02   4.0876775e-02   4.0018227e-02   4.3480375e-02   3.1156371e-02   3.3223416e-02   3.6434135e-02   3.1743775e-02   3.6967553e-02   3.4802142e-02   3.9627873e-02   3.9928106e-02   4.0330740e-02   4.8126510e-02   5.0815567e-02   4.4219875e-02   4.3171219e-02   3.9536738e-02   3.8072482e-02   4.9968192e-02   4.2973427e-02   4.1999222e-02   4.0278809e-02   4.1531060e-02   4.3885727e-02   3.6362816e-02   3.7675155e-02   0.0000000e+00   4.0136814e-02   3.4857981e-02   3.3732885e-02   4.1585512e-02   3.5596671e-02   3.3620209e-02   3.4802706e-02   3.1375943e-02   3.6292888e-02   3.7575526e-02   3.5168841e-02   3.3073703e-02   3.5752744e-02   3.1368225e-02   3.0978714e-02   3.6533294e-02   3.4720394e-02   4.2017290e-02   4.4310956e-02   4.1733941e-02   3.7502545e-02   3.6861691e-02   3.5333863e-02   4.0175127e-02   3.7436084e-02   4.1001182e-02   3.6314642e-02   3.9602019e-02   4.0731339e-02   3.5017890e-02   3.8874098e-02   3.2757665e-02   3.1470388e-02   3.5987349e-02   3.7128362e-02   3.4067361e-02   3.2677961e-02   2.8939706e-02   2.9339834e-02   3.2933718e-02   3.0684298e-02
   3.3294636e-02   3.6571750e-02   3.4618606e-02   3.6638071e-02   3.6148712e-02   3.5320941e-02   3.3410165e-02   3.2346708e-02   3.4096500e-02   3.6184434e-02   3.4240408e-02   3.6860460e-02   3.5611620e-02   3.8280518e-02   3.5384957e-02   3.5839436e-02   3.2693125e-02   3.1683384e-02   3.6004533e-02   3.8115918e-02   3.5775531e-02   4.1145787e-02   4.1870740e-02   3.8794069e-02   4.1835882e-02   3.5312549e-02   3.6953036e-02   3.6317378e-02   3.5205586e-02   3.9125719e-02   3.8025578e-02   3.9452008e-02   3.4615092e-02   3.7869233e-02   4.3957093e-02   4.6603525e-02   3.9535103e-02   4.2564513e-02   3.8399047e-02   3.9230619e-02   4.8932716e-02   3.9578647e-02   3.9134289e-02   4.0419690e-02   4.1106463e-02   4.0822257e-02   3.8568778e-02   3.7166238e-02   4.0136814e-02   0.0000000e+00   3.4340266e-02   3.6052424e-02   3.8510015e-02   3.6653565e-02   3.3543612e-02   3.3725512e-02   3.1475391e-02   3.6446349e-02   3.4147248e-02   3.6858659e-02   3.4722224e-02   3.5803800e-02   3.4458437e-02   3.1190431e-02   3.7316806e-02   3.6485501e-02   4.1733635e-02   4.3849090e-02   3.7931600e-02   4.3626225e-02   3.8820750e-02   3.5664012e-02   3.8700756e-02   3.7559927e-02   4.0253669e-02   3.5882099e-02   3.9383760e-02   4.5283954e-02   3.6128981e-02   4.0567746e-02   3.5992531e-02   3.3867740e-02   3.4814756e-02   3.4936648e-02   3.3741191e-02   3.3938389e-02   3.4009361e-02   3.4654864e-02   3.2977491e-02   3.0754069e-02
   2.7914743e-02   3.0469959e-02   3.1151195e-02   3.0516627e-02   3.2045171e-02   3.0960718e-02   2.7943638e-02   2.8406227e-02   3.4146304e-02   2.9181450e-02   3.2751165e-02   3.4905531e-02   2.9645371e-02   3.0926781e-02   3.0103576e-02   2.9979159e-02   3.1683833e-02   3.1263844e-02   3.2574911e-02   3.3129582e-02   3.4383903e-02   2.9498273e-02   3.4002153e-02   3.2932405e-02   3.8517026e-02   3.5833995e-02   3.3779955e-02   3.3281723e-02   2.9630035e-02   3.3950202e-02   3.4812936e-02   3.8342547e-02   3.4037014e-02   3.5907037e-02   4.6983373e-02   4.1774337e-02   3.9955116e-02   3.9411425e-02   3.5201163e-02   3.3194405e-02   3.8543622e-02   3.6767903e-02   3.5239680e-02   3.6681062e-02   3.6291334e-02   3.7318625e-02   3.3853424e-02   3.4503855e-02   3.4857981e-02   3.4340266e-02   0.0000000e+00   3.1732573e-02   3.5339745e-02   3.1419276e-02   3.2033000e-02   3.1192317e-02   3.1653389e-02   3.1415630e-02   3.1329457e-02   3.5020216e-02   2.9683512e-02   3.1845218e-02   3.0796914e-02   2.6747642e-02   3.2809204e-02   3.2553421e-02   3.7587159e-02   4.2438964e-02   3.5685572e-02   4.0024850e-02   3.4223767e-02   3.2858966e-02   3.4467272e-02   3.2130897e-02   3.6405039e-02   3.3456902e-02   3.7265558e-02   4.2660487e-02   3.4904850e-02   3.8292930e-02   3.2184586e-02   2.9020572e-02   3.1386897e-02   3.0762089e-02   2.8174979e-02   2.8660218e-02   3.0319150e-02   3.0430786e-02   3.0293918e-02   2.8062807e-02
   2.7010104e-02   2.9151267e-02   2.8571854e-02   3.1980158e-02   2.9503045e-02   3.3847213e-02   2.6834466e-02   2.6512700e-02   3.2389305e-02   2.7745891e-02   3.5362273e-02   3.8517438e-02   2.9300294e-02   2.9753461e-02   2.8291338e-02   2.9177112e-02   3.1463445e-02   3.1820659e-02   3.2298239e-02   3.3212509e-02   3.1051475e-02   3.3185493e-02   3.4767450e-02   3.2703596e-02   3.6432768e-02   3.6425392e-02   3.1448111e-02   3.4616252e-02   3.2961377e-02   3.2714405e-02   3.2533836e-02   3.4942547e-02   3.5466302e-02   3.4838600e-02   4.5781319e-02   4.3414299e-02   3.4714082e-02   3.6946236e-02   3.2792329e-02   3.1592991e-02   3.9249155e-02   3.6590600e-02   3.5158692e-02   3.6517546e-02   3.8444765e-02   3.6739317e-02   3.2024189e-02   3.2246158e-02   3.3732885e-02   3.6052424e-02   3.1732573e-02   0.0000000e+00   3.7541066e-02   3.1396788e-02   2.8434828e-02   2.8818974e-02   3.1627474e-02   3.2653505e-02   3.3235853e-02   3.2680811e-02   2.8210455e-02   3.2113379e-02   3.0018508e-02   2.7737238e-02   2.9886719e-02   3.1552569e-02   3.6037560e-02   3.9714110e-02   3.2857931e-02   3.5841366e-02   3.3566977e-02   3.2138358e-02   3.5651999e-02   3.0943316e-02   3.3779115e-02   3.2318278e-02   3.6036530e-02   3.9670985e-02   3.3907987e-02   3.3124769e-02   2.9694447e-02   2.8245251e-02   2.8428053e-02   2.6678484e-02   2.8234031e-02   2.5694807e-02   2.8177700e-02   2.9490137e-02   2.6510473e-02   2.6936180e-02
   3.5194253e-02   3.7615815e-02   3.6831100e-02   3.5123422e-02   4.1648708e-02   3.6795078e-02   3.5490556e-02   3.5086987e-02   4.0218124e-02   3.4602820e-02   3.9056868e-02   4.2465802e-02   3.7741892e-02   3.5832492e-02   3.4005907e-02   3.4786607e-02   3.4913368e-02   3.4366418e-02   3.4838604e-02   3.5723463e-02   4.1681965e-02   3.7239167e-02   4.1026056e-02   3.8514869e-02   4.2900161e-02   3.1699720e-02   3.7236381e-02   3.9223145e-02   3.5469874e-02   3.6713200e-02   3.9273723e-02   3.7916962e-02   4.0727564e-02   4.1526484e-02   4.4478889e-02   4.8598643e-02   3.9500043e-02   4.1824761e-02   3.8489944e-02   3.7897983e-02   4.7146588e-02   3.8545344e-02   4.1717313e-02   4.3782960e-02   4.3852797e-02   3.9847923e-02   3.5074476e-02   3.6032791e-02   4.1585512e-02   3.8510015e-02   3.5339745e-02   3.7541066e-02   0.0000000e+00   3.8004513e-02   3.7530679e-02   3.3356053e-02   3.5758486e-02   3.6459541e-02   3.9347315e-02   4.1989317e-02   3.7268679e-02   3.6828338e-02   3.6759885e-02   3.1645760e-02   3.8156744e-02   3.8371277e-02   4.4398526e-02   4.6878144e-02   3.9116848e-02   4.0447483e-02   3.5930719e-02   3.5331215e-02   3.9898599e-02   3.6165537e-02   3.6986128e-02   3.2696960e-02   4.0656590e-02   4.2002277e-02   3.2042822e-02   3.5229439e-02   3.4463326e-02   3.3804790e-02   3.5645638e-02   3.5172136e-02   3.2706595e-02   3.0664438e-02   2.8784256e-02   3.1106891e-02   3.4794598e-02   3.3329322e-02
   3.2802107e-02   3.1887593e-02   3.1647968e-02   3.0480514e-02   3.4477425e-02   3.2222729e-02   3.0136048e-02   2.8049755e-02   3.2468336e-02   3.2919196e-02   3.2547104e-02   3.4985658e-02   2.8991180e-02   3.4266942e-02   2.8018621e-02   2.8006612e-02   3.1357223e-02   3.5543576e-02   3.1932187e-02   3.3986661e-02   3.5343971e-02   3.2889355e-02   3.2531412e-02   3.4881117e-02   3.6928050e-02   3.0196983e-02   3.1421126e-02   3.2961052e-02   3.1460912e-02   3.2201707e-02   3.4874316e-02   3.7001933e-02   3.4484649e-02   3.1945338e-02   3.7378365e-02   5.0078021e-02   3.7415357e-02   3.7521927e-02   3.4440161e-02   2.9914378e-02   3.3839731e-02   3.1028324e-02   3.6163423e-02   3.5312963e-02   3.8155292e-02   3.8240198e-02   3.0027156e-02   3.1511261e-02   3.5596671e-02   3.6653565e-02   3.1419276e-02   3.1396788e-02   3.8004513e-02   0.0000000e+00   2.9216938e-02   3.0401155e-02   3.1263930e-02   3.1205800e-02   3.2780889e-02   3.5028139e-02   2.9805512e-02   3.2505578e-02   3.1284716e-02   3.1392685e-02   3.0863370e-02   2.8855301e-02   3.6317547e-02   3.9877189e-02   3.5368716e-02   3.5199229e-02   3.6726523e-02   3.1268177e-02   3.5644390e-02   3.6030942e-02   4.0998280e-02   3.4086350e-02   3.8863357e-02   4.1930782e-02   3.0698127e-02   3.2395471e-02   3.1758671e-02   3.3823105e-02   2.9870424e-02   3.1055912e-02   2.9262055e-02   2.9202540e-02   3.1637995e-02   2.9109965e-02   2.7544230e-02   2.9897659e-02
   2.8206049e-02   2.9803770e-02   2.9240737e-02   3.0532490e-02   3.2444590e-02   3.1789659e-02   2.8968421e-02   2.6097119e-02   2.8929107e-02   2.9658713e-02   3.6547247e-02   3.4452120e-02   2.9497142e-02   3.0532738e-02   2.7698987e-02   2.9077347e-02   3.4977671e-02   3.1023406e-02   3.1943337e-02   3.2877637e-02   3.9311584e-02   3.1985281e-02   3.4126961e-02   3.2980938e-02   3.5208412e-02   3.2480020e-02   2.9994897e-02   3.4725333e-02   3.0327950e-02   3.2964480e-02   3.5967709e-02   3.2140198e-02   3.5110081e-02   3.2455913e-02   3.7942123e-02   4.3146932e-02   3.8445215e-02   3.4355252e-02   3.2615464e-02   3.0040919e-02   3.7689106e-02   3.2423907e-02   3.5871143e-02   3.3279533e-02   3.5783434e-02   3.7846197e-02   2.7014079e-02   3.3320088e-02   3.3620209e-02   3.3543612e-02   3.2033000e-02   2.8434828e-02   3.7530679e-02   2.9216938e-02   0.0000000e+00   2.7137671e-02   2.7350383e-02   3.0780112e-02   3.0787398e-02   3.3132876e-02   2.8463448e-02   3.1847775e-02   2.9488484e-02   2.7883825e-02   2.9524006e-02   2.8240706e-02   3.5979469e-02   4.0923364e-02   3.3669957e-02   3.4521212e-02   3.2591999e-02   3.1445641e-02   3.2855104e-02   3.2775163e-02   3.1490583e-02   3.3165755e-02   3.3816753e-02   3.8557435e-02   3.1615730e-02   2.8853955e-02   2.9721653e-02   2.7446172e-02   2.9323998e-02   2.9597799e-02   2.9435027e-02   2.8442004e-02   2.8388016e-02   2.6515783e-02   2.7570255e-02   2.4969036e-02
   2.7415329e-02   2.7085893e-02   2.7046526e-02   2.8088016e-02   2.9475856e-02   2.7246497e-02   2.6490816e-02   2.6505062e-02   3.0361109e-02   2.9165967e-02   3.3821418e-02   3.2928094e-02   2.8143759e-02   3.0353332e-02   2.7792047e-02   2.7611068e-02   3.3259286e-02   3.0141622e-02   2.8080221e-02   3.0338803e-02   3.5809473e-02   3.0130652e-02   3.3452990e-02   3.1584062e-02   3.3679983e-02   3.3251889e-02   2.9959039e-02   2.8824820e-02   2.9984944e-02   3.1827930e-02   3.3812376e-02   3.2400923e-02   3.3930685e-02   3.3587479e-02   3.2743192e-02   4.4697003e-02   3.8014218e-02   3.4742551e-02   3.0994746e-02   3.1245432e-02   3.6775682e-02   3.3564630e-02   3.5088083e-02   3.3281953e-02   3.4384652e-02   3.8125315e-02   2.9124663e-02   3.1648733e-02   3.4802706e-02   3.3725512e-02   3.1192317e-02   2.8818974e-02   3.3356053e-02   3.0401155e-02   2.7137671e-02   0.0000000e+00   2.7400174e-02   2.9135766e-02   3.0266991e-02   3.1831681e-02   2.7514554e-02   2.9803976e-02   2.8149726e-02   2.7742637e-02   2.9855374e-02   2.8687369e-02   3.5544948e-02   3.7463667e-02   3.4685643e-02   3.6799268e-02   2.8022459e-02   2.9440916e-02   2.9832148e-02   2.9345245e-02   3.0873072e-02   3.2948749e-02   3.3475063e-02   3.6350824e-02   3.4952974e-02   2.5441627e-02   2.6514370e-02   2.6479652e-02   2.8009263e-02   2.8854429e-02   2.8537612e-02   2.7596966e-02   2.5113763e-02   2.6308548e-02   2.6648406e-02   2.4731014e-02
   2.9433495e-02   3.0020817e-02   2.8953984e-02   3.1760043e-02   3.2625157e-02   3.0249742e-02   2.8371237e-02   2.6528002e-02   3.0451389e-02   2.9485126e-02   3.0425932e-02   3.1350306e-02   2.9018958e-02   3.1804193e-02   3.1998794e-02   3.1883014e-02   3.4323959e-02   3.0522165e-02   3.0573229e-02   3.1171515e-02   3.3797500e-02   2.8428306e-02   3.4114084e-02   3.2274252e-02   3.6068997e-02   3.3868754e-02   3.1353175e-02   3.3858252e-02   3.0898773e-02   3.2092772e-02   3.3661036e-02   3.2104397e-02   3.5021067e-02   3.5343601e-02   4.0982102e-02   5.1994569e-02   3.9275752e-02   3.5331835e-02   3.3903373e-02   3.1914155e-02   3.3839158e-02   3.1070219e-02   3.5199211e-02   3.4711495e-02   3.6913722e-02   3.8868579e-02   3.0212999e-02   3.0192618e-02   3.1375943e-02   3.1475391e-02   3.1653389e-02   3.1627474e-02   3.5758486e-02   3.1263930e-02   2.7350383e-02   2.7400174e-02   0.0000000e+00   3.0152295e-02   3.0839284e-02   3.1016400e-02   2.9030406e-02   3.0079495e-02   2.7195243e-02   2.6325433e-02   2.9808862e-02   2.9293041e-02   3.5512561e-02   3.8993007e-02   3.6060293e-02   3.4362869e-02   3.2947473e-02   3.2604921e-02   3.1562725e-02   3.1834841e-02   3.3347886e-02   2.9435215e-02   3.6245298e-02   3.7354859e-02   3.4902209e-02   2.8244055e-02   3.1100962e-02   2.9577024e-02   3.0336526e-02   3.3052122e-02   2.8995692e-02   3.0349318e-02   2.6771250e-02   2.8056927e-02   2.7603078e-02   2.7073071e-02
   2.9834994e-02   2.9525277e-02   3.1208733e-02   3.1563924e-02   3.6337964e-02   3.3965363e-02   2.9471125e-02   2.9021896e-02   3.3590536e-02   2.9640456e-02   3.4124710e-02   3.3742125e-02   3.1520309e-02   3.2701590e-02   3.0742767e-02   3.1955898e-02   3.5356640e-02   3.0902405e-02   3.3272896e-02   3.4473550e-02   3.1134313e-02   3.5768367e-02   3.4724512e-02   3.4757699e-02   3.9389005e-02   3.1938440e-02   3.0372676e-02   3.5532337e-02   3.1822589e-02   3.4909605e-02   3.5824260e-02   3.3167722e-02   3.4806267e-02   3.5972101e-02   3.9918292e-02   5.0476930e-02   4.1261826e-02   3.9115711e-02   3.7199918e-02   3.7214625e-02   3.8575145e-02   3.3652990e-02   3.5688334e-02   3.7060180e-02   3.8305272e-02   3.8282454e-02   3.1325727e-02   3.1539584e-02   3.6292888e-02   3.6446349e-02   3.1415630e-02   3.2653505e-02   3.6459541e-02   3.1205800e-02   3.0780112e-02   2.9135766e-02   3.0152295e-02   0.0000000e+00   3.2094294e-02   3.2846500e-02   3.0689107e-02   3.3030421e-02   3.0350092e-02   2.6487454e-02   3.0260854e-02   3.1630329e-02   3.5506977e-02   3.8841917e-02   3.3641806e-02   3.4240987e-02   3.2364494e-02   3.1455913e-02   3.2927230e-02   3.1417048e-02   3.3122221e-02   3.2841763e-02   3.6944176e-02   4.3160663e-02   3.3983049e-02   2.8632928e-02   3.0888101e-02   3.1103965e-02   3.2714000e-02   3.2131707e-02   2.8893216e-02   2.9952825e-02   2.7744080e-02   3.0388155e-02   2.9039232e-02   2.9393559e-02
   3.1681346e-02   2.8300641e-02   3.0315788e-02   3.0356173e-02   3.4028990e-02   3.1812117e-02   3.0278290e-02   3.0298487e-02   3.3371783e-02   3.1291876e-02   3.6755625e-02   3.7617161e-02   3.2235958e-02   3.3695386e-02   3.0859799e-02   3.1889752e-02   3.7761468e-02   3.0662908e-02   3.2873896e-02   3.3923587e-02   3.2382698e-02   3.3613981e-02   3.5021647e-02   3.4269157e-02   4.0887302e-02   3.3424823e-02   3.3074310e-02   3.2457887e-02   3.2946899e-02   3.4532425e-02   3.6939616e-02   3.5575366e-02   3.6120721e-02   3.6272280e-02   4.0102232e-02   4.7717538e-02   4.1480977e-02   4.2225311e-02   3.6116952e-02   3.2047076e-02   4.2035377e-02   3.3428236e-02   3.5855710e-02   4.0699764e-02   4.2434144e-02   4.1016697e-02   3.3215351e-02   3.5819837e-02   3.7575526e-02   3.4147248e-02   3.1329457e-02   3.3235853e-02   3.9347315e-02   3.2780889e-02   3.0787398e-02   3.0266991e-02   3.0839284e-02   3.2094294e-02   0.0000000e+00   3.4075752e-02   2.9949398e-02   3.2054900e-02   3.3846479e-02   3.0945159e-02   3.7470594e-02   3.1002462e-02   3.6871518e-02   3.9811518e-02   3.4627309e-02   3.8736324e-02   3.3606123e-02   3.5602255e-02   3.9564196e-02   3.2837182e-02   3.4595151e-02   3.7276640e-02   3.8103709e-02   4.3791586e-02   3.4713493e-02   3.3744594e-02   3.0930425e-02   3.1368065e-02   3.1121903e-02   2.9041456e-02   2.9474905e-02   3.2852189e-02   2.7458191e-02   3.0400692e-02   2.8988164e-02   2.8682610e-02
   2.8829980e-02   2.9442939e-02   3.0628668e-02   2.9842649e-02   3.5453616e-02   3.1494665e-02   2.8678164e-02   2.7953898e-02   3.2717649e-02   3.3648065e-02   3.5220216e-02   3.2351376e-02   3.1459214e-02   3.2329424e-02   2.8690394e-02   3.1981464e-02   3.5863858e-02   3.5293922e-02   3.4466063e-02   3.5052785e-02   3.2206287e-02   3.8466519e-02   3.6383726e-02   3.4329921e-02   4.0998344e-02   3.4026352e-02   3.2466487e-02   3.1113720e-02   3.1959117e-02   3.3417290e-02   3.4857638e-02   3.4499363e-02   3.5411015e-02   3.5950507e-02   3.6334438e-02   4.4090008e-02   3.9506136e-02   4.0133127e-02   3.6381823e-02   3.2789917e-02   4.2942530e-02   4.1468172e-02   3.6668992e-02   3.7083587e-02   3.7180422e-02   3.8889057e-02   3.2810622e-02   3.4317198e-02   3.5168841e-02   3.6858659e-02   3.5020216e-02   3.2680811e-02   4.1989317e-02   3.5028139e-02   3.3132876e-02   3.1831681e-02   3.1016400e-02   3.2846500e-02   3.4075752e-02   0.0000000e+00   2.9966246e-02   3.1566336e-02   2.9991024e-02   2.8361406e-02   3.3999961e-02   3.1932053e-02   3.8542309e-02   4.0877301e-02   3.3627373e-02   3.7101944e-02   3.3781560e-02   3.2720641e-02   3.8583319e-02   3.1473068e-02   3.1914431e-02   3.3534212e-02   3.6067257e-02   3.8138369e-02   3.5131794e-02   3.1134387e-02   3.0670937e-02   3.0403552e-02   3.0207141e-02   2.8421029e-02   2.9765440e-02   3.0757071e-02   2.7629475e-02   3.1180227e-02   2.7966946e-02   2.7854980e-02
   2.8478656e-02   2.9379088e-02   3.0781807e-02   3.1992739e-02   3.2732069e-02   3.1612949e-02   2.8668696e-02   2.8664274e-02   3.1346207e-02   3.0448361e-02   3.4629084e-02   3.3854277e-02   3.1661655e-02   3.1498630e-02   2.9781210e-02   3.0394088e-02   2.9962707e-02   3.0642878e-02   3.0865570e-02   3.3126733e-02   3.1895826e-02   3.2828977e-02   3.2993000e-02   3.1738568e-02   3.9283017e-02   3.1357470e-02   2.7927827e-02   2.9419301e-02   2.8625747e-02   3.1197454e-02   3.4135242e-02   3.4272394e-02   3.4158020e-02   3.3049530e-02   3.7296985e-02   4.4225320e-02   3.8095902e-02   3.7170352e-02   3.4217060e-02   3.0631120e-02   3.8789917e-02   3.6333498e-02   3.4826112e-02   3.4799907e-02   3.5668656e-02   3.8923587e-02   3.0500527e-02   3.0091902e-02   3.3073703e-02   3.4722224e-02   2.9683512e-02   2.8210455e-02   3.7268679e-02   2.9805512e-02   2.8463448e-02   2.7514554e-02   2.9030406e-02   3.0689107e-02   2.9949398e-02   2.9966246e-02   0.0000000e+00   2.7785177e-02   2.8206699e-02   2.4645169e-02   2.7424921e-02   2.4103875e-02   3.4535915e-02   3.8823704e-02   3.3707055e-02   3.4830837e-02   3.1949694e-02   2.9568625e-02   3.2579639e-02   3.2688296e-02   3.1793398e-02   3.2971206e-02   3.2893202e-02   3.7718007e-02   3.7900352e-02   2.6802454e-02   2.9191688e-02   2.9810740e-02   2.8863995e-02   2.9160128e-02   2.7893147e-02   2.7565073e-02   2.7368940e-02   2.7261543e-02   2.7206501e-02   2.8093276e-02
   3.0283775e-02   2.9944672e-02   2.9657880e-02   3.1426507e-02   3.3272774e-02   2.9106976e-02   2.7283367e-02   2.7835399e-02   3.5608039e-02   3.0005351e-02   3.3434542e-02   3.2778370e-02   2.8796460e-02   3.1471560e-02   3.0406275e-02   3.2354892e-02   3.3094468e-02   2.9343226e-02   3.2385845e-02   3.2855273e-02   3.4101890e-02   3.3180480e-02   3.5258427e-02   3.3640576e-02   4.2027760e-02   3.0757910e-02   2.9588646e-02   3.2633403e-02   3.2126995e-02   3.4588902e-02   3.6857592e-02   3.5436176e-02   3.6206973e-02   3.6221404e-02   4.3007526e-02   5.0532288e-02   3.7709821e-02   3.7353004e-02   3.5404878e-02   3.3644781e-02   4.1754003e-02   3.8932413e-02   3.5174665e-02   3.5662585e-02   3.6918960e-02   4.3069879e-02   3.3827196e-02   3.2675123e-02   3.5752744e-02   3.5803800e-02   3.1845218e-02   3.2113379e-02   3.6828338e-02   3.2505578e-02   3.1847775e-02   2.9803976e-02   3.0079495e-02   3.3030421e-02   3.2054900e-02   3.1566336e-02   2.7785177e-02   0.0000000e+00   3.1676636e-02   2.9144698e-02   3.2344200e-02   2.9166766e-02   3.7271416e-02   3.9286397e-02   3.2222269e-02   3.6717435e-02   3.3067219e-02   3.1913351e-02   3.5965737e-02   3.5710625e-02   3.5174375e-02   3.6951710e-02   3.6452755e-02   4.0286728e-02   3.2615146e-02   2.5605097e-02   3.0313040e-02   2.8625565e-02   2.9358406e-02   3.0088671e-02   2.9778649e-02   2.7207885e-02   2.8517922e-02   3.0304753e-02   2.9135705e-02   2.8164820e-02
   2.5482905e-02   2.8033591e-02   2.9507897e-02   3.1495221e-02   3.5477509e-02   3.0682535e-02   2.8059657e-02   2.6141226e-02   3.3862246e-02   2.9092160e-02   3.2523409e-02   3.4762293e-02   3.0508588e-02   2.9003434e-02   2.8597954e-02   2.6079043e-02   2.8901500e-02   2.8681108e-02   3.0616761e-02   3.1148927e-02   3.2356172e-02   3.2807972e-02   3.2963372e-02   3.0627254e-02   3.5357315e-02   2.9335869e-02   2.8243483e-02   3.0647007e-02   3.0380895e-02   2.9814513e-02   3.3935210e-02   3.4183576e-02   3.4365267e-02   3.2241553e-02   3.8552804e-02   4.3829665e-02   3.4517402e-02   3.4024636e-02   3.0211364e-02   3.0644805e-02   4.2925531e-02   3.3562664e-02   3.4790589e-02   3.5944603e-02   3.6846948e-02   3.9640535e-02   2.8947977e-02   2.8890733e-02   3.1368225e-02   3.4458437e-02   3.0796914e-02   3.0018508e-02   3.6759885e-02   3.1284716e-02   2.9488484e-02   2.8149726e-02   2.7195243e-02   3.0350092e-02   3.3846479e-02   2.9991024e-02   2.8206699e-02   3.1676636e-02   0.0000000e+00   2.5366890e-02   2.8318091e-02   2.5918408e-02   3.4906712e-02   4.1021918e-02   3.1344295e-02   3.2185293e-02   3.0377057e-02   2.9202002e-02   3.5382353e-02   3.4498685e-02   3.3457099e-02   3.4216960e-02   3.5999064e-02   3.9423168e-02   2.9559774e-02   2.8647804e-02   3.1617100e-02   2.7976853e-02   2.9771673e-02   2.6644119e-02   2.8165153e-02   2.4162489e-02   2.7893081e-02   2.8025991e-02   2.6307490e-02   2.6693915e-02
   2.7341904e-02   2.8714532e-02   2.9042627e-02   2.9229851e-02   3.1917922e-02   2.9296072e-02   2.5049724e-02   2.4924918e-02   3.1560688e-02   2.7432135e-02   3.1387698e-02   3.2438507e-02   2.6819352e-02   2.9021297e-02   2.8475525e-02   2.9002196e-02   2.9060267e-02   3.0393801e-02   3.1353221e-02   3.0797735e-02   3.3533564e-02   3.3725309e-02   2.9708938e-02   2.9030560e-02   3.8235385e-02   3.0485599e-02   2.8045949e-02   3.0789009e-02   2.8938645e-02   2.8976560e-02   3.3311065e-02   3.1590666e-02   3.1339209e-02   3.1017204e-02   3.5614118e-02   4.1984301e-02   3.6456853e-02   3.5418301e-02   2.8233536e-02   3.1177351e-02   4.5778451e-02   3.0963144e-02   3.1269203e-02   3.4144096e-02   3.3941423e-02   3.5723366e-02   2.7906681e-02   2.7182940e-02   3.0978714e-02   3.1190431e-02   2.6747642e-02   2.7737238e-02   3.1645760e-02   3.1392685e-02   2.7883825e-02   2.7742637e-02   2.6325433e-02   2.6487454e-02   3.0945159e-02   2.8361406e-02   2.4645169e-02   2.9144698e-02   2.5366890e-02   0.0000000e+00   2.7230657e-02   2.6896523e-02   3.3012979e-02   3.5023307e-02   3.1330687e-02   3.1943907e-02   2.8683637e-02   2.8634858e-02   3.2373860e-02   3.2071101e-02   3.2353139e-02   3.0032320e-02   3.4203515e-02   3.6176968e-02   2.8343280e-02   2.9863964e-02   2.8381595e-02   2.6138275e-02   2.7547659e-02   2.6087551e-02   2.6577153e-02   2.4658761e-02   2.4183666e-02   2.5908939e-02   2.4288400e-02   2.4676938e-02
   2.6829149e-02   2.8741976e-02   2.7144014e-02   3.1110014e-02   3.0874559e-02   2.9596485e-02   2.4590198e-02   2.4290076e-02   3.1502263e-02   3.0400568e-02   3.2080285e-02   3.2922544e-02   3.0256666e-02   3.1640396e-02   2.9273785e-02   2.6963938e-02   2.9564535e-02   3.0696935e-02   3.0456179e-02   2.9774732e-02   3.6508513e-02   2.7381938e-02   3.4415274e-02   3.2000278e-02   4.1357439e-02   3.4106808e-02   2.9223113e-02   3.1656747e-02   2.9641035e-02   3.0269012e-02   3.5918772e-02   3.4064746e-02   3.4049474e-02   3.4744892e-02   3.8054200e-02   4.2138541e-02   3.7708553e-02   3.7819797e-02   3.2656686e-02   3.2537327e-02   4.2611552e-02   3.5968579e-02   3.7395485e-02   3.7822271e-02   3.4167320e-02   3.6054199e-02   3.0608822e-02   3.0172668e-02   3.6533294e-02   3.7316806e-02   3.2809204e-02   2.9886719e-02   3.8156744e-02   3.0863370e-02   2.9524006e-02   2.9855374e-02   2.9808862e-02   3.0260854e-02   3.7470594e-02   3.3999961e-02   2.7424921e-02   3.2344200e-02   2.8318091e-02   2.7230657e-02   0.0000000e+00   2.9259508e-02   3.5589083e-02   4.1094210e-02   3.5465578e-02   3.7820725e-02   3.2900265e-02   2.9964327e-02   3.2959603e-02   3.1145719e-02   3.3172883e-02   3.2994512e-02   3.9315324e-02   3.7214435e-02   3.2640995e-02   2.8605639e-02   2.8079523e-02   2.6336717e-02   2.6929732e-02   2.8560096e-02   2.9488341e-02   2.9627135e-02   2.7520443e-02   2.7136849e-02   2.5727364e-02   2.5165034e-02
   2.5697907e-02   2.7993088e-02   2.7358287e-02   3.0454469e-02   3.3445432e-02   2.9311402e-02   2.7581568e-02   2.7566146e-02   3.0491671e-02   2.9358588e-02   3.1795182e-02   3.2461277e-02   2.9071477e-02   2.9700991e-02   2.8815324e-02   2.9889202e-02   3.3367786e-02   2.7274346e-02   3.1550981e-02   3.2428651e-02   3.1788440e-02   3.0701489e-02   3.1806373e-02   3.0838234e-02   4.1408881e-02   3.1933760e-02   3.0657927e-02   3.1293064e-02   3.2174051e-02   3.0447250e-02   3.4794893e-02   3.3056100e-02   3.2419640e-02   3.0867727e-02   4.1662274e-02   4.6592723e-02   3.9420402e-02   4.0883654e-02   3.3867874e-02   3.1360455e-02   4.0192043e-02   3.4555006e-02   3.2756117e-02   3.3797426e-02   3.7714756e-02   4.1583214e-02   3.1074192e-02   3.1852019e-02   3.4720394e-02   3.6485501e-02   3.2553421e-02   3.1552569e-02   3.8371277e-02   2.8855301e-02   2.8240706e-02   2.8687369e-02   2.9293041e-02   3.1630329e-02   3.1002462e-02   3.1932053e-02   2.4103875e-02   2.9166766e-02   2.5918408e-02   2.6896523e-02   2.9259508e-02   0.0000000e+00   3.6314533e-02   4.0203617e-02   3.3371489e-02   3.3956583e-02   2.9327858e-02   2.8727844e-02   3.1922876e-02   3.2185967e-02   3.4264174e-02   3.7814054e-02   3.8361339e-02   4.0798330e-02   3.6239595e-02   2.8918168e-02   2.7914558e-02   3.0063152e-02   2.7835055e-02   3.1793279e-02   2.7745675e-02   2.8238437e-02   2.7027964e-02   2.7677149e-02   2.7518732e-02   2.7033321e-02
   3.5364587e-02   3.6038858e-02   3.6795351e-02   3.6338382e-02   4.1602799e-02   3.8611934e-02   3.2254069e-02   3.4629694e-02   4.1616831e-02   3.6744415e-02   4.0572145e-02   3.9714311e-02   3.5106718e-02   3.5799388e-02   3.5633262e-02   3.4673672e-02   4.0596385e-02   3.5292355e-02   3.6604413e-02   3.9717379e-02   3.8072863e-02   3.4534530e-02   3.9418805e-02   3.7602328e-02   4.5343490e-02   3.5996698e-02   3.6798843e-02   3.6520657e-02   3.8683270e-02   3.6173670e-02   4.1377513e-02   4.2574886e-02   4.1047073e-02   3.9913401e-02   4.7870353e-02   5.8599998e-02   4.6979502e-02   4.4305490e-02   4.1897992e-02   3.7726036e-02   4.5360073e-02   4.1939186e-02   4.0524455e-02   4.2254075e-02   4.0153794e-02   4.6569345e-02   3.6321211e-02   3.7433772e-02   4.2017290e-02   4.1733635e-02   3.7587159e-02   3.6037560e-02   4.4398526e-02   3.6317547e-02   3.5979469e-02   3.5544948e-02   3.5512561e-02   3.5506977e-02   3.6871518e-02   3.8542309e-02   3.4535915e-02   3.7271416e-02   3.4906712e-02   3.3012979e-02   3.5589083e-02   3.6314533e-02   0.0000000e+00   4.3410841e-02   3.8599401e-02   4.1912781e-02   3.4957939e-02   3.2006013e-02   3.9448411e-02   3.8028614e-02   3.7607381e-02   4.1099132e-02   4.3322971e-02   4.4155192e-02   3.4956372e-02   3.5276499e-02   3.3245670e-02   3.6521894e-02   3.6602180e-02   3.4901449e-02   3.5788248e-02   3.5295845e-02   3.1452802e-02   3.3392364e-02   3.3766020e-02   3.4645206e-02
   3.8204030e-02   3.9367690e-02   3.9907320e-02   4.1052611e-02   4.3193385e-02   4.2845907e-02   3.7961801e-02   3.7789899e-02   4.2247157e-02   3.9413938e-02   4.4584436e-02   4.4646713e-02   3.9205385e-02   3.9441883e-02   3.8955711e-02   3.8381537e-02   4.2670941e-02   3.9726389e-02   4.1553479e-02   4.4377908e-02   4.6304073e-02   3.9112268e-02   4.2846112e-02   4.2595114e-02   4.7488677e-02   4.0856621e-02   4.3076959e-02   4.2016158e-02   4.1536395e-02   4.0985134e-02   4.4136890e-02   4.3710163e-02   4.4663480e-02   4.5987796e-02   5.1540920e-02   5.6422949e-02   4.8387609e-02   4.8104021e-02   4.3248741e-02   4.2869861e-02   5.0739621e-02   4.4859414e-02   4.5231367e-02   4.6211223e-02   4.8666332e-02   4.8146961e-02   4.0154123e-02   3.9298624e-02   4.4310956e-02   4.3849090e-02   4.2438964e-02   3.9714110e-02   4.6878144e-02   3.9877189e-02   4.0923364e-02   3.7463667e-02   3.8993007e-02   3.8841917e-02   3.9811518e-02   4.0877301e-02   3.8823704e-02   3.9286397e-02   4.1021918e-02   3.5023307e-02   4.1094210e-02   4.0203617e-02   4.3410841e-02   0.0000000e+00   4.2353435e-02   4.3849739e-02   3.9704362e-02   4.0233192e-02   4.3957589e-02   4.2691891e-02   4.4252762e-02   4.4389305e-02   4.7926931e-02   4.9426297e-02   3.9544422e-02   4.3102555e-02   3.9029054e-02   3.9339956e-02   3.8045191e-02   3.8889143e-02   3.6592959e-02   3.9434980e-02   3.7197375e-02   3.9973054e-02   3.8930089e-02   3.7882347e-02
   3.1448439e-02   3.3892380e-02   3.0428139e-02   3.0950050e-02   3.7127380e-02   3.7635644e-02   3.3253110e-02   3.2696566e-02   3.8843251e-02   3.3348851e-02   3.7953292e-02   3.8473161e-02   3.4879009e-02   3.6452845e-02   3.2571291e-02   3.3467900e-02   3.6971564e-02   3.5441638e-02   3.5633231e-02   3.9723302e-02   4.1171260e-02   3.8408989e-02   3.9504382e-02   3.9415371e-02   4.3589353e-02   3.6785132e-02   3.9052917e-02   3.9220968e-02   3.6693625e-02   3.5999665e-02   3.8349832e-02   3.8363642e-02   3.9624690e-02   3.7838899e-02   4.3318606e-02   4.3414404e-02   4.0242759e-02   4.0986331e-02   3.6415812e-02   3.1895787e-02   4.5151760e-02   4.1144663e-02   3.9818256e-02   3.9497590e-02   3.8546991e-02   4.2227069e-02   3.4938902e-02   3.4157041e-02   4.1733941e-02   3.7931600e-02   3.5685572e-02   3.2857931e-02   3.9116848e-02   3.5368716e-02   3.3669957e-02   3.4685643e-02   3.6060293e-02   3.3641806e-02   3.4627309e-02   3.3627373e-02   3.3707055e-02   3.2222269e-02   3.1344295e-02   3.1330687e-02   3.5465578e-02   3.3371489e-02   3.8599401e-02   4.2353435e-02   0.0000000e+00   3.7918740e-02   3.7424493e-02   3.4051311e-02   3.9446017e-02   3.6992527e-02   3.9393413e-02   3.5306441e-02   4.0294459e-02   3.6066733e-02   3.4050306e-02   3.5057080e-02   3.0303199e-02   3.2405003e-02   2.9850279e-02   3.3607105e-02   3.0896036e-02   3.1824654e-02   2.6666207e-02   3.1172354e-02   3.1846170e-02   3.1159109e-02
   3.3193771e-02   3.6334516e-02   3.3764538e-02   3.7785859e-02   4.0192793e-02   3.6025542e-02   3.3387758e-02   3.7087901e-02   4.0086036e-02   3.6593063e-02   3.7618117e-02   3.9908286e-02   3.7481593e-02   3.6965971e-02   3.3952067e-02   3.6560936e-02   3.9960115e-02   3.7653572e-02   3.8346364e-02   3.7642893e-02   3.9476019e-02   4.7761741e-02   4.0084726e-02   4.2273595e-02   4.6799761e-02   4.1224458e-02   3.7377819e-02   3.9090607e-02   3.7022472e-02   3.9793079e-02   4.0356297e-02   4.1413591e-02   4.0921729e-02   4.1192781e-02   4.9973570e-02   5.1332899e-02   3.9935635e-02   5.0313639e-02   4.1957546e-02   3.6516734e-02   4.9160506e-02   4.5245158e-02   4.5593095e-02   4.1576974e-02   4.4855626e-02   4.8787460e-02   3.7524649e-02   3.9840373e-02   3.7502545e-02   4.3626225e-02   4.0024850e-02   3.5841366e-02   4.0447483e-02   3.5199229e-02   3.4521212e-02   3.6799268e-02   3.4362869e-02   3.4240987e-02   3.8736324e-02   3.7101944e-02   3.4830837e-02   3.6717435e-02   3.2185293e-02   3.1943907e-02   3.7820725e-02   3.3956583e-02   4.1912781e-02   4.3849739e-02   3.7918740e-02   0.0000000e+00   4.1252883e-02   3.5323859e-02   4.3419375e-02   3.8470794e-02   4.4529023e-02   3.9103767e-02   4.2648807e-02   4.6067506e-02   3.7674068e-02   3.7557461e-02   3.5286795e-02   3.8533770e-02   3.9391943e-02   3.4138328e-02   3.4706538e-02   3.5681006e-02   3.2024281e-02   3.4685006e-02   3.2481706e-02   3.2305503e-02
   2.7840502e-02   3.0360385e-02   3.1869921e-02   3.0601392e-02   3.1574141e-02   3.1611217e-02   3.1202820e-02   2.8583670e-02   3.4110345e-02   3.2823580e-02   3.7234598e-02   3.5052009e-02   3.0764039e-02   3.4029223e-02   3.1424551e-02   3.4983405e-02   3.6048552e-02   3.1942464e-02   3.0974468e-02   3.3556290e-02   3.6447846e-02   3.7864512e-02   3.5995856e-02   3.2777545e-02   3.8890596e-02   3.0862840e-02   3.2181924e-02   3.2647548e-02   2.8921697e-02   3.0189976e-02   3.4024115e-02   3.4298832e-02   3.6176160e-02   3.4337168e-02   4.3530013e-02   4.1298215e-02   3.7376106e-02   4.1824855e-02   3.1065050e-02   2.7675334e-02   3.7912275e-02   3.8070910e-02   3.5277288e-02   3.3837262e-02   4.0445973e-02   4.1792728e-02   3.3413158e-02   3.0903819e-02   3.6861691e-02   3.8820750e-02   3.4223767e-02   3.3566977e-02   3.5930719e-02   3.6726523e-02   3.2591999e-02   2.8022459e-02   3.2947473e-02   3.2364494e-02   3.3606123e-02   3.3781560e-02   3.1949694e-02   3.3067219e-02   3.0377057e-02   2.8683637e-02   3.2900265e-02   2.9327858e-02   3.4957939e-02   3.9704362e-02   3.7424493e-02   4.1252883e-02   0.0000000e+00   3.2185466e-02   3.7757728e-02   3.8041278e-02   3.5162075e-02   3.7516724e-02   3.5786685e-02   4.2948714e-02   3.2203068e-02   3.4425417e-02   3.2540128e-02   3.4357453e-02   3.4819884e-02   3.2907709e-02   2.9381533e-02   3.1113826e-02   2.7790530e-02   3.2327411e-02   3.0131426e-02   2.9053698e-02
   2.7829284e-02   3.0544311e-02   2.9599864e-02   3.2778319e-02   3.1505854e-02   3.1793745e-02   2.9799796e-02   3.0174364e-02   3.4190804e-02   3.0468557e-02   3.1458730e-02   3.3077504e-02   3.2099784e-02   3.2618525e-02   2.9528904e-02   3.3030672e-02   3.2495059e-02   3.1808677e-02   3.2013859e-02   3.6705529e-02   3.6895095e-02   3.5793297e-02   3.7043874e-02   3.1375442e-02   3.8758404e-02   3.3896130e-02   2.9609247e-02   3.2921566e-02   3.0628025e-02   3.1634970e-02   3.5364343e-02   3.7017852e-02   3.6194489e-02   3.7566801e-02   4.3591092e-02   5.5465692e-02   3.7401183e-02   3.9349664e-02   3.2400271e-02   3.5970309e-02   3.9206430e-02   3.9373132e-02   3.7064530e-02   3.7330469e-02   3.8495626e-02   4.3861867e-02   3.4583238e-02   3.4875894e-02   3.5333863e-02   3.5664012e-02   3.2858966e-02   3.2138358e-02   3.5331215e-02   3.1268177e-02   3.1445641e-02   2.9440916e-02   3.2604921e-02   3.1455913e-02   3.5602255e-02   3.2720641e-02   2.9568625e-02   3.1913351e-02   2.9202002e-02   2.8634858e-02   2.9964327e-02   2.8727844e-02   3.2006013e-02   4.0233192e-02   3.4051311e-02   3.5323859e-02   3.2185466e-02   0.0000000e+00   3.3395312e-02   3.4671677e-02   3.6532982e-02   3.4726327e-02   3.5352496e-02   3.8484224e-02   3.0326945e-02   3.1766969e-02   3.2662679e-02   3.3396176e-02   2.9850902e-02   3.2356419e-02   2.7755798e-02   2.8981805e-02   2.6541865e-02   3.0111560e-02   2.9510786e-02   2.8255706e-02
   3.5251293e-02   3.3446837e-02   3.3757988e-02   3.3914208e-02   4.0452699e-02   3.5746003e-02   3.5805561e-02   3.4068830e-02   4.1087272e-02   3.4121668e-02   3.6371720e-02   4.1511516e-02   3.4139967e-02   3.5786065e-02   3.6648234e-02   4.5077617e-02   3.9657034e-02   3.7376551e-02   3.5182872e-02   4.0458887e-02   4.5181262e-02   3.9333279e-02   4.1074900e-02   3.9762986e-02   4.3997899e-02   3.9105466e-02   3.7246916e-02   3.9297762e-02   3.6541972e-02   3.2556951e-02   4.0599014e-02   3.7801802e-02   4.2385844e-02   4.2299037e-02   4.9840622e-02   5.1686470e-02   4.1643620e-02   4.5055628e-02   3.7005352e-02   4.2945099e-02   4.5699225e-02   3.9065576e-02   3.8576911e-02   4.1343942e-02   4.0084982e-02   4.6455605e-02   3.6417914e-02   3.7476822e-02   4.0175127e-02   3.8700756e-02   3.4467272e-02   3.5651999e-02   3.9898599e-02   3.5644390e-02   3.2855104e-02   2.9832148e-02   3.1562725e-02   3.2927230e-02   3.9564196e-02   3.8583319e-02   3.2579639e-02   3.5965737e-02   3.5382353e-02   3.2373860e-02   3.2959603e-02   3.1922876e-02   3.9448411e-02   4.3957589e-02   3.9446017e-02   4.3419375e-02   3.7757728e-02   3.3395312e-02   0.0000000e+00   4.0041186e-02   4.0382035e-02   4.1089180e-02   4.3221429e-02   4.0695581e-02   3.6362233e-02   4.1374041e-02   3.7245948e-02   3.5425808e-02   3.5124787e-02   3.6235976e-02   3.6720467e-02   3.2206765e-02   3.6524872e-02   3.4775179e-02   3.5906346e-02   3.7694581e-02
   3.4873778e-02   3.6021325e-02   3.5600931e-02   3.7207519e-02   4.0513532e-02   3.6843910e-02   3.5446075e-02   3.4145022e-02   4.0099325e-02   3.6272412e-02   4.0460964e-02   4.4589287e-02   3.7086276e-02   3.7798308e-02   3.4351065e-02   3.5772351e-02   3.9261536e-02   3.9014429e-02   3.5053452e-02   4.0126519e-02   4.3673616e-02   3.5547600e-02   3.7094340e-02   3.8897880e-02   4.1625360e-02   3.6893013e-02   3.3802646e-02   3.4749216e-02   3.4885746e-02   3.3366189e-02   3.6492305e-02   3.8528190e-02   3.9224265e-02   4.1117544e-02   4.3908681e-02   5.0563424e-02   4.1211330e-02   3.9268967e-02   3.3095523e-02   3.4551610e-02   4.6384946e-02   3.4981911e-02   3.6805099e-02   4.0195537e-02   3.9431790e-02   4.2469503e-02   3.3270786e-02   3.4591587e-02   3.7436084e-02   3.7559927e-02   3.2130897e-02   3.0943316e-02   3.6165537e-02   3.6030942e-02   3.2775163e-02   2.9345245e-02   3.1834841e-02   3.1417048e-02   3.2837182e-02   3.1473068e-02   3.2688296e-02   3.5710625e-02   3.4498685e-02   3.2071101e-02   3.1145719e-02   3.2185967e-02   3.8028614e-02   4.2691891e-02   3.6992527e-02   3.8470794e-02   3.8041278e-02   3.4671677e-02   4.0041186e-02   0.0000000e+00   4.1615287e-02   3.9309340e-02   4.3405013e-02   4.1971546e-02   3.8557973e-02   3.4246946e-02   3.3610278e-02   3.4531258e-02   3.4899496e-02   3.8272758e-02   3.4329376e-02   3.2075142e-02   3.4244648e-02   3.5427311e-02   3.4236382e-02   3.3514755e-02
   3.8150862e-02   3.9953079e-02   4.1959254e-02   3.6561216e-02   3.8211742e-02   3.8705488e-02   3.6144525e-02   3.8581426e-02   4.3161062e-02   3.8583833e-02   3.9576769e-02   4.0784230e-02   3.7568489e-02   3.8454599e-02   3.6117474e-02   3.7423062e-02   3.7112905e-02   3.5523016e-02   3.7870759e-02   4.2145395e-02   4.1552650e-02   3.7099537e-02   4.3563848e-02   4.3010072e-02   4.5901422e-02   3.9103207e-02   4.1055358e-02   3.9085325e-02   4.3542639e-02   3.9797176e-02   4.4708022e-02   4.6758483e-02   4.1055651e-02   3.8625623e-02   4.8309074e-02   5.6570545e-02   4.6607913e-02   4.3627619e-02   3.8127070e-02   3.5246270e-02   4.8071673e-02   4.0706541e-02   4.1054274e-02   4.3559571e-02   4.5320541e-02   4.4887896e-02   3.8607286e-02   3.9004554e-02   4.1001182e-02   4.0253669e-02   3.6405039e-02   3.3779115e-02   3.6986128e-02   4.0998280e-02   3.1490583e-02   3.0873072e-02   3.3347886e-02   3.3122221e-02   3.4595151e-02   3.1914431e-02   3.1793398e-02   3.5174375e-02   3.3457099e-02   3.2353139e-02   3.3172883e-02   3.4264174e-02   3.7607381e-02   4.4252762e-02   3.9393413e-02   4.4529023e-02   3.5162075e-02   3.6532982e-02   4.0382035e-02   4.1615287e-02   0.0000000e+00   4.3540181e-02   4.8497680e-02   4.2696643e-02   3.7420455e-02   3.5572694e-02   3.6370473e-02   3.4519317e-02   4.0213712e-02   3.9871959e-02   3.9088610e-02   3.3252882e-02   3.5242553e-02   3.4735707e-02   4.0248984e-02   3.4556470e-02
   3.5780113e-02   3.7121013e-02   4.1971897e-02   4.3184024e-02   4.0284858e-02   4.1144943e-02   2.9763240e-02   3.3427856e-02   4.2138571e-02   3.5551595e-02   4.0158474e-02   4.2024557e-02   3.6983541e-02   3.6005295e-02   3.5590206e-02   3.5403993e-02   3.4812450e-02   3.7882180e-02   4.0265987e-02   4.0655363e-02   3.0447647e-02   3.5572089e-02   4.1932870e-02   3.8006444e-02   4.0566790e-02   3.5289225e-02   3.5523159e-02   4.3335060e-02   4.0136097e-02   3.8606971e-02   4.4646079e-02   3.8741041e-02   4.2791129e-02   4.1867468e-02   4.8539149e-02   4.4279325e-02   4.2274087e-02   4.2687929e-02   4.3601892e-02   3.9407234e-02   4.8894637e-02   4.1168279e-02   3.7294785e-02   3.8858800e-02   3.7904565e-02   4.5501962e-02   3.8857609e-02   3.3144037e-02   3.6314642e-02   3.5882099e-02   3.3456902e-02   3.2318278e-02   3.2696960e-02   3.4086350e-02   3.3165755e-02   3.2948749e-02   2.9435215e-02   3.2841763e-02   3.7276640e-02   3.3534212e-02   3.2971206e-02   3.6951710e-02   3.4216960e-02   3.0032320e-02   3.2994512e-02   3.7814054e-02   4.1099132e-02   4.4389305e-02   3.5306441e-02   3.9103767e-02   3.7516724e-02   3.4726327e-02   4.1089180e-02   3.9309340e-02   4.3540181e-02   0.0000000e+00   4.7323565e-02   4.7296198e-02   4.3508404e-02   3.8126243e-02   3.1973647e-02   3.8262481e-02   4.1372277e-02   3.3763673e-02   3.4391324e-02   3.6730649e-02   3.6359003e-02   3.7060583e-02   3.5691920e-02   3.4900961e-02
   3.5369181e-02   3.6616529e-02   3.7818994e-02   3.8717576e-02   4.1932890e-02   3.9165753e-02   3.4202360e-02   3.3757063e-02   3.9674517e-02   3.3817321e-02   4.2692183e-02   4.1763693e-02   3.8869361e-02   3.8101996e-02   3.9958835e-02   3.7124718e-02   3.6966897e-02   4.0325565e-02   3.9259677e-02   3.7901590e-02   3.6233533e-02   3.2143835e-02   4.1723580e-02   4.1780814e-02   4.0019366e-02   3.8777336e-02   3.4740828e-02   3.7949422e-02   3.4315149e-02   3.6102133e-02   4.2571350e-02   4.3154843e-02   3.9636392e-02   4.0439207e-02   5.0404843e-02   5.4232526e-02   4.7167583e-02   4.1797079e-02   4.0070069e-02   3.7308088e-02   4.7082704e-02   4.5722592e-02   4.0473706e-02   4.0955262e-02   4.0943814e-02   4.4711871e-02   3.9395307e-02   3.8610093e-02   3.9602019e-02   3.9383760e-02   3.7265558e-02   3.6036530e-02   4.0656590e-02   3.8863357e-02   3.3816753e-02   3.3475063e-02   3.6245298e-02   3.6944176e-02   3.8103709e-02   3.6067257e-02   3.2893202e-02   3.6452755e-02   3.5999064e-02   3.4203515e-02   3.9315324e-02   3.8361339e-02   4.3322971e-02   4.7926931e-02   4.0294459e-02   4.2648807e-02   3.5786685e-02   3.5352496e-02   4.3221429e-02   4.3405013e-02   4.8497680e-02   4.7323565e-02   0.0000000e+00   4.8817682e-02   3.8996149e-02   3.9587192e-02   3.4851285e-02   3.5814769e-02   3.6348502e-02   4.0139340e-02   3.8690247e-02   3.7471917e-02   3.1657458e-02   3.2859634e-02   3.3139744e-02   3.7106389e-02
   3.4417974e-02   3.9941184e-02   3.9361270e-02   3.8458341e-02   4.0753190e-02   4.0213731e-02   3.7169834e-02   3.6428824e-02   4.1431144e-02   3.9513233e-02   4.2481672e-02   4.1104740e-02   3.9965717e-02   3.9458733e-02   3.7884412e-02   4.0024690e-02   3.8997971e-02   4.1363056e-02   4.0004482e-02   4.7047517e-02   4.2067088e-02   4.2271223e-02   4.4468421e-02   4.4024665e-02   4.6880511e-02   3.8594547e-02   4.0199380e-02   4.0761303e-02   4.6347337e-02   4.0290349e-02   4.4082337e-02   4.7373088e-02   4.5818401e-02   4.7464857e-02   5.3523190e-02   5.2918182e-02   4.6364070e-02   4.5790963e-02   4.1243311e-02   4.1341001e-02   4.9140128e-02   4.8308770e-02   4.3822917e-02   4.3182851e-02   4.3702827e-02   4.9666025e-02   4.4236748e-02   3.9182746e-02   4.0731339e-02   4.5283954e-02   4.2660487e-02   3.9670985e-02   4.2002277e-02   4.1930782e-02   3.8557435e-02   3.6350824e-02   3.7354859e-02   4.3160663e-02   4.3791586e-02   3.8138369e-02   3.7718007e-02   4.0286728e-02   3.9423168e-02   3.6176968e-02   3.7214435e-02   4.0798330e-02   4.4155192e-02   4.9426297e-02   3.6066733e-02   4.6067506e-02   4.2948714e-02   3.8484224e-02   4.0695581e-02   4.1971546e-02   4.2696643e-02   4.7296198e-02   4.8817682e-02   0.0000000e+00   3.9728789e-02   4.1814564e-02   4.0537394e-02   3.8979238e-02   3.6227217e-02   4.1474118e-02   3.7564474e-02   3.6630943e-02   3.7294986e-02   3.6923712e-02   3.8307563e-02   3.6154995e-02
   3.0724866e-02   3.2860153e-02   3.7353003e-02   3.4538886e-02   3.5726080e-02   3.3748874e-02   3.4367829e-02   3.1974825e-02   3.0887424e-02   4.0094664e-02   3.7911533e-02   3.7269566e-02   3.0970843e-02   3.2280740e-02   3.1089850e-02   2.9793812e-02   3.2718294e-02   3.5004255e-02   3.2715848e-02   3.2519701e-02   3.2369704e-02   2.8429290e-02   3.5449419e-02   3.2811034e-02   4.0707352e-02   3.3069461e-02   3.7247047e-02   3.4750975e-02   2.9715823e-02   3.4907837e-02   4.1535436e-02   4.5059604e-02   4.1156097e-02   3.7574167e-02   4.2909396e-02   5.0250070e-02   3.8775721e-02   4.0952554e-02   3.9622596e-02   3.3221917e-02   4.2981509e-02   3.9667211e-02   3.3752671e-02   3.6422088e-02   3.5576743e-02   3.7596072e-02   3.2330160e-02   3.1658938e-02   3.5017890e-02   3.6128981e-02   3.4904850e-02   3.3907987e-02   3.2042822e-02   3.0698127e-02   3.1615730e-02   3.4952974e-02   3.4902209e-02   3.3983049e-02   3.4713493e-02   3.5131794e-02   3.7900352e-02   3.2615146e-02   2.9559774e-02   2.8343280e-02   3.2640995e-02   3.6239595e-02   3.4956372e-02   3.9544422e-02   3.4050306e-02   3.7674068e-02   3.2203068e-02   3.0326945e-02   3.6362233e-02   3.8557973e-02   3.7420455e-02   4.3508404e-02   3.8996149e-02   3.9728789e-02   0.0000000e+00   3.2501619e-02   3.1525316e-02   3.0344319e-02   3.3552372e-02   3.0605442e-02   3.2612025e-02   3.1893600e-02   3.1209560e-02   3.0520595e-02   3.2749041e-02   3.2753137e-02
   2.7592361e-02   3.3200095e-02   3.2594078e-02   3.7735689e-02   3.5759765e-02   3.7749755e-02   3.5307297e-02   3.2371907e-02   3.6519160e-02   3.7669858e-02   3.4934494e-02   3.6217126e-02   3.5295422e-02   3.3758374e-02   2.7744869e-02   2.7247786e-02   3.0749362e-02   3.6199695e-02   3.3899378e-02   3.8356286e-02   3.4970030e-02   3.2225452e-02   3.3806915e-02   3.6619261e-02   4.2851334e-02   3.0912340e-02   2.8026353e-02   2.8870875e-02   3.2518139e-02   3.6524875e-02   3.2138345e-02   3.2355094e-02   3.2023413e-02   3.4822727e-02   3.6756503e-02   3.9052597e-02   3.2518813e-02   3.1323029e-02   2.9383705e-02   3.0673836e-02   4.9638586e-02   3.3082474e-02   3.5345182e-02   3.4652189e-02   4.0369957e-02   4.8191436e-02   3.0568875e-02   3.4211900e-02   3.8874098e-02   4.0567746e-02   3.8292930e-02   3.3124769e-02   3.5229439e-02   3.2395471e-02   2.8853955e-02   2.5441627e-02   2.8244055e-02   2.8632928e-02   3.3744594e-02   3.1134387e-02   2.6802454e-02   2.5605097e-02   2.8647804e-02   2.9863964e-02   2.8605639e-02   2.8918168e-02   3.5276499e-02   4.3102555e-02   3.5057080e-02   3.7557461e-02   3.4425417e-02   3.1766969e-02   4.1374041e-02   3.4246946e-02   3.5572694e-02   3.8126243e-02   3.9587192e-02   4.1814564e-02   3.2501619e-02   0.0000000e+00   3.3332244e-02   3.1797078e-02   2.9805961e-02   3.0800285e-02   2.8937045e-02   2.7044169e-02   3.4049445e-02   2.7727624e-02   2.8101224e-02   2.4120943e-02
   2.8588675e-02   3.0128993e-02   3.1684606e-02   3.2202627e-02   3.3003358e-02   3.0787245e-02   2.7395770e-02   2.7538238e-02   3.2386307e-02   2.9673165e-02   3.5252552e-02   3.4875592e-02   2.9875359e-02   3.0020453e-02   3.1272392e-02   2.9608667e-02   2.8571247e-02   3.1660914e-02   3.4311388e-02   3.3536768e-02   3.7722286e-02   3.1474963e-02   3.5816943e-02   3.2809458e-02   3.7108689e-02   3.3588668e-02   2.9165375e-02   3.0030374e-02   2.9573944e-02   2.9028051e-02   3.4839936e-02   3.4717125e-02   3.4400870e-02   3.4323770e-02   4.3597591e-02   3.6324863e-02   3.3833866e-02   3.6246094e-02   3.3861273e-02   2.7727423e-02   4.5747694e-02   3.4535167e-02   3.5896008e-02   3.6510858e-02   3.6799350e-02   4.2077380e-02   3.3212849e-02   3.1745864e-02   3.2757665e-02   3.5992531e-02   3.2184586e-02   2.9694447e-02   3.4463326e-02   3.1758671e-02   2.9721653e-02   2.6514370e-02   3.1100962e-02   3.0888101e-02   3.0930425e-02   3.0670937e-02   2.9191688e-02   3.0313040e-02   3.1617100e-02   2.8381595e-02   2.8079523e-02   2.7914558e-02   3.3245670e-02   3.9029054e-02   3.0303199e-02   3.5286795e-02   3.2540128e-02   3.2662679e-02   3.7245948e-02   3.3610278e-02   3.6370473e-02   3.1973647e-02   3.4851285e-02   4.0537394e-02   3.1525316e-02   3.3332244e-02   0.0000000e+00   2.8578362e-02   3.0458793e-02   3.0187008e-02   2.9673281e-02   2.8844900e-02   2.7397659e-02   2.5496648e-02   2.6486663e-02   2.4815954e-02
   2.8308323e-02   2.8138258e-02   2.9677425e-02   2.9900239e-02   3.2654929e-02   3.1824910e-02   2.6808720e-02   2.8094043e-02   3.2723018e-02   3.0361219e-02   3.2977764e-02   3.4999880e-02   2.9233413e-02   2.9746164e-02   2.9928007e-02   2.8571086e-02   2.9931922e-02   3.2522447e-02   3.4372849e-02   3.5557687e-02   3.2846787e-02   2.9094078e-02   3.4245868e-02   3.1495476e-02   3.7093778e-02   3.2878190e-02   2.9620489e-02   2.8060782e-02   2.9906238e-02   3.0982520e-02   3.2638682e-02   3.4176030e-02   3.4979147e-02   3.4019859e-02   4.0387090e-02   3.5517197e-02   3.8191362e-02   3.9126601e-02   2.9004821e-02   3.1357850e-02   4.7648187e-02   3.7071999e-02   3.3595507e-02   3.6017967e-02   3.6183578e-02   3.6940076e-02   3.1120975e-02   2.9881335e-02   3.1470388e-02   3.3867740e-02   2.9020572e-02   2.8245251e-02   3.3804790e-02   3.3823105e-02   2.7446172e-02   2.6479652e-02   2.9577024e-02   3.1103965e-02   3.1368065e-02   3.0403552e-02   2.9810740e-02   2.8625565e-02   2.7976853e-02   2.6138275e-02   2.6336717e-02   3.0063152e-02   3.6521894e-02   3.9339956e-02   3.2405003e-02   3.8533770e-02   3.4357453e-02   3.3396176e-02   3.5425808e-02   3.4531258e-02   3.4519317e-02   3.8262481e-02   3.5814769e-02   3.8979238e-02   3.0344319e-02   3.1797078e-02   2.8578362e-02   0.0000000e+00   2.8900622e-02   3.0943227e-02   2.9803807e-02   2.8595342e-02   2.8756099e-02   2.7585282e-02   2.9711669e-02   2.6146246e-02
   3.0139369e-02   3.1940483e-02   3.0483192e-02   3.0186853e-02   3.3770782e-02   3.3675295e-02   2.7349122e-02   2.7988643e-02   2.9955304e-02   3.1862054e-02   3.5956471e-02   3.4571137e-02   3.1660076e-02   3.2628073e-02   3.1363379e-02   2.9883987e-02   3.2007742e-02   3.1487668e-02   3.3336417e-02   3.7297283e-02   3.3616207e-02   3.0388837e-02   3.5316846e-02   3.5045989e-02   3.6661826e-02   3.2662931e-02   3.0137428e-02   3.2393732e-02   3.2750978e-02   3.3086919e-02   3.2780260e-02   3.6411699e-02   3.7522262e-02   3.4336639e-02   4.4365202e-02   3.7056687e-02   3.9245164e-02   4.5118714e-02   3.4736074e-02   3.1635005e-02   4.4202914e-02   3.6583906e-02   3.3895649e-02   3.3668213e-02   3.6162715e-02   4.0192155e-02   3.3390541e-02   3.1117870e-02   3.5987349e-02   3.4814756e-02   3.1386897e-02   2.8428053e-02   3.5645638e-02   2.9870424e-02   2.9323998e-02   2.8009263e-02   3.0336526e-02   3.2714000e-02   3.1121903e-02   3.0207141e-02   2.8863995e-02   2.9358406e-02   2.9771673e-02   2.7547659e-02   2.6929732e-02   2.7835055e-02   3.6602180e-02   3.8045191e-02   2.9850279e-02   3.9391943e-02   3.4819884e-02   2.9850902e-02   3.5124787e-02   3.4899496e-02   4.0213712e-02   4.1372277e-02   3.6348502e-02   3.6227217e-02   3.3552372e-02   2.9805961e-02   3.0458793e-02   2.8900622e-02   0.0000000e+00   3.0867760e-02   3.1445236e-02   2.9016284e-02   3.0404140e-02   2.8892111e-02   2.9003612e-02   2.6087731e-02
   2.8967668e-02   3.0725320e-02   3.0847702e-02   3.2368182e-02   3.1856232e-02   3.7321334e-02   3.1626678e-02   2.8123818e-02   2.9723879e-02   3.1625755e-02   3.3001388e-02   3.6115174e-02   3.2392079e-02   3.1550387e-02   3.0455006e-02   3.2830347e-02   3.5383584e-02   3.2640047e-02   3.4048225e-02   3.2487806e-02   3.6036822e-02   3.3493695e-02   3.3181824e-02   3.4096209e-02   4.0918756e-02   3.2774949e-02   3.1049150e-02   3.2416593e-02   3.0985293e-02   3.3077357e-02   3.1544871e-02   3.6316985e-02   3.7396092e-02   3.6329940e-02   4.1568275e-02   4.2407980e-02   3.6056407e-02   3.8538107e-02   3.2472679e-02   3.2211083e-02   4.1946793e-02   3.5803993e-02   3.5960793e-02   3.6290038e-02   3.5568238e-02   4.0661262e-02   3.0718625e-02   3.2775465e-02   3.7128362e-02   3.4936648e-02   3.0762089e-02   2.6678484e-02   3.5172136e-02   3.1055912e-02   2.9597799e-02   2.8854429e-02   3.3052122e-02   3.2131707e-02   2.9041456e-02   2.8421029e-02   2.9160128e-02   3.0088671e-02   2.6644119e-02   2.6087551e-02   2.8560096e-02   3.1793279e-02   3.4901449e-02   3.8889143e-02   3.3607105e-02   3.4138328e-02   3.2907709e-02   3.2356419e-02   3.6235976e-02   3.8272758e-02   3.9871959e-02   3.3763673e-02   4.0139340e-02   4.1474118e-02   3.0605442e-02   3.0800285e-02   3.0187008e-02   3.0943227e-02   3.0867760e-02   0.0000000e+00   2.9395664e-02   2.8299274e-02   3.3157791e-02   2.4940649e-02   2.8473741e-02   2.7063406e-02
   2.9956280e-02   3.0751252e-02   2.8332372e-02   3.0175092e-02   3.0139424e-02   3.0832392e-02   2.6882828e-02   2.6430982e-02   3.0453753e-02   3.1670786e-02   3.0233756e-02   3.4564419e-02   3.0286678e-02   2.8629540e-02   2.8516287e-02   3.1001621e-02   3.1518754e-02   2.9871004e-02   3.3121254e-02   3.4169516e-02   2.9299806e-02   2.8670847e-02   3.1823620e-02   3.2912001e-02   3.6882802e-02   3.0065283e-02   3.1500151e-02   3.1015134e-02   3.1481183e-02   2.9794443e-02   3.1304953e-02   3.1733913e-02   3.4635473e-02   3.4469181e-02   4.5553530e-02   3.4545581e-02   3.4872469e-02   3.7781658e-02   2.8810127e-02   2.9944804e-02   3.5592035e-02   3.3404907e-02   3.3552644e-02   3.4971975e-02   3.9063702e-02   3.9649622e-02   3.1056613e-02   3.0392477e-02   3.4067361e-02   3.3741191e-02   2.8174979e-02   2.8234031e-02   3.2706595e-02   2.9262055e-02   2.9435027e-02   2.8537612e-02   2.8995692e-02   2.8893216e-02   2.9474905e-02   2.9765440e-02   2.7893147e-02   2.9778649e-02   2.8165153e-02   2.6577153e-02   2.9488341e-02   2.7745675e-02   3.5788248e-02   3.6592959e-02   3.0896036e-02   3.4706538e-02   2.9381533e-02   2.7755798e-02   3.6720467e-02   3.4329376e-02   3.9088610e-02   3.4391324e-02   3.8690247e-02   3.7564474e-02   3.2612025e-02   2.8937045e-02   2.9673281e-02   2.9803807e-02   3.1445236e-02   2.9395664e-02   0.0000000e+00   2.7646956e-02   2.7495019e-02   2.5749805e-02   2.6865550e-02   2.7857035e-02
   2.7541551e-02   2.8734263e-02   2.9036576e-02   2.9302880e-02   3.1829333e-02   3.0364439e-02   2.6724600e-02   2.6603192e-02   3.2359471e-02   3.0096532e-02   3.0202183e-02   3.3164690e-02   2.7814277e-02   2.8630943e-02   2.8129935e-02   3.0696904e-02   3.1960097e-02   2.8684325e-02   3.2433618e-02   3.2222152e-02   2.6657996e-02   2.7679995e-02   3.2511937e-02   3.1187970e-02   3.4255513e-02   3.2120329e-02   2.7225107e-02   2.9879673e-02   3.1252949e-02   3.0157744e-02   3.1590356e-02   3.1528328e-02   3.2892705e-02   3.2519961e-02   4.4106377e-02   4.3714556e-02   3.3649521e-02   3.5919273e-02   3.0411852e-02   2.6928660e-02   3.5114424e-02   3.3931763e-02   3.2278691e-02   3.3608382e-02   3.4748139e-02   3.7009716e-02   3.1802295e-02   3.0030640e-02   3.2677961e-02   3.3938389e-02   2.8660218e-02   2.5694807e-02   3.0664438e-02   2.9202540e-02   2.8442004e-02   2.7596966e-02   3.0349318e-02   2.9952825e-02   3.2852189e-02   3.0757071e-02   2.7565073e-02   2.7207885e-02   2.4162489e-02   2.4658761e-02   2.9627135e-02   2.8238437e-02   3.5295845e-02   3.9434980e-02   3.1824654e-02   3.5681006e-02   3.1113826e-02   2.8981805e-02   3.2206765e-02   3.2075142e-02   3.3252882e-02   3.6730649e-02   3.7471917e-02   3.6630943e-02   3.1893600e-02   2.7044169e-02   2.8844900e-02   2.8595342e-02   2.9016284e-02   2.8299274e-02   2.7646956e-02   0.0000000e+00   2.9310170e-02   2.8698466e-02   2.7841671e-02   2.6230748e-02
   3.0646629e-02   3.0426214e-02   2.8960985e-02   2.9512708e-02   3.0119670e-02   3.1751279e-02   3.0706401e-02   3.1625945e-02   3.1946518e-02   3.0547534e-02   3.4404946e-02   3.0960649e-02   3.0154365e-02   2.9971923e-02   3.0627660e-02   3.1215905e-02   3.4197944e-02   3.1582758e-02   3.4490475e-02   3.2512022e-02   2.9954064e-02   3.1258088e-02   3.6631193e-02   3.4322181e-02   3.4701502e-02   3.5563633e-02   3.4572861e-02   3.4867176e-02   3.3374252e-02   3.0826229e-02   3.2903437e-02   3.1205522e-02   3.2108880e-02   3.1097964e-02   3.9921181e-02   4.0553924e-02   3.3802020e-02   3.2476371e-02   3.2906995e-02   2.6661367e-02   2.8046987e-02   2.8820839e-02   3.2053603e-02   3.1331407e-02   3.4025717e-02   3.6014016e-02   3.1276560e-02   2.9649007e-02   2.8939706e-02   3.4009361e-02   3.0319150e-02   2.8177700e-02   2.8784256e-02   3.1637995e-02   2.8388016e-02   2.5113763e-02   2.6771250e-02   2.7744080e-02   2.7458191e-02   2.7629475e-02   2.7368940e-02   2.8517922e-02   2.7893081e-02   2.4183666e-02   2.7520443e-02   2.7027964e-02   3.1452802e-02   3.7197375e-02   2.6666207e-02   3.2024281e-02   2.7790530e-02   2.6541865e-02   3.6524872e-02   3.4244648e-02   3.5242553e-02   3.6359003e-02   3.1657458e-02   3.7294986e-02   3.1209560e-02   3.4049445e-02   2.7397659e-02   2.8756099e-02   3.0404140e-02   3.3157791e-02   2.7495019e-02   2.9310170e-02   0.0000000e+00   3.2544210e-02   3.0515972e-02   2.9037404e-02
   2.6774251e-02   2.8348148e-02   2.6549199e-02   2.9776146e-02   3.0015306e-02   2.9227937e-02   2.6636320e-02   2.7393083e-02   3.3725656e-02   3.2425342e-02   3.6907437e-02   3.1179507e-02   2.9298496e-02   2.9103448e-02   2.6942022e-02   2.7647993e-02   2.8885000e-02   2.7698705e-02   3.0201175e-02   3.2915002e-02   3.4704733e-02   2.7199600e-02   3.0592264e-02   3.3010636e-02   3.4781906e-02   3.3872757e-02   3.3715429e-02   3.0442209e-02   2.9064484e-02   2.5023563e-02   2.7954848e-02   3.1494588e-02   3.8333456e-02   3.0875885e-02   4.0564365e-02   3.9713769e-02   3.6157252e-02   3.7218412e-02   3.1310019e-02   2.9196423e-02   3.3663535e-02   3.4942596e-02   3.4215987e-02   3.4658569e-02   3.6442401e-02   3.7901061e-02   3.1504580e-02   2.7908893e-02   2.9339834e-02   3.4654864e-02   3.0430786e-02   2.9490137e-02   3.1106891e-02   2.9109965e-02   2.6515783e-02   2.6308548e-02   2.8056927e-02   3.0388155e-02   3.0400692e-02   3.1180227e-02   2.7261543e-02   3.0304753e-02   2.8025991e-02   2.5908939e-02   2.7136849e-02   2.7677149e-02   3.3392364e-02   3.9973054e-02   3.1172354e-02   3.4685006e-02   3.2327411e-02   3.0111560e-02   3.4775179e-02   3.5427311e-02   3.4735707e-02   3.7060583e-02   3.2859634e-02   3.6923712e-02   3.0520595e-02   2.7727624e-02   2.5496648e-02   2.7585282e-02   2.8892111e-02   2.4940649e-02   2.5749805e-02   2.8698466e-02   3.2544210e-02   0.0000000e+00   2.6306041e-02   2.5382121e-02
   2.6982668e-02   2.7877605e-02   2.9252987e-02   2.8684822e-02   2.9005292e-02   2.7314261e-02   2.5795895e-02   2.3878569e-02   2.8296532e-02   2.6348381e-02   3.3713023e-02   3.4208553e-02   2.9485467e-02   3.0025788e-02   2.9303115e-02   2.9647332e-02   3.0557642e-02   2.7628531e-02   3.1767678e-02   3.2665500e-02   3.4778100e-02   2.6357571e-02   3.0283642e-02   3.3105657e-02   3.6350691e-02   2.9006784e-02   3.0561625e-02   2.7873072e-02   2.9997730e-02   2.9815062e-02   3.1019039e-02   3.3591469e-02   3.3309353e-02   3.5243851e-02   4.3957647e-02   4.1135848e-02   3.3110563e-02   3.6759397e-02   3.0662162e-02   2.8365544e-02   3.8957118e-02   3.0627502e-02   3.2364301e-02   3.1248915e-02   3.3296873e-02   3.8276780e-02   3.1057846e-02   3.0414158e-02   3.2933718e-02   3.2977491e-02   3.0293918e-02   2.6510473e-02   3.4794598e-02   2.7544230e-02   2.7570255e-02   2.6648406e-02   2.7603078e-02   2.9039232e-02   2.8988164e-02   2.7966946e-02   2.7206501e-02   2.9135705e-02   2.6307490e-02   2.4288400e-02   2.5727364e-02   2.7518732e-02   3.3766020e-02   3.8930089e-02   3.1846170e-02   3.2481706e-02   3.0131426e-02   2.9510786e-02   3.5906346e-02   3.4236382e-02   4.0248984e-02   3.5691920e-02   3.3139744e-02   3.8307563e-02   3.2749041e-02   2.8101224e-02   2.6486663e-02   2.9711669e-02   2.9003612e-02   2.8473741e-02   2.6865550e-02   2.7841671e-02   3.0515972e-02   2.6306041e-02   0.0000000e+00   2.5416887e-02
   2.4989686e-02   2.6528324e-02   2.6259402e-02   2.8659487e-02   3.0877788e-02   2.7134287e-02   2.5001187e-02   2.4889695e-02   2.8787410e-02   2.8974455e-02   3.1402616e-02   3.1984793e-02   2.8490041e-02   2.6625580e-02   2.7248497e-02   2.7215494e-02   2.8322999e-02   2.6229956e-02   2.9056641e-02   3.0153071e-02   3.4106096e-02   2.7621088e-02   3.0902102e-02   3.2087715e-02   3.3396416e-02   2.6976837e-02   2.8793268e-02   2.6878381e-02   2.6363942e-02   2.6645489e-02   2.9009841e-02   3.2027087e-02   3.3466992e-02   3.3158978e-02   4.1345003e-02   4.0355153e-02   3.2129847e-02   3.5946521e-02   2.6336286e-02   2.6571374e-02   3.6335540e-02   3.5063782e-02   3.3669364e-02   3.1563200e-02   3.3651536e-02   3.7917137e-02   3.0200956e-02   2.8445244e-02   3.0684298e-02   3.0754069e-02   2.8062807e-02   2.6936180e-02   3.3329322e-02   2.9897659e-02   2.4969036e-02   2.4731014e-02   2.7073071e-02   2.9393559e-02   2.8682610e-02   2.7854980e-02   2.8093276e-02   2.8164820e-02   2.6693915e-02   2.4676938e-02   2.5165034e-02   2.7033321e-02   3.4645206e-02   3.7882347e-02   3.1159109e-02   3.2305503e-02   2.9053698e-02   2.8255706e-02   3.7694581e-02   3.3514755e-02   3.4556470e-02   3.4900961e-02   3.7106389e-02   3.6154995e-02   3.2753137e-02   2.4120943e-02   2.4815954e-02   2.6146246e-02   2.6087731e-02   2.7063406e-02   2.7857035e-02   2.6230748e-02   2.9037404e-02   2.5382121e-02   2.5416887e-02   0.0000000e+00
