# Supplementary material for: Autistic traits and individual brain differences: functional network efficiency reflects attentional and social impairments, structural nodal efficiencies index systemising and theory-of-mind skills
Source: Mol Autism. 2021 Jan 21;12:3. doi: 10.1186/s13229-020-00377-8 (PMC7818759; doi:10.1186/s13229-020-00377-8)
Supplement: Supplementary file 8 — Additional file 8. Connectivity matrices. Connection matrices and functional correlation matrices for each subject, as floating-point values in ASCII text format, and MATLAB code for producing these. [file 13229_2020_377_MOESM8_ESM.zip › Paul_Arora_et_al_data/Physiological/BBC/DTI_rsfMRI_ConnectivityMatrices/connectivity_matrices/Connection_Matrix_sym_aHU0182.txt]

   0.0000000e+00   3.0997935e-02   2.5473121e-02   3.1552876e-02   3.2058079e-02   3.1258584e-02   2.6219767e-02   2.8874837e-02   3.4200271e-02   2.9100613e-02   3.0400410e-02   3.4885993e-02   2.8257148e-02   3.0483998e-02   2.9006303e-02   2.9616659e-02   3.2876057e-02   3.4897771e-02   3.0509172e-02   3.0208609e-02   3.8648108e-02   3.8489526e-02   3.1093396e-02   3.4523044e-02   3.6052713e-02   2.9617570e-02   3.0041705e-02   2.6847714e-02   2.9409080e-02   3.1487018e-02   3.6450936e-02   2.9236239e-02   3.3574423e-02   3.2218675e-02   4.9142320e-02   4.6605644e-02   3.6535261e-02   3.8907742e-02   3.0709740e-02   2.7958045e-02   4.2348358e-02   3.6681730e-02   3.7680030e-02   4.1431716e-02   4.3863099e-02   4.2378923e-02   3.1457321e-02   2.9451245e-02   3.9639064e-02   3.7450595e-02   3.2269906e-02   3.2801837e-02   3.4714410e-02   3.6719358e-02   2.8738099e-02   2.8164795e-02   2.7701136e-02   2.9948313e-02   3.3025638e-02   2.7754814e-02   2.9401552e-02   3.1639127e-02   2.8559744e-02   2.8656513e-02   2.8104892e-02   3.0751394e-02   3.9934254e-02   3.8222787e-02   3.4711753e-02   3.3676752e-02   3.5442264e-02   3.1171176e-02   3.6446415e-02   3.4746614e-02   4.0776613e-02   3.7048126e-02   3.6690021e-02   3.4739786e-02   2.9321520e-02   2.6381011e-02   2.9433055e-02   2.9679798e-02   3.2922740e-02   2.9343024e-02   2.5944749e-02   2.7020284e-02   2.7712391e-02   3.0166004e-02   2.7309803e-02   3.0042121e-02
   3.0997935e-02   0.0000000e+00   2.8716958e-02   3.3220941e-02   3.2758040e-02   3.2050620e-02   2.7619297e-02   2.9898904e-02   3.3813087e-02   2.8740456e-02   3.3857607e-02   3.6473077e-02   3.0542837e-02   3.4152001e-02   3.1319384e-02   3.1799866e-02   3.1233574e-02   3.6708427e-02   3.3173359e-02   3.5504710e-02   3.9565068e-02   3.4517272e-02   3.4305824e-02   3.4561812e-02   3.5978478e-02   3.5041831e-02   3.1859104e-02   3.0929616e-02   3.5109995e-02   3.6080868e-02   3.7709658e-02   3.4698184e-02   3.7602503e-02   3.7851344e-02   5.0957763e-02   4.9908310e-02   4.5336003e-02   4.1067013e-02   3.3518583e-02   3.1644199e-02   3.7622445e-02   3.2143963e-02   3.8702024e-02   4.5790332e-02   4.6973618e-02   4.5878720e-02   3.4663209e-02   3.2114894e-02   3.9741453e-02   3.5208381e-02   3.3700660e-02   3.2857726e-02   3.4538118e-02   3.3740260e-02   2.9810845e-02   3.0214395e-02   2.9330887e-02   3.2096640e-02   3.3116801e-02   3.1964244e-02   3.0815274e-02   3.1887950e-02   2.9352012e-02   3.1306892e-02   2.9201007e-02   3.2469522e-02   4.1030653e-02   4.2014473e-02   3.6412156e-02   3.8735740e-02   3.7370082e-02   3.2056943e-02   4.0872696e-02   3.8929792e-02   3.7558350e-02   3.9956251e-02   4.0605890e-02   3.8420826e-02   3.5452915e-02   3.4270245e-02   3.2110023e-02   3.1709777e-02   3.2398532e-02   3.1364900e-02   2.7785739e-02   2.9379305e-02   3.2548995e-02   3.0610479e-02   2.9062888e-02   2.8386858e-02
   2.5473121e-02   2.8716958e-02   0.0000000e+00   3.0074857e-02   2.9515667e-02   2.9964549e-02   2.4409344e-02   2.6370604e-02   3.0725811e-02   2.4901333e-02   2.9452573e-02   3.2670898e-02   2.6535526e-02   2.8863758e-02   2.7490748e-02   2.8512120e-02   2.5810977e-02   3.4843305e-02   2.8284320e-02   3.1251753e-02   3.6259223e-02   3.1500468e-02   2.9768319e-02   3.2549588e-02   3.5770548e-02   3.0111586e-02   2.6668720e-02   2.9029033e-02   3.1736318e-02   3.1429923e-02   3.5347466e-02   3.1251586e-02   3.4171560e-02   3.3691191e-02   5.0242808e-02   4.9689479e-02   4.1184102e-02   3.8034678e-02   3.1440732e-02   3.0386338e-02   3.5401418e-02   3.5059708e-02   3.6156042e-02   4.2370664e-02   4.3961133e-02   3.9644441e-02   3.1242442e-02   2.9526661e-02   3.7740207e-02   3.4487070e-02   3.1652662e-02   2.9453635e-02   3.1829033e-02   2.9051301e-02   2.8738027e-02   2.6479676e-02   2.8242779e-02   2.8673133e-02   2.9533981e-02   2.9247285e-02   2.8458428e-02   2.6629777e-02   2.8082743e-02   2.8934292e-02   2.6962938e-02   2.9109692e-02   3.4587251e-02   3.9762100e-02   3.1758248e-02   3.6128334e-02   3.2787820e-02   2.9658446e-02   3.5642409e-02   3.5052210e-02   3.7028821e-02   3.6023619e-02   3.8241211e-02   3.4976702e-02   2.9836936e-02   2.7822547e-02   2.8564610e-02   2.9603129e-02   2.8672289e-02   2.9592180e-02   2.4869386e-02   2.6614227e-02   2.7116961e-02   2.8597332e-02   2.5074491e-02   2.5312707e-02
   3.1552876e-02   3.3220941e-02   3.0074857e-02   0.0000000e+00   3.5423002e-02   3.4204348e-02   2.9704948e-02   3.1589708e-02   3.5527169e-02   3.2821883e-02   3.3311711e-02   3.5898882e-02   3.0142805e-02   3.5949543e-02   3.2508979e-02   3.1838832e-02   3.1109126e-02   3.6575788e-02   3.5311201e-02   3.6651589e-02   3.9858538e-02   3.9049884e-02   3.3609412e-02   3.5657380e-02   4.0275652e-02   3.4779839e-02   3.2116939e-02   3.3985121e-02   3.5575742e-02   3.5799931e-02   3.8757792e-02   3.6737746e-02   3.9154647e-02   3.7762629e-02   5.4567348e-02   5.2619080e-02   4.1273009e-02   3.7958053e-02   3.6543459e-02   3.6633043e-02   4.1704751e-02   3.9493611e-02   3.9075771e-02   4.9175852e-02   4.9207832e-02   4.6064513e-02   3.6597351e-02   3.2539883e-02   4.3769817e-02   4.2309677e-02   3.7098875e-02   3.6009591e-02   3.9539796e-02   3.5896183e-02   3.2313115e-02   3.1357907e-02   3.3470804e-02   3.4280262e-02   3.7179284e-02   3.3943079e-02   3.4673979e-02   3.3197039e-02   2.9820790e-02   3.4033917e-02   3.0678469e-02   3.2905820e-02   4.3149357e-02   4.1868190e-02   3.7975624e-02   3.9031934e-02   3.9379128e-02   3.2935860e-02   4.2906126e-02   3.8911170e-02   3.8970789e-02   4.2723997e-02   4.1265923e-02   3.8663108e-02   3.2507691e-02   2.9586637e-02   3.3266485e-02   3.2698053e-02   3.3191621e-02   3.2395605e-02   2.9228884e-02   3.1454977e-02   3.0797666e-02   3.3458165e-02   3.0039395e-02   2.9416690e-02
   3.2058079e-02   3.2758040e-02   2.9515667e-02   3.5423002e-02   0.0000000e+00   3.4465529e-02   2.8804618e-02   3.1927300e-02   3.8067651e-02   3.4929460e-02   3.4469287e-02   3.5254421e-02   3.0821144e-02   3.4237876e-02   3.2302980e-02   3.3713683e-02   3.6245916e-02   3.5726342e-02   3.4740908e-02   3.5503520e-02   4.7014820e-02   4.2269969e-02   3.5941604e-02   3.4975944e-02   4.0804002e-02   3.6130779e-02   3.4252225e-02   3.4727866e-02   3.7722436e-02   3.8998230e-02   4.2066398e-02   3.7693266e-02   4.0588129e-02   3.6847540e-02   5.1314104e-02   4.8247937e-02   4.4064200e-02   3.9602691e-02   3.2564524e-02   3.4931303e-02   4.5503592e-02   4.1406098e-02   4.0203966e-02   4.6340891e-02   4.7324825e-02   4.7443712e-02   3.6923597e-02   3.6599316e-02   4.5611123e-02   4.7487850e-02   3.6116532e-02   3.5884235e-02   4.0266062e-02   3.5370659e-02   2.8968584e-02   3.2833280e-02   3.5655369e-02   3.5265541e-02   3.5463460e-02   3.4530304e-02   3.4790392e-02   3.5353129e-02   3.0590539e-02   3.6021531e-02   3.2331089e-02   3.2494221e-02   4.5050197e-02   4.2737838e-02   4.2081484e-02   4.1397426e-02   3.9036246e-02   3.7262611e-02   4.4811198e-02   4.4253679e-02   4.3407691e-02   3.9231647e-02   4.3094544e-02   4.2470779e-02   3.9862193e-02   3.1176497e-02   3.5258284e-02   3.3182063e-02   3.6387961e-02   3.3455234e-02   3.0019465e-02   3.1049731e-02   3.0677266e-02   3.2672165e-02   3.1202540e-02   2.9078466e-02
   3.1258584e-02   3.2050620e-02   2.9964549e-02   3.4204348e-02   3.4465529e-02   0.0000000e+00   3.0444841e-02   3.0767883e-02   3.6689552e-02   2.9807454e-02   3.2303768e-02   3.5598333e-02   3.0943983e-02   3.4888607e-02   3.3271539e-02   3.2350975e-02   3.5229330e-02   3.7670145e-02   3.3131210e-02   3.5720807e-02   4.1432961e-02   4.1341397e-02   3.4655622e-02   3.5603638e-02   3.8101894e-02   3.6083546e-02   3.3991441e-02   3.2599851e-02   3.7048850e-02   3.8734430e-02   4.0163733e-02   3.7352437e-02   3.6685560e-02   3.5116823e-02   5.2722821e-02   4.5241056e-02   4.6428121e-02   4.0721749e-02   3.6986391e-02   3.5160471e-02   3.9225042e-02   4.0411314e-02   4.1178759e-02   4.3704343e-02   4.7283256e-02   4.9547397e-02   3.8245446e-02   3.5169910e-02   4.4615798e-02   4.3519535e-02   3.7126500e-02   4.0126686e-02   4.5028007e-02   3.9935209e-02   3.4552483e-02   3.3036286e-02   3.2331501e-02   3.4294799e-02   3.7671383e-02   3.8346784e-02   3.3873737e-02   3.2623087e-02   3.1925188e-02   3.1591997e-02   3.1479740e-02   3.2767722e-02   4.3239768e-02   4.5923117e-02   3.7641046e-02   3.6819653e-02   4.0594346e-02   3.5245095e-02   4.0568978e-02   3.9063910e-02   4.2620072e-02   3.8902184e-02   4.2274703e-02   4.1738038e-02   3.5244796e-02   3.5347283e-02   3.3299255e-02   3.2344557e-02   3.5028657e-02   3.3765186e-02   3.0904673e-02   2.9180037e-02   3.1936494e-02   3.4949190e-02   3.0141138e-02   3.2376827e-02
   2.6219767e-02   2.7619297e-02   2.4409344e-02   2.9704948e-02   2.8804618e-02   3.0444841e-02   0.0000000e+00   2.5499429e-02   2.9520328e-02   2.6837544e-02   3.0336595e-02   2.9885091e-02   2.5098168e-02   2.7653292e-02   2.5338197e-02   2.7218676e-02   2.7828110e-02   2.7778363e-02   2.7987445e-02   2.7621205e-02   3.6662913e-02   3.3712206e-02   2.8352944e-02   2.9935256e-02   3.3695394e-02   2.7020558e-02   2.4715838e-02   2.7186516e-02   2.8382191e-02   3.1367891e-02   3.2806423e-02   2.9514443e-02   3.1478263e-02   3.1876745e-02   4.1249580e-02   4.3639815e-02   3.5720176e-02   3.3247274e-02   2.9148715e-02   2.6610130e-02   3.8562008e-02   3.4106659e-02   3.3912953e-02   3.7791912e-02   4.0473715e-02   4.0317617e-02   2.8972230e-02   2.8308377e-02   3.6758775e-02   3.4971456e-02   2.9306349e-02   3.1844958e-02   3.3949450e-02   3.2307285e-02   2.5531432e-02   2.6847228e-02   2.4243510e-02   2.7600183e-02   3.0047928e-02   2.9044153e-02   2.8405384e-02   2.7996582e-02   2.4763635e-02   2.5590516e-02   2.3781775e-02   2.7184711e-02   3.7941790e-02   3.8028623e-02   3.0691595e-02   3.2172581e-02   3.3933718e-02   2.7485382e-02   3.4814275e-02   3.3530423e-02   3.1082040e-02   3.7433783e-02   3.4411838e-02   3.3173703e-02   2.6289618e-02   2.5855529e-02   2.6933205e-02   2.6456681e-02   3.0031138e-02   2.6155798e-02   2.4490315e-02   2.5133783e-02   2.6254201e-02   2.8804029e-02   2.4241498e-02   2.5022832e-02
   2.8874837e-02   2.9898904e-02   2.6370604e-02   3.1589708e-02   3.1927300e-02   3.0767883e-02   2.5499429e-02   0.0000000e+00   3.1916574e-02   2.8553993e-02   3.0984907e-02   3.0571485e-02   2.5966875e-02   2.9350010e-02   2.7724629e-02   2.9733977e-02   2.8436734e-02   3.1648318e-02   3.0569185e-02   3.0338994e-02   3.8749823e-02   3.5969940e-02   2.9977151e-02   2.9522265e-02   3.3287315e-02   2.8500633e-02   2.7053263e-02   2.7208355e-02   2.9707912e-02   3.2344138e-02   3.3013035e-02   3.0660699e-02   3.3563434e-02   3.2982670e-02   3.8924104e-02   4.7930595e-02   4.0105283e-02   3.9496636e-02   3.1066399e-02   2.8553893e-02   4.0568387e-02   3.3113637e-02   3.5784689e-02   4.1234906e-02   4.2120886e-02   4.3022118e-02   3.1220905e-02   3.0384388e-02   3.9397669e-02   3.6342540e-02   3.1919771e-02   3.1376641e-02   3.5320468e-02   3.4505981e-02   2.8041832e-02   2.9144285e-02   2.6004747e-02   2.9390051e-02   2.9749991e-02   2.8064378e-02   2.8880651e-02   2.9452877e-02   2.5456025e-02   2.6202684e-02   2.5596485e-02   3.0014619e-02   3.8086999e-02   4.1295494e-02   3.1836198e-02   3.3563233e-02   3.4981891e-02   2.8284386e-02   4.0582426e-02   3.6943694e-02   3.7428236e-02   4.0263199e-02   3.6344503e-02   3.5193711e-02   3.2673677e-02   2.7498270e-02   2.8995176e-02   2.9139939e-02   3.2107047e-02   2.7537095e-02   2.6479227e-02   2.6697049e-02   2.6989622e-02   2.8440113e-02   2.5833413e-02   2.7187609e-02
   3.4200271e-02   3.3813087e-02   3.0725811e-02   3.5527169e-02   3.8067651e-02   3.6689552e-02   2.9520328e-02   3.1916574e-02   0.0000000e+00   3.2866339e-02   3.3830985e-02   3.4869576e-02   3.1233640e-02   3.3067259e-02   3.5153275e-02   3.3586746e-02   3.3757290e-02   3.7664181e-02   3.2781302e-02   3.4243069e-02   3.6334927e-02   4.2749867e-02   3.3253128e-02   3.4845776e-02   3.8008657e-02   3.3959336e-02   3.4326842e-02   3.1561900e-02   3.4876585e-02   3.6619541e-02   3.6934545e-02   3.5287134e-02   3.8301901e-02   3.6903700e-02   4.9654837e-02   5.3506071e-02   4.2880366e-02   4.0988416e-02   3.4595374e-02   3.5024903e-02   3.9712910e-02   3.9772719e-02   3.9308763e-02   4.6066717e-02   4.8389376e-02   4.8021028e-02   3.7508044e-02   3.2403738e-02   4.3831275e-02   4.0666748e-02   3.6852711e-02   3.7468962e-02   3.8962458e-02   4.1435538e-02   3.4219663e-02   3.1756333e-02   3.2486902e-02   3.5701400e-02   3.6945463e-02   3.2595828e-02   3.2175616e-02   3.5667287e-02   3.3770767e-02   3.2896206e-02   3.5731256e-02   3.8086923e-02   4.5854781e-02   4.8073806e-02   3.9396434e-02   4.1929129e-02   4.0271837e-02   3.5056965e-02   4.5879385e-02   4.4803237e-02   4.2966260e-02   4.2232072e-02   4.3057366e-02   4.1898871e-02   4.0018382e-02   3.2831367e-02   3.3460917e-02   3.2667314e-02   3.5535951e-02   3.2655251e-02   3.0664017e-02   3.1712026e-02   3.3185059e-02   3.4653380e-02   3.3193452e-02   3.3080775e-02
   2.9100613e-02   2.8740456e-02   2.4901333e-02   3.2821883e-02   3.4929460e-02   2.9807454e-02   2.6837544e-02   2.8553993e-02   3.2866339e-02   0.0000000e+00   3.2038631e-02   3.5047104e-02   3.0315320e-02   2.9627475e-02   2.8007388e-02   2.9182049e-02   2.8609008e-02   3.1926802e-02   3.1884795e-02   3.3414054e-02   3.2458803e-02   4.4481538e-02   3.0020257e-02   3.1890618e-02   3.3572068e-02   2.8962843e-02   2.8394890e-02   2.9025338e-02   3.0182604e-02   3.2440271e-02   3.4828812e-02   3.2379400e-02   3.5119195e-02   3.6015431e-02   4.4821440e-02   5.4252003e-02   4.0081850e-02   3.9916503e-02   3.0530413e-02   3.1478777e-02   3.2484453e-02   3.6722195e-02   3.5105250e-02   4.5466522e-02   4.4614822e-02   4.4233748e-02   3.3879209e-02   3.2280226e-02   3.8634296e-02   4.1240901e-02   3.2528799e-02   3.1550421e-02   3.6260626e-02   3.4623585e-02   2.7101133e-02   2.8756450e-02   2.9629981e-02   2.9538372e-02   3.1968294e-02   3.0928583e-02   3.1011552e-02   3.1711536e-02   2.8177638e-02   2.8003497e-02   3.0028422e-02   3.3561319e-02   4.0462716e-02   4.0072071e-02   3.3382380e-02   3.6966968e-02   3.4383313e-02   3.3197572e-02   4.1253659e-02   3.7288239e-02   3.8934252e-02   3.5754776e-02   3.6257171e-02   3.7900091e-02   3.3597907e-02   3.1956291e-02   2.9516245e-02   3.1224002e-02   3.0376860e-02   3.1791244e-02   2.8559423e-02   2.8371470e-02   2.9667181e-02   3.0845132e-02   2.4955277e-02   2.7581697e-02
   3.0400410e-02   3.3857607e-02   2.9452573e-02   3.3311711e-02   3.4469287e-02   3.2303768e-02   3.0336595e-02   3.0984907e-02   3.3830985e-02   3.2038631e-02   0.0000000e+00   3.5073421e-02   2.8585454e-02   3.1504852e-02   3.0646139e-02   3.3843965e-02   3.1878608e-02   3.3882601e-02   3.1549560e-02   3.5805468e-02   3.7640048e-02   4.1444139e-02   3.2906682e-02   3.4850100e-02   3.9749636e-02   3.2871512e-02   3.3507193e-02   3.5508282e-02   3.5726546e-02   3.6442888e-02   3.9654407e-02   3.5854489e-02   3.8131759e-02   3.9681465e-02   4.6716648e-02   5.1791138e-02   3.7871045e-02   4.2707830e-02   3.5592240e-02   3.4290648e-02   4.0851901e-02   3.5441891e-02   3.7393269e-02   4.4973069e-02   4.6344947e-02   4.5517352e-02   3.6622877e-02   3.3805660e-02   4.3105863e-02   4.1613491e-02   3.2191353e-02   3.2617492e-02   4.1736637e-02   3.7023578e-02   3.1971014e-02   3.2954409e-02   3.3114008e-02   3.5435850e-02   3.7350447e-02   3.3521449e-02   3.1609915e-02   3.2651281e-02   3.0090989e-02   2.7864847e-02   3.0489119e-02   3.2697249e-02   4.4910622e-02   4.3556066e-02   3.9480740e-02   3.6307793e-02   4.0882376e-02   3.4223012e-02   4.2820507e-02   3.9718094e-02   3.7632332e-02   3.9649811e-02   4.2262962e-02   3.9151783e-02   3.2621906e-02   3.6274503e-02   3.2286174e-02   3.2603174e-02   3.3979455e-02   3.1842856e-02   3.0418698e-02   3.3064284e-02   3.1907173e-02   2.8840308e-02   2.9818409e-02   2.8552352e-02
   3.4885993e-02   3.6473077e-02   3.2670898e-02   3.5898882e-02   3.5254421e-02   3.5598333e-02   2.9885091e-02   3.0571485e-02   3.4869576e-02   3.5047104e-02   3.5073421e-02   0.0000000e+00   3.2071918e-02   3.3106906e-02   3.0610055e-02   3.2723048e-02   3.1725212e-02   3.5201768e-02   3.2754717e-02   3.5074455e-02   3.7980051e-02   3.9859034e-02   3.6677887e-02   3.8906677e-02   3.7568902e-02   3.2280976e-02   3.1355120e-02   3.3271737e-02   3.4486028e-02   3.7792704e-02   4.0365062e-02   3.8602308e-02   3.8908523e-02   3.8214150e-02   4.4414717e-02   5.0782032e-02   3.8744723e-02   4.1924330e-02   3.6609986e-02   3.7075976e-02   4.0407374e-02   3.6630861e-02   4.1554415e-02   4.6047011e-02   4.4506354e-02   4.6398592e-02   3.7172075e-02   3.6670463e-02   4.5924981e-02   4.3749182e-02   3.6144667e-02   3.4654257e-02   4.0383932e-02   3.6653847e-02   3.0496705e-02   3.3021398e-02   3.4712817e-02   3.5093834e-02   4.0067459e-02   3.3399838e-02   3.5129578e-02   3.7018816e-02   3.1731589e-02   3.5140991e-02   3.3058183e-02   3.4754051e-02   4.5591845e-02   4.3690251e-02   3.9988808e-02   3.6006626e-02   3.7801618e-02   3.4143634e-02   4.3910326e-02   3.9206808e-02   3.9206699e-02   4.2586135e-02   4.4516024e-02   4.0281473e-02   3.7504645e-02   3.7492444e-02   3.5148415e-02   3.5722668e-02   3.4838866e-02   3.5138229e-02   2.9434755e-02   3.1628318e-02   3.1752406e-02   2.9764186e-02   3.1228868e-02   3.0301082e-02
   2.8257148e-02   3.0542837e-02   2.6535526e-02   3.0142805e-02   3.0821144e-02   3.0943983e-02   2.5098168e-02   2.5966875e-02   3.1233640e-02   3.0315320e-02   2.8585454e-02   3.2071918e-02   0.0000000e+00   3.1645942e-02   3.0012671e-02   3.0446055e-02   3.2021111e-02   3.3810222e-02   3.3225336e-02   3.3079992e-02   3.3701761e-02   3.5403646e-02   3.1661294e-02   3.4266929e-02   3.5421870e-02   3.0541440e-02   2.9711343e-02   3.1773900e-02   3.0891305e-02   3.4816174e-02   3.5534974e-02   3.1885981e-02   3.6424442e-02   3.5262467e-02   4.4862467e-02   4.1090533e-02   4.0801953e-02   4.2267337e-02   3.3792244e-02   3.0856984e-02   4.0957923e-02   3.5073335e-02   4.0551130e-02   4.4618769e-02   4.4945221e-02   4.5016331e-02   3.3320373e-02   3.2221573e-02   4.2604606e-02   4.1832769e-02   3.2239781e-02   3.3168448e-02   3.7647985e-02   3.4535929e-02   2.7222925e-02   2.8903425e-02   2.9150192e-02   3.0648815e-02   3.3076396e-02   3.1746025e-02   3.2138128e-02   3.1866888e-02   2.7270438e-02   2.8648038e-02   2.8378416e-02   3.0892917e-02   3.9057126e-02   4.0212064e-02   3.4848743e-02   3.6000002e-02   3.4182344e-02   3.1379250e-02   3.8319184e-02   3.5616476e-02   3.8635828e-02   3.6592122e-02   4.0251818e-02   3.8294109e-02   3.2166255e-02   3.2240267e-02   2.9489699e-02   2.9996146e-02   2.9495025e-02   3.1180787e-02   2.5580656e-02   2.7126099e-02   2.8633832e-02   2.5871327e-02   2.5347970e-02   2.5502562e-02
   3.0483998e-02   3.4152001e-02   2.8863758e-02   3.5949543e-02   3.4237876e-02   3.4888607e-02   2.7653292e-02   2.9350010e-02   3.3067259e-02   2.9627475e-02   3.1504852e-02   3.3106906e-02   3.1645942e-02   0.0000000e+00   3.1080660e-02   3.0191095e-02   3.2429422e-02   3.2692047e-02   3.2098285e-02   3.3593438e-02   3.6153259e-02   4.0586528e-02   3.1930695e-02   3.4153576e-02   3.5839092e-02   3.0610347e-02   2.9360954e-02   3.1034174e-02   3.2490100e-02   3.4027612e-02   3.7082336e-02   3.1078523e-02   3.7937414e-02   3.6754270e-02   4.3222978e-02   4.1791683e-02   4.1685495e-02   4.4393054e-02   3.4262324e-02   3.1568797e-02   3.8320107e-02   3.6925540e-02   4.0753307e-02   4.5468478e-02   4.6760121e-02   4.9011213e-02   3.4030825e-02   3.3665695e-02   4.3994671e-02   3.9389339e-02   3.5516941e-02   3.6346779e-02   3.8807022e-02   3.7465806e-02   3.0278122e-02   3.2288871e-02   2.9330065e-02   3.0676243e-02   3.5310950e-02   3.0615302e-02   3.0301035e-02   3.1006387e-02   2.9716761e-02   2.9410190e-02   2.7351732e-02   3.0359385e-02   4.0542333e-02   4.1107483e-02   3.4458087e-02   3.4769781e-02   3.5398888e-02   3.1618598e-02   3.8018860e-02   3.6355147e-02   3.4097068e-02   3.6480292e-02   4.1704999e-02   4.0753320e-02   3.5274044e-02   3.4713938e-02   3.1583267e-02   3.1202674e-02   3.4045402e-02   3.2573503e-02   2.8048823e-02   2.8814964e-02   2.9909687e-02   3.0854415e-02   2.8941355e-02   2.8984723e-02
   2.9006303e-02   3.1319384e-02   2.7490748e-02   3.2508979e-02   3.2302980e-02   3.3271539e-02   2.5338197e-02   2.7724629e-02   3.5153275e-02   2.8007388e-02   3.0646139e-02   3.0610055e-02   3.0012671e-02   3.1080660e-02   0.0000000e+00   2.8931324e-02   3.0607635e-02   3.2665431e-02   3.2103972e-02   3.2604478e-02   3.8257828e-02   3.5153932e-02   2.9326550e-02   3.3249358e-02   3.8489925e-02   3.2672592e-02   3.3366955e-02   3.2106214e-02   3.3191939e-02   3.4315921e-02   3.8030307e-02   3.1326262e-02   3.5741174e-02   3.4952293e-02   4.5365411e-02   4.7363898e-02   3.8068111e-02   4.1270435e-02   3.2575235e-02   3.1563496e-02   3.5323252e-02   3.3840685e-02   3.8238933e-02   4.4731049e-02   4.6336032e-02   4.7507157e-02   3.1077446e-02   3.0369478e-02   3.6166849e-02   3.7444046e-02   3.0949593e-02   3.3404566e-02   3.5076826e-02   3.3031521e-02   3.0073018e-02   2.9690303e-02   2.9506213e-02   3.2283570e-02   3.4513142e-02   3.1306113e-02   2.8280800e-02   2.9272753e-02   2.6233139e-02   2.6633759e-02   2.8641999e-02   2.9239606e-02   3.9171182e-02   4.0312596e-02   3.7283926e-02   3.6340086e-02   3.3418788e-02   3.0743696e-02   3.4708930e-02   3.7898170e-02   3.8239233e-02   3.6609029e-02   3.9091209e-02   3.8766714e-02   3.2245417e-02   3.2897829e-02   3.0108855e-02   3.0201309e-02   3.2801873e-02   2.9700844e-02   2.6656410e-02   2.7581554e-02   2.8347541e-02   2.7867492e-02   2.4610600e-02   2.7754983e-02
   2.9616659e-02   3.1799866e-02   2.8512120e-02   3.1838832e-02   3.3713683e-02   3.2350975e-02   2.7218676e-02   2.9733977e-02   3.3586746e-02   2.9182049e-02   3.3843965e-02   3.2723048e-02   3.0446055e-02   3.0191095e-02   2.8931324e-02   0.0000000e+00   3.0421992e-02   3.5071922e-02   3.2237033e-02   3.2935191e-02   3.7479912e-02   3.4812596e-02   3.2090392e-02   3.5327853e-02   3.5271288e-02   3.1131520e-02   3.2898267e-02   2.9174566e-02   3.2419435e-02   3.3394017e-02   3.7753851e-02   3.3673882e-02   3.3296669e-02   3.5412455e-02   4.5934434e-02   4.9536291e-02   3.7545388e-02   4.1589252e-02   3.3238283e-02   3.2410110e-02   3.8092222e-02   4.0179902e-02   3.8152060e-02   4.5516251e-02   4.5643058e-02   4.4928940e-02   3.4255372e-02   3.0844615e-02   3.7390003e-02   3.7378427e-02   3.1889033e-02   3.4372002e-02   3.6259604e-02   3.7191375e-02   3.0550549e-02   2.8672301e-02   2.7758768e-02   3.2503671e-02   3.2019959e-02   3.0952186e-02   2.9866779e-02   3.0587223e-02   2.7799266e-02   2.7310015e-02   2.8089463e-02   3.0758612e-02   4.1771007e-02   4.0054196e-02   3.6665613e-02   3.3495208e-02   3.2478359e-02   3.2584251e-02   3.5256243e-02   3.8168381e-02   3.5859627e-02   3.6374239e-02   3.7741809e-02   3.8208805e-02   3.6597574e-02   3.2732556e-02   3.0144044e-02   3.0131784e-02   3.5133365e-02   2.9776776e-02   2.6271171e-02   2.9529260e-02   2.9910766e-02   3.2500120e-02   2.6825968e-02   2.6419071e-02
   3.2876057e-02   3.1233574e-02   2.5810977e-02   3.1109126e-02   3.6245916e-02   3.5229330e-02   2.7828110e-02   2.8436734e-02   3.3757290e-02   2.8609008e-02   3.1878608e-02   3.1725212e-02   3.2021111e-02   3.2429422e-02   3.0607635e-02   3.0421992e-02   0.0000000e+00   3.7146133e-02   3.3313528e-02   3.4008250e-02   3.6990460e-02   3.4797662e-02   3.2659184e-02   3.2057387e-02   3.6487530e-02   3.2507663e-02   3.4042461e-02   3.2200295e-02   3.1988388e-02   3.6317073e-02   3.8734400e-02   3.2130332e-02   3.6466909e-02   3.8864207e-02   4.5099905e-02   5.1040055e-02   3.7742913e-02   4.0479503e-02   3.5137457e-02   3.5591564e-02   3.4380204e-02   4.2915563e-02   4.0280994e-02   4.5936022e-02   5.0181754e-02   4.6766314e-02   3.6838483e-02   3.4250766e-02   3.8993477e-02   4.1089430e-02   3.5559651e-02   3.5129444e-02   4.0572539e-02   3.9741245e-02   2.8836183e-02   3.0739943e-02   2.8677293e-02   3.2844227e-02   3.7158456e-02   3.5106997e-02   3.3929300e-02   3.1498714e-02   3.0739253e-02   2.8762124e-02   3.2417943e-02   3.3835454e-02   4.2354113e-02   4.2846980e-02   3.7659673e-02   3.6383830e-02   3.6376955e-02   3.4740596e-02   4.2002949e-02   3.6263302e-02   3.9400050e-02   4.2618938e-02   4.2106459e-02   3.8162729e-02   3.3755354e-02   3.2850228e-02   3.2231257e-02   3.2812579e-02   3.4096491e-02   3.2397641e-02   3.0355372e-02   3.0358312e-02   2.8808632e-02   3.1795240e-02   2.6159896e-02   3.0445847e-02
   3.4897771e-02   3.6708427e-02   3.4843305e-02   3.6575788e-02   3.5726342e-02   3.7670145e-02   2.7778363e-02   3.1648318e-02   3.7664181e-02   3.1926802e-02   3.3882601e-02   3.5201768e-02   3.3810222e-02   3.2692047e-02   3.2665431e-02   3.5071922e-02   3.7146133e-02   0.0000000e+00   3.4051624e-02   3.6494582e-02   4.3265523e-02   3.7115839e-02   3.6207634e-02   3.7552281e-02   3.9183650e-02   3.4172829e-02   3.9966083e-02   3.4144668e-02   3.4905357e-02   4.0136987e-02   4.2121822e-02   3.9412206e-02   4.1713302e-02   3.9527522e-02   4.4126483e-02   5.4539264e-02   4.2433922e-02   4.3153645e-02   3.4249148e-02   3.4400588e-02   4.4890653e-02   4.1585833e-02   4.5069524e-02   4.8578382e-02   4.5783778e-02   4.5610304e-02   3.7444327e-02   3.5575931e-02   4.4499415e-02   4.3960569e-02   3.7401974e-02   3.7145210e-02   4.6370787e-02   3.9038257e-02   3.3772005e-02   3.3465621e-02   2.8707676e-02   3.1799508e-02   3.2811590e-02   3.3215549e-02   3.1457380e-02   3.4145007e-02   3.1935803e-02   2.9630879e-02   3.5174070e-02   3.3818260e-02   4.3145249e-02   4.4390680e-02   3.9580174e-02   3.8247503e-02   3.8949303e-02   3.4190230e-02   4.1493678e-02   3.9178475e-02   3.7321399e-02   3.8632058e-02   4.2731597e-02   4.2101107e-02   3.9347707e-02   3.8285331e-02   3.3062634e-02   3.6024210e-02   3.3941277e-02   3.2479159e-02   3.0530216e-02   3.2128030e-02   3.2852089e-02   3.4892430e-02   3.0268516e-02   3.0263013e-02
   3.0509172e-02   3.3173359e-02   2.8284320e-02   3.5311201e-02   3.4740908e-02   3.3131210e-02   2.7987445e-02   3.0569185e-02   3.2781302e-02   3.1884795e-02   3.1549560e-02   3.2754717e-02   3.3225336e-02   3.2098285e-02   3.2103972e-02   3.2237033e-02   3.3313528e-02   3.4051624e-02   0.0000000e+00   3.5594985e-02   3.5870584e-02   3.6622448e-02   2.9937986e-02   3.6591165e-02   3.8712440e-02   3.1779296e-02   3.2172126e-02   3.4206773e-02   3.4539347e-02   3.6697943e-02   3.9308537e-02   3.5158786e-02   3.7172211e-02   3.6930763e-02   4.5140757e-02   5.0279269e-02   4.1016255e-02   4.2324965e-02   3.4775126e-02   3.6650971e-02   4.2725872e-02   4.3245593e-02   4.1831899e-02   4.6320326e-02   4.6472496e-02   4.8983317e-02   3.4949987e-02   3.7341131e-02   3.9482818e-02   4.3369403e-02   3.4677891e-02   3.5147937e-02   4.2975998e-02   3.5123111e-02   2.9954009e-02   3.0265239e-02   3.0276779e-02   3.5906368e-02   3.4650923e-02   3.1545067e-02   3.0811622e-02   3.0076836e-02   3.1116350e-02   3.1137481e-02   3.1388152e-02   3.4292667e-02   4.2481658e-02   4.2879660e-02   3.5312041e-02   4.1429845e-02   3.5632590e-02   3.2489545e-02   3.7316305e-02   3.9997633e-02   3.9051091e-02   3.6561374e-02   4.2652704e-02   3.7195307e-02   3.1667949e-02   3.2609800e-02   3.1419226e-02   3.1178640e-02   3.0363109e-02   2.8261999e-02   2.8514517e-02   2.9180892e-02   3.1789263e-02   3.2803971e-02   2.7629558e-02   2.8500595e-02
   3.0208609e-02   3.5504710e-02   3.1251753e-02   3.6651589e-02   3.5503520e-02   3.5720807e-02   2.7621205e-02   3.0338994e-02   3.4243069e-02   3.3414054e-02   3.5805468e-02   3.5074455e-02   3.3079992e-02   3.3593438e-02   3.2604478e-02   3.2935191e-02   3.4008250e-02   3.6494582e-02   3.5594985e-02   0.0000000e+00   3.4337136e-02   3.6675266e-02   3.2531254e-02   3.7069925e-02   3.8535788e-02   3.3982239e-02   3.3174528e-02   3.2848830e-02   3.5550615e-02   3.7928413e-02   3.8693567e-02   3.4299532e-02   3.5871496e-02   3.7499349e-02   4.6507856e-02   4.3317219e-02   4.0888072e-02   4.2681716e-02   3.4552621e-02   3.4164093e-02   4.3381155e-02   4.1542703e-02   3.6488299e-02   4.5410109e-02   4.6657576e-02   4.8416592e-02   3.6457675e-02   3.4264763e-02   3.8612906e-02   4.5612680e-02   3.4330261e-02   3.4926242e-02   3.9130787e-02   3.5681294e-02   3.0855266e-02   3.2308261e-02   3.0707604e-02   3.4812954e-02   3.6303632e-02   3.2094304e-02   3.3183325e-02   3.3412722e-02   3.1592149e-02   3.0218739e-02   3.0279681e-02   3.3501555e-02   4.1390107e-02   4.1641384e-02   3.5042491e-02   3.9041936e-02   3.4725638e-02   3.5817470e-02   3.8986268e-02   4.0702845e-02   3.9552415e-02   3.7752238e-02   4.3584610e-02   4.1019677e-02   3.7018828e-02   3.4180402e-02   3.2905858e-02   3.2684588e-02   3.3005581e-02   3.3697775e-02   2.9724673e-02   3.1580773e-02   3.2580217e-02   3.7044792e-02   3.1510342e-02   3.0692594e-02
   3.8648108e-02   3.9565068e-02   3.6259223e-02   3.9858538e-02   4.7014820e-02   4.1432961e-02   3.6662913e-02   3.8749823e-02   3.6334927e-02   3.2458803e-02   3.7640048e-02   3.7980051e-02   3.3701761e-02   3.6153259e-02   3.8257828e-02   3.7479912e-02   3.6990460e-02   4.3265523e-02   3.5870584e-02   3.4337136e-02   0.0000000e+00   3.9297687e-02   4.0813404e-02   4.5483161e-02   4.7118545e-02   3.8852090e-02   3.8577225e-02   3.5458883e-02   3.9020148e-02   4.1372840e-02   4.4769832e-02   3.9359006e-02   4.4946746e-02   3.5944022e-02   5.3789515e-02   5.2772829e-02   5.2565828e-02   4.7257188e-02   4.4132280e-02   4.1662175e-02   5.5901305e-02   5.1697077e-02   5.0563385e-02   5.2491602e-02   5.8074728e-02   5.6052108e-02   4.3657379e-02   3.9759765e-02   4.2346674e-02   3.8643137e-02   3.5689731e-02   3.7212541e-02   4.1899211e-02   3.7701324e-02   3.4068263e-02   3.2316207e-02   3.4190144e-02   4.1327165e-02   4.7095276e-02   3.9794865e-02   3.5532771e-02   3.4323113e-02   3.4309804e-02   3.3758824e-02   3.4101814e-02   3.7520814e-02   5.0475405e-02   4.8946491e-02   4.0322481e-02   4.1037507e-02   4.4329865e-02   3.8186676e-02   4.1672174e-02   4.2623356e-02   4.1389832e-02   4.0284654e-02   4.6646859e-02   4.6098290e-02   4.8124538e-02   3.7015708e-02   4.1917209e-02   4.2763651e-02   4.6102833e-02   4.0971813e-02   3.5702962e-02   3.4939634e-02   3.7427786e-02   4.1170603e-02   3.9160770e-02   3.4156189e-02
   3.8489526e-02   3.4517272e-02   3.1500468e-02   3.9049884e-02   4.2269969e-02   4.1341397e-02   3.3712206e-02   3.5969940e-02   4.2749867e-02   4.4481538e-02   4.1444139e-02   3.9859034e-02   3.5403646e-02   4.0586528e-02   3.5153932e-02   3.4812596e-02   3.4797662e-02   3.7115839e-02   3.6622448e-02   3.6675266e-02   3.9297687e-02   0.0000000e+00   3.6783351e-02   4.2708346e-02   4.6166819e-02   4.0375582e-02   4.1909002e-02   3.6844576e-02   4.3428170e-02   4.7850849e-02   4.3069196e-02   3.3146670e-02   4.0649300e-02   4.1301685e-02   5.0497441e-02   5.2727655e-02   5.0024386e-02   4.9992649e-02   4.1775459e-02   3.8744406e-02   4.3310076e-02   4.0343303e-02   4.0976309e-02   4.5838875e-02   5.1637196e-02   4.8501837e-02   3.9460630e-02   3.7842477e-02   4.8235363e-02   4.1020147e-02   3.8820771e-02   3.9005727e-02   4.4355849e-02   4.0750330e-02   3.3920739e-02   3.3351323e-02   3.6478187e-02   3.3785550e-02   3.9817270e-02   3.6604348e-02   3.3806110e-02   3.4825030e-02   3.4412305e-02   3.2353132e-02   3.7920149e-02   4.2304029e-02   4.3882028e-02   4.2071387e-02   3.8626325e-02   4.2954103e-02   3.7701190e-02   3.2958596e-02   4.1169057e-02   4.2273149e-02   4.3737005e-02   3.8740739e-02   4.2873601e-02   4.0517150e-02   4.0715270e-02   3.7426091e-02   3.8844953e-02   3.5269028e-02   3.4649937e-02   3.6102330e-02   2.7805274e-02   3.6401916e-02   3.3989068e-02   3.2493799e-02   3.3572450e-02   3.4730477e-02
   3.1093396e-02   3.4305824e-02   2.9768319e-02   3.3609412e-02   3.5941604e-02   3.4655622e-02   2.8352944e-02   2.9977151e-02   3.3253128e-02   3.0020257e-02   3.2906682e-02   3.6677887e-02   3.1661294e-02   3.1930695e-02   2.9326550e-02   3.2090392e-02   3.2659184e-02   3.6207634e-02   2.9937986e-02   3.2531254e-02   4.0813404e-02   3.6783351e-02   0.0000000e+00   3.3838150e-02   3.4870438e-02   3.3441508e-02   3.4139948e-02   3.1680592e-02   3.2312513e-02   3.3995792e-02   3.4825042e-02   3.1375230e-02   3.3174162e-02   3.2555412e-02   4.3056397e-02   4.3028620e-02   4.3429016e-02   4.2535324e-02   3.1696914e-02   3.2291327e-02   3.4740077e-02   3.9939631e-02   3.7948764e-02   4.0528500e-02   4.3695436e-02   4.2978656e-02   3.2795632e-02   3.3237922e-02   3.8640216e-02   3.7715023e-02   3.3210380e-02   3.6053241e-02   3.8532422e-02   3.6444925e-02   2.9120022e-02   3.2449605e-02   2.9660218e-02   3.3665695e-02   3.5526394e-02   3.1944496e-02   3.2718900e-02   3.3525529e-02   3.3861600e-02   3.1256321e-02   3.1098418e-02   3.4620786e-02   4.2906143e-02   4.2791656e-02   3.7381305e-02   4.1502198e-02   3.5571152e-02   3.5300247e-02   3.8704872e-02   3.9591721e-02   4.1237583e-02   3.5587065e-02   4.1973145e-02   4.1747036e-02   3.1317312e-02   3.2312581e-02   3.5597094e-02   3.3788613e-02   3.8672239e-02   3.5219337e-02   3.0608681e-02   3.2134871e-02   3.2357990e-02   3.3909726e-02   2.9897740e-02   3.0083522e-02
   3.4523044e-02   3.4561812e-02   3.2549588e-02   3.5657380e-02   3.4975944e-02   3.5603638e-02   2.9935256e-02   2.9522265e-02   3.4845776e-02   3.1890618e-02   3.4850100e-02   3.8906677e-02   3.4266929e-02   3.4153576e-02   3.3249358e-02   3.5327853e-02   3.2057387e-02   3.7552281e-02   3.6591165e-02   3.7069925e-02   4.5483161e-02   4.2708346e-02   3.3838150e-02   0.0000000e+00   3.8596334e-02   3.4995564e-02   3.7225046e-02   3.1865917e-02   3.3430721e-02   3.8452175e-02   3.8175558e-02   3.6197722e-02   3.6661241e-02   3.6354535e-02   4.3802739e-02   4.8840279e-02   4.6076632e-02   4.4348461e-02   3.6063621e-02   3.5173239e-02   3.8041720e-02   4.5901756e-02   3.9836404e-02   4.4021605e-02   4.5521994e-02   4.4422278e-02   3.5824546e-02   3.5245911e-02   4.2483949e-02   3.9579787e-02   3.7007596e-02   3.6879701e-02   3.8577636e-02   3.9154522e-02   3.2873168e-02   3.4063465e-02   3.2090186e-02   3.3833223e-02   3.5962116e-02   3.3739910e-02   3.3059158e-02   3.2111476e-02   3.3698201e-02   3.0691132e-02   3.1175855e-02   3.5805732e-02   4.1269810e-02   4.3671009e-02   3.7024714e-02   4.0156126e-02   3.6616568e-02   3.7141791e-02   3.9793050e-02   3.7999003e-02   3.6173296e-02   3.8908784e-02   4.2003124e-02   3.9864561e-02   3.4758709e-02   3.1307162e-02   3.3896668e-02   3.2401462e-02   3.8636976e-02   3.4686601e-02   2.8871159e-02   2.9834915e-02   3.1377678e-02   3.4206318e-02   2.9492063e-02   3.1966132e-02
   3.6052713e-02   3.5978478e-02   3.5770548e-02   4.0275652e-02   4.0804002e-02   3.8101894e-02   3.3695394e-02   3.3287315e-02   3.8008657e-02   3.3572068e-02   3.9749636e-02   3.7568902e-02   3.5421870e-02   3.5839092e-02   3.8489925e-02   3.5271288e-02   3.6487530e-02   3.9183650e-02   3.8712440e-02   3.8535788e-02   4.7118545e-02   4.6166819e-02   3.4870438e-02   3.8596334e-02   0.0000000e+00   3.7758157e-02   3.6169649e-02   3.7129792e-02   3.6339440e-02   4.0120180e-02   4.1113109e-02   4.0112087e-02   4.3582758e-02   3.8999065e-02   4.8736602e-02   5.1455385e-02   4.5490890e-02   4.8322407e-02   3.9165714e-02   3.7711479e-02   4.4473254e-02   4.2711704e-02   4.8690521e-02   5.1125621e-02   4.8554392e-02   4.8538732e-02   3.7211812e-02   3.8337828e-02   4.2685446e-02   4.6046750e-02   3.7579851e-02   4.1554888e-02   4.5594708e-02   4.2007789e-02   3.8088950e-02   3.8890593e-02   3.8654605e-02   4.1675832e-02   4.0863611e-02   3.9620688e-02   3.6641750e-02   3.8512694e-02   3.2777047e-02   3.5951098e-02   3.6550974e-02   3.7344723e-02   4.5679463e-02   4.8345810e-02   4.2072062e-02   4.4343406e-02   4.2370570e-02   4.2860902e-02   4.3479629e-02   4.5477857e-02   3.8304027e-02   4.3935504e-02   4.4714073e-02   4.3486768e-02   4.1474650e-02   3.5460022e-02   3.7665166e-02   3.6363346e-02   3.6637540e-02   4.0184975e-02   3.3137900e-02   3.5249755e-02   3.6386942e-02   3.8288556e-02   3.5877234e-02   3.6582868e-02
   2.9617570e-02   3.5041831e-02   3.0111586e-02   3.4779839e-02   3.6130779e-02   3.6083546e-02   2.7020558e-02   2.8500633e-02   3.3959336e-02   2.8962843e-02   3.2871512e-02   3.2280976e-02   3.0541440e-02   3.0610347e-02   3.2672592e-02   3.1131520e-02   3.2507663e-02   3.4172829e-02   3.1779296e-02   3.3982239e-02   3.8852090e-02   4.0375582e-02   3.3441508e-02   3.4995564e-02   3.7758157e-02   0.0000000e+00   3.1367156e-02   2.9706891e-02   3.1303946e-02   3.6073851e-02   3.7487413e-02   3.2326129e-02   3.6250816e-02   3.4537658e-02   3.9084129e-02   5.1963434e-02   4.0967240e-02   4.1747004e-02   3.2735672e-02   3.1993207e-02   3.7676161e-02   4.5541536e-02   4.1661045e-02   4.6216857e-02   4.6441306e-02   4.4325299e-02   3.1606477e-02   3.3839496e-02   3.6760059e-02   4.1149131e-02   3.3866951e-02   3.0477158e-02   3.8055535e-02   3.4310060e-02   3.0564675e-02   2.8329624e-02   2.8633169e-02   3.3012929e-02   3.3669216e-02   3.3687127e-02   3.0371622e-02   3.3002290e-02   3.4972447e-02   3.0318836e-02   3.0092737e-02   3.6789266e-02   4.0697053e-02   4.4185816e-02   3.7010385e-02   3.9504642e-02   3.4260120e-02   3.3336654e-02   3.6563006e-02   3.9057767e-02   4.2053291e-02   3.9531678e-02   4.1060350e-02   3.7640074e-02   3.0285171e-02   2.8950146e-02   3.2166686e-02   3.2258085e-02   3.1337403e-02   3.3296034e-02   2.8437518e-02   3.1593086e-02   3.2175286e-02   3.0544033e-02   2.7566781e-02   2.7904485e-02
   3.0041705e-02   3.1859104e-02   2.6668720e-02   3.2116939e-02   3.4252225e-02   3.3991441e-02   2.4715838e-02   2.7053263e-02   3.4326842e-02   2.8394890e-02   3.3507193e-02   3.1355120e-02   2.9711343e-02   2.9360954e-02   3.3366955e-02   3.2898267e-02   3.4042461e-02   3.9966083e-02   3.2172126e-02   3.3174528e-02   3.8577225e-02   4.1909002e-02   3.4139948e-02   3.7225046e-02   3.6169649e-02   3.1367156e-02   0.0000000e+00   3.5799226e-02   3.7309437e-02   3.8390836e-02   3.7835926e-02   3.2188263e-02   3.9963708e-02   4.0008557e-02   4.6135586e-02   5.0698206e-02   3.6013358e-02   4.4247511e-02   3.4584960e-02   3.2975485e-02   3.9697414e-02   3.9869792e-02   4.0121781e-02   4.5582102e-02   4.3681764e-02   4.5966104e-02   3.5744005e-02   3.3943957e-02   3.7603104e-02   4.0330597e-02   3.5329255e-02   3.3022813e-02   4.0189825e-02   3.8623270e-02   3.1624693e-02   3.1916070e-02   3.0216203e-02   3.3493806e-02   3.4848559e-02   3.2763499e-02   2.9631191e-02   3.3305784e-02   3.2666139e-02   3.0411147e-02   2.9859013e-02   3.3260595e-02   4.3642855e-02   4.2472002e-02   3.5621055e-02   3.9275136e-02   3.6086961e-02   3.6002951e-02   3.5629724e-02   3.6446257e-02   3.4761562e-02   3.5151809e-02   4.1046145e-02   3.9173529e-02   3.3774747e-02   2.9230254e-02   2.8860328e-02   3.2561276e-02   3.0983085e-02   3.1918956e-02   2.9491617e-02   3.0043661e-02   2.9144154e-02   2.8514149e-02   2.7064139e-02   2.7462595e-02
   2.6847714e-02   3.0929616e-02   2.9029033e-02   3.3985121e-02   3.4727866e-02   3.2599851e-02   2.7186516e-02   2.7208355e-02   3.1561900e-02   2.9025338e-02   3.5508282e-02   3.3271737e-02   3.1773900e-02   3.1034174e-02   3.2106214e-02   2.9174566e-02   3.2200295e-02   3.4144668e-02   3.4206773e-02   3.2848830e-02   3.5458883e-02   3.6844576e-02   3.1680592e-02   3.1865917e-02   3.7129792e-02   2.9706891e-02   3.5799226e-02   0.0000000e+00   3.3010164e-02   3.6508189e-02   3.4675765e-02   3.2682544e-02   3.3433600e-02   3.3192967e-02   4.9350057e-02   4.9537961e-02   4.0243285e-02   4.1634459e-02   3.5138054e-02   3.1693271e-02   3.4600599e-02   4.3964857e-02   3.6492249e-02   3.9347392e-02   4.3342565e-02   4.3692571e-02   3.1903001e-02   3.1984909e-02   3.5819590e-02   3.2928051e-02   3.0436472e-02   3.1064701e-02   3.9141629e-02   3.2205083e-02   2.7179061e-02   2.4809719e-02   2.6173221e-02   3.1801887e-02   3.4636805e-02   3.1185069e-02   3.2095693e-02   3.4408576e-02   3.1637494e-02   2.6787040e-02   3.0282434e-02   3.0500220e-02   4.0363896e-02   3.7834292e-02   3.2189573e-02   3.3642151e-02   3.3918783e-02   3.2193185e-02   3.2094837e-02   3.4798607e-02   3.5184509e-02   3.1699898e-02   4.0269213e-02   3.6005084e-02   2.9359008e-02   2.8553959e-02   2.7954405e-02   3.1049164e-02   2.9384086e-02   2.8747893e-02   2.6169932e-02   2.6666589e-02   2.9307580e-02   2.8218671e-02   3.0189854e-02   2.5192167e-02
   2.9409080e-02   3.5109995e-02   3.1736318e-02   3.5575742e-02   3.7722436e-02   3.7048850e-02   2.8382191e-02   2.9707912e-02   3.4876585e-02   3.0182604e-02   3.5726546e-02   3.4486028e-02   3.0891305e-02   3.2490100e-02   3.3191939e-02   3.2419435e-02   3.1988388e-02   3.4905357e-02   3.4539347e-02   3.5550615e-02   3.9020148e-02   4.3428170e-02   3.2312513e-02   3.3430721e-02   3.6339440e-02   3.1303946e-02   3.7309437e-02   3.3010164e-02   0.0000000e+00   3.6226051e-02   3.5574462e-02   3.4288388e-02   3.6704188e-02   3.7424861e-02   4.8272195e-02   4.9785443e-02   3.9762517e-02   4.2108531e-02   3.1139966e-02   3.1330347e-02   3.4539007e-02   4.3071002e-02   3.8317895e-02   4.2635085e-02   4.5153056e-02   4.3578082e-02   3.0492404e-02   3.1346344e-02   3.7051676e-02   3.6499938e-02   3.0708094e-02   2.8706551e-02   3.7572934e-02   3.1656527e-02   2.7118460e-02   2.7801125e-02   2.5301368e-02   3.0697750e-02   3.1270541e-02   2.7694785e-02   2.9547568e-02   2.9440681e-02   3.0112381e-02   2.8159653e-02   2.9239176e-02   3.1421336e-02   4.0635236e-02   4.0639230e-02   3.4951465e-02   3.8801745e-02   3.5206223e-02   3.5192046e-02   3.5232160e-02   3.7651241e-02   3.5923079e-02   3.3555750e-02   3.9912647e-02   3.6125678e-02   2.9540729e-02   2.9550807e-02   2.9700642e-02   3.3063980e-02   3.3260599e-02   3.3132799e-02   2.9213699e-02   3.0158141e-02   3.0400903e-02   3.2068046e-02   3.1813581e-02   3.0999931e-02
   3.1487018e-02   3.6080868e-02   3.1429923e-02   3.5799931e-02   3.8998230e-02   3.8734430e-02   3.1367891e-02   3.2344138e-02   3.6619541e-02   3.2440271e-02   3.6442888e-02   3.7792704e-02   3.4816174e-02   3.4027612e-02   3.4315921e-02   3.3394017e-02   3.6317073e-02   4.0136987e-02   3.6697943e-02   3.7928413e-02   4.1372840e-02   4.7850849e-02   3.3995792e-02   3.8452175e-02   4.0120180e-02   3.6073851e-02   3.8390836e-02   3.6508189e-02   3.6226051e-02   0.0000000e+00   3.9918066e-02   3.8225425e-02   3.8777340e-02   3.9750543e-02   4.7420899e-02   5.3315188e-02   4.4123653e-02   4.0562340e-02   3.8432014e-02   3.6737624e-02   3.8590551e-02   4.8305696e-02   4.2903031e-02   4.6265798e-02   4.9377085e-02   4.6578308e-02   3.6829374e-02   3.8060198e-02   4.0666489e-02   4.2565973e-02   3.6043693e-02   3.3948458e-02   3.9789413e-02   3.5278732e-02   3.1467461e-02   3.3307581e-02   3.2038421e-02   3.5542624e-02   3.8352609e-02   3.3104490e-02   3.2788395e-02   3.3790611e-02   3.1351581e-02   3.2095721e-02   3.3428723e-02   3.6095088e-02   4.3479257e-02   4.3094767e-02   3.7416442e-02   4.0624545e-02   3.6848746e-02   3.5524149e-02   3.5524006e-02   3.7847798e-02   3.7944644e-02   3.9824145e-02   4.3373015e-02   4.1482680e-02   4.0453412e-02   3.3475630e-02   3.3112605e-02   3.5158999e-02   3.4934106e-02   3.3049407e-02   3.0492874e-02   3.2044289e-02   3.4257472e-02   3.5008795e-02   3.0767493e-02   3.1388471e-02
   3.6450936e-02   3.7709658e-02   3.5347466e-02   3.8757792e-02   4.2066398e-02   4.0163733e-02   3.2806423e-02   3.3013035e-02   3.6934545e-02   3.4828812e-02   3.9654407e-02   4.0365062e-02   3.5534974e-02   3.7082336e-02   3.8030307e-02   3.7753851e-02   3.8734400e-02   4.2121822e-02   3.9308537e-02   3.8693567e-02   4.4769832e-02   4.3069196e-02   3.4825042e-02   3.8175558e-02   4.1113109e-02   3.7487413e-02   3.7835926e-02   3.4675765e-02   3.5574462e-02   3.9918066e-02   0.0000000e+00   3.7455951e-02   3.8813620e-02   4.0687580e-02   4.9520063e-02   5.5030974e-02   4.7369228e-02   4.4407674e-02   4.1188255e-02   3.7998959e-02   3.9692935e-02   4.4011863e-02   4.0771958e-02   4.7618077e-02   5.0037969e-02   5.3315656e-02   3.9301430e-02   4.1661841e-02   4.6261221e-02   4.2808937e-02   4.0736076e-02   3.8867351e-02   4.2026021e-02   4.0267024e-02   3.5167324e-02   3.8935446e-02   3.5355478e-02   3.8357925e-02   4.0371445e-02   3.7275362e-02   3.6209936e-02   3.6531920e-02   3.5823583e-02   3.4694229e-02   3.5993601e-02   3.7319029e-02   4.5991484e-02   4.4049978e-02   3.7246963e-02   4.1275444e-02   3.9983585e-02   3.8166144e-02   3.5969810e-02   3.9351907e-02   4.1136011e-02   4.1508294e-02   4.4692429e-02   4.2768137e-02   4.3629218e-02   3.4771028e-02   3.5280558e-02   3.6315884e-02   4.0430497e-02   3.8724465e-02   3.2726224e-02   3.1980072e-02   3.7795813e-02   3.6260276e-02   3.4867087e-02   3.3231049e-02
   2.9236239e-02   3.4698184e-02   3.1251586e-02   3.6737746e-02   3.7693266e-02   3.7352437e-02   2.9514443e-02   3.0660699e-02   3.5287134e-02   3.2379400e-02   3.5854489e-02   3.8602308e-02   3.1885981e-02   3.1078523e-02   3.1326262e-02   3.3673882e-02   3.2130332e-02   3.9412206e-02   3.5158786e-02   3.4299532e-02   3.9359006e-02   3.3146670e-02   3.1375230e-02   3.6197722e-02   4.0112087e-02   3.2326129e-02   3.2188263e-02   3.2682544e-02   3.4288388e-02   3.8225425e-02   3.7455951e-02   0.0000000e+00   3.7608353e-02   3.8066409e-02   5.0377311e-02   5.1197724e-02   4.4156157e-02   4.2889139e-02   3.9971556e-02   3.8115231e-02   3.6985434e-02   4.2541051e-02   3.9077565e-02   4.5509593e-02   4.7431573e-02   4.9725986e-02   3.6445464e-02   3.4521755e-02   3.9540267e-02   3.9425976e-02   3.4930013e-02   3.4569588e-02   3.7446738e-02   3.8069542e-02   3.1233310e-02   2.9580808e-02   3.0407048e-02   3.3303904e-02   3.6864720e-02   3.3982432e-02   3.1295272e-02   3.0808403e-02   3.2593407e-02   3.1374201e-02   3.4581303e-02   3.5260148e-02   4.4560791e-02   4.4877540e-02   3.8131125e-02   3.7570599e-02   3.8644475e-02   3.8039779e-02   3.8015938e-02   3.8997168e-02   4.1396769e-02   4.0107261e-02   4.4543349e-02   4.1725242e-02   3.4325533e-02   3.3383730e-02   3.3576641e-02   3.2893983e-02   3.5153791e-02   3.2907289e-02   3.0127905e-02   3.1870493e-02   3.4698915e-02   3.4143016e-02   3.0351009e-02   2.8355031e-02
   3.3574423e-02   3.7602503e-02   3.4171560e-02   3.9154647e-02   4.0588129e-02   3.6685560e-02   3.1478263e-02   3.3563434e-02   3.8301901e-02   3.5119195e-02   3.8131759e-02   3.8908523e-02   3.6424442e-02   3.7937414e-02   3.5741174e-02   3.3296669e-02   3.6466909e-02   4.1713302e-02   3.7172211e-02   3.5871496e-02   4.4946746e-02   4.0649300e-02   3.3174162e-02   3.6661241e-02   4.3582758e-02   3.6250816e-02   3.9963708e-02   3.3433600e-02   3.6704188e-02   3.8777340e-02   3.8813620e-02   3.7608353e-02   0.0000000e+00   4.1250078e-02   5.4676391e-02   5.2526215e-02   4.4262474e-02   4.6989945e-02   4.1040111e-02   3.8533294e-02   4.2429179e-02   4.1490724e-02   4.1458597e-02   4.6157390e-02   5.0735022e-02   5.1407882e-02   3.9676111e-02   3.6903590e-02   4.4450823e-02   4.5111920e-02   3.8408734e-02   3.7698258e-02   3.8982031e-02   3.8939663e-02   3.5346897e-02   3.5151239e-02   3.3527986e-02   3.7886367e-02   3.9576399e-02   3.8465241e-02   3.2124656e-02   3.5255208e-02   3.6285061e-02   3.5109118e-02   3.5820006e-02   3.6727810e-02   4.3755314e-02   4.4729023e-02   3.9203764e-02   3.7283424e-02   3.7460226e-02   3.8386393e-02   3.8963953e-02   3.9355608e-02   3.8601180e-02   4.2979243e-02   4.8081635e-02   4.1805612e-02   3.9577712e-02   3.9603115e-02   3.5867508e-02   3.4662674e-02   3.8769079e-02   3.6234889e-02   3.4110234e-02   3.5865502e-02   3.5843370e-02   3.3773687e-02   3.2426646e-02   3.3546177e-02
   3.2218675e-02   3.7851344e-02   3.3691191e-02   3.7762629e-02   3.6847540e-02   3.5116823e-02   3.1876745e-02   3.2982670e-02   3.6903700e-02   3.6015431e-02   3.9681465e-02   3.8214150e-02   3.5262467e-02   3.6754270e-02   3.4952293e-02   3.5412455e-02   3.8864207e-02   3.9527522e-02   3.6930763e-02   3.7499349e-02   3.5944022e-02   4.1301685e-02   3.2555412e-02   3.6354535e-02   3.8999065e-02   3.4537658e-02   4.0008557e-02   3.3192967e-02   3.7424861e-02   3.9750543e-02   4.0687580e-02   3.8066409e-02   4.1250078e-02   0.0000000e+00   5.0790708e-02   4.7292947e-02   4.7254340e-02   4.8981337e-02   3.8173661e-02   3.6518513e-02   4.0219452e-02   4.7846547e-02   4.2946832e-02   4.8026345e-02   5.0238208e-02   4.9968543e-02   3.9079951e-02   3.6575955e-02   4.5531823e-02   4.3089101e-02   3.8614579e-02   3.4446081e-02   4.2118740e-02   3.9276447e-02   3.5325780e-02   3.5411429e-02   3.3612073e-02   3.8156440e-02   3.6546356e-02   3.5153060e-02   3.3722214e-02   3.4185840e-02   3.4017736e-02   3.6147265e-02   3.7609955e-02   3.6789702e-02   4.3483390e-02   4.3454627e-02   4.0356577e-02   3.9273285e-02   3.7417395e-02   3.5459906e-02   3.8509753e-02   3.8746425e-02   4.2077970e-02   4.3247675e-02   4.4275412e-02   4.0710106e-02   3.8579926e-02   3.5658606e-02   3.5215428e-02   3.3857041e-02   3.9783312e-02   3.6271094e-02   3.1355469e-02   3.3003693e-02   3.3754647e-02   3.4251181e-02   3.1663239e-02   3.1271810e-02
   4.9142320e-02   5.0957763e-02   5.0242808e-02   5.4567348e-02   5.1314104e-02   5.2722821e-02   4.1249580e-02   3.8924104e-02   4.9654837e-02   4.4821440e-02   4.6716648e-02   4.4414717e-02   4.4862467e-02   4.3222978e-02   4.5365411e-02   4.5934434e-02   4.5099905e-02   4.4126483e-02   4.5140757e-02   4.6507856e-02   5.3789515e-02   5.0497441e-02   4.3056397e-02   4.3802739e-02   4.8736602e-02   3.9084129e-02   4.6135586e-02   4.9350057e-02   4.8272195e-02   4.7420899e-02   4.9520063e-02   5.0377311e-02   5.4676391e-02   5.0790708e-02   0.0000000e+00   6.2491318e-02   5.7528500e-02   5.8889382e-02   5.0843500e-02   5.1176958e-02   5.0345479e-02   5.1818202e-02   5.5865427e-02   6.0899273e-02   6.3090909e-02   5.7438493e-02   4.5351299e-02   4.7806986e-02   5.6059575e-02   5.9249554e-02   4.9589185e-02   4.3126683e-02   5.5516765e-02   4.3789432e-02   4.1176018e-02   4.2031349e-02   4.5275872e-02   5.0714725e-02   4.7203594e-02   4.6952311e-02   4.5491908e-02   4.9532195e-02   3.9609078e-02   4.1141912e-02   4.1684954e-02   4.5591661e-02   5.7338416e-02   5.4507210e-02   5.2732399e-02   4.7739640e-02   5.2826314e-02   4.7138558e-02   4.6067621e-02   4.8648585e-02   5.3424404e-02   5.4656203e-02   5.6316290e-02   4.8648252e-02   5.6566163e-02   4.8124097e-02   4.4965636e-02   4.2196539e-02   4.4894662e-02   4.6541494e-02   4.3342800e-02   4.3036733e-02   4.3660794e-02   5.1477909e-02   4.6184305e-02   4.3301584e-02
   4.6605644e-02   4.9908310e-02   4.9689479e-02   5.2619080e-02   4.8247937e-02   4.5241056e-02   4.3639815e-02   4.7930595e-02   5.3506071e-02   5.4252003e-02   5.1791138e-02   5.0782032e-02   4.1090533e-02   4.1791683e-02   4.7363898e-02   4.9536291e-02   5.1040055e-02   5.4539264e-02   5.0279269e-02   4.3317219e-02   5.2772829e-02   5.2727655e-02   4.3028620e-02   4.8840279e-02   5.1455385e-02   5.1963434e-02   5.0698206e-02   4.9537961e-02   4.9785443e-02   5.3315188e-02   5.5030974e-02   5.1197724e-02   5.2526215e-02   4.7292947e-02   6.2491318e-02   0.0000000e+00   5.3387672e-02   6.4321768e-02   4.4892515e-02   4.5114481e-02   4.6571411e-02   5.0504504e-02   5.0998403e-02   5.7895722e-02   6.2054433e-02   5.6391042e-02   5.2573981e-02   4.9964957e-02   5.8247224e-02   5.8272604e-02   5.2732488e-02   4.9362194e-02   6.2198253e-02   4.7962772e-02   4.4376084e-02   4.7010622e-02   4.2173631e-02   4.5807863e-02   4.3049284e-02   4.3797944e-02   4.1331483e-02   5.2966215e-02   4.9486407e-02   3.9816059e-02   4.4820763e-02   4.5106217e-02   5.9772353e-02   5.5204663e-02   5.0150996e-02   5.2481910e-02   6.4100635e-02   5.4238795e-02   4.7599613e-02   5.4525321e-02   6.0558931e-02   6.3912401e-02   6.1870141e-02   5.3199115e-02   5.0595238e-02   5.3776046e-02   4.8682880e-02   4.8646714e-02   4.6252117e-02   5.0586659e-02   3.9639767e-02   3.7712560e-02   4.5462656e-02   4.5415476e-02   4.6931871e-02   4.6002889e-02
   3.6535261e-02   4.5336003e-02   4.1184102e-02   4.1273009e-02   4.4064200e-02   4.6428121e-02   3.5720176e-02   4.0105283e-02   4.2880366e-02   4.0081850e-02   3.7871045e-02   3.8744723e-02   4.0801953e-02   4.1685495e-02   3.8068111e-02   3.7545388e-02   3.7742913e-02   4.2433922e-02   4.1016255e-02   4.0888072e-02   5.2565828e-02   5.0024386e-02   4.3429016e-02   4.6076632e-02   4.5490890e-02   4.0967240e-02   3.6013358e-02   4.0243285e-02   3.9762517e-02   4.4123653e-02   4.7369228e-02   4.4156157e-02   4.4262474e-02   4.7254340e-02   5.7528500e-02   5.3387672e-02   0.0000000e+00   5.1498250e-02   4.4035035e-02   4.4480775e-02   5.0931098e-02   3.9945758e-02   4.7995788e-02   5.0641165e-02   5.3864786e-02   5.5344883e-02   4.2899236e-02   4.0697705e-02   4.5128048e-02   4.9289471e-02   4.1694963e-02   4.2274426e-02   4.4042306e-02   3.8826572e-02   3.9516946e-02   4.0163761e-02   3.6209443e-02   3.8409154e-02   4.2303030e-02   4.2315983e-02   3.9335875e-02   3.9597806e-02   3.9145662e-02   3.7879523e-02   3.4886926e-02   4.3993089e-02   5.3773183e-02   5.1250165e-02   4.4648761e-02   4.6098650e-02   4.3587975e-02   4.3258353e-02   4.3130910e-02   4.5947327e-02   4.3930996e-02   4.9725623e-02   5.0962292e-02   4.5230759e-02   4.4864281e-02   4.1946874e-02   3.8354402e-02   3.9059234e-02   3.9812330e-02   4.0013131e-02   3.7635760e-02   4.0791367e-02   3.7373030e-02   3.8645017e-02   3.6316939e-02   3.7122869e-02
   3.8907742e-02   4.1067013e-02   3.8034678e-02   3.7958053e-02   3.9602691e-02   4.0721749e-02   3.3247274e-02   3.9496636e-02   4.0988416e-02   3.9916503e-02   4.2707830e-02   4.1924330e-02   4.2267337e-02   4.4393054e-02   4.1270435e-02   4.1589252e-02   4.0479503e-02   4.3153645e-02   4.2324965e-02   4.2681716e-02   4.7257188e-02   4.9992649e-02   4.2535324e-02   4.4348461e-02   4.8322407e-02   4.1747004e-02   4.4247511e-02   4.1634459e-02   4.2108531e-02   4.0562340e-02   4.4407674e-02   4.2889139e-02   4.6989945e-02   4.8981337e-02   5.8889382e-02   6.4321768e-02   5.1498250e-02   0.0000000e+00   4.3991493e-02   4.0882375e-02   5.2765127e-02   4.0816409e-02   4.8610792e-02   5.0722115e-02   5.1975811e-02   5.4026592e-02   4.3587232e-02   4.3219224e-02   4.7512984e-02   4.5838331e-02   4.0766177e-02   4.4261037e-02   4.3318650e-02   4.1604033e-02   3.6996659e-02   3.7011271e-02   3.5052649e-02   4.4107318e-02   4.6364183e-02   4.5584298e-02   4.4203279e-02   4.3444146e-02   4.1468920e-02   3.9981145e-02   4.5059652e-02   4.0368225e-02   5.5138464e-02   5.2609933e-02   4.8114945e-02   4.7883438e-02   4.4121834e-02   4.2479955e-02   4.5291028e-02   4.9728640e-02   4.9967993e-02   4.4887018e-02   4.7127512e-02   4.4288538e-02   4.4191125e-02   4.2362094e-02   3.8043260e-02   3.8873689e-02   4.1560124e-02   4.0110960e-02   3.8502129e-02   3.5549443e-02   3.9637972e-02   3.8867437e-02   3.7220486e-02   3.6387802e-02
   3.0709740e-02   3.3518583e-02   3.1440732e-02   3.6543459e-02   3.2564524e-02   3.6986391e-02   2.9148715e-02   3.1066399e-02   3.4595374e-02   3.0530413e-02   3.5592240e-02   3.6609986e-02   3.3792244e-02   3.4262324e-02   3.2575235e-02   3.3238283e-02   3.5137457e-02   3.4249148e-02   3.4775126e-02   3.4552621e-02   4.4132280e-02   4.1775459e-02   3.1696914e-02   3.6063621e-02   3.9165714e-02   3.2735672e-02   3.4584960e-02   3.5138054e-02   3.1139966e-02   3.8432014e-02   4.1188255e-02   3.9971556e-02   4.1040111e-02   3.8173661e-02   5.0843500e-02   4.4892515e-02   4.4035035e-02   4.3991493e-02   0.0000000e+00   3.3842324e-02   4.3920109e-02   3.4789037e-02   4.0887089e-02   4.2942507e-02   4.9217944e-02   4.9348683e-02   3.2906353e-02   3.6364570e-02   3.7871957e-02   3.9153279e-02   3.3452548e-02   3.3068420e-02   3.6459582e-02   3.5546829e-02   3.1330415e-02   2.9795267e-02   2.8585720e-02   3.1793838e-02   3.4872283e-02   3.1678750e-02   2.8051126e-02   3.1450090e-02   2.9157828e-02   3.1664228e-02   3.3027422e-02   3.3440961e-02   4.3136598e-02   4.3706799e-02   3.6609051e-02   3.7556619e-02   3.5786395e-02   3.3913527e-02   3.3808480e-02   3.6138937e-02   4.3095160e-02   4.3031753e-02   4.4281981e-02   3.7156677e-02   4.1382614e-02   3.6282678e-02   3.1605435e-02   3.0523586e-02   3.5187625e-02   3.5724552e-02   3.1771121e-02   3.1742338e-02   3.2183112e-02   3.2119903e-02   2.7834613e-02   2.9692610e-02
   2.7958045e-02   3.1644199e-02   3.0386338e-02   3.6633043e-02   3.4931303e-02   3.5160471e-02   2.6610130e-02   2.8553893e-02   3.5024903e-02   3.1478777e-02   3.4290648e-02   3.7075976e-02   3.0856984e-02   3.1568797e-02   3.1563496e-02   3.2410110e-02   3.5591564e-02   3.4400588e-02   3.6650971e-02   3.4164093e-02   4.1662175e-02   3.8744406e-02   3.2291327e-02   3.5173239e-02   3.7711479e-02   3.1993207e-02   3.2975485e-02   3.1693271e-02   3.1330347e-02   3.6737624e-02   3.7998959e-02   3.8115231e-02   3.8533294e-02   3.6518513e-02   5.1176958e-02   4.5114481e-02   4.4480775e-02   4.0882375e-02   3.3842324e-02   0.0000000e+00   3.9012108e-02   3.5001344e-02   4.2885907e-02   4.4624904e-02   4.8043055e-02   4.8002178e-02   3.5672829e-02   3.5764795e-02   3.9967082e-02   4.0987422e-02   3.8259050e-02   3.3533783e-02   4.1271874e-02   3.7722719e-02   3.3027938e-02   3.2524465e-02   3.4019443e-02   3.4821800e-02   3.8342553e-02   3.5504340e-02   3.4421187e-02   3.6114427e-02   3.0761887e-02   3.2532773e-02   3.3794853e-02   3.4617780e-02   4.6298334e-02   4.4450938e-02   3.7203743e-02   3.4122726e-02   4.2062615e-02   3.6458066e-02   3.8165013e-02   3.8703725e-02   3.8053915e-02   3.7978919e-02   3.9573757e-02   4.0181573e-02   3.6708659e-02   3.4985004e-02   3.0949617e-02   3.1105848e-02   3.3725430e-02   3.4616528e-02   2.8655371e-02   3.1927359e-02   3.1436496e-02   2.9807785e-02   2.7584547e-02   2.9550593e-02
   4.2348358e-02   3.7622445e-02   3.5401418e-02   4.1704751e-02   4.5503592e-02   3.9225042e-02   3.8562008e-02   4.0568387e-02   3.9712910e-02   3.2484453e-02   4.0851901e-02   4.0407374e-02   4.0957923e-02   3.8320107e-02   3.5323252e-02   3.8092222e-02   3.4380204e-02   4.4890653e-02   4.2725872e-02   4.3381155e-02   5.5901305e-02   4.3310076e-02   3.4740077e-02   3.8041720e-02   4.4473254e-02   3.7676161e-02   3.9697414e-02   3.4600599e-02   3.4539007e-02   3.8590551e-02   3.9692935e-02   3.6985434e-02   4.2429179e-02   4.0219452e-02   5.0345479e-02   4.6571411e-02   5.0931098e-02   5.2765127e-02   4.3920109e-02   3.9012108e-02   0.0000000e+00   4.8669773e-02   5.0104672e-02   5.1001085e-02   4.5395535e-02   5.2712688e-02   4.0842894e-02   4.4698534e-02   4.6600940e-02   4.9445067e-02   4.5548361e-02   4.2764878e-02   4.8654494e-02   4.3124399e-02   4.5677526e-02   4.0391362e-02   4.2878321e-02   4.1210871e-02   4.4851903e-02   4.1831684e-02   4.0736013e-02   3.8130236e-02   3.6508168e-02   3.9073999e-02   4.1332898e-02   3.7842198e-02   5.2667339e-02   4.9482723e-02   4.0352652e-02   4.2759445e-02   4.4045943e-02   3.8928499e-02   4.2435244e-02   4.3566651e-02   4.7513890e-02   4.6848559e-02   4.7298286e-02   4.4652120e-02   4.2527459e-02   3.7523853e-02   3.7630597e-02   3.9878807e-02   3.6398121e-02   3.8164231e-02   3.6207819e-02   3.7380879e-02   3.8349346e-02   3.7642311e-02   3.3865425e-02   3.9053171e-02
   3.6681730e-02   3.2143963e-02   3.5059708e-02   3.9493611e-02   4.1406098e-02   4.0411314e-02   3.4106659e-02   3.3113637e-02   3.9772719e-02   3.6722195e-02   3.5441891e-02   3.6630861e-02   3.5073335e-02   3.6925540e-02   3.3840685e-02   4.0179902e-02   4.2915563e-02   4.1585833e-02   4.3245593e-02   4.1542703e-02   5.1697077e-02   4.0343303e-02   3.9939631e-02   4.5901756e-02   4.2711704e-02   4.5541536e-02   3.9869792e-02   4.3964857e-02   4.3071002e-02   4.8305696e-02   4.4011863e-02   4.2541051e-02   4.1490724e-02   4.7846547e-02   5.1818202e-02   5.0504504e-02   3.9945758e-02   4.0816409e-02   3.4789037e-02   3.5001344e-02   4.8669773e-02   0.0000000e+00   4.1523289e-02   4.4095224e-02   4.5950580e-02   4.7559954e-02   3.8500294e-02   3.8901764e-02   4.5253765e-02   4.6670315e-02   3.7172307e-02   3.5512019e-02   4.3020692e-02   3.2630367e-02   2.9986510e-02   3.3264569e-02   3.1420493e-02   4.2098763e-02   4.1525954e-02   2.9351758e-02   3.1562364e-02   3.5189112e-02   3.3600795e-02   3.4813683e-02   3.4791664e-02   3.3716820e-02   4.6746743e-02   4.9226239e-02   3.9545581e-02   3.9352240e-02   4.0603226e-02   3.8215060e-02   3.4401453e-02   3.8692509e-02   4.0167827e-02   4.5166680e-02   5.2012001e-02   4.3560098e-02   4.3753313e-02   4.2661689e-02   4.0828062e-02   3.7308733e-02   4.0312277e-02   4.0647635e-02   3.8028665e-02   3.4449114e-02   3.4814975e-02   3.3241935e-02   3.8043832e-02   3.8245113e-02
   3.7680030e-02   3.8702024e-02   3.6156042e-02   3.9075771e-02   4.0203966e-02   4.1178759e-02   3.3912953e-02   3.5784689e-02   3.9308763e-02   3.5105250e-02   3.7393269e-02   4.1554415e-02   4.0551130e-02   4.0753307e-02   3.8238933e-02   3.8152060e-02   4.0280994e-02   4.5069524e-02   4.1831899e-02   3.6488299e-02   5.0563385e-02   4.0976309e-02   3.7948764e-02   3.9836404e-02   4.8690521e-02   4.1661045e-02   4.0121781e-02   3.6492249e-02   3.8317895e-02   4.2903031e-02   4.0771958e-02   3.9077565e-02   4.1458597e-02   4.2946832e-02   5.5865427e-02   5.0998403e-02   4.7995788e-02   4.8610792e-02   4.0887089e-02   4.2885907e-02   5.0104672e-02   4.1523289e-02   0.0000000e+00   5.0829659e-02   5.2726059e-02   5.2699928e-02   4.2352059e-02   4.2544084e-02   4.6803790e-02   4.5461321e-02   4.0411658e-02   3.9648981e-02   4.9526640e-02   4.2986333e-02   3.7746091e-02   4.0259942e-02   3.8850725e-02   4.3299989e-02   4.2718438e-02   3.9550383e-02   4.0807386e-02   4.1276657e-02   3.9865527e-02   3.8730163e-02   4.0196913e-02   4.0561667e-02   5.2559729e-02   5.4749544e-02   4.4812557e-02   4.6688309e-02   4.5898318e-02   4.1918705e-02   4.4625675e-02   4.5903867e-02   4.5835875e-02   4.4792430e-02   4.9281886e-02   4.4718477e-02   4.1052891e-02   4.0905579e-02   3.8473370e-02   3.9141761e-02   3.9612527e-02   4.0501565e-02   3.5715408e-02   3.5666698e-02   3.6886585e-02   3.5730250e-02   3.5529645e-02   3.5969096e-02
   4.1431716e-02   4.5790332e-02   4.2370664e-02   4.9175852e-02   4.6340891e-02   4.3704343e-02   3.7791912e-02   4.1234906e-02   4.6066717e-02   4.5466522e-02   4.4973069e-02   4.6047011e-02   4.4618769e-02   4.5468478e-02   4.4731049e-02   4.5516251e-02   4.5936022e-02   4.8578382e-02   4.6320326e-02   4.5410109e-02   5.2491602e-02   4.5838875e-02   4.0528500e-02   4.4021605e-02   5.1125621e-02   4.6216857e-02   4.5582102e-02   3.9347392e-02   4.2635085e-02   4.6265798e-02   4.7618077e-02   4.5509593e-02   4.6157390e-02   4.8026345e-02   6.0899273e-02   5.7895722e-02   5.0641165e-02   5.0722115e-02   4.2942507e-02   4.4624904e-02   5.1001085e-02   4.4095224e-02   5.0829659e-02   0.0000000e+00   5.5295395e-02   5.5613695e-02   4.4806358e-02   4.3378972e-02   5.0250911e-02   4.6660817e-02   4.3863257e-02   4.2234824e-02   4.9372978e-02   4.1958440e-02   3.9306942e-02   4.0836035e-02   4.3105593e-02   4.5478035e-02   4.4350034e-02   4.3066003e-02   4.1200562e-02   4.3014108e-02   3.8036587e-02   4.0867119e-02   4.1685780e-02   4.4096445e-02   5.4974614e-02   5.5506310e-02   4.7516403e-02   4.6694075e-02   4.7245646e-02   4.4331013e-02   4.4422197e-02   4.6648553e-02   4.7612392e-02   5.3028198e-02   5.5910178e-02   4.9244489e-02   4.8612289e-02   4.6366389e-02   4.1574218e-02   4.1244565e-02   4.5702777e-02   4.3575066e-02   3.9187391e-02   4.2942050e-02   4.1196545e-02   4.0304468e-02   4.0368421e-02   4.1960438e-02
   4.3863099e-02   4.6973618e-02   4.3961133e-02   4.9207832e-02   4.7324825e-02   4.7283256e-02   4.0473715e-02   4.2120886e-02   4.8389376e-02   4.4614822e-02   4.6344947e-02   4.4506354e-02   4.4945221e-02   4.6760121e-02   4.6336032e-02   4.5643058e-02   5.0181754e-02   4.5783778e-02   4.6472496e-02   4.6657576e-02   5.8074728e-02   5.1637196e-02   4.3695436e-02   4.5521994e-02   4.8554392e-02   4.6441306e-02   4.3681764e-02   4.3342565e-02   4.5153056e-02   4.9377085e-02   5.0037969e-02   4.7431573e-02   5.0735022e-02   5.0238208e-02   6.3090909e-02   6.2054433e-02   5.3864786e-02   5.1975811e-02   4.9217944e-02   4.8043055e-02   4.5395535e-02   4.5950580e-02   5.2726059e-02   5.5295395e-02   0.0000000e+00   5.8817789e-02   4.6831289e-02   4.3872549e-02   5.4556154e-02   5.3311280e-02   4.6459083e-02   4.2899321e-02   5.2040984e-02   4.4529991e-02   4.5751776e-02   4.6000239e-02   4.3184594e-02   4.5212315e-02   4.6095458e-02   4.4707949e-02   4.3297920e-02   4.4208553e-02   4.3984058e-02   4.4090310e-02   4.3771023e-02   4.2191836e-02   5.1733356e-02   5.6083485e-02   4.8753375e-02   4.9685690e-02   5.1769289e-02   4.5361555e-02   4.8532461e-02   4.8127462e-02   5.3841481e-02   5.3348205e-02   5.5324859e-02   5.0766657e-02   4.5188141e-02   4.5447648e-02   4.5135744e-02   4.4725660e-02   4.9374241e-02   4.6340851e-02   4.1062252e-02   4.2650735e-02   4.5803245e-02   4.4898440e-02   4.1844986e-02   4.2965103e-02
   4.2378923e-02   4.5878720e-02   3.9644441e-02   4.6064513e-02   4.7443712e-02   4.9547397e-02   4.0317617e-02   4.3022118e-02   4.8021028e-02   4.4233748e-02   4.5517352e-02   4.6398592e-02   4.5016331e-02   4.9011213e-02   4.7507157e-02   4.4928940e-02   4.6766314e-02   4.5610304e-02   4.8983317e-02   4.8416592e-02   5.6052108e-02   4.8501837e-02   4.2978656e-02   4.4422278e-02   4.8538732e-02   4.4325299e-02   4.5966104e-02   4.3692571e-02   4.3578082e-02   4.6578308e-02   5.3315656e-02   4.9725986e-02   5.1407882e-02   4.9968543e-02   5.7438493e-02   5.6391042e-02   5.5344883e-02   5.4026592e-02   4.9348683e-02   4.8002178e-02   5.2712688e-02   4.7559954e-02   5.2699928e-02   5.5613695e-02   5.8817789e-02   0.0000000e+00   4.9988756e-02   4.5720489e-02   5.2499097e-02   5.1544780e-02   4.6261614e-02   4.5814878e-02   5.1365611e-02   4.4843220e-02   4.4256413e-02   4.5613289e-02   4.3446425e-02   4.4529117e-02   4.8927960e-02   4.6480945e-02   4.5413468e-02   4.2776673e-02   4.3326194e-02   4.1921290e-02   4.2473424e-02   4.4698801e-02   5.3125391e-02   5.5170648e-02   4.7273563e-02   5.0000133e-02   4.8936468e-02   4.2952749e-02   4.5853590e-02   4.6016153e-02   5.2641923e-02   5.2667040e-02   5.3623749e-02   4.9022518e-02   4.5338165e-02   4.4404025e-02   4.4268934e-02   4.2640809e-02   4.6657975e-02   4.6117443e-02   4.0189737e-02   4.2450688e-02   4.4890889e-02   4.4773989e-02   4.3917593e-02   3.9948815e-02
   3.1457321e-02   3.4663209e-02   3.1242442e-02   3.6597351e-02   3.6923597e-02   3.8245446e-02   2.8972230e-02   3.1220905e-02   3.7508044e-02   3.3879209e-02   3.6622877e-02   3.7172075e-02   3.3320373e-02   3.4030825e-02   3.1077446e-02   3.4255372e-02   3.6838483e-02   3.7444327e-02   3.4949987e-02   3.6457675e-02   4.3657379e-02   3.9460630e-02   3.2795632e-02   3.5824546e-02   3.7211812e-02   3.1606477e-02   3.5744005e-02   3.1903001e-02   3.0492404e-02   3.6829374e-02   3.9301430e-02   3.6445464e-02   3.9676111e-02   3.9079951e-02   4.5351299e-02   5.2573981e-02   4.2899236e-02   4.3587232e-02   3.2906353e-02   3.5672829e-02   4.0842894e-02   3.8500294e-02   4.2352059e-02   4.4806358e-02   4.6831289e-02   4.9988756e-02   0.0000000e+00   3.5342973e-02   4.2202397e-02   4.1213208e-02   3.5232517e-02   3.2899271e-02   3.7010281e-02   3.1513904e-02   3.2451722e-02   3.4551104e-02   3.6052961e-02   3.6163057e-02   3.8314007e-02   3.4031625e-02   3.4910451e-02   3.1705655e-02   3.1889989e-02   3.2275104e-02   3.0920215e-02   3.4171868e-02   4.5188994e-02   4.2187839e-02   3.6849044e-02   4.0195402e-02   3.8175277e-02   3.6075612e-02   3.7140686e-02   3.8584209e-02   4.0249048e-02   3.9977304e-02   4.1366266e-02   3.9236306e-02   3.8646651e-02   3.1019605e-02   3.3088059e-02   3.1563797e-02   3.4949808e-02   3.3163445e-02   2.8851281e-02   3.2233353e-02   3.2812835e-02   3.5079073e-02   3.2339211e-02   2.9795085e-02
   2.9451245e-02   3.2114894e-02   2.9526661e-02   3.2539883e-02   3.6599316e-02   3.5169910e-02   2.8308377e-02   3.0384388e-02   3.2403738e-02   3.2280226e-02   3.3805660e-02   3.6670463e-02   3.2221573e-02   3.3665695e-02   3.0369478e-02   3.0844615e-02   3.4250766e-02   3.5575931e-02   3.7341131e-02   3.4264763e-02   3.9759765e-02   3.7842477e-02   3.3237922e-02   3.5245911e-02   3.8337828e-02   3.3839496e-02   3.3943957e-02   3.1984909e-02   3.1346344e-02   3.8060198e-02   4.1661841e-02   3.4521755e-02   3.6903590e-02   3.6575955e-02   4.7806986e-02   4.9964957e-02   4.0697705e-02   4.3219224e-02   3.6364570e-02   3.5764795e-02   4.4698534e-02   3.8901764e-02   4.2544084e-02   4.3378972e-02   4.3872549e-02   4.5720489e-02   3.5342973e-02   0.0000000e+00   4.1443894e-02   4.0070710e-02   3.5579047e-02   3.4119415e-02   3.7128464e-02   3.3260936e-02   3.2183813e-02   3.2541376e-02   3.1391019e-02   3.2648180e-02   3.5776152e-02   3.5353469e-02   3.2068965e-02   3.3060525e-02   3.1322551e-02   3.1257238e-02   3.2980221e-02   3.7104623e-02   4.5585414e-02   4.4612311e-02   3.7324316e-02   3.5935761e-02   3.5515768e-02   3.2336939e-02   3.6009842e-02   3.7605454e-02   3.9312173e-02   3.3307326e-02   3.9892370e-02   3.7946875e-02   3.3636166e-02   3.1224303e-02   3.0483491e-02   2.9001540e-02   3.2529670e-02   3.2090937e-02   2.7857872e-02   3.0555935e-02   3.2283876e-02   3.1948449e-02   2.9579068e-02   3.0156851e-02
   3.9639064e-02   3.9741453e-02   3.7740207e-02   4.3769817e-02   4.5611123e-02   4.4615798e-02   3.6758775e-02   3.9397669e-02   4.3831275e-02   3.8634296e-02   4.3105863e-02   4.5924981e-02   4.2604606e-02   4.3994671e-02   3.6166849e-02   3.7390003e-02   3.8993477e-02   4.4499415e-02   3.9482818e-02   3.8612906e-02   4.2346674e-02   4.8235363e-02   3.8640216e-02   4.2483949e-02   4.2685446e-02   3.6760059e-02   3.7603104e-02   3.5819590e-02   3.7051676e-02   4.0666489e-02   4.6261221e-02   3.9540267e-02   4.4450823e-02   4.5531823e-02   5.6059575e-02   5.8247224e-02   4.5128048e-02   4.7512984e-02   3.7871957e-02   3.9967082e-02   4.6600940e-02   4.5253765e-02   4.6803790e-02   5.0250911e-02   5.4556154e-02   5.2499097e-02   4.2202397e-02   4.1443894e-02   0.0000000e+00   4.4902334e-02   4.3188912e-02   4.0538753e-02   4.4579977e-02   4.1076180e-02   4.0669529e-02   3.8775917e-02   3.5414352e-02   4.0422993e-02   4.1943724e-02   3.6966528e-02   3.6920075e-02   3.6943785e-02   3.4595401e-02   3.6810424e-02   3.6109497e-02   3.8611753e-02   4.7135117e-02   4.7043176e-02   3.8477368e-02   4.3460943e-02   4.3758326e-02   4.1829094e-02   4.1616651e-02   4.4226401e-02   4.3908508e-02   4.7137786e-02   4.9875613e-02   4.7038221e-02   4.2206890e-02   4.0936667e-02   4.2374576e-02   4.1323283e-02   4.1186100e-02   4.0064308e-02   3.7749182e-02   3.9016421e-02   4.0687016e-02   3.8982655e-02   3.7244783e-02   3.8404199e-02
   3.7450595e-02   3.5208381e-02   3.4487070e-02   4.2309677e-02   4.7487850e-02   4.3519535e-02   3.4971456e-02   3.6342540e-02   4.0666748e-02   4.1240901e-02   4.1613491e-02   4.3749182e-02   4.1832769e-02   3.9389339e-02   3.7444046e-02   3.7378427e-02   4.1089430e-02   4.3960569e-02   4.3369403e-02   4.5612680e-02   3.8643137e-02   4.1020147e-02   3.7715023e-02   3.9579787e-02   4.6046750e-02   4.1149131e-02   4.0330597e-02   3.2928051e-02   3.6499938e-02   4.2565973e-02   4.2808937e-02   3.9425976e-02   4.5111920e-02   4.3089101e-02   5.9249554e-02   5.8272604e-02   4.9289471e-02   4.5838331e-02   3.9153279e-02   4.0987422e-02   4.9445067e-02   4.6670315e-02   4.5461321e-02   4.6660817e-02   5.3311280e-02   5.1544780e-02   4.1213208e-02   4.0070710e-02   4.4902334e-02   0.0000000e+00   4.3175949e-02   3.8885775e-02   4.3024443e-02   3.9428919e-02   4.0923608e-02   4.0186262e-02   3.5921157e-02   3.8838437e-02   4.0656631e-02   3.9827308e-02   3.8268837e-02   3.7900997e-02   3.4886359e-02   3.4518149e-02   3.4932457e-02   3.9112214e-02   4.6277891e-02   4.8305284e-02   4.4974344e-02   4.2368817e-02   4.4153190e-02   3.9643815e-02   4.0738573e-02   4.3956420e-02   4.7692540e-02   4.4905164e-02   4.5726023e-02   4.3247284e-02   3.9654557e-02   4.0418996e-02   4.0649950e-02   3.6634301e-02   3.8445409e-02   3.8498938e-02   3.5185065e-02   3.7354294e-02   3.6766157e-02   3.7664510e-02   3.7176639e-02   3.8203286e-02
   3.2269906e-02   3.3700660e-02   3.1652662e-02   3.7098875e-02   3.6116532e-02   3.7126500e-02   2.9306349e-02   3.1919771e-02   3.6852711e-02   3.2528799e-02   3.2191353e-02   3.6144667e-02   3.2239781e-02   3.5516941e-02   3.0949593e-02   3.1889033e-02   3.5559651e-02   3.7401974e-02   3.4677891e-02   3.4330261e-02   3.5689731e-02   3.8820771e-02   3.3210380e-02   3.7007596e-02   3.7579851e-02   3.3866951e-02   3.5329255e-02   3.0436472e-02   3.0708094e-02   3.6043693e-02   4.0736076e-02   3.4930013e-02   3.8408734e-02   3.8614579e-02   4.9589185e-02   5.2732488e-02   4.1694963e-02   4.0766177e-02   3.3452548e-02   3.8259050e-02   4.5548361e-02   3.7172307e-02   4.0411658e-02   4.3863257e-02   4.6459083e-02   4.6261614e-02   3.5232517e-02   3.5579047e-02   4.3188912e-02   4.3175949e-02   0.0000000e+00   3.4364246e-02   4.2658180e-02   3.4500347e-02   3.3274794e-02   3.3268936e-02   3.1861193e-02   3.2850686e-02   3.4095175e-02   3.3529989e-02   3.1901815e-02   3.4073837e-02   3.1141510e-02   3.0546030e-02   3.1694057e-02   3.5013220e-02   4.3341376e-02   4.4423392e-02   3.8319067e-02   3.6100711e-02   3.9241627e-02   3.3657240e-02   3.7017073e-02   3.7001444e-02   4.0412324e-02   3.3667040e-02   4.0049982e-02   3.7874298e-02   3.6863925e-02   3.4182625e-02   3.3421070e-02   3.1961937e-02   3.2376836e-02   3.2884808e-02   2.9818364e-02   2.9950192e-02   3.2849455e-02   3.2498631e-02   3.1050708e-02   3.0813902e-02
   3.2801837e-02   3.2857726e-02   2.9453635e-02   3.6009591e-02   3.5884235e-02   4.0126686e-02   3.1844958e-02   3.1376641e-02   3.7468962e-02   3.1550421e-02   3.2617492e-02   3.4654257e-02   3.3168448e-02   3.6346779e-02   3.3404566e-02   3.4372002e-02   3.5129444e-02   3.7145210e-02   3.5147937e-02   3.4926242e-02   3.7212541e-02   3.9005727e-02   3.6053241e-02   3.6879701e-02   4.1554888e-02   3.0477158e-02   3.3022813e-02   3.1064701e-02   2.8706551e-02   3.3948458e-02   3.8867351e-02   3.4569588e-02   3.7698258e-02   3.4446081e-02   4.3126683e-02   4.9362194e-02   4.2274426e-02   4.4261037e-02   3.3068420e-02   3.3533783e-02   4.2764878e-02   3.5512019e-02   3.9648981e-02   4.2234824e-02   4.2899321e-02   4.5814878e-02   3.2899271e-02   3.4119415e-02   4.0538753e-02   3.8885775e-02   3.4364246e-02   0.0000000e+00   3.8335785e-02   3.2952291e-02   3.2735644e-02   3.1831587e-02   2.8678681e-02   3.2850269e-02   3.3272440e-02   3.4519671e-02   3.2749472e-02   3.5150082e-02   3.1130482e-02   3.1725718e-02   3.0928212e-02   3.2416628e-02   4.0084497e-02   4.0668285e-02   3.7262677e-02   4.1220561e-02   3.9529328e-02   3.4568861e-02   3.7014128e-02   3.4760527e-02   4.0778395e-02   3.4893886e-02   4.0998417e-02   4.0445794e-02   3.8366677e-02   3.4986056e-02   3.2781908e-02   3.3093494e-02   3.2290581e-02   3.2547383e-02   3.0297709e-02   3.0693905e-02   3.3909255e-02   3.2573191e-02   3.1112341e-02   2.9048903e-02
   3.4714410e-02   3.4538118e-02   3.1829033e-02   3.9539796e-02   4.0266062e-02   4.5028007e-02   3.3949450e-02   3.5320468e-02   3.8962458e-02   3.6260626e-02   4.1736637e-02   4.0383932e-02   3.7647985e-02   3.8807022e-02   3.5076826e-02   3.6259604e-02   4.0572539e-02   4.6370787e-02   4.2975998e-02   3.9130787e-02   4.1899211e-02   4.4355849e-02   3.8532422e-02   3.8577636e-02   4.5594708e-02   3.8055535e-02   4.0189825e-02   3.9141629e-02   3.7572934e-02   3.9789413e-02   4.2026021e-02   3.7446738e-02   3.8982031e-02   4.2118740e-02   5.5516765e-02   6.2198253e-02   4.4042306e-02   4.3318650e-02   3.6459582e-02   4.1271874e-02   4.8654494e-02   4.3020692e-02   4.9526640e-02   4.9372978e-02   5.2040984e-02   5.1365611e-02   3.7010281e-02   3.7128464e-02   4.4579977e-02   4.3024443e-02   4.2658180e-02   3.8335785e-02   0.0000000e+00   4.0056065e-02   3.6647840e-02   3.6730555e-02   3.4736599e-02   3.7432003e-02   3.6692488e-02   3.6260476e-02   3.5057962e-02   3.4058268e-02   3.1041902e-02   3.6819330e-02   3.9100559e-02   3.8556323e-02   4.4205470e-02   4.8982868e-02   4.1964880e-02   3.9787918e-02   4.1411736e-02   4.2233301e-02   4.4728218e-02   4.5155097e-02   4.0661829e-02   4.4940901e-02   4.6698262e-02   4.3829671e-02   4.7948588e-02   3.8810171e-02   3.7513684e-02   3.5987245e-02   3.8866231e-02   3.8731115e-02   3.1072366e-02   3.4331154e-02   3.3160784e-02   3.5847382e-02   3.4957716e-02   3.2536000e-02
   3.6719358e-02   3.3740260e-02   2.9051301e-02   3.5896183e-02   3.5370659e-02   3.9935209e-02   3.2307285e-02   3.4505981e-02   4.1435538e-02   3.4623585e-02   3.7023578e-02   3.6653847e-02   3.4535929e-02   3.7465806e-02   3.3031521e-02   3.7191375e-02   3.9741245e-02   3.9038257e-02   3.5123111e-02   3.5681294e-02   3.7701324e-02   4.0750330e-02   3.6444925e-02   3.9154522e-02   4.2007789e-02   3.4310060e-02   3.8623270e-02   3.2205083e-02   3.1656527e-02   3.5278732e-02   4.0267024e-02   3.8069542e-02   3.8939663e-02   3.9276447e-02   4.3789432e-02   4.7962772e-02   3.8826572e-02   4.1604033e-02   3.5546829e-02   3.7722719e-02   4.3124399e-02   3.2630367e-02   4.2986333e-02   4.1958440e-02   4.4529991e-02   4.4843220e-02   3.1513904e-02   3.3260936e-02   4.1076180e-02   3.9428919e-02   3.4500347e-02   3.2952291e-02   4.0056065e-02   0.0000000e+00   3.1107780e-02   3.1475689e-02   2.9485836e-02   3.3964819e-02   3.3695994e-02   3.2496017e-02   3.0454215e-02   3.3578859e-02   2.8698693e-02   3.1309270e-02   3.3905301e-02   3.3444186e-02   4.3763568e-02   4.2468629e-02   3.7693539e-02   3.7762168e-02   3.6137098e-02   3.6971443e-02   3.8687651e-02   4.1626192e-02   4.3523110e-02   3.3522375e-02   4.1836439e-02   4.0047224e-02   4.1506983e-02   3.5276907e-02   3.5390517e-02   3.4359750e-02   3.8355349e-02   3.8125816e-02   3.1203796e-02   3.2874423e-02   3.2993942e-02   3.4693305e-02   3.3130643e-02   3.3589971e-02
   2.8738099e-02   2.9810845e-02   2.8738027e-02   3.2313115e-02   2.8968584e-02   3.4552483e-02   2.5531432e-02   2.8041832e-02   3.4219663e-02   2.7101133e-02   3.1971014e-02   3.0496705e-02   2.7222925e-02   3.0278122e-02   3.0073018e-02   3.0550549e-02   2.8836183e-02   3.3772005e-02   2.9954009e-02   3.0855266e-02   3.4068263e-02   3.3920739e-02   2.9120022e-02   3.2873168e-02   3.8088950e-02   3.0564675e-02   3.1624693e-02   2.7179061e-02   2.7118460e-02   3.1467461e-02   3.5167324e-02   3.1233310e-02   3.5346897e-02   3.5325780e-02   4.1176018e-02   4.4376084e-02   3.9516946e-02   3.6996659e-02   3.1330415e-02   3.3027938e-02   4.5677526e-02   2.9986510e-02   3.7746091e-02   3.9306942e-02   4.5751776e-02   4.4256413e-02   3.2451722e-02   3.2183813e-02   4.0669529e-02   4.0923608e-02   3.3274794e-02   3.2735644e-02   3.6647840e-02   3.1107780e-02   0.0000000e+00   2.9724336e-02   2.6465836e-02   2.9503543e-02   2.9107364e-02   2.7522817e-02   3.0462298e-02   3.1142269e-02   2.4972937e-02   2.7831839e-02   2.8302070e-02   3.0013224e-02   3.8994655e-02   3.7148036e-02   3.2553061e-02   3.1674123e-02   3.3305336e-02   3.0497904e-02   3.2699913e-02   3.2879648e-02   3.7899421e-02   3.1717931e-02   3.5582335e-02   3.4505985e-02   3.1849234e-02   2.8807482e-02   3.1390965e-02   2.9778635e-02   3.0106095e-02   3.0706944e-02   2.7008024e-02   2.7179667e-02   2.8128778e-02   2.9418135e-02   2.7227028e-02   2.6340643e-02
   2.8164795e-02   3.0214395e-02   2.6479676e-02   3.1357907e-02   3.2833280e-02   3.3036286e-02   2.6847228e-02   2.9144285e-02   3.1756333e-02   2.8756450e-02   3.2954409e-02   3.3021398e-02   2.8903425e-02   3.2288871e-02   2.9690303e-02   2.8672301e-02   3.0739943e-02   3.3465621e-02   3.0265239e-02   3.2308261e-02   3.2316207e-02   3.3351323e-02   3.2449605e-02   3.4063465e-02   3.8890593e-02   2.8329624e-02   3.1916070e-02   2.4809719e-02   2.7801125e-02   3.3307581e-02   3.8935446e-02   2.9580808e-02   3.5151239e-02   3.5411429e-02   4.2031349e-02   4.7010622e-02   4.0163761e-02   3.7011271e-02   2.9795267e-02   3.2524465e-02   4.0391362e-02   3.3264569e-02   4.0259942e-02   4.0836035e-02   4.6000239e-02   4.5613289e-02   3.4551104e-02   3.2541376e-02   3.8775917e-02   4.0186262e-02   3.3268936e-02   3.1831587e-02   3.6730555e-02   3.1475689e-02   2.9724336e-02   0.0000000e+00   2.8251386e-02   2.9888026e-02   3.1811011e-02   2.9734667e-02   3.0954686e-02   3.1203479e-02   2.6011234e-02   2.7654751e-02   2.8816644e-02   3.0980840e-02   3.9839616e-02   4.0758473e-02   3.3751906e-02   3.4640802e-02   3.2391822e-02   3.3137990e-02   3.0879579e-02   3.5341788e-02   3.4944809e-02   3.5021222e-02   3.8743971e-02   3.5488283e-02   3.2670579e-02   2.6860181e-02   3.0226584e-02   3.0551779e-02   2.9862645e-02   2.9148395e-02   2.5259313e-02   2.7399732e-02   2.7958983e-02   3.1552731e-02   2.6950988e-02   2.7924417e-02
   2.7701136e-02   2.9330887e-02   2.8242779e-02   3.3470804e-02   3.5655369e-02   3.2331501e-02   2.4243510e-02   2.6004747e-02   3.2486902e-02   2.9629981e-02   3.3114008e-02   3.4712817e-02   2.9150192e-02   2.9330065e-02   2.9506213e-02   2.7758768e-02   2.8677293e-02   2.8707676e-02   3.0276779e-02   3.0707604e-02   3.4190144e-02   3.6478187e-02   2.9660218e-02   3.2090186e-02   3.8654605e-02   2.8633169e-02   3.0216203e-02   2.6173221e-02   2.5301368e-02   3.2038421e-02   3.5355478e-02   3.0407048e-02   3.3527986e-02   3.3612073e-02   4.5275872e-02   4.2173631e-02   3.6209443e-02   3.5052649e-02   2.8585720e-02   3.4019443e-02   4.2878321e-02   3.1420493e-02   3.8850725e-02   4.3105593e-02   4.3184594e-02   4.3446425e-02   3.6052961e-02   3.1391019e-02   3.5414352e-02   3.5921157e-02   3.1861193e-02   2.8678681e-02   3.4736599e-02   2.9485836e-02   2.6465836e-02   2.8251386e-02   0.0000000e+00   3.0916918e-02   3.2081180e-02   2.8935890e-02   3.0676984e-02   3.0087490e-02   2.6827664e-02   2.6951937e-02   2.6155917e-02   2.8507915e-02   3.8138179e-02   4.0505081e-02   3.5782268e-02   3.8432718e-02   3.3869664e-02   3.1243479e-02   3.3819429e-02   3.4135066e-02   3.7164803e-02   3.4773927e-02   3.6444484e-02   3.6016743e-02   3.3670364e-02   2.9395978e-02   3.1180369e-02   2.9105305e-02   3.1363815e-02   3.0019149e-02   2.6958930e-02   2.8238451e-02   2.8209871e-02   3.1839859e-02   2.5988923e-02   2.6505081e-02
   2.9948313e-02   3.2096640e-02   2.8673133e-02   3.4280262e-02   3.5265541e-02   3.4294799e-02   2.7600183e-02   2.9390051e-02   3.5701400e-02   2.9538372e-02   3.5435850e-02   3.5093834e-02   3.0648815e-02   3.0676243e-02   3.2283570e-02   3.2503671e-02   3.2844227e-02   3.1799508e-02   3.5906368e-02   3.4812954e-02   4.1327165e-02   3.3785550e-02   3.3665695e-02   3.3833223e-02   4.1675832e-02   3.3012929e-02   3.3493806e-02   3.1801887e-02   3.0697750e-02   3.5542624e-02   3.8357925e-02   3.3303904e-02   3.7886367e-02   3.8156440e-02   5.0714725e-02   4.5807863e-02   3.8409154e-02   4.4107318e-02   3.1793838e-02   3.4821800e-02   4.1210871e-02   4.2098763e-02   4.3299989e-02   4.5478035e-02   4.5212315e-02   4.4529117e-02   3.6163057e-02   3.2648180e-02   4.0422993e-02   3.8838437e-02   3.2850686e-02   3.2850269e-02   3.7432003e-02   3.3964819e-02   2.9503543e-02   2.9888026e-02   3.0916918e-02   0.0000000e+00   3.3540405e-02   3.0715385e-02   3.2473660e-02   3.0839565e-02   2.8887804e-02   2.8369921e-02   2.8369464e-02   3.3142154e-02   4.1011016e-02   4.1964767e-02   3.7997453e-02   3.9261810e-02   3.4014700e-02   3.2060194e-02   3.7437412e-02   3.6405625e-02   4.2505342e-02   3.5288864e-02   4.1194147e-02   3.7240590e-02   3.4399486e-02   2.9397995e-02   3.1532246e-02   3.0716164e-02   3.1737189e-02   2.9422317e-02   2.8873587e-02   2.9045847e-02   3.0494140e-02   3.2087886e-02   2.7934772e-02   2.8315444e-02
   3.3025638e-02   3.3116801e-02   2.9533981e-02   3.7179284e-02   3.5463460e-02   3.7671383e-02   3.0047928e-02   2.9749991e-02   3.6945463e-02   3.1968294e-02   3.7350447e-02   4.0067459e-02   3.3076396e-02   3.5310950e-02   3.4513142e-02   3.2019959e-02   3.7158456e-02   3.2811590e-02   3.4650923e-02   3.6303632e-02   4.7095276e-02   3.9817270e-02   3.5526394e-02   3.5962116e-02   4.0863611e-02   3.3669216e-02   3.4848559e-02   3.4636805e-02   3.1270541e-02   3.8352609e-02   4.0371445e-02   3.6864720e-02   3.9576399e-02   3.6546356e-02   4.7203594e-02   4.3049284e-02   4.2303030e-02   4.6364183e-02   3.4872283e-02   3.8342553e-02   4.4851903e-02   4.1525954e-02   4.2718438e-02   4.4350034e-02   4.6095458e-02   4.8927960e-02   3.8314007e-02   3.5776152e-02   4.1943724e-02   4.0656631e-02   3.4095175e-02   3.3272440e-02   3.6692488e-02   3.3695994e-02   2.9107364e-02   3.1811011e-02   3.2081180e-02   3.3540405e-02   0.0000000e+00   3.0191867e-02   3.1699786e-02   3.1910155e-02   2.8669055e-02   2.8974085e-02   3.0903363e-02   3.3562284e-02   4.2851006e-02   4.0459607e-02   3.7131619e-02   3.5514588e-02   3.6769109e-02   3.2920809e-02   3.3542720e-02   3.6680822e-02   4.2951479e-02   4.1165570e-02   4.1556541e-02   3.7236127e-02   3.7377432e-02   3.5682108e-02   3.3293793e-02   3.3033018e-02   3.4037990e-02   3.1695194e-02   2.9377991e-02   3.0350319e-02   3.3572129e-02   3.0275972e-02   3.1671259e-02   3.0333556e-02
   2.7754814e-02   3.1964244e-02   2.9247285e-02   3.3943079e-02   3.4530304e-02   3.8346784e-02   2.9044153e-02   2.8064378e-02   3.2595828e-02   3.0928583e-02   3.3521449e-02   3.3399838e-02   3.1746025e-02   3.0615302e-02   3.1306113e-02   3.0952186e-02   3.5106997e-02   3.3215549e-02   3.1545067e-02   3.2094304e-02   3.9794865e-02   3.6604348e-02   3.1944496e-02   3.3739910e-02   3.9620688e-02   3.3687127e-02   3.2763499e-02   3.1185069e-02   2.7694785e-02   3.3104490e-02   3.7275362e-02   3.3982432e-02   3.8465241e-02   3.5153060e-02   4.6952311e-02   4.3797944e-02   4.2315983e-02   4.5584298e-02   3.1678750e-02   3.5504340e-02   4.1831684e-02   2.9351758e-02   3.9550383e-02   4.3066003e-02   4.4707949e-02   4.6480945e-02   3.4031625e-02   3.5353469e-02   3.6966528e-02   3.9827308e-02   3.3529989e-02   3.4519671e-02   3.6260476e-02   3.2496017e-02   2.7522817e-02   2.9734667e-02   2.8935890e-02   3.0715385e-02   3.0191867e-02   0.0000000e+00   3.0113573e-02   3.3171241e-02   2.8843786e-02   3.2050451e-02   3.2498713e-02   3.2951209e-02   4.1368576e-02   4.0044004e-02   3.4866822e-02   3.6839992e-02   3.6025891e-02   3.2073112e-02   3.8382168e-02   3.6519203e-02   3.7908926e-02   4.1676933e-02   4.0913426e-02   3.7628512e-02   3.7973559e-02   3.1943304e-02   3.1796954e-02   3.0321303e-02   3.1532200e-02   3.1444010e-02   2.9696704e-02   3.0849215e-02   2.9909099e-02   3.1214792e-02   2.7618838e-02   2.6486099e-02
   2.9401552e-02   3.0815274e-02   2.8458428e-02   3.4673979e-02   3.4790392e-02   3.3873737e-02   2.8405384e-02   2.8880651e-02   3.2175616e-02   3.1011552e-02   3.1609915e-02   3.5129578e-02   3.2138128e-02   3.0301035e-02   2.8280800e-02   2.9866779e-02   3.3929300e-02   3.1457380e-02   3.0811622e-02   3.3183325e-02   3.5532771e-02   3.3806110e-02   3.2718900e-02   3.3059158e-02   3.6641750e-02   3.0371622e-02   2.9631191e-02   3.2095693e-02   2.9547568e-02   3.2788395e-02   3.6209936e-02   3.1295272e-02   3.2124656e-02   3.3722214e-02   4.5491908e-02   4.1331483e-02   3.9335875e-02   4.4203279e-02   2.8051126e-02   3.4421187e-02   4.0736013e-02   3.1562364e-02   4.0807386e-02   4.1200562e-02   4.3297920e-02   4.5413468e-02   3.4910451e-02   3.2068965e-02   3.6920075e-02   3.8268837e-02   3.1901815e-02   3.2749472e-02   3.5057962e-02   3.0454215e-02   3.0462298e-02   3.0954686e-02   3.0676984e-02   3.2473660e-02   3.1699786e-02   3.0113573e-02   0.0000000e+00   3.2533063e-02   2.7733888e-02   3.0336266e-02   3.1489331e-02   3.3360261e-02   4.1428738e-02   4.3038994e-02   3.5279609e-02   3.6710168e-02   3.4500400e-02   3.3555922e-02   3.9222379e-02   3.4932464e-02   3.6583608e-02   4.0048561e-02   3.6668025e-02   3.7291913e-02   3.5832882e-02   3.6858927e-02   3.1394812e-02   2.9928164e-02   3.1968907e-02   3.1107456e-02   2.7750799e-02   2.8226146e-02   2.9661929e-02   2.9710736e-02   2.7973909e-02   2.8874426e-02
   3.1639127e-02   3.1887950e-02   2.6629777e-02   3.3197039e-02   3.5353129e-02   3.2623087e-02   2.7996582e-02   2.9452877e-02   3.5667287e-02   3.1711536e-02   3.2651281e-02   3.7018816e-02   3.1866888e-02   3.1006387e-02   2.9272753e-02   3.0587223e-02   3.1498714e-02   3.4145007e-02   3.0076836e-02   3.3412722e-02   3.4323113e-02   3.4825030e-02   3.3525529e-02   3.2111476e-02   3.8512694e-02   3.3002290e-02   3.3305784e-02   3.4408576e-02   2.9440681e-02   3.3790611e-02   3.6531920e-02   3.0808403e-02   3.5255208e-02   3.4185840e-02   4.9532195e-02   5.2966215e-02   3.9597806e-02   4.3444146e-02   3.1450090e-02   3.6114427e-02   3.8130236e-02   3.5189112e-02   4.1276657e-02   4.3014108e-02   4.4208553e-02   4.2776673e-02   3.1705655e-02   3.3060525e-02   3.6943785e-02   3.7900997e-02   3.4073837e-02   3.5150082e-02   3.4058268e-02   3.3578859e-02   3.1142269e-02   3.1203479e-02   3.0087490e-02   3.0839565e-02   3.1910155e-02   3.3171241e-02   3.2533063e-02   0.0000000e+00   2.8357704e-02   2.9736072e-02   3.2004516e-02   3.4189884e-02   4.1881386e-02   4.1492944e-02   3.5948451e-02   3.7672175e-02   3.5633742e-02   3.3549477e-02   3.7143113e-02   3.5687890e-02   3.8439643e-02   4.0329211e-02   4.1390569e-02   3.7558326e-02   3.2003642e-02   3.7226272e-02   3.1627462e-02   3.2075099e-02   3.3236933e-02   3.2300068e-02   2.9193655e-02   3.0373625e-02   3.2634505e-02   3.0830518e-02   2.8207529e-02   2.8836105e-02
   2.8559744e-02   2.9352012e-02   2.8082743e-02   2.9820790e-02   3.0590539e-02   3.1925188e-02   2.4763635e-02   2.5456025e-02   3.3770767e-02   2.8177638e-02   3.0090989e-02   3.1731589e-02   2.7270438e-02   2.9716761e-02   2.6233139e-02   2.7799266e-02   3.0739253e-02   3.1935803e-02   3.1116350e-02   3.1592149e-02   3.4309804e-02   3.4412305e-02   3.3861600e-02   3.3698201e-02   3.2777047e-02   3.4972447e-02   3.2666139e-02   3.1637494e-02   3.0112381e-02   3.1351581e-02   3.5823583e-02   3.2593407e-02   3.6285061e-02   3.4017736e-02   3.9609078e-02   4.9486407e-02   3.9145662e-02   4.1468920e-02   2.9157828e-02   3.0761887e-02   3.6508168e-02   3.3600795e-02   3.9865527e-02   3.8036587e-02   4.3984058e-02   4.3326194e-02   3.1889989e-02   3.1322551e-02   3.4595401e-02   3.4886359e-02   3.1141510e-02   3.1130482e-02   3.1041902e-02   2.8698693e-02   2.4972937e-02   2.6011234e-02   2.6827664e-02   2.8887804e-02   2.8669055e-02   2.8843786e-02   2.7733888e-02   2.8357704e-02   0.0000000e+00   2.5464812e-02   2.6029318e-02   3.0542858e-02   3.6272236e-02   3.8089711e-02   3.2247612e-02   3.3306323e-02   3.2974473e-02   3.1185559e-02   3.6431159e-02   3.4998703e-02   3.9587201e-02   3.4103427e-02   3.7399492e-02   3.3858366e-02   2.8666584e-02   2.7766925e-02   2.9391050e-02   2.9381095e-02   3.1057491e-02   2.9687145e-02   2.4940207e-02   2.5855337e-02   2.6859814e-02   2.9739548e-02   2.7283685e-02   2.6347712e-02
   2.8656513e-02   3.1306892e-02   2.8934292e-02   3.4033917e-02   3.6021531e-02   3.1591997e-02   2.5590516e-02   2.6202684e-02   3.2896206e-02   2.8003497e-02   2.7864847e-02   3.5140991e-02   2.8648038e-02   2.9410190e-02   2.6633759e-02   2.7310015e-02   2.8762124e-02   2.9630879e-02   3.1137481e-02   3.0218739e-02   3.3758824e-02   3.2353132e-02   3.1256321e-02   3.0691132e-02   3.5951098e-02   3.0318836e-02   3.0411147e-02   2.6787040e-02   2.8159653e-02   3.2095721e-02   3.4694229e-02   3.1374201e-02   3.5109118e-02   3.6147265e-02   4.1141912e-02   3.9816059e-02   3.7879523e-02   3.9981145e-02   3.1664228e-02   3.2532773e-02   3.9073999e-02   3.4813683e-02   3.8730163e-02   4.0867119e-02   4.4090310e-02   4.1921290e-02   3.2275104e-02   3.1257238e-02   3.6810424e-02   3.4518149e-02   3.0546030e-02   3.1725718e-02   3.6819330e-02   3.1309270e-02   2.7831839e-02   2.7654751e-02   2.6951937e-02   2.8369921e-02   2.8974085e-02   3.2050451e-02   3.0336266e-02   2.9736072e-02   2.5464812e-02   0.0000000e+00   2.6340600e-02   3.1051006e-02   3.6795334e-02   3.8850958e-02   3.4744581e-02   3.6326860e-02   3.5544367e-02   3.1345544e-02   3.3303884e-02   3.5580001e-02   4.0664731e-02   4.0746740e-02   3.7225156e-02   3.7049930e-02   3.3718148e-02   3.0138487e-02   3.0575479e-02   3.0425345e-02   3.3370413e-02   3.3056622e-02   2.6576233e-02   2.7306563e-02   3.0063832e-02   2.8712931e-02   2.4609636e-02   2.4472371e-02
   2.8104892e-02   2.9201007e-02   2.6962938e-02   3.0678469e-02   3.2331089e-02   3.1479740e-02   2.3781775e-02   2.5596485e-02   3.5731256e-02   3.0028422e-02   3.0489119e-02   3.3058183e-02   2.8378416e-02   2.7351732e-02   2.8641999e-02   2.8089463e-02   3.2417943e-02   3.5174070e-02   3.1388152e-02   3.0279681e-02   3.4101814e-02   3.7920149e-02   3.1098418e-02   3.1175855e-02   3.6550974e-02   3.0092737e-02   2.9859013e-02   3.0282434e-02   2.9239176e-02   3.3428723e-02   3.5993601e-02   3.4581303e-02   3.5820006e-02   3.7609955e-02   4.1684954e-02   4.4820763e-02   3.4886926e-02   4.5059652e-02   3.3027422e-02   3.3794853e-02   4.1332898e-02   3.4791664e-02   4.0196913e-02   4.1685780e-02   4.3771023e-02   4.2473424e-02   3.0920215e-02   3.2980221e-02   3.6109497e-02   3.4932457e-02   3.1694057e-02   3.0928212e-02   3.9100559e-02   3.3905301e-02   2.8302070e-02   2.8816644e-02   2.6155917e-02   2.8369464e-02   3.0903363e-02   3.2498713e-02   3.1489331e-02   3.2004516e-02   2.6029318e-02   2.6340600e-02   0.0000000e+00   3.1090308e-02   3.8465231e-02   4.0537821e-02   3.4734561e-02   3.8156272e-02   3.5226827e-02   2.8479497e-02   3.5777288e-02   3.6930142e-02   3.6114923e-02   3.8138591e-02   3.8021256e-02   3.9228455e-02   3.5076024e-02   3.3843597e-02   2.8699223e-02   2.8216594e-02   3.1243553e-02   3.0041048e-02   2.6483928e-02   2.6914460e-02   3.0054191e-02   2.9319238e-02   2.4620083e-02   2.5916216e-02
   3.0751394e-02   3.2469522e-02   2.9109692e-02   3.2905820e-02   3.2494221e-02   3.2767722e-02   2.7184711e-02   3.0014619e-02   3.8086923e-02   3.3561319e-02   3.2697249e-02   3.4754051e-02   3.0892917e-02   3.0359385e-02   2.9239606e-02   3.0758612e-02   3.3835454e-02   3.3818260e-02   3.4292667e-02   3.3501555e-02   3.7520814e-02   4.2304029e-02   3.4620786e-02   3.5805732e-02   3.7344723e-02   3.6789266e-02   3.3260595e-02   3.0500220e-02   3.1421336e-02   3.6095088e-02   3.7319029e-02   3.5260148e-02   3.6727810e-02   3.6789702e-02   4.5591661e-02   4.5106217e-02   4.3993089e-02   4.0368225e-02   3.3440961e-02   3.4617780e-02   3.7842198e-02   3.3716820e-02   4.0561667e-02   4.4096445e-02   4.2191836e-02   4.4698801e-02   3.4171868e-02   3.7104623e-02   3.8611753e-02   3.9112214e-02   3.5013220e-02   3.2416628e-02   3.8556323e-02   3.3444186e-02   3.0013224e-02   3.0980840e-02   2.8507915e-02   3.3142154e-02   3.3562284e-02   3.2951209e-02   3.3360261e-02   3.4189884e-02   3.0542858e-02   3.1051006e-02   3.1090308e-02   0.0000000e+00   4.2503702e-02   4.2818480e-02   3.5666389e-02   4.0157421e-02   3.5258894e-02   3.4838817e-02   3.7946115e-02   3.6404129e-02   3.9759257e-02   4.1317508e-02   4.0648572e-02   4.2852707e-02   3.3406149e-02   3.8462723e-02   3.2195083e-02   3.1481003e-02   3.3530899e-02   3.5531850e-02   2.8429293e-02   3.0634193e-02   3.2971985e-02   3.2557293e-02   3.0652563e-02   2.9574552e-02
   3.9934254e-02   4.1030653e-02   3.4587251e-02   4.3149357e-02   4.5050197e-02   4.3239768e-02   3.7941790e-02   3.8086999e-02   4.5854781e-02   4.0462716e-02   4.4910622e-02   4.5591845e-02   3.9057126e-02   4.0542333e-02   3.9171182e-02   4.1771007e-02   4.2354113e-02   4.3145249e-02   4.2481658e-02   4.1390107e-02   5.0475405e-02   4.3882028e-02   4.2906143e-02   4.1269810e-02   4.5679463e-02   4.0697053e-02   4.3642855e-02   4.0363896e-02   4.0635236e-02   4.3479257e-02   4.5991484e-02   4.4560791e-02   4.3755314e-02   4.3483390e-02   5.7338416e-02   5.9772353e-02   5.3773183e-02   5.5138464e-02   4.3136598e-02   4.6298334e-02   5.2667339e-02   4.6746743e-02   5.2559729e-02   5.4974614e-02   5.1733356e-02   5.3125391e-02   4.5188994e-02   4.5585414e-02   4.7135117e-02   4.6277891e-02   4.3341376e-02   4.0084497e-02   4.4205470e-02   4.3763568e-02   3.8994655e-02   3.9839616e-02   3.8138179e-02   4.1011016e-02   4.2851006e-02   4.1368576e-02   4.1428738e-02   4.1881386e-02   3.6272236e-02   3.6795334e-02   3.8465231e-02   4.2503702e-02   0.0000000e+00   5.1697382e-02   4.3507860e-02   4.5573780e-02   4.2981805e-02   4.2030942e-02   4.6587376e-02   4.4969563e-02   4.8535807e-02   4.8485600e-02   4.8541347e-02   4.8223896e-02   4.4890173e-02   4.3466539e-02   4.2169805e-02   4.0032338e-02   4.2868624e-02   4.0974770e-02   3.7383394e-02   3.7436850e-02   4.0405325e-02   3.8200798e-02   3.7362520e-02   3.7740462e-02
   3.8222787e-02   4.2014473e-02   3.9762100e-02   4.1868190e-02   4.2737838e-02   4.5923117e-02   3.8028623e-02   4.1295494e-02   4.8073806e-02   4.0072071e-02   4.3556066e-02   4.3690251e-02   4.0212064e-02   4.1107483e-02   4.0312596e-02   4.0054196e-02   4.2846980e-02   4.4390680e-02   4.2879660e-02   4.1641384e-02   4.8946491e-02   4.2071387e-02   4.2791656e-02   4.3671009e-02   4.8345810e-02   4.4185816e-02   4.2472002e-02   3.7834292e-02   4.0639230e-02   4.3094767e-02   4.4049978e-02   4.4877540e-02   4.4729023e-02   4.3454627e-02   5.4507210e-02   5.5204663e-02   5.1250165e-02   5.2609933e-02   4.3706799e-02   4.4450938e-02   4.9482723e-02   4.9226239e-02   5.4749544e-02   5.5506310e-02   5.6083485e-02   5.5170648e-02   4.2187839e-02   4.4612311e-02   4.7043176e-02   4.8305284e-02   4.4423392e-02   4.0668285e-02   4.8982868e-02   4.2468629e-02   3.7148036e-02   4.0758473e-02   4.0505081e-02   4.1964767e-02   4.0459607e-02   4.0044004e-02   4.3038994e-02   4.1492944e-02   3.8089711e-02   3.8850958e-02   4.0537821e-02   4.2818480e-02   5.1697382e-02   0.0000000e+00   4.4479352e-02   4.5521075e-02   4.6565762e-02   4.4377583e-02   4.7453319e-02   4.6506962e-02   4.7642057e-02   4.4452537e-02   4.9235874e-02   4.7650434e-02   4.2807517e-02   4.2183044e-02   4.2569271e-02   4.1882848e-02   4.2299538e-02   3.8686843e-02   3.8032237e-02   3.8482388e-02   4.2844952e-02   4.1803102e-02   3.8217583e-02   3.8177750e-02
   3.4711753e-02   3.6412156e-02   3.1758248e-02   3.7975624e-02   4.2081484e-02   3.7641046e-02   3.0691595e-02   3.1836198e-02   3.9396434e-02   3.3382380e-02   3.9480740e-02   3.9988808e-02   3.4848743e-02   3.4458087e-02   3.7283926e-02   3.6665613e-02   3.7659673e-02   3.9580174e-02   3.5312041e-02   3.5042491e-02   4.0322481e-02   3.8626325e-02   3.7381305e-02   3.7024714e-02   4.2072062e-02   3.7010385e-02   3.5621055e-02   3.2189573e-02   3.4951465e-02   3.7416442e-02   3.7246963e-02   3.8131125e-02   3.9203764e-02   4.0356577e-02   5.2732399e-02   5.0150996e-02   4.4648761e-02   4.8114945e-02   3.6609051e-02   3.7203743e-02   4.0352652e-02   3.9545581e-02   4.4812557e-02   4.7516403e-02   4.8753375e-02   4.7273563e-02   3.6849044e-02   3.7324316e-02   3.8477368e-02   4.4974344e-02   3.8319067e-02   3.7262677e-02   4.1964880e-02   3.7693539e-02   3.2553061e-02   3.3751906e-02   3.5782268e-02   3.7997453e-02   3.7131619e-02   3.4866822e-02   3.5279609e-02   3.5948451e-02   3.2247612e-02   3.4744581e-02   3.4734561e-02   3.5666389e-02   4.3507860e-02   4.4479352e-02   0.0000000e+00   4.3447143e-02   3.9231286e-02   3.8889098e-02   4.2010203e-02   4.9251918e-02   3.5904647e-02   3.9931330e-02   4.3497579e-02   4.4016318e-02   4.4239992e-02   3.7265866e-02   3.3804641e-02   3.3792286e-02   3.3079946e-02   3.5164350e-02   3.1669845e-02   3.5996956e-02   3.8636769e-02   3.4098112e-02   3.1051959e-02   3.3139284e-02
   3.3676752e-02   3.8735740e-02   3.6128334e-02   3.9031934e-02   4.1397426e-02   3.6819653e-02   3.2172581e-02   3.3563233e-02   4.1929129e-02   3.6966968e-02   3.6307793e-02   3.6006626e-02   3.6000002e-02   3.4769781e-02   3.6340086e-02   3.3495208e-02   3.6383830e-02   3.8247503e-02   4.1429845e-02   3.9041936e-02   4.1037507e-02   4.2954103e-02   4.1502198e-02   4.0156126e-02   4.4343406e-02   3.9504642e-02   3.9275136e-02   3.3642151e-02   3.8801745e-02   4.0624545e-02   4.1275444e-02   3.7570599e-02   3.7283424e-02   3.9273285e-02   4.7739640e-02   5.2481910e-02   4.6098650e-02   4.7883438e-02   3.7556619e-02   3.4122726e-02   4.2759445e-02   3.9352240e-02   4.6688309e-02   4.6694075e-02   4.9685690e-02   5.0000133e-02   4.0195402e-02   3.5935761e-02   4.3460943e-02   4.2368817e-02   3.6100711e-02   4.1220561e-02   3.9787918e-02   3.7762168e-02   3.1674123e-02   3.4640802e-02   3.8432718e-02   3.9261810e-02   3.5514588e-02   3.6839992e-02   3.6710168e-02   3.7672175e-02   3.3306323e-02   3.6326860e-02   3.8156272e-02   4.0157421e-02   4.5573780e-02   4.5521075e-02   4.3447143e-02   0.0000000e+00   3.9405090e-02   3.6148034e-02   4.3867126e-02   4.2289904e-02   4.2599151e-02   5.1210438e-02   4.0919037e-02   4.1601583e-02   4.6600252e-02   4.1203722e-02   3.3628075e-02   3.6694166e-02   3.7549475e-02   3.8130782e-02   3.4580439e-02   3.6244461e-02   3.7384023e-02   3.4928106e-02   3.3616342e-02   3.5027053e-02
   3.5442264e-02   3.7370082e-02   3.2787820e-02   3.9379128e-02   3.9036246e-02   4.0594346e-02   3.3933718e-02   3.4981891e-02   4.0271837e-02   3.4383313e-02   4.0882376e-02   3.7801618e-02   3.4182344e-02   3.5398888e-02   3.3418788e-02   3.2478359e-02   3.6376955e-02   3.8949303e-02   3.5632590e-02   3.4725638e-02   4.4329865e-02   3.7701190e-02   3.5571152e-02   3.6616568e-02   4.2370570e-02   3.4260120e-02   3.6086961e-02   3.3918783e-02   3.5206223e-02   3.6848746e-02   3.9983585e-02   3.8644475e-02   3.7460226e-02   3.7417395e-02   5.2826314e-02   6.4100635e-02   4.3587975e-02   4.4121834e-02   3.5786395e-02   4.2062615e-02   4.4045943e-02   4.0603226e-02   4.5898318e-02   4.7245646e-02   5.1769289e-02   4.8936468e-02   3.8175277e-02   3.5515768e-02   4.3758326e-02   4.4153190e-02   3.9241627e-02   3.9529328e-02   4.1411736e-02   3.6137098e-02   3.3305336e-02   3.2391822e-02   3.3869664e-02   3.4014700e-02   3.6769109e-02   3.6025891e-02   3.4500400e-02   3.5633742e-02   3.2974473e-02   3.5544367e-02   3.5226827e-02   3.5258894e-02   4.2981805e-02   4.6565762e-02   3.9231286e-02   3.9405090e-02   0.0000000e+00   3.8011038e-02   4.0759759e-02   3.9523073e-02   4.6700427e-02   4.7419838e-02   4.1966103e-02   4.1824619e-02   3.9542787e-02   3.8920013e-02   3.6090431e-02   3.6913892e-02   3.7742547e-02   3.6004679e-02   3.2530380e-02   3.4600942e-02   3.9222010e-02   3.7396431e-02   3.2948830e-02   3.3492045e-02
   3.1171176e-02   3.2056943e-02   2.9658446e-02   3.2935860e-02   3.7262611e-02   3.5245095e-02   2.7485382e-02   2.8284386e-02   3.5056965e-02   3.3197572e-02   3.4223012e-02   3.4143634e-02   3.1379250e-02   3.1618598e-02   3.0743696e-02   3.2584251e-02   3.4740596e-02   3.4190230e-02   3.2489545e-02   3.5817470e-02   3.8186676e-02   3.2958596e-02   3.5300247e-02   3.7141791e-02   4.2860902e-02   3.3336654e-02   3.6002951e-02   3.2193185e-02   3.5192046e-02   3.5524149e-02   3.8166144e-02   3.8039779e-02   3.8386393e-02   3.5459906e-02   4.7138558e-02   5.4238795e-02   4.3258353e-02   4.2479955e-02   3.3913527e-02   3.6458066e-02   3.8928499e-02   3.8215060e-02   4.1918705e-02   4.4331013e-02   4.5361555e-02   4.2952749e-02   3.6075612e-02   3.2336939e-02   4.1829094e-02   3.9643815e-02   3.3657240e-02   3.4568861e-02   4.2233301e-02   3.6971443e-02   3.0497904e-02   3.3137990e-02   3.1243479e-02   3.2060194e-02   3.2920809e-02   3.2073112e-02   3.3555922e-02   3.3549477e-02   3.1185559e-02   3.1345544e-02   2.8479497e-02   3.4838817e-02   4.2030942e-02   4.4377583e-02   3.8889098e-02   3.6148034e-02   3.8011038e-02   0.0000000e+00   3.8637891e-02   3.7902929e-02   4.2982434e-02   4.2259230e-02   4.3293193e-02   4.1862614e-02   3.5365597e-02   3.4180571e-02   3.3985711e-02   3.5304021e-02   3.3065401e-02   3.3715088e-02   2.8890379e-02   3.0072436e-02   3.0786211e-02   3.4736489e-02   2.9608356e-02   2.9074867e-02
   3.6446415e-02   4.0872696e-02   3.5642409e-02   4.2906126e-02   4.4811198e-02   4.0568978e-02   3.4814275e-02   4.0582426e-02   4.5879385e-02   4.1253659e-02   4.2820507e-02   4.3910326e-02   3.8319184e-02   3.8018860e-02   3.4708930e-02   3.5256243e-02   4.2002949e-02   4.1493678e-02   3.7316305e-02   3.8986268e-02   4.1672174e-02   4.1169057e-02   3.8704872e-02   3.9793050e-02   4.3479629e-02   3.6563006e-02   3.5629724e-02   3.2094837e-02   3.5232160e-02   3.5524006e-02   3.5969810e-02   3.8015938e-02   3.8963953e-02   3.8509753e-02   4.6067621e-02   4.7599613e-02   4.3130910e-02   4.5291028e-02   3.3808480e-02   3.8165013e-02   4.2435244e-02   3.4401453e-02   4.4625675e-02   4.4422197e-02   4.8532461e-02   4.5853590e-02   3.7140686e-02   3.6009842e-02   4.1616651e-02   4.0738573e-02   3.7017073e-02   3.7014128e-02   4.4728218e-02   3.8687651e-02   3.2699913e-02   3.0879579e-02   3.3819429e-02   3.7437412e-02   3.3542720e-02   3.8382168e-02   3.9222379e-02   3.7143113e-02   3.6431159e-02   3.3303884e-02   3.5777288e-02   3.7946115e-02   4.6587376e-02   4.7453319e-02   4.2010203e-02   4.3867126e-02   4.0759759e-02   3.8637891e-02   0.0000000e+00   4.4353545e-02   4.8896294e-02   4.3575117e-02   4.6270885e-02   4.6771230e-02   4.4474229e-02   3.6679391e-02   3.8588125e-02   3.9264254e-02   4.2268362e-02   4.1667301e-02   3.6893318e-02   3.3766488e-02   3.4890054e-02   4.3481100e-02   3.8886655e-02   3.6693604e-02
   3.4746614e-02   3.8929792e-02   3.5052210e-02   3.8911170e-02   4.4253679e-02   3.9063910e-02   3.3530423e-02   3.6943694e-02   4.4803237e-02   3.7288239e-02   3.9718094e-02   3.9206808e-02   3.5616476e-02   3.6355147e-02   3.7898170e-02   3.8168381e-02   3.6263302e-02   3.9178475e-02   3.9997633e-02   4.0702845e-02   4.2623356e-02   4.2273149e-02   3.9591721e-02   3.7999003e-02   4.5477857e-02   3.9057767e-02   3.6446257e-02   3.4798607e-02   3.7651241e-02   3.7847798e-02   3.9351907e-02   3.8997168e-02   3.9355608e-02   3.8746425e-02   4.8648585e-02   5.4525321e-02   4.5947327e-02   4.9728640e-02   3.6138937e-02   3.8703725e-02   4.3566651e-02   3.8692509e-02   4.5903867e-02   4.6648553e-02   4.8127462e-02   4.6016153e-02   3.8584209e-02   3.7605454e-02   4.4226401e-02   4.3956420e-02   3.7001444e-02   3.4760527e-02   4.5155097e-02   4.1626192e-02   3.2879648e-02   3.5341788e-02   3.4135066e-02   3.6405625e-02   3.6680822e-02   3.6519203e-02   3.4932464e-02   3.5687890e-02   3.4998703e-02   3.5580001e-02   3.6930142e-02   3.6404129e-02   4.4969563e-02   4.6506962e-02   4.9251918e-02   4.2289904e-02   3.9523073e-02   3.7902929e-02   4.4353545e-02   0.0000000e+00   4.8039631e-02   4.2663266e-02   4.6074680e-02   3.9687846e-02   3.6019944e-02   3.4838625e-02   3.6975467e-02   3.7593917e-02   4.0133197e-02   4.1183948e-02   3.4565298e-02   3.4331404e-02   3.4796964e-02   3.9306734e-02   3.7732202e-02   3.4365315e-02
   4.0776613e-02   3.7558350e-02   3.7028821e-02   3.8970789e-02   4.3407691e-02   4.2620072e-02   3.1082040e-02   3.7428236e-02   4.2966260e-02   3.8934252e-02   3.7632332e-02   3.9206699e-02   3.8635828e-02   3.4097068e-02   3.8239233e-02   3.5859627e-02   3.9400050e-02   3.7321399e-02   3.9051091e-02   3.9552415e-02   4.1389832e-02   4.3737005e-02   4.1237583e-02   3.6173296e-02   3.8304027e-02   4.2053291e-02   3.4761562e-02   3.5184509e-02   3.5923079e-02   3.7944644e-02   4.1136011e-02   4.1396769e-02   3.8601180e-02   4.2077970e-02   5.3424404e-02   6.0558931e-02   4.3930996e-02   4.9967993e-02   4.3095160e-02   3.8053915e-02   4.7513890e-02   4.0167827e-02   4.5835875e-02   4.7612392e-02   5.3841481e-02   5.2641923e-02   4.0249048e-02   3.9312173e-02   4.3908508e-02   4.7692540e-02   4.0412324e-02   4.0778395e-02   4.0661829e-02   4.3523110e-02   3.7899421e-02   3.4944809e-02   3.7164803e-02   4.2505342e-02   4.2951479e-02   3.7908926e-02   3.6583608e-02   3.8439643e-02   3.9587201e-02   4.0664731e-02   3.6114923e-02   3.9759257e-02   4.8535807e-02   4.7642057e-02   3.5904647e-02   4.2599151e-02   4.6700427e-02   4.2982434e-02   4.8896294e-02   4.8039631e-02   0.0000000e+00   4.2403466e-02   5.2106952e-02   4.7433051e-02   4.4063934e-02   3.8502684e-02   3.8248454e-02   3.9664502e-02   4.6851668e-02   4.4175153e-02   3.9695158e-02   4.1829192e-02   3.9883573e-02   3.6568131e-02   3.5471406e-02   3.5462345e-02
   3.7048126e-02   3.9956251e-02   3.6023619e-02   4.2723997e-02   3.9231647e-02   3.8902184e-02   3.7433783e-02   4.0263199e-02   4.2232072e-02   3.5754776e-02   3.9649811e-02   4.2586135e-02   3.6592122e-02   3.6480292e-02   3.6609029e-02   3.6374239e-02   4.2618938e-02   3.8632058e-02   3.6561374e-02   3.7752238e-02   4.0284654e-02   3.8740739e-02   3.5587065e-02   3.8908784e-02   4.3935504e-02   3.9531678e-02   3.5151809e-02   3.1699898e-02   3.3555750e-02   3.9824145e-02   4.1508294e-02   4.0107261e-02   4.2979243e-02   4.3247675e-02   5.4656203e-02   6.3912401e-02   4.9725623e-02   4.4887018e-02   4.3031753e-02   3.7978919e-02   4.6848559e-02   4.5166680e-02   4.4792430e-02   5.3028198e-02   5.3348205e-02   5.2667040e-02   3.9977304e-02   3.3307326e-02   4.7137786e-02   4.4905164e-02   3.3667040e-02   3.4893886e-02   4.4940901e-02   3.3522375e-02   3.1717931e-02   3.5021222e-02   3.4773927e-02   3.5288864e-02   4.1165570e-02   4.1676933e-02   4.0048561e-02   4.0329211e-02   3.4103427e-02   4.0746740e-02   3.8138591e-02   4.1317508e-02   4.8485600e-02   4.4452537e-02   3.9931330e-02   5.1210438e-02   4.7419838e-02   4.2259230e-02   4.3575117e-02   4.2663266e-02   4.2403466e-02   0.0000000e+00   4.6993414e-02   4.6663015e-02   3.6673892e-02   3.3357251e-02   3.2983868e-02   3.5939707e-02   3.9845666e-02   3.6622305e-02   3.4366733e-02   3.3628189e-02   3.1310970e-02   3.4468077e-02   3.3694529e-02   3.2625973e-02
   3.6690021e-02   4.0605890e-02   3.8241211e-02   4.1265923e-02   4.3094544e-02   4.2274703e-02   3.4411838e-02   3.6344503e-02   4.3057366e-02   3.6257171e-02   4.2262962e-02   4.4516024e-02   4.0251818e-02   4.1704999e-02   3.9091209e-02   3.7741809e-02   4.2106459e-02   4.2731597e-02   4.2652704e-02   4.3584610e-02   4.6646859e-02   4.2873601e-02   4.1973145e-02   4.2003124e-02   4.4714073e-02   4.1060350e-02   4.1046145e-02   4.0269213e-02   3.9912647e-02   4.3373015e-02   4.4692429e-02   4.4543349e-02   4.8081635e-02   4.4275412e-02   5.6316290e-02   6.1870141e-02   5.0962292e-02   4.7127512e-02   4.4281981e-02   3.9573757e-02   4.7298286e-02   5.2012001e-02   4.9281886e-02   5.5910178e-02   5.5324859e-02   5.3623749e-02   4.1366266e-02   3.9892370e-02   4.9875613e-02   4.5726023e-02   4.0049982e-02   4.0998417e-02   4.6698262e-02   4.1836439e-02   3.5582335e-02   3.8743971e-02   3.6444484e-02   4.1194147e-02   4.1556541e-02   4.0913426e-02   3.6668025e-02   4.1390569e-02   3.7399492e-02   3.7225156e-02   3.8021256e-02   4.0648572e-02   4.8541347e-02   4.9235874e-02   4.3497579e-02   4.0919037e-02   4.1966103e-02   4.3293193e-02   4.6270885e-02   4.6074680e-02   5.2106952e-02   4.6993414e-02   0.0000000e+00   4.5741421e-02   4.0813174e-02   3.7374806e-02   3.8969926e-02   3.9480852e-02   4.0324147e-02   3.8675619e-02   3.6780288e-02   3.9448389e-02   4.2710062e-02   3.9143638e-02   3.6365098e-02   3.5546573e-02
   3.4739786e-02   3.8420826e-02   3.4976702e-02   3.8663108e-02   4.2470779e-02   4.1738038e-02   3.3173703e-02   3.5193711e-02   4.1898871e-02   3.7900091e-02   3.9151783e-02   4.0281473e-02   3.8294109e-02   4.0753320e-02   3.8766714e-02   3.8208805e-02   3.8162729e-02   4.2101107e-02   3.7195307e-02   4.1019677e-02   4.6098290e-02   4.0517150e-02   4.1747036e-02   3.9864561e-02   4.3486768e-02   3.7640074e-02   3.9173529e-02   3.6005084e-02   3.6125678e-02   4.1482680e-02   4.2768137e-02   4.1725242e-02   4.1805612e-02   4.0710106e-02   4.8648252e-02   5.3199115e-02   4.5230759e-02   4.4288538e-02   3.7156677e-02   4.0181573e-02   4.4652120e-02   4.3560098e-02   4.4718477e-02   4.9244489e-02   5.0766657e-02   4.9022518e-02   3.9236306e-02   3.7946875e-02   4.7038221e-02   4.3247284e-02   3.7874298e-02   4.0445794e-02   4.3829671e-02   4.0047224e-02   3.4505985e-02   3.5488283e-02   3.6016743e-02   3.7240590e-02   3.7236127e-02   3.7628512e-02   3.7291913e-02   3.7558326e-02   3.3858366e-02   3.7049930e-02   3.9228455e-02   4.2852707e-02   4.8223896e-02   4.7650434e-02   4.4016318e-02   4.1601583e-02   4.1824619e-02   4.1862614e-02   4.6771230e-02   3.9687846e-02   4.7433051e-02   4.6663015e-02   4.5741421e-02   0.0000000e+00   4.1164689e-02   3.6089640e-02   3.9374533e-02   3.7917092e-02   4.1164470e-02   3.9347616e-02   3.7410748e-02   3.9509978e-02   4.2077471e-02   4.0630592e-02   3.5942760e-02   3.5381470e-02
   2.9321520e-02   3.5452915e-02   2.9836936e-02   3.2507691e-02   3.9862193e-02   3.5244796e-02   2.6289618e-02   3.2673677e-02   4.0018382e-02   3.3597907e-02   3.2621906e-02   3.7504645e-02   3.2166255e-02   3.5274044e-02   3.2245417e-02   3.6597574e-02   3.3755354e-02   3.9347707e-02   3.1667949e-02   3.7018828e-02   4.8124538e-02   4.0715270e-02   3.1317312e-02   3.4758709e-02   4.1474650e-02   3.0285171e-02   3.3774747e-02   2.9359008e-02   2.9540729e-02   4.0453412e-02   4.3629218e-02   3.4325533e-02   3.9577712e-02   3.8579926e-02   5.6566163e-02   5.0595238e-02   4.4864281e-02   4.4191125e-02   4.1382614e-02   3.6708659e-02   4.2527459e-02   4.3753313e-02   4.1052891e-02   4.8612289e-02   4.5188141e-02   4.5338165e-02   3.8646651e-02   3.3636166e-02   4.2206890e-02   3.9654557e-02   3.6863925e-02   3.8366677e-02   4.7948588e-02   4.1506983e-02   3.1849234e-02   3.2670579e-02   3.3670364e-02   3.4399486e-02   3.7377432e-02   3.7973559e-02   3.5832882e-02   3.2003642e-02   2.8666584e-02   3.3718148e-02   3.5076024e-02   3.3406149e-02   4.4890173e-02   4.2807517e-02   4.4239992e-02   4.6600252e-02   3.9542787e-02   3.5365597e-02   4.4474229e-02   3.6019944e-02   4.4063934e-02   3.6673892e-02   4.0813174e-02   4.1164689e-02   0.0000000e+00   2.9000428e-02   3.4636020e-02   3.3271204e-02   3.2849921e-02   3.1935896e-02   3.2127400e-02   3.1590313e-02   2.9708576e-02   2.6264057e-02   2.7720337e-02   2.7743457e-02
   2.6381011e-02   3.4270245e-02   2.7822547e-02   2.9586637e-02   3.1176497e-02   3.5347283e-02   2.5855529e-02   2.7498270e-02   3.2831367e-02   3.1956291e-02   3.6274503e-02   3.7492444e-02   3.2240267e-02   3.4713938e-02   3.2897829e-02   3.2732556e-02   3.2850228e-02   3.8285331e-02   3.2609800e-02   3.4180402e-02   3.7015708e-02   3.7426091e-02   3.2312581e-02   3.1307162e-02   3.5460022e-02   2.8950146e-02   2.9230254e-02   2.8553959e-02   2.9550807e-02   3.3475630e-02   3.4771028e-02   3.3383730e-02   3.9603115e-02   3.5658606e-02   4.8124097e-02   5.3776046e-02   4.1946874e-02   4.2362094e-02   3.6282678e-02   3.4985004e-02   3.7523853e-02   4.2661689e-02   4.0905579e-02   4.6366389e-02   4.5447648e-02   4.4404025e-02   3.1019605e-02   3.1224303e-02   4.0936667e-02   4.0418996e-02   3.4182625e-02   3.4986056e-02   3.8810171e-02   3.5276907e-02   2.8807482e-02   2.6860181e-02   2.9395978e-02   2.9397995e-02   3.5682108e-02   3.1943304e-02   3.6858927e-02   3.7226272e-02   2.7766925e-02   3.0138487e-02   3.3843597e-02   3.8462723e-02   4.3466539e-02   4.2183044e-02   3.7265866e-02   4.1203722e-02   3.8920013e-02   3.4180571e-02   3.6679391e-02   3.4838625e-02   3.8502684e-02   3.3357251e-02   3.7374806e-02   3.6089640e-02   2.9000428e-02   0.0000000e+00   3.1884639e-02   2.4777784e-02   2.6037626e-02   3.1944838e-02   3.0649222e-02   3.0449514e-02   3.2385511e-02   3.0499024e-02   2.5550515e-02   2.9207353e-02
   2.9433055e-02   3.2110023e-02   2.8564610e-02   3.3266485e-02   3.5258284e-02   3.3299255e-02   2.6933205e-02   2.8995176e-02   3.3460917e-02   2.9516245e-02   3.2286174e-02   3.5148415e-02   2.9489699e-02   3.1583267e-02   3.0108855e-02   3.0144044e-02   3.2231257e-02   3.3062634e-02   3.1419226e-02   3.2905858e-02   4.1917209e-02   3.8844953e-02   3.5597094e-02   3.3896668e-02   3.7665166e-02   3.2166686e-02   2.8860328e-02   2.7954405e-02   2.9700642e-02   3.3112605e-02   3.5280558e-02   3.3576641e-02   3.5867508e-02   3.5215428e-02   4.4965636e-02   4.8682880e-02   3.8354402e-02   3.8043260e-02   3.1605435e-02   3.0949617e-02   3.7630597e-02   4.0828062e-02   3.8473370e-02   4.1574218e-02   4.5135744e-02   4.4268934e-02   3.3088059e-02   3.0483491e-02   4.2374576e-02   4.0649950e-02   3.3421070e-02   3.2781908e-02   3.7513684e-02   3.5390517e-02   3.1390965e-02   3.0226584e-02   3.1180369e-02   3.1532246e-02   3.3293793e-02   3.1796954e-02   3.1394812e-02   3.1627462e-02   2.9391050e-02   3.0575479e-02   2.8699223e-02   3.2195083e-02   4.2169805e-02   4.2569271e-02   3.3804641e-02   3.3628075e-02   3.6090431e-02   3.3985711e-02   3.8588125e-02   3.6975467e-02   3.8248454e-02   3.2983868e-02   3.8969926e-02   3.9374533e-02   3.4636020e-02   3.1884639e-02   0.0000000e+00   3.0242797e-02   3.1732690e-02   3.1578548e-02   2.6501188e-02   2.8185307e-02   2.9270206e-02   3.0431324e-02   2.6994514e-02   2.7925355e-02
   2.9679798e-02   3.1709777e-02   2.9603129e-02   3.2698053e-02   3.3182063e-02   3.2344557e-02   2.6456681e-02   2.9139939e-02   3.2667314e-02   3.1224002e-02   3.2603174e-02   3.5722668e-02   2.9996146e-02   3.1202674e-02   3.0201309e-02   3.0131784e-02   3.2812579e-02   3.6024210e-02   3.1178640e-02   3.2684588e-02   4.2763651e-02   3.5269028e-02   3.3788613e-02   3.2401462e-02   3.6363346e-02   3.2258085e-02   3.2561276e-02   3.1049164e-02   3.3063980e-02   3.5158999e-02   3.6315884e-02   3.2893983e-02   3.4662674e-02   3.3857041e-02   4.2196539e-02   4.8646714e-02   3.9059234e-02   3.8873689e-02   3.0523586e-02   3.1105848e-02   3.9878807e-02   3.7308733e-02   3.9141761e-02   4.1244565e-02   4.4725660e-02   4.2640809e-02   3.1563797e-02   2.9001540e-02   4.1323283e-02   3.6634301e-02   3.1961937e-02   3.3093494e-02   3.5987245e-02   3.4359750e-02   2.9778635e-02   3.0551779e-02   2.9105305e-02   3.0716164e-02   3.3033018e-02   3.0321303e-02   2.9928164e-02   3.2075099e-02   2.9381095e-02   3.0425345e-02   2.8216594e-02   3.1481003e-02   4.0032338e-02   4.1882848e-02   3.3792286e-02   3.6694166e-02   3.6913892e-02   3.5304021e-02   3.9264254e-02   3.7593917e-02   3.9664502e-02   3.5939707e-02   3.9480852e-02   3.7917092e-02   3.3271204e-02   2.4777784e-02   3.0242797e-02   0.0000000e+00   3.2726325e-02   3.2891380e-02   2.8482417e-02   2.9794684e-02   3.0972901e-02   3.0580061e-02   2.7322475e-02   2.8317123e-02
   3.2922740e-02   3.2398532e-02   2.8672289e-02   3.3191621e-02   3.6387961e-02   3.5028657e-02   3.0031138e-02   3.2107047e-02   3.5535951e-02   3.0376860e-02   3.3979455e-02   3.4838866e-02   2.9495025e-02   3.4045402e-02   3.2801873e-02   3.5133365e-02   3.4096491e-02   3.3941277e-02   3.0363109e-02   3.3005581e-02   4.6102833e-02   3.4649937e-02   3.8672239e-02   3.8636976e-02   3.6637540e-02   3.1337403e-02   3.0983085e-02   2.9384086e-02   3.3260599e-02   3.4934106e-02   4.0430497e-02   3.5153791e-02   3.8769079e-02   3.9783312e-02   4.4894662e-02   4.6252117e-02   3.9812330e-02   4.1560124e-02   3.5187625e-02   3.3725430e-02   3.6398121e-02   4.0312277e-02   3.9612527e-02   4.5702777e-02   4.9374241e-02   4.6657975e-02   3.4949808e-02   3.2529670e-02   4.1186100e-02   3.8445409e-02   3.2376836e-02   3.2290581e-02   3.8866231e-02   3.8355349e-02   3.0106095e-02   2.9862645e-02   3.1363815e-02   3.1737189e-02   3.4037990e-02   3.1532200e-02   3.1968907e-02   3.3236933e-02   3.1057491e-02   3.3370413e-02   3.1243553e-02   3.3530899e-02   4.2868624e-02   4.2299538e-02   3.3079946e-02   3.7549475e-02   3.7742547e-02   3.3065401e-02   4.2268362e-02   4.0133197e-02   4.6851668e-02   3.9845666e-02   4.0324147e-02   4.1164470e-02   3.2849921e-02   2.6037626e-02   3.1732690e-02   3.2726325e-02   0.0000000e+00   3.8212900e-02   3.0184631e-02   3.0573971e-02   3.0874043e-02   3.0542502e-02   2.7936898e-02   2.9840288e-02
   2.9343024e-02   3.1364900e-02   2.9592180e-02   3.2395605e-02   3.3455234e-02   3.3765186e-02   2.6155798e-02   2.7537095e-02   3.2655251e-02   3.1791244e-02   3.1842856e-02   3.5138229e-02   3.1180787e-02   3.2573503e-02   2.9700844e-02   2.9776776e-02   3.2397641e-02   3.2479159e-02   2.8261999e-02   3.3697775e-02   4.0971813e-02   3.6102330e-02   3.5219337e-02   3.4686601e-02   4.0184975e-02   3.3296034e-02   3.1918956e-02   2.8747893e-02   3.3132799e-02   3.3049407e-02   3.8724465e-02   3.2907289e-02   3.6234889e-02   3.6271094e-02   4.6541494e-02   5.0586659e-02   4.0013131e-02   4.0110960e-02   3.5724552e-02   3.4616528e-02   3.8164231e-02   4.0647635e-02   4.0501565e-02   4.3575066e-02   4.6340851e-02   4.6117443e-02   3.3163445e-02   3.2090937e-02   4.0064308e-02   3.8498938e-02   3.2884808e-02   3.2547383e-02   3.8731115e-02   3.8125816e-02   3.0706944e-02   2.9148395e-02   3.0019149e-02   2.9422317e-02   3.1695194e-02   3.1444010e-02   3.1107456e-02   3.2300068e-02   2.9687145e-02   3.3056622e-02   3.0041048e-02   3.5531850e-02   4.0974770e-02   3.8686843e-02   3.5164350e-02   3.8130782e-02   3.6004679e-02   3.3715088e-02   4.1667301e-02   4.1183948e-02   4.4175153e-02   3.6622305e-02   3.8675619e-02   3.9347616e-02   3.1935896e-02   3.1944838e-02   3.1578548e-02   3.2891380e-02   3.8212900e-02   0.0000000e+00   2.9991692e-02   3.0143438e-02   3.0344690e-02   2.9222219e-02   2.8817870e-02   2.9435778e-02
   2.5944749e-02   2.7785739e-02   2.4869386e-02   2.9228884e-02   3.0019465e-02   3.0904673e-02   2.4490315e-02   2.6479227e-02   3.0664017e-02   2.8559423e-02   3.0418698e-02   2.9434755e-02   2.5580656e-02   2.8048823e-02   2.6656410e-02   2.6271171e-02   3.0355372e-02   3.0530216e-02   2.8514517e-02   2.9724673e-02   3.5702962e-02   2.7805274e-02   3.0608681e-02   2.8871159e-02   3.3137900e-02   2.8437518e-02   2.9491617e-02   2.6169932e-02   2.9213699e-02   3.0492874e-02   3.2726224e-02   3.0127905e-02   3.4110234e-02   3.1355469e-02   4.3342800e-02   3.9639767e-02   3.7635760e-02   3.8502129e-02   3.1771121e-02   2.8655371e-02   3.6207819e-02   3.8028665e-02   3.5715408e-02   3.9187391e-02   4.1062252e-02   4.0189737e-02   2.8851281e-02   2.7857872e-02   3.7749182e-02   3.5185065e-02   2.9818364e-02   3.0297709e-02   3.1072366e-02   3.1203796e-02   2.7008024e-02   2.5259313e-02   2.6958930e-02   2.8873587e-02   2.9377991e-02   2.9696704e-02   2.7750799e-02   2.9193655e-02   2.4940207e-02   2.6576233e-02   2.6483928e-02   2.8429293e-02   3.7383394e-02   3.8032237e-02   3.1669845e-02   3.4580439e-02   3.2530380e-02   2.8890379e-02   3.6893318e-02   3.4565298e-02   3.9695158e-02   3.4366733e-02   3.6780288e-02   3.7410748e-02   3.2127400e-02   3.0649222e-02   2.6501188e-02   2.8482417e-02   3.0184631e-02   2.9991692e-02   0.0000000e+00   2.6447512e-02   2.7147264e-02   2.6103096e-02   2.5163899e-02   2.5843226e-02
   2.7020284e-02   2.9379305e-02   2.6614227e-02   3.1454977e-02   3.1049731e-02   2.9180037e-02   2.5133783e-02   2.6697049e-02   3.1712026e-02   2.8371470e-02   3.3064284e-02   3.1628318e-02   2.7126099e-02   2.8814964e-02   2.7581554e-02   2.9529260e-02   3.0358312e-02   3.2128030e-02   2.9180892e-02   3.1580773e-02   3.4939634e-02   3.6401916e-02   3.2134871e-02   2.9834915e-02   3.5249755e-02   3.1593086e-02   3.0043661e-02   2.6666589e-02   3.0158141e-02   3.2044289e-02   3.1980072e-02   3.1870493e-02   3.5865502e-02   3.3003693e-02   4.3036733e-02   3.7712560e-02   4.0791367e-02   3.5549443e-02   3.1742338e-02   3.1927359e-02   3.7380879e-02   3.4449114e-02   3.5666698e-02   4.2942050e-02   4.2650735e-02   4.2450688e-02   3.2233353e-02   3.0555935e-02   3.9016421e-02   3.7354294e-02   2.9950192e-02   3.0693905e-02   3.4331154e-02   3.2874423e-02   2.7179667e-02   2.7399732e-02   2.8238451e-02   2.9045847e-02   3.0350319e-02   3.0849215e-02   2.8226146e-02   3.0373625e-02   2.5855337e-02   2.7306563e-02   2.6914460e-02   3.0634193e-02   3.7436850e-02   3.8482388e-02   3.5996956e-02   3.6244461e-02   3.4600942e-02   3.0072436e-02   3.3766488e-02   3.4331404e-02   4.1829192e-02   3.3628189e-02   3.9448389e-02   3.9509978e-02   3.1590313e-02   3.0449514e-02   2.8185307e-02   2.9794684e-02   3.0573971e-02   3.0143438e-02   2.6447512e-02   0.0000000e+00   2.9176711e-02   2.6939848e-02   2.6203079e-02   2.6840134e-02
   2.7712391e-02   3.2548995e-02   2.7116961e-02   3.0797666e-02   3.0677266e-02   3.1936494e-02   2.6254201e-02   2.6989622e-02   3.3185059e-02   2.9667181e-02   3.1907173e-02   3.1752406e-02   2.8633832e-02   2.9909687e-02   2.8347541e-02   2.9910766e-02   2.8808632e-02   3.2852089e-02   3.1789263e-02   3.2580217e-02   3.7427786e-02   3.3989068e-02   3.2357990e-02   3.1377678e-02   3.6386942e-02   3.2175286e-02   2.9144154e-02   2.9307580e-02   3.0400903e-02   3.4257472e-02   3.7795813e-02   3.4698915e-02   3.5843370e-02   3.3754647e-02   4.3660794e-02   4.5462656e-02   3.7373030e-02   3.9637972e-02   3.2183112e-02   3.1436496e-02   3.8349346e-02   3.4814975e-02   3.6886585e-02   4.1196545e-02   4.5803245e-02   4.4890889e-02   3.2812835e-02   3.2283876e-02   4.0687016e-02   3.6766157e-02   3.2849455e-02   3.3909255e-02   3.3160784e-02   3.2993942e-02   2.8128778e-02   2.7958983e-02   2.8209871e-02   3.0494140e-02   3.3572129e-02   2.9909099e-02   2.9661929e-02   3.2634505e-02   2.6859814e-02   3.0063832e-02   3.0054191e-02   3.2971985e-02   4.0405325e-02   4.2844952e-02   3.8636769e-02   3.7384023e-02   3.9222010e-02   3.0786211e-02   3.4890054e-02   3.4796964e-02   3.9883573e-02   3.1310970e-02   4.2710062e-02   4.2077471e-02   2.9708576e-02   3.2385511e-02   2.9270206e-02   3.0972901e-02   3.0874043e-02   3.0344690e-02   2.7147264e-02   2.9176711e-02   0.0000000e+00   2.7004732e-02   2.6496685e-02   2.8416417e-02
   3.0166004e-02   3.0610479e-02   2.8597332e-02   3.3458165e-02   3.2672165e-02   3.4949190e-02   2.8804029e-02   2.8440113e-02   3.4653380e-02   3.0845132e-02   2.8840308e-02   2.9764186e-02   2.5871327e-02   3.0854415e-02   2.7867492e-02   3.2500120e-02   3.1795240e-02   3.4892430e-02   3.2803971e-02   3.7044792e-02   4.1170603e-02   3.2493799e-02   3.3909726e-02   3.4206318e-02   3.8288556e-02   3.0544033e-02   2.8514149e-02   2.8218671e-02   3.2068046e-02   3.5008795e-02   3.6260276e-02   3.4143016e-02   3.3773687e-02   3.4251181e-02   5.1477909e-02   4.5415476e-02   3.8645017e-02   3.8867437e-02   3.2119903e-02   2.9807785e-02   3.7642311e-02   3.3241935e-02   3.5730250e-02   4.0304468e-02   4.4898440e-02   4.4773989e-02   3.5079073e-02   3.1948449e-02   3.8982655e-02   3.7664510e-02   3.2498631e-02   3.2573191e-02   3.5847382e-02   3.4693305e-02   2.9418135e-02   3.1552731e-02   3.1839859e-02   3.2087886e-02   3.0275972e-02   3.1214792e-02   2.9710736e-02   3.0830518e-02   2.9739548e-02   2.8712931e-02   2.9319238e-02   3.2557293e-02   3.8200798e-02   4.1803102e-02   3.4098112e-02   3.4928106e-02   3.7396431e-02   3.4736489e-02   4.3481100e-02   3.9306734e-02   3.6568131e-02   3.4468077e-02   3.9143638e-02   4.0630592e-02   2.6264057e-02   3.0499024e-02   3.0431324e-02   3.0580061e-02   3.0542502e-02   2.9222219e-02   2.6103096e-02   2.6939848e-02   2.7004732e-02   0.0000000e+00   2.6901921e-02   2.8601891e-02
   2.7309803e-02   2.9062888e-02   2.5074491e-02   3.0039395e-02   3.1202540e-02   3.0141138e-02   2.4241498e-02   2.5833413e-02   3.3193452e-02   2.4955277e-02   2.9818409e-02   3.1228868e-02   2.5347970e-02   2.8941355e-02   2.4610600e-02   2.6825968e-02   2.6159896e-02   3.0268516e-02   2.7629558e-02   3.1510342e-02   3.9160770e-02   3.3572450e-02   2.9897740e-02   2.9492063e-02   3.5877234e-02   2.7566781e-02   2.7064139e-02   3.0189854e-02   3.1813581e-02   3.0767493e-02   3.4867087e-02   3.0351009e-02   3.2426646e-02   3.1663239e-02   4.6184305e-02   4.6931871e-02   3.6316939e-02   3.7220486e-02   2.7834613e-02   2.7584547e-02   3.3865425e-02   3.8043832e-02   3.5529645e-02   4.0368421e-02   4.1844986e-02   4.3917593e-02   3.2339211e-02   2.9579068e-02   3.7244783e-02   3.7176639e-02   3.1050708e-02   3.1112341e-02   3.4957716e-02   3.3130643e-02   2.7227028e-02   2.6950988e-02   2.5988923e-02   2.7934772e-02   3.1671259e-02   2.7618838e-02   2.7973909e-02   2.8207529e-02   2.7283685e-02   2.4609636e-02   2.4620083e-02   3.0652563e-02   3.7362520e-02   3.8217583e-02   3.1051959e-02   3.3616342e-02   3.2948830e-02   2.9608356e-02   3.8886655e-02   3.7732202e-02   3.5471406e-02   3.3694529e-02   3.6365098e-02   3.5942760e-02   2.7720337e-02   2.5550515e-02   2.6994514e-02   2.7322475e-02   2.7936898e-02   2.8817870e-02   2.5163899e-02   2.6203079e-02   2.6496685e-02   2.6901921e-02   0.0000000e+00   2.5834300e-02
   3.0042121e-02   2.8386858e-02   2.5312707e-02   2.9416690e-02   2.9078466e-02   3.2376827e-02   2.5022832e-02   2.7187609e-02   3.3080775e-02   2.7581697e-02   2.8552352e-02   3.0301082e-02   2.5502562e-02   2.8984723e-02   2.7754983e-02   2.6419071e-02   3.0445847e-02   3.0263013e-02   2.8500595e-02   3.0692594e-02   3.4156189e-02   3.4730477e-02   3.0083522e-02   3.1966132e-02   3.6582868e-02   2.7904485e-02   2.7462595e-02   2.5192167e-02   3.0999931e-02   3.1388471e-02   3.3231049e-02   2.8355031e-02   3.3546177e-02   3.1271810e-02   4.3301584e-02   4.6002889e-02   3.7122869e-02   3.6387802e-02   2.9692610e-02   2.9550593e-02   3.9053171e-02   3.8245113e-02   3.5969096e-02   4.1960438e-02   4.2965103e-02   3.9948815e-02   2.9795085e-02   3.0156851e-02   3.8404199e-02   3.8203286e-02   3.0813902e-02   2.9048903e-02   3.2536000e-02   3.3589971e-02   2.6340643e-02   2.7924417e-02   2.6505081e-02   2.8315444e-02   3.0333556e-02   2.6486099e-02   2.8874426e-02   2.8836105e-02   2.6347712e-02   2.4472371e-02   2.5916216e-02   2.9574552e-02   3.7740462e-02   3.8177750e-02   3.3139284e-02   3.5027053e-02   3.3492045e-02   2.9074867e-02   3.6693604e-02   3.4365315e-02   3.5462345e-02   3.2625973e-02   3.5546573e-02   3.5381470e-02   2.7743457e-02   2.9207353e-02   2.7925355e-02   2.8317123e-02   2.9840288e-02   2.9435778e-02   2.5843226e-02   2.6840134e-02   2.8416417e-02   2.8601891e-02   2.5834300e-02   0.0000000e+00
