# Supplementary material for: Autistic traits and individual brain differences: functional network efficiency reflects attentional and social impairments, structural nodal efficiencies index systemising and theory-of-mind skills
Source: Mol Autism. 2021 Jan 21;12:3. doi: 10.1186/s13229-020-00377-8 (PMC7818759; doi:10.1186/s13229-020-00377-8)
Supplement: Supplementary file 8 — Additional file 8. Connectivity matrices. Connection matrices and functional correlation matrices for each subject, as floating-point values in ASCII text format, and MATLAB code for producing these. [file 13229_2020_377_MOESM8_ESM.zip › Paul_Arora_et_al_data/Physiological/BBC/DTI_rsfMRI_ConnectivityMatrices/connectivity_matrices/Connection_Matrix_sym_aHU0237.txt]

   0.0000000e+00   2.3692981e-02   2.7211363e-02   2.7151835e-02   3.0392120e-02   3.2401905e-02   2.3546586e-02   2.3499546e-02   2.8317888e-02   2.8666656e-02   3.3456918e-02   2.8959730e-02   2.9436147e-02   2.7088456e-02   2.6380272e-02   2.8794542e-02   2.9911877e-02   2.9147041e-02   2.7982654e-02   2.9318751e-02   3.7859297e-02   3.2392299e-02   2.9233470e-02   3.0374415e-02   3.4028881e-02   2.5439631e-02   2.8073660e-02   2.6581240e-02   2.6975639e-02   2.7430916e-02   3.0445618e-02   3.0035270e-02   2.9626400e-02   3.2374935e-02   3.2744434e-02   4.2626836e-02   3.5100693e-02   3.2969744e-02   2.9434154e-02   2.6662302e-02   3.1218756e-02   3.8867393e-02   3.0839564e-02   3.2546270e-02   3.0558160e-02   3.3658855e-02   2.9221360e-02   2.7504247e-02   2.9347594e-02   3.1770727e-02   2.7432265e-02   2.8266882e-02   2.9519073e-02   2.5677572e-02   2.6346177e-02   2.5861648e-02   2.3982774e-02   2.4182779e-02   2.5832068e-02   2.5825819e-02   2.5947953e-02   2.7611142e-02   2.5964123e-02   2.2074194e-02   2.6507486e-02   2.8599685e-02   3.0868582e-02   3.2334470e-02   2.6173682e-02   2.9252222e-02   3.2997814e-02   3.1984979e-02   3.4319183e-02   3.3048057e-02   4.0096527e-02   4.1851026e-02   3.8158760e-02   3.5609916e-02   2.9702806e-02   3.3307612e-02   2.5583059e-02   2.5673318e-02   2.8404918e-02   2.9051197e-02   2.5999505e-02   2.6982570e-02   2.4418905e-02   2.6067888e-02   2.4672479e-02   2.4664105e-02
   2.3692981e-02   0.0000000e+00   2.7246333e-02   2.6227672e-02   3.0307583e-02   3.0149331e-02   2.2466927e-02   2.2066619e-02   2.4978423e-02   2.6195909e-02   3.0891277e-02   2.7833138e-02   2.7559940e-02   2.8124279e-02   2.7718412e-02   3.0015911e-02   3.0896045e-02   2.8279758e-02   2.8599949e-02   2.9863862e-02   3.2784076e-02   2.9970813e-02   2.9094396e-02   2.9639317e-02   3.3568441e-02   2.7146734e-02   2.8612275e-02   2.6995541e-02   2.7551794e-02   2.6264150e-02   3.1599336e-02   2.8473741e-02   2.7804622e-02   2.9812424e-02   3.4540305e-02   4.1426469e-02   3.5519369e-02   3.3486693e-02   2.8633889e-02   2.8455303e-02   3.8382556e-02   3.6093006e-02   2.9671778e-02   3.3787373e-02   2.9898889e-02   3.3106420e-02   2.9284145e-02   2.6475014e-02   2.8397110e-02   3.0434044e-02   2.5459410e-02   2.7281199e-02   2.9028012e-02   2.4457914e-02   2.6309290e-02   2.6267154e-02   2.5222564e-02   2.5222305e-02   2.7788456e-02   2.7489062e-02   2.5471669e-02   2.7619386e-02   2.5426068e-02   2.2595893e-02   2.7895510e-02   2.8472394e-02   3.1615052e-02   3.2925732e-02   2.6835528e-02   3.1194440e-02   3.1332516e-02   3.3057286e-02   3.4907445e-02   3.5970749e-02   4.0194037e-02   4.0886230e-02   3.8561306e-02   3.5066558e-02   2.8110914e-02   3.1815674e-02   2.7027645e-02   2.7034345e-02   2.8725832e-02   2.9900694e-02   2.6029649e-02   2.5275079e-02   2.3040471e-02   2.6291145e-02   2.3674959e-02   2.5217541e-02
   2.7211363e-02   2.7246333e-02   0.0000000e+00   2.7926374e-02   3.2781148e-02   3.2345304e-02   2.6108497e-02   2.4221688e-02   2.7367131e-02   2.6397715e-02   3.2455793e-02   3.0493083e-02   2.9842063e-02   2.8212279e-02   2.7509297e-02   2.9172510e-02   2.9547786e-02   2.7529918e-02   2.8589716e-02   3.0189256e-02   3.5095622e-02   3.4002958e-02   2.9695996e-02   3.0470976e-02   3.4088595e-02   3.0892151e-02   2.8987117e-02   2.6970200e-02   2.8333932e-02   2.9655767e-02   3.3259994e-02   3.1204000e-02   3.1412129e-02   3.2188245e-02   4.0118306e-02   4.6175471e-02   3.8645814e-02   3.4661903e-02   2.8361914e-02   3.1585661e-02   3.5025605e-02   3.8883998e-02   2.9750886e-02   3.3231152e-02   2.9658474e-02   3.5168422e-02   3.1921151e-02   2.8952836e-02   2.9649860e-02   3.0529737e-02   2.6556468e-02   2.9371289e-02   3.1742043e-02   2.8503856e-02   2.8328864e-02   2.6877408e-02   2.6155428e-02   2.5108046e-02   3.0144818e-02   2.9332769e-02   2.6568656e-02   2.7542337e-02   2.8215625e-02   2.4723427e-02   2.9244722e-02   2.8426605e-02   3.3997487e-02   3.3226175e-02   2.7464000e-02   3.3719677e-02   3.4129409e-02   3.4795451e-02   3.7671768e-02   3.5394915e-02   4.7759694e-02   4.2347608e-02   4.1018864e-02   3.7052511e-02   2.8681847e-02   2.8347206e-02   2.9081175e-02   3.0327493e-02   2.9628952e-02   3.1610799e-02   2.6989249e-02   2.7951328e-02   2.6571138e-02   3.1668647e-02   2.6626072e-02   2.8464860e-02
   2.7151835e-02   2.6227672e-02   2.7926374e-02   0.0000000e+00   3.2912162e-02   2.9857213e-02   2.6200363e-02   2.4914111e-02   3.0177206e-02   3.0404897e-02   3.1938981e-02   3.2982164e-02   3.2339224e-02   2.9347832e-02   2.9416394e-02   3.2310208e-02   3.0990906e-02   2.9908207e-02   3.1021393e-02   3.2535746e-02   3.3166250e-02   3.1400557e-02   3.2453030e-02   3.1991356e-02   3.6548913e-02   3.1528130e-02   3.0097254e-02   2.9324864e-02   3.0616883e-02   2.9490778e-02   3.3947063e-02   3.3227691e-02   3.1087130e-02   3.4419612e-02   3.5622657e-02   4.4747167e-02   3.8901631e-02   3.8279106e-02   3.1072552e-02   3.1452460e-02   3.5326817e-02   3.5458921e-02   2.9995427e-02   3.5797953e-02   3.3174911e-02   3.6522484e-02   3.2402006e-02   3.0023863e-02   3.2067418e-02   3.2385717e-02   2.9662852e-02   2.9936552e-02   3.1102218e-02   2.7107725e-02   2.8924346e-02   2.8272604e-02   2.6286802e-02   2.7708373e-02   3.0681737e-02   2.9564779e-02   2.6786504e-02   2.9651000e-02   2.9971851e-02   2.4972241e-02   2.9467741e-02   3.1028989e-02   3.4293412e-02   3.3150548e-02   2.7223054e-02   3.1356292e-02   3.6128072e-02   3.4233678e-02   3.7459700e-02   3.6507075e-02   4.0277332e-02   4.3945400e-02   4.3149815e-02   3.5785909e-02   3.1760609e-02   2.9643256e-02   2.8217835e-02   2.9196638e-02   2.9812816e-02   3.3003582e-02   2.6767940e-02   2.8249332e-02   2.5158321e-02   3.1192740e-02   2.6357814e-02   2.7678556e-02
   3.0392120e-02   3.0307583e-02   3.2781148e-02   3.2912162e-02   0.0000000e+00   3.6120169e-02   2.7133588e-02   2.6884461e-02   3.0436902e-02   3.2439310e-02   3.5327928e-02   3.7436288e-02   3.5601738e-02   3.4090836e-02   3.2037222e-02   3.4900565e-02   3.2785504e-02   3.4835987e-02   3.4200311e-02   3.4496477e-02   3.1221125e-02   3.5596646e-02   3.4975711e-02   3.7227991e-02   3.5824592e-02   3.1510117e-02   3.1595016e-02   3.2676852e-02   3.2982499e-02   3.2377434e-02   3.4159290e-02   3.5968643e-02   3.5668093e-02   3.4678872e-02   3.7717739e-02   4.9368317e-02   3.9060948e-02   3.7694712e-02   3.4734219e-02   3.5117443e-02   4.0847161e-02   3.7538072e-02   3.7319928e-02   3.8486664e-02   3.5339392e-02   3.9783214e-02   3.2551080e-02   3.1374337e-02   3.4918289e-02   3.6467688e-02   3.1409010e-02   3.4152112e-02   3.9679912e-02   3.3315499e-02   3.1382571e-02   2.9562916e-02   3.0561865e-02   2.9803970e-02   3.3008438e-02   3.2823117e-02   2.9915416e-02   3.2435461e-02   3.2043374e-02   3.0703014e-02   3.0224795e-02   3.2433089e-02   3.6535096e-02   3.6339185e-02   3.0863905e-02   3.5170498e-02   3.7356099e-02   3.9339669e-02   4.4654565e-02   4.1782008e-02   5.0502886e-02   4.1844843e-02   4.3413617e-02   3.9409323e-02   3.5631274e-02   3.3144364e-02   2.9729573e-02   3.3530418e-02   3.4107916e-02   3.6788060e-02   2.9587068e-02   3.1701832e-02   2.8679558e-02   3.3426836e-02   2.5785327e-02   3.1232592e-02
   3.2401905e-02   3.0149331e-02   3.2345304e-02   2.9857213e-02   3.6120169e-02   0.0000000e+00   2.7994924e-02   3.0619080e-02   3.6621078e-02   3.4155810e-02   3.4952040e-02   3.4823609e-02   3.3510932e-02   3.2064751e-02   3.4624022e-02   3.3975313e-02   3.6565938e-02   3.2277520e-02   3.5305224e-02   3.5581975e-02   3.7558324e-02   3.5037911e-02   3.6258140e-02   3.6574420e-02   4.0009649e-02   2.9628141e-02   2.8347513e-02   3.6551401e-02   3.7271600e-02   3.1252243e-02   3.7845055e-02   3.5602821e-02   3.3858392e-02   3.8248025e-02   3.9531377e-02   4.6663786e-02   3.9867143e-02   3.8464040e-02   3.6831152e-02   2.9185016e-02   4.1205528e-02   3.8910000e-02   3.1403371e-02   3.7485358e-02   3.2871359e-02   3.9593359e-02   3.0781804e-02   2.9723334e-02   3.3770245e-02   3.3096969e-02   3.1238126e-02   3.2851812e-02   4.0399118e-02   3.4817692e-02   3.2222414e-02   2.9904783e-02   3.1102565e-02   2.7292913e-02   3.0303205e-02   3.0138039e-02   2.6915525e-02   3.4928989e-02   3.3978178e-02   3.0160421e-02   2.8753554e-02   3.4202204e-02   4.0586607e-02   3.9596845e-02   2.8707855e-02   3.9131877e-02   4.2217699e-02   4.3006500e-02   4.0625577e-02   4.2224374e-02   5.6689342e-02   4.8879903e-02   4.6951519e-02   4.3022605e-02   3.8734675e-02   3.9075029e-02   3.4539745e-02   3.2901793e-02   3.5643901e-02   3.5931753e-02   2.8707428e-02   3.1670910e-02   2.6314195e-02   3.2824438e-02   3.0371622e-02   3.1614036e-02
   2.3546586e-02   2.2466927e-02   2.6108497e-02   2.6200363e-02   2.7133588e-02   2.7994924e-02   0.0000000e+00   2.2538961e-02   2.6927602e-02   2.5454066e-02   2.6964068e-02   2.7693491e-02   2.6003865e-02   2.7400666e-02   2.7247048e-02   2.7396291e-02   3.0156982e-02   2.6371513e-02   2.5993894e-02   2.7557979e-02   2.9407953e-02   2.9981913e-02   2.7563413e-02   3.0232562e-02   3.2709611e-02   2.8458134e-02   2.4307601e-02   2.5060222e-02   2.5381475e-02   2.3906039e-02   2.9413150e-02   2.7506659e-02   2.9153471e-02   2.8432780e-02   3.1588319e-02   3.7715001e-02   3.2750672e-02   3.3359241e-02   2.7574387e-02   2.5888034e-02   3.6511219e-02   3.2003693e-02   2.7476765e-02   3.1002634e-02   2.8676024e-02   3.2776688e-02   2.5735483e-02   2.3914504e-02   2.5782152e-02   2.7998893e-02   2.5970879e-02   2.6564259e-02   2.9617749e-02   2.6547645e-02   2.4875924e-02   2.2357643e-02   2.2611264e-02   2.2387586e-02   2.6272218e-02   2.6243388e-02   2.3132916e-02   2.4754813e-02   2.3326994e-02   2.1019698e-02   2.3372599e-02   2.4637903e-02   2.9470536e-02   3.0172851e-02   2.4844844e-02   3.0520963e-02   2.9106072e-02   3.2373833e-02   3.3510029e-02   3.5026702e-02   4.2357007e-02   3.6988067e-02   3.6439762e-02   3.6847154e-02   2.8607203e-02   2.8719681e-02   2.4722187e-02   2.5471629e-02   2.5439977e-02   2.5976060e-02   2.3450641e-02   2.4993606e-02   2.2626856e-02   2.4151505e-02   2.2601550e-02   2.4844167e-02
   2.3499546e-02   2.2066619e-02   2.4221688e-02   2.4914111e-02   2.6884461e-02   3.0619080e-02   2.2538961e-02   0.0000000e+00   2.7440455e-02   2.4739708e-02   2.8095566e-02   3.1465477e-02   2.5812060e-02   2.5085043e-02   2.6057830e-02   2.7462311e-02   2.6862528e-02   2.7031165e-02   2.7305233e-02   2.7881476e-02   2.8598831e-02   3.1548023e-02   2.8113956e-02   2.8029272e-02   3.1484240e-02   2.7304210e-02   2.4874416e-02   2.5411630e-02   2.5433568e-02   2.4753788e-02   2.8522976e-02   2.6520903e-02   2.8733748e-02   2.9114535e-02   3.7365546e-02   3.6362352e-02   3.1314321e-02   3.3713570e-02   2.7433577e-02   2.6827939e-02   3.2974640e-02   3.7321286e-02   2.7592142e-02   3.0684432e-02   2.8659772e-02   3.3485124e-02   2.7097863e-02   2.4607032e-02   2.7223667e-02   2.7148943e-02   2.6237917e-02   2.7081106e-02   2.9603927e-02   2.4744788e-02   2.4156840e-02   2.3576848e-02   2.2095931e-02   2.2737075e-02   2.5335765e-02   2.6186271e-02   2.2771039e-02   2.3980602e-02   2.4603639e-02   2.1169023e-02   2.6312520e-02   2.5478997e-02   3.0520547e-02   3.1511215e-02   2.4304824e-02   2.9396612e-02   3.3591895e-02   3.3230132e-02   3.4755250e-02   3.2803391e-02   3.6999430e-02   3.3820684e-02   3.8411351e-02   3.4626998e-02   2.3254262e-02   2.7529527e-02   2.6149161e-02   2.5461151e-02   2.6334627e-02   2.5834407e-02   2.3627999e-02   2.5282781e-02   2.3014918e-02   2.5062188e-02   2.3602253e-02   2.5246601e-02
   2.8317888e-02   2.4978423e-02   2.7367131e-02   3.0177206e-02   3.0436902e-02   3.6621078e-02   2.6927602e-02   2.7440455e-02   0.0000000e+00   2.8097336e-02   2.9901332e-02   3.1017356e-02   2.8717519e-02   3.0529409e-02   2.9613581e-02   3.1177142e-02   3.2162259e-02   3.1064782e-02   3.0279841e-02   3.1805793e-02   3.1200151e-02   3.2504327e-02   3.1344723e-02   3.2759685e-02   3.5070033e-02   3.0752134e-02   3.1482785e-02   2.8616044e-02   2.7839551e-02   2.8847915e-02   3.5525619e-02   3.0797155e-02   3.2856580e-02   3.3266319e-02   3.4910380e-02   4.1432673e-02   3.9396858e-02   3.5837903e-02   3.0433564e-02   3.4616035e-02   3.8876266e-02   4.5605743e-02   2.9658907e-02   3.2304573e-02   3.1912058e-02   3.8157252e-02   3.0524135e-02   2.8693696e-02   3.1530171e-02   3.3842233e-02   2.9887743e-02   2.9737333e-02   3.2954188e-02   2.8125838e-02   2.6367569e-02   2.8805158e-02   2.4888080e-02   2.5285074e-02   2.9396033e-02   3.0143075e-02   2.6039220e-02   2.9660322e-02   3.0020410e-02   2.4457377e-02   2.8790638e-02   2.9516100e-02   3.3703052e-02   3.6155376e-02   2.7737327e-02   3.0521836e-02   3.4529186e-02   2.9942285e-02   3.5014529e-02   3.7587381e-02   4.3421012e-02   3.9259126e-02   4.2647197e-02   3.6893677e-02   2.7306241e-02   3.1030980e-02   2.8784059e-02   2.9034409e-02   3.0779561e-02   3.0473002e-02   2.7628340e-02   2.7858818e-02   2.3751233e-02   2.9571970e-02   2.7755600e-02   2.7822265e-02
   2.8666656e-02   2.6195909e-02   2.6397715e-02   3.0404897e-02   3.2439310e-02   3.4155810e-02   2.5454066e-02   2.4739708e-02   2.8097336e-02   0.0000000e+00   3.1520779e-02   3.0326321e-02   2.9887209e-02   2.9131696e-02   2.9241243e-02   3.2261073e-02   3.3753333e-02   3.2606866e-02   3.0682463e-02   3.0388155e-02   4.1942053e-02   3.2790328e-02   3.0919825e-02   3.4243749e-02   3.4413829e-02   3.0207033e-02   3.0163390e-02   2.9236127e-02   3.1052696e-02   3.1536379e-02   3.4641296e-02   3.3490016e-02   3.0905188e-02   3.2203792e-02   3.2837436e-02   4.0406730e-02   3.6499180e-02   3.5452597e-02   3.4841310e-02   3.3067003e-02   4.2301076e-02   4.5350488e-02   3.3245479e-02   3.6259458e-02   3.0960002e-02   3.5547304e-02   3.1763079e-02   2.9368895e-02   2.8551790e-02   3.0646397e-02   3.0167408e-02   3.0250431e-02   3.1694684e-02   2.6712732e-02   3.0136543e-02   2.9997668e-02   2.5876601e-02   2.5492556e-02   2.7973531e-02   2.8531697e-02   2.5976493e-02   2.7983556e-02   3.0232233e-02   2.6658959e-02   2.8441952e-02   3.0519097e-02   3.5223805e-02   3.6171614e-02   3.0206108e-02   3.4327262e-02   3.6312939e-02   2.9656970e-02   3.6274162e-02   3.8009407e-02   4.9823849e-02   3.9580024e-02   4.1879201e-02   3.6543526e-02   2.8879462e-02   3.5126268e-02   3.0213882e-02   3.1675012e-02   3.1766683e-02   3.2797395e-02   2.7266121e-02   2.9151296e-02   2.5556538e-02   2.8582769e-02   2.8552899e-02   2.7369447e-02
   3.3456918e-02   3.0891277e-02   3.2455793e-02   3.1938981e-02   3.5327928e-02   3.4952040e-02   2.6964068e-02   2.8095566e-02   2.9901332e-02   3.1520779e-02   0.0000000e+00   3.2751153e-02   3.2407786e-02   3.2290637e-02   3.4496827e-02   3.4482355e-02   3.7495171e-02   3.5594566e-02   3.5757632e-02   3.5654395e-02   4.2083099e-02   3.4180483e-02   3.6009621e-02   3.6729990e-02   3.8419300e-02   3.3657184e-02   3.1892920e-02   3.0575874e-02   3.3408852e-02   3.3531330e-02   3.7581973e-02   3.3789103e-02   3.2255253e-02   3.6651534e-02   4.0143929e-02   4.8608771e-02   4.3091653e-02   3.7212570e-02   3.6139674e-02   3.4484198e-02   4.2464900e-02   4.7468348e-02   3.6690109e-02   3.9025498e-02   3.7570735e-02   4.0546493e-02   3.7562599e-02   3.3594033e-02   3.5509524e-02   3.7589075e-02   3.4289566e-02   3.0743659e-02   3.5273761e-02   2.9754860e-02   3.0792564e-02   2.9063248e-02   2.7691032e-02   2.8815236e-02   3.1739420e-02   3.0837727e-02   3.0068685e-02   3.2361325e-02   3.0812110e-02   2.7263679e-02   3.1106452e-02   3.2557621e-02   3.9240098e-02   3.7596195e-02   3.1223305e-02   3.4284056e-02   3.9161055e-02   3.6078595e-02   4.0295426e-02   3.9902345e-02   4.7154675e-02   4.2768860e-02   4.4597705e-02   4.3606199e-02   3.3897929e-02   3.6603858e-02   3.1691166e-02   3.2631840e-02   3.4689979e-02   3.3757316e-02   3.1201766e-02   3.4307040e-02   2.6963028e-02   3.0761953e-02   2.8539328e-02   3.1148540e-02
   2.8959730e-02   2.7833138e-02   3.0493083e-02   3.2982164e-02   3.7436288e-02   3.4823609e-02   2.7693491e-02   3.1465477e-02   3.1017356e-02   3.0326321e-02   3.2751153e-02   0.0000000e+00   3.4229463e-02   3.0158458e-02   3.1307909e-02   3.3039340e-02   3.5339393e-02   3.5561464e-02   3.5675426e-02   3.6248944e-02   4.1266532e-02   3.3741199e-02   3.5211525e-02   3.5425568e-02   4.0572586e-02   3.3347820e-02   3.2680573e-02   3.3687682e-02   3.2718143e-02   3.2297451e-02   3.9256785e-02   3.5750314e-02   3.4498165e-02   3.6165334e-02   4.0228264e-02   4.5571397e-02   3.8714435e-02   3.7576430e-02   3.3553898e-02   3.1014260e-02   4.5646200e-02   4.1521505e-02   3.4434875e-02   3.7872328e-02   3.5227178e-02   3.8840327e-02   3.3926241e-02   3.0142937e-02   3.2485884e-02   3.4441827e-02   2.9406493e-02   3.1090902e-02   3.1127787e-02   2.5713431e-02   2.7899766e-02   2.9216118e-02   2.7644790e-02   2.9903376e-02   3.0747031e-02   3.1410087e-02   2.8318456e-02   2.9438084e-02   2.9895314e-02   2.6096514e-02   3.0615546e-02   3.1228243e-02   3.4153813e-02   3.7008662e-02   3.0680582e-02   3.4151723e-02   3.7624086e-02   3.4626029e-02   4.0545284e-02   4.1103140e-02   4.7979416e-02   4.0400287e-02   4.1944210e-02   4.0137767e-02   3.2019619e-02   3.2114573e-02   2.8647313e-02   3.0131516e-02   3.1158055e-02   3.1834903e-02   3.0221487e-02   3.0527135e-02   2.8390401e-02   3.0246349e-02   2.6492215e-02   2.9619598e-02
   2.9436147e-02   2.7559940e-02   2.9842063e-02   3.2339224e-02   3.5601738e-02   3.3510932e-02   2.6003865e-02   2.5812060e-02   2.8717519e-02   2.9887209e-02   3.2407786e-02   3.4229463e-02   0.0000000e+00   3.0796462e-02   3.2154981e-02   3.1260911e-02   3.2200386e-02   2.9839359e-02   3.0290174e-02   3.2003583e-02   3.7092279e-02   3.2759389e-02   3.2180072e-02   3.3768396e-02   3.7727757e-02   3.2821931e-02   2.8180159e-02   3.0210050e-02   3.0369307e-02   2.8885082e-02   3.6096240e-02   3.1069633e-02   3.1558133e-02   2.9654470e-02   3.8460148e-02   4.2388849e-02   3.7434038e-02   3.5462587e-02   3.2280912e-02   3.0414730e-02   3.9188128e-02   4.3096648e-02   3.1108831e-02   3.3834565e-02   3.2220693e-02   3.7194623e-02   3.2283704e-02   3.1214082e-02   3.1966001e-02   3.5008319e-02   2.8468362e-02   3.0162618e-02   3.0072724e-02   2.8382994e-02   2.8158449e-02   2.8940372e-02   2.8335881e-02   2.8120990e-02   3.1695692e-02   3.0439281e-02   2.9088211e-02   2.6621263e-02   2.9368113e-02   2.7066547e-02   3.1050769e-02   3.2228064e-02   3.5669956e-02   3.5767528e-02   3.0858248e-02   3.4974583e-02   3.7397664e-02   3.4531973e-02   3.8040166e-02   4.2269513e-02   5.1373494e-02   4.0041495e-02   3.9427639e-02   3.8786240e-02   2.6681617e-02   3.2201304e-02   2.9967752e-02   3.0141442e-02   3.0896694e-02   3.4496283e-02   2.6594935e-02   2.9089849e-02   2.8785078e-02   2.9249726e-02   2.7182608e-02   2.9664514e-02
   2.7088456e-02   2.8124279e-02   2.8212279e-02   2.9347832e-02   3.4090836e-02   3.2064751e-02   2.7400666e-02   2.5085043e-02   3.0529409e-02   2.9131696e-02   3.2290637e-02   3.0158458e-02   3.0796462e-02   0.0000000e+00   3.0302616e-02   3.2061247e-02   2.9497917e-02   3.1295966e-02   3.1130031e-02   3.2270535e-02   2.6628871e-02   3.2998492e-02   2.9874630e-02   3.0869236e-02   3.5070587e-02   3.2111453e-02   2.9154900e-02   2.9639380e-02   3.0100383e-02   2.9938723e-02   3.3188138e-02   2.8947364e-02   3.1000576e-02   3.1796481e-02   3.9701879e-02   4.1750590e-02   3.4997346e-02   3.3481360e-02   2.9617549e-02   3.0395618e-02   4.0567452e-02   4.0674649e-02   3.0455084e-02   3.6523695e-02   3.3068222e-02   3.5531979e-02   3.1855442e-02   2.8416172e-02   3.0256256e-02   3.3891975e-02   2.8008079e-02   3.0172454e-02   2.9108755e-02   2.8555898e-02   2.8053503e-02   2.6680291e-02   2.6107742e-02   2.7177328e-02   2.9442921e-02   3.0631219e-02   2.6216640e-02   2.7165111e-02   2.7831808e-02   2.4707320e-02   2.9766396e-02   3.1723331e-02   3.4401222e-02   3.3133980e-02   3.0582710e-02   3.5459724e-02   3.7406545e-02   3.8096678e-02   3.5809207e-02   3.9053281e-02   4.6483161e-02   3.7129939e-02   4.1184180e-02   4.0841531e-02   2.8752877e-02   3.2026447e-02   2.8264134e-02   3.0497684e-02   3.0342988e-02   3.5605299e-02   2.7030217e-02   2.8203640e-02   2.8460920e-02   2.8092707e-02   2.7382711e-02   2.8886205e-02
   2.6380272e-02   2.7718412e-02   2.7509297e-02   2.9416394e-02   3.2037222e-02   3.4624022e-02   2.7247048e-02   2.6057830e-02   2.9613581e-02   2.9241243e-02   3.4496827e-02   3.1307909e-02   3.2154981e-02   3.0302616e-02   0.0000000e+00   3.0437568e-02   2.9033579e-02   2.6276982e-02   2.8703014e-02   3.3061145e-02   3.0712256e-02   3.4306530e-02   3.2207964e-02   3.1220557e-02   3.5908878e-02   3.0087374e-02   2.7898698e-02   2.9942122e-02   3.1047582e-02   3.1643484e-02   3.4867548e-02   3.2688188e-02   3.1846234e-02   3.2694320e-02   3.8478887e-02   4.6594644e-02   3.4456452e-02   3.4842676e-02   3.0041044e-02   2.9980603e-02   4.3874762e-02   3.9490910e-02   3.0663051e-02   3.4263925e-02   3.1896383e-02   3.4868687e-02   2.9700670e-02   2.7551884e-02   3.1293496e-02   3.2998171e-02   2.8469217e-02   2.9560932e-02   3.0668292e-02   2.7555241e-02   2.8796453e-02   2.7199930e-02   2.5428916e-02   2.9222383e-02   3.0822051e-02   2.9232452e-02   2.6122196e-02   2.6541619e-02   2.7420443e-02   2.5065563e-02   2.7586442e-02   3.0816227e-02   3.6494576e-02   3.4453763e-02   2.8758289e-02   3.4645183e-02   3.4400096e-02   3.4278027e-02   3.8674204e-02   3.8935404e-02   4.2947530e-02   4.4534707e-02   4.1184586e-02   3.7667666e-02   3.0422735e-02   3.3166917e-02   2.7013778e-02   2.6397323e-02   2.6585972e-02   3.1162139e-02   2.6907256e-02   3.1146354e-02   2.9514365e-02   3.0800202e-02   2.7516096e-02   2.8069009e-02
   2.8794542e-02   3.0015911e-02   2.9172510e-02   3.2310208e-02   3.4900565e-02   3.3975313e-02   2.7396291e-02   2.7462311e-02   3.1177142e-02   3.2261073e-02   3.4482355e-02   3.3039340e-02   3.1260911e-02   3.2061247e-02   3.0437568e-02   0.0000000e+00   3.3405507e-02   3.1829814e-02   3.1940717e-02   3.3260254e-02   3.7919051e-02   3.6449993e-02   3.3472640e-02   3.4975979e-02   3.6325579e-02   3.2904633e-02   3.0004018e-02   2.8887220e-02   2.9872970e-02   2.9040665e-02   3.7046193e-02   3.4826380e-02   3.0771759e-02   3.1347552e-02   4.2830213e-02   4.6594508e-02   3.8872535e-02   3.8822284e-02   3.5167862e-02   2.8503367e-02   3.7458574e-02   4.0506388e-02   3.0393931e-02   3.6182329e-02   3.1873947e-02   3.6579176e-02   3.1133801e-02   2.9040776e-02   3.3053028e-02   3.1526437e-02   3.0619030e-02   3.3016576e-02   3.2391922e-02   3.1852091e-02   3.0100234e-02   2.6802624e-02   2.5533486e-02   2.9092237e-02   2.9720654e-02   2.8479111e-02   2.4388296e-02   2.9782436e-02   3.0501319e-02   2.3163782e-02   2.8728625e-02   3.0434740e-02   3.4384650e-02   3.4995186e-02   2.9905106e-02   3.2176376e-02   3.6676364e-02   3.3421737e-02   3.7209911e-02   3.7862846e-02   4.3708914e-02   4.1324187e-02   4.3838124e-02   3.8334657e-02   3.1605978e-02   3.4396885e-02   3.1306358e-02   3.0611373e-02   2.8077483e-02   3.0782494e-02   2.8027640e-02   3.0310026e-02   2.8364837e-02   3.2527950e-02   2.8919076e-02   3.2201627e-02
   2.9911877e-02   3.0896045e-02   2.9547786e-02   3.0990906e-02   3.2785504e-02   3.6565938e-02   3.0156982e-02   2.6862528e-02   3.2162259e-02   3.3753333e-02   3.7495171e-02   3.5339393e-02   3.2200386e-02   2.9497917e-02   2.9033579e-02   3.3405507e-02   0.0000000e+00   2.9206152e-02   3.3121021e-02   3.5315840e-02   3.9369762e-02   3.5873623e-02   3.5113591e-02   3.3958020e-02   3.6977442e-02   3.3491760e-02   3.1303227e-02   2.9228644e-02   3.4048056e-02   3.1844175e-02   4.1506470e-02   3.6472277e-02   3.3134012e-02   3.0913433e-02   3.9748375e-02   5.0264355e-02   4.1437077e-02   4.4379605e-02   3.6662991e-02   3.2148912e-02   4.2267438e-02   4.2877152e-02   3.1192694e-02   3.5645791e-02   3.3391967e-02   3.8296704e-02   3.3631403e-02   3.3914828e-02   3.6109299e-02   3.4367238e-02   3.1162703e-02   3.1576309e-02   3.2902540e-02   2.8765173e-02   3.0404200e-02   3.4272768e-02   3.0238145e-02   3.0482974e-02   3.6159891e-02   3.3372198e-02   2.9116198e-02   3.1375242e-02   3.2258705e-02   2.9118821e-02   3.2576672e-02   3.4290082e-02   3.9084713e-02   3.7437581e-02   3.2261278e-02   3.4544184e-02   3.7587194e-02   3.2825157e-02   4.3111570e-02   3.9417790e-02   4.1634249e-02   4.3590853e-02   4.2210727e-02   3.6471353e-02   3.1364109e-02   3.1673381e-02   3.1544251e-02   3.2402352e-02   3.0337047e-02   3.3987066e-02   2.9573618e-02   3.0126862e-02   2.6677979e-02   3.0156834e-02   2.8207632e-02   3.0239617e-02
   2.9147041e-02   2.8279758e-02   2.7529918e-02   2.9908207e-02   3.4835987e-02   3.2277520e-02   2.6371513e-02   2.7031165e-02   3.1064782e-02   3.2606866e-02   3.5594566e-02   3.5561464e-02   2.9839359e-02   3.1295966e-02   2.6276982e-02   3.1829814e-02   2.9206152e-02   0.0000000e+00   3.0482995e-02   3.0680574e-02   3.1825780e-02   3.6056272e-02   3.3668193e-02   3.3419635e-02   3.6551770e-02   3.1293447e-02   3.2191862e-02   2.8979365e-02   3.0190452e-02   2.9150279e-02   3.5923906e-02   3.5972641e-02   3.1670356e-02   3.3646598e-02   4.0440597e-02   4.1358587e-02   3.9420173e-02   3.8770391e-02   3.2009334e-02   3.0866859e-02   3.8628847e-02   4.4244446e-02   3.3970160e-02   3.7275894e-02   3.4580170e-02   3.8589797e-02   3.2111968e-02   2.9814572e-02   3.0985714e-02   3.3530047e-02   3.1800928e-02   3.6037719e-02   3.2032981e-02   2.8223238e-02   2.7480179e-02   2.7516702e-02   2.8249746e-02   2.7610396e-02   3.1553005e-02   2.9979467e-02   2.7339666e-02   3.1972951e-02   2.8659910e-02   2.4677937e-02   2.9344442e-02   3.3218291e-02   3.4182065e-02   3.3765293e-02   2.9932257e-02   3.6881871e-02   3.6080532e-02   3.5635080e-02   3.6590900e-02   3.5150127e-02   3.8039105e-02   4.6734181e-02   4.1320530e-02   3.9607222e-02   3.0599796e-02   3.1220104e-02   2.9155084e-02   3.1594026e-02   2.8796572e-02   3.1806681e-02   2.5744883e-02   3.0144876e-02   2.7345704e-02   2.8227719e-02   2.7670613e-02   3.0624302e-02
   2.7982654e-02   2.8599949e-02   2.8589716e-02   3.1021393e-02   3.4200311e-02   3.5305224e-02   2.5993894e-02   2.7305233e-02   3.0279841e-02   3.0682463e-02   3.5757632e-02   3.5675426e-02   3.0290174e-02   3.1130031e-02   2.8703014e-02   3.1940717e-02   3.3121021e-02   3.0482995e-02   0.0000000e+00   3.4318029e-02   3.5206261e-02   3.7371646e-02   3.3594645e-02   3.3091617e-02   3.5655877e-02   2.9100489e-02   2.9653520e-02   3.0716266e-02   3.2750796e-02   3.0708775e-02   3.4976477e-02   3.8528289e-02   3.0417767e-02   3.4099457e-02   4.1032202e-02   4.7216209e-02   3.9999877e-02   3.8817283e-02   3.2819494e-02   3.2782756e-02   3.8858403e-02   4.2062477e-02   3.1932867e-02   3.7361031e-02   3.4644019e-02   4.1369252e-02   3.1643816e-02   3.1856395e-02   3.2573987e-02   3.5658081e-02   3.0450492e-02   3.6082532e-02   3.2967117e-02   2.9749913e-02   2.9537503e-02   2.9265614e-02   2.8178179e-02   2.8244677e-02   3.1565507e-02   3.0866587e-02   2.7624969e-02   3.1349660e-02   2.8606511e-02   2.6003935e-02   3.1756135e-02   3.1849855e-02   3.5858793e-02   3.4919042e-02   3.0000134e-02   3.5295105e-02   3.9013405e-02   3.3090849e-02   4.0845263e-02   3.8839308e-02   4.5992261e-02   4.7793534e-02   4.3438464e-02   4.1198709e-02   3.6365735e-02   3.4576413e-02   3.0417869e-02   3.0935946e-02   3.2173608e-02   3.4830917e-02   2.8512540e-02   3.0994809e-02   2.9028712e-02   3.0560658e-02   2.9196269e-02   3.0491330e-02
   2.9318751e-02   2.9863862e-02   3.0189256e-02   3.2535746e-02   3.4496477e-02   3.5581975e-02   2.7557979e-02   2.7881476e-02   3.1805793e-02   3.0388155e-02   3.5654395e-02   3.6248944e-02   3.2003583e-02   3.2270535e-02   3.3061145e-02   3.3260254e-02   3.5315840e-02   3.0680574e-02   3.4318029e-02   0.0000000e+00   3.7659799e-02   3.2285106e-02   3.3176813e-02   3.4612269e-02   3.7926164e-02   3.2221667e-02   2.8769091e-02   2.9314516e-02   3.3663106e-02   3.0318055e-02   3.7291872e-02   3.9595979e-02   3.2161002e-02   3.5879792e-02   4.3018825e-02   5.0746290e-02   3.7591217e-02   3.7686525e-02   3.3437146e-02   3.2650011e-02   4.3415683e-02   4.2935024e-02   3.4964139e-02   3.8373084e-02   3.7587044e-02   4.2746467e-02   3.4128734e-02   3.1897646e-02   3.4990692e-02   3.8957140e-02   3.3634169e-02   3.5250646e-02   3.3782875e-02   3.0279065e-02   3.2602378e-02   3.0040001e-02   2.8732445e-02   3.0023267e-02   3.2066244e-02   3.2560616e-02   2.8824196e-02   3.1888225e-02   3.2203441e-02   2.8518278e-02   3.0929556e-02   3.3279947e-02   3.6569298e-02   3.6101680e-02   2.9264625e-02   3.4209944e-02   3.7784403e-02   3.7599912e-02   4.3425400e-02   3.9436715e-02   4.9306064e-02   4.1746140e-02   4.2050466e-02   4.0255554e-02   3.3113957e-02   3.1696748e-02   2.9422496e-02   3.1393745e-02   3.2203225e-02   3.2246374e-02   2.8500835e-02   3.2185825e-02   2.8198256e-02   3.1757080e-02   2.9931320e-02   3.0060299e-02
   3.7859297e-02   3.2784076e-02   3.5095622e-02   3.3166250e-02   3.1221125e-02   3.7558324e-02   2.9407953e-02   2.8598831e-02   3.1200151e-02   4.1942053e-02   4.2083099e-02   4.1266532e-02   3.7092279e-02   2.6628871e-02   3.0712256e-02   3.7919051e-02   3.9369762e-02   3.1825780e-02   3.5206261e-02   3.7659799e-02   0.0000000e+00   3.8946873e-02   4.1513930e-02   4.7140981e-02   4.9517545e-02   5.0784785e-02   4.2313707e-02   3.8953711e-02   4.0736678e-02   3.7983944e-02   4.6429071e-02   4.4791512e-02   4.4191125e-02   4.3666420e-02   4.9021539e-02   5.5849610e-02   4.2040768e-02   4.4058609e-02   3.7631989e-02   4.0513974e-02   4.8716583e-02   6.1456847e-02   4.9905430e-02   4.5831813e-02   4.7521351e-02   5.6039364e-02   4.0783754e-02   3.5265214e-02   3.4955061e-02   3.8065583e-02   3.4851886e-02   2.9588141e-02   3.8232509e-02   3.2036245e-02   3.2581984e-02   3.8483850e-02   3.7174905e-02   3.1212563e-02   3.5410224e-02   3.7283693e-02   2.7561054e-02   3.1146347e-02   3.0989775e-02   3.2530844e-02   3.4447191e-02   3.7222455e-02   3.9555127e-02   4.1717222e-02   3.2910553e-02   4.3657947e-02   4.5353765e-02   4.0995557e-02   3.8108156e-02   3.7188694e-02   4.6068791e-02   4.5755439e-02   4.6211279e-02   3.8115344e-02   3.6941087e-02   3.2557965e-02   3.3734874e-02   3.2552134e-02   3.7738290e-02   3.5593125e-02   3.1137636e-02   4.0235799e-02   3.5064343e-02   3.4202683e-02   3.3846797e-02   3.3906577e-02
   3.2392299e-02   2.9970813e-02   3.4002958e-02   3.1400557e-02   3.5596646e-02   3.5037911e-02   2.9981913e-02   3.1548023e-02   3.2504327e-02   3.2790328e-02   3.4180483e-02   3.3741199e-02   3.2759389e-02   3.2998492e-02   3.4306530e-02   3.6449993e-02   3.5873623e-02   3.6056272e-02   3.7371646e-02   3.2285106e-02   3.8946873e-02   0.0000000e+00   3.5476192e-02   3.8205267e-02   3.2835539e-02   3.5232148e-02   3.6098025e-02   2.5322864e-02   3.3957873e-02   2.9603488e-02   3.8062013e-02   3.7809899e-02   3.4384965e-02   3.6883800e-02   4.6084985e-02   4.1213093e-02   3.5683049e-02   3.9028008e-02   3.4343238e-02   3.9489638e-02   4.2532838e-02   4.2045561e-02   3.0433001e-02   3.2402794e-02   3.3475642e-02   3.9863521e-02   3.4154520e-02   2.7712185e-02   3.3094272e-02   4.2959649e-02   3.1359413e-02   3.4609250e-02   3.5908662e-02   2.9679960e-02   2.9539125e-02   3.0591534e-02   2.9826923e-02   3.1863973e-02   2.9803962e-02   2.8884766e-02   3.2301142e-02   2.9971720e-02   3.1269675e-02   2.7897211e-02   3.2002328e-02   3.2209255e-02   3.7683758e-02   3.4884834e-02   2.7971098e-02   3.3028301e-02   3.8728571e-02   3.4978426e-02   4.5436028e-02   4.3635141e-02   4.0295378e-02   4.7080599e-02   4.5732174e-02   3.8552820e-02   3.4080252e-02   3.4206159e-02   2.9928762e-02   3.0504574e-02   3.5596084e-02   3.4337700e-02   2.8310746e-02   3.4915789e-02   2.9141473e-02   2.9209298e-02   2.8382265e-02   3.3751562e-02
   2.9233470e-02   2.9094396e-02   2.9695996e-02   3.2453030e-02   3.4975711e-02   3.6258140e-02   2.7563413e-02   2.8113956e-02   3.1344723e-02   3.0919825e-02   3.6009621e-02   3.5211525e-02   3.2180072e-02   2.9874630e-02   3.2207964e-02   3.3472640e-02   3.5113591e-02   3.3668193e-02   3.3594645e-02   3.3176813e-02   4.1513930e-02   3.5476192e-02   0.0000000e+00   3.7140694e-02   3.8221862e-02   3.2780356e-02   3.3569668e-02   3.1393554e-02   3.3020313e-02   3.1309095e-02   3.7706953e-02   3.7089275e-02   3.2787902e-02   3.4208872e-02   4.3784718e-02   4.4492566e-02   3.8806474e-02   3.7470918e-02   3.4324687e-02   3.4141760e-02   4.4300014e-02   4.0159156e-02   3.2605257e-02   3.8169504e-02   3.3697175e-02   3.7801635e-02   3.4281364e-02   3.1547202e-02   3.3244228e-02   3.6459704e-02   3.2426834e-02   3.2509240e-02   3.5420416e-02   2.9171684e-02   2.9722267e-02   3.2208194e-02   2.7547774e-02   2.9239734e-02   3.1115493e-02   2.9446587e-02   2.9271524e-02   3.0415965e-02   2.9196287e-02   2.8608993e-02   3.1007666e-02   3.2118787e-02   3.4429110e-02   3.6398272e-02   3.0142091e-02   3.6101722e-02   4.3855852e-02   3.5646741e-02   4.0278849e-02   3.6890808e-02   3.9756449e-02   4.4788320e-02   4.5796157e-02   3.9560234e-02   3.4583763e-02   3.0826476e-02   3.0602997e-02   3.0002554e-02   3.1001844e-02   3.4322070e-02   2.8937166e-02   3.1242448e-02   2.8872563e-02   3.0566562e-02   2.8362101e-02   3.0701569e-02
   3.0374415e-02   2.9639317e-02   3.0470976e-02   3.1991356e-02   3.7227991e-02   3.6574420e-02   3.0232562e-02   2.8029272e-02   3.2759685e-02   3.4243749e-02   3.6729990e-02   3.5425568e-02   3.3768396e-02   3.0869236e-02   3.1220557e-02   3.4975979e-02   3.3958020e-02   3.3419635e-02   3.3091617e-02   3.4612269e-02   4.7140981e-02   3.8205267e-02   3.7140694e-02   0.0000000e+00   3.7561191e-02   3.4510957e-02   3.5870095e-02   3.0822015e-02   3.3434124e-02   3.3100086e-02   3.8449876e-02   3.8352483e-02   3.5209198e-02   3.7036331e-02   4.7743186e-02   4.3566935e-02   3.8025746e-02   3.7758920e-02   3.5598086e-02   3.5229383e-02   4.4495077e-02   4.4001275e-02   3.4022177e-02   3.7913946e-02   3.6224791e-02   3.9202204e-02   3.6627434e-02   3.2099858e-02   3.3223393e-02   3.7748190e-02   3.2563661e-02   3.5091853e-02   3.4431009e-02   3.4099639e-02   3.0415269e-02   3.2309389e-02   2.9367594e-02   3.1068622e-02   3.4308056e-02   3.1766814e-02   3.0895120e-02   3.2104045e-02   3.2159356e-02   3.0597961e-02   3.3784583e-02   3.2822892e-02   3.7582990e-02   3.6823248e-02   3.1438136e-02   3.8168146e-02   3.8646069e-02   3.7327829e-02   3.9623622e-02   3.8385688e-02   4.1274986e-02   4.7603920e-02   4.5121275e-02   4.2318735e-02   3.8814905e-02   3.4951017e-02   3.2894444e-02   3.3909864e-02   3.5021277e-02   3.4934604e-02   3.0750237e-02   3.2492183e-02   3.1099255e-02   3.4384404e-02   3.0332462e-02   3.1203389e-02
   3.4028881e-02   3.3568441e-02   3.4088595e-02   3.6548913e-02   3.5824592e-02   4.0009649e-02   3.2709611e-02   3.1484240e-02   3.5070033e-02   3.4413829e-02   3.8419300e-02   4.0572586e-02   3.7727757e-02   3.5070587e-02   3.5908878e-02   3.6325579e-02   3.6977442e-02   3.6551770e-02   3.5655877e-02   3.7926164e-02   4.9517545e-02   3.2835539e-02   3.8221862e-02   3.7561191e-02   0.0000000e+00   4.0259001e-02   3.4476745e-02   3.3746353e-02   3.5672737e-02   3.6881949e-02   3.8707630e-02   3.8446417e-02   3.8758777e-02   3.9453544e-02   4.7863167e-02   4.8717614e-02   3.8974896e-02   3.9153516e-02   3.6211720e-02   3.4431358e-02   4.1312376e-02   4.5531935e-02   3.2230702e-02   3.5960561e-02   3.3550361e-02   3.7269432e-02   3.4262601e-02   3.2424133e-02   3.1506110e-02   3.6156495e-02   3.1603955e-02   3.2205801e-02   3.2367894e-02   3.1859078e-02   3.2156597e-02   3.3310601e-02   2.7318966e-02   3.0230378e-02   3.3174027e-02   3.4123305e-02   3.1008907e-02   3.4033824e-02   3.2791909e-02   2.9775106e-02   3.5520472e-02   3.3753978e-02   4.1592464e-02   4.1678413e-02   3.5613767e-02   3.8670754e-02   4.3052363e-02   4.4565423e-02   4.5397147e-02   4.1845583e-02   4.9678119e-02   4.8701923e-02   4.8423232e-02   4.3411728e-02   4.1763465e-02   4.1056535e-02   3.9047191e-02   3.7519822e-02   3.9382132e-02   4.0556947e-02   3.4831505e-02   3.9281131e-02   3.4731550e-02   3.9831310e-02   3.5756584e-02   3.8401181e-02
   2.5439631e-02   2.7146734e-02   3.0892151e-02   3.1528130e-02   3.1510117e-02   2.9628141e-02   2.8458134e-02   2.7304210e-02   3.0752134e-02   3.0207033e-02   3.3657184e-02   3.3347820e-02   3.2821931e-02   3.2111453e-02   3.0087374e-02   3.2904633e-02   3.3491760e-02   3.1293447e-02   2.9100489e-02   3.2221667e-02   5.0784785e-02   3.5232148e-02   3.2780356e-02   3.4510957e-02   4.0259001e-02   0.0000000e+00   3.0370327e-02   3.1733363e-02   3.2079091e-02   3.3829501e-02   3.5431120e-02   3.7996017e-02   3.6071531e-02   3.8588712e-02   4.6444698e-02   4.9545961e-02   3.6598387e-02   3.5719752e-02   3.0801259e-02   3.4470503e-02   3.9305591e-02   4.6633192e-02   3.3168408e-02   3.7238999e-02   3.3403184e-02   4.0446166e-02   3.3372222e-02   3.3003160e-02   3.2214790e-02   3.6331167e-02   3.2103214e-02   3.5110666e-02   3.3592357e-02   3.3269997e-02   3.2011654e-02   2.9764091e-02   2.8320391e-02   2.8483519e-02   3.3487058e-02   3.5282395e-02   3.2667825e-02   3.1803071e-02   2.7979504e-02   2.6940139e-02   3.6681163e-02   3.4120249e-02   3.6569175e-02   3.3023029e-02   2.9267369e-02   3.4877676e-02   3.7785628e-02   3.2434537e-02   4.2167981e-02   3.6464907e-02   4.3055770e-02   4.0294699e-02   4.1299402e-02   3.8797279e-02   3.5212451e-02   3.7355081e-02   2.9059792e-02   2.9129915e-02   2.9919031e-02   3.3572564e-02   2.7987662e-02   3.0425284e-02   2.9405946e-02   3.1082379e-02   2.7939864e-02   3.1073626e-02
   2.8073660e-02   2.8612275e-02   2.8987117e-02   3.0097254e-02   3.1595016e-02   2.8347513e-02   2.4307601e-02   2.4874416e-02   3.1482785e-02   3.0163390e-02   3.1892920e-02   3.2680573e-02   2.8180159e-02   2.9154900e-02   2.7898698e-02   3.0004018e-02   3.1303227e-02   3.2191862e-02   2.9653520e-02   2.8769091e-02   4.2313707e-02   3.6098025e-02   3.3569668e-02   3.5870095e-02   3.4476745e-02   3.0370327e-02   0.0000000e+00   2.8873755e-02   3.1233887e-02   3.0967147e-02   3.4211794e-02   3.5300818e-02   3.3104866e-02   3.7008670e-02   4.4098775e-02   4.5194407e-02   3.4676810e-02   3.8974390e-02   2.9626492e-02   3.2546278e-02   3.8337319e-02   3.7457603e-02   3.2054601e-02   3.7792054e-02   3.5563717e-02   3.6424607e-02   3.1999738e-02   2.9500674e-02   3.1009355e-02   3.3371520e-02   3.0278248e-02   3.4197990e-02   3.0187140e-02   2.9433135e-02   2.9526653e-02   2.9500450e-02   2.8117068e-02   2.9234426e-02   2.7501707e-02   3.1480590e-02   2.7724046e-02   2.9938270e-02   3.0696308e-02   2.4746187e-02   2.8192636e-02   2.9173706e-02   3.2269783e-02   3.4981952e-02   3.1122334e-02   3.4881490e-02   3.4038302e-02   2.8942919e-02   4.0936312e-02   3.7155807e-02   4.1350112e-02   4.1222807e-02   3.9015862e-02   4.2592780e-02   3.6411868e-02   3.4779250e-02   3.1329390e-02   3.0859983e-02   2.9640040e-02   3.2045318e-02   2.7788904e-02   2.9886379e-02   2.7929918e-02   2.9593690e-02   2.8174802e-02   3.2030495e-02
   2.6581240e-02   2.6995541e-02   2.6970200e-02   2.9324864e-02   3.2676852e-02   3.6551401e-02   2.5060222e-02   2.5411630e-02   2.8616044e-02   2.9236127e-02   3.0575874e-02   3.3687682e-02   3.0210050e-02   2.9639380e-02   2.9942122e-02   2.8887220e-02   2.9228644e-02   2.8979365e-02   3.0716266e-02   2.9314516e-02   3.8953711e-02   2.5322864e-02   3.1393554e-02   3.0822015e-02   3.3746353e-02   3.1733363e-02   2.8873755e-02   0.0000000e+00   2.7061695e-02   2.9787251e-02   3.3625127e-02   3.4504349e-02   3.1396570e-02   3.3932521e-02   4.0981475e-02   4.3458961e-02   3.3072363e-02   3.3874935e-02   3.1136098e-02   3.4293572e-02   3.8133017e-02   3.8519093e-02   3.0019422e-02   3.7463679e-02   3.4884785e-02   3.7357127e-02   3.1847981e-02   2.8245735e-02   2.8667124e-02   3.5126750e-02   2.6684102e-02   3.0347782e-02   2.9277498e-02   2.8384644e-02   2.8544294e-02   2.7024852e-02   2.4786387e-02   2.8818719e-02   3.0213061e-02   2.8951049e-02   2.3636405e-02   2.4202398e-02   2.5930772e-02   2.2228856e-02   2.6779823e-02   2.9044789e-02   3.0362560e-02   3.3268444e-02   2.9163240e-02   2.9664667e-02   3.5057097e-02   3.6190859e-02   4.1186670e-02   3.7405736e-02   3.8408919e-02   4.1032789e-02   4.1454623e-02   4.0031534e-02   3.3173883e-02   3.1866752e-02   2.6838736e-02   2.6474767e-02   2.7958695e-02   2.7982579e-02   2.5458130e-02   2.8360946e-02   2.4760076e-02   2.8037149e-02   2.7083288e-02   2.8903347e-02
   2.6975639e-02   2.7551794e-02   2.8333932e-02   3.0616883e-02   3.2982499e-02   3.7271600e-02   2.5381475e-02   2.5433568e-02   2.7839551e-02   3.1052696e-02   3.3408852e-02   3.2718143e-02   3.0369307e-02   3.0100383e-02   3.1047582e-02   2.9872970e-02   3.4048056e-02   3.0190452e-02   3.2750796e-02   3.3663106e-02   4.0736678e-02   3.3957873e-02   3.3020313e-02   3.3434124e-02   3.5672737e-02   3.2079091e-02   3.1233887e-02   2.7061695e-02   0.0000000e+00   3.2669043e-02   3.6874332e-02   3.5421032e-02   3.3282026e-02   3.4111642e-02   3.9806313e-02   4.3226310e-02   3.7312076e-02   3.4824898e-02   3.2828678e-02   3.4863252e-02   4.4329207e-02   3.7247635e-02   3.0156281e-02   3.6155435e-02   3.1137826e-02   3.5626624e-02   3.2646046e-02   2.8963968e-02   2.8439132e-02   3.1859042e-02   2.7103555e-02   2.9827710e-02   2.7585664e-02   2.7802887e-02   2.4488043e-02   2.3149749e-02   2.3216465e-02   2.6808785e-02   2.6404722e-02   2.7859522e-02   2.4088383e-02   2.4159875e-02   2.5878030e-02   2.2432084e-02   2.6992801e-02   2.7100073e-02   2.9928550e-02   3.1579084e-02   2.5721534e-02   2.8576053e-02   3.5171616e-02   3.3653844e-02   3.8106216e-02   3.0911836e-02   3.6454311e-02   3.8841811e-02   4.0046724e-02   3.4356294e-02   3.2356136e-02   3.2245621e-02   2.7487344e-02   2.8285101e-02   2.7383810e-02   2.8845277e-02   2.6727543e-02   2.8763261e-02   2.7053370e-02   2.9323709e-02   2.7886552e-02   3.0050348e-02
   2.7430916e-02   2.6264150e-02   2.9655767e-02   2.9490778e-02   3.2377434e-02   3.1252243e-02   2.3906039e-02   2.4753788e-02   2.8847915e-02   3.1536379e-02   3.3531330e-02   3.2297451e-02   2.8885082e-02   2.9938723e-02   3.1643484e-02   2.9040665e-02   3.1844175e-02   2.9150279e-02   3.0708775e-02   3.0318055e-02   3.7983944e-02   2.9603488e-02   3.1309095e-02   3.3100086e-02   3.6881949e-02   3.3829501e-02   3.0967147e-02   2.9787251e-02   3.2669043e-02   0.0000000e+00   3.4479585e-02   3.3071580e-02   3.1929299e-02   3.6900126e-02   3.8397496e-02   4.4250251e-02   3.8330448e-02   3.4941710e-02   3.2055008e-02   3.3022668e-02   4.6095796e-02   3.8362954e-02   3.4179395e-02   4.0118406e-02   3.5593185e-02   3.9801738e-02   3.4410592e-02   3.1995692e-02   3.1345219e-02   3.5987003e-02   2.9472566e-02   3.3473021e-02   3.2574528e-02   3.0633398e-02   3.0765241e-02   2.9780538e-02   2.9462717e-02   3.2123056e-02   3.1783642e-02   3.2468444e-02   3.0053636e-02   3.1019817e-02   3.3476880e-02   2.9497499e-02   3.4152929e-02   3.5231773e-02   3.7263887e-02   4.2546907e-02   3.3623225e-02   3.5593104e-02   4.5018915e-02   3.7855673e-02   4.1543576e-02   3.6940020e-02   4.4401144e-02   4.2479943e-02   4.5514181e-02   3.8396775e-02   3.7937413e-02   3.6065969e-02   3.0126762e-02   3.1870535e-02   3.0661409e-02   3.4954638e-02   2.8418283e-02   3.0873637e-02   2.9558082e-02   3.0344334e-02   2.7760573e-02   2.9127046e-02
   3.0445618e-02   3.1599336e-02   3.3259994e-02   3.3947063e-02   3.4159290e-02   3.7845055e-02   2.9413150e-02   2.8522976e-02   3.5525619e-02   3.4641296e-02   3.7581973e-02   3.9256785e-02   3.6096240e-02   3.3188138e-02   3.4867548e-02   3.7046193e-02   4.1506470e-02   3.5923906e-02   3.4976477e-02   3.7291872e-02   4.6429071e-02   3.8062013e-02   3.7706953e-02   3.8449876e-02   3.8707630e-02   3.5431120e-02   3.4211794e-02   3.3625127e-02   3.6874332e-02   3.4479585e-02   0.0000000e+00   3.5853753e-02   3.9560447e-02   3.8492112e-02   4.4443746e-02   4.5506766e-02   4.2668619e-02   3.9294090e-02   3.7487286e-02   3.4192882e-02   4.8379477e-02   4.7773069e-02   3.4719214e-02   4.1227540e-02   3.5632612e-02   4.0783364e-02   3.4464289e-02   3.0793160e-02   3.1742593e-02   3.8781404e-02   3.0592998e-02   3.4843128e-02   3.2114164e-02   3.3344790e-02   3.3206773e-02   3.0298854e-02   2.8299058e-02   3.0670319e-02   3.2108570e-02   3.2805917e-02   2.8879564e-02   2.9129954e-02   3.3189465e-02   3.0107100e-02   3.1331623e-02   3.3309644e-02   3.4715893e-02   3.8890326e-02   3.2087588e-02   3.5777262e-02   4.1564777e-02   3.8082225e-02   4.2572707e-02   3.7632572e-02   4.2690681e-02   4.2431458e-02   4.4670604e-02   4.0797804e-02   3.9235777e-02   3.9156937e-02   3.0343877e-02   3.2286897e-02   3.2448310e-02   3.5490438e-02   3.0632428e-02   3.2313319e-02   3.0645304e-02   3.2625894e-02   3.1219262e-02   3.1233794e-02
   3.0035270e-02   2.8473741e-02   3.1204000e-02   3.3227691e-02   3.5968643e-02   3.5602821e-02   2.7506659e-02   2.6520903e-02   3.0797155e-02   3.3490016e-02   3.3789103e-02   3.5750314e-02   3.1069633e-02   2.8947364e-02   3.2688188e-02   3.4826380e-02   3.6472277e-02   3.5972641e-02   3.8528289e-02   3.9595979e-02   4.4791512e-02   3.7809899e-02   3.7089275e-02   3.8352483e-02   3.8446417e-02   3.7996017e-02   3.5300818e-02   3.4504349e-02   3.5421032e-02   3.3071580e-02   3.5853753e-02   0.0000000e+00   3.5784449e-02   3.7922090e-02   4.5466196e-02   4.8183477e-02   3.9897696e-02   3.5547768e-02   3.4657784e-02   3.2540624e-02   4.3521942e-02   4.6779207e-02   3.3582998e-02   4.1126973e-02   3.5831987e-02   3.8649216e-02   3.5417864e-02   3.4205408e-02   3.4416485e-02   3.6069147e-02   3.0287485e-02   3.4781323e-02   3.5105903e-02   3.2404307e-02   3.1804023e-02   3.3685149e-02   3.0353109e-02   3.0002988e-02   3.2735543e-02   3.3034128e-02   3.0501098e-02   3.3036627e-02   3.3016140e-02   3.0859777e-02   3.4803322e-02   3.6100946e-02   3.4998338e-02   3.8737434e-02   3.2171987e-02   3.8331577e-02   4.2955639e-02   3.9680368e-02   3.8349781e-02   4.0807877e-02   4.6921241e-02   4.4732338e-02   4.6535884e-02   4.3172018e-02   3.7043879e-02   3.6522992e-02   2.9943712e-02   3.2046861e-02   3.2037430e-02   3.5809250e-02   2.9562654e-02   3.1800705e-02   2.8824859e-02   3.1193697e-02   3.0329220e-02   3.1191434e-02
   2.9626400e-02   2.7804622e-02   3.1412129e-02   3.1087130e-02   3.5668093e-02   3.3858392e-02   2.9153471e-02   2.8733748e-02   3.2856580e-02   3.0905188e-02   3.2255253e-02   3.4498165e-02   3.1558133e-02   3.1000576e-02   3.1846234e-02   3.0771759e-02   3.3134012e-02   3.1670356e-02   3.0417767e-02   3.2161002e-02   4.4191125e-02   3.4384965e-02   3.2787902e-02   3.5209198e-02   3.8758777e-02   3.6071531e-02   3.3104866e-02   3.1396570e-02   3.3282026e-02   3.1929299e-02   3.9560447e-02   3.5784449e-02   0.0000000e+00   3.5411749e-02   4.5258969e-02   4.6036473e-02   3.8561316e-02   3.8147145e-02   3.3572325e-02   3.4008537e-02   3.9731291e-02   4.3660531e-02   3.2488718e-02   3.8438148e-02   3.5533786e-02   3.4106293e-02   3.1684167e-02   3.1553262e-02   3.1966554e-02   3.7949023e-02   3.2002102e-02   3.4725101e-02   3.2998940e-02   3.0463957e-02   3.1494254e-02   2.9359190e-02   2.8460299e-02   3.0134099e-02   3.3192077e-02   3.0716368e-02   2.9677806e-02   3.2815236e-02   3.0178474e-02   2.9406210e-02   3.3162381e-02   3.2881063e-02   3.2162509e-02   3.8079936e-02   2.9379399e-02   3.4084782e-02   3.9933974e-02   3.7882267e-02   3.8786599e-02   3.7699312e-02   4.1469403e-02   4.6265508e-02   4.1978119e-02   3.9101304e-02   3.6118876e-02   3.3162408e-02   2.9307899e-02   3.0460301e-02   3.2395601e-02   3.2294490e-02   2.7760018e-02   2.9527660e-02   2.7539544e-02   3.0048206e-02   2.7924010e-02   2.9265363e-02
   3.2374935e-02   2.9812424e-02   3.2188245e-02   3.4419612e-02   3.4678872e-02   3.8248025e-02   2.8432780e-02   2.9114535e-02   3.3266319e-02   3.2203792e-02   3.6651534e-02   3.6165334e-02   2.9654470e-02   3.1796481e-02   3.2694320e-02   3.1347552e-02   3.0913433e-02   3.3646598e-02   3.4099457e-02   3.5879792e-02   4.3666420e-02   3.6883800e-02   3.4208872e-02   3.7036331e-02   3.9453544e-02   3.8588712e-02   3.7008670e-02   3.3932521e-02   3.4111642e-02   3.6900126e-02   3.8492112e-02   3.7922090e-02   3.5411749e-02   0.0000000e+00   4.5960916e-02   4.6902420e-02   3.9265635e-02   3.7021381e-02   3.3298085e-02   3.4653803e-02   4.1660554e-02   4.6810806e-02   3.2953114e-02   3.6785240e-02   3.4694475e-02   3.5741677e-02   3.3403392e-02   3.1136947e-02   3.4126220e-02   3.6081637e-02   3.0001427e-02   3.4187662e-02   3.5752143e-02   3.3378885e-02   3.1165761e-02   2.9819562e-02   2.9696664e-02   3.2306819e-02   3.3581579e-02   3.2175395e-02   2.7625234e-02   3.1615293e-02   3.2070045e-02   2.9177672e-02   3.1700175e-02   3.2802296e-02   3.4548979e-02   3.8635534e-02   2.9994219e-02   3.2084957e-02   3.8269404e-02   3.7370660e-02   3.8244415e-02   4.0098971e-02   4.2507829e-02   4.6304489e-02   4.1944875e-02   4.3782924e-02   3.5041707e-02   3.5930020e-02   3.1515847e-02   3.1749435e-02   3.2541051e-02   3.5219096e-02   3.0641512e-02   3.1974879e-02   3.1069122e-02   3.1278313e-02   2.9871381e-02   3.3092163e-02
   3.2744434e-02   3.4540305e-02   4.0118306e-02   3.5622657e-02   3.7717739e-02   3.9531377e-02   3.1588319e-02   3.7365546e-02   3.4910380e-02   3.2837436e-02   4.0143929e-02   4.0228264e-02   3.8460148e-02   3.9701879e-02   3.8478887e-02   4.2830213e-02   3.9748375e-02   4.0440597e-02   4.1032202e-02   4.3018825e-02   4.9021539e-02   4.6084985e-02   4.3784718e-02   4.7743186e-02   4.7863167e-02   4.6444698e-02   4.4098775e-02   4.0981475e-02   3.9806313e-02   3.8397496e-02   4.4443746e-02   4.5466196e-02   4.5258969e-02   4.5960916e-02   0.0000000e+00   5.3646959e-02   4.5231111e-02   4.4357096e-02   4.4998138e-02   4.1451475e-02   5.0304337e-02   5.1463225e-02   4.3687581e-02   5.0459120e-02   4.4854629e-02   4.5751093e-02   4.1189631e-02   3.9367166e-02   4.5367086e-02   4.7982189e-02   4.1383885e-02   4.0388866e-02   4.3070649e-02   4.2744760e-02   3.4522048e-02   4.3772674e-02   3.6045080e-02   3.6128279e-02   3.9282722e-02   3.7728671e-02   3.2741317e-02   3.9011611e-02   3.5966294e-02   3.1496604e-02   3.3382262e-02   3.5461083e-02   3.7597719e-02   4.4485792e-02   3.6924825e-02   3.8169692e-02   4.4274401e-02   4.0387292e-02   4.7748520e-02   4.3734608e-02   4.7859558e-02   5.0118380e-02   4.5669679e-02   4.3865279e-02   4.0221800e-02   3.7165700e-02   3.6007255e-02   3.6609277e-02   3.6632740e-02   3.8690455e-02   3.1388805e-02   3.5867830e-02   3.6653585e-02   3.7677978e-02   3.5340491e-02   3.5342331e-02
   4.2626836e-02   4.1426469e-02   4.6175471e-02   4.4747167e-02   4.9368317e-02   4.6663786e-02   3.7715001e-02   3.6362352e-02   4.1432673e-02   4.0406730e-02   4.8608771e-02   4.5571397e-02   4.2388849e-02   4.1750590e-02   4.6594644e-02   4.6594508e-02   5.0264355e-02   4.1358587e-02   4.7216209e-02   5.0746290e-02   5.5849610e-02   4.1213093e-02   4.4492566e-02   4.3566935e-02   4.8717614e-02   4.9545961e-02   4.5194407e-02   4.3458961e-02   4.3226310e-02   4.4250251e-02   4.5506766e-02   4.8183477e-02   4.6036473e-02   4.6902420e-02   5.3646959e-02   0.0000000e+00   4.1686963e-02   4.3087069e-02   4.3329784e-02   4.0845199e-02   4.9940524e-02   4.9691436e-02   4.1365873e-02   4.4293133e-02   4.2013982e-02   4.4063838e-02   3.9380388e-02   3.4520321e-02   4.1905741e-02   4.7492115e-02   4.5280415e-02   4.4870362e-02   4.4505717e-02   3.9343900e-02   3.6621643e-02   4.0760118e-02   4.0090585e-02   4.3021127e-02   4.2832412e-02   4.3402402e-02   4.3235332e-02   4.2256146e-02   4.6613027e-02   4.3128549e-02   4.3314408e-02   4.4934382e-02   4.4495082e-02   5.1819531e-02   4.7528487e-02   4.6087486e-02   4.9982977e-02   4.6781099e-02   5.2433112e-02   4.7718825e-02   5.5790704e-02   6.1294234e-02   5.2146263e-02   4.8346657e-02   4.8879865e-02   4.7163811e-02   4.6047214e-02   4.7383861e-02   4.9155296e-02   3.9931654e-02   3.6756885e-02   4.0376518e-02   4.1483610e-02   4.4455922e-02   3.8622507e-02   4.3315532e-02
   3.5100693e-02   3.5519369e-02   3.8645814e-02   3.8901631e-02   3.9060948e-02   3.9867143e-02   3.2750672e-02   3.1314321e-02   3.9396858e-02   3.6499180e-02   4.3091653e-02   3.8714435e-02   3.7434038e-02   3.4997346e-02   3.4456452e-02   3.8872535e-02   4.1437077e-02   3.9420173e-02   3.9999877e-02   3.7591217e-02   4.2040768e-02   3.5683049e-02   3.8806474e-02   3.8025746e-02   3.8974896e-02   3.6598387e-02   3.4676810e-02   3.3072363e-02   3.7312076e-02   3.8330448e-02   4.2668619e-02   3.9897696e-02   3.8561316e-02   3.9265635e-02   4.5231111e-02   4.1686963e-02   0.0000000e+00   4.3787253e-02   3.8714861e-02   3.5507059e-02   5.0768720e-02   4.5481401e-02   3.9353147e-02   4.2526656e-02   4.0729502e-02   4.0943533e-02   3.6791224e-02   3.3470242e-02   3.7642953e-02   4.1243145e-02   3.5458885e-02   3.6356090e-02   3.9922607e-02   3.7008760e-02   3.6316374e-02   3.7549916e-02   3.4183273e-02   3.6203573e-02   3.5190396e-02   3.6853035e-02   3.4044803e-02   3.7072897e-02   3.8718828e-02   3.7292861e-02   3.8078365e-02   3.7199767e-02   3.9659905e-02   4.3518589e-02   3.8595680e-02   4.1893258e-02   4.4450896e-02   3.9957712e-02   4.5018795e-02   4.4346580e-02   4.9938087e-02   5.0507228e-02   5.1485738e-02   4.5527215e-02   4.0762460e-02   4.1225985e-02   3.7796184e-02   3.8065961e-02   4.2634731e-02   4.1958792e-02   3.6353413e-02   3.9921166e-02   3.7336467e-02   3.7877693e-02   3.4807200e-02   3.5727538e-02
   3.2969744e-02   3.3486693e-02   3.4661903e-02   3.8279106e-02   3.7694712e-02   3.8464040e-02   3.3359241e-02   3.3713570e-02   3.5837903e-02   3.5452597e-02   3.7212570e-02   3.7576430e-02   3.5462587e-02   3.3481360e-02   3.4842676e-02   3.8822284e-02   4.4379605e-02   3.8770391e-02   3.8817283e-02   3.7686525e-02   4.4058609e-02   3.9028008e-02   3.7470918e-02   3.7758920e-02   3.9153516e-02   3.5719752e-02   3.8974390e-02   3.3874935e-02   3.4824898e-02   3.4941710e-02   3.9294090e-02   3.5547768e-02   3.8147145e-02   3.7021381e-02   4.4357096e-02   4.3087069e-02   4.3787253e-02   0.0000000e+00   3.9115741e-02   3.7123198e-02   5.1157474e-02   4.8472731e-02   3.6633889e-02   4.1501285e-02   3.9718905e-02   3.9000442e-02   3.8104757e-02   3.4850741e-02   3.8399689e-02   3.9356855e-02   3.2668535e-02   3.9846171e-02   3.8615970e-02   3.6604665e-02   3.7265117e-02   3.2720347e-02   3.0592407e-02   3.2592189e-02   3.2955342e-02   3.2219158e-02   3.0202009e-02   3.5332140e-02   3.6057399e-02   3.0759188e-02   3.2682355e-02   3.4818425e-02   3.6497231e-02   3.8934457e-02   3.1466226e-02   3.5270924e-02   3.9486805e-02   4.1571976e-02   4.1491220e-02   4.1158757e-02   4.3595764e-02   4.7807994e-02   4.1705580e-02   4.1401160e-02   3.2901445e-02   3.3162868e-02   3.3020451e-02   3.7392598e-02   3.9560571e-02   3.5853728e-02   3.1305299e-02   3.3792138e-02   3.3676450e-02   3.7547117e-02   3.2216563e-02   3.3870210e-02
   2.9434154e-02   2.8633889e-02   2.8361914e-02   3.1072552e-02   3.4734219e-02   3.6831152e-02   2.7574387e-02   2.7433577e-02   3.0433564e-02   3.4841310e-02   3.6139674e-02   3.3553898e-02   3.2280912e-02   2.9617549e-02   3.0041044e-02   3.5167862e-02   3.6662991e-02   3.2009334e-02   3.2819494e-02   3.3437146e-02   3.7631989e-02   3.4343238e-02   3.4324687e-02   3.5598086e-02   3.6211720e-02   3.0801259e-02   2.9626492e-02   3.1136098e-02   3.2828678e-02   3.2055008e-02   3.7487286e-02   3.4657784e-02   3.3572325e-02   3.3298085e-02   4.4998138e-02   4.3329784e-02   3.8714861e-02   3.9115741e-02   0.0000000e+00   3.1413467e-02   4.9425770e-02   4.3825647e-02   3.2400777e-02   3.7382541e-02   3.4266674e-02   3.7448190e-02   3.1699061e-02   2.9246296e-02   3.3383007e-02   3.6152184e-02   2.9012952e-02   3.4639289e-02   3.6208139e-02   3.4549043e-02   3.3844669e-02   3.1435526e-02   3.1098860e-02   3.0810100e-02   3.1269914e-02   3.1933598e-02   3.1072025e-02   3.3265120e-02   3.1160012e-02   2.7706309e-02   3.1521428e-02   3.2591728e-02   3.4444027e-02   3.7414751e-02   3.1592585e-02   3.3021042e-02   3.6417667e-02   3.4819422e-02   3.8752288e-02   3.6199682e-02   4.1013036e-02   4.6948663e-02   4.6725308e-02   4.0469450e-02   3.7810540e-02   3.3251819e-02   3.2434803e-02   3.2657095e-02   3.4125183e-02   3.3942203e-02   2.9928354e-02   3.2376074e-02   3.0598947e-02   3.2568373e-02   3.1271494e-02   3.1958164e-02
   2.6662302e-02   2.8455303e-02   3.1585661e-02   3.1452460e-02   3.5117443e-02   2.9185016e-02   2.5888034e-02   2.6827939e-02   3.4616035e-02   3.3067003e-02   3.4484198e-02   3.1014260e-02   3.0414730e-02   3.0395618e-02   2.9980603e-02   2.8503367e-02   3.2148912e-02   3.0866859e-02   3.2782756e-02   3.2650011e-02   4.0513974e-02   3.9489638e-02   3.4141760e-02   3.5229383e-02   3.4431358e-02   3.4470503e-02   3.2546278e-02   3.4293572e-02   3.4863252e-02   3.3022668e-02   3.4192882e-02   3.2540624e-02   3.4008537e-02   3.4653803e-02   4.1451475e-02   4.0845199e-02   3.5507059e-02   3.7123198e-02   3.1413467e-02   0.0000000e+00   4.9725982e-02   4.1446076e-02   3.1926138e-02   3.6838016e-02   3.2980171e-02   3.3845343e-02   3.1428099e-02   3.0815164e-02   3.1597564e-02   3.3973932e-02   2.8056040e-02   3.1888030e-02   3.0612957e-02   3.1073186e-02   2.7617277e-02   2.7424078e-02   2.5467678e-02   2.6360299e-02   3.0139254e-02   3.1978370e-02   2.6576815e-02   2.8420516e-02   2.7670839e-02   2.6472744e-02   2.9085362e-02   3.0827972e-02   3.2186940e-02   3.4303833e-02   2.5264509e-02   2.7825419e-02   3.5085163e-02   3.5077438e-02   3.6987252e-02   3.4714933e-02   3.9567052e-02   4.3583172e-02   4.3495799e-02   3.6929952e-02   3.5150789e-02   3.4718281e-02   2.8679065e-02   2.8229231e-02   3.1839242e-02   3.3131757e-02   2.6711856e-02   2.9398520e-02   2.5073271e-02   3.4456976e-02   2.7452254e-02   2.8568465e-02
   3.1218756e-02   3.8382556e-02   3.5025605e-02   3.5326817e-02   4.0847161e-02   4.1205528e-02   3.6511219e-02   3.2974640e-02   3.8876266e-02   4.2301076e-02   4.2464900e-02   4.5646200e-02   3.9188128e-02   4.0567452e-02   4.3874762e-02   3.7458574e-02   4.2267438e-02   3.8628847e-02   3.8858403e-02   4.3415683e-02   4.8716583e-02   4.2532838e-02   4.4300014e-02   4.4495077e-02   4.1312376e-02   3.9305591e-02   3.8337319e-02   3.8133017e-02   4.4329207e-02   4.6095796e-02   4.8379477e-02   4.3521942e-02   3.9731291e-02   4.1660554e-02   5.0304337e-02   4.9940524e-02   5.0768720e-02   5.1157474e-02   4.9425770e-02   4.9725982e-02   0.0000000e+00   4.9804602e-02   3.9089460e-02   4.6001662e-02   4.9550443e-02   5.0881695e-02   4.5140222e-02   4.4735423e-02   4.6682234e-02   4.6519230e-02   4.3256403e-02   4.9230805e-02   4.1780931e-02   4.3157519e-02   4.6148817e-02   4.5131587e-02   4.4648302e-02   3.9321999e-02   4.1894980e-02   4.5408137e-02   4.2691984e-02   3.8463269e-02   3.7616961e-02   3.3594270e-02   3.7781599e-02   4.2345089e-02   4.0693936e-02   4.1114042e-02   3.6696728e-02   4.1332849e-02   4.7968945e-02   4.3231742e-02   5.1977297e-02   5.0146786e-02   5.0194796e-02   6.1228937e-02   4.9891499e-02   4.7382475e-02   4.3655785e-02   4.2111682e-02   4.0712696e-02   3.9967169e-02   3.5892842e-02   4.3344591e-02   3.3174864e-02   3.7307873e-02   2.7865425e-02   3.4548638e-02   3.5613236e-02   3.3767949e-02
   3.8867393e-02   3.6093006e-02   3.8883998e-02   3.5458921e-02   3.7538072e-02   3.8910000e-02   3.2003693e-02   3.7321286e-02   4.5605743e-02   4.5350488e-02   4.7468348e-02   4.1521505e-02   4.3096648e-02   4.0674649e-02   3.9490910e-02   4.0506388e-02   4.2877152e-02   4.4244446e-02   4.2062477e-02   4.2935024e-02   6.1456847e-02   4.2045561e-02   4.0159156e-02   4.4001275e-02   4.5531935e-02   4.6633192e-02   3.7457603e-02   3.8519093e-02   3.7247635e-02   3.8362954e-02   4.7773069e-02   4.6779207e-02   4.3660531e-02   4.6810806e-02   5.1463225e-02   4.9691436e-02   4.5481401e-02   4.8472731e-02   4.3825647e-02   4.1446076e-02   4.9804602e-02   0.0000000e+00   4.6194809e-02   5.2837440e-02   4.3502886e-02   4.4222433e-02   4.4486314e-02   3.9905328e-02   3.8307713e-02   4.0202963e-02   3.6190699e-02   4.2009252e-02   4.3946665e-02   4.4413556e-02   3.7164191e-02   4.0361199e-02   3.8268571e-02   4.0745339e-02   3.8351102e-02   3.6744613e-02   4.2841165e-02   4.8748355e-02   4.7974428e-02   4.3019791e-02   4.5430055e-02   4.5824486e-02   4.3152214e-02   5.0892723e-02   4.9252905e-02   5.1105667e-02   4.9409838e-02   4.7600221e-02   4.7410504e-02   4.9196230e-02   5.6131553e-02   6.2076925e-02   5.3997651e-02   5.1156323e-02   4.0977213e-02   3.6292852e-02   3.5326475e-02   3.8142948e-02   4.2622734e-02   4.5561829e-02   3.8563071e-02   4.0269179e-02   3.6471370e-02   4.0740847e-02   3.8089096e-02   3.7401293e-02
   3.0839564e-02   2.9671778e-02   2.9750886e-02   2.9995427e-02   3.7319928e-02   3.1403371e-02   2.7476765e-02   2.7592142e-02   2.9658907e-02   3.3245479e-02   3.6690109e-02   3.4434875e-02   3.1108831e-02   3.0455084e-02   3.0663051e-02   3.0393931e-02   3.1192694e-02   3.3970160e-02   3.1932867e-02   3.4964139e-02   4.9905430e-02   3.0433001e-02   3.2605257e-02   3.4022177e-02   3.2230702e-02   3.3168408e-02   3.2054601e-02   3.0019422e-02   3.0156281e-02   3.4179395e-02   3.4719214e-02   3.3582998e-02   3.2488718e-02   3.2953114e-02   4.3687581e-02   4.1365873e-02   3.9353147e-02   3.6633889e-02   3.2400777e-02   3.1926138e-02   3.9089460e-02   4.6194809e-02   0.0000000e+00   3.6806507e-02   3.4299973e-02   3.5907448e-02   3.3536556e-02   2.7668079e-02   3.3606023e-02   3.7398027e-02   3.0592945e-02   3.3641010e-02   3.0782160e-02   3.4373295e-02   3.2617865e-02   2.9692352e-02   2.9836558e-02   3.0377739e-02   3.1900278e-02   3.2501859e-02   2.9438572e-02   3.3578821e-02   3.2381147e-02   3.0010688e-02   3.1673574e-02   3.3251486e-02   3.3360655e-02   3.8319078e-02   3.0153345e-02   3.3890019e-02   3.8275593e-02   3.8630502e-02   4.2345352e-02   3.8490289e-02   4.2435174e-02   4.7235307e-02   4.2815468e-02   4.4229704e-02   3.6440521e-02   3.6636519e-02   3.2356951e-02   3.0102996e-02   3.2050033e-02   3.4633771e-02   2.8446526e-02   3.0603488e-02   2.8732607e-02   3.3124166e-02   2.9183317e-02   3.0991987e-02
   3.2546270e-02   3.3787373e-02   3.3231152e-02   3.5797953e-02   3.8486664e-02   3.7485358e-02   3.1002634e-02   3.0684432e-02   3.2304573e-02   3.6259458e-02   3.9025498e-02   3.7872328e-02   3.3834565e-02   3.6523695e-02   3.4263925e-02   3.6182329e-02   3.5645791e-02   3.7275894e-02   3.7361031e-02   3.8373084e-02   4.5831813e-02   3.2402794e-02   3.8169504e-02   3.7913946e-02   3.5960561e-02   3.7238999e-02   3.7792054e-02   3.7463679e-02   3.6155435e-02   4.0118406e-02   4.1227540e-02   4.1126973e-02   3.8438148e-02   3.6785240e-02   5.0459120e-02   4.4293133e-02   4.2526656e-02   4.1501285e-02   3.7382541e-02   3.6838016e-02   4.6001662e-02   5.2837440e-02   3.6806507e-02   0.0000000e+00   3.8860594e-02   3.8347754e-02   3.7052797e-02   3.1597357e-02   3.7353910e-02   4.2736976e-02   3.6495254e-02   3.7074352e-02   3.4310730e-02   3.9777693e-02   3.4293952e-02   3.1821645e-02   3.2539289e-02   3.5050414e-02   3.5298812e-02   3.7508849e-02   3.3386589e-02   3.5215598e-02   3.3803151e-02   3.2287597e-02   3.3954654e-02   3.7505398e-02   3.9560035e-02   4.2072133e-02   3.1391668e-02   3.7704138e-02   4.1503437e-02   4.2102639e-02   4.5298105e-02   4.0293571e-02   5.0720508e-02   4.8043335e-02   4.4541029e-02   4.4767184e-02   3.5643559e-02   3.5621776e-02   3.6780382e-02   3.6494201e-02   3.6637853e-02   3.8075932e-02   3.3025871e-02   3.4980702e-02   3.2529923e-02   3.3503553e-02   3.2265342e-02   3.2990644e-02
   3.0558160e-02   2.9898889e-02   2.9658474e-02   3.3174911e-02   3.5339392e-02   3.2871359e-02   2.8676024e-02   2.8659772e-02   3.1912058e-02   3.0960002e-02   3.7570735e-02   3.5227178e-02   3.2220693e-02   3.3068222e-02   3.1896383e-02   3.1873947e-02   3.3391967e-02   3.4580170e-02   3.4644019e-02   3.7587044e-02   4.7521351e-02   3.3475642e-02   3.3697175e-02   3.6224791e-02   3.3550361e-02   3.3403184e-02   3.5563717e-02   3.4884785e-02   3.1137826e-02   3.5593185e-02   3.5632612e-02   3.5831987e-02   3.5533786e-02   3.4694475e-02   4.4854629e-02   4.2013982e-02   4.0729502e-02   3.9718905e-02   3.4266674e-02   3.2980171e-02   4.9550443e-02   4.3502886e-02   3.4299973e-02   3.8860594e-02   0.0000000e+00   3.7128401e-02   3.1907006e-02   2.9566293e-02   3.3929559e-02   3.7787117e-02   2.9538554e-02   3.3255760e-02   3.0467569e-02   3.7150030e-02   3.2710332e-02   2.9529840e-02   2.8959288e-02   3.2906517e-02   3.1714339e-02   3.1161579e-02   2.9316971e-02   3.1318976e-02   2.9467382e-02   3.0647516e-02   3.1186264e-02   3.6150753e-02   3.7043456e-02   3.8056231e-02   3.0860291e-02   3.4704076e-02   3.8278264e-02   4.0985756e-02   4.0469327e-02   3.8682318e-02   4.8042550e-02   4.3234952e-02   4.7158346e-02   4.3391342e-02   3.5585864e-02   3.1628579e-02   3.4086781e-02   3.5430918e-02   3.4225580e-02   3.7137773e-02   3.0521487e-02   3.4233876e-02   3.0780149e-02   3.5783611e-02   3.1892362e-02   3.4894453e-02
   3.3658855e-02   3.3106420e-02   3.5168422e-02   3.6522484e-02   3.9783214e-02   3.9593359e-02   3.2776688e-02   3.3485124e-02   3.8157252e-02   3.5547304e-02   4.0546493e-02   3.8840327e-02   3.7194623e-02   3.5531979e-02   3.4868687e-02   3.6579176e-02   3.8296704e-02   3.8589797e-02   4.1369252e-02   4.2746467e-02   5.6039364e-02   3.9863521e-02   3.7801635e-02   3.9202204e-02   3.7269432e-02   4.0446166e-02   3.6424607e-02   3.7357127e-02   3.5626624e-02   3.9801738e-02   4.0783364e-02   3.8649216e-02   3.4106293e-02   3.5741677e-02   4.5751093e-02   4.4063838e-02   4.0943533e-02   3.9000442e-02   3.7448190e-02   3.3845343e-02   5.0881695e-02   4.4222433e-02   3.5907448e-02   3.8347754e-02   3.7128401e-02   0.0000000e+00   3.5888228e-02   3.3625416e-02   3.6347893e-02   3.9208049e-02   3.3431514e-02   3.4836748e-02   3.4051261e-02   3.5813574e-02   3.3811933e-02   3.1164676e-02   3.1853440e-02   3.2522952e-02   3.3590053e-02   3.5698901e-02   3.1622903e-02   3.4730325e-02   3.4599179e-02   3.2718462e-02   3.3727635e-02   3.6657898e-02   4.0103694e-02   4.1877807e-02   3.4088332e-02   3.5003160e-02   3.9460006e-02   4.2895207e-02   4.8509097e-02   4.3252314e-02   4.6047690e-02   4.4128747e-02   4.8537991e-02   4.3931378e-02   3.9987300e-02   3.7496539e-02   3.5891668e-02   3.5874903e-02   3.6192244e-02   3.6532940e-02   3.3603916e-02   3.8473513e-02   3.5534432e-02   3.7489913e-02   3.4675873e-02   3.5283650e-02
   2.9221360e-02   2.9284145e-02   3.1921151e-02   3.2402006e-02   3.2551080e-02   3.0781804e-02   2.5735483e-02   2.7097863e-02   3.0524135e-02   3.1763079e-02   3.7562599e-02   3.3926241e-02   3.2283704e-02   3.1855442e-02   2.9700670e-02   3.1133801e-02   3.3631403e-02   3.2111968e-02   3.1643816e-02   3.4128734e-02   4.0783754e-02   3.4154520e-02   3.4281364e-02   3.6627434e-02   3.4262601e-02   3.3372222e-02   3.1999738e-02   3.1847981e-02   3.2646046e-02   3.4410592e-02   3.4464289e-02   3.5417864e-02   3.1684167e-02   3.3403392e-02   4.1189631e-02   3.9380388e-02   3.6791224e-02   3.8104757e-02   3.1699061e-02   3.1428099e-02   4.5140222e-02   4.4486314e-02   3.3536556e-02   3.7052797e-02   3.1907006e-02   3.5888228e-02   0.0000000e+00   3.0743585e-02   3.2127891e-02   3.4855070e-02   2.8354058e-02   3.2856496e-02   3.0383192e-02   2.9049994e-02   2.9774980e-02   2.8197054e-02   2.8768193e-02   3.0790321e-02   3.1591115e-02   3.2394466e-02   2.7901837e-02   2.9927891e-02   3.0743576e-02   2.7304580e-02   3.0126518e-02   3.2546754e-02   3.4896428e-02   3.6410056e-02   2.9406354e-02   3.1326446e-02   3.4190620e-02   3.5645117e-02   4.0787130e-02   3.8547022e-02   4.4754418e-02   3.7717666e-02   4.4297111e-02   4.1064478e-02   3.1096996e-02   3.3081956e-02   3.1530629e-02   3.1770256e-02   3.0547266e-02   3.2047247e-02   2.7961639e-02   3.1611869e-02   2.8507220e-02   3.0396962e-02   2.9182027e-02   3.0971590e-02
   2.7504247e-02   2.6475014e-02   2.8952836e-02   3.0023863e-02   3.1374337e-02   2.9723334e-02   2.3914504e-02   2.4607032e-02   2.8693696e-02   2.9368895e-02   3.3594033e-02   3.0142937e-02   3.1214082e-02   2.8416172e-02   2.7551884e-02   2.9040776e-02   3.3914828e-02   2.9814572e-02   3.1856395e-02   3.1897646e-02   3.5265214e-02   2.7712185e-02   3.1547202e-02   3.2099858e-02   3.2424133e-02   3.3003160e-02   2.9500674e-02   2.8245735e-02   2.8963968e-02   3.1995692e-02   3.0793160e-02   3.4205408e-02   3.1553262e-02   3.1136947e-02   3.9367166e-02   3.4520321e-02   3.3470242e-02   3.4850741e-02   2.9246296e-02   3.0815164e-02   4.4735423e-02   3.9905328e-02   2.7668079e-02   3.1597357e-02   2.9566293e-02   3.3625416e-02   3.0743585e-02   0.0000000e+00   3.0788996e-02   3.4908542e-02   2.7106105e-02   2.9570002e-02   2.8739075e-02   2.9650700e-02   2.8873481e-02   2.6280605e-02   2.4924133e-02   2.6647187e-02   2.8973787e-02   2.8508681e-02   2.6157886e-02   2.7509054e-02   2.8073869e-02   2.5606564e-02   2.8073088e-02   3.0816932e-02   3.1743146e-02   3.3417888e-02   2.7404140e-02   3.1139672e-02   3.7986340e-02   3.5643374e-02   3.5904474e-02   3.5839529e-02   4.2278959e-02   3.3213994e-02   4.0615574e-02   3.8596459e-02   3.1385769e-02   3.0018787e-02   3.0756540e-02   2.9609039e-02   3.0727533e-02   3.3221808e-02   2.6108130e-02   2.8374335e-02   2.6476714e-02   3.0195270e-02   2.6859675e-02   2.8433552e-02
   2.9347594e-02   2.8397110e-02   2.9649860e-02   3.2067418e-02   3.4918289e-02   3.3770245e-02   2.5782152e-02   2.7223667e-02   3.1530171e-02   2.8551790e-02   3.5509524e-02   3.2485884e-02   3.1966001e-02   3.0256256e-02   3.1293496e-02   3.3053028e-02   3.6109299e-02   3.0985714e-02   3.2573987e-02   3.4990692e-02   3.4955061e-02   3.3094272e-02   3.3244228e-02   3.3223393e-02   3.1506110e-02   3.2214790e-02   3.1009355e-02   2.8667124e-02   2.8439132e-02   3.1345219e-02   3.1742593e-02   3.4416485e-02   3.1966554e-02   3.4126220e-02   4.5367086e-02   4.1905741e-02   3.7642953e-02   3.8399689e-02   3.3383007e-02   3.1597564e-02   4.6682234e-02   3.8307713e-02   3.3606023e-02   3.7353910e-02   3.3929559e-02   3.6347893e-02   3.2127891e-02   3.0788996e-02   0.0000000e+00   3.9283570e-02   3.0718417e-02   3.3516035e-02   3.1627613e-02   3.2389006e-02   2.9982804e-02   2.9503878e-02   2.6918217e-02   3.0603348e-02   3.0648638e-02   3.0768782e-02   2.7747543e-02   2.9425464e-02   2.8064663e-02   3.0256170e-02   3.1115236e-02   3.2192830e-02   3.4555048e-02   3.7312719e-02   3.1020188e-02   3.2593873e-02   3.9629529e-02   3.9123107e-02   3.9641126e-02   3.6713031e-02   4.6907010e-02   3.6877375e-02   4.1573118e-02   3.7919284e-02   3.0699922e-02   3.4076342e-02   3.0698978e-02   3.0525930e-02   3.3635472e-02   3.3652328e-02   2.8859229e-02   3.0289146e-02   2.5905332e-02   2.9969137e-02   2.6566676e-02   2.8771742e-02
   3.1770727e-02   3.0434044e-02   3.0529737e-02   3.2385717e-02   3.6467688e-02   3.3096969e-02   2.7998893e-02   2.7148943e-02   3.3842233e-02   3.0646397e-02   3.7589075e-02   3.4441827e-02   3.5008319e-02   3.3891975e-02   3.2998171e-02   3.1526437e-02   3.4367238e-02   3.3530047e-02   3.5658081e-02   3.8957140e-02   3.8065583e-02   4.2959649e-02   3.6459704e-02   3.7748190e-02   3.6156495e-02   3.6331167e-02   3.3371520e-02   3.5126750e-02   3.1859042e-02   3.5987003e-02   3.8781404e-02   3.6069147e-02   3.7949023e-02   3.6081637e-02   4.7982189e-02   4.7492115e-02   4.1243145e-02   3.9356855e-02   3.6152184e-02   3.3973932e-02   4.6519230e-02   4.0202963e-02   3.7398027e-02   4.2736976e-02   3.7787117e-02   3.9208049e-02   3.4855070e-02   3.4908542e-02   3.9283570e-02   0.0000000e+00   3.4664694e-02   3.6895304e-02   3.8180041e-02   3.6116447e-02   3.5943580e-02   3.4402167e-02   3.1767780e-02   3.3935462e-02   3.4805907e-02   3.8491742e-02   3.0221856e-02   3.1295212e-02   3.2420136e-02   3.0464448e-02   3.1047121e-02   3.2579394e-02   3.7328278e-02   3.4946636e-02   2.8994951e-02   3.3911083e-02   3.9113200e-02   4.1117679e-02   4.3298448e-02   3.7730267e-02   4.7197629e-02   3.2287535e-02   4.5930056e-02   4.3607714e-02   3.9148816e-02   3.5481431e-02   3.4058118e-02   3.2127557e-02   3.6166574e-02   3.6558326e-02   3.1943974e-02   3.2790323e-02   3.1810157e-02   3.8399012e-02   3.2340598e-02   3.4598320e-02
   2.7432265e-02   2.5459410e-02   2.6556468e-02   2.9662852e-02   3.1409010e-02   3.1238126e-02   2.5970879e-02   2.6237917e-02   2.9887743e-02   3.0167408e-02   3.4289566e-02   2.9406493e-02   2.8468362e-02   2.8008079e-02   2.8469217e-02   3.0619030e-02   3.1162703e-02   3.1800928e-02   3.0450492e-02   3.3634169e-02   3.4851886e-02   3.1359413e-02   3.2426834e-02   3.2563661e-02   3.1603955e-02   3.2103214e-02   3.0278248e-02   2.6684102e-02   2.7103555e-02   2.9472566e-02   3.0592998e-02   3.0287485e-02   3.2002102e-02   3.0001427e-02   4.1383885e-02   4.5280415e-02   3.5458885e-02   3.2668535e-02   2.9012952e-02   2.8056040e-02   4.3256403e-02   3.6190699e-02   3.0592945e-02   3.6495254e-02   2.9538554e-02   3.3431514e-02   2.8354058e-02   2.7106105e-02   3.0718417e-02   3.4664694e-02   0.0000000e+00   2.8628220e-02   3.1528361e-02   2.8139066e-02   2.7731965e-02   2.5514232e-02   2.3663085e-02   2.6908975e-02   2.7744269e-02   3.0374264e-02   2.5720579e-02   2.7509795e-02   2.7943340e-02   2.4791371e-02   2.8096034e-02   2.8961520e-02   3.0541085e-02   3.3588261e-02   2.5784146e-02   3.0273282e-02   3.3719231e-02   3.3858730e-02   3.7790000e-02   3.4859781e-02   4.2267751e-02   3.4206739e-02   3.8567216e-02   3.8879305e-02   3.2840252e-02   2.8258877e-02   2.7188044e-02   2.8377000e-02   2.8958045e-02   3.2239487e-02   2.5998602e-02   2.7900341e-02   2.6908661e-02   3.2151674e-02   2.7706315e-02   2.9279342e-02
   2.8266882e-02   2.7281199e-02   2.9371289e-02   2.9936552e-02   3.4152112e-02   3.2851812e-02   2.6564259e-02   2.7081106e-02   2.9737333e-02   3.0250431e-02   3.0743659e-02   3.1090902e-02   3.0162618e-02   3.0172454e-02   2.9560932e-02   3.3016576e-02   3.1576309e-02   3.6037719e-02   3.6082532e-02   3.5250646e-02   2.9588141e-02   3.4609250e-02   3.2509240e-02   3.5091853e-02   3.2205801e-02   3.5110666e-02   3.4197990e-02   3.0347782e-02   2.9827710e-02   3.3473021e-02   3.4843128e-02   3.4781323e-02   3.4725101e-02   3.4187662e-02   4.0388866e-02   4.4870362e-02   3.6356090e-02   3.9846171e-02   3.4639289e-02   3.1888030e-02   4.9230805e-02   4.2009252e-02   3.3641010e-02   3.7074352e-02   3.3255760e-02   3.4836748e-02   3.2856496e-02   2.9570002e-02   3.3516035e-02   3.6895304e-02   2.8628220e-02   0.0000000e+00   3.4825127e-02   3.0479602e-02   3.1597627e-02   2.9447814e-02   2.6016188e-02   2.8901440e-02   2.8898283e-02   3.1670855e-02   2.8095424e-02   3.0213641e-02   2.9127431e-02   2.7431610e-02   2.9933549e-02   3.0999672e-02   3.2965069e-02   3.6915863e-02   2.8078983e-02   3.3059842e-02   3.6370190e-02   3.7821695e-02   3.8672777e-02   3.7570931e-02   4.3150744e-02   3.3794915e-02   4.0979205e-02   4.1681593e-02   3.1873176e-02   3.2004056e-02   2.8060189e-02   2.9156621e-02   3.0525033e-02   3.5413984e-02   2.5542426e-02   3.0261872e-02   3.0584885e-02   3.0534536e-02   2.5767194e-02   2.7174789e-02
   2.9519073e-02   2.9028012e-02   3.1742043e-02   3.1102218e-02   3.9679912e-02   4.0399118e-02   2.9617749e-02   2.9603927e-02   3.2954188e-02   3.1694684e-02   3.5273761e-02   3.1127787e-02   3.0072724e-02   2.9108755e-02   3.0668292e-02   3.2391922e-02   3.2902540e-02   3.2032981e-02   3.2967117e-02   3.3782875e-02   3.8232509e-02   3.5908662e-02   3.5420416e-02   3.4431009e-02   3.2367894e-02   3.3592357e-02   3.0187140e-02   2.9277498e-02   2.7585664e-02   3.2574528e-02   3.2114164e-02   3.5105903e-02   3.2998940e-02   3.5752143e-02   4.3070649e-02   4.4505717e-02   3.9922607e-02   3.8615970e-02   3.6208139e-02   3.0612957e-02   4.1780931e-02   4.3946665e-02   3.0782160e-02   3.4310730e-02   3.0467569e-02   3.4051261e-02   3.0383192e-02   2.8739075e-02   3.1627613e-02   3.8180041e-02   3.1528361e-02   3.4825127e-02   0.0000000e+00   3.0656703e-02   2.6651754e-02   2.9619415e-02   2.4790267e-02   2.6780141e-02   3.0783752e-02   3.1031287e-02   2.6160983e-02   2.6639976e-02   2.8189121e-02   2.7425378e-02   2.7610937e-02   3.1419523e-02   3.3364689e-02   3.7305170e-02   2.9113056e-02   3.7364261e-02   3.8169554e-02   3.5241917e-02   3.8041664e-02   3.6604542e-02   4.3085397e-02   3.8008568e-02   4.2945249e-02   4.1542996e-02   3.3181365e-02   3.3084916e-02   3.3467974e-02   3.0733602e-02   2.9250152e-02   3.6512213e-02   2.9613958e-02   3.0451303e-02   3.0474516e-02   3.5778041e-02   2.9488359e-02   2.9873163e-02
   2.5677572e-02   2.4457914e-02   2.8503856e-02   2.7107725e-02   3.3315499e-02   3.4817692e-02   2.6547645e-02   2.4744788e-02   2.8125838e-02   2.6712732e-02   2.9754860e-02   2.5713431e-02   2.8382994e-02   2.8555898e-02   2.7555241e-02   3.1852091e-02   2.8765173e-02   2.8223238e-02   2.9749913e-02   3.0279065e-02   3.2036245e-02   2.9679960e-02   2.9171684e-02   3.4099639e-02   3.1859078e-02   3.3269997e-02   2.9433135e-02   2.8384644e-02   2.7802887e-02   3.0633398e-02   3.3344790e-02   3.2404307e-02   3.0463957e-02   3.3378885e-02   4.2744760e-02   3.9343900e-02   3.7008760e-02   3.6604665e-02   3.4549043e-02   3.1073186e-02   4.3157519e-02   4.4413556e-02   3.4373295e-02   3.9777693e-02   3.7150030e-02   3.5813574e-02   2.9049994e-02   2.9650700e-02   3.2389006e-02   3.6116447e-02   2.8139066e-02   3.0479602e-02   3.0656703e-02   0.0000000e+00   2.8009634e-02   2.3857364e-02   2.7257075e-02   2.6853751e-02   2.9232641e-02   2.8087887e-02   2.6852517e-02   2.8764914e-02   2.7963781e-02   2.4319162e-02   2.7725040e-02   2.8761569e-02   3.3155014e-02   3.5448762e-02   2.7737684e-02   3.2814256e-02   3.4919196e-02   3.8035324e-02   3.7982473e-02   3.3963961e-02   4.1588031e-02   3.3083400e-02   4.1646723e-02   3.5912282e-02   3.0643974e-02   2.6554726e-02   2.8758304e-02   2.8281490e-02   3.0643808e-02   3.3573560e-02   2.6605370e-02   2.8616347e-02   2.6418589e-02   3.0977498e-02   2.8380271e-02   2.8331495e-02
   2.6346177e-02   2.6309290e-02   2.8328864e-02   2.8924346e-02   3.1382571e-02   3.2222414e-02   2.4875924e-02   2.4156840e-02   2.6367569e-02   3.0136543e-02   3.0792564e-02   2.7899766e-02   2.8158449e-02   2.8053503e-02   2.8796453e-02   3.0100234e-02   3.0404200e-02   2.7480179e-02   2.9537503e-02   3.2602378e-02   3.2581984e-02   2.9539125e-02   2.9722267e-02   3.0415269e-02   3.2156597e-02   3.2011654e-02   2.9526653e-02   2.8544294e-02   2.4488043e-02   3.0765241e-02   3.3206773e-02   3.1804023e-02   3.1494254e-02   3.1165761e-02   3.4522048e-02   3.6621643e-02   3.6316374e-02   3.7265117e-02   3.3844669e-02   2.7617277e-02   4.6148817e-02   3.7164191e-02   3.2617865e-02   3.4293952e-02   3.2710332e-02   3.3811933e-02   2.9774980e-02   2.8873481e-02   2.9982804e-02   3.5943580e-02   2.7731965e-02   3.1597627e-02   2.6651754e-02   2.8009634e-02   0.0000000e+00   2.6902394e-02   2.6599592e-02   2.5705695e-02   2.7855431e-02   2.9816984e-02   2.4677990e-02   2.7732631e-02   2.7731428e-02   2.5828642e-02   2.5272388e-02   2.9058959e-02   3.3655395e-02   3.4368311e-02   2.8963887e-02   3.0961996e-02   3.4931492e-02   3.5485359e-02   4.0166826e-02   3.2632105e-02   4.4325364e-02   3.2174816e-02   3.9914923e-02   3.6606882e-02   3.1919500e-02   3.3020657e-02   3.0157819e-02   2.8077084e-02   3.1993857e-02   3.3536875e-02   2.5966519e-02   2.8708133e-02   2.5845590e-02   3.0236351e-02   2.5993187e-02   2.8212219e-02
   2.5861648e-02   2.6267154e-02   2.6877408e-02   2.8272604e-02   2.9562916e-02   2.9904783e-02   2.2357643e-02   2.3576848e-02   2.8805158e-02   2.9997668e-02   2.9063248e-02   2.9216118e-02   2.8940372e-02   2.6680291e-02   2.7199930e-02   2.6802624e-02   3.4272768e-02   2.7516702e-02   2.9265614e-02   3.0040001e-02   3.8483850e-02   3.0591534e-02   3.2208194e-02   3.2309389e-02   3.3310601e-02   2.9764091e-02   2.9500450e-02   2.7024852e-02   2.3149749e-02   2.9780538e-02   3.0298854e-02   3.3685149e-02   2.9359190e-02   2.9819562e-02   4.3772674e-02   4.0760118e-02   3.7549916e-02   3.2720347e-02   3.1435526e-02   2.7424078e-02   4.5131587e-02   4.0361199e-02   2.9692352e-02   3.1821645e-02   2.9529840e-02   3.1164676e-02   2.8197054e-02   2.6280605e-02   2.9503878e-02   3.4402167e-02   2.5514232e-02   2.9447814e-02   2.9619415e-02   2.3857364e-02   2.6902394e-02   0.0000000e+00   2.3897153e-02   2.3828793e-02   2.7257216e-02   2.7246549e-02   2.4308671e-02   2.6846028e-02   2.6432296e-02   2.5114195e-02   2.5681692e-02   2.9776572e-02   3.2592251e-02   3.2668533e-02   2.6364395e-02   2.8642395e-02   3.2596479e-02   3.3974204e-02   3.6761794e-02   3.4352116e-02   4.7453600e-02   3.3363311e-02   3.8345592e-02   3.7285945e-02   3.1257731e-02   3.3582516e-02   2.8145073e-02   2.5537249e-02   3.2053762e-02   3.0819763e-02   2.4443035e-02   2.7440597e-02   2.5031583e-02   2.7781046e-02   2.5892774e-02   2.8275965e-02
   2.3982774e-02   2.5222564e-02   2.6155428e-02   2.6286802e-02   3.0561865e-02   3.1102565e-02   2.2611264e-02   2.2095931e-02   2.4888080e-02   2.5876601e-02   2.7691032e-02   2.7644790e-02   2.8335881e-02   2.6107742e-02   2.5428916e-02   2.5533486e-02   3.0238145e-02   2.8249746e-02   2.8178179e-02   2.8732445e-02   3.7174905e-02   2.9826923e-02   2.7547774e-02   2.9367594e-02   2.7318966e-02   2.8320391e-02   2.8117068e-02   2.4786387e-02   2.3216465e-02   2.9462717e-02   2.8299058e-02   3.0353109e-02   2.8460299e-02   2.9696664e-02   3.6045080e-02   4.0090585e-02   3.4183273e-02   3.0592407e-02   3.1098860e-02   2.5467678e-02   4.4648302e-02   3.8268571e-02   2.9836558e-02   3.2539289e-02   2.8959288e-02   3.1853440e-02   2.8768193e-02   2.4924133e-02   2.6918217e-02   3.1767780e-02   2.3663085e-02   2.6016188e-02   2.4790267e-02   2.7257075e-02   2.6599592e-02   2.3897153e-02   0.0000000e+00   2.3690486e-02   2.5834814e-02   2.5768160e-02   2.3121597e-02   2.5925118e-02   2.6990274e-02   2.4175149e-02   2.3892696e-02   2.6311452e-02   2.9993751e-02   3.0395461e-02   2.4424297e-02   2.6316449e-02   3.3676902e-02   3.2278104e-02   3.3072233e-02   3.3866823e-02   4.6888173e-02   2.8873978e-02   3.3810755e-02   3.6688747e-02   2.8412200e-02   3.1231989e-02   2.7190966e-02   2.6690972e-02   2.8297146e-02   3.0198953e-02   2.3032895e-02   2.6071006e-02   2.4434246e-02   2.7014914e-02   2.4430223e-02   2.7358136e-02
   2.4182779e-02   2.5222305e-02   2.5108046e-02   2.7708373e-02   2.9803970e-02   2.7292913e-02   2.2387586e-02   2.2737075e-02   2.5285074e-02   2.5492556e-02   2.8815236e-02   2.9903376e-02   2.8120990e-02   2.7177328e-02   2.9222383e-02   2.9092237e-02   3.0482974e-02   2.7610396e-02   2.8244677e-02   3.0023267e-02   3.1212563e-02   3.1863973e-02   2.9239734e-02   3.1068622e-02   3.0230378e-02   2.8483519e-02   2.9234426e-02   2.8818719e-02   2.6808785e-02   3.2123056e-02   3.0670319e-02   3.0002988e-02   3.0134099e-02   3.2306819e-02   3.6128279e-02   4.3021127e-02   3.6203573e-02   3.2592189e-02   3.0810100e-02   2.6360299e-02   3.9321999e-02   4.0745339e-02   3.0377739e-02   3.5050414e-02   3.2906517e-02   3.2522952e-02   3.0790321e-02   2.6647187e-02   3.0603348e-02   3.3935462e-02   2.6908975e-02   2.8901440e-02   2.6780141e-02   2.6853751e-02   2.5705695e-02   2.3828793e-02   2.3690486e-02   0.0000000e+00   2.7682647e-02   2.6329457e-02   2.4396087e-02   2.6828479e-02   2.6426517e-02   2.4965142e-02   2.7814438e-02   2.9429389e-02   3.2515178e-02   3.2058687e-02   2.5121693e-02   2.9040370e-02   3.1810436e-02   3.3942611e-02   3.8042511e-02   3.4254879e-02   4.6621688e-02   3.2876393e-02   3.4872474e-02   3.7344381e-02   2.6207673e-02   3.4817500e-02   2.8037265e-02   2.7712835e-02   2.9513612e-02   3.2210132e-02   2.4427936e-02   2.8080484e-02   2.5121869e-02   2.7742871e-02   2.4743243e-02   2.7103870e-02
   2.5832068e-02   2.7788456e-02   3.0144818e-02   3.0681737e-02   3.3008438e-02   3.0303205e-02   2.6272218e-02   2.5335765e-02   2.9396033e-02   2.7973531e-02   3.1739420e-02   3.0747031e-02   3.1695692e-02   2.9442921e-02   3.0822051e-02   2.9720654e-02   3.6159891e-02   3.1553005e-02   3.1565507e-02   3.2066244e-02   3.5410224e-02   2.9803962e-02   3.1115493e-02   3.4308056e-02   3.3174027e-02   3.3487058e-02   2.7501707e-02   3.0213061e-02   2.6404722e-02   3.1783642e-02   3.2108570e-02   3.2735543e-02   3.3192077e-02   3.3581579e-02   3.9282722e-02   4.2832412e-02   3.5190396e-02   3.2955342e-02   3.1269914e-02   3.0139254e-02   4.1894980e-02   3.8351102e-02   3.1900278e-02   3.5298812e-02   3.1714339e-02   3.3590053e-02   3.1591115e-02   2.8973787e-02   3.0648638e-02   3.4805907e-02   2.7744269e-02   2.8898283e-02   3.0783752e-02   2.9232641e-02   2.7855431e-02   2.7257216e-02   2.5834814e-02   2.7682647e-02   0.0000000e+00   2.9727920e-02   2.7471582e-02   2.8524375e-02   2.8512008e-02   2.4847284e-02   2.9161843e-02   3.1244866e-02   3.5283774e-02   3.4194645e-02   2.7359213e-02   3.2946763e-02   3.6941431e-02   3.7752682e-02   3.6967182e-02   3.5672244e-02   5.2202193e-02   3.8738336e-02   4.2829937e-02   3.8891577e-02   2.9139509e-02   3.5594406e-02   2.9902982e-02   2.9515706e-02   3.0199030e-02   3.4097507e-02   2.6771026e-02   2.9710897e-02   2.6461084e-02   3.0511780e-02   2.7548441e-02   2.9024202e-02
   2.5825819e-02   2.7489062e-02   2.9332769e-02   2.9564779e-02   3.2823117e-02   3.0138039e-02   2.6243388e-02   2.6186271e-02   3.0143075e-02   2.8531697e-02   3.0837727e-02   3.1410087e-02   3.0439281e-02   3.0631219e-02   2.9232452e-02   2.8479111e-02   3.3372198e-02   2.9979467e-02   3.0866587e-02   3.2560616e-02   3.7283693e-02   2.8884766e-02   2.9446587e-02   3.1766814e-02   3.4123305e-02   3.5282395e-02   3.1480590e-02   2.8951049e-02   2.7859522e-02   3.2468444e-02   3.2805917e-02   3.3034128e-02   3.0716368e-02   3.2175395e-02   3.7728671e-02   4.3402402e-02   3.6853035e-02   3.2219158e-02   3.1933598e-02   3.1978370e-02   4.5408137e-02   3.6744613e-02   3.2501859e-02   3.7508849e-02   3.1161579e-02   3.5698901e-02   3.2394466e-02   2.8508681e-02   3.0768782e-02   3.8491742e-02   3.0374264e-02   3.1670855e-02   3.1031287e-02   2.8087887e-02   2.9816984e-02   2.7246549e-02   2.5768160e-02   2.6329457e-02   2.9727920e-02   0.0000000e+00   2.7057977e-02   2.8350726e-02   2.9725069e-02   2.6342675e-02   2.9502946e-02   3.2351708e-02   3.3696806e-02   3.4090552e-02   2.7484279e-02   3.2888826e-02   3.5405837e-02   3.4487415e-02   3.8451929e-02   3.7472644e-02   5.4273838e-02   3.7657590e-02   4.4878105e-02   3.8132221e-02   3.3229449e-02   3.7873588e-02   3.0859896e-02   3.0301986e-02   3.0424716e-02   3.6515604e-02   2.7933382e-02   2.9355634e-02   2.5393641e-02   3.0507313e-02   2.7507483e-02   2.8219052e-02
   2.5947953e-02   2.5471669e-02   2.6568656e-02   2.6786504e-02   2.9915416e-02   2.6915525e-02   2.3132916e-02   2.2771039e-02   2.6039220e-02   2.5976493e-02   3.0068685e-02   2.8318456e-02   2.9088211e-02   2.6216640e-02   2.6122196e-02   2.4388296e-02   2.9116198e-02   2.7339666e-02   2.7624969e-02   2.8824196e-02   2.7561054e-02   3.2301142e-02   2.9271524e-02   3.0895120e-02   3.1008907e-02   3.2667825e-02   2.7724046e-02   2.3636405e-02   2.4088383e-02   3.0053636e-02   2.8879564e-02   3.0501098e-02   2.9677806e-02   2.7625234e-02   3.2741317e-02   4.3235332e-02   3.4044803e-02   3.0202009e-02   3.1072025e-02   2.6576815e-02   4.2691984e-02   4.2841165e-02   2.9438572e-02   3.3386589e-02   2.9316971e-02   3.1622903e-02   2.7901837e-02   2.6157886e-02   2.7747543e-02   3.0221856e-02   2.5720579e-02   2.8095424e-02   2.6160983e-02   2.6852517e-02   2.4677990e-02   2.4308671e-02   2.3121597e-02   2.4396087e-02   2.7471582e-02   2.7057977e-02   0.0000000e+00   2.5982812e-02   2.5236927e-02   2.3055265e-02   2.5647419e-02   2.8097313e-02   2.8782873e-02   3.0646354e-02   2.5572950e-02   2.6895517e-02   3.1563177e-02   2.9709581e-02   3.6453477e-02   3.5404809e-02   4.3517982e-02   3.4931773e-02   3.7413324e-02   3.7393788e-02   2.7097805e-02   3.0184359e-02   2.6324716e-02   2.7557776e-02   2.7993228e-02   3.2940687e-02   2.5025683e-02   2.5869559e-02   2.3482793e-02   2.7541159e-02   2.4710747e-02   2.6927488e-02
   2.7611142e-02   2.7619386e-02   2.7542337e-02   2.9651000e-02   3.2435461e-02   3.4928989e-02   2.4754813e-02   2.3980602e-02   2.9660322e-02   2.7983556e-02   3.2361325e-02   2.9438084e-02   2.6621263e-02   2.7165111e-02   2.6541619e-02   2.9782436e-02   3.1375242e-02   3.1972951e-02   3.1349660e-02   3.1888225e-02   3.1146347e-02   2.9971720e-02   3.0415965e-02   3.2104045e-02   3.4033824e-02   3.1803071e-02   2.9938270e-02   2.4202398e-02   2.4159875e-02   3.1019817e-02   2.9129954e-02   3.3036627e-02   3.2815236e-02   3.1615293e-02   3.9011611e-02   4.2256146e-02   3.7072897e-02   3.5332140e-02   3.3265120e-02   2.8420516e-02   3.8463269e-02   4.8748355e-02   3.3578821e-02   3.5215598e-02   3.1318976e-02   3.4730325e-02   2.9927891e-02   2.7509054e-02   2.9425464e-02   3.1295212e-02   2.7509795e-02   3.0213641e-02   2.6639976e-02   2.8764914e-02   2.7732631e-02   2.6846028e-02   2.5925118e-02   2.6828479e-02   2.8524375e-02   2.8350726e-02   2.5982812e-02   0.0000000e+00   2.8696060e-02   2.4084179e-02   2.8310849e-02   2.9581160e-02   3.0577730e-02   3.2153723e-02   2.6874437e-02   2.8773176e-02   3.3345759e-02   3.4709391e-02   3.6917978e-02   3.4710937e-02   4.6594997e-02   3.4097822e-02   3.8633977e-02   3.7431892e-02   2.7198934e-02   3.0279824e-02   2.8606484e-02   2.7257445e-02   2.7228757e-02   3.1679789e-02   2.6044554e-02   2.8818761e-02   2.5753457e-02   2.8378300e-02   2.5976481e-02   2.8069597e-02
   2.5964123e-02   2.5426068e-02   2.8215625e-02   2.9971851e-02   3.2043374e-02   3.3978178e-02   2.3326994e-02   2.4603639e-02   3.0020410e-02   3.0232233e-02   3.0812110e-02   2.9895314e-02   2.9368113e-02   2.7831808e-02   2.7420443e-02   3.0501319e-02   3.2258705e-02   2.8659910e-02   2.8606511e-02   3.2203441e-02   3.0989775e-02   3.1269675e-02   2.9196287e-02   3.2159356e-02   3.2791909e-02   2.7979504e-02   3.0696308e-02   2.5930772e-02   2.5878030e-02   3.3476880e-02   3.3189465e-02   3.3016140e-02   3.0178474e-02   3.2070045e-02   3.5966294e-02   4.6613027e-02   3.8718828e-02   3.6057399e-02   3.1160012e-02   2.7670839e-02   3.7616961e-02   4.7974428e-02   3.2381147e-02   3.3803151e-02   2.9467382e-02   3.4599179e-02   3.0743576e-02   2.8073869e-02   2.8064663e-02   3.2420136e-02   2.7943340e-02   2.9127431e-02   2.8189121e-02   2.7963781e-02   2.7731428e-02   2.6432296e-02   2.6990274e-02   2.6426517e-02   2.8512008e-02   2.9725069e-02   2.5236927e-02   2.8696060e-02   0.0000000e+00   2.4571247e-02   2.8298478e-02   3.0057594e-02   3.2844667e-02   3.4802689e-02   2.8641251e-02   3.1668961e-02   3.1577706e-02   3.3232096e-02   3.8997465e-02   4.0134362e-02   4.4966974e-02   3.4796930e-02   4.2451982e-02   3.8319931e-02   2.7810843e-02   3.1872293e-02   2.7967176e-02   2.7230812e-02   2.7977414e-02   3.3001129e-02   2.6419567e-02   2.8188223e-02   2.5465020e-02   2.7117550e-02   2.4702695e-02   2.6583084e-02
   2.2074194e-02   2.2595893e-02   2.4723427e-02   2.4972241e-02   3.0703014e-02   3.0160421e-02   2.1019698e-02   2.1169023e-02   2.4457377e-02   2.6658959e-02   2.7263679e-02   2.6096514e-02   2.7066547e-02   2.4707320e-02   2.5065563e-02   2.3163782e-02   2.9118821e-02   2.4677937e-02   2.6003935e-02   2.8518278e-02   3.2530844e-02   2.7897211e-02   2.8608993e-02   3.0597961e-02   2.9775106e-02   2.6940139e-02   2.4746187e-02   2.2228856e-02   2.2432084e-02   2.9497499e-02   3.0107100e-02   3.0859777e-02   2.9406210e-02   2.9177672e-02   3.1496604e-02   4.3128549e-02   3.7292861e-02   3.0759188e-02   2.7706309e-02   2.6472744e-02   3.3594270e-02   4.3019791e-02   3.0010688e-02   3.2287597e-02   3.0647516e-02   3.2718462e-02   2.7304580e-02   2.5606564e-02   3.0256170e-02   3.0464448e-02   2.4791371e-02   2.7431610e-02   2.7425378e-02   2.4319162e-02   2.5828642e-02   2.5114195e-02   2.4175149e-02   2.4965142e-02   2.4847284e-02   2.6342675e-02   2.3055265e-02   2.4084179e-02   2.4571247e-02   0.0000000e+00   2.6415700e-02   2.8242400e-02   2.9302134e-02   3.0853374e-02   2.5487983e-02   2.7201672e-02   3.0835703e-02   3.2822207e-02   3.3586927e-02   3.1104797e-02   4.3519412e-02   3.3654925e-02   3.7854531e-02   3.8250502e-02   2.9079833e-02   2.7375119e-02   2.5502063e-02   2.5058807e-02   2.5925515e-02   3.0519614e-02   2.3466168e-02   2.6648197e-02   2.5471572e-02   2.7048021e-02   2.3819315e-02   2.3447630e-02
   2.6507486e-02   2.7895510e-02   2.9244722e-02   2.9467741e-02   3.0224795e-02   2.8753554e-02   2.3372599e-02   2.6312520e-02   2.8790638e-02   2.8441952e-02   3.1106452e-02   3.0615546e-02   3.1050769e-02   2.9766396e-02   2.7586442e-02   2.8728625e-02   3.2576672e-02   2.9344442e-02   3.1756135e-02   3.0929556e-02   3.4447191e-02   3.2002328e-02   3.1007666e-02   3.3784583e-02   3.5520472e-02   3.6681163e-02   2.8192636e-02   2.6779823e-02   2.6992801e-02   3.4152929e-02   3.1331623e-02   3.4803322e-02   3.3162381e-02   3.1700175e-02   3.3382262e-02   4.3314408e-02   3.8078365e-02   3.2682355e-02   3.1521428e-02   2.9085362e-02   3.7781599e-02   4.5430055e-02   3.1673574e-02   3.3954654e-02   3.1186264e-02   3.3727635e-02   3.0126518e-02   2.8073088e-02   3.1115236e-02   3.1047121e-02   2.8096034e-02   2.9933549e-02   2.7610937e-02   2.7725040e-02   2.5272388e-02   2.5681692e-02   2.3892696e-02   2.7814438e-02   2.9161843e-02   2.9502946e-02   2.5647419e-02   2.8310849e-02   2.8298478e-02   2.6415700e-02   0.0000000e+00   3.0106860e-02   3.2978208e-02   3.3856442e-02   2.6700676e-02   3.2300695e-02   3.1469156e-02   3.4584906e-02   3.5758184e-02   3.6851894e-02   4.3470420e-02   3.6323020e-02   3.9117249e-02   3.7169024e-02   2.7397214e-02   2.9688556e-02   2.7956871e-02   2.8055380e-02   2.8833489e-02   3.3398793e-02   2.4904855e-02   2.8999097e-02   2.7227373e-02   2.9187481e-02   2.7879000e-02   2.9345550e-02
   2.8599685e-02   2.8472394e-02   2.8426605e-02   3.1028989e-02   3.2433089e-02   3.4202204e-02   2.4637903e-02   2.5478997e-02   2.9516100e-02   3.0519097e-02   3.2557621e-02   3.1228243e-02   3.2228064e-02   3.1723331e-02   3.0816227e-02   3.0434740e-02   3.4290082e-02   3.3218291e-02   3.1849855e-02   3.3279947e-02   3.7222455e-02   3.2209255e-02   3.2118787e-02   3.2822892e-02   3.3753978e-02   3.4120249e-02   2.9173706e-02   2.9044789e-02   2.7100073e-02   3.5231773e-02   3.3309644e-02   3.6100946e-02   3.2881063e-02   3.2802296e-02   3.5461083e-02   4.4934382e-02   3.7199767e-02   3.4818425e-02   3.2591728e-02   3.0827972e-02   4.2345089e-02   4.5824486e-02   3.3251486e-02   3.7505398e-02   3.6150753e-02   3.6657898e-02   3.2546754e-02   3.0816932e-02   3.2192830e-02   3.2579394e-02   2.8961520e-02   3.0999672e-02   3.1419523e-02   2.8761569e-02   2.9058959e-02   2.9776572e-02   2.6311452e-02   2.9429389e-02   3.1244866e-02   3.2351708e-02   2.8097313e-02   2.9581160e-02   3.0057594e-02   2.8242400e-02   3.0106860e-02   0.0000000e+00   3.5426066e-02   3.5027280e-02   2.9669597e-02   3.3494444e-02   3.6140377e-02   3.4857389e-02   3.6021068e-02   3.7355659e-02   4.4657775e-02   3.3814116e-02   4.3026396e-02   3.8727170e-02   3.0525620e-02   3.5797680e-02   2.9812646e-02   3.0096843e-02   3.1047611e-02   3.4138572e-02   2.7522830e-02   3.1702597e-02   2.8962055e-02   3.1164358e-02   2.8629565e-02   3.0340630e-02
   3.0868582e-02   3.1615052e-02   3.3997487e-02   3.4293412e-02   3.6535096e-02   4.0586607e-02   2.9470536e-02   3.0520547e-02   3.3703052e-02   3.5223805e-02   3.9240098e-02   3.4153813e-02   3.5669956e-02   3.4401222e-02   3.6494576e-02   3.4384650e-02   3.9084713e-02   3.4182065e-02   3.5858793e-02   3.6569298e-02   3.9555127e-02   3.7683758e-02   3.4429110e-02   3.7582990e-02   4.1592464e-02   3.6569175e-02   3.2269783e-02   3.0362560e-02   2.9928550e-02   3.7263887e-02   3.4715893e-02   3.4998338e-02   3.2162509e-02   3.4548979e-02   3.7597719e-02   4.4495082e-02   3.9659905e-02   3.6497231e-02   3.4444027e-02   3.2186940e-02   4.0693936e-02   4.3152214e-02   3.3360655e-02   3.9560035e-02   3.7043456e-02   4.0103694e-02   3.4896428e-02   3.1743146e-02   3.4555048e-02   3.7328278e-02   3.0541085e-02   3.2965069e-02   3.3364689e-02   3.3155014e-02   3.3655395e-02   3.2592251e-02   2.9993751e-02   3.2515178e-02   3.5283774e-02   3.3696806e-02   2.8782873e-02   3.0577730e-02   3.2844667e-02   2.9302134e-02   3.2978208e-02   3.5426066e-02   0.0000000e+00   3.7476945e-02   3.0826571e-02   3.7122553e-02   3.5043022e-02   3.2080714e-02   4.0459832e-02   4.0507102e-02   4.4987802e-02   4.1217659e-02   4.4922584e-02   4.0692901e-02   3.1952900e-02   3.5515598e-02   3.3605518e-02   3.2329354e-02   3.5137247e-02   3.7367277e-02   3.1920455e-02   3.4220405e-02   3.3809828e-02   3.3073610e-02   3.1701025e-02   3.3696478e-02
   3.2334470e-02   3.2925732e-02   3.3226175e-02   3.3150548e-02   3.6339185e-02   3.9596845e-02   3.0172851e-02   3.1511215e-02   3.6155376e-02   3.6171614e-02   3.7596195e-02   3.7008662e-02   3.5767528e-02   3.3133980e-02   3.4453763e-02   3.4995186e-02   3.7437581e-02   3.3765293e-02   3.4919042e-02   3.6101680e-02   4.1717222e-02   3.4884834e-02   3.6398272e-02   3.6823248e-02   4.1678413e-02   3.3023029e-02   3.4981952e-02   3.3268444e-02   3.1579084e-02   4.2546907e-02   3.8890326e-02   3.8737434e-02   3.8079936e-02   3.8635534e-02   4.4485792e-02   5.1819531e-02   4.3518589e-02   3.8934457e-02   3.7414751e-02   3.4303833e-02   4.1114042e-02   5.0892723e-02   3.8319078e-02   4.2072133e-02   3.8056231e-02   4.1877807e-02   3.6410056e-02   3.3417888e-02   3.7312719e-02   3.4946636e-02   3.3588261e-02   3.6915863e-02   3.7305170e-02   3.5448762e-02   3.4368311e-02   3.2668533e-02   3.0395461e-02   3.2058687e-02   3.4194645e-02   3.4090552e-02   3.0646354e-02   3.2153723e-02   3.4802689e-02   3.0853374e-02   3.3856442e-02   3.5027280e-02   3.7476945e-02   0.0000000e+00   3.2438100e-02   3.7962288e-02   4.1820292e-02   3.9881285e-02   4.1604606e-02   4.1281855e-02   4.7513973e-02   4.2659543e-02   4.2793171e-02   4.3237076e-02   3.6567183e-02   3.6212860e-02   3.5285543e-02   3.5449811e-02   3.8305700e-02   3.8795931e-02   3.2317987e-02   3.5372232e-02   3.4827873e-02   3.4989988e-02   3.1935152e-02   3.5529599e-02
   2.6173682e-02   2.6835528e-02   2.7464000e-02   2.7223054e-02   3.0863905e-02   2.8707855e-02   2.4844844e-02   2.4304824e-02   2.7737327e-02   3.0206108e-02   3.1223305e-02   3.0680582e-02   3.0858248e-02   3.0582710e-02   2.8758289e-02   2.9905106e-02   3.2261278e-02   2.9932257e-02   3.0000134e-02   2.9264625e-02   3.2910553e-02   2.7971098e-02   3.0142091e-02   3.1438136e-02   3.5613767e-02   2.9267369e-02   3.1122334e-02   2.9163240e-02   2.5721534e-02   3.3623225e-02   3.2087588e-02   3.2171987e-02   2.9379399e-02   2.9994219e-02   3.6924825e-02   4.7528487e-02   3.8595680e-02   3.1466226e-02   3.1592585e-02   2.5264509e-02   3.6696728e-02   4.9252905e-02   3.0153345e-02   3.1391668e-02   3.0860291e-02   3.4088332e-02   2.9406354e-02   2.7404140e-02   3.1020188e-02   2.8994951e-02   2.5784146e-02   2.8078983e-02   2.9113056e-02   2.7737684e-02   2.8963887e-02   2.6364395e-02   2.4424297e-02   2.5121693e-02   2.7359213e-02   2.7484279e-02   2.5572950e-02   2.6874437e-02   2.8641251e-02   2.5487983e-02   2.6700676e-02   2.9669597e-02   3.0826571e-02   3.2438100e-02   0.0000000e+00   3.1184288e-02   3.4143553e-02   3.6366615e-02   3.4846280e-02   3.6321309e-02   3.6820462e-02   3.2044529e-02   3.8810530e-02   3.5809258e-02   2.8795317e-02   2.7484578e-02   2.7890057e-02   2.7894080e-02   3.1087321e-02   3.1582789e-02   2.4633668e-02   2.6205865e-02   2.7646960e-02   2.6097313e-02   2.4066563e-02   2.8353369e-02
   2.9252222e-02   3.1194440e-02   3.3719677e-02   3.1356292e-02   3.5170498e-02   3.9131877e-02   3.0520963e-02   2.9396612e-02   3.0521836e-02   3.4327262e-02   3.4284056e-02   3.4151723e-02   3.4974583e-02   3.5459724e-02   3.4645183e-02   3.2176376e-02   3.4544184e-02   3.6881871e-02   3.5295105e-02   3.4209944e-02   4.3657947e-02   3.3028301e-02   3.6101722e-02   3.8168146e-02   3.8670754e-02   3.4877676e-02   3.4881490e-02   2.9664667e-02   2.8576053e-02   3.5593104e-02   3.5777262e-02   3.8331577e-02   3.4084782e-02   3.2084957e-02   3.8169692e-02   4.6087486e-02   4.1893258e-02   3.5270924e-02   3.3021042e-02   2.7825419e-02   4.1332849e-02   5.1105667e-02   3.3890019e-02   3.7704138e-02   3.4704076e-02   3.5003160e-02   3.1326446e-02   3.1139672e-02   3.2593873e-02   3.3911083e-02   3.0273282e-02   3.3059842e-02   3.7364261e-02   3.2814256e-02   3.0961996e-02   2.8642395e-02   2.6316449e-02   2.9040370e-02   3.2946763e-02   3.2888826e-02   2.6895517e-02   2.8773176e-02   3.1668961e-02   2.7201672e-02   3.2300695e-02   3.3494444e-02   3.7122553e-02   3.7962288e-02   3.1184288e-02   0.0000000e+00   3.5901937e-02   3.6967154e-02   4.1838734e-02   3.9290829e-02   4.2344216e-02   3.5989289e-02   4.0269231e-02   3.8075295e-02   2.7670221e-02   2.9126841e-02   2.8456217e-02   3.0043002e-02   3.1469400e-02   3.3543882e-02   2.8222801e-02   2.9293171e-02   3.2110812e-02   3.0776082e-02   2.6881288e-02   2.7574647e-02
   3.2997814e-02   3.1332516e-02   3.4129409e-02   3.6128072e-02   3.7356099e-02   4.2217699e-02   2.9106072e-02   3.3591895e-02   3.4529186e-02   3.6312939e-02   3.9161055e-02   3.7624086e-02   3.7397664e-02   3.7406545e-02   3.4400096e-02   3.6676364e-02   3.7587194e-02   3.6080532e-02   3.9013405e-02   3.7784403e-02   4.5353765e-02   3.8728571e-02   4.3855852e-02   3.8646069e-02   4.3052363e-02   3.7785628e-02   3.4038302e-02   3.5057097e-02   3.5171616e-02   4.5018915e-02   4.1564777e-02   4.2955639e-02   3.9933974e-02   3.8269404e-02   4.4274401e-02   4.9982977e-02   4.4450896e-02   3.9486805e-02   3.6417667e-02   3.5085163e-02   4.7968945e-02   4.9409838e-02   3.8275593e-02   4.1503437e-02   3.8278264e-02   3.9460006e-02   3.4190620e-02   3.7986340e-02   3.9629529e-02   3.9113200e-02   3.3719231e-02   3.6370190e-02   3.8169554e-02   3.4919196e-02   3.4931492e-02   3.2596479e-02   3.3676902e-02   3.1810436e-02   3.6941431e-02   3.5405837e-02   3.1563177e-02   3.3345759e-02   3.1577706e-02   3.0835703e-02   3.1469156e-02   3.6140377e-02   3.5043022e-02   4.1820292e-02   3.4143553e-02   3.5901937e-02   0.0000000e+00   4.1659190e-02   4.5741411e-02   4.3760888e-02   5.0132678e-02   4.6636606e-02   4.7159987e-02   4.6136878e-02   3.5101427e-02   3.4572512e-02   3.6121749e-02   3.7095698e-02   3.6419337e-02   3.6088548e-02   3.2721667e-02   3.4978593e-02   3.4438487e-02   3.6515322e-02   3.3931727e-02   3.4042011e-02
   3.1984979e-02   3.3057286e-02   3.4795451e-02   3.4233678e-02   3.9339669e-02   4.3006500e-02   3.2373833e-02   3.3230132e-02   2.9942285e-02   2.9656970e-02   3.6078595e-02   3.4626029e-02   3.4531973e-02   3.8096678e-02   3.4278027e-02   3.3421737e-02   3.2825157e-02   3.5635080e-02   3.3090849e-02   3.7599912e-02   4.0995557e-02   3.4978426e-02   3.5646741e-02   3.7327829e-02   4.4565423e-02   3.2434537e-02   2.8942919e-02   3.6190859e-02   3.3653844e-02   3.7855673e-02   3.8082225e-02   3.9680368e-02   3.7882267e-02   3.7370660e-02   4.0387292e-02   4.6781099e-02   3.9957712e-02   4.1571976e-02   3.4819422e-02   3.5077438e-02   4.3231742e-02   4.7600221e-02   3.8630502e-02   4.2102639e-02   4.0985756e-02   4.2895207e-02   3.5645117e-02   3.5643374e-02   3.9123107e-02   4.1117679e-02   3.3858730e-02   3.7821695e-02   3.5241917e-02   3.8035324e-02   3.5485359e-02   3.3974204e-02   3.2278104e-02   3.3942611e-02   3.7752682e-02   3.4487415e-02   2.9709581e-02   3.4709391e-02   3.3232096e-02   3.2822207e-02   3.4584906e-02   3.4857389e-02   3.2080714e-02   3.9881285e-02   3.6366615e-02   3.6967154e-02   4.1659190e-02   0.0000000e+00   4.0319974e-02   4.3352466e-02   4.5588077e-02   4.1339814e-02   4.5976155e-02   4.4428750e-02   3.3245465e-02   3.5935005e-02   3.4197374e-02   3.4974620e-02   3.6995268e-02   3.8420121e-02   3.2234513e-02   3.4163125e-02   3.3075207e-02   3.4330036e-02   2.9693073e-02   3.6664180e-02
   3.4319183e-02   3.4907445e-02   3.7671768e-02   3.7459700e-02   4.4654565e-02   4.0625577e-02   3.3510029e-02   3.4755250e-02   3.5014529e-02   3.6274162e-02   4.0295426e-02   4.0545284e-02   3.8040166e-02   3.5809207e-02   3.8674204e-02   3.7209911e-02   4.3111570e-02   3.6590900e-02   4.0845263e-02   4.3425400e-02   3.8108156e-02   4.5436028e-02   4.0278849e-02   3.9623622e-02   4.5397147e-02   4.2167981e-02   4.0936312e-02   4.1186670e-02   3.8106216e-02   4.1543576e-02   4.2572707e-02   3.8349781e-02   3.8786599e-02   3.8244415e-02   4.7748520e-02   5.2433112e-02   4.5018795e-02   4.1491220e-02   3.8752288e-02   3.6987252e-02   5.1977297e-02   4.7410504e-02   4.2345352e-02   4.5298105e-02   4.0469327e-02   4.8509097e-02   4.0787130e-02   3.5904474e-02   3.9641126e-02   4.3298448e-02   3.7790000e-02   3.8672777e-02   3.8041664e-02   3.7982473e-02   4.0166826e-02   3.6761794e-02   3.3072233e-02   3.8042511e-02   3.6967182e-02   3.8451929e-02   3.6453477e-02   3.6917978e-02   3.8997465e-02   3.3586927e-02   3.5758184e-02   3.6021068e-02   4.0459832e-02   4.1604606e-02   3.4846280e-02   4.1838734e-02   4.5741411e-02   4.0319974e-02   0.0000000e+00   4.5009279e-02   4.8737125e-02   4.6605950e-02   5.1197031e-02   4.7769629e-02   3.4410955e-02   3.5112932e-02   3.6620287e-02   3.7833478e-02   3.9046463e-02   4.0455179e-02   3.4291295e-02   3.8583263e-02   3.5508503e-02   3.5051702e-02   3.2884825e-02   3.5386224e-02
   3.3048057e-02   3.5970749e-02   3.5394915e-02   3.6507075e-02   4.1782008e-02   4.2224374e-02   3.5026702e-02   3.2803391e-02   3.7587381e-02   3.8009407e-02   3.9902345e-02   4.1103140e-02   4.2269513e-02   3.9053281e-02   3.8935404e-02   3.7862846e-02   3.9417790e-02   3.5150127e-02   3.8839308e-02   3.9436715e-02   3.7188694e-02   4.3635141e-02   3.6890808e-02   3.8385688e-02   4.1845583e-02   3.6464907e-02   3.7155807e-02   3.7405736e-02   3.0911836e-02   3.6940020e-02   3.7632572e-02   4.0807877e-02   3.7699312e-02   4.0098971e-02   4.3734608e-02   4.7718825e-02   4.4346580e-02   4.1158757e-02   3.6199682e-02   3.4714933e-02   5.0146786e-02   4.9196230e-02   3.8490289e-02   4.0293571e-02   3.8682318e-02   4.3252314e-02   3.8547022e-02   3.5839529e-02   3.6713031e-02   3.7730267e-02   3.4859781e-02   3.7570931e-02   3.6604542e-02   3.3963961e-02   3.2632105e-02   3.4352116e-02   3.3866823e-02   3.4254879e-02   3.5672244e-02   3.7472644e-02   3.5404809e-02   3.4710937e-02   4.0134362e-02   3.1104797e-02   3.6851894e-02   3.7355659e-02   4.0507102e-02   4.1281855e-02   3.6321309e-02   3.9290829e-02   4.3760888e-02   4.3352466e-02   4.5009279e-02   0.0000000e+00   4.2379566e-02   4.8822297e-02   5.4560414e-02   4.8874536e-02   3.6283127e-02   3.6399715e-02   3.7949166e-02   3.8363937e-02   4.0218210e-02   4.2824389e-02   3.6941975e-02   3.9230708e-02   3.6579016e-02   3.7603694e-02   3.5353920e-02   3.6314521e-02
   4.0096527e-02   4.0194037e-02   4.7759694e-02   4.0277332e-02   5.0502886e-02   5.6689342e-02   4.2357007e-02   3.6999430e-02   4.3421012e-02   4.9823849e-02   4.7154675e-02   4.7979416e-02   5.1373494e-02   4.6483161e-02   4.2947530e-02   4.3708914e-02   4.1634249e-02   3.8039105e-02   4.5992261e-02   4.9306064e-02   4.6068791e-02   4.0295378e-02   3.9756449e-02   4.1274986e-02   4.9678119e-02   4.3055770e-02   4.1350112e-02   3.8408919e-02   3.6454311e-02   4.4401144e-02   4.2690681e-02   4.6921241e-02   4.1469403e-02   4.2507829e-02   4.7859558e-02   5.5790704e-02   4.9938087e-02   4.3595764e-02   4.1013036e-02   3.9567052e-02   5.0194796e-02   5.6131553e-02   4.2435174e-02   5.0720508e-02   4.8042550e-02   4.6047690e-02   4.4754418e-02   4.2278959e-02   4.6907010e-02   4.7197629e-02   4.2267751e-02   4.3150744e-02   4.3085397e-02   4.1588031e-02   4.4325364e-02   4.7453600e-02   4.6888173e-02   4.6621688e-02   5.2202193e-02   5.4273838e-02   4.3517982e-02   4.6594997e-02   4.4966974e-02   4.3519412e-02   4.3470420e-02   4.4657775e-02   4.4987802e-02   4.7513973e-02   3.6820462e-02   4.2344216e-02   5.0132678e-02   4.5588077e-02   4.8737125e-02   4.2379566e-02   0.0000000e+00   5.2122923e-02   4.8437586e-02   4.8091714e-02   3.7688245e-02   3.5639741e-02   3.4586272e-02   3.4020896e-02   3.6798503e-02   4.3440514e-02   3.7089146e-02   3.5517093e-02   3.7044574e-02   4.2099729e-02   3.9316841e-02   3.5310659e-02
   4.1851026e-02   4.0886230e-02   4.2347608e-02   4.3945400e-02   4.1844843e-02   4.8879903e-02   3.6988067e-02   3.3820684e-02   3.9259126e-02   3.9580024e-02   4.2768860e-02   4.0400287e-02   4.0041495e-02   3.7129939e-02   4.4534707e-02   4.1324187e-02   4.3590853e-02   4.6734181e-02   4.7793534e-02   4.1746140e-02   4.5755439e-02   4.7080599e-02   4.4788320e-02   4.7603920e-02   4.8701923e-02   4.0294699e-02   4.1222807e-02   4.1032789e-02   3.8841811e-02   4.2479943e-02   4.2431458e-02   4.4732338e-02   4.6265508e-02   4.6304489e-02   5.0118380e-02   6.1294234e-02   5.0507228e-02   4.7807994e-02   4.6948663e-02   4.3583172e-02   6.1228937e-02   6.2076925e-02   4.7235307e-02   4.8043335e-02   4.3234952e-02   4.4128747e-02   3.7717666e-02   3.3213994e-02   3.6877375e-02   3.2287535e-02   3.4206739e-02   3.3794915e-02   3.8008568e-02   3.3083400e-02   3.2174816e-02   3.3363311e-02   2.8873978e-02   3.2876393e-02   3.8738336e-02   3.7657590e-02   3.4931773e-02   3.4097822e-02   3.4796930e-02   3.3654925e-02   3.6323020e-02   3.3814116e-02   4.1217659e-02   4.2659543e-02   3.2044529e-02   3.5989289e-02   4.6636606e-02   4.1339814e-02   4.6605950e-02   4.8822297e-02   5.2122923e-02   0.0000000e+00   5.3902019e-02   5.3876062e-02   3.7574641e-02   3.9480424e-02   4.2919430e-02   4.3651484e-02   4.0015263e-02   4.3783304e-02   4.3158996e-02   4.2309559e-02   4.0133545e-02   4.0961171e-02   3.9725413e-02   4.1367639e-02
   3.8158760e-02   3.8561306e-02   4.1018864e-02   4.3149815e-02   4.3413617e-02   4.6951519e-02   3.6439762e-02   3.8411351e-02   4.2647197e-02   4.1879201e-02   4.4597705e-02   4.1944210e-02   3.9427639e-02   4.1184180e-02   4.1184586e-02   4.3838124e-02   4.2210727e-02   4.1320530e-02   4.3438464e-02   4.2050466e-02   4.6211279e-02   4.5732174e-02   4.5796157e-02   4.5121275e-02   4.8423232e-02   4.1299402e-02   3.9015862e-02   4.1454623e-02   4.0046724e-02   4.5514181e-02   4.4670604e-02   4.6535884e-02   4.1978119e-02   4.1944875e-02   4.5669679e-02   5.2146263e-02   5.1485738e-02   4.1705580e-02   4.6725308e-02   4.3495799e-02   4.9891499e-02   5.3997651e-02   4.2815468e-02   4.4541029e-02   4.7158346e-02   4.8537991e-02   4.4297111e-02   4.0615574e-02   4.1573118e-02   4.5930056e-02   3.8567216e-02   4.0979205e-02   4.2945249e-02   4.1646723e-02   3.9914923e-02   3.8345592e-02   3.3810755e-02   3.4872474e-02   4.2829937e-02   4.4878105e-02   3.7413324e-02   3.8633977e-02   4.2451982e-02   3.7854531e-02   3.9117249e-02   4.3026396e-02   4.4922584e-02   4.2793171e-02   3.8810530e-02   4.0269231e-02   4.7159987e-02   4.5976155e-02   5.1197031e-02   5.4560414e-02   4.8437586e-02   5.3902019e-02   0.0000000e+00   5.2645271e-02   3.8311418e-02   4.0174274e-02   3.9696872e-02   3.9379904e-02   4.2077084e-02   4.5951147e-02   4.0259400e-02   4.5486512e-02   4.1998707e-02   4.3869908e-02   3.6944587e-02   4.0164258e-02
   3.5609916e-02   3.5066558e-02   3.7052511e-02   3.5785909e-02   3.9409323e-02   4.3022605e-02   3.6847154e-02   3.4626998e-02   3.6893677e-02   3.6543526e-02   4.3606199e-02   4.0137767e-02   3.8786240e-02   4.0841531e-02   3.7667666e-02   3.8334657e-02   3.6471353e-02   3.9607222e-02   4.1198709e-02   4.0255554e-02   3.8115344e-02   3.8552820e-02   3.9560234e-02   4.2318735e-02   4.3411728e-02   3.8797279e-02   4.2592780e-02   4.0031534e-02   3.4356294e-02   3.8396775e-02   4.0797804e-02   4.3172018e-02   3.9101304e-02   4.3782924e-02   4.3865279e-02   4.8346657e-02   4.5527215e-02   4.1401160e-02   4.0469450e-02   3.6929952e-02   4.7382475e-02   5.1156323e-02   4.4229704e-02   4.4767184e-02   4.3391342e-02   4.3931378e-02   4.1064478e-02   3.8596459e-02   3.7919284e-02   4.3607714e-02   3.8879305e-02   4.1681593e-02   4.1542996e-02   3.5912282e-02   3.6606882e-02   3.7285945e-02   3.6688747e-02   3.7344381e-02   3.8891577e-02   3.8132221e-02   3.7393788e-02   3.7431892e-02   3.8319931e-02   3.8250502e-02   3.7169024e-02   3.8727170e-02   4.0692901e-02   4.3237076e-02   3.5809258e-02   3.8075295e-02   4.6136878e-02   4.4428750e-02   4.7769629e-02   4.8874536e-02   4.8091714e-02   5.3876062e-02   5.2645271e-02   0.0000000e+00   3.6598342e-02   3.9240398e-02   3.7759705e-02   3.9903832e-02   4.0581043e-02   4.0587595e-02   3.6378137e-02   3.9149585e-02   3.6329658e-02   4.0538160e-02   3.5898955e-02   3.7489521e-02
   2.9702806e-02   2.8110914e-02   2.8681847e-02   3.1760609e-02   3.5631274e-02   3.8734675e-02   2.8607203e-02   2.3254262e-02   2.7306241e-02   2.8879462e-02   3.3897929e-02   3.2019619e-02   2.6681617e-02   2.8752877e-02   3.0422735e-02   3.1605978e-02   3.1364109e-02   3.0599796e-02   3.6365735e-02   3.3113957e-02   3.6941087e-02   3.4080252e-02   3.4583763e-02   3.8814905e-02   4.1763465e-02   3.5212451e-02   3.6411868e-02   3.3173883e-02   3.2356136e-02   3.7937413e-02   3.9235777e-02   3.7043879e-02   3.6118876e-02   3.5041707e-02   4.0221800e-02   4.8879865e-02   4.0762460e-02   3.2901445e-02   3.7810540e-02   3.5150789e-02   4.3655785e-02   4.0977213e-02   3.6440521e-02   3.5643559e-02   3.5585864e-02   3.9987300e-02   3.1096996e-02   3.1385769e-02   3.0699922e-02   3.9148816e-02   3.2840252e-02   3.1873176e-02   3.3181365e-02   3.0643974e-02   3.1919500e-02   3.1257731e-02   2.8412200e-02   2.6207673e-02   2.9139509e-02   3.3229449e-02   2.7097805e-02   2.7198934e-02   2.7810843e-02   2.9079833e-02   2.7397214e-02   3.0525620e-02   3.1952900e-02   3.6567183e-02   2.8795317e-02   2.7670221e-02   3.5101427e-02   3.3245465e-02   3.4410955e-02   3.6283127e-02   3.7688245e-02   3.7574641e-02   3.8311418e-02   3.6598342e-02   0.0000000e+00   3.0075562e-02   2.9283149e-02   3.0980108e-02   3.0281593e-02   3.6215257e-02   2.7953115e-02   3.1243606e-02   2.7469472e-02   3.0228600e-02   2.6890578e-02   3.1190782e-02
   3.3307612e-02   3.1815674e-02   2.8347206e-02   2.9643256e-02   3.3144364e-02   3.9075029e-02   2.8719681e-02   2.7529527e-02   3.1030980e-02   3.5126268e-02   3.6603858e-02   3.2114573e-02   3.2201304e-02   3.2026447e-02   3.3166917e-02   3.4396885e-02   3.1673381e-02   3.1220104e-02   3.4576413e-02   3.1696748e-02   3.2557965e-02   3.4206159e-02   3.0826476e-02   3.4951017e-02   4.1056535e-02   3.7355081e-02   3.4779250e-02   3.1866752e-02   3.2245621e-02   3.6065969e-02   3.9156937e-02   3.6522992e-02   3.3162408e-02   3.5930020e-02   3.7165700e-02   4.7163811e-02   4.1225985e-02   3.3162868e-02   3.3251819e-02   3.4718281e-02   4.2111682e-02   3.6292852e-02   3.6636519e-02   3.5621776e-02   3.1628579e-02   3.7496539e-02   3.3081956e-02   3.0018787e-02   3.4076342e-02   3.5481431e-02   2.8258877e-02   3.2004056e-02   3.3084916e-02   2.6554726e-02   3.3020657e-02   3.3582516e-02   3.1231989e-02   3.4817500e-02   3.5594406e-02   3.7873588e-02   3.0184359e-02   3.0279824e-02   3.1872293e-02   2.7375119e-02   2.9688556e-02   3.5797680e-02   3.5515598e-02   3.6212860e-02   2.7484578e-02   2.9126841e-02   3.4572512e-02   3.5935005e-02   3.5112932e-02   3.6399715e-02   3.5639741e-02   3.9480424e-02   4.0174274e-02   3.9240398e-02   3.0075562e-02   0.0000000e+00   2.8075623e-02   2.9425469e-02   2.9722104e-02   3.2896517e-02   2.5822580e-02   2.7290949e-02   3.0099128e-02   2.9751553e-02   2.7146661e-02   3.0422191e-02
   2.5583059e-02   2.7027645e-02   2.9081175e-02   2.8217835e-02   2.9729573e-02   3.4539745e-02   2.4722187e-02   2.6149161e-02   2.8784059e-02   3.0213882e-02   3.1691166e-02   2.8647313e-02   2.9967752e-02   2.8264134e-02   2.7013778e-02   3.1306358e-02   3.1544251e-02   2.9155084e-02   3.0417869e-02   2.9422496e-02   3.3734874e-02   2.9928762e-02   3.0602997e-02   3.2894444e-02   3.9047191e-02   2.9059792e-02   3.1329390e-02   2.6838736e-02   2.7487344e-02   3.0126762e-02   3.0343877e-02   2.9943712e-02   2.9307899e-02   3.1515847e-02   3.6007255e-02   4.6047214e-02   3.7796184e-02   3.3020451e-02   3.2434803e-02   2.8679065e-02   4.0712696e-02   3.5326475e-02   3.2356951e-02   3.6780382e-02   3.4086781e-02   3.5891668e-02   3.1530629e-02   3.0756540e-02   3.0698978e-02   3.4058118e-02   2.7188044e-02   2.8060189e-02   3.3467974e-02   2.8758304e-02   3.0157819e-02   2.8145073e-02   2.7190966e-02   2.8037265e-02   2.9902982e-02   3.0859896e-02   2.6324716e-02   2.8606484e-02   2.7967176e-02   2.5502063e-02   2.7956871e-02   2.9812646e-02   3.3605518e-02   3.5285543e-02   2.7890057e-02   2.8456217e-02   3.6121749e-02   3.4197374e-02   3.6620287e-02   3.7949166e-02   3.4586272e-02   4.2919430e-02   3.9696872e-02   3.7759705e-02   2.9283149e-02   2.8075623e-02   0.0000000e+00   3.0022999e-02   3.0509669e-02   3.2198174e-02   2.7275237e-02   2.9109582e-02   2.8453089e-02   2.8316216e-02   2.5856522e-02   2.6616550e-02
   2.5673318e-02   2.7034345e-02   3.0327493e-02   2.9196638e-02   3.3530418e-02   3.2901793e-02   2.5471629e-02   2.5461151e-02   2.9034409e-02   3.1675012e-02   3.2631840e-02   3.0131516e-02   3.0141442e-02   3.0497684e-02   2.6397323e-02   3.0611373e-02   3.2402352e-02   3.1594026e-02   3.0935946e-02   3.1393745e-02   3.2552134e-02   3.0504574e-02   3.0002554e-02   3.3909864e-02   3.7519822e-02   2.9129915e-02   3.0859983e-02   2.6474767e-02   2.8285101e-02   3.1870535e-02   3.2286897e-02   3.2046861e-02   3.0460301e-02   3.1749435e-02   3.6609277e-02   4.7383861e-02   3.8065961e-02   3.7392598e-02   3.2657095e-02   2.8229231e-02   3.9967169e-02   3.8142948e-02   3.0102996e-02   3.6494201e-02   3.5430918e-02   3.5874903e-02   3.1770256e-02   2.9609039e-02   3.0525930e-02   3.2127557e-02   2.8377000e-02   2.9156621e-02   3.0733602e-02   2.8281490e-02   2.8077084e-02   2.5537249e-02   2.6690972e-02   2.7712835e-02   2.9515706e-02   3.0301986e-02   2.7557776e-02   2.7257445e-02   2.7230812e-02   2.5058807e-02   2.8055380e-02   3.0096843e-02   3.2329354e-02   3.5449811e-02   2.7894080e-02   3.0043002e-02   3.7095698e-02   3.4974620e-02   3.7833478e-02   3.8363937e-02   3.4020896e-02   4.3651484e-02   3.9379904e-02   3.9903832e-02   3.0980108e-02   2.9425469e-02   3.0022999e-02   0.0000000e+00   2.8792647e-02   3.0764797e-02   2.7262158e-02   2.9858652e-02   2.7341178e-02   2.7601804e-02   2.6364498e-02   2.8113845e-02
   2.8404918e-02   2.8725832e-02   2.9628952e-02   2.9812816e-02   3.4107916e-02   3.5643901e-02   2.5439977e-02   2.6334627e-02   3.0779561e-02   3.1766683e-02   3.4689979e-02   3.1158055e-02   3.0896694e-02   3.0342988e-02   2.6585972e-02   2.8077483e-02   3.0337047e-02   2.8796572e-02   3.2173608e-02   3.2203225e-02   3.7738290e-02   3.5596084e-02   3.1001844e-02   3.5021277e-02   3.9382132e-02   2.9919031e-02   2.9640040e-02   2.7958695e-02   2.7383810e-02   3.0661409e-02   3.2448310e-02   3.2037430e-02   3.2395601e-02   3.2541051e-02   3.6632740e-02   4.9155296e-02   4.2634731e-02   3.9560571e-02   3.4125183e-02   3.1839242e-02   3.5892842e-02   4.2622734e-02   3.2050033e-02   3.6637853e-02   3.4225580e-02   3.6192244e-02   3.0547266e-02   3.0727533e-02   3.3635472e-02   3.6166574e-02   2.8958045e-02   3.0525033e-02   2.9250152e-02   3.0643808e-02   3.1993857e-02   3.2053762e-02   2.8297146e-02   2.9513612e-02   3.0199030e-02   3.0424716e-02   2.7993228e-02   2.7228757e-02   2.7977414e-02   2.5925515e-02   2.8833489e-02   3.1047611e-02   3.5137247e-02   3.8305700e-02   3.1087321e-02   3.1469400e-02   3.6419337e-02   3.6995268e-02   3.9046463e-02   4.0218210e-02   3.6798503e-02   4.0015263e-02   4.2077084e-02   4.0581043e-02   3.0281593e-02   2.9722104e-02   3.0509669e-02   2.8792647e-02   0.0000000e+00   3.2721149e-02   2.7462835e-02   3.1702898e-02   2.9309417e-02   2.7887474e-02   2.7925324e-02   2.8905114e-02
   2.9051197e-02   2.9900694e-02   3.1610799e-02   3.3003582e-02   3.6788060e-02   3.5931753e-02   2.5976060e-02   2.5834407e-02   3.0473002e-02   3.2797395e-02   3.3757316e-02   3.1834903e-02   3.4496283e-02   3.5605299e-02   3.1162139e-02   3.0782494e-02   3.3987066e-02   3.1806681e-02   3.4830917e-02   3.2246374e-02   3.5593125e-02   3.4337700e-02   3.4322070e-02   3.4934604e-02   4.0556947e-02   3.3572564e-02   3.2045318e-02   2.7982579e-02   2.8845277e-02   3.4954638e-02   3.5490438e-02   3.5809250e-02   3.2294490e-02   3.5219096e-02   3.8690455e-02   3.9931654e-02   4.1958792e-02   3.5853728e-02   3.3942203e-02   3.3131757e-02   4.3344591e-02   4.5561829e-02   3.4633771e-02   3.8075932e-02   3.7137773e-02   3.6532940e-02   3.2047247e-02   3.3221808e-02   3.3652328e-02   3.6558326e-02   3.2239487e-02   3.5413984e-02   3.6512213e-02   3.3573560e-02   3.3536875e-02   3.0819763e-02   3.0198953e-02   3.2210132e-02   3.4097507e-02   3.6515604e-02   3.2940687e-02   3.1679789e-02   3.3001129e-02   3.0519614e-02   3.3398793e-02   3.4138572e-02   3.7367277e-02   3.8795931e-02   3.1582789e-02   3.3543882e-02   3.6088548e-02   3.8420121e-02   4.0455179e-02   4.2824389e-02   4.3440514e-02   4.3783304e-02   4.5951147e-02   4.0587595e-02   3.6215257e-02   3.2896517e-02   3.2198174e-02   3.0764797e-02   3.2721149e-02   0.0000000e+00   2.9819624e-02   3.1438944e-02   3.0914475e-02   3.0707136e-02   2.5812068e-02   2.8526281e-02
   2.5999505e-02   2.6029649e-02   2.6989249e-02   2.6767940e-02   2.9587068e-02   2.8707428e-02   2.3450641e-02   2.3627999e-02   2.7628340e-02   2.7266121e-02   3.1201766e-02   3.0221487e-02   2.6594935e-02   2.7030217e-02   2.6907256e-02   2.8027640e-02   2.9573618e-02   2.5744883e-02   2.8512540e-02   2.8500835e-02   3.1137636e-02   2.8310746e-02   2.8937166e-02   3.0750237e-02   3.4831505e-02   2.7987662e-02   2.7788904e-02   2.5458130e-02   2.6727543e-02   2.8418283e-02   3.0632428e-02   2.9562654e-02   2.7760018e-02   3.0641512e-02   3.1388805e-02   3.6756885e-02   3.6353413e-02   3.1305299e-02   2.9928354e-02   2.6711856e-02   3.3174864e-02   3.8563071e-02   2.8446526e-02   3.3025871e-02   3.0521487e-02   3.3603916e-02   2.7961639e-02   2.6108130e-02   2.8859229e-02   3.1943974e-02   2.5998602e-02   2.5542426e-02   2.9613958e-02   2.6605370e-02   2.5966519e-02   2.4443035e-02   2.3032895e-02   2.4427936e-02   2.6771026e-02   2.7933382e-02   2.5025683e-02   2.6044554e-02   2.6419567e-02   2.3466168e-02   2.4904855e-02   2.7522830e-02   3.1920455e-02   3.2317987e-02   2.4633668e-02   2.8222801e-02   3.2721667e-02   3.2234513e-02   3.4291295e-02   3.6941975e-02   3.7089146e-02   4.3158996e-02   4.0259400e-02   3.6378137e-02   2.7953115e-02   2.5822580e-02   2.7275237e-02   2.7262158e-02   2.7462835e-02   2.9819624e-02   0.0000000e+00   2.6996191e-02   2.7006050e-02   2.5249243e-02   2.4414235e-02   2.6676236e-02
   2.6982570e-02   2.5275079e-02   2.7951328e-02   2.8249332e-02   3.1701832e-02   3.1670910e-02   2.4993606e-02   2.5282781e-02   2.7858818e-02   2.9151296e-02   3.4307040e-02   3.0527135e-02   2.9089849e-02   2.8203640e-02   3.1146354e-02   3.0310026e-02   3.0126862e-02   3.0144876e-02   3.0994809e-02   3.2185825e-02   4.0235799e-02   3.4915789e-02   3.1242448e-02   3.2492183e-02   3.9281131e-02   3.0425284e-02   2.9886379e-02   2.8360946e-02   2.8763261e-02   3.0873637e-02   3.2313319e-02   3.1800705e-02   2.9527660e-02   3.1974879e-02   3.5867830e-02   4.0376518e-02   3.9921166e-02   3.3792138e-02   3.2376074e-02   2.9398520e-02   3.7307873e-02   4.0269179e-02   3.0603488e-02   3.4980702e-02   3.4233876e-02   3.8473513e-02   3.1611869e-02   2.8374335e-02   3.0289146e-02   3.2790323e-02   2.7900341e-02   3.0261872e-02   3.0451303e-02   2.8616347e-02   2.8708133e-02   2.7440597e-02   2.6071006e-02   2.8080484e-02   2.9710897e-02   2.9355634e-02   2.5869559e-02   2.8818761e-02   2.8188223e-02   2.6648197e-02   2.8999097e-02   3.1702597e-02   3.4220405e-02   3.5372232e-02   2.6205865e-02   2.9293171e-02   3.4978593e-02   3.4163125e-02   3.8583263e-02   3.9230708e-02   3.5517093e-02   4.2309559e-02   4.5486512e-02   3.9149585e-02   3.1243606e-02   2.7290949e-02   2.9109582e-02   2.9858652e-02   3.1702898e-02   3.1438944e-02   2.6996191e-02   0.0000000e+00   2.8930846e-02   2.8019429e-02   2.6913199e-02   2.8038380e-02
   2.4418905e-02   2.3040471e-02   2.6571138e-02   2.5158321e-02   2.8679558e-02   2.6314195e-02   2.2626856e-02   2.3014918e-02   2.3751233e-02   2.5556538e-02   2.6963028e-02   2.8390401e-02   2.8785078e-02   2.8460920e-02   2.9514365e-02   2.8364837e-02   2.6677979e-02   2.7345704e-02   2.9028712e-02   2.8198256e-02   3.5064343e-02   2.9141473e-02   2.8872563e-02   3.1099255e-02   3.4731550e-02   2.9405946e-02   2.7929918e-02   2.4760076e-02   2.7053370e-02   2.9558082e-02   3.0645304e-02   2.8824859e-02   2.7539544e-02   3.1069122e-02   3.6653585e-02   4.1483610e-02   3.7336467e-02   3.3676450e-02   3.0598947e-02   2.5073271e-02   2.7865425e-02   3.6471370e-02   2.8732607e-02   3.2529923e-02   3.0780149e-02   3.5534432e-02   2.8507220e-02   2.6476714e-02   2.5905332e-02   3.1810157e-02   2.6908661e-02   3.0584885e-02   3.0474516e-02   2.6418589e-02   2.5845590e-02   2.5031583e-02   2.4434246e-02   2.5121869e-02   2.6461084e-02   2.5393641e-02   2.3482793e-02   2.5753457e-02   2.5465020e-02   2.5471572e-02   2.7227373e-02   2.8962055e-02   3.3809828e-02   3.4827873e-02   2.7646960e-02   3.2110812e-02   3.4438487e-02   3.3075207e-02   3.5508503e-02   3.6579016e-02   3.7044574e-02   4.0133545e-02   4.1998707e-02   3.6329658e-02   2.7469472e-02   3.0099128e-02   2.8453089e-02   2.7341178e-02   2.9309417e-02   3.0914475e-02   2.7006050e-02   2.8930846e-02   0.0000000e+00   2.3419557e-02   2.3906502e-02   2.5735525e-02
   2.6067888e-02   2.6291145e-02   3.1668647e-02   3.1192740e-02   3.3426836e-02   3.2824438e-02   2.4151505e-02   2.5062188e-02   2.9571970e-02   2.8582769e-02   3.0761953e-02   3.0246349e-02   2.9249726e-02   2.8092707e-02   3.0800202e-02   3.2527950e-02   3.0156834e-02   2.8227719e-02   3.0560658e-02   3.1757080e-02   3.4202683e-02   2.9209298e-02   3.0566562e-02   3.4384404e-02   3.9831310e-02   3.1082379e-02   2.9593690e-02   2.8037149e-02   2.9323709e-02   3.0344334e-02   3.2625894e-02   3.1193697e-02   3.0048206e-02   3.1278313e-02   3.7677978e-02   4.4455922e-02   3.7877693e-02   3.7547117e-02   3.2568373e-02   3.4456976e-02   3.4548638e-02   4.0740847e-02   3.3124166e-02   3.3503553e-02   3.5783611e-02   3.7489913e-02   3.0396962e-02   3.0195270e-02   2.9969137e-02   3.8399012e-02   3.2151674e-02   3.0534536e-02   3.5778041e-02   3.0977498e-02   3.0236351e-02   2.7781046e-02   2.7014914e-02   2.7742871e-02   3.0511780e-02   3.0507313e-02   2.7541159e-02   2.8378300e-02   2.7117550e-02   2.7048021e-02   2.9187481e-02   3.1164358e-02   3.3073610e-02   3.4989988e-02   2.6097313e-02   3.0776082e-02   3.6515322e-02   3.4330036e-02   3.5051702e-02   3.7603694e-02   4.2099729e-02   4.0961171e-02   4.3869908e-02   4.0538160e-02   3.0228600e-02   2.9751553e-02   2.8316216e-02   2.7601804e-02   2.7887474e-02   3.0707136e-02   2.5249243e-02   2.8019429e-02   2.3419557e-02   0.0000000e+00   2.5683317e-02   2.9564441e-02
   2.4672479e-02   2.3674959e-02   2.6626072e-02   2.6357814e-02   2.5785327e-02   3.0371622e-02   2.2601550e-02   2.3602253e-02   2.7755600e-02   2.8552899e-02   2.8539328e-02   2.6492215e-02   2.7182608e-02   2.7382711e-02   2.7516096e-02   2.8919076e-02   2.8207632e-02   2.7670613e-02   2.9196269e-02   2.9931320e-02   3.3846797e-02   2.8382265e-02   2.8362101e-02   3.0332462e-02   3.5756584e-02   2.7939864e-02   2.8174802e-02   2.7083288e-02   2.7886552e-02   2.7760573e-02   3.1219262e-02   3.0329220e-02   2.7924010e-02   2.9871381e-02   3.5340491e-02   3.8622507e-02   3.4807200e-02   3.2216563e-02   3.1271494e-02   2.7452254e-02   3.5613236e-02   3.8089096e-02   2.9183317e-02   3.2265342e-02   3.1892362e-02   3.4675873e-02   2.9182027e-02   2.6859675e-02   2.6566676e-02   3.2340598e-02   2.7706315e-02   2.5767194e-02   2.9488359e-02   2.8380271e-02   2.5993187e-02   2.5892774e-02   2.4430223e-02   2.4743243e-02   2.7548441e-02   2.7507483e-02   2.4710747e-02   2.5976481e-02   2.4702695e-02   2.3819315e-02   2.7879000e-02   2.8629565e-02   3.1701025e-02   3.1935152e-02   2.4066563e-02   2.6881288e-02   3.3931727e-02   2.9693073e-02   3.2884825e-02   3.5353920e-02   3.9316841e-02   3.9725413e-02   3.6944587e-02   3.5898955e-02   2.6890578e-02   2.7146661e-02   2.5856522e-02   2.6364498e-02   2.7925324e-02   2.5812068e-02   2.4414235e-02   2.6913199e-02   2.3906502e-02   2.5683317e-02   0.0000000e+00   2.5923665e-02
   2.4664105e-02   2.5217541e-02   2.8464860e-02   2.7678556e-02   3.1232592e-02   3.1614036e-02   2.4844167e-02   2.5246601e-02   2.7822265e-02   2.7369447e-02   3.1148540e-02   2.9619598e-02   2.9664514e-02   2.8886205e-02   2.8069009e-02   3.2201627e-02   3.0239617e-02   3.0624302e-02   3.0491330e-02   3.0060299e-02   3.3906577e-02   3.3751562e-02   3.0701569e-02   3.1203389e-02   3.8401181e-02   3.1073626e-02   3.2030495e-02   2.8903347e-02   3.0050348e-02   2.9127046e-02   3.1233794e-02   3.1191434e-02   2.9265363e-02   3.3092163e-02   3.5342331e-02   4.3315532e-02   3.5727538e-02   3.3870210e-02   3.1958164e-02   2.8568465e-02   3.3767949e-02   3.7401293e-02   3.0991987e-02   3.2990644e-02   3.4894453e-02   3.5283650e-02   3.0971590e-02   2.8433552e-02   2.8771742e-02   3.4598320e-02   2.9279342e-02   2.7174789e-02   2.9873163e-02   2.8331495e-02   2.8212219e-02   2.8275965e-02   2.7358136e-02   2.7103870e-02   2.9024202e-02   2.8219052e-02   2.6927488e-02   2.8069597e-02   2.6583084e-02   2.3447630e-02   2.9345550e-02   3.0340630e-02   3.3696478e-02   3.5529599e-02   2.8353369e-02   2.7574647e-02   3.4042011e-02   3.6664180e-02   3.5386224e-02   3.6314521e-02   3.5310659e-02   4.1367639e-02   4.0164258e-02   3.7489521e-02   3.1190782e-02   3.0422191e-02   2.6616550e-02   2.8113845e-02   2.8905114e-02   2.8526281e-02   2.6676236e-02   2.8038380e-02   2.5735525e-02   2.9564441e-02   2.5923665e-02   0.0000000e+00
