# Supplementary material for: Autistic traits and individual brain differences: functional network efficiency reflects attentional and social impairments, structural nodal efficiencies index systemising and theory-of-mind skills
Source: Mol Autism. 2021 Jan 21;12:3. doi: 10.1186/s13229-020-00377-8 (PMC7818759; doi:10.1186/s13229-020-00377-8)
Supplement: Supplementary file 8 — Additional file 8. Connectivity matrices. Connection matrices and functional correlation matrices for each subject, as floating-point values in ASCII text format, and MATLAB code for producing these. [file 13229_2020_377_MOESM8_ESM.zip › Paul_Arora_et_al_data/Physiological/BBC/DTI_rsfMRI_ConnectivityMatrices/connectivity_matrices/Connection_Matrix_sym_aHU0193.txt]

   0.0000000e+00   2.8892502e-02   2.6415170e-02   2.8420211e-02   3.3297659e-02   3.3164830e-02   2.4257371e-02   2.4616555e-02   3.3401406e-02   2.7757727e-02   3.1394832e-02   3.1088186e-02   2.8517118e-02   2.8867894e-02   2.8280563e-02   2.9284465e-02   2.7971697e-02   2.9265193e-02   3.1106256e-02   3.2978692e-02   3.9180490e-02   3.4721865e-02   3.1801382e-02   3.2790949e-02   3.3299218e-02   3.5416780e-02   3.2200640e-02   3.0802015e-02   2.7822447e-02   3.2141490e-02   3.4478352e-02   3.2399713e-02   3.5986410e-02   3.4538810e-02   4.1127577e-02   4.3932696e-02   3.2673333e-02   3.4741250e-02   3.2417163e-02   3.0917115e-02   3.6171580e-02   2.8563814e-02   3.2509812e-02   3.4034883e-02   3.6475046e-02   3.4470826e-02   3.1268113e-02   2.9006680e-02   3.0831606e-02   2.8160907e-02   2.6422866e-02   2.8863361e-02   3.4228511e-02   2.9216224e-02   2.7247654e-02   2.5969476e-02   2.6589987e-02   2.5590150e-02   2.9722137e-02   2.5377109e-02   2.6490608e-02   2.6283463e-02   2.8976216e-02   2.7228069e-02   2.6497922e-02   2.9630507e-02   3.9177392e-02   3.5721125e-02   3.3129327e-02   3.8106946e-02   2.8839506e-02   3.1642163e-02   3.8570659e-02   4.0109614e-02   3.7844669e-02   3.6305550e-02   3.4935766e-02   3.5769775e-02   2.8736822e-02   2.8095521e-02   2.7301628e-02   2.8558513e-02   2.9706790e-02   2.9310692e-02   2.5980307e-02   2.7185825e-02   2.5758113e-02   2.5462535e-02   2.6802174e-02   2.4746553e-02
   2.8892502e-02   0.0000000e+00   2.6667024e-02   2.9746156e-02   3.4028181e-02   3.3732784e-02   2.6678756e-02   2.7378889e-02   3.6360608e-02   2.8312199e-02   3.2385537e-02   3.2391588e-02   3.1348952e-02   3.3050487e-02   2.9551532e-02   3.0466232e-02   3.1502060e-02   3.2555866e-02   3.3489122e-02   3.5558895e-02   4.6725581e-02   3.8848108e-02   3.4669104e-02   3.3920739e-02   3.7691709e-02   3.7203580e-02   3.2647176e-02   3.1153572e-02   3.0260283e-02   3.4814772e-02   3.6041619e-02   3.5409580e-02   3.8622382e-02   4.0228317e-02   4.0697085e-02   4.3038378e-02   3.5325949e-02   3.5987750e-02   3.3546545e-02   3.3189472e-02   3.9269262e-02   3.2861525e-02   3.4788296e-02   3.3772612e-02   3.5136624e-02   3.8139440e-02   3.3853337e-02   3.1655921e-02   3.2839651e-02   3.0632605e-02   2.8469529e-02   2.9125960e-02   3.7719777e-02   3.1812378e-02   2.8781492e-02   2.8782715e-02   2.9158965e-02   2.8769127e-02   3.3177332e-02   2.7265942e-02   2.6850611e-02   2.9220019e-02   2.9474075e-02   2.9988566e-02   2.9650603e-02   3.2390659e-02   3.7686843e-02   3.8960141e-02   3.7801717e-02   4.2865345e-02   3.0273310e-02   3.4236365e-02   4.0936474e-02   3.9156256e-02   3.9745373e-02   4.0676945e-02   3.7985113e-02   3.7027263e-02   3.5486099e-02   2.9383290e-02   2.8709624e-02   3.0069581e-02   2.8446051e-02   2.9243727e-02   2.6252319e-02   2.8046843e-02   2.9653078e-02   2.6599425e-02   2.8856484e-02   2.5877789e-02
   2.6415170e-02   2.6667024e-02   0.0000000e+00   2.6104170e-02   3.0855352e-02   2.8326165e-02   2.4486370e-02   2.4496815e-02   3.5962193e-02   3.0195566e-02   3.0660536e-02   3.2659731e-02   2.8616106e-02   3.0801124e-02   2.9636397e-02   2.7574749e-02   3.0096737e-02   3.1532442e-02   3.1353025e-02   3.2709757e-02   3.9452963e-02   3.6927547e-02   3.1827312e-02   3.1786473e-02   3.6519573e-02   3.6304872e-02   3.2232631e-02   3.0267953e-02   2.9636961e-02   3.2941185e-02   3.4124109e-02   3.1879174e-02   3.5333473e-02   3.7286535e-02   4.0046397e-02   4.4054727e-02   3.4198008e-02   3.3229109e-02   3.0585782e-02   3.0986569e-02   3.3666696e-02   3.2653354e-02   3.3341205e-02   3.3039113e-02   3.4633949e-02   3.4340468e-02   3.1266441e-02   2.8722636e-02   3.1112394e-02   2.8941768e-02   2.6051204e-02   2.8786017e-02   3.7338096e-02   2.8606214e-02   2.6749951e-02   2.5734690e-02   2.6897441e-02   2.6970569e-02   2.9998566e-02   2.5458217e-02   2.5721712e-02   2.6806801e-02   2.6917591e-02   2.8172591e-02   2.9505637e-02   2.8964276e-02   3.6464343e-02   3.6221538e-02   3.3999825e-02   3.8395690e-02   2.7126184e-02   3.3381237e-02   3.9738263e-02   3.8138564e-02   4.3935675e-02   3.4782964e-02   3.4833015e-02   3.2705022e-02   3.4496776e-02   2.7566923e-02   2.6259963e-02   2.8141468e-02   2.7842893e-02   2.6574646e-02   2.4696255e-02   2.6360821e-02   2.5716432e-02   2.3700186e-02   2.5297922e-02   2.4485502e-02
   2.8420211e-02   2.9746156e-02   2.6104170e-02   0.0000000e+00   3.4677420e-02   3.2507397e-02   2.5094347e-02   2.5964230e-02   3.7661577e-02   2.8734198e-02   3.3929816e-02   3.4009554e-02   2.7869365e-02   2.9725648e-02   2.8436621e-02   2.8402164e-02   3.4216997e-02   3.1911650e-02   3.1770800e-02   3.1764268e-02   4.1502954e-02   3.8341598e-02   3.1700453e-02   3.3644056e-02   3.5881952e-02   3.7059326e-02   3.5741440e-02   3.3394625e-02   2.9239979e-02   3.3544382e-02   3.5677751e-02   3.2171453e-02   3.8248865e-02   3.3932328e-02   3.9188847e-02   3.4400058e-02   3.4161496e-02   3.4681699e-02   3.0651686e-02   3.1629583e-02   4.0548719e-02   3.4933136e-02   3.6114528e-02   3.5662314e-02   3.7539677e-02   3.6571263e-02   3.3224034e-02   2.9841355e-02   3.2419308e-02   3.1564371e-02   2.7883827e-02   2.8865119e-02   3.6489260e-02   2.8668494e-02   2.7047235e-02   2.6943650e-02   2.8372704e-02   2.8884770e-02   3.2051736e-02   2.6228664e-02   2.8989460e-02   2.8503246e-02   3.1044293e-02   3.0596840e-02   2.9862992e-02   2.9425680e-02   4.0780295e-02   3.9597506e-02   3.3577359e-02   3.8521898e-02   3.1308311e-02   3.3652459e-02   4.1250207e-02   3.9539831e-02   4.6100337e-02   4.0919912e-02   3.7233569e-02   3.4299485e-02   3.1877940e-02   3.1647067e-02   2.9964550e-02   3.0682940e-02   2.9710667e-02   2.8078477e-02   2.6956898e-02   2.8797039e-02   2.8162742e-02   2.5435021e-02   2.7677586e-02   2.6681012e-02
   3.3297659e-02   3.4028181e-02   3.0855352e-02   3.4677420e-02   0.0000000e+00   3.7952463e-02   3.2312571e-02   3.1828587e-02   3.8796120e-02   3.0368945e-02   3.8363070e-02   3.7988940e-02   3.2607000e-02   3.4585783e-02   3.5800780e-02   3.2391643e-02   3.6653136e-02   3.7008746e-02   3.7589194e-02   3.9673490e-02   4.6525983e-02   4.0264403e-02   4.2621089e-02   4.0932771e-02   4.1778157e-02   4.0191152e-02   3.9842718e-02   4.0070572e-02   3.4335472e-02   3.9522022e-02   4.0674346e-02   3.7556324e-02   4.2211869e-02   3.9351367e-02   4.5832479e-02   5.0537775e-02   3.8943807e-02   4.0958842e-02   3.5620568e-02   3.6519290e-02   4.3838543e-02   3.5124810e-02   4.0852706e-02   4.1501702e-02   4.3154699e-02   4.2165451e-02   3.6553883e-02   3.5805932e-02   3.6131005e-02   3.6812424e-02   3.4702916e-02   3.7228644e-02   3.7374302e-02   3.0468164e-02   3.1074895e-02   3.2598054e-02   3.5466638e-02   3.2267891e-02   3.9108451e-02   3.1272806e-02   3.4495855e-02   3.6346648e-02   3.8028787e-02   3.4893664e-02   3.0419700e-02   3.4861164e-02   4.4479530e-02   4.2949168e-02   3.9066999e-02   4.4907053e-02   3.5758436e-02   3.8919531e-02   4.6536493e-02   4.5838828e-02   4.6706801e-02   4.4294431e-02   4.1817902e-02   4.1971869e-02   3.9300418e-02   3.7613684e-02   3.5344106e-02   3.3585742e-02   3.6177440e-02   3.5590451e-02   3.0863961e-02   3.3531466e-02   3.3406241e-02   3.1420343e-02   3.2378899e-02   3.0014032e-02
   3.3164830e-02   3.3732784e-02   2.8326165e-02   3.2507397e-02   3.7952463e-02   0.0000000e+00   3.0219324e-02   3.3538591e-02   3.7418256e-02   3.2050248e-02   4.0233485e-02   3.6969279e-02   3.3979004e-02   3.6568767e-02   3.4016876e-02   3.2349703e-02   3.8179689e-02   3.7013423e-02   3.6967316e-02   3.9517155e-02   3.9426565e-02   3.8090146e-02   3.7624475e-02   3.7942919e-02   3.9893923e-02   3.9867797e-02   4.0604884e-02   3.7643465e-02   3.3009097e-02   3.8454343e-02   4.1025227e-02   3.4261837e-02   3.7858007e-02   3.9488720e-02   4.5130432e-02   4.2791419e-02   3.6292115e-02   4.0007406e-02   3.5805194e-02   3.6840406e-02   4.0671239e-02   3.8077933e-02   4.1327673e-02   4.2809652e-02   4.1440366e-02   4.2080613e-02   3.8706882e-02   3.5951855e-02   3.8865730e-02   3.7501634e-02   3.2824246e-02   3.4258211e-02   3.6285632e-02   3.2353905e-02   3.4462448e-02   3.0115551e-02   3.1283255e-02   3.2617231e-02   3.7180199e-02   3.4012258e-02   3.2375453e-02   3.2385560e-02   3.4234004e-02   3.2102709e-02   2.9524599e-02   3.2203134e-02   4.4492300e-02   4.2581095e-02   3.8164426e-02   4.6599489e-02   3.3108854e-02   3.3336513e-02   4.0374500e-02   4.8460486e-02   4.3681051e-02   4.1735619e-02   4.0842808e-02   4.1672926e-02   4.0156657e-02   3.3691152e-02   3.3784556e-02   3.4228345e-02   3.2554114e-02   3.4684389e-02   3.2590774e-02   3.5098025e-02   3.1283641e-02   3.3682256e-02   3.2324010e-02   3.1949511e-02
   2.4257371e-02   2.6678756e-02   2.4486370e-02   2.5094347e-02   3.2312571e-02   3.0219324e-02   0.0000000e+00   2.3308849e-02   3.0866871e-02   2.4986972e-02   3.1404529e-02   3.3886548e-02   2.6487404e-02   2.6146000e-02   2.7248484e-02   2.4618388e-02   2.8960171e-02   2.9841734e-02   2.8862466e-02   3.0134435e-02   3.2819755e-02   2.9918800e-02   3.1327547e-02   3.1218413e-02   3.3478649e-02   3.1083574e-02   3.0713266e-02   2.9704302e-02   2.7293811e-02   2.9195934e-02   3.0055720e-02   3.1257976e-02   3.4334806e-02   3.4598448e-02   4.3568319e-02   3.7656721e-02   2.6317195e-02   3.1663324e-02   2.9157231e-02   2.6701130e-02   3.2391498e-02   2.6603675e-02   3.2175067e-02   3.0432080e-02   3.3962964e-02   3.6004694e-02   2.8666516e-02   2.7518044e-02   2.8651141e-02   2.8303859e-02   2.4160194e-02   2.5889143e-02   3.0507130e-02   2.5262000e-02   2.4045970e-02   2.5850578e-02   2.4819724e-02   2.5543372e-02   2.8170914e-02   2.5464269e-02   2.5835417e-02   2.4728802e-02   2.6374365e-02   2.5804555e-02   2.5512494e-02   2.6894936e-02   3.5725951e-02   3.5833131e-02   3.2677930e-02   3.6908200e-02   2.8483749e-02   2.9986880e-02   3.6855580e-02   3.7949031e-02   3.8495057e-02   3.3216006e-02   3.1928082e-02   3.4366471e-02   2.8323972e-02   2.5753580e-02   2.6074108e-02   2.5654709e-02   2.6271648e-02   2.6450468e-02   2.5019916e-02   2.4240558e-02   2.4709576e-02   2.4565443e-02   2.5638909e-02   2.2915082e-02
   2.4616555e-02   2.7378889e-02   2.4496815e-02   2.5964230e-02   3.1828587e-02   3.3538591e-02   2.3308849e-02   0.0000000e+00   3.1140839e-02   2.6785463e-02   3.1572726e-02   3.2760577e-02   2.7394011e-02   2.6386182e-02   2.7409160e-02   2.6745752e-02   2.8626334e-02   2.9979491e-02   3.0878405e-02   3.3844844e-02   3.5930955e-02   3.6532804e-02   3.1651668e-02   3.1162441e-02   3.3030643e-02   3.2141873e-02   3.1883765e-02   3.2219940e-02   2.7453659e-02   3.0641352e-02   3.2589478e-02   3.1744598e-02   3.4663307e-02   3.4586561e-02   3.9887056e-02   4.1295800e-02   2.9102880e-02   3.0424954e-02   3.1426205e-02   2.9057418e-02   4.2915045e-02   2.8878641e-02   3.2838944e-02   3.2513097e-02   3.7621847e-02   3.2808721e-02   3.0160278e-02   2.8446565e-02   3.0700854e-02   2.8108766e-02   2.5719164e-02   2.5965858e-02   3.3208379e-02   2.5358412e-02   2.5171759e-02   2.5550902e-02   2.4329584e-02   2.5873234e-02   2.7939801e-02   2.5345924e-02   2.4746883e-02   2.6059250e-02   2.5255866e-02   2.5811021e-02   2.6108357e-02   2.7090582e-02   3.4561923e-02   3.5085449e-02   3.3311548e-02   3.6023934e-02   2.8044790e-02   2.8973821e-02   3.7158343e-02   3.7213135e-02   4.1291995e-02   3.8458933e-02   3.3377518e-02   3.4761190e-02   2.8498259e-02   3.0866718e-02   2.6772511e-02   2.7309473e-02   2.8189873e-02   2.8881959e-02   2.5349676e-02   2.5480361e-02   2.6173853e-02   2.4168907e-02   2.5501693e-02   2.3695777e-02
   3.3401406e-02   3.6360608e-02   3.5962193e-02   3.7661577e-02   3.8796120e-02   3.7418256e-02   3.0866871e-02   3.1140839e-02   0.0000000e+00   3.6076608e-02   3.5707200e-02   3.8690950e-02   3.4555796e-02   3.5169853e-02   3.5970402e-02   3.6832686e-02   3.9754034e-02   4.0289151e-02   3.5236701e-02   3.8187674e-02   4.6111573e-02   4.0199502e-02   3.8041205e-02   3.8794917e-02   4.4486583e-02   4.0168137e-02   4.1163236e-02   4.1874301e-02   3.5127423e-02   3.8696111e-02   4.0374927e-02   3.7086403e-02   4.1837496e-02   4.2004619e-02   4.8406196e-02   4.7284037e-02   3.7592730e-02   3.6456320e-02   3.7392666e-02   3.7104848e-02   4.7659992e-02   3.6489987e-02   3.9244968e-02   3.6091854e-02   4.1389953e-02   3.8011849e-02   3.5269200e-02   3.5570600e-02   3.8835355e-02   3.7899487e-02   3.2623956e-02   3.2532198e-02   4.0689120e-02   3.0497467e-02   3.1475444e-02   3.0722098e-02   2.7320963e-02   3.0652416e-02   3.6834273e-02   3.5088649e-02   3.1936049e-02   3.3011155e-02   3.2599091e-02   3.3747013e-02   3.3237623e-02   3.2411852e-02   3.9792083e-02   4.3102388e-02   3.9681638e-02   4.5578267e-02   3.4782105e-02   3.7476981e-02   4.1654721e-02   4.1853092e-02   5.0293526e-02   4.3242035e-02   3.7718767e-02   4.1824815e-02   3.7989620e-02   3.5347390e-02   3.3593406e-02   3.6661308e-02   3.4725867e-02   3.7226690e-02   3.0711163e-02   2.9980966e-02   3.0555717e-02   2.9174386e-02   2.9736796e-02   3.1959837e-02
   2.7757727e-02   2.8312199e-02   3.0195566e-02   2.8734198e-02   3.0368945e-02   3.2050248e-02   2.4986972e-02   2.6785463e-02   3.6076608e-02   0.0000000e+00   3.3419494e-02   3.8264886e-02   3.4388269e-02   3.1964217e-02   3.1377500e-02   3.0802551e-02   3.6577505e-02   3.4907312e-02   3.3924862e-02   3.5436262e-02   4.0838360e-02   3.3425173e-02   3.4476850e-02   3.5535316e-02   3.6848713e-02   3.7730731e-02   3.4603948e-02   3.2155556e-02   3.0204455e-02   3.6067640e-02   3.1285956e-02   3.1208792e-02   3.7348537e-02   3.6013868e-02   4.7071571e-02   4.2297348e-02   3.1906779e-02   3.3042264e-02   3.1353531e-02   3.2201602e-02   4.6185091e-02   3.8397973e-02   3.5326871e-02   3.6188334e-02   3.8125653e-02   3.5476600e-02   3.0735445e-02   3.1797214e-02   3.4661396e-02   3.5817177e-02   3.0570445e-02   3.0936174e-02   3.6611655e-02   2.7767276e-02   2.9608670e-02   2.9548067e-02   2.8865792e-02   2.7614385e-02   2.9630696e-02   2.8373732e-02   2.7141745e-02   3.1943564e-02   3.1780988e-02   3.0769465e-02   3.3075116e-02   3.4049989e-02   3.6165513e-02   4.0332527e-02   2.9593239e-02   3.7410524e-02   3.0848137e-02   3.3407213e-02   4.1594652e-02   4.3100525e-02   3.9219449e-02   3.9622270e-02   3.7717286e-02   4.0478691e-02   3.3908118e-02   3.0769521e-02   2.8526523e-02   3.1163166e-02   3.0181844e-02   3.0135584e-02   2.6916203e-02   2.8459881e-02   2.8322741e-02   2.9005732e-02   2.9684415e-02   2.7659247e-02
   3.1394832e-02   3.2385537e-02   3.0660536e-02   3.3929816e-02   3.8363070e-02   4.0233485e-02   3.1404529e-02   3.1572726e-02   3.5707200e-02   3.3419494e-02   0.0000000e+00   3.5926556e-02   3.2662771e-02   3.2765726e-02   3.5695600e-02   3.7844422e-02   3.7669324e-02   3.5580687e-02   3.4335361e-02   3.7046201e-02   3.8146901e-02   3.3613288e-02   3.6457858e-02   3.6350644e-02   3.5604490e-02   4.0110929e-02   3.6003733e-02   3.5350437e-02   3.3526457e-02   3.4555272e-02   3.6988827e-02   3.7619197e-02   4.4003474e-02   4.0483906e-02   5.1471845e-02   4.7006933e-02   3.5504231e-02   3.9059571e-02   3.3779072e-02   3.0149241e-02   4.3371475e-02   3.8413625e-02   3.8701337e-02   3.8050275e-02   3.8690644e-02   3.9730320e-02   3.6856544e-02   3.6672065e-02   3.7963334e-02   3.7919098e-02   3.1193050e-02   3.1437593e-02   4.0754909e-02   3.2662978e-02   3.1057740e-02   3.2753203e-02   3.2020121e-02   2.8776125e-02   3.2110604e-02   2.8792811e-02   3.0199192e-02   3.0082988e-02   3.4646279e-02   3.2797563e-02   3.2318109e-02   3.2713802e-02   4.3551032e-02   4.1952572e-02   3.7443030e-02   4.1692021e-02   3.0501037e-02   3.3510296e-02   4.3599195e-02   4.7214566e-02   4.7771609e-02   4.3440820e-02   4.1624959e-02   4.1920135e-02   3.5886297e-02   2.7388289e-02   3.0875361e-02   3.0971924e-02   3.1824215e-02   3.3420062e-02   3.4546036e-02   3.3868959e-02   3.0678183e-02   2.9966638e-02   2.9071528e-02   2.8782151e-02
   3.1088186e-02   3.2391588e-02   3.2659731e-02   3.4009554e-02   3.7988940e-02   3.6969279e-02   3.3886548e-02   3.2760577e-02   3.8690950e-02   3.8264886e-02   3.5926556e-02   0.0000000e+00   3.2883053e-02   3.6049452e-02   3.5570391e-02   3.8938660e-02   3.8570897e-02   3.5204536e-02   3.4648964e-02   3.5483730e-02   4.4576904e-02   3.9743423e-02   3.7673567e-02   3.8907138e-02   3.8877021e-02   3.8043846e-02   3.8284752e-02   3.9867304e-02   3.5392730e-02   3.9087183e-02   3.8543300e-02   3.7351859e-02   4.3571283e-02   4.1740186e-02   4.8229640e-02   4.3943886e-02   3.5920356e-02   3.9731488e-02   3.4283497e-02   3.4039239e-02   4.4383796e-02   3.7185732e-02   3.8986417e-02   3.8570688e-02   3.8866031e-02   4.0387001e-02   3.4939139e-02   3.2290007e-02   3.3335840e-02   3.5922166e-02   3.3673102e-02   3.2980616e-02   3.9184461e-02   3.2106638e-02   3.0955658e-02   3.1238724e-02   3.1700182e-02   2.9033519e-02   3.5924414e-02   3.1649537e-02   3.3736807e-02   3.7723294e-02   3.6758264e-02   3.4018404e-02   3.2454470e-02   3.5149055e-02   4.4254460e-02   4.1614689e-02   3.9918242e-02   4.4752947e-02   3.9082599e-02   3.8982254e-02   4.4118126e-02   4.6204376e-02   4.5928438e-02   4.2571521e-02   3.7090257e-02   3.9454248e-02   3.3089095e-02   3.3081300e-02   3.2345858e-02   3.4476880e-02   3.6399382e-02   3.2825133e-02   3.0306970e-02   3.2801567e-02   3.3277350e-02   3.0616742e-02   3.3739112e-02   3.0992405e-02
   2.8517118e-02   3.1348952e-02   2.8616106e-02   2.7869365e-02   3.2607000e-02   3.3979004e-02   2.6487404e-02   2.7394011e-02   3.4555796e-02   3.4388269e-02   3.2662771e-02   3.2883053e-02   0.0000000e+00   3.1202154e-02   2.9555699e-02   3.2010346e-02   3.5620525e-02   3.3389417e-02   3.3438506e-02   3.3541402e-02   4.2176940e-02   3.2134304e-02   3.3711072e-02   3.4195468e-02   3.4925922e-02   3.3483633e-02   3.2992858e-02   3.3875097e-02   3.1247898e-02   3.4199717e-02   3.3463641e-02   3.0906314e-02   3.6307311e-02   3.7208189e-02   4.7102386e-02   4.2119457e-02   3.5403490e-02   3.2617761e-02   3.0912636e-02   2.9523793e-02   4.2709967e-02   3.0333723e-02   3.5305617e-02   3.5391234e-02   3.5700997e-02   3.4982717e-02   3.2126802e-02   2.9001981e-02   2.8420692e-02   3.2028422e-02   2.8013647e-02   2.8589743e-02   3.3101165e-02   2.9087222e-02   2.6322624e-02   2.7589263e-02   2.8617773e-02   2.7232085e-02   2.9816769e-02   2.4634947e-02   2.5381207e-02   2.7275990e-02   2.7823700e-02   2.8127079e-02   2.6780109e-02   2.8800062e-02   3.8704414e-02   3.8543265e-02   3.7426799e-02   3.7537826e-02   3.1354471e-02   3.3525315e-02   3.6670128e-02   3.7155194e-02   3.7479602e-02   4.0433145e-02   3.4495356e-02   3.6310056e-02   3.3065151e-02   3.1103994e-02   2.9524420e-02   3.0216963e-02   3.0074167e-02   2.8828804e-02   2.6622586e-02   2.8311003e-02   2.6802530e-02   2.7594615e-02   2.9187423e-02   2.7589358e-02
   2.8867894e-02   3.3050487e-02   3.0801124e-02   2.9725648e-02   3.4585783e-02   3.6568767e-02   2.6146000e-02   2.6386182e-02   3.5169853e-02   3.1964217e-02   3.2765726e-02   3.6049452e-02   3.1202154e-02   0.0000000e+00   3.2946720e-02   3.0547006e-02   3.6858983e-02   3.3618465e-02   3.1456413e-02   3.2706722e-02   4.0928793e-02   3.5600275e-02   3.5064426e-02   3.6864274e-02   3.7579548e-02   4.0225417e-02   3.6080863e-02   3.5913219e-02   3.1079526e-02   3.5242564e-02   3.4029045e-02   3.2870092e-02   3.7913444e-02   3.9824669e-02   4.9110272e-02   4.5589781e-02   3.7440115e-02   3.6454228e-02   3.1654435e-02   3.6898529e-02   4.1408674e-02   3.4784436e-02   3.8717264e-02   3.7184306e-02   3.7186199e-02   3.6594898e-02   3.5848228e-02   3.4159766e-02   3.3797160e-02   3.1525865e-02   3.0424806e-02   3.0956557e-02   3.3775168e-02   3.3535397e-02   2.8288975e-02   3.0200380e-02   3.1027547e-02   3.0132783e-02   3.3051588e-02   2.6775780e-02   2.7972511e-02   3.0987238e-02   3.1708570e-02   3.2144396e-02   3.0214551e-02   3.3425507e-02   4.0182988e-02   4.1793197e-02   3.3458913e-02   3.9787565e-02   3.1213053e-02   3.7983387e-02   4.0882040e-02   4.5459603e-02   4.5870260e-02   4.0349050e-02   3.7023073e-02   3.5924500e-02   3.1728939e-02   2.7456494e-02   2.7864403e-02   3.1850123e-02   3.2171681e-02   3.0654736e-02   2.8328824e-02   3.0558075e-02   2.6953956e-02   2.7135911e-02   2.9134876e-02   2.6113260e-02
   2.8280563e-02   2.9551532e-02   2.9636397e-02   2.8436621e-02   3.5800780e-02   3.4016876e-02   2.7248484e-02   2.7409160e-02   3.5970402e-02   3.1377500e-02   3.5695600e-02   3.5570391e-02   2.9555699e-02   3.2946720e-02   0.0000000e+00   3.0448169e-02   3.3381357e-02   3.4198636e-02   3.4949253e-02   3.7331563e-02   3.6340193e-02   3.7151348e-02   3.5677067e-02   3.4933102e-02   3.5587879e-02   3.6293957e-02   3.4386705e-02   3.5815447e-02   3.1150138e-02   3.4501858e-02   3.5138912e-02   3.5025111e-02   4.0977113e-02   4.1545624e-02   4.7114463e-02   4.4295074e-02   3.4222208e-02   3.3942091e-02   3.1336597e-02   3.1936510e-02   4.0425860e-02   3.6813209e-02   3.8813449e-02   3.5200437e-02   3.7552825e-02   3.8108951e-02   3.5235241e-02   3.1208856e-02   3.1190187e-02   3.4392877e-02   2.9570465e-02   3.0475852e-02   3.4450455e-02   2.9064433e-02   2.8265207e-02   2.7504153e-02   2.8261968e-02   2.8379025e-02   3.1326714e-02   2.6736515e-02   2.7496422e-02   2.9247882e-02   3.0191431e-02   2.8253211e-02   2.8250901e-02   3.1620975e-02   3.8611792e-02   4.0366553e-02   3.4997449e-02   4.2346561e-02   2.9202805e-02   3.1819549e-02   3.7746620e-02   4.3013414e-02   4.0489025e-02   3.9278104e-02   3.6432421e-02   3.8965874e-02   2.9645252e-02   2.7786936e-02   2.9449739e-02   3.1076761e-02   2.9691274e-02   3.1792461e-02   2.9318258e-02   2.7771678e-02   2.7572950e-02   2.6305950e-02   2.7971010e-02   2.7200246e-02
   2.9284465e-02   3.0466232e-02   2.7574749e-02   2.8402164e-02   3.2391643e-02   3.2349703e-02   2.4618388e-02   2.6745752e-02   3.6832686e-02   3.0802551e-02   3.7844422e-02   3.8938660e-02   3.2010346e-02   3.0547006e-02   3.0448169e-02   0.0000000e+00   3.8901284e-02   3.4543119e-02   3.3528267e-02   3.5747623e-02   3.5841525e-02   3.7123892e-02   3.3842360e-02   3.3965278e-02   3.3359362e-02   3.7204475e-02   3.2903607e-02   3.8331946e-02   3.3486455e-02   3.6089411e-02   3.6272847e-02   3.2118346e-02   3.7239420e-02   3.7322410e-02   3.8601721e-02   4.4199120e-02   3.3640527e-02   3.6248962e-02   3.2718453e-02   3.1500117e-02   4.4313772e-02   4.3320206e-02   3.9796105e-02   3.4624300e-02   3.6771585e-02   3.8732854e-02   3.2453264e-02   3.0934032e-02   3.1151270e-02   3.3048819e-02   3.0959570e-02   3.0979889e-02   3.6029093e-02   3.0538967e-02   2.8962367e-02   3.1178856e-02   2.9091362e-02   2.9762943e-02   3.3382677e-02   2.9379218e-02   2.9268287e-02   2.8905732e-02   3.4021796e-02   3.0510509e-02   2.9919461e-02   3.2027381e-02   4.2067747e-02   3.9544315e-02   3.6851154e-02   4.0504319e-02   3.2823618e-02   3.3060425e-02   4.0696923e-02   4.2916904e-02   4.0820732e-02   4.0512788e-02   4.0708406e-02   3.9266221e-02   3.1630120e-02   2.9297519e-02   2.8338815e-02   2.9759473e-02   3.0788326e-02   2.9857387e-02   2.8709806e-02   2.8800221e-02   2.7890147e-02   2.7350442e-02   2.8884197e-02   2.8795213e-02
   2.7971697e-02   3.1502060e-02   3.0096737e-02   3.4216997e-02   3.6653136e-02   3.8179689e-02   2.8960171e-02   2.8626334e-02   3.9754034e-02   3.6577505e-02   3.7669324e-02   3.8570897e-02   3.5620525e-02   3.6858983e-02   3.3381357e-02   3.8901284e-02   0.0000000e+00   3.9551866e-02   3.7705714e-02   4.2154664e-02   4.9542816e-02   4.2347794e-02   4.3927237e-02   3.9385744e-02   4.4435360e-02   4.7980663e-02   4.1871768e-02   4.1597335e-02   3.6643026e-02   4.0629062e-02   4.3351231e-02   4.1017788e-02   4.5170135e-02   3.6965618e-02   4.2860037e-02   5.0427626e-02   3.6916662e-02   3.6456851e-02   3.6430560e-02   3.5069769e-02   4.6177341e-02   4.1835404e-02   4.0270529e-02   3.5270082e-02   4.0759421e-02   3.9469135e-02   3.4555247e-02   3.5231911e-02   3.5382387e-02   3.4564423e-02   3.1090381e-02   3.3432640e-02   3.7581552e-02   3.0840669e-02   3.1202982e-02   2.9606701e-02   3.1937227e-02   3.3677144e-02   3.5482473e-02   3.3006686e-02   3.2954326e-02   3.5368876e-02   3.6232527e-02   3.4489739e-02   3.4876317e-02   3.5503553e-02   4.7568360e-02   4.5246588e-02   4.2944701e-02   4.7993285e-02   3.8728042e-02   3.6168828e-02   4.2472248e-02   4.6875985e-02   4.8112747e-02   4.8719549e-02   4.3880137e-02   4.3923843e-02   3.8202760e-02   3.2145775e-02   3.3303483e-02   3.5028813e-02   3.2994926e-02   3.2349204e-02   3.0577841e-02   2.8174636e-02   3.1075597e-02   3.1160146e-02   2.9256352e-02   2.8022372e-02
   2.9265193e-02   3.2555866e-02   3.1532442e-02   3.1911650e-02   3.7008746e-02   3.7013423e-02   2.9841734e-02   2.9979491e-02   4.0289151e-02   3.4907312e-02   3.5580687e-02   3.5204536e-02   3.3389417e-02   3.3618465e-02   3.4198636e-02   3.4543119e-02   3.9551866e-02   0.0000000e+00   3.7166069e-02   3.6775920e-02   4.5423463e-02   4.2968648e-02   3.6221867e-02   3.6821001e-02   3.7021697e-02   3.7963790e-02   3.6527457e-02   3.6718951e-02   3.5675626e-02   3.7950330e-02   3.8442773e-02   3.3400811e-02   3.9462269e-02   3.5539907e-02   4.2023684e-02   4.5824696e-02   3.8162187e-02   3.7167906e-02   3.3951318e-02   3.4199106e-02   4.1995045e-02   4.1649350e-02   3.9046986e-02   3.5419049e-02   4.1281628e-02   3.8064946e-02   3.6690744e-02   3.7613621e-02   3.6656584e-02   3.6412013e-02   3.3342438e-02   3.3854541e-02   3.8129558e-02   3.1604212e-02   2.9183817e-02   3.1368453e-02   2.9453282e-02   3.0608270e-02   3.5508961e-02   3.2112082e-02   3.2370259e-02   3.1797374e-02   2.9483461e-02   2.9885263e-02   3.2570320e-02   3.2933236e-02   4.2800659e-02   3.9723110e-02   3.6962631e-02   4.4439433e-02   3.4107148e-02   3.6111509e-02   4.0190102e-02   4.1425157e-02   4.5298996e-02   4.4425546e-02   3.7840828e-02   4.0133051e-02   3.2588605e-02   3.2581928e-02   3.1123574e-02   3.1224583e-02   3.1389873e-02   3.1714468e-02   2.9495069e-02   3.0015184e-02   3.0075023e-02   3.0540446e-02   3.0643983e-02   2.9589298e-02
   3.1106256e-02   3.3489122e-02   3.1353025e-02   3.1770800e-02   3.7589194e-02   3.6967316e-02   2.8862466e-02   3.0878405e-02   3.5236701e-02   3.3924862e-02   3.4335361e-02   3.4648964e-02   3.3438506e-02   3.1456413e-02   3.4949253e-02   3.3528267e-02   3.7705714e-02   3.7166069e-02   0.0000000e+00   3.6253082e-02   3.8102192e-02   3.6394305e-02   3.5930762e-02   3.9133163e-02   4.2672084e-02   4.0791615e-02   3.8106204e-02   3.4947992e-02   3.6779101e-02   3.8921128e-02   3.8568041e-02   3.5345374e-02   4.0784519e-02   4.0244342e-02   4.4202427e-02   4.9654888e-02   3.8017144e-02   3.5629613e-02   3.3580741e-02   3.3513304e-02   4.2371486e-02   3.8828205e-02   3.8221727e-02   3.6422829e-02   4.0142072e-02   3.7780481e-02   3.2949935e-02   3.3891009e-02   3.3643646e-02   3.3447206e-02   2.9588587e-02   3.0807602e-02   3.5506666e-02   3.2218126e-02   2.9341881e-02   3.0930397e-02   2.8835000e-02   2.9645328e-02   3.7093151e-02   3.2797490e-02   3.1123028e-02   3.3938116e-02   3.3691444e-02   3.3104545e-02   3.4525748e-02   3.3681963e-02   3.9444515e-02   4.1130859e-02   3.8493897e-02   4.4624162e-02   3.4611420e-02   3.6052542e-02   4.2742313e-02   4.1912238e-02   4.2236829e-02   4.3666967e-02   3.7615447e-02   4.3063981e-02   3.6124473e-02   3.1343736e-02   3.0341893e-02   3.3471442e-02   3.4762761e-02   3.3947701e-02   3.0854438e-02   3.1046607e-02   2.9208833e-02   3.3896067e-02   3.2727187e-02   3.2251391e-02
   3.2978692e-02   3.5558895e-02   3.2709757e-02   3.1764268e-02   3.9673490e-02   3.9517155e-02   3.0134435e-02   3.3844844e-02   3.8187674e-02   3.5436262e-02   3.7046201e-02   3.5483730e-02   3.3541402e-02   3.2706722e-02   3.7331563e-02   3.5747623e-02   4.2154664e-02   3.6775920e-02   3.6253082e-02   0.0000000e+00   3.9497200e-02   3.5021744e-02   3.6115194e-02   3.7804975e-02   3.6582118e-02   4.1821427e-02   3.7962698e-02   3.5650517e-02   3.4319683e-02   3.9385597e-02   3.8138022e-02   3.6533815e-02   4.2495465e-02   4.1177787e-02   4.7661102e-02   4.7395563e-02   3.5932949e-02   3.9599649e-02   3.7188280e-02   3.6257129e-02   4.6062485e-02   4.0861192e-02   4.1399666e-02   4.0758198e-02   3.9428039e-02   4.1530742e-02   3.6083285e-02   3.4268535e-02   3.3261950e-02   3.7213730e-02   3.1650999e-02   3.2638473e-02   3.7609062e-02   3.4644447e-02   3.1801430e-02   3.2418463e-02   3.1519834e-02   3.1548489e-02   3.5215316e-02   3.2407713e-02   3.2530379e-02   3.3920556e-02   3.1576288e-02   3.0100579e-02   3.2105691e-02   3.2659577e-02   4.2564452e-02   4.2118955e-02   3.6610787e-02   4.2796963e-02   3.2877664e-02   3.8456754e-02   4.3496202e-02   4.4864825e-02   4.3609188e-02   4.0859107e-02   3.8783231e-02   4.4888722e-02   3.5834306e-02   3.2270031e-02   3.1600234e-02   3.4771647e-02   3.3887514e-02   3.3526724e-02   3.2958306e-02   3.2957879e-02   3.2274818e-02   3.1356618e-02   3.1984434e-02   3.0836599e-02
   3.9180490e-02   4.6725581e-02   3.9452963e-02   4.1502954e-02   4.6525983e-02   3.9426565e-02   3.2819755e-02   3.5930955e-02   4.6111573e-02   4.0838360e-02   3.8146901e-02   4.4576904e-02   4.2176940e-02   4.0928793e-02   3.6340193e-02   3.5841525e-02   4.9542816e-02   4.5423463e-02   3.8102192e-02   3.9497200e-02   0.0000000e+00   4.8463169e-02   4.9243857e-02   4.3955285e-02   4.5190046e-02   4.4380139e-02   4.4215606e-02   4.2073529e-02   4.3573123e-02   4.3763003e-02   4.3535903e-02   4.2317745e-02   5.1002624e-02   5.4158077e-02   5.0598189e-02   5.6618853e-02   4.4613843e-02   4.9491397e-02   4.2221665e-02   3.6682581e-02   4.3251033e-02   4.4060670e-02   5.2219725e-02   5.1382597e-02   5.2884813e-02   5.2217642e-02   4.2199191e-02   4.4954484e-02   4.2208163e-02   4.3664744e-02   3.7845839e-02   4.0439613e-02   4.6514507e-02   4.0232147e-02   3.6051448e-02   3.8218464e-02   3.5237177e-02   3.7384964e-02   4.1274584e-02   3.5991205e-02   3.5250378e-02   3.9261868e-02   3.6773615e-02   3.6617053e-02   4.1235845e-02   4.2871405e-02   4.9336048e-02   5.0710008e-02   4.0231548e-02   4.8258999e-02   3.8332824e-02   3.9989951e-02   4.2519288e-02   4.2878688e-02   4.6451047e-02   4.4918051e-02   4.7579440e-02   4.8370958e-02   3.9886656e-02   3.5899240e-02   3.7905606e-02   3.5172421e-02   3.2973819e-02   3.1836727e-02   3.0713220e-02   3.6285426e-02   3.8704150e-02   3.4327565e-02   3.6723714e-02   3.9092265e-02
   3.4721865e-02   3.8848108e-02   3.6927547e-02   3.8341598e-02   4.0264403e-02   3.8090146e-02   2.9918800e-02   3.6532804e-02   4.0199502e-02   3.3425173e-02   3.3613288e-02   3.9743423e-02   3.2134304e-02   3.5600275e-02   3.7151348e-02   3.7123892e-02   4.2347794e-02   4.2968648e-02   3.6394305e-02   3.5021744e-02   4.8463169e-02   0.0000000e+00   3.4957391e-02   3.5832752e-02   3.8240999e-02   3.6081554e-02   3.4835710e-02   3.3798048e-02   3.1377175e-02   3.9660832e-02   3.9084405e-02   3.9954762e-02   4.2744773e-02   4.3992111e-02   4.5087144e-02   5.2108488e-02   4.0954308e-02   4.0689411e-02   3.8722244e-02   3.4165400e-02   4.2112581e-02   4.2289860e-02   3.8367243e-02   4.0617021e-02   3.9705899e-02   4.2341034e-02   3.3892373e-02   3.6066517e-02   3.6922089e-02   3.7254495e-02   3.4947173e-02   2.8827398e-02   3.9455375e-02   3.4659931e-02   3.2268267e-02   3.4273294e-02   3.3391755e-02   3.3760039e-02   3.4680828e-02   3.2613915e-02   3.3261567e-02   3.0059996e-02   3.2304932e-02   3.2636875e-02   3.1225315e-02   3.0533625e-02   4.3992218e-02   4.1786194e-02   3.6177922e-02   4.4922119e-02   3.3543629e-02   3.9845603e-02   4.2616960e-02   4.4703339e-02   4.4720855e-02   4.2975067e-02   4.0871522e-02   4.5503009e-02   3.3797206e-02   3.1181954e-02   3.2398785e-02   3.6487003e-02   3.2828673e-02   3.4779473e-02   3.2666560e-02   3.6677987e-02   3.3626835e-02   3.2685943e-02   3.5654896e-02   3.3663536e-02
   3.1801382e-02   3.4669104e-02   3.1827312e-02   3.1700453e-02   4.2621089e-02   3.7624475e-02   3.1327547e-02   3.1651668e-02   3.8041205e-02   3.4476850e-02   3.6457858e-02   3.7673567e-02   3.3711072e-02   3.5064426e-02   3.5677067e-02   3.3842360e-02   4.3927237e-02   3.6221867e-02   3.5930762e-02   3.6115194e-02   4.9243857e-02   3.4957391e-02   0.0000000e+00   4.0104763e-02   4.0193930e-02   4.1938205e-02   3.7508326e-02   3.7534023e-02   3.6961471e-02   3.9550391e-02   3.9557426e-02   3.7703656e-02   3.9452889e-02   3.9112257e-02   3.7832561e-02   5.4575763e-02   3.4147011e-02   3.6536304e-02   3.5666665e-02   3.0390426e-02   4.1154825e-02   4.0903517e-02   3.8020318e-02   3.9973738e-02   3.6900936e-02   4.0344414e-02   3.2388621e-02   3.2837719e-02   3.3664912e-02   3.3491050e-02   3.0347064e-02   3.0309302e-02   3.5635935e-02   3.0429520e-02   2.7113159e-02   2.9109729e-02   2.8721348e-02   2.8749336e-02   3.2320374e-02   2.9517490e-02   3.0980470e-02   3.0726999e-02   3.1771744e-02   2.8724983e-02   3.0178763e-02   3.1522575e-02   3.9650964e-02   3.8910524e-02   3.6610523e-02   4.0786673e-02   3.3760864e-02   3.3578412e-02   4.3336658e-02   3.9284884e-02   4.2309368e-02   4.2543748e-02   3.6335854e-02   3.7982985e-02   2.8575264e-02   3.4509201e-02   3.0618683e-02   3.1518375e-02   3.0918595e-02   3.2084970e-02   3.0586343e-02   3.0377419e-02   2.8113062e-02   2.9188030e-02   3.1068278e-02   3.1033474e-02
   3.2790949e-02   3.3920739e-02   3.1786473e-02   3.3644056e-02   4.0932771e-02   3.7942919e-02   3.1218413e-02   3.1162441e-02   3.8794917e-02   3.5535316e-02   3.6350644e-02   3.8907138e-02   3.4195468e-02   3.6864274e-02   3.4933102e-02   3.3965278e-02   3.9385744e-02   3.6821001e-02   3.9133163e-02   3.7804975e-02   4.3955285e-02   3.5832752e-02   4.0104763e-02   0.0000000e+00   3.8922766e-02   3.9059148e-02   3.8158233e-02   3.6611273e-02   3.5147600e-02   4.0198483e-02   3.9214606e-02   3.5405453e-02   3.7914323e-02   3.9777344e-02   4.1662481e-02   4.7297644e-02   3.5134015e-02   3.8116859e-02   3.6332922e-02   2.9715039e-02   4.6519337e-02   4.4310104e-02   4.1161051e-02   4.0748360e-02   4.1399459e-02   4.0595693e-02   3.5888814e-02   3.1031684e-02   3.6404555e-02   3.6266177e-02   3.3598467e-02   3.3684685e-02   4.0634527e-02   3.8102821e-02   3.1408761e-02   3.0810543e-02   3.1330405e-02   3.1701940e-02   3.5866603e-02   3.1626919e-02   3.3103462e-02   3.1857208e-02   3.3879090e-02   3.3393809e-02   3.1991108e-02   3.2727580e-02   4.1193279e-02   4.0660218e-02   4.0017638e-02   4.4604021e-02   3.6702671e-02   3.7686773e-02   4.3286892e-02   4.2008748e-02   4.5345225e-02   4.5466731e-02   3.9148743e-02   4.1844508e-02   3.3486454e-02   3.8495001e-02   3.1883700e-02   3.3734041e-02   3.4293878e-02   3.2830258e-02   3.1745280e-02   3.2055209e-02   3.1654116e-02   3.0383659e-02   3.1001516e-02   3.0318328e-02
   3.3299218e-02   3.7691709e-02   3.6519573e-02   3.5881952e-02   4.1778157e-02   3.9893923e-02   3.3478649e-02   3.3030643e-02   4.4486583e-02   3.6848713e-02   3.5604490e-02   3.8877021e-02   3.4925922e-02   3.7579548e-02   3.5587879e-02   3.3359362e-02   4.4435360e-02   3.7021697e-02   4.2672084e-02   3.6582118e-02   4.5190046e-02   3.8240999e-02   4.0193930e-02   3.8922766e-02   0.0000000e+00   4.2714795e-02   3.5577344e-02   3.8580297e-02   3.9405365e-02   4.0525029e-02   3.9242583e-02   3.9875010e-02   4.4927586e-02   4.1365082e-02   4.8990002e-02   5.1902726e-02   4.0231177e-02   4.2848153e-02   4.0507633e-02   3.4820721e-02   4.2934901e-02   4.7883716e-02   4.3352406e-02   4.1050424e-02   4.2724740e-02   4.7611157e-02   4.4296568e-02   3.9183046e-02   4.1820659e-02   4.0804333e-02   3.7578171e-02   4.1627815e-02   4.2158680e-02   3.8009734e-02   3.5141548e-02   3.5279596e-02   3.7433721e-02   3.6478311e-02   3.8095438e-02   3.3101450e-02   3.2809112e-02   3.9191020e-02   3.6714852e-02   3.1528387e-02   3.2388095e-02   3.1245623e-02   4.4086299e-02   4.5346392e-02   3.7530673e-02   4.1988143e-02   3.7139746e-02   4.2298115e-02   4.4688641e-02   4.6688509e-02   4.7769942e-02   4.8779023e-02   4.3621937e-02   4.5605112e-02   3.9782723e-02   3.2370523e-02   3.4933920e-02   3.8332938e-02   3.4843285e-02   3.3930979e-02   3.2131551e-02   3.2635178e-02   3.6521293e-02   3.5363470e-02   3.4107275e-02   3.0889490e-02
   3.5416780e-02   3.7203580e-02   3.6304872e-02   3.7059326e-02   4.0191152e-02   3.9867797e-02   3.1083574e-02   3.2141873e-02   4.0168137e-02   3.7730731e-02   4.0110929e-02   3.8043846e-02   3.3483633e-02   4.0225417e-02   3.6293957e-02   3.7204475e-02   4.7980663e-02   3.7963790e-02   4.0791615e-02   4.1821427e-02   4.4380139e-02   3.6081554e-02   4.1938205e-02   3.9059148e-02   4.2714795e-02   0.0000000e+00   3.9849063e-02   3.8061125e-02   3.7483187e-02   3.9827170e-02   4.0582394e-02   3.7570182e-02   4.3984664e-02   4.2750077e-02   4.4231419e-02   5.3686393e-02   3.9339645e-02   3.7866060e-02   3.7777679e-02   3.3864814e-02   5.1489867e-02   4.2297955e-02   3.8729976e-02   3.9480748e-02   4.0219677e-02   4.3554814e-02   3.4500489e-02   3.4248111e-02   3.4590363e-02   3.5601608e-02   3.4580049e-02   2.9515201e-02   3.8012119e-02   3.4174354e-02   3.3005764e-02   3.4391981e-02   2.9086166e-02   3.1095495e-02   3.9116726e-02   3.4324377e-02   3.2570016e-02   2.9618750e-02   3.3319735e-02   3.3922395e-02   3.3705935e-02   3.3774855e-02   4.0948398e-02   4.4781263e-02   3.9951308e-02   4.4281649e-02   3.7196544e-02   3.9653469e-02   4.1329673e-02   4.3717737e-02   4.7004689e-02   4.7666737e-02   4.1822176e-02   4.2460797e-02   3.3490191e-02   3.0141733e-02   3.5847979e-02   3.8687774e-02   3.6120980e-02   3.5135497e-02   3.4471948e-02   3.3969338e-02   3.6804424e-02   3.4479751e-02   3.2771697e-02   3.2259100e-02
   3.2200640e-02   3.2647176e-02   3.2232631e-02   3.5741440e-02   3.9842718e-02   4.0604884e-02   3.0713266e-02   3.1883765e-02   4.1163236e-02   3.4603948e-02   3.6003733e-02   3.8284752e-02   3.2992858e-02   3.6080863e-02   3.4386705e-02   3.2903607e-02   4.1871768e-02   3.6527457e-02   3.8106204e-02   3.7962698e-02   4.4215606e-02   3.4835710e-02   3.7508326e-02   3.8158233e-02   3.5577344e-02   3.9849063e-02   0.0000000e+00   3.3362418e-02   3.6130439e-02   3.8738239e-02   4.0968172e-02   3.7027048e-02   3.8338279e-02   4.0650900e-02   4.0727729e-02   5.0901456e-02   3.8955318e-02   3.5563239e-02   3.1485300e-02   3.4189341e-02   4.7487779e-02   3.6311457e-02   3.6733694e-02   3.8978382e-02   3.7817624e-02   3.8564785e-02   3.1125732e-02   3.4930072e-02   3.6357395e-02   3.6826071e-02   2.9887018e-02   3.1860725e-02   4.1705519e-02   3.2607784e-02   3.1663975e-02   3.3943286e-02   3.0953872e-02   3.0348758e-02   3.7598414e-02   3.2202121e-02   3.3049326e-02   3.4202981e-02   3.1861462e-02   3.4381677e-02   3.4269765e-02   3.4041238e-02   4.3325878e-02   4.5176428e-02   3.5265604e-02   4.4449945e-02   3.6387872e-02   3.8260566e-02   4.2142581e-02   4.4897574e-02   4.7889070e-02   4.5652995e-02   3.6993781e-02   4.4743014e-02   3.4384812e-02   3.4730828e-02   3.2918110e-02   3.5242576e-02   3.4459156e-02   3.3606503e-02   3.2812845e-02   3.1857796e-02   2.9723578e-02   3.3694390e-02   3.4043339e-02   3.3004598e-02
   3.0802015e-02   3.1153572e-02   3.0267953e-02   3.3394625e-02   4.0070572e-02   3.7643465e-02   2.9704302e-02   3.2219940e-02   4.1874301e-02   3.2155556e-02   3.5350437e-02   3.9867304e-02   3.3875097e-02   3.5913219e-02   3.5815447e-02   3.8331946e-02   4.1597335e-02   3.6718951e-02   3.4947992e-02   3.5650517e-02   4.2073529e-02   3.3798048e-02   3.7534023e-02   3.6611273e-02   3.8580297e-02   3.8061125e-02   3.3362418e-02   0.0000000e+00   3.7871206e-02   3.8928407e-02   3.4923782e-02   3.6417557e-02   3.8694562e-02   4.1503552e-02   3.9626567e-02   5.7447516e-02   3.5683611e-02   3.8459548e-02   3.4442009e-02   3.2052095e-02   4.4004167e-02   3.8869231e-02   3.9788255e-02   3.9605262e-02   3.6653364e-02   4.0828115e-02   3.2850879e-02   3.5796243e-02   3.3167917e-02   3.6363840e-02   3.4437314e-02   3.1219520e-02   4.0719752e-02   3.1090959e-02   3.1120995e-02   3.3109861e-02   3.2116427e-02   3.3016253e-02   3.5952398e-02   3.2701302e-02   3.1901731e-02   3.3867694e-02   3.3129522e-02   3.2585188e-02   3.2085303e-02   3.2500201e-02   3.9817677e-02   4.5190588e-02   3.3911320e-02   4.6138454e-02   3.4711575e-02   3.4659023e-02   3.9998712e-02   4.6762284e-02   4.7913725e-02   4.4148008e-02   3.6432503e-02   3.9852901e-02   3.8966946e-02   3.6296120e-02   3.1205123e-02   3.3371758e-02   3.2470663e-02   3.1884172e-02   3.0248482e-02   3.3050737e-02   3.2408972e-02   3.0564847e-02   3.2584182e-02   2.8971623e-02
   2.7822447e-02   3.0260283e-02   2.9636961e-02   2.9239979e-02   3.4335472e-02   3.3009097e-02   2.7293811e-02   2.7453659e-02   3.5127423e-02   3.0204455e-02   3.3526457e-02   3.5392730e-02   3.1247898e-02   3.1079526e-02   3.1150138e-02   3.3486455e-02   3.6643026e-02   3.5675626e-02   3.6779101e-02   3.4319683e-02   4.3573123e-02   3.1377175e-02   3.6961471e-02   3.5147600e-02   3.9405365e-02   3.7483187e-02   3.6130439e-02   3.7871206e-02   0.0000000e+00   3.8241311e-02   3.7448688e-02   3.5417967e-02   3.8780042e-02   4.1621916e-02   3.9868830e-02   4.9472136e-02   3.4916347e-02   3.5384246e-02   3.5275984e-02   3.0849615e-02   4.4049747e-02   4.0060459e-02   3.7368690e-02   3.9126854e-02   3.7917816e-02   3.9437690e-02   3.3147471e-02   3.5571307e-02   2.8509739e-02   3.3210154e-02   3.1947276e-02   3.1643684e-02   3.9375771e-02   3.1834146e-02   2.9501300e-02   3.1459978e-02   3.1479537e-02   3.2469301e-02   3.5707617e-02   3.2205488e-02   3.1845773e-02   3.3756423e-02   3.2570635e-02   3.3621146e-02   3.5454429e-02   3.3838272e-02   4.2000504e-02   4.3085818e-02   3.9688188e-02   4.4131598e-02   3.3860513e-02   3.2939460e-02   4.2019575e-02   4.2471285e-02   4.3092836e-02   4.4988616e-02   3.8100597e-02   3.8077482e-02   3.1747308e-02   3.3075944e-02   3.0394208e-02   3.2427387e-02   3.2792685e-02   3.2058178e-02   2.8464013e-02   3.0180107e-02   3.0836188e-02   3.1334989e-02   2.9414674e-02   2.7275238e-02
   3.2141490e-02   3.4814772e-02   3.2941185e-02   3.3544382e-02   3.9522022e-02   3.8454343e-02   2.9195934e-02   3.0641352e-02   3.8696111e-02   3.6067640e-02   3.4555272e-02   3.9087183e-02   3.4199717e-02   3.5242564e-02   3.4501858e-02   3.6089411e-02   4.0629062e-02   3.7950330e-02   3.8921128e-02   3.9385597e-02   4.3763003e-02   3.9660832e-02   3.9550391e-02   4.0198483e-02   4.0525029e-02   3.9827170e-02   3.8738239e-02   3.8928407e-02   3.8241311e-02   0.0000000e+00   3.9409966e-02   3.8754196e-02   4.0100748e-02   4.3933298e-02   4.6659995e-02   5.1401775e-02   3.5502797e-02   3.8505031e-02   3.5707133e-02   3.3266213e-02   4.3904415e-02   4.1202195e-02   3.9771874e-02   3.9868986e-02   4.1655136e-02   4.0390252e-02   3.4236574e-02   3.4711607e-02   3.3024531e-02   3.5728548e-02   3.2049187e-02   3.4306537e-02   4.0373581e-02   3.3052029e-02   3.0274267e-02   3.1294534e-02   3.3611814e-02   3.2612202e-02   3.5842956e-02   3.1259795e-02   3.2638286e-02   3.4215356e-02   3.3635143e-02   3.3750317e-02   3.3820101e-02   3.3436316e-02   4.2477944e-02   4.5526296e-02   3.7347776e-02   4.4386356e-02   3.5072424e-02   3.7136161e-02   4.2560548e-02   4.6427295e-02   4.4707982e-02   4.4476119e-02   3.9460520e-02   4.3130077e-02   3.3486789e-02   3.2957402e-02   3.2273435e-02   3.6901808e-02   3.3509468e-02   3.3916206e-02   3.2062056e-02   3.1182088e-02   3.5305681e-02   3.3592724e-02   3.2240777e-02   2.9301099e-02
   3.4478352e-02   3.6041619e-02   3.4124109e-02   3.5677751e-02   4.0674346e-02   4.1025227e-02   3.0055720e-02   3.2589478e-02   4.0374927e-02   3.1285956e-02   3.6988827e-02   3.8543300e-02   3.3463641e-02   3.4029045e-02   3.5138912e-02   3.6272847e-02   4.3351231e-02   3.8442773e-02   3.8568041e-02   3.8138022e-02   4.3535903e-02   3.9084405e-02   3.9557426e-02   3.9214606e-02   3.9242583e-02   4.0582394e-02   4.0968172e-02   3.4923782e-02   3.7448688e-02   3.9409966e-02   0.0000000e+00   3.8058652e-02   4.2763643e-02   4.2964603e-02   4.8481705e-02   5.5652250e-02   4.1306320e-02   4.1719181e-02   3.6617202e-02   3.6448133e-02   4.9763158e-02   4.2704836e-02   4.2379432e-02   4.3030301e-02   4.3039026e-02   4.4274313e-02   3.6782710e-02   3.8165987e-02   3.4080119e-02   3.8431348e-02   3.3057858e-02   3.5097403e-02   4.2771656e-02   3.6406154e-02   3.2985404e-02   3.3144705e-02   3.3151737e-02   3.5078986e-02   3.8198328e-02   3.4052604e-02   3.3104590e-02   3.5578858e-02   3.6237338e-02   3.2456248e-02   3.4824987e-02   3.5499877e-02   4.5610747e-02   4.4795820e-02   4.2898943e-02   4.8347910e-02   3.5218930e-02   3.9252851e-02   4.6450786e-02   4.3550254e-02   4.7120061e-02   4.8612101e-02   4.2697009e-02   4.2002750e-02   3.5128276e-02   3.8261322e-02   3.5290315e-02   3.8942017e-02   3.5903576e-02   3.6315628e-02   3.2343961e-02   3.3493368e-02   3.6550801e-02   3.6433970e-02   3.3189815e-02   3.1968303e-02
   3.2399713e-02   3.5409580e-02   3.1879174e-02   3.2171453e-02   3.7556324e-02   3.4261837e-02   3.1257976e-02   3.1744598e-02   3.7086403e-02   3.1208792e-02   3.7619197e-02   3.7351859e-02   3.0906314e-02   3.2870092e-02   3.5025111e-02   3.2118346e-02   4.1017788e-02   3.3400811e-02   3.5345374e-02   3.6533815e-02   4.2317745e-02   3.9954762e-02   3.7703656e-02   3.5405453e-02   3.9875010e-02   3.7570182e-02   3.7027048e-02   3.6417557e-02   3.5417967e-02   3.8754196e-02   3.8058652e-02   0.0000000e+00   4.1539057e-02   4.2171111e-02   4.3094008e-02   5.1262221e-02   3.8758807e-02   3.9259339e-02   3.6294469e-02   3.4036746e-02   4.8253833e-02   3.8509490e-02   4.1184038e-02   4.2531110e-02   4.0603342e-02   3.8911545e-02   3.4401464e-02   3.6446471e-02   3.8317683e-02   3.4418696e-02   3.1475648e-02   3.2484476e-02   3.7805536e-02   3.3260883e-02   3.2430624e-02   3.1176931e-02   3.3037027e-02   3.2573770e-02   3.5990622e-02   3.3746569e-02   3.4108027e-02   3.4386886e-02   3.3763331e-02   3.2053938e-02   3.4162960e-02   3.3688721e-02   4.1327799e-02   4.1821495e-02   3.8006059e-02   4.5915958e-02   3.5846447e-02   3.7471702e-02   4.3250143e-02   4.4496310e-02   4.5902186e-02   4.3217051e-02   3.8459544e-02   3.9147413e-02   3.3104634e-02   3.4523653e-02   3.2340313e-02   3.5346310e-02   3.2716458e-02   3.5320446e-02   3.1413082e-02   3.1168455e-02   3.2079668e-02   3.3620077e-02   3.1881881e-02   2.9648659e-02
   3.5986410e-02   3.8622382e-02   3.5333473e-02   3.8248865e-02   4.2211869e-02   3.7858007e-02   3.4334806e-02   3.4663307e-02   4.1837496e-02   3.7348537e-02   4.4003474e-02   4.3571283e-02   3.6307311e-02   3.7913444e-02   4.0977113e-02   3.7239420e-02   4.5170135e-02   3.9462269e-02   4.0784519e-02   4.2495465e-02   5.1002624e-02   4.2744773e-02   3.9452889e-02   3.7914323e-02   4.4927586e-02   4.3984664e-02   3.8338279e-02   3.8694562e-02   3.8780042e-02   4.0100748e-02   4.2763643e-02   4.1539057e-02   0.0000000e+00   4.4714432e-02   4.5447360e-02   4.9793525e-02   4.0049193e-02   4.1733087e-02   3.9856164e-02   3.4986978e-02   4.8744092e-02   4.3426132e-02   4.5328844e-02   4.5290897e-02   4.3385239e-02   4.2831176e-02   3.9066589e-02   3.8531385e-02   3.8198351e-02   4.0235305e-02   3.6497567e-02   3.4521171e-02   4.1593978e-02   3.5365577e-02   3.4579802e-02   3.6451719e-02   3.5750855e-02   3.5659077e-02   4.0125926e-02   3.5641921e-02   3.5971867e-02   3.9391496e-02   3.7167392e-02   3.6693482e-02   3.7021357e-02   3.6675767e-02   4.8782333e-02   4.8631693e-02   4.4314302e-02   4.6194728e-02   3.9350970e-02   4.1800081e-02   4.6748650e-02   4.8499777e-02   5.0424882e-02   4.7204255e-02   4.1866529e-02   4.4866097e-02   3.7279801e-02   3.9809396e-02   3.7775529e-02   4.0575828e-02   3.8010759e-02   3.8314537e-02   3.4458331e-02   3.3227906e-02   3.4879697e-02   3.6480965e-02   3.5497838e-02   3.4219473e-02
   3.4538810e-02   4.0228317e-02   3.7286535e-02   3.3932328e-02   3.9351367e-02   3.9488720e-02   3.4598448e-02   3.4586561e-02   4.2004619e-02   3.6013868e-02   4.0483906e-02   4.1740186e-02   3.7208189e-02   3.9824669e-02   4.1545624e-02   3.7322410e-02   3.6965618e-02   3.5539907e-02   4.0244342e-02   4.1177787e-02   5.4158077e-02   4.3992111e-02   3.9112257e-02   3.9777344e-02   4.1365082e-02   4.2750077e-02   4.0650900e-02   4.1503552e-02   4.1621916e-02   4.3933298e-02   4.2964603e-02   4.2171111e-02   4.4714432e-02   0.0000000e+00   4.8929679e-02   5.2616326e-02   4.1356791e-02   4.1129638e-02   3.8514315e-02   3.5080821e-02   4.8875569e-02   4.3888564e-02   4.3485553e-02   4.1953959e-02   4.3161741e-02   4.1780014e-02   4.0071858e-02   3.5066312e-02   3.6492713e-02   3.6399522e-02   3.4840781e-02   3.4313583e-02   4.3116734e-02   3.5730371e-02   3.2986715e-02   3.4145311e-02   3.3058613e-02   3.4974926e-02   3.8035464e-02   3.4980855e-02   3.5667661e-02   3.6926930e-02   3.6343855e-02   3.2957673e-02   3.6039623e-02   3.6996074e-02   4.6513521e-02   4.8276765e-02   4.1695441e-02   4.9208374e-02   3.6795502e-02   4.0044653e-02   4.4727516e-02   4.4593783e-02   4.8404512e-02   4.7435327e-02   4.0955428e-02   4.5879325e-02   4.0448932e-02   3.9429126e-02   3.7187420e-02   3.6079793e-02   3.6471151e-02   3.5625582e-02   3.7414777e-02   3.4029471e-02   3.6271710e-02   3.5920110e-02   3.4518322e-02   2.9956940e-02
   4.1127577e-02   4.0697085e-02   4.0046397e-02   3.9188847e-02   4.5832479e-02   4.5130432e-02   4.3568319e-02   3.9887056e-02   4.8406196e-02   4.7071571e-02   5.1471845e-02   4.8229640e-02   4.7102386e-02   4.9110272e-02   4.7114463e-02   3.8601721e-02   4.2860037e-02   4.2023684e-02   4.4202427e-02   4.7661102e-02   5.0598189e-02   4.5087144e-02   3.7832561e-02   4.1662481e-02   4.8990002e-02   4.4231419e-02   4.0727729e-02   3.9626567e-02   3.9868830e-02   4.6659995e-02   4.8481705e-02   4.3094008e-02   4.5447360e-02   4.8929679e-02   0.0000000e+00   5.9723272e-02   4.4374626e-02   5.0031538e-02   4.8192160e-02   4.6326460e-02   5.7558028e-02   4.6631414e-02   5.1269286e-02   5.5753184e-02   4.8933507e-02   5.7582030e-02   4.1814266e-02   4.1452855e-02   4.6060371e-02   4.8984181e-02   4.3164213e-02   4.0125323e-02   4.9774080e-02   4.8254378e-02   4.4952267e-02   4.6296867e-02   4.2293580e-02   4.1450121e-02   4.2964761e-02   4.2681102e-02   4.3119036e-02   3.6829351e-02   4.0031506e-02   3.4761597e-02   3.8342003e-02   3.6170647e-02   4.3465642e-02   5.1546426e-02   4.3778900e-02   5.4966644e-02   4.5352536e-02   4.0155169e-02   5.0183994e-02   4.7801882e-02   5.0790401e-02   4.8232403e-02   4.2220672e-02   4.6257770e-02   4.5506542e-02   4.7204999e-02   3.6977946e-02   4.0102197e-02   4.0014091e-02   4.3460255e-02   4.4356200e-02   4.0334996e-02   4.0771926e-02   3.7530980e-02   3.7738410e-02   3.8218643e-02
   4.3932696e-02   4.3038378e-02   4.4054727e-02   3.4400058e-02   5.0537775e-02   4.2791419e-02   3.7656721e-02   4.1295800e-02   4.7284037e-02   4.2297348e-02   4.7006933e-02   4.3943886e-02   4.2119457e-02   4.5589781e-02   4.4295074e-02   4.4199120e-02   5.0427626e-02   4.5824696e-02   4.9654888e-02   4.7395563e-02   5.6618853e-02   5.2108488e-02   5.4575763e-02   4.7297644e-02   5.1902726e-02   5.3686393e-02   5.0901456e-02   5.7447516e-02   4.9472136e-02   5.1401775e-02   5.5652250e-02   5.1262221e-02   4.9793525e-02   5.2616326e-02   5.9723272e-02   0.0000000e+00   4.8811146e-02   4.9271036e-02   4.2782724e-02   4.6757212e-02   5.7860141e-02   5.3155205e-02   5.0439554e-02   5.2197920e-02   4.8681305e-02   5.0233221e-02   4.0498354e-02   4.5295366e-02   4.5200040e-02   4.6562406e-02   4.5942208e-02   4.3365236e-02   5.1019308e-02   4.0071011e-02   3.5093553e-02   3.8586009e-02   3.6643304e-02   4.3934867e-02   4.8576805e-02   4.1244326e-02   3.9623398e-02   4.2603323e-02   3.9428318e-02   4.1870877e-02   4.4843333e-02   4.4029400e-02   4.8620497e-02   4.8610500e-02   5.2688293e-02   5.7682764e-02   4.5648092e-02   4.8366302e-02   5.5798808e-02   5.4078525e-02   5.6075338e-02   5.2833186e-02   5.3198422e-02   4.4441655e-02   4.3567369e-02   4.7124379e-02   4.6133561e-02   4.6475911e-02   4.5521627e-02   4.1026916e-02   3.9967433e-02   4.1601408e-02   4.8982298e-02   3.8045241e-02   3.6752129e-02   4.1462223e-02
   3.2673333e-02   3.5325949e-02   3.4198008e-02   3.4161496e-02   3.8943807e-02   3.6292115e-02   2.6317195e-02   2.9102880e-02   3.7592730e-02   3.1906779e-02   3.5504231e-02   3.5920356e-02   3.5403490e-02   3.7440115e-02   3.4222208e-02   3.3640527e-02   3.6916662e-02   3.8162187e-02   3.8017144e-02   3.5932949e-02   4.4613843e-02   4.0954308e-02   3.4147011e-02   3.5134015e-02   4.0231177e-02   3.9339645e-02   3.8955318e-02   3.5683611e-02   3.4916347e-02   3.5502797e-02   4.1306320e-02   3.8758807e-02   4.0049193e-02   4.1356791e-02   4.4374626e-02   4.8811146e-02   0.0000000e+00   3.9093043e-02   3.2955095e-02   3.2835698e-02   4.7045805e-02   3.8139634e-02   3.7994616e-02   4.1033025e-02   4.1131750e-02   3.9089073e-02   3.3796838e-02   3.3954137e-02   3.4528522e-02   3.7594928e-02   3.1928937e-02   3.0927513e-02   3.9412574e-02   3.6843136e-02   3.1813425e-02   3.3619210e-02   3.2579948e-02   3.2740366e-02   3.5237803e-02   2.8760865e-02   3.0298948e-02   3.0826686e-02   3.3169447e-02   3.1612073e-02   3.5440439e-02   3.4717769e-02   4.4995172e-02   4.5769636e-02   3.8745816e-02   4.2480070e-02   3.3526825e-02   3.8340415e-02   4.3993252e-02   4.5967814e-02   3.8312244e-02   3.9141524e-02   4.0703239e-02   3.7926897e-02   3.0432370e-02   3.0443919e-02   3.2743986e-02   3.8488785e-02   3.8267385e-02   3.4819451e-02   3.1573552e-02   3.0712317e-02   3.2836300e-02   3.0639971e-02   3.0818993e-02   3.0331938e-02
   3.4741250e-02   3.5987750e-02   3.3229109e-02   3.4681699e-02   4.0958842e-02   4.0007406e-02   3.1663324e-02   3.0424954e-02   3.6456320e-02   3.3042264e-02   3.9059571e-02   3.9731488e-02   3.2617761e-02   3.6454228e-02   3.3942091e-02   3.6248962e-02   3.6456851e-02   3.7167906e-02   3.5629613e-02   3.9599649e-02   4.9491397e-02   4.0689411e-02   3.6536304e-02   3.8116859e-02   4.2848153e-02   3.7866060e-02   3.5563239e-02   3.8459548e-02   3.5384246e-02   3.8505031e-02   4.1719181e-02   3.9259339e-02   4.1733087e-02   4.1129638e-02   5.0031538e-02   4.9271036e-02   3.9093043e-02   0.0000000e+00   3.5044931e-02   3.6627194e-02   5.4560869e-02   4.1955572e-02   3.8047510e-02   3.9813492e-02   4.1645988e-02   3.9192465e-02   3.3361380e-02   3.5753573e-02   3.3461267e-02   3.6761422e-02   3.2914115e-02   3.3177064e-02   3.8235027e-02   3.0417101e-02   3.0145039e-02   2.9300913e-02   3.1387743e-02   3.0681234e-02   3.5506341e-02   3.2249795e-02   3.0836936e-02   3.4285874e-02   3.3294601e-02   3.3586062e-02   3.3066146e-02   3.2992976e-02   4.1417035e-02   4.1855672e-02   3.7891300e-02   4.4787986e-02   3.5570480e-02   3.7981341e-02   4.4153647e-02   4.5655987e-02   5.0607364e-02   4.1819978e-02   4.1221375e-02   4.2093628e-02   3.5028157e-02   3.4551638e-02   3.2892947e-02   3.4190079e-02   3.6544760e-02   3.7558486e-02   3.4853317e-02   3.5400301e-02   3.4752329e-02   3.4354645e-02   3.3271439e-02   3.1034165e-02
   3.2417163e-02   3.3546545e-02   3.0585782e-02   3.0651686e-02   3.5620568e-02   3.5805194e-02   2.9157231e-02   3.1426205e-02   3.7392666e-02   3.1353531e-02   3.3779072e-02   3.4283497e-02   3.0912636e-02   3.1654435e-02   3.1336597e-02   3.2718453e-02   3.6430560e-02   3.3951318e-02   3.3580741e-02   3.7188280e-02   4.2221665e-02   3.8722244e-02   3.5666665e-02   3.6332922e-02   4.0507633e-02   3.7777679e-02   3.1485300e-02   3.4442009e-02   3.5275984e-02   3.5707133e-02   3.6617202e-02   3.6294469e-02   3.9856164e-02   3.8514315e-02   4.8192160e-02   4.2782724e-02   3.2955095e-02   3.5044931e-02   0.0000000e+00   3.2095386e-02   4.0503203e-02   3.8178916e-02   3.6064782e-02   3.7212422e-02   3.9470050e-02   3.5061928e-02   3.1617923e-02   3.2523336e-02   2.9347370e-02   3.0082025e-02   2.7933545e-02   3.0538747e-02   3.4978041e-02   2.9503651e-02   2.8455199e-02   2.7806310e-02   2.8852220e-02   2.8641774e-02   3.2267087e-02   2.7687631e-02   2.8029345e-02   3.0883030e-02   3.1197463e-02   2.8966581e-02   2.9325481e-02   3.0627909e-02   4.0849413e-02   3.8533818e-02   3.5127050e-02   4.3222301e-02   3.3599542e-02   3.4149136e-02   4.3345823e-02   3.8701805e-02   4.2164436e-02   3.7198351e-02   3.6728118e-02   4.0188945e-02   3.5714965e-02   3.4813204e-02   3.2017810e-02   3.5618330e-02   3.3731593e-02   3.2930695e-02   3.0287098e-02   3.0614174e-02   3.2440806e-02   3.1781417e-02   3.4703800e-02   3.2319220e-02
   3.0917115e-02   3.3189472e-02   3.0986569e-02   3.1629583e-02   3.6519290e-02   3.6840406e-02   2.6701130e-02   2.9057418e-02   3.7104848e-02   3.2201602e-02   3.0149241e-02   3.4039239e-02   2.9523793e-02   3.6898529e-02   3.1936510e-02   3.1500117e-02   3.5069769e-02   3.4199106e-02   3.3513304e-02   3.6257129e-02   3.6682581e-02   3.4165400e-02   3.0390426e-02   2.9715039e-02   3.4820721e-02   3.3864814e-02   3.4189341e-02   3.2052095e-02   3.0849615e-02   3.3266213e-02   3.6448133e-02   3.4036746e-02   3.4986978e-02   3.5080821e-02   4.6326460e-02   4.6757212e-02   3.2835698e-02   3.6627194e-02   3.2095386e-02   0.0000000e+00   3.8267805e-02   3.6359822e-02   3.6432820e-02   3.8183961e-02   3.6768807e-02   3.7026553e-02   3.2422490e-02   3.0232040e-02   2.7871423e-02   3.4454101e-02   2.7206158e-02   2.9767506e-02   3.4768265e-02   2.9639807e-02   2.8625117e-02   2.7853193e-02   2.8729559e-02   2.7768193e-02   3.1319858e-02   2.9205389e-02   2.7382522e-02   3.0465920e-02   2.8897344e-02   2.7245773e-02   2.7621680e-02   3.0501903e-02   3.9261275e-02   3.9851154e-02   3.2220896e-02   4.0054363e-02   3.2840269e-02   3.2313671e-02   3.9437747e-02   3.9433982e-02   3.9723588e-02   4.1815456e-02   3.5464739e-02   3.6554595e-02   3.4887734e-02   3.3717384e-02   2.9343477e-02   3.1621497e-02   3.0878863e-02   3.0336872e-02   2.9870470e-02   3.0479897e-02   3.1494293e-02   3.0156994e-02   3.0103141e-02   2.8046724e-02
   3.6171580e-02   3.9269262e-02   3.3666696e-02   4.0548719e-02   4.3838543e-02   4.0671239e-02   3.2391498e-02   4.2915045e-02   4.7659992e-02   4.6185091e-02   4.3371475e-02   4.4383796e-02   4.2709967e-02   4.1408674e-02   4.0425860e-02   4.4313772e-02   4.6177341e-02   4.1995045e-02   4.2371486e-02   4.6062485e-02   4.3251033e-02   4.2112581e-02   4.1154825e-02   4.6519337e-02   4.2934901e-02   5.1489867e-02   4.7487779e-02   4.4004167e-02   4.4049747e-02   4.3904415e-02   4.9763158e-02   4.8253833e-02   4.8744092e-02   4.8875569e-02   5.7558028e-02   5.7860141e-02   4.7045805e-02   5.4560869e-02   4.0503203e-02   3.8267805e-02   0.0000000e+00   4.1332373e-02   4.8130884e-02   4.9959656e-02   4.7115332e-02   4.8156689e-02   4.0131480e-02   4.5511617e-02   4.5558477e-02   4.2911324e-02   3.5892926e-02   4.4003279e-02   4.8522648e-02   4.3883995e-02   4.6412753e-02   4.0449799e-02   3.7193430e-02   3.6355293e-02   4.0527372e-02   3.9212613e-02   3.5151411e-02   4.1302434e-02   3.8342400e-02   3.4247514e-02   3.6111237e-02   3.9616183e-02   5.1531819e-02   4.7746606e-02   4.0896226e-02   5.1192884e-02   4.5025586e-02   4.3844051e-02   4.9736448e-02   4.4975254e-02   5.1629364e-02   5.0627687e-02   4.2379558e-02   4.9065848e-02   3.6927927e-02   3.5145880e-02   3.9865428e-02   4.0177908e-02   3.6756422e-02   4.1783366e-02   4.2364130e-02   3.5504451e-02   3.2416649e-02   3.6427885e-02   3.8073590e-02   3.5697961e-02
   2.8563814e-02   3.2861525e-02   3.2653354e-02   3.4933136e-02   3.5124810e-02   3.8077933e-02   2.6603675e-02   2.8878641e-02   3.6489987e-02   3.8397973e-02   3.8413625e-02   3.7185732e-02   3.0333723e-02   3.4784436e-02   3.6813209e-02   4.3320206e-02   4.1835404e-02   4.1649350e-02   3.8828205e-02   4.0861192e-02   4.4060670e-02   4.2289860e-02   4.0903517e-02   4.4310104e-02   4.7883716e-02   4.2297955e-02   3.6311457e-02   3.8869231e-02   4.0060459e-02   4.1202195e-02   4.2704836e-02   3.8509490e-02   4.3426132e-02   4.3888564e-02   4.6631414e-02   5.3155205e-02   3.8139634e-02   4.1955572e-02   3.8178916e-02   3.6359822e-02   4.1332373e-02   0.0000000e+00   4.1334975e-02   3.9138627e-02   3.8511334e-02   4.0670723e-02   3.7071309e-02   3.7250303e-02   3.6519640e-02   3.9667606e-02   3.7100247e-02   3.3792218e-02   4.3443741e-02   3.7048919e-02   2.9930769e-02   3.5712834e-02   3.3201383e-02   3.4440004e-02   3.8447487e-02   3.0671660e-02   2.9565812e-02   3.2626479e-02   3.3318642e-02   3.0099715e-02   3.5551799e-02   3.2862486e-02   4.1426130e-02   4.3589117e-02   3.6309362e-02   4.3544987e-02   3.3949513e-02   3.5252544e-02   4.8128331e-02   4.3509109e-02   4.0245309e-02   4.6626725e-02   3.5554756e-02   4.3129660e-02   3.7076208e-02   3.4251929e-02   3.2531287e-02   3.1327185e-02   3.4665072e-02   3.3070735e-02   2.8808267e-02   3.1618174e-02   3.8182877e-02   3.9380183e-02   3.5458583e-02   2.9528550e-02
   3.2509812e-02   3.4788296e-02   3.3341205e-02   3.6114528e-02   4.0852706e-02   4.1327673e-02   3.2175067e-02   3.2838944e-02   3.9244968e-02   3.5326871e-02   3.8701337e-02   3.8986417e-02   3.5305617e-02   3.8717264e-02   3.8813449e-02   3.9796105e-02   4.0270529e-02   3.9046986e-02   3.8221727e-02   4.1399666e-02   5.2219725e-02   3.8367243e-02   3.8020318e-02   4.1161051e-02   4.3352406e-02   3.8729976e-02   3.6733694e-02   3.9788255e-02   3.7368690e-02   3.9771874e-02   4.2379432e-02   4.1184038e-02   4.5328844e-02   4.3485553e-02   5.1269286e-02   5.0439554e-02   3.7994616e-02   3.8047510e-02   3.6064782e-02   3.6432820e-02   4.8130884e-02   4.1334975e-02   0.0000000e+00   4.4048185e-02   4.1803774e-02   4.4411137e-02   3.9055284e-02   3.6453797e-02   3.9319896e-02   3.6834347e-02   3.2456092e-02   3.2019716e-02   4.2188829e-02   3.4403329e-02   3.3671855e-02   3.3567651e-02   3.4491370e-02   3.3160663e-02   3.6118873e-02   3.3372591e-02   3.3058238e-02   3.3684906e-02   3.4511687e-02   3.1540930e-02   3.3348762e-02   3.3137148e-02   4.4144058e-02   4.6354545e-02   4.1867015e-02   4.6156853e-02   3.7120365e-02   3.8614948e-02   4.5568458e-02   4.1793377e-02   4.7390908e-02   4.6101497e-02   3.8602303e-02   4.2883192e-02   3.3118114e-02   3.2676211e-02   3.4632219e-02   3.6649274e-02   3.4832451e-02   3.5935360e-02   3.4170011e-02   3.3523830e-02   3.6845576e-02   3.4192573e-02   3.5185327e-02   3.2234037e-02
   3.4034883e-02   3.3772612e-02   3.3039113e-02   3.5662314e-02   4.1501702e-02   4.2809652e-02   3.0432080e-02   3.2513097e-02   3.6091854e-02   3.6188334e-02   3.8050275e-02   3.8570688e-02   3.5391234e-02   3.7184306e-02   3.5200437e-02   3.4624300e-02   3.5270082e-02   3.5419049e-02   3.6422829e-02   4.0758198e-02   5.1382597e-02   4.0617021e-02   3.9973738e-02   4.0748360e-02   4.1050424e-02   3.9480748e-02   3.8978382e-02   3.9605262e-02   3.9126854e-02   3.9868986e-02   4.3030301e-02   4.2531110e-02   4.5290897e-02   4.1953959e-02   5.5753184e-02   5.2197920e-02   4.1033025e-02   3.9813492e-02   3.7212422e-02   3.8183961e-02   4.9959656e-02   3.9138627e-02   4.4048185e-02   0.0000000e+00   4.4638848e-02   4.5087958e-02   3.8695873e-02   3.6845676e-02   3.8626509e-02   3.6938548e-02   3.7177187e-02   3.6580455e-02   4.3058583e-02   3.4895976e-02   3.1894698e-02   3.4506660e-02   3.4222758e-02   3.6871338e-02   4.0572048e-02   3.3709364e-02   3.4108669e-02   3.5569884e-02   3.2399944e-02   3.3051613e-02   3.4963909e-02   3.3841995e-02   4.3979556e-02   4.5035123e-02   3.9290186e-02   4.7327640e-02   3.9416989e-02   3.9582387e-02   4.3027003e-02   4.1971844e-02   4.3062428e-02   4.4432915e-02   4.0051496e-02   4.3666223e-02   3.2103684e-02   3.5098765e-02   3.4653312e-02   3.5798063e-02   3.7726021e-02   3.7381745e-02   3.2626384e-02   3.3566404e-02   3.5034275e-02   3.3817381e-02   3.1195283e-02   3.0999706e-02
   3.6475046e-02   3.5136624e-02   3.4633949e-02   3.7539677e-02   4.3154699e-02   4.1440366e-02   3.3962964e-02   3.7621847e-02   4.1389953e-02   3.8125653e-02   3.8690644e-02   3.8866031e-02   3.5700997e-02   3.7186199e-02   3.7552825e-02   3.6771585e-02   4.0759421e-02   4.1281628e-02   4.0142072e-02   3.9428039e-02   5.2884813e-02   3.9705899e-02   3.6900936e-02   4.1399459e-02   4.2724740e-02   4.0219677e-02   3.7817624e-02   3.6653364e-02   3.7917816e-02   4.1655136e-02   4.3039026e-02   4.0603342e-02   4.3385239e-02   4.3161741e-02   4.8933507e-02   4.8681305e-02   4.1131750e-02   4.1645988e-02   3.9470050e-02   3.6768807e-02   4.7115332e-02   3.8511334e-02   4.1803774e-02   4.4638848e-02   0.0000000e+00   4.2675548e-02   3.7878937e-02   3.8436857e-02   3.7531644e-02   4.1142925e-02   3.6835497e-02   3.4161219e-02   4.0427072e-02   3.5888658e-02   3.5404968e-02   3.6794084e-02   3.4959473e-02   3.6646201e-02   3.7239190e-02   3.2407947e-02   3.4338446e-02   3.5777210e-02   3.5292308e-02   3.3755276e-02   3.6982781e-02   3.4472736e-02   4.4758281e-02   4.8056972e-02   4.0461012e-02   4.5526758e-02   3.8196509e-02   3.9213083e-02   4.3033227e-02   4.2446533e-02   4.4276967e-02   4.3412962e-02   4.0497758e-02   4.4457482e-02   3.9632513e-02   3.7505027e-02   3.4314366e-02   3.6097109e-02   3.7284427e-02   3.7181824e-02   3.3785077e-02   3.3039074e-02   3.5156209e-02   3.8441321e-02   3.6056024e-02   3.2370408e-02
   3.4470826e-02   3.8139440e-02   3.4340468e-02   3.6571263e-02   4.2165451e-02   4.2080613e-02   3.6004694e-02   3.2808721e-02   3.8011849e-02   3.5476600e-02   3.9730320e-02   4.0387001e-02   3.4982717e-02   3.6594898e-02   3.8108951e-02   3.8732854e-02   3.9469135e-02   3.8064946e-02   3.7780481e-02   4.1530742e-02   5.2217642e-02   4.2341034e-02   4.0344414e-02   4.0595693e-02   4.7611157e-02   4.3554814e-02   3.8564785e-02   4.0828115e-02   3.9437690e-02   4.0390252e-02   4.4274313e-02   3.8911545e-02   4.2831176e-02   4.1780014e-02   5.7582030e-02   5.0233221e-02   3.9089073e-02   3.9192465e-02   3.5061928e-02   3.7026553e-02   4.8156689e-02   4.0670723e-02   4.4411137e-02   4.5087958e-02   4.2675548e-02   0.0000000e+00   3.7262294e-02   3.7262362e-02   3.8795287e-02   3.9866156e-02   3.6017453e-02   3.7384954e-02   4.0682198e-02   4.0957475e-02   3.5565067e-02   3.4117590e-02   3.3342502e-02   3.6089301e-02   3.8152942e-02   3.5336907e-02   3.4464073e-02   3.7591291e-02   3.6215504e-02   3.3183987e-02   3.4373631e-02   3.6857071e-02   4.4436476e-02   4.2653013e-02   3.7548288e-02   4.7429838e-02   3.7343513e-02   3.7754724e-02   4.6381689e-02   4.5419643e-02   4.6388235e-02   4.9695228e-02   4.1826956e-02   4.4834411e-02   3.9504747e-02   3.3905403e-02   3.6496629e-02   3.7123516e-02   3.7551634e-02   3.7816736e-02   3.3647669e-02   3.5843538e-02   3.8316105e-02   3.5267815e-02   3.4575382e-02   3.2572774e-02
   3.1268113e-02   3.3853337e-02   3.1266441e-02   3.3224034e-02   3.6553883e-02   3.8706882e-02   2.8666516e-02   3.0160278e-02   3.5269200e-02   3.0735445e-02   3.6856544e-02   3.4939139e-02   3.2126802e-02   3.5848228e-02   3.5235241e-02   3.2453264e-02   3.4555247e-02   3.6690744e-02   3.2949935e-02   3.6083285e-02   4.2199191e-02   3.3892373e-02   3.2388621e-02   3.5888814e-02   4.4296568e-02   3.4500489e-02   3.1125732e-02   3.2850879e-02   3.3147471e-02   3.4236574e-02   3.6782710e-02   3.4401464e-02   3.9066589e-02   4.0071858e-02   4.1814266e-02   4.0498354e-02   3.3796838e-02   3.3361380e-02   3.1617923e-02   3.2422490e-02   4.0131480e-02   3.7071309e-02   3.9055284e-02   3.8695873e-02   3.7878937e-02   3.7262294e-02   0.0000000e+00   3.3146585e-02   3.1420583e-02   3.5960748e-02   3.2430654e-02   3.1818411e-02   3.7957826e-02   3.0775544e-02   3.2118330e-02   3.1042068e-02   3.0055399e-02   3.0181573e-02   3.3829085e-02   2.9731175e-02   2.9318161e-02   3.1739235e-02   3.1239934e-02   2.9336755e-02   2.9549767e-02   3.2687485e-02   4.2919118e-02   4.2096852e-02   3.3560753e-02   4.5265117e-02   3.2822573e-02   3.4194198e-02   3.8851377e-02   4.1481229e-02   4.4473664e-02   4.4604874e-02   3.9807313e-02   3.7684806e-02   3.3480797e-02   3.2993775e-02   3.2300985e-02   3.2565153e-02   3.1676561e-02   3.1447885e-02   2.9838597e-02   2.9426681e-02   3.6006066e-02   3.0688601e-02   3.0332903e-02   2.8495723e-02
   2.9006680e-02   3.1655921e-02   2.8722636e-02   2.9841355e-02   3.5805932e-02   3.5951855e-02   2.7518044e-02   2.8446565e-02   3.5570600e-02   3.1797214e-02   3.6672065e-02   3.2290007e-02   2.9001981e-02   3.4159766e-02   3.1208856e-02   3.0934032e-02   3.5231911e-02   3.7613621e-02   3.3891009e-02   3.4268535e-02   4.4954484e-02   3.6066517e-02   3.2837719e-02   3.1031684e-02   3.9183046e-02   3.4248111e-02   3.4930072e-02   3.5796243e-02   3.5571307e-02   3.4711607e-02   3.8165987e-02   3.6446471e-02   3.8531385e-02   3.5066312e-02   4.1452855e-02   4.5295366e-02   3.3954137e-02   3.5753573e-02   3.2523336e-02   3.0232040e-02   4.5511617e-02   3.7250303e-02   3.6453797e-02   3.6845676e-02   3.8436857e-02   3.7262362e-02   3.3146585e-02   0.0000000e+00   3.2090911e-02   3.4844390e-02   3.1049156e-02   2.9663673e-02   3.4955822e-02   3.0214074e-02   2.8146802e-02   2.8387417e-02   2.6404088e-02   2.8436517e-02   2.9455114e-02   2.7843311e-02   2.8179689e-02   3.1867702e-02   3.2153506e-02   3.0552741e-02   2.9935526e-02   3.0711338e-02   3.7901147e-02   4.0118952e-02   3.1053526e-02   3.8389192e-02   3.3226741e-02   3.5099558e-02   3.9422527e-02   4.0210354e-02   4.3830789e-02   4.0477456e-02   3.8401448e-02   3.4340462e-02   3.0033611e-02   2.9635031e-02   3.0684713e-02   3.0914417e-02   2.9008463e-02   3.0207204e-02   2.9172925e-02   2.8648001e-02   3.3824048e-02   2.7741516e-02   2.8780968e-02   2.6788616e-02
   3.0831606e-02   3.2839651e-02   3.1112394e-02   3.2419308e-02   3.6131005e-02   3.8865730e-02   2.8651141e-02   3.0700854e-02   3.8835355e-02   3.4661396e-02   3.7963334e-02   3.3335840e-02   2.8420692e-02   3.3797160e-02   3.1190187e-02   3.1151270e-02   3.5382387e-02   3.6656584e-02   3.3643646e-02   3.3261950e-02   4.2208163e-02   3.6922089e-02   3.3664912e-02   3.6404555e-02   4.1820659e-02   3.4590363e-02   3.6357395e-02   3.3167917e-02   2.8509739e-02   3.3024531e-02   3.4080119e-02   3.8317683e-02   3.8198351e-02   3.6492713e-02   4.6060371e-02   4.5200040e-02   3.4528522e-02   3.3461267e-02   2.9347370e-02   2.7871423e-02   4.5558477e-02   3.6519640e-02   3.9319896e-02   3.8626509e-02   3.7531644e-02   3.8795287e-02   3.1420583e-02   3.2090911e-02   0.0000000e+00   3.1766238e-02   2.7055872e-02   2.6216626e-02   3.0320905e-02   3.0884695e-02   2.9909446e-02   2.7758767e-02   2.5267404e-02   2.6167927e-02   3.0453758e-02   2.7168304e-02   2.9084382e-02   3.1791883e-02   3.0111811e-02   2.8808352e-02   2.9664667e-02   2.8314103e-02   3.5968561e-02   3.9389802e-02   3.3735080e-02   3.9613823e-02   3.1629829e-02   3.3079755e-02   4.0079016e-02   3.4691354e-02   4.2223437e-02   3.9032951e-02   3.5628998e-02   3.3721471e-02   3.1948008e-02   3.0035625e-02   2.8836578e-02   3.1291559e-02   3.0419484e-02   3.0349934e-02   2.6446991e-02   2.7766589e-02   2.8962253e-02   2.8305897e-02   3.0345042e-02   3.0157218e-02
   2.8160907e-02   3.0632605e-02   2.8941768e-02   3.1564371e-02   3.6812424e-02   3.7501634e-02   2.8303859e-02   2.8108766e-02   3.7899487e-02   3.5817177e-02   3.7919098e-02   3.5922166e-02   3.2028422e-02   3.1525865e-02   3.4392877e-02   3.3048819e-02   3.4564423e-02   3.6412013e-02   3.3447206e-02   3.7213730e-02   4.3664744e-02   3.7254495e-02   3.3491050e-02   3.6266177e-02   4.0804333e-02   3.5601608e-02   3.6826071e-02   3.6363840e-02   3.3210154e-02   3.5728548e-02   3.8431348e-02   3.4418696e-02   4.0235305e-02   3.6399522e-02   4.8984181e-02   4.6562406e-02   3.7594928e-02   3.6761422e-02   3.0082025e-02   3.4454101e-02   4.2911324e-02   3.9667606e-02   3.6834347e-02   3.6938548e-02   4.1142925e-02   3.9866156e-02   3.5960748e-02   3.4844390e-02   3.1766238e-02   0.0000000e+00   3.2526610e-02   3.0266415e-02   3.7290153e-02   3.2917746e-02   3.0698743e-02   3.1799544e-02   3.0578249e-02   3.0694819e-02   3.4341974e-02   3.0960963e-02   3.0701340e-02   3.2618512e-02   3.2336238e-02   3.0438751e-02   3.0739415e-02   3.4204028e-02   3.9946879e-02   4.3105476e-02   3.8068183e-02   4.3014006e-02   3.2998228e-02   3.4654640e-02   4.1723489e-02   4.2510327e-02   4.1677161e-02   3.8984258e-02   3.7514265e-02   3.6733742e-02   3.3472975e-02   3.3608300e-02   2.9321154e-02   3.2384513e-02   3.0058273e-02   2.7726480e-02   2.8828508e-02   2.9052099e-02   3.0937626e-02   2.9065916e-02   2.7835049e-02   2.7938714e-02
   2.6422866e-02   2.8469529e-02   2.6051204e-02   2.7883827e-02   3.4702916e-02   3.2824246e-02   2.4160194e-02   2.5719164e-02   3.2623956e-02   3.0570445e-02   3.1193050e-02   3.3673102e-02   2.8013647e-02   3.0424806e-02   2.9570465e-02   3.0959570e-02   3.1090381e-02   3.3342438e-02   2.9588587e-02   3.1650999e-02   3.7845839e-02   3.4947173e-02   3.0347064e-02   3.3598467e-02   3.7578171e-02   3.4580049e-02   2.9887018e-02   3.4437314e-02   3.1947276e-02   3.2049187e-02   3.3057858e-02   3.1475648e-02   3.6497567e-02   3.4840781e-02   4.3164213e-02   4.5942208e-02   3.1928937e-02   3.2914115e-02   2.7933545e-02   2.7206158e-02   3.5892926e-02   3.7100247e-02   3.2456092e-02   3.7177187e-02   3.6835497e-02   3.6017453e-02   3.2430654e-02   3.1049156e-02   2.7055872e-02   3.2526610e-02   0.0000000e+00   2.6960477e-02   3.5548969e-02   2.6394822e-02   2.6605521e-02   2.7830393e-02   2.7775159e-02   2.5907360e-02   2.9753087e-02   2.7653014e-02   2.5116291e-02   2.8563150e-02   2.8276388e-02   2.6907477e-02   2.9458743e-02   2.7764210e-02   3.4984487e-02   3.7066534e-02   3.3894107e-02   3.7758247e-02   2.8513838e-02   3.0009272e-02   3.9610911e-02   3.8205102e-02   3.9168497e-02   3.7029881e-02   3.8052941e-02   3.5319689e-02   3.2479933e-02   2.8693021e-02   2.6928245e-02   2.8390795e-02   2.8951058e-02   2.9259296e-02   2.6903455e-02   2.6613335e-02   2.8200183e-02   2.4606208e-02   2.6219578e-02   2.5899810e-02
   2.8863361e-02   2.9125960e-02   2.8786017e-02   2.8865119e-02   3.7228644e-02   3.4258211e-02   2.5889143e-02   2.5965858e-02   3.2532198e-02   3.0936174e-02   3.1437593e-02   3.2980616e-02   2.8589743e-02   3.0956557e-02   3.0475852e-02   3.0979889e-02   3.3432640e-02   3.3854541e-02   3.0807602e-02   3.2638473e-02   4.0439613e-02   2.8827398e-02   3.0309302e-02   3.3684685e-02   4.1627815e-02   2.9515201e-02   3.1860725e-02   3.1219520e-02   3.1643684e-02   3.4306537e-02   3.5097403e-02   3.2484476e-02   3.4521171e-02   3.4313583e-02   4.0125323e-02   4.3365236e-02   3.0927513e-02   3.3177064e-02   3.0538747e-02   2.9767506e-02   4.4003279e-02   3.3792218e-02   3.2019716e-02   3.6580455e-02   3.4161219e-02   3.7384954e-02   3.1818411e-02   2.9663673e-02   2.6216626e-02   3.0266415e-02   2.6960477e-02   0.0000000e+00   3.5789224e-02   2.9468042e-02   2.7621839e-02   2.7719155e-02   2.7812627e-02   2.5737825e-02   2.9629175e-02   2.8190271e-02   2.6448400e-02   2.7983162e-02   2.8247573e-02   2.6543163e-02   2.8379158e-02   2.6216275e-02   3.6644336e-02   3.9190663e-02   3.3374499e-02   3.6803276e-02   2.8835344e-02   3.1962768e-02   3.6433936e-02   3.4859610e-02   3.9480411e-02   3.8923126e-02   3.5627964e-02   3.6700177e-02   3.2121085e-02   2.9297562e-02   2.9175340e-02   3.1365667e-02   3.0601388e-02   2.9652981e-02   2.7300712e-02   2.7013756e-02   2.6952159e-02   2.7346419e-02   2.4782465e-02   2.5554028e-02
   3.4228511e-02   3.7719777e-02   3.7338096e-02   3.6489260e-02   3.7374302e-02   3.6285632e-02   3.0507130e-02   3.3208379e-02   4.0689120e-02   3.6611655e-02   4.0754909e-02   3.9184461e-02   3.3101165e-02   3.3775168e-02   3.4450455e-02   3.6029093e-02   3.7581552e-02   3.8129558e-02   3.5506666e-02   3.7609062e-02   4.6514507e-02   3.9455375e-02   3.5635935e-02   4.0634527e-02   4.2158680e-02   3.8012119e-02   4.1705519e-02   4.0719752e-02   3.9375771e-02   4.0373581e-02   4.2771656e-02   3.7805536e-02   4.1593978e-02   4.3116734e-02   4.9774080e-02   5.1019308e-02   3.9412574e-02   3.8235027e-02   3.4978041e-02   3.4768265e-02   4.8522648e-02   4.3443741e-02   4.2188829e-02   4.3058583e-02   4.0427072e-02   4.0682198e-02   3.7957826e-02   3.4955822e-02   3.0320905e-02   3.7290153e-02   3.5548969e-02   3.5789224e-02   0.0000000e+00   3.5236605e-02   3.2380506e-02   3.2933526e-02   3.3968848e-02   3.4917927e-02   3.8520388e-02   3.4734283e-02   3.1422783e-02   3.4170815e-02   3.6135951e-02   3.1769990e-02   3.6582093e-02   3.5289704e-02   4.4020458e-02   4.2617443e-02   3.5831504e-02   4.1026837e-02   3.3359309e-02   3.7050502e-02   4.1884983e-02   4.2930177e-02   4.2716921e-02   4.1869720e-02   3.9830832e-02   4.3285083e-02   3.7186819e-02   3.6854948e-02   3.4005017e-02   3.5103825e-02   3.4390296e-02   3.5363754e-02   3.1350811e-02   3.1884542e-02   3.6293200e-02   3.1730124e-02   3.3516062e-02   3.5127019e-02
   2.9216224e-02   3.1812378e-02   2.8606214e-02   2.8668494e-02   3.0468164e-02   3.2353905e-02   2.5262000e-02   2.5358412e-02   3.0497467e-02   2.7767276e-02   3.2662978e-02   3.2106638e-02   2.9087222e-02   3.3535397e-02   2.9064433e-02   3.0538967e-02   3.0840669e-02   3.1604212e-02   3.2218126e-02   3.4644447e-02   4.0232147e-02   3.4659931e-02   3.0429520e-02   3.8102821e-02   3.8009734e-02   3.4174354e-02   3.2607784e-02   3.1090959e-02   3.1834146e-02   3.3052029e-02   3.6406154e-02   3.3260883e-02   3.5365577e-02   3.5730371e-02   4.8254378e-02   4.0071011e-02   3.6843136e-02   3.0417101e-02   2.9503651e-02   2.9639807e-02   4.3883995e-02   3.7048919e-02   3.4403329e-02   3.4895976e-02   3.5888658e-02   4.0957475e-02   3.0775544e-02   3.0214074e-02   3.0884695e-02   3.2917746e-02   2.6394822e-02   2.9468042e-02   3.5236605e-02   0.0000000e+00   2.8844592e-02   2.7460937e-02   2.7615685e-02   2.8685285e-02   3.2106662e-02   3.0247556e-02   3.0163837e-02   3.1502732e-02   2.9074737e-02   2.8682714e-02   3.0990579e-02   3.3048970e-02   3.7953820e-02   3.7138925e-02   3.0988358e-02   3.8751655e-02   3.2937452e-02   3.4741354e-02   3.6366873e-02   3.9527088e-02   3.5030709e-02   3.6816985e-02   3.2891711e-02   3.6235299e-02   3.0499482e-02   3.0343337e-02   2.9341255e-02   3.0555772e-02   2.9161869e-02   3.0940058e-02   2.7239230e-02   3.0052022e-02   3.3477277e-02   3.0194351e-02   2.7393446e-02   2.7414241e-02
   2.7247654e-02   2.8781492e-02   2.6749951e-02   2.7047235e-02   3.1074895e-02   3.4462448e-02   2.4045970e-02   2.5171759e-02   3.1475444e-02   2.9608670e-02   3.1057740e-02   3.0955658e-02   2.6322624e-02   2.8288975e-02   2.8265207e-02   2.8962367e-02   3.1202982e-02   2.9183817e-02   2.9341881e-02   3.1801430e-02   3.6051448e-02   3.2268267e-02   2.7113159e-02   3.1408761e-02   3.5141548e-02   3.3005764e-02   3.1663975e-02   3.1120995e-02   2.9501300e-02   3.0274267e-02   3.2985404e-02   3.2430624e-02   3.4579802e-02   3.2986715e-02   4.4952267e-02   3.5093553e-02   3.1813425e-02   3.0145039e-02   2.8455199e-02   2.8625117e-02   4.6412753e-02   2.9930769e-02   3.3671855e-02   3.1894698e-02   3.5404968e-02   3.5565067e-02   3.2118330e-02   2.8146802e-02   2.9909446e-02   3.0698743e-02   2.6605521e-02   2.7621839e-02   3.2380506e-02   2.8844592e-02   0.0000000e+00   2.5417164e-02   2.6844675e-02   2.8237416e-02   2.9495075e-02   2.8607829e-02   2.7833053e-02   2.6729579e-02   2.5526983e-02   2.7947726e-02   2.9565891e-02   2.9476929e-02   3.7322400e-02   3.6337909e-02   3.4192346e-02   3.6809577e-02   2.8598995e-02   3.3107500e-02   3.9514069e-02   3.9051911e-02   3.9029362e-02   3.8479227e-02   3.2836892e-02   3.3952770e-02   2.9991209e-02   2.8907468e-02   2.8809695e-02   3.0323689e-02   2.8361999e-02   3.0342063e-02   2.6422197e-02   2.6675459e-02   2.8869185e-02   2.4813932e-02   2.7362774e-02   2.4303552e-02
   2.5969476e-02   2.8782715e-02   2.5734690e-02   2.6943650e-02   3.2598054e-02   3.0115551e-02   2.5850578e-02   2.5550902e-02   3.0722098e-02   2.9548067e-02   3.2753203e-02   3.1238724e-02   2.7589263e-02   3.0200380e-02   2.7504153e-02   3.1178856e-02   2.9606701e-02   3.1368453e-02   3.0930397e-02   3.2418463e-02   3.8218464e-02   3.4273294e-02   2.9109729e-02   3.0810543e-02   3.5279596e-02   3.4391981e-02   3.3943286e-02   3.3109861e-02   3.1459978e-02   3.1294534e-02   3.3144705e-02   3.1176931e-02   3.6451719e-02   3.4145311e-02   4.6296867e-02   3.8586009e-02   3.3619210e-02   2.9300913e-02   2.7806310e-02   2.7853193e-02   4.0449799e-02   3.5712834e-02   3.3567651e-02   3.4506660e-02   3.6794084e-02   3.4117590e-02   3.1042068e-02   2.8387417e-02   2.7758767e-02   3.1799544e-02   2.7830393e-02   2.7719155e-02   3.2933526e-02   2.7460937e-02   2.5417164e-02   0.0000000e+00   2.5192313e-02   2.7629320e-02   2.8809453e-02   2.6245980e-02   2.6991212e-02   2.9142681e-02   2.8663496e-02   2.7755483e-02   2.6699113e-02   2.7678484e-02   3.4561441e-02   3.7125492e-02   3.3011235e-02   3.7382145e-02   3.0861613e-02   3.2399405e-02   3.7577706e-02   3.9715682e-02   3.6691956e-02   3.5968454e-02   3.3852072e-02   3.4182425e-02   3.0687522e-02   2.6386784e-02   2.8880832e-02   2.8941414e-02   2.6841326e-02   2.8685471e-02   2.5238685e-02   2.7824818e-02   3.0499364e-02   2.6123376e-02   2.7644521e-02   2.5417927e-02
   2.6589987e-02   2.9158965e-02   2.6897441e-02   2.8372704e-02   3.5466638e-02   3.1283255e-02   2.4819724e-02   2.4329584e-02   2.7320963e-02   2.8865792e-02   3.2020121e-02   3.1700182e-02   2.8617773e-02   3.1027547e-02   2.8261968e-02   2.9091362e-02   3.1937227e-02   2.9453282e-02   2.8835000e-02   3.1519834e-02   3.5237177e-02   3.3391755e-02   2.8721348e-02   3.1330405e-02   3.7433721e-02   2.9086166e-02   3.0953872e-02   3.2116427e-02   3.1479537e-02   3.3611814e-02   3.3151737e-02   3.3037027e-02   3.5750855e-02   3.3058613e-02   4.2293580e-02   3.6643304e-02   3.2579948e-02   3.1387743e-02   2.8852220e-02   2.8729559e-02   3.7193430e-02   3.3201383e-02   3.4491370e-02   3.4222758e-02   3.4959473e-02   3.3342502e-02   3.0055399e-02   2.6404088e-02   2.5267404e-02   3.0578249e-02   2.7775159e-02   2.7812627e-02   3.3968848e-02   2.7615685e-02   2.6844675e-02   2.5192313e-02   0.0000000e+00   2.7116846e-02   2.8201787e-02   2.4339751e-02   2.6331292e-02   2.7004900e-02   2.6188054e-02   2.7079545e-02   2.7968227e-02   2.7634939e-02   3.5702949e-02   3.9778482e-02   3.5216373e-02   3.7085119e-02   3.0246538e-02   3.1419456e-02   3.7528210e-02   3.8437223e-02   4.0942996e-02   3.6555441e-02   3.7687278e-02   3.2061427e-02   2.7368169e-02   2.7778006e-02   2.8390984e-02   2.8964640e-02   2.7826610e-02   2.7742402e-02   2.6465612e-02   2.5899018e-02   2.8517662e-02   2.5473548e-02   2.6638021e-02   2.3763183e-02
   2.5590150e-02   2.8769127e-02   2.6970569e-02   2.8884770e-02   3.2267891e-02   3.2617231e-02   2.5543372e-02   2.5873234e-02   3.0652416e-02   2.7614385e-02   2.8776125e-02   2.9033519e-02   2.7232085e-02   3.0132783e-02   2.8379025e-02   2.9762943e-02   3.3677144e-02   3.0608270e-02   2.9645328e-02   3.1548489e-02   3.7384964e-02   3.3760039e-02   2.8749336e-02   3.1701940e-02   3.6478311e-02   3.1095495e-02   3.0348758e-02   3.3016253e-02   3.2469301e-02   3.2612202e-02   3.5078986e-02   3.2573770e-02   3.5659077e-02   3.4974926e-02   4.1450121e-02   4.3934867e-02   3.2740366e-02   3.0681234e-02   2.8641774e-02   2.7768193e-02   3.6355293e-02   3.4440004e-02   3.3160663e-02   3.6871338e-02   3.6646201e-02   3.6089301e-02   3.0181573e-02   2.8436517e-02   2.6167927e-02   3.0694819e-02   2.5907360e-02   2.5737825e-02   3.4917927e-02   2.8685285e-02   2.8237416e-02   2.7629320e-02   2.7116846e-02   0.0000000e+00   2.8693871e-02   2.4234041e-02   2.6861621e-02   2.8461919e-02   2.7794900e-02   2.6720058e-02   2.6455827e-02   2.8907633e-02   3.6916559e-02   4.0565724e-02   3.1381565e-02   3.9761485e-02   2.9758323e-02   3.1257875e-02   3.8754009e-02   3.7030506e-02   3.9877803e-02   3.8380979e-02   3.7295971e-02   3.2184967e-02   2.9744943e-02   3.0544077e-02   2.7517152e-02   2.7792149e-02   2.9168075e-02   3.0254054e-02   2.7617469e-02   2.8110232e-02   3.1736726e-02   2.7230191e-02   2.6892271e-02   2.5383959e-02
   2.9722137e-02   3.3177332e-02   2.9998566e-02   3.2051736e-02   3.9108451e-02   3.7180199e-02   2.8170914e-02   2.7939801e-02   3.6834273e-02   2.9630696e-02   3.2110604e-02   3.5924414e-02   2.9816769e-02   3.3051588e-02   3.1326714e-02   3.3382677e-02   3.5482473e-02   3.5508961e-02   3.7093151e-02   3.5215316e-02   4.1274584e-02   3.4680828e-02   3.2320374e-02   3.5866603e-02   3.8095438e-02   3.9116726e-02   3.7598414e-02   3.5952398e-02   3.5707617e-02   3.5842956e-02   3.8198328e-02   3.5990622e-02   4.0125926e-02   3.8035464e-02   4.2964761e-02   4.8576805e-02   3.5237803e-02   3.5506341e-02   3.2267087e-02   3.1319858e-02   4.0527372e-02   3.8447487e-02   3.6118873e-02   4.0572048e-02   3.7239190e-02   3.8152942e-02   3.3829085e-02   2.9455114e-02   3.0453758e-02   3.4341974e-02   2.9753087e-02   2.9629175e-02   3.8520388e-02   3.2106662e-02   2.9495075e-02   2.8809453e-02   2.8201787e-02   2.8693871e-02   0.0000000e+00   3.0558519e-02   3.1054798e-02   3.1547303e-02   3.0145778e-02   2.7813610e-02   2.9663269e-02   3.1695997e-02   3.8419063e-02   3.9875633e-02   3.5524905e-02   3.9748039e-02   3.2682044e-02   3.4004900e-02   4.2971756e-02   4.1426731e-02   4.3138552e-02   3.9762579e-02   3.9587113e-02   3.3329647e-02   3.1780786e-02   3.3676526e-02   3.0030447e-02   3.1635907e-02   3.1886406e-02   3.2150685e-02   2.9668727e-02   2.8283795e-02   3.0323090e-02   2.7984137e-02   2.8080187e-02   2.8258053e-02
   2.5377109e-02   2.7265942e-02   2.5458217e-02   2.6228664e-02   3.1272806e-02   3.4012258e-02   2.5464269e-02   2.5345924e-02   3.5088649e-02   2.8373732e-02   2.8792811e-02   3.1649537e-02   2.4634947e-02   2.6775780e-02   2.6736515e-02   2.9379218e-02   3.3006686e-02   3.2112082e-02   3.2797490e-02   3.2407713e-02   3.5991205e-02   3.2613915e-02   2.9517490e-02   3.1626919e-02   3.3101450e-02   3.4324377e-02   3.2202121e-02   3.2701302e-02   3.2205488e-02   3.1259795e-02   3.4052604e-02   3.3746569e-02   3.5641921e-02   3.4980855e-02   4.2681102e-02   4.1244326e-02   2.8760865e-02   3.2249795e-02   2.7687631e-02   2.9205389e-02   3.9212613e-02   3.0671660e-02   3.3372591e-02   3.3709364e-02   3.2407947e-02   3.5336907e-02   2.9731175e-02   2.7843311e-02   2.7168304e-02   3.0960963e-02   2.7653014e-02   2.8190271e-02   3.4734283e-02   3.0247556e-02   2.8607829e-02   2.6245980e-02   2.4339751e-02   2.4234041e-02   3.0558519e-02   0.0000000e+00   2.6986653e-02   2.7367749e-02   2.6123215e-02   2.5948692e-02   2.7360450e-02   2.6761741e-02   3.4767626e-02   3.5890712e-02   3.1903948e-02   4.0537140e-02   2.7905349e-02   2.9429370e-02   3.9045239e-02   3.7465430e-02   4.0225578e-02   3.5362781e-02   3.4743547e-02   3.2215201e-02   2.7342088e-02   2.5332381e-02   2.6911354e-02   2.7372351e-02   2.9468318e-02   2.6426419e-02   2.4848908e-02   2.4639492e-02   3.0021246e-02   2.5042631e-02   2.5007748e-02   2.1935026e-02
   2.6490608e-02   2.6850611e-02   2.5721712e-02   2.8989460e-02   3.4495855e-02   3.2375453e-02   2.5835417e-02   2.4746883e-02   3.1936049e-02   2.7141745e-02   3.0199192e-02   3.3736807e-02   2.5381207e-02   2.7972511e-02   2.7496422e-02   2.9268287e-02   3.2954326e-02   3.2370259e-02   3.1123028e-02   3.2530379e-02   3.5250378e-02   3.3261567e-02   3.0980470e-02   3.3103462e-02   3.2809112e-02   3.2570016e-02   3.3049326e-02   3.1901731e-02   3.1845773e-02   3.2638286e-02   3.3104590e-02   3.4108027e-02   3.5971867e-02   3.5667661e-02   4.3119036e-02   3.9623398e-02   3.0298948e-02   3.0836936e-02   2.8029345e-02   2.7382522e-02   3.5151411e-02   2.9565812e-02   3.3058238e-02   3.4108669e-02   3.4338446e-02   3.4464073e-02   2.9318161e-02   2.8179689e-02   2.9084382e-02   3.0701340e-02   2.5116291e-02   2.6448400e-02   3.1422783e-02   3.0163837e-02   2.7833053e-02   2.6991212e-02   2.6331292e-02   2.6861621e-02   3.1054798e-02   2.6986653e-02   0.0000000e+00   2.7589880e-02   2.9373940e-02   2.6387243e-02   2.8753986e-02   2.7347774e-02   3.7111503e-02   3.6430237e-02   3.5519931e-02   3.9067385e-02   3.0539437e-02   3.1972222e-02   4.0404182e-02   3.8430984e-02   4.1251886e-02   3.8791142e-02   3.5780172e-02   3.3742618e-02   3.0967287e-02   2.5387872e-02   2.7937776e-02   2.8958910e-02   2.9557228e-02   2.7103989e-02   2.5655990e-02   2.5366756e-02   2.6718859e-02   2.4939780e-02   2.6010940e-02   2.4865049e-02
   2.6283463e-02   2.9220019e-02   2.6806801e-02   2.8503246e-02   3.6346648e-02   3.2385560e-02   2.4728802e-02   2.6059250e-02   3.3011155e-02   3.1943564e-02   3.0082988e-02   3.7723294e-02   2.7275990e-02   3.0987238e-02   2.9247882e-02   2.8905732e-02   3.5368876e-02   3.1797374e-02   3.3938116e-02   3.3920556e-02   3.9261868e-02   3.0059996e-02   3.0726999e-02   3.1857208e-02   3.9191020e-02   2.9618750e-02   3.4202981e-02   3.3867694e-02   3.3756423e-02   3.4215356e-02   3.5578858e-02   3.4386886e-02   3.9391496e-02   3.6926930e-02   3.6829351e-02   4.2603323e-02   3.0826686e-02   3.4285874e-02   3.0883030e-02   3.0465920e-02   4.1302434e-02   3.2626479e-02   3.3684906e-02   3.5569884e-02   3.5777210e-02   3.7591291e-02   3.1739235e-02   3.1867702e-02   3.1791883e-02   3.2618512e-02   2.8563150e-02   2.7983162e-02   3.4170815e-02   3.1502732e-02   2.6729579e-02   2.9142681e-02   2.7004900e-02   2.8461919e-02   3.1547303e-02   2.7367749e-02   2.7589880e-02   0.0000000e+00   2.9733869e-02   3.0297876e-02   2.9781437e-02   3.0316062e-02   3.8493610e-02   3.5241669e-02   3.3637980e-02   3.7691047e-02   2.9994012e-02   3.2364060e-02   4.1704565e-02   3.5795095e-02   4.7445907e-02   3.6259411e-02   3.5963496e-02   3.5541579e-02   3.1673393e-02   2.5796684e-02   2.7976678e-02   2.9524255e-02   3.0949985e-02   2.8561015e-02   2.7000219e-02   2.7078123e-02   2.6701456e-02   2.7526171e-02   2.6512842e-02   2.4913712e-02
   2.8976216e-02   2.9474075e-02   2.6917591e-02   3.1044293e-02   3.8028787e-02   3.4234004e-02   2.6374365e-02   2.5255866e-02   3.2599091e-02   3.1780988e-02   3.4646279e-02   3.6758264e-02   2.7823700e-02   3.1708570e-02   3.0191431e-02   3.4021796e-02   3.6232527e-02   2.9483461e-02   3.3691444e-02   3.1576288e-02   3.6773615e-02   3.2304932e-02   3.1771744e-02   3.3879090e-02   3.6714852e-02   3.3319735e-02   3.1861462e-02   3.3129522e-02   3.2570635e-02   3.3635143e-02   3.6237338e-02   3.3763331e-02   3.7167392e-02   3.6343855e-02   4.0031506e-02   3.9428318e-02   3.3169447e-02   3.3294601e-02   3.1197463e-02   2.8897344e-02   3.8342400e-02   3.3318642e-02   3.4511687e-02   3.2399944e-02   3.5292308e-02   3.6215504e-02   3.1239934e-02   3.2153506e-02   3.0111811e-02   3.2336238e-02   2.8276388e-02   2.8247573e-02   3.6135951e-02   2.9074737e-02   2.5526983e-02   2.8663496e-02   2.6188054e-02   2.7794900e-02   3.0145778e-02   2.6123215e-02   2.9373940e-02   2.9733869e-02   0.0000000e+00   2.8165113e-02   2.7516229e-02   2.9528065e-02   3.6873846e-02   3.5964770e-02   3.5318120e-02   3.9359126e-02   2.8494039e-02   3.2850621e-02   4.1516784e-02   3.9843432e-02   4.0025955e-02   3.6997964e-02   3.7225393e-02   3.6518380e-02   3.1513305e-02   3.1128870e-02   2.9905710e-02   2.8476898e-02   3.0063364e-02   2.9603059e-02   2.6489180e-02   2.7848870e-02   2.8626153e-02   2.7239650e-02   2.7597056e-02   2.8151392e-02
   2.7228069e-02   2.9988566e-02   2.8172591e-02   3.0596840e-02   3.4893664e-02   3.2102709e-02   2.5804555e-02   2.5811021e-02   3.3747013e-02   3.0769465e-02   3.2797563e-02   3.4018404e-02   2.8127079e-02   3.2144396e-02   2.8253211e-02   3.0510509e-02   3.4489739e-02   2.9885263e-02   3.3104545e-02   3.0100579e-02   3.6617053e-02   3.2636875e-02   2.8724983e-02   3.3393809e-02   3.1528387e-02   3.3922395e-02   3.4381677e-02   3.2585188e-02   3.3621146e-02   3.3750317e-02   3.2456248e-02   3.2053938e-02   3.6693482e-02   3.2957673e-02   3.4761597e-02   4.1870877e-02   3.1612073e-02   3.3586062e-02   2.8966581e-02   2.7245773e-02   3.4247514e-02   3.0099715e-02   3.1540930e-02   3.3051613e-02   3.3755276e-02   3.3183987e-02   2.9336755e-02   3.0552741e-02   2.8808352e-02   3.0438751e-02   2.6907477e-02   2.6543163e-02   3.1769990e-02   2.8682714e-02   2.7947726e-02   2.7755483e-02   2.7079545e-02   2.6720058e-02   2.7813610e-02   2.5948692e-02   2.6387243e-02   3.0297876e-02   2.8165113e-02   0.0000000e+00   2.8438151e-02   3.0529336e-02   3.5593634e-02   4.0416910e-02   3.1787888e-02   4.1278279e-02   3.1352029e-02   3.2848181e-02   3.6759641e-02   3.8139059e-02   4.4223727e-02   3.5530787e-02   3.7159719e-02   4.0298841e-02   3.1228589e-02   3.1888732e-02   2.8678836e-02   3.0090034e-02   2.9977322e-02   2.8835979e-02   2.8057086e-02   2.8772418e-02   2.8382708e-02   2.6286460e-02   2.9144679e-02   2.7590640e-02
   2.6497922e-02   2.9650603e-02   2.9505637e-02   2.9862992e-02   3.0419700e-02   2.9524599e-02   2.5512494e-02   2.6108357e-02   3.3237623e-02   3.3075116e-02   3.2318109e-02   3.2454470e-02   2.6780109e-02   3.0214551e-02   2.8250901e-02   2.9919461e-02   3.4876317e-02   3.2570320e-02   3.4525748e-02   3.2105691e-02   4.1235845e-02   3.1225315e-02   3.0178763e-02   3.1991108e-02   3.2388095e-02   3.3705935e-02   3.4269765e-02   3.2085303e-02   3.5454429e-02   3.3820101e-02   3.4824987e-02   3.4162960e-02   3.7021357e-02   3.6039623e-02   3.8342003e-02   4.4843333e-02   3.5440439e-02   3.3066146e-02   2.9325481e-02   2.7621680e-02   3.6111237e-02   3.5551799e-02   3.3348762e-02   3.4963909e-02   3.6982781e-02   3.4373631e-02   2.9549767e-02   2.9935526e-02   2.9664667e-02   3.0739415e-02   2.9458743e-02   2.8379158e-02   3.6582093e-02   3.0990579e-02   2.9565891e-02   2.6699113e-02   2.7968227e-02   2.6455827e-02   2.9663269e-02   2.7360450e-02   2.8753986e-02   2.9781437e-02   2.7516229e-02   2.8438151e-02   0.0000000e+00   2.9236347e-02   3.7104334e-02   3.9808662e-02   3.2853864e-02   3.8818816e-02   2.8350913e-02   3.0730944e-02   3.9443219e-02   4.1385906e-02   4.3401580e-02   3.3897716e-02   3.5424091e-02   3.6746304e-02   3.1158581e-02   3.2525333e-02   2.7268220e-02   2.7658016e-02   2.7861942e-02   2.8291796e-02   2.5692911e-02   2.6740324e-02   2.7917930e-02   2.6625861e-02   2.7265794e-02   2.6157173e-02
   2.9630507e-02   3.2390659e-02   2.8964276e-02   2.9425680e-02   3.4861164e-02   3.2203134e-02   2.6894936e-02   2.7090582e-02   3.2411852e-02   3.4049989e-02   3.2713802e-02   3.5149055e-02   2.8800062e-02   3.3425507e-02   3.1620975e-02   3.2027381e-02   3.5503553e-02   3.2933236e-02   3.3681963e-02   3.2659577e-02   4.2871405e-02   3.0533625e-02   3.1522575e-02   3.2727580e-02   3.1245623e-02   3.3774855e-02   3.4041238e-02   3.2500201e-02   3.3838272e-02   3.3436316e-02   3.5499877e-02   3.3688721e-02   3.6675767e-02   3.6996074e-02   3.6170647e-02   4.4029400e-02   3.4717769e-02   3.2992976e-02   3.0627909e-02   3.0501903e-02   3.9616183e-02   3.2862486e-02   3.3137148e-02   3.3841995e-02   3.4472736e-02   3.6857071e-02   3.2687485e-02   3.0711338e-02   2.8314103e-02   3.4204028e-02   2.7764210e-02   2.6216275e-02   3.5289704e-02   3.3048970e-02   2.9476929e-02   2.7678484e-02   2.7634939e-02   2.8907633e-02   3.1695997e-02   2.6761741e-02   2.7347774e-02   3.0316062e-02   2.9528065e-02   3.0529336e-02   2.9236347e-02   0.0000000e+00   3.7707767e-02   4.0529206e-02   3.5995233e-02   3.8565803e-02   3.0559202e-02   3.2174602e-02   4.1129777e-02   3.9675525e-02   4.1124952e-02   3.9388010e-02   3.6956980e-02   3.7550706e-02   3.2403720e-02   3.1815134e-02   3.1284325e-02   3.1533237e-02   2.9583447e-02   3.1096066e-02   2.6494089e-02   2.7515942e-02   2.6666820e-02   2.7641642e-02   2.7194362e-02   2.6445534e-02
   3.9177392e-02   3.7686843e-02   3.6464343e-02   4.0780295e-02   4.4479530e-02   4.4492300e-02   3.5725951e-02   3.4561923e-02   3.9792083e-02   3.6165513e-02   4.3551032e-02   4.4254460e-02   3.8704414e-02   4.0182988e-02   3.8611792e-02   4.2067747e-02   4.7568360e-02   4.2800659e-02   3.9444515e-02   4.2564452e-02   4.9336048e-02   4.3992218e-02   3.9650964e-02   4.1193279e-02   4.4086299e-02   4.0948398e-02   4.3325878e-02   3.9817677e-02   4.2000504e-02   4.2477944e-02   4.5610747e-02   4.1327799e-02   4.8782333e-02   4.6513521e-02   4.3465642e-02   4.8620497e-02   4.4995172e-02   4.1417035e-02   4.0849413e-02   3.9261275e-02   5.1531819e-02   4.1426130e-02   4.4144058e-02   4.3979556e-02   4.4758281e-02   4.4436476e-02   4.2919118e-02   3.7901147e-02   3.5968561e-02   3.9946879e-02   3.4984487e-02   3.6644336e-02   4.4020458e-02   3.7953820e-02   3.7322400e-02   3.4561441e-02   3.5702949e-02   3.6916559e-02   3.8419063e-02   3.4767626e-02   3.7111503e-02   3.8493610e-02   3.6873846e-02   3.5593634e-02   3.7104334e-02   3.7707767e-02   0.0000000e+00   4.4453632e-02   4.1825419e-02   4.6560144e-02   4.0469012e-02   4.0667604e-02   5.1066037e-02   4.8973738e-02   5.1851582e-02   4.4369013e-02   4.6169227e-02   4.5879514e-02   3.9421824e-02   3.7693025e-02   3.7148519e-02   3.8207501e-02   3.8006741e-02   3.9026458e-02   3.4628344e-02   3.7352102e-02   3.9178104e-02   3.8993638e-02   3.7166193e-02   3.5731061e-02
   3.5721125e-02   3.8960141e-02   3.6221538e-02   3.9597506e-02   4.2949168e-02   4.2581095e-02   3.5833131e-02   3.5085449e-02   4.3102388e-02   4.0332527e-02   4.1952572e-02   4.1614689e-02   3.8543265e-02   4.1793197e-02   4.0366553e-02   3.9544315e-02   4.5246588e-02   3.9723110e-02   4.1130859e-02   4.2118955e-02   5.0710008e-02   4.1786194e-02   3.8910524e-02   4.0660218e-02   4.5346392e-02   4.4781263e-02   4.5176428e-02   4.5190588e-02   4.3085818e-02   4.5526296e-02   4.4795820e-02   4.1821495e-02   4.8631693e-02   4.8276765e-02   5.1546426e-02   4.8610500e-02   4.5769636e-02   4.1855672e-02   3.8533818e-02   3.9851154e-02   4.7746606e-02   4.3589117e-02   4.6354545e-02   4.5035123e-02   4.8056972e-02   4.2653013e-02   4.2096852e-02   4.0118952e-02   3.9389802e-02   4.3105476e-02   3.7066534e-02   3.9190663e-02   4.2617443e-02   3.7138925e-02   3.6337909e-02   3.7125492e-02   3.9778482e-02   4.0565724e-02   3.9875633e-02   3.5890712e-02   3.6430237e-02   3.5241669e-02   3.5964770e-02   4.0416910e-02   3.9808662e-02   4.0529206e-02   4.4453632e-02   0.0000000e+00   4.4865126e-02   5.1807078e-02   4.0620806e-02   4.5135506e-02   5.2458383e-02   4.8073747e-02   4.8914122e-02   4.5539382e-02   4.8672690e-02   4.7544710e-02   4.1465279e-02   4.5514278e-02   3.9271772e-02   4.0575705e-02   3.8795169e-02   4.1702797e-02   3.7680314e-02   3.8245892e-02   3.8423544e-02   3.8365134e-02   3.7793598e-02   3.5640445e-02
   3.3129327e-02   3.7801717e-02   3.3999825e-02   3.3577359e-02   3.9066999e-02   3.8164426e-02   3.2677930e-02   3.3311548e-02   3.9681638e-02   2.9593239e-02   3.7443030e-02   3.9918242e-02   3.7426799e-02   3.3458913e-02   3.4997449e-02   3.6851154e-02   4.2944701e-02   3.6962631e-02   3.8493897e-02   3.6610787e-02   4.0231548e-02   3.6177922e-02   3.6610523e-02   4.0017638e-02   3.7530673e-02   3.9951308e-02   3.5265604e-02   3.3911320e-02   3.9688188e-02   3.7347776e-02   4.2898943e-02   3.8006059e-02   4.4314302e-02   4.1695441e-02   4.3778900e-02   5.2688293e-02   3.8745816e-02   3.7891300e-02   3.5127050e-02   3.2220896e-02   4.0896226e-02   3.6309362e-02   4.1867015e-02   3.9290186e-02   4.0461012e-02   3.7548288e-02   3.3560753e-02   3.1053526e-02   3.3735080e-02   3.8068183e-02   3.3894107e-02   3.3374499e-02   3.5831504e-02   3.0988358e-02   3.4192346e-02   3.3011235e-02   3.5216373e-02   3.1381565e-02   3.5524905e-02   3.1903948e-02   3.5519931e-02   3.3637980e-02   3.5318120e-02   3.1787888e-02   3.2853864e-02   3.5995233e-02   4.1825419e-02   4.4865126e-02   0.0000000e+00   4.4472883e-02   3.3714957e-02   3.7169709e-02   4.8404853e-02   4.6019699e-02   4.5045171e-02   3.9099719e-02   4.0105605e-02   4.3454284e-02   3.9882197e-02   3.8989123e-02   3.4544471e-02   3.5199802e-02   3.4673756e-02   3.4747616e-02   3.6162313e-02   3.4708594e-02   3.7635463e-02   2.8009288e-02   3.1011286e-02   2.9876989e-02
   3.8106946e-02   4.2865345e-02   3.8395690e-02   3.8521898e-02   4.4907053e-02   4.6599489e-02   3.6908200e-02   3.6023934e-02   4.5578267e-02   3.7410524e-02   4.1692021e-02   4.4752947e-02   3.7537826e-02   3.9787565e-02   4.2346561e-02   4.0504319e-02   4.7993285e-02   4.4439433e-02   4.4624162e-02   4.2796963e-02   4.8258999e-02   4.4922119e-02   4.0786673e-02   4.4604021e-02   4.1988143e-02   4.4281649e-02   4.4449945e-02   4.6138454e-02   4.4131598e-02   4.4386356e-02   4.8347910e-02   4.5915958e-02   4.6194728e-02   4.9208374e-02   5.4966644e-02   5.7682764e-02   4.2480070e-02   4.4787986e-02   4.3222301e-02   4.0054363e-02   5.1192884e-02   4.3544987e-02   4.6156853e-02   4.7327640e-02   4.5526758e-02   4.7429838e-02   4.5265117e-02   3.8389192e-02   3.9613823e-02   4.3014006e-02   3.7758247e-02   3.6803276e-02   4.1026837e-02   3.8751655e-02   3.6809577e-02   3.7382145e-02   3.7085119e-02   3.9761485e-02   3.9748039e-02   4.0537140e-02   3.9067385e-02   3.7691047e-02   3.9359126e-02   4.1278279e-02   3.8818816e-02   3.8565803e-02   4.6560144e-02   5.1807078e-02   4.4472883e-02   0.0000000e+00   3.6065352e-02   4.1515324e-02   5.2369888e-02   4.8522526e-02   4.9525080e-02   4.8927810e-02   4.7375039e-02   4.7540761e-02   4.3666070e-02   4.2609375e-02   4.1816008e-02   4.0454284e-02   4.1162879e-02   4.1028519e-02   3.7515069e-02   3.5934169e-02   3.7595895e-02   3.7961146e-02   3.9201339e-02   3.5322425e-02
   2.8839506e-02   3.0273310e-02   2.7126184e-02   3.1308311e-02   3.5758436e-02   3.3108854e-02   2.8483749e-02   2.8044790e-02   3.4782105e-02   3.0848137e-02   3.0501037e-02   3.9082599e-02   3.1354471e-02   3.1213053e-02   2.9202805e-02   3.2823618e-02   3.8728042e-02   3.4107148e-02   3.4611420e-02   3.2877664e-02   3.8332824e-02   3.3543629e-02   3.3760864e-02   3.6702671e-02   3.7139746e-02   3.7196544e-02   3.6387872e-02   3.4711575e-02   3.3860513e-02   3.5072424e-02   3.5218930e-02   3.5846447e-02   3.9350970e-02   3.6795502e-02   4.5352536e-02   4.5648092e-02   3.3526825e-02   3.5570480e-02   3.3599542e-02   3.2840269e-02   4.5025586e-02   3.3949513e-02   3.7120365e-02   3.9416989e-02   3.8196509e-02   3.7343513e-02   3.2822573e-02   3.3226741e-02   3.1629829e-02   3.2998228e-02   2.8513838e-02   2.8835344e-02   3.3359309e-02   3.2937452e-02   2.8598995e-02   3.0861613e-02   3.0246538e-02   2.9758323e-02   3.2682044e-02   2.7905349e-02   3.0539437e-02   2.9994012e-02   2.8494039e-02   3.1352029e-02   2.8350913e-02   3.0559202e-02   4.0469012e-02   4.0620806e-02   3.3714957e-02   3.6065352e-02   0.0000000e+00   3.2137213e-02   4.4085755e-02   4.0642855e-02   4.2312869e-02   3.7992390e-02   3.6925460e-02   3.9344715e-02   3.5788614e-02   2.9689780e-02   3.1989443e-02   3.3223432e-02   3.2515215e-02   3.1049315e-02   2.7454795e-02   2.8106678e-02   2.9695006e-02   2.9710900e-02   2.9545345e-02   2.8184972e-02
   3.1642163e-02   3.4236365e-02   3.3381237e-02   3.3652459e-02   3.8919531e-02   3.3336513e-02   2.9986880e-02   2.8973821e-02   3.7476981e-02   3.3407213e-02   3.3510296e-02   3.8982254e-02   3.3525315e-02   3.7983387e-02   3.1819549e-02   3.3060425e-02   3.6168828e-02   3.6111509e-02   3.6052542e-02   3.8456754e-02   3.9989951e-02   3.9845603e-02   3.3578412e-02   3.7686773e-02   4.2298115e-02   3.9653469e-02   3.8260566e-02   3.4659023e-02   3.2939460e-02   3.7136161e-02   3.9252851e-02   3.7471702e-02   4.1800081e-02   4.0044653e-02   4.0155169e-02   4.8366302e-02   3.8340415e-02   3.7981341e-02   3.4149136e-02   3.2313671e-02   4.3844051e-02   3.5252544e-02   3.8614948e-02   3.9582387e-02   3.9213083e-02   3.7754724e-02   3.4194198e-02   3.5099558e-02   3.3079755e-02   3.4654640e-02   3.0009272e-02   3.1962768e-02   3.7050502e-02   3.4741354e-02   3.3107500e-02   3.2399405e-02   3.1419456e-02   3.1257875e-02   3.4004900e-02   2.9429370e-02   3.1972222e-02   3.2364060e-02   3.2850621e-02   3.2848181e-02   3.0730944e-02   3.2174602e-02   4.0667604e-02   4.5135506e-02   3.7169709e-02   4.1515324e-02   3.2137213e-02   0.0000000e+00   4.6108724e-02   4.4278468e-02   4.1686208e-02   4.0486482e-02   4.0466917e-02   4.2009492e-02   3.3256869e-02   2.9182991e-02   3.2668135e-02   3.5072288e-02   3.4723728e-02   3.4072710e-02   3.0970109e-02   3.1727157e-02   3.2863569e-02   3.1086699e-02   2.9990697e-02   3.0919412e-02
   3.8570659e-02   4.0936474e-02   3.9738263e-02   4.1250207e-02   4.6536493e-02   4.0374500e-02   3.6855580e-02   3.7158343e-02   4.1654721e-02   4.1594652e-02   4.3599195e-02   4.4118126e-02   3.6670128e-02   4.0882040e-02   3.7746620e-02   4.0696923e-02   4.2472248e-02   4.0190102e-02   4.2742313e-02   4.3496202e-02   4.2519288e-02   4.2616960e-02   4.3336658e-02   4.3286892e-02   4.4688641e-02   4.1329673e-02   4.2142581e-02   3.9998712e-02   4.2019575e-02   4.2560548e-02   4.6450786e-02   4.3250143e-02   4.6748650e-02   4.4727516e-02   5.0183994e-02   5.5798808e-02   4.3993252e-02   4.4153647e-02   4.3345823e-02   3.9437747e-02   4.9736448e-02   4.8128331e-02   4.5568458e-02   4.3027003e-02   4.3033227e-02   4.6381689e-02   3.8851377e-02   3.9422527e-02   4.0079016e-02   4.1723489e-02   3.9610911e-02   3.6433936e-02   4.1884983e-02   3.6366873e-02   3.9514069e-02   3.7577706e-02   3.7528210e-02   3.8754009e-02   4.2971756e-02   3.9045239e-02   4.0404182e-02   4.1704565e-02   4.1516784e-02   3.6759641e-02   3.9443219e-02   4.1129777e-02   5.1066037e-02   5.2458383e-02   4.8404853e-02   5.2369888e-02   4.4085755e-02   4.6108724e-02   0.0000000e+00   5.3096973e-02   5.3273676e-02   4.7574216e-02   4.7822650e-02   5.0947673e-02   4.3406567e-02   4.3882878e-02   4.0439605e-02   4.2760442e-02   4.1779588e-02   4.3346296e-02   3.8622341e-02   4.0977965e-02   4.1504929e-02   3.7929552e-02   4.1179355e-02   3.6257498e-02
   4.0109614e-02   3.9156256e-02   3.8138564e-02   3.9539831e-02   4.5838828e-02   4.8460486e-02   3.7949031e-02   3.7213135e-02   4.1853092e-02   4.3100525e-02   4.7214566e-02   4.6204376e-02   3.7155194e-02   4.5459603e-02   4.3013414e-02   4.2916904e-02   4.6875985e-02   4.1425157e-02   4.1912238e-02   4.4864825e-02   4.2878688e-02   4.4703339e-02   3.9284884e-02   4.2008748e-02   4.6688509e-02   4.3717737e-02   4.4897574e-02   4.6762284e-02   4.2471285e-02   4.6427295e-02   4.3550254e-02   4.4496310e-02   4.8499777e-02   4.4593783e-02   4.7801882e-02   5.4078525e-02   4.5967814e-02   4.5655987e-02   3.8701805e-02   3.9433982e-02   4.4975254e-02   4.3509109e-02   4.1793377e-02   4.1971844e-02   4.2446533e-02   4.5419643e-02   4.1481229e-02   4.0210354e-02   3.4691354e-02   4.2510327e-02   3.8205102e-02   3.4859610e-02   4.2930177e-02   3.9527088e-02   3.9051911e-02   3.9715682e-02   3.8437223e-02   3.7030506e-02   4.1426731e-02   3.7465430e-02   3.8430984e-02   3.5795095e-02   3.9843432e-02   3.8139059e-02   4.1385906e-02   3.9675525e-02   4.8973738e-02   4.8073747e-02   4.6019699e-02   4.8522526e-02   4.0642855e-02   4.4278468e-02   5.3096973e-02   0.0000000e+00   5.5650000e-02   4.4572710e-02   4.9573603e-02   5.2780864e-02   4.6381213e-02   4.7840579e-02   3.9280712e-02   4.2315880e-02   4.3870471e-02   3.9539439e-02   3.9556307e-02   4.0304506e-02   4.0913795e-02   3.8292379e-02   3.7897938e-02   4.0314347e-02
   3.7844669e-02   3.9745373e-02   4.3935675e-02   4.6100337e-02   4.6706801e-02   4.3681051e-02   3.8495057e-02   4.1291995e-02   5.0293526e-02   3.9219449e-02   4.7771609e-02   4.5928438e-02   3.7479602e-02   4.5870260e-02   4.0489025e-02   4.0820732e-02   4.8112747e-02   4.5298996e-02   4.2236829e-02   4.3609188e-02   4.6451047e-02   4.4720855e-02   4.2309368e-02   4.5345225e-02   4.7769942e-02   4.7004689e-02   4.7889070e-02   4.7913725e-02   4.3092836e-02   4.4707982e-02   4.7120061e-02   4.5902186e-02   5.0424882e-02   4.8404512e-02   5.0790401e-02   5.6075338e-02   3.8312244e-02   5.0607364e-02   4.2164436e-02   3.9723588e-02   5.1629364e-02   4.0245309e-02   4.7390908e-02   4.3062428e-02   4.4276967e-02   4.6388235e-02   4.4473664e-02   4.3830789e-02   4.2223437e-02   4.1677161e-02   3.9168497e-02   3.9480411e-02   4.2716921e-02   3.5030709e-02   3.9029362e-02   3.6691956e-02   4.0942996e-02   3.9877803e-02   4.3138552e-02   4.0225578e-02   4.1251886e-02   4.7445907e-02   4.0025955e-02   4.4223727e-02   4.3401580e-02   4.1124952e-02   5.1851582e-02   4.8914122e-02   4.5045171e-02   4.9525080e-02   4.2312869e-02   4.1686208e-02   5.3273676e-02   5.5650000e-02   0.0000000e+00   4.6058260e-02   4.6733623e-02   4.7398674e-02   4.5661253e-02   4.6545231e-02   4.2025461e-02   4.6823525e-02   4.0314919e-02   3.9637903e-02   3.7861271e-02   3.9874528e-02   4.1507222e-02   3.9994974e-02   4.1808067e-02   3.8351066e-02
   3.6305550e-02   4.0676945e-02   3.4782964e-02   4.0919912e-02   4.4294431e-02   4.1735619e-02   3.3216006e-02   3.8458933e-02   4.3242035e-02   3.9622270e-02   4.3440820e-02   4.2571521e-02   4.0433145e-02   4.0349050e-02   3.9278104e-02   4.0512788e-02   4.8719549e-02   4.4425546e-02   4.3666967e-02   4.0859107e-02   4.4918051e-02   4.2975067e-02   4.2543748e-02   4.5466731e-02   4.8779023e-02   4.7666737e-02   4.5652995e-02   4.4148008e-02   4.4988616e-02   4.4476119e-02   4.8612101e-02   4.3217051e-02   4.7204255e-02   4.7435327e-02   4.8232403e-02   5.2833186e-02   3.9141524e-02   4.1819978e-02   3.7198351e-02   4.1815456e-02   5.0627687e-02   4.6626725e-02   4.6101497e-02   4.4432915e-02   4.3412962e-02   4.9695228e-02   4.4604874e-02   4.0477456e-02   3.9032951e-02   3.8984258e-02   3.7029881e-02   3.8923126e-02   4.1869720e-02   3.6816985e-02   3.8479227e-02   3.5968454e-02   3.6555441e-02   3.8380979e-02   3.9762579e-02   3.5362781e-02   3.8791142e-02   3.6259411e-02   3.6997964e-02   3.5530787e-02   3.3897716e-02   3.9388010e-02   4.4369013e-02   4.5539382e-02   3.9099719e-02   4.8927810e-02   3.7992390e-02   4.0486482e-02   4.7574216e-02   4.4572710e-02   4.6058260e-02   0.0000000e+00   4.8202242e-02   4.7615392e-02   4.0003540e-02   3.5229221e-02   4.3118003e-02   4.2823156e-02   4.2332383e-02   4.2139467e-02   3.8199910e-02   4.2688010e-02   3.8948766e-02   3.8608137e-02   3.6172392e-02   3.9537983e-02
   3.4935766e-02   3.7985113e-02   3.4833015e-02   3.7233569e-02   4.1817902e-02   4.0842808e-02   3.1928082e-02   3.3377518e-02   3.7718767e-02   3.7717286e-02   4.1624959e-02   3.7090257e-02   3.4495356e-02   3.7023073e-02   3.6432421e-02   4.0708406e-02   4.3880137e-02   3.7840828e-02   3.7615447e-02   3.8783231e-02   4.7579440e-02   4.0871522e-02   3.6335854e-02   3.9148743e-02   4.3621937e-02   4.1822176e-02   3.6993781e-02   3.6432503e-02   3.8100597e-02   3.9460520e-02   4.2697009e-02   3.8459544e-02   4.1866529e-02   4.0955428e-02   4.2220672e-02   5.3198422e-02   4.0703239e-02   4.1221375e-02   3.6728118e-02   3.5464739e-02   4.2379558e-02   3.5554756e-02   3.8602303e-02   4.0051496e-02   4.0497758e-02   4.1826956e-02   3.9807313e-02   3.8401448e-02   3.5628998e-02   3.7514265e-02   3.8052941e-02   3.5627964e-02   3.9830832e-02   3.2891711e-02   3.2836892e-02   3.3852072e-02   3.7687278e-02   3.7295971e-02   3.9587113e-02   3.4743547e-02   3.5780172e-02   3.5963496e-02   3.7225393e-02   3.7159719e-02   3.5424091e-02   3.6956980e-02   4.6169227e-02   4.8672690e-02   4.0105605e-02   4.7375039e-02   3.6925460e-02   4.0466917e-02   4.7822650e-02   4.9573603e-02   4.6733623e-02   4.8202242e-02   0.0000000e+00   4.3279463e-02   4.0254239e-02   3.0997887e-02   3.5119691e-02   3.5815090e-02   3.6484154e-02   3.6562520e-02   3.5686763e-02   3.6726715e-02   3.6988351e-02   3.6075335e-02   3.2503363e-02   3.3259993e-02
   3.5769775e-02   3.7027263e-02   3.2705022e-02   3.4299485e-02   4.1971869e-02   4.1672926e-02   3.4366471e-02   3.4761190e-02   4.1824815e-02   4.0478691e-02   4.1920135e-02   3.9454248e-02   3.6310056e-02   3.5924500e-02   3.8965874e-02   3.9266221e-02   4.3923843e-02   4.0133051e-02   4.3063981e-02   4.4888722e-02   4.8370958e-02   4.5503009e-02   3.7982985e-02   4.1844508e-02   4.5605112e-02   4.2460797e-02   4.4743014e-02   3.9852901e-02   3.8077482e-02   4.3130077e-02   4.2002750e-02   3.9147413e-02   4.4866097e-02   4.5879325e-02   4.6257770e-02   4.4441655e-02   3.7926897e-02   4.2093628e-02   4.0188945e-02   3.6554595e-02   4.9065848e-02   4.3129660e-02   4.2883192e-02   4.3666223e-02   4.4457482e-02   4.4834411e-02   3.7684806e-02   3.4340462e-02   3.3721471e-02   3.6733742e-02   3.5319689e-02   3.6700177e-02   4.3285083e-02   3.6235299e-02   3.3952770e-02   3.4182425e-02   3.2061427e-02   3.2184967e-02   3.3329647e-02   3.2215201e-02   3.3742618e-02   3.5541579e-02   3.6518380e-02   4.0298841e-02   3.6746304e-02   3.7550706e-02   4.5879514e-02   4.7544710e-02   4.3454284e-02   4.7540761e-02   3.9344715e-02   4.2009492e-02   5.0947673e-02   5.2780864e-02   4.7398674e-02   4.7615392e-02   4.3279463e-02   0.0000000e+00   3.9719811e-02   3.2025144e-02   3.6653191e-02   3.5613201e-02   3.4580269e-02   3.7460952e-02   3.4477634e-02   3.5013817e-02   3.6146871e-02   3.3156861e-02   3.4509223e-02   3.3451927e-02
   2.8736822e-02   3.5486099e-02   3.4496776e-02   3.1877940e-02   3.9300418e-02   4.0156657e-02   2.8323972e-02   2.8498259e-02   3.7989620e-02   3.3908118e-02   3.5886297e-02   3.3089095e-02   3.3065151e-02   3.1728939e-02   2.9645252e-02   3.1630120e-02   3.8202760e-02   3.2588605e-02   3.6124473e-02   3.5834306e-02   3.9886656e-02   3.3797206e-02   2.8575264e-02   3.3486454e-02   3.9782723e-02   3.3490191e-02   3.4384812e-02   3.8966946e-02   3.1747308e-02   3.3486789e-02   3.5128276e-02   3.3104634e-02   3.7279801e-02   4.0448932e-02   4.5506542e-02   4.3567369e-02   3.0432370e-02   3.5028157e-02   3.5714965e-02   3.4887734e-02   3.6927927e-02   3.7076208e-02   3.3118114e-02   3.2103684e-02   3.9632513e-02   3.9504747e-02   3.3480797e-02   3.0033611e-02   3.1948008e-02   3.3472975e-02   3.2479933e-02   3.2121085e-02   3.7186819e-02   3.0499482e-02   2.9991209e-02   3.0687522e-02   2.7368169e-02   2.9744943e-02   3.1780786e-02   2.7342088e-02   3.0967287e-02   3.1673393e-02   3.1513305e-02   3.1228589e-02   3.1158581e-02   3.2403720e-02   3.9421824e-02   4.1465279e-02   3.9882197e-02   4.3666070e-02   3.5788614e-02   3.3256869e-02   4.3406567e-02   4.6381213e-02   4.5661253e-02   4.0003540e-02   4.0254239e-02   3.9719811e-02   0.0000000e+00   3.2898596e-02   3.3832590e-02   3.6735707e-02   3.4696173e-02   3.1759035e-02   3.1570442e-02   3.5554134e-02   3.5631709e-02   3.2815847e-02   3.2991029e-02   3.2221759e-02
   2.8095521e-02   2.9383290e-02   2.7566923e-02   3.1647067e-02   3.7613684e-02   3.3691152e-02   2.5753580e-02   3.0866718e-02   3.5347390e-02   3.0769521e-02   2.7388289e-02   3.3081300e-02   3.1103994e-02   2.7456494e-02   2.7786936e-02   2.9297519e-02   3.2145775e-02   3.2581928e-02   3.1343736e-02   3.2270031e-02   3.5899240e-02   3.1181954e-02   3.4509201e-02   3.8495001e-02   3.2370523e-02   3.0141733e-02   3.4730828e-02   3.6296120e-02   3.3075944e-02   3.2957402e-02   3.8261322e-02   3.4523653e-02   3.9809396e-02   3.9429126e-02   4.7204999e-02   4.7124379e-02   3.0443919e-02   3.4551638e-02   3.4813204e-02   3.3717384e-02   3.5145880e-02   3.4251929e-02   3.2676211e-02   3.5098765e-02   3.7505027e-02   3.3905403e-02   3.2993775e-02   2.9635031e-02   3.0035625e-02   3.3608300e-02   2.8693021e-02   2.9297562e-02   3.6854948e-02   3.0343337e-02   2.8907468e-02   2.6386784e-02   2.7778006e-02   3.0544077e-02   3.3676526e-02   2.5332381e-02   2.5387872e-02   2.5796684e-02   3.1128870e-02   3.1888732e-02   3.2525333e-02   3.1815134e-02   3.7693025e-02   4.5514278e-02   3.8989123e-02   4.2609375e-02   2.9689780e-02   2.9182991e-02   4.3882878e-02   4.7840579e-02   4.6545231e-02   3.5229221e-02   3.0997887e-02   3.2025144e-02   3.2898596e-02   0.0000000e+00   2.8150296e-02   2.7362339e-02   2.5958647e-02   2.8095661e-02   2.8674363e-02   2.9179955e-02   3.2230391e-02   2.8236720e-02   3.0462656e-02   2.7950262e-02
   2.7301628e-02   2.8709624e-02   2.6259963e-02   2.9964550e-02   3.5344106e-02   3.3784556e-02   2.6074108e-02   2.6772511e-02   3.3593406e-02   2.8526523e-02   3.0875361e-02   3.2345858e-02   2.9524420e-02   2.7864403e-02   2.9449739e-02   2.8338815e-02   3.3303483e-02   3.1123574e-02   3.0341893e-02   3.1600234e-02   3.7905606e-02   3.2398785e-02   3.0618683e-02   3.1883700e-02   3.4933920e-02   3.5847979e-02   3.2918110e-02   3.1205123e-02   3.0394208e-02   3.2273435e-02   3.5290315e-02   3.2340313e-02   3.7775529e-02   3.7187420e-02   3.6977946e-02   4.6133561e-02   3.2743986e-02   3.2892947e-02   3.2017810e-02   2.9343477e-02   3.9865428e-02   3.2531287e-02   3.4632219e-02   3.4653312e-02   3.4314366e-02   3.6496629e-02   3.2300985e-02   3.0684713e-02   2.8836578e-02   2.9321154e-02   2.6928245e-02   2.9175340e-02   3.4005017e-02   2.9341255e-02   2.8809695e-02   2.8880832e-02   2.8390984e-02   2.7517152e-02   3.0030447e-02   2.6911354e-02   2.7937776e-02   2.7976678e-02   2.9905710e-02   2.8678836e-02   2.7268220e-02   3.1284325e-02   3.7148519e-02   3.9271772e-02   3.4544471e-02   4.1816008e-02   3.1989443e-02   3.2668135e-02   4.0439605e-02   3.9280712e-02   4.2025461e-02   4.3118003e-02   3.5119691e-02   3.6653191e-02   3.3832590e-02   2.8150296e-02   0.0000000e+00   2.7668167e-02   2.6717693e-02   2.9447357e-02   2.7445431e-02   2.8087464e-02   2.7969262e-02   2.6612497e-02   2.7042985e-02   2.5969927e-02
   2.8558513e-02   3.0069581e-02   2.8141468e-02   3.0682940e-02   3.3585742e-02   3.4228345e-02   2.5654709e-02   2.7309473e-02   3.6661308e-02   3.1163166e-02   3.0971924e-02   3.4476880e-02   3.0216963e-02   3.1850123e-02   3.1076761e-02   2.9759473e-02   3.5028813e-02   3.1224583e-02   3.3471442e-02   3.4771647e-02   3.5172421e-02   3.6487003e-02   3.1518375e-02   3.3734041e-02   3.8332938e-02   3.8687774e-02   3.5242576e-02   3.3371758e-02   3.2427387e-02   3.6901808e-02   3.8942017e-02   3.5346310e-02   4.0575828e-02   3.6079793e-02   4.0102197e-02   4.6475911e-02   3.8488785e-02   3.4190079e-02   3.5618330e-02   3.1621497e-02   4.0177908e-02   3.1327185e-02   3.6649274e-02   3.5798063e-02   3.6097109e-02   3.7123516e-02   3.2565153e-02   3.0914417e-02   3.1291559e-02   3.2384513e-02   2.8390795e-02   3.1365667e-02   3.5103825e-02   3.0555772e-02   3.0323689e-02   2.8941414e-02   2.8964640e-02   2.7792149e-02   3.1635907e-02   2.7372351e-02   2.8958910e-02   2.9524255e-02   2.8476898e-02   3.0090034e-02   2.7658016e-02   3.1533237e-02   3.8207501e-02   4.0575705e-02   3.5199802e-02   4.0454284e-02   3.3223432e-02   3.5072288e-02   4.2760442e-02   4.2315880e-02   4.6823525e-02   4.2823156e-02   3.5815090e-02   3.5613201e-02   3.6735707e-02   2.7362339e-02   2.7668167e-02   0.0000000e+00   2.9818166e-02   3.0693162e-02   2.7514230e-02   2.8674194e-02   2.8165301e-02   2.7856118e-02   2.9321621e-02   2.7783523e-02
   2.9706790e-02   2.8446051e-02   2.7842893e-02   2.9710667e-02   3.6177440e-02   3.2554114e-02   2.6271648e-02   2.8189873e-02   3.4725867e-02   3.0181844e-02   3.1824215e-02   3.6399382e-02   3.0074167e-02   3.2171681e-02   2.9691274e-02   3.0788326e-02   3.2994926e-02   3.1389873e-02   3.4762761e-02   3.3887514e-02   3.2973819e-02   3.2828673e-02   3.0918595e-02   3.4293878e-02   3.4843285e-02   3.6120980e-02   3.4459156e-02   3.2470663e-02   3.2792685e-02   3.3509468e-02   3.5903576e-02   3.2716458e-02   3.8010759e-02   3.6471151e-02   4.0014091e-02   4.5521627e-02   3.8267385e-02   3.6544760e-02   3.3731593e-02   3.0878863e-02   3.6756422e-02   3.4665072e-02   3.4832451e-02   3.7726021e-02   3.7284427e-02   3.7551634e-02   3.1676561e-02   2.9008463e-02   3.0419484e-02   3.0058273e-02   2.8951058e-02   3.0601388e-02   3.4390296e-02   2.9161869e-02   2.8361999e-02   2.6841326e-02   2.7826610e-02   2.9168075e-02   3.1886406e-02   2.9468318e-02   2.9557228e-02   3.0949985e-02   3.0063364e-02   2.9977322e-02   2.7861942e-02   2.9583447e-02   3.8006741e-02   3.8795169e-02   3.4673756e-02   4.1162879e-02   3.2515215e-02   3.4723728e-02   4.1779588e-02   4.3870471e-02   4.0314919e-02   4.2332383e-02   3.6484154e-02   3.4580269e-02   3.4696173e-02   2.5958647e-02   2.6717693e-02   2.9818166e-02   0.0000000e+00   2.8614272e-02   2.8443015e-02   2.7849710e-02   2.8412432e-02   3.0189261e-02   3.0218165e-02   2.8844852e-02
   2.9310692e-02   2.9243727e-02   2.6574646e-02   2.8078477e-02   3.5590451e-02   3.4684389e-02   2.6450468e-02   2.8881959e-02   3.7226690e-02   3.0135584e-02   3.3420062e-02   3.2825133e-02   2.8828804e-02   3.0654736e-02   3.1792461e-02   2.9857387e-02   3.2349204e-02   3.1714468e-02   3.3947701e-02   3.3526724e-02   3.1836727e-02   3.4779473e-02   3.2084970e-02   3.2830258e-02   3.3930979e-02   3.5135497e-02   3.3606503e-02   3.1884172e-02   3.2058178e-02   3.3916206e-02   3.6315628e-02   3.5320446e-02   3.8314537e-02   3.5625582e-02   4.3460255e-02   4.1026916e-02   3.4819451e-02   3.7558486e-02   3.2930695e-02   3.0336872e-02   4.1783366e-02   3.3070735e-02   3.5935360e-02   3.7381745e-02   3.7181824e-02   3.7816736e-02   3.1447885e-02   3.0207204e-02   3.0349934e-02   2.7726480e-02   2.9259296e-02   2.9652981e-02   3.5363754e-02   3.0940058e-02   3.0342063e-02   2.8685471e-02   2.7742402e-02   3.0254054e-02   3.2150685e-02   2.6426419e-02   2.7103989e-02   2.8561015e-02   2.9603059e-02   2.8835979e-02   2.8291796e-02   3.1096066e-02   3.9026458e-02   4.1702797e-02   3.4747616e-02   4.1028519e-02   3.1049315e-02   3.4072710e-02   4.3346296e-02   3.9539439e-02   3.9637903e-02   4.2139467e-02   3.6562520e-02   3.7460952e-02   3.1759035e-02   2.8095661e-02   2.9447357e-02   3.0693162e-02   2.8614272e-02   0.0000000e+00   3.0088661e-02   3.0278332e-02   3.0558869e-02   2.8206439e-02   2.9356547e-02   2.8149453e-02
   2.5980307e-02   2.6252319e-02   2.4696255e-02   2.6956898e-02   3.0863961e-02   3.2590774e-02   2.5019916e-02   2.5349676e-02   3.0711163e-02   2.6916203e-02   3.4546036e-02   3.0306970e-02   2.6622586e-02   2.8328824e-02   2.9318258e-02   2.8709806e-02   3.0577841e-02   2.9495069e-02   3.0854438e-02   3.2958306e-02   3.0713220e-02   3.2666560e-02   3.0586343e-02   3.1745280e-02   3.2131551e-02   3.4471948e-02   3.2812845e-02   3.0248482e-02   2.8464013e-02   3.2062056e-02   3.2343961e-02   3.1413082e-02   3.4458331e-02   3.7414777e-02   4.4356200e-02   3.9967433e-02   3.1573552e-02   3.4853317e-02   3.0287098e-02   2.9870470e-02   4.2364130e-02   2.8808267e-02   3.4170011e-02   3.2626384e-02   3.3785077e-02   3.3647669e-02   2.9838597e-02   2.9172925e-02   2.6446991e-02   2.8828508e-02   2.6903455e-02   2.7300712e-02   3.1350811e-02   2.7239230e-02   2.6422197e-02   2.5238685e-02   2.6465612e-02   2.7617469e-02   2.9668727e-02   2.4848908e-02   2.5655990e-02   2.7000219e-02   2.6489180e-02   2.8057086e-02   2.5692911e-02   2.6494089e-02   3.4628344e-02   3.7680314e-02   3.6162313e-02   3.7515069e-02   2.7454795e-02   3.0970109e-02   3.8622341e-02   3.9556307e-02   3.7861271e-02   3.8199910e-02   3.5686763e-02   3.4477634e-02   3.1570442e-02   2.8674363e-02   2.7445431e-02   2.7514230e-02   2.8443015e-02   3.0088661e-02   0.0000000e+00   2.5615515e-02   2.5931610e-02   2.4714767e-02   2.5591160e-02   2.4218226e-02
   2.7185825e-02   2.8046843e-02   2.6360821e-02   2.8797039e-02   3.3531466e-02   3.5098025e-02   2.4240558e-02   2.5480361e-02   2.9980966e-02   2.8459881e-02   3.3868959e-02   3.2801567e-02   2.8311003e-02   3.0558075e-02   2.7771678e-02   2.8800221e-02   2.8174636e-02   3.0015184e-02   3.1046607e-02   3.2957879e-02   3.6285426e-02   3.6677987e-02   3.0377419e-02   3.2055209e-02   3.2635178e-02   3.3969338e-02   3.1857796e-02   3.3050737e-02   3.0180107e-02   3.1182088e-02   3.3493368e-02   3.1168455e-02   3.3227906e-02   3.4029471e-02   4.0334996e-02   4.1601408e-02   3.0712317e-02   3.5400301e-02   3.0614174e-02   3.0479897e-02   3.5504451e-02   3.1618174e-02   3.3523830e-02   3.3566404e-02   3.3039074e-02   3.5843538e-02   2.9426681e-02   2.8648001e-02   2.7766589e-02   2.9052099e-02   2.6613335e-02   2.7013756e-02   3.1884542e-02   3.0052022e-02   2.6675459e-02   2.7824818e-02   2.5899018e-02   2.8110232e-02   2.8283795e-02   2.4639492e-02   2.5366756e-02   2.7078123e-02   2.7848870e-02   2.8772418e-02   2.6740324e-02   2.7515942e-02   3.7352102e-02   3.8245892e-02   3.4708594e-02   3.5934169e-02   2.8106678e-02   3.1727157e-02   4.0977965e-02   4.0304506e-02   3.9874528e-02   4.2688010e-02   3.6726715e-02   3.5013817e-02   3.5554134e-02   2.9179955e-02   2.8087464e-02   2.8674194e-02   2.7849710e-02   3.0278332e-02   2.5615515e-02   0.0000000e+00   2.7467891e-02   2.3695926e-02   2.5021254e-02   2.5544183e-02
   2.5758113e-02   2.9653078e-02   2.5716432e-02   2.8162742e-02   3.3406241e-02   3.1283641e-02   2.4709576e-02   2.6173853e-02   3.0555717e-02   2.8322741e-02   3.0678183e-02   3.3277350e-02   2.6802530e-02   2.6953956e-02   2.7572950e-02   2.7890147e-02   3.1075597e-02   3.0075023e-02   2.9208833e-02   3.2274818e-02   3.8704150e-02   3.3626835e-02   2.8113062e-02   3.1654116e-02   3.6521293e-02   3.6804424e-02   2.9723578e-02   3.2408972e-02   3.0836188e-02   3.5305681e-02   3.6550801e-02   3.2079668e-02   3.4879697e-02   3.6271710e-02   4.0771926e-02   4.8982298e-02   3.2836300e-02   3.4752329e-02   3.2440806e-02   3.1494293e-02   3.2416649e-02   3.8182877e-02   3.6845576e-02   3.5034275e-02   3.5156209e-02   3.8316105e-02   3.6006066e-02   3.3824048e-02   2.8962253e-02   3.0937626e-02   2.8200183e-02   2.6952159e-02   3.6293200e-02   3.3477277e-02   2.8869185e-02   3.0499364e-02   2.8517662e-02   3.1736726e-02   3.0323090e-02   3.0021246e-02   2.6718859e-02   2.6701456e-02   2.8626153e-02   2.8382708e-02   2.7917930e-02   2.6666820e-02   3.9178104e-02   3.8423544e-02   3.7635463e-02   3.7595895e-02   2.9695006e-02   3.2863569e-02   4.1504929e-02   4.0913795e-02   4.1507222e-02   3.8948766e-02   3.6988351e-02   3.6146871e-02   3.5631709e-02   3.2230391e-02   2.7969262e-02   2.8165301e-02   2.8412432e-02   3.0558869e-02   2.5931610e-02   2.7467891e-02   0.0000000e+00   2.4310778e-02   2.8122071e-02   2.5147846e-02
   2.5462535e-02   2.6599425e-02   2.3700186e-02   2.5435021e-02   3.1420343e-02   3.3682256e-02   2.4565443e-02   2.4168907e-02   2.9174386e-02   2.9005732e-02   2.9966638e-02   3.0616742e-02   2.7594615e-02   2.7135911e-02   2.6305950e-02   2.7350442e-02   3.1160146e-02   3.0540446e-02   3.3896067e-02   3.1356618e-02   3.4327565e-02   3.2685943e-02   2.9188030e-02   3.0383659e-02   3.5363470e-02   3.4479751e-02   3.3694390e-02   3.0564847e-02   3.1334989e-02   3.3592724e-02   3.6433970e-02   3.3620077e-02   3.6480965e-02   3.5920110e-02   3.7530980e-02   3.8045241e-02   3.0639971e-02   3.4354645e-02   3.1781417e-02   3.0156994e-02   3.6427885e-02   3.9380183e-02   3.4192573e-02   3.3817381e-02   3.8441321e-02   3.5267815e-02   3.0688601e-02   2.7741516e-02   2.8305897e-02   2.9065916e-02   2.4606208e-02   2.7346419e-02   3.1730124e-02   3.0194351e-02   2.4813932e-02   2.6123376e-02   2.5473548e-02   2.7230191e-02   2.7984137e-02   2.5042631e-02   2.4939780e-02   2.7526171e-02   2.7239650e-02   2.6286460e-02   2.6625861e-02   2.7641642e-02   3.8993638e-02   3.8365134e-02   2.8009288e-02   3.7961146e-02   2.9710900e-02   3.1086699e-02   3.7929552e-02   3.8292379e-02   3.9994974e-02   3.8608137e-02   3.6075335e-02   3.3156861e-02   3.2815847e-02   2.8236720e-02   2.6612497e-02   2.7856118e-02   3.0189261e-02   2.8206439e-02   2.4714767e-02   2.3695926e-02   2.4310778e-02   0.0000000e+00   2.5230450e-02   2.7029411e-02
   2.6802174e-02   2.8856484e-02   2.5297922e-02   2.7677586e-02   3.2378899e-02   3.2324010e-02   2.5638909e-02   2.5501693e-02   2.9736796e-02   2.9684415e-02   2.9071528e-02   3.3739112e-02   2.9187423e-02   2.9134876e-02   2.7971010e-02   2.8884197e-02   2.9256352e-02   3.0643983e-02   3.2727187e-02   3.1984434e-02   3.6723714e-02   3.5654896e-02   3.1068278e-02   3.1001516e-02   3.4107275e-02   3.2771697e-02   3.4043339e-02   3.2584182e-02   2.9414674e-02   3.2240777e-02   3.3189815e-02   3.1881881e-02   3.5497838e-02   3.4518322e-02   3.7738410e-02   3.6752129e-02   3.0818993e-02   3.3271439e-02   3.4703800e-02   3.0103141e-02   3.8073590e-02   3.5458583e-02   3.5185327e-02   3.1195283e-02   3.6056024e-02   3.4575382e-02   3.0332903e-02   2.8780968e-02   3.0345042e-02   2.7835049e-02   2.6219578e-02   2.4782465e-02   3.3516062e-02   2.7393446e-02   2.7362774e-02   2.7644521e-02   2.6638021e-02   2.6892271e-02   2.8080187e-02   2.5007748e-02   2.6010940e-02   2.6512842e-02   2.7597056e-02   2.9144679e-02   2.7265794e-02   2.7194362e-02   3.7166193e-02   3.7793598e-02   3.1011286e-02   3.9201339e-02   2.9545345e-02   2.9990697e-02   4.1179355e-02   3.7897938e-02   4.1808067e-02   3.6172392e-02   3.2503363e-02   3.4509223e-02   3.2991029e-02   3.0462656e-02   2.7042985e-02   2.9321621e-02   3.0218165e-02   2.9356547e-02   2.5591160e-02   2.5021254e-02   2.8122071e-02   2.5230450e-02   0.0000000e+00   2.6157506e-02
   2.4746553e-02   2.5877789e-02   2.4485502e-02   2.6681012e-02   3.0014032e-02   3.1949511e-02   2.2915082e-02   2.3695777e-02   3.1959837e-02   2.7659247e-02   2.8782151e-02   3.0992405e-02   2.7589358e-02   2.6113260e-02   2.7200246e-02   2.8795213e-02   2.8022372e-02   2.9589298e-02   3.2251391e-02   3.0836599e-02   3.9092265e-02   3.3663536e-02   3.1033474e-02   3.0318328e-02   3.0889490e-02   3.2259100e-02   3.3004598e-02   2.8971623e-02   2.7275238e-02   2.9301099e-02   3.1968303e-02   2.9648659e-02   3.4219473e-02   2.9956940e-02   3.8218643e-02   4.1462223e-02   3.0331938e-02   3.1034165e-02   3.2319220e-02   2.8046724e-02   3.5697961e-02   2.9528550e-02   3.2234037e-02   3.0999706e-02   3.2370408e-02   3.2572774e-02   2.8495723e-02   2.6788616e-02   3.0157218e-02   2.7938714e-02   2.5899810e-02   2.5554028e-02   3.5127019e-02   2.7414241e-02   2.4303552e-02   2.5417927e-02   2.3763183e-02   2.5383959e-02   2.8258053e-02   2.1935026e-02   2.4865049e-02   2.4913712e-02   2.8151392e-02   2.7590640e-02   2.6157173e-02   2.6445534e-02   3.5731061e-02   3.5640445e-02   2.9876989e-02   3.5322425e-02   2.8184972e-02   3.0919412e-02   3.6257498e-02   4.0314347e-02   3.8351066e-02   3.9537983e-02   3.3259993e-02   3.3451927e-02   3.2221759e-02   2.7950262e-02   2.5969927e-02   2.7783523e-02   2.8844852e-02   2.8149453e-02   2.4218226e-02   2.5544183e-02   2.5147846e-02   2.7029411e-02   2.6157506e-02   0.0000000e+00
