# Supplementary material for: Autistic traits and individual brain differences: functional network efficiency reflects attentional and social impairments, structural nodal efficiencies index systemising and theory-of-mind skills
Source: Mol Autism. 2021 Jan 21;12:3. doi: 10.1186/s13229-020-00377-8 (PMC7818759; doi:10.1186/s13229-020-00377-8)
Supplement: Supplementary file 8 — Additional file 8. Connectivity matrices. Connection matrices and functional correlation matrices for each subject, as floating-point values in ASCII text format, and MATLAB code for producing these. [file 13229_2020_377_MOESM8_ESM.zip › Paul_Arora_et_al_data/Physiological/BBC/DTI_rsfMRI_ConnectivityMatrices/connectivity_matrices/Connection_Matrix_sym_aHU0609.txt]

   0.0000000e+00   2.7182251e-02   2.6466689e-02   2.8109594e-02   3.1587989e-02   2.9333738e-02   2.5188037e-02   2.5317250e-02   3.2790013e-02   2.6197216e-02   2.8749553e-02   2.9934295e-02   2.9219215e-02   2.8288447e-02   3.0002921e-02   3.0332575e-02   3.0154256e-02   2.8130905e-02   2.8768532e-02   2.9356514e-02   3.6308620e-02   2.9446053e-02   3.0773217e-02   3.1680707e-02   3.6291500e-02   3.2876354e-02   3.1942640e-02   3.1429928e-02   3.1552935e-02   2.9797851e-02   3.4597464e-02   2.9301067e-02   3.3583983e-02   3.2212386e-02   3.9024289e-02   4.4215812e-02   3.4096413e-02   3.2133261e-02   2.9021997e-02   2.7035350e-02   3.5362289e-02   3.2922076e-02   3.1423344e-02   3.2708244e-02   3.4559376e-02   3.4015468e-02   2.8738740e-02   2.7747779e-02   3.0951331e-02   3.0172544e-02   2.8449213e-02   2.4431467e-02   3.1602131e-02   2.6143541e-02   2.7653133e-02   2.7269009e-02   2.7509668e-02   2.8190278e-02   2.8544640e-02   2.9678408e-02   2.8950390e-02   2.8449976e-02   2.8868823e-02   2.6749938e-02   2.6181998e-02   2.6745391e-02   3.1139671e-02   3.3548109e-02   2.8917232e-02   2.9756763e-02   2.9561694e-02   3.1905240e-02   3.2230019e-02   3.5362973e-02   4.0161119e-02   3.7041997e-02   3.6151053e-02   3.1856388e-02   2.8528252e-02   2.3168957e-02   2.6465383e-02   2.7299764e-02   3.2411349e-02   2.9894226e-02   2.5321897e-02   2.5179609e-02   2.5900187e-02   2.5896289e-02   2.4520122e-02   2.4940349e-02
   2.7182251e-02   0.0000000e+00   2.7215227e-02   3.0769135e-02   3.5741951e-02   3.1696125e-02   2.4979172e-02   2.5569645e-02   3.3022478e-02   2.8257111e-02   2.7494772e-02   2.9038588e-02   2.8912562e-02   2.9843834e-02   3.1629415e-02   2.9875670e-02   2.8679758e-02   3.0453288e-02   2.7942031e-02   3.0833109e-02   3.7210729e-02   3.4243047e-02   3.0609548e-02   3.2433562e-02   3.6139113e-02   3.3737947e-02   3.0581493e-02   3.4119205e-02   3.0635343e-02   2.9473999e-02   3.4921239e-02   3.0105246e-02   3.2061410e-02   3.2957280e-02   4.0392746e-02   4.5658589e-02   3.4253892e-02   3.5052179e-02   3.0745002e-02   2.7409912e-02   4.3772110e-02   3.7264515e-02   3.1693997e-02   3.3737902e-02   3.6844395e-02   3.3808532e-02   2.7326284e-02   2.8925864e-02   3.3956846e-02   2.9686125e-02   3.0389095e-02   2.5995994e-02   3.2322452e-02   2.6779222e-02   2.7476210e-02   2.6929433e-02   2.7925823e-02   2.8081679e-02   2.5549700e-02   2.9030166e-02   2.9740844e-02   2.8787624e-02   2.8277890e-02   2.8069434e-02   2.7403548e-02   2.6104943e-02   3.1947181e-02   3.4578973e-02   2.8406185e-02   2.9164618e-02   3.1068128e-02   2.9664755e-02   3.5889383e-02   3.4578118e-02   4.1471155e-02   3.9251425e-02   3.8500482e-02   3.5247023e-02   2.8322914e-02   2.6591770e-02   2.7928006e-02   2.8458711e-02   3.1361538e-02   2.9385313e-02   2.6644659e-02   2.6960333e-02   2.4963709e-02   2.7799403e-02   2.5491554e-02   2.6600215e-02
   2.6466689e-02   2.7215227e-02   0.0000000e+00   2.7935463e-02   3.3979802e-02   3.0975385e-02   2.5648431e-02   2.4629914e-02   3.0792870e-02   2.8085779e-02   2.7908682e-02   2.8390676e-02   2.9988259e-02   3.1692495e-02   3.1031706e-02   2.9716076e-02   2.7085267e-02   3.0633194e-02   2.8941270e-02   3.0542268e-02   3.1958449e-02   3.0831967e-02   3.0451365e-02   3.0294004e-02   3.6002525e-02   3.1659396e-02   3.1757698e-02   3.1917330e-02   2.7557741e-02   3.0252650e-02   3.2687093e-02   2.9174321e-02   2.9532026e-02   3.1127453e-02   3.5810187e-02   5.0271067e-02   3.5506443e-02   3.6276550e-02   3.0969917e-02   2.8575353e-02   3.8752099e-02   4.0333787e-02   3.2939236e-02   3.0856665e-02   3.4426224e-02   3.3662023e-02   2.7277935e-02   2.9543650e-02   3.4451891e-02   3.0266358e-02   2.8539305e-02   2.7160687e-02   3.2439303e-02   2.5088274e-02   2.6993596e-02   2.5912554e-02   2.7560542e-02   2.8543390e-02   2.7655051e-02   3.0412741e-02   3.0993964e-02   2.7814026e-02   2.8631990e-02   2.8125523e-02   2.7239215e-02   2.7117061e-02   3.3043019e-02   3.6519109e-02   2.7994398e-02   2.8878466e-02   3.1719610e-02   2.9114577e-02   3.6033064e-02   3.4822449e-02   3.6282651e-02   3.6799329e-02   3.5492402e-02   3.4638179e-02   3.3078363e-02   2.8885786e-02   2.6877656e-02   2.8876071e-02   3.0181666e-02   2.9495032e-02   2.6023301e-02   2.4684845e-02   2.4111767e-02   2.7007457e-02   2.4717458e-02   2.4106840e-02
   2.8109594e-02   3.0769135e-02   2.7935463e-02   0.0000000e+00   3.7136314e-02   3.2955159e-02   2.9244054e-02   2.8050348e-02   3.1754886e-02   3.1110202e-02   3.0928661e-02   2.9828717e-02   3.1630182e-02   3.3134382e-02   3.1972114e-02   3.0714197e-02   3.1241999e-02   3.2691158e-02   3.3087082e-02   3.2695622e-02   3.5793581e-02   3.4149779e-02   3.3984731e-02   3.7180577e-02   3.6670115e-02   3.5927129e-02   3.2407102e-02   3.8636306e-02   3.2123085e-02   3.3674114e-02   3.6597632e-02   3.3813372e-02   3.5627437e-02   3.3746169e-02   3.8829690e-02   4.3190027e-02   3.8026710e-02   3.9187014e-02   3.1276525e-02   2.8889029e-02   3.6090492e-02   4.4715343e-02   3.7003403e-02   3.3551389e-02   3.5492071e-02   3.7139014e-02   3.0430021e-02   3.0845504e-02   3.5400220e-02   3.6159750e-02   2.9293259e-02   3.0035461e-02   3.6417944e-02   2.7921519e-02   3.0941320e-02   2.7857765e-02   2.9227298e-02   2.9795191e-02   2.9401955e-02   3.0067874e-02   3.1474861e-02   3.1395769e-02   3.2258076e-02   2.9499345e-02   2.8205633e-02   2.9479628e-02   3.4434886e-02   3.8530803e-02   3.1795294e-02   3.1979237e-02   3.3990154e-02   3.5390964e-02   3.6850020e-02   3.6575891e-02   3.7722639e-02   3.8124838e-02   3.5218967e-02   3.9966148e-02   2.9761152e-02   3.0036665e-02   2.8488944e-02   2.9099310e-02   3.1470786e-02   3.1555187e-02   2.8824643e-02   2.8316756e-02   3.0224194e-02   3.0074869e-02   2.7766334e-02   2.8176411e-02
   3.1587989e-02   3.5741951e-02   3.3979802e-02   3.7136314e-02   0.0000000e+00   4.2149858e-02   3.4584699e-02   3.4846783e-02   4.1622198e-02   3.6864364e-02   3.8424731e-02   3.4062099e-02   3.6456865e-02   3.9684586e-02   3.7021258e-02   3.9026877e-02   3.9285221e-02   3.7435338e-02   3.6432641e-02   3.7826878e-02   4.4100721e-02   4.3269678e-02   3.8441108e-02   3.8716821e-02   4.0877533e-02   3.7356557e-02   3.5993598e-02   3.7609867e-02   3.8157104e-02   3.7933082e-02   3.7308634e-02   3.4673874e-02   4.0595358e-02   3.5469521e-02   4.5759700e-02   4.3501380e-02   4.0103552e-02   3.9353831e-02   3.9978745e-02   3.3440026e-02   4.5345238e-02   4.4617516e-02   4.0245305e-02   3.5985415e-02   3.8275619e-02   3.8086136e-02   3.3849918e-02   3.8628013e-02   4.1765351e-02   3.8984144e-02   3.6734058e-02   3.2309488e-02   4.3620650e-02   3.3235799e-02   3.2435281e-02   3.3011218e-02   3.3893226e-02   3.5708718e-02   3.2505317e-02   3.3805786e-02   3.3651870e-02   3.3432455e-02   3.4614045e-02   3.2369966e-02   3.1865469e-02   3.2680688e-02   3.7588305e-02   4.0582372e-02   3.1399855e-02   3.4035648e-02   3.6880793e-02   3.7812271e-02   3.9228769e-02   3.8344007e-02   4.1677790e-02   4.1377440e-02   3.8230764e-02   4.1109154e-02   3.0328938e-02   3.2975178e-02   3.3249184e-02   3.4409933e-02   3.6867344e-02   3.5572274e-02   3.2010866e-02   3.3900426e-02   3.5696937e-02   3.4334298e-02   3.5027358e-02   3.1885913e-02
   2.9333738e-02   3.1696125e-02   3.0975385e-02   3.2955159e-02   4.2149858e-02   0.0000000e+00   2.9469257e-02   3.1038779e-02   3.4261024e-02   3.1169924e-02   3.4586934e-02   3.2041570e-02   3.3473946e-02   3.3686847e-02   3.4660657e-02   3.0138798e-02   3.6687652e-02   3.2410211e-02   3.3535681e-02   3.4105091e-02   3.5257280e-02   3.7931778e-02   3.5611713e-02   3.6876834e-02   3.6675350e-02   3.2841844e-02   3.7790988e-02   3.8657258e-02   3.3946590e-02   3.2383123e-02   3.7442614e-02   3.5046220e-02   3.6826591e-02   3.2826901e-02   4.8363439e-02   4.3926564e-02   3.5176515e-02   3.8515771e-02   3.3518860e-02   3.2253577e-02   3.8439137e-02   4.2893210e-02   3.5316328e-02   3.6714394e-02   3.8030239e-02   3.7834484e-02   3.1284694e-02   3.4330847e-02   3.9634603e-02   3.5446678e-02   3.0916871e-02   2.9100635e-02   3.9033731e-02   3.1012208e-02   2.9232465e-02   2.7983948e-02   2.9297230e-02   3.3491697e-02   3.2782441e-02   3.3819623e-02   3.3933346e-02   3.5284406e-02   3.1536037e-02   3.1602605e-02   3.1930274e-02   3.0887434e-02   3.6093331e-02   4.1072136e-02   3.4367745e-02   3.5222537e-02   3.3358541e-02   3.6396137e-02   4.0893257e-02   3.8456390e-02   4.1184452e-02   3.5979710e-02   4.1497502e-02   3.8363630e-02   3.3727067e-02   3.0007246e-02   2.8974334e-02   3.0059420e-02   3.3095113e-02   3.3723066e-02   2.8970606e-02   3.0690163e-02   3.0193609e-02   3.1711559e-02   2.9428447e-02   2.6771405e-02
   2.5188037e-02   2.4979172e-02   2.5648431e-02   2.9244054e-02   3.4584699e-02   2.9469257e-02   0.0000000e+00   2.4288939e-02   2.7509594e-02   2.5916432e-02   3.0385177e-02   2.7041472e-02   2.8990235e-02   2.8022787e-02   2.9729425e-02   2.6061147e-02   3.1575758e-02   2.6290772e-02   2.7292622e-02   2.8061258e-02   2.9471792e-02   3.5235020e-02   2.8533236e-02   3.1956882e-02   3.3122440e-02   3.0948499e-02   3.2103771e-02   3.4409855e-02   3.1012783e-02   2.8571271e-02   3.2476933e-02   2.6831532e-02   2.9528393e-02   3.0307738e-02   4.1524701e-02   3.5350940e-02   3.4047888e-02   3.2746621e-02   2.9842518e-02   2.8269280e-02   3.8605193e-02   3.2727391e-02   3.1811402e-02   3.2258079e-02   3.3123728e-02   3.2377266e-02   2.7035352e-02   2.7608514e-02   3.4249144e-02   3.2675459e-02   2.9416860e-02   2.5563076e-02   3.5455178e-02   2.6284531e-02   2.6901436e-02   2.3902710e-02   2.7223912e-02   2.8295268e-02   2.7408412e-02   2.8695616e-02   2.7689130e-02   2.7813815e-02   2.5615661e-02   2.6505929e-02   2.7546500e-02   2.4877081e-02   3.0679305e-02   3.2911162e-02   2.4770348e-02   2.6958660e-02   2.9653785e-02   2.7347433e-02   3.1811604e-02   3.2557431e-02   4.0413237e-02   3.4121052e-02   3.6423436e-02   2.9822061e-02   2.8672678e-02   2.6282011e-02   2.4309302e-02   2.5069658e-02   2.9446957e-02   2.8762868e-02   2.4048974e-02   2.3034566e-02   2.6593504e-02   2.5616789e-02   2.3659893e-02   2.3285821e-02
   2.5317250e-02   2.5569645e-02   2.4629914e-02   2.8050348e-02   3.4846783e-02   3.1038779e-02   2.4288939e-02   0.0000000e+00   2.6029447e-02   2.7221394e-02   3.1058683e-02   2.8740170e-02   2.8242326e-02   2.6980049e-02   3.0561586e-02   2.5729102e-02   3.2241104e-02   2.7250469e-02   2.6257522e-02   2.7769337e-02   3.3133507e-02   2.9818241e-02   2.9387861e-02   3.1276127e-02   3.0680865e-02   2.9676375e-02   3.0963092e-02   3.1215561e-02   2.8566947e-02   3.0438557e-02   3.3323246e-02   2.9267079e-02   3.0462591e-02   3.0741771e-02   3.9019217e-02   4.2470918e-02   3.1560189e-02   3.2494004e-02   3.0121958e-02   2.7943784e-02   3.6489287e-02   3.5197047e-02   3.1705723e-02   3.1979010e-02   3.3371945e-02   3.3536552e-02   2.7938906e-02   2.7770303e-02   3.0614625e-02   3.1409213e-02   2.9871441e-02   2.3659665e-02   3.3461766e-02   2.6701568e-02   2.6787803e-02   2.5587077e-02   2.7266384e-02   2.7281856e-02   2.8230902e-02   2.9122765e-02   2.7737432e-02   2.7705509e-02   2.7318664e-02   2.6130962e-02   2.6231158e-02   2.5734581e-02   3.0802693e-02   3.3656842e-02   2.6447813e-02   2.8274769e-02   3.0015403e-02   2.6449957e-02   3.1752055e-02   3.2415885e-02   4.4753572e-02   3.3036133e-02   3.5381022e-02   3.1641063e-02   2.6838651e-02   2.7579519e-02   2.5023737e-02   2.5999252e-02   3.0733980e-02   2.7772426e-02   2.5124573e-02   2.3659031e-02   2.9949226e-02   2.7638419e-02   2.5018973e-02   2.4713331e-02
   3.2790013e-02   3.3022478e-02   3.0792870e-02   3.1754886e-02   4.1622198e-02   3.4261024e-02   2.7509594e-02   2.6029447e-02   0.0000000e+00   2.9184239e-02   3.4505598e-02   3.1408767e-02   3.3062183e-02   3.2125995e-02   3.4413153e-02   2.8332325e-02   3.2297090e-02   3.2918982e-02   3.0393140e-02   3.2751947e-02   3.9219048e-02   3.7993081e-02   3.0625696e-02   3.4885567e-02   3.7275634e-02   3.6855558e-02   3.5804143e-02   3.3194695e-02   2.9979074e-02   3.1757885e-02   3.3934836e-02   3.0873778e-02   3.5013392e-02   3.4852500e-02   4.3422979e-02   4.0903631e-02   3.7102014e-02   3.1604008e-02   3.0421145e-02   2.9511727e-02   3.9848878e-02   3.6903724e-02   3.3612453e-02   3.5320179e-02   3.5751694e-02   3.7215669e-02   3.3444813e-02   2.8351701e-02   3.5355003e-02   3.5755327e-02   3.1163213e-02   2.7928672e-02   3.5831852e-02   2.8733316e-02   2.8292132e-02   2.7651744e-02   3.2157628e-02   2.8100479e-02   3.0806264e-02   3.1845033e-02   2.9443817e-02   2.9189736e-02   2.9305840e-02   2.9443432e-02   3.0696858e-02   3.0710253e-02   3.5882278e-02   3.9220100e-02   3.4227625e-02   3.4143095e-02   3.3445408e-02   3.2919893e-02   3.7457330e-02   3.8705760e-02   4.3284324e-02   3.8939792e-02   3.8666111e-02   3.7451171e-02   3.2940574e-02   2.7863598e-02   3.0710521e-02   3.0612657e-02   3.6743266e-02   3.7278875e-02   2.9615144e-02   2.9593380e-02   3.5760896e-02   3.0284469e-02   2.7524852e-02   2.9448018e-02
   2.6197216e-02   2.8257111e-02   2.8085779e-02   3.1110202e-02   3.6864364e-02   3.1169924e-02   2.5916432e-02   2.7221394e-02   2.9184239e-02   0.0000000e+00   3.5176314e-02   3.2459605e-02   3.1216061e-02   3.0426100e-02   2.9717304e-02   2.7344631e-02   2.8227027e-02   3.3090249e-02   2.9817344e-02   3.1823129e-02   3.5197920e-02   3.5274300e-02   3.2973791e-02   3.2807186e-02   3.3477907e-02   2.8160811e-02   3.8178703e-02   3.8028143e-02   3.2537313e-02   3.3101258e-02   3.5067748e-02   3.1044546e-02   3.5565675e-02   3.4382407e-02   4.1029355e-02   4.2081936e-02   4.0204780e-02   3.3192576e-02   3.0642881e-02   2.9386644e-02   3.8502389e-02   3.8276988e-02   3.4261005e-02   3.4522769e-02   4.0372861e-02   3.6888631e-02   3.0689543e-02   2.8268045e-02   3.3032334e-02   3.2695626e-02   2.9499422e-02   2.7538541e-02   3.4942900e-02   2.7081829e-02   2.8152965e-02   2.6589993e-02   2.7914736e-02   2.8592159e-02   2.9230148e-02   2.8794522e-02   3.0340078e-02   2.8550794e-02   2.7563066e-02   2.9360968e-02   2.9060476e-02   2.8257922e-02   3.4069706e-02   3.5531079e-02   2.6787211e-02   3.0874749e-02   3.1458701e-02   3.3845613e-02   3.6743488e-02   3.3028884e-02   3.5933874e-02   3.4887972e-02   3.3057650e-02   3.4392416e-02   3.3302102e-02   2.5465741e-02   2.5655866e-02   2.4479213e-02   3.0683899e-02   3.1556414e-02   2.6936543e-02   2.5387535e-02   2.9422282e-02   2.7566462e-02   2.7043543e-02   2.6061111e-02
   2.8749553e-02   2.7494772e-02   2.7908682e-02   3.0928661e-02   3.8424731e-02   3.4586934e-02   3.0385177e-02   3.1058683e-02   3.4505598e-02   3.5176314e-02   0.0000000e+00   3.5072943e-02   3.1450108e-02   3.1705172e-02   3.1888176e-02   3.0661182e-02   3.4316146e-02   3.3501474e-02   3.2685496e-02   3.2723946e-02   3.5029400e-02   3.7618076e-02   3.3943759e-02   3.5269680e-02   3.8950455e-02   3.3429548e-02   3.7025420e-02   3.5833177e-02   3.4636559e-02   3.4742233e-02   3.7752778e-02   3.3321356e-02   3.5995952e-02   3.4064899e-02   4.0686170e-02   3.8013175e-02   3.7051320e-02   3.5955824e-02   3.3482206e-02   2.7480916e-02   4.5056713e-02   4.0291203e-02   3.7735765e-02   3.8239218e-02   4.1648307e-02   4.0607354e-02   3.2474954e-02   3.1712548e-02   3.6880053e-02   3.7761144e-02   3.2606701e-02   3.2238267e-02   4.2967512e-02   2.9698621e-02   3.2553933e-02   3.0140595e-02   3.0575433e-02   3.0229125e-02   3.2732741e-02   3.4126688e-02   3.2044974e-02   3.2882159e-02   3.2798223e-02   3.0982763e-02   2.9372610e-02   2.8113712e-02   3.5648131e-02   3.7194516e-02   2.9438693e-02   3.1693764e-02   3.7313791e-02   3.3993591e-02   3.9460849e-02   3.7237825e-02   4.1573947e-02   3.8010610e-02   3.5147572e-02   3.6537839e-02   3.2660440e-02   3.0577017e-02   2.9330419e-02   2.8954628e-02   3.3478718e-02   3.4092667e-02   2.9677014e-02   2.9734851e-02   3.2469434e-02   3.4172593e-02   3.0610266e-02   2.6733063e-02
   2.9934295e-02   2.9038588e-02   2.8390676e-02   2.9828717e-02   3.4062099e-02   3.2041570e-02   2.7041472e-02   2.8740170e-02   3.1408767e-02   3.2459605e-02   3.5072943e-02   0.0000000e+00   3.3959693e-02   3.1017423e-02   3.2164125e-02   3.0306046e-02   3.3051622e-02   3.1631697e-02   3.2422751e-02   3.4439152e-02   3.5480400e-02   3.6976707e-02   3.3687175e-02   3.7063413e-02   3.9247063e-02   3.4966598e-02   3.8493200e-02   3.7317600e-02   3.2101417e-02   3.2578131e-02   3.7179911e-02   3.1679626e-02   3.5177730e-02   3.3710188e-02   3.8059814e-02   4.7688647e-02   3.7115060e-02   3.8705766e-02   3.3166497e-02   2.8483276e-02   4.4260633e-02   4.0021309e-02   3.5445413e-02   3.4769598e-02   3.6579033e-02   3.6939737e-02   3.0401585e-02   3.0785219e-02   3.3617172e-02   3.4851826e-02   3.0398980e-02   2.6282740e-02   3.4959467e-02   2.8356328e-02   2.9726422e-02   2.8227453e-02   2.8940909e-02   2.9254700e-02   2.9470188e-02   3.0305293e-02   2.9870036e-02   2.9910160e-02   2.9668726e-02   2.9709361e-02   2.7653730e-02   2.6632799e-02   3.3879764e-02   3.4131287e-02   2.8315565e-02   3.1552429e-02   2.9647483e-02   3.1167945e-02   3.6966923e-02   3.7871443e-02   4.1356177e-02   3.6223117e-02   3.6500736e-02   3.7821483e-02   3.4795346e-02   3.1408066e-02   2.8756827e-02   2.7580242e-02   3.0524196e-02   3.1524663e-02   2.5936183e-02   2.5492383e-02   2.6223592e-02   2.9615841e-02   2.8497692e-02   2.7893399e-02
   2.9219215e-02   2.8912562e-02   2.9988259e-02   3.1630182e-02   3.6456865e-02   3.3473946e-02   2.8990235e-02   2.8242326e-02   3.3062183e-02   3.1216061e-02   3.1450108e-02   3.3959693e-02   0.0000000e+00   3.0605471e-02   3.3246541e-02   3.0357626e-02   3.4634849e-02   3.4046829e-02   3.1991580e-02   3.3242045e-02   3.5045582e-02   3.3328375e-02   3.4270064e-02   3.5226110e-02   4.0358793e-02   3.4659675e-02   3.5239438e-02   3.2795197e-02   3.1249315e-02   3.3248745e-02   3.4991909e-02   2.9898314e-02   3.5041453e-02   3.3458031e-02   4.1866300e-02   4.5174586e-02   3.5797074e-02   3.9597802e-02   3.4957443e-02   2.9618015e-02   3.9562962e-02   3.6714046e-02   3.7163856e-02   3.3780732e-02   3.8517800e-02   3.5479092e-02   3.2745451e-02   2.9971885e-02   3.5872312e-02   3.4823540e-02   3.2644154e-02   2.7539718e-02   3.7067851e-02   2.9453195e-02   3.0211677e-02   2.8717911e-02   3.0763251e-02   3.0440338e-02   3.1277357e-02   3.0991446e-02   3.1414535e-02   3.1364275e-02   3.1076610e-02   3.0187627e-02   2.8739563e-02   3.0594346e-02   3.3029917e-02   3.7263829e-02   3.0614632e-02   3.3126456e-02   3.2391901e-02   3.1122340e-02   3.6920324e-02   4.0710152e-02   3.6442383e-02   3.5144469e-02   3.7964535e-02   3.7841111e-02   3.7085292e-02   2.8603851e-02   2.9952739e-02   3.0728300e-02   3.2638163e-02   3.3655636e-02   2.7971403e-02   2.8693117e-02   2.9807883e-02   2.9480628e-02   2.8306604e-02   2.8901956e-02
   2.8288447e-02   2.9843834e-02   3.1692495e-02   3.3134382e-02   3.9684586e-02   3.3686847e-02   2.8022787e-02   2.6980049e-02   3.2125995e-02   3.0426100e-02   3.1705172e-02   3.1017423e-02   3.0605471e-02   0.0000000e+00   3.1961210e-02   2.9010669e-02   3.4009617e-02   2.9448191e-02   3.1092540e-02   2.9194267e-02   3.5820463e-02   3.1428322e-02   3.2152498e-02   3.4750670e-02   3.7862559e-02   2.8205793e-02   3.6372829e-02   3.0803447e-02   2.9491851e-02   3.1629412e-02   3.4919964e-02   3.2047856e-02   3.3850848e-02   3.2706647e-02   3.7616799e-02   4.2999654e-02   3.7340327e-02   3.7225736e-02   3.3082986e-02   2.7876776e-02   4.2529055e-02   3.6014079e-02   3.5539539e-02   3.2083850e-02   3.5182360e-02   3.4860383e-02   2.9821639e-02   3.0428239e-02   3.3373961e-02   3.4047349e-02   3.2540116e-02   2.4602210e-02   3.3070942e-02   2.7757288e-02   2.9406716e-02   2.8392358e-02   2.9109970e-02   2.9137900e-02   3.0454574e-02   3.0578943e-02   3.0715787e-02   2.8898985e-02   3.0992634e-02   2.7712193e-02   2.6694886e-02   2.8890053e-02   3.2365358e-02   3.5998413e-02   2.7867703e-02   3.3820974e-02   3.3356957e-02   3.3133088e-02   3.7770613e-02   3.6401177e-02   3.5657049e-02   3.8785490e-02   4.0834002e-02   3.5872926e-02   3.1068553e-02   2.6716181e-02   2.9114862e-02   3.0731335e-02   3.5444289e-02   3.4032623e-02   2.8440574e-02   2.8242249e-02   2.9841416e-02   3.3938959e-02   2.9349934e-02   2.7926952e-02
   3.0002921e-02   3.1629415e-02   3.1031706e-02   3.1972114e-02   3.7021258e-02   3.4660657e-02   2.9729425e-02   3.0561586e-02   3.4413153e-02   2.9717304e-02   3.1888176e-02   3.2164125e-02   3.3246541e-02   3.1961210e-02   0.0000000e+00   3.2207202e-02   3.4341654e-02   3.3448764e-02   3.1525471e-02   3.2733651e-02   3.9969914e-02   3.6555477e-02   3.2657875e-02   3.4711027e-02   4.1568008e-02   3.4660266e-02   3.6982774e-02   2.9040490e-02   2.9900545e-02   3.1672768e-02   3.4069012e-02   3.3360789e-02   3.4939605e-02   3.5862214e-02   4.4264076e-02   5.1948656e-02   3.9232004e-02   3.6323135e-02   3.2499820e-02   2.9163135e-02   4.2706751e-02   3.8125674e-02   3.4419722e-02   3.4733428e-02   3.6931316e-02   3.5355680e-02   3.1769174e-02   3.2779007e-02   3.2801431e-02   3.5037614e-02   3.1163821e-02   2.8880343e-02   3.4965022e-02   2.9366835e-02   3.2122238e-02   3.0856547e-02   3.1628232e-02   3.1473682e-02   3.3058433e-02   3.2234328e-02   3.2763591e-02   3.1280846e-02   3.2480727e-02   3.0060336e-02   2.6029059e-02   2.9436375e-02   3.5793422e-02   3.9605001e-02   3.1292304e-02   3.2759965e-02   3.2321858e-02   3.4815350e-02   3.8642487e-02   3.9148583e-02   4.0534032e-02   3.8474840e-02   4.0882370e-02   3.7335725e-02   3.0839161e-02   2.5250081e-02   3.0531081e-02   3.0893075e-02   3.5237055e-02   3.3980433e-02   2.9561956e-02   3.0286574e-02   3.1834108e-02   3.2512878e-02   2.8688507e-02   3.0314805e-02
   3.0332575e-02   2.9875670e-02   2.9716076e-02   3.0714197e-02   3.9026877e-02   3.0138798e-02   2.6061147e-02   2.5729102e-02   2.8332325e-02   2.7344631e-02   3.0661182e-02   3.0306046e-02   3.0357626e-02   2.9010669e-02   3.2207202e-02   0.0000000e+00   3.2246463e-02   3.1228953e-02   3.0096359e-02   3.1593634e-02   3.5038954e-02   2.8428933e-02   3.0608032e-02   3.3017809e-02   3.8880197e-02   2.9519790e-02   3.2668975e-02   3.1092364e-02   3.1269785e-02   3.0775545e-02   3.3732121e-02   3.2071956e-02   3.1682930e-02   3.1762722e-02   3.9153382e-02   4.7520427e-02   3.6200761e-02   3.4556297e-02   2.9785576e-02   2.8358392e-02   3.9043654e-02   3.4618652e-02   3.4542838e-02   3.0307896e-02   3.3517030e-02   3.5990506e-02   2.9616799e-02   2.9649914e-02   2.9945199e-02   3.0682756e-02   2.9774915e-02   2.6770349e-02   3.5567476e-02   2.6334094e-02   2.8435775e-02   2.5887227e-02   2.7668261e-02   2.8086372e-02   2.6997721e-02   2.9196416e-02   2.8781802e-02   2.7725899e-02   2.7570905e-02   2.8569817e-02   2.5288530e-02   2.6775302e-02   3.4556408e-02   3.4361520e-02   3.1006811e-02   3.2372348e-02   3.1528328e-02   2.9747574e-02   3.5980701e-02   3.4621041e-02   3.2632387e-02   3.5406624e-02   3.5672285e-02   3.7624589e-02   3.1577068e-02   2.7232118e-02   2.7247983e-02   2.8912866e-02   3.0266076e-02   2.7128047e-02   2.5901258e-02   2.5247319e-02   2.6461723e-02   2.9845400e-02   2.5608836e-02   2.5336128e-02
   3.0154256e-02   2.8679758e-02   2.7085267e-02   3.1241999e-02   3.9285221e-02   3.6687652e-02   3.1575758e-02   3.2241104e-02   3.2297090e-02   2.8227027e-02   3.4316146e-02   3.3051622e-02   3.4634849e-02   3.4009617e-02   3.4341654e-02   3.2246463e-02   0.0000000e+00   3.4882135e-02   3.1018127e-02   3.4471074e-02   3.8027458e-02   3.5437616e-02   3.1515266e-02   3.5867001e-02   4.0475155e-02   3.5619631e-02   3.6240654e-02   3.4112333e-02   3.2129469e-02   3.2858157e-02   3.7993841e-02   3.5142356e-02   3.5552362e-02   3.3506634e-02   4.1669273e-02   4.6980975e-02   3.5851875e-02   3.8145297e-02   3.3163181e-02   2.9956749e-02   4.4710252e-02   4.1743681e-02   3.6884974e-02   3.7575537e-02   3.7791997e-02   3.7643564e-02   3.3723074e-02   3.3127104e-02   3.7794010e-02   3.5118800e-02   3.2966076e-02   3.0574083e-02   4.2058674e-02   3.2619387e-02   3.1679129e-02   3.1353551e-02   3.3262520e-02   3.5768245e-02   3.2238511e-02   3.0549246e-02   3.0576742e-02   3.1834088e-02   3.5976440e-02   3.4361794e-02   3.1387198e-02   3.1829208e-02   3.6224571e-02   3.5949551e-02   3.1509012e-02   3.3532465e-02   3.4722874e-02   3.7454060e-02   4.0663665e-02   4.0365028e-02   4.0722534e-02   4.1353209e-02   3.6159765e-02   3.6729436e-02   3.7105626e-02   3.3525793e-02   3.0651153e-02   3.2217877e-02   3.5238582e-02   3.0157507e-02   2.7666847e-02   3.0330710e-02   2.8829836e-02   3.1611458e-02   3.1499951e-02   3.0691568e-02
   2.8130905e-02   3.0453288e-02   3.0633194e-02   3.2691158e-02   3.7435338e-02   3.2410211e-02   2.6290772e-02   2.7250469e-02   3.2918982e-02   3.3090249e-02   3.3501474e-02   3.1631697e-02   3.4046829e-02   2.9448191e-02   3.3448764e-02   3.1228953e-02   3.4882135e-02   0.0000000e+00   3.3009246e-02   3.6349146e-02   4.1758998e-02   3.7250229e-02   3.3063382e-02   3.5440720e-02   3.8285130e-02   3.1465019e-02   3.9001270e-02   3.3157352e-02   3.2785568e-02   3.0823338e-02   3.6995217e-02   3.0618545e-02   3.6064223e-02   3.3452470e-02   4.1464225e-02   4.5900154e-02   3.1899707e-02   3.4318101e-02   3.2016567e-02   2.7216969e-02   4.0126993e-02   3.5561593e-02   3.3937471e-02   3.4458542e-02   3.4037416e-02   3.2514404e-02   2.9312855e-02   2.8897105e-02   3.4176134e-02   3.2288059e-02   3.2527927e-02   2.9820600e-02   4.0458265e-02   3.0709418e-02   2.9065379e-02   2.8579878e-02   3.0540342e-02   3.1619883e-02   3.2048475e-02   3.1578896e-02   3.2852963e-02   2.9983147e-02   3.3901190e-02   3.4639985e-02   3.2608790e-02   2.9107338e-02   3.4125849e-02   3.7837101e-02   3.1240867e-02   3.7749062e-02   3.5911957e-02   3.1708760e-02   3.6817250e-02   4.0161345e-02   3.7685168e-02   4.6468217e-02   3.7416205e-02   4.0669826e-02   3.7507287e-02   3.1852896e-02   2.9438236e-02   2.9480339e-02   3.6095766e-02   3.2560180e-02   2.8802321e-02   3.1584435e-02   3.3541037e-02   3.3742574e-02   3.3397638e-02   2.7490925e-02
   2.8768532e-02   2.7942031e-02   2.8941270e-02   3.3087082e-02   3.6432641e-02   3.3535681e-02   2.7292622e-02   2.6257522e-02   3.0393140e-02   2.9817344e-02   3.2685496e-02   3.2422751e-02   3.1991580e-02   3.1092540e-02   3.1525471e-02   3.0096359e-02   3.1018127e-02   3.3009246e-02   0.0000000e+00   3.1881867e-02   4.1043761e-02   3.7208422e-02   3.5227242e-02   3.6317964e-02   3.5173517e-02   3.2934855e-02   3.6756824e-02   3.2696418e-02   3.5515368e-02   3.2518700e-02   3.3896435e-02   3.1153458e-02   3.6224241e-02   3.3333505e-02   4.2728613e-02   4.9182553e-02   3.5325702e-02   3.3197783e-02   3.1507812e-02   2.7725143e-02   4.2862680e-02   3.7315570e-02   3.8025595e-02   3.6881867e-02   3.9878060e-02   3.8551361e-02   3.4109005e-02   3.3436003e-02   3.5286708e-02   3.2118796e-02   3.1329132e-02   3.0213642e-02   3.5153136e-02   2.8411822e-02   2.8211059e-02   2.9291445e-02   3.0296356e-02   3.2917703e-02   3.2556636e-02   2.9976589e-02   3.1249727e-02   3.1596100e-02   3.1434923e-02   3.2182396e-02   3.1987825e-02   3.0556444e-02   3.6808767e-02   3.7237997e-02   2.8194533e-02   3.5599882e-02   3.1333292e-02   3.0589157e-02   3.6955686e-02   3.6062677e-02   3.3869198e-02   3.2061445e-02   3.4790552e-02   3.7711559e-02   3.3280100e-02   2.6916384e-02   2.6445777e-02   2.7795050e-02   3.3537903e-02   2.9777857e-02   2.6814676e-02   2.6525887e-02   3.1628768e-02   2.9274135e-02   2.8314438e-02   2.7922138e-02
   2.9356514e-02   3.0833109e-02   3.0542268e-02   3.2695622e-02   3.7826878e-02   3.4105091e-02   2.8061258e-02   2.7769337e-02   3.2751947e-02   3.1823129e-02   3.2723946e-02   3.4439152e-02   3.3242045e-02   2.9194267e-02   3.2733651e-02   3.1593634e-02   3.4471074e-02   3.6349146e-02   3.1881867e-02   0.0000000e+00   4.0373010e-02   3.5364308e-02   3.4035639e-02   3.7727657e-02   3.9338305e-02   3.2973709e-02   3.6768075e-02   3.6902980e-02   3.5089161e-02   3.3814457e-02   3.6800762e-02   3.2112772e-02   3.6459623e-02   3.3939079e-02   4.1782532e-02   3.9420678e-02   3.5520126e-02   3.7581719e-02   3.4186831e-02   3.0872307e-02   4.4873046e-02   3.6661168e-02   3.8694396e-02   3.9459439e-02   3.8150880e-02   3.9767059e-02   3.3361404e-02   3.3255746e-02   3.4751596e-02   3.7458117e-02   3.3046472e-02   3.1316250e-02   3.4444261e-02   2.8501817e-02   3.0165769e-02   2.9832870e-02   3.3670985e-02   3.1191317e-02   3.1971682e-02   3.0857960e-02   3.1415334e-02   3.2284571e-02   3.1072401e-02   3.3291770e-02   3.0084678e-02   3.1337189e-02   3.4707837e-02   3.5648039e-02   2.9749981e-02   3.4443780e-02   3.4842629e-02   3.4455821e-02   3.9169383e-02   3.9399759e-02   4.4153839e-02   3.7127102e-02   4.0540248e-02   3.7661321e-02   3.1869951e-02   2.8180834e-02   3.0172226e-02   2.9790735e-02   3.3801149e-02   3.2682505e-02   2.7676340e-02   3.0174078e-02   3.1615828e-02   3.1839259e-02   3.0197046e-02   2.8023035e-02
   3.6308620e-02   3.7210729e-02   3.1958449e-02   3.5793581e-02   4.4100721e-02   3.5257280e-02   2.9471792e-02   3.3133507e-02   3.9219048e-02   3.5197920e-02   3.5029400e-02   3.5480400e-02   3.5045582e-02   3.5820463e-02   3.9969914e-02   3.5038954e-02   3.8027458e-02   4.1758998e-02   4.1043761e-02   4.0373010e-02   0.0000000e+00   3.9290584e-02   3.7131402e-02   4.1937325e-02   4.5522298e-02   4.0484350e-02   4.0489410e-02   3.9483368e-02   3.9636015e-02   4.4426147e-02   4.0829089e-02   3.9997620e-02   4.2177966e-02   4.3192269e-02   4.8734691e-02   4.5507887e-02   5.1172084e-02   4.5532250e-02   4.2422481e-02   3.5084967e-02   4.7505536e-02   4.2092445e-02   4.9609852e-02   5.5946395e-02   5.2564991e-02   4.7738542e-02   4.2191620e-02   4.1611886e-02   4.4337884e-02   4.9176472e-02   4.0484746e-02   3.9909415e-02   4.7890727e-02   4.1090568e-02   4.3078969e-02   3.4996643e-02   3.5932572e-02   3.9024094e-02   4.3597457e-02   4.1470024e-02   4.6840585e-02   4.3726962e-02   4.0512615e-02   4.0828396e-02   3.8236572e-02   3.8147869e-02   4.0562112e-02   4.0154418e-02   3.6665661e-02   4.2421766e-02   4.1728081e-02   3.5914969e-02   4.0576233e-02   4.4447914e-02   3.9101637e-02   4.1389478e-02   4.3782006e-02   4.1721920e-02   3.6225045e-02   2.8880493e-02   3.1216222e-02   3.6025106e-02   4.2587479e-02   3.8616322e-02   2.6293037e-02   2.6409061e-02   3.2129989e-02   3.2522178e-02   2.8889955e-02   3.1330279e-02
   2.9446053e-02   3.4243047e-02   3.0831967e-02   3.4149779e-02   4.3269678e-02   3.7931778e-02   3.5235020e-02   2.9818241e-02   3.7993081e-02   3.5274300e-02   3.7618076e-02   3.6976707e-02   3.3328375e-02   3.1428322e-02   3.6555477e-02   2.8428933e-02   3.5437616e-02   3.7250229e-02   3.7208422e-02   3.5364308e-02   3.9290584e-02   0.0000000e+00   3.8518562e-02   4.2934624e-02   4.1939145e-02   3.6502202e-02   3.7526271e-02   3.1459366e-02   3.6889127e-02   3.8347939e-02   4.0220370e-02   3.5456304e-02   4.1152951e-02   3.9300877e-02   4.2947318e-02   5.7134866e-02   3.6341533e-02   3.6794740e-02   3.9427376e-02   3.7190359e-02   4.5492146e-02   4.6834465e-02   3.7255709e-02   3.8935548e-02   4.1782091e-02   4.1142041e-02   3.6134425e-02   3.5132039e-02   3.8667502e-02   3.7556799e-02   3.7383471e-02   3.7687793e-02   4.5433533e-02   3.2655639e-02   3.1933746e-02   3.1412908e-02   3.4854682e-02   3.9096416e-02   4.0659681e-02   4.0436689e-02   3.4149991e-02   3.6781248e-02   3.9621190e-02   3.6403361e-02   4.0524328e-02   3.0689500e-02   4.7038695e-02   4.4875936e-02   4.2417613e-02   4.1273641e-02   4.0667176e-02   4.1464255e-02   4.2070208e-02   4.2338099e-02   4.0301700e-02   3.3905193e-02   3.5038376e-02   3.8307112e-02   3.7662946e-02   3.4301296e-02   3.8098667e-02   3.8107103e-02   3.7587670e-02   3.8744332e-02   3.1292532e-02   3.5402484e-02   4.4283701e-02   2.8921225e-02   3.1457962e-02   2.7775902e-02
   3.0773217e-02   3.0609548e-02   3.0451365e-02   3.3984731e-02   3.8441108e-02   3.5611713e-02   2.8533236e-02   2.9387861e-02   3.0625696e-02   3.2973791e-02   3.3943759e-02   3.3687175e-02   3.4270064e-02   3.2152498e-02   3.2657875e-02   3.0608032e-02   3.1515266e-02   3.3063382e-02   3.5227242e-02   3.4035639e-02   3.7131402e-02   3.8518562e-02   0.0000000e+00   3.8301025e-02   3.7356912e-02   3.1806154e-02   3.9572066e-02   3.3282009e-02   3.4040107e-02   3.3636847e-02   3.5646939e-02   3.3618902e-02   3.7278331e-02   3.4379892e-02   4.1125504e-02   4.9422895e-02   3.4402247e-02   4.1488657e-02   3.4392571e-02   3.2940232e-02   4.1627933e-02   3.7494484e-02   3.7393949e-02   3.5131090e-02   4.0488590e-02   3.6810003e-02   3.2162383e-02   3.1677559e-02   3.6133168e-02   3.6244991e-02   3.2835187e-02   2.9729844e-02   3.9048200e-02   2.9067705e-02   3.1317012e-02   3.0151360e-02   3.2438102e-02   2.9899620e-02   3.1106164e-02   3.4069017e-02   3.3661334e-02   3.3219624e-02   3.3969385e-02   3.1245025e-02   3.1473951e-02   3.1454497e-02   3.6407091e-02   3.7795311e-02   3.4667451e-02   3.8723938e-02   3.9219704e-02   3.5092655e-02   3.9963969e-02   3.4870942e-02   3.8090378e-02   3.3862344e-02   3.8030053e-02   4.1595410e-02   3.5492742e-02   2.6777779e-02   2.8728264e-02   3.0622478e-02   3.4995136e-02   3.5058169e-02   2.8229379e-02   2.8842114e-02   3.1341901e-02   3.0228547e-02   2.9911074e-02   3.0273078e-02
   3.1680707e-02   3.2433562e-02   3.0294004e-02   3.7180577e-02   3.8716821e-02   3.6876834e-02   3.1956882e-02   3.1276127e-02   3.4885567e-02   3.2807186e-02   3.5269680e-02   3.7063413e-02   3.5226110e-02   3.4750670e-02   3.4711027e-02   3.3017809e-02   3.5867001e-02   3.5440720e-02   3.6317964e-02   3.7727657e-02   4.1937325e-02   4.2934624e-02   3.8301025e-02   0.0000000e+00   3.9534667e-02   3.6879014e-02   4.1421709e-02   3.6569750e-02   3.6167553e-02   3.4938310e-02   3.8454644e-02   3.4512772e-02   3.9003589e-02   3.7232061e-02   4.2000205e-02   5.1221273e-02   4.0045526e-02   4.1713029e-02   3.7761943e-02   3.4401397e-02   4.7153847e-02   4.4420441e-02   4.1928510e-02   4.0833280e-02   4.1496495e-02   4.2604109e-02   3.7360530e-02   3.5671432e-02   3.7725500e-02   3.8260216e-02   3.4315101e-02   3.1106857e-02   4.0861839e-02   3.0343043e-02   3.2208901e-02   3.2992562e-02   3.3343148e-02   3.3534830e-02   3.3995919e-02   3.5272725e-02   3.5313470e-02   3.4161127e-02   3.6051519e-02   3.3735021e-02   3.1049990e-02   3.0992842e-02   3.8468408e-02   4.0540209e-02   3.4771911e-02   3.7487564e-02   3.7624215e-02   3.2112197e-02   4.0971240e-02   3.8486281e-02   4.2861610e-02   3.3741230e-02   3.8798340e-02   4.2265031e-02   3.6963186e-02   3.0939435e-02   3.1204135e-02   3.1163510e-02   3.5596307e-02   3.5189435e-02   2.8449230e-02   2.9076617e-02   3.2164404e-02   3.4251349e-02   3.1292989e-02   2.9302983e-02
   3.6291500e-02   3.6139113e-02   3.6002525e-02   3.6670115e-02   4.0877533e-02   3.6675350e-02   3.3122440e-02   3.0680865e-02   3.7275634e-02   3.3477907e-02   3.8950455e-02   3.9247063e-02   4.0358793e-02   3.7862559e-02   4.1568008e-02   3.8880197e-02   4.0475155e-02   3.8285130e-02   3.5173517e-02   3.9338305e-02   4.5522298e-02   4.1939145e-02   3.7356912e-02   3.9534667e-02   0.0000000e+00   3.6986691e-02   4.4439066e-02   3.5186923e-02   3.8412181e-02   3.8587955e-02   4.2730887e-02   3.7492898e-02   3.7810075e-02   3.6372424e-02   4.2094903e-02   4.9154347e-02   3.7260649e-02   4.4524483e-02   3.5995755e-02   2.9056383e-02   4.9833666e-02   4.6238431e-02   4.3684014e-02   3.7947896e-02   3.9778955e-02   4.4238078e-02   3.9302477e-02   3.9485101e-02   3.9243598e-02   3.9312772e-02   3.6563894e-02   3.3055176e-02   4.2973503e-02   3.2495830e-02   3.4833484e-02   3.5021984e-02   3.6283646e-02   3.5069389e-02   3.7885998e-02   4.0723396e-02   3.9059048e-02   3.4190690e-02   3.8980681e-02   3.3631119e-02   3.6965449e-02   3.3086648e-02   4.1079573e-02   4.0091309e-02   3.4981302e-02   3.7935736e-02   3.4391321e-02   3.9024122e-02   4.5576240e-02   4.2278384e-02   4.1690762e-02   4.2407462e-02   4.2324735e-02   4.4239080e-02   3.3604182e-02   3.3173527e-02   3.4805706e-02   3.4987381e-02   3.6030809e-02   3.3718875e-02   3.1692464e-02   3.2312037e-02   3.4742231e-02   3.6821966e-02   3.3282469e-02   3.3722855e-02
   3.2876354e-02   3.3737947e-02   3.1659396e-02   3.5927129e-02   3.7356557e-02   3.2841844e-02   3.0948499e-02   2.9676375e-02   3.6855558e-02   2.8160811e-02   3.3429548e-02   3.4966598e-02   3.4659675e-02   2.8205793e-02   3.4660266e-02   2.9519790e-02   3.5619631e-02   3.1465019e-02   3.2934855e-02   3.2973709e-02   4.0484350e-02   3.6502202e-02   3.1806154e-02   3.6879014e-02   3.6986691e-02   0.0000000e+00   3.7904565e-02   3.2660394e-02   3.2872884e-02   3.4999732e-02   3.4730837e-02   3.4189185e-02   3.6460775e-02   3.2298420e-02   3.8221125e-02   5.0896454e-02   3.5901597e-02   3.5630435e-02   3.5031915e-02   3.2108864e-02   4.7510506e-02   4.7515894e-02   3.8922641e-02   3.8523668e-02   3.8941423e-02   3.9445487e-02   3.6595301e-02   3.3224681e-02   3.5982796e-02   3.5887473e-02   3.6365855e-02   3.0944925e-02   3.8297784e-02   3.1396395e-02   3.2718285e-02   3.2061369e-02   3.3270379e-02   3.4776895e-02   3.2913183e-02   3.2027972e-02   3.3878357e-02   3.2718157e-02   3.6243407e-02   3.0942423e-02   3.0268057e-02   3.2606308e-02   3.5174466e-02   3.8060260e-02   3.3696599e-02   3.4013236e-02   3.1840664e-02   3.4981507e-02   3.7743385e-02   4.0996108e-02   4.2671044e-02   4.3103953e-02   4.2154266e-02   4.1732487e-02   3.2531067e-02   3.1317536e-02   3.1979980e-02   3.1499191e-02   3.1877728e-02   3.4826328e-02   2.8796995e-02   2.9111615e-02   3.0709956e-02   3.6625576e-02   3.0134981e-02   3.2398811e-02
   3.1942640e-02   3.0581493e-02   3.1757698e-02   3.2407102e-02   3.5993598e-02   3.7790988e-02   3.2103771e-02   3.0963092e-02   3.5804143e-02   3.8178703e-02   3.7025420e-02   3.8493200e-02   3.5239438e-02   3.6372829e-02   3.6982774e-02   3.2668975e-02   3.6240654e-02   3.9001270e-02   3.6756824e-02   3.6768075e-02   4.0489410e-02   3.7526271e-02   3.9572066e-02   4.1421709e-02   4.4439066e-02   3.7904565e-02   0.0000000e+00   3.4940864e-02   3.5439565e-02   4.0818900e-02   4.0837812e-02   3.2433662e-02   3.6537174e-02   3.9543760e-02   4.0279286e-02   4.7512405e-02   3.2041584e-02   4.0524686e-02   3.3930092e-02   2.8905251e-02   4.6887950e-02   4.6178975e-02   3.5633082e-02   3.9405549e-02   3.8217988e-02   4.0602999e-02   3.4561134e-02   3.3123555e-02   3.7802931e-02   3.7623368e-02   3.2252011e-02   3.1547541e-02   3.8545636e-02   2.9831705e-02   3.4823745e-02   2.9451146e-02   3.4377114e-02   3.5044692e-02   3.3187768e-02   3.3977616e-02   3.5228150e-02   3.4576606e-02   3.4215369e-02   3.2744308e-02   3.6959412e-02   3.3800891e-02   3.9014610e-02   4.1322631e-02   3.7092205e-02   3.4706494e-02   3.3112067e-02   3.8321084e-02   4.3693288e-02   4.0475671e-02   4.3093113e-02   3.4420701e-02   4.0858371e-02   4.6983954e-02   3.6889208e-02   3.0885466e-02   3.2372245e-02   3.3403209e-02   3.4764403e-02   3.8031203e-02   3.0005031e-02   2.9798270e-02   3.1204317e-02   3.8612415e-02   3.0829252e-02   3.1487944e-02
   3.1429928e-02   3.4119205e-02   3.1917330e-02   3.8636306e-02   3.7609867e-02   3.8657258e-02   3.4409855e-02   3.1215561e-02   3.3194695e-02   3.8028143e-02   3.5833177e-02   3.7317600e-02   3.2795197e-02   3.0803447e-02   2.9040490e-02   3.1092364e-02   3.4112333e-02   3.3157352e-02   3.2696418e-02   3.6902980e-02   3.9483368e-02   3.1459366e-02   3.3282009e-02   3.6569750e-02   3.5186923e-02   3.2660394e-02   3.4940864e-02   0.0000000e+00   3.3065577e-02   3.7488250e-02   3.8867808e-02   3.2585327e-02   3.7441073e-02   3.6091002e-02   4.0432901e-02   4.2205337e-02   3.8077361e-02   4.1200304e-02   3.1589988e-02   3.0691861e-02   4.1630389e-02   4.5454104e-02   3.8740726e-02   3.8609462e-02   4.0174868e-02   4.1278158e-02   3.5795290e-02   3.5796768e-02   4.2897326e-02   4.0172494e-02   3.4421401e-02   3.4160221e-02   4.1429802e-02   3.3858368e-02   3.6427199e-02   3.4523334e-02   3.4502769e-02   3.4393417e-02   3.8448668e-02   3.5915105e-02   3.3643086e-02   3.4705190e-02   3.5655123e-02   3.1591649e-02   3.5175321e-02   3.3641622e-02   4.0133004e-02   3.7125120e-02   3.6773967e-02   3.6274770e-02   3.6804802e-02   3.6347058e-02   4.0352014e-02   3.6501441e-02   4.0317789e-02   4.8841648e-02   4.3851417e-02   4.5784223e-02   4.1225004e-02   3.4172772e-02   3.4064126e-02   3.3699915e-02   4.0322859e-02   3.9591024e-02   3.1549674e-02   2.9200775e-02   3.3450368e-02   3.3031486e-02   3.3996665e-02   2.9731686e-02
   3.1552935e-02   3.0635343e-02   2.7557741e-02   3.2123085e-02   3.8157104e-02   3.3946590e-02   3.1012783e-02   2.8566947e-02   2.9979074e-02   3.2537313e-02   3.4636559e-02   3.2101417e-02   3.1249315e-02   2.9491851e-02   2.9900545e-02   3.1269785e-02   3.2129469e-02   3.2785568e-02   3.5515368e-02   3.5089161e-02   3.9636015e-02   3.6889127e-02   3.4040107e-02   3.6167553e-02   3.8412181e-02   3.2872884e-02   3.5439565e-02   3.3065577e-02   0.0000000e+00   3.3383155e-02   3.6101906e-02   3.3367590e-02   3.7231589e-02   3.1663296e-02   3.8893668e-02   4.5159176e-02   3.4800551e-02   3.3198593e-02   3.2085721e-02   2.9045350e-02   3.7133595e-02   3.8094493e-02   3.5637618e-02   3.5077304e-02   3.6057497e-02   3.5521066e-02   3.0170175e-02   3.0485433e-02   3.4871801e-02   3.4027014e-02   3.0034035e-02   2.9690392e-02   3.5817466e-02   2.8645470e-02   2.9849734e-02   2.8400765e-02   3.1954844e-02   3.1042680e-02   3.2405072e-02   3.2285407e-02   3.2715370e-02   3.2273198e-02   3.2602995e-02   3.0220311e-02   2.9826343e-02   3.0055127e-02   3.6891625e-02   3.8338139e-02   3.3347347e-02   3.2155945e-02   3.6412650e-02   3.5163403e-02   4.2356072e-02   3.9269157e-02   4.1581590e-02   4.4744029e-02   3.9036889e-02   4.3347186e-02   3.6135165e-02   3.0314225e-02   3.2004275e-02   3.3376880e-02   3.5853659e-02   3.5958617e-02   3.1377922e-02   2.7730527e-02   3.0796555e-02   3.5510535e-02   2.9337436e-02   3.0352594e-02
   2.9797851e-02   2.9473999e-02   3.0252650e-02   3.3674114e-02   3.7933082e-02   3.2383123e-02   2.8571271e-02   3.0438557e-02   3.1757885e-02   3.3101258e-02   3.4742233e-02   3.2578131e-02   3.3248745e-02   3.1629412e-02   3.1672768e-02   3.0775545e-02   3.2858157e-02   3.0823338e-02   3.2518700e-02   3.3814457e-02   4.4426147e-02   3.8347939e-02   3.3636847e-02   3.4938310e-02   3.8587955e-02   3.4999732e-02   4.0818900e-02   3.7488250e-02   3.3383155e-02   0.0000000e+00   3.8181226e-02   3.2538102e-02   3.6171219e-02   3.4993058e-02   4.2584806e-02   4.6795418e-02   3.8701921e-02   3.9588216e-02   3.5676465e-02   3.1651500e-02   4.2829654e-02   3.5198157e-02   3.7621734e-02   3.5708245e-02   3.7992541e-02   3.8088853e-02   3.2480057e-02   3.2829792e-02   3.3427441e-02   3.1932213e-02   3.1005178e-02   2.9450068e-02   3.5449694e-02   2.9903776e-02   2.7411592e-02   2.7293657e-02   2.9868287e-02   2.9197711e-02   3.0145995e-02   3.1662835e-02   3.0378299e-02   2.9029449e-02   3.1254822e-02   2.7124000e-02   2.6803917e-02   2.7678728e-02   3.4040248e-02   3.5568102e-02   2.8853006e-02   2.9203262e-02   3.6036283e-02   3.0762917e-02   4.0263771e-02   3.6278706e-02   3.8333473e-02   3.5373046e-02   3.6151838e-02   4.2240622e-02   3.3144526e-02   3.0872532e-02   3.0012231e-02   2.9720628e-02   3.5603426e-02   3.3169322e-02   2.8230804e-02   2.7709039e-02   3.2963821e-02   3.4499032e-02   3.0558464e-02   2.9889529e-02
   3.4597464e-02   3.4921239e-02   3.2687093e-02   3.6597632e-02   3.7308634e-02   3.7442614e-02   3.2476933e-02   3.3323246e-02   3.3934836e-02   3.5067748e-02   3.7752778e-02   3.7179911e-02   3.4991909e-02   3.4919964e-02   3.4069012e-02   3.3732121e-02   3.7993841e-02   3.6995217e-02   3.3896435e-02   3.6800762e-02   4.0829089e-02   4.0220370e-02   3.5646939e-02   3.8454644e-02   4.2730887e-02   3.4730837e-02   4.0837812e-02   3.8867808e-02   3.6101906e-02   3.8181226e-02   0.0000000e+00   3.6721333e-02   3.9074046e-02   3.9020339e-02   4.5053876e-02   4.6131925e-02   3.7865967e-02   4.1544697e-02   4.0752968e-02   3.7279759e-02   4.7592142e-02   4.0168572e-02   4.2664449e-02   4.5069031e-02   4.5909081e-02   4.3170424e-02   3.7843282e-02   3.9315216e-02   3.8663375e-02   4.2923487e-02   3.9514781e-02   3.8524958e-02   4.1011068e-02   3.7478392e-02   3.5415417e-02   3.6239331e-02   3.6664890e-02   3.5176088e-02   3.6224120e-02   3.6830317e-02   3.5453571e-02   3.6660745e-02   3.8539898e-02   3.6760180e-02   3.4486488e-02   3.4733628e-02   3.8892454e-02   4.2076794e-02   3.9558260e-02   3.9782154e-02   4.1757388e-02   3.7400758e-02   4.3530124e-02   4.3802453e-02   3.8533189e-02   4.4535810e-02   4.0121838e-02   4.5524594e-02   3.5713727e-02   3.2970993e-02   3.3495027e-02   3.2248913e-02   3.7977273e-02   3.6995010e-02   3.3846112e-02   3.3733295e-02   3.4728761e-02   3.5985004e-02   3.2655085e-02   3.5212993e-02
   2.9301067e-02   3.0105246e-02   2.9174321e-02   3.3813372e-02   3.4673874e-02   3.5046220e-02   2.6831532e-02   2.9267079e-02   3.0873778e-02   3.1044546e-02   3.3321356e-02   3.1679626e-02   2.9898314e-02   3.2047856e-02   3.3360789e-02   3.2071956e-02   3.5142356e-02   3.0618545e-02   3.1153458e-02   3.2112772e-02   3.9997620e-02   3.5456304e-02   3.3618902e-02   3.4512772e-02   3.7492898e-02   3.4189185e-02   3.2433662e-02   3.2585327e-02   3.3367590e-02   3.2538102e-02   3.6721333e-02   0.0000000e+00   3.3790084e-02   3.4475131e-02   4.1195239e-02   4.8952939e-02   3.6376497e-02   3.7706501e-02   3.5592610e-02   3.1186887e-02   4.2225183e-02   3.5983011e-02   3.6720457e-02   3.7469614e-02   3.6811836e-02   3.5395072e-02   3.1747688e-02   3.1562566e-02   3.3709535e-02   3.3380241e-02   3.0397658e-02   2.8745607e-02   3.6031700e-02   2.9998007e-02   2.8972938e-02   3.0758352e-02   3.0599797e-02   2.9562386e-02   3.0907363e-02   3.3400247e-02   3.2713999e-02   3.1758144e-02   3.6070389e-02   3.1749331e-02   3.0578790e-02   3.3735365e-02   3.7628373e-02   3.6348125e-02   3.3701191e-02   3.1667732e-02   3.8597256e-02   3.8111761e-02   4.2229693e-02   3.7275159e-02   3.7453170e-02   3.8489483e-02   4.1202152e-02   4.4377389e-02   3.6463878e-02   2.7883497e-02   3.2336320e-02   3.3013320e-02   3.4636529e-02   3.2834915e-02   3.0439497e-02   2.9989393e-02   2.9999685e-02   3.1180605e-02   3.2189892e-02   3.0534245e-02
   3.3583983e-02   3.2061410e-02   2.9532026e-02   3.5627437e-02   4.0595358e-02   3.6826591e-02   2.9528393e-02   3.0462591e-02   3.5013392e-02   3.5565675e-02   3.5995952e-02   3.5177730e-02   3.5041453e-02   3.3850848e-02   3.4939605e-02   3.1682930e-02   3.5552362e-02   3.6064223e-02   3.6224241e-02   3.6459623e-02   4.2177966e-02   4.1152951e-02   3.7278331e-02   3.9003589e-02   3.7810075e-02   3.6460775e-02   3.6537174e-02   3.7441073e-02   3.7231589e-02   3.6171219e-02   3.9074046e-02   3.3790084e-02   0.0000000e+00   3.8928941e-02   4.5861377e-02   5.2164263e-02   3.9591076e-02   4.2310689e-02   3.6336130e-02   3.2604977e-02   4.1594917e-02   4.2468598e-02   3.8035737e-02   3.6745183e-02   4.0652132e-02   3.7666969e-02   3.5226055e-02   3.6681077e-02   3.7837324e-02   3.6907167e-02   3.3627891e-02   3.2760834e-02   4.1346352e-02   3.2539549e-02   3.2650569e-02   3.2562071e-02   3.5622384e-02   3.4283373e-02   3.4801341e-02   3.4202938e-02   3.5090295e-02   3.6427569e-02   3.5646821e-02   3.3743779e-02   3.1066188e-02   3.4912803e-02   3.9726872e-02   3.8802168e-02   3.4260807e-02   3.2040492e-02   3.8786500e-02   3.5513686e-02   4.2682849e-02   4.3695763e-02   3.9491192e-02   4.0976356e-02   4.3741615e-02   4.2165636e-02   3.5963351e-02   3.1937220e-02   3.3260633e-02   3.3593064e-02   3.6303006e-02   3.5639176e-02   3.1323230e-02   3.0210489e-02   3.0246369e-02   3.3462848e-02   3.2846306e-02   3.1703707e-02
   3.2212386e-02   3.2957280e-02   3.1127453e-02   3.3746169e-02   3.5469521e-02   3.2826901e-02   3.0307738e-02   3.0741771e-02   3.4852500e-02   3.4382407e-02   3.4064899e-02   3.3710188e-02   3.3458031e-02   3.2706647e-02   3.5862214e-02   3.1762722e-02   3.3506634e-02   3.3452470e-02   3.3333505e-02   3.3939079e-02   4.3192269e-02   3.9300877e-02   3.4379892e-02   3.7232061e-02   3.6372424e-02   3.2298420e-02   3.9543760e-02   3.6091002e-02   3.1663296e-02   3.4993058e-02   3.9020339e-02   3.4475131e-02   3.8928941e-02   0.0000000e+00   4.2984617e-02   5.2252638e-02   3.5338703e-02   4.0002377e-02   3.6020831e-02   3.4414097e-02   3.9477604e-02   4.2781582e-02   3.7264601e-02   3.7442699e-02   3.6245691e-02   3.7772366e-02   3.3647636e-02   3.2856305e-02   3.8350497e-02   3.8182176e-02   3.5508756e-02   3.2764569e-02   3.8080468e-02   3.0083039e-02   3.6125113e-02   3.5355660e-02   3.8765267e-02   3.4460846e-02   3.4911647e-02   3.6989590e-02   3.7017772e-02   3.5772218e-02   3.5327653e-02   3.5136576e-02   3.4139301e-02   3.1934996e-02   3.8748972e-02   3.9567633e-02   3.4877440e-02   3.3097897e-02   3.8205841e-02   3.4867240e-02   4.1005087e-02   4.0362781e-02   4.0545926e-02   3.9128338e-02   4.0793111e-02   4.4225420e-02   3.1801699e-02   2.7835141e-02   3.2283589e-02   3.2364560e-02   3.5809500e-02   3.2505765e-02   2.8942800e-02   3.0452747e-02   3.1472153e-02   3.3883808e-02   3.0464250e-02   2.9771482e-02
   3.9024289e-02   4.0392746e-02   3.5810187e-02   3.8829690e-02   4.5759700e-02   4.8363439e-02   4.1524701e-02   3.9019217e-02   4.3422979e-02   4.1029355e-02   4.0686170e-02   3.8059814e-02   4.1866300e-02   3.7616799e-02   4.4264076e-02   3.9153382e-02   4.1669273e-02   4.1464225e-02   4.2728613e-02   4.1782532e-02   4.8734691e-02   4.2947318e-02   4.1125504e-02   4.2000205e-02   4.2094903e-02   3.8221125e-02   4.0279286e-02   4.0432901e-02   3.8893668e-02   4.2584806e-02   4.5053876e-02   4.1195239e-02   4.5861377e-02   4.2984617e-02   0.0000000e+00   6.1707831e-02   4.5092772e-02   4.7856948e-02   4.4674865e-02   3.8426828e-02   5.0245127e-02   4.3812053e-02   4.5312905e-02   4.4240603e-02   4.4496325e-02   4.5484067e-02   3.9881507e-02   3.8225285e-02   3.9662277e-02   4.0567601e-02   4.2614879e-02   3.4126111e-02   4.0701921e-02   3.3965839e-02   3.9508521e-02   4.0820639e-02   4.2276884e-02   4.0441967e-02   4.0771733e-02   4.1418425e-02   4.1895914e-02   4.1709539e-02   3.5137081e-02   3.6941888e-02   3.5798944e-02   3.7859884e-02   4.5099084e-02   4.4643187e-02   3.9123162e-02   3.8670492e-02   4.2764452e-02   4.0812482e-02   4.9085787e-02   5.3736605e-02   5.4460411e-02   4.6376709e-02   4.3991801e-02   5.1782981e-02   4.4355159e-02   4.1608022e-02   4.5456917e-02   4.1498100e-02   4.1795319e-02   4.6093761e-02   4.2366620e-02   4.1908073e-02   3.9853857e-02   4.4815138e-02   3.7579107e-02   4.0441022e-02
   4.4215812e-02   4.5658589e-02   5.0271067e-02   4.3190027e-02   4.3501380e-02   4.3926564e-02   3.5350940e-02   4.2470918e-02   4.0903631e-02   4.2081936e-02   3.8013175e-02   4.7688647e-02   4.5174586e-02   4.2999654e-02   5.1948656e-02   4.7520427e-02   4.6980975e-02   4.5900154e-02   4.9182553e-02   3.9420678e-02   4.5507887e-02   5.7134866e-02   4.9422895e-02   5.1221273e-02   4.9154347e-02   5.0896454e-02   4.7512405e-02   4.2205337e-02   4.5159176e-02   4.6795418e-02   4.6131925e-02   4.8952939e-02   5.2164263e-02   5.2252638e-02   6.1707831e-02   0.0000000e+00   5.7143207e-02   4.9262194e-02   4.7870029e-02   4.2463337e-02   4.9668394e-02   4.8623672e-02   4.3263252e-02   4.8858029e-02   5.1347348e-02   5.5068788e-02   5.1961939e-02   4.7210186e-02   4.6557585e-02   4.4083433e-02   3.8352147e-02   4.1276320e-02   4.9151740e-02   4.1535388e-02   3.4976921e-02   4.3370106e-02   4.3318735e-02   4.4381173e-02   3.9853133e-02   5.1059407e-02   4.3789441e-02   4.2022698e-02   3.8294324e-02   3.8721783e-02   4.1147906e-02   4.8266858e-02   4.5040239e-02   4.6410227e-02   4.0798385e-02   4.7085196e-02   5.1508187e-02   4.4890067e-02   4.7077774e-02   4.0165112e-02   4.4767094e-02   4.9516374e-02   4.4648107e-02   4.9499398e-02   4.5586558e-02   4.2527360e-02   3.8874083e-02   3.6588032e-02   3.9670098e-02   4.2414085e-02   3.3632961e-02   3.6021691e-02   3.8975296e-02   4.7319172e-02   3.7556309e-02   4.3185769e-02
   3.4096413e-02   3.4253892e-02   3.5506443e-02   3.8026710e-02   4.0103552e-02   3.5176515e-02   3.4047888e-02   3.1560189e-02   3.7102014e-02   4.0204780e-02   3.7051320e-02   3.7115060e-02   3.5797074e-02   3.7340327e-02   3.9232004e-02   3.6200761e-02   3.5851875e-02   3.1899707e-02   3.5325702e-02   3.5520126e-02   5.1172084e-02   3.6341533e-02   3.4402247e-02   4.0045526e-02   3.7260649e-02   3.5901597e-02   3.2041584e-02   3.8077361e-02   3.4800551e-02   3.8701921e-02   3.7865967e-02   3.6376497e-02   3.9591076e-02   3.5338703e-02   4.5092772e-02   5.7143207e-02   0.0000000e+00   4.3569317e-02   3.9314608e-02   3.5948356e-02   4.6821404e-02   3.6651158e-02   4.1038939e-02   4.3746586e-02   4.1405300e-02   4.2527987e-02   3.6820548e-02   3.7011161e-02   3.8658071e-02   4.1090098e-02   3.6571725e-02   3.6148233e-02   4.0855670e-02   3.7379936e-02   3.7231817e-02   3.6811712e-02   3.5197905e-02   3.3724746e-02   3.5167908e-02   3.7060935e-02   3.8401511e-02   4.1950829e-02   3.8081041e-02   3.2666183e-02   3.5271508e-02   3.6193506e-02   4.2634329e-02   4.5509374e-02   4.0721928e-02   3.7373393e-02   4.3318560e-02   4.0865004e-02   4.5994390e-02   4.3914045e-02   4.7527076e-02   3.7752966e-02   4.3786379e-02   5.3147756e-02   3.9075449e-02   3.1788195e-02   3.4520601e-02   3.6144578e-02   3.8379278e-02   3.5077032e-02   3.2057731e-02   3.1931382e-02   3.7941410e-02   3.7788621e-02   3.4447019e-02   3.1326980e-02
   3.2133261e-02   3.5052179e-02   3.6276550e-02   3.9187014e-02   3.9353831e-02   3.8515771e-02   3.2746621e-02   3.2494004e-02   3.1604008e-02   3.3192576e-02   3.5955824e-02   3.8705766e-02   3.9597802e-02   3.7225736e-02   3.6323135e-02   3.4556297e-02   3.8145297e-02   3.4318101e-02   3.3197783e-02   3.7581719e-02   4.5532250e-02   3.6794740e-02   4.1488657e-02   4.1713029e-02   4.4524483e-02   3.5630435e-02   4.0524686e-02   4.1200304e-02   3.3198593e-02   3.9588216e-02   4.1544697e-02   3.7706501e-02   4.2310689e-02   4.0002377e-02   4.7856948e-02   4.9262194e-02   4.3569317e-02   0.0000000e+00   3.6756104e-02   3.5801849e-02   5.1736895e-02   4.8288067e-02   4.0675535e-02   4.0136357e-02   4.1428635e-02   4.2402741e-02   3.6917487e-02   3.8046642e-02   4.1194839e-02   4.3282760e-02   3.9477317e-02   3.5562685e-02   4.1351893e-02   3.3963467e-02   3.4479666e-02   3.4452311e-02   3.9743529e-02   3.9234364e-02   3.8619286e-02   3.6068907e-02   3.5131940e-02   3.4528129e-02   3.2242593e-02   3.2659916e-02   3.1627315e-02   3.1722781e-02   3.9099829e-02   3.8910034e-02   3.5051885e-02   3.4965412e-02   3.8602897e-02   3.3065767e-02   4.0773651e-02   3.9008017e-02   4.3141809e-02   3.5200316e-02   4.0986916e-02   4.7369253e-02   3.5508255e-02   2.2151661e-02   3.0389239e-02   3.1595913e-02   3.8896097e-02   3.5359184e-02   3.3791649e-02   3.1143046e-02   3.5981663e-02   3.5850849e-02   2.9880625e-02   2.9389613e-02
   2.9021997e-02   3.0745002e-02   3.0969917e-02   3.1276525e-02   3.9978745e-02   3.3518860e-02   2.9842518e-02   3.0121958e-02   3.0421145e-02   3.0642881e-02   3.3482206e-02   3.3166497e-02   3.4957443e-02   3.3082986e-02   3.2499820e-02   2.9785576e-02   3.3163181e-02   3.2016567e-02   3.1507812e-02   3.4186831e-02   4.2422481e-02   3.9427376e-02   3.4392571e-02   3.7761943e-02   3.5995755e-02   3.5031915e-02   3.3930092e-02   3.1589988e-02   3.2085721e-02   3.5676465e-02   4.0752968e-02   3.5592610e-02   3.6336130e-02   3.6020831e-02   4.4674865e-02   4.7870029e-02   3.9314608e-02   3.6756104e-02   0.0000000e+00   3.4483524e-02   4.3432720e-02   4.8422797e-02   4.1757120e-02   3.9979618e-02   3.7085654e-02   3.8160060e-02   3.3870301e-02   3.3376090e-02   3.6907479e-02   3.7162304e-02   3.2620243e-02   2.9090806e-02   4.0668821e-02   3.1093454e-02   2.9476726e-02   2.9657865e-02   3.1781904e-02   3.1354001e-02   3.2415074e-02   3.3523599e-02   3.2502040e-02   3.1398994e-02   3.4814101e-02   2.9791632e-02   3.0666274e-02   3.0148869e-02   3.8668287e-02   3.7432779e-02   3.2916002e-02   3.2903635e-02   3.6368836e-02   3.4237047e-02   3.8522613e-02   4.1010547e-02   4.1964772e-02   3.3023529e-02   3.8942659e-02   4.3142431e-02   3.6646043e-02   2.9611819e-02   3.4313088e-02   3.0723103e-02   3.5733466e-02   3.1522250e-02   2.9457775e-02   2.9159257e-02   2.8557747e-02   3.0880201e-02   3.1283208e-02   2.9424941e-02
   2.7035350e-02   2.7409912e-02   2.8575353e-02   2.8889029e-02   3.3440026e-02   3.2253577e-02   2.8269280e-02   2.7943784e-02   2.9511727e-02   2.9386644e-02   2.7480916e-02   2.8483276e-02   2.9618015e-02   2.7876776e-02   2.9163135e-02   2.8358392e-02   2.9956749e-02   2.7216969e-02   2.7725143e-02   3.0872307e-02   3.5084967e-02   3.7190359e-02   3.2940232e-02   3.4401397e-02   2.9056383e-02   3.2108864e-02   2.8905251e-02   3.0691861e-02   2.9045350e-02   3.1651500e-02   3.7279759e-02   3.1186887e-02   3.2604977e-02   3.4414097e-02   3.8426828e-02   4.2463337e-02   3.5948356e-02   3.5801849e-02   3.4483524e-02   0.0000000e+00   3.9190496e-02   3.8497118e-02   3.2351836e-02   3.2702341e-02   3.5141239e-02   3.5483290e-02   3.1688241e-02   3.3526538e-02   3.5401202e-02   3.4648317e-02   2.9903599e-02   2.9209350e-02   3.9755746e-02   3.0642232e-02   2.9807074e-02   3.0642224e-02   3.0681402e-02   3.0669217e-02   3.2303656e-02   3.1583086e-02   2.9846970e-02   2.9920521e-02   2.9808781e-02   2.8907528e-02   3.1458316e-02   2.6589742e-02   3.4389191e-02   3.4670864e-02   2.8727303e-02   3.0265878e-02   3.2727923e-02   2.9786484e-02   3.5105455e-02   3.5593839e-02   4.3046351e-02   3.8423625e-02   3.9569611e-02   3.9638186e-02   3.1793938e-02   2.9923495e-02   2.8433916e-02   2.9813742e-02   3.4373428e-02   2.9166030e-02   2.6245542e-02   2.7719452e-02   2.8604362e-02   3.1224999e-02   2.9084724e-02   2.8279801e-02
   3.5362289e-02   4.3772110e-02   3.8752099e-02   3.6090492e-02   4.5345238e-02   3.8439137e-02   3.8605193e-02   3.6489287e-02   3.9848878e-02   3.8502389e-02   4.5056713e-02   4.4260633e-02   3.9562962e-02   4.2529055e-02   4.2706751e-02   3.9043654e-02   4.4710252e-02   4.0126993e-02   4.2862680e-02   4.4873046e-02   4.7505536e-02   4.5492146e-02   4.1627933e-02   4.7153847e-02   4.9833666e-02   4.7510506e-02   4.6887950e-02   4.1630389e-02   3.7133595e-02   4.2829654e-02   4.7592142e-02   4.2225183e-02   4.1594917e-02   3.9477604e-02   5.0245127e-02   4.9668394e-02   4.6821404e-02   5.1736895e-02   4.3432720e-02   3.9190496e-02   0.0000000e+00   4.5563098e-02   4.4539572e-02   4.4270134e-02   5.5310773e-02   4.9294399e-02   4.1770342e-02   3.9056338e-02   4.1942408e-02   4.2837609e-02   4.2805790e-02   3.9594534e-02   4.9350676e-02   3.8220072e-02   4.2614006e-02   3.5131967e-02   3.7212258e-02   3.8984280e-02   4.0968182e-02   4.2812950e-02   4.0709584e-02   4.0034311e-02   3.6954105e-02   4.1565080e-02   3.6747782e-02   4.0993780e-02   4.5369451e-02   4.3821192e-02   3.8435804e-02   4.7376653e-02   5.2251039e-02   3.9749693e-02   5.2234581e-02   5.0717166e-02   5.3455023e-02   4.6738322e-02   5.4153554e-02   6.0685647e-02   4.3248368e-02   3.9061852e-02   3.6179367e-02   3.9119998e-02   4.3416884e-02   4.6873816e-02   3.9499256e-02   3.8371357e-02   3.6576517e-02   4.2485527e-02   3.8097165e-02   3.9800027e-02
   3.2922076e-02   3.7264515e-02   4.0333787e-02   4.4715343e-02   4.4617516e-02   4.2893210e-02   3.2727391e-02   3.5197047e-02   3.6903724e-02   3.8276988e-02   4.0291203e-02   4.0021309e-02   3.6714046e-02   3.6014079e-02   3.8125674e-02   3.4618652e-02   4.1743681e-02   3.5561593e-02   3.7315570e-02   3.6661168e-02   4.2092445e-02   4.6834465e-02   3.7494484e-02   4.4420441e-02   4.6238431e-02   4.7515894e-02   4.6178975e-02   4.5454104e-02   3.8094493e-02   3.5198157e-02   4.0168572e-02   3.5983011e-02   4.2468598e-02   4.2781582e-02   4.3812053e-02   4.8623672e-02   3.6651158e-02   4.8288067e-02   4.8422797e-02   3.8497118e-02   4.5563098e-02   0.0000000e+00   3.8823567e-02   4.1822716e-02   5.0021875e-02   4.5591460e-02   3.7862994e-02   3.8173307e-02   3.7358096e-02   3.8494741e-02   3.6387290e-02   4.1902049e-02   4.5617699e-02   4.1636258e-02   3.8776115e-02   3.9119303e-02   4.3486621e-02   4.1412718e-02   4.6252017e-02   3.7578305e-02   3.5595545e-02   3.7365117e-02   3.9199300e-02   3.9543186e-02   3.6652640e-02   3.4029317e-02   3.9091841e-02   4.1141680e-02   3.6167752e-02   3.8421322e-02   4.3540782e-02   3.5409548e-02   4.2243984e-02   4.5933631e-02   4.8152658e-02   4.3967887e-02   4.1572117e-02   5.1817858e-02   3.8776573e-02   3.7818125e-02   4.2193452e-02   4.3058270e-02   4.2354895e-02   4.4947597e-02   3.6146263e-02   3.5208508e-02   3.8558413e-02   4.4896809e-02   2.8834698e-02   3.1414320e-02
   3.1423344e-02   3.1693997e-02   3.2939236e-02   3.7003403e-02   4.0245305e-02   3.5316328e-02   3.1811402e-02   3.1705723e-02   3.3612453e-02   3.4261005e-02   3.7735765e-02   3.5445413e-02   3.7163856e-02   3.5539539e-02   3.4419722e-02   3.4542838e-02   3.6884974e-02   3.3937471e-02   3.8025595e-02   3.8694396e-02   4.9609852e-02   3.7255709e-02   3.7393949e-02   4.1928510e-02   4.3684014e-02   3.8922641e-02   3.5633082e-02   3.8740726e-02   3.5637618e-02   3.7621734e-02   4.2664449e-02   3.6720457e-02   3.8035737e-02   3.7264601e-02   4.5312905e-02   4.3263252e-02   4.1038939e-02   4.0675535e-02   4.1757120e-02   3.2351836e-02   4.4539572e-02   3.8823567e-02   0.0000000e+00   3.8258043e-02   3.6868459e-02   3.8444130e-02   3.6063358e-02   3.6378938e-02   3.9950016e-02   4.0039057e-02   3.6204776e-02   3.2553915e-02   4.2026082e-02   3.3175566e-02   3.0220033e-02   3.1073211e-02   3.4835389e-02   3.3844685e-02   3.5665734e-02   3.4583737e-02   3.5460740e-02   3.4327073e-02   3.5958781e-02   3.3231099e-02   3.2686241e-02   3.2233113e-02   3.7659651e-02   3.7941311e-02   3.4362770e-02   3.5052404e-02   4.0356151e-02   3.6203236e-02   4.6294925e-02   3.7725299e-02   4.5960346e-02   3.9464949e-02   3.9483141e-02   4.6755627e-02   3.7210190e-02   2.6476507e-02   3.3110864e-02   3.4629172e-02   3.7295381e-02   3.6631986e-02   3.2660513e-02   3.2102619e-02   3.1811610e-02   3.5450379e-02   3.0157815e-02   3.1582964e-02
   3.2708244e-02   3.3737902e-02   3.0856665e-02   3.3551389e-02   3.5985415e-02   3.6714394e-02   3.2258079e-02   3.1979010e-02   3.5320179e-02   3.4522769e-02   3.8239218e-02   3.4769598e-02   3.3780732e-02   3.2083850e-02   3.4733428e-02   3.0307896e-02   3.7575537e-02   3.4458542e-02   3.6881867e-02   3.9459439e-02   5.5946395e-02   3.8935548e-02   3.5131090e-02   4.0833280e-02   3.7947896e-02   3.8523668e-02   3.9405549e-02   3.8609462e-02   3.5077304e-02   3.5708245e-02   4.5069031e-02   3.7469614e-02   3.6745183e-02   3.7442699e-02   4.4240603e-02   4.8858029e-02   4.3746586e-02   4.0136357e-02   3.9979618e-02   3.2702341e-02   4.4270134e-02   4.1822716e-02   3.8258043e-02   0.0000000e+00   3.5293013e-02   3.9819084e-02   3.3099407e-02   3.4107772e-02   3.7422511e-02   3.9851660e-02   3.7328318e-02   3.0642036e-02   3.7412543e-02   3.2991681e-02   3.0848467e-02   3.1117808e-02   3.3769656e-02   3.3411037e-02   3.4903452e-02   3.5071436e-02   3.2933418e-02   3.2885735e-02   3.3972717e-02   3.3871853e-02   3.2012507e-02   3.1905830e-02   3.8466090e-02   3.9479381e-02   3.4852612e-02   3.4322174e-02   3.6536120e-02   3.7435303e-02   4.0996087e-02   3.6275001e-02   4.5270466e-02   3.9312473e-02   3.9542918e-02   4.7387970e-02   3.7387275e-02   2.7578040e-02   3.3890360e-02   3.3947368e-02   3.6317778e-02   3.4741764e-02   3.2671068e-02   3.3967580e-02   3.2458311e-02   3.9687672e-02   3.3012450e-02   3.3029887e-02
   3.4559376e-02   3.6844395e-02   3.4426224e-02   3.5492071e-02   3.8275619e-02   3.8030239e-02   3.3123728e-02   3.3371945e-02   3.5751694e-02   4.0372861e-02   4.1648307e-02   3.6579033e-02   3.8517800e-02   3.5182360e-02   3.6931316e-02   3.3517030e-02   3.7791997e-02   3.4037416e-02   3.9878060e-02   3.8150880e-02   5.2564991e-02   4.1782091e-02   4.0488590e-02   4.1496495e-02   3.9778955e-02   3.8941423e-02   3.8217988e-02   4.0174868e-02   3.6057497e-02   3.7992541e-02   4.5909081e-02   3.6811836e-02   4.0652132e-02   3.6245691e-02   4.4496325e-02   5.1347348e-02   4.1405300e-02   4.1428635e-02   3.7085654e-02   3.5141239e-02   5.5310773e-02   5.0021875e-02   3.6868459e-02   3.5293013e-02   0.0000000e+00   4.1555670e-02   3.3193612e-02   3.4660754e-02   3.7858424e-02   3.9465045e-02   3.7396093e-02   3.0490262e-02   3.9102425e-02   3.2086109e-02   3.2515809e-02   3.2846385e-02   3.4029303e-02   3.3072005e-02   3.3501661e-02   3.5414405e-02   3.3829739e-02   3.4879129e-02   3.3832182e-02   3.4663677e-02   3.4652727e-02   3.2790818e-02   3.9935969e-02   3.9748075e-02   3.3635861e-02   3.3494137e-02   3.6902567e-02   3.5823191e-02   4.3855686e-02   3.9780687e-02   4.3838995e-02   4.4125714e-02   4.0888498e-02   4.6038950e-02   3.3711543e-02   3.2142721e-02   3.4573138e-02   3.5996407e-02   4.1131675e-02   3.6293866e-02   3.3428518e-02   3.1827365e-02   3.3655327e-02   3.7034396e-02   3.6233689e-02   3.4451002e-02
   3.4015468e-02   3.3808532e-02   3.3662023e-02   3.7139014e-02   3.8086136e-02   3.7834484e-02   3.2377266e-02   3.3536552e-02   3.7215669e-02   3.6888631e-02   4.0607354e-02   3.6939737e-02   3.5479092e-02   3.4860383e-02   3.5355680e-02   3.5990506e-02   3.7643564e-02   3.2514404e-02   3.8551361e-02   3.9767059e-02   4.7738542e-02   4.1142041e-02   3.6810003e-02   4.2604109e-02   4.4238078e-02   3.9445487e-02   4.0602999e-02   4.1278158e-02   3.5521066e-02   3.8088853e-02   4.3170424e-02   3.5395072e-02   3.7666969e-02   3.7772366e-02   4.5484067e-02   5.5068788e-02   4.2527987e-02   4.2402741e-02   3.8160060e-02   3.5483290e-02   4.9294399e-02   4.5591460e-02   3.8444130e-02   3.9819084e-02   4.1555670e-02   0.0000000e+00   3.5859448e-02   3.7487480e-02   4.0156705e-02   3.9970112e-02   3.6201393e-02   3.4492223e-02   4.3452121e-02   3.6947202e-02   3.7159838e-02   3.7573515e-02   3.4144953e-02   3.4855581e-02   3.6051296e-02   3.7273506e-02   3.9606374e-02   3.9215195e-02   3.9036335e-02   3.7831127e-02   3.5396167e-02   3.4054453e-02   4.0831123e-02   4.3817414e-02   3.4183170e-02   3.9740041e-02   4.0671429e-02   3.8053988e-02   4.5713310e-02   3.5543181e-02   4.2763893e-02   4.6929663e-02   4.2097830e-02   4.7659490e-02   3.5510587e-02   4.5695861e-02   3.5577790e-02   3.5257521e-02   3.6326676e-02   3.4990393e-02   3.2882299e-02   3.4770948e-02   3.7671709e-02   3.6778512e-02   3.3219589e-02   3.3970294e-02
   2.8738740e-02   2.7326284e-02   2.7277935e-02   3.0430021e-02   3.3849918e-02   3.1284694e-02   2.7035352e-02   2.7938906e-02   3.3444813e-02   3.0689543e-02   3.2474954e-02   3.0401585e-02   3.2745451e-02   2.9821639e-02   3.1769174e-02   2.9616799e-02   3.3723074e-02   2.9312855e-02   3.4109005e-02   3.3361404e-02   4.2191620e-02   3.6134425e-02   3.2162383e-02   3.7360530e-02   3.9302477e-02   3.6595301e-02   3.4561134e-02   3.5795290e-02   3.0170175e-02   3.2480057e-02   3.7843282e-02   3.1747688e-02   3.5226055e-02   3.3647636e-02   3.9881507e-02   5.1961939e-02   3.6820548e-02   3.6917487e-02   3.3870301e-02   3.1688241e-02   4.1770342e-02   3.7862994e-02   3.6063358e-02   3.3099407e-02   3.3193612e-02   3.5859448e-02   0.0000000e+00   3.2670602e-02   3.4532619e-02   3.9100078e-02   3.2450569e-02   3.0200027e-02   3.8026926e-02   2.9266961e-02   2.9682635e-02   3.0025928e-02   3.2038442e-02   3.2399463e-02   3.1661557e-02   3.3025400e-02   3.2658614e-02   3.2665562e-02   3.1331167e-02   3.0376560e-02   3.0985623e-02   2.8940435e-02   3.7034968e-02   3.6505142e-02   3.0977079e-02   3.3008048e-02   3.4917465e-02   3.4262128e-02   3.7814070e-02   3.4752515e-02   3.8171713e-02   4.1517050e-02   3.6781573e-02   4.2566696e-02   2.9348400e-02   4.1840509e-02   3.1469487e-02   3.0750933e-02   3.3659529e-02   3.2447376e-02   2.7840286e-02   2.7730426e-02   2.9443709e-02   3.1086319e-02   2.8456294e-02   2.8537681e-02
   2.7747779e-02   2.8925864e-02   2.9543650e-02   3.0845504e-02   3.8628013e-02   3.4330847e-02   2.7608514e-02   2.7770303e-02   2.8351701e-02   2.8268045e-02   3.1712548e-02   3.0785219e-02   2.9971885e-02   3.0428239e-02   3.2779007e-02   2.9649914e-02   3.3127104e-02   2.8897105e-02   3.3436003e-02   3.3255746e-02   4.1611886e-02   3.5132039e-02   3.1677559e-02   3.5671432e-02   3.9485101e-02   3.3224681e-02   3.3123555e-02   3.5796768e-02   3.0485433e-02   3.2829792e-02   3.9315216e-02   3.1562566e-02   3.6681077e-02   3.2856305e-02   3.8225285e-02   4.7210186e-02   3.7011161e-02   3.8046642e-02   3.3376090e-02   3.3526538e-02   3.9056338e-02   3.8173307e-02   3.6378938e-02   3.4107772e-02   3.4660754e-02   3.7487480e-02   3.2670602e-02   0.0000000e+00   3.3223849e-02   3.5298485e-02   3.1769674e-02   3.1798163e-02   3.7888696e-02   2.9690443e-02   3.1033970e-02   2.9950604e-02   2.9349692e-02   2.7973714e-02   3.1472057e-02   3.0323775e-02   2.9707524e-02   2.9229247e-02   2.8307995e-02   3.0569831e-02   3.1185899e-02   2.8294456e-02   3.4327761e-02   3.4574916e-02   2.8516070e-02   2.8879375e-02   3.5546109e-02   3.2808795e-02   3.7429999e-02   3.5193206e-02   3.5958294e-02   3.8113460e-02   3.6820129e-02   4.1162125e-02   3.1995036e-02   4.1656944e-02   2.9272401e-02   2.8996641e-02   3.4109879e-02   3.1918964e-02   2.8963911e-02   2.6677045e-02   2.9987962e-02   2.9938098e-02   2.7561831e-02   2.7460257e-02
   3.0951331e-02   3.3956846e-02   3.4451891e-02   3.5400220e-02   4.1765351e-02   3.9634603e-02   3.4249144e-02   3.0614625e-02   3.5355003e-02   3.3032334e-02   3.6880053e-02   3.3617172e-02   3.5872312e-02   3.3373961e-02   3.2801431e-02   2.9945199e-02   3.7794010e-02   3.4176134e-02   3.5286708e-02   3.4751596e-02   4.4337884e-02   3.8667502e-02   3.6133168e-02   3.7725500e-02   3.9243598e-02   3.5982796e-02   3.7802931e-02   4.2897326e-02   3.4871801e-02   3.3427441e-02   3.8663375e-02   3.3709535e-02   3.7837324e-02   3.8350497e-02   3.9662277e-02   4.6557585e-02   3.8658071e-02   4.1194839e-02   3.6907479e-02   3.5401202e-02   4.1942408e-02   3.7358096e-02   3.9950016e-02   3.7422511e-02   3.7858424e-02   4.0156705e-02   3.4532619e-02   3.3223849e-02   0.0000000e+00   3.4776115e-02   3.1009395e-02   3.2634067e-02   4.0526681e-02   3.2655677e-02   3.4891048e-02   3.3783867e-02   3.3462842e-02   3.2114491e-02   3.4996597e-02   3.5183779e-02   3.4453661e-02   3.4954047e-02   3.5120182e-02   3.2884422e-02   3.2789880e-02   3.1793702e-02   4.0102908e-02   3.6187109e-02   2.9903455e-02   3.5209902e-02   3.5183567e-02   3.4968579e-02   4.0907503e-02   3.7169473e-02   4.5415890e-02   4.1266551e-02   3.9372129e-02   4.3653293e-02   3.3452444e-02   4.3499731e-02   3.1512261e-02   3.2057674e-02   3.5867704e-02   3.1366303e-02   2.9859946e-02   3.0598204e-02   3.2479823e-02   3.5673892e-02   3.1546548e-02   3.1048591e-02
   3.0172544e-02   2.9686125e-02   3.0266358e-02   3.6159750e-02   3.8984144e-02   3.5446678e-02   3.2675459e-02   3.1409213e-02   3.5755327e-02   3.2695626e-02   3.7761144e-02   3.4851826e-02   3.4823540e-02   3.4047349e-02   3.5037614e-02   3.0682756e-02   3.5118800e-02   3.2288059e-02   3.2118796e-02   3.7458117e-02   4.9176472e-02   3.7556799e-02   3.6244991e-02   3.8260216e-02   3.9312772e-02   3.5887473e-02   3.7623368e-02   4.0172494e-02   3.4027014e-02   3.1932213e-02   4.2923487e-02   3.3380241e-02   3.6907167e-02   3.8182176e-02   4.0567601e-02   4.4083433e-02   4.1090098e-02   4.3282760e-02   3.7162304e-02   3.4648317e-02   4.2837609e-02   3.8494741e-02   4.0039057e-02   3.9851660e-02   3.9465045e-02   3.9970112e-02   3.9100078e-02   3.5298485e-02   3.4776115e-02   0.0000000e+00   3.3278641e-02   3.5513347e-02   4.3630019e-02   3.1807066e-02   3.2805500e-02   3.3885074e-02   3.6079162e-02   3.3383656e-02   3.5324104e-02   3.8553170e-02   3.6470973e-02   3.6549567e-02   3.3525165e-02   3.5207844e-02   3.4286641e-02   3.4750419e-02   3.9664447e-02   3.7183445e-02   3.2518344e-02   3.4142664e-02   3.8483853e-02   3.3843514e-02   4.5897842e-02   3.9435291e-02   4.5082600e-02   4.5207881e-02   4.3965334e-02   4.6504419e-02   3.7439118e-02   4.1431355e-02   3.2896380e-02   3.2769220e-02   3.7924771e-02   3.2534781e-02   2.9725400e-02   3.0611347e-02   3.2996861e-02   3.2163794e-02   3.1316341e-02   3.0848668e-02
   2.8449213e-02   3.0389095e-02   2.8539305e-02   2.9293259e-02   3.6734058e-02   3.0916871e-02   2.9416860e-02   2.9871441e-02   3.1163213e-02   2.9499422e-02   3.2606701e-02   3.0398980e-02   3.2644154e-02   3.2540116e-02   3.1163821e-02   2.9774915e-02   3.2966076e-02   3.2527927e-02   3.1329132e-02   3.3046472e-02   4.0484746e-02   3.7383471e-02   3.2835187e-02   3.4315101e-02   3.6563894e-02   3.6365855e-02   3.2252011e-02   3.4421401e-02   3.0034035e-02   3.1005178e-02   3.9514781e-02   3.0397658e-02   3.3627891e-02   3.5508756e-02   4.2614879e-02   3.8352147e-02   3.6571725e-02   3.9477317e-02   3.2620243e-02   2.9903599e-02   4.2805790e-02   3.6387290e-02   3.6204776e-02   3.7328318e-02   3.7396093e-02   3.6201393e-02   3.2450569e-02   3.1769674e-02   3.1009395e-02   3.3278641e-02   0.0000000e+00   2.9223714e-02   3.8990067e-02   3.1908972e-02   3.1447677e-02   3.0164251e-02   2.9976249e-02   2.7545291e-02   3.0459648e-02   3.0747692e-02   3.2258433e-02   3.3359054e-02   3.2850432e-02   3.1218833e-02   2.9122347e-02   2.7891847e-02   3.5836918e-02   3.5072047e-02   3.0260955e-02   3.4851777e-02   3.9173603e-02   3.4983411e-02   3.9229261e-02   3.7175791e-02   3.7484894e-02   3.6780801e-02   3.5353353e-02   3.9296128e-02   3.4803074e-02   4.1085019e-02   3.0941147e-02   2.9539852e-02   3.4242367e-02   3.1334353e-02   2.9190996e-02   2.9386477e-02   3.0865906e-02   2.9663853e-02   3.0039480e-02   2.9665230e-02
   2.4431467e-02   2.5995994e-02   2.7160687e-02   3.0035461e-02   3.2309488e-02   2.9100635e-02   2.5563076e-02   2.3659665e-02   2.7928672e-02   2.7538541e-02   3.2238267e-02   2.6282740e-02   2.7539718e-02   2.4602210e-02   2.8880343e-02   2.6770349e-02   3.0574083e-02   2.9820600e-02   3.0213642e-02   3.1316250e-02   3.9909415e-02   3.7687793e-02   2.9729844e-02   3.1106857e-02   3.3055176e-02   3.0944925e-02   3.1547541e-02   3.4160221e-02   2.9690392e-02   2.9450068e-02   3.8524958e-02   2.8745607e-02   3.2760834e-02   3.2764569e-02   3.4126111e-02   4.1276320e-02   3.6148233e-02   3.5562685e-02   2.9090806e-02   2.9209350e-02   3.9594534e-02   4.1902049e-02   3.2553915e-02   3.0642036e-02   3.0490262e-02   3.4492223e-02   3.0200027e-02   3.1798163e-02   3.2634067e-02   3.5513347e-02   2.9223714e-02   0.0000000e+00   3.8305932e-02   2.8599021e-02   2.8862490e-02   2.8183720e-02   2.7201577e-02   2.7362521e-02   2.9009006e-02   2.9995713e-02   2.8276683e-02   2.8703322e-02   2.8388061e-02   2.7470953e-02   2.8798603e-02   2.8486004e-02   3.3717004e-02   3.2300902e-02   2.8257941e-02   3.1791348e-02   3.3793520e-02   2.7087497e-02   3.5371104e-02   3.1716607e-02   3.7302272e-02   3.3712868e-02   3.1118531e-02   3.7952030e-02   2.5568278e-02   4.0430323e-02   2.7137137e-02   2.7466133e-02   2.9189591e-02   2.9382898e-02   2.5842509e-02   2.6142886e-02   2.6692752e-02   2.6699266e-02   2.6696899e-02   2.6080163e-02
   3.1602131e-02   3.2322452e-02   3.2439303e-02   3.6417944e-02   4.3620650e-02   3.9033731e-02   3.5455178e-02   3.3461766e-02   3.5831852e-02   3.4942900e-02   4.2967512e-02   3.4959467e-02   3.7067851e-02   3.3070942e-02   3.4965022e-02   3.5567476e-02   4.2058674e-02   4.0458265e-02   3.5153136e-02   3.4444261e-02   4.7890727e-02   4.5433533e-02   3.9048200e-02   4.0861839e-02   4.2973503e-02   3.8297784e-02   3.8545636e-02   4.1429802e-02   3.5817466e-02   3.5449694e-02   4.1011068e-02   3.6031700e-02   4.1346352e-02   3.8080468e-02   4.0701921e-02   4.9151740e-02   4.0855670e-02   4.1351893e-02   4.0668821e-02   3.9755746e-02   4.9350676e-02   4.5617699e-02   4.2026082e-02   3.7412543e-02   3.9102425e-02   4.3452121e-02   3.8026926e-02   3.7888696e-02   4.0526681e-02   4.3630019e-02   3.8990067e-02   3.8305932e-02   0.0000000e+00   3.5267015e-02   3.5562393e-02   3.7252703e-02   3.8459996e-02   3.6500379e-02   3.9347552e-02   4.2030430e-02   3.7790878e-02   3.8783323e-02   3.8258039e-02   3.6598628e-02   3.6458061e-02   3.4565976e-02   3.8210708e-02   4.0896419e-02   3.7152815e-02   3.7204935e-02   3.6037516e-02   3.5870236e-02   4.5521135e-02   4.3730929e-02   3.8216384e-02   4.2506463e-02   3.6568850e-02   4.7303122e-02   3.9086277e-02   5.0096795e-02   3.5536082e-02   3.6226154e-02   3.9649868e-02   3.7957604e-02   3.2451309e-02   3.3266325e-02   3.3694553e-02   3.6154293e-02   3.3650806e-02   3.3410093e-02
   2.6143541e-02   2.6779222e-02   2.5088274e-02   2.7921519e-02   3.3235799e-02   3.1012208e-02   2.6284531e-02   2.6701568e-02   2.8733316e-02   2.7081829e-02   2.9698621e-02   2.8356328e-02   2.9453195e-02   2.7757288e-02   2.9366835e-02   2.6334094e-02   3.2619387e-02   3.0709418e-02   2.8411822e-02   2.8501817e-02   4.1090568e-02   3.2655639e-02   2.9067705e-02   3.0343043e-02   3.2495830e-02   3.1396395e-02   2.9831705e-02   3.3858368e-02   2.8645470e-02   2.9903776e-02   3.7478392e-02   2.9998007e-02   3.2539549e-02   3.0083039e-02   3.3965839e-02   4.1535388e-02   3.7379936e-02   3.3963467e-02   3.1093454e-02   3.0642232e-02   3.8220072e-02   4.1636258e-02   3.3175566e-02   3.2991681e-02   3.2086109e-02   3.6947202e-02   2.9266961e-02   2.9690443e-02   3.2655677e-02   3.1807066e-02   3.1908972e-02   2.8599021e-02   3.5267015e-02   0.0000000e+00   2.7413830e-02   2.6751304e-02   2.9202001e-02   2.7470986e-02   2.7689245e-02   2.9255774e-02   2.9830324e-02   2.9405832e-02   2.7260161e-02   2.5897692e-02   2.8607906e-02   2.9441594e-02   3.3700732e-02   3.4161436e-02   2.9810269e-02   3.0512213e-02   3.2007354e-02   2.9064128e-02   3.5690743e-02   3.4314847e-02   3.6899128e-02   3.6086681e-02   3.3298499e-02   4.0895003e-02   3.2104938e-02   3.8936545e-02   2.7267914e-02   2.7124188e-02   3.2591890e-02   2.8156582e-02   2.5433554e-02   2.4721601e-02   2.9658650e-02   2.8523325e-02   2.6862097e-02   2.5177370e-02
   2.7653133e-02   2.7476210e-02   2.6993596e-02   3.0941320e-02   3.2435281e-02   2.9232465e-02   2.6901436e-02   2.6787803e-02   2.8292132e-02   2.8152965e-02   3.2553933e-02   2.9726422e-02   3.0211677e-02   2.9406716e-02   3.2122238e-02   2.8435775e-02   3.1679129e-02   2.9065379e-02   2.8211059e-02   3.0165769e-02   4.3078969e-02   3.1933746e-02   3.1317012e-02   3.2208901e-02   3.4833484e-02   3.2718285e-02   3.4823745e-02   3.6427199e-02   2.9849734e-02   2.7411592e-02   3.5415417e-02   2.8972938e-02   3.2650569e-02   3.6125113e-02   3.9508521e-02   3.4976921e-02   3.7231817e-02   3.4479666e-02   2.9476726e-02   2.9807074e-02   4.2614006e-02   3.8776115e-02   3.0220033e-02   3.0848467e-02   3.2515809e-02   3.7159838e-02   2.9682635e-02   3.1033970e-02   3.4891048e-02   3.2805500e-02   3.1447677e-02   2.8862490e-02   3.5562393e-02   2.7413830e-02   0.0000000e+00   2.8029949e-02   2.8891417e-02   2.9492786e-02   2.8657753e-02   3.1469695e-02   3.0056619e-02   2.9152175e-02   3.2076339e-02   2.8299169e-02   2.5180917e-02   2.6624101e-02   3.3295052e-02   3.6747648e-02   3.0994281e-02   3.2171141e-02   3.5032915e-02   3.2039576e-02   3.8378729e-02   3.5978736e-02   3.5246618e-02   3.3634396e-02   3.5975125e-02   4.2626618e-02   3.3907715e-02   3.6213895e-02   2.8782029e-02   3.0031213e-02   3.3883077e-02   3.2075295e-02   2.8051420e-02   2.8054187e-02   2.9202282e-02   2.9269528e-02   2.7588724e-02   2.8523592e-02
   2.7269009e-02   2.6929433e-02   2.5912554e-02   2.7857765e-02   3.3011218e-02   2.7983948e-02   2.3902710e-02   2.5587077e-02   2.7651744e-02   2.6589993e-02   3.0140595e-02   2.8227453e-02   2.8717911e-02   2.8392358e-02   3.0856547e-02   2.5887227e-02   3.1353551e-02   2.8579878e-02   2.9291445e-02   2.9832870e-02   3.4996643e-02   3.1412908e-02   3.0151360e-02   3.2992562e-02   3.5021984e-02   3.2061369e-02   2.9451146e-02   3.4523334e-02   2.8400765e-02   2.7293657e-02   3.6239331e-02   3.0758352e-02   3.2562071e-02   3.5355660e-02   4.0820639e-02   4.3370106e-02   3.6811712e-02   3.4452311e-02   2.9657865e-02   3.0642224e-02   3.5131967e-02   3.9119303e-02   3.1073211e-02   3.1117808e-02   3.2846385e-02   3.7573515e-02   3.0025928e-02   2.9950604e-02   3.3783867e-02   3.3885074e-02   3.0164251e-02   2.8183720e-02   3.7252703e-02   2.6751304e-02   2.8029949e-02   0.0000000e+00   2.8023997e-02   2.8543125e-02   2.8042487e-02   3.0340382e-02   2.9249400e-02   2.7870202e-02   3.0582965e-02   2.7864426e-02   2.5642279e-02   2.7679750e-02   3.5680258e-02   3.5421058e-02   2.8117437e-02   3.1236674e-02   3.0697887e-02   3.0501218e-02   3.6919356e-02   3.3771374e-02   3.8402861e-02   3.7345141e-02   3.6979095e-02   3.8450627e-02   2.9790497e-02   4.0370685e-02   2.6791043e-02   2.8207461e-02   3.1954671e-02   2.8470766e-02   2.5194717e-02   2.7159511e-02   2.8699798e-02   2.8974500e-02   2.6688781e-02   2.7414152e-02
   2.7509668e-02   2.7925823e-02   2.7560542e-02   2.9227298e-02   3.3893226e-02   2.9297230e-02   2.7223912e-02   2.7266384e-02   3.2157628e-02   2.7914736e-02   3.0575433e-02   2.8940909e-02   3.0763251e-02   2.9109970e-02   3.1628232e-02   2.7668261e-02   3.3262520e-02   3.0540342e-02   3.0296356e-02   3.3670985e-02   3.5932572e-02   3.4854682e-02   3.2438102e-02   3.3343148e-02   3.6283646e-02   3.3270379e-02   3.4377114e-02   3.4502769e-02   3.1954844e-02   2.9868287e-02   3.6664890e-02   3.0599797e-02   3.5622384e-02   3.8765267e-02   4.2276884e-02   4.3318735e-02   3.5197905e-02   3.9743529e-02   3.1781904e-02   3.0681402e-02   3.7212258e-02   4.3486621e-02   3.4835389e-02   3.3769656e-02   3.4029303e-02   3.4144953e-02   3.2038442e-02   2.9349692e-02   3.3462842e-02   3.6079162e-02   2.9976249e-02   2.7201577e-02   3.8459996e-02   2.9202001e-02   2.8891417e-02   2.8023997e-02   0.0000000e+00   3.0069469e-02   3.0617262e-02   3.1687578e-02   3.1519731e-02   3.0159878e-02   3.2418051e-02   2.7904479e-02   2.7212193e-02   2.8094754e-02   3.5320295e-02   3.2924564e-02   2.8852760e-02   3.3202337e-02   3.3527277e-02   3.1361235e-02   3.8506410e-02   3.3959732e-02   3.3612189e-02   3.8030074e-02   3.7170984e-02   3.8906818e-02   3.2331631e-02   3.6980475e-02   2.7375366e-02   2.7828989e-02   3.5389505e-02   2.8648770e-02   2.5958260e-02   2.8589522e-02   2.9314516e-02   2.8986893e-02   2.6514041e-02   2.5431192e-02
   2.8190278e-02   2.8081679e-02   2.8543390e-02   2.9795191e-02   3.5708718e-02   3.3491697e-02   2.8295268e-02   2.7281856e-02   2.8100479e-02   2.8592159e-02   3.0229125e-02   2.9254700e-02   3.0440338e-02   2.9137900e-02   3.1473682e-02   2.8086372e-02   3.5768245e-02   3.1619883e-02   3.2917703e-02   3.1191317e-02   3.9024094e-02   3.9096416e-02   2.9899620e-02   3.3534830e-02   3.5069389e-02   3.4776895e-02   3.5044692e-02   3.4393417e-02   3.1042680e-02   2.9197711e-02   3.5176088e-02   2.9562386e-02   3.4283373e-02   3.4460846e-02   4.0441967e-02   4.4381173e-02   3.3724746e-02   3.9234364e-02   3.1354001e-02   3.0669217e-02   3.8984280e-02   4.1412718e-02   3.3844685e-02   3.3411037e-02   3.3072005e-02   3.4855581e-02   3.2399463e-02   2.7973714e-02   3.2114491e-02   3.3383656e-02   2.7545291e-02   2.7362521e-02   3.6500379e-02   2.7470986e-02   2.9492786e-02   2.8543125e-02   3.0069469e-02   0.0000000e+00   3.0559448e-02   3.0136705e-02   2.9058382e-02   2.9950126e-02   3.0134789e-02   2.8903239e-02   2.6535002e-02   2.9380375e-02   3.4324615e-02   3.3458132e-02   2.9459412e-02   2.8301978e-02   2.9117941e-02   2.9575735e-02   3.5976327e-02   3.3534059e-02   3.3584705e-02   3.5159703e-02   3.7868079e-02   4.1184067e-02   3.2634300e-02   3.9137169e-02   2.8017386e-02   2.8955172e-02   3.3532934e-02   3.0550838e-02   2.5896368e-02   2.7148658e-02   2.7141047e-02   2.9209321e-02   2.5856001e-02   2.5746705e-02
   2.8544640e-02   2.5549700e-02   2.7655051e-02   2.9401955e-02   3.2505317e-02   3.2782441e-02   2.7408412e-02   2.8230902e-02   3.0806264e-02   2.9230148e-02   3.2732741e-02   2.9470188e-02   3.1277357e-02   3.0454574e-02   3.3058433e-02   2.6997721e-02   3.2238511e-02   3.2048475e-02   3.2556636e-02   3.1971682e-02   4.3597457e-02   4.0659681e-02   3.1106164e-02   3.3995919e-02   3.7885998e-02   3.2913183e-02   3.3187768e-02   3.8448668e-02   3.2405072e-02   3.0145995e-02   3.6224120e-02   3.0907363e-02   3.4801341e-02   3.4911647e-02   4.0771733e-02   3.9853133e-02   3.5167908e-02   3.8619286e-02   3.2415074e-02   3.2303656e-02   4.0968182e-02   4.6252017e-02   3.5665734e-02   3.4903452e-02   3.3501661e-02   3.6051296e-02   3.1661557e-02   3.1472057e-02   3.4996597e-02   3.5324104e-02   3.0459648e-02   2.9009006e-02   3.9347552e-02   2.7689245e-02   2.8657753e-02   2.8042487e-02   3.0617262e-02   3.0559448e-02   0.0000000e+00   3.1926084e-02   2.9693492e-02   3.2601485e-02   3.1514352e-02   2.8571657e-02   2.9369976e-02   3.2228619e-02   3.5867720e-02   3.4914401e-02   3.0726801e-02   3.2591586e-02   3.3864464e-02   3.1717924e-02   3.9290717e-02   3.4036413e-02   3.4082110e-02   4.1531114e-02   3.7259146e-02   3.9999441e-02   3.1560175e-02   4.3647330e-02   2.8054596e-02   2.8444652e-02   3.3452663e-02   3.1311660e-02   2.6773650e-02   2.7136187e-02   2.8321347e-02   3.1784923e-02   2.7633170e-02   2.7975702e-02
   2.9678408e-02   2.9030166e-02   3.0412741e-02   3.0067874e-02   3.3805786e-02   3.3819623e-02   2.8695616e-02   2.9122765e-02   3.1845033e-02   2.8794522e-02   3.4126688e-02   3.0305293e-02   3.0991446e-02   3.0578943e-02   3.2234328e-02   2.9196416e-02   3.0549246e-02   3.1578896e-02   2.9976589e-02   3.0857960e-02   4.1470024e-02   4.0436689e-02   3.4069017e-02   3.5272725e-02   4.0723396e-02   3.2027972e-02   3.3977616e-02   3.5915105e-02   3.2285407e-02   3.1662835e-02   3.6830317e-02   3.3400247e-02   3.4202938e-02   3.6989590e-02   4.1418425e-02   5.1059407e-02   3.7060935e-02   3.6068907e-02   3.3523599e-02   3.1583086e-02   4.2812950e-02   3.7578305e-02   3.4583737e-02   3.5071436e-02   3.5414405e-02   3.7273506e-02   3.3025400e-02   3.0323775e-02   3.5183779e-02   3.8553170e-02   3.0747692e-02   2.9995713e-02   4.2030430e-02   2.9255774e-02   3.1469695e-02   3.0340382e-02   3.1687578e-02   3.0136705e-02   3.1926084e-02   0.0000000e+00   3.0175213e-02   3.2244370e-02   3.3851703e-02   3.0072222e-02   3.0574212e-02   3.1371775e-02   3.4228505e-02   3.7097175e-02   3.3764948e-02   3.3455382e-02   3.3887338e-02   2.8974479e-02   3.7865375e-02   3.6584015e-02   3.3425927e-02   3.3706142e-02   3.4864281e-02   4.2960531e-02   3.5557981e-02   3.9863539e-02   3.0068695e-02   3.1503953e-02   3.3140024e-02   3.2610842e-02   2.6885807e-02   2.6703052e-02   2.7456220e-02   2.9879930e-02   2.9251501e-02   2.8797769e-02
   2.8950390e-02   2.9740844e-02   3.0993964e-02   3.1474861e-02   3.3651870e-02   3.3933346e-02   2.7689130e-02   2.7737432e-02   2.9443817e-02   3.0340078e-02   3.2044974e-02   2.9870036e-02   3.1414535e-02   3.0715787e-02   3.2763591e-02   2.8781802e-02   3.0576742e-02   3.2852963e-02   3.1249727e-02   3.1415334e-02   4.6840585e-02   3.4149991e-02   3.3661334e-02   3.5313470e-02   3.9059048e-02   3.3878357e-02   3.5228150e-02   3.3643086e-02   3.2715370e-02   3.0378299e-02   3.5453571e-02   3.2713999e-02   3.5090295e-02   3.7017772e-02   4.1895914e-02   4.3789441e-02   3.8401511e-02   3.5131940e-02   3.2502040e-02   2.9846970e-02   4.0709584e-02   3.5595545e-02   3.5460740e-02   3.2933418e-02   3.3829739e-02   3.9606374e-02   3.2658614e-02   2.9707524e-02   3.4453661e-02   3.6470973e-02   3.2258433e-02   2.8276683e-02   3.7790878e-02   2.9830324e-02   3.0056619e-02   2.9249400e-02   3.1519731e-02   2.9058382e-02   2.9693492e-02   3.0175213e-02   0.0000000e+00   3.1855517e-02   3.1392889e-02   2.8404638e-02   2.9615055e-02   2.8967788e-02   3.4191258e-02   3.5850141e-02   3.1473768e-02   2.9220710e-02   3.2887080e-02   3.1074506e-02   3.6494135e-02   3.6361456e-02   3.4510323e-02   3.7035458e-02   3.4874989e-02   4.2532194e-02   3.4312012e-02   3.7997924e-02   2.8469761e-02   3.0130965e-02   3.3963671e-02   3.1809306e-02   2.7446607e-02   2.7372182e-02   2.5763041e-02   3.0898665e-02   2.6994817e-02   2.8284872e-02
   2.8449976e-02   2.8787624e-02   2.7814026e-02   3.1395769e-02   3.3432455e-02   3.5284406e-02   2.7813815e-02   2.7705509e-02   2.9189736e-02   2.8550794e-02   3.2882159e-02   2.9910160e-02   3.1364275e-02   2.8898985e-02   3.1280846e-02   2.7725899e-02   3.1834088e-02   2.9983147e-02   3.1596100e-02   3.2284571e-02   4.3726962e-02   3.6781248e-02   3.3219624e-02   3.4161127e-02   3.4190690e-02   3.2718157e-02   3.4576606e-02   3.4705190e-02   3.2273198e-02   2.9029449e-02   3.6660745e-02   3.1758144e-02   3.6427569e-02   3.5772218e-02   4.1709539e-02   4.2022698e-02   4.1950829e-02   3.4528129e-02   3.1398994e-02   2.9920521e-02   4.0034311e-02   3.7365117e-02   3.4327073e-02   3.2885735e-02   3.4879129e-02   3.9215195e-02   3.2665562e-02   2.9229247e-02   3.4954047e-02   3.6549567e-02   3.3359054e-02   2.8703322e-02   3.8783323e-02   2.9405832e-02   2.9152175e-02   2.7870202e-02   3.0159878e-02   2.9950126e-02   3.2601485e-02   3.2244370e-02   3.1855517e-02   0.0000000e+00   3.2797413e-02   3.0720090e-02   3.2768129e-02   3.1419386e-02   3.6395210e-02   3.5051415e-02   3.0071206e-02   3.1705791e-02   3.5557192e-02   3.3654831e-02   4.0233832e-02   3.9633437e-02   3.9692531e-02   3.8379544e-02   3.8286504e-02   4.5141881e-02   3.4721386e-02   4.4438881e-02   3.0118986e-02   2.9617421e-02   3.5005177e-02   3.1035307e-02   2.6819666e-02   2.9040843e-02   2.8129572e-02   3.1532185e-02   2.7958649e-02   2.7247957e-02
   2.8868823e-02   2.8277890e-02   2.8631990e-02   3.2258076e-02   3.4614045e-02   3.1536037e-02   2.5615661e-02   2.7318664e-02   2.9305840e-02   2.7563066e-02   3.2798223e-02   2.9668726e-02   3.1076610e-02   3.0992634e-02   3.2480727e-02   2.7570905e-02   3.5976440e-02   3.3901190e-02   3.1434923e-02   3.1072401e-02   4.0512615e-02   3.9621190e-02   3.3969385e-02   3.6051519e-02   3.8980681e-02   3.6243407e-02   3.4215369e-02   3.5655123e-02   3.2602995e-02   3.1254822e-02   3.8539898e-02   3.6070389e-02   3.5646821e-02   3.5327653e-02   3.5137081e-02   3.8294324e-02   3.8081041e-02   3.2242593e-02   3.4814101e-02   2.9808781e-02   3.6954105e-02   3.9199300e-02   3.5958781e-02   3.3972717e-02   3.3832182e-02   3.9036335e-02   3.1331167e-02   2.8307995e-02   3.5120182e-02   3.3525165e-02   3.2850432e-02   2.8388061e-02   3.8258039e-02   2.7260161e-02   3.2076339e-02   3.0582965e-02   3.2418051e-02   3.0134789e-02   3.1514352e-02   3.3851703e-02   3.1392889e-02   3.2797413e-02   0.0000000e+00   2.9552981e-02   3.2439937e-02   3.0393578e-02   3.5390684e-02   3.4931351e-02   3.0921972e-02   3.1565554e-02   3.2922948e-02   3.1944958e-02   3.6973060e-02   3.6865260e-02   3.3774060e-02   3.2112619e-02   3.9097133e-02   4.2574251e-02   2.9245169e-02   4.4311558e-02   3.1271429e-02   3.0411042e-02   3.3019323e-02   2.9535602e-02   2.6250503e-02   2.5723984e-02   2.6884919e-02   2.9618300e-02   2.7181732e-02   2.7553799e-02
   2.6749938e-02   2.8069434e-02   2.8125523e-02   2.9499345e-02   3.2369966e-02   3.1602605e-02   2.6505929e-02   2.6130962e-02   2.9443432e-02   2.9360968e-02   3.0982763e-02   2.9709361e-02   3.0187627e-02   2.7712193e-02   3.0060336e-02   2.8569817e-02   3.4361794e-02   3.4639985e-02   3.2182396e-02   3.3291770e-02   4.0828396e-02   3.6403361e-02   3.1245025e-02   3.3735021e-02   3.3631119e-02   3.0942423e-02   3.2744308e-02   3.1591649e-02   3.0220311e-02   2.7124000e-02   3.6760180e-02   3.1749331e-02   3.3743779e-02   3.5136576e-02   3.6941888e-02   3.8721783e-02   3.2666183e-02   3.2659916e-02   2.9791632e-02   2.8907528e-02   4.1565080e-02   3.9543186e-02   3.3231099e-02   3.3871853e-02   3.4663677e-02   3.7831127e-02   3.0376560e-02   3.0569831e-02   3.2884422e-02   3.5207844e-02   3.1218833e-02   2.7470953e-02   3.6598628e-02   2.5897692e-02   2.8299169e-02   2.7864426e-02   2.7904479e-02   2.8903239e-02   2.8571657e-02   3.0072222e-02   2.8404638e-02   3.0720090e-02   2.9552981e-02   0.0000000e+00   2.5713844e-02   2.7544457e-02   3.4215977e-02   3.1821314e-02   2.8820257e-02   3.1906648e-02   3.0059289e-02   3.0230580e-02   3.7957749e-02   3.7000163e-02   3.2106187e-02   3.7859137e-02   3.3190720e-02   3.9830753e-02   2.8109899e-02   4.2048722e-02   2.6538563e-02   2.9154371e-02   3.1679485e-02   2.8048078e-02   2.5306899e-02   2.5598014e-02   2.7558857e-02   3.0375612e-02   2.7008845e-02   2.6750859e-02
   2.6181998e-02   2.7403548e-02   2.7239215e-02   2.8205633e-02   3.1865469e-02   3.1930274e-02   2.7546500e-02   2.6231158e-02   3.0696858e-02   2.9060476e-02   2.9372610e-02   2.7653730e-02   2.8739563e-02   2.6694886e-02   2.6029059e-02   2.5288530e-02   3.1387198e-02   3.2608790e-02   3.1987825e-02   3.0084678e-02   3.8236572e-02   4.0524328e-02   3.1473951e-02   3.1049990e-02   3.6965449e-02   3.0268057e-02   3.6959412e-02   3.5175321e-02   2.9826343e-02   2.6803917e-02   3.4486488e-02   3.0578790e-02   3.1066188e-02   3.4139301e-02   3.5798944e-02   4.1147906e-02   3.5271508e-02   3.1627315e-02   3.0666274e-02   3.1458316e-02   3.6747782e-02   3.6652640e-02   3.2686241e-02   3.2012507e-02   3.4652727e-02   3.5396167e-02   3.0985623e-02   3.1185899e-02   3.2789880e-02   3.4286641e-02   2.9122347e-02   2.8798603e-02   3.6458061e-02   2.8607906e-02   2.5180917e-02   2.5642279e-02   2.7212193e-02   2.6535002e-02   2.9369976e-02   3.0574212e-02   2.9615055e-02   3.2768129e-02   3.2439937e-02   2.5713844e-02   0.0000000e+00   2.8951271e-02   3.7057230e-02   3.2978823e-02   2.6922552e-02   3.1696969e-02   3.2733555e-02   3.1187172e-02   3.8253523e-02   3.5444564e-02   3.7154020e-02   3.8419807e-02   3.5090180e-02   3.7927228e-02   2.9065197e-02   4.2347746e-02   3.0022284e-02   3.0004149e-02   3.2492020e-02   2.6246482e-02   2.6633354e-02   2.6180003e-02   2.7879383e-02   2.9380979e-02   2.8218457e-02   2.7667078e-02
   2.6745391e-02   2.6104943e-02   2.7117061e-02   2.9479628e-02   3.2680688e-02   3.0887434e-02   2.4877081e-02   2.5734581e-02   3.0710253e-02   2.8257922e-02   2.8113712e-02   2.6632799e-02   3.0594346e-02   2.8890053e-02   2.9436375e-02   2.6775302e-02   3.1829208e-02   2.9107338e-02   3.0556444e-02   3.1337189e-02   3.8147869e-02   3.0689500e-02   3.1454497e-02   3.0992842e-02   3.3086648e-02   3.2606308e-02   3.3800891e-02   3.3641622e-02   3.0055127e-02   2.7678728e-02   3.4733628e-02   3.3735365e-02   3.4912803e-02   3.1934996e-02   3.7859884e-02   4.8266858e-02   3.6193506e-02   3.1722781e-02   3.0148869e-02   2.6589742e-02   4.0993780e-02   3.4029317e-02   3.2233113e-02   3.1905830e-02   3.2790818e-02   3.4054453e-02   2.8940435e-02   2.8294456e-02   3.1793702e-02   3.4750419e-02   2.7891847e-02   2.8486004e-02   3.4565976e-02   2.9441594e-02   2.6624101e-02   2.7679750e-02   2.8094754e-02   2.9380375e-02   3.2228619e-02   3.1371775e-02   2.8967788e-02   3.1419386e-02   3.0393578e-02   2.7544457e-02   2.8951271e-02   0.0000000e+00   3.3120521e-02   3.2686710e-02   2.8307902e-02   3.1475375e-02   3.4747887e-02   3.1949561e-02   3.5134117e-02   3.3888949e-02   3.5564138e-02   3.8321313e-02   3.3178126e-02   3.7710732e-02   3.0280964e-02   3.8547887e-02   2.6902702e-02   2.8821939e-02   3.1970380e-02   3.0927031e-02   2.7232708e-02   2.6440727e-02   2.7793324e-02   2.8565091e-02   2.6783052e-02   2.5547993e-02
   3.1139671e-02   3.1947181e-02   3.3043019e-02   3.4434886e-02   3.7588305e-02   3.6093331e-02   3.0679305e-02   3.0802693e-02   3.5882278e-02   3.4069706e-02   3.5648131e-02   3.3879764e-02   3.3029917e-02   3.2365358e-02   3.5793422e-02   3.4556408e-02   3.6224571e-02   3.4125849e-02   3.6808767e-02   3.4707837e-02   4.0562112e-02   4.7038695e-02   3.6407091e-02   3.8468408e-02   4.1079573e-02   3.5174466e-02   3.9014610e-02   4.0133004e-02   3.6891625e-02   3.4040248e-02   3.8892454e-02   3.7628373e-02   3.9726872e-02   3.8748972e-02   4.5099084e-02   4.5040239e-02   4.2634329e-02   3.9099829e-02   3.8668287e-02   3.4389191e-02   4.5369451e-02   3.9091841e-02   3.7659651e-02   3.8466090e-02   3.9935969e-02   4.0831123e-02   3.7034968e-02   3.4327761e-02   4.0102908e-02   3.9664447e-02   3.5836918e-02   3.3717004e-02   3.8210708e-02   3.3700732e-02   3.3295052e-02   3.5680258e-02   3.5320295e-02   3.4324615e-02   3.5867720e-02   3.4228505e-02   3.4191258e-02   3.6395210e-02   3.5390684e-02   3.4215977e-02   3.7057230e-02   3.3120521e-02   0.0000000e+00   3.9099376e-02   3.3841989e-02   3.5552585e-02   3.7555799e-02   3.6521988e-02   4.2972503e-02   4.3595562e-02   4.3130802e-02   4.3439740e-02   3.8229724e-02   4.6834656e-02   3.7012532e-02   4.6146379e-02   3.2255292e-02   3.4031995e-02   3.7267032e-02   3.4266725e-02   3.1337362e-02   3.2664034e-02   3.0290712e-02   3.2259299e-02   3.1929965e-02   3.1848751e-02
   3.3548109e-02   3.4578973e-02   3.6519109e-02   3.8530803e-02   4.0582372e-02   4.1072136e-02   3.2911162e-02   3.3656842e-02   3.9220100e-02   3.5531079e-02   3.7194516e-02   3.4131287e-02   3.7263829e-02   3.5998413e-02   3.9605001e-02   3.4361520e-02   3.5949551e-02   3.7837101e-02   3.7237997e-02   3.5648039e-02   4.0154418e-02   4.4875936e-02   3.7795311e-02   4.0540209e-02   4.0091309e-02   3.8060260e-02   4.1322631e-02   3.7125120e-02   3.8338139e-02   3.5568102e-02   4.2076794e-02   3.6348125e-02   3.8802168e-02   3.9567633e-02   4.4643187e-02   4.6410227e-02   4.5509374e-02   3.8910034e-02   3.7432779e-02   3.4670864e-02   4.3821192e-02   4.1141680e-02   3.7941311e-02   3.9479381e-02   3.9748075e-02   4.3817414e-02   3.6505142e-02   3.4574916e-02   3.6187109e-02   3.7183445e-02   3.5072047e-02   3.2300902e-02   4.0896419e-02   3.4161436e-02   3.6747648e-02   3.5421058e-02   3.2924564e-02   3.3458132e-02   3.4914401e-02   3.7097175e-02   3.5850141e-02   3.5051415e-02   3.4931351e-02   3.1821314e-02   3.2978823e-02   3.2686710e-02   3.9099376e-02   0.0000000e+00   3.7815861e-02   3.9074191e-02   3.7279198e-02   3.6659332e-02   4.4460776e-02   4.2594460e-02   4.2277077e-02   4.2194996e-02   4.3215823e-02   4.2553360e-02   3.5333894e-02   4.1418823e-02   3.4060727e-02   3.5781497e-02   3.8576637e-02   3.7738453e-02   3.4282872e-02   3.2937090e-02   3.3163863e-02   3.3234993e-02   3.2974339e-02   3.2386263e-02
   2.8917232e-02   2.8406185e-02   2.7994398e-02   3.1795294e-02   3.1399855e-02   3.4367745e-02   2.4770348e-02   2.6447813e-02   3.4227625e-02   2.6787211e-02   2.9438693e-02   2.8315565e-02   3.0614632e-02   2.7867703e-02   3.1292304e-02   3.1006811e-02   3.1509012e-02   3.1240867e-02   2.8194533e-02   2.9749981e-02   3.6665661e-02   4.2417613e-02   3.4667451e-02   3.4771911e-02   3.4981302e-02   3.3696599e-02   3.7092205e-02   3.6773967e-02   3.3347347e-02   2.8853006e-02   3.9558260e-02   3.3701191e-02   3.4260807e-02   3.4877440e-02   3.9123162e-02   4.0798385e-02   4.0721928e-02   3.5051885e-02   3.2916002e-02   2.8727303e-02   3.8435804e-02   3.6167752e-02   3.4362770e-02   3.4852612e-02   3.3635861e-02   3.4183170e-02   3.0977079e-02   2.8516070e-02   2.9903455e-02   3.2518344e-02   3.0260955e-02   2.8257941e-02   3.7152815e-02   2.9810269e-02   3.0994281e-02   2.8117437e-02   2.8852760e-02   2.9459412e-02   3.0726801e-02   3.3764948e-02   3.1473768e-02   3.0071206e-02   3.0921972e-02   2.8820257e-02   2.6922552e-02   2.8307902e-02   3.3841989e-02   3.7815861e-02   0.0000000e+00   3.5951124e-02   3.2404592e-02   3.0217820e-02   3.7572156e-02   3.6213260e-02   4.1490655e-02   3.4180302e-02   3.7410497e-02   4.0360743e-02   2.6608850e-02   3.9766103e-02   2.8006421e-02   2.9488336e-02   3.0840299e-02   2.7265716e-02   2.7851341e-02   2.6187954e-02   2.6807976e-02   2.5026916e-02   2.7135769e-02   2.6747831e-02
   2.9756763e-02   2.9164618e-02   2.8878466e-02   3.1979237e-02   3.4035648e-02   3.5222537e-02   2.6958660e-02   2.8274769e-02   3.4143095e-02   3.0874749e-02   3.1693764e-02   3.1552429e-02   3.3126456e-02   3.3820974e-02   3.2759965e-02   3.2372348e-02   3.3532465e-02   3.7749062e-02   3.5599882e-02   3.4443780e-02   4.2421766e-02   4.1273641e-02   3.8723938e-02   3.7487564e-02   3.7935736e-02   3.4013236e-02   3.4706494e-02   3.6274770e-02   3.2155945e-02   2.9203262e-02   3.9782154e-02   3.1667732e-02   3.2040492e-02   3.3097897e-02   3.8670492e-02   4.7085196e-02   3.7373393e-02   3.4965412e-02   3.2903635e-02   3.0265878e-02   4.7376653e-02   3.8421322e-02   3.5052404e-02   3.4322174e-02   3.3494137e-02   3.9740041e-02   3.3008048e-02   2.8879375e-02   3.5209902e-02   3.4142664e-02   3.4851777e-02   3.1791348e-02   3.7204935e-02   3.0512213e-02   3.2171141e-02   3.1236674e-02   3.3202337e-02   2.8301978e-02   3.2591586e-02   3.3455382e-02   2.9220710e-02   3.1705791e-02   3.1565554e-02   3.1906648e-02   3.1696969e-02   3.1475375e-02   3.5552585e-02   3.9074191e-02   3.5951124e-02   0.0000000e+00   3.3473262e-02   2.9324676e-02   3.9162968e-02   3.9166605e-02   4.0077041e-02   3.4167572e-02   3.2857055e-02   3.8032325e-02   2.9584676e-02   3.9710547e-02   2.9691283e-02   3.0264210e-02   3.4061193e-02   3.3914774e-02   3.1110091e-02   3.2091201e-02   3.0533351e-02   3.2241547e-02   3.0873310e-02   3.0275601e-02
   2.9561694e-02   3.1068128e-02   3.1719610e-02   3.3990154e-02   3.6880793e-02   3.3358541e-02   2.9653785e-02   3.0015403e-02   3.3445408e-02   3.1458701e-02   3.7313791e-02   2.9647483e-02   3.2391901e-02   3.3356957e-02   3.2321858e-02   3.1528328e-02   3.4722874e-02   3.5911957e-02   3.1333292e-02   3.4842629e-02   4.1728081e-02   4.0667176e-02   3.9219704e-02   3.7624215e-02   3.4391321e-02   3.1840664e-02   3.3112067e-02   3.6804802e-02   3.6412650e-02   3.6036283e-02   4.1757388e-02   3.8597256e-02   3.8786500e-02   3.8205841e-02   4.2764452e-02   5.1508187e-02   4.3318560e-02   3.8602897e-02   3.6368836e-02   3.2727923e-02   5.2251039e-02   4.3540782e-02   4.0356151e-02   3.6536120e-02   3.6902567e-02   4.0671429e-02   3.4917465e-02   3.5546109e-02   3.5183567e-02   3.8483853e-02   3.9173603e-02   3.3793520e-02   3.6037516e-02   3.2007354e-02   3.5032915e-02   3.0697887e-02   3.3527277e-02   2.9117941e-02   3.3864464e-02   3.3887338e-02   3.2887080e-02   3.5557192e-02   3.2922948e-02   3.0059289e-02   3.2733555e-02   3.4747887e-02   3.7555799e-02   3.7279198e-02   3.2404592e-02   3.3473262e-02   0.0000000e+00   3.2806505e-02   3.8468000e-02   3.8298805e-02   4.0577559e-02   3.5324273e-02   3.7523610e-02   4.4246506e-02   3.6446156e-02   4.1716859e-02   3.2814400e-02   3.0253321e-02   3.6369838e-02   3.4474618e-02   2.8245933e-02   2.9468066e-02   2.9759853e-02   3.2344551e-02   3.1312010e-02   3.0295264e-02
   3.1905240e-02   2.9664755e-02   2.9114577e-02   3.5390964e-02   3.7812271e-02   3.6396137e-02   2.7347433e-02   2.6449957e-02   3.2919893e-02   3.3845613e-02   3.3993591e-02   3.1167945e-02   3.1122340e-02   3.3133088e-02   3.4815350e-02   2.9747574e-02   3.7454060e-02   3.1708760e-02   3.0589157e-02   3.4455821e-02   3.5914969e-02   4.1464255e-02   3.5092655e-02   3.2112197e-02   3.9024122e-02   3.4981507e-02   3.8321084e-02   3.6347058e-02   3.5163403e-02   3.0762917e-02   3.7400758e-02   3.8111761e-02   3.5513686e-02   3.4867240e-02   4.0812482e-02   4.4890067e-02   4.0865004e-02   3.3065767e-02   3.4237047e-02   2.9786484e-02   3.9749693e-02   3.5409548e-02   3.6203236e-02   3.7435303e-02   3.5823191e-02   3.8053988e-02   3.4262128e-02   3.2808795e-02   3.4968579e-02   3.3843514e-02   3.4983411e-02   2.7087497e-02   3.5870236e-02   2.9064128e-02   3.2039576e-02   3.0501218e-02   3.1361235e-02   2.9575735e-02   3.1717924e-02   2.8974479e-02   3.1074506e-02   3.3654831e-02   3.1944958e-02   3.0230580e-02   3.1187172e-02   3.1949561e-02   3.6521988e-02   3.6659332e-02   3.0217820e-02   2.9324676e-02   3.2806505e-02   0.0000000e+00   3.5490889e-02   3.6615086e-02   3.9230290e-02   3.7914826e-02   3.4778129e-02   4.2094758e-02   3.3183865e-02   3.9271936e-02   3.1541938e-02   2.9442807e-02   3.5736512e-02   3.2040244e-02   2.9758703e-02   2.9012322e-02   3.0682778e-02   3.4040354e-02   2.8892372e-02   2.8940081e-02
   3.2230019e-02   3.5889383e-02   3.6033064e-02   3.6850020e-02   3.9228769e-02   4.0893257e-02   3.1811604e-02   3.1752055e-02   3.7457330e-02   3.6743488e-02   3.9460849e-02   3.6966923e-02   3.6920324e-02   3.7770613e-02   3.8642487e-02   3.5980701e-02   4.0663665e-02   3.6817250e-02   3.6955686e-02   3.9169383e-02   4.0576233e-02   4.2070208e-02   3.9963969e-02   4.0971240e-02   4.5576240e-02   3.7743385e-02   4.3693288e-02   4.0352014e-02   4.2356072e-02   4.0263771e-02   4.3530124e-02   4.2229693e-02   4.2682849e-02   4.1005087e-02   4.9085787e-02   4.7077774e-02   4.5994390e-02   4.0773651e-02   3.8522613e-02   3.5105455e-02   5.2234581e-02   4.2243984e-02   4.6294925e-02   4.0996087e-02   4.3855686e-02   4.5713310e-02   3.7814070e-02   3.7429999e-02   4.0907503e-02   4.5897842e-02   3.9229261e-02   3.5371104e-02   4.5521135e-02   3.5690743e-02   3.8378729e-02   3.6919356e-02   3.8506410e-02   3.5976327e-02   3.9290717e-02   3.7865375e-02   3.6494135e-02   4.0233832e-02   3.6973060e-02   3.7957749e-02   3.8253523e-02   3.5134117e-02   4.2972503e-02   4.4460776e-02   3.7572156e-02   3.9162968e-02   3.8468000e-02   3.5490889e-02   0.0000000e+00   3.9937956e-02   4.0512766e-02   4.1097242e-02   4.2157163e-02   4.1305433e-02   3.2611031e-02   3.7496183e-02   3.3686236e-02   3.4242903e-02   3.6346484e-02   3.6374564e-02   2.9008377e-02   3.2202501e-02   3.5244258e-02   3.6789172e-02   3.3697697e-02   3.2731416e-02
   3.5362973e-02   3.4578118e-02   3.4822449e-02   3.6575891e-02   3.8344007e-02   3.8456390e-02   3.2557431e-02   3.2415885e-02   3.8705760e-02   3.3028884e-02   3.7237825e-02   3.7871443e-02   4.0710152e-02   3.6401177e-02   3.9148583e-02   3.4621041e-02   4.0365028e-02   4.0161345e-02   3.6062677e-02   3.9399759e-02   4.4447914e-02   4.2338099e-02   3.4870942e-02   3.8486281e-02   4.2278384e-02   4.0996108e-02   4.0475671e-02   3.6501441e-02   3.9269157e-02   3.6278706e-02   4.3802453e-02   3.7275159e-02   4.3695763e-02   4.0362781e-02   5.3736605e-02   4.0165112e-02   4.3914045e-02   3.9008017e-02   4.1010547e-02   3.5593839e-02   5.0717166e-02   4.5933631e-02   3.7725299e-02   3.6275001e-02   3.9780687e-02   3.5543181e-02   3.4752515e-02   3.5193206e-02   3.7169473e-02   3.9435291e-02   3.7175791e-02   3.1716607e-02   4.3730929e-02   3.4314847e-02   3.5978736e-02   3.3771374e-02   3.3959732e-02   3.3534059e-02   3.4036413e-02   3.6584015e-02   3.6361456e-02   3.9633437e-02   3.6865260e-02   3.7000163e-02   3.5444564e-02   3.3888949e-02   4.3595562e-02   4.2594460e-02   3.6213260e-02   3.9166605e-02   3.8298805e-02   3.6615086e-02   3.9937956e-02   0.0000000e+00   4.1702812e-02   4.5337727e-02   4.1725848e-02   4.3035003e-02   3.7398495e-02   4.4963924e-02   3.8857130e-02   3.6230752e-02   4.1397130e-02   4.0268890e-02   3.3681287e-02   3.5002376e-02   3.7142881e-02   3.8536073e-02   3.3825872e-02   3.3235826e-02
   4.0161119e-02   4.1471155e-02   3.6282651e-02   3.7722639e-02   4.1677790e-02   4.1184452e-02   4.0413237e-02   4.4753572e-02   4.3284324e-02   3.5933874e-02   4.1573947e-02   4.1356177e-02   3.6442383e-02   3.5657049e-02   4.0534032e-02   3.2632387e-02   4.0722534e-02   3.7685168e-02   3.3869198e-02   4.4153839e-02   3.9101637e-02   4.0301700e-02   3.8090378e-02   4.2861610e-02   4.1690762e-02   4.2671044e-02   4.3093113e-02   4.0317789e-02   4.1581590e-02   3.8333473e-02   3.8533189e-02   3.7453170e-02   3.9491192e-02   4.0545926e-02   5.4460411e-02   4.4767094e-02   4.7527076e-02   4.3141809e-02   4.1964772e-02   4.3046351e-02   5.3455023e-02   4.8152658e-02   4.5960346e-02   4.5270466e-02   4.3838995e-02   4.2763893e-02   3.8171713e-02   3.5958294e-02   4.5415890e-02   4.5082600e-02   3.7484894e-02   3.7302272e-02   3.8216384e-02   3.6899128e-02   3.5246618e-02   3.8402861e-02   3.3612189e-02   3.3584705e-02   3.4082110e-02   3.3425927e-02   3.4510323e-02   3.9692531e-02   3.3774060e-02   3.2106187e-02   3.7154020e-02   3.5564138e-02   4.3130802e-02   4.2277077e-02   4.1490655e-02   4.0077041e-02   4.0577559e-02   3.9230290e-02   4.0512766e-02   4.1702812e-02   0.0000000e+00   4.0101955e-02   4.1866766e-02   4.3782119e-02   3.8830388e-02   5.1436140e-02   3.4326266e-02   3.6716382e-02   3.7425422e-02   3.7957374e-02   3.4360706e-02   3.2865705e-02   4.1852562e-02   3.7865642e-02   3.4428084e-02   3.4208633e-02
   3.7041997e-02   3.9251425e-02   3.6799329e-02   3.8124838e-02   4.1377440e-02   3.5979710e-02   3.4121052e-02   3.3036133e-02   3.8939792e-02   3.4887972e-02   3.8010610e-02   3.6223117e-02   3.5144469e-02   3.8785490e-02   3.8474840e-02   3.5406624e-02   4.1353209e-02   4.6468217e-02   3.2061445e-02   3.7127102e-02   4.1389478e-02   3.3905193e-02   3.3862344e-02   3.3741230e-02   4.2407462e-02   4.3103953e-02   3.4420701e-02   4.8841648e-02   4.4744029e-02   3.5373046e-02   4.4535810e-02   3.8489483e-02   4.0976356e-02   3.9128338e-02   4.6376709e-02   4.9516374e-02   3.7752966e-02   3.5200316e-02   3.3023529e-02   3.8423625e-02   4.6738322e-02   4.3967887e-02   3.9464949e-02   3.9312473e-02   4.4125714e-02   4.6929663e-02   4.1517050e-02   3.8113460e-02   4.1266551e-02   4.5207881e-02   3.6780801e-02   3.3712868e-02   4.2506463e-02   3.6086681e-02   3.3634396e-02   3.7345141e-02   3.8030074e-02   3.5159703e-02   4.1531114e-02   3.3706142e-02   3.7035458e-02   3.8379544e-02   3.2112619e-02   3.7859137e-02   3.8419807e-02   3.8321313e-02   4.3439740e-02   4.2194996e-02   3.4180302e-02   3.4167572e-02   3.5324273e-02   3.7914826e-02   4.1097242e-02   4.5337727e-02   4.0101955e-02   0.0000000e+00   4.1348502e-02   4.6588998e-02   3.4448243e-02   4.1368019e-02   3.5458492e-02   3.9662437e-02   3.9645848e-02   4.0036705e-02   3.6500610e-02   3.6305422e-02   4.0107259e-02   3.7484999e-02   3.4708884e-02   3.0837961e-02
   3.6151053e-02   3.8500482e-02   3.5492402e-02   3.5218967e-02   3.8230764e-02   4.1497502e-02   3.6423436e-02   3.5381022e-02   3.8666111e-02   3.3057650e-02   3.5147572e-02   3.6500736e-02   3.7964535e-02   4.0834002e-02   4.0882370e-02   3.5672285e-02   3.6159765e-02   3.7416205e-02   3.4790552e-02   4.0540248e-02   4.3782006e-02   3.5038376e-02   3.8030053e-02   3.8798340e-02   4.2324735e-02   4.2154266e-02   4.0858371e-02   4.3851417e-02   3.9036889e-02   3.6151838e-02   4.0121838e-02   4.1202152e-02   4.3741615e-02   4.0793111e-02   4.3991801e-02   4.4648107e-02   4.3786379e-02   4.0986916e-02   3.8942659e-02   3.9569611e-02   5.4153554e-02   4.1572117e-02   3.9483141e-02   3.9542918e-02   4.0888498e-02   4.2097830e-02   3.6781573e-02   3.6820129e-02   3.9372129e-02   4.3965334e-02   3.5353353e-02   3.1118531e-02   3.6568850e-02   3.3298499e-02   3.5975125e-02   3.6979095e-02   3.7170984e-02   3.7868079e-02   3.7259146e-02   3.4864281e-02   3.4874989e-02   3.8286504e-02   3.9097133e-02   3.3190720e-02   3.5090180e-02   3.3178126e-02   3.8229724e-02   4.3215823e-02   3.7410497e-02   3.2857055e-02   3.7523610e-02   3.4778129e-02   4.2157163e-02   4.1725848e-02   4.1866766e-02   4.1348502e-02   0.0000000e+00   3.8681415e-02   3.7254676e-02   4.0997393e-02   3.4839916e-02   3.6678439e-02   4.1195982e-02   3.8185712e-02   3.4477165e-02   3.1930060e-02   3.4178915e-02   3.6086087e-02   3.4626234e-02   3.4973656e-02
   3.1856388e-02   3.5247023e-02   3.4638179e-02   3.9966148e-02   4.1109154e-02   3.8363630e-02   2.9822061e-02   3.1641063e-02   3.7451171e-02   3.4392416e-02   3.6537839e-02   3.7821483e-02   3.7841111e-02   3.5872926e-02   3.7335725e-02   3.7624589e-02   3.6729436e-02   4.0669826e-02   3.7711559e-02   3.7661321e-02   4.1721920e-02   3.8307112e-02   4.1595410e-02   4.2265031e-02   4.4239080e-02   4.1732487e-02   4.6983954e-02   4.5784223e-02   4.3347186e-02   4.2240622e-02   4.5524594e-02   4.4377389e-02   4.2165636e-02   4.4225420e-02   5.1782981e-02   4.9499398e-02   5.3147756e-02   4.7369253e-02   4.3142431e-02   3.9638186e-02   6.0685647e-02   5.1817858e-02   4.6755627e-02   4.7387970e-02   4.6038950e-02   4.7659490e-02   4.2566696e-02   4.1162125e-02   4.3653293e-02   4.6504419e-02   3.9296128e-02   3.7952030e-02   4.7303122e-02   4.0895003e-02   4.2626618e-02   3.8450627e-02   3.8906818e-02   4.1184067e-02   3.9999441e-02   4.2960531e-02   4.2532194e-02   4.5141881e-02   4.2574251e-02   3.9830753e-02   3.7927228e-02   3.7710732e-02   4.6834656e-02   4.2553360e-02   4.0360743e-02   3.8032325e-02   4.4246506e-02   4.2094758e-02   4.1305433e-02   4.3035003e-02   4.3782119e-02   4.6588998e-02   3.8681415e-02   0.0000000e+00   3.4675312e-02   4.6170403e-02   3.5674138e-02   3.5703567e-02   4.0652970e-02   3.8231006e-02   3.3759958e-02   3.5127727e-02   3.3621030e-02   3.6714840e-02   3.4392985e-02   3.0088087e-02
   2.8528252e-02   2.8322914e-02   3.3078363e-02   2.9761152e-02   3.0328938e-02   3.3727067e-02   2.8672678e-02   2.6838651e-02   3.2940574e-02   3.3302102e-02   3.2660440e-02   3.4795346e-02   3.7085292e-02   3.1068553e-02   3.0839161e-02   3.1577068e-02   3.7105626e-02   3.7507287e-02   3.3280100e-02   3.1869951e-02   3.6225045e-02   3.7662946e-02   3.5492742e-02   3.6963186e-02   3.3604182e-02   3.2531067e-02   3.6889208e-02   4.1225004e-02   3.6135165e-02   3.3144526e-02   3.5713727e-02   3.6463878e-02   3.5963351e-02   3.1801699e-02   4.4355159e-02   4.5586558e-02   3.9075449e-02   3.5508255e-02   3.6646043e-02   3.1793938e-02   4.3248368e-02   3.8776573e-02   3.7210190e-02   3.7387275e-02   3.3711543e-02   3.5510587e-02   2.9348400e-02   3.1995036e-02   3.3452444e-02   3.7439118e-02   3.4803074e-02   2.5568278e-02   3.9086277e-02   3.2104938e-02   3.3907715e-02   2.9790497e-02   3.2331631e-02   3.2634300e-02   3.1560175e-02   3.5557981e-02   3.4312012e-02   3.4721386e-02   2.9245169e-02   2.8109899e-02   2.9065197e-02   3.0280964e-02   3.7012532e-02   3.5333894e-02   2.6608850e-02   2.9584676e-02   3.6446156e-02   3.3183865e-02   3.2611031e-02   3.7398495e-02   3.8830388e-02   3.4448243e-02   3.7254676e-02   3.4675312e-02   0.0000000e+00   4.4936716e-02   3.4007754e-02   3.3448546e-02   3.4583041e-02   3.4623935e-02   3.2444736e-02   3.0593705e-02   3.2962922e-02   3.0029693e-02   2.8710884e-02   3.0514993e-02
   2.3168957e-02   2.6591770e-02   2.8885786e-02   3.0036665e-02   3.2975178e-02   3.0007246e-02   2.6282011e-02   2.7579519e-02   2.7863598e-02   2.5465741e-02   3.0577017e-02   3.1408066e-02   2.8603851e-02   2.6716181e-02   2.5250081e-02   2.7232118e-02   3.3525793e-02   3.1852896e-02   2.6916384e-02   2.8180834e-02   2.8880493e-02   3.4301296e-02   2.6777779e-02   3.0939435e-02   3.3173527e-02   3.1317536e-02   3.0885466e-02   3.4172772e-02   3.0314225e-02   3.0872532e-02   3.2970993e-02   2.7883497e-02   3.1937220e-02   2.7835141e-02   4.1608022e-02   4.2527360e-02   3.1788195e-02   2.2151661e-02   2.9611819e-02   2.9923495e-02   3.9061852e-02   3.7818125e-02   2.6476507e-02   2.7578040e-02   3.2142721e-02   4.5695861e-02   4.1840509e-02   4.1656944e-02   4.3499731e-02   4.1431355e-02   4.1085019e-02   4.0430323e-02   5.0096795e-02   3.8936545e-02   3.6213895e-02   4.0370685e-02   3.6980475e-02   3.9137169e-02   4.3647330e-02   3.9863539e-02   3.7997924e-02   4.4438881e-02   4.4311558e-02   4.2048722e-02   4.2347746e-02   3.8547887e-02   4.6146379e-02   4.1418823e-02   3.9766103e-02   3.9710547e-02   4.1716859e-02   3.9271936e-02   3.7496183e-02   4.4963924e-02   5.1436140e-02   4.1368019e-02   4.0997393e-02   4.6170403e-02   4.4936716e-02   0.0000000e+00   3.4444748e-02   3.7375476e-02   3.7548591e-02   3.5988166e-02   3.1544759e-02   3.4656530e-02   3.6624379e-02   3.7004834e-02   3.2464572e-02   3.0614359e-02
   2.6465383e-02   2.7928006e-02   2.6877656e-02   2.8488944e-02   3.3249184e-02   2.8974334e-02   2.4309302e-02   2.5023737e-02   3.0710521e-02   2.5655866e-02   2.9330419e-02   2.8756827e-02   2.9952739e-02   2.9114862e-02   3.0531081e-02   2.7247983e-02   3.0651153e-02   2.9438236e-02   2.6445777e-02   3.0172226e-02   3.1216222e-02   3.8098667e-02   2.8728264e-02   3.1204135e-02   3.4805706e-02   3.1979980e-02   3.2372245e-02   3.4064126e-02   3.2004275e-02   3.0012231e-02   3.3495027e-02   3.2336320e-02   3.3260633e-02   3.2283589e-02   4.5456917e-02   3.8874083e-02   3.4520601e-02   3.0389239e-02   3.4313088e-02   2.8433916e-02   3.6179367e-02   4.2193452e-02   3.3110864e-02   3.3890360e-02   3.4573138e-02   3.5577790e-02   3.1469487e-02   2.9272401e-02   3.1512261e-02   3.2896380e-02   3.0941147e-02   2.7137137e-02   3.5536082e-02   2.7267914e-02   2.8782029e-02   2.6791043e-02   2.7375366e-02   2.8017386e-02   2.8054596e-02   3.0068695e-02   2.8469761e-02   3.0118986e-02   3.1271429e-02   2.6538563e-02   3.0022284e-02   2.6902702e-02   3.2255292e-02   3.4060727e-02   2.8006421e-02   2.9691283e-02   3.2814400e-02   3.1541938e-02   3.3686236e-02   3.8857130e-02   3.4326266e-02   3.5458492e-02   3.4839916e-02   3.5674138e-02   3.4007754e-02   3.4444748e-02   0.0000000e+00   2.9838958e-02   3.3228662e-02   3.1257587e-02   2.7748144e-02   2.6242046e-02   2.5396660e-02   2.9619446e-02   2.7948167e-02   2.5869072e-02
   2.7299764e-02   2.8458711e-02   2.8876071e-02   2.9099310e-02   3.4409933e-02   3.0059420e-02   2.5069658e-02   2.5999252e-02   3.0612657e-02   2.4479213e-02   2.8954628e-02   2.7580242e-02   3.0728300e-02   3.0731335e-02   3.0893075e-02   2.8912866e-02   3.2217877e-02   2.9480339e-02   2.7795050e-02   2.9790735e-02   3.6025106e-02   3.8107103e-02   3.0622478e-02   3.1163510e-02   3.4987381e-02   3.1499191e-02   3.3403209e-02   3.3699915e-02   3.3376880e-02   2.9720628e-02   3.2248913e-02   3.3013320e-02   3.3593064e-02   3.2364560e-02   4.1498100e-02   3.6588032e-02   3.6144578e-02   3.1595913e-02   3.0723103e-02   2.9813742e-02   3.9119998e-02   4.3058270e-02   3.4629172e-02   3.3947368e-02   3.5996407e-02   3.5257521e-02   3.0750933e-02   2.8996641e-02   3.2057674e-02   3.2769220e-02   2.9539852e-02   2.7466133e-02   3.6226154e-02   2.7124188e-02   3.0031213e-02   2.8207461e-02   2.7828989e-02   2.8955172e-02   2.8444652e-02   3.1503953e-02   3.0130965e-02   2.9617421e-02   3.0411042e-02   2.9154371e-02   3.0004149e-02   2.8821939e-02   3.4031995e-02   3.5781497e-02   2.9488336e-02   3.0264210e-02   3.0253321e-02   2.9442807e-02   3.4242903e-02   3.6230752e-02   3.6716382e-02   3.9662437e-02   3.6678439e-02   3.5703567e-02   3.3448546e-02   3.7375476e-02   2.9838958e-02   0.0000000e+00   3.2700940e-02   3.3425759e-02   2.7198611e-02   2.6861346e-02   2.5422064e-02   2.8645894e-02   2.6891611e-02   2.5656019e-02
   3.2411349e-02   3.1361538e-02   3.0181666e-02   3.1470786e-02   3.6867344e-02   3.3095113e-02   2.9446957e-02   3.0733980e-02   3.6743266e-02   3.0683899e-02   3.3478718e-02   3.0524196e-02   3.2638163e-02   3.5444289e-02   3.5237055e-02   3.0266076e-02   3.5238582e-02   3.6095766e-02   3.3537903e-02   3.3801149e-02   4.2587479e-02   3.7587670e-02   3.4995136e-02   3.5596307e-02   3.6030809e-02   3.1877728e-02   3.4764403e-02   4.0322859e-02   3.5853659e-02   3.5603426e-02   3.7977273e-02   3.4636529e-02   3.6303006e-02   3.5809500e-02   4.1795319e-02   3.9670098e-02   3.8379278e-02   3.8896097e-02   3.5733466e-02   3.4373428e-02   4.3416884e-02   4.2354895e-02   3.7295381e-02   3.6317778e-02   4.1131675e-02   3.6326676e-02   3.3659529e-02   3.4109879e-02   3.5867704e-02   3.7924771e-02   3.4242367e-02   2.9189591e-02   3.9649868e-02   3.2591890e-02   3.3883077e-02   3.1954671e-02   3.5389505e-02   3.3532934e-02   3.3452663e-02   3.3140024e-02   3.3963671e-02   3.5005177e-02   3.3019323e-02   3.1679485e-02   3.2492020e-02   3.1970380e-02   3.7267032e-02   3.8576637e-02   3.0840299e-02   3.4061193e-02   3.6369838e-02   3.5736512e-02   3.6346484e-02   4.1397130e-02   3.7425422e-02   3.9645848e-02   4.1195982e-02   4.0652970e-02   3.4583041e-02   3.7548591e-02   3.3228662e-02   3.2700940e-02   0.0000000e+00   3.7029419e-02   3.0998427e-02   3.0815984e-02   2.8204137e-02   3.3527658e-02   3.3109118e-02   3.1529274e-02
   2.9894226e-02   2.9385313e-02   2.9495032e-02   3.1555187e-02   3.5572274e-02   3.3723066e-02   2.8762868e-02   2.7772426e-02   3.7278875e-02   3.1556414e-02   3.4092667e-02   3.1524663e-02   3.3655636e-02   3.4032623e-02   3.3980433e-02   2.7128047e-02   3.0157507e-02   3.2560180e-02   2.9777857e-02   3.2682505e-02   3.8616322e-02   3.8744332e-02   3.5058169e-02   3.5189435e-02   3.3718875e-02   3.4826328e-02   3.8031203e-02   3.9591024e-02   3.5958617e-02   3.3169322e-02   3.6995010e-02   3.2834915e-02   3.5639176e-02   3.2505765e-02   4.6093761e-02   4.2414085e-02   3.5077032e-02   3.5359184e-02   3.1522250e-02   2.9166030e-02   4.6873816e-02   4.4947597e-02   3.6631986e-02   3.4741764e-02   3.6293866e-02   3.4990393e-02   3.2447376e-02   3.1918964e-02   3.1366303e-02   3.2534781e-02   3.1334353e-02   2.9382898e-02   3.7957604e-02   2.8156582e-02   3.2075295e-02   2.8470766e-02   2.8648770e-02   3.0550838e-02   3.1311660e-02   3.2610842e-02   3.1809306e-02   3.1035307e-02   2.9535602e-02   2.8048078e-02   2.6246482e-02   3.0927031e-02   3.4266725e-02   3.7738453e-02   2.7265716e-02   3.3914774e-02   3.4474618e-02   3.2040244e-02   3.6374564e-02   4.0268890e-02   3.7957374e-02   4.0036705e-02   3.8185712e-02   3.8231006e-02   3.4623935e-02   3.5988166e-02   3.1257587e-02   3.3425759e-02   3.7029419e-02   0.0000000e+00   2.7897921e-02   2.9039428e-02   2.7912527e-02   2.8883140e-02   2.9302715e-02   2.9407996e-02
   2.5321897e-02   2.6644659e-02   2.6023301e-02   2.8824643e-02   3.2010866e-02   2.8970606e-02   2.4048974e-02   2.5124573e-02   2.9615144e-02   2.6936543e-02   2.9677014e-02   2.5936183e-02   2.7971403e-02   2.8440574e-02   2.9561956e-02   2.5901258e-02   2.7666847e-02   2.8802321e-02   2.6814676e-02   2.7676340e-02   2.6293037e-02   3.1292532e-02   2.8229379e-02   2.8449230e-02   3.1692464e-02   2.8796995e-02   3.0005031e-02   3.1549674e-02   3.1377922e-02   2.8230804e-02   3.3846112e-02   3.0439497e-02   3.1323230e-02   2.8942800e-02   4.2366620e-02   3.3632961e-02   3.2057731e-02   3.3791649e-02   2.9457775e-02   2.6245542e-02   3.9499256e-02   3.6146263e-02   3.2660513e-02   3.2671068e-02   3.3428518e-02   3.2882299e-02   2.7840286e-02   2.8963911e-02   2.9859946e-02   2.9725400e-02   2.9190996e-02   2.5842509e-02   3.2451309e-02   2.5433554e-02   2.8051420e-02   2.5194717e-02   2.5958260e-02   2.5896368e-02   2.6773650e-02   2.6885807e-02   2.7446607e-02   2.6819666e-02   2.6250503e-02   2.5306899e-02   2.6633354e-02   2.7232708e-02   3.1337362e-02   3.4282872e-02   2.7851341e-02   3.1110091e-02   2.8245933e-02   2.9758703e-02   2.9008377e-02   3.3681287e-02   3.4360706e-02   3.6500610e-02   3.4477165e-02   3.3759958e-02   3.2444736e-02   3.1544759e-02   2.7748144e-02   2.7198611e-02   3.0998427e-02   2.7897921e-02   0.0000000e+00   2.4204814e-02   2.8746823e-02   2.6431829e-02   2.4683933e-02   2.4730149e-02
   2.5179609e-02   2.6960333e-02   2.4684845e-02   2.8316756e-02   3.3900426e-02   3.0690163e-02   2.3034566e-02   2.3659031e-02   2.9593380e-02   2.5387535e-02   2.9734851e-02   2.5492383e-02   2.8693117e-02   2.8242249e-02   3.0286574e-02   2.5247319e-02   3.0330710e-02   3.1584435e-02   2.6525887e-02   3.0174078e-02   2.6409061e-02   3.5402484e-02   2.8842114e-02   2.9076617e-02   3.2312037e-02   2.9111615e-02   2.9798270e-02   2.9200775e-02   2.7730527e-02   2.7709039e-02   3.3733295e-02   2.9989393e-02   3.0210489e-02   3.0452747e-02   4.1908073e-02   3.6021691e-02   3.1931382e-02   3.1143046e-02   2.9159257e-02   2.7719452e-02   3.8371357e-02   3.5208508e-02   3.2102619e-02   3.3967580e-02   3.1827365e-02   3.4770948e-02   2.7730426e-02   2.6677045e-02   3.0598204e-02   3.0611347e-02   2.9386477e-02   2.6142886e-02   3.3266325e-02   2.4721601e-02   2.8054187e-02   2.7159511e-02   2.8589522e-02   2.7148658e-02   2.7136187e-02   2.6703052e-02   2.7372182e-02   2.9040843e-02   2.5723984e-02   2.5598014e-02   2.6180003e-02   2.6440727e-02   3.2664034e-02   3.2937090e-02   2.6187954e-02   3.2091201e-02   2.9468066e-02   2.9012322e-02   3.2202501e-02   3.5002376e-02   3.2865705e-02   3.6305422e-02   3.1930060e-02   3.5127727e-02   3.0593705e-02   3.4656530e-02   2.6242046e-02   2.6861346e-02   3.0815984e-02   2.9039428e-02   2.4204814e-02   0.0000000e+00   2.7496858e-02   2.6817961e-02   2.4581422e-02   2.5021548e-02
   2.5900187e-02   2.4963709e-02   2.4111767e-02   3.0224194e-02   3.5696937e-02   3.0193609e-02   2.6593504e-02   2.9949226e-02   3.5760896e-02   2.9422282e-02   3.2469434e-02   2.6223592e-02   2.9807883e-02   2.9841416e-02   3.1834108e-02   2.6461723e-02   2.8829836e-02   3.3541037e-02   3.1628768e-02   3.1615828e-02   3.2129989e-02   4.4283701e-02   3.1341901e-02   3.2164404e-02   3.4742231e-02   3.0709956e-02   3.1204317e-02   3.3450368e-02   3.0796555e-02   3.2963821e-02   3.4728761e-02   2.9999685e-02   3.0246369e-02   3.1472153e-02   3.9853857e-02   3.8975296e-02   3.7941410e-02   3.5981663e-02   2.8557747e-02   2.8604362e-02   3.6576517e-02   3.8558413e-02   3.1811610e-02   3.2458311e-02   3.3655327e-02   3.7671709e-02   2.9443709e-02   2.9987962e-02   3.2479823e-02   3.2996861e-02   3.0865906e-02   2.6692752e-02   3.3694553e-02   2.9658650e-02   2.9202282e-02   2.8699798e-02   2.9314516e-02   2.7141047e-02   2.8321347e-02   2.7456220e-02   2.5763041e-02   2.8129572e-02   2.6884919e-02   2.7558857e-02   2.7879383e-02   2.7793324e-02   3.0290712e-02   3.3163863e-02   2.6807976e-02   3.0533351e-02   2.9759853e-02   3.0682778e-02   3.5244258e-02   3.7142881e-02   4.1852562e-02   4.0107259e-02   3.4178915e-02   3.3621030e-02   3.2962922e-02   3.6624379e-02   2.5396660e-02   2.5422064e-02   2.8204137e-02   2.7912527e-02   2.8746823e-02   2.7496858e-02   0.0000000e+00   2.9363079e-02   2.7336298e-02   2.6369701e-02
   2.5896289e-02   2.7799403e-02   2.7007457e-02   3.0074869e-02   3.4334298e-02   3.1711559e-02   2.5616789e-02   2.7638419e-02   3.0284469e-02   2.7566462e-02   3.4172593e-02   2.9615841e-02   2.9480628e-02   3.3938959e-02   3.2512878e-02   2.9845400e-02   3.1611458e-02   3.3742574e-02   2.9274135e-02   3.1839259e-02   3.2522178e-02   2.8921225e-02   3.0228547e-02   3.4251349e-02   3.6821966e-02   3.6625576e-02   3.8612415e-02   3.3031486e-02   3.5510535e-02   3.4499032e-02   3.5985004e-02   3.1180605e-02   3.3462848e-02   3.3883808e-02   4.4815138e-02   4.7319172e-02   3.7788621e-02   3.5850849e-02   3.0880201e-02   3.1224999e-02   4.2485527e-02   4.4896809e-02   3.5450379e-02   3.9687672e-02   3.7034396e-02   3.6778512e-02   3.1086319e-02   2.9938098e-02   3.5673892e-02   3.2163794e-02   2.9663853e-02   2.6699266e-02   3.6154293e-02   2.8523325e-02   2.9269528e-02   2.8974500e-02   2.8986893e-02   2.9209321e-02   3.1784923e-02   2.9879930e-02   3.0898665e-02   3.1532185e-02   2.9618300e-02   3.0375612e-02   2.9380979e-02   2.8565091e-02   3.2259299e-02   3.3234993e-02   2.5026916e-02   3.2241547e-02   3.2344551e-02   3.4040354e-02   3.6789172e-02   3.8536073e-02   3.7865642e-02   3.7484999e-02   3.6086087e-02   3.6714840e-02   3.0029693e-02   3.7004834e-02   2.9619446e-02   2.8645894e-02   3.3527658e-02   2.8883140e-02   2.6431829e-02   2.6817961e-02   2.9363079e-02   0.0000000e+00   2.8907544e-02   2.5938105e-02
   2.4520122e-02   2.5491554e-02   2.4717458e-02   2.7766334e-02   3.5027358e-02   2.9428447e-02   2.3659893e-02   2.5018973e-02   2.7524852e-02   2.7043543e-02   3.0610266e-02   2.8497692e-02   2.8306604e-02   2.9349934e-02   2.8688507e-02   2.5608836e-02   3.1499951e-02   3.3397638e-02   2.8314438e-02   3.0197046e-02   2.8889955e-02   3.1457962e-02   2.9911074e-02   3.1292989e-02   3.3282469e-02   3.0134981e-02   3.0829252e-02   3.3996665e-02   2.9337436e-02   3.0558464e-02   3.2655085e-02   3.2189892e-02   3.2846306e-02   3.0464250e-02   3.7579107e-02   3.7556309e-02   3.4447019e-02   2.9880625e-02   3.1283208e-02   2.9084724e-02   3.8097165e-02   2.8834698e-02   3.0157815e-02   3.3012450e-02   3.6233689e-02   3.3219589e-02   2.8456294e-02   2.7561831e-02   3.1546548e-02   3.1316341e-02   3.0039480e-02   2.6696899e-02   3.3650806e-02   2.6862097e-02   2.7588724e-02   2.6688781e-02   2.6514041e-02   2.5856001e-02   2.7633170e-02   2.9251501e-02   2.6994817e-02   2.7958649e-02   2.7181732e-02   2.7008845e-02   2.8218457e-02   2.6783052e-02   3.1929965e-02   3.2974339e-02   2.7135769e-02   3.0873310e-02   3.1312010e-02   2.8892372e-02   3.3697697e-02   3.3825872e-02   3.4428084e-02   3.4708884e-02   3.4626234e-02   3.4392985e-02   2.8710884e-02   3.2464572e-02   2.7948167e-02   2.6891611e-02   3.3109118e-02   2.9302715e-02   2.4683933e-02   2.4581422e-02   2.7336298e-02   2.8907544e-02   0.0000000e+00   2.4785624e-02
   2.4940349e-02   2.6600215e-02   2.4106840e-02   2.8176411e-02   3.1885913e-02   2.6771405e-02   2.3285821e-02   2.4713331e-02   2.9448018e-02   2.6061111e-02   2.6733063e-02   2.7893399e-02   2.8901956e-02   2.7926952e-02   3.0314805e-02   2.5336128e-02   3.0691568e-02   2.7490925e-02   2.7922138e-02   2.8023035e-02   3.1330279e-02   2.7775902e-02   3.0273078e-02   2.9302983e-02   3.3722855e-02   3.2398811e-02   3.1487944e-02   2.9731686e-02   3.0352594e-02   2.9889529e-02   3.5212993e-02   3.0534245e-02   3.1703707e-02   2.9771482e-02   4.0441022e-02   4.3185769e-02   3.1326980e-02   2.9389613e-02   2.9424941e-02   2.8279801e-02   3.9800027e-02   3.1414320e-02   3.1582964e-02   3.3029887e-02   3.4451002e-02   3.3970294e-02   2.8537681e-02   2.7460257e-02   3.1048591e-02   3.0848668e-02   2.9665230e-02   2.6080163e-02   3.3410093e-02   2.5177370e-02   2.8523592e-02   2.7414152e-02   2.5431192e-02   2.5746705e-02   2.7975702e-02   2.8797769e-02   2.8284872e-02   2.7247957e-02   2.7553799e-02   2.6750859e-02   2.7667078e-02   2.5547993e-02   3.1848751e-02   3.2386263e-02   2.6747831e-02   3.0275601e-02   3.0295264e-02   2.8940081e-02   3.2731416e-02   3.3235826e-02   3.4208633e-02   3.0837961e-02   3.4973656e-02   3.0088087e-02   3.0514993e-02   3.0614359e-02   2.5869072e-02   2.5656019e-02   3.1529274e-02   2.9407996e-02   2.4730149e-02   2.5021548e-02   2.6369701e-02   2.5938105e-02   2.4785624e-02   0.0000000e+00
