# Supplementary material for: Autistic traits and individual brain differences: functional network efficiency reflects attentional and social impairments, structural nodal efficiencies index systemising and theory-of-mind skills
Source: Mol Autism. 2021 Jan 21;12:3. doi: 10.1186/s13229-020-00377-8 (PMC7818759; doi:10.1186/s13229-020-00377-8)
Supplement: Supplementary file 8 — Additional file 8. Connectivity matrices. Connection matrices and functional correlation matrices for each subject, as floating-point values in ASCII text format, and MATLAB code for producing these. [file 13229_2020_377_MOESM8_ESM.zip › Paul_Arora_et_al_data/Physiological/BBC/DTI_rsfMRI_ConnectivityMatrices/connectivity_matrices/Connection_Matrix_sym_aHU0386.txt]

   0.0000000e+00   2.7720269e-02   2.6585987e-02   2.7866801e-02   3.2879687e-02   3.0831718e-02   2.4616556e-02   2.5447074e-02   3.3620382e-02   2.8148867e-02   3.1559021e-02   3.1772861e-02   2.5249840e-02   2.9247455e-02   2.8985222e-02   2.9029305e-02   2.6541700e-02   3.3815224e-02   2.9668674e-02   3.2823167e-02   3.8106320e-02   2.7154828e-02   2.8910298e-02   3.3856166e-02   3.1416907e-02   3.1249532e-02   3.0371779e-02   2.9202464e-02   2.9769678e-02   3.3534803e-02   2.8587148e-02   3.2606986e-02   3.5228856e-02   3.5355214e-02   3.8147021e-02   3.9626084e-02   3.3414339e-02   3.4077302e-02   3.1583076e-02   2.4340296e-02   4.2026081e-02   3.7294579e-02   3.2596128e-02   3.6287619e-02   3.5993130e-02   4.0217385e-02   3.2998310e-02   2.8415936e-02   3.0971773e-02   3.3378106e-02   2.7332418e-02   2.6883270e-02   3.7585546e-02   2.9784899e-02   2.6872360e-02   2.6919698e-02   2.5820756e-02   2.6515423e-02   2.7129085e-02   2.9634337e-02   2.6794187e-02   2.5595554e-02   2.6624310e-02   2.5772420e-02   2.7700535e-02   2.7913079e-02   3.4994681e-02   3.7240573e-02   3.3525739e-02   3.2768279e-02   2.9664318e-02   3.2920001e-02   3.0933314e-02   3.4903844e-02   3.6446090e-02   3.9256960e-02   3.5632522e-02   3.3593341e-02   3.0148493e-02   3.7559618e-02   2.7508856e-02   2.8239225e-02   3.0076614e-02   3.2158263e-02   2.4640097e-02   2.8221116e-02   2.6134500e-02   2.4779580e-02   2.5230418e-02   2.7355359e-02
   2.7720269e-02   0.0000000e+00   3.0175528e-02   3.1413537e-02   3.4225862e-02   3.0897406e-02   2.7701998e-02   2.7155576e-02   3.2841840e-02   2.9858365e-02   3.1259932e-02   3.0744263e-02   2.7443435e-02   3.1359885e-02   3.0353195e-02   3.0205829e-02   3.1944362e-02   3.3709507e-02   3.0877176e-02   3.3436724e-02   4.1002601e-02   3.1753579e-02   3.0764287e-02   3.2448890e-02   3.2100579e-02   3.3420738e-02   2.7556954e-02   2.8589165e-02   2.8774398e-02   3.3424663e-02   2.9873764e-02   3.4234271e-02   3.6438719e-02   3.8927125e-02   4.4922319e-02   4.4716698e-02   3.5509529e-02   3.3329257e-02   3.0585021e-02   2.7902243e-02   4.2786048e-02   4.0715357e-02   3.5987900e-02   3.9636770e-02   3.6071804e-02   4.0470985e-02   3.2155315e-02   2.8412159e-02   3.1992804e-02   3.2394241e-02   2.9910444e-02   3.0288026e-02   4.1744965e-02   3.4210625e-02   2.9161334e-02   2.7701923e-02   2.7572317e-02   2.9186567e-02   3.0958105e-02   3.0889355e-02   2.9696402e-02   2.7156051e-02   2.9211603e-02   2.6720381e-02   3.1395063e-02   3.0667495e-02   3.8166581e-02   3.9203783e-02   3.5848407e-02   3.4514005e-02   3.0136673e-02   3.7071921e-02   3.3308956e-02   3.7129244e-02   4.1477455e-02   4.4585072e-02   3.9430058e-02   3.5979429e-02   3.4317890e-02   3.9057761e-02   3.1358382e-02   3.2339607e-02   3.2876263e-02   3.2024905e-02   2.7263504e-02   2.9869765e-02   2.7015006e-02   2.8779812e-02   2.6151609e-02   2.9956122e-02
   2.6585987e-02   3.0175528e-02   0.0000000e+00   3.2222033e-02   3.3029977e-02   2.9667994e-02   2.3260080e-02   2.6839166e-02   3.0932387e-02   2.9878107e-02   3.2145221e-02   3.1620343e-02   2.6709907e-02   2.9960744e-02   2.8985290e-02   3.1266613e-02   3.0053109e-02   3.3245989e-02   3.0398640e-02   3.0936631e-02   3.6424320e-02   2.7935277e-02   2.8627207e-02   2.9034460e-02   2.8961761e-02   3.3255591e-02   2.7741764e-02   2.8214539e-02   2.8389663e-02   3.2021463e-02   2.7972828e-02   3.3123276e-02   3.4876132e-02   3.6064524e-02   4.2306159e-02   4.3807394e-02   3.3704390e-02   3.3363931e-02   2.8992357e-02   2.7888447e-02   4.1405933e-02   3.6130866e-02   3.6778971e-02   3.8024407e-02   3.3377647e-02   4.0581766e-02   3.3984933e-02   2.9440098e-02   3.3020831e-02   3.1026761e-02   2.8046312e-02   2.9611371e-02   4.2287071e-02   3.2846497e-02   2.7264737e-02   2.6895472e-02   2.5790557e-02   2.7210752e-02   3.0441832e-02   2.8457362e-02   2.6681722e-02   2.5806065e-02   2.8930086e-02   2.3759150e-02   2.9046684e-02   2.6889816e-02   3.4667368e-02   3.9222087e-02   3.3593350e-02   2.9949903e-02   3.1234135e-02   3.6059552e-02   3.2135007e-02   3.2780509e-02   3.4087563e-02   4.3491854e-02   3.7744181e-02   3.5491017e-02   3.1026184e-02   3.4835904e-02   2.8228913e-02   2.8515323e-02   3.0032954e-02   3.1911417e-02   2.6478730e-02   2.7806630e-02   2.3006006e-02   2.6727028e-02   2.5780517e-02   2.7440083e-02
   2.7866801e-02   3.1413537e-02   3.2222033e-02   0.0000000e+00   3.5684458e-02   3.1697994e-02   2.6504841e-02   2.8132245e-02   3.4675065e-02   3.2411891e-02   3.6139795e-02   3.6200366e-02   2.9647463e-02   3.4805194e-02   3.3821919e-02   3.6591111e-02   3.5189964e-02   3.5367950e-02   3.1969170e-02   3.3460458e-02   4.6184305e-02   3.6743112e-02   3.3832675e-02   3.6713630e-02   3.3723279e-02   3.5004237e-02   3.4430498e-02   3.4170961e-02   3.3525932e-02   3.7558781e-02   3.2823450e-02   3.6737905e-02   3.7644656e-02   4.0094079e-02   4.5277829e-02   5.3899931e-02   3.6165950e-02   3.7161334e-02   3.1264515e-02   2.9231665e-02   4.0891480e-02   3.7119941e-02   3.8532484e-02   4.0053784e-02   3.5931130e-02   4.2730908e-02   3.7065015e-02   3.1580731e-02   3.5733007e-02   3.8378625e-02   3.3283508e-02   3.1746602e-02   4.3286750e-02   3.6338577e-02   3.2291077e-02   3.2489186e-02   2.9743517e-02   3.2723465e-02   3.5845300e-02   3.3205437e-02   3.0472176e-02   2.8274986e-02   3.2062403e-02   2.8768770e-02   3.1993470e-02   3.1223648e-02   3.9356436e-02   4.5227601e-02   4.0556074e-02   3.3597169e-02   3.5685275e-02   3.5744891e-02   3.4633331e-02   3.8536365e-02   3.9111842e-02   4.3863676e-02   3.9931096e-02   3.6604163e-02   3.1410212e-02   3.6736850e-02   3.1085913e-02   3.1289695e-02   3.5230004e-02   3.7803698e-02   2.8198607e-02   3.1194990e-02   2.7249233e-02   3.2245620e-02   2.9964627e-02   3.1206193e-02
   3.2879687e-02   3.4225862e-02   3.3029977e-02   3.5684458e-02   0.0000000e+00   3.4950579e-02   2.9037784e-02   2.9993411e-02   3.6781434e-02   3.5608807e-02   3.8042174e-02   3.6912575e-02   3.0636867e-02   3.7523225e-02   3.3528862e-02   3.5039954e-02   3.8274912e-02   3.9868838e-02   3.4346742e-02   3.6698224e-02   4.5299579e-02   3.6199026e-02   3.5995133e-02   3.7606218e-02   3.7436640e-02   3.8723438e-02   3.7538783e-02   3.7073189e-02   3.5986917e-02   4.2441868e-02   3.6960234e-02   3.8970770e-02   4.0526071e-02   4.0325371e-02   4.1303875e-02   4.5390803e-02   3.9100949e-02   4.0401590e-02   3.4773804e-02   3.4132986e-02   4.5370021e-02   3.9503086e-02   3.9861478e-02   3.9635899e-02   4.1138877e-02   4.6327347e-02   3.9384012e-02   3.6327080e-02   3.7953887e-02   3.7455967e-02   3.3386507e-02   3.3332519e-02   4.7208065e-02   3.5798712e-02   3.0952448e-02   3.4120716e-02   3.2128882e-02   3.2110809e-02   3.4377365e-02   2.9977920e-02   3.2966653e-02   3.2573377e-02   3.1069275e-02   2.8686181e-02   3.4652533e-02   3.4383658e-02   3.9215261e-02   4.5583245e-02   4.0033986e-02   4.0211875e-02   3.5668199e-02   4.2324419e-02   4.0335481e-02   4.3004851e-02   4.0164995e-02   4.8787639e-02   4.2253447e-02   4.0741161e-02   3.7094665e-02   3.6458515e-02   3.2905497e-02   3.8771889e-02   3.4345844e-02   3.8845663e-02   3.2589082e-02   3.6970604e-02   3.0782162e-02   3.4132146e-02   3.1199900e-02   3.2159155e-02
   3.0831718e-02   3.0897406e-02   2.9667994e-02   3.1697994e-02   3.4950579e-02   0.0000000e+00   3.0233509e-02   3.0203125e-02   4.1340434e-02   3.3290218e-02   3.5659792e-02   3.7006069e-02   3.0533915e-02   3.2372326e-02   3.1801521e-02   3.4475554e-02   3.6405789e-02   3.4049120e-02   3.2956140e-02   3.8101597e-02   3.9988394e-02   3.3322717e-02   3.2240876e-02   3.6259505e-02   3.8755683e-02   3.7613565e-02   3.5375691e-02   3.4078624e-02   3.6548732e-02   3.8548616e-02   3.8621740e-02   3.8813883e-02   4.1734391e-02   4.1348576e-02   4.7458306e-02   5.4498572e-02   3.9127127e-02   3.8980808e-02   3.2251874e-02   3.2235403e-02   4.7058971e-02   3.9077073e-02   4.0392502e-02   4.2598248e-02   3.7500130e-02   4.4716130e-02   3.6146148e-02   3.4899849e-02   3.9583838e-02   4.0857988e-02   3.0957434e-02   3.2559002e-02   4.4634151e-02   3.4327879e-02   3.0366406e-02   2.8148111e-02   3.1412452e-02   3.1765425e-02   3.4860337e-02   3.0179100e-02   2.6228333e-02   2.7417996e-02   2.9325019e-02   2.7668809e-02   3.3292079e-02   3.0539902e-02   3.3023479e-02   4.0408838e-02   3.6251445e-02   3.3042845e-02   3.1897107e-02   4.0870227e-02   3.3515976e-02   3.9677746e-02   4.3973554e-02   4.1737598e-02   4.0624820e-02   4.2872052e-02   3.3711861e-02   3.7175245e-02   3.3290978e-02   3.3946517e-02   3.3501605e-02   3.4290100e-02   3.3097918e-02   3.1466027e-02   3.1771204e-02   2.7939502e-02   3.0268068e-02   2.9984441e-02
   2.4616556e-02   2.7701998e-02   2.3260080e-02   2.6504841e-02   2.9037784e-02   3.0233509e-02   0.0000000e+00   2.2304411e-02   2.9488664e-02   2.6205184e-02   2.7754660e-02   2.8808064e-02   2.4449980e-02   2.6745744e-02   2.6605070e-02   2.6553367e-02   2.7439061e-02   2.8903255e-02   2.5276171e-02   2.9848734e-02   2.9706118e-02   2.7987963e-02   2.7374394e-02   2.8752815e-02   2.7619216e-02   2.9420346e-02   2.6236825e-02   2.7775230e-02   2.5791547e-02   3.1216885e-02   2.8006155e-02   3.0751913e-02   3.4706697e-02   3.3411861e-02   4.5794177e-02   3.6717787e-02   3.1833022e-02   3.1808954e-02   2.4077138e-02   2.4615975e-02   3.8690116e-02   3.0478151e-02   3.3876858e-02   3.4301000e-02   3.0744043e-02   3.8183365e-02   2.9598223e-02   2.6980421e-02   2.9889629e-02   2.8619801e-02   2.6244428e-02   2.7474976e-02   3.7458182e-02   2.9050397e-02   2.4909049e-02   2.3993281e-02   2.5769687e-02   2.6693774e-02   2.7177855e-02   2.5930640e-02   2.4534454e-02   2.2908544e-02   2.5161661e-02   2.3885993e-02   2.6468752e-02   2.6325647e-02   3.3791445e-02   3.7003716e-02   3.1467981e-02   3.1596672e-02   2.9552845e-02   3.4103174e-02   3.0064969e-02   3.4879304e-02   3.2182446e-02   3.6403890e-02   3.2050445e-02   3.6151331e-02   2.8372266e-02   3.2994871e-02   2.7544014e-02   2.6812707e-02   2.7353950e-02   2.8803714e-02   2.5043870e-02   2.5344184e-02   2.3278361e-02   2.3089745e-02   2.2484549e-02   2.4750555e-02
   2.5447074e-02   2.7155576e-02   2.6839166e-02   2.8132245e-02   2.9993411e-02   3.0203125e-02   2.2304411e-02   0.0000000e+00   2.5991751e-02   2.5734957e-02   2.9802713e-02   2.9370609e-02   2.3812420e-02   2.7192186e-02   2.7656254e-02   2.8607218e-02   2.7230228e-02   2.8884930e-02   2.5507349e-02   3.0987246e-02   3.0072713e-02   2.9332761e-02   2.5496989e-02   2.9111367e-02   2.7585448e-02   3.0963101e-02   2.6862419e-02   2.8853360e-02   2.4655189e-02   2.9867817e-02   2.5269311e-02   2.9722355e-02   3.2484202e-02   3.1783556e-02   3.7494247e-02   4.4426109e-02   3.1618140e-02   3.1138012e-02   2.5206511e-02   2.4237095e-02   4.1356688e-02   3.0994338e-02   3.2606413e-02   3.4755188e-02   3.1087048e-02   3.7141377e-02   2.9075719e-02   2.7355166e-02   3.0523790e-02   2.9778322e-02   2.6408687e-02   2.8726361e-02   3.7939631e-02   3.0106381e-02   2.5859826e-02   2.4603176e-02   2.6349382e-02   2.8208758e-02   2.7451997e-02   2.9216791e-02   2.4775962e-02   2.4113991e-02   2.6015360e-02   2.3136732e-02   2.6658205e-02   2.5560317e-02   3.3646589e-02   3.6454987e-02   3.1885103e-02   3.0693851e-02   2.8135817e-02   3.1408440e-02   2.9700121e-02   3.3805313e-02   3.1735517e-02   3.7535486e-02   3.1950154e-02   3.7126303e-02   3.0141412e-02   3.1283872e-02   2.7149955e-02   2.7602779e-02   2.8590589e-02   2.8886051e-02   2.5594410e-02   2.6814565e-02   2.6622374e-02   2.3033454e-02   2.3459196e-02   2.5434681e-02
   3.3620382e-02   3.2841840e-02   3.0932387e-02   3.4675065e-02   3.6781434e-02   4.1340434e-02   2.9488664e-02   2.5991751e-02   0.0000000e+00   3.1559760e-02   3.5761831e-02   3.2577318e-02   3.0182130e-02   3.6059186e-02   3.4790466e-02   3.2754894e-02   3.0550272e-02   3.7078862e-02   3.3221631e-02   3.5540134e-02   4.0336692e-02   4.0031517e-02   4.1091890e-02   3.7384253e-02   3.2109450e-02   3.6207589e-02   3.3466381e-02   3.6860238e-02   3.3896520e-02   3.8467267e-02   3.4546212e-02   3.6300465e-02   3.9805273e-02   3.7770964e-02   4.8677407e-02   5.3013297e-02   3.9656231e-02   4.0071613e-02   3.3435140e-02   3.1279865e-02   4.7125024e-02   4.0289781e-02   3.8002975e-02   4.3297325e-02   4.0355631e-02   4.2085215e-02   2.9801032e-02   2.9262233e-02   3.6001266e-02   3.4839474e-02   3.3001902e-02   3.5102470e-02   4.7201682e-02   3.9722335e-02   3.1179112e-02   3.0697306e-02   3.2577383e-02   3.0498857e-02   3.1456231e-02   2.7329253e-02   2.5336594e-02   2.9746608e-02   3.3600241e-02   2.8310777e-02   2.9560851e-02   2.9901554e-02   3.8263225e-02   3.7009864e-02   3.0783083e-02   3.1724368e-02   3.3380029e-02   3.8206143e-02   3.2175450e-02   3.8122428e-02   3.2530427e-02   4.4670193e-02   3.7958213e-02   3.8318473e-02   3.3760304e-02   3.3983686e-02   2.7426060e-02   3.3050347e-02   3.6191199e-02   3.6792389e-02   2.8323530e-02   3.1331508e-02   2.6009722e-02   2.5915003e-02   2.5544950e-02   2.6213909e-02
   2.8148867e-02   2.9858365e-02   2.9878107e-02   3.2411891e-02   3.5608807e-02   3.3290218e-02   2.6205184e-02   2.5734957e-02   3.1559760e-02   0.0000000e+00   2.9638721e-02   3.1300127e-02   2.7206490e-02   3.2162477e-02   3.2237996e-02   3.2609958e-02   3.2817417e-02   3.3982352e-02   3.1440626e-02   3.5828322e-02   3.6660620e-02   3.5942367e-02   3.1383344e-02   3.4075042e-02   3.4434819e-02   3.4040619e-02   3.1609859e-02   3.2863791e-02   3.2395824e-02   3.4009645e-02   3.1491582e-02   3.6465101e-02   3.8719291e-02   3.7707577e-02   4.1613833e-02   4.3317218e-02   3.6566810e-02   4.1791837e-02   3.3761695e-02   2.9691308e-02   3.6669681e-02   3.4693928e-02   3.6152820e-02   4.0649394e-02   3.7561482e-02   4.0784665e-02   3.1970481e-02   2.9631144e-02   3.3626858e-02   3.2098867e-02   2.7783175e-02   2.9340441e-02   3.9590234e-02   3.6776870e-02   2.9797031e-02   2.8393016e-02   2.7744906e-02   2.9995991e-02   2.9501618e-02   3.1663405e-02   2.8287844e-02   2.8348048e-02   2.9224420e-02   2.6297127e-02   3.0432529e-02   2.8531983e-02   3.8264075e-02   4.0926436e-02   3.7640076e-02   3.7749956e-02   3.2374355e-02   3.6933382e-02   3.3672502e-02   3.5184047e-02   3.5239681e-02   4.0558575e-02   3.6300185e-02   3.7121932e-02   2.9735964e-02   3.2742007e-02   2.7957710e-02   3.0364928e-02   3.1320893e-02   3.4245213e-02   2.9129406e-02   2.9449941e-02   2.9022306e-02   2.6505921e-02   2.6359673e-02   2.7580355e-02
   3.1559021e-02   3.1259932e-02   3.2145221e-02   3.6139795e-02   3.8042174e-02   3.5659792e-02   2.7754660e-02   2.9802713e-02   3.5761831e-02   2.9638721e-02   0.0000000e+00   3.2045799e-02   2.7985437e-02   3.2442043e-02   3.1055193e-02   3.3558078e-02   3.3018286e-02   3.6372560e-02   2.9318263e-02   3.0746007e-02   4.0702670e-02   3.5619813e-02   3.2163993e-02   3.6957077e-02   3.2307026e-02   3.9640518e-02   3.4254259e-02   3.7396393e-02   3.2526604e-02   3.6788336e-02   3.3729874e-02   3.6945779e-02   3.8611533e-02   3.8845123e-02   4.2882774e-02   4.5414596e-02   3.7996949e-02   3.9333559e-02   3.3934461e-02   3.3755963e-02   4.5105520e-02   3.6282048e-02   3.6743756e-02   3.9482762e-02   3.7897125e-02   4.1638399e-02   3.4376597e-02   3.3794665e-02   3.6096750e-02   3.8978240e-02   3.0838532e-02   2.9598274e-02   4.2605884e-02   3.5697787e-02   2.8582012e-02   2.8853679e-02   3.0836205e-02   3.3695770e-02   3.0515244e-02   3.2603805e-02   3.3264183e-02   3.0423083e-02   3.1537919e-02   3.1120865e-02   3.2267993e-02   2.8689920e-02   3.8714272e-02   4.1741752e-02   3.9245788e-02   3.9030500e-02   3.1790932e-02   3.7697014e-02   3.4453428e-02   3.7385019e-02   3.6758059e-02   3.9102533e-02   4.0280157e-02   3.8548917e-02   3.0822397e-02   3.8335993e-02   3.1686177e-02   3.2531757e-02   3.4565246e-02   3.7123078e-02   3.0304626e-02   3.0833664e-02   3.1749462e-02   2.8833483e-02   2.8666563e-02   3.1420101e-02
   3.1772861e-02   3.0744263e-02   3.1620343e-02   3.6200366e-02   3.6912575e-02   3.7006069e-02   2.8808064e-02   2.9370609e-02   3.2577318e-02   3.1300127e-02   3.2045799e-02   0.0000000e+00   3.2019815e-02   3.0895091e-02   3.2109229e-02   3.6077526e-02   3.5877732e-02   4.1222281e-02   3.4248518e-02   3.7507653e-02   4.3050793e-02   4.1008196e-02   3.1751207e-02   3.4443953e-02   3.3830909e-02   3.5812977e-02   3.1838367e-02   3.6008969e-02   3.3191648e-02   3.8671136e-02   3.5522926e-02   3.8642001e-02   4.0796977e-02   4.0957071e-02   4.8137869e-02   5.3271905e-02   4.1220352e-02   4.1600396e-02   3.4595861e-02   3.2582760e-02   4.7068309e-02   4.0139143e-02   4.1051605e-02   4.2434728e-02   4.1040295e-02   4.5975461e-02   3.8054418e-02   3.4652309e-02   3.6752660e-02   3.9774533e-02   3.5059257e-02   3.4005243e-02   4.3860418e-02   3.9564322e-02   3.1620123e-02   3.3841367e-02   3.0794959e-02   3.3091985e-02   3.3749090e-02   3.2670755e-02   3.2119688e-02   3.0593323e-02   3.3152528e-02   3.0197578e-02   3.2170147e-02   3.1995315e-02   4.1129129e-02   4.3510571e-02   3.8890660e-02   3.8183248e-02   3.4328335e-02   3.9490148e-02   3.6961408e-02   4.1601127e-02   3.9838686e-02   4.5002428e-02   4.0878099e-02   3.9210660e-02   3.9668979e-02   3.7611832e-02   3.2832872e-02   3.5587968e-02   3.5298462e-02   3.8437931e-02   3.1689605e-02   3.5003740e-02   3.4318467e-02   3.0271816e-02   2.9096237e-02   3.1748067e-02
   2.5249840e-02   2.7443435e-02   2.6709907e-02   2.9647463e-02   3.0636867e-02   3.0533915e-02   2.4449980e-02   2.3812420e-02   3.0182130e-02   2.7206490e-02   2.7985437e-02   3.2019815e-02   0.0000000e+00   2.7397650e-02   2.7130211e-02   3.0598984e-02   3.0273689e-02   3.2805701e-02   2.5745517e-02   2.9475515e-02   3.3362777e-02   3.2386551e-02   2.5024611e-02   2.9876263e-02   2.7398528e-02   2.8546412e-02   2.8850907e-02   3.0825124e-02   2.8087404e-02   3.1030871e-02   2.8781473e-02   3.0838447e-02   3.1188716e-02   3.2259831e-02   4.7621024e-02   4.9164245e-02   3.3883154e-02   3.3988137e-02   2.7336005e-02   2.7474976e-02   4.1070646e-02   3.3284197e-02   3.2847386e-02   3.6155190e-02   3.5169900e-02   3.9750803e-02   3.0250168e-02   2.5920157e-02   3.0502330e-02   2.9714951e-02   2.7777551e-02   2.7315607e-02   3.9259654e-02   3.0894392e-02   2.5173685e-02   2.5759345e-02   2.5656781e-02   2.6795647e-02   3.0420254e-02   2.8092716e-02   2.6127803e-02   2.3498317e-02   2.5484512e-02   2.2346397e-02   2.5328989e-02   2.6798361e-02   3.2873608e-02   3.5854709e-02   3.0409642e-02   3.0517973e-02   2.9695459e-02   3.6513186e-02   3.0577367e-02   3.5575236e-02   2.9148657e-02   3.9306262e-02   3.3428260e-02   3.2923053e-02   3.2894162e-02   3.0930602e-02   2.5626879e-02   2.7695496e-02   3.0061984e-02   3.1922045e-02   2.5296499e-02   2.7303601e-02   2.2497513e-02   2.2978174e-02   2.4433045e-02   2.5843051e-02
   2.9247455e-02   3.1359885e-02   2.9960744e-02   3.4805194e-02   3.7523225e-02   3.2372326e-02   2.6745744e-02   2.7192186e-02   3.6059186e-02   3.2162477e-02   3.2442043e-02   3.0895091e-02   2.7397650e-02   0.0000000e+00   3.1772841e-02   3.1735376e-02   3.3650633e-02   3.6964564e-02   3.0989308e-02   3.3440576e-02   3.8666666e-02   3.4454192e-02   3.0112690e-02   3.4274003e-02   3.1867592e-02   3.2475696e-02   3.2542999e-02   3.1818226e-02   3.0039607e-02   3.3758973e-02   3.1061855e-02   3.3355154e-02   3.4388172e-02   3.5210336e-02   4.7926872e-02   5.2007064e-02   3.5324371e-02   3.3912120e-02   3.0414296e-02   2.9569097e-02   3.5942246e-02   3.1776087e-02   3.5687555e-02   3.8607063e-02   3.5401021e-02   4.3496834e-02   3.3378542e-02   2.9702504e-02   3.4171415e-02   3.3306183e-02   2.9483643e-02   2.9029543e-02   4.5108199e-02   3.3997901e-02   2.7289323e-02   2.7855677e-02   2.8482584e-02   3.1262659e-02   3.2407938e-02   3.0464533e-02   3.0060497e-02   2.5963168e-02   2.7915515e-02   2.7310238e-02   2.8763351e-02   2.6996021e-02   3.6421254e-02   3.9071123e-02   3.4118186e-02   3.4617277e-02   3.0675499e-02   3.9136338e-02   3.5189556e-02   3.6084038e-02   3.2819549e-02   4.3121590e-02   3.6164162e-02   3.6202417e-02   3.2616261e-02   3.1955492e-02   2.9662153e-02   3.1818304e-02   3.2106768e-02   3.5544072e-02   2.7803208e-02   2.9986426e-02   2.7896614e-02   2.9776225e-02   2.6446202e-02   2.6930079e-02
   2.8985222e-02   3.0353195e-02   2.8985290e-02   3.3821919e-02   3.3528862e-02   3.1801521e-02   2.6605070e-02   2.7656254e-02   3.4790466e-02   3.2237996e-02   3.1055193e-02   3.2109229e-02   2.7130211e-02   3.1772841e-02   0.0000000e+00   3.1694964e-02   3.3162804e-02   3.3110740e-02   2.8539416e-02   3.3223616e-02   3.6445323e-02   3.1356714e-02   2.9032053e-02   3.3980558e-02   3.3402280e-02   3.2970960e-02   3.1361376e-02   3.2910300e-02   2.8122545e-02   3.0963418e-02   3.1430173e-02   3.4253300e-02   3.4718326e-02   3.6007302e-02   4.6127343e-02   4.4252928e-02   3.5336222e-02   3.7740782e-02   3.1125805e-02   2.9359334e-02   3.9387622e-02   3.3421475e-02   3.6213156e-02   3.8486689e-02   3.3769839e-02   4.0882572e-02   3.4044404e-02   3.1603018e-02   3.3725567e-02   3.3418582e-02   3.0619645e-02   2.9849306e-02   4.1997138e-02   3.2724316e-02   2.7226462e-02   2.8391501e-02   2.7446606e-02   2.8830429e-02   3.2097952e-02   3.0153523e-02   2.9852762e-02   2.7889571e-02   2.9923389e-02   2.6321944e-02   2.8869122e-02   2.9684444e-02   3.7164349e-02   4.0367495e-02   3.3190665e-02   3.3519563e-02   3.0061086e-02   3.3855236e-02   3.4778968e-02   3.6643872e-02   3.2668980e-02   4.1689941e-02   3.6714940e-02   3.9928792e-02   3.0134555e-02   3.8352255e-02   2.9033431e-02   2.9454512e-02   3.0037791e-02   3.3455454e-02   2.8098505e-02   2.8143031e-02   2.8130341e-02   2.8129317e-02   2.6370626e-02   2.9239024e-02
   2.9029305e-02   3.0205829e-02   3.1266613e-02   3.6591111e-02   3.5039954e-02   3.4475554e-02   2.6553367e-02   2.8607218e-02   3.2754894e-02   3.2609958e-02   3.3558078e-02   3.6077526e-02   3.0598984e-02   3.1735376e-02   3.1694964e-02   0.0000000e+00   3.2739778e-02   3.1878454e-02   3.1051612e-02   3.5480563e-02   3.6337471e-02   2.9811612e-02   2.9246825e-02   3.4668249e-02   3.0379560e-02   3.4707861e-02   3.2818666e-02   3.5900514e-02   3.2478948e-02   3.3936893e-02   3.3747626e-02   3.6356842e-02   3.6656261e-02   3.4799152e-02   4.4746713e-02   4.5196826e-02   3.6112566e-02   3.4852367e-02   3.1137277e-02   2.9140796e-02   4.1370345e-02   3.7055673e-02   3.7206670e-02   4.2594590e-02   3.6722348e-02   3.9746363e-02   3.4665438e-02   3.1060844e-02   3.3847014e-02   3.4118584e-02   3.1837593e-02   3.3079961e-02   3.8924721e-02   3.1169609e-02   2.7412551e-02   2.7394636e-02   2.9015376e-02   3.0170783e-02   3.3338720e-02   3.1314706e-02   2.9981911e-02   2.6455758e-02   2.9405887e-02   2.9009882e-02   3.0967310e-02   2.9979304e-02   3.7068384e-02   4.1763677e-02   3.3435825e-02   3.8906589e-02   2.8312514e-02   3.8026960e-02   3.6579038e-02   3.8212660e-02   3.2009725e-02   4.2131939e-02   3.9729075e-02   4.3115231e-02   3.3122278e-02   3.6995951e-02   3.0399145e-02   3.2147090e-02   3.2327069e-02   3.3918603e-02   2.9031012e-02   2.9780883e-02   2.9496265e-02   3.1779998e-02   2.8243651e-02   2.8582300e-02
   2.6541700e-02   3.1944362e-02   3.0053109e-02   3.5189964e-02   3.8274912e-02   3.6405789e-02   2.7439061e-02   2.7230228e-02   3.0550272e-02   3.2817417e-02   3.3018286e-02   3.5877732e-02   3.0273689e-02   3.3650633e-02   3.3162804e-02   3.2739778e-02   0.0000000e+00   3.4987154e-02   3.3160320e-02   3.8060308e-02   3.9373370e-02   3.3745111e-02   3.0306876e-02   3.8074093e-02   3.3385510e-02   3.4511624e-02   3.5830788e-02   3.1689287e-02   3.3202466e-02   3.7219017e-02   3.3073589e-02   3.8093777e-02   3.8352726e-02   3.9235908e-02   5.1820074e-02   4.3513448e-02   3.6184022e-02   4.0929443e-02   3.2640933e-02   3.4823987e-02   4.4137728e-02   3.8128075e-02   3.8557860e-02   4.3047046e-02   4.0598439e-02   4.4697431e-02   3.6139120e-02   3.1437200e-02   3.3008035e-02   3.4505159e-02   3.3474927e-02   3.2771054e-02   3.9194634e-02   3.5185482e-02   2.7059099e-02   2.7760046e-02   3.0617493e-02   2.8939576e-02   3.4862307e-02   3.0956878e-02   2.6288709e-02   2.7240411e-02   2.8120744e-02   2.7497034e-02   3.0090266e-02   3.1934994e-02   3.5048769e-02   3.9844284e-02   3.4042547e-02   3.8892544e-02   3.2573451e-02   4.0587194e-02   2.9943042e-02   3.4892134e-02   3.2403332e-02   3.6517934e-02   3.2245385e-02   3.6236506e-02   3.1961139e-02   4.1174356e-02   3.1896088e-02   3.0869696e-02   3.0178293e-02   3.1407068e-02   2.6060561e-02   3.1300054e-02   3.1415647e-02   3.2172068e-02   3.0528996e-02   2.7810328e-02
   3.3815224e-02   3.3709507e-02   3.3245989e-02   3.5367950e-02   3.9868838e-02   3.4049120e-02   2.8903255e-02   2.8884930e-02   3.7078862e-02   3.3982352e-02   3.6372560e-02   4.1222281e-02   3.2805701e-02   3.6964564e-02   3.3110740e-02   3.1878454e-02   3.4987154e-02   0.0000000e+00   3.2605338e-02   3.6807404e-02   4.1268745e-02   3.4518806e-02   3.2641753e-02   3.9140934e-02   3.5950246e-02   3.7676644e-02   3.7338557e-02   3.2668883e-02   3.2886522e-02   3.8098699e-02   3.6650891e-02   3.8245215e-02   4.0261812e-02   4.1104730e-02   4.6637965e-02   4.1707888e-02   3.7537875e-02   3.9749701e-02   3.2045555e-02   3.4008228e-02   4.1774255e-02   3.6755302e-02   3.8832434e-02   4.0872786e-02   3.8771566e-02   4.6282898e-02   3.7480295e-02   3.3876190e-02   3.4615690e-02   3.3141507e-02   3.1989759e-02   3.3591203e-02   3.8711482e-02   3.5312230e-02   3.0971413e-02   3.2093777e-02   3.2796693e-02   3.3582276e-02   3.2651013e-02   3.3246983e-02   3.0426614e-02   2.7459274e-02   2.8729011e-02   2.8428269e-02   3.1686888e-02   3.2374557e-02   3.7948977e-02   4.2999641e-02   3.8816709e-02   3.9858298e-02   3.3424711e-02   3.8920571e-02   3.5076578e-02   3.9281557e-02   3.7763052e-02   4.3285823e-02   3.8598411e-02   3.9772284e-02   3.2932930e-02   3.9658094e-02   3.1678516e-02   3.3564655e-02   3.7898745e-02   3.6102118e-02   3.0803446e-02   3.3614204e-02   3.2879388e-02   3.2746636e-02   3.0617745e-02   3.1914988e-02
   2.9668674e-02   3.0877176e-02   3.0398640e-02   3.1969170e-02   3.4346742e-02   3.2956140e-02   2.5276171e-02   2.5507349e-02   3.3221631e-02   3.1440626e-02   2.9318263e-02   3.4248518e-02   2.5745517e-02   3.0989308e-02   2.8539416e-02   3.1051612e-02   3.3160320e-02   3.2605338e-02   0.0000000e+00   3.6720581e-02   3.7784246e-02   3.5943759e-02   3.1586015e-02   3.7632455e-02   3.6771231e-02   3.6275827e-02   3.5732427e-02   3.4482571e-02   3.2958788e-02   3.7416164e-02   3.2153558e-02   3.4397134e-02   3.8736052e-02   3.9284597e-02   4.8658071e-02   4.4867037e-02   3.2994253e-02   3.8428959e-02   3.0077585e-02   3.3683589e-02   4.1017365e-02   3.6143066e-02   3.9264223e-02   4.1413571e-02   3.7105454e-02   4.4733553e-02   3.4757845e-02   3.1222583e-02   3.1827312e-02   3.4807593e-02   3.1534523e-02   3.0833623e-02   3.7147636e-02   3.7243979e-02   2.9831608e-02   3.0512030e-02   2.9411524e-02   3.1093657e-02   3.1665897e-02   3.1256259e-02   2.8953580e-02   2.8770208e-02   3.0683511e-02   2.7481776e-02   3.0273023e-02   2.9746103e-02   3.7311732e-02   4.1617895e-02   3.6372469e-02   3.9876597e-02   3.3570219e-02   3.6811032e-02   3.5123334e-02   3.8602195e-02   3.1659667e-02   4.2301480e-02   3.7580822e-02   3.9402042e-02   3.2569041e-02   3.1776807e-02   3.1390430e-02   3.1088433e-02   3.2938038e-02   3.7057608e-02   3.0280951e-02   3.1195914e-02   3.0598759e-02   2.9185187e-02   2.7233640e-02   2.9173881e-02
   3.2823167e-02   3.3436724e-02   3.0936631e-02   3.3460458e-02   3.6698224e-02   3.8101597e-02   2.9848734e-02   3.0987246e-02   3.5540134e-02   3.5828322e-02   3.0746007e-02   3.7507653e-02   2.9475515e-02   3.3440576e-02   3.3223616e-02   3.5480563e-02   3.8060308e-02   3.6807404e-02   3.6720581e-02   0.0000000e+00   4.0590874e-02   3.4223917e-02   3.2985633e-02   3.7971598e-02   3.8548850e-02   3.9521527e-02   3.7076251e-02   3.4587747e-02   3.6328319e-02   3.9458407e-02   3.6240707e-02   3.7463981e-02   3.7888706e-02   4.1767617e-02   4.3716629e-02   5.1786417e-02   3.8237373e-02   4.0986807e-02   3.2260229e-02   3.5494927e-02   4.2332229e-02   4.2787022e-02   3.8704837e-02   4.4264506e-02   4.2506303e-02   4.8053286e-02   3.7577449e-02   3.3858340e-02   3.6225691e-02   3.6516187e-02   3.3901365e-02   3.3958911e-02   3.9633774e-02   3.6963934e-02   3.1175149e-02   3.2644253e-02   3.2235323e-02   3.4373702e-02   3.5306927e-02   3.4730328e-02   3.1563643e-02   2.9844788e-02   3.1554489e-02   2.9562723e-02   3.2305794e-02   3.1365699e-02   4.0701647e-02   4.3376055e-02   4.0148594e-02   4.0418969e-02   3.2333858e-02   4.0864542e-02   3.6856422e-02   4.0536376e-02   3.7757324e-02   4.4756695e-02   4.1189342e-02   4.1920638e-02   3.5569408e-02   3.9673741e-02   3.4225224e-02   3.4720014e-02   3.5297552e-02   3.6911637e-02   3.1267785e-02   3.2689765e-02   3.2548785e-02   3.4469573e-02   2.9523220e-02   3.3761522e-02
   3.8106320e-02   4.1002601e-02   3.6424320e-02   4.6184305e-02   4.5299579e-02   3.9988394e-02   2.9706118e-02   3.0072713e-02   4.0336692e-02   3.6660620e-02   4.0702670e-02   4.3050793e-02   3.3362777e-02   3.8666666e-02   3.6445323e-02   3.6337471e-02   3.9373370e-02   4.1268745e-02   3.7784246e-02   4.0590874e-02   0.0000000e+00   4.5655469e-02   3.6401067e-02   4.2241972e-02   4.1789318e-02   4.5092756e-02   3.3364027e-02   3.7701131e-02   4.2137532e-02   4.7334349e-02   3.7341044e-02   3.5897977e-02   3.8004203e-02   4.1110635e-02   5.0857616e-02   4.8169173e-02   3.9920914e-02   4.1263059e-02   4.1008009e-02   3.5789346e-02   4.9311940e-02   4.1533403e-02   4.0150174e-02   5.0780841e-02   4.8158692e-02   5.0765595e-02   4.2828923e-02   4.4876069e-02   4.5885940e-02   4.7182559e-02   3.9357284e-02   4.1833796e-02   4.6488882e-02   4.1485128e-02   3.5119957e-02   3.8283091e-02   3.5415678e-02   4.0091326e-02   4.0784806e-02   3.8811396e-02   3.8557525e-02   3.7806222e-02   4.0851988e-02   3.5419008e-02   3.4780509e-02   3.4236877e-02   3.8916637e-02   4.1358653e-02   3.8298261e-02   4.8296725e-02   4.1278788e-02   4.0531691e-02   3.4332498e-02   3.6746345e-02   3.6125888e-02   4.8994634e-02   4.1460802e-02   4.1830394e-02   3.3008564e-02   4.4268458e-02   3.6311905e-02   4.1393358e-02   3.4623784e-02   3.6403265e-02   3.2062646e-02   3.5895202e-02   2.9941599e-02   4.0612531e-02   3.6490785e-02   3.6944360e-02
   2.7154828e-02   3.1753579e-02   2.7935277e-02   3.6743112e-02   3.6199026e-02   3.3322717e-02   2.7987963e-02   2.9332761e-02   4.0031517e-02   3.5942367e-02   3.5619813e-02   4.1008196e-02   3.2386551e-02   3.4454192e-02   3.1356714e-02   2.9811612e-02   3.3745111e-02   3.4518806e-02   3.5943759e-02   3.4223917e-02   4.5655469e-02   0.0000000e+00   3.4946991e-02   4.0904918e-02   3.6935227e-02   3.9215157e-02   3.5511146e-02   3.5205724e-02   3.0283772e-02   3.5562503e-02   3.7398591e-02   3.6581163e-02   4.2449687e-02   4.3137769e-02   5.3537783e-02   4.9744967e-02   3.7041602e-02   4.3819743e-02   3.8181417e-02   3.2844524e-02   4.4201257e-02   3.4631445e-02   4.0396016e-02   4.5820657e-02   4.3471001e-02   4.2014635e-02   3.3280051e-02   3.4191105e-02   3.5190469e-02   3.4345910e-02   3.5018443e-02   3.1351778e-02   4.5403571e-02   4.0966262e-02   4.2462055e-02   3.1498375e-02   2.9780496e-02   3.5982687e-02   3.8769788e-02   3.8133189e-02   3.2245122e-02   3.1887915e-02   3.4058521e-02   3.0647532e-02   3.6774894e-02   3.1759539e-02   4.2305848e-02   4.9111878e-02   4.0927881e-02   3.8993119e-02   3.0521244e-02   4.2991277e-02   3.3038472e-02   3.9617044e-02   4.1001278e-02   4.2869753e-02   4.2664686e-02   4.3148799e-02   3.5157251e-02   4.4173879e-02   3.5413431e-02   3.7541653e-02   3.5109543e-02   3.9233528e-02   2.6889795e-02   3.1243029e-02   2.8944102e-02   2.8352414e-02   2.6050479e-02   3.1749497e-02
   2.8910298e-02   3.0764287e-02   2.8627207e-02   3.3832675e-02   3.5995133e-02   3.2240876e-02   2.7374394e-02   2.5496989e-02   4.1091890e-02   3.1383344e-02   3.2163993e-02   3.1751207e-02   2.5024611e-02   3.0112690e-02   2.9032053e-02   2.9246825e-02   3.0306876e-02   3.2641753e-02   3.1586015e-02   3.2985633e-02   3.6401067e-02   3.4946991e-02   0.0000000e+00   3.2692438e-02   3.1833799e-02   3.2121598e-02   2.9778882e-02   3.1408802e-02   3.0469697e-02   3.5253481e-02   3.1995231e-02   3.2777159e-02   3.4114612e-02   3.7957186e-02   5.2528180e-02   4.1905635e-02   3.4856152e-02   3.4946650e-02   3.1665438e-02   2.9753065e-02   4.1742532e-02   3.3785610e-02   3.4920078e-02   3.9434508e-02   3.7987454e-02   4.0803253e-02   3.1280410e-02   2.7228583e-02   3.5502510e-02   3.4959235e-02   2.8667120e-02   2.9968063e-02   3.7349224e-02   3.3815204e-02   2.9535867e-02   2.7843079e-02   2.7273481e-02   3.0105419e-02   3.0488858e-02   3.1249463e-02   2.7631874e-02   2.6949803e-02   2.8634366e-02   2.6999806e-02   3.0324843e-02   2.7182812e-02   3.5413352e-02   4.2198168e-02   3.5064760e-02   3.3857078e-02   3.1362668e-02   3.4265674e-02   3.1747003e-02   3.6259094e-02   3.2656617e-02   4.0679986e-02   3.7960937e-02   3.7320830e-02   3.1557508e-02   3.8554659e-02   3.1095760e-02   3.0299527e-02   2.9681729e-02   3.3149250e-02   2.8212036e-02   2.9927234e-02   2.8495525e-02   2.4861577e-02   2.6392030e-02   2.9692367e-02
   3.3856166e-02   3.2448890e-02   2.9034460e-02   3.6713630e-02   3.7606218e-02   3.6259505e-02   2.8752815e-02   2.9111367e-02   3.7384253e-02   3.4075042e-02   3.6957077e-02   3.4443953e-02   2.9876263e-02   3.4274003e-02   3.3980558e-02   3.4668249e-02   3.8074093e-02   3.9140934e-02   3.7632455e-02   3.7971598e-02   4.2241972e-02   4.0904918e-02   3.2692438e-02   0.0000000e+00   3.3844695e-02   3.6817008e-02   3.5749979e-02   3.3695934e-02   3.2994784e-02   3.9183189e-02   3.5817806e-02   3.6358304e-02   3.7790794e-02   3.9197592e-02   4.8530770e-02   4.0056947e-02   3.7845723e-02   4.0470586e-02   3.3738718e-02   3.3086030e-02   4.3680316e-02   3.6923667e-02   3.8138608e-02   4.0439525e-02   3.8771614e-02   4.7051096e-02   3.4796559e-02   3.2992154e-02   3.7521449e-02   3.8148909e-02   3.2602583e-02   3.2726971e-02   3.9384641e-02   3.8974376e-02   3.2512641e-02   3.2250763e-02   3.2050812e-02   3.3077429e-02   3.4417500e-02   3.2889334e-02   3.1902153e-02   3.1207695e-02   3.1239230e-02   3.1341391e-02   3.3991931e-02   3.0644315e-02   3.9077893e-02   4.3893101e-02   3.8123653e-02   3.8614245e-02   3.2815706e-02   4.0108652e-02   3.5076279e-02   4.1136869e-02   3.7108691e-02   4.5287946e-02   4.0860418e-02   4.1307983e-02   3.6761756e-02   3.9565252e-02   3.3326216e-02   3.5615856e-02   3.5471134e-02   3.4729533e-02   3.1714284e-02   3.3602910e-02   3.2263838e-02   3.0128971e-02   2.9049805e-02   3.0615727e-02
   3.1416907e-02   3.2100579e-02   2.8961761e-02   3.3723279e-02   3.7436640e-02   3.8755683e-02   2.7619216e-02   2.7585448e-02   3.2109450e-02   3.4434819e-02   3.2307026e-02   3.3830909e-02   2.7398528e-02   3.1867592e-02   3.3402280e-02   3.0379560e-02   3.3385510e-02   3.5950246e-02   3.6771231e-02   3.8548850e-02   4.1789318e-02   3.6935227e-02   3.1833799e-02   3.3844695e-02   0.0000000e+00   3.6044063e-02   3.7122474e-02   3.2222782e-02   3.2253498e-02   4.5032709e-02   3.4470547e-02   3.6444307e-02   3.8915391e-02   3.9859494e-02   5.1538660e-02   4.7848524e-02   3.6908502e-02   3.8658517e-02   3.2938097e-02   3.1415483e-02   3.6952698e-02   3.4807280e-02   3.7945184e-02   3.9006928e-02   3.7776572e-02   4.4872209e-02   3.2743936e-02   2.8663941e-02   3.3684697e-02   3.5370156e-02   3.0959670e-02   3.1488419e-02   3.5312359e-02   3.5843790e-02   2.9618400e-02   2.8232053e-02   2.9798658e-02   3.1802147e-02   3.4730507e-02   3.0951466e-02   2.9400562e-02   2.8883383e-02   3.1708258e-02   2.8110712e-02   3.0622306e-02   2.8475114e-02   3.9675343e-02   4.2713365e-02   4.1174080e-02   3.7159100e-02   3.4951645e-02   3.9133477e-02   3.6517723e-02   3.5113439e-02   3.9886606e-02   4.4080018e-02   3.8499825e-02   3.9874699e-02   3.5214796e-02   3.4643500e-02   3.1115702e-02   3.1756182e-02   3.3112644e-02   3.4913390e-02   3.2104478e-02   3.2051828e-02   3.0740142e-02   2.9598291e-02   2.8023815e-02   2.9981204e-02
   3.1249532e-02   3.3420738e-02   3.3255591e-02   3.5004237e-02   3.8723438e-02   3.7613565e-02   2.9420346e-02   3.0963101e-02   3.6207589e-02   3.4040619e-02   3.9640518e-02   3.5812977e-02   2.8546412e-02   3.2475696e-02   3.2970960e-02   3.4707861e-02   3.4511624e-02   3.7676644e-02   3.6275827e-02   3.9521527e-02   4.5092756e-02   3.9215157e-02   3.2121598e-02   3.6817008e-02   3.6044063e-02   0.0000000e+00   3.7483932e-02   3.2692322e-02   3.1610909e-02   3.8383866e-02   3.4525793e-02   3.7862639e-02   4.0402162e-02   4.1233352e-02   4.9320528e-02   5.4283768e-02   3.8949850e-02   4.3584501e-02   3.6665709e-02   3.5891907e-02   4.4623250e-02   4.4824841e-02   3.9729811e-02   4.1112203e-02   4.2858703e-02   4.5223330e-02   3.5682752e-02   3.1627632e-02   3.6078128e-02   4.0162712e-02   3.3324157e-02   3.3027099e-02   4.0171363e-02   3.8373645e-02   3.1699109e-02   3.2808304e-02   3.3594470e-02   3.4137244e-02   3.6334311e-02   3.4679303e-02   3.3425135e-02   3.2110990e-02   3.1461867e-02   3.0680661e-02   3.2243004e-02   3.5591868e-02   4.0730189e-02   4.8005424e-02   3.8104327e-02   3.9597290e-02   3.7194905e-02   4.1606990e-02   3.8312660e-02   3.9888030e-02   4.0486265e-02   4.0438024e-02   3.8506699e-02   4.4452885e-02   3.4737388e-02   3.6239362e-02   3.6274677e-02   3.4108690e-02   3.8100396e-02   3.5545088e-02   3.0673831e-02   3.4053718e-02   3.1488728e-02   2.9863641e-02   3.0505530e-02   2.8018244e-02
   3.0371779e-02   2.7556954e-02   2.7741764e-02   3.4430498e-02   3.7538783e-02   3.5375691e-02   2.6236825e-02   2.6862419e-02   3.3466381e-02   3.1609859e-02   3.4254259e-02   3.1838367e-02   2.8850907e-02   3.2542999e-02   3.1361376e-02   3.2818666e-02   3.5830788e-02   3.7338557e-02   3.5732427e-02   3.7076251e-02   3.3364027e-02   3.5511146e-02   2.9778882e-02   3.5749979e-02   3.7122474e-02   3.7483932e-02   0.0000000e+00   3.5195584e-02   3.1249949e-02   3.8424288e-02   3.6664038e-02   3.4882890e-02   3.7358452e-02   3.8489021e-02   4.7806215e-02   4.4201045e-02   3.5564913e-02   3.9403426e-02   3.1335788e-02   3.1665547e-02   3.5682412e-02   4.0134347e-02   3.8262527e-02   4.0237705e-02   3.7378544e-02   4.7109537e-02   3.3465797e-02   2.7856865e-02   3.4097557e-02   3.7185088e-02   3.0473195e-02   2.9092995e-02   3.4612491e-02   3.3631120e-02   2.7137966e-02   3.0177251e-02   2.8919986e-02   3.2144431e-02   3.3362370e-02   3.2202079e-02   3.0861829e-02   2.9601075e-02   3.0720998e-02   2.8201065e-02   2.9340903e-02   3.3383094e-02   4.3430247e-02   4.4213731e-02   3.8601210e-02   3.6510219e-02   3.9199092e-02   4.1396767e-02   3.8873588e-02   3.8750239e-02   3.8794525e-02   4.5136674e-02   3.6968347e-02   3.6983515e-02   3.1995599e-02   3.6482511e-02   3.0020172e-02   3.2732419e-02   3.4622484e-02   3.6529383e-02   2.8773535e-02   3.1709952e-02   3.1921785e-02   2.8525383e-02   2.8087688e-02   3.1180067e-02
   2.9202464e-02   2.8589165e-02   2.8214539e-02   3.4170961e-02   3.7073189e-02   3.4078624e-02   2.7775230e-02   2.8853360e-02   3.6860238e-02   3.2863791e-02   3.7396393e-02   3.6008969e-02   3.0825124e-02   3.1818226e-02   3.2910300e-02   3.5900514e-02   3.1689287e-02   3.2668883e-02   3.4482571e-02   3.4587747e-02   3.7701131e-02   3.5205724e-02   3.1408802e-02   3.3695934e-02   3.2222782e-02   3.2692322e-02   3.5195584e-02   0.0000000e+00   2.8975504e-02   4.2772118e-02   3.7504781e-02   3.3979948e-02   3.9053816e-02   4.0470030e-02   4.6909002e-02   4.8353381e-02   4.0488800e-02   3.9371433e-02   3.1976354e-02   3.2028141e-02   3.4336110e-02   3.6816168e-02   3.8286134e-02   4.0627729e-02   3.7617225e-02   4.1064608e-02   3.5166923e-02   3.0387179e-02   3.4168665e-02   3.4502589e-02   2.9644936e-02   3.1686415e-02   3.6703285e-02   3.3071571e-02   3.0007522e-02   3.0860156e-02   2.8406317e-02   3.1378081e-02   3.4092338e-02   2.9747114e-02   2.8174838e-02   2.9976503e-02   3.1271325e-02   2.6880224e-02   3.1628092e-02   2.9749097e-02   3.9137303e-02   4.2096953e-02   3.3678293e-02   3.0401950e-02   3.0270710e-02   3.6946014e-02   3.2561855e-02   3.4756553e-02   4.0383172e-02   3.9125287e-02   3.6104365e-02   3.4528854e-02   3.2733208e-02   3.5704766e-02   2.9061147e-02   2.8835106e-02   3.1581977e-02   3.2109180e-02   2.8932691e-02   2.9984554e-02   3.0039169e-02   2.7010907e-02   2.7292381e-02   3.0371161e-02
   2.9769678e-02   2.8774398e-02   2.8389663e-02   3.3525932e-02   3.5986917e-02   3.6548732e-02   2.5791547e-02   2.4655189e-02   3.3896520e-02   3.2395824e-02   3.2526604e-02   3.3191648e-02   2.8087404e-02   3.0039607e-02   2.8122545e-02   3.2478948e-02   3.3202466e-02   3.2886522e-02   3.2958788e-02   3.6328319e-02   4.2137532e-02   3.0283772e-02   3.0469697e-02   3.2994784e-02   3.2253498e-02   3.1610909e-02   3.1249949e-02   2.8975504e-02   0.0000000e+00   3.7117552e-02   3.2153193e-02   2.9424778e-02   3.2877319e-02   3.4754005e-02   3.7311039e-02   4.2463391e-02   3.3586732e-02   3.4785998e-02   2.8550280e-02   2.9302981e-02   3.4446571e-02   3.5682218e-02   3.7614672e-02   3.8204306e-02   3.7706975e-02   4.3297595e-02   3.4170190e-02   3.1966601e-02   3.5180277e-02   3.8703593e-02   3.1688547e-02   3.1462908e-02   3.7140824e-02   3.5306294e-02   3.0899331e-02   3.0210828e-02   3.0053406e-02   3.2622422e-02   3.4030176e-02   3.0462288e-02   3.0232771e-02   3.0392280e-02   2.9271622e-02   2.7813462e-02   3.1155032e-02   3.0279039e-02   3.9113928e-02   4.1903524e-02   3.7112665e-02   3.5652472e-02   3.3931084e-02   3.7182667e-02   3.5633442e-02   3.8048296e-02   3.6636375e-02   3.7389386e-02   3.7173878e-02   3.9335815e-02   3.3348284e-02   3.3201770e-02   3.1009259e-02   3.2962743e-02   3.4868772e-02   3.3807835e-02   2.8149356e-02   3.0742189e-02   3.0078187e-02   2.9692224e-02   2.4171234e-02   2.9367789e-02
   3.3534803e-02   3.3424663e-02   3.2021463e-02   3.7558781e-02   4.2441868e-02   3.8548616e-02   3.1216885e-02   2.9867817e-02   3.8467267e-02   3.4009645e-02   3.6788336e-02   3.8671136e-02   3.1030871e-02   3.3758973e-02   3.0963418e-02   3.3936893e-02   3.7219017e-02   3.8098699e-02   3.7416164e-02   3.9458407e-02   4.7334349e-02   3.5562503e-02   3.5253481e-02   3.9183189e-02   4.5032709e-02   3.8383866e-02   3.8424288e-02   4.2772118e-02   3.7117552e-02   0.0000000e+00   4.1515447e-02   4.1126350e-02   4.4928500e-02   4.2783102e-02   5.2688447e-02   5.7103769e-02   4.2551182e-02   4.6575648e-02   3.7634273e-02   3.7188587e-02   3.9858990e-02   4.1299473e-02   4.3760614e-02   4.3092513e-02   4.5620706e-02   4.9924707e-02   3.9745514e-02   3.3373836e-02   3.5658235e-02   3.8823970e-02   3.2087213e-02   3.2458046e-02   3.6573037e-02   3.4709104e-02   2.8877976e-02   2.8858286e-02   2.9282947e-02   3.0225028e-02   3.3300472e-02   3.1418322e-02   2.7414112e-02   3.1360186e-02   2.8504932e-02   3.0023866e-02   3.3195358e-02   3.2420426e-02   3.8143281e-02   4.4083904e-02   3.8602285e-02   3.9868287e-02   3.5700751e-02   3.6510551e-02   3.6015999e-02   3.8607544e-02   3.9768414e-02   4.0616866e-02   3.9732189e-02   4.0738751e-02   3.3881264e-02   3.4805710e-02   2.9491320e-02   3.3383570e-02   3.4650405e-02   3.4307378e-02   2.9545121e-02   3.1385691e-02   2.9998092e-02   3.2787201e-02   2.8576824e-02   3.0418811e-02
   2.8587148e-02   2.9873764e-02   2.7972828e-02   3.2823450e-02   3.6960234e-02   3.8621740e-02   2.8006155e-02   2.5269311e-02   3.4546212e-02   3.1491582e-02   3.3729874e-02   3.5522926e-02   2.8781473e-02   3.1061855e-02   3.1430173e-02   3.3747626e-02   3.3073589e-02   3.6650891e-02   3.2153558e-02   3.6240707e-02   3.7341044e-02   3.7398591e-02   3.1995231e-02   3.5817806e-02   3.4470547e-02   3.4525793e-02   3.6664038e-02   3.7504781e-02   3.2153193e-02   4.1515447e-02   0.0000000e+00   3.5351661e-02   4.1477443e-02   4.2344341e-02   4.5547626e-02   4.5213846e-02   3.8504641e-02   4.1479294e-02   3.3975695e-02   3.4715280e-02   3.9621408e-02   3.8184454e-02   3.7790231e-02   3.9531195e-02   3.9426047e-02   4.6090208e-02   3.5127242e-02   3.3083351e-02   3.3970768e-02   3.7861576e-02   3.3527062e-02   3.2994382e-02   3.7925483e-02   3.6690533e-02   2.9128325e-02   3.1620857e-02   3.0444653e-02   3.0788161e-02   3.2605734e-02   3.2196688e-02   2.8989517e-02   2.8320212e-02   3.3419377e-02   2.8240909e-02   3.0599692e-02   3.0604742e-02   3.8967288e-02   4.2529034e-02   3.6208692e-02   3.4266886e-02   3.7841533e-02   3.7428269e-02   3.7814474e-02   3.8536922e-02   3.8157479e-02   3.8770016e-02   3.8172191e-02   4.0333644e-02   2.9334553e-02   3.5531258e-02   3.1200103e-02   3.3929962e-02   3.4141751e-02   3.3464054e-02   3.0115777e-02   2.9084261e-02   2.8069512e-02   3.0410305e-02   2.7359920e-02   2.9315845e-02
   3.2606986e-02   3.4234271e-02   3.3123276e-02   3.6737905e-02   3.8970770e-02   3.8813883e-02   3.0751913e-02   2.9722355e-02   3.6300465e-02   3.6465101e-02   3.6945779e-02   3.8642001e-02   3.0838447e-02   3.3355154e-02   3.4253300e-02   3.6356842e-02   3.8093777e-02   3.8245215e-02   3.4397134e-02   3.7463981e-02   3.5897977e-02   3.6581163e-02   3.2777159e-02   3.6358304e-02   3.6444307e-02   3.7862639e-02   3.4882890e-02   3.3979948e-02   2.9424778e-02   4.1126350e-02   3.5351661e-02   0.0000000e+00   3.7446139e-02   3.7797606e-02   3.9184804e-02   3.8351417e-02   3.8555346e-02   3.7850590e-02   3.2231516e-02   3.0368404e-02   3.2354859e-02   3.7283963e-02   3.6924186e-02   3.8997659e-02   3.7583063e-02   4.3787699e-02   3.3087500e-02   2.9321730e-02   3.3965691e-02   3.4822282e-02   3.0824925e-02   3.0534652e-02   3.6814130e-02   3.4206399e-02   2.9893136e-02   3.0218004e-02   2.8290699e-02   3.0743609e-02   3.4332969e-02   3.2492888e-02   3.0145151e-02   2.7428129e-02   2.9955502e-02   2.9868472e-02   3.1045285e-02   3.2199099e-02   3.8801133e-02   4.5446637e-02   3.8938747e-02   3.5550611e-02   3.6116094e-02   3.9042139e-02   3.6123659e-02   3.7673400e-02   4.1114263e-02   3.8128946e-02   3.8363156e-02   3.9576577e-02   3.3878186e-02   4.0428413e-02   3.2219699e-02   3.5116552e-02   3.6116812e-02   3.6745408e-02   3.2715102e-02   3.3724297e-02   3.2095187e-02   3.2079020e-02   2.8478722e-02   3.3846101e-02
   3.5228856e-02   3.6438719e-02   3.4876132e-02   3.7644656e-02   4.0526071e-02   4.1734391e-02   3.4706697e-02   3.2484202e-02   3.9805273e-02   3.8719291e-02   3.8611533e-02   4.0796977e-02   3.1188716e-02   3.4388172e-02   3.4718326e-02   3.6656261e-02   3.8352726e-02   4.0261812e-02   3.8736052e-02   3.7888706e-02   3.8004203e-02   4.2449687e-02   3.4114612e-02   3.7790794e-02   3.8915391e-02   4.0402162e-02   3.7358452e-02   3.9053816e-02   3.2877319e-02   4.4928500e-02   4.1477443e-02   3.7446139e-02   0.0000000e+00   3.9553908e-02   4.6820637e-02   4.5792138e-02   4.2462734e-02   4.3510405e-02   3.7448550e-02   3.4083251e-02   3.7311470e-02   4.4214374e-02   4.2112917e-02   4.4527832e-02   4.3105724e-02   4.7204387e-02   3.8684654e-02   3.4716576e-02   3.9677790e-02   4.1060784e-02   3.3928870e-02   3.6009307e-02   3.8589153e-02   3.8698411e-02   3.2993882e-02   3.2309775e-02   3.3309218e-02   3.5560124e-02   3.7737975e-02   3.4373575e-02   3.4421918e-02   3.1656328e-02   3.2389138e-02   3.0673837e-02   3.2740185e-02   3.5871329e-02   4.1339723e-02   4.6791846e-02   4.2798254e-02   3.8028655e-02   3.4828662e-02   3.9056057e-02   3.8276276e-02   3.8512134e-02   4.4223290e-02   4.1441599e-02   4.3326356e-02   4.3472166e-02   3.4472703e-02   3.6283441e-02   3.4261584e-02   3.6331830e-02   3.8622275e-02   3.7740010e-02   3.3961271e-02   3.5050089e-02   3.5657248e-02   3.4416500e-02   3.2149873e-02   3.4422893e-02
   3.5355214e-02   3.8927125e-02   3.6064524e-02   4.0094079e-02   4.0325371e-02   4.1348576e-02   3.3411861e-02   3.1783556e-02   3.7770964e-02   3.7707577e-02   3.8845123e-02   4.0957071e-02   3.2259831e-02   3.5210336e-02   3.6007302e-02   3.4799152e-02   3.9235908e-02   4.1104730e-02   3.9284597e-02   4.1767617e-02   4.1110635e-02   4.3137769e-02   3.7957186e-02   3.9197592e-02   3.9859494e-02   4.1233352e-02   3.8489021e-02   4.0470030e-02   3.4754005e-02   4.2783102e-02   4.2344341e-02   3.7797606e-02   3.9553908e-02   0.0000000e+00   4.7850119e-02   4.4194097e-02   4.1143945e-02   4.1986859e-02   3.7116472e-02   3.5537260e-02   4.2924110e-02   4.3384038e-02   4.0888399e-02   4.3924788e-02   4.2899446e-02   4.6636961e-02   3.8668276e-02   3.4511075e-02   3.9918092e-02   4.2181818e-02   3.6249130e-02   3.6158405e-02   4.0251948e-02   3.9714254e-02   3.4411152e-02   3.3087372e-02   3.5807815e-02   3.6858274e-02   4.0665126e-02   3.7096835e-02   3.5210698e-02   3.1524607e-02   3.4184391e-02   3.1187151e-02   3.3736592e-02   3.3997254e-02   4.3412386e-02   4.6344047e-02   3.9548377e-02   4.1949469e-02   3.9342238e-02   3.9373871e-02   3.7813991e-02   4.2050731e-02   4.7356406e-02   4.2123931e-02   4.0932479e-02   4.4583898e-02   3.7965918e-02   3.5505368e-02   3.6260225e-02   3.7379519e-02   3.9338945e-02   3.8235186e-02   3.5322277e-02   3.6169594e-02   3.7693120e-02   3.3041514e-02   3.3490085e-02   3.4828846e-02
   3.8147021e-02   4.4922319e-02   4.2306159e-02   4.5277829e-02   4.1303875e-02   4.7458306e-02   4.5794177e-02   3.7494247e-02   4.8677407e-02   4.1613833e-02   4.2882774e-02   4.8137869e-02   4.7621024e-02   4.7926872e-02   4.6127343e-02   4.4746713e-02   5.1820074e-02   4.6637965e-02   4.8658071e-02   4.3716629e-02   5.0857616e-02   5.3537783e-02   5.2528180e-02   4.8530770e-02   5.1538660e-02   4.9320528e-02   4.7806215e-02   4.6909002e-02   3.7311039e-02   5.2688447e-02   4.5547626e-02   3.9184804e-02   4.6820637e-02   4.7850119e-02   0.0000000e+00   4.6801716e-02   3.8288858e-02   4.6501477e-02   4.3815815e-02   4.2129079e-02   5.4624305e-02   4.5160770e-02   4.4299350e-02   4.7018372e-02   4.5873733e-02   5.5297287e-02   4.4785805e-02   3.8089210e-02   4.4649033e-02   4.6326019e-02   3.6639330e-02   4.3551191e-02   5.0012154e-02   4.7689989e-02   4.3173421e-02   4.4937191e-02   4.2834767e-02   4.0724857e-02   5.0085173e-02   4.6938142e-02   4.2468750e-02   4.1395869e-02   4.1417634e-02   3.8766745e-02   4.4072663e-02   4.3390293e-02   5.3594523e-02   5.1428806e-02   4.6381836e-02   5.0681399e-02   5.0634778e-02   5.1304618e-02   5.2300445e-02   5.1917926e-02   5.4537836e-02   4.6906210e-02   5.0613918e-02   5.3369769e-02   4.8588272e-02   4.5427528e-02   4.7320249e-02   4.2499615e-02   4.1607712e-02   4.0898495e-02   3.8268389e-02   4.2634730e-02   4.4355138e-02   3.3180220e-02   3.1821221e-02   3.6690428e-02
   3.9626084e-02   4.4716698e-02   4.3807394e-02   5.3899931e-02   4.5390803e-02   5.4498572e-02   3.6717787e-02   4.4426109e-02   5.3013297e-02   4.3317218e-02   4.5414596e-02   5.3271905e-02   4.9164245e-02   5.2007064e-02   4.4252928e-02   4.5196826e-02   4.3513448e-02   4.1707888e-02   4.4867037e-02   5.1786417e-02   4.8169173e-02   4.9744967e-02   4.1905635e-02   4.0056947e-02   4.7848524e-02   5.4283768e-02   4.4201045e-02   4.8353381e-02   4.2463391e-02   5.7103769e-02   4.5213846e-02   3.8351417e-02   4.5792138e-02   4.4194097e-02   4.6801716e-02   0.0000000e+00   5.2672113e-02   5.4887812e-02   4.9157950e-02   4.2527376e-02   4.6110480e-02   5.4955746e-02   4.9764182e-02   5.0662909e-02   4.9472121e-02   5.9479668e-02   4.4283880e-02   4.4245254e-02   4.8365608e-02   4.8999536e-02   4.1991895e-02   4.5782443e-02   4.9133728e-02   4.3096166e-02   4.5314268e-02   4.0573235e-02   4.0032160e-02   4.2215859e-02   4.7237897e-02   4.3828642e-02   3.6666009e-02   4.7551396e-02   4.2039467e-02   4.1162358e-02   4.3383135e-02   4.5187820e-02   5.0863371e-02   5.2369287e-02   5.4783632e-02   5.3753007e-02   4.8200881e-02   5.2862936e-02   4.7801790e-02   5.3859872e-02   5.7292276e-02   5.1925614e-02   4.8016008e-02   5.2923135e-02   4.1027791e-02   4.5840082e-02   4.1074230e-02   4.5504651e-02   4.5817568e-02   4.9095525e-02   3.9545746e-02   3.9735472e-02   4.3656802e-02   4.0500241e-02   4.1720951e-02   4.7963231e-02
   3.3414339e-02   3.5509529e-02   3.3704390e-02   3.6165950e-02   3.9100949e-02   3.9127127e-02   3.1833022e-02   3.1618140e-02   3.9656231e-02   3.6566810e-02   3.7996949e-02   4.1220352e-02   3.3883154e-02   3.5324371e-02   3.5336222e-02   3.6112566e-02   3.6184022e-02   3.7537875e-02   3.2994253e-02   3.8237373e-02   3.9920914e-02   3.7041602e-02   3.4856152e-02   3.7845723e-02   3.6908502e-02   3.8949850e-02   3.5564913e-02   4.0488800e-02   3.3586732e-02   4.2551182e-02   3.8504641e-02   3.8555346e-02   4.2462734e-02   4.1143945e-02   3.8288858e-02   5.2672113e-02   0.0000000e+00   4.1383004e-02   3.4149319e-02   3.5935612e-02   3.8432030e-02   4.0484677e-02   4.0209544e-02   4.0220832e-02   3.8754165e-02   4.5754795e-02   3.5512987e-02   3.4065061e-02   4.1004861e-02   4.1635440e-02   3.7878359e-02   3.1682383e-02   3.3056748e-02   3.4944795e-02   3.1682416e-02   3.2814234e-02   3.1666755e-02   3.3068289e-02   3.7849162e-02   3.3598243e-02   3.5726736e-02   3.3152362e-02   3.0526101e-02   3.0314044e-02   3.2566200e-02   3.3108640e-02   4.1737869e-02   4.6439676e-02   4.2146069e-02   3.7896937e-02   3.5829774e-02   3.9317837e-02   3.8601779e-02   3.8765799e-02   4.7351178e-02   3.7753641e-02   4.0149264e-02   4.0609436e-02   3.6052925e-02   3.7763691e-02   3.4031559e-02   3.4347778e-02   3.5653140e-02   3.8656187e-02   3.2827393e-02   3.5196397e-02   3.4367256e-02   3.2785802e-02   3.0295027e-02   3.2796733e-02
   3.4077302e-02   3.3329257e-02   3.3363931e-02   3.7161334e-02   4.0401590e-02   3.8980808e-02   3.1808954e-02   3.1138012e-02   4.0071613e-02   4.1791837e-02   3.9333559e-02   4.1600396e-02   3.3988137e-02   3.3912120e-02   3.7740782e-02   3.4852367e-02   4.0929443e-02   3.9749701e-02   3.8428959e-02   4.0986807e-02   4.1263059e-02   4.3819743e-02   3.4946650e-02   4.0470586e-02   3.8658517e-02   4.3584501e-02   3.9403426e-02   3.9371433e-02   3.4785998e-02   4.6575648e-02   4.1479294e-02   3.7850590e-02   4.3510405e-02   4.1986859e-02   4.6501477e-02   5.4887812e-02   4.1383004e-02   0.0000000e+00   3.4110280e-02   3.4582330e-02   3.7748511e-02   4.4255147e-02   4.2714356e-02   4.1906745e-02   4.2909090e-02   4.8248231e-02   3.9064777e-02   3.3381467e-02   3.6356810e-02   3.7077470e-02   3.4413359e-02   3.2966273e-02   3.9542841e-02   3.5818340e-02   3.1572328e-02   3.2625067e-02   3.3590719e-02   3.3685819e-02   3.7453530e-02   3.4376251e-02   3.2935290e-02   2.9989956e-02   3.0090835e-02   2.8843679e-02   3.4365361e-02   3.3597659e-02   3.9750849e-02   4.4782507e-02   3.9075845e-02   3.5906588e-02   3.7948253e-02   3.8346962e-02   3.9160313e-02   3.9068072e-02   4.6159485e-02   4.5952083e-02   4.0243978e-02   4.4875518e-02   4.0163394e-02   3.8194100e-02   3.6714829e-02   3.7150266e-02   3.9549879e-02   3.6633437e-02   3.0979772e-02   3.4272693e-02   3.1083656e-02   3.4219672e-02   3.2371537e-02   3.5062691e-02
   3.1583076e-02   3.0585021e-02   2.8992357e-02   3.1264515e-02   3.4773804e-02   3.2251874e-02   2.4077138e-02   2.5206511e-02   3.3435140e-02   3.3761695e-02   3.3934461e-02   3.4595861e-02   2.7336005e-02   3.0414296e-02   3.1125805e-02   3.1137277e-02   3.2640933e-02   3.2045555e-02   3.0077585e-02   3.2260229e-02   4.1008009e-02   3.8181417e-02   3.1665438e-02   3.3738718e-02   3.2938097e-02   3.6665709e-02   3.1335788e-02   3.1976354e-02   2.8550280e-02   3.7634273e-02   3.3975695e-02   3.2231516e-02   3.7448550e-02   3.7116472e-02   4.3815815e-02   4.9157950e-02   3.4149319e-02   3.4110280e-02   0.0000000e+00   2.9342147e-02   3.6374321e-02   3.6851848e-02   3.6058782e-02   3.7320037e-02   3.5866087e-02   4.0058420e-02   3.3351345e-02   3.0319308e-02   3.2624824e-02   3.3194308e-02   2.9283790e-02   3.0412766e-02   3.3648547e-02   3.0268623e-02   3.0408986e-02   2.9358766e-02   2.7044791e-02   2.8479935e-02   3.0765293e-02   2.9673355e-02   2.8655868e-02   2.6260192e-02   2.8968943e-02   2.8007656e-02   2.7155355e-02   2.7970624e-02   3.5326283e-02   3.8965871e-02   3.3764980e-02   3.2484051e-02   3.2613534e-02   3.4622876e-02   3.6083598e-02   3.4796135e-02   4.0199388e-02   3.8320738e-02   3.0064610e-02   3.6411538e-02   3.0166000e-02   2.9657550e-02   2.9740349e-02   3.1462128e-02   3.0333754e-02   3.1647781e-02   2.6110262e-02   2.9585216e-02   2.4163238e-02   2.9549726e-02   2.5758149e-02   2.9425754e-02
   2.4340296e-02   2.7902243e-02   2.7888447e-02   2.9231665e-02   3.4132986e-02   3.2235403e-02   2.4615975e-02   2.4237095e-02   3.1279865e-02   2.9691308e-02   3.3755963e-02   3.2582760e-02   2.7474976e-02   2.9569097e-02   2.9359334e-02   2.9140796e-02   3.4823987e-02   3.4008228e-02   3.3683589e-02   3.5494927e-02   3.5789346e-02   3.2844524e-02   2.9753065e-02   3.3086030e-02   3.1415483e-02   3.5891907e-02   3.1665547e-02   3.2028141e-02   2.9302981e-02   3.7188587e-02   3.4715280e-02   3.0368404e-02   3.4083251e-02   3.5537260e-02   4.2129079e-02   4.2527376e-02   3.5935612e-02   3.4582330e-02   2.9342147e-02   0.0000000e+00   3.8160487e-02   3.6661392e-02   3.5726040e-02   3.6330537e-02   3.4083086e-02   3.9080948e-02   3.0135255e-02   2.6492131e-02   2.9519592e-02   3.0857607e-02   3.0368871e-02   3.0707175e-02   3.6710432e-02   3.2865226e-02   2.9013932e-02   2.7291477e-02   2.7270916e-02   2.8336520e-02   3.0191960e-02   2.9203542e-02   2.8696334e-02   2.8120481e-02   2.9569375e-02   2.5539659e-02   2.7623346e-02   2.9242925e-02   3.6478453e-02   4.2178255e-02   3.5036334e-02   3.4472311e-02   2.9801782e-02   3.4548383e-02   3.5012432e-02   3.5756784e-02   4.0315712e-02   3.9436209e-02   3.3198159e-02   3.5192830e-02   3.0230473e-02   3.0184845e-02   2.7916262e-02   2.9199148e-02   3.1300323e-02   3.0606195e-02   2.6088006e-02   2.8404980e-02   2.6452586e-02   2.8016884e-02   2.4102633e-02   2.7551584e-02
   4.2026081e-02   4.2786048e-02   4.1405933e-02   4.0891480e-02   4.5370021e-02   4.7058971e-02   3.8690116e-02   4.1356688e-02   4.7125024e-02   3.6669681e-02   4.5105520e-02   4.7068309e-02   4.1070646e-02   3.5942246e-02   3.9387622e-02   4.1370345e-02   4.4137728e-02   4.1774255e-02   4.1017365e-02   4.2332229e-02   4.9311940e-02   4.4201257e-02   4.1742532e-02   4.3680316e-02   3.6952698e-02   4.4623250e-02   3.5682412e-02   3.4336110e-02   3.4446571e-02   3.9858990e-02   3.9621408e-02   3.2354859e-02   3.7311470e-02   4.2924110e-02   5.4624305e-02   4.6110480e-02   3.8432030e-02   3.7748511e-02   3.6374321e-02   3.8160487e-02   0.0000000e+00   4.8884289e-02   3.9327274e-02   4.2687349e-02   4.0995492e-02   4.7308260e-02   3.9481124e-02   3.6977249e-02   3.9809377e-02   3.7826023e-02   3.7546716e-02   3.9235508e-02   4.6349478e-02   4.0672155e-02   3.6256478e-02   3.2236691e-02   3.6039353e-02   3.7260909e-02   4.2358036e-02   3.9213778e-02   3.5416295e-02   3.4556204e-02   3.4828690e-02   2.8427281e-02   3.5463891e-02   4.0954844e-02   4.5623555e-02   4.3846641e-02   3.9227271e-02   4.3715287e-02   4.5213267e-02   4.3763451e-02   4.3670778e-02   4.1741867e-02   4.7731046e-02   4.6941724e-02   4.8960320e-02   5.0434227e-02   4.1633054e-02   3.8180938e-02   3.3567752e-02   3.7237509e-02   3.9331613e-02   4.4826906e-02   3.7362514e-02   3.4750125e-02   3.4639178e-02   4.0121109e-02   3.4335204e-02   3.5400808e-02
   3.7294579e-02   4.0715357e-02   3.6130866e-02   3.7119941e-02   3.9503086e-02   3.9077073e-02   3.0478151e-02   3.0994338e-02   4.0289781e-02   3.4693928e-02   3.6282048e-02   4.0139143e-02   3.3284197e-02   3.1776087e-02   3.3421475e-02   3.7055673e-02   3.8128075e-02   3.6755302e-02   3.6143066e-02   4.2787022e-02   4.1533403e-02   3.4631445e-02   3.3785610e-02   3.6923667e-02   3.4807280e-02   4.4824841e-02   4.0134347e-02   3.6816168e-02   3.5682218e-02   4.1299473e-02   3.8184454e-02   3.7283963e-02   4.4214374e-02   4.3384038e-02   4.5160770e-02   5.4955746e-02   4.0484677e-02   4.4255147e-02   3.6851848e-02   3.6661392e-02   4.8884289e-02   0.0000000e+00   4.3873116e-02   4.0493740e-02   4.1194795e-02   5.2650624e-02   3.5531131e-02   3.2865942e-02   3.7167505e-02   3.9360214e-02   3.3122166e-02   2.9790382e-02   3.2844454e-02   3.1221134e-02   3.2251996e-02   3.6668518e-02   3.5876259e-02   3.2434018e-02   3.3448368e-02   2.9318751e-02   2.6654626e-02   2.8418524e-02   3.3915842e-02   2.9460523e-02   2.6768310e-02   2.7871232e-02   3.9254215e-02   4.2167618e-02   3.4917727e-02   3.6842256e-02   3.9449824e-02   3.9727161e-02   3.6180646e-02   3.6634762e-02   4.0654234e-02   4.4039629e-02   4.5730354e-02   4.4744941e-02   3.6149168e-02   3.1551560e-02   3.0930909e-02   3.2453843e-02   3.7769650e-02   3.3726587e-02   3.0066721e-02   3.6718502e-02   3.5740958e-02   3.4112668e-02   3.1304956e-02   3.7975363e-02
   3.2596128e-02   3.5987900e-02   3.6778971e-02   3.8532484e-02   3.9861478e-02   4.0392502e-02   3.3876858e-02   3.2606413e-02   3.8002975e-02   3.6152820e-02   3.6743756e-02   4.1051605e-02   3.2847386e-02   3.5687555e-02   3.6213156e-02   3.7206670e-02   3.8557860e-02   3.8832434e-02   3.9264223e-02   3.8704837e-02   4.0150174e-02   4.0396016e-02   3.4920078e-02   3.8138608e-02   3.7945184e-02   3.9729811e-02   3.8262527e-02   3.8286134e-02   3.7614672e-02   4.3760614e-02   3.7790231e-02   3.6924186e-02   4.2112917e-02   4.0888399e-02   4.4299350e-02   4.9764182e-02   4.0209544e-02   4.2714356e-02   3.6058782e-02   3.5726040e-02   3.9327274e-02   4.3873116e-02   0.0000000e+00   4.1795830e-02   4.0717360e-02   4.8972884e-02   3.7403611e-02   3.5751123e-02   3.9339675e-02   3.7239986e-02   3.4809248e-02   3.4986292e-02   4.4623996e-02   3.9112902e-02   3.6883900e-02   3.4369161e-02   3.3759216e-02   3.5956567e-02   3.7153734e-02   3.3251516e-02   3.1887433e-02   3.1274652e-02   3.4103549e-02   2.8954351e-02   3.4663597e-02   3.3753375e-02   4.1947476e-02   4.6276638e-02   3.9776627e-02   3.9020234e-02   3.6952166e-02   3.8945516e-02   4.0473651e-02   4.2424432e-02   4.6341507e-02   4.5390951e-02   4.6931650e-02   4.5852071e-02   4.1497962e-02   3.7694513e-02   3.3644054e-02   3.6023399e-02   3.7834952e-02   3.5693279e-02   3.4166520e-02   3.4392740e-02   3.4239882e-02   3.4422333e-02   3.1072347e-02   3.3507175e-02
   3.6287619e-02   3.9636770e-02   3.8024407e-02   4.0053784e-02   3.9635899e-02   4.2598248e-02   3.4301000e-02   3.4755188e-02   4.3297325e-02   4.0649394e-02   3.9482762e-02   4.2434728e-02   3.6155190e-02   3.8607063e-02   3.8486689e-02   4.2594590e-02   4.3047046e-02   4.0872786e-02   4.1413571e-02   4.4264506e-02   5.0780841e-02   4.5820657e-02   3.9434508e-02   4.0439525e-02   3.9006928e-02   4.1112203e-02   4.0237705e-02   4.0627729e-02   3.8204306e-02   4.3092513e-02   3.9531195e-02   3.8997659e-02   4.4527832e-02   4.3924788e-02   4.7018372e-02   5.0662909e-02   4.0220832e-02   4.1906745e-02   3.7320037e-02   3.6330537e-02   4.2687349e-02   4.0493740e-02   4.1795830e-02   0.0000000e+00   4.1430398e-02   5.1359981e-02   3.8989647e-02   3.7113172e-02   3.9914973e-02   3.9788219e-02   3.4524173e-02   3.5090229e-02   4.0872710e-02   3.5463956e-02   3.3024113e-02   3.4349612e-02   3.2629378e-02   3.6956264e-02   3.9142730e-02   3.5779200e-02   3.5435549e-02   3.4316767e-02   3.5401712e-02   3.2054899e-02   3.1769386e-02   3.3931300e-02   4.2470092e-02   4.6680214e-02   3.9340908e-02   3.9285442e-02   3.7260915e-02   4.2892534e-02   4.4110344e-02   4.2587498e-02   4.7262979e-02   4.7867883e-02   4.6480496e-02   4.4631241e-02   3.8218828e-02   4.1069977e-02   3.6789587e-02   3.8609871e-02   3.7834403e-02   3.7958003e-02   3.4725106e-02   3.5733522e-02   3.7366699e-02   3.5048308e-02   3.6058481e-02   3.8135610e-02
   3.5993130e-02   3.6071804e-02   3.3377647e-02   3.5931130e-02   4.1138877e-02   3.7500130e-02   3.0744043e-02   3.1087048e-02   4.0355631e-02   3.7561482e-02   3.7897125e-02   4.1040295e-02   3.5169900e-02   3.5401021e-02   3.3769839e-02   3.6722348e-02   4.0598439e-02   3.8771566e-02   3.7105454e-02   4.2506303e-02   4.8158692e-02   4.3471001e-02   3.7987454e-02   3.8771614e-02   3.7776572e-02   4.2858703e-02   3.7378544e-02   3.7617225e-02   3.7706975e-02   4.5620706e-02   3.9426047e-02   3.7583063e-02   4.3105724e-02   4.2899446e-02   4.5873733e-02   4.9472121e-02   3.8754165e-02   4.2909090e-02   3.5866087e-02   3.4083086e-02   4.0995492e-02   4.1194795e-02   4.0717360e-02   4.1430398e-02   0.0000000e+00   4.8837897e-02   3.6057994e-02   3.4122093e-02   4.0355710e-02   3.7847216e-02   3.3766773e-02   3.5296887e-02   3.9460207e-02   3.6334793e-02   3.4377674e-02   3.4794454e-02   3.3544998e-02   3.6318406e-02   3.7785430e-02   3.6141823e-02   3.3090314e-02   3.2411630e-02   3.7240040e-02   3.3399705e-02   3.3535305e-02   3.5333243e-02   4.2599645e-02   4.6587309e-02   3.9818767e-02   4.1672277e-02   4.0517991e-02   4.1579898e-02   4.5107343e-02   4.3288808e-02   3.9237417e-02   4.4265423e-02   4.0892598e-02   4.1023853e-02   4.0445951e-02   3.7176116e-02   3.6522040e-02   3.7535700e-02   3.7830584e-02   4.0207870e-02   3.5325461e-02   3.9385129e-02   3.3693174e-02   3.3620194e-02   3.3683861e-02   3.5630243e-02
   4.0217385e-02   4.0470985e-02   4.0581766e-02   4.2730908e-02   4.6327347e-02   4.4716130e-02   3.8183365e-02   3.7141377e-02   4.2085215e-02   4.0784665e-02   4.1638399e-02   4.5975461e-02   3.9750803e-02   4.3496834e-02   4.0882572e-02   3.9746363e-02   4.4697431e-02   4.6282898e-02   4.4733553e-02   4.8053286e-02   5.0765595e-02   4.2014635e-02   4.0803253e-02   4.7051096e-02   4.4872209e-02   4.5223330e-02   4.7109537e-02   4.1064608e-02   4.3297595e-02   4.9924707e-02   4.6090208e-02   4.3787699e-02   4.7204387e-02   4.6636961e-02   5.5297287e-02   5.9479668e-02   4.5754795e-02   4.8248231e-02   4.0058420e-02   3.9080948e-02   4.7308260e-02   5.2650624e-02   4.8972884e-02   5.1359981e-02   4.8837897e-02   0.0000000e+00   4.3162472e-02   4.1171096e-02   4.5700370e-02   4.5571259e-02   4.0407720e-02   4.0834424e-02   4.5321988e-02   4.6570960e-02   4.0953323e-02   4.0774734e-02   3.9465108e-02   4.0505952e-02   4.4649002e-02   4.1149539e-02   3.9099761e-02   3.9394710e-02   3.9839077e-02   3.7273556e-02   3.9578491e-02   4.0876810e-02   4.7130967e-02   4.9183725e-02   4.4324945e-02   4.3068354e-02   4.2768742e-02   4.5807524e-02   4.8359354e-02   4.9647370e-02   4.6917812e-02   5.0542880e-02   4.4559113e-02   5.0029173e-02   4.2694823e-02   4.2550033e-02   3.9044029e-02   4.0509228e-02   4.3942195e-02   4.2424519e-02   3.9995290e-02   3.9944571e-02   3.7667060e-02   3.4356814e-02   3.4726446e-02   4.0072941e-02
   3.2998310e-02   3.2155315e-02   3.3984933e-02   3.7065015e-02   3.9384012e-02   3.6146148e-02   2.9598223e-02   2.9075719e-02   2.9801032e-02   3.1970481e-02   3.4376597e-02   3.8054418e-02   3.0250168e-02   3.3378542e-02   3.4044404e-02   3.4665438e-02   3.6139120e-02   3.7480295e-02   3.4757845e-02   3.7577449e-02   4.2828923e-02   3.3280051e-02   3.1280410e-02   3.4796559e-02   3.2743936e-02   3.5682752e-02   3.3465797e-02   3.5166923e-02   3.4170190e-02   3.9745514e-02   3.5127242e-02   3.3087500e-02   3.8684654e-02   3.8668276e-02   4.4785805e-02   4.4283880e-02   3.5512987e-02   3.9064777e-02   3.3351345e-02   3.0135255e-02   3.9481124e-02   3.5531131e-02   3.7403611e-02   3.8989647e-02   3.6057994e-02   4.3162472e-02   0.0000000e+00   2.9601517e-02   3.5174997e-02   3.5964681e-02   3.4106806e-02   3.3282137e-02   3.9126602e-02   3.5043008e-02   3.1198940e-02   3.1446810e-02   3.1267278e-02   2.9726628e-02   3.4852895e-02   3.2005383e-02   2.9429351e-02   2.8948484e-02   3.0960367e-02   2.8820953e-02   3.1190254e-02   3.1848307e-02   3.8453265e-02   4.3881212e-02   3.9701125e-02   3.4697847e-02   3.0595002e-02   3.7442843e-02   3.6913799e-02   4.0266223e-02   3.5590613e-02   4.1481523e-02   3.6049534e-02   3.9789243e-02   3.3639474e-02   3.3199705e-02   3.1139034e-02   3.3641974e-02   3.5423748e-02   3.1656023e-02   3.0130771e-02   3.0763417e-02   3.0150311e-02   2.8546037e-02   3.0457333e-02   3.3237810e-02
   2.8415936e-02   2.8412159e-02   2.9440098e-02   3.1580731e-02   3.6327080e-02   3.4899849e-02   2.6980421e-02   2.7355166e-02   2.9262233e-02   2.9631144e-02   3.3794665e-02   3.4652309e-02   2.5920157e-02   2.9702504e-02   3.1603018e-02   3.1060844e-02   3.1437200e-02   3.3876190e-02   3.1222583e-02   3.3858340e-02   4.4876069e-02   3.4191105e-02   2.7228583e-02   3.2992154e-02   2.8663941e-02   3.1627632e-02   2.7856865e-02   3.0387179e-02   3.1966601e-02   3.3373836e-02   3.3083351e-02   2.9321730e-02   3.4716576e-02   3.4511075e-02   3.8089210e-02   4.4245254e-02   3.4065061e-02   3.3381467e-02   3.0319308e-02   2.6492131e-02   3.6977249e-02   3.2865942e-02   3.5751123e-02   3.7113172e-02   3.4122093e-02   4.1171096e-02   2.9601517e-02   0.0000000e+00   3.0775238e-02   3.2015479e-02   2.7909525e-02   2.9575748e-02   3.3369561e-02   3.1500117e-02   2.8798914e-02   2.7777174e-02   2.7472628e-02   2.6771740e-02   3.3557452e-02   3.0183633e-02   2.6158033e-02   2.6584796e-02   2.7939848e-02   2.5164839e-02   2.6675351e-02   2.6354353e-02   3.4692944e-02   3.9755463e-02   3.4038911e-02   3.2234359e-02   2.9029185e-02   3.2003621e-02   3.6656119e-02   3.4025307e-02   3.2137074e-02   3.5336459e-02   3.2924972e-02   3.6382285e-02   3.4880226e-02   2.9041475e-02   2.7935353e-02   2.9953965e-02   3.0994773e-02   2.7515163e-02   2.6025876e-02   2.7721960e-02   2.6463127e-02   2.5209946e-02   2.7388713e-02   2.8217673e-02
   3.0971773e-02   3.1992804e-02   3.3020831e-02   3.5733007e-02   3.7953887e-02   3.9583838e-02   2.9889629e-02   3.0523790e-02   3.6001266e-02   3.3626858e-02   3.6096750e-02   3.6752660e-02   3.0502330e-02   3.4171415e-02   3.3725567e-02   3.3847014e-02   3.3008035e-02   3.4615690e-02   3.1827312e-02   3.6225691e-02   4.5885940e-02   3.5190469e-02   3.5502510e-02   3.7521449e-02   3.3684697e-02   3.6078128e-02   3.4097557e-02   3.4168665e-02   3.5180277e-02   3.5658235e-02   3.3970768e-02   3.3965691e-02   3.9677790e-02   3.9918092e-02   4.4649033e-02   4.8365608e-02   4.1004861e-02   3.6356810e-02   3.2624824e-02   2.9519592e-02   3.9809377e-02   3.7167505e-02   3.9339675e-02   3.9914973e-02   4.0355710e-02   4.5700370e-02   3.5174997e-02   3.0775238e-02   0.0000000e+00   3.7616140e-02   3.3219014e-02   3.4610547e-02   3.7072316e-02   3.5712734e-02   2.9638681e-02   2.9073379e-02   2.9927273e-02   3.2954450e-02   3.6695283e-02   3.0314283e-02   3.1237471e-02   3.1566945e-02   3.1093551e-02   2.8846214e-02   3.1664576e-02   2.8965275e-02   4.0000676e-02   4.3165854e-02   3.7243106e-02   3.8165272e-02   3.5146976e-02   3.8186405e-02   3.8793410e-02   3.8851573e-02   3.5301718e-02   3.7977492e-02   3.8119765e-02   3.9574523e-02   3.8220979e-02   2.9581058e-02   3.1691174e-02   3.0809288e-02   3.2008581e-02   3.4025167e-02   3.0713329e-02   3.0387561e-02   3.0860375e-02   2.8257444e-02   3.0718177e-02   3.2195124e-02
   3.3378106e-02   3.2394241e-02   3.1026761e-02   3.8378625e-02   3.7455967e-02   4.0857988e-02   2.8619801e-02   2.9778322e-02   3.4839474e-02   3.2098867e-02   3.8978240e-02   3.9774533e-02   2.9714951e-02   3.3306183e-02   3.3418582e-02   3.4118584e-02   3.4505159e-02   3.3141507e-02   3.4807593e-02   3.6516187e-02   4.7182559e-02   3.4345910e-02   3.4959235e-02   3.8148909e-02   3.5370156e-02   4.0162712e-02   3.7185088e-02   3.4502589e-02   3.8703593e-02   3.8823970e-02   3.7861576e-02   3.4822282e-02   4.1060784e-02   4.2181818e-02   4.6326019e-02   4.8999536e-02   4.1635440e-02   3.7077470e-02   3.3194308e-02   3.0857607e-02   3.7826023e-02   3.9360214e-02   3.7239986e-02   3.9788219e-02   3.7847216e-02   4.5571259e-02   3.5964681e-02   3.2015479e-02   3.7616140e-02   0.0000000e+00   3.5042923e-02   3.5533115e-02   4.1895623e-02   3.7362249e-02   3.1437188e-02   3.5248920e-02   3.3434914e-02   3.4504575e-02   3.8577952e-02   3.2824362e-02   3.2068228e-02   3.1101763e-02   3.2473755e-02   3.1936740e-02   3.2116272e-02   3.6202954e-02   4.0740205e-02   4.6384433e-02   4.1287749e-02   3.9385566e-02   3.4668736e-02   3.9333646e-02   3.8686934e-02   4.2033765e-02   4.5749401e-02   4.2407456e-02   4.0415337e-02   4.2378063e-02   3.5202358e-02   3.5602576e-02   3.5378389e-02   3.7618522e-02   3.6545029e-02   3.5963607e-02   3.2647805e-02   3.6649803e-02   3.4605839e-02   3.1331368e-02   3.4637232e-02   3.2501034e-02
   2.7332418e-02   2.9910444e-02   2.8046312e-02   3.3283508e-02   3.3386507e-02   3.0957434e-02   2.6244428e-02   2.6408687e-02   3.3001902e-02   2.7783175e-02   3.0838532e-02   3.5059257e-02   2.7777551e-02   2.9483643e-02   3.0619645e-02   3.1837593e-02   3.3474927e-02   3.1989759e-02   3.1534523e-02   3.3901365e-02   3.9357284e-02   3.5018443e-02   2.8667120e-02   3.2602583e-02   3.0959670e-02   3.3324157e-02   3.0473195e-02   2.9644936e-02   3.1688547e-02   3.2087213e-02   3.3527062e-02   3.0824925e-02   3.3928870e-02   3.6249130e-02   3.6639330e-02   4.1991895e-02   3.7878359e-02   3.4413359e-02   2.9283790e-02   3.0368871e-02   3.7546716e-02   3.3122166e-02   3.4809248e-02   3.4524173e-02   3.3766773e-02   4.0407720e-02   3.4106806e-02   2.7909525e-02   3.3219014e-02   3.5042923e-02   0.0000000e+00   2.9390391e-02   3.4020397e-02   3.1965819e-02   2.5527764e-02   2.6987414e-02   2.6379364e-02   2.8180194e-02   3.2485288e-02   3.3151259e-02   2.9428220e-02   2.6319515e-02   2.8672822e-02   2.6606834e-02   2.7343222e-02   2.7521239e-02   3.5208552e-02   4.1010008e-02   3.4200970e-02   3.3255419e-02   3.0798782e-02   3.4236158e-02   3.6066745e-02   3.6352100e-02   3.2037418e-02   3.6354149e-02   3.9606893e-02   3.9638696e-02   3.3621028e-02   2.8759518e-02   3.1858655e-02   3.1096479e-02   3.0374769e-02   2.9043142e-02   2.6358743e-02   2.8082925e-02   2.9295256e-02   2.8413657e-02   2.7635276e-02   2.8617374e-02
   2.6883270e-02   3.0288026e-02   2.9611371e-02   3.1746602e-02   3.3332519e-02   3.2559002e-02   2.7474976e-02   2.8726361e-02   3.5102470e-02   2.9340441e-02   2.9598274e-02   3.4005243e-02   2.7315607e-02   2.9029543e-02   2.9849306e-02   3.3079961e-02   3.2771054e-02   3.3591203e-02   3.0833623e-02   3.3958911e-02   4.1833796e-02   3.1351778e-02   2.9968063e-02   3.2726971e-02   3.1488419e-02   3.3027099e-02   2.9092995e-02   3.1686415e-02   3.1462908e-02   3.2458046e-02   3.2994382e-02   3.0534652e-02   3.6009307e-02   3.6158405e-02   4.3551191e-02   4.5782443e-02   3.1682383e-02   3.2966273e-02   3.0412766e-02   3.0707175e-02   3.9235508e-02   2.9790382e-02   3.4986292e-02   3.5090229e-02   3.5296887e-02   4.0834424e-02   3.3282137e-02   2.9575748e-02   3.4610547e-02   3.5533115e-02   2.9390391e-02   0.0000000e+00   3.6294932e-02   3.2334312e-02   2.8398956e-02   2.9496897e-02   2.6682973e-02   2.9427916e-02   3.4354917e-02   3.0759560e-02   2.8425076e-02   2.5745345e-02   2.9359809e-02   2.6665962e-02   2.7483866e-02   2.8339937e-02   3.7191138e-02   4.1353894e-02   3.3568520e-02   3.4663401e-02   3.1635416e-02   3.5828766e-02   3.7202097e-02   3.7422017e-02   3.3844333e-02   3.4728858e-02   4.1030754e-02   3.8513963e-02   3.1826092e-02   2.6049750e-02   2.9747252e-02   3.1601491e-02   3.2242204e-02   2.9913310e-02   2.7143712e-02   2.9933806e-02   3.0759236e-02   2.8162392e-02   2.8377402e-02   2.7233444e-02
   3.7585546e-02   4.1744965e-02   4.2287071e-02   4.3286750e-02   4.7208065e-02   4.4634151e-02   3.7458182e-02   3.7939631e-02   4.7201682e-02   3.9590234e-02   4.2605884e-02   4.3860418e-02   3.9259654e-02   4.5108199e-02   4.1997138e-02   3.8924721e-02   3.9194634e-02   3.8711482e-02   3.7147636e-02   3.9633774e-02   4.6488882e-02   4.5403571e-02   3.7349224e-02   3.9384641e-02   3.5312359e-02   4.0171363e-02   3.4612491e-02   3.6703285e-02   3.7140824e-02   3.6573037e-02   3.7925483e-02   3.6814130e-02   3.8589153e-02   4.0251948e-02   5.0012154e-02   4.9133728e-02   3.3056748e-02   3.9542841e-02   3.3648547e-02   3.6710432e-02   4.6349478e-02   3.2844454e-02   4.4623996e-02   4.0872710e-02   3.9460207e-02   4.5321988e-02   3.9126602e-02   3.3369561e-02   3.7072316e-02   4.1895623e-02   3.4020397e-02   3.6294932e-02   0.0000000e+00   3.7617365e-02   3.4149193e-02   3.6300353e-02   3.1234152e-02   3.6227654e-02   4.0313976e-02   3.6760909e-02   3.4590180e-02   3.2645799e-02   3.5211894e-02   3.2878942e-02   3.7689803e-02   3.5197363e-02   4.4402448e-02   5.3487575e-02   4.4282448e-02   4.6171558e-02   3.8558052e-02   4.4666829e-02   4.6674536e-02   4.4819977e-02   4.4887829e-02   4.6120798e-02   4.9319008e-02   4.5868723e-02   4.0183167e-02   3.7304977e-02   3.8413601e-02   4.1553667e-02   4.5775820e-02   4.6058169e-02   4.1931226e-02   4.1281206e-02   4.2587525e-02   4.0395829e-02   3.7164176e-02   4.2147041e-02
   2.9784899e-02   3.4210625e-02   3.2846497e-02   3.6338577e-02   3.5798712e-02   3.4327879e-02   2.9050397e-02   3.0106381e-02   3.9722335e-02   3.6776870e-02   3.5697787e-02   3.9564322e-02   3.0894392e-02   3.3997901e-02   3.2724316e-02   3.1169609e-02   3.5185482e-02   3.5312230e-02   3.7243979e-02   3.6963934e-02   4.1485128e-02   4.0966262e-02   3.3815204e-02   3.8974376e-02   3.5843790e-02   3.8373645e-02   3.3631120e-02   3.3071571e-02   3.5306294e-02   3.4709104e-02   3.6690533e-02   3.4206399e-02   3.8698411e-02   3.9714254e-02   4.7689989e-02   4.3096166e-02   3.4944795e-02   3.5818340e-02   3.0268623e-02   3.2865226e-02   4.0672155e-02   3.1221134e-02   3.9112902e-02   3.5463956e-02   3.6334793e-02   4.6570960e-02   3.5043008e-02   3.1500117e-02   3.5712734e-02   3.7362249e-02   3.1965819e-02   3.2334312e-02   3.7617365e-02   0.0000000e+00   3.0172709e-02   2.9778121e-02   2.9826164e-02   3.2283039e-02   3.6453598e-02   2.9663434e-02   2.9165945e-02   2.7811243e-02   3.0090608e-02   2.7605265e-02   2.9183039e-02   3.0037329e-02   4.1308252e-02   4.4642025e-02   3.9115263e-02   3.9700876e-02   3.2745256e-02   3.7284662e-02   3.5434122e-02   3.9628600e-02   3.5221493e-02   3.7211872e-02   4.1357638e-02   3.9500364e-02   3.4299182e-02   2.8138682e-02   3.0402541e-02   3.5157171e-02   3.5048428e-02   3.4377374e-02   3.0877901e-02   3.2972858e-02   3.1033049e-02   3.1061956e-02   3.1418144e-02   3.1770858e-02
   2.6872360e-02   2.9161334e-02   2.7264737e-02   3.2291077e-02   3.0952448e-02   3.0366406e-02   2.4909049e-02   2.5859826e-02   3.1179112e-02   2.9797031e-02   2.8582012e-02   3.1620123e-02   2.5173685e-02   2.7289323e-02   2.7226462e-02   2.7412551e-02   2.7059099e-02   3.0971413e-02   2.9831608e-02   3.1175149e-02   3.5119957e-02   4.2462055e-02   2.9535867e-02   3.2512641e-02   2.9618400e-02   3.1699109e-02   2.7137966e-02   3.0007522e-02   3.0899331e-02   2.8877976e-02   2.9128325e-02   2.9893136e-02   3.2993882e-02   3.4411152e-02   4.3173421e-02   4.5314268e-02   3.1682416e-02   3.1572328e-02   3.0408986e-02   2.9013932e-02   3.6256478e-02   3.2251996e-02   3.6883900e-02   3.3024113e-02   3.4377674e-02   4.0953323e-02   3.1198940e-02   2.8798914e-02   2.9638681e-02   3.1437188e-02   2.5527764e-02   2.8398956e-02   3.4149193e-02   3.0172709e-02   0.0000000e+00   2.6899779e-02   2.5233139e-02   2.8380471e-02   3.1411975e-02   2.5894850e-02   2.6755585e-02   2.5549767e-02   2.6307318e-02   2.3673498e-02   2.5726931e-02   2.7774930e-02   3.6770834e-02   3.9707920e-02   3.3377338e-02   3.5987390e-02   3.1074811e-02   3.2350458e-02   3.4222535e-02   3.8627048e-02   3.1924564e-02   3.3493152e-02   3.5648938e-02   3.8364238e-02   3.2345503e-02   2.4801557e-02   2.9107727e-02   2.9310450e-02   3.0010988e-02   3.0045706e-02   2.5987742e-02   2.7180996e-02   2.5685903e-02   2.8090953e-02   2.5340249e-02   2.8204833e-02
   2.6919698e-02   2.7701923e-02   2.6895472e-02   3.2489186e-02   3.4120716e-02   2.8148111e-02   2.3993281e-02   2.4603176e-02   3.0697306e-02   2.8393016e-02   2.8853679e-02   3.3841367e-02   2.5759345e-02   2.7855677e-02   2.8391501e-02   2.7394636e-02   2.7760046e-02   3.2093777e-02   3.0512030e-02   3.2644253e-02   3.8283091e-02   3.1498375e-02   2.7843079e-02   3.2250763e-02   2.8232053e-02   3.2808304e-02   3.0177251e-02   3.0860156e-02   3.0210828e-02   2.8858286e-02   3.1620857e-02   3.0218004e-02   3.2309775e-02   3.3087372e-02   4.4937191e-02   4.0573235e-02   3.2814234e-02   3.2625067e-02   2.9358766e-02   2.7291477e-02   3.2236691e-02   3.6668518e-02   3.4369161e-02   3.4349612e-02   3.4794454e-02   4.0774734e-02   3.1446810e-02   2.7777174e-02   2.9073379e-02   3.5248920e-02   2.6987414e-02   2.9496897e-02   3.6300353e-02   2.9778121e-02   2.6899779e-02   0.0000000e+00   2.6542983e-02   2.9745144e-02   3.1597293e-02   2.6296084e-02   2.5871282e-02   2.4796098e-02   2.4671786e-02   2.5693062e-02   2.8139407e-02   2.7061240e-02   3.4931784e-02   3.8893544e-02   3.1765233e-02   3.3819805e-02   2.9488459e-02   3.4492501e-02   3.4136762e-02   3.4972239e-02   2.7565783e-02   3.2034073e-02   3.4566558e-02   3.5789964e-02   3.5216181e-02   2.5137307e-02   2.7713620e-02   2.8588213e-02   3.0495488e-02   2.8894065e-02   2.6455142e-02   2.7730907e-02   2.5917402e-02   2.9912099e-02   2.4743614e-02   2.7427945e-02
   2.5820756e-02   2.7572317e-02   2.5790557e-02   2.9743517e-02   3.2128882e-02   3.1412452e-02   2.5769687e-02   2.6349382e-02   3.2577383e-02   2.7744906e-02   3.0836205e-02   3.0794959e-02   2.5656781e-02   2.8482584e-02   2.7446606e-02   2.9015376e-02   3.0617493e-02   3.2796693e-02   2.9411524e-02   3.2235323e-02   3.5415678e-02   2.9780496e-02   2.7273481e-02   3.2050812e-02   2.9798658e-02   3.3594470e-02   2.8919986e-02   2.8406317e-02   3.0053406e-02   2.9282947e-02   3.0444653e-02   2.8290699e-02   3.3309218e-02   3.5807815e-02   4.2834767e-02   4.0032160e-02   3.1666755e-02   3.3590719e-02   2.7044791e-02   2.7270916e-02   3.6039353e-02   3.5876259e-02   3.3759216e-02   3.2629378e-02   3.3544998e-02   3.9465108e-02   3.1267278e-02   2.7472628e-02   2.9927273e-02   3.3434914e-02   2.6379364e-02   2.6682973e-02   3.1234152e-02   2.9826164e-02   2.5233139e-02   2.6542983e-02   0.0000000e+00   2.9459222e-02   3.0211176e-02   2.5554135e-02   2.5951319e-02   2.4926860e-02   2.6755750e-02   2.5767546e-02   2.6511573e-02   2.6107987e-02   3.4038584e-02   3.9881704e-02   3.2028404e-02   3.2937889e-02   2.9453924e-02   3.5030157e-02   3.3447985e-02   3.2724383e-02   3.0880694e-02   3.4163903e-02   3.3484904e-02   3.5444451e-02   2.6829820e-02   2.7914995e-02   2.7317163e-02   2.8711444e-02   2.9129200e-02   2.7529727e-02   2.6528165e-02   2.7560101e-02   2.4940391e-02   2.7583392e-02   2.4206008e-02   2.6250169e-02
   2.6515423e-02   2.9186567e-02   2.7210752e-02   3.2723465e-02   3.2110809e-02   3.1765425e-02   2.6693774e-02   2.8208758e-02   3.0498857e-02   2.9995991e-02   3.3695770e-02   3.3091985e-02   2.6795647e-02   3.1262659e-02   2.8830429e-02   3.0170783e-02   2.8939576e-02   3.3582276e-02   3.1093657e-02   3.4373702e-02   4.0091326e-02   3.5982687e-02   3.0105419e-02   3.3077429e-02   3.1802147e-02   3.4137244e-02   3.2144431e-02   3.1378081e-02   3.2622422e-02   3.0225028e-02   3.0788161e-02   3.0743609e-02   3.5560124e-02   3.6858274e-02   4.0724857e-02   4.2215859e-02   3.3068289e-02   3.3685819e-02   2.8479935e-02   2.8336520e-02   3.7260909e-02   3.2434018e-02   3.5956567e-02   3.6956264e-02   3.6318406e-02   4.0505952e-02   2.9726628e-02   2.6771740e-02   3.2954450e-02   3.4504575e-02   2.8180194e-02   2.9427916e-02   3.6227654e-02   3.2283039e-02   2.8380471e-02   2.9745144e-02   2.9459222e-02   0.0000000e+00   3.1510625e-02   2.6863499e-02   2.8707596e-02   2.5678255e-02   2.6961669e-02   2.5121435e-02   2.7255818e-02   2.7119168e-02   3.6753543e-02   3.9462898e-02   3.3173077e-02   3.7952026e-02   3.0696976e-02   3.4463331e-02   3.5708785e-02   3.6864135e-02   3.7941048e-02   3.5967070e-02   3.4922730e-02   3.5760373e-02   2.3791911e-02   2.4103623e-02   2.7995180e-02   3.0360103e-02   3.1083937e-02   3.1707023e-02   2.7658056e-02   2.9852688e-02   2.8394176e-02   3.1038809e-02   2.6747785e-02   2.9110542e-02
   2.7129085e-02   3.0958105e-02   3.0441832e-02   3.5845300e-02   3.4377365e-02   3.4860337e-02   2.7177855e-02   2.7451997e-02   3.1456231e-02   2.9501618e-02   3.0515244e-02   3.3749090e-02   3.0420254e-02   3.2407938e-02   3.2097952e-02   3.3338720e-02   3.4862307e-02   3.2651013e-02   3.1665897e-02   3.5306927e-02   4.0784806e-02   3.8769788e-02   3.0488858e-02   3.4417500e-02   3.4730507e-02   3.6334311e-02   3.3362370e-02   3.4092338e-02   3.4030176e-02   3.3300472e-02   3.2605734e-02   3.4332969e-02   3.7737975e-02   4.0665126e-02   5.0085173e-02   4.7237897e-02   3.7849162e-02   3.7453530e-02   3.0765293e-02   3.0191960e-02   4.2358036e-02   3.3448368e-02   3.7153734e-02   3.9142730e-02   3.7785430e-02   4.4649002e-02   3.4852895e-02   3.3557452e-02   3.6695283e-02   3.8577952e-02   3.2485288e-02   3.4354917e-02   4.0313976e-02   3.6453598e-02   3.1411975e-02   3.1597293e-02   3.0211176e-02   3.1510625e-02   0.0000000e+00   2.9756724e-02   2.8067101e-02   2.7918324e-02   2.9393300e-02   2.7159529e-02   2.7704876e-02   2.9980811e-02   3.7219609e-02   4.1616209e-02   3.3479917e-02   3.6762465e-02   3.1872568e-02   3.5690754e-02   3.7209075e-02   3.7490990e-02   3.1001717e-02   3.5912978e-02   3.5861899e-02   3.8944616e-02   2.9830968e-02   2.8795213e-02   3.0351956e-02   3.1370136e-02   3.2982525e-02   3.0878139e-02   2.8798847e-02   3.0818988e-02   2.6737556e-02   2.9746251e-02   2.6152486e-02   2.9420150e-02
   2.9634337e-02   3.0889355e-02   2.8457362e-02   3.3205437e-02   2.9977920e-02   3.0179100e-02   2.5930640e-02   2.9216791e-02   2.7329253e-02   3.1663405e-02   3.2603805e-02   3.2670755e-02   2.8092716e-02   3.0464533e-02   3.0153523e-02   3.1314706e-02   3.0956878e-02   3.3246983e-02   3.1256259e-02   3.4730328e-02   3.8811396e-02   3.8133189e-02   3.1249463e-02   3.2889334e-02   3.0951466e-02   3.4679303e-02   3.2202079e-02   2.9747114e-02   3.0462288e-02   3.1418322e-02   3.2196688e-02   3.2492888e-02   3.4373575e-02   3.7096835e-02   4.6938142e-02   4.3828642e-02   3.3598243e-02   3.4376251e-02   2.9673355e-02   2.9203542e-02   3.9213778e-02   2.9318751e-02   3.3251516e-02   3.5779200e-02   3.6141823e-02   4.1149539e-02   3.2005383e-02   3.0183633e-02   3.0314283e-02   3.2824362e-02   3.3151259e-02   3.0759560e-02   3.6760909e-02   2.9663434e-02   2.5894850e-02   2.6296084e-02   2.5554135e-02   2.6863499e-02   2.9756724e-02   0.0000000e+00   2.7868850e-02   2.8317984e-02   2.7657365e-02   2.5676984e-02   2.6646905e-02   2.9021176e-02   3.5971396e-02   3.9907962e-02   3.0058274e-02   3.4802410e-02   2.6790456e-02   3.5543848e-02   3.5508971e-02   3.4334626e-02   3.2793332e-02   3.4597439e-02   3.6479133e-02   3.6345276e-02   3.4127409e-02   2.5054056e-02   3.0629603e-02   3.0579327e-02   3.1218679e-02   2.9545903e-02   2.6340156e-02   2.9211810e-02   2.8633410e-02   2.6238140e-02   2.6860909e-02   2.8678459e-02
   2.6794187e-02   2.9696402e-02   2.6681722e-02   3.0472176e-02   3.2966653e-02   2.6228333e-02   2.4534454e-02   2.4775962e-02   2.5336594e-02   2.8287844e-02   3.3264183e-02   3.2119688e-02   2.6127803e-02   3.0060497e-02   2.9852762e-02   2.9981911e-02   2.6288709e-02   3.0426614e-02   2.8953580e-02   3.1563643e-02   3.8557525e-02   3.2245122e-02   2.7631874e-02   3.1902153e-02   2.9400562e-02   3.3425135e-02   3.0861829e-02   2.8174838e-02   3.0232771e-02   2.7414112e-02   2.8989517e-02   3.0145151e-02   3.4421918e-02   3.5210698e-02   4.2468750e-02   3.6666009e-02   3.5726736e-02   3.2935290e-02   2.8655868e-02   2.8696334e-02   3.5416295e-02   2.6654626e-02   3.1887433e-02   3.5435549e-02   3.3090314e-02   3.9099761e-02   2.9429351e-02   2.6158033e-02   3.1237471e-02   3.2068228e-02   2.9428220e-02   2.8425076e-02   3.4590180e-02   2.9165945e-02   2.6755585e-02   2.5871282e-02   2.5951319e-02   2.8707596e-02   2.8067101e-02   2.7868850e-02   0.0000000e+00   2.4455119e-02   2.5011943e-02   2.3275739e-02   2.5564858e-02   2.6849125e-02   3.4495554e-02   4.0271480e-02   3.1250358e-02   3.6958040e-02   2.8645397e-02   3.6552285e-02   3.3000191e-02   3.6189447e-02   3.3282136e-02   3.6638975e-02   3.6997540e-02   3.6006423e-02   2.9173726e-02   2.6572283e-02   2.9860337e-02   2.9713067e-02   3.1721528e-02   2.8513728e-02   2.6843372e-02   2.8917228e-02   2.5571144e-02   2.4675475e-02   2.5240026e-02   2.7997026e-02
   2.5595554e-02   2.7156051e-02   2.5806065e-02   2.8274986e-02   3.2573377e-02   2.7417996e-02   2.2908544e-02   2.4113991e-02   2.9746608e-02   2.8348048e-02   3.0423083e-02   3.0593323e-02   2.3498317e-02   2.5963168e-02   2.7889571e-02   2.6455758e-02   2.7240411e-02   2.7459274e-02   2.8770208e-02   2.9844788e-02   3.7806222e-02   3.1887915e-02   2.6949803e-02   3.1207695e-02   2.8883383e-02   3.2110990e-02   2.9601075e-02   2.9976503e-02   3.0392280e-02   3.1360186e-02   2.8320212e-02   2.7428129e-02   3.1656328e-02   3.1524607e-02   4.1395869e-02   4.7551396e-02   3.3152362e-02   2.9989956e-02   2.6260192e-02   2.8120481e-02   3.4556204e-02   2.8418524e-02   3.1274652e-02   3.4316767e-02   3.2411630e-02   3.9394710e-02   2.8948484e-02   2.6584796e-02   3.1566945e-02   3.1101763e-02   2.6319515e-02   2.5745345e-02   3.2645799e-02   2.7811243e-02   2.5549767e-02   2.4796098e-02   2.4926860e-02   2.5678255e-02   2.7918324e-02   2.8317984e-02   2.4455119e-02   0.0000000e+00   2.4991724e-02   2.3248169e-02   2.4522024e-02   2.7196274e-02   3.3433148e-02   3.5078912e-02   3.0436615e-02   3.5046002e-02   2.6507588e-02   3.2163724e-02   3.1047194e-02   2.9451111e-02   3.1308845e-02   3.0361751e-02   3.6551073e-02   3.4491238e-02   2.3871592e-02   2.3950458e-02   2.6473607e-02   2.7580417e-02   3.0432806e-02   2.9716675e-02   2.6413301e-02   2.7042299e-02   2.3537654e-02   2.3220171e-02   2.3641879e-02   2.5980537e-02
   2.6624310e-02   2.9211603e-02   2.8930086e-02   3.2062403e-02   3.1069275e-02   2.9325019e-02   2.5161661e-02   2.6015360e-02   3.3600241e-02   2.9224420e-02   3.1537919e-02   3.3152528e-02   2.5484512e-02   2.7915515e-02   2.9923389e-02   2.9405887e-02   2.8120744e-02   2.8729011e-02   3.0683511e-02   3.1554489e-02   4.0851988e-02   3.4058521e-02   2.8634366e-02   3.1239230e-02   3.1708258e-02   3.1461867e-02   3.0720998e-02   3.1271325e-02   2.9271622e-02   2.8504932e-02   3.3419377e-02   2.9955502e-02   3.2389138e-02   3.4184391e-02   4.1417634e-02   4.2039467e-02   3.0526101e-02   3.0090835e-02   2.8968943e-02   2.9569375e-02   3.4828690e-02   3.3915842e-02   3.4103549e-02   3.5401712e-02   3.7240040e-02   3.9839077e-02   3.0960367e-02   2.7939848e-02   3.1093551e-02   3.2473755e-02   2.8672822e-02   2.9359809e-02   3.5211894e-02   3.0090608e-02   2.6307318e-02   2.4671786e-02   2.6755750e-02   2.6961669e-02   2.9393300e-02   2.7657365e-02   2.5011943e-02   2.4991724e-02   0.0000000e+00   2.3669227e-02   2.7514402e-02   2.6648060e-02   3.6626142e-02   3.7358305e-02   3.2204390e-02   3.5199708e-02   2.8453636e-02   3.4288016e-02   3.5700433e-02   3.4999262e-02   3.8158651e-02   3.7239844e-02   3.5048545e-02   3.6702157e-02   2.7545281e-02   2.2019933e-02   2.8321336e-02   2.9119543e-02   3.1658284e-02   3.2036311e-02   2.7165565e-02   2.7185693e-02   2.4840330e-02   2.4963566e-02   2.7336698e-02   2.9510033e-02
   2.5772420e-02   2.6720381e-02   2.3759150e-02   2.8768770e-02   2.8686181e-02   2.7668809e-02   2.3885993e-02   2.3136732e-02   2.8310777e-02   2.6297127e-02   3.1120865e-02   3.0197578e-02   2.2346397e-02   2.7310238e-02   2.6321944e-02   2.9009882e-02   2.7497034e-02   2.8428269e-02   2.7481776e-02   2.9562723e-02   3.5419008e-02   3.0647532e-02   2.6999806e-02   3.1341391e-02   2.8110712e-02   3.0680661e-02   2.8201065e-02   2.6880224e-02   2.7813462e-02   3.0023866e-02   2.8240909e-02   2.9868472e-02   3.0673837e-02   3.1187151e-02   3.8766745e-02   4.1162358e-02   3.0314044e-02   2.8843679e-02   2.8007656e-02   2.5539659e-02   2.8427281e-02   2.9460523e-02   2.8954351e-02   3.2054899e-02   3.3399705e-02   3.7273556e-02   2.8820953e-02   2.5164839e-02   2.8846214e-02   3.1936740e-02   2.6606834e-02   2.6665962e-02   3.2878942e-02   2.7605265e-02   2.3673498e-02   2.5693062e-02   2.5767546e-02   2.5121435e-02   2.7159529e-02   2.5676984e-02   2.3275739e-02   2.3248169e-02   2.3669227e-02   0.0000000e+00   2.3164525e-02   2.5145621e-02   3.4547788e-02   3.5072531e-02   3.1791662e-02   3.3816437e-02   2.7041259e-02   3.0522440e-02   3.2060251e-02   3.5238427e-02   2.9990540e-02   3.3503792e-02   3.2262425e-02   3.6092136e-02   2.7685050e-02   2.2609849e-02   2.3901892e-02   2.7032056e-02   2.7452841e-02   3.1050421e-02   2.4585120e-02   2.7531274e-02   2.5861104e-02   2.2230090e-02   2.3462750e-02   2.5451417e-02
   2.7700535e-02   3.1395063e-02   2.9046684e-02   3.1993470e-02   3.4652533e-02   3.3292079e-02   2.6468752e-02   2.6658205e-02   2.9560851e-02   3.0432529e-02   3.2267993e-02   3.2170147e-02   2.5328989e-02   2.8763351e-02   2.8869122e-02   3.0967310e-02   3.0090266e-02   3.1686888e-02   3.0273023e-02   3.2305794e-02   3.4780509e-02   3.6774894e-02   3.0324843e-02   3.3991931e-02   3.0622306e-02   3.2243004e-02   2.9340903e-02   3.1628092e-02   3.1155032e-02   3.3195358e-02   3.0599692e-02   3.1045285e-02   3.2740185e-02   3.3736592e-02   4.4072663e-02   4.3383135e-02   3.2566200e-02   3.4365361e-02   2.7155355e-02   2.7623346e-02   3.5463891e-02   2.6768310e-02   3.4663597e-02   3.1769386e-02   3.3535305e-02   3.9578491e-02   3.1190254e-02   2.6675351e-02   3.1664576e-02   3.2116272e-02   2.7343222e-02   2.7483866e-02   3.7689803e-02   2.9183039e-02   2.5726931e-02   2.8139407e-02   2.6511573e-02   2.7255818e-02   2.7704876e-02   2.6646905e-02   2.5564858e-02   2.4522024e-02   2.7514402e-02   2.3164525e-02   0.0000000e+00   2.6211724e-02   3.5541288e-02   3.8087649e-02   3.3999790e-02   3.3675377e-02   2.9935272e-02   3.4700965e-02   3.2006957e-02   3.3722110e-02   3.5226858e-02   3.5704913e-02   3.5416921e-02   3.6492283e-02   2.8325758e-02   2.4304806e-02   2.9034141e-02   2.9357719e-02   2.9737047e-02   3.1471252e-02   2.7686563e-02   3.0110596e-02   2.8011394e-02   2.5690969e-02   2.7785506e-02   2.8095369e-02
   2.7913079e-02   3.0667495e-02   2.6889816e-02   3.1223648e-02   3.4383658e-02   3.0539902e-02   2.6325647e-02   2.5560317e-02   2.9901554e-02   2.8531983e-02   2.8689920e-02   3.1995315e-02   2.6798361e-02   2.6996021e-02   2.9684444e-02   2.9979304e-02   3.1934994e-02   3.2374557e-02   2.9746103e-02   3.1365699e-02   3.4236877e-02   3.1759539e-02   2.7182812e-02   3.0644315e-02   2.8475114e-02   3.5591868e-02   3.3383094e-02   2.9749097e-02   3.0279039e-02   3.2420426e-02   3.0604742e-02   3.2199099e-02   3.5871329e-02   3.3997254e-02   4.3390293e-02   4.5187820e-02   3.3108640e-02   3.3597659e-02   2.7970624e-02   2.9242925e-02   4.0954844e-02   2.7871232e-02   3.3753375e-02   3.3931300e-02   3.5333243e-02   4.0876810e-02   3.1848307e-02   2.6354353e-02   2.8965275e-02   3.6202954e-02   2.7521239e-02   2.8339937e-02   3.5197363e-02   3.0037329e-02   2.7774930e-02   2.7061240e-02   2.6107987e-02   2.7119168e-02   2.9980811e-02   2.9021176e-02   2.6849125e-02   2.7196274e-02   2.6648060e-02   2.5145621e-02   2.6211724e-02   0.0000000e+00   3.4877142e-02   3.9337546e-02   3.2347539e-02   3.2941914e-02   2.8173008e-02   3.5376556e-02   3.1334237e-02   3.5443797e-02   3.6994583e-02   3.6626648e-02   3.4782464e-02   3.6196508e-02   2.8146523e-02   2.5362152e-02   2.8072510e-02   2.9373581e-02   2.8553481e-02   3.1298888e-02   2.7900797e-02   2.8773008e-02   2.7187524e-02   2.6409376e-02   2.6766547e-02   2.8517909e-02
   3.4994681e-02   3.8166581e-02   3.4667368e-02   3.9356436e-02   3.9215261e-02   3.3023479e-02   3.3791445e-02   3.3646589e-02   3.8263225e-02   3.8264075e-02   3.8714272e-02   4.1129129e-02   3.2873608e-02   3.6421254e-02   3.7164349e-02   3.7068384e-02   3.5048769e-02   3.7948977e-02   3.7311732e-02   4.0701647e-02   3.8916637e-02   4.2305848e-02   3.5413352e-02   3.9077893e-02   3.9675343e-02   4.0730189e-02   4.3430247e-02   3.9137303e-02   3.9113928e-02   3.8143281e-02   3.8967288e-02   3.8801133e-02   4.1339723e-02   4.3412386e-02   5.3594523e-02   5.0863371e-02   4.1737869e-02   3.9750849e-02   3.5326283e-02   3.6478453e-02   4.5623555e-02   3.9254215e-02   4.1947476e-02   4.2470092e-02   4.2599645e-02   4.7130967e-02   3.8453265e-02   3.4692944e-02   4.0000676e-02   4.0740205e-02   3.5208552e-02   3.7191138e-02   4.4402448e-02   4.1308252e-02   3.6770834e-02   3.4931784e-02   3.4038584e-02   3.6753543e-02   3.7219609e-02   3.5971396e-02   3.4495554e-02   3.3433148e-02   3.6626142e-02   3.4547788e-02   3.5541288e-02   3.4877142e-02   0.0000000e+00   4.8374609e-02   4.0248812e-02   4.5208452e-02   3.5685912e-02   4.3657985e-02   3.9615448e-02   4.2278786e-02   4.3597267e-02   4.3060599e-02   4.2039949e-02   4.3554912e-02   3.5839559e-02   3.0982364e-02   3.4985267e-02   3.6437191e-02   3.6613144e-02   3.8466416e-02   3.3270137e-02   3.5826379e-02   3.1845044e-02   3.3542646e-02   3.4356857e-02   3.6411860e-02
   3.7240573e-02   3.9203783e-02   3.9222087e-02   4.5227601e-02   4.5583245e-02   4.0408838e-02   3.7003716e-02   3.6454987e-02   3.7009864e-02   4.0926436e-02   4.1741752e-02   4.3510571e-02   3.5854709e-02   3.9071123e-02   4.0367495e-02   4.1763677e-02   3.9844284e-02   4.2999641e-02   4.1617895e-02   4.3376055e-02   4.1358653e-02   4.9111878e-02   4.2198168e-02   4.3893101e-02   4.2713365e-02   4.8005424e-02   4.4213731e-02   4.2096953e-02   4.1903524e-02   4.4083904e-02   4.2529034e-02   4.5446637e-02   4.6791846e-02   4.6344047e-02   5.1428806e-02   5.2369287e-02   4.6439676e-02   4.4782507e-02   3.8965871e-02   4.2178255e-02   4.3846641e-02   4.2167618e-02   4.6276638e-02   4.6680214e-02   4.6587309e-02   4.9183725e-02   4.3881212e-02   3.9755463e-02   4.3165854e-02   4.6384433e-02   4.1010008e-02   4.1353894e-02   5.3487575e-02   4.4642025e-02   3.9707920e-02   3.8893544e-02   3.9881704e-02   3.9462898e-02   4.1616209e-02   3.9907962e-02   4.0271480e-02   3.5078912e-02   3.7358305e-02   3.5072531e-02   3.8087649e-02   3.9337546e-02   4.8374609e-02   0.0000000e+00   4.5436275e-02   4.9129814e-02   4.2136014e-02   4.4717162e-02   4.6034049e-02   4.6605056e-02   4.8112901e-02   4.9759810e-02   4.5068692e-02   4.9022918e-02   3.8679890e-02   4.2202054e-02   3.9185204e-02   4.1813517e-02   4.2381123e-02   4.2645983e-02   3.6733154e-02   4.0655032e-02   4.0578592e-02   3.9721401e-02   3.8132238e-02   3.9302722e-02
   3.3525739e-02   3.5848407e-02   3.3593350e-02   4.0556074e-02   4.0033986e-02   3.6251445e-02   3.1467981e-02   3.1885103e-02   3.0783083e-02   3.7640076e-02   3.9245788e-02   3.8890660e-02   3.0409642e-02   3.4118186e-02   3.3190665e-02   3.3435825e-02   3.4042547e-02   3.8816709e-02   3.6372469e-02   4.0148594e-02   3.8298261e-02   4.0927881e-02   3.5064760e-02   3.8123653e-02   4.1174080e-02   3.8104327e-02   3.8601210e-02   3.3678293e-02   3.7112665e-02   3.8602285e-02   3.6208692e-02   3.8938747e-02   4.2798254e-02   3.9548377e-02   4.6381836e-02   5.4783632e-02   4.2146069e-02   3.9075845e-02   3.3764980e-02   3.5036334e-02   3.9227271e-02   3.4917727e-02   3.9776627e-02   3.9340908e-02   3.9818767e-02   4.4324945e-02   3.9701125e-02   3.4038911e-02   3.7243106e-02   4.1287749e-02   3.4200970e-02   3.3568520e-02   4.4282448e-02   3.9115263e-02   3.3377338e-02   3.1765233e-02   3.2028404e-02   3.3173077e-02   3.3479917e-02   3.0058274e-02   3.1250358e-02   3.0436615e-02   3.2204390e-02   3.1791662e-02   3.3999790e-02   3.2347539e-02   4.0248812e-02   4.5436275e-02   0.0000000e+00   4.3889413e-02   3.5521464e-02   4.1812190e-02   4.3106389e-02   4.3423762e-02   4.2562669e-02   5.0749123e-02   4.1711199e-02   4.2900318e-02   3.4301837e-02   3.8446429e-02   3.3874050e-02   3.5326470e-02   3.8306627e-02   3.8043658e-02   3.4796149e-02   3.5617543e-02   3.1918577e-02   3.0705039e-02   3.2177650e-02   3.3627150e-02
   3.2768279e-02   3.4514005e-02   2.9949903e-02   3.3597169e-02   4.0211875e-02   3.3042845e-02   3.1596672e-02   3.0693851e-02   3.1724368e-02   3.7749956e-02   3.9030500e-02   3.8183248e-02   3.0517973e-02   3.4617277e-02   3.3519563e-02   3.8906589e-02   3.8892544e-02   3.9858298e-02   3.9876597e-02   4.0418969e-02   4.8296725e-02   3.8993119e-02   3.3857078e-02   3.8614245e-02   3.7159100e-02   3.9597290e-02   3.6510219e-02   3.0401950e-02   3.5652472e-02   3.9868287e-02   3.4266886e-02   3.5550611e-02   3.8028655e-02   4.1949469e-02   5.0681399e-02   5.3753007e-02   3.7896937e-02   3.5906588e-02   3.2484051e-02   3.4472311e-02   4.3715287e-02   3.6842256e-02   3.9020234e-02   3.9285442e-02   4.1672277e-02   4.3068354e-02   3.4697847e-02   3.2234359e-02   3.8165272e-02   3.9385566e-02   3.3255419e-02   3.4663401e-02   4.6171558e-02   3.9700876e-02   3.5987390e-02   3.3819805e-02   3.2937889e-02   3.7952026e-02   3.6762465e-02   3.4802410e-02   3.6958040e-02   3.5046002e-02   3.5199708e-02   3.3816437e-02   3.3675377e-02   3.2941914e-02   4.5208452e-02   4.9129814e-02   4.3889413e-02   0.0000000e+00   3.4636029e-02   3.7094822e-02   4.1501018e-02   4.3446529e-02   3.6150501e-02   3.8211568e-02   4.1025046e-02   4.2225759e-02   3.1294222e-02   3.5097925e-02   3.2648953e-02   3.3742582e-02   3.5167353e-02   3.5174758e-02   3.2209553e-02   3.3969521e-02   3.3051203e-02   3.1391740e-02   2.9473382e-02   3.4522901e-02
   2.9664318e-02   3.0136673e-02   3.1234135e-02   3.5685275e-02   3.5668199e-02   3.1897107e-02   2.9552845e-02   2.8135817e-02   3.3380029e-02   3.2374355e-02   3.1790932e-02   3.4328335e-02   2.9695459e-02   3.0675499e-02   3.0061086e-02   2.8312514e-02   3.2573451e-02   3.3424711e-02   3.3570219e-02   3.2333858e-02   4.1278788e-02   3.0521244e-02   3.1362668e-02   3.2815706e-02   3.4951645e-02   3.7194905e-02   3.9199092e-02   3.0270710e-02   3.3931084e-02   3.5700751e-02   3.7841533e-02   3.6116094e-02   3.4828662e-02   3.9342238e-02   5.0634778e-02   4.8200881e-02   3.5829774e-02   3.7948253e-02   3.2613534e-02   2.9801782e-02   4.5213267e-02   3.9449824e-02   3.6952166e-02   3.7260915e-02   4.0517991e-02   4.2768742e-02   3.0595002e-02   2.9029185e-02   3.5146976e-02   3.4668736e-02   3.0798782e-02   3.1635416e-02   3.8558052e-02   3.2745256e-02   3.1074811e-02   2.9488459e-02   2.9453924e-02   3.0696976e-02   3.1872568e-02   2.6790456e-02   2.8645397e-02   2.6507588e-02   2.8453636e-02   2.7041259e-02   2.9935272e-02   2.8173008e-02   3.5685912e-02   4.2136014e-02   3.5521464e-02   3.4636029e-02   0.0000000e+00   3.5303692e-02   3.4731485e-02   3.4743504e-02   3.7946775e-02   3.4066290e-02   4.0999017e-02   3.9334947e-02   3.4180132e-02   2.8478179e-02   3.2578674e-02   3.3409969e-02   3.5245987e-02   3.6022045e-02   3.1313784e-02   3.3236753e-02   3.2662524e-02   3.1268043e-02   2.9841291e-02   3.2898266e-02
   3.2920001e-02   3.7071921e-02   3.6059552e-02   3.5744891e-02   4.2324419e-02   4.0870227e-02   3.4103174e-02   3.1408440e-02   3.8206143e-02   3.6933382e-02   3.7697014e-02   3.9490148e-02   3.6513186e-02   3.9136338e-02   3.3855236e-02   3.8026960e-02   4.0587194e-02   3.8920571e-02   3.6811032e-02   4.0864542e-02   4.0531691e-02   4.2991277e-02   3.4265674e-02   4.0108652e-02   3.9133477e-02   4.1606990e-02   4.1396767e-02   3.6946014e-02   3.7182667e-02   3.6510551e-02   3.7428269e-02   3.9042139e-02   3.9056057e-02   3.9373871e-02   5.1304618e-02   5.2862936e-02   3.9317837e-02   3.8346962e-02   3.4622876e-02   3.4548383e-02   4.3763451e-02   3.9727161e-02   3.8945516e-02   4.2892534e-02   4.1579898e-02   4.5807524e-02   3.7442843e-02   3.2003621e-02   3.8186405e-02   3.9333646e-02   3.4236158e-02   3.5828766e-02   4.4666829e-02   3.7284662e-02   3.2350458e-02   3.4492501e-02   3.5030157e-02   3.4463331e-02   3.5690754e-02   3.5543848e-02   3.6552285e-02   3.2163724e-02   3.4288016e-02   3.0522440e-02   3.4700965e-02   3.5376556e-02   4.3657985e-02   4.4717162e-02   4.1812190e-02   3.7094822e-02   3.5303692e-02   0.0000000e+00   4.0320169e-02   3.8107972e-02   4.2095253e-02   3.9359469e-02   4.7121970e-02   4.1170006e-02   3.4162961e-02   3.2608917e-02   3.4344837e-02   3.4569580e-02   3.7078438e-02   3.6125938e-02   3.1875649e-02   3.5804745e-02   3.3033904e-02   3.3108846e-02   3.3758027e-02   3.4864024e-02
   3.0933314e-02   3.3308956e-02   3.2135007e-02   3.4633331e-02   4.0335481e-02   3.3515976e-02   3.0064969e-02   2.9700121e-02   3.2175450e-02   3.3672502e-02   3.4453428e-02   3.6961408e-02   3.0577367e-02   3.5189556e-02   3.4778968e-02   3.6579038e-02   2.9943042e-02   3.5076578e-02   3.5123334e-02   3.6856422e-02   3.4332498e-02   3.3038472e-02   3.1747003e-02   3.5076279e-02   3.6517723e-02   3.8312660e-02   3.8873588e-02   3.2561855e-02   3.5633442e-02   3.6015999e-02   3.7814474e-02   3.6123659e-02   3.8276276e-02   3.7813991e-02   5.2300445e-02   4.7801790e-02   3.8601779e-02   3.9160313e-02   3.6083598e-02   3.5012432e-02   4.3670778e-02   3.6180646e-02   4.0473651e-02   4.4110344e-02   4.5107343e-02   4.8359354e-02   3.6913799e-02   3.6656119e-02   3.8793410e-02   3.8686934e-02   3.6066745e-02   3.7202097e-02   4.6674536e-02   3.5434122e-02   3.4222535e-02   3.4136762e-02   3.3447985e-02   3.5708785e-02   3.7209075e-02   3.5508971e-02   3.3000191e-02   3.1047194e-02   3.5700433e-02   3.2060251e-02   3.2006957e-02   3.1334237e-02   3.9615448e-02   4.6034049e-02   4.3106389e-02   4.1501018e-02   3.4731485e-02   4.0320169e-02   0.0000000e+00   3.7674965e-02   3.8817770e-02   3.9564719e-02   4.2981566e-02   4.0880520e-02   3.4581316e-02   3.3485514e-02   3.4713245e-02   3.3138645e-02   3.4804744e-02   3.6421286e-02   3.1015389e-02   3.3490871e-02   3.3161631e-02   3.2563712e-02   3.0202984e-02   3.2183278e-02
   3.4903844e-02   3.7129244e-02   3.2780509e-02   3.8536365e-02   4.3004851e-02   3.9677746e-02   3.4879304e-02   3.3805313e-02   3.8122428e-02   3.5184047e-02   3.7385019e-02   4.1601127e-02   3.5575236e-02   3.6084038e-02   3.6643872e-02   3.8212660e-02   3.4892134e-02   3.9281557e-02   3.8602195e-02   4.0536376e-02   3.6746345e-02   3.9617044e-02   3.6259094e-02   4.1136869e-02   3.5113439e-02   3.9888030e-02   3.8750239e-02   3.4756553e-02   3.8048296e-02   3.8607544e-02   3.8536922e-02   3.7673400e-02   3.8512134e-02   4.2050731e-02   5.1917926e-02   5.3859872e-02   3.8765799e-02   3.9068072e-02   3.4796135e-02   3.5756784e-02   4.1741867e-02   3.6634762e-02   4.2424432e-02   4.2587498e-02   4.3288808e-02   4.9647370e-02   4.0266223e-02   3.4025307e-02   3.8851573e-02   4.2033765e-02   3.6352100e-02   3.7422017e-02   4.4819977e-02   3.9628600e-02   3.8627048e-02   3.4972239e-02   3.2724383e-02   3.6864135e-02   3.7490990e-02   3.4334626e-02   3.6189447e-02   2.9451111e-02   3.4999262e-02   3.5238427e-02   3.3722110e-02   3.5443797e-02   4.2278786e-02   4.6605056e-02   4.3423762e-02   4.3446529e-02   3.4743504e-02   3.8107972e-02   3.7674965e-02   0.0000000e+00   4.1482205e-02   4.0101881e-02   3.9866382e-02   4.2734907e-02   3.4430607e-02   2.8873065e-02   3.4711073e-02   3.6674950e-02   3.8323187e-02   3.3732667e-02   3.1102569e-02   3.3531727e-02   3.3550699e-02   3.8207227e-02   3.4028625e-02   3.6945862e-02
   3.6446090e-02   4.1477455e-02   3.4087563e-02   3.9111842e-02   4.0164995e-02   4.3973554e-02   3.2182446e-02   3.1735517e-02   3.2530427e-02   3.5239681e-02   3.6758059e-02   3.9838686e-02   2.9148657e-02   3.2819549e-02   3.2668980e-02   3.2009725e-02   3.2403332e-02   3.7763052e-02   3.1659667e-02   3.7757324e-02   3.6125888e-02   4.1001278e-02   3.2656617e-02   3.7108691e-02   3.9886606e-02   4.0486265e-02   3.8794525e-02   4.0383172e-02   3.6636375e-02   3.9768414e-02   3.8157479e-02   4.1114263e-02   4.4223290e-02   4.7356406e-02   5.4537836e-02   5.7292276e-02   4.7351178e-02   4.6159485e-02   4.0199388e-02   4.0315712e-02   4.7731046e-02   4.0654234e-02   4.6341507e-02   4.7262979e-02   3.9237417e-02   4.6917812e-02   3.5590613e-02   3.2137074e-02   3.5301718e-02   4.5749401e-02   3.2037418e-02   3.3844333e-02   4.4887829e-02   3.5221493e-02   3.1924564e-02   2.7565783e-02   3.0880694e-02   3.7941048e-02   3.1001717e-02   3.2793332e-02   3.3282136e-02   3.1308845e-02   3.8158651e-02   2.9990540e-02   3.5226858e-02   3.6994583e-02   4.3597267e-02   4.8112901e-02   4.2562669e-02   3.6150501e-02   3.7946775e-02   4.2095253e-02   3.8817770e-02   4.1482205e-02   0.0000000e+00   4.2767776e-02   4.2326243e-02   5.3300439e-02   4.6862598e-02   3.2883288e-02   3.7363240e-02   3.5362182e-02   3.8955477e-02   4.2741381e-02   4.2178716e-02   4.0023767e-02   3.5302292e-02   3.7119416e-02   3.5580936e-02   3.8499699e-02
   3.9256960e-02   4.4585072e-02   4.3491854e-02   4.3863676e-02   4.8787639e-02   4.1737598e-02   3.6403890e-02   3.7535486e-02   4.4670193e-02   4.0558575e-02   3.9102533e-02   4.5002428e-02   3.9306262e-02   4.3121590e-02   4.1689941e-02   4.2131939e-02   3.6517934e-02   4.3285823e-02   4.2301480e-02   4.4756695e-02   4.8994634e-02   4.2869753e-02   4.0679986e-02   4.5287946e-02   4.4080018e-02   4.0438024e-02   4.5136674e-02   3.9125287e-02   3.7389386e-02   4.0616866e-02   3.8770016e-02   3.8128946e-02   4.1441599e-02   4.2123931e-02   4.6906210e-02   5.1925614e-02   3.7753641e-02   4.5952083e-02   3.8320738e-02   3.9436209e-02   4.6941724e-02   4.4039629e-02   4.5390951e-02   4.7867883e-02   4.4265423e-02   5.0542880e-02   4.1481523e-02   3.5336459e-02   3.7977492e-02   4.2407456e-02   3.6354149e-02   3.4728858e-02   4.6120798e-02   3.7211872e-02   3.3493152e-02   3.2034073e-02   3.4163903e-02   3.5967070e-02   3.5912978e-02   3.4597439e-02   3.6638975e-02   3.0361751e-02   3.7239844e-02   3.3503792e-02   3.5704913e-02   3.6626648e-02   4.3060599e-02   4.9759810e-02   5.0749123e-02   3.8211568e-02   3.4066290e-02   3.9359469e-02   3.9564719e-02   4.0101881e-02   4.2767776e-02   0.0000000e+00   4.1209023e-02   4.1895593e-02   3.2969344e-02   3.5739333e-02   3.5407406e-02   3.6762930e-02   3.9740658e-02   4.2216981e-02   3.5704703e-02   3.5352821e-02   3.8658661e-02   3.4706689e-02   3.6727407e-02   3.7392990e-02
   3.5632522e-02   3.9430058e-02   3.7744181e-02   3.9931096e-02   4.2253447e-02   4.0624820e-02   3.2050445e-02   3.1950154e-02   3.7958213e-02   3.6300185e-02   4.0280157e-02   4.0878099e-02   3.3428260e-02   3.6164162e-02   3.6714940e-02   3.9729075e-02   3.2245385e-02   3.8598411e-02   3.7580822e-02   4.1189342e-02   4.1460802e-02   4.2664686e-02   3.7960937e-02   4.0860418e-02   3.8499825e-02   3.8506699e-02   3.6968347e-02   3.6104365e-02   3.7173878e-02   3.9732189e-02   3.8172191e-02   3.8363156e-02   4.3326356e-02   4.0932479e-02   5.0613918e-02   4.8016008e-02   4.0149264e-02   4.0243978e-02   3.0064610e-02   3.3198159e-02   4.8960320e-02   4.5730354e-02   4.6931650e-02   4.6480496e-02   4.0892598e-02   4.4559113e-02   3.6049534e-02   3.2924972e-02   3.8119765e-02   4.0415337e-02   3.9606893e-02   4.1030754e-02   4.9319008e-02   4.1357638e-02   3.5648938e-02   3.4566558e-02   3.3484904e-02   3.4922730e-02   3.5861899e-02   3.6479133e-02   3.6997540e-02   3.6551073e-02   3.5048545e-02   3.2262425e-02   3.5416921e-02   3.4782464e-02   4.2039949e-02   4.5068692e-02   4.1711199e-02   4.1025046e-02   4.0999017e-02   4.7121970e-02   4.2981566e-02   3.9866382e-02   4.2326243e-02   4.1209023e-02   0.0000000e+00   4.3834464e-02   3.7921484e-02   3.8009308e-02   3.7728672e-02   4.0134945e-02   3.9265607e-02   3.9935189e-02   3.3696759e-02   3.4070029e-02   3.2831098e-02   3.2378685e-02   3.1554263e-02   3.5591541e-02
   3.3593341e-02   3.5979429e-02   3.5491017e-02   3.6604163e-02   4.0741161e-02   4.2872052e-02   3.6151331e-02   3.7126303e-02   3.8318473e-02   3.7121932e-02   3.8548917e-02   3.9210660e-02   3.2923053e-02   3.6202417e-02   3.9928792e-02   4.3115231e-02   3.6236506e-02   3.9772284e-02   3.9402042e-02   4.1920638e-02   4.1830394e-02   4.3148799e-02   3.7320830e-02   4.1307983e-02   3.9874699e-02   4.4452885e-02   3.6983515e-02   3.4528854e-02   3.9335815e-02   4.0738751e-02   4.0333644e-02   3.9576577e-02   4.3472166e-02   4.4583898e-02   5.3369769e-02   5.2923135e-02   4.0609436e-02   4.4875518e-02   3.6411538e-02   3.5192830e-02   5.0434227e-02   4.4744941e-02   4.5852071e-02   4.4631241e-02   4.1023853e-02   5.0029173e-02   3.9789243e-02   3.6382285e-02   3.9574523e-02   4.2378063e-02   3.9638696e-02   3.8513963e-02   4.5868723e-02   3.9500364e-02   3.8364238e-02   3.5789964e-02   3.5444451e-02   3.5760373e-02   3.8944616e-02   3.6345276e-02   3.6006423e-02   3.4491238e-02   3.6702157e-02   3.6092136e-02   3.6492283e-02   3.6196508e-02   4.3554912e-02   4.9022918e-02   4.2900318e-02   4.2225759e-02   3.9334947e-02   4.1170006e-02   4.0880520e-02   4.2734907e-02   5.3300439e-02   4.1895593e-02   4.3834464e-02   0.0000000e+00   3.5023701e-02   3.3226691e-02   3.5075551e-02   3.8082384e-02   3.9810292e-02   3.9325046e-02   3.4549014e-02   3.5169550e-02   3.1843896e-02   3.1843119e-02   3.4345055e-02   3.7234149e-02
   3.0148493e-02   3.4317890e-02   3.1026184e-02   3.1410212e-02   3.7094665e-02   3.3711861e-02   2.8372266e-02   3.0141412e-02   3.3760304e-02   2.9735964e-02   3.0822397e-02   3.9668979e-02   3.2894162e-02   3.2616261e-02   3.0134555e-02   3.3122278e-02   3.1961139e-02   3.2932930e-02   3.2569041e-02   3.5569408e-02   3.3008564e-02   3.5157251e-02   3.1557508e-02   3.6761756e-02   3.5214796e-02   3.4737388e-02   3.1995599e-02   3.2733208e-02   3.3348284e-02   3.3881264e-02   2.9334553e-02   3.3878186e-02   3.4472703e-02   3.7965918e-02   4.8588272e-02   4.1027791e-02   3.6052925e-02   4.0163394e-02   3.0166000e-02   3.0230473e-02   4.1633054e-02   3.6149168e-02   4.1497962e-02   3.8218828e-02   4.0445951e-02   4.2694823e-02   3.3639474e-02   3.4880226e-02   3.8220979e-02   3.5202358e-02   3.3621028e-02   3.1826092e-02   4.0183167e-02   3.4299182e-02   3.2345503e-02   3.5216181e-02   2.6829820e-02   2.3791911e-02   2.9830968e-02   3.4127409e-02   2.9173726e-02   2.3871592e-02   2.7545281e-02   2.7685050e-02   2.8325758e-02   2.8146523e-02   3.5839559e-02   3.8679890e-02   3.4301837e-02   3.1294222e-02   3.4180132e-02   3.4162961e-02   3.4581316e-02   3.4430607e-02   4.6862598e-02   3.2969344e-02   3.7921484e-02   3.5023701e-02   0.0000000e+00   2.6342488e-02   2.9588330e-02   3.0454502e-02   3.1868979e-02   2.9698314e-02   2.6476563e-02   2.6079102e-02   2.8617637e-02   2.6516942e-02   2.6551419e-02   3.2476458e-02
   3.7559618e-02   3.9057761e-02   3.4835904e-02   3.6736850e-02   3.6458515e-02   3.7175245e-02   3.2994871e-02   3.1283872e-02   3.3983686e-02   3.2742007e-02   3.8335993e-02   3.7611832e-02   3.0930602e-02   3.1955492e-02   3.8352255e-02   3.6995951e-02   4.1174356e-02   3.9658094e-02   3.1776807e-02   3.9673741e-02   4.4268458e-02   4.4173879e-02   3.8554659e-02   3.9565252e-02   3.4643500e-02   3.6239362e-02   3.6482511e-02   3.5704766e-02   3.3201770e-02   3.4805710e-02   3.5531258e-02   4.0428413e-02   3.6283441e-02   3.5505368e-02   4.5427528e-02   4.5840082e-02   3.7763691e-02   3.8194100e-02   2.9657550e-02   3.0184845e-02   3.8180938e-02   3.1551560e-02   3.7694513e-02   4.1069977e-02   3.7176116e-02   4.2550033e-02   3.3199705e-02   2.9041475e-02   2.9581058e-02   3.5602576e-02   2.8759518e-02   2.6049750e-02   3.7304977e-02   2.8138682e-02   2.4801557e-02   2.5137307e-02   2.7914995e-02   2.4103623e-02   2.8795213e-02   2.5054056e-02   2.6572283e-02   2.3950458e-02   2.2019933e-02   2.2609849e-02   2.4304806e-02   2.5362152e-02   3.0982364e-02   4.2202054e-02   3.8446429e-02   3.5097925e-02   2.8478179e-02   3.2608917e-02   3.3485514e-02   2.8873065e-02   3.2883288e-02   3.5739333e-02   3.8009308e-02   3.3226691e-02   2.6342488e-02   0.0000000e+00   2.5470560e-02   3.5429427e-02   3.4847834e-02   3.6676456e-02   2.9247970e-02   3.1201617e-02   3.2768062e-02   2.5241179e-02   2.6001155e-02   3.1961898e-02
   2.7508856e-02   3.1358382e-02   2.8228913e-02   3.1085913e-02   3.2905497e-02   3.3290978e-02   2.7544014e-02   2.7149955e-02   2.7426060e-02   2.7957710e-02   3.1686177e-02   3.2832872e-02   2.5626879e-02   2.9662153e-02   2.9033431e-02   3.0399145e-02   3.1896088e-02   3.1678516e-02   3.1390430e-02   3.4225224e-02   3.6311905e-02   3.5413431e-02   3.1095760e-02   3.3326216e-02   3.1115702e-02   3.6274677e-02   3.0020172e-02   2.9061147e-02   3.1009259e-02   2.9491320e-02   3.1200103e-02   3.2219699e-02   3.4261584e-02   3.6260225e-02   4.7320249e-02   4.1074230e-02   3.4031559e-02   3.6714829e-02   2.9740349e-02   2.7916262e-02   3.3567752e-02   3.0930909e-02   3.3644054e-02   3.6789587e-02   3.6522040e-02   3.9044029e-02   3.1139034e-02   2.7935353e-02   3.1691174e-02   3.5378389e-02   3.1858655e-02   2.9747252e-02   3.8413601e-02   3.0402541e-02   2.9107727e-02   2.7713620e-02   2.7317163e-02   2.7995180e-02   3.0351956e-02   3.0629603e-02   2.9860337e-02   2.6473607e-02   2.8321336e-02   2.3901892e-02   2.9034141e-02   2.8072510e-02   3.4985267e-02   3.9185204e-02   3.3874050e-02   3.2648953e-02   3.2578674e-02   3.4344837e-02   3.4713245e-02   3.4711073e-02   3.7363240e-02   3.5407406e-02   3.7728672e-02   3.5075551e-02   2.9588330e-02   2.5470560e-02   0.0000000e+00   2.9593743e-02   3.1077773e-02   3.1696254e-02   2.5954373e-02   2.7840873e-02   2.8022932e-02   2.4234513e-02   2.5484381e-02   2.7587568e-02
   2.8239225e-02   3.2339607e-02   2.8515323e-02   3.1289695e-02   3.8771889e-02   3.3946517e-02   2.6812707e-02   2.7602779e-02   3.3050347e-02   3.0364928e-02   3.2531757e-02   3.5587968e-02   2.7695496e-02   3.1818304e-02   2.9454512e-02   3.2147090e-02   3.0869696e-02   3.3564655e-02   3.1088433e-02   3.4720014e-02   4.1393358e-02   3.7541653e-02   3.0299527e-02   3.5615856e-02   3.1756182e-02   3.4108690e-02   3.2732419e-02   2.8835106e-02   3.2962743e-02   3.3383570e-02   3.3929962e-02   3.5116552e-02   3.6331830e-02   3.7379519e-02   4.2499615e-02   4.5504651e-02   3.4347778e-02   3.7150266e-02   3.1462128e-02   2.9199148e-02   3.7237509e-02   3.2453843e-02   3.6023399e-02   3.8609871e-02   3.7535700e-02   4.0509228e-02   3.3641974e-02   2.9953965e-02   3.0809288e-02   3.7618522e-02   3.1096479e-02   3.1601491e-02   4.1553667e-02   3.5157171e-02   2.9310450e-02   2.8588213e-02   2.8711444e-02   3.0360103e-02   3.1370136e-02   3.0579327e-02   2.9713067e-02   2.7580417e-02   2.9119543e-02   2.7032056e-02   2.9357719e-02   2.9373581e-02   3.6437191e-02   4.1813517e-02   3.5326470e-02   3.3742582e-02   3.3409969e-02   3.4569580e-02   3.3138645e-02   3.6674950e-02   3.5362182e-02   3.6762930e-02   4.0134945e-02   3.8082384e-02   3.0454502e-02   3.5429427e-02   2.9593743e-02   0.0000000e+00   3.4158896e-02   3.2714637e-02   2.7155536e-02   3.0286281e-02   2.8473937e-02   2.5892220e-02   2.6698602e-02   2.9958276e-02
   3.0076614e-02   3.2876263e-02   3.0032954e-02   3.5230004e-02   3.4345844e-02   3.3501605e-02   2.7353950e-02   2.8590589e-02   3.6191199e-02   3.1320893e-02   3.4565246e-02   3.5298462e-02   3.0061984e-02   3.2106768e-02   3.0037791e-02   3.2327069e-02   3.0178293e-02   3.7898745e-02   3.2938038e-02   3.5297552e-02   3.4623784e-02   3.5109543e-02   2.9681729e-02   3.5471134e-02   3.3112644e-02   3.8100396e-02   3.4622484e-02   3.1581977e-02   3.4868772e-02   3.4650405e-02   3.4141751e-02   3.6116812e-02   3.8622275e-02   3.9338945e-02   4.1607712e-02   4.5817568e-02   3.5653140e-02   3.9549879e-02   3.0333754e-02   3.1300323e-02   3.9331613e-02   3.7769650e-02   3.7834952e-02   3.7834403e-02   3.7830584e-02   4.3942195e-02   3.5423748e-02   3.0994773e-02   3.2008581e-02   3.6545029e-02   3.0374769e-02   3.2242204e-02   4.5775820e-02   3.5048428e-02   3.0010988e-02   3.0495488e-02   2.9129200e-02   3.1083937e-02   3.2982525e-02   3.1218679e-02   3.1721528e-02   3.0432806e-02   3.1658284e-02   2.7452841e-02   2.9737047e-02   2.8553481e-02   3.6613144e-02   4.2381123e-02   3.8306627e-02   3.5167353e-02   3.5245987e-02   3.7078438e-02   3.4804744e-02   3.8323187e-02   3.8955477e-02   3.9740658e-02   3.9265607e-02   3.9810292e-02   3.1868979e-02   3.4847834e-02   3.1077773e-02   3.4158896e-02   0.0000000e+00   3.5730448e-02   2.9585882e-02   3.1371057e-02   2.8599760e-02   2.6884367e-02   2.9479572e-02   3.1505154e-02
   3.2158263e-02   3.2024905e-02   3.1911417e-02   3.7803698e-02   3.8845663e-02   3.4290100e-02   2.8803714e-02   2.8886051e-02   3.6792389e-02   3.4245213e-02   3.7123078e-02   3.8437931e-02   3.1922045e-02   3.5544072e-02   3.3455454e-02   3.3918603e-02   3.1407068e-02   3.6102118e-02   3.7057608e-02   3.6911637e-02   3.6403265e-02   3.9233528e-02   3.3149250e-02   3.4729533e-02   3.4913390e-02   3.5545088e-02   3.6529383e-02   3.2109180e-02   3.3807835e-02   3.4307378e-02   3.3464054e-02   3.6745408e-02   3.7740010e-02   3.8235186e-02   4.0898495e-02   4.9095525e-02   3.8656187e-02   3.6633437e-02   3.1647781e-02   3.0606195e-02   4.4826906e-02   3.3726587e-02   3.5693279e-02   3.7958003e-02   4.0207870e-02   4.2424519e-02   3.1656023e-02   2.7515163e-02   3.4025167e-02   3.5963607e-02   2.9043142e-02   2.9913310e-02   4.6058169e-02   3.4377374e-02   3.0045706e-02   2.8894065e-02   2.7529727e-02   3.1707023e-02   3.0878139e-02   2.9545903e-02   2.8513728e-02   2.9716675e-02   3.2036311e-02   3.1050421e-02   3.1471252e-02   3.1298888e-02   3.8466416e-02   4.2645983e-02   3.8043658e-02   3.5174758e-02   3.6022045e-02   3.6125938e-02   3.6421286e-02   3.3732667e-02   4.2741381e-02   4.2216981e-02   3.9935189e-02   3.9325046e-02   2.9698314e-02   3.6676456e-02   3.1696254e-02   3.2714637e-02   3.5730448e-02   0.0000000e+00   2.7637732e-02   3.1423759e-02   2.9330815e-02   3.0755283e-02   3.0709065e-02   3.1202663e-02
   2.4640097e-02   2.7263504e-02   2.6478730e-02   2.8198607e-02   3.2589082e-02   3.3097918e-02   2.5043870e-02   2.5594410e-02   2.8323530e-02   2.9129406e-02   3.0304626e-02   3.1689605e-02   2.5296499e-02   2.7803208e-02   2.8098505e-02   2.9031012e-02   2.6060561e-02   3.0803446e-02   3.0280951e-02   3.1267785e-02   3.2062646e-02   2.6889795e-02   2.8212036e-02   3.1714284e-02   3.2104478e-02   3.0673831e-02   2.8773535e-02   2.8932691e-02   2.8149356e-02   2.9545121e-02   3.0115777e-02   3.2715102e-02   3.3961271e-02   3.5322277e-02   3.8268389e-02   3.9545746e-02   3.2827393e-02   3.0979772e-02   2.6110262e-02   2.6088006e-02   3.7362514e-02   3.0066721e-02   3.4166520e-02   3.4725106e-02   3.5325461e-02   3.9995290e-02   3.0130771e-02   2.6025876e-02   3.0713329e-02   3.2647805e-02   2.6358743e-02   2.7143712e-02   4.1931226e-02   3.0877901e-02   2.5987742e-02   2.6455142e-02   2.6528165e-02   2.7658056e-02   2.8798847e-02   2.6340156e-02   2.6843372e-02   2.6413301e-02   2.7165565e-02   2.4585120e-02   2.7686563e-02   2.7900797e-02   3.3270137e-02   3.6733154e-02   3.4796149e-02   3.2209553e-02   3.1313784e-02   3.1875649e-02   3.1015389e-02   3.1102569e-02   4.2178716e-02   3.5704703e-02   3.3696759e-02   3.4549014e-02   2.6476563e-02   2.9247970e-02   2.5954373e-02   2.7155536e-02   2.9585882e-02   2.7637732e-02   0.0000000e+00   2.6155498e-02   2.4411095e-02   2.3554407e-02   2.6174994e-02   2.5329419e-02
   2.8221116e-02   2.9869765e-02   2.7806630e-02   3.1194990e-02   3.6970604e-02   3.1466027e-02   2.5344184e-02   2.6814565e-02   3.1331508e-02   2.9449941e-02   3.0833664e-02   3.5003740e-02   2.7303601e-02   2.9986426e-02   2.8143031e-02   2.9780883e-02   3.1300054e-02   3.3614204e-02   3.1195914e-02   3.2689765e-02   3.5895202e-02   3.1243029e-02   2.9927234e-02   3.3602910e-02   3.2051828e-02   3.4053718e-02   3.1709952e-02   2.9984554e-02   3.0742189e-02   3.1385691e-02   2.9084261e-02   3.3724297e-02   3.5050089e-02   3.6169594e-02   4.2634730e-02   3.9735472e-02   3.5196397e-02   3.4272693e-02   2.9585216e-02   2.8404980e-02   3.4750125e-02   3.6718502e-02   3.4392740e-02   3.5733522e-02   3.9385129e-02   3.9944571e-02   3.0763417e-02   2.7721960e-02   3.0387561e-02   3.6649803e-02   2.8082925e-02   2.9933806e-02   4.1281206e-02   3.2972858e-02   2.7180996e-02   2.7730907e-02   2.7560101e-02   2.9852688e-02   3.0818988e-02   2.9211810e-02   2.8917228e-02   2.7042299e-02   2.7185693e-02   2.7531274e-02   3.0110596e-02   2.8773008e-02   3.5826379e-02   4.0655032e-02   3.5617543e-02   3.3969521e-02   3.3236753e-02   3.5804745e-02   3.3490871e-02   3.3531727e-02   4.0023767e-02   3.5352821e-02   3.4070029e-02   3.5169550e-02   2.6079102e-02   3.1201617e-02   2.7840873e-02   3.0286281e-02   3.1371057e-02   3.1423759e-02   2.6155498e-02   0.0000000e+00   2.6227211e-02   2.7004145e-02   2.7910228e-02   2.7740493e-02
   2.6134500e-02   2.7015006e-02   2.3006006e-02   2.7249233e-02   3.0782162e-02   3.1771204e-02   2.3278361e-02   2.6622374e-02   2.6009722e-02   2.9022306e-02   3.1749462e-02   3.4318467e-02   2.2497513e-02   2.7896614e-02   2.8130341e-02   2.9496265e-02   3.1415647e-02   3.2879388e-02   3.0598759e-02   3.2548785e-02   2.9941599e-02   2.8944102e-02   2.8495525e-02   3.2263838e-02   3.0740142e-02   3.1488728e-02   3.1921785e-02   3.0039169e-02   3.0078187e-02   2.9998092e-02   2.8069512e-02   3.2095187e-02   3.5657248e-02   3.7693120e-02   4.4355138e-02   4.3656802e-02   3.4367256e-02   3.1083656e-02   2.4163238e-02   2.6452586e-02   3.4639178e-02   3.5740958e-02   3.4239882e-02   3.7366699e-02   3.3693174e-02   3.7667060e-02   3.0150311e-02   2.6463127e-02   3.0860375e-02   3.4605839e-02   2.9295256e-02   3.0759236e-02   4.2587525e-02   3.1033049e-02   2.5685903e-02   2.5917402e-02   2.4940391e-02   2.8394176e-02   2.6737556e-02   2.8633410e-02   2.5571144e-02   2.3537654e-02   2.4840330e-02   2.5861104e-02   2.8011394e-02   2.7187524e-02   3.1845044e-02   4.0578592e-02   3.1918577e-02   3.3051203e-02   3.2662524e-02   3.3033904e-02   3.3161631e-02   3.3550699e-02   3.5302292e-02   3.8658661e-02   3.2831098e-02   3.1843896e-02   2.8617637e-02   3.2768062e-02   2.8022932e-02   2.8473937e-02   2.8599760e-02   2.9330815e-02   2.4411095e-02   2.6227211e-02   0.0000000e+00   2.4882189e-02   2.8370640e-02   2.6310657e-02
   2.4779580e-02   2.8779812e-02   2.6727028e-02   3.2245620e-02   3.4132146e-02   2.7939502e-02   2.3089745e-02   2.3033454e-02   2.5915003e-02   2.6505921e-02   2.8833483e-02   3.0271816e-02   2.2978174e-02   2.9776225e-02   2.8129317e-02   3.1779998e-02   3.2172068e-02   3.2746636e-02   2.9185187e-02   3.4469573e-02   4.0612531e-02   2.8352414e-02   2.4861577e-02   3.0128971e-02   2.9598291e-02   2.9863641e-02   2.8525383e-02   2.7010907e-02   2.9692224e-02   3.2787201e-02   3.0410305e-02   3.2079020e-02   3.4416500e-02   3.3041514e-02   3.3180220e-02   4.0500241e-02   3.2785802e-02   3.4219672e-02   2.9549726e-02   2.8016884e-02   4.0121109e-02   3.4112668e-02   3.4422333e-02   3.5048308e-02   3.3620194e-02   3.4356814e-02   2.8546037e-02   2.5209946e-02   2.8257444e-02   3.1331368e-02   2.8413657e-02   2.8162392e-02   4.0395829e-02   3.1061956e-02   2.8090953e-02   2.9912099e-02   2.7583392e-02   3.1038809e-02   2.9746251e-02   2.6238140e-02   2.4675475e-02   2.3220171e-02   2.4963566e-02   2.2230090e-02   2.5690969e-02   2.6409376e-02   3.3542646e-02   3.9721401e-02   3.0705039e-02   3.1391740e-02   3.1268043e-02   3.3108846e-02   3.2563712e-02   3.8207227e-02   3.7119416e-02   3.4706689e-02   3.2378685e-02   3.1843119e-02   2.6516942e-02   2.5241179e-02   2.4234513e-02   2.5892220e-02   2.6884367e-02   3.0755283e-02   2.3554407e-02   2.7004145e-02   2.4882189e-02   0.0000000e+00   2.4509718e-02   2.7290198e-02
   2.5230418e-02   2.6151609e-02   2.5780517e-02   2.9964627e-02   3.1199900e-02   3.0268068e-02   2.2484549e-02   2.3459196e-02   2.5544950e-02   2.6359673e-02   2.8666563e-02   2.9096237e-02   2.4433045e-02   2.6446202e-02   2.6370626e-02   2.8243651e-02   3.0528996e-02   3.0617745e-02   2.7233640e-02   2.9523220e-02   3.6490785e-02   2.6050479e-02   2.6392030e-02   2.9049805e-02   2.8023815e-02   3.0505530e-02   2.8087688e-02   2.7292381e-02   2.4171234e-02   2.8576824e-02   2.7359920e-02   2.8478722e-02   3.2149873e-02   3.3490085e-02   3.1821221e-02   4.1720951e-02   3.0295027e-02   3.2371537e-02   2.5758149e-02   2.4102633e-02   3.4335204e-02   3.1304956e-02   3.1072347e-02   3.6058481e-02   3.3683861e-02   3.4726446e-02   3.0457333e-02   2.7388713e-02   3.0718177e-02   3.4637232e-02   2.7635276e-02   2.8377402e-02   3.7164176e-02   3.1418144e-02   2.5340249e-02   2.4743614e-02   2.4206008e-02   2.6747785e-02   2.6152486e-02   2.6860909e-02   2.5240026e-02   2.3641879e-02   2.7336698e-02   2.3462750e-02   2.7785506e-02   2.6766547e-02   3.4356857e-02   3.8132238e-02   3.2177650e-02   2.9473382e-02   2.9841291e-02   3.3758027e-02   3.0202984e-02   3.4028625e-02   3.5580936e-02   3.6727407e-02   3.1554263e-02   3.4345055e-02   2.6551419e-02   2.6001155e-02   2.5484381e-02   2.6698602e-02   2.9479572e-02   3.0709065e-02   2.6174994e-02   2.7910228e-02   2.8370640e-02   2.4509718e-02   0.0000000e+00   2.5728231e-02
   2.7355359e-02   2.9956122e-02   2.7440083e-02   3.1206193e-02   3.2159155e-02   2.9984441e-02   2.4750555e-02   2.5434681e-02   2.6213909e-02   2.7580355e-02   3.1420101e-02   3.1748067e-02   2.5843051e-02   2.6930079e-02   2.9239024e-02   2.8582300e-02   2.7810328e-02   3.1914988e-02   2.9173881e-02   3.3761522e-02   3.6944360e-02   3.1749497e-02   2.9692367e-02   3.0615727e-02   2.9981204e-02   2.8018244e-02   3.1180067e-02   3.0371161e-02   2.9367789e-02   3.0418811e-02   2.9315845e-02   3.3846101e-02   3.4422893e-02   3.4828846e-02   3.6690428e-02   4.7963231e-02   3.2796733e-02   3.5062691e-02   2.9425754e-02   2.7551584e-02   3.5400808e-02   3.7975363e-02   3.3507175e-02   3.8135610e-02   3.5630243e-02   4.0072941e-02   3.3237810e-02   2.8217673e-02   3.2195124e-02   3.2501034e-02   2.8617374e-02   2.7233444e-02   4.2147041e-02   3.1770858e-02   2.8204833e-02   2.7427945e-02   2.6250169e-02   2.9110542e-02   2.9420150e-02   2.8678459e-02   2.7997026e-02   2.5980537e-02   2.9510033e-02   2.5451417e-02   2.8095369e-02   2.8517909e-02   3.6411860e-02   3.9302722e-02   3.3627150e-02   3.4522901e-02   3.2898266e-02   3.4864024e-02   3.2183278e-02   3.6945862e-02   3.8499699e-02   3.7392990e-02   3.5591541e-02   3.7234149e-02   3.2476458e-02   3.1961898e-02   2.7587568e-02   2.9958276e-02   3.1505154e-02   3.1202663e-02   2.5329419e-02   2.7740493e-02   2.6310657e-02   2.7290198e-02   2.5728231e-02   0.0000000e+00
