# Supplementary material for: Autistic traits and individual brain differences: functional network efficiency reflects attentional and social impairments, structural nodal efficiencies index systemising and theory-of-mind skills
Source: Mol Autism. 2021 Jan 21;12:3. doi: 10.1186/s13229-020-00377-8 (PMC7818759; doi:10.1186/s13229-020-00377-8)
Supplement: Supplementary file 8 — Additional file 8. Connectivity matrices. Connection matrices and functional correlation matrices for each subject, as floating-point values in ASCII text format, and MATLAB code for producing these. [file 13229_2020_377_MOESM8_ESM.zip › Paul_Arora_et_al_data/Physiological/BBC/DTI_rsfMRI_ConnectivityMatrices/connectivity_matrices/Connection_Matrix_sym_aHU0040.txt]

   0.0000000e+00   3.1455716e-02   3.0040614e-02   2.8393568e-02   3.2307258e-02   3.2410006e-02   2.8174051e-02   2.7779399e-02   3.0874654e-02   2.8687202e-02   3.3796110e-02   3.5617223e-02   2.7750912e-02   3.2215227e-02   3.0181522e-02   2.9670408e-02   3.0550266e-02   3.2200969e-02   3.2722544e-02   3.4022808e-02   3.5635973e-02   3.3211388e-02   3.3542859e-02   3.2661785e-02   3.5009541e-02   3.2209921e-02   2.6674961e-02   2.4620308e-02   3.0925760e-02   2.9660351e-02   3.6264665e-02   3.6499558e-02   3.5156602e-02   3.5678900e-02   4.5626369e-02   4.2175710e-02   4.1434395e-02   3.3186699e-02   3.2895972e-02   3.0107414e-02   4.6008306e-02   2.8156406e-02   3.4263504e-02   3.6884160e-02   3.6463733e-02   4.1407487e-02   3.0432954e-02   2.9891815e-02   3.2095374e-02   3.3216989e-02   2.7530081e-02   2.6584999e-02   3.0760497e-02   2.9613776e-02   2.7332184e-02   2.6755917e-02   2.8035242e-02   3.1631894e-02   2.9598851e-02   2.6159897e-02   2.7447588e-02   2.5697631e-02   2.5803606e-02   2.8027587e-02   2.9620461e-02   2.7920403e-02   3.5827010e-02   3.8559232e-02   3.6126838e-02   3.7748802e-02   3.3314076e-02   3.4153418e-02   3.3910483e-02   3.2033833e-02   4.1351301e-02   3.8822552e-02   3.4906965e-02   3.4538409e-02   3.4363320e-02   2.8155414e-02   2.8165036e-02   2.9602141e-02   3.3492228e-02   3.3079261e-02   2.6157839e-02   2.5940603e-02   2.6504934e-02   2.6013593e-02   2.5002633e-02   2.6225912e-02
   3.1455716e-02   0.0000000e+00   3.4665228e-02   3.1232395e-02   3.4673774e-02   3.1722427e-02   3.0534889e-02   2.9826211e-02   3.4023498e-02   3.1876622e-02   3.6660845e-02   3.7324231e-02   3.1844061e-02   3.6735665e-02   3.0020570e-02   3.1530905e-02   3.2553218e-02   3.4192191e-02   3.4353931e-02   3.6336631e-02   4.3390003e-02   3.9582162e-02   3.3920469e-02   3.4663198e-02   3.8892203e-02   3.2314176e-02   2.9898209e-02   3.2431030e-02   3.5979845e-02   3.2158462e-02   3.7870902e-02   3.6186258e-02   3.6726413e-02   3.7957853e-02   5.0003018e-02   4.4399745e-02   4.3083747e-02   3.6405413e-02   3.7572655e-02   3.2421292e-02   4.3129954e-02   3.4595883e-02   3.7018915e-02   4.0428398e-02   3.9276112e-02   4.5152362e-02   3.1625457e-02   3.2322349e-02   3.6413880e-02   3.7397542e-02   2.9659767e-02   2.9088269e-02   3.6321706e-02   3.6066458e-02   3.1262268e-02   3.1805343e-02   3.2826848e-02   3.5349939e-02   3.4722117e-02   2.8888415e-02   3.1934528e-02   3.0980628e-02   3.1211035e-02   3.3327936e-02   3.1549581e-02   3.0245396e-02   4.0932392e-02   4.3530123e-02   3.9936187e-02   4.6177210e-02   3.4953540e-02   4.0091009e-02   4.3035878e-02   3.9726277e-02   4.1260349e-02   4.0766473e-02   3.7649600e-02   3.6484747e-02   3.5422628e-02   2.8602861e-02   3.0888511e-02   3.2534444e-02   3.6342208e-02   3.4215819e-02   2.9098307e-02   3.0367452e-02   3.0858296e-02   3.1439869e-02   2.9505724e-02   2.8595743e-02
   3.0040614e-02   3.4665228e-02   0.0000000e+00   3.0443324e-02   3.5449352e-02   3.2904735e-02   3.0392473e-02   3.1249962e-02   3.4222942e-02   3.0302293e-02   3.6951787e-02   3.7382446e-02   3.2241350e-02   3.5140516e-02   3.1449414e-02   3.1329413e-02   3.4446711e-02   3.8889913e-02   3.5365508e-02   3.6778417e-02   4.0580219e-02   3.8458710e-02   3.6358889e-02   3.3612780e-02   3.7793509e-02   3.2515947e-02   2.7852272e-02   3.1271809e-02   3.8092462e-02   3.3227961e-02   3.6424279e-02   3.5976801e-02   3.4727458e-02   3.7695949e-02   4.8926798e-02   3.7428624e-02   3.8672578e-02   3.7934592e-02   3.5947682e-02   3.1481224e-02   4.1473703e-02   3.8995419e-02   3.4823836e-02   4.0973350e-02   4.1227247e-02   4.5786316e-02   3.2454521e-02   3.1874105e-02   3.4472510e-02   3.6677055e-02   3.0374534e-02   3.0248747e-02   3.4396009e-02   3.4234432e-02   3.0081245e-02   3.1543212e-02   2.9127525e-02   3.2729010e-02   3.3919498e-02   2.8880774e-02   3.0522833e-02   3.1113888e-02   2.9451409e-02   3.2956520e-02   3.0487475e-02   3.0393523e-02   4.1439061e-02   4.1951305e-02   3.8242997e-02   4.1306437e-02   3.4905173e-02   3.7932125e-02   4.1120808e-02   3.9274948e-02   4.5884205e-02   3.9868493e-02   3.9349522e-02   3.6354217e-02   3.5939627e-02   2.9544920e-02   3.1734022e-02   3.1814465e-02   3.6619964e-02   3.2522023e-02   2.8450919e-02   3.0394263e-02   3.0646942e-02   3.2017205e-02   2.9420077e-02   2.6984641e-02
   2.8393568e-02   3.1232395e-02   3.0443324e-02   0.0000000e+00   3.3055981e-02   3.2415383e-02   2.7855690e-02   2.9357363e-02   3.0019766e-02   2.9879538e-02   3.5064913e-02   3.6716102e-02   3.0183092e-02   3.3898241e-02   3.1527290e-02   2.9396221e-02   3.0846906e-02   3.5700231e-02   3.2605321e-02   3.3771548e-02   3.4408458e-02   3.4891805e-02   3.3267693e-02   3.1804364e-02   3.2826877e-02   3.0530187e-02   2.5470564e-02   2.8573793e-02   3.4045485e-02   3.1401789e-02   3.5750621e-02   3.2892399e-02   3.4682474e-02   3.5757990e-02   4.8595090e-02   4.4858619e-02   4.1558025e-02   3.4884030e-02   3.3309255e-02   3.0141212e-02   4.5626512e-02   3.8479730e-02   3.6538732e-02   4.0741049e-02   3.9020028e-02   4.2114672e-02   3.1878786e-02   3.1156175e-02   3.4699325e-02   3.6960152e-02   2.9352785e-02   3.0958861e-02   3.5136906e-02   3.2078865e-02   2.9071519e-02   2.9156320e-02   2.8721288e-02   3.3210201e-02   3.2524753e-02   2.9380464e-02   2.8583894e-02   2.5903949e-02   2.6101228e-02   3.1861373e-02   2.9862258e-02   2.8770907e-02   3.8529547e-02   3.7763571e-02   3.6851722e-02   3.9567284e-02   3.3912455e-02   3.8745926e-02   4.3095959e-02   3.8662553e-02   3.9140382e-02   4.0244118e-02   3.8735926e-02   3.8149595e-02   3.3856983e-02   3.0833413e-02   2.9573303e-02   3.0618602e-02   3.7346039e-02   2.9387644e-02   2.6437597e-02   2.7924529e-02   3.0018600e-02   3.0241916e-02   2.8152778e-02   2.5354401e-02
   3.2307258e-02   3.4673774e-02   3.5449352e-02   3.3055981e-02   0.0000000e+00   3.4151446e-02   2.8587403e-02   3.0165407e-02   3.4985605e-02   3.5364882e-02   3.8122944e-02   3.8903621e-02   3.7358379e-02   3.5335597e-02   3.6370528e-02   3.2993553e-02   3.7501593e-02   3.9051916e-02   3.4494258e-02   3.5343633e-02   3.7610379e-02   4.2361056e-02   3.6796618e-02   3.6405159e-02   3.7137850e-02   3.2530524e-02   2.9372342e-02   3.1867453e-02   3.9579718e-02   3.7028525e-02   3.9853345e-02   3.7398633e-02   3.9157787e-02   3.6406008e-02   5.0452180e-02   4.6706579e-02   4.1572324e-02   3.9845302e-02   3.9755315e-02   3.1134464e-02   3.8282182e-02   3.8999131e-02   3.8787757e-02   4.0285613e-02   3.8871413e-02   4.6947748e-02   3.4452308e-02   3.3339567e-02   3.6764697e-02   3.6594622e-02   3.3818368e-02   3.1009282e-02   3.5859274e-02   3.6501094e-02   3.4365790e-02   2.9754609e-02   3.0712450e-02   3.6166193e-02   3.3836437e-02   2.9060361e-02   3.2442353e-02   3.0879549e-02   2.8831922e-02   3.5390526e-02   3.4882268e-02   3.1993078e-02   4.3533173e-02   4.5356535e-02   3.9543320e-02   4.2945167e-02   3.6510032e-02   3.8005548e-02   4.2938934e-02   4.1676123e-02   4.0335348e-02   4.0872037e-02   3.9911397e-02   4.0447222e-02   3.7188755e-02   3.2756852e-02   3.1447050e-02   3.4103147e-02   3.7927341e-02   3.2616529e-02   2.9031157e-02   2.8492508e-02   3.1529080e-02   3.4283573e-02   3.3239400e-02   2.8157933e-02
   3.2410006e-02   3.1722427e-02   3.2904735e-02   3.2415383e-02   3.4151446e-02   0.0000000e+00   2.9372061e-02   3.0731150e-02   3.5427518e-02   3.2498566e-02   3.8832664e-02   3.4273988e-02   3.1713388e-02   3.6900061e-02   3.4281514e-02   3.0338245e-02   3.8892489e-02   3.6447431e-02   3.4663832e-02   3.6315576e-02   3.8249591e-02   3.2979552e-02   3.3879850e-02   3.3187606e-02   3.9014427e-02   3.2273312e-02   2.9267965e-02   3.2498249e-02   3.3338142e-02   3.1907061e-02   3.5795485e-02   3.4086127e-02   3.6052117e-02   3.3711305e-02   3.9187493e-02   4.5095455e-02   3.9321087e-02   3.5661257e-02   3.4741453e-02   3.2590757e-02   4.8097843e-02   3.2513089e-02   3.0782014e-02   3.7555937e-02   3.9713113e-02   4.2477716e-02   3.1019658e-02   3.0545255e-02   3.4775225e-02   3.4803294e-02   2.8675112e-02   3.0304039e-02   3.6663985e-02   3.2123450e-02   2.9596623e-02   2.7606927e-02   2.8075258e-02   3.3383323e-02   3.2220509e-02   2.9189796e-02   3.0501729e-02   2.9798378e-02   2.8331718e-02   3.1259648e-02   3.3445980e-02   2.9682881e-02   3.8958552e-02   4.0589695e-02   3.6521279e-02   4.0669782e-02   3.5767888e-02   3.9221436e-02   4.1899432e-02   3.5505311e-02   4.1010554e-02   4.2361718e-02   3.9679909e-02   3.7667318e-02   3.5727486e-02   3.6866076e-02   3.1182490e-02   3.3040166e-02   3.6643796e-02   3.5717480e-02   2.9387126e-02   2.9280718e-02   3.1011122e-02   3.1645518e-02   3.1313492e-02   2.8192623e-02
   2.8174051e-02   3.0534889e-02   3.0392473e-02   2.7855690e-02   2.8587403e-02   2.9372061e-02   0.0000000e+00   2.6501195e-02   3.4432486e-02   2.7920375e-02   3.4446455e-02   3.6128752e-02   3.0051480e-02   3.2263758e-02   2.9272606e-02   2.6156135e-02   3.0522419e-02   3.3783512e-02   3.1419175e-02   3.4882876e-02   3.2552436e-02   3.4042107e-02   3.1759029e-02   3.2660864e-02   3.6113994e-02   3.1583458e-02   2.5590634e-02   2.6744785e-02   3.0463954e-02   3.0643225e-02   3.3472966e-02   3.3767871e-02   3.4622550e-02   3.5126198e-02   4.0843541e-02   4.5045581e-02   3.7977602e-02   3.3280172e-02   3.2027341e-02   2.7843255e-02   3.7769275e-02   3.4823515e-02   3.3785035e-02   3.6417870e-02   3.7710984e-02   4.0428769e-02   3.0019398e-02   2.9395120e-02   3.1047828e-02   3.2341191e-02   2.7424383e-02   2.6097969e-02   3.2083119e-02   3.0945067e-02   2.6830708e-02   2.7578417e-02   2.6747348e-02   2.9494865e-02   2.8698085e-02   2.5497900e-02   2.7743097e-02   2.5257926e-02   2.4792249e-02   2.9598109e-02   2.9452620e-02   2.8819204e-02   3.8307183e-02   3.9269011e-02   3.6388132e-02   3.9456039e-02   3.1889876e-02   3.3669065e-02   3.6910006e-02   3.3956875e-02   3.4741511e-02   3.5158704e-02   3.4043401e-02   3.4828986e-02   3.1481623e-02   3.0639032e-02   2.9424397e-02   3.2502165e-02   3.3965589e-02   3.2033965e-02   2.5449433e-02   2.5922549e-02   2.7205956e-02   2.8790319e-02   2.5255925e-02   2.7188230e-02
   2.7779399e-02   2.9826211e-02   3.1249962e-02   2.9357363e-02   3.0165407e-02   3.0731150e-02   2.6501195e-02   0.0000000e+00   3.3459352e-02   2.7703893e-02   3.6524492e-02   3.6539957e-02   3.1153237e-02   3.3365554e-02   3.0913152e-02   2.8573563e-02   3.1082054e-02   3.4493196e-02   3.2884417e-02   3.4039004e-02   3.4210869e-02   3.3537091e-02   3.2805682e-02   3.0329946e-02   3.5198863e-02   3.2537923e-02   2.5875084e-02   2.8109183e-02   3.4699252e-02   3.1608530e-02   3.5556392e-02   3.5729927e-02   3.6046590e-02   3.7575006e-02   4.1640543e-02   4.9946265e-02   4.0710050e-02   3.4551991e-02   3.3371811e-02   3.0385575e-02   4.0729726e-02   3.8221485e-02   3.6100322e-02   3.7300909e-02   3.6282788e-02   4.0747667e-02   3.0349469e-02   3.1438326e-02   3.2670439e-02   3.3826184e-02   3.0193529e-02   2.6407308e-02   3.1972784e-02   3.0134688e-02   2.7078580e-02   2.6612884e-02   2.7925885e-02   3.1740307e-02   3.0520141e-02   2.6656792e-02   2.8010980e-02   2.6991751e-02   2.6683507e-02   2.9644121e-02   2.9302307e-02   2.7874707e-02   3.9920752e-02   3.9255656e-02   3.7794327e-02   4.0876975e-02   3.2336429e-02   3.4838420e-02   3.8688026e-02   3.6832021e-02   4.0044247e-02   3.7616693e-02   3.4871173e-02   3.7257660e-02   3.5266935e-02   3.0250472e-02   2.9012457e-02   3.1827700e-02   3.4682551e-02   3.3027011e-02   2.5735528e-02   2.7309881e-02   3.0509883e-02   2.8519624e-02   2.6663887e-02   2.7654184e-02
   3.0874654e-02   3.4023498e-02   3.4222942e-02   3.0019766e-02   3.4985605e-02   3.5427518e-02   3.4432486e-02   3.3459352e-02   0.0000000e+00   3.4416598e-02   3.7045223e-02   3.8008187e-02   3.1224920e-02   3.6874197e-02   3.5280997e-02   3.3038963e-02   3.7837945e-02   4.2170391e-02   3.7084561e-02   3.9372783e-02   4.1123099e-02   3.9604972e-02   3.8584527e-02   3.7828252e-02   3.9454303e-02   3.6910813e-02   3.2810684e-02   3.0532508e-02   3.6701477e-02   3.4493377e-02   3.8136735e-02   3.7082451e-02   4.0543446e-02   4.0739046e-02   4.9984214e-02   5.1819523e-02   4.0112458e-02   3.9030720e-02   4.0072985e-02   3.5163587e-02   4.6000857e-02   4.1671252e-02   3.8372447e-02   4.1616615e-02   3.9608652e-02   4.8113728e-02   3.6001342e-02   3.4957996e-02   3.6381350e-02   3.4762918e-02   3.1061209e-02   3.0951234e-02   3.7163050e-02   3.2673740e-02   3.0008551e-02   3.0811170e-02   3.1947956e-02   3.7136540e-02   3.5566602e-02   3.1943881e-02   3.3515365e-02   3.0083561e-02   2.8278960e-02   3.1518934e-02   3.4705586e-02   3.2077668e-02   4.2620259e-02   4.5515682e-02   4.3550656e-02   4.5135838e-02   3.9107003e-02   3.9703835e-02   3.8277639e-02   4.1306223e-02   3.7105629e-02   4.0927540e-02   4.0055643e-02   4.6271393e-02   3.6748907e-02   3.3459253e-02   3.5080420e-02   3.4816639e-02   4.1164894e-02   3.5153295e-02   2.6263690e-02   2.7564823e-02   3.0925227e-02   3.3049761e-02   3.1016459e-02   3.2320787e-02
   2.8687202e-02   3.1876622e-02   3.0302293e-02   2.9879538e-02   3.5364882e-02   3.2498566e-02   2.7920375e-02   2.7703893e-02   3.4416598e-02   0.0000000e+00   3.7502500e-02   3.6553483e-02   3.0604491e-02   3.5463452e-02   3.1581552e-02   3.0226506e-02   3.1276471e-02   3.4404385e-02   3.6308505e-02   3.4321070e-02   3.6666525e-02   3.7052323e-02   3.4859136e-02   3.4058508e-02   3.7476624e-02   3.3473903e-02   2.9173540e-02   2.9751000e-02   3.2134654e-02   3.0176668e-02   3.7841642e-02   3.5255408e-02   3.6731202e-02   3.5688933e-02   4.6368351e-02   4.7947546e-02   3.6538614e-02   3.4459525e-02   3.7239721e-02   3.2168518e-02   4.4659221e-02   3.4751599e-02   3.3513523e-02   3.9785861e-02   3.9459857e-02   4.5247414e-02   3.1877706e-02   3.1973986e-02   3.3161023e-02   3.8774350e-02   2.9715002e-02   2.8227851e-02   3.2897707e-02   3.3378105e-02   2.9282613e-02   2.9386764e-02   2.9880038e-02   3.3555356e-02   3.1411434e-02   2.9134955e-02   2.9242889e-02   3.0065501e-02   2.9332022e-02   3.1348705e-02   3.2054387e-02   3.0399921e-02   4.0750861e-02   3.8742011e-02   3.7698953e-02   4.0540136e-02   3.6195972e-02   3.8407352e-02   4.0036117e-02   4.0070521e-02   3.5856804e-02   3.9004475e-02   3.4709516e-02   3.6360863e-02   3.5574725e-02   3.2771712e-02   3.1889673e-02   3.3498034e-02   3.6007762e-02   3.2332161e-02   2.6834934e-02   2.7284514e-02   3.0801902e-02   3.0235214e-02   2.7563650e-02   2.8443439e-02
   3.3796110e-02   3.6660845e-02   3.6951787e-02   3.5064913e-02   3.8122944e-02   3.8832664e-02   3.4446455e-02   3.6524492e-02   3.7045223e-02   3.7502500e-02   0.0000000e+00   4.2146460e-02   3.5895799e-02   4.1405968e-02   3.6143523e-02   3.4480751e-02   3.7829108e-02   3.7293213e-02   4.0115109e-02   4.1650969e-02   4.2543282e-02   4.3749238e-02   3.8685347e-02   3.6490474e-02   4.2679018e-02   3.7006251e-02   3.5630996e-02   3.8759862e-02   3.9299575e-02   3.7637852e-02   3.9597052e-02   3.8495968e-02   3.9878315e-02   4.0816325e-02   5.1010886e-02   4.8254761e-02   4.7539862e-02   4.0556434e-02   4.1849927e-02   3.9046519e-02   5.3676998e-02   3.9160839e-02   4.0942644e-02   4.5029763e-02   4.3183292e-02   4.8161249e-02   3.6095000e-02   3.7986728e-02   3.9849025e-02   3.7603306e-02   3.3477150e-02   3.3767466e-02   3.9134280e-02   3.9123569e-02   3.3352499e-02   3.3943847e-02   3.3990553e-02   3.9154890e-02   3.5095427e-02   3.2693939e-02   3.4102663e-02   3.5482096e-02   3.5635953e-02   3.6954995e-02   3.1971227e-02   3.0365343e-02   4.2198871e-02   4.2071172e-02   3.8943931e-02   4.4715221e-02   3.8697711e-02   3.9053317e-02   4.5032565e-02   4.3807301e-02   4.1367976e-02   4.1624578e-02   4.1562418e-02   4.0882032e-02   3.8425702e-02   3.4707018e-02   3.2335539e-02   3.5038261e-02   4.1249589e-02   3.7267049e-02   3.1428886e-02   3.5374939e-02   4.1104528e-02   3.4314025e-02   3.5411881e-02   3.3751776e-02
   3.5617223e-02   3.7324231e-02   3.7382446e-02   3.6716102e-02   3.8903621e-02   3.4273988e-02   3.6128752e-02   3.6539957e-02   3.8008187e-02   3.6553483e-02   4.2146460e-02   0.0000000e+00   3.8103752e-02   4.2212157e-02   3.5841868e-02   3.4595003e-02   3.5406000e-02   4.1664993e-02   4.2041124e-02   4.4660066e-02   4.6290944e-02   4.3611774e-02   3.9585989e-02   3.8514180e-02   4.4707126e-02   3.9264114e-02   3.4186419e-02   3.5331567e-02   3.9907381e-02   3.9127992e-02   4.3579045e-02   3.9563291e-02   4.2663117e-02   4.2010293e-02   4.9591441e-02   5.3874713e-02   4.8632053e-02   4.0123802e-02   3.9492879e-02   3.6652326e-02   5.8111557e-02   4.5346997e-02   4.2814293e-02   4.5072479e-02   4.3800491e-02   4.8071624e-02   3.5149302e-02   3.8866647e-02   4.1029351e-02   4.1383695e-02   3.6798632e-02   3.6827263e-02   4.1697179e-02   3.8039787e-02   3.6481050e-02   3.5866667e-02   3.2933590e-02   3.9099987e-02   3.6155087e-02   3.4162458e-02   3.5945071e-02   3.5623626e-02   3.2881800e-02   3.6637027e-02   3.5073222e-02   3.4772748e-02   4.5125399e-02   4.7380396e-02   4.2171111e-02   4.8103577e-02   3.7159238e-02   3.8214738e-02   4.3031657e-02   4.4508961e-02   4.6175491e-02   4.3574261e-02   4.2545028e-02   4.4069630e-02   3.9110341e-02   3.5219320e-02   3.3596288e-02   3.4549144e-02   3.7998311e-02   3.8910728e-02   3.1935160e-02   3.3160962e-02   3.6127744e-02   3.2423311e-02   3.4847339e-02   3.4807749e-02
   2.7750912e-02   3.1844061e-02   3.2241350e-02   3.0183092e-02   3.7358379e-02   3.1713388e-02   3.0051480e-02   3.1153237e-02   3.1224920e-02   3.0604491e-02   3.5895799e-02   3.8103752e-02   0.0000000e+00   3.5596054e-02   3.2765857e-02   3.0113382e-02   3.4974049e-02   3.7878303e-02   3.3813402e-02   3.6332932e-02   3.9329127e-02   3.5747660e-02   3.5248444e-02   3.4585570e-02   3.7561645e-02   3.6116213e-02   2.7227617e-02   3.2539895e-02   3.5652867e-02   3.4576797e-02   3.7263501e-02   3.5350573e-02   3.6566986e-02   3.7147652e-02   4.0499175e-02   4.6402408e-02   4.1315682e-02   3.8715643e-02   3.3671431e-02   3.6501944e-02   3.9177584e-02   3.4836052e-02   3.5414760e-02   3.8341950e-02   3.9467438e-02   4.4480187e-02   3.1994957e-02   3.2589764e-02   3.4498252e-02   3.6763508e-02   2.8728112e-02   2.9128452e-02   3.6019750e-02   3.2880401e-02   3.0322557e-02   3.0762301e-02   2.9645470e-02   3.3939910e-02   3.2876458e-02   2.9860698e-02   3.0592132e-02   2.8514186e-02   2.9835409e-02   3.3347562e-02   3.4539384e-02   3.3420521e-02   4.2087636e-02   4.1961340e-02   3.8459275e-02   3.8282763e-02   3.6233432e-02   3.6910378e-02   3.9097166e-02   3.9036905e-02   4.3819779e-02   3.9418254e-02   3.5814495e-02   3.8109708e-02   3.3283721e-02   3.3821831e-02   3.0674038e-02   3.0817792e-02   3.4675211e-02   3.1993832e-02   2.8629503e-02   2.8521720e-02   3.0503436e-02   2.6171711e-02   2.5356610e-02   2.7271074e-02
   3.2215227e-02   3.6735665e-02   3.5140516e-02   3.3898241e-02   3.5335597e-02   3.6900061e-02   3.2263758e-02   3.3365554e-02   3.6874197e-02   3.5463452e-02   4.1405968e-02   4.2212157e-02   3.5596054e-02   0.0000000e+00   3.5392945e-02   3.0905844e-02   3.6102130e-02   3.8176786e-02   3.8107356e-02   3.9939250e-02   3.7026151e-02   4.1696533e-02   4.0031345e-02   3.6348327e-02   3.8675678e-02   3.9458463e-02   2.9544634e-02   3.1127917e-02   3.7682469e-02   3.7026226e-02   3.8029252e-02   4.0436189e-02   4.1945757e-02   4.2501593e-02   4.7427062e-02   5.0892069e-02   4.2801234e-02   3.8834248e-02   3.5256707e-02   3.5567098e-02   4.2717091e-02   4.0503083e-02   3.7352183e-02   4.2372548e-02   4.2658857e-02   4.5290525e-02   3.1552067e-02   3.3124380e-02   3.6534883e-02   3.8486121e-02   3.3070640e-02   3.2598824e-02   4.1484175e-02   3.7912152e-02   3.4575683e-02   3.4282633e-02   3.1684273e-02   3.8172656e-02   3.6666967e-02   3.1842143e-02   3.5085404e-02   3.4782700e-02   2.9935420e-02   3.5871303e-02   3.4658009e-02   3.7020440e-02   4.2186680e-02   4.5917406e-02   4.2761034e-02   4.2026573e-02   3.9340883e-02   4.2219090e-02   4.3760821e-02   3.8802413e-02   3.9731154e-02   4.4145898e-02   4.0811309e-02   4.4664323e-02   4.1300371e-02   3.9313139e-02   3.5926109e-02   3.7084527e-02   3.9042052e-02   3.7308976e-02   3.1467172e-02   3.2258891e-02   3.5713981e-02   3.1702057e-02   3.2253324e-02   3.1370628e-02
   3.0181522e-02   3.0020570e-02   3.1449414e-02   3.1527290e-02   3.6370528e-02   3.4281514e-02   2.9272606e-02   3.0913152e-02   3.5280997e-02   3.1581552e-02   3.6143523e-02   3.5841868e-02   3.2765857e-02   3.5392945e-02   0.0000000e+00   3.0710200e-02   3.4206787e-02   3.3520150e-02   3.4505206e-02   3.5704082e-02   3.1334147e-02   3.4053755e-02   3.6503697e-02   3.7748390e-02   3.7412200e-02   3.5685167e-02   2.9564398e-02   3.2095869e-02   3.3736843e-02   3.3178356e-02   3.8371781e-02   3.6036193e-02   3.6466875e-02   3.7714452e-02   4.3935381e-02   4.6485820e-02   4.1708670e-02   3.6681183e-02   3.3466893e-02   3.2485662e-02   4.6485381e-02   3.4893671e-02   3.7189376e-02   3.9138570e-02   3.9944810e-02   4.3555107e-02   3.2412526e-02   3.4968510e-02   3.4551452e-02   3.2541526e-02   2.9703957e-02   2.9234452e-02   3.6259070e-02   3.2734718e-02   2.9574515e-02   3.0600399e-02   2.8481813e-02   3.4123218e-02   3.1141899e-02   2.8672596e-02   2.9573349e-02   2.8307218e-02   2.6634530e-02   3.4516278e-02   2.9789182e-02   3.1812393e-02   4.1020811e-02   3.9731757e-02   3.6916791e-02   3.5982532e-02   3.3427332e-02   3.5186590e-02   4.0550918e-02   3.7367702e-02   3.8884966e-02   3.9778142e-02   3.5626633e-02   3.7303505e-02   3.8091272e-02   3.7114621e-02   3.1513531e-02   3.2555193e-02   3.7258379e-02   3.4461184e-02   2.8720736e-02   2.9596547e-02   3.0183633e-02   2.9059529e-02   2.8579570e-02   3.0610600e-02
   2.9670408e-02   3.1530905e-02   3.1329413e-02   2.9396221e-02   3.2993553e-02   3.0338245e-02   2.6156135e-02   2.8573563e-02   3.3038963e-02   3.0226506e-02   3.4480751e-02   3.4595003e-02   3.0113382e-02   3.0905844e-02   3.0710200e-02   0.0000000e+00   3.5250692e-02   3.3622496e-02   3.5677274e-02   3.3299165e-02   3.5447495e-02   3.1976863e-02   3.2218109e-02   3.0780465e-02   3.6917792e-02   3.4826539e-02   2.6276647e-02   2.8266261e-02   3.1874619e-02   3.2307859e-02   3.7070705e-02   3.4771679e-02   3.4478653e-02   3.6314389e-02   4.4375079e-02   4.2941424e-02   3.8845793e-02   3.4964146e-02   3.2018560e-02   3.2010577e-02   4.1374969e-02   3.6818050e-02   3.4617510e-02   3.9035417e-02   3.8913118e-02   4.4493204e-02   3.1953709e-02   3.2827106e-02   3.1283988e-02   3.1445902e-02   2.8816275e-02   3.0608351e-02   3.4856483e-02   3.3166136e-02   2.6843658e-02   2.7541341e-02   2.7894301e-02   3.4452215e-02   3.1996051e-02   2.8387245e-02   2.8717700e-02   2.9039994e-02   2.7884444e-02   3.1909236e-02   3.1395128e-02   3.1418677e-02   4.1111045e-02   3.9237871e-02   3.5043667e-02   3.6303826e-02   3.2415419e-02   3.3290105e-02   3.7020979e-02   3.8080277e-02   4.0684798e-02   4.2898467e-02   3.8864794e-02   3.5406803e-02   3.3068982e-02   3.4847211e-02   2.9166638e-02   3.1682204e-02   3.4495375e-02   3.2265133e-02   2.6120699e-02   2.7947275e-02   3.3959517e-02   2.9685122e-02   2.7447345e-02   2.9260715e-02
   3.0550266e-02   3.2553218e-02   3.4446711e-02   3.0846906e-02   3.7501593e-02   3.8892489e-02   3.0522419e-02   3.1082054e-02   3.7837945e-02   3.1276471e-02   3.7829108e-02   3.5406000e-02   3.4974049e-02   3.6102130e-02   3.4206787e-02   3.5250692e-02   0.0000000e+00   3.4757041e-02   3.5052662e-02   3.6974019e-02   4.4463178e-02   3.5524619e-02   3.4803871e-02   3.1529060e-02   3.7033244e-02   3.4739659e-02   2.8404936e-02   3.1316926e-02   3.3072532e-02   3.6074745e-02   4.0432943e-02   3.6509282e-02   4.1693192e-02   4.1667414e-02   4.6978841e-02   4.6846693e-02   4.3160458e-02   4.0480352e-02   3.6162823e-02   3.5686330e-02   4.6663586e-02   3.8418942e-02   3.8386212e-02   4.2182006e-02   4.1162207e-02   4.6047820e-02   3.5086573e-02   3.6091749e-02   3.8701906e-02   3.7357412e-02   3.0646570e-02   3.1817029e-02   3.6476995e-02   3.5527661e-02   3.3312065e-02   3.3386436e-02   3.0689702e-02   3.4345812e-02   3.2005236e-02   3.2247500e-02   3.3214408e-02   3.0949354e-02   3.0112494e-02   3.2883237e-02   3.4109022e-02   3.0906070e-02   4.2117270e-02   3.9715415e-02   3.6667111e-02   3.6674809e-02   3.7736274e-02   3.9536928e-02   4.0400126e-02   4.1852908e-02   3.9657576e-02   4.0498105e-02   3.9292060e-02   4.0026143e-02   3.6765478e-02   3.8111225e-02   3.2828404e-02   3.4921823e-02   3.9539252e-02   3.4253813e-02   2.9534797e-02   3.0922656e-02   3.4393237e-02   3.3180079e-02   3.0323937e-02   3.0355861e-02
   3.2200969e-02   3.4192191e-02   3.8889913e-02   3.5700231e-02   3.9051916e-02   3.6447431e-02   3.3783512e-02   3.4493196e-02   4.2170391e-02   3.4404385e-02   3.7293213e-02   4.1664993e-02   3.7878303e-02   3.8176786e-02   3.3520150e-02   3.3622496e-02   3.4757041e-02   0.0000000e+00   3.8814203e-02   3.8706636e-02   4.3473858e-02   4.3402040e-02   3.9592866e-02   3.6686795e-02   3.8367549e-02   3.9429519e-02   3.4808683e-02   3.5634945e-02   3.8047172e-02   3.7429364e-02   4.1385669e-02   3.6758096e-02   3.8633557e-02   4.0158912e-02   5.1397898e-02   5.1611937e-02   4.2724422e-02   3.6800158e-02   3.4200096e-02   3.5340387e-02   5.1864579e-02   4.0402396e-02   4.1511483e-02   4.0428299e-02   3.9408794e-02   4.7273699e-02   3.4997314e-02   3.4679540e-02   3.6051474e-02   3.5563009e-02   3.3663439e-02   3.2723017e-02   3.6336530e-02   3.7514093e-02   3.1606121e-02   3.4282115e-02   3.3764272e-02   4.0802611e-02   3.6860360e-02   3.3127773e-02   3.4642624e-02   3.0285640e-02   3.2821605e-02   3.5782124e-02   3.3610422e-02   3.1366091e-02   4.1368634e-02   4.4450152e-02   4.2735332e-02   4.0393127e-02   3.7676289e-02   3.9788807e-02   4.8083619e-02   4.4579928e-02   4.1911109e-02   4.5912015e-02   4.1762798e-02   4.0009247e-02   4.0455091e-02   3.9288041e-02   3.1113206e-02   3.5256300e-02   4.3221983e-02   3.7535337e-02   3.1658817e-02   3.2893084e-02   3.6202842e-02   3.2865895e-02   3.2784798e-02   3.1695078e-02
   3.2722544e-02   3.4353931e-02   3.5365508e-02   3.2605321e-02   3.4494258e-02   3.4663832e-02   3.1419175e-02   3.2884417e-02   3.7084561e-02   3.6308505e-02   4.0115109e-02   4.2041124e-02   3.3813402e-02   3.8107356e-02   3.4505206e-02   3.5677274e-02   3.5052662e-02   3.8814203e-02   0.0000000e+00   4.0967447e-02   3.8904672e-02   3.8084285e-02   3.9437959e-02   4.0462244e-02   3.7884788e-02   3.8751069e-02   3.0445138e-02   3.3807696e-02   3.6269486e-02   3.8820178e-02   4.1245381e-02   4.0660418e-02   3.9579191e-02   4.2938010e-02   4.8685823e-02   5.0708599e-02   4.4057559e-02   3.6566957e-02   3.7212548e-02   3.5398462e-02   5.0885121e-02   3.6423657e-02   3.9077510e-02   4.0790966e-02   4.1565858e-02   4.6270385e-02   3.4993200e-02   3.5876927e-02   3.4764432e-02   3.7969410e-02   3.1860599e-02   3.2143606e-02   3.8793524e-02   3.6494177e-02   3.0940823e-02   3.1571372e-02   3.1983918e-02   3.5961241e-02   3.4463735e-02   3.1496751e-02   3.4045189e-02   3.0311663e-02   3.0424834e-02   3.5028531e-02   3.4739853e-02   3.3787819e-02   4.3098456e-02   4.3870839e-02   4.0173831e-02   4.3513068e-02   3.8041708e-02   4.0127815e-02   4.3588687e-02   4.3349654e-02   4.2587689e-02   5.3154732e-02   3.7972702e-02   4.0296805e-02   3.6192054e-02   4.1227239e-02   3.1814706e-02   3.3934796e-02   3.8880032e-02   3.6865690e-02   3.2258294e-02   3.3396256e-02   3.3867538e-02   3.4629470e-02   3.2927897e-02   3.1138518e-02
   3.4022808e-02   3.6336631e-02   3.6778417e-02   3.3771548e-02   3.5343633e-02   3.6315576e-02   3.4882876e-02   3.4039004e-02   3.9372783e-02   3.4321070e-02   4.1650969e-02   4.4660066e-02   3.6332932e-02   3.9939250e-02   3.5704082e-02   3.3299165e-02   3.6974019e-02   3.8706636e-02   4.0967447e-02   0.0000000e+00   4.2488276e-02   4.2363516e-02   4.0168147e-02   3.9681728e-02   4.0929454e-02   4.0908911e-02   3.0581425e-02   3.2789373e-02   3.5384532e-02   3.7983491e-02   4.1665994e-02   3.8356904e-02   3.9273059e-02   4.1861172e-02   4.5923792e-02   4.8525277e-02   4.5622355e-02   3.7596980e-02   3.5924908e-02   3.8155259e-02   5.0533718e-02   3.6296824e-02   4.0452614e-02   4.4697560e-02   4.3280526e-02   4.7710881e-02   3.4794194e-02   3.6046919e-02   3.7518368e-02   3.7990180e-02   3.3551191e-02   3.2525411e-02   4.1206847e-02   3.8199457e-02   3.3079414e-02   3.2570658e-02   3.3525509e-02   3.8004597e-02   3.5654359e-02   3.2155517e-02   3.4351087e-02   3.3563492e-02   3.2417030e-02   3.5472499e-02   3.6017536e-02   3.4875620e-02   4.5390795e-02   4.6915097e-02   4.1259304e-02   4.3532392e-02   3.9885601e-02   4.1244408e-02   4.7225244e-02   4.5072742e-02   5.0056136e-02   4.7679762e-02   3.7385541e-02   4.2660037e-02   4.0551355e-02   4.5253276e-02   3.3147346e-02   3.6377791e-02   4.0111599e-02   3.9759430e-02   3.2623107e-02   3.4718998e-02   4.0373048e-02   3.5283038e-02   3.2047033e-02   3.0668710e-02
   3.5635973e-02   4.3390003e-02   4.0580219e-02   3.4408458e-02   3.7610379e-02   3.8249591e-02   3.2552436e-02   3.4210869e-02   4.1123099e-02   3.6666525e-02   4.2543282e-02   4.6290944e-02   3.9329127e-02   3.7026151e-02   3.1334147e-02   3.5447495e-02   4.4463178e-02   4.3473858e-02   3.8904672e-02   4.2488276e-02   0.0000000e+00   4.0653400e-02   3.7757582e-02   4.0693660e-02   4.5903347e-02   4.9072287e-02   3.6378880e-02   3.4012492e-02   3.8888806e-02   3.7854528e-02   4.1373085e-02   4.2224621e-02   4.3059784e-02   4.0820498e-02   4.4761587e-02   4.7119030e-02   4.8092720e-02   3.8403980e-02   4.1499806e-02   4.2150621e-02   4.8025894e-02   3.5073155e-02   3.7627534e-02   4.5798702e-02   4.6643627e-02   4.8112595e-02   3.5485260e-02   3.3360848e-02   3.6476128e-02   3.8168699e-02   3.5200153e-02   3.5279672e-02   4.4221478e-02   3.9648563e-02   3.3159553e-02   4.3784096e-02   3.6123542e-02   3.6440241e-02   3.1414222e-02   2.9784907e-02   3.3085222e-02   3.1907824e-02   3.4643830e-02   4.5363653e-02   3.9360311e-02   3.2882498e-02   4.3328409e-02   4.5841573e-02   4.3742619e-02   4.0307252e-02   4.4044398e-02   4.3073489e-02   4.9489896e-02   4.1055384e-02   5.2594288e-02   4.5925321e-02   4.6300601e-02   4.6565970e-02   4.0185477e-02   4.0215059e-02   3.9393358e-02   4.1808833e-02   4.3452765e-02   4.3554550e-02   3.3850191e-02   3.7856708e-02   4.2630266e-02   3.5734959e-02   3.1150800e-02   3.5668421e-02
   3.3211388e-02   3.9582162e-02   3.8458710e-02   3.4891805e-02   4.2361056e-02   3.2979552e-02   3.4042107e-02   3.3537091e-02   3.9604972e-02   3.7052323e-02   4.3749238e-02   4.3611774e-02   3.5747660e-02   4.1696533e-02   3.4053755e-02   3.1976863e-02   3.5524619e-02   4.3402040e-02   3.8084285e-02   4.2363516e-02   4.0653400e-02   0.0000000e+00   3.8500614e-02   3.8706253e-02   3.8774398e-02   4.2075765e-02   3.2855915e-02   2.9901130e-02   3.6060233e-02   3.9586216e-02   3.9725575e-02   4.5792672e-02   4.1695173e-02   4.2130207e-02   4.4934673e-02   5.2014236e-02   4.5564153e-02   4.3657927e-02   4.0241890e-02   3.6305788e-02   4.2141631e-02   3.9590639e-02   4.2808818e-02   4.3900789e-02   4.4207199e-02   5.1547336e-02   3.6692595e-02   3.6776147e-02   4.1897073e-02   3.9164546e-02   3.8364066e-02   3.5578718e-02   3.8641634e-02   4.3400985e-02   3.2457252e-02   3.6584251e-02   3.3951652e-02   3.7032929e-02   3.5283852e-02   2.7346702e-02   3.3201241e-02   2.8543956e-02   2.7866848e-02   4.6125200e-02   3.6169455e-02   3.5100108e-02   4.4522047e-02   4.1568873e-02   3.7081418e-02   4.4223852e-02   3.7957107e-02   3.8686411e-02   4.2599980e-02   4.0591333e-02   4.0420040e-02   4.6007352e-02   3.8122365e-02   3.9392325e-02   3.2410393e-02   4.2450590e-02   3.4145783e-02   3.5062499e-02   3.4750095e-02   3.8420830e-02   3.0679284e-02   3.0560838e-02   3.7418701e-02   3.5439635e-02   3.5597162e-02   2.9978383e-02
   3.3542859e-02   3.3920469e-02   3.6358889e-02   3.3267693e-02   3.6796618e-02   3.3879850e-02   3.1759029e-02   3.2805682e-02   3.8584527e-02   3.4859136e-02   3.8685347e-02   3.9585989e-02   3.5248444e-02   4.0031345e-02   3.6503697e-02   3.2218109e-02   3.4803871e-02   3.9592866e-02   3.9437959e-02   4.0168147e-02   3.7757582e-02   3.8500614e-02   0.0000000e+00   3.9920562e-02   4.0404690e-02   3.9044323e-02   3.3459604e-02   3.2485665e-02   3.5165280e-02   3.6487842e-02   3.9116513e-02   4.1923511e-02   4.0278791e-02   4.0126265e-02   4.6980147e-02   5.0671233e-02   4.3986864e-02   4.5452863e-02   3.6772177e-02   3.3675131e-02   5.1007251e-02   4.1773221e-02   3.9756042e-02   4.6690120e-02   4.5375580e-02   4.9452208e-02   3.6703098e-02   3.6596683e-02   4.0162581e-02   3.7054861e-02   3.3886119e-02   3.4405954e-02   4.1084518e-02   3.8296207e-02   3.0299677e-02   3.3043196e-02   3.3312082e-02   3.8867041e-02   3.8711502e-02   3.1300891e-02   3.5848547e-02   3.4761886e-02   3.3528301e-02   3.9961754e-02   3.5989186e-02   3.2286424e-02   4.3104232e-02   4.2889555e-02   4.0054259e-02   4.4793128e-02   4.1148192e-02   4.0461869e-02   4.2474116e-02   4.1006338e-02   4.5698644e-02   4.6046823e-02   4.2143297e-02   4.3613367e-02   3.5083688e-02   4.0900910e-02   3.2190032e-02   3.6860691e-02   4.0040838e-02   3.8039615e-02   2.9754974e-02   3.2036290e-02   3.8357599e-02   3.4915140e-02   3.2219930e-02   3.2449708e-02
   3.2661785e-02   3.4663198e-02   3.3612780e-02   3.1804364e-02   3.6405159e-02   3.3187606e-02   3.2660864e-02   3.0329946e-02   3.7828252e-02   3.4058508e-02   3.6490474e-02   3.8514180e-02   3.4585570e-02   3.6348327e-02   3.7748390e-02   3.0780465e-02   3.1529060e-02   3.6686795e-02   4.0462244e-02   3.9681728e-02   4.0693660e-02   3.8706253e-02   3.9920562e-02   0.0000000e+00   3.9279738e-02   3.8500278e-02   3.2281944e-02   3.2519266e-02   3.4409777e-02   3.4339236e-02   3.9523964e-02   3.9600448e-02   4.0933853e-02   4.1121172e-02   4.4788914e-02   4.6059200e-02   4.5222426e-02   4.0906045e-02   3.6231586e-02   3.5353913e-02   5.6615377e-02   4.3073227e-02   3.9441324e-02   4.4549814e-02   4.4654011e-02   4.8087588e-02   3.5925545e-02   3.6908740e-02   3.7109028e-02   3.7961971e-02   3.4733882e-02   3.5411099e-02   3.9795595e-02   3.6961231e-02   3.3262459e-02   3.2568126e-02   3.5177218e-02   3.7323755e-02   3.7082493e-02   3.1590189e-02   3.2740650e-02   3.2628385e-02   3.1158005e-02   3.6021439e-02   3.3584518e-02   3.1697865e-02   4.1717771e-02   4.0494374e-02   4.0218814e-02   4.5090183e-02   4.2166061e-02   3.8662017e-02   4.1885024e-02   4.1168053e-02   4.7504315e-02   4.9174113e-02   4.2723828e-02   4.1068722e-02   3.3634503e-02   4.3193277e-02   3.6513521e-02   3.6109455e-02   3.8140546e-02   3.7234572e-02   3.0550548e-02   3.2720086e-02   3.4254957e-02   3.1245175e-02   3.0797816e-02   3.2243326e-02
   3.5009541e-02   3.8892203e-02   3.7793509e-02   3.2826877e-02   3.7137850e-02   3.9014427e-02   3.6113994e-02   3.5198863e-02   3.9454303e-02   3.7476624e-02   4.2679018e-02   4.4707126e-02   3.7561645e-02   3.8675678e-02   3.7412200e-02   3.6917792e-02   3.7033244e-02   3.8367549e-02   3.7884788e-02   4.0929454e-02   4.5903347e-02   3.8774398e-02   4.0404690e-02   3.9279738e-02   0.0000000e+00   4.1695881e-02   3.1965174e-02   3.1963541e-02   3.6736342e-02   4.0174850e-02   4.0071140e-02   3.8966427e-02   4.0319152e-02   4.1987632e-02   5.0849925e-02   4.9622479e-02   4.5758311e-02   3.9477230e-02   3.6506951e-02   3.5218878e-02   5.6064844e-02   3.9856540e-02   3.9666441e-02   4.2365824e-02   4.7216950e-02   4.9084762e-02   3.5012818e-02   3.6811160e-02   3.5228665e-02   3.6705019e-02   3.5223401e-02   3.6256129e-02   4.0276600e-02   3.6962708e-02   3.3075274e-02   3.5361077e-02   3.5901250e-02   4.0423041e-02   3.6527531e-02   3.0605610e-02   3.5444623e-02   3.7739294e-02   3.5391894e-02   3.8571668e-02   3.6318090e-02   3.4482246e-02   4.6712965e-02   4.7263788e-02   4.3832022e-02   4.3973775e-02   4.2505069e-02   4.3942529e-02   4.4315161e-02   4.4141562e-02   4.8024838e-02   4.8421487e-02   4.6011589e-02   4.3683127e-02   3.7617057e-02   4.0428884e-02   3.6482420e-02   3.6219712e-02   4.3272563e-02   3.9422066e-02   3.3417496e-02   3.5408229e-02   4.0364615e-02   3.7711234e-02   3.3351890e-02   3.5860221e-02
   3.2209921e-02   3.2314176e-02   3.2515947e-02   3.0530187e-02   3.2530524e-02   3.2273312e-02   3.1583458e-02   3.2537923e-02   3.6910813e-02   3.3473903e-02   3.7006251e-02   3.9264114e-02   3.6116213e-02   3.9458463e-02   3.5685167e-02   3.4826539e-02   3.4739659e-02   3.9429519e-02   3.8751069e-02   4.0908911e-02   4.9072287e-02   4.2075765e-02   3.9044323e-02   3.8500278e-02   4.1695881e-02   0.0000000e+00   3.2221820e-02   3.3614799e-02   3.5458519e-02   3.7087503e-02   3.8708247e-02   3.9661406e-02   3.9095116e-02   3.8776000e-02   4.6730290e-02   4.7967910e-02   4.2366786e-02   3.7587647e-02   3.4614790e-02   3.2960008e-02   4.6829511e-02   3.7177891e-02   3.5940032e-02   3.8693828e-02   4.1884238e-02   4.2905760e-02   3.2136249e-02   3.3943317e-02   3.5218218e-02   3.6921646e-02   3.3965752e-02   3.2107839e-02   3.6616786e-02   3.6672360e-02   3.0911763e-02   3.3445878e-02   3.5639797e-02   3.6830137e-02   3.5955602e-02   3.1160771e-02   3.4507634e-02   3.2141940e-02   3.2941969e-02   3.4892230e-02   3.5300582e-02   3.5301488e-02   4.1878457e-02   4.0909997e-02   4.1164961e-02   4.4823623e-02   3.9307051e-02   3.7120121e-02   4.1215328e-02   3.9542272e-02   4.2863530e-02   4.5600366e-02   3.8795194e-02   4.1888800e-02   3.3282284e-02   4.1345747e-02   3.0922001e-02   3.2330318e-02   3.6255858e-02   3.7369261e-02   3.2580318e-02   2.9783947e-02   3.2827588e-02   3.2885383e-02   3.0174149e-02   3.2806647e-02
   2.6674961e-02   2.9898209e-02   2.7852272e-02   2.5470564e-02   2.9372342e-02   2.9267965e-02   2.5590634e-02   2.5875084e-02   3.2810684e-02   2.9173540e-02   3.5630996e-02   3.4186419e-02   2.7227617e-02   2.9544634e-02   2.9564398e-02   2.6276647e-02   2.8404936e-02   3.4808683e-02   3.0445138e-02   3.0581425e-02   3.6378880e-02   3.2855915e-02   3.3459604e-02   3.2281944e-02   3.1965174e-02   3.2221820e-02   0.0000000e+00   2.8639864e-02   3.1393771e-02   3.5116696e-02   3.1813922e-02   3.3049270e-02   3.4365206e-02   3.5037422e-02   4.5678798e-02   5.2204503e-02   4.2577303e-02   3.6524670e-02   3.1181557e-02   3.0433902e-02   4.5566919e-02   2.9033949e-02   3.2720691e-02   3.3908076e-02   3.7237671e-02   3.9857192e-02   3.0240833e-02   3.1049577e-02   3.4680173e-02   3.0805017e-02   2.9059030e-02   2.7604716e-02   3.0550162e-02   3.1537240e-02   2.9094549e-02   2.7563663e-02   2.7845235e-02   2.9730721e-02   2.9602022e-02   2.6608701e-02   2.8717602e-02   2.6307093e-02   2.7843932e-02   2.8004354e-02   3.0918589e-02   2.9043645e-02   3.9679038e-02   4.2867304e-02   3.1294328e-02   3.6939388e-02   3.6383095e-02   3.3905832e-02   3.7861080e-02   4.0141600e-02   4.1884585e-02   4.1904185e-02   3.1670387e-02   3.4244370e-02   2.6320264e-02   3.5784491e-02   2.6017102e-02   3.1308063e-02   3.4648013e-02   3.2471892e-02   2.4222284e-02   2.5716980e-02   2.7762954e-02   3.1947297e-02   2.6967550e-02   2.7461161e-02
   2.4620308e-02   3.2431030e-02   3.1271809e-02   2.8573793e-02   3.1867453e-02   3.2498249e-02   2.6744785e-02   2.8109183e-02   3.0532508e-02   2.9751000e-02   3.8759862e-02   3.5331567e-02   3.2539895e-02   3.1127917e-02   3.2095869e-02   2.8266261e-02   3.1316926e-02   3.5634945e-02   3.3807696e-02   3.2789373e-02   3.4012492e-02   2.9901130e-02   3.2485665e-02   3.2519266e-02   3.1963541e-02   3.3614799e-02   2.8639864e-02   0.0000000e+00   2.9068560e-02   3.1117375e-02   2.9114679e-02   3.2905549e-02   3.2570999e-02   3.1988358e-02   3.8880375e-02   4.5304993e-02   3.3457227e-02   3.0634573e-02   2.8955228e-02   2.5484792e-02   4.0749515e-02   2.7161841e-02   3.0812989e-02   3.4255792e-02   3.6903477e-02   4.1360232e-02   2.7340521e-02   2.7285494e-02   3.1091763e-02   2.9245060e-02   2.4832012e-02   2.8344772e-02   3.0530514e-02   3.0826959e-02   2.3916616e-02   2.6382814e-02   2.5580865e-02   2.9214006e-02   2.8661662e-02   2.7932136e-02   2.5971838e-02   2.5713395e-02   2.4513676e-02   2.9906215e-02   2.8913321e-02   2.8862016e-02   4.0486026e-02   3.8743511e-02   3.1790727e-02   3.8924231e-02   3.2720776e-02   3.6070640e-02   3.4608658e-02   3.3954535e-02   3.8645182e-02   4.2779569e-02   3.5027110e-02   3.6149382e-02   2.7740029e-02   3.7393005e-02   2.8997663e-02   3.2642187e-02   3.3964055e-02   3.1923822e-02   2.6510188e-02   2.8963241e-02   3.3934638e-02   2.7388246e-02   2.7934618e-02   2.7233476e-02
   3.0925760e-02   3.5979845e-02   3.8092462e-02   3.4045485e-02   3.9579718e-02   3.3338142e-02   3.0463954e-02   3.4699252e-02   3.6701477e-02   3.2134654e-02   3.9299575e-02   3.9907381e-02   3.5652867e-02   3.7682469e-02   3.3736843e-02   3.1874619e-02   3.3072532e-02   3.8047172e-02   3.6269486e-02   3.5384532e-02   3.8888806e-02   3.6060233e-02   3.5165280e-02   3.4409777e-02   3.6736342e-02   3.5458519e-02   3.1393771e-02   2.9068560e-02   0.0000000e+00   3.3800336e-02   3.4684691e-02   3.4921200e-02   3.5187566e-02   3.7137276e-02   4.7203197e-02   4.7359601e-02   4.2185470e-02   3.3772551e-02   3.3139734e-02   3.2338173e-02   4.3546630e-02   3.6933134e-02   3.8033749e-02   3.9381978e-02   4.1902946e-02   4.3797632e-02   3.0840073e-02   3.1817651e-02   3.2912524e-02   3.3666927e-02   3.1423243e-02   3.2567898e-02   3.9540134e-02   3.7467217e-02   3.1321068e-02   3.1517390e-02   3.2841964e-02   3.8088554e-02   3.6758808e-02   3.1243572e-02   3.1590340e-02   3.1309452e-02   3.0408549e-02   3.8124985e-02   3.5100382e-02   3.3691559e-02   4.3109417e-02   4.4014974e-02   3.8064715e-02   4.3161038e-02   3.9467619e-02   3.9465099e-02   4.1403999e-02   4.0881551e-02   4.3493415e-02   4.3793041e-02   3.8885039e-02   4.2052089e-02   3.1956085e-02   4.7243102e-02   3.3839139e-02   3.6031015e-02   3.8212482e-02   3.7855221e-02   3.2025388e-02   3.1208211e-02   3.3167927e-02   3.3657341e-02   3.2118780e-02   3.0346528e-02
   2.9660351e-02   3.2158462e-02   3.3227961e-02   3.1401789e-02   3.7028525e-02   3.1907061e-02   3.0643225e-02   3.1608530e-02   3.4493377e-02   3.0176668e-02   3.7637852e-02   3.9127992e-02   3.4576797e-02   3.7026226e-02   3.3178356e-02   3.2307859e-02   3.6074745e-02   3.7429364e-02   3.8820178e-02   3.7983491e-02   3.7854528e-02   3.9586216e-02   3.6487842e-02   3.4339236e-02   4.0174850e-02   3.7087503e-02   3.5116696e-02   3.1117375e-02   3.3800336e-02   0.0000000e+00   3.9606026e-02   3.8097201e-02   3.8639599e-02   4.0628858e-02   4.5926367e-02   5.5655724e-02   4.5425779e-02   3.6904878e-02   3.7655860e-02   3.0979867e-02   4.2549878e-02   3.8273372e-02   3.6883602e-02   3.9647296e-02   4.2236719e-02   4.6047083e-02   3.3204835e-02   3.4088231e-02   3.4970337e-02   3.3094266e-02   3.0513132e-02   3.2816007e-02   3.5284716e-02   3.3402156e-02   2.9589038e-02   3.0444337e-02   3.1279543e-02   3.5162482e-02   3.6229086e-02   3.2192878e-02   3.1068023e-02   3.0140769e-02   3.0010331e-02   3.5329257e-02   3.1953886e-02   3.1992112e-02   4.0653761e-02   4.4479548e-02   3.7773984e-02   3.9086879e-02   3.4149899e-02   3.6280129e-02   3.9321761e-02   3.9515264e-02   4.2145824e-02   3.8726684e-02   3.7634854e-02   3.8138076e-02   2.8201357e-02   4.5186207e-02   2.9552220e-02   3.2651107e-02   3.3695250e-02   3.5732361e-02   2.7948635e-02   2.8129494e-02   3.2139997e-02   2.7551402e-02   2.8216334e-02   2.7638285e-02
   3.6264665e-02   3.7870902e-02   3.6424279e-02   3.5750621e-02   3.9853345e-02   3.5795485e-02   3.3472966e-02   3.5556392e-02   3.8136735e-02   3.7841642e-02   3.9597052e-02   4.3579045e-02   3.7263501e-02   3.8029252e-02   3.8371781e-02   3.7070705e-02   4.0432943e-02   4.1385669e-02   4.1245381e-02   4.1665994e-02   4.1373085e-02   3.9725575e-02   3.9116513e-02   3.9523964e-02   4.0071140e-02   3.8708247e-02   3.1813922e-02   2.9114679e-02   3.4684691e-02   3.9606026e-02   0.0000000e+00   3.7701776e-02   3.8367736e-02   4.1246811e-02   4.6888775e-02   5.5746207e-02   4.4870228e-02   3.4849557e-02   3.8604468e-02   3.5414522e-02   4.8325825e-02   3.9190162e-02   4.1929648e-02   4.5763505e-02   4.5502966e-02   5.0651900e-02   3.8415259e-02   3.8247336e-02   3.8132411e-02   3.6063091e-02   3.6658616e-02   3.4620297e-02   3.8242615e-02   3.5699718e-02   3.3199852e-02   3.5773282e-02   3.4462698e-02   3.8900537e-02   3.7644712e-02   3.3196328e-02   3.3803334e-02   3.4375990e-02   3.3050708e-02   3.8243147e-02   3.6559726e-02   3.3365683e-02   4.3523178e-02   4.7942882e-02   4.0814163e-02   4.5834290e-02   3.8947275e-02   4.0146843e-02   3.9368126e-02   3.8548614e-02   4.7383337e-02   3.9553345e-02   4.0432814e-02   3.9915528e-02   3.1853157e-02   4.3961836e-02   3.3232711e-02   3.5347485e-02   4.0342583e-02   4.2068275e-02   3.1261553e-02   3.4245780e-02   3.8812634e-02   3.4461179e-02   3.4033951e-02   3.4708711e-02
   3.6499558e-02   3.6186258e-02   3.5976801e-02   3.2892399e-02   3.7398633e-02   3.4086127e-02   3.3767871e-02   3.5729927e-02   3.7082451e-02   3.5255408e-02   3.8495968e-02   3.9563291e-02   3.5350573e-02   4.0436189e-02   3.6036193e-02   3.4771679e-02   3.6509282e-02   3.6758096e-02   4.0660418e-02   3.8356904e-02   4.2224621e-02   4.5792672e-02   4.1923511e-02   3.9600448e-02   3.8966427e-02   3.9661406e-02   3.3049270e-02   3.2905549e-02   3.4921200e-02   3.8097201e-02   3.7701776e-02   0.0000000e+00   3.9385747e-02   3.9816281e-02   4.5402935e-02   5.2876072e-02   4.2498692e-02   3.5640720e-02   3.6776213e-02   3.1194794e-02   4.5893075e-02   3.6727801e-02   3.8933606e-02   4.1671506e-02   4.1040828e-02   4.5767514e-02   3.5373184e-02   3.6389042e-02   3.5618515e-02   3.2211651e-02   3.0977865e-02   3.3920622e-02   3.7514835e-02   3.6200308e-02   3.0711549e-02   3.1636405e-02   3.2553041e-02   3.7284495e-02   3.6366736e-02   3.2139674e-02   3.2536330e-02   3.2927698e-02   3.2832817e-02   3.4158528e-02   3.4935123e-02   3.4495947e-02   4.3184319e-02   4.4417226e-02   3.9972244e-02   4.4165273e-02   3.7816267e-02   4.0001816e-02   3.9428099e-02   3.9838762e-02   4.2362884e-02   4.1533264e-02   4.2891127e-02   3.9362135e-02   3.5770986e-02   4.4272669e-02   3.1380016e-02   3.6969618e-02   4.2703932e-02   4.0149294e-02   3.1708220e-02   3.4311877e-02   3.8090290e-02   3.3877063e-02   3.2786883e-02   3.5440970e-02
   3.5156602e-02   3.6726413e-02   3.4727458e-02   3.4682474e-02   3.9157787e-02   3.6052117e-02   3.4622550e-02   3.6046590e-02   4.0543446e-02   3.6731202e-02   3.9878315e-02   4.2663117e-02   3.6566986e-02   4.1945757e-02   3.6466875e-02   3.4478653e-02   4.1693192e-02   3.8633557e-02   3.9579191e-02   3.9273059e-02   4.3059784e-02   4.1695173e-02   4.0278791e-02   4.0933853e-02   4.0319152e-02   3.9095116e-02   3.4365206e-02   3.2570999e-02   3.5187566e-02   3.8639599e-02   3.8367736e-02   3.9385747e-02   0.0000000e+00   3.9446537e-02   5.0373253e-02   5.6836666e-02   4.5479113e-02   4.0457527e-02   3.5572990e-02   3.6965762e-02   4.9224184e-02   3.7769580e-02   4.0911305e-02   4.5093081e-02   4.5092083e-02   4.5981030e-02   3.6963088e-02   4.0952306e-02   3.8585472e-02   3.6246611e-02   3.2283335e-02   3.4199328e-02   3.5980225e-02   3.6449558e-02   3.5284024e-02   3.4959120e-02   3.5979597e-02   3.8634648e-02   3.6433066e-02   3.2700456e-02   3.3017692e-02   3.2372435e-02   3.3394623e-02   3.7062190e-02   3.8055798e-02   3.4547154e-02   4.3969125e-02   4.6022986e-02   4.2020208e-02   4.5577432e-02   4.2732840e-02   4.2798382e-02   4.5344168e-02   4.4824134e-02   4.7700816e-02   4.6590718e-02   4.4064326e-02   4.0115665e-02   4.4346040e-02   4.1041524e-02   3.7040747e-02   3.8695324e-02   4.2530488e-02   3.7973577e-02   3.3449192e-02   3.5819050e-02   4.1150643e-02   3.3821876e-02   3.3708733e-02   3.4111977e-02
   3.5678900e-02   3.7957853e-02   3.7695949e-02   3.5757990e-02   3.6406008e-02   3.3711305e-02   3.5126198e-02   3.7575006e-02   4.0739046e-02   3.5688933e-02   4.0816325e-02   4.2010293e-02   3.7147652e-02   4.2501593e-02   3.7714452e-02   3.6314389e-02   4.1667414e-02   4.0158912e-02   4.2938010e-02   4.1861172e-02   4.0820498e-02   4.2130207e-02   4.0126265e-02   4.1121172e-02   4.1987632e-02   3.8776000e-02   3.5037422e-02   3.1988358e-02   3.7137276e-02   4.0628858e-02   4.1246811e-02   3.9816281e-02   3.9446537e-02   0.0000000e+00   4.8989155e-02   5.9536142e-02   4.7441871e-02   4.1988913e-02   3.8243877e-02   3.8720611e-02   5.4730821e-02   4.0473573e-02   4.2545965e-02   4.5354427e-02   4.7421600e-02   4.9318652e-02   3.9630929e-02   4.1379743e-02   4.1568008e-02   3.7970991e-02   3.4589740e-02   3.7795738e-02   4.0473154e-02   4.1369370e-02   3.6214103e-02   3.5225889e-02   3.6904734e-02   3.8881557e-02   3.7235071e-02   3.3177686e-02   3.6979544e-02   3.5058060e-02   3.2712066e-02   3.8941942e-02   3.7174898e-02   3.5581139e-02   4.4984954e-02   4.6628621e-02   4.1570082e-02   4.1648073e-02   4.2617802e-02   4.5595255e-02   4.5655112e-02   4.6485790e-02   4.6009769e-02   4.7441003e-02   4.4931570e-02   3.9296818e-02   4.0779864e-02   4.4412695e-02   3.7280399e-02   3.8989785e-02   4.0614061e-02   3.6553225e-02   3.3200998e-02   3.6121493e-02   3.8387696e-02   3.7034299e-02   3.3473332e-02   3.4628453e-02
   4.5626369e-02   5.0003018e-02   4.8926798e-02   4.8595090e-02   5.0452180e-02   3.9187493e-02   4.0843541e-02   4.1640543e-02   4.9984214e-02   4.6368351e-02   5.1010886e-02   4.9591441e-02   4.0499175e-02   4.7427062e-02   4.3935381e-02   4.4375079e-02   4.6978841e-02   5.1397898e-02   4.8685823e-02   4.5923792e-02   4.4761587e-02   4.4934673e-02   4.6980147e-02   4.4788914e-02   5.0849925e-02   4.6730290e-02   4.5678798e-02   3.8880375e-02   4.7203197e-02   4.5926367e-02   4.6888775e-02   4.5402935e-02   5.0373253e-02   4.8989155e-02   0.0000000e+00   5.8498983e-02   4.9386989e-02   4.8986447e-02   4.5353889e-02   4.6185761e-02   4.0975447e-02   4.2992079e-02   5.0186384e-02   5.4151372e-02   5.2474520e-02   5.5847571e-02   4.4604915e-02   4.5042634e-02   4.5961691e-02   5.0204523e-02   4.3662032e-02   4.6970396e-02   4.5128809e-02   4.3480019e-02   3.4515804e-02   4.1776221e-02   4.4953563e-02   4.7585219e-02   4.9065349e-02   3.9614970e-02   4.0706240e-02   4.1881905e-02   4.1677439e-02   4.6538099e-02   4.3293041e-02   4.4288329e-02   5.6179488e-02   5.6276360e-02   4.9970384e-02   5.7541806e-02   4.4749560e-02   5.3603247e-02   5.5290229e-02   5.2329518e-02   4.6489311e-02   4.7124644e-02   4.9269045e-02   4.8967979e-02   4.7493275e-02   5.2656240e-02   4.9511471e-02   4.3713498e-02   4.5048670e-02   4.1295374e-02   3.8289866e-02   4.1850300e-02   5.0376785e-02   4.8205972e-02   4.1278038e-02   4.2084551e-02
   4.2175710e-02   4.4399745e-02   3.7428624e-02   4.4858619e-02   4.6706579e-02   4.5095455e-02   4.5045581e-02   4.9946265e-02   5.1819523e-02   4.7947546e-02   4.8254761e-02   5.3874713e-02   4.6402408e-02   5.0892069e-02   4.6485820e-02   4.2941424e-02   4.6846693e-02   5.1611937e-02   5.0708599e-02   4.8525277e-02   4.7119030e-02   5.2014236e-02   5.0671233e-02   4.6059200e-02   4.9622479e-02   4.7967910e-02   5.2204503e-02   4.5304993e-02   4.7359601e-02   5.5655724e-02   5.5746207e-02   5.2876072e-02   5.6836666e-02   5.9536142e-02   5.8498983e-02   0.0000000e+00   5.8268100e-02   5.4434373e-02   4.6289508e-02   4.8660707e-02   5.6214746e-02   4.7367417e-02   5.0026928e-02   5.2141209e-02   5.2692890e-02   6.0394799e-02   4.8998996e-02   4.3032194e-02   4.8005578e-02   4.8720717e-02   4.4941983e-02   4.8090765e-02   4.9200475e-02   4.7770216e-02   4.7725576e-02   4.6713959e-02   4.8246515e-02   5.0216449e-02   5.1925324e-02   5.1265575e-02   5.0520948e-02   5.0820977e-02   4.7190901e-02   4.8016367e-02   4.6601561e-02   3.9816446e-02   5.4986860e-02   5.9348764e-02   5.4198375e-02   5.5918653e-02   5.0268719e-02   5.3012790e-02   5.8866871e-02   5.5475621e-02   5.0899985e-02   4.9020623e-02   5.0742526e-02   5.1612405e-02   4.9792904e-02   6.3573370e-02   4.8887146e-02   5.5913033e-02   5.2261429e-02   5.1036950e-02   4.6055777e-02   5.1974971e-02   5.0776579e-02   4.9826746e-02   4.5159999e-02   4.0957446e-02
   4.1434395e-02   4.3083747e-02   3.8672578e-02   4.1558025e-02   4.1572324e-02   3.9321087e-02   3.7977602e-02   4.0710050e-02   4.0112458e-02   3.6538614e-02   4.7539862e-02   4.8632053e-02   4.1315682e-02   4.2801234e-02   4.1708670e-02   3.8845793e-02   4.3160458e-02   4.2724422e-02   4.4057559e-02   4.5622355e-02   4.8092720e-02   4.5564153e-02   4.3986864e-02   4.5222426e-02   4.5758311e-02   4.2366786e-02   4.2577303e-02   3.3457227e-02   4.2185470e-02   4.5425779e-02   4.4870228e-02   4.2498692e-02   4.5479113e-02   4.7441871e-02   4.9386989e-02   5.8268100e-02   0.0000000e+00   4.5780284e-02   4.4369953e-02   4.1217699e-02   5.1048119e-02   4.3709072e-02   4.3018655e-02   4.5932056e-02   4.7323184e-02   5.3148955e-02   4.0774907e-02   4.4801619e-02   4.2363851e-02   4.1337594e-02   3.6472386e-02   3.8157582e-02   4.3240701e-02   4.0878593e-02   3.8935030e-02   3.9646785e-02   4.0560505e-02   4.6307419e-02   4.2998059e-02   3.5903660e-02   3.5689369e-02   4.1092740e-02   4.0540074e-02   4.3866718e-02   4.2591556e-02   3.8950666e-02   5.0297182e-02   4.8473357e-02   4.6929316e-02   4.7726538e-02   4.6099165e-02   4.5854377e-02   5.0335880e-02   4.5975152e-02   4.8240428e-02   4.8869496e-02   5.1834659e-02   4.8911256e-02   4.3935037e-02   5.1505990e-02   4.0637321e-02   4.2853571e-02   4.7910885e-02   4.6456272e-02   3.9745460e-02   4.1740723e-02   4.0447567e-02   4.0609395e-02   3.8058655e-02   3.8284270e-02
   3.3186699e-02   3.6405413e-02   3.7934592e-02   3.4884030e-02   3.9845302e-02   3.5661257e-02   3.3280172e-02   3.4551991e-02   3.9030720e-02   3.4459525e-02   4.0556434e-02   4.0123802e-02   3.8715643e-02   3.8834248e-02   3.6681183e-02   3.4964146e-02   4.0480352e-02   3.6800158e-02   3.6566957e-02   3.7596980e-02   3.8403980e-02   4.3657927e-02   4.5452863e-02   4.0906045e-02   3.9477230e-02   3.7587647e-02   3.6524670e-02   3.0634573e-02   3.3772551e-02   3.6904878e-02   3.4849557e-02   3.5640720e-02   4.0457527e-02   4.1988913e-02   4.8986447e-02   5.4434373e-02   4.5780284e-02   0.0000000e+00   3.5348745e-02   3.3272374e-02   5.3843497e-02   3.7741616e-02   3.8546144e-02   3.8683384e-02   4.1726294e-02   4.6132067e-02   3.6934796e-02   3.2358940e-02   4.0745397e-02   3.4101287e-02   3.4282963e-02   3.5234457e-02   4.3220983e-02   3.6815314e-02   3.2598776e-02   3.3923272e-02   3.5214256e-02   3.6628299e-02   3.6858906e-02   3.2364780e-02   3.3718924e-02   3.8213129e-02   3.7947555e-02   3.9753990e-02   3.7468993e-02   3.5450354e-02   4.4846227e-02   4.7313482e-02   4.1121526e-02   4.3345108e-02   3.9236633e-02   4.6441635e-02   4.4220874e-02   4.6515980e-02   4.8535691e-02   4.8155874e-02   3.9280703e-02   4.2059761e-02   4.0491308e-02   4.4498719e-02   3.5189460e-02   4.1505821e-02   4.1879715e-02   3.9940241e-02   3.2807882e-02   3.3620381e-02   3.6554734e-02   3.8221857e-02   3.3839302e-02   3.2396835e-02
   3.2895972e-02   3.7572655e-02   3.5947682e-02   3.3309255e-02   3.9755315e-02   3.4741453e-02   3.2027341e-02   3.3371811e-02   4.0072985e-02   3.7239721e-02   4.1849927e-02   3.9492879e-02   3.3671431e-02   3.5256707e-02   3.3466893e-02   3.2018560e-02   3.6162823e-02   3.4200096e-02   3.7212548e-02   3.5924908e-02   4.1499806e-02   4.0241890e-02   3.6772177e-02   3.6231586e-02   3.6506951e-02   3.4614790e-02   3.1181557e-02   2.8955228e-02   3.3139734e-02   3.7655860e-02   3.8604468e-02   3.6776213e-02   3.5572990e-02   3.8243877e-02   4.5353889e-02   4.6289508e-02   4.4369953e-02   3.5348745e-02   0.0000000e+00   3.5592720e-02   4.9067939e-02   3.8215137e-02   3.3691413e-02   4.0873277e-02   4.2972431e-02   4.8684446e-02   3.5036773e-02   3.4240827e-02   3.5856033e-02   3.4619981e-02   3.2111186e-02   3.3673536e-02   3.9977321e-02   3.4556297e-02   3.2550794e-02   3.4866256e-02   3.3380451e-02   3.9039648e-02   3.5061163e-02   3.1028072e-02   3.5013863e-02   3.3703630e-02   3.2450675e-02   3.7931246e-02   3.5796274e-02   3.3829720e-02   4.1499937e-02   4.5432839e-02   4.2940050e-02   4.3616576e-02   3.9244061e-02   3.9666942e-02   4.5639183e-02   4.2160937e-02   4.2924175e-02   4.1310277e-02   4.1247343e-02   4.2177688e-02   3.9242394e-02   4.2192385e-02   3.1533935e-02   3.6708204e-02   4.2434121e-02   3.8724730e-02   2.9831893e-02   3.0137087e-02   3.3270674e-02   3.4829589e-02   3.3504848e-02   3.2896528e-02
   3.0107414e-02   3.2421292e-02   3.1481224e-02   3.0141212e-02   3.1134464e-02   3.2590757e-02   2.7843255e-02   3.0385575e-02   3.5163587e-02   3.2168518e-02   3.9046519e-02   3.6652326e-02   3.6501944e-02   3.5567098e-02   3.2485662e-02   3.2010577e-02   3.5686330e-02   3.5340387e-02   3.5398462e-02   3.8155259e-02   4.2150621e-02   3.6305788e-02   3.3675131e-02   3.5353913e-02   3.5218878e-02   3.2960008e-02   3.0433902e-02   2.5484792e-02   3.2338173e-02   3.0979867e-02   3.5414522e-02   3.1194794e-02   3.6965762e-02   3.8720611e-02   4.6185761e-02   4.8660707e-02   4.1217699e-02   3.3272374e-02   3.5592720e-02   0.0000000e+00   4.9286972e-02   3.1230785e-02   3.6826622e-02   3.7919004e-02   3.9306279e-02   4.3294694e-02   3.1693666e-02   3.2526504e-02   3.3304339e-02   3.7490968e-02   3.0456938e-02   3.1801113e-02   3.4203279e-02   3.3220929e-02   2.9348878e-02   3.2773088e-02   3.1511519e-02   3.2606126e-02   3.2177403e-02   3.0565293e-02   3.1388118e-02   3.0194892e-02   2.8086844e-02   3.2028128e-02   3.0373554e-02   3.0372672e-02   4.0148962e-02   4.2116647e-02   3.5676219e-02   3.8261583e-02   3.4781087e-02   3.6110915e-02   3.8697685e-02   3.8762624e-02   4.1711309e-02   3.7891284e-02   3.7330788e-02   3.6493603e-02   3.1634125e-02   3.6845269e-02   3.0789920e-02   3.2590292e-02   3.7053788e-02   3.3288433e-02   2.8888333e-02   3.0232121e-02   3.1481743e-02   3.1215368e-02   2.8508978e-02   2.8334548e-02
   4.6008306e-02   4.3129954e-02   4.1473703e-02   4.5626512e-02   3.8282182e-02   4.8097843e-02   3.7769275e-02   4.0729726e-02   4.6000857e-02   4.4659221e-02   5.3676998e-02   5.8111557e-02   3.9177584e-02   4.2717091e-02   4.6485381e-02   4.1374969e-02   4.6663586e-02   5.1864579e-02   5.0885121e-02   5.0533718e-02   4.8025894e-02   4.2141631e-02   5.1007251e-02   5.6615377e-02   5.6064844e-02   4.6829511e-02   4.5566919e-02   4.0749515e-02   4.3546630e-02   4.2549878e-02   4.8325825e-02   4.5893075e-02   4.9224184e-02   5.4730821e-02   4.0975447e-02   5.6214746e-02   5.1048119e-02   5.3843497e-02   4.9067939e-02   4.9286972e-02   0.0000000e+00   4.3669587e-02   4.6237347e-02   5.5427873e-02   6.6412753e-02   6.0598715e-02   5.0636038e-02   4.9973585e-02   4.4587300e-02   4.4696358e-02   4.3574286e-02   4.5801662e-02   5.0631061e-02   5.2012821e-02   3.6033493e-02   3.7778180e-02   3.5488669e-02   4.1571221e-02   4.3069241e-02   4.3776909e-02   4.5295452e-02   3.2407691e-02   3.2524340e-02   4.2788174e-02   4.0104945e-02   4.0906115e-02   5.4408990e-02   6.1445309e-02   4.9194909e-02   4.9430329e-02   4.5665997e-02   5.3107612e-02   6.4865358e-02   5.2874503e-02   5.2187945e-02   5.1868372e-02   4.3913109e-02   4.6540668e-02   4.8865684e-02   5.2391739e-02   4.4843705e-02   4.6780243e-02   4.8757224e-02   5.1897910e-02   3.3493931e-02   3.8386680e-02   4.4108861e-02   4.0797661e-02   4.0890783e-02   3.7931748e-02
   2.8156406e-02   3.4595883e-02   3.8995419e-02   3.8479730e-02   3.8999131e-02   3.2513089e-02   3.4823515e-02   3.8221485e-02   4.1671252e-02   3.4751599e-02   3.9160839e-02   4.5346997e-02   3.4836052e-02   4.0503083e-02   3.4893671e-02   3.6818050e-02   3.8418942e-02   4.0402396e-02   3.6423657e-02   3.6296824e-02   3.5073155e-02   3.9590639e-02   4.1773221e-02   4.3073227e-02   3.9856540e-02   3.7177891e-02   2.9033949e-02   2.7161841e-02   3.6933134e-02   3.8273372e-02   3.9190162e-02   3.6727801e-02   3.7769580e-02   4.0473573e-02   4.2992079e-02   4.7367417e-02   4.3709072e-02   3.7741616e-02   3.8215137e-02   3.1230785e-02   4.3669587e-02   0.0000000e+00   3.6674806e-02   4.4669480e-02   5.0310598e-02   4.5403766e-02   3.6880997e-02   3.5608289e-02   4.0117514e-02   3.9079387e-02   4.0778717e-02   4.0327002e-02   4.0940007e-02   4.0029422e-02   3.3236929e-02   3.3526225e-02   3.5714575e-02   3.9775075e-02   3.4071157e-02   3.0249093e-02   3.8728268e-02   3.2090965e-02   3.0305783e-02   3.8910515e-02   3.5744800e-02   3.1393278e-02   4.2412284e-02   3.9784006e-02   3.9187042e-02   4.7265052e-02   4.1837928e-02   4.0129286e-02   4.4370981e-02   4.6495054e-02   4.1550806e-02   4.1367515e-02   4.4542878e-02   4.4271050e-02   3.3022379e-02   3.9080871e-02   3.0730108e-02   3.4275353e-02   3.9280680e-02   3.9849067e-02   3.0364574e-02   3.5300979e-02   3.7280246e-02   3.6484511e-02   3.3355206e-02   2.9413586e-02
   3.4263504e-02   3.7018915e-02   3.4823836e-02   3.6538732e-02   3.8787757e-02   3.0782014e-02   3.3785035e-02   3.6100322e-02   3.8372447e-02   3.3513523e-02   4.0942644e-02   4.2814293e-02   3.5414760e-02   3.7352183e-02   3.7189376e-02   3.4617510e-02   3.8386212e-02   4.1511483e-02   3.9077510e-02   4.0452614e-02   3.7627534e-02   4.2808818e-02   3.9756042e-02   3.9441324e-02   3.9666441e-02   3.5940032e-02   3.2720691e-02   3.0812989e-02   3.8033749e-02   3.6883602e-02   4.1929648e-02   3.8933606e-02   4.0911305e-02   4.2545965e-02   5.0186384e-02   5.0026928e-02   4.3018655e-02   3.8546144e-02   3.3691413e-02   3.6826622e-02   4.6237347e-02   3.6674806e-02   0.0000000e+00   4.5727764e-02   4.4341025e-02   4.8129361e-02   3.5257108e-02   3.9348310e-02   3.7487459e-02   3.7662900e-02   3.2450794e-02   3.5029402e-02   3.7246313e-02   3.9083075e-02   3.4218016e-02   3.3224864e-02   3.5322941e-02   3.6829613e-02   3.7067041e-02   3.3299615e-02   3.6607746e-02   3.4860177e-02   3.5106654e-02   3.7656360e-02   3.6873837e-02   3.5181436e-02   4.4258307e-02   4.7014906e-02   4.1910480e-02   4.8851117e-02   3.9002928e-02   3.8819278e-02   4.5796640e-02   4.6002066e-02   3.9946777e-02   4.8228919e-02   4.0533777e-02   4.1657330e-02   4.0222778e-02   4.4051034e-02   3.5574157e-02   3.6737815e-02   3.7941690e-02   3.7681899e-02   3.1385327e-02   3.2550390e-02   3.6148241e-02   3.5148409e-02   3.3422003e-02   3.4609865e-02
   3.6884160e-02   4.0428398e-02   4.0973350e-02   4.0741049e-02   4.0285613e-02   3.7555937e-02   3.6417870e-02   3.7300909e-02   4.1616615e-02   3.9785861e-02   4.5029763e-02   4.5072479e-02   3.8341950e-02   4.2372548e-02   3.9138570e-02   3.9035417e-02   4.2182006e-02   4.0428299e-02   4.0790966e-02   4.4697560e-02   4.5798702e-02   4.3900789e-02   4.6690120e-02   4.4549814e-02   4.2365824e-02   3.8693828e-02   3.3908076e-02   3.4255792e-02   3.9381978e-02   3.9647296e-02   4.5763505e-02   4.1671506e-02   4.5093081e-02   4.5354427e-02   5.4151372e-02   5.2141209e-02   4.5932056e-02   3.8683384e-02   4.0873277e-02   3.7919004e-02   5.5427873e-02   4.4669480e-02   4.5727764e-02   0.0000000e+00   4.6946386e-02   4.9412102e-02   3.7817434e-02   3.9056755e-02   4.3457657e-02   4.2212217e-02   3.7573645e-02   3.7858493e-02   4.3259476e-02   4.0750266e-02   3.8889456e-02   3.7527316e-02   3.9474811e-02   4.3215505e-02   4.0561931e-02   3.6383098e-02   3.6867555e-02   3.6751755e-02   3.7757527e-02   4.2394491e-02   4.2146930e-02   4.0702951e-02   4.9841955e-02   4.9559910e-02   4.7049853e-02   4.7851709e-02   4.4513084e-02   4.5792148e-02   4.9321524e-02   4.8412481e-02   4.9868639e-02   5.1413422e-02   4.7461923e-02   4.5886868e-02   4.7593378e-02   4.9686150e-02   3.8928164e-02   3.9218237e-02   4.4525200e-02   4.3999131e-02   3.6441606e-02   3.5614412e-02   4.3372355e-02   3.7195774e-02   3.7448534e-02   3.6021674e-02
   3.6463733e-02   3.9276112e-02   4.1227247e-02   3.9020028e-02   3.8871413e-02   3.9713113e-02   3.7710984e-02   3.6282788e-02   3.9608652e-02   3.9459857e-02   4.3183292e-02   4.3800491e-02   3.9467438e-02   4.2658857e-02   3.9944810e-02   3.8913118e-02   4.1162207e-02   3.9408794e-02   4.1565858e-02   4.3280526e-02   4.6643627e-02   4.4207199e-02   4.5375580e-02   4.4654011e-02   4.7216950e-02   4.1884238e-02   3.7237671e-02   3.6903477e-02   4.1902946e-02   4.2236719e-02   4.5502966e-02   4.1040828e-02   4.5092083e-02   4.7421600e-02   5.2474520e-02   5.2692890e-02   4.7323184e-02   4.1726294e-02   4.2972431e-02   3.9306279e-02   6.6412753e-02   5.0310598e-02   4.4341025e-02   4.6946386e-02   0.0000000e+00   5.3274130e-02   4.1149951e-02   4.0314688e-02   4.2135343e-02   4.2660824e-02   3.8337901e-02   3.8188245e-02   4.4520538e-02   4.0023027e-02   3.9820976e-02   3.7713548e-02   3.8982278e-02   4.2422382e-02   4.1699531e-02   3.8208070e-02   3.8227170e-02   3.7979300e-02   3.7182508e-02   4.1182808e-02   4.0283241e-02   3.9924588e-02   4.7278158e-02   4.8225058e-02   4.5853957e-02   4.8687060e-02   4.3222398e-02   4.2229383e-02   5.1742912e-02   4.7594212e-02   5.0662249e-02   4.9532660e-02   4.8607736e-02   4.5183731e-02   3.8547580e-02   4.8436715e-02   3.8939856e-02   4.0026192e-02   4.4472482e-02   4.2403526e-02   3.4152638e-02   3.5720087e-02   4.1635749e-02   3.4703037e-02   3.4933468e-02   3.6906416e-02
   4.1407487e-02   4.5152362e-02   4.5786316e-02   4.2114672e-02   4.6947748e-02   4.2477716e-02   4.0428769e-02   4.0747667e-02   4.8113728e-02   4.5247414e-02   4.8161249e-02   4.8071624e-02   4.4480187e-02   4.5290525e-02   4.3555107e-02   4.4493204e-02   4.6047820e-02   4.7273699e-02   4.6270385e-02   4.7710881e-02   4.8112595e-02   5.1547336e-02   4.9452208e-02   4.8087588e-02   4.9084762e-02   4.2905760e-02   3.9857192e-02   4.1360232e-02   4.3797632e-02   4.6047083e-02   5.0651900e-02   4.5767514e-02   4.5981030e-02   4.9318652e-02   5.5847571e-02   6.0394799e-02   5.3148955e-02   4.6132067e-02   4.8684446e-02   4.3294694e-02   6.0598715e-02   4.5403766e-02   4.8129361e-02   4.9412102e-02   5.3274130e-02   0.0000000e+00   4.3946232e-02   4.3050505e-02   4.7225616e-02   4.7409384e-02   4.2510343e-02   3.9773721e-02   4.4857366e-02   4.3742080e-02   3.9253906e-02   3.8989688e-02   4.0934609e-02   4.5064151e-02   4.3860970e-02   4.0513443e-02   3.9981221e-02   4.1016926e-02   3.8677798e-02   4.3923358e-02   4.2619303e-02   4.2724281e-02   5.2889221e-02   5.3252343e-02   4.8628333e-02   5.3832802e-02   4.4768127e-02   4.7598638e-02   5.2112524e-02   4.8410185e-02   5.1960198e-02   4.8550256e-02   4.9734947e-02   4.9372014e-02   4.3472639e-02   4.6911470e-02   4.2547747e-02   4.0567047e-02   4.9832488e-02   4.5685086e-02   3.9744644e-02   4.0028440e-02   4.2550097e-02   3.9965450e-02   4.2259191e-02   4.0478040e-02
   3.0432954e-02   3.1625457e-02   3.2454521e-02   3.1878786e-02   3.4452308e-02   3.1019658e-02   3.0019398e-02   3.0349469e-02   3.6001342e-02   3.1877706e-02   3.6095000e-02   3.5149302e-02   3.1994957e-02   3.1552067e-02   3.2412526e-02   3.1953709e-02   3.5086573e-02   3.4997314e-02   3.4993200e-02   3.4794194e-02   3.5485260e-02   3.6692595e-02   3.6703098e-02   3.5925545e-02   3.5012818e-02   3.2136249e-02   3.0240833e-02   2.7340521e-02   3.0840073e-02   3.3204835e-02   3.8415259e-02   3.5373184e-02   3.6963088e-02   3.9630929e-02   4.4604915e-02   4.8998996e-02   4.0774907e-02   3.6934796e-02   3.5036773e-02   3.1693666e-02   5.0636038e-02   3.6880997e-02   3.5257108e-02   3.7817434e-02   4.1149951e-02   4.3946232e-02   0.0000000e+00   3.4366921e-02   3.7230530e-02   3.5278487e-02   2.9351332e-02   2.9061961e-02   3.8014709e-02   3.2452116e-02   3.0502009e-02   2.8743424e-02   3.0071636e-02   3.2379553e-02   3.1686619e-02   2.9219143e-02   3.0981094e-02   2.9962593e-02   2.6723964e-02   3.4582245e-02   3.3281552e-02   3.0769304e-02   4.1803528e-02   4.1607081e-02   3.6803248e-02   4.3286662e-02   3.2540631e-02   3.5468270e-02   3.9857409e-02   3.9615925e-02   3.7103198e-02   4.1769432e-02   3.7769536e-02   4.0400548e-02   3.2354958e-02   3.5350259e-02   3.0845002e-02   3.1654010e-02   3.6945314e-02   3.3047670e-02   2.8328033e-02   2.8638974e-02   3.2424800e-02   2.8074819e-02   2.7520217e-02   2.7785606e-02
   2.9891815e-02   3.2322349e-02   3.1874105e-02   3.1156175e-02   3.3339567e-02   3.0545255e-02   2.9395120e-02   3.1438326e-02   3.4957996e-02   3.1973986e-02   3.7986728e-02   3.8866647e-02   3.2589764e-02   3.3124380e-02   3.4968510e-02   3.2827106e-02   3.6091749e-02   3.4679540e-02   3.5876927e-02   3.6046919e-02   3.3360848e-02   3.6776147e-02   3.6596683e-02   3.6908740e-02   3.6811160e-02   3.3943317e-02   3.1049577e-02   2.7285494e-02   3.1817651e-02   3.4088231e-02   3.8247336e-02   3.6389042e-02   4.0952306e-02   4.1379743e-02   4.5042634e-02   4.3032194e-02   4.4801619e-02   3.2358940e-02   3.4240827e-02   3.2526504e-02   4.9973585e-02   3.5608289e-02   3.9348310e-02   3.9056755e-02   4.0314688e-02   4.3050505e-02   3.4366921e-02   0.0000000e+00   3.6864398e-02   3.3745489e-02   3.0148793e-02   2.9638118e-02   3.5529182e-02   3.2354228e-02   2.9476281e-02   2.8761161e-02   3.0425187e-02   3.2841860e-02   3.1261683e-02   2.7137675e-02   3.1152160e-02   3.0759510e-02   2.8264436e-02   3.4165616e-02   3.3985473e-02   3.2996362e-02   4.1840811e-02   4.0907704e-02   3.6545618e-02   3.8192504e-02   3.3961995e-02   3.8521417e-02   4.1465550e-02   4.2316928e-02   3.4340795e-02   4.0758435e-02   3.5945211e-02   3.7694503e-02   3.6016901e-02   4.2582698e-02   3.2725600e-02   3.2528497e-02   3.9230841e-02   3.3023163e-02   2.6288853e-02   2.6478788e-02   3.2627669e-02   2.9893493e-02   2.6796249e-02   2.8454464e-02
   3.2095374e-02   3.6413880e-02   3.4472510e-02   3.4699325e-02   3.6764697e-02   3.4775225e-02   3.1047828e-02   3.2670439e-02   3.6381350e-02   3.3161023e-02   3.9849025e-02   4.1029351e-02   3.4498252e-02   3.6534883e-02   3.4551452e-02   3.1283988e-02   3.8701906e-02   3.6051474e-02   3.4764432e-02   3.7518368e-02   3.6476128e-02   4.1897073e-02   4.0162581e-02   3.7109028e-02   3.5228665e-02   3.5218218e-02   3.4680173e-02   3.1091763e-02   3.2912524e-02   3.4970337e-02   3.8132411e-02   3.5618515e-02   3.8585472e-02   4.1568008e-02   4.5961691e-02   4.8005578e-02   4.2363851e-02   4.0745397e-02   3.5856033e-02   3.3304339e-02   4.4587300e-02   4.0117514e-02   3.7487459e-02   4.3457657e-02   4.2135343e-02   4.7225616e-02   3.7230530e-02   3.6864398e-02   0.0000000e+00   3.6117106e-02   3.2961012e-02   3.3041610e-02   3.8728465e-02   3.8046146e-02   3.2404631e-02   3.1606783e-02   3.1427642e-02   3.6671243e-02   3.3247903e-02   3.0172105e-02   3.1563087e-02   3.1062131e-02   2.9900535e-02   3.5418309e-02   3.6587757e-02   3.5291546e-02   4.3269062e-02   4.3699313e-02   3.8785813e-02   4.0575533e-02   3.6201504e-02   4.1572564e-02   4.2501964e-02   4.3507599e-02   4.2311379e-02   4.2707582e-02   3.5851651e-02   3.9047621e-02   3.5022506e-02   3.7610328e-02   3.0839547e-02   3.4206378e-02   4.0113229e-02   3.6153627e-02   2.7042446e-02   2.8885141e-02   3.4037680e-02   3.2511098e-02   2.9967788e-02   3.1323382e-02
   3.3216989e-02   3.7397542e-02   3.6677055e-02   3.6960152e-02   3.6594622e-02   3.4803294e-02   3.2341191e-02   3.3826184e-02   3.4762918e-02   3.8774350e-02   3.7603306e-02   4.1383695e-02   3.6763508e-02   3.8486121e-02   3.2541526e-02   3.1445902e-02   3.7357412e-02   3.5563009e-02   3.7969410e-02   3.7990180e-02   3.8168699e-02   3.9164546e-02   3.7054861e-02   3.7961971e-02   3.6705019e-02   3.6921646e-02   3.0805017e-02   2.9245060e-02   3.3666927e-02   3.3094266e-02   3.6063091e-02   3.2211651e-02   3.6246611e-02   3.7970991e-02   5.0204523e-02   4.8720717e-02   4.1337594e-02   3.4101287e-02   3.4619981e-02   3.7490968e-02   4.4696358e-02   3.9079387e-02   3.7662900e-02   4.2212217e-02   4.2660824e-02   4.7409384e-02   3.5278487e-02   3.3745489e-02   3.6117106e-02   0.0000000e+00   3.2734511e-02   3.2063941e-02   4.0351020e-02   3.6393605e-02   3.1482510e-02   3.3497625e-02   3.3151071e-02   3.7515940e-02   3.4409167e-02   3.1508054e-02   3.3562223e-02   3.4510824e-02   3.2806050e-02   3.9305061e-02   3.6986578e-02   3.2878409e-02   4.5320407e-02   4.6114131e-02   3.6885291e-02   4.6742994e-02   3.8755839e-02   4.1575506e-02   4.5179164e-02   4.5842256e-02   4.0560519e-02   4.6969352e-02   3.7395223e-02   3.9167275e-02   4.0295405e-02   4.3020196e-02   3.4307386e-02   3.5494132e-02   3.9870987e-02   3.6337254e-02   3.1112155e-02   3.3000204e-02   3.7663314e-02   3.7299987e-02   3.3493970e-02   3.1284092e-02
   2.7530081e-02   2.9659767e-02   3.0374534e-02   2.9352785e-02   3.3818368e-02   2.8675112e-02   2.7424383e-02   3.0193529e-02   3.1061209e-02   2.9715002e-02   3.3477150e-02   3.6798632e-02   2.8728112e-02   3.3070640e-02   2.9703957e-02   2.8816275e-02   3.0646570e-02   3.3663439e-02   3.1860599e-02   3.3551191e-02   3.5200153e-02   3.8364066e-02   3.3886119e-02   3.4733882e-02   3.5223401e-02   3.3965752e-02   2.9059030e-02   2.4832012e-02   3.1423243e-02   3.0513132e-02   3.6658616e-02   3.0977865e-02   3.2283335e-02   3.4589740e-02   4.3662032e-02   4.4941983e-02   3.6472386e-02   3.4282963e-02   3.2111186e-02   3.0456938e-02   4.3574286e-02   4.0778717e-02   3.2450794e-02   3.7573645e-02   3.8337901e-02   4.2510343e-02   2.9351332e-02   3.0148793e-02   3.2961012e-02   3.2734511e-02   0.0000000e+00   2.6759449e-02   3.4323677e-02   3.0450304e-02   2.6740808e-02   2.7099733e-02   2.8594490e-02   3.2681289e-02   2.9618894e-02   2.5850706e-02   2.7759798e-02   2.7379426e-02   2.8621140e-02   3.1806280e-02   2.9821477e-02   2.8391038e-02   3.8671555e-02   4.1195522e-02   3.5574773e-02   4.2374672e-02   3.2820206e-02   3.4043213e-02   3.7471130e-02   3.7953709e-02   4.2972587e-02   3.7308962e-02   3.3078168e-02   3.6178988e-02   3.0101141e-02   3.7962741e-02   2.9432553e-02   2.9650215e-02   3.3788026e-02   3.3116615e-02   2.6099249e-02   2.7917511e-02   3.4565930e-02   3.1150676e-02   2.7949658e-02   2.9080006e-02
   2.6584999e-02   2.9088269e-02   3.0248747e-02   3.0958861e-02   3.1009282e-02   3.0304039e-02   2.6097969e-02   2.6407308e-02   3.0951234e-02   2.8227851e-02   3.3767466e-02   3.6827263e-02   2.9128452e-02   3.2598824e-02   2.9234452e-02   3.0608351e-02   3.1817029e-02   3.2723017e-02   3.2143606e-02   3.2525411e-02   3.5279672e-02   3.5578718e-02   3.4405954e-02   3.5411099e-02   3.6256129e-02   3.2107839e-02   2.7604716e-02   2.8344772e-02   3.2567898e-02   3.2816007e-02   3.4620297e-02   3.3920622e-02   3.4199328e-02   3.7795738e-02   4.6970396e-02   4.8090765e-02   3.8157582e-02   3.5234457e-02   3.3673536e-02   3.1801113e-02   4.5801662e-02   4.0327002e-02   3.5029402e-02   3.7858493e-02   3.8188245e-02   3.9773721e-02   2.9061961e-02   2.9638118e-02   3.3041610e-02   3.2063941e-02   2.6759449e-02   0.0000000e+00   3.4055206e-02   3.0933921e-02   2.7313436e-02   2.5898061e-02   2.7751137e-02   3.1656255e-02   2.9746677e-02   2.5503523e-02   2.8659806e-02   2.6979118e-02   2.9643997e-02   3.1499068e-02   2.8361917e-02   2.6984716e-02   3.8518712e-02   3.7881158e-02   3.6791078e-02   3.8711797e-02   3.2143369e-02   3.5317478e-02   3.6752524e-02   3.7816977e-02   3.4743196e-02   3.6361567e-02   3.3397315e-02   3.6420507e-02   2.9611241e-02   3.1469851e-02   2.8164672e-02   2.9622796e-02   3.2738873e-02   3.2252596e-02   2.5293753e-02   2.6537510e-02   3.0445196e-02   2.8135377e-02   2.5763171e-02   2.6297289e-02
   3.0760497e-02   3.6321706e-02   3.4396009e-02   3.5136906e-02   3.5859274e-02   3.6663985e-02   3.2083119e-02   3.1972784e-02   3.7163050e-02   3.2897707e-02   3.9134280e-02   4.1697179e-02   3.6019750e-02   4.1484175e-02   3.6259070e-02   3.4856483e-02   3.6476995e-02   3.6336530e-02   3.8793524e-02   4.1206847e-02   4.4221478e-02   3.8641634e-02   4.1084518e-02   3.9795595e-02   4.0276600e-02   3.6616786e-02   3.0550162e-02   3.0530514e-02   3.9540134e-02   3.5284716e-02   3.8242615e-02   3.7514835e-02   3.5980225e-02   4.0473154e-02   4.5128809e-02   4.9200475e-02   4.3240701e-02   4.3220983e-02   3.9977321e-02   3.4203279e-02   5.0631061e-02   4.0940007e-02   3.7246313e-02   4.3259476e-02   4.4520538e-02   4.4857366e-02   3.8014709e-02   3.5529182e-02   3.8728465e-02   4.0351020e-02   3.4323677e-02   3.4055206e-02   0.0000000e+00   3.7015827e-02   3.1407809e-02   3.3762216e-02   3.3416448e-02   3.8866216e-02   3.5591412e-02   3.0671226e-02   3.3105443e-02   2.9558369e-02   3.1141381e-02   3.5639460e-02   3.3799820e-02   3.3042457e-02   4.2895755e-02   4.0737437e-02   4.2994207e-02   4.0395880e-02   3.5542048e-02   3.7043547e-02   4.2509558e-02   4.0568876e-02   3.7875098e-02   4.2012368e-02   4.1233563e-02   4.0240290e-02   3.5484001e-02   4.2808484e-02   3.4744214e-02   3.3144317e-02   3.6193640e-02   3.3984818e-02   2.9109045e-02   3.2729322e-02   3.6442465e-02   3.4693858e-02   3.0148543e-02   3.0553908e-02
   2.9613776e-02   3.6066458e-02   3.4234432e-02   3.2078865e-02   3.6501094e-02   3.2123450e-02   3.0945067e-02   3.0134688e-02   3.2673740e-02   3.3378105e-02   3.9123569e-02   3.8039787e-02   3.2880401e-02   3.7912152e-02   3.2734718e-02   3.3166136e-02   3.5527661e-02   3.7514093e-02   3.6494177e-02   3.8199457e-02   3.9648563e-02   4.3400985e-02   3.8296207e-02   3.6961231e-02   3.6962708e-02   3.6672360e-02   3.1537240e-02   3.0826959e-02   3.7467217e-02   3.3402156e-02   3.5699718e-02   3.6200308e-02   3.6449558e-02   4.1369370e-02   4.3480019e-02   4.7770216e-02   4.0878593e-02   3.6815314e-02   3.4556297e-02   3.3220929e-02   5.2012821e-02   4.0029422e-02   3.9083075e-02   4.0750266e-02   4.0023027e-02   4.3742080e-02   3.2452116e-02   3.2354228e-02   3.8046146e-02   3.6393605e-02   3.0450304e-02   3.0933921e-02   3.7015827e-02   0.0000000e+00   3.1598611e-02   3.2622365e-02   3.3655043e-02   3.5013419e-02   3.2329175e-02   3.0492372e-02   3.2222904e-02   3.2168964e-02   2.7497874e-02   3.4022233e-02   3.1775906e-02   2.8656919e-02   4.2122236e-02   4.1810772e-02   4.2734557e-02   4.6897737e-02   3.8274561e-02   3.7311479e-02   3.4990827e-02   3.9176884e-02   4.1220515e-02   4.8769742e-02   4.1804607e-02   3.8665969e-02   3.3000313e-02   3.8521690e-02   2.9435611e-02   3.4136471e-02   3.7902885e-02   3.3688152e-02   2.7961124e-02   3.0629543e-02   3.3475964e-02   3.4490580e-02   3.1924131e-02   2.7741071e-02
   2.7332184e-02   3.1262268e-02   3.0081245e-02   2.9071519e-02   3.4365790e-02   2.9596623e-02   2.6830708e-02   2.7078580e-02   3.0008551e-02   2.9282613e-02   3.3352499e-02   3.6481050e-02   3.0322557e-02   3.4575683e-02   2.9574515e-02   2.6843658e-02   3.3312065e-02   3.1606121e-02   3.0940823e-02   3.3079414e-02   3.3159553e-02   3.2457252e-02   3.0299677e-02   3.3262459e-02   3.3075274e-02   3.0911763e-02   2.9094549e-02   2.3916616e-02   3.1321068e-02   2.9589038e-02   3.3199852e-02   3.0711549e-02   3.5284024e-02   3.6214103e-02   3.4515804e-02   4.7725576e-02   3.8935030e-02   3.2598776e-02   3.2550794e-02   2.9348878e-02   3.6033493e-02   3.3236929e-02   3.4218016e-02   3.8889456e-02   3.9820976e-02   3.9253906e-02   3.0502009e-02   2.9476281e-02   3.2404631e-02   3.1482510e-02   2.6740808e-02   2.7313436e-02   3.1407809e-02   3.1598611e-02   0.0000000e+00   2.6464720e-02   2.8965927e-02   3.2235519e-02   2.8105045e-02   2.6984293e-02   2.7401352e-02   2.7902982e-02   2.6243327e-02   3.0655172e-02   2.8470616e-02   2.8210736e-02   3.7996964e-02   3.7869826e-02   3.2789392e-02   4.2458004e-02   3.1022076e-02   3.4265464e-02   3.5928138e-02   3.6035280e-02   3.8644183e-02   3.8016597e-02   3.5494046e-02   3.4484974e-02   2.9530540e-02   2.9445875e-02   2.8206444e-02   2.9208523e-02   3.2323151e-02   3.2575255e-02   2.5714714e-02   2.6127470e-02   2.8730848e-02   2.7936222e-02   2.5559161e-02   2.5458465e-02
   2.6755917e-02   3.1805343e-02   3.1543212e-02   2.9156320e-02   2.9754609e-02   2.7606927e-02   2.7578417e-02   2.6612884e-02   3.0811170e-02   2.9386764e-02   3.3943847e-02   3.5866667e-02   3.0762301e-02   3.4282633e-02   3.0600399e-02   2.7541341e-02   3.3386436e-02   3.4282115e-02   3.1571372e-02   3.2570658e-02   4.3784096e-02   3.6584251e-02   3.3043196e-02   3.2568126e-02   3.5361077e-02   3.3445878e-02   2.7563663e-02   2.6382814e-02   3.1517390e-02   3.0444337e-02   3.5773282e-02   3.1636405e-02   3.4959120e-02   3.5225889e-02   4.1776221e-02   4.6713959e-02   3.9646785e-02   3.3923272e-02   3.4866256e-02   3.2773088e-02   3.7778180e-02   3.3526225e-02   3.3224864e-02   3.7527316e-02   3.7713548e-02   3.8989688e-02   2.8743424e-02   2.8761161e-02   3.1606783e-02   3.3497625e-02   2.7099733e-02   2.5898061e-02   3.3762216e-02   3.2622365e-02   2.6464720e-02   0.0000000e+00   2.7674349e-02   3.3326947e-02   2.8653671e-02   2.7934431e-02   2.8752503e-02   2.8706605e-02   2.5445941e-02   3.0566165e-02   2.7672686e-02   2.8898115e-02   3.7789424e-02   3.7644315e-02   3.2563159e-02   4.0554658e-02   3.3754979e-02   3.4184528e-02   3.7262222e-02   3.6467349e-02   3.9917899e-02   4.3944439e-02   3.5566753e-02   3.4671320e-02   2.7421170e-02   3.5927456e-02   2.8579011e-02   2.9292612e-02   3.2023740e-02   3.2949370e-02   2.5081650e-02   2.6585016e-02   3.4311526e-02   2.9332724e-02   2.4740643e-02   2.6684243e-02
   2.8035242e-02   3.2826848e-02   2.9127525e-02   2.8721288e-02   3.0712450e-02   2.8075258e-02   2.6747348e-02   2.7925885e-02   3.1947956e-02   2.9880038e-02   3.3990553e-02   3.2933590e-02   2.9645470e-02   3.1684273e-02   2.8481813e-02   2.7894301e-02   3.0689702e-02   3.3764272e-02   3.1983918e-02   3.3525509e-02   3.6123542e-02   3.3951652e-02   3.3312082e-02   3.5177218e-02   3.5901250e-02   3.5639797e-02   2.7845235e-02   2.5580865e-02   3.2841964e-02   3.1279543e-02   3.4462698e-02   3.2553041e-02   3.5979597e-02   3.6904734e-02   4.4953563e-02   4.8246515e-02   4.0560505e-02   3.5214256e-02   3.3380451e-02   3.1511519e-02   3.5488669e-02   3.5714575e-02   3.5322941e-02   3.9474811e-02   3.8982278e-02   4.0934609e-02   3.0071636e-02   3.0425187e-02   3.1427642e-02   3.3151071e-02   2.8594490e-02   2.7751137e-02   3.3416448e-02   3.3655043e-02   2.8965927e-02   2.7674349e-02   0.0000000e+00   3.0843183e-02   2.9823493e-02   2.8476330e-02   2.8557645e-02   2.8607214e-02   2.6676729e-02   3.1150675e-02   2.8448296e-02   2.7732773e-02   3.8045427e-02   4.2001033e-02   3.5809582e-02   3.4655555e-02   3.3291952e-02   3.3781765e-02   3.6428932e-02   3.9794733e-02   3.6999502e-02   4.2834345e-02   3.4832096e-02   3.5625567e-02   2.9665752e-02   3.5643519e-02   3.0189157e-02   3.0716824e-02   3.5052097e-02   3.4204005e-02   2.7217751e-02   2.8283408e-02   3.0646755e-02   2.8025429e-02   2.7492135e-02   2.8513715e-02
   3.1631894e-02   3.5349939e-02   3.2729010e-02   3.3210201e-02   3.6166193e-02   3.3383323e-02   2.9494865e-02   3.1740307e-02   3.7136540e-02   3.3555356e-02   3.9154890e-02   3.9099987e-02   3.3939910e-02   3.8172656e-02   3.4123218e-02   3.4452215e-02   3.4345812e-02   4.0802611e-02   3.5961241e-02   3.8004597e-02   3.6440241e-02   3.7032929e-02   3.8867041e-02   3.7323755e-02   4.0423041e-02   3.6830137e-02   2.9730721e-02   2.9214006e-02   3.8088554e-02   3.5162482e-02   3.8900537e-02   3.7284495e-02   3.8634648e-02   3.8881557e-02   4.7585219e-02   5.0216449e-02   4.6307419e-02   3.6628299e-02   3.9039648e-02   3.2606126e-02   4.1571221e-02   3.9775075e-02   3.6829613e-02   4.3215505e-02   4.2422382e-02   4.5064151e-02   3.2379553e-02   3.2841860e-02   3.6671243e-02   3.7515940e-02   3.2681289e-02   3.1656255e-02   3.8866216e-02   3.5013419e-02   3.2235519e-02   3.3326947e-02   3.0843183e-02   0.0000000e+00   3.4025453e-02   3.0348271e-02   3.1836473e-02   3.0589995e-02   3.0139172e-02   3.4521096e-02   3.1290664e-02   3.0148154e-02   4.4569534e-02   4.5285145e-02   4.0066599e-02   4.2732893e-02   3.6250238e-02   3.9300555e-02   4.2134963e-02   4.2968653e-02   4.0033362e-02   4.4569650e-02   3.3572068e-02   4.0462641e-02   3.4334151e-02   3.3860221e-02   3.3954567e-02   3.4617899e-02   3.9290587e-02   3.8751998e-02   2.9423996e-02   3.1525316e-02   3.8360186e-02   3.4514465e-02   3.1506783e-02   3.1223071e-02
   2.9598851e-02   3.4722117e-02   3.3919498e-02   3.2524753e-02   3.3836437e-02   3.2220509e-02   2.8698085e-02   3.0520141e-02   3.5566602e-02   3.1411434e-02   3.5095427e-02   3.6155087e-02   3.2876458e-02   3.6666967e-02   3.1141899e-02   3.1996051e-02   3.2005236e-02   3.6860360e-02   3.4463735e-02   3.5654359e-02   3.1414222e-02   3.5283852e-02   3.8711502e-02   3.7082493e-02   3.6527531e-02   3.5955602e-02   2.9602022e-02   2.8661662e-02   3.6758808e-02   3.6229086e-02   3.7644712e-02   3.6366736e-02   3.6433066e-02   3.7235071e-02   4.9065349e-02   5.1925324e-02   4.2998059e-02   3.6858906e-02   3.5061163e-02   3.2177403e-02   4.3069241e-02   3.4071157e-02   3.7067041e-02   4.0561931e-02   4.1699531e-02   4.3860970e-02   3.1686619e-02   3.1261683e-02   3.3247903e-02   3.4409167e-02   2.9618894e-02   2.9746677e-02   3.5591412e-02   3.2329175e-02   2.8105045e-02   2.8653671e-02   2.9823493e-02   3.4025453e-02   0.0000000e+00   3.1520541e-02   3.2318286e-02   3.0476646e-02   3.0233545e-02   3.4356444e-02   3.3344806e-02   3.0350844e-02   4.2791788e-02   4.2495618e-02   3.8247320e-02   3.9073805e-02   3.5716375e-02   3.5787748e-02   3.5365900e-02   4.0038108e-02   3.6524182e-02   4.6235816e-02   3.4917793e-02   3.7158766e-02   3.4372653e-02   3.3276583e-02   3.0934138e-02   3.3511515e-02   3.8219261e-02   3.4014609e-02   3.0350122e-02   3.0915992e-02   3.3702843e-02   3.3612096e-02   2.9507991e-02   3.0731776e-02
   2.6159897e-02   2.8888415e-02   2.8880774e-02   2.9380464e-02   2.9060361e-02   2.9189796e-02   2.5497900e-02   2.6656792e-02   3.1943881e-02   2.9134955e-02   3.2693939e-02   3.4162458e-02   2.9860698e-02   3.1842143e-02   2.8672596e-02   2.8387245e-02   3.2247500e-02   3.3127773e-02   3.1496751e-02   3.2155517e-02   2.9784907e-02   2.7346702e-02   3.1300891e-02   3.1590189e-02   3.0605610e-02   3.1160771e-02   2.6608701e-02   2.7932136e-02   3.1243572e-02   3.2192878e-02   3.3196328e-02   3.2139674e-02   3.2700456e-02   3.3177686e-02   3.9614970e-02   5.1265575e-02   3.5903660e-02   3.2364780e-02   3.1028072e-02   3.0565293e-02   4.3776909e-02   3.0249093e-02   3.3299615e-02   3.6383098e-02   3.8208070e-02   4.0513443e-02   2.9219143e-02   2.7137675e-02   3.0172105e-02   3.1508054e-02   2.5850706e-02   2.5503523e-02   3.0671226e-02   3.0492372e-02   2.6984293e-02   2.7934431e-02   2.8476330e-02   3.0348271e-02   3.1520541e-02   0.0000000e+00   2.7851316e-02   2.7763011e-02   2.6605824e-02   2.8634874e-02   2.8171279e-02   2.6458308e-02   3.7662690e-02   3.7924107e-02   3.4933162e-02   3.6524978e-02   3.2354276e-02   3.0824972e-02   3.3534489e-02   3.8047846e-02   2.8387561e-02   4.2314689e-02   3.2391442e-02   3.3710112e-02   3.0072224e-02   3.2610869e-02   2.8045780e-02   3.0262326e-02   3.6138023e-02   3.0608864e-02   2.6191549e-02   2.5055696e-02   2.8788045e-02   2.8080835e-02   2.4952269e-02   2.5777860e-02
   2.7447588e-02   3.1934528e-02   3.0522833e-02   2.8583894e-02   3.2442353e-02   3.0501729e-02   2.7743097e-02   2.8010980e-02   3.3515365e-02   2.9242889e-02   3.4102663e-02   3.5945071e-02   3.0592132e-02   3.5085404e-02   2.9573349e-02   2.8717700e-02   3.3214408e-02   3.4642624e-02   3.4045189e-02   3.4351087e-02   3.3085222e-02   3.3201241e-02   3.5848547e-02   3.2740650e-02   3.5444623e-02   3.4507634e-02   2.8717602e-02   2.5971838e-02   3.1590340e-02   3.1068023e-02   3.3803334e-02   3.2536330e-02   3.3017692e-02   3.6979544e-02   4.0706240e-02   5.0520948e-02   3.5689369e-02   3.3718924e-02   3.5013863e-02   3.1388118e-02   4.5295452e-02   3.8728268e-02   3.6607746e-02   3.6867555e-02   3.8227170e-02   3.9981221e-02   3.0981094e-02   3.1152160e-02   3.1563087e-02   3.3562223e-02   2.7759798e-02   2.8659806e-02   3.3105443e-02   3.2222904e-02   2.7401352e-02   2.8752503e-02   2.8557645e-02   3.1836473e-02   3.2318286e-02   2.7851316e-02   0.0000000e+00   2.9858960e-02   2.8752906e-02   3.1271976e-02   2.8794002e-02   2.8235518e-02   3.8176891e-02   3.8281963e-02   3.4542576e-02   3.9313853e-02   3.5980820e-02   3.4104427e-02   4.0290285e-02   3.6442207e-02   3.5951216e-02   3.8848651e-02   3.4331272e-02   3.3822315e-02   3.3897642e-02   2.8228233e-02   3.0100049e-02   3.2440030e-02   3.7508662e-02   3.2160800e-02   3.0003953e-02   2.7686277e-02   3.2951744e-02   3.1372273e-02   2.8159927e-02   2.7791388e-02
   2.5697631e-02   3.0980628e-02   3.1113888e-02   2.5903949e-02   3.0879549e-02   2.9798378e-02   2.5257926e-02   2.6991751e-02   3.0083561e-02   3.0065501e-02   3.5482096e-02   3.5623626e-02   2.8514186e-02   3.4782700e-02   2.8307218e-02   2.9039994e-02   3.0949354e-02   3.0285640e-02   3.0311663e-02   3.3563492e-02   3.1907824e-02   2.8543956e-02   3.4761886e-02   3.2628385e-02   3.7739294e-02   3.2141940e-02   2.6307093e-02   2.5713395e-02   3.1309452e-02   3.0140769e-02   3.4375990e-02   3.2927698e-02   3.2372435e-02   3.5058060e-02   4.1881905e-02   5.0820977e-02   4.1092740e-02   3.8213129e-02   3.3703630e-02   3.0194892e-02   3.2407691e-02   3.2090965e-02   3.4860177e-02   3.6751755e-02   3.7979300e-02   4.1016926e-02   2.9962593e-02   3.0759510e-02   3.1062131e-02   3.4510824e-02   2.7379426e-02   2.6979118e-02   2.9558369e-02   3.2168964e-02   2.7902982e-02   2.8706605e-02   2.8607214e-02   3.0589995e-02   3.0476646e-02   2.7763011e-02   2.9858960e-02   0.0000000e+00   2.7739844e-02   3.0496284e-02   2.6450858e-02   2.7399854e-02   3.7130332e-02   3.7496818e-02   3.4460201e-02   3.3583689e-02   3.3771289e-02   3.5513611e-02   3.8683232e-02   3.7660606e-02   3.5729171e-02   4.2266724e-02   3.4652461e-02   3.4047078e-02   3.4596900e-02   2.7436094e-02   2.7316304e-02   3.0942567e-02   3.4004215e-02   3.0126547e-02   2.6210680e-02   2.6097801e-02   3.3955203e-02   2.8428747e-02   2.5649267e-02   2.5122113e-02
   2.5803606e-02   3.1211035e-02   2.9451409e-02   2.6101228e-02   2.8831922e-02   2.8331718e-02   2.4792249e-02   2.6683507e-02   2.8278960e-02   2.9332022e-02   3.5635953e-02   3.2881800e-02   2.9835409e-02   2.9935420e-02   2.6634530e-02   2.7884444e-02   3.0112494e-02   3.2821605e-02   3.0424834e-02   3.2417030e-02   3.4643830e-02   2.7866848e-02   3.3528301e-02   3.1158005e-02   3.5391894e-02   3.2941969e-02   2.7843932e-02   2.4513676e-02   3.0408549e-02   3.0010331e-02   3.3050708e-02   3.2832817e-02   3.3394623e-02   3.2712066e-02   4.1677439e-02   4.7190901e-02   4.0540074e-02   3.7947555e-02   3.2450675e-02   2.8086844e-02   3.2524340e-02   3.0305783e-02   3.5106654e-02   3.7757527e-02   3.7182508e-02   3.8677798e-02   2.6723964e-02   2.8264436e-02   2.9900535e-02   3.2806050e-02   2.8621140e-02   2.9643997e-02   3.1141381e-02   2.7497874e-02   2.6243327e-02   2.5445941e-02   2.6676729e-02   3.0139172e-02   3.0233545e-02   2.6605824e-02   2.8752906e-02   2.7739844e-02   0.0000000e+00   2.9149909e-02   2.7672413e-02   2.7339624e-02   3.4456748e-02   4.0270604e-02   3.5159210e-02   3.5596158e-02   3.3866702e-02   3.5996889e-02   3.8086582e-02   3.7019901e-02   3.5496728e-02   4.0053301e-02   3.3400972e-02   3.4834831e-02   3.3597669e-02   2.7426004e-02   2.9612186e-02   3.1466659e-02   3.2297765e-02   2.6269890e-02   2.4929845e-02   2.6546706e-02   3.2853071e-02   2.8894146e-02   2.7633744e-02   2.3329779e-02
   2.8027587e-02   3.3327936e-02   3.2956520e-02   3.1861373e-02   3.5390526e-02   3.1259648e-02   2.9598109e-02   2.9644121e-02   3.1518934e-02   3.1348705e-02   3.6954995e-02   3.6637027e-02   3.3347562e-02   3.5871303e-02   3.4516278e-02   3.1909236e-02   3.2883237e-02   3.5782124e-02   3.5028531e-02   3.5472499e-02   4.5363653e-02   4.6125200e-02   3.9961754e-02   3.6021439e-02   3.8571668e-02   3.4892230e-02   2.8004354e-02   2.9906215e-02   3.8124985e-02   3.5329257e-02   3.8243147e-02   3.4158528e-02   3.7062190e-02   3.8941942e-02   4.6538099e-02   4.8016367e-02   4.3866718e-02   3.9753990e-02   3.7931246e-02   3.2028128e-02   4.2788174e-02   3.8910515e-02   3.7656360e-02   4.2394491e-02   4.1182808e-02   4.3923358e-02   3.4582245e-02   3.4165616e-02   3.5418309e-02   3.9305061e-02   3.1806280e-02   3.1499068e-02   3.5639460e-02   3.4022233e-02   3.0655172e-02   3.0566165e-02   3.1150675e-02   3.4521096e-02   3.4356444e-02   2.8634874e-02   3.1271976e-02   3.0496284e-02   2.9149909e-02   0.0000000e+00   3.1120888e-02   2.9968961e-02   4.1593129e-02   4.3518301e-02   3.5292276e-02   3.9675847e-02   3.6048816e-02   3.6318917e-02   3.9365193e-02   4.1143942e-02   4.0373038e-02   4.4804427e-02   3.9119066e-02   3.7026522e-02   3.5968416e-02   2.8465804e-02   3.0640835e-02   3.0583741e-02   3.5221727e-02   3.3650272e-02   2.8233042e-02   2.9426252e-02   3.3834907e-02   3.0264175e-02   2.9244306e-02   2.9273729e-02
   2.9620461e-02   3.1549581e-02   3.0487475e-02   2.9862258e-02   3.4882268e-02   3.3445980e-02   2.9452620e-02   2.9302307e-02   3.4705586e-02   3.2054387e-02   3.1971227e-02   3.5073222e-02   3.4539384e-02   3.4658009e-02   2.9789182e-02   3.1395128e-02   3.4109022e-02   3.3610422e-02   3.4739853e-02   3.6017536e-02   3.9360311e-02   3.6169455e-02   3.5989186e-02   3.3584518e-02   3.6318090e-02   3.5300582e-02   3.0918589e-02   2.8913321e-02   3.5100382e-02   3.1953886e-02   3.6559726e-02   3.4935123e-02   3.8055798e-02   3.7174898e-02   4.3293041e-02   4.6601561e-02   4.2591556e-02   3.7468993e-02   3.5796274e-02   3.0373554e-02   4.0104945e-02   3.5744800e-02   3.6873837e-02   4.2146930e-02   4.0283241e-02   4.2619303e-02   3.3281552e-02   3.3985473e-02   3.6587757e-02   3.6986578e-02   2.9821477e-02   2.8361917e-02   3.3799820e-02   3.1775906e-02   2.8470616e-02   2.7672686e-02   2.8448296e-02   3.1290664e-02   3.3344806e-02   2.8171279e-02   2.8794002e-02   2.6450858e-02   2.7672413e-02   3.1120888e-02   0.0000000e+00   2.9566379e-02   4.0609397e-02   4.2611706e-02   3.4694038e-02   3.8982091e-02   3.3637381e-02   3.4689274e-02   3.7687240e-02   3.8746734e-02   3.6303592e-02   4.4167278e-02   3.5594161e-02   3.3601769e-02   3.5856402e-02   2.6531089e-02   2.8004662e-02   2.9942285e-02   3.5084669e-02   3.3416126e-02   2.7714563e-02   2.9392215e-02   3.2228039e-02   2.9405012e-02   2.7716062e-02   2.9498589e-02
   2.7920403e-02   3.0245396e-02   3.0393523e-02   2.8770907e-02   3.1993078e-02   2.9682881e-02   2.8819204e-02   2.7874707e-02   3.2077668e-02   3.0399921e-02   3.0365343e-02   3.4772748e-02   3.3420521e-02   3.7020440e-02   3.1812393e-02   3.1418677e-02   3.0906070e-02   3.1366091e-02   3.3787819e-02   3.4875620e-02   3.2882498e-02   3.5100108e-02   3.2286424e-02   3.1697865e-02   3.4482246e-02   3.5301488e-02   2.9043645e-02   2.8862016e-02   3.3691559e-02   3.1992112e-02   3.3365683e-02   3.4495947e-02   3.4547154e-02   3.5581139e-02   4.4288329e-02   3.9816446e-02   3.8950666e-02   3.5450354e-02   3.3829720e-02   3.0372672e-02   4.0906115e-02   3.1393278e-02   3.5181436e-02   4.0702951e-02   3.9924588e-02   4.2724281e-02   3.0769304e-02   3.2996362e-02   3.5291546e-02   3.2878409e-02   2.8391038e-02   2.6984716e-02   3.3042457e-02   2.8656919e-02   2.8210736e-02   2.8898115e-02   2.7732773e-02   3.0148154e-02   3.0350844e-02   2.6458308e-02   2.8235518e-02   2.7399854e-02   2.7339624e-02   2.9968961e-02   2.9566379e-02   0.0000000e+00   3.6858967e-02   3.8191741e-02   3.2827391e-02   3.9869674e-02   3.3143218e-02   3.3856227e-02   3.8551509e-02   3.5638882e-02   3.7948420e-02   4.2971991e-02   3.1136077e-02   3.1491642e-02   3.4935474e-02   3.2145178e-02   2.9455323e-02   2.9602522e-02   3.3509199e-02   3.5949673e-02   2.7210503e-02   2.6341562e-02   2.8452489e-02   2.6506734e-02   2.6194262e-02   2.6293381e-02
   3.5827010e-02   4.0932392e-02   4.1439061e-02   3.8529547e-02   4.3533173e-02   3.8958552e-02   3.8307183e-02   3.9920752e-02   4.2620259e-02   4.0750861e-02   4.2198871e-02   4.5125399e-02   4.2087636e-02   4.2186680e-02   4.1020811e-02   4.1111045e-02   4.2117270e-02   4.1368634e-02   4.3098456e-02   4.5390795e-02   4.3328409e-02   4.4522047e-02   4.3104232e-02   4.1717771e-02   4.6712965e-02   4.1878457e-02   3.9679038e-02   4.0486026e-02   4.3109417e-02   4.0653761e-02   4.3523178e-02   4.3184319e-02   4.3969125e-02   4.4984954e-02   5.6179488e-02   5.4986860e-02   5.0297182e-02   4.4846227e-02   4.1499937e-02   4.0148962e-02   5.4408990e-02   4.2412284e-02   4.4258307e-02   4.9841955e-02   4.7278158e-02   5.2889221e-02   4.1803528e-02   4.1840811e-02   4.3269062e-02   4.5320407e-02   3.8671555e-02   3.8518712e-02   4.2895755e-02   4.2122236e-02   3.7996964e-02   3.7789424e-02   3.8045427e-02   4.4569534e-02   4.2791788e-02   3.7662690e-02   3.8176891e-02   3.7130332e-02   3.4456748e-02   4.1593129e-02   4.0609397e-02   3.6858967e-02   0.0000000e+00   4.8565234e-02   4.6017728e-02   4.8134348e-02   4.4079024e-02   4.2241933e-02   4.5266354e-02   4.6555647e-02   4.7481286e-02   4.9007716e-02   4.3122955e-02   4.5733510e-02   4.3389535e-02   3.5679226e-02   3.6602899e-02   3.7877103e-02   4.3528346e-02   4.3741781e-02   3.7047370e-02   3.6528085e-02   3.8748845e-02   3.8194138e-02   3.6820631e-02   3.6509501e-02
   3.8559232e-02   4.3530123e-02   4.1951305e-02   3.7763571e-02   4.5356535e-02   4.0589695e-02   3.9269011e-02   3.9255656e-02   4.5515682e-02   3.8742011e-02   4.2071172e-02   4.7380396e-02   4.1961340e-02   4.5917406e-02   3.9731757e-02   3.9237871e-02   3.9715415e-02   4.4450152e-02   4.3870839e-02   4.6915097e-02   4.5841573e-02   4.1568873e-02   4.2889555e-02   4.0494374e-02   4.7263788e-02   4.0909997e-02   4.2867304e-02   3.8743511e-02   4.4014974e-02   4.4479548e-02   4.7942882e-02   4.4417226e-02   4.6022986e-02   4.6628621e-02   5.6276360e-02   5.9348764e-02   4.8473357e-02   4.7313482e-02   4.5432839e-02   4.2116647e-02   6.1445309e-02   3.9784006e-02   4.7014906e-02   4.9559910e-02   4.8225058e-02   5.3252343e-02   4.1607081e-02   4.0907704e-02   4.3699313e-02   4.6114131e-02   4.1195522e-02   3.7881158e-02   4.0737437e-02   4.1810772e-02   3.7869826e-02   3.7644315e-02   4.2001033e-02   4.5285145e-02   4.2495618e-02   3.7924107e-02   3.8281963e-02   3.7496818e-02   4.0270604e-02   4.3518301e-02   4.2611706e-02   3.8191741e-02   4.8565234e-02   0.0000000e+00   4.8812979e-02   4.8437572e-02   4.3197059e-02   4.7468241e-02   4.9171491e-02   5.2538984e-02   5.0298983e-02   5.0353055e-02   4.6896535e-02   4.6179524e-02   4.5695211e-02   3.9786568e-02   3.8878793e-02   4.1115034e-02   4.4492482e-02   4.5130947e-02   3.8760075e-02   3.7410696e-02   3.9366766e-02   3.5575207e-02   3.6615475e-02   3.7225166e-02
   3.6126838e-02   3.9936187e-02   3.8242997e-02   3.6851722e-02   3.9543320e-02   3.6521279e-02   3.6388132e-02   3.7794327e-02   4.3550656e-02   3.7698953e-02   3.8943931e-02   4.2171111e-02   3.8459275e-02   4.2761034e-02   3.6916791e-02   3.5043667e-02   3.6667111e-02   4.2735332e-02   4.0173831e-02   4.1259304e-02   4.3742619e-02   3.7081418e-02   4.0054259e-02   4.0218814e-02   4.3832022e-02   4.1164961e-02   3.1294328e-02   3.1790727e-02   3.8064715e-02   3.7773984e-02   4.0814163e-02   3.9972244e-02   4.2020208e-02   4.1570082e-02   4.9970384e-02   5.4198375e-02   4.6929316e-02   4.1121526e-02   4.2940050e-02   3.5676219e-02   4.9194909e-02   3.9187042e-02   4.1910480e-02   4.7049853e-02   4.5853957e-02   4.8628333e-02   3.6803248e-02   3.6545618e-02   3.8785813e-02   3.6885291e-02   3.5574773e-02   3.6791078e-02   4.2994207e-02   4.2734557e-02   3.2789392e-02   3.2563159e-02   3.5809582e-02   4.0066599e-02   3.8247320e-02   3.4933162e-02   3.4542576e-02   3.4460201e-02   3.5159210e-02   3.5292276e-02   3.4694038e-02   3.2827391e-02   4.6017728e-02   4.8812979e-02   0.0000000e+00   4.6457434e-02   3.8552514e-02   4.2182563e-02   4.4661088e-02   4.3268968e-02   4.4709321e-02   5.0014962e-02   3.9037376e-02   4.1114274e-02   3.9316256e-02   3.0512966e-02   3.1499776e-02   3.3196878e-02   4.0288709e-02   4.0235181e-02   3.2428316e-02   3.3058394e-02   3.0196480e-02   3.4689498e-02   3.5840109e-02   3.3269506e-02
   3.7748802e-02   4.6177210e-02   4.1306437e-02   3.9567284e-02   4.2945167e-02   4.0669782e-02   3.9456039e-02   4.0876975e-02   4.5135838e-02   4.0540136e-02   4.4715221e-02   4.8103577e-02   3.8282763e-02   4.2026573e-02   3.5982532e-02   3.6303826e-02   3.6674809e-02   4.0393127e-02   4.3513068e-02   4.3532392e-02   4.0307252e-02   4.4223852e-02   4.4793128e-02   4.5090183e-02   4.3973775e-02   4.4823623e-02   3.6939388e-02   3.8924231e-02   4.3161038e-02   3.9086879e-02   4.5834290e-02   4.4165273e-02   4.5577432e-02   4.1648073e-02   5.7541806e-02   5.5918653e-02   4.7726538e-02   4.3345108e-02   4.3616576e-02   3.8261583e-02   4.9430329e-02   4.7265052e-02   4.8851117e-02   4.7851709e-02   4.8687060e-02   5.3832802e-02   4.3286662e-02   3.8192504e-02   4.0575533e-02   4.6742994e-02   4.2374672e-02   3.8711797e-02   4.0395880e-02   4.6897737e-02   4.2458004e-02   4.0554658e-02   3.4655555e-02   4.2732893e-02   3.9073805e-02   3.6524978e-02   3.9313853e-02   3.3583689e-02   3.5596158e-02   3.9675847e-02   3.8982091e-02   3.9869674e-02   4.8134348e-02   4.8437572e-02   4.6457434e-02   0.0000000e+00   4.1130342e-02   3.9603446e-02   5.4581567e-02   5.0484175e-02   5.3357752e-02   5.2757136e-02   4.6139062e-02   5.0675128e-02   4.5831583e-02   4.3474029e-02   3.9552221e-02   3.9524851e-02   4.4920264e-02   4.3701211e-02   3.7361681e-02   3.4242096e-02   4.3760153e-02   4.3931961e-02   4.1949262e-02   3.8746509e-02
   3.3314076e-02   3.4953540e-02   3.4905173e-02   3.3912455e-02   3.6510032e-02   3.5767888e-02   3.1889876e-02   3.2336429e-02   3.9107003e-02   3.6195972e-02   3.8697711e-02   3.7159238e-02   3.6233432e-02   3.9340883e-02   3.3427332e-02   3.2415419e-02   3.7736274e-02   3.7676289e-02   3.8041708e-02   3.9885601e-02   4.4044398e-02   3.7957107e-02   4.1148192e-02   4.2166061e-02   4.2505069e-02   3.9307051e-02   3.6383095e-02   3.2720776e-02   3.9467619e-02   3.4149899e-02   3.8947275e-02   3.7816267e-02   4.2732840e-02   4.2617802e-02   4.4749560e-02   5.0268719e-02   4.6099165e-02   3.9236633e-02   3.9244061e-02   3.4781087e-02   4.5665997e-02   4.1837928e-02   3.9002928e-02   4.4513084e-02   4.3222398e-02   4.4768127e-02   3.2540631e-02   3.3961995e-02   3.6201504e-02   3.8755839e-02   3.2820206e-02   3.2143369e-02   3.5542048e-02   3.8274561e-02   3.1022076e-02   3.3754979e-02   3.3291952e-02   3.6250238e-02   3.5716375e-02   3.2354276e-02   3.5980820e-02   3.3771289e-02   3.3866702e-02   3.6048816e-02   3.3637381e-02   3.3143218e-02   4.4079024e-02   4.3197059e-02   3.8552514e-02   4.1130342e-02   0.0000000e+00   4.1907991e-02   4.4746026e-02   4.3018695e-02   4.7534580e-02   4.7222666e-02   4.3313538e-02   4.3224646e-02   3.9747177e-02   3.9236960e-02   3.7704081e-02   3.5795832e-02   4.0724099e-02   3.8111058e-02   3.1903101e-02   3.1573677e-02   3.6791156e-02   3.5780287e-02   3.0305825e-02   3.0042266e-02
   3.4153418e-02   4.0091009e-02   3.7932125e-02   3.8745926e-02   3.8005548e-02   3.9221436e-02   3.3669065e-02   3.4838420e-02   3.9703835e-02   3.8407352e-02   3.9053317e-02   3.8214738e-02   3.6910378e-02   4.2219090e-02   3.5186590e-02   3.3290105e-02   3.9536928e-02   3.9788807e-02   4.0127815e-02   4.1244408e-02   4.3073489e-02   3.8686411e-02   4.0461869e-02   3.8662017e-02   4.3942529e-02   3.7120121e-02   3.3905832e-02   3.6070640e-02   3.9465099e-02   3.6280129e-02   4.0146843e-02   4.0001816e-02   4.2798382e-02   4.5595255e-02   5.3603247e-02   5.3012790e-02   4.5854377e-02   4.6441635e-02   3.9666942e-02   3.6110915e-02   5.3107612e-02   4.0129286e-02   3.8819278e-02   4.5792148e-02   4.2229383e-02   4.7598638e-02   3.5468270e-02   3.8521417e-02   4.1572564e-02   4.1575506e-02   3.4043213e-02   3.5317478e-02   3.7043547e-02   3.7311479e-02   3.4265464e-02   3.4184528e-02   3.3781765e-02   3.9300555e-02   3.5787748e-02   3.0824972e-02   3.4104427e-02   3.5513611e-02   3.5996889e-02   3.6318917e-02   3.4689274e-02   3.3856227e-02   4.2241933e-02   4.7468241e-02   4.2182563e-02   3.9603446e-02   4.1907991e-02   0.0000000e+00   4.5235801e-02   4.0540176e-02   4.3916522e-02   4.7773449e-02   3.8590447e-02   4.0145125e-02   3.7476112e-02   3.2496984e-02   3.4606704e-02   3.5705158e-02   4.2702644e-02   4.0044909e-02   3.2040801e-02   3.3439654e-02   3.7120956e-02   3.6817774e-02   3.5201870e-02   3.3964701e-02
   3.3910483e-02   4.3035878e-02   4.1120808e-02   4.3095959e-02   4.2938934e-02   4.1899432e-02   3.6910006e-02   3.8688026e-02   3.8277639e-02   4.0036117e-02   4.5032565e-02   4.3031657e-02   3.9097166e-02   4.3760821e-02   4.0550918e-02   3.7020979e-02   4.0400126e-02   4.8083619e-02   4.3588687e-02   4.7225244e-02   4.9489896e-02   4.2599980e-02   4.2474116e-02   4.1885024e-02   4.4315161e-02   4.1215328e-02   3.7861080e-02   3.4608658e-02   4.1403999e-02   3.9321761e-02   3.9368126e-02   3.9428099e-02   4.5344168e-02   4.5655112e-02   5.5290229e-02   5.8866871e-02   5.0335880e-02   4.4220874e-02   4.5639183e-02   3.8697685e-02   6.4865358e-02   4.4370981e-02   4.5796640e-02   4.9321524e-02   5.1742912e-02   5.2112524e-02   3.9857409e-02   4.1465550e-02   4.2501964e-02   4.5179164e-02   3.7471130e-02   3.6752524e-02   4.2509558e-02   3.4990827e-02   3.5928138e-02   3.7262222e-02   3.6428932e-02   4.2134963e-02   3.5365900e-02   3.3534489e-02   4.0290285e-02   3.8683232e-02   3.8086582e-02   3.9365193e-02   3.7687240e-02   3.8551509e-02   4.5266354e-02   4.9171491e-02   4.4661088e-02   5.4581567e-02   4.4746026e-02   4.5235801e-02   0.0000000e+00   4.9606921e-02   5.1706175e-02   5.2922147e-02   4.5636523e-02   4.2378650e-02   4.4388136e-02   3.2094704e-02   3.7954220e-02   3.7870957e-02   4.2908466e-02   4.0224774e-02   3.3925830e-02   3.2742149e-02   3.9740243e-02   4.2363052e-02   3.7074623e-02   3.5589435e-02
   3.2033833e-02   3.9726277e-02   3.9274948e-02   3.8662553e-02   4.1676123e-02   3.5505311e-02   3.3956875e-02   3.6832021e-02   4.1306223e-02   4.0070521e-02   4.3807301e-02   4.4508961e-02   3.9036905e-02   3.8802413e-02   3.7367702e-02   3.8080277e-02   4.1852908e-02   4.4579928e-02   4.3349654e-02   4.5072742e-02   4.1055384e-02   4.0591333e-02   4.1006338e-02   4.1168053e-02   4.4141562e-02   3.9542272e-02   4.0141600e-02   3.3954535e-02   4.0881551e-02   3.9515264e-02   3.8548614e-02   3.9838762e-02   4.4824134e-02   4.6485790e-02   5.2329518e-02   5.5475621e-02   4.5975152e-02   4.6515980e-02   4.2160937e-02   3.8762624e-02   5.2874503e-02   4.6495054e-02   4.6002066e-02   4.8412481e-02   4.7594212e-02   4.8410185e-02   3.9615925e-02   4.2316928e-02   4.3507599e-02   4.5842256e-02   3.7953709e-02   3.7816977e-02   4.0568876e-02   3.9176884e-02   3.6035280e-02   3.6467349e-02   3.9794733e-02   4.2968653e-02   4.0038108e-02   3.8047846e-02   3.6442207e-02   3.7660606e-02   3.7019901e-02   4.1143942e-02   3.8746734e-02   3.5638882e-02   4.6555647e-02   5.2538984e-02   4.3268968e-02   5.0484175e-02   4.3018695e-02   4.0540176e-02   4.9606921e-02   0.0000000e+00   5.1810894e-02   4.5859670e-02   4.3317354e-02   4.3618704e-02   4.2515138e-02   4.0941978e-02   3.4364531e-02   3.8426131e-02   4.3830621e-02   3.9954398e-02   3.3863700e-02   3.5003688e-02   3.8999538e-02   3.9315842e-02   3.5592438e-02   3.3141990e-02
   4.1351301e-02   4.1260349e-02   4.5884205e-02   3.9140382e-02   4.0335348e-02   4.1010554e-02   3.4741511e-02   4.0044247e-02   3.7105629e-02   3.5856804e-02   4.1367976e-02   4.6175491e-02   4.3819779e-02   3.9731154e-02   3.8884966e-02   4.0684798e-02   3.9657576e-02   4.1911109e-02   4.2587689e-02   5.0056136e-02   5.2594288e-02   4.0420040e-02   4.5698644e-02   4.7504315e-02   4.8024838e-02   4.2863530e-02   4.1884585e-02   3.8645182e-02   4.3493415e-02   4.2145824e-02   4.7383337e-02   4.2362884e-02   4.7700816e-02   4.6009769e-02   4.6489311e-02   5.0899985e-02   4.8240428e-02   4.8535691e-02   4.2924175e-02   4.1711309e-02   5.2187945e-02   4.1550806e-02   3.9946777e-02   4.9868639e-02   5.0662249e-02   5.1960198e-02   3.7103198e-02   3.4340795e-02   4.2311379e-02   4.0560519e-02   4.2972587e-02   3.4743196e-02   3.7875098e-02   4.1220515e-02   3.8644183e-02   3.9917899e-02   3.6999502e-02   4.0033362e-02   3.6524182e-02   2.8387561e-02   3.5951216e-02   3.5729171e-02   3.5496728e-02   4.0373038e-02   3.6303592e-02   3.7948420e-02   4.7481286e-02   5.0298983e-02   4.4709321e-02   5.3357752e-02   4.7534580e-02   4.3916522e-02   5.1706175e-02   5.1810894e-02   0.0000000e+00   4.5953818e-02   4.8111685e-02   5.3912541e-02   4.7062471e-02   4.1223503e-02   3.8625485e-02   4.1785951e-02   4.4487769e-02   4.5246302e-02   4.3034300e-02   4.0523569e-02   4.2618459e-02   4.2596580e-02   3.4061617e-02   4.1369046e-02
   3.8822552e-02   4.0766473e-02   3.9868493e-02   4.0244118e-02   4.0872037e-02   4.2361718e-02   3.5158704e-02   3.7616693e-02   4.0927540e-02   3.9004475e-02   4.1624578e-02   4.3574261e-02   3.9418254e-02   4.4145898e-02   3.9778142e-02   4.2898467e-02   4.0498105e-02   4.5912015e-02   5.3154732e-02   4.7679762e-02   4.5925321e-02   4.6007352e-02   4.6046823e-02   4.9174113e-02   4.8421487e-02   4.5600366e-02   4.1904185e-02   4.2779569e-02   4.3793041e-02   3.8726684e-02   3.9553345e-02   4.1533264e-02   4.6590718e-02   4.7441003e-02   4.7124644e-02   4.9020623e-02   4.8869496e-02   4.8155874e-02   4.1310277e-02   3.7891284e-02   5.1868372e-02   4.1367515e-02   4.8228919e-02   5.1413422e-02   4.9532660e-02   4.8550256e-02   4.1769432e-02   4.0758435e-02   4.2707582e-02   4.6969352e-02   3.7308962e-02   3.6361567e-02   4.2012368e-02   4.8769742e-02   3.8016597e-02   4.3944439e-02   4.2834345e-02   4.4569650e-02   4.6235816e-02   4.2314689e-02   3.8848651e-02   4.2266724e-02   4.0053301e-02   4.4804427e-02   4.4167278e-02   4.2971991e-02   4.9007716e-02   5.0353055e-02   5.0014962e-02   5.2757136e-02   4.7222666e-02   4.7773449e-02   5.2922147e-02   4.5859670e-02   4.5953818e-02   0.0000000e+00   4.2701361e-02   4.4075528e-02   4.2531547e-02   4.0288135e-02   4.0039589e-02   3.8888503e-02   4.3561954e-02   4.2305597e-02   4.2186738e-02   4.2280119e-02   4.3960976e-02   4.0067836e-02   3.7664972e-02   4.0628194e-02
   3.4906965e-02   3.7649600e-02   3.9349522e-02   3.8735926e-02   3.9911397e-02   3.9679909e-02   3.4043401e-02   3.4871173e-02   4.0055643e-02   3.4709516e-02   4.1562418e-02   4.2545028e-02   3.5814495e-02   4.0811309e-02   3.5626633e-02   3.8864794e-02   3.9292060e-02   4.1762798e-02   3.7972702e-02   3.7385541e-02   4.6300601e-02   3.8122365e-02   4.2143297e-02   4.2723828e-02   4.6011589e-02   3.8795194e-02   3.1670387e-02   3.5027110e-02   3.8885039e-02   3.7634854e-02   4.0432814e-02   4.2891127e-02   4.4064326e-02   4.4931570e-02   4.9269045e-02   5.0742526e-02   5.1834659e-02   3.9280703e-02   4.1247343e-02   3.7330788e-02   4.3913109e-02   4.4542878e-02   4.0533777e-02   4.7461923e-02   4.8607736e-02   4.9734947e-02   3.7769536e-02   3.5945211e-02   3.5851651e-02   3.7395223e-02   3.3078168e-02   3.3397315e-02   4.1233563e-02   4.1804607e-02   3.5494046e-02   3.5566753e-02   3.4832096e-02   3.3572068e-02   3.4917793e-02   3.2391442e-02   3.4331272e-02   3.4652461e-02   3.3400972e-02   3.9119066e-02   3.5594161e-02   3.1136077e-02   4.3122955e-02   4.6896535e-02   3.9037376e-02   4.6139062e-02   4.3313538e-02   3.8590447e-02   4.5636523e-02   4.3317354e-02   4.8111685e-02   4.2701361e-02   0.0000000e+00   4.0794415e-02   3.7055817e-02   3.0256919e-02   3.7619611e-02   3.8228810e-02   4.2649744e-02   3.8911345e-02   3.5311088e-02   3.2749676e-02   3.3145624e-02   3.8219137e-02   3.5265621e-02   3.2986632e-02
   3.4538409e-02   3.6484747e-02   3.6354217e-02   3.8149595e-02   4.0447222e-02   3.7667318e-02   3.4828986e-02   3.7257660e-02   4.6271393e-02   3.6360863e-02   4.0882032e-02   4.4069630e-02   3.8109708e-02   4.4664323e-02   3.7303505e-02   3.5406803e-02   4.0026143e-02   4.0009247e-02   4.0296805e-02   4.2660037e-02   4.6565970e-02   3.9392325e-02   4.3613367e-02   4.1068722e-02   4.3683127e-02   4.1888800e-02   3.4244370e-02   3.6149382e-02   4.2052089e-02   3.8138076e-02   3.9915528e-02   3.9362135e-02   4.0115665e-02   3.9296818e-02   4.8967979e-02   5.1612405e-02   4.8911256e-02   4.2059761e-02   4.2177688e-02   3.6493603e-02   4.6540668e-02   4.4271050e-02   4.1657330e-02   4.5886868e-02   4.5183731e-02   4.9372014e-02   4.0400548e-02   3.7694503e-02   3.9047621e-02   3.9167275e-02   3.6178988e-02   3.6420507e-02   4.0240290e-02   3.8665969e-02   3.4484974e-02   3.4671320e-02   3.5625567e-02   4.0462641e-02   3.7158766e-02   3.3710112e-02   3.3822315e-02   3.4047078e-02   3.4834831e-02   3.7026522e-02   3.3601769e-02   3.1491642e-02   4.5733510e-02   4.6179524e-02   4.1114274e-02   5.0675128e-02   4.3224646e-02   4.0145125e-02   4.2378650e-02   4.3618704e-02   5.3912541e-02   4.4075528e-02   4.0794415e-02   0.0000000e+00   3.8659679e-02   3.5259560e-02   3.7380141e-02   3.7585311e-02   4.1601702e-02   3.9669178e-02   3.6103065e-02   3.5786685e-02   3.4530708e-02   3.8150969e-02   3.4098532e-02   3.5152110e-02
   3.4363320e-02   3.5422628e-02   3.5939627e-02   3.3856983e-02   3.7188755e-02   3.5727486e-02   3.1481623e-02   3.5266935e-02   3.6748907e-02   3.5574725e-02   3.8425702e-02   3.9110341e-02   3.3283721e-02   4.1300371e-02   3.8091272e-02   3.3068982e-02   3.6765478e-02   4.0455091e-02   3.6192054e-02   4.0551355e-02   4.0185477e-02   3.2410393e-02   3.5083688e-02   3.3634503e-02   3.7617057e-02   3.3282284e-02   2.6320264e-02   2.7740029e-02   3.1956085e-02   2.8201357e-02   3.1853157e-02   3.5770986e-02   4.4346040e-02   4.0779864e-02   4.7493275e-02   4.9792904e-02   4.3935037e-02   4.0491308e-02   3.9242394e-02   3.1634125e-02   4.8865684e-02   3.3022379e-02   4.0222778e-02   4.7593378e-02   3.8547580e-02   4.3472639e-02   3.2354958e-02   3.6016901e-02   3.5022506e-02   4.0295405e-02   3.0101141e-02   2.9611241e-02   3.5484001e-02   3.3000313e-02   2.9530540e-02   2.7421170e-02   2.9665752e-02   3.4334151e-02   3.4372653e-02   3.0072224e-02   3.3897642e-02   3.4596900e-02   3.3597669e-02   3.5968416e-02   3.5856402e-02   3.4935474e-02   4.3389535e-02   4.5695211e-02   3.9316256e-02   4.5831583e-02   3.9747177e-02   3.7476112e-02   4.4388136e-02   4.2515138e-02   4.7062471e-02   4.2531547e-02   3.7055817e-02   3.8659679e-02   0.0000000e+00   3.4249788e-02   3.5100511e-02   3.7775278e-02   3.8367627e-02   3.7360888e-02   2.8593553e-02   2.8625548e-02   2.9822174e-02   2.9375800e-02   2.6598143e-02   2.4253006e-02
   2.8155414e-02   2.8602861e-02   2.9544920e-02   3.0833413e-02   3.2756852e-02   3.6866076e-02   3.0639032e-02   3.0250472e-02   3.3459253e-02   3.2771712e-02   3.4707018e-02   3.5219320e-02   3.3821831e-02   3.9313139e-02   3.7114621e-02   3.4847211e-02   3.8111225e-02   3.9288041e-02   4.1227239e-02   4.5253276e-02   4.0215059e-02   4.2450590e-02   4.0900910e-02   4.3193277e-02   4.0428884e-02   4.1345747e-02   3.5784491e-02   3.7393005e-02   4.7243102e-02   4.5186207e-02   4.3961836e-02   4.4272669e-02   4.1041524e-02   4.4412695e-02   5.2656240e-02   6.3573370e-02   5.1505990e-02   4.4498719e-02   4.2192385e-02   3.6845269e-02   5.2391739e-02   3.9080871e-02   4.4051034e-02   4.9686150e-02   4.8436715e-02   4.6911470e-02   3.5350259e-02   4.2582698e-02   3.7610328e-02   4.3020196e-02   3.7962741e-02   3.1469851e-02   4.2808484e-02   3.8521690e-02   2.9445875e-02   3.5927456e-02   3.5643519e-02   3.3860221e-02   3.3276583e-02   3.2610869e-02   2.8228233e-02   2.7436094e-02   2.7426004e-02   2.8465804e-02   2.6531089e-02   3.2145178e-02   3.5679226e-02   3.9786568e-02   3.0512966e-02   4.3474029e-02   3.9236960e-02   3.2496984e-02   3.2094704e-02   4.0941978e-02   4.1223503e-02   4.0288135e-02   3.0256919e-02   3.5259560e-02   3.4249788e-02   0.0000000e+00   2.7438804e-02   2.9836723e-02   3.5380425e-02   3.3096420e-02   2.1302249e-02   2.8011787e-02   3.0537551e-02   3.1352911e-02   3.0263341e-02   2.9747571e-02
   2.8165036e-02   3.0888511e-02   3.1734022e-02   2.9573303e-02   3.1447050e-02   3.1182490e-02   2.9424397e-02   2.9012457e-02   3.5080420e-02   3.1889673e-02   3.2335539e-02   3.3596288e-02   3.0674038e-02   3.5926109e-02   3.1513531e-02   2.9166638e-02   3.2828404e-02   3.1113206e-02   3.1814706e-02   3.3147346e-02   3.9393358e-02   3.4145783e-02   3.2190032e-02   3.6513521e-02   3.6482420e-02   3.0922001e-02   2.6017102e-02   2.8997663e-02   3.3839139e-02   2.9552220e-02   3.3232711e-02   3.1380016e-02   3.7040747e-02   3.7280399e-02   4.9511471e-02   4.8887146e-02   4.0637321e-02   3.5189460e-02   3.1533935e-02   3.0789920e-02   4.4843705e-02   3.0730108e-02   3.5574157e-02   3.8928164e-02   3.8939856e-02   4.2547747e-02   3.0845002e-02   3.2725600e-02   3.0839547e-02   3.4307386e-02   2.9432553e-02   2.8164672e-02   3.4744214e-02   2.9435611e-02   2.8206444e-02   2.8579011e-02   3.0189157e-02   3.3954567e-02   3.0934138e-02   2.8045780e-02   3.0100049e-02   2.7316304e-02   2.9612186e-02   3.0640835e-02   2.8004662e-02   2.9455323e-02   3.6602899e-02   3.8878793e-02   3.1499776e-02   3.9552221e-02   3.7704081e-02   3.4606704e-02   3.7954220e-02   3.4364531e-02   3.8625485e-02   4.0039589e-02   3.7619611e-02   3.7380141e-02   3.5100511e-02   2.7438804e-02   0.0000000e+00   3.1051156e-02   3.4633031e-02   3.6118506e-02   2.6366309e-02   2.7182361e-02   2.8432448e-02   3.1625401e-02   2.8629987e-02   2.9456170e-02
   2.9602141e-02   3.2534444e-02   3.1814465e-02   3.0618602e-02   3.4103147e-02   3.3040166e-02   3.2502165e-02   3.1827700e-02   3.4816639e-02   3.3498034e-02   3.5038261e-02   3.4549144e-02   3.0817792e-02   3.7084527e-02   3.2555193e-02   3.1682204e-02   3.4921823e-02   3.5256300e-02   3.3934796e-02   3.6377791e-02   4.1808833e-02   3.5062499e-02   3.6860691e-02   3.6109455e-02   3.6219712e-02   3.2330318e-02   3.1308063e-02   3.2642187e-02   3.6031015e-02   3.2651107e-02   3.5347485e-02   3.6969618e-02   3.8695324e-02   3.8989785e-02   4.3713498e-02   5.5913033e-02   4.2853571e-02   4.1505821e-02   3.6708204e-02   3.2590292e-02   4.6780243e-02   3.4275353e-02   3.6737815e-02   3.9218237e-02   4.0026192e-02   4.0567047e-02   3.1654010e-02   3.2528497e-02   3.4206378e-02   3.5494132e-02   2.9650215e-02   2.9622796e-02   3.3144317e-02   3.4136471e-02   2.9208523e-02   2.9292612e-02   3.0716824e-02   3.4617899e-02   3.3511515e-02   3.0262326e-02   3.2440030e-02   3.0942567e-02   3.1466659e-02   3.0583741e-02   2.9942285e-02   2.9602522e-02   3.7877103e-02   4.1115034e-02   3.3196878e-02   3.9524851e-02   3.5795832e-02   3.5705158e-02   3.7870957e-02   3.8426131e-02   4.1785951e-02   3.8888503e-02   3.8228810e-02   3.7585311e-02   3.7775278e-02   2.9836723e-02   3.1051156e-02   0.0000000e+00   3.6294404e-02   3.7893514e-02   2.7256315e-02   3.1182005e-02   2.8812939e-02   3.2584339e-02   2.9796480e-02   2.9080072e-02
   3.3492228e-02   3.6342208e-02   3.6619964e-02   3.7346039e-02   3.7927341e-02   3.6643796e-02   3.3965589e-02   3.4682551e-02   4.1164894e-02   3.6007762e-02   4.1249589e-02   3.7998311e-02   3.4675211e-02   3.9042052e-02   3.7258379e-02   3.4495375e-02   3.9539252e-02   4.3221983e-02   3.8880032e-02   4.0111599e-02   4.3452765e-02   3.4750095e-02   4.0040838e-02   3.8140546e-02   4.3272563e-02   3.6255858e-02   3.4648013e-02   3.3964055e-02   3.8212482e-02   3.3695250e-02   4.0342583e-02   4.2703932e-02   4.2530488e-02   4.0614061e-02   4.5048670e-02   5.2261429e-02   4.7910885e-02   4.1879715e-02   4.2434121e-02   3.7053788e-02   4.8757224e-02   3.9280680e-02   3.7941690e-02   4.4525200e-02   4.4472482e-02   4.9832488e-02   3.6945314e-02   3.9230841e-02   4.0113229e-02   3.9870987e-02   3.3788026e-02   3.2738873e-02   3.6193640e-02   3.7902885e-02   3.2323151e-02   3.2023740e-02   3.5052097e-02   3.9290587e-02   3.8219261e-02   3.6138023e-02   3.7508662e-02   3.4004215e-02   3.2297765e-02   3.5221727e-02   3.5084669e-02   3.3509199e-02   4.3528346e-02   4.4492482e-02   4.0288709e-02   4.4920264e-02   4.0724099e-02   4.2702644e-02   4.2908466e-02   4.3830621e-02   4.4487769e-02   4.3561954e-02   4.2649744e-02   4.1601702e-02   3.8367627e-02   3.5380425e-02   3.4633031e-02   3.6294404e-02   0.0000000e+00   3.7980691e-02   3.3210605e-02   3.5212871e-02   3.6319745e-02   3.6714571e-02   3.2290190e-02   3.2968683e-02
   3.3079261e-02   3.4215819e-02   3.2522023e-02   2.9387644e-02   3.2616529e-02   3.5717480e-02   3.2033965e-02   3.3027011e-02   3.5153295e-02   3.2332161e-02   3.7267049e-02   3.8910728e-02   3.1993832e-02   3.7308976e-02   3.4461184e-02   3.2265133e-02   3.4253813e-02   3.7535337e-02   3.6865690e-02   3.9759430e-02   4.3554550e-02   3.8420830e-02   3.8039615e-02   3.7234572e-02   3.9422066e-02   3.7369261e-02   3.2471892e-02   3.1923822e-02   3.7855221e-02   3.5732361e-02   4.2068275e-02   4.0149294e-02   3.7973577e-02   3.6553225e-02   4.1295374e-02   5.1036950e-02   4.6456272e-02   3.9940241e-02   3.8724730e-02   3.3288433e-02   5.1897910e-02   3.9849067e-02   3.7681899e-02   4.3999131e-02   4.2403526e-02   4.5685086e-02   3.3047670e-02   3.3023163e-02   3.6153627e-02   3.6337254e-02   3.3116615e-02   3.2252596e-02   3.3984818e-02   3.3688152e-02   3.2575255e-02   3.2949370e-02   3.4204005e-02   3.8751998e-02   3.4014609e-02   3.0608864e-02   3.2160800e-02   3.0126547e-02   2.6269890e-02   3.3650272e-02   3.3416126e-02   3.5949673e-02   4.3741781e-02   4.5130947e-02   4.0235181e-02   4.3701211e-02   3.8111058e-02   4.0044909e-02   4.0224774e-02   3.9954398e-02   4.5246302e-02   4.2305597e-02   3.8911345e-02   3.9669178e-02   3.7360888e-02   3.3096420e-02   3.6118506e-02   3.7893514e-02   3.7980691e-02   0.0000000e+00   3.0651808e-02   2.9887219e-02   3.1917403e-02   3.5592320e-02   3.5632107e-02   3.4877789e-02
   2.6157839e-02   2.9098307e-02   2.8450919e-02   2.6437597e-02   2.9031157e-02   2.9387126e-02   2.5449433e-02   2.5735528e-02   2.6263690e-02   2.6834934e-02   3.1428886e-02   3.1935160e-02   2.8629503e-02   3.1467172e-02   2.8720736e-02   2.6120699e-02   2.9534797e-02   3.1658817e-02   3.2258294e-02   3.2623107e-02   3.3850191e-02   3.0679284e-02   2.9754974e-02   3.0550548e-02   3.3417496e-02   3.2580318e-02   2.4222284e-02   2.6510188e-02   3.2025388e-02   2.7948635e-02   3.1261553e-02   3.1708220e-02   3.3449192e-02   3.3200998e-02   3.8289866e-02   4.6055777e-02   3.9745460e-02   3.2807882e-02   2.9831893e-02   2.8888333e-02   3.3493931e-02   3.0364574e-02   3.1385327e-02   3.6441606e-02   3.4152638e-02   3.9744644e-02   2.8328033e-02   2.6288853e-02   2.7042446e-02   3.1112155e-02   2.6099249e-02   2.5293753e-02   2.9109045e-02   2.7961124e-02   2.5714714e-02   2.5081650e-02   2.7217751e-02   2.9423996e-02   3.0350122e-02   2.6191549e-02   3.0003953e-02   2.6210680e-02   2.4929845e-02   2.8233042e-02   2.7714563e-02   2.7210503e-02   3.7047370e-02   3.8760075e-02   3.2428316e-02   3.7361681e-02   3.1903101e-02   3.2040801e-02   3.3925830e-02   3.3863700e-02   4.3034300e-02   4.2186738e-02   3.5311088e-02   3.6103065e-02   2.8593553e-02   2.1302249e-02   2.6366309e-02   2.7256315e-02   3.3210605e-02   3.0651808e-02   0.0000000e+00   2.5275463e-02   2.6520452e-02   2.8549667e-02   2.5272262e-02   2.4308731e-02
   2.5940603e-02   3.0367452e-02   3.0394263e-02   2.7924529e-02   2.8492508e-02   2.9280718e-02   2.5922549e-02   2.7309881e-02   2.7564823e-02   2.7284514e-02   3.5374939e-02   3.3160962e-02   2.8521720e-02   3.2258891e-02   2.9596547e-02   2.7947275e-02   3.0922656e-02   3.2893084e-02   3.3396256e-02   3.4718998e-02   3.7856708e-02   3.0560838e-02   3.2036290e-02   3.2720086e-02   3.5408229e-02   2.9783947e-02   2.5716980e-02   2.8963241e-02   3.1208211e-02   2.8129494e-02   3.4245780e-02   3.4311877e-02   3.5819050e-02   3.6121493e-02   4.1850300e-02   5.1974971e-02   4.1740723e-02   3.3620381e-02   3.0137087e-02   3.0232121e-02   3.8386680e-02   3.5300979e-02   3.2550390e-02   3.5614412e-02   3.5720087e-02   4.0028440e-02   2.8638974e-02   2.6478788e-02   2.8885141e-02   3.3000204e-02   2.7917511e-02   2.6537510e-02   3.2729322e-02   3.0629543e-02   2.6127470e-02   2.6585016e-02   2.8283408e-02   3.1525316e-02   3.0915992e-02   2.5055696e-02   2.7686277e-02   2.6097801e-02   2.6546706e-02   2.9426252e-02   2.9392215e-02   2.6341562e-02   3.6528085e-02   3.7410696e-02   3.3058394e-02   3.4242096e-02   3.1573677e-02   3.3439654e-02   3.2742149e-02   3.5003688e-02   4.0523569e-02   4.2280119e-02   3.2749676e-02   3.5786685e-02   2.8625548e-02   2.8011787e-02   2.7182361e-02   3.1182005e-02   3.5212871e-02   2.9887219e-02   2.5275463e-02   0.0000000e+00   2.5405159e-02   2.8122541e-02   2.5840789e-02   2.5519011e-02
   2.6504934e-02   3.0858296e-02   3.0646942e-02   3.0018600e-02   3.1529080e-02   3.1011122e-02   2.7205956e-02   3.0509883e-02   3.0925227e-02   3.0801902e-02   4.1104528e-02   3.6127744e-02   3.0503436e-02   3.5713981e-02   3.0183633e-02   3.3959517e-02   3.4393237e-02   3.6202842e-02   3.3867538e-02   4.0373048e-02   4.2630266e-02   3.7418701e-02   3.8357599e-02   3.4254957e-02   4.0364615e-02   3.2827588e-02   2.7762954e-02   3.3934638e-02   3.3167927e-02   3.2139997e-02   3.8812634e-02   3.8090290e-02   4.1150643e-02   3.8387696e-02   5.0376785e-02   5.0776579e-02   4.0447567e-02   3.6554734e-02   3.3270674e-02   3.1481743e-02   4.4108861e-02   3.7280246e-02   3.6148241e-02   4.3372355e-02   4.1635749e-02   4.2550097e-02   3.2424800e-02   3.2627669e-02   3.4037680e-02   3.7663314e-02   3.4565930e-02   3.0445196e-02   3.6442465e-02   3.3475964e-02   2.8730848e-02   3.4311526e-02   3.0646755e-02   3.8360186e-02   3.3702843e-02   2.8788045e-02   3.2951744e-02   3.3955203e-02   3.2853071e-02   3.3834907e-02   3.2228039e-02   2.8452489e-02   3.8748845e-02   3.9366766e-02   3.0196480e-02   4.3760153e-02   3.6791156e-02   3.7120956e-02   3.9740243e-02   3.8999538e-02   4.2618459e-02   4.3960976e-02   3.3145624e-02   3.4530708e-02   2.9822174e-02   3.0537551e-02   2.8432448e-02   2.8812939e-02   3.6319745e-02   3.1917403e-02   2.6520452e-02   2.5405159e-02   0.0000000e+00   3.1332849e-02   2.8238567e-02   2.5639767e-02
   2.6013593e-02   3.1439869e-02   3.2017205e-02   3.0241916e-02   3.4283573e-02   3.1645518e-02   2.8790319e-02   2.8519624e-02   3.3049761e-02   3.0235214e-02   3.4314025e-02   3.2423311e-02   2.6171711e-02   3.1702057e-02   2.9059529e-02   2.9685122e-02   3.3180079e-02   3.2865895e-02   3.4629470e-02   3.5283038e-02   3.5734959e-02   3.5439635e-02   3.4915140e-02   3.1245175e-02   3.7711234e-02   3.2885383e-02   3.1947297e-02   2.7388246e-02   3.3657341e-02   2.7551402e-02   3.4461179e-02   3.3877063e-02   3.3821876e-02   3.7034299e-02   4.8205972e-02   4.9826746e-02   4.0609395e-02   3.8221857e-02   3.4829589e-02   3.1215368e-02   4.0797661e-02   3.6484511e-02   3.5148409e-02   3.7195774e-02   3.4703037e-02   3.9965450e-02   2.8074819e-02   2.9893493e-02   3.2511098e-02   3.7299987e-02   3.1150676e-02   2.8135377e-02   3.4693858e-02   3.4490580e-02   2.7936222e-02   2.9332724e-02   2.8025429e-02   3.4514465e-02   3.3612096e-02   2.8080835e-02   3.1372273e-02   2.8428747e-02   2.8894146e-02   3.0264175e-02   2.9405012e-02   2.6506734e-02   3.8194138e-02   3.5575207e-02   3.4689498e-02   4.3931961e-02   3.5780287e-02   3.6817774e-02   4.2363052e-02   3.9315842e-02   4.2596580e-02   4.0067836e-02   3.8219137e-02   3.8150969e-02   2.9375800e-02   3.1352911e-02   3.1625401e-02   3.2584339e-02   3.6714571e-02   3.5592320e-02   2.8549667e-02   2.8122541e-02   3.1332849e-02   0.0000000e+00   2.7382569e-02   2.5404920e-02
   2.5002633e-02   2.9505724e-02   2.9420077e-02   2.8152778e-02   3.3239400e-02   3.1313492e-02   2.5255925e-02   2.6663887e-02   3.1016459e-02   2.7563650e-02   3.5411881e-02   3.4847339e-02   2.5356610e-02   3.2253324e-02   2.8579570e-02   2.7447345e-02   3.0323937e-02   3.2784798e-02   3.2927897e-02   3.2047033e-02   3.1150800e-02   3.5597162e-02   3.2219930e-02   3.0797816e-02   3.3351890e-02   3.0174149e-02   2.6967550e-02   2.7934618e-02   3.2118780e-02   2.8216334e-02   3.4033951e-02   3.2786883e-02   3.3708733e-02   3.3473332e-02   4.1278038e-02   4.5159999e-02   3.8058655e-02   3.3839302e-02   3.3504848e-02   2.8508978e-02   4.0890783e-02   3.3355206e-02   3.3422003e-02   3.7448534e-02   3.4933468e-02   4.2259191e-02   2.7520217e-02   2.6796249e-02   2.9967788e-02   3.3493970e-02   2.7949658e-02   2.5763171e-02   3.0148543e-02   3.1924131e-02   2.5559161e-02   2.4740643e-02   2.7492135e-02   3.1506783e-02   2.9507991e-02   2.4952269e-02   2.8159927e-02   2.5649267e-02   2.7633744e-02   2.9244306e-02   2.7716062e-02   2.6194262e-02   3.6820631e-02   3.6615475e-02   3.5840109e-02   4.1949262e-02   3.0305825e-02   3.5201870e-02   3.7074623e-02   3.5592438e-02   3.4061617e-02   3.7664972e-02   3.5265621e-02   3.4098532e-02   2.6598143e-02   3.0263341e-02   2.8629987e-02   2.9796480e-02   3.2290190e-02   3.5632107e-02   2.5272262e-02   2.5840789e-02   2.8238567e-02   2.7382569e-02   0.0000000e+00   2.5954459e-02
   2.6225912e-02   2.8595743e-02   2.6984641e-02   2.5354401e-02   2.8157933e-02   2.8192623e-02   2.7188230e-02   2.7654184e-02   3.2320787e-02   2.8443439e-02   3.3751776e-02   3.4807749e-02   2.7271074e-02   3.1370628e-02   3.0610600e-02   2.9260715e-02   3.0355861e-02   3.1695078e-02   3.1138518e-02   3.0668710e-02   3.5668421e-02   2.9978383e-02   3.2449708e-02   3.2243326e-02   3.5860221e-02   3.2806647e-02   2.7461161e-02   2.7233476e-02   3.0346528e-02   2.7638285e-02   3.4708711e-02   3.5440970e-02   3.4111977e-02   3.4628453e-02   4.2084551e-02   4.0957446e-02   3.8284270e-02   3.2396835e-02   3.2896528e-02   2.8334548e-02   3.7931748e-02   2.9413586e-02   3.4609865e-02   3.6021674e-02   3.6906416e-02   4.0478040e-02   2.7785606e-02   2.8454464e-02   3.1323382e-02   3.1284092e-02   2.9080006e-02   2.6297289e-02   3.0553908e-02   2.7741071e-02   2.5458465e-02   2.6684243e-02   2.8513715e-02   3.1223071e-02   3.0731776e-02   2.5777860e-02   2.7791388e-02   2.5122113e-02   2.3329779e-02   2.9273729e-02   2.9498589e-02   2.6293381e-02   3.6509501e-02   3.7225166e-02   3.3269506e-02   3.8746509e-02   3.0042266e-02   3.3964701e-02   3.5589435e-02   3.3141990e-02   4.1369046e-02   4.0628194e-02   3.2986632e-02   3.5152110e-02   2.4253006e-02   2.9747571e-02   2.9456170e-02   2.9080072e-02   3.2968683e-02   3.4877789e-02   2.4308731e-02   2.5519011e-02   2.5639767e-02   2.5404920e-02   2.5954459e-02   0.0000000e+00
