# Supplementary material for: Autistic traits and individual brain differences: functional network efficiency reflects attentional and social impairments, structural nodal efficiencies index systemising and theory-of-mind skills
Source: Mol Autism. 2021 Jan 21;12:3. doi: 10.1186/s13229-020-00377-8 (PMC7818759; doi:10.1186/s13229-020-00377-8)
Supplement: Supplementary file 8 — Additional file 8. Connectivity matrices. Connection matrices and functional correlation matrices for each subject, as floating-point values in ASCII text format, and MATLAB code for producing these. [file 13229_2020_377_MOESM8_ESM.zip › Paul_Arora_et_al_data/Physiological/BBC/DTI_rsfMRI_ConnectivityMatrices/connectivity_matrices/Netmat_rsfMRI_aal90_subj28.txt]

   0.0000000e+00   8.1156693e-02  -9.0418257e-02  -7.2103860e-02   3.6309906e-02  -3.2705693e-02  -1.6278762e-03   3.9558098e-03  -2.0340588e-02   7.8768305e-02   5.6629202e-02  -5.4279969e-02   1.1680547e-01  -2.6712012e-02   4.0076997e-02  -5.5531077e-02   7.6753281e-02   3.4686975e-02   1.5185150e-01  -1.5554098e-02   1.3199252e-02  -9.2671664e-02  -1.4173646e-01   9.9337763e-03  -1.1371750e-02  -1.5145012e-02   1.8474762e-02  -7.2040894e-02   4.0624148e-03  -3.2203505e-02  -1.7345408e-02   7.7051564e-02   8.9433118e-03   9.5826709e-03  -6.9084129e-02  -1.5804848e-02   4.2298396e-02   1.3137172e-02  -8.7166459e-03  -2.1881911e-02   1.1560119e-01  -1.0167637e-01  -1.8251482e-02  -4.6982583e-03   5.1106902e-02   5.1476726e-02  -5.2820840e-02  -3.4317128e-02  -4.5912185e-02  -1.7415120e-03  -5.0860967e-02  -4.6680994e-02  -4.3114734e-02  -2.4420539e-02  -3.0732801e-02  -2.4491503e-02   1.2478339e-01  -2.5347726e-02   3.6188302e-02  -6.2425119e-02   6.8231411e-02   1.0437732e-02  -1.0380662e-01  -6.4766132e-02  -4.2440578e-02   1.3373366e-02  -4.1095142e-02  -4.1562349e-02   8.9659036e-02  -5.1283112e-02  -4.8921163e-02   3.9598520e-02   1.5956877e-02  -8.2928332e-03  -2.6808389e-02   3.1281980e-02  -1.0252386e-01   7.7392213e-02  -2.1036644e-02  -7.0693339e-02   1.0074420e-01  -1.6144040e-02  -9.7200222e-03  -3.4219378e-02   2.7939330e-02  -7.8810630e-02   2.7658142e-04  -9.6906335e-02  -1.3772612e-02  -4.4944523e-02
   8.1156693e-02   0.0000000e+00  -8.4090026e-02   5.4247251e-03  -2.9323079e-03  -3.4163113e-02  -5.3015876e-02   1.9326597e-03   4.5620102e-02  -3.3113085e-02   2.3977220e-02   5.4846909e-02  -3.3591750e-02  -3.3193903e-02  -1.9029964e-02  -4.8357369e-02   4.8103206e-02   7.9813372e-02   1.4165371e-02   9.2108173e-02  -2.7568461e-03  -4.5886418e-02  -8.5542900e-02   3.2424704e-03  -2.9148414e-02  -2.1941082e-03   4.7934016e-03   3.3799972e-02  -2.9284595e-02  -4.7450180e-02  -4.3224135e-02   1.8578310e-02  -3.6845467e-02  -2.1732478e-02   7.1510798e-02  -5.2734781e-02   1.0987774e-02   7.8042396e-02  -1.2452330e-02  -1.4423091e-02   6.8456986e-03  -1.0816586e-01   3.5061938e-02  -2.6779923e-02   5.6763592e-02  -1.6051819e-02   6.0668166e-02  -2.4820654e-02   8.3525290e-03  -1.6024431e-02   3.6457980e-02  -9.6903402e-03  -8.6925107e-02  -2.4534957e-02  -7.9457558e-03  -2.1591628e-03   3.3814965e-02   3.0771085e-01  -1.6450382e-01   3.3052191e-02  -3.5865858e-02  -4.0677235e-02  -2.8347993e-02   2.4471728e-02  -4.1658870e-02   2.1726934e-02  -1.0696604e-01  -3.5522004e-02  -2.8168380e-02   4.3050662e-02  -8.0579411e-02  -8.5548566e-02  -3.4670984e-02   7.5107317e-02   2.2882401e-02   1.1992744e-01   2.6558544e-03   4.6978520e-02  -8.8353263e-02   5.9407153e-02   4.2804225e-02   4.2362519e-02  -4.7666508e-02   6.3519627e-02   5.6369346e-03   6.1845392e-02   8.9645661e-02   2.7985950e-02  -5.1734198e-02  -2.9701196e-02
  -9.0418257e-02  -8.4090026e-02   0.0000000e+00   8.1392012e-02   4.7837890e-02   9.5186066e-03   1.2383554e-01  -1.0217621e-02  -2.8973811e-02  -5.4013148e-02  -9.3228445e-03  -2.6617924e-02  -3.1554891e-02   1.7691232e-02   5.2425576e-02  -1.5682849e-02   2.1843405e-02  -4.9818930e-02  -4.4088250e-02  -3.6490595e-02   5.3829777e-02  -1.2862186e-01   1.5633806e-01   6.6173777e-02   1.5648131e-01   1.5165711e-03   1.2139475e-04   1.0744580e-03  -2.0763551e-02   1.4743930e-02  -1.0521246e-01  -7.6717936e-02  -1.6150567e-02  -4.6154918e-02  -9.6804418e-02   1.2590762e-02  -7.0511619e-02   8.3401800e-02  -9.8437538e-02  -3.8001666e-02  -3.3151234e-02  -2.2057679e-02  -5.3603874e-02  -8.1735463e-03  -2.4315443e-02  -2.9398730e-02  -6.1233148e-02   7.3800536e-03  -2.8832249e-02  -1.7224868e-03  -7.2994237e-02  -4.1761695e-02  -4.6262467e-02   4.2756481e-02  -1.4477111e-03  -1.6793971e-02   3.7852535e-02  -3.6801040e-02   3.6222080e-02  -4.0669520e-02  -5.7671338e-02  -1.0465878e-01   1.0185612e-01  -1.4880292e-02  -1.5077108e-02  -4.0655818e-02  -1.8938930e-02  -4.9334534e-02  -5.1504272e-03  -6.6308736e-02  -1.1626408e-02  -6.9794136e-02  -7.0408288e-03   5.0669460e-02   5.3780225e-02  -9.2207976e-02   9.0997793e-02  -4.0470021e-02  -5.0938663e-02   6.4901399e-02  -4.1810792e-02  -3.8230969e-02   5.0948775e-02  -9.8348848e-02   8.2783108e-02   2.8394732e-03   1.1286311e-01  -1.0418185e-02   7.6497004e-03   9.6319349e-03
  -7.2103860e-02   5.4247251e-03   8.1392012e-02   0.0000000e+00   2.3958475e-02   3.6021941e-02   3.5957791e-02   1.4917474e-01  -6.5346219e-02  -7.5986611e-02  -3.5498513e-02   9.3885721e-03   5.8663148e-03  -3.1061272e-02  -9.3210745e-02   2.1622643e-02  -6.0018406e-02  -1.2329470e-02  -2.7563576e-02  -7.2217484e-03   2.8818868e-02  -2.5789883e-02  -1.6581192e-02   4.5258611e-02  -4.0546707e-02  -8.1357290e-03   3.5074446e-02  -2.2190783e-03   2.8054788e-02   8.4572645e-02  -5.9938241e-02   1.3042343e-01   3.5364475e-02   3.9609280e-02  -9.3267784e-02  -6.2084834e-02  -1.5335538e-02  -6.9802828e-03  -3.0155345e-02   8.5697435e-03  -1.1684793e-01   5.6973360e-02   1.2243490e-02  -6.9172758e-02  -3.8115107e-02   2.6188567e-02  -5.9303564e-02  -1.4197875e-02  -9.8570859e-03   1.1728394e-03  -1.2662395e-03   2.0405631e-02  -6.9002990e-03   4.6505379e-03   6.6571937e-03  -8.5994641e-02  -9.3777448e-03  -1.0534485e-01  -6.0760128e-02   2.0451572e-02  -7.2828700e-02   2.7453123e-02  -1.0834859e-01   2.2212633e-02  -4.9117457e-02   1.1762479e-01  -4.1389409e-02  -7.4178568e-03  -3.3481775e-02  -8.3958608e-02  -5.1151515e-02   6.8905967e-03  -6.9655780e-02   8.3587227e-02  -2.5960570e-02  -2.7799453e-03   4.4998094e-02  -1.2844034e-01  -4.1538198e-02   1.3064547e-01  -6.8721862e-02  -6.2763353e-02  -5.7182012e-02   6.5891757e-02  -4.8506375e-02  -4.0128904e-04   4.0001258e-02  -3.4838718e-02  -4.8632868e-02  -2.7103282e-02
   3.6309906e-02  -2.9323079e-03   4.7837890e-02   2.3958475e-02   0.0000000e+00   1.1271708e-01   6.1840879e-02   3.4193015e-02   2.8627217e-01   2.2354588e-02  -6.5414998e-02   1.6802905e-02  -7.9968015e-02  -7.3102123e-02   1.2805524e-01  -3.1141072e-02   3.7122225e-03   2.6131332e-02   2.2835520e-03   6.3145516e-02   1.0443555e-01  -5.8675684e-02  -8.8196858e-02  -7.3467908e-02  -1.2522860e-01   7.4466097e-02   1.7323171e-01  -5.1074209e-02   4.0336961e-02  -9.1407740e-03  -7.9846418e-03   1.2119075e-01   9.7735492e-03  -5.0519908e-02  -4.6838715e-03   4.8774783e-03  -5.1906934e-02   9.3793805e-02  -7.9898981e-02   2.4388361e-03  -4.9580443e-02   2.9940474e-02  -2.2047172e-02   2.1704524e-02   8.2741298e-02  -4.5141102e-03  -1.9170414e-02   5.1362612e-02  -1.7579367e-02  -7.8019345e-04   4.5165445e-02   1.7823724e-03   6.6251009e-02   6.8871460e-03   2.2769387e-02   1.5796295e-02   3.4647894e-02  -1.0647427e-01   6.4737195e-02  -2.1071111e-02   2.7046215e-02   2.1364065e-03   4.4049595e-02  -1.0614220e-03   2.0386032e-03  -1.1140724e-02   8.0012852e-02   2.0548293e-03  -4.6070412e-03  -3.9562384e-02   1.9443641e-02   1.2450278e-02  -4.2333460e-02  -1.7351214e-02  -6.0721100e-02  -3.1465333e-02  -7.4942765e-03   8.7628227e-03  -1.1227503e-01   1.1971404e-01  -9.8535661e-03  -9.2234107e-03  -5.5203753e-02  -5.8918034e-03  -2.7949156e-02  -1.2939433e-02   1.2369216e-01   4.5125237e-02  -1.4980765e-02   4.4496567e-02
  -3.2705693e-02  -3.4163113e-02   9.5186066e-03   3.6021941e-02   1.1271708e-01   0.0000000e+00   5.6072844e-02   3.3452244e-02   1.1744350e-01   2.0218796e-01  -3.6261405e-02  -7.8341352e-03  -8.7601455e-03  -5.3086694e-02   2.5115008e-02   7.5828834e-02  -6.1750662e-02   2.5926654e-02   2.0690487e-02  -1.5296148e-02  -8.8690529e-03   8.5454917e-02  -4.5647530e-02  -6.8735307e-02   1.4360371e-01   1.1585435e-01   9.9653121e-02   6.5265498e-02   3.2015799e-02   3.5418998e-02   1.9667089e-02   1.5317496e-02  -6.1612964e-02   5.5111665e-03  -6.4500631e-02   1.4414804e-02   2.9549140e-02  -5.6496315e-03  -4.7769156e-02   7.0687437e-03  -6.4941892e-02  -1.5089691e-02  -8.2615447e-03  -1.5442086e-02   7.3576645e-04   4.3590753e-02  -7.0307146e-02  -4.3181307e-02   4.9240708e-02   1.1668978e-02   7.2491642e-02   6.9640828e-03   6.9662195e-02   2.7463783e-02  -7.8998016e-02  -2.1168365e-03   3.0057393e-03   1.6429166e-02  -2.6689397e-02   5.7084705e-02  -7.3578888e-03  -2.7286804e-02   2.4908473e-02  -7.1470640e-02  -7.3608246e-02   8.5986719e-02  -8.1877296e-02   1.4009265e-02  -5.3383885e-02   7.6734249e-03  -5.9907440e-02  -1.5854527e-02   2.7298046e-02  -7.3553218e-02  -4.1519605e-02   7.8198765e-04   1.3843279e-01  -3.0462732e-02   8.6624305e-02  -5.5159986e-02  -2.4229869e-02   3.6510889e-02  -5.7087413e-02   3.7815625e-02  -1.6611927e-02   1.3243765e-02   5.1210770e-02   9.3095537e-02   5.1329650e-02  -2.6302351e-02
  -1.6278762e-03  -5.3015876e-02   1.2383554e-01   3.5957791e-02   6.1840879e-02   5.6072844e-02   0.0000000e+00   3.1966016e-02   9.5462190e-02  -3.8167416e-02   3.1185068e-02  -2.0331028e-02   1.5589361e-01  -9.8408896e-02  -6.6390450e-03  -9.3226329e-03   2.2555677e-02  -4.2235079e-02  -1.2776691e-02  -6.4168650e-03  -5.9679805e-02  -1.2948240e-01  -6.1771832e-04  -1.5411469e-02   9.3600159e-02  -1.0066168e-01   8.1112442e-02  -2.7198972e-02  -3.2654852e-02   7.6300472e-02   6.9649352e-02   6.2662761e-02  -2.7193906e-02   1.5138799e-02  -3.2352445e-02  -4.8678863e-02  -6.3298650e-02   1.7930975e-02  -4.3181991e-02  -7.1572458e-02  -6.5727115e-02   5.4555423e-02   3.1309775e-02   3.8158991e-02  -3.7361017e-02   1.9866607e-02   1.2894509e-02   1.1977643e-02   2.1464740e-02  -8.6132926e-03  -7.7603196e-02  -9.0110986e-02  -2.5807421e-02   9.1952611e-02  -1.5400055e-02   1.5864229e-02  -4.8310755e-02   8.3931007e-03   1.1977081e-02  -5.5495234e-02   2.9911686e-02  -2.1998726e-02   8.8586719e-02  -4.3659724e-03   2.8692383e-01  -7.7883595e-02  -1.6467637e-02  -7.6462118e-03  -8.7499914e-03  -1.6340670e-02  -2.3143665e-02  -3.0906937e-02   7.7354538e-03   2.7921917e-02   2.2914012e-02  -6.4680078e-02   6.7999599e-02   6.1907995e-02  -4.1639554e-02  -3.7890529e-02   1.5872639e-02  -5.6779602e-02  -4.5386456e-02  -5.1435346e-02  -8.5351743e-03   2.3809781e-02   3.6543822e-02  -6.9755414e-02  -1.0567438e-02  -1.1537393e-04
   3.9558098e-03   1.9326597e-03  -1.0217621e-02   1.4917474e-01   3.4193015e-02   3.3452244e-02   3.1966016e-02   0.0000000e+00  -5.7939263e-03  -9.6977085e-03  -7.3313660e-02   1.2186902e-02   1.9083302e-02   1.4359562e-01  -1.9563051e-02   4.7118901e-02   3.5930693e-02  -2.9106736e-02   1.6124204e-02  -2.6787299e-02   4.3893987e-02  -1.5476967e-01  -8.8624361e-02   9.3120473e-03   9.8442490e-03  -6.9685464e-02   3.6775413e-02  -1.1016344e-03  -6.9009793e-03   3.2172332e-02  -5.4881779e-02   1.2521137e-01  -1.1401548e-02  -3.0993591e-03  -4.2536480e-02  -1.2695406e-02  -4.6777000e-02  -2.4461072e-02  -1.0521950e-02   2.9086658e-02   2.4323997e-02  -6.2463365e-02   1.5429804e-02  -3.6732575e-02  -1.3725465e-02   8.8154042e-02   1.7722124e-03  -2.6182838e-02  -3.6084356e-02  -9.1133375e-05  -8.7364462e-02  -6.2503816e-03  -4.6683248e-02   7.8586719e-03   2.4279378e-02  -7.9716288e-03  -8.1868238e-02  -9.1010002e-02  -3.0653324e-02  -1.0418168e-03  -7.3600668e-02   1.9013220e-01  -7.8244637e-02   2.8766729e-02   2.5859734e-04   1.4555570e-01  -8.7429279e-02  -1.5241291e-02  -2.2984717e-02   6.7959878e-03  -2.4797220e-02   3.9209326e-02   5.5681821e-02   3.3165799e-02  -6.1636162e-02   3.1165415e-02   4.8952386e-02  -8.1397536e-02  -7.0331820e-02  -2.1931553e-02  -7.5828049e-03   3.8463185e-02  -6.1476154e-02   2.9620894e-02   4.4324382e-04  -2.6694282e-02   1.0456807e-02   4.6774884e-02  -1.4440787e-02  -4.8562815e-02
  -2.0340588e-02   4.5620102e-02  -2.8973811e-02  -6.5346219e-02   2.8627217e-01   1.1744350e-01   9.5462190e-02  -5.7939263e-03   0.0000000e+00   3.0784628e-02  -6.2356744e-03   3.4354737e-03   3.9208503e-02   4.3629687e-02   1.3468327e-01   9.8184944e-02  -3.0158740e-02   2.9049362e-02  -5.1036879e-02  -2.1687414e-02  -4.9296573e-02   3.5777700e-02  -7.6544956e-02  -2.0483394e-02  -9.2667053e-02   1.4566914e-01   8.0723851e-02  -1.5078762e-02   6.9403966e-02  -3.5894757e-03   8.8273722e-02   1.7737699e-02  -4.1403035e-02  -5.1327329e-02  -3.4977810e-03   5.6709435e-03   1.3980092e-02   4.8263473e-02  -1.8198895e-02  -2.7722198e-02   7.7520628e-02  -1.3830376e-01   1.7788094e-02  -3.6906055e-02  -1.1160852e-02  -7.2288510e-03  -1.4625639e-01   6.0741676e-03  -1.1906705e-02   1.1388320e-02  -4.1937984e-02  -1.0257551e-02   2.0094330e-02   2.5179373e-02  -9.8534079e-03   1.9440587e-02  -3.2436715e-02   1.0501445e-01   1.0373777e-01  -1.4750725e-02   9.8256182e-02   5.0220759e-03   1.1998407e-01  -9.0081324e-03   3.7829717e-02  -1.5399039e-02   1.9389897e-02  -6.8558571e-02  -4.3116026e-02   4.8756402e-02  -4.4527713e-02   1.7231432e-02   5.0097759e-02  -3.0396905e-02   8.6125383e-02   3.6453685e-02  -7.1937616e-02   6.7224513e-02  -7.1129886e-02   1.9463504e-03  -1.0697571e-01  -8.7994644e-03  -1.4123580e-01   6.6733160e-02  -1.2586579e-01  -1.4737937e-02   8.9912470e-02   6.6807836e-02  -2.6536151e-02   5.8118327e-02
   7.8768305e-02  -3.3113085e-02  -5.4013148e-02  -7.5986611e-02   2.2354588e-02   2.0218796e-01  -3.8167416e-02  -9.6977085e-03   3.0784628e-02   0.0000000e+00   1.2802265e-01   4.0046362e-02  -5.5019452e-03   6.3312047e-03  -6.7712170e-02   3.0032215e-01  -2.2635837e-02   3.7733101e-02  -5.9162538e-02  -7.1635839e-02   8.7859737e-02   7.3608577e-02   3.6790824e-02   1.4406290e-01  -2.2171592e-02  -4.3092501e-02   2.6337064e-02   1.0549736e-01  -3.2836515e-02  -6.6187040e-02  -1.8074033e-02   8.8108263e-02   1.6030922e-02  -4.0610309e-03   5.0568064e-02   3.1008239e-02  -2.0439624e-02  -5.0426854e-02  -2.5690985e-02   9.5041265e-02   4.1231853e-02  -3.9808505e-02  -3.1055940e-02   6.7081612e-02   3.4991879e-02  -6.6356218e-02   7.5462436e-03  -5.3975911e-02  -5.7183699e-02  -7.2561482e-02  -2.7693582e-02  -5.4083729e-02  -1.9645490e-04   3.8643429e-02  -2.5221931e-02   7.6859950e-02   1.0673234e-01  -1.3986284e-02  -1.6041258e-02   4.3721163e-02   2.1176379e-02   1.1404568e-01  -3.0868168e-02   8.5053671e-02   4.8292783e-02   8.4696080e-02  -5.3963645e-02  -3.7894966e-02   2.1679004e-02   4.0064111e-02  -4.8195242e-05  -1.3109443e-01  -2.0412448e-02   2.0682182e-02   1.5848856e-02  -3.5022646e-02  -2.2658517e-02  -8.1137179e-02  -7.1409412e-02  -1.4041139e-01   1.2141951e-01   4.8448157e-02  -5.0490027e-02  -7.2293164e-02  -7.0581258e-02   6.3531339e-02   2.2613447e-01  -5.5431334e-02   7.4845309e-02   5.4408123e-02
   5.6629202e-02   2.3977220e-02  -9.3228445e-03  -3.5498513e-02  -6.5414998e-02  -3.6261405e-02   3.1185068e-02  -7.3313660e-02  -6.2356744e-03   1.2802265e-01   0.0000000e+00   1.3225922e-01   1.9216284e-01   5.7651920e-02   3.0127092e-02  -7.5846407e-02   1.2242570e-02  -4.0082385e-02   1.0008076e-01  -5.7890291e-02   8.9729311e-03   4.2915417e-03  -4.9449684e-03  -3.8704982e-03  -1.3572459e-02  -1.7972249e-02  -1.1750988e-02   5.9531605e-02   1.4609309e-01   3.1640616e-02  -1.7431588e-02  -9.6889586e-02   7.3479442e-02  -8.3508545e-02  -3.4567387e-03  -3.2528676e-02  -8.8875017e-02   2.9527680e-02  -3.9176605e-02   5.6483116e-02  -1.3294061e-02   4.2311229e-02  -3.2416107e-02  -2.3532649e-02  -5.0646060e-02   5.6722789e-02  -8.4840231e-03  -4.8913852e-02  -4.1197691e-03   7.6823933e-03  -2.6383624e-03   1.0906300e-02  -8.2814833e-02  -2.0424982e-02   1.3203861e-02   8.9379046e-03   2.6656889e-02  -5.6630560e-02  -6.1831246e-02  -6.8926358e-02   1.3433528e-01   1.1330702e-02  -1.9120330e-02  -4.4616936e-02   2.9472347e-02  -1.3915761e-01  -1.0136349e-01  -5.3612722e-03  -5.1785495e-02  -5.7186071e-02   1.5167381e-02  -1.1432926e-01   1.6204773e-01  -7.2681073e-02   8.7920978e-02  -9.3843370e-02  -3.6285029e-02   1.4038315e-02   1.0778451e-02   2.8426777e-02   2.4307096e-02  -7.7460473e-03   2.6672421e-02   5.3022988e-02  -1.0924253e-01  -3.6820806e-02  -4.8856444e-02  -1.0045542e-01  -1.8641072e-02  -1.9862258e-04
  -5.4279969e-02   5.4846909e-02  -2.6617924e-02   9.3885721e-03   1.6802905e-02  -7.8341352e-03  -2.0331028e-02   1.2186902e-02   3.4354737e-03   4.0046362e-02   1.3225922e-01   0.0000000e+00  -3.4948222e-02   3.5178865e-01   1.2061937e-02   9.4685688e-02  -4.9114274e-02   8.9420953e-02   8.1268083e-02   4.1083074e-02  -5.8092895e-02   7.2931601e-03  -2.2508772e-02  -6.5035567e-02  -4.1310753e-02   1.4989786e-02   3.8849154e-03   7.5471086e-03  -2.9473091e-03   9.9892079e-02   3.0938995e-02   8.0533112e-02  -7.6563683e-02  -1.1868689e-02   4.9463584e-03  -2.2478932e-02  -1.6407090e-01  -6.9033748e-02  -8.1619458e-02   7.9329479e-03  -5.5914042e-02   3.2411886e-02  -1.1312442e-02   1.9514685e-02  -5.3885499e-02  -5.6398693e-02  -1.0078185e-02  -2.7276905e-03  -8.6843850e-03   1.7057233e-02   5.5149111e-02   4.0142513e-02   4.1531246e-02  -2.5039060e-02  -3.3926966e-04  -3.2898858e-03   8.1150792e-03  -2.6028814e-05  -8.2991555e-02  -6.2328871e-02   1.5252894e-02   1.3061823e-01  -3.6082689e-02   1.4713045e-01  -5.7139195e-02  -6.2157611e-02  -2.5450507e-02   8.3328351e-03  -5.0726304e-02   1.2159904e-02  -7.8127768e-02  -6.6356641e-02  -5.9881415e-02  -4.8065927e-02  -5.9831065e-02   2.2531251e-02   9.5237450e-03  -5.1335167e-03  -2.4697176e-02  -4.4149860e-02  -9.0402990e-02   3.3656499e-02   2.5354793e-02  -5.1944356e-02  -1.0665777e-02   1.6827602e-02  -8.5228234e-02  -1.2726005e-02   1.2365497e-02   6.4481251e-02
   1.1680547e-01  -3.3591750e-02  -3.1554891e-02   5.8663148e-03  -7.9968015e-02  -8.7601455e-03   1.5589361e-01   1.9083302e-02   3.9208503e-02  -5.5019452e-03   1.9216284e-01  -3.4948222e-02   0.0000000e+00   1.0554178e-01   2.4868991e-01   1.3419007e-01  -9.3632038e-02  -8.7798653e-03   6.5211872e-03   6.5356319e-03   1.6815590e-02  -7.2502058e-02  -3.3909284e-02  -9.6970771e-02   4.9464441e-02  -9.0577210e-03  -8.4399432e-02  -3.3159209e-02  -2.8726306e-02  -2.2243348e-02  -6.8418884e-03   7.2828261e-03  -8.9645762e-02  -4.7915645e-02   3.9030068e-02  -2.3855355e-02   5.8809207e-03  -1.6060719e-02   6.5950649e-02  -5.1638185e-03   3.8256869e-02   1.5367927e-01   6.5307573e-02  -1.4332844e-02  -7.6111536e-02  -5.3415803e-02  -1.3388882e-01   4.7648150e-02   9.0435634e-02   2.4552137e-02  -7.1429702e-03  -2.6950044e-02  -1.3887519e-01   6.2268514e-02  -2.2703435e-02   2.0053320e-02  -5.2993442e-02  -1.1458248e-02  -7.1841255e-02  -4.4613728e-02   1.7196491e-02   1.5613698e-01   1.9656672e-01  -1.4326561e-01   1.7189825e-01  -1.7302902e-01   1.6207343e-02  -9.1256813e-05   5.2400556e-02   5.2308788e-02  -3.8627776e-02   9.4846258e-04  -1.7235282e-03  -5.1479036e-02  -2.9570269e-02   2.0721014e-02  -2.0751341e-02  -1.2779649e-01  -8.4773571e-02  -4.0003881e-03   2.7254211e-02  -3.1692678e-02  -5.4843221e-03   4.0787287e-02   1.3344393e-01  -5.2022982e-03  -3.6613077e-02   1.2035356e-03   2.2724512e-02   1.2186107e-04
  -2.6712012e-02  -3.3193903e-02   1.7691232e-02  -3.1061272e-02  -7.3102123e-02  -5.3086694e-02  -9.8408896e-02   1.4359562e-01   4.3629687e-02   6.3312047e-03   5.7651920e-02   3.5178865e-01   1.0554178e-01   0.0000000e+00   9.0253105e-02   2.8104584e-01   2.0679364e-02  -2.4889258e-02   5.2565903e-02  -3.5746626e-04  -2.3994614e-03  -4.0808688e-03  -1.6741805e-02   1.9449395e-02   3.9089185e-02  -1.7442474e-02  -6.3931424e-02  -5.1313737e-02  -6.3169706e-02   1.7900230e-02  -3.0161281e-02  -1.1150009e-01  -1.4412245e-03   5.0722628e-02  -1.1337352e-02  -7.2680842e-02  -1.5585754e-02  -8.7162369e-03   1.7417398e-02   2.9739025e-02  -7.9577515e-02   5.8870689e-02   5.0943118e-02   4.4105296e-02  -2.3632223e-02   3.5299357e-02  -3.5438723e-02  -2.2628316e-02   1.8101235e-03   2.3129950e-02  -4.6143229e-03   7.5776758e-02  -6.8552085e-02  -7.2505113e-02  -4.1564341e-02  -4.5337765e-02  -1.5274511e-02  -5.2443328e-03   1.3128375e-02  -6.9203758e-02  -5.1203641e-02   8.9668583e-02  -5.8428035e-03   9.7250169e-02  -6.5968488e-02   1.2621752e-01   5.1497837e-03  -1.4040977e-02  -3.0356542e-02   3.8551063e-03   8.6456366e-04  -7.3591337e-03   6.7763514e-03  -4.4738363e-02  -8.9921088e-03  -8.1536856e-02  -4.5311677e-02   2.4450194e-02  -1.6003687e-02  -1.4041542e-01  -2.1667345e-02   4.5599668e-02   2.1142111e-02  -5.7112564e-02  -2.9629690e-03   4.6309883e-02  -4.2586981e-02  -2.9388273e-03  -2.6171486e-02   3.1938002e-02
   4.0076997e-02  -1.9029964e-02   5.2425576e-02  -9.3210745e-02   1.2805524e-01   2.5115008e-02  -6.6390450e-03  -1.9563051e-02   1.3468327e-01  -6.7712170e-02   3.0127092e-02   1.2061937e-02   2.4868991e-01   9.0253105e-02   0.0000000e+00   1.1134452e-01   2.3705684e-02   1.0250712e-02   7.4747135e-02  -3.2814645e-02   7.4957051e-02   6.3071020e-02   9.7336686e-02  -1.2787956e-02  -4.1857033e-02  -7.9353951e-03   8.1001744e-02   4.8654980e-03   1.3541035e-01   1.4762992e-02   4.8232677e-02  -5.1555046e-02   5.3158104e-02  -1.6840704e-03  -6.5499000e-02   1.4720237e-02   1.5108694e-02   1.3505536e-01  -1.9948107e-02   9.7610728e-03   1.0532963e-01  -7.3163451e-02  -2.5666822e-02   6.6362901e-02  -4.9867622e-02  -1.3921418e-02  -1.4974213e-02  -8.5808554e-02  -7.4020321e-02   3.5347977e-02   1.6807365e-02   7.9715245e-02  -3.2503100e-02  -5.7874055e-02  -1.6952899e-02  -1.6534873e-02  -2.5916896e-02   1.3194843e-02  -2.2151104e-02  -4.1407717e-02  -4.8914628e-02  -5.9270797e-02   1.1742257e-01   2.1216703e-02  -1.2966625e-01  -1.0620448e-01   3.0893194e-02  -5.0879556e-02   5.0548222e-02  -6.3585056e-02   1.3555105e-01   6.3736277e-02  -3.9050804e-02  -8.8218474e-03  -2.2823609e-02   4.5153193e-02   1.6078940e-02  -2.1304236e-02  -4.8367803e-02   8.9857867e-02  -3.8613366e-02   3.3603645e-02   9.3241244e-02  -6.8468296e-02   1.0499350e-01  -3.1517069e-02  -4.8088333e-02   3.6426136e-02  -4.9174122e-02   1.0606541e-02
  -5.5531077e-02  -4.8357369e-02  -1.5682849e-02   2.1622643e-02  -3.1141072e-02   7.5828834e-02  -9.3226329e-03   4.7118901e-02   9.8184944e-02   3.0032215e-01  -7.5846407e-02   9.4685688e-02   1.3419007e-01   2.8104584e-01   1.1134452e-01   0.0000000e+00   5.2467874e-02  -1.7080473e-02  -6.9961079e-02   1.3693024e-01   1.7640764e-03   8.4137023e-02   1.4689813e-01   1.6834685e-01  -2.0574074e-02  -4.8057977e-02  -2.7035798e-02  -4.0456089e-02   1.9932846e-02   7.8703504e-02  -4.4965809e-02   3.6908689e-02   3.2902763e-02   6.5186557e-02  -5.3211024e-02  -5.9900368e-02  -1.2382387e-02  -1.0267427e-03  -1.1864492e-01  -3.5108509e-02   1.8765240e-02   4.0652983e-03   2.6037686e-02   4.8595424e-03   6.2720330e-04  -1.6427785e-02   1.1038032e-02   5.4321980e-03   9.1651604e-02  -2.9278384e-02   2.8306999e-03  -5.1815013e-02   6.2257805e-02   3.0368518e-02  -4.1319346e-03   2.7040767e-02   5.7513525e-02   2.5765851e-02  -4.3760854e-03  -2.8634182e-02  -2.7999444e-02  -6.8868481e-02   7.6690533e-03  -5.6218419e-02   6.7365639e-03   1.3064209e-01  -1.9915664e-02  -1.4810184e-02   3.1244634e-03  -3.2385018e-02   2.4597727e-02  -4.6932188e-02  -2.8546063e-02  -1.5078973e-02  -3.2671188e-03  -5.7576625e-03  -2.4908051e-02   4.6414504e-02  -3.1571450e-02   8.5937354e-02   5.6004031e-02  -5.2729413e-02   6.3292017e-02   6.6340429e-02  -5.1484326e-03   9.2145659e-02   4.1496189e-02   2.1666183e-02  -4.6243907e-02   2.1927463e-02
   7.6753281e-02   4.8103206e-02   2.1843405e-02  -6.0018406e-02   3.7122225e-03  -6.1750662e-02   2.2555677e-02   3.5930693e-02  -3.0158740e-02  -2.2635837e-02   1.2242570e-02  -4.9114274e-02  -9.3632038e-02   2.0679364e-02   2.3705684e-02   5.2467874e-02   0.0000000e+00   7.4658738e-02   5.4572996e-02   2.1804510e-02   1.2100267e-01   2.1963119e-02  -1.0174379e-01   7.1262039e-02  -3.0250820e-02   3.4513899e-02  -3.3063382e-02  -3.0493963e-02   1.3402162e-01  -1.4061118e-02   1.4365812e-02   7.4946647e-02   5.3263174e-02  -5.3426594e-02  -8.9744431e-03  -1.0169463e-01   3.3593274e-02   1.5956272e-02   1.3673927e-02  -9.5045512e-02   7.4269552e-03   5.7318654e-02   5.9171152e-02  -1.2799696e-02   2.7189300e-02   1.4762848e-01   2.5235117e-02  -2.8441905e-02   2.7635706e-03  -8.0908630e-03   4.0654496e-02  -2.3489833e-02   3.5989150e-02   6.8340512e-03  -8.8668593e-03  -9.4204143e-02   1.1667595e-01   6.4233898e-02   4.1989595e-02  -5.5063281e-02   2.5171872e-02  -2.1006360e-02   5.2372459e-02   1.0309647e-01  -8.5564940e-02   7.4569171e-02  -3.3538993e-02   5.5190017e-02   3.7226531e-02  -1.7816112e-02   1.5322267e-01  -3.4219240e-02  -9.2697658e-02  -7.8845440e-02   9.7582087e-02  -2.3421837e-02   7.8177561e-02  -1.9211813e-01   1.8511052e-01   3.8765911e-02   2.5091193e-02  -6.4354735e-02   4.9549190e-02  -6.0451529e-02   3.9075185e-02   4.4337362e-02   1.6244747e-02  -6.5814990e-02  -4.0208461e-02  -7.3290466e-02
   3.4686975e-02   7.9813372e-02  -4.9818930e-02  -1.2329470e-02   2.6131332e-02   2.5926654e-02  -4.2235079e-02  -2.9106736e-02   2.9049362e-02   3.7733101e-02  -4.0082385e-02   8.9420953e-02  -8.7798653e-03  -2.4889258e-02   1.0250712e-02  -1.7080473e-02   7.4658738e-02   0.0000000e+00   3.6666457e-02   1.3144990e-02  -5.1693562e-02   7.1192574e-03  -7.2001874e-02  -7.5672882e-02   4.7350234e-02   1.0352713e-01  -1.2550159e-03   1.3260933e-02   1.3488659e-01   2.0052622e-01   1.0266145e-04  -2.5192636e-02  -7.2956021e-02   1.5046776e-02   2.9514393e-02  -1.9455689e-02   8.2415717e-03  -7.3472388e-02  -4.1667688e-02  -2.7978370e-02  -5.2208143e-02  -3.6913743e-02  -2.8189343e-02  -1.1337938e-02   8.6248944e-02   2.0206502e-02  -8.1744732e-02  -1.2699551e-02   5.0301980e-02  -2.1776972e-02  -1.1049167e-02  -2.2145781e-02   4.7904625e-02  -4.3171931e-03  -4.6557518e-02   5.4429659e-02  -3.4656105e-02   2.0908058e-01  -1.2287243e-02   7.3057904e-02  -8.4868814e-02  -1.6986545e-02   3.0504514e-02   8.7320241e-02  -9.3058700e-04   2.4241494e-03  -2.3490009e-02  -2.6557157e-02   3.9763852e-02   4.0486526e-02  -7.8227351e-02   1.4704653e-02  -1.6748344e-02   7.1799431e-02  -5.6548424e-02   2.6914441e-02   8.7725268e-02   3.3475106e-02   1.4404847e-01   1.5562983e-01   7.8397015e-03   6.5016556e-02   6.4011016e-02   5.1698865e-02   4.8857980e-02  -6.0722636e-02   1.0530914e-02  -2.0335725e-01   5.2272985e-02  -1.0715763e-02
   1.5185150e-01   1.4165371e-02  -4.4088250e-02  -2.7563576e-02   2.2835520e-03   2.0690487e-02  -1.2776691e-02   1.6124204e-02  -5.1036879e-02  -5.9162538e-02   1.0008076e-01   8.1268083e-02   6.5211872e-03   5.2565903e-02   7.4747135e-02  -6.9961079e-02   5.4572996e-02   3.6666457e-02   0.0000000e+00   3.0229533e-01  -4.1087198e-02  -3.3292642e-02   2.7345951e-02  -4.4864073e-03  -2.2208294e-02  -7.2555977e-02   1.0200787e-01  -2.1034921e-02  -1.5772058e-02   6.2792889e-02   6.5693995e-02  -4.8425163e-03   9.8863872e-02   2.6975257e-02  -6.3347788e-02   6.2223021e-03   4.4725357e-02   5.2464518e-03  -2.4127678e-02   1.4181919e-02  -1.7993796e-02  -1.8081913e-01   3.5306533e-02  -2.4003298e-02  -3.7888723e-02  -1.0177626e-02  -3.8343945e-02  -4.4023552e-02   2.2097307e-03   1.3406161e-02   3.7423105e-02   3.2622012e-02   3.6009401e-03  -1.0085405e-01   2.6398264e-02   2.5428051e-02  -5.4734676e-02  -1.6131994e-01  -1.3139814e-01  -1.1393237e-01  -3.2184927e-02   2.6850162e-02  -9.0583013e-02  -4.7212900e-02  -8.9112742e-02  -2.3636236e-02   1.1402935e-02  -8.4641049e-02   2.5371188e-02   1.7752928e-02  -3.0182005e-02   3.6139009e-02   8.8649180e-02   3.8990503e-02   3.7488751e-02   1.5046974e-01   8.1924002e-02  -8.0062615e-02   7.2700271e-02  -1.0370707e-02   4.3191766e-02   3.4103303e-02   4.8291861e-02  -9.7794931e-02   4.6849153e-02  -3.1630772e-02   1.6124483e-01   4.8318375e-02  -4.0360152e-02  -3.1486889e-02
  -1.5554098e-02   9.2108173e-02  -3.6490595e-02  -7.2217484e-03   6.3145516e-02  -1.5296148e-02  -6.4168650e-03  -2.6787299e-02  -2.1687414e-02  -7.1635839e-02  -5.7890291e-02   4.1083074e-02   6.5356319e-03  -3.5746626e-04  -3.2814645e-02   1.3693024e-01   2.1804510e-02   1.3144990e-02   3.0229533e-01   0.0000000e+00   3.9699540e-02  -3.9899837e-03   9.6184689e-02  -5.2391745e-02   3.9766492e-02   1.0011977e-01  -2.4972111e-02  -1.4586444e-02  -6.6465965e-02   9.9707939e-02   3.2029574e-02  -1.4470178e-01  -6.2004827e-02   4.6606145e-02  -9.1993954e-02  -2.0663473e-02   4.1426913e-02   2.9977907e-02  -2.0910395e-02  -1.9794649e-02  -7.8159863e-02   3.5514103e-02  -6.8743929e-03  -9.6452126e-02  -3.3566653e-03   1.7359971e-02   5.2477294e-02   1.7154400e-02   5.6836656e-02  -3.5271636e-02   3.9460984e-02  -8.0993148e-02   5.2746844e-03  -6.6919001e-03   1.4335983e-02  -5.7590449e-02   1.5698114e-03  -4.5498081e-02   2.3386612e-02  -4.7941600e-02   2.4577671e-03   7.9001820e-02  -9.5962174e-02  -5.2092794e-02  -1.8827380e-02   1.8483408e-02  -9.3854118e-02   3.2287165e-02  -4.8384669e-03   9.7692627e-02   2.9320003e-04  -2.5385916e-02   4.6838046e-02   1.0626360e-01   2.1098755e-02   2.8852551e-02   9.6960316e-02  -9.4711392e-02  -1.0098296e-01   4.2951518e-03  -8.3724490e-02  -9.6784160e-04  -5.7880113e-02   4.6184742e-02  -1.8468570e-02   1.6682633e-01   6.5298575e-02   3.7080927e-02  -3.7028153e-02  -2.2940140e-02
   1.3199252e-02  -2.7568461e-03   5.3829777e-02   2.8818868e-02   1.0443555e-01  -8.8690529e-03  -5.9679805e-02   4.3893987e-02  -4.9296573e-02   8.7859737e-02   8.9729311e-03  -5.8092895e-02   1.6815590e-02  -2.3994614e-03   7.4957051e-02   1.7640764e-03   1.2100267e-01  -5.1693562e-02  -4.1087198e-02   3.9699540e-02   0.0000000e+00  -2.9160891e-02  -1.3409663e-01   2.4453616e-02   3.2142749e-01  -3.3259746e-01   9.7618803e-02   7.9544269e-02   4.5673708e-02  -2.9931928e-02   8.1464372e-03   5.3892038e-02  -3.9164586e-02  -1.0929241e-01  -4.4083115e-02   7.2525299e-03  -7.8997738e-02   2.9597112e-02   1.3736082e-02  -4.0492073e-03   1.2568877e-01   1.3186693e-01   2.6529766e-04  -5.7136786e-02   6.5337529e-02   1.5043801e-02  -4.9601795e-02  -4.7638954e-02   8.3745018e-02  -9.6834560e-02   2.8590211e-02   4.5882463e-02   1.2836365e-02  -5.5745738e-02   6.0483949e-02  -9.3848660e-02  -5.7289892e-02  -7.4397910e-02   1.0092342e-02   6.6447858e-02  -4.1223444e-02  -5.1243741e-02  -7.3206024e-02  -3.0605178e-02  -3.4452002e-02  -1.4569194e-02  -2.1478816e-02   4.2925620e-03  -3.4567648e-02   7.5603324e-02   1.4729659e-01   5.3097043e-02   3.8660409e-02   1.5244107e-01  -1.7033992e-01   7.0452239e-02  -3.2635721e-02   1.1008011e-01   7.3990880e-02   2.8123404e-02   1.0066173e-02  -3.5207267e-02   5.2492758e-02  -7.2981807e-02   5.0627864e-02   5.7565957e-02  -1.3777581e-02  -6.0260033e-02  -6.6281601e-02   2.9901119e-02
  -9.2671664e-02  -4.5886418e-02  -1.2862186e-01  -2.5789883e-02  -5.8675684e-02   8.5454917e-02  -1.2948240e-01  -1.5476967e-01   3.5777700e-02   7.3608577e-02   4.2915417e-03   7.2931601e-03  -7.2502058e-02  -4.0808688e-03   6.3071020e-02   8.4137023e-02   2.1963119e-02   7.1192574e-03  -3.3292642e-02  -3.9899837e-03  -2.9160891e-02   0.0000000e+00   1.1821870e-02  -1.4994006e-01  -4.8079368e-02   1.4397029e-01  -2.7662060e-02   1.0800339e-01  -1.2344982e-02   5.0191237e-02  -4.3482119e-02   1.2774945e-02  -4.8409141e-02   1.8742755e-02  -3.9894494e-02  -7.6326824e-02   1.4673133e-02  -4.7299345e-02   2.0347746e-02  -6.2205226e-02  -1.1737943e-01   3.1547515e-02  -7.2094721e-02  -1.4238800e-02   1.2127814e-03   2.1761937e-03   5.4108161e-03   2.7782592e-02   1.5997008e-02   7.5534957e-02   8.9525406e-02   5.9880800e-02  -8.7790449e-02   8.5369190e-03  -5.5013020e-02  -3.6878526e-02  -5.4251537e-02  -7.5756948e-02   3.3818291e-02   3.1128211e-02  -8.3613002e-04  -1.6779679e-02  -1.3918765e-01  -7.2683739e-03   1.0281207e-01  -1.1928279e-01   8.3051543e-02   2.9473975e-03   6.4150666e-02  -3.3309741e-02   6.4801073e-02   1.0997697e-01  -5.8561383e-02   3.4200054e-02   1.4882047e-01   1.0481952e-01  -5.9643797e-02   1.3849121e-01  -5.3021394e-02   2.5423160e-02  -1.4921025e-02  -6.8606397e-03   3.1702450e-02  -2.7410933e-02  -5.6044035e-03  -2.0688726e-02   1.3788776e-01   8.3434651e-02  -2.1067304e-02  -6.9476163e-02
  -1.4173646e-01  -8.5542900e-02   1.5633806e-01  -1.6581192e-02  -8.8196858e-02  -4.5647530e-02  -6.1771832e-04  -8.8624361e-02  -7.6544956e-02   3.6790824e-02  -4.9449684e-03  -2.2508772e-02  -3.3909284e-02  -1.6741805e-02   9.7336686e-02   1.4689813e-01  -1.0174379e-01  -7.2001874e-02   2.7345951e-02   9.6184689e-02  -1.3409663e-01   1.1821870e-02   0.0000000e+00   3.3633182e-01   5.1237569e-02  -2.2153258e-02  -4.2263964e-03   2.2791264e-02  -4.8217510e-03  -6.6572249e-02   1.2598347e-01   9.0672311e-03  -8.8780438e-02  -3.8967109e-03  -6.2244958e-02   2.5020918e-02   1.3596259e-02   1.9226524e-04  -8.3324762e-03  -5.6636080e-02  -4.6564635e-02  -1.1345877e-01   2.5053873e-02  -6.6755382e-02   3.7418217e-02  -6.5813599e-02  -4.6226244e-02  -2.9436813e-02  -2.7673465e-02   1.6929203e-02   4.1229420e-02  -3.0411436e-02  -1.5143685e-02  -1.4236731e-02   1.7252975e-02   5.0844654e-02  -4.8403971e-02  -5.6707092e-02  -6.9850744e-02   1.0240822e-01  -7.3992266e-02  -6.0913742e-02   1.4234687e-01  -6.0149880e-02  -7.5311752e-02  -6.0373232e-02   1.7456460e-02   8.8249192e-02   2.9796244e-02  -8.9535296e-02   8.9842138e-03  -3.2815194e-02   5.5872528e-02  -3.0620832e-03   7.6287599e-02   3.1964357e-03   1.0930783e-02  -1.6545847e-02   1.0899054e-02   9.5253752e-02  -2.2103875e-02  -5.5881242e-02   3.7594974e-02  -8.1116281e-02   1.9235830e-02   4.0430759e-02   1.3933697e-02  -7.3313228e-02   1.0228494e-01   6.3875644e-02
   9.9337763e-03   3.2424704e-03   6.6173777e-02   4.5258611e-02  -7.3467908e-02  -6.8735307e-02  -1.5411469e-02   9.3120473e-03  -2.0483394e-02   1.4406290e-01  -3.8704982e-03  -6.5035567e-02  -9.6970771e-02   1.9449395e-02  -1.2787956e-02   1.6834685e-01   7.1262039e-02  -7.5672882e-02  -4.4864073e-03  -5.2391745e-02   2.4453616e-02  -1.4994006e-01   3.3633182e-01   0.0000000e+00  -4.8725525e-02   2.0197065e-01   2.8729580e-02   3.9229004e-02   4.2941044e-02  -1.4900726e-01  -8.4422312e-02   1.4081394e-01  -2.8310491e-02  -3.6731133e-02   8.8248318e-02  -3.5748717e-02   4.1116151e-03   2.8426467e-03   4.3088715e-02   6.8688805e-02   3.1410549e-03  -2.1011713e-03   2.3457268e-02   2.7011153e-02  -1.7593812e-03   1.1308812e-02  -1.8099903e-02  -5.1901373e-02  -5.5068080e-02  -1.0887669e-03  -4.2891814e-02  -7.3903975e-03   5.1907247e-03  -2.3591777e-02   1.0385180e-01   4.7225121e-02  -3.2758610e-02   3.3002865e-02  -9.5480063e-04  -5.2775669e-03  -5.8399931e-02  -8.8728109e-02  -4.5859552e-03  -1.0079500e-04  -4.6757353e-02   9.7110467e-02  -2.4983010e-02  -3.9792796e-02   5.2518508e-02  -2.8079441e-03  -8.0772724e-02   7.6340911e-02  -2.4980430e-02   3.7177584e-02   4.3355060e-03   4.8115045e-02  -7.5697430e-02   9.7913665e-02   1.0325640e-02   2.4581605e-02   3.7825434e-02  -7.8951281e-02  -9.8256596e-03   1.7760830e-02  -3.4089821e-02   9.6325530e-02   3.8718632e-03   3.5219002e-02  -2.5755196e-02  -1.2556492e-02
  -1.1371750e-02  -2.9148414e-02   1.5648131e-01  -4.0546707e-02  -1.2522860e-01   1.4360371e-01   9.3600159e-02   9.8442490e-03  -9.2667053e-02  -2.2171592e-02  -1.3572459e-02  -4.1310753e-02   4.9464441e-02   3.9089185e-02  -4.1857033e-02  -2.0574074e-02  -3.0250820e-02   4.7350234e-02  -2.2208294e-02   3.9766492e-02   3.2142749e-01  -4.8079368e-02   5.1237569e-02  -4.8725525e-02   0.0000000e+00   2.4954334e-01   9.4240054e-03   8.4240483e-02  -8.6729498e-02   1.3698034e-01   2.8395815e-01  -9.0843628e-02  -9.8874762e-03  -1.0114485e-01   2.3995081e-01  -1.1465232e-01  -8.2762204e-02  -4.3548788e-02   5.8498857e-02  -2.3953454e-02  -5.3996213e-02   2.8547083e-02  -3.6485946e-02   1.3822819e-02   7.8611758e-02  -9.9870816e-02  -3.6935805e-02  -1.0664197e-02  -5.0632132e-02  -3.8356596e-02  -4.1511865e-02  -3.5300741e-02   8.0445738e-03   5.2892148e-02  -4.8637461e-02  -3.8491837e-02   1.3291729e-01   7.2402217e-02  -3.6769377e-02  -7.1005525e-02   4.1582345e-04  -3.4008834e-02  -1.5012387e-01   1.7794738e-02   6.6993707e-02  -3.7568310e-02   8.7211298e-02  -1.6590008e-02  -6.5901329e-02  -1.1554208e-01  -5.0778673e-02  -8.2422592e-03   5.6726007e-02  -3.3179134e-02  -1.5978321e-01  -5.5969473e-02  -1.4200597e-01   7.3868333e-02  -1.1148409e-02   5.8374659e-02  -3.9364282e-02  -2.8465625e-02  -6.5540625e-02  -3.2887019e-02  -1.0117270e-01   2.8254901e-02   1.2810672e-01   2.6391883e-02   3.8916041e-03   3.1175704e-02
  -1.5145012e-02  -2.1941082e-03   1.5165711e-03  -8.1357290e-03   7.4466097e-02   1.1585435e-01  -1.0066168e-01  -6.9685464e-02   1.4566914e-01  -4.3092501e-02  -1.7972249e-02   1.4989786e-02  -9.0577210e-03  -1.7442474e-02  -7.9353951e-03  -4.8057977e-02   3.4513899e-02   1.0352713e-01  -7.2555977e-02   1.0011977e-01  -3.3259746e-01   1.4397029e-01  -2.2153258e-02   2.0197065e-01   2.4954334e-01   0.0000000e+00   2.1843137e-04   1.0734984e-01  -1.1052676e-02  -6.8074226e-02   9.1422000e-02   1.5015673e-01  -5.2558850e-02  -7.7839737e-03  -6.5561268e-02   1.9091079e-02  -1.4825033e-01  -5.5701453e-02  -4.0987765e-02   7.3647494e-02   6.0945941e-02   3.4064318e-01  -2.6454541e-02   1.9469613e-02   2.5435180e-02   1.2727776e-02  -3.2273165e-02  -1.0311881e-01  -1.4946083e-02  -2.0955970e-02   3.2606320e-02  -5.6326668e-02  -5.3384340e-02  -3.3926813e-02   2.0668364e-02  -2.0762457e-02   2.0566763e-02  -6.6515068e-02   9.0518738e-04  -1.3636706e-01  -1.1064303e-02  -8.2660679e-02  -6.9222178e-02  -1.2787673e-01  -1.9641467e-02   7.3742217e-02  -5.6704078e-02  -1.3033927e-02  -8.0369801e-02   7.5949517e-02   4.0699004e-02  -1.1844897e-01  -9.9908529e-03  -6.1925394e-02  -6.5872017e-02  -8.0315248e-03  -3.8054939e-02  -9.2339125e-03  -1.4350166e-01   4.8149270e-02   8.2614156e-03   8.9466549e-02  -3.1981105e-02  -1.1292756e-01   1.4821999e-01  -5.4765210e-02  -3.0239954e-02  -6.8056370e-02  -2.5964524e-02  -6.9804571e-02
   1.8474762e-02   4.7934016e-03   1.2139475e-04   3.5074446e-02   1.7323171e-01   9.9653121e-02   8.1112442e-02   3.6775413e-02   8.0723851e-02   2.6337064e-02  -1.1750988e-02   3.8849154e-03  -8.4399432e-02  -6.3931424e-02   8.1001744e-02  -2.7035798e-02  -3.3063382e-02  -1.2550159e-03   1.0200787e-01  -2.4972111e-02   9.7618803e-02  -2.7662060e-02  -4.2263964e-03   2.8729580e-02   9.4240054e-03   2.1843137e-04   0.0000000e+00   1.2673314e-02   3.7463974e-02   2.0330914e-02   2.1609789e-03  -7.5822398e-04   3.2891813e-03  -7.8136214e-04  -3.1512032e-02   1.8094248e-02  -3.8808124e-02  -1.9471803e-02   1.7978102e-02   2.3643941e-02  -1.3418523e-01   1.4481133e-02   1.2943766e-02   5.1687433e-02   5.9353009e-03  -1.5661937e-02  -9.4042030e-03  -3.7817936e-02  -3.0225616e-03   5.2896191e-02   2.8576255e-02  -7.4258823e-03   1.1199173e-02  -8.3367756e-02   1.7572178e-02   5.1797943e-03  -2.7863877e-02  -5.7645188e-02  -5.4058357e-03   1.0333974e-02   1.9051187e-02  -1.6616866e-02  -4.0904606e-02   1.7233188e-02   1.0266218e-01  -1.9567370e-03   3.8946571e-02  -3.8762764e-02   4.7904938e-02   5.3424247e-03   4.7329643e-02  -7.4418521e-03  -3.9353019e-02   5.1981670e-02  -1.4719236e-02   2.1392907e-02   9.7413494e-04   9.9126409e-02   1.7685161e-02   2.1968571e-02   3.8969206e-02   3.1781816e-04  -3.0090443e-02  -2.7648486e-02   3.8863079e-03  -8.4635210e-03   9.5868465e-02   5.5061856e-02  -7.9230030e-03   5.1812816e-03
  -7.2040894e-02   3.3799972e-02   1.0744580e-03  -2.2190783e-03  -5.1074209e-02   6.5265498e-02  -2.7198972e-02  -1.1016344e-03  -1.5078762e-02   1.0549736e-01   5.9531605e-02   7.5471086e-03  -3.3159209e-02  -5.1313737e-02   4.8654980e-03  -4.0456089e-02  -3.0493963e-02   1.3260933e-02  -2.1034921e-02  -1.4586444e-02   7.9544269e-02   1.0800339e-01   2.2791264e-02   3.9229004e-02   8.4240483e-02   1.0734984e-01   1.2673314e-02   0.0000000e+00  -3.9321241e-03   2.7097353e-02   6.6681161e-03   1.1617445e-02  -7.9109909e-02  -2.6402697e-02   1.8117698e-02   1.1505570e-02   1.1805861e-03   6.5948905e-03   3.3647114e-02   4.4852684e-02   8.3636774e-04  -7.9561495e-04  -3.7081091e-02   2.4754502e-03  -2.5999938e-02   3.9697672e-02  -3.0973925e-02  -1.3188474e-02  -7.3738119e-02   1.5316759e-02  -1.2691200e-02   4.8036528e-02  -5.3694604e-03   2.7594325e-02  -2.6090290e-02   3.3636773e-02  -7.2660343e-02   4.4970020e-02   3.9239431e-03   1.4872202e-02  -9.4427786e-03  -3.6510903e-03  -5.7256293e-02  -9.2844956e-03   6.9118919e-02   5.3924414e-02  -3.3287229e-02  -1.7552207e-02  -1.1305676e-02  -7.6883318e-04   4.6373861e-02  -5.8889211e-03   4.4722298e-02   4.2469950e-02   5.0182805e-02   4.2192310e-02  -9.2779526e-03  -2.9375184e-02   3.6756798e-02   1.4027978e-02  -5.5790485e-03   3.1281025e-02  -8.3174154e-02   1.8173147e-02  -8.7020162e-03   1.6031279e-03  -1.6323818e-02   1.3892843e-02   1.4929214e-03   1.0419885e-03
   4.0624148e-03  -2.9284595e-02  -2.0763551e-02   2.8054788e-02   4.0336961e-02   3.2015799e-02  -3.2654852e-02  -6.9009793e-03   6.9403966e-02  -3.2836515e-02   1.4609309e-01  -2.9473091e-03  -2.8726306e-02  -6.3169706e-02   1.3541035e-01   1.9932846e-02   1.3402162e-01   1.3488659e-01  -1.5772058e-02  -6.6465965e-02   4.5673708e-02  -1.2344982e-02  -4.8217510e-03   4.2941044e-02  -8.6729498e-02  -1.1052676e-02   3.7463974e-02  -3.9321241e-03   0.0000000e+00   1.1837039e-01  -4.3600146e-03  -2.0941744e-02   6.5713326e-02  -5.7018318e-02   4.8206492e-02   1.5378200e-02   5.8996780e-02   4.1569849e-02   2.1415071e-02   4.6347917e-02   1.9963272e-02   1.2327301e-02   2.2720562e-02  -1.6617413e-02   3.5776655e-02   2.1671254e-02   7.4119848e-03  -5.7344289e-02  -7.7064522e-02   2.3102584e-02  -1.0205934e-01   3.9522334e-03   3.8146291e-02  -8.8359049e-03  -9.5086944e-02   1.6702607e-02  -5.9107896e-03   2.0627246e-02   6.9883751e-03   3.6081107e-02  -3.3527763e-02  -4.8352899e-02   8.6734444e-02   3.5297339e-02  -1.1409811e-01   4.7805099e-02  -6.0393380e-02  -3.6609879e-03   9.5440241e-03  -4.9073067e-02  -9.6716017e-03  -9.8327870e-02   6.9244124e-02  -8.8487638e-02  -5.3808047e-02   3.1056051e-03   8.4209049e-03  -1.5849262e-02   6.3821179e-02   2.6729471e-02  -3.7336140e-02   9.9216960e-03   1.5051382e-01   7.7020358e-02  -9.0910328e-02  -2.6827376e-02  -2.7724408e-02  -4.2543999e-02   1.2859424e-02  -2.9160262e-02
  -3.2203505e-02  -4.7450180e-02   1.4743930e-02   8.4572645e-02  -9.1407740e-03   3.5418998e-02   7.6300472e-02   3.2172332e-02  -3.5894757e-03  -6.6187040e-02   3.1640616e-02   9.9892079e-02  -2.2243348e-02   1.7900230e-02   1.4762992e-02   7.8703504e-02  -1.4061118e-02   2.0052622e-01   6.2792889e-02   9.9707939e-02  -2.9931928e-02   5.0191237e-02  -6.6572249e-02  -1.4900726e-01   1.3698034e-01  -6.8074226e-02   2.0330914e-02   2.7097353e-02   1.1837039e-01   0.0000000e+00   8.6101894e-02   1.3759185e-01  -1.1273262e-02   1.0670844e-01  -8.1339784e-02  -1.0920036e-02   4.0522329e-03  -6.2001207e-04   7.2157344e-02   5.8775363e-02   8.0540287e-02  -9.5727394e-02  -9.0977315e-02  -6.0646024e-02  -2.6106648e-02   6.9127812e-02  -3.5051702e-02   1.3982731e-01  -7.1163968e-04   1.7319964e-02  -2.6629240e-02  -2.0030878e-02   1.0122546e-01   4.7153297e-02   4.1398602e-02  -2.7605205e-02   3.4917007e-03   5.4251686e-02   7.0886692e-02   1.4451862e-02  -3.0644486e-02  -7.4215375e-02  -2.2886729e-02   5.1719903e-03  -4.2289063e-02  -7.8312073e-02  -7.5465522e-03  -5.2688515e-02  -2.6778098e-03  -4.8065717e-02   1.1407939e-02  -2.3821223e-01   3.1896291e-05   2.1478850e-01   2.3979942e-02  -1.5442682e-01   3.5185337e-02   4.2834107e-02   1.3738332e-02   1.6679323e-01   4.0544731e-02  -1.0091116e-01   5.8444643e-02   1.0643091e-01  -6.4754790e-03   5.9248511e-03   3.4682260e-02   4.0723677e-02   3.5342409e-02   4.0174257e-03
  -1.7345408e-02  -4.3224135e-02  -1.0521246e-01  -5.9938241e-02  -7.9846418e-03   1.9667089e-02   6.9649352e-02  -5.4881779e-02   8.8273722e-02  -1.8074033e-02  -1.7431588e-02   3.0938995e-02  -6.8418884e-03  -3.0161281e-02   4.8232677e-02  -4.4965809e-02   1.4365812e-02   1.0266145e-04   6.5693995e-02   3.2029574e-02   8.1464372e-03  -4.3482119e-02   1.2598347e-01  -8.4422312e-02   2.8395815e-01   9.1422000e-02   2.1609789e-03   6.6681161e-03  -4.3600146e-03   8.6101894e-02   0.0000000e+00   3.2806729e-01   3.2500722e-02   9.8125146e-02   4.0884965e-02  -1.3491278e-02   1.0496262e-01  -6.0317241e-02   3.1674284e-02   2.4665781e-02   3.2077120e-02  -7.5036230e-02   1.0007899e-01   2.1837830e-02   1.6629161e-02  -1.0564459e-02   1.4525414e-01   1.6386157e-02   2.7600705e-03   6.4682562e-04   5.8313534e-02   6.2105877e-02  -6.6737917e-02  -4.4230867e-02  -1.8020357e-03   4.1452171e-03   2.0102849e-02  -2.6120182e-02  -2.9415300e-02  -8.5225485e-03   2.6889778e-02  -6.2946639e-02   1.9093853e-01   3.2364554e-02  -3.4010455e-02   2.2127887e-02  -5.4059185e-02   4.4134740e-02  -6.5048626e-02  -1.0735822e-01   2.0956341e-01  -3.0565984e-02   1.1885980e-03  -2.7731384e-02   2.9779641e-02  -3.4865513e-02  -6.3221455e-02  -2.4529225e-02   6.8103010e-02  -1.3282604e-01  -1.1727298e-05   7.4080607e-02   5.0110293e-02   5.8476925e-02  -8.4953418e-02  -3.5682200e-02  -3.5243430e-02  -1.0202406e-01  -5.3596608e-02   9.4543562e-02
   7.7051564e-02   1.8578310e-02  -7.6717936e-02   1.3042343e-01   1.2119075e-01   1.5317496e-02   6.2662761e-02   1.2521137e-01   1.7737699e-02   8.8108263e-02  -9.6889586e-02   8.0533112e-02   7.2828261e-03  -1.1150009e-01  -5.1555046e-02   3.6908689e-02   7.4946647e-02  -2.5192636e-02  -4.8425163e-03  -1.4470178e-01   5.3892038e-02   1.2774945e-02   9.0672311e-03   1.4081394e-01  -9.0843628e-02   1.5015673e-01  -7.5822398e-04   1.1617445e-02  -2.0941744e-02   1.3759185e-01   3.2806729e-01   0.0000000e+00  -2.7593275e-02   5.1126042e-02   4.9993829e-02  -3.5713765e-02   1.9572833e-02   4.4590185e-02  -4.1166652e-02   8.4756364e-02   1.8569049e-02   4.1533416e-02  -4.1865938e-02  -3.9705619e-02  -3.9528700e-02   1.7834799e-02  -3.0280911e-02  -2.7900634e-02   1.9100699e-02  -3.3065120e-02  -6.1838051e-02   2.6854028e-03   4.6378746e-02   5.7248449e-02   1.1034664e-01   4.7197515e-02  -1.6405452e-02  -6.0102289e-02   6.0776410e-02  -4.8919383e-02  -6.6873970e-02   9.6247415e-02  -4.4957808e-02  -7.5972682e-02  -5.9062751e-02  -8.5159590e-02   4.9407368e-03   5.2829120e-02   2.2462639e-02  -3.0601407e-02   4.2124103e-02   1.7027668e-01  -7.6662577e-02   5.7975905e-02   1.5175445e-01   1.6416363e-01  -2.6421928e-02  -9.1366771e-02   1.1452863e-02  -5.4892387e-02   6.9321706e-02   4.2458050e-02   5.8095379e-02  -1.0843589e-01   9.8890406e-04  -3.9257970e-02  -8.0171660e-02   4.7975037e-03  -3.5890852e-02   3.3857031e-02
   8.9433118e-03  -3.6845467e-02  -1.6150567e-02   3.5364475e-02   9.7735492e-03  -6.1612964e-02  -2.7193906e-02  -1.1401548e-02  -4.1403035e-02   1.6030922e-02   7.3479442e-02  -7.6563683e-02  -8.9645762e-02  -1.4412245e-03   5.3158104e-02   3.2902763e-02   5.3263174e-02  -7.2956021e-02   9.8863872e-02  -6.2004827e-02  -3.9164586e-02  -4.8409141e-02  -8.8780438e-02  -2.8310491e-02  -9.8874762e-03  -5.2558850e-02   3.2891813e-03  -7.9109909e-02   6.5713326e-02  -1.1273262e-02   3.2500722e-02  -2.7593275e-02   0.0000000e+00   4.4547637e-01   1.0930240e-01  -3.1160863e-02  -2.0094082e-01   6.2354823e-03   6.9688125e-03   3.1811026e-02   8.3850175e-03   7.0463237e-02   2.7971217e-02  -8.2920482e-03  -1.1794700e-01   4.6825487e-02  -2.8979403e-02  -7.2574814e-02  -6.5993981e-02  -9.3038931e-02   5.9579050e-03  -3.2154835e-02   1.4672369e-02  -9.6151731e-03  -3.9477578e-02   5.9431969e-02  -1.1950444e-02   2.6411823e-02   2.9755627e-02  -2.2549567e-02  -1.8389967e-02  -3.7454150e-02   6.7722639e-02   5.1409832e-03  -2.2148324e-03  -8.0932018e-02   1.4185574e-01  -5.6903427e-02   4.0977162e-02  -1.1136763e-01   4.3621096e-02  -3.1612605e-02   3.4611114e-03   5.2792074e-02  -1.3711673e-01   6.6991436e-02   1.6397738e-01  -1.2522132e-01  -9.7887274e-02  -1.2015900e-03   1.1677152e-01   9.4582232e-03   4.8796728e-02  -3.7295706e-02  -1.2837473e-01  -7.4687994e-02  -4.8366331e-02  -6.7393485e-02  -1.3495910e-01  -2.3186219e-02
   9.5826709e-03  -2.1732478e-02  -4.6154918e-02   3.9609280e-02  -5.0519908e-02   5.5111665e-03   1.5138799e-02  -3.0993591e-03  -5.1327329e-02  -4.0610309e-03  -8.3508545e-02  -1.1868689e-02  -4.7915645e-02   5.0722628e-02  -1.6840704e-03   6.5186557e-02  -5.3426594e-02   1.5046776e-02   2.6975257e-02   4.6606145e-02  -1.0929241e-01   1.8742755e-02  -3.8967109e-03  -3.6731133e-02  -1.0114485e-01  -7.7839737e-03  -7.8136214e-04  -2.6402697e-02  -5.7018318e-02   1.0670844e-01   9.8125146e-02   5.1126042e-02   4.4547637e-01   0.0000000e+00   3.9403139e-02   6.0437918e-02  -1.2886142e-01   2.2713017e-02  -2.4120538e-02   5.8762270e-02   6.9911525e-02   7.5873995e-02   9.4594994e-03  -1.5800035e-02  -5.2872765e-02   3.4880821e-02   3.3330034e-02  -9.4749909e-02  -7.5857126e-02  -4.2405318e-02   1.6966056e-03  -3.6189577e-02   8.6713710e-02  -5.6521795e-03  -6.6334875e-02  -5.3564907e-02  -5.9319179e-02   1.2757713e-01   1.0075010e-02   5.3622638e-02  -6.9078664e-02   1.7384095e-02   2.8038522e-02  -1.0534591e-02   1.1481948e-03  -6.1355454e-03  -6.3718523e-03   1.2263801e-01  -4.5109970e-02   1.1785186e-01   5.9598605e-02  -1.4472398e-01  -7.2346513e-02  -8.2495408e-04   7.0411324e-02  -1.8250326e-02  -3.7702456e-02   1.7447009e-01  -4.2772367e-02  -9.2274264e-02   1.9591825e-02  -1.3092875e-02  -1.3851535e-01   3.0254349e-02   6.0165838e-02   2.7824872e-02   2.0271100e-02  -1.0319297e-01  -1.9382885e-02  -1.1581103e-02
  -6.9084129e-02   7.1510798e-02  -9.6804418e-02  -9.3267784e-02  -4.6838715e-03  -6.4500631e-02  -3.2352445e-02  -4.2536480e-02  -3.4977810e-03   5.0568064e-02  -3.4567387e-03   4.9463584e-03   3.9030068e-02  -1.1337352e-02  -6.5499000e-02  -5.3211024e-02  -8.9744431e-03   2.9514393e-02  -6.3347788e-02  -9.1993954e-02  -4.4083115e-02  -3.9894494e-02  -6.2244958e-02   8.8248318e-02   2.3995081e-01  -6.5561268e-02  -3.1512032e-02   1.8117698e-02   4.8206492e-02  -8.1339784e-02   4.0884965e-02   4.9993829e-02   1.0930240e-01   3.9403139e-02   0.0000000e+00   2.9883931e-01   7.1031779e-02   1.0013306e-01  -6.7732741e-03   4.2898802e-02   7.7973860e-02   1.8270482e-02   1.8638327e-01  -1.7156486e-02   8.0690754e-02   3.7076549e-02  -3.5342320e-02  -4.3439251e-02   2.7225513e-02  -2.0634638e-02   3.5704355e-02   1.3144517e-01  -8.0412930e-02   2.3779065e-02  -6.1698775e-02  -6.3490887e-02  -1.1549117e-01  -4.0390703e-02   2.3142469e-02  -2.2200594e-02  -1.3940718e-02  -8.5677295e-03  -5.1658520e-02   5.1729191e-02   1.5007185e-01   7.9834900e-02   2.1338137e-01   1.1846788e-02  -8.0992450e-02   8.8230853e-02   3.5301332e-02  -1.2089172e-02   7.5097742e-02   5.8779487e-03  -3.6056399e-02  -9.0424071e-02   4.0620798e-01  -1.5960092e-01  -3.4628353e-02  -5.3094683e-02  -7.6580191e-02  -7.7156627e-02   3.0385537e-02  -5.1578839e-02   2.3523954e-02   7.6999070e-02   2.1473284e-01   1.1832082e-01  -5.4030933e-02   5.1469679e-03
  -1.5804848e-02  -5.2734781e-02   1.2590762e-02  -6.2084834e-02   4.8774783e-03   1.4414804e-02  -4.8678863e-02  -1.2695406e-02   5.6709435e-03   3.1008239e-02  -3.2528676e-02  -2.2478932e-02  -2.3855355e-02  -7.2680842e-02   1.4720237e-02  -5.9900368e-02  -1.0169463e-01  -1.9455689e-02   6.2223021e-03  -2.0663473e-02   7.2525299e-03  -7.6326824e-02   2.5020918e-02  -3.5748717e-02  -1.1465232e-01   1.9091079e-02   1.8094248e-02   1.1505570e-02   1.5378200e-02  -1.0920036e-02  -1.3491278e-02  -3.5713765e-02  -3.1160863e-02   6.0437918e-02   2.9883931e-01   0.0000000e+00  -1.1932364e-02  -2.4700398e-02   6.2298970e-03   5.9094673e-02  -7.8838767e-03  -5.6258699e-02  -1.2036288e-01  -6.5646189e-02   1.3696577e-01   2.7042988e-01  -1.7250441e-01  -9.1894733e-02  -5.3126881e-03   1.0087425e-03  -2.4639163e-02  -5.2854881e-02  -3.2712210e-02  -2.8302166e-02   1.8618859e-02  -3.0787515e-02   1.0621210e-02  -1.4436541e-02  -1.4237983e-01  -3.2035863e-02  -9.6570979e-04   8.8839728e-02   1.6206911e-01  -1.4957226e-01  -1.5859564e-01   1.1409841e-01   9.3874016e-02   1.2716431e-01  -7.4670655e-02  -1.0640878e-01   6.7433015e-02  -9.1951911e-02   1.6350583e-02   9.3808498e-02   6.4065226e-02   3.5516150e-02  -9.0981506e-02   2.4465467e-01  -1.1669875e-01  -3.0329542e-02  -2.5735553e-02   5.0975546e-02   1.1468880e-01  -4.3619593e-02  -1.6456868e-04  -2.9148748e-02   9.1190810e-02   3.9796337e-02   1.2722410e-02   8.4439659e-03
   4.2298396e-02   1.0987774e-02  -7.0511619e-02  -1.5335538e-02  -5.1906934e-02   2.9549140e-02  -6.3298650e-02  -4.6777000e-02   1.3980092e-02  -2.0439624e-02  -8.8875017e-02  -1.6407090e-01   5.8809207e-03  -1.5585754e-02   1.5108694e-02  -1.2382387e-02   3.3593274e-02   8.2415717e-03   4.4725357e-02   4.1426913e-02  -7.8997738e-02   1.4673133e-02   1.3596259e-02   4.1116151e-03  -8.2762204e-02  -1.4825033e-01  -3.8808124e-02   1.1805861e-03   5.8996780e-02   4.0522329e-03   1.0496262e-01   1.9572833e-02  -2.0094082e-01  -1.2886142e-01   7.1031779e-02  -1.1932364e-02   0.0000000e+00   6.0325446e-02   2.1676317e-01   5.5081694e-02  -3.4156945e-02   3.6757006e-02  -1.3575160e-02  -2.0386781e-02  -2.7097136e-02  -1.0541460e-01  -3.4111105e-03  -5.5559124e-03   4.1956389e-02  -7.8493112e-02  -7.5025138e-03  -2.9004387e-02   2.0568434e-02  -9.8860446e-02  -7.1366633e-02  -9.5250235e-02  -3.8205503e-02   7.9686372e-02   4.5678188e-02  -4.5645716e-02  -2.5385638e-02  -3.6071646e-02   8.9049506e-02  -4.0948918e-02  -1.5867165e-01   1.1799790e-01   8.3074448e-03  -2.5330211e-02  -6.5243893e-02  -3.8280104e-02   2.5080289e-02   2.7815402e-02   6.1755841e-02  -1.3620149e-02   8.1019323e-02  -2.1254149e-01  -9.0968326e-02   2.9216757e-02   1.0571595e-02   8.5129834e-03   1.0903628e-02   4.7307663e-04   4.3688771e-02  -8.0018815e-02  -8.5399219e-02  -1.5089169e-02  -1.9098049e-02   3.4828493e-03  -6.1154369e-02  -1.4129362e-02
   1.3137172e-02   7.8042396e-02   8.3401800e-02  -6.9802828e-03   9.3793805e-02  -5.6496315e-03   1.7930975e-02  -2.4461072e-02   4.8263473e-02  -5.0426854e-02   2.9527680e-02  -6.9033748e-02  -1.6060719e-02  -8.7162369e-03   1.3505536e-01  -1.0267427e-03   1.5956272e-02  -7.3472388e-02   5.2464518e-03   2.9977907e-02   2.9597112e-02  -4.7299345e-02   1.9226524e-04   2.8426467e-03  -4.3548788e-02  -5.5701453e-02  -1.9471803e-02   6.5948905e-03   4.1569849e-02  -6.2001207e-04  -6.0317241e-02   4.4590185e-02   6.2354823e-03   2.2713017e-02   1.0013306e-01  -2.4700398e-02   6.0325446e-02   0.0000000e+00  -5.9636866e-02   3.0780199e-01  -6.2516555e-02   4.9653207e-02  -2.2154353e-02  -1.2092777e-01  -6.0327939e-02  -1.3877597e-01   5.2069818e-02   7.2562135e-02  -3.0829340e-02   6.0754568e-02  -7.7951448e-02   1.2629532e-01   3.0433544e-02   4.6865701e-02  -2.5697400e-02   2.1145091e-01  -1.3602751e-02  -9.2492105e-02  -3.7689437e-03   5.7904777e-02  -2.3020229e-02   1.0485232e-01  -7.9600704e-02  -5.1642047e-02   8.8516793e-03   1.0968913e-01  -3.3842951e-03   2.6834437e-02  -3.8570083e-02   1.7287106e-02  -4.5996444e-02  -4.8786079e-03  -2.8659656e-02   3.2262002e-02  -1.5434848e-01  -6.7632418e-02   4.5572131e-02   1.6473455e-01   7.1687836e-02   6.7118972e-02   2.8985446e-02  -2.0659695e-02  -1.5042239e-02   2.3245720e-02  -4.4010134e-02  -2.9650337e-02   1.1720110e-02  -3.0717864e-02  -3.2186486e-02  -3.7398966e-03
  -8.7166459e-03  -1.2452330e-02  -9.8437538e-02  -3.0155345e-02  -7.9898981e-02  -4.7769156e-02  -4.3181991e-02  -1.0521950e-02  -1.8198895e-02  -2.5690985e-02  -3.9176605e-02  -8.1619458e-02   6.5950649e-02   1.7417398e-02  -1.9948107e-02  -1.1864492e-01   1.3673927e-02  -4.1667688e-02  -2.4127678e-02  -2.0910395e-02   1.3736082e-02   2.0347746e-02  -8.3324762e-03   4.3088715e-02   5.8498857e-02  -4.0987765e-02   1.7978102e-02   3.3647114e-02   2.1415071e-02   7.2157344e-02   3.1674284e-02  -4.1166652e-02   6.9688125e-03  -2.4120538e-02  -6.7732741e-03   6.2298970e-03   2.1676317e-01  -5.9636866e-02   0.0000000e+00   2.8325759e-01   5.8070063e-02  -2.0756170e-02  -3.0088559e-02   3.8026744e-03  -1.3658540e-01  -1.4216655e-02  -8.2029654e-03  -1.0356303e-03   4.3132202e-02  -1.1443548e-01   9.8566884e-02  -8.9276839e-02   1.3372690e-02   2.8357110e-03   1.1364222e-01   6.3351509e-02   8.8006507e-02  -4.8535765e-02   1.3206720e-02  -1.9610703e-02  -8.0867619e-02  -1.0128339e-02   2.9324328e-02  -1.4329393e-02   1.2176685e-01   3.7336442e-02  -1.6459140e-02  -7.6441339e-02   2.3379754e-02   3.1091188e-03  -2.0495560e-02  -1.5237752e-01  -6.6008201e-02  -6.5037010e-02  -3.0730437e-02  -4.4767114e-03  -3.5303802e-02  -7.0957749e-02   1.2168351e-02  -1.3218146e-01   7.5273696e-02   9.2830276e-02  -1.1137885e-01  -3.4509476e-02  -7.8007895e-02   9.0842937e-03  -1.5177590e-02   5.8803943e-02   9.2400748e-03   1.0427069e-02
  -2.1881911e-02  -1.4423091e-02  -3.8001666e-02   8.5697435e-03   2.4388361e-03   7.0687437e-03  -7.1572458e-02   2.9086658e-02  -2.7722198e-02   9.5041265e-02   5.6483116e-02   7.9329479e-03  -5.1638185e-03   2.9739025e-02   9.7610728e-03  -3.5108509e-02  -9.5045512e-02  -2.7978370e-02   1.4181919e-02  -1.9794649e-02  -4.0492073e-03  -6.2205226e-02  -5.6636080e-02   6.8688805e-02  -2.3953454e-02   7.3647494e-02   2.3643941e-02   4.4852684e-02   4.6347917e-02   5.8775363e-02   2.4665781e-02   8.4756364e-02   3.1811026e-02   5.8762270e-02   4.2898802e-02   5.9094673e-02   5.5081694e-02   3.0780199e-01   2.8325759e-01   0.0000000e+00  -3.0754236e-02   6.4178997e-02   1.1402056e-02   9.4463056e-02   1.2312976e-02  -1.4646992e-02   5.9922051e-03   6.5188650e-02  -5.4863041e-02   2.1980621e-02  -9.5003716e-03  -7.8188543e-02  -4.0833457e-02   1.1473888e-02   3.5605128e-02   1.8017601e-01   5.2628414e-02   6.5372504e-02   4.3829155e-02  -5.5108900e-02   3.9519237e-02  -4.6744130e-02  -4.5316487e-02   4.5677355e-02   6.0031020e-02  -2.6439059e-02  -1.2876431e-02   5.6854804e-02  -2.1941483e-02   1.6692156e-02  -5.8206956e-02   1.0533206e-01   5.1497565e-02  -3.4012085e-02  -1.1564204e-01   4.2913297e-03   4.7829974e-02  -6.2574321e-02   2.7374023e-02   1.1786148e-01  -1.0204209e-01   7.9824890e-02   5.6553983e-02   3.1576959e-02  -1.7781432e-02  -6.0224475e-02   3.3717708e-02   4.6773651e-02   9.4291357e-02   7.2141057e-02
   1.1560119e-01   6.8456986e-03  -3.3151234e-02  -1.1684793e-01  -4.9580443e-02  -6.4941892e-02  -6.5727115e-02   2.4323997e-02   7.7520628e-02   4.1231853e-02  -1.3294061e-02  -5.5914042e-02   3.8256869e-02  -7.9577515e-02   1.0532963e-01   1.8765240e-02   7.4269552e-03  -5.2208143e-02  -1.7993796e-02  -7.8159863e-02   1.2568877e-01  -1.1737943e-01  -4.6564635e-02   3.1410549e-03  -5.3996213e-02   6.0945941e-02  -1.3418523e-01   8.3636774e-04   1.9963272e-02   8.0540287e-02   3.2077120e-02   1.8569049e-02   8.3850175e-03   6.9911525e-02   7.7973860e-02  -7.8838767e-03  -3.4156945e-02  -6.2516555e-02   5.8070063e-02  -3.0754236e-02   0.0000000e+00   1.6825441e-01   4.1612071e-02  -4.4389211e-02  -6.7925783e-02  -8.1379174e-02  -7.9484991e-02   7.4838973e-02  -3.8135693e-02   3.0453332e-03   2.7513740e-02   1.3983548e-01  -7.2387192e-02   4.8403917e-02   7.1550208e-02  -2.9223720e-02   3.5757885e-02   4.1126811e-03  -2.1784486e-02  -7.0197755e-02  -2.4357009e-02  -2.5447660e-02   2.9258281e-02  -1.3867025e-01  -9.3133809e-04   4.6941639e-02  -2.8321337e-02  -2.3678739e-02   9.5732225e-02  -5.8082918e-02  -7.4572307e-02  -1.0716570e-01   2.5050478e-01   9.7216808e-02   2.4158675e-02   6.6524343e-02   9.0879313e-03   9.6900283e-03   2.2655741e-02   1.0196214e-01   9.6535572e-02  -8.4037138e-02  -2.1287969e-02   1.0253621e-01   8.3374306e-02  -4.5650016e-03   4.0673009e-03  -7.8415774e-02   2.4999712e-02   2.4522126e-02
  -1.0167637e-01  -1.0816586e-01  -2.2057679e-02   5.6973360e-02   2.9940474e-02  -1.5089691e-02   5.4555423e-02  -6.2463365e-02  -1.3830376e-01  -3.9808505e-02   4.2311229e-02   3.2411886e-02   1.5367927e-01   5.8870689e-02  -7.3163451e-02   4.0652983e-03   5.7318654e-02  -3.6913743e-02  -1.8081913e-01   3.5514103e-02   1.3186693e-01   3.1547515e-02  -1.1345877e-01  -2.1011713e-03   2.8547083e-02   3.4064318e-01   1.4481133e-02  -7.9561495e-04   1.2327301e-02  -9.5727394e-02  -7.5036230e-02   4.1533416e-02   7.0463237e-02   7.5873995e-02   1.8270482e-02  -5.6258699e-02   3.6757006e-02   4.9653207e-02  -2.0756170e-02   6.4178997e-02   1.6825441e-01   0.0000000e+00   5.2749518e-02   4.7756666e-03   8.5843447e-03  -1.4506530e-01   4.0772324e-02  -4.1754594e-03  -4.5239596e-02  -6.5899381e-03   1.5558235e-02  -2.0000978e-02   1.4866625e-01  -6.3940809e-03   3.1240815e-02  -4.7632854e-02  -2.6733875e-02   1.0030273e-01  -2.0259893e-02   1.0983643e-01   2.9543112e-02  -8.8338910e-04  -7.5646864e-02   3.3340119e-02  -2.3551336e-02  -3.3660653e-02   4.4249785e-03  -3.1164057e-02   4.6761511e-02   1.4431880e-02  -2.0525203e-02   1.6123475e-01   5.4107178e-02   6.8090074e-02   8.7029170e-02   1.4813376e-01   1.0933887e-02   4.8857279e-02   8.1572056e-02   1.9272863e-03   5.2520545e-02  -9.8414081e-02   2.2028287e-01   1.0806431e-01   4.8713033e-02  -4.2959914e-02   2.0494605e-02  -5.9241417e-02   4.7497629e-02   6.4873917e-02
  -1.8251482e-02   3.5061938e-02  -5.3603874e-02   1.2243490e-02  -2.2047172e-02  -8.2615447e-03   3.1309775e-02   1.5429804e-02   1.7788094e-02  -3.1055940e-02  -3.2416107e-02  -1.1312442e-02   6.5307573e-02   5.0943118e-02  -2.5666822e-02   2.6037686e-02   5.9171152e-02  -2.8189343e-02   3.5306533e-02  -6.8743929e-03   2.6529766e-04  -7.2094721e-02   2.5053873e-02   2.3457268e-02  -3.6485946e-02  -2.6454541e-02   1.2943766e-02  -3.7081091e-02   2.2720562e-02  -9.0977315e-02   1.0007899e-01  -4.1865938e-02   2.7971217e-02   9.4594994e-03   1.8638327e-01  -1.2036288e-01  -1.3575160e-02  -2.2154353e-02  -3.0088559e-02   1.1402056e-02   4.1612071e-02   5.2749518e-02   0.0000000e+00   2.4441928e-01   1.7988210e-01  -1.1617605e-01   1.6914404e-01   1.0056658e-01   2.6701010e-02  -7.5324091e-02   2.7826918e-03   1.4028117e-02  -3.1416394e-02   5.0363388e-02   1.2669736e-03   4.0515871e-02  -4.5387207e-02  -2.6239944e-02  -3.6695173e-02   1.3880817e-03  -3.9746904e-02  -3.4316254e-02  -4.5273805e-02  -7.2572398e-02  -5.7411303e-02   8.4321364e-03   2.7984974e-02  -3.7244689e-02   1.6919531e-02  -1.0698846e-02   7.0431304e-02  -7.4675313e-02   2.2280277e-02  -5.9327677e-04  -2.0152418e-02   5.2348428e-02   5.6781349e-02  -1.1437756e-01   4.2103551e-02  -8.8644373e-03  -8.8657679e-02   1.8662239e-02  -1.5336200e-01   5.0799209e-02   3.5110088e-02   4.7915110e-02  -8.8224546e-02   6.4601686e-02  -4.5958071e-02  -6.1318754e-02
  -4.6982583e-03  -2.6779923e-02  -8.1735463e-03  -6.9172758e-02   2.1704524e-02  -1.5442086e-02   3.8158991e-02  -3.6732575e-02  -3.6906055e-02   6.7081612e-02  -2.3532649e-02   1.9514685e-02  -1.4332844e-02   4.4105296e-02   6.6362901e-02   4.8595424e-03  -1.2799696e-02  -1.1337938e-02  -2.4003298e-02  -9.6452126e-02  -5.7136786e-02  -1.4238800e-02  -6.6755382e-02   2.7011153e-02   1.3822819e-02   1.9469613e-02   5.1687433e-02   2.4754502e-03  -1.6617413e-02  -6.0646024e-02   2.1837830e-02  -3.9705619e-02  -8.2920482e-03  -1.5800035e-02  -1.7156486e-02  -6.5646189e-02  -2.0386781e-02  -1.2092777e-01   3.8026744e-03   9.4463056e-02  -4.4389211e-02   4.7756666e-03   2.4441928e-01   0.0000000e+00   1.0245326e-01   2.3910471e-01  -1.7626385e-02   3.6063232e-01  -9.7055010e-02   8.6461587e-02  -6.6280596e-02   7.8763983e-02   2.1004809e-02  -2.7381981e-02  -1.0296976e-02   1.5234168e-03   1.2016158e-01  -2.5695211e-02  -7.2657045e-02   1.0045108e-02  -3.3529786e-02  -2.0285656e-02   2.0845640e-02  -4.8149722e-02  -4.0530204e-02  -6.8985892e-02  -3.7245668e-02   1.2840635e-01   3.6051288e-02   4.1295954e-02   4.7051698e-02  -1.1702914e-01   2.2306618e-03   4.1187049e-02  -2.8682270e-02  -5.1776870e-03  -1.2503537e-02   9.9977310e-02  -8.8912013e-02   2.6492361e-02  -6.8501911e-02   5.1820966e-02  -4.7383608e-03   6.7709352e-02  -3.2254029e-02   1.0427205e-02  -1.8060327e-02   3.3967299e-02  -1.0319231e-01   7.6462947e-03
   5.1106902e-02   5.6763592e-02  -2.4315443e-02  -3.8115107e-02   8.2741298e-02   7.3576645e-04  -3.7361017e-02  -1.3725465e-02  -1.1160852e-02   3.4991879e-02  -5.0646060e-02  -5.3885499e-02  -7.6111536e-02  -2.3632223e-02  -4.9867622e-02   6.2720330e-04   2.7189300e-02   8.6248944e-02  -3.7888723e-02  -3.3566653e-03   6.5337529e-02   1.2127814e-03   3.7418217e-02  -1.7593812e-03   7.8611758e-02   2.5435180e-02   5.9353009e-03  -2.5999938e-02   3.5776655e-02  -2.6106648e-02   1.6629161e-02  -3.9528700e-02  -1.1794700e-01  -5.2872765e-02   8.0690754e-02   1.3696577e-01  -2.7097136e-02  -6.0327939e-02  -1.3658540e-01   1.2312976e-02  -6.7925783e-02   8.5843447e-03   1.7988210e-01   1.0245326e-01   0.0000000e+00   2.4709141e-01   3.0074433e-01  -8.1681784e-03   2.3250069e-01   3.6865410e-02  -1.0077012e-02  -5.2888075e-03   1.2780689e-01   3.8111206e-02   3.3741434e-03   3.0117190e-02   1.7426394e-02   1.1326526e-01  -5.1170628e-02  -6.0923497e-02   2.2609432e-02   1.2412131e-03   2.5652110e-02  -9.0600901e-02   1.2715629e-01  -1.8983965e-02   1.3970238e-01  -2.7749533e-02  -1.9382301e-02  -8.7476142e-02  -6.3176480e-02  -3.1706178e-02  -3.2054218e-02   6.6232179e-02   8.5591736e-02   4.0621327e-02  -1.7208568e-02  -1.2993615e-01  -5.0168824e-02  -5.3636466e-03   4.6116406e-02   5.8877268e-02  -4.6186404e-03   3.5792522e-02  -3.2418987e-02  -9.2265162e-02  -6.1402347e-03   1.5329217e-02   5.0940843e-02   2.0268835e-02
   5.1476726e-02  -1.6051819e-02  -2.9398730e-02   2.6188567e-02  -4.5141102e-03   4.3590753e-02   1.9866607e-02   8.8154042e-02  -7.2288510e-03  -6.6356218e-02   5.6722789e-02  -5.6398693e-02  -5.3415803e-02   3.5299357e-02  -1.3921418e-02  -1.6427785e-02   1.4762848e-01   2.0206502e-02  -1.0177626e-02   1.7359971e-02   1.5043801e-02   2.1761937e-03  -6.5813599e-02   1.1308812e-02  -9.9870816e-02   1.2727776e-02  -1.5661937e-02   3.9697672e-02   2.1671254e-02   6.9127812e-02  -1.0564459e-02   1.7834799e-02   4.6825487e-02   3.4880821e-02   3.7076549e-02   2.7042988e-01  -1.0541460e-01  -1.3877597e-01  -1.4216655e-02  -1.4646992e-02  -8.1379174e-02  -1.4506530e-01  -1.1617605e-01   2.3910471e-01   2.4709141e-01   0.0000000e+00  -8.7840124e-02   9.2815454e-02   1.1470775e-01   1.3971716e-01  -1.7489511e-03   8.2876818e-02   6.0051197e-02   8.0083915e-03  -1.0986573e-02  -2.3846348e-02   4.9697751e-02   9.3536556e-04   5.9140752e-02  -1.4587053e-02  -2.8699090e-02   2.0900225e-02   5.4485108e-03  -8.8220440e-02   6.1349955e-02   1.2327677e-01  -1.0655158e-01   1.8063118e-01   2.2755712e-02   1.6815350e-02  -6.0707121e-02   1.1399613e-01   9.0573382e-02   1.7854919e-02  -5.5455373e-02  -7.7379224e-02  -6.2731631e-02  -2.8065500e-02  -3.5122240e-03  -8.7254646e-02   3.4745711e-02  -5.7037744e-02   7.2313282e-02   5.6971617e-02   2.3102918e-02   1.0303616e-02  -1.7872660e-03  -9.0294497e-02  -5.6371923e-02  -3.4134604e-02
  -5.2820840e-02   6.0668166e-02  -6.1233148e-02  -5.9303564e-02  -1.9170414e-02  -7.0307146e-02   1.2894509e-02   1.7722124e-03  -1.4625639e-01   7.5462436e-03  -8.4840231e-03  -1.0078185e-02  -1.3388882e-01  -3.5438723e-02  -1.4974213e-02   1.1038032e-02   2.5235117e-02  -8.1744732e-02  -3.8343945e-02   5.2477294e-02  -4.9601795e-02   5.4108161e-03  -4.6226244e-02  -1.8099903e-02  -3.6935805e-02  -3.2273165e-02  -9.4042030e-03  -3.0973925e-02   7.4119848e-03  -3.5051702e-02   1.4525414e-01  -3.0280911e-02  -2.8979403e-02   3.3330034e-02  -3.5342320e-02  -1.7250441e-01  -3.4111105e-03   5.2069818e-02  -8.2029654e-03   5.9922051e-03  -7.9484991e-02   4.0772324e-02   1.6914404e-01  -1.7626385e-02   3.0074433e-01  -8.7840124e-02   0.0000000e+00   3.4858342e-02   1.3060519e-01  -5.6389879e-02  -1.2483956e-02  -3.0182287e-02   3.0350622e-02   7.9002019e-02  -6.2089312e-02   3.5298580e-02  -9.2888808e-02  -6.9201024e-02  -9.4949517e-02  -6.9894197e-02  -3.0701690e-02  -1.5934309e-02   9.3710589e-02  -7.2448284e-02  -8.2734858e-02  -6.7169453e-02  -5.7462621e-02  -2.1151362e-01  -2.6899658e-03   4.6492478e-02  -5.3265896e-02  -9.4924396e-02  -6.9965905e-02  -7.9316204e-02  -3.6434720e-02   1.8429120e-02  -4.1974785e-02   2.9551933e-02   9.1389515e-02   1.2107135e-02  -4.7746318e-02  -8.6855833e-03   2.1053986e-03  -1.3085927e-01  -1.0162631e-01   4.0625241e-02   6.3601975e-02   1.0662124e-02  -5.2769732e-02  -3.9393607e-02
  -3.4317128e-02  -2.4820654e-02   7.3800536e-03  -1.4197875e-02   5.1362612e-02  -4.3181307e-02   1.1977643e-02  -2.6182838e-02   6.0741676e-03  -5.3975911e-02  -4.8913852e-02  -2.7276905e-03   4.7648150e-02  -2.2628316e-02  -8.5808554e-02   5.4321980e-03  -2.8441905e-02  -1.2699551e-02  -4.4023552e-02   1.7154400e-02  -4.7638954e-02   2.7782592e-02  -2.9436813e-02  -5.1901373e-02  -1.0664197e-02  -1.0311881e-01  -3.7817936e-02  -1.3188474e-02  -5.7344289e-02   1.3982731e-01   1.6386157e-02  -2.7900634e-02  -7.2574814e-02  -9.4749909e-02  -4.3439251e-02  -9.1894733e-02  -5.5559124e-03   7.2562135e-02  -1.0356303e-03   6.5188650e-02   7.4838973e-02  -4.1754594e-03   1.0056658e-01   3.6063232e-01  -8.1681784e-03   9.2815454e-02   3.4858342e-02   0.0000000e+00  -9.9881002e-02   1.3778289e-01  -8.6531385e-02  -1.7640320e-02  -7.5411835e-02   3.0508374e-02  -4.2588348e-02   1.5762186e-02   7.8186936e-02  -3.8599421e-02  -1.2193870e-01   5.9440592e-03  -9.5494152e-02  -1.2942534e-02  -6.3932185e-02  -1.0096196e-01  -4.5426489e-04   1.0160580e-02  -6.4306281e-02  -2.4383535e-02  -6.7117300e-02  -1.3612335e-01  -1.2547661e-01  -5.8060071e-02  -9.3874417e-03   1.1083979e-02  -2.0252849e-03   1.7035715e-02   7.4205796e-02   1.8654886e-01   3.3243076e-02   1.4759725e-01   4.8016120e-02  -1.0835318e-01  -2.9470373e-03  -3.0866955e-02   2.8543729e-02   2.0547278e-02  -1.0851499e-02   8.2693765e-02  -2.5691934e-02   1.9639896e-02
  -4.5912185e-02   8.3525290e-03  -2.8832249e-02  -9.8570859e-03  -1.7579367e-02   4.9240708e-02   2.1464740e-02  -3.6084356e-02  -1.1906705e-02  -5.7183699e-02  -4.1197691e-03  -8.6843850e-03   9.0435634e-02   1.8101235e-03  -7.4020321e-02   9.1651604e-02   2.7635706e-03   5.0301980e-02   2.2097307e-03   5.6836656e-02   8.3745018e-02   1.5997008e-02  -2.7673465e-02  -5.5068080e-02  -5.0632132e-02  -1.4946083e-02  -3.0225616e-03  -7.3738119e-02  -7.7064522e-02  -7.1163968e-04   2.7600705e-03   1.9100699e-02  -6.5993981e-02  -7.5857126e-02   2.7225513e-02  -5.3126881e-03   4.1956389e-02  -3.0829340e-02   4.3132202e-02  -5.4863041e-02  -3.8135693e-02  -4.5239596e-02   2.6701010e-02  -9.7055010e-02   2.3250069e-01   1.1470775e-01   1.3060519e-01  -9.9881002e-02   0.0000000e+00   1.5028617e-02   1.5436526e-01   9.5582526e-03  -8.9428264e-03  -3.8708429e-02   3.9212399e-02   2.7527119e-02  -5.3122254e-02   2.9308464e-02   1.4124805e-01   2.1080283e-03  -2.4945085e-02   3.2446691e-02   4.5065229e-02  -7.4246526e-02   1.2853860e-02  -9.2765568e-02   6.5443358e-02  -2.9964358e-02  -8.3053553e-02  -6.5110605e-07  -1.1597048e-02   2.4877509e-02   5.0409801e-02   5.2980905e-02  -2.2862065e-02  -5.4818349e-02   8.2673770e-02  -1.9318532e-02   1.9255639e-03   9.3182660e-02   1.8215946e-02   2.8124371e-02   5.0314012e-02  -1.1370297e-02  -2.0848790e-03   3.4618978e-03  -6.8749235e-02  -8.7691640e-02  -4.8174662e-02  -9.0713900e-03
  -1.7415120e-03  -1.6024431e-02  -1.7224868e-03   1.1728394e-03  -7.8019345e-04   1.1668978e-02  -8.6132926e-03  -9.1133375e-05   1.1388320e-02  -7.2561482e-02   7.6823933e-03   1.7057233e-02   2.4552137e-02   2.3129950e-02   3.5347977e-02  -2.9278384e-02  -8.0908630e-03  -2.1776972e-02   1.3406161e-02  -3.5271636e-02  -9.6834560e-02   7.5534957e-02   1.6929203e-02  -1.0887669e-03  -3.8356596e-02  -2.0955970e-02   5.2896191e-02   1.5316759e-02   2.3102584e-02   1.7319964e-02   6.4682562e-04  -3.3065120e-02  -9.3038931e-02  -4.2405318e-02  -2.0634638e-02   1.0087425e-03  -7.8493112e-02   6.0754568e-02  -1.1443548e-01   2.1980621e-02   3.0453332e-03  -6.5899381e-03  -7.5324091e-02   8.6461587e-02   3.6865410e-02   1.3971716e-01  -5.6389879e-02   1.3778289e-01   1.5028617e-02   0.0000000e+00  -1.0202622e-02   1.9743635e-01  -1.9020544e-02   1.8111025e-02  -2.7587624e-05   6.7564682e-02  -6.4009754e-02   8.1568014e-02   2.1582929e-02   1.4348209e-01  -1.2357602e-02   6.7703219e-02  -7.6202775e-02   9.9054792e-03  -1.3781476e-02  -7.6447133e-02  -4.1996475e-02  -1.4534662e-02  -9.1575477e-03  -1.6794837e-02   1.7049704e-02  -6.1041973e-02   8.0985673e-02  -1.9693642e-02  -1.8556747e-03  -7.7427273e-02  -6.1041806e-02  -8.3938575e-02   1.7134270e-04  -2.9277841e-02   2.9078734e-02  -1.0502384e-01   1.0633156e-01  -1.0050498e-01  -6.6118892e-03  -3.9901450e-02  -4.3389128e-02   7.8717038e-02   4.9812802e-02   4.4063025e-02
  -5.0860967e-02   3.6457980e-02  -7.2994237e-02  -1.2662395e-03   4.5165445e-02   7.2491642e-02  -7.7603196e-02  -8.7364462e-02  -4.1937984e-02  -2.7693582e-02  -2.6383624e-03   5.5149111e-02  -7.1429702e-03  -4.6143229e-03   1.6807365e-02   2.8306999e-03   4.0654496e-02  -1.1049167e-02   3.7423105e-02   3.9460984e-02   2.8590211e-02   8.9525406e-02   4.1229420e-02  -4.2891814e-02  -4.1511865e-02   3.2606320e-02   2.8576255e-02  -1.2691200e-02  -1.0205934e-01  -2.6629240e-02   5.8313534e-02  -6.1838051e-02   5.9579050e-03   1.6966056e-03   3.5704355e-02  -2.4639163e-02  -7.5025138e-03  -7.7951448e-02   9.8566884e-02  -9.5003716e-03   2.7513740e-02   1.5558235e-02   2.7826918e-03  -6.6280596e-02  -1.0077012e-02  -1.7489511e-03  -1.2483956e-02  -8.6531385e-02   1.5436526e-01  -1.0202622e-02   0.0000000e+00   2.0414558e-01   1.5510460e-01   1.1790238e-03   1.6076486e-01  -2.0427164e-02   7.0823889e-02   5.6368954e-03  -2.4446146e-02   2.1347991e-03   7.8985587e-02  -1.6313708e-02   1.2482690e-02   6.8805595e-03   1.0048809e-01   6.2423534e-02  -6.4495938e-03  -2.3157366e-02   4.6269975e-02  -7.4784089e-02   1.0913286e-01  -4.3247606e-03  -9.4156652e-02   5.9855786e-03  -7.7826071e-02   3.6692662e-02  -1.2845937e-02  -7.6557788e-02   1.7212794e-02   1.3583011e-02  -7.8933215e-02  -3.2382485e-02   2.6829128e-02   1.6545387e-02   4.6262603e-02   8.4387812e-02  -1.2253661e-01   5.3849019e-03   1.3684091e-02   4.9156169e-02
  -4.6680994e-02  -9.6903402e-03  -4.1761695e-02   2.0405631e-02   1.7823724e-03   6.9640828e-03  -9.0110986e-02  -6.2503816e-03  -1.0257551e-02  -5.4083729e-02   1.0906300e-02   4.0142513e-02  -2.6950044e-02   7.5776758e-02   7.9715245e-02  -5.1815013e-02  -2.3489833e-02  -2.2145781e-02   3.2622012e-02  -8.0993148e-02   4.5882463e-02   5.9880800e-02  -3.0411436e-02  -7.3903975e-03  -3.5300741e-02  -5.6326668e-02  -7.4258823e-03   4.8036528e-02   3.9522334e-03  -2.0030878e-02   6.2105877e-02   2.6854028e-03  -3.2154835e-02  -3.6189577e-02   1.3144517e-01  -5.2854881e-02  -2.9004387e-02   1.2629532e-01  -8.9276839e-02  -7.8188543e-02   1.3983548e-01  -2.0000978e-02   1.4028117e-02   7.8763983e-02  -5.2888075e-03   8.2876818e-02  -3.0182287e-02  -1.7640320e-02   9.5582526e-03   1.9743635e-01   2.0414558e-01   0.0000000e+00   1.4310338e-01   1.0434174e-01   1.0837335e-01   6.4319740e-02   4.1161761e-04   1.8500523e-02  -4.0853065e-02  -9.6413661e-03   1.5385522e-02   7.4058225e-02   4.4308849e-03   2.5889080e-03   1.7823421e-02   9.5068047e-02   1.9317831e-02  -5.9365829e-02   8.1482265e-02   3.4069125e-02   8.4504400e-03   1.7968030e-02  -2.1550702e-03   1.0458120e-02  -2.6506280e-02   4.1255140e-02  -2.8118283e-02   3.6684382e-03  -7.3021616e-03  -6.4290759e-03  -7.5465979e-03   2.9143585e-02  -2.9454022e-02  -1.9085110e-02   2.6330801e-02   6.2560458e-02  -7.4743335e-02  -5.3970185e-02  -2.5511279e-02   4.3569894e-02
  -4.3114734e-02  -8.6925107e-02  -4.6262467e-02  -6.9002990e-03   6.6251009e-02   6.9662195e-02  -2.5807421e-02  -4.6683248e-02   2.0094330e-02  -1.9645490e-04  -8.2814833e-02   4.1531246e-02  -1.3887519e-01  -6.8552085e-02  -3.2503100e-02   6.2257805e-02   3.5989150e-02   4.7904625e-02   3.6009401e-03   5.2746844e-03   1.2836365e-02  -8.7790449e-02  -1.5143685e-02   5.1907247e-03   8.0445738e-03  -5.3384340e-02   1.1199173e-02  -5.3694604e-03   3.8146291e-02   1.0122546e-01  -6.6737917e-02   4.6378746e-02   1.4672369e-02   8.6713710e-02  -8.0412930e-02  -3.2712210e-02   2.0568434e-02   3.0433544e-02   1.3372690e-02  -4.0833457e-02  -7.2387192e-02   1.4866625e-01  -3.1416394e-02   2.1004809e-02   1.2780689e-01   6.0051197e-02   3.0350622e-02  -7.5411835e-02  -8.9428264e-03  -1.9020544e-02   1.5510460e-01   1.4310338e-01   0.0000000e+00   1.4193529e-01   8.1843669e-02   7.7163360e-02   1.0864497e-02  -1.1750893e-02  -7.7122655e-02  -2.3629648e-02   3.8878322e-02  -6.0606924e-02   5.1385415e-02  -3.2770096e-02  -7.4752711e-02  -3.8277677e-02   3.5332036e-03  -5.1155101e-02   2.0839913e-02   1.4612165e-02   4.6833185e-02   7.8509079e-02  -9.8003122e-03  -5.7719645e-02  -1.6161063e-02   3.9143771e-02  -1.2280450e-01  -6.7092429e-02  -4.7975403e-02  -6.8887337e-02  -7.1172340e-02  -6.3219708e-02  -9.2152429e-02  -4.0073054e-03   2.2706313e-02  -1.9788562e-02   2.0187588e-02   3.5280923e-02   6.3677000e-02  -6.1317908e-04
  -2.4420539e-02  -2.4534957e-02   4.2756481e-02   4.6505379e-03   6.8871460e-03   2.7463783e-02   9.1952611e-02   7.8586719e-03   2.5179373e-02   3.8643429e-02  -2.0424982e-02  -2.5039060e-02   6.2268514e-02  -7.2505113e-02  -5.7874055e-02   3.0368518e-02   6.8340512e-03  -4.3171931e-03  -1.0085405e-01  -6.6919001e-03  -5.5745738e-02   8.5369190e-03  -1.4236731e-02  -2.3591777e-02   5.2892148e-02  -3.3926813e-02  -8.3367756e-02   2.7594325e-02  -8.8359049e-03   4.7153297e-02  -4.4230867e-02   5.7248449e-02  -9.6151731e-03  -5.6521795e-03   2.3779065e-02  -2.8302166e-02  -9.8860446e-02   4.6865701e-02   2.8357110e-03   1.1473888e-02   4.8403917e-02  -6.3940809e-03   5.0363388e-02  -2.7381981e-02   3.8111206e-02   8.0083915e-03   7.9002019e-02   3.0508374e-02  -3.8708429e-02   1.8111025e-02   1.1790238e-03   1.0434174e-01   1.4193529e-01   0.0000000e+00   8.4636301e-02   1.9757995e-01   4.0954229e-02  -4.2955331e-03  -5.0148222e-02  -1.4909387e-01   2.5336935e-02  -2.6448893e-04   5.7847448e-02  -3.7080365e-02  -1.6119832e-01  -2.6250825e-02  -3.9210750e-02  -7.2764748e-02  -1.1170194e-02   2.6938248e-02  -2.8227745e-02   8.1823348e-02   1.3749492e-02  -2.5597632e-02   1.9724626e-02   1.9642398e-02   3.4815936e-02  -6.5399284e-02   4.3532794e-02  -2.6948973e-02   7.5084824e-02   2.7782593e-02   9.1184876e-03  -4.2637472e-02   4.2426053e-02   5.7366752e-02   1.6962666e-02   4.4050867e-02   2.8773257e-02  -1.0168356e-02
  -3.0732801e-02  -7.9457558e-03  -1.4477111e-03   6.6571937e-03   2.2769387e-02  -7.8998016e-02  -1.5400055e-02   2.4279378e-02  -9.8534079e-03  -2.5221931e-02   1.3203861e-02  -3.3926966e-04  -2.2703435e-02  -4.1564341e-02  -1.6952899e-02  -4.1319346e-03  -8.8668593e-03  -4.6557518e-02   2.6398264e-02   1.4335983e-02   6.0483949e-02  -5.5013020e-02   1.7252975e-02   1.0385180e-01  -4.8637461e-02   2.0668364e-02   1.7572178e-02  -2.6090290e-02  -9.5086944e-02   4.1398602e-02  -1.8020357e-03   1.1034664e-01  -3.9477578e-02  -6.6334875e-02  -6.1698775e-02   1.8618859e-02  -7.1366633e-02  -2.5697400e-02   1.1364222e-01   3.5605128e-02   7.1550208e-02   3.1240815e-02   1.2669736e-03  -1.0296976e-02   3.3741434e-03  -1.0986573e-02  -6.2089312e-02  -4.2588348e-02   3.9212399e-02  -2.7587624e-05   1.6076486e-01   1.0837335e-01   8.1843669e-02   8.4636301e-02   0.0000000e+00   2.0641922e-01   3.0966376e-02   3.8011726e-02  -1.2826650e-02   4.0926599e-03   5.2175650e-02   2.8903424e-02  -9.6245698e-02   1.9408010e-02   5.5392499e-02  -4.4082260e-02   2.4594586e-02  -2.8068362e-02   9.7500954e-03   7.1010922e-02   3.0527111e-02  -1.2727967e-01  -1.1252902e-01   4.5454708e-02   2.3035709e-02  -8.1536886e-02  -6.9990228e-02   4.8433210e-02   1.5086420e-02  -1.4545219e-01   9.1114735e-02  -1.5406759e-02   2.6973520e-02  -4.6482517e-02   6.6361085e-02  -1.3701096e-02  -7.8556773e-02   1.0058669e-01  -3.5295843e-02  -1.1171261e-02
  -2.4491503e-02  -2.1591628e-03  -1.6793971e-02  -8.5994641e-02   1.5796295e-02  -2.1168365e-03   1.5864229e-02  -7.9716288e-03   1.9440587e-02   7.6859950e-02   8.9379046e-03  -3.2898858e-03   2.0053320e-02  -4.5337765e-02  -1.6534873e-02   2.7040767e-02  -9.4204143e-02   5.4429659e-02   2.5428051e-02  -5.7590449e-02  -9.3848660e-02  -3.6878526e-02   5.0844654e-02   4.7225121e-02  -3.8491837e-02  -2.0762457e-02   5.1797943e-03   3.3636773e-02   1.6702607e-02  -2.7605205e-02   4.1452171e-03   4.7197515e-02   5.9431969e-02  -5.3564907e-02  -6.3490887e-02  -3.0787515e-02  -9.5250235e-02   2.1145091e-01   6.3351509e-02   1.8017601e-01  -2.9223720e-02  -4.7632854e-02   4.0515871e-02   1.5234168e-03   3.0117190e-02  -2.3846348e-02   3.5298580e-02   1.5762186e-02   2.7527119e-02   6.7564682e-02  -2.0427164e-02   6.4319740e-02   7.7163360e-02   1.9757995e-01   2.0641922e-01   0.0000000e+00  -6.3574225e-02   3.6886261e-02   4.3735918e-03   4.2547330e-02  -1.0231407e-01  -8.0122906e-02  -4.6762779e-02   2.0510938e-02   1.7974806e-02   3.5939876e-02  -3.6557640e-03  -1.0310243e-02   5.5475597e-02   3.3269582e-02  -8.1880604e-02   8.2218374e-02   7.6118801e-02  -6.5462284e-02  -1.7114305e-02   4.8148724e-03  -4.0739666e-02   2.0957595e-02  -8.0856209e-02  -4.4081346e-02   9.7011623e-02   7.3034098e-02   6.9032808e-02  -1.0454880e-01  -4.5977060e-03  -1.2894542e-02   1.1140950e-02  -1.5052330e-02   4.5344917e-03  -6.5289159e-03
   1.2478339e-01   3.3814965e-02   3.7852535e-02  -9.3777448e-03   3.4647894e-02   3.0057393e-03  -4.8310755e-02  -8.1868238e-02  -3.2436715e-02   1.0673234e-01   2.6656889e-02   8.1150792e-03  -5.2993442e-02  -1.5274511e-02  -2.5916896e-02   5.7513525e-02   1.1667595e-01  -3.4656105e-02  -5.4734676e-02   1.5698114e-03  -5.7289892e-02  -5.4251537e-02  -4.8403971e-02  -3.2758610e-02   1.3291729e-01   2.0566763e-02  -2.7863877e-02  -7.2660343e-02  -5.9107896e-03   3.4917007e-03   2.0102849e-02  -1.6405452e-02  -1.1950444e-02  -5.9319179e-02  -1.1549117e-01   1.0621210e-02  -3.8205503e-02  -1.3602751e-02   8.8006507e-02   5.2628414e-02   3.5757885e-02  -2.6733875e-02  -4.5387207e-02   1.2016158e-01   1.7426394e-02   4.9697751e-02  -9.2888808e-02   7.8186936e-02  -5.3122254e-02  -6.4009754e-02   7.0823889e-02   4.1161761e-04   1.0864497e-02   4.0954229e-02   3.0966376e-02  -6.3574225e-02   0.0000000e+00   9.5449318e-02   5.2529053e-02  -5.2082066e-02   2.2645247e-01  -2.1356636e-02   2.7186859e-02   8.8550106e-02  -1.8678044e-01   9.3664215e-02  -9.9743182e-03   3.8825551e-04   1.7771987e-01   1.1218352e-01   3.9356468e-02  -6.9927506e-02   4.1307626e-02   1.0419455e-02   1.3166735e-01   5.7927792e-02   6.7330393e-02  -1.1545400e-02   8.5922661e-02   9.0420007e-03   5.7495669e-02   1.7686451e-02  -1.7225221e-02  -3.2880751e-02  -6.3408936e-02  -2.0323532e-03   3.4778229e-02   1.8219529e-02  -2.9128416e-02  -7.7839845e-03
  -2.5347726e-02   3.0771085e-01  -3.6801040e-02  -1.0534485e-01  -1.0647427e-01   1.6429166e-02   8.3931007e-03  -9.1010002e-02   1.0501445e-01  -1.3986284e-02  -5.6630560e-02  -2.6028814e-05  -1.1458248e-02  -5.2443328e-03   1.3194843e-02   2.5765851e-02   6.4233898e-02   2.0908058e-01  -1.6131994e-01  -4.5498081e-02  -7.4397910e-02  -7.5756948e-02  -5.6707092e-02   3.3002865e-02   7.2402217e-02  -6.6515068e-02  -5.7645188e-02   4.4970020e-02   2.0627246e-02   5.4251686e-02  -2.6120182e-02  -6.0102289e-02   2.6411823e-02   1.2757713e-01  -4.0390703e-02  -1.4436541e-02   7.9686372e-02  -9.2492105e-02  -4.8535765e-02   6.5372504e-02   4.1126811e-03   1.0030273e-01  -2.6239944e-02  -2.5695211e-02   1.1326526e-01   9.3536556e-04  -6.9201024e-02  -3.8599421e-02   2.9308464e-02   8.1568014e-02   5.6368954e-03   1.8500523e-02  -1.1750893e-02  -4.2955331e-03   3.8011726e-02   3.6886261e-02   9.5449318e-02   0.0000000e+00  -1.4028518e-02   1.0962291e-01  -3.4958129e-02   2.9673684e-02  -5.2040439e-02   6.4022540e-02  -4.5027000e-02  -7.8393279e-02  -9.5075223e-02  -4.2648047e-02   2.1109901e-02   1.4615794e-01  -6.1434090e-02   1.6568358e-02  -3.9081196e-02  -4.4099230e-02  -2.3268242e-02  -3.4234186e-02  -1.0926278e-02   2.8580140e-02  -9.5377184e-02   1.1390093e-01   5.5235880e-02   4.2306898e-02  -5.6995333e-02  -2.2199704e-03   4.7690719e-03  -3.6450293e-02   1.3326889e-02  -3.5350874e-02   6.9133145e-02   4.7008188e-02
   3.6188302e-02  -1.6450382e-01   3.6222080e-02  -6.0760128e-02   6.4737195e-02  -2.6689397e-02   1.1977081e-02  -3.0653324e-02   1.0373777e-01  -1.6041258e-02  -6.1831246e-02  -8.2991555e-02  -7.1841255e-02   1.3128375e-02  -2.2151104e-02  -4.3760854e-03   4.1989595e-02  -1.2287243e-02  -1.3139814e-01   2.3386612e-02   1.0092342e-02   3.3818291e-02  -6.9850744e-02  -9.5480063e-04  -3.6769377e-02   9.0518738e-04  -5.4058357e-03   3.9239431e-03   6.9883751e-03   7.0886692e-02  -2.9415300e-02   6.0776410e-02   2.9755627e-02   1.0075010e-02   2.3142469e-02  -1.4237983e-01   4.5678188e-02  -3.7689437e-03   1.3206720e-02   4.3829155e-02  -2.1784486e-02  -2.0259893e-02  -3.6695173e-02  -7.2657045e-02  -5.1170628e-02   5.9140752e-02  -9.4949517e-02  -1.2193870e-01   1.4124805e-01   2.1582929e-02  -2.4446146e-02  -4.0853065e-02  -7.7122655e-02  -5.0148222e-02  -1.2826650e-02   4.3735918e-03   5.2529053e-02  -1.4028518e-02   0.0000000e+00   2.1842234e-01   2.4487256e-01  -1.8025443e-02  -1.3017043e-01   2.7541992e-02  -6.1528637e-02  -1.2694414e-01   1.6279369e-01  -6.6681637e-02   8.0152916e-02  -1.3487495e-01  -7.8263281e-02  -8.9741971e-02   5.2797145e-02  -7.2623357e-03  -9.3308132e-02  -8.3417773e-02   1.7245892e-02  -7.6272290e-03   8.5589838e-03  -4.9867603e-02  -5.2882956e-02   3.4459253e-02   2.0474885e-02   6.5614867e-02  -5.3507815e-02   8.3144150e-02  -9.9703221e-02   1.6446489e-02  -1.2597930e-02   1.6373485e-02
  -6.2425119e-02   3.3052191e-02  -4.0669520e-02   2.0451572e-02  -2.1071111e-02   5.7084705e-02  -5.5495234e-02  -1.0418168e-03  -1.4750725e-02   4.3721163e-02  -6.8926358e-02  -6.2328871e-02  -4.4613728e-02  -6.9203758e-02  -4.1407717e-02  -2.8634182e-02  -5.5063281e-02   7.3057904e-02  -1.1393237e-01  -4.7941600e-02   6.6447858e-02   3.1128211e-02   1.0240822e-01  -5.2775669e-03  -7.1005525e-02  -1.3636706e-01   1.0333974e-02   1.4872202e-02   3.6081107e-02   1.4451862e-02  -8.5225485e-03  -4.8919383e-02  -2.2549567e-02   5.3622638e-02  -2.2200594e-02  -3.2035863e-02  -4.5645716e-02   5.7904777e-02  -1.9610703e-02  -5.5108900e-02  -7.0197755e-02   1.0983643e-01   1.3880817e-03   1.0045108e-02  -6.0923497e-02  -1.4587053e-02  -6.9894197e-02   5.9440592e-03   2.1080283e-03   1.4348209e-01   2.1347991e-03  -9.6413661e-03  -2.3629648e-02  -1.4909387e-01   4.0926599e-03   4.2547330e-02  -5.2082066e-02   1.0962291e-01   2.1842234e-01   0.0000000e+00  -4.4509931e-03   6.3970906e-02  -2.1743455e-02   7.8729383e-02   2.8918996e-02  -5.7255773e-02  -4.6453256e-02   3.8932753e-02  -1.4919448e-02  -2.1787808e-02   3.0742584e-02  -1.1535924e-01   2.9429843e-02  -6.0246772e-02  -8.0505366e-02   2.4632581e-02  -2.2297572e-02  -5.2829246e-02   6.1473839e-02   4.1279247e-02  -2.7369938e-02  -4.3234468e-02  -9.6197631e-02   2.4370545e-02  -3.0251414e-02  -5.5421737e-03  -7.5685522e-02   5.5882193e-02   4.2739841e-02   3.9612270e-03
   6.8231411e-02  -3.5865858e-02  -5.7671338e-02  -7.2828700e-02   2.7046215e-02  -7.3578888e-03   2.9911686e-02  -7.3600668e-02   9.8256182e-02   2.1176379e-02   1.3433528e-01   1.5252894e-02   1.7196491e-02  -5.1203641e-02  -4.8914628e-02  -2.7999444e-02   2.5171872e-02  -8.4868814e-02  -3.2184927e-02   2.4577671e-03  -4.1223444e-02  -8.3613002e-04  -7.3992266e-02  -5.8399931e-02   4.1582345e-04  -1.1064303e-02   1.9051187e-02  -9.4427786e-03  -3.3527763e-02  -3.0644486e-02   2.6889778e-02  -6.6873970e-02  -1.8389967e-02  -6.9078664e-02  -1.3940718e-02  -9.6570979e-04  -2.5385638e-02  -2.3020229e-02  -8.0867619e-02   3.9519237e-02  -2.4357009e-02   2.9543112e-02  -3.9746904e-02  -3.3529786e-02   2.2609432e-02  -2.8699090e-02  -3.0701690e-02  -9.5494152e-02  -2.4945085e-02  -1.2357602e-02   7.8985587e-02   1.5385522e-02   3.8878322e-02   2.5336935e-02   5.2175650e-02  -1.0231407e-01   2.2645247e-01  -3.4958129e-02   2.4487256e-01  -4.4509931e-03   0.0000000e+00   6.9107862e-02   1.6787747e-01   4.6037580e-02   2.5357665e-01  -5.2449744e-02   1.2852260e-02  -5.5613003e-02   1.2420844e-02  -9.0671439e-03  -4.6401659e-02  -1.2369531e-02  -3.0652176e-02   1.8150503e-03  -1.2093302e-03   4.4607775e-02   1.7803684e-02  -3.4975420e-02   3.4407723e-02   1.8333397e-02  -1.6447776e-02  -8.7374011e-02   2.6384398e-02   2.0406153e-02  -1.2075559e-01  -1.8984402e-02  -8.5758392e-02   7.7381049e-02   1.8628921e-04   6.0363553e-03
   1.0437732e-02  -4.0677235e-02  -1.0465878e-01   2.7453123e-02   2.1364065e-03  -2.7286804e-02  -2.1998726e-02   1.9013220e-01   5.0220759e-03   1.1404568e-01   1.1330702e-02   1.3061823e-01   1.5613698e-01   8.9668583e-02  -5.9270797e-02  -6.8868481e-02  -2.1006360e-02  -1.6986545e-02   2.6850162e-02   7.9001820e-02  -5.1243741e-02  -1.6779679e-02  -6.0913742e-02  -8.8728109e-02  -3.4008834e-02  -8.2660679e-02  -1.6616866e-02  -3.6510903e-03  -4.8352899e-02  -7.4215375e-02  -6.2946639e-02   9.6247415e-02  -3.7454150e-02   1.7384095e-02  -8.5677295e-03   8.8839728e-02  -3.6071646e-02   1.0485232e-01  -1.0128339e-02  -4.6744130e-02  -2.5447660e-02  -8.8338910e-04  -3.4316254e-02  -2.0285656e-02   1.2412131e-03   2.0900225e-02  -1.5934309e-02  -1.2942534e-02   3.2446691e-02   6.7703219e-02  -1.6313708e-02   7.4058225e-02  -6.0606924e-02  -2.6448893e-04   2.8903424e-02  -8.0122906e-02  -2.1356636e-02   2.9673684e-02  -1.8025443e-02   6.3970906e-02   6.9107862e-02   0.0000000e+00   1.1708136e-01   1.3268765e-01   4.8215225e-02   1.0491162e-01  -7.4736975e-02  -2.9269765e-02  -6.5238411e-02   8.1995812e-02   4.3097042e-02   3.8251394e-03  -3.2154953e-02  -4.2015825e-02  -2.8539185e-02   9.7694211e-02  -1.6625608e-01  -3.3224088e-02   8.2652280e-02   6.8883823e-02  -3.9289082e-02  -1.8404572e-02  -1.4907040e-01  -5.1462191e-02  -5.0112268e-02  -6.0206397e-02  -3.8675618e-03   8.6575750e-02  -1.0444885e-02  -9.9053490e-03
  -1.0380662e-01  -2.8347993e-02   1.0185612e-01  -1.0834859e-01   4.4049595e-02   2.4908473e-02   8.8586719e-02  -7.8244637e-02   1.1998407e-01  -3.0868168e-02  -1.9120330e-02  -3.6082689e-02   1.9656672e-01  -5.8428035e-03   1.1742257e-01   7.6690533e-03   5.2372459e-02   3.0504514e-02  -9.0583013e-02  -9.5962174e-02  -7.3206024e-02  -1.3918765e-01   1.4234687e-01  -4.5859552e-03  -1.5012387e-01  -6.9222178e-02  -4.0904606e-02  -5.7256293e-02   8.6734444e-02  -2.2886729e-02   1.9093853e-01  -4.4957808e-02   6.7722639e-02   2.8038522e-02  -5.1658520e-02   1.6206911e-01   8.9049506e-02  -7.9600704e-02   2.9324328e-02  -4.5316487e-02   2.9258281e-02  -7.5646864e-02  -4.5273805e-02   2.0845640e-02   2.5652110e-02   5.4485108e-03   9.3710589e-02  -6.3932185e-02   4.5065229e-02  -7.6202775e-02   1.2482690e-02   4.4308849e-03   5.1385415e-02   5.7847448e-02  -9.6245698e-02  -4.6762779e-02   2.7186859e-02  -5.2040439e-02  -1.3017043e-01  -2.1743455e-02   1.6787747e-01   1.1708136e-01   0.0000000e+00   2.5362374e-01   1.0979900e-01  -4.3509123e-03  -5.6642900e-02  -7.0772458e-02  -4.0858417e-02   3.8129843e-02  -5.6377640e-03   5.2096015e-03  -2.2550831e-02   5.5521710e-02  -9.8351728e-03   5.8335813e-02   3.7096878e-03   6.4720531e-02   3.6070962e-02   1.1558878e-01   9.2870215e-02  -7.5153644e-02   6.3108687e-02  -5.2164311e-02  -2.1525820e-03   8.0053937e-02   2.6464722e-02   2.9794269e-02   3.8551028e-02  -2.8806788e-02
  -6.4766132e-02   2.4471728e-02  -1.4880292e-02   2.2212633e-02  -1.0614220e-03  -7.1470640e-02  -4.3659724e-03   2.8766729e-02  -9.0081324e-03   8.5053671e-02  -4.4616936e-02   1.4713045e-01  -1.4326561e-01   9.7250169e-02   2.1216703e-02  -5.6218419e-02   1.0309647e-01   8.7320241e-02  -4.7212900e-02  -5.2092794e-02  -3.0605178e-02  -7.2683739e-03  -6.0149880e-02  -1.0079500e-04   1.7794738e-02  -1.2787673e-01   1.7233188e-02  -9.2844956e-03   3.5297339e-02   5.1719903e-03   3.2364554e-02  -7.5972682e-02   5.1409832e-03  -1.0534591e-02   5.1729191e-02  -1.4957226e-01  -4.0948918e-02  -5.1642047e-02  -1.4329393e-02   4.5677355e-02  -1.3867025e-01   3.3340119e-02  -7.2572398e-02  -4.8149722e-02  -9.0600901e-02  -8.8220440e-02  -7.2448284e-02  -1.0096196e-01  -7.4246526e-02   9.9054792e-03   6.8805595e-03   2.5889080e-03  -3.2770096e-02  -3.7080365e-02   1.9408010e-02   2.0510938e-02   8.8550106e-02   6.4022540e-02   2.7541992e-02   7.8729383e-02   4.6037580e-02   1.3268765e-01   2.5362374e-01   0.0000000e+00  -5.9368865e-02   2.4667832e-02   6.8003984e-02   2.3509900e-02  -1.3763820e-01  -5.7225143e-02  -2.5400349e-02   6.6534958e-02   2.3969644e-02   9.3491291e-02   1.0469682e-01   1.4455134e-01  -1.9045763e-02  -1.1486821e-01  -5.8337882e-02   1.8048382e-02   1.0231094e-01  -2.8954694e-02   5.5827142e-02   2.7482745e-02   1.9579685e-02   8.8721806e-02   3.3049825e-02  -6.1181871e-02   1.4775503e-02  -3.1560247e-02
  -4.2440578e-02  -4.1658870e-02  -1.5077108e-02  -4.9117457e-02   2.0386032e-03  -7.3608246e-02   2.8692383e-01   2.5859734e-04   3.7829717e-02   4.8292783e-02   2.9472347e-02  -5.7139195e-02   1.7189825e-01  -6.5968488e-02  -1.2966625e-01   6.7365639e-03  -8.5564940e-02  -9.3058700e-04  -8.9112742e-02  -1.8827380e-02  -3.4452002e-02   1.0281207e-01  -7.5311752e-02  -4.6757353e-02   6.6993707e-02  -1.9641467e-02   1.0266218e-01   6.9118919e-02  -1.1409811e-01  -4.2289063e-02  -3.4010455e-02  -5.9062751e-02  -2.2148324e-03   1.1481948e-03   1.5007185e-01  -1.5859564e-01  -1.5867165e-01   8.8516793e-03   1.2176685e-01   6.0031020e-02  -9.3133809e-04  -2.3551336e-02  -5.7411303e-02  -4.0530204e-02   1.2715629e-01   6.1349955e-02  -8.2734858e-02  -4.5426489e-04   1.2853860e-02  -1.3781476e-02   1.0048809e-01   1.7823421e-02  -7.4752711e-02  -1.6119832e-01   5.5392499e-02   1.7974806e-02  -1.8678044e-01  -4.5027000e-02  -6.1528637e-02   2.8918996e-02   2.5357665e-01   4.8215225e-02   1.0979900e-01  -5.9368865e-02   0.0000000e+00   3.4173816e-01  -2.8417696e-02  -3.0634026e-02   6.9005223e-02  -6.9047642e-02   3.7062662e-02  -9.5132460e-02  -1.5532997e-01  -7.5838609e-02   6.2482938e-02   9.8380722e-02  -5.7039556e-02  -1.7116673e-02  -4.5853158e-02   3.6049655e-02   6.9876507e-02   6.5595235e-02   7.6518916e-02  -4.8677020e-02   3.3512233e-02  -4.7621392e-02   1.1137655e-02  -5.3724642e-02  -4.1373979e-02  -2.7544671e-02
   1.3373366e-02   2.1726934e-02  -4.0655818e-02   1.1762479e-01  -1.1140724e-02   8.5986719e-02  -7.7883595e-02   1.4555570e-01  -1.5399039e-02   8.4696080e-02  -1.3915761e-01  -6.2157611e-02  -1.7302902e-01   1.2621752e-01  -1.0620448e-01   1.3064209e-01   7.4569171e-02   2.4241494e-03  -2.3636236e-02   1.8483408e-02  -1.4569194e-02  -1.1928279e-01  -6.0373232e-02   9.7110467e-02  -3.7568310e-02   7.3742217e-02  -1.9567370e-03   5.3924414e-02   4.7805099e-02  -7.8312073e-02   2.2127887e-02  -8.5159590e-02  -8.0932018e-02  -6.1355454e-03   7.9834900e-02   1.1409841e-01   1.1799790e-01   1.0968913e-01   3.7336442e-02  -2.6439059e-02   4.6941639e-02  -3.3660653e-02   8.4321364e-03  -6.8985892e-02  -1.8983965e-02   1.2327677e-01  -6.7169453e-02   1.0160580e-02  -9.2765568e-02  -7.6447133e-02   6.2423534e-02   9.5068047e-02  -3.8277677e-02  -2.6250825e-02  -4.4082260e-02   3.5939876e-02   9.3664215e-02  -7.8393279e-02  -1.2694414e-01  -5.7255773e-02  -5.2449744e-02   1.0491162e-01  -4.3509123e-03   2.4667832e-02   3.4173816e-01   0.0000000e+00  -9.7599144e-02   7.7641616e-02   5.9848183e-02  -1.1689234e-01  -3.6746238e-02  -2.1987900e-03   1.9799271e-02  -9.4547761e-02  -9.2385052e-03  -2.7936567e-02   3.6023990e-02   1.4006773e-02   1.1503032e-01   1.9756573e-01  -9.0905184e-02  -8.3497393e-02   1.4480617e-02  -7.1208715e-02  -3.1586745e-02   8.1384828e-02  -8.5860522e-02  -1.8104621e-02  -4.4034568e-02  -2.5502907e-02
  -4.1095142e-02  -1.0696604e-01  -1.8938930e-02  -4.1389409e-02   8.0012852e-02  -8.1877296e-02  -1.6467637e-02  -8.7429279e-02   1.9389897e-02  -5.3963645e-02  -1.0136349e-01  -2.5450507e-02   1.6207343e-02   5.1497837e-03   3.0893194e-02  -1.9915664e-02  -3.3538993e-02  -2.3490009e-02   1.1402935e-02  -9.3854118e-02  -2.1478816e-02   8.3051543e-02   1.7456460e-02  -2.4983010e-02   8.7211298e-02  -5.6704078e-02   3.8946571e-02  -3.3287229e-02  -6.0393380e-02  -7.5465522e-03  -5.4059185e-02   4.9407368e-03   1.4185574e-01  -6.3718523e-03   2.1338137e-01   9.3874016e-02   8.3074448e-03  -3.3842951e-03  -1.6459140e-02  -1.2876431e-02  -2.8321337e-02   4.4249785e-03   2.7984974e-02  -3.7245668e-02   1.3970238e-01  -1.0655158e-01  -5.7462621e-02  -6.4306281e-02   6.5443358e-02  -4.1996475e-02  -6.4495938e-03   1.9317831e-02   3.5332036e-03  -3.9210750e-02   2.4594586e-02  -3.6557640e-03  -9.9743182e-03  -9.5075223e-02   1.6279369e-01  -4.6453256e-02   1.2852260e-02  -7.4736975e-02  -5.6642900e-02   6.8003984e-02  -2.8417696e-02  -9.7599144e-02   0.0000000e+00   3.2415741e-01   1.0095212e-01   3.3792218e-02  -1.1465385e-01  -9.9097972e-02  -4.8138828e-02   3.6908198e-03   8.1705553e-02   2.4698352e-02   2.8575822e-02  -1.0346034e-01   4.3657229e-02   1.4304547e-01   1.2722010e-01   7.5801230e-03  -1.3080265e-01  -7.7801211e-02   9.7969541e-02   3.4446417e-02   3.0271528e-02   2.4266644e-02   1.8348042e-02   3.9492334e-02
  -4.1562349e-02  -3.5522004e-02  -4.9334534e-02  -7.4178568e-03   2.0548293e-03   1.4009265e-02  -7.6462118e-03  -1.5241291e-02  -6.8558571e-02  -3.7894966e-02  -5.3612722e-03   8.3328351e-03  -9.1256813e-05  -1.4040977e-02  -5.0879556e-02  -1.4810184e-02   5.5190017e-02  -2.6557157e-02  -8.4641049e-02   3.2287165e-02   4.2925620e-03   2.9473975e-03   8.8249192e-02  -3.9792796e-02  -1.6590008e-02  -1.3033927e-02  -3.8762764e-02  -1.7552207e-02  -3.6609879e-03  -5.2688515e-02   4.4134740e-02   5.2829120e-02  -5.6903427e-02   1.2263801e-01   1.1846788e-02   1.2716431e-01  -2.5330211e-02   2.6834437e-02  -7.6441339e-02   5.6854804e-02  -2.3678739e-02  -3.1164057e-02  -3.7244689e-02   1.2840635e-01  -2.7749533e-02   1.8063118e-01  -2.1151362e-01  -2.4383535e-02  -2.9964358e-02  -1.4534662e-02  -2.3157366e-02  -5.9365829e-02  -5.1155101e-02  -7.2764748e-02  -2.8068362e-02  -1.0310243e-02   3.8825551e-04  -4.2648047e-02  -6.6681637e-02   3.8932753e-02  -5.5613003e-02  -2.9269765e-02  -7.0772458e-02   2.3509900e-02  -3.0634026e-02   7.7641616e-02   3.2415741e-01   0.0000000e+00  -2.6591697e-02   1.1818110e-01  -5.5332755e-02  -2.3871986e-02  -4.4884894e-02  -5.7168265e-02   7.0333395e-03  -1.0941018e-03  -8.9656961e-02   7.2039049e-02   3.0800900e-02   2.7372666e-02   1.9183070e-02  -4.9044887e-02  -1.0545698e-01   1.3545829e-02   3.1711611e-02   5.0702680e-02  -1.0294800e-01  -5.4337546e-02  -5.3087404e-04   3.0027449e-02
   8.9659036e-02  -2.8168380e-02  -5.1504272e-03  -3.3481775e-02  -4.6070412e-03  -5.3383885e-02  -8.7499914e-03  -2.2984717e-02  -4.3116026e-02   2.1679004e-02  -5.1785495e-02  -5.0726304e-02   5.2400556e-02  -3.0356542e-02   5.0548222e-02   3.1244634e-03   3.7226531e-02   3.9763852e-02   2.5371188e-02  -4.8384669e-03  -3.4567648e-02   6.4150666e-02   2.9796244e-02   5.2518508e-02  -6.5901329e-02  -8.0369801e-02   4.7904938e-02  -1.1305676e-02   9.5440241e-03  -2.6778098e-03  -6.5048626e-02   2.2462639e-02   4.0977162e-02  -4.5109970e-02  -8.0992450e-02  -7.4670655e-02  -6.5243893e-02  -3.8570083e-02   2.3379754e-02  -2.1941483e-02   9.5732225e-02   4.6761511e-02   1.6919531e-02   3.6051288e-02  -1.9382301e-02   2.2755712e-02  -2.6899658e-03  -6.7117300e-02  -8.3053553e-02  -9.1575477e-03   4.6269975e-02   8.1482265e-02   2.0839913e-02  -1.1170194e-02   9.7500954e-03   5.5475597e-02   1.7771987e-01   2.1109901e-02   8.0152916e-02  -1.4919448e-02   1.2420844e-02  -6.5238411e-02  -4.0858417e-02  -1.3763820e-01   6.9005223e-02   5.9848183e-02   1.0095212e-01  -2.6591697e-02   0.0000000e+00   4.7408835e-01   3.1343812e-03   1.3572670e-01   3.2041083e-02   6.3300565e-02  -9.2511546e-02  -8.6706106e-03  -5.0029118e-03   4.4262415e-03  -1.8954745e-03   1.1787731e-01  -7.4752706e-02  -1.2552809e-02   4.8226125e-03  -2.2882411e-03  -5.5523255e-02  -1.7368644e-03   2.8581732e-02   4.4817420e-02   2.4325257e-02   3.3092273e-02
  -5.1283112e-02   4.3050662e-02  -6.6308736e-02  -8.3958608e-02  -3.9562384e-02   7.6734249e-03  -1.6340670e-02   6.7959878e-03   4.8756402e-02   4.0064111e-02  -5.7186071e-02   1.2159904e-02   5.2308788e-02   3.8551063e-03  -6.3585056e-02  -3.2385018e-02  -1.7816112e-02   4.0486526e-02   1.7752928e-02   9.7692627e-02   7.5603324e-02  -3.3309741e-02  -8.9535296e-02  -2.8079441e-03  -1.1554208e-01   7.5949517e-02   5.3424247e-03  -7.6883318e-04  -4.9073067e-02  -4.8065717e-02  -1.0735822e-01  -3.0601407e-02  -1.1136763e-01   1.1785186e-01   8.8230853e-02  -1.0640878e-01  -3.8280104e-02   1.7287106e-02   3.1091188e-03   1.6692156e-02  -5.8082918e-02   1.4431880e-02  -1.0698846e-02   4.1295954e-02  -8.7476142e-02   1.6815350e-02   4.6492478e-02  -1.3612335e-01  -6.5110605e-07  -1.6794837e-02  -7.4784089e-02   3.4069125e-02   1.4612165e-02   2.6938248e-02   7.1010922e-02   3.3269582e-02   1.1218352e-01   1.4615794e-01  -1.3487495e-01  -2.1787808e-02  -9.0671439e-03   8.1995812e-02   3.8129843e-02  -5.7225143e-02  -6.9047642e-02  -1.1689234e-01   3.3792218e-02   1.1818110e-01   4.7408835e-01   0.0000000e+00   4.9702604e-02  -1.5952848e-01  -3.6619220e-02   1.0371101e-02   5.7370054e-02  -1.4114128e-01   7.8025700e-02   1.9199011e-02  -3.2422029e-02   7.1663485e-02  -1.2045214e-01   5.6143540e-02   5.0626162e-02  -1.3926702e-01  -9.0707671e-02  -9.4065335e-03  -1.4276501e-02   7.5457913e-02  -5.7800239e-02  -5.8199395e-03
  -4.8921163e-02  -8.0579411e-02  -1.1626408e-02  -5.1151515e-02   1.9443641e-02  -5.9907440e-02  -2.3143665e-02  -2.4797220e-02  -4.4527713e-02  -4.8195242e-05   1.5167381e-02  -7.8127768e-02  -3.8627776e-02   8.6456366e-04   1.3555105e-01   2.4597727e-02   1.5322267e-01  -7.8227351e-02  -3.0182005e-02   2.9320003e-04   1.4729659e-01   6.4801073e-02   8.9842138e-03  -8.0772724e-02  -5.0778673e-02   4.0699004e-02   4.7329643e-02   4.6373861e-02  -9.6716017e-03   1.1407939e-02   2.0956341e-01   4.2124103e-02   4.3621096e-02   5.9598605e-02   3.5301332e-02   6.7433015e-02   2.5080289e-02  -4.5996444e-02  -2.0495560e-02  -5.8206956e-02  -7.4572307e-02  -2.0525203e-02   7.0431304e-02   4.7051698e-02  -6.3176480e-02  -6.0707121e-02  -5.3265896e-02  -1.2547661e-01  -1.1597048e-02   1.7049704e-02   1.0913286e-01   8.4504400e-03   4.6833185e-02  -2.8227745e-02   3.0527111e-02  -8.1880604e-02   3.9356468e-02  -6.1434090e-02  -7.8263281e-02   3.0742584e-02  -4.6401659e-02   4.3097042e-02  -5.6377640e-03  -2.5400349e-02   3.7062662e-02  -3.6746238e-02  -1.1465385e-01  -5.5332755e-02   3.1343812e-03   4.9702604e-02   0.0000000e+00   2.3265142e-02   1.1470506e-01   6.3585494e-02   1.5466489e-01  -2.1496546e-01  -3.8566434e-02   3.0354511e-02   6.4401129e-02  -4.3668562e-02  -4.4701674e-02   8.4393494e-02  -3.9831823e-02   1.3542946e-02  -2.7182047e-02  -8.0904092e-02  -7.2919761e-03   9.0324647e-02  -5.6101586e-02   1.6657820e-02
   3.9598520e-02  -8.5548566e-02  -6.9794136e-02   6.8905967e-03   1.2450278e-02  -1.5854527e-02  -3.0906937e-02   3.9209326e-02   1.7231432e-02  -1.3109443e-01  -1.1432926e-01  -6.6356641e-02   9.4846258e-04  -7.3591337e-03   6.3736277e-02  -4.6932188e-02  -3.4219240e-02   1.4704653e-02   3.6139009e-02  -2.5385916e-02   5.3097043e-02   1.0997697e-01  -3.2815194e-02   7.6340911e-02  -8.2422592e-03  -1.1844897e-01  -7.4418521e-03  -5.8889211e-03  -9.8327870e-02  -2.3821223e-01  -3.0565984e-02   1.7027668e-01  -3.1612605e-02  -1.4472398e-01  -1.2089172e-02  -9.1951911e-02   2.7815402e-02  -4.8786079e-03  -1.5237752e-01   1.0533206e-01  -1.0716570e-01   1.6123475e-01  -7.4675313e-02  -1.1702914e-01  -3.1706178e-02   1.1399613e-01  -9.4924396e-02  -5.8060071e-02   2.4877509e-02  -6.1041973e-02  -4.3247606e-03   1.7968030e-02   7.8509079e-02   8.1823348e-02  -1.2727967e-01   8.2218374e-02  -6.9927506e-02   1.6568358e-02  -8.9741971e-02  -1.1535924e-01  -1.2369531e-02   3.8251394e-03   5.2096015e-03   6.6534958e-02  -9.5132460e-02  -2.1987900e-03  -9.9097972e-02  -2.3871986e-02   1.3572670e-01  -1.5952848e-01   2.3265142e-02   0.0000000e+00  -3.9056997e-02  -7.6755965e-02  -3.6682031e-02   1.6692174e-01   1.7235241e-01   7.5610363e-02  -3.6014540e-02  -3.7665723e-02   1.7102083e-02  -2.1613430e-03  -7.3882857e-02   1.2474443e-01  -2.8620402e-02  -4.8814622e-02   9.2890861e-03  -4.8204206e-02   1.2858181e-03  -8.1972707e-03
   1.5956877e-02  -3.4670984e-02  -7.0408288e-03  -6.9655780e-02  -4.2333460e-02   2.7298046e-02   7.7354538e-03   5.5681821e-02   5.0097759e-02  -2.0412448e-02   1.6204773e-01  -5.9881415e-02  -1.7235282e-03   6.7763514e-03  -3.9050804e-02  -2.8546063e-02  -9.2697658e-02  -1.6748344e-02   8.8649180e-02   4.6838046e-02   3.8660409e-02  -5.8561383e-02   5.5872528e-02  -2.4980430e-02   5.6726007e-02  -9.9908529e-03  -3.9353019e-02   4.4722298e-02   6.9244124e-02   3.1896291e-05   1.1885980e-03  -7.6662577e-02   3.4611114e-03  -7.2346513e-02   7.5097742e-02   1.6350583e-02   6.1755841e-02  -2.8659656e-02  -6.6008201e-02   5.1497565e-02   2.5050478e-01   5.4107178e-02   2.2280277e-02   2.2306618e-03  -3.2054218e-02   9.0573382e-02  -6.9965905e-02  -9.3874417e-03   5.0409801e-02   8.0985673e-02  -9.4156652e-02  -2.1550702e-03  -9.8003122e-03   1.3749492e-02  -1.1252902e-01   7.6118801e-02   4.1307626e-02  -3.9081196e-02   5.2797145e-02   2.9429843e-02  -3.0652176e-02  -3.2154953e-02  -2.2550831e-02   2.3969644e-02  -1.5532997e-01   1.9799271e-02  -4.8138828e-02  -4.4884894e-02   3.2041083e-02  -3.6619220e-02   1.1470506e-01  -3.9056997e-02   0.0000000e+00   1.8797712e-01   1.7389571e-01   9.1847445e-02  -2.8765650e-03  -5.4807733e-02  -8.9386068e-02   5.8210420e-02  -2.4631373e-02  -1.7575396e-02  -7.6068717e-02  -9.0835728e-02  -2.4084538e-02  -4.6875902e-02  -5.4588340e-02  -4.6662555e-03   3.6323107e-02  -1.9972461e-02
  -8.2928332e-03   7.5107317e-02   5.0669460e-02   8.3587227e-02  -1.7351214e-02  -7.3553218e-02   2.7921917e-02   3.3165799e-02  -3.0396905e-02   2.0682182e-02  -7.2681073e-02  -4.8065927e-02  -5.1479036e-02  -4.4738363e-02  -8.8218474e-03  -1.5078973e-02  -7.8845440e-02   7.1799431e-02   3.8990503e-02   1.0626360e-01   1.5244107e-01   3.4200054e-02  -3.0620832e-03   3.7177584e-02  -3.3179134e-02  -6.1925394e-02   5.1981670e-02   4.2469950e-02  -8.8487638e-02   2.1478850e-01  -2.7731384e-02   5.7975905e-02   5.2792074e-02  -8.2495408e-04   5.8779487e-03   9.3808498e-02  -1.3620149e-02   3.2262002e-02  -6.5037010e-02  -3.4012085e-02   9.7216808e-02   6.8090074e-02  -5.9327677e-04   4.1187049e-02   6.6232179e-02   1.7854919e-02  -7.9316204e-02   1.1083979e-02   5.2980905e-02  -1.9693642e-02   5.9855786e-03   1.0458120e-02  -5.7719645e-02  -2.5597632e-02   4.5454708e-02  -6.5462284e-02   1.0419455e-02  -4.4099230e-02  -7.2623357e-03  -6.0246772e-02   1.8150503e-03  -4.2015825e-02   5.5521710e-02   9.3491291e-02  -7.5838609e-02  -9.4547761e-02   3.6908198e-03  -5.7168265e-02   6.3300565e-02   1.0371101e-02   6.3585494e-02  -7.6755965e-02   1.8797712e-01   0.0000000e+00  -4.4642590e-02   1.8562098e-01  -1.7511651e-01   2.7669246e-02  -2.5018919e-02  -1.1625151e-01   8.6833204e-04  -6.6809148e-02   6.5169058e-03   2.9827612e-02  -7.6043215e-02   2.1421749e-02  -1.0211997e-01   5.0217539e-02  -4.6857134e-02   5.4989730e-04
  -2.6808389e-02   2.2882401e-02   5.3780225e-02  -2.5960570e-02  -6.0721100e-02  -4.1519605e-02   2.2914012e-02  -6.1636162e-02   8.6125383e-02   1.5848856e-02   8.7920978e-02  -5.9831065e-02  -2.9570269e-02  -8.9921088e-03  -2.2823609e-02  -3.2671188e-03   9.7582087e-02  -5.6548424e-02   3.7488751e-02   2.1098755e-02  -1.7033992e-01   1.4882047e-01   7.6287599e-02   4.3355060e-03  -1.5978321e-01  -6.5872017e-02  -1.4719236e-02   5.0182805e-02  -5.3808047e-02   2.3979942e-02   2.9779641e-02   1.5175445e-01  -1.3711673e-01   7.0411324e-02  -3.6056399e-02   6.4065226e-02   8.1019323e-02  -1.5434848e-01  -3.0730437e-02  -1.1564204e-01   2.4158675e-02   8.7029170e-02  -2.0152418e-02  -2.8682270e-02   8.5591736e-02  -5.5455373e-02  -3.6434720e-02  -2.0252849e-03  -2.2862065e-02  -1.8556747e-03  -7.7826071e-02  -2.6506280e-02  -1.6161063e-02   1.9724626e-02   2.3035709e-02  -1.7114305e-02   1.3166735e-01  -2.3268242e-02  -9.3308132e-02  -8.0505366e-02  -1.2093302e-03  -2.8539185e-02  -9.8351728e-03   1.0469682e-01   6.2482938e-02  -9.2385052e-03   8.1705553e-02   7.0333395e-03  -9.2511546e-02   5.7370054e-02   1.5466489e-01  -3.6682031e-02   1.7389571e-01  -4.4642590e-02   0.0000000e+00   1.7506289e-01   2.8200462e-01   5.4403989e-02   1.0611528e-01  -8.8058694e-02  -7.4012439e-03   1.9026552e-03  -8.0876415e-02   5.3987252e-02  -2.3002731e-02   1.7782268e-02   2.4901199e-02   3.7548268e-02  -4.6112024e-02  -4.5004746e-02
   3.1281980e-02   1.1992744e-01  -9.2207976e-02  -2.7799453e-03  -3.1465333e-02   7.8198765e-04  -6.4680078e-02   3.1165415e-02   3.6453685e-02  -3.5022646e-02  -9.3843370e-02   2.2531251e-02   2.0721014e-02  -8.1536856e-02   4.5153193e-02  -5.7576625e-03  -2.3421837e-02   2.6914441e-02   1.5046974e-01   2.8852551e-02   7.0452239e-02   1.0481952e-01   3.1964357e-03   4.8115045e-02  -5.5969473e-02  -8.0315248e-03   2.1392907e-02   4.2192310e-02   3.1056051e-03  -1.5442682e-01  -3.4865513e-02   1.6416363e-01   6.6991436e-02  -1.8250326e-02  -9.0424071e-02   3.5516150e-02  -2.1254149e-01  -6.7632418e-02  -4.4767114e-03   4.2913297e-03   6.6524343e-02   1.4813376e-01   5.2348428e-02  -5.1776870e-03   4.0621327e-02  -7.7379224e-02   1.8429120e-02   1.7035715e-02  -5.4818349e-02  -7.7427273e-02   3.6692662e-02   4.1255140e-02   3.9143771e-02   1.9642398e-02  -8.1536886e-02   4.8148724e-03   5.7927792e-02  -3.4234186e-02  -8.3417773e-02   2.4632581e-02   4.4607775e-02   9.7694211e-02   5.8335813e-02   1.4455134e-01   9.8380722e-02  -2.7936567e-02   2.4698352e-02  -1.0941018e-03  -8.6706106e-03  -1.4114128e-01  -2.1496546e-01   1.6692174e-01   9.1847445e-02   1.8562098e-01   1.7506289e-01   0.0000000e+00   5.9775378e-02   8.2527364e-02   2.5440956e-02   1.2581237e-01  -9.1180418e-02   1.7647397e-02  -6.5546065e-02  -3.5221167e-02   6.6690917e-02  -5.2281191e-02   8.1496485e-03   6.4552127e-04  -3.2613953e-04  -2.9635682e-02
  -1.0252386e-01   2.6558544e-03   9.0997793e-02   4.4998094e-02  -7.4942765e-03   1.3843279e-01   6.7999599e-02   4.8952386e-02  -7.1937616e-02  -2.2658517e-02  -3.6285029e-02   9.5237450e-03  -2.0751341e-02  -4.5311677e-02   1.6078940e-02  -2.4908051e-02   7.8177561e-02   8.7725268e-02   8.1924002e-02   9.6960316e-02  -3.2635721e-02  -5.9643797e-02   1.0930783e-02  -7.5697430e-02  -1.4200597e-01  -3.8054939e-02   9.7413494e-04  -9.2779526e-03   8.4209049e-03   3.5185337e-02  -6.3221455e-02  -2.6421928e-02   1.6397738e-01  -3.7702456e-02   4.0620798e-01  -9.0981506e-02  -9.0968326e-02   4.5572131e-02  -3.5303802e-02   4.7829974e-02   9.0879313e-03   1.0933887e-02   5.6781349e-02  -1.2503537e-02  -1.7208568e-02  -6.2731631e-02  -4.1974785e-02   7.4205796e-02   8.2673770e-02  -6.1041806e-02  -1.2845937e-02  -2.8118283e-02  -1.2280450e-01   3.4815936e-02  -6.9990228e-02  -4.0739666e-02   6.7330393e-02  -1.0926278e-02   1.7245892e-02  -2.2297572e-02   1.7803684e-02  -1.6625608e-01   3.7096878e-03  -1.9045763e-02  -5.7039556e-02   3.6023990e-02   2.8575822e-02  -8.9656961e-02  -5.0029118e-03   7.8025700e-02  -3.8566434e-02   1.7235241e-01  -2.8765650e-03  -1.7511651e-01   2.8200462e-01   5.9775378e-02   0.0000000e+00   1.5097807e-01  -6.5182124e-02  -6.5217646e-02  -1.4702416e-01   8.9058333e-02   6.6095858e-02   4.4672940e-03  -4.0636033e-02  -5.3332910e-02  -2.0424223e-01  -4.7392736e-04   1.3603347e-01  -5.0211473e-02
   7.7392213e-02   4.6978520e-02  -4.0470021e-02  -1.2844034e-01   8.7628227e-03  -3.0462732e-02   6.1907995e-02  -8.1397536e-02   6.7224513e-02  -8.1137179e-02   1.4038315e-02  -5.1335167e-03  -1.2779649e-01   2.4450194e-02  -2.1304236e-02   4.6414504e-02  -1.9211813e-01   3.3475106e-02  -8.0062615e-02  -9.4711392e-02   1.1008011e-01   1.3849121e-01  -1.6545847e-02   9.7913665e-02   7.3868333e-02  -9.2339125e-03   9.9126409e-02  -2.9375184e-02  -1.5849262e-02   4.2834107e-02  -2.4529225e-02  -9.1366771e-02  -1.2522132e-01   1.7447009e-01  -1.5960092e-01   2.4465467e-01   2.9216757e-02   1.6473455e-01  -7.0957749e-02  -6.2574321e-02   9.6900283e-03   4.8857279e-02  -1.1437756e-01   9.9977310e-02  -1.2993615e-01  -2.8065500e-02   2.9551933e-02   1.8654886e-01  -1.9318532e-02  -8.3938575e-02  -7.6557788e-02   3.6684382e-03  -6.7092429e-02  -6.5399284e-02   4.8433210e-02   2.0957595e-02  -1.1545400e-02   2.8580140e-02  -7.6272290e-03  -5.2829246e-02  -3.4975420e-02  -3.3224088e-02   6.4720531e-02  -1.1486821e-01  -1.7116673e-02   1.4006773e-02  -1.0346034e-01   7.2039049e-02   4.4262415e-03   1.9199011e-02   3.0354511e-02   7.5610363e-02  -5.4807733e-02   2.7669246e-02   5.4403989e-02   8.2527364e-02   1.5097807e-01   0.0000000e+00  -3.4184033e-02  -2.3484273e-01   1.9130241e-01   3.7701869e-02  -4.6804592e-02   2.4511370e-02  -7.8549091e-02   3.9925218e-02  -2.0414808e-01  -8.3369815e-02  -9.9354075e-02   1.1279366e-03
  -2.1036644e-02  -8.8353263e-02  -5.0938663e-02  -4.1538198e-02  -1.1227503e-01   8.6624305e-02  -4.1639554e-02  -7.0331820e-02  -7.1129886e-02  -7.1409412e-02   1.0778451e-02  -2.4697176e-02  -8.4773571e-02  -1.6003687e-02  -4.8367803e-02  -3.1571450e-02   1.8511052e-01   1.4404847e-01   7.2700271e-02  -1.0098296e-01   7.3990880e-02  -5.3021394e-02   1.0899054e-02   1.0325640e-02  -1.1148409e-02  -1.4350166e-01   1.7685161e-02   3.6756798e-02   6.3821179e-02   1.3738332e-02   6.8103010e-02   1.1452863e-02  -9.7887274e-02  -4.2772367e-02  -3.4628353e-02  -1.1669875e-01   1.0571595e-02   7.1687836e-02   1.2168351e-02   2.7374023e-02   2.2655741e-02   8.1572056e-02   4.2103551e-02  -8.8912013e-02  -5.0168824e-02  -3.5122240e-03   9.1389515e-02   3.3243076e-02   1.9255639e-03   1.7134270e-04   1.7212794e-02  -7.3021616e-03  -4.7975403e-02   4.3532794e-02   1.5086420e-02  -8.0856209e-02   8.5922661e-02  -9.5377184e-02   8.5589838e-03   6.1473839e-02   3.4407723e-02   8.2652280e-02   3.6070962e-02  -5.8337882e-02  -4.5853158e-02   1.1503032e-01   4.3657229e-02   3.0800900e-02  -1.8954745e-03  -3.2422029e-02   6.4401129e-02  -3.6014540e-02  -8.9386068e-02  -2.5018919e-02   1.0611528e-01   2.5440956e-02  -6.5182124e-02  -3.4184033e-02   0.0000000e+00   1.6049657e-01   2.4742677e-01   2.0753352e-02  -4.1452351e-02  -1.3411548e-02  -9.7055923e-02   3.7519678e-03  -3.1177498e-02   9.4491379e-02   1.6077399e-02  -1.8295230e-02
  -7.0693339e-02   5.9407153e-02   6.4901399e-02   1.3064547e-01   1.1971404e-01  -5.5159986e-02  -3.7890529e-02  -2.1931553e-02   1.9463504e-03  -1.4041139e-01   2.8426777e-02  -4.4149860e-02  -4.0003881e-03  -1.4041542e-01   8.9857867e-02   8.5937354e-02   3.8765911e-02   1.5562983e-01  -1.0370707e-02   4.2951518e-03   2.8123404e-02   2.5423160e-02   9.5253752e-02   2.4581605e-02   5.8374659e-02   4.8149270e-02   2.1968571e-02   1.4027978e-02   2.6729471e-02   1.6679323e-01  -1.3282604e-01  -5.4892387e-02  -1.2015900e-03  -9.2274264e-02  -5.3094683e-02  -3.0329542e-02   8.5129834e-03   6.7118972e-02  -1.3218146e-01   1.1786148e-01   1.0196214e-01   1.9272863e-03  -8.8644373e-03   2.6492361e-02  -5.3636466e-03  -8.7254646e-02   1.2107135e-02   1.4759725e-01   9.3182660e-02  -2.9277841e-02   1.3583011e-02  -6.4290759e-03  -6.8887337e-02  -2.6948973e-02  -1.4545219e-01  -4.4081346e-02   9.0420007e-03   1.1390093e-01  -4.9867603e-02   4.1279247e-02   1.8333397e-02   6.8883823e-02   1.1558878e-01   1.8048382e-02   3.6049655e-02   1.9756573e-01   1.4304547e-01   2.7372666e-02   1.1787731e-01   7.1663485e-02  -4.3668562e-02  -3.7665723e-02   5.8210420e-02  -1.1625151e-01  -8.8058694e-02   1.2581237e-01  -6.5217646e-02  -2.3484273e-01   1.6049657e-01   0.0000000e+00   1.7282376e-02   1.6793004e-01  -5.9951968e-02   3.2039439e-02   4.8193905e-02  -5.7509073e-02  -1.0003659e-01  -8.9688663e-02  -1.3156535e-01  -3.3614741e-02
   1.0074420e-01   4.2804225e-02  -4.1810792e-02  -6.8721862e-02  -9.8535661e-03  -2.4229869e-02   1.5872639e-02  -7.5828049e-03  -1.0697571e-01   1.2141951e-01   2.4307096e-02  -9.0402990e-02   2.7254211e-02  -2.1667345e-02  -3.8613366e-02   5.6004031e-02   2.5091193e-02   7.8397015e-03   4.3191766e-02  -8.3724490e-02   1.0066173e-02  -1.4921025e-02  -2.2103875e-02   3.7825434e-02  -3.9364282e-02   8.2614156e-03   3.8969206e-02  -5.5790485e-03  -3.7336140e-02   4.0544731e-02  -1.1727298e-05   6.9321706e-02   1.1677152e-01   1.9591825e-02  -7.6580191e-02  -2.5735553e-02   1.0903628e-02   2.8985446e-02   7.5273696e-02  -1.0204209e-01   9.6535572e-02   5.2520545e-02  -8.8657679e-02  -6.8501911e-02   4.6116406e-02   3.4745711e-02  -4.7746318e-02   4.8016120e-02   1.8215946e-02   2.9078734e-02  -7.8933215e-02  -7.5465979e-03  -7.1172340e-02   7.5084824e-02   9.1114735e-02   9.7011623e-02   5.7495669e-02   5.5235880e-02  -5.2882956e-02  -2.7369938e-02  -1.6447776e-02  -3.9289082e-02   9.2870215e-02   1.0231094e-01   6.9876507e-02  -9.0905184e-02   1.2722010e-01   1.9183070e-02  -7.4752706e-02  -1.2045214e-01  -4.4701674e-02   1.7102083e-02  -2.4631373e-02   8.6833204e-04  -7.4012439e-03  -9.1180418e-02  -1.4702416e-01   1.9130241e-01   2.4742677e-01   1.7282376e-02   0.0000000e+00   1.4628848e-01   1.2298168e-01   5.7723683e-02   2.0842627e-01   6.5153834e-02   5.4146491e-02   6.7408005e-02  -6.7964185e-02  -5.1305776e-02
  -1.6144040e-02   4.2362519e-02  -3.8230969e-02  -6.2763353e-02  -9.2234107e-03   3.6510889e-02  -5.6779602e-02   3.8463185e-02  -8.7994644e-03   4.8448157e-02  -7.7460473e-03   3.3656499e-02  -3.1692678e-02   4.5599668e-02   3.3603645e-02  -5.2729413e-02  -6.4354735e-02   6.5016556e-02   3.4103303e-02  -9.6784160e-04  -3.5207267e-02  -6.8606397e-03  -5.5881242e-02  -7.8951281e-02  -2.8465625e-02   8.9466549e-02   3.1781816e-04   3.1281025e-02   9.9216960e-03  -1.0091116e-01   7.4080607e-02   4.2458050e-02   9.4582232e-03  -1.3092875e-02  -7.7156627e-02   5.0975546e-02   4.7307663e-04  -2.0659695e-02   9.2830276e-02   7.9824890e-02  -8.4037138e-02  -9.8414081e-02   1.8662239e-02   5.1820966e-02   5.8877268e-02  -5.7037744e-02  -8.6855833e-03  -1.0835318e-01   2.8124371e-02  -1.0502384e-01  -3.2382485e-02   2.9143585e-02  -6.3219708e-02   2.7782593e-02  -1.5406759e-02   7.3034098e-02   1.7686451e-02   4.2306898e-02   3.4459253e-02  -4.3234468e-02  -8.7374011e-02  -1.8404572e-02  -7.5153644e-02  -2.8954694e-02   6.5595235e-02  -8.3497393e-02   7.5801230e-03  -4.9044887e-02  -1.2552809e-02   5.6143540e-02   8.4393494e-02  -2.1613430e-03  -1.7575396e-02  -6.6809148e-02   1.9026552e-03   1.7647397e-02   8.9058333e-02   3.7701869e-02   2.0753352e-02   1.6793004e-01   1.4628848e-01   0.0000000e+00   8.3593210e-02   2.9495050e-01   9.9251063e-02   3.8706982e-03  -3.2457929e-02   8.6050179e-02  -2.1114207e-02   1.0255154e-02
  -9.7200222e-03  -4.7666508e-02   5.0948775e-02  -5.7182012e-02  -5.5203753e-02  -5.7087413e-02  -4.5386456e-02  -6.1476154e-02  -1.4123580e-01  -5.0490027e-02   2.6672421e-02   2.5354793e-02  -5.4843221e-03   2.1142111e-02   9.3241244e-02   6.3292017e-02   4.9549190e-02   6.4011016e-02   4.8291861e-02  -5.7880113e-02   5.2492758e-02   3.1702450e-02   3.7594974e-02  -9.8256596e-03  -6.5540625e-02  -3.1981105e-02  -3.0090443e-02  -8.3174154e-02   1.5051382e-01   5.8444643e-02   5.0110293e-02   5.8095379e-02   4.8796728e-02  -1.3851535e-01   3.0385537e-02   1.1468880e-01   4.3688771e-02  -1.5042239e-02  -1.1137885e-01   5.6553983e-02  -2.1287969e-02   2.2028287e-01  -1.5336200e-01  -4.7383608e-03  -4.6186404e-03   7.2313282e-02   2.1053986e-03  -2.9470373e-03   5.0314012e-02   1.0633156e-01   2.6829128e-02  -2.9454022e-02  -9.2152429e-02   9.1184876e-03   2.6973520e-02   6.9032808e-02  -1.7225221e-02  -5.6995333e-02   2.0474885e-02  -9.6197631e-02   2.6384398e-02  -1.4907040e-01   6.3108687e-02   5.5827142e-02   7.6518916e-02   1.4480617e-02  -1.3080265e-01  -1.0545698e-01   4.8226125e-03   5.0626162e-02  -3.9831823e-02  -7.3882857e-02  -7.6068717e-02   6.5169058e-03  -8.0876415e-02  -6.5546065e-02   6.6095858e-02  -4.6804592e-02  -4.1452351e-02  -5.9951968e-02   1.2298168e-01   8.3593210e-02   0.0000000e+00   1.4724305e-01   1.4711345e-02  -2.5671432e-02   6.6586643e-02   6.8305652e-02  -3.3367846e-02   6.1132080e-02
  -3.4219378e-02   6.3519627e-02  -9.8348848e-02   6.5891757e-02  -5.8918034e-03   3.7815625e-02  -5.1435346e-02   2.9620894e-02   6.6733160e-02  -7.2293164e-02   5.3022988e-02  -5.1944356e-02   4.0787287e-02  -5.7112564e-02  -6.8468296e-02   6.6340429e-02  -6.0451529e-02   5.1698865e-02  -9.7794931e-02   4.6184742e-02  -7.2981807e-02  -2.7410933e-02  -8.1116281e-02   1.7760830e-02  -3.2887019e-02  -1.1292756e-01  -2.7648486e-02   1.8173147e-02   7.7020358e-02   1.0643091e-01   5.8476925e-02  -1.0843589e-01  -3.7295706e-02   3.0254349e-02  -5.1578839e-02  -4.3619593e-02  -8.0018815e-02   2.3245720e-02  -3.4509476e-02   3.1576959e-02   1.0253621e-01   1.0806431e-01   5.0799209e-02   6.7709352e-02   3.5792522e-02   5.6971617e-02  -1.3085927e-01  -3.0866955e-02  -1.1370297e-02  -1.0050498e-01   1.6545387e-02  -1.9085110e-02  -4.0073054e-03  -4.2637472e-02  -4.6482517e-02  -1.0454880e-01  -3.2880751e-02  -2.2199704e-03   6.5614867e-02   2.4370545e-02   2.0406153e-02  -5.1462191e-02  -5.2164311e-02   2.7482745e-02  -4.8677020e-02  -7.1208715e-02  -7.7801211e-02   1.3545829e-02  -2.2882411e-03  -1.3926702e-01   1.3542946e-02   1.2474443e-01  -9.0835728e-02   2.9827612e-02   5.3987252e-02  -3.5221167e-02   4.4672940e-03   2.4511370e-02  -1.3411548e-02   3.2039439e-02   5.7723683e-02   2.9495050e-01   1.4724305e-01   0.0000000e+00   6.8324304e-03   1.0829091e-01   1.5999580e-01   2.9959351e-01   4.4253077e-02   3.2339211e-02
   2.7939330e-02   5.6369346e-03   8.2783108e-02  -4.8506375e-02  -2.7949156e-02  -1.6611927e-02  -8.5351743e-03   4.4324382e-04  -1.2586579e-01  -7.0581258e-02  -1.0924253e-01  -1.0665777e-02   1.3344393e-01  -2.9629690e-03   1.0499350e-01  -5.1484326e-03   3.9075185e-02   4.8857980e-02   4.6849153e-02  -1.8468570e-02   5.0627864e-02  -5.6044035e-03   1.9235830e-02  -3.4089821e-02  -1.0117270e-01   1.4821999e-01   3.8863079e-03  -8.7020162e-03  -9.0910328e-02  -6.4754790e-03  -8.4953418e-02   9.8890406e-04  -1.2837473e-01   6.0165838e-02   2.3523954e-02  -1.6456868e-04  -8.5399219e-02  -4.4010134e-02  -7.8007895e-02  -1.7781432e-02   8.3374306e-02   4.8713033e-02   3.5110088e-02  -3.2254029e-02  -3.2418987e-02   2.3102918e-02  -1.0162631e-01   2.8543729e-02  -2.0848790e-03  -6.6118892e-03   4.6262603e-02   2.6330801e-02   2.2706313e-02   4.2426053e-02   6.6361085e-02  -4.5977060e-03  -6.3408936e-02   4.7690719e-03  -5.3507815e-02  -3.0251414e-02  -1.2075559e-01  -5.0112268e-02  -2.1525820e-03   1.9579685e-02   3.3512233e-02  -3.1586745e-02   9.7969541e-02   3.1711611e-02  -5.5523255e-02  -9.0707671e-02  -2.7182047e-02  -2.8620402e-02  -2.4084538e-02  -7.6043215e-02  -2.3002731e-02   6.6690917e-02  -4.0636033e-02  -7.8549091e-02  -9.7055923e-02   4.8193905e-02   2.0842627e-01   9.9251063e-02   1.4711345e-02   6.8324304e-03   0.0000000e+00   7.3108257e-02   4.3679572e-02   7.1275624e-02   1.0784145e-01  -2.2657564e-02
  -7.8810630e-02   6.1845392e-02   2.8394732e-03  -4.0128904e-04  -1.2939433e-02   1.3243765e-02   2.3809781e-02  -2.6694282e-02  -1.4737937e-02   6.3531339e-02  -3.6820806e-02   1.6827602e-02  -5.2022982e-03   4.6309883e-02  -3.1517069e-02   9.2145659e-02   4.4337362e-02  -6.0722636e-02  -3.1630772e-02   1.6682633e-01   5.7565957e-02  -2.0688726e-02   4.0430759e-02   9.6325530e-02   2.8254901e-02  -5.4765210e-02  -8.4635210e-03   1.6031279e-03  -2.6827376e-02   5.9248511e-03  -3.5682200e-02  -3.9257970e-02  -7.4687994e-02   2.7824872e-02   7.6999070e-02  -2.9148748e-02  -1.5089169e-02  -2.9650337e-02   9.0842937e-03  -6.0224475e-02  -4.5650016e-03  -4.2959914e-02   4.7915110e-02   1.0427205e-02  -9.2265162e-02   1.0303616e-02   4.0625241e-02   2.0547278e-02   3.4618978e-03  -3.9901450e-02   8.4387812e-02   6.2560458e-02  -1.9788562e-02   5.7366752e-02  -1.3701096e-02  -1.2894542e-02  -2.0323532e-03  -3.6450293e-02   8.3144150e-02  -5.5421737e-03  -1.8984402e-02  -6.0206397e-02   8.0053937e-02   8.8721806e-02  -4.7621392e-02   8.1384828e-02   3.4446417e-02   5.0702680e-02  -1.7368644e-03  -9.4065335e-03  -8.0904092e-02  -4.8814622e-02  -4.6875902e-02   2.1421749e-02   1.7782268e-02  -5.2281191e-02  -5.3332910e-02   3.9925218e-02   3.7519678e-03  -5.7509073e-02   6.5153834e-02   3.8706982e-03  -2.5671432e-02   1.0829091e-01   7.3108257e-02   0.0000000e+00  -1.0824815e-01   1.1597268e-01   3.4224156e-02   3.6328466e-02
   2.7658142e-04   8.9645661e-02   1.1286311e-01   4.0001258e-02   1.2369216e-01   5.1210770e-02   3.6543822e-02   1.0456807e-02   8.9912470e-02   2.2613447e-01  -4.8856444e-02  -8.5228234e-02  -3.6613077e-02  -4.2586981e-02  -4.8088333e-02   4.1496189e-02   1.6244747e-02   1.0530914e-02   1.6124483e-01   6.5298575e-02  -1.3777581e-02   1.3788776e-01   1.3933697e-02   3.8718632e-03   1.2810672e-01  -3.0239954e-02   9.5868465e-02  -1.6323818e-02  -2.7724408e-02   3.4682260e-02  -3.5243430e-02  -8.0171660e-02  -4.8366331e-02   2.0271100e-02   2.1473284e-01   9.1190810e-02  -1.9098049e-02   1.1720110e-02  -1.5177590e-02   3.3717708e-02   4.0673009e-03   2.0494605e-02  -8.8224546e-02  -1.8060327e-02  -6.1402347e-03  -1.7872660e-03   6.3601975e-02  -1.0851499e-02  -6.8749235e-02  -4.3389128e-02  -1.2253661e-01  -7.4743335e-02   2.0187588e-02   1.6962666e-02  -7.8556773e-02   1.1140950e-02   3.4778229e-02   1.3326889e-02  -9.9703221e-02  -7.5685522e-02  -8.5758392e-02  -3.8675618e-03   2.6464722e-02   3.3049825e-02   1.1137655e-02  -8.5860522e-02   3.0271528e-02  -1.0294800e-01   2.8581732e-02  -1.4276501e-02  -7.2919761e-03   9.2890861e-03  -5.4588340e-02  -1.0211997e-01   2.4901199e-02   8.1496485e-03  -2.0424223e-01  -2.0414808e-01  -3.1177498e-02  -1.0003659e-01   5.4146491e-02  -3.2457929e-02   6.6586643e-02   1.5999580e-01   4.3679572e-02  -1.0824815e-01   0.0000000e+00  -3.4150039e-03  -7.1058924e-02  -6.0443811e-02
  -9.6906335e-02   2.7985950e-02  -1.0418185e-02  -3.4838718e-02   4.5125237e-02   9.3095537e-02  -6.9755414e-02   4.6774884e-02   6.6807836e-02  -5.5431334e-02  -1.0045542e-01  -1.2726005e-02   1.2035356e-03  -2.9388273e-03   3.6426136e-02   2.1666183e-02  -6.5814990e-02  -2.0335725e-01   4.8318375e-02   3.7080927e-02  -6.0260033e-02   8.3434651e-02  -7.3313228e-02   3.5219002e-02   2.6391883e-02  -6.8056370e-02   5.5061856e-02   1.3892843e-02  -4.2543999e-02   4.0723677e-02  -1.0202406e-01   4.7975037e-03  -6.7393485e-02  -1.0319297e-01   1.1832082e-01   3.9796337e-02   3.4828493e-03  -3.0717864e-02   5.8803943e-02   4.6773651e-02  -7.8415774e-02  -5.9241417e-02   6.4601686e-02   3.3967299e-02   1.5329217e-02  -9.0294497e-02   1.0662124e-02   8.2693765e-02  -8.7691640e-02   7.8717038e-02   5.3849019e-03  -5.3970185e-02   3.5280923e-02   4.4050867e-02   1.0058669e-01  -1.5052330e-02   1.8219529e-02  -3.5350874e-02   1.6446489e-02   5.5882193e-02   7.7381049e-02   8.6575750e-02   2.9794269e-02  -6.1181871e-02  -5.3724642e-02  -1.8104621e-02   2.4266644e-02  -5.4337546e-02   4.4817420e-02   7.5457913e-02   9.0324647e-02  -4.8204206e-02  -4.6662555e-03   5.0217539e-02   3.7548268e-02   6.4552127e-04  -4.7392736e-04  -8.3369815e-02   9.4491379e-02  -8.9688663e-02   6.7408005e-02   8.6050179e-02   6.8305652e-02   2.9959351e-01   7.1275624e-02   1.1597268e-01  -3.4150039e-03   0.0000000e+00   4.4262325e-02   2.7164834e-03
  -1.3772612e-02  -5.1734198e-02   7.6497004e-03  -4.8632868e-02  -1.4980765e-02   5.1329650e-02  -1.0567438e-02  -1.4440787e-02  -2.6536151e-02   7.4845309e-02  -1.8641072e-02   1.2365497e-02   2.2724512e-02  -2.6171486e-02  -4.9174122e-02  -4.6243907e-02  -4.0208461e-02   5.2272985e-02  -4.0360152e-02  -3.7028153e-02  -6.6281601e-02  -2.1067304e-02   1.0228494e-01  -2.5755196e-02   3.8916041e-03  -2.5964524e-02  -7.9230030e-03   1.4929214e-03   1.2859424e-02   3.5342409e-02  -5.3596608e-02  -3.5890852e-02  -1.3495910e-01  -1.9382885e-02  -5.4030933e-02   1.2722410e-02  -6.1154369e-02  -3.2186486e-02   9.2400748e-03   9.4291357e-02   2.4999712e-02   4.7497629e-02  -4.5958071e-02  -1.0319231e-01   5.0940843e-02  -5.6371923e-02  -5.2769732e-02  -2.5691934e-02  -4.8174662e-02   4.9812802e-02   1.3684091e-02  -2.5511279e-02   6.3677000e-02   2.8773257e-02  -3.5295843e-02   4.5344917e-03  -2.9128416e-02   6.9133145e-02  -1.2597930e-02   4.2739841e-02   1.8628921e-04  -1.0444885e-02   3.8551028e-02   1.4775503e-02  -4.1373979e-02  -4.4034568e-02   1.8348042e-02  -5.3087404e-04   2.4325257e-02  -5.7800239e-02  -5.6101586e-02   1.2858181e-03   3.6323107e-02  -4.6857134e-02  -4.6112024e-02  -3.2613953e-04   1.3603347e-01  -9.9354075e-02   1.6077399e-02  -1.3156535e-01  -6.7964185e-02  -2.1114207e-02  -3.3367846e-02   4.4253077e-02   1.0784145e-01   3.4224156e-02  -7.1058924e-02   4.4262325e-02   0.0000000e+00   6.6716274e-02
  -4.4944523e-02  -2.9701196e-02   9.6319349e-03  -2.7103282e-02   4.4496567e-02  -2.6302351e-02  -1.1537393e-04  -4.8562815e-02   5.8118327e-02   5.4408123e-02  -1.9862258e-04   6.4481251e-02   1.2186107e-04   3.1938002e-02   1.0606541e-02   2.1927463e-02  -7.3290466e-02  -1.0715763e-02  -3.1486889e-02  -2.2940140e-02   2.9901119e-02  -6.9476163e-02   6.3875644e-02  -1.2556492e-02   3.1175704e-02  -6.9804571e-02   5.1812816e-03   1.0419885e-03  -2.9160262e-02   4.0174257e-03   9.4543562e-02   3.3857031e-02  -2.3186219e-02  -1.1581103e-02   5.1469679e-03   8.4439659e-03  -1.4129362e-02  -3.7398966e-03   1.0427069e-02   7.2141057e-02   2.4522126e-02   6.4873917e-02  -6.1318754e-02   7.6462947e-03   2.0268835e-02  -3.4134604e-02  -3.9393607e-02   1.9639896e-02  -9.0713900e-03   4.4063025e-02   4.9156169e-02   4.3569894e-02  -6.1317908e-04  -1.0168356e-02  -1.1171261e-02  -6.5289159e-03  -7.7839845e-03   4.7008188e-02   1.6373485e-02   3.9612270e-03   6.0363553e-03  -9.9053490e-03  -2.8806788e-02  -3.1560247e-02  -2.7544671e-02  -2.5502907e-02   3.9492334e-02   3.0027449e-02   3.3092273e-02  -5.8199395e-03   1.6657820e-02  -8.1972707e-03  -1.9972461e-02   5.4989730e-04  -4.5004746e-02  -2.9635682e-02  -5.0211473e-02   1.1279366e-03  -1.8295230e-02  -3.3614741e-02  -5.1305776e-02   1.0255154e-02   6.1132080e-02   3.2339211e-02  -2.2657564e-02   3.6328466e-02  -6.0443811e-02   2.7164834e-03   6.6716274e-02   0.0000000e+00
