# Supplementary material for: Autistic traits and individual brain differences: functional network efficiency reflects attentional and social impairments, structural nodal efficiencies index systemising and theory-of-mind skills
Source: Mol Autism. 2021 Jan 21;12:3. doi: 10.1186/s13229-020-00377-8 (PMC7818759; doi:10.1186/s13229-020-00377-8)
Supplement: Supplementary file 8 — Additional file 8. Connectivity matrices. Connection matrices and functional correlation matrices for each subject, as floating-point values in ASCII text format, and MATLAB code for producing these. [file 13229_2020_377_MOESM8_ESM.zip › Paul_Arora_et_al_data/Physiological/BBC/DTI_rsfMRI_ConnectivityMatrices/connectivity_matrices/Netmat_rsfMRI_aal90_subj14.txt]

   0.0000000e+00   8.9954463e-02   7.5503058e-03  -7.0013968e-02  -7.7516008e-03  -1.5808473e-02   4.4853636e-02  -2.3714669e-02  -3.0775666e-02   1.2873506e-01   5.8305602e-02   4.3245285e-02  -1.3782261e-02  -4.5983057e-03   5.7267142e-02  -7.0838045e-03   9.3929833e-03  -2.7240394e-02   7.7694482e-02  -2.2537930e-02   8.6133380e-04  -3.8608267e-02   1.0954566e-02   2.1261429e-02   7.0629931e-03   5.1564129e-02   2.6915362e-02  -4.1913252e-02  -2.1797467e-02   5.2346711e-02  -1.2966779e-01   4.0797371e-02  -6.8241325e-02  -6.5025013e-02  -1.9681509e-02  -3.3309630e-02  -5.4450904e-03  -4.8402685e-03  -1.7398835e-02  -8.9767494e-02   2.3742290e-02   1.0562586e-02   6.1298543e-03  -2.2631110e-02   2.7457020e-02  -5.4314892e-02  -3.7930214e-02   4.6148198e-02  -4.1540415e-02  -1.6347102e-02  -3.0547573e-02  -2.1499128e-02  -3.1665535e-02  -5.6077182e-03   2.4683937e-02  -3.3049121e-03   6.8915900e-02   8.2801867e-03   3.4907153e-02   5.1628689e-02   9.9342577e-02  -3.6987868e-02  -4.1435287e-02   8.9010541e-03   1.6280347e-02  -4.6735874e-02  -4.6511905e-02  -3.9740532e-02   5.9440804e-02  -7.7339438e-02  -2.6868568e-03  -1.5456776e-02   1.4874393e-02  -5.4171610e-03   7.8683115e-02  -7.2374375e-03   2.1728984e-02  -1.0602620e-01   6.5487119e-02  -1.0749651e-01  -1.8232091e-02   1.6495390e-02   1.7212738e-02   1.8959191e-02   5.9016245e-03  -2.7772278e-02   8.9177518e-02  -6.5516068e-02   1.3230083e-02   8.5072540e-03
   8.9954463e-02   0.0000000e+00  -5.9961922e-02   2.1461865e-02  -4.5862776e-02   4.5720291e-02  -6.6163283e-02   3.9911269e-02   4.7740749e-03   1.1035404e-01   3.6342606e-02   4.7050971e-02   1.4498356e-02   7.7070168e-02  -2.6173519e-02   1.5558097e-02  -1.3004224e-02   3.9548908e-02   1.2173432e-02   9.7822317e-02  -2.1743005e-02  -1.9410408e-03  -7.7039489e-04  -3.3492918e-02   1.6000605e-02   8.1197336e-02  -4.2635693e-02   2.3387607e-02  -3.3614325e-02   2.1900855e-02  -6.9798341e-02   5.1059115e-02  -1.9997417e-02   1.7220610e-02  -6.9856190e-02  -6.0201887e-03  -9.6560373e-03   3.6949654e-02   2.1279479e-02   5.3806186e-03  -1.3520019e-01   6.6150532e-02  -1.8935233e-02   2.5527013e-03   7.1884146e-03  -3.5077953e-02  -1.7865161e-02  -7.1057446e-02  -5.1083029e-02  -2.3249296e-02  -1.6000512e-02  -8.2620636e-03  -5.0253094e-02  -5.9648504e-02   2.2502222e-02  -4.9122690e-02  -3.5135371e-02   1.0863830e-01   5.0567819e-02   8.6859461e-02   3.2327251e-02   3.2144468e-02  -2.4479793e-02   1.2714432e-02   3.9453502e-02  -4.6128838e-03  -3.0117305e-02  -3.2137466e-04  -2.8337845e-02   3.9700780e-02  -4.1676273e-02  -3.4096656e-02  -2.1143519e-02   3.7885611e-02   2.6773962e-02   9.2895027e-02  -7.4220736e-02   2.1413767e-02  -3.5716335e-03   3.3001697e-02  -1.2624383e-03  -8.0263472e-02  -3.3510506e-02  -6.4698687e-02  -6.6832891e-03  -9.3134465e-03   2.1642152e-02  -5.1572908e-02   6.0464958e-03  -1.5400542e-02
   7.5503058e-03  -5.9961922e-02   0.0000000e+00   1.2293355e-01  -6.0778293e-02   3.4712044e-02   1.2018884e-01  -9.4979821e-03   2.0781565e-02   6.0815775e-02   1.2331648e-02  -3.7278439e-02  -3.3468168e-02  -7.0263682e-02  -4.1019118e-02  -8.7768340e-03   2.1396134e-02   6.1704564e-03   8.6398158e-02   2.0559250e-02   4.1097268e-02  -4.2829465e-03   1.1563783e-01   9.2179920e-02   3.9964003e-02   4.8507036e-04  -7.0921252e-02  -4.9162084e-03   3.1854105e-02  -2.8254969e-02   9.0075178e-02  -6.4511853e-02   4.9713452e-02   4.4249763e-02  -5.3348771e-02  -7.7477739e-02  -4.6650224e-02  -3.1491782e-02  -5.8073522e-02   1.0546934e-02  -3.0621464e-02   3.0441702e-02  -3.5889701e-02  -2.8018944e-03   5.9482671e-02   3.0745667e-02  -6.2622133e-02   4.0693237e-02   1.9604751e-02  -5.6147678e-02  -3.6976858e-02  -3.7029253e-02  -1.7118405e-02   9.8126478e-03   1.2548196e-02   1.8447216e-02  -5.7449897e-03  -6.5074884e-02  -2.4847473e-02  -5.7721638e-02  -3.4003234e-03  -1.8788596e-02  -3.3119855e-02  -3.0697440e-02  -1.6858214e-02   2.1690401e-02   4.7439942e-02   5.6140070e-03  -1.0439727e-01  -7.7627592e-03  -2.1189702e-02  -9.2868431e-03   9.0829909e-03   1.3742382e-03   2.6464625e-02  -1.3743594e-02  -5.6154880e-02  -3.9068068e-02  -2.0618038e-02  -1.8237064e-02  -4.5979866e-02  -7.4887004e-02   4.9523142e-02  -1.1940909e-02   4.4171321e-02  -3.7667249e-02   5.3656997e-02  -3.6839310e-02   1.1646816e-03   1.4141122e-03
  -7.0013968e-02   2.1461865e-02   1.2293355e-01   0.0000000e+00   3.8931096e-02  -1.2463814e-02   5.2206592e-02   7.5800425e-02  -9.9571527e-03   3.7330946e-02   2.2474452e-02  -2.7248169e-02  -3.8346755e-02  -4.8388224e-03  -1.2218347e-01   4.1496096e-02   8.4236494e-02   1.2686512e-03   2.3250201e-02   5.4266760e-02   5.9868523e-02  -1.7406180e-02  -2.2575727e-03   7.4353764e-02   4.7876160e-02   1.9401837e-02   5.3759222e-02  -3.6783380e-02  -1.8385324e-02  -8.5353684e-03   8.8807788e-02   4.4579035e-02   3.5616842e-02   8.3304668e-03   5.3683358e-02  -9.8912894e-02   7.4729015e-03   1.4518312e-02  -2.4144151e-02   5.4131755e-02  -7.2253771e-02  -6.2443905e-02  -9.8137996e-02  -4.2140519e-02  -6.7988510e-02  -1.6543505e-02   4.1452459e-02  -1.5762872e-02   3.4398540e-02  -3.8096528e-02  -9.2259490e-04  -3.6058021e-02  -4.1223209e-02   1.4361787e-02   2.8765699e-02   6.1992176e-03  -3.1039122e-03  -2.8042702e-02  -7.7996230e-02  -8.7750375e-02  -1.0339975e-01   5.6386584e-02  -3.9157931e-02  -1.5777488e-02  -2.1249582e-02   8.6862212e-02   5.1808371e-02   1.3228419e-02  -6.7742581e-02  -1.5282056e-04   1.7648056e-02   2.7527894e-03   1.3184789e-02  -3.5551453e-02  -6.1245669e-02   5.4729500e-02  -7.8156054e-02  -2.9468405e-03   5.6554423e-03   4.3345388e-02  -1.2991462e-02  -3.0150820e-02  -6.1003208e-02   1.7650686e-02   3.1703876e-02  -6.8999221e-03  -2.8427637e-02  -1.4484454e-02  -1.8458308e-02   1.9237360e-02
  -7.7516008e-03  -4.5862776e-02  -6.0778293e-02   3.8931096e-02   0.0000000e+00   4.0002876e-02   1.1813994e-02   4.0649507e-02   3.8037206e-01   1.4849398e-01  -1.8532710e-02   1.2164960e-02  -7.4291298e-03  -8.7207727e-02  -6.6133414e-04  -9.1969039e-04   3.3780883e-03  -3.4835063e-02  -2.9832549e-03   1.2395733e-02  -1.6570584e-01   1.4390915e-02   4.7044113e-02   5.0833835e-02   5.7380167e-02   5.1759492e-02   3.5464859e-01   3.9118464e-02   2.6968729e-02   2.0015286e-03  -5.5871625e-02   1.4236103e-01   1.1220535e-02  -7.9035741e-02  -4.9490222e-02  -1.8718773e-02   8.9824854e-02   6.9509969e-02  -2.8916741e-02  -8.0919333e-02   9.8133617e-03  -1.4536055e-02   3.6091719e-03  -1.0819248e-02   4.3230422e-02  -8.9252179e-03  -6.4485815e-02   1.6017389e-02   6.5874649e-02   3.4785498e-02  -1.2334709e-02   6.4032359e-02  -5.4706578e-02   7.1527095e-02   8.9108049e-03   9.7070308e-03  -2.1822043e-02   2.5808575e-03   2.3050817e-02   3.3214432e-02  -7.3760875e-02   4.0652619e-02  -4.4874972e-02   1.2710238e-01  -2.3787069e-03  -2.8752728e-03   2.9289912e-02   4.1430996e-02   1.0295776e-01  -8.1873754e-02  -2.6725051e-02  -5.6167122e-02   4.1409123e-02   1.4892880e-01  -1.1520343e-01  -6.8367442e-02   4.5452898e-02  -8.0527951e-02  -1.4289844e-02   8.1387636e-03  -1.5085948e-02   1.5544007e-02  -6.3130820e-02   1.1066296e-02  -6.7599571e-02  -7.7521495e-03  -3.5998029e-02  -2.7570707e-02   1.4813845e-03   3.8728632e-02
  -1.5808473e-02   4.5720291e-02   3.4712044e-02  -1.2463814e-02   4.0002876e-02   0.0000000e+00  -2.8830202e-02   1.1517045e-01  -1.4889333e-01   2.5772445e-01   1.5000405e-02   4.8755974e-02   2.0192533e-02  -4.9921461e-02   5.2098213e-02   9.2134905e-03  -5.6176342e-02   2.9205545e-02  -1.9257232e-02   1.3624802e-02  -2.9758036e-02   9.2215288e-02   1.2988110e-02  -6.3999822e-02   9.0807896e-02   1.3486596e-01   1.0823898e-02   2.0722298e-01   2.0671354e-03   2.8509040e-02   5.4891592e-02  -2.6882004e-02  -3.8181308e-02  -8.0248632e-02  -7.3519627e-03   1.6318437e-02   5.2145171e-03  -1.1636965e-01  -1.9669225e-03   7.2470235e-02   9.3850342e-02  -1.1412468e-01  -7.1324895e-02   9.7591490e-03   1.2382805e-02   6.3008267e-02   5.2860334e-02  -3.2720634e-02   7.7054408e-02  -3.3417565e-04   1.0820249e-02   2.7512053e-02   2.0030197e-02  -7.6371963e-03   4.1212878e-02  -9.5241260e-02  -3.3120994e-02   7.4875365e-02  -4.8198964e-02   3.9430521e-02   6.4785673e-02   5.7533414e-02   3.8180174e-02  -2.8671544e-02   5.4637560e-02  -6.2620705e-02  -3.6918184e-02  -6.4634446e-02  -8.4626996e-03   2.8592672e-02  -3.7058960e-02  -3.0564974e-02   7.4752856e-03  -4.3352084e-02  -1.1008178e-01   3.3909321e-02  -2.0574840e-02  -9.5144656e-02  -2.2406693e-03  -9.1981141e-02  -2.2890102e-02  -4.6935218e-02   8.4706578e-02   4.0090250e-02   6.8233122e-02  -3.2918412e-02  -3.0172556e-02   5.9132755e-02   1.0594088e-01  -2.9128398e-02
   4.4853636e-02  -6.6163283e-02   1.2018884e-01   5.2206592e-02   1.1813994e-02  -2.8830202e-02   0.0000000e+00   7.1485343e-02   8.0082373e-02   5.0812193e-02   1.1904112e-01   8.5496519e-02   7.0535465e-02  -1.3117936e-01   9.4727236e-02  -7.0633518e-02   6.6589695e-03  -8.8409871e-02   4.0244346e-02   4.1999706e-02  -3.4200622e-02  -4.1142286e-03   2.4523535e-02  -8.1933466e-02   5.5816690e-02  -8.3286422e-02  -2.7455085e-02  -5.7865999e-02  -1.3167734e-02   1.3333326e-02   1.2599429e-01   4.3111285e-02  -7.3628248e-02   5.8596190e-02   2.1635462e-02  -5.5581728e-03  -4.0462763e-02   2.2191876e-02  -3.0593742e-02  -4.7889825e-02   1.2254382e-01   9.9699404e-02  -3.7145890e-02   1.6107571e-02   2.4412258e-02  -1.1608335e-01  -2.6637017e-02   3.6310280e-02  -7.4860138e-03  -3.8657732e-02   1.3710155e-02  -6.7448886e-02  -1.0393302e-02  -6.5864730e-03  -7.2165089e-02   1.2274490e-02  -1.2800367e-01  -7.2746505e-02   1.5504118e-02  -2.0107210e-02   1.7211979e-01   7.4756655e-02   1.3977161e-02  -9.7666216e-02   5.6285909e-02   4.2029041e-03   5.3306102e-02  -3.6878095e-02  -1.2026644e-02  -5.1407981e-02   4.9244086e-02   3.5910911e-02  -8.8096739e-02  -1.4541557e-01   4.7257271e-02  -1.1747560e-02   2.3644027e-02  -2.0690681e-02  -1.0223855e-01   1.4259187e-01  -8.5088097e-02   1.5746734e-02  -6.7644209e-02  -1.2027530e-02  -3.2272381e-02  -9.9579295e-04  -7.0178708e-03  -5.5614950e-03  -7.9506954e-02   2.6644735e-02
  -2.3714669e-02   3.9911269e-02  -9.4979821e-03   7.5800425e-02   4.0649507e-02   1.1517045e-01   7.1485343e-02   0.0000000e+00  -1.6567929e-02   7.5587568e-03   3.9512748e-02   1.0958378e-01   3.4219605e-02   8.7968302e-02   1.6142536e-02  -2.5571732e-02   1.5760662e-02  -9.9467722e-03   5.3617773e-02  -6.5968544e-02  -7.3058933e-02  -4.5819608e-02  -8.4719035e-02   2.3892793e-02  -2.5850988e-02  -7.1464922e-02   2.7506028e-02   2.8310157e-02   4.3866868e-02   1.9349076e-02   3.5129444e-03   7.6351153e-02  -2.1219383e-03   5.0659543e-02   1.3929560e-01  -1.5378278e-01  -2.6208998e-02  -4.8416325e-02  -8.8823390e-02  -1.8199000e-02  -1.3704298e-02  -4.0753176e-02  -2.8006887e-02   3.4260921e-02  -1.4419493e-01  -3.6951340e-02  -3.7596169e-02   4.0979084e-02   1.7870035e-02   5.6694124e-02  -6.3844100e-02   4.3524920e-02   1.9444590e-03  -2.7271885e-02  -2.4202897e-03  -9.5584133e-02  -1.9148167e-02  -1.4669564e-01  -3.7287546e-02  -1.1090193e-01   7.4105755e-02   8.6727822e-02   7.1930292e-02  -6.0044228e-02   8.2693830e-03   1.7828578e-02   4.2756064e-02   1.1933262e-03  -1.1238437e-01   6.9310503e-02  -5.2147999e-02   6.3329231e-02  -6.2024900e-02   4.3442432e-02   3.0803871e-02   9.0277613e-04  -1.1207330e-01  -9.8969852e-02  -5.8854931e-04   6.0574592e-02   7.9400100e-02  -2.3428444e-02  -2.7059226e-02   5.8468523e-02   5.4443749e-03  -6.3989970e-02  -2.2933040e-02   6.3114161e-02   8.4107423e-03  -4.7521743e-03
  -3.0775666e-02   4.7740749e-03   2.0781565e-02  -9.9571527e-03   3.8037206e-01  -1.4889333e-01   8.0082373e-02  -1.6567929e-02   0.0000000e+00   2.1580174e-01  -6.2393839e-02  -3.1876714e-02   4.2728103e-02   1.2362961e-02   2.7284293e-01   7.6955229e-02  -5.0596657e-02  -9.2672992e-02   2.5835145e-02  -2.4027941e-03   1.3075544e-01   1.3391876e-01  -1.1735635e-02  -1.2809468e-01  -8.0135115e-03   5.7329559e-02   5.6298872e-02  -1.5901022e-02   1.1215647e-01  -7.9926107e-02   5.7640973e-02  -4.1690859e-02   9.3686841e-02   6.8570186e-02  -1.0423702e-02  -5.8323332e-02   8.2514077e-02   6.8138483e-02   7.8158393e-02  -2.4129975e-02  -1.4731428e-02  -2.8847427e-02   2.0962627e-02   2.6942056e-02   8.1278003e-02  -9.3842502e-03   8.4811964e-02  -1.2378978e-02  -4.8979778e-02  -1.0760543e-02  -6.3192339e-02  -6.1566569e-02  -6.0362493e-02   4.0495206e-02  -1.7781929e-03   4.0351985e-02   1.0926626e-03  -4.1574873e-02   2.7282605e-02  -8.9814412e-02   1.8043903e-02   4.2711416e-02  -6.1525234e-02  -2.7764557e-03  -2.7342877e-03  -8.3575340e-03  -5.9274148e-02  -3.8179945e-02  -2.8937279e-02   8.2509012e-02  -8.6125371e-02  -2.3643791e-02  -1.7706774e-03  -8.4338571e-02  -9.8209014e-03   6.0262538e-02  -6.0043905e-02   1.8292837e-03  -1.8562249e-02  -5.2556605e-02   1.9940717e-02  -6.3549411e-02   6.0443390e-02  -1.1102423e-01  -3.0060797e-02  -5.4086804e-02   4.2879886e-03  -1.2521895e-01   1.5331428e-02   1.6412622e-02
   1.2873506e-01   1.1035404e-01   6.0815775e-02   3.7330946e-02   1.4849398e-01   2.5772445e-01   5.0812193e-02   7.5587568e-03   2.1580174e-01   0.0000000e+00   2.4030997e-02  -8.6612503e-03   2.1157576e-02   4.4353104e-02  -3.0914010e-02  -2.1531691e-02  -7.2208680e-03   1.1670284e-02  -1.2924906e-01  -5.4550590e-02  -1.5340277e-01   7.6499659e-02   8.1075973e-03  -1.5108088e-01   1.6102586e-01   4.1400303e-02   1.8880355e-02  -7.5235297e-02  -5.3560923e-02  -5.4063472e-02   9.4299832e-02  -4.6623110e-02   5.3401549e-02  -1.5007161e-02   7.2739225e-03  -2.5233892e-02  -1.5359457e-02  -7.9700182e-02   3.8588636e-02  -1.1448066e-01  -5.8417598e-02  -6.6914906e-02  -5.4306304e-02  -4.2762711e-02  -4.4759572e-02   2.6580064e-02  -5.5313318e-02   5.1967020e-02  -1.3990582e-02   3.2000342e-02   1.3675125e-01   6.6679694e-02   1.6828089e-02   1.0692846e-02   8.1539822e-02   1.2862343e-02  -3.6210057e-03   3.2580789e-02  -1.5531809e-02   2.9049124e-02   6.2783195e-02  -2.4340450e-02  -2.8117077e-02  -5.2196576e-02  -4.6207961e-02  -9.5652152e-03  -1.8713604e-02  -3.3972225e-02  -2.0492058e-03   1.1367083e-02  -3.8168686e-03  -2.5354709e-02  -6.2555722e-02   7.3343259e-02   8.6177675e-02  -7.3760606e-02  -6.7381478e-02  -9.4482925e-03   1.1566592e-01  -6.0881117e-02  -1.7898340e-02  -1.1782078e-01  -1.8393245e-02   2.4394469e-02   6.4879275e-02  -4.0861641e-02  -1.9457093e-01  -6.7704320e-02   2.4052300e-03   1.1389683e-01
   5.8305602e-02   3.6342606e-02   1.2331648e-02   2.2474452e-02  -1.8532710e-02   1.5000405e-02   1.1904112e-01   3.9512748e-02  -6.2393839e-02   2.4030997e-02   0.0000000e+00  -7.9490075e-03   1.4563199e-01   8.0592801e-02   3.1695242e-02   6.7937074e-03   1.1010966e-01   9.3054202e-02   7.4510106e-02  -3.5993371e-02   7.9834615e-02  -4.0090744e-03   1.6935219e-02  -3.6707322e-02  -2.1297462e-02   5.9748423e-02   5.4835206e-02  -2.5410843e-02   1.7157125e-02   9.5149908e-02   3.3759305e-02  -6.9147932e-02   4.2341706e-02  -7.8733165e-02  -1.0167355e-01  -5.1560870e-02   3.6978455e-02  -3.9155115e-02   1.1912574e-02  -5.7777186e-02   3.7043241e-02  -2.0063853e-02   7.2580487e-03   2.8797456e-02   5.5862505e-02  -7.2558979e-02  -8.7873235e-02  -5.1597487e-02  -3.7059770e-03  -2.0832217e-02   8.5415779e-03  -6.2249465e-02  -1.0297791e-01  -2.1650757e-02  -1.8179838e-02  -1.1440802e-01   5.8033122e-04  -4.0757126e-02   8.6949315e-02   3.3402357e-02   5.3830435e-02   7.3809998e-02  -1.3783883e-02   6.1740896e-02  -1.0910021e-01   4.0266429e-02   4.5227374e-02   6.7967629e-03   4.6902572e-02   5.7915407e-02   7.5711033e-02  -1.1679002e-01   1.4870823e-02  -1.8171720e-02   1.5833181e-02   3.7016194e-02  -4.0235764e-02  -2.7260994e-02  -5.0529333e-02  -2.9423572e-02   3.6214540e-02  -3.8113031e-02   9.3832535e-02   1.0618649e-01   2.0909290e-02   2.6082948e-02   2.2457147e-02   3.3941428e-02   7.8831472e-03   2.4652791e-02
   4.3245285e-02   4.7050971e-02  -3.7278439e-02  -2.7248169e-02   1.2164960e-02   4.8755974e-02   8.5496519e-02   1.0958378e-01  -3.1876714e-02  -8.6612503e-03  -7.9490075e-03   0.0000000e+00   5.9089310e-02   2.9705516e-01   2.4692276e-02   3.5695266e-02  -5.5531196e-02   7.3062103e-02   4.3121948e-02  -2.4344952e-02  -3.0233398e-02  -6.8489234e-02  -4.0927826e-02   3.8099309e-02   8.5811617e-03   5.2974957e-02  -1.2592262e-02   3.5080881e-03   8.6669648e-02   1.0349778e-02  -1.3489185e-01   7.0688375e-02   1.7598303e-02   1.6863963e-03  -1.9542969e-02  -3.5376268e-02  -1.3130602e-01  -3.3831502e-02   4.0976597e-02   5.0622110e-02  -1.0543583e-01  -9.4101005e-03  -1.1010353e-02   3.8120424e-02  -3.3510039e-02   3.6535794e-02  -2.2536766e-02   2.9977124e-02   1.0536035e-02   1.5837915e-02   2.2309391e-02   1.8984456e-03   3.5856965e-02  -8.6799929e-02  -5.6589696e-02  -2.4859027e-02  -4.3178539e-02  -3.4516350e-02  -8.4500425e-02  -2.7566753e-02  -9.0814621e-03   2.7464767e-02  -8.2183870e-02  -8.5684333e-02   1.0327730e-01   6.5521159e-02  -2.4410079e-02  -1.8298917e-02  -3.0068547e-02  -1.6404619e-02  -4.6340034e-02   8.9667870e-03  -4.6488223e-02   4.5435422e-02  -1.8694131e-02   1.0865193e-01  -2.0705918e-02  -4.5523787e-02   2.7098430e-02   1.4257156e-01   4.6557284e-02  -1.9603381e-02  -8.7459845e-03  -7.7686459e-02  -9.5391532e-03  -3.4866206e-02   4.7509353e-02   1.9594475e-02   8.2861345e-03   1.7517660e-02
  -1.3782261e-02   1.4498356e-02  -3.3468168e-02  -3.8346755e-02  -7.4291298e-03   2.0192533e-02   7.0535465e-02   3.4219605e-02   4.2728103e-02   2.1157576e-02   1.4563199e-01   5.9089310e-02   0.0000000e+00   2.2815900e-01   1.3200395e-01   3.0375515e-02  -2.4491786e-02   2.7275994e-02   1.2024991e-02   5.9211315e-02   9.8539527e-02  -2.1931583e-02  -1.2688185e-03   7.6033480e-03   4.5800684e-03  -9.6456472e-02  -5.8008677e-02   9.1432217e-03   4.2969457e-02  -1.0359972e-02   3.5305647e-02  -7.4303569e-02   1.7390456e-02   3.0566329e-03  -4.0350295e-02   1.5050577e-02   2.8173735e-02  -2.6293276e-03   1.7352496e-02   2.0761387e-02  -5.3396892e-02   4.2197129e-03   2.2722087e-02   1.8542237e-02   2.3971429e-02  -4.4467701e-02  -2.2918982e-02  -6.1366375e-02  -9.9327902e-03   5.6329517e-02  -3.2821462e-02  -2.6355208e-02  -1.1177947e-01   2.0102625e-02  -2.6883031e-02  -1.3118109e-02  -6.1197528e-04  -2.7673158e-02  -3.6313394e-02  -3.4748193e-02   2.0065621e-02   8.4957151e-02  -1.3663932e-02  -2.1542654e-02  -6.9093218e-02  -1.2972849e-02   2.0412682e-02  -5.5953005e-02   3.3431604e-02  -6.5724815e-02  -9.6762179e-03   1.8309770e-02   6.7333176e-02  -3.6297557e-02   1.3683368e-02   2.7744361e-02   5.1853352e-02   4.2582310e-02   2.0951221e-02  -5.3211687e-03   1.6393979e-02   8.7965847e-02   8.3342888e-02   1.6011049e-03   7.4391395e-02   5.6201542e-02   2.8911063e-03  -2.8859055e-02   3.3635831e-02   2.2073584e-02
  -4.5983057e-03   7.7070168e-02  -7.0263682e-02  -4.8388224e-03  -8.7207727e-02  -4.9921461e-02  -1.3117936e-01   8.7968302e-02   1.2362961e-02   4.4353104e-02   8.0592801e-02   2.9705516e-01   2.2815900e-01   0.0000000e+00   6.4567064e-02   2.4989962e-01   4.2121107e-02   1.0490500e-01   6.0621303e-02  -1.0173570e-01  -7.0131024e-02  -3.9328546e-02   4.1279122e-02   5.0035073e-02  -5.4471834e-02   3.8535827e-02  -6.9532996e-02  -6.7857461e-03  -3.6977765e-02   3.2847376e-02  -3.8014215e-02  -7.2422697e-02   6.8208284e-03  -7.3093768e-03  -1.0189696e-01   2.0860607e-02  -2.3047713e-02   1.0489684e-02   9.6845339e-02   9.1525749e-02  -4.2254268e-02   1.9096441e-01   2.5833198e-03   6.2641218e-03  -1.3925243e-01  -3.4918898e-02   2.0651675e-02   9.5261697e-03  -5.9312433e-02   6.9084298e-03   2.2573734e-02  -2.6657785e-02   1.4173329e-02  -1.0596606e-02   2.3660703e-02   9.3580327e-02   1.9093297e-03  -8.4393847e-02  -3.8303626e-02  -2.0085958e-02  -1.1954427e-01   9.1841051e-02  -1.6786956e-02  -7.6767674e-02  -9.3154922e-02  -9.6418634e-02   4.1298220e-02   2.2997957e-02  -4.4417900e-03  -1.0417023e-01   2.2890446e-02  -5.3638495e-02  -6.7894215e-03  -1.0373095e-01  -8.3196718e-02  -1.3778721e-02  -4.1847670e-02  -1.6601721e-02   2.9416228e-02  -1.5364283e-01   9.8765688e-02  -2.9647714e-02  -3.9551677e-02  -7.6179393e-02   1.1162027e-02   3.1508281e-02  -3.9713980e-02  -5.7713682e-02  -6.1266168e-03   9.6563438e-02
   5.7267142e-02  -2.6173519e-02  -4.1019118e-02  -1.2218347e-01  -6.6133414e-04   5.2098213e-02   9.4727236e-02   1.6142536e-02   2.7284293e-01  -3.0914010e-02   3.1695242e-02   2.4692276e-02   1.3200395e-01   6.4567064e-02   0.0000000e+00   7.4477188e-02   1.8389827e-02  -1.2554929e-02   1.0846538e-02  -1.1957595e-02   1.5616616e-01   1.3123090e-02   2.8942384e-02  -9.9386039e-03   5.5131524e-02  -1.8654848e-02   1.3107448e-01   3.2494610e-02   5.9505152e-02   6.0047092e-02   1.2377122e-02  -5.6399718e-02  -2.6816952e-02  -5.2148986e-02  -5.1963365e-03   3.1323409e-02  -4.2089083e-02  -5.8714931e-03  -3.1486816e-02   7.2231954e-02  -5.4338864e-02   5.0105747e-02   2.0945339e-02  -3.9786551e-02   2.6542933e-02   3.4187520e-02   6.0294365e-02  -5.9579932e-02   2.3554246e-03  -2.1608776e-03   2.9393417e-03  -6.8158118e-02  -2.1340626e-02   4.3706115e-02  -1.0340993e-01  -3.6055547e-02  -1.3715678e-02  -1.5233426e-02  -3.9094044e-02  -1.2220549e-02   1.0432819e-01  -4.0258093e-02  -4.5144920e-02  -3.5529221e-02   4.6599551e-02  -1.1286401e-02  -8.4609761e-02  -5.1883988e-02  -4.1547988e-02  -1.5764583e-02   8.7770561e-03   8.0225648e-02   1.4127537e-02   2.2730334e-03  -2.2302498e-02   2.2592574e-03   3.5117524e-02   9.6481918e-04  -8.3011970e-03  -3.6749331e-02  -5.8605342e-02   2.9546406e-02   1.0577212e-01  -4.3390459e-02  -1.6094942e-02  -6.6811765e-03   1.9101475e-02   1.0334110e-02  -6.7489347e-02  -2.1500378e-02
  -7.0838045e-03   1.5558097e-02  -8.7768340e-03   4.1496096e-02  -9.1969039e-04   9.2134905e-03  -7.0633518e-02  -2.5571732e-02   7.6955229e-02  -2.1531691e-02   6.7937074e-03   3.5695266e-02   3.0375515e-02   2.4989962e-01   7.4477188e-02   0.0000000e+00   3.3223402e-03  -5.1821454e-02   5.2006000e-02  -2.3865372e-02   4.4447017e-02   8.4712162e-02   1.0157552e-01   8.5236410e-02   7.8389884e-04  -5.7142013e-02   5.4926025e-02   3.1175626e-02  -7.1062471e-02   9.7002370e-02  -8.9301039e-02   1.1008617e-01  -1.6397479e-02  -8.7472423e-02   1.1941781e-01  -9.2826227e-02   2.9570842e-02   9.8607177e-02   8.3718179e-02  -3.6313193e-02   1.4005068e-02  -1.2677091e-01  -5.6110076e-02  -8.5913235e-02  -8.1476279e-03  -6.5173251e-02  -1.0198510e-02  -4.6460548e-02  -1.6071453e-02   2.1288472e-02  -3.1252467e-02   9.0593609e-03   4.2279596e-03  -1.3596868e-02  -1.2379591e-02  -1.8888976e-02  -3.0203628e-03  -4.3237917e-02  -2.2331877e-02   3.6398481e-03   1.0169403e-02  -1.8041000e-02  -3.7083726e-02  -1.2141733e-01  -4.1717002e-02   9.0838606e-02  -6.3252888e-02  -2.6609938e-02  -5.4366751e-02   8.2503774e-02   7.6872730e-04  -2.2755130e-02   4.4599474e-02  -5.7073195e-02   2.9998999e-03  -4.5772482e-02  -1.1712753e-01   1.6967651e-04  -5.9037950e-02  -1.1036226e-01   3.4457968e-02  -5.0037837e-02   3.5493097e-02   5.8587892e-02  -3.9370544e-03   8.9992795e-02  -3.7300603e-02   1.1274717e-02  -7.5987336e-02   2.2692932e-02
   9.3929833e-03  -1.3004224e-02   2.1396134e-02   8.4236494e-02   3.3780883e-03  -5.6176342e-02   6.6589695e-03   1.5760662e-02  -5.0596657e-02  -7.2208680e-03   1.1010966e-01  -5.5531196e-02  -2.4491786e-02   4.2121107e-02   1.8389827e-02   3.3223402e-03   0.0000000e+00   1.0941118e-01  -2.0209344e-02  -5.7902930e-02  -1.3089914e-02  -1.7821557e-02   7.2202898e-02  -1.0178295e-02   4.5914863e-02  -8.6907593e-02   5.3440469e-02   9.3908152e-03   1.2421141e-01   1.1966419e-01   4.5694585e-05   1.1445756e-02   5.2289454e-02  -1.0895392e-01   9.0402729e-02  -6.2911525e-02   3.0373046e-02   1.2377741e-02  -1.4785971e-03  -5.1108463e-02   4.6110199e-02   7.9643473e-02   3.2669907e-03   7.2563799e-03   7.1201616e-02   3.3557791e-02   3.6833447e-02  -2.3511351e-02   3.9230555e-02  -9.3504436e-03   7.1765408e-02  -6.6681487e-02  -4.0996089e-02  -6.0343855e-04   8.2368068e-02  -6.1280382e-02   1.0589090e-01   2.5440652e-02  -1.4713163e-03   1.9848043e-02  -6.9374699e-02  -2.4535475e-03   1.1247770e-01  -4.5353848e-02  -1.0205635e-01  -1.0314341e-02  -2.4895432e-02   1.0217685e-03  -1.5526893e-02   1.7506390e-02   4.5665242e-04  -1.6888687e-02   2.8675229e-02   2.2154493e-02  -7.2715669e-02  -4.7306357e-02  -7.8144188e-02   4.4349055e-03   2.8235484e-01  -4.1221177e-02   1.1481527e-01   7.1279234e-02   7.2046996e-03   2.6208260e-02  -4.0688661e-02   5.9027528e-03  -3.9908586e-02   8.8076381e-03  -7.6641716e-02  -1.6192880e-03
  -2.7240394e-02   3.9548908e-02   6.1704564e-03   1.2686512e-03  -3.4835063e-02   2.9205545e-02  -8.8409871e-02  -9.9467722e-03  -9.2672992e-02   1.1670284e-02   9.3054202e-02   7.3062103e-02   2.7275994e-02   1.0490500e-01  -1.2554929e-02  -5.1821454e-02   1.0941118e-01   0.0000000e+00  -2.6708627e-02  -8.8601552e-02   8.0253469e-02  -1.1024916e-02  -6.1596770e-02  -3.0892610e-02  -4.2510135e-03   8.0391720e-02   1.1342476e-03  -3.0684040e-03   3.9429642e-02   2.3974174e-02  -6.2848128e-02  -1.2101290e-01   6.4787148e-02   3.2009903e-02   7.6231970e-03  -8.4017310e-02   2.5796929e-02  -1.5348596e-02   4.3730661e-02  -4.8027487e-02  -5.4539820e-03   1.9118351e-02   2.2224209e-02   2.8306639e-02   5.6657150e-02  -1.9196727e-02  -8.0278874e-02   1.3856988e-01   2.8601099e-02  -4.2643891e-02  -2.9618657e-02  -2.1901040e-02   1.8396743e-02  -2.9982308e-02   2.8333275e-02   8.8100915e-03  -1.1489287e-02   3.7183907e-02  -8.0348771e-03   1.2544383e-02   2.6302213e-03  -2.1062028e-02   2.5768088e-02   2.0534839e-01  -1.0014330e-01  -3.8807349e-02  -6.9693105e-02   1.9430144e-02  -5.5937594e-02  -4.3804640e-02   1.0642221e-02   7.7481825e-02  -8.2235515e-02   1.7304306e-02  -8.7481012e-02   7.2513998e-02   7.0635462e-02  -1.1006928e-01  -1.9298313e-02   1.4686786e-01  -1.9471959e-02  -3.9004823e-02   9.9354260e-02   4.0241671e-02   2.1480694e-02  -2.5428746e-02  -2.5577430e-02   1.8617479e-02  -4.0593690e-02   2.5510434e-02
   7.7694482e-02   1.2173432e-02   8.6398158e-02   2.3250201e-02  -2.9832549e-03  -1.9257232e-02   4.0244346e-02   5.3617773e-02   2.5835145e-02  -1.2924906e-01   7.4510106e-02   4.3121948e-02   1.2024991e-02   6.0621303e-02   1.0846538e-02   5.2006000e-02  -2.0209344e-02  -2.6708627e-02   0.0000000e+00   1.7533290e-01   8.9765578e-02  -7.1925074e-02   2.8976179e-03   6.9628104e-02   3.2672813e-03   6.4594012e-02   1.6753816e-02   1.4553763e-02   2.4386419e-02   7.4531937e-02  -2.1207532e-02  -8.8013604e-02   1.1285921e-01   7.0088843e-02  -1.7161048e-01   1.1753350e-01  -1.3741497e-04  -5.8096494e-02  -4.2214377e-02  -1.1277607e-01  -4.0149348e-02  -1.1441432e-01  -3.5828145e-02  -1.8542916e-02   5.3932094e-02   4.3156267e-02   1.0449225e-01  -2.5701424e-02   1.6400248e-02   1.3082479e-02  -2.9651914e-02   1.1321141e-02  -6.8780549e-02  -3.0775167e-02   1.2129194e-02  -5.6674319e-02   5.5564108e-02  -2.3720623e-02   6.4620759e-03  -1.3523960e-02  -2.8149044e-02   1.0744943e-02  -8.0310375e-02   8.4709694e-03  -2.5813050e-02  -7.1283044e-02   1.1103094e-01  -3.2929814e-03   1.3119729e-01  -1.8118672e-01  -5.1407664e-02  -3.8768797e-04  -1.0649573e-01  -4.5879065e-02   3.8358900e-02   2.7040440e-01   5.8183029e-02  -1.0300215e-02  -3.9163270e-02  -7.7159698e-02   4.1335956e-02   2.8475223e-02   6.9958187e-03   1.0994071e-01  -3.2457491e-02  -6.0239063e-02   4.0864407e-03  -7.4431873e-03  -2.4980810e-02  -3.3267087e-02
  -2.2537930e-02   9.7822317e-02   2.0559250e-02   5.4266760e-02   1.2395733e-02   1.3624802e-02   4.1999706e-02  -6.5968544e-02  -2.4027941e-03  -5.4550590e-02  -3.5993371e-02  -2.4344952e-02   5.9211315e-02  -1.0173570e-01  -1.1957595e-02  -2.3865372e-02  -5.7902930e-02  -8.8601552e-02   1.7533290e-01   0.0000000e+00   5.7186191e-02   7.6666550e-04   2.3942417e-02   2.0454946e-02  -3.8268911e-02  -2.5419662e-02   1.3884436e-02  -8.8513912e-03  -2.3929938e-02   9.6006731e-02   1.1410684e-02  -3.9129297e-02  -5.8371213e-02   1.4570521e-01  -1.6964021e-01   1.1643418e-02  -6.7561062e-02   1.5643421e-02  -5.8254581e-02  -2.9657603e-02  -1.1772482e-01   1.2896559e-01   7.4433966e-03   4.7489649e-02  -5.0564098e-02  -2.4867392e-02   5.4143881e-02  -7.4040368e-02  -2.3486955e-02  -8.5206808e-03  -4.7443423e-03  -8.6633194e-02   2.7952418e-02   8.4051205e-03   6.0984000e-03  -4.3404833e-02   2.2133394e-03   1.9207014e-01  -1.6500674e-01   3.4524180e-02  -1.1609574e-01   2.0789516e-02  -5.1362823e-03  -2.6718919e-02   5.0082442e-02  -7.2516799e-02  -6.5895495e-02  -5.3557948e-02   1.6949427e-01   1.7868973e-02  -9.3289219e-03  -5.8814346e-02  -9.5759378e-02   2.5474924e-02  -2.7029819e-02   7.3267999e-02  -2.6771619e-01   2.2579391e-02  -5.2127751e-02   1.3867517e-02   3.1596709e-02  -2.4904529e-02  -6.7147303e-03   2.2667665e-02   3.1607681e-02  -4.6340043e-02  -3.4209180e-03   1.1153563e-02  -6.9272196e-02  -3.2109147e-02
   8.6133380e-04  -2.1743005e-02   4.1097268e-02   5.9868523e-02  -1.6570584e-01  -2.9758036e-02  -3.4200622e-02  -7.3058933e-02   1.3075544e-01  -1.5340277e-01   7.9834615e-02  -3.0233398e-02   9.8539527e-02  -7.0131024e-02   1.5616616e-01   4.4447017e-02  -1.3089914e-02   8.0253469e-02   8.9765578e-02   5.7186191e-02   0.0000000e+00   8.9012102e-02  -5.9624892e-02  -4.0005880e-02   1.8202410e-01  -9.1111274e-02   1.7826013e-01   6.0222814e-02  -3.1098377e-02  -4.4670376e-02   3.0252830e-02   3.7561294e-02  -1.3809664e-02  -9.3867489e-02   1.4439064e-02  -4.2325998e-02  -5.1896193e-02   7.9350674e-02   1.5541496e-01  -3.6180663e-02   8.6017939e-02  -1.9779686e-02  -5.2450758e-02  -7.6644143e-02  -9.0593085e-02   6.4136672e-02  -5.2541501e-02   4.5376260e-02   5.8121719e-02  -1.1538652e-02   5.0419563e-02   3.4630041e-02   2.0521923e-01   3.3779857e-02   6.3230199e-02  -1.3517678e-01   2.0049205e-02  -5.4558287e-02   7.2279771e-02   6.1030542e-02   4.1224916e-02  -4.2716327e-02   5.0985170e-02  -1.1329413e-01  -4.2210885e-02   9.2130616e-03   5.2512750e-02   5.7185539e-02   4.5176269e-03  -4.7310991e-02   8.9473019e-02   3.0935234e-02  -4.5584626e-02   1.0754643e-01  -5.7921661e-02   3.1262978e-02   2.7098746e-03   2.9520620e-02  -4.9692502e-02   5.6006896e-02   4.7078591e-02  -6.9770059e-02   3.3445725e-02  -5.3692338e-02   3.9035103e-02   2.4684908e-02   9.7133781e-02   3.0904662e-02  -3.0099787e-02   7.3387548e-02
  -3.8608267e-02  -1.9410408e-03  -4.2829465e-03  -1.7406180e-02   1.4390915e-02   9.2215288e-02  -4.1142286e-03  -4.5819608e-02   1.3391876e-01   7.6499659e-02  -4.0090744e-03  -6.8489234e-02  -2.1931583e-02  -3.9328546e-02   1.3123090e-02   8.4712162e-02  -1.7821557e-02  -1.1024916e-02  -7.1925074e-02   7.6666550e-04   8.9012102e-02   0.0000000e+00  -1.8969228e-02  -1.8558926e-02   8.3297328e-04   2.1596263e-02  -4.4594701e-02   2.0179545e-01   2.3309674e-02   2.3824080e-02  -7.2054587e-02  -2.0823949e-02   8.0227575e-02  -2.3793126e-02   9.1485567e-02  -3.6255741e-02  -3.2156421e-02  -2.3718356e-02   3.9460998e-02   1.2410108e-02  -5.8073613e-02   5.8384301e-02  -1.3432350e-02   9.3785814e-02   1.0645911e-01  -6.0534956e-02  -5.8200989e-02   3.4395846e-02  -1.7557665e-02  -1.4034782e-02   1.0740588e-02  -2.8775259e-02   1.8271719e-02   4.7181493e-02  -1.1058906e-01  -9.4507349e-02  -9.7433716e-02  -1.5423899e-02   3.4825303e-02   7.7980027e-02  -6.6733152e-02   7.8451629e-02   8.1944811e-02   5.8143937e-02   3.2578396e-02  -1.8126882e-02  -3.3918028e-02   4.5018325e-02  -6.2452998e-02   9.6866112e-02   1.6992121e-01   2.4392961e-01   2.1870669e-01  -1.5528302e-01  -5.5160835e-03   1.1335560e-01  -9.3501085e-02   1.3457918e-03  -7.6297678e-02  -2.7890509e-02  -2.0409195e-04  -4.5311065e-02  -2.6478645e-02   3.5181610e-02   3.0305695e-03  -2.5838694e-02  -7.9049718e-02  -2.0695482e-02   5.5122464e-02  -3.9153830e-02
   1.0954566e-02  -7.7039489e-04   1.1563783e-01  -2.2575727e-03   4.7044113e-02   1.2988110e-02   2.4523535e-02  -8.4719035e-02  -1.1735635e-02   8.1075973e-03   1.6935219e-02  -4.0927826e-02  -1.2688185e-03   4.1279122e-02   2.8942384e-02   1.0157552e-01   7.2202898e-02  -6.1596770e-02   2.8976179e-03   2.3942417e-02  -5.9624892e-02  -1.8969228e-02   0.0000000e+00   2.7916519e-01  -5.9398720e-02   5.2062499e-02  -2.6841428e-02   5.5713268e-04  -2.6471506e-02  -3.1175045e-02   1.3411530e-01   2.8466763e-02  -2.5178929e-02  -1.5428242e-02   5.6201241e-02   1.1046995e-02  -3.0367487e-03  -5.0492770e-03   1.9609776e-02   1.0222693e-03  -5.1062525e-02   4.9597290e-02  -1.6369428e-02  -3.0635269e-02   1.0700124e-01  -3.1600860e-02  -8.4063706e-02   2.6304317e-03  -4.2441659e-02  -3.5487934e-02   5.8993506e-03  -1.7564605e-02  -4.8832730e-02  -5.3099661e-03   1.3432371e-03   6.8093259e-03   8.4713325e-05  -9.3465767e-03  -3.0028245e-02   5.2304465e-02  -7.9384616e-02  -4.7758165e-02   4.9401183e-02  -6.7937336e-02   1.4034550e-01   9.1802011e-02  -5.0822864e-02  -2.1118119e-02  -1.7542242e-04   9.4769089e-02   3.0326049e-02  -4.2888379e-02   2.6992542e-02   5.8261960e-03   3.4783004e-02  -1.0551215e-01  -4.8367452e-02   7.9239092e-02  -2.7696428e-02   7.0626733e-02  -4.7925852e-02  -5.9196352e-02   5.5483642e-02  -7.5986856e-03  -1.2118502e-02   5.1810888e-02  -1.2864562e-02   1.6479521e-02  -1.3215522e-02   2.7233433e-02
   2.1261429e-02  -3.3492918e-02   9.2179920e-02   7.4353764e-02   5.0833835e-02  -6.3999822e-02  -8.1933466e-02   2.3892793e-02  -1.2809468e-01  -1.5108088e-01  -3.6707322e-02   3.8099309e-02   7.6033480e-03   5.0035073e-02  -9.9386039e-03   8.5236410e-02  -1.0178295e-02  -3.0892610e-02   6.9628104e-02   2.0454946e-02  -4.0005880e-02  -1.8558926e-02   2.7916519e-01   0.0000000e+00   5.2648816e-02   6.1151174e-02   6.4199379e-02  -2.6681276e-02  -2.3704358e-03  -6.3490523e-02  -4.5721495e-03   1.6339250e-01   6.2638537e-02  -4.1358996e-02   1.2755079e-01  -2.0429670e-02  -2.6487166e-02  -4.7817158e-02  -4.7668731e-02  -3.7343579e-02  -5.2140637e-02  -5.2041589e-03   4.6515514e-02   9.6498807e-02   3.3733087e-02   5.3454343e-03  -4.4669425e-02   5.8433559e-02  -3.6046008e-02  -3.1091855e-03   4.8974849e-03   6.8004929e-02   1.2628725e-01   6.9431316e-02   5.2704418e-02  -1.5188858e-02   2.6993293e-02  -1.7052351e-02  -1.7968329e-02  -6.2806084e-02  -8.4652380e-02  -1.1357714e-01  -9.1778569e-02  -1.2744910e-02   2.9941689e-02   5.3486747e-02  -2.2731575e-02  -8.2541435e-02  -5.1158750e-02  -2.8971203e-02  -5.8719628e-03   6.9352490e-02   4.4535120e-02  -1.5116883e-02   1.0208977e-01  -5.2269058e-02  -4.7932110e-02   2.7212667e-02   4.0646218e-03  -5.3039379e-02  -5.6744659e-03  -3.6991050e-02   7.7633120e-03   2.9277013e-02   6.4803388e-02   6.5163391e-02   8.7774539e-03   3.0633728e-02  -3.7381503e-03  -1.3076560e-02
   7.0629931e-03   1.6000605e-02   3.9964003e-02   4.7876160e-02   5.7380167e-02   9.0807896e-02   5.5816690e-02  -2.5850988e-02  -8.0135115e-03   1.6102586e-01  -2.1297462e-02   8.5811617e-03   4.5800684e-03  -5.4471834e-02   5.5131524e-02   7.8389884e-04   4.5914863e-02  -4.2510135e-03   3.2672813e-03  -3.8268911e-02   1.8202410e-01   8.3297328e-04  -5.9398720e-02   5.2648816e-02   0.0000000e+00   8.6678923e-02   9.7597185e-02   3.9739543e-02  -6.5134536e-02   6.8431459e-02   1.3048425e-01  -6.3769567e-02   8.7929937e-02  -3.2512923e-02   5.0600665e-02   3.7562087e-02  -6.0362539e-02   8.6093220e-02  -1.1102026e-02   4.7473334e-02  -2.6875121e-02   5.6386129e-02  -4.6404881e-02   8.8018641e-02   1.5505250e-02   1.0376114e-01  -1.1810530e-01  -1.1766604e-01  -6.1583780e-03  -7.6759743e-02   1.1625645e-01   1.6207937e-02  -3.2866460e-02  -1.2839669e-02   3.3692461e-02  -2.5616237e-02   4.9519001e-02   9.0978900e-02   8.0640850e-02  -7.5541718e-02  -4.2891430e-02  -4.5232694e-02   1.0462191e-02  -3.9354008e-02   1.4188543e-02  -5.0025931e-02   3.6803343e-02   7.4251526e-02   6.2054089e-02   1.5790051e-02  -7.5858937e-03   9.1813417e-02  -9.4370164e-02   5.1160179e-02  -7.0330985e-02  -2.2603439e-01  -5.0192630e-02   8.2503433e-02   1.3072545e-03  -3.5181683e-02  -7.0301972e-02  -4.5926855e-03   1.9500409e-02   9.7117729e-02   3.4811350e-03   3.2373424e-02   1.4835809e-01  -8.2160856e-02  -8.8562466e-02   6.8272966e-03
   5.1564129e-02   8.1197336e-02   4.8507036e-04   1.9401837e-02   5.1759492e-02   1.3486596e-01  -8.3286422e-02  -7.1464922e-02   5.7329559e-02   4.1400303e-02   5.9748423e-02   5.2974957e-02  -9.6456472e-02   3.8535827e-02  -1.8654848e-02  -5.7142013e-02  -8.6907593e-02   8.0391720e-02   6.4594012e-02  -2.5419662e-02  -9.1111274e-02   2.1596263e-02   5.2062499e-02   6.1151174e-02   8.6678923e-02   0.0000000e+00   9.6253426e-02   2.0696980e-01  -2.4208077e-02  -1.1379230e-01   1.4264694e-01  -5.1434004e-02   3.1426801e-02  -4.6172249e-03   2.0565332e-01  -8.9039137e-02  -4.3193129e-03  -5.3524625e-03   2.2536403e-02   4.2393160e-02   1.0432432e-01   2.0663511e-01  -1.2711589e-03   4.0534375e-02  -3.4505409e-02   3.1922109e-02   1.1282280e-01  -8.2553408e-02  -6.8852829e-02   9.5413736e-03   2.8825312e-02   5.8823230e-02  -7.7043075e-03  -1.8357358e-02  -1.1633684e-01   9.3410271e-02   9.1207000e-03   1.4518282e-02  -3.9206095e-02   9.9688317e-03   2.3835779e-02  -7.9028145e-02  -6.0743315e-02   8.7298882e-03   1.3303175e-01   7.3281752e-02  -8.9596856e-02  -2.1106349e-02  -3.5356398e-02  -1.5721650e-01   3.7930989e-02  -1.5651412e-02   6.7693356e-02  -4.7199235e-02  -1.3029894e-01   9.4047695e-02   4.5431521e-02  -6.0125819e-04  -8.4511401e-02   2.1083983e-02   8.0475681e-02   5.3380331e-02   1.4224896e-04  -4.7751021e-02   3.5868112e-03  -3.1651532e-04   1.0841695e-01  -5.5913108e-02   6.4574078e-03  -7.0497073e-02
   2.6915362e-02  -4.2635693e-02  -7.0921252e-02   5.3759222e-02   3.5464859e-01   1.0823898e-02  -2.7455085e-02   2.7506028e-02   5.6298872e-02   1.8880355e-02   5.4835206e-02  -1.2592262e-02  -5.8008677e-02  -6.9532996e-02   1.3107448e-01   5.4926025e-02   5.3440469e-02   1.1342476e-03   1.6753816e-02   1.3884436e-02   1.7826013e-01  -4.4594701e-02  -2.6841428e-02   6.4199379e-02   9.7597185e-02   9.6253426e-02   0.0000000e+00   5.5828427e-02   7.2730062e-03   6.8318208e-02  -5.6542125e-02   9.6061983e-02   5.1037236e-03  -1.1337239e-01   1.8492978e-02   5.9864046e-02  -5.0328964e-02  -2.0528722e-02   5.8114482e-03  -4.2806851e-02  -7.2020512e-02   2.1207492e-01   5.8628788e-02   5.1023694e-02  -4.2989134e-02  -2.2584740e-02  -3.3439925e-02   4.1296259e-02   2.0038296e-02   1.3601755e-02  -5.2307670e-02  -4.8156634e-02   5.6570595e-02  -1.5347019e-02  -2.0160801e-02  -5.9998051e-03  -6.8367512e-03  -1.3123550e-02  -8.0039898e-02   6.3486170e-03  -4.9489306e-02  -2.8312536e-02  -3.3538871e-02   1.0481031e-02  -1.3975231e-03  -3.2980967e-02   7.2632489e-03  -1.1377494e-02   1.0931786e-02  -1.5020812e-02  -2.7529623e-02  -6.6332171e-02  -4.0014026e-02   7.4299576e-02   4.2113023e-02  -4.6269397e-02   2.5320157e-02  -5.9054082e-02  -5.5018510e-02  -1.9737551e-02   3.0318041e-02   5.4215193e-02  -1.7333007e-02   3.6888342e-02   1.1812948e-03  -3.6068669e-02   1.0170510e-01   5.0326772e-02  -5.9515996e-02   3.1509421e-02
  -4.1913252e-02   2.3387607e-02  -4.9162084e-03  -3.6783380e-02   3.9118464e-02   2.0722298e-01  -5.7865999e-02   2.8310157e-02  -1.5901022e-02  -7.5235297e-02  -2.5410843e-02   3.5080881e-03   9.1432217e-03  -6.7857461e-03   3.2494610e-02   3.1175626e-02   9.3908152e-03  -3.0684040e-03   1.4553763e-02  -8.8513912e-03   6.0222814e-02   2.0179545e-01   5.5713268e-04  -2.6681276e-02   3.9739543e-02   2.0696980e-01   5.5828427e-02   0.0000000e+00  -4.4854802e-04   1.3485037e-02   6.3863473e-02   2.5582303e-02  -9.7918761e-03  -1.9204201e-02   5.9482302e-03  -2.5331726e-02   1.3624288e-02  -3.7938938e-02   7.7189008e-02   1.1749389e-01  -1.6917204e-02  -4.7962045e-02   2.7273187e-02   4.4050785e-02   1.1748299e-02   6.6651025e-02   8.8318618e-02  -3.0243160e-02  -1.9438243e-04  -3.3748615e-02  -2.1818465e-02  -4.5908062e-02  -3.9476658e-02  -5.4842642e-02  -1.0146084e-01  -3.2699041e-02  -9.0139312e-02  -8.3792978e-04  -8.2864526e-02   2.8103367e-02  -5.8082618e-03  -3.1250109e-02   2.3425129e-02  -4.6476897e-02  -6.6534301e-02  -1.6623650e-02   1.2345352e-03  -5.0548696e-03  -3.1834126e-02   1.3633532e-02  -1.1896319e-01  -1.6145121e-02   5.3850350e-02  -2.3400100e-03   2.5607407e-02   2.8871099e-02   4.6192160e-02  -6.7269204e-02  -2.3893482e-02  -4.6625984e-02  -1.1655848e-02   9.2591556e-03  -4.0870072e-02  -5.9338299e-02  -5.6936095e-02   1.2951562e-02  -8.7889290e-03   1.0783291e-01   3.7310780e-02  -6.1819793e-02
  -2.1797467e-02  -3.3614325e-02   3.1854105e-02  -1.8385324e-02   2.6968729e-02   2.0671354e-03  -1.3167734e-02   4.3866868e-02   1.1215647e-01  -5.3560923e-02   1.7157125e-02   8.6669648e-02   4.2969457e-02  -3.6977765e-02   5.9505152e-02  -7.1062471e-02   1.2421141e-01   3.9429642e-02   2.4386419e-02  -2.3929938e-02  -3.1098377e-02   2.3309674e-02  -2.6471506e-02  -2.3704358e-03  -6.5134536e-02  -2.4208077e-02   7.2730062e-03  -4.4854802e-04   0.0000000e+00  -3.3238026e-02   1.1180100e-01   6.4690906e-02   8.3356433e-02  -3.7594373e-02   8.2789472e-03  -9.5956257e-02  -3.6257597e-04  -1.7231107e-01  -6.1874013e-02   4.0405654e-03  -2.7088170e-02   8.1208637e-02   3.2897819e-03   1.8496343e-02  -3.0494661e-02   4.7301231e-02  -8.6132982e-02  -4.0894938e-02   3.6339700e-02   3.3580151e-02   2.6582684e-02   3.0522433e-02  -1.1779393e-02  -2.8352917e-02   6.5055541e-02   3.4644435e-02   3.1762620e-02  -2.7794095e-02   1.4336973e-02  -2.8305139e-02   8.6271846e-02  -8.3801216e-02  -2.4254530e-02  -3.8936527e-03  -8.9327274e-02   2.5207201e-03   7.8398257e-03  -2.7611021e-02   1.5292125e-02  -1.4231750e-02  -1.3615391e-03  -1.7175048e-03   1.4765379e-01  -1.1577110e-01   1.3847552e-02  -8.4279232e-03  -7.1659422e-02  -1.7943263e-02   8.1635568e-02   2.3443051e-03   2.0397337e-02   1.2333753e-01   1.4310523e-01   5.7539153e-02  -2.8295926e-02  -4.5750460e-02  -4.5488208e-02  -2.5908701e-02   8.2733165e-02  -5.2909117e-02
   5.2346711e-02   2.1900855e-02  -2.8254969e-02  -8.5353684e-03   2.0015286e-03   2.8509040e-02   1.3333326e-02   1.9349076e-02  -7.9926107e-02  -5.4063472e-02   9.5149908e-02   1.0349778e-02  -1.0359972e-02   3.2847376e-02   6.0047092e-02   9.7002370e-02   1.1966419e-01   2.3974174e-02   7.4531937e-02   9.6006731e-02  -4.4670376e-02   2.3824080e-02  -3.1175045e-02  -6.3490523e-02   6.8431459e-02  -1.1379230e-01   6.8318208e-02   1.3485037e-02  -3.3238026e-02   0.0000000e+00   5.2250530e-02   1.1725355e-01   6.4063660e-02   1.3718540e-01  -1.4575632e-01   5.9260030e-02   2.6806774e-02  -1.7056766e-02   1.0680648e-01   7.1168180e-02   5.5506325e-04  -6.8801700e-02  -5.2158838e-02  -1.8576865e-02   5.2404915e-03   4.3570872e-02  -2.4275151e-02   3.2023325e-02  -2.3717518e-02   5.1778973e-02   6.7843830e-02  -6.3576235e-03   4.7570318e-02   5.3422981e-02   8.4016605e-02  -8.6235122e-02  -3.2655693e-02   3.9264287e-02   8.9968131e-03   4.2886688e-02  -4.5653087e-02   6.9631092e-02  -3.9073817e-02   2.6981426e-02   6.0835684e-03  -8.0307794e-02  -5.9858676e-02  -2.4948233e-02   1.7894743e-02   7.3070975e-02   7.7279423e-02  -1.1250767e-01   4.2863207e-03   1.1166334e-01  -4.3924040e-02  -1.0117880e-01   5.7263875e-03   9.7546658e-02  -4.2722872e-02   8.3931705e-02  -1.1277516e-02   2.7229848e-02   5.6722668e-02   8.1138416e-02  -1.4483516e-02   4.1102638e-02   1.9274679e-02   2.1379039e-02  -7.7176703e-02   2.1877635e-02
  -1.2966779e-01  -6.9798341e-02   9.0075178e-02   8.8807788e-02  -5.5871625e-02   5.4891592e-02   1.2599429e-01   3.5129444e-03   5.7640973e-02   9.4299832e-02   3.3759305e-02  -1.3489185e-01   3.5305647e-02  -3.8014215e-02   1.2377122e-02  -8.9301039e-02   4.5694585e-05  -6.2848128e-02  -2.1207532e-02   1.1410684e-02   3.0252830e-02  -7.2054587e-02   1.3411530e-01  -4.5721495e-03   1.3048425e-01   1.4264694e-01  -5.6542125e-02   6.3863473e-02   1.1180100e-01   5.2250530e-02   0.0000000e+00   3.2903288e-01  -6.4720994e-02   1.9796407e-01  -7.6536851e-02   7.2083365e-02  -2.3031138e-02   2.0873835e-03   1.0954565e-01   5.4597265e-02   3.0045224e-02   3.6814687e-02   6.6015767e-03  -2.2024862e-02  -4.4637041e-02   6.0677270e-02   7.3466525e-03   6.4088962e-02  -2.0584583e-02  -2.6757839e-02  -4.2105325e-02   3.7437029e-02  -7.0172969e-02   3.3636732e-02   3.5490646e-02   6.1773728e-02  -4.3115390e-02  -7.3920139e-02  -1.2757547e-01  -5.7185282e-02   5.0905819e-02  -4.3489101e-02   1.7652517e-01  -4.1831655e-02  -3.4468312e-02  -1.8642323e-04   4.4886315e-02   5.9671060e-02   4.7696879e-02  -2.8427964e-02   2.1444169e-01  -5.4156385e-02   3.3744230e-02  -5.0483881e-03  -6.1233502e-02  -4.2906555e-02   4.6759989e-03   1.0451590e-01  -4.0345906e-02  -7.9919314e-02   5.0748738e-02   4.4177052e-02   1.5618314e-01  -2.2060289e-02  -3.9033587e-02  -1.4711511e-02  -4.8717100e-02  -1.8075426e-02  -8.2600303e-03  -4.3734202e-02
   4.0797371e-02   5.1059115e-02  -6.4511853e-02   4.4579035e-02   1.4236103e-01  -2.6882004e-02   4.3111285e-02   7.6351153e-02  -4.1690859e-02  -4.6623110e-02  -6.9147932e-02   7.0688375e-02  -7.4303569e-02  -7.2422697e-02  -5.6399718e-02   1.1008617e-01   1.1445756e-02  -1.2101290e-01  -8.8013604e-02  -3.9129297e-02   3.7561294e-02  -2.0823949e-02   2.8466763e-02   1.6339250e-01  -6.3769567e-02  -5.1434004e-02   9.6061983e-02   2.5582303e-02   6.4690906e-02   1.1725355e-01   3.2903288e-01   0.0000000e+00   7.8872370e-02   2.1454243e-01   3.5961468e-03   3.4126490e-02  -5.3243952e-02  -3.7430956e-03   6.2110635e-03   1.4217212e-02  -2.0773084e-02   3.9080673e-02  -4.8245086e-03   1.7022712e-02   4.0423627e-03  -2.6570276e-02   5.5150018e-03   1.1164506e-01   2.6437318e-02   3.4931622e-02  -8.5651586e-03   1.5648245e-02   3.9857132e-02   1.2077376e-04  -7.1284996e-02  -5.5650494e-02   7.5082939e-02   2.1171795e-02   7.5648338e-02   1.0466520e-01   4.0815840e-02   3.4549892e-02   6.5428356e-02   3.3127614e-02   9.9482443e-02  -3.6260729e-02  -4.2622876e-02  -9.9871367e-02  -1.3406927e-01   3.2881363e-02   5.8276915e-03   2.6539439e-01   5.4708795e-02   2.2421241e-02   1.8011259e-02   3.7731438e-02   4.2793192e-02   3.3302013e-03   1.6957022e-01  -1.0639415e-01   2.3903002e-02  -1.2527689e-02   3.2244251e-03  -9.2200848e-02   1.0855159e-03   7.7705520e-02   3.6086531e-02  -3.5190034e-02  -1.3862674e-03  -1.8647790e-02
  -6.8241325e-02  -1.9997417e-02   4.9713452e-02   3.5616842e-02   1.1220535e-02  -3.8181308e-02  -7.3628248e-02  -2.1219383e-03   9.3686841e-02   5.3401549e-02   4.2341706e-02   1.7598303e-02   1.7390456e-02   6.8208284e-03  -2.6816952e-02  -1.6397479e-02   5.2289454e-02   6.4787148e-02   1.1285921e-01  -5.8371213e-02  -1.3809664e-02   8.0227575e-02  -2.5178929e-02   6.2638537e-02   8.7929937e-02   3.1426801e-02   5.1037236e-03  -9.7918761e-03   8.3356433e-02   6.4063660e-02  -6.4720994e-02   7.8872370e-02   0.0000000e+00   2.0340435e-01   1.9459314e-01   5.8688477e-02  -1.3485007e-02  -5.0293372e-02  -3.7429088e-02   8.1924239e-02   2.1323678e-02  -1.1969864e-01   4.0846289e-02  -6.8433611e-02   4.2820155e-02   1.1087296e-02  -6.5229134e-02  -6.9486179e-02   4.6375493e-02  -3.3836577e-02   6.2638537e-03  -4.0174894e-02   2.7094505e-02  -1.1146089e-01   6.0984051e-02   9.1515348e-03   3.5245629e-02  -2.6452010e-02   1.8622558e-01  -9.8461146e-03  -1.1424341e-02   3.3620258e-02   3.9770914e-03   2.9054029e-02  -9.3127342e-02  -7.6771782e-02   5.8254618e-02  -7.2464678e-02  -1.8579642e-02   4.6450596e-02  -1.2392011e-01  -3.1728208e-02   6.8135982e-02   6.8297356e-02   5.9421645e-02   5.4014136e-02   2.4258984e-01  -1.1562758e-01  -5.7362944e-02   2.8886759e-01   1.3764725e-02   4.1976218e-02   4.2997235e-02   5.1844636e-02   2.5007415e-02  -1.5384549e-02  -6.5460436e-03  -4.0204480e-03   5.9185146e-03   4.0538313e-03
  -6.5025013e-02   1.7220610e-02   4.4249763e-02   8.3304668e-03  -7.9035741e-02  -8.0248632e-02   5.8596190e-02   5.0659543e-02   6.8570186e-02  -1.5007161e-02  -7.8733165e-02   1.6863963e-03   3.0566329e-03  -7.3093768e-03  -5.2148986e-02  -8.7472423e-02  -1.0895392e-01   3.2009903e-02   7.0088843e-02   1.4570521e-01  -9.3867489e-02  -2.3793126e-02  -1.5428242e-02  -4.1358996e-02  -3.2512923e-02  -4.6172249e-03  -1.1337239e-01  -1.9204201e-02  -3.7594373e-02   1.3718540e-01   1.9796407e-01   2.1454243e-01   2.0340435e-01   0.0000000e+00   6.9743746e-02   1.3051045e-01  -3.3510041e-02  -3.7361175e-02   4.0963737e-02   6.7417731e-02  -2.0552700e-02   3.4265615e-02  -8.1320259e-03  -1.2724532e-01  -1.7773336e-02  -6.5131827e-03  -5.6801793e-03  -4.5823132e-02   4.1025698e-02   2.0492608e-02   1.6903013e-02  -5.3434172e-02  -2.9828834e-02  -7.9701540e-02  -1.7900859e-02   5.4935662e-02  -6.4419193e-02   2.1806318e-02  -1.7824686e-02   9.3921900e-03  -8.2954507e-02   4.7540081e-02  -6.2716907e-02   5.8869262e-02   1.2980228e-02   2.3884538e-03  -1.2428364e-02   6.8084053e-02   3.3818708e-02  -2.2573884e-02  -1.3511842e-02   9.0149958e-02  -3.4048802e-02   9.2183457e-02  -1.2548379e-02  -3.8807236e-02  -5.9539342e-02   1.1837518e-01  -5.1873838e-03   2.5995579e-02   2.2482592e-03   1.4548743e-02   1.7968897e-02  -6.6429208e-03   4.4851846e-02  -2.1528268e-02   3.2438073e-02   1.2077304e-02   3.9590589e-03   8.9479901e-02
  -1.9681509e-02  -6.9856190e-02  -5.3348771e-02   5.3683358e-02  -4.9490222e-02  -7.3519627e-03   2.1635462e-02   1.3929560e-01  -1.0423702e-02   7.2739225e-03  -1.0167355e-01  -1.9542969e-02  -4.0350295e-02  -1.0189696e-01  -5.1963365e-03   1.1941781e-01   9.0402729e-02   7.6231970e-03  -1.7161048e-01  -1.6964021e-01   1.4439064e-02   9.1485567e-02   5.6201241e-02   1.2755079e-01   5.0600665e-02   2.0565332e-01   1.8492978e-02   5.9482302e-03   8.2789472e-03  -1.4575632e-01  -7.6536851e-02   3.5961468e-03   1.9459314e-01   6.9743746e-02   0.0000000e+00   5.7753564e-01   1.3659861e-01   1.7642731e-02  -3.9546478e-02  -1.0430574e-02  -2.0565062e-03  -7.8162525e-03  -1.2402598e-02  -5.9825470e-02   2.7900925e-02   4.0803052e-02  -4.4415924e-02   8.2535443e-02  -2.8887526e-02   3.2115251e-02  -9.5628800e-02  -3.1783149e-02   1.4513393e-02  -4.7931976e-02  -1.2833661e-02  -4.6318225e-02   1.1694995e-02   7.3408973e-02  -8.2430782e-02  -7.6537784e-02   9.0426321e-02  -6.1400460e-02  -1.4605921e-02  -3.2060854e-02   3.5854885e-02   1.2207260e-01   1.5662781e-01  -4.4679105e-02   1.4379910e-02  -4.1648704e-02   9.6724741e-02  -1.3850145e-01  -8.9404871e-02  -6.0346319e-02  -1.3062311e-01   1.0054085e-01  -9.9257704e-02   5.1712929e-02   8.4632473e-02  -1.5352712e-01  -2.7879408e-02   8.1692615e-02  -1.0271042e-02   1.6504437e-02  -1.4434428e-02  -6.2209609e-02   6.5934806e-02   3.7002904e-02   7.0511557e-04   1.7433217e-02
  -3.3309630e-02  -6.0201887e-03  -7.7477739e-02  -9.8912894e-02  -1.8718773e-02   1.6318437e-02  -5.5581728e-03  -1.5378278e-01  -5.8323332e-02  -2.5233892e-02  -5.1560870e-02  -3.5376268e-02   1.5050577e-02   2.0860607e-02   3.1323409e-02  -9.2826227e-02  -6.2911525e-02  -8.4017310e-02   1.1753350e-01   1.1643418e-02  -4.2325998e-02  -3.6255741e-02   1.1046995e-02  -2.0429670e-02   3.7562087e-02  -8.9039137e-02   5.9864046e-02  -2.5331726e-02  -9.5956257e-02   5.9260030e-02   7.2083365e-02   3.4126490e-02   5.8688477e-02   1.3051045e-01   5.7753564e-01   0.0000000e+00  -1.2722139e-01   7.5191428e-03   5.3053407e-02  -1.7805114e-02  -3.1170563e-02  -5.8705012e-02  -2.8869413e-02   9.5207212e-02  -3.8275713e-02  -7.0206045e-02   3.3423780e-02  -1.5057666e-01  -1.0119758e-01  -1.7097940e-02  -1.4745567e-02  -6.8093763e-02  -2.3590683e-02   3.8864367e-02  -1.0824049e-02  -6.9407685e-02  -4.1459330e-02  -7.2617134e-02   3.4018406e-02   6.7882544e-03  -6.5418333e-02  -2.2597590e-03  -4.5326405e-02   1.8304699e-01  -1.1558834e-01  -1.1799755e-01  -8.6135808e-02   1.1156983e-01   8.7468214e-04  -1.4700674e-01  -7.5254873e-03   4.9526918e-02  -4.0815890e-02   8.5263635e-03   1.0025691e-01  -1.1236062e-01  -1.1647912e-01  -3.5486864e-01  -8.9099505e-03   7.9308363e-02   1.0198841e-01  -6.5219087e-02  -8.4480873e-02  -5.7847580e-02  -5.7111328e-02   1.1478404e-02  -1.1247888e-01   2.7892587e-02   3.2524706e-02   6.2781168e-02
  -5.4450904e-03  -9.6560373e-03  -4.6650224e-02   7.4729015e-03   8.9824854e-02   5.2145171e-03  -4.0462763e-02  -2.6208998e-02   8.2514077e-02  -1.5359457e-02   3.6978455e-02  -1.3130602e-01   2.8173735e-02  -2.3047713e-02  -4.2089083e-02   2.9570842e-02   3.0373046e-02   2.5796929e-02  -1.3741497e-04  -6.7561062e-02  -5.1896193e-02  -3.2156421e-02  -3.0367487e-03  -2.6487166e-02  -6.0362539e-02  -4.3193129e-03  -5.0328964e-02   1.3624288e-02  -3.6257597e-04   2.6806774e-02  -2.3031138e-02  -5.3243952e-02  -1.3485007e-02  -3.3510041e-02   1.3659861e-01  -1.2722139e-01   0.0000000e+00   3.2411442e-02   1.4307099e-01  -8.1195942e-02   3.8614924e-02  -1.4258533e-02  -1.6664357e-02   9.3743985e-03  -5.6364114e-02   2.8164740e-02   8.4975560e-02  -8.7911254e-02  -3.8197138e-02  -7.3479140e-02   4.8081436e-02  -4.5583712e-02  -6.8897103e-02  -2.1337160e-02   1.2398461e-02  -6.6915995e-02   4.8593919e-02  -7.6338444e-03  -3.5085810e-02  -1.7500404e-02   2.8889381e-02   2.3122913e-02  -1.6392562e-02   4.2011230e-02   1.3964451e-01   2.8490573e-02  -5.3630571e-02  -6.7950575e-03   3.8124836e-02  -4.4870270e-02   6.2451092e-02   2.1228261e-03   2.0762422e-02  -1.1396874e-01   9.4095364e-02  -2.5347365e-02   7.0064284e-02  -4.6240520e-02   5.7622479e-02  -3.7214392e-02  -5.6048331e-02   6.0461097e-03   1.5261671e-03   7.1008879e-02  -2.5636581e-02   6.9457806e-02   4.4602975e-03  -2.7185854e-02   6.7682633e-02  -1.7233968e-02
  -4.8402685e-03   3.6949654e-02  -3.1491782e-02   1.4518312e-02   6.9509969e-02  -1.1636965e-01   2.2191876e-02  -4.8416325e-02   6.8138483e-02  -7.9700182e-02  -3.9155115e-02  -3.3831502e-02  -2.6293276e-03   1.0489684e-02  -5.8714931e-03   9.8607177e-02   1.2377741e-02  -1.5348596e-02  -5.8096494e-02   1.5643421e-02   7.9350674e-02  -2.3718356e-02  -5.0492770e-03  -4.7817158e-02   8.6093220e-02  -5.3524625e-03  -2.0528722e-02  -3.7938938e-02  -1.7231107e-01  -1.7056766e-02   2.0873835e-03  -3.7430956e-03  -5.0293372e-02  -3.7361175e-02   1.7642731e-02   7.5191428e-03   3.2411442e-02   0.0000000e+00   3.2922818e-03   1.8228687e-01  -9.7682537e-02   1.0499264e-01  -1.2842959e-02   6.1902553e-02   8.6318387e-02   6.7111430e-02  -3.1685719e-02   7.5724473e-02   3.4083788e-02   5.4411983e-03  -3.4947340e-02   5.6205911e-02  -4.0441251e-03  -9.9160852e-02   4.5534684e-02   4.5561240e-02  -2.3758271e-03  -2.1604161e-02  -7.9961799e-02  -1.7209517e-02   9.4134817e-02  -1.1192003e-02   1.5793846e-01   6.1920853e-02  -4.6885535e-02   5.1296966e-02  -9.4521970e-02  -5.5777335e-02   5.2985712e-02  -4.9976013e-02  -3.3566720e-02  -9.8625998e-02  -4.2861969e-02   2.8156245e-02  -5.7567219e-02   1.5514987e-01  -1.0866294e-01   4.5885495e-02  -7.1484480e-02   2.2772350e-01  -1.2918622e-02   1.7456969e-02  -3.9212306e-02   6.0710298e-02  -3.4326573e-02  -1.1139878e-01  -1.2990720e-01  -5.8823783e-02  -1.4355395e-02  -5.3573673e-03
  -1.7398835e-02   2.1279479e-02  -5.8073522e-02  -2.4144151e-02  -2.8916741e-02  -1.9669225e-03  -3.0593742e-02  -8.8823390e-02   7.8158393e-02   3.8588636e-02   1.1912574e-02   4.0976597e-02   1.7352496e-02   9.6845339e-02  -3.1486816e-02   8.3718179e-02  -1.4785971e-03   4.3730661e-02  -4.2214377e-02  -5.8254581e-02   1.5541496e-01   3.9460998e-02   1.9609776e-02  -4.7668731e-02  -1.1102026e-02   2.2536403e-02   5.8114482e-03   7.7189008e-02  -6.1874013e-02   1.0680648e-01   1.0954565e-01   6.2110635e-03  -3.7429088e-02   4.0963737e-02  -3.9546478e-02   5.3053407e-02   1.4307099e-01   3.2922818e-03   0.0000000e+00   1.1601943e-01   2.6302823e-01  -1.5541362e-01  -4.1742816e-03  -7.4805497e-03   2.0368503e-02  -1.7128239e-02  -1.9650019e-02  -7.2512029e-02  -7.8956470e-02  -6.3819233e-02  -4.8008849e-02   4.2809091e-02  -4.9604536e-02  -1.7999193e-02   1.6687700e-01  -1.9957789e-02   3.1479047e-02   1.0716488e-02   5.8194487e-03   3.7395311e-04  -9.1996187e-02  -7.8759316e-02  -3.6019319e-02   1.7649610e-02   2.2740131e-01  -4.7676052e-02   4.2788683e-02   3.4237037e-02  -2.9520581e-02  -5.5476812e-03   8.2174028e-02  -7.7674769e-02  -1.6574900e-01  -4.3768067e-02   4.3141919e-03   1.1624455e-02  -1.8255795e-02  -3.6670357e-02   5.7224469e-02   1.2201788e-01  -2.9532121e-03  -2.5275695e-03   7.1347453e-02  -3.4089233e-02  -2.7068460e-03   9.0586849e-03   1.3542609e-01   1.5532685e-02   1.4799249e-02   7.5191732e-03
  -8.9767494e-02   5.3806186e-03   1.0546934e-02   5.4131755e-02  -8.0919333e-02   7.2470235e-02  -4.7889825e-02  -1.8199000e-02  -2.4129975e-02  -1.1448066e-01  -5.7777186e-02   5.0622110e-02   2.0761387e-02   9.1525749e-02   7.2231954e-02  -3.6313193e-02  -5.1108463e-02  -4.8027487e-02  -1.1277607e-01  -2.9657603e-02  -3.6180663e-02   1.2410108e-02   1.0222693e-03  -3.7343579e-02   4.7473334e-02   4.2393160e-02  -4.2806851e-02   1.1749389e-01   4.0405654e-03   7.1168180e-02   5.4597265e-02   1.4217212e-02   8.1924239e-02   6.7417731e-02  -1.0430574e-02  -1.7805114e-02  -8.1195942e-02   1.8228687e-01   1.1601943e-01   0.0000000e+00  -4.8541081e-02   1.4628541e-01   9.8310724e-03   8.7145631e-03  -2.2974344e-02   7.0747896e-02  -3.6142247e-02  -7.6433220e-03   1.4382188e-02   7.9486689e-03  -2.3869668e-02   4.1776845e-02  -5.3462184e-02  -4.1530707e-02  -8.6735248e-03   4.6472974e-02  -4.4712944e-02   3.5095620e-02   1.0344985e-02   4.1283797e-02   8.3248850e-04  -5.3872233e-02  -5.1522300e-02   3.3625284e-02   1.0676183e-01  -3.2412649e-02  -9.5149993e-02  -5.4040040e-02   2.8371038e-02   1.2682966e-01  -8.1075831e-02  -6.5064304e-02   7.1410471e-02  -1.1211014e-01  -3.9531105e-02  -4.0065303e-02  -2.4861082e-03   3.9429035e-02  -4.9389745e-02   2.9798297e-02  -1.0877913e-01   2.4332145e-02   4.6874974e-03   4.3770342e-03   1.1922618e-02  -3.1914543e-02   7.8066075e-02   8.8927613e-02   8.4659292e-02  -8.1260942e-03
   2.3742290e-02  -1.3520019e-01  -3.0621464e-02  -7.2253771e-02   9.8133617e-03   9.3850342e-02   1.2254382e-01  -1.3704298e-02  -1.4731428e-02  -5.8417598e-02   3.7043241e-02  -1.0543583e-01  -5.3396892e-02  -4.2254268e-02  -5.4338864e-02   1.4005068e-02   4.6110199e-02  -5.4539820e-03  -4.0149348e-02  -1.1772482e-01   8.6017939e-02  -5.8073613e-02  -5.1062525e-02  -5.2140637e-02  -2.6875121e-02   1.0432432e-01  -7.2020512e-02  -1.6917204e-02  -2.7088170e-02   5.5506325e-04   3.0045224e-02  -2.0773084e-02   2.1323678e-02  -2.0552700e-02  -2.0565062e-03  -3.1170563e-02   3.8614924e-02  -9.7682537e-02   2.6302823e-01  -4.8541081e-02   0.0000000e+00   2.0150261e-01   1.6975463e-02   1.9505837e-02  -3.2079628e-02  -1.8019749e-02  -1.4318631e-01   2.0188737e-01  -2.9673659e-02   7.5222896e-02  -1.4378759e-02  -4.3149091e-03  -3.2110679e-02   3.0523155e-02   4.9937909e-02  -6.9297728e-02   9.6077411e-02   9.2100498e-02  -3.5738290e-02  -6.1223424e-02  -4.0155453e-02   8.1945862e-02   5.8435332e-03  -8.3221651e-02  -9.5326031e-02  -3.9324650e-02   1.0736090e-01   1.8489306e-02   1.0055677e-01  -1.9761120e-01  -7.9477428e-02  -4.3968106e-02   1.4200002e-01  -1.0566216e-01   2.8441122e-01   8.4109106e-02  -2.4119994e-01   2.4243853e-01  -4.9886805e-02   1.1514972e-01   9.3519069e-02   5.2083802e-02   1.2338896e-02  -8.7454826e-02   2.6250422e-02   7.3179443e-02   2.4350546e-01  -3.8132400e-02  -4.6529082e-03   6.2621911e-02
   1.0562586e-02   6.6150532e-02   3.0441702e-02  -6.2443905e-02  -1.4536055e-02  -1.1412468e-01   9.9699404e-02  -4.0753176e-02  -2.8847427e-02  -6.6914906e-02  -2.0063853e-02  -9.4101005e-03   4.2197129e-03   1.9096441e-01   5.0105747e-02  -1.2677091e-01   7.9643473e-02   1.9118351e-02  -1.1441432e-01   1.2896559e-01  -1.9779686e-02   5.8384301e-02   4.9597290e-02  -5.2041589e-03   5.6386129e-02   2.0663511e-01   2.1207492e-01  -4.7962045e-02   8.1208637e-02  -6.8801700e-02   3.6814687e-02   3.9080673e-02  -1.1969864e-01   3.4265615e-02  -7.8162525e-03  -5.8705012e-02  -1.4258533e-02   1.0499264e-01  -1.5541362e-01   1.4628541e-01   2.0150261e-01   0.0000000e+00   2.0259408e-01  -9.3313890e-02   5.6450408e-02  -2.3513085e-02  -6.5132983e-02  -1.5390720e-01   5.2098388e-02  -1.2007690e-02  -2.4467447e-02   1.8726946e-02  -3.6594508e-02   1.7456585e-01  -1.2729079e-01   7.9420211e-02  -1.0648587e-02   2.8341536e-02   1.3187762e-01   3.8804452e-02  -1.9092283e-01   4.8250086e-02  -1.4172970e-02  -2.9962241e-03  -9.9778274e-03   3.9176505e-02   5.0992027e-02  -3.2227459e-02  -5.4032178e-02   6.0426560e-03  -2.1915628e-02   1.1585328e-01   2.2577160e-02   2.9153337e-02   8.4188301e-02   5.4343856e-02  -3.0475688e-03   1.0678896e-01   5.5349771e-02  -3.3835818e-02   3.3809468e-02   8.3650979e-03  -3.5708008e-02   1.8106773e-01   1.0033144e-01  -5.0059366e-03   2.9261918e-02   7.6022636e-03   9.8894411e-02   3.1943259e-02
   6.1298543e-03  -1.8935233e-02  -3.5889701e-02  -9.8137996e-02   3.6091719e-03  -7.1324895e-02  -3.7145890e-02  -2.8006887e-02   2.0962627e-02  -5.4306304e-02   7.2580487e-03  -1.1010353e-02   2.2722087e-02   2.5833198e-03   2.0945339e-02  -5.6110076e-02   3.2669907e-03   2.2224209e-02  -3.5828145e-02   7.4433966e-03  -5.2450758e-02  -1.3432350e-02  -1.6369428e-02   4.6515514e-02  -4.6404881e-02  -1.2711589e-03   5.8628788e-02   2.7273187e-02   3.2897819e-03  -5.2158838e-02   6.6015767e-03  -4.8245086e-03   4.0846289e-02  -8.1320259e-03  -1.2402598e-02  -2.8869413e-02  -1.6664357e-02  -1.2842959e-02  -4.1742816e-03   9.8310724e-03   1.6975463e-02   2.0259408e-01   0.0000000e+00   1.1817458e-01   1.2926599e-01   6.7038658e-03   2.2404197e-01   1.2728440e-01   5.5757185e-02  -1.5411678e-02  -5.6020336e-02  -2.2772720e-02   2.8916704e-02  -2.3053255e-02   4.6945881e-02   2.0967216e-02   5.3547184e-02   4.4155731e-02   9.3982580e-02  -5.9743026e-02   4.9080162e-02  -7.2005208e-02  -8.2535568e-03   1.0680191e-02  -3.9953276e-02   1.3753273e-02   3.0725662e-02   2.8130981e-02   4.2463285e-02  -3.1346886e-02  -5.4915776e-02   4.9155189e-02  -5.4376524e-02  -2.9957389e-02   3.4807410e-02  -4.0212063e-02  -3.4791707e-02  -2.8122090e-03  -1.6243281e-03  -1.8668119e-01  -5.0973429e-02  -3.9865604e-03   3.7488060e-02  -1.0415370e-01  -8.9792912e-03   1.4150328e-02   1.9683291e-02   3.9591773e-02  -5.7851418e-02   1.8078171e-02
  -2.2631110e-02   2.5527013e-03  -2.8018944e-03  -4.2140519e-02  -1.0819248e-02   9.7591490e-03   1.6107571e-02   3.4260921e-02   2.6942056e-02  -4.2762711e-02   2.8797456e-02   3.8120424e-02   1.8542237e-02   6.2641218e-03  -3.9786551e-02  -8.5913235e-02   7.2563799e-03   2.8306639e-02  -1.8542916e-02   4.7489649e-02  -7.6644143e-02   9.3785814e-02  -3.0635269e-02   9.6498807e-02   8.8018641e-02   4.0534375e-02   5.1023694e-02   4.4050785e-02   1.8496343e-02  -1.8576865e-02  -2.2024862e-02   1.7022712e-02  -6.8433611e-02  -1.2724532e-01  -5.9825470e-02   9.5207212e-02   9.3743985e-03   6.1902553e-02  -7.4805497e-03   8.7145631e-03   1.9505837e-02  -9.3313890e-02   1.1817458e-01   0.0000000e+00   6.5748026e-03   9.8975701e-02   9.9313459e-02   3.7742901e-01  -1.0729247e-01  -1.5345101e-03  -3.6384181e-02  -3.4162194e-03  -1.9103015e-02   5.2239921e-02  -2.9051213e-02  -3.9921849e-02   1.9712698e-02  -9.1233954e-03   9.8847158e-03  -6.5862111e-02  -1.1894954e-01   1.3859865e-02  -7.1667309e-02  -3.8842821e-02  -1.2540603e-03  -8.4228145e-02  -4.4962544e-02   1.7422492e-03  -4.7775654e-02   1.1658378e-01  -5.1235735e-02  -1.4264914e-01  -3.5420813e-02  -6.7287441e-02   6.5718230e-02  -3.8611888e-02  -1.5902978e-02   1.3462827e-02  -4.8982346e-03   5.5342646e-02   2.8138864e-02  -8.8746391e-02   2.1059938e-02  -1.8758399e-02  -1.3049086e-02  -4.3027475e-02   1.7772585e-02  -8.3084202e-02  -1.2181023e-02   2.0011544e-02
   2.7457020e-02   7.1884146e-03   5.9482671e-02  -6.7988510e-02   4.3230422e-02   1.2382805e-02   2.4412258e-02  -1.4419493e-01   8.1278003e-02  -4.4759572e-02   5.5862505e-02  -3.3510039e-02   2.3971429e-02  -1.3925243e-01   2.6542933e-02  -8.1476279e-03   7.1201616e-02   5.6657150e-02   5.3932094e-02  -5.0564098e-02  -9.0593085e-02   1.0645911e-01   1.0700124e-01   3.3733087e-02   1.5505250e-02  -3.4505409e-02  -4.2989134e-02   1.1748299e-02  -3.0494661e-02   5.2404915e-03  -4.4637041e-02   4.0423627e-03   4.2820155e-02  -1.7773336e-02   2.7900925e-02  -3.8275713e-02  -5.6364114e-02   8.6318387e-02   2.0368503e-02  -2.2974344e-02  -3.2079628e-02   5.6450408e-02   1.2926599e-01   6.5748026e-03   0.0000000e+00   2.3093683e-01  -7.6479012e-02  -3.6904826e-02   1.9972290e-01   9.6196842e-02   2.4696539e-02   8.1240706e-02  -1.1048464e-01  -1.0167140e-01   3.3222182e-02  -1.7218935e-03   4.4506139e-02   1.6385255e-03   8.7542091e-02  -1.4967242e-02  -6.8420616e-02  -4.2865156e-02   5.1751662e-03   2.1223779e-02   1.2012917e-01  -1.5668267e-02   1.1578975e-01  -2.8577169e-02  -4.0794517e-02  -7.0927316e-03  -2.1640401e-02  -1.1492966e-01  -4.8914864e-02  -7.5902532e-02   7.7621109e-02   7.9359454e-02  -3.2864094e-03   2.1789084e-02   7.2775661e-02   4.9486609e-02  -1.5195030e-02  -8.9354177e-02  -7.4460066e-02  -3.3337464e-02   3.4162967e-02  -5.6034661e-03  -2.5838574e-02  -1.6957714e-02  -7.1709721e-02  -3.7433127e-02
  -5.4314892e-02  -3.5077953e-02   3.0745667e-02  -1.6543505e-02  -8.9252179e-03   6.3008267e-02  -1.1608335e-01  -3.6951340e-02  -9.3842502e-03   2.6580064e-02  -7.2558979e-02   3.6535794e-02  -4.4467701e-02  -3.4918898e-02   3.4187520e-02  -6.5173251e-02   3.3557791e-02  -1.9196727e-02   4.3156267e-02  -2.4867392e-02   6.4136672e-02  -6.0534956e-02  -3.1600860e-02   5.3454343e-03   1.0376114e-01   3.1922109e-02  -2.2584740e-02   6.6651025e-02   4.7301231e-02   4.3570872e-02   6.0677270e-02  -2.6570276e-02   1.1087296e-02  -6.5131827e-03   4.0803052e-02  -7.0206045e-02   2.8164740e-02   6.7111430e-02  -1.7128239e-02   7.0747896e-02  -1.8019749e-02  -2.3513085e-02   6.7038658e-03   9.8975701e-02   2.3093683e-01   0.0000000e+00  -8.8468473e-03  -7.7249282e-03   7.1508520e-02   1.5609350e-01   5.7475610e-02   8.2467803e-02   4.4152891e-02  -4.2979585e-02  -2.0552904e-02  -1.0486487e-02   1.8353098e-02  -5.1282869e-02  -8.1507799e-02   5.9177741e-02  -9.3603474e-02   5.2598178e-02  -2.7297895e-02  -2.5425925e-03  -3.8595729e-02   6.5519032e-02   5.4666902e-02   9.1874084e-02  -3.8507061e-02  -8.2185133e-02   2.5940665e-02  -5.3167658e-02  -7.7326421e-02  -2.9657194e-02   9.7651489e-02  -7.4057914e-02  -1.8496559e-02  -6.1201311e-02   3.8515794e-02   2.8901500e-02   7.4049917e-02  -3.4407130e-03  -2.5461383e-02   8.9199031e-04  -4.5518251e-02  -9.3555903e-02   3.0593963e-02   1.8974004e-02   2.9592246e-03  -2.4755448e-02
  -3.7930214e-02  -1.7865161e-02  -6.2622133e-02   4.1452459e-02  -6.4485815e-02   5.2860334e-02  -2.6637017e-02  -3.7596169e-02   8.4811964e-02  -5.5313318e-02  -8.7873235e-02  -2.2536766e-02  -2.2918982e-02   2.0651675e-02   6.0294365e-02  -1.0198510e-02   3.6833447e-02  -8.0278874e-02   1.0449225e-01   5.4143881e-02  -5.2541501e-02  -5.8200989e-02  -8.4063706e-02  -4.4669425e-02  -1.1810530e-01   1.1282280e-01  -3.3439925e-02   8.8318618e-02  -8.6132982e-02  -2.4275151e-02   7.3466525e-03   5.5150018e-03  -6.5229134e-02  -5.6801793e-03  -4.4415924e-02   3.3423780e-02   8.4975560e-02  -3.1685719e-02  -1.9650019e-02  -3.6142247e-02  -1.4318631e-01  -6.5132983e-02   2.2404197e-01   9.9313459e-02  -7.6479012e-02  -8.8468473e-03   0.0000000e+00   1.8253042e-01   1.3619132e-01   9.1597104e-03   2.1906184e-01  -2.7693648e-02  -2.3449668e-02   7.2383117e-02   8.6779336e-02   3.8893052e-03   2.2096192e-02   5.2535011e-03  -6.7596214e-02  -1.1516111e-02   9.6975911e-02   4.4754766e-02   4.6127959e-02  -5.3894671e-02   2.9969647e-02  -3.7048831e-02   1.0360255e-01   5.9621617e-02   3.2930941e-02  -1.5236193e-01   7.0758171e-02  -3.9329911e-02   5.2829080e-02   4.9026316e-02  -7.4439626e-02  -1.1429589e-01  -4.1941265e-02   6.5016236e-02  -4.4889174e-03   8.0329304e-02   5.6545055e-02  -1.8278658e-02  -7.2435731e-03  -1.3397400e-02   2.3540207e-02   3.5498398e-02   3.2632438e-02  -1.7257925e-02   1.0379460e-01  -3.3517441e-03
   4.6148198e-02  -7.1057446e-02   4.0693237e-02  -1.5762872e-02   1.6017389e-02  -3.2720634e-02   3.6310280e-02   4.0979084e-02  -1.2378978e-02   5.1967020e-02  -5.1597487e-02   2.9977124e-02  -6.1366375e-02   9.5261697e-03  -5.9579932e-02  -4.6460548e-02  -2.3511351e-02   1.3856988e-01  -2.5701424e-02  -7.4040368e-02   4.5376260e-02   3.4395846e-02   2.6304317e-03   5.8433559e-02  -1.1766604e-01  -8.2553408e-02   4.1296259e-02  -3.0243160e-02  -4.0894938e-02   3.2023325e-02   6.4088962e-02   1.1164506e-01  -6.9486179e-02  -4.5823132e-02   8.2535443e-02  -1.5057666e-01  -8.7911254e-02   7.5724473e-02  -7.2512029e-02  -7.6433220e-03   2.0188737e-01  -1.5390720e-01   1.2728440e-01   3.7742901e-01  -3.6904826e-02  -7.7249282e-03   1.8253042e-01   0.0000000e+00  -3.4513284e-02   3.6666370e-02  -9.2884647e-02   1.1564710e-02   2.1349488e-02   3.4478729e-02   5.2466576e-02   7.5041839e-02   2.0412770e-02  -6.2760907e-02  -5.7889565e-02   4.8606460e-02  -2.1781350e-02   1.4774825e-02  -4.7906660e-02  -2.1562209e-02   3.2490145e-02   2.0728281e-02  -4.6245826e-03   1.3994773e-02   5.6577265e-02   2.9328428e-02  -5.8804626e-02   1.6715824e-02  -2.9045448e-02  -8.0491721e-02  -1.1718397e-01   4.5005614e-02   6.9439679e-02  -2.0145288e-02  -5.2741102e-02   7.0065867e-02  -2.7242262e-02  -5.5255888e-02   2.7413798e-02   1.6113368e-02   2.2452341e-02  -3.4032769e-02  -2.1931096e-02   1.4265300e-02  -2.9613866e-02   7.5512358e-02
  -4.1540415e-02  -5.1083029e-02   1.9604751e-02   3.4398540e-02   6.5874649e-02   7.7054408e-02  -7.4860138e-03   1.7870035e-02  -4.8979778e-02  -1.3990582e-02  -3.7059770e-03   1.0536035e-02  -9.9327902e-03  -5.9312433e-02   2.3554246e-03  -1.6071453e-02   3.9230555e-02   2.8601099e-02   1.6400248e-02  -2.3486955e-02   5.8121719e-02  -1.7557665e-02  -4.2441659e-02  -3.6046008e-02  -6.1583780e-03  -6.8852829e-02   2.0038296e-02  -1.9438243e-04   3.6339700e-02  -2.3717518e-02  -2.0584583e-02   2.6437318e-02   4.6375493e-02   4.1025698e-02  -2.8887526e-02  -1.0119758e-01  -3.8197138e-02   3.4083788e-02  -7.8956470e-02   1.4382188e-02  -2.9673659e-02   5.2098388e-02   5.5757185e-02  -1.0729247e-01   1.9972290e-01   7.1508520e-02   1.3619132e-01  -3.4513284e-02   0.0000000e+00   1.0032735e-01   9.5468757e-02   5.2335377e-02   1.9124666e-02  -1.0168149e-02   1.7990453e-02   1.9340470e-02   4.1492225e-02  -6.1020190e-02   1.1391692e-02  -1.0302040e-03  -1.6355177e-02   9.3740358e-03   3.8770740e-02  -1.5773690e-02  -3.9607824e-02   3.2579094e-02   4.0668477e-02   1.1945335e-03   8.4867488e-03  -7.6907817e-02  -1.9446537e-03  -2.3118015e-03   2.5096414e-02  -6.4227666e-02   3.6423376e-04   2.3034556e-03  -9.0936878e-03  -3.5451587e-02   1.3737250e-02  -8.3246461e-04  -4.4762733e-02   1.4268771e-02  -3.3569270e-02   3.3654167e-02   3.4008352e-02   1.1815221e-02  -2.4860548e-02   9.5020561e-02  -1.7249281e-02   7.6919783e-03
  -1.6347102e-02  -2.3249296e-02  -5.6147678e-02  -3.8096528e-02   3.4785498e-02  -3.3417565e-04  -3.8657732e-02   5.6694124e-02  -1.0760543e-02   3.2000342e-02  -2.0832217e-02   1.5837915e-02   5.6329517e-02   6.9084298e-03  -2.1608776e-03   2.1288472e-02  -9.3504436e-03  -4.2643891e-02   1.3082479e-02  -8.5206808e-03  -1.1538652e-02  -1.4034782e-02  -3.5487934e-02  -3.1091855e-03  -7.6759743e-02   9.5413736e-03   1.3601755e-02  -3.3748615e-02   3.3580151e-02   5.1778973e-02  -2.6757839e-02   3.4931622e-02  -3.3836577e-02   2.0492608e-02   3.2115251e-02  -1.7097940e-02  -7.3479140e-02   5.4411983e-03  -6.3819233e-02   7.9486689e-03   7.5222896e-02  -1.2007690e-02  -1.5411678e-02  -1.5345101e-03   9.6196842e-02   1.5609350e-01   9.1597104e-03   3.6666370e-02   1.0032735e-01   0.0000000e+00   2.5616559e-02   1.8936241e-01   2.2359390e-02   2.7065030e-02  -4.0985046e-02   1.6320387e-02   8.9490386e-04  -1.0145511e-01  -2.1733632e-02   1.0328556e-01  -1.5238136e-02   2.4819093e-02  -3.1029610e-02  -3.3820576e-02  -1.1781960e-01   7.8133242e-02   1.2173780e-02   1.3948868e-02  -2.2306681e-02  -1.8197538e-02   3.2972213e-02   1.1898832e-01  -4.7374525e-02  -7.4833794e-02   1.1964648e-02  -3.9134033e-02  -5.8311608e-02   2.9755856e-02  -4.0841449e-02   4.7088961e-02   7.3800230e-02   1.8180559e-02  -4.6685792e-02   7.9338893e-03   6.4726204e-03  -4.6801091e-02   2.6172812e-02   3.5527136e-02   5.4581686e-03   1.7318249e-02
  -3.0547573e-02  -1.6000512e-02  -3.6976858e-02  -9.2259490e-04  -1.2334709e-02   1.0820249e-02   1.3710155e-02  -6.3844100e-02  -6.3192339e-02   1.3675125e-01   8.5415779e-03   2.2309391e-02  -3.2821462e-02   2.2573734e-02   2.9393417e-03  -3.1252467e-02   7.1765408e-02  -2.9618657e-02  -2.9651914e-02  -4.7443423e-03   5.0419563e-02   1.0740588e-02   5.8993506e-03   4.8974849e-03   1.1625645e-01   2.8825312e-02  -5.2307670e-02  -2.1818465e-02   2.6582684e-02   6.7843830e-02  -4.2105325e-02  -8.5651586e-03   6.2638537e-03   1.6903013e-02  -9.5628800e-02  -1.4745567e-02   4.8081436e-02  -3.4947340e-02  -4.8008849e-02  -2.3869668e-02  -1.4378759e-02  -2.4467447e-02  -5.6020336e-02  -3.6384181e-02   2.4696539e-02   5.7475610e-02   2.1906184e-01  -9.2884647e-02   9.5468757e-02   2.5616559e-02   0.0000000e+00   1.2114575e-02   1.2905996e-01   3.1115316e-02   7.7315267e-02   1.3554132e-02   1.2748470e-02   1.1842739e-02   1.3448461e-02   2.4889908e-02  -2.0692529e-02  -4.3876792e-02   8.8060331e-03  -7.6570159e-02   8.1816026e-02   4.3372256e-04  -5.7634970e-02   6.5854467e-03  -1.8161291e-02  -2.5396225e-02   1.8971686e-02   1.5699718e-02   1.6493064e-02  -1.2365366e-02  -5.3809675e-02  -2.2280509e-02  -6.4818263e-02  -7.3080215e-02  -7.1301401e-02  -3.9853947e-03  -2.4905442e-02   3.4784314e-02  -1.0497556e-01   6.3330723e-02   1.3911194e-02   1.5150065e-01  -5.6542300e-02   2.5242004e-02  -1.5194526e-02   3.0359685e-02
  -2.1499128e-02  -8.2620636e-03  -3.7029253e-02  -3.6058021e-02   6.4032359e-02   2.7512053e-02  -6.7448886e-02   4.3524920e-02  -6.1566569e-02   6.6679694e-02  -6.2249465e-02   1.8984456e-03  -2.6355208e-02  -2.6657785e-02  -6.8158118e-02   9.0593609e-03  -6.6681487e-02  -2.1901040e-02   1.1321141e-02  -8.6633194e-02   3.4630041e-02  -2.8775259e-02  -1.7564605e-02   6.8004929e-02   1.6207937e-02   5.8823230e-02  -4.8156634e-02  -4.5908062e-02   3.0522433e-02  -6.3576235e-03   3.7437029e-02   1.5648245e-02  -4.0174894e-02  -5.3434172e-02  -3.1783149e-02  -6.8093763e-02  -4.5583712e-02   5.6205911e-02   4.2809091e-02   4.1776845e-02  -4.3149091e-03   1.8726946e-02  -2.2772720e-02  -3.4162194e-03   8.1240706e-02   8.2467803e-02  -2.7693648e-02   1.1564710e-02   5.2335377e-02   1.8936241e-01   1.2114575e-02   0.0000000e+00   1.8202422e-02   9.7846993e-02   9.9639364e-02   1.0825666e-01  -6.4359931e-02  -1.7628805e-02   6.5538791e-02   3.1566606e-03   3.5760722e-02  -3.2374437e-02   7.9176396e-03   1.8340970e-02  -1.0855654e-01   4.9336016e-02   4.0310492e-03  -5.8323490e-02  -1.0524991e-01  -7.1296760e-03   6.1250844e-02   5.6727351e-02  -5.0414584e-02   3.5936424e-02  -1.4310442e-02   8.1348950e-02   2.1702000e-02  -8.9209469e-02  -2.4120564e-02   1.3503980e-02   3.3560519e-02   4.2818005e-02  -1.9665240e-02   2.7950301e-02   1.4790220e-02   5.9911595e-03  -4.5023850e-02  -2.2510744e-02   4.7282436e-02  -2.2647547e-02
  -3.1665535e-02  -5.0253094e-02  -1.7118405e-02  -4.1223209e-02  -5.4706578e-02   2.0030197e-02  -1.0393302e-02   1.9444590e-03  -6.0362493e-02   1.6828089e-02  -1.0297791e-01   3.5856965e-02  -1.1177947e-01   1.4173329e-02  -2.1340626e-02   4.2279596e-03  -4.0996089e-02   1.8396743e-02  -6.8780549e-02   2.7952418e-02   2.0521923e-01   1.8271719e-02  -4.8832730e-02   1.2628725e-01  -3.2866460e-02  -7.7043075e-03   5.6570595e-02  -3.9476658e-02  -1.1779393e-02   4.7570318e-02  -7.0172969e-02   3.9857132e-02   2.7094505e-02  -2.9828834e-02   1.4513393e-02  -2.3590683e-02  -6.8897103e-02  -4.0441251e-03  -4.9604536e-02  -5.3462184e-02  -3.2110679e-02  -3.6594508e-02   2.8916704e-02  -1.9103015e-02  -1.1048464e-01   4.4152891e-02  -2.3449668e-02   2.1349488e-02   1.9124666e-02   2.2359390e-02   1.2905996e-01   1.8202422e-02   0.0000000e+00   7.7297416e-02   1.6798321e-01   1.3984203e-02   1.4467594e-02   3.7854718e-02  -3.7941316e-02   5.2696085e-02   8.6303118e-02  -3.1077344e-02  -8.0575533e-03  -3.0752952e-02  -5.9703001e-02  -9.0798392e-02  -5.8823032e-02   4.4387470e-02  -6.5102052e-02   2.7470327e-03   4.2740137e-02  -7.8953013e-02  -2.7495618e-02  -4.6431493e-02   1.9723851e-02   8.5427711e-02   1.5471402e-02  -5.3987910e-02  -5.7328213e-02   1.7108000e-02   4.7412231e-02   4.1576059e-02  -5.1964759e-02  -5.5681620e-02   3.6261331e-02   2.0999834e-02  -2.5177489e-02   5.2720176e-02  -3.1478006e-02  -8.5415501e-03
  -5.6077182e-03  -5.9648504e-02   9.8126478e-03   1.4361787e-02   7.1527095e-02  -7.6371963e-03  -6.5864730e-03  -2.7271885e-02   4.0495206e-02   1.0692846e-02  -2.1650757e-02  -8.6799929e-02   2.0102625e-02  -1.0596606e-02   4.3706115e-02  -1.3596868e-02  -6.0343855e-04  -2.9982308e-02  -3.0775167e-02   8.4051205e-03   3.3779857e-02   4.7181493e-02  -5.3099661e-03   6.9431316e-02  -1.2839669e-02  -1.8357358e-02  -1.5347019e-02  -5.4842642e-02  -2.8352917e-02   5.3422981e-02   3.3636732e-02   1.2077376e-04  -1.1146089e-01  -7.9701540e-02  -4.7931976e-02   3.8864367e-02  -2.1337160e-02  -9.9160852e-02  -1.7999193e-02  -4.1530707e-02   3.0523155e-02   1.7456585e-01  -2.3053255e-02   5.2239921e-02  -1.0167140e-01  -4.2979585e-02   7.2383117e-02   3.4478729e-02  -1.0168149e-02   2.7065030e-02   3.1115316e-02   9.7846993e-02   7.7297416e-02   0.0000000e+00   1.2406943e-02   4.0236532e-02   1.1962058e-01  -4.6342182e-03   1.0312098e-01  -2.4711510e-02   4.5945263e-03   4.6767633e-02  -7.3867741e-03   8.4441308e-02  -1.1645801e-01   1.7544132e-02  -3.9079748e-02  -1.6305461e-02  -5.5752157e-02   8.9648789e-02   1.8554481e-02  -7.9127442e-02  -3.4393781e-02   1.7094598e-03  -6.9050431e-02   7.3120420e-02  -2.6230160e-02  -2.6219176e-02   3.5883593e-02  -4.9020923e-02  -1.4117429e-02   1.8350003e-02  -2.7776763e-02  -7.5135810e-02   8.5759540e-03   7.6823937e-02   2.8882979e-02  -1.3761560e-02   8.1256149e-03   8.4262446e-03
   2.4683937e-02   2.2502222e-02   1.2548196e-02   2.8765699e-02   8.9108049e-03   4.1212878e-02  -7.2165089e-02  -2.4202897e-03  -1.7781929e-03   8.1539822e-02  -1.8179838e-02  -5.6589696e-02  -2.6883031e-02   2.3660703e-02  -1.0340993e-01  -1.2379591e-02   8.2368068e-02   2.8333275e-02   1.2129194e-02   6.0984000e-03   6.3230199e-02  -1.1058906e-01   1.3432371e-03   5.2704418e-02   3.3692461e-02  -1.1633684e-01  -2.0160801e-02  -1.0146084e-01   6.5055541e-02   8.4016605e-02   3.5490646e-02  -7.1284996e-02   6.0984051e-02  -1.7900859e-02  -1.2833661e-02  -1.0824049e-02   1.2398461e-02   4.5534684e-02   1.6687700e-01  -8.6735248e-03   4.9937909e-02  -1.2729079e-01   4.6945881e-02  -2.9051213e-02   3.3222182e-02  -2.0552904e-02   8.6779336e-02   5.2466576e-02   1.7990453e-02  -4.0985046e-02   7.7315267e-02   9.9639364e-02   1.6798321e-01   1.2406943e-02   0.0000000e+00   1.6661029e-01   1.4970017e-02   4.0221356e-02   7.4883486e-02   4.7071188e-02   5.1695470e-02   1.0075741e-02  -3.9104419e-02  -3.0913001e-02   1.5464888e-01  -6.8120736e-02  -3.7669316e-02  -5.7062296e-03   1.4160030e-02  -1.3391958e-02   1.5187965e-01  -7.6981010e-02  -6.4223462e-02   4.0995656e-02  -1.7772457e-02   1.7869153e-02  -4.4201532e-02  -1.0279923e-01  -5.6193198e-02  -1.2522063e-01  -5.4354656e-02   1.9400473e-02  -2.8873298e-02  -2.1019931e-03   8.8306517e-02  -1.3504068e-02   5.0989238e-02  -5.8595740e-03   4.2034310e-02   5.4481360e-02
  -3.3049121e-03  -4.9122690e-02   1.8447216e-02   6.1992176e-03   9.7070308e-03  -9.5241260e-02   1.2274490e-02  -9.5584133e-02   4.0351985e-02   1.2862343e-02  -1.1440802e-01  -2.4859027e-02  -1.3118109e-02   9.3580327e-02  -3.6055547e-02  -1.8888976e-02  -6.1280382e-02   8.8100915e-03  -5.6674319e-02  -4.3404833e-02  -1.3517678e-01  -9.4507349e-02   6.8093259e-03  -1.5188858e-02  -2.5616237e-02   9.3410271e-02  -5.9998051e-03  -3.2699041e-02   3.4644435e-02  -8.6235122e-02   6.1773728e-02  -5.5650494e-02   9.1515348e-03   5.4935662e-02  -4.6318225e-02  -6.9407685e-02  -6.6915995e-02   4.5561240e-02  -1.9957789e-02   4.6472974e-02  -6.9297728e-02   7.9420211e-02   2.0967216e-02  -3.9921849e-02  -1.7218935e-03  -1.0486487e-02   3.8893052e-03   7.5041839e-02   1.9340470e-02   1.6320387e-02   1.3554132e-02   1.0825666e-01   1.3984203e-02   4.0236532e-02   1.6661029e-01   0.0000000e+00  -3.5365894e-02  -7.8714718e-02  -1.4583772e-02  -5.8581899e-03   4.6005375e-02  -1.0036849e-02   1.0872330e-01   2.0253468e-02  -2.6762099e-03  -2.7828609e-02  -3.8663036e-02   4.7195166e-03   4.0491138e-03   8.4300733e-02  -6.4370131e-02   6.5836692e-02  -1.8894330e-02  -7.2025866e-02  -4.5537254e-02  -3.4848895e-02   2.1956524e-02  -1.1279758e-01  -4.1900746e-02  -4.0650125e-02  -2.8832138e-02   1.2079869e-01  -8.3714725e-02  -4.4301851e-02   4.9194585e-02   4.4630444e-02   1.1115125e-02  -4.0696914e-02   7.1602170e-03   5.5897088e-02
   6.8915900e-02  -3.5135371e-02  -5.7449897e-03  -3.1039122e-03  -2.1822043e-02  -3.3120994e-02  -1.2800367e-01  -1.9148167e-02   1.0926626e-03  -3.6210057e-03   5.8033122e-04  -4.3178539e-02  -6.1197528e-04   1.9093297e-03  -1.3715678e-02  -3.0203628e-03   1.0589090e-01  -1.1489287e-02   5.5564108e-02   2.2133394e-03   2.0049205e-02  -9.7433716e-02   8.4713325e-05   2.6993293e-02   4.9519001e-02   9.1207000e-03  -6.8367512e-03  -9.0139312e-02   3.1762620e-02  -3.2655693e-02  -4.3115390e-02   7.5082939e-02   3.5245629e-02  -6.4419193e-02   1.1694995e-02  -4.1459330e-02   4.8593919e-02  -2.3758271e-03   3.1479047e-02  -4.4712944e-02   9.6077411e-02  -1.0648587e-02   5.3547184e-02   1.9712698e-02   4.4506139e-02   1.8353098e-02   2.2096192e-02   2.0412770e-02   4.1492225e-02   8.9490386e-04   1.2748470e-02  -6.4359931e-02   1.4467594e-02   1.1962058e-01   1.4970017e-02  -3.5365894e-02   0.0000000e+00   7.6453703e-02  -2.6598076e-03  -3.4248239e-02  -2.1797602e-02  -4.4905448e-02  -4.5791466e-04  -1.8280374e-04  -5.2839361e-02  -7.7096441e-02  -1.0634445e-01  -5.3693279e-02  -5.7894968e-03   1.2696252e-02   6.5585165e-02   2.2770835e-01  -2.3096891e-02  -1.2582274e-01   6.0371431e-02   1.0813769e-02   2.8980012e-02  -1.7421608e-01   1.5921734e-01   1.5334385e-01   5.6335874e-02  -1.2411899e-02   1.2855508e-02  -3.6030456e-02  -8.4365018e-03  -3.9895727e-02   3.8461006e-02  -3.5865582e-03  -1.8672416e-02   8.0106415e-03
   8.2801867e-03   1.0863830e-01  -6.5074884e-02  -2.8042702e-02   2.5808575e-03   7.4875365e-02  -7.2746505e-02  -1.4669564e-01  -4.1574873e-02   3.2580789e-02  -4.0757126e-02  -3.4516350e-02  -2.7673158e-02  -8.4393847e-02  -1.5233426e-02  -4.3237917e-02   2.5440652e-02   3.7183907e-02  -2.3720623e-02   1.9207014e-01  -5.4558287e-02  -1.5423899e-02  -9.3465767e-03  -1.7052351e-02   9.0978900e-02   1.4518282e-02  -1.3123550e-02  -8.3792978e-04  -2.7794095e-02   3.9264287e-02  -7.3920139e-02   2.1171795e-02  -2.6452010e-02   2.1806318e-02   7.3408973e-02  -7.2617134e-02  -7.6338444e-03  -2.1604161e-02   1.0716488e-02   3.5095620e-02   9.2100498e-02   2.8341536e-02   4.4155731e-02  -9.1233954e-03   1.6385255e-03  -5.1282869e-02   5.2535011e-03  -6.2760907e-02  -6.1020190e-02  -1.0145511e-01   1.1842739e-02  -1.7628805e-02   3.7854718e-02  -4.6342182e-03   4.0221356e-02  -7.8714718e-02   7.6453703e-02   0.0000000e+00  -1.1300238e-01   1.9612420e-02  -8.4445905e-02   1.2607070e-01  -6.3794515e-02   1.6428270e-01  -3.3567733e-02   1.1697332e-02  -4.8655816e-02  -5.1627893e-02  -1.0437125e-01   1.4026743e-02   3.0948334e-03   2.0823073e-02  -2.5451071e-02  -7.2777223e-02  -6.6405533e-02   2.1638883e-02  -5.8841162e-02  -6.5866831e-02   2.8249809e-03  -3.5336578e-02   2.1276728e-02   1.1882090e-01   3.2863257e-02  -6.1239801e-02   2.8634629e-02   1.1151400e-02  -8.3295502e-02  -9.1575804e-02  -4.5717175e-02  -5.9646982e-02
   3.4907153e-02   5.0567819e-02  -2.4847473e-02  -7.7996230e-02   2.3050817e-02  -4.8198964e-02   1.5504118e-02  -3.7287546e-02   2.7282605e-02  -1.5531809e-02   8.6949315e-02  -8.4500425e-02  -3.6313394e-02  -3.8303626e-02  -3.9094044e-02  -2.2331877e-02  -1.4713163e-03  -8.0348771e-03   6.4620759e-03  -1.6500674e-01   7.2279771e-02   3.4825303e-02  -3.0028245e-02  -1.7968329e-02   8.0640850e-02  -3.9206095e-02  -8.0039898e-02  -8.2864526e-02   1.4336973e-02   8.9968131e-03  -1.2757547e-01   7.5648338e-02   1.8622558e-01  -1.7824686e-02  -8.2430782e-02   3.4018406e-02  -3.5085810e-02  -7.9961799e-02   5.8194487e-03   1.0344985e-02  -3.5738290e-02   1.3187762e-01   9.3982580e-02   9.8847158e-03   8.7542091e-02  -8.1507799e-02  -6.7596214e-02  -5.7889565e-02   1.1391692e-02  -2.1733632e-02   1.3448461e-02   6.5538791e-02  -3.7941316e-02   1.0312098e-01   7.4883486e-02  -1.4583772e-02  -2.6598076e-03  -1.1300238e-01   0.0000000e+00   5.7930560e-02   1.5416441e-01  -4.1839917e-02  -8.3425834e-02   5.1709043e-02   7.2861008e-02  -4.0186737e-02   1.2142231e-01   3.2102511e-02  -4.9803859e-02   5.9689559e-02  -5.9855554e-02  -5.5077994e-02  -1.2352424e-02  -3.9969886e-02  -7.5246272e-02  -7.0886395e-02   1.4009351e-02  -1.4634626e-01   7.2514453e-02  -2.3839697e-02  -1.2387148e-01  -3.6785833e-02  -1.5392413e-02  -4.9879887e-02  -2.9515036e-02   8.1501275e-02  -2.0507342e-02  -1.7173748e-02   1.2059985e-02   4.8658091e-02
   5.1628689e-02   8.6859461e-02  -5.7721638e-02  -8.7750375e-02   3.3214432e-02   3.9430521e-02  -2.0107210e-02  -1.1090193e-01  -8.9814412e-02   2.9049124e-02   3.3402357e-02  -2.7566753e-02  -3.4748193e-02  -2.0085958e-02  -1.2220549e-02   3.6398481e-03   1.9848043e-02   1.2544383e-02  -1.3523960e-02   3.4524180e-02   6.1030542e-02   7.7980027e-02   5.2304465e-02  -6.2806084e-02  -7.5541718e-02   9.9688317e-03   6.3486170e-03   2.8103367e-02  -2.8305139e-02   4.2886688e-02  -5.7185282e-02   1.0466520e-01  -9.8461146e-03   9.3921900e-03  -7.6537784e-02   6.7882544e-03  -1.7500404e-02  -1.7209517e-02   3.7395311e-04   4.1283797e-02  -6.1223424e-02   3.8804452e-02  -5.9743026e-02  -6.5862111e-02  -1.4967242e-02   5.9177741e-02  -1.1516111e-02   4.8606460e-02  -1.0302040e-03   1.0328556e-01   2.4889908e-02   3.1566606e-03   5.2696085e-02  -2.4711510e-02   4.7071188e-02  -5.8581899e-03  -3.4248239e-02   1.9612420e-02   5.7930560e-02   0.0000000e+00   3.9153190e-02   1.8711474e-01   1.6574187e-02   8.1087402e-02   6.4953391e-02   1.0755632e-01  -6.3014291e-02   1.1200457e-01   5.0671997e-02   7.1214037e-02   2.8013727e-02   2.3255319e-02   1.6913648e-02  -6.3896051e-02  -4.0301640e-02  -2.1190900e-02  -1.5490774e-02  -4.4210220e-02  -1.4866996e-02  -1.5152205e-02  -1.1005938e-03  -3.6597357e-02  -1.9548115e-02   2.0929280e-02  -1.3509263e-02  -3.6310578e-02   1.5396839e-01   7.7740563e-02   3.0779002e-02   1.9219878e-02
   9.9342577e-02   3.2327251e-02  -3.4003234e-03  -1.0339975e-01  -7.3760875e-02   6.4785673e-02   1.7211979e-01   7.4105755e-02   1.8043903e-02   6.2783195e-02   5.3830435e-02  -9.0814621e-03   2.0065621e-02  -1.1954427e-01   1.0432819e-01   1.0169403e-02  -6.9374699e-02   2.6302213e-03  -2.8149044e-02  -1.1609574e-01   4.1224916e-02  -6.6733152e-02  -7.9384616e-02  -8.4652380e-02  -4.2891430e-02   2.3835779e-02  -4.9489306e-02  -5.8082618e-03   8.6271846e-02  -4.5653087e-02   5.0905819e-02   4.0815840e-02  -1.1424341e-02  -8.2954507e-02   9.0426321e-02  -6.5418333e-02   2.8889381e-02   9.4134817e-02  -9.1996187e-02   8.3248850e-04  -4.0155453e-02  -1.9092283e-01   4.9080162e-02  -1.1894954e-01  -6.8420616e-02  -9.3603474e-02   9.6975911e-02  -2.1781350e-02  -1.6355177e-02  -1.5238136e-02  -2.0692529e-02   3.5760722e-02   8.6303118e-02   4.5945263e-03   5.1695470e-02   4.6005375e-02  -2.1797602e-02  -8.4445905e-02   1.5416441e-01   3.9153190e-02   0.0000000e+00  -4.8876580e-02   2.1648865e-01   1.0300792e-01   5.4406532e-02  -3.5502719e-02  -3.4925983e-02  -2.3776506e-02  -1.2629244e-01  -2.4111013e-03   1.1046010e-02  -1.8838755e-02  -5.7680607e-04   4.7690044e-03   9.5126760e-02   1.3641745e-01  -1.4846460e-01   1.3512208e-01   4.2492940e-02   1.5334718e-02   5.4651327e-02   3.8492817e-02   1.7672724e-02  -7.3058182e-02   6.4838620e-03  -3.2557808e-02   3.5400322e-02   2.0823740e-02   4.4312994e-02   2.1115116e-02
  -3.6987868e-02   3.2144468e-02  -1.8788596e-02   5.6386584e-02   4.0652619e-02   5.7533414e-02   7.4756655e-02   8.6727822e-02   4.2711416e-02  -2.4340450e-02   7.3809998e-02   2.7464767e-02   8.4957151e-02   9.1841051e-02  -4.0258093e-02  -1.8041000e-02  -2.4535475e-03  -2.1062028e-02   1.0744943e-02   2.0789516e-02  -4.2716327e-02   7.8451629e-02  -4.7758165e-02  -1.1357714e-01  -4.5232694e-02  -7.9028145e-02  -2.8312536e-02  -3.1250109e-02  -8.3801216e-02   6.9631092e-02  -4.3489101e-02   3.4549892e-02   3.3620258e-02   4.7540081e-02  -6.1400460e-02  -2.2597590e-03   2.3122913e-02  -1.1192003e-02  -7.8759316e-02  -5.3872233e-02   8.1945862e-02   4.8250086e-02  -7.2005208e-02   1.3859865e-02  -4.2865156e-02   5.2598178e-02   4.4754766e-02   1.4774825e-02   9.3740358e-03   2.4819093e-02  -4.3876792e-02  -3.2374437e-02  -3.1077344e-02   4.6767633e-02   1.0075741e-02  -1.0036849e-02  -4.4905448e-02   1.2607070e-01  -4.1839917e-02   1.8711474e-01  -4.8876580e-02   0.0000000e+00   5.3998889e-02   1.9900855e-01  -8.0806176e-02   1.9006093e-01   1.6319733e-02   3.4059668e-02  -1.9759826e-01  -3.4464608e-02  -6.1004954e-03  -4.5362836e-02  -2.8515614e-02  -7.1406583e-02   4.8841640e-02  -2.0483893e-01  -2.4172772e-02  -1.6298342e-02  -1.2358545e-01  -9.3108846e-02  -7.0939913e-03   6.0405967e-02   8.3981308e-02   1.1640372e-02   4.6722221e-03  -5.5695689e-03   2.3453695e-02   1.2228110e-02   2.0233227e-02   5.7904428e-02
  -4.1435287e-02  -2.4479793e-02  -3.3119855e-02  -3.9157931e-02  -4.4874972e-02   3.8180174e-02   1.3977161e-02   7.1930292e-02  -6.1525234e-02  -2.8117077e-02  -1.3783883e-02  -8.2183870e-02  -1.3663932e-02  -1.6786956e-02  -4.5144920e-02  -3.7083726e-02   1.1247770e-01   2.5768088e-02  -8.0310375e-02  -5.1362823e-03   5.0985170e-02   8.1944811e-02   4.9401183e-02  -9.1778569e-02   1.0462191e-02  -6.0743315e-02  -3.3538871e-02   2.3425129e-02  -2.4254530e-02  -3.9073817e-02   1.7652517e-01   6.5428356e-02   3.9770914e-03  -6.2716907e-02  -1.4605921e-02  -4.5326405e-02  -1.6392562e-02   1.5793846e-01  -3.6019319e-02  -5.1522300e-02   5.8435332e-03  -1.4172970e-02  -8.2535568e-03  -7.1667309e-02   5.1751662e-03  -2.7297895e-02   4.6127959e-02  -4.7906660e-02   3.8770740e-02  -3.1029610e-02   8.8060331e-03   7.9176396e-03  -8.0575533e-03  -7.3867741e-03  -3.9104419e-02   1.0872330e-01  -4.5791466e-04  -6.3794515e-02  -8.3425834e-02   1.6574187e-02   2.1648865e-01   5.3998889e-02   0.0000000e+00   9.8688443e-02   9.6941719e-02  -1.0829921e-01   1.0152064e-02   1.6395267e-02   1.2347549e-02   7.1057434e-02  -3.1722999e-02  -7.0387408e-02   9.4413305e-03  -2.1819723e-02   4.7254144e-02  -7.0544199e-02  -9.0307061e-02  -6.2347626e-02  -1.0134686e-02  -7.6186261e-02   2.3272288e-01   5.8802307e-02  -1.1405047e-02  -3.2354334e-04   2.8939319e-02  -3.7010013e-02  -1.0775510e-02  -3.9669787e-03   1.3575710e-02  -9.7811607e-03
   8.9010541e-03   1.2714432e-02  -3.0697440e-02  -1.5777488e-02   1.2710238e-01  -2.8671544e-02  -9.7666216e-02  -6.0044228e-02  -2.7764557e-03  -5.2196576e-02   6.1740896e-02  -8.5684333e-02  -2.1542654e-02  -7.6767674e-02  -3.5529221e-02  -1.2141733e-01  -4.5353848e-02   2.0534839e-01   8.4709694e-03  -2.6718919e-02  -1.1329413e-01   5.8143937e-02  -6.7937336e-02  -1.2744910e-02  -3.9354008e-02   8.7298882e-03   1.0481031e-02  -4.6476897e-02  -3.8936527e-03   2.6981426e-02  -4.1831655e-02   3.3127614e-02   2.9054029e-02   5.8869262e-02  -3.2060854e-02   1.8304699e-01   4.2011230e-02   6.1920853e-02   1.7649610e-02   3.3625284e-02  -8.3221651e-02  -2.9962241e-03   1.0680191e-02  -3.8842821e-02   2.1223779e-02  -2.5425925e-03  -5.3894671e-02  -2.1562209e-02  -1.5773690e-02  -3.3820576e-02  -7.6570159e-02   1.8340970e-02  -3.0752952e-02   8.4441308e-02  -3.0913001e-02   2.0253468e-02  -1.8280374e-04   1.6428270e-01   5.1709043e-02   8.1087402e-02   1.0300792e-01   1.9900855e-01   9.8688443e-02   0.0000000e+00  -8.9971448e-02   4.8066148e-02  -1.7014741e-02   6.5086785e-02  -1.5021210e-02   4.2803306e-02  -4.8277710e-02   4.7133516e-03   6.9107748e-03  -1.1977119e-02   4.4552651e-02   8.8416940e-02  -1.0818126e-01   1.2663067e-01  -8.2698492e-02  -2.9170721e-02  -1.3783138e-02   8.6250659e-02   9.7526392e-03   4.6715487e-02   2.8905050e-02  -2.6911537e-02  -1.0481213e-02  -2.8578511e-02   3.6666421e-02   1.1255883e-02
   1.6280347e-02   3.9453502e-02  -1.6858214e-02  -2.1249582e-02  -2.3787069e-03   5.4637560e-02   5.6285909e-02   8.2693830e-03  -2.7342877e-03  -4.6207961e-02  -1.0910021e-01   1.0327730e-01  -6.9093218e-02  -9.3154922e-02   4.6599551e-02  -4.1717002e-02  -1.0205635e-01  -1.0014330e-01  -2.5813050e-02   5.0082442e-02  -4.2210885e-02   3.2578396e-02   1.4034550e-01   2.9941689e-02   1.4188543e-02   1.3303175e-01  -1.3975231e-03  -6.6534301e-02  -8.9327274e-02   6.0835684e-03  -3.4468312e-02   9.9482443e-02  -9.3127342e-02   1.2980228e-02   3.5854885e-02  -1.1558834e-01   1.3964451e-01  -4.6885535e-02   2.2740131e-01   1.0676183e-01  -9.5326031e-02  -9.9778274e-03  -3.9953276e-02  -1.2540603e-03   1.2012917e-01  -3.8595729e-02   2.9969647e-02   3.2490145e-02  -3.9607824e-02  -1.1781960e-01   8.1816026e-02  -1.0855654e-01  -5.9703001e-02  -1.1645801e-01   1.5464888e-01  -2.6762099e-03  -5.2839361e-02  -3.3567733e-02   7.2861008e-02   6.4953391e-02   5.4406532e-02  -8.0806176e-02   9.6941719e-02  -8.9971448e-02   0.0000000e+00   1.5326642e-01   7.6147777e-02   1.4472148e-01  -8.8861069e-02  -8.7722868e-02  -4.0423682e-02  -1.3320572e-02  -8.1831027e-02   2.6215568e-02   9.6469239e-02   7.0092082e-02   7.6709804e-02  -1.3845102e-01   9.1415958e-02  -2.7812332e-02   1.3034495e-01   7.1840721e-02  -5.3132376e-02   4.7328378e-03   1.5614876e-01   7.3755411e-02   3.7281187e-02   8.5874429e-02  -1.0586010e-01   3.1093995e-02
  -4.6735874e-02  -4.6128838e-03   2.1690401e-02   8.6862212e-02  -2.8752728e-03  -6.2620705e-02   4.2029041e-03   1.7828578e-02  -8.3575340e-03  -9.5652152e-03   4.0266429e-02   6.5521159e-02  -1.2972849e-02  -9.6418634e-02  -1.1286401e-02   9.0838606e-02  -1.0314341e-02  -3.8807349e-02  -7.1283044e-02  -7.2516799e-02   9.2130616e-03  -1.8126882e-02   9.1802011e-02   5.3486747e-02  -5.0025931e-02   7.3281752e-02  -3.2980967e-02  -1.6623650e-02   2.5207201e-03  -8.0307794e-02  -1.8642323e-04  -3.6260729e-02  -7.6771782e-02   2.3884538e-03   1.2207260e-01  -1.1799755e-01   2.8490573e-02   5.1296966e-02  -4.7676052e-02  -3.2412649e-02  -3.9324650e-02   3.9176505e-02   1.3753273e-02  -8.4228145e-02  -1.5668267e-02   6.5519032e-02  -3.7048831e-02   2.0728281e-02   3.2579094e-02   7.8133242e-02   4.3372256e-04   4.9336016e-02  -9.0798392e-02   1.7544132e-02  -6.8120736e-02  -2.7828609e-02  -7.7096441e-02   1.1697332e-02  -4.0186737e-02   1.0755632e-01  -3.5502719e-02   1.9006093e-01  -1.0829921e-01   4.8066148e-02   1.5326642e-01   0.0000000e+00   1.6824645e-02   1.2658241e-01  -1.0515114e-01   5.9224447e-02  -3.6045301e-02   1.5688508e-02  -1.7676973e-02  -5.3434565e-02  -5.1400633e-02  -3.4525614e-02  -1.2629231e-02  -3.8757538e-02  -9.4005067e-02   8.1445307e-02  -5.9915414e-03   3.0460531e-02   1.8750680e-02   4.2462779e-02   1.0630093e-03   3.9994059e-02  -1.2498102e-02   1.0373350e-01  -3.9715832e-02   2.8759984e-02
  -4.6511905e-02  -3.0117305e-02   4.7439942e-02   5.1808371e-02   2.9289912e-02  -3.6918184e-02   5.3306102e-02   4.2756064e-02  -5.9274148e-02  -1.8713604e-02   4.5227374e-02  -2.4410079e-02   2.0412682e-02   4.1298220e-02  -8.4609761e-02  -6.3252888e-02  -2.4895432e-02  -6.9693105e-02   1.1103094e-01  -6.5895495e-02   5.2512750e-02  -3.3918028e-02  -5.0822864e-02  -2.2731575e-02   3.6803343e-02  -8.9596856e-02   7.2632489e-03   1.2345352e-03   7.8398257e-03  -5.9858676e-02   4.4886315e-02  -4.2622876e-02   5.8254618e-02  -1.2428364e-02   1.5662781e-01  -8.6135808e-02  -5.3630571e-02  -9.4521970e-02   4.2788683e-02  -9.5149993e-02   1.0736090e-01   5.0992027e-02   3.0725662e-02  -4.4962544e-02   1.1578975e-01   5.4666902e-02   1.0360255e-01  -4.6245826e-03   4.0668477e-02   1.2173780e-02  -5.7634970e-02   4.0310492e-03  -5.8823032e-02  -3.9079748e-02  -3.7669316e-02  -3.8663036e-02  -1.0634445e-01  -4.8655816e-02   1.2142231e-01  -6.3014291e-02  -3.4925983e-02   1.6319733e-02   1.0152064e-02  -1.7014741e-02   7.6147777e-02   1.6824645e-02   0.0000000e+00   3.3653706e-01   8.0836560e-02   2.1141562e-02  -8.0081646e-02  -9.6621491e-02  -5.2875149e-02   1.6364380e-02  -1.0052619e-01   1.3449418e-01   1.4589452e-01  -1.1180391e-01  -2.7080862e-02  -1.2108101e-01  -2.3401701e-03  -2.3306650e-02   2.1285492e-02  -3.6093320e-02  -2.4331970e-02  -1.0661052e-01  -1.2432524e-02  -8.9189778e-02  -4.6571353e-03  -3.3671138e-02
  -3.9740532e-02  -3.2137466e-04   5.6140070e-03   1.3228419e-02   4.1430996e-02  -6.4634446e-02  -3.6878095e-02   1.1933262e-03  -3.8179945e-02  -3.3972225e-02   6.7967629e-03  -1.8298917e-02  -5.5953005e-02   2.2997957e-02  -5.1883988e-02  -2.6609938e-02   1.0217685e-03   1.9430144e-02  -3.2929814e-03  -5.3557948e-02   5.7185539e-02   4.5018325e-02  -2.1118119e-02  -8.2541435e-02   7.4251526e-02  -2.1106349e-02  -1.1377494e-02  -5.0548696e-03  -2.7611021e-02  -2.4948233e-02   5.9671060e-02  -9.9871367e-02  -7.2464678e-02   6.8084053e-02  -4.4679105e-02   1.1156983e-01  -6.7950575e-03  -5.5777335e-02   3.4237037e-02  -5.4040040e-02   1.8489306e-02  -3.2227459e-02   2.8130981e-02   1.7422492e-03  -2.8577169e-02   9.1874084e-02   5.9621617e-02   1.3994773e-02   1.1945335e-03   1.3948868e-02   6.5854467e-03  -5.8323490e-02   4.4387470e-02  -1.6305461e-02  -5.7062296e-03   4.7195166e-03  -5.3693279e-02  -5.1627893e-02   3.2102511e-02   1.1200457e-01  -2.3776506e-02   3.4059668e-02   1.6395267e-02   6.5086785e-02   1.4472148e-01   1.2658241e-01   3.3653706e-01   0.0000000e+00   2.8067483e-02   1.7124336e-01  -4.7635713e-02   8.6629983e-03   4.4351480e-02  -2.6872221e-03  -4.3490102e-02  -6.5890342e-04  -3.0455753e-02   5.3139697e-02  -5.7801969e-02  -3.1873915e-02   7.5413098e-02   2.9393995e-02  -2.4125604e-02  -4.3738383e-02  -3.1524935e-02  -5.6153203e-02  -2.7731605e-02  -3.3675744e-02  -4.1042407e-02  -3.2061058e-04
   5.9440804e-02  -2.8337845e-02  -1.0439727e-01  -6.7742581e-02   1.0295776e-01  -8.4626996e-03  -1.2026644e-02  -1.1238437e-01  -2.8937279e-02  -2.0492058e-03   4.6902572e-02  -3.0068547e-02   3.3431604e-02  -4.4417900e-03  -4.1547988e-02  -5.4366751e-02  -1.5526893e-02  -5.5937594e-02   1.3119729e-01   1.6949427e-01   4.5176269e-03  -6.2452998e-02  -1.7542242e-04  -5.1158750e-02   6.2054089e-02  -3.5356398e-02   1.0931786e-02  -3.1834126e-02   1.5292125e-02   1.7894743e-02   4.7696879e-02  -1.3406927e-01  -1.8579642e-02   3.3818708e-02   1.4379910e-02   8.7468214e-04   3.8124836e-02   5.2985712e-02  -2.9520581e-02   2.8371038e-02   1.0055677e-01  -5.4032178e-02   4.2463285e-02  -4.7775654e-02  -4.0794517e-02  -3.8507061e-02   3.2930941e-02   5.6577265e-02   8.4867488e-03  -2.2306681e-02  -1.8161291e-02  -1.0524991e-01  -6.5102052e-02  -5.5752157e-02   1.4160030e-02   4.0491138e-03  -5.7894968e-03  -1.0437125e-01  -4.9803859e-02   5.0671997e-02  -1.2629244e-01  -1.9759826e-01   1.2347549e-02  -1.5021210e-02  -8.8861069e-02  -1.0515114e-01   8.0836560e-02   2.8067483e-02   0.0000000e+00   4.3703698e-01   3.3329059e-02  -1.5950973e-02   1.2383532e-01  -7.0144764e-03  -6.4878527e-02  -1.1711103e-01   1.4365466e-01  -9.6871631e-02  -1.8414889e-03  -1.8065008e-01   3.1888348e-02   1.6056554e-01  -2.8374908e-02   1.1456550e-02  -7.1750094e-02  -3.7860070e-02   1.1340362e-01   1.1439201e-01   2.8384417e-02   3.6860148e-02
  -7.7339438e-02   3.9700780e-02  -7.7627592e-03  -1.5282056e-04  -8.1873754e-02   2.8592672e-02  -5.1407981e-02   6.9310503e-02   8.2509012e-02   1.1367083e-02   5.7915407e-02  -1.6404619e-02  -6.5724815e-02  -1.0417023e-01  -1.5764583e-02   8.2503774e-02   1.7506390e-02  -4.3804640e-02  -1.8118672e-01   1.7868973e-02  -4.7310991e-02   9.6866112e-02   9.4769089e-02  -2.8971203e-02   1.5790051e-02  -1.5721650e-01  -1.5020812e-02   1.3633532e-02  -1.4231750e-02   7.3070975e-02  -2.8427964e-02   3.2881363e-02   4.6450596e-02  -2.2573884e-02  -4.1648704e-02  -1.4700674e-01  -4.4870270e-02  -4.9976013e-02  -5.5476812e-03   1.2682966e-01  -1.9761120e-01   6.0426560e-03  -3.1346886e-02   1.1658378e-01  -7.0927316e-03  -8.2185133e-02  -1.5236193e-01   2.9328428e-02  -7.6907817e-02  -1.8197538e-02  -2.5396225e-02  -7.1296760e-03   2.7470327e-03   8.9648789e-02  -1.3391958e-02   8.4300733e-02   1.2696252e-02   1.4026743e-02   5.9689559e-02   7.1214037e-02  -2.4111013e-03  -3.4464608e-02   7.1057434e-02   4.2803306e-02  -8.7722868e-02   5.9224447e-02   2.1141562e-02   1.7124336e-01   4.3703698e-01   0.0000000e+00  -1.0944740e-01   1.5304324e-01   1.7944975e-02  -1.3050688e-02   1.0818170e-01   4.4280199e-02  -1.0907906e-01   1.9103907e-02   1.3652960e-02   1.5646956e-01   1.2329331e-01  -3.0389817e-02  -2.7421537e-02  -4.1028035e-02  -7.5123151e-03   7.7336197e-03   9.5387189e-02   3.5582942e-02  -4.1681941e-02  -8.1549945e-04
  -2.6868568e-03  -4.1676273e-02  -2.1189702e-02   1.7648056e-02  -2.6725051e-02  -3.7058960e-02   4.9244086e-02  -5.2147999e-02  -8.6125371e-02  -3.8168686e-03   7.5711033e-02  -4.6340034e-02  -9.6762179e-03   2.2890446e-02   8.7770561e-03   7.6872730e-04   4.5665242e-04   1.0642221e-02  -5.1407664e-02  -9.3289219e-03   8.9473019e-02   1.6992121e-01   3.0326049e-02  -5.8719628e-03  -7.5858937e-03   3.7930989e-02  -2.7529623e-02  -1.1896319e-01  -1.3615391e-03   7.7279423e-02   2.1444169e-01   5.8276915e-03  -1.2392011e-01  -1.3511842e-02   9.6724741e-02  -7.5254873e-03   6.2451092e-02  -3.3566720e-02   8.2174028e-02  -8.1075831e-02  -7.9477428e-02  -2.1915628e-02  -5.4915776e-02  -5.1235735e-02  -2.1640401e-02   2.5940665e-02   7.0758171e-02  -5.8804626e-02  -1.9446537e-03   3.2972213e-02   1.8971686e-02   6.1250844e-02   4.2740137e-02   1.8554481e-02   1.5187965e-01  -6.4370131e-02   6.5585165e-02   3.0948334e-03  -5.9855554e-02   2.8013727e-02   1.1046010e-02  -6.1004954e-03  -3.1722999e-02  -4.8277710e-02  -4.0423682e-02  -3.6045301e-02  -8.0081646e-02  -4.7635713e-02   3.3329059e-02  -1.0944740e-01   0.0000000e+00   1.7749665e-01   1.4222272e-01   2.6975877e-02   3.0936824e-01  -1.3955293e-02   7.6760489e-02   2.3468640e-02  -9.8810309e-02   1.3038202e-01  -7.3851035e-03  -8.5969460e-02   3.0601147e-02  -4.8009629e-02  -5.9422291e-02  -1.1431811e-01   3.5108316e-02  -4.5472768e-02  -4.2467749e-02   4.4569890e-02
  -1.5456776e-02  -3.4096656e-02  -9.2868431e-03   2.7527894e-03  -5.6167122e-02  -3.0564974e-02   3.5910911e-02   6.3329231e-02  -2.3643791e-02  -2.5354709e-02  -1.1679002e-01   8.9667870e-03   1.8309770e-02  -5.3638495e-02   8.0225648e-02  -2.2755130e-02  -1.6888687e-02   7.7481825e-02  -3.8768797e-04  -5.8814346e-02   3.0935234e-02   2.4392961e-01  -4.2888379e-02   6.9352490e-02   9.1813417e-02  -1.5651412e-02  -6.6332171e-02  -1.6145121e-02  -1.7175048e-03  -1.1250767e-01  -5.4156385e-02   2.6539439e-01  -3.1728208e-02   9.0149958e-02  -1.3850145e-01   4.9526918e-02   2.1228261e-03  -9.8625998e-02  -7.7674769e-02  -6.5064304e-02  -4.3968106e-02   1.1585328e-01   4.9155189e-02  -1.4264914e-01  -1.1492966e-01  -5.3167658e-02  -3.9329911e-02   1.6715824e-02  -2.3118015e-03   1.1898832e-01   1.5699718e-02   5.6727351e-02  -7.8953013e-02  -7.9127442e-02  -7.6981010e-02   6.5836692e-02   2.2770835e-01   2.0823073e-02  -5.5077994e-02   2.3255319e-02  -1.8838755e-02  -4.5362836e-02  -7.0387408e-02   4.7133516e-03  -1.3320572e-02   1.5688508e-02  -9.6621491e-02   8.6629983e-03  -1.5950973e-02   1.5304324e-01   1.7749665e-01   0.0000000e+00  -1.0689529e-01  -2.1553449e-02  -1.6470792e-01   1.9499453e-01   9.8690121e-02  -3.1420642e-02  -4.1443635e-02  -1.8357058e-01  -1.2013502e-01   4.0667905e-02  -2.6198145e-02  -7.3002753e-02  -2.2902069e-02  -2.3839644e-02  -9.5568141e-03   3.2580041e-03  -2.0789412e-02   5.7909824e-02
   1.4874393e-02  -2.1143519e-02   9.0829909e-03   1.3184789e-02   4.1409123e-02   7.4752856e-03  -8.8096739e-02  -6.2024900e-02  -1.7706774e-03  -6.2555722e-02   1.4870823e-02  -4.6488223e-02   6.7333176e-02  -6.7894215e-03   1.4127537e-02   4.4599474e-02   2.8675229e-02  -8.2235515e-02  -1.0649573e-01  -9.5759378e-02  -4.5584626e-02   2.1870669e-01   2.6992542e-02   4.4535120e-02  -9.4370164e-02   6.7693356e-02  -4.0014026e-02   5.3850350e-02   1.4765379e-01   4.2863207e-03   3.3744230e-02   5.4708795e-02   6.8135982e-02  -3.4048802e-02  -8.9404871e-02  -4.0815890e-02   2.0762422e-02  -4.2861969e-02  -1.6574900e-01   7.1410471e-02   1.4200002e-01   2.2577160e-02  -5.4376524e-02  -3.5420813e-02  -4.8914864e-02  -7.7326421e-02   5.2829080e-02  -2.9045448e-02   2.5096414e-02  -4.7374525e-02   1.6493064e-02  -5.0414584e-02  -2.7495618e-02  -3.4393781e-02  -6.4223462e-02  -1.8894330e-02  -2.3096891e-02  -2.5451071e-02  -1.2352424e-02   1.6913648e-02  -5.7680607e-04  -2.8515614e-02   9.4413305e-03   6.9107748e-03  -8.1831027e-02  -1.7676973e-02  -5.2875149e-02   4.4351480e-02   1.2383532e-01   1.7944975e-02   1.4222272e-01  -1.0689529e-01   0.0000000e+00   1.6587513e-01   3.0790826e-01   5.5669085e-02   6.7241415e-03  -2.2911267e-01   8.1192229e-03   1.0270312e-01  -4.5055135e-02   4.4397859e-02  -6.0942019e-02  -1.4847862e-02   7.1293627e-02   6.8945928e-02   6.9436208e-02  -2.6669716e-02   4.2180281e-02  -4.9396607e-02
  -5.4171610e-03   3.7885611e-02   1.3742382e-03  -3.5551453e-02   1.4892880e-01  -4.3352084e-02  -1.4541557e-01   4.3442432e-02  -8.4338571e-02   7.3343259e-02  -1.8171720e-02   4.5435422e-02  -3.6297557e-02  -1.0373095e-01   2.2730334e-03  -5.7073195e-02   2.2154493e-02   1.7304306e-02  -4.5879065e-02   2.5474924e-02   1.0754643e-01  -1.5528302e-01   5.8261960e-03  -1.5116883e-02   5.1160179e-02  -4.7199235e-02   7.4299576e-02  -2.3400100e-03  -1.1577110e-01   1.1166334e-01  -5.0483881e-03   2.2421241e-02   6.8297356e-02   9.2183457e-02  -6.0346319e-02   8.5263635e-03  -1.1396874e-01   2.8156245e-02  -4.3768067e-02  -1.1211014e-01  -1.0566216e-01   2.9153337e-02  -2.9957389e-02  -6.7287441e-02  -7.5902532e-02  -2.9657194e-02   4.9026316e-02  -8.0491721e-02  -6.4227666e-02  -7.4833794e-02  -1.2365366e-02   3.5936424e-02  -4.6431493e-02   1.7094598e-03   4.0995656e-02  -7.2025866e-02  -1.2582274e-01  -7.2777223e-02  -3.9969886e-02  -6.3896051e-02   4.7690044e-03  -7.1406583e-02  -2.1819723e-02  -1.1977119e-02   2.6215568e-02  -5.3434565e-02   1.6364380e-02  -2.6872221e-03  -7.0144764e-03  -1.3050688e-02   2.6975877e-02  -2.1553449e-02   1.6587513e-01   0.0000000e+00   8.4645516e-02   4.3331594e-01  -1.4964706e-01   1.7806314e-01  -6.0691477e-02   3.9376645e-02   2.8599567e-02  -8.5383519e-02   2.0783919e-02   7.3853963e-03  -1.0901497e-02   1.3873183e-02   8.8105712e-02  -2.8751128e-03  -2.6518168e-02   6.0407918e-02
   7.8683115e-02   2.6773962e-02   2.6464625e-02  -6.1245669e-02  -1.1520343e-01  -1.1008178e-01   4.7257271e-02   3.0803871e-02  -9.8209014e-03   8.6177675e-02   1.5833181e-02  -1.8694131e-02   1.3683368e-02  -8.3196718e-02  -2.2302498e-02   2.9998999e-03  -7.2715669e-02  -8.7481012e-02   3.8358900e-02  -2.7029819e-02  -5.7921661e-02  -5.5160835e-03   3.4783004e-02   1.0208977e-01  -7.0330985e-02  -1.3029894e-01   4.2113023e-02   2.5607407e-02   1.3847552e-02  -4.3924040e-02  -6.1233502e-02   1.8011259e-02   5.9421645e-02  -1.2548379e-02  -1.3062311e-01   1.0025691e-01   9.4095364e-02  -5.7567219e-02   4.3141919e-03  -3.9531105e-02   2.8441122e-01   8.4188301e-02   3.4807410e-02   6.5718230e-02   7.7621109e-02   9.7651489e-02  -7.4439626e-02  -1.1718397e-01   3.6423376e-04   1.1964648e-02  -5.3809675e-02  -1.4310442e-02   1.9723851e-02  -6.9050431e-02  -1.7772457e-02  -4.5537254e-02   6.0371431e-02  -6.6405533e-02  -7.5246272e-02  -4.0301640e-02   9.5126760e-02   4.8841640e-02   4.7254144e-02   4.4552651e-02   9.6469239e-02  -5.1400633e-02  -1.0052619e-01  -4.3490102e-02  -6.4878527e-02   1.0818170e-01   3.0936824e-01  -1.6470792e-01   3.0790826e-01   8.4645516e-02   0.0000000e+00  -3.1773579e-02   1.3761553e-01  -1.1192508e-01  -3.9579999e-02  -1.8204449e-01   1.4193431e-01  -8.5730806e-02  -9.0574961e-02  -1.1458373e-02  -3.2234314e-03  -1.2862977e-02  -9.3953513e-02   5.4403276e-03  -8.9502377e-02   8.0273161e-03
  -7.2374375e-03   9.2895027e-02  -1.3743594e-02   5.4729500e-02  -6.8367442e-02   3.3909321e-02  -1.1747560e-02   9.0277613e-04   6.0262538e-02  -7.3760606e-02   3.7016194e-02   1.0865193e-01   2.7744361e-02  -1.3778721e-02   2.2592574e-03  -4.5772482e-02  -4.7306357e-02   7.2513998e-02   2.7040440e-01   7.3267999e-02   3.1262978e-02   1.1335560e-01  -1.0551215e-01  -5.2269058e-02  -2.2603439e-01   9.4047695e-02  -4.6269397e-02   2.8871099e-02  -8.4279232e-03  -1.0117880e-01  -4.2906555e-02   3.7731438e-02   5.4014136e-02  -3.8807236e-02   1.0054085e-01  -1.1236062e-01  -2.5347365e-02   1.5514987e-01   1.1624455e-02  -4.0065303e-02   8.4109106e-02   5.4343856e-02  -4.0212063e-02  -3.8611888e-02   7.9359454e-02  -7.4057914e-02  -1.1429589e-01   4.5005614e-02   2.3034556e-03  -3.9134033e-02  -2.2280509e-02   8.1348950e-02   8.5427711e-02   7.3120420e-02   1.7869153e-02  -3.4848895e-02   1.0813769e-02   2.1638883e-02  -7.0886395e-02  -2.1190900e-02   1.3641745e-01  -2.0483893e-01  -7.0544199e-02   8.8416940e-02   7.0092082e-02  -3.4525614e-02   1.3449418e-01  -6.5890342e-04  -1.1711103e-01   4.4280199e-02  -1.3955293e-02   1.9499453e-01   5.5669085e-02   4.3331594e-01  -3.1773579e-02   0.0000000e+00   1.4138138e-02  -5.3892276e-02  -1.0263363e-02  -1.0865139e-01  -3.8438609e-03   1.4796649e-01   1.5366350e-02   1.7798381e-02   2.5502931e-02   4.1100204e-02   1.2838600e-02  -7.8590091e-03  -3.2163767e-02  -1.9255906e-02
   2.1728984e-02  -7.4220736e-02  -5.6154880e-02  -7.8156054e-02   4.5452898e-02  -2.0574840e-02   2.3644027e-02  -1.1207330e-01  -6.0043905e-02  -6.7381478e-02  -4.0235764e-02  -2.0705918e-02   5.1853352e-02  -4.1847670e-02   3.5117524e-02  -1.1712753e-01  -7.8144188e-02   7.0635462e-02   5.8183029e-02  -2.6771619e-01   2.7098746e-03  -9.3501085e-02  -4.8367452e-02  -4.7932110e-02  -5.0192630e-02   4.5431521e-02   2.5320157e-02   4.6192160e-02  -7.1659422e-02   5.7263875e-03   4.6759989e-03   4.2793192e-02   2.4258984e-01  -5.9539342e-02  -9.9257704e-02  -1.1647912e-01   7.0064284e-02  -1.0866294e-01  -1.8255795e-02  -2.4861082e-03  -2.4119994e-01  -3.0475688e-03  -3.4791707e-02  -1.5902978e-02  -3.2864094e-03  -1.8496559e-02  -4.1941265e-02   6.9439679e-02  -9.0936878e-03  -5.8311608e-02  -6.4818263e-02   2.1702000e-02   1.5471402e-02  -2.6230160e-02  -4.4201532e-02   2.1956524e-02   2.8980012e-02  -5.8841162e-02   1.4009351e-02  -1.5490774e-02  -1.4846460e-01  -2.4172772e-02  -9.0307061e-02  -1.0818126e-01   7.6709804e-02  -1.2629231e-02   1.4589452e-01  -3.0455753e-02   1.4365466e-01  -1.0907906e-01   7.6760489e-02   9.8690121e-02   6.7241415e-03  -1.4964706e-01   1.3761553e-01   1.4138138e-02   0.0000000e+00   2.9110285e-01  -1.4255141e-02   9.0107084e-02  -8.8964035e-02   4.6396714e-02   1.7067301e-01  -2.6752625e-02  -4.2225466e-02  -1.7142710e-02  -9.8359092e-02  -3.6329127e-02   7.7098047e-02  -8.3197998e-02
  -1.0602620e-01   2.1413767e-02  -3.9068068e-02  -2.9468405e-03  -8.0527951e-02  -9.5144656e-02  -2.0690681e-02  -9.8969852e-02   1.8292837e-03  -9.4482925e-03  -2.7260994e-02  -4.5523787e-02   4.2582310e-02  -1.6601721e-02   9.6481918e-04   1.6967651e-04   4.4349055e-03  -1.1006928e-01  -1.0300215e-02   2.2579391e-02   2.9520620e-02   1.3457918e-03   7.9239092e-02   2.7212667e-02   8.2503433e-02  -6.0125819e-04  -5.9054082e-02  -6.7269204e-02  -1.7943263e-02   9.7546658e-02   1.0451590e-01   3.3302013e-03  -1.1562758e-01   1.1837518e-01   5.1712929e-02  -3.5486864e-01  -4.6240520e-02   4.5885495e-02  -3.6670357e-02   3.9429035e-02   2.4243853e-01   1.0678896e-01  -2.8122090e-03   1.3462827e-02   2.1789084e-02  -6.1201311e-02   6.5016236e-02  -2.0145288e-02  -3.5451587e-02   2.9755856e-02  -7.3080215e-02  -8.9209469e-02  -5.3987910e-02  -2.6219176e-02  -1.0279923e-01  -1.1279758e-01  -1.7421608e-01  -6.5866831e-02  -1.4634626e-01  -4.4210220e-02   1.3512208e-01  -1.6298342e-02  -6.2347626e-02   1.2663067e-01  -1.3845102e-01  -3.8757538e-02  -1.1180391e-01   5.3139697e-02  -9.6871631e-02   1.9103907e-02   2.3468640e-02  -3.1420642e-02  -2.2911267e-01   1.7806314e-01  -1.1192508e-01  -5.3892276e-02   2.9110285e-01   0.0000000e+00   2.1238652e-01  -7.7562215e-02   6.9222536e-02  -1.1153879e-01  -1.4727519e-01   2.0370027e-02  -2.8427986e-02  -4.8190556e-02  -1.6449993e-01   2.0909118e-02  -6.3413888e-02   5.5585051e-02
   6.5487119e-02  -3.5716335e-03  -2.0618038e-02   5.6554423e-03  -1.4289844e-02  -2.2406693e-03  -1.0223855e-01  -5.8854931e-04  -1.8562249e-02   1.1566592e-01  -5.0529333e-02   2.7098430e-02   2.0951221e-02   2.9416228e-02  -8.3011970e-03  -5.9037950e-02   2.8235484e-01  -1.9298313e-02  -3.9163270e-02  -5.2127751e-02  -4.9692502e-02  -7.6297678e-02  -2.7696428e-02   4.0646218e-03   1.3072545e-03  -8.4511401e-02  -5.5018510e-02  -2.3893482e-02   8.1635568e-02  -4.2722872e-02  -4.0345906e-02   1.6957022e-01  -5.7362944e-02  -5.1873838e-03   8.4632473e-02  -8.9099505e-03   5.7622479e-02  -7.1484480e-02   5.7224469e-02  -4.9389745e-02  -4.9886805e-02   5.5349771e-02  -1.6243281e-03  -4.8982346e-03   7.2775661e-02   3.8515794e-02  -4.4889174e-03  -5.2741102e-02   1.3737250e-02  -4.0841449e-02  -7.1301401e-02  -2.4120564e-02  -5.7328213e-02   3.5883593e-02  -5.6193198e-02  -4.1900746e-02   1.5921734e-01   2.8249809e-03   7.2514453e-02  -1.4866996e-02   4.2492940e-02  -1.2358545e-01  -1.0134686e-02  -8.2698492e-02   9.1415958e-02  -9.4005067e-02  -2.7080862e-02  -5.7801969e-02  -1.8414889e-03   1.3652960e-02  -9.8810309e-02  -4.1443635e-02   8.1192229e-03  -6.0691477e-02  -3.9579999e-02  -1.0263363e-02  -1.4255141e-02   2.1238652e-01   0.0000000e+00   1.6536411e-01   1.6768751e-01   1.1784353e-01  -2.6978301e-02   2.0313964e-02   5.6548423e-02   1.4578149e-02   7.4464869e-03  -2.4231863e-02   2.2156866e-02   2.5599820e-02
  -1.0749651e-01   3.3001697e-02  -1.8237064e-02   4.3345388e-02   8.1387636e-03  -9.1981141e-02   1.4259187e-01   6.0574592e-02  -5.2556605e-02  -6.0881117e-02  -2.9423572e-02   1.4257156e-01  -5.3211687e-03  -1.5364283e-01  -3.6749331e-02  -1.1036226e-01  -4.1221177e-02   1.4686786e-01  -7.7159698e-02   1.3867517e-02   5.6006896e-02  -2.7890509e-02   7.0626733e-02  -5.3039379e-02  -3.5181683e-02   2.1083983e-02  -1.9737551e-02  -4.6625984e-02   2.3443051e-03   8.3931705e-02  -7.9919314e-02  -1.0639415e-01   2.8886759e-01   2.5995579e-02  -1.5352712e-01   7.9308363e-02  -3.7214392e-02   2.2772350e-01   1.2201788e-01   2.9798297e-02   1.1514972e-01  -3.3835818e-02  -1.8668119e-01   5.5342646e-02   4.9486609e-02   2.8901500e-02   8.0329304e-02   7.0065867e-02  -8.3246461e-04   4.7088961e-02  -3.9853947e-03   1.3503980e-02   1.7108000e-02  -4.9020923e-02  -1.2522063e-01  -4.0650125e-02   1.5334385e-01  -3.5336578e-02  -2.3839697e-02  -1.5152205e-02   1.5334718e-02  -9.3108846e-02  -7.6186261e-02  -2.9170721e-02  -2.7812332e-02   8.1445307e-02  -1.2108101e-01  -3.1873915e-02  -1.8065008e-01   1.5646956e-01   1.3038202e-01  -1.8357058e-01   1.0270312e-01   3.9376645e-02  -1.8204449e-01  -1.0865139e-01   9.0107084e-02  -7.7562215e-02   1.6536411e-01   0.0000000e+00   3.3570950e-02   1.0472597e-01  -4.6098305e-02   1.0729321e-02  -3.9109609e-02  -7.9729867e-02   3.3299440e-02  -1.4038723e-03   2.2625360e-02   2.9737049e-02
  -1.8232091e-02  -1.2624383e-03  -4.5979866e-02  -1.2991462e-02  -1.5085948e-02  -2.2890102e-02  -8.5088097e-02   7.9400100e-02   1.9940717e-02  -1.7898340e-02   3.6214540e-02   4.6557284e-02   1.6393979e-02   9.8765688e-02  -5.8605342e-02   3.4457968e-02   1.1481527e-01  -1.9471959e-02   4.1335956e-02   3.1596709e-02   4.7078591e-02  -2.0409195e-04  -4.7925852e-02  -5.6744659e-03  -7.0301972e-02   8.0475681e-02   3.0318041e-02  -1.1655848e-02   2.0397337e-02  -1.1277516e-02   5.0748738e-02   2.3903002e-02   1.3764725e-02   2.2482592e-03  -2.7879408e-02   1.0198841e-01  -5.6048331e-02  -1.2918622e-02  -2.9532121e-03  -1.0877913e-01   9.3519069e-02   3.3809468e-02  -5.0973429e-02   2.8138864e-02  -1.5195030e-02   7.4049917e-02   5.6545055e-02  -2.7242262e-02  -4.4762733e-02   7.3800230e-02  -2.4905442e-02   3.3560519e-02   4.7412231e-02  -1.4117429e-02  -5.4354656e-02  -2.8832138e-02   5.6335874e-02   2.1276728e-02  -1.2387148e-01  -1.1005938e-03   5.4651327e-02  -7.0939913e-03   2.3272288e-01  -1.3783138e-02   1.3034495e-01  -5.9915414e-03  -2.3401701e-03   7.5413098e-02   3.1888348e-02   1.2329331e-01  -7.3851035e-03  -1.2013502e-01  -4.5055135e-02   2.8599567e-02   1.4193431e-01  -3.8438609e-03  -8.8964035e-02   6.9222536e-02   1.6768751e-01   3.3570950e-02   0.0000000e+00   1.9014175e-01   5.0159673e-02   6.2574729e-02   7.7005857e-02  -2.3416839e-02  -1.3044823e-01   3.9250946e-03  -2.7665176e-02  -3.2823417e-02
   1.6495390e-02  -8.0263472e-02  -7.4887004e-02  -3.0150820e-02   1.5544007e-02  -4.6935218e-02   1.5746734e-02  -2.3428444e-02  -6.3549411e-02  -1.1782078e-01  -3.8113031e-02  -1.9603381e-02   8.7965847e-02  -2.9647714e-02   2.9546406e-02  -5.0037837e-02   7.1279234e-02  -3.9004823e-02   2.8475223e-02  -2.4904529e-02  -6.9770059e-02  -4.5311065e-02  -5.9196352e-02  -3.6991050e-02  -4.5926855e-03   5.3380331e-02   5.4215193e-02   9.2591556e-03   1.2333753e-01   2.7229848e-02   4.4177052e-02  -1.2527689e-02   4.1976218e-02   1.4548743e-02   8.1692615e-02  -6.5219087e-02   6.0461097e-03   1.7456969e-02  -2.5275695e-03   2.4332145e-02   5.2083802e-02   8.3650979e-03  -3.9865604e-03  -8.8746391e-02  -8.9354177e-02  -3.4407130e-03  -1.8278658e-02  -5.5255888e-02   1.4268771e-02   1.8180559e-02   3.4784314e-02   4.2818005e-02   4.1576059e-02   1.8350003e-02   1.9400473e-02   1.2079869e-01  -1.2411899e-02   1.1882090e-01  -3.6785833e-02  -3.6597357e-02   3.8492817e-02   6.0405967e-02   5.8802307e-02   8.6250659e-02   7.1840721e-02   3.0460531e-02  -2.3306650e-02   2.9393995e-02   1.6056554e-01  -3.0389817e-02  -8.5969460e-02   4.0667905e-02   4.4397859e-02  -8.5383519e-02  -8.5730806e-02   1.4796649e-01   4.6396714e-02  -1.1153879e-01   1.1784353e-01   1.0472597e-01   1.9014175e-01   0.0000000e+00   1.0068234e-01   8.5989976e-02  -3.9011132e-03   1.3457406e-01  -8.8396058e-02   2.5822021e-05  -4.6048242e-02  -2.0635247e-02
   1.7212738e-02  -3.3510506e-02   4.9523142e-02  -6.1003208e-02  -6.3130820e-02   8.4706578e-02  -6.7644209e-02  -2.7059226e-02   6.0443390e-02  -1.8393245e-02   9.3832535e-02  -8.7459845e-03   8.3342888e-02  -3.9551677e-02   1.0577212e-01   3.5493097e-02   7.2046996e-03   9.9354260e-02   6.9958187e-03  -6.7147303e-03   3.3445725e-02  -2.6478645e-02   5.5483642e-02   7.7633120e-03   1.9500409e-02   1.4224896e-04  -1.7333007e-02  -4.0870072e-02   1.4310523e-01   5.6722668e-02   1.5618314e-01   3.2244251e-03   4.2997235e-02   1.7968897e-02  -1.0271042e-02  -8.4480873e-02   1.5261671e-03  -3.9212306e-02   7.1347453e-02   4.6874974e-03   1.2338896e-02  -3.5708008e-02   3.7488060e-02   2.1059938e-02  -7.4460066e-02  -2.5461383e-02  -7.2435731e-03   2.7413798e-02  -3.3569270e-02  -4.6685792e-02  -1.0497556e-01  -1.9665240e-02  -5.1964759e-02  -2.7776763e-02  -2.8873298e-02  -8.3714725e-02   1.2855508e-02   3.2863257e-02  -1.5392413e-02  -1.9548115e-02   1.7672724e-02   8.3981308e-02  -1.1405047e-02   9.7526392e-03  -5.3132376e-02   1.8750680e-02   2.1285492e-02  -2.4125604e-02  -2.8374908e-02  -2.7421537e-02   3.0601147e-02  -2.6198145e-02  -6.0942019e-02   2.0783919e-02  -9.0574961e-02   1.5366350e-02   1.7067301e-01  -1.4727519e-01  -2.6978301e-02  -4.6098305e-02   5.0159673e-02   1.0068234e-01   0.0000000e+00   1.4030093e-01   4.2506793e-03  -1.6922012e-02  -3.6251747e-02  -5.5225713e-03   6.7177163e-02  -4.4628044e-02
   1.8959191e-02  -6.4698687e-02  -1.1940909e-02   1.7650686e-02   1.1066296e-02   4.0090250e-02  -1.2027530e-02   5.8468523e-02  -1.1102423e-01   2.4394469e-02   1.0618649e-01  -7.7686459e-02   1.6011049e-03  -7.6179393e-02  -4.3390459e-02   5.8587892e-02   2.6208260e-02   4.0241671e-02   1.0994071e-01   2.2667665e-02  -5.3692338e-02   3.5181610e-02  -7.5986856e-03   2.9277013e-02   9.7117729e-02  -4.7751021e-02   3.6888342e-02  -5.9338299e-02   5.7539153e-02   8.1138416e-02  -2.2060289e-02  -9.2200848e-02   5.1844636e-02  -6.6429208e-03   1.6504437e-02  -5.7847580e-02   7.1008879e-02   6.0710298e-02  -3.4089233e-02   4.3770342e-03  -8.7454826e-02   1.8106773e-01  -1.0415370e-01  -1.8758399e-02  -3.3337464e-02   8.9199031e-04  -1.3397400e-02   1.6113368e-02   3.3654167e-02   7.9338893e-03   6.3330723e-02   2.7950301e-02  -5.5681620e-02  -7.5135810e-02  -2.1019931e-03  -4.4301851e-02  -3.6030456e-02  -6.1239801e-02  -4.9879887e-02   2.0929280e-02  -7.3058182e-02   1.1640372e-02  -3.2354334e-04   4.6715487e-02   4.7328378e-03   4.2462779e-02  -3.6093320e-02  -4.3738383e-02   1.1456550e-02  -4.1028035e-02  -4.8009629e-02  -7.3002753e-02  -1.4847862e-02   7.3853963e-03  -1.1458373e-02   1.7798381e-02  -2.6752625e-02   2.0370027e-02   2.0313964e-02   1.0729321e-02   6.2574729e-02   8.5989976e-02   1.4030093e-01   0.0000000e+00   6.0290632e-02   2.8084155e-02  -1.1571481e-01   8.3170879e-02   4.0020694e-02   9.9409355e-03
   5.9016245e-03  -6.6832891e-03   4.4171321e-02   3.1703876e-02  -6.7599571e-02   6.8233122e-02  -3.2272381e-02   5.4443749e-03  -3.0060797e-02   6.4879275e-02   2.0909290e-02  -9.5391532e-03   7.4391395e-02   1.1162027e-02  -1.6094942e-02  -3.9370544e-03  -4.0688661e-02   2.1480694e-02  -3.2457491e-02   3.1607681e-02   3.9035103e-02   3.0305695e-03  -1.2118502e-02   6.4803388e-02   3.4811350e-03   3.5868112e-03   1.1812948e-03  -5.6936095e-02  -2.8295926e-02  -1.4483516e-02  -3.9033587e-02   1.0855159e-03   2.5007415e-02   4.4851846e-02  -1.4434428e-02  -5.7111328e-02  -2.5636581e-02  -3.4326573e-02  -2.7068460e-03   1.1922618e-02   2.6250422e-02   1.0033144e-01  -8.9792912e-03  -1.3049086e-02   3.4162967e-02  -4.5518251e-02   2.3540207e-02   2.2452341e-02   3.4008352e-02   6.4726204e-03   1.3911194e-02   1.4790220e-02   3.6261331e-02   8.5759540e-03   8.8306517e-02   4.9194585e-02  -8.4365018e-03   2.8634629e-02  -2.9515036e-02  -1.3509263e-02   6.4838620e-03   4.6722221e-03   2.8939319e-02   2.8905050e-02   1.5614876e-01   1.0630093e-03  -2.4331970e-02  -3.1524935e-02  -7.1750094e-02  -7.5123151e-03  -5.9422291e-02  -2.2902069e-02   7.1293627e-02  -1.0901497e-02  -3.2234314e-03   2.5502931e-02  -4.2225466e-02  -2.8427986e-02   5.6548423e-02  -3.9109609e-02   7.7005857e-02  -3.9011132e-03   4.2506793e-03   6.0290632e-02   0.0000000e+00   4.7156527e-02   2.7652973e-02   1.8858210e-02   5.4158286e-02   2.9158074e-02
  -2.7772278e-02  -9.3134465e-03  -3.7667249e-02  -6.8999221e-03  -7.7521495e-03  -3.2918412e-02  -9.9579295e-04  -6.3989970e-02  -5.4086804e-02  -4.0861641e-02   2.6082948e-02  -3.4866206e-02   5.6201542e-02   3.1508281e-02  -6.6811765e-03   8.9992795e-02   5.9027528e-03  -2.5428746e-02  -6.0239063e-02  -4.6340043e-02   2.4684908e-02  -2.5838694e-02   5.1810888e-02   6.5163391e-02   3.2373424e-02  -3.1651532e-04  -3.6068669e-02   1.2951562e-02  -4.5750460e-02   4.1102638e-02  -1.4711511e-02   7.7705520e-02  -1.5384549e-02  -2.1528268e-02  -6.2209609e-02   1.1478404e-02   6.9457806e-02  -1.1139878e-01   9.0586849e-03  -3.1914543e-02   7.3179443e-02  -5.0059366e-03   1.4150328e-02  -4.3027475e-02  -5.6034661e-03  -9.3555903e-02   3.5498398e-02  -3.4032769e-02   1.1815221e-02  -4.6801091e-02   1.5150065e-01   5.9911595e-03   2.0999834e-02   7.6823937e-02  -1.3504068e-02   4.4630444e-02  -3.9895727e-02   1.1151400e-02   8.1501275e-02  -3.6310578e-02  -3.2557808e-02  -5.5695689e-03  -3.7010013e-02  -2.6911537e-02   7.3755411e-02   3.9994059e-02  -1.0661052e-01  -5.6153203e-02  -3.7860070e-02   7.7336197e-03  -1.1431811e-01  -2.3839644e-02   6.8945928e-02   1.3873183e-02  -1.2862977e-02   4.1100204e-02  -1.7142710e-02  -4.8190556e-02   1.4578149e-02  -7.9729867e-02  -2.3416839e-02   1.3457406e-01  -1.6922012e-02   2.8084155e-02   4.7156527e-02   0.0000000e+00  -6.2451565e-02   4.5734584e-02  -4.3499191e-02   1.9765070e-02
   8.9177518e-02   2.1642152e-02   5.3656997e-02  -2.8427637e-02  -3.5998029e-02  -3.0172556e-02  -7.0178708e-03  -2.2933040e-02   4.2879886e-03  -1.9457093e-01   2.2457147e-02   4.7509353e-02   2.8911063e-03  -3.9713980e-02   1.9101475e-02  -3.7300603e-02  -3.9908586e-02  -2.5577430e-02   4.0864407e-03  -3.4209180e-03   9.7133781e-02  -7.9049718e-02  -1.2864562e-02   8.7774539e-03   1.4835809e-01   1.0841695e-01   1.0170510e-01  -8.7889290e-03  -4.5488208e-02   1.9274679e-02  -4.8717100e-02   3.6086531e-02  -6.5460436e-03   3.2438073e-02   6.5934806e-02  -1.1247888e-01   4.4602975e-03  -1.2990720e-01   1.3542609e-01   7.8066075e-02   2.4350546e-01   2.9261918e-02   1.9683291e-02   1.7772585e-02  -2.5838574e-02   3.0593963e-02   3.2632438e-02  -2.1931096e-02  -2.4860548e-02   2.6172812e-02  -5.6542300e-02  -4.5023850e-02  -2.5177489e-02   2.8882979e-02   5.0989238e-02   1.1115125e-02   3.8461006e-02  -8.3295502e-02  -2.0507342e-02   1.5396839e-01   3.5400322e-02   2.3453695e-02  -1.0775510e-02  -1.0481213e-02   3.7281187e-02  -1.2498102e-02  -1.2432524e-02  -2.7731605e-02   1.1340362e-01   9.5387189e-02   3.5108316e-02  -9.5568141e-03   6.9436208e-02   8.8105712e-02  -9.3953513e-02   1.2838600e-02  -9.8359092e-02  -1.6449993e-01   7.4464869e-03   3.3299440e-02  -1.3044823e-01  -8.8396058e-02  -3.6251747e-02  -1.1571481e-01   2.7652973e-02  -6.2451565e-02   0.0000000e+00  -9.1429703e-04   6.4785740e-02   1.7924136e-02
  -6.5516068e-02  -5.1572908e-02  -3.6839310e-02  -1.4484454e-02  -2.7570707e-02   5.9132755e-02  -5.5614950e-03   6.3114161e-02  -1.2521895e-01  -6.7704320e-02   3.3941428e-02   1.9594475e-02  -2.8859055e-02  -5.7713682e-02   1.0334110e-02   1.1274717e-02   8.8076381e-03   1.8617479e-02  -7.4431873e-03   1.1153563e-02   3.0904662e-02  -2.0695482e-02   1.6479521e-02   3.0633728e-02  -8.2160856e-02  -5.5913108e-02   5.0326772e-02   1.0783291e-01  -2.5908701e-02   2.1379039e-02  -1.8075426e-02  -3.5190034e-02  -4.0204480e-03   1.2077304e-02   3.7002904e-02   2.7892587e-02  -2.7185854e-02  -5.8823783e-02   1.5532685e-02   8.8927613e-02  -3.8132400e-02   7.6022636e-03   3.9591773e-02  -8.3084202e-02  -1.6957714e-02   1.8974004e-02  -1.7257925e-02   1.4265300e-02   9.5020561e-02   3.5527136e-02   2.5242004e-02  -2.2510744e-02   5.2720176e-02  -1.3761560e-02  -5.8595740e-03  -4.0696914e-02  -3.5865582e-03  -9.1575804e-02  -1.7173748e-02   7.7740563e-02   2.0823740e-02   1.2228110e-02  -3.9669787e-03  -2.8578511e-02   8.5874429e-02   1.0373350e-01  -8.9189778e-02  -3.3675744e-02   1.1439201e-01   3.5582942e-02  -4.5472768e-02   3.2580041e-03  -2.6669716e-02  -2.8751128e-03   5.4403276e-03  -7.8590091e-03  -3.6329127e-02   2.0909118e-02  -2.4231863e-02  -1.4038723e-03   3.9250946e-03   2.5822021e-05  -5.5225713e-03   8.3170879e-02   1.8858210e-02   4.5734584e-02  -9.1429703e-04   0.0000000e+00  -1.8940536e-02   4.2567759e-02
   1.3230083e-02   6.0464958e-03   1.1646816e-03  -1.8458308e-02   1.4813845e-03   1.0594088e-01  -7.9506954e-02   8.4107423e-03   1.5331428e-02   2.4052300e-03   7.8831472e-03   8.2861345e-03   3.3635831e-02  -6.1266168e-03  -6.7489347e-02  -7.5987336e-02  -7.6641716e-02  -4.0593690e-02  -2.4980810e-02  -6.9272196e-02  -3.0099787e-02   5.5122464e-02  -1.3215522e-02  -3.7381503e-03  -8.8562466e-02   6.4574078e-03  -5.9515996e-02   3.7310780e-02   8.2733165e-02  -7.7176703e-02  -8.2600303e-03  -1.3862674e-03   5.9185146e-03   3.9590589e-03   7.0511557e-04   3.2524706e-02   6.7682633e-02  -1.4355395e-02   1.4799249e-02   8.4659292e-02  -4.6529082e-03   9.8894411e-02  -5.7851418e-02  -1.2181023e-02  -7.1709721e-02   2.9592246e-03   1.0379460e-01  -2.9613866e-02  -1.7249281e-02   5.4581686e-03  -1.5194526e-02   4.7282436e-02  -3.1478006e-02   8.1256149e-03   4.2034310e-02   7.1602170e-03  -1.8672416e-02  -4.5717175e-02   1.2059985e-02   3.0779002e-02   4.4312994e-02   2.0233227e-02   1.3575710e-02   3.6666421e-02  -1.0586010e-01  -3.9715832e-02  -4.6571353e-03  -4.1042407e-02   2.8384417e-02  -4.1681941e-02  -4.2467749e-02  -2.0789412e-02   4.2180281e-02  -2.6518168e-02  -8.9502377e-02  -3.2163767e-02   7.7098047e-02  -6.3413888e-02   2.2156866e-02   2.2625360e-02  -2.7665176e-02  -4.6048242e-02   6.7177163e-02   4.0020694e-02   5.4158286e-02  -4.3499191e-02   6.4785740e-02  -1.8940536e-02   0.0000000e+00  -4.1600742e-04
   8.5072540e-03  -1.5400542e-02   1.4141122e-03   1.9237360e-02   3.8728632e-02  -2.9128398e-02   2.6644735e-02  -4.7521743e-03   1.6412622e-02   1.1389683e-01   2.4652791e-02   1.7517660e-02   2.2073584e-02   9.6563438e-02  -2.1500378e-02   2.2692932e-02  -1.6192880e-03   2.5510434e-02  -3.3267087e-02  -3.2109147e-02   7.3387548e-02  -3.9153830e-02   2.7233433e-02  -1.3076560e-02   6.8272966e-03  -7.0497073e-02   3.1509421e-02  -6.1819793e-02  -5.2909117e-02   2.1877635e-02  -4.3734202e-02  -1.8647790e-02   4.0538313e-03   8.9479901e-02   1.7433217e-02   6.2781168e-02  -1.7233968e-02  -5.3573673e-03   7.5191732e-03  -8.1260942e-03   6.2621911e-02   3.1943259e-02   1.8078171e-02   2.0011544e-02  -3.7433127e-02  -2.4755448e-02  -3.3517441e-03   7.5512358e-02   7.6919783e-03   1.7318249e-02   3.0359685e-02  -2.2647547e-02  -8.5415501e-03   8.4262446e-03   5.4481360e-02   5.5897088e-02   8.0106415e-03  -5.9646982e-02   4.8658091e-02   1.9219878e-02   2.1115116e-02   5.7904428e-02  -9.7811607e-03   1.1255883e-02   3.1093995e-02   2.8759984e-02  -3.3671138e-02  -3.2061058e-04   3.6860148e-02  -8.1549945e-04   4.4569890e-02   5.7909824e-02  -4.9396607e-02   6.0407918e-02   8.0273161e-03  -1.9255906e-02  -8.3197998e-02   5.5585051e-02   2.5599820e-02   2.9737049e-02  -3.2823417e-02  -2.0635247e-02  -4.4628044e-02   9.9409355e-03   2.9158074e-02   1.9765070e-02   1.7924136e-02   4.2567759e-02  -4.1600742e-04   0.0000000e+00
