# Supplementary material for: Autistic traits and individual brain differences: functional network efficiency reflects attentional and social impairments, structural nodal efficiencies index systemising and theory-of-mind skills
Source: Mol Autism. 2021 Jan 21;12:3. doi: 10.1186/s13229-020-00377-8 (PMC7818759; doi:10.1186/s13229-020-00377-8)
Supplement: Supplementary file 8 — Additional file 8. Connectivity matrices. Connection matrices and functional correlation matrices for each subject, as floating-point values in ASCII text format, and MATLAB code for producing these. [file 13229_2020_377_MOESM8_ESM.zip › Paul_Arora_et_al_data/Physiological/BBC/DTI_rsfMRI_ConnectivityMatrices/connectivity_matrices/Netmat_rsfMRI_aal90_subj01.txt]

   0.0000000e+00   6.9798229e-02  -1.3446116e-04  -2.0386492e-02   1.8219087e-02  -1.2176654e-02   1.0906147e-04  -2.5958337e-02   5.4051796e-02   8.5327176e-03   1.2936449e-01   5.1821143e-02   3.0122312e-02  -2.2471459e-02  -3.0814926e-02  -2.9862101e-02   5.6490890e-02   5.2998811e-02   7.0959302e-02   2.1889649e-03   3.9295483e-02  -3.4793978e-04   5.9127124e-02  -3.4583624e-02  -2.5887638e-02  -2.3231099e-03  -6.0778794e-03  -3.0356890e-02  -1.1755537e-02  -5.2768559e-02   5.9546439e-02  -3.3829190e-02   1.7240337e-02  -1.8407957e-02   3.9720026e-02  -3.2116461e-02   4.5974787e-02   9.7457419e-02   6.0068381e-02   1.0843168e-02   6.0955832e-03   5.8043471e-02   1.6500593e-02   1.3719339e-02  -9.3314472e-02   5.9658465e-02  -4.6877020e-02   3.0276971e-02   4.2199781e-02   7.0673379e-02   5.2589923e-03   6.1255724e-03   5.1289156e-02  -6.6642200e-02  -4.7900541e-02   1.5671774e-02   2.4944017e-01   5.3626781e-02   1.3085824e-02  -1.3947063e-02   3.1953745e-02   4.0940536e-02   1.0194821e-01  -4.2105667e-02  -5.0853453e-02  -2.3357862e-02  -2.9001827e-02  -1.6704908e-02   8.2495307e-02   5.4945209e-03   4.3501775e-02  -4.3424241e-02   1.1081123e-02   2.6911767e-02  -4.7962092e-02   5.5339670e-02   1.9767797e-02  -2.8228425e-02  -3.2414784e-02  -2.6302291e-02   8.9216524e-03   3.6186883e-02   7.4201779e-03   1.0893140e-01   3.6951190e-02  -2.4880013e-02   2.6654233e-02   4.4514072e-04  -2.4205920e-02  -3.1856568e-02
   6.9798229e-02   0.0000000e+00   2.3206842e-02   9.0874695e-02  -1.3793396e-02   5.2647523e-02  -4.4677029e-02   1.1187077e-03   4.7099817e-03   3.3814152e-02   1.1203898e-01   5.9234343e-02  -1.5750999e-02   8.1706117e-02  -2.0773251e-03  -6.9220391e-02   2.5864781e-02   9.1680232e-02   4.7794773e-02   1.1199911e-01  -5.8447213e-02   6.4133940e-02  -1.0363965e-02   1.8472719e-02   2.0009142e-02   5.0288852e-02  -7.4137532e-03  -4.2194822e-03   5.1300105e-02  -9.8523911e-03  -3.2402568e-02  -1.6898747e-02  -5.8445383e-02   4.6133362e-03   8.9615009e-02  -5.1138654e-02   7.4340046e-02  -7.9910147e-03  -3.3936031e-03  -7.4881519e-02   2.3876861e-02   5.7202948e-02   6.4407762e-02  -1.4208530e-02  -7.7294351e-02   4.1583480e-03   5.9473953e-02  -2.1956757e-02   2.3225773e-02  -2.8921447e-02  -8.6507151e-03   4.7247366e-03  -1.9092604e-02  -1.6130599e-02  -1.4642588e-02  -4.9204835e-02  -3.9732679e-02   2.2150252e-01   1.4682609e-02   1.5058912e-01  -2.6765378e-03   8.8454085e-02   1.0915267e-02   1.0415602e-01  -1.0029066e-02   1.1733776e-02  -2.8474351e-02  -6.0662472e-02   6.5656977e-02   1.1179157e-01  -7.3518324e-03  -1.8911216e-02   3.1757237e-02   7.5442574e-03  -9.7134466e-02   1.3464591e-01  -8.3289369e-02   2.4877736e-02   2.7851479e-03   2.3794524e-02  -1.1360237e-01   4.8156901e-02   6.9181419e-02  -3.0917219e-02   2.8240773e-02  -5.5610435e-03   3.5490788e-02   7.7528215e-04   2.1263248e-02   2.7264567e-02
  -1.3446116e-04   2.3206842e-02   0.0000000e+00   1.8316643e-02   5.7815911e-04  -3.6876550e-02   8.3504729e-02  -9.3340090e-03   4.3410445e-02   9.8037912e-04   3.7891502e-04  -2.5488318e-02   2.1175889e-02  -5.5522446e-02   4.8852619e-02  -3.4861784e-02  -4.7736333e-02   1.1533412e-02   5.3545067e-02   1.3029488e-02  -1.4799027e-02  -4.0370598e-02   2.1742351e-02   3.1829412e-02   8.1689224e-02   7.9212058e-02  -4.0893589e-02  -4.7961350e-02   1.9926211e-02   3.0534867e-02  -1.7439295e-02  -2.5693283e-03   6.1564782e-03  -3.8114565e-02   1.4161322e-02   3.2355092e-03  -5.0225065e-04  -8.6748290e-03  -9.9282679e-03  -2.3122736e-02   4.3342367e-02  -1.6590043e-02  -1.5324053e-02   5.2961537e-02  -2.8203461e-03   3.0529930e-02  -5.5590753e-02   4.1235068e-02   4.2764343e-03   1.4160552e-02  -1.1357857e-03  -2.8560508e-02  -1.8065056e-02  -1.0620848e-02  -1.8054670e-02   9.4701292e-03  -6.7598241e-03  -2.1458282e-02  -2.9641955e-03  -1.4442615e-02   3.2632287e-02   3.0703364e-02   2.9519428e-02   1.8375859e-02  -2.1422436e-02   1.0781538e-02   2.4696374e-02  -1.5269024e-02   2.2285934e-03  -2.6169279e-02  -1.7236051e-02   1.4098034e-02  -7.2671593e-04  -2.4671831e-02   7.9803914e-03   2.0606090e-02  -3.2365245e-02  -5.4852093e-03  -4.0038471e-02  -5.5261757e-02   7.1936007e-03   2.6516750e-02  -8.0850805e-02  -1.9407279e-02   1.5142700e-02   1.5282833e-02  -2.4447899e-02  -2.9373679e-02  -3.8946610e-02   1.8204938e-02
  -2.0386492e-02   9.0874695e-02   1.8316643e-02   0.0000000e+00  -3.3454421e-02   6.2726988e-02  -2.5902531e-02   1.1949576e-01  -2.9073642e-02   1.8263126e-02  -5.9771514e-03   1.6873298e-02  -1.3807096e-03   4.1992370e-02  -3.4072737e-02  -1.5767011e-02  -2.0620592e-03  -3.4356103e-02   5.2084700e-02   1.0929318e-01  -1.9846217e-02  -5.1289876e-02   2.5018416e-02   1.1968762e-01   4.7778212e-02   4.4339532e-03  -6.2331461e-03   3.2251240e-02  -2.5884688e-02   1.6973696e-02   6.1471677e-03   1.8725385e-02  -7.8999104e-02  -4.1716857e-02   8.2539324e-02  -1.5205150e-02  -3.4334847e-02  -2.7908168e-02  -3.4933294e-02  -5.5846706e-02  -4.4535577e-02   4.7188972e-02   1.2351939e-02   4.4705555e-02  -1.2742952e-02   9.7865807e-03   1.6299491e-02  -5.2406136e-02   1.8830838e-02  -1.9621951e-03   2.3815136e-02   2.6612021e-02  -2.8232781e-02  -1.8151366e-02   6.4458850e-02  -7.8949616e-02  -2.3008936e-02   3.3323417e-02  -5.2921494e-02  -1.9700089e-02  -2.6447060e-02  -5.2832709e-02  -2.5521226e-02  -5.1338911e-03  -6.6462934e-02   3.2038212e-02  -1.9643204e-02  -3.4762521e-02  -4.3950765e-03  -8.4188388e-02  -8.3189434e-02  -3.1170046e-02   4.5246482e-02  -1.1766096e-02  -7.5572535e-02  -6.4314257e-02  -3.8979657e-02   6.6918641e-02   2.5524382e-02  -3.1972262e-02  -3.0539296e-02  -1.2759755e-02   1.6743801e-02  -3.9109141e-02  -1.8664915e-02  -2.1809170e-02  -3.8164003e-02   4.0775808e-02   5.2919001e-03   1.6849989e-02
   1.8219087e-02  -1.3793396e-02   5.7815911e-04  -3.3454421e-02   0.0000000e+00   6.3813720e-02  -7.2029515e-04   1.5631255e-02   2.0670231e-01   1.8389086e-02  -1.0827864e-02   4.9638546e-02  -1.8408670e-02   2.7254544e-02  -5.6408773e-03   1.2729895e-02   2.8081721e-02   5.9698351e-02  -7.5372448e-02   4.5871957e-03  -4.2187005e-02   1.0241899e-01   5.4189375e-03   5.9840839e-02   7.5407334e-02   9.4224457e-03   1.6092250e-01   6.2961836e-03   6.1377882e-02  -2.7828331e-02  -2.7509560e-03   4.4795057e-02  -9.9447258e-03  -5.6548818e-02  -1.0842013e-01   3.3708277e-02  -7.1861286e-03   2.3689480e-02   3.6144543e-02  -1.7224094e-06  -2.8411026e-02   4.3766846e-03  -4.5404713e-02   2.3633465e-02  -3.2494817e-02  -2.3986918e-02  -3.2014822e-02   1.5713583e-02  -6.9282050e-03   2.6466272e-02   2.7661749e-03  -6.2602135e-03  -4.9923886e-03   1.5611733e-02  -1.0958061e-01  -5.4136904e-02   5.2945841e-02   2.4779731e-03  -2.0753022e-02   2.5016410e-02  -2.1303768e-02   8.5022970e-03   1.2334671e-02   9.3800610e-03  -1.1091352e-02  -2.1615108e-03  -6.1312680e-03   2.0764963e-02  -5.6511764e-02   4.1615112e-02  -5.9695145e-02   2.9476588e-02  -3.5724385e-02  -4.9243758e-02   7.0003099e-03   2.9496357e-02   5.4373247e-02  -1.1511065e-01  -6.4274194e-03  -4.1628228e-02  -1.8959242e-02  -1.2429948e-01  -4.9856574e-02  -3.3654821e-02  -4.0974641e-02  -4.3562379e-02  -2.5689003e-02  -4.2581703e-03   5.0768546e-02   4.8362770e-02
  -1.2176654e-02   5.2647523e-02  -3.6876550e-02   6.2726988e-02   6.3813720e-02   0.0000000e+00  -3.6885910e-02   5.4079743e-02   4.4801064e-02   1.2895687e-01  -5.1427522e-02  -5.9630459e-03  -2.9543105e-02   1.2860595e-01  -3.2984098e-02   3.9516630e-02   6.5933409e-02  -5.1914015e-03   2.1530162e-02  -4.3439314e-03   8.1202076e-02   5.9015659e-02  -3.9808832e-02  -2.0143500e-02   8.5886126e-02   1.2419911e-01   5.9080708e-02   2.6994559e-01   1.1940914e-02  -6.1503757e-02   8.1056992e-02  -3.2953689e-02   2.8013138e-02  -7.8191781e-02  -2.5582993e-02   2.4029049e-02  -5.4630062e-03  -9.1049116e-02   2.6820773e-02   9.9220248e-02  -7.2100383e-02  -1.4951045e-01  -1.6915244e-02  -3.5399174e-02  -1.6192229e-02   8.9794899e-02   2.5636491e-03   3.1265870e-02  -7.4106857e-03  -7.6867941e-02  -1.1639724e-03  -8.0994476e-03   6.3051825e-02   3.8300046e-02  -2.5922520e-02  -8.4746954e-03   1.5651889e-02  -2.5845050e-02  -3.6920047e-02   7.3617529e-03  -8.7454357e-02  -1.4144087e-02   4.2143452e-02   8.8702617e-02   1.2299017e-02   3.4781997e-03   6.1466250e-02  -5.9573778e-02   7.2794123e-02  -1.2430968e-02   8.6269027e-02  -1.0084888e-01   1.5699411e-02  -2.2905095e-02   3.6911268e-02  -6.7295648e-02  -5.5954377e-03  -5.7931835e-02  -6.8693442e-02   2.7444630e-03  -5.2914622e-02  -2.5417839e-02  -4.1397376e-02  -3.9557892e-02   1.7594817e-02  -1.2017818e-02   2.4538007e-02   6.0198769e-02   1.3473787e-01  -5.4971409e-02
   1.0906147e-04  -4.4677029e-02   8.3504729e-02  -2.5902531e-02  -7.2029515e-04  -3.6885910e-02   0.0000000e+00   6.2792101e-02   8.8215848e-02   5.4572092e-02   7.2916827e-04  -1.7455642e-02   1.1602802e-01   1.6332219e-02   1.9082775e-02  -4.5979970e-02  -3.8259401e-02   4.1481188e-02   1.0109986e-02  -3.7064108e-02  -1.7470026e-02  -6.7340727e-02   2.6284337e-03  -2.2845303e-03   6.2908123e-02  -3.2984176e-02  -6.1289978e-03  -5.9939576e-02   1.2777375e-02   6.4724063e-02   7.9303802e-03   4.3349425e-02   2.7670505e-02  -2.0422549e-02   2.1670340e-02  -7.6619281e-02   3.3949490e-02  -5.4178196e-02   1.4620449e-02  -3.0533332e-02   7.3894023e-02  -6.2243422e-02  -7.2540722e-02   4.8555753e-02   1.8638502e-02   1.8767729e-02  -3.3804025e-02   6.9314145e-02  -4.0501565e-03   2.5985984e-03  -2.1817572e-02   1.9051009e-03  -7.3468338e-02  -4.2613004e-02   1.2790243e-02   6.0340748e-02   1.1340127e-02  -3.0206294e-02  -2.9054918e-02  -8.9412690e-02   5.9535947e-02   5.2649195e-02   7.5694198e-02   4.5855731e-02   6.1155147e-02   7.1263308e-02   2.2821429e-02  -4.1471639e-02  -5.1417787e-02  -5.8238429e-02   2.8562399e-02   4.2711765e-02   4.2234113e-02  -6.0957743e-03   5.8085116e-02   1.4049416e-02  -9.3010977e-02   4.5728318e-03  -5.9579089e-02  -1.4010609e-02  -7.1135651e-03  -6.2043941e-02  -1.2887622e-01   3.1732025e-02   6.5037681e-02   2.4825731e-02  -5.6762486e-03  -7.6543495e-02  -3.5788799e-02  -1.7853319e-02
  -2.5958337e-02   1.1187077e-03  -9.3340090e-03   1.1949576e-01   1.5631255e-02   5.4079743e-02   6.2792101e-02   0.0000000e+00   4.2667757e-02   5.1598205e-02  -2.5137547e-02   4.6348300e-02   5.1628735e-02   9.7719814e-02  -3.7302402e-02  -4.2241812e-02  -1.8056819e-02  -6.6342142e-03  -1.2899021e-02   4.2044263e-02  -3.4825543e-02  -1.7013518e-02  -2.3107128e-02   9.5515437e-02  -9.5826925e-03  -3.8296579e-03   4.6005829e-02  -1.3905882e-03   2.3541893e-03   6.7533008e-03  -3.7226773e-02   2.7092954e-02   3.4778800e-03   6.9548885e-03   7.1457894e-02   2.0560984e-02   3.7536582e-02  -3.7280822e-02  -3.7758456e-02  -3.3659591e-02   1.9318992e-02   3.7048392e-02  -5.4493459e-02   2.2952884e-03  -1.7404857e-02  -6.3792797e-03   1.2817870e-02   2.9680137e-02  -1.3017512e-02   3.0023928e-02  -8.1298262e-03   3.3601802e-02  -5.6341653e-03  -2.8051546e-04   7.7143881e-03  -1.9184365e-02   2.2913932e-03   2.8173668e-02  -4.7503677e-02  -1.0302148e-01  -5.8990328e-02  -3.5292281e-02  -2.4957266e-02  -5.8741521e-02  -5.0952280e-03   1.4913892e-01  -1.1628433e-02  -6.6494226e-02  -5.0319057e-02  -8.0761674e-02   1.6630599e-03  -3.6729664e-02   2.0277717e-02  -3.1533830e-02  -2.3717809e-02  -1.1223645e-01  -3.6994628e-02   3.4939929e-02   2.9483365e-03   3.5404226e-02  -3.1391775e-02  -8.6676943e-03   3.5929173e-02   9.1259058e-03  -1.0988873e-03   7.7592142e-02  -6.6609089e-02  -5.3534064e-02   1.0924973e-02   2.3247616e-02
   5.4051796e-02   4.7099817e-03   4.3410445e-02  -2.9073642e-02   2.0670231e-01   4.4801064e-02   8.8215848e-02   4.2667757e-02   0.0000000e+00   6.4038580e-02  -1.9223785e-02  -3.1900798e-02   2.9957836e-02  -2.3128778e-02   6.3888437e-02  -7.2003291e-02  -6.4665329e-02   2.5916097e-02  -4.3990256e-02   3.6186134e-02   2.9051519e-02  -2.1936337e-02   9.3240023e-03  -5.0723083e-02  -8.6877505e-02   1.0857350e-02   1.1221090e-01   1.2143911e-02   9.5345175e-02  -1.2588942e-02   2.4264250e-02   2.1726691e-02   5.9817967e-02  -9.5696501e-02   4.3289644e-02  -5.5530284e-02  -3.0753156e-02   8.3535456e-03   6.0399638e-04   6.2294424e-03   1.4562798e-01  -4.8607082e-02   7.0859303e-03  -3.9857354e-02   2.4775287e-02  -4.3872739e-02   4.9879156e-02   4.0774197e-03   1.5977982e-02  -2.6913473e-02  -1.0342913e-03  -6.6850947e-03   7.8812588e-03   3.6359960e-02  -4.8876975e-02  -5.3664487e-03   4.1520596e-02  -5.3256221e-03  -8.6533468e-02   4.4810069e-02   9.3562747e-03   4.5563938e-02   1.4038053e-01   5.8421958e-02   5.8440855e-02  -1.1494956e-02   4.4125337e-03  -3.7733233e-02  -2.2589753e-02  -3.9026874e-03   2.6687274e-03  -9.7722295e-03  -4.9963281e-02  -3.8036417e-02   1.4534737e-02   5.9882744e-02  -5.0324208e-02   1.0380254e-01  -7.9188306e-02  -9.7730781e-02   3.6830063e-02   7.6877862e-02   9.3006612e-03  -3.9412855e-02  -1.1536014e-01  -1.7851223e-02  -4.2037347e-02  -8.3733328e-02   2.5677418e-02   2.6390073e-02
   8.5327176e-03   3.3814152e-02   9.8037912e-04   1.8263126e-02   1.8389086e-02   1.2895687e-01   5.4572092e-02   5.1598205e-02   6.4038580e-02   0.0000000e+00  -1.9436869e-02   4.6261538e-02   3.2486043e-02   9.1433812e-02  -1.8117416e-02   2.7252907e-02   1.9940016e-02   6.0179942e-02  -9.3877151e-03  -2.0082873e-02   1.2252537e-01   7.4665624e-02  -3.8308592e-02  -5.2102034e-02   2.0486343e-02  -2.4992904e-02   5.0449770e-02   6.9410149e-02  -1.4540861e-02   5.7259945e-02   3.1874060e-02   5.2918275e-02   8.6649079e-03  -1.7253494e-02  -5.6109713e-02  -1.2469089e-01  -4.7221313e-02  -7.1638930e-02   3.6746161e-02   5.8784074e-02  -6.1220827e-02  -2.4744126e-02  -3.3742369e-02  -4.3651929e-02   4.8149240e-02   4.1148403e-02   4.1699039e-02  -1.9657714e-02  -3.8795642e-02  -7.7747956e-02  -3.2373752e-02   4.8838178e-03  -9.5273303e-02  -3.9979422e-02   4.4029696e-02  -5.4803706e-03   1.3985251e-03   2.6663174e-02  -9.5963008e-03   4.9573955e-03  -3.8509948e-02   5.5544459e-02  -2.3633026e-02  -4.8366388e-02   1.4416356e-02   1.2456362e-01   2.1586110e-02  -8.5381805e-03  -4.6491649e-02  -3.6511631e-02   9.8291385e-02  -3.0206783e-02   2.3955484e-02  -8.6651465e-04   2.3388845e-02  -3.1671622e-02  -2.4665653e-02  -2.9585090e-02  -4.8480147e-02  -7.0188722e-02  -1.5170296e-02   1.0045412e-02   2.2900836e-02   3.9990917e-02   2.6333422e-02   8.7889937e-03  -4.2800029e-02  -9.1992923e-02  -2.1573187e-03   1.0246140e-02
   1.2936449e-01   1.1203898e-01   3.7891502e-04  -5.9771514e-03  -1.0827864e-02  -5.1427522e-02   7.2916827e-04  -2.5137547e-02  -1.9223785e-02  -1.9436869e-02   0.0000000e+00   3.5695797e-02   2.0752664e-01  -2.3217011e-03   5.3214771e-02   2.2940390e-02   1.1341935e-01   5.2699818e-02   7.4703976e-03  -1.1547621e-02   1.7799989e-02  -1.7576880e-02  -2.4214827e-02  -3.0359399e-02   4.7210993e-02  -1.8125413e-02  -1.9978402e-02  -5.4326667e-02   1.5141063e-01   4.6416364e-02   7.8558162e-03  -5.5533617e-02  -5.7507179e-03   1.3608042e-03   6.9277247e-02  -5.2091361e-02  -5.0601557e-02  -2.5449893e-02  -3.3327193e-02  -7.7571936e-02   8.2956533e-02   1.1017376e-01  -2.9364446e-02  -4.9046498e-02   2.3401951e-02  -6.2069537e-03   5.5512933e-02  -6.3171811e-02  -1.0020911e-02  -1.6751145e-02   2.6257600e-02   3.7162341e-02   3.6563417e-03   1.6164966e-02   1.5850119e-02   7.3363432e-02   7.2110099e-02  -4.5973682e-02   2.1639121e-03   2.2779679e-02   1.3419495e-01   3.8976294e-02   8.4026984e-02  -8.9874320e-04   3.8658119e-02  -2.8121930e-02  -5.2748289e-02   6.6880253e-03  -4.8582307e-02   5.1840723e-03   2.8939175e-02   4.0322416e-03   3.8135601e-03   8.2732689e-02  -6.9504498e-02  -1.4004435e-02  -2.6392988e-02   2.8413623e-02   7.7193497e-02  -1.2133256e-01   7.4267725e-03  -1.3484806e-02   7.8453735e-02   6.7084276e-02   6.4916232e-02  -8.5647694e-02  -4.8411079e-03  -3.9920545e-02   2.5395389e-02  -4.7712998e-03
   5.1821143e-02   5.9234343e-02  -2.5488318e-02   1.6873298e-02   4.9638546e-02  -5.9630459e-03  -1.7455642e-02   4.6348300e-02  -3.1900798e-02   4.6261538e-02   3.5695797e-02   0.0000000e+00   1.2449161e-01   2.5373118e-01   3.3199380e-02   2.1689218e-01  -4.3327667e-02   1.8769717e-02   3.0710134e-02   3.5715664e-02  -9.4314132e-02   4.6401303e-02  -3.0340780e-02   3.8140022e-02  -1.0079929e-01   2.3545022e-02   2.7503316e-02  -2.1047763e-04  -8.2927530e-02   7.3589904e-02  -1.0134499e-01   1.6933449e-03   4.0567453e-02   6.1115611e-02  -6.2341881e-03  -4.9552083e-02   3.5274684e-02   5.9128195e-02  -2.3222755e-02   6.5823129e-02   6.3050556e-02   3.9735798e-02   4.0893067e-02  -5.0574546e-03  -2.7419383e-02   8.1206510e-04   1.1698460e-02  -7.3711529e-02  -1.0191478e-01   6.3628249e-02  -2.8133466e-02   1.2259663e-04  -1.1404784e-02   3.2239897e-02  -4.4451742e-02  -3.1096544e-02   4.8659356e-02  -2.2883543e-02   6.8243084e-02  -3.2986681e-02   1.7508321e-02   7.6463847e-02  -2.3713602e-02   2.3838401e-02   3.8544558e-02   1.4440076e-01  -4.1905998e-02   1.8683656e-04   3.3341160e-02  -2.8554049e-03  -5.2385523e-03   1.6232829e-01  -9.0972334e-03  -3.8822486e-02  -7.2310693e-03  -3.3595297e-02  -3.9384654e-03  -1.3415125e-01   7.2523890e-03   2.9388349e-02  -6.5938335e-02   2.3609987e-02   2.5758516e-02   8.2307181e-02  -2.7319744e-02   4.3587068e-02   5.5504736e-02  -2.2916326e-02  -2.7565863e-02  -1.7750070e-02
   3.0122312e-02  -1.5750999e-02   2.1175889e-02  -1.3807096e-03  -1.8408670e-02  -2.9543105e-02   1.1602802e-01   5.1628735e-02   2.9957836e-02   3.2486043e-02   2.0752664e-01   1.2449161e-01   0.0000000e+00   1.5902428e-01   2.2812923e-01   8.8385865e-02  -8.8039303e-02  -2.8377531e-03   3.4476664e-02  -2.7146995e-02   1.4554627e-02  -5.3720116e-02   7.1453255e-03  -4.8044730e-02   1.2483445e-01  -1.5022055e-01   6.4436954e-02  -9.1986680e-02   4.5445379e-02   4.4648070e-02  -1.2752005e-03  -8.5763463e-02  -1.2406847e-02   8.4230434e-03   7.8744861e-02  -7.6712010e-02  -2.4718601e-02  -4.3608910e-02   2.0352962e-02   3.9884856e-02   8.8041458e-02  -8.3883195e-02   1.3649157e-02  -2.4850351e-02   1.4177012e-02  -4.0060222e-02   8.4977289e-02  -2.1504500e-02   2.7852682e-02   5.3715908e-02   2.5928188e-02   3.9930262e-02  -8.5390131e-03  -1.0751014e-02   4.9757944e-02  -4.7110238e-02  -2.7129273e-02  -8.6758157e-02  -6.6992480e-02   2.0378557e-02  -1.4933557e-02   4.0679323e-02  -3.3508063e-02  -4.4919280e-02   3.2220131e-03   2.3698884e-02   1.4507029e-02  -7.5270755e-02   1.2294565e-03  -2.9935057e-02   6.2097882e-02  -4.1175116e-02   8.6159503e-03   5.4314159e-02  -2.3172018e-02   1.2151066e-02   4.1297183e-02  -3.7506356e-02  -3.3628211e-02  -1.8128241e-02   7.0490307e-02  -2.4072489e-02  -5.9860276e-02   1.1550163e-01   4.8516895e-02  -5.6237605e-02  -6.5479565e-02  -9.3782725e-02   5.7401534e-02   4.0058808e-02
  -2.2471459e-02   8.1706117e-02  -5.5522446e-02   4.1992370e-02   2.7254544e-02   1.2860595e-01   1.6332219e-02   9.7719814e-02  -2.3128778e-02   9.1433812e-02  -2.3217011e-03   2.5373118e-01   1.5902428e-01   0.0000000e+00  -5.1690769e-02   2.1521557e-02  -3.9493478e-02   3.0600611e-03  -5.8386273e-02  -1.0164638e-01  -1.0063926e-01   1.8253634e-02  -1.3913797e-01  -2.7397733e-02  -2.4292365e-02   2.9876699e-02   3.7589469e-03  -1.7437176e-02   1.4837381e-02  -4.0318755e-03  -7.4774430e-02   5.0175033e-02   5.7066129e-02   5.6488388e-02   1.5297125e-02  -4.7602915e-02  -7.3051136e-04   7.8092277e-03   8.1592290e-02  -2.0539208e-02  -1.9695090e-02  -9.2148955e-02   1.2871138e-03  -3.4381721e-02   5.5248867e-02  -3.4587765e-02   1.7836306e-02   1.7552819e-02  -4.2908852e-02   4.6548111e-02  -2.3680221e-04   2.8088934e-02  -1.2562884e-01   1.3924286e-02   3.9230113e-02  -1.1254611e-01  -1.4367087e-02  -1.5883315e-02   2.2729190e-03  -4.5042800e-02  -2.4927537e-03   4.7095851e-02  -6.3664588e-02  -2.2629083e-02   6.4527041e-02   1.7596751e-03  -5.9333380e-02  -3.7389211e-02  -1.7521104e-02  -6.0300935e-02   4.9560248e-02  -2.6657687e-03   2.6157552e-02  -1.8194247e-03   5.8376181e-03  -7.5254042e-02   1.1432171e-01  -1.3516109e-02   7.2677889e-04   1.7466078e-02  -2.0765375e-02  -5.9032070e-03   9.0760986e-02   8.4840153e-02  -3.7295707e-02  -2.5043759e-02   2.1992411e-02   9.2126528e-02   1.6284998e-02  -7.2520877e-03
  -3.0814926e-02  -2.0773251e-03   4.8852619e-02  -3.4072737e-02  -5.6408773e-03  -3.2984098e-02   1.9082775e-02  -3.7302402e-02   6.3888437e-02  -1.8117416e-02   5.3214771e-02   3.3199380e-02   2.2812923e-01  -5.1690769e-02   0.0000000e+00   1.8453471e-01  -1.0141773e-01  -4.0321833e-02   1.1573462e-02   4.2744401e-03   2.3231100e-02   4.6072902e-03   1.1181658e-01   8.1977122e-02   1.5532335e-01  -2.0724126e-02   6.5003119e-02  -3.4624580e-02   1.2314516e-01  -6.8140379e-03   2.4813951e-02   4.0896063e-02  -4.7518847e-02   2.8883728e-03   8.1502147e-02  -2.1555941e-02  -3.2771041e-02   1.9997168e-02   3.7251938e-03   7.8577733e-02   9.3246881e-02  -9.8987969e-02  -7.5533545e-02  -6.6013387e-02   3.1588509e-02   7.0537580e-03   8.4237040e-02  -2.5340714e-02   2.6882594e-02  -6.8198928e-02  -2.3297836e-02  -1.7215995e-02   5.8587910e-02   3.7378762e-02  -6.4629771e-02   2.7039260e-02  -3.6572051e-02   1.4473865e-02  -3.7390886e-02  -1.8725216e-02  -1.1501212e-02  -6.3033978e-03   9.8139871e-02   3.2272778e-02  -4.5058660e-02  -9.9302876e-02   6.1765156e-02  -4.2365857e-02  -1.3169711e-02   5.1996574e-02  -4.9646244e-04  -3.0571570e-03   1.6540972e-02  -2.6211301e-02  -8.7965853e-02   1.0948690e-02  -4.1075326e-02   4.0534606e-02  -7.8090946e-02   6.6884635e-02  -1.0434473e-02   5.4678893e-02   2.0804361e-01   1.0524743e-01   6.6273426e-02  -3.6542382e-02   4.0418058e-03   2.8109131e-02  -1.9328268e-02  -8.7981755e-03
  -2.9862101e-02  -6.9220391e-02  -3.4861784e-02  -1.5767011e-02   1.2729895e-02   3.9516630e-02  -4.5979970e-02  -4.2241812e-02  -7.2003291e-02   2.7252907e-02   2.2940390e-02   2.1689218e-01   8.8385865e-02   2.1521557e-02   1.8453471e-01   0.0000000e+00   1.3002206e-02  -7.7956897e-02  -5.3174008e-03   6.5617670e-02  -1.0548732e-03   7.9886822e-02   7.3928101e-02   6.7191368e-02  -6.0013323e-02  -1.1863740e-02  -1.4710595e-02   1.3405160e-01  -3.3643316e-02   1.0345078e-01  -9.1013997e-03  -4.3835253e-02  -5.8588390e-02  -7.0583021e-03  -7.2136769e-02  -7.1498613e-02  -4.8553257e-02  -5.8132705e-03   1.4364504e-02   2.1836484e-02  -1.4873928e-01  -5.8007797e-02  -1.1293055e-02  -1.3336050e-02  -2.0007631e-02   4.0335853e-03   3.0094165e-02   3.1832852e-02  -5.9587875e-02  -9.4106116e-02  -4.2840774e-02  -3.4341125e-02  -4.2106663e-02  -4.7643546e-02   6.7114278e-02  -1.3151923e-03   2.2408544e-02  -3.5610340e-02   5.1945468e-02  -3.7141144e-03   7.0995230e-04  -8.1306132e-03  -1.4111006e-02   3.4465531e-02   3.4638073e-02   3.2033766e-02  -1.4232969e-02  -2.6202632e-02   8.3813261e-03   1.7078826e-02   4.3439942e-02  -1.6132811e-02  -2.5216440e-02   6.0747358e-02  -7.8730838e-02   7.5333108e-02   2.2036701e-03  -9.8426927e-03   4.8570186e-02   6.2587392e-04   2.1723294e-02  -1.5371954e-03   1.9207873e-02   1.2397571e-01   1.6155066e-02   4.2365782e-02   7.9413537e-02  -4.1531847e-02  -2.7710125e-02  -7.0514318e-03
   5.6490890e-02   2.5864781e-02  -4.7736333e-02  -2.0620592e-03   2.8081721e-02   6.5933409e-02  -3.8259401e-02  -1.8056819e-02  -6.4665329e-02   1.9940016e-02   1.1341935e-01  -4.3327667e-02  -8.8039303e-02  -3.9493478e-02  -1.0141773e-01   1.3002206e-02   0.0000000e+00   1.1778548e-01   3.1584976e-02  -3.2563914e-02   4.5379194e-02  -4.7999515e-02  -4.5274757e-05   9.8506839e-03   3.2975652e-02  -1.5671044e-01  -3.0067228e-02   1.2412804e-02   6.9209556e-02  -2.1716850e-02  -2.2997720e-02   3.3192530e-02   6.7960486e-03  -2.2043806e-02  -2.4919480e-02  -2.1062146e-03   1.0343006e-01  -8.2153424e-02   4.8255347e-02  -3.1072214e-02  -1.3593651e-01  -6.6466670e-03  -3.9309887e-02  -6.6447763e-03  -7.3568306e-02  -1.5456871e-02   2.6490615e-02  -6.4363584e-02   2.3586119e-02  -6.1553857e-02   4.9387730e-02   1.6146178e-02   5.2604420e-02  -3.4982265e-02   9.6093063e-03  -7.4689847e-02   6.9050360e-02   2.6347313e-02  -3.0918394e-02  -5.0156594e-02  -4.3251797e-04  -1.0357437e-02   7.0403169e-02   3.2202601e-02   3.9124912e-03   2.8078781e-02   3.2906778e-03   1.1823047e-03  -6.2815221e-03  -4.7495873e-02   5.4984299e-02  -4.7854693e-03  -2.4915969e-03   4.6086142e-02   1.6256755e-02  -7.7706513e-02  -5.0711308e-02  -1.5600164e-01   2.0841704e-01   6.6758124e-02   3.6496765e-02  -3.0197029e-02  -7.4058531e-03  -1.7330122e-02  -3.8448621e-02   1.0093140e-02  -3.1358864e-02   9.9460662e-03   4.1211488e-03  -2.9738286e-02
   5.2998811e-02   9.1680232e-02   1.1533412e-02  -3.4356103e-02   5.9698351e-02  -5.1914015e-03   4.1481188e-02  -6.6342142e-03   2.5916097e-02   6.0179942e-02   5.2699818e-02   1.8769717e-02  -2.8377531e-03   3.0600611e-03  -4.0321833e-02  -7.7956897e-02   1.1778548e-01   0.0000000e+00  -1.3204876e-02   1.8984357e-02   8.1281145e-03   2.2870949e-02   6.3676147e-02   8.5106078e-02  -6.9191358e-02  -3.6081655e-02  -8.3852036e-02  -2.3989083e-02  -4.4957720e-03   1.6869265e-01  -1.0122139e-01  -3.0279665e-02   4.2621841e-02  -8.3933042e-02   2.3603538e-04   6.3297710e-02  -7.3589317e-02   1.4996200e-02  -3.9432051e-02   8.9205793e-03   1.0530155e-01  -1.2175161e-01  -7.6956226e-02  -7.3342481e-02   2.0629372e-02  -8.0333865e-02   2.3726916e-03  -4.7155565e-02   8.2627777e-02  -1.3017190e-02   5.3782147e-02   8.1333746e-02   5.1252607e-02  -1.0788732e-02  -7.7893917e-02   3.7573272e-02   9.3790582e-02   3.4849081e-02  -3.5281706e-02  -7.6326285e-02  -2.6385243e-02  -8.4550961e-02  -1.1507000e-02   9.5819062e-03  -1.2325826e-01   1.1162348e-01   4.0058917e-02  -4.5317290e-02  -7.9853682e-04  -3.8900068e-02  -5.7691105e-02  -7.6510226e-03  -1.2840590e-01   3.6060468e-02   8.3473587e-02   6.5018152e-02   8.3735630e-02  -2.6789980e-02  -1.0280481e-01   1.9476150e-01  -2.8531867e-02  -1.4678290e-03  -6.7644735e-02   9.2207371e-02   2.7916378e-02  -4.0943780e-02   2.9019918e-02   2.7832513e-02   8.0882696e-02   2.8520966e-02
   7.0959302e-02   4.7794773e-02   5.3545067e-02   5.2084700e-02  -7.5372448e-02   2.1530162e-02   1.0109986e-02  -1.2899021e-02  -4.3990256e-02  -9.3877151e-03   7.4703976e-03   3.0710134e-02   3.4476664e-02  -5.8386273e-02   1.1573462e-02  -5.3174008e-03   3.1584976e-02  -1.3204876e-02   0.0000000e+00   8.9220140e-02   3.1249478e-02  -8.9770596e-02  -2.7594921e-02  -4.2146055e-02  -9.0084515e-03  -2.9895120e-03  -6.4926830e-02   8.9471715e-04   4.5169448e-03   3.6679148e-02   3.4541363e-02   5.9407911e-02  -6.4377553e-04  -6.2690905e-02  -4.0625374e-02  -7.9462287e-02   4.1792133e-03  -6.1766944e-02   5.1198467e-02   2.5473042e-02  -1.2014065e-02  -4.6078498e-02   9.3679334e-03  -1.4640144e-02  -9.3973576e-02   3.2995228e-02  -4.1452629e-02   2.5195208e-02  -6.2047056e-03   5.9365242e-02  -2.6175039e-02   4.5619779e-02   6.7749721e-02  -1.3245434e-02  -1.6283992e-02   9.3835382e-03  -2.4112995e-02  -5.0480585e-02  -4.2605472e-02  -4.5019402e-02  -4.6437863e-02  -1.3246201e-02   2.4468868e-02   4.4628484e-02  -1.4594375e-03   3.6467820e-02  -2.8637698e-02   7.5299063e-03   1.2675574e-01   2.1692868e-02  -4.3265185e-02   1.1428751e-01   4.1773261e-03  -4.3680263e-02  -2.9521121e-02   4.9762551e-02  -4.1637998e-02  -1.5576889e-02   4.2822914e-03  -1.0047164e-01  -6.2239969e-04   1.2183397e-01  -1.1879032e-01   4.4907210e-02   5.5644528e-03   1.7575862e-02   1.5222806e-02   4.7977188e-02   1.3983283e-03  -4.7580658e-02
   2.1889649e-03   1.1199911e-01   1.3029488e-02   1.0929318e-01   4.5871957e-03  -4.3439314e-03  -3.7064108e-02   4.2044263e-02   3.6186134e-02  -2.0082873e-02  -1.1547621e-02   3.5715664e-02  -2.7146995e-02  -1.0164638e-01   4.2744401e-03   6.5617670e-02  -3.2563914e-02   1.8984357e-02   8.9220140e-02   0.0000000e+00  -2.3598119e-02  -5.3853646e-02   4.3055461e-02   1.0215534e-01  -8.7361595e-02  -4.3282024e-02   1.3580340e-02   6.0575114e-02   5.2253684e-02   2.6967262e-02   3.5084302e-02   2.4788076e-03  -3.6157155e-02   3.8387897e-02  -5.2796054e-02  -7.8870367e-02  -3.6905007e-02   5.1605133e-02  -7.6097144e-02  -4.3857017e-02  -1.0348191e-01   9.3659104e-03   2.6908318e-02   2.0479003e-02  -4.7227229e-02  -1.1792874e-01  -6.5016096e-03   2.1425952e-04  -4.2995129e-02  -3.9288545e-02  -7.0586750e-02  -2.0380811e-03  -5.0326948e-02   1.2455474e-02  -2.6427168e-02  -8.7604221e-03  -2.4520261e-02   7.6343954e-02  -4.8941596e-02  -1.8729018e-02  -5.1086692e-02  -8.4749568e-02  -2.3668408e-02  -2.3321964e-02  -3.7027232e-02   6.2600206e-02  -3.0913786e-02  -2.9750312e-02   5.5102235e-02   1.6246096e-01   7.5183595e-02  -7.3424426e-03  -2.1917747e-03   1.0273011e-02   2.3307798e-02   1.2168887e-01  -2.0671046e-02  -8.2703668e-02  -1.8925578e-02  -6.9904624e-02  -4.3073038e-02   2.0541357e-02  -4.5120999e-02   1.1988458e-01  -5.6060283e-02  -4.3147512e-02  -2.8821366e-02   3.0576732e-02   1.0820235e-02   4.4716109e-02
   3.9295483e-02  -5.8447213e-02  -1.4799027e-02  -1.9846217e-02  -4.2187005e-02   8.1202076e-02  -1.7470026e-02  -3.4825543e-02   2.9051519e-02   1.2252537e-01   1.7799989e-02  -9.4314132e-02   1.4554627e-02  -1.0063926e-01   2.3231100e-02  -1.0548732e-03   4.5379194e-02   8.1281145e-03   3.1249478e-02  -2.3598119e-02   0.0000000e+00   1.2816874e-01   8.4491644e-02  -1.5152988e-01   1.3654034e-01  -7.1125961e-02   1.6190011e-01   2.2503077e-01  -6.6111559e-03   8.0933650e-02   1.5221686e-01  -3.7092937e-02  -6.6712911e-02   2.3509923e-02  -2.8365700e-02   1.8876848e-02   8.7171903e-02  -4.5882671e-02   8.2524783e-02  -8.9879766e-02   6.3562603e-04   1.0166730e-01   4.3034130e-02   1.7604654e-02  -1.3161293e-02   6.6152869e-02   1.4151290e-02  -7.1101562e-02  -3.8628507e-02   4.2018997e-02  -2.0420593e-02   4.1339705e-02   3.9331016e-02   3.2769844e-02   1.6340291e-02  -4.8577710e-02   6.6787341e-02   8.5853565e-04   5.3609520e-02  -3.4685891e-02  -4.1258424e-02  -1.4115425e-02   9.0776519e-03  -4.9064179e-02  -3.0960182e-03  -5.8542850e-02  -4.5758669e-02  -4.5302415e-03  -3.1880840e-02  -1.1175905e-01   1.9501688e-01   1.4127701e-02  -7.0195799e-02  -2.4105253e-02   9.2456868e-02  -8.9376375e-02  -4.8736420e-02   2.2139859e-01  -3.0909159e-02   5.3640069e-02   1.8685119e-02   1.5301117e-02   2.0126502e-02  -7.1179483e-03   2.9209969e-02   2.8091686e-02  -8.3279188e-02   3.6419168e-02   2.9412794e-02   5.2961790e-03
  -3.4793978e-04   6.4133940e-02  -4.0370598e-02  -5.1289876e-02   1.0241899e-01   5.9015659e-02  -6.7340727e-02  -1.7013518e-02  -2.1936337e-02   7.4665624e-02  -1.7576880e-02   4.6401303e-02  -5.3720116e-02   1.8253634e-02   4.6072902e-03   7.9886822e-02  -4.7999515e-02   2.2870949e-02  -8.9770596e-02  -5.3853646e-02   1.2816874e-01   0.0000000e+00  -4.3601691e-02   5.1076798e-02  -8.7746151e-02   2.0248363e-01   1.2788205e-01   7.6072093e-02   6.5165036e-03   1.3390288e-02  -1.0592489e-01   7.3900488e-02  -5.1722241e-02  -1.9046757e-02  -2.8590315e-02  -5.3566257e-02   1.2161685e-01   1.2389334e-01   4.0093925e-02  -6.3173182e-02  -1.3779913e-02  -4.8779193e-02  -6.2639323e-02   2.9736186e-02  -1.4685577e-03   1.9324772e-02  -5.9509331e-02   3.0153454e-02   1.3239576e-01  -7.7364499e-02  -3.3696860e-02   5.4848281e-02   7.3333329e-02  -6.7888553e-03   6.3924309e-02   7.9433466e-02   9.1980921e-03  -6.7118197e-03  -4.7917824e-02   7.7137287e-02  -4.9765791e-02   4.9005007e-02  -8.5985844e-02  -1.1052034e-01  -9.2368276e-02   2.2204506e-02  -2.3225975e-02   1.3888966e-02  -8.1484425e-02  -2.7744367e-02   9.1832250e-02   2.8709450e-01   9.0514735e-02  -1.1521566e-01  -5.1977491e-03   1.3822638e-01  -5.3512329e-02   1.3648601e-01   1.5467534e-02  -1.0360135e-01  -3.7893520e-03  -2.4662506e-02  -1.2360780e-01  -1.6764942e-02   8.6896061e-02  -3.8083703e-02  -1.7025120e-02   6.2533361e-02  -5.4903833e-02   2.1867576e-03
   5.9127124e-02  -1.0363965e-02   2.1742351e-02   2.5018416e-02   5.4189375e-03  -3.9808832e-02   2.6284337e-03  -2.3107128e-02   9.3240023e-03  -3.8308592e-02  -2.4214827e-02  -3.0340780e-02   7.1453255e-03  -1.3913797e-01   1.1181658e-01   7.3928101e-02  -4.5274757e-05   6.3676147e-02  -2.7594921e-02   4.3055461e-02   8.4491644e-02  -4.3601691e-02   0.0000000e+00   2.0492689e-01   8.4786731e-03   8.9968664e-02  -8.0081393e-02   1.9718186e-02  -9.9225577e-02  -2.2853449e-02   2.3653562e-01  -3.0246217e-02   6.3542954e-03  -2.4128846e-02  -3.1896838e-02   4.7768670e-02  -3.3853578e-02  -2.3845515e-02   7.6655019e-02  -5.0939922e-02  -4.2520457e-02   6.1919005e-02  -1.0243241e-02  -3.5432507e-02  -9.5078942e-03  -5.5165942e-03   9.2209680e-03   1.0447672e-03  -2.2360741e-02   4.0249614e-02   1.1139264e-02   7.2433406e-02  -3.4611726e-03  -5.2563884e-02  -1.5750523e-02   6.6685384e-02   6.7829851e-02   4.0507370e-02  -9.8323781e-02  -6.6273673e-02  -5.4910610e-02  -7.7313711e-03  -4.4736814e-03  -5.0438701e-03   5.7287498e-02   3.9042846e-02   2.5119102e-02  -9.0918164e-02   2.9876650e-02  -6.0512136e-02   8.4311570e-02  -3.6232534e-02  -4.0366783e-02   8.0198952e-02  -4.3994771e-02   9.2684404e-03  -4.5912229e-02  -6.4628548e-03  -1.8548280e-02  -4.6771757e-02   1.4617299e-02  -6.4464952e-02   6.0967234e-02  -6.3336176e-03  -9.9629981e-04   6.3140130e-02  -4.5774025e-02  -1.4171875e-03   4.3901182e-02   3.6559119e-03
  -3.4583624e-02   1.8472719e-02   3.1829412e-02   1.1968762e-01   5.9840839e-02  -2.0143500e-02  -2.2845303e-03   9.5515437e-02  -5.0723083e-02  -5.2102034e-02  -3.0359399e-02   3.8140022e-02  -4.8044730e-02  -2.7397733e-02   8.1977122e-02   6.7191368e-02   9.8506839e-03   8.5106078e-02  -4.2146055e-02   1.0215534e-01  -1.5152988e-01   5.1076798e-02   2.0492689e-01   0.0000000e+00   2.0314737e-02   1.5086216e-01   3.1439924e-03   2.2344697e-02  -7.1561528e-02  -1.3258919e-01  -5.5985535e-02   1.6839324e-01  -9.4385595e-02   5.5965886e-02  -1.4091671e-01   7.0124298e-02   3.1112166e-02   1.7229785e-02  -8.1950760e-02  -1.0645757e-01   1.1953477e-01  -5.6590090e-02   6.9527680e-03   3.6720366e-02  -5.3946266e-03  -2.9333306e-02  -6.6910784e-02  -7.2401864e-04   2.6448049e-02   3.2506295e-02   1.2858558e-02   1.1496948e-02  -7.0442205e-02   2.2964519e-02   1.3344152e-01  -3.4143792e-02  -8.5388367e-03  -2.9776276e-02  -5.8260691e-02  -7.6940609e-02   2.1276318e-02  -1.7122495e-03   4.6791673e-02  -3.4118651e-02  -2.5494987e-02   7.0006971e-02  -1.3045317e-02  -4.7947768e-02  -1.4783652e-02   3.4155387e-02  -8.5266455e-02  -4.0153060e-03  -6.2802581e-03   2.9015057e-02  -4.7285272e-02  -2.4525227e-02   1.4453271e-02   3.8498523e-02   4.0641697e-02   2.5767552e-03   4.0701404e-02  -1.5072510e-01   3.9191651e-02   1.0776526e-01   7.8907031e-02   9.1973956e-02   6.1304439e-02   7.6831844e-02   1.6330832e-02  -1.1523616e-03
  -2.5887638e-02   2.0009142e-02   8.1689224e-02   4.7778212e-02   7.5407334e-02   8.5886126e-02   6.2908123e-02  -9.5826925e-03  -8.6877505e-02   2.0486343e-02   4.7210993e-02  -1.0079929e-01   1.2483445e-01  -2.4292365e-02   1.5532335e-01  -6.0013323e-02   3.2975652e-02  -6.9191358e-02  -9.0084515e-03  -8.7361595e-02   1.3654034e-01  -8.7746151e-02   8.4786731e-03   2.0314737e-02   0.0000000e+00   2.3879780e-02   1.5976495e-01  -5.9966703e-02  -5.0646929e-02  -4.3825914e-03   8.3658659e-02  -3.3685214e-02  -3.3766514e-02   5.7889126e-02   1.1495014e-01   1.0089726e-01  -7.4750661e-03   3.0338810e-02   1.2829748e-02   8.5059923e-02  -4.3974661e-02   1.6053341e-01  -4.0407158e-02  -5.2478605e-03  -4.5859566e-02  -3.9124745e-02  -3.4238923e-02   5.4133218e-02  -2.4730460e-02   4.9508110e-02   1.2865615e-02  -3.4268369e-02  -9.9237058e-02  -5.4688296e-02  -9.6918713e-02  -8.7911799e-03  -1.5239305e-02  -1.3983315e-02  -2.4711553e-02   7.5996456e-03   1.3301660e-02  -8.0738450e-02  -1.0320701e-01  -5.9032250e-02  -5.4313347e-02  -1.0873687e-01  -1.5173736e-02  -8.9089019e-02   1.8562270e-03   8.0806376e-03  -3.1316060e-02  -4.3234444e-02   2.5036095e-02  -8.6021853e-04  -8.2716695e-02   6.9448978e-02  -4.2957923e-02  -8.7977984e-02   4.5932576e-02   8.8475294e-03  -3.6776345e-02  -3.2160795e-02  -3.9453588e-02  -7.2733523e-02  -5.7927455e-03  -7.1694046e-02   1.3373779e-01  -3.6905169e-02  -1.0529615e-02   6.5577295e-02
  -2.3231099e-03   5.0288852e-02   7.9212058e-02   4.4339532e-03   9.4224457e-03   1.2419911e-01  -3.2984176e-02  -3.8296579e-03   1.0857350e-02  -2.4992904e-02  -1.8125413e-02   2.3545022e-02  -1.5022055e-01   2.9876699e-02  -2.0724126e-02  -1.1863740e-02  -1.5671044e-01  -3.6081655e-02  -2.9895120e-03  -4.3282024e-02  -7.1125961e-02   2.0248363e-01   8.9968664e-02   1.5086216e-01   2.3879780e-02   0.0000000e+00   9.8539094e-04   9.4668795e-02  -5.5711601e-02  -1.1809847e-02   9.3700720e-02   1.3629856e-01   6.3636908e-02  -5.9523074e-02   1.4825424e-01  -1.8189342e-03  -6.7881152e-02  -1.1844430e-01   4.0287793e-02   3.0475841e-02   2.1117280e-01   2.0570851e-02   1.8485751e-02   7.6491234e-02   4.9805858e-02  -1.5660473e-02  -1.5254210e-01   1.1469972e-01  -4.3201123e-02   8.6683119e-02   5.2305675e-02  -6.3639327e-02  -2.3207629e-02  -1.0044645e-01   1.2557041e-01   5.6434521e-02  -1.9827935e-02  -6.5629279e-02  -1.3658949e-02   6.4829924e-02  -6.2593947e-02  -2.2678954e-02   6.4093907e-02  -2.9128825e-02  -8.5194080e-05  -9.2302810e-03   3.1243942e-02   4.4503514e-02   2.1518194e-04  -1.6456564e-02   8.2628705e-02   5.3656209e-02   3.7327349e-02  -1.2896730e-01   9.3978878e-02   2.4332851e-02   2.8804568e-03  -2.5918208e-02   4.6482627e-02   4.7200537e-02   9.5651814e-02   1.0970423e-01   6.8480202e-02   6.6358437e-02   5.9009755e-02  -8.0147630e-02  -1.5652766e-02  -7.4452706e-02   4.2217244e-02  -1.1349015e-02
  -6.0778794e-03  -7.4137532e-03  -4.0893589e-02  -6.2331461e-03   1.6092250e-01   5.9080708e-02  -6.1289978e-03   4.6005829e-02   1.1221090e-01   5.0449770e-02  -1.9978402e-02   2.7503316e-02   6.4436954e-02   3.7589469e-03   6.5003119e-02  -1.4710595e-02  -3.0067228e-02  -8.3852036e-02  -6.4926830e-02   1.3580340e-02   1.6190011e-01   1.2788205e-01  -8.0081393e-02   3.1439924e-03   1.5976495e-01   9.8539094e-04   0.0000000e+00   1.3574019e-01  -1.9633394e-02   1.5916180e-02   4.9558809e-02   3.9449561e-02  -8.8545155e-03   2.6932627e-03  -5.2662345e-02  -8.8993854e-02   1.3982780e-02  -4.3653501e-02  -1.9263154e-02   4.5376189e-02   2.8491977e-02   1.2374427e-04  -2.6500503e-02   4.2204425e-02  -3.5184735e-02  -2.9122932e-02   8.6367447e-03  -1.7048013e-02   2.5982780e-02   7.2523243e-03  -4.4702520e-02  -2.1231234e-02   1.1911335e-02  -5.3524338e-02   1.3010188e-04   6.6254961e-02   5.9312125e-02   3.2708533e-02  -1.9713256e-03   3.5900605e-03   3.3861839e-02   2.0459062e-02  -4.3726296e-02  -1.0902257e-02  -2.2047348e-03   1.4347549e-02   8.0651213e-02   1.2416939e-01  -5.8511754e-03   1.0275522e-01  -3.5978659e-02  -6.9179599e-03   6.0916835e-02   8.9367926e-03   8.1179473e-03  -9.1730731e-02   2.8744501e-02  -4.5990167e-02   4.3728604e-02   8.1218635e-02  -2.6107333e-02  -8.5106858e-02   1.1718468e-01  -3.1963719e-02  -1.3159716e-02  -5.7747927e-02   4.2619503e-02  -4.7142729e-02   2.3160346e-02   9.9300336e-03
  -3.0356890e-02  -4.2194822e-03  -4.7961350e-02   3.2251240e-02   6.2961836e-03   2.6994559e-01  -5.9939576e-02  -1.3905882e-03   1.2143911e-02   6.9410149e-02  -5.4326667e-02  -2.1047763e-04  -9.1986680e-02  -1.7437176e-02  -3.4624580e-02   1.3405160e-01   1.2412804e-02  -2.3989083e-02   8.9471715e-04   6.0575114e-02   2.2503077e-01   7.6072093e-02   1.9718186e-02   2.2344697e-02  -5.9966703e-02   9.4668795e-02   1.3574019e-01   0.0000000e+00   8.7890489e-02   5.0670385e-02   3.4465479e-02  -4.9886262e-02  -9.4529611e-03   4.9927767e-02   7.3136765e-02   1.5902244e-02  -2.2759816e-02  -1.5182061e-01   7.1883184e-03   1.4424493e-01   2.7364412e-02  -5.4394931e-02   8.0240701e-03  -6.9400291e-02   4.6873410e-03   3.9081666e-02   2.7292897e-02  -3.6228379e-02   3.4618463e-02   6.1169835e-02   4.7002445e-04  -3.5813030e-02  -1.5171578e-03  -2.6241091e-02   3.7534334e-02  -5.2655709e-02   4.9584442e-03  -1.9067044e-02   1.5516017e-02   6.9048120e-02  -2.0344192e-03  -7.8052848e-03  -7.3284816e-02   3.0372475e-02  -1.2704259e-02   3.7630432e-02  -3.1049453e-02   3.1071818e-02   2.9905915e-02   4.7744919e-02  -6.0426863e-02   5.9489734e-02  -4.7299412e-02   6.8791276e-02   3.6258166e-02   1.9677093e-02   9.7970333e-02  -1.4910791e-01  -2.5233893e-02   3.3101094e-02  -3.2349151e-02   2.8908344e-02   6.9391861e-02  -3.8935777e-02  -2.8789032e-02   5.7530447e-02   1.5678587e-01   1.2703988e-01   4.2206177e-02  -1.3814347e-02
  -1.1755537e-02   5.1300105e-02   1.9926211e-02  -2.5884688e-02   6.1377882e-02   1.1940914e-02   1.2777375e-02   2.3541893e-03   9.5345175e-02  -1.4540861e-02   1.5141063e-01  -8.2927530e-02   4.5445379e-02   1.4837381e-02   1.2314516e-01  -3.3643316e-02   6.9209556e-02  -4.4957720e-03   4.5169448e-03   5.2253684e-02  -6.6111559e-03   6.5165036e-03  -9.9225577e-02  -7.1561528e-02  -5.0646929e-02  -5.5711601e-02  -1.9633394e-02   8.7890489e-02   0.0000000e+00   5.8403409e-02   4.2360849e-02  -5.4064547e-03  -1.6562474e-02  -3.0325990e-02  -3.1783600e-03  -3.1791937e-02  -2.3389281e-02  -8.9599906e-02  -3.5282667e-02   6.5607124e-03   5.9215977e-02   1.2709185e-02   1.9481570e-02   1.0514403e-04  -6.1151332e-02  -1.9234230e-02  -6.1130362e-02   3.2686568e-02  -2.8171253e-02   3.8044313e-02  -5.8540111e-02  -1.0390561e-02   6.2040461e-02   6.6538000e-02  -6.2510759e-02  -2.2742163e-02  -9.5656803e-02  -1.9376130e-02  -2.0795980e-02  -6.3895718e-02   2.7547411e-03   1.1275495e-02  -2.3879566e-02  -8.0269905e-02  -6.9779577e-02  -2.6928166e-02   8.5532918e-02   4.1489724e-02  -5.0684585e-03  -3.6111015e-02  -6.6792925e-02  -2.9793925e-02   9.5388741e-02  -3.5911549e-02   5.8508798e-03  -2.3932457e-02   9.5333663e-02  -1.4605206e-01   2.3620773e-01   2.6037272e-02   8.6400471e-03   3.7952903e-02  -4.2935029e-02   1.4708017e-01  -3.0100759e-02  -1.0613612e-01   6.9229632e-03   1.1484574e-02   7.9363093e-03   4.5567073e-03
  -5.2768559e-02  -9.8523911e-03   3.0534867e-02   1.6973696e-02  -2.7828331e-02  -6.1503757e-02   6.4724063e-02   6.7533008e-03  -1.2588942e-02   5.7259945e-02   4.6416364e-02   7.3589904e-02   4.4648070e-02  -4.0318755e-03  -6.8140379e-03   1.0345078e-01  -2.1716850e-02   1.6869265e-01   3.6679148e-02   2.6967262e-02   8.0933650e-02   1.3390288e-02  -2.2853449e-02  -1.3258919e-01  -4.3825914e-03  -1.1809847e-02   1.5916180e-02   5.0670385e-02   5.8403409e-02   0.0000000e+00   3.0287960e-02  -1.4761403e-02   1.8308099e-02  -1.5257528e-02  -1.8459965e-01   5.0633648e-02  -5.6621638e-02   1.2528797e-02   4.3250218e-02  -6.7564439e-02   2.4074692e-03   7.8448036e-02  -5.0054835e-02   3.5202803e-02   2.4685227e-02   5.4920634e-02  -7.9037565e-02   5.4524872e-02   3.0557808e-02  -7.6296647e-04  -3.6471287e-02  -4.8057680e-02  -1.6391554e-03  -9.4919356e-03   2.0611242e-02  -3.6638722e-02  -4.2446477e-02  -9.6755539e-02   4.0914032e-03  -3.2032829e-02   3.3861010e-02  -4.2507614e-02  -3.8955396e-02   2.1189849e-02  -6.0442116e-02   4.6080475e-02   1.1019812e-02   8.1808693e-02   6.6229958e-02  -8.4778955e-02  -1.0786296e-01  -1.8418631e-01  -2.5773932e-02   6.9324911e-02  -1.7484375e-01  -1.0040775e-01  -1.2091028e-01   8.3748000e-02   1.5119063e-02   1.6087279e-01  -5.7189007e-03   1.0221846e-01   5.7690901e-02   2.0822401e-02  -9.4645375e-02  -5.7299664e-02  -1.5411941e-01  -8.5343645e-02  -6.0658754e-02  -2.8159612e-02
   5.9546439e-02  -3.2402568e-02  -1.7439295e-02   6.1471677e-03  -2.7509560e-03   8.1056992e-02   7.9303802e-03  -3.7226773e-02   2.4264250e-02   3.1874060e-02   7.8558162e-03  -1.0134499e-01  -1.2752005e-03  -7.4774430e-02   2.4813951e-02  -9.1013997e-03  -2.2997720e-02  -1.0122139e-01   3.4541363e-02   3.5084302e-02   1.5221686e-01  -1.0592489e-01   2.3653562e-01  -5.5985535e-02   8.3658659e-02   9.3700720e-02   4.9558809e-02   3.4465479e-02   4.2360849e-02   3.0287960e-02   0.0000000e+00   2.7726716e-01   7.9079278e-02   8.8823564e-02  -7.7287632e-03   2.4836140e-02  -9.0421006e-02   1.6657989e-02   3.0132558e-02  -2.3554359e-02  -1.5715567e-02   9.9857066e-02   3.7836946e-02  -6.2700354e-02  -2.8739496e-02   3.5925475e-02  -4.1755737e-02  -2.9594151e-02   3.2917477e-03   1.2633609e-02  -8.2403372e-03   3.0503593e-02  -8.4317574e-02   3.0579065e-02  -5.0219730e-02   7.9049993e-02   3.4609522e-02   1.1700714e-02  -7.5476479e-04  -7.9308107e-03   2.1796381e-02  -5.7702088e-02   2.5986543e-02   4.2848909e-02   3.1624883e-02  -2.4668070e-02   6.8040035e-03   3.8515993e-02  -4.1763896e-02  -1.2325063e-01   8.1270811e-02  -2.3382515e-02   6.4102437e-02  -1.7037124e-02   4.9306047e-02  -9.1541594e-03   6.1596220e-02  -3.0511131e-02   3.1935418e-02  -5.1430242e-02  -7.7129712e-02   1.0990669e-01  -7.2970517e-02   7.5528335e-02  -7.7505169e-02  -3.9356227e-02   2.3103841e-02  -4.7237489e-02   4.8608620e-02  -4.0123346e-03
  -3.3829190e-02  -1.6898747e-02  -2.5693283e-03   1.8725385e-02   4.4795057e-02  -3.2953689e-02   4.3349425e-02   2.7092954e-02   2.1726691e-02   5.2918275e-02  -5.5533617e-02   1.6933449e-03  -8.5763463e-02   5.0175033e-02   4.0896063e-02  -4.3835253e-02   3.3192530e-02  -3.0279665e-02   5.9407911e-02   2.4788076e-03  -3.7092937e-02   7.3900488e-02  -3.0246217e-02   1.6839324e-01  -3.3685214e-02   1.3629856e-01   3.9449561e-02  -4.9886262e-02  -5.4064547e-03  -1.4761403e-02   2.7726716e-01   0.0000000e+00   6.9534418e-02   1.4545481e-01  -1.0468982e-01  -1.4997980e-02  -2.0835219e-03   1.5958327e-01   1.1088357e-01  -1.0156381e-02  -4.6361899e-02   8.3245140e-02  -6.4136592e-02  -8.3191793e-02   7.8224368e-04   4.1382376e-02   6.0944882e-02  -3.6163606e-02   5.0929209e-02  -8.1498735e-02   2.8977358e-02   4.3124188e-02  -8.9607390e-02   3.7910664e-02   4.3643573e-02   9.0279327e-02  -5.1425132e-02  -3.8798561e-02   2.2161481e-02  -9.7425472e-02   2.1250055e-02  -1.0172410e-01   5.3155231e-02   1.0802574e-01   3.0476033e-02  -1.7885859e-02  -1.6263738e-02   6.6584944e-02  -7.4423576e-02  -5.2072972e-03  -4.0309753e-02   1.5545372e-01  -2.5733000e-02  -1.4425378e-01   1.2876244e-01   1.7019545e-01   5.1215554e-02  -4.4268459e-02   8.6474973e-03   6.5687491e-02   4.7460332e-02   1.1297556e-01   7.7082862e-03   8.4602177e-03  -2.9748384e-02  -1.2223369e-01   7.5743466e-02   9.2137011e-02  -7.8378080e-02  -7.5251677e-02
   1.7240337e-02  -5.8445383e-02   6.1564782e-03  -7.8999104e-02  -9.9447258e-03   2.8013138e-02   2.7670505e-02   3.4778800e-03   5.9817967e-02   8.6649079e-03  -5.7507179e-03   4.0567453e-02  -1.2406847e-02   5.7066129e-02  -4.7518847e-02  -5.8588390e-02   6.7960486e-03   4.2621841e-02  -6.4377553e-04  -3.6157155e-02  -6.6712911e-02  -5.1722241e-02   6.3542954e-03  -9.4385595e-02  -3.3766514e-02   6.3636908e-02  -8.8545155e-03  -9.4529611e-03  -1.6562474e-02   1.8308099e-02   7.9079278e-02   6.9534418e-02   0.0000000e+00   3.2726859e-01   1.2266074e-01  -9.6195491e-02  -6.5826873e-02  -9.9052749e-03  -5.6084624e-03  -7.7257051e-02   7.9201664e-02  -8.3977815e-02  -1.7825002e-02  -4.5293867e-02  -1.3098631e-01  -4.8096921e-02  -1.1368558e-02   6.8685828e-02  -3.6947717e-02  -4.3262275e-02   3.1311336e-02   2.2139371e-02  -6.4059109e-02   3.4740538e-02  -1.3545979e-01  -7.0924364e-03   7.9707889e-02  -5.4536399e-02   1.4281331e-02  -8.0509928e-02  -3.4569576e-02  -6.2974079e-02  -5.8051100e-02   3.3428364e-02  -2.8182556e-02  -1.1240481e-02   1.3566941e-01   8.6304846e-02   1.2102407e-01   1.1797591e-01  -7.1142700e-02   4.6328572e-02  -2.1704648e-02   1.1732129e-01   5.9346406e-02  -8.0488777e-02  -1.7103018e-01  -7.0329249e-02   1.6995377e-02  -5.0589928e-02   2.4929860e-02   2.3531833e-03  -3.3604055e-02  -1.8764153e-02  -5.0014172e-02  -1.8413883e-03   6.1205591e-02  -8.1764734e-03  -4.4659413e-02  -2.8687781e-02
  -1.8407957e-02   4.6133362e-03  -3.8114565e-02  -4.1716857e-02  -5.6548818e-02  -7.8191781e-02  -2.0422549e-02   6.9548885e-03  -9.5696501e-02  -1.7253494e-02   1.3608042e-03   6.1115611e-02   8.4230434e-03   5.6488388e-02   2.8883728e-03  -7.0583021e-03  -2.2043806e-02  -8.3933042e-02  -6.2690905e-02   3.8387897e-02   2.3509923e-02  -1.9046757e-02  -2.4128846e-02   5.5965886e-02   5.7889126e-02  -5.9523074e-02   2.6932627e-03   4.9927767e-02  -3.0325990e-02  -1.5257528e-02   8.8823564e-02   1.4545481e-01   3.2726859e-01   0.0000000e+00   1.2757444e-01   3.7844678e-02  -6.9721858e-02  -2.6719933e-02  -7.6129643e-02  -8.8350382e-02   6.0554856e-02  -1.2226716e-02   6.0287654e-02  -7.0143869e-02  -5.5065129e-02  -4.8508039e-02   1.7855109e-02  -7.7346724e-02  -9.3040716e-02   2.8150282e-02  -3.8236889e-02  -3.9699779e-02   1.0244042e-02   5.1605662e-02  -6.2445265e-02  -7.0374912e-02   7.5243632e-02   3.1676558e-02  -3.0519923e-02   2.7452106e-02  -1.1624929e-01   6.2470868e-02  -1.0684309e-01   4.3504351e-02  -1.6452144e-01  -1.4466571e-02  -4.8260621e-02   7.7560716e-02  -2.4804575e-02   2.8729350e-02   1.9807246e-03  -1.3489266e-01  -7.0336288e-02  -6.3151725e-03   3.8958782e-02   2.9040759e-02  -3.3874313e-02  -2.9633177e-02   2.5951783e-02  -9.3158342e-02   5.7466706e-02   2.5281643e-03  -9.1319360e-02  -2.4032021e-02   4.0993363e-02  -5.5215340e-02  -6.0498861e-02  -4.4982699e-02  -3.9129620e-02  -3.8322017e-02
   3.9720026e-02   8.9615009e-02   1.4161322e-02   8.2539324e-02  -1.0842013e-01  -2.5582993e-02   2.1670340e-02   7.1457894e-02   4.3289644e-02  -5.6109713e-02   6.9277247e-02  -6.2341881e-03   7.8744861e-02   1.5297125e-02   8.1502147e-02  -7.2136769e-02  -2.4919480e-02   2.3603538e-04  -4.0625374e-02  -5.2796054e-02  -2.8365700e-02  -2.8590315e-02  -3.1896838e-02  -1.4091671e-01   1.1495014e-01   1.4825424e-01  -5.2662345e-02   7.3136765e-02  -3.1783600e-03  -1.8459965e-01  -7.7287632e-03  -1.0468982e-01   1.2266074e-01   1.2757444e-01   0.0000000e+00   4.5950763e-01   7.7146589e-02  -3.3783111e-02   9.2973321e-02   1.4695857e-02  -6.9987386e-02  -8.3587108e-02   2.8826816e-02   1.2290915e-01  -9.8687292e-03  -4.3434497e-02  -4.3114404e-02  -1.3890220e-02  -5.3565394e-02  -6.1009010e-02  -2.8511753e-02   1.2674493e-01  -7.0077045e-02  -5.4231229e-02   1.1289335e-01   1.2625325e-02  -3.0673757e-02   1.9473150e-02  -1.2017799e-01   2.8097573e-02  -7.5697697e-03  -1.9607664e-04  -1.2152125e-02   4.9857346e-02   1.3692575e-01  -8.1847955e-03   1.5822284e-01   1.1197074e-01  -8.5987653e-03  -2.7096857e-02   2.6672796e-02   1.0505197e-01   1.9310100e-02  -7.7512422e-02  -1.2420786e-01   3.0927349e-02   1.6657642e-01  -1.9170614e-01  -2.8199550e-02   4.0174749e-02  -1.4685935e-02   6.7320817e-02   3.7515554e-03  -8.7890143e-02   4.5021202e-02  -9.5620038e-02   3.0832343e-02   6.4905094e-02  -7.6768405e-02  -2.0638654e-02
  -3.2116461e-02  -5.1138654e-02   3.2355092e-03  -1.5205150e-02   3.3708277e-02   2.4029049e-02  -7.6619281e-02   2.0560984e-02  -5.5530284e-02  -1.2469089e-01  -5.2091361e-02  -4.9552083e-02  -7.6712010e-02  -4.7602915e-02  -2.1555941e-02  -7.1498613e-02  -2.1062146e-03   6.3297710e-02  -7.9462287e-02  -7.8870367e-02   1.8876848e-02  -5.3566257e-02   4.7768670e-02   7.0124298e-02   1.0089726e-01  -1.8189342e-03  -8.8993854e-02   1.5902244e-02  -3.1791937e-02   5.0633648e-02   2.4836140e-02  -1.4997980e-02  -9.6195491e-02   3.7844678e-02   4.5950763e-01   0.0000000e+00  -9.7907815e-02  -1.1195195e-01  -7.9854763e-02   5.4777859e-02  -6.4884006e-02  -1.3835442e-02  -2.5226866e-02  -7.9946134e-02  -5.6744082e-02   1.2032054e-02   3.3377014e-02   8.4728396e-02   2.1723831e-02   1.6799985e-03  -6.1312319e-02  -6.7349077e-02   5.8919669e-02   1.2598207e-01  -4.1037353e-02  -2.4778278e-02  -7.4507869e-03  -1.1799504e-01   1.3806162e-01   6.1106880e-02   1.6909782e-02   7.6238432e-02   6.2243780e-02  -1.4581154e-01  -1.4214541e-02   1.8542583e-01   1.1753945e-02   1.7343904e-01  -9.8561036e-02   8.9238248e-02   3.1480955e-02   6.3693038e-02  -5.3778196e-02   6.5907531e-02   5.5826481e-02  -1.0952090e-01   1.1066681e-02   9.1191099e-02   9.2408246e-02  -1.1251619e-02  -5.3004606e-02   7.7753331e-02   2.0292550e-02   1.2725764e-01   4.2741211e-02   1.2776140e-01  -1.6746893e-01  -2.3808920e-02  -7.6092160e-02  -2.1567399e-02
   4.5974787e-02   7.4340046e-02  -5.0225065e-04  -3.4334847e-02  -7.1861286e-03  -5.4630062e-03   3.3949490e-02   3.7536582e-02  -3.0753156e-02  -4.7221313e-02  -5.0601557e-02   3.5274684e-02  -2.4718601e-02  -7.3051136e-04  -3.2771041e-02  -4.8553257e-02   1.0343006e-01  -7.3589317e-02   4.1792133e-03  -3.6905007e-02   8.7171903e-02   1.2161685e-01  -3.3853578e-02   3.1112166e-02  -7.4750661e-03  -6.7881152e-02   1.3982780e-02  -2.2759816e-02  -2.3389281e-02  -5.6621638e-02  -9.0421006e-02  -2.0835219e-03  -6.5826873e-02  -6.9721858e-02   7.7146589e-02  -9.7907815e-02   0.0000000e+00   7.0631455e-02   2.2881016e-01   7.2074305e-02  -8.7069098e-02   7.3581328e-02  -1.3037450e-02  -9.1208619e-03  -1.6282898e-01  -3.7104171e-02   1.0202374e-01   1.4041992e-03  -1.5299611e-02   2.4650242e-02   2.3903522e-02  -4.4055575e-02  -6.4735934e-02   4.4351969e-02  -8.1708096e-02  -4.6128526e-02  -9.1943276e-02  -7.1335158e-02  -2.3957796e-02   4.4127858e-02   4.1338859e-02  -1.1714864e-01   1.9458131e-01  -7.1508424e-02   4.8022891e-02  -8.1029740e-02   3.8205048e-02   7.5066419e-02  -3.0343949e-02  -6.2142696e-02   1.6988783e-01   2.3887776e-02  -1.7477915e-02  -4.2390053e-02  -1.0694874e-01  -5.4253183e-02   6.2459230e-02   8.0656201e-03   9.7919015e-02  -4.2380579e-02  -2.5338137e-03  -2.1537843e-02   3.8510678e-02  -3.7082281e-03  -3.9903695e-02   1.0894052e-01  -2.4581467e-02  -6.6476557e-02  -3.2372597e-03  -9.0140844e-03
   9.7457419e-02  -7.9910147e-03  -8.6748290e-03  -2.7908168e-02   2.3689480e-02  -9.1049116e-02  -5.4178196e-02  -3.7280822e-02   8.3535456e-03  -7.1638930e-02  -2.5449893e-02   5.9128195e-02  -4.3608910e-02   7.8092277e-03   1.9997168e-02  -5.8132705e-03  -8.2153424e-02   1.4996200e-02  -6.1766944e-02   5.1605133e-02  -4.5882671e-02   1.2389334e-01  -2.3845515e-02   1.7229785e-02   3.0338810e-02  -1.1844430e-01  -4.3653501e-02  -1.5182061e-01  -8.9599906e-02   1.2528797e-02   1.6657989e-02   1.5958327e-01  -9.9052749e-03  -2.6719933e-02  -3.3783111e-02  -1.1195195e-01   7.0631455e-02   0.0000000e+00  -1.2281641e-01   2.6360652e-01   3.7872804e-02  -6.3208500e-02  -8.3445601e-02   7.4262751e-02  -4.3502136e-02  -7.3418336e-02  -8.2212347e-02   1.2908884e-01  -4.8618713e-02  -1.8653233e-02   3.1709255e-02   1.4374774e-01   7.0643850e-02  -8.6031891e-02  -5.0153066e-02   3.0683865e-02  -7.8798815e-02  -4.8155793e-02   1.7862838e-02   1.5632400e-02  -5.9141857e-02  -5.8382405e-03   2.1607073e-03  -6.7623223e-02   1.1017164e-01  -3.6034798e-02   5.4183794e-02   1.9493222e-01  -2.0557203e-02   2.0555480e-02   2.1663377e-02   3.0335177e-02  -1.9449398e-02  -7.7219296e-03  -1.2729619e-01  -1.4171229e-01  -1.2633231e-01   6.1573002e-03  -1.3912112e-01   1.3261381e-01  -5.8728411e-02   8.7585875e-02  -8.2048251e-02   3.3734903e-03  -4.8061091e-02  -3.4195687e-03  -1.4763588e-01   3.1646448e-02  -2.8366244e-02   3.4207079e-02
   6.0068381e-02  -3.3936031e-03  -9.9282679e-03  -3.4933294e-02   3.6144543e-02   2.6820773e-02   1.4620449e-02  -3.7758456e-02   6.0399638e-04   3.6746161e-02  -3.3327193e-02  -2.3222755e-02   2.0352962e-02   8.1592290e-02   3.7251938e-03   1.4364504e-02   4.8255347e-02  -3.9432051e-02   5.1198467e-02  -7.6097144e-02   8.2524783e-02   4.0093925e-02   7.6655019e-02  -8.1950760e-02   1.2829748e-02   4.0287793e-02  -1.9263154e-02   7.1883184e-03  -3.5282667e-02   4.3250218e-02   3.0132558e-02   1.1088357e-01  -5.6084624e-03  -7.6129643e-02   9.2973321e-02  -7.9854763e-02   2.2881016e-01  -1.2281641e-01   0.0000000e+00   1.9593374e-01  -5.1602514e-02   3.2766362e-02   5.7844508e-02  -7.6384899e-03   5.7097116e-02  -8.7578965e-02   2.0522448e-02  -1.7270228e-02   5.0115902e-02  -4.4031584e-02   1.5808990e-02   4.2299060e-02  -5.7078529e-02   1.3990154e-01   1.3517467e-01   2.3643779e-03   1.6998928e-02  -7.0949625e-02  -3.8245000e-02  -2.6187737e-02  -6.2910344e-02  -5.2963683e-02   4.9057591e-02  -6.1589126e-02   8.6540668e-02  -7.0749610e-02   9.6040879e-03  -4.8064065e-02   1.2962780e-01   4.6393309e-02  -6.6901716e-02  -1.1074615e-01  -2.7755635e-02   9.3968872e-02  -1.1899999e-02   5.9745378e-03  -4.6298015e-02   3.6766296e-02   1.0104040e-02  -3.2051820e-02   4.2155611e-02  -5.5637778e-02   1.2833243e-01  -9.2003669e-03   7.5239933e-02  -3.6865230e-02  -2.4679794e-02  -1.9265767e-02  -8.2937000e-02  -1.9067846e-02
   1.0843168e-02  -7.4881519e-02  -2.3122736e-02  -5.5846706e-02  -1.7224094e-06   9.9220248e-02  -3.0533332e-02  -3.3659591e-02   6.2294424e-03   5.8784074e-02  -7.7571936e-02   6.5823129e-02   3.9884856e-02  -2.0539208e-02   7.8577733e-02   2.1836484e-02  -3.1072214e-02   8.9205793e-03   2.5473042e-02  -4.3857017e-02  -8.9879766e-02  -6.3173182e-02  -5.0939922e-02  -1.0645757e-01   8.5059923e-02   3.0475841e-02   4.5376189e-02   1.4424493e-01   6.5607124e-03  -6.7564439e-02  -2.3554359e-02  -1.0156381e-02  -7.7257051e-02  -8.8350382e-02   1.4695857e-02   5.4777859e-02   7.2074305e-02   2.6360652e-01   1.9593374e-01   0.0000000e+00   1.6631011e-01   1.1054245e-01  -1.0154074e-02   7.8812864e-02  -3.6576623e-02  -6.1660774e-02   2.0637147e-03   5.4349893e-03  -4.4864437e-02   3.1347198e-02  -9.9629965e-03   7.9150704e-02  -2.1492697e-03   1.1645338e-02  -1.8353867e-02   1.6134527e-01  -3.5126491e-02  -6.0389798e-02  -4.8523547e-02   4.6070957e-02  -6.2104124e-02   9.2086684e-02  -5.9299148e-02  -2.1621290e-02  -2.6145818e-03   4.8543389e-02  -1.9632768e-02  -1.2293492e-02   1.2822377e-02   3.7080848e-02  -3.3857526e-02  -3.6056637e-02  -7.6833025e-02  -1.2704270e-02   2.5185857e-02   6.0610743e-02  -1.1009641e-01  -8.4420216e-02   4.1219267e-02   2.1707295e-01  -8.5957481e-02  -7.2069716e-03   4.5657800e-02   5.6393182e-02  -4.3328772e-02   7.4049490e-02   3.7049860e-02   5.2605599e-02   8.3662350e-03  -2.6688857e-02
   6.0955832e-03   2.3876861e-02   4.3342367e-02  -4.4535577e-02  -2.8411026e-02  -7.2100383e-02   7.3894023e-02   1.9318992e-02   1.4562798e-01  -6.1220827e-02   8.2956533e-02   6.3050556e-02   8.8041458e-02  -1.9695090e-02   9.3246881e-02  -1.4873928e-01  -1.3593651e-01   1.0530155e-01  -1.2014065e-02  -1.0348191e-01   6.3562603e-04  -1.3779913e-02  -4.2520457e-02   1.1953477e-01  -4.3974661e-02   2.1117280e-01   2.8491977e-02   2.7364412e-02   5.9215977e-02   2.4074692e-03  -1.5715567e-02  -4.6361899e-02   7.9201664e-02   6.0554856e-02  -6.9987386e-02  -6.4884006e-02  -8.7069098e-02   3.7872804e-02  -5.1602514e-02   1.6631011e-01   0.0000000e+00   1.2654287e-01  -5.2180081e-02  -6.8517301e-02   8.4549247e-03   1.2445052e-01   1.0456079e-01   4.3745970e-02  -6.8602502e-03  -4.6944228e-02   3.5354900e-02  -2.4216678e-02   9.2295485e-02   2.5832487e-02   1.1835837e-03  -1.0140572e-01   2.7396967e-02  -1.0559580e-02   7.1273181e-02   8.1908992e-02   6.2861774e-03   5.0346197e-02   9.7343842e-02  -1.3184535e-02  -4.7991662e-02   3.5823403e-02   2.1565613e-02  -2.1588585e-02   1.1110132e-01  -5.6595986e-02  -5.3669188e-02   9.7726696e-02   2.9037021e-01   4.3386612e-02   1.0623290e-01  -8.3454667e-02   1.7730568e-01   3.8191472e-02  -1.7616760e-02  -2.5901368e-02   2.5084016e-02   7.1157185e-03   8.5697702e-02  -8.2632645e-02   6.6910201e-02   9.8375110e-02   7.3373589e-03   1.3195340e-01   4.8636015e-02  -1.3712417e-01
   5.8043471e-02   5.7202948e-02  -1.6590043e-02   4.7188972e-02   4.3766846e-03  -1.4951045e-01  -6.2243422e-02   3.7048392e-02  -4.8607082e-02  -2.4744126e-02   1.1017376e-01   3.9735798e-02  -8.3883195e-02  -9.2148955e-02  -9.8987969e-02  -5.8007797e-02  -6.6466670e-03  -1.2175161e-01  -4.6078498e-02   9.3659104e-03   1.0166730e-01  -4.8779193e-02   6.1919005e-02  -5.6590090e-02   1.6053341e-01   2.0570851e-02   1.2374427e-04  -5.4394931e-02   1.2709185e-02   7.8448036e-02   9.9857066e-02   8.3245140e-02  -8.3977815e-02  -1.2226716e-02  -8.3587108e-02  -1.3835442e-02   7.3581328e-02  -6.3208500e-02   3.2766362e-02   1.1054245e-01   1.2654287e-01   0.0000000e+00   6.2654712e-02  -6.8929440e-02   1.2420060e-01   4.2685054e-04  -5.7973894e-02   3.1278152e-02  -5.0164137e-02  -9.1736405e-02  -5.3953073e-02   1.7516729e-03   7.6223740e-02   6.8448427e-02  -5.1833323e-02  -2.7463015e-02  -6.2058585e-02   5.8591039e-02   1.8774983e-02   7.3007299e-02   1.3285139e-03   1.1221362e-02  -8.3110238e-02  -1.0097711e-03   3.9181435e-02   7.5788768e-02   6.2716113e-03   6.1154537e-02  -1.4193597e-02  -1.5126057e-01   1.8292665e-01  -1.7207284e-02  -8.0228007e-02   1.9598450e-01  -1.4192405e-01   2.7886725e-01   6.1991286e-03   1.2283013e-02   1.1308407e-01   5.6100028e-02  -5.6549576e-02  -5.7759688e-02  -8.1983845e-02   7.2243880e-02  -4.3411748e-02   9.5735788e-02  -5.5851516e-02   1.2636255e-01  -1.5240262e-03   1.0282018e-01
   1.6500593e-02   6.4407762e-02  -1.5324053e-02   1.2351939e-02  -4.5404713e-02  -1.6915244e-02  -7.2540722e-02  -5.4493459e-02   7.0859303e-03  -3.3742369e-02  -2.9364446e-02   4.0893067e-02   1.3649157e-02   1.2871138e-03  -7.5533545e-02  -1.1293055e-02  -3.9309887e-02  -7.6956226e-02   9.3679334e-03   2.6908318e-02   4.3034130e-02  -6.2639323e-02  -1.0243241e-02   6.9527680e-03  -4.0407158e-02   1.8485751e-02  -2.6500503e-02   8.0240701e-03   1.9481570e-02  -5.0054835e-02   3.7836946e-02  -6.4136592e-02  -1.7825002e-02   6.0287654e-02   2.8826816e-02  -2.5226866e-02  -1.3037450e-02  -8.3445601e-02   5.7844508e-02  -1.0154074e-02  -5.2180081e-02   6.2654712e-02   0.0000000e+00   1.5010013e-01   2.6652871e-01  -5.1218438e-02   4.0317248e-01   1.5443288e-01   1.7774241e-01  -4.7864644e-02   4.0011445e-02  -1.9184711e-02  -5.3405449e-02  -5.5941220e-02  -2.9051455e-02   2.8470286e-02  -6.0490738e-02  -1.2524998e-02  -7.0103661e-03  -3.2590326e-02  -1.1269161e-02  -4.3656290e-03  -5.7187978e-02   1.5933602e-02  -2.6660788e-03  -4.8541642e-02  -3.4944550e-02  -8.9122825e-02   1.9803581e-02  -8.3317321e-02  -8.0880726e-02  -4.4001893e-02   2.7260113e-02  -7.2725577e-03  -3.0326703e-02  -1.5069540e-02   7.8921186e-02  -9.7349383e-02   3.8963687e-02   1.3299197e-03  -4.3691352e-02   3.5701394e-02  -7.9851173e-02   5.6137049e-02  -7.8089020e-03   4.9924152e-02   2.2124365e-03   6.1397418e-03   5.6687781e-03  -8.0057359e-04
   1.3719339e-02  -1.4208530e-02   5.2961537e-02   4.4705555e-02   2.3633465e-02  -3.5399174e-02   4.8555753e-02   2.2952884e-03  -3.9857354e-02  -4.3651929e-02  -4.9046498e-02  -5.0574546e-03  -2.4850351e-02  -3.4381721e-02  -6.6013387e-02  -1.3336050e-02  -6.6447763e-03  -7.3342481e-02  -1.4640144e-02   2.0479003e-02   1.7604654e-02   2.9736186e-02  -3.5432507e-02   3.6720366e-02  -5.2478605e-03   7.6491234e-02   4.2204425e-02  -6.9400291e-02   1.0514403e-04   3.5202803e-02  -6.2700354e-02  -8.3191793e-02  -4.5293867e-02  -7.0143869e-02   1.2290915e-01  -7.9946134e-02  -9.1208619e-03   7.4262751e-02  -7.6384899e-03   7.8812864e-02  -6.8517301e-02  -6.8929440e-02   1.5010013e-01   0.0000000e+00   5.4493083e-02   1.7293582e-01  -1.5354293e-01   3.0737527e-01  -1.3274998e-02   6.5388221e-02   4.1996762e-02   1.6440330e-02   1.2086126e-02  -1.4480699e-02   3.5980524e-02  -9.0434375e-02   2.4004968e-02   1.9653959e-02  -6.9266990e-02  -8.5706991e-02  -5.8825770e-04  -3.5235823e-02  -9.7708376e-03   1.9270526e-02  -7.1230225e-02  -1.5273194e-02   3.1122450e-02   3.0335474e-02   1.1431490e-02  -6.0280359e-02   5.5882393e-02  -9.0306848e-02   5.4130023e-02   1.2702895e-02   3.6217354e-02  -2.5834260e-02  -2.2090577e-01   7.1601894e-02   2.9460906e-03  -6.2459742e-02   1.5785249e-02  -6.6369179e-02  -9.2634902e-02   4.3423153e-03   1.0450041e-02   1.6974467e-02   2.0191875e-02   6.8341072e-02  -4.6122284e-02  -2.3458877e-02
  -9.3314472e-02  -7.7294351e-02  -2.8203461e-03  -1.2742952e-02  -3.2494817e-02  -1.6192229e-02   1.8638502e-02  -1.7404857e-02   2.4775287e-02   4.8149240e-02   2.3401951e-02  -2.7419383e-02   1.4177012e-02   5.5248867e-02   3.1588509e-02  -2.0007631e-02  -7.3568306e-02   2.0629372e-02  -9.3973576e-02  -4.7227229e-02  -1.3161293e-02  -1.4685577e-03  -9.5078942e-03  -5.3946266e-03  -4.5859566e-02   4.9805858e-02  -3.5184735e-02   4.6873410e-03  -6.1151332e-02   2.4685227e-02  -2.8739496e-02   7.8224368e-04  -1.3098631e-01  -5.5065129e-02  -9.8687292e-03  -5.6744082e-02  -1.6282898e-01  -4.3502136e-02   5.7097116e-02  -3.6576623e-02   8.4549247e-03   1.2420060e-01   2.6652871e-01   5.4493083e-02   0.0000000e+00   2.8117164e-01  -3.2295342e-03  -1.7217266e-02   2.7097971e-01   1.3196298e-02  -3.8510370e-02   7.2828827e-02  -1.6874033e-02  -2.5396123e-02  -2.6728337e-02  -4.7739244e-02  -6.5907011e-02   7.8627526e-02  -1.7143573e-01  -6.8517083e-03  -4.7504983e-02  -4.0362141e-02  -5.5261034e-03  -4.1275139e-02   2.6731284e-01  -6.9466462e-02   6.4245704e-02   1.0891819e-01  -5.0599523e-02   8.3731677e-02   2.5084466e-02  -1.3343392e-02  -7.1165325e-02  -9.2234119e-02   2.8508437e-02  -2.4468909e-02   3.6334107e-02  -6.5281192e-02   7.9133399e-02  -2.8305381e-02  -3.9439947e-02  -6.5763666e-05   4.9053822e-02   4.1474623e-02   6.6143022e-02  -8.1534101e-02   4.6373457e-02  -9.9182548e-02  -4.1156789e-03  -4.0692974e-03
   5.9658465e-02   4.1583480e-03   3.0529930e-02   9.7865807e-03  -2.3986918e-02   8.9794899e-02   1.8767729e-02  -6.3792797e-03  -4.3872739e-02   4.1148403e-02  -6.2069537e-03   8.1206510e-04  -4.0060222e-02  -3.4587765e-02   7.0537580e-03   4.0335853e-03  -1.5456871e-02  -8.0333865e-02   3.2995228e-02  -1.1792874e-01   6.6152869e-02   1.9324772e-02  -5.5165942e-03  -2.9333306e-02  -3.9124745e-02  -1.5660473e-02  -2.9122932e-02   3.9081666e-02  -1.9234230e-02   5.4920634e-02   3.5925475e-02   4.1382376e-02  -4.8096921e-02  -4.8508039e-02  -4.3434497e-02   1.2032054e-02  -3.7104171e-02  -7.3418336e-02  -8.7578965e-02  -6.1660774e-02   1.2445052e-01   4.2685054e-04  -5.1218438e-02   1.7293582e-01   2.8117164e-01   0.0000000e+00   5.3861897e-04   5.1558584e-02   8.3834721e-02   1.3085756e-01  -1.8002370e-02   4.0864000e-02  -4.8273118e-02  -5.6912412e-02  -6.1087157e-02   2.3527712e-02   8.1896361e-02   5.0425058e-02   1.6540201e-02  -2.3300990e-02  -9.5585157e-02   1.6938480e-03   2.0801578e-02   1.0342347e-02  -6.6958361e-02   5.1598725e-02   5.2533531e-02   1.3525355e-01   5.2905177e-02   8.1447430e-04  -6.7682883e-02  -5.8445572e-02   2.9829750e-02  -4.0417326e-02  -1.2171221e-01   1.4177649e-01   3.9736609e-02   7.7987854e-02   3.8808294e-02   7.1562102e-02  -3.1023773e-02  -4.2554864e-02  -8.5376804e-03  -1.2998892e-01  -1.0028310e-01   4.2161450e-02   9.5905027e-03  -1.5933069e-02  -1.1724940e-01  -7.0820770e-02
  -4.6877020e-02   5.9473953e-02  -5.5590753e-02   1.6299491e-02  -3.2014822e-02   2.5636491e-03  -3.3804025e-02   1.2817870e-02   4.9879156e-02   4.1699039e-02   5.5512933e-02   1.1698460e-02   8.4977289e-02   1.7836306e-02   8.4237040e-02   3.0094165e-02   2.6490615e-02   2.3726916e-03  -4.1452629e-02  -6.5016096e-03   1.4151290e-02  -5.9509331e-02   9.2209680e-03  -6.6910784e-02  -3.4238923e-02  -1.5254210e-01   8.6367447e-03   2.7292897e-02  -6.1130362e-02  -7.9037565e-02  -4.1755737e-02   6.0944882e-02  -1.1368558e-02   1.7855109e-02  -4.3114404e-02   3.3377014e-02   1.0202374e-01  -8.2212347e-02   2.0522448e-02   2.0637147e-03   1.0456079e-01  -5.7973894e-02   4.0317248e-01  -1.5354293e-01  -3.2295342e-03   5.3861897e-04   0.0000000e+00   3.7716488e-01   1.0821475e-01  -8.9186378e-02   1.9661439e-01  -2.2217920e-02  -1.2506735e-02  -3.4722526e-02   2.0173742e-02   1.3474671e-01  -1.5094570e-03  -2.2383155e-02  -2.8463156e-02   5.5468791e-03  -6.0009413e-02  -7.8086107e-02  -2.4391541e-02   2.1433962e-02  -5.0425936e-02   6.7249861e-02   1.7808712e-02   7.6675953e-02  -3.3296113e-02   3.7973899e-02   1.8032939e-02   2.5898636e-02  -3.4748175e-02  -2.8616765e-03  -3.6406998e-02   6.7718734e-02  -5.0920941e-02   1.5086116e-02   2.8349359e-02   4.6122106e-02   5.2102274e-03  -3.7038764e-02  -8.5080475e-02   5.9499882e-03  -6.4063518e-02   4.0123912e-02  -6.5139355e-02   5.3624931e-02   3.9028847e-02  -7.2255134e-02
   3.0276971e-02  -2.1956757e-02   4.1235068e-02  -5.2406136e-02   1.5713583e-02   3.1265870e-02   6.9314145e-02   2.9680137e-02   4.0774197e-03  -1.9657714e-02  -6.3171811e-02  -7.3711529e-02  -2.1504500e-02   1.7552819e-02  -2.5340714e-02   3.1832852e-02  -6.4363584e-02  -4.7155565e-02   2.5195208e-02   2.1425952e-04  -7.1101562e-02   3.0153454e-02   1.0447672e-03  -7.2401864e-04   5.4133218e-02   1.1469972e-01  -1.7048013e-02  -3.6228379e-02   3.2686568e-02   5.4524872e-02  -2.9594151e-02  -3.6163606e-02   6.8685828e-02  -7.7346724e-02  -1.3890220e-02   8.4728396e-02   1.4041992e-03   1.2908884e-01  -1.7270228e-02   5.4349893e-03   4.3745970e-02   3.1278152e-02   1.5443288e-01   3.0737527e-01  -1.7217266e-02   5.1558584e-02   3.7716488e-01   0.0000000e+00  -2.4038582e-02   9.7717323e-02   2.1413053e-02   3.3915076e-03  -5.2347961e-02  -1.4002762e-01  -3.7302547e-02   1.2343657e-01   4.3835508e-02  -2.8965351e-02  -3.1947911e-02  -3.5232964e-02  -2.3779239e-02  -7.4064657e-03  -2.4569933e-02  -8.3763133e-03  -7.9251345e-02   1.1059014e-02  -1.0824964e-01  -1.4214501e-01   2.5256688e-02   8.0720709e-02   8.8535498e-02  -2.4008813e-02  -4.6386455e-02   6.6718729e-02   9.9558282e-02  -1.4154227e-01  -6.4747011e-02  -6.6600216e-02   7.6014723e-03   8.3930441e-02   1.9668099e-02  -1.2823442e-01   2.2721933e-02   4.8858015e-02   7.6053337e-02  -1.4569832e-01   1.0875042e-01  -2.3236264e-02  -5.0347068e-02   1.0236558e-02
   4.2199781e-02   2.3225773e-02   4.2764343e-03   1.8830838e-02  -6.9282050e-03  -7.4106857e-03  -4.0501565e-03  -1.3017512e-02   1.5977982e-02  -3.8795642e-02  -1.0020911e-02  -1.0191478e-01   2.7852682e-02  -4.2908852e-02   2.6882594e-02  -5.9587875e-02   2.3586119e-02   8.2627777e-02  -6.2047056e-03  -4.2995129e-02  -3.8628507e-02   1.3239576e-01  -2.2360741e-02   2.6448049e-02  -2.4730460e-02  -4.3201123e-02   2.5982780e-02   3.4618463e-02  -2.8171253e-02   3.0557808e-02   3.2917477e-03   5.0929209e-02  -3.6947717e-02  -9.3040716e-02  -5.3565394e-02   2.1723831e-02  -1.5299611e-02  -4.8618713e-02   5.0115902e-02  -4.4864437e-02  -6.8602502e-03  -5.0164137e-02   1.7774241e-01  -1.3274998e-02   2.7097971e-01   8.3834721e-02   1.0821475e-01  -2.4038582e-02   0.0000000e+00   6.0201582e-02   1.2165983e-01   7.1300256e-02  -3.5238305e-02  -5.0885454e-02  -4.8854830e-02  -8.6619783e-02   6.3433960e-02   9.7238302e-03   5.8535903e-02   1.7753321e-02   8.2717818e-02   4.2315204e-02   3.3979106e-02   4.2443301e-02  -2.7537773e-02  -8.6290248e-02   6.2188761e-02   1.4052915e-02  -2.5059340e-03  -6.3395268e-02   2.1478418e-02   1.4759259e-02   2.4814443e-02   7.1150437e-03  -6.9390807e-03   5.1783366e-03  -6.2559672e-02  -1.6304555e-01  -1.1757411e-01   9.5129284e-02  -3.5649247e-02   3.8016906e-02   9.7307120e-03  -2.9152309e-02  -4.2300812e-02  -2.0572733e-02   2.1239155e-02  -2.3958913e-02  -4.9950504e-02  -1.5947514e-02
   7.0673379e-02  -2.8921447e-02   1.4160552e-02  -1.9621951e-03   2.6466272e-02  -7.6867941e-02   2.5985984e-03   3.0023928e-02  -2.6913473e-02  -7.7747956e-02  -1.6751145e-02   6.3628249e-02   5.3715908e-02   4.6548111e-02  -6.8198928e-02  -9.4106116e-02  -6.1553857e-02  -1.3017190e-02   5.9365242e-02  -3.9288545e-02   4.2018997e-02  -7.7364499e-02   4.0249614e-02   3.2506295e-02   4.9508110e-02   8.6683119e-02   7.2523243e-03   6.1169835e-02   3.8044313e-02  -7.6296647e-04   1.2633609e-02  -8.1498735e-02  -4.3262275e-02   2.8150282e-02  -6.1009010e-02   1.6799985e-03   2.4650242e-02  -1.8653233e-02  -4.4031584e-02   3.1347198e-02  -4.6944228e-02  -9.1736405e-02  -4.7864644e-02   6.5388221e-02   1.3196298e-02   1.3085756e-01  -8.9186378e-02   9.7717323e-02   6.0201582e-02   0.0000000e+00   1.1482685e-01   1.6179830e-01  -8.3288007e-02   2.5676056e-01  -9.9134071e-02   9.3877574e-03   4.7247341e-02  -7.0412499e-02   2.0739679e-02   1.5249693e-01   4.5932857e-03   5.3127781e-02  -2.2637689e-02  -5.0372564e-02  -8.2544141e-02  -2.8121916e-02  -1.1216151e-01   7.9317938e-03  -1.4074148e-02  -2.9593448e-02   7.2433927e-02  -1.1639957e-02  -6.3790342e-05   1.1411550e-02   1.1955434e-03  -8.0604016e-03  -3.7265221e-02  -3.2820877e-02  -2.2497370e-02   1.0186447e-01  -2.1712392e-02  -2.5002317e-02  -6.6013655e-02   1.2140928e-02  -1.0924215e-01  -1.0473992e-01  -1.2038465e-01   2.9119029e-02   2.3249849e-02   5.6722589e-02
   5.2589923e-03  -8.6507151e-03  -1.1357857e-03   2.3815136e-02   2.7661749e-03  -1.1639724e-03  -2.1817572e-02  -8.1298262e-03  -1.0342913e-03  -3.2373752e-02   2.6257600e-02  -2.8133466e-02   2.5928188e-02  -2.3680221e-04  -2.3297836e-02  -4.2840774e-02   4.9387730e-02   5.3782147e-02  -2.6175039e-02  -7.0586750e-02  -2.0420593e-02  -3.3696860e-02   1.1139264e-02   1.2858558e-02   1.2865615e-02   5.2305675e-02  -4.4702520e-02   4.7002445e-04  -5.8540111e-02  -3.6471287e-02  -8.2403372e-03   2.8977358e-02   3.1311336e-02  -3.8236889e-02  -2.8511753e-02  -6.1312319e-02   2.3903522e-02   3.1709255e-02   1.5808990e-02  -9.9629965e-03   3.5354900e-02  -5.3953073e-02   4.0011445e-02   4.1996762e-02  -3.8510370e-02  -1.8002370e-02   1.9661439e-01   2.1413053e-02   1.2165983e-01   1.1482685e-01   0.0000000e+00   9.2699634e-02   1.8972024e-01   2.0840985e-01   1.5650321e-01  -7.3597163e-02   2.2252633e-02  -5.3613733e-02   5.3377947e-02  -7.5686516e-03   3.9640904e-02  -7.2287687e-03  -3.3195857e-02   2.8935006e-02  -3.2504485e-02  -6.9732492e-02  -2.0517396e-02  -2.4813273e-02  -4.8183611e-02  -1.0538554e-01   1.7061126e-02   5.9020592e-02  -4.5976343e-03   2.7293115e-02   2.2624280e-02  -1.7078763e-02  -1.7965401e-02  -4.0857938e-02  -2.1163649e-02   3.4884982e-02   4.1559486e-02  -1.9224623e-02   3.2857244e-03  -3.0092868e-02  -7.5458282e-02  -4.3059028e-02   4.1188419e-02  -4.1106635e-02   5.7783407e-03   1.1139028e-03
   6.1255724e-03   4.7247366e-03  -2.8560508e-02   2.6612021e-02  -6.2602135e-03  -8.0994476e-03   1.9051009e-03   3.3601802e-02  -6.6850947e-03   4.8838178e-03   3.7162341e-02   1.2259663e-04   3.9930262e-02   2.8088934e-02  -1.7215995e-02  -3.4341125e-02   1.6146178e-02   8.1333746e-02   4.5619779e-02  -2.0380811e-03   4.1339705e-02   5.4848281e-02   7.2433406e-02   1.1496948e-02  -3.4268369e-02  -6.3639327e-02  -2.1231234e-02  -3.5813030e-02  -1.0390561e-02  -4.8057680e-02   3.0503593e-02   4.3124188e-02   2.2139371e-02  -3.9699779e-02   1.2674493e-01  -6.7349077e-02  -4.4055575e-02   1.4374774e-01   4.2299060e-02   7.9150704e-02  -2.4216678e-02   1.7516729e-03  -1.9184711e-02   1.6440330e-02   7.2828827e-02   4.0864000e-02  -2.2217920e-02   3.3915076e-03   7.1300256e-02   1.6179830e-01   9.2699634e-02   0.0000000e+00  -2.3870853e-03   2.2681997e-01  -9.4807816e-04   1.0010874e-01  -1.4186891e-02  -4.1758515e-03  -5.5823036e-03  -1.7911132e-02   2.5193285e-03   5.0846123e-02  -2.8981502e-02   1.0339214e-01   1.2080672e-01   7.6703944e-02   2.5010020e-02   4.2618107e-02  -8.2624510e-03  -1.4880180e-02   2.4389235e-02  -6.7260510e-02   5.1877159e-02   2.5118710e-02   3.0801758e-02   4.2367058e-02   5.7304596e-02   1.6957605e-02   7.6766661e-02   2.7323659e-02   5.2724569e-02  -9.3066181e-02  -5.2684180e-02   3.6128516e-03  -1.1901377e-02  -3.7867137e-02   5.4942354e-03  -2.6162952e-04   8.3343107e-03   2.2102405e-02
   5.1289156e-02  -1.9092604e-02  -1.8065056e-02  -2.8232781e-02  -4.9923886e-03   6.3051825e-02  -7.3468338e-02  -5.6341653e-03   7.8812588e-03  -9.5273303e-02   3.6563417e-03  -1.1404784e-02  -8.5390131e-03  -1.2562884e-01   5.8587910e-02  -4.2106663e-02   5.2604420e-02   5.1252607e-02   6.7749721e-02  -5.0326948e-02   3.9331016e-02   7.3333329e-02  -3.4611726e-03  -7.0442205e-02  -9.9237058e-02  -2.3207629e-02   1.1911335e-02  -1.5171578e-03   6.2040461e-02  -1.6391554e-03  -8.4317574e-02  -8.9607390e-02  -6.4059109e-02   1.0244042e-02  -7.0077045e-02   5.8919669e-02  -6.4735934e-02   7.0643850e-02  -5.7078529e-02  -2.1492697e-03   9.2295485e-02   7.6223740e-02  -5.3405449e-02   1.2086126e-02  -1.6874033e-02  -4.8273118e-02  -1.2506735e-02  -5.2347961e-02  -3.5238305e-02  -8.3288007e-02   1.8972024e-01  -2.3870853e-03   0.0000000e+00   2.1817551e-01   2.0499107e-01  -7.5577306e-02   5.6686549e-02   4.2995596e-02  -1.0666695e-01  -1.4567135e-01  -4.0058010e-02   1.0303683e-02  -6.2311202e-02   1.0630220e-02  -7.9931755e-02  -7.6590316e-02   1.0511235e-02   2.4132381e-02   7.0595833e-02  -1.7569940e-02   3.7895477e-04  -1.7227402e-02   4.9152709e-02  -1.4639719e-01   6.7428118e-03  -9.5096616e-02  -2.1872757e-02  -3.0136253e-02  -1.0865364e-02   1.5036387e-06  -4.5434284e-02  -3.9865491e-02   7.8204255e-03  -8.9054909e-02   1.4626379e-01   9.6993276e-02   1.8900782e-01  -7.8600070e-02   1.2394939e-01   2.8041630e-02
  -6.6642200e-02  -1.6130599e-02  -1.0620848e-02  -1.8151366e-02   1.5611733e-02   3.8300046e-02  -4.2613004e-02  -2.8051546e-04   3.6359960e-02  -3.9979422e-02   1.6164966e-02   3.2239897e-02  -1.0751014e-02   1.3924286e-02   3.7378762e-02  -4.7643546e-02  -3.4982265e-02  -1.0788732e-02  -1.3245434e-02   1.2455474e-02   3.2769844e-02  -6.7888553e-03  -5.2563884e-02   2.2964519e-02  -5.4688296e-02  -1.0044645e-01  -5.3524338e-02  -2.6241091e-02   6.6538000e-02  -9.4919356e-03   3.0579065e-02   3.7910664e-02   3.4740538e-02   5.1605662e-02  -5.4231229e-02   1.2598207e-01   4.4351969e-02  -8.6031891e-02   1.3990154e-01   1.1645338e-02   2.5832487e-02   6.8448427e-02  -5.5941220e-02  -1.4480699e-02  -2.5396123e-02  -5.6912412e-02  -3.4722526e-02  -1.4002762e-01  -5.0885454e-02   2.5676056e-01   2.0840985e-01   2.2681997e-01   2.1817551e-01   0.0000000e+00   2.0432732e-01   1.7217513e-01  -4.1920744e-02  -6.1043546e-02  -7.5607417e-02   3.7724943e-03   2.4683202e-02   2.4680201e-03   1.3309467e-02   4.6647412e-02  -3.7989504e-02   2.8781695e-03  -1.0947609e-01  -8.6658723e-02  -2.1350373e-02   7.4899824e-02  -4.0698288e-02  -6.3988509e-02  -1.1811625e-02  -1.3565217e-02  -4.1729863e-02   1.2980117e-02  -1.9581554e-02  -4.0333395e-02  -6.4085243e-02  -3.8735474e-02  -7.7092870e-02   1.6351200e-03  -9.3442893e-02  -8.0653281e-03  -9.8920271e-02  -2.1583730e-02   1.5866635e-01   3.5770046e-03  -3.6580834e-02   5.8074714e-02
  -4.7900541e-02  -1.4642588e-02  -1.8054670e-02   6.4458850e-02  -1.0958061e-01  -2.5922520e-02   1.2790243e-02   7.7143881e-03  -4.8876975e-02   4.4029696e-02   1.5850119e-02  -4.4451742e-02   4.9757944e-02   3.9230113e-02  -6.4629771e-02   6.7114278e-02   9.6093063e-03  -7.7893917e-02  -1.6283992e-02  -2.6427168e-02   1.6340291e-02   6.3924309e-02  -1.5750523e-02   1.3344152e-01  -9.6918713e-02   1.2557041e-01   1.3010188e-04   3.7534334e-02  -6.2510759e-02   2.0611242e-02  -5.0219730e-02   4.3643573e-02  -1.3545979e-01  -6.2445265e-02   1.1289335e-01  -4.1037353e-02  -8.1708096e-02  -5.0153066e-02   1.3517467e-01  -1.8353867e-02   1.1835837e-03  -5.1833323e-02  -2.9051455e-02   3.5980524e-02  -2.6728337e-02  -6.1087157e-02   2.0173742e-02  -3.7302547e-02  -4.8854830e-02  -9.9134071e-02   1.5650321e-01  -9.4807816e-04   2.0499107e-01   2.0432732e-01   0.0000000e+00   1.7528420e-01  -9.3588632e-03  -1.3289629e-02   4.2487539e-02   6.2188976e-02   4.0918032e-02  -2.2758385e-02  -4.7826563e-02  -9.2996572e-02  -5.2346119e-02  -5.2411874e-02   4.3458547e-02   3.0453981e-02   8.8602533e-02  -5.6004607e-03  -3.7038870e-03  -3.4681837e-03  -2.8841767e-02  -3.4282336e-03   3.3605626e-02   1.1021637e-01  -2.3227794e-02  -4.2332933e-02   5.1509914e-02   1.2577753e-01   5.0889406e-02  -6.6856799e-02   2.6604025e-02  -2.1850798e-02  -2.9564868e-03  -1.3226249e-02  -1.2997072e-01  -1.3619117e-01   1.4859867e-02  -3.3229257e-02
   1.5671774e-02  -4.9204835e-02   9.4701292e-03  -7.8949616e-02  -5.4136904e-02  -8.4746954e-03   6.0340748e-02  -1.9184365e-02  -5.3664487e-03  -5.4803706e-03   7.3363432e-02  -3.1096544e-02  -4.7110238e-02  -1.1254611e-01   2.7039260e-02  -1.3151923e-03  -7.4689847e-02   3.7573272e-02   9.3835382e-03  -8.7604221e-03  -4.8577710e-02   7.9433466e-02   6.6685384e-02  -3.4143792e-02  -8.7911799e-03   5.6434521e-02   6.6254961e-02  -5.2655709e-02  -2.2742163e-02  -3.6638722e-02   7.9049993e-02   9.0279327e-02  -7.0924364e-03  -7.0374912e-02   1.2625325e-02  -2.4778278e-02  -4.6128526e-02   3.0683865e-02   2.3643779e-03   1.6134527e-01  -1.0140572e-01  -2.7463015e-02   2.8470286e-02  -9.0434375e-02  -4.7739244e-02   2.3527712e-02   1.3474671e-01   1.2343657e-01  -8.6619783e-02   9.3877574e-03  -7.3597163e-02   1.0010874e-01  -7.5577306e-02   1.7217513e-01   1.7528420e-01   0.0000000e+00   4.9664904e-02   3.9444738e-02  -6.4276750e-02   5.9465517e-03   3.0128209e-02   5.7651540e-02  -9.4364304e-02   4.1440580e-02  -2.2190620e-02   2.3346762e-02   2.3814292e-03  -4.2477955e-02  -3.2531386e-02   6.6517782e-02  -1.0392988e-01  -7.6983563e-03  -2.4137235e-02  -1.9179923e-02   5.1748462e-03  -5.3334616e-02  -4.3665281e-02   2.1531220e-02  -5.4219221e-02   1.3315267e-02  -9.4247325e-02   1.6404000e-02  -2.3198790e-02   2.2415097e-02  -6.2920386e-02   1.2240571e-01  -2.3775270e-02   4.1581577e-03  -6.1155145e-02  -4.0589651e-02
   2.4944017e-01  -3.9732679e-02  -6.7598241e-03  -2.3008936e-02   5.2945841e-02   1.5651889e-02   1.1340127e-02   2.2913932e-03   4.1520596e-02   1.3985251e-03   7.2110099e-02   4.8659356e-02  -2.7129273e-02  -1.4367087e-02  -3.6572051e-02   2.2408544e-02   6.9050360e-02   9.3790582e-02  -2.4112995e-02  -2.4520261e-02   6.6787341e-02   9.1980921e-03   6.7829851e-02  -8.5388367e-03  -1.5239305e-02  -1.9827935e-02   5.9312125e-02   4.9584442e-03  -9.5656803e-02  -4.2446477e-02   3.4609522e-02  -5.1425132e-02   7.9707889e-02   7.5243632e-02  -3.0673757e-02  -7.4507869e-03  -9.1943276e-02  -7.8798815e-02   1.6998928e-02  -3.5126491e-02   2.7396967e-02  -6.2058585e-02  -6.0490738e-02   2.4004968e-02  -6.5907011e-02   8.1896361e-02  -1.5094570e-03   4.3835508e-02   6.3433960e-02   4.7247341e-02   2.2252633e-02  -1.4186891e-02   5.6686549e-02  -4.1920744e-02  -9.3588632e-03   4.9664904e-02   0.0000000e+00   1.1921721e-01   5.3466220e-02  -1.1000352e-01   1.4033335e-01   4.1441211e-02   7.4690621e-02  -4.9073867e-03  -4.3011708e-02   1.0216354e-02  -4.4791430e-02  -7.4218848e-02   1.2600521e-01   6.6008341e-02   8.9387953e-02  -5.9776330e-02  -7.6873364e-02  -4.6192740e-02  -3.0713864e-02  -6.1731877e-03   8.1670351e-03  -2.5659412e-02   1.2944746e-01   1.6947400e-02   3.8579897e-02  -8.0673757e-03  -9.5754709e-03   2.4949152e-02  -7.8146945e-03   1.1636202e-02  -2.6598573e-02  -9.5734809e-03  -4.8001677e-02  -5.9816159e-02
   5.3626781e-02   2.2150252e-01  -2.1458282e-02   3.3323417e-02   2.4779731e-03  -2.5845050e-02  -3.0206294e-02   2.8173668e-02  -5.3256221e-03   2.6663174e-02  -4.5973682e-02  -2.2883543e-02  -8.6758157e-02  -1.5883315e-02   1.4473865e-02  -3.5610340e-02   2.6347313e-02   3.4849081e-02  -5.0480585e-02   7.6343954e-02   8.5853565e-04  -6.7118197e-03   4.0507370e-02  -2.9776276e-02  -1.3983315e-02  -6.5629279e-02   3.2708533e-02  -1.9067044e-02  -1.9376130e-02  -9.6755539e-02   1.1700714e-02  -3.8798561e-02  -5.4536399e-02   3.1676558e-02   1.9473150e-02  -1.1799504e-01  -7.1335158e-02  -4.8155793e-02  -7.0949625e-02  -6.0389798e-02  -1.0559580e-02   5.8591039e-02  -1.2524998e-02   1.9653959e-02   7.8627526e-02   5.0425058e-02  -2.2383155e-02  -2.8965351e-02   9.7238302e-03  -7.0412499e-02  -5.3613733e-02  -4.1758515e-03   4.2995596e-02  -6.1043546e-02  -1.3289629e-02   3.9444738e-02   1.1921721e-01   0.0000000e+00   1.5613936e-02   1.3274941e-01  -7.2706890e-02   6.6880846e-02  -4.7770685e-02   1.3241047e-01  -6.8722855e-02  -5.4717707e-02  -6.4731517e-03  -7.4591566e-02   2.2410972e-02   1.4252802e-01   1.7969564e-02  -8.1312169e-02  -6.8987025e-03  -6.3363170e-02  -2.7915806e-03  -1.1558690e-02   3.5976867e-02  -7.5413258e-03   5.8028341e-02   1.6651458e-01  -7.7330444e-02   4.3169690e-02  -5.0510716e-04  -5.2238208e-03   2.7719418e-02   7.1359116e-02   5.3985020e-02  -7.1797618e-02   1.2768364e-02  -1.9544570e-02
   1.3085824e-02   1.4682609e-02  -2.9641955e-03  -5.2921494e-02  -2.0753022e-02  -3.6920047e-02  -2.9054918e-02  -4.7503677e-02  -8.6533468e-02  -9.5963008e-03   2.1639121e-03   6.8243084e-02  -6.6992480e-02   2.2729190e-03  -3.7390886e-02   5.1945468e-02  -3.0918394e-02  -3.5281706e-02  -4.2605472e-02  -4.8941596e-02   5.3609520e-02  -4.7917824e-02  -9.8323781e-02  -5.8260691e-02  -2.4711553e-02  -1.3658949e-02  -1.9713256e-03   1.5516017e-02  -2.0795980e-02   4.0914032e-03  -7.5476479e-04   2.2161481e-02   1.4281331e-02  -3.0519923e-02  -1.2017799e-01   1.3806162e-01  -2.3957796e-02   1.7862838e-02  -3.8245000e-02  -4.8523547e-02   7.1273181e-02   1.8774983e-02  -7.0103661e-03  -6.9266990e-02  -1.7143573e-01   1.6540201e-02  -2.8463156e-02  -3.1947911e-02   5.8535903e-02   2.0739679e-02   5.3377947e-02  -5.5823036e-03  -1.0666695e-01  -7.5607417e-02   4.2487539e-02  -6.4276750e-02   5.3466220e-02   1.5613936e-02   0.0000000e+00   1.9338809e-01   1.9257292e-01   1.7926754e-02  -1.0993477e-02   1.8071475e-02  -7.7586450e-03  -3.7382976e-02   8.9378671e-02  -2.2990381e-02   1.4609198e-02  -1.0500172e-01   8.5032160e-02   3.9690321e-02  -6.1824128e-02  -2.1070335e-02   2.2237588e-02  -1.3043378e-01  -5.6498572e-02  -1.7304896e-01  -9.9724057e-02   3.4212984e-02  -4.6769826e-02  -4.1259224e-02  -2.8173948e-02  -1.6419071e-02  -4.0896828e-02  -8.3642299e-02   3.7733151e-02  -9.9443842e-03  -3.5658515e-02  -8.2636731e-03
  -1.3947063e-02   1.5058912e-01  -1.4442615e-02  -1.9700089e-02   2.5016410e-02   7.3617529e-03  -8.9412690e-02  -1.0302148e-01   4.4810069e-02   4.9573955e-03   2.2779679e-02  -3.2986681e-02   2.0378557e-02  -4.5042800e-02  -1.8725216e-02  -3.7141144e-03  -5.0156594e-02  -7.6326285e-02  -4.5019402e-02  -1.8729018e-02  -3.4685891e-02   7.7137287e-02  -6.6273673e-02  -7.6940609e-02   7.5996456e-03   6.4829924e-02   3.5900605e-03   6.9048120e-02  -6.3895718e-02  -3.2032829e-02  -7.9308107e-03  -9.7425472e-02  -8.0509928e-02   2.7452106e-02   2.8097573e-02   6.1106880e-02   4.4127858e-02   1.5632400e-02  -2.6187737e-02   4.6070957e-02   8.1908992e-02   7.3007299e-02  -3.2590326e-02  -8.5706991e-02  -6.8517083e-03  -2.3300990e-02   5.5468791e-03  -3.5232964e-02   1.7753321e-02   1.5249693e-01  -7.5686516e-03  -1.7911132e-02  -1.4567135e-01   3.7724943e-03   6.2188976e-02   5.9465517e-03  -1.1000352e-01   1.3274941e-01   1.9338809e-01   0.0000000e+00  -2.5578127e-02   1.0660321e-01   2.6647928e-02   2.1168182e-02  -1.3865379e-01  -4.3681985e-02   1.7772700e-02   2.7548721e-02   4.1838003e-02  -8.0386697e-03  -3.5065072e-02  -6.8239828e-02  -6.8527802e-03  -1.1515616e-02   6.9967323e-03  -1.5383407e-01  -1.1735582e-01   3.2868748e-02   9.0030242e-03  -1.0974331e-01   1.5132501e-02   7.0764130e-02   1.1749045e-02  -5.6778741e-02  -7.9636310e-02  -1.8401720e-01   5.6077361e-02   6.4453557e-02   9.6235802e-02  -4.7236418e-04
   3.1953745e-02  -2.6765378e-03   3.2632287e-02  -2.6447060e-02  -2.1303768e-02  -8.7454357e-02   5.9535947e-02  -5.8990328e-02   9.3562747e-03  -3.8509948e-02   1.3419495e-01   1.7508321e-02  -1.4933557e-02  -2.4927537e-03  -1.1501212e-02   7.0995230e-04  -4.3251797e-04  -2.6385243e-02  -4.6437863e-02  -5.1086692e-02  -4.1258424e-02  -4.9765791e-02  -5.4910610e-02   2.1276318e-02   1.3301660e-02  -6.2593947e-02   3.3861839e-02  -2.0344192e-03   2.7547411e-03   3.3861010e-02   2.1796381e-02   2.1250055e-02  -3.4569576e-02  -1.1624929e-01  -7.5697697e-03   1.6909782e-02   4.1338859e-02  -5.9141857e-02  -6.2910344e-02  -6.2104124e-02   6.2861774e-03   1.3285139e-03  -1.1269161e-02  -5.8825770e-04  -4.7504983e-02  -9.5585157e-02  -6.0009413e-02  -2.3779239e-02   8.2717818e-02   4.5932857e-03   3.9640904e-02   2.5193285e-03  -4.0058010e-02   2.4683202e-02   4.0918032e-02   3.0128209e-02   1.4033335e-01  -7.2706890e-02   1.9257292e-01  -2.5578127e-02   0.0000000e+00   9.6116206e-02   1.1448090e-01   6.5655133e-02   2.6091897e-01   3.4441594e-02   3.0248745e-04  -4.0249900e-02  -2.4767946e-02  -3.9404818e-02   9.3813246e-03  -1.9797999e-02   2.6906109e-02  -1.7869845e-02  -1.1492022e-02   8.9964485e-02  -2.5718713e-02  -8.5647875e-02   3.0816680e-03  -3.4788355e-02  -6.7801460e-02   6.3233572e-02   1.7799143e-02  -5.7950854e-02  -6.2555779e-02  -7.1818264e-02   5.2177005e-02   9.7130570e-02   1.6699767e-02  -1.5871515e-02
   4.0940536e-02   8.8454085e-02   3.0703364e-02  -5.2832709e-02   8.5022970e-03  -1.4144087e-02   5.2649195e-02  -3.5292281e-02   4.5563938e-02   5.5544459e-02   3.8976294e-02   7.6463847e-02   4.0679323e-02   4.7095851e-02  -6.3033978e-03  -8.1306132e-03  -1.0357437e-02  -8.4550961e-02  -1.3246201e-02  -8.4749568e-02  -1.4115425e-02   4.9005007e-02  -7.7313711e-03  -1.7122495e-03  -8.0738450e-02  -2.2678954e-02   2.0459062e-02  -7.8052848e-03   1.1275495e-02  -4.2507614e-02  -5.7702088e-02  -1.0172410e-01  -6.2974079e-02   6.2470868e-02  -1.9607664e-04   7.6238432e-02  -1.1714864e-01  -5.8382405e-03  -5.2963683e-02   9.2086684e-02   5.0346197e-02   1.1221362e-02  -4.3656290e-03  -3.5235823e-02  -4.0362141e-02   1.6938480e-03  -7.8086107e-02  -7.4064657e-03   4.2315204e-02   5.3127781e-02  -7.2287687e-03   5.0846123e-02   1.0303683e-02   2.4680201e-03  -2.2758385e-02   5.7651540e-02   4.1441211e-02   6.6880846e-02   1.7926754e-02   1.0660321e-01   9.6116206e-02   0.0000000e+00  -2.4785823e-02   2.4971207e-01   6.5753081e-02   1.5198349e-01  -5.4896755e-02  -1.9993532e-02  -1.3239445e-01  -9.5847750e-02  -1.2314730e-02  -6.7899893e-03   1.3756921e-02   4.7979028e-02   3.9975117e-02  -2.8350122e-02  -7.5211203e-02   1.4584493e-02  -3.7939208e-02   5.1843193e-02   5.5916251e-02  -1.6656849e-02  -3.8568397e-02   6.0259699e-02   4.5743952e-02  -4.0907288e-02  -2.1576981e-03  -6.7894425e-02  -6.7558022e-02  -3.5691475e-02
   1.0194821e-01   1.0915267e-02   2.9519428e-02  -2.5521226e-02   1.2334671e-02   4.2143452e-02   7.5694198e-02  -2.4957266e-02   1.4038053e-01  -2.3633026e-02   8.4026984e-02  -2.3713602e-02  -3.3508063e-02  -6.3664588e-02   9.8139871e-02  -1.4111006e-02   7.0403169e-02  -1.1507000e-02   2.4468868e-02  -2.3668408e-02   9.0776519e-03  -8.5985844e-02  -4.4736814e-03   4.6791673e-02  -1.0320701e-01   6.4093907e-02  -4.3726296e-02  -7.3284816e-02  -2.3879566e-02  -3.8955396e-02   2.5986543e-02   5.3155231e-02  -5.8051100e-02  -1.0684309e-01  -1.2152125e-02   6.2243780e-02   1.9458131e-01   2.1607073e-03   4.9057591e-02  -5.9299148e-02   9.7343842e-02  -8.3110238e-02  -5.7187978e-02  -9.7708376e-03  -5.5261034e-03   2.0801578e-02  -2.4391541e-02  -2.4569933e-02   3.3979106e-02  -2.2637689e-02  -3.3195857e-02  -2.8981502e-02  -6.2311202e-02   1.3309467e-02  -4.7826563e-02  -9.4364304e-02   7.4690621e-02  -4.7770685e-02  -1.0993477e-02   2.6647928e-02   1.1448090e-01  -2.4785823e-02   0.0000000e+00   3.6363141e-02  -3.8972063e-02  -1.8377558e-02  -2.2261877e-02   6.7086504e-02  -1.1387034e-01   2.3878213e-02   7.7181955e-02  -4.8292403e-02   3.7751192e-02  -3.4628541e-02   4.2810779e-02  -9.2692316e-02  -1.2463419e-01   4.4985490e-02   1.7297012e-01  -1.6180420e-02   1.5806595e-02  -4.6026871e-02   2.8146690e-02  -3.1001236e-02   7.6374002e-02  -3.8047274e-02  -6.1755601e-02   1.2476506e-03   8.2372764e-03  -3.1758514e-03
  -4.2105667e-02   1.0415602e-01   1.8375859e-02  -5.1338911e-03   9.3800610e-03   8.8702617e-02   4.5855731e-02  -5.8741521e-02   5.8421958e-02  -4.8366388e-02  -8.9874320e-04   2.3838401e-02  -4.4919280e-02  -2.2629083e-02   3.2272778e-02   3.4465531e-02   3.2202601e-02   9.5819062e-03   4.4628484e-02  -2.3321964e-02  -4.9064179e-02  -1.1052034e-01  -5.0438701e-03  -3.4118651e-02  -5.9032250e-02  -2.9128825e-02  -1.0902257e-02   3.0372475e-02  -8.0269905e-02   2.1189849e-02   4.2848909e-02   1.0802574e-01   3.3428364e-02   4.3504351e-02   4.9857346e-02  -1.4581154e-01  -7.1508424e-02  -6.7623223e-02  -6.1589126e-02  -2.1621290e-02  -1.3184535e-02  -1.0097711e-03   1.5933602e-02   1.9270526e-02  -4.1275139e-02   1.0342347e-02   2.1433962e-02  -8.3763133e-03   4.2443301e-02  -5.0372564e-02   2.8935006e-02   1.0339214e-01   1.0630220e-02   4.6647412e-02  -9.2996572e-02   4.1440580e-02  -4.9073867e-03   1.3241047e-01   1.8071475e-02   2.1168182e-02   6.5655133e-02   2.4971207e-01   3.6363141e-02   0.0000000e+00   2.8941265e-02  -8.3834244e-02   5.8060783e-03   3.9084201e-02  -6.7519679e-02  -6.1600050e-02  -7.2835465e-02   3.3581983e-02  -1.0863482e-01   9.4743622e-03  -3.6687379e-02   3.6874626e-02  -5.1937934e-02   7.2722497e-02  -9.8148045e-02   1.8310444e-01   6.8820427e-02   3.7642775e-02  -5.9851639e-02  -4.6886403e-02   8.2618679e-02   2.9202873e-02  -2.0983875e-01   2.4935191e-03   2.9927526e-02  -6.4923312e-02
  -5.0853453e-02  -1.0029066e-02  -2.1422436e-02  -6.6462934e-02  -1.1091352e-02   1.2299017e-02   6.1155147e-02  -5.0952280e-03   5.8440855e-02   1.4416356e-02   3.8658119e-02   3.8544558e-02   3.2220131e-03   6.4527041e-02  -4.5058660e-02   3.4638073e-02   3.9124912e-03  -1.2325826e-01  -1.4594375e-03  -3.7027232e-02  -3.0960182e-03  -9.2368276e-02   5.7287498e-02  -2.5494987e-02  -5.4313347e-02  -8.5194080e-05  -2.2047348e-03  -1.2704259e-02  -6.9779577e-02  -6.0442116e-02   3.1624883e-02   3.0476033e-02  -2.8182556e-02  -1.6452144e-01   1.3692575e-01  -1.4214541e-02   4.8022891e-02   1.1017164e-01   8.6540668e-02  -2.6145818e-03  -4.7991662e-02   3.9181435e-02  -2.6660788e-03  -7.1230225e-02   2.6731284e-01  -6.6958361e-02  -5.0425936e-02  -7.9251345e-02  -2.7537773e-02  -8.2544141e-02  -3.2504485e-02   1.2080672e-01  -7.9931755e-02  -3.7989504e-02  -5.2346119e-02  -2.2190620e-02  -4.3011708e-02  -6.8722855e-02  -7.7586450e-03  -1.3865379e-01   2.6091897e-01   6.5753081e-02  -3.8972063e-02   2.8941265e-02   0.0000000e+00   2.5063135e-01   4.1302638e-02  -5.9784341e-02   7.2900008e-02   6.0813048e-02   1.1234800e-02  -4.3500306e-02   4.3128910e-03  -3.2366029e-02   6.1237977e-03   3.0538770e-02   3.3077241e-03   1.9985932e-02   8.8282475e-02  -2.9991198e-02   1.5536686e-02   2.1688558e-02  -1.0635721e-01  -1.4922032e-01   8.9317758e-02   1.8396054e-02  -7.2956219e-02   1.4955162e-02   1.0675752e-01  -3.6043028e-02
  -2.3357862e-02   1.1733776e-02   1.0781538e-02   3.2038212e-02  -2.1615108e-03   3.4781997e-03   7.1263308e-02   1.4913892e-01  -1.1494956e-02   1.2456362e-01  -2.8121930e-02   1.4440076e-01   2.3698884e-02   1.7596751e-03  -9.9302876e-02   3.2033766e-02   2.8078781e-02   1.1162348e-01   3.6467820e-02   6.2600206e-02  -5.8542850e-02   2.2204506e-02   3.9042846e-02   7.0006971e-02  -1.0873687e-01  -9.2302810e-03   1.4347549e-02   3.7630432e-02  -2.6928166e-02   4.6080475e-02  -2.4668070e-02  -1.7885859e-02  -1.1240481e-02  -1.4466571e-02  -8.1847955e-03   1.8542583e-01  -8.1029740e-02  -3.6034798e-02  -7.0749610e-02   4.8543389e-02   3.5823403e-02   7.5788768e-02  -4.8541642e-02  -1.5273194e-02  -6.9466462e-02   5.1598725e-02   6.7249861e-02   1.1059014e-02  -8.6290248e-02  -2.8121916e-02  -6.9732492e-02   7.6703944e-02  -7.6590316e-02   2.8781695e-03  -5.2411874e-02   2.3346762e-02   1.0216354e-02  -5.4717707e-02  -3.7382976e-02  -4.3681985e-02   3.4441594e-02   1.5198349e-01  -1.8377558e-02  -8.3834244e-02   2.5063135e-01   0.0000000e+00   3.8455596e-02   2.6112762e-02  -2.3713524e-02  -4.5665728e-02  -8.5802575e-02  -1.3812119e-02  -2.1518972e-03  -5.1194671e-02   4.7856525e-02  -3.2830829e-02  -1.1339701e-01   9.4880079e-02  -1.6440436e-02   3.9830955e-02  -8.2583760e-02   8.8191930e-03   5.2663388e-03  -8.1735909e-02  -9.8249942e-02   1.5128580e-02   3.5092925e-02  -4.2151381e-02  -7.3132366e-03   9.3347540e-02
  -2.9001827e-02  -2.8474351e-02   2.4696374e-02  -1.9643204e-02  -6.1312680e-03   6.1466250e-02   2.2821429e-02  -1.1628433e-02   4.4125337e-03   2.1586110e-02  -5.2748289e-02  -4.1905998e-02   1.4507029e-02  -5.9333380e-02   6.1765156e-02  -1.4232969e-02   3.2906778e-03   4.0058917e-02  -2.8637698e-02  -3.0913786e-02  -4.5758669e-02  -2.3225975e-02   2.5119102e-02  -1.3045317e-02  -1.5173736e-02   3.1243942e-02   8.0651213e-02  -3.1049453e-02   8.5532918e-02   1.1019812e-02   6.8040035e-03  -1.6263738e-02   1.3566941e-01  -4.8260621e-02   1.5822284e-01   1.1753945e-02   3.8205048e-02   5.4183794e-02   9.6040879e-03  -1.9632768e-02   2.1565613e-02   6.2716113e-03  -3.4944550e-02   3.1122450e-02   6.4245704e-02   5.2533531e-02   1.7808712e-02  -1.0824964e-01   6.2188761e-02  -1.1216151e-01  -2.0517396e-02   2.5010020e-02   1.0511235e-02  -1.0947609e-01   4.3458547e-02   2.3814292e-03  -4.4791430e-02  -6.4731517e-03   8.9378671e-02   1.7772700e-02   3.0248745e-04  -5.4896755e-02  -2.2261877e-02   5.8060783e-03   4.1302638e-02   3.8455596e-02   0.0000000e+00   3.2025036e-01   1.1091389e-01  -3.0898192e-03   3.3946122e-02  -1.1745499e-01  -1.5130784e-02   3.7380559e-02   5.3763491e-03  -3.4981214e-02  -1.2238773e-01  -4.6591845e-02  -8.9288360e-02  -1.4659384e-03   1.1053206e-02  -9.2897361e-02  -5.5307680e-02   9.2315584e-03  -3.6037662e-03  -6.7608502e-02   8.2261929e-02  -4.3013946e-02   4.6982453e-02  -5.0456831e-02
  -1.6704908e-02  -6.0662472e-02  -1.5269024e-02  -3.4762521e-02   2.0764963e-02  -5.9573778e-02  -4.1471639e-02  -6.6494226e-02  -3.7733233e-02  -8.5381805e-03   6.6880253e-03   1.8683656e-04  -7.5270755e-02  -3.7389211e-02  -4.2365857e-02  -2.6202632e-02   1.1823047e-03  -4.5317290e-02   7.5299063e-03  -2.9750312e-02  -4.5302415e-03   1.3888966e-02  -9.0918164e-02  -4.7947768e-02  -8.9089019e-02   4.4503514e-02   1.2416939e-01   3.1071818e-02   4.1489724e-02   8.1808693e-02   3.8515993e-02   6.6584944e-02   8.6304846e-02   7.7560716e-02   1.1197074e-01   1.7343904e-01   7.5066419e-02   1.9493222e-01  -4.8064065e-02  -1.2293492e-02  -2.1588585e-02   6.1154537e-02  -8.9122825e-02   3.0335474e-02   1.0891819e-01   1.3525355e-01   7.6675953e-02  -1.4214501e-01   1.4052915e-02   7.9317938e-03  -2.4813273e-02   4.2618107e-02   2.4132381e-02  -8.6658723e-02   3.0453981e-02  -4.2477955e-02  -7.4218848e-02  -7.4591566e-02  -2.2990381e-02   2.7548721e-02  -4.0249900e-02  -1.9993532e-02   6.7086504e-02   3.9084201e-02  -5.9784341e-02   2.6112762e-02   3.2025036e-01   0.0000000e+00  -1.1363218e-02   9.1634865e-02  -5.2619637e-02  -5.9037792e-02  -7.1206517e-02   2.6683678e-02  -5.4605454e-02   1.6929793e-02  -7.8896140e-02   6.8101766e-03  -7.1962429e-02  -1.0338645e-01   3.9653253e-02  -1.0981110e-01  -3.1981524e-02   7.2955013e-02   4.4303739e-02   2.7713874e-02   5.5641966e-02  -6.5293952e-02   2.4575980e-02  -1.4441803e-02
   8.2495307e-02   6.5656977e-02   2.2285934e-03  -4.3950765e-03  -5.6511764e-02   7.2794123e-02  -5.1417787e-02  -5.0319057e-02  -2.2589753e-02  -4.6491649e-02  -4.8582307e-02   3.3341160e-02   1.2294565e-03  -1.7521104e-02  -1.3169711e-02   8.3813261e-03  -6.2815221e-03  -7.9853682e-04   1.2675574e-01   5.5102235e-02  -3.1880840e-02  -8.1484425e-02   2.9876650e-02  -1.4783652e-02   1.8562270e-03   2.1518194e-04  -5.8511754e-03   2.9905915e-02  -5.0684585e-03   6.6229958e-02  -4.1763896e-02  -7.4423576e-02   1.2102407e-01  -2.4804575e-02  -8.5987653e-03  -9.8561036e-02  -3.0343949e-02  -2.0557203e-02   1.2962780e-01   1.2822377e-02   1.1110132e-01  -1.4193597e-02   1.9803581e-02   1.1431490e-02  -5.0599523e-02   5.2905177e-02  -3.3296113e-02   2.5256688e-02  -2.5059340e-03  -1.4074148e-02  -4.8183611e-02  -8.2624510e-03   7.0595833e-02  -2.1350373e-02   8.8602533e-02  -3.2531386e-02   1.2600521e-01   2.2410972e-02   1.4609198e-02   4.1838003e-02  -2.4767946e-02  -1.3239445e-01  -1.1387034e-01  -6.7519679e-02   7.2900008e-02  -2.3713524e-02   1.1091389e-01  -1.1363218e-02   0.0000000e+00   2.8395563e-01  -3.3134781e-02   2.1203580e-02  -1.1678212e-02   3.2310744e-02  -6.8400972e-02   1.1716066e-02  -3.1072949e-02   2.8518904e-02   9.2609935e-02  -1.9364318e-02   1.9073928e-02   9.6561909e-03  -3.1399844e-02  -5.2134002e-02  -5.8438140e-02  -2.6398958e-02  -1.0931003e-01   4.4738653e-02   2.6077602e-02  -6.0207705e-02
   5.4945209e-03   1.1179157e-01  -2.6169279e-02  -8.4188388e-02   4.1615112e-02  -1.2430968e-02  -5.8238429e-02  -8.0761674e-02  -3.9026874e-03  -3.6511631e-02   5.1840723e-03  -2.8554049e-03  -2.9935057e-02  -6.0300935e-02   5.1996574e-02   1.7078826e-02  -4.7495873e-02  -3.8900068e-02   2.1692868e-02   1.6246096e-01  -1.1175905e-01  -2.7744367e-02  -6.0512136e-02   3.4155387e-02   8.0806376e-03  -1.6456564e-02   1.0275522e-01   4.7744919e-02  -3.6111015e-02  -8.4778955e-02  -1.2325063e-01  -5.2072972e-03   1.1797591e-01   2.8729350e-02  -2.7096857e-02   8.9238248e-02  -6.2142696e-02   2.0555480e-02   4.6393309e-02   3.7080848e-02  -5.6595986e-02  -1.5126057e-01  -8.3317321e-02  -6.0280359e-02   8.3731677e-02   8.1447430e-04   3.7973899e-02   8.0720709e-02  -6.3395268e-02  -2.9593448e-02  -1.0538554e-01  -1.4880180e-02  -1.7569940e-02   7.4899824e-02  -5.6004607e-03   6.6517782e-02   6.6008341e-02   1.4252802e-01  -1.0500172e-01  -8.0386697e-03  -3.9404818e-02  -9.5847750e-02   2.3878213e-02  -6.1600050e-02   6.0813048e-02  -4.5665728e-02  -3.0898192e-03   9.1634865e-02   2.8395563e-01   0.0000000e+00   4.7695071e-02   1.1680289e-01   3.8313147e-02   7.3336449e-02  -4.3727882e-02   2.2121263e-02   5.7985106e-02   4.4896171e-02   1.4280297e-01   6.9109040e-02  -5.2359714e-02  -4.0295118e-02  -1.9670889e-02  -4.2883071e-02   5.3821661e-03  -5.5491247e-02  -1.0672592e-01  -1.1334351e-01   1.1332345e-04   5.7305769e-02
   4.3501775e-02  -7.3518324e-03  -1.7236051e-02  -8.3189434e-02  -5.9695145e-02   8.6269027e-02   2.8562399e-02   1.6630599e-03   2.6687274e-03   9.8291385e-02   2.8939175e-02  -5.2385523e-03   6.2097882e-02   4.9560248e-02  -4.9646244e-04   4.3439942e-02   5.4984299e-02  -5.7691105e-02  -4.3265185e-02   7.5183595e-02   1.9501688e-01   9.1832250e-02   8.4311570e-02  -8.5266455e-02  -3.1316060e-02   8.2628705e-02  -3.5978659e-02  -6.0426863e-02  -6.6792925e-02  -1.0786296e-01   8.1270811e-02  -4.0309753e-02  -7.1142700e-02   1.9807246e-03   2.6672796e-02   3.1480955e-02   1.6988783e-01   2.1663377e-02  -6.6901716e-02  -3.3857526e-02  -5.3669188e-02   1.8292665e-01  -8.0880726e-02   5.5882393e-02   2.5084466e-02  -6.7682883e-02   1.8032939e-02   8.8535498e-02   2.1478418e-02   7.2433927e-02   1.7061126e-02   2.4389235e-02   3.7895477e-04  -4.0698288e-02  -3.7038870e-03  -1.0392988e-01   8.9387953e-02   1.7969564e-02   8.5032160e-02  -3.5065072e-02   9.3813246e-03  -1.2314730e-02   7.7181955e-02  -7.2835465e-02   1.1234800e-02  -8.5802575e-02   3.3946122e-02  -5.2619637e-02  -3.3134781e-02   4.7695071e-02   0.0000000e+00   2.9347075e-01   3.1051490e-02   5.0029559e-02   2.0442969e-02  -5.6193264e-02  -1.5921442e-02   7.0635753e-02  -9.2280126e-02  -1.2430931e-01   4.9366909e-02   9.8856083e-02  -1.7582714e-02   9.5689189e-02  -1.2330110e-01   3.5695760e-02  -2.5722061e-02  -6.9180031e-02   7.2914300e-02   2.3921936e-02
  -4.3424241e-02  -1.8911216e-02   1.4098034e-02  -3.1170046e-02   2.9476588e-02  -1.0084888e-01   4.2711765e-02  -3.6729664e-02  -9.7722295e-03  -3.0206783e-02   4.0322416e-03   1.6232829e-01  -4.1175116e-02  -2.6657687e-03  -3.0571570e-03  -1.6132811e-02  -4.7854693e-03  -7.6510226e-03   1.1428751e-01  -7.3424426e-03   1.4127701e-02   2.8709450e-01  -3.6232534e-02  -4.0153060e-03  -4.3234444e-02   5.3656209e-02  -6.9179599e-03   5.9489734e-02  -2.9793925e-02  -1.8418631e-01  -2.3382515e-02   1.5545372e-01   4.6328572e-02  -1.3489266e-01   1.0505197e-01   6.3693038e-02   2.3887776e-02   3.0335177e-02  -1.1074615e-01  -3.6056637e-02   9.7726696e-02  -1.7207284e-02  -4.4001893e-02  -9.0306848e-02  -1.3343392e-02  -5.8445572e-02   2.5898636e-02  -2.4008813e-02   1.4759259e-02  -1.1639957e-02   5.9020592e-02  -6.7260510e-02  -1.7227402e-02  -6.3988509e-02  -3.4681837e-03  -7.6983563e-03  -5.9776330e-02  -8.1312169e-02   3.9690321e-02  -6.8239828e-02  -1.9797999e-02  -6.7899893e-03  -4.8292403e-02   3.3581983e-02  -4.3500306e-02  -1.3812119e-02  -1.1745499e-01  -5.9037792e-02   2.1203580e-02   1.1680289e-01   2.9347075e-01   0.0000000e+00  -8.7346672e-02   1.6955964e-02   4.9651099e-02   1.5026288e-02  -1.7351444e-01   8.7316295e-02   6.0208391e-02   4.5301180e-02  -7.6208540e-02  -1.0687990e-02  -2.1395496e-01  -2.1656962e-02   1.0423916e-02  -2.2190928e-02  -1.1119209e-01  -3.5401477e-02  -3.5934478e-02   1.8439319e-02
   1.1081123e-02   3.1757237e-02  -7.2671593e-04   4.5246482e-02  -3.5724385e-02   1.5699411e-02   4.2234113e-02   2.0277717e-02  -4.9963281e-02   2.3955484e-02   3.8135601e-03  -9.0972334e-03   8.6159503e-03   2.6157552e-02   1.6540972e-02  -2.5216440e-02  -2.4915969e-03  -1.2840590e-01   4.1773261e-03  -2.1917747e-03  -7.0195799e-02   9.0514735e-02  -4.0366783e-02  -6.2802581e-03   2.5036095e-02   3.7327349e-02   6.0916835e-02  -4.7299412e-02   9.5388741e-02  -2.5773932e-02   6.4102437e-02  -2.5733000e-02  -2.1704648e-02  -7.0336288e-02   1.9310100e-02  -5.3778196e-02  -1.7477915e-02  -1.9449398e-02  -2.7755635e-02  -7.6833025e-02   2.9037021e-01  -8.0228007e-02   2.7260113e-02   5.4130023e-02  -7.1165325e-02   2.9829750e-02  -3.4748175e-02  -4.6386455e-02   2.4814443e-02  -6.3790342e-05  -4.5976343e-03   5.1877159e-02   4.9152709e-02  -1.1811625e-02  -2.8841767e-02  -2.4137235e-02  -7.6873364e-02  -6.8987025e-03  -6.1824128e-02  -6.8527802e-03   2.6906109e-02   1.3756921e-02   3.7751192e-02  -1.0863482e-01   4.3128910e-03  -2.1518972e-03  -1.5130784e-02  -7.1206517e-02  -1.1678212e-02   3.8313147e-02   3.1051490e-02  -8.7346672e-02   0.0000000e+00   1.9815869e-01   1.7934346e-01  -3.6328795e-02   1.0107623e-01  -1.0306923e-01   1.1431555e-01  -8.9426174e-03  -9.0565051e-02   7.0372971e-02   2.9537673e-02  -3.9117896e-02   2.0909122e-02   2.3974586e-02  -7.0054658e-02  -3.5985865e-02   3.3088623e-02  -4.9892829e-02
   2.6911767e-02   7.5442574e-03  -2.4671831e-02  -1.1766096e-02  -4.9243758e-02  -2.2905095e-02  -6.0957743e-03  -3.1533830e-02  -3.8036417e-02  -8.6651465e-04   8.2732689e-02  -3.8822486e-02   5.4314159e-02  -1.8194247e-03  -2.6211301e-02   6.0747358e-02   4.6086142e-02   3.6060468e-02  -4.3680263e-02   1.0273011e-02  -2.4105253e-02  -1.1521566e-01   8.0198952e-02   2.9015057e-02  -8.6021853e-04  -1.2896730e-01   8.9367926e-03   6.8791276e-02  -3.5911549e-02   6.9324911e-02  -1.7037124e-02  -1.4425378e-01   1.1732129e-01  -6.3151725e-03  -7.7512422e-02   6.5907531e-02  -4.2390053e-02  -7.7219296e-03   9.3968872e-02  -1.2704270e-02   4.3386612e-02   1.9598450e-01  -7.2725577e-03   1.2702895e-02  -9.2234119e-02  -4.0417326e-02  -2.8616765e-03   6.6718729e-02   7.1150437e-03   1.1411550e-02   2.7293115e-02   2.5118710e-02  -1.4639719e-01  -1.3565217e-02  -3.4282336e-03  -1.9179923e-02  -4.6192740e-02  -6.3363170e-02  -2.1070335e-02  -1.1515616e-02  -1.7869845e-02   4.7979028e-02  -3.4628541e-02   9.4743622e-03  -3.2366029e-02  -5.1194671e-02   3.7380559e-02   2.6683678e-02   3.2310744e-02   7.3336449e-02   5.0029559e-02   1.6955964e-02   1.9815869e-01   0.0000000e+00   1.5019981e-01   2.5739424e-01  -8.5121729e-02   3.0513956e-01  -5.3000631e-02   3.8236428e-03   1.7232334e-02  -9.1221305e-02   6.9827066e-02  -3.1803451e-02   3.3606722e-02   6.2004761e-02  -1.1164379e-01  -1.1142108e-01  -9.4457943e-03   1.6509633e-02
  -4.7962092e-02  -9.7134466e-02   7.9803914e-03  -7.5572535e-02   7.0003099e-03   3.6911268e-02   5.8085116e-02  -2.3717809e-02   1.4534737e-02   2.3388845e-02  -6.9504498e-02  -7.2310693e-03  -2.3172018e-02   5.8376181e-03  -8.7965853e-02  -7.8730838e-02   1.6256755e-02   8.3473587e-02  -2.9521121e-02   2.3307798e-02   9.2456868e-02  -5.1977491e-03  -4.3994771e-02  -4.7285272e-02  -8.2716695e-02   9.3978878e-02   8.1179473e-03   3.6258166e-02   5.8508798e-03  -1.7484375e-01   4.9306047e-02   1.2876244e-01   5.9346406e-02   3.8958782e-02  -1.2420786e-01   5.5826481e-02  -1.0694874e-01  -1.2729619e-01  -1.1899999e-02   2.5185857e-02   1.0623290e-01  -1.4192405e-01  -3.0326703e-02   3.6217354e-02   2.8508437e-02  -1.2171221e-01  -3.6406998e-02   9.9558282e-02  -6.9390807e-03   1.1955434e-03   2.2624280e-02   3.0801758e-02   6.7428118e-03  -4.1729863e-02   3.3605626e-02   5.1748462e-03  -3.0713864e-02  -2.7915806e-03   2.2237588e-02   6.9967323e-03  -1.1492022e-02   3.9975117e-02   4.2810779e-02  -3.6687379e-02   6.1237977e-03   4.7856525e-02   5.3763491e-03  -5.4605454e-02  -6.8400972e-02  -4.3727882e-02   2.0442969e-02   4.9651099e-02   1.7934346e-01   1.5019981e-01   0.0000000e+00   2.8817044e-01   5.5634280e-03  -5.5027267e-02   7.0837232e-02  -5.3667661e-03   4.1273402e-02  -1.7640860e-02   1.0797619e-01  -1.4640778e-02   7.0065296e-02  -7.2176128e-02  -7.5419227e-02  -1.1744001e-01   4.1449283e-02   5.1846737e-02
   5.5339670e-02   1.3464591e-01   2.0606090e-02  -6.4314257e-02   2.9496357e-02  -6.7295648e-02   1.4049416e-02  -1.1223645e-01   5.9882744e-02  -3.1671622e-02  -1.4004435e-02  -3.3595297e-02   1.2151066e-02  -7.5254042e-02   1.0948690e-02   7.5333108e-02  -7.7706513e-02   6.5018152e-02   4.9762551e-02   1.2168887e-01  -8.9376375e-02   1.3822638e-01   9.2684404e-03  -2.4525227e-02   6.9448978e-02   2.4332851e-02  -9.1730731e-02   1.9677093e-02  -2.3932457e-02  -1.0040775e-01  -9.1541594e-03   1.7019545e-01  -8.0488777e-02   2.9040759e-02   3.0927349e-02  -1.0952090e-01  -5.4253183e-02  -1.4171229e-01   5.9745378e-03   6.0610743e-02  -8.3454667e-02   2.7886725e-01  -1.5069540e-02  -2.5834260e-02  -2.4468909e-02   1.4177649e-01   6.7718734e-02  -1.4154227e-01   5.1783366e-03  -8.0604016e-03  -1.7078763e-02   4.2367058e-02  -9.5096616e-02   1.2980117e-02   1.1021637e-01  -5.3334616e-02  -6.1731877e-03  -1.1558690e-02  -1.3043378e-01  -1.5383407e-01   8.9964485e-02  -2.8350122e-02  -9.2692316e-02   3.6874626e-02   3.0538770e-02  -3.2830829e-02  -3.4981214e-02   1.6929793e-02   1.1716066e-02   2.2121263e-02  -5.6193264e-02   1.5026288e-02  -3.6328795e-02   2.5739424e-01   2.8817044e-01   0.0000000e+00  -6.7841300e-02  -8.8185786e-02  -1.6584255e-01  -5.4367351e-03  -1.4916749e-02  -2.2346413e-03  -1.2605780e-03   6.5143078e-02  -3.9906885e-02  -8.0639140e-03   3.5931368e-02  -1.8982882e-02  -5.3221482e-02  -2.5249973e-02
   1.9767797e-02  -8.3289369e-02  -3.2365245e-02  -3.8979657e-02   5.4373247e-02  -5.5954377e-03  -9.3010977e-02  -3.6994628e-02  -5.0324208e-02  -2.4665653e-02  -2.6392988e-02  -3.9384654e-03   4.1297183e-02   1.1432171e-01  -4.1075326e-02   2.2036701e-03  -5.0711308e-02   8.3735630e-02  -4.1637998e-02  -2.0671046e-02  -4.8736420e-02  -5.3512329e-02  -4.5912229e-02   1.4453271e-02  -4.2957923e-02   2.8804568e-03   2.8744501e-02   9.7970333e-02   9.5333663e-02  -1.2091028e-01   6.1596220e-02   5.1215554e-02  -1.7103018e-01  -3.3874313e-02   1.6657642e-01   1.1066681e-02   6.2459230e-02  -1.2633231e-01  -4.6298015e-02  -1.1009641e-01   1.7730568e-01   6.1991286e-03   7.8921186e-02  -2.2090577e-01   3.6334107e-02   3.9736609e-02  -5.0920941e-02  -6.4747011e-02  -6.2559672e-02  -3.7265221e-02  -1.7965401e-02   5.7304596e-02  -2.1872757e-02  -1.9581554e-02  -2.3227794e-02  -4.3665281e-02   8.1670351e-03   3.5976867e-02  -5.6498572e-02  -1.1735582e-01  -2.5718713e-02  -7.5211203e-02  -1.2463419e-01  -5.1937934e-02   3.3077241e-03  -1.1339701e-01  -1.2238773e-01  -7.8896140e-02  -3.1072949e-02   5.7985106e-02  -1.5921442e-02  -1.7351444e-01   1.0107623e-01  -8.5121729e-02   5.5634280e-03  -6.7841300e-02   0.0000000e+00   3.6876360e-01  -1.2961171e-01   1.7397887e-02   6.0346481e-02  -3.7626196e-02  -2.1022426e-01  -8.2745440e-02  -8.7764840e-02  -1.2090459e-01  -6.7707716e-02   3.1289540e-02   3.0043586e-02   8.9474995e-03
  -2.8228425e-02   2.4877736e-02  -5.4852093e-03   6.6918641e-02  -1.1511065e-01  -5.7931835e-02   4.5728318e-03   3.4939929e-02   1.0380254e-01  -2.9585090e-02   2.8413623e-02  -1.3415125e-01  -3.7506356e-02  -1.3516109e-02   4.0534606e-02  -9.8426927e-03  -1.5600164e-01  -2.6789980e-02  -1.5576889e-02  -8.2703668e-02   2.2139859e-01   1.3648601e-01  -6.4628548e-03   3.8498523e-02  -8.7977984e-02  -2.5918208e-02  -4.5990167e-02  -1.4910791e-01  -1.4605206e-01   8.3748000e-02  -3.0511131e-02  -4.4268459e-02  -7.0329249e-02  -2.9633177e-02  -1.9170614e-01   9.1191099e-02   8.0656201e-03   6.1573002e-03   3.6766296e-02  -8.4420216e-02   3.8191472e-02   1.2283013e-02  -9.7349383e-02   7.1601894e-02  -6.5281192e-02   7.7987854e-02   1.5086116e-02  -6.6600216e-02  -1.6304555e-01  -3.2820877e-02  -4.0857938e-02   1.6957605e-02  -3.0136253e-02  -4.0333395e-02  -4.2332933e-02   2.1531220e-02  -2.5659412e-02  -7.5413258e-03  -1.7304896e-01   3.2868748e-02  -8.5647875e-02   1.4584493e-02   4.4985490e-02   7.2722497e-02   1.9985932e-02   9.4880079e-02  -4.6591845e-02   6.8101766e-03   2.8518904e-02   4.4896171e-02   7.0635753e-02   8.7316295e-02  -1.0306923e-01   3.0513956e-01  -5.5027267e-02  -8.8185786e-02   3.6876360e-01   0.0000000e+00  -1.0462934e-01   1.8716974e-01   2.6940081e-02  -3.2135188e-02  -2.7542404e-02  -3.8199994e-02  -4.2321864e-02  -1.9396285e-01   2.2428758e-01  -1.7452217e-03  -5.6405311e-02  -7.8631388e-03
  -3.2414784e-02   2.7851479e-03  -4.0038471e-02   2.5524382e-02  -6.4274194e-03  -6.8693442e-02  -5.9579089e-02   2.9483365e-03  -7.9188306e-02  -4.8480147e-02   7.7193497e-02   7.2523890e-03  -3.3628211e-02   7.2677889e-04  -7.8090946e-02   4.8570186e-02   2.0841704e-01  -1.0280481e-01   4.2822914e-03  -1.8925578e-02  -3.0909159e-02   1.5467534e-02  -1.8548280e-02   4.0641697e-02   4.5932576e-02   4.6482627e-02   4.3728604e-02  -2.5233893e-02   2.3620773e-01   1.5119063e-02   3.1935418e-02   8.6474973e-03   1.6995377e-02   2.5951783e-02  -2.8199550e-02   9.2408246e-02   9.7919015e-02  -1.3912112e-01   1.0104040e-02   4.1219267e-02  -1.7616760e-02   1.1308407e-01   3.8963687e-02   2.9460906e-03   7.9133399e-02   3.8808294e-02   2.8349359e-02   7.6014723e-03  -1.1757411e-01  -2.2497370e-02  -2.1163649e-02   7.6766661e-02  -1.0865364e-02  -6.4085243e-02   5.1509914e-02  -5.4219221e-02   1.2944746e-01   5.8028341e-02  -9.9724057e-02   9.0030242e-03   3.0816680e-03  -3.7939208e-02   1.7297012e-01  -9.8148045e-02   8.8282475e-02  -1.6440436e-02  -8.9288360e-02  -7.1962429e-02   9.2609935e-02   1.4280297e-01  -9.2280126e-02   6.0208391e-02   1.1431555e-01  -5.3000631e-02   7.0837232e-02  -1.6584255e-01  -1.2961171e-01  -1.0462934e-01   0.0000000e+00   2.1050571e-01   3.3731049e-01   1.9239084e-02  -7.4405678e-02   1.1807032e-01  -1.3691860e-01  -8.0027261e-02  -5.2533660e-02  -8.9665114e-02  -5.4214929e-02  -2.1626337e-02
  -2.6302291e-02   2.3794524e-02  -5.5261757e-02  -3.1972262e-02  -4.1628228e-02   2.7444630e-03  -1.4010609e-02   3.5404226e-02  -9.7730781e-02  -7.0188722e-02  -1.2133256e-01   2.9388349e-02  -1.8128241e-02   1.7466078e-02   6.6884635e-02   6.2587392e-04   6.6758124e-02   1.9476150e-01  -1.0047164e-01  -6.9904624e-02   5.3640069e-02  -1.0360135e-01  -4.6771757e-02   2.5767552e-03   8.8475294e-03   4.7200537e-02   8.1218635e-02   3.3101094e-02   2.6037272e-02   1.6087279e-01  -5.1430242e-02   6.5687491e-02  -5.0589928e-02  -9.3158342e-02   4.0174749e-02  -1.1251619e-02  -4.2380579e-02   1.3261381e-01  -3.2051820e-02   2.1707295e-01  -2.5901368e-02   5.6100028e-02   1.3299197e-03  -6.2459742e-02  -2.8305381e-02   7.1562102e-02   4.6122106e-02   8.3930441e-02   9.5129284e-02   1.0186447e-01   3.4884982e-02   2.7323659e-02   1.5036387e-06  -3.8735474e-02   1.2577753e-01   1.3315267e-02   1.6947400e-02   1.6651458e-01   3.4212984e-02  -1.0974331e-01  -3.4788355e-02   5.1843193e-02  -1.6180420e-02   1.8310444e-01  -2.9991198e-02   3.9830955e-02  -1.4659384e-03  -1.0338645e-01  -1.9364318e-02   6.9109040e-02  -1.2430931e-01   4.5301180e-02  -8.9426174e-03   3.8236428e-03  -5.3667661e-03  -5.4367351e-03   1.7397887e-02   1.8716974e-01   2.1050571e-01   0.0000000e+00   5.4184505e-02   2.3893122e-01  -5.4448562e-02   8.4082033e-02   3.0025307e-02  -1.3893288e-01  -8.3863206e-02  -4.0036945e-02   4.5505046e-02   6.1318874e-02
   8.9216524e-03  -1.1360237e-01   7.1936007e-03  -3.0539296e-02  -1.8959242e-02  -5.2914622e-02  -7.1135651e-03  -3.1391775e-02   3.6830063e-02  -1.5170296e-02   7.4267725e-03  -6.5938335e-02   7.0490307e-02  -2.0765375e-02  -1.0434473e-02   2.1723294e-02   3.6496765e-02  -2.8531867e-02  -6.2239969e-04  -4.3073038e-02   1.8685119e-02  -3.7893520e-03   1.4617299e-02   4.0701404e-02  -3.6776345e-02   9.5651814e-02  -2.6107333e-02  -3.2349151e-02   8.6400471e-03  -5.7189007e-03  -7.7129712e-02   4.7460332e-02   2.4929860e-02   5.7466706e-02  -1.4685935e-02  -5.3004606e-02  -2.5338137e-03  -5.8728411e-02   4.2155611e-02  -8.5957481e-02   2.5084016e-02  -5.6549576e-02  -4.3691352e-02   1.5785249e-02  -3.9439947e-02  -3.1023773e-02   5.2102274e-03   1.9668099e-02  -3.5649247e-02  -2.1712392e-02   4.1559486e-02   5.2724569e-02  -4.5434284e-02  -7.7092870e-02   5.0889406e-02  -9.4247325e-02   3.8579897e-02  -7.7330444e-02  -4.6769826e-02   1.5132501e-02  -6.7801460e-02   5.5916251e-02   1.5806595e-02   6.8820427e-02   1.5536686e-02  -8.2583760e-02   1.1053206e-02   3.9653253e-02   1.9073928e-02  -5.2359714e-02   4.9366909e-02  -7.6208540e-02  -9.0565051e-02   1.7232334e-02   4.1273402e-02  -1.4916749e-02   6.0346481e-02   2.6940081e-02   3.3731049e-01   5.4184505e-02   0.0000000e+00   1.9226456e-01   8.7796226e-02   1.1806705e-01   2.2262189e-01   9.1988988e-03   8.8794257e-02   1.4460369e-02   1.6826953e-02   3.5720927e-02
   3.6186883e-02   4.8156901e-02   2.6516750e-02  -1.2759755e-02  -1.2429948e-01  -2.5417839e-02  -6.2043941e-02  -8.6676943e-03   7.6877862e-02   1.0045412e-02  -1.3484806e-02   2.3609987e-02  -2.4072489e-02  -5.9032070e-03   5.4678893e-02  -1.5371954e-03  -3.0197029e-02  -1.4678290e-03   1.2183397e-01   2.0541357e-02   1.5301117e-02  -2.4662506e-02  -6.4464952e-02  -1.5072510e-01  -3.2160795e-02   1.0970423e-01  -8.5106858e-02   2.8908344e-02   3.7952903e-02   1.0221846e-01   1.0990669e-01   1.1297556e-01   2.3531833e-03   2.5281643e-03   6.7320817e-02   7.7753331e-02  -2.1537843e-02   8.7585875e-02  -5.5637778e-02  -7.2069716e-03   7.1157185e-03  -5.7759688e-02   3.5701394e-02  -6.6369179e-02  -6.5763666e-05  -4.2554864e-02  -3.7038764e-02  -1.2823442e-01   3.8016906e-02  -2.5002317e-02  -1.9224623e-02  -9.3066181e-02  -3.9865491e-02   1.6351200e-03  -6.6856799e-02   1.6404000e-02  -8.0673757e-03   4.3169690e-02  -4.1259224e-02   7.0764130e-02   6.3233572e-02  -1.6656849e-02  -4.6026871e-02   3.7642775e-02   2.1688558e-02   8.8191930e-03  -9.2897361e-02  -1.0981110e-01   9.6561909e-03  -4.0295118e-02   9.8856083e-02  -1.0687990e-02   7.0372971e-02  -9.1221305e-02  -1.7640860e-02  -2.2346413e-03  -3.7626196e-02  -3.2135188e-02   1.9239084e-02   2.3893122e-01   1.9226456e-01   0.0000000e+00   2.0841128e-02   1.2351741e-01  -3.4129751e-02   2.3998465e-01  -4.6183400e-02  -1.3290786e-02   6.3179730e-03   4.1544490e-03
   7.4201779e-03   6.9181419e-02  -8.0850805e-02   1.6743801e-02  -4.9856574e-02  -4.1397376e-02  -1.2887622e-01   3.5929173e-02   9.3006612e-03   2.2900836e-02   7.8453735e-02   2.5758516e-02  -5.9860276e-02   9.0760986e-02   2.0804361e-01   1.9207873e-02  -7.4058531e-03  -6.7644735e-02  -1.1879032e-01  -4.5120999e-02   2.0126502e-02  -1.2360780e-01   6.0967234e-02   3.9191651e-02  -3.9453588e-02   6.8480202e-02   1.1718468e-01   6.9391861e-02  -4.2935029e-02   5.7690901e-02  -7.2970517e-02   7.7082862e-03  -3.3604055e-02  -9.1319360e-02   3.7515554e-03   2.0292550e-02   3.8510678e-02  -8.2048251e-02   1.2833243e-01   4.5657800e-02   8.5697702e-02  -8.1983845e-02  -7.9851173e-02  -9.2634902e-02   4.9053822e-02  -8.5376804e-03  -8.5080475e-02   2.2721933e-02   9.7307120e-03  -6.6013655e-02   3.2857244e-03  -5.2684180e-02   7.8204255e-03  -9.3442893e-02   2.6604025e-02  -2.3198790e-02  -9.5754709e-03  -5.0510716e-04  -2.8173948e-02   1.1749045e-02   1.7799143e-02  -3.8568397e-02   2.8146690e-02  -5.9851639e-02  -1.0635721e-01   5.2663388e-03  -5.5307680e-02  -3.1981524e-02  -3.1399844e-02  -1.9670889e-02  -1.7582714e-02  -2.1395496e-01   2.9537673e-02   6.9827066e-02   1.0797619e-01  -1.2605780e-03  -2.1022426e-01  -2.7542404e-02  -7.4405678e-02  -5.4448562e-02   8.7796226e-02   2.0841128e-02   0.0000000e+00   7.9208502e-03  -8.3200718e-02  -2.9426651e-02  -9.3678220e-02   1.3017954e-01  -9.7739217e-02   6.2574916e-03
   1.0893140e-01  -3.0917219e-02  -1.9407279e-02  -3.9109141e-02  -3.3654821e-02  -3.9557892e-02   3.1732025e-02   9.1259058e-03  -3.9412855e-02   3.9990917e-02   6.7084276e-02   8.2307181e-02   1.1550163e-01   8.4840153e-02   1.0524743e-01   1.2397571e-01  -1.7330122e-02   9.2207371e-02   4.4907210e-02   1.1988458e-01  -7.1179483e-03  -1.6764942e-02  -6.3336176e-03   1.0776526e-01  -7.2733523e-02   6.6358437e-02  -3.1963719e-02  -3.8935777e-02   1.4708017e-01   2.0822401e-02   7.5528335e-02   8.4602177e-03  -1.8764153e-02  -2.4032021e-02  -8.7890143e-02   1.2725764e-01  -3.7082281e-03   3.3734903e-03  -9.2003669e-03   5.6393182e-02  -8.2632645e-02   7.2243880e-02   5.6137049e-02   4.3423153e-03   4.1474623e-02  -1.2998892e-01   5.9499882e-03   4.8858015e-02  -2.9152309e-02   1.2140928e-02  -3.0092868e-02   3.6128516e-03  -8.9054909e-02  -8.0653281e-03  -2.1850798e-02   2.2415097e-02   2.4949152e-02  -5.2238208e-03  -1.6419071e-02  -5.6778741e-02  -5.7950854e-02   6.0259699e-02  -3.1001236e-02  -4.6886403e-02  -1.4922032e-01  -8.1735909e-02   9.2315584e-03   7.2955013e-02  -5.2134002e-02  -4.2883071e-02   9.5689189e-02  -2.1656962e-02  -3.9117896e-02  -3.1803451e-02  -1.4640778e-02   6.5143078e-02  -8.2745440e-02  -3.8199994e-02   1.1807032e-01   8.4082033e-02   1.1806705e-01   1.2351741e-01   7.9208502e-03   0.0000000e+00   8.5435519e-02   1.3123274e-02   1.6512847e-01   6.2809301e-02  -7.3276491e-02  -1.3890552e-02
   3.6951190e-02   2.8240773e-02   1.5142700e-02  -1.8664915e-02  -4.0974641e-02   1.7594817e-02   6.5037681e-02  -1.0988873e-03  -1.1536014e-01   2.6333422e-02   6.4916232e-02  -2.7319744e-02   4.8516895e-02  -3.7295707e-02   6.6273426e-02   1.6155066e-02  -3.8448621e-02   2.7916378e-02   5.5644528e-03  -5.6060283e-02   2.9209969e-02   8.6896061e-02  -9.9629981e-04   7.8907031e-02  -5.7927455e-03   5.9009755e-02  -1.3159716e-02  -2.8789032e-02  -3.0100759e-02  -9.4645375e-02  -7.7505169e-02  -2.9748384e-02  -5.0014172e-02   4.0993363e-02   4.5021202e-02   4.2741211e-02  -3.9903695e-02  -4.8061091e-02   7.5239933e-02  -4.3328772e-02   6.6910201e-02  -4.3411748e-02  -7.8089020e-03   1.0450041e-02   6.6143022e-02  -1.0028310e-01  -6.4063518e-02   7.6053337e-02  -4.2300812e-02  -1.0924215e-01  -7.5458282e-02  -1.1901377e-02   1.4626379e-01  -9.8920271e-02  -2.9564868e-03  -6.2920386e-02  -7.8146945e-03   2.7719418e-02  -4.0896828e-02  -7.9636310e-02  -6.2555779e-02   4.5743952e-02   7.6374002e-02   8.2618679e-02   8.9317758e-02  -9.8249942e-02  -3.6037662e-03   4.4303739e-02  -5.8438140e-02   5.3821661e-03  -1.2330110e-01   1.0423916e-02   2.0909122e-02   3.3606722e-02   7.0065296e-02  -3.9906885e-02  -8.7764840e-02  -4.2321864e-02  -1.3691860e-01   3.0025307e-02   2.2262189e-01  -3.4129751e-02  -8.3200718e-02   8.5435519e-02   0.0000000e+00   2.7861378e-01   3.7039472e-04   4.0591433e-02   1.2454729e-01   8.6156553e-02
  -2.4880013e-02  -5.5610435e-03   1.5282833e-02  -2.1809170e-02  -4.3562379e-02  -1.2017818e-02   2.4825731e-02   7.7592142e-02  -1.7851223e-02   8.7889937e-03  -8.5647694e-02   4.3587068e-02  -5.6237605e-02  -2.5043759e-02  -3.6542382e-02   4.2365782e-02   1.0093140e-02  -4.0943780e-02   1.7575862e-02  -4.3147512e-02   2.8091686e-02  -3.8083703e-02   6.3140130e-02   9.1973956e-02  -7.1694046e-02  -8.0147630e-02  -5.7747927e-02   5.7530447e-02  -1.0613612e-01  -5.7299664e-02  -3.9356227e-02  -1.2223369e-01  -1.8413883e-03  -5.5215340e-02  -9.5620038e-02   1.2776140e-01   1.0894052e-01  -3.4195687e-03  -3.6865230e-02   7.4049490e-02   9.8375110e-02   9.5735788e-02   4.9924152e-02   1.6974467e-02  -8.1534101e-02   4.2161450e-02   4.0123912e-02  -1.4569832e-01  -2.0572733e-02  -1.0473992e-01  -4.3059028e-02  -3.7867137e-02   9.6993276e-02  -2.1583730e-02  -1.3226249e-02   1.2240571e-01   1.1636202e-02   7.1359116e-02  -8.3642299e-02  -1.8401720e-01  -7.1818264e-02  -4.0907288e-02  -3.8047274e-02   2.9202873e-02   1.8396054e-02   1.5128580e-02  -6.7608502e-02   2.7713874e-02  -2.6398958e-02  -5.5491247e-02   3.5695760e-02  -2.2190928e-02   2.3974586e-02   6.2004761e-02  -7.2176128e-02  -8.0639140e-03  -1.2090459e-01  -1.9396285e-01  -8.0027261e-02  -1.3893288e-01   9.1988988e-03   2.3998465e-01  -2.9426651e-02   1.3123274e-02   2.7861378e-01   0.0000000e+00   5.5397582e-02  -1.0658379e-02   1.1647227e-02   7.2296045e-02
   2.6654233e-02   3.5490788e-02  -2.4447899e-02  -3.8164003e-02  -2.5689003e-02   2.4538007e-02  -5.6762486e-03  -6.6609089e-02  -4.2037347e-02  -4.2800029e-02  -4.8411079e-03   5.5504736e-02  -6.5479565e-02   2.1992411e-02   4.0418058e-03   7.9413537e-02  -3.1358864e-02   2.9019918e-02   1.5222806e-02  -2.8821366e-02  -8.3279188e-02  -1.7025120e-02  -4.5774025e-02   6.1304439e-02   1.3373779e-01  -1.5652766e-02   4.2619503e-02   1.5678587e-01   6.9229632e-03  -1.5411941e-01   2.3103841e-02   7.5743466e-02   6.1205591e-02  -6.0498861e-02   3.0832343e-02  -1.6746893e-01  -2.4581467e-02  -1.4763588e-01  -2.4679794e-02   3.7049860e-02   7.3373589e-03  -5.5851516e-02   2.2124365e-03   2.0191875e-02   4.6373457e-02   9.5905027e-03  -6.5139355e-02   1.0875042e-01   2.1239155e-02  -1.2038465e-01   4.1188419e-02   5.4942354e-03   1.8900782e-01   1.5866635e-01  -1.2997072e-01  -2.3775270e-02  -2.6598573e-02   5.3985020e-02   3.7733151e-02   5.6077361e-02   5.2177005e-02  -2.1576981e-03  -6.1755601e-02  -2.0983875e-01  -7.2956219e-02   3.5092925e-02   8.2261929e-02   5.5641966e-02  -1.0931003e-01  -1.0672592e-01  -2.5722061e-02  -1.1119209e-01  -7.0054658e-02  -1.1164379e-01  -7.5419227e-02   3.5931368e-02  -6.7707716e-02   2.2428758e-01  -5.2533660e-02  -8.3863206e-02   8.8794257e-02  -4.6183400e-02  -9.3678220e-02   1.6512847e-01   3.7039472e-04   5.5397582e-02   0.0000000e+00  -3.1339874e-01   4.3528892e-03   3.3828545e-02
   4.4514072e-04   7.7528215e-04  -2.9373679e-02   4.0775808e-02  -4.2581703e-03   6.0198769e-02  -7.6543495e-02  -5.3534064e-02  -8.3733328e-02  -9.1992923e-02  -3.9920545e-02  -2.2916326e-02  -9.3782725e-02   9.2126528e-02   2.8109131e-02  -4.1531847e-02   9.9460662e-03   2.7832513e-02   4.7977188e-02   3.0576732e-02   3.6419168e-02   6.2533361e-02  -1.4171875e-03   7.6831844e-02  -3.6905169e-02  -7.4452706e-02  -4.7142729e-02   1.2703988e-01   1.1484574e-02  -8.5343645e-02  -4.7237489e-02   9.2137011e-02  -8.1764734e-03  -4.4982699e-02   6.4905094e-02  -2.3808920e-02  -6.6476557e-02   3.1646448e-02  -1.9265767e-02   5.2605599e-02   1.3195340e-01   1.2636255e-01   6.1397418e-03   6.8341072e-02  -9.9182548e-02  -1.5933069e-02   5.3624931e-02  -2.3236264e-02  -2.3958913e-02   2.9119029e-02  -4.1106635e-02  -2.6162952e-04  -7.8600070e-02   3.5770046e-03  -1.3619117e-01   4.1581577e-03  -9.5734809e-03  -7.1797618e-02  -9.9443842e-03   6.4453557e-02   9.7130570e-02  -6.7894425e-02   1.2476506e-03   2.4935191e-03   1.4955162e-02  -4.2151381e-02  -4.3013946e-02  -6.5293952e-02   4.4738653e-02  -1.1334351e-01  -6.9180031e-02  -3.5401477e-02  -3.5985865e-02  -1.1142108e-01  -1.1744001e-01  -1.8982882e-02   3.1289540e-02  -1.7452217e-03  -8.9665114e-02  -4.0036945e-02   1.4460369e-02  -1.3290786e-02   1.3017954e-01   6.2809301e-02   4.0591433e-02  -1.0658379e-02  -3.1339874e-01   0.0000000e+00   2.6934560e-02  -5.1093016e-02
  -2.4205920e-02   2.1263248e-02  -3.8946610e-02   5.2919001e-03   5.0768546e-02   1.3473787e-01  -3.5788799e-02   1.0924973e-02   2.5677418e-02  -2.1573187e-03   2.5395389e-02  -2.7565863e-02   5.7401534e-02   1.6284998e-02  -1.9328268e-02  -2.7710125e-02   4.1211488e-03   8.0882696e-02   1.3983283e-03   1.0820235e-02   2.9412794e-02  -5.4903833e-02   4.3901182e-02   1.6330832e-02  -1.0529615e-02   4.2217244e-02   2.3160346e-02   4.2206177e-02   7.9363093e-03  -6.0658754e-02   4.8608620e-02  -7.8378080e-02  -4.4659413e-02  -3.9129620e-02  -7.6768405e-02  -7.6092160e-02  -3.2372597e-03  -2.8366244e-02  -8.2937000e-02   8.3662350e-03   4.8636015e-02  -1.5240262e-03   5.6687781e-03  -4.6122284e-02  -4.1156789e-03  -1.1724940e-01   3.9028847e-02  -5.0347068e-02  -4.9950504e-02   2.3249849e-02   5.7783407e-03   8.3343107e-03   1.2394939e-01  -3.6580834e-02   1.4859867e-02  -6.1155145e-02  -4.8001677e-02   1.2768364e-02  -3.5658515e-02   9.6235802e-02   1.6699767e-02  -6.7558022e-02   8.2372764e-03   2.9927526e-02   1.0675752e-01  -7.3132366e-03   4.6982453e-02   2.4575980e-02   2.6077602e-02   1.1332345e-04   7.2914300e-02  -3.5934478e-02   3.3088623e-02  -9.4457943e-03   4.1449283e-02  -5.3221482e-02   3.0043586e-02  -5.6405311e-02  -5.4214929e-02   4.5505046e-02   1.6826953e-02   6.3179730e-03  -9.7739217e-02  -7.3276491e-02   1.2454729e-01   1.1647227e-02   4.3528892e-03   2.6934560e-02   0.0000000e+00   3.2958762e-02
  -3.1856568e-02   2.7264567e-02   1.8204938e-02   1.6849989e-02   4.8362770e-02  -5.4971409e-02  -1.7853319e-02   2.3247616e-02   2.6390073e-02   1.0246140e-02  -4.7712998e-03  -1.7750070e-02   4.0058808e-02  -7.2520877e-03  -8.7981755e-03  -7.0514318e-03  -2.9738286e-02   2.8520966e-02  -4.7580658e-02   4.4716109e-02   5.2961790e-03   2.1867576e-03   3.6559119e-03  -1.1523616e-03   6.5577295e-02  -1.1349015e-02   9.9300336e-03  -1.3814347e-02   4.5567073e-03  -2.8159612e-02  -4.0123346e-03  -7.5251677e-02  -2.8687781e-02  -3.8322017e-02  -2.0638654e-02  -2.1567399e-02  -9.0140844e-03   3.4207079e-02  -1.9067846e-02  -2.6688857e-02  -1.3712417e-01   1.0282018e-01  -8.0057359e-04  -2.3458877e-02  -4.0692974e-03  -7.0820770e-02  -7.2255134e-02   1.0236558e-02  -1.5947514e-02   5.6722589e-02   1.1139028e-03   2.2102405e-02   2.8041630e-02   5.8074714e-02  -3.3229257e-02  -4.0589651e-02  -5.9816159e-02  -1.9544570e-02  -8.2636731e-03  -4.7236418e-04  -1.5871515e-02  -3.5691475e-02  -3.1758514e-03  -6.4923312e-02  -3.6043028e-02   9.3347540e-02  -5.0456831e-02  -1.4441803e-02  -6.0207705e-02   5.7305769e-02   2.3921936e-02   1.8439319e-02  -4.9892829e-02   1.6509633e-02   5.1846737e-02  -2.5249973e-02   8.9474995e-03  -7.8631388e-03  -2.1626337e-02   6.1318874e-02   3.5720927e-02   4.1544490e-03   6.2574916e-03  -1.3890552e-02   8.6156553e-02   7.2296045e-02   3.3828545e-02  -5.1093016e-02   3.2958762e-02   0.0000000e+00
