# Supplementary material for: Autistic traits and individual brain differences: functional network efficiency reflects attentional and social impairments, structural nodal efficiencies index systemising and theory-of-mind skills
Source: Mol Autism. 2021 Jan 21;12:3. doi: 10.1186/s13229-020-00377-8 (PMC7818759; doi:10.1186/s13229-020-00377-8)
Supplement: Supplementary file 8 — Additional file 8. Connectivity matrices. Connection matrices and functional correlation matrices for each subject, as floating-point values in ASCII text format, and MATLAB code for producing these. [file 13229_2020_377_MOESM8_ESM.zip › Paul_Arora_et_al_data/Physiological/BBC/DTI_rsfMRI_ConnectivityMatrices/connectivity_matrices/Netmat_rsfMRI_aal90_subj15.txt]

   0.0000000e+00   5.7198658e-02   1.1724708e-02  -9.5988205e-02  -3.2609088e-02  -3.2794826e-02  -2.3861193e-03   3.3673408e-02   1.1314364e-02  -6.3961231e-02   6.2030062e-02   6.6722578e-03  -8.0231492e-03  -2.0416367e-02   8.7070809e-02   5.7491042e-02   5.0908948e-02   7.2906489e-02   2.7162664e-03  -1.2845923e-02   2.9945151e-02   9.0127866e-02  -2.0841016e-02   2.5713560e-02  -4.0271294e-02   3.3493579e-02  -4.3555633e-02   4.5891099e-02   3.8419373e-02   2.5638169e-02  -8.4892909e-03   4.3730192e-02  -4.8582090e-02   1.5561936e-02   5.4789011e-04   8.0985199e-03   1.1063126e-02  -3.6696072e-02  -5.8907762e-02  -2.0221335e-02   2.5651829e-02  -6.0933981e-02  -2.2309075e-02  -2.1252000e-03   3.2790044e-02   4.8851240e-02   3.0220032e-02   2.3084625e-02  -1.5502018e-02  -1.5951888e-03  -6.3370453e-02   5.8738794e-03   1.3503179e-02   4.5576450e-02   9.0228975e-02  -6.9534421e-02   1.4771931e-01   6.9898644e-02   1.8134583e-02  -4.2581355e-02  -5.1742751e-02  -1.8222286e-02   5.5312666e-02  -5.7717456e-02  -6.1718764e-02   3.8202299e-02   1.3436087e-02  -4.7759098e-02   7.2640505e-02  -2.0278817e-02  -8.2830718e-06   6.6923487e-02   5.4652967e-03   7.0112146e-03   7.5701702e-02  -2.4995521e-02  -1.1009370e-01  -1.0539480e-02   2.2826892e-02  -5.2876099e-02   9.3348069e-02   4.6098152e-02  -6.3085436e-02   2.2695238e-02   2.5896253e-02  -6.4852990e-02   3.1619191e-02   2.2586598e-02   3.3983429e-02  -8.8644020e-03
   5.7198658e-02   0.0000000e+00  -2.6136066e-02   3.9684426e-03  -3.1767377e-02   5.4023715e-02  -3.9289932e-02   2.2855989e-02   1.2117449e-02  -3.9977409e-02  -1.1717487e-02   1.0155943e-01  -5.5468935e-03   1.8696554e-02   4.7881668e-03   7.0823649e-02   3.9576017e-02   3.1185773e-02   4.2410809e-02   1.0088077e-01  -3.3183975e-02   1.3362384e-02  -5.6983293e-03   8.3127829e-03  -6.0308397e-02   3.1848377e-02  -9.3734561e-03   6.1438878e-02   3.4875219e-02  -1.5996396e-02   1.9301215e-02   4.5309854e-02  -3.6482309e-02  -4.4060668e-02  -7.8444460e-02  -6.8730924e-02   1.0246953e-02  -4.2790247e-02  -3.5652962e-02  -2.3190085e-02  -1.1282226e-02  -7.4408008e-03  -4.1793842e-02  -7.2170560e-03   2.9684817e-02   2.5735011e-02   8.0641433e-02   4.4280310e-02  -4.5670629e-02   3.2288651e-03   2.5458707e-02  -3.0095189e-02   9.5671774e-03   5.5836787e-02  -3.8599197e-02  -1.0072648e-01   1.6126700e-02   1.3111396e-01   4.9604769e-02   1.7774902e-02   1.2848650e-02  -2.8199013e-02   7.4646800e-03   6.6022442e-02   2.9143480e-02   7.6167882e-03   1.5137583e-02   5.0784208e-02  -3.9804448e-02  -2.1896101e-02  -2.0764144e-02  -1.0149341e-02  -6.2207298e-03  -3.7736422e-02  -1.2654820e-02   4.3528397e-02  -4.1346507e-02  -2.7911315e-02  -1.2893385e-02   6.7038995e-02  -2.8775940e-02   1.1031751e-01  -5.9831449e-02   3.2415532e-02  -9.2296012e-03   1.0318390e-01   1.9510386e-02   9.2895722e-02  -6.8756984e-03   6.4349949e-03
   1.1724708e-02  -2.6136066e-02   0.0000000e+00   2.7027865e-02  -3.3268870e-03  -3.0470392e-02   1.2707059e-01  -4.6606323e-03   4.1779796e-02   4.2653406e-02   2.9826388e-02  -2.6789221e-02   2.5554725e-03  -4.1163157e-02  -6.7676921e-03  -1.3359924e-02  -2.8882277e-03  -2.7070556e-02   5.5626917e-02  -7.5260005e-02  -2.7812445e-02   9.5978344e-02   1.2715382e-01   4.0841169e-02   7.1553655e-03   9.1625759e-02  -5.0727690e-02  -5.5257219e-02   2.3051153e-02   3.0335695e-02  -6.2709306e-03  -1.9448412e-02   3.0965271e-02  -8.0845536e-02   3.1483747e-02  -2.6431130e-02  -2.0981994e-02   9.7516883e-03   1.0633909e-02  -4.9705696e-02  -4.4001777e-02  -8.5028939e-02   1.0028129e-02  -2.4415306e-02  -6.2522222e-03  -2.1237685e-02  -7.5910124e-03   4.2432293e-02  -6.7003212e-02  -2.2265574e-02  -3.5002693e-02   2.5833569e-02   9.2781950e-03  -1.7898100e-02  -1.6832013e-02   7.9408646e-03  -3.5720800e-02  -1.3852585e-02  -5.7438741e-02  -3.6489880e-02  -6.6262519e-02  -9.2933549e-03   2.0757952e-03  -4.1338493e-02   7.8095534e-02  -3.6459697e-02   6.3683957e-02  -1.4688346e-02  -6.4148475e-02  -6.0832708e-02  -1.2241189e-02  -4.9214397e-02  -1.7167769e-02   4.5458533e-02  -5.9277705e-03   7.4324843e-03   4.3931174e-02  -3.2124405e-02   2.3882503e-02  -2.7444716e-02  -3.6644509e-02   4.4018627e-02  -3.4420259e-02  -4.1524401e-02   5.0893832e-02   2.5953260e-02   4.0495413e-02   1.8530857e-02   1.8521340e-02  -2.0943448e-02
  -9.5988205e-02   3.9684426e-03   2.7027865e-02   0.0000000e+00  -3.6591593e-02   6.0711397e-02  -1.0403218e-02   1.2518876e-01  -2.0926362e-02   2.3272890e-03  -6.2431073e-03  -4.2175785e-03   4.3465963e-02   2.1353122e-02  -7.5424744e-02   1.6049853e-02   1.0870807e-02  -1.3982600e-02   1.6259468e-02   9.6399952e-02   9.8905773e-02  -1.2682393e-01  -2.5468268e-02   1.0539018e-01   5.2342894e-02   4.5257715e-02   3.1960021e-02   5.2873320e-02  -8.3947380e-02  -3.2469623e-02  -1.1774798e-01  -1.4566232e-02   7.4181957e-03   6.4591988e-02  -4.9509810e-03  -7.6837967e-02  -1.0898792e-02   6.2846693e-02   6.8968212e-02  -1.3008279e-02  -1.0493404e-01   1.2490338e-02  -7.8555437e-02  -5.1764630e-02  -2.6036587e-02  -1.3548493e-02   1.6713694e-02  -2.9489753e-02  -4.4619856e-02   2.4391532e-02  -4.6721659e-02   4.1310612e-02   3.9110278e-02  -1.4269002e-02   3.3735875e-03   4.0194795e-02  -4.8866721e-02   1.3033631e-02  -1.4185816e-01   4.9910736e-02  -4.8183873e-02  -5.6758460e-02  -3.5997708e-02  -6.6039273e-04  -9.5244019e-02   9.7054369e-02  -3.2284635e-02   3.8750053e-02  -1.5394588e-01  -3.5246501e-02   3.8124712e-02   1.8328784e-02  -2.5826608e-02   2.9325969e-02   2.1330063e-03  -5.0511361e-02   5.1115267e-03  -6.7582998e-02   8.1146724e-02   3.5351551e-02  -4.9982061e-02  -9.0210185e-02   5.0827035e-02  -8.5516918e-02   3.5458301e-02   2.2840102e-02  -4.6902012e-02  -8.0243337e-02  -8.4346271e-02  -3.5511982e-02
  -3.2609088e-02  -3.1767377e-02  -3.3268870e-03  -3.6591593e-02   0.0000000e+00   1.5457560e-01   7.2570545e-02  -4.4361913e-02   2.1791442e-01   6.1395975e-02  -8.6296131e-02  -4.4545072e-02  -2.6428622e-02   2.8649037e-03   4.5853423e-02   2.3328593e-02   3.4537118e-02   7.0021893e-02  -2.6868665e-02   3.5554913e-02   1.1369828e-02  -6.6463339e-02  -3.1747374e-02  -4.8999902e-02   4.7956328e-02  -5.7050519e-03   2.3653761e-01   4.1360944e-02   1.1404694e-02   7.1765766e-02   6.4957855e-02  -3.7293569e-02  -1.8082148e-02  -5.5910235e-02   1.8444754e-02  -2.9156776e-02   7.9063245e-02   9.5981820e-03  -2.6500001e-02  -1.3789982e-02  -2.1978262e-01   5.5010183e-02   2.8146502e-02   1.5435134e-02  -8.3587677e-03   3.7757514e-02  -7.5931759e-02   2.6890810e-02   5.7331938e-02  -5.2918697e-03   3.3558704e-02  -7.8037007e-02  -2.0385429e-03   4.6702230e-02   4.6421053e-04  -6.5717765e-02   3.4871348e-03  -7.1778068e-03   8.9642812e-03  -1.5650851e-02  -4.9542168e-02   3.6845052e-02   3.3867621e-02  -3.1094407e-02   1.7290355e-04  -1.6238927e-02   7.0007710e-02   7.5390893e-03   3.1905729e-02  -1.2424372e-01  -2.3484436e-02   1.2047498e-01  -4.8502876e-02  -1.4151903e-02  -2.8830979e-02   8.6068223e-02  -5.8117660e-02   1.5774343e-03   3.2622595e-02  -1.4623215e-02   4.5986843e-02   1.7830691e-02   3.1103511e-02  -6.3349680e-02   5.3211652e-02  -4.6788007e-02   7.9374230e-02   3.8643486e-02  -5.6409271e-02   4.9902301e-03
  -3.2794826e-02   5.4023715e-02  -3.0470392e-02   6.0711397e-02   1.5457560e-01   0.0000000e+00  -2.6168190e-02  -2.6129463e-02   4.1563726e-02   8.2317225e-02   1.9727993e-02   9.0301736e-02   2.4581231e-02   3.9092303e-02  -1.4664793e-02   1.0884924e-01  -2.3010782e-02   1.4790737e-02   6.8142139e-02   8.5804143e-02  -6.3762916e-02   2.7696604e-02  -8.0977222e-02  -6.6362688e-02   1.6151174e-02   8.4510008e-02   5.1518060e-02   3.6443300e-01   8.3016607e-02  -6.0997887e-02   5.0973168e-02  -2.4258977e-02  -7.9810190e-02  -5.1581919e-02  -6.9971214e-02   4.5115867e-02   8.3295730e-02  -2.6979396e-03   4.0867401e-02  -1.3427386e-01   7.8708442e-03   5.1467743e-02   5.6934318e-02   1.5411899e-02   6.3268522e-02   5.4148493e-02  -6.0143156e-02   1.5114961e-02  -6.1717997e-03  -2.8364938e-02   4.1514240e-02  -8.5799115e-03   2.2875041e-02   5.5853969e-05  -9.6805845e-02   4.0230208e-02   1.2913399e-02  -5.9270425e-02  -1.7561082e-02   5.9625054e-02  -1.0579839e-02  -3.7839704e-02  -5.4889531e-02  -6.5714285e-03  -7.4749693e-04   1.5831749e-03   6.2209295e-03   6.2492042e-02  -1.1765456e-02   6.5944357e-02  -1.7819088e-02  -3.4733926e-02  -8.6591684e-03  -5.6502693e-02  -7.6128580e-02  -2.2821718e-02  -4.1590304e-02  -1.0993690e-01   4.2450493e-02  -1.5284995e-02  -3.7555549e-02   3.2171176e-02   8.9357195e-03  -5.1763616e-02  -3.8513698e-02   6.1004406e-03  -1.1108233e-01   5.6754497e-03   5.7118386e-02   5.9562272e-02
  -2.3861193e-03  -3.9289932e-02   1.2707059e-01  -1.0403218e-02   7.2570545e-02  -2.6168190e-02   0.0000000e+00   8.3102800e-02   9.4386955e-02   7.4202429e-02   3.1166239e-02  -2.1463555e-02   7.1430777e-02   7.1459075e-03  -1.5526493e-02  -1.1358552e-02  -4.2934616e-02  -3.5833650e-02   8.9934222e-02   1.7730046e-02  -8.1060021e-02  -4.9153183e-02   7.0107129e-02   1.7797375e-02   5.4815538e-02   2.8932659e-02  -3.2645886e-04  -4.1052425e-02   3.1585680e-02  -1.8958089e-03   4.6158996e-02  -1.5815282e-02  -1.0783348e-02  -5.4702595e-02   6.8683280e-03   4.0368947e-02  -5.9615053e-02  -3.6689774e-03   1.3678096e-02  -5.4038907e-02  -1.0322563e-02   1.5744799e-02  -3.7969051e-02   3.9851297e-02  -6.8819023e-02  -1.2032793e-02  -5.9605217e-02  -3.4824547e-02  -4.1175782e-02   4.2990171e-02  -3.4692245e-02   5.4514666e-02  -1.0330318e-02   1.2409559e-02  -1.9376508e-02  -1.8250163e-02  -1.3776797e-02  -7.3851228e-02  -1.3769031e-03  -1.5191387e-02  -1.4038778e-02   5.2278073e-02   8.8096949e-02   1.9090462e-02   9.1794013e-02   4.0130289e-03   5.1168524e-02  -5.3847076e-02   2.0569567e-02  -7.1528691e-02  -3.4388717e-02   2.1487643e-02   6.7977167e-02  -5.2346388e-02  -2.5510048e-02   6.0127318e-02  -1.9335907e-02  -2.1033672e-02  -1.3954220e-02  -5.1755890e-02   4.3216337e-02  -1.1679366e-02  -3.9241813e-02  -2.9927178e-02   3.2053572e-02  -5.7341328e-02  -1.0759441e-01  -3.2310776e-02   1.3666540e-02  -5.8254498e-02
   3.3673408e-02   2.2855989e-02  -4.6606323e-03   1.2518876e-01  -4.4361913e-02  -2.6129463e-02   8.3102800e-02   0.0000000e+00   1.5408929e-03   4.3874632e-02   2.3452404e-02  -1.3660802e-02  -4.9579588e-02   7.4475513e-02  -3.9693628e-02   2.5102126e-02  -1.3435238e-02   6.0144451e-02   6.2863459e-03   2.1242846e-02  -6.0696078e-02   5.4654042e-02  -1.1392746e-01   8.8413683e-02   4.6890362e-02   8.3430630e-02  -2.6239516e-02   4.6129452e-02  -1.1008369e-02   3.3615737e-02  -8.2922641e-02   3.1961046e-02  -7.3997891e-02   5.2609330e-02  -3.0486481e-02   1.4753079e-02  -4.8345970e-02   3.9368610e-02   8.4603612e-03  -5.4197737e-02  -4.9436203e-02  -2.2298895e-02  -2.8668468e-02  -7.0663476e-03  -9.7877429e-04  -5.3628421e-02  -2.5153197e-02  -6.2664925e-02  -5.6627258e-03  -4.9428864e-03   3.5434224e-02   1.4962623e-02   2.6539443e-02  -1.5836351e-03   3.2259351e-02  -9.6395688e-03  -4.8264051e-02  -5.2716958e-02  -9.0535639e-02  -2.9434878e-02  -6.8549593e-02   1.9107886e-02   9.4607783e-02   4.7182560e-02  -4.5186440e-02   7.6068737e-02  -1.2970182e-02  -5.0029233e-02   4.1355057e-02  -1.0887501e-01  -5.1210030e-02  -3.3858902e-02   1.9736966e-02  -8.9457049e-02   1.3646423e-02  -3.0631508e-02  -1.0436892e-02  -6.3893734e-02  -9.5669174e-02   2.4920647e-02   4.9665547e-02  -9.6548995e-03  -1.1920192e-01  -4.8915597e-02   3.3768876e-02  -3.0456126e-03  -8.6974017e-03  -2.5612218e-02  -3.2910071e-03  -2.8622815e-02
   1.1314364e-02   1.2117449e-02   4.1779796e-02  -2.0926362e-02   2.1791442e-01   4.1563726e-02   9.4386955e-02   1.5408929e-03   0.0000000e+00   2.3231972e-01  -6.0588173e-02  -1.6280889e-02   7.4035338e-02   2.6888406e-02   2.0088444e-01  -1.5369021e-02   4.9686114e-02   2.5913677e-02  -5.2193810e-02  -9.8108318e-03   1.4281295e-01   1.7417408e-02   8.5660854e-02   1.3211748e-03   1.3281593e-01   1.5069460e-01   7.3662234e-02   1.1395692e-01   2.0904563e-02  -7.6363548e-02  -2.3438305e-02  -1.2282228e-01   3.7956736e-02   1.1424394e-02  -3.6159516e-02  -9.3946918e-02   6.5512564e-03   1.2326041e-02   1.2780002e-01  -9.5346012e-03   3.9024882e-02   6.8631405e-02  -4.8788504e-02   2.3531599e-02  -3.4142207e-02   2.9139137e-02  -3.4039710e-02   4.5615434e-02  -6.7242337e-02   4.3502307e-02  -2.4742065e-03  -7.4412045e-03   1.2788517e-01  -2.5223485e-02   6.3284501e-02  -4.2321067e-02  -7.4208384e-03   9.4783116e-02   4.4597170e-02   8.2022833e-03   2.6451683e-02   5.1720332e-03  -4.7418862e-02  -4.9894125e-02   2.6157592e-01   8.7599246e-02  -6.6378080e-02  -4.7629673e-02  -5.6545911e-03   7.1845122e-02   3.6564429e-02  -1.7118732e-02  -4.5323316e-02  -7.4725238e-02   6.3399667e-02   1.8234355e-03  -2.8316667e-02   1.4793723e-02  -4.2513772e-02   7.5470266e-02   1.7520299e-02   6.4965894e-02  -7.5585394e-03  -1.3210641e-01   4.2336850e-02  -8.4796380e-02   1.1118459e-01  -1.5070508e-02   6.8088316e-02  -6.9366643e-02
  -6.3961231e-02  -3.9977409e-02   4.2653406e-02   2.3272890e-03   6.1395975e-02   8.2317225e-02   7.4202429e-02   4.3874632e-02   2.3231972e-01   0.0000000e+00   2.5099234e-03   1.1443782e-01   2.1119445e-02   8.8968375e-03  -2.5153709e-02   7.0026367e-02   7.1630932e-02  -1.2662293e-01  -1.4182867e-01   7.9064548e-03  -5.3141597e-02   1.0124134e-02   4.1156020e-02   2.4355224e-04  -6.6298539e-02  -1.9854074e-01  -9.1707032e-03   7.8955754e-02  -1.3269000e-01  -8.0712190e-02  -3.8019915e-02  -2.3845088e-02   1.6801985e-02  -1.5719092e-01   2.6171337e-02   1.0163389e-02  -1.2221044e-01  -1.2410273e-02  -1.3703782e-02   5.1881729e-02   4.4605997e-02   4.9861122e-04   5.4439834e-02  -6.9157448e-02  -8.2584041e-02   5.9393374e-03  -2.1834571e-02  -1.3635049e-02  -2.3044403e-02  -1.8091557e-02  -3.4141059e-02  -6.3745117e-02  -1.5928468e-04  -7.9886744e-04  -6.2677282e-02  -7.7672411e-03  -6.0589899e-03  -8.1817538e-02  -3.1082474e-02  -3.9039765e-02  -7.6666557e-02   5.1494270e-02   7.6190876e-03   8.5601729e-03   5.2617447e-02   1.5105247e-01  -3.3641121e-02   5.7216932e-02   8.1152362e-02  -8.7730457e-02   9.6505715e-02  -3.5119262e-02   2.9021711e-03   2.6595003e-02   5.6064191e-02  -5.0956527e-02  -1.8301611e-01   5.4644655e-02   6.6600934e-02  -6.4615335e-02   2.6935700e-02   2.3343521e-03  -7.4459505e-02   1.8070820e-02  -4.8285162e-04   1.0614426e-01  -1.8080116e-02  -3.1343015e-02   7.7762945e-02   6.7172351e-02
   6.2030062e-02  -1.1717487e-02   2.9826388e-02  -6.2431073e-03  -8.6296131e-02   1.9727993e-02   3.1166239e-02   2.3452404e-02  -6.0588173e-02   2.5099234e-03   0.0000000e+00   4.7715326e-02   2.5196599e-01  -1.3711491e-03   8.3358427e-02   7.6781806e-02   1.4117666e-01  -3.3756838e-02   8.6032215e-02   5.1316864e-02   9.2075216e-03   7.6342809e-02   6.1239449e-02  -2.2927157e-02  -3.8500339e-02  -5.5469614e-02  -6.4493931e-02   1.0703486e-02   5.9731014e-02   9.4834561e-02  -1.8152801e-02  -5.4974337e-02   2.7815289e-02   4.8657117e-02  -2.1100491e-02  -7.4498089e-02  -1.0323267e-01   1.9427318e-02  -2.3344409e-03  -8.3680463e-02  -6.3359365e-02  -3.5049495e-02   2.7878597e-02   5.7705950e-02   2.0570730e-02  -1.4949053e-02  -1.1942977e-01   6.0125742e-03   6.1673951e-03   1.7673289e-02  -1.3369424e-02   2.1867437e-02  -1.6393966e-02  -5.1264829e-02   1.9285676e-02   7.2505464e-03   1.3279295e-02  -7.2585404e-02   3.7669885e-02  -6.4811769e-02   1.3097059e-01   2.6544092e-02   8.4051042e-02   3.5483575e-02   1.7619324e-02  -9.1217040e-03  -1.0780914e-02  -7.0251124e-02  -1.0840903e-01  -1.5320298e-01   8.5293103e-02  -1.1469942e-01   5.4557260e-02   9.4714537e-03  -2.4916009e-02   4.4404067e-03  -6.6328095e-03   8.2860893e-02  -3.8432506e-02   2.0856609e-02   1.4874952e-02  -5.1756819e-03   8.4267770e-02  -4.1569365e-02  -8.2947792e-03  -7.4689738e-02   7.1035263e-02  -8.1905835e-02   5.7306515e-02  -2.8398524e-02
   6.6722578e-03   1.0155943e-01  -2.6789221e-02  -4.2175785e-03  -4.4545072e-02   9.0301736e-02  -2.1463555e-02  -1.3660802e-02  -1.6280889e-02   1.1443782e-01   4.7715326e-02   0.0000000e+00   5.6040294e-02   2.8923979e-01  -3.4261825e-02   1.7023863e-01   5.2229294e-03   2.7683753e-02   1.9745897e-02  -1.6145587e-02  -6.2819565e-02  -2.5074443e-03  -7.7260590e-03   9.5804603e-04  -2.5568075e-02  -2.2743736e-02  -6.4066008e-02  -8.3568158e-02  -4.7121413e-03  -1.6931455e-02  -3.6347217e-02  -1.7856057e-02  -2.4300586e-02  -4.1153825e-02  -6.6988447e-02  -1.0372135e-01  -4.1594377e-02   4.5742777e-03  -6.5331674e-02   2.9136801e-02  -4.1050915e-02   1.1443153e-01  -4.5445113e-02   3.6237458e-03  -4.6725320e-02   2.9432963e-02  -1.5935350e-02   2.5964717e-02  -2.1505928e-02   4.2219942e-03  -3.0135408e-02   1.6739039e-02  -5.0373901e-02  -1.4698114e-01  -8.7892002e-02  -7.3622183e-02   1.8224162e-02  -1.2731169e-01   4.8902504e-03  -5.5499915e-02   7.6711990e-02  -9.0359853e-03  -1.3351985e-01   8.1970821e-02   4.5082526e-02   1.9040045e-01  -6.0484091e-02  -1.6530956e-02  -2.5153221e-02  -2.7284004e-02  -2.7262570e-02   1.5766983e-02  -1.7867651e-02  -4.0052337e-02   3.6072099e-02   5.3208760e-02   2.7173519e-02  -3.6228589e-02   5.4044739e-02   5.4699661e-02   2.1383636e-02   7.0207253e-02  -5.5682545e-02   6.5137514e-02   2.1564729e-02   7.5948469e-02   3.1048415e-03   1.3834972e-02  -5.2920278e-03   4.8242320e-02
  -8.0231492e-03  -5.5468935e-03   2.5554725e-03   4.3465963e-02  -2.6428622e-02   2.4581231e-02   7.1430777e-02  -4.9579588e-02   7.4035338e-02   2.1119445e-02   2.5196599e-01   5.6040294e-02   0.0000000e+00   8.4395618e-02   1.1111893e-01   6.0313802e-02  -6.7168194e-02   6.3815252e-03   4.3225735e-02   6.4730377e-03  -5.2002168e-02  -3.3339939e-02   6.2198407e-02  -2.1330701e-02   2.3903400e-02   7.5407417e-03  -4.2542648e-02   1.5734732e-02   8.9927029e-03   4.9212235e-02  -1.7490174e-02  -3.0989645e-02  -5.6807695e-03   3.1808006e-02   2.9641233e-03  -2.5600001e-02  -2.4140601e-02   3.3961851e-02   8.0979331e-02   2.9919348e-02   1.8389324e-02  -1.5139552e-02   7.1801712e-03  -2.0855953e-02  -7.9581090e-03  -7.7448316e-03  -3.5998920e-02  -2.1714200e-02  -1.5967878e-02  -4.6683890e-02  -3.4493569e-02  -2.1047438e-02  -2.5764455e-02  -4.2460391e-02   8.3349575e-04   5.4164800e-04   1.2142621e-02   1.5012538e-02  -4.7461518e-02  -3.8775129e-02   1.0301250e-01   6.5839567e-02   2.4331610e-02   9.2215150e-02   3.8906571e-02  -4.4720225e-02  -3.2358378e-02   6.7905535e-02  -5.8564312e-02  -8.4651833e-02  -2.4294613e-02  -2.6032620e-02   4.8873595e-02   3.3682482e-02  -1.5194237e-02  -2.7308016e-02   1.4943657e-02  -3.1932795e-02   1.0688070e-02  -2.8994032e-02   1.5745736e-02  -2.9598290e-02   1.4547072e-01   1.5089082e-02   6.6382831e-02  -2.3119868e-03   6.6205203e-03  -3.2730325e-02   2.1693293e-02   2.2761212e-03
  -2.0416367e-02   1.8696554e-02  -4.1163157e-02   2.1353122e-02   2.8649037e-03   3.9092303e-02   7.1459075e-03   7.4475513e-02   2.6888406e-02   8.8968375e-03  -1.3711491e-03   2.8923979e-01   8.4395618e-02   0.0000000e+00  -2.7546261e-02   1.5578095e-01  -3.7466923e-02   5.8017903e-02  -5.9918649e-02  -1.8541528e-02  -8.6119879e-02   3.8564494e-02  -8.1819735e-02  -4.8312545e-02  -1.0905754e-01   2.9940511e-02   2.7665155e-03  -2.2450452e-02  -2.0755637e-02   4.6259499e-02  -4.9411843e-02  -6.2685588e-02   5.6904450e-02  -4.9650592e-02  -1.0462562e-01  -2.0588235e-02   3.0013271e-02   5.5888940e-02  -3.5808771e-02  -1.4331785e-03   5.5113417e-02  -2.0636406e-02  -2.3281593e-02  -1.0503353e-02   2.4972804e-02   1.2660682e-02  -1.7578921e-02  -5.8313482e-02  -9.7501576e-03  -4.3506224e-02   6.0292570e-02   1.9523376e-02  -1.0114036e-02  -6.2899319e-02   5.4240486e-02  -1.1781361e-02  -1.0863226e-02  -4.1018985e-02  -2.6386687e-02  -4.1163934e-03   7.6644186e-03   2.9264492e-04  -2.8850821e-02  -1.9280881e-02  -5.9291575e-02   4.5441779e-02   2.3674007e-02   1.1060414e-02  -3.2100554e-02  -2.9591440e-02  -1.7980667e-02  -3.7115589e-03  -1.0461491e-01  -7.9351834e-02   7.2533927e-02   5.3732356e-02   1.3627265e-01  -2.3257233e-02  -3.7215046e-03  -2.6374788e-02  -4.9634335e-02  -4.2539048e-02   6.2932436e-03   3.7564478e-02   4.5373498e-02  -5.1759053e-02  -1.0923433e-02  -4.0546040e-02  -1.3141860e-02  -1.8444325e-02
   8.7070809e-02   4.7881668e-03  -6.7676921e-03  -7.5424744e-02   4.5853423e-02  -1.4664793e-02  -1.5526493e-02  -3.9693628e-02   2.0088444e-01  -2.5153709e-02   8.3358427e-02  -3.4261825e-02   1.1111893e-01  -2.7546261e-02   0.0000000e+00   1.3356933e-01  -2.2345667e-02   4.2188607e-02   3.8141476e-02  -1.7775273e-02  -2.0144191e-02  -3.8859688e-02   8.7009464e-02  -3.0362308e-02  -3.9088609e-02   9.9068453e-02   6.6917716e-02   3.8620993e-02  -4.0358677e-03   3.9684543e-02   5.3805137e-02   6.9337955e-02  -7.5701210e-02  -2.9390561e-02  -1.2969146e-02  -9.9055959e-05   2.9001067e-02   5.6809214e-02  -1.1865106e-01   9.1751395e-03  -8.3446146e-02   7.3162947e-02   1.3127039e-02  -3.2794946e-02  -3.6351317e-02   6.4687182e-02  -2.5941291e-02   4.8873182e-03  -5.0765102e-02   5.0614984e-03  -5.3587316e-02  -1.7338146e-02   3.3376121e-02  -3.1280047e-02   2.3961619e-02  -3.5821102e-02   2.8860346e-02   1.0940930e-02   8.6949865e-03  -3.6678469e-02  -2.7112002e-02  -2.0637682e-02   3.9523170e-02   5.7237050e-02   9.5248360e-02  -5.9177909e-02  -6.9940546e-02  -6.7461085e-02  -6.9456382e-03  -2.0199597e-02   4.6141804e-02  -6.3717518e-03   2.0755702e-02  -2.5238918e-02   1.2374090e-02  -1.4900531e-02   2.9790992e-02   5.6487742e-02  -2.7914512e-02   4.3931703e-02  -1.6360899e-02   1.3486241e-02   1.1843000e-01  -1.6939344e-02   1.9616362e-02  -3.8146385e-02   8.4903611e-02   3.7430824e-02  -2.3161320e-02  -1.1383330e-02
   5.7491042e-02   7.0823649e-02  -1.3359924e-02   1.6049853e-02   2.3328593e-02   1.0884924e-01  -1.1358552e-02   2.5102126e-02  -1.5369021e-02   7.0026367e-02   7.6781806e-02   1.7023863e-01   6.0313802e-02   1.5578095e-01   1.3356933e-01   0.0000000e+00   1.4516187e-03  -9.4138593e-02   3.1036802e-02   7.0221932e-02  -6.5479785e-02  -2.2417152e-02   5.3372513e-02  -7.5361643e-03   1.8209726e-02  -6.7130496e-02   3.2777264e-02   2.9956516e-02   8.4275276e-02   1.9512838e-02   2.5396961e-02   4.2447542e-02  -5.2236465e-02   2.4161217e-02   2.6249324e-02  -5.1597224e-02  -5.1740076e-02   7.8063975e-02   2.6665041e-02  -4.1370866e-02   6.9797511e-02   8.9665989e-02   2.0997168e-02  -8.5247717e-03  -8.6179382e-02  -1.6706958e-02  -1.4834175e-02  -6.7147708e-03  -3.6088240e-02  -4.2449305e-02   5.2303228e-03  -5.3929098e-03  -1.6253464e-02   5.0080532e-02   3.5734831e-03   2.3528041e-02  -5.3967869e-04   6.6424377e-03  -5.5332376e-02  -4.2674683e-02  -3.7316405e-02  -1.2974799e-02   5.4139343e-02  -6.7413392e-02  -5.2208062e-02   7.0811295e-02   1.4967815e-02   5.9682411e-03  -8.5148284e-03  -6.2236413e-02   3.4641022e-02   7.4452761e-02  -4.0851693e-02   5.0446432e-04   9.2114800e-03   7.0649903e-02   3.5376951e-03   8.6914704e-02   7.9000047e-02  -1.2072563e-01  -4.6225074e-02   1.3864723e-02  -5.8132560e-02   2.9350798e-02  -1.7504053e-02  -4.0697585e-02   1.0785205e-01  -5.5146455e-04  -2.8477092e-02   3.4357073e-02
   5.0908948e-02   3.9576017e-02  -2.8882277e-03   1.0870807e-02   3.4537118e-02  -2.3010782e-02  -4.2934616e-02  -1.3435238e-02   4.9686114e-02   7.1630932e-02   1.4117666e-01   5.2229294e-03  -6.7168194e-02  -3.7466923e-02  -2.2345667e-02   1.4516187e-03   0.0000000e+00  -1.7674329e-01   7.1780266e-02  -8.4875854e-02  -4.1425039e-02   6.7186503e-03  -5.2431391e-04   4.3584842e-02  -3.0476470e-02  -6.2696655e-02   2.4950562e-02  -1.0151722e-02   1.7038333e-01   1.8749270e-02  -5.0477457e-02   4.6840038e-02   9.6140736e-02   3.8118736e-02  -7.3210733e-02  -1.1753766e-01   8.5912541e-02  -7.0776507e-02   5.3832947e-02   3.3697992e-02  -2.0244411e-01   8.6251248e-02   8.7784620e-03  -2.3835791e-02   1.0200654e-03   5.7505563e-02  -5.9635554e-02  -4.8533851e-02  -9.3931542e-03   1.4911624e-02  -6.5189136e-02  -1.2457123e-02   2.6347975e-02   5.5063567e-02  -7.2416949e-03  -1.8067992e-02   5.5492744e-02   3.5111348e-02  -5.7965444e-04   1.1486119e-03  -9.7902986e-02  -2.6245632e-02   4.5143314e-02  -7.3623956e-02  -1.2317673e-01   4.4292217e-02   2.7629389e-02  -2.5070555e-02  -1.2561399e-02   4.4813664e-02   1.0903120e-01  -6.2648485e-04  -2.6635299e-02   3.7865084e-02  -5.4423897e-02  -3.6683870e-02   7.3119165e-02  -1.2114264e-03   2.3610671e-01   5.4518162e-02   1.0266050e-01   3.4203923e-03   1.0807042e-01   3.0168200e-02  -4.4751681e-02   6.4442911e-04  -2.4530302e-02   3.3755869e-02   3.8873992e-02  -9.5996415e-02
   7.2906489e-02   3.1185773e-02  -2.7070556e-02  -1.3982600e-02   7.0021893e-02   1.4790737e-02  -3.5833650e-02   6.0144451e-02   2.5913677e-02  -1.2662293e-01  -3.3756838e-02   2.7683753e-02   6.3815252e-03   5.8017903e-02   4.2188607e-02  -9.4138593e-02  -1.7674329e-01   0.0000000e+00  -2.5706625e-04   9.0572077e-02   2.7750277e-02   2.4695875e-02   1.9938103e-02   5.1930679e-02  -7.9982810e-02  -9.6575383e-02   4.2777775e-02   9.1781952e-03   1.0585642e-02   1.7611620e-01  -6.4955264e-02   1.5717652e-02  -5.3830474e-02   4.9212269e-03   1.9309161e-02  -1.0125507e-02  -2.5272349e-02   9.2729697e-03  -7.8580199e-02  -3.3951607e-02   9.8488162e-02  -8.5354677e-02  -2.2512044e-03  -4.7785927e-02  -6.5685798e-02  -3.6744728e-02  -1.2971229e-04   7.9300100e-02  -2.7421067e-02  -4.9394828e-02   4.5316448e-02  -1.7685849e-02  -4.6325187e-02   2.9225734e-02   3.7244179e-02  -6.9049982e-03   2.9493541e-02   6.2186438e-02  -5.9245307e-02  -1.6430444e-02  -4.5792280e-02  -5.2833898e-02  -8.0844181e-02   1.7139087e-01  -5.1659693e-02   6.8305785e-03  -6.8812923e-02  -6.4940587e-02   5.4317121e-02  -1.1084245e-01  -2.1668621e-02  -4.2100957e-02  -8.5602249e-02  -1.0486891e-01  -2.5064449e-02   7.6585993e-02   3.7342033e-02  -7.2141746e-02   8.9517804e-02   1.7010459e-01  -3.4341940e-02   7.5561201e-02  -2.5078689e-02   4.3370137e-02   4.1895116e-02  -2.6185162e-02   5.5519600e-03  -1.3813755e-02   2.0087431e-03   4.1942235e-02
   2.7162664e-03   4.2410809e-02   5.5626917e-02   1.6259468e-02  -2.6868665e-02   6.8142139e-02   8.9934222e-02   6.2863459e-03  -5.2193810e-02  -1.4182867e-01   8.6032215e-02   1.9745897e-02   4.3225735e-02  -5.9918649e-02   3.8141476e-02   3.1036802e-02   7.1780266e-02  -2.5706625e-04   0.0000000e+00   1.4604174e-01  -9.0450970e-02  -2.4232230e-02   1.5560395e-02  -1.1303779e-02   7.1649115e-02   2.6221356e-02  -2.2543951e-02  -3.0874107e-02  -1.6481116e-02   9.4275851e-02   9.4366945e-02   1.2393862e-02   2.9041251e-02  -4.8985379e-02  -6.2503462e-02   1.3956423e-01  -4.2656728e-02   4.0377855e-02   5.9585682e-02   9.6101797e-02  -1.0808209e-01   3.9480489e-02  -1.4919670e-02   2.7590522e-02  -2.8243664e-02  -4.0685762e-02   4.7907330e-02   6.8024416e-02  -2.4363732e-02  -3.1604527e-02  -4.4326248e-02   4.3036716e-02   3.4040689e-02   4.8574324e-02   9.3267868e-02  -3.9934345e-02  -1.3391254e-02  -1.4655830e-02  -4.6671452e-02  -4.8070145e-02   3.0688012e-02  -2.4035505e-02  -2.2403403e-02   2.4629548e-02   2.7485977e-02  -9.5116930e-02   6.6449413e-03  -7.6387100e-02   1.9150707e-02   7.3390040e-02  -1.4154409e-02  -1.9418697e-02   5.9526641e-02  -5.3883899e-02   1.4476933e-01  -3.9227868e-02  -6.1094560e-03  -1.2789994e-01   4.8773843e-02  -1.3170297e-01  -2.5371318e-02   1.6310374e-02   3.7651908e-02  -3.4367362e-02   1.5222695e-02   6.6862429e-02  -7.0597604e-02   4.1370786e-03   5.1477251e-02   2.6967313e-02
  -1.2845923e-02   1.0088077e-01  -7.5260005e-02   9.6399952e-02   3.5554913e-02   8.5804143e-02   1.7730046e-02   2.1242846e-02  -9.8108318e-03   7.9064548e-03   5.1316864e-02  -1.6145587e-02   6.4730377e-03  -1.8541528e-02  -1.7775273e-02   7.0221932e-02  -8.4875854e-02   9.0572077e-02   1.4604174e-01   0.0000000e+00   4.3976582e-02  -1.0533534e-01   7.6989125e-03  -3.9064320e-02   2.9436139e-02  -7.2087573e-02   6.5392058e-02   2.0463467e-02  -2.9460147e-02   8.9929082e-02   7.0058734e-02  -9.4050889e-02  -1.2829062e-02  -4.0383882e-04  -3.4862354e-02  -9.6220954e-02  -9.3838440e-03  -5.3962332e-02  -9.5591811e-02  -4.5142375e-02  -4.4162562e-02   6.8663634e-02  -4.6119965e-02  -3.5905212e-02  -3.0329955e-02  -5.0257285e-02   2.4954375e-02  -4.8545629e-03  -2.6231517e-02  -3.7279537e-03  -7.6002196e-03  -4.9098042e-02  -9.4804539e-03   7.7244387e-02   6.2285669e-02  -4.7993521e-03  -8.4539513e-02   2.4622917e-02  -2.5465688e-02  -2.5489314e-02  -6.7004275e-02  -6.4067752e-02   5.6630747e-02  -1.8192553e-02  -5.4446358e-02  -7.3610477e-02  -3.7988614e-03   5.8913180e-02  -5.1962069e-02   2.2858236e-01   8.2798107e-02  -1.2672978e-01   4.8657406e-02   8.0150206e-03  -7.2581937e-03   1.1446661e-02  -1.0918236e-01  -1.0001700e-03  -1.5980091e-01  -5.8631247e-02  -2.2313019e-02   7.5073543e-02  -4.2729115e-02   2.3832087e-02  -1.0212057e-02   2.3861537e-02  -2.0597937e-02   2.8115238e-02  -2.2941068e-02   3.6392672e-02
   2.9945151e-02  -3.3183975e-02  -2.7812445e-02   9.8905773e-02   1.1369828e-02  -6.3762916e-02  -8.1060021e-02  -6.0696078e-02   1.4281295e-01  -5.3141597e-02   9.2075216e-03  -6.2819565e-02  -5.2002168e-02  -8.6119879e-02  -2.0144191e-02  -6.5479785e-02  -4.1425039e-02   2.7750277e-02  -9.0450970e-02   4.3976582e-02   0.0000000e+00   1.3611684e-01  -3.6494892e-02  -7.2041578e-03   2.5579809e-01   7.9191800e-02   1.6566626e-01  -5.8048994e-02  -3.5483740e-02   5.6663204e-02   1.5537175e-02  -1.3295391e-02  -2.5348860e-02   3.4612155e-02  -6.4303336e-02  -8.8285586e-02  -2.1756546e-01  -1.6947270e-02  -5.9426789e-04  -6.6068037e-02   1.8926650e-01   8.8920183e-02  -3.5101208e-02  -1.4900396e-02   1.0010271e-01   7.2450206e-03   6.5037809e-02  -9.7483256e-03  -4.9483069e-02  -7.0032243e-03  -8.1355523e-02   3.4248504e-02  -1.1888559e-02  -2.2332765e-02  -3.5600600e-02   3.0739651e-02   5.3594816e-02  -9.1355501e-02   2.7232778e-02   6.8205542e-02   8.4504205e-02  -2.7031211e-02   8.6702514e-02  -2.0597229e-02  -3.4101600e-02   6.2965337e-02  -8.1078236e-02  -6.0888688e-02   4.0711430e-02  -8.6022610e-02   1.9904156e-01   9.1316476e-03  -2.3457488e-03   5.6252483e-02  -1.2255826e-01   1.0114319e-02   6.9219519e-02   2.8512171e-02   2.8138749e-02   1.9697695e-02   1.2701571e-02  -7.7956017e-02   6.1463414e-02  -1.7195789e-02  -1.9629044e-02   3.1767123e-02   1.9233218e-02  -3.1784300e-02   5.5984810e-02   8.4479153e-02
   9.0127866e-02   1.3362384e-02   9.5978344e-02  -1.2682393e-01  -6.6463339e-02   2.7696604e-02  -4.9153183e-02   5.4654042e-02   1.7417408e-02   1.0124134e-02   7.6342809e-02  -2.5074443e-03  -3.3339939e-02   3.8564494e-02  -3.8859688e-02  -2.2417152e-02   6.7186503e-03   2.4695875e-02  -2.4232230e-02  -1.0533534e-01   1.3611684e-01   0.0000000e+00   4.6302827e-04  -1.0480765e-01   5.8259817e-02   2.8132516e-01   2.7841856e-02   6.9007948e-02   3.8162931e-02   2.3867733e-02  -2.0937295e-02   3.5800813e-03  -6.3824070e-02  -2.7424472e-02   5.5556792e-02  -2.4939850e-02  -6.8351923e-02  -1.2833118e-01   2.5758161e-02   2.7617540e-02   1.9685253e-01  -9.5231286e-02   1.0757503e-01  -3.5190910e-02  -7.0388834e-03  -1.0879670e-01   4.2610022e-02  -2.3572683e-02   3.9598036e-02  -6.1763496e-02   4.4851348e-02  -6.3188972e-02   2.6306990e-03   2.8320302e-02  -1.3215865e-01  -2.6262949e-02   2.6959725e-02   2.1214912e-03  -9.5523062e-03  -6.9687965e-02  -8.2630294e-02   1.3614337e-01  -1.0339195e-01   5.6489539e-02  -4.3107126e-02   1.2121354e-02  -1.0533941e-03   3.3837218e-02   6.1409968e-02   7.9416169e-02   1.1241564e-01   2.3382494e-02  -7.3165829e-03  -6.7152279e-02  -1.8040952e-02   1.3556790e-01  -2.5468172e-02  -4.5002406e-02  -3.2152830e-02  -1.0647988e-01  -6.2637726e-02  -8.6689811e-02  -7.7823699e-02  -1.1502705e-02   1.6319787e-02   4.9735116e-02  -3.2717141e-02   5.7319677e-02   1.1875550e-01   4.5805829e-02
  -2.0841016e-02  -5.6983293e-03   1.2715382e-01  -2.5468268e-02  -3.1747374e-02  -8.0977222e-02   7.0107129e-02  -1.1392746e-01   8.5660854e-02   4.1156020e-02   6.1239449e-02  -7.7260590e-03   6.2198407e-02  -8.1819735e-02   8.7009464e-02   5.3372513e-02  -5.2431391e-04   1.9938103e-02   1.5560395e-02   7.6989125e-03  -3.6494892e-02   4.6302827e-04   0.0000000e+00   2.3413061e-01   6.4221605e-02  -9.8809096e-02  -8.2586352e-02  -4.8005541e-02  -4.9332940e-02  -2.5203356e-02   2.2689938e-01   2.0462142e-01   5.9063945e-02  -4.5209481e-03   6.8423672e-03   1.3592596e-02   5.3114106e-02  -2.2223278e-02   2.5122728e-03  -1.5582504e-02   1.1746172e-01  -1.5672455e-02   1.0921581e-02  -2.2216910e-02  -4.6791227e-02   9.1026217e-03   1.2007830e-03  -2.5589644e-02  -5.1013143e-02   6.8960705e-02  -5.2461046e-02  -3.2692776e-02   3.7188745e-02  -9.7430109e-03   1.5233958e-02  -5.0532563e-04  -7.3579676e-02  -1.6167116e-02  -1.6010961e-02  -1.1305445e-02  -4.4077074e-02  -4.1964903e-02  -3.9310880e-02  -3.4555935e-02   7.2950443e-02  -2.1047232e-02  -1.9901717e-02   3.3405984e-02  -1.1384006e-01  -4.4943574e-02   1.8425420e-02  -1.0313434e-02  -9.7260301e-02   3.7134704e-02  -6.2265352e-02  -1.4359697e-02   1.4790496e-02  -6.6233010e-03   1.9450605e-02   4.6125885e-02  -7.8309040e-02   4.9930257e-02   3.8006079e-02  -6.2538508e-02   5.2997033e-02   2.6122078e-02   5.5375435e-03  -5.2040787e-02   6.6638718e-03  -2.4634169e-03
   2.5713560e-02   8.3127829e-03   4.0841169e-02   1.0539018e-01  -4.8999902e-02  -6.6362688e-02   1.7797375e-02   8.8413683e-02   1.3211748e-03   2.4355224e-04  -2.2927157e-02   9.5804603e-04  -2.1330701e-02  -4.8312545e-02  -3.0362308e-02  -7.5361643e-03   4.3584842e-02   5.1930679e-02  -1.1303779e-02  -3.9064320e-02  -7.2041578e-03  -1.0480765e-01   2.3413061e-01   0.0000000e+00   9.1284945e-03   8.3079316e-02  -1.7823065e-02   1.0473636e-01  -5.1276483e-02  -6.0749848e-02  -1.2367373e-02   2.6951096e-01  -2.9982396e-02   4.3283154e-02  -4.9887990e-02   8.4756045e-02  -2.4815398e-02   1.5837253e-02  -6.2813325e-02  -7.9187869e-03   4.1503219e-03   2.2598871e-02  -4.0324766e-02   5.3614003e-03  -2.0732306e-02   3.5764661e-03   1.6386291e-02  -2.5603265e-02   1.4622886e-02  -1.1550824e-02  -1.9364001e-02  -1.6860405e-06   4.6659736e-02  -8.0776798e-03   1.0112335e-02   3.3990476e-02  -2.7520876e-02   2.0760866e-03  -7.2997901e-02  -8.8231771e-02  -5.1033632e-02  -2.5259207e-02   4.1201674e-02  -7.2567091e-03  -7.3456806e-02   3.8377543e-02  -6.8673172e-02   6.5548616e-03  -7.2670866e-02  -2.5458686e-03  -2.8090207e-02   1.2795406e-01  -2.8336550e-02  -1.5528083e-02  -4.2403775e-02   3.9941992e-02   2.0767218e-02   3.3840274e-02  -2.1368227e-02   2.1563571e-02  -4.9820228e-02  -3.4919282e-02   6.0290529e-02  -5.9236722e-02   3.2901225e-02   7.9824620e-02   3.7994722e-02  -8.4044519e-02  -3.0663204e-02   2.8380085e-02
  -4.0271294e-02  -6.0308397e-02   7.1553655e-03   5.2342894e-02   4.7956328e-02   1.6151174e-02   5.4815538e-02   4.6890362e-02   1.3281593e-01  -6.6298539e-02  -3.8500339e-02  -2.5568075e-02   2.3903400e-02  -1.0905754e-01  -3.9088609e-02   1.8209726e-02  -3.0476470e-02  -7.9982810e-02   7.1649115e-02   2.9436139e-02   2.5579809e-01   5.8259817e-02   6.4221605e-02   9.1284945e-03   0.0000000e+00   1.7039766e-01   1.8769268e-01  -9.1275385e-02  -9.3125764e-02   2.7319538e-02   3.4599307e-02   5.4110209e-02  -1.4092090e-01   3.0517067e-02   4.0274387e-02   5.6192356e-02  -1.4477542e-01   1.1477649e-02  -1.7805724e-02   1.1927065e-01   1.2898181e-02   6.4894641e-04   4.1769189e-02   6.3354355e-02  -8.2303473e-02   5.0335811e-03   4.0442482e-02   3.3978608e-02  -3.2831765e-02   2.4910134e-02  -3.1181931e-03   9.8374909e-03  -5.3066522e-02  -1.0739240e-01   1.6518897e-02   7.8964538e-02   3.4415053e-02  -4.2316501e-02  -4.1446164e-02   6.1314504e-03   2.8826345e-02  -3.2409423e-02   2.3202840e-02   2.1115096e-02   5.2788673e-02  -2.6635659e-02  -2.6721496e-02   4.4885946e-02   7.6912975e-03   3.7987837e-02   5.9416454e-02   5.0449884e-03  -1.1953532e-01   1.7698854e-01   8.4725772e-02  -2.9312036e-02   2.0597603e-01  -3.9232969e-02  -1.1035544e-02  -1.4726400e-02   1.2280780e-01   3.2053941e-02  -1.2847742e-02   5.8604330e-03  -5.6154758e-02  -2.2241695e-02   7.6148112e-02   2.2842511e-02  -5.5486958e-03   4.8830680e-02
   3.3493579e-02   3.1848377e-02   9.1625759e-02   4.5257715e-02  -5.7050519e-03   8.4510008e-02   2.8932659e-02   8.3430630e-02   1.5069460e-01  -1.9854074e-01  -5.5469614e-02  -2.2743736e-02   7.5407417e-03   2.9940511e-02   9.9068453e-02  -6.7130496e-02  -6.2696655e-02  -9.6575383e-02   2.6221356e-02  -7.2087573e-02   7.9191800e-02   2.8132516e-01  -9.8809096e-02   8.3079316e-02   1.7039766e-01   0.0000000e+00   1.5174865e-02   9.3764386e-02   5.8831251e-02  -1.0072363e-01   5.7394051e-02   1.3650253e-01   8.4304258e-02   1.3107672e-02   5.1146201e-02   6.4030041e-03  -1.8778521e-02  -6.4977939e-02   2.4413809e-02   3.4369433e-03  -1.1314699e-01  -1.0726233e-01   3.0828039e-02   2.9450406e-03  -1.3517191e-02   2.2391224e-02  -8.5020901e-02   4.5287891e-02  -2.8136531e-02  -5.2502739e-02   5.7989638e-04  -2.2620365e-02  -6.3799666e-02  -3.8444010e-02  -1.2996040e-01  -8.4941959e-02   1.3512655e-02  -4.2646396e-03  -8.7709347e-02  -5.2307686e-02  -1.1109599e-02   4.5840579e-02  -6.1023307e-02   2.2653950e-02  -5.9815260e-02  -6.3277337e-03   4.5037219e-02   2.1244566e-02  -1.8815145e-02  -3.9311736e-03  -6.2667665e-02  -3.6578972e-02   4.0513787e-02  -1.0720721e-01   6.1450171e-02  -1.2942332e-03   4.2627508e-02  -1.4106923e-02   1.9872454e-02   4.1747045e-02  -6.1467875e-02   2.1148949e-02  -2.9867962e-02   3.3421842e-02  -3.8633349e-03  -1.5499691e-02   8.7979068e-02   1.4400686e-04  -1.6659705e-02   3.0330289e-02
  -4.3555633e-02  -9.3734561e-03  -5.0727690e-02   3.1960021e-02   2.3653761e-01   5.1518060e-02  -3.2645886e-04  -2.6239516e-02   7.3662234e-02  -9.1707032e-03  -6.4493931e-02  -6.4066008e-02  -4.2542648e-02   2.7665155e-03   6.6917716e-02   3.2777264e-02   2.4950562e-02   4.2777775e-02  -2.2543951e-02   6.5392058e-02   1.6566626e-01   2.7841856e-02  -8.2586352e-02  -1.7823065e-02   1.8769268e-01   1.5174865e-02   0.0000000e+00   6.2158803e-02  -4.4078828e-02   7.7805851e-02   8.1227115e-02   2.5814409e-02   3.0142053e-02  -5.6130497e-03  -2.2431545e-02  -5.1799635e-02  -3.6716255e-02   2.9578281e-02  -1.4161938e-02   6.5841353e-03  -5.0533354e-02  -3.2147366e-02  -2.2277453e-02   3.3629178e-02  -6.0134478e-02   1.8835384e-02   2.4035029e-02  -5.4656922e-02   2.3631756e-02  -1.7150405e-02   7.0142526e-02  -5.0490986e-03  -2.9103571e-02  -1.8675992e-02  -2.0350110e-02   1.9820946e-02  -9.4801845e-03  -3.3478530e-02   8.7779313e-03   2.9119147e-02  -5.4992517e-02   4.5616501e-02   7.7348032e-02   4.4660285e-03   3.9179936e-02  -6.2459670e-02  -7.3513048e-03   1.1337144e-02  -8.3740481e-03  -1.2011901e-01   3.6467216e-02   5.2512439e-02   3.8178111e-02   4.3090277e-02  -5.8192922e-02   1.5035491e-02  -4.2640661e-02   2.0688621e-02   8.5343959e-02  -1.8110559e-02  -6.5208790e-02  -3.7286706e-02   2.2323088e-02   8.2979172e-02   3.0490465e-03   1.4231813e-02   4.6734547e-02   2.6405953e-02  -4.4006851e-02  -2.6048299e-03
   4.5891099e-02   6.1438878e-02  -5.5257219e-02   5.2873320e-02   4.1360944e-02   3.6443300e-01  -4.1052425e-02   4.6129452e-02   1.1395692e-01   7.8955754e-02   1.0703486e-02  -8.3568158e-02   1.5734732e-02  -2.2450452e-02   3.8620993e-02   2.9956516e-02  -1.0151722e-02   9.1781952e-03  -3.0874107e-02   2.0463467e-02  -5.8048994e-02   6.9007948e-02  -4.8005541e-02   1.0473636e-01  -9.1275385e-02   9.3764386e-02   6.2158803e-02   0.0000000e+00   3.9278315e-02  -1.1110152e-01  -2.3912135e-02   8.4435700e-02  -6.2652497e-03   3.6754764e-04  -6.4037130e-02  -5.6594315e-03   4.4966108e-04  -1.9612966e-02   6.8599458e-02  -3.9948084e-03  -1.2811760e-02   1.0397440e-02  -6.5565685e-03   5.0302622e-02   9.1819439e-02   3.7769012e-02  -6.0835296e-03  -4.8990573e-02   3.5701230e-03  -3.9584195e-02   3.7017591e-02   1.2079223e-02  -3.8104043e-02  -1.7637846e-02   7.3566264e-03   1.0844888e-01  -1.9880056e-02   1.9021549e-02   3.8027094e-02   3.2221221e-02  -3.4963727e-02   1.1346672e-02   2.8647018e-02  -6.3529406e-03  -6.8251432e-02  -3.5353597e-02  -4.1114156e-02  -1.0012353e-02   6.2796935e-02   3.4874749e-02  -2.9746815e-02   6.7035830e-02   9.3315369e-02  -4.2836771e-02  -1.5761207e-02  -1.6176149e-04   1.2660208e-01  -4.8455326e-02  -7.6628683e-02   1.1429516e-02  -5.1535361e-02  -1.3420086e-02   5.6936717e-02  -3.8109969e-02  -1.5587325e-02   6.0386318e-02  -2.3672245e-02   5.8320598e-02   9.1621401e-02  -8.8315081e-03
   3.8419373e-02   3.4875219e-02   2.3051153e-02  -8.3947380e-02   1.1404694e-02   8.3016607e-02   3.1585680e-02  -1.1008369e-02   2.0904563e-02  -1.3269000e-01   5.9731014e-02  -4.7121413e-03   8.9927029e-03  -2.0755637e-02  -4.0358677e-03   8.4275276e-02   1.7038333e-01   1.0585642e-02  -1.6481116e-02  -2.9460147e-02  -3.5483740e-02   3.8162931e-02  -4.9332940e-02  -5.1276483e-02  -9.3125764e-02   5.8831251e-02  -4.4078828e-02   3.9278315e-02   0.0000000e+00   5.7794026e-02   6.4427394e-02   5.7195380e-02   7.0201631e-03   2.2091504e-02   2.3260705e-02  -3.9107000e-02  -8.9819940e-02  -5.7847064e-02   6.7443838e-02  -8.7321285e-02   1.8881509e-01  -6.3713988e-02  -2.1824844e-02  -3.3837568e-02   9.2475039e-04  -7.2475931e-02  -8.9826842e-02  -8.5555595e-02   3.4864416e-02  -2.5033868e-03  -3.0388967e-02  -3.7346855e-02  -8.9991689e-02   3.4145185e-03  -1.4513340e-01   4.0076091e-02   3.1402267e-03   1.1877589e-02  -4.3391964e-02  -1.6040833e-02  -4.3934845e-02   2.5936260e-02   5.3467216e-02  -9.9383271e-03  -9.8916472e-02  -2.9922681e-02   1.9024099e-02   1.5860743e-02   1.9170971e-03  -2.8961634e-02  -3.7092827e-02   1.9725092e-02   1.2580531e-01  -8.0422359e-02  -8.0573488e-02  -8.8697718e-03   5.3995824e-02  -6.7388233e-02   6.6023191e-02   2.2148439e-02   1.0461555e-01   8.7273307e-02   1.5223512e-02  -3.2863163e-02  -3.3679988e-02  -8.7201288e-02   1.2352922e-01  -2.5090376e-02   4.5503372e-02  -2.5802030e-02
   2.5638169e-02  -1.5996396e-02   3.0335695e-02  -3.2469623e-02   7.1765766e-02  -6.0997887e-02  -1.8958089e-03   3.3615737e-02  -7.6363548e-02  -8.0712190e-02   9.4834561e-02  -1.6931455e-02   4.9212235e-02   4.6259499e-02   3.9684543e-02   1.9512838e-02   1.8749270e-02   1.7611620e-01   9.4275851e-02   8.9929082e-02   5.6663204e-02   2.3867733e-02  -2.5203356e-02  -6.0749848e-02   2.7319538e-02  -1.0072363e-01   7.7805851e-02  -1.1110152e-01   5.7794026e-02   0.0000000e+00   4.4478782e-02  -1.8296756e-02   5.5300577e-02   9.7272344e-03  -6.4251924e-02   3.2746744e-02  -4.1582139e-02   7.8895723e-02   4.8110585e-02   2.2847633e-03  -4.8138856e-02   1.3191528e-01  -3.2606099e-02  -7.2506813e-02   1.2270003e-01  -1.2527634e-02   1.9225286e-03   1.7477223e-02   4.7300024e-02  -5.4069537e-02   9.1975248e-03  -3.7152072e-02  -7.2181009e-02   1.0611763e-01  -5.9865000e-02  -7.8636534e-02  -2.3485496e-02   1.8851045e-02  -6.9674458e-02  -1.1141453e-02  -8.0983055e-02   1.0703714e-01   6.1642636e-03  -5.5930549e-03  -2.6398524e-02   4.6542277e-02  -3.5970361e-02  -4.9196579e-02   4.0160846e-02  -6.7807296e-02  -4.4660717e-04  -7.6605902e-02  -1.2238024e-01   1.6649109e-01   1.0632905e-02  -6.7651120e-02  -3.8334396e-02  -6.4510563e-02  -7.6594191e-02   8.1210940e-02   2.3972450e-02  -1.2465435e-03   1.0189118e-01   5.3184350e-02  -9.9894564e-03  -2.5103274e-02   7.4084974e-02  -1.4897733e-01  -3.0312500e-02   1.0060388e-01
  -8.4892909e-03   1.9301215e-02  -6.2709306e-03  -1.1774798e-01   6.4957855e-02   5.0973168e-02   4.6158996e-02  -8.2922641e-02  -2.3438305e-02  -3.8019915e-02  -1.8152801e-02  -3.6347217e-02  -1.7490174e-02  -4.9411843e-02   5.3805137e-02   2.5396961e-02  -5.0477457e-02  -6.4955264e-02   9.4366945e-02   7.0058734e-02   1.5537175e-02  -2.0937295e-02   2.2689938e-01  -1.2367373e-02   3.4599307e-02   5.7394051e-02   8.1227115e-02  -2.3912135e-02   6.4427394e-02   4.4478782e-02   0.0000000e+00   3.0199492e-01   7.5232394e-02  -8.9148502e-02   3.2700783e-02   3.8916831e-02   4.1271894e-02  -3.3804842e-02  -6.2417004e-03  -6.0931269e-02   5.9866632e-02   3.7168308e-02  -2.2844312e-02   1.1724146e-01   1.9943508e-02  -3.8220838e-02  -8.1674229e-02   3.9904034e-02   5.8229087e-02   3.8735365e-02   4.1500890e-02   1.8384089e-02  -7.5560960e-02  -8.3967089e-02   8.5686300e-03  -1.2780049e-02  -1.8934706e-02  -2.8821905e-02  -7.1200277e-03   7.4153943e-02   1.4282469e-02  -4.8382720e-03  -5.4927551e-02  -9.1592334e-03  -1.3978478e-02  -9.0720441e-02   2.4775535e-02  -1.4827891e-02   7.3711767e-02   4.6615102e-03   1.5788305e-01  -9.6488042e-02   1.4814629e-02  -4.9809347e-02   9.9304655e-02  -5.4378892e-02  -1.0644087e-01  -3.3869136e-02   9.3880408e-02  -9.3515921e-02   2.2777267e-03   8.3792753e-02  -1.4719518e-02   1.2249088e-01   4.6651707e-02   5.8664244e-02   1.2635081e-03  -7.8332322e-02  -2.0735748e-02   4.8784395e-02
   4.3730192e-02   4.5309854e-02  -1.9448412e-02  -1.4566232e-02  -3.7293569e-02  -2.4258977e-02  -1.5815282e-02   3.1961046e-02  -1.2282228e-01  -2.3845088e-02  -5.4974337e-02  -1.7856057e-02  -3.0989645e-02  -6.2685588e-02   6.9337955e-02   4.2447542e-02   4.6840038e-02   1.5717652e-02   1.2393862e-02  -9.4050889e-02  -1.3295391e-02   3.5800813e-03   2.0462142e-01   2.6951096e-01   5.4110209e-02   1.3650253e-01   2.5814409e-02   8.4435700e-02   5.7195380e-02  -1.8296756e-02   3.0199492e-01   0.0000000e+00  -2.0323531e-02  -8.4874432e-02  -8.2720632e-03  -3.0174820e-02   3.9158716e-02  -2.6361458e-02  -1.4317262e-02  -1.0898850e-02  -1.0375900e-01  -3.4571673e-02   2.6913121e-02  -4.9703550e-02   1.4753743e-02  -1.3301587e-02  -4.4370543e-02  -5.0952874e-02   5.7514294e-02  -6.0459347e-02   1.6626778e-02   1.7048411e-02   4.3759187e-02  -6.6276087e-03   4.9693248e-02  -1.0833590e-03  -2.0752334e-02  -1.5764854e-02   1.3892818e-02  -1.1282013e-02  -2.3721250e-02  -3.1242329e-03  -2.1841473e-02   9.8745580e-02  -6.9534152e-02   3.7011762e-03  -9.9438068e-03   4.8627080e-02   4.5043203e-03  -1.8333272e-02   1.3229018e-01   1.4705204e-01  -1.2258859e-01  -2.3550698e-02   3.9137535e-03   1.3816927e-01  -6.7167779e-03  -1.0039046e-01  -1.2208103e-01  -2.3205552e-02   7.2841098e-02   4.8030241e-02  -5.5796677e-02   4.9237368e-02  -3.1418353e-02   1.1062708e-01  -5.3180838e-02  -8.3455764e-03  -3.7165176e-02   1.6699928e-02
  -4.8582090e-02  -3.6482309e-02   3.0965271e-02   7.4181957e-03  -1.8082148e-02  -7.9810190e-02  -1.0783348e-02  -7.3997891e-02   3.7956736e-02   1.6801985e-02   2.7815289e-02  -2.4300586e-02  -5.6807695e-03   5.6904450e-02  -7.5701210e-02  -5.2236465e-02   9.6140736e-02  -5.3830474e-02   2.9041251e-02  -1.2829062e-02  -2.5348860e-02  -6.3824070e-02   5.9063945e-02  -2.9982396e-02  -1.4092090e-01   8.4304258e-02   3.0142053e-02  -6.2652497e-03   7.0201631e-03   5.5300577e-02   7.5232394e-02  -2.0323531e-02   0.0000000e+00   2.3241551e-01   1.6613775e-01  -2.8912777e-02  -5.3650056e-02   4.1252503e-03   7.7762863e-02  -4.3405465e-03   2.2566924e-03   8.6009737e-02  -3.1449421e-03  -9.7127187e-03  -1.4485419e-01   4.9159146e-02   1.0374641e-01  -1.0468584e-01  -3.7721317e-02  -1.5725581e-03  -1.8752242e-02   6.9985646e-03  -6.5089837e-02  -6.7526684e-03  -3.6401189e-02  -1.5703271e-02  -1.4304974e-02  -4.1956722e-04   9.0358612e-03   5.9394737e-02  -2.4076178e-02   4.8295960e-02   5.6731316e-02   3.2538394e-02  -1.1550501e-01  -9.6133345e-02  -7.6563382e-03  -3.9469558e-03  -1.7224142e-02  -3.5874867e-02  -8.8511578e-02   1.7404625e-01  -4.4876230e-02   4.4722825e-02   3.4919095e-02  -3.3420304e-02  -9.4083779e-02  -1.1536387e-01   5.3613187e-02  -5.5064572e-02  -4.1458869e-03   9.2060482e-02  -5.7597312e-02   3.8970373e-02   4.5394163e-02  -3.1969054e-02  -3.8452179e-02  -3.9334184e-02   5.1721183e-02  -7.6646245e-02
   1.5561936e-02  -4.4060668e-02  -8.0845536e-02   6.4591988e-02  -5.5910235e-02  -5.1581919e-02  -5.4702595e-02   5.2609330e-02   1.1424394e-02  -1.5719092e-01   4.8657117e-02  -4.1153825e-02   3.1808006e-02  -4.9650592e-02  -2.9390561e-02   2.4161217e-02   3.8118736e-02   4.9212269e-03  -4.8985379e-02  -4.0383882e-04   3.4612155e-02  -2.7424472e-02  -4.5209481e-03   4.3283154e-02   3.0517067e-02   1.3107672e-02  -5.6130497e-03   3.6754764e-04   2.2091504e-02   9.7272344e-03  -8.9148502e-02  -8.4874432e-02   2.3241551e-01   0.0000000e+00   9.2118183e-02   9.6101371e-02  -1.7498689e-01  -8.9867722e-02   1.4640099e-02  -9.3879133e-02  -8.1228487e-02   1.5461995e-01  -1.0461709e-01  -4.2592629e-02  -5.2042380e-02   1.0607117e-01  -9.0434650e-02  -1.5487085e-01   1.9874781e-02   3.9267710e-02   2.4048917e-02   1.7523526e-03  -3.1135301e-02  -1.0037107e-02  -4.4199393e-02  -4.7365412e-02   2.4193028e-02   1.2855437e-02  -2.2465164e-03   5.3297054e-02   1.3564085e-02  -6.6967136e-03   1.2763366e-02  -3.0990366e-03  -5.6151218e-02  -1.2120417e-02  -1.2002213e-01   1.3286790e-01  -1.2752657e-01   1.0590845e-02  -4.8191403e-02  -1.8243791e-02   3.9357870e-02  -8.2125730e-02   1.4026219e-01  -5.0319855e-02  -5.1129061e-02   3.9318560e-02  -3.8537879e-03  -8.6681453e-02  -8.6468225e-02   6.5423013e-02   4.8136263e-02   1.1736091e-01   5.1486979e-03  -2.2414189e-02  -4.6933616e-02   2.8240749e-03  -3.9598750e-03   3.1037188e-02
   5.4789011e-04  -7.8444460e-02   3.1483747e-02  -4.9509810e-03   1.8444754e-02  -6.9971214e-02   6.8683280e-03  -3.0486481e-02  -3.6159516e-02   2.6171337e-02  -2.1100491e-02  -6.6988447e-02   2.9641233e-03  -1.0462562e-01  -1.2969146e-02   2.6249324e-02  -7.3210733e-02   1.9309161e-02  -6.2503462e-02  -3.4862354e-02  -6.4303336e-02   5.5556792e-02   6.8423672e-03  -4.9887990e-02   4.0274387e-02   5.1146201e-02  -2.2431545e-02  -6.4037130e-02   2.3260705e-02  -6.4251924e-02   3.2700783e-02  -8.2720632e-03   1.6613775e-01   9.2118183e-02   0.0000000e+00   2.9124828e-01   3.8403896e-02  -6.4621138e-03  -7.4669260e-03  -3.2361649e-02  -2.0588407e-02   8.8142134e-03   6.2540109e-02  -5.8162950e-02   9.3048396e-02  -3.5492174e-02  -8.8115794e-02  -1.8553843e-02  -7.5032257e-02  -5.2274514e-02  -2.3931014e-02   2.6817304e-02  -1.0822885e-01   6.6122438e-02  -5.4984308e-02  -3.8062139e-03  -7.3136054e-02  -2.0546261e-02  -6.8376148e-04  -7.9937112e-02  -5.2607728e-02   3.8223557e-03  -1.8962689e-02  -1.3739333e-02   1.2987007e-01   1.8284484e-02   1.8050470e-01   4.8335405e-02   1.2382829e-01  -1.3194685e-01   1.6800896e-02   7.4822977e-02  -2.2347684e-02   2.3003836e-02  -1.1428736e-01  -1.7650123e-02  -1.4994351e-01  -3.6637221e-02  -2.9166234e-02   1.3041830e-01  -2.0507268e-02   7.7687757e-03   2.3146577e-03   1.2494084e-01   9.9107893e-02   3.1751953e-02   5.4055957e-02  -2.4530315e-02   3.0733628e-02   2.2550604e-02
   8.0985199e-03  -6.8730924e-02  -2.6431130e-02  -7.6837967e-02  -2.9156776e-02   4.5115867e-02   4.0368947e-02   1.4753079e-02  -9.3946918e-02   1.0163389e-02  -7.4498089e-02  -1.0372135e-01  -2.5600001e-02  -2.0588235e-02  -9.9055959e-05  -5.1597224e-02  -1.1753766e-01  -1.0125507e-02   1.3956423e-01  -9.6220954e-02  -8.8285586e-02  -2.4939850e-02   1.3592596e-02   8.4756045e-02   5.6192356e-02   6.4030041e-03  -5.1799635e-02  -5.6594315e-03  -3.9107000e-02   3.2746744e-02   3.8916831e-02  -3.0174820e-02  -2.8912777e-02   9.6101371e-02   2.9124828e-01   0.0000000e+00  -4.4400326e-02  -2.1310029e-02   1.2629101e-01  -1.0491744e-02   2.6633408e-02   1.1784137e-01  -1.0065813e-01   1.0793640e-02  -5.5914349e-02   4.4088538e-02   2.4691771e-02  -2.5450827e-02   3.6054507e-03  -9.2043790e-02  -6.1772661e-02  -8.4603500e-02   4.4889986e-02  -2.5210404e-02  -1.4625891e-02  -1.2323659e-01   9.7993003e-02  -5.8431212e-02  -1.0677948e-01   1.6873716e-02   2.9042266e-02  -5.7748791e-02  -2.2903356e-02   2.9308204e-02   5.6986146e-02   1.3202988e-01   1.6604306e-02   1.5422116e-01  -7.3908406e-02   2.7108951e-02  -7.8966510e-02  -2.9461495e-02   7.7276810e-02  -3.5885081e-02  -1.5392418e-01   7.9081211e-02   8.9184075e-02   1.5201543e-01  -1.2270017e-01   5.5801412e-02  -3.3337852e-02   3.0525255e-02   4.4400077e-02  -5.3881288e-02   6.6878097e-03   2.0508254e-02  -4.7240264e-03  -4.6596170e-02  -5.1944508e-03   4.7347667e-02
   1.1063126e-02   1.0246953e-02  -2.0981994e-02  -1.0898792e-02   7.9063245e-02   8.3295730e-02  -5.9615053e-02  -4.8345970e-02   6.5512564e-03  -1.2221044e-01  -1.0323267e-01  -4.1594377e-02  -2.4140601e-02   3.0013271e-02   2.9001067e-02  -5.1740076e-02   8.5912541e-02  -2.5272349e-02  -4.2656728e-02  -9.3838440e-03  -2.1756546e-01  -6.8351923e-02   5.3114106e-02  -2.4815398e-02  -1.4477542e-01  -1.8778521e-02  -3.6716255e-02   4.4966108e-04  -8.9819940e-02  -4.1582139e-02   4.1271894e-02   3.9158716e-02  -5.3650056e-02  -1.7498689e-01   3.8403896e-02  -4.4400326e-02   0.0000000e+00   1.7853189e-01   2.2988501e-01  -7.9681312e-02   1.5922717e-01   2.8683770e-02   5.5934405e-02  -9.5438219e-02  -2.6470228e-02   5.7519158e-02  -6.0813982e-02  -9.7334723e-02   3.9550830e-03   3.7317344e-02  -3.9648168e-02  -4.6783119e-02  -1.0134228e-01   5.5843212e-02   1.2768146e-01  -9.6164156e-02  -7.0845641e-03  -1.3164328e-02   5.0528490e-02  -1.1681574e-02  -1.4122301e-02   2.4217519e-02   1.0308322e-01  -3.5440237e-02   3.7991247e-02  -8.4085368e-03  -4.6877830e-02   8.2240345e-03  -6.8968944e-02  -1.5106814e-01   1.3869091e-01  -1.0231125e-01   9.0087715e-02   2.7599606e-02  -9.9461738e-02   1.5441979e-02   2.1417553e-01  -2.4467975e-02  -6.7648735e-02  -6.9253133e-02   5.2803560e-03   2.1916325e-02  -1.5467996e-02  -2.3299906e-02  -2.9111503e-02  -2.0221283e-02  -1.5991187e-01  -1.7769255e-02  -4.4341875e-02   1.9502273e-02
  -3.6696072e-02  -4.2790247e-02   9.7516883e-03   6.2846693e-02   9.5981820e-03  -2.6979396e-03  -3.6689774e-03   3.9368610e-02   1.2326041e-02  -1.2410273e-02   1.9427318e-02   4.5742777e-03   3.3961851e-02   5.5888940e-02   5.6809214e-02   7.8063975e-02  -7.0776507e-02   9.2729697e-03   4.0377855e-02  -5.3962332e-02  -1.6947270e-02  -1.2833118e-01  -2.2223278e-02   1.5837253e-02   1.1477649e-02  -6.4977939e-02   2.9578281e-02  -1.9612966e-02  -5.7847064e-02   7.8895723e-02  -3.3804842e-02  -2.6361458e-02   4.1252503e-03  -8.9867722e-02  -6.4621138e-03  -2.1310029e-02   1.7853189e-01   0.0000000e+00   5.3262736e-02   2.5011709e-01  -3.0407918e-02  -1.1338640e-01  -9.2699568e-02   6.3257266e-02  -4.3763737e-02   1.9555316e-02  -8.1943060e-02   2.0473341e-01  -9.5361173e-02  -6.7696355e-02  -1.2415519e-01  -5.2937146e-02  -7.3847856e-03   3.5123827e-02  -8.4920172e-02   1.1857700e-01   1.4310390e-02  -2.3769442e-02  -1.6449393e-02   7.0062304e-02  -1.1632158e-02   6.6160788e-02  -8.2866586e-02  -3.8076320e-03  -3.5998217e-02  -9.0019519e-02   3.9095219e-02  -6.1253163e-03   7.4772360e-02  -5.7077077e-02   3.7569141e-02   7.9072185e-02   4.2645858e-02   1.7403485e-02  -6.4922287e-02  -1.1109165e-01  -1.2772236e-01   3.5172420e-02  -2.6486715e-02   1.8013223e-01  -1.9980385e-02   1.3810730e-01   1.9560865e-01  -4.0728444e-02   3.3251522e-02   1.0485572e-02  -1.0325496e-01  -1.7041809e-02  -3.3073839e-02   1.4743506e-02
  -5.8907762e-02  -3.5652962e-02   1.0633909e-02   6.8968212e-02  -2.6500001e-02   4.0867401e-02   1.3678096e-02   8.4603612e-03   1.2780002e-01  -1.3703782e-02  -2.3344409e-03  -6.5331674e-02   8.0979331e-02  -3.5808771e-02  -1.1865106e-01   2.6665041e-02   5.3832947e-02  -7.8580199e-02   5.9585682e-02  -9.5591811e-02  -5.9426789e-04   2.5758161e-02   2.5122728e-03  -6.2813325e-02  -1.7805724e-02   2.4413809e-02  -1.4161938e-02   6.8599458e-02   6.7443838e-02   4.8110585e-02  -6.2417004e-03  -1.4317262e-02   7.7762863e-02   1.4640099e-02  -7.4669260e-03   1.2629101e-01   2.2988501e-01   5.3262736e-02   0.0000000e+00   2.0242566e-01   1.9185955e-01   5.6470253e-02   9.9735834e-03   7.8434817e-03   7.2338289e-02  -7.5019526e-02   8.1400022e-02  -4.9531766e-03   5.6066740e-02  -1.9366759e-02   4.1689669e-02  -6.5984393e-02  -7.2167751e-02   2.8960736e-02   2.8599022e-01  -9.2496644e-02  -1.6534865e-02  -4.6717719e-02  -3.9915342e-02   3.0610928e-02   4.4521317e-02   1.6526903e-02  -1.5137180e-01  -3.5306587e-02   1.0990972e-01  -5.8200351e-02  -3.5366706e-02  -8.2764031e-02   1.2199951e-02  -5.8705568e-02   4.4729133e-02   1.4668823e-02  -1.4235484e-02   5.9075973e-02  -1.1444023e-02  -1.2580851e-02  -4.1554315e-02  -1.5869067e-02   1.9595356e-01   1.6284044e-02  -1.5058478e-02   1.5720860e-03  -1.1065643e-03   6.3495211e-02  -7.8668785e-02  -7.0984541e-02   5.2290289e-02   3.5688988e-02   3.7382777e-02  -1.6264030e-01
  -2.0221335e-02  -2.3190085e-02  -4.9705696e-02  -1.3008279e-02  -1.3789982e-02  -1.3427386e-01  -5.4038907e-02  -5.4197737e-02  -9.5346012e-03   5.1881729e-02  -8.3680463e-02   2.9136801e-02   2.9919348e-02  -1.4331785e-03   9.1751395e-03  -4.1370866e-02   3.3697992e-02  -3.3951607e-02   9.6101797e-02  -4.5142375e-02  -6.6068037e-02   2.7617540e-02  -1.5582504e-02  -7.9187869e-03   1.1927065e-01   3.4369433e-03   6.5841353e-03  -3.9948084e-03  -8.7321285e-02   2.2847633e-03  -6.0931269e-02  -1.0898850e-02  -4.3405465e-03  -9.3879133e-02  -3.2361649e-02  -1.0491744e-02  -7.9681312e-02   2.5011709e-01   2.0242566e-01   0.0000000e+00   1.2055794e-01  -1.0307119e-02  -9.7493065e-02  -6.3259722e-02   6.3660069e-02  -2.6745177e-03  -1.6449769e-01  -8.8981206e-02   5.8022122e-02   4.9444025e-02  -5.6143442e-02   5.9678507e-02  -2.6750372e-02  -9.8489638e-03   2.9779502e-02   1.9933653e-01  -3.7745033e-02  -1.5780343e-02  -3.3501166e-03  -9.5009635e-02   1.4818522e-03  -8.4355803e-02   3.8729940e-02   2.1421843e-02  -1.3237944e-01  -3.2059564e-02   4.2806270e-02  -3.0932719e-02   7.8964102e-02  -4.0705087e-02  -8.9782205e-02  -1.1345259e-01  -2.2039131e-01  -1.1074270e-01  -3.8140687e-02   2.4300323e-01   1.6793363e-02  -1.2892289e-01  -1.3647213e-01   5.2512397e-02  -1.2491029e-03   1.4839292e-02  -4.3840883e-02  -3.1449038e-02  -7.1967553e-03   4.8939851e-02   1.3159673e-01   6.8428191e-02   1.1409678e-02  -1.9387517e-02
   2.5651829e-02  -1.1282226e-02  -4.4001777e-02  -1.0493404e-01  -2.1978262e-01   7.8708442e-03  -1.0322563e-02  -4.9436203e-02   3.9024882e-02   4.4605997e-02  -6.3359365e-02  -4.1050915e-02   1.8389324e-02   5.5113417e-02  -8.3446146e-02   6.9797511e-02  -2.0244411e-01   9.8488162e-02  -1.0808209e-01  -4.4162562e-02   1.8926650e-01   1.9685253e-01   1.1746172e-01   4.1503219e-03   1.2898181e-02  -1.1314699e-01  -5.0533354e-02  -1.2811760e-02   1.8881509e-01  -4.8138856e-02   5.9866632e-02  -1.0375900e-01   2.2566924e-03  -8.1228487e-02  -2.0588407e-02   2.6633408e-02   1.5922717e-01  -3.0407918e-02   1.9185955e-01   1.2055794e-01   0.0000000e+00   6.1148092e-02  -3.5258613e-02   8.4605815e-02  -2.2723536e-02   2.4806920e-02  -1.3816321e-02  -4.0738955e-02   3.7164131e-03   6.2637766e-02  -2.3821336e-02   4.7879332e-02   1.3912069e-01   3.3207344e-02  -2.1484447e-01   7.6496071e-02   1.2750416e-02   2.8198536e-02  -1.3013091e-02  -1.0977403e-01  -2.7371446e-02  -9.5601412e-02   1.0960429e-01  -2.1887840e-02  -6.9541881e-02  -2.5224021e-02  -1.4122051e-02   2.3578999e-02  -1.3638791e-01  -8.9442174e-03   1.8229265e-02  -1.2334398e-01   3.0902934e-01  -2.8312429e-02   1.5438366e-01   3.9604051e-02  -1.0488967e-01   2.9911838e-02  -2.7323263e-02  -1.1173936e-03   2.9633931e-02  -7.0783876e-02  -1.8816653e-02   1.0268318e-01   8.9794472e-02   1.6946906e-02   2.5816497e-02   7.0419455e-02   9.5180083e-02   6.2096433e-02
  -6.0933981e-02  -7.4408008e-03  -8.5028939e-02   1.2490338e-02   5.5010183e-02   5.1467743e-02   1.5744799e-02  -2.2298895e-02   6.8631405e-02   4.9861122e-04  -3.5049495e-02   1.1443153e-01  -1.5139552e-02  -2.0636406e-02   7.3162947e-02   8.9665989e-02   8.6251248e-02  -8.5354677e-02   3.9480489e-02   6.8663634e-02   8.8920183e-02  -9.5231286e-02  -1.5672455e-02   2.2598871e-02   6.4894641e-04  -1.0726233e-01  -3.2147366e-02   1.0397440e-02  -6.3713988e-02   1.3191528e-01   3.7168308e-02  -3.4571673e-02   8.6009737e-02   1.5461995e-01   8.8142134e-03   1.1784137e-01   2.8683770e-02  -1.1338640e-01   5.6470253e-02  -1.0307119e-02   6.1148092e-02   0.0000000e+00   8.4302880e-02   3.5032953e-02  -1.3890196e-02   7.6258228e-02   9.0690421e-02  -1.0967585e-01   3.2182630e-02   4.3543237e-02   7.9032544e-02   1.2476602e-02   6.1300785e-03  -5.5237838e-02   1.3231929e-02  -8.0237640e-02   5.4798541e-02   8.4005948e-03  -4.1892307e-02  -1.9173873e-01  -3.5012087e-02   8.1875330e-02  -7.5144001e-02   5.9008639e-02   2.2959736e-02  -8.8454376e-02  -4.9230951e-02  -8.6555774e-02   1.9354165e-01   1.3237273e-01   7.3236070e-02  -3.0664888e-01  -4.1622924e-02   2.1628862e-01   5.9717374e-05   1.0610951e-01   3.4662378e-02  -1.3847860e-02  -8.3580971e-02  -8.8879965e-03   3.6638132e-02   5.6116657e-03  -6.7300813e-02  -7.2008604e-02   4.3123855e-02   1.1565216e-01   1.0127261e-01  -3.7163579e-02  -4.8620976e-03   1.1888233e-01
  -2.2309075e-02  -4.1793842e-02   1.0028129e-02  -7.8555437e-02   2.8146502e-02   5.6934318e-02  -3.7969051e-02  -2.8668468e-02  -4.8788504e-02   5.4439834e-02   2.7878597e-02  -4.5445113e-02   7.1801712e-03  -2.3281593e-02   1.3127039e-02   2.0997168e-02   8.7784620e-03  -2.2512044e-03  -1.4919670e-02  -4.6119965e-02  -3.5101208e-02   1.0757503e-01   1.0921581e-02  -4.0324766e-02   4.1769189e-02   3.0828039e-02  -2.2277453e-02  -6.5565685e-03  -2.1824844e-02  -3.2606099e-02  -2.2844312e-02   2.6913121e-02  -3.1449421e-03  -1.0461709e-01   6.2540109e-02  -1.0065813e-01   5.5934405e-02  -9.2699568e-02   9.9735834e-03  -9.7493065e-02  -3.5258613e-02   8.4302880e-02   0.0000000e+00   8.1249861e-02   5.8909874e-02   6.2552213e-02   2.9717112e-01   9.8998748e-02   5.2313673e-02   3.8653647e-03  -1.5635729e-02   8.5382379e-03  -5.5154552e-02  -1.4117371e-02  -9.3869207e-03   3.4925069e-02  -2.7663358e-02   4.0638926e-02  -7.4660859e-02  -4.6773730e-02  -9.5623752e-02   7.6583558e-02  -6.5239367e-02   1.8078673e-02  -6.7676780e-02   8.4540876e-03   2.9408841e-02   3.2450940e-02   2.5174227e-02  -1.8146641e-02  -1.0469092e-01  -1.3364172e-01   5.7351960e-03  -9.0413110e-02  -4.3636355e-02   5.3489938e-02   6.0964999e-03   4.5889619e-02   4.8039986e-02  -3.6030406e-02   9.4239971e-03  -5.9080819e-03   1.8003370e-02  -5.1750988e-02  -7.2214612e-02  -2.0955376e-03   2.8655679e-02   2.8791640e-02  -3.2179291e-02  -2.5391758e-02
  -2.1252000e-03  -7.2170560e-03  -2.4415306e-02  -5.1764630e-02   1.5435134e-02   1.5411899e-02   3.9851297e-02  -7.0663476e-03   2.3531599e-02  -6.9157448e-02   5.7705950e-02   3.6237458e-03  -2.0855953e-02  -1.0503353e-02  -3.2794946e-02  -8.5247717e-03  -2.3835791e-02  -4.7785927e-02   2.7590522e-02  -3.5905212e-02  -1.4900396e-02  -3.5190910e-02  -2.2216910e-02   5.3614003e-03   6.3354355e-02   2.9450406e-03   3.3629178e-02   5.0302622e-02  -3.3837568e-02  -7.2506813e-02   1.1724146e-01  -4.9703550e-02  -9.7127187e-03  -4.2592629e-02  -5.8162950e-02   1.0793640e-02  -9.5438219e-02   6.3257266e-02   7.8434817e-03  -6.3259722e-02   8.4605815e-02   3.5032953e-02   8.1249861e-02   0.0000000e+00  -1.1757519e-02   8.1406188e-02  -2.6565373e-02   3.5811539e-01   5.8229210e-02   9.2629484e-02  -1.6193241e-02   2.2041948e-02  -6.3912449e-03  -6.1278239e-02   2.1063191e-02   8.1035856e-02   2.7330358e-02  -2.8795730e-03   1.2751753e-02  -6.1719277e-02  -6.6091873e-02   1.8810933e-02  -1.7585301e-02   9.8468399e-03  -1.7703891e-01   4.8153176e-02  -2.4467601e-02  -1.2454709e-02  -7.7295811e-03  -4.4117133e-02  -5.9628222e-02  -2.0787487e-02   1.9550335e-03  -6.4973365e-02   3.4428381e-02  -1.0892530e-01  -7.0941493e-02   1.6320481e-01  -8.5125483e-02   7.0452066e-02  -7.6231834e-03  -3.1524567e-02  -4.9794093e-02  -5.1002961e-02   4.0882963e-03  -3.1175562e-02   4.5052086e-02   4.5672223e-02  -2.8476442e-02  -7.1659009e-03
   3.2790044e-02   2.9684817e-02  -6.2522222e-03  -2.6036587e-02  -8.3587677e-03   6.3268522e-02  -6.8819023e-02  -9.7877429e-04  -3.4142207e-02  -8.2584041e-02   2.0570730e-02  -4.6725320e-02  -7.9581090e-03   2.4972804e-02  -3.6351317e-02  -8.6179382e-02   1.0200654e-03  -6.5685798e-02  -2.8243664e-02  -3.0329955e-02   1.0010271e-01  -7.0388834e-03  -4.6791227e-02  -2.0732306e-02  -8.2303473e-02  -1.3517191e-02  -6.0134478e-02   9.1819439e-02   9.2475039e-04   1.2270003e-01   1.9943508e-02   1.4753743e-02  -1.4485419e-01  -5.2042380e-02   9.3048396e-02  -5.5914349e-02  -2.6470228e-02  -4.3763737e-02   7.2338289e-02   6.3660069e-02  -2.2723536e-02  -1.3890196e-02   5.8909874e-02  -1.1757519e-02   0.0000000e+00   2.2307826e-01   1.9560234e-01   5.4433754e-02   9.4494953e-02   3.9969435e-02  -4.6106248e-02   2.8255598e-02   4.0044749e-02   1.3256211e-02   1.8116475e-02  -1.6184386e-02  -5.5343474e-02  -4.1643231e-03   5.8513567e-02  -5.8568927e-02  -1.0629264e-02  -3.5653320e-02   7.1162102e-02  -1.5061462e-01   6.6433346e-02   2.8533267e-02   1.8892675e-01   1.0567166e-01  -1.0646706e-01  -8.1121432e-02   4.7297223e-02  -2.8524699e-02  -1.0648503e-01   1.8399405e-02   3.2169160e-02   2.6530017e-02   6.7927598e-02  -1.8580514e-01  -1.3133305e-01   4.9853082e-03   7.5197025e-02   8.4690081e-02   1.2985743e-01   6.8425954e-02   6.3044423e-02   1.0733611e-01   3.1678986e-02  -1.0435613e-01   1.6593601e-02   1.2331330e-02
   4.8851240e-02   2.5735011e-02  -2.1237685e-02  -1.3548493e-02   3.7757514e-02   5.4148493e-02  -1.2032793e-02  -5.3628421e-02   2.9139137e-02   5.9393374e-03  -1.4949053e-02   2.9432963e-02  -7.7448316e-03   1.2660682e-02   6.4687182e-02  -1.6706958e-02   5.7505563e-02  -3.6744728e-02  -4.0685762e-02  -5.0257285e-02   7.2450206e-03  -1.0879670e-01   9.1026217e-03   3.5764661e-03   5.0335811e-03   2.2391224e-02   1.8835384e-02   3.7769012e-02  -7.2475931e-02  -1.2527634e-02  -3.8220838e-02  -1.3301587e-02   4.9159146e-02   1.0607117e-01  -3.5492174e-02   4.4088538e-02   5.7519158e-02   1.9555316e-02  -7.5019526e-02  -2.6745177e-03   2.4806920e-02   7.6258228e-02   6.2552213e-02   8.1406188e-02   2.2307826e-01   0.0000000e+00   2.7894555e-02   9.5786497e-02  -3.6392893e-02   1.4052317e-01  -2.0363149e-02   9.1378803e-02   2.4041731e-02  -3.6894283e-02   4.0689196e-02   5.0286855e-02   7.2567883e-02  -1.5424603e-02  -2.3389606e-02   4.0727204e-02  -5.0816014e-02  -6.3446607e-02   8.8317324e-02  -1.4473125e-03   1.6187862e-04  -3.2570777e-02   7.8889100e-02   1.9937954e-01  -7.3559916e-02  -4.0973247e-02  -5.8483583e-02  -1.0032105e-04  -4.8123779e-02  -4.1505179e-02   8.9237305e-02   2.9172119e-03  -5.8041778e-02  -1.1482640e-02  -5.4776869e-02  -6.6508613e-02   1.4574517e-02   5.7857090e-03  -3.1483706e-02   7.0875151e-02   2.4667799e-02   9.7543758e-03  -2.1677145e-02  -3.5065657e-02  -3.9176868e-02  -3.8898294e-02
   3.0220032e-02   8.0641433e-02  -7.5910124e-03   1.6713694e-02  -7.5931759e-02  -6.0143156e-02  -5.9605217e-02  -2.5153197e-02  -3.4039710e-02  -2.1834571e-02  -1.1942977e-01  -1.5935350e-02  -3.5998920e-02  -1.7578921e-02  -2.5941291e-02  -1.4834175e-02  -5.9635554e-02  -1.2971229e-04   4.7907330e-02   2.4954375e-02   6.5037809e-02   4.2610022e-02   1.2007830e-03   1.6386291e-02   4.0442482e-02  -8.5020901e-02   2.4035029e-02  -6.0835296e-03  -8.9826842e-02   1.9225286e-03  -8.1674229e-02  -4.4370543e-02   1.0374641e-01  -9.0434650e-02  -8.8115794e-02   2.4691771e-02  -6.0813982e-02  -8.1943060e-02   8.1400022e-02  -1.6449769e-01  -1.3816321e-02   9.0690421e-02   2.9717112e-01  -2.6565373e-02   1.9560234e-01   2.7894555e-02   0.0000000e+00   1.3575649e-01   7.7486908e-02  -3.3294413e-02  -2.8991601e-03  -9.5690160e-02  -1.0576029e-01  -1.5732221e-01  -9.5828664e-03  -8.0179611e-02  -4.1303040e-02   6.3340841e-02  -3.6128935e-03   3.9850622e-02  -4.2393649e-02  -7.5199835e-03  -2.9623659e-02  -2.3679189e-02  -3.6402549e-02  -5.8405038e-02  -7.6590599e-02  -8.9215457e-02  -1.7789010e-02  -9.5468769e-02  -8.3113480e-02   9.6444747e-02   7.3844970e-02  -4.0790533e-02   1.6827280e-02  -8.1736225e-02   5.9568313e-02  -8.8197289e-02  -5.8426075e-02  -3.5755669e-02  -4.8596478e-02   8.5080216e-02   3.5805131e-02   6.9842249e-02  -1.4069075e-02   3.2913304e-02  -9.2572926e-02  -1.5741461e-01  -1.5535768e-02  -6.2273060e-02
   2.3084625e-02   4.4280310e-02   4.2432293e-02  -2.9489753e-02   2.6890810e-02   1.5114961e-02  -3.4824547e-02  -6.2664925e-02   4.5615434e-02  -1.3635049e-02   6.0125742e-03   2.5964717e-02  -2.1714200e-02  -5.8313482e-02   4.8873182e-03  -6.7147708e-03  -4.8533851e-02   7.9300100e-02   6.8024416e-02  -4.8545629e-03  -9.7483256e-03  -2.3572683e-02  -2.5589644e-02  -2.5603265e-02   3.3978608e-02   4.5287891e-02  -5.4656922e-02  -4.8990573e-02  -8.5555595e-02   1.7477223e-02   3.9904034e-02  -5.0952874e-02  -1.0468584e-01  -1.5487085e-01  -1.8553843e-02  -2.5450827e-02  -9.7334723e-02   2.0473341e-01  -4.9531766e-03  -8.8981206e-02  -4.0738955e-02  -1.0967585e-01   9.8998748e-02   3.5811539e-01   5.4433754e-02   9.5786497e-02   1.3575649e-01   0.0000000e+00  -7.5127297e-02   7.3922403e-02  -3.7933480e-02   6.8835574e-03   6.4821745e-02   4.6276609e-02  -5.2377289e-02   6.3550624e-02  -2.1100081e-02   4.8115862e-02  -9.5368723e-02  -3.9708259e-02   2.4227619e-02  -3.7981714e-02  -8.5752389e-02   6.6635416e-02  -6.6169909e-02  -3.2220903e-02  -2.9679180e-02   1.3637074e-02   2.5604849e-02  -8.6320129e-03   1.4105860e-02  -3.2417878e-02   1.5599321e-02   3.0994095e-03   4.2313678e-02   1.9296217e-02  -4.8731205e-02   1.3859922e-01  -2.2587451e-02   3.2652586e-03   4.3171451e-02  -1.1872366e-02  -7.7512124e-02   8.5801748e-02  -9.2381825e-03  -6.9455598e-02  -3.5954172e-02   4.0367237e-02   2.7107599e-02  -5.9055980e-02
  -1.5502018e-02  -4.5670629e-02  -6.7003212e-02  -4.4619856e-02   5.7331938e-02  -6.1717997e-03  -4.1175782e-02  -5.6627258e-03  -6.7242337e-02  -2.3044403e-02   6.1673951e-03  -2.1505928e-02  -1.5967878e-02  -9.7501576e-03  -5.0765102e-02  -3.6088240e-02  -9.3931542e-03  -2.7421067e-02  -2.4363732e-02  -2.6231517e-02  -4.9483069e-02   3.9598036e-02  -5.1013143e-02   1.4622886e-02  -3.2831765e-02  -2.8136531e-02   2.3631756e-02   3.5701230e-03   3.4864416e-02   4.7300024e-02   5.8229087e-02   5.7514294e-02  -3.7721317e-02   1.9874781e-02  -7.5032257e-02   3.6054507e-03   3.9550830e-03  -9.5361173e-02   5.6066740e-02   5.8022122e-02   3.7164131e-03   3.2182630e-02   5.2313673e-02   5.8229210e-02   9.4494953e-02  -3.6392893e-02   7.7486908e-02  -7.5127297e-02   0.0000000e+00   4.2364903e-02   1.9466472e-01   2.4268697e-02   1.1961333e-02   4.9008135e-02   7.3356228e-03   6.2821801e-03  -4.1215366e-02   3.5920732e-03   1.7463011e-03  -6.3399395e-03   2.0908545e-02   7.2074420e-02   5.9777160e-02  -4.1916125e-02   8.3400638e-02   3.6707349e-02  -7.3605416e-02  -6.6935129e-02  -9.8314769e-02  -4.7794354e-02  -5.6802512e-02   5.2312443e-02  -4.0449199e-03  -5.0376666e-02  -4.1229961e-02   2.2801786e-02   1.9422211e-02  -2.3657052e-02  -5.6014350e-03   1.0985676e-02   5.3183301e-02   1.9203754e-02   9.9304475e-02  -4.2354214e-03  -2.7354760e-02  -2.8124842e-02   1.3989718e-01  -2.7906596e-02  -5.6990732e-02   8.3697220e-02
  -1.5951888e-03   3.2288651e-03  -2.2265574e-02   2.4391532e-02  -5.2918697e-03  -2.8364938e-02   4.2990171e-02  -4.9428864e-03   4.3502307e-02  -1.8091557e-02   1.7673289e-02   4.2219942e-03  -4.6683890e-02  -4.3506224e-02   5.0614984e-03  -4.2449305e-02   1.4911624e-02  -4.9394828e-02  -3.1604527e-02  -3.7279537e-03  -7.0032243e-03  -6.1763496e-02   6.8960705e-02  -1.1550824e-02   2.4910134e-02  -5.2502739e-02  -1.7150405e-02  -3.9584195e-02  -2.5033868e-03  -5.4069537e-02   3.8735365e-02  -6.0459347e-02  -1.5725581e-03   3.9267710e-02  -5.2274514e-02  -9.2043790e-02   3.7317344e-02  -6.7696355e-02  -1.9366759e-02   4.9444025e-02   6.2637766e-02   4.3543237e-02   3.8653647e-03   9.2629484e-02   3.9969435e-02   1.4052317e-01  -3.3294413e-02   7.3922403e-02   4.2364903e-02   0.0000000e+00  -1.0520525e-03   1.7580056e-01  -9.6510780e-03  -1.6731558e-02   5.0374088e-03   7.1521484e-02  -2.0314198e-02  -2.8699448e-02  -7.7196817e-03   1.6807015e-01  -1.5619399e-02   6.1280155e-02  -2.3706439e-02   9.4705121e-02  -3.0410840e-02   4.8009720e-02  -2.6144688e-02   5.8758308e-02  -1.1600103e-01  -2.3404345e-02  -3.1418044e-02   8.1659215e-02  -3.0280574e-02  -5.7056004e-02  -4.8874528e-02   9.4420613e-02  -1.1250497e-01   1.5971792e-02   1.6291622e-02   5.7483556e-03   2.0052617e-02   2.8393495e-03   8.3951329e-03   2.1392256e-04  -2.4127662e-02  -7.8922056e-02   7.9345125e-02  -3.9410147e-02   3.1647828e-02  -6.5071178e-02
  -6.3370453e-02   2.5458707e-02  -3.5002693e-02  -4.6721659e-02   3.3558704e-02   4.1514240e-02  -3.4692245e-02   3.5434224e-02  -2.4742065e-03  -3.4141059e-02  -1.3369424e-02  -3.0135408e-02  -3.4493569e-02   6.0292570e-02  -5.3587316e-02   5.2303228e-03  -6.5189136e-02   4.5316448e-02  -4.4326248e-02  -7.6002196e-03  -8.1355523e-02   4.4851348e-02  -5.2461046e-02  -1.9364001e-02  -3.1181931e-03   5.7989638e-04   7.0142526e-02   3.7017591e-02  -3.0388967e-02   9.1975248e-03   4.1500890e-02   1.6626778e-02  -1.8752242e-02   2.4048917e-02  -2.3931014e-02  -6.1772661e-02  -3.9648168e-02  -1.2415519e-01   4.1689669e-02  -5.6143442e-02  -2.3821336e-02   7.9032544e-02  -1.5635729e-02  -1.6193241e-02  -4.6106248e-02  -2.0363149e-02  -2.8991601e-03  -3.7933480e-02   1.9466472e-01  -1.0520525e-03   0.0000000e+00   1.1023570e-01   2.2672620e-01  -1.9060599e-02   1.8794700e-01   1.1299079e-02  -8.1034042e-02   1.5292002e-02   3.2556004e-02   6.8864443e-02   4.6224437e-02   3.6518319e-02  -8.1177472e-02  -1.7784308e-02   1.6533649e-01  -1.0082007e-01  -1.1377647e-02   1.6385118e-02  -6.9445187e-03  -9.4830229e-02   1.3844605e-02   2.0084824e-02  -3.6950556e-02   5.8042130e-02  -6.3454219e-02   4.7991716e-02  -1.1123373e-01   5.7636680e-02   4.3286991e-03   2.6235180e-02  -8.6384084e-02  -1.3566078e-02  -9.3273141e-02   8.3689940e-02  -5.3121438e-02   3.2482173e-04   6.4272478e-02  -1.6850294e-02   2.3114514e-02   7.2155523e-02
   5.8738794e-03  -3.0095189e-02   2.5833569e-02   4.1310612e-02  -7.8037007e-02  -8.5799115e-03   5.4514666e-02   1.4962623e-02  -7.4412045e-03  -6.3745117e-02   2.1867437e-02   1.6739039e-02  -2.1047438e-02   1.9523376e-02  -1.7338146e-02  -5.3929098e-03  -1.2457123e-02  -1.7685849e-02   4.3036716e-02  -4.9098042e-02   3.4248504e-02  -6.3188972e-02  -3.2692776e-02  -1.6860405e-06   9.8374909e-03  -2.2620365e-02  -5.0490986e-03   1.2079223e-02  -3.7346855e-02  -3.7152072e-02   1.8384089e-02   1.7048411e-02   6.9985646e-03   1.7523526e-03   2.6817304e-02  -8.4603500e-02  -4.6783119e-02  -5.2937146e-02  -6.5984393e-02   5.9678507e-02   4.7879332e-02   1.2476602e-02   8.5382379e-03   2.2041948e-02   2.8255598e-02   9.1378803e-02  -9.5690160e-02   6.8835574e-03   2.4268697e-02   1.7580056e-01   1.1023570e-01   0.0000000e+00   3.6333591e-02   7.4266214e-02   1.0548705e-01   2.0433169e-01  -4.1582998e-02  -2.8513085e-02  -3.0554655e-02   1.2239469e-01  -3.4014511e-02   3.5686913e-02  -4.8433435e-02   9.8547859e-02   1.4204556e-01   6.0852866e-02   2.1843568e-02   1.1533760e-02  -4.7420211e-02  -6.7613665e-02   4.0352311e-02   3.1069563e-02   2.1976189e-02  -3.6645474e-02  -3.6520278e-02   6.2009104e-02  -5.8261189e-03   6.8914738e-02   7.1439877e-02  -3.1427902e-04   2.9307026e-02   7.2663248e-03  -3.7848887e-02   3.0243689e-02   1.2134181e-02   2.3817442e-02   2.5938883e-02  -5.1730591e-02   6.0814128e-02   1.1448515e-02
   1.3503179e-02   9.5671774e-03   9.2781950e-03   3.9110278e-02  -2.0385429e-03   2.2875041e-02  -1.0330318e-02   2.6539443e-02   1.2788517e-01  -1.5928468e-04  -1.6393966e-02  -5.0373901e-02  -2.5764455e-02  -1.0114036e-02   3.3376121e-02  -1.6253464e-02   2.6347975e-02  -4.6325187e-02   3.4040689e-02  -9.4804539e-03  -1.1888559e-02   2.6306990e-03   3.7188745e-02   4.6659736e-02  -5.3066522e-02  -6.3799666e-02  -2.9103571e-02  -3.8104043e-02  -8.9991689e-02  -7.2181009e-02  -7.5560960e-02   4.3759187e-02  -6.5089837e-02  -3.1135301e-02  -1.0822885e-01   4.4889986e-02  -1.0134228e-01  -7.3847856e-03  -7.2167751e-02  -2.6750372e-02   1.3912069e-01   6.1300785e-03  -5.5154552e-02  -6.3912449e-03   4.0044749e-02   2.4041731e-02  -1.0576029e-01   6.4821745e-02   1.1961333e-02  -9.6510780e-03   2.2672620e-01   3.6333591e-02   0.0000000e+00   2.8860079e-01   1.9621969e-01  -9.1447257e-02   4.8907883e-02   5.0161448e-02   1.7978392e-02  -4.5024935e-02   9.6668989e-03   3.3691721e-02  -1.2005756e-01   5.8936541e-02  -1.9560879e-01  -9.7103228e-03  -5.1895131e-02   5.9635908e-02  -1.3817944e-02   8.7984579e-02   3.2641601e-02   2.3759073e-02   1.0336955e-01   1.1933906e-01  -8.5816928e-02  -1.9934001e-02  -6.8762800e-02  -1.1688982e-01  -9.9443369e-03   4.5681637e-02   1.0065437e-01   7.2844527e-02  -1.1582970e-03   7.6728957e-02   1.9001829e-02   3.2566924e-02   1.1828170e-02  -8.6350431e-02  -1.6419565e-02   8.4459121e-03
   4.5576450e-02   5.5836787e-02  -1.7898100e-02  -1.4269002e-02   4.6702230e-02   5.5853969e-05   1.2409559e-02  -1.5836351e-03  -2.5223485e-02  -7.9886744e-04  -5.1264829e-02  -1.4698114e-01  -4.2460391e-02  -6.2899319e-02  -3.1280047e-02   5.0080532e-02   5.5063567e-02   2.9225734e-02   4.8574324e-02   7.7244387e-02  -2.2332765e-02   2.8320302e-02  -9.7430109e-03  -8.0776798e-03  -1.0739240e-01  -3.8444010e-02  -1.8675992e-02  -1.7637846e-02   3.4145185e-03   1.0611763e-01  -8.3967089e-02  -6.6276087e-03  -6.7526684e-03  -1.0037107e-02   6.6122438e-02  -2.5210404e-02   5.5843212e-02   3.5123827e-02   2.8960736e-02  -9.8489638e-03   3.3207344e-02  -5.5237838e-02  -1.4117371e-02  -6.1278239e-02   1.3256211e-02  -3.6894283e-02  -1.5732221e-01   4.6276609e-02   4.9008135e-02  -1.6731558e-02  -1.9060599e-02   7.4266214e-02   2.8860079e-01   0.0000000e+00  -1.1801277e-01   6.8444175e-02   4.3345415e-02   1.1805685e-01  -3.8503220e-02  -3.4466143e-02  -6.4383830e-02   3.0557744e-02  -6.0226524e-02  -4.1978753e-02   1.0310387e-01   4.4594472e-02  -1.9317611e-02  -4.0757153e-02   1.0839187e-01   6.0094234e-02   3.9158926e-02   4.9641943e-02   1.7666888e-01  -2.7100705e-02   1.5302012e-02  -8.3699487e-02   4.6060069e-02  -1.4522600e-01  -6.5144963e-02   1.3264589e-03   8.6477665e-03   4.9288610e-03   1.2678294e-04   2.2124292e-02  -5.4839188e-03   3.8558383e-02   7.2783394e-02  -9.4468583e-02  -7.9730118e-02   5.0024742e-02
   9.0228975e-02  -3.8599197e-02  -1.6832013e-02   3.3735875e-03   4.6421053e-04  -9.6805845e-02  -1.9376508e-02   3.2259351e-02   6.3284501e-02  -6.2677282e-02   1.9285676e-02  -8.7892002e-02   8.3349575e-04   5.4240486e-02   2.3961619e-02   3.5734831e-03  -7.2416949e-03   3.7244179e-02   9.3267868e-02   6.2285669e-02  -3.5600600e-02  -1.3215865e-01   1.5233958e-02   1.0112335e-02   1.6518897e-02  -1.2996040e-01  -2.0350110e-02   7.3566264e-03  -1.4513340e-01  -5.9865000e-02   8.5686300e-03   4.9693248e-02  -3.6401189e-02  -4.4199393e-02  -5.4984308e-02  -1.4625891e-02   1.2768146e-01  -8.4920172e-02   2.8599022e-01   2.9779502e-02  -2.1484447e-01   1.3231929e-02  -9.3869207e-03   2.1063191e-02   1.8116475e-02   4.0689196e-02  -9.5828664e-03  -5.2377289e-02   7.3356228e-03   5.0374088e-03   1.8794700e-01   1.0548705e-01   1.9621969e-01  -1.1801277e-01   0.0000000e+00   1.1664324e-01   5.2820503e-02   3.9244364e-04   3.9108570e-02  -4.4714979e-02  -9.2146266e-03  -3.6702415e-02  -2.7630200e-02  -9.6877977e-03  -9.5788956e-02  -3.5472381e-02   3.1895281e-02  -3.8194113e-02   5.0640939e-02  -6.3956183e-02  -6.5597920e-02  -1.3977496e-01  -1.0926027e-03   6.1276780e-02   5.5797441e-02  -8.2683899e-02   6.4031923e-02  -3.6448693e-02   9.1446322e-02  -1.0146501e-01   6.1558863e-02  -1.5943455e-02  -1.2312228e-01  -2.1524334e-03   3.4488321e-02  -1.2647794e-02   4.4668283e-02   1.0236841e-01  -2.4276587e-02  -1.2301700e-02
  -6.9534421e-02  -1.0072648e-01   7.9408646e-03   4.0194795e-02  -6.5717765e-02   4.0230208e-02  -1.8250163e-02  -9.6395688e-03  -4.2321067e-02  -7.7672411e-03   7.2505464e-03  -7.3622183e-02   5.4164800e-04  -1.1781361e-02  -3.5821102e-02   2.3528041e-02  -1.8067992e-02  -6.9049982e-03  -3.9934345e-02  -4.7993521e-03   3.0739651e-02  -2.6262949e-02  -5.0532563e-04   3.3990476e-02   7.8964538e-02  -8.4941959e-02   1.9820946e-02   1.0844888e-01   4.0076091e-02  -7.8636534e-02  -1.2780049e-02  -1.0833590e-03  -1.5703271e-02  -4.7365412e-02  -3.8062139e-03  -1.2323659e-01  -9.6164156e-02   1.1857700e-01  -9.2496644e-02   1.9933653e-01   7.6496071e-02  -8.0237640e-02   3.4925069e-02   8.1035856e-02  -1.6184386e-02   5.0286855e-02  -8.0179611e-02   6.3550624e-02   6.2821801e-03   7.1521484e-02   1.1299079e-02   2.0433169e-01  -9.1447257e-02   6.8444175e-02   1.1664324e-01   0.0000000e+00   4.1454332e-02  -7.0722495e-02  -5.7759510e-02  -6.6975260e-02  -1.1804689e-03  -5.2987956e-03   2.7554996e-02   8.0003969e-02   5.6228657e-02  -6.6319045e-02  -8.7520575e-03  -6.1133950e-03   8.6196711e-02   2.9786777e-02  -7.8668202e-02   8.1988155e-02   3.0224358e-02  -5.9840764e-02  -3.9449730e-02   2.9579467e-02  -3.8333317e-02  -2.2454432e-01   1.9328246e-02   1.1375228e-02  -8.4653402e-02   9.9418582e-03  -1.4160990e-02   5.3733351e-02  -4.5686803e-02   2.9610696e-02  -1.2063618e-02  -3.0492109e-02   1.4537280e-02   2.4339469e-02
   1.4771931e-01   1.6126700e-02  -3.5720800e-02  -4.8866721e-02   3.4871348e-03   1.2913399e-02  -1.3776797e-02  -4.8264051e-02  -7.4208384e-03  -6.0589899e-03   1.3279295e-02   1.8224162e-02   1.2142621e-02  -1.0863226e-02   2.8860346e-02  -5.3967869e-04   5.5492744e-02   2.9493541e-02  -1.3391254e-02  -8.4539513e-02   5.3594816e-02   2.6959725e-02  -7.3579676e-02  -2.7520876e-02   3.4415053e-02   1.3512655e-02  -9.4801845e-03  -1.9880056e-02   3.1402267e-03  -2.3485496e-02  -1.8934706e-02  -2.0752334e-02  -1.4304974e-02   2.4193028e-02  -7.3136054e-02   9.7993003e-02  -7.0845641e-03   1.4310390e-02  -1.6534865e-02  -3.7745033e-02   1.2750416e-02   5.4798541e-02  -2.7663358e-02   2.7330358e-02  -5.5343474e-02   7.2567883e-02  -4.1303040e-02  -2.1100081e-02  -4.1215366e-02  -2.0314198e-02  -8.1034042e-02  -4.1582998e-02   4.8907883e-02   4.3345415e-02   5.2820503e-02   4.1454332e-02   0.0000000e+00   4.6758515e-02   4.1611831e-02  -6.6441922e-02   6.0086368e-02  -3.3793815e-02   6.6390806e-03  -6.0711025e-05  -1.0262494e-01  -4.8512852e-02  -4.8282110e-03  -1.3244214e-02   9.3584484e-02   2.0362520e-02  -4.0179682e-02   1.2465044e-01  -7.0364851e-03   1.2822975e-02   6.9274970e-02  -2.2764409e-02  -1.0563254e-01  -2.1234899e-02   1.5673140e-01  -4.8124928e-02   7.7710367e-02   2.5544657e-02  -3.0090560e-02   1.3171019e-02  -2.0126956e-02   1.7880784e-02  -3.1385561e-02  -4.2715366e-02  -6.3235881e-03   1.6529638e-02
   6.9898644e-02   1.3111396e-01  -1.3852585e-02   1.3033631e-02  -7.1778068e-03  -5.9270425e-02  -7.3851228e-02  -5.2716958e-02   9.4783116e-02  -8.1817538e-02  -7.2585404e-02  -1.2731169e-01   1.5012538e-02  -4.1018985e-02   1.0940930e-02   6.6424377e-03   3.5111348e-02   6.2186438e-02  -1.4655830e-02   2.4622917e-02  -9.1355501e-02   2.1214912e-03  -1.6167116e-02   2.0760866e-03  -4.2316501e-02  -4.2646396e-03  -3.3478530e-02   1.9021549e-02   1.1877589e-02   1.8851045e-02  -2.8821905e-02  -1.5764854e-02  -4.1956722e-04   1.2855437e-02  -2.0546261e-02  -5.8431212e-02  -1.3164328e-02  -2.3769442e-02  -4.6717719e-02  -1.5780343e-02   2.8198536e-02   8.4005948e-03   4.0638926e-02  -2.8795730e-03  -4.1643231e-03  -1.5424603e-02   6.3340841e-02   4.8115862e-02   3.5920732e-03  -2.8699448e-02   1.5292002e-02  -2.8513085e-02   5.0161448e-02   1.1805685e-01   3.9244364e-04  -7.0722495e-02   4.6758515e-02   0.0000000e+00   1.1641448e-02   4.0274787e-02  -2.0924014e-03   8.3964611e-02  -2.2791548e-02   3.3881333e-02   2.2058024e-02  -2.3198988e-02   1.1397908e-02   1.2101171e-02  -7.8988378e-02   1.4996060e-01  -3.4158049e-02   3.8056504e-02  -8.1399626e-02  -9.3622754e-03   9.5340931e-02  -7.4719266e-02   8.0226401e-02  -2.2342340e-02   8.7950360e-02   1.3360664e-01   1.3584871e-02   7.8854392e-02  -4.3472466e-02  -5.8509520e-02   1.4922901e-02   4.9475144e-03   5.5233913e-02   8.7363040e-02  -5.0861180e-02  -2.2947061e-02
   1.8134583e-02   4.9604769e-02  -5.7438741e-02  -1.4185816e-01   8.9642812e-03  -1.7561082e-02  -1.3769031e-03  -9.0535639e-02   4.4597170e-02  -3.1082474e-02   3.7669885e-02   4.8902504e-03  -4.7461518e-02  -2.6386687e-02   8.6949865e-03  -5.5332376e-02  -5.7965444e-04  -5.9245307e-02  -4.6671452e-02  -2.5465688e-02   2.7232778e-02  -9.5523062e-03  -1.6010961e-02  -7.2997901e-02  -4.1446164e-02  -8.7709347e-02   8.7779313e-03   3.8027094e-02  -4.3391964e-02  -6.9674458e-02  -7.1200277e-03   1.3892818e-02   9.0358612e-03  -2.2465164e-03  -6.8376148e-04  -1.0677948e-01   5.0528490e-02  -1.6449393e-02  -3.9915342e-02  -3.3501166e-03  -1.3013091e-02  -4.1892307e-02  -7.4660859e-02   1.2751753e-02   5.8513567e-02  -2.3389606e-02  -3.6128935e-03  -9.5368723e-02   1.7463011e-03  -7.7196817e-03   3.2556004e-02  -3.0554655e-02   1.7978392e-02  -3.8503220e-02   3.9108570e-02  -5.7759510e-02   4.1611831e-02   1.1641448e-02   0.0000000e+00   1.1470007e-01   1.7192422e-01   8.9808434e-02   6.0474628e-02   4.1051012e-02   1.1386226e-01  -2.5136371e-03   9.8880641e-02  -1.1796270e-04   6.9018104e-02   3.4767567e-02   2.2404472e-02   7.7879954e-03  -2.7624659e-02  -2.2078120e-03  -4.0388678e-02   2.6671735e-02   5.5471921e-02   3.6079034e-02  -1.3946141e-01   1.0622381e-02   2.2317491e-02   3.5256192e-02  -3.1136139e-02   1.4172302e-02  -5.7639107e-02   9.4973118e-03  -6.0797226e-02  -2.5443834e-02   2.5461819e-02   7.2731468e-03
  -4.2581355e-02   1.7774902e-02  -3.6489880e-02   4.9910736e-02  -1.5650851e-02   5.9625054e-02  -1.5191387e-02  -2.9434878e-02   8.2022833e-03  -3.9039765e-02  -6.4811769e-02  -5.5499915e-02  -3.8775129e-02  -4.1163934e-03  -3.6678469e-02  -4.2674683e-02   1.1486119e-03  -1.6430444e-02  -4.8070145e-02  -2.5489314e-02   6.8205542e-02  -6.9687965e-02  -1.1305445e-02  -8.8231771e-02   6.1314504e-03  -5.2307686e-02   2.9119147e-02   3.2221221e-02  -1.6040833e-02  -1.1141453e-02   7.4153943e-02  -1.1282013e-02   5.9394737e-02   5.3297054e-02  -7.9937112e-02   1.6873716e-02  -1.1681574e-02   7.0062304e-02   3.0610928e-02  -9.5009635e-02  -1.0977403e-01  -1.9173873e-01  -4.6773730e-02  -6.1719277e-02  -5.8568927e-02   4.0727204e-02   3.9850622e-02  -3.9708259e-02  -6.3399395e-03   1.6807015e-01   6.8864443e-02   1.2239469e-01  -4.5024935e-02  -3.4466143e-02  -4.4714979e-02  -6.6975260e-02  -6.6441922e-02   4.0274787e-02   1.1470007e-01   0.0000000e+00   1.8104814e-02   2.2420772e-01  -5.2998263e-02   1.5314440e-01  -3.7893701e-02   4.0559334e-02   6.0099804e-02   1.5694213e-01  -5.0577385e-02   1.2534833e-01   2.5495596e-02  -1.0236448e-02   2.0352600e-02   5.1600792e-02  -5.3575533e-02   1.2638270e-01   1.6861984e-02  -2.5849915e-02   5.7494638e-02   2.4896860e-02  -8.7712750e-03  -1.4240110e-02  -1.9229079e-02  -1.5114093e-02  -4.5647439e-02  -1.0124560e-01   1.0503198e-03  -2.2645517e-02   2.8161805e-02  -8.5805633e-02
  -5.1742751e-02   1.2848650e-02  -6.6262519e-02  -4.8183873e-02  -4.9542168e-02  -1.0579839e-02  -1.4038778e-02  -6.8549593e-02   2.6451683e-02  -7.6666557e-02   1.3097059e-01   7.6711990e-02   1.0301250e-01   7.6644186e-03  -2.7112002e-02  -3.7316405e-02  -9.7902986e-02  -4.5792280e-02   3.0688012e-02  -6.7004275e-02   8.4504205e-02  -8.2630294e-02  -4.4077074e-02  -5.1033632e-02   2.8826345e-02  -1.1109599e-02  -5.4992517e-02  -3.4963727e-02  -4.3934845e-02  -8.0983055e-02   1.4282469e-02  -2.3721250e-02  -2.4076178e-02   1.3564085e-02  -5.2607728e-02   2.9042266e-02  -1.4122301e-02  -1.1632158e-02   4.4521317e-02   1.4818522e-03  -2.7371446e-02  -3.5012087e-02  -9.5623752e-02  -6.6091873e-02  -1.0629264e-02  -5.0816014e-02  -4.2393649e-02   2.4227619e-02   2.0908545e-02  -1.5619399e-02   4.6224437e-02  -3.4014511e-02   9.6668989e-03  -6.4383830e-02  -9.2146266e-03  -1.1804689e-03   6.0086368e-02  -2.0924014e-03   1.7192422e-01   1.8104814e-02   0.0000000e+00   2.8745729e-02   1.1205166e-01   1.0396691e-01   2.3952239e-01  -1.0850633e-01  -1.9876454e-03  -1.1450446e-01   3.0446847e-02   1.0521099e-01   5.6566938e-02   5.4958124e-02   1.4563889e-02  -5.9826334e-02   1.4725420e-02   2.1393673e-02  -1.6970320e-02  -1.0769094e-01   3.0207135e-02  -1.0323491e-01  -3.0882037e-03   4.2718814e-03  -3.0006849e-02  -2.8387136e-02  -5.2768952e-02   2.3567887e-02  -9.0021795e-03  -1.3157256e-01   4.1944559e-02   1.7153289e-02
  -1.8222286e-02  -2.8199013e-02  -9.2933549e-03  -5.6758460e-02   3.6845052e-02  -3.7839704e-02   5.2278073e-02   1.9107886e-02   5.1720332e-03   5.1494270e-02   2.6544092e-02  -9.0359853e-03   6.5839567e-02   2.9264492e-04  -2.0637682e-02  -1.2974799e-02  -2.6245632e-02  -5.2833898e-02  -2.4035505e-02  -6.4067752e-02  -2.7031211e-02   1.3614337e-01  -4.1964903e-02  -2.5259207e-02  -3.2409423e-02   4.5840579e-02   4.5616501e-02   1.1346672e-02   2.5936260e-02   1.0703714e-01  -4.8382720e-03  -3.1242329e-03   4.8295960e-02  -6.6967136e-03   3.8223557e-03  -5.7748791e-02   2.4217519e-02   6.6160788e-02   1.6526903e-02  -8.4355803e-02  -9.5601412e-02   8.1875330e-02   7.6583558e-02   1.8810933e-02  -3.5653320e-02  -6.3446607e-02  -7.5199835e-03  -3.7981714e-02   7.2074420e-02   6.1280155e-02   3.6518319e-02   3.5686913e-02   3.3691721e-02   3.0557744e-02  -3.6702415e-02  -5.2987956e-03  -3.3793815e-02   8.3964611e-02   8.9808434e-02   2.2420772e-01   2.8745729e-02   0.0000000e+00   6.3561478e-02   3.4817654e-01  -7.5295003e-02   1.6536253e-01  -7.6729550e-03  -4.5270507e-02   4.2103033e-02   2.9639214e-03  -1.8094449e-01   9.7452873e-03   7.1504995e-02   6.6919731e-02   2.6641006e-02  -1.7532487e-01  -3.5046549e-02  -2.0002955e-02  -1.5643494e-01  -8.1021730e-02   3.1832665e-02   3.0377207e-02   7.6909451e-02   6.3781909e-02  -2.7523273e-02  -2.2514455e-02  -3.0577815e-02   4.0303394e-02   6.2755879e-02   6.0811973e-02
   5.5312666e-02   7.4646800e-03   2.0757952e-03  -3.5997708e-02   3.3867621e-02  -5.4889531e-02   8.8096949e-02   9.4607783e-02  -4.7418862e-02   7.6190876e-03   8.4051042e-02  -1.3351985e-01   2.4331610e-02  -2.8850821e-02   3.9523170e-02   5.4139343e-02   4.5143314e-02  -8.0844181e-02  -2.2403403e-02   5.6630747e-02   8.6702514e-02  -1.0339195e-01  -3.9310880e-02   4.1201674e-02   2.3202840e-02  -6.1023307e-02   7.7348032e-02   2.8647018e-02   5.3467216e-02   6.1642636e-03  -5.4927551e-02  -2.1841473e-02   5.6731316e-02   1.2763366e-02  -1.8962689e-02  -2.2903356e-02   1.0308322e-01  -8.2866586e-02  -1.5137180e-01   3.8729940e-02   1.0960429e-01  -7.5144001e-02  -6.5239367e-02  -1.7585301e-02   7.1162102e-02   8.8317324e-02  -2.9623659e-02  -8.5752389e-02   5.9777160e-02  -2.3706439e-02  -8.1177472e-02  -4.8433435e-02  -1.2005756e-01  -6.0226524e-02  -2.7630200e-02   2.7554996e-02   6.6390806e-03  -2.2791548e-02   6.0474628e-02  -5.2998263e-02   1.1205166e-01   6.3561478e-02   0.0000000e+00   1.4840852e-01  -2.4278671e-02  -2.5655278e-01   6.0159958e-02  -5.0737122e-02  -3.6421019e-02   3.3466749e-02  -5.6101317e-02  -2.2092614e-01   2.7716016e-03  -4.3984308e-02   2.6436273e-02   1.3039271e-01   1.3143639e-02  -3.9349797e-02   5.9036649e-02  -1.6177396e-02   1.4897214e-01   4.8980380e-02   3.0893608e-02  -3.2975270e-02   1.8684812e-02  -8.5586215e-02  -2.5761952e-02  -1.3245328e-01   2.1018060e-02  -5.2542084e-03
  -5.7717456e-02   6.6022442e-02  -4.1338493e-02  -6.6039273e-04  -3.1094407e-02  -6.5714285e-03   1.9090462e-02   4.7182560e-02  -4.9894125e-02   8.5601729e-03   3.5483575e-02   8.1970821e-02   9.2215150e-02  -1.9280881e-02   5.7237050e-02  -6.7413392e-02  -7.3623956e-02   1.7139087e-01   2.4629548e-02  -1.8192553e-02  -2.0597229e-02   5.6489539e-02  -3.4555935e-02  -7.2567091e-03   2.1115096e-02   2.2653950e-02   4.4660285e-03  -6.3529406e-03  -9.9383271e-03  -5.5930549e-03  -9.1592334e-03   9.8745580e-02   3.2538394e-02  -3.0990366e-03  -1.3739333e-02   2.9308204e-02  -3.5440237e-02  -3.8076320e-03  -3.5306587e-02   2.1421843e-02  -2.1887840e-02   5.9008639e-02   1.8078673e-02   9.8468399e-03  -1.5061462e-01  -1.4473125e-03  -2.3679189e-02   6.6635416e-02  -4.1916125e-02   9.4705121e-02  -1.7784308e-02   9.8547859e-02   5.8936541e-02  -4.1978753e-02  -9.6877977e-03   8.0003969e-02  -6.0711025e-05   3.3881333e-02   4.1051012e-02   1.5314440e-01   1.0396691e-01   3.4817654e-01   1.4840852e-01   0.0000000e+00  -9.4988456e-02   1.0617325e-01  -3.1638334e-02   1.3545671e-02  -1.5347893e-02  -1.7280213e-02   9.0836959e-02  -1.1262006e-02  -1.8385573e-02  -3.4902045e-02  -4.0241116e-03  -3.4767476e-02   1.2434393e-01  -1.4357126e-01   7.4330920e-03   5.4330653e-02  -2.4015733e-03   2.1087247e-01  -1.4425820e-02  -1.0662518e-02  -7.5256074e-02   4.3522599e-02  -1.7848851e-02  -2.1368704e-02   9.4556400e-02   3.0558023e-02
  -6.1718764e-02   2.9143480e-02   7.8095534e-02  -9.5244019e-02   1.7290355e-04  -7.4749693e-04   9.1794013e-02  -4.5186440e-02   2.6157592e-01   5.2617447e-02   1.7619324e-02   4.5082526e-02   3.8906571e-02  -5.9291575e-02   9.5248360e-02  -5.2208062e-02  -1.2317673e-01  -5.1659693e-02   2.7485977e-02  -5.4446358e-02  -3.4101600e-02  -4.3107126e-02   7.2950443e-02  -7.3456806e-02   5.2788673e-02  -5.9815260e-02   3.9179936e-02  -6.8251432e-02  -9.8916472e-02  -2.6398524e-02  -1.3978478e-02  -6.9534152e-02  -1.1550501e-01  -5.6151218e-02   1.2987007e-01   5.6986146e-02   3.7991247e-02  -3.5998217e-02   1.0990972e-01  -1.3237944e-01  -6.9541881e-02   2.2959736e-02  -6.7676780e-02  -1.7703891e-01   6.6433346e-02   1.6187862e-04  -3.6402549e-02  -6.6169909e-02   8.3400638e-02  -3.0410840e-02   1.6533649e-01   1.4204556e-01  -1.9560879e-01   1.0310387e-01  -9.5788956e-02   5.6228657e-02  -1.0262494e-01   2.2058024e-02   1.1386226e-01  -3.7893701e-02   2.3952239e-01  -7.5295003e-02  -2.4278671e-02  -9.4988456e-02   0.0000000e+00   2.8722622e-01   6.5886600e-02  -4.5770094e-03  -4.4930985e-02   5.5132553e-02  -2.8484679e-02   4.2804814e-03  -3.8647311e-02  -8.7842265e-02   1.6007291e-01  -6.5708744e-02   2.8137097e-03  -1.0857572e-01   1.3111196e-03   1.1396332e-01  -1.0672124e-01   2.4527039e-02  -3.2575044e-02   2.9254105e-02   5.1400589e-02   8.2177688e-02  -8.9168972e-02   1.7930846e-02   2.1802284e-02  -9.9466549e-03
   3.8202299e-02   7.6167882e-03  -3.6459697e-02   9.7054369e-02  -1.6238927e-02   1.5831749e-03   4.0130289e-03   7.6068737e-02   8.7599246e-02   1.5105247e-01  -9.1217040e-03   1.9040045e-01  -4.4720225e-02   4.5441779e-02  -5.9177909e-02   7.0811295e-02   4.4292217e-02   6.8305785e-03  -9.5116930e-02  -7.3610477e-02   6.2965337e-02   1.2121354e-02  -2.1047232e-02   3.8377543e-02  -2.6635659e-02  -6.3277337e-03  -6.2459670e-02  -3.5353597e-02  -2.9922681e-02   4.6542277e-02  -9.0720441e-02   3.7011762e-03  -9.6133345e-02  -1.2120417e-02   1.8284484e-02   1.3202988e-01  -8.4085368e-03  -9.0019519e-02  -5.8200351e-02  -3.2059564e-02  -2.5224021e-02  -8.8454376e-02   8.4540876e-03   4.8153176e-02   2.8533267e-02  -3.2570777e-02  -5.8405038e-02  -3.2220903e-02   3.6707349e-02   4.8009720e-02  -1.0082007e-01   6.0852866e-02  -9.7103228e-03   4.4594472e-02  -3.5472381e-02  -6.6319045e-02  -4.8512852e-02  -2.3198988e-02  -2.5136371e-03   4.0559334e-02  -1.0850633e-01   1.6536253e-01  -2.5655278e-01   1.0617325e-01   2.8722622e-01   0.0000000e+00  -5.1107823e-02  -3.2494618e-02  -2.2243230e-02  -1.0731960e-01  -4.5360648e-02  -4.6035835e-02  -5.0337588e-03   3.7180363e-02   8.2400933e-02  -1.3366104e-02   2.8442186e-02   6.1172352e-02   1.2265096e-01  -3.9504570e-02   9.3337604e-02  -2.8629660e-02   6.3041032e-02  -6.6824533e-02  -3.1349981e-02   4.8338021e-03  -1.7472778e-02   1.5696281e-02  -1.1029231e-01   8.4868973e-02
   1.3436087e-02   1.5137583e-02   6.3683957e-02  -3.2284635e-02   7.0007710e-02   6.2209295e-03   5.1168524e-02  -1.2970182e-02  -6.6378080e-02  -3.3641121e-02  -1.0780914e-02  -6.0484091e-02  -3.2358378e-02   2.3674007e-02  -6.9940546e-02   1.4967815e-02   2.7629389e-02  -6.8812923e-02   6.6449413e-03  -3.7988614e-03  -8.1078236e-02  -1.0533941e-03  -1.9901717e-02  -6.8673172e-02  -2.6721496e-02   4.5037219e-02  -7.3513048e-03  -4.1114156e-02   1.9024099e-02  -3.5970361e-02   2.4775535e-02  -9.9438068e-03  -7.6563382e-03  -1.2002213e-01   1.8050470e-01   1.6604306e-02  -4.6877830e-02   3.9095219e-02  -3.5366706e-02   4.2806270e-02  -1.4122051e-02  -4.9230951e-02   2.9408841e-02  -2.4467601e-02   1.8892675e-01   7.8889100e-02  -7.6590599e-02  -2.9679180e-02  -7.3605416e-02  -2.6144688e-02  -1.1377647e-02   2.1843568e-02  -5.1895131e-02  -1.9317611e-02   3.1895281e-02  -8.7520575e-03  -4.8282110e-03   1.1397908e-02   9.8880641e-02   6.0099804e-02  -1.9876454e-03  -7.6729550e-03   6.0159958e-02  -3.1638334e-02   6.5886600e-02  -5.1107823e-02   0.0000000e+00   2.4866688e-01   8.1899784e-02   4.1048138e-02   2.2492760e-02  -5.3344308e-02  -5.1941614e-02  -1.5136524e-02   9.0139977e-02   1.8111242e-02   2.9241033e-02  -7.6800452e-02   1.6607266e-02   3.3158597e-02   2.2930731e-02  -2.9093880e-02  -4.7308428e-02  -5.8578267e-02   4.4869255e-02   1.4866607e-02   8.4167834e-02  -1.5650060e-02   1.3655020e-02  -1.0540415e-02
  -4.7759098e-02   5.0784208e-02  -1.4688346e-02   3.8750053e-02   7.5390893e-03   6.2492042e-02  -5.3847076e-02  -5.0029233e-02  -4.7629673e-02   5.7216932e-02  -7.0251124e-02  -1.6530956e-02   6.7905535e-02   1.1060414e-02  -6.7461085e-02   5.9682411e-03  -2.5070555e-02  -6.4940587e-02  -7.6387100e-02   5.8913180e-02  -6.0888688e-02   3.3837218e-02   3.3405984e-02   6.5548616e-03   4.4885946e-02   2.1244566e-02   1.1337144e-02  -1.0012353e-02   1.5860743e-02  -4.9196579e-02  -1.4827891e-02   4.8627080e-02  -3.9469558e-03   1.3286790e-01   4.8335405e-02   1.5422116e-01   8.2240345e-03  -6.1253163e-03  -8.2764031e-02  -3.0932719e-02   2.3578999e-02  -8.6555774e-02   3.2450940e-02  -1.2454709e-02   1.0567166e-01   1.9937954e-01  -8.9215457e-02   1.3637074e-02  -6.6935129e-02   5.8758308e-02   1.6385118e-02   1.1533760e-02   5.9635908e-02  -4.0757153e-02  -3.8194113e-02  -6.1133950e-03  -1.3244214e-02   1.2101171e-02  -1.1796270e-04   1.5694213e-01  -1.1450446e-01  -4.5270507e-02  -5.0737122e-02   1.3545671e-02  -4.5770094e-03  -3.2494618e-02   2.4866688e-01   0.0000000e+00  -8.1808214e-02   5.8042588e-02   3.2913207e-02  -1.1568369e-01  -3.5068810e-02  -1.6780285e-02   4.2245313e-02   1.4297335e-02  -9.3412851e-02   1.1507925e-02   6.8880066e-02  -6.4823371e-02   4.1178326e-02  -3.5715128e-02  -7.0444144e-02  -1.3243891e-02   2.3415296e-02   7.8767972e-02   3.0665231e-02  -3.5196368e-02  -3.8370724e-02   1.9274363e-02
   7.2640505e-02  -3.9804448e-02  -6.4148475e-02  -1.5394588e-01   3.1905729e-02  -1.1765456e-02   2.0569567e-02   4.1355057e-02  -5.6545911e-03   8.1152362e-02  -1.0840903e-01  -2.5153221e-02  -5.8564312e-02  -3.2100554e-02  -6.9456382e-03  -8.5148284e-03  -1.2561399e-02   5.4317121e-02   1.9150707e-02  -5.1962069e-02   4.0711430e-02   6.1409968e-02  -1.1384006e-01  -7.2670866e-02   7.6912975e-03  -1.8815145e-02  -8.3740481e-03   6.2796935e-02   1.9170971e-03   4.0160846e-02   7.3711767e-02   4.5043203e-03  -1.7224142e-02  -1.2752657e-01   1.2382829e-01  -7.3908406e-02  -6.8968944e-02   7.4772360e-02   1.2199951e-02   7.8964102e-02  -1.3638791e-01   1.9354165e-01   2.5174227e-02  -7.7295811e-03  -1.0646706e-01  -7.3559916e-02  -1.7789010e-02   2.5604849e-02  -9.8314769e-02  -1.1600103e-01  -6.9445187e-03  -4.7420211e-02  -1.3817944e-02   1.0839187e-01   5.0640939e-02   8.6196711e-02   9.3584484e-02  -7.8988378e-02   6.9018104e-02  -5.0577385e-02   3.0446847e-02   4.2103033e-02  -3.6421019e-02  -1.5347893e-02  -4.4930985e-02  -2.2243230e-02   8.1899784e-02  -8.1808214e-02   0.0000000e+00   1.5259664e-01  -9.9476263e-02  -6.6860430e-05   3.4266378e-02   6.1879129e-02   3.6645517e-02  -5.7158775e-02   8.0032473e-03  -2.4639514e-02   3.9359856e-02  -1.5021430e-02   6.4538922e-03  -1.1023789e-01  -1.6012797e-02   1.1810060e-01  -4.2515921e-02   6.4946165e-03  -5.6668698e-02  -8.7511883e-02   5.1898680e-02   6.2046270e-02
  -2.0278817e-02  -2.1896101e-02  -6.0832708e-02  -3.5246501e-02  -1.2424372e-01   6.5944357e-02  -7.1528691e-02  -1.0887501e-01   7.1845122e-02  -8.7730457e-02  -1.5320298e-01  -2.7284004e-02  -8.4651833e-02  -2.9591440e-02  -2.0199597e-02  -6.2236413e-02   4.4813664e-02  -1.1084245e-01   7.3390040e-02   2.2858236e-01  -8.6022610e-02   7.9416169e-02  -4.4943574e-02  -2.5458686e-03   3.7987837e-02  -3.9311736e-03  -1.2011901e-01   3.4874749e-02  -2.8961634e-02  -6.7807296e-02   4.6615102e-03  -1.8333272e-02  -3.5874867e-02   1.0590845e-02  -1.3194685e-01   2.7108951e-02  -1.5106814e-01  -5.7077077e-02  -5.8705568e-02  -4.0705087e-02  -8.9442174e-03   1.3237273e-01  -1.8146641e-02  -4.4117133e-02  -8.1121432e-02  -4.0973247e-02  -9.5468769e-02  -8.6320129e-03  -4.7794354e-02  -2.3404345e-02  -9.4830229e-02  -6.7613665e-02   8.7984579e-02   6.0094234e-02  -6.3956183e-02   2.9786777e-02   2.0362520e-02   1.4996060e-01   3.4767567e-02   1.2534833e-01   1.0521099e-01   2.9639214e-03   3.3466749e-02  -1.7280213e-02   5.5132553e-02  -1.0731960e-01   4.1048138e-02   5.8042588e-02   1.5259664e-01   0.0000000e+00  -2.6055162e-03   7.2935186e-03  -9.0407970e-02   6.6318372e-02  -1.1671166e-02   6.0933057e-03  -4.0425176e-02   9.7100757e-02   1.0477231e-01   2.3652102e-01  -3.0879357e-02  -6.3618454e-02   4.8098717e-02  -1.4267146e-01  -4.2937139e-02   2.1735850e-02  -4.9358969e-02  -7.5917935e-03  -8.3799727e-03  -5.4974527e-02
  -8.2830718e-06  -2.0764144e-02  -1.2241189e-02   3.8124712e-02  -2.3484436e-02  -1.7819088e-02  -3.4388717e-02  -5.1210030e-02   3.6564429e-02   9.6505715e-02   8.5293103e-02  -2.7262570e-02  -2.4294613e-02  -1.7980667e-02   4.6141804e-02   3.4641022e-02   1.0903120e-01  -2.1668621e-02  -1.4154409e-02   8.2798107e-02   1.9904156e-01   1.1241564e-01   1.8425420e-02  -2.8090207e-02   5.9416454e-02  -6.2667665e-02   3.6467216e-02  -2.9746815e-02  -3.7092827e-02  -4.4660717e-04   1.5788305e-01   1.3229018e-01  -8.8511578e-02  -4.8191403e-02   1.6800896e-02  -7.8966510e-02   1.3869091e-01   3.7569141e-02   4.4729133e-02  -8.9782205e-02   1.8229265e-02   7.3236070e-02  -1.0469092e-01  -5.9628222e-02   4.7297223e-02  -5.8483583e-02  -8.3113480e-02   1.4105860e-02  -5.6802512e-02  -3.1418044e-02   1.3844605e-02   4.0352311e-02   3.2641601e-02   3.9158926e-02  -6.5597920e-02  -7.8668202e-02  -4.0179682e-02  -3.4158049e-02   2.2404472e-02   2.5495596e-02   5.6566938e-02  -1.8094449e-01  -5.6101317e-02   9.0836959e-02  -2.8484679e-02  -4.5360648e-02   2.2492760e-02   3.2913207e-02  -9.9476263e-02  -2.6055162e-03   0.0000000e+00   1.4606334e-01   1.7768172e-02  -5.2697366e-02   1.7388388e-01  -8.8463367e-02   1.5917059e-03   1.4207998e-01  -3.3003139e-02  -2.3626965e-02   6.6113457e-02   1.8186406e-02   1.4670763e-02  -9.6914134e-02  -7.9308049e-02  -8.2847951e-03  -1.5873216e-01  -1.8219448e-02  -2.1496408e-02  -1.1149412e-02
   6.6923487e-02  -1.0149341e-02  -4.9214397e-02   1.8328784e-02   1.2047498e-01  -3.4733926e-02   2.1487643e-02  -3.3858902e-02  -1.7118732e-02  -3.5119262e-02  -1.1469942e-01   1.5766983e-02  -2.6032620e-02  -3.7115589e-03  -6.3717518e-03   7.4452761e-02  -6.2648485e-04  -4.2100957e-02  -1.9418697e-02  -1.2672978e-01   9.1316476e-03   2.3382494e-02  -1.0313434e-02   1.2795406e-01   5.0449884e-03  -3.6578972e-02   5.2512439e-02   6.7035830e-02   1.9725092e-02  -7.6605902e-02  -9.6488042e-02   1.4705204e-01   1.7404625e-01  -1.8243791e-02   7.4822977e-02  -2.9461495e-02  -1.0231125e-01   7.9072185e-02   1.4668823e-02  -1.1345259e-01  -1.2334398e-01  -3.0664888e-01  -1.3364172e-01  -2.0787487e-02  -2.8524699e-02  -1.0032105e-04   9.6444747e-02  -3.2417878e-02   5.2312443e-02   8.1659215e-02   2.0084824e-02   3.1069563e-02   2.3759073e-02   4.9641943e-02  -1.3977496e-01   8.1988155e-02   1.2465044e-01   3.8056504e-02   7.7879954e-03  -1.0236448e-02   5.4958124e-02   9.7452873e-03  -2.2092614e-01  -1.1262006e-02   4.2804814e-03  -4.6035835e-02  -5.3344308e-02  -1.1568369e-01  -6.6860430e-05   7.2935186e-03   1.4606334e-01   0.0000000e+00   1.8460476e-02   9.7918595e-02   1.7769025e-02   1.7548626e-01   1.1891624e-01   1.6307621e-02  -1.3556193e-02  -1.5696821e-01   4.2250478e-02  -4.6521472e-02   6.5028802e-02  -1.4083590e-02   9.1108282e-02   6.9972626e-02   4.7973537e-02  -8.2086409e-02   8.1683783e-02  -8.4969119e-02
   5.4652967e-03  -6.2207298e-03  -1.7167769e-02  -2.5826608e-02  -4.8502876e-02  -8.6591684e-03   6.7977167e-02   1.9736966e-02  -4.5323316e-02   2.9021711e-03   5.4557260e-02  -1.7867651e-02   4.8873595e-02  -1.0461491e-01   2.0755702e-02  -4.0851693e-02  -2.6635299e-02  -8.5602249e-02   5.9526641e-02   4.8657406e-02  -2.3457488e-03  -7.3165829e-03  -9.7260301e-02  -2.8336550e-02  -1.1953532e-01   4.0513787e-02   3.8178111e-02   9.3315369e-02   1.2580531e-01  -1.2238024e-01   1.4814629e-02  -1.2258859e-01  -4.4876230e-02   3.9357870e-02  -2.2347684e-02   7.7276810e-02   9.0087715e-02   4.2645858e-02  -1.4235484e-02  -2.2039131e-01   3.0902934e-01  -4.1622924e-02   5.7351960e-03   1.9550335e-03  -1.0648503e-01  -4.8123779e-02   7.3844970e-02   1.5599321e-02  -4.0449199e-03  -3.0280574e-02  -3.6950556e-02   2.1976189e-02   1.0336955e-01   1.7666888e-01  -1.0926027e-03   3.0224358e-02  -7.0364851e-03  -8.1399626e-02  -2.7624659e-02   2.0352600e-02   1.4563889e-02   7.1504995e-02   2.7716016e-03  -1.8385573e-02  -3.8647311e-02  -5.0337588e-03  -5.1941614e-02  -3.5068810e-02   3.4266378e-02  -9.0407970e-02   1.7768172e-02   1.8460476e-02   0.0000000e+00   5.0870781e-02   2.6992523e-01   1.7912748e-01   1.6567060e-01  -4.9446902e-02   3.7434206e-02   4.8940190e-02   1.7879383e-02   2.8857105e-02  -3.2804543e-02  -6.1455707e-02   4.2360791e-02   1.1649139e-01   1.2829377e-01  -9.2078603e-03  -1.0026090e-01  -4.5390388e-02
   7.0112146e-03  -3.7736422e-02   4.5458533e-02   2.9325969e-02  -1.4151903e-02  -5.6502693e-02  -5.2346388e-02  -8.9457049e-02  -7.4725238e-02   2.6595003e-02   9.4714537e-03  -4.0052337e-02   3.3682482e-02  -7.9351834e-02  -2.5238918e-02   5.0446432e-04   3.7865084e-02  -1.0486891e-01  -5.3883899e-02   8.0150206e-03   5.6252483e-02  -6.7152279e-02   3.7134704e-02  -1.5528083e-02   1.7698854e-01  -1.0720721e-01   4.3090277e-02  -4.2836771e-02  -8.0422359e-02   1.6649109e-01  -4.9809347e-02  -2.3550698e-02   4.4722825e-02  -8.2125730e-02   2.3003836e-02  -3.5885081e-02   2.7599606e-02   1.7403485e-02   5.9075973e-02  -1.1074270e-01  -2.8312429e-02   2.1628862e-01  -9.0413110e-02  -6.4973365e-02   1.8399405e-02  -4.1505179e-02  -4.0790533e-02   3.0994095e-03  -5.0376666e-02  -5.7056004e-02   5.8042130e-02  -3.6645474e-02   1.1933906e-01  -2.7100705e-02   6.1276780e-02  -5.9840764e-02   1.2822975e-02  -9.3622754e-03  -2.2078120e-03   5.1600792e-02  -5.9826334e-02   6.6919731e-02  -4.3984308e-02  -3.4902045e-02  -8.7842265e-02   3.7180363e-02  -1.5136524e-02  -1.6780285e-02   6.1879129e-02   6.6318372e-02  -5.2697366e-02   9.7918595e-02   5.0870781e-02   0.0000000e+00   7.2074320e-02   3.5755638e-01  -3.0907105e-02   1.1213680e-01  -3.2807326e-02   2.2353820e-02  -6.8110750e-03   1.8576769e-02  -1.5410892e-02   9.2897112e-03  -3.4193927e-02   2.3216419e-02   3.2275045e-02  -4.7382269e-02   2.0373686e-02   5.9737159e-02
   7.5701702e-02  -1.2654820e-02  -5.9277705e-03   2.1330063e-03  -2.8830979e-02  -7.6128580e-02  -2.5510048e-02   1.3646423e-02   6.3399667e-02   5.6064191e-02  -2.4916009e-02   3.6072099e-02  -1.5194237e-02   7.2533927e-02   1.2374090e-02   9.2114800e-03  -5.4423897e-02  -2.5064449e-02   1.4476933e-01  -7.2581937e-03  -1.2255826e-01  -1.8040952e-02  -6.2265352e-02  -4.2403775e-02   8.4725772e-02   6.1450171e-02  -5.8192922e-02  -1.5761207e-02  -8.0573488e-02   1.0632905e-02   9.9304655e-02   3.9137535e-03   3.4919095e-02   1.4026219e-01  -1.1428736e-01  -1.5392418e-01  -9.9461738e-02  -6.4922287e-02  -1.1444023e-02  -3.8140687e-02   1.5438366e-01   5.9717374e-05  -4.3636355e-02   3.4428381e-02   3.2169160e-02   8.9237305e-02   1.6827280e-02   4.2313678e-02  -4.1229961e-02  -4.8874528e-02  -6.3454219e-02  -3.6520278e-02  -8.5816928e-02   1.5302012e-02   5.5797441e-02  -3.9449730e-02   6.9274970e-02   9.5340931e-02  -4.0388678e-02  -5.3575533e-02   1.4725420e-02   2.6641006e-02   2.6436273e-02  -4.0241116e-03   1.6007291e-01   8.2400933e-02   9.0139977e-02   4.2245313e-02   3.6645517e-02  -1.1671166e-02   1.7388388e-01   1.7769025e-02   2.6992523e-01   7.2074320e-02   0.0000000e+00   3.6752838e-01   9.5836942e-02  -5.5809596e-02  -7.9991030e-02  -1.0100875e-01  -2.6472739e-02   3.7154415e-02   4.7814923e-02   1.9651075e-01   1.4289280e-02  -6.4503441e-02  -1.1949546e-01  -9.1870775e-02  -4.9904661e-02  -5.4279684e-02
  -2.4995521e-02   4.3528397e-02   7.4324843e-03  -5.0511361e-02   8.6068223e-02  -2.2821718e-02   6.0127318e-02  -3.0631508e-02   1.8234355e-03  -5.0956527e-02   4.4404067e-03   5.3208760e-02  -2.7308016e-02   5.3732356e-02  -1.4900531e-02   7.0649903e-02  -3.6683870e-02   7.6585993e-02  -3.9227868e-02   1.1446661e-02   1.0114319e-02   1.3556790e-01  -1.4359697e-02   3.9941992e-02  -2.9312036e-02  -1.2942332e-03   1.5035491e-02  -1.6176149e-04  -8.8697718e-03  -6.7651120e-02  -5.4378892e-02   1.3816927e-01  -3.3420304e-02  -5.0319855e-02  -1.7650123e-02   7.9081211e-02   1.5441979e-02  -1.1109165e-01  -1.2580851e-02   2.4300323e-01   3.9604051e-02   1.0610951e-01   5.3489938e-02  -1.0892530e-01   2.6530017e-02   2.9172119e-03  -8.1736225e-02   1.9296217e-02   2.2801786e-02   9.4420613e-02   4.7991716e-02   6.2009104e-02  -1.9934001e-02  -8.3699487e-02  -8.2683899e-02   2.9579467e-02  -2.2764409e-02  -7.4719266e-02   2.6671735e-02   1.2638270e-01   2.1393673e-02  -1.7532487e-01   1.3039271e-01  -3.4767476e-02  -6.5708744e-02  -1.3366104e-02   1.8111242e-02   1.4297335e-02  -5.7158775e-02   6.0933057e-03  -8.8463367e-02   1.7548626e-01   1.7912748e-01   3.5755638e-01   3.6752838e-01   0.0000000e+00  -1.8729614e-01   8.2906141e-02   9.3038670e-02   9.1598892e-02  -3.0468307e-02   1.2169615e-01   5.8842979e-02  -3.8802980e-02  -6.5366331e-02  -5.9907882e-02  -1.6456222e-02   3.6337058e-02  -3.5170179e-02  -5.7007008e-02
  -1.1009370e-01  -4.1346507e-02   4.3931174e-02   5.1115267e-03  -5.8117660e-02  -4.1590304e-02  -1.9335907e-02  -1.0436892e-02  -2.8316667e-02  -1.8301611e-01  -6.6328095e-03   2.7173519e-02   1.4943657e-02   1.3627265e-01   2.9790992e-02   3.5376951e-03   7.3119165e-02   3.7342033e-02  -6.1094560e-03  -1.0918236e-01   6.9219519e-02  -2.5468172e-02   1.4790496e-02   2.0767218e-02   2.0597603e-01   4.2627508e-02  -4.2640661e-02   1.2660208e-01   5.3995824e-02  -3.8334396e-02  -1.0644087e-01  -6.7167779e-03  -9.4083779e-02  -5.1129061e-02  -1.4994351e-01   8.9184075e-02   2.1417553e-01  -1.2772236e-01  -4.1554315e-02   1.6793363e-02  -1.0488967e-01   3.4662378e-02   6.0964999e-03  -7.0941493e-02   6.7927598e-02  -5.8041778e-02   5.9568313e-02  -4.8731205e-02   1.9422211e-02  -1.1250497e-01  -1.1123373e-01  -5.8261189e-03  -6.8762800e-02   4.6060069e-02   6.4031923e-02  -3.8333317e-02  -1.0563254e-01   8.0226401e-02   5.5471921e-02   1.6861984e-02  -1.6970320e-02  -3.5046549e-02   1.3143639e-02   1.2434393e-01   2.8137097e-03   2.8442186e-02   2.9241033e-02  -9.3412851e-02   8.0032473e-03  -4.0425176e-02   1.5917059e-03   1.1891624e-01   1.6567060e-01  -3.0907105e-02   9.5836942e-02  -1.8729614e-01   0.0000000e+00   1.5912094e-01  -9.4949774e-03   3.1707074e-02  -4.3149840e-03  -6.3451527e-02  -1.3908538e-01   1.1544739e-01   9.5242266e-02  -2.8423686e-02   1.0250045e-01   9.4644521e-02   6.4679943e-02  -7.2598665e-02
  -1.0539480e-02  -2.7911315e-02  -3.2124405e-02  -6.7582998e-02   1.5774343e-03  -1.0993690e-01  -2.1033672e-02  -6.3893734e-02   1.4793723e-02   5.4644655e-02   8.2860893e-02  -3.6228589e-02  -3.1932795e-02  -2.3257233e-02   5.6487742e-02   8.6914704e-02  -1.2114264e-03  -7.2141746e-02  -1.2789994e-01  -1.0001700e-03   2.8512171e-02  -4.5002406e-02  -6.6233010e-03   3.3840274e-02  -3.9232969e-02  -1.4106923e-02   2.0688621e-02  -4.8455326e-02  -6.7388233e-02  -6.4510563e-02  -3.3869136e-02  -1.0039046e-01  -1.1536387e-01   3.9318560e-02  -3.6637221e-02   1.5201543e-01  -2.4467975e-02   3.5172420e-02  -1.5869067e-02  -1.2892289e-01   2.9911838e-02  -1.3847860e-02   4.5889619e-02   1.6320481e-01  -1.8580514e-01  -1.1482640e-02  -8.8197289e-02   1.3859922e-01  -2.3657052e-02   1.5971792e-02   5.7636680e-02   6.8914738e-02  -1.1688982e-01  -1.4522600e-01  -3.6448693e-02  -2.2454432e-01  -2.1234899e-02  -2.2342340e-02   3.6079034e-02  -2.5849915e-02  -1.0769094e-01  -2.0002955e-02  -3.9349797e-02  -1.4357126e-01  -1.0857572e-01   6.1172352e-02  -7.6800452e-02   1.1507925e-02  -2.4639514e-02   9.7100757e-02   1.4207998e-01   1.6307621e-02  -4.9446902e-02   1.1213680e-01  -5.5809596e-02   8.2906141e-02   1.5912094e-01   0.0000000e+00  -1.2933737e-01   1.3048126e-01   6.1433973e-02  -3.3123168e-02  -1.7195225e-02   1.0831570e-01   1.4004697e-02   5.1372951e-02  -3.0070122e-02  -9.8322854e-02   7.6420149e-03   6.1747657e-03
   2.2826892e-02  -1.2893385e-02   2.3882503e-02   8.1146724e-02   3.2622595e-02   4.2450493e-02  -1.3954220e-02  -9.5669174e-02  -4.2513772e-02   6.6600934e-02  -3.8432506e-02   5.4044739e-02   1.0688070e-02  -3.7215046e-03  -2.7914512e-02   7.9000047e-02   2.3610671e-01   8.9517804e-02   4.8773843e-02  -1.5980091e-01   2.8138749e-02  -3.2152830e-02   1.9450605e-02  -2.1368227e-02  -1.1035544e-02   1.9872454e-02   8.5343959e-02  -7.6628683e-02   6.6023191e-02  -7.6594191e-02   9.3880408e-02  -1.2208103e-01   5.3613187e-02  -3.8537879e-03  -2.9166234e-02  -1.2270017e-01  -6.7648735e-02  -2.6486715e-02   1.9595356e-01  -1.3647213e-01  -2.7323263e-02  -8.3580971e-02   4.8039986e-02  -8.5125483e-02  -1.3133305e-01  -5.4776869e-02  -5.8426075e-02  -2.2587451e-02  -5.6014350e-03   1.6291622e-02   4.3286991e-03   7.1439877e-02  -9.9443369e-03  -6.5144963e-02   9.1446322e-02   1.9328246e-02   1.5673140e-01   8.7950360e-02  -1.3946141e-01   5.7494638e-02   3.0207135e-02  -1.5643494e-01   5.9036649e-02   7.4330920e-03   1.3111196e-03   1.2265096e-01   1.6607266e-02   6.8880066e-02   3.9359856e-02   1.0477231e-01  -3.3003139e-02  -1.3556193e-02   3.7434206e-02  -3.2807326e-02  -7.9991030e-02   9.3038670e-02  -9.4949774e-03  -1.2933737e-01   0.0000000e+00   1.6879220e-01   1.9251208e-01   4.0216236e-02   4.6057689e-02   9.2244251e-02   6.6840332e-02   6.6773222e-02   4.3067323e-03  -2.8837555e-02  -1.0929858e-02  -1.9426042e-02
  -5.2876099e-02   6.7038995e-02  -2.7444716e-02   3.5351551e-02  -1.4623215e-02  -1.5284995e-02  -5.1755890e-02   2.4920647e-02   7.5470266e-02  -6.4615335e-02   2.0856609e-02   5.4699661e-02  -2.8994032e-02  -2.6374788e-02   4.3931703e-02  -1.2072563e-01   5.4518162e-02   1.7010459e-01  -1.3170297e-01  -5.8631247e-02   1.9697695e-02  -1.0647988e-01   4.6125885e-02   2.1563571e-02  -1.4726400e-02   4.1747045e-02  -1.8110559e-02   1.1429516e-02   2.2148439e-02   8.1210940e-02  -9.3515921e-02  -2.3205552e-02  -5.5064572e-02  -8.6681453e-02   1.3041830e-01   5.5801412e-02  -6.9253133e-02   1.8013223e-01   1.6284044e-02   5.2512397e-02  -1.1173936e-03  -8.8879965e-03  -3.6030406e-02   7.0452066e-02   4.9853082e-03  -6.6508613e-02  -3.5755669e-02   3.2652586e-03   1.0985676e-02   5.7483556e-03   2.6235180e-02  -3.1427902e-04   4.5681637e-02   1.3264589e-03  -1.0146501e-01   1.1375228e-02  -4.8124928e-02   1.3360664e-01   1.0622381e-02   2.4896860e-02  -1.0323491e-01  -8.1021730e-02  -1.6177396e-02   5.4330653e-02   1.1396332e-01  -3.9504570e-02   3.3158597e-02  -6.4823371e-02  -1.5021430e-02   2.3652102e-01  -2.3626965e-02  -1.5696821e-01   4.8940190e-02   2.2353820e-02  -1.0100875e-01   9.1598892e-02   3.1707074e-02   1.3048126e-01   1.6879220e-01   0.0000000e+00  -1.2168260e-02   2.5083763e-01   5.0680635e-02   1.2607936e-01  -1.1295171e-02  -4.0978258e-02  -2.1785904e-03   4.4503500e-02  -1.7820740e-02  -4.3820193e-02
   9.3348069e-02  -2.8775940e-02  -3.6644509e-02  -4.9982061e-02   4.5986843e-02  -3.7555549e-02   4.3216337e-02   4.9665547e-02   1.7520299e-02   2.6935700e-02   1.4874952e-02   2.1383636e-02   1.5745736e-02  -4.9634335e-02  -1.6360899e-02  -4.6225074e-02   1.0266050e-01  -3.4341940e-02  -2.5371318e-02  -2.2313019e-02   1.2701571e-02  -6.2637726e-02  -7.8309040e-02  -4.9820228e-02   1.2280780e-01  -6.1467875e-02  -6.5208790e-02  -5.1535361e-02   1.0461555e-01   2.3972450e-02   2.2777267e-03   7.2841098e-02  -4.1458869e-03  -8.6468225e-02  -2.0507268e-02  -3.3337852e-02   5.2803560e-03  -1.9980385e-02  -1.5058478e-02  -1.2491029e-03   2.9633931e-02   3.6638132e-02   9.4239971e-03  -7.6231834e-03   7.5197025e-02   1.4574517e-02  -4.8596478e-02   4.3171451e-02   5.3183301e-02   2.0052617e-02  -8.6384084e-02   2.9307026e-02   1.0065437e-01   8.6477665e-03   6.1558863e-02  -8.4653402e-02   7.7710367e-02   1.3584871e-02   2.2317491e-02  -8.7712750e-03  -3.0882037e-03   3.1832665e-02   1.4897214e-01  -2.4015733e-03  -1.0672124e-01   9.3337604e-02   2.2930731e-02   4.1178326e-02   6.4538922e-03  -3.0879357e-02   6.6113457e-02   4.2250478e-02   1.7879383e-02  -6.8110750e-03  -2.6472739e-02  -3.0468307e-02  -4.3149840e-03   6.1433973e-02   1.9251208e-01  -1.2168260e-02   0.0000000e+00   1.0125061e-01   7.1522369e-03   8.0757010e-02   7.9864914e-02   1.8418393e-02   9.8773398e-03  -9.5669981e-03  -1.2996874e-03  -1.9168024e-02
   4.6098152e-02   1.1031751e-01   4.4018627e-02  -9.0210185e-02   1.7830691e-02   3.2171176e-02  -1.1679366e-02  -9.6548995e-03   6.4965894e-02   2.3343521e-03  -5.1756819e-03   7.0207253e-02  -2.9598290e-02  -4.2539048e-02   1.3486241e-02   1.3864723e-02   3.4203923e-03   7.5561201e-02   1.6310374e-02   7.5073543e-02  -7.7956017e-02  -8.6689811e-02   4.9930257e-02  -3.4919282e-02   3.2053941e-02   2.1148949e-02  -3.7286706e-02  -1.3420086e-02   8.7273307e-02  -1.2465435e-03   8.3792753e-02   4.8030241e-02   9.2060482e-02   6.5423013e-02   7.7687757e-03   3.0525255e-02   2.1916325e-02   1.3810730e-01   1.5720860e-03   1.4839292e-02  -7.0783876e-02   5.6116657e-03  -5.9080819e-03  -3.1524567e-02   8.4690081e-02   5.7857090e-03   8.5080216e-02  -1.1872366e-02   1.9203754e-02   2.8393495e-03  -1.3566078e-02   7.2663248e-03   7.2844527e-02   4.9288610e-03  -1.5943455e-02   9.9418582e-03   2.5544657e-02   7.8854392e-02   3.5256192e-02  -1.4240110e-02   4.2718814e-03   3.0377207e-02   4.8980380e-02   2.1087247e-01   2.4527039e-02  -2.8629660e-02  -2.9093880e-02  -3.5715128e-02  -1.1023789e-01  -6.3618454e-02   1.8186406e-02  -4.6521472e-02   2.8857105e-02   1.8576769e-02   3.7154415e-02   1.2169615e-01  -6.3451527e-02  -3.3123168e-02   4.0216236e-02   2.5083763e-01   1.0125061e-01   0.0000000e+00  -1.0621779e-01   9.5652265e-02   1.8863621e-02   1.1625046e-01   2.9312879e-02   4.4419447e-02   3.9273842e-02   3.2811427e-02
  -6.3085436e-02  -5.9831449e-02  -3.4420259e-02   5.0827035e-02   3.1103511e-02   8.9357195e-03  -3.9241813e-02  -1.1920192e-01  -7.5585394e-03  -7.4459505e-02   8.4267770e-02  -5.5682545e-02   1.4547072e-01   6.2932436e-03   1.1843000e-01  -5.8132560e-02   1.0807042e-01  -2.5078689e-02   3.7651908e-02  -4.2729115e-02   6.1463414e-02  -7.7823699e-02   3.8006079e-02   6.0290529e-02  -1.2847742e-02  -2.9867962e-02   2.2323088e-02   5.6936717e-02   1.5223512e-02   1.0189118e-01  -1.4719518e-02  -5.5796677e-02  -5.7597312e-02   4.8136263e-02   2.3146577e-03   4.4400077e-02  -1.5467996e-02   1.9560865e-01  -1.1065643e-03  -4.3840883e-02  -1.8816653e-02  -6.7300813e-02   1.8003370e-02  -4.9794093e-02   1.2985743e-01  -3.1483706e-02   3.5805131e-02  -7.7512124e-02   9.9304475e-02   8.3951329e-03  -9.3273141e-02  -3.7848887e-02  -1.1582970e-03   1.2678294e-04  -1.2312228e-01  -1.4160990e-02  -3.0090560e-02  -4.3472466e-02  -3.1136139e-02  -1.9229079e-02  -3.0006849e-02   7.6909451e-02   3.0893608e-02  -1.4425820e-02  -3.2575044e-02   6.3041032e-02  -4.7308428e-02  -7.0444144e-02  -1.6012797e-02   4.8098717e-02   1.4670763e-02   6.5028802e-02  -3.2804543e-02  -1.5410892e-02   4.7814923e-02   5.8842979e-02  -1.3908538e-01  -1.7195225e-02   4.6057689e-02   5.0680635e-02   7.1522369e-03  -1.0621779e-01   0.0000000e+00   2.2393104e-01  -3.8658742e-02  -6.3052164e-02   3.9820558e-02   3.0681504e-01  -2.0483713e-02   7.2242164e-02
   2.2695238e-02   3.2415532e-02  -4.1524401e-02  -8.5516918e-02  -6.3349680e-02  -5.1763616e-02  -2.9927178e-02  -4.8915597e-02  -1.3210641e-01   1.8070820e-02  -4.1569365e-02   6.5137514e-02   1.5089082e-02   3.7564478e-02  -1.6939344e-02   2.9350798e-02   3.0168200e-02   4.3370137e-02  -3.4367362e-02   2.3832087e-02  -1.7195789e-02  -1.1502705e-02  -6.2538508e-02  -5.9236722e-02   5.8604330e-03   3.3421842e-02   8.2979172e-02  -3.8109969e-02  -3.2863163e-02   5.3184350e-02   1.2249088e-01   4.9237368e-02   3.8970373e-02   1.1736091e-01   1.2494084e-01  -5.3881288e-02  -2.3299906e-02  -4.0728444e-02   6.3495211e-02  -3.1449038e-02   1.0268318e-01  -7.2008604e-02  -5.1750988e-02  -5.1002961e-02   6.8425954e-02   7.0875151e-02   6.9842249e-02   8.5801748e-02  -4.2354214e-03   2.1392256e-04   8.3689940e-02   3.0243689e-02   7.6728957e-02   2.2124292e-02  -2.1524334e-03   5.3733351e-02   1.3171019e-02  -5.8509520e-02   1.4172302e-02  -1.5114093e-02  -2.8387136e-02   6.3781909e-02  -3.2975270e-02  -1.0662518e-02   2.9254105e-02  -6.6824533e-02  -5.8578267e-02  -1.3243891e-02   1.1810060e-01  -1.4267146e-01  -9.6914134e-02  -1.4083590e-02  -6.1455707e-02   9.2897112e-03   1.9651075e-01  -3.8802980e-02   1.1544739e-01   1.0831570e-01   9.2244251e-02   1.2607936e-01   8.0757010e-02   9.5652265e-02   2.2393104e-01   0.0000000e+00  -4.0776293e-03   4.1074754e-02  -1.6181204e-01   1.2295592e-01   8.1231001e-02  -1.8106171e-02
   2.5896253e-02  -9.2296012e-03   5.0893832e-02   3.5458301e-02   5.3211652e-02  -3.8513698e-02   3.2053572e-02   3.3768876e-02   4.2336850e-02  -4.8285162e-04  -8.2947792e-03   2.1564729e-02   6.6382831e-02   4.5373498e-02   1.9616362e-02  -1.7504053e-02  -4.4751681e-02   4.1895116e-02   1.5222695e-02  -1.0212057e-02  -1.9629044e-02   1.6319787e-02   5.2997033e-02   3.2901225e-02  -5.6154758e-02  -3.8633349e-03   3.0490465e-03  -1.5587325e-02  -3.3679988e-02  -9.9894564e-03   4.6651707e-02  -3.1418353e-02   4.5394163e-02   5.1486979e-03   9.9107893e-02   6.6878097e-03  -2.9111503e-02   3.3251522e-02  -7.8668785e-02  -7.1967553e-03   8.9794472e-02   4.3123855e-02  -7.2214612e-02   4.0882963e-03   6.3044423e-02   2.4667799e-02  -1.4069075e-02  -9.2381825e-03  -2.7354760e-02  -2.4127662e-02  -5.3121438e-02   1.2134181e-02   1.9001829e-02  -5.4839188e-03   3.4488321e-02  -4.5686803e-02  -2.0126956e-02   1.4922901e-02  -5.7639107e-02  -4.5647439e-02  -5.2768952e-02  -2.7523273e-02   1.8684812e-02  -7.5256074e-02   5.1400589e-02  -3.1349981e-02   4.4869255e-02   2.3415296e-02  -4.2515921e-02  -4.2937139e-02  -7.9308049e-02   9.1108282e-02   4.2360791e-02  -3.4193927e-02   1.4289280e-02  -6.5366331e-02   9.5242266e-02   1.4004697e-02   6.6840332e-02  -1.1295171e-02   7.9864914e-02   1.8863621e-02  -3.8658742e-02  -4.0776293e-03   0.0000000e+00   1.3952530e-01   1.1173139e-02   6.2140434e-02  -1.1075611e-02   2.2983573e-02
  -6.4852990e-02   1.0318390e-01   2.5953260e-02   2.2840102e-02  -4.6788007e-02   6.1004406e-03  -5.7341328e-02  -3.0456126e-03  -8.4796380e-02   1.0614426e-01  -7.4689738e-02   7.5948469e-02  -2.3119868e-03  -5.1759053e-02  -3.8146385e-02  -4.0697585e-02   6.4442911e-04  -2.6185162e-02   6.6862429e-02   2.3861537e-02   3.1767123e-02   4.9735116e-02   2.6122078e-02   7.9824620e-02  -2.2241695e-02  -1.5499691e-02   1.4231813e-02   6.0386318e-02  -8.7201288e-02  -2.5103274e-02   5.8664244e-02   1.1062708e-01  -3.1969054e-02  -2.2414189e-02   3.1751953e-02   2.0508254e-02  -2.0221283e-02   1.0485572e-02  -7.0984541e-02   4.8939851e-02   1.6946906e-02   1.1565216e-01  -2.0955376e-03  -3.1175562e-02   1.0733611e-01   9.7543758e-03   3.2913304e-02  -6.9455598e-02  -2.8124842e-02  -7.8922056e-02   3.2482173e-04   2.3817442e-02   3.2566924e-02   3.8558383e-02  -1.2647794e-02   2.9610696e-02   1.7880784e-02   4.9475144e-03   9.4973118e-03  -1.0124560e-01   2.3567887e-02  -2.2514455e-02  -8.5586215e-02   4.3522599e-02   8.2177688e-02   4.8338021e-03   1.4866607e-02   7.8767972e-02   6.4946165e-03   2.1735850e-02  -8.2847951e-03   6.9972626e-02   1.1649139e-01   2.3216419e-02  -6.4503441e-02  -5.9907882e-02  -2.8423686e-02   5.1372951e-02   6.6773222e-02  -4.0978258e-02   1.8418393e-02   1.1625046e-01  -6.3052164e-02   4.1074754e-02   1.3952530e-01   0.0000000e+00   2.2444140e-02   1.0481727e-01   3.2616316e-02   1.6363535e-01
   3.1619191e-02   1.9510386e-02   4.0495413e-02  -4.6902012e-02   7.9374230e-02  -1.1108233e-01  -1.0759441e-01  -8.6974017e-03   1.1118459e-01  -1.8080116e-02   7.1035263e-02   3.1048415e-03   6.6205203e-03  -1.0923433e-02   8.4903611e-02   1.0785205e-01  -2.4530302e-02   5.5519600e-03  -7.0597604e-02  -2.0597937e-02   1.9233218e-02  -3.2717141e-02   5.5375435e-03   3.7994722e-02   7.6148112e-02   8.7979068e-02   4.6734547e-02  -2.3672245e-02   1.2352922e-01   7.4084974e-02   1.2635081e-03  -5.3180838e-02  -3.8452179e-02  -4.6933616e-02   5.4055957e-02  -4.7240264e-03  -1.5991187e-01  -1.0325496e-01   5.2290289e-02   1.3159673e-01   2.5816497e-02   1.0127261e-01   2.8655679e-02   4.5052086e-02   3.1678986e-02  -2.1677145e-02  -9.2572926e-02  -3.5954172e-02   1.3989718e-01   7.9345125e-02   6.4272478e-02   2.5938883e-02   1.1828170e-02   7.2783394e-02   4.4668283e-02  -1.2063618e-02  -3.1385561e-02   5.5233913e-02  -6.0797226e-02   1.0503198e-03  -9.0021795e-03  -3.0577815e-02  -2.5761952e-02  -1.7848851e-02  -8.9168972e-02  -1.7472778e-02   8.4167834e-02   3.0665231e-02  -5.6668698e-02  -4.9358969e-02  -1.5873216e-01   4.7973537e-02   1.2829377e-01   3.2275045e-02  -1.1949546e-01  -1.6456222e-02   1.0250045e-01  -3.0070122e-02   4.3067323e-03  -2.1785904e-03   9.8773398e-03   2.9312879e-02   3.9820558e-02  -1.6181204e-01   1.1173139e-02   2.2444140e-02   0.0000000e+00  -1.1412705e-01  -1.9251899e-02  -2.5865836e-03
   2.2586598e-02   9.2895722e-02   1.8530857e-02  -8.0243337e-02   3.8643486e-02   5.6754497e-03  -3.2310776e-02  -2.5612218e-02  -1.5070508e-02  -3.1343015e-02  -8.1905835e-02   1.3834972e-02  -3.2730325e-02  -4.0546040e-02   3.7430824e-02  -5.5146455e-04   3.3755869e-02  -1.3813755e-02   4.1370786e-03   2.8115238e-02  -3.1784300e-02   5.7319677e-02  -5.2040787e-02  -8.4044519e-02   2.2842511e-02   1.4400686e-04   2.6405953e-02   5.8320598e-02  -2.5090376e-02  -1.4897733e-01  -7.8332322e-02  -8.3455764e-03  -3.9334184e-02   2.8240749e-03  -2.4530315e-02  -4.6596170e-02  -1.7769255e-02  -1.7041809e-02   3.5688988e-02   6.8428191e-02   7.0419455e-02  -3.7163579e-02   2.8791640e-02   4.5672223e-02  -1.0435613e-01  -3.5065657e-02  -1.5741461e-01   4.0367237e-02  -2.7906596e-02  -3.9410147e-02  -1.6850294e-02  -5.1730591e-02  -8.6350431e-02  -9.4468583e-02   1.0236841e-01  -3.0492109e-02  -4.2715366e-02   8.7363040e-02  -2.5443834e-02  -2.2645517e-02  -1.3157256e-01   4.0303394e-02  -1.3245328e-01  -2.1368704e-02   1.7930846e-02   1.5696281e-02  -1.5650060e-02  -3.5196368e-02  -8.7511883e-02  -7.5917935e-03  -1.8219448e-02  -8.2086409e-02  -9.2078603e-03  -4.7382269e-02  -9.1870775e-02   3.6337058e-02   9.4644521e-02  -9.8322854e-02  -2.8837555e-02   4.4503500e-02  -9.5669981e-03   4.4419447e-02   3.0681504e-01   1.2295592e-01   6.2140434e-02   1.0481727e-01  -1.1412705e-01   0.0000000e+00   9.4030594e-03  -4.9698280e-03
   3.3983429e-02  -6.8756984e-03   1.8521340e-02  -8.4346271e-02  -5.6409271e-02   5.7118386e-02   1.3666540e-02  -3.2910071e-03   6.8088316e-02   7.7762945e-02   5.7306515e-02  -5.2920278e-03   2.1693293e-02  -1.3141860e-02  -2.3161320e-02  -2.8477092e-02   3.8873992e-02   2.0087431e-03   5.1477251e-02  -2.2941068e-02   5.5984810e-02   1.1875550e-01   6.6638718e-03  -3.0663204e-02  -5.5486958e-03  -1.6659705e-02  -4.4006851e-02   9.1621401e-02   4.5503372e-02  -3.0312500e-02  -2.0735748e-02  -3.7165176e-02   5.1721183e-02  -3.9598750e-03   3.0733628e-02  -5.1944508e-03  -4.4341875e-02  -3.3073839e-02   3.7382777e-02   1.1409678e-02   9.5180083e-02  -4.8620976e-03  -3.2179291e-02  -2.8476442e-02   1.6593601e-02  -3.9176868e-02  -1.5535768e-02   2.7107599e-02  -5.6990732e-02   3.1647828e-02   2.3114514e-02   6.0814128e-02  -1.6419565e-02  -7.9730118e-02  -2.4276587e-02   1.4537280e-02  -6.3235881e-03  -5.0861180e-02   2.5461819e-02   2.8161805e-02   4.1944559e-02   6.2755879e-02   2.1018060e-02   9.4556400e-02   2.1802284e-02  -1.1029231e-01   1.3655020e-02  -3.8370724e-02   5.1898680e-02  -8.3799727e-03  -2.1496408e-02   8.1683783e-02  -1.0026090e-01   2.0373686e-02  -4.9904661e-02  -3.5170179e-02   6.4679943e-02   7.6420149e-03  -1.0929858e-02  -1.7820740e-02  -1.2996874e-03   3.9273842e-02  -2.0483713e-02   8.1231001e-02  -1.1075611e-02   3.2616316e-02  -1.9251899e-02   9.4030594e-03   0.0000000e+00   2.0424666e-02
  -8.8644020e-03   6.4349949e-03  -2.0943448e-02  -3.5511982e-02   4.9902301e-03   5.9562272e-02  -5.8254498e-02  -2.8622815e-02  -6.9366643e-02   6.7172351e-02  -2.8398524e-02   4.8242320e-02   2.2761212e-03  -1.8444325e-02  -1.1383330e-02   3.4357073e-02  -9.5996415e-02   4.1942235e-02   2.6967313e-02   3.6392672e-02   8.4479153e-02   4.5805829e-02  -2.4634169e-03   2.8380085e-02   4.8830680e-02   3.0330289e-02  -2.6048299e-03  -8.8315081e-03  -2.5802030e-02   1.0060388e-01   4.8784395e-02   1.6699928e-02  -7.6646245e-02   3.1037188e-02   2.2550604e-02   4.7347667e-02   1.9502273e-02   1.4743506e-02  -1.6264030e-01  -1.9387517e-02   6.2096433e-02   1.1888233e-01  -2.5391758e-02  -7.1659009e-03   1.2331330e-02  -3.8898294e-02  -6.2273060e-02  -5.9055980e-02   8.3697220e-02  -6.5071178e-02   7.2155523e-02   1.1448515e-02   8.4459121e-03   5.0024742e-02  -1.2301700e-02   2.4339469e-02   1.6529638e-02  -2.2947061e-02   7.2731468e-03  -8.5805633e-02   1.7153289e-02   6.0811973e-02  -5.2542084e-03   3.0558023e-02  -9.9466549e-03   8.4868973e-02  -1.0540415e-02   1.9274363e-02   6.2046270e-02  -5.4974527e-02  -1.1149412e-02  -8.4969119e-02  -4.5390388e-02   5.9737159e-02  -5.4279684e-02  -5.7007008e-02  -7.2598665e-02   6.1747657e-03  -1.9426042e-02  -4.3820193e-02  -1.9168024e-02   3.2811427e-02   7.2242164e-02  -1.8106171e-02   2.2983573e-02   1.6363535e-01  -2.5865836e-03  -4.9698280e-03   2.0424666e-02   0.0000000e+00
