# Supplementary material for: Autistic traits and individual brain differences: functional network efficiency reflects attentional and social impairments, structural nodal efficiencies index systemising and theory-of-mind skills
Source: Mol Autism. 2021 Jan 21;12:3. doi: 10.1186/s13229-020-00377-8 (PMC7818759; doi:10.1186/s13229-020-00377-8)
Supplement: Supplementary file 8 — Additional file 8. Connectivity matrices. Connection matrices and functional correlation matrices for each subject, as floating-point values in ASCII text format, and MATLAB code for producing these. [file 13229_2020_377_MOESM8_ESM.zip › Paul_Arora_et_al_data/Physiological/BBC/DTI_rsfMRI_ConnectivityMatrices/connectivity_matrices/Netmat_rsfMRI_aal90_subj29.txt]

   0.0000000e+00   5.5008600e-02   5.0472494e-02  -2.6802803e-02  -2.8014201e-03  -1.6334088e-02   1.2049584e-02  -7.9380850e-03   2.9530920e-02   4.0290075e-02  -2.8015801e-02   1.0645352e-01   6.0244438e-02  -4.2500716e-02  -2.4549486e-02  -5.5804845e-02   1.3313927e-03   6.6313319e-02   9.9011482e-02   4.8258152e-02   4.3203518e-02   9.8342423e-02  -5.2440009e-02   2.2094378e-02   5.8157165e-03  -1.5034603e-02   2.5391338e-02  -3.6544925e-02   1.3142997e-02   2.8359459e-02  -6.8040441e-02   5.9430784e-03   1.6081173e-01   5.1330473e-02   2.5999147e-03   2.5550056e-02   7.3295118e-02  -6.5438714e-02   3.3684323e-02   6.0818850e-02  -3.0102441e-02  -3.5069927e-02   1.3286773e-04   4.3039593e-02  -4.6001863e-02  -1.2407013e-02   1.0326447e-02  -2.7900493e-02   4.8957305e-02  -1.0995429e-02   3.5937904e-02   4.6082449e-02   7.9921098e-02  -8.2364266e-02   4.9883245e-02   1.3765893e-03   2.6891151e-01   8.3948739e-02  -4.1086688e-02  -1.4979880e-02  -2.2605246e-02   1.6233354e-02  -4.8376761e-02  -1.1228014e-02  -7.9634979e-03   1.5334376e-02  -8.4438019e-02  -3.9731971e-03   7.2563262e-02  -4.1008063e-02  -5.9462965e-02  -1.5192911e-02   7.8750092e-02   7.7139006e-02  -3.9269859e-02  -7.0237171e-02   4.9255659e-02  -1.0123586e-02  -6.0861387e-02  -9.1847174e-02  -6.0529138e-03   6.5298415e-02   2.9884165e-02  -8.3891798e-02   5.8850690e-02   3.3262461e-02   1.0679279e-02   1.0225213e-01   4.6637958e-02  -2.0537778e-02
   5.5008600e-02   0.0000000e+00  -2.0065711e-02   1.3967241e-02  -6.5135487e-02   4.6168962e-03  -2.1251978e-02  -5.6955804e-03  -4.4979524e-02  -8.8274652e-02   3.6042838e-03   5.2270364e-02   5.4111436e-03  -1.0023628e-02  -1.8978305e-02   1.4063996e-02   1.2473444e-02  -4.9756900e-02   6.1975988e-02   8.6780799e-02  -5.0148031e-02   3.0712703e-02   1.4976685e-02   1.2316774e-03   1.0096663e-02  -2.9232905e-02   1.4070692e-02   7.2684682e-02  -2.8084318e-02   7.1541823e-03  -3.2919035e-03   4.4725147e-02   4.7782587e-02   1.1108762e-02   1.4977416e-02  -6.8679427e-02  -4.9958302e-03   1.4978805e-02   1.1509073e-03   3.4588396e-02  -2.4550583e-02  -8.5273412e-02   1.3903561e-02  -5.8198874e-02   2.7723538e-02   3.8703510e-02  -9.4439722e-03   1.5730088e-02   3.8792489e-03   2.5285414e-02   2.7586454e-02   2.3544333e-02  -1.3082390e-02  -3.9942071e-03   3.6863973e-03   1.6091519e-02  -1.6842395e-02   1.2481882e-01   1.1369024e-02   5.4573239e-02  -4.9185908e-02   1.5498018e-01  -6.2780198e-02   6.1435221e-02  -6.0154013e-02  -4.8679609e-02  -4.2443789e-02  -6.5287062e-02   8.5616005e-02   4.9987874e-02  -5.8376044e-02  -3.3250778e-02   5.0227036e-02  -1.7196935e-03  -4.6440311e-02   9.3761278e-02  -9.8198891e-02  -1.6289325e-01   3.1683090e-03  -1.3684205e-02  -2.5672534e-02  -8.0525224e-03  -1.7449352e-02  -4.7912572e-03  -2.7684520e-02   1.0981442e-01  -3.5158571e-02  -2.3914853e-02   1.2707260e-02  -4.5495054e-02
   5.0472494e-02  -2.0065711e-02   0.0000000e+00  -1.4035266e-02  -2.3758837e-02   6.3874313e-02   1.0898850e-01   1.2591384e-01   9.9266941e-03   5.7726076e-02   5.2484972e-03  -5.3285892e-02  -5.2805410e-02  -1.4013920e-02   2.2893747e-02  -6.0686177e-02  -3.4749502e-02  -8.9804956e-02  -5.3656725e-03   2.0204737e-02  -4.0879865e-02  -6.4274083e-02   4.3804966e-02  -1.2238446e-01   1.1578066e-01   1.3509077e-01   3.1923175e-02  -6.5574181e-03  -1.3198106e-03   1.9584129e-02   7.1323615e-02  -5.9496593e-02   6.8777420e-02   5.7954871e-02  -4.9483589e-02  -1.6693426e-02  -2.9985631e-04  -6.1761250e-02  -2.0995895e-02   2.8594083e-02  -4.8598012e-02  -6.2567217e-02   2.5186373e-02  -1.6075605e-02   2.6343918e-02  -1.1745489e-02  -5.6628876e-03  -8.0872439e-02  -4.4166440e-02   2.6761854e-02  -1.6129065e-02  -1.0917555e-02  -1.4498407e-01   5.0148289e-02   1.3894225e-02   7.3478988e-03   2.2320829e-02  -6.3355641e-02   2.1522149e-02  -6.5975245e-02   5.3807186e-02   1.8526796e-02   4.3274248e-02   4.0898692e-02   1.8983109e-01   2.9658303e-02  -3.5805175e-02   7.2694443e-03   1.0351245e-02  -3.5214716e-02   4.4299657e-02  -8.1751647e-02   4.8066181e-02  -1.6734234e-03  -9.3888591e-02  -3.4476211e-02   9.5852232e-03   4.2339191e-02   1.8286009e-02  -7.0806254e-02   1.4808019e-03  -2.3197264e-02   3.5961279e-02  -5.1410587e-02   4.8953159e-03  -4.8730794e-02   1.1594513e-02  -1.0430138e-02  -7.1018655e-03  -4.6699855e-02
  -2.6802803e-02   1.3967241e-02  -1.4035266e-02   0.0000000e+00  -4.3763936e-02   1.9653850e-02  -8.5573000e-03   1.8022677e-01  -5.6966220e-02  -6.6841602e-02   4.2786830e-02  -2.8407393e-02  -3.1254037e-03  -2.3702014e-02   2.8638276e-02   1.9353121e-03  -2.0541696e-03   7.1911923e-03   4.3117052e-02   1.3759903e-01   9.0333876e-02  -1.0129275e-01   2.1435037e-02   2.4939081e-01   4.7521361e-03   1.1409939e-01   1.3791794e-02   1.0435694e-01  -1.7011202e-02  -6.0345275e-02  -7.0329748e-02  -7.1217141e-02  -2.2432696e-02   4.0848154e-02  -1.5967395e-02  -4.9303249e-02   1.0135463e-02   1.8607010e-02  -4.5000266e-02   4.3629940e-02  -7.7538669e-02  -1.7832475e-02  -6.1464914e-02   3.8142598e-02  -6.3392356e-02   6.3413655e-03  -4.2802388e-02  -1.2786399e-02   4.7480170e-03   3.0082746e-02   2.1024123e-03  -4.5888115e-02   7.8201209e-02   6.9192587e-03   1.4884188e-03  -3.5380159e-02   4.4478255e-02  -2.4155665e-02  -3.5907506e-02  -1.7371621e-02  -3.9614088e-02   2.7221677e-02  -2.2988144e-02   6.6302695e-02   7.3931737e-02   1.8226089e-02  -5.5436195e-02   3.4182518e-03  -4.1035445e-02   5.9372630e-02  -1.2287583e-02  -5.8810365e-02  -1.8612312e-02  -2.4358481e-03   1.2084762e-02  -4.8992249e-02  -3.0026930e-02  -3.1508483e-02  -1.8626185e-02  -5.1730959e-02  -3.0053187e-02  -4.8540513e-02  -1.8612537e-02   4.4310605e-02  -1.7501544e-02   3.0269989e-02  -1.4928404e-02   9.4916959e-02   1.5478085e-02   8.2723023e-02
  -2.8014201e-03  -6.5135487e-02  -2.3758837e-02  -4.3763936e-02   0.0000000e+00  -1.4921981e-02  -1.2288387e-02  -7.4686830e-02   1.4193475e-01   1.8336598e-02   2.9275359e-02  -5.4765223e-02   1.2577626e-02   2.2438126e-02   1.1753641e-01   2.2121968e-02  -3.1979830e-03  -3.8037360e-02  -6.2979887e-02  -1.6937584e-03   7.5815515e-02  -8.4329942e-02  -6.0209723e-02  -2.5518420e-02   1.7174728e-01   1.5244483e-02   1.1096590e-01  -3.0319416e-02  -3.7523902e-03  -8.6765021e-03  -1.7141746e-02  -4.5182655e-02  -2.9097783e-02  -3.3243906e-02  -5.8746376e-02   2.6512537e-03  -1.0463708e-02   3.1660857e-02  -3.4012730e-02   1.9372968e-02  -1.2594577e-01   2.0826612e-02  -4.6042292e-02  -5.2893761e-02   9.2845733e-02   7.2439483e-04   3.5461791e-02  -1.0476685e-01   2.2897747e-02  -3.6576812e-03  -3.1607282e-02  -7.0272813e-02   6.3416247e-02   6.4352696e-02  -2.5562409e-02  -6.3287439e-02   3.2249648e-02   4.9563753e-02   4.7695513e-02  -4.3195992e-02  -1.9935446e-02  -3.7616031e-02  -1.0131140e-02   3.7417982e-02  -6.2034287e-02   2.0820219e-02  -4.7724752e-02  -3.7379883e-02  -6.4060775e-03  -1.0255296e-02  -1.2443095e-01   8.9435228e-02  -2.5242930e-02  -1.6175446e-02   1.0761424e-02  -7.5355797e-02  -7.0077242e-03  -4.3316021e-02  -3.9605209e-03   1.7851176e-02  -2.3900188e-02   3.3471029e-02  -1.5545348e-01  -9.6709064e-03   4.3285677e-02  -3.8432590e-02   8.3240863e-02   4.3575233e-02  -3.3962506e-02   2.0683590e-02
  -1.6334088e-02   4.6168962e-03   6.3874313e-02   1.9653850e-02  -1.4921981e-02   0.0000000e+00  -3.5721311e-02   8.2002702e-02   8.7928095e-02   1.2359079e-01   2.6513421e-02  -9.0401115e-02  -3.8961885e-02  -1.6247223e-02  -7.3697343e-02  -2.8446256e-02   4.4729162e-03  -4.3787087e-03  -7.5529235e-02   1.3163194e-02  -3.9396911e-03   2.1358495e-01  -6.2830625e-02  -7.9454379e-02   6.3424801e-02   5.9884502e-02   5.1173979e-02   1.8666901e-01   9.8772716e-02   7.9283163e-02   2.7296837e-02  -3.2937342e-02  -6.1154670e-02  -3.0472961e-02   6.7863752e-02  -1.0222195e-02   6.4367067e-02   9.5425371e-03  -3.6630799e-02   3.1610352e-02   2.1753331e-02  -1.6364864e-01   3.3111417e-02   2.8583357e-02   5.3848090e-02  -4.7844431e-02  -3.7647859e-02  -3.2132637e-02  -2.4142812e-02  -2.1807850e-02   2.3569209e-02  -6.7400686e-02   1.9740589e-02  -3.6679604e-02   3.5973802e-02  -4.7106608e-02  -2.3435076e-02   1.8135820e-02   1.9620757e-02  -1.4491583e-02  -2.8116810e-02   5.2408044e-03  -5.6856707e-02   2.2318239e-03  -2.1183110e-02   5.8568112e-02  -6.5267194e-02   6.3094222e-02  -2.1157590e-02  -4.7870174e-03   5.7057775e-02  -2.7994168e-02   5.1082834e-02   3.2087495e-02  -4.0045473e-02  -1.0955415e-02  -5.0053304e-02   3.3790098e-02   1.7254060e-02  -9.8385727e-02  -5.9506749e-02   9.2285147e-02   7.1060618e-02   1.0820996e-02  -8.3850571e-02   9.3597725e-03   3.2756020e-03  -2.1369185e-02   4.8536998e-02  -4.3371873e-02
   1.2049584e-02  -2.1251978e-02   1.0898850e-01  -8.5573000e-03  -1.2288387e-02  -3.5721311e-02   0.0000000e+00   4.0584388e-02   4.6426697e-02   1.2180227e-01   7.4107720e-02   3.7798316e-02   1.4111317e-01   2.6267809e-02   9.5125008e-02  -4.3137951e-02  -2.5126519e-02  -1.1999159e-01  -1.0248139e-02  -6.2906097e-02  -1.0067300e-02  -2.4478655e-02  -1.5071006e-02  -8.5927360e-02  -5.5871472e-03  -2.7047042e-03   4.4995231e-02  -5.0354255e-02  -1.0257371e-01  -7.0000170e-03   4.8838021e-02  -1.7588079e-02   6.8616457e-02   2.1146755e-02   1.8636968e-02  -2.1814716e-02  -5.5541893e-02  -4.8476609e-03  -4.4087180e-02  -6.4296589e-02   3.6283994e-03  -6.0417235e-02  -1.8746438e-02   1.5736009e-02   6.1312795e-02  -2.7071624e-02   9.9594429e-03  -6.8588036e-02   9.0410162e-02  -3.0142800e-03  -3.2465066e-02   4.6502695e-02  -7.5473789e-02  -1.8275468e-02   2.3884258e-02  -5.5613774e-02  -6.2591354e-02  -4.4174379e-02  -4.3986323e-02  -3.2220364e-02   1.5910084e-01  -1.0703594e-02  -4.2646559e-02   5.6671510e-02   1.0572915e-01   1.7595929e-02   5.9806883e-02  -3.2914084e-02  -1.0767419e-02  -4.7786656e-02   3.2716709e-02  -7.1174796e-03   2.8278468e-02  -2.2648698e-02  -6.7367817e-02   2.7507999e-03   7.7717567e-03  -3.6171224e-02   5.5599757e-02  -3.4266990e-02   4.1900231e-03   5.7003190e-02   7.7256940e-02   8.0616525e-02   4.5600881e-02  -5.2334661e-02  -2.7144221e-02  -1.2713398e-02  -3.9662656e-02   2.4653726e-02
  -7.9380850e-03  -5.6955804e-03   1.2591384e-01   1.8022677e-01  -7.4686830e-02   8.2002702e-02   4.0584388e-02   0.0000000e+00  -4.0248241e-02   1.5595314e-01  -4.9261873e-02   3.8328458e-02   3.7925115e-02   4.0921026e-02   6.1929485e-02   5.4862740e-02   4.2207209e-02  -3.6480170e-02   2.5784860e-02  -7.4095575e-02  -1.4517391e-02  -4.6248947e-02   8.5107075e-03   3.0047763e-02  -6.3872750e-02   1.6832462e-01  -7.9373775e-02   5.9366902e-03   8.4158663e-03   1.7274478e-02  -8.4754433e-02  -3.1058846e-02  -6.0282769e-02  -2.9268363e-02  -6.2124515e-02   1.5284105e-03   1.4959761e-02  -3.0785799e-03  -9.6235780e-02   8.1322592e-02  -9.4121839e-02  -9.4797778e-03   7.4300815e-02  -2.9661754e-02   6.3804328e-03  -1.4028009e-02  -8.6485718e-02  -5.5648564e-02   1.9004098e-02   1.2847135e-02   9.7646117e-02  -6.4831532e-02  -1.2945537e-03  -1.4588246e-02  -1.3414715e-03  -4.1840244e-02  -2.2325744e-02  -3.6715405e-02   5.3754894e-02   3.2912993e-02   5.1080537e-03  -1.8991118e-02   7.4330931e-03   3.2399373e-02   9.8191742e-02   5.8139907e-02  -1.2247547e-01  -2.2044058e-02  -2.5516962e-03  -1.4779528e-02   2.9023355e-02  -2.6300688e-02  -1.8906253e-02   3.2628413e-02   2.6468450e-02  -1.1204376e-01  -3.0636894e-02  -2.3697132e-02   7.6004045e-02  -3.9745802e-02  -2.0236037e-03  -5.9040482e-02  -4.0496220e-02   5.7086245e-02  -3.9955600e-02   2.0444580e-03  -7.0378023e-02  -4.7351687e-02  -1.3560449e-02  -3.3199607e-02
   2.9530920e-02  -4.4979524e-02   9.9266941e-03  -5.6966220e-02   1.4193475e-01   8.7928095e-02   4.6426697e-02  -4.0248241e-02   0.0000000e+00   5.1229843e-02   3.4949341e-02   1.1326536e-01   3.4663098e-02   8.1692056e-02   1.7360577e-01  -4.2803961e-02  -3.9691226e-02   3.2479126e-02  -2.0409055e-02  -4.6766430e-02   6.6728689e-02  -3.2480566e-02  -4.1955521e-02  -2.5284503e-02   1.3603701e-01  -3.0684027e-02   7.6067517e-02   9.3156318e-02  -1.7539146e-03   6.8287716e-02   1.0092962e-01  -1.0898143e-02   1.9501427e-02   7.0456751e-02  -6.9542934e-02  -1.6000528e-02   1.6181715e-01   7.6859907e-02  -1.7996539e-02  -6.6754950e-02  -6.4269475e-02  -1.1776354e-01  -1.5120186e-02  -7.4565636e-03  -9.2020724e-02  -3.4077656e-02   7.5870594e-02  -1.0179352e-01   1.2452160e-01   1.4379182e-02   3.6106402e-02   1.6736769e-02   3.0088764e-02  -1.4557664e-02   2.1756057e-02  -8.7141599e-03  -3.1815141e-03   5.7591351e-03  -3.5447897e-02   3.2405663e-02   7.4221227e-03   9.6336461e-02  -7.3301986e-02   6.3588530e-02  -9.7929680e-02   9.6895268e-02  -5.5044245e-02  -5.6385361e-03  -5.3023420e-02   9.8661466e-03   3.3125025e-02  -6.0936207e-02   2.5954729e-03   5.1322551e-02   8.7690793e-02  -7.1827757e-03  -1.6461599e-01  -1.5837204e-03  -4.1508210e-02   3.6946453e-02  -3.8025445e-03  -5.1313864e-02   3.1714197e-03  -1.3523198e-01   7.4648606e-02  -1.1917406e-02   1.1882969e-02  -5.6688042e-02   1.3522123e-02  -1.4301356e-02
   4.0290075e-02  -8.8274652e-02   5.7726076e-02  -6.6841602e-02   1.8336598e-02   1.2359079e-01   1.2180227e-01   1.5595314e-01   5.1229843e-02   0.0000000e+00  -4.7371245e-03  -3.1456402e-02   2.4213848e-02   1.3317113e-01   5.7902110e-02   9.2746513e-03  -1.7767766e-02   3.2007515e-02   3.6717829e-02  -3.0890818e-02   1.4206005e-03   6.8773769e-02  -6.2023995e-02  -8.9960409e-02   8.9203758e-02  -7.4701399e-02  -2.4673611e-02  -7.3285082e-02  -6.3161626e-02  -1.9245202e-02  -1.5127718e-02   5.7884153e-02  -1.6507128e-02  -4.9032491e-02   1.6048744e-01  -3.3981552e-02  -2.7978618e-02  -8.7559169e-02  -1.0935041e-01   5.8021406e-02  -2.1943540e-02   3.3805389e-02  -7.2095672e-02   7.9373196e-02  -1.2548503e-01   1.7510704e-01  -8.0811856e-02   1.1203127e-01   1.0209444e-02  -4.9997356e-03  -8.1517814e-03  -1.5908379e-02  -1.1348900e-01   1.6573292e-02  -1.2126192e-02  -1.3914256e-02  -3.9920321e-02   4.8841789e-02  -1.0371097e-01  -7.2681242e-02   6.3510576e-02  -8.0104684e-03   9.5584272e-03   1.6019844e-02  -3.1554882e-02   4.3156739e-02  -6.9511260e-02   3.4485691e-03  -4.7562004e-03   5.8294435e-02   5.1284494e-02   7.1178962e-02  -3.5503196e-02  -1.4433791e-02   1.2911254e-02  -1.6344657e-02   1.2325874e-02  -1.0609588e-01   4.9712834e-03  -5.5631036e-03  -4.5969333e-02   7.1706799e-02   5.5438725e-02   8.4672032e-02  -4.1619949e-02  -7.5226733e-02   2.0065384e-02  -4.5059779e-02   3.0100526e-03  -4.3583936e-02
  -2.8015801e-02   3.6042838e-03   5.2484972e-03   4.2786830e-02   2.9275359e-02   2.6513421e-02   7.4107720e-02  -4.9261873e-02   3.4949341e-02  -4.7371245e-03   0.0000000e+00   5.3188108e-02  -2.0253262e-02   4.2502443e-02  -1.3308513e-01   3.2525018e-03   1.1799484e-01   1.7449131e-02   2.5604578e-02   5.6015429e-02  -3.0594671e-02  -2.9031775e-02  -5.9901910e-02   1.0906178e-02  -4.9328151e-03   2.5906519e-02   2.2279953e-02   2.5212104e-02   1.1059813e-01   1.0185586e-01   3.5697992e-02  -3.5121096e-03   1.1580905e-01   6.2390171e-02  -6.3179244e-02   2.1051657e-02  -1.4721598e-02  -2.6732406e-02  -1.1012415e-01  -3.1127333e-02  -1.0109103e-01   1.7386165e-01   2.2777918e-03   3.9714646e-02  -1.1839045e-03   1.0419408e-02  -1.9990571e-02  -2.8234986e-02   2.5000374e-02  -8.6571038e-03   3.4583171e-02   5.3840982e-02   4.3294323e-02  -6.2877813e-02  -9.1903406e-02  -8.0494873e-02  -3.7931593e-02  -2.0365822e-01   1.0492124e-01   1.4685393e-02   5.1419387e-02  -6.7501025e-02   1.0173995e-01   1.2444484e-01   7.5900505e-06  -8.0480261e-03   1.7906185e-02  -3.4761488e-02  -2.6406742e-02   3.0238724e-02  -1.7903467e-02  -1.3077764e-01   2.3976709e-02   6.8831041e-02  -3.2700560e-03  -1.7048409e-02  -9.2455283e-02   3.8224916e-02  -7.3772157e-02  -9.3924657e-02  -5.9772606e-02   2.7337756e-02   2.1149576e-02   1.2923920e-01  -3.2493389e-02  -1.1642965e-01   4.5092692e-02   2.8993430e-02   2.5541061e-02   6.5682315e-02
   1.0645352e-01   5.2270364e-02  -5.3285892e-02  -2.8407393e-02  -5.4765223e-02  -9.0401115e-02   3.7798316e-02   3.8328458e-02   1.1326536e-01  -3.1456402e-02   5.3188108e-02   0.0000000e+00   1.4125127e-01   2.8360992e-01  -8.2867872e-02   1.1504141e-01  -3.1923281e-02   1.6022125e-01  -1.7206097e-02   4.0040076e-02  -1.5111470e-02  -3.6038615e-02  -3.2271783e-02  -1.4054585e-02  -3.5081816e-02  -1.2050756e-02  -6.0911373e-02   8.6413695e-02   5.6264244e-02   8.3324357e-02  -2.2993637e-03   5.1681823e-02  -7.6284732e-02   1.9523701e-02   1.2037941e-02   3.1882108e-02  -1.3098108e-02   5.2093739e-02  -4.6821775e-02   1.7984993e-02  -3.6440306e-02  -8.3089623e-02   1.6209588e-01  -2.2325399e-02  -4.9225958e-03  -9.1613696e-02   1.1482415e-02   1.8422169e-02   2.3570005e-02   2.4075924e-02  -5.9969848e-02   7.1624176e-02   8.5746469e-02   6.6714686e-02  -4.4565211e-02   7.0816699e-02  -2.2004474e-02  -9.0523987e-02  -5.9841301e-02  -3.4318935e-02   1.4249670e-01   1.8180410e-02  -2.3538156e-02   1.4519924e-02  -3.5697209e-02   1.0336568e-01  -3.8305699e-02  -2.3777599e-02  -9.4515089e-02  -3.9318570e-02   8.4292699e-02  -1.4893960e-02  -3.3660394e-02   1.1680612e-02  -7.5178652e-02   4.3897653e-02  -6.6392489e-02  -7.0840271e-02   2.7179715e-02   5.9194758e-02  -1.9573649e-02   5.5074079e-02  -5.4033186e-02  -4.8265407e-03  -3.3242809e-02   7.8761188e-02  -1.9648130e-01   4.2368534e-02   1.5335325e-02  -3.6141591e-03
   6.0244438e-02   5.4111436e-03  -5.2805410e-02  -3.1254037e-03   1.2577626e-02  -3.8961885e-02   1.4111317e-01   3.7925115e-02   3.4663098e-02   2.4213848e-02  -2.0253262e-02   1.4125127e-01   0.0000000e+00   2.1958494e-02   1.3184605e-01   4.0855430e-02   4.6518912e-02  -4.4232582e-02   8.5950210e-02  -4.1770919e-02   1.9378296e-02   2.1890496e-02   8.6860252e-02  -3.0265357e-02   1.1990802e-02   1.7259515e-02   1.0360341e-01   3.8529554e-03  -3.9548861e-02   5.4966504e-02  -9.4971564e-02  -1.0729076e-02   2.1418543e-04   3.4937171e-02  -3.4281485e-02  -9.9472917e-03   6.7053914e-03   4.8007835e-02  -2.2328774e-02   1.1452671e-02  -4.3988790e-02  -1.7865078e-02  -7.4320967e-04  -6.5203433e-02  -4.9879759e-02  -5.5042452e-02   8.3868976e-02  -5.9871429e-02  -4.3400371e-02   1.7793274e-02  -2.9726860e-02   6.1092835e-02   8.6930525e-02  -1.2948438e-02  -2.2344755e-02  -2.7146261e-02  -1.4425543e-01  -1.5689634e-02  -8.8264739e-02  -2.4066670e-03   9.8775548e-03   3.4484476e-02   4.1653045e-02  -2.5946391e-02  -2.7266747e-02  -3.9083742e-02   9.5945730e-02   5.3217974e-02  -3.5917287e-02   1.3984823e-01  -5.3486490e-03  -9.9538270e-03   8.6564328e-02   6.8494317e-02  -7.6084912e-02   1.4065686e-02   4.5655480e-03  -4.2239318e-02   4.0847880e-03  -2.6522745e-02   4.1830068e-02   5.2325557e-02   1.0864534e-01   1.5004499e-01   4.6935878e-02  -5.8885720e-02  -7.4463299e-03  -7.8704751e-02   2.0943927e-02  -5.8028470e-02
  -4.2500716e-02  -1.0023628e-02  -1.4013920e-02  -2.3702014e-02   2.2438126e-02  -1.6247223e-02   2.6267809e-02   4.0921026e-02   8.1692056e-02   1.3317113e-01   4.2502443e-02   2.8360992e-01   2.1958494e-02   0.0000000e+00   2.5087213e-02   1.5417064e-01   2.7367977e-02  -3.0713994e-03  -8.7934919e-02  -2.5350747e-02  -8.1661372e-02  -1.9004444e-02  -7.7880698e-02   2.6678507e-02  -3.8397253e-02  -6.8431762e-02  -4.5743260e-02  -1.9310368e-02   2.9188549e-02  -5.3322044e-03  -4.7954635e-02   4.5653244e-02  -4.9179082e-02  -5.9729031e-02   2.5143694e-02   3.2455719e-03  -1.0242012e-02   2.4413088e-02   1.0082977e-02  -3.0858108e-02   4.3444839e-02  -8.2078695e-02   2.3335941e-02  -3.0028293e-03  -6.1262296e-02   1.8452110e-02   1.6476733e-02  -8.2703924e-03  -8.9069431e-02  -5.1449792e-02  -1.1873438e-03   2.1163921e-02   6.4279859e-02   7.7732232e-03   1.6186782e-02  -2.5316147e-02  -2.1914765e-02   3.3543198e-02  -8.4407642e-02  -6.2103486e-02   1.5046833e-02   1.1067216e-01  -3.9547468e-02  -3.0261640e-02   9.0890854e-02   1.3476556e-01   1.3702010e-03   2.1334516e-02  -1.3032567e-02   8.7232366e-02   2.8755788e-02   3.0935539e-02   1.8264142e-02  -1.8496828e-02  -5.6761500e-03  -1.4778683e-02   3.6236538e-03  -4.4364961e-02   2.0537638e-04  -1.9849803e-02  -2.1918053e-02  -3.0829870e-02  -8.9557241e-02   7.2970557e-02  -1.7924093e-02   1.5327526e-03   4.8433357e-02   1.6473642e-02  -4.4996698e-02  -3.2375454e-02
  -2.4549486e-02  -1.8978305e-02   2.2893747e-02   2.8638276e-02   1.1753641e-01  -7.3697343e-02   9.5125008e-02   6.1929485e-02   1.7360577e-01   5.7902110e-02  -1.3308513e-01  -8.2867872e-02   1.3184605e-01   2.5087213e-02   0.0000000e+00   8.0222170e-02  -3.2115968e-02  -4.2329014e-03   2.2578479e-02   3.9274707e-03   2.7161806e-02  -9.5589635e-02   1.4695454e-01   3.2750854e-02   8.7473375e-03   2.2508395e-02   7.0462577e-02   4.1583047e-02   8.1977442e-02   6.7316038e-02  -6.3491186e-02   4.5109036e-02  -1.8367489e-02   3.3489060e-02  -1.0972947e-01   5.5652202e-03   6.6488013e-02   2.4419662e-02  -5.0257289e-02  -7.2538261e-02   1.1785716e-02  -2.2197177e-02  -6.9284251e-02  -5.3154883e-04   1.2506846e-02  -1.3450737e-02   4.5404095e-02  -2.9734691e-02   1.4185887e-01   3.1261204e-02  -9.9955893e-02   4.7681425e-02  -1.7722954e-02   9.3834696e-02  -3.1246857e-02   5.2411769e-02   3.3916808e-02  -3.5338613e-02  -4.4491419e-02   2.6399101e-02   9.8931739e-03  -1.0336306e-01  -2.5971390e-02   1.7426047e-02  -3.0784388e-02  -1.7076426e-02  -2.5810448e-02  -1.0796088e-01  -9.1387458e-02   6.8943463e-02  -3.6267836e-02   1.1603930e-02   4.6820207e-02  -8.5473439e-02   5.2679537e-03  -6.5552666e-02   3.2303783e-02  -4.3777950e-03   9.7549685e-02  -6.0826915e-02  -2.7042142e-02  -8.7515117e-02   1.2058390e-01   1.6705648e-01   4.6976384e-02  -5.9989792e-02   6.7016122e-02  -1.4717524e-02  -9.5000898e-02  -3.3842285e-02
  -5.5804845e-02   1.4063996e-02  -6.0686177e-02   1.9353121e-03   2.2121968e-02  -2.8446256e-02  -4.3137951e-02   5.4862740e-02  -4.2803961e-02   9.2746513e-03   3.2525018e-03   1.1504141e-01   4.0855430e-02   1.5417064e-01   8.0222170e-02   0.0000000e+00  -6.6951092e-02  -5.8413030e-02  -7.4961618e-02   4.8767054e-02  -9.3625127e-03  -5.3483337e-03  -6.6609549e-03   2.2527629e-02   1.4191739e-02  -2.4776938e-02   1.7129804e-02  -2.1564595e-02   2.9732169e-02   4.7754309e-02   3.2298587e-02   5.0782513e-02  -3.1973640e-02   5.2811839e-02  -9.4555425e-02  -5.2247469e-02  -1.7495053e-02   5.9583360e-03   2.2242585e-02  -1.7888495e-02   2.4158545e-02   4.7134105e-02   7.0603742e-03   9.7293990e-03  -7.3683390e-02   6.9030583e-03  -7.6861540e-02   1.4858834e-01  -9.8842508e-02  -7.6351713e-02   2.5437867e-02  -3.4804990e-02   9.1745868e-02  -1.5159426e-01   3.0074459e-02  -8.2600468e-02   5.9587748e-03  -1.1234436e-02   2.3893190e-02   4.1181012e-02   1.7967955e-02   4.4911627e-02  -5.9028524e-02   6.7032064e-02   1.6417517e-02   4.2181777e-02  -2.5389720e-02   7.9018497e-02  -3.7389491e-02   4.7461130e-02   3.5850289e-02   3.3940460e-02  -2.6838086e-03  -2.3330952e-02   8.0329612e-02  -1.1325030e-01   6.4291362e-02   4.2701547e-02  -2.2296070e-02   1.5382217e-02  -2.3395851e-02  -5.3035116e-02   3.7204166e-02   1.7006888e-01  -5.3695775e-02   7.5681063e-02   6.9373765e-02   1.2508951e-01  -4.6353790e-02  -1.2214806e-02
   1.3313927e-03   1.2473444e-02  -3.4749502e-02  -2.0541696e-03  -3.1979830e-03   4.4729162e-03  -2.5126519e-02   4.2207209e-02  -3.9691226e-02  -1.7767766e-02   1.1799484e-01  -3.1923281e-02   4.6518912e-02   2.7367977e-02  -3.2115968e-02  -6.6951092e-02   0.0000000e+00   9.7258004e-02   2.9350932e-02   1.8780145e-02  -1.5471875e-02  -3.2837355e-03   5.1426460e-02  -1.4221943e-01   4.9087566e-02   5.3763129e-02  -2.9279148e-02   3.0452489e-02   2.2772136e-01   2.2780583e-02   3.1550846e-02   9.1879007e-02   2.3968210e-01   1.4095334e-01  -2.4055188e-02   5.9042809e-02   5.8801196e-02  -2.5366070e-02   8.6481731e-02   1.5587932e-02   5.1088550e-02   2.4415589e-02  -2.1961470e-02  -1.3618543e-02   8.2615164e-03  -7.3591683e-02  -1.5106214e-02   2.6160787e-02   1.8868306e-03  -3.8630640e-02   5.8517639e-02  -5.0825443e-02   6.3154137e-02  -5.1102470e-03   2.7659326e-02  -1.6435260e-03   6.9234845e-02   6.6119202e-02  -1.3170152e-01  -5.9432561e-02   1.0426875e-02  -7.3539548e-02   1.4510874e-01  -4.1821467e-03   3.6037475e-02  -2.3472620e-03  -1.1519017e-02  -1.3153993e-01   2.5287807e-02   2.1398247e-02  -8.3816229e-02   8.9196429e-03  -6.4941514e-02   2.4647301e-02   2.9807885e-02   7.5375450e-02  -7.2568817e-02   4.1910150e-02   1.6149090e-01   2.2302525e-01   9.6642412e-03   1.2837081e-01  -8.1738248e-02   6.1753242e-02   3.6136309e-02  -5.2775012e-02   3.9028514e-02   6.3968786e-02   4.5251864e-02   3.2207412e-02
   6.6313319e-02  -4.9756900e-02  -8.9804956e-02   7.1911923e-03  -3.8037360e-02  -4.3787087e-03  -1.1999159e-01  -3.6480170e-02   3.2479126e-02   3.2007515e-02   1.7449131e-02   1.6022125e-01  -4.4232582e-02  -3.0713994e-03  -4.2329014e-03  -5.8413030e-02   9.7258004e-02   0.0000000e+00   4.5897005e-02  -2.9418230e-02  -1.7367268e-02   7.9647248e-03   2.7448828e-02  -2.3472396e-02   1.1459466e-02  -8.9336699e-02   6.8102843e-03   4.0245302e-02   1.0684737e-01   2.4135601e-02  -1.2177726e-02   5.1099809e-02  -7.6700411e-02  -4.1447840e-02   4.1020845e-02   1.5858784e-02  -4.1773623e-02   1.2144547e-02  -9.2113747e-02   7.8399595e-02   2.3288422e-02  -9.4330439e-03  -1.1721448e-02   2.5792922e-02  -7.2493875e-02  -3.5328426e-02  -2.6125565e-02  -2.9083411e-03   8.3202565e-03   7.4542022e-02  -7.6769503e-02   2.6296610e-02  -9.2981120e-02   8.8695631e-03   6.2806004e-02   4.2115259e-02   2.1294763e-02   2.5011819e-02  -1.1400292e-03   3.5317155e-03   1.1991457e-02  -7.5615843e-02  -3.4641910e-03   2.3053743e-01   2.9857333e-02  -6.6326716e-02  -3.3916882e-02  -5.1073067e-02  -9.3473843e-02  -2.0502528e-02  -8.2155014e-02   1.9593227e-02  -2.2688099e-02  -4.6096489e-02  -4.3584859e-03   3.0575848e-02  -8.0328347e-03   3.7023773e-03  -6.4751624e-02  -3.6285527e-03   3.2782374e-02   1.6076909e-01   2.0082749e-02  -7.1016032e-02  -3.7237523e-02  -7.9850212e-03  -8.7919627e-02   4.7833599e-02  -2.6585528e-02  -1.0890399e-02
   9.9011482e-02   6.1975988e-02  -5.3656725e-03   4.3117052e-02  -6.2979887e-02  -7.5529235e-02  -1.0248139e-02   2.5784860e-02  -2.0409055e-02   3.6717829e-02   2.5604578e-02  -1.7206097e-02   8.5950210e-02  -8.7934919e-02   2.2578479e-02  -7.4961618e-02   2.9350932e-02   4.5897005e-02   0.0000000e+00   8.3717265e-02   5.1325498e-02  -5.6858875e-02   6.8622743e-02   8.6108675e-02   7.6925568e-02  -5.3425063e-02  -4.6787569e-02  -6.2470974e-02   8.4218775e-03   1.7715889e-02   9.9493368e-02   9.4509804e-02   8.1731149e-02  -7.7417361e-02   9.9806652e-02  -3.2844328e-02   4.4451439e-02   5.9637309e-02  -1.2080666e-01   3.8933649e-03  -4.0903146e-02  -2.5371244e-02   1.2502959e-01  -5.2845421e-03  -2.3109563e-02   5.5304491e-02  -9.4934355e-02  -5.3786776e-02  -9.5218465e-02  -1.7199442e-02  -2.2237059e-02   9.2049466e-03  -2.9420641e-02  -7.1727936e-04   9.2340451e-02  -6.0080583e-02   4.6561675e-02  -2.5060162e-02   3.4623389e-02   1.0485981e-02   2.5319263e-03  -3.8240386e-02   1.5559478e-01  -1.8084551e-02  -5.2515369e-02  -5.0951467e-02   7.6010791e-02  -2.3039998e-02   5.9827248e-02   9.8251888e-02  -2.7825510e-03  -3.8586657e-02  -4.9263817e-02  -5.4130456e-03  -4.1031540e-02   3.5101294e-02   1.7444721e-02  -2.7038913e-02   3.8678229e-02  -7.4572552e-02   2.4246375e-02  -8.8208815e-02   1.5483937e-02   7.2306162e-02  -1.7892695e-02   2.4541726e-02  -4.0249491e-02  -7.1658704e-03   5.2697969e-02  -3.0471714e-02
   4.8258152e-02   8.6780799e-02   2.0204737e-02   1.3759903e-01  -1.6937584e-03   1.3163194e-02  -6.2906097e-02  -7.4095575e-02  -4.6766430e-02  -3.0890818e-02   5.6015429e-02   4.0040076e-02  -4.1770919e-02  -2.5350747e-02   3.9274707e-03   4.8767054e-02   1.8780145e-02  -2.9418230e-02   8.3717265e-02   0.0000000e+00  -8.5037478e-03  -3.8194865e-02  -3.2913217e-02   2.4264691e-02   1.2576229e-01  -4.0675346e-02   4.1889788e-02   7.6362063e-02   5.1441683e-02  -5.2556359e-02   8.4904856e-02  -1.7102653e-02   1.9268726e-02   4.7305674e-02   1.1621591e-02  -1.0571811e-01   2.0310007e-02  -6.6700871e-02  -8.3935585e-02  -2.0917449e-02  -2.6947140e-02   1.0459831e-01  -8.5293257e-03  -9.6751156e-03  -3.9179200e-02  -2.1592328e-02  -1.0319354e-01  -8.1049930e-04   1.2020189e-01   7.6069327e-02  -5.3236505e-02  -7.2246432e-02  -8.6228217e-02  -9.2603677e-02   4.3106273e-02   6.3347409e-04  -3.6391565e-02   5.6752096e-02  -9.4596486e-02   1.2128595e-02  -5.0912006e-03   5.0508703e-02   4.2560927e-02  -5.5814028e-02  -8.5681742e-02  -6.6240846e-02  -9.9596671e-02   1.2701155e-02  -4.4525514e-02   1.8786913e-01   1.0543727e-01  -7.7367876e-02   2.0264067e-02   5.5213024e-02  -7.9671484e-02  -9.7816801e-03  -3.4701933e-02  -3.7043454e-03  -8.3408199e-02   4.9747169e-02   2.8853899e-02   4.2497462e-02  -1.0480980e-01   7.9985928e-02  -7.3343492e-02   9.5976670e-02   1.0364919e-01   1.8524870e-01  -3.7909320e-02   3.9069047e-03
   4.3203518e-02  -5.0148031e-02  -4.0879865e-02   9.0333876e-02   7.5815515e-02  -3.9396911e-03  -1.0067300e-02  -1.4517391e-02   6.6728689e-02   1.4206005e-03  -3.0594671e-02  -1.5111470e-02   1.9378296e-02  -8.1661372e-02   2.7161806e-02  -9.3625127e-03  -1.5471875e-02  -1.7367268e-02   5.1325498e-02  -8.5037478e-03   0.0000000e+00  -3.0744425e-02  -1.0994420e-01  -1.2441611e-01   3.0719200e-01   1.4825631e-02  -3.6312291e-02   8.9937873e-02   1.0134766e-01  -2.8121501e-02   4.0346576e-02  -3.3545022e-02   4.2780349e-02   1.0810717e-02  -5.3920526e-02   4.1898172e-02  -7.4494334e-02   4.1480625e-02  -4.6505051e-02  -3.5956659e-02   1.9495554e-01   1.3449725e-01   1.3781100e-01  -7.1934494e-02  -3.6717018e-02   1.7082460e-02  -1.0693414e-01  -4.1380743e-03   2.8235832e-02   2.4123567e-02   8.3930924e-02   1.1232267e-01   1.6017179e-01  -7.3044509e-02  -1.0254148e-01  -6.2942472e-02  -5.5296694e-03   3.4033147e-02  -3.2958440e-02   1.2260230e-01  -3.1143861e-02   1.7281978e-02   2.2425873e-02  -3.8246635e-02   2.2122437e-02  -3.5671769e-02  -6.0857247e-02  -1.3920181e-02   8.0788533e-03  -2.1529596e-02   1.2450643e-01   4.0417596e-02  -2.0700006e-01   2.0934921e-02   3.9146089e-02   1.4021937e-01   3.6098670e-02  -4.4722313e-02   2.0517874e-02   8.6676218e-02   6.5156044e-02  -1.4538670e-01   1.9126728e-01  -6.6294012e-02   5.5650896e-02  -1.3596362e-01  -4.3496527e-02   3.2199309e-03   3.2247543e-02   5.8679627e-02
   9.8342423e-02   3.0712703e-02  -6.4274083e-02  -1.0129275e-01  -8.4329942e-02   2.1358495e-01  -2.4478655e-02  -4.6248947e-02  -3.2480566e-02   6.8773769e-02  -2.9031775e-02  -3.6038615e-02   2.1890496e-02  -1.9004444e-02  -9.5589635e-02  -5.3483337e-03  -3.2837355e-03   7.9647248e-03  -5.6858875e-02  -3.8194865e-02  -3.0744425e-02   0.0000000e+00  -1.0934521e-01   1.2969374e-01  -4.2434386e-02   7.1162789e-02   1.2445911e-01   9.6182046e-02   9.7561145e-02  -7.5762825e-03  -1.7420581e-02   2.7084410e-02  -1.5693588e-01  -1.1494024e-01  -9.5286121e-02  -3.7512726e-02   1.8460614e-02  -1.4203285e-01   3.6696179e-02  -5.4497364e-02  -1.8634045e-02  -3.5915250e-02  -5.1637215e-02  -4.9229079e-02   1.1216693e-01  -5.4432979e-02   6.4522382e-03  -3.0128428e-02   1.6823645e-02  -1.1341534e-02   2.5504376e-02  -5.8984627e-02   8.4078032e-02  -8.0777727e-03  -2.0391158e-01   1.6957772e-02  -8.8468674e-03  -3.0823046e-02   8.7195234e-02  -3.4749231e-02   7.4227017e-02  -8.8783987e-03  -1.2923542e-04   1.2835527e-02  -5.3164897e-02  -1.2599080e-01  -4.9373608e-02  -3.1408028e-02  -6.7694056e-02  -3.9398457e-02   8.5960711e-02   1.2310775e-01   1.2851730e-01  -5.4422338e-02  -7.0378445e-03   1.6655685e-02   4.5194183e-02  -3.0779990e-03   3.2283268e-02  -3.5370845e-02   5.9603419e-03  -1.7359739e-03   5.3188390e-02  -2.2326767e-02   5.1995645e-03  -6.5608743e-02  -8.6760878e-02   3.5444212e-03   2.4305617e-02  -2.9228062e-02
  -5.2440009e-02   1.4976685e-02   4.3804966e-02   2.1435037e-02  -6.0209723e-02  -6.2830625e-02  -1.5071006e-02   8.5107075e-03  -4.1955521e-02  -6.2023995e-02  -5.9901910e-02  -3.2271783e-02   8.6860252e-02  -7.7880698e-02   1.4695454e-01  -6.6609549e-03   5.1426460e-02   2.7448828e-02   6.8622743e-02  -3.2913217e-02  -1.0994420e-01  -1.0934521e-01   0.0000000e+00   9.7458481e-02   5.7713906e-02  -7.0714423e-02   5.8731135e-02   7.3415831e-02  -2.0658648e-02  -5.2294290e-02   1.2506320e-01   1.9339519e-03  -1.6582848e-02   7.3932414e-02  -3.6407974e-02   3.9480079e-02   4.3842664e-02  -1.0416581e-01  -7.3578758e-02   1.4229092e-03   4.5611286e-02  -3.3901773e-02  -3.8187234e-02  -1.6955567e-02  -3.0561514e-02  -2.4538559e-02   3.6812644e-02   2.5977921e-03  -1.2691140e-01   5.4425810e-02   4.2843780e-02   6.8283961e-02  -2.7847859e-02   1.3331430e-02  -3.2861263e-02   4.2599107e-02  -3.7176286e-02  -4.4968576e-02  -5.3628992e-02   3.7930780e-02  -4.6207985e-02  -3.3103397e-02   3.0476790e-02  -3.9105119e-02   1.1256420e-01  -3.7117807e-03   6.3955488e-02   7.3544239e-03  -8.5945957e-02  -3.1463305e-02  -1.3172801e-03  -7.5477123e-02  -1.8385000e-02  -4.0341948e-02   3.8213133e-02   1.3632711e-02  -1.5133920e-02   2.2621548e-02  -3.1170254e-02  -3.4013895e-02  -4.6180796e-02  -9.8124946e-03  -3.2206848e-02   4.0342811e-04  -1.8484099e-02   4.4322681e-03   6.4200394e-02  -1.2475739e-02  -2.8545092e-02  -3.7404332e-02
   2.2094378e-02   1.2316774e-03  -1.2238446e-01   2.4939081e-01  -2.5518420e-02  -7.9454379e-02  -8.5927360e-02   3.0047763e-02  -2.5284503e-02  -8.9960409e-02   1.0906178e-02  -1.4054585e-02  -3.0265357e-02   2.6678507e-02   3.2750854e-02   2.2527629e-02  -1.4221943e-01  -2.3472396e-02   8.6108675e-02   2.4264691e-02  -1.2441611e-01   1.2969374e-01   9.7458481e-02   0.0000000e+00   6.8603313e-02   1.2660689e-01   8.0519010e-02   8.1934970e-02  -3.7564286e-02  -9.3353686e-02  -2.3329179e-02   2.5561541e-01  -3.3539502e-02  -5.3708489e-02  -2.3185576e-02   8.9385305e-02   6.3547807e-02  -3.1108739e-02  -4.9380729e-03   5.5246721e-02   2.6653868e-02  -4.5103866e-02  -1.0085777e-01   9.8609406e-02  -9.9097550e-02  -3.3814557e-02  -6.1435079e-02   8.3577720e-02   2.5165552e-02  -2.4673205e-02   1.4067663e-01  -2.5435214e-02  -1.0037190e-01   9.8777544e-03  -8.1360070e-02   4.1494871e-02   3.5976897e-02  -7.0558265e-02  -2.9977935e-02  -2.7353898e-02  -3.5469406e-02   1.2760364e-02   2.4064950e-02  -2.4597055e-02   7.0212026e-02   3.9012444e-02  -5.4200789e-02   7.8789642e-02  -5.7505211e-02   2.0628228e-02  -1.1642458e-01   4.0301043e-02  -3.8746257e-02  -3.7255047e-02   8.2510880e-02   1.5816835e-01   4.1289036e-02  -3.0426964e-02   8.6540284e-02   7.6237094e-02   4.0422801e-02  -3.1853009e-02  -4.4437056e-02   1.4242738e-01   2.0540030e-02  -4.6036925e-02   3.3502789e-02  -3.9292828e-02   4.8270750e-02   7.3801590e-02
   5.8157165e-03   1.0096663e-02   1.1578066e-01   4.7521361e-03   1.7174728e-01   6.3424801e-02  -5.5871472e-03  -6.3872750e-02   1.3603701e-01   8.9203758e-02  -4.9328151e-03  -3.5081816e-02   1.1990802e-02  -3.8397253e-02   8.7473375e-03   1.4191739e-02   4.9087566e-02   1.1459466e-02   7.6925568e-02   1.2576229e-01   3.0719200e-01  -4.2434386e-02   5.7713906e-02   6.8603313e-02   0.0000000e+00   1.1696033e-01   2.8219564e-01   1.3324794e-01  -8.9598967e-02  -3.0375016e-02   2.0904028e-01   1.0542982e-01   2.4559842e-02  -5.2847643e-02   1.7544464e-02   2.8758749e-02  -4.6725734e-02  -6.9847514e-03   6.8774583e-02   1.1802070e-03  -4.6538969e-02   6.0716822e-02  -9.4513547e-03   6.4995207e-02   6.4989219e-02  -8.4826689e-02  -3.7305678e-02   9.3552569e-02  -5.0524694e-02  -1.4605904e-02  -4.2429785e-02   1.2408802e-02   2.3198947e-02   1.6251157e-02   9.9436450e-02  -1.0517552e-02  -1.3286032e-03   4.6911262e-02   1.0749746e-02  -2.6057978e-02  -2.5243763e-02   4.5327077e-02   2.0685668e-02   1.9419275e-02   1.1328890e-01  -5.4939013e-02  -3.3103704e-02   1.0847956e-02  -1.1898454e-02   5.9020775e-03   1.0031213e-01   4.5477385e-03  -1.2661071e-01  -1.8071215e-03  -4.6130335e-02  -4.4697991e-02  -5.7467066e-02  -5.9935299e-02   1.3999594e-02   2.6846911e-02  -1.1871766e-02  -7.7322178e-02   1.9300684e-02  -7.6154475e-02  -2.7391317e-02  -2.8053496e-02  -1.8050915e-02   9.8129295e-02   5.7574713e-02  -3.7706081e-02
  -1.5034603e-02  -2.9232905e-02   1.3509077e-01   1.1409939e-01   1.5244483e-02   5.9884502e-02  -2.7047042e-03   1.6832462e-01  -3.0684027e-02  -7.4701399e-02   2.5906519e-02  -1.2050756e-02   1.7259515e-02  -6.8431762e-02   2.2508395e-02  -2.4776938e-02   5.3763129e-02  -8.9336699e-02  -5.3425063e-02  -4.0675346e-02   1.4825631e-02   7.1162789e-02  -7.0714423e-02   1.2660689e-01   1.1696033e-01   0.0000000e+00   4.4173635e-02   8.6122758e-03   6.9072196e-02   2.5574044e-02  -2.6857885e-02   2.2939028e-01  -8.7793770e-02   1.1217059e-01   3.5489889e-02   4.2390839e-02  -2.7289864e-02   5.1652599e-03   3.5367373e-02  -3.3324480e-02   1.1347245e-01  -1.3903512e-01   1.6228576e-02   4.3248872e-02  -1.1516856e-01  -7.3906808e-02   1.8176939e-02   1.1710727e-02   1.9579049e-02   5.1378205e-04  -1.3192210e-01   8.4910785e-02   4.8896859e-02   6.9754648e-02  -4.5844768e-02   9.5254764e-03   6.8587229e-02   4.2849721e-03   8.2418940e-02  -4.3967773e-02  -2.5096503e-02  -1.1311133e-01  -2.1634095e-02   1.0582118e-02   1.0982289e-02  -4.9735003e-02   1.3297847e-02  -7.1826844e-02   5.7533009e-02   2.0895686e-02  -1.1452850e-02  -2.7402214e-02   1.0758849e-01  -1.4174825e-01   4.2287200e-02  -1.3813782e-01  -5.8776888e-02   6.3387865e-02  -1.0791678e-01   8.0493226e-02  -1.4842418e-02   3.8668164e-02  -3.5147003e-02   3.2876709e-02   6.8172229e-02   2.9924102e-02  -4.1011414e-02  -6.4178339e-02   6.4346576e-02  -2.8825662e-02
   2.5391338e-02   1.4070692e-02   3.1923175e-02   1.3791794e-02   1.1096590e-01   5.1173979e-02   4.4995231e-02  -7.9373775e-02   7.6067517e-02  -2.4673611e-02   2.2279953e-02  -6.0911373e-02   1.0360341e-01  -4.5743260e-02   7.0462577e-02   1.7129804e-02  -2.9279148e-02   6.8102843e-03  -4.6787569e-02   4.1889788e-02  -3.6312291e-02   1.2445911e-01   5.8731135e-02   8.0519010e-02   2.8219564e-01   4.4173635e-02   0.0000000e+00   1.1613592e-01  -6.3141504e-02   3.6793112e-02  -1.1595699e-02   2.1175183e-02  -5.1173423e-02   2.7320105e-02   4.6817973e-03  -3.8001723e-02  -3.8328913e-02  -4.0314424e-02   3.6228943e-02   3.7936457e-02  -1.6025379e-01   4.4600620e-02   1.1113417e-01  -5.6503100e-03  -2.4570963e-02  -2.3861522e-02   1.7423076e-02  -2.4276235e-02  -1.7853065e-02  -2.0735104e-02  -4.5462811e-03  -4.0558744e-02   7.4085200e-02   9.0923888e-02   3.0505248e-02  -7.6336362e-02   3.1618793e-02  -1.2784931e-02   9.0396688e-02  -2.1634421e-02  -1.1730946e-02  -5.0379139e-02  -3.0211771e-02   3.8659857e-02   3.4650200e-02  -1.1083552e-01   1.9458678e-02   6.6825246e-02   4.4852858e-02  -2.6504099e-02  -6.4331333e-02   5.0166658e-02  -2.5286936e-03   7.9950465e-02  -5.6237668e-02   2.7593007e-02  -3.2322584e-02   9.3707479e-02  -1.6708051e-02   3.6437076e-03  -2.4079252e-02   7.5397803e-02  -8.8047337e-02  -1.7376236e-02   5.0785690e-02   6.5543184e-02  -1.5496703e-02   5.8065695e-03  -1.9806932e-02  -2.1392471e-02
  -3.6544925e-02   7.2684682e-02  -6.5574181e-03   1.0435694e-01  -3.0319416e-02   1.8666901e-01  -5.0354255e-02   5.9366902e-03   9.3156318e-02  -7.3285082e-02   2.5212104e-02   8.6413695e-02   3.8529554e-03  -1.9310368e-02   4.1583047e-02  -2.1564595e-02   3.0452489e-02   4.0245302e-02  -6.2470974e-02   7.6362063e-02   8.9937873e-02   9.6182046e-02   7.3415831e-02   8.1934970e-02   1.3324794e-01   8.6122758e-03   1.1613592e-01   0.0000000e+00   7.2131754e-02   1.7167197e-02   6.8066159e-02  -2.9868727e-02   1.2413366e-02  -2.0344852e-02   1.0336536e-02  -2.5618876e-02   6.1042337e-02   3.5543461e-02  -9.8161687e-03  -3.2396036e-02  -7.8643795e-02  -1.3745312e-01  -3.6920846e-02   4.6276500e-04   5.5269812e-02   1.3009318e-03  -4.6089983e-03   5.1637254e-02   3.8861483e-03   3.7406605e-02  -7.1716454e-03  -1.4511017e-02   4.6971209e-02  -7.6392582e-03  -3.0745403e-02   5.5340729e-02  -3.7041131e-02  -8.8944077e-03  -6.9281353e-02   3.0286407e-03  -6.7620674e-02  -4.6844800e-02  -1.8410418e-02  -1.0634349e-02  -8.1973309e-02   4.3759068e-02   3.7614283e-02   4.0395393e-02  -7.5077973e-02  -6.2332749e-02   9.8984478e-02  -6.6337793e-02   8.2184824e-02   4.7594972e-03  -3.1925366e-02   3.7969476e-02  -2.7733773e-02  -6.6867970e-02  -1.4674957e-03   8.9036202e-03  -1.3980586e-02   2.7194162e-02  -1.8819192e-02  -2.5782792e-03   3.7217055e-03   1.8806825e-02  -7.4531376e-02   2.1801399e-02  -3.0738611e-03  -1.1760101e-02
   1.3142997e-02  -2.8084318e-02  -1.3198106e-03  -1.7011202e-02  -3.7523902e-03   9.8772716e-02  -1.0257371e-01   8.4158663e-03  -1.7539146e-03  -6.3161626e-02   1.1059813e-01   5.6264244e-02  -3.9548861e-02   2.9188549e-02   8.1977442e-02   2.9732169e-02   2.2772136e-01   1.0684737e-01   8.4218775e-03   5.1441683e-02   1.0134766e-01   9.7561145e-02  -2.0658648e-02  -3.7564286e-02  -8.9598967e-02   6.9072196e-02  -6.3141504e-02   7.2131754e-02   0.0000000e+00   1.2227561e-01   6.8772306e-02   3.2053251e-02   3.6693737e-02   2.0147804e-02  -3.4020691e-02  -7.4059192e-03   8.7182428e-03  -8.5385229e-02   7.1422010e-02   3.3191469e-02  -8.6153003e-03   5.1604961e-02   8.0220043e-02  -3.2449857e-03  -5.5168529e-03   5.1992868e-02  -5.8511148e-02  -1.7248235e-03   5.4605615e-02  -1.3751282e-01  -6.4422008e-02  -7.4915235e-02   8.0452342e-03   2.1639895e-02  -2.3543628e-02  -2.1540251e-02   1.9962200e-03  -2.9521414e-02   5.7006884e-02   3.2464533e-02  -3.2170752e-02   3.8480325e-02  -3.2491814e-02  -2.6545598e-02  -3.4492174e-02   2.5031898e-02   4.4626055e-02   8.1955830e-02  -7.6444723e-02   3.0222176e-03  -1.0448996e-01  -5.2152551e-02   4.6814799e-02  -8.8667355e-02  -1.0597838e-02   8.4878781e-02   4.2204799e-02  -1.2909167e-01   2.7917343e-02   1.8938602e-02   1.5002889e-03   7.7659708e-03  -2.1311087e-02   6.1412155e-02  -3.8903318e-02  -1.0323652e-01   1.6525372e-01  -2.1630269e-02   6.6802620e-02  -7.4195778e-02
   2.8359459e-02   7.1541823e-03   1.9584129e-02  -6.0345275e-02  -8.6765021e-03   7.9283163e-02  -7.0000170e-03   1.7274478e-02   6.8287716e-02  -1.9245202e-02   1.0185586e-01   8.3324357e-02   5.4966504e-02  -5.3322044e-03   6.7316038e-02   4.7754309e-02   2.2780583e-02   2.4135601e-02   1.7715889e-02  -5.2556359e-02  -2.8121501e-02  -7.5762825e-03  -5.2294290e-02  -9.3353686e-02  -3.0375016e-02   2.5574044e-02   3.6793112e-02   1.7167197e-02   1.2227561e-01   0.0000000e+00   1.8032077e-02  -1.7605118e-02  -1.4958522e-02   2.0154213e-02  -4.9818642e-02   4.2918410e-02  -3.0766960e-02   1.2093881e-01   7.1114397e-02   3.4710546e-02   8.4878925e-03   9.2675361e-02  -5.9059681e-02   3.5690181e-02  -6.2537592e-02   8.3532626e-02  -2.7611702e-02   2.3529518e-02  -7.6077939e-02  -2.1096674e-02  -2.7778672e-02  -6.0708478e-02  -1.6339198e-02  -9.1099557e-02   4.2137880e-02   1.0624474e-02  -1.7341513e-03  -3.9077218e-02   5.8160511e-02   2.0097120e-02   3.5311415e-02  -1.1382337e-01  -7.9288978e-02   5.6751281e-02  -7.2325957e-02   9.7072127e-04  -3.0452731e-02   7.2477129e-02  -2.1819405e-02  -1.2868423e-02  -3.6920483e-02  -1.1522056e-01   3.9023353e-03   1.4552646e-01  -9.8314625e-02  -1.4584829e-01  -1.0589752e-02   5.3688682e-02   4.7391013e-02   1.4788468e-01  -6.5958948e-02  -1.9878693e-02   3.9939115e-02   1.3701066e-01  -5.1722122e-02  -2.2624440e-02  -5.3230602e-02  -9.5858070e-02   2.5506973e-03   2.9345027e-02
  -6.8040441e-02  -3.2919035e-03   7.1323615e-02  -7.0329748e-02  -1.7141746e-02   2.7296837e-02   4.8838021e-02  -8.4754433e-02   1.0092962e-01  -1.5127718e-02   3.5697992e-02  -2.2993637e-03  -9.4971564e-02  -4.7954635e-02  -6.3491186e-02   3.2298587e-02   3.1550846e-02  -1.2177726e-02   9.9493368e-02   8.4904856e-02   4.0346576e-02  -1.7420581e-02   1.2506320e-01  -2.3329179e-02   2.0904028e-01  -2.6857885e-02  -1.1595699e-02   6.8066159e-02   6.8772306e-02   1.8032077e-02   0.0000000e+00   1.7915466e-01   8.0927228e-02  -4.9012889e-03   4.7114686e-02   1.0912970e-02  -4.7938896e-02  -3.6304655e-02  -8.6708860e-03   3.9347788e-03   6.5836040e-02   1.0218694e-01  -9.7872785e-03   3.7077022e-02  -1.3225709e-02  -8.6081401e-03  -4.1750235e-02   2.4320060e-02   1.9708202e-02   8.5585622e-02  -1.6892118e-03   5.5248992e-02  -8.8088255e-02  -7.6999759e-02   2.5118018e-02  -4.8870135e-02  -4.1275593e-02  -4.7605715e-02   1.1201382e-02  -1.6227180e-02   5.1593985e-02   1.4593286e-02  -8.2277039e-02   6.1669678e-03  -7.4994813e-02   5.3168637e-02   7.0627736e-03  -4.8455413e-02  -3.8103075e-03  -6.5679359e-02   1.5056216e-01  -3.1304907e-02  -2.9437100e-02  -8.4680199e-02   9.5803110e-02  -1.9316954e-02   4.1834034e-02   5.4553102e-03   3.0508086e-02  -1.2550153e-02   1.8122371e-02   6.8281602e-03  -2.0094718e-02   6.0721527e-02  -7.9980630e-02   2.4734716e-02  -3.9715181e-03  -7.4602034e-03  -2.2472066e-02  -4.0100780e-02
   5.9430784e-03   4.4725147e-02  -5.9496593e-02  -7.1217141e-02  -4.5182655e-02  -3.2937342e-02  -1.7588079e-02  -3.1058846e-02  -1.0898143e-02   5.7884153e-02  -3.5121096e-03   5.1681823e-02  -1.0729076e-02   4.5653244e-02   4.5109036e-02   5.0782513e-02   9.1879007e-02   5.1099809e-02   9.4509804e-02  -1.7102653e-02  -3.3545022e-02   2.7084410e-02   1.9339519e-03   2.5561541e-01   1.0542982e-01   2.2939028e-01   2.1175183e-02  -2.9868727e-02   3.2053251e-02  -1.7605118e-02   1.7915466e-01   0.0000000e+00   2.3884243e-02   5.0157561e-03   1.0367571e-01   7.4443701e-03  -7.5880685e-03  -4.1428823e-02   8.5454902e-02  -1.0521633e-02   2.5005655e-02  -6.0304212e-02   1.6988200e-02  -3.1218627e-02   1.0031197e-01   1.1788327e-01  -2.5868552e-02  -5.1387622e-02  -4.8590981e-02   3.1435307e-02  -2.7682643e-02   3.6439949e-02  -1.5445388e-01  -4.0710148e-03   8.9204006e-02  -2.0245088e-02   1.2145950e-02   3.8908145e-02   3.3072483e-02  -2.5860562e-02   5.0440444e-02   3.6255415e-02  -4.0219514e-03  -4.7603377e-02  -8.0184564e-02  -2.4638650e-02  -3.3826068e-02  -9.7148732e-02   7.6945388e-02  -8.4740385e-02   5.7111852e-03   8.8646563e-02  -2.2144516e-02  -6.0453696e-02   1.5835074e-01   1.0464396e-01  -1.5934156e-02   5.4933388e-02   4.9057054e-02  -5.8715769e-02   8.2367731e-02   3.0720185e-02   8.2158041e-02   1.6454366e-01  -4.4921573e-03   3.5023668e-02  -3.1029056e-02  -1.2792774e-01   1.5845409e-02  -2.0414225e-02
   1.6081173e-01   4.7782587e-02   6.8777420e-02  -2.2432696e-02  -2.9097783e-02  -6.1154670e-02   6.8616457e-02  -6.0282769e-02   1.9501427e-02  -1.6507128e-02   1.1580905e-01  -7.6284732e-02   2.1418543e-04  -4.9179082e-02  -1.8367489e-02  -3.1973640e-02   2.3968210e-01  -7.6700411e-02   8.1731149e-02   1.9268726e-02   4.2780349e-02  -1.5693588e-01  -1.6582848e-02  -3.3539502e-02   2.4559842e-02  -8.7793770e-02  -5.1173423e-02   1.2413366e-02   3.6693737e-02  -1.4958522e-02   8.0927228e-02   2.3884243e-02   0.0000000e+00   2.0129606e-01   1.4336570e-01  -1.0127954e-01   2.5964450e-02  -2.6787669e-02   1.1290220e-02  -2.3807326e-02  -4.6351548e-02  -1.4182791e-01  -4.9047360e-02   4.9898031e-02  -5.3262613e-02  -3.7282493e-02  -7.2950039e-03   3.4401849e-02  -9.2137952e-02  -4.6059407e-02   7.0022632e-02  -6.0367613e-02   2.0971504e-02   3.9427362e-03  -1.1870487e-01   7.9359978e-03   5.2680760e-02  -6.5269290e-02   4.6275012e-04   4.0694937e-02  -4.2633431e-02  -1.5801789e-02   3.5388615e-02   3.0736176e-02  -7.3619337e-02   2.0216286e-02   1.4310411e-01   4.0025766e-02   6.9745256e-02  -6.8559201e-02  -5.3121394e-02   3.2844499e-02  -6.6649896e-03  -5.0291162e-02  -3.5953038e-02   5.0095624e-02   3.6692537e-02  -1.0105052e-01   3.2665286e-02  -8.5630032e-02  -7.6036650e-03  -7.8702987e-03   3.0052155e-02  -1.4745690e-02  -3.5544246e-03  -9.9023889e-02  -3.4778347e-02  -4.2048972e-03  -6.5076064e-02   1.3293761e-02
   5.1330473e-02   1.1108762e-02   5.7954871e-02   4.0848154e-02  -3.3243906e-02  -3.0472961e-02   2.1146755e-02  -2.9268363e-02   7.0456751e-02  -4.9032491e-02   6.2390171e-02   1.9523701e-02   3.4937171e-02  -5.9729031e-02   3.3489060e-02   5.2811839e-02   1.4095334e-01  -4.1447840e-02  -7.7417361e-02   4.7305674e-02   1.0810717e-02  -1.1494024e-01   7.3932414e-02  -5.3708489e-02  -5.2847643e-02   1.1217059e-01   2.7320105e-02  -2.0344852e-02   2.0147804e-02   2.0154213e-02  -4.9012889e-03   5.0157561e-03   2.0129606e-01   0.0000000e+00  -3.4807305e-02   1.4582810e-01   7.6120345e-02  -7.7064702e-02   2.0757793e-02  -4.9135550e-03  -1.0426999e-01   7.4277466e-02  -1.0267718e-01  -3.0122613e-02  -5.8817034e-02   7.8515782e-02   4.9712699e-02   5.2193318e-02   8.0998462e-02  -7.0151047e-02   2.1941513e-02   7.9905891e-02  -1.9502383e-02  -3.0253948e-02  -7.8899431e-02  -1.1401018e-02   8.7239178e-02   4.4943974e-02  -4.6129723e-02  -9.8113273e-03   9.0305103e-02   7.0764634e-02  -2.1171428e-02   1.0007181e-02  -2.5185505e-02  -4.3804526e-02  -7.2896042e-02   1.2322547e-01  -1.2724454e-02   9.6192180e-02  -1.1748470e-02  -6.1966885e-04   1.2312590e-01   3.4587735e-02   1.3440472e-01   1.0533431e-01  -8.8373372e-02   6.1469508e-02   2.5729492e-02  -9.1288260e-02  -5.8213895e-02   3.6978126e-02  -1.5590552e-02  -7.8553321e-02  -6.5881681e-02   2.4961296e-02  -9.3111205e-02   1.1215550e-02   2.4751497e-03   5.5623551e-02
   2.5999147e-03   1.4977416e-02  -4.9483589e-02  -1.5967395e-02  -5.8746376e-02   6.7863752e-02   1.8636968e-02  -6.2124515e-02  -6.9542934e-02   1.6048744e-01  -6.3179244e-02   1.2037941e-02  -3.4281485e-02   2.5143694e-02  -1.0972947e-01  -9.4555425e-02  -2.4055188e-02   4.1020845e-02   9.9806652e-02   1.1621591e-02  -5.3920526e-02  -9.5286121e-02  -3.6407974e-02  -2.3185576e-02   1.7544464e-02   3.5489889e-02   4.6817973e-03   1.0336536e-02  -3.4020691e-02  -4.9818642e-02   4.7114686e-02   1.0367571e-01   1.4336570e-01  -3.4807305e-02   0.0000000e+00   5.2914279e-01   4.1853529e-02  -2.1608782e-02   2.1465076e-02  -9.5647326e-02   9.7231497e-02  -6.3445066e-02  -1.1501017e-01   5.6711134e-02   2.3596544e-02   5.8460603e-02   6.6228612e-02  -1.0180303e-01   4.9010110e-02  -3.9154482e-02  -4.8883627e-02  -7.7090735e-02   5.4566626e-02   8.4134133e-02   2.3927179e-02   3.7603788e-03   9.0171718e-03  -3.1635892e-02   6.7755514e-02  -5.3379231e-02   4.3291005e-03  -5.5684881e-03  -9.7985432e-02   8.6988116e-03  -9.7374058e-03   5.4228646e-02   1.0668946e-01   2.3412303e-03  -3.4696733e-02   5.9856342e-02  -3.5889568e-02   2.6422611e-02  -3.0419926e-02  -6.8456439e-02  -8.0819675e-02   4.1865394e-03   8.2156342e-02  -1.3616705e-01  -7.3690269e-02   2.2594362e-02  -9.1458000e-02   1.9155821e-02  -1.0326574e-02   7.3952710e-02   2.2649180e-03  -2.6093479e-02   6.7596957e-02  -4.2319856e-02  -8.5786942e-02  -4.9771120e-02
   2.5550056e-02  -6.8679427e-02  -1.6693426e-02  -4.9303249e-02   2.6512537e-03  -1.0222195e-02  -2.1814716e-02   1.5284105e-03  -1.6000528e-02  -3.3981552e-02   2.1051657e-02   3.1882108e-02  -9.9472917e-03   3.2455719e-03   5.5652202e-03  -5.2247469e-02   5.9042809e-02   1.5858784e-02  -3.2844328e-02  -1.0571811e-01   4.1898172e-02  -3.7512726e-02   3.9480079e-02   8.9385305e-02   2.8758749e-02   4.2390839e-02  -3.8001723e-02  -2.5618876e-02  -7.4059192e-03   4.2918410e-02   1.0912970e-02   7.4443701e-03  -1.0127954e-01   1.4582810e-01   5.2914279e-01   0.0000000e+00   9.0326203e-03  -5.4056798e-02  -1.0943378e-01  -4.8915182e-02   5.2512073e-02   1.0168341e-01  -9.6733317e-02  -7.9297478e-02   7.8718474e-02   6.3022197e-02  -2.7546986e-02   9.5117446e-02   6.9926319e-02   2.4464611e-02  -2.6748704e-02   1.1884608e-02   8.1531457e-02  -9.3829824e-02  -6.6418294e-02  -3.1967014e-02   2.2143545e-03  -4.5604575e-02  -5.5854767e-03  -5.3735458e-02   3.4868785e-02   4.1431884e-02  -2.2341354e-02  -4.6361753e-03   5.9343065e-03   1.8897117e-02  -1.1624610e-01   1.3556603e-01  -5.6795626e-02   1.0264746e-01  -1.1381541e-02   6.0710365e-02  -5.1371030e-02   7.5365943e-02  -1.1138774e-02   5.5406917e-02  -9.4439933e-02   2.8603492e-01  -3.5084994e-02  -4.7524822e-02   1.9592629e-02  -3.4193444e-02  -2.2744872e-02  -5.5618499e-02   1.3307441e-02  -1.1383293e-01   9.1250819e-02  -6.3714324e-02   9.7202228e-02  -5.5635668e-02
   7.3295118e-02  -4.9958302e-03  -2.9985631e-04   1.0135463e-02  -1.0463708e-02   6.4367067e-02  -5.5541893e-02   1.4959761e-02   1.6181715e-01  -2.7978618e-02  -1.4721598e-02  -1.3098108e-02   6.7053914e-03  -1.0242012e-02   6.6488013e-02  -1.7495053e-02   5.8801196e-02  -4.1773623e-02   4.4451439e-02   2.0310007e-02  -7.4494334e-02   1.8460614e-02   4.3842664e-02   6.3547807e-02  -4.6725734e-02  -2.7289864e-02  -3.8328913e-02   6.1042337e-02   8.7182428e-03  -3.0766960e-02  -4.7938896e-02  -7.5880685e-03   2.5964450e-02   7.6120345e-02   4.1853529e-02   9.0326203e-03   0.0000000e+00   2.0899808e-02   1.7125382e-01   2.1771162e-01   2.3516740e-01  -5.2547291e-02  -2.3204536e-02  -6.0081727e-02   4.2687087e-02   8.3292551e-02   1.1375815e-01  -1.1657504e-01  -2.2473301e-02  -6.6601059e-02   5.1633511e-02  -8.3959752e-02   7.1975318e-02  -9.0773415e-03   1.0514278e-01  -4.0491859e-02   3.7727983e-02   1.9837990e-02   3.0463621e-02   3.8023272e-02  -6.7805436e-02   3.4104641e-02   8.7536201e-03   2.6960087e-02   1.0974298e-01  -7.5419326e-03  -2.2320094e-02   1.6995654e-02  -1.0634024e-01  -9.2747549e-03   5.4044748e-02  -6.2722986e-02  -5.5173073e-02  -5.8708629e-02  -3.9103945e-02  -5.4180343e-02   1.8492068e-01   6.9430883e-04   1.3415254e-03  -9.1635459e-03   2.6143497e-02   6.4021718e-02   1.6524536e-02   6.2961335e-02   4.0123902e-02  -2.7366258e-02  -2.2247890e-02   4.1430109e-02   7.1999740e-02  -5.0813231e-02
  -6.5438714e-02   1.4978805e-02  -6.1761250e-02   1.8607010e-02   3.1660857e-02   9.5425371e-03  -4.8476609e-03  -3.0785799e-03   7.6859907e-02  -8.7559169e-02  -2.6732406e-02   5.2093739e-02   4.8007835e-02   2.4413088e-02   2.4419662e-02   5.9583360e-03  -2.5366070e-02   1.2144547e-02   5.9637309e-02  -6.6700871e-02   4.1480625e-02  -1.4203285e-01  -1.0416581e-01  -3.1108739e-02  -6.9847514e-03   5.1652599e-03  -4.0314424e-02   3.5543461e-02  -8.5385229e-02   1.2093881e-01  -3.6304655e-02  -4.1428823e-02  -2.6787669e-02  -7.7064702e-02  -2.1608782e-02  -5.4056798e-02   2.0899808e-02   0.0000000e+00   2.3187775e-02   2.2651356e-01   1.2682213e-01  -1.0808282e-01  -5.5388198e-02  -2.5784542e-02   9.7399364e-02  -8.7138867e-02  -1.1532888e-01   1.1130148e-01   7.1816264e-03  -4.5925723e-02  -5.1477240e-02  -1.7465601e-02  -1.2593636e-01   6.8370567e-02   2.0511787e-02  -3.3178842e-03  -3.2118965e-02  -4.6400659e-03  -7.5932805e-02  -8.9954529e-04   1.5384932e-02  -1.2122704e-03   4.6818295e-02  -4.2544709e-02  -1.3110344e-01  -1.5632767e-02   3.4128819e-02  -1.0911205e-02   5.0880456e-02  -4.4755968e-02  -4.0806288e-02  -1.9092220e-02  -6.4588930e-02   8.6690810e-02  -7.5919206e-02  -4.5397013e-02  -4.8297525e-02   1.4741550e-01  -4.2568362e-02   8.1811708e-02   3.4307853e-03  -1.0057195e-01  -3.3606844e-02   1.1053309e-01  -2.1289938e-02  -3.6081603e-02   3.8854065e-02  -2.8896070e-02  -7.2089044e-03   1.5426675e-02
   3.3684323e-02   1.1509073e-03  -2.0995895e-02  -4.5000266e-02  -3.4012730e-02  -3.6630799e-02  -4.4087180e-02  -9.6235780e-02  -1.7996539e-02  -1.0935041e-01  -1.1012415e-01  -4.6821775e-02  -2.2328774e-02   1.0082977e-02  -5.0257289e-02   2.2242585e-02   8.6481731e-02  -9.2113747e-02  -1.2080666e-01  -8.3935585e-02  -4.6505051e-02   3.6696179e-02  -7.3578758e-02  -4.9380729e-03   6.8774583e-02   3.5367373e-02   3.6228943e-02  -9.8161687e-03   7.1422010e-02   7.1114397e-02  -8.6708860e-03   8.5454902e-02   1.1290220e-02   2.0757793e-02   2.1465076e-02  -1.0943378e-01   1.7125382e-01   2.3187775e-02   0.0000000e+00   2.2627281e-01  -1.5435171e-01   1.9872875e-01  -2.2097236e-02  -1.3208347e-03  -2.2827495e-03   2.9949454e-02   1.2121933e-01  -1.6403361e-02   7.8288544e-02  -4.6841518e-02  -1.2223646e-01   4.0060494e-02   3.2772578e-02   4.2868264e-02   1.4756771e-02   2.7771406e-02   2.5904483e-02   1.6761873e-04   5.2023803e-02  -1.0894472e-03  -2.2890626e-02  -2.4905108e-02  -1.2501191e-01  -4.7095946e-02   1.5986712e-01   3.6673208e-02  -9.2070934e-03   4.4047775e-02  -4.3215652e-02   1.7087779e-03  -9.9359119e-02  -1.0376176e-01   9.0107852e-02   7.7651553e-02  -2.4139204e-02  -9.1631736e-03   1.1685361e-02  -4.1421145e-02   1.2543300e-01  -1.2532430e-02   5.8332954e-03   1.5460219e-02   1.8979206e-02   5.7928316e-03   3.6445728e-02  -6.2257241e-02   1.9345285e-01   3.4577749e-02  -6.7640875e-03  -1.8255022e-02
   6.0818850e-02   3.4588396e-02   2.8594083e-02   4.3629940e-02   1.9372968e-02   3.1610352e-02  -6.4296589e-02   8.1322592e-02  -6.6754950e-02   5.8021406e-02  -3.1127333e-02   1.7984993e-02   1.1452671e-02  -3.0858108e-02  -7.2538261e-02  -1.7888495e-02   1.5587932e-02   7.8399595e-02   3.8933649e-03  -2.0917449e-02  -3.5956659e-02  -5.4497364e-02   1.4229092e-03   5.5246721e-02   1.1802070e-03  -3.3324480e-02   3.7936457e-02  -3.2396036e-02   3.3191469e-02   3.4710546e-02   3.9347788e-03  -1.0521633e-02  -2.3807326e-02  -4.9135550e-03  -9.5647326e-02  -4.8915182e-02   2.1771162e-01   2.2651356e-01   2.2627281e-01   0.0000000e+00   7.8846672e-02   3.8389742e-02  -6.2155778e-02  -1.5724074e-02   5.2721813e-02  -6.1788798e-02  -2.3081156e-02   3.7338982e-02  -3.2595196e-02   1.0925478e-01  -3.8119772e-02   2.8043451e-02  -6.0731165e-02   7.5615164e-02  -3.4942607e-02   1.8549995e-02  -2.9023463e-02  -1.1000595e-01   8.6896939e-02   9.1449792e-03   9.8780905e-03  -9.3087647e-04   1.7253615e-02   3.7790258e-02  -8.9750224e-02   2.9721422e-03  -1.0601611e-01   3.3289984e-02   1.9000713e-02   7.6617546e-02  -3.0541736e-02   1.2108810e-01  -5.9035068e-02  -6.9294247e-02  -1.9279081e-02   8.7075478e-02  -3.1496226e-02  -2.1386054e-02  -4.3976420e-02   6.2756329e-02   6.2147721e-02  -1.4179000e-02  -1.0545346e-01  -4.0714383e-02  -3.7473339e-02  -2.3244769e-02   1.5133148e-01   5.2959941e-02   5.2262472e-02  -5.3665225e-02
  -3.0102441e-02  -2.4550583e-02  -4.8598012e-02  -7.7538669e-02  -1.2594577e-01   2.1753331e-02   3.6283994e-03  -9.4121839e-02  -6.4269475e-02  -2.1943540e-02  -1.0109103e-01  -3.6440306e-02  -4.3988790e-02   4.3444839e-02   1.1785716e-02   2.4158545e-02   5.1088550e-02   2.3288422e-02  -4.0903146e-02  -2.6947140e-02   1.9495554e-01  -1.8634045e-02   4.5611286e-02   2.6653868e-02  -4.6538969e-02   1.1347245e-01  -1.6025379e-01  -7.8643795e-02  -8.6153003e-03   8.4878925e-03   6.5836040e-02   2.5005655e-02  -4.6351548e-02  -1.0426999e-01   9.7231497e-02   5.2512073e-02   2.3516740e-01   1.2682213e-01  -1.5435171e-01   7.8846672e-02   0.0000000e+00   1.5056284e-01   1.7455328e-02   8.8945856e-02  -7.2652116e-02  -4.7528285e-02   1.1424124e-02  -3.6682971e-02  -5.3621632e-02   7.9543639e-02   1.2407779e-01  -3.1242800e-02  -1.6511962e-02  -7.5409031e-02  -3.3488645e-03   1.8537088e-02  -2.4885932e-03   1.6005274e-02  -4.7011168e-02   3.0008995e-02   2.0423825e-02   6.7123162e-02   5.3168817e-02  -5.2445618e-02   4.1271991e-02  -8.0801393e-02   9.0631849e-02   5.3317909e-02  -2.9460266e-02  -1.6478899e-01   1.7723661e-01  -2.8018927e-02   2.9962987e-01   8.4528389e-02   5.8757278e-02  -1.0307448e-01  -1.1110472e-01   2.0613001e-03   1.8637195e-01   1.2821206e-01  -4.8378116e-02  -5.3807865e-02   1.2320042e-01   3.0471682e-02   4.1549067e-02   2.1624007e-02  -5.7338661e-02   1.8139256e-01   8.5452450e-03   1.4819350e-02
  -3.5069927e-02  -8.5273412e-02  -6.2567217e-02  -1.7832475e-02   2.0826612e-02  -1.6364864e-01  -6.0417235e-02  -9.4797778e-03  -1.1776354e-01   3.3805389e-02   1.7386165e-01  -8.3089623e-02  -1.7865078e-02  -8.2078695e-02  -2.2197177e-02   4.7134105e-02   2.4415589e-02  -9.4330439e-03  -2.5371244e-02   1.0459831e-01   1.3449725e-01  -3.5915250e-02  -3.3901773e-02  -4.5103866e-02   6.0716822e-02  -1.3903512e-01   4.4600620e-02  -1.3745312e-01   5.1604961e-02   9.2675361e-02   1.0218694e-01  -6.0304212e-02  -1.4182791e-01   7.4277466e-02  -6.3445066e-02   1.0168341e-01  -5.2547291e-02  -1.0808282e-01   1.9872875e-01   3.8389742e-02   1.5056284e-01   0.0000000e+00   1.8813262e-02  -2.1722398e-02   6.9439570e-02  -5.3767470e-02  -5.9128037e-02   3.6011920e-02  -8.5530142e-02   6.1821176e-02  -3.8836702e-02  -4.0148283e-02  -8.4653974e-03   1.4768852e-01   1.1103038e-01  -3.3274911e-02   1.8657847e-02  -1.2802809e-02  -2.7923685e-02  -9.2817752e-02   5.4960837e-02  -3.2437281e-02  -3.2731136e-02  -8.4884434e-02   1.5768064e-02   1.9530707e-02   1.4159161e-03  -1.2972927e-02   5.3745072e-02   4.7957917e-02   1.0334657e-01  -4.7197944e-02   3.1548189e-02   1.8810409e-01   8.5303877e-02   4.6512369e-02  -1.1591272e-01  -3.7373406e-02   7.6163496e-02  -9.5863436e-02  -2.8869353e-02   1.3397010e-01  -7.5767743e-02   9.0658247e-02  -3.9827458e-02   1.7569294e-02  -1.8811328e-01   2.7834597e-03  -2.2577005e-02  -6.1755290e-02
   1.3286773e-04   1.3903561e-02   2.5186373e-02  -6.1464914e-02  -4.6042292e-02   3.3111417e-02  -1.8746438e-02   7.4300815e-02  -1.5120186e-02  -7.2095672e-02   2.2777918e-03   1.6209588e-01  -7.4320967e-04   2.3335941e-02  -6.9284251e-02   7.0603742e-03  -2.1961470e-02  -1.1721448e-02   1.2502959e-01  -8.5293257e-03   1.3781100e-01  -5.1637215e-02  -3.8187234e-02  -1.0085777e-01  -9.4513547e-03   1.6228576e-02   1.1113417e-01  -3.6920846e-02   8.0220043e-02  -5.9059681e-02  -9.7872785e-03   1.6988200e-02  -4.9047360e-02  -1.0267718e-01  -1.1501017e-01  -9.6733317e-02  -2.3204536e-02  -5.5388198e-02  -2.2097236e-02  -6.2155778e-02   1.7455328e-02   1.8813262e-02   0.0000000e+00   2.5057090e-01   3.3735611e-01  -1.4238451e-01   3.8647954e-01   5.9193315e-02   1.1446382e-01   2.2565164e-02   3.5487740e-02  -3.1425522e-02  -6.6369993e-02  -9.1180944e-02  -3.9945660e-02  -7.8469427e-02  -5.3797962e-02  -9.7372545e-03   4.2713072e-02   6.3973853e-02  -1.6465956e-02   7.9066855e-02   1.7770807e-02  -1.2820980e-02  -1.8016564e-02  -8.4941395e-03  -2.8048259e-02   1.0317160e-02   9.2920353e-02   4.7824196e-02  -5.3862185e-02  -9.2782055e-02   1.3144648e-02  -6.3713277e-02   6.1614889e-02   8.7238052e-02   8.7433310e-02   1.0246539e-01   6.1222617e-02  -3.8684770e-02  -1.3290062e-01   6.5509954e-03   1.0607408e-02  -2.4825298e-02   5.2650540e-03   4.3618771e-02   1.1153808e-01  -4.8291138e-02   8.6515370e-02  -4.8940659e-02
   4.3039593e-02  -5.8198874e-02  -1.6075605e-02   3.8142598e-02  -5.2893761e-02   2.8583357e-02   1.5736009e-02  -2.9661754e-02  -7.4565636e-03   7.9373196e-02   3.9714646e-02  -2.2325399e-02  -6.5203433e-02  -3.0028293e-03  -5.3154883e-04   9.7293990e-03  -1.3618543e-02   2.5792922e-02  -5.2845421e-03  -9.6751156e-03  -7.1934494e-02  -4.9229079e-02  -1.6955567e-02   9.8609406e-02   6.4995207e-02   4.3248872e-02  -5.6503100e-03   4.6276500e-04  -3.2449857e-03   3.5690181e-02   3.7077022e-02  -3.1218627e-02   4.9898031e-02  -3.0122613e-02   5.6711134e-02  -7.9297478e-02  -6.0081727e-02  -2.5784542e-02  -1.3208347e-03  -1.5724074e-02   8.8945856e-02  -2.1722398e-02   2.5057090e-01   0.0000000e+00   7.3171138e-02   1.4104224e-01   1.0992821e-01   3.7451783e-01   1.0161342e-02   8.7251005e-02  -5.2150463e-02  -3.5884466e-04   2.1454883e-01   7.9483847e-02  -1.1529497e-01   3.2883845e-02  -3.8126909e-05  -9.7070144e-03  -9.0108895e-02  -4.6963922e-03   8.5858819e-03  -2.2822803e-02  -5.0474062e-02  -1.8797162e-02   3.0252740e-02   2.5595316e-02   4.8179319e-02   4.2592693e-02  -1.3176425e-02   6.2583884e-02  -1.2673319e-01   2.8350504e-02   7.9201276e-03  -1.9678761e-02   7.1740145e-03   3.1708593e-02  -2.2658004e-02   2.4695526e-02   6.6488766e-02   1.2251531e-02  -4.1750580e-02  -7.0551568e-02   4.0103132e-02   7.9288056e-02  -6.4625832e-02   3.1873146e-02   2.8627233e-02   1.7265570e-02   5.9118980e-03  -5.4405532e-03
  -4.6001863e-02   2.7723538e-02   2.6343918e-02  -6.3392356e-02   9.2845733e-02   5.3848090e-02   6.1312795e-02   6.3804328e-03  -9.2020724e-02  -1.2548503e-01  -1.1839045e-03  -4.9225958e-03  -4.9879759e-02  -6.1262296e-02   1.2506846e-02  -7.3683390e-02   8.2615164e-03  -7.2493875e-02  -2.3109563e-02  -3.9179200e-02  -3.6717018e-02   1.1216693e-01  -3.0561514e-02  -9.9097550e-02   6.4989219e-02  -1.1516856e-01  -2.4570963e-02   5.5269812e-02  -5.5168529e-03  -6.2537592e-02  -1.3225709e-02   1.0031197e-01  -5.3262613e-02  -5.8817034e-02   2.3596544e-02   7.8718474e-02   4.2687087e-02   9.7399364e-02  -2.2827495e-03   5.2721813e-02  -7.2652116e-02   6.9439570e-02   3.3735611e-01   7.3171138e-02   0.0000000e+00   2.9432416e-01  -6.3586212e-02  -1.3773356e-02   2.1211116e-01  -7.0188217e-03  -1.4928613e-01  -5.7493424e-02   7.0318063e-03   1.1282395e-01   2.1383942e-02  -4.9902751e-02  -4.3324474e-02   2.1651816e-03  -1.1272618e-01  -2.6416388e-02  -3.2233205e-02   1.4143477e-02   9.9867923e-02   2.0304341e-02   1.5287863e-01  -1.0996824e-01   1.5491419e-01   1.1289225e-01  -7.2412859e-02  -4.2654138e-02   6.0220470e-02  -1.1867284e-02  -1.5720383e-02   7.9599078e-03   8.0689935e-02  -6.1236018e-02  -1.0664624e-01  -9.2979856e-02  -2.4071306e-01   1.7609039e-01   4.5732036e-02   3.7067317e-02  -6.2821640e-02   3.7879629e-02   1.6428041e-02  -2.9985225e-02  -2.4171338e-02  -5.8696731e-02  -7.0505933e-02  -2.8335624e-02
  -1.2407013e-02   3.8703510e-02  -1.1745489e-02   6.3413655e-03   7.2439483e-04  -4.7844431e-02  -2.7071624e-02  -1.4028009e-02  -3.4077656e-02   1.7510704e-01   1.0419408e-02  -9.1613696e-02  -5.5042452e-02   1.8452110e-02  -1.3450737e-02   6.9030583e-03  -7.3591683e-02  -3.5328426e-02   5.5304491e-02  -2.1592328e-02   1.7082460e-02  -5.4432979e-02  -2.4538559e-02  -3.3814557e-02  -8.4826689e-02  -7.3906808e-02  -2.3861522e-02   1.3009318e-03   5.1992868e-02   8.3532626e-02  -8.6081401e-03   1.1788327e-01  -3.7282493e-02   7.8515782e-02   5.8460603e-02   6.3022197e-02   8.3292551e-02  -8.7138867e-02   2.9949454e-02  -6.1788798e-02  -4.7528285e-02  -5.3767470e-02  -1.4238451e-01   1.4104224e-01   2.9432416e-01   0.0000000e+00   6.1664253e-03   1.0605178e-01   8.0521994e-02   2.8063413e-01   5.9612048e-02   3.3882472e-02   3.1495413e-02   4.8133462e-03  -1.3583041e-01  -6.7690148e-02  -4.5274835e-02   4.9689379e-03   1.8896106e-03  -8.8521650e-02  -6.1756723e-02   1.5711434e-02  -6.3739864e-02   5.3159224e-03  -8.1436049e-02  -1.9134907e-02  -8.1320661e-02   8.3357408e-02   2.1785507e-02   6.0444226e-02  -4.1584898e-02  -1.3122802e-01   1.2250744e-02   1.1705524e-02  -1.2413261e-01  -2.0961071e-02  -5.6606815e-02  -6.5133371e-02   5.1354296e-02  -6.8710022e-02   1.9852877e-02  -9.0751647e-02  -3.0907309e-03   1.9830627e-02   9.9035121e-03   4.9453323e-02  -3.0079437e-02   3.1090543e-02   1.0007811e-01   8.4141504e-02
   1.0326447e-02  -9.4439722e-03  -5.6628876e-03  -4.2802388e-02   3.5461791e-02  -3.7647859e-02   9.9594429e-03  -8.6485718e-02   7.5870594e-02  -8.0811856e-02  -1.9990571e-02   1.1482415e-02   8.3868976e-02   1.6476733e-02   4.5404095e-02  -7.6861540e-02  -1.5106214e-02  -2.6125565e-02  -9.4934355e-02  -1.0319354e-01  -1.0693414e-01   6.4522382e-03   3.6812644e-02  -6.1435079e-02  -3.7305678e-02   1.8176939e-02   1.7423076e-02  -4.6089983e-03  -5.8511148e-02  -2.7611702e-02  -4.1750235e-02  -2.5868552e-02  -7.2950039e-03   4.9712699e-02   6.6228612e-02  -2.7546986e-02   1.1375815e-01  -1.1532888e-01   1.2121933e-01  -2.3081156e-02   1.1424124e-02  -5.9128037e-02   3.8647954e-01   1.0992821e-01  -6.3586212e-02   6.1664253e-03   0.0000000e+00   4.2573952e-01  -3.8973502e-02   5.6829696e-02   1.7848099e-01  -9.1713918e-02  -1.0365246e-01  -1.5375412e-01   1.2572091e-01   5.8822700e-02   1.0949237e-01  -5.0656790e-02  -9.3529009e-03  -1.0066287e-01  -1.1633856e-01   2.2715906e-02   3.0032979e-02   3.3095692e-02  -2.4297650e-02  -1.0864108e-01  -1.0534028e-01  -1.0812301e-01   1.9131288e-02   1.8418417e-02   6.3796079e-02  -4.8043910e-02  -6.4556538e-02  -9.3136072e-02   5.1616173e-02   1.4230960e-02  -3.3748687e-02  -1.0452390e-01   2.5277646e-02  -1.1283472e-01  -9.6093905e-03   3.9849915e-02  -7.4251427e-04   6.9597916e-02   3.2695547e-02  -1.0540081e-01   3.8657765e-02   3.1187392e-02  -1.0468588e-01  -1.5817384e-02
  -2.7900493e-02   1.5730088e-02  -8.0872439e-02  -1.2786399e-02  -1.0476685e-01  -3.2132637e-02  -6.8588036e-02  -5.5648564e-02  -1.0179352e-01   1.1203127e-01  -2.8234986e-02   1.8422169e-02  -5.9871429e-02  -8.2703924e-03  -2.9734691e-02   1.4858834e-01   2.6160787e-02  -2.9083411e-03  -5.3786776e-02  -8.1049930e-04  -4.1380743e-03  -3.0128428e-02   2.5977921e-03   8.3577720e-02   9.3552569e-02   1.1710727e-02  -2.4276235e-02   5.1637254e-02  -1.7248235e-03   2.3529518e-02   2.4320060e-02  -5.1387622e-02   3.4401849e-02   5.2193318e-02  -1.0180303e-01   9.5117446e-02  -1.1657504e-01   1.1130148e-01  -1.6403361e-02   3.7338982e-02  -3.6682971e-02   3.6011920e-02   5.9193315e-02   3.7451783e-01  -1.3773356e-02   1.0605178e-01   4.2573952e-01   0.0000000e+00  -2.9485205e-02  -7.6799811e-02  -3.0338717e-02   3.7354817e-02   3.5026976e-03   4.7866578e-02   1.1691265e-01  -1.7277106e-02   1.3050805e-02  -1.2563079e-02   5.6560780e-02   1.9010401e-02   6.3125496e-02   4.8197129e-02   1.5454062e-02   3.1853643e-02   3.3448923e-02  -1.2695277e-02  -5.2912272e-02  -6.0324043e-02  -9.0494250e-02  -1.3591476e-02   2.9592500e-02  -2.2076194e-02  -4.5084557e-02   6.8320962e-02  -8.2755706e-02   2.3873773e-02   5.0760568e-03   8.4389726e-02  -3.0322360e-02   6.0121318e-02   4.6954160e-02  -5.8076912e-02   4.2803916e-02  -4.8943378e-02  -7.3344872e-03   2.8302372e-02  -7.1002095e-02  -1.7417133e-02  -1.7413815e-02  -3.7337958e-02
   4.8957305e-02   3.8792489e-03  -4.4166440e-02   4.7480170e-03   2.2897747e-02  -2.4142812e-02   9.0410162e-02   1.9004098e-02   1.2452160e-01   1.0209444e-02   2.5000374e-02   2.3570005e-02  -4.3400371e-02  -8.9069431e-02   1.4185887e-01  -9.8842508e-02   1.8868306e-03   8.3202565e-03  -9.5218465e-02   1.2020189e-01   2.8235832e-02   1.6823645e-02  -1.2691140e-01   2.5165552e-02  -5.0524694e-02   1.9579049e-02  -1.7853065e-02   3.8861483e-03   5.4605615e-02  -7.6077939e-02   1.9708202e-02  -4.8590981e-02  -9.2137952e-02   8.0998462e-02   4.9010110e-02   6.9926319e-02  -2.2473301e-02   7.1816264e-03   7.8288544e-02  -3.2595196e-02  -5.3621632e-02  -8.5530142e-02   1.1446382e-01   1.0161342e-02   2.1211116e-01   8.0521994e-02  -3.8973502e-02  -2.9485205e-02   0.0000000e+00   1.1908882e-01   3.4085770e-01   1.5131817e-01  -8.3429062e-02  -1.7382180e-01  -3.8222377e-02   1.2504072e-02  -1.5576578e-02  -2.7756819e-03   1.8058550e-02  -1.2257940e-01   1.8180488e-01  -8.8135418e-02  -2.5476419e-02  -1.0859181e-03  -3.1398215e-02  -1.0006958e-01   1.2947423e-02  -5.7258188e-02   4.2057602e-02  -2.7535859e-03  -1.5638302e-02  -5.0395364e-02  -3.6403903e-03  -2.5892383e-02   9.5769689e-02  -3.2219727e-02   7.8767226e-02  -1.1659295e-01  -5.6815050e-02   9.1296963e-03   7.2128951e-02   6.3483056e-02   1.5762888e-02  -6.2405825e-02  -8.7739095e-03   2.0883697e-02  -4.6357818e-02  -4.7799586e-02  -6.0454044e-02  -3.7631530e-02
  -1.0995429e-02   2.5285414e-02   2.6761854e-02   3.0082746e-02  -3.6576812e-03  -2.1807850e-02  -3.0142800e-03   1.2847135e-02   1.4379182e-02  -4.9997356e-03  -8.6571038e-03   2.4075924e-02   1.7793274e-02  -5.1449792e-02   3.1261204e-02  -7.6351713e-02  -3.8630640e-02   7.4542022e-02  -1.7199442e-02   7.6069327e-02   2.4123567e-02  -1.1341534e-02   5.4425810e-02  -2.4673205e-02  -1.4605904e-02   5.1378205e-04  -2.0735104e-02   3.7406605e-02  -1.3751282e-01  -2.1096674e-02   8.5585622e-02   3.1435307e-02  -4.6059407e-02  -7.0151047e-02  -3.9154482e-02   2.4464611e-02  -6.6601059e-02  -4.5925723e-02  -4.6841518e-02   1.0925478e-01   7.9543639e-02   6.1821176e-02   2.2565164e-02   8.7251005e-02  -7.0188217e-03   2.8063413e-01   5.6829696e-02  -7.6799811e-02   1.1908882e-01   0.0000000e+00   1.3683010e-01   2.0675357e-01  -5.2673893e-02   8.0772919e-02  -6.8618369e-02   9.0355175e-02  -3.7715984e-02  -5.8811698e-02   5.1092293e-02   5.4038073e-02   3.4838799e-02  -2.8501663e-02  -3.2613938e-02   1.8573408e-01  -1.9427155e-01  -8.0244996e-02   6.1320079e-03  -1.5636110e-03  -1.1914695e-03   3.8169771e-02  -2.8658053e-02   2.0317108e-02   2.4413464e-02   4.5962244e-04  -4.1874724e-02  -8.2232419e-02  -1.5389736e-01   5.7028441e-02   3.2136600e-02   1.4949208e-02  -2.4183909e-02   2.5805396e-02  -6.4785614e-02  -9.7228084e-02  -1.2873029e-02  -5.4809843e-02   1.4218063e-02   4.1241285e-02   2.3396818e-02  -2.0108822e-02
   3.5937904e-02   2.7586454e-02  -1.6129065e-02   2.1024123e-03  -3.1607282e-02   2.3569209e-02  -3.2465066e-02   9.7646117e-02   3.6106402e-02  -8.1517814e-03   3.4583171e-02  -5.9969848e-02  -2.9726860e-02  -1.1873438e-03  -9.9955893e-02   2.5437867e-02   5.8517639e-02  -7.6769503e-02  -2.2237059e-02  -5.3236505e-02   8.3930924e-02   2.5504376e-02   4.2843780e-02   1.4067663e-01  -4.2429785e-02  -1.3192210e-01  -4.5462811e-03  -7.1716454e-03  -6.4422008e-02  -2.7778672e-02  -1.6892118e-03  -2.7682643e-02   7.0022632e-02   2.1941513e-02  -4.8883627e-02  -2.6748704e-02   5.1633511e-02  -5.1477240e-02  -1.2223646e-01  -3.8119772e-02   1.2407779e-01  -3.8836702e-02   3.5487740e-02  -5.2150463e-02  -1.4928613e-01   5.9612048e-02   1.7848099e-01  -3.0338717e-02   3.4085770e-01   1.3683010e-01   0.0000000e+00  -2.9886892e-02   1.5161434e-01   1.5867854e-01   3.3973741e-01   1.0863216e-02  -6.0302994e-02   2.5861141e-02   2.3177527e-01   6.4327988e-02  -3.8293143e-02  -1.1161905e-01   2.2744747e-02  -1.1784977e-01   1.0676013e-01  -4.8536405e-02  -2.4894263e-02   1.0871157e-02  -9.5756282e-03   1.1875565e-01   3.1808168e-02   5.3211685e-03  -4.7581185e-02   4.2865332e-02   1.8372545e-02   5.0608677e-02  -5.6651102e-02  -5.0759466e-02   1.8178013e-02  -2.5153429e-02  -8.8207296e-02  -3.2552155e-02  -1.0563245e-01   6.2904751e-02   7.0275864e-03  -4.9506547e-02   2.2615239e-02  -2.5989379e-02  -1.7259045e-02   2.9668299e-02
   4.6082449e-02   2.3544333e-02  -1.0917555e-02  -4.5888115e-02  -7.0272813e-02  -6.7400686e-02   4.6502695e-02  -6.4831532e-02   1.6736769e-02  -1.5908379e-02   5.3840982e-02   7.1624176e-02   6.1092835e-02   2.1163921e-02   4.7681425e-02  -3.4804990e-02  -5.0825443e-02   2.6296610e-02   9.2049466e-03  -7.2246432e-02   1.1232267e-01  -5.8984627e-02   6.8283961e-02  -2.5435214e-02   1.2408802e-02   8.4910785e-02  -4.0558744e-02  -1.4511017e-02  -7.4915235e-02  -6.0708478e-02   5.5248992e-02   3.6439949e-02  -6.0367613e-02   7.9905891e-02  -7.7090735e-02   1.1884608e-02  -8.3959752e-02  -1.7465601e-02   4.0060494e-02   2.8043451e-02  -3.1242800e-02  -4.0148283e-02  -3.1425522e-02  -3.5884466e-04  -5.7493424e-02   3.3882472e-02  -9.1713918e-02   3.7354817e-02   1.5131817e-01   2.0675357e-01  -2.9886892e-02   0.0000000e+00  -3.6479861e-02   1.2406483e-01   1.4573163e-01   1.0871823e-01  -3.2842790e-02   3.9584267e-03   5.7483271e-02   1.2365869e-01   2.9565609e-02   1.1576299e-02  -2.9886846e-02   1.9287773e-02   7.8869828e-02   1.5540406e-01   5.2248168e-02  -2.4129750e-02  -3.4099697e-02  -1.1019887e-01  -8.4581766e-03   4.0409596e-02   1.8945249e-02   3.7778930e-02   3.7559741e-02   1.0474744e-01  -1.2210129e-02   1.8040811e-03   9.6037112e-02   8.9376220e-02  -4.2864513e-02  -6.4198249e-03  -3.7912001e-02  -1.1217718e-02  -3.0901041e-02  -1.2850027e-02   3.9844667e-02  -2.1946064e-02   8.9331390e-02  -3.6538132e-02
   7.9921098e-02  -1.3082390e-02  -1.4498407e-01   7.8201209e-02   6.3416247e-02   1.9740589e-02  -7.5473789e-02  -1.2945537e-03   3.0088764e-02  -1.1348900e-01   4.3294323e-02   8.5746469e-02   8.6930525e-02   6.4279859e-02  -1.7722954e-02   9.1745868e-02   6.3154137e-02  -9.2981120e-02  -2.9420641e-02  -8.6228217e-02   1.6017179e-01   8.4078032e-02  -2.7847859e-02  -1.0037190e-01   2.3198947e-02   4.8896859e-02   7.4085200e-02   4.6971209e-02   8.0452342e-03  -1.6339198e-02  -8.8088255e-02  -1.5445388e-01   2.0971504e-02  -1.9502383e-02   5.4566626e-02   8.1531457e-02   7.1975318e-02  -1.2593636e-01   3.2772578e-02  -6.0731165e-02  -1.6511962e-02  -8.4653974e-03  -6.6369993e-02   2.1454883e-01   7.0318063e-03   3.1495413e-02  -1.0365246e-01   3.5026976e-03  -8.3429062e-02  -5.2673893e-02   1.5161434e-01  -3.6479861e-02   0.0000000e+00   3.8769577e-01   2.2930018e-01   2.4944452e-02   9.6894921e-02  -4.3589385e-02  -5.0854070e-02  -6.3222429e-02  -1.0533851e-02  -8.3446365e-02   4.5898444e-02   1.5232737e-02   8.6899295e-03  -2.1475525e-02   5.6632740e-02   1.4666764e-04   5.3877418e-02  -1.3166275e-01   1.1305020e-01  -1.5427500e-02  -8.6334712e-02  -3.9010783e-02   9.5459854e-02  -6.7672762e-03   8.2743207e-03  -2.2759154e-02   2.7359389e-03   5.7519731e-02   5.2575274e-02  -1.6805519e-02  -6.7339255e-02  -5.0196540e-02  -6.8696891e-02   3.8624209e-02   8.1318902e-02  -1.3038913e-02  -2.6498238e-02  -2.5704500e-02
  -8.2364266e-02  -3.9942071e-03   5.0148289e-02   6.9192587e-03   6.4352696e-02  -3.6679604e-02  -1.8275468e-02  -1.4588246e-02  -1.4557664e-02   1.6573292e-02  -6.2877813e-02   6.6714686e-02  -1.2948438e-02   7.7732232e-03   9.3834696e-02  -1.5159426e-01  -5.1102470e-03   8.8695631e-03  -7.1727936e-04  -9.2603677e-02  -7.3044509e-02  -8.0777727e-03   1.3331430e-02   9.8777544e-03   1.6251157e-02   6.9754648e-02   9.0923888e-02  -7.6392582e-03   2.1639895e-02  -9.1099557e-02  -7.6999759e-02  -4.0710148e-03   3.9427362e-03  -3.0253948e-02   8.4134133e-02  -9.3829824e-02  -9.0773415e-03   6.8370567e-02   4.2868264e-02   7.5615164e-02  -7.5409031e-02   1.4768852e-01  -9.1180944e-02   7.9483847e-02   1.1282395e-01   4.8133462e-03  -1.5375412e-01   4.7866578e-02  -1.7382180e-01   8.0772919e-02   1.5867854e-01   1.2406483e-01   3.8769577e-01   0.0000000e+00   4.9752693e-02   2.9959525e-02  -1.2047760e-01   2.1765020e-02   1.6779263e-01   3.4081696e-02  -6.6116931e-02   1.1731081e-01   1.0902548e-01   2.2826565e-02  -1.0239030e-01   6.6502114e-02  -8.6116714e-03  -1.3151888e-01   8.2868992e-03   6.5916318e-02  -3.6144213e-02  -2.1066350e-02   5.3836483e-02   3.7588500e-02  -1.6465920e-02  -7.2877399e-03   1.0656070e-01   8.2999852e-03  -7.1110590e-03  -1.3740530e-01  -4.4599231e-03   7.3857059e-02   1.9826231e-02   8.4273845e-03   6.0055752e-02   3.9368627e-02  -2.0389541e-03  -5.6638122e-02   1.0998967e-01   6.5282588e-02
   4.9883245e-02   3.6863973e-03   1.3894225e-02   1.4884188e-03  -2.5562409e-02   3.5973802e-02   2.3884258e-02  -1.3414715e-03   2.1756057e-02  -1.2126192e-02  -9.1903406e-02  -4.4565211e-02  -2.2344755e-02   1.6186782e-02  -3.1246857e-02   3.0074459e-02   2.7659326e-02   6.2806004e-02   9.2340451e-02   4.3106273e-02  -1.0254148e-01  -2.0391158e-01  -3.2861263e-02  -8.1360070e-02   9.9436450e-02  -4.5844768e-02   3.0505248e-02  -3.0745403e-02  -2.3543628e-02   4.2137880e-02   2.5118018e-02   8.9204006e-02  -1.1870487e-01  -7.8899431e-02   2.3927179e-02  -6.6418294e-02   1.0514278e-01   2.0511787e-02   1.4756771e-02  -3.4942607e-02  -3.3488645e-03   1.1103038e-01  -3.9945660e-02  -1.1529497e-01   2.1383942e-02  -1.3583041e-01   1.2572091e-01   1.1691265e-01  -3.8222377e-02  -6.8618369e-02   3.3973741e-01   1.4573163e-01   2.2930018e-01   4.9752693e-02   0.0000000e+00   1.0912799e-01   4.0258631e-02   8.5734917e-02  -1.2753145e-01  -1.0371437e-01   1.1112937e-01  -7.0168155e-02  -4.2509396e-02   1.3008454e-01   1.7720419e-02   2.1293575e-02   5.5259051e-02   6.5059174e-03  -5.3170935e-02  -6.9906179e-02  -1.3236431e-01  -3.6331944e-03   1.2480937e-02   9.7642188e-03  -8.2813784e-03  -9.4886385e-02  -4.6543476e-02  -3.0358439e-02  -3.4308278e-02   1.0245867e-02   1.0075253e-01  -1.8247739e-02   1.4811806e-03   4.7572248e-02  -1.6362756e-02  -1.8591933e-02  -5.9701040e-02  -2.5863783e-02   1.7498442e-01  -9.6350337e-02
   1.3765893e-03   1.6091519e-02   7.3478988e-03  -3.5380159e-02  -6.3287439e-02  -4.7106608e-02  -5.5613774e-02  -4.1840244e-02  -8.7141599e-03  -1.3914256e-02  -8.0494873e-02   7.0816699e-02  -2.7146261e-02  -2.5316147e-02   5.2411769e-02  -8.2600468e-02  -1.6435260e-03   4.2115259e-02  -6.0080583e-02   6.3347409e-04  -6.2942472e-02   1.6957772e-02   4.2599107e-02   4.1494871e-02  -1.0517552e-02   9.5254764e-03  -7.6336362e-02   5.5340729e-02  -2.1540251e-02   1.0624474e-02  -4.8870135e-02  -2.0245088e-02   7.9359978e-03  -1.1401018e-02   3.7603788e-03  -3.1967014e-02  -4.0491859e-02  -3.3178842e-03   2.7771406e-02   1.8549995e-02   1.8537088e-02  -3.3274911e-02  -7.8469427e-02   3.2883845e-02  -4.9902751e-02  -6.7690148e-02   5.8822700e-02  -1.7277106e-02   1.2504072e-02   9.0355175e-02   1.0863216e-02   1.0871823e-01   2.4944452e-02   2.9959525e-02   1.0912799e-01   0.0000000e+00  -2.2854757e-02  -7.6702272e-03  -7.0030251e-02  -1.1102110e-02   3.3632071e-02  -3.8392933e-02   6.2354266e-02  -1.0219411e-02  -3.2559025e-02   1.1151789e-02   3.6369960e-02  -6.2550707e-03   3.0386213e-02  -5.7289088e-02   4.3378350e-03   2.0205795e-02   1.3461343e-02  -8.1093435e-02   3.1022054e-03   1.7709354e-02  -1.6160652e-01  -9.5863407e-02  -6.4222132e-02   1.9942744e-01  -4.9367160e-02  -4.2311357e-02   1.0709507e-01  -1.8260729e-02  -3.6982288e-02  -6.1591974e-02   6.9783279e-02   1.9623939e-02  -2.5818445e-02   2.3131268e-02
   2.6891151e-01  -1.6842395e-02   2.2320829e-02   4.4478255e-02   3.2249648e-02  -2.3435076e-02  -6.2591354e-02  -2.2325744e-02  -3.1815141e-03  -3.9920321e-02  -3.7931593e-02  -2.2004474e-02  -1.4425543e-01  -2.1914765e-02   3.3916808e-02   5.9587748e-03   6.9234845e-02   2.1294763e-02   4.6561675e-02  -3.6391565e-02  -5.5296694e-03  -8.8468674e-03  -3.7176286e-02   3.5976897e-02  -1.3286032e-03   6.8587229e-02   3.1618793e-02  -3.7041131e-02   1.9962200e-03  -1.7341513e-03  -4.1275593e-02   1.2145950e-02   5.2680760e-02   8.7239178e-02   9.0171718e-03   2.2143545e-03   3.7727983e-02  -3.2118965e-02   2.5904483e-02  -2.9023463e-02  -2.4885932e-03   1.8657847e-02  -5.3797962e-02  -3.8126909e-05  -4.3324474e-02  -4.5274835e-02   1.0949237e-01   1.3050805e-02  -1.5576578e-02  -3.7715984e-02  -6.0302994e-02  -3.2842790e-02   9.6894921e-02  -1.2047760e-01   4.0258631e-02  -2.2854757e-02   0.0000000e+00   7.4389286e-02   1.3549045e-01  -4.1651362e-02   1.1473071e-01   1.4766716e-01   3.3756054e-02   1.3710970e-01  -1.1967057e-01   4.0102187e-02  -8.9603773e-03  -4.8369586e-02   1.5055437e-01  -6.1117734e-02   4.3056630e-02  -3.2905907e-02   2.3326588e-02   7.3308888e-02  -3.8836988e-03  -8.7605548e-02  -4.7561419e-02  -5.0782280e-02  -1.0772661e-01   4.3613385e-02  -1.2282222e-02  -4.7705080e-04  -2.1252538e-02  -6.3496297e-03   1.6435281e-02  -3.0500494e-02   9.6983379e-02   5.2826779e-02  -8.0825323e-02   2.4629948e-02
   8.3948739e-02   1.2481882e-01  -6.3355641e-02  -2.4155665e-02   4.9563753e-02   1.8135820e-02  -4.4174379e-02  -3.6715405e-02   5.7591351e-03   4.8841789e-02  -2.0365822e-01  -9.0523987e-02  -1.5689634e-02   3.3543198e-02  -3.5338613e-02  -1.1234436e-02   6.6119202e-02   2.5011819e-02  -2.5060162e-02   5.6752096e-02   3.4033147e-02  -3.0823046e-02  -4.4968576e-02  -7.0558265e-02   4.6911262e-02   4.2849721e-03  -1.2784931e-02  -8.8944077e-03  -2.9521414e-02  -3.9077218e-02  -4.7605715e-02   3.8908145e-02  -6.5269290e-02   4.4943974e-02  -3.1635892e-02  -4.5604575e-02   1.9837990e-02  -4.6400659e-03   1.6761873e-04  -1.1000595e-01   1.6005274e-02  -1.2802809e-02  -9.7372545e-03  -9.7070144e-03   2.1651816e-03   4.9689379e-03  -5.0656790e-02  -1.2563079e-02  -2.7756819e-03  -5.8811698e-02   2.5861141e-02   3.9584267e-03  -4.3589385e-02   2.1765020e-02   8.5734917e-02  -7.6702272e-03   7.4389286e-02   0.0000000e+00   1.2587782e-03   7.7923549e-02  -3.1232638e-02   2.2278774e-01  -7.0257724e-02  -4.9811398e-02  -8.0627884e-02  -5.8640081e-02  -9.4012831e-03   1.6243941e-02   1.3953519e-02   2.7453873e-02  -2.8672632e-02  -2.7011865e-02  -1.0465823e-02  -4.3392007e-02   1.4171913e-02  -6.9744119e-02   9.8844750e-02   6.4013516e-02  -5.3705776e-02   1.2610517e-01  -4.5785611e-02   1.7046752e-01   2.9108965e-02   3.3770662e-02  -4.9308808e-04   4.2097193e-02  -3.0668701e-02  -5.9894659e-02   5.0256486e-02   3.3829356e-03
  -4.1086688e-02   1.1369024e-02   2.1522149e-02  -3.5907506e-02   4.7695513e-02   1.9620757e-02  -4.3986323e-02   5.3754894e-02  -3.5447897e-02  -1.0371097e-01   1.0492124e-01  -5.9841301e-02  -8.8264739e-02  -8.4407642e-02  -4.4491419e-02   2.3893190e-02  -1.3170152e-01  -1.1400292e-03   3.4623389e-02  -9.4596486e-02  -3.2958440e-02   8.7195234e-02  -5.3628992e-02  -2.9977935e-02   1.0749746e-02   8.2418940e-02   9.0396688e-02  -6.9281353e-02   5.7006884e-02   5.8160511e-02   1.1201382e-02   3.3072483e-02   4.6275012e-04  -4.6129723e-02   6.7755514e-02  -5.5854767e-03   3.0463621e-02  -7.5932805e-02   5.2023803e-02   8.6896939e-02  -4.7011168e-02  -2.7923685e-02   4.2713072e-02  -9.0108895e-02  -1.1272618e-01   1.8896106e-03  -9.3529009e-03   5.6560780e-02   1.8058550e-02   5.1092293e-02   2.3177527e-01   5.7483271e-02  -5.0854070e-02   1.6779263e-01  -1.2753145e-01  -7.0030251e-02   1.3549045e-01   1.2587782e-03   0.0000000e+00   2.5404658e-01   3.0671723e-01   4.6209647e-02   5.4417830e-03   3.3468794e-02  -7.3199800e-02   4.9684316e-03   6.8977261e-02  -8.7796307e-02   4.6747127e-02  -5.2462306e-03   3.4591432e-02  -2.8899597e-02   1.8779725e-02  -1.3043671e-02  -1.1430157e-01   3.6017353e-02   6.2129261e-02  -1.0583958e-01  -1.1056440e-01  -1.7465336e-02  -6.3679737e-02  -3.3628970e-02   5.2301817e-02  -5.6519071e-03   3.6723841e-02  -1.6285957e-02   8.7976546e-03   2.2881828e-02   6.8168803e-02  -4.3863331e-02
  -1.4979880e-02   5.4573239e-02  -6.5975245e-02  -1.7371621e-02  -4.3195992e-02  -1.4491583e-02  -3.2220364e-02   3.2912993e-02   3.2405663e-02  -7.2681242e-02   1.4685393e-02  -3.4318935e-02  -2.4066670e-03  -6.2103486e-02   2.6399101e-02   4.1181012e-02  -5.9432561e-02   3.5317155e-03   1.0485981e-02   1.2128595e-02   1.2260230e-01  -3.4749231e-02   3.7930780e-02  -2.7353898e-02  -2.6057978e-02  -4.3967773e-02  -2.1634421e-02   3.0286407e-03   3.2464533e-02   2.0097120e-02  -1.6227180e-02  -2.5860562e-02   4.0694937e-02  -9.8113273e-03  -5.3379231e-02  -5.3735458e-02   3.8023272e-02  -8.9954529e-04  -1.0894472e-03   9.1449792e-03   3.0008995e-02  -9.2817752e-02   6.3973853e-02  -4.6963922e-03  -2.6416388e-02  -8.8521650e-02  -1.0066287e-01   1.9010401e-02  -1.2257940e-01   5.4038073e-02   6.4327988e-02   1.2365869e-01  -6.3222429e-02   3.4081696e-02  -1.0371437e-01  -1.1102110e-02  -4.1651362e-02   7.7923549e-02   2.5404658e-01   0.0000000e+00  -6.6963796e-03   1.4898661e-01   2.0529674e-02   8.3883202e-02   2.7671154e-03  -3.4158744e-02   5.9320793e-02   5.8245639e-02  -6.8041303e-02   1.1232205e-01  -1.7110557e-02  -1.1055640e-02  -4.4782688e-02   2.7330442e-02  -2.0987992e-02  -1.1080669e-01  -4.8436725e-02  -3.2753045e-02  -1.9854212e-02  -1.2968300e-02  -1.1710470e-02  -3.7296005e-03  -8.5778758e-02   8.4058575e-03  -3.5862631e-03  -7.6843242e-02   3.2330054e-03  -1.7429661e-02  -8.0903743e-02  -1.1664489e-02
  -2.2605246e-02  -4.9185908e-02   5.3807186e-02  -3.9614088e-02  -1.9935446e-02  -2.8116810e-02   1.5910084e-01   5.1080537e-03   7.4221227e-03   6.3510576e-02   5.1419387e-02   1.4249670e-01   9.8775548e-03   1.5046833e-02   9.8931739e-03   1.7967955e-02   1.0426875e-02   1.1991457e-02   2.5319263e-03  -5.0912006e-03  -3.1143861e-02   7.4227017e-02  -4.6207985e-02  -3.5469406e-02  -2.5243763e-02  -2.5096503e-02  -1.1730946e-02  -6.7620674e-02  -3.2170752e-02   3.5311415e-02   5.1593985e-02   5.0440444e-02  -4.2633431e-02   9.0305103e-02   4.3291005e-03   3.4868785e-02  -6.7805436e-02   1.5384932e-02  -2.2890626e-02   9.8780905e-03   2.0423825e-02   5.4960837e-02  -1.6465956e-02   8.5858819e-03  -3.2233205e-02  -6.1756723e-02  -1.1633856e-01   6.3125496e-02   1.8180488e-01   3.4838799e-02  -3.8293143e-02   2.9565609e-02  -1.0533851e-02  -6.6116931e-02   1.1112937e-01   3.3632071e-02   1.1473071e-01  -3.1232638e-02   3.0671723e-01  -6.6963796e-03   0.0000000e+00   8.8466062e-02   2.0993886e-01   1.0825536e-01   1.0559406e-01   8.1599971e-02   9.7873297e-02  -2.3850681e-02   4.8171469e-03  -6.9468530e-02  -3.0628838e-02  -4.5322368e-02   4.8391503e-03  -7.6665457e-02  -5.1591484e-03   1.2631926e-01   1.1790849e-01   3.3883625e-02   1.3587440e-02   2.7091695e-02   1.3722855e-02  -1.4161426e-02   3.6379119e-02  -1.4911136e-02  -2.0616476e-02  -4.8825513e-02  -1.1743331e-02  -1.3325391e-02  -4.6211774e-04  -2.5718131e-03
   1.6233354e-02   1.5498018e-01   1.8526796e-02   2.7221677e-02  -3.7616031e-02   5.2408044e-03  -1.0703594e-02  -1.8991118e-02   9.6336461e-02  -8.0104684e-03  -6.7501025e-02   1.8180410e-02   3.4484476e-02   1.1067216e-01  -1.0336306e-01   4.4911627e-02  -7.3539548e-02  -7.5615843e-02  -3.8240386e-02   5.0508703e-02   1.7281978e-02  -8.8783987e-03  -3.3103397e-02   1.2760364e-02   4.5327077e-02  -1.1311133e-01  -5.0379139e-02  -4.6844800e-02   3.8480325e-02  -1.1382337e-01   1.4593286e-02   3.6255415e-02  -1.5801789e-02   7.0764634e-02  -5.5684881e-03   4.1431884e-02   3.4104641e-02  -1.2122704e-03  -2.4905108e-02  -9.3087647e-04   6.7123162e-02  -3.2437281e-02   7.9066855e-02  -2.2822803e-02   1.4143477e-02   1.5711434e-02   2.2715906e-02   4.8197129e-02  -8.8135418e-02  -2.8501663e-02  -1.1161905e-01   1.1576299e-02  -8.3446365e-02   1.1731081e-01  -7.0168155e-02  -3.8392933e-02   1.4766716e-01   2.2278774e-01   4.6209647e-02   1.4898661e-01   8.8466062e-02   0.0000000e+00   5.9810247e-03   1.7195272e-01   1.3712166e-03   1.2410011e-01  -1.2550466e-01  -8.6094244e-02   4.5913315e-02   1.2237311e-01  -2.7648436e-02  -3.6651484e-02  -1.3347379e-02  -7.9230926e-02   1.0469268e-02  -1.0975630e-02  -1.1996586e-01  -7.1423226e-02  -2.6765491e-02  -6.5626052e-02   3.1789999e-03  -6.5669272e-02  -4.6143675e-02   1.4469449e-02  -2.1203129e-02  -9.9347762e-02  -9.4298561e-04  -1.2319304e-01   1.6191029e-02  -3.0774532e-02
  -4.8376761e-02  -6.2780198e-02   4.3274248e-02  -2.2988144e-02  -1.0131140e-02  -5.6856707e-02  -4.2646559e-02   7.4330931e-03  -7.3301986e-02   9.5584272e-03   1.0173995e-01  -2.3538156e-02   4.1653045e-02  -3.9547468e-02  -2.5971390e-02  -5.9028524e-02   1.4510874e-01  -3.4641910e-03   1.5559478e-01   4.2560927e-02   2.2425873e-02  -1.2923542e-04   3.0476790e-02   2.4064950e-02   2.0685668e-02  -2.1634095e-02  -3.0211771e-02  -1.8410418e-02  -3.2491814e-02  -7.9288978e-02  -8.2277039e-02  -4.0219514e-03   3.5388615e-02  -2.1171428e-02  -9.7985432e-02  -2.2341354e-02   8.7536201e-03   4.6818295e-02  -1.2501191e-01   1.7253615e-02   5.3168817e-02  -3.2731136e-02   1.7770807e-02  -5.0474062e-02   9.9867923e-02  -6.3739864e-02   3.0032979e-02   1.5454062e-02  -2.5476419e-02  -3.2613938e-02   2.2744747e-02  -2.9886846e-02   4.5898444e-02   1.0902548e-01  -4.2509396e-02   6.2354266e-02   3.3756054e-02  -7.0257724e-02   5.4417830e-03   2.0529674e-02   2.0993886e-01   5.9810247e-03   0.0000000e+00   4.5483332e-02   3.8816489e-02  -8.6795355e-03   5.1243752e-02   5.4809390e-02   3.5289815e-02   1.1014330e-02   4.9331500e-02  -6.9047103e-02   2.6990219e-02  -8.3274617e-02   8.3370992e-02  -1.8337071e-02  -6.9061224e-02   1.1955886e-01   1.0087986e-01   2.0232733e-02   2.1664262e-01   3.4605027e-02  -5.8978606e-02   9.8507269e-02   7.5490982e-02   2.9338983e-02   1.9905295e-02   6.8844223e-03  -3.8078338e-02   8.8031462e-03
  -1.1228014e-02   6.1435221e-02   4.0898692e-02   6.6302695e-02   3.7417982e-02   2.2318239e-03   5.6671510e-02   3.2399373e-02   6.3588530e-02   1.6019844e-02   1.2444484e-01   1.4519924e-02  -2.5946391e-02  -3.0261640e-02   1.7426047e-02   6.7032064e-02  -4.1821467e-03   2.3053743e-01  -1.8084551e-02  -5.5814028e-02  -3.8246635e-02   1.2835527e-02  -3.9105119e-02  -2.4597055e-02   1.9419275e-02   1.0582118e-02   3.8659857e-02  -1.0634349e-02  -2.6545598e-02   5.6751281e-02   6.1669678e-03  -4.7603377e-02   3.0736176e-02   1.0007181e-02   8.6988116e-03  -4.6361753e-03   2.6960087e-02  -4.2544709e-02  -4.7095946e-02   3.7790258e-02  -5.2445618e-02  -8.4884434e-02  -1.2820980e-02  -1.8797162e-02   2.0304341e-02   5.3159224e-03   3.3095692e-02   3.1853643e-02  -1.0859181e-03   1.8573408e-01  -1.1784977e-01   1.9287773e-02   1.5232737e-02   2.2826565e-02   1.3008454e-01  -1.0219411e-02   1.3710970e-01  -4.9811398e-02   3.3468794e-02   8.3883202e-02   1.0825536e-01   1.7195272e-01   4.5483332e-02   0.0000000e+00   4.3675362e-02  -5.8073178e-02  -3.8034162e-02   5.7967622e-04  -6.3665782e-02   7.6728938e-02   8.2123775e-02   4.1816737e-02   4.6356814e-02   4.1135976e-02  -6.7625705e-04   6.6003928e-02   1.0409934e-01   2.1093497e-02  -7.3548076e-02   6.8123358e-03   5.6279356e-02   1.6174581e-01   6.5439343e-03   9.3252212e-02   3.5038419e-02   2.2478814e-02   2.7240663e-02   9.1021992e-03  -1.2313257e-01   8.4605323e-02
  -7.9634979e-03  -6.0154013e-02   1.8983109e-01   7.3931737e-02  -6.2034287e-02  -2.1183110e-02   1.0572915e-01   9.8191742e-02  -9.7929680e-02  -3.1554882e-02   7.5900505e-06  -3.5697209e-02  -2.7266747e-02   9.0890854e-02  -3.0784388e-02   1.6417517e-02   3.6037475e-02   2.9857333e-02  -5.2515369e-02  -8.5681742e-02   2.2122437e-02  -5.3164897e-02   1.1256420e-01   7.0212026e-02   1.1328890e-01   1.0982289e-02   3.4650200e-02  -8.1973309e-02  -3.4492174e-02  -7.2325957e-02  -7.4994813e-02  -8.0184564e-02  -7.3619337e-02  -2.5185505e-02  -9.7374058e-03   5.9343065e-03   1.0974298e-01  -1.3110344e-01   1.5986712e-01  -8.9750224e-02   4.1271991e-02   1.5768064e-02  -1.8016564e-02   3.0252740e-02   1.5287863e-01  -8.1436049e-02  -2.4297650e-02   3.3448923e-02  -3.1398215e-02  -1.9427155e-01   1.0676013e-01   7.8869828e-02   8.6899295e-03  -1.0239030e-01   1.7720419e-02  -3.2559025e-02  -1.1967057e-01  -8.0627884e-02  -7.3199800e-02   2.7671154e-03   1.0559406e-01   1.3712166e-03   3.8816489e-02   4.3675362e-02   0.0000000e+00   2.0909551e-01   8.2195279e-02   4.4393423e-03  -4.5244554e-02   8.6528891e-02   1.5646519e-02   2.9336134e-02  -7.5693674e-03   5.1906164e-02   2.0114468e-02  -2.9662324e-02  -1.2778807e-01  -9.6765381e-02  -3.9620004e-02  -1.5593486e-02  -1.3754717e-01   6.0848572e-02   8.0697128e-03  -8.9858087e-02   8.5779252e-02   3.8081082e-02   4.2775587e-02   6.0882322e-03   2.4585119e-02   7.3383988e-02
   1.5334376e-02  -4.8679609e-02   2.9658303e-02   1.8226089e-02   2.0820219e-02   5.8568112e-02   1.7595929e-02   5.8139907e-02   9.6895268e-02   4.3156739e-02  -8.0480261e-03   1.0336568e-01  -3.9083742e-02   1.3476556e-01  -1.7076426e-02   4.2181777e-02  -2.3472620e-03  -6.6326716e-02  -5.0951467e-02  -6.6240846e-02  -3.5671769e-02  -1.2599080e-01  -3.7117807e-03   3.9012444e-02  -5.4939013e-02  -4.9735003e-02  -1.1083552e-01   4.3759068e-02   2.5031898e-02   9.7072127e-04   5.3168637e-02  -2.4638650e-02   2.0216286e-02  -4.3804526e-02   5.4228646e-02   1.8897117e-02  -7.5419326e-03  -1.5632767e-02   3.6673208e-02   2.9721422e-03  -8.0801393e-02   1.9530707e-02  -8.4941395e-03   2.5595316e-02  -1.0996824e-01  -1.9134907e-02  -1.0864108e-01  -1.2695277e-02  -1.0006958e-01  -8.0244996e-02  -4.8536405e-02   1.5540406e-01  -2.1475525e-02   6.6502114e-02   2.1293575e-02   1.1151789e-02   4.0102187e-02  -5.8640081e-02   4.9684316e-03  -3.4158744e-02   8.1599971e-02   1.2410011e-01  -8.6795355e-03  -5.8073178e-02   2.0909551e-01   0.0000000e+00  -8.5276041e-02  -7.2863947e-02   5.8386208e-02  -3.8218316e-03  -2.4253470e-02  -5.5216678e-02   5.5107681e-04  -5.5334397e-02   7.8431418e-03   3.7349180e-02  -7.4912427e-02   3.1692413e-02  -5.0217021e-02   1.0422298e-02  -4.7481894e-02  -9.4833253e-02  -8.8832063e-02  -1.4990191e-03   2.1847122e-02   1.1680730e-01   6.8026371e-02   4.0402820e-02  -3.5685409e-03   3.2148619e-02
  -8.4438019e-02  -4.2443789e-02  -3.5805175e-02  -5.5436195e-02  -4.7724752e-02  -6.5267194e-02   5.9806883e-02  -1.2247547e-01  -5.5044245e-02  -6.9511260e-02   1.7906185e-02  -3.8305699e-02   9.5945730e-02   1.3702010e-03  -2.5810448e-02  -2.5389720e-02  -1.1519017e-02  -3.3916882e-02   7.6010791e-02  -9.9596671e-02  -6.0857247e-02  -4.9373608e-02   6.3955488e-02  -5.4200789e-02  -3.3103704e-02   1.3297847e-02   1.9458678e-02   3.7614283e-02   4.4626055e-02  -3.0452731e-02   7.0627736e-03  -3.3826068e-02   1.4310411e-01  -7.2896042e-02   1.0668946e-01  -1.1624610e-01  -2.2320094e-02   3.4128819e-02  -9.2070934e-03  -1.0601611e-01   9.0631849e-02   1.4159161e-03  -2.8048259e-02   4.8179319e-02   1.5491419e-01  -8.1320661e-02  -1.0534028e-01  -5.2912272e-02   1.2947423e-02   6.1320079e-03  -2.4894263e-02   5.2248168e-02   5.6632740e-02  -8.6116714e-03   5.5259051e-02   3.6369960e-02  -8.9603773e-03  -9.4012831e-03   6.8977261e-02   5.9320793e-02   9.7873297e-02  -1.2550466e-01   5.1243752e-02  -3.8034162e-02   8.2195279e-02  -8.5276041e-02   0.0000000e+00   2.7488085e-01   4.8372874e-02   1.0834724e-01  -1.7602462e-02  -9.1400320e-03  -7.8703430e-02  -1.1514420e-01  -4.3834016e-02   1.2869354e-02  -5.4348395e-03  -1.4241874e-01  -5.5089862e-02  -6.6828170e-02  -9.2119321e-03  -2.2291323e-02   4.3802307e-02  -4.1068245e-02   2.1928294e-02  -7.6484285e-02   1.0504842e-02  -4.7669876e-02  -7.0845024e-02  -8.5241345e-02
  -3.9731971e-03  -6.5287062e-02   7.2694443e-03   3.4182518e-03  -3.7379883e-02   6.3094222e-02  -3.2914084e-02  -2.2044058e-02  -5.6385361e-03   3.4485691e-03  -3.4761488e-02  -2.3777599e-02   5.3217974e-02   2.1334516e-02  -1.0796088e-01   7.9018497e-02  -1.3153993e-01  -5.1073067e-02  -2.3039998e-02   1.2701155e-02  -1.3920181e-02  -3.1408028e-02   7.3544239e-03   7.8789642e-02   1.0847956e-02  -7.1826844e-02   6.6825246e-02   4.0395393e-02   8.1955830e-02   7.2477129e-02  -4.8455413e-02  -9.7148732e-02   4.0025766e-02   1.2322547e-01   2.3412303e-03   1.3556603e-01   1.6995654e-02  -1.0911205e-02   4.4047775e-02   3.3289984e-02   5.3317909e-02  -1.2972927e-02   1.0317160e-02   4.2592693e-02   1.1289225e-01   8.3357408e-02  -1.0812301e-01  -6.0324043e-02  -5.7258188e-02  -1.5636110e-03   1.0871157e-02  -2.4129750e-02   1.4666764e-04  -1.3151888e-01   6.5059174e-03  -6.2550707e-03  -4.8369586e-02   1.6243941e-02  -8.7796307e-02   5.8245639e-02  -2.3850681e-02  -8.6094244e-02   5.4809390e-02   5.7967622e-04   4.4393423e-03  -7.2863947e-02   2.7488085e-01   0.0000000e+00  -5.9007119e-02   1.3798164e-01  -1.2957720e-02  -7.8857447e-02   5.1667551e-03  -4.5345007e-03   3.2842469e-02  -8.1825809e-02  -1.3182673e-02   2.9298173e-02   1.0423732e-02  -1.4108201e-01   9.6668755e-02  -3.0141751e-02   1.3324618e-02  -9.0960203e-02  -2.4480840e-02   4.3502926e-02   5.0476519e-02   1.4767253e-02   1.2499358e-02  -4.2160528e-02
   7.2563262e-02   8.5616005e-02   1.0351245e-02  -4.1035445e-02  -6.4060775e-03  -2.1157590e-02  -1.0767419e-02  -2.5516962e-03  -5.3023420e-02  -4.7562004e-03  -2.6406742e-02  -9.4515089e-02  -3.5917287e-02  -1.3032567e-02  -9.1387458e-02  -3.7389491e-02   2.5287807e-02  -9.3473843e-02   5.9827248e-02  -4.4525514e-02   8.0788533e-03  -6.7694056e-02  -8.5945957e-02  -5.7505211e-02  -1.1898454e-02   5.7533009e-02   4.4852858e-02  -7.5077973e-02  -7.6444723e-02  -2.1819405e-02  -3.8103075e-03   7.6945388e-02   6.9745256e-02  -1.2724454e-02  -3.4696733e-02  -5.6795626e-02  -1.0634024e-01   5.0880456e-02  -4.3215652e-02   1.9000713e-02  -2.9460266e-02   5.3745072e-02   9.2920353e-02  -1.3176425e-02  -7.2412859e-02   2.1785507e-02   1.9131288e-02  -9.0494250e-02   4.2057602e-02  -1.1914695e-03  -9.5756282e-03  -3.4099697e-02   5.3877418e-02   8.2868992e-03  -5.3170935e-02   3.0386213e-02   1.5055437e-01   1.3953519e-02   4.6747127e-02  -6.8041303e-02   4.8171469e-03   4.5913315e-02   3.5289815e-02  -6.3665782e-02  -4.5244554e-02   5.8386208e-02   4.8372874e-02  -5.9007119e-02   0.0000000e+00   3.6820028e-01  -1.0932469e-03   9.8618967e-03  -5.1941606e-02  -3.5878480e-03   1.2637156e-01  -3.8533145e-02  -8.1721622e-02   1.8629826e-02   5.2312282e-02   8.9900435e-02  -2.9561013e-02   2.3249309e-02  -2.8570420e-02   4.8009486e-02  -3.1678429e-02   3.0019936e-02  -5.5145148e-02  -2.8222128e-02  -2.4546443e-04  -2.5495951e-02
  -4.1008063e-02   4.9987874e-02  -3.5214716e-02   5.9372630e-02  -1.0255296e-02  -4.7870174e-03  -4.7786656e-02  -1.4779528e-02   9.8661466e-03   5.8294435e-02   3.0238724e-02  -3.9318570e-02   1.3984823e-01   8.7232366e-02   6.8943463e-02   4.7461130e-02   2.1398247e-02  -2.0502528e-02   9.8251888e-02   1.8786913e-01  -2.1529596e-02  -3.9398457e-02  -3.1463305e-02   2.0628228e-02   5.9020775e-03   2.0895686e-02  -2.6504099e-02  -6.2332749e-02   3.0222176e-03  -1.2868423e-02  -6.5679359e-02  -8.4740385e-02  -6.8559201e-02   9.6192180e-02   5.9856342e-02   1.0264746e-01  -9.2747549e-03  -4.4755968e-02   1.7087779e-03   7.6617546e-02  -1.6478899e-01   4.7957917e-02   4.7824196e-02   6.2583884e-02  -4.2654138e-02   6.0444226e-02   1.8418417e-02  -1.3591476e-02  -2.7535859e-03   3.8169771e-02   1.1875565e-01  -1.1019887e-01  -1.3166275e-01   6.5916318e-02  -6.9906179e-02  -5.7289088e-02  -6.1117734e-02   2.7453873e-02  -5.2462306e-03   1.1232205e-01  -6.9468530e-02   1.2237311e-01   1.1014330e-02   7.6728938e-02   8.6528891e-02  -3.8218316e-03   1.0834724e-01   1.3798164e-01   3.6820028e-01   0.0000000e+00  -2.2044758e-03   4.0875199e-04   6.8192080e-02   4.8442601e-02   7.1626632e-02  -1.3652324e-02   9.5220729e-02  -2.0580246e-02   1.0066326e-01   2.9671746e-01   1.3020621e-02   5.0440151e-02   1.0366359e-01  -6.8217157e-02  -1.1318440e-02  -3.9751397e-02  -7.3942654e-02   1.2243762e-01  -5.4459271e-02  -8.3481524e-03
  -5.9462965e-02  -5.8376044e-02   4.4299657e-02  -1.2287583e-02  -1.2443095e-01   5.7057775e-02   3.2716709e-02   2.9023355e-02   3.3125025e-02   5.1284494e-02  -1.7903467e-02   8.4292699e-02  -5.3486490e-03   2.8755788e-02  -3.6267836e-02   3.5850289e-02  -8.3816229e-02  -8.2155014e-02  -2.7825510e-03   1.0543727e-01   1.2450643e-01   8.5960711e-02  -1.3172801e-03  -1.1642458e-01   1.0031213e-01  -1.1452850e-02  -6.4331333e-02   9.8984478e-02  -1.0448996e-01  -3.6920483e-02   1.5056216e-01   5.7111852e-03  -5.3121394e-02  -1.1748470e-02  -3.5889568e-02  -1.1381541e-02   5.4044748e-02  -4.0806288e-02  -9.9359119e-02  -3.0541736e-02   1.7723661e-01   1.0334657e-01  -5.3862185e-02  -1.2673319e-01   6.0220470e-02  -4.1584898e-02   6.3796079e-02   2.9592500e-02  -1.5638302e-02  -2.8658053e-02   3.1808168e-02  -8.4581766e-03   1.1305020e-01  -3.6144213e-02  -1.3236431e-01   4.3378350e-03   4.3056630e-02  -2.8672632e-02   3.4591432e-02  -1.7110557e-02  -3.0628838e-02  -2.7648436e-02   4.9331500e-02   8.2123775e-02   1.5646519e-02  -2.4253470e-02  -1.7602462e-02  -1.2957720e-02  -1.0932469e-03  -2.2044758e-03   0.0000000e+00   2.1543264e-01   1.4432425e-01   6.0764142e-02   1.3867182e-01   8.2195900e-03   3.8116977e-02  -7.5313277e-02   7.0861739e-02  -1.0949235e-01  -5.8257987e-03  -9.4611021e-03  -1.0503629e-03   4.2890532e-02  -3.6152938e-03  -2.5176762e-02   8.8806734e-02  -4.9899167e-02  -9.0741197e-02   6.3176879e-02
  -1.5192911e-02  -3.3250778e-02  -8.1751647e-02  -5.8810365e-02   8.9435228e-02  -2.7994168e-02  -7.1174796e-03  -2.6300688e-02  -6.0936207e-02   7.1178962e-02  -1.3077764e-01  -1.4893960e-02  -9.9538270e-03   3.0935539e-02   1.1603930e-02   3.3940460e-02   8.9196429e-03   1.9593227e-02  -3.8586657e-02  -7.7367876e-02   4.0417596e-02   1.2310775e-01  -7.5477123e-02   4.0301043e-02   4.5477385e-03  -2.7402214e-02   5.0166658e-02  -6.6337793e-02  -5.2152551e-02  -1.1522056e-01  -3.1304907e-02   8.8646563e-02   3.2844499e-02  -6.1966885e-04   2.6422611e-02   6.0710365e-02  -6.2722986e-02  -1.9092220e-02  -1.0376176e-01   1.2108810e-01  -2.8018927e-02  -4.7197944e-02  -9.2782055e-02   2.8350504e-02  -1.1867284e-02  -1.3122802e-01  -4.8043910e-02  -2.2076194e-02  -5.0395364e-02   2.0317108e-02   5.3211685e-03   4.0409596e-02  -1.5427500e-02  -2.1066350e-02  -3.6331944e-03   2.0205795e-02  -3.2905907e-02  -2.7011865e-02  -2.8899597e-02  -1.1055640e-02  -4.5322368e-02  -3.6651484e-02  -6.9047103e-02   4.1816737e-02   2.9336134e-02  -5.5216678e-02  -9.1400320e-03  -7.8857447e-02   9.8618967e-03   4.0875199e-04   2.1543264e-01   0.0000000e+00  -1.0569423e-01  -4.5665847e-02   1.0237560e-02   3.2540577e-01  -5.9396266e-02   2.0599036e-03   2.8766282e-02  -3.4760000e-02  -6.6601946e-02  -8.4793442e-03  -7.8097561e-02  -5.5811256e-02  -4.0984428e-02  -5.6871975e-02  -2.4916577e-02   3.8441934e-02  -3.7970713e-02  -1.3713019e-02
   7.8750092e-02   5.0227036e-02   4.8066181e-02  -1.8612312e-02  -2.5242930e-02   5.1082834e-02   2.8278468e-02  -1.8906253e-02   2.5954729e-03  -3.5503196e-02   2.3976709e-02  -3.3660394e-02   8.6564328e-02   1.8264142e-02   4.6820207e-02  -2.6838086e-03  -6.4941514e-02  -2.2688099e-02  -4.9263817e-02   2.0264067e-02  -2.0700006e-01   1.2851730e-01  -1.8385000e-02  -3.8746257e-02  -1.2661071e-01   1.0758849e-01  -2.5286936e-03   8.2184824e-02   4.6814799e-02   3.9023353e-03  -2.9437100e-02  -2.2144516e-02  -6.6649896e-03   1.2312590e-01  -3.0419926e-02  -5.1371030e-02  -5.5173073e-02  -6.4588930e-02   9.0107852e-02  -5.9035068e-02   2.9962987e-01   3.1548189e-02   1.3144648e-02   7.9201276e-03  -1.5720383e-02   1.2250744e-02  -6.4556538e-02  -4.5084557e-02  -3.6403903e-03   2.4413464e-02  -4.7581185e-02   1.8945249e-02  -8.6334712e-02   5.3836483e-02   1.2480937e-02   1.3461343e-02   2.3326588e-02  -1.0465823e-02   1.8779725e-02  -4.4782688e-02   4.8391503e-03  -1.3347379e-02   2.6990219e-02   4.6356814e-02  -7.5693674e-03   5.5107681e-04  -7.8703430e-02   5.1667551e-03  -5.1941606e-02   6.8192080e-02   1.4432425e-01  -1.0569423e-01   0.0000000e+00   1.6277756e-01   2.7971698e-01   9.5480133e-02   8.4052232e-02  -2.0679771e-01  -1.0638030e-01   7.0589568e-02  -5.0736815e-02   1.5974845e-02  -1.0464704e-02  -5.8455861e-02   7.2406354e-02  -8.4715655e-03   1.0230320e-01  -5.4892099e-02   2.7199515e-02  -5.9409864e-02
   7.7139006e-02  -1.7196935e-03  -1.6734234e-03  -2.4358481e-03  -1.6175446e-02   3.2087495e-02  -2.2648698e-02   3.2628413e-02   5.1322551e-02  -1.4433791e-02   6.8831041e-02   1.1680612e-02   6.8494317e-02  -1.8496828e-02  -8.5473439e-02  -2.3330952e-02   2.4647301e-02  -4.6096489e-02  -5.4130456e-03   5.5213024e-02   2.0934921e-02  -5.4422338e-02  -4.0341948e-02  -3.7255047e-02  -1.8071215e-03  -1.4174825e-01   7.9950465e-02   4.7594972e-03  -8.8667355e-02   1.4552646e-01  -8.4680199e-02  -6.0453696e-02  -5.0291162e-02   3.4587735e-02  -6.8456439e-02   7.5365943e-02  -5.8708629e-02   8.6690810e-02   7.7651553e-02  -6.9294247e-02   8.4528389e-02   1.8810409e-01  -6.3713277e-02  -1.9678761e-02   7.9599078e-03   1.1705524e-02  -9.3136072e-02   6.8320962e-02  -2.5892383e-02   4.5962244e-04   4.2865332e-02   3.7778930e-02  -3.9010783e-02   3.7588500e-02   9.7642188e-03  -8.1093435e-02   7.3308888e-02  -4.3392007e-02  -1.3043671e-02   2.7330442e-02  -7.6665457e-02  -7.9230926e-02  -8.3274617e-02   4.1135976e-02   5.1906164e-02  -5.5334397e-02  -1.1514420e-01  -4.5345007e-03  -3.5878480e-03   4.8442601e-02   6.0764142e-02  -4.5665847e-02   1.6277756e-01   0.0000000e+00  -4.0357892e-02   2.0920011e-01  -5.9669923e-02   8.5718179e-02   1.5642609e-02  -4.8832842e-02  -4.9904717e-03  -1.8460850e-02   5.5103491e-02   1.0528559e-01   1.3298613e-02   9.8448854e-03  -5.2857282e-03  -1.1083435e-01  -5.6380364e-03   6.2944678e-02
  -3.9269859e-02  -4.6440311e-02  -9.3888591e-02   1.2084762e-02   1.0761424e-02  -4.0045473e-02  -6.7367817e-02   2.6468450e-02   8.7690793e-02   1.2911254e-02  -3.2700560e-03  -7.5178652e-02  -7.6084912e-02  -5.6761500e-03   5.2679537e-03   8.0329612e-02   2.9807885e-02  -4.3584859e-03  -4.1031540e-02  -7.9671484e-02   3.9146089e-02  -7.0378445e-03   3.8213133e-02   8.2510880e-02  -4.6130335e-02   4.2287200e-02  -5.6237668e-02  -3.1925366e-02  -1.0597838e-02  -9.8314625e-02   9.5803110e-02   1.5835074e-01  -3.5953038e-02   1.3440472e-01  -8.0819675e-02  -1.1138774e-02  -3.9103945e-02  -7.5919206e-02  -2.4139204e-02  -1.9279081e-02   5.8757278e-02   8.5303877e-02   6.1614889e-02   7.1740145e-03   8.0689935e-02  -1.2413261e-01   5.1616173e-02  -8.2755706e-02   9.5769689e-02  -4.1874724e-02   1.8372545e-02   3.7559741e-02   9.5459854e-02  -1.6465920e-02  -8.2813784e-03   3.1022054e-03  -3.8836988e-03   1.4171913e-02  -1.1430157e-01  -2.0987992e-02  -5.1591484e-03   1.0469268e-02   8.3370992e-02  -6.7625705e-04   2.0114468e-02   7.8431418e-03  -4.3834016e-02   3.2842469e-02   1.2637156e-01   7.1626632e-02   1.3867182e-01   1.0237560e-02   2.7971698e-01  -4.0357892e-02   0.0000000e+00   1.0391910e-03   1.9131799e-01  -2.6853789e-02  -9.0551676e-02  -5.1359535e-02  -2.0774164e-02  -2.6359181e-02  -1.2328578e-02   4.3167507e-02   1.2007430e-02   3.9080177e-02   5.7208148e-03  -6.1948320e-02   1.1834796e-01   3.3949166e-02
  -7.0237171e-02   9.3761278e-02  -3.4476211e-02  -4.8992249e-02  -7.5355797e-02  -1.0955415e-02   2.7507999e-03  -1.1204376e-01  -7.1827757e-03  -1.6344657e-02  -1.7048409e-02   4.3897653e-02   1.4065686e-02  -1.4778683e-02  -6.5552666e-02  -1.1325030e-01   7.5375450e-02   3.0575848e-02   3.5101294e-02  -9.7816801e-03   1.4021937e-01   1.6655685e-02   1.3632711e-02   1.5816835e-01  -4.4697991e-02  -1.3813782e-01   2.7593007e-02   3.7969476e-02   8.4878781e-02  -1.4584829e-01  -1.9316954e-02   1.0464396e-01   5.0095624e-02   1.0533431e-01   4.1865394e-03   5.5406917e-02  -5.4180343e-02  -4.5397013e-02  -9.1631736e-03   8.7075478e-02  -1.0307448e-01   4.6512369e-02   8.7238052e-02   3.1708593e-02  -6.1236018e-02  -2.0961071e-02   1.4230960e-02   2.3873773e-02  -3.2219727e-02  -8.2232419e-02   5.0608677e-02   1.0474744e-01  -6.7672762e-03  -7.2877399e-03  -9.4886385e-02   1.7709354e-02  -8.7605548e-02  -6.9744119e-02   3.6017353e-02  -1.1080669e-01   1.2631926e-01  -1.0975630e-02  -1.8337071e-02   6.6003928e-02  -2.9662324e-02   3.7349180e-02   1.2869354e-02  -8.1825809e-02  -3.8533145e-02  -1.3652324e-02   8.2195900e-03   3.2540577e-01   9.5480133e-02   2.0920011e-01   1.0391910e-03   0.0000000e+00   4.2500630e-02   1.6250074e-01  -1.5851889e-01   7.3495300e-02   5.9815521e-02  -5.8786833e-02   9.2825336e-02   1.8089565e-02  -6.4272007e-03   1.3288957e-01   7.9654792e-02   3.0241423e-02  -9.4708717e-03  -6.1351124e-02
   4.9255659e-02  -9.8198891e-02   9.5852232e-03  -3.0026930e-02  -7.0077242e-03  -5.0053304e-02   7.7717567e-03  -3.0636894e-02  -1.6461599e-01   1.2325874e-02  -9.2455283e-02  -6.6392489e-02   4.5655480e-03   3.6236538e-03   3.2303783e-02   6.4291362e-02  -7.2568817e-02  -8.0328347e-03   1.7444721e-02  -3.4701933e-02   3.6098670e-02   4.5194183e-02  -1.5133920e-02   4.1289036e-02  -5.7467066e-02  -5.8776888e-02  -3.2322584e-02  -2.7733773e-02   4.2204799e-02  -1.0589752e-02   4.1834034e-02  -1.5934156e-02   3.6692537e-02  -8.8373372e-02   8.2156342e-02  -9.4439933e-02   1.8492068e-01  -4.8297525e-02   1.1685361e-02  -3.1496226e-02  -1.1110472e-01  -1.1591272e-01   8.7433310e-02  -2.2658004e-02  -1.0664624e-01  -5.6606815e-02  -3.3748687e-02   5.0760568e-03   7.8767226e-02  -1.5389736e-01  -5.6651102e-02  -1.2210129e-02   8.2743207e-03   1.0656070e-01  -4.6543476e-02  -1.6160652e-01  -4.7561419e-02   9.8844750e-02   6.2129261e-02  -4.8436725e-02   1.1790849e-01  -1.1996586e-01  -6.9061224e-02   1.0409934e-01  -1.2778807e-01  -7.4912427e-02  -5.4348395e-03  -1.3182673e-02  -8.1721622e-02   9.5220729e-02   3.8116977e-02  -5.9396266e-02   8.4052232e-02  -5.9669923e-02   1.9131799e-01   4.2500630e-02   0.0000000e+00   1.6876273e-01   5.3714626e-02   4.8014502e-02  -7.9683446e-02   3.7080920e-02  -8.8954138e-02  -6.2941403e-02  -4.1454280e-02  -1.8820587e-02  -1.5848155e-02  -1.2974292e-02   4.0982108e-02   6.3983001e-03
  -1.0123586e-02  -1.6289325e-01   4.2339191e-02  -3.1508483e-02  -4.3316021e-02   3.3790098e-02  -3.6171224e-02  -2.3697132e-02  -1.5837204e-03  -1.0609588e-01   3.8224916e-02  -7.0840271e-02  -4.2239318e-02  -4.4364961e-02  -4.3777950e-03   4.2701547e-02   4.1910150e-02   3.7023773e-03  -2.7038913e-02  -3.7043454e-03  -4.4722313e-02  -3.0779990e-03   2.2621548e-02  -3.0426964e-02  -5.9935299e-02   6.3387865e-02   9.3707479e-02  -6.6867970e-02  -1.2909167e-01   5.3688682e-02   5.4553102e-03   5.4933388e-02  -1.0105052e-01   6.1469508e-02  -1.3616705e-01   2.8603492e-01   6.9430883e-04   1.4741550e-01  -4.1421145e-02  -2.1386054e-02   2.0613001e-03  -3.7373406e-02   1.0246539e-01   2.4695526e-02  -9.2979856e-02  -6.5133371e-02  -1.0452390e-01   8.4389726e-02  -1.1659295e-01   5.7028441e-02  -5.0759466e-02   1.8040811e-03  -2.2759154e-02   8.2999852e-03  -3.0358439e-02  -9.5863407e-02  -5.0782280e-02   6.4013516e-02  -1.0583958e-01  -3.2753045e-02   3.3883625e-02  -7.1423226e-02   1.1955886e-01   2.1093497e-02  -9.6765381e-02   3.1692413e-02  -1.4241874e-01   2.9298173e-02   1.8629826e-02  -2.0580246e-02  -7.5313277e-02   2.0599036e-03  -2.0679771e-01   8.5718179e-02  -2.6853789e-02   1.6250074e-01   1.6876273e-01   0.0000000e+00  -5.6766482e-02   2.0516843e-02  -2.5639213e-02  -1.7103601e-02   1.6608081e-02  -8.2615989e-02  -6.9184445e-02  -6.4575855e-02   1.1198287e-02   8.8008027e-03  -4.1410551e-02  -3.5150666e-02
  -6.0861387e-02   3.1683090e-03   1.8286009e-02  -1.8626185e-02  -3.9605209e-03   1.7254060e-02   5.5599757e-02   7.6004045e-02  -4.1508210e-02   4.9712834e-03  -7.3772157e-02   2.7179715e-02   4.0847880e-03   2.0537638e-04   9.7549685e-02  -2.2296070e-02   1.6149090e-01  -6.4751624e-02   3.8678229e-02  -8.3408199e-02   2.0517874e-02   3.2283268e-02  -3.1170254e-02   8.6540284e-02   1.3999594e-02  -1.0791678e-01  -1.6708051e-02  -1.4674957e-03   2.7917343e-02   4.7391013e-02   3.0508086e-02   4.9057054e-02   3.2665286e-02   2.5729492e-02  -7.3690269e-02  -3.5084994e-02   1.3415254e-03  -4.2568362e-02   1.2543300e-01  -4.3976420e-02   1.8637195e-01   7.6163496e-02   6.1222617e-02   6.6488766e-02  -2.4071306e-01   5.1354296e-02   2.5277646e-02  -3.0322360e-02  -5.6815050e-02   3.2136600e-02   1.8178013e-02   9.6037112e-02   2.7359389e-03  -7.1110590e-03  -3.4308278e-02  -6.4222132e-02  -1.0772661e-01  -5.3705776e-02  -1.1056440e-01  -1.9854212e-02   1.3587440e-02  -2.6765491e-02   1.0087986e-01  -7.3548076e-02  -3.9620004e-02  -5.0217021e-02  -5.5089862e-02   1.0423732e-02   5.2312282e-02   1.0066326e-01   7.0861739e-02   2.8766282e-02  -1.0638030e-01   1.5642609e-02  -9.0551676e-02  -1.5851889e-01   5.3714626e-02  -5.6766482e-02   0.0000000e+00   3.2293586e-02   3.3905048e-01   1.4921947e-01  -9.1978570e-02   7.1575081e-03   1.5873301e-02  -3.1038755e-02  -6.5356459e-02  -9.0265341e-02  -6.4212745e-02  -8.6180863e-02
  -9.1847174e-02  -1.3684205e-02  -7.0806254e-02  -5.1730959e-02   1.7851176e-02  -9.8385727e-02  -3.4266990e-02  -3.9745802e-02   3.6946453e-02  -5.5631036e-03  -9.3924657e-02   5.9194758e-02  -2.6522745e-02  -1.9849803e-02  -6.0826915e-02   1.5382217e-02   2.2302525e-01  -3.6285527e-03  -7.4572552e-02   4.9747169e-02   8.6676218e-02  -3.5370845e-02  -3.4013895e-02   7.6237094e-02   2.6846911e-02   8.0493226e-02   3.6437076e-03   8.9036202e-03   1.8938602e-02   1.4788468e-01  -1.2550153e-02  -5.8715769e-02  -8.5630032e-02  -9.1288260e-02   2.2594362e-02  -4.7524822e-02  -9.1635459e-03   8.1811708e-02  -1.2532430e-02   6.2756329e-02   1.2821206e-01  -9.5863436e-02  -3.8684770e-02   1.2251531e-02   1.7609039e-01  -6.8710022e-02  -1.1283472e-01   6.0121318e-02   9.1296963e-03   1.4949208e-02  -2.5153429e-02   8.9376220e-02   5.7519731e-02  -1.3740530e-01   1.0245867e-02   1.9942744e-01   4.3613385e-02   1.2610517e-01  -1.7465336e-02  -1.2968300e-02   2.7091695e-02  -6.5626052e-02   2.0232733e-02   6.8123358e-03  -1.5593486e-02   1.0422298e-02  -6.6828170e-02  -1.4108201e-01   8.9900435e-02   2.9671746e-01  -1.0949235e-01  -3.4760000e-02   7.0589568e-02  -4.8832842e-02  -5.1359535e-02   7.3495300e-02   4.8014502e-02   2.0516843e-02   3.2293586e-02   0.0000000e+00  -8.4209973e-02   1.5824218e-01   4.7958542e-02  -6.7721186e-02   8.7122185e-03  -1.4065480e-01   5.2774352e-03  -2.0275134e-02  -3.7292091e-02   1.1294758e-02
  -6.0529138e-03  -2.5672534e-02   1.4808019e-03  -3.0053187e-02  -2.3900188e-02  -5.9506749e-02   4.1900231e-03  -2.0236037e-03  -3.8025445e-03  -4.5969333e-02  -5.9772606e-02  -1.9573649e-02   4.1830068e-02  -2.1918053e-02  -2.7042142e-02  -2.3395851e-02   9.6642412e-03   3.2782374e-02   2.4246375e-02   2.8853899e-02   6.5156044e-02   5.9603419e-03  -4.6180796e-02   4.0422801e-02  -1.1871766e-02  -1.4842418e-02  -2.4079252e-02  -1.3980586e-02   1.5002889e-03  -6.5958948e-02   1.8122371e-02   8.2367731e-02  -7.6036650e-03  -5.8213895e-02  -9.1458000e-02   1.9592629e-02   2.6143497e-02   3.4307853e-03   5.8332954e-03   6.2147721e-02  -4.8378116e-02  -2.8869353e-02  -1.3290062e-01  -4.1750580e-02   4.5732036e-02   1.9852877e-02  -9.6093905e-03   4.6954160e-02   7.2128951e-02  -2.4183909e-02  -8.8207296e-02  -4.2864513e-02   5.2575274e-02  -4.4599231e-03   1.0075253e-01  -4.9367160e-02  -1.2282222e-02  -4.5785611e-02  -6.3679737e-02  -1.1710470e-02   1.3722855e-02   3.1789999e-03   2.1664262e-01   5.6279356e-02  -1.3754717e-01  -4.7481894e-02  -9.2119321e-03   9.6668755e-02  -2.9561013e-02   1.3020621e-02  -5.8257987e-03  -6.6601946e-02  -5.0736815e-02  -4.9904717e-03  -2.0774164e-02   5.9815521e-02  -7.9683446e-02  -2.5639213e-02   3.3905048e-01  -8.4209973e-02   0.0000000e+00   1.0257277e-01   1.3865345e-01  -1.0175514e-01   1.6150349e-01   2.9386435e-01   1.0437877e-01  -1.3109653e-01  -4.6021817e-02  -9.5598806e-02
   6.5298415e-02  -8.0525224e-03  -2.3197264e-02  -4.8540513e-02   3.3471029e-02   9.2285147e-02   5.7003190e-02  -5.9040482e-02  -5.1313864e-02   7.1706799e-02   2.7337756e-02   5.5074079e-02   5.2325557e-02  -3.0829870e-02  -8.7515117e-02  -5.3035116e-02   1.2837081e-01   1.6076909e-01  -8.8208815e-02   4.2497462e-02  -1.4538670e-01  -1.7359739e-03  -9.8124946e-03  -3.1853009e-02  -7.7322178e-02   3.8668164e-02   7.5397803e-02   2.7194162e-02   7.7659708e-03  -1.9878693e-02   6.8281602e-03   3.0720185e-02  -7.8702987e-03   3.6978126e-02   1.9155821e-02  -3.4193444e-02   6.4021718e-02  -1.0057195e-01   1.5460219e-02  -1.4179000e-02  -5.3807865e-02   1.3397010e-01   6.5509954e-03  -7.0551568e-02   3.7067317e-02  -9.0751647e-02   3.9849915e-02  -5.8076912e-02   6.3483056e-02   2.5805396e-02  -3.2552155e-02  -6.4198249e-03  -1.6805519e-02   7.3857059e-02  -1.8247739e-02  -4.2311357e-02  -4.7705080e-04   1.7046752e-01  -3.3628970e-02  -3.7296005e-03  -1.4161426e-02  -6.5669272e-02   3.4605027e-02   1.6174581e-01   6.0848572e-02  -9.4833253e-02  -2.2291323e-02  -3.0141751e-02   2.3249309e-02   5.0440151e-02  -9.4611021e-03  -8.4793442e-03   1.5974845e-02  -1.8460850e-02  -2.6359181e-02  -5.8786833e-02   3.7080920e-02  -1.7103601e-02   1.4921947e-01   1.5824218e-01   1.0257277e-01   0.0000000e+00   9.4807489e-02   1.7365174e-01   3.9749255e-02   1.0253163e-01  -1.7898188e-03  -3.1340144e-02   9.6369122e-03   1.3410101e-02
   2.9884165e-02  -1.7449352e-02   3.5961279e-02  -1.8612537e-02  -1.5545348e-01   7.1060618e-02   7.7256940e-02  -4.0496220e-02   3.1714197e-03   5.5438725e-02   2.1149576e-02  -5.4033186e-02   1.0864534e-01  -8.9557241e-02   1.2058390e-01   3.7204166e-02  -8.1738248e-02   2.0082749e-02   1.5483937e-02  -1.0480980e-01   1.9126728e-01   5.3188390e-02  -3.2206848e-02  -4.4437056e-02   1.9300684e-02  -3.5147003e-02  -8.8047337e-02  -1.8819192e-02  -2.1311087e-02   3.9939115e-02  -2.0094718e-02   8.2158041e-02   3.0052155e-02  -1.5590552e-02  -1.0326574e-02  -2.2744872e-02   1.6524536e-02  -3.3606844e-02   1.8979206e-02  -1.0545346e-01   1.2320042e-01  -7.5767743e-02   1.0607408e-02   4.0103132e-02  -6.2821640e-02  -3.0907309e-03  -7.4251427e-04   4.2803916e-02   1.5762888e-02  -6.4785614e-02  -1.0563245e-01  -3.7912001e-02  -6.7339255e-02   1.9826231e-02   1.4811806e-03   1.0709507e-01  -2.1252538e-02   2.9108965e-02   5.2301817e-02  -8.5778758e-02   3.6379119e-02  -4.6143675e-02  -5.8978606e-02   6.5439343e-03   8.0697128e-03  -8.8832063e-02   4.3802307e-02   1.3324618e-02  -2.8570420e-02   1.0366359e-01  -1.0503629e-03  -7.8097561e-02  -1.0464704e-02   5.5103491e-02  -1.2328578e-02   9.2825336e-02  -8.8954138e-02   1.6608081e-02  -9.1978570e-02   4.7958542e-02   1.3865345e-01   9.4807489e-02   0.0000000e+00   4.5053578e-02   4.8280613e-02   1.4626971e-01   1.4311754e-01   2.0749353e-01   1.5101083e-01   1.3164910e-01
  -8.3891798e-02  -4.7912572e-03  -5.1410587e-02   4.4310605e-02  -9.6709064e-03   1.0820996e-02   8.0616525e-02   5.7086245e-02  -1.3523198e-01   8.4672032e-02   1.2923920e-01  -4.8265407e-03   1.5004499e-01   7.2970557e-02   1.6705648e-01   1.7006888e-01   6.1753242e-02  -7.1016032e-02   7.2306162e-02   7.9985928e-02  -6.6294012e-02  -2.2326767e-02   4.0342811e-04   1.4242738e-01  -7.6154475e-02   3.2876709e-02  -1.7376236e-02  -2.5782792e-03   6.1412155e-02   1.3701066e-01   6.0721527e-02   1.6454366e-01  -1.4745690e-02  -7.8553321e-02   7.3952710e-02  -5.5618499e-02   6.2961335e-02   1.1053309e-01   5.7928316e-03  -4.0714383e-02   3.0471682e-02   9.0658247e-02  -2.4825298e-02   7.9288056e-02   3.7879629e-02   1.9830627e-02   6.9597916e-02  -4.8943378e-02  -6.2405825e-02  -9.7228084e-02   6.2904751e-02  -1.1217718e-02  -5.0196540e-02   8.4273845e-03   4.7572248e-02  -1.8260729e-02  -6.3496297e-03   3.3770662e-02  -5.6519071e-03   8.4058575e-03  -1.4911136e-02   1.4469449e-02   9.8507269e-02   9.3252212e-02  -8.9858087e-02  -1.4990191e-03  -4.1068245e-02  -9.0960203e-02   4.8009486e-02  -6.8217157e-02   4.2890532e-02  -5.5811256e-02  -5.8455861e-02   1.0528559e-01   4.3167507e-02   1.8089565e-02  -6.2941403e-02  -8.2615989e-02   7.1575081e-03  -6.7721186e-02  -1.0175514e-01   1.7365174e-01   4.5053578e-02   0.0000000e+00  -6.6312007e-02  -1.0039776e-01   5.7676225e-03  -2.6609666e-03  -3.7726389e-02   8.0741804e-02
   5.8850690e-02  -2.7684520e-02   4.8953159e-03  -1.7501544e-02   4.3285677e-02  -8.3850571e-02   4.5600881e-02  -3.9955600e-02   7.4648606e-02  -4.1619949e-02  -3.2493389e-02  -3.3242809e-02   4.6935878e-02  -1.7924093e-02   4.6976384e-02  -5.3695775e-02   3.6136309e-02  -3.7237523e-02  -1.7892695e-02  -7.3343492e-02   5.5650896e-02   5.1995645e-03  -1.8484099e-02   2.0540030e-02  -2.7391317e-02   6.8172229e-02   5.0785690e-02   3.7217055e-03  -3.8903318e-02  -5.1722122e-02  -7.9980630e-02  -4.4921573e-03  -3.5544246e-03  -6.5881681e-02   2.2649180e-03   1.3307441e-02   4.0123902e-02  -2.1289938e-02   3.6445728e-02  -3.7473339e-02   4.1549067e-02  -3.9827458e-02   5.2650540e-03  -6.4625832e-02   1.6428041e-02   9.9035121e-03   3.2695547e-02  -7.3344872e-03  -8.7739095e-03  -1.2873029e-02   7.0275864e-03  -3.0901041e-02  -6.8696891e-02   6.0055752e-02  -1.6362756e-02  -3.6982288e-02   1.6435281e-02  -4.9308808e-04   3.6723841e-02  -3.5862631e-03  -2.0616476e-02  -2.1203129e-02   7.5490982e-02   3.5038419e-02   8.5779252e-02   2.1847122e-02   2.1928294e-02  -2.4480840e-02  -3.1678429e-02  -1.1318440e-02  -3.6152938e-03  -4.0984428e-02   7.2406354e-02   1.3298613e-02   1.2007430e-02  -6.4272007e-03  -4.1454280e-02  -6.9184445e-02   1.5873301e-02   8.7122185e-03   1.6150349e-01   3.9749255e-02   4.8280613e-02  -6.6312007e-02   0.0000000e+00   1.4550197e-01   6.3558035e-02   1.7276494e-02   9.4438544e-02   5.5803406e-02
   3.3262461e-02   1.0981442e-01  -4.8730794e-02   3.0269989e-02  -3.8432590e-02   9.3597725e-03  -5.2334661e-02   2.0444580e-03  -1.1917406e-02  -7.5226733e-02  -1.1642965e-01   7.8761188e-02  -5.8885720e-02   1.5327526e-03  -5.9989792e-02   7.5681063e-02  -5.2775012e-02  -7.9850212e-03   2.4541726e-02   9.5976670e-02  -1.3596362e-01  -6.5608743e-02   4.4322681e-03  -4.6036925e-02  -2.8053496e-02   2.9924102e-02   6.5543184e-02   1.8806825e-02  -1.0323652e-01  -2.2624440e-02   2.4734716e-02   3.5023668e-02  -9.9023889e-02   2.4961296e-02  -2.6093479e-02  -1.1383293e-01  -2.7366258e-02  -3.6081603e-02  -6.2257241e-02  -2.3244769e-02   2.1624007e-02   1.7569294e-02   4.3618771e-02   3.1873146e-02  -2.9985225e-02   4.9453323e-02  -1.0540081e-01   2.8302372e-02   2.0883697e-02  -5.4809843e-02  -4.9506547e-02  -1.2850027e-02   3.8624209e-02   3.9368627e-02  -1.8591933e-02  -6.1591974e-02  -3.0500494e-02   4.2097193e-02  -1.6285957e-02  -7.6843242e-02  -4.8825513e-02  -9.9347762e-02   2.9338983e-02   2.2478814e-02   3.8081082e-02   1.1680730e-01  -7.6484285e-02   4.3502926e-02   3.0019936e-02  -3.9751397e-02  -2.5176762e-02  -5.6871975e-02  -8.4715655e-03   9.8448854e-03   3.9080177e-02   1.3288957e-01  -1.8820587e-02  -6.4575855e-02  -3.1038755e-02  -1.4065480e-01   2.9386435e-01   1.0253163e-01   1.4626971e-01  -1.0039776e-01   1.4550197e-01   0.0000000e+00   1.8826032e-02   1.8780259e-01   3.8343614e-02   7.6466780e-02
   1.0679279e-02  -3.5158571e-02   1.1594513e-02  -1.4928404e-02   8.3240863e-02   3.2756020e-03  -2.7144221e-02  -7.0378023e-02   1.1882969e-02   2.0065384e-02   4.5092692e-02  -1.9648130e-01  -7.4463299e-03   4.8433357e-02   6.7016122e-02   6.9373765e-02   3.9028514e-02  -8.7919627e-02  -4.0249491e-02   1.0364919e-01  -4.3496527e-02  -8.6760878e-02   6.4200394e-02   3.3502789e-02  -1.8050915e-02  -4.1011414e-02  -1.5496703e-02  -7.4531376e-02   1.6525372e-01  -5.3230602e-02  -3.9715181e-03  -3.1029056e-02  -3.4778347e-02  -9.3111205e-02   6.7596957e-02   9.1250819e-02  -2.2247890e-02   3.8854065e-02   1.9345285e-01   1.5133148e-01  -5.7338661e-02  -1.8811328e-01   1.1153808e-01   2.8627233e-02  -2.4171338e-02  -3.0079437e-02   3.8657765e-02  -7.1002095e-02  -4.6357818e-02   1.4218063e-02   2.2615239e-02   3.9844667e-02   8.1318902e-02  -2.0389541e-03  -5.9701040e-02   6.9783279e-02   9.6983379e-02  -3.0668701e-02   8.7976546e-03   3.2330054e-03  -1.1743331e-02  -9.4298561e-04   1.9905295e-02   2.7240663e-02   4.2775587e-02   6.8026371e-02   1.0504842e-02   5.0476519e-02  -5.5145148e-02  -7.3942654e-02   8.8806734e-02  -2.4916577e-02   1.0230320e-01  -5.2857282e-03   5.7208148e-03   7.9654792e-02  -1.5848155e-02   1.1198287e-02  -6.5356459e-02   5.2774352e-03   1.0437877e-01  -1.7898188e-03   1.4311754e-01   5.7676225e-03   6.3558035e-02   1.8826032e-02   0.0000000e+00   2.1725753e-02  -4.9080463e-02  -2.6272904e-02
   1.0225213e-01  -2.3914853e-02  -1.0430138e-02   9.4916959e-02   4.3575233e-02  -2.1369185e-02  -1.2713398e-02  -4.7351687e-02  -5.6688042e-02  -4.5059779e-02   2.8993430e-02   4.2368534e-02  -7.8704751e-02   1.6473642e-02  -1.4717524e-02   1.2508951e-01   6.3968786e-02   4.7833599e-02  -7.1658704e-03   1.8524870e-01   3.2199309e-03   3.5444212e-03  -1.2475739e-02  -3.9292828e-02   9.8129295e-02  -6.4178339e-02   5.8065695e-03   2.1801399e-02  -2.1630269e-02  -9.5858070e-02  -7.4602034e-03  -1.2792774e-01  -4.2048972e-03   1.1215550e-02  -4.2319856e-02  -6.3714324e-02   4.1430109e-02  -2.8896070e-02   3.4577749e-02   5.2959941e-02   1.8139256e-01   2.7834597e-03  -4.8291138e-02   1.7265570e-02  -5.8696731e-02   3.1090543e-02   3.1187392e-02  -1.7417133e-02  -4.7799586e-02   4.1241285e-02  -2.5989379e-02  -2.1946064e-02  -1.3038913e-02  -5.6638122e-02  -2.5863783e-02   1.9623939e-02   5.2826779e-02  -5.9894659e-02   2.2881828e-02  -1.7429661e-02  -1.3325391e-02  -1.2319304e-01   6.8844223e-03   9.1021992e-03   6.0882322e-03   4.0402820e-02  -4.7669876e-02   1.4767253e-02  -2.8222128e-02   1.2243762e-01  -4.9899167e-02   3.8441934e-02  -5.4892099e-02  -1.1083435e-01  -6.1948320e-02   3.0241423e-02  -1.2974292e-02   8.8008027e-03  -9.0265341e-02  -2.0275134e-02  -1.3109653e-01  -3.1340144e-02   2.0749353e-01  -2.6609666e-03   1.7276494e-02   1.8780259e-01   2.1725753e-02   0.0000000e+00   1.3607048e-02   1.1540358e-01
   4.6637958e-02   1.2707260e-02  -7.1018655e-03   1.5478085e-02  -3.3962506e-02   4.8536998e-02  -3.9662656e-02  -1.3560449e-02   1.3522123e-02   3.0100526e-03   2.5541061e-02   1.5335325e-02   2.0943927e-02  -4.4996698e-02  -9.5000898e-02  -4.6353790e-02   4.5251864e-02  -2.6585528e-02   5.2697969e-02  -3.7909320e-02   3.2247543e-02   2.4305617e-02  -2.8545092e-02   4.8270750e-02   5.7574713e-02   6.4346576e-02  -1.9806932e-02  -3.0738611e-03   6.6802620e-02   2.5506973e-03  -2.2472066e-02   1.5845409e-02  -6.5076064e-02   2.4751497e-03  -8.5786942e-02   9.7202228e-02   7.1999740e-02  -7.2089044e-03  -6.7640875e-03   5.2262472e-02   8.5452450e-03  -2.2577005e-02   8.6515370e-02   5.9118980e-03  -7.0505933e-02   1.0007811e-01  -1.0468588e-01  -1.7413815e-02  -6.0454044e-02   2.3396818e-02  -1.7259045e-02   8.9331390e-02  -2.6498238e-02   1.0998967e-01   1.7498442e-01  -2.5818445e-02  -8.0825323e-02   5.0256486e-02   6.8168803e-02  -8.0903743e-02  -4.6211774e-04   1.6191029e-02  -3.8078338e-02  -1.2313257e-01   2.4585119e-02  -3.5685409e-03  -7.0845024e-02   1.2499358e-02  -2.4546443e-04  -5.4459271e-02  -9.0741197e-02  -3.7970713e-02   2.7199515e-02  -5.6380364e-03   1.1834796e-01  -9.4708717e-03   4.0982108e-02  -4.1410551e-02  -6.4212745e-02  -3.7292091e-02  -4.6021817e-02   9.6369122e-03   1.5101083e-01  -3.7726389e-02   9.4438544e-02   3.8343614e-02  -4.9080463e-02   1.3607048e-02   0.0000000e+00   4.2381430e-02
  -2.0537778e-02  -4.5495054e-02  -4.6699855e-02   8.2723023e-02   2.0683590e-02  -4.3371873e-02   2.4653726e-02  -3.3199607e-02  -1.4301356e-02  -4.3583936e-02   6.5682315e-02  -3.6141591e-03  -5.8028470e-02  -3.2375454e-02  -3.3842285e-02  -1.2214806e-02   3.2207412e-02  -1.0890399e-02  -3.0471714e-02   3.9069047e-03   5.8679627e-02  -2.9228062e-02  -3.7404332e-02   7.3801590e-02  -3.7706081e-02  -2.8825662e-02  -2.1392471e-02  -1.1760101e-02  -7.4195778e-02   2.9345027e-02  -4.0100780e-02  -2.0414225e-02   1.3293761e-02   5.5623551e-02  -4.9771120e-02  -5.5635668e-02  -5.0813231e-02   1.5426675e-02  -1.8255022e-02  -5.3665225e-02   1.4819350e-02  -6.1755290e-02  -4.8940659e-02  -5.4405532e-03  -2.8335624e-02   8.4141504e-02  -1.5817384e-02  -3.7337958e-02  -3.7631530e-02  -2.0108822e-02   2.9668299e-02  -3.6538132e-02  -2.5704500e-02   6.5282588e-02  -9.6350337e-02   2.3131268e-02   2.4629948e-02   3.3829356e-03  -4.3863331e-02  -1.1664489e-02  -2.5718131e-03  -3.0774532e-02   8.8031462e-03   8.4605323e-02   7.3383988e-02   3.2148619e-02  -8.5241345e-02  -4.2160528e-02  -2.5495951e-02  -8.3481524e-03   6.3176879e-02  -1.3713019e-02  -5.9409864e-02   6.2944678e-02   3.3949166e-02  -6.1351124e-02   6.3983001e-03  -3.5150666e-02  -8.6180863e-02   1.1294758e-02  -9.5598806e-02   1.3410101e-02   1.3164910e-01   8.0741804e-02   5.5803406e-02   7.6466780e-02  -2.6272904e-02   1.1540358e-01   4.2381430e-02   0.0000000e+00
