# Supplementary material for: Autistic traits and individual brain differences: functional network efficiency reflects attentional and social impairments, structural nodal efficiencies index systemising and theory-of-mind skills
Source: Mol Autism. 2021 Jan 21;12:3. doi: 10.1186/s13229-020-00377-8 (PMC7818759; doi:10.1186/s13229-020-00377-8)
Supplement: Supplementary file 8 — Additional file 8. Connectivity matrices. Connection matrices and functional correlation matrices for each subject, as floating-point values in ASCII text format, and MATLAB code for producing these. [file 13229_2020_377_MOESM8_ESM.zip › Paul_Arora_et_al_data/Physiological/BBC/DTI_rsfMRI_ConnectivityMatrices/connectivity_matrices/Netmat_rsfMRI_aal90_subj03.txt]

   0.0000000e+00   3.0752848e-02  -7.9988567e-03  -5.0703441e-02   3.0670632e-03   3.2964070e-02  -2.8633852e-02  -2.2201173e-02  -5.3642589e-02  -5.3210832e-02   1.6753380e-01   4.3373140e-02   1.3691763e-03   1.2712634e-02  -1.1980528e-04  -2.9960013e-02   2.3621207e-02  -1.2565263e-02   3.3427994e-02   7.5418070e-02   3.8737709e-03  -8.7037741e-02   8.7445285e-02  -3.5456902e-02  -4.0449606e-02  -6.2971349e-02   3.8012967e-03  -1.0497008e-02  -5.4845668e-02   3.0452917e-02   7.7472607e-02  -1.6888944e-02  -3.9098780e-02  -1.0337418e-02  -2.3324408e-02  -5.8238950e-02  -6.9648120e-03  -6.3059015e-02  -5.9432905e-03   2.0759344e-02   4.0931493e-02  -1.2226589e-01  -5.0747527e-02  -1.7858419e-02  -1.7129115e-02  -3.9186107e-02   1.0037009e-01  -1.1039047e-02  -5.1925911e-02  -3.4196489e-02  -6.4386361e-02  -6.0954351e-02  -4.0891978e-02  -7.0581471e-02   1.8861453e-02  -3.3160944e-02   2.5282311e-01  -5.1620024e-02   7.7542373e-02  -8.4615101e-02   1.7305424e-02  -3.1280910e-02   3.8604497e-02   3.3964427e-03  -8.6741058e-02  -7.4945020e-02  -7.3176882e-02  -5.4257598e-02   6.0514433e-02  -7.0834228e-02   4.7084982e-02  -8.5565978e-02  -1.8455857e-02   1.3904437e-02  -1.4965286e-01   9.8682490e-02  -1.3712673e-02  -1.0911797e-02  -9.9066208e-03  -6.1769899e-03   1.3483148e-02  -9.2369712e-02  -4.0029010e-02   5.9483791e-02   5.7770689e-02  -7.9760662e-02  -6.6976144e-03   3.2955546e-02   2.1405105e-02   3.1116008e-02
   3.0752848e-02   0.0000000e+00  -5.9908815e-02   1.8708593e-03   2.1066187e-02  -2.9481547e-02  -3.4176348e-02   1.5734865e-02   1.2196764e-02  -2.8422343e-02   1.0346026e-01   1.8831167e-01  -3.9447248e-02   3.6246007e-02  -4.8379739e-02  -7.9695328e-02   3.2336800e-02   3.3064118e-02  -1.9946383e-03   9.5488438e-02   6.6014235e-03   3.2104686e-02  -7.5641247e-02   1.2070618e-02  -1.2215168e-02  -5.4986567e-03  -3.8218286e-02   3.8257184e-03   9.4743308e-03  -7.8474680e-03   2.8987457e-02   2.3067036e-02  -5.5663006e-02   8.1101655e-02  -6.5682134e-02  -3.5969966e-02  -6.3555740e-02  -5.4391091e-02   6.1881951e-02   8.7553806e-02   9.2124297e-03  -4.2364995e-02   4.3206888e-02   1.1223044e-02  -5.5724006e-02  -2.6543581e-03   3.0656497e-02  -4.2219421e-02   9.6470512e-03   3.9613442e-02  -4.5803382e-02  -4.9359609e-02   8.0514841e-03   3.1396856e-02  -2.1197269e-02  -5.5053777e-03  -5.8001634e-02   4.1969305e-02   3.4998354e-02  -2.3700029e-02  -2.8005018e-02   2.0966683e-01  -4.0124988e-02   1.1223197e-01  -6.0107285e-03   9.7173946e-02   2.1192588e-02  -2.8678104e-02   5.6587004e-02  -2.4732487e-02   3.8863874e-02   5.3112528e-02  -4.3955796e-02  -6.2139214e-02   4.6926892e-02   2.9366823e-02   8.0370253e-04  -1.0160243e-01   2.4192122e-02   2.2149793e-02  -3.1485499e-02   9.5344789e-02  -1.7216240e-02   1.4564076e-02   1.0713909e-02   3.3593259e-02  -4.2022089e-02   1.6112891e-02   8.7734837e-03   6.8786973e-03
  -7.9988567e-03  -5.9908815e-02   0.0000000e+00  -5.2652627e-02   4.1552818e-04  -1.5387610e-02   1.5952976e-01   1.3520978e-02   2.6217144e-02   4.2020593e-02  -1.1791540e-02  -3.6926639e-02   4.8607826e-02  -1.6387137e-02   1.2046775e-02  -7.8973577e-02   1.3221724e-02   4.3849889e-04  -1.1764744e-02  -1.7857356e-03   4.4659974e-03  -2.0905185e-02   9.0606200e-02   1.2860655e-02   2.5841185e-02  -3.1648096e-02  -1.2053427e-03   3.8332522e-03   4.4521197e-02  -4.2614715e-03   8.8255036e-04  -2.3153467e-02   5.6729829e-03  -1.3514205e-02   3.5892612e-03  -9.8637723e-02  -2.0253430e-03  -4.2826932e-02  -8.1410614e-03   2.4589101e-02  -1.0672156e-02  -7.0119166e-02  -1.7055852e-02   2.7220362e-02  -2.8253809e-03  -3.8961461e-02  -7.7585773e-02   3.7359762e-02   2.3939946e-02  -1.9233379e-02   4.4077532e-02  -6.8844690e-03  -9.1388806e-03   8.8947102e-03  -1.6968148e-02  -2.7301948e-02  -2.8763580e-02  -3.1459153e-03   1.6440065e-02   2.6400864e-02   7.4025969e-02  -6.8911793e-02  -1.8344068e-02  -2.2644762e-02   5.7968404e-02  -3.3664993e-02   1.2249799e-02  -1.2916260e-02  -1.9054710e-02  -2.2685809e-02   1.6253427e-02   7.7121804e-03  -1.0856867e-02   5.4462170e-02  -9.4750233e-02   1.7710709e-02  -3.0740842e-02   3.9919259e-03  -2.5759968e-02  -1.4003633e-02   3.6917314e-03  -2.9203195e-02  -3.9293678e-03  -1.1664086e-02   1.3730162e-02  -5.3772556e-02   1.1906995e-02  -4.5657361e-02  -8.5069129e-06   2.3061515e-02
  -5.0703441e-02   1.8708593e-03  -5.2652627e-02   0.0000000e+00  -6.2206648e-02   2.9573926e-02  -2.2483106e-02   1.0686169e-01  -5.9082131e-02   4.1328556e-02   3.5768797e-02  -4.9704073e-02   4.4260191e-02  -7.3321445e-03  -2.5920340e-02  -1.2880594e-03  -7.3967431e-02  -3.3204803e-02   2.7989569e-02   1.4923101e-02  -5.2572820e-02  -4.3676939e-02  -2.9457518e-02   4.5915879e-02   7.3206699e-02   1.0427124e-01  -2.6964048e-02   3.1813546e-02  -1.6361842e-02   1.5481038e-02  -5.9773357e-02  -1.4434229e-02  -1.2790768e-02   3.0081840e-02   6.8707471e-02  -1.4430562e-01  -4.0684161e-02  -1.3357924e-02   5.4498970e-03  -2.4360304e-02   1.8279452e-02  -1.2542352e-01   2.9630413e-03  -6.3274707e-03  -6.3507686e-02   2.3771063e-02   1.4345307e-02  -4.2853733e-03   9.5298773e-03   1.1315677e-03   3.5466642e-02   8.0961418e-02   3.7946787e-02  -6.9482677e-03  -5.3637177e-02  -3.1969396e-02  -6.5546324e-02   1.3481822e-02  -5.9921657e-02  -4.5177523e-02  -4.0547856e-02   7.7874071e-02  -9.7165519e-03  -2.4616677e-02   5.2381599e-02   4.8937578e-02  -2.6415028e-02  -3.5496786e-02  -9.6675400e-02   7.3608269e-02   3.4769191e-02  -1.5373306e-02   1.8350909e-02   7.7262050e-02  -9.5125639e-03  -4.7297357e-02  -4.6635978e-02  -4.7862619e-03   5.8698281e-02   5.5377114e-02  -6.7166518e-02  -3.4775654e-02   4.2899533e-02  -1.3578957e-02   4.2992292e-03   3.3873676e-02  -1.0840486e-01   8.5477895e-02   2.7436801e-02  -3.4939775e-02
   3.0670632e-03   2.1066187e-02   4.1552818e-04  -6.2206648e-02   0.0000000e+00   1.3512978e-01  -3.1735903e-02  -5.2743758e-02   1.5004422e-01   6.6597083e-03  -5.1755019e-02   6.0676748e-02   3.5280531e-02  -6.5155238e-02   2.3175880e-02  -3.5638825e-02  -7.7135205e-02  -5.9238995e-02  -2.6628219e-02   1.0211008e-01   7.1151945e-02   8.7178526e-02  -4.2398755e-02   2.3321073e-02   5.4707034e-02   1.6042017e-01   1.0023936e-01   7.1228855e-02  -4.9952021e-02  -3.6066152e-02  -4.5303938e-02  -4.1351843e-02   1.0668595e-02  -5.6451974e-02   5.1146810e-02  -4.6362741e-02   1.1545025e-02  -2.6270798e-02   5.3707649e-02   4.0096682e-02  -1.3923693e-03   7.6216487e-02  -4.6136528e-02  -1.5336787e-02   1.2520170e-02  -8.3226751e-02   1.7470252e-02   5.3081738e-02  -6.2558060e-03  -1.2291323e-02  -6.6845993e-02  -2.5769164e-02  -6.1261159e-02   1.1740804e-01  -4.0805370e-03   4.6421344e-02   7.2882457e-03   4.5253816e-02   4.4378638e-02  -4.7121534e-02  -8.9847299e-03   1.5380154e-02  -4.7828062e-02  -5.2137648e-03  -3.6130303e-02  -1.3547432e-03   6.3316958e-02  -2.3555517e-02   5.7366790e-03  -7.0966698e-02  -5.9915525e-02  -5.8230469e-02  -6.3357160e-02   5.4108569e-04   4.4061524e-02   2.0007993e-02  -4.6967896e-02   4.6375019e-02   9.6761004e-02  -7.7509436e-02   1.3845043e-03  -7.7440238e-02   6.9944519e-02   6.1710957e-02  -1.1521812e-02   4.6859735e-03   6.4867110e-02   2.6274175e-02  -4.2147346e-02   5.3959935e-02
   3.2964070e-02  -2.9481547e-02  -1.5387610e-02   2.9573926e-02   1.3512978e-01   0.0000000e+00  -3.7171345e-02   5.5986076e-03   8.4776058e-03   1.7161444e-01   5.8287729e-02  -5.2926328e-02  -2.4665115e-02  -8.3346729e-03   3.8007212e-02   3.2611411e-02  -3.0941979e-02   1.3059065e-02  -3.3017429e-02   3.0311330e-02   7.9722448e-02  -7.5101531e-02   1.2734113e-02  -4.8179538e-02   1.0015352e-01   1.2388219e-01   4.3030550e-02   8.0070053e-02  -4.4104591e-02  -4.1147481e-02   4.4318311e-02   2.8372032e-02  -7.6049196e-02  -1.2522774e-02   1.6015397e-02   3.8830477e-02  -3.3047509e-02  -4.9342614e-03  -1.1488466e-02  -3.9982491e-02   9.0927021e-02   5.0950946e-02  -5.9217766e-02  -3.4287304e-02   2.6044300e-02  -2.8812663e-02   4.1574052e-02   2.6800330e-02  -1.0395342e-02  -3.7691552e-02   2.3433740e-02   2.8523514e-02  -2.8866418e-03  -1.8507727e-02  -6.0499440e-02   3.1472515e-02  -1.6467622e-02   4.8996711e-02  -5.2740853e-02  -2.9985007e-02  -1.0383200e-01   2.9500602e-02  -3.3395111e-02   5.4606908e-03  -3.4716761e-02   1.2699975e-02   8.1365115e-03  -5.6693396e-04   4.4284357e-02  -3.7361950e-02  -6.1854681e-02   3.5089055e-02  -4.6290837e-02   9.3447706e-02   3.0528025e-02  -8.8912542e-02  -6.6851378e-03   7.9400579e-02  -1.7951313e-03   3.5204080e-02  -5.6662902e-02  -5.8782839e-02   7.2769732e-02  -9.0478774e-03   3.2244853e-02  -2.0427805e-02   2.5046647e-03   4.5824086e-02   5.9001463e-02   1.8785730e-02
  -2.8633852e-02  -3.4176348e-02   1.5952976e-01  -2.2483106e-02  -3.1735903e-02  -3.7171345e-02   0.0000000e+00   6.8126946e-02   5.5118143e-02   4.2398618e-02   4.7765317e-02  -1.2737273e-01   1.4752695e-01  -4.1607663e-03  -1.2407275e-02  -5.7443635e-02  -3.7662603e-02  -4.3520241e-04  -3.8970751e-02  -3.5703933e-02   3.7783856e-02   1.9534916e-02   6.9943815e-02  -4.1229985e-02   8.6740524e-02   3.6608397e-02  -2.7079525e-02  -4.1203256e-03   4.5090139e-02   4.1781293e-02   1.8926096e-02   5.1131033e-02  -3.4314467e-04   3.2629445e-02  -4.7378092e-02  -6.1910303e-02  -2.8806428e-02  -2.7096021e-02   1.3940222e-02  -3.6106391e-02   4.1721711e-02  -1.3091088e-01   7.0180175e-03  -1.4768725e-02  -2.0868685e-02  -2.9202515e-02  -5.2471268e-02   2.2970798e-02   2.1657004e-02   2.5648299e-03   1.2480184e-02  -6.6252179e-02  -5.7442776e-02   2.9331093e-02  -4.0887304e-03  -3.3778356e-02  -2.5053691e-02   2.5381666e-02  -1.2098842e-02   2.0465872e-02   5.1087566e-02  -3.7122896e-02   7.3720448e-02  -6.4367975e-03   9.9006847e-02   5.6901308e-02   1.0665100e-01  -1.9525357e-02   1.8994456e-02   2.2380971e-02  -3.8923935e-02   3.2229447e-02   3.6425864e-02   5.8894143e-02  -4.1046610e-02   4.1793019e-02  -3.4635764e-02   3.0425205e-03   4.6961662e-02  -7.0050736e-02  -1.6597463e-02  -5.6721235e-02   3.7955399e-02   6.9121657e-02   5.7092843e-02  -6.7402607e-02  -1.9316677e-02  -1.2558449e-01  -5.2987564e-02   2.9005568e-02
  -2.2201173e-02   1.5734865e-02   1.3520978e-02   1.0686169e-01  -5.2743758e-02   5.5986076e-03   6.8126946e-02   0.0000000e+00  -2.2258658e-02   1.2400318e-01  -1.6557013e-03   2.5683735e-02   4.5192350e-02   9.8179253e-02  -2.5422330e-02  -6.0544187e-02  -3.5049422e-02  -5.0205006e-02   5.1247519e-03   1.4690528e-02  -8.3237271e-02   2.0183817e-02   5.0341674e-02   2.2822568e-03   8.2655573e-03   1.0085813e-02  -1.3912455e-02  -1.2245537e-02  -3.3307216e-02   2.4667292e-02  -4.4306195e-03   5.3526409e-02  -1.4927151e-02   1.0008680e-02  -5.3694562e-02  -7.9686060e-02  -1.6761544e-02   5.5863180e-02  -3.3528631e-02  -1.9398441e-02  -7.3278453e-02  -3.0677735e-02  -3.9520953e-02   1.3381150e-03   3.6056058e-03   4.8435042e-02   1.8718584e-02  -5.6662410e-03  -1.1235813e-02   5.1953646e-03  -9.4068336e-04  -2.1130946e-02   2.4123272e-02  -2.1570772e-02  -3.8946965e-02  -2.8474360e-02  -7.6568503e-02  -1.8535783e-03  -3.1872784e-02  -1.5773628e-02  -3.4927989e-02  -6.4922284e-02   9.5410456e-03  -3.7841363e-02  -3.7643698e-02   1.2462518e-01   1.8700394e-02  -1.4065250e-03  -5.8291738e-02  -4.9478335e-02   9.9631071e-03   9.0480306e-02   3.1974598e-02   4.9632031e-02   3.1571147e-02  -3.6944802e-02  -6.7830064e-02  -8.3138431e-03   4.2165724e-02  -1.4046190e-02   5.2535363e-03  -2.5546289e-02   3.6234399e-02   3.2921405e-03   6.4753652e-02  -1.2705898e-02  -2.4851982e-02   7.2586107e-03   5.8242652e-04  -1.8852987e-03
  -5.3642589e-02   1.2196764e-02   2.6217144e-02  -5.9082131e-02   1.5004422e-01   8.4776058e-03   5.5118143e-02  -2.2258658e-02   0.0000000e+00   3.1282927e-02  -3.2844719e-02  -4.9883680e-02   3.8462233e-02  -5.8398971e-02   2.6704860e-01  -5.2422768e-02  -2.6518025e-02   3.1251982e-03   6.0894805e-02   6.6082570e-02   3.7766693e-02   2.4805570e-02  -6.7578882e-02  -5.3383561e-02   1.1006821e-01  -2.5259464e-02   8.5627390e-02  -5.5119224e-02   1.6561734e-02  -3.1358203e-02  -5.3084420e-02   1.9798624e-02   2.0202232e-02   2.5180028e-02  -8.5188656e-02   1.6515154e-02  -7.9050343e-03  -5.4236700e-02   1.0523036e-01   1.0765291e-01  -2.3822396e-01  -8.9864658e-02  -5.9988420e-03  -8.1812781e-03  -3.2747372e-03   3.2786984e-02   3.1099317e-02   7.3240946e-03  -3.3237371e-02  -4.9316681e-03  -3.8548473e-02  -5.3156045e-02  -9.5302688e-03   7.8811263e-02   7.7599011e-04   2.3258853e-02   5.7773162e-02   4.6289701e-02   2.6289976e-02  -2.4810393e-02   9.2750395e-02   6.1528677e-02  -5.4412582e-02  -2.2581814e-02   1.1815103e-02  -1.4202628e-02   5.2292050e-03   2.8493307e-02  -3.0746514e-02  -2.8168987e-02  -2.4817391e-02   7.8943846e-02   6.1889780e-03   1.4031903e-02   4.5456042e-02   5.3354490e-02   2.0557063e-02   2.0480379e-02   5.4099299e-02   1.0804654e-02  -1.5632131e-02  -8.9255649e-02  -8.3758616e-02  -1.4409733e-02  -6.1777419e-02  -1.0210761e-02   2.9472485e-01  -7.4907544e-02   3.8253266e-02   2.1648046e-02
  -5.3210832e-02  -2.8422343e-02   4.2020593e-02   4.1328556e-02   6.6597083e-03   1.7161444e-01   4.2398618e-02   1.2400318e-01   3.1282927e-02   0.0000000e+00   5.3499794e-02  -7.1598874e-03   1.1500572e-01   9.3954307e-02   3.0112371e-02   1.5861818e-01  -2.7092531e-02  -6.1175965e-02  -5.6204154e-02  -4.6656359e-02  -3.7932380e-02  -6.5843890e-02  -3.8305047e-02  -5.4022819e-03  -4.2728741e-02   2.6967405e-02  -2.0913365e-02   3.5568876e-02   1.2466342e-02  -7.8739098e-02  -6.2930411e-03   8.1303716e-02   6.5306702e-02   2.8860976e-02  -1.8498826e-02   1.7090498e-02  -2.6092744e-02   4.6307390e-02   1.3342097e-02  -6.7144841e-02  -3.4078532e-02  -6.7985772e-02  -4.1460320e-02   6.6241607e-02  -3.3599832e-03   4.4806430e-02   7.8425185e-03   4.1718791e-02   9.1011601e-04   8.6920221e-03  -2.9548183e-02  -9.6209776e-04  -4.0841935e-02  -3.0737672e-02  -9.7992166e-02   3.5349550e-03  -3.0379103e-02   6.0172658e-02  -4.3074353e-02   2.7921807e-02  -6.3945017e-02   1.0034831e-02  -7.6509633e-02   7.4918500e-03   4.5990301e-02   1.4704670e-01  -4.0239442e-02  -1.5850637e-02   7.1347393e-02  -6.6256656e-02   9.3732701e-02   7.6014127e-02   6.4093691e-02   6.0655547e-02  -6.9222973e-02  -3.7316754e-04  -2.2732293e-02  -1.2174385e-02   8.2120711e-02  -1.3024275e-02  -8.2631614e-02  -2.0886509e-02  -2.3991948e-02   2.4020854e-03  -1.0709093e-01  -1.1838843e-01   7.1550630e-02   1.1315159e-01   3.4073530e-02  -4.0397968e-02
   1.6753380e-01   1.0346026e-01  -1.1791540e-02   3.5768797e-02  -5.1755019e-02   5.8287729e-02   4.7765317e-02  -1.6557013e-03  -3.2844719e-02   5.3499794e-02   0.0000000e+00   1.4778514e-01   2.9796076e-01   1.0298468e-01   1.6567233e-01   4.2850518e-02   1.6926143e-01   4.8759452e-02  -3.2636657e-02  -3.5487200e-02   5.8737111e-02  -1.0705796e-01   2.4319967e-02  -6.3241742e-02  -6.1674807e-02   9.1485121e-02   6.2533687e-03   2.8142608e-02   1.5541620e-01  -4.8826629e-04  -4.6577285e-03  -8.1212688e-02  -1.4733816e-02   3.8934756e-02  -4.9429221e-02  -7.0555359e-02   1.1560459e-01  -7.2034885e-02   7.4574622e-02  -1.8388734e-02  -4.5309982e-03   1.1347083e-01   4.3702613e-02  -1.9645885e-03  -9.4204246e-02  -2.2718875e-02   8.8271841e-02  -1.5495311e-01  -1.7088309e-02   1.7702101e-01   8.4959384e-02   6.0608880e-02   1.0232323e-01  -5.4705250e-03   4.5983193e-02  -3.9646654e-02  -4.6620405e-02  -2.0987232e-02  -6.6939019e-02  -1.8617167e-01   1.0535828e-01  -8.9563218e-02   1.4860008e-01   1.6506187e-01  -3.6293846e-03  -1.4274487e-02   6.5149199e-03  -2.0825079e-02   1.9378117e-03  -5.9326124e-03   8.1669410e-02  -8.8435625e-02   2.0079633e-02  -3.1102937e-02  -1.5562216e-02  -1.5965641e-01   7.2639591e-02  -1.4455594e-02  -1.4209940e-01  -1.2786083e-01   7.0587394e-03   3.8522779e-02   4.6065630e-03  -7.4966538e-02  -8.1339673e-03  -7.2408007e-02   1.5683341e-02   1.2317023e-02   7.6265640e-02  -6.6761636e-02
   4.3373140e-02   1.8831167e-01  -3.6926639e-02  -4.9704073e-02   6.0676748e-02  -5.2926328e-02  -1.2737273e-01   2.5683735e-02  -4.9883680e-02  -7.1598874e-03   1.4778514e-01   0.0000000e+00  -3.6306693e-02   2.7194997e-01  -7.7204409e-03   1.7195937e-01   3.1202889e-03   2.8781886e-02  -4.3365264e-02   4.3231022e-02  -1.3396938e-01  -4.8266843e-02   1.2484769e-02   5.7436786e-02  -9.2719339e-03   1.3755390e-02   4.1148674e-02  -4.8221160e-02  -3.8563503e-02   7.3027641e-02  -1.3038888e-02  -3.8449719e-02  -8.3985810e-02  -4.8384536e-02   3.0544871e-02   4.3160306e-02  -7.6930234e-02   9.2587050e-02   2.8993543e-02   1.1189702e-01   8.8270859e-03   1.0896213e-02   9.4878162e-03   5.7802330e-02  -7.2046467e-02  -4.3039498e-03  -6.4850188e-02   5.0397997e-04  -4.7739965e-02  -8.9354575e-03  -2.7601091e-02  -3.5337341e-02  -2.9823015e-02  -8.1793891e-02  -9.7638806e-03   2.2326507e-02  -2.1608399e-02  -8.4489936e-02   3.3571567e-02  -2.4406883e-02   7.5505276e-02   7.0495611e-02  -9.6825236e-02   1.4937018e-02  -2.0959002e-02   7.9951300e-02  -2.8730955e-02  -4.4424084e-03   4.3065086e-02   9.8732958e-04  -8.0344073e-03   5.0977277e-02  -3.7012957e-02   7.4458660e-02   2.0145557e-02  -3.7114216e-02  -3.9949641e-03  -9.7256558e-02  -4.6649566e-03   5.1108337e-02  -3.6896565e-02  -4.7813170e-02   2.5854539e-02   7.4591886e-02  -1.0546501e-02   7.1352366e-02   2.1422165e-02  -2.7634122e-02   4.0988279e-03   1.4561071e-02
   1.3691763e-03  -3.9447248e-02   4.8607826e-02   4.4260191e-02   3.5280531e-02  -2.4665115e-02   1.4752695e-01   4.5192350e-02   3.8462233e-02   1.1500572e-01   2.9796076e-01  -3.6306693e-02   0.0000000e+00   8.9841970e-02   9.0714184e-02  -6.7457177e-03  -2.1646277e-02  -4.4074804e-02  -2.2690622e-02   1.5789497e-02  -1.9118657e-02   5.4329187e-02  -2.4281260e-02  -4.0324236e-03   2.9411092e-02  -7.4560261e-02   3.1045892e-02   1.8921993e-03   7.4450670e-02   5.2731765e-02  -8.8055333e-02  -8.4531337e-03  -3.6131160e-02  -5.5320262e-02   5.8526018e-02  -3.8594582e-02   5.7479590e-02   4.8298479e-02   3.4427468e-02  -1.3594525e-02   1.2960896e-01  -4.4728950e-02   3.0966206e-02  -7.5526208e-02  -9.4485462e-02  -5.6725678e-03  -1.0223270e-02   1.9805589e-02   2.9042752e-02   7.5805075e-02   6.7034595e-03   1.4663261e-02   2.9024179e-02  -7.7188812e-03   1.3659696e-02  -4.4411190e-02   2.7003672e-02  -4.7509177e-02  -9.4671387e-02  -5.7096302e-02   4.4810737e-02  -2.3664182e-02  -4.7898683e-02   2.9411732e-03   1.0837541e-01   7.7796046e-02  -5.9872791e-03  -5.2874046e-03  -4.9321137e-02   4.7241864e-02  -4.2451572e-02  -8.3775487e-02  -1.4751320e-03  -7.5317939e-02  -1.4341161e-02   1.5815422e-02  -3.8875347e-02   8.7928726e-02  -5.8788736e-02  -6.6444835e-02   1.1053782e-01   3.7894879e-03   8.2717759e-02  -2.1163785e-02  -2.1896350e-02  -5.3682337e-02   1.8904431e-02  -1.1720282e-03  -7.5151648e-02   1.6994176e-03
   1.2712634e-02   3.6246007e-02  -1.6387137e-02  -7.3321445e-03  -6.5155238e-02  -8.3346729e-03  -4.1607663e-03   9.8179253e-02  -5.8398971e-02   9.3954307e-02   1.0298468e-01   2.7194997e-01   8.9841970e-02   0.0000000e+00  -1.6314943e-02   1.2991216e-01   1.6753302e-02  -5.3262920e-02  -2.7092218e-02  -4.8651678e-03  -3.0016692e-02   8.9268641e-03  -4.0772304e-02  -7.9886515e-02  -2.7058856e-02  -2.4668655e-02   9.6428200e-03  -1.8059663e-02  -6.9043782e-02   9.3139700e-02   7.0076720e-02  -2.4981506e-02   6.9466080e-03  -4.6688071e-02  -1.2131279e-01   9.5860757e-02  -6.5482149e-03   7.4565144e-02   6.7510934e-03   6.6353650e-02  -1.0480138e-02  -1.2229586e-02   5.7770102e-02  -1.6983860e-02  -7.6458416e-02   1.0578053e-02  -4.9433794e-02   6.1873123e-02  -7.5874939e-02   9.2276694e-02   2.0956611e-02  -6.4234886e-02   8.6006688e-02  -7.5455720e-03  -2.0529496e-02   3.6956193e-03  -2.2726601e-03  -6.6786310e-02   2.6519949e-02   3.9705401e-02   1.2108781e-02  -9.8650786e-03  -3.9382968e-02  -3.1256726e-02  -2.0192847e-02  -4.3993795e-02   6.8226199e-02   3.1078703e-02   3.6833703e-02  -1.0584349e-02  -1.0343831e-02  -3.6888423e-03   4.4307098e-03   4.1687171e-02   5.6798786e-02  -3.2709967e-02  -5.9944053e-02   1.5149575e-02  -3.8275544e-03  -1.6720890e-02  -3.3518948e-03   4.3034455e-02   3.8038304e-02   2.1468038e-02   2.7782802e-02   7.5452882e-02   6.3632668e-02   5.9330854e-02  -1.3063899e-02  -2.5990177e-03
  -1.1980528e-04  -4.8379739e-02   1.2046775e-02  -2.5920340e-02   2.3175880e-02   3.8007212e-02  -1.2407275e-02  -2.5422330e-02   2.6704860e-01   3.0112371e-02   1.6567233e-01  -7.7204409e-03   9.0714184e-02  -1.6314943e-02   0.0000000e+00   5.3360942e-02   1.4304591e-02   2.4979460e-02   4.3820737e-02  -4.0256939e-02   6.4718372e-02  -4.7653541e-03   5.4669668e-02   2.0594122e-02   3.7342334e-02  -5.6270134e-02   8.8610075e-02  -2.6873996e-02   3.0582071e-02   6.1801902e-02  -6.7196862e-02   1.6689917e-02  -2.7406641e-02  -5.9348136e-02  -1.5546050e-02   2.2235867e-02  -2.4971715e-02   4.2008914e-02   1.2386851e-01   8.8400149e-02  -6.6628078e-02   5.2799894e-02  -1.6690312e-02  -2.8631783e-02   1.2490540e-03   5.5605124e-02   5.5605303e-03   7.0017381e-03   1.8877952e-02  -4.7114475e-02   3.9714033e-04  -5.0254808e-02   2.9725200e-02   4.2229589e-02  -1.0569882e-01  -1.9061460e-02   2.6343590e-02  -1.3126826e-02  -7.8482332e-03  -7.0378961e-02   1.4786729e-02  -1.5690635e-02  -2.5384400e-02   1.8066967e-02  -5.8493206e-02  -7.2168666e-02  -8.6628393e-02  -3.5993071e-02  -5.8796001e-02   5.2115261e-02  -7.5974911e-02   3.2727813e-02  -9.3939450e-03  -2.0489564e-02   1.0296361e-02   1.2244413e-02  -2.3988949e-02  -7.0679087e-02  -1.5988070e-01  -1.1733380e-02   5.3878592e-03  -1.1833210e-02   7.8907560e-02   5.6374680e-02  -1.1644721e-02  -2.2754601e-02   8.6682533e-02   3.1521581e-02   1.8185896e-02  -1.0522797e-02
  -2.9960013e-02  -7.9695328e-02  -7.8973577e-02  -1.2880594e-03  -3.5638825e-02   3.2611411e-02  -5.7443635e-02  -6.0544187e-02  -5.2422768e-02   1.5861818e-01   4.2850518e-02   1.7195937e-01  -6.7457177e-03   1.2991216e-01   5.3360942e-02   0.0000000e+00   3.2883684e-02   3.3928908e-02  -2.8382900e-02  -4.8494678e-02  -3.8006805e-02   2.4453543e-02  -6.7622510e-02   8.5554390e-02  -4.1248038e-02   1.0937529e-01  -2.9767417e-02   1.0152009e-02   4.7542412e-02   3.7194621e-02   1.2072246e-03   8.3802562e-02   2.1997434e-02   4.3006824e-02  -1.8044088e-02   8.0444552e-02   8.7596325e-02   1.0920300e-02   8.2337885e-02  -1.8228333e-02  -5.7115334e-02  -2.2219511e-02   1.1393321e-01  -3.5716308e-02   7.6598939e-02   5.0143015e-02  -8.8252034e-02  -5.1747044e-02  -2.2758413e-02  -3.0938693e-02  -3.1302007e-02  -5.3069824e-03   5.4823026e-02  -6.5048045e-02   3.2159785e-02   6.2937039e-03   7.2294118e-02  -1.5546029e-03  -7.1284872e-02   1.5736074e-02  -3.1862708e-02   4.8857251e-02  -1.9885502e-02  -6.8807542e-02  -1.0223900e-01   7.2200296e-02  -1.0046545e-01   2.3728437e-02   1.0955219e-02   5.4137063e-02   1.0977335e-02  -5.9382465e-03   2.1035515e-02   2.9074178e-02  -9.7398340e-02   8.9051542e-02  -6.7844062e-02   1.2230730e-01   2.7227827e-02  -6.1106291e-02  -4.6357548e-02  -7.8057972e-02   7.1811369e-02   2.6335656e-01  -3.2488517e-02   6.7278387e-02   5.3875986e-02   2.9050802e-02   3.9161515e-03  -3.4915862e-02
   2.3621207e-02   3.2336800e-02   1.3221724e-02  -7.3967431e-02  -7.7135205e-02  -3.0941979e-02  -3.7662603e-02  -3.5049422e-02  -2.6518025e-02  -2.7092531e-02   1.6926143e-01   3.1202889e-03  -2.1646277e-02   1.6753302e-02   1.4304591e-02   3.2883684e-02   0.0000000e+00   1.3411456e-01   1.4569786e-02   4.7719666e-02   6.5823284e-02  -5.8667000e-02   8.5598775e-02   1.2584210e-02   1.3238107e-01  -7.4685056e-02   4.8116263e-02   4.7238524e-02   7.4912945e-02   1.4731832e-03  -6.5746576e-02   4.5145600e-02   5.4153582e-02   5.9203632e-02  -7.6730128e-02  -3.1356937e-02  -1.0755754e-01  -3.9143995e-02  -4.1796337e-02  -4.5284431e-02   1.1537391e-02  -2.2839007e-02   4.3915393e-02   5.6811795e-03   4.1170916e-03  -3.3900995e-02  -4.0477483e-02   7.1309102e-02   6.9893767e-02  -4.9514164e-02  -2.7051624e-02  -1.8433804e-02   6.1562737e-02  -1.4141648e-01   3.2330513e-02  -1.2299928e-02  -4.0499988e-02  -8.4179904e-02   7.1974460e-02  -4.1790031e-02   4.7642417e-02  -2.8013363e-02  -4.1835904e-02  -4.1360261e-02   1.5378740e-01  -1.6404492e-02  -3.0288401e-02  -6.3878969e-02  -1.5928266e-02  -5.1097911e-03  -1.7075284e-02   5.3684989e-03  -4.9082231e-02  -8.3987465e-03  -1.3568027e-02  -4.6509878e-02   2.8259828e-02  -1.0127524e-01   3.5806386e-01  -4.6087164e-03   6.7755268e-02   6.7041896e-02   6.2605866e-02  -3.7201869e-02  -5.7598703e-02  -1.0709945e-02  -2.9084361e-02   2.1727706e-02  -1.6764711e-02  -6.5670516e-02
  -1.2565263e-02   3.3064118e-02   4.3849889e-04  -3.3204803e-02  -5.9238995e-02   1.3059065e-02  -4.3520241e-04  -5.0205006e-02   3.1251982e-03  -6.1175965e-02   4.8759452e-02   2.8781886e-02  -4.4074804e-02  -5.3262920e-02   2.4979460e-02   3.3928908e-02   1.3411456e-01   0.0000000e+00  -4.1424576e-02  -5.4606678e-02   4.9372386e-02   5.4771853e-02  -1.0932179e-02  -6.6880459e-02   2.5948042e-02  -4.3901863e-03  -1.7790889e-02   7.1537544e-03   1.2348436e-01   1.3025088e-01  -5.8851131e-02  -3.1069307e-04  -7.6990871e-02   2.7122128e-02  -6.9196695e-03   4.3272882e-02  -4.9902258e-02   8.8958859e-02  -7.1473762e-02   4.2362915e-02  -6.8050166e-02   1.0984275e-01  -3.3584567e-02  -3.9395488e-03   7.3015611e-02  -1.2342118e-02  -4.2664873e-02   5.0194639e-02  -1.2368679e-01  -9.1616830e-02  -4.5381615e-02   5.2445248e-02  -1.1872540e-01   2.1463794e-02   5.7898372e-02   6.0157416e-03  -8.5131323e-02   1.5677050e-01  -6.8064406e-02  -4.0877230e-02  -1.0304416e-01   9.5562352e-02  -9.6020417e-02   7.2519376e-02  -7.0943290e-02   2.6365821e-02  -3.9225885e-02   3.7013329e-02  -7.6640068e-02  -2.2452048e-02  -8.4587583e-03   5.4357616e-02  -1.0954741e-01   5.6230209e-02  -2.3869782e-02   7.4106099e-02  -2.9759671e-02  -1.5233435e-01   2.2463638e-01   2.4154407e-01  -2.0559948e-02  -5.0949819e-02  -5.3894168e-02  -7.7276692e-02  -7.6543371e-02  -5.1818051e-02  -7.6569873e-02  -5.6612121e-02  -3.0004065e-02   3.4622412e-03
   3.3427994e-02  -1.9946383e-03  -1.1764744e-02   2.7989569e-02  -2.6628219e-02  -3.3017429e-02  -3.8970751e-02   5.1247519e-03   6.0894805e-02  -5.6204154e-02  -3.2636657e-02  -4.3365264e-02  -2.2690622e-02  -2.7092218e-02   4.3820737e-02  -2.8382900e-02   1.4569786e-02  -4.1424576e-02   0.0000000e+00   1.5770912e-01   9.7009960e-03  -5.0669261e-02  -7.1443968e-02   6.9567025e-02  -6.3489169e-02  -4.7332435e-02   5.3658878e-02  -2.9428178e-02   3.8404271e-02   6.1032251e-02   2.2836094e-02  -7.1556951e-03   2.8837932e-01  -1.8049026e-02  -1.8730475e-02  -1.3954121e-01  -1.0637349e-02  -9.7647005e-02  -3.8179390e-02   1.3574839e-03   1.0069790e-01  -9.3272219e-02  -3.0969238e-02  -1.1918457e-02  -5.0023431e-02   1.0360935e-02   7.7223007e-03   4.2360063e-03  -5.5716818e-02  -9.0960062e-03   1.6379744e-02   4.9476424e-02  -3.7845762e-02  -1.0010873e-01   1.3933789e-02   9.9106784e-03   6.2112798e-02  -2.8720534e-03  -1.0584229e-01  -2.8497489e-02  -1.9974052e-02  -3.2938546e-02   6.5786794e-02   7.4234082e-03  -4.1886818e-04  -2.8002108e-02   5.3734864e-02  -1.7372717e-02   2.0012371e-02  -7.2758837e-03  -1.2293945e-01  -1.8795332e-02   3.9683512e-02  -6.2697505e-03   3.3144387e-02   4.2556114e-02  -6.8622483e-02  -3.4758003e-02   3.1281799e-02   1.8505368e-02   8.4050174e-03  -1.1825586e-01   1.3482292e-03  -8.8739104e-03  -9.6426274e-03  -1.0666001e-02  -9.6258220e-03   4.3253651e-02   5.1381929e-02  -1.7856172e-02
   7.5418070e-02   9.5488438e-02  -1.7857356e-03   1.4923101e-02   1.0211008e-01   3.0311330e-02  -3.5703933e-02   1.4690528e-02   6.6082570e-02  -4.6656359e-02  -3.5487200e-02   4.3231022e-02   1.5789497e-02  -4.8651678e-03  -4.0256939e-02  -4.8494678e-02   4.7719666e-02  -5.4606678e-02   1.5770912e-01   0.0000000e+00  -7.3393818e-02  -1.4895621e-03  -4.5498068e-02   3.7691813e-02   2.4581129e-02  -3.8340115e-02  -2.6873034e-02  -2.1296212e-03  -1.5333797e-01   1.4443409e-02  -6.8904737e-02  -1.1214052e-01   2.6231234e-02   1.7268814e-01  -7.1683623e-02   2.9900895e-02   5.8788857e-02  -7.3611882e-02   1.5913296e-02   2.0868148e-02  -6.6366508e-02  -2.3181658e-02   4.4287207e-02  -4.0362424e-02  -2.7849181e-02  -2.8942285e-02  -5.2561407e-02  -5.0034868e-02   6.4628322e-02   8.0865260e-02   4.3076410e-02  -4.8954321e-02  -5.1290779e-03   1.0420836e-02  -8.6228622e-02   1.1401328e-02   5.6768357e-02   6.2287505e-02  -1.2626218e-02  -5.9006718e-02  -3.6170128e-02  -3.0986916e-02  -1.3559276e-01   2.9330614e-02   2.2704668e-02  -4.8949377e-02  -5.5277038e-02   4.6315291e-02  -8.4908633e-02   7.6307861e-02  -5.0942554e-02   2.6327425e-02  -1.9111056e-02   1.4934394e-01  -1.8380436e-02   3.2542609e-02  -9.5564219e-03   4.8020990e-02   7.3701888e-02  -1.2613121e-02   2.0296847e-02  -1.0965105e-02  -3.8467483e-02   4.8921421e-02  -2.5382969e-02  -3.8297533e-03  -1.2334925e-02  -7.8372938e-03  -1.2284571e-02   1.9316542e-02
   3.8737709e-03   6.6014235e-03   4.4659974e-03  -5.2572820e-02   7.1151945e-02   7.9722448e-02   3.7783856e-02  -8.3237271e-02   3.7766693e-02  -3.7932380e-02   5.8737111e-02  -1.3396938e-01  -1.9118657e-02  -3.0016692e-02   6.4718372e-02  -3.8006805e-02   6.5823284e-02   4.9372386e-02   9.7009960e-03  -7.3393818e-02   0.0000000e+00   1.1837351e-01   6.0185935e-02  -1.0515809e-01   4.3828103e-02  -9.9901911e-03  -2.2615206e-02  -3.5644033e-02  -5.3858779e-02   1.3642772e-01   1.2518473e-01   2.0371936e-02  -1.3840185e-01  -1.3431398e-01   7.9809381e-02  -5.3140407e-02   1.9565055e-02  -2.5055314e-01  -1.1054050e-01  -1.0505818e-01  -3.1597402e-02   4.4072591e-02  -6.5162223e-02   3.3682264e-02   2.7608687e-02  -7.2451757e-02  -7.8826377e-02   4.1637379e-02  -3.0121864e-02   3.5931195e-02  -2.3146868e-02  -5.4593396e-02   8.8199600e-02  -9.4374675e-02   2.9779084e-02   1.2543688e-01  -6.1894632e-02   2.0947600e-02   8.3299896e-02   1.1495759e-02  -3.5795950e-02   4.7752194e-02  -1.3833604e-02  -3.5600930e-02  -3.6455695e-02   3.5646595e-03   2.6826559e-02  -1.9940420e-02   4.8725594e-02   6.5375905e-02   1.6805996e-01  -1.9352993e-02  -2.9754478e-03   1.4073166e-01   7.6665437e-02  -4.0209202e-03   1.6742804e-02   5.2161093e-02  -2.1949259e-02   5.2007398e-02   5.2202725e-02   1.0030612e-02   1.2863586e-02   4.6759146e-02   3.1594400e-02   1.6064987e-02   2.8104613e-02   1.0233856e-01   3.1994189e-02   2.0541305e-02
  -8.7037741e-02   3.2104686e-02  -2.0905185e-02  -4.3676939e-02   8.7178526e-02  -7.5101531e-02   1.9534916e-02   2.0183817e-02   2.4805570e-02  -6.5843890e-02  -1.0705796e-01  -4.8266843e-02   5.4329187e-02   8.9268641e-03  -4.7653541e-03   2.4453543e-02  -5.8667000e-02   5.4771853e-02  -5.0669261e-02  -1.4895621e-03   1.1837351e-01   0.0000000e+00  -5.0148024e-02  -3.4061652e-02  -7.7751765e-03   1.1719872e-01   1.5060595e-02  -1.4784925e-05   1.7866493e-02   8.8502193e-02   6.9236258e-02   1.2071344e-02   5.2662583e-02   7.1960584e-02  -1.1945828e-02  -6.5416920e-02  -8.8846207e-02  -7.2671879e-03  -2.6490529e-02   3.4625729e-02   1.3830150e-02   8.6311702e-02   1.3282390e-01   5.2989800e-02  -5.8279433e-02  -5.9582902e-02  -5.4873710e-02   1.0337753e-02  -4.1905346e-02   6.6628200e-02  -4.8343881e-02   3.2997654e-02   7.2445959e-03  -7.4103533e-03  -4.3018102e-02   7.5513419e-02  -4.0771971e-02  -2.0705746e-02  -9.6095796e-02  -4.1867696e-02   8.8959504e-02  -3.2337093e-02   2.3684713e-02  -5.4196684e-02   2.8594159e-02   6.6327954e-02  -1.1264112e-01  -1.0697366e-01  -2.7182393e-02  -3.1866546e-02   1.4332631e-01   1.0094453e-01   8.3021595e-02  -1.2006480e-01  -3.9246059e-02  -1.5837407e-02   1.5929969e-01  -1.1943780e-01  -1.6695289e-01  -7.8367947e-02  -5.1537454e-03   6.5482031e-02   3.7767089e-02  -9.5104380e-02   4.1785071e-02   1.4831143e-02  -2.1154272e-02   1.4517204e-01   4.3598191e-03   3.7507723e-03
   8.7445285e-02  -7.5641247e-02   9.0606200e-02  -2.9457518e-02  -4.2398755e-02   1.2734113e-02   6.9943815e-02   5.0341674e-02  -6.7578882e-02  -3.8305047e-02   2.4319967e-02   1.2484769e-02  -2.4281260e-02  -4.0772304e-02   5.4669668e-02  -6.7622510e-02   8.5598775e-02  -1.0932179e-02  -7.1443968e-02  -4.5498068e-02   6.0185935e-02  -5.0148024e-02   0.0000000e+00   1.0242569e-01   3.3814224e-02  -4.1122838e-02   4.1704272e-02   3.1035703e-03  -2.6717701e-02  -1.8901112e-02   9.6802624e-02  -8.9878020e-03  -1.6627082e-01  -9.0450310e-02   8.2532936e-02  -5.3214041e-02   2.5091640e-02  -1.0036779e-01  -7.9820229e-03   8.4545437e-03   3.1031565e-02   6.9580919e-02   1.9488020e-02   3.4719867e-02  -1.5953776e-02  -5.5552702e-02   3.0139986e-03  -7.5642149e-02  -9.4661967e-02   9.8332763e-02  -4.6695786e-02  -1.1683407e-01  -1.7043456e-02  -1.0719146e-01   2.9699499e-03   8.3429385e-03  -3.9655244e-02   8.3992895e-03  -2.5291438e-02   4.2686543e-02  -1.1993956e-01  -7.2797296e-02  -7.0330080e-02  -6.1186990e-02   6.6157627e-02   6.9283036e-03  -5.9215115e-03   5.4674150e-03  -4.3701605e-02  -7.7219822e-02   7.6823593e-02  -2.3379366e-02  -2.1229625e-02  -3.5849279e-03  -5.5949279e-02  -8.5391245e-03  -8.5639676e-02   2.3301961e-02   1.9298793e-03   3.6615220e-02   3.1736139e-02  -1.1460236e-01   5.6694496e-02  -4.8597784e-02   1.1532564e-01  -3.4111851e-02  -5.9170078e-02  -4.2599749e-02   1.2342067e-03   3.8803717e-03
  -3.5456902e-02   1.2070618e-02   1.2860655e-02   4.5915879e-02   2.3321073e-02  -4.8179538e-02  -4.1229985e-02   2.2822568e-03  -5.3383561e-02  -5.4022819e-03  -6.3241742e-02   5.7436786e-02  -4.0324236e-03  -7.9886515e-02   2.0594122e-02   8.5554390e-02   1.2584210e-02  -6.6880459e-02   6.9567025e-02   3.7691813e-02  -1.0515809e-01  -3.4061652e-02   1.0242569e-01   0.0000000e+00  -5.6172491e-02   4.9088612e-02   1.0285891e-02   4.9856565e-02   1.6617294e-02  -1.0593283e-01  -1.0470905e-01   1.9236760e-01  -5.9321537e-02   3.6903050e-03   6.6672219e-02  -9.5235280e-02  -3.4470656e-02  -7.9883083e-02   5.2828568e-02   7.1751603e-02  -1.4211942e-02  -7.9773893e-03   6.2214206e-02   2.9678786e-03   1.7406870e-02  -7.0412794e-02   8.6271540e-03  -6.7403290e-02  -3.6025970e-03  -2.7098305e-02  -5.7528538e-03  -3.3217964e-02   7.7154018e-02  -3.4492334e-02   2.0077417e-02  -5.9031472e-02   9.4767284e-03   6.0702511e-03  -4.3042892e-04  -1.7703004e-02   3.6943744e-03  -3.3075662e-02  -1.1471029e-02   6.7367481e-04   2.7533516e-02  -1.8945895e-02  -4.9136129e-02   4.9707149e-02  -8.8281757e-02  -3.5015345e-02   4.0712982e-02   9.7789174e-02   3.1979006e-02  -4.9096523e-02  -8.4912138e-02   4.0120709e-02  -2.5184169e-02   1.9073194e-01  -7.5951833e-02   9.5475127e-02  -4.8503283e-02  -1.3619341e-02  -8.6305723e-03   1.0767209e-02   4.9921733e-03   9.4276962e-02  -4.5831428e-02   2.2669348e-02   3.8271612e-02  -8.7804118e-05
  -4.0449606e-02  -1.2215168e-02   2.5841185e-02   7.3206699e-02   5.4707034e-02   1.0015352e-01   8.6740524e-02   8.2655573e-03   1.1006821e-01  -4.2728741e-02  -6.1674807e-02  -9.2719339e-03   2.9411092e-02  -2.7058856e-02   3.7342334e-02  -4.1248038e-02   1.3238107e-01   2.5948042e-02  -6.3489169e-02   2.4581129e-02   4.3828103e-02  -7.7751765e-03   3.3814224e-02  -5.6172491e-02   0.0000000e+00   8.6068490e-02   1.8019549e-01   4.3333438e-02   1.4700814e-02   3.7819550e-02   1.4502978e-01  -1.2018028e-01  -9.7857580e-02   7.0134991e-02   1.0497700e-01  -7.6954109e-03  -8.8971943e-02   1.1708687e-01   1.6465005e-01   1.8047461e-01  -1.4018990e-01  -6.7765527e-02  -1.2187661e-02  -3.8839493e-02  -2.2211098e-02  -3.7275830e-02   1.5386616e-02   1.7837333e-02   6.9677701e-03   7.4798639e-03  -3.0818297e-02  -5.2097504e-02  -5.6311073e-02  -4.4060157e-02  -2.5831146e-02   4.7055775e-03   1.8428340e-02  -1.8240565e-02  -7.7066548e-02   1.0113824e-01  -1.7466757e-02  -6.3710453e-02   6.5557847e-02  -6.8844547e-02  -1.9664368e-02  -8.9552970e-03   4.9877972e-02   2.9843564e-02  -1.1019190e-01   1.9918025e-02   1.7951994e-01  -6.4624581e-02  -1.1297383e-01   5.2144934e-02   1.4367631e-01  -1.7188429e-02   5.2929897e-02   8.2963522e-03  -1.4119878e-02   1.0506973e-02   3.4485442e-02   3.0988273e-02   1.8448970e-01  -3.5458437e-02  -1.6002942e-01   3.4697201e-02   4.9825438e-02   6.5743022e-02  -6.4077496e-03   9.3193875e-02
  -6.2971349e-02  -5.4986567e-03  -3.1648096e-02   1.0427124e-01   1.6042017e-01   1.2388219e-01   3.6608397e-02   1.0085813e-02  -2.5259464e-02   2.6967405e-02   9.1485121e-02   1.3755390e-02  -7.4560261e-02  -2.4668655e-02  -5.6270134e-02   1.0937529e-01  -7.4685056e-02  -4.3901863e-03  -4.7332435e-02  -3.8340115e-02  -9.9901911e-03   1.1719872e-01  -4.1122838e-02   4.9088612e-02   8.6068490e-02   0.0000000e+00   3.8405056e-02   2.0240733e-01   3.3416492e-02   5.0685713e-02   4.2143305e-02   2.0991690e-01   6.2260307e-03  -1.7350504e-02   5.7819891e-02  -2.9649390e-02  -9.8469305e-02  -2.4658676e-02  -3.1365221e-02   5.3642829e-02   2.4506010e-02  -1.1776272e-01   4.1785626e-03   6.6981291e-02  -3.1087418e-02  -7.0986727e-02   9.3641986e-04  -9.8816691e-03   3.0253762e-03   5.3347959e-02  -1.0394832e-02  -3.6023162e-02  -1.0042375e-01   2.6635104e-02   5.1065572e-02   7.4223256e-03   1.3863594e-02   3.0894661e-02  -2.4645848e-02  -2.2567746e-03   7.1110844e-02  -2.9061721e-02   1.4221685e-01  -3.4687214e-02  -8.2328838e-04  -3.7325435e-02   4.4176489e-02   4.1962871e-02  -5.5046510e-02   3.4909314e-02  -7.7199193e-02   6.8918767e-03   1.3866253e-02  -1.3753989e-02  -1.5645936e-02   1.0707426e-01  -2.4265281e-02  -4.7856390e-02   4.7998577e-02  -1.1236305e-02  -2.1146718e-02  -4.2030991e-02  -7.0107764e-04  -3.0574393e-02   6.9320565e-03  -3.5817356e-02   5.9360086e-02   1.4930298e-01   7.6061439e-03  -3.2013891e-02
   3.8012967e-03  -3.8218286e-02  -1.2053427e-03  -2.6964048e-02   1.0023936e-01   4.3030550e-02  -2.7079525e-02  -1.3912455e-02   8.5627390e-02  -2.0913365e-02   6.2533687e-03   4.1148674e-02   3.1045892e-02   9.6428200e-03   8.8610075e-02  -2.9767417e-02   4.8116263e-02  -1.7790889e-02   5.3658878e-02  -2.6873034e-02  -2.2615206e-02   1.5060595e-02   4.1704272e-02   1.0285891e-02   1.8019549e-01   3.8405056e-02   0.0000000e+00   9.8562677e-02   3.5197020e-02   3.4630058e-02  -1.0677932e-02  -1.6439007e-03   5.5747481e-02   7.5271704e-03   5.7542090e-02  -8.9584496e-03   1.4034240e-02  -2.5476522e-02  -7.1149200e-02   3.3687125e-02   1.6032331e-02  -5.1750002e-02  -6.2205098e-03  -7.7047032e-02   2.6476197e-03   4.2454853e-02  -1.8801980e-02   4.8866140e-02  -7.0196547e-02   7.4993440e-03  -1.3541732e-02  -3.2882026e-02   5.1110123e-02  -5.7438094e-02   3.9873402e-02   1.4740774e-02   3.2616230e-02  -2.6667794e-02  -1.6118667e-02   9.8689755e-02  -3.3517335e-02   3.4003733e-02  -1.3223987e-03  -6.7144935e-03   8.8078903e-02   3.5965754e-02   3.9545191e-02   5.1159240e-03  -3.3782194e-02   3.4180482e-02   4.5776356e-02  -7.5469875e-02  -3.8628001e-02   1.2480376e-02   3.1279539e-02  -1.2281631e-02  -1.7778279e-02   5.9889179e-02  -8.3386249e-02   1.6185601e-02   4.2474832e-02   5.0643159e-03   8.0076008e-02  -6.5660214e-03  -4.4018372e-02   4.4552334e-02   9.4065419e-03  -7.2087887e-03  -1.4669294e-02   7.3961941e-02
  -1.0497008e-02   3.8257184e-03   3.8332522e-03   3.1813546e-02   7.1228855e-02   8.0070053e-02  -4.1203256e-03  -1.2245537e-02  -5.5119224e-02   3.5568876e-02   2.8142608e-02  -4.8221160e-02   1.8921993e-03  -1.8059663e-02  -2.6873996e-02   1.0152009e-02   4.7238524e-02   7.1537544e-03  -2.9428178e-02  -2.1296212e-03  -3.5644033e-02  -1.4784925e-05   3.1035703e-03   4.9856565e-02   4.3333438e-02   2.0240733e-01   9.8562677e-02   0.0000000e+00   1.3686255e-02   3.1068551e-02   8.1712371e-04   4.8417128e-02  -3.2592832e-02   9.3511369e-03   8.3454652e-03  -6.9791215e-03   3.9674235e-02  -5.3267986e-02  -5.0458521e-02   2.5574575e-02   8.2770554e-02  -3.0947225e-02   5.0830005e-02   1.3472181e-02   3.8248260e-02  -4.7754646e-04  -6.8413594e-02   1.5560485e-02   1.2992811e-03   2.8510749e-02   6.8577486e-03  -2.6603029e-02  -3.9183446e-02   5.1367604e-02  -3.3584431e-03  -7.7727588e-03   2.0337094e-03   7.7585547e-03  -1.0119892e-02   2.3128724e-02  -1.9194395e-02   2.8346657e-02   6.2471518e-03   2.5257857e-02   2.5606585e-02  -2.6333405e-02  -9.8679937e-03   1.8137940e-02   1.3860213e-02  -2.6389927e-03   7.3723516e-03  -3.6291715e-03  -5.1369558e-02  -3.6060427e-02  -1.2444734e-02   2.1727395e-02  -4.2943476e-02   4.4438599e-02   1.4873656e-02  -2.9501657e-02  -3.6737866e-02   8.1863984e-03   6.1089682e-02  -6.5621358e-02  -1.1164558e-02   2.1367576e-02  -3.4025612e-02   6.1451399e-02  -1.4955166e-02   2.6905208e-02
  -5.4845668e-02   9.4743308e-03   4.4521197e-02  -1.6361842e-02  -4.9952021e-02  -4.4104591e-02   4.5090139e-02  -3.3307216e-02   1.6561734e-02   1.2466342e-02   1.5541620e-01  -3.8563503e-02   7.4450670e-02  -6.9043782e-02   3.0582071e-02   4.7542412e-02   7.4912945e-02   1.2348436e-01   3.8404271e-02  -1.5333797e-01  -5.3858779e-02   1.7866493e-02  -2.6717701e-02   1.6617294e-02   1.4700814e-02   3.3416492e-02   3.5197020e-02   1.3686255e-02   0.0000000e+00  -2.5844291e-02  -1.9866904e-02  -1.8241453e-02   7.9897071e-03   6.2181885e-02  -6.7142813e-04  -8.0011743e-02  -1.1598485e-03  -3.6971876e-02  -9.6452435e-02  -4.6393287e-02   2.0029616e-01  -3.2583789e-02   3.4567709e-02   4.6263741e-03   1.3145979e-02  -4.9135378e-02  -8.2945032e-02  -4.2054922e-02  -3.0291234e-03   2.4524934e-02  -1.8729186e-02   1.1633814e-01   2.4303579e-02  -2.4897976e-02   5.3797065e-02  -4.6802643e-02   6.9263044e-02   1.7220407e-02   7.7604392e-02  -1.1556251e-02  -1.3520230e-02   3.2974654e-02   1.6291770e-02  -3.3862970e-02  -1.0436315e-01   2.6210665e-02   8.3334293e-02   3.0146066e-02   4.9713598e-02  -5.0983174e-02  -6.2470077e-02  -6.8114404e-03   1.4180588e-01  -8.7818460e-02   2.0140282e-02   3.4153538e-02   2.2153946e-02  -5.4848342e-02   1.0058298e-01  -4.7624913e-02   1.2589388e-01  -2.6293565e-02   8.5644481e-02   8.5071186e-02  -3.3015006e-02   8.1347424e-04   4.0760674e-02   3.6311982e-02   2.6705263e-02  -4.5501432e-03
   3.0452917e-02  -7.8474680e-03  -4.2614715e-03   1.5481038e-02  -3.6066152e-02  -4.1147481e-02   4.1781293e-02   2.4667292e-02  -3.1358203e-02  -7.8739098e-02  -4.8826629e-04   7.3027641e-02   5.2731765e-02   9.3139700e-02   6.1801902e-02   3.7194621e-02   1.4731832e-03   1.3025088e-01   6.1032251e-02   1.4443409e-02   1.3642772e-01   8.8502193e-02  -1.8901112e-02  -1.0593283e-01   3.7819550e-02   5.0685713e-02   3.4630058e-02   3.1068551e-02  -2.5844291e-02   0.0000000e+00   3.4610704e-02   4.3981775e-03  -5.0904230e-02   9.1333835e-02  -6.4153452e-02  -7.3962987e-02  -6.1686708e-02  -8.5264541e-02  -1.9274299e-02  -3.9728006e-02  -1.1290087e-02   9.7031912e-02  -7.2106711e-02  -3.3297857e-02   6.4281241e-02   2.3934929e-02   1.7945507e-02  -4.3094949e-02   4.6692293e-02   6.3750539e-02   7.8969941e-02  -2.1553364e-02  -5.8945707e-03  -1.0177178e-02   2.1079233e-03   1.3986638e-02   1.2265811e-02  -3.3155169e-02  -1.1370350e-01  -3.6734856e-03   3.0798312e-02   3.7933223e-02   7.2431563e-02   5.0757210e-02  -6.8036308e-02   5.5909423e-02   4.0166934e-02   2.7113153e-02  -4.9400184e-02  -5.5912023e-02  -1.0940654e-01  -4.8849555e-02  -5.7403263e-02   1.8136573e-01  -1.2014685e-01  -5.6831015e-02   3.2085061e-02  -2.2309612e-02   2.2429662e-02   2.5258486e-01   8.1697644e-02  -7.6708538e-02   6.0101203e-02   4.2967182e-02   1.2280722e-03  -7.0418542e-02  -1.2467446e-01   4.2949380e-02  -8.9520626e-02   7.1385373e-02
   7.7472607e-02   2.8987457e-02   8.8255036e-04  -5.9773357e-02  -4.5303938e-02   4.4318311e-02   1.8926096e-02  -4.4306195e-03  -5.3084420e-02  -6.2930411e-03  -4.6577285e-03  -1.3038888e-02  -8.8055333e-02   7.0076720e-02  -6.7196862e-02   1.2072246e-03  -6.5746576e-02  -5.8851131e-02   2.2836094e-02  -6.8904737e-02   1.2518473e-01   6.9236258e-02   9.6802624e-02  -1.0470905e-01   1.4502978e-01   4.2143305e-02  -1.0677932e-02   8.1712371e-04  -1.9866904e-02   3.4610704e-02   0.0000000e+00   1.9402193e-01   2.8696064e-01   3.3788259e-02  -1.3205801e-01  -7.1460127e-02   3.4704095e-02   8.3746357e-02   5.7342457e-02  -3.9255656e-02  -7.6053025e-03   6.3822988e-02  -2.4259838e-02   5.5632916e-02   2.4634993e-04   1.0921168e-01  -2.7662320e-03  -1.8256332e-01   4.6690785e-02   1.5106833e-01   1.2546873e-02  -5.9643641e-02   9.6392514e-03   7.3287851e-02  -6.7233062e-02   7.9431340e-02   3.0933189e-02  -1.5209536e-02  -4.9491456e-02  -1.3502862e-01   1.7303108e-02   2.3513803e-03   6.4706677e-02  -2.5701001e-02   2.9435181e-02   3.1944589e-02   5.9263556e-02  -1.2411394e-01   1.3507250e-01  -7.2292440e-02   1.2751085e-01  -1.0283241e-01  -9.4115683e-02  -7.0945884e-03   1.3169686e-02  -2.1698021e-02  -1.2555812e-01   1.1780781e-01   4.4565272e-02  -4.8527768e-02   1.6596701e-02  -4.8002088e-02   3.8900747e-03  -3.0114229e-02   2.8801956e-02   6.2994595e-02   5.4281139e-02  -2.2563249e-03  -3.1253838e-02   3.6862437e-02
  -1.6888944e-02   2.3067036e-02  -2.3153467e-02  -1.4434229e-02  -4.1351843e-02   2.8372032e-02   5.1131033e-02   5.3526409e-02   1.9798624e-02   8.1303716e-02  -8.1212688e-02  -3.8449719e-02  -8.4531337e-03  -2.4981506e-02   1.6689917e-02   8.3802562e-02   4.5145600e-02  -3.1069307e-04  -7.1556951e-03  -1.1214052e-01   2.0371936e-02   1.2071344e-02  -8.9878020e-03   1.9236760e-01  -1.2018028e-01   2.0991690e-01  -1.6439007e-03   4.8417128e-02  -1.8241453e-02   4.3981775e-03   1.9402193e-01   0.0000000e+00  -2.7330464e-02   3.9982540e-02  -7.5365942e-02  -1.5631091e-02  -2.7770692e-02  -5.2583391e-02   2.7874194e-02   9.8773007e-02  -2.2328076e-02  -9.7825905e-02  -9.8916280e-02  -1.0407717e-01   7.8392635e-02  -4.5565646e-02   1.3169363e-01  -6.0528987e-02  -3.7198262e-02  -1.7646851e-02   4.6558272e-02  -8.6978774e-03  -6.2135283e-02  -4.1192572e-02   1.1420909e-01   4.0315746e-02   3.4091554e-03  -2.8870166e-02  -7.1556151e-02  -6.8561178e-02   3.0564118e-02   4.1940164e-03   2.7863828e-02   7.3292523e-03  -6.7026222e-02   5.0941697e-02  -6.1975735e-03  -5.8526293e-03   9.2142060e-03   2.0579986e-02  -5.3036835e-02   2.6181265e-01  -1.7532665e-02  -8.6746832e-02  -1.4664712e-02   1.4693353e-01   9.2546390e-02   1.6350279e-02   2.1074453e-02  -2.2732680e-03   9.0016359e-02   1.3574008e-02  -3.0214261e-02  -6.9019917e-03   1.6186495e-01  -1.9024245e-02  -2.5385465e-02   5.9940838e-02  -2.8588470e-02   4.0474566e-02
  -3.9098780e-02  -5.5663006e-02   5.6729829e-03  -1.2790768e-02   1.0668595e-02  -7.6049196e-02  -3.4314467e-04  -1.4927151e-02   2.0202232e-02   6.5306702e-02  -1.4733816e-02  -8.3985810e-02  -3.6131160e-02   6.9466080e-03  -2.7406641e-02   2.1997434e-02   5.4153582e-02  -7.6990871e-02   2.8837932e-01   2.6231234e-02  -1.3840185e-01   5.2662583e-02  -1.6627082e-01  -5.9321537e-02  -9.7857580e-02   6.2260307e-03   5.5747481e-02  -3.2592832e-02   7.9897071e-03  -5.0904230e-02   2.8696064e-01  -2.7330464e-02   0.0000000e+00   2.1872438e-01   1.1853252e-01  -1.0143581e-01   1.7456426e-02  -2.2641201e-02  -2.1872461e-02  -3.9593991e-02   1.7392405e-01   9.2923335e-02  -4.1638477e-02  -2.5533197e-02  -6.1022399e-02   8.7012173e-03   1.3726029e-01  -8.7019377e-02  -2.6549743e-02  -6.7612338e-02  -5.3007550e-02   1.7315153e-02  -6.0595344e-02  -8.0488914e-02   5.8863418e-03   4.7335173e-04  -3.6468599e-02  -2.7073334e-02  -6.4434797e-02   2.5621652e-02  -5.9383627e-02  -1.0867866e-01  -6.8013932e-03   3.9729113e-02  -1.9855429e-02  -6.3163061e-02   5.1154378e-02  -9.9072517e-02   4.9747906e-02  -4.1032332e-02   2.7262280e-02  -4.9533417e-02  -6.9371459e-02   4.5913004e-03  -2.6326783e-02  -2.8997357e-04   3.8687258e-02  -1.9274367e-01  -9.5722483e-02  -6.8418458e-03  -8.1850643e-03   1.2913095e-02   2.9871583e-02   7.9133785e-02  -1.0716809e-01   1.2088104e-02  -7.7389450e-03   1.1951620e-02  -6.0141722e-02  -5.9866163e-02
  -1.0337418e-02   8.1101655e-02  -1.3514205e-02   3.0081840e-02  -5.6451974e-02  -1.2522774e-02   3.2629445e-02   1.0008680e-02   2.5180028e-02   2.8860976e-02   3.8934756e-02  -4.8384536e-02  -5.5320262e-02  -4.6688071e-02  -5.9348136e-02   4.3006824e-02   5.9203632e-02   2.7122128e-02  -1.8049026e-02   1.7268814e-01  -1.3431398e-01   7.1960584e-02  -9.0450310e-02   3.6903050e-03   7.0134991e-02  -1.7350504e-02   7.5271704e-03   9.3511369e-03   6.2181885e-02   9.1333835e-02   3.3788259e-02   3.9982540e-02   2.1872438e-01   0.0000000e+00   6.2777625e-02   1.9326510e-01  -1.9486171e-02  -2.1780455e-01  -5.9694007e-02   2.5682379e-02  -2.7464194e-02   9.7812328e-02   3.7043644e-03   5.2975342e-02  -4.8589614e-02  -1.3153243e-02  -1.5745659e-02   8.6776889e-02  -1.0754284e-02   8.3537863e-04   5.8561365e-04  -2.3064260e-03   6.6327939e-02  -5.9099044e-02  -8.1501321e-03  -4.1808560e-02  -2.4609604e-02   1.0703569e-01  -1.3049679e-02  -3.2418554e-02  -4.0259348e-02   3.4505832e-02  -9.3008801e-03   2.8303036e-02  -4.1324378e-02   7.4533665e-02  -1.6174060e-01   4.0345780e-02   1.3673502e-01   4.4787254e-02   6.7825389e-03  -9.0804480e-03  -2.2471429e-02   1.6010454e-01  -1.9998761e-03   4.1356828e-02   1.3644212e-01   9.9056714e-02  -1.5152420e-01   1.8731256e-02   3.7368765e-02   3.5451031e-02  -1.5462265e-02   7.2380572e-02  -1.7678850e-02  -5.0586672e-02  -4.0921322e-02   7.0670683e-02   1.1075183e-02   2.9361328e-02
  -2.3324408e-02  -6.5682134e-02   3.5892612e-03   6.8707471e-02   5.1146810e-02   1.6015397e-02  -4.7378092e-02  -5.3694562e-02  -8.5188656e-02  -1.8498826e-02  -4.9429221e-02   3.0544871e-02   5.8526018e-02  -1.2131279e-01  -1.5546050e-02  -1.8044088e-02  -7.6730128e-02  -6.9196695e-03  -1.8730475e-02  -7.1683623e-02   7.9809381e-02  -1.1945828e-02   8.2532936e-02   6.6672219e-02   1.0497700e-01   5.7819891e-02   5.7542090e-02   8.3454652e-03  -6.7142813e-04  -6.4153452e-02  -1.3205801e-01  -7.5365942e-02   1.1853252e-01   6.2777625e-02   0.0000000e+00   2.5865264e-01   1.3508880e-01  -4.0610729e-02   3.2335112e-02   3.4397619e-02  -1.0592459e-01   2.3819360e-01   5.6689963e-02   5.9485655e-02   1.2351104e-01   1.7582768e-01  -1.2459051e-02  -7.7378451e-02   9.7200240e-02  -1.3275590e-01  -3.6742519e-02  -6.6004996e-02   2.3093953e-01  -1.7966803e-01   6.3327470e-03   3.3890815e-02   1.1747533e-01  -2.7599181e-03  -1.4488242e-03  -5.4291067e-02   9.0504672e-02  -3.7815497e-02  -4.8097059e-02  -6.9454952e-02   6.5117290e-03   1.3766073e-01   1.8813934e-01   5.8914851e-03  -1.7934619e-01   7.0699686e-02  -5.7764694e-02   9.5543715e-02  -4.8015211e-02  -5.2796640e-02  -5.1106775e-02  -1.0242078e-01   2.6883650e-01  -3.2150993e-01  -2.2452208e-02   1.1729530e-01  -6.8801043e-02  -1.0727479e-02   7.4166632e-02   3.0683772e-02   1.2512991e-02  -5.3043202e-02  -4.1203267e-02   1.7888210e-01   7.5832621e-02   1.1297110e-02
  -5.8238950e-02  -3.5969966e-02  -9.8637723e-02  -1.4430562e-01  -4.6362741e-02   3.8830477e-02  -6.1910303e-02  -7.9686060e-02   1.6515154e-02   1.7090498e-02  -7.0555359e-02   4.3160306e-02  -3.8594582e-02   9.5860757e-02   2.2235867e-02   8.0444552e-02  -3.1356937e-02   4.3272882e-02  -1.3954121e-01   2.9900895e-02  -5.3140407e-02  -6.5416920e-02  -5.3214041e-02  -9.5235280e-02  -7.6954109e-03  -2.9649390e-02  -8.9584496e-03  -6.9791215e-03  -8.0011743e-02  -7.3962987e-02  -7.1460127e-02  -1.5631091e-02  -1.0143581e-01   1.9326510e-01   2.5865264e-01   0.0000000e+00  -5.4449789e-02  -1.1536978e-01   1.0560867e-01  -2.0706379e-01   1.0089419e-01  -1.4294252e-01  -1.3617404e-01   4.0047579e-02  -6.9083604e-02   1.7246814e-02  -2.7429196e-03   5.7256712e-02  -1.4625461e-02  -2.1689432e-02  -3.6532192e-02  -8.2034130e-02  -8.0139063e-02  -3.6438171e-03   5.2068772e-02   1.4818299e-01  -1.2761484e-01  -1.1023857e-02   3.4310966e-02  -5.7098576e-02   1.0422909e-02  -1.0075268e-01   1.4537034e-01   5.7199497e-02   2.9151541e-01   3.5427778e-02   2.5707811e-02   1.7603532e-01  -1.0283154e-01  -1.0730470e-01  -1.2847376e-01  -1.1103758e-01   8.1874733e-02  -2.4293006e-02   2.6107606e-02  -9.9182511e-02   4.9794769e-02   5.7060394e-02  -1.2296362e-01  -1.4686673e-01   2.3784657e-02   6.0590290e-03  -3.5773266e-03   8.1877785e-02  -5.4206262e-02   7.5098300e-02   6.1964019e-02   3.8389986e-02  -7.6669623e-02   5.1959870e-02
  -6.9648120e-03  -6.3555740e-02  -2.0253430e-03  -4.0684161e-02   1.1545025e-02  -3.3047509e-02  -2.8806428e-02  -1.6761544e-02  -7.9050343e-03  -2.6092744e-02   1.1560459e-01  -7.6930234e-02   5.7479590e-02  -6.5482149e-03  -2.4971715e-02   8.7596325e-02  -1.0755754e-01  -4.9902258e-02  -1.0637349e-02   5.8788857e-02   1.9565055e-02  -8.8846207e-02   2.5091640e-02  -3.4470656e-02  -8.8971943e-02  -9.8469305e-02   1.4034240e-02   3.9674235e-02  -1.1598485e-03  -6.1686708e-02   3.4704095e-02  -2.7770692e-02   1.7456426e-02  -1.9486171e-02   1.3508880e-01  -5.4449789e-02   0.0000000e+00   1.6807217e-01   3.0622050e-01   6.2311758e-02   1.0085044e-02  -1.0216547e-01   4.1346385e-02  -7.1165828e-02   2.7649542e-02  -1.1427605e-01   8.9540692e-03  -5.5115495e-02   1.8999954e-02   5.5962976e-02   2.6335309e-02   3.7426422e-03   7.2407390e-02  -1.6298352e-01   1.4270225e-01   2.1816964e-02  -6.5047363e-02  -5.3190155e-02   2.8850374e-02   2.7654741e-02   1.5697215e-02  -1.3643280e-02  -2.8179170e-02  -5.0059120e-02   2.6403165e-02   8.0655614e-03   6.7642432e-03  -5.2730862e-02   2.4957059e-02  -1.1624248e-01   2.9076767e-02   6.2768401e-02  -7.6218926e-02   2.5246536e-03   9.8470755e-02  -3.2642072e-02   7.6222865e-03   5.7595813e-02   7.6071025e-02   6.4116026e-02   1.5157010e-01   2.7596927e-02  -5.5169162e-04   8.4373882e-02   1.4615765e-02   3.4510713e-03  -2.6999523e-02  -1.7003449e-01  -2.9812408e-02   2.7715979e-02
  -6.3059015e-02  -5.4391091e-02  -4.2826932e-02  -1.3357924e-02  -2.6270798e-02  -4.9342614e-03  -2.7096021e-02   5.5863180e-02  -5.4236700e-02   4.6307390e-02  -7.2034885e-02   9.2587050e-02   4.8298479e-02   7.4565144e-02   4.2008914e-02   1.0920300e-02  -3.9143995e-02   8.8958859e-02  -9.7647005e-02  -7.3611882e-02  -2.5055314e-01  -7.2671879e-03  -1.0036779e-01  -7.9883083e-02   1.1708687e-01  -2.4658676e-02  -2.5476522e-02  -5.3267986e-02  -3.6971876e-02  -8.5264541e-02   8.3746357e-02  -5.2583391e-02  -2.2641201e-02  -2.1780455e-01  -4.0610729e-02  -1.1536978e-01   1.6807217e-01   0.0000000e+00  -9.8907533e-03  -3.7230655e-02  -2.8035651e-02   7.8457438e-03  -1.2035029e-01   2.3317253e-02   1.2100179e-01   2.5903759e-02  -8.6388581e-02   8.4373472e-02  -5.9725582e-02  -1.2915165e-03   3.3921093e-03  -6.3673354e-02   9.9330079e-02  -3.9751960e-02   1.0889932e-02   8.2072521e-02   1.3301217e-02   6.7788390e-02  -1.7923341e-02  -2.2888511e-02  -2.4708681e-02  -2.6346182e-02   6.1631620e-02   8.9318021e-02   9.7063162e-04  -6.4678295e-02  -2.8851653e-02  -1.4801054e-01   1.2264736e-02   7.0385255e-02  -1.5764531e-01   7.0697451e-02  -3.8793548e-02  -7.5088834e-02  -9.7166028e-02   1.5037116e-01   1.1487553e-01   1.0506628e-01  -8.4549464e-02   1.0465313e-01   6.8028753e-02   5.7067560e-02   8.0204919e-02  -1.1312552e-01  -1.0694759e-01  -3.5421648e-02  -3.3469122e-02   6.0341047e-02   5.8420279e-05   1.5838232e-02
  -5.9432905e-03   6.1881951e-02  -8.1410614e-03   5.4498970e-03   5.3707649e-02  -1.1488466e-02   1.3940222e-02  -3.3528631e-02   1.0523036e-01   1.3342097e-02   7.4574622e-02   2.8993543e-02   3.4427468e-02   6.7510934e-03   1.2386851e-01   8.2337885e-02  -4.1796337e-02  -7.1473762e-02  -3.8179390e-02   1.5913296e-02  -1.1054050e-01  -2.6490529e-02  -7.9820229e-03   5.2828568e-02   1.6465005e-01  -3.1365221e-02  -7.1149200e-02  -5.0458521e-02  -9.6452435e-02  -1.9274299e-02   5.7342457e-02   2.7874194e-02  -2.1872461e-02  -5.9694007e-02   3.2335112e-02   1.0560867e-01   3.0622050e-01  -9.8907533e-03   0.0000000e+00  -3.5347954e-02   8.9150948e-02   1.2655607e-01  -2.5006703e-02   1.2919362e-01  -2.7507290e-02  -1.0481642e-02   4.6467707e-03  -1.4904972e-02   1.0894309e-01  -5.7239603e-02  -3.3769047e-02  -6.7443283e-03  -8.6290182e-02  -5.4290729e-02   1.4536732e-01  -8.4328698e-02  -1.2856959e-01   1.2566679e-02   2.9906482e-03   8.2328737e-02   6.1253892e-03   4.1180767e-03   4.1044587e-02  -9.5226596e-02  -1.7674276e-02  -8.4042181e-02   4.6837775e-02  -4.5309829e-02   5.3828681e-02  -2.7026486e-02   1.4559491e-01   1.3516021e-02   7.1557454e-02   7.0171780e-02  -7.1226472e-02  -2.2089265e-02  -1.2553870e-01  -1.6685096e-01   3.5268124e-02   1.0650008e-01   7.8359426e-02  -1.4373481e-02   1.2528854e-02  -9.1093104e-02   6.0387778e-02  -1.2326637e-01  -1.9452230e-01   1.5832424e-01  -1.2005836e-01  -5.9945572e-02
   2.0759344e-02   8.7553806e-02   2.4589101e-02  -2.4360304e-02   4.0096682e-02  -3.9982491e-02  -3.6106391e-02  -1.9398441e-02   1.0765291e-01  -6.7144841e-02  -1.8388734e-02   1.1189702e-01  -1.3594525e-02   6.6353650e-02   8.8400149e-02  -1.8228333e-02  -4.5284431e-02   4.2362915e-02   1.3574839e-03   2.0868148e-02  -1.0505818e-01   3.4625729e-02   8.4545437e-03   7.1751603e-02   1.8047461e-01   5.3642829e-02   3.3687125e-02   2.5574575e-02  -4.6393287e-02  -3.9728006e-02  -3.9255656e-02   9.8773007e-02  -3.9593991e-02   2.5682379e-02   3.4397619e-02  -2.0706379e-01   6.2311758e-02  -3.7230655e-02  -3.5347954e-02   0.0000000e+00   2.7783522e-01  -3.5763543e-02   7.5990160e-02  -1.9908401e-02   1.9939379e-01  -3.6736987e-02  -1.3396569e-01   1.2492303e-01   3.3069251e-02  -2.7826745e-02  -8.2439431e-03   4.7539999e-02   4.3194991e-02   1.4853083e-02  -3.2408742e-02   1.0558377e-01  -9.7338392e-02  -4.9998693e-02  -2.9421448e-02  -1.0224865e-01   4.0831404e-02  -1.1009359e-01   1.0658331e-01   1.0414559e-01   1.2639170e-01  -1.5478476e-02  -2.9114859e-03  -2.6035136e-02   1.0746927e-01   8.4645174e-02  -1.1307803e-01   7.5284974e-02  -1.2737548e-01  -8.0521260e-02  -3.8073879e-02   3.8438835e-02   7.8873573e-02  -4.6740745e-02  -5.4937267e-02   6.5025255e-02  -4.3960708e-02   6.3328490e-02  -7.1733873e-02   2.0042884e-01   2.5702330e-02  -3.7384100e-02   1.4021238e-03  -6.6040217e-02   2.7573476e-02  -1.1236360e-02
   4.0931493e-02   9.2124297e-03  -1.0672156e-02   1.8279452e-02  -1.3923693e-03   9.0927021e-02   4.1721711e-02  -7.3278453e-02  -2.3822396e-01  -3.4078532e-02  -4.5309982e-03   8.8270859e-03   1.2960896e-01  -1.0480138e-02  -6.6628078e-02  -5.7115334e-02   1.1537391e-02  -6.8050166e-02   1.0069790e-01  -6.6366508e-02  -3.1597402e-02   1.3830150e-02   3.1031565e-02  -1.4211942e-02  -1.4018990e-01   2.4506010e-02   1.6032331e-02   8.2770554e-02   2.0029616e-01  -1.1290087e-02  -7.6053025e-03  -2.2328076e-02   1.7392405e-01  -2.7464194e-02  -1.0592459e-01   1.0089419e-01   1.0085044e-02  -2.8035651e-02   8.9150948e-02   2.7783522e-01   0.0000000e+00   2.7125997e-01  -6.8113138e-02   1.3290258e-01   1.0337411e-01   3.5285772e-02  -7.0320929e-02   9.4331666e-02  -8.7454548e-02  -1.6138463e-02  -2.8731818e-02   2.4737127e-02  -1.0586405e-01   2.2261468e-01  -6.0238790e-02  -2.8667013e-03   2.6606341e-02  -5.9776708e-02  -5.3395461e-02   8.0845220e-02  -7.4543022e-02   1.4799472e-01  -9.0528194e-02  -4.4347488e-02  -2.2996245e-02  -1.8544898e-02  -1.0331158e-01  -8.3020728e-02  -1.7573369e-01   6.2156903e-02   9.2751706e-02   2.3451468e-02   3.3515858e-01   5.7261606e-02  -8.7750861e-02  -1.1313095e-01   2.3395457e-01  -2.8072215e-02   8.7192626e-02   9.4770382e-02   3.4075098e-02  -7.5699010e-02   1.3057680e-01  -1.1272822e-01   2.3148498e-02   8.1015339e-02   5.8410213e-02  -1.2084247e-01   1.0399687e-02   3.6551835e-02
  -1.2226589e-01  -4.2364995e-02  -7.0119166e-02  -1.2542352e-01   7.6216487e-02   5.0950946e-02  -1.3091088e-01  -3.0677735e-02  -8.9864658e-02  -6.7985772e-02   1.1347083e-01   1.0896213e-02  -4.4728950e-02  -1.2229586e-02   5.2799894e-02  -2.2219511e-02  -2.2839007e-02   1.0984275e-01  -9.3272219e-02  -2.3181658e-02   4.4072591e-02   8.6311702e-02   6.9580919e-02  -7.9773893e-03  -6.7765527e-02  -1.1776272e-01  -5.1750002e-02  -3.0947225e-02  -3.2583789e-02   9.7031912e-02   6.3822988e-02  -9.7825905e-02   9.2923335e-02   9.7812328e-02   2.3819360e-01  -1.4294252e-01  -1.0216547e-01   7.8457438e-03   1.2655607e-01  -3.5763543e-02   2.7125997e-01   0.0000000e+00   4.4972319e-02  -9.9443610e-02   4.2371668e-02   5.6375901e-02  -6.3557777e-02  -1.4212196e-02  -1.0124433e-01   1.1244806e-01   5.2568887e-02  -1.0161808e-01  -9.0659828e-03  -2.0607979e-02   4.2428901e-02  -1.4428504e-02  -6.3784564e-02   1.0352512e-01  -7.4612410e-02  -1.8900157e-02   4.0797313e-02  -6.2533909e-02   6.7247927e-02   1.7402445e-01   8.7202769e-02  -6.4285776e-02  -1.8839655e-02   5.3182414e-02   6.2379229e-02   2.6416887e-02   5.6618519e-02   4.8988201e-02  -1.0971628e-01   1.0566884e-01   9.0741858e-02   2.0831126e-01  -1.9735521e-01   1.7999863e-01  -2.7960540e-03  -7.9774022e-02  -8.5718745e-02   3.1712580e-02  -1.0069663e-01   7.7090598e-02  -3.6868215e-02  -2.9405624e-02   2.0173404e-01  -2.7853419e-02   5.6185240e-02  -1.6750766e-02
  -5.0747527e-02   4.3206888e-02  -1.7055852e-02   2.9630413e-03  -4.6136528e-02  -5.9217766e-02   7.0180175e-03  -3.9520953e-02  -5.9988420e-03  -4.1460320e-02   4.3702613e-02   9.4878162e-03   3.0966206e-02   5.7770102e-02  -1.6690312e-02   1.1393321e-01   4.3915393e-02  -3.3584567e-02  -3.0969238e-02   4.4287207e-02  -6.5162223e-02   1.3282390e-01   1.9488020e-02   6.2214206e-02  -1.2187661e-02   4.1785626e-03  -6.2205098e-03   5.0830005e-02   3.4567709e-02  -7.2106711e-02  -2.4259838e-02  -9.8916280e-02  -4.1638477e-02   3.7043644e-03   5.6689963e-02  -1.3617404e-01   4.1346385e-02  -1.2035029e-01  -2.5006703e-02   7.5990160e-02  -6.8113138e-02   4.4972319e-02   0.0000000e+00   5.9578593e-02   1.3870415e-01  -4.7808540e-02   5.5594091e-01   1.0730181e-01   9.3548096e-02  -9.0035532e-02  -5.0179153e-02  -7.9970384e-02  -3.0551356e-02   7.5853911e-02  -8.3393673e-02  -1.1818862e-02   7.1400742e-02   1.0841838e-01  -1.0655292e-01  -4.8097553e-02  -2.5958623e-02   7.6219014e-02  -1.2626026e-01  -1.0473318e-02   2.2447695e-04  -4.9440093e-02   1.1068975e-01  -1.1871927e-02   9.5346267e-04  -1.7917602e-02   8.0401276e-03  -1.0710423e-01   7.5266797e-02   8.2680124e-03  -2.3835027e-02   6.5442699e-02   1.0168080e-01   8.5263321e-02  -4.8939207e-02   9.3400484e-03  -5.0215171e-02   2.7710549e-02   5.9339227e-02  -5.7893521e-02   2.6047890e-02   2.1263572e-02   9.0224759e-03  -1.6713831e-02   2.3654570e-02  -7.5279193e-03
  -1.7858419e-02   1.1223044e-02   2.7220362e-02  -6.3274707e-03  -1.5336787e-02  -3.4287304e-02  -1.4768725e-02   1.3381150e-03  -8.1812781e-03   6.6241607e-02  -1.9645885e-03   5.7802330e-02  -7.5526208e-02  -1.6983860e-02  -2.8631783e-02  -3.5716308e-02   5.6811795e-03  -3.9395488e-03  -1.1918457e-02  -4.0362424e-02   3.3682264e-02   5.2989800e-02   3.4719867e-02   2.9678786e-03  -3.8839493e-02   6.6981291e-02  -7.7047032e-02   1.3472181e-02   4.6263741e-03  -3.3297857e-02   5.5632916e-02  -1.0407717e-01  -2.5533197e-02   5.2975342e-02   5.9485655e-02   4.0047579e-02  -7.1165828e-02   2.3317253e-02   1.2919362e-01  -1.9908401e-02   1.3290258e-01  -9.9443610e-02   5.9578593e-02   0.0000000e+00   1.0565774e-01   1.1299118e-01   3.8102350e-02   4.0862399e-01   7.6472503e-03   2.9804225e-02  -1.1732009e-01   8.7442646e-02  -2.0986941e-02  -8.5554839e-03   3.3275413e-02   9.9978210e-03   5.2521865e-02   6.9430871e-02  -7.1925057e-02  -1.5857326e-01   3.5367587e-02  -2.6237848e-02   6.9493630e-04  -2.0183338e-02  -4.5094249e-02  -1.6699993e-01   7.2712346e-03   1.2088262e-01  -3.2159012e-02   1.5793352e-02   4.8740041e-02   3.0201193e-02  -1.2914242e-01   3.0585719e-02  -1.8926401e-02   1.7242045e-02  -7.8397047e-02   5.7837114e-02  -4.9983714e-02   5.6301709e-02   3.7080714e-02   1.4581592e-02  -5.3769380e-02   1.9432830e-02   6.0009430e-02  -2.8359154e-02  -2.2328927e-02  -2.0586447e-03   1.2880455e-02  -3.7775599e-02
  -1.7129115e-02  -5.5724006e-02  -2.8253809e-03  -6.3507686e-02   1.2520170e-02   2.6044300e-02  -2.0868685e-02   3.6056058e-03  -3.2747372e-03  -3.3599832e-03  -9.4204246e-02  -7.2046467e-02  -9.4485462e-02  -7.6458416e-02   1.2490540e-03   7.6598939e-02   4.1170916e-03   7.3015611e-02  -5.0023431e-02  -2.7849181e-02   2.7608687e-02  -5.8279433e-02  -1.5953776e-02   1.7406870e-02  -2.2211098e-02  -3.1087418e-02   2.6476197e-03   3.8248260e-02   1.3145979e-02   6.4281241e-02   2.4634993e-04   7.8392635e-02  -6.1022399e-02  -4.8589614e-02   1.2351104e-01  -6.9083604e-02   2.7649542e-02   1.2100179e-01  -2.7507290e-02   1.9939379e-01   1.0337411e-01   4.2371668e-02   1.3870415e-01   1.0565774e-01   0.0000000e+00   3.6291910e-01   2.0359346e-01  -5.9167268e-02   2.3115970e-01   1.0700530e-02   2.5987611e-02  -4.9836168e-02   1.5144584e-02  -5.0478932e-02  -6.6895697e-02  -1.9801899e-02  -1.1892580e-02   1.4633446e-02   1.2246793e-01   4.9226935e-02  -4.0384933e-02  -4.4923014e-02   3.8245059e-02  -2.5818696e-02   8.0011433e-02  -2.8668185e-02   1.3346534e-03  -2.0300692e-02  -3.1527828e-02  -1.1950782e-01   6.8929771e-02  -1.1247853e-01  -2.7072966e-02   8.1657573e-02   3.7625232e-02  -6.7334845e-02   4.5582398e-03  -8.8841845e-02   6.9304681e-03  -4.8068283e-02   7.1931549e-02  -1.0499402e-01  -1.0585232e-03  -4.9449975e-02   1.5385880e-02   4.7541801e-02  -9.2705027e-02  -2.2619277e-02  -5.6951923e-02   4.6954084e-02
  -3.9186107e-02  -2.6543581e-03  -3.8961461e-02   2.3771063e-02  -8.3226751e-02  -2.8812663e-02  -2.9202515e-02   4.8435042e-02   3.2786984e-02   4.4806430e-02  -2.2718875e-02  -4.3039498e-03  -5.6725678e-03   1.0578053e-02   5.5605124e-02   5.0143015e-02  -3.3900995e-02  -1.2342118e-02   1.0360935e-02  -2.8942285e-02  -7.2451757e-02  -5.9582902e-02  -5.5552702e-02  -7.0412794e-02  -3.7275830e-02  -7.0986727e-02   4.2454853e-02  -4.7754646e-04  -4.9135378e-02   2.3934929e-02   1.0921168e-01  -4.5565646e-02   8.7012173e-03  -1.3153243e-02   1.7582768e-01   1.7246814e-02  -1.1427605e-01   2.5903759e-02  -1.0481642e-02  -3.6736987e-02   3.5285772e-02   5.6375901e-02  -4.7808540e-02   1.1299118e-01   3.6291910e-01   0.0000000e+00  -1.2125942e-01   8.6520593e-02   1.7683583e-01   1.3752189e-01  -8.9304375e-03   1.7680100e-02  -5.4399882e-02  -4.6508300e-02  -6.1284888e-02  -5.0789868e-02  -2.0984778e-02  -1.9088966e-02  -1.6243935e-02   1.2734977e-02   3.9040832e-02  -2.7001812e-02  -8.3205445e-04   4.6183173e-03   6.8814244e-02   1.2612872e-01   3.4720189e-02   3.7656458e-02  -3.3686719e-02   1.1007967e-03   5.4353218e-02  -1.4155218e-02   1.6364498e-02  -1.0538856e-01   1.0588008e-01   4.7026289e-02  -1.0485758e-01   1.5760488e-01   3.3657437e-02  -4.0000009e-02  -1.8460550e-02   5.3627056e-02   2.1488831e-02   1.9097455e-02  -6.9865843e-03   6.6518101e-02   1.4531920e-01  -7.6113399e-02   3.3370408e-02  -3.1836091e-02
   1.0037009e-01   3.0656497e-02  -7.7585773e-02   1.4345307e-02   1.7470252e-02   4.1574052e-02  -5.2471268e-02   1.8718584e-02   3.1099317e-02   7.8425185e-03   8.8271841e-02  -6.4850188e-02  -1.0223270e-02  -4.9433794e-02   5.5605303e-03  -8.8252034e-02  -4.0477483e-02  -4.2664873e-02   7.7223007e-03  -5.2561407e-02  -7.8826377e-02  -5.4873710e-02   3.0139986e-03   8.6271540e-03   1.5386616e-02   9.3641986e-04  -1.8801980e-02  -6.8413594e-02  -8.2945032e-02   1.7945507e-02  -2.7662320e-03   1.3169363e-01   1.3726029e-01  -1.5745659e-02  -1.2459051e-02  -2.7429196e-03   8.9540692e-03  -8.6388581e-02   4.6467707e-03  -1.3396569e-01  -7.0320929e-02  -6.3557777e-02   5.5594091e-01   3.8102350e-02   2.0359346e-01  -1.2125942e-01   0.0000000e+00   3.1285228e-01   4.2725226e-02   1.4676341e-01   8.6539454e-02  -3.7375854e-02  -2.5094341e-02   3.2232737e-02   2.7968410e-01   5.2494529e-02   1.3645770e-02  -2.3741599e-02  -9.1651984e-03   5.3196173e-02   5.2278288e-02   2.2538706e-02  -6.7999287e-02   5.0740198e-02  -3.8094823e-02   1.0423637e-01   1.2416069e-02  -5.1491836e-02   5.3117564e-02   3.4800155e-02  -1.1056700e-02   2.7325369e-03  -4.7747055e-02   2.5072394e-02  -4.5328930e-02  -4.4521579e-02   1.2022351e-01  -1.7168323e-01   1.1767081e-01  -1.4640640e-02  -6.7579019e-03   2.0694369e-02   2.2291516e-02   2.7516987e-02  -7.1987578e-02  -3.2621495e-02   1.7931789e-01  -2.5769160e-02  -6.4070675e-05   4.6273125e-02
  -1.1039047e-02  -4.2219421e-02   3.7359762e-02  -4.2853733e-03   5.3081738e-02   2.6800330e-02   2.2970798e-02  -5.6662410e-03   7.3240946e-03   4.1718791e-02  -1.5495311e-01   5.0397997e-04   1.9805589e-02   6.1873123e-02   7.0017381e-03  -5.1747044e-02   7.1309102e-02   5.0194639e-02   4.2360063e-03  -5.0034868e-02   4.1637379e-02   1.0337753e-02  -7.5642149e-02  -6.7403290e-02   1.7837333e-02  -9.8816691e-03   4.8866140e-02   1.5560485e-02  -4.2054922e-02  -4.3094949e-02  -1.8256332e-01  -6.0528987e-02  -8.7019377e-02   8.6776889e-02  -7.7378451e-02   5.7256712e-02  -5.5115495e-02   8.4373472e-02  -1.4904972e-02   1.2492303e-01   9.4331666e-02  -1.4212196e-02   1.0730181e-01   4.0862399e-01  -5.9167268e-02   8.6520593e-02   3.1285228e-01   0.0000000e+00  -1.4181434e-02   1.0863842e-01  -3.5189735e-02   5.4027690e-02   1.6343180e-02  -5.0482694e-02   1.1656823e-01   9.4805481e-02  -1.0991379e-02  -6.2842758e-02  -4.4242091e-02  -2.2532360e-02   1.1608250e-02  -5.3497676e-02   7.0159280e-02  -2.3608984e-02  -1.3419980e-01  -1.0945806e-02  -5.5868771e-02  -3.4976006e-02   7.2037267e-02  -7.9348216e-02  -4.6456669e-02   1.7762368e-02  -4.7225701e-04  -2.9670431e-02   1.1599112e-02  -3.0573764e-02  -2.4881472e-01   1.8616542e-01  -3.5162216e-02  -2.5589582e-02   3.7914748e-02   5.0793843e-02  -9.1753811e-02   1.0878478e-02  -4.2580604e-03   5.2903132e-04  -9.5137613e-02   2.0514792e-02   7.0074198e-03   6.3783975e-03
  -5.1925911e-02   9.6470512e-03   2.3939946e-02   9.5298773e-03  -6.2558060e-03  -1.0395342e-02   2.1657004e-02  -1.1235813e-02  -3.3237371e-02   9.1011601e-04  -1.7088309e-02  -4.7739965e-02   2.9042752e-02  -7.5874939e-02   1.8877952e-02  -2.2758413e-02   6.9893767e-02  -1.2368679e-01  -5.5716818e-02   6.4628322e-02  -3.0121864e-02  -4.1905346e-02  -9.4661967e-02  -3.6025970e-03   6.9677701e-03   3.0253762e-03  -7.0196547e-02   1.2992811e-03  -3.0291234e-03   4.6692293e-02   4.6690785e-02  -3.7198262e-02  -2.6549743e-02  -1.0754284e-02   9.7200240e-02  -1.4625461e-02   1.8999954e-02  -5.9725582e-02   1.0894309e-01   3.3069251e-02  -8.7454548e-02  -1.0124433e-01   9.3548096e-02   7.6472503e-03   2.3115970e-01   1.7683583e-01   4.2725226e-02  -1.4181434e-02   0.0000000e+00   8.1920286e-03   1.3034206e-01   8.6977193e-02  -3.1547664e-02  -2.1285028e-02  -1.2254777e-01  -1.2308053e-02  -1.4858524e-02  -3.5440303e-02   3.4614273e-02   5.0327569e-02  -4.9191320e-02   2.5284004e-02   2.9886780e-02   1.7026706e-02  -2.4284820e-02  -6.7315143e-02   4.7996955e-03  -1.2382977e-01  -1.9013162e-02   3.3995431e-02  -6.3409746e-02   1.0118853e-02   5.6547709e-02   5.3533525e-02   3.8139566e-02   2.0047701e-02  -1.1896535e-01  -7.9757603e-03  -3.3595996e-02  -1.0810660e-01  -4.3487571e-03   3.2666065e-02   2.5518607e-02   3.1797870e-02  -4.0018464e-02  -6.5962866e-02  -1.3357717e-02  -7.1081145e-03  -9.1025739e-02  -6.8628988e-02
  -3.4196489e-02   3.9613442e-02  -1.9233379e-02   1.1315677e-03  -1.2291323e-02  -3.7691552e-02   2.5648299e-03   5.1953646e-03  -4.9316681e-03   8.6920221e-03   1.7702101e-01  -8.9354575e-03   7.5805075e-02   9.2276694e-02  -4.7114475e-02  -3.0938693e-02  -4.9514164e-02  -9.1616830e-02  -9.0960062e-03   8.0865260e-02   3.5931195e-02   6.6628200e-02   9.8332763e-02  -2.7098305e-02   7.4798639e-03   5.3347959e-02   7.4993440e-03   2.8510749e-02   2.4524934e-02   6.3750539e-02   1.5106833e-01  -1.7646851e-02  -6.7612338e-02   8.3537863e-04  -1.3275590e-01  -2.1689432e-02   5.5962976e-02  -1.2915165e-03  -5.7239603e-02  -2.7826745e-02  -1.6138463e-02   1.1244806e-01  -9.0035532e-02   2.9804225e-02   1.0700530e-02   1.3752189e-01   1.4676341e-01   1.0863842e-01   8.1920286e-03   0.0000000e+00   2.1393404e-01   1.3292996e-01  -1.2916603e-01  -9.0850175e-02   7.9400669e-02   1.4902182e-01  -1.0131178e-02  -1.8665382e-03   1.5822307e-01   2.0499268e-01  -4.5629133e-02  -4.3613278e-02  -1.2862371e-01  -8.2588307e-02  -8.3245695e-02   5.7091654e-03   5.0264318e-02   1.5855598e-01  -7.3104294e-02   1.0985949e-02  -1.5168163e-01   2.6894007e-02   1.5268854e-02  -9.9029033e-02   5.0188901e-02   3.1656390e-02  -1.6893916e-02  -4.2095097e-02  -6.7325434e-02  -4.3856062e-03  -6.2916032e-02   1.0830298e-01  -3.1159303e-02   3.5959658e-02  -1.5457163e-01  -2.9828042e-02  -8.1758855e-02   2.5837854e-02  -1.0531879e-02  -1.7961031e-02
  -6.4386361e-02  -4.5803382e-02   4.4077532e-02   3.5466642e-02  -6.6845993e-02   2.3433740e-02   1.2480184e-02  -9.4068336e-04  -3.8548473e-02  -2.9548183e-02   8.4959384e-02  -2.7601091e-02   6.7034595e-03   2.0956611e-02   3.9714033e-04  -3.1302007e-02  -2.7051624e-02  -4.5381615e-02   1.6379744e-02   4.3076410e-02  -2.3146868e-02  -4.8343881e-02  -4.6695786e-02  -5.7528538e-03  -3.0818297e-02  -1.0394832e-02  -1.3541732e-02   6.8577486e-03  -1.8729186e-02   7.8969941e-02   1.2546873e-02   4.6558272e-02  -5.3007550e-02   5.8561365e-04  -3.6742519e-02  -3.6532192e-02   2.6335309e-02   3.3921093e-03  -3.3769047e-02  -8.2439431e-03  -2.8731818e-02   5.2568887e-02  -5.0179153e-02  -1.1732009e-01   2.5987611e-02  -8.9304375e-03   8.6539454e-02  -3.5189735e-02   1.3034206e-01   2.1393404e-01   0.0000000e+00   1.5847263e-01   2.7701394e-01  -1.5027922e-03   8.1553168e-02   4.5246522e-02  -3.5139901e-02  -5.5805493e-02   3.5388807e-02  -8.2634702e-02   2.2144610e-02  -2.8551775e-02  -5.6884288e-02   6.4815493e-02   7.5839433e-02  -9.8547717e-02   1.3717394e-02   1.2237762e-02  -5.9528498e-02   4.2831751e-02   9.2501760e-03  -1.2932965e-03   4.1828905e-02   5.8589614e-02  -2.1868145e-02  -3.7216123e-02  -5.7408720e-02  -3.2768943e-02   4.9374575e-02   1.0429820e-02  -7.3529094e-02  -3.4054262e-03  -8.9969421e-03  -1.1281328e-01  -3.9634388e-02  -1.8168302e-04  -4.8976758e-02  -4.4116461e-03   1.0943270e-02  -8.0427802e-03
  -6.0954351e-02  -4.9359609e-02  -6.8844690e-03   8.0961418e-02  -2.5769164e-02   2.8523514e-02  -6.6252179e-02  -2.1130946e-02  -5.3156045e-02  -9.6209776e-04   6.0608880e-02  -3.5337341e-02   1.4663261e-02  -6.4234886e-02  -5.0254808e-02  -5.3069824e-03  -1.8433804e-02   5.2445248e-02   4.9476424e-02  -4.8954321e-02  -5.4593396e-02   3.2997654e-02  -1.1683407e-01  -3.3217964e-02  -5.2097504e-02  -3.6023162e-02  -3.2882026e-02  -2.6603029e-02   1.1633814e-01  -2.1553364e-02  -5.9643641e-02  -8.6978774e-03   1.7315153e-02  -2.3064260e-03  -6.6004996e-02  -8.2034130e-02   3.7426422e-03  -6.3673354e-02  -6.7443283e-03   4.7539999e-02   2.4737127e-02  -1.0161808e-01  -7.9970384e-02   8.7442646e-02  -4.9836168e-02   1.7680100e-02  -3.7375854e-02   5.4027690e-02   8.6977193e-02   1.3292996e-01   1.5847263e-01   0.0000000e+00  -6.8434527e-02   8.4664302e-02   9.7897919e-02   7.2128510e-02  -1.4863932e-02  -8.1591973e-02   2.5982326e-02  -6.1919154e-03   2.3051351e-02  -3.5518856e-02  -4.4040063e-02  -6.2706358e-02   2.0933526e-01   5.5981941e-02   7.0430072e-02  -6.5274172e-03  -4.1904005e-03  -5.8489280e-02  -2.7989899e-02   1.5061456e-01  -3.5540059e-02   3.0021930e-02   7.0682306e-02  -2.8478062e-02  -3.7691639e-03  -1.7485193e-02  -2.4415952e-02   1.0040950e-01  -5.0493696e-02  -1.1068681e-01   1.5954279e-02  -3.7749097e-02   1.4609344e-02  -3.9320956e-03  -4.2777190e-02   2.7300765e-02   3.5714106e-02  -5.6584477e-02
  -4.0891978e-02   8.0514841e-03  -9.1388806e-03   3.7946787e-02  -6.1261159e-02  -2.8866418e-03  -5.7442776e-02   2.4123272e-02  -9.5302688e-03  -4.0841935e-02   1.0232323e-01  -2.9823015e-02   2.9024179e-02   8.6006688e-02   2.9725200e-02   5.4823026e-02   6.1562737e-02  -1.1872540e-01  -3.7845762e-02  -5.1290779e-03   8.8199600e-02   7.2445959e-03  -1.7043456e-02   7.7154018e-02  -5.6311073e-02  -1.0042375e-01   5.1110123e-02  -3.9183446e-02   2.4303579e-02  -5.8945707e-03   9.6392514e-03  -6.2135283e-02  -6.0595344e-02   6.6327939e-02   2.3093953e-01  -8.0139063e-02   7.2407390e-02   9.9330079e-02  -8.6290182e-02   4.3194991e-02  -1.0586405e-01  -9.0659828e-03  -3.0551356e-02  -2.0986941e-02   1.5144584e-02  -5.4399882e-02  -2.5094341e-02   1.6343180e-02  -3.1547664e-02  -1.2916603e-01   2.7701394e-01  -6.8434527e-02   0.0000000e+00   5.3186390e-01   1.4663258e-01   6.4196527e-02  -1.2391864e-01   5.2020790e-02   5.7440591e-02   9.4317419e-03  -6.7740155e-02  -8.3952787e-03   2.4960152e-02   3.3799823e-02  -3.5630267e-02  -1.3221812e-01  -3.6282928e-02  -5.7965308e-02  -2.5496821e-02   8.0178687e-02   1.0872442e-01  -1.0104301e-01  -8.7715035e-02   6.0611051e-02  -2.9553094e-02   9.2985022e-02  -2.8676778e-02   4.2115123e-02  -3.0576824e-03  -4.4605594e-02   5.4915176e-02   7.1715214e-03  -7.8113371e-02  -9.9885994e-03   6.5996913e-02   7.5254034e-02   2.4809337e-02  -7.6972127e-02   2.7889038e-02   2.0449979e-02
  -7.0581471e-02   3.1396856e-02   8.8947102e-03  -6.9482677e-03   1.1740804e-01  -1.8507727e-02   2.9331093e-02  -2.1570772e-02   7.8811263e-02  -3.0737672e-02  -5.4705250e-03  -8.1793891e-02  -7.7188812e-03  -7.5455720e-03   4.2229589e-02  -6.5048045e-02  -1.4141648e-01   2.1463794e-02  -1.0010873e-01   1.0420836e-02  -9.4374675e-02  -7.4103533e-03  -1.0719146e-01  -3.4492334e-02  -4.4060157e-02   2.6635104e-02  -5.7438094e-02   5.1367604e-02  -2.4897976e-02  -1.0177178e-02   7.3287851e-02  -4.1192572e-02  -8.0488914e-02  -5.9099044e-02  -1.7966803e-01  -3.6438171e-03  -1.6298352e-01  -3.9751960e-02  -5.4290729e-02   1.4853083e-02   2.2261468e-01  -2.0607979e-02   7.5853911e-02  -8.5554839e-03  -5.0478932e-02  -4.6508300e-02   3.2232737e-02  -5.0482694e-02  -2.1285028e-02  -9.0850175e-02  -1.5027922e-03   8.4664302e-02   5.3186390e-01   0.0000000e+00   4.5330842e-02   1.4820157e-01  -1.0231459e-01   2.3537418e-02  -1.4286753e-02   7.5665794e-02   6.9116418e-02  -1.3111155e-01  -1.1997891e-01  -8.5740243e-02  -4.6884153e-02   6.2426273e-02  -3.6707137e-02  -4.6733319e-02  -4.7283124e-02  -1.1343117e-01  -8.3926231e-02  -4.9359751e-02  -3.8944961e-02  -7.9454467e-02   1.5826823e-01  -1.0414139e-01  -6.7964075e-02  -5.5548928e-02  -1.8877584e-02   4.0033470e-02  -2.9997689e-02   7.1971640e-03   5.0588068e-02   1.3327238e-01   6.4298417e-02  -1.1328115e-01  -8.1043908e-02   1.2631296e-01   5.6592836e-03   4.7387663e-04
   1.8861453e-02  -2.1197269e-02  -1.6968148e-02  -5.3637177e-02  -4.0805370e-03  -6.0499440e-02  -4.0887304e-03  -3.8946965e-02   7.7599011e-04  -9.7992166e-02   4.5983193e-02  -9.7638806e-03   1.3659696e-02  -2.0529496e-02  -1.0569882e-01   3.2159785e-02   3.2330513e-02   5.7898372e-02   1.3933789e-02  -8.6228622e-02   2.9779084e-02  -4.3018102e-02   2.9699499e-03   2.0077417e-02  -2.5831146e-02   5.1065572e-02   3.9873402e-02  -3.3584431e-03   5.3797065e-02   2.1079233e-03  -6.7233062e-02   1.1420909e-01   5.8863418e-03  -8.1501321e-03   6.3327470e-03   5.2068772e-02   1.4270225e-01   1.0889932e-02   1.4536732e-01  -3.2408742e-02  -6.0238790e-02   4.2428901e-02  -8.3393673e-02   3.3275413e-02  -6.6895697e-02  -6.1284888e-02   2.7968410e-01   1.1656823e-01  -1.2254777e-01   7.9400669e-02   8.1553168e-02   9.7897919e-02   1.4663258e-01   4.5330842e-02   0.0000000e+00   8.6324419e-02   1.4104604e-02  -1.1355728e-02  -1.8164869e-02   7.1166607e-02   4.4103645e-03  -4.2810171e-02   5.8194072e-02   2.1381547e-02   3.5736393e-02   9.1593221e-02   8.0838430e-03   4.1149783e-02   8.8679645e-02  -7.5384548e-02   1.2103060e-01   1.7031787e-03   3.6172845e-02  -2.2399864e-03  -3.9297400e-02   1.1536098e-01  -6.5877257e-02  -1.0297100e-01   3.3879911e-02   3.2731598e-02   2.3272538e-02  -9.9529234e-02   2.8027667e-02   7.3068045e-02  -1.3637950e-02   1.3982654e-03  -3.6926919e-02   2.8630443e-02   5.1929189e-02  -2.6765054e-02
  -3.3160944e-02  -5.5053777e-03  -2.7301948e-02  -3.1969396e-02   4.6421344e-02   3.1472515e-02  -3.3778356e-02  -2.8474360e-02   2.3258853e-02   3.5349550e-03  -3.9646654e-02   2.2326507e-02  -4.4411190e-02   3.6956193e-03  -1.9061460e-02   6.2937039e-03  -1.2299928e-02   6.0157416e-03   9.9106784e-03   1.1401328e-02   1.2543688e-01   7.5513419e-02   8.3429385e-03  -5.9031472e-02   4.7055775e-03   7.4223256e-03   1.4740774e-02  -7.7727588e-03  -4.6802643e-02   1.3986638e-02   7.9431340e-02   4.0315746e-02   4.7335173e-04  -4.1808560e-02   3.3890815e-02   1.4818299e-01   2.1816964e-02   8.2072521e-02  -8.4328698e-02   1.0558377e-01  -2.8667013e-03  -1.4428504e-02  -1.1818862e-02   9.9978210e-03  -1.9801899e-02  -5.0789868e-02   5.2494529e-02   9.4805481e-02  -1.2308053e-02   1.4902182e-01   4.5246522e-02   7.2128510e-02   6.4196527e-02   1.4820157e-01   8.6324419e-02   0.0000000e+00  -1.6283135e-02   6.4309671e-02  -8.1668363e-02   4.5051470e-02  -5.5044336e-02  -3.1321389e-02   3.8724359e-02   1.1522922e-02   8.3343182e-02   5.1176297e-02   2.6880762e-02  -3.0234193e-02   1.2828474e-02   1.9025916e-02   2.2454020e-03   4.8849282e-02   2.2194621e-02   4.6042008e-04  -5.5668008e-03   2.2666980e-02  -2.7650253e-02  -2.6089249e-02  -4.9720751e-02   2.9839748e-02   3.2448264e-02  -4.1289278e-02   1.9562635e-02  -3.0229409e-02  -3.1973301e-02  -7.6004283e-02  -1.5912153e-02  -3.7329132e-02  -9.0227257e-03   2.0737596e-03
   2.5282311e-01  -5.8001634e-02  -2.8763580e-02  -6.5546324e-02   7.2882457e-03  -1.6467622e-02  -2.5053691e-02  -7.6568503e-02   5.7773162e-02  -3.0379103e-02  -4.6620405e-02  -2.1608399e-02   2.7003672e-02  -2.2726601e-03   2.6343590e-02   7.2294118e-02  -4.0499988e-02  -8.5131323e-02   6.2112798e-02   5.6768357e-02  -6.1894632e-02  -4.0771971e-02  -3.9655244e-02   9.4767284e-03   1.8428340e-02   1.3863594e-02   3.2616230e-02   2.0337094e-03   6.9263044e-02   1.2265811e-02   3.0933189e-02   3.4091554e-03  -3.6468599e-02  -2.4609604e-02   1.1747533e-01  -1.2761484e-01  -6.5047363e-02   1.3301217e-02  -1.2856959e-01  -9.7338392e-02   2.6606341e-02  -6.3784564e-02   7.1400742e-02   5.2521865e-02  -1.1892580e-02  -2.0984778e-02   1.3645770e-02  -1.0991379e-02  -1.4858524e-02  -1.0131178e-02  -3.5139901e-02  -1.4863932e-02  -1.2391864e-01  -1.0231459e-01   1.4104604e-02  -1.6283135e-02   0.0000000e+00   1.4183155e-01   5.1798622e-02  -4.3362712e-02   1.3138382e-01  -5.9235655e-02   1.0619442e-01   1.2025011e-02  -4.2676966e-02  -1.6635718e-01  -1.1237485e-01  -2.2524001e-02   1.3893543e-02  -3.1181238e-02  -7.8721218e-03   2.0798443e-02   7.7065530e-02  -1.4680582e-01   7.6995683e-02   1.4182946e-02  -8.7213011e-02   1.3732641e-02   5.8682489e-02   9.5905571e-02   6.3928296e-02  -8.0308682e-03  -8.9850974e-02  -2.0189444e-02  -7.0700988e-02   1.3593160e-02  -1.3976164e-01   1.0002171e-01  -7.6373159e-04   3.6445368e-02
  -5.1620024e-02   4.1969305e-02  -3.1459153e-03   1.3481822e-02   4.5253816e-02   4.8996711e-02   2.5381666e-02  -1.8535783e-03   4.6289701e-02   6.0172658e-02  -2.0987232e-02  -8.4489936e-02  -4.7509177e-02  -6.6786310e-02  -1.3126826e-02  -1.5546029e-03  -8.4179904e-02   1.5677050e-01  -2.8720534e-03   6.2287505e-02   2.0947600e-02  -2.0705746e-02   8.3992895e-03   6.0702511e-03  -1.8240565e-02   3.0894661e-02  -2.6667794e-02   7.7585547e-03   1.7220407e-02  -3.3155169e-02  -1.5209536e-02  -2.8870166e-02  -2.7073334e-02   1.0703569e-01  -2.7599181e-03  -1.1023857e-02  -5.3190155e-02   6.7788390e-02   1.2566679e-02  -4.9998693e-02  -5.9776708e-02   1.0352512e-01   1.0841838e-01   6.9430871e-02   1.4633446e-02  -1.9088966e-02  -2.3741599e-02  -6.2842758e-02  -3.5440303e-02  -1.8665382e-03  -5.5805493e-02  -8.1591973e-02   5.2020790e-02   2.3537418e-02  -1.1355728e-02   6.4309671e-02   1.4183155e-01   0.0000000e+00  -1.2547861e-01   1.4947955e-01  -3.2875569e-02   3.1468250e-01   6.9988957e-02   1.6866639e-02   4.1534746e-02  -1.8272627e-01  -1.2609103e-03  -6.6166204e-02   3.7622668e-02   6.8177310e-02  -4.4593057e-02  -2.6363087e-02   7.9565545e-02  -3.0261487e-02  -1.5529667e-02  -1.0495396e-01  -8.1272472e-02  -8.8909150e-03   1.0431101e-01   5.5749837e-02   6.6196232e-02   1.0994354e-01  -4.4806409e-02   2.8172330e-02  -4.6631031e-02  -1.0566977e-01  -1.9890540e-01  -2.4166554e-02   2.8751363e-02  -3.1105535e-02
   7.7542373e-02   3.4998354e-02   1.6440065e-02  -5.9921657e-02   4.4378638e-02  -5.2740853e-02  -1.2098842e-02  -3.1872784e-02   2.6289976e-02  -4.3074353e-02  -6.6939019e-02   3.3571567e-02  -9.4671387e-02   2.6519949e-02  -7.8482332e-03  -7.1284872e-02   7.1974460e-02  -6.8064406e-02  -1.0584229e-01  -1.2626218e-02   8.3299896e-02  -9.6095796e-02  -2.5291438e-02  -4.3042892e-04  -7.7066548e-02  -2.4645848e-02  -1.6118667e-02  -1.0119892e-02   7.7604392e-02  -1.1370350e-01  -4.9491456e-02  -7.1556151e-02  -6.4434797e-02  -1.3049679e-02  -1.4488242e-03   3.4310966e-02   2.8850374e-02  -1.7923341e-02   2.9906482e-03  -2.9421448e-02  -5.3395461e-02  -7.4612410e-02  -1.0655292e-01  -7.1925057e-02   1.2246793e-01  -1.6243935e-02  -9.1651984e-03  -4.4242091e-02   3.4614273e-02   1.5822307e-01   3.5388807e-02   2.5982326e-02   5.7440591e-02  -1.4286753e-02  -1.8164869e-02  -8.1668363e-02   5.1798622e-02  -1.2547861e-01   0.0000000e+00   2.6740607e-01   3.0181065e-01   1.4863225e-01  -3.5836733e-02  -2.2735002e-02  -2.0723109e-01   8.8408750e-03  -3.9718239e-02  -9.6944985e-02   7.0973812e-02  -1.1335078e-02   2.9688545e-02  -8.4856551e-02   1.0521821e-02  -2.0458318e-02   1.9153207e-02   6.8609307e-02   1.1347634e-01  -9.1565523e-02   9.9350240e-02   5.9252571e-02  -1.5375211e-01   2.6260099e-03   5.6163745e-02  -1.4842230e-02  -8.2861305e-03   1.0392758e-03   2.8264862e-02   2.1699941e-02   5.2667487e-02   3.5571208e-02
  -8.4615101e-02  -2.3700029e-02   2.6400864e-02  -4.5177523e-02  -4.7121534e-02  -2.9985007e-02   2.0465872e-02  -1.5773628e-02  -2.4810393e-02   2.7921807e-02  -1.8617167e-01  -2.4406883e-02  -5.7096302e-02   3.9705401e-02  -7.0378961e-02   1.5736074e-02  -4.1790031e-02  -4.0877230e-02  -2.8497489e-02  -5.9006718e-02   1.1495759e-02  -4.1867696e-02   4.2686543e-02  -1.7703004e-02   1.0113824e-01  -2.2567746e-03   9.8689755e-02   2.3128724e-02  -1.1556251e-02  -3.6734856e-03  -1.3502862e-01  -6.8561178e-02   2.5621652e-02  -3.2418554e-02  -5.4291067e-02  -5.7098576e-02   2.7654741e-02  -2.2888511e-02   8.2328737e-02  -1.0224865e-01   8.0845220e-02  -1.8900157e-02  -4.8097553e-02  -1.5857326e-01   4.9226935e-02   1.2734977e-02   5.3196173e-02  -2.2532360e-02   5.0327569e-02   2.0499268e-01  -8.2634702e-02  -6.1919154e-03   9.4317419e-03   7.5665794e-02   7.1166607e-02   4.5051470e-02  -4.3362712e-02   1.4947955e-01   2.6740607e-01   0.0000000e+00  -1.3104122e-02   1.2250115e-01   6.2855089e-02   4.0572628e-02  -5.7384509e-02   5.4074741e-02   2.0079370e-03  -1.0452402e-02  -1.3256005e-02   1.6156258e-01  -6.3283177e-02   6.8456524e-02  -4.2884441e-02  -5.0451815e-02  -5.5266662e-02   5.6471346e-02   1.5014406e-02   2.1437633e-01  -2.9504301e-02  -7.7599498e-02   5.6899972e-02   3.1829152e-02   1.9202858e-02  -9.9039856e-02   5.5101855e-02  -5.3458422e-02   2.9902508e-02   1.9109212e-01   1.6825070e-02   4.6625294e-02
   1.7305424e-02  -2.8005018e-02   7.4025969e-02  -4.0547856e-02  -8.9847299e-03  -1.0383200e-01   5.1087566e-02  -3.4927989e-02   9.2750395e-02  -6.3945017e-02   1.0535828e-01   7.5505276e-02   4.4810737e-02   1.2108781e-02   1.4786729e-02  -3.1862708e-02   4.7642417e-02  -1.0304416e-01  -1.9974052e-02  -3.6170128e-02  -3.5795950e-02   8.8959504e-02  -1.1993956e-01   3.6943744e-03  -1.7466757e-02   7.1110844e-02  -3.3517335e-02  -1.9194395e-02  -1.3520230e-02   3.0798312e-02   1.7303108e-02   3.0564118e-02  -5.9383627e-02  -4.0259348e-02   9.0504672e-02   1.0422909e-02   1.5697215e-02  -2.4708681e-02   6.1253892e-03   4.0831404e-02  -7.4543022e-02   4.0797313e-02  -2.5958623e-02   3.5367587e-02  -4.0384933e-02   3.9040832e-02   5.2278288e-02   1.1608250e-02  -4.9191320e-02  -4.5629133e-02   2.2144610e-02   2.3051351e-02  -6.7740155e-02   6.9116418e-02   4.4103645e-03  -5.5044336e-02   1.3138382e-01  -3.2875569e-02   3.0181065e-01  -1.3104122e-02   0.0000000e+00   7.9859681e-02   2.2981938e-01  -2.6049997e-02   2.9085338e-01   9.9779270e-02  -1.0479303e-01  -4.0586964e-02  -5.9480781e-02  -1.5527306e-02  -7.3345322e-02  -2.5439809e-02   7.1963955e-02   2.3785461e-02  -5.1862332e-02  -8.6395094e-02  -6.8360543e-02   8.6882852e-02  -5.7341651e-02   1.4587123e-02  -6.2264698e-02   7.3901937e-02  -4.6005345e-02   6.6398329e-03  -4.8340816e-02  -4.8727379e-02  -1.9917461e-02  -4.8356548e-02   1.0943133e-01   2.4931502e-02
  -3.1280910e-02   2.0966683e-01  -6.8911793e-02   7.7874071e-02   1.5380154e-02   2.9500602e-02  -3.7122896e-02  -6.4922284e-02   6.1528677e-02   1.0034831e-02  -8.9563218e-02   7.0495611e-02  -2.3664182e-02  -9.8650786e-03  -1.5690635e-02   4.8857251e-02  -2.8013363e-02   9.5562352e-02  -3.2938546e-02  -3.0986916e-02   4.7752194e-02  -3.2337093e-02  -7.2797296e-02  -3.3075662e-02  -6.3710453e-02  -2.9061721e-02   3.4003733e-02   2.8346657e-02   3.2974654e-02   3.7933223e-02   2.3513803e-03   4.1940164e-03  -1.0867866e-01   3.4505832e-02  -3.7815497e-02  -1.0075268e-01  -1.3643280e-02  -2.6346182e-02   4.1180767e-03  -1.1009359e-01   1.4799472e-01  -6.2533909e-02   7.6219014e-02  -2.6237848e-02  -4.4923014e-02  -2.7001812e-02   2.2538706e-02  -5.3497676e-02   2.5284004e-02  -4.3613278e-02  -2.8551775e-02  -3.5518856e-02  -8.3952787e-03  -1.3111155e-01  -4.2810171e-02  -3.1321389e-02  -5.9235655e-02   3.1468250e-01   1.4863225e-01   1.2250115e-01   7.9859681e-02   0.0000000e+00  -3.0387412e-02   1.2820266e-01   7.4541399e-02   1.5599469e-01   1.9931392e-02  -9.3131217e-02  -1.2117142e-01   6.1761991e-02   1.3608556e-02  -1.5682137e-02  -8.4207024e-02  -8.4173757e-02   1.1615534e-02  -3.1838240e-02  -1.0411015e-01  -1.8814718e-02  -9.1159267e-02  -9.3807272e-02  -6.6335838e-02  -5.6877727e-02  -1.7575589e-02   2.3576222e-02   1.9321089e-02  -4.3757486e-02   3.6419640e-02  -7.4917201e-02   2.4303290e-02  -4.9947451e-02
   3.8604497e-02  -4.0124988e-02  -1.8344068e-02  -9.7165519e-03  -4.7828062e-02  -3.3395111e-02   7.3720448e-02   9.5410456e-03  -5.4412582e-02  -7.6509633e-02   1.4860008e-01  -9.6825236e-02  -4.7898683e-02  -3.9382968e-02  -2.5384400e-02  -1.9885502e-02  -4.1835904e-02  -9.6020417e-02   6.5786794e-02  -1.3559276e-01  -1.3833604e-02   2.3684713e-02  -7.0330080e-02  -1.1471029e-02   6.5557847e-02   1.4221685e-01  -1.3223987e-03   6.2471518e-03   1.6291770e-02   7.2431563e-02   6.4706677e-02   2.7863828e-02  -6.8013932e-03  -9.3008801e-03  -4.8097059e-02   1.4537034e-01  -2.8179170e-02   6.1631620e-02   4.1044587e-02   1.0658331e-01  -9.0528194e-02   6.7247927e-02  -1.2626026e-01   6.9493630e-04   3.8245059e-02  -8.3205445e-04  -6.7999287e-02   7.0159280e-02   2.9886780e-02  -1.2862371e-01  -5.6884288e-02  -4.4040063e-02   2.4960152e-02  -1.1997891e-01   5.8194072e-02   3.8724359e-02   1.0619442e-01   6.9988957e-02  -3.5836733e-02   6.2855089e-02   2.2981938e-01  -3.0387412e-02   0.0000000e+00   1.5503424e-01  -1.4885395e-02  -4.8919049e-02   4.5838073e-02  -9.3936784e-02   1.1265084e-02  -7.2162208e-02   1.5128330e-02   2.8221387e-02   1.4230236e-01  -2.8394446e-02   6.9566039e-02  -3.3782320e-02  -1.0492981e-01   8.4020485e-02  -6.5512414e-02  -6.9412983e-02   7.2616785e-02   2.6706657e-02  -2.3451204e-02   1.4995019e-02   2.3641637e-02  -9.0439795e-02   9.9460153e-02  -7.4864846e-02   2.5635435e-02  -4.8127221e-03
   3.3964427e-03   1.1223197e-01  -2.2644762e-02  -2.4616677e-02  -5.2137648e-03   5.4606908e-03  -6.4367975e-03  -3.7841363e-02  -2.2581814e-02   7.4918500e-03   1.6506187e-01   1.4937018e-02   2.9411732e-03  -3.1256726e-02   1.8066967e-02  -6.8807542e-02  -4.1360261e-02   7.2519376e-02   7.4234082e-03   2.9330614e-02  -3.5600930e-02  -5.4196684e-02  -6.1186990e-02   6.7367481e-04  -6.8844547e-02  -3.4687214e-02  -6.7144935e-03   2.5257857e-02  -3.3862970e-02   5.0757210e-02  -2.5701001e-02   7.3292523e-03   3.9729113e-02   2.8303036e-02  -6.9454952e-02   5.7199497e-02  -5.0059120e-02   8.9318021e-02  -9.5226596e-02   1.0414559e-01  -4.4347488e-02   1.7402445e-01  -1.0473318e-02  -2.0183338e-02  -2.5818696e-02   4.6183173e-03   5.0740198e-02  -2.3608984e-02   1.7026706e-02  -8.2588307e-02   6.4815493e-02  -6.2706358e-02   3.3799823e-02  -8.5740243e-02   2.1381547e-02   1.1522922e-02   1.2025011e-02   1.6866639e-02  -2.2735002e-02   4.0572628e-02  -2.6049997e-02   1.2820266e-01   1.5503424e-01   0.0000000e+00  -4.0730497e-02  -1.5436582e-02   8.1865822e-02  -2.4397299e-02  -9.6999557e-02  -8.9187934e-02   1.1246630e-02   6.1112699e-02  -8.0338353e-03  -6.1366917e-02  -8.6894047e-03   1.4078340e-01  -4.6055165e-02   7.5170292e-02   1.1688173e-01  -4.8161081e-03  -3.9936269e-02   6.5358894e-02   2.8608642e-02   2.8926293e-02  -4.7971013e-03   7.7836722e-04  -1.3261774e-01   2.3118421e-02   2.7814674e-03   4.5542324e-02
  -8.6741058e-02  -6.0107285e-03   5.7968404e-02   5.2381599e-02  -3.6130303e-02  -3.4716761e-02   9.9006847e-02  -3.7643698e-02   1.1815103e-02   4.5990301e-02  -3.6293846e-03  -2.0959002e-02   1.0837541e-01  -2.0192847e-02  -5.8493206e-02  -1.0223900e-01   1.5378740e-01  -7.0943290e-02  -4.1886818e-04   2.2704668e-02  -3.6455695e-02   2.8594159e-02   6.6157627e-02   2.7533516e-02  -1.9664368e-02  -8.2328838e-04   8.8078903e-02   2.5606585e-02  -1.0436315e-01  -6.8036308e-02   2.9435181e-02  -6.7026222e-02  -1.9855429e-02  -4.1324378e-02   6.5117290e-03   2.9151541e-01   2.6403165e-02   9.7063162e-04  -1.7674276e-02   1.2639170e-01  -2.2996245e-02   8.7202769e-02   2.2447695e-04  -4.5094249e-02   8.0011433e-02   6.8814244e-02  -3.8094823e-02  -1.3419980e-01  -2.4284820e-02  -8.3245695e-02   7.5839433e-02   2.0933526e-01  -3.5630267e-02  -4.6884153e-02   3.5736393e-02   8.3343182e-02  -4.2676966e-02   4.1534746e-02  -2.0723109e-01  -5.7384509e-02   2.9085338e-01   7.4541399e-02  -1.4885395e-02  -4.0730497e-02   0.0000000e+00   1.4269197e-01   5.8173910e-02  -1.3151509e-01   1.0397379e-01   7.8942662e-02   1.1750284e-01  -1.1630683e-01  -1.0288105e-01   1.0288353e-02  -5.5353509e-03   1.6155884e-01  -6.5815846e-02  -2.8651615e-02   1.7431216e-01   1.2898594e-01  -1.1235545e-02  -8.5669658e-02  -1.4717881e-01  -1.1394860e-02  -9.9086756e-03   1.5109545e-01  -2.8293405e-02   7.6536818e-03   3.2038044e-02  -7.0867387e-03
  -7.4945020e-02   9.7173946e-02  -3.3664993e-02   4.8937578e-02  -1.3547432e-03   1.2699975e-02   5.6901308e-02   1.2462518e-01  -1.4202628e-02   1.4704670e-01  -1.4274487e-02   7.9951300e-02   7.7796046e-02  -4.3993795e-02  -7.2168666e-02   7.2200296e-02  -1.6404492e-02   2.6365821e-02  -2.8002108e-02  -4.8949377e-02   3.5646595e-03   6.6327954e-02   6.9283036e-03  -1.8945895e-02  -8.9552970e-03  -3.7325435e-02   3.5965754e-02  -2.6333405e-02   2.6210665e-02   5.5909423e-02   3.1944589e-02   5.0941697e-02  -6.3163061e-02   7.4533665e-02   1.3766073e-01   3.5427778e-02   8.0655614e-03  -6.4678295e-02  -8.4042181e-02  -1.5478476e-02  -1.8544898e-02  -6.4285776e-02  -4.9440093e-02  -1.6699993e-01  -2.8668185e-02   1.2612872e-01   1.0423637e-01  -1.0945806e-02  -6.7315143e-02   5.7091654e-03  -9.8547717e-02   5.5981941e-02  -1.3221812e-01   6.2426273e-02   9.1593221e-02   5.1176297e-02  -1.6635718e-01  -1.8272627e-01   8.8408750e-03   5.4074741e-02   9.9779270e-02   1.5599469e-01  -4.8919049e-02  -1.5436582e-02   1.4269197e-01   0.0000000e+00  -1.4923339e-01  -1.4466284e-02  -8.9285918e-02   1.3119331e-02  -3.9899261e-02  -3.2023868e-03  -7.5425543e-03  -3.9151539e-02   2.5283565e-02   7.3397734e-02  -8.4426135e-02   1.2950905e-01  -4.7620505e-02   1.6564967e-01  -4.2964897e-02  -7.7328046e-02  -2.1662801e-02   5.8339962e-02  -4.5263256e-03  -6.4523055e-02  -9.7559817e-02  -3.8628443e-02   2.3274513e-03   3.9195237e-02
  -7.3176882e-02   2.1192588e-02   1.2249799e-02  -2.6415028e-02   6.3316958e-02   8.1365115e-03   1.0665100e-01   1.8700394e-02   5.2292050e-03  -4.0239442e-02   6.5149199e-03  -2.8730955e-02  -5.9872791e-03   6.8226199e-02  -8.6628393e-02  -1.0046545e-01  -3.0288401e-02  -3.9225885e-02   5.3734864e-02  -5.5277038e-02   2.6826559e-02  -1.1264112e-01  -5.9215115e-03  -4.9136129e-02   4.9877972e-02   4.4176489e-02   3.9545191e-02  -9.8679937e-03   8.3334293e-02   4.0166934e-02   5.9263556e-02  -6.1975735e-03   5.1154378e-02  -1.6174060e-01   1.8813934e-01   2.5707811e-02   6.7642432e-03  -2.8851653e-02   4.6837775e-02  -2.9114859e-03  -1.0331158e-01  -1.8839655e-02   1.1068975e-01   7.2712346e-03   1.3346534e-03   3.4720189e-02   1.2416069e-02  -5.5868771e-02   4.7996955e-03   5.0264318e-02   1.3717394e-02   7.0430072e-02  -3.6282928e-02  -3.6707137e-02   8.0838430e-03   2.6880762e-02  -1.1237485e-01  -1.2609103e-03  -3.9718239e-02   2.0079370e-03  -1.0479303e-01   1.9931392e-02   4.5838073e-02   8.1865822e-02   5.8173910e-02  -1.4923339e-01   0.0000000e+00   3.7961330e-01   9.2393927e-02  -3.8389929e-02  -7.7212473e-02  -9.8472001e-02   3.3107189e-02  -4.1722193e-02   1.0505728e-02   1.0750412e-03   9.2819223e-02  -3.1904209e-02   1.1965067e-01  -4.8251680e-02   1.6437994e-02  -7.4978869e-02   5.4117777e-02  -5.6088209e-02   1.5758210e-01   6.7743199e-02  -4.8616054e-02  -6.9929671e-02   1.2921661e-02  -2.0704867e-02
  -5.4257598e-02  -2.8678104e-02  -1.2916260e-02  -3.5496786e-02  -2.3555517e-02  -5.6693396e-04  -1.9525357e-02  -1.4065250e-03   2.8493307e-02  -1.5850637e-02  -2.0825079e-02  -4.4424084e-03  -5.2874046e-03   3.1078703e-02  -3.5993071e-02   2.3728437e-02  -6.3878969e-02   3.7013329e-02  -1.7372717e-02   4.6315291e-02  -1.9940420e-02  -1.0697366e-01   5.4674150e-03   4.9707149e-02   2.9843564e-02   4.1962871e-02   5.1159240e-03   1.8137940e-02   3.0146066e-02   2.7113153e-02  -1.2411394e-01  -5.8526293e-03  -9.9072517e-02   4.0345780e-02   5.8914851e-03   1.7603532e-01  -5.2730862e-02  -1.4801054e-01  -4.5309829e-02  -2.6035136e-02  -8.3020728e-02   5.3182414e-02  -1.1871927e-02   1.2088262e-01  -2.0300692e-02   3.7656458e-02  -5.1491836e-02  -3.4976006e-02  -1.2382977e-01   1.5855598e-01   1.2237762e-02  -6.5274172e-03  -5.7965308e-02  -4.6733319e-02   4.1149783e-02  -3.0234193e-02  -2.2524001e-02  -6.6166204e-02  -9.6944985e-02  -1.0452402e-02  -4.0586964e-02  -9.3131217e-02  -9.3936784e-02  -2.4397299e-02  -1.3151509e-01  -1.4466284e-02   3.7961330e-01   0.0000000e+00   3.3882693e-02   2.7294101e-01  -3.7374578e-02   2.3891929e-02   2.3184438e-03  -3.5691149e-02   1.8291264e-02  -5.0135031e-02  -1.2559673e-02   2.9701676e-02  -1.0877117e-01  -2.1918632e-02   4.9884521e-02   2.4265505e-04  -4.2631552e-02  -4.4645316e-02   3.9652404e-02   5.4159380e-02  -1.4410426e-02  -2.3610819e-02   1.5652156e-02   1.5692809e-02
   6.0514433e-02   5.6587004e-02  -1.9054710e-02  -9.6675400e-02   5.7366790e-03   4.4284357e-02   1.8994456e-02  -5.8291738e-02  -3.0746514e-02   7.1347393e-02   1.9378117e-03   4.3065086e-02  -4.9321137e-02   3.6833703e-02  -5.8796001e-02   1.0955219e-02  -1.5928266e-02  -7.6640068e-02   2.0012371e-02  -8.4908633e-02   4.8725594e-02  -2.7182393e-02  -4.3701605e-02  -8.8281757e-02  -1.1019190e-01  -5.5046510e-02  -3.3782194e-02   1.3860213e-02   4.9713598e-02  -4.9400184e-02   1.3507250e-01   9.2142060e-03   4.9747906e-02   1.3673502e-01  -1.7934619e-01  -1.0283154e-01   2.4957059e-02   1.2264736e-02   5.3828681e-02   1.0746927e-01  -1.7573369e-01   6.2379229e-02   9.5346267e-04  -3.2159012e-02  -3.1527828e-02  -3.3686719e-02   5.3117564e-02   7.2037267e-02  -1.9013162e-02  -7.3104294e-02  -5.9528498e-02  -4.1904005e-03  -2.5496821e-02  -4.7283124e-02   8.8679645e-02   1.2828474e-02   1.3893543e-02   3.7622668e-02   7.0973812e-02  -1.3256005e-02  -5.9480781e-02  -1.2117142e-01   1.1265084e-02  -9.6999557e-02   1.0397379e-01  -8.9285918e-02   9.2393927e-02   3.3882693e-02   0.0000000e+00   5.2979968e-01   2.5589582e-02  -5.7027518e-02   3.8758534e-02  -3.2328747e-02   4.2151763e-02  -7.7223462e-02   3.2517826e-02   5.6825430e-02   4.0464528e-02   3.9512030e-02  -2.6225127e-02  -3.1387525e-02   6.1317243e-02  -5.7696668e-02   2.3333312e-02   1.9807506e-02  -8.9588330e-02   4.8857675e-02   9.0225952e-03  -8.2616676e-03
  -7.0834228e-02  -2.4732487e-02  -2.2685809e-02   7.3608269e-02  -7.0966698e-02  -3.7361950e-02   2.2380971e-02  -4.9478335e-02  -2.8168987e-02  -6.6256656e-02  -5.9326124e-03   9.8732958e-04   4.7241864e-02  -1.0584349e-02   5.2115261e-02   5.4137063e-02  -5.1097911e-03  -2.2452048e-02  -7.2758837e-03   7.6307861e-02   6.5375905e-02  -3.1866546e-02  -7.7219822e-02  -3.5015345e-02   1.9918025e-02   3.4909314e-02   3.4180482e-02  -2.6389927e-03  -5.0983174e-02  -5.5912023e-02  -7.2292440e-02   2.0579986e-02  -4.1032332e-02   4.4787254e-02   7.0699686e-02  -1.0730470e-01  -1.1624248e-01   7.0385255e-02  -2.7026486e-02   8.4645174e-02   6.2156903e-02   2.6416887e-02  -1.7917602e-02   1.5793352e-02  -1.1950782e-01   1.1007967e-03   3.4800155e-02  -7.9348216e-02   3.3995431e-02   1.0985949e-02   4.2831751e-02  -5.8489280e-02   8.0178687e-02  -1.1343117e-01  -7.5384548e-02   1.9025916e-02  -3.1181238e-02   6.8177310e-02  -1.1335078e-02   1.6156258e-01  -1.5527306e-02   6.1761991e-02  -7.2162208e-02  -8.9187934e-02   7.8942662e-02   1.3119331e-02  -3.8389929e-02   2.7294101e-01   5.2979968e-01   0.0000000e+00  -3.2466233e-02  -6.7036847e-02  -4.0525362e-02   6.4720088e-02   2.6990831e-02   1.5186085e-02   3.1333534e-02  -7.6907319e-02   3.6801188e-02   2.4282609e-02   1.6579826e-03   6.5646023e-02   3.6735369e-02   5.7448898e-02  -3.8958716e-02  -1.3622677e-01  -5.3627761e-03  -6.2460431e-02   2.9834008e-02   1.1252282e-02
   4.7084982e-02   3.8863874e-02   1.6253427e-02   3.4769191e-02  -5.9915525e-02  -6.1854681e-02  -3.8923935e-02   9.9631071e-03  -2.4817391e-02   9.3732701e-02   8.1669410e-02  -8.0344073e-03  -4.2451572e-02  -1.0343831e-02  -7.5974911e-02   1.0977335e-02  -1.7075284e-02  -8.4587583e-03  -1.2293945e-01  -5.0942554e-02   1.6805996e-01   1.4332631e-01   7.6823593e-02   4.0712982e-02   1.7951994e-01  -7.7199193e-02   4.5776356e-02   7.3723516e-03  -6.2470077e-02  -1.0940654e-01   1.2751085e-01  -5.3036835e-02   2.7262280e-02   6.7825389e-03  -5.7764694e-02  -1.2847376e-01   2.9076767e-02  -1.5764531e-01   1.4559491e-01  -1.1307803e-01   9.2751706e-02   5.6618519e-02   8.0401276e-03   4.8740041e-02   6.8929771e-02   5.4353218e-02  -1.1056700e-02  -4.6456669e-02  -6.3409746e-02  -1.5168163e-01   9.2501760e-03  -2.7989899e-02   1.0872442e-01  -8.3926231e-02   1.2103060e-01   2.2454020e-03  -7.8721218e-03  -4.4593057e-02   2.9688545e-02  -6.3283177e-02  -7.3345322e-02   1.3608556e-02   1.5128330e-02   1.1246630e-02   1.1750284e-01  -3.9899261e-02  -7.7212473e-02  -3.7374578e-02   2.5589582e-02  -3.2466233e-02   0.0000000e+00   1.1530205e-01   1.1176107e-01  -4.2828802e-02   1.5124737e-01  -2.5603527e-03   6.3481514e-02   2.7669273e-02   2.5377248e-02  -6.6220270e-02  -2.0255508e-02  -1.5230004e-02  -4.7141568e-02  -5.6707345e-02  -9.7053942e-02   1.5002467e-02   8.0506774e-02   2.1277191e-02   5.1492573e-02   3.5239820e-02
  -8.5565978e-02   5.3112528e-02   7.7121804e-03  -1.5373306e-02  -5.8230469e-02   3.5089055e-02   3.2229447e-02   9.0480306e-02   7.8943846e-02   7.6014127e-02  -8.8435625e-02   5.0977277e-02  -8.3775487e-02  -3.6888423e-03   3.2727813e-02  -5.9382465e-03   5.3684989e-03   5.4357616e-02  -1.8795332e-02   2.6327425e-02  -1.9352993e-02   1.0094453e-01  -2.3379366e-02   9.7789174e-02  -6.4624581e-02   6.8918767e-03  -7.5469875e-02  -3.6291715e-03  -6.8114404e-03  -4.8849555e-02  -1.0283241e-01   2.6181265e-01  -4.9533417e-02  -9.0804480e-03   9.5543715e-02  -1.1103758e-01   6.2768401e-02   7.0697451e-02   1.3516021e-02   7.5284974e-02   2.3451468e-02   4.8988201e-02  -1.0710423e-01   3.0201193e-02  -1.1247853e-01  -1.4155218e-02   2.7325369e-03   1.7762368e-02   1.0118853e-02   2.6894007e-02  -1.2932965e-03   1.5061456e-01  -1.0104301e-01  -4.9359751e-02   1.7031787e-03   4.8849282e-02   2.0798443e-02  -2.6363087e-02  -8.4856551e-02   6.8456524e-02  -2.5439809e-02  -1.5682137e-02   2.8221387e-02   6.1112699e-02  -1.1630683e-01  -3.2023868e-03  -9.8472001e-02   2.3891929e-02  -5.7027518e-02  -6.7036847e-02   1.1530205e-01   0.0000000e+00  -2.7746990e-02   1.2033497e-02   2.4180333e-01   8.3614438e-02   6.1562885e-02  -1.0092193e-02  -3.7761642e-02  -1.4335657e-01   3.8050251e-02   9.8597778e-03  -2.4692723e-02   1.0216970e-01   4.6036667e-02   2.6338038e-02   1.9783835e-02  -8.1214958e-02   6.3225104e-02   1.0636302e-02
  -1.8455857e-02  -4.3955796e-02  -1.0856867e-02   1.8350909e-02  -6.3357160e-02  -4.6290837e-02   3.6425864e-02   3.1974598e-02   6.1889780e-03   6.4093691e-02   2.0079633e-02  -3.7012957e-02  -1.4751320e-03   4.4307098e-03  -9.3939450e-03   2.1035515e-02  -4.9082231e-02  -1.0954741e-01   3.9683512e-02  -1.9111056e-02  -2.9754478e-03   8.3021595e-02  -2.1229625e-02   3.1979006e-02  -1.1297383e-01   1.3866253e-02  -3.8628001e-02  -5.1369558e-02   1.4180588e-01  -5.7403263e-02  -9.4115683e-02  -1.7532665e-02  -6.9371459e-02  -2.2471429e-02  -4.8015211e-02   8.1874733e-02  -7.6218926e-02  -3.8793548e-02   7.1557454e-02  -1.2737548e-01   3.3515858e-01  -1.0971628e-01   7.5266797e-02  -1.2914242e-01  -2.7072966e-02   1.6364498e-02  -4.7747055e-02  -4.7225701e-04   5.6547709e-02   1.5268854e-02   4.1828905e-02  -3.5540059e-02  -8.7715035e-02  -3.8944961e-02   3.6172845e-02   2.2194621e-02   7.7065530e-02   7.9565545e-02   1.0521821e-02  -4.2884441e-02   7.1963955e-02  -8.4207024e-02   1.4230236e-01  -8.0338353e-03  -1.0288105e-01  -7.5425543e-03   3.3107189e-02   2.3184438e-03   3.8758534e-02  -4.0525362e-02   1.1176107e-01  -2.7746990e-02   0.0000000e+00   2.4910448e-01   2.5037635e-01   4.1331900e-02   7.7185704e-02  -8.3469582e-02   6.4255841e-02   6.8286089e-02   2.8282130e-02   1.3386163e-01   9.1188216e-02   5.1814299e-02  -1.7572450e-02  -6.1943864e-02  -7.1206485e-02   9.1883897e-02   2.4433254e-02  -7.1825765e-02
   1.3904437e-02  -6.2139214e-02   5.4462170e-02   7.7262050e-02   5.4108569e-04   9.3447706e-02   5.8894143e-02   4.9632031e-02   1.4031903e-02   6.0655547e-02  -3.1102937e-02   7.4458660e-02  -7.5317939e-02   4.1687171e-02  -2.0489564e-02   2.9074178e-02  -8.3987465e-03   5.6230209e-02  -6.2697505e-03   1.4934394e-01   1.4073166e-01  -1.2006480e-01  -3.5849279e-03  -4.9096523e-02   5.2144934e-02  -1.3753989e-02   1.2480376e-02  -3.6060427e-02  -8.7818460e-02   1.8136573e-01  -7.0945884e-03  -8.6746832e-02   4.5913004e-03   1.6010454e-01  -5.2796640e-02  -2.4293006e-02   2.5246536e-03  -7.5088834e-02   7.0171780e-02  -8.0521260e-02   5.7261606e-02   1.0566884e-01   8.2680124e-03   3.0585719e-02   8.1657573e-02  -1.0538856e-01   2.5072394e-02  -2.9670431e-02   5.3533525e-02  -9.9029033e-02   5.8589614e-02   3.0021930e-02   6.0611051e-02  -7.9454467e-02  -2.2399864e-03   4.6042008e-04  -1.4680582e-01  -3.0261487e-02  -2.0458318e-02  -5.0451815e-02   2.3785461e-02  -8.4173757e-02  -2.8394446e-02  -6.1366917e-02   1.0288353e-02  -3.9151539e-02  -4.1722193e-02  -3.5691149e-02  -3.2328747e-02   6.4720088e-02  -4.2828802e-02   1.2033497e-02   2.4910448e-01   0.0000000e+00  -3.3051998e-02   3.8681392e-01   3.9937802e-03   7.1553841e-02  -4.9777064e-02   1.7046117e-01  -1.0180870e-01  -5.5389167e-03   3.5593167e-02  -2.5224962e-02  -1.5985129e-02   3.0829914e-03  -4.4959638e-03   4.7814734e-02  -5.8931193e-02   1.2499796e-02
  -1.4965286e-01   4.6926892e-02  -9.4750233e-02  -9.5125639e-03   4.4061524e-02   3.0528025e-02  -4.1046610e-02   3.1571147e-02   4.5456042e-02  -6.9222973e-02  -1.5562216e-02   2.0145557e-02  -1.4341161e-02   5.6798786e-02   1.0296361e-02  -9.7398340e-02  -1.3568027e-02  -2.3869782e-02   3.3144387e-02  -1.8380436e-02   7.6665437e-02  -3.9246059e-02  -5.5949279e-02  -8.4912138e-02   1.4367631e-01  -1.5645936e-02   3.1279539e-02  -1.2444734e-02   2.0140282e-02  -1.2014685e-01   1.3169686e-02  -1.4664712e-02  -2.6326783e-02  -1.9998761e-03  -5.1106775e-02   2.6107606e-02   9.8470755e-02  -9.7166028e-02  -7.1226472e-02  -3.8073879e-02  -8.7750861e-02   9.0741858e-02  -2.3835027e-02  -1.8926401e-02   3.7625232e-02   1.0588008e-01  -4.5328930e-02   1.1599112e-02   3.8139566e-02   5.0188901e-02  -2.1868145e-02   7.0682306e-02  -2.9553094e-02   1.5826823e-01  -3.9297400e-02  -5.5668008e-03   7.6995683e-02  -1.5529667e-02   1.9153207e-02  -5.5266662e-02  -5.1862332e-02   1.1615534e-02   6.9566039e-02  -8.6894047e-03  -5.5353509e-03   2.5283565e-02   1.0505728e-02   1.8291264e-02   4.2151763e-02   2.6990831e-02   1.5124737e-01   2.4180333e-01   2.5037635e-01  -3.3051998e-02   0.0000000e+00   1.5564636e-01   1.6235745e-01  -9.6555195e-02   9.7670035e-02  -7.3719342e-02   5.2105822e-02   6.3221132e-02   3.0391985e-02   5.3455022e-03  -4.8982810e-02  -8.6580601e-02  -1.4889005e-01  -3.1492162e-02  -1.2278055e-02  -6.4510168e-02
   9.8682490e-02   2.9366823e-02   1.7710709e-02  -4.7297357e-02   2.0007993e-02  -8.8912542e-02   4.1793019e-02  -3.6944802e-02   5.3354490e-02  -3.7316754e-04  -1.5965641e-01  -3.7114216e-02   1.5815422e-02  -3.2709967e-02   1.2244413e-02   8.9051542e-02  -4.6509878e-02   7.4106099e-02   4.2556114e-02   3.2542609e-02  -4.0209202e-03  -1.5837407e-02  -8.5391245e-03   4.0120709e-02  -1.7188429e-02   1.0707426e-01  -1.2281631e-02   2.1727395e-02   3.4153538e-02  -5.6831015e-02  -2.1698021e-02   1.4693353e-01  -2.8997357e-04   4.1356828e-02  -1.0242078e-01  -9.9182511e-02  -3.2642072e-02   1.5037116e-01  -2.2089265e-02   3.8438835e-02  -1.1313095e-01   2.0831126e-01   6.5442699e-02   1.7242045e-02  -6.7334845e-02   4.7026289e-02  -4.4521579e-02  -3.0573764e-02   2.0047701e-02   3.1656390e-02  -3.7216123e-02  -2.8478062e-02   9.2985022e-02  -1.0414139e-01   1.1536098e-01   2.2666980e-02   1.4182946e-02  -1.0495396e-01   6.8609307e-02   5.6471346e-02  -8.6395094e-02  -3.1838240e-02  -3.3782320e-02   1.4078340e-01   1.6155884e-01   7.3397734e-02   1.0750412e-03  -5.0135031e-02  -7.7223462e-02   1.5186085e-02  -2.5603527e-03   8.3614438e-02   4.1331900e-02   3.8681392e-01   1.5564636e-01   0.0000000e+00  -6.3810841e-02  -1.2005374e-01  -7.1683867e-02  -1.2858230e-01  -2.4655299e-02   1.0141987e-01  -7.7418765e-03  -1.2447325e-01   6.7383748e-02   8.7179140e-02  -1.1370594e-02  -7.7038382e-02  -3.3873663e-02   6.2631760e-02
  -1.3712673e-02   8.0370253e-04  -3.0740842e-02  -4.6635978e-02  -4.6967896e-02  -6.6851378e-03  -3.4635764e-02  -6.7830064e-02   2.0557063e-02  -2.2732293e-02   7.2639591e-02  -3.9949641e-03  -3.8875347e-02  -5.9944053e-02  -2.3988949e-02  -6.7844062e-02   2.8259828e-02  -2.9759671e-02  -6.8622483e-02  -9.5564219e-03   1.6742804e-02   1.5929969e-01  -8.5639676e-02  -2.5184169e-02   5.2929897e-02  -2.4265281e-02  -1.7778279e-02  -4.2943476e-02   2.2153946e-02   3.2085061e-02  -1.2555812e-01   9.2546390e-02   3.8687258e-02   1.3644212e-01   2.6883650e-01   4.9794769e-02   7.6222865e-03   1.1487553e-01  -1.2553870e-01   7.8873573e-02   2.3395457e-01  -1.9735521e-01   1.0168080e-01  -7.8397047e-02   4.5582398e-03  -1.0485758e-01   1.2022351e-01  -2.4881472e-01  -1.1896535e-01  -1.6893916e-02  -5.7408720e-02  -3.7691639e-03  -2.8676778e-02  -6.7964075e-02  -6.5877257e-02  -2.7650253e-02  -8.7213011e-02  -8.1272472e-02   1.1347634e-01   1.5014406e-02  -6.8360543e-02  -1.0411015e-01  -1.0492981e-01  -4.6055165e-02  -6.5815846e-02  -8.4426135e-02   9.2819223e-02  -1.2559673e-02   3.2517826e-02   3.1333534e-02   6.3481514e-02   6.1562885e-02   7.7185704e-02   3.9937802e-03   1.6235745e-01  -6.3810841e-02   0.0000000e+00   4.0412039e-01  -6.1855912e-02   1.7136605e-03  -3.6875557e-02  -1.5880381e-02  -8.2284357e-02  -8.1070949e-02  -6.4203067e-02  -1.3484509e-01  -2.4504654e-02  -1.2355529e-01   4.6819070e-02  -1.1381681e-02
  -1.0911797e-02  -1.0160243e-01   3.9919259e-03  -4.7862619e-03   4.6375019e-02   7.9400579e-02   3.0425205e-03  -8.3138431e-03   2.0480379e-02  -1.2174385e-02  -1.4455594e-02  -9.7256558e-02   8.7928726e-02   1.5149575e-02  -7.0679087e-02   1.2230730e-01  -1.0127524e-01  -1.5233435e-01  -3.4758003e-02   4.8020990e-02   5.2161093e-02  -1.1943780e-01   2.3301961e-02   1.9073194e-01   8.2963522e-03  -4.7856390e-02   5.9889179e-02   4.4438599e-02  -5.4848342e-02  -2.2309612e-02   1.1780781e-01   1.6350279e-02  -1.9274367e-01   9.9056714e-02  -3.2150993e-01   5.7060394e-02   5.7595813e-02   1.0506628e-01  -1.6685096e-01  -4.6740745e-02  -2.8072215e-02   1.7999863e-01   8.5263321e-02   5.7837114e-02  -8.8841845e-02   1.5760488e-01  -1.7168323e-01   1.8616542e-01  -7.9757603e-03  -4.2095097e-02  -3.2768943e-02  -1.7485193e-02   4.2115123e-02  -5.5548928e-02  -1.0297100e-01  -2.6089249e-02   1.3732641e-02  -8.8909150e-03  -9.1565523e-02   2.1437633e-01   8.6882852e-02  -1.8814718e-02   8.4020485e-02   7.5170292e-02  -2.8651615e-02   1.2950905e-01  -3.1904209e-02   2.9701676e-02   5.6825430e-02  -7.6907319e-02   2.7669273e-02  -1.0092193e-02  -8.3469582e-02   7.1553841e-02  -9.6555195e-02  -1.2005374e-01   4.0412039e-01   0.0000000e+00   1.0723079e-01   1.0065684e-01   1.3470746e-01  -8.6452039e-02  -4.7580475e-02  -1.6300242e-02  -5.6836064e-02  -6.7597615e-02  -5.4940688e-02   8.8225981e-03  -3.2245502e-02  -1.0742437e-02
  -9.9066208e-03   2.4192122e-02  -2.5759968e-02   5.8698281e-02   9.6761004e-02  -1.7951313e-03   4.6961662e-02   4.2165724e-02   5.4099299e-02   8.2120711e-02  -1.4209940e-01  -4.6649566e-03  -5.8788736e-02  -3.8275544e-03  -1.5988070e-01   2.7227827e-02   3.5806386e-01   2.2463638e-01   3.1281799e-02   7.3701888e-02  -2.1949259e-02  -1.6695289e-01   1.9298793e-03  -7.5951833e-02  -1.4119878e-02   4.7998577e-02  -8.3386249e-02   1.4873656e-02   1.0058298e-01   2.2429662e-02   4.4565272e-02   2.1074453e-02  -9.5722483e-02  -1.5152420e-01  -2.2452208e-02  -1.2296362e-01   7.6071025e-02  -8.4549464e-02   3.5268124e-02  -5.4937267e-02   8.7192626e-02  -2.7960540e-03  -4.8939207e-02  -4.9983714e-02   6.9304681e-03   3.3657437e-02   1.1767081e-01  -3.5162216e-02  -3.3595996e-02  -6.7325434e-02   4.9374575e-02  -2.4415952e-02  -3.0576824e-03  -1.8877584e-02   3.3879911e-02  -4.9720751e-02   5.8682489e-02   1.0431101e-01   9.9350240e-02  -2.9504301e-02  -5.7341651e-02  -9.1159267e-02  -6.5512414e-02   1.1688173e-01   1.7431216e-01  -4.7620505e-02   1.1965067e-01  -1.0877117e-01   4.0464528e-02   3.6801188e-02   2.5377248e-02  -3.7761642e-02   6.4255841e-02  -4.9777064e-02   9.7670035e-02  -7.1683867e-02  -6.1855912e-02   1.0723079e-01   0.0000000e+00   6.1420458e-02   7.1660676e-02  -2.7641963e-02  -2.5991936e-02   2.1786582e-01  -3.3355288e-02   2.4058661e-03   9.0829723e-02   7.4977700e-02  -3.4609465e-03   8.3055454e-03
  -6.1769899e-03   2.2149793e-02  -1.4003633e-02   5.5377114e-02  -7.7509436e-02   3.5204080e-02  -7.0050736e-02  -1.4046190e-02   1.0804654e-02  -1.3024275e-02  -1.2786083e-01   5.1108337e-02  -6.6444835e-02  -1.6720890e-02  -1.1733380e-02  -6.1106291e-02  -4.6087164e-03   2.4154407e-01   1.8505368e-02  -1.2613121e-02   5.2007398e-02  -7.8367947e-02   3.6615220e-02   9.5475127e-02   1.0506973e-02  -1.1236305e-02   1.6185601e-02  -2.9501657e-02  -4.7624913e-02   2.5258486e-01  -4.8527768e-02  -2.2732680e-03  -6.8418458e-03   1.8731256e-02   1.1729530e-01  -1.4686673e-01   6.4116026e-02   1.0465313e-01   1.0650008e-01   6.5025255e-02   9.4770382e-02  -7.9774022e-02   9.3400484e-03   5.6301709e-02  -4.8068283e-02  -4.0000009e-02  -1.4640640e-02  -2.5589582e-02  -1.0810660e-01  -4.3856062e-03   1.0429820e-02   1.0040950e-01  -4.4605594e-02   4.0033470e-02   3.2731598e-02   2.9839748e-02   9.5905571e-02   5.5749837e-02   5.9252571e-02  -7.7599498e-02   1.4587123e-02  -9.3807272e-02  -6.9412983e-02  -4.8161081e-03   1.2898594e-01   1.6564967e-01  -4.8251680e-02  -2.1918632e-02   3.9512030e-02   2.4282609e-02  -6.6220270e-02  -1.4335657e-01   6.8286089e-02   1.7046117e-01  -7.3719342e-02  -1.2858230e-01   1.7136605e-03   1.0065684e-01   6.1420458e-02   0.0000000e+00   1.1312454e-01   3.3505164e-01  -4.4102206e-03  -3.0818102e-02  -2.5437083e-02   1.2464072e-04   1.9616287e-01  -2.7846232e-02  -2.6213402e-03  -2.0752782e-02
   1.3483148e-02  -3.1485499e-02   3.6917314e-03  -6.7166518e-02   1.3845043e-03  -5.6662902e-02  -1.6597463e-02   5.2535363e-03  -1.5632131e-02  -8.2631614e-02   7.0587394e-03  -3.6896565e-02   1.1053782e-01  -3.3518948e-03   5.3878592e-03  -4.6357548e-02   6.7755268e-02  -2.0559948e-02   8.4050174e-03   2.0296847e-02   5.2202725e-02  -5.1537454e-03   3.1736139e-02  -4.8503283e-02   3.4485442e-02  -2.1146718e-02   4.2474832e-02  -3.6737866e-02   1.2589388e-01   8.1697644e-02   1.6596701e-02   9.0016359e-02  -8.1850643e-03   3.7368765e-02  -6.8801043e-02   2.3784657e-02   1.5157010e-01   6.8028753e-02   7.8359426e-02  -4.3960708e-02   3.4075098e-02  -8.5718745e-02  -5.0215171e-02   3.7080714e-02   7.1931549e-02  -1.8460550e-02  -6.7579019e-03   3.7914748e-02  -4.3487571e-03  -6.2916032e-02  -7.3529094e-02  -5.0493696e-02   5.4915176e-02  -2.9997689e-02   2.3272538e-02   3.2448264e-02   6.3928296e-02   6.6196232e-02  -1.5375211e-01   5.6899972e-02  -6.2264698e-02  -6.6335838e-02   7.2616785e-02  -3.9936269e-02  -1.1235545e-02  -4.2964897e-02   1.6437994e-02   4.9884521e-02  -2.6225127e-02   1.6579826e-03  -2.0255508e-02   3.8050251e-02   2.8282130e-02  -1.0180870e-01   5.2105822e-02  -2.4655299e-02  -3.6875557e-02   1.3470746e-01   7.1660676e-02   1.1312454e-01   0.0000000e+00   3.1401830e-01   7.8958183e-02   4.9382731e-02   2.0610370e-01  -8.9580887e-02   9.1180378e-02  -5.7925476e-02  -3.8020720e-02   1.4610000e-02
  -9.2369712e-02   9.5344789e-02  -2.9203195e-02  -3.4775654e-02  -7.7440238e-02  -5.8782839e-02  -5.6721235e-02  -2.5546289e-02  -8.9255649e-02  -2.0886509e-02   3.8522779e-02  -4.7813170e-02   3.7894879e-03   4.3034455e-02  -1.1833210e-02  -7.8057972e-02   6.7041896e-02  -5.0949819e-02  -1.1825586e-01  -1.0965105e-02   1.0030612e-02   6.5482031e-02  -1.1460236e-01  -1.3619341e-02   3.0988273e-02  -4.2030991e-02   5.0643159e-03   8.1863984e-03  -2.6293565e-02  -7.6708538e-02  -4.8002088e-02   1.3574008e-02   1.2913095e-02   3.5451031e-02  -1.0727479e-02   6.0590290e-03   2.7596927e-02   5.7067560e-02  -1.4373481e-02   6.3328490e-02  -7.5699010e-02   3.1712580e-02   2.7710549e-02   1.4581592e-02  -1.0499402e-01   5.3627056e-02   2.0694369e-02   5.0793843e-02   3.2666065e-02   1.0830298e-01  -3.4054262e-03  -1.1068681e-01   7.1715214e-03   7.1971640e-03  -9.9529234e-02  -4.1289278e-02  -8.0308682e-03   1.0994354e-01   2.6260099e-03   3.1829152e-02   7.3901937e-02  -5.6877727e-02   2.6706657e-02   6.5358894e-02  -8.5669658e-02  -7.7328046e-02  -7.4978869e-02   2.4265505e-04  -3.1387525e-02   6.5646023e-02  -1.5230004e-02   9.8597778e-03   1.3386163e-01  -5.5389167e-03   6.3221132e-02   1.0141987e-01  -1.5880381e-02  -8.6452039e-02  -2.7641963e-02   3.3505164e-01   3.1401830e-01   0.0000000e+00  -7.8423786e-03   1.2311727e-01   1.2153106e-01   3.0275881e-01   4.7183967e-02   6.7289743e-02   1.8535653e-02   7.9991617e-03
  -4.0029010e-02  -1.7216240e-02  -3.9293678e-03   4.2899533e-02   6.9944519e-02   7.2769732e-02   3.7955399e-02   3.6234399e-02  -8.3758616e-02  -2.3991948e-02   4.6065630e-03   2.5854539e-02   8.2717759e-02   3.8038304e-02   7.8907560e-02   7.1811369e-02   6.2605866e-02  -5.3894168e-02   1.3482292e-03  -3.8467483e-02   1.2863586e-02   3.7767089e-02   5.6694496e-02  -8.6305723e-03   1.8448970e-01  -7.0107764e-04   8.0076008e-02   6.1089682e-02   8.5644481e-02   6.0101203e-02   3.8900747e-03  -3.0214261e-02   2.9871583e-02  -1.5462265e-02   7.4166632e-02  -3.5773266e-03  -5.5169162e-04   8.0204919e-02   1.2528854e-02  -7.1733873e-02   1.3057680e-01  -1.0069663e-01   5.9339227e-02  -5.3769380e-02  -1.0585232e-03   2.1488831e-02   2.2291516e-02  -9.1753811e-02   2.5518607e-02  -3.1159303e-02  -8.9969421e-03   1.5954279e-02  -7.8113371e-02   5.0588068e-02   2.8027667e-02   1.9562635e-02  -8.9850974e-02  -4.4806409e-02   5.6163745e-02   1.9202858e-02  -4.6005345e-02  -1.7575589e-02  -2.3451204e-02   2.8608642e-02  -1.4717881e-01  -2.1662801e-02   5.4117777e-02  -4.2631552e-02   6.1317243e-02   3.6735369e-02  -4.7141568e-02  -2.4692723e-02   9.1188216e-02   3.5593167e-02   3.0391985e-02  -7.7418765e-03  -8.2284357e-02  -4.7580475e-02  -2.5991936e-02  -4.4102206e-03   7.8958183e-02  -7.8423786e-03   0.0000000e+00   2.4653838e-01   8.2666129e-02  -4.6611795e-02   1.2266369e-01  -4.6063651e-02  -1.1067911e-02   3.1692512e-02
   5.9483791e-02   1.4564076e-02  -1.1664086e-02  -1.3578957e-02   6.1710957e-02  -9.0478774e-03   6.9121657e-02   3.2921405e-03  -1.4409733e-02   2.4020854e-03  -7.4966538e-02   7.4591886e-02  -2.1163785e-02   2.1468038e-02   5.6374680e-02   2.6335656e-01  -3.7201869e-02  -7.7276692e-02  -8.8739104e-03   4.8921421e-02   4.6759146e-02  -9.5104380e-02  -4.8597784e-02   1.0767209e-02  -3.5458437e-02  -3.0574393e-02  -6.5660214e-03  -6.5621358e-02   8.5071186e-02   4.2967182e-02  -3.0114229e-02  -6.9019917e-03   7.9133785e-02   7.2380572e-02   3.0683772e-02   8.1877785e-02   8.4373882e-02  -1.1312552e-01  -9.1093104e-02   2.0042884e-01  -1.1272822e-01   7.7090598e-02  -5.7893521e-02   1.9432830e-02  -4.9449975e-02   1.9097455e-02   2.7516987e-02   1.0878478e-02   3.1797870e-02   3.5959658e-02  -1.1281328e-01  -3.7749097e-02  -9.9885994e-03   1.3327238e-01   7.3068045e-02  -3.0229409e-02  -2.0189444e-02   2.8172330e-02  -1.4842230e-02  -9.9039856e-02   6.6398329e-03   2.3576222e-02   1.4995019e-02   2.8926293e-02  -1.1394860e-02   5.8339962e-02  -5.6088209e-02  -4.4645316e-02  -5.7696668e-02   5.7448898e-02  -5.6707345e-02   1.0216970e-01   5.1814299e-02  -2.5224962e-02   5.3455022e-03  -1.2447325e-01  -8.1070949e-02  -1.6300242e-02   2.1786582e-01  -3.0818102e-02   4.9382731e-02   1.2311727e-01   2.4653838e-01   0.0000000e+00   4.5967729e-02  -1.3420003e-02  -1.7681877e-02  -6.6017996e-02   8.1283131e-02   5.3254774e-02
   5.7770689e-02   1.0713909e-02   1.3730162e-02   4.2992292e-03  -1.1521812e-02   3.2244853e-02   5.7092843e-02   6.4753652e-02  -6.1777419e-02  -1.0709093e-01  -8.1339673e-03  -1.0546501e-02  -2.1896350e-02   2.7782802e-02  -1.1644721e-02  -3.2488517e-02  -5.7598703e-02  -7.6543371e-02  -9.6426274e-03  -2.5382969e-02   3.1594400e-02   4.1785071e-02   1.1532564e-01   4.9921733e-03  -1.6002942e-01   6.9320565e-03  -4.4018372e-02  -1.1164558e-02  -3.3015006e-02   1.2280722e-03   2.8801956e-02   1.6186495e-01  -1.0716809e-01  -1.7678850e-02   1.2512991e-02  -5.4206262e-02   1.4615765e-02  -1.0694759e-01   6.0387778e-02   2.5702330e-02   2.3148498e-02  -3.6868215e-02   2.6047890e-02   6.0009430e-02   1.5385880e-02  -6.9865843e-03  -7.1987578e-02  -4.2580604e-03  -4.0018464e-02  -1.5457163e-01  -3.9634388e-02   1.4609344e-02   6.5996913e-02   6.4298417e-02  -1.3637950e-02  -3.1973301e-02  -7.0700988e-02  -4.6631031e-02  -8.2861305e-03   5.5101855e-02  -4.8340816e-02   1.9321089e-02   2.3641637e-02  -4.7971013e-03  -9.9086756e-03  -4.5263256e-03   1.5758210e-01   3.9652404e-02   2.3333312e-02  -3.8958716e-02  -9.7053942e-02   4.6036667e-02  -1.7572450e-02  -1.5985129e-02  -4.8982810e-02   6.7383748e-02  -6.4203067e-02  -5.6836064e-02  -3.3355288e-02  -2.5437083e-02   2.0610370e-01   1.2153106e-01   8.2666129e-02   4.5967729e-02   0.0000000e+00   1.6764412e-01   8.0674858e-02   1.0361456e-01   6.4328539e-02   4.4293666e-02
  -7.9760662e-02   3.3593259e-02  -5.3772556e-02   3.3873676e-02   4.6859735e-03  -2.0427805e-02  -6.7402607e-02  -1.2705898e-02  -1.0210761e-02  -1.1838843e-01  -7.2408007e-02   7.1352366e-02  -5.3682337e-02   7.5452882e-02  -2.2754601e-02   6.7278387e-02  -1.0709945e-02  -5.1818051e-02  -1.0666001e-02  -3.8297533e-03   1.6064987e-02   1.4831143e-02  -3.4111851e-02   9.4276962e-02   3.4697201e-02  -3.5817356e-02   4.4552334e-02   2.1367576e-02   8.1347424e-04  -7.0418542e-02   6.2994595e-02  -1.9024245e-02   1.2088104e-02  -5.0586672e-02  -5.3043202e-02   7.5098300e-02   3.4510713e-03  -3.5421648e-02  -1.2326637e-01  -3.7384100e-02   8.1015339e-02  -2.9405624e-02   2.1263572e-02  -2.8359154e-02   4.7541801e-02   6.6518101e-02  -3.2621495e-02   5.2903132e-04  -6.5962866e-02  -2.9828042e-02  -1.8168302e-04  -3.9320956e-03   7.5254034e-02  -1.1328115e-01   1.3982654e-03  -7.6004283e-02   1.3593160e-02  -1.0566977e-01   1.0392758e-03  -5.3458422e-02  -4.8727379e-02  -4.3757486e-02  -9.0439795e-02   7.7836722e-04   1.5109545e-01  -6.4523055e-02   6.7743199e-02   5.4159380e-02   1.9807506e-02  -1.3622677e-01   1.5002467e-02   2.6338038e-02  -6.1943864e-02   3.0829914e-03  -8.6580601e-02   8.7179140e-02  -1.3484509e-01  -6.7597615e-02   2.4058661e-03   1.2464072e-04  -8.9580887e-02   3.0275881e-01  -4.6611795e-02  -1.3420003e-02   1.6764412e-01   0.0000000e+00  -3.6451628e-02   1.2445073e-01  -2.2273027e-02   1.1268195e-01
  -6.6976144e-03  -4.2022089e-02   1.1906995e-02  -1.0840486e-01   6.4867110e-02   2.5046647e-03  -1.9316677e-02  -2.4851982e-02   2.9472485e-01   7.1550630e-02   1.5683341e-02   2.1422165e-02   1.8904431e-02   6.3632668e-02   8.6682533e-02   5.3875986e-02  -2.9084361e-02  -7.6569873e-02  -9.6258220e-03  -1.2334925e-02   2.8104613e-02  -2.1154272e-02  -5.9170078e-02  -4.5831428e-02   4.9825438e-02   5.9360086e-02   9.4065419e-03  -3.4025612e-02   4.0760674e-02  -1.2467446e-01   5.4281139e-02  -2.5385465e-02  -7.7389450e-03  -4.0921322e-02  -4.1203267e-02   6.1964019e-02  -2.6999523e-02  -3.3469122e-02  -1.9452230e-01   1.4021238e-03   5.8410213e-02   2.0173404e-01   9.0224759e-03  -2.2328927e-02  -9.2705027e-02   1.4531920e-01   1.7931789e-01  -9.5137613e-02  -1.3357717e-02  -8.1758855e-02  -4.8976758e-02  -4.2777190e-02   2.4809337e-02  -8.1043908e-02  -3.6926919e-02  -1.5912153e-02  -1.3976164e-01  -1.9890540e-01   2.8264862e-02   2.9902508e-02  -1.9917461e-02   3.6419640e-02   9.9460153e-02  -1.3261774e-01  -2.8293405e-02  -9.7559817e-02  -4.8616054e-02  -1.4410426e-02  -8.9588330e-02  -5.3627761e-03   8.0506774e-02   1.9783835e-02  -7.1206485e-02  -4.4959638e-03  -1.4889005e-01  -1.1370594e-02  -2.4504654e-02  -5.4940688e-02   9.0829723e-02   1.9616287e-01   9.1180378e-02   4.7183967e-02   1.2266369e-01  -1.7681877e-02   8.0674858e-02  -3.6451628e-02   0.0000000e+00   8.6569217e-02   8.9270345e-02  -9.7503545e-02
   3.2955546e-02   1.6112891e-02  -4.5657361e-02   8.5477895e-02   2.6274175e-02   4.5824086e-02  -1.2558449e-01   7.2586107e-03  -7.4907544e-02   1.1315159e-01   1.2317023e-02  -2.7634122e-02  -1.1720282e-03   5.9330854e-02   3.1521581e-02   2.9050802e-02   2.1727706e-02  -5.6612121e-02   4.3253651e-02  -7.8372938e-03   1.0233856e-01   1.4517204e-01  -4.2599749e-02   2.2669348e-02   6.5743022e-02   1.4930298e-01  -7.2087887e-03   6.1451399e-02   3.6311982e-02   4.2949380e-02  -2.2563249e-03   5.9940838e-02   1.1951620e-02   7.0670683e-02   1.7888210e-01   3.8389986e-02  -1.7003449e-01   6.0341047e-02   1.5832424e-01  -6.6040217e-02  -1.2084247e-01  -2.7853419e-02  -1.6713831e-02  -2.0586447e-03  -2.2619277e-02  -7.6113399e-02  -2.5769160e-02   2.0514792e-02  -7.1081145e-03   2.5837854e-02  -4.4116461e-03   2.7300765e-02  -7.6972127e-02   1.2631296e-01   2.8630443e-02  -3.7329132e-02   1.0002171e-01  -2.4166554e-02   2.1699941e-02   1.9109212e-01  -4.8356548e-02  -7.4917201e-02  -7.4864846e-02   2.3118421e-02   7.6536818e-03  -3.8628443e-02  -6.9929671e-02  -2.3610819e-02   4.8857675e-02  -6.2460431e-02   2.1277191e-02  -8.1214958e-02   9.1883897e-02   4.7814734e-02  -3.1492162e-02  -7.7038382e-02  -1.2355529e-01   8.8225981e-03   7.4977700e-02  -2.7846232e-02  -5.7925476e-02   6.7289743e-02  -4.6063651e-02  -6.6017996e-02   1.0361456e-01   1.2445073e-01   8.6569217e-02   0.0000000e+00   4.3324258e-02   1.9024401e-02
   2.1405105e-02   8.7734837e-03  -8.5069129e-06   2.7436801e-02  -4.2147346e-02   5.9001463e-02  -5.2987564e-02   5.8242652e-04   3.8253266e-02   3.4073530e-02   7.6265640e-02   4.0988279e-03  -7.5151648e-02  -1.3063899e-02   1.8185896e-02   3.9161515e-03  -1.6764711e-02  -3.0004065e-02   5.1381929e-02  -1.2284571e-02   3.1994189e-02   4.3598191e-03   1.2342067e-03   3.8271612e-02  -6.4077496e-03   7.6061439e-03  -1.4669294e-02  -1.4955166e-02   2.6705263e-02  -8.9520626e-02  -3.1253838e-02  -2.8588470e-02  -6.0141722e-02   1.1075183e-02   7.5832621e-02  -7.6669623e-02  -2.9812408e-02   5.8420279e-05  -1.2005836e-01   2.7573476e-02   1.0399687e-02   5.6185240e-02   2.3654570e-02   1.2880455e-02  -5.6951923e-02   3.3370408e-02  -6.4070675e-05   7.0074198e-03  -9.1025739e-02  -1.0531879e-02   1.0943270e-02   3.5714106e-02   2.7889038e-02   5.6592836e-03   5.1929189e-02  -9.0227257e-03  -7.6373159e-04   2.8751363e-02   5.2667487e-02   1.6825070e-02   1.0943133e-01   2.4303290e-02   2.5635435e-02   2.7814674e-03   3.2038044e-02   2.3274513e-03   1.2921661e-02   1.5652156e-02   9.0225952e-03   2.9834008e-02   5.1492573e-02   6.3225104e-02   2.4433254e-02  -5.8931193e-02  -1.2278055e-02  -3.3873663e-02   4.6819070e-02  -3.2245502e-02  -3.4609465e-03  -2.6213402e-03  -3.8020720e-02   1.8535653e-02  -1.1067911e-02   8.1283131e-02   6.4328539e-02  -2.2273027e-02   8.9270345e-02   4.3324258e-02   0.0000000e+00   4.6969247e-03
   3.1116008e-02   6.8786973e-03   2.3061515e-02  -3.4939775e-02   5.3959935e-02   1.8785730e-02   2.9005568e-02  -1.8852987e-03   2.1648046e-02  -4.0397968e-02  -6.6761636e-02   1.4561071e-02   1.6994176e-03  -2.5990177e-03  -1.0522797e-02  -3.4915862e-02  -6.5670516e-02   3.4622412e-03  -1.7856172e-02   1.9316542e-02   2.0541305e-02   3.7507723e-03   3.8803717e-03  -8.7804118e-05   9.3193875e-02  -3.2013891e-02   7.3961941e-02   2.6905208e-02  -4.5501432e-03   7.1385373e-02   3.6862437e-02   4.0474566e-02  -5.9866163e-02   2.9361328e-02   1.1297110e-02   5.1959870e-02   2.7715979e-02   1.5838232e-02  -5.9945572e-02  -1.1236360e-02   3.6551835e-02  -1.6750766e-02  -7.5279193e-03  -3.7775599e-02   4.6954084e-02  -3.1836091e-02   4.6273125e-02   6.3783975e-03  -6.8628988e-02  -1.7961031e-02  -8.0427802e-03  -5.6584477e-02   2.0449979e-02   4.7387663e-04  -2.6765054e-02   2.0737596e-03   3.6445368e-02  -3.1105535e-02   3.5571208e-02   4.6625294e-02   2.4931502e-02  -4.9947451e-02  -4.8127221e-03   4.5542324e-02  -7.0867387e-03   3.9195237e-02  -2.0704867e-02   1.5692809e-02  -8.2616676e-03   1.1252282e-02   3.5239820e-02   1.0636302e-02  -7.1825765e-02   1.2499796e-02  -6.4510168e-02   6.2631760e-02  -1.1381681e-02  -1.0742437e-02   8.3055454e-03  -2.0752782e-02   1.4610000e-02   7.9991617e-03   3.1692512e-02   5.3254774e-02   4.4293666e-02   1.1268195e-01  -9.7503545e-02   1.9024401e-02   4.6969247e-03   0.0000000e+00
