# Supplementary material for: Autistic traits and individual brain differences: functional network efficiency reflects attentional and social impairments, structural nodal efficiencies index systemising and theory-of-mind skills
Source: Mol Autism. 2021 Jan 21;12:3. doi: 10.1186/s13229-020-00377-8 (PMC7818759; doi:10.1186/s13229-020-00377-8)
Supplement: Supplementary file 8 — Additional file 8. Connectivity matrices. Connection matrices and functional correlation matrices for each subject, as floating-point values in ASCII text format, and MATLAB code for producing these. [file 13229_2020_377_MOESM8_ESM.zip › Paul_Arora_et_al_data/Physiological/BBC/DTI_rsfMRI_ConnectivityMatrices/connectivity_matrices/Netmat_rsfMRI_aal90_subj17.txt]

   0.0000000e+00   8.4360610e-02   8.0909297e-03   9.9386421e-03   5.1629627e-02  -3.9362381e-02  -3.9843358e-02   1.0390318e-03   5.3815433e-02   2.1655032e-02   3.4580380e-03   1.5227813e-02   1.6566062e-02   1.8529135e-03  -1.2395216e-02   2.8656314e-02   5.8622892e-02   1.4155970e-02   4.1391634e-02   5.8450562e-02  -3.0522853e-02   6.3491198e-02   1.2215072e-02  -3.1611781e-03   4.2001906e-02  -7.5288819e-02  -4.1005085e-03  -4.3193511e-02   1.6989523e-02  -1.0860629e-02   6.7913720e-03  -3.8313961e-02  -1.5483718e-02  -3.7035461e-02  -8.5659875e-03  -3.1452745e-02   2.2034259e-02  -3.1847870e-02   2.1834157e-02   3.7773574e-02  -5.2723184e-02   1.5271707e-02  -1.8159486e-02  -2.6299465e-03   7.0326615e-02   7.9225988e-03  -2.2951941e-02  -1.0532959e-02  -5.1753591e-03   1.4282011e-02  -9.0300062e-06   3.9298239e-02  -1.9117303e-02  -4.9111480e-03   2.7950592e-02  -1.0179005e-01   1.9685940e-01   6.1895188e-02  -3.8477287e-02  -9.6989628e-03   2.2393250e-02  -2.9829897e-02   6.9719835e-02  -3.7555867e-03   5.2009090e-02  -2.6592102e-02  -1.0583934e-01  -5.5229791e-02   8.5565874e-02   1.8920256e-02  -2.5793799e-03  -7.2075433e-02   4.2440661e-02  -1.7604811e-02   1.6523120e-02   5.9802415e-02  -3.0243161e-02  -7.8122023e-03   1.5893211e-02  -2.1241137e-02   8.0390292e-03  -5.2456304e-03  -5.4154531e-02  -3.0288645e-02  -1.0431128e-02  -7.4230909e-03   1.1714998e-02  -4.5712346e-02  -7.3680143e-03  -1.4805926e-02
   8.4360610e-02   0.0000000e+00   2.0407352e-02   3.1170781e-02   2.3374117e-02  -1.7090157e-02  -3.3256804e-02   2.0147751e-02  -1.5538660e-02  -3.5088160e-02   4.0323361e-03   6.4923480e-02  -3.3815279e-02   1.0862164e-02  -5.1301514e-03  -4.2870073e-02   5.7886512e-02   8.2017243e-02   1.1413401e-01   5.9830624e-02  -8.0875027e-02  -4.6213446e-03  -4.9874429e-02  -8.8962712e-03  -2.1972168e-03   4.1782760e-02   5.9869816e-03   3.9590492e-02  -2.1553942e-02  -9.6614528e-03  -8.6690297e-02   3.4227179e-02   1.3208397e-02  -5.8188091e-02   1.1342258e-02  -4.9388222e-02   2.8084193e-02  -4.8135884e-02   4.6036168e-02   1.1064925e-02  -1.9523868e-02   1.2541142e-01  -2.0667156e-02  -1.3181663e-02   1.0513580e-01   2.8972101e-02  -5.8360167e-02   2.0756382e-02  -3.7614278e-02   3.3068179e-03  -4.6885229e-02  -5.3291341e-04  -3.4898812e-02   4.5347423e-02   4.6848703e-02  -3.9821253e-03   8.6041611e-02   2.2604979e-01  -6.8388371e-03   3.9497775e-02  -1.4804766e-02   2.4953169e-03  -1.2474420e-01   4.9508740e-02   3.0063381e-02  -1.7545447e-02  -4.4870979e-02  -9.3556111e-02   7.9693495e-02  -8.2136573e-02  -8.8736487e-03   2.5209732e-02  -6.1484614e-02   1.2335356e-02   5.0688853e-02   1.3381792e-02  -6.5709648e-02  -1.0554074e-01  -2.0139519e-02   2.4058716e-02  -5.0005685e-02   2.8322880e-02  -9.1513057e-02   2.5138066e-03  -1.3084358e-02   1.3470962e-02   1.9576310e-02   1.8786433e-03  -4.9395327e-02   9.3273650e-03
   8.0909297e-03   2.0407352e-02   0.0000000e+00   3.1171274e-02  -2.0742492e-02   1.4021035e-02   1.0475325e-01  -7.9002867e-03   5.7154419e-02   3.4731521e-02   2.6262480e-02   2.7282805e-02   9.6014677e-03  -8.8808064e-03  -9.1632445e-03  -1.3966236e-03  -2.4042876e-02  -2.9065938e-02   3.2737353e-02   3.0349702e-03  -3.6210910e-02  -4.7692425e-03   3.3323282e-02   3.2499191e-02   6.0238209e-02   2.4842361e-02  -4.6816926e-03   1.4118055e-02  -3.2845815e-03  -7.0442052e-02  -2.6978119e-03  -3.7484069e-02  -3.1615848e-02  -1.9871508e-02  -1.1560396e-03  -5.6193657e-02  -1.1086683e-02  -2.5792414e-02   2.5234838e-02   7.0228629e-02   9.1250110e-03   7.9997699e-02  -6.4878054e-03  -6.0324179e-02   5.0020241e-03  -1.1563361e-03   9.8009617e-03  -2.2652927e-02  -1.3810473e-03  -2.5780762e-02   1.5489366e-03   3.1706063e-02  -3.9648968e-02   2.4850740e-02   6.2110985e-03   1.6859670e-03  -1.4539928e-02  -2.0177441e-02   3.1602340e-02  -2.5140230e-02  -3.2396777e-02  -4.4469926e-02   2.8890707e-02  -1.1548289e-02   2.9416086e-02   3.7430716e-02   5.4187664e-02  -3.1082874e-02  -2.3060838e-02  -4.6477340e-02  -1.2907562e-02  -3.0729849e-02  -4.8632587e-02  -4.2322337e-02   4.0441780e-02   9.1453120e-02   2.1411837e-02   1.1378508e-02  -1.0341434e-02   6.5943796e-02  -1.8311540e-02   2.9755518e-02  -1.3026986e-02  -8.8962860e-02  -2.8310304e-02  -8.5438021e-04  -1.1132060e-01   6.1735781e-02  -4.7664263e-05  -9.3655442e-03
   9.9386421e-03   3.1170781e-02   3.1171274e-02   0.0000000e+00   3.4572974e-03   3.5758741e-02   3.7618433e-02   1.6072898e-01   2.5728040e-02   1.0797321e-01  -1.9584593e-02   2.0342391e-02  -1.8439313e-02   1.7527402e-02   1.8368886e-02  -4.3771976e-02  -8.7463376e-02   1.2952724e-02   2.4909168e-02   2.5069446e-02   2.9221753e-02  -5.0083225e-03  -2.3305189e-02   7.7851302e-02  -8.4435946e-02   4.9628870e-02  -2.2532265e-02   1.2594561e-02   2.4654204e-02   1.9349578e-02  -5.2877432e-02   5.2081041e-02   4.2762828e-02   2.1034131e-02   4.5930952e-02  -3.8418174e-02   3.8742324e-02   4.5327149e-02  -6.5532142e-03  -1.2279992e-02  -2.9817733e-02   5.6842283e-02  -2.5317056e-02  -5.2204900e-03  -1.5869935e-02  -6.7494702e-03  -5.3282250e-03   1.2807189e-02  -1.0063288e-02   2.6803561e-03   2.7625511e-02   4.4905504e-02   1.5472365e-02   3.2470514e-02   3.2594392e-02  -8.9986985e-04  -1.5634852e-02   1.1381954e-02   5.2893644e-04   4.4347261e-03  -4.2547260e-02   3.7170987e-02   6.7262537e-02   4.9119905e-03  -3.5194356e-02   2.4570781e-02  -4.5247155e-03  -7.5751117e-03  -1.0928292e-02  -4.7252433e-02   2.0739434e-02   6.0373185e-02  -6.7293254e-02   3.9703150e-02   5.7148489e-02   2.6260531e-02   1.4431137e-02  -4.8721625e-02  -2.6605048e-02   2.0357991e-02   9.2725409e-03  -5.1277478e-04  -8.4105315e-03  -1.9058662e-02  -2.5680861e-02  -3.8041269e-02   6.4923744e-03   2.9106117e-02   2.1890847e-02   1.0113345e-02
   5.1629627e-02   2.3374117e-02  -2.0742492e-02   3.4572974e-03   0.0000000e+00   3.4170564e-03  -5.4746539e-02  -2.7489501e-03   7.7001781e-02   3.3151338e-03  -2.0977854e-02  -2.0096239e-02  -6.8587777e-03  -2.2053170e-02   9.8792270e-02  -7.2143369e-03   1.6455055e-02  -4.4706339e-02   7.6926592e-02  -2.3111283e-03   5.7158127e-03  -5.9693191e-02   5.3493117e-02  -2.4075454e-02  -5.5122374e-03  -7.6655550e-03   8.3257083e-02   2.4959725e-02  -1.5865675e-02  -1.5016548e-02  -3.0857434e-03   6.3939532e-02  -9.7458621e-02  -1.3745617e-01   3.3520771e-02   7.1552485e-02  -4.7218023e-02   2.2782071e-02  -3.7734775e-02  -2.6364939e-02   3.3016540e-02   9.8109688e-03   5.2473882e-02  -2.6717911e-02   1.0103891e-01  -4.3640394e-02  -5.9445518e-02  -5.2447959e-02  -3.6845185e-03  -6.4779136e-03  -5.8854922e-03   7.4290365e-04   1.9473320e-02   1.1380902e-02   2.1025142e-02  -4.5717746e-02  -2.5964196e-02  -3.9460916e-03   1.8516413e-02   4.1128305e-02   3.0220941e-04  -1.7712915e-02   3.4031512e-02  -6.4576679e-02  -1.5424709e-02   1.4704126e-02   6.4676822e-02   1.2133556e-02   5.4988511e-02   3.7803752e-02  -5.4132550e-02   4.0614529e-02  -3.4551734e-02  -4.6218664e-02  -1.1024143e-01   1.0865932e-02  -6.1323951e-02   1.1768880e-01  -2.5015460e-02   4.8930355e-02   4.6134522e-02  -8.8281178e-02  -6.6769338e-03  -7.2381283e-02  -5.3058217e-02  -3.6510002e-02   1.1162032e-01  -2.0328123e-01  -3.4514044e-02   7.1883157e-02
  -3.9362381e-02  -1.7090157e-02   1.4021035e-02   3.5758741e-02   3.4170564e-03   0.0000000e+00   2.5948647e-03   6.3077855e-02   7.8653653e-02   5.0947806e-02   3.2670791e-02  -9.9539675e-03   3.0664119e-02  -2.0950083e-02   6.0645926e-02   4.1409585e-02   9.3259645e-03   5.4731477e-02   3.3488453e-02  -1.2415317e-02   7.3715862e-02   2.4282612e-01  -2.8060906e-03  -6.2926483e-02  -6.8189436e-02   5.1254156e-02   2.3993317e-02   2.3345879e-01   7.5813264e-03   1.0841225e-02  -3.4670547e-02  -6.9329970e-02   8.3369179e-03   6.7550760e-03   4.3423819e-02   2.2319022e-03   4.8285854e-03   1.3191811e-03  -1.2657680e-02   6.9605307e-03  -1.1619629e-01  -1.3702711e-01   1.5416929e-02  -6.0631255e-02   6.9576041e-03  -1.7185051e-02   1.7089031e-02  -5.3741817e-02  -4.1093320e-02   9.6313911e-03   3.4071571e-03   2.4116918e-02   2.1025981e-02  -4.1571034e-02  -5.5319828e-02   8.9116346e-02  -3.9766219e-02   5.8009350e-02  -1.2099437e-02   3.5743681e-03   3.3953061e-03   4.2213988e-02   3.3808297e-03  -4.0244733e-02  -3.3839414e-02  -1.4702941e-02  -1.1922221e-02   3.6350726e-02  -6.4814509e-02  -2.7882178e-02   4.6964066e-02   2.0068254e-02   6.2714205e-02  -5.1741272e-02   4.8151929e-02  -5.9432037e-02   2.7351963e-02  -1.2601414e-01   1.2724603e-02  -1.9999673e-02  -2.6664725e-02  -5.6077124e-02  -3.3412496e-02   9.0937131e-04  -1.8137012e-02  -3.2234963e-02   1.0181955e-03  -1.1997751e-02   1.3468427e-02   1.1774694e-03
  -3.9843358e-02  -3.3256804e-02   1.0475325e-01   3.7618433e-02  -5.4746539e-02   2.5948647e-03   0.0000000e+00   4.4251643e-02   7.6585503e-02   7.4487965e-02   4.2593428e-02  -1.8873760e-02   5.7261024e-02  -2.9839481e-02   1.5046593e-02  -4.2467610e-02  -6.1828876e-02  -4.0348627e-02   7.9743298e-02   8.7280419e-03  -2.1159663e-02  -7.1265521e-03   1.8137417e-02   2.6483628e-04   1.2031324e-01   8.8059121e-02  -4.4424849e-02  -8.9836974e-02   9.5940011e-03  -3.4055957e-02  -6.0991967e-03  -4.3706779e-02   5.0506889e-02  -9.4062728e-02  -1.0639290e-01  -1.5130086e-02  -1.2427708e-02  -1.5645558e-02   1.6893809e-05  -3.9359141e-02  -1.1037334e-01   1.8101593e-04   6.0159146e-03  -3.6109388e-02  -6.4788616e-02   8.2685929e-03   7.6363751e-02  -5.3110273e-02  -3.7082998e-02  -4.3625347e-02  -2.9031692e-02   2.1792737e-03  -5.9451571e-02   1.2454687e-01  -4.3380074e-03   4.3167289e-02  -7.3421649e-02  -4.5324487e-02  -1.0226402e-02  -7.1939959e-03  -3.7746181e-03   8.1796234e-03  -4.1141978e-03  -3.2487760e-02  -4.6568759e-03   3.1371713e-02   3.5968032e-02  -1.4985020e-02  -6.2866750e-02   6.1784524e-02   4.0970458e-02   1.1747454e-04  -1.2740932e-02   2.5453670e-03  -7.3593944e-02   4.6388292e-02  -3.5758642e-02  -4.6368483e-02  -4.0939267e-02   4.0800016e-02   3.1676384e-03   6.5516424e-02  -5.4697805e-03  -5.9870890e-02   1.4792595e-02   1.3722435e-02  -7.1638454e-02  -9.5946965e-03  -1.9762139e-02   6.3120391e-03
   1.0390318e-03   2.0147751e-02  -7.9002867e-03   1.6072898e-01  -2.7489501e-03   6.3077855e-02   4.4251643e-02   0.0000000e+00  -4.5177077e-03   1.6059265e-01  -2.4413031e-02   1.2081073e-01  -1.9059317e-02   9.8055866e-02   1.1950609e-02  -7.0803393e-02  -9.1753023e-02   5.1094128e-02  -3.1536800e-02   9.7447664e-02   4.3921757e-02  -1.0792462e-01  -2.3329959e-03   2.5069633e-02  -3.8586182e-02   1.6041630e-02   1.4856320e-02   2.6261540e-02  -1.4537534e-02   3.9336279e-02  -9.5037397e-02  -9.7716491e-02   1.1728043e-02   3.6486316e-02   4.6614809e-02  -5.8695254e-02  -2.4853161e-02   4.4137831e-02  -1.2969619e-02  -1.2357244e-01  -9.3635963e-02   2.0241969e-02  -5.8152909e-02  -5.6203703e-02   9.5255764e-03  -1.9196276e-02   1.8804674e-02   6.8660331e-02  -2.6986073e-02  -1.4256285e-02   1.0649128e-02   5.9698646e-02   2.7336604e-02   2.2849496e-02   3.9596869e-02   3.0245770e-02  -2.8701347e-02  -3.9347441e-02  -3.4918504e-02  -4.8390718e-02   4.0023652e-03   4.2601418e-02   3.8524757e-02  -7.7425287e-03  -6.2860627e-02   4.8737953e-02  -3.7142950e-02  -9.9617985e-05  -3.4868677e-02   2.0317274e-02  -2.6433723e-03   4.5764349e-02  -3.1407364e-02  -5.6732844e-02   8.0581164e-02   4.4664165e-02   6.1151476e-02  -1.2114339e-01  -1.8798299e-02   2.0904212e-02   3.0695617e-02  -1.6558371e-02   3.8152263e-02   3.2239767e-02  -5.7126796e-02  -5.7487352e-02   6.9668048e-02  -8.5961305e-02   3.1083933e-02   4.1481140e-02
   5.3815433e-02  -1.5538660e-02   5.7154419e-02   2.5728040e-02   7.7001781e-02   7.8653653e-02   7.6585503e-02  -4.5177077e-03   0.0000000e+00   1.4581355e-01   3.7352161e-02  -5.9104416e-02   1.9855287e-02  -3.5656647e-02   9.8546706e-02  -3.8213818e-03   6.3289262e-02  -6.5904593e-02  -3.1207706e-02   5.1007387e-02   1.5440201e-02   2.0189386e-01   1.7708924e-02   1.4177446e-02  -5.7914248e-03   3.2457422e-02   7.9276020e-03   1.6598949e-01   4.1926318e-02  -1.1284553e-01   5.3522629e-02  -3.7919003e-02   1.2880582e-02  -8.2533211e-02  -1.2453958e-01  -3.1241685e-03  -1.3667110e-02   1.8284756e-02  -4.0100703e-02  -4.5962202e-02  -3.8431115e-03   4.9378381e-02  -3.5184485e-02  -5.6997150e-02   5.6493524e-02   3.7650310e-02   2.4238961e-02  -1.7470969e-02   7.1365145e-02  -5.6337942e-02  -3.4512948e-02  -2.4812061e-02  -9.8982271e-02  -4.9559576e-03  -4.7854549e-02  -1.8861696e-02   1.0637362e-02  -2.3554489e-02   2.9251000e-02  -6.3864853e-03   7.8719680e-02  -1.7802245e-03  -7.5778459e-02   2.8063071e-02   2.7442985e-02   2.8050982e-02  -1.5541352e-02   2.6731264e-02  -1.3631257e-02   5.1592943e-02  -3.1492591e-03  -8.2948363e-03  -5.7222518e-02   3.1398997e-02  -1.0791201e-01  -8.2003888e-02  -7.5397591e-02  -1.6230314e-02   1.2606655e-03  -7.7712705e-02  -2.6746049e-02   6.3142355e-02   3.9668418e-02  -9.8700112e-02   4.5760439e-02   8.1576854e-02  -8.5404953e-02   3.1125003e-02   1.0072866e-02   3.9605593e-03
   2.1655032e-02  -3.5088160e-02   3.4731521e-02   1.0797321e-01   3.3151338e-03   5.0947806e-02   7.4487965e-02   1.6059265e-01   1.4581355e-01   0.0000000e+00  -7.8765129e-02   2.9109565e-02   3.6785394e-03   8.1766572e-02  -8.9923310e-03  -9.0644729e-03   5.1797468e-02  -3.0611772e-02   1.4729244e-02   3.6314543e-02   5.2355098e-02   1.0594246e-01   1.0960877e-02   3.6068513e-02   6.2026800e-02  -8.0928444e-02  -2.9449506e-02   5.6291874e-02   1.0421345e-02  -7.3644484e-02   4.9570895e-02   2.1930414e-02  -1.5774537e-02  -1.2643176e-02  -5.1877942e-02   1.2076237e-01  -3.5628832e-02   3.0871091e-02  -1.1428197e-01  -4.3017559e-02   1.8554262e-02  -1.1337559e-01  -3.1755578e-02   7.7677365e-03  -1.5955458e-02   7.5874643e-02  -1.9543717e-03  -8.1014617e-02   7.4633623e-02  -2.0948400e-02   5.2149554e-02   3.0763621e-02   3.0675525e-02  -6.8951315e-02  -1.9177729e-02   3.1097533e-02   1.1398700e-02  -2.8875547e-02  -1.3963026e-02   2.1416844e-02  -5.1107036e-02   7.2204024e-02  -2.3310829e-02  -6.6912057e-02   6.5233179e-03   1.2507786e-01  -2.3066989e-02  -5.0060717e-02  -6.6545384e-02  -4.4758657e-02  -8.2684807e-02   8.4395091e-02   9.0193071e-02   5.7401616e-02   7.8108048e-02  -9.5786358e-02   5.2453036e-02  -1.1422062e-01   1.9056599e-02   9.1811158e-03   4.0716098e-02  -3.0349254e-02   6.7138670e-02  -3.2403681e-02  -2.2849783e-02  -3.7240677e-02  -8.4146640e-02  -7.3220134e-02   5.7303938e-02  -2.2317462e-02
   3.4580380e-03   4.0323361e-03   2.6262480e-02  -1.9584593e-02  -2.0977854e-02   3.2670791e-02   4.2593428e-02  -2.4413031e-02   3.7352161e-02  -7.8765129e-02   0.0000000e+00   2.3688542e-02   1.8902176e-01   1.2415593e-02   3.4374448e-02  -4.3262238e-02   1.0777954e-01  -3.7888775e-02  -3.4407954e-02  -3.3881175e-02   9.8685642e-02  -2.6635262e-02   4.6147744e-02  -9.5273653e-02   1.4397780e-03  -2.8874113e-02  -3.2195002e-02  -3.2825704e-02   8.8446420e-02   8.3882821e-02  -7.9701105e-03  -1.3388943e-01   1.5574402e-03  -1.1548862e-02   6.8672186e-03   2.1220366e-02  -6.9090122e-02   1.7857473e-02   3.2854676e-02   2.1947452e-02   3.3288012e-02  -1.6018067e-02  -3.7998535e-02  -3.4898423e-02  -2.1395447e-02  -1.1810062e-02   4.0676785e-02  -7.1656292e-02  -6.2873588e-03   2.4413473e-02  -8.9246944e-03   7.3297093e-03  -4.6686014e-02   7.3123671e-02   4.5258460e-02   2.8369007e-02  -7.7453561e-03  -4.2915724e-03   8.8669694e-03   4.5022132e-03   9.2006001e-02  -1.1610195e-02   6.5102387e-02   8.2421194e-02  -5.5425821e-02  -5.9304656e-02  -1.4413799e-01  -4.2047824e-02   3.5038089e-02  -7.9885511e-03   2.2275779e-02  -1.9732011e-02   4.9423894e-03  -1.3686466e-02   5.6627802e-02   2.3078275e-02   1.4497195e-02  -4.5379675e-02   3.9996541e-02  -5.7527039e-02   1.0050728e-02   7.0569209e-03   7.7519288e-02   6.0931570e-02  -3.8353909e-02  -1.0845643e-02  -1.1782894e-01   8.4021208e-02   9.4195304e-02   2.3091196e-03
   1.5227813e-02   6.4923480e-02   2.7282805e-02   2.0342391e-02  -2.0096239e-02  -9.9539675e-03  -1.8873760e-02   1.2081073e-01  -5.9104416e-02   2.9109565e-02   2.3688542e-02   0.0000000e+00   2.7045671e-02   2.5225465e-01  -1.0258028e-02   1.0664587e-01  -1.4312206e-02   1.5357464e-01  -2.8620663e-02   1.2636709e-03  -1.2210810e-02  -1.1175625e-01  -4.7387956e-02   2.4732395e-02  -1.5608312e-02  -8.6661889e-04   6.2108136e-02   1.7573865e-02  -5.0636874e-02   1.4962260e-01  -6.9965221e-02  -2.4015858e-02  -9.4191992e-03   3.0174237e-03  -3.3369198e-02  -5.5002448e-02  -6.3648424e-02   2.7041724e-02   1.3395496e-01   4.8529639e-02  -2.0672179e-02  -8.5227362e-02   3.9667246e-02  -2.8500383e-02  -8.2329049e-02  -8.6059443e-02  -9.6237060e-02  -5.3550883e-02   6.4366432e-02  -1.2756112e-02   1.1694817e-02  -2.2592481e-02  -1.2311175e-02  -4.5812028e-02   4.8878255e-02   5.4112275e-02   1.1312768e-02  -5.5258037e-02   2.6504322e-02   1.0509427e-02   3.5264980e-02  -3.5869803e-03   8.5505812e-03   3.0395490e-02   6.2973384e-02  -1.1052037e-02  -6.3463023e-03  -9.9478980e-02   9.1224558e-02   6.5680312e-02  -8.7215466e-03   9.0274865e-02  -7.7291373e-02  -2.9288987e-02  -1.5916853e-02   6.8823124e-03  -8.7835680e-02   1.9429654e-02   1.2100187e-01  -1.7987834e-02  -2.1969971e-02  -2.0507302e-02  -8.0700520e-03   5.3516239e-02  -8.2187199e-02   3.3167133e-03  -7.3009797e-02  -4.2458493e-02   1.3926941e-02   4.0197085e-02
   1.6566062e-02  -3.3815279e-02   9.6014677e-03  -1.8439313e-02  -6.8587777e-03   3.0664119e-02   5.7261024e-02  -1.9059317e-02   1.9855287e-02   3.6785394e-03   1.8902176e-01   2.7045671e-02   0.0000000e+00   8.9158521e-02   7.6188388e-02   1.9310684e-02  -1.6753713e-02  -8.2062348e-03  -2.7890993e-02  -1.1780701e-02   8.1212604e-03  -2.2174012e-02   2.8789522e-02  -7.8086540e-02   1.4538910e-02  -3.5359262e-02  -5.0556150e-02  -3.8551356e-02   8.1690270e-02   3.5774768e-02  -5.3715292e-02  -3.6979918e-02   7.0068068e-02  -1.6927695e-01   5.5301227e-02  -8.2013512e-02  -1.8508064e-02   5.0791331e-03  -1.3169625e-02   2.8512448e-02   4.1392607e-02   1.1803147e-02   8.3427243e-02   4.4936360e-02  -6.3139428e-02   1.0841377e-03  -4.2650990e-02  -8.4139232e-02  -2.2755257e-02   4.4561345e-02   3.3808034e-02   2.7253423e-02  -5.1797345e-02  -4.0236136e-03   7.4927565e-03  -1.0212739e-02  -5.5723338e-02  -2.2342638e-02  -5.2645982e-02  -2.7586255e-02  -4.3101713e-02  -7.5302989e-02  -1.1265653e-01   1.9367104e-02   1.5545782e-02  -6.1551379e-02  -7.6419251e-02  -9.1798109e-03   3.2816122e-03  -1.0565422e-02   3.7413098e-02   2.2609672e-02  -9.1700278e-03  -1.6185394e-02  -9.4197536e-02   7.1408426e-02   2.8635712e-02  -8.7145334e-02  -5.3979143e-02   1.2892590e-02   8.4312799e-03  -9.7275283e-02   9.8123058e-02   2.0520401e-02   9.3425309e-02  -2.5650288e-02  -5.1547661e-02  -1.0641731e-03   4.4076652e-02  -1.3892625e-02
   1.8529135e-03   1.0862164e-02  -8.8808064e-03   1.7527402e-02  -2.2053170e-02  -2.0950083e-02  -2.9839481e-02   9.8055866e-02  -3.5656647e-02   8.1766572e-02   1.2415593e-02   2.5225465e-01   8.9158521e-02   0.0000000e+00  -1.3799358e-02   4.2411694e-02   3.4303940e-02  -2.5953386e-02  -1.8407391e-02   7.9132271e-03   2.1549389e-02   3.3619524e-02  -7.8615410e-03  -8.8935250e-03  -1.6107113e-01  -1.7520510e-01  -4.2431895e-02   2.9214044e-02   1.5854363e-02   5.3566412e-02  -5.9061358e-03   6.9700209e-03  -1.4855605e-01  -9.5963006e-03  -1.0356942e-02  -1.7028168e-02  -1.3972710e-02  -3.6083452e-02   3.0928005e-02  -1.6764518e-04  -9.1777109e-02  -5.4688476e-02   5.5957500e-02  -7.6109042e-03   5.9608439e-02  -1.9802918e-05  -8.6512766e-03  -4.4063652e-02  -2.3255338e-02   1.6697696e-02  -2.0381714e-02  -6.1916457e-02  -1.2081769e-01  -3.9048419e-02   6.7477863e-02   2.5610298e-02  -6.3125224e-02  -6.6574861e-02  -9.8949892e-03   3.4737918e-02  -1.4659247e-02   5.2106210e-02  -4.8652120e-02  -7.1937861e-03   3.4176918e-02   1.4827033e-01  -7.6749818e-02  -4.1754485e-02   4.2668936e-02   7.1805516e-02   3.2246649e-02   4.7948318e-02   2.5243092e-02  -4.1387928e-02  -1.7095619e-02   4.3550940e-04   3.0005035e-02  -2.1176181e-02  -6.6782424e-02  -4.3182340e-02   5.2146240e-02  -2.3755436e-02   2.1983809e-02   4.4337006e-02  -2.9905105e-02   5.3430809e-02   1.0236480e-01   2.1016942e-02  -3.4323473e-02   7.9071988e-02
  -1.2395216e-02  -5.1301514e-03  -9.1632445e-03   1.8368886e-02   9.8792270e-02   6.0645926e-02   1.5046593e-02   1.1950609e-02   9.8546706e-02  -8.9923310e-03   3.4374448e-02  -1.0258028e-02   7.6188388e-02  -1.3799358e-02   0.0000000e+00   1.1947392e-01  -1.0462266e-01   7.3274510e-03   7.4221461e-02   3.4729854e-02   9.6189854e-02  -4.9361360e-02   6.0118056e-02   2.9114630e-02   3.1387703e-02   6.6307144e-02   1.0868278e-01   8.8763944e-02   7.5977302e-02   6.4123993e-02   4.9740993e-02   7.4801062e-02  -2.9347891e-02  -9.0090336e-02  -3.5467967e-02  -7.1897738e-02   5.9916804e-02  -2.1058246e-02  -1.7146721e-02  -9.3759878e-02  -3.3102546e-02  -1.0160951e-01   4.4559182e-03  -1.6982594e-02  -3.2144364e-02   8.1281219e-02   6.6052909e-02  -9.7084119e-03   2.5333155e-02  -6.8520403e-03   3.8996755e-02   1.2666445e-02  -1.1384111e-01  -2.9893939e-02   7.6221868e-02   5.9985456e-02  -8.2256198e-02   3.6512533e-02   2.4253311e-02  -5.0351427e-03   4.8107071e-02   4.6212334e-02   7.7361980e-02   2.1568032e-02   4.9410524e-03  -1.6458514e-02  -1.0680196e-01   6.9771875e-02   4.0028575e-02   7.5024295e-02   4.4728153e-02  -3.8894894e-02  -7.5554793e-02   3.7854601e-02  -1.2079364e-01   5.9029019e-02  -3.4781205e-02   1.6878255e-02  -7.2405504e-02   3.5105428e-02  -6.7117417e-02   3.9871057e-02   1.2993977e-01  -1.3182589e-02  -1.7315875e-03   1.4868358e-02   7.6750264e-02   4.6705464e-02  -4.3025965e-02   9.4191919e-02
   2.8656314e-02  -4.2870073e-02  -1.3966236e-03  -4.3771976e-02  -7.2143369e-03   4.1409585e-02  -4.2467610e-02  -7.0803393e-02  -3.8213818e-03  -9.0644729e-03  -4.3262238e-02   1.0664587e-01   1.9310684e-02   4.2411694e-02   1.1947392e-01   0.0000000e+00  -2.4850818e-02  -6.0708318e-02  -1.8149709e-02   3.0813926e-02   3.0765657e-02   1.3769028e-02  -1.3314609e-02   1.2694025e-01   6.9991747e-02   3.2385623e-02   5.5900635e-02   4.2081597e-03  -1.4518345e-02   5.6509293e-02  -4.7915022e-02   4.0117552e-02  -6.6597890e-02   1.1153867e-02   6.0744903e-03  -3.4521928e-02   1.4235159e-02  -5.2350380e-02  -5.5718247e-02   4.7151307e-02  -4.5266032e-02   1.5122799e-02  -8.7904941e-03   3.1272337e-02  -4.3175286e-02  -4.9946108e-02  -1.0071347e-03  -2.2410239e-02  -1.9071979e-02  -8.7358072e-03   4.0702370e-02  -2.5508927e-03  -2.5377238e-02  -9.2165832e-02  -4.3211844e-02   4.9596680e-02   3.0395565e-02   1.5025494e-02  -1.0780106e-01   1.4639693e-02  -6.5912784e-03  -2.4540527e-02   4.8522537e-02   2.5755515e-02   6.3446952e-02  -1.7097144e-02  -9.8180927e-02  -3.8203447e-02   4.8921280e-03   1.0150468e-01   8.0511973e-02   4.2443668e-02  -1.0388956e-01  -2.5691756e-02  -3.9383611e-02   7.6548346e-02  -6.6396912e-04  -5.1558987e-02   1.5171524e-02   3.9437354e-02  -6.8327606e-02  -2.1565326e-02   8.4444466e-02   1.2572455e-01   2.5938490e-03  -1.8461372e-02  -5.8171882e-02  -1.0681575e-01   3.6154728e-03  -1.4644282e-02
   5.8622892e-02   5.7886512e-02  -2.4042876e-02  -8.7463376e-02   1.6455055e-02   9.3259645e-03  -6.1828876e-02  -9.1753023e-02   6.3289262e-02   5.1797468e-02   1.0777954e-01  -1.4312206e-02  -1.6753713e-02   3.4303940e-02  -1.0462266e-01  -2.4850818e-02   0.0000000e+00   6.0135110e-02   5.0084291e-02  -8.2629683e-02  -5.2288582e-02   4.8006526e-02  -3.8093351e-02  -2.3227067e-02   3.6795458e-02   2.9808251e-02  -1.7089724e-02   1.3217410e-01   9.9972953e-02  -9.5266017e-02  -1.8134721e-02   2.9026325e-02  -4.2525553e-02  -2.0319283e-02  -5.8905182e-02  -5.6424440e-02  -1.8741215e-03  -2.4116662e-02   1.7307883e-02  -1.1968171e-01  -9.5483232e-02   7.1788595e-02   4.1665062e-03  -2.8876281e-02  -4.8834402e-02   4.2342499e-02   5.8259504e-02  -7.2412986e-02  -7.4675871e-02   8.3773442e-03   1.7258733e-02  -4.7733550e-02  -4.8344366e-02   2.3310932e-02  -1.9387060e-02   2.3225207e-02   1.4847885e-01   5.2122272e-02  -5.5836766e-03   1.0132383e-02   2.3143223e-02  -3.5634254e-02   1.2168743e-02  -8.6452678e-02  -1.1944483e-01   8.1657074e-02   2.2568853e-02   1.0386692e-03   1.0400732e-01  -7.2266431e-03  -7.4547013e-02  -1.2210998e-01  -7.1184576e-02   4.6905732e-02  -3.0178769e-02   4.6071195e-02  -4.2753259e-02  -3.4523208e-03   2.6150961e-01   1.0930574e-01   1.9735861e-01  -1.1973388e-02  -3.3284225e-03   2.8039938e-02  -1.0605950e-02  -1.0348120e-02  -1.0729213e-01   1.9059460e-03   2.6309930e-02  -1.2425580e-02
   1.4155970e-02   8.2017243e-02  -2.9065938e-02   1.2952724e-02  -4.4706339e-02   5.4731477e-02  -4.0348627e-02   5.1094128e-02  -6.5904593e-02  -3.0611772e-02  -3.7888775e-02   1.5357464e-01  -8.2062348e-03  -2.5953386e-02   7.3274510e-03  -6.0708318e-02   6.0135110e-02   0.0000000e+00   1.3653901e-02   3.5928069e-02   3.9648506e-02  -2.7360963e-02   1.0655185e-02   4.3297333e-02  -5.9480845e-02   9.2361310e-02  -2.3249270e-03   2.5078483e-02   3.9725883e-02   5.1485096e-02  -5.8148136e-02  -9.6631051e-03   6.5240349e-02   2.0251674e-02  -4.2858398e-02   5.5042384e-02  -8.6783994e-02   8.7658015e-02  -1.6544388e-02   9.4867429e-02   4.1541647e-02  -3.8589947e-02  -8.1584983e-03   3.5448491e-02  -1.0582841e-01  -4.7652172e-03  -4.0226572e-02  -5.5511179e-02   3.6781427e-02  -6.0099852e-02  -2.3479518e-02  -2.8514856e-02   2.9156176e-02   1.3837042e-02   7.7940387e-02   8.0847795e-02   1.2027657e-01   2.0339791e-01   4.5084385e-02   7.1706353e-02  -2.9138581e-02  -2.9767321e-02   1.0598231e-02   9.3952423e-02   2.9530579e-02  -1.0294466e-01  -1.0369277e-02  -6.0243533e-02   1.1777885e-01   7.0741628e-02  -4.2662155e-02   3.7638251e-02   4.2645604e-02  -4.0385941e-02  -1.5080705e-01  -3.8940292e-03   1.0435484e-02   9.7502366e-02   9.1838113e-02   3.0434775e-01   5.2215630e-02   1.3294322e-01  -8.7015344e-02  -1.2661438e-01   1.1930563e-02  -4.6368943e-02   1.2462576e-03  -2.0412976e-02  -2.3928497e-02   2.3623766e-02
   4.1391634e-02   1.1413401e-01   3.2737353e-02   2.4909168e-02   7.6926592e-02   3.3488453e-02   7.9743298e-02  -3.1536800e-02  -3.1207706e-02   1.4729244e-02  -3.4407954e-02  -2.8620663e-02  -2.7890993e-02  -1.8407391e-02   7.4221461e-02  -1.8149709e-02   5.0084291e-02   1.3653901e-02   0.0000000e+00   1.3941255e-01   3.4549709e-02   1.3513979e-02   4.6093069e-02   2.4524135e-02  -2.8239597e-02  -5.8079240e-02   3.0073499e-03   2.0789667e-02  -1.7665784e-02   1.3188345e-02   2.1290672e-02   1.5287361e-02   2.4125565e-01  -1.3135772e-01  -8.7365940e-02   4.2875627e-02   3.9236628e-02   1.1377216e-02  -1.0735157e-01   2.6593022e-02   3.5380386e-02   3.5663801e-02   4.2570632e-02  -2.4155920e-02  -9.7526361e-02   7.6940401e-02   3.4241705e-02  -1.0479448e-01  -9.6668041e-02  -6.6367267e-02   1.1340945e-02   9.3894047e-03  -2.3902432e-02   3.1671676e-02   1.8149962e-02  -4.1452506e-02  -5.4352259e-02  -2.3727462e-02   4.3430951e-02  -7.5009644e-03  -4.5361584e-02  -2.0212097e-02   3.1691046e-02  -5.3210597e-02  -6.7997532e-02  -1.4019630e-01  -5.0124541e-02  -1.9081355e-02   7.4304457e-02  -7.3766841e-03  -3.3415205e-02   8.6579360e-02  -2.8336710e-02   5.3373628e-02   8.5791436e-02   6.2335453e-02   1.0323455e-02  -7.6526890e-03   8.4835182e-02  -2.0286833e-03   3.5715761e-02   2.7474642e-02  -4.5543572e-02   1.2863323e-01  -8.7794744e-02  -1.5163873e-03   4.6636240e-03  -3.5579540e-05  -9.8676735e-02  -1.4931739e-02
   5.8450562e-02   5.9830624e-02   3.0349702e-03   2.5069446e-02  -2.3111283e-03  -1.2415317e-02   8.7280419e-03   9.7447664e-02   5.1007387e-02   3.6314543e-02  -3.3881175e-02   1.2636709e-03  -1.1780701e-02   7.9132271e-03   3.4729854e-02   3.0813926e-02  -8.2629683e-02   3.5928069e-02   1.3941255e-01   0.0000000e+00  -7.6680367e-02   2.8781190e-02   4.9186352e-02  -5.0306344e-02   8.3145285e-02  -1.7107093e-01   3.5047039e-03  -5.0624359e-02  -7.7301525e-02   6.7389002e-02   7.7416531e-02  -1.2798705e-01   8.1977396e-02   1.6644409e-01  -1.7767361e-01  -2.0560914e-02   4.3919832e-03   1.9950203e-02   8.1844272e-02  -3.5947674e-02   1.5884321e-02  -4.2820030e-02  -5.9317499e-02  -2.6210479e-02  -7.1297977e-02   2.2758363e-03   4.2151690e-02  -6.4391036e-02  -8.2729318e-02  -4.4328683e-02  -2.6403679e-02  -1.3332266e-03  -2.7274110e-02  -6.0967968e-03  -4.2851132e-02  -1.2406830e-03   5.0552669e-02   4.4699604e-02  -7.2034728e-02  -6.8849785e-02  -7.0556635e-02  -1.2524766e-01   1.8782897e-02   2.2106940e-02  -7.9851348e-03  -4.9080358e-02  -2.9782138e-03   1.2623476e-01   1.2703915e-02   1.6169699e-01  -3.0389678e-02  -6.3397588e-02  -1.0810509e-01  -4.4662676e-02   3.4183189e-02   8.4892464e-02   2.8072875e-02   3.3758219e-03   4.7380709e-02  -3.9563900e-03  -2.6849399e-02   2.3789571e-02  -3.7370967e-02   5.8851127e-02   3.4212698e-02   7.1246479e-02   1.8921196e-02  -1.8961774e-03  -1.5168342e-02   2.7954455e-03
  -3.0522853e-02  -8.0875027e-02  -3.6210910e-02   2.9221753e-02   5.7158127e-03   7.3715862e-02  -2.1159663e-02   4.3921757e-02   1.5440201e-02   5.2355098e-02   9.8685642e-02  -1.2210810e-02   8.1212604e-03   2.1549389e-02   9.6189854e-02   3.0765657e-02  -5.2288582e-02   3.9648506e-02   3.4549709e-02  -7.6680367e-02   0.0000000e+00   1.7616228e-01  -7.0152204e-02   3.0353414e-02   2.6082421e-01  -5.9200224e-02   1.1313280e-01   1.4206395e-01   6.3187124e-02   1.1267418e-01  -8.9999912e-02  -3.8974455e-02  -2.1273470e-02  -1.4501761e-02   8.8547436e-02   3.0177176e-02   1.0916039e-01  -1.0627234e-03  -3.0463913e-02  -8.9897571e-02  -2.1381729e-02   2.5638473e-01  -8.4686016e-02   1.1379428e-01  -5.7403403e-02   1.0755819e-01   6.2471622e-03   4.3619594e-02  -2.4245254e-02   5.0605859e-02   1.2141816e-02  -2.3376743e-02   4.1669759e-02   1.5529402e-02  -1.1010214e-01  -7.2063866e-02   3.0049858e-02  -3.2135118e-02   2.4567605e-02   2.2186597e-02   6.5145240e-02  -4.9264841e-02  -3.6747621e-03  -5.2003405e-02  -5.4056878e-02   9.1594246e-03   1.2795248e-01  -1.1444517e-01   1.3781551e-01   1.1203774e-02   1.5076750e-01  -3.0379639e-02   6.9965128e-02   1.1809943e-01   5.6860725e-02   6.8330072e-03  -7.7119800e-02  -5.0387683e-02  -1.0082390e-01  -1.0192055e-02  -9.8300561e-02   3.8438799e-03   5.2907722e-02  -5.4787474e-02  -2.5171948e-02  -4.1690195e-02   8.8613455e-02   3.8580681e-02   8.6529517e-02   6.6853374e-02
   6.3491198e-02  -4.6213446e-03  -4.7692425e-03  -5.0083225e-03  -5.9693191e-02   2.4282612e-01  -7.1265521e-03  -1.0792462e-01   2.0189386e-01   1.0594246e-01  -2.6635262e-02  -1.1175625e-01  -2.2174012e-02   3.3619524e-02  -4.9361360e-02   1.3769028e-02   4.8006526e-02  -2.7360963e-02   1.3513979e-02   2.8781190e-02   1.7616228e-01   0.0000000e+00  -9.5190281e-02  -7.9474698e-02  -5.6933132e-02   5.2604146e-02   4.3402265e-02   2.4046688e-01  -4.5197214e-02   4.6662765e-02   5.5813602e-02   6.1678090e-03   6.5363380e-02   9.4972471e-02  -3.6474886e-02   3.8722631e-02   4.4112910e-02  -1.1677578e-01   7.7701793e-02   1.3117425e-01   1.4088562e-01  -1.9667943e-01  -2.3410830e-02  -1.0518577e-01   5.2526976e-02  -1.6707048e-01  -5.0844442e-02   7.3512433e-02  -1.4435894e-02   5.5587735e-02  -6.6464973e-02   8.4039466e-02  -3.5120882e-02   3.3083329e-02   5.7483888e-02   4.2952706e-02   8.4359255e-02   6.8676112e-02   2.3351348e-02   1.4155586e-01  -1.0728272e-02  -3.4797046e-02  -6.1916184e-02   1.0327478e-01  -9.7383809e-02   3.4812330e-02  -1.1168079e-03   3.8657915e-02   2.4124799e-02  -5.8630998e-02   3.1223265e-02   1.1223535e-01   6.6363789e-03  -8.8339443e-02   9.7240005e-02   1.4489404e-01   1.4828963e-01   6.7499114e-02  -3.0911667e-02  -3.8559583e-02   6.9265790e-03   4.4401244e-02  -7.0756729e-02   6.3188796e-02  -9.4164166e-02   5.2274653e-02   2.1726853e-02   3.7092949e-03  -3.7051117e-02  -1.9395824e-02
   1.2215072e-02  -4.9874429e-02   3.3323282e-02  -2.3305189e-02   5.3493117e-02  -2.8060906e-03   1.8137417e-02  -2.3329959e-03   1.7708924e-02   1.0960877e-02   4.6147744e-02  -4.7387956e-02   2.8789522e-02  -7.8615410e-03   6.0118056e-02  -1.3314609e-02  -3.8093351e-02   1.0655185e-02   4.6093069e-02   4.9186352e-02  -7.0152204e-02  -9.5190281e-02   0.0000000e+00   1.7748844e-01   3.0898554e-02  -1.4525894e-03   3.8025252e-02   1.3780691e-03  -3.9924441e-02  -2.8596333e-02   2.4386568e-01   4.4051303e-02  -7.9365716e-02   9.2016436e-03   9.0619138e-02  -2.4186617e-02  -2.0864476e-02   6.5245144e-02  -7.6995940e-02   5.0198983e-02   3.3178334e-02  -8.4936814e-02   1.2672636e-02  -1.1410436e-01  -7.8728057e-02   4.1493029e-02   4.1846140e-02   1.8014357e-02  -4.0716703e-02   2.7741577e-02   6.9688903e-03   1.9363407e-02  -1.0148289e-01  -1.5488398e-02   3.9098188e-02  -2.5254499e-02  -1.8251482e-02  -2.1645327e-02   1.4462432e-02  -4.4293757e-02  -3.4739515e-02  -2.4889428e-02  -1.2790311e-02  -2.1208324e-03   4.9869322e-02   5.4057116e-02  -9.5874830e-02  -1.0381026e-01   1.9002717e-02   9.1740439e-03   3.9137764e-02  -9.6438795e-02   4.1770991e-02  -8.8870762e-02   3.1240528e-02  -2.0054945e-02   6.9505547e-02   1.0402651e-01   5.5562086e-02  -8.3631342e-04   1.5964111e-02  -1.0059697e-03   5.8422632e-02  -7.1523477e-03   2.9537249e-02   9.1808315e-03   7.5720893e-02   1.0343117e-01   2.6600819e-02  -3.4501246e-02
  -3.1611781e-03  -8.8962712e-03   3.2499191e-02   7.7851302e-02  -2.4075454e-02  -6.2926483e-02   2.6483628e-04   2.5069633e-02   1.4177446e-02   3.6068513e-02  -9.5273653e-02   2.4732395e-02  -7.8086540e-02  -8.8935250e-03   2.9114630e-02   1.2694025e-01  -2.3227067e-02   4.3297333e-02   2.4524135e-02  -5.0306344e-02   3.0353414e-02  -7.9474698e-02   1.7748844e-01   0.0000000e+00  -7.2055212e-02   2.1223400e-01  -2.5314380e-02  -3.0674642e-02   6.9358189e-03  -5.4904180e-02   2.2508069e-02   2.3545317e-01  -7.0180662e-02  -1.5854907e-02   1.7406105e-02   6.5206356e-02   2.4730571e-02  -2.5783186e-03  -1.0881711e-01  -3.3286720e-02  -4.0247977e-02  -3.0765554e-02  -6.5792778e-02  -2.9477365e-02  -6.1903240e-02  -1.2948717e-02  -9.5086839e-03   2.3254739e-02   2.7792053e-02  -1.4380879e-02   8.6769741e-02  -1.4134499e-02  -3.6996186e-03   5.8375224e-03   2.5526490e-02   4.8601957e-02   3.8063114e-02   2.5499080e-03  -5.3094353e-02  -5.1012149e-02  -8.3252875e-02  -7.6200527e-02   2.6217518e-02  -7.7924899e-03   1.4867823e-02   7.4660173e-02  -2.7628627e-02  -7.8366720e-02   3.1660101e-02  -3.2811111e-02   6.2175519e-03   2.5949347e-02  -8.4061016e-02   2.2107312e-02   1.3557645e-01  -4.1507350e-02  -6.1657254e-04  -3.4469384e-02   1.0098091e-02  -1.0676013e-02  -1.9629560e-03   5.7891746e-02   5.3407218e-02   6.3737106e-02  -9.8151256e-03   1.2150738e-02   1.0675553e-02   6.8387255e-02   1.8996658e-02  -4.8500440e-02
   4.2001906e-02  -2.1972168e-03   6.0238209e-02  -8.4435946e-02  -5.5122374e-03  -6.8189436e-02   1.2031324e-01  -3.8586182e-02  -5.7914248e-03   6.2026800e-02   1.4397780e-03  -1.5608312e-02   1.4538910e-02  -1.6107113e-01   3.1387703e-02   6.9991747e-02   3.6795458e-02  -5.9480845e-02  -2.8239597e-02   8.3145285e-02   2.6082421e-01  -5.6933132e-02   3.0898554e-02  -7.2055212e-02   0.0000000e+00   9.6353986e-02   9.7521828e-02   1.6600420e-02   2.9754725e-03   6.0591247e-02   1.1834588e-01   6.2971860e-02   6.9464128e-02  -9.4999543e-03   2.2254562e-02  -5.8841690e-02  -1.5244468e-01  -1.2495155e-01   1.4394689e-01   6.3749311e-02   5.5484792e-02  -6.7087366e-02  -6.8713449e-02  -7.3316362e-02   8.6090013e-02   5.6933405e-02  -8.2505426e-02   4.3680181e-02   7.3639274e-03   1.0959499e-02   5.1733874e-02   1.8254053e-02   9.2066582e-02   8.5781656e-02   1.7306876e-02  -9.5682157e-03   3.1482790e-02  -5.4395487e-02  -9.3217762e-02   8.9199600e-03  -4.9113439e-02  -6.0874516e-02  -4.1143900e-02  -9.4748241e-02   4.1613292e-02   9.6673242e-02   1.1113129e-01   8.3414570e-02   4.8660275e-02   5.9770404e-02   4.9786441e-02  -1.4180334e-02  -7.3801273e-02   2.8816205e-02   2.9545709e-02  -4.4211284e-02  -1.1917948e-01   5.6738834e-02   1.9411322e-02   1.4396094e-01  -2.7989298e-02  -2.4807338e-02   7.6495064e-02  -1.3512402e-01  -4.7068642e-02  -6.3037096e-02   5.6847117e-02  -3.6147243e-02  -3.0330052e-02  -1.6599262e-02
  -7.5288819e-02   4.1782760e-02   2.4842361e-02   4.9628870e-02  -7.6655550e-03   5.1254156e-02   8.8059121e-02   1.6041630e-02   3.2457422e-02  -8.0928444e-02  -2.8874113e-02  -8.6661889e-04  -3.5359262e-02  -1.7520510e-01   6.6307144e-02   3.2385623e-02   2.9808251e-02   9.2361310e-02  -5.8079240e-02  -1.7107093e-01  -5.9200224e-02   5.2604146e-02  -1.4525894e-03   2.1223400e-01   9.6353986e-02   0.0000000e+00   2.5728953e-02   7.8995190e-02   6.4828814e-02   2.4747164e-02  -6.8069777e-02   1.6493590e-01   5.0161576e-02   4.9396644e-02   8.0900504e-03  -2.2517349e-02   1.1609029e-02   3.4394968e-02   1.5992640e-01   4.0629044e-02  -5.9823107e-02  -1.6637474e-02   5.4049413e-03   1.5568343e-02  -2.9921787e-02  -5.6077370e-02   3.1763994e-02  -3.1280499e-02  -9.3254695e-03   4.3006205e-03   3.3907593e-02   3.8717414e-02  -5.9251166e-02   2.3308214e-02  -2.0936804e-02  -1.5560679e-02  -8.6112056e-02   1.2831571e-03  -1.1640264e-01   9.1181558e-02   4.4671939e-02  -3.9426333e-02  -9.6638240e-02  -5.4152452e-02  -1.8280341e-02  -2.1002952e-02   1.3306050e-01   3.8505785e-03   4.0071596e-02  -6.2132120e-02   4.7824290e-03   7.7206410e-02  -5.4203935e-02  -1.0662079e-01   1.5562449e-01   5.7778757e-02   8.8742354e-03   4.0015665e-02  -6.8973644e-04   2.6406487e-02  -5.2826353e-02   2.8182625e-02   2.9619005e-02  -4.8910500e-03   1.1579083e-02  -1.9041377e-02   9.2469835e-02  -8.0456163e-02   1.5673519e-05  -5.5324565e-03
  -4.1005085e-03   5.9869816e-03  -4.6816926e-03  -2.2532265e-02   8.3257083e-02   2.3993317e-02  -4.4424849e-02   1.4856320e-02   7.9276020e-03  -2.9449506e-02  -3.2195002e-02   6.2108136e-02  -5.0556150e-02  -4.2431895e-02   1.0868278e-01   5.5900635e-02  -1.7089724e-02  -2.3249270e-03   3.0073499e-03   3.5047039e-03   1.1313280e-01   4.3402265e-02   3.8025252e-02  -2.5314380e-02   9.7521828e-02   2.5728953e-02   0.0000000e+00   1.9156823e-01  -4.0507773e-02   3.5656847e-02   5.2056966e-02  -7.7466156e-02  -7.4747620e-02  -8.7495016e-03   2.6363283e-02  -2.7274165e-02   3.6197279e-03   1.6933833e-02  -2.8803973e-03  -3.2623477e-02  -2.9190158e-03   1.0702760e-02   1.4430773e-02  -5.7308987e-02   1.6001200e-03  -3.3849350e-02  -6.1284986e-04   1.1215850e-01   5.2786515e-02  -2.7437221e-02   9.3222399e-02   3.7910590e-03  -8.6550104e-03  -1.4971981e-02  -5.1783420e-02  -2.2336681e-02  -1.5963684e-03   1.8486828e-02   9.9451493e-03   5.6212161e-02   3.4776635e-02  -5.4585963e-04   3.8507860e-03   3.1351328e-02   1.4364050e-02  -4.0947423e-02   4.2163132e-02  -2.5640117e-02  -2.6242120e-02   1.8760424e-02  -2.7759306e-02  -3.7794245e-02  -1.1438780e-01  -2.7153558e-02  -6.1986122e-03   1.5051190e-01   2.6949312e-02   7.1992909e-03   3.4785506e-02   9.2065211e-03  -4.5110675e-03  -5.5659582e-02  -1.2614895e-02  -4.0101966e-02   5.1430492e-02  -5.1658976e-02   6.0881627e-02  -3.5712666e-02   5.5409605e-03   3.7653716e-02
  -4.3193511e-02   3.9590492e-02   1.4118055e-02   1.2594561e-02   2.4959725e-02   2.3345879e-01  -8.9836974e-02   2.6261540e-02   1.6598949e-01   5.6291874e-02  -3.2825704e-02   1.7573865e-02  -3.8551356e-02   2.9214044e-02   8.8763944e-02   4.2081597e-03   1.3217410e-01   2.5078483e-02   2.0789667e-02  -5.0624359e-02   1.4206395e-01   2.4046688e-01   1.3780691e-03  -3.0674642e-02   1.6600420e-02   7.8995190e-02   1.9156823e-01   0.0000000e+00  -8.1362478e-02  -1.2889418e-01   2.1364586e-02  -2.5707975e-02   3.8237727e-02  -4.6472733e-02   6.8969907e-02  -1.0943354e-01  -5.4517609e-02   8.2424773e-02   6.8959397e-02   8.5018365e-02  -7.1641258e-03   5.3538204e-02   2.7304409e-02   9.0776423e-03   6.6456874e-03   9.0538116e-02  -2.6023337e-02   4.1529578e-02  -7.5856327e-02  -7.0306057e-02   1.9929569e-02  -2.2964481e-02   9.2873507e-04   2.2865364e-02   1.3471069e-01   7.3324379e-02  -8.6534994e-03   5.8045139e-03  -5.2942054e-02  -8.0228330e-02  -6.4286996e-02  -4.1362923e-02  -4.4792708e-02   4.9267379e-02   4.2139349e-03  -8.0423035e-03   1.4743430e-03   1.0611917e-02  -1.0699790e-01  -3.1636032e-02   7.5139073e-02   2.3313219e-02   4.3341821e-02   6.4523519e-02  -4.2680183e-02  -2.5660410e-02  -4.4326419e-03   5.9753469e-03  -1.4760253e-02   3.9480645e-02   3.5296013e-02   4.1794986e-02  -5.6509095e-02   8.4275503e-02   3.2181947e-02   3.8599793e-02   1.4125842e-01   5.9964718e-02  -6.7423613e-02  -5.9423139e-02
   1.6989523e-02  -2.1553942e-02  -3.2845815e-03   2.4654204e-02  -1.5865675e-02   7.5813264e-03   9.5940011e-03  -1.4537534e-02   4.1926318e-02   1.0421345e-02   8.8446420e-02  -5.0636874e-02   8.1690270e-02   1.5854363e-02   7.5977302e-02  -1.4518345e-02   9.9972953e-02   3.9725883e-02  -1.7665784e-02  -7.7301525e-02   6.3187124e-02  -4.5197214e-02  -3.9924441e-02   6.9358189e-03   2.9754725e-03   6.4828814e-02  -4.0507773e-02  -8.1362478e-02   0.0000000e+00   2.3049705e-02   3.9617567e-02   5.2169761e-02   1.4373784e-02   3.7205333e-02   1.5182966e-02  -8.0492101e-02   4.4307082e-02  -8.3277104e-02   4.7420372e-02   5.3898091e-03   5.7857185e-02   3.5039536e-02   4.0440241e-02   3.1792737e-02  -5.3307202e-02  -5.8549655e-02   2.3491987e-02  -2.2546078e-03  -4.3777439e-02  -5.1228231e-02   4.2232910e-02  -1.3989581e-02  -8.3755261e-02   9.0030884e-03   7.0561090e-03  -3.7052030e-03   3.6555451e-02   2.2910731e-02   5.5319676e-02   1.6292536e-02   6.8116285e-02   4.7013396e-02   7.2238330e-02  -1.0448753e-02  -5.5009044e-02  -4.6002237e-03   1.2362308e-02   3.8848696e-02   3.2016369e-02  -3.7004587e-02   3.9143747e-02   1.9052058e-02   4.6754137e-02   4.9866929e-02  -3.5493578e-03  -8.9908925e-03  -4.3230554e-02  -4.8179748e-02   3.2719727e-02   2.3300081e-02   3.4692793e-02   5.9403592e-02   7.2817896e-02  -7.5063115e-04   2.7535163e-03  -3.9156731e-02  -1.6828648e-02  -1.1030340e-01   9.5548944e-03   2.8405059e-02
  -1.0860629e-02  -9.6614528e-03  -7.0442052e-02   1.9349578e-02  -1.5016548e-02   1.0841225e-02  -3.4055957e-02   3.9336279e-02  -1.1284553e-01  -7.3644484e-02   8.3882821e-02   1.4962260e-01   3.5774768e-02   5.3566412e-02   6.4123993e-02   5.6509293e-02  -9.5266017e-02   5.1485096e-02   1.3188345e-02   6.7389002e-02   1.1267418e-01   4.6662765e-02  -2.8596333e-02  -5.4904180e-02   6.0591247e-02   2.4747164e-02   3.5656847e-02  -1.2889418e-01   2.3049705e-02   0.0000000e+00   5.5544413e-02   9.0238378e-02   9.3488435e-02   1.5087029e-02  -1.2072360e-01  -1.0961100e-01   2.0098226e-03  -1.6751477e-02   4.2343021e-02   6.8033401e-02  -8.7317129e-02  -4.6092370e-02  -1.5141942e-01  -3.5762622e-03   6.9835794e-02  -2.9396886e-02   8.9210286e-02   9.7741439e-02  -5.0186820e-02  -5.7269453e-03  -1.8005656e-02   1.0891260e-02  -1.0381910e-01  -1.0458750e-01   2.7518838e-02   2.7499266e-02  -3.9641521e-02   7.6741337e-03  -9.7141999e-02   6.6722437e-02   2.3814619e-02   1.1567256e-01   3.3588414e-03   2.5693251e-02   3.0496774e-02   5.3811900e-02   8.1161008e-03   1.0159200e-01   1.4714644e-02   6.5790393e-03  -6.4207204e-02  -9.0950452e-02   1.3633815e-01   8.6836924e-02   6.6348033e-03  -3.6544905e-02  -5.5181528e-02   1.0065248e-01   4.2978390e-02   2.8944089e-01   5.3136798e-03  -2.6739020e-02   4.1497300e-02   2.2812753e-01  -7.7604045e-02  -1.0134173e-01  -1.0718153e-01  -4.5050600e-02  -6.2367369e-02  -1.4884402e-02
   6.7913720e-03  -8.6690297e-02  -2.6978119e-03  -5.2877432e-02  -3.0857434e-03  -3.4670547e-02  -6.0991967e-03  -9.5037397e-02   5.3522629e-02   4.9570895e-02  -7.9701105e-03  -6.9965221e-02  -5.3715292e-02  -5.9061358e-03   4.9740993e-02  -4.7915022e-02  -1.8134721e-02  -5.8148136e-02   2.1290672e-02   7.7416531e-02  -8.9999912e-02   5.5813602e-02   2.4386568e-01   2.2508069e-02   1.1834588e-01  -6.8069777e-02   5.2056966e-02   2.1364586e-02   3.9617567e-02   5.5544413e-02   0.0000000e+00   2.8156362e-01   6.1616666e-02   7.0507024e-02  -1.8425680e-02  -2.9817954e-02  -6.0239718e-02  -4.7444661e-02   5.7232110e-02  -3.9904810e-02   5.4980566e-02  -6.4327535e-02   4.6457543e-02  -4.2524389e-02  -1.6144747e-02   1.2758400e-01   4.6857500e-02  -2.4143573e-02   3.7204791e-02  -7.0146790e-02  -7.9774752e-02  -8.9652967e-02  -5.1177014e-02   3.4859194e-02  -3.8848775e-02   3.8537132e-02  -1.5365758e-02  -4.5697061e-02   3.3826320e-02   5.3284499e-02  -6.0892239e-02   2.4389842e-02   5.4839389e-02   7.2106062e-02   2.3274752e-03   9.9816015e-03  -5.7829726e-02   6.6134471e-02   4.1027598e-02   6.8297625e-02   1.0097426e-01  -1.0206568e-01   7.5435767e-02   2.2474575e-03   1.3037582e-01   5.9451391e-03  -2.6961864e-03   3.9056794e-02   1.1160920e-02   3.7889472e-03  -1.5595193e-02  -9.2265091e-03  -1.9536386e-02   9.5968332e-02  -9.8097315e-03  -1.2730251e-02   8.2016880e-03   3.2496943e-02   3.0882965e-02   6.5115125e-02
  -3.8313961e-02   3.4227179e-02  -3.7484069e-02   5.2081041e-02   6.3939532e-02  -6.9329970e-02  -4.3706779e-02  -9.7716491e-02  -3.7919003e-02   2.1930414e-02  -1.3388943e-01  -2.4015858e-02  -3.6979918e-02   6.9700209e-03   7.4801062e-02   4.0117552e-02   2.9026325e-02  -9.6631051e-03   1.5287361e-02  -1.2798705e-01  -3.8974455e-02   6.1678090e-03   4.4051303e-02   2.3545317e-01   6.2971860e-02   1.6493590e-01  -7.7466156e-02  -2.5707975e-02   5.2169761e-02   9.0238378e-02   2.8156362e-01   0.0000000e+00   9.4868529e-02  -4.9953492e-02  -9.4645576e-02   4.3241928e-02   5.1887350e-02  -1.1119429e-01   1.9146480e-01  -5.9314612e-02  -1.7086866e-01   2.5668478e-01  -5.5390320e-02   4.8822310e-02  -1.1893815e-02   4.9632585e-02  -8.2196847e-02   3.3063230e-02  -5.1683212e-02   6.3577091e-02  -3.4929804e-02  -6.3630078e-02  -6.3612114e-02   4.2582732e-02   3.8706940e-02   1.1477870e-02  -5.4958041e-02  -2.4843223e-02  -2.8411166e-02  -1.9734448e-02  -4.9171719e-02   5.3482697e-02   9.7986484e-02   2.8224441e-02  -8.0769093e-02  -2.7205579e-02   8.9494780e-03   3.3007544e-02  -6.6829835e-04  -1.3325981e-01  -2.9356304e-02   1.7054971e-01  -3.5705439e-02   1.8285356e-02   2.1696197e-03   7.2102534e-02   5.1694831e-02  -7.4992707e-02   1.0420077e-02  -1.4247481e-01   2.3641476e-02   1.0298723e-02   2.5707517e-02  -4.2263932e-02  -2.1563080e-03   6.3829100e-02   8.9179552e-03   5.2254725e-02  -5.9503391e-02   6.0440750e-02
  -1.5483718e-02   1.3208397e-02  -3.1615848e-02   4.2762828e-02  -9.7458621e-02   8.3369179e-03   5.0506889e-02   1.1728043e-02   1.2880582e-02  -1.5774537e-02   1.5574402e-03  -9.4191992e-03   7.0068068e-02  -1.4855605e-01  -2.9347891e-02  -6.6597890e-02  -4.2525553e-02   6.5240349e-02   2.4125565e-01   8.1977396e-02  -2.1273470e-02   6.5363380e-02  -7.9365716e-02  -7.0180662e-02   6.9464128e-02   5.0161576e-02  -7.4747620e-02   3.8237727e-02   1.4373784e-02   9.3488435e-02   6.1616666e-02   9.4868529e-02   0.0000000e+00   3.3238608e-01   2.5246898e-01  -6.7983247e-02  -3.1728385e-02   3.2708161e-02  -1.3499052e-01   1.0174461e-01  -1.0504405e-01   5.3706979e-02   1.7284024e-03  -1.0518018e-02  -4.9220890e-02   7.4606145e-03   6.0860104e-02  -1.3027047e-01   4.5917064e-02  -1.0885332e-01   1.7909217e-02  -1.9566452e-02  -1.1536922e-02  -9.9719637e-03   6.7623004e-02   5.5664001e-02  -5.6159899e-02  -3.2969003e-02  -3.5706350e-02  -1.2865492e-01  -5.8987331e-02  -1.3032061e-03  -1.0917954e-01   1.0615398e-01   9.9557233e-02  -1.3414991e-01   4.7846931e-02  -1.0986570e-01   7.0420829e-02  -6.4894551e-02   7.2423327e-02   6.6039539e-02  -5.0775779e-02  -2.0192442e-02  -1.8299103e-01  -1.8674792e-01  -7.2808791e-02  -9.8437538e-02   9.9263326e-02  -1.6695480e-01   9.7999042e-03  -3.6002367e-02   4.6568572e-02   5.7254303e-02   5.2715454e-02   3.5853894e-02  -7.6550974e-02   3.9489378e-02   1.4155034e-02   2.3991500e-02
  -3.7035461e-02  -5.8188091e-02  -1.9871508e-02   2.1034131e-02  -1.3745617e-01   6.7550760e-03  -9.4062728e-02   3.6486316e-02  -8.2533211e-02  -1.2643176e-02  -1.1548862e-02   3.0174237e-03  -1.6927695e-01  -9.5963006e-03  -9.0090336e-02   1.1153867e-02  -2.0319283e-02   2.0251674e-02  -1.3135772e-01   1.6644409e-01  -1.4501761e-02   9.4972471e-02   9.2016436e-03  -1.5854907e-02  -9.4999543e-03   4.9396644e-02  -8.7495016e-03  -4.6472733e-02   3.7205333e-02   1.5087029e-02   7.0507024e-02  -4.9953492e-02   3.3238608e-01   0.0000000e+00   6.8002833e-02   1.4623632e-02  -3.2755420e-02   5.7332908e-02   9.6646454e-02   2.4099174e-02   1.5818604e-02   1.2045698e-01  -4.2781736e-02  -3.1229079e-02  -1.1293098e-02  -2.5251779e-02   4.9919898e-02   8.1209374e-02   1.3947663e-02  -9.1592394e-03   5.8567688e-02   1.1664135e-04  -6.0197342e-02  -2.7113180e-02   3.4298238e-02  -5.3063695e-02   3.4677847e-02  -1.1415965e-02  -2.5936733e-02   5.3536921e-02   3.6571654e-02  -5.1610630e-02  -2.3429784e-02  -1.0406817e-02  -5.1037810e-02  -4.6050609e-03  -1.9368632e-01   7.0405526e-02  -4.3592696e-02   8.9534792e-02  -8.0720809e-03   9.9341347e-02  -2.5622614e-02   8.2675693e-02  -1.9219700e-02  -4.9369419e-02  -2.5585451e-02   1.0596986e-01   8.1794160e-02   1.0787683e-03  -4.1752868e-02   1.2194495e-01  -1.3268427e-02  -5.6724679e-02  -1.8047704e-02   4.3337810e-02   2.1800033e-04   2.5568809e-02   3.5784262e-02   2.3850436e-02
  -8.5659875e-03   1.1342258e-02  -1.1560396e-03   4.5930952e-02   3.3520771e-02   4.3423819e-02  -1.0639290e-01   4.6614809e-02  -1.2453958e-01  -5.1877942e-02   6.8672186e-03  -3.3369198e-02   5.5301227e-02  -1.0356942e-02  -3.5467967e-02   6.0744903e-03  -5.8905182e-02  -4.2858398e-02  -8.7365940e-02  -1.7767361e-01   8.8547436e-02  -3.6474886e-02   9.0619138e-02   1.7406105e-02   2.2254562e-02   8.0900504e-03   2.6363283e-02   6.8969907e-02   1.5182966e-02  -1.2072360e-01  -1.8425680e-02  -9.4645576e-02   2.5246898e-01   6.8002833e-02   0.0000000e+00   5.8408143e-01   1.4536757e-01  -1.2125194e-01  -3.3208571e-03  -4.3153564e-02   1.1899964e-01  -1.6323637e-01   7.5355820e-03  -1.4617331e-01   1.3466527e-02  -2.4202775e-02  -9.0484144e-02   3.1050217e-02  -3.2300844e-02  -9.6633733e-02  -5.6722269e-02   1.9411227e-02  -7.8639208e-02   7.2251822e-02  -5.9161793e-02  -2.0331176e-02  -3.3904757e-02   9.7708667e-03  -6.3704037e-02  -7.5067483e-02   1.9715795e-02   4.8216707e-02  -5.6769338e-03   3.7619129e-02   5.7709007e-02   6.6101319e-02   2.7020134e-01   4.7683599e-02   1.1262835e-01   7.3494718e-02  -1.7670962e-01  -3.5225442e-02  -3.6092459e-02  -4.5344821e-02  -3.6095924e-02   1.4321449e-01   1.2155023e-01  -3.8622447e-02   1.3804275e-01  -1.4988888e-02   3.2397837e-03   7.9189105e-02  -7.2722262e-03   1.4944325e-02   2.8396877e-02  -7.7157091e-02  -1.4705859e-02   1.0171269e-01  -6.7261823e-02  -4.7242832e-02
  -3.1452745e-02  -4.9388222e-02  -5.6193657e-02  -3.8418174e-02   7.1552485e-02   2.2319022e-03  -1.5130086e-02  -5.8695254e-02  -3.1241685e-03   1.2076237e-01   2.1220366e-02  -5.5002448e-02  -8.2013512e-02  -1.7028168e-02  -7.1897738e-02  -3.4521928e-02  -5.6424440e-02   5.5042384e-02   4.2875627e-02  -2.0560914e-02   3.0177176e-02   3.8722631e-02  -2.4186617e-02   6.5206356e-02  -5.8841690e-02  -2.2517349e-02  -2.7274165e-02  -1.0943354e-01  -8.0492101e-02  -1.0961100e-01  -2.9817954e-02   4.3241928e-02  -6.7983247e-02   1.4623632e-02   5.8408143e-01   0.0000000e+00  -6.6443090e-02   8.9551602e-02   1.2245038e-01  -1.2475015e-02  -7.3180430e-02   1.5229258e-01  -1.0493774e-01   7.1751213e-02  -8.4084112e-02   3.0119751e-02   5.6473251e-02   4.5385836e-02   7.3974991e-02   1.1063553e-01   3.6294434e-02  -8.5124461e-02  -7.4577871e-02  -1.7565722e-01   8.4791850e-02  -7.4574000e-03   9.2269115e-03  -6.9647816e-02  -4.0751845e-03  -6.7248535e-02  -4.9505787e-02  -1.5500057e-02   2.1187188e-02  -4.4185275e-02  -2.6454695e-02   1.8284555e-02  -2.8163024e-01   1.7251804e-01   6.5593498e-02   7.9752865e-03  -1.0701155e-02   1.5993689e-01   3.4464958e-02  -1.5090482e-01   3.0006128e-02  -3.8426147e-02  -2.2185828e-01   8.3437469e-03  -2.0526596e-01   2.4374903e-01  -9.3154370e-02  -2.2232591e-02  -5.7008485e-02  -2.5269327e-03   4.4044267e-02   3.9165678e-02  -4.7247787e-02  -7.0825154e-02  -2.3029298e-02  -2.8244205e-02
   2.2034259e-02   2.8084193e-02  -1.1086683e-02   3.8742324e-02  -4.7218023e-02   4.8285854e-03  -1.2427708e-02  -2.4853161e-02  -1.3667110e-02  -3.5628832e-02  -6.9090122e-02  -6.3648424e-02  -1.8508064e-02  -1.3972710e-02   5.9916804e-02   1.4235159e-02  -1.8741215e-03  -8.6783994e-02   3.9236628e-02   4.3919832e-03   1.0916039e-01   4.4112910e-02  -2.0864476e-02   2.4730571e-02  -1.5244468e-01   1.1609029e-02   3.6197279e-03  -5.4517609e-02   4.4307082e-02   2.0098226e-03  -6.0239718e-02   5.1887350e-02  -3.1728385e-02  -3.2755420e-02   1.4536757e-01  -6.6443090e-02   0.0000000e+00   3.0459676e-02   3.3634002e-01  -1.1580556e-01   8.9413909e-02  -2.9944924e-02   2.8970388e-02  -1.7817811e-01  -2.4473737e-02  -3.3169852e-02   1.3026342e-01  -3.3525092e-02  -2.3136353e-02   1.0503958e-02  -3.0162526e-02  -5.4666899e-02   1.9210123e-02   1.3893262e-02   3.4360680e-02  -4.8738178e-02   9.4163369e-03  -2.6937909e-02  -8.1044161e-02  -6.2153443e-03   2.0948142e-02   2.8386691e-03  -8.4962630e-02  -1.3431520e-01  -1.8748350e-02  -1.0205992e-01  -7.0247346e-02  -1.4664670e-01   6.6710548e-02   7.8189764e-02   5.1778951e-02  -1.3831084e-01  -3.8812023e-02   1.0171344e-01   3.3100853e-02  -6.8098009e-02   2.8451410e-01  -9.2258507e-02   1.6670001e-01   9.4778390e-02  -2.5347443e-02   1.0964261e-02  -3.2667378e-02   4.4356557e-02   7.2654120e-03   4.0637386e-02  -1.2066600e-01  -1.5339546e-01   5.7024665e-02  -4.7924702e-02
  -3.1847870e-02  -4.8135884e-02  -2.5792414e-02   4.5327149e-02   2.2782071e-02   1.3191811e-03  -1.5645558e-02   4.4137831e-02   1.8284756e-02   3.0871091e-02   1.7857473e-02   2.7041724e-02   5.0791331e-03  -3.6083452e-02  -2.1058246e-02  -5.2350380e-02  -2.4116662e-02   8.7658015e-02   1.1377216e-02   1.9950203e-02  -1.0627234e-03  -1.1677578e-01   6.5245144e-02  -2.5783186e-03  -1.2495155e-01   3.4394968e-02   1.6933833e-02   8.2424773e-02  -8.3277104e-02  -1.6751477e-02  -4.7444661e-02  -1.1119429e-01   3.2708161e-02   5.7332908e-02  -1.2125194e-01   8.9551602e-02   3.0459676e-02   0.0000000e+00   2.3621725e-02   4.1642398e-01   7.1531496e-02   8.8850295e-02   4.4697451e-02   3.0688904e-02   7.8444013e-02  -2.7578478e-02  -7.5330496e-02  -3.7667015e-02  -1.0665683e-02  -7.4343583e-02  -4.6501207e-02  -5.7407431e-02  -1.2983087e-01   7.7746660e-03  -1.2557141e-01   3.2908986e-02  -7.6609418e-02  -5.1428386e-02  -1.2548383e-01  -1.0702035e-01  -5.8884392e-02   1.8018479e-02  -1.3766108e-01  -4.2919586e-02  -9.9971411e-02   5.8424965e-02  -3.0968485e-02   3.7130450e-02   1.1188932e-01   3.9634076e-02   4.2913254e-02  -1.5928412e-01  -1.0010427e-01   7.1310249e-02   6.5672392e-02  -9.9609727e-02  -3.3779803e-02   1.2323654e-01  -9.6619665e-02   9.4184307e-02  -8.7905535e-02  -5.8854778e-02   3.1262077e-02  -4.0986480e-03   3.7560482e-02   5.9269552e-03  -3.8773041e-02   1.0078146e-02   2.6625686e-02  -2.6165515e-02
   2.1834157e-02   4.6036168e-02   2.5234838e-02  -6.5532142e-03  -3.7734775e-02  -1.2657680e-02   1.6893809e-05  -1.2969619e-02  -4.0100703e-02  -1.1428197e-01   3.2854676e-02   1.3395496e-01  -1.3169625e-02   3.0928005e-02  -1.7146721e-02  -5.5718247e-02   1.7307883e-02  -1.6544388e-02  -1.0735157e-01   8.1844272e-02  -3.0463913e-02   7.7701793e-02  -7.6995940e-02  -1.0881711e-01   1.4394689e-01   1.5992640e-01  -2.8803973e-03   6.8959397e-02   4.7420372e-02   4.2343021e-02   5.7232110e-02   1.9146480e-01  -1.3499052e-01   9.6646454e-02  -3.3208571e-03   1.2245038e-01   3.3634002e-01   2.3621725e-02   0.0000000e+00   1.0708862e-01   2.8258557e-01  -8.8514861e-03  -7.6407198e-03   1.8273765e-02   5.8043221e-02  -1.3726798e-01   2.0743453e-01  -1.0103460e-01   2.0560555e-02  -8.8922807e-03   9.7904899e-02   5.4287627e-02  -6.1879677e-02  -1.7384217e-02   9.9663272e-02  -2.6933877e-02   4.3392315e-02  -7.3991953e-02   5.7370783e-04  -1.0921394e-02   6.5426575e-02  -5.0343971e-02  -4.8706910e-03  -3.7831899e-02   2.2678481e-02  -6.5106599e-02  -7.7220713e-02   6.3393773e-02  -3.0329496e-02  -1.8992600e-01  -1.7202701e-03  -7.8013817e-03   4.8417366e-02  -7.7789315e-02  -5.8158233e-02  -1.0778664e-01   7.6009918e-03   3.9094274e-02  -7.5687594e-02  -1.7554834e-01  -4.8127932e-02   3.8351361e-02  -9.7430458e-03   7.7304393e-02  -2.1486638e-02   3.3290071e-02  -5.0971354e-03   6.8606920e-02  -4.8873123e-02   8.5017851e-03
   3.7773574e-02   1.1064925e-02   7.0228629e-02  -1.2279992e-02  -2.6364939e-02   6.9605307e-03  -3.9359141e-02  -1.2357244e-01  -4.5962202e-02  -4.3017559e-02   2.1947452e-02   4.8529639e-02   2.8512448e-02  -1.6764518e-04  -9.3759878e-02   4.7151307e-02  -1.1968171e-01   9.4867429e-02   2.6593022e-02  -3.5947674e-02  -8.9897571e-02   1.3117425e-01   5.0198983e-02  -3.3286720e-02   6.3749311e-02   4.0629044e-02  -3.2623477e-02   8.5018365e-02   5.3898091e-03   6.8033401e-02  -3.9904810e-02  -5.9314612e-02   1.0174461e-01   2.4099174e-02  -4.3153564e-02  -1.2475015e-02  -1.1580556e-01   4.1642398e-01   1.0708862e-01   0.0000000e+00   3.9431717e-02   1.3444572e-01   3.0420608e-02  -4.2452983e-02   1.7708986e-02   2.6802324e-02   8.4245672e-02   4.8518417e-03  -7.7644012e-02   7.2929103e-02  -6.6656126e-02   1.1203667e-01  -1.0171508e-01   1.1758142e-01  -2.0768878e-02   1.4940930e-01  -9.3240027e-03  -6.8681244e-02   1.1695789e-01   9.5413146e-02   2.5959544e-03   8.3768160e-02   5.4115312e-02  -6.2328054e-02   2.8527586e-02   1.4877055e-01   1.6615023e-01  -1.2426802e-01   3.1457310e-02  -2.2913358e-02   1.4222072e-02  -4.7940016e-02   2.1722604e-02   1.8476194e-03   4.7461601e-02  -1.7664474e-05  -9.9996117e-02  -2.8268036e-02   6.8854318e-02   3.3806851e-02  -1.5383408e-02  -9.6308166e-02   2.6856456e-02  -9.0258079e-03  -8.5089246e-03   4.1939595e-02  -5.8828835e-03  -4.8037972e-02  -2.2085950e-02  -6.5979925e-02
  -5.2723184e-02  -1.9523868e-02   9.1250110e-03  -2.9817733e-02   3.3016540e-02  -1.1619629e-01  -1.1037334e-01  -9.3635963e-02  -3.8431115e-03   1.8554262e-02   3.3288012e-02  -2.0672179e-02   4.1392607e-02  -9.1777109e-02  -3.3102546e-02  -4.5266032e-02  -9.5483232e-02   4.1541647e-02   3.5380386e-02   1.5884321e-02  -2.1381729e-02   1.4088562e-01   3.3178334e-02  -4.0247977e-02   5.5484792e-02  -5.9823107e-02  -2.9190158e-03  -7.1641258e-03   5.7857185e-02  -8.7317129e-02   5.4980566e-02  -1.7086866e-01  -1.0504405e-01   1.5818604e-02   1.1899964e-01  -7.3180430e-02   8.9413909e-02   7.1531496e-02   2.8258557e-01   3.9431717e-02   0.0000000e+00   1.8592839e-01  -2.7322562e-02   5.9504318e-02  -1.0568583e-01   1.3147573e-01  -8.7418299e-02   2.5838952e-02  -1.0232539e-01   7.5767840e-02  -4.0434457e-02   9.8870662e-02   7.8987037e-03   4.4175107e-02   4.1334567e-02   9.3997203e-03  -1.7042894e-02   7.2941167e-02  -9.3080694e-02  -7.9340491e-02  -1.7599432e-02   2.1987061e-02   4.8829306e-02   2.7382062e-02   4.9417789e-02  -1.1430666e-03   6.0463143e-02  -7.3901318e-02   6.3096150e-02   1.0628767e-01  -1.1187174e-01   7.4642157e-02   1.5176925e-01   1.0009483e-01   1.8656602e-01  -1.6302985e-01  -2.8149686e-02  -3.7900550e-02  -6.2731299e-02   5.8653841e-03   1.1870005e-01  -2.7525227e-02   2.9683789e-01  -1.5883293e-02  -2.5807557e-02   8.3606721e-04   6.3592901e-02  -8.6881123e-02  -1.4521467e-02   6.7849072e-02
   1.5271707e-02   1.2541142e-01   7.9997699e-02   5.6842283e-02   9.8109688e-03  -1.3702711e-01   1.8101593e-04   2.0241969e-02   4.9378381e-02  -1.1337559e-01  -1.6018067e-02  -8.5227362e-02   1.1803147e-02  -5.4688476e-02  -1.0160951e-01   1.5122799e-02   7.1788595e-02  -3.8589947e-02   3.5663801e-02  -4.2820030e-02   2.5638473e-01  -1.9667943e-01  -8.4936814e-02  -3.0765554e-02  -6.7087366e-02  -1.6637474e-02   1.0702760e-02   5.3538204e-02   3.5039536e-02  -4.6092370e-02  -6.4327535e-02   2.5668478e-01   5.3706979e-02   1.2045698e-01  -1.6323637e-01   1.5229258e-01  -2.9944924e-02   8.8850295e-02  -8.8514861e-03   1.3444572e-01   1.8592839e-01   0.0000000e+00  -2.2822425e-02  -1.2604517e-01   1.6930397e-03  -7.7690589e-02  -1.2737423e-01   1.7692373e-01   8.0826649e-02   7.9542537e-02   6.8402562e-02   2.4359819e-02   6.2405436e-02  -6.6951909e-02  -1.3063603e-01   2.0377764e-02  -7.5058231e-02  -1.7135259e-02   7.0743824e-02  -1.8079140e-02  -4.1573436e-04  -4.6119140e-04  -1.2537236e-02   8.4607866e-02   1.4622926e-01   3.8158848e-02  -1.4280777e-02   2.9240655e-02   1.4855406e-02   7.0256925e-02   6.6337285e-02  -9.6666903e-02   1.5971280e-02   1.5757762e-01  -9.0259862e-02   2.7355586e-01   1.8689024e-01  -1.9095693e-01   1.4841863e-01   5.2148303e-02   3.5889011e-03   5.4457921e-02  -4.4200000e-02   5.1287126e-02   2.3582061e-02  -1.1682451e-01  -7.8052189e-02   3.7509100e-02  -1.0904200e-02   1.4047865e-01
  -1.8159486e-02  -2.0667156e-02  -6.4878054e-03  -2.5317056e-02   5.2473882e-02   1.5416929e-02   6.0159146e-03  -5.8152909e-02  -3.5184485e-02  -3.1755578e-02  -3.7998535e-02   3.9667246e-02   8.3427243e-02   5.5957500e-02   4.4559182e-03  -8.7904941e-03   4.1665062e-03  -8.1584983e-03   4.2570632e-02  -5.9317499e-02  -8.4686016e-02  -2.3410830e-02   1.2672636e-02  -6.5792778e-02  -6.8713449e-02   5.4049413e-03   1.4430773e-02   2.7304409e-02   4.0440241e-02  -1.5141942e-01   4.6457543e-02  -5.5390320e-02   1.7284024e-03  -4.2781736e-02   7.5355820e-03  -1.0493774e-01   2.8970388e-02   4.4697451e-02  -7.6407198e-03   3.0420608e-02  -2.7322562e-02  -2.2822425e-02   0.0000000e+00   3.8169008e-01   1.2659071e-01  -8.2434356e-02   3.2014563e-01   8.2006549e-02   1.6116502e-02  -1.4539983e-01   1.9515031e-02  -7.1260725e-02   9.0747507e-02   3.0414866e-02  -1.8851763e-01  -6.3915662e-02  -3.9876948e-02   1.8886664e-02   4.0634875e-02  -7.4360040e-02  -5.1421914e-02   1.3144008e-02   2.7163765e-02   3.5415684e-02   6.2624225e-04  -4.8830612e-02   8.6281029e-02  -3.8235820e-02   5.9309886e-02   4.6316884e-02   1.2048052e-02   1.0976988e-01  -3.5417866e-02  -1.0789656e-01   6.3943700e-02   7.4144192e-02  -1.1711476e-01  -5.0566654e-02   7.3292475e-02   1.2243173e-01  -5.0716125e-02   1.1849710e-01   3.2331524e-02  -7.1040990e-02  -9.0815939e-02  -1.7476800e-02   4.1209371e-02   7.8209215e-02  -3.7515064e-02  -8.8032808e-02
  -2.6299465e-03  -1.3181663e-02  -6.0324179e-02  -5.2204900e-03  -2.6717911e-02  -6.0631255e-02  -3.6109388e-02  -5.6203703e-02  -5.6997150e-02   7.7677365e-03  -3.4898423e-02  -2.8500383e-02   4.4936360e-02  -7.6109042e-03  -1.6982594e-02   3.1272337e-02  -2.8876281e-02   3.5448491e-02  -2.4155920e-02  -2.6210479e-02   1.1379428e-01  -1.0518577e-01  -1.1410436e-01  -2.9477365e-02  -7.3316362e-02   1.5568343e-02  -5.7308987e-02   9.0776423e-03   3.1792737e-02  -3.5762622e-03  -4.2524389e-02   4.8822310e-02  -1.0518018e-02  -3.1229079e-02  -1.4617331e-01   7.1751213e-02  -1.7817811e-01   3.0688904e-02   1.8273765e-02  -4.2452983e-02   5.9504318e-02  -1.2604517e-01   3.8169008e-01   0.0000000e+00  -9.8079956e-02   1.7858218e-01   1.4201675e-01   3.0116515e-01  -2.1570187e-02   1.6026623e-02   4.3355920e-04  -1.3415641e-02  -1.2957068e-01  -3.5428023e-02   1.4527869e-02   3.7557293e-02  -4.2402692e-04   8.2241471e-02  -9.7600843e-02  -5.5295969e-02  -5.6223195e-02  -7.5492792e-02  -7.4389857e-02  -4.1758969e-02   2.2456251e-02  -2.4416752e-02   3.9666671e-02   5.9902184e-02   8.1300144e-02  -2.5554755e-02   3.3380455e-02   3.9978030e-02  -7.7776188e-02   2.9373099e-03   3.0959892e-02  -2.6399909e-02   8.6399555e-02   1.1130232e-02   1.5457141e-01  -6.9240451e-02  -7.7896942e-02   8.2199656e-02   2.8502974e-03   9.4135202e-02   2.8900537e-02   2.7317270e-02   5.0135905e-02   7.0680321e-02  -1.3594923e-03  -2.1864868e-02
   7.0326615e-02   1.0513580e-01   5.0020241e-03  -1.5869935e-02   1.0103891e-01   6.9576041e-03  -6.4788616e-02   9.5255764e-03   5.6493524e-02  -1.5955458e-02  -2.1395447e-02  -8.2329049e-02  -6.3139428e-02   5.9608439e-02  -3.2144364e-02  -4.3175286e-02  -4.8834402e-02  -1.0582841e-01  -9.7526361e-02  -7.1297977e-02  -5.7403403e-02   5.2526976e-02  -7.8728057e-02  -6.1903240e-02   8.6090013e-02  -2.9921787e-02   1.6001200e-03   6.6456874e-03  -5.3307202e-02   6.9835794e-02  -1.6144747e-02  -1.1893815e-02  -4.9220890e-02  -1.1293098e-02   1.3466527e-02  -8.4084112e-02  -2.4473737e-02   7.8444013e-02   5.8043221e-02   1.7708986e-02  -1.0568583e-01   1.6930397e-03   1.2659071e-01  -9.8079956e-02   0.0000000e+00   3.4605686e-01   8.5054515e-02   8.3393313e-02   3.9807214e-01   2.6111511e-02  -2.6242637e-02  -8.8031149e-02   1.5146733e-01  -5.7069648e-02   7.1320259e-02   6.0612020e-04   3.9777529e-02   5.5754622e-02  -1.0506197e-01  -8.8881194e-02  -8.3384492e-03  -5.2770382e-02   5.7278818e-02  -3.8043039e-02  -2.1344030e-02  -1.1912344e-01   1.1090758e-01  -1.6532774e-02   2.4011021e-04  -4.9314294e-02   3.5214472e-02   1.3190206e-02   3.2558711e-02  -8.0052567e-02  -8.1349498e-02  -7.3908839e-02   1.1268980e-01  -1.0366522e-01  -6.7613038e-02   1.5710174e-01  -1.1537186e-02   7.3234995e-02   4.6925166e-02   3.7988011e-02  -3.5012586e-02  -1.1082719e-02  -2.9206137e-02   4.2144673e-02  -3.9737523e-02   1.7071574e-02
   7.9225988e-03   2.8972101e-02  -1.1563361e-03  -6.7494702e-03  -4.3640394e-02  -1.7185051e-02   8.2685929e-03  -1.9196276e-02   3.7650310e-02   7.5874643e-02  -1.1810062e-02  -8.6059443e-02   1.0841377e-03  -1.9802918e-05   8.1281219e-02  -4.9946108e-02   4.2342499e-02  -4.7652172e-03   7.6940401e-02   2.2758363e-03   1.0755819e-01  -1.6707048e-01   4.1493029e-02  -1.2948717e-02   5.6933405e-02  -5.6077370e-02  -3.3849350e-02   9.0538116e-02  -5.8549655e-02  -2.9396886e-02   1.2758400e-01   4.9632585e-02   7.4606145e-03  -2.5251779e-02  -2.4202775e-02   3.0119751e-02  -3.3169852e-02  -2.7578478e-02  -1.3726798e-01   2.6802324e-02   1.3147573e-01  -7.7690589e-02  -8.2434356e-02   1.7858218e-01   3.4605686e-01   0.0000000e+00   3.2609000e-02  -2.1632827e-03   4.8151006e-02   3.3542398e-01  -1.0874856e-01   3.5228159e-02  -9.6775154e-02  -5.2919444e-02   1.0294046e-01   5.0768647e-02   4.1530697e-02  -9.0819278e-03   2.4646608e-02  -9.0109170e-03   4.6008442e-02   9.3925716e-02  -2.1167702e-02  -1.8560468e-02  -1.0233043e-01  -1.4701507e-02  -6.8081207e-02  -1.5731935e-02   6.1709429e-02   8.1869364e-02  -4.2041168e-02  -4.8855096e-02  -1.3200222e-01   2.1101754e-02  -2.9429803e-02   7.8053981e-02   9.4593859e-02   3.7743301e-02  -3.6117112e-02   1.3620809e-02   2.1499005e-02  -1.5639358e-02   1.3142513e-02   3.1836060e-02   2.7942385e-02   9.1117685e-02  -1.7862991e-01  -3.8765792e-02   3.4379908e-02   2.4101867e-02
  -2.2951941e-02  -5.8360167e-02   9.8009617e-03  -5.3282250e-03  -5.9445518e-02   1.7089031e-02   7.6363751e-02   1.8804674e-02   2.4238961e-02  -1.9543717e-03   4.0676785e-02  -9.6237060e-02  -4.2650990e-02  -8.6512766e-03   6.6052909e-02  -1.0071347e-03   5.8259504e-02  -4.0226572e-02   3.4241705e-02   4.2151690e-02   6.2471622e-03  -5.0844442e-02   4.1846140e-02  -9.5086839e-03  -8.2505426e-02   3.1763994e-02  -6.1284986e-04  -2.6023337e-02   2.3491987e-02   8.9210286e-02   4.6857500e-02  -8.2196847e-02   6.0860104e-02   4.9919898e-02  -9.0484144e-02   5.6473251e-02   1.3026342e-01  -7.5330496e-02   2.0743453e-01   8.4245672e-02  -8.7418299e-02  -1.2737423e-01   3.2014563e-01   1.4201675e-01   8.5054515e-02   3.2609000e-02   0.0000000e+00   2.1735050e-01   3.6789347e-02  -1.1963435e-02   7.2736623e-02   6.0710120e-02   1.2241282e-01  -4.6815536e-02   2.2307679e-01   1.3425705e-01   3.0815196e-02  -6.7739738e-02   2.8477601e-02   7.1203401e-03   6.3704320e-02   1.0320635e-02  -8.5465557e-02   2.5862790e-03   4.7875737e-02   1.2719749e-01  -2.9880740e-02  -7.8951601e-02   8.1486229e-02   5.2300681e-02  -1.0543917e-01  -6.7301403e-02   4.6700995e-04   8.7143209e-02   1.4000792e-02   2.7330471e-01  -1.2849406e-02  -1.2195363e-01  -2.6221701e-02  -4.4726049e-02   8.0261811e-02  -3.5064629e-02  -5.3141283e-02  -1.2901619e-01  -2.3586092e-02  -2.4590817e-02   2.5166206e-02   4.9635942e-02  -2.8945739e-02  -3.8153521e-02
  -1.0532959e-02   2.0756382e-02  -2.2652927e-02   1.2807189e-02  -5.2447959e-02  -5.3741817e-02  -5.3110273e-02   6.8660331e-02  -1.7470969e-02  -8.1014617e-02  -7.1656292e-02  -5.3550883e-02  -8.4139232e-02  -4.4063652e-02  -9.7084119e-03  -2.2410239e-02  -7.2412986e-02  -5.5511179e-02  -1.0479448e-01  -6.4391036e-02   4.3619594e-02   7.3512433e-02   1.8014357e-02   2.3254739e-02   4.3680181e-02  -3.1280499e-02   1.1215850e-01   4.1529578e-02  -2.2546078e-03   9.7741439e-02  -2.4143573e-02   3.3063230e-02  -1.3027047e-01   8.1209374e-02   3.1050217e-02   4.5385836e-02  -3.3525092e-02  -3.7667015e-02  -1.0103460e-01   4.8518417e-03   2.5838952e-02   1.7692373e-01   8.2006549e-02   3.0116515e-01   8.3393313e-02  -2.1632827e-03   2.1735050e-01   0.0000000e+00  -2.0784166e-02   2.3469316e-02   4.9865484e-02  -4.9067854e-03  -2.5405722e-02   8.1559260e-02   1.0381848e-01   7.9033227e-02   2.3570690e-02   5.0990326e-02   2.2896759e-02   1.1913700e-02   7.8553399e-03   1.4475096e-02   2.0777775e-02   1.1117906e-02  -1.0227753e-01   6.3951478e-02  -1.4984426e-01  -3.5181280e-02   1.1893234e-03   1.9228160e-02  -1.2320563e-03  -2.4196379e-02  -9.6099179e-02  -1.5844888e-02   4.9821061e-02  -1.3322096e-01   2.9452491e-02  -2.6259540e-02   6.9527061e-03  -5.6926880e-02  -2.2041636e-02  -4.6078856e-02   2.4079376e-02  -1.3522511e-02   1.4862544e-02   4.8788879e-03  -5.7084337e-02  -1.6294308e-01  -1.6670901e-01  -6.9131082e-02
  -5.1753591e-03  -3.7614278e-02  -1.3810473e-03  -1.0063288e-02  -3.6845185e-03  -4.1093320e-02  -3.7082998e-02  -2.6986073e-02   7.1365145e-02   7.4633623e-02  -6.2873588e-03   6.4366432e-02  -2.2755257e-02  -2.3255338e-02   2.5333155e-02  -1.9071979e-02  -7.4675871e-02   3.6781427e-02  -9.6668041e-02  -8.2729318e-02  -2.4245254e-02  -1.4435894e-02  -4.0716703e-02   2.7792053e-02   7.3639274e-03  -9.3254695e-03   5.2786515e-02  -7.5856327e-02  -4.3777439e-02  -5.0186820e-02   3.7204791e-02  -5.1683212e-02   4.5917064e-02   1.3947663e-02  -3.2300844e-02   7.3974991e-02  -2.3136353e-02  -1.0665683e-02   2.0560555e-02  -7.7644012e-02  -1.0232539e-01   8.0826649e-02   1.6116502e-02  -2.1570187e-02   3.9807214e-01   4.8151006e-02   3.6789347e-02  -2.0784166e-02   0.0000000e+00   5.3295744e-02   1.2292051e-01   2.1397317e-02   7.0626662e-03   9.3110557e-02  -7.8275221e-02   1.6287171e-01  -4.2976342e-02  -4.2521855e-02   8.8500348e-02   6.2212248e-02  -2.3439611e-02  -5.1876030e-02   1.6968314e-02   2.3274511e-02   8.2120035e-02  -4.3528220e-02   5.2732664e-02   8.4814028e-02   3.9862093e-03  -4.2981356e-02   3.4033615e-02   8.4894470e-02   1.2062709e-01   3.7019691e-02   1.3319326e-01  -5.1048861e-02  -2.7300327e-02   4.4958841e-02   1.5305373e-01  -2.4186547e-02   2.3482962e-02   8.1182463e-03  -3.4668955e-02   2.6573463e-02   6.1737145e-02   2.4402169e-02  -5.3707181e-02   5.9961867e-02  -2.0888760e-02  -1.3747221e-02
   1.4282011e-02   3.3068179e-03  -2.5780762e-02   2.6803561e-03  -6.4779136e-03   9.6313911e-03  -4.3625347e-02  -1.4256285e-02  -5.6337942e-02  -2.0948400e-02   2.4413473e-02  -1.2756112e-02   4.4561345e-02   1.6697696e-02  -6.8520403e-03  -8.7358072e-03   8.3773442e-03  -6.0099852e-02  -6.6367267e-02  -4.4328683e-02   5.0605859e-02   5.5587735e-02   2.7741577e-02  -1.4380879e-02   1.0959499e-02   4.3006205e-03  -2.7437221e-02  -7.0306057e-02  -5.1228231e-02  -5.7269453e-03  -7.0146790e-02   6.3577091e-02  -1.0885332e-01  -9.1592394e-03  -9.6633733e-02   1.1063553e-01   1.0503958e-02  -7.4343583e-02  -8.8922807e-03   7.2929103e-02   7.5767840e-02   7.9542537e-02  -1.4539983e-01   1.6026623e-02   2.6111511e-02   3.3542398e-01  -1.1963435e-02   2.3469316e-02   5.3295744e-02   0.0000000e+00   7.6744136e-02   1.9318890e-01   4.2462710e-02  -3.2224444e-02  -7.6602052e-02  -2.0281288e-02  -3.6581612e-02  -2.7651128e-02   3.7810644e-02   1.3046826e-01   3.8101851e-02   2.3506531e-02  -3.2156963e-02   3.2029998e-03  -2.4123310e-01   9.1417990e-03  -6.7664394e-02  -1.1982468e-01   8.1021983e-02  -7.3305875e-02   1.0265202e-02   2.9389695e-02  -4.2426615e-02  -5.6422116e-02  -6.8169361e-02  -9.9737115e-02   6.7347624e-03   7.4073820e-02   9.0388050e-02  -2.1271605e-02   1.4694214e-02   3.5458499e-02  -1.0125499e-01  -1.2513264e-03   5.3861817e-02   7.2950385e-02   7.7615143e-03   1.2963830e-01   6.5230755e-02   4.4591789e-02
  -9.0300062e-06  -4.6885229e-02   1.5489366e-03   2.7625511e-02  -5.8854922e-03   3.4071571e-03  -2.9031692e-02   1.0649128e-02  -3.4512948e-02   5.2149554e-02  -8.9246944e-03   1.1694817e-02   3.3808034e-02  -2.0381714e-02   3.8996755e-02   4.0702370e-02   1.7258733e-02  -2.3479518e-02   1.1340945e-02  -2.6403679e-02   1.2141816e-02  -6.6464973e-02   6.9688903e-03   8.6769741e-02   5.1733874e-02   3.3907593e-02   9.3222399e-02   1.9929569e-02   4.2232910e-02  -1.8005656e-02  -7.9774752e-02  -3.4929804e-02   1.7909217e-02   5.8567688e-02  -5.6722269e-02   3.6294434e-02  -3.0162526e-02  -4.6501207e-02   9.7904899e-02  -6.6656126e-02  -4.0434457e-02   6.8402562e-02   1.9515031e-02   4.3355920e-04  -2.6242637e-02  -1.0874856e-01   7.2736623e-02   4.9865484e-02   1.2292051e-01   7.6744136e-02   0.0000000e+00   1.2999406e-01   1.4107605e-01   2.5143594e-02   7.6309676e-02   2.1166434e-02  -4.0367979e-02  -2.0934781e-02   4.6546580e-02   6.8132117e-03   1.5341313e-02  -5.4446228e-02  -4.7887423e-02  -3.7310313e-02  -8.9195772e-03   3.2958469e-03  -2.9709646e-02  -8.0896568e-02   2.4612781e-03  -3.1433573e-02  -8.6899572e-02  -9.5443137e-02   9.1109004e-02   2.9240202e-02   9.2894383e-02  -1.6997468e-01  -1.1026347e-01   3.1094072e-02  -1.2675736e-01   1.9110089e-02   9.7781008e-03   4.5896420e-02  -7.6527461e-02   1.0935462e-02   6.0921723e-02  -5.1822829e-02  -4.6294045e-02   5.6647749e-02   3.2136383e-02  -3.5066081e-03
   3.9298239e-02  -5.3291341e-04   3.1706063e-02   4.4905504e-02   7.4290365e-04   2.4116918e-02   2.1792737e-03   5.9698646e-02  -2.4812061e-02   3.0763621e-02   7.3297093e-03  -2.2592481e-02   2.7253423e-02  -6.1916457e-02   1.2666445e-02  -2.5508927e-03  -4.7733550e-02  -2.8514856e-02   9.3894047e-03  -1.3332266e-03  -2.3376743e-02   8.4039466e-02   1.9363407e-02  -1.4134499e-02   1.8254053e-02   3.8717414e-02   3.7910590e-03  -2.2964481e-02  -1.3989581e-02   1.0891260e-02  -8.9652967e-02  -6.3630078e-02  -1.9566452e-02   1.1664135e-04   1.9411227e-02  -8.5124461e-02  -5.4666899e-02  -5.7407431e-02   5.4287627e-02   1.1203667e-01   9.8870662e-02   2.4359819e-02  -7.1260725e-02  -1.3415641e-02  -8.8031149e-02   3.5228159e-02   6.0710120e-02  -4.9067854e-03   2.1397317e-02   1.9318890e-01   1.2999406e-01   0.0000000e+00   3.9377892e-02   3.6118181e-02  -1.9277705e-03   5.1494741e-04   2.8485818e-02   3.2440688e-02  -3.0983940e-03   4.4368168e-03  -1.0817752e-01   1.4697175e-02  -5.9839002e-02   3.7223577e-03  -9.8605765e-02   8.9458291e-02   5.6684047e-03  -2.2822104e-02  -3.0153526e-02  -6.6823417e-02  -1.5748231e-01   6.1473637e-02  -9.1210148e-02  -8.9442807e-02  -3.6019374e-02   1.0048441e-01  -1.2435799e-02   2.9106516e-02   7.2492763e-02  -4.1666449e-02   1.8503058e-02   4.5252236e-03   5.1976887e-03   4.7231315e-02   4.0127635e-02   2.3001898e-02  -2.9487021e-02   5.3447057e-02   2.0610950e-02   1.7334381e-02
  -1.9117303e-02  -3.4898812e-02  -3.9648968e-02   1.5472365e-02   1.9473320e-02   2.1025981e-02  -5.9451571e-02   2.7336604e-02  -9.8982271e-02   3.0675525e-02  -4.6686014e-02  -1.2311175e-02  -5.1797345e-02  -1.2081769e-01  -1.1384111e-01  -2.5377238e-02  -4.8344366e-02   2.9156176e-02  -2.3902432e-02  -2.7274110e-02   4.1669759e-02  -3.5120882e-02  -1.0148289e-01  -3.6996186e-03   9.2066582e-02  -5.9251166e-02  -8.6550104e-03   9.2873507e-04  -8.3755261e-02  -1.0381910e-01  -5.1177014e-02  -6.3612114e-02  -1.1536922e-02  -6.0197342e-02  -7.8639208e-02  -7.4577871e-02   1.9210123e-02  -1.2983087e-01  -6.1879677e-02  -1.0171508e-01   7.8987037e-03   6.2405436e-02   9.0747507e-02  -1.2957068e-01   1.5146733e-01  -9.6775154e-02   1.2241282e-01  -2.5405722e-02   7.0626662e-03   4.2462710e-02   1.4107605e-01   3.9377892e-02   0.0000000e+00   2.2638068e-01   9.6902748e-02  -9.2437266e-03   9.2516084e-03   3.5925501e-02  -7.1494219e-02  -7.0343904e-04  -8.1986537e-02   3.4136655e-02  -5.2954680e-02   1.0558175e-01  -1.7757330e-02  -9.7928127e-03  -6.6258592e-03   4.7654820e-02   5.7444940e-02  -2.9586325e-02  -3.3000309e-02  -2.7964286e-02  -1.0984526e-01   1.0573970e-01   1.0250848e-01  -2.2998629e-02  -2.6342460e-02   1.4792234e-01   2.6386088e-02  -1.7793308e-01   2.2199013e-02  -6.3334924e-03   1.4839590e-02   6.0424195e-02   5.4114906e-02  -1.6619058e-02   5.9550372e-02   1.9100778e-02   1.1076788e-01   3.2702336e-02
  -4.9111480e-03   4.5347423e-02   2.4850740e-02   3.2470514e-02   1.1380902e-02  -4.1571034e-02   1.2454687e-01   2.2849496e-02  -4.9559576e-03  -6.8951315e-02   7.3123671e-02  -4.5812028e-02  -4.0236136e-03  -3.9048419e-02  -2.9893939e-02  -9.2165832e-02   2.3310932e-02   1.3837042e-02   3.1671676e-02  -6.0967968e-03   1.5529402e-02   3.3083329e-02  -1.5488398e-02   5.8375224e-03   8.5781656e-02   2.3308214e-02  -1.4971981e-02   2.2865364e-02   9.0030884e-03  -1.0458750e-01   3.4859194e-02   4.2582732e-02  -9.9719637e-03  -2.7113180e-02   7.2251822e-02  -1.7565722e-01   1.3893262e-02   7.7746660e-03  -1.7384217e-02   1.1758142e-01   4.4175107e-02  -6.6951909e-02   3.0414866e-02  -3.5428023e-02  -5.7069648e-02  -5.2919444e-02  -4.6815536e-02   8.1559260e-02   9.3110557e-02  -3.2224444e-02   2.5143594e-02   3.6118181e-02   2.2638068e-01   0.0000000e+00   1.3313314e-02   6.8430973e-02  -4.0121095e-02   1.3973730e-03  -4.5013861e-02  -5.6908083e-02   5.5040815e-02   3.4926499e-02   8.0738107e-02  -3.7406872e-02  -1.2687135e-01   7.8929702e-02  -1.6817268e-01  -5.3857949e-02  -1.5476877e-02   8.4809675e-02  -5.8435267e-02   7.7444442e-02  -8.0193785e-02  -5.9212608e-02  -4.6382281e-02   1.0777560e-01  -2.3313305e-02  -5.2293456e-02  -1.4391448e-02   6.7426699e-02   3.5691327e-02  -7.7290019e-03  -8.8778165e-02  -4.0222411e-02   5.7582131e-02   3.1048188e-02   2.4217542e-02  -4.0183803e-02  -7.9700113e-02  -2.1745158e-02
   2.7950592e-02   4.6848703e-02   6.2110985e-03   3.2594392e-02   2.1025142e-02  -5.5319828e-02  -4.3380074e-03   3.9596869e-02  -4.7854549e-02  -1.9177729e-02   4.5258460e-02   4.8878255e-02   7.4927565e-03   6.7477863e-02   7.6221868e-02  -4.3211844e-02  -1.9387060e-02   7.7940387e-02   1.8149962e-02  -4.2851132e-02  -1.1010214e-01   5.7483888e-02   3.9098188e-02   2.5526490e-02   1.7306876e-02  -2.0936804e-02  -5.1783420e-02   1.3471069e-01   7.0561090e-03   2.7518838e-02  -3.8848775e-02   3.8706940e-02   6.7623004e-02   3.4298238e-02  -5.9161793e-02   8.4791850e-02   3.4360680e-02  -1.2557141e-01   9.9663272e-02  -2.0768878e-02   4.1334567e-02  -1.3063603e-01  -1.8851763e-01   1.4527869e-02   7.1320259e-02   1.0294046e-01   2.2307679e-01   1.0381848e-01  -7.8275221e-02  -7.6602052e-02   7.6309676e-02  -1.9277705e-03   9.6902748e-02   1.3313314e-02   0.0000000e+00   5.6715903e-02   4.6070517e-02  -5.3418837e-02   8.5222328e-02  -4.7950877e-02  -4.0473404e-03  -1.4904726e-01  -2.6472523e-02  -1.0995181e-01   6.7016033e-02  -4.6939690e-02  -5.6813689e-02   5.4596902e-02  -7.0691350e-02   1.4360282e-01   6.0672052e-03  -4.5069495e-02   6.0792600e-02   1.6163818e-02  -1.5000521e-01  -3.7412141e-02  -5.4795940e-03  -1.2245718e-01   5.3330631e-02   6.6351094e-02   7.1562402e-02  -1.0589063e-01   1.6350174e-02   4.0448935e-02  -1.7855477e-02  -1.7750051e-02   1.0056036e-01   1.1751658e-02   3.2650220e-02  -3.3943550e-02
  -1.0179005e-01  -3.9821253e-03   1.6859670e-03  -8.9986985e-04  -4.5717746e-02   8.9116346e-02   4.3167289e-02   3.0245770e-02  -1.8861696e-02   3.1097533e-02   2.8369007e-02   5.4112275e-02  -1.0212739e-02   2.5610298e-02   5.9985456e-02   4.9596680e-02   2.3225207e-02   8.0847795e-02  -4.1452506e-02  -1.2406830e-03  -7.2063866e-02   4.2952706e-02  -2.5254499e-02   4.8601957e-02  -9.5682157e-03  -1.5560679e-02  -2.2336681e-02   7.3324379e-02  -3.7052030e-03   2.7499266e-02   3.8537132e-02   1.1477870e-02   5.5664001e-02  -5.3063695e-02  -2.0331176e-02  -7.4574000e-03  -4.8738178e-02   3.2908986e-02  -2.6933877e-02   1.4940930e-01   9.3997203e-03   2.0377764e-02  -6.3915662e-02   3.7557293e-02   6.0612020e-04   5.0768647e-02   1.3425705e-01   7.9033227e-02   1.6287171e-01  -2.0281288e-02   2.1166434e-02   5.1494741e-04  -9.2437266e-03   6.8430973e-02   5.6715903e-02   0.0000000e+00  -8.7165827e-02   5.1597268e-02   9.7848222e-02   3.4347808e-02  -1.4148946e-01  -1.0597881e-02   1.6330293e-02   4.5443811e-02  -4.1487556e-02  -3.3081620e-02   3.0952221e-02  -2.6038606e-02   5.0100342e-02   7.9936053e-02  -9.8776517e-02  -1.1069466e-01   1.1054387e-03   4.6507668e-02  -5.9228697e-02  -1.6804529e-02   2.2891615e-02   2.3866640e-02  -5.0692925e-02  -7.2715826e-02   2.2568662e-02   1.3313992e-02   8.1292344e-02   9.9604868e-02   8.1484625e-03   8.2714904e-03   4.3291307e-02  -6.0549702e-02   2.5600431e-02   5.1005355e-02
   1.9685940e-01   8.6041611e-02  -1.4539928e-02  -1.5634852e-02  -2.5964196e-02  -3.9766219e-02  -7.3421649e-02  -2.8701347e-02   1.0637362e-02   1.1398700e-02  -7.7453561e-03   1.1312768e-02  -5.5723338e-02  -6.3125224e-02  -8.2256198e-02   3.0395565e-02   1.4847885e-01   1.2027657e-01  -5.4352259e-02   5.0552669e-02   3.0049858e-02   8.4359255e-02  -1.8251482e-02   3.8063114e-02   3.1482790e-02  -8.6112056e-02  -1.5963684e-03  -8.6534994e-03   3.6555451e-02  -3.9641521e-02  -1.5365758e-02  -5.4958041e-02  -5.6159899e-02   3.4677847e-02  -3.3904757e-02   9.2269115e-03   9.4163369e-03  -7.6609418e-02   4.3392315e-02  -9.3240027e-03  -1.7042894e-02  -7.5058231e-02  -3.9876948e-02  -4.2402692e-04   3.9777529e-02   4.1530697e-02   3.0815196e-02   2.3570690e-02  -4.2976342e-02  -3.6581612e-02  -4.0367979e-02   2.8485818e-02   9.2516084e-03  -4.0121095e-02   4.6070517e-02  -8.7165827e-02   0.0000000e+00   1.8472842e-01  -7.6408326e-03  -1.0106976e-01   9.6681854e-02   1.1563044e-02   1.5998394e-01   3.3041566e-03   3.0807867e-02  -3.1122357e-02   1.3397826e-02  -5.6261365e-02   1.1480539e-01   4.8783089e-02   6.6143394e-03   8.2036775e-03  -4.4073829e-02  -1.7213717e-03   1.4577766e-03   6.9762395e-02  -5.8500120e-02  -4.0573624e-02   5.0417680e-02   1.2235106e-02   4.6913557e-03  -1.1287005e-01  -3.0303339e-02   1.6404264e-02   2.1559045e-02   2.2600294e-02   3.1952212e-03  -3.2076438e-03   1.3422178e-02  -6.2988520e-02
   6.1895188e-02   2.2604979e-01  -2.0177441e-02   1.1381954e-02  -3.9460916e-03   5.8009350e-02  -4.5324487e-02  -3.9347441e-02  -2.3554489e-02  -2.8875547e-02  -4.2915724e-03  -5.5258037e-02  -2.2342638e-02  -6.6574861e-02   3.6512533e-02   1.5025494e-02   5.2122272e-02   2.0339791e-01  -2.3727462e-02   4.4699604e-02  -3.2135118e-02   6.8676112e-02  -2.1645327e-02   2.5499080e-03  -5.4395487e-02   1.2831571e-03   1.8486828e-02   5.8045139e-03   2.2910731e-02   7.6741337e-03  -4.5697061e-02  -2.4843223e-02  -3.2969003e-02  -1.1415965e-02   9.7708667e-03  -6.9647816e-02  -2.6937909e-02  -5.1428386e-02  -7.3991953e-02  -6.8681244e-02   7.2941167e-02  -1.7135259e-02   1.8886664e-02   8.2241471e-02   5.5754622e-02  -9.0819278e-03  -6.7739738e-02   5.0990326e-02  -4.2521855e-02  -2.7651128e-02  -2.0934781e-02   3.2440688e-02   3.5925501e-02   1.3973730e-03  -5.3418837e-02   5.1597268e-02   1.8472842e-01   0.0000000e+00   1.0821688e-02   1.4408416e-01  -9.6703447e-02   6.0072810e-02  -8.3977204e-02   8.8895296e-02   4.4939874e-02   1.2722622e-02  -1.6377419e-02   3.5021898e-03   4.2821548e-02   6.8263010e-02   1.4699002e-02  -2.3051267e-02   7.5835135e-03  -5.4285421e-02   1.0961092e-01  -5.0264488e-02  -2.9742176e-02  -6.3187853e-02  -5.1712009e-03   8.8777422e-02  -1.3223712e-01  -2.2729005e-02  -1.2203250e-03  -6.1733009e-02   7.1256701e-02   3.2743623e-02   3.1386817e-02   1.0087867e-01  -3.3299769e-02   4.7756163e-02
  -3.8477287e-02  -6.8388371e-03   3.1602340e-02   5.2893644e-04   1.8516413e-02  -1.2099437e-02  -1.0226402e-02  -3.4918504e-02   2.9251000e-02  -1.3963026e-02   8.8669694e-03   2.6504322e-02  -5.2645982e-02  -9.8949892e-03   2.4253311e-02  -1.0780106e-01  -5.5836766e-03   4.5084385e-02   4.3430951e-02  -7.2034728e-02   2.4567605e-02   2.3351348e-02   1.4462432e-02  -5.3094353e-02  -9.3217762e-02  -1.1640264e-01   9.9451493e-03  -5.2942054e-02   5.5319676e-02  -9.7141999e-02   3.3826320e-02  -2.8411166e-02  -3.5706350e-02  -2.5936733e-02  -6.3704037e-02  -4.0751845e-03  -8.1044161e-02  -1.2548383e-01   5.7370783e-04   1.1695789e-01  -9.3080694e-02   7.0743824e-02   4.0634875e-02  -9.7600843e-02  -1.0506197e-01   2.4646608e-02   2.8477601e-02   2.2896759e-02   8.8500348e-02   3.7810644e-02   4.6546580e-02  -3.0983940e-03  -7.1494219e-02  -4.5013861e-02   8.5222328e-02   9.7848222e-02  -7.6408326e-03   1.0821688e-02   0.0000000e+00   1.7623034e-01   1.3792771e-01   1.3591109e-02   5.3281949e-02   9.4075081e-02   2.8550155e-02  -1.0263312e-01   2.0369990e-01  -2.4401759e-02   5.2724612e-02  -3.7339677e-02  -5.5454094e-02   1.8690476e-02  -4.3337586e-02   2.5397948e-02   4.3618113e-02   4.6610098e-03   3.0579394e-02   5.1549768e-02   7.5269833e-02  -2.9577892e-04  -8.2512780e-02  -8.0898423e-03   3.1497192e-03  -4.1365685e-02  -7.1906633e-02   5.9259138e-02   8.3686430e-03  -1.5441020e-01   5.3697930e-02  -3.6999461e-03
  -9.6989628e-03   3.9497775e-02  -2.5140230e-02   4.4347261e-03   4.1128305e-02   3.5743681e-03  -7.1939959e-03  -4.8390718e-02  -6.3864853e-03   2.1416844e-02   4.5022132e-03   1.0509427e-02  -2.7586255e-02   3.4737918e-02  -5.0351427e-03   1.4639693e-02   1.0132383e-02   7.1706353e-02  -7.5009644e-03  -6.8849785e-02   2.2186597e-02   1.4155586e-01  -4.4293757e-02  -5.1012149e-02   8.9199600e-03   9.1181558e-02   5.6212161e-02  -8.0228330e-02   1.6292536e-02   6.6722437e-02   5.3284499e-02  -1.9734448e-02  -1.2865492e-01   5.3536921e-02  -7.5067483e-02  -6.7248535e-02  -6.2153443e-03  -1.0702035e-01  -1.0921394e-02   9.5413146e-02  -7.9340491e-02  -1.8079140e-02  -7.4360040e-02  -5.5295969e-02  -8.8881194e-02  -9.0109170e-03   7.1203401e-03   1.1913700e-02   6.2212248e-02   1.3046826e-01   6.8132117e-03   4.4368168e-03  -7.0343904e-04  -5.6908083e-02  -4.7950877e-02   3.4347808e-02  -1.0106976e-01   1.4408416e-01   1.7623034e-01   0.0000000e+00  -5.4237028e-02   7.0422429e-02  -1.4069354e-01   7.2513205e-02   7.1790944e-03  -3.0167378e-02  -1.0723527e-01   1.1247124e-01   2.7861323e-02   1.2786742e-01  -9.2518879e-02  -1.1031126e-01  -5.1123886e-02   5.0618510e-02   5.6217758e-02  -3.5432695e-02   8.1705319e-02  -1.1405693e-01  -4.9056695e-02   1.8136861e-02   6.3349108e-03   3.6307509e-02   6.4571137e-03  -1.2883974e-03   5.2766243e-02  -6.6378341e-02   2.6208899e-02   2.7804386e-03  -5.4851230e-02  -2.8276299e-02
   2.2393250e-02  -1.4804766e-02  -3.2396777e-02  -4.2547260e-02   3.0220941e-04   3.3953061e-03  -3.7746181e-03   4.0023652e-03   7.8719680e-02  -5.1107036e-02   9.2006001e-02   3.5264980e-02  -4.3101713e-02  -1.4659247e-02   4.8107071e-02  -6.5912784e-03   2.3143223e-02  -2.9138581e-02  -4.5361584e-02  -7.0556635e-02   6.5145240e-02  -1.0728272e-02  -3.4739515e-02  -8.3252875e-02  -4.9113439e-02   4.4671939e-02   3.4776635e-02  -6.4286996e-02   6.8116285e-02   2.3814619e-02  -6.0892239e-02  -4.9171719e-02  -5.8987331e-02   3.6571654e-02   1.9715795e-02  -4.9505787e-02   2.0948142e-02  -5.8884392e-02   6.5426575e-02   2.5959544e-03  -1.7599432e-02  -4.1573436e-04  -5.1421914e-02  -5.6223195e-02  -8.3384492e-03   4.6008442e-02   6.3704320e-02   7.8553399e-03  -2.3439611e-02   3.8101851e-02   1.5341313e-02  -1.0817752e-01  -8.1986537e-02   5.5040815e-02  -4.0473404e-03  -1.4148946e-01   9.6681854e-02  -9.6703447e-02   1.3792771e-01  -5.4237028e-02   0.0000000e+00   1.7598578e-01   2.1465218e-01   1.5977457e-02   6.5540216e-02  -3.6337086e-02   1.3225519e-02  -8.9476340e-02   4.9541421e-02   4.0537454e-02  -2.4809452e-03  -2.6227744e-03  -3.5182351e-02  -1.1454067e-02   2.4362011e-02  -2.0236386e-02  -6.2792113e-02   2.2042055e-02  -3.5791694e-02  -4.6832035e-02  -3.4717073e-02   2.3863803e-02  -4.2722645e-02   1.1734968e-01  -3.3472520e-02   5.7175850e-02   2.0894709e-02  -7.3013337e-04   2.0654914e-02  -2.7390229e-02
  -2.9829897e-02   2.4953169e-03  -4.4469926e-02   3.7170987e-02  -1.7712915e-02   4.2213988e-02   8.1796234e-03   4.2601418e-02  -1.7802245e-03   7.2204024e-02  -1.1610195e-02  -3.5869803e-03  -7.5302989e-02   5.2106210e-02   4.6212334e-02  -2.4540527e-02  -3.5634254e-02  -2.9767321e-02  -2.0212097e-02  -1.2524766e-01  -4.9264841e-02  -3.4797046e-02  -2.4889428e-02  -7.6200527e-02  -6.0874516e-02  -3.9426333e-02  -5.4585963e-04  -4.1362923e-02   4.7013396e-02   1.1567256e-01   2.4389842e-02   5.3482697e-02  -1.3032061e-03  -5.1610630e-02   4.8216707e-02  -1.5500057e-02   2.8386691e-03   1.8018479e-02  -5.0343971e-02   8.3768160e-02   2.1987061e-02  -4.6119140e-04   1.3144008e-02  -7.5492792e-02  -5.2770382e-02   9.3925716e-02   1.0320635e-02   1.4475096e-02  -5.1876030e-02   2.3506531e-02  -5.4446228e-02   1.4697175e-02   3.4136655e-02   3.4926499e-02  -1.4904726e-01  -1.0597881e-02   1.1563044e-02   6.0072810e-02   1.3591109e-02   7.0422429e-02   1.7598578e-01   0.0000000e+00  -1.4668889e-02   1.1493469e-01   5.8417686e-02   2.9352665e-01  -4.8037623e-02   1.2004498e-02  -1.3352377e-02  -1.5078554e-02   4.5003835e-02   1.7502454e-02  -2.5961983e-02  -7.9219114e-02  -3.1004996e-02  -3.3380218e-02  -1.3470015e-01   7.3022244e-03   1.6277767e-02  -4.4354831e-03  -2.7699820e-02  -8.5482321e-02   6.1982853e-02  -1.1735352e-02  -5.5550448e-02   7.5414297e-02  -4.4896146e-02   1.0061531e-01  -8.5635630e-02   1.7275422e-02
   6.9719835e-02  -1.2474420e-01   2.8890707e-02   6.7262537e-02   3.4031512e-02   3.3808297e-03  -4.1141978e-03   3.8524757e-02  -7.5778459e-02  -2.3310829e-02   6.5102387e-02   8.5505812e-03  -1.1265653e-01  -4.8652120e-02   7.7361980e-02   4.8522537e-02   1.2168743e-02   1.0598231e-02   3.1691046e-02   1.8782897e-02  -3.6747621e-03  -6.1916184e-02  -1.2790311e-02   2.6217518e-02  -4.1143900e-02  -9.6638240e-02   3.8507860e-03  -4.4792708e-02   7.2238330e-02   3.3588414e-03   5.4839389e-02   9.7986484e-02  -1.0917954e-01  -2.3429784e-02  -5.6769338e-03   2.1187188e-02  -8.4962630e-02  -1.3766108e-01  -4.8706910e-03   5.4115312e-02   4.8829306e-02  -1.2537236e-02   2.7163765e-02  -7.4389857e-02   5.7278818e-02  -2.1167702e-02  -8.5465557e-02   2.0777775e-02   1.6968314e-02  -3.2156963e-02  -4.7887423e-02  -5.9839002e-02  -5.2954680e-02   8.0738107e-02  -2.6472523e-02   1.6330293e-02   1.5998394e-01  -8.3977204e-02   5.3281949e-02  -1.4069354e-01   2.1465218e-01  -1.4668889e-02   0.0000000e+00  -1.4237284e-02   3.1913920e-02  -2.0254259e-01   4.2940128e-02   5.2050041e-03   8.3092413e-03  -6.3663104e-03   2.5253195e-02  -3.8824340e-03   3.4438580e-02  -8.4764132e-02   5.8968603e-02  -4.8501448e-02   5.8606546e-02  -1.0755952e-01   1.3596071e-02  -1.3861674e-02   1.9113366e-01   5.4546400e-02   6.3942729e-02   5.2326775e-02   5.4022318e-03  -9.2233225e-03   6.2462493e-02  -5.1955033e-03   1.0631404e-02  -1.3665966e-02
  -3.7555867e-03   4.9508740e-02  -1.1548289e-02   4.9119905e-03  -6.4576679e-02  -4.0244733e-02  -3.2487760e-02  -7.7425287e-03   2.8063071e-02  -6.6912057e-02   8.2421194e-02   3.0395490e-02   1.9367104e-02  -7.1937861e-03   2.1568032e-02   2.5755515e-02  -8.6452678e-02   9.3952423e-02  -5.3210597e-02   2.2106940e-02  -5.2003405e-02   1.0327478e-01  -2.1208324e-03  -7.7924899e-03  -9.4748241e-02  -5.4152452e-02   3.1351328e-02   4.9267379e-02  -1.0448753e-02   2.5693251e-02   7.2106062e-02   2.8224441e-02   1.0615398e-01  -1.0406817e-02   3.7619129e-02  -4.4185275e-02  -1.3431520e-01  -4.2919586e-02  -3.7831899e-02  -6.2328054e-02   2.7382062e-02   8.4607866e-02   3.5415684e-02  -4.1758969e-02  -3.8043039e-02  -1.8560468e-02   2.5862790e-03   1.1117906e-02   2.3274511e-02   3.2029998e-03  -3.7310313e-02   3.7223577e-03   1.0558175e-01  -3.7406872e-02  -1.0995181e-01   4.5443811e-02   3.3041566e-03   8.8895296e-02   9.4075081e-02   7.2513205e-02   1.5977457e-02   1.1493469e-01  -1.4237284e-02   0.0000000e+00  -6.7933564e-03  -1.0300674e-01  -8.5359349e-02  -1.9365704e-03  -1.5560720e-02  -1.0532891e-01   3.7080089e-02  -6.9770042e-02  -3.3670055e-02  -9.3258350e-02  -9.1270435e-03   9.0404148e-02  -1.3179241e-02   1.0297210e-01  -4.0868588e-02   2.3221543e-03  -4.3858123e-02   1.5647009e-01   1.9729882e-02   6.3258256e-02  -9.7706704e-03   3.8635448e-02  -6.6672608e-02  -4.2596475e-02   2.7999802e-02  -9.9167492e-03
   5.2009090e-02   3.0063381e-02   2.9416086e-02  -3.5194356e-02  -1.5424709e-02  -3.3839414e-02  -4.6568759e-03  -6.2860627e-02   2.7442985e-02   6.5233179e-03  -5.5425821e-02   6.2973384e-02   1.5545782e-02   3.4176918e-02   4.9410524e-03   6.3446952e-02  -1.1944483e-01   2.9530579e-02  -6.7997532e-02  -7.9851348e-03  -5.4056878e-02  -9.7383809e-02   4.9869322e-02   1.4867823e-02   4.1613292e-02  -1.8280341e-02   1.4364050e-02   4.2139349e-03  -5.5009044e-02   3.0496774e-02   2.3274752e-03  -8.0769093e-02   9.9557233e-02  -5.1037810e-02   5.7709007e-02  -2.6454695e-02  -1.8748350e-02  -9.9971411e-02   2.2678481e-02   2.8527586e-02   4.9417789e-02   1.4622926e-01   6.2624225e-04   2.2456251e-02  -2.1344030e-02  -1.0233043e-01   4.7875737e-02  -1.0227753e-01   8.2120035e-02  -2.4123310e-01  -8.9195772e-03  -9.8605765e-02  -1.7757330e-02  -1.2687135e-01   6.7016033e-02  -4.1487556e-02   3.0807867e-02   4.4939874e-02   2.8550155e-02   7.1790944e-03   6.5540216e-02   5.8417686e-02   3.1913920e-02  -6.7933564e-03   0.0000000e+00   2.1731378e-01   1.1957412e-02  -8.8325961e-02  -3.9854259e-02   1.7203179e-02   6.1031380e-02  -5.6308369e-02  -2.3980333e-02  -2.8570515e-02   1.0734970e-01  -4.2244158e-02   2.1041191e-01   3.3494125e-04  -4.9617126e-02  -7.0422858e-02   2.1431795e-02   3.8413192e-02  -8.9354169e-03  -4.0602827e-02   1.6579069e-01   1.2842111e-01   6.8898079e-02   1.1624667e-02   7.6017028e-03   2.9532083e-02
  -2.6592102e-02  -1.7545447e-02   3.7430716e-02   2.4570781e-02   1.4704126e-02  -1.4702941e-02   3.1371713e-02   4.8737953e-02   2.8050982e-02   1.2507786e-01  -5.9304656e-02  -1.1052037e-02  -6.1551379e-02   1.4827033e-01  -1.6458514e-02  -1.7097144e-02   8.1657074e-02  -1.0294466e-01  -1.4019630e-01  -4.9080358e-02   9.1594246e-03   3.4812330e-02   5.4057116e-02   7.4660173e-02   9.6673242e-02  -2.1002952e-02  -4.0947423e-02  -8.0423035e-03  -4.6002237e-03   5.3811900e-02   9.9816015e-03  -2.7205579e-02  -1.3414991e-01  -4.6050609e-03   6.6101319e-02   1.8284555e-02  -1.0205992e-01   5.8424965e-02  -6.5106599e-02   1.4877055e-01  -1.1430666e-03   3.8158848e-02  -4.8830612e-02  -2.4416752e-02  -1.1912344e-01  -1.4701507e-02   1.2719749e-01   6.3951478e-02  -4.3528220e-02   9.1417990e-03   3.2958469e-03   8.9458291e-02  -9.7928127e-03   7.8929702e-02  -4.6939690e-02  -3.3081620e-02  -3.1122357e-02   1.2722622e-02  -1.0263312e-01  -3.0167378e-02  -3.6337086e-02   2.9352665e-01  -2.0254259e-01  -1.0300674e-01   2.1731378e-01   0.0000000e+00   4.5569004e-02   4.7730050e-02   2.4420657e-02   7.9825279e-03   7.1465303e-02   1.1219114e-03  -5.1388673e-02  -2.2151377e-02  -5.3485425e-02   5.5529921e-02  -6.6275910e-03   2.8738402e-02   7.9183875e-02   1.0515558e-01  -2.5097105e-04  -7.7300470e-02  -4.4222105e-02   3.9622900e-02  -1.2498357e-02   1.6740150e-01  -2.2472405e-02  -1.6809882e-02  -5.2101075e-02   3.4481580e-02
  -1.0583934e-01  -4.4870979e-02   5.4187664e-02  -4.5247155e-03   6.4676822e-02  -1.1922221e-02   3.5968032e-02  -3.7142950e-02  -1.5541352e-02  -2.3066989e-02  -1.4413799e-01  -6.3463023e-03  -7.6419251e-02  -7.6749818e-02  -1.0680196e-01  -9.8180927e-02   2.2568853e-02  -1.0369277e-02  -5.0124541e-02  -2.9782138e-03   1.2795248e-01  -1.1168079e-03  -9.5874830e-02  -2.7628627e-02   1.1113129e-01   1.3306050e-01   4.2163132e-02   1.4743430e-03   1.2362308e-02   8.1161008e-03  -5.7829726e-02   8.9494780e-03   4.7846931e-02  -1.9368632e-01   2.7020134e-01  -2.8163024e-01  -7.0247346e-02  -3.0968485e-02  -7.7220713e-02   1.6615023e-01   6.0463143e-02  -1.4280777e-02   8.6281029e-02   3.9666671e-02   1.1090758e-01  -6.8081207e-02  -2.9880740e-02  -1.4984426e-01   5.2732664e-02  -6.7664394e-02  -2.9709646e-02   5.6684047e-03  -6.6258592e-03  -1.6817268e-01  -5.6813689e-02   3.0952221e-02   1.3397826e-02  -1.6377419e-02   2.0369990e-01  -1.0723527e-01   1.3225519e-02  -4.8037623e-02   4.2940128e-02  -8.5359349e-02   1.1957412e-02   4.5569004e-02   0.0000000e+00   2.5115861e-01   1.5863075e-01   5.7303324e-02  -8.1269967e-02  -8.9470409e-02  -7.7347702e-02   1.8728152e-02  -3.6571547e-02   7.5901519e-03   6.9530527e-02  -4.0802462e-03   4.8851688e-02  -6.2516050e-02   1.6921608e-03  -2.2234101e-02  -7.6788660e-02  -7.3370751e-03   5.2560391e-02   9.7674611e-02   5.6691216e-02  -8.7625841e-03   5.1086065e-02  -2.3673829e-02
  -5.5229791e-02  -9.3556111e-02  -3.1082874e-02  -7.5751117e-03   1.2133556e-02   3.6350726e-02  -1.4985020e-02  -9.9617985e-05   2.6731264e-02  -5.0060717e-02  -4.2047824e-02  -9.9478980e-02  -9.1798109e-03  -4.1754485e-02   6.9771875e-02  -3.8203447e-02   1.0386692e-03  -6.0243533e-02  -1.9081355e-02   1.2623476e-01  -1.1444517e-01   3.8657915e-02  -1.0381026e-01  -7.8366720e-02   8.3414570e-02   3.8505785e-03  -2.5640117e-02   1.0611917e-02   3.8848696e-02   1.0159200e-01   6.6134471e-02   3.3007544e-02  -1.0986570e-01   7.0405526e-02   4.7683599e-02   1.7251804e-01  -1.4664670e-01   3.7130450e-02   6.3393773e-02  -1.2426802e-01  -7.3901318e-02   2.9240655e-02  -3.8235820e-02   5.9902184e-02  -1.6532774e-02  -1.5731935e-02  -7.8951601e-02  -3.5181280e-02   8.4814028e-02  -1.1982468e-01  -8.0896568e-02  -2.2822104e-02   4.7654820e-02  -5.3857949e-02   5.4596902e-02  -2.6038606e-02  -5.6261365e-02   3.5021898e-03  -2.4401759e-02   1.1247124e-01  -8.9476340e-02   1.2004498e-02   5.2050041e-03  -1.9365704e-03  -8.8325961e-02   4.7730050e-02   2.5115861e-01   0.0000000e+00  -3.1230040e-02   2.3624142e-01  -8.3707779e-03  -8.3049911e-02  -8.2418394e-02   7.2564895e-02   1.2625916e-01  -8.3747777e-03  -2.5291689e-03  -9.6391355e-02  -9.4410681e-03  -4.0809785e-02  -9.1821310e-03  -1.5741738e-02   1.9041285e-02   6.4508643e-02   2.3314171e-02   1.4327504e-02  -2.5459743e-03   3.0501247e-03  -7.6552649e-02  -2.9875070e-02
   8.5565874e-02   7.9693495e-02  -2.3060838e-02  -1.0928292e-02   5.4988511e-02  -6.4814509e-02  -6.2866750e-02  -3.4868677e-02  -1.3631257e-02  -6.6545384e-02   3.5038089e-02   9.1224558e-02   3.2816122e-03   4.2668936e-02   4.0028575e-02   4.8921280e-03   1.0400732e-01   1.1777885e-01   7.4304457e-02   1.2703915e-02   1.3781551e-01   2.4124799e-02   1.9002717e-02   3.1660101e-02   4.8660275e-02   4.0071596e-02  -2.6242120e-02  -1.0699790e-01   3.2016369e-02   1.4714644e-02   4.1027598e-02  -6.6829835e-04   7.0420829e-02  -4.3592696e-02   1.1262835e-01   6.5593498e-02   6.6710548e-02   1.1188932e-01  -3.0329496e-02   3.1457310e-02   6.3096150e-02   1.4855406e-02   5.9309886e-02   8.1300144e-02   2.4011021e-04   6.1709429e-02   8.1486229e-02   1.1893234e-03   3.9862093e-03   8.1021983e-02   2.4612781e-03  -3.0153526e-02   5.7444940e-02  -1.5476877e-02  -7.0691350e-02   5.0100342e-02   1.1480539e-01   4.2821548e-02   5.2724612e-02   2.7861323e-02   4.9541421e-02  -1.3352377e-02   8.3092413e-03  -1.5560720e-02  -3.9854259e-02   2.4420657e-02   1.5863075e-01  -3.1230040e-02   0.0000000e+00   1.6425890e-01   5.9795754e-02   8.3776088e-02   9.0367156e-02   9.0112761e-02   8.5154021e-03   2.2564912e-02   6.6073636e-03  -2.9505694e-02  -9.5173800e-02  -8.8239906e-02  -2.1922367e-02   1.8944258e-02  -1.9217854e-03  -8.5682783e-03  -3.7437259e-02   8.0680933e-03   7.5147197e-02  -1.0498391e-02   5.8998887e-02   8.7175837e-03
   1.8920256e-02  -8.2136573e-02  -4.6477340e-02  -4.7252433e-02   3.7803752e-02  -2.7882178e-02   6.1784524e-02   2.0317274e-02   5.1592943e-02  -4.4758657e-02  -7.9885511e-03   6.5680312e-02  -1.0565422e-02   7.1805516e-02   7.5024295e-02   1.0150468e-01  -7.2266431e-03   7.0741628e-02  -7.3766841e-03   1.6169699e-01   1.1203774e-02  -5.8630998e-02   9.1740439e-03  -3.2811111e-02   5.9770404e-02  -6.2132120e-02   1.8760424e-02  -3.1636032e-02  -3.7004587e-02   6.5790393e-03   6.8297625e-02  -1.3325981e-01  -6.4894551e-02   8.9534792e-02   7.3494718e-02   7.9752865e-03   7.8189764e-02   3.9634076e-02  -1.8992600e-01  -2.2913358e-02   1.0628767e-01   7.0256925e-02   4.6316884e-02  -2.5554755e-02  -4.9314294e-02   8.1869364e-02   5.2300681e-02   1.9228160e-02  -4.2981356e-02  -7.3305875e-02  -3.1433573e-02  -6.6823417e-02  -2.9586325e-02   8.4809675e-02   1.4360282e-01   7.9936053e-02   4.8783089e-02   6.8263010e-02  -3.7339677e-02   1.2786742e-01   4.0537454e-02  -1.5078554e-02  -6.3663104e-03  -1.0532891e-01   1.7203179e-02   7.9825279e-03   5.7303324e-02   2.3624142e-01   1.6425890e-01   0.0000000e+00   8.7108367e-03   1.9715097e-02   9.6819226e-03  -4.2554249e-03  -2.9690329e-02  -7.5317555e-02  -8.4196861e-03   2.7286670e-02  -5.1915323e-02  -1.2773090e-01  -7.6145128e-02   4.2716013e-02  -9.0851831e-02  -2.8233133e-02   1.3565053e-02   7.3525143e-02  -1.6465145e-02   2.4422385e-02   1.1007809e-02   9.6548218e-02
  -2.5793799e-03  -8.8736487e-03  -1.2907562e-02   2.0739434e-02  -5.4132550e-02   4.6964066e-02   4.0970458e-02  -2.6433723e-03  -3.1492591e-03  -8.2684807e-02   2.2275779e-02  -8.7215466e-03   3.7413098e-02   3.2246649e-02   4.4728153e-02   8.0511973e-02  -7.4547013e-02  -4.2662155e-02  -3.3415205e-02  -3.0389678e-02   1.5076750e-01   3.1223265e-02   3.9137764e-02   6.2175519e-03   4.9786441e-02   4.7824290e-03  -2.7759306e-02   7.5139073e-02   3.9143747e-02  -6.4207204e-02   1.0097426e-01  -2.9356304e-02   7.2423327e-02  -8.0720809e-03  -1.7670962e-01  -1.0701155e-02   5.1778951e-02   4.2913254e-02  -1.7202701e-03   1.4222072e-02  -1.1187174e-01   6.6337285e-02   1.2048052e-02   3.3380455e-02   3.5214472e-02  -4.2041168e-02  -1.0543917e-01  -1.2320563e-03   3.4033615e-02   1.0265202e-02  -8.6899572e-02  -1.5748231e-01  -3.3000309e-02  -5.8435267e-02   6.0672052e-03  -9.8776517e-02   6.6143394e-03   1.4699002e-02  -5.5454094e-02  -9.2518879e-02  -2.4809452e-03   4.5003835e-02   2.5253195e-02   3.7080089e-02   6.1031380e-02   7.1465303e-02  -8.1269967e-02  -8.3707779e-03   5.9795754e-02   8.7108367e-03   0.0000000e+00   9.1214679e-02   2.3153564e-01   7.1004213e-02   2.6081157e-01   1.2677038e-02   3.2457171e-02   2.0053085e-01   1.4363410e-01  -1.3316083e-02  -3.6957647e-03  -6.9831047e-02  -9.3597880e-02  -3.5005153e-02   9.2274969e-02  -2.8537598e-02   7.3430178e-03  -6.3348198e-03   5.4536076e-03  -3.5393078e-03
  -7.2075433e-02   2.5209732e-02  -3.0729849e-02   6.0373185e-02   4.0614529e-02   2.0068254e-02   1.1747454e-04   4.5764349e-02  -8.2948363e-03   8.4395091e-02  -1.9732011e-02   9.0274865e-02   2.2609672e-02   4.7948318e-02  -3.8894894e-02   4.2443668e-02  -1.2210998e-01   3.7638251e-02   8.6579360e-02  -6.3397588e-02  -3.0379639e-02   1.1223535e-01  -9.6438795e-02   2.5949347e-02  -1.4180334e-02   7.7206410e-02  -3.7794245e-02   2.3313219e-02   1.9052058e-02  -9.0950452e-02  -1.0206568e-01   1.7054971e-01   6.6039539e-02   9.9341347e-02  -3.5225442e-02   1.5993689e-01  -1.3831084e-01  -1.5928412e-01  -7.8013817e-03  -4.7940016e-02   7.4642157e-02  -9.6666903e-02   1.0976988e-01   3.9978030e-02   1.3190206e-02  -4.8855096e-02  -6.7301403e-02  -2.4196379e-02   8.4894470e-02   2.9389695e-02  -9.5443137e-02   6.1473637e-02  -2.7964286e-02   7.7444442e-02  -4.5069495e-02  -1.1069466e-01   8.2036775e-03  -2.3051267e-02   1.8690476e-02  -1.1031126e-01  -2.6227744e-03   1.7502454e-02  -3.8824340e-03  -6.9770042e-02  -5.6308369e-02   1.1219114e-03  -8.9470409e-02  -8.3049911e-02   8.3776088e-02   1.9715097e-02   9.1214679e-02   0.0000000e+00   8.5268333e-02   8.5771406e-02  -9.8539175e-02   2.5369668e-01   2.7271416e-01  -2.6349984e-02   6.6042973e-02  -4.0515600e-02  -3.7363286e-02  -2.2495759e-02   3.8160997e-02  -1.9310252e-02  -7.5590412e-02   9.9921225e-02   6.5862017e-02  -1.9278286e-02  -1.5171328e-02  -3.8536776e-02
   4.2440661e-02  -6.1484614e-02  -4.8632587e-02  -6.7293254e-02  -3.4551734e-02   6.2714205e-02  -1.2740932e-02  -3.1407364e-02  -5.7222518e-02   9.0193071e-02   4.9423894e-03  -7.7291373e-02  -9.1700278e-03   2.5243092e-02  -7.5554793e-02  -1.0388956e-01  -7.1184576e-02   4.2645604e-02  -2.8336710e-02  -1.0810509e-01   6.9965128e-02   6.6363789e-03   4.1770991e-02  -8.4061016e-02  -7.3801273e-02  -5.4203935e-02  -1.1438780e-01   4.3341821e-02   4.6754137e-02   1.3633815e-01   7.5435767e-02  -3.5705439e-02  -5.0775779e-02  -2.5622614e-02  -3.6092459e-02   3.4464958e-02  -3.8812023e-02  -1.0010427e-01   4.8417366e-02   2.1722604e-02   1.5176925e-01   1.5971280e-02  -3.5417866e-02  -7.7776188e-02   3.2558711e-02  -1.3200222e-01   4.6700995e-04  -9.6099179e-02   1.2062709e-01  -4.2426615e-02   9.1109004e-02  -9.1210148e-02  -1.0984526e-01  -8.0193785e-02   6.0792600e-02   1.1054387e-03  -4.4073829e-02   7.5835135e-03  -4.3337586e-02  -5.1123886e-02  -3.5182351e-02  -2.5961983e-02   3.4438580e-02  -3.3670055e-02  -2.3980333e-02  -5.1388673e-02  -7.7347702e-02  -8.2418394e-02   9.0367156e-02   9.6819226e-03   2.3153564e-01   8.5268333e-02   0.0000000e+00   8.7415419e-02   9.6468028e-02   1.8102874e-01  -1.0821789e-01  -1.2489571e-01  -8.4295729e-02   3.2155967e-02   1.6727526e-02   1.1404063e-01   4.0154358e-02  -1.7932680e-01   5.8565343e-03  -7.9488505e-02   9.4648640e-02  -3.1738485e-02   4.2012110e-02  -1.2002434e-01
  -1.7604811e-02   1.2335356e-02  -4.2322337e-02   3.9703150e-02  -4.6218664e-02  -5.1741272e-02   2.5453670e-03  -5.6732844e-02   3.1398997e-02   5.7401616e-02  -1.3686466e-02  -2.9288987e-02  -1.6185394e-02  -4.1387928e-02   3.7854601e-02  -2.5691756e-02   4.6905732e-02  -4.0385941e-02   5.3373628e-02  -4.4662676e-02   1.1809943e-01  -8.8339443e-02  -8.8870762e-02   2.2107312e-02   2.8816205e-02  -1.0662079e-01  -2.7153558e-02   6.4523519e-02   4.9866929e-02   8.6836924e-02   2.2474575e-03   1.8285356e-02  -2.0192442e-02   8.2675693e-02  -4.5344821e-02  -1.5090482e-01   1.0171344e-01   7.1310249e-02  -7.7789315e-02   1.8476194e-03   1.0009483e-01   1.5757762e-01  -1.0789656e-01   2.9373099e-03  -8.0052567e-02   2.1101754e-02   8.7143209e-02  -1.5844888e-02   3.7019691e-02  -5.6422116e-02   2.9240202e-02  -8.9442807e-02   1.0573970e-01  -5.9212608e-02   1.6163818e-02   4.6507668e-02  -1.7213717e-03  -5.4285421e-02   2.5397948e-02   5.0618510e-02  -1.1454067e-02  -7.9219114e-02  -8.4764132e-02  -9.3258350e-02  -2.8570515e-02  -2.2151377e-02   1.8728152e-02   7.2564895e-02   9.0112761e-02  -4.2554249e-03   7.1004213e-02   8.5771406e-02   8.7415419e-02   0.0000000e+00  -4.5771181e-02   1.4535338e-01  -1.3083817e-01   2.4627694e-01  -6.1147579e-02   1.2953669e-02   6.4826046e-02   4.1030329e-02  -3.5377828e-02   5.0685244e-02  -1.9234589e-03  -5.5427702e-02   1.2397333e-02  -1.2099415e-02  -3.3846318e-02  -5.7806703e-02
   1.6523120e-02   5.0688853e-02   4.0441780e-02   5.7148489e-02  -1.1024143e-01   4.8151929e-02  -7.3593944e-02   8.0581164e-02  -1.0791201e-01   7.8108048e-02   5.6627802e-02  -1.5916853e-02  -9.4197536e-02  -1.7095619e-02  -1.2079364e-01  -3.9383611e-02  -3.0178769e-02  -1.5080705e-01   8.5791436e-02   3.4183189e-02   5.6860725e-02   9.7240005e-02   3.1240528e-02   1.3557645e-01   2.9545709e-02   1.5562449e-01  -6.1986122e-03  -4.2680183e-02  -3.5493578e-03   6.6348033e-03   1.3037582e-01   2.1696197e-03  -1.8299103e-01  -1.9219700e-02  -3.6095924e-02   3.0006128e-02   3.3100853e-02   6.5672392e-02  -5.8158233e-02   4.7461601e-02   1.8656602e-01  -9.0259862e-02   6.3943700e-02   3.0959892e-02  -8.1349498e-02  -2.9429803e-02   1.4000792e-02   4.9821061e-02   1.3319326e-01  -6.8169361e-02   9.2894383e-02  -3.6019374e-02   1.0250848e-01  -4.6382281e-02  -1.5000521e-01  -5.9228697e-02   1.4577766e-03   1.0961092e-01   4.3618113e-02   5.6217758e-02   2.4362011e-02  -3.1004996e-02   5.8968603e-02  -9.1270435e-03   1.0734970e-01  -5.3485425e-02  -3.6571547e-02   1.2625916e-01   8.5154021e-03  -2.9690329e-02   2.6081157e-01  -9.8539175e-02   9.6468028e-02  -4.5771181e-02   0.0000000e+00   1.0236479e-01  -8.7037102e-02  -6.5324373e-02   1.0110265e-01  -1.7999676e-02   7.5294626e-02  -1.2042180e-01  -1.1242761e-02  -1.5936887e-05   1.3887733e-01  -5.7626294e-03  -1.7545299e-01  -8.5053978e-02   5.6611383e-03   4.5034723e-02
   5.9802415e-02   1.3381792e-02   9.1453120e-02   2.6260531e-02   1.0865932e-02  -5.9432037e-02   4.6388292e-02   4.4664165e-02  -8.2003888e-02  -9.5786358e-02   2.3078275e-02   6.8823124e-03   7.1408426e-02   4.3550940e-04   5.9029019e-02   7.6548346e-02   4.6071195e-02  -3.8940292e-03   6.2335453e-02   8.4892464e-02   6.8330072e-03   1.4489404e-01  -2.0054945e-02  -4.1507350e-02  -4.4211284e-02   5.7778757e-02   1.5051190e-01  -2.5660410e-02  -8.9908925e-03  -3.6544905e-02   5.9451391e-03   7.2102534e-02  -1.8674792e-01  -4.9369419e-02   1.4321449e-01  -3.8426147e-02  -6.8098009e-02  -9.9609727e-02  -1.0778664e-01  -1.7664474e-05  -1.6302985e-01   2.7355586e-01   7.4144192e-02  -2.6399909e-02  -7.3908839e-02   7.8053981e-02   2.7330471e-01  -1.3322096e-01  -5.1048861e-02  -9.9737115e-02  -1.6997468e-01   1.0048441e-01  -2.2998629e-02   1.0777560e-01  -3.7412141e-02  -1.6804529e-02   6.9762395e-02  -5.0264488e-02   4.6610098e-03  -3.5432695e-02  -2.0236386e-02  -3.3380218e-02  -4.8501448e-02   9.0404148e-02  -4.2244158e-02   5.5529921e-02   7.5901519e-03  -8.3747777e-03   2.2564912e-02  -7.5317555e-02   1.2677038e-02   2.5369668e-01   1.8102874e-01   1.4535338e-01   1.0236479e-01   0.0000000e+00  -2.1913647e-02   1.1129399e-01  -7.7165056e-02  -3.4173439e-02  -5.8942805e-02   1.0154298e-01   1.1126875e-01   6.7436902e-02   1.5769193e-02   1.0825212e-01  -6.4394044e-02   1.1528587e-02   5.6059807e-03  -2.8347097e-03
  -3.0243161e-02  -6.5709648e-02   2.1411837e-02   1.4431137e-02  -6.1323951e-02   2.7351963e-02  -3.5758642e-02   6.1151476e-02  -7.5397591e-02   5.2453036e-02   1.4497195e-02  -8.7835680e-02   2.8635712e-02   3.0005035e-02  -3.4781205e-02  -6.6396912e-04  -4.2753259e-02   1.0435484e-02   1.0323455e-02   2.8072875e-02  -7.7119800e-02   1.4828963e-01   6.9505547e-02  -6.1657254e-04  -1.1917948e-01   8.8742354e-03   2.6949312e-02  -4.4326419e-03  -4.3230554e-02  -5.5181528e-02  -2.6961864e-03   5.1694831e-02  -7.2808791e-02  -2.5585451e-02   1.2155023e-01  -2.2185828e-01   2.8451410e-01  -3.3779803e-02   7.6009918e-03  -9.9996117e-02  -2.8149686e-02   1.8689024e-01  -1.1711476e-01   8.6399555e-02   1.1268980e-01   9.4593859e-02  -1.2849406e-02   2.9452491e-02  -2.7300327e-02   6.7347624e-03  -1.1026347e-01  -1.2435799e-02  -2.6342460e-02  -2.3313305e-02  -5.4795940e-03   2.2891615e-02  -5.8500120e-02  -2.9742176e-02   3.0579394e-02   8.1705319e-02  -6.2792113e-02  -1.3470015e-01   5.8606546e-02  -1.3179241e-02   2.1041191e-01  -6.6275910e-03   6.9530527e-02  -2.5291689e-03   6.6073636e-03  -8.4196861e-03   3.2457171e-02   2.7271416e-01  -1.0821789e-01  -1.3083817e-01  -8.7037102e-02  -2.1913647e-02   0.0000000e+00   4.2908319e-01  -3.6031149e-02   8.7041736e-02   4.3081072e-02  -1.3711681e-01  -5.0935229e-02  -3.7557747e-02  -1.1147304e-01  -6.7799058e-02  -2.0517015e-02   6.2836662e-02   1.2418931e-02  -7.1378860e-02
  -7.8122023e-03  -1.0554074e-01   1.1378508e-02  -4.8721625e-02   1.1768880e-01  -1.2601414e-01  -4.6368483e-02  -1.2114339e-01  -1.6230314e-02  -1.1422062e-01  -4.5379675e-02   1.9429654e-02  -8.7145334e-02  -2.1176181e-02   1.6878255e-02  -5.1558987e-02  -3.4523208e-03   9.7502366e-02  -7.6526890e-03   3.3758219e-03  -5.0387683e-02   6.7499114e-02   1.0402651e-01  -3.4469384e-02   5.6738834e-02   4.0015665e-02   7.1992909e-03   5.9753469e-03  -4.8179748e-02   1.0065248e-01   3.9056794e-02  -7.4992707e-02  -9.8437538e-02   1.0596986e-01  -3.8622447e-02   8.3437469e-03  -9.2258507e-02   1.2323654e-01   3.9094274e-02  -2.8268036e-02  -3.7900550e-02  -1.9095693e-01  -5.0566654e-02   1.1130232e-02  -1.0366522e-01   3.7743301e-02  -1.2195363e-01  -2.6259540e-02   4.4958841e-02   7.4073820e-02   3.1094072e-02   2.9106516e-02   1.4792234e-01  -5.2293456e-02  -1.2245718e-01   2.3866640e-02  -4.0573624e-02  -6.3187853e-02   5.1549768e-02  -1.1405693e-01   2.2042055e-02   7.3022244e-03  -1.0755952e-01   1.0297210e-01   3.3494125e-04   2.8738402e-02  -4.0802462e-03  -9.6391355e-02  -2.9505694e-02   2.7286670e-02   2.0053085e-01  -2.6349984e-02  -1.2489571e-01   2.4627694e-01  -6.5324373e-02   1.1129399e-01   4.2908319e-01   0.0000000e+00  -9.8870947e-02  -3.7645849e-02   7.3533304e-03   2.2456105e-02   8.8307790e-03   1.6700761e-02   4.8847181e-02  -8.6021773e-02   1.2115223e-02  -7.7785611e-02  -1.0625555e-01  -1.1463890e-02
   1.5893211e-02  -2.0139519e-02  -1.0341434e-02  -2.6605048e-02  -2.5015460e-02   1.2724603e-02  -4.0939267e-02  -1.8798299e-02   1.2606655e-03   1.9056599e-02   3.9996541e-02   1.2100187e-01  -5.3979143e-02  -6.6782424e-02  -7.2405504e-02   1.5171524e-02   2.6150961e-01   9.1838113e-02   8.4835182e-02   4.7380709e-02  -1.0082390e-01  -3.0911667e-02   5.5562086e-02   1.0098091e-02   1.9411322e-02  -6.8973644e-04   3.4785506e-02  -1.4760253e-02   3.2719727e-02   4.2978390e-02   1.1160920e-02   1.0420077e-02   9.9263326e-02   8.1794160e-02   1.3804275e-01  -2.0526596e-01   1.6670001e-01  -9.6619665e-02  -7.5687594e-02   6.8854318e-02  -6.2731299e-02   1.4841863e-01   7.3292475e-02   1.5457141e-01  -6.7613038e-02  -3.6117112e-02  -2.6221701e-02   6.9527061e-03   1.5305373e-01   9.0388050e-02  -1.2675736e-01   7.2492763e-02   2.6386088e-02  -1.4391448e-02   5.3330631e-02  -5.0692925e-02   5.0417680e-02  -5.1712009e-03   7.5269833e-02  -4.9056695e-02  -3.5791694e-02   1.6277767e-02   1.3596071e-02  -4.0868588e-02  -4.9617126e-02   7.9183875e-02   4.8851688e-02  -9.4410681e-03  -9.5173800e-02  -5.1915323e-02   1.4363410e-01   6.6042973e-02  -8.4295729e-02  -6.1147579e-02   1.0110265e-01  -7.7165056e-02  -3.6031149e-02  -9.8870947e-02   0.0000000e+00   3.0632607e-03   2.1092287e-01  -8.1307135e-02   1.0465015e-01   8.3137980e-02  -6.3650759e-02  -1.9670776e-02  -2.8392359e-02   5.0979232e-02   6.8783434e-02   2.1862713e-02
  -2.1241137e-02   2.4058716e-02   6.5943796e-02   2.0357991e-02   4.8930355e-02  -1.9999673e-02   4.0800016e-02   2.0904212e-02  -7.7712705e-02   9.1811158e-03  -5.7527039e-02  -1.7987834e-02   1.2892590e-02  -4.3182340e-02   3.5105428e-02   3.9437354e-02   1.0930574e-01   3.0434775e-01  -2.0286833e-03  -3.9563900e-03  -1.0192055e-02  -3.8559583e-02  -8.3631342e-04  -1.0676013e-02   1.4396094e-01   2.6406487e-02   9.2065211e-03   3.9480645e-02   2.3300081e-02   2.8944089e-01   3.7889472e-03  -1.4247481e-01  -1.6695480e-01   1.0787683e-03  -1.4988888e-02   2.4374903e-01   9.4778390e-02   9.4184307e-02  -1.7554834e-01   3.3806851e-02   5.8653841e-03   5.2148303e-02   1.2243173e-01  -6.9240451e-02   1.5710174e-01   1.3620809e-02  -4.4726049e-02  -5.6926880e-02  -2.4186547e-02  -2.1271605e-02   1.9110089e-02  -4.1666449e-02  -1.7793308e-01   6.7426699e-02   6.6351094e-02  -7.2715826e-02   1.2235106e-02   8.8777422e-02  -2.9577892e-04   1.8136861e-02  -4.6832035e-02  -4.4354831e-03  -1.3861674e-02   2.3221543e-03  -7.0422858e-02   1.0515558e-01  -6.2516050e-02  -4.0809785e-02  -8.8239906e-02  -1.2773090e-01  -1.3316083e-02  -4.0515600e-02   3.2155967e-02   1.2953669e-02  -1.7999676e-02  -3.4173439e-02   8.7041736e-02  -3.7645849e-02   3.0632607e-03   0.0000000e+00   1.7839759e-01   2.7312745e-01   1.2346936e-01   7.7409105e-02  -3.6701425e-02  -1.1458730e-02   5.5127980e-02   1.0937276e-01  -3.6898902e-02  -2.6136391e-02
   8.0390292e-03  -5.0005685e-02  -1.8311540e-02   9.2725409e-03   4.6134522e-02  -2.6664725e-02   3.1676384e-03   3.0695617e-02  -2.6746049e-02   4.0716098e-02   1.0050728e-02  -2.1969971e-02   8.4312799e-03   5.2146240e-02  -6.7117417e-02  -6.8327606e-02   1.9735861e-01   5.2215630e-02   3.5715761e-02  -2.6849399e-02  -9.8300561e-02   6.9265790e-03   1.5964111e-02  -1.9629560e-03  -2.7989298e-02  -5.2826353e-02  -4.5110675e-03   3.5296013e-02   3.4692793e-02   5.3136798e-03  -1.5595193e-02   2.3641476e-02   9.7999042e-03  -4.1752868e-02   3.2397837e-03  -9.3154370e-02  -2.5347443e-02  -8.7905535e-02  -4.8127932e-02  -1.5383408e-02   1.1870005e-01   3.5889011e-03  -5.0716125e-02  -7.7896942e-02  -1.1537186e-02   2.1499005e-02   8.0261811e-02  -2.2041636e-02   2.3482962e-02   1.4694214e-02   9.7781008e-03   1.8503058e-02   2.2199013e-02   3.5691327e-02   7.1562402e-02   2.2568662e-02   4.6913557e-03  -1.3223712e-01  -8.2512780e-02   6.3349108e-03  -3.4717073e-02  -2.7699820e-02   1.9113366e-01  -4.3858123e-02   2.1431795e-02  -2.5097105e-04   1.6921608e-03  -9.1821310e-03  -2.1922367e-02  -7.6145128e-02  -3.6957647e-03  -3.7363286e-02   1.6727526e-02   6.4826046e-02   7.5294626e-02  -5.8942805e-02   4.3081072e-02   7.3533304e-03   2.1092287e-01   1.7839759e-01   0.0000000e+00   9.3115947e-02   3.5847796e-02   1.6432994e-02   1.8711904e-01  -2.3517051e-02   4.0919205e-02  -1.0810636e-01  -2.7964543e-02   8.3131246e-04
  -5.2456304e-03   2.8322880e-02   2.9755518e-02  -5.1277478e-04  -8.8281178e-02  -5.6077124e-02   6.5516424e-02  -1.6558371e-02   6.3142355e-02  -3.0349254e-02   7.0569209e-03  -2.0507302e-02  -9.7275283e-02  -2.3755436e-02   3.9871057e-02  -2.1565326e-02  -1.1973388e-02   1.3294322e-01   2.7474642e-02   2.3789571e-02   3.8438799e-03   4.4401244e-02  -1.0059697e-03   5.7891746e-02  -2.4807338e-02   2.8182625e-02  -5.5659582e-02   4.1794986e-02   5.9403592e-02  -2.6739020e-02  -9.2265091e-03   1.0298723e-02  -3.6002367e-02   1.2194495e-01   7.9189105e-02  -2.2232591e-02   1.0964261e-02  -5.8854778e-02   3.8351361e-02  -9.6308166e-02  -2.7525227e-02   5.4457921e-02   1.1849710e-01   8.2199656e-02   7.3234995e-02  -1.5639358e-02  -3.5064629e-02  -4.6078856e-02   8.1182463e-03   3.5458499e-02   4.5896420e-02   4.5252236e-03  -6.3334924e-03  -7.7290019e-03  -1.0589063e-01   1.3313992e-02  -1.1287005e-01  -2.2729005e-02  -8.0898423e-03   3.6307509e-02   2.3863803e-02  -8.5482321e-02   5.4546400e-02   1.5647009e-01   3.8413192e-02  -7.7300470e-02  -2.2234101e-02  -1.5741738e-02   1.8944258e-02   4.2716013e-02  -6.9831047e-02  -2.2495759e-02   1.1404063e-01   4.1030329e-02  -1.2042180e-01   1.0154298e-01  -1.3711681e-01   2.2456105e-02  -8.1307135e-02   2.7312745e-01   9.3115947e-02   0.0000000e+00  -5.4015142e-02   1.1671159e-01   5.7288887e-02   2.8581082e-01  -3.5531869e-02  -4.4516034e-02   1.2792115e-03   1.1515187e-01
  -5.4154531e-02  -9.1513057e-02  -1.3026986e-02  -8.4105315e-03  -6.6769338e-03  -3.3412496e-02  -5.4697805e-03   3.8152263e-02   3.9668418e-02   6.7138670e-02   7.7519288e-02  -8.0700520e-03   9.8123058e-02   2.1983809e-02   1.2993977e-01   8.4444466e-02  -3.3284225e-03  -8.7015344e-02  -4.5543572e-02  -3.7370967e-02   5.2907722e-02  -7.0756729e-02   5.8422632e-02   5.3407218e-02   7.6495064e-02   2.9619005e-02  -1.2614895e-02  -5.6509095e-02   7.2817896e-02   4.1497300e-02  -1.9536386e-02   2.5707517e-02   4.6568572e-02  -1.3268427e-02  -7.2722262e-03  -5.7008485e-02  -3.2667378e-02   3.1262077e-02  -9.7430458e-03   2.6856456e-02   2.9683789e-01  -4.4200000e-02   3.2331524e-02   2.8502974e-03   4.6925166e-02   1.3142513e-02  -5.3141283e-02   2.4079376e-02  -3.4668955e-02  -1.0125499e-01  -7.6527461e-02   5.1976887e-03   1.4839590e-02  -8.8778165e-02   1.6350174e-02   8.1292344e-02  -3.0303339e-02  -1.2203250e-03   3.1497192e-03   6.4571137e-03  -4.2722645e-02   6.1982853e-02   6.3942729e-02   1.9729882e-02  -8.9354169e-03  -4.4222105e-02  -7.6788660e-02   1.9041285e-02  -1.9217854e-03  -9.0851831e-02  -9.3597880e-02   3.8160997e-02   4.0154358e-02  -3.5377828e-02  -1.1242761e-02   1.1126875e-01  -5.0935229e-02   8.8307790e-03   1.0465015e-01   1.2346936e-01   3.5847796e-02  -5.4015142e-02   0.0000000e+00   1.0279260e-01   1.1597384e-01   5.0482249e-02   1.4196605e-01   4.6747210e-02   5.8503449e-02  -9.3818751e-03
  -3.0288645e-02   2.5138066e-03  -8.8962860e-02  -1.9058662e-02  -7.2381283e-02   9.0937131e-04  -5.9870890e-02   3.2239767e-02  -9.8700112e-02  -3.2403681e-02   6.0931570e-02   5.3516239e-02   2.0520401e-02   4.4337006e-02  -1.3182589e-02   1.2572455e-01   2.8039938e-02  -1.2661438e-01   1.2863323e-01   5.8851127e-02  -5.4787474e-02   6.3188796e-02  -7.1523477e-03   6.3737106e-02  -1.3512402e-01  -4.8910500e-03  -4.0101966e-02   8.4275503e-02  -7.5063115e-04   2.2812753e-01   9.5968332e-02  -4.2263932e-02   5.7254303e-02  -5.6724679e-02   1.4944325e-02  -2.5269327e-03   4.4356557e-02  -4.0986480e-03   7.7304393e-02  -9.0258079e-03  -1.5883293e-02   5.1287126e-02  -7.1040990e-02   9.4135202e-02   3.7988011e-02   3.1836060e-02  -1.2901619e-01  -1.3522511e-02   2.6573463e-02  -1.2513264e-03   1.0935462e-02   4.7231315e-02   6.0424195e-02  -4.0222411e-02   4.0448935e-02   9.9604868e-02   1.6404264e-02  -6.1733009e-02  -4.1365685e-02  -1.2883974e-03   1.1734968e-01  -1.1735352e-02   5.2326775e-02   6.3258256e-02  -4.0602827e-02   3.9622900e-02  -7.3370751e-03   6.4508643e-02  -8.5682783e-03  -2.8233133e-02  -3.5005153e-02  -1.9310252e-02  -1.7932680e-01   5.0685244e-02  -1.5936887e-05   6.7436902e-02  -3.7557747e-02   1.6700761e-02   8.3137980e-02   7.7409105e-02   1.6432994e-02   1.1671159e-01   1.0279260e-01   0.0000000e+00   9.4811515e-02   5.8859532e-02   3.7929999e-02   2.4770001e-02   2.0714777e-02  -1.3561342e-01
  -1.0431128e-02  -1.3084358e-02  -2.8310304e-02  -2.5680861e-02  -5.3058217e-02  -1.8137012e-02   1.4792595e-02  -5.7126796e-02   4.5760439e-02  -2.2849783e-02  -3.8353909e-02  -8.2187199e-02   9.3425309e-02  -2.9905105e-02  -1.7315875e-03   2.5938490e-03  -1.0605950e-02   1.1930563e-02  -8.7794744e-02   3.4212698e-02  -2.5171948e-02  -9.4164166e-02   2.9537249e-02  -9.8151256e-03  -4.7068642e-02   1.1579083e-02   5.1430492e-02   3.2181947e-02   2.7535163e-03  -7.7604045e-02  -9.8097315e-03  -2.1563080e-03   5.2715454e-02  -1.8047704e-02   2.8396877e-02   4.4044267e-02   7.2654120e-03   3.7560482e-02  -2.1486638e-02  -8.5089246e-03  -2.5807557e-02   2.3582061e-02  -9.0815939e-02   2.8900537e-02  -3.5012586e-02   2.7942385e-02  -2.3586092e-02   1.4862544e-02   6.1737145e-02   5.3861817e-02   6.0921723e-02   4.0127635e-02   5.4114906e-02   5.7582131e-02  -1.7855477e-02   8.1484625e-03   2.1559045e-02   7.1256701e-02  -7.1906633e-02   5.2766243e-02  -3.3472520e-02  -5.5550448e-02   5.4022318e-03  -9.7706704e-03   1.6579069e-01  -1.2498357e-02   5.2560391e-02   2.3314171e-02  -3.7437259e-02   1.3565053e-02   9.2274969e-02  -7.5590412e-02   5.8565343e-03  -1.9234589e-03   1.3887733e-01   1.5769193e-02  -1.1147304e-01   4.8847181e-02  -6.3650759e-02  -3.6701425e-02   1.8711904e-01   5.7288887e-02   1.1597384e-01   9.4811515e-02   0.0000000e+00   2.0570744e-01   1.1577815e-01   6.1212193e-02   6.2454780e-02  -5.5400122e-02
  -7.4230909e-03   1.3470962e-02  -8.5438021e-04  -3.8041269e-02  -3.6510002e-02  -3.2234963e-02   1.3722435e-02  -5.7487352e-02   8.1576854e-02  -3.7240677e-02  -1.0845643e-02   3.3167133e-03  -2.5650288e-02   5.3430809e-02   1.4868358e-02  -1.8461372e-02  -1.0348120e-02  -4.6368943e-02  -1.5163873e-03   7.1246479e-02  -4.1690195e-02   5.2274653e-02   9.1808315e-03   1.2150738e-02  -6.3037096e-02  -1.9041377e-02  -5.1658976e-02   3.8599793e-02  -3.9156731e-02  -1.0134173e-01  -1.2730251e-02   6.3829100e-02   3.5853894e-02   4.3337810e-02  -7.7157091e-02   3.9165678e-02   4.0637386e-02   5.9269552e-03   3.3290071e-02   4.1939595e-02   8.3606721e-04  -1.1682451e-01  -1.7476800e-02   2.7317270e-02  -1.1082719e-02   9.1117685e-02  -2.4590817e-02   4.8788879e-03   2.4402169e-02   7.2950385e-02  -5.1822829e-02   2.3001898e-02  -1.6619058e-02   3.1048188e-02  -1.7750051e-02   8.2714904e-03   2.2600294e-02   3.2743623e-02   5.9259138e-02  -6.6378341e-02   5.7175850e-02   7.5414297e-02  -9.2233225e-03   3.8635448e-02   1.2842111e-01   1.6740150e-01   9.7674611e-02   1.4327504e-02   8.0680933e-03   7.3525143e-02  -2.8537598e-02   9.9921225e-02  -7.9488505e-02  -5.5427702e-02  -5.7626294e-03   1.0825212e-01  -6.7799058e-02  -8.6021773e-02  -1.9670776e-02  -1.1458730e-02  -2.3517051e-02   2.8581082e-01   5.0482249e-02   5.8859532e-02   2.0570744e-01   0.0000000e+00   2.8738277e-02  -3.5101485e-02   1.2940761e-02   6.5320587e-02
   1.1714998e-02   1.9576310e-02  -1.1132060e-01   6.4923744e-03   1.1162032e-01   1.0181955e-03  -7.1638454e-02   6.9668048e-02  -8.5404953e-02  -8.4146640e-02  -1.1782894e-01  -7.3009797e-02  -5.1547661e-02   1.0236480e-01   7.6750264e-02  -5.8171882e-02  -1.0729213e-01   1.2462576e-03   4.6636240e-03   1.8921196e-02   8.8613455e-02   2.1726853e-02   7.5720893e-02   1.0675553e-02   5.6847117e-02   9.2469835e-02   6.0881627e-02   1.4125842e-01  -1.6828648e-02  -1.0718153e-01   8.2016880e-03   8.9179552e-03  -7.6550974e-02   2.1800033e-04  -1.4705859e-02  -4.7247787e-02  -1.2066600e-01  -3.8773041e-02  -5.0971354e-03  -5.8828835e-03   6.3592901e-02  -7.8052189e-02   4.1209371e-02   5.0135905e-02  -2.9206137e-02  -1.7862991e-01   2.5166206e-02  -5.7084337e-02  -5.3707181e-02   7.7615143e-03  -4.6294045e-02  -2.9487021e-02   5.9550372e-02   2.4217542e-02   1.0056036e-01   4.3291307e-02   3.1952212e-03   3.1386817e-02   8.3686430e-03   2.6208899e-02   2.0894709e-02  -4.4896146e-02   6.2462493e-02  -6.6672608e-02   6.8898079e-02  -2.2472405e-02   5.6691216e-02  -2.5459743e-03   7.5147197e-02  -1.6465145e-02   7.3430178e-03   6.5862017e-02   9.4648640e-02   1.2397333e-02  -1.7545299e-01  -6.4394044e-02  -2.0517015e-02   1.2115223e-02  -2.8392359e-02   5.5127980e-02   4.0919205e-02  -3.5531869e-02   1.4196605e-01   3.7929999e-02   1.1577815e-01   2.8738277e-02   0.0000000e+00   2.4182618e-01   3.8164954e-02   5.2325969e-02
  -4.5712346e-02   1.8786433e-03   6.1735781e-02   2.9106117e-02  -2.0328123e-01  -1.1997751e-02  -9.5946965e-03  -8.5961305e-02   3.1125003e-02  -7.3220134e-02   8.4021208e-02  -4.2458493e-02  -1.0641731e-03   2.1016942e-02   4.6705464e-02  -1.0681575e-01   1.9059460e-03  -2.0412976e-02  -3.5579540e-05  -1.8961774e-03   3.8580681e-02   3.7092949e-03   1.0343117e-01   6.8387255e-02  -3.6147243e-02  -8.0456163e-02  -3.5712666e-02   5.9964718e-02  -1.1030340e-01  -4.5050600e-02   3.2496943e-02   5.2254725e-02   3.9489378e-02   2.5568809e-02   1.0171269e-01  -7.0825154e-02  -1.5339546e-01   1.0078146e-02   6.8606920e-02  -4.8037972e-02  -8.6881123e-02   3.7509100e-02   7.8209215e-02   7.0680321e-02   4.2144673e-02  -3.8765792e-02   4.9635942e-02  -1.6294308e-01   5.9961867e-02   1.2963830e-01   5.6647749e-02   5.3447057e-02   1.9100778e-02  -4.0183803e-02   1.1751658e-02  -6.0549702e-02  -3.2076438e-03   1.0087867e-01  -1.5441020e-01   2.7804386e-03  -7.3013337e-04   1.0061531e-01  -5.1955033e-03  -4.2596475e-02   1.1624667e-02  -1.6809882e-02  -8.7625841e-03   3.0501247e-03  -1.0498391e-02   2.4422385e-02  -6.3348198e-03  -1.9278286e-02  -3.1738485e-02  -1.2099415e-02  -8.5053978e-02   1.1528587e-02   6.2836662e-02  -7.7785611e-02   5.0979232e-02   1.0937276e-01  -1.0810636e-01  -4.4516034e-02   4.6747210e-02   2.4770001e-02   6.1212193e-02  -3.5101485e-02   2.4182618e-01   0.0000000e+00  -9.5705587e-03  -4.3731669e-02
  -7.3680143e-03  -4.9395327e-02  -4.7664263e-05   2.1890847e-02  -3.4514044e-02   1.3468427e-02  -1.9762139e-02   3.1083933e-02   1.0072866e-02   5.7303938e-02   9.4195304e-02   1.3926941e-02   4.4076652e-02  -3.4323473e-02  -4.3025965e-02   3.6154728e-03   2.6309930e-02  -2.3928497e-02  -9.8676735e-02  -1.5168342e-02   8.6529517e-02  -3.7051117e-02   2.6600819e-02   1.8996658e-02  -3.0330052e-02   1.5673519e-05   5.5409605e-03  -6.7423613e-02   9.5548944e-03  -6.2367369e-02   3.0882965e-02  -5.9503391e-02   1.4155034e-02   3.5784262e-02  -6.7261823e-02  -2.3029298e-02   5.7024665e-02   2.6625686e-02  -4.8873123e-02  -2.2085950e-02  -1.4521467e-02  -1.0904200e-02  -3.7515064e-02  -1.3594923e-03  -3.9737523e-02   3.4379908e-02  -2.8945739e-02  -1.6670901e-01  -2.0888760e-02   6.5230755e-02   3.2136383e-02   2.0610950e-02   1.1076788e-01  -7.9700113e-02   3.2650220e-02   2.5600431e-02   1.3422178e-02  -3.3299769e-02   5.3697930e-02  -5.4851230e-02   2.0654914e-02  -8.5635630e-02   1.0631404e-02   2.7999802e-02   7.6017028e-03  -5.2101075e-02   5.1086065e-02  -7.6552649e-02   5.8998887e-02   1.1007809e-02   5.4536076e-03  -1.5171328e-02   4.2012110e-02  -3.3846318e-02   5.6611383e-03   5.6059807e-03   1.2418931e-02  -1.0625555e-01   6.8783434e-02  -3.6898902e-02  -2.7964543e-02   1.2792115e-03   5.8503449e-02   2.0714777e-02   6.2454780e-02   1.2940761e-02   3.8164954e-02  -9.5705587e-03   0.0000000e+00   3.5676204e-02
  -1.4805926e-02   9.3273650e-03  -9.3655442e-03   1.0113345e-02   7.1883157e-02   1.1774694e-03   6.3120391e-03   4.1481140e-02   3.9605593e-03  -2.2317462e-02   2.3091196e-03   4.0197085e-02  -1.3892625e-02   7.9071988e-02   9.4191919e-02  -1.4644282e-02  -1.2425580e-02   2.3623766e-02  -1.4931739e-02   2.7954455e-03   6.6853374e-02  -1.9395824e-02  -3.4501246e-02  -4.8500440e-02  -1.6599262e-02  -5.5324565e-03   3.7653716e-02  -5.9423139e-02   2.8405059e-02  -1.4884402e-02   6.5115125e-02   6.0440750e-02   2.3991500e-02   2.3850436e-02  -4.7242832e-02  -2.8244205e-02  -4.7924702e-02  -2.6165515e-02   8.5017851e-03  -6.5979925e-02   6.7849072e-02   1.4047865e-01  -8.8032808e-02  -2.1864868e-02   1.7071574e-02   2.4101867e-02  -3.8153521e-02  -6.9131082e-02  -1.3747221e-02   4.4591789e-02  -3.5066081e-03   1.7334381e-02   3.2702336e-02  -2.1745158e-02  -3.3943550e-02   5.1005355e-02  -6.2988520e-02   4.7756163e-02  -3.6999461e-03  -2.8276299e-02  -2.7390229e-02   1.7275422e-02  -1.3665966e-02  -9.9167492e-03   2.9532083e-02   3.4481580e-02  -2.3673829e-02  -2.9875070e-02   8.7175837e-03   9.6548218e-02  -3.5393078e-03  -3.8536776e-02  -1.2002434e-01  -5.7806703e-02   4.5034723e-02  -2.8347097e-03  -7.1378860e-02  -1.1463890e-02   2.1862713e-02  -2.6136391e-02   8.3131246e-04   1.1515187e-01  -9.3818751e-03  -1.3561342e-01  -5.5400122e-02   6.5320587e-02   5.2325969e-02  -4.3731669e-02   3.5676204e-02   0.0000000e+00
