# Supplementary material for: Autistic traits and individual brain differences: functional network efficiency reflects attentional and social impairments, structural nodal efficiencies index systemising and theory-of-mind skills
Source: Mol Autism. 2021 Jan 21;12:3. doi: 10.1186/s13229-020-00377-8 (PMC7818759; doi:10.1186/s13229-020-00377-8)
Supplement: Supplementary file 8 — Additional file 8. Connectivity matrices. Connection matrices and functional correlation matrices for each subject, as floating-point values in ASCII text format, and MATLAB code for producing these. [file 13229_2020_377_MOESM8_ESM.zip › Paul_Arora_et_al_data/Physiological/BBC/DTI_rsfMRI_ConnectivityMatrices/connectivity_matrices/Netmat_rsfMRI_aal90_subj16.txt]

   0.0000000e+00   4.0219591e-02   6.0842312e-02   8.2331075e-03  -3.2867840e-02  -2.3512332e-02   3.5210069e-02   1.6265769e-02   1.9327055e-02   3.4207146e-02   1.4869546e-01   9.6706005e-02   4.0875819e-02  -8.4449723e-03  -3.3614740e-02  -7.3303248e-02   3.9338554e-02   3.7000648e-02   5.5665168e-02   4.8034525e-02   1.8576616e-02   2.0342981e-02  -3.0169576e-02   2.5223203e-02  -5.6402466e-02   5.0714451e-02  -4.3753907e-02  -1.2566529e-02  -5.6498444e-02  -5.7730203e-02  -7.0260815e-02   4.4501139e-03   2.3723420e-03  -2.5853822e-03   9.5440960e-02  -5.4607988e-02  -7.7341104e-02  -1.8529002e-02  -5.6738426e-02   3.7957244e-02   8.0082133e-02  -1.1035485e-01   7.2359686e-02  -2.6750554e-04  -2.7897469e-02  -1.0377163e-01  -2.0488743e-02   4.4246373e-02  -7.9385257e-02  -1.5269271e-02  -6.7382231e-02   4.9400654e-02  -3.2852149e-02   2.3679527e-02   1.1229282e-02  -6.0348356e-02   2.1634260e-01   7.6786851e-03   1.2928968e-01   4.4585800e-02  -1.2267854e-02  -2.3607297e-02   6.8589652e-02  -6.7819914e-02  -5.2979583e-02  -1.1107646e-01   5.4516264e-03   1.0242871e-02   4.5061132e-02   7.1898753e-02  -1.5090442e-03  -7.4096966e-02   1.9720520e-02  -4.9576100e-02   7.8211600e-02   3.1432293e-02  -1.1741945e-02  -5.4702186e-02   8.7862781e-04   6.3258698e-03   3.4095760e-02  -4.7951436e-03  -4.4284683e-02   4.1874357e-02   1.3569724e-02  -4.9177968e-03  -4.3657883e-02  -5.2248372e-02  -1.0120542e-02  -2.3783890e-02
   4.0219591e-02   0.0000000e+00  -5.0893765e-02   1.7402684e-02   2.3526953e-02   7.1782057e-02  -6.5648318e-02   1.7898840e-02  -2.2587108e-03  -4.3677001e-03   2.9855931e-02   8.6816982e-02  -1.3699227e-02   4.5218810e-02  -2.4947390e-02   5.5680798e-02  -1.1479256e-02   4.3956725e-02   5.5694229e-02   8.8694813e-02   2.3875047e-03   1.8122505e-02   2.4237310e-02   4.7779479e-02   4.5262911e-02  -9.3751001e-02   3.2604546e-03   4.7825508e-02  -5.9813698e-02  -1.8604470e-02   1.7547578e-02   3.9034084e-03  -6.2658304e-02   1.8201898e-02   7.2217757e-02  -6.1087772e-02  -3.2884546e-02   2.0106668e-02  -7.4462234e-02   4.5989591e-03  -3.6292326e-02   1.9659748e-02   1.4544629e-02  -6.1334616e-02  -2.9797844e-02   6.2263526e-03   1.8591098e-02  -2.9927021e-03   5.2922672e-03   6.1555768e-03   1.0308940e-02  -1.7957078e-02   1.8087739e-02  -1.7700462e-02   4.2483444e-02  -2.1441599e-02   4.5331800e-02   1.0100910e-01  -2.0014318e-02   6.8499579e-02  -3.4477306e-02   2.2383776e-02  -5.4237888e-02  -2.8430743e-02   2.3159748e-02   4.5436304e-02  -3.2037657e-02   5.1150797e-03   4.0930672e-02   4.3959220e-02   7.2697407e-03   2.5779319e-02  -7.2578018e-02   3.4627335e-02  -3.6643642e-02   2.0072664e-02  -6.0365144e-02  -9.1870778e-03  -2.8289834e-02   7.0111207e-03   1.3710092e-02   2.7570468e-02  -3.5704678e-02   2.7248828e-02   6.4765741e-02   4.6598633e-02  -5.8284213e-02   1.3906307e-02   4.0109729e-02  -1.2017101e-02
   6.0842312e-02  -5.0893765e-02   0.0000000e+00   4.6528203e-02  -2.6494881e-02  -5.9017183e-03   1.3710372e-01   4.7940251e-02  -3.6618260e-02   3.4358734e-02   1.8163034e-02  -2.1424853e-02   1.1953673e-02  -9.3215228e-02  -2.0776845e-02  -5.7070229e-02   2.8490961e-03   5.2219075e-02   3.3319514e-02   3.4788037e-02  -4.1512229e-02   5.2593553e-02   6.8781100e-02   3.6838600e-02   3.5311324e-02   5.7479718e-02   1.9724236e-02  -4.4417453e-02   2.0655330e-02   1.2183908e-02   1.0519766e-01   8.4006526e-03  -3.0897779e-02   1.4451217e-02   4.7429296e-02  -1.9530525e-02  -6.3313642e-03  -1.2233864e-02   2.9708190e-02   2.4189465e-02   1.6256413e-02  -5.9564345e-02   3.0530363e-02  -2.6822978e-02  -8.9869536e-02   4.5119485e-02   1.5515797e-02   1.3083280e-03  -8.0764093e-03  -8.1612351e-03  -5.7867486e-03   4.2133414e-03  -2.2547245e-02   4.9799446e-03  -3.4681854e-02   6.8996387e-03  -1.9016559e-02  -2.6568296e-02   5.1140317e-02  -5.3699364e-02  -2.1201838e-02  -9.3576808e-03  -1.4537717e-02  -8.9717120e-04  -5.8841555e-02  -1.7420464e-02  -1.2830897e-02  -6.6002870e-02   8.1482915e-03  -2.2477702e-02  -1.5793380e-02  -5.4668600e-02   4.0372971e-02   6.5219650e-03   2.5842523e-02  -3.0940880e-02  -4.0542623e-02   1.6228205e-02  -4.7627889e-02  -4.4783362e-02  -3.1983017e-02   1.1263649e-02  -1.3267462e-02   5.7055431e-02  -5.2220822e-02   1.5154120e-02   3.4725590e-02  -9.5909780e-03  -4.8943005e-02  -1.0547820e-02
   8.2331075e-03   1.7402684e-02   4.6528203e-02   0.0000000e+00  -1.1268460e-03   1.0151361e-02   4.0601870e-02   1.0177209e-01  -2.0378603e-02   7.2727703e-02  -2.1132066e-02   3.7923385e-02  -3.4740752e-02  -3.7213953e-02  -4.2467001e-02   4.1756695e-04   3.8973719e-02   3.2912430e-02   6.6340313e-02   5.0644606e-02  -5.7926677e-02  -6.2209776e-02   2.0699784e-02   1.3869291e-01   7.8265111e-02   5.6186131e-02  -8.8926494e-03  -3.7764182e-03   2.4604774e-02   2.5186831e-02  -5.0664846e-02   3.9884514e-02  -1.6210379e-02  -4.2270538e-03  -8.7584846e-03   5.6457860e-02  -4.2530905e-03  -1.1536184e-02  -5.9874212e-03  -8.8635347e-03   3.1538319e-02  -3.6568769e-02   2.9591230e-02  -5.3706217e-02  -6.1149388e-02   8.3173228e-03   1.3753403e-02   6.3755361e-03   9.5636289e-03  -1.0435538e-02   4.2851041e-03   1.7797713e-02   4.1005175e-02   7.6118437e-03  -6.1766124e-02  -1.3910022e-02  -5.3164173e-03   1.4236118e-02  -4.5141442e-02   3.3789360e-03  -5.6272596e-02  -1.8241976e-02   1.2719302e-02  -4.8736189e-02   2.6907281e-02   1.8164941e-02  -8.7043520e-03   1.3242193e-02   1.3339814e-02  -8.8884172e-03   2.7891536e-02   2.2938792e-02  -2.3034017e-02   1.5605415e-02   2.7018429e-02   3.2007399e-02  -4.2371082e-02  -6.3135979e-02   5.9855096e-02  -1.8457592e-02  -4.3867405e-02  -3.1317917e-02  -2.9399707e-02   1.2962701e-02  -2.9000382e-02  -1.4503031e-02   3.9538514e-02  -4.2907464e-02  -1.6908926e-02   2.7984525e-02
  -3.2867840e-02   2.3526953e-02  -2.6494881e-02  -1.1268460e-03   0.0000000e+00   3.5641314e-02   3.8464013e-03   2.9670336e-02   1.2586302e-01   1.6123208e-02  -2.8442885e-02   2.2666787e-02  -4.0388979e-02   4.5570868e-02  -5.0521785e-02  -5.2339471e-02   5.0800105e-04   9.6731515e-03  -5.1651248e-02  -1.8034240e-02   4.1112595e-02   4.2969832e-02  -3.9617394e-02   3.2122619e-02   1.8506961e-01   2.7062276e-02   2.1857969e-01  -5.4539167e-03   6.7206307e-03   9.6065040e-03   1.8374494e-02  -3.3688514e-02   6.6495856e-02  -6.2137860e-02   7.1613916e-03   4.4429925e-02  -1.4156082e-02   4.9319604e-02  -1.0820592e-01  -3.4992396e-02  -1.1329696e-01  -1.2962710e-03  -1.5373847e-02  -1.3665014e-02  -1.8118588e-02   5.5194234e-03   2.8721327e-02   2.3731215e-02   4.8339714e-02  -8.0886807e-02   7.5031858e-02  -1.0127418e-02   1.1501797e-02   3.5428695e-03   9.0753265e-03  -6.9943159e-03   3.0185032e-02  -1.5151937e-02   1.9237339e-02   1.4254689e-03  -5.5311913e-03   2.7604014e-02   5.5567727e-03  -3.9865514e-02   2.9243876e-02   2.1178092e-02  -3.4087836e-02  -5.0756229e-02  -1.9253498e-02  -5.5894940e-02  -2.2024586e-02  -1.2634419e-03  -3.4159860e-03   6.7293428e-02   3.3277617e-02  -2.1227195e-02   7.7140285e-02  -1.2188889e-01   9.8678327e-06   2.8229548e-02  -1.4139615e-02  -2.8434012e-02   3.2695984e-02  -3.6177089e-02   2.1636356e-02  -5.7991584e-02  -2.8151111e-02   7.1569911e-02   2.7603594e-02   1.9753908e-02
  -2.3512332e-02   7.1782057e-02  -5.9017183e-03   1.0151361e-02   3.5641314e-02   0.0000000e+00  -5.0036590e-02   1.7432663e-02   7.0159903e-02   3.7806411e-02  -2.4305270e-02   5.3653330e-02  -6.5647972e-03   5.2970812e-02   7.2365059e-03   7.6965588e-02  -1.2136790e-02  -7.3529194e-02   6.6825943e-02  -2.5402251e-02  -5.5591370e-02   3.5740098e-02  -3.6808998e-02  -3.8360366e-02   4.2322339e-02   6.6082983e-02   1.3823492e-01   3.2060074e-01   7.8316870e-02  -1.0495323e-02   3.3852474e-02   3.7733135e-02  -3.6386316e-02  -5.6811565e-02  -1.0628851e-01   8.8423874e-03  -5.6281095e-03  -4.1544056e-02  -6.2020374e-02   5.6856149e-03  -2.5700674e-02  -1.6509631e-01  -6.6078959e-02   4.8880065e-03  -1.3342395e-02  -1.9865699e-02  -3.0386610e-02   2.5440129e-03   1.8962481e-02  -6.6882822e-03   5.0640794e-02   4.6258896e-02  -1.5906259e-03   6.6844953e-02  -5.0936777e-02  -1.2195105e-01   8.2994855e-02   3.0981144e-02   8.5917526e-02  -2.5761912e-02  -5.6015282e-02  -2.4789224e-02  -1.0201925e-02  -2.9453098e-02  -4.0619700e-02  -2.4534383e-02   5.1519741e-02   5.5786437e-03  -7.3541783e-03  -3.8915285e-02  -8.8699113e-03  -1.5047064e-02   1.1818674e-01  -1.2587116e-02  -7.2162786e-02  -3.4277993e-02  -5.3527012e-02  -1.1982151e-02   5.9908068e-02  -1.1832000e-03  -9.3020971e-03  -2.8993659e-02  -4.3455459e-02   1.2193268e-02  -1.6293533e-02  -2.6845250e-02  -8.5682554e-02   1.9088921e-02   1.5914823e-01  -2.2282677e-02
   3.5210069e-02  -6.5648318e-02   1.3710372e-01   4.0601870e-02   3.8464013e-03  -5.0036590e-02   0.0000000e+00   8.1718656e-02   8.0411903e-02   1.4265066e-01   2.0664238e-02  -3.7884508e-02   7.4640161e-02  -6.8954179e-02   2.1213920e-02  -1.2947223e-02  -1.7882790e-02  -2.5847550e-02  -1.0191468e-02   4.7011201e-02  -1.9744976e-03  -6.5028358e-02   3.8368039e-02  -7.6482061e-02  -7.0384449e-03   4.7860869e-02   5.7856855e-03  -1.3792410e-02   4.7729150e-02   5.6017298e-04   8.9224082e-02  -2.3732615e-02  -2.1581757e-04  -1.3346899e-02   8.0196552e-02  -4.8280926e-02   6.1953206e-02   5.5709739e-02  -7.2640731e-03  -6.0623334e-02  -4.7343832e-02  -2.0845644e-03  -9.1391626e-03  -2.1707469e-02  -9.3769405e-02   5.2720910e-03  -2.8212751e-02  -2.2723339e-02   1.0785436e-02  -3.2008635e-02  -5.3605239e-02   9.7289474e-03   4.1119451e-02   2.1946510e-02  -5.0778855e-02   6.1002936e-02  -1.2067207e-02  -2.5705846e-02   2.5829101e-02  -1.0463882e-01   7.3043402e-02   1.6664280e-02   1.1495617e-03  -8.2211459e-02  -9.2331465e-03   3.2977812e-02  -1.2137048e-02  -6.9316780e-02  -4.4438142e-03   4.8289997e-02  -3.0212816e-02   4.1076335e-02   9.3493708e-02   2.7190254e-02   4.5664629e-02  -3.5268930e-02  -1.6361273e-02  -2.6605328e-02  -1.4682167e-02  -1.0241251e-02  -1.0451869e-02  -3.5139609e-02  -4.3978368e-02   7.5926101e-02   5.6166559e-03  -1.9663756e-03   6.6928599e-02   3.9859675e-02  -9.3614982e-02  -2.4063381e-02
   1.6265769e-02   1.7898840e-02   4.7940251e-02   1.0177209e-01   2.9670336e-02   1.7432663e-02   8.1718656e-02   0.0000000e+00  -5.0648307e-03   7.3187852e-02  -3.5211244e-02   1.1000171e-01  -1.7692138e-02   1.0044908e-01  -1.3529644e-02   1.4627571e-02   2.2312213e-03   4.3698027e-02   3.7220631e-02   3.3646505e-02  -1.1613101e-01  -1.0243438e-01  -5.9655394e-02   6.3598922e-02   9.2146976e-02   1.9180669e-02   1.2986174e-02   2.9707998e-02   4.5670002e-02   7.3169447e-02  -5.7899206e-02  -4.0739310e-02   6.5636938e-02   1.4706927e-02   4.1848264e-03   1.0736531e-02  -1.7804446e-03   1.1201071e-02  -8.3408222e-02  -3.3439013e-02   8.9913370e-02  -7.0014366e-02   7.9162389e-03  -4.8377936e-02  -5.3844945e-02   4.8702608e-02   1.2367667e-02  -2.0202672e-02  -5.1621991e-02   7.1341764e-04  -3.6836798e-02   5.3731626e-02   6.7913539e-02   4.1806033e-02  -1.6198048e-03  -1.2411342e-03  -5.5207660e-02  -2.2775328e-02  -3.9199669e-02   3.5694211e-02  -9.9384620e-03   4.9010963e-02  -1.4715938e-02   1.1406087e-02  -1.3638131e-02   3.1360556e-02  -4.7026879e-02  -1.4133314e-04  -6.0569571e-02   1.8846780e-03  -3.5389644e-03   4.4750119e-02   4.7949237e-02  -6.8134167e-03  -1.7142509e-02   4.8557300e-02  -2.5795733e-02  -1.3963460e-02   4.1334862e-02  -4.9209874e-02  -7.7763916e-02  -6.4678331e-02  -6.6747454e-03   1.1271884e-02  -6.3851051e-02  -2.6398136e-02   3.3127199e-02  -6.8110727e-04  -8.2168582e-03  -1.9312604e-02
   1.9327055e-02  -2.2587108e-03  -3.6618260e-02  -2.0378603e-02   1.2586302e-01   7.0159903e-02   8.0411903e-02  -5.0648307e-03   0.0000000e+00   3.6872353e-02  -9.6249685e-02   5.3941522e-02   4.6255416e-02   3.4761386e-02   8.6940631e-02   4.1085738e-02  -1.8177137e-02  -6.7371090e-02  -1.1689370e-01   5.1951437e-03   2.8947035e-02   1.0345741e-01   3.5152319e-02  -1.3355554e-02  -2.3591290e-02  -1.3101602e-02   1.0062733e-01   6.5138437e-02  -4.4687667e-02  -8.0680151e-02  -4.6570184e-02  -1.2635634e-01  -3.7282897e-02   1.9937741e-02  -2.7804850e-02  -1.6137763e-02  -2.1754882e-02   6.6627842e-02   4.0162455e-02  -7.3803133e-02  -1.2862096e-02  -5.0637647e-03   2.8099392e-02   2.9119457e-03   8.6038353e-02  -8.9135865e-02  -4.1020747e-02  -6.7138817e-02  -6.8687558e-02  -3.7670478e-02   3.1124726e-02   6.7687072e-02   6.5067448e-02   9.8192262e-02  -8.1459617e-03  -6.0791576e-02   1.6383993e-02  -1.4681036e-02   1.9613939e-02  -2.1847173e-03   1.0430647e-01  -4.2657401e-03  -9.6944460e-02  -4.4110466e-02   4.3078409e-02   8.2125219e-02  -5.6206880e-02  -4.7024204e-02  -4.5332186e-02  -6.2384413e-02  -4.2606968e-02   1.1059546e-02   8.3612925e-03   4.7151190e-02   9.2865508e-03  -7.8759816e-02  -1.0714822e-01  -7.9045972e-02   2.0451473e-02   8.7887353e-02  -3.3214029e-02   6.4929723e-02  -5.1663432e-02  -2.4751532e-02   9.0846565e-02   3.4116819e-02   1.6292156e-01  -3.2911466e-02  -1.4028125e-02  -1.0828883e-02
   3.4207146e-02  -4.3677001e-03   3.4358734e-02   7.2727703e-02   1.6123208e-02   3.7806411e-02   1.4265066e-01   7.3187852e-02   3.6872353e-02   0.0000000e+00   8.2843095e-02   3.9048005e-02   5.6483048e-02   5.2352181e-02   2.1331020e-02   1.2700497e-01   3.7609898e-02  -2.1908201e-02  -3.8930358e-02   2.5748688e-02   3.9103017e-02  -4.8447285e-02  -3.8853561e-02   4.2157248e-03   1.5580437e-02   1.3173424e-01   1.0197261e-01   4.8304559e-02   8.3080815e-03  -1.1848583e-01  -2.8311713e-02   5.2427162e-02  -6.7881404e-02  -1.3833066e-01   3.9887263e-02  -8.5924489e-02  -6.8225952e-02   4.2765455e-02   8.5073623e-02  -9.3694610e-03  -5.8812158e-02   5.7243615e-02   4.3893352e-02  -1.0430553e-01   6.4649594e-02  -2.9634594e-02   2.9931066e-02  -3.3892012e-02   7.7476275e-03   5.6401978e-02  -1.0807826e-02  -1.0653951e-01  -4.0919336e-03   4.9047608e-02  -1.6741730e-02  -1.4530203e-02   6.1229010e-02  -2.6338556e-02  -6.3222428e-02  -4.4542583e-03   8.6089353e-02  -5.5408206e-02   9.1334583e-02   7.5815696e-03  -4.7147801e-03   6.2679215e-02  -2.6507398e-02   1.2802370e-02  -5.3399996e-02  -6.6375316e-02  -5.9373545e-02   2.0330000e-02  -7.2271368e-02   2.6460692e-02  -2.2214787e-02  -9.8584739e-02  -1.4007721e-01   6.7861043e-02  -1.2722626e-02  -7.8760461e-02   9.9415908e-03  -8.9024753e-03  -2.8983081e-02  -6.7019158e-02  -1.0510757e-02  -1.3207029e-03  -4.2581349e-02   1.3719700e-02   9.6345251e-03   6.4977312e-02
   1.4869546e-01   2.9855931e-02   1.8163034e-02  -2.1132066e-02  -2.8442885e-02  -2.4305270e-02   2.0664238e-02  -3.5211244e-02  -9.6249685e-02   8.2843095e-02   0.0000000e+00   1.3728455e-02   2.6929118e-01   4.6924074e-02   7.9816824e-03  -6.6477639e-02   1.0604286e-01  -5.9814411e-02   8.8109068e-02   9.6311534e-03  -3.2538528e-02   4.3112912e-02   1.1737311e-02  -8.0307997e-02  -8.0448936e-02  -1.3337593e-01   1.0204162e-02  -3.9679883e-02   5.9563067e-02   5.7668922e-02   3.6975549e-02   1.2252067e-01  -3.8919269e-03  -5.2201373e-02  -4.8323335e-02   4.5559931e-02  -1.1313612e-01  -6.3600251e-02   5.7928012e-02   1.2534367e-02  -1.8185896e-03   7.6425650e-02   3.5807064e-02  -2.6195053e-02  -6.6995918e-02  -4.4463784e-03  -3.2358741e-02   2.4377562e-02   2.6241068e-02   3.3167511e-02  -5.7115951e-02   2.8390865e-02   5.9860917e-03  -3.4418568e-02   2.0932990e-02  -8.6137369e-03   2.7175611e-02   2.0740138e-03  -4.4608713e-02   3.7447729e-02  -5.6173853e-03  -2.2773594e-03   1.3609794e-01  -1.5849984e-02  -4.7120472e-02  -1.1545398e-04  -8.7302042e-02  -9.2170272e-02   6.7032598e-02  -3.2996595e-02   7.7645847e-03  -4.1256761e-02  -2.9592155e-03  -6.1715334e-02   1.1209423e-01  -1.7416552e-02  -3.2399433e-02   1.1666692e-02  -1.3212114e-03  -1.6560463e-01   2.9546234e-02  -1.3190250e-02   1.0456496e-01   4.1948863e-02   1.0389883e-02  -1.3186720e-02   2.4311782e-03  -1.0374292e-02  -1.4428407e-02   3.6024765e-02
   9.6706005e-02   8.6816982e-02  -2.1424853e-02   3.7923385e-02   2.2666787e-02   5.3653330e-02  -3.7884508e-02   1.1000171e-01   5.3941522e-02   3.9048005e-02   1.3728455e-02   0.0000000e+00   2.6950824e-02   2.1021175e-01  -1.2056649e-03   9.6258866e-02  -2.8011056e-02   1.1889944e-01  -1.4613982e-02   4.6666321e-02  -1.3433519e-01  -6.0261431e-02  -4.8425417e-02   1.0467760e-01  -6.4131223e-03   6.7598677e-02  -2.6478944e-02  -3.2721041e-02  -9.8928117e-02   4.8629815e-02  -8.4095614e-02   6.6340000e-03   1.5245536e-02   4.2093268e-02   5.5470356e-02  -7.3755149e-02   5.1915872e-02   3.6681249e-02  -3.5386169e-02   9.7565087e-02   8.7492946e-02   5.1267147e-02   3.1344583e-02   4.8185252e-03  -3.7202198e-02  -1.2958208e-02  -8.5068076e-02  -5.0766560e-02   4.8621427e-02  -2.8519543e-02  -1.0626554e-01  -2.8770294e-02  -3.6385895e-02   6.0013884e-02   5.8316005e-03  -2.6388120e-02   1.7141282e-02  -6.7028756e-02  -2.4494511e-02   3.8184289e-02  -4.9267848e-02  -3.1711731e-02  -6.6323181e-02  -3.3507309e-02  -5.8406474e-02   7.3858141e-02  -4.5509987e-02   2.4096605e-02  -4.3138313e-02  -2.4259282e-02  -6.1530825e-02   4.1254834e-02   5.3342217e-02   1.7377626e-02   8.5621473e-02  -3.9049399e-02  -6.3536448e-02  -9.7530527e-02  -1.2847712e-02  -2.9301247e-02   6.2593292e-02  -1.9686181e-02   4.7157965e-02   5.6504881e-02   1.1676439e-02   2.4126311e-02   4.3334312e-03   3.5046802e-02  -5.6186001e-03   4.3874379e-02
   4.0875819e-02  -1.3699227e-02   1.1953673e-02  -3.4740752e-02  -4.0388979e-02  -6.5647972e-03   7.4640161e-02  -1.7692138e-02   4.6255416e-02   5.6483048e-02   2.6929118e-01   2.6950824e-02   0.0000000e+00   7.5884449e-02   8.0926063e-02   5.9534264e-02  -4.7137467e-02  -9.5410035e-02   5.5452098e-02   1.9376265e-02   5.1656364e-02  -6.6444952e-02   2.2899781e-02  -1.0555244e-01   4.5075794e-02  -9.6100902e-02  -1.4879605e-02  -5.7829409e-02   6.9851807e-02   5.6475241e-02  -3.3160839e-03  -5.6106696e-02  -7.1934251e-04  -5.7722541e-02  -5.9235226e-03   9.5656378e-03  -4.2345453e-02  -3.9817848e-03   6.9451307e-02   8.8835428e-03  -4.2368266e-02  -1.4296659e-02   1.0239904e-01  -7.4490531e-02   2.6050781e-02  -6.3766486e-02  -8.9763708e-02  -1.3088441e-02  -5.4563909e-02  -1.5177449e-02  -7.4730647e-03   4.9583069e-03  -6.6206083e-04  -2.0610023e-03  -2.3482403e-02   2.5064881e-02  -1.1030144e-01  -5.4032304e-02  -4.6007145e-02  -1.2727886e-02   3.9067138e-03   2.1525030e-02   2.7356849e-02  -8.2796217e-03  -2.3733796e-02   1.2719427e-02  -4.3154958e-03  -6.8732406e-02   2.4298869e-02   2.4685596e-02  -2.4978237e-02  -1.5522557e-02   6.0188647e-02  -3.2782869e-03   5.6385286e-02  -8.9177665e-02  -3.5987485e-02   1.2822080e-03   8.8949182e-03  -5.0678911e-02  -1.9768143e-02   1.9642352e-02  -4.8368558e-03  -2.6909400e-02   1.3473181e-02   5.7248721e-03  -1.0614606e-01  -1.0029021e-02   1.8128705e-02   3.2393001e-02
  -8.4449723e-03   4.5218810e-02  -9.3215228e-02  -3.7213953e-02   4.5570868e-02   5.2970812e-02  -6.8954179e-02   1.0044908e-01   3.4761386e-02   5.2352181e-02   4.6924074e-02   2.1021175e-01   7.5884449e-02   0.0000000e+00   5.1561579e-02   2.0072164e-02  -4.8448393e-02   1.5257618e-01  -5.9423516e-02   3.8385449e-02  -1.9662648e-02  -2.5688199e-02  -7.2488191e-02   4.5421077e-02  -1.3141608e-01  -1.0022504e-01  -1.2993733e-02   3.6993470e-02   2.9490419e-02   2.7899248e-02  -3.4565267e-02   2.1797093e-02  -9.7908176e-02  -3.1297138e-02  -4.3139045e-02   1.0068429e-01   1.3505134e-02   2.4999160e-02  -6.2006025e-02   6.6047136e-02   3.7772082e-02  -7.8472000e-02   4.0793498e-02   6.7944719e-03   5.3250050e-02   3.0464075e-02  -3.6790902e-02  -4.7692985e-02  -8.5987985e-02   4.1438679e-04  -1.8516647e-02  -1.2502410e-01   3.1466382e-02   4.5292350e-02  -8.3895696e-02  -4.9463586e-03  -1.6500148e-02  -2.7510068e-02  -9.9838227e-03  -2.6338505e-02   7.5018820e-02   8.9075293e-03  -3.5470869e-04   1.2314991e-01  -2.5827721e-02   4.6416690e-02  -1.1066500e-01   2.2674150e-02  -4.6292891e-02  -4.3422999e-03   4.8258324e-03   1.0391047e-01   2.0886565e-02  -1.0129010e-01   5.5266307e-02   7.9382378e-02   3.0263616e-02  -3.7364799e-02  -3.2918354e-02  -4.4137100e-02  -3.7711249e-03   4.7259139e-02   4.3266556e-02  -2.3492839e-03  -1.2656929e-02  -2.4481198e-02  -1.0408325e-01  -1.5899479e-02   2.3755839e-03   3.8969298e-02
  -3.3614740e-02  -2.4947390e-02  -2.0776845e-02  -4.2467001e-02  -5.0521785e-02   7.2365059e-03   2.1213920e-02  -1.3529644e-02   8.6940631e-02   2.1331020e-02   7.9816824e-03  -1.2056649e-03   8.0926063e-02   5.1561579e-02   0.0000000e+00   4.5832478e-02  -1.4499112e-02  -4.2522491e-02   4.1919624e-03  -3.8386739e-02  -3.8342978e-02  -7.7865941e-03   8.2260372e-02  -2.4558421e-02  -7.9032041e-02  -2.7698280e-02  -3.7770803e-03   4.5324929e-02   1.6796624e-02  -1.2304558e-03   7.5908183e-02   4.1844114e-03   4.1717813e-02   6.7173155e-03   1.2103464e-02  -4.3823226e-02  -3.4617320e-02  -7.3412585e-02   6.5278827e-02  -5.6253453e-03   1.2384722e-01   4.8918441e-02  -4.1736332e-02  -1.3513062e-02   5.0282397e-02   5.9380060e-03   1.5130294e-02  -2.6672682e-02  -7.3775216e-02  -2.6127179e-02  -7.4296489e-03   4.2438321e-02  -5.4332534e-03   1.2056779e-01   6.7129011e-02   4.4237637e-02  -7.6884541e-02  -1.6551344e-02  -1.9272881e-03  -2.8992733e-02   8.1080940e-02  -1.1609811e-01   1.6502258e-02   1.0183654e-02   5.7919135e-02  -5.3474776e-03  -4.1559655e-02  -3.7410603e-02  -5.1953698e-02  -1.3159366e-02  -2.4434741e-02  -8.2726994e-02  -3.0166438e-02   8.8130594e-02   6.8931417e-02  -2.9960289e-02   2.7359049e-02   3.1857145e-02   8.5714847e-03  -4.9165131e-02  -6.5826728e-03  -1.9085193e-02   9.1296059e-02   7.8118646e-02   4.8053375e-03  -1.9517022e-02  -7.1926139e-02  -3.2292365e-02   2.3002400e-02  -5.7086383e-02
  -7.3303248e-02   5.5680798e-02  -5.7070229e-02   4.1756695e-04  -5.2339471e-02   7.6965588e-02  -1.2947223e-02   1.4627571e-02   4.1085738e-02   1.2700497e-01  -6.6477639e-02   9.6258866e-02   5.9534264e-02   2.0072164e-02   4.5832478e-02   0.0000000e+00  -1.4343768e-02  -7.5638540e-02  -2.8860429e-02   5.2947804e-02  -4.3501693e-02  -3.4667566e-02   2.5567344e-02  -1.2863898e-02   1.9026647e-02   5.8073109e-02   2.7050935e-02   6.9923562e-02   1.0916247e-02   2.9941923e-02   9.7787076e-03   2.0907100e-02   2.0344925e-02   3.1335062e-02  -5.6992667e-02   7.5570068e-02   7.3737795e-02   3.2781666e-02   8.3840529e-02   2.9954651e-02  -1.3124401e-01  -2.6275501e-02  -2.0476544e-02  -4.7472870e-02  -1.4845609e-02  -1.2278261e-01   1.9204312e-02   2.9939890e-02   2.2086910e-02   4.8829547e-02   2.5395193e-02  -2.8346734e-02  -8.5400271e-02   6.5391475e-02   6.3555311e-02   3.8654807e-02  -3.8446459e-02  -3.3005419e-02  -9.9401070e-02  -1.2753455e-03   7.4052034e-02  -4.0606141e-02   5.3775477e-02  -1.0650434e-01  -1.0909105e-01   2.0462409e-02  -6.2234343e-02  -1.4217421e-02  -7.6331222e-02  -1.2361227e-01  -3.2563231e-02   1.9947153e-02   4.6504699e-02  -5.2785337e-02  -6.8081820e-03   2.2481814e-01   1.7806891e-02  -2.4321716e-02   3.2582234e-02   4.1287644e-02  -5.7056453e-02   1.9506071e-02  -2.4427337e-02   1.3975149e-01   5.8534915e-02   1.4347618e-01   2.7160334e-02   4.0362307e-02   7.9848538e-02   3.9287231e-02
   3.9338554e-02  -1.1479256e-02   2.8490961e-03   3.8973719e-02   5.0800105e-04  -1.2136790e-02  -1.7882790e-02   2.2312213e-03  -1.8177137e-02   3.7609898e-02   1.0604286e-01  -2.8011056e-02  -4.7137467e-02  -4.8448393e-02  -1.4499112e-02  -1.4343768e-02   0.0000000e+00  -2.5519847e-02   1.5083025e-02  -3.7691138e-02   5.8117771e-02   6.8531700e-03   3.1187032e-02   3.0686314e-02   4.5165341e-02  -3.6711476e-02  -5.0376526e-02  -3.6550739e-02   5.7634419e-02   2.5272844e-02  -2.1052487e-02   3.6571517e-02   4.5918546e-02  -5.6213341e-02  -9.4380345e-02   1.2296758e-02  -5.0632341e-03  -5.2511587e-02   7.5712454e-02   8.0108061e-02  -1.3159207e-01   1.2602044e-01  -2.3154688e-02   1.0349716e-01  -8.0269327e-02  -1.7819569e-02   5.3417943e-03   2.4594198e-02  -2.4283488e-02   4.5177556e-02  -3.3049736e-02  -9.0911601e-02   4.4354314e-02   2.9219544e-02   3.7992004e-02  -8.9853128e-02   2.3734847e-01   9.0874553e-02  -1.0360970e-01   2.8472124e-02   1.1267508e-01  -4.3539463e-02   6.9014460e-02  -3.5987188e-03   1.2604556e-01  -1.3776788e-01  -1.3145168e-01  -2.1412310e-02   4.4196310e-02  -5.4006750e-02   1.1216004e-02   2.2229820e-02  -2.3744339e-02   7.4147219e-02   1.2902981e-02  -3.0240733e-02  -3.0350472e-02   2.8964485e-02   3.7412812e-01   9.7892266e-02   8.2668679e-02   1.2197875e-02  -1.0470849e-02  -1.0218878e-03  -1.9297511e-03   1.2667853e-02   8.5660304e-02   6.1789045e-02  -4.4974223e-02  -6.0937140e-02
   3.7000648e-02   4.3956725e-02   5.2219075e-02   3.2912430e-02   9.6731515e-03  -7.3529194e-02  -2.5847550e-02   4.3698027e-02  -6.7371090e-02  -2.1908201e-02  -5.9814411e-02   1.1889944e-01  -9.5410035e-02   1.5257618e-01  -4.2522491e-02  -7.5638540e-02  -2.5519847e-02   0.0000000e+00  -1.1781756e-02   4.9610894e-02   4.9096926e-02   1.0206629e-01  -1.2736620e-02   4.9971155e-02  -3.6718492e-02  -1.1824864e-01  -2.3857456e-02  -2.7577573e-02   2.1545951e-02   1.6083189e-01   4.1305030e-02   2.1360348e-02  -5.5755114e-02   5.4696700e-03  -7.4782235e-02  -2.7622555e-02  -1.1613651e-03   2.9315742e-02   2.6885526e-02   5.7574322e-03   4.1829082e-02  -4.7634208e-02   1.2652316e-02  -2.4165440e-02   7.1846806e-02  -8.3642569e-03   5.5420869e-03  -1.0018265e-01   1.2653927e-02   5.0178461e-02  -4.7518823e-03   4.2672898e-02  -6.5187811e-02   2.7572605e-03  -7.6512998e-02   9.9936870e-02   1.0001856e-01   3.2799072e-02  -3.7005895e-02  -1.0831432e-01  -2.6241267e-02   6.3844601e-02   6.6274053e-02   7.4857766e-02  -1.5372179e-02   2.6880979e-02  -1.4938303e-02  -2.7260014e-02   3.6917148e-03  -4.4323057e-02   3.6454840e-02   5.3275846e-02  -8.9472494e-02   1.6361915e-02   4.7084812e-03   3.0184557e-02  -9.4928301e-02  -1.3839065e-01  -1.2407488e-01   2.4626023e-01   1.3803523e-02   5.3516113e-02  -7.4994131e-02   6.4738543e-02  -1.7648081e-02  -7.8686974e-02  -6.2292231e-02   7.9685677e-03  -5.1636171e-02  -2.3253884e-02
   5.5665168e-02   5.5694229e-02   3.3319514e-02   6.6340313e-02  -5.1651248e-02   6.6825943e-02  -1.0191468e-02   3.7220631e-02  -1.1689370e-01  -3.8930358e-02   8.8109068e-02  -1.4613982e-02   5.5452098e-02  -5.9423516e-02   4.1919624e-03  -2.8860429e-02   1.5083025e-02  -1.1781756e-02   0.0000000e+00   3.5521216e-02  -1.0843726e-01  -6.1846122e-02   7.8644738e-02   3.7445372e-02   4.3739024e-02   2.5853586e-02  -3.1995382e-02   2.5565267e-02   7.6270625e-03   5.5699876e-02  -3.9307389e-02  -1.5160666e-03   3.6306186e-02  -2.9164083e-03  -4.3549793e-02   4.0264786e-02  -3.7523937e-02  -1.9609114e-02   3.6141552e-02   4.7986637e-02  -4.6886547e-02  -8.4835233e-03   6.1846458e-02  -9.8978563e-02   9.7143031e-03  -2.7578833e-02   2.9222225e-02  -2.6631281e-02   6.5705678e-04  -1.4446780e-02  -3.8810024e-02   3.3492129e-02   5.1105832e-03   5.6571707e-02   8.0401281e-03  -2.3637670e-02  -2.8103872e-02   5.5726930e-02   3.5610826e-02   4.0899903e-02  -8.1489511e-02   3.5492307e-02   3.9139124e-02  -9.8826603e-02   9.0836675e-02   2.2095625e-02   4.2805688e-02  -4.7412713e-02   5.1446368e-02   8.6876672e-02   6.1504266e-02  -2.4489054e-02   3.9401517e-02  -2.4896608e-02   1.5078542e-02  -1.0661618e-02  -2.0304990e-02  -2.4392262e-02  -9.4940255e-03   5.5242009e-02  -2.4441506e-03   3.1830860e-03  -3.3240729e-02   2.7471418e-02  -8.3731750e-03   1.0097401e-02  -2.9817064e-02  -2.1489197e-02   4.7659835e-02  -2.1443528e-02
   4.8034525e-02   8.8694813e-02   3.4788037e-02   5.0644606e-02  -1.8034240e-02  -2.5402251e-02   4.7011201e-02   3.3646505e-02   5.1951437e-03   2.5748688e-02   9.6311534e-03   4.6666321e-02   1.9376265e-02   3.8385449e-02  -3.8386739e-02   5.2947804e-02  -3.7691138e-02   4.9610894e-02   3.5521216e-02   0.0000000e+00   8.6443232e-02   8.5250106e-02   7.8935667e-03   3.7940827e-02  -7.5410809e-02  -1.8388980e-02  -6.3658309e-03   1.7755895e-02  -5.0591139e-02   4.2574447e-02   7.9138112e-03  -1.2166238e-02   3.9678161e-02   1.3555295e-01  -6.1820966e-02   6.8486322e-02   1.4864865e-03  -5.8470694e-03  -7.3158338e-02  -4.5724222e-02  -3.5176602e-02   8.0965245e-03   1.3308963e-01  -4.0642705e-02  -3.9205885e-02   4.9612652e-04   5.5783622e-03   1.7238650e-02  -6.1381437e-02  -7.3223148e-03  -5.1221471e-02  -9.8757047e-02   2.0928235e-02  -6.0810356e-02  -5.8225304e-02  -2.1754138e-02  -3.8533833e-02  -5.5901445e-03  -1.2407751e-01  -6.3613019e-02  -4.0799171e-02  -9.8654964e-02  -1.2784392e-02  -1.2332132e-01  -4.8924390e-02   5.6380909e-03   2.1719947e-02   1.8991410e-02  -2.2607525e-03   1.3636256e-01  -3.0236332e-03   4.6148623e-02  -9.8518923e-02   1.5113175e-02   3.4006829e-02   1.2063317e-01  -5.1440533e-02  -2.7134398e-02   6.2209652e-02  -1.3566075e-02   9.7434545e-03   5.3290705e-03  -3.8891770e-02   6.8692451e-02   4.2674449e-02  -1.3679768e-03  -2.4931194e-02   3.4122531e-02  -3.9884776e-02   2.3048762e-02
   1.8576616e-02   2.3875047e-03  -4.1512229e-02  -5.7926677e-02   4.1112595e-02  -5.5591370e-02  -1.9744976e-03  -1.1613101e-01   2.8947035e-02   3.9103017e-02  -3.2538528e-02  -1.3433519e-01   5.1656364e-02  -1.9662648e-02  -3.8342978e-02  -4.3501693e-02   5.8117771e-02   4.9096926e-02  -1.0843726e-01   8.6443232e-02   0.0000000e+00   1.3758078e-01  -1.7392456e-01  -4.9462304e-02   2.6991472e-01  -9.5508785e-02   7.6248833e-02   1.1531904e-01  -4.5080182e-02   7.7590240e-02   4.9110863e-02  -5.1366900e-02  -1.7485627e-02  -2.1050480e-02   6.8156145e-03   7.4918368e-02  -1.3477442e-02  -7.0619314e-02   6.7176628e-02   9.2665675e-02   8.1141412e-02  -1.1407532e-01  -9.9855380e-02   3.4744517e-02  -4.3429470e-02  -3.0423248e-02   8.2271478e-02  -1.3611740e-02  -4.0846645e-02   1.1059945e-01   5.0769552e-02  -3.1932484e-02   3.9564853e-02  -6.1664747e-02   9.4431292e-02  -3.0013150e-02   1.7181587e-02  -2.0369989e-02   8.6254822e-02   1.2464473e-01  -1.3225118e-02  -4.2676914e-02   5.7276320e-02  -1.1876075e-01   1.4095031e-02   8.9715876e-02   1.7367677e-03  -1.4522769e-02   1.2772022e-02   8.0096192e-03   1.5492694e-01   1.6638780e-02  -8.0158660e-02   1.3026608e-01  -1.2070428e-01   4.2862925e-02  -8.9264157e-02   6.8853461e-02   4.6392032e-02  -4.5341678e-02   1.4933631e-02  -1.5269647e-02   1.4186474e-02  -1.4152944e-02   3.3175620e-04  -1.3690792e-02  -1.0231351e-01   7.7386286e-02  -7.8784425e-03   9.1100780e-02
   2.0342981e-02   1.8122505e-02   5.2593553e-02  -6.2209776e-02   4.2969832e-02   3.5740098e-02  -6.5028358e-02  -1.0243438e-01   1.0345741e-01  -4.8447285e-02   4.3112912e-02  -6.0261431e-02  -6.6444952e-02  -2.5688199e-02  -7.7865941e-03  -3.4667566e-02   6.8531700e-03   1.0206629e-01  -6.1846122e-02   8.5250106e-02   1.3758078e-01   0.0000000e+00   5.7852797e-02  -1.8298866e-02  -9.1659737e-02   3.9839893e-02   1.6908021e-01   2.8098923e-03  -1.3122700e-01  -1.7823696e-01   4.7940863e-02  -2.9771185e-02   4.5102961e-02   7.5010120e-03  -1.5692572e-01   1.5663823e-02  -2.1282169e-03   1.6771202e-02   6.6337518e-02   5.6680857e-02  -1.9974381e-02   2.3013354e-01  -3.7409976e-02  -3.1615915e-02  -6.8567211e-02   6.5296862e-02   2.8190447e-03  -2.2936178e-02   3.9668284e-02   8.5518446e-02  -4.3821652e-02   9.5703290e-02  -1.1592694e-01   2.4927429e-01  -5.8627019e-02   1.6086505e-02  -4.0197791e-02   9.8432593e-03  -4.5402204e-02   3.3171238e-02   3.8685034e-02  -1.9949620e-02   2.6841618e-02   1.2428416e-02   2.3135479e-02  -3.4373149e-02  -4.1575456e-02   5.4075761e-02   2.3252698e-02   1.3189777e-02   1.2818563e-01   2.8986263e-01   9.7784290e-02  -1.6623776e-01   7.6730789e-02  -7.2159095e-03   1.3190656e-01  -6.1815625e-02  -9.9220421e-02   1.3483107e-02  -2.8896663e-02   7.4222094e-02  -3.5995284e-02   6.2695807e-02   6.5927748e-03  -6.1775772e-03   1.2582851e-03   1.0444929e-01   2.7986957e-02  -3.5432724e-02
  -3.0169576e-02   2.4237310e-02   6.8781100e-02   2.0699784e-02  -3.9617394e-02  -3.6808998e-02   3.8368039e-02  -5.9655394e-02   3.5152319e-02  -3.8853561e-02   1.1737311e-02  -4.8425417e-02   2.2899781e-02  -7.2488191e-02   8.2260372e-02   2.5567344e-02   3.1187032e-02  -1.2736620e-02   7.8644738e-02   7.8935667e-03  -1.7392456e-01   5.7852797e-02   0.0000000e+00   1.4380708e-01   5.4737668e-02  -5.8310033e-02  -1.4647052e-02   2.3058126e-03  -3.9329907e-02  -5.3470359e-02   1.9808998e-01   9.2569033e-02  -6.9634235e-02   9.4808198e-02   2.7025051e-02  -5.4197385e-02  -1.9993871e-03  -6.0627841e-02   8.5595971e-02  -1.4446027e-02  -2.4687944e-02   1.1668728e-02   2.2679619e-02   7.3742920e-03  -3.3191331e-02  -1.3061113e-02   1.3559898e-02   5.6007445e-02  -8.0620875e-02   3.0345672e-02  -9.1377840e-03   1.5260603e-02   2.4793317e-03   3.5097957e-02  -4.1537103e-02   1.5178719e-02  -7.8952853e-02   2.3273178e-02  -5.1096113e-02  -4.4169529e-02   5.1095287e-02  -7.0939517e-03   7.1871111e-02  -9.4428891e-02   5.6021801e-02   3.5059128e-02  -2.8549466e-03  -7.7996490e-03   1.0379831e-02   3.6474674e-03  -1.6590705e-02  -6.0384452e-02  -1.1851404e-02   8.6959435e-02   6.7846139e-03  -9.1798196e-03   1.4349661e-02   4.7609815e-02  -7.5197904e-02  -3.2129350e-02  -4.8068179e-02  -8.6472802e-03  -4.9846418e-02   9.3128623e-04   5.9996987e-02   5.3500244e-02  -1.6237527e-02  -3.2406670e-02   6.0501761e-03   1.0104813e-03
   2.5223203e-02   4.7779479e-02   3.6838600e-02   1.3869291e-01   3.2122619e-02  -3.8360366e-02  -7.6482061e-02   6.3598922e-02  -1.3355554e-02   4.2157248e-03  -8.0307997e-02   1.0467760e-01  -1.0555244e-01   4.5421077e-02  -2.4558421e-02  -1.2863898e-02   3.0686314e-02   4.9971155e-02   3.7445372e-02   3.7940827e-02  -4.9462304e-02  -1.8298866e-02   1.4380708e-01   0.0000000e+00   5.1423284e-02   5.2686103e-02   3.7459177e-03  -5.0775041e-02  -6.5547439e-02  -5.7673440e-02   3.4659320e-03   2.2683224e-01  -3.9190211e-02  -5.2763714e-02   5.7846311e-03   5.5302035e-02   3.7328717e-03  -5.0600702e-02  -1.3726601e-02   7.0743652e-02   1.2192444e-02   1.2148470e-03   1.6969825e-02  -3.5150217e-04  -9.7532284e-04   3.3673318e-02   7.5700708e-02  -4.0782400e-02  -1.0982842e-01   5.9016176e-05   4.3172514e-02   7.8389565e-02   5.5166319e-02  -4.8879453e-02  -3.8752979e-02  -3.7627969e-02  -4.1559313e-02  -3.1410486e-02  -3.4987700e-02  -6.3040579e-02  -7.8410614e-02   3.0563166e-02  -3.0037476e-03  -4.0452187e-02   4.3983832e-02  -7.9853911e-03  -5.9346400e-03   1.4825168e-02  -3.1948059e-03  -4.8735172e-02   3.0825584e-02   2.1081569e-02  -1.3765307e-01   4.6346038e-02   5.5898872e-02   7.6890981e-02  -1.3145811e-02  -1.0296133e-02   7.5768443e-02   3.3390621e-02  -6.7537699e-02  -2.1901040e-02  -3.6244587e-02  -3.0234219e-02  -3.3448562e-03   7.1328016e-02  -5.2878180e-02  -9.1804963e-02  -2.1506132e-03   3.9530532e-02
  -5.6402466e-02   4.5262911e-02   3.5311324e-02   7.8265111e-02   1.8506961e-01   4.2322339e-02  -7.0384449e-03   9.2146976e-02  -2.3591290e-02   1.5580437e-02  -8.0448936e-02  -6.4131223e-03   4.5075794e-02  -1.3141608e-01  -7.9032041e-02   1.9026647e-02   4.5165341e-02  -3.6718492e-02   4.3739024e-02  -7.5410809e-02   2.6991472e-01  -9.1659737e-02   5.4737668e-02   5.1423284e-02   0.0000000e+00   6.4059283e-02   5.7720259e-02   4.6800753e-02  -8.4286879e-03   1.6757198e-01   2.4132860e-01  -9.4113234e-02  -1.7984795e-03  -8.9261344e-03   9.3187933e-02  -7.9714137e-02   6.4849602e-03   2.3811660e-02   2.0872984e-03   9.5782494e-02  -5.3117487e-02  -1.0785641e-01   4.4147979e-02  -3.3247257e-02   8.2382876e-02  -3.2764686e-02  -1.5970411e-01   6.0618692e-02  -1.5227103e-02  -5.3407870e-02  -2.2475466e-02  -1.3128713e-04  -3.2654404e-02  -1.5382258e-01   1.6548963e-01  -1.0706965e-01  -7.4955753e-02   3.5913881e-02  -6.8436792e-02   4.7890856e-02  -4.8375254e-02   2.0379733e-02  -6.7217262e-02  -6.8371295e-02   7.6184744e-02   1.9088010e-02   6.2122600e-02  -2.2157876e-02  -1.5227229e-02  -4.3160046e-02  -5.5222801e-02  -4.7688162e-02   1.2612809e-02  -4.1035226e-02   1.5339410e-01  -5.9369789e-03  -1.9559242e-03  -9.2337784e-02  -8.2016153e-03   6.2319021e-02  -2.4703962e-02  -4.2066842e-02  -2.2943187e-02  -2.0520099e-02  -1.1175348e-02   1.1736696e-02  -7.6526286e-04   4.1823455e-02   7.5332706e-03   5.6104897e-02
   5.0714451e-02  -9.3751001e-02   5.7479718e-02   5.6186131e-02   2.7062276e-02   6.6082983e-02   4.7860869e-02   1.9180669e-02  -1.3101602e-02   1.3173424e-01  -1.3337593e-01   6.7598677e-02  -9.6100902e-02  -1.0022504e-01  -2.7698280e-02   5.8073109e-02  -3.6711476e-02  -1.1824864e-01   2.5853586e-02  -1.8388980e-02  -9.5508785e-02   3.9839893e-02  -5.8310033e-02   5.2686103e-02   6.4059283e-02   0.0000000e+00   1.8946506e-01   1.1183030e-01  -7.0940435e-02  -7.1922439e-02   3.7235067e-02   1.6676360e-01   8.9410922e-02  -1.5374878e-02  -6.8090120e-02   8.0442810e-02  -5.5910125e-02  -4.2903919e-02  -1.3954223e-02  -1.3125420e-02   3.2599616e-02   9.3864551e-02   8.0980308e-02  -2.3484183e-02  -3.2018092e-02   1.0781403e-01  -1.2083900e-01   2.7257087e-02  -1.5200834e-02   3.2035568e-02  -1.0906183e-02   4.8576017e-02   1.1478229e-02  -3.3181199e-02   5.6880513e-03   3.4143958e-03   2.6456262e-02  -4.8152230e-02   2.1214952e-02   1.9051692e-02  -6.6549578e-02  -8.5188304e-02  -1.0250164e-02   1.1271037e-01   8.8006891e-02   7.8084358e-03   1.8696019e-02   1.5587422e-03   1.5821935e-02   5.4163189e-02   4.8613828e-02   3.7307132e-02   7.4364136e-03  -1.8407741e-01   1.6748221e-01   8.9995920e-03  -6.1844506e-03   1.3933490e-01   3.7310336e-02   1.6476055e-02   6.7592940e-02   8.4104326e-02   4.0675307e-02  -3.6861787e-03  -3.3101770e-02   2.5660276e-02  -3.3584446e-02   4.3315698e-02   3.2822848e-02   2.9618213e-02
  -4.3753907e-02   3.2604546e-03   1.9724236e-02  -8.8926494e-03   2.1857969e-01   1.3823492e-01   5.7856855e-03   1.2986174e-02   1.0062733e-01   1.0197261e-01   1.0204162e-02  -2.6478944e-02  -1.4879605e-02  -1.2993733e-02  -3.7770803e-03   2.7050935e-02  -5.0376526e-02  -2.3857456e-02  -3.1995382e-02  -6.3658309e-03   7.6248833e-02   1.6908021e-01  -1.4647052e-02   3.7459177e-03   5.7720259e-02   1.8946506e-01   0.0000000e+00   1.5795682e-01   9.5369146e-02  -2.9134590e-03   3.3618100e-02  -2.9607935e-02   1.5122184e-02  -3.9957203e-02   1.2237780e-01   2.6094722e-02   8.5991039e-03  -2.1668113e-02  -7.6074046e-02   4.0826910e-02  -8.3456557e-03   2.5052723e-02   5.1287592e-02  -5.2142891e-02  -4.3314792e-02  -2.6280736e-02   8.4883681e-02   5.5308817e-02   9.5145643e-02  -5.3327498e-02   2.1090264e-02   3.2438916e-02  -6.3470334e-02   5.6433310e-03  -4.8835197e-02   5.9921351e-02  -2.3031548e-02   3.2998836e-02  -3.0082733e-02   5.3103757e-02  -3.4351751e-02   3.9843139e-02   1.3868015e-01   2.7913234e-02   2.0728123e-02  -2.7461341e-02   1.9440424e-02   3.3140901e-02  -2.7042732e-02   6.1650801e-03  -2.4509040e-03  -3.2621944e-02  -2.5021835e-02   5.0707482e-02   1.6020692e-02  -4.0074956e-03  -4.3700030e-02  -1.5184064e-02  -7.5559063e-02   1.1944202e-01  -4.0335486e-03  -9.5428112e-02   1.3249069e-01  -1.7834921e-02  -4.2645761e-02  -8.6540964e-02  -7.6001389e-04   3.8216461e-02   7.7866954e-02  -7.2491008e-03
  -1.2566529e-02   4.7825508e-02  -4.4417453e-02  -3.7764182e-03  -5.4539167e-03   3.2060074e-01  -1.3792410e-02   2.9707998e-02   6.5138437e-02   4.8304559e-02  -3.9679883e-02  -3.2721041e-02  -5.7829409e-02   3.6993470e-02   4.5324929e-02   6.9923562e-02  -3.6550739e-02  -2.7577573e-02   2.5565267e-02   1.7755895e-02   1.1531904e-01   2.8098923e-03   2.3058126e-03  -5.0775041e-02   4.6800753e-02   1.1183030e-01   1.5795682e-01   0.0000000e+00  -2.3206055e-02   2.5935153e-02   6.4100739e-02  -4.3415077e-02  -1.8762810e-02   5.1064514e-02  -3.2976964e-02  -8.9162957e-02   3.9072431e-03  -4.9042203e-02  -2.7805705e-02   7.4703147e-02  -3.3077179e-02   1.4080681e-02  -1.9130255e-02   8.2889853e-03   8.8570485e-02  -8.4760341e-03   1.5911497e-02   1.1922045e-02  -1.5074240e-01   1.8044404e-03  -5.1350154e-02   7.8464617e-03   5.8086760e-02   4.9372766e-02   1.3504413e-02   4.7810755e-02   3.6255327e-02   4.0277917e-02  -5.5756457e-03  -4.6865131e-02  -8.4720716e-02  -4.9090747e-03   5.6553739e-02   1.0982446e-02   6.1498905e-03  -3.2729937e-03  -2.0692862e-02   6.7616123e-02  -1.2797672e-03  -1.7987843e-02   1.1976848e-01  -3.2918593e-02  -2.8605794e-02   1.8851992e-02  -4.2184103e-02  -1.9488904e-02  -4.6799876e-02   1.0434351e-01   7.2512290e-03  -6.6313694e-02  -2.2650981e-02  -2.6937167e-03  -1.1068247e-02   6.5079130e-02  -5.6228136e-03   3.4511297e-02  -3.4756480e-02   6.9889632e-02   7.4361621e-02  -3.7262582e-02
  -5.6498444e-02  -5.9813698e-02   2.0655330e-02   2.4604774e-02   6.7206307e-03   7.8316870e-02   4.7729150e-02   4.5670002e-02  -4.4687667e-02   8.3080815e-03   5.9563067e-02  -9.8928117e-02   6.9851807e-02   2.9490419e-02   1.6796624e-02   1.0916247e-02   5.7634419e-02   2.1545951e-02   7.6270625e-03  -5.0591139e-02  -4.5080182e-02  -1.3122700e-01  -3.9329907e-02  -6.5547439e-02  -8.4286879e-03  -7.0940435e-02   9.5369146e-02  -2.3206055e-02   0.0000000e+00   4.5671565e-02   5.0338715e-02   2.6556268e-02   1.3937966e-01  -1.6179837e-02  -3.0372104e-02  -6.7578649e-02   7.1295612e-02  -4.6278927e-02  -7.0648920e-02   7.7504478e-02   8.2883483e-03  -1.1199869e-01  -9.4845976e-02   8.1526466e-04   3.3618108e-02   1.6642775e-02   1.9054944e-02   5.5873883e-02   3.8278669e-03  -6.5152513e-02   3.8981074e-02   9.0961755e-03  -2.0682214e-02  -5.6017801e-02  -4.2257145e-02  -2.1398791e-02  -1.4119995e-02   6.1218841e-03  -7.0253131e-02   4.4663026e-02  -6.1180452e-02   6.0809862e-03   8.9661526e-02   1.5183370e-02  -6.2953189e-02  -5.0512337e-02  -1.5262020e-02   8.0525098e-03  -2.8517266e-02   3.7376783e-02   5.7386388e-03   4.4103108e-02   2.1857040e-01  -4.4145316e-02   1.9231630e-02   3.1936344e-02  -6.5108102e-02  -9.8871291e-02   1.3864794e-01   7.4905116e-02  -1.3002476e-02   1.5130836e-02   4.0285759e-02  -2.0018546e-02  -6.6053152e-02  -5.3200570e-02  -5.2143957e-02  -5.7027130e-02  -4.8074219e-02  -5.0874322e-03
  -5.7730203e-02  -1.8604470e-02   1.2183908e-02   2.5186831e-02   9.6065040e-03  -1.0495323e-02   5.6017298e-04   7.3169447e-02  -8.0680151e-02  -1.1848583e-01   5.7668922e-02   4.8629815e-02   5.6475241e-02   2.7899248e-02  -1.2304558e-03   2.9941923e-02   2.5272844e-02   1.6083189e-01   5.5699876e-02   4.2574447e-02   7.7590240e-02  -1.7823696e-01  -5.3470359e-02  -5.7673440e-02   1.6757198e-01  -7.1922439e-02  -2.9134590e-03   2.5935153e-02   4.5671565e-02   0.0000000e+00  -2.0012534e-02  -1.4174134e-02   7.7599433e-02   3.1530838e-02  -1.1426236e-01  -4.7739753e-02  -3.1720740e-02   1.9546516e-01   2.9690941e-02   1.0716611e-01  -8.3761343e-02   4.6509550e-04   6.0557984e-02  -4.1045235e-02  -1.0000004e-01   6.6290781e-02  -1.4098371e-02   1.9354190e-02  -4.1778805e-02   9.2122846e-02  -4.6981918e-02   2.4910595e-02  -3.5443253e-02  -1.2188382e-02   5.9430834e-02   1.5398542e-02  -1.2699859e-01  -1.6658225e-02   5.6200424e-02  -2.4729968e-02  -1.4982520e-02  -1.0327825e-02   3.9435455e-02   8.5730889e-02   1.0474729e-02  -1.1572794e-02   3.9484639e-02  -1.6695647e-02  -2.3463953e-02  -9.8522195e-02  -8.0652529e-02  -6.2481691e-02   1.0943849e-02   1.9907809e-01   8.3499837e-02   5.9074886e-02   1.1261743e-02  -8.7893663e-02  -6.3509768e-02   1.8622386e-01  -2.5659645e-02  -4.5174355e-02   8.9653405e-02   1.5307224e-01  -7.0343355e-03  -1.1940996e-01   4.4448914e-02  -3.6700396e-02   2.4342787e-02   3.5390551e-02
  -7.0260815e-02   1.7547578e-02   1.0519766e-01  -5.0664846e-02   1.8374494e-02   3.3852474e-02   8.9224082e-02  -5.7899206e-02  -4.6570184e-02  -2.8311713e-02   3.6975549e-02  -8.4095614e-02  -3.3160839e-03  -3.4565267e-02   7.5908183e-02   9.7787076e-03  -2.1052487e-02   4.1305030e-02  -3.9307389e-02   7.9138112e-03   4.9110863e-02   4.7940863e-02   1.9808998e-01   3.4659320e-03   2.4132860e-01   3.7235067e-02   3.3618100e-02   6.4100739e-02   5.0338715e-02  -2.0012534e-02   0.0000000e+00   3.3872525e-01  -6.4617560e-02   1.5141497e-01   7.6000753e-03  -7.1611193e-02   1.0425921e-02  -5.6470740e-02   3.6930032e-02  -3.3428934e-02   4.3039767e-02  -2.8301957e-03   2.0979977e-03   6.1314644e-02   2.9726075e-02   4.8634626e-02  -1.0795303e-01  -3.6131765e-03   6.1170020e-03  -4.2795097e-03   4.1471969e-03  -9.7267460e-02   1.3200238e-03   3.9299780e-02  -8.9374111e-03  -2.5255293e-02  -6.6132322e-02   1.0160462e-01  -9.5869253e-04  -1.9656040e-02   1.0276471e-01   3.1880817e-02  -3.9956106e-02  -2.3098185e-02  -5.6486362e-02   4.0510065e-02  -4.2364724e-02  -5.1117312e-02   2.4457097e-02   3.2011264e-02  -7.1492200e-03  -9.2575175e-02  -6.6591444e-03  -3.2516500e-02  -1.0078258e-02  -1.5295083e-02   2.6670094e-02   6.0442623e-02  -2.7009016e-02  -4.6886744e-02  -1.6121812e-02   3.6325139e-02   5.4430848e-02   3.0487145e-02  -2.0944945e-02  -5.7418684e-02  -1.0320820e-01   2.6379584e-02  -2.3580260e-02  -4.3704765e-02
   4.4501139e-03   3.9034084e-03   8.4006526e-03   3.9884514e-02  -3.3688514e-02   3.7733135e-02  -2.3732615e-02  -4.0739310e-02  -1.2635634e-01   5.2427162e-02   1.2252067e-01   6.6340000e-03  -5.6106696e-02   2.1797093e-02   4.1844114e-03   2.0907100e-02   3.6571517e-02   2.1360348e-02  -1.5160666e-03  -1.2166238e-02  -5.1366900e-02  -2.9771185e-02   9.2569033e-02   2.2683224e-01  -9.4113234e-02   1.6676360e-01  -2.9607935e-02  -4.3415077e-02   2.6556268e-02  -1.4174134e-02   3.3872525e-01   0.0000000e+00  -3.6258146e-02   4.7335504e-02  -5.0814333e-03   9.0477519e-02  -2.4269252e-02  -1.1613316e-01  -3.3724846e-02  -6.0067598e-02   2.7683354e-02  -3.3623302e-02  -1.5099485e-02  -3.1991662e-02  -3.2690910e-02   1.5933661e-03  -5.6440652e-02  -7.4663574e-02   5.2625657e-02   7.3022286e-03   6.4135533e-02  -6.8354082e-02   7.0251302e-02  -3.5836604e-03  -3.7465262e-02  -4.0498273e-02  -1.4267276e-02   5.0981120e-02  -2.7036225e-02   1.9459712e-02  -5.9638088e-03  -3.2923848e-02   3.5437173e-02   1.7124581e-02  -1.7005151e-02   2.1219370e-03  -1.8038606e-02  -4.5416525e-02   4.5200637e-02  -1.1462403e-01  -1.0384302e-01   1.8916992e-01  -2.2856586e-02  -7.7558314e-03  -7.2983416e-02   1.3769253e-01  -4.1465352e-02  -6.0082467e-02   7.7353247e-02   3.7298375e-02   4.5449140e-03   1.3258728e-03   5.0545233e-02  -2.0351281e-02  -4.7037166e-03  -6.1243168e-02  -4.4193808e-02   6.5818331e-03   1.3032439e-02  -1.0540198e-02
   2.3723420e-03  -6.2658304e-02  -3.0897779e-02  -1.6210379e-02   6.6495856e-02  -3.6386316e-02  -2.1581757e-04   6.5636938e-02  -3.7282897e-02  -6.7881404e-02  -3.8919269e-03   1.5245536e-02  -7.1934251e-04  -9.7908176e-02   4.1717813e-02   2.0344925e-02   4.5918546e-02  -5.5755114e-02   3.6306186e-02   3.9678161e-02  -1.7485627e-02   4.5102961e-02  -6.9634235e-02  -3.9190211e-02  -1.7984795e-03   8.9410922e-02   1.5122184e-02  -1.8762810e-02   1.3937966e-01   7.7599433e-02  -6.4617560e-02  -3.6258146e-02   0.0000000e+00   2.6575500e-01   5.5147765e-02   1.7299526e-01  -1.2171790e-01  -8.2650151e-02  -1.0618269e-01   3.3556005e-02   3.2847455e-02   9.6983043e-02  -4.9741578e-02  -6.9676996e-02   2.0787411e-02   3.3908219e-02  -3.9996069e-02  -8.6710668e-02   3.9766700e-02  -9.7234965e-03   2.1701380e-02   4.0581886e-02   4.2220036e-02   2.6946428e-02   1.1844244e-01  -7.8409298e-04   2.3845504e-02  -5.4382898e-02  -1.2414213e-01  -7.9317448e-02  -3.5522622e-02  -6.7160832e-03   7.4619974e-02   1.1112108e-01  -1.3925573e-01   5.3494891e-02  -6.7149253e-03  -1.3858089e-01  -1.2878169e-02  -1.7533039e-02  -4.2623867e-02  -2.3468253e-02   3.3848939e-02   1.0182478e-03  -1.3323470e-01  -8.3706261e-02  -3.9110897e-02  -1.0262139e-02   8.9481445e-03   8.0391980e-02   4.8173937e-02   4.2601051e-02   7.4273033e-02   8.3827232e-02   2.1156980e-03  -2.8496870e-02  -8.9451843e-02   5.2034282e-02  -9.6958890e-03  -3.9748281e-02
  -2.5853822e-03   1.8201898e-02   1.4451217e-02  -4.2270538e-03  -6.2137860e-02  -5.6811565e-02  -1.3346899e-02   1.4706927e-02   1.9937741e-02  -1.3833066e-01  -5.2201373e-02   4.2093268e-02  -5.7722541e-02  -3.1297138e-02   6.7173155e-03   3.1335062e-02  -5.6213341e-02   5.4696700e-03  -2.9164083e-03   1.3555295e-01  -2.1050480e-02   7.5010120e-03   9.4808198e-02  -5.2763714e-02  -8.9261344e-03  -1.5374878e-02  -3.9957203e-02   5.1064514e-02  -1.6179837e-02   3.1530838e-02   1.5141497e-01   4.7335504e-02   2.6575500e-01   0.0000000e+00   5.1039241e-02   6.1286292e-02  -6.9362024e-02  -3.3879888e-02   3.0013616e-02   1.2734603e-01   2.9731873e-02  -7.3785734e-02  -1.3544447e-02  -1.3388515e-02  -1.0051411e-02  -8.3980407e-02  -1.0829376e-02  -2.4462618e-02   8.2345562e-03   7.0810653e-02  -7.0846243e-02   6.6210064e-02  -7.9723556e-04   9.1799992e-02  -4.3867935e-02  -5.4537588e-02  -3.9046904e-02   1.9964652e-02  -6.3822243e-02   6.2394718e-03   8.7231763e-02  -6.2592342e-02  -1.9988610e-02   2.3516703e-02   4.8464497e-02   8.5469224e-02   1.9195926e-02  -3.7510800e-04   1.2564445e-01   5.6570080e-02  -4.2107151e-02  -1.1442215e-01  -1.7392886e-02  -2.4932616e-02  -7.8301405e-02   4.7803923e-02   4.9274777e-03   1.1639107e-02   5.3339208e-02  -4.3414181e-02   4.7249307e-02   5.2310264e-02   4.4389641e-02   6.9108323e-02  -1.3881290e-02  -2.6791417e-02   5.3105104e-02   3.0143415e-02  -5.2570296e-02  -4.5300034e-02
   9.5440960e-02   7.2217757e-02   4.7429296e-02  -8.7584846e-03   7.1613916e-03  -1.0628851e-01   8.0196552e-02   4.1848264e-03  -2.7804850e-02   3.9887263e-02  -4.8323335e-02   5.5470356e-02  -5.9235226e-03  -4.3139045e-02   1.2103464e-02  -5.6992667e-02  -9.4380345e-02  -7.4782235e-02  -4.3549793e-02  -6.1820966e-02   6.8156145e-03  -1.5692572e-01   2.7025051e-02   5.7846311e-03   9.3187933e-02  -6.8090120e-02   1.2237780e-01  -3.2976964e-02  -3.0372104e-02  -1.1426236e-01   7.6000753e-03  -5.0814333e-03   5.5147765e-02   5.1039241e-02   0.0000000e+00   5.9443868e-01   1.2057702e-01  -4.0959263e-02   1.4315754e-02   6.6268217e-02  -4.9451142e-02  -4.8744908e-02   3.7272885e-02  -1.1066332e-02  -1.1232156e-02   6.6607458e-02  -8.2185995e-02  -5.3551984e-02   5.1575067e-02  -6.5192664e-02  -2.1357184e-02  -1.3660266e-02  -4.5106999e-02   9.0005474e-02   2.6481931e-03  -4.5081438e-04   4.3923848e-02   6.5355742e-02  -5.7696097e-02  -4.9273836e-03  -1.0149246e-01  -9.2151748e-02   1.0519069e-02   1.4447505e-01   2.1337407e-01  -9.8163141e-02   2.1400518e-02   1.0879335e-01   7.0433767e-02  -7.5533050e-02  -8.2471612e-02   1.3235519e-02   1.3378297e-01   8.2688952e-02  -2.9212256e-02  -8.7504145e-02   1.9395183e-01  -2.6394971e-02   7.4570434e-02  -4.7610722e-02   8.5222291e-02  -1.5040618e-02  -8.0445596e-03   1.8071877e-02   1.0919260e-01   1.2430484e-01   3.4700824e-02  -5.0158520e-02   7.1879018e-02  -4.0796205e-02
  -5.4607988e-02  -6.1087772e-02  -1.9530525e-02   5.6457860e-02   4.4429925e-02   8.8423874e-03  -4.8280926e-02   1.0736531e-02  -1.6137763e-02  -8.5924489e-02   4.5559931e-02  -7.3755149e-02   9.5656378e-03   1.0068429e-01  -4.3823226e-02   7.5570068e-02   1.2296758e-02  -2.7622555e-02   4.0264786e-02   6.8486322e-02   7.4918368e-02   1.5663823e-02  -5.4197385e-02   5.5302035e-02  -7.9714137e-02   8.0442810e-02   2.6094722e-02  -8.9162957e-02  -6.7578649e-02  -4.7739753e-02  -7.1611193e-02   9.0477519e-02   1.7299526e-01   6.1286292e-02   5.9443868e-01   0.0000000e+00   2.4190786e-02   1.0659400e-01   4.8821022e-02   1.9712661e-04  -2.0674800e-02   6.8673396e-02   1.0509569e-02   6.3133056e-03  -4.1362233e-02   5.1902791e-02  -5.5303086e-03   5.9750273e-02  -1.2622134e-01   6.3852323e-02  -5.7809963e-02  -3.8786188e-02   6.4275734e-02  -9.4039707e-02   4.1110642e-02  -2.4064072e-02  -4.5146307e-02  -2.4835639e-02   5.2612157e-02  -4.0610712e-02   1.5326777e-01   5.5500311e-02  -7.0538998e-02  -3.4051243e-02  -1.4119215e-01   1.5123844e-01  -5.3496469e-02   7.4117231e-02   3.0176442e-02   1.3981655e-01   4.5898037e-02   4.1902903e-02   4.1561033e-03  -1.0305548e-01  -5.3938144e-02   4.2959541e-02  -5.9064683e-02   4.7538067e-02  -7.0066331e-02  -3.5721970e-02  -7.4237887e-02  -2.4508005e-02   3.7886164e-02  -4.2839293e-02  -2.1364426e-02  -4.5311761e-02   9.8992648e-02   5.7416288e-02   5.2056823e-02  -1.2861576e-02
  -7.7341104e-02  -3.2884546e-02  -6.3313642e-03  -4.2530905e-03  -1.4156082e-02  -5.6281095e-03   6.1953206e-02  -1.7804446e-03  -2.1754882e-02  -6.8225952e-02  -1.1313612e-01   5.1915872e-02  -4.2345453e-02   1.3505134e-02  -3.4617320e-02   7.3737795e-02  -5.0632341e-03  -1.1613651e-03  -3.7523937e-02   1.4864865e-03  -1.3477442e-02  -2.1282169e-03  -1.9993871e-03   3.7328717e-03   6.4849602e-03  -5.5910125e-02   8.5991039e-03   3.9072431e-03   7.1295612e-02  -3.1720740e-02   1.0425921e-02  -2.4269252e-02  -1.2171790e-01  -6.9362024e-02   1.2057702e-01   2.4190786e-02   0.0000000e+00   3.8943535e-02   2.3975556e-01   1.0667865e-01   2.4547560e-02  -6.6132021e-02  -2.8023320e-02  -6.2113842e-02   1.2006738e-01  -1.7375428e-01   7.4425553e-02   2.5538623e-02   1.3926710e-02  -8.5885637e-02   2.4755581e-02  -7.5380562e-02   5.1493028e-02   1.3831424e-02  -3.8957395e-03  -3.2350250e-02  -1.2805562e-02   2.8327260e-03  -5.5570646e-02  -3.6079857e-02   7.1340472e-02   2.0466518e-02   3.4812665e-03  -8.9746538e-02   3.1889777e-02  -3.6986080e-02  -3.1066986e-02  -4.5454846e-03   4.7894606e-02   3.5468835e-02  -3.9676371e-02   5.1032962e-02   1.0055121e-02  -7.6799123e-02   3.4583405e-03  -7.3991054e-02   3.3289404e-02  -8.8444795e-02   1.6827873e-01  -1.0536173e-01   6.5928670e-03  -5.5078358e-03   9.0580169e-03  -3.5926912e-02  -9.6752583e-03  -4.6193684e-02   5.0258193e-02   4.0559543e-02  -4.2038549e-05   6.8860943e-02
  -1.8529002e-02   2.0106668e-02  -1.2233864e-02  -1.1536184e-02   4.9319604e-02  -4.1544056e-02   5.5709739e-02   1.1201071e-02   6.6627842e-02   4.2765455e-02  -6.3600251e-02   3.6681249e-02  -3.9817848e-03   2.4999160e-02  -7.3412585e-02   3.2781666e-02  -5.2511587e-02   2.9315742e-02  -1.9609114e-02  -5.8470694e-03  -7.0619314e-02   1.6771202e-02  -6.0627841e-02  -5.0600702e-02   2.3811660e-02  -4.2903919e-02  -2.1668113e-02  -4.9042203e-02  -4.6278927e-02   1.9546516e-01  -5.6470740e-02  -1.1613316e-01  -8.2650151e-02  -3.3879888e-02  -4.0959263e-02   1.0659400e-01   3.8943535e-02   0.0000000e+00  -6.1635684e-02   3.0742427e-01   3.9561456e-02   6.3568784e-02  -9.7162927e-02  -6.4137349e-02  -1.3909009e-01   2.3432615e-02  -6.9121377e-02   9.3865426e-02   7.9930319e-02   2.0977166e-02  -1.0902196e-02   4.4229549e-02  -1.7024679e-02   8.7852043e-02  -2.2397297e-02  -3.8797256e-02  -2.2947243e-02   2.4270465e-02  -3.0564404e-02  -1.0031215e-01   2.1020653e-02  -6.3650188e-02   2.8757220e-02   9.2445028e-02   7.0603172e-02  -3.9561840e-02  -8.3376824e-02  -5.3925365e-02   1.0393974e-02   4.3406574e-02  -8.5470604e-02  -1.0848196e-01  -1.3584172e-02   1.1705908e-01  -1.8019640e-01  -1.6241461e-01   2.1054812e-02   1.4073242e-01  -1.1124876e-02   1.5409432e-01  -6.8152450e-03  -8.8053576e-02  -7.7868050e-02  -7.1515471e-02   4.4257131e-02   5.6113151e-02  -4.7840697e-02  -4.5458678e-02  -5.0852612e-02  -5.6204921e-02
  -5.6738426e-02  -7.4462234e-02   2.9708190e-02  -5.9874212e-03  -1.0820592e-01  -6.2020374e-02  -7.2640731e-03  -8.3408222e-02   4.0162455e-02   8.5073623e-02   5.7928012e-02  -3.5386169e-02   6.9451307e-02  -6.2006025e-02   6.5278827e-02   8.3840529e-02   7.5712454e-02   2.6885526e-02   3.6141552e-02  -7.3158338e-02   6.7176628e-02   6.6337518e-02   8.5595971e-02  -1.3726601e-02   2.0872984e-03  -1.3954223e-02  -7.6074046e-02  -2.7805705e-02  -7.0648920e-02   2.9690941e-02   3.6930032e-02  -3.3724846e-02  -1.0618269e-01   3.0013616e-02   1.4315754e-02   4.8821022e-02   2.3975556e-01  -6.1635684e-02   0.0000000e+00   1.2383260e-01   1.3480672e-01  -6.3182317e-03   1.8315937e-02  -2.3874724e-02   2.3436945e-02  -8.8096209e-02   4.0861653e-02  -1.0893263e-01   6.7316493e-02   6.4561210e-02   6.1159104e-02   4.8022323e-02  -3.5117323e-02  -9.8804287e-03   2.7248253e-01  -8.9594901e-02   2.9615251e-02  -8.3885522e-02  -6.2644330e-02  -1.0868845e-01  -1.1616237e-01   1.0640594e-01  -5.4088513e-03  -6.5811126e-02   9.6689185e-02   9.1334273e-02   8.2574289e-02   9.3006647e-02   3.1570164e-02  -3.5737264e-02   9.5916317e-02  -8.3010580e-03  -4.3842511e-02   4.0062545e-02   4.1218397e-03  -5.6651799e-02  -8.7651682e-02   5.9275662e-02   4.1889531e-02   1.0387498e-01   5.3715774e-04  -2.3470029e-02   1.6195558e-01   1.4437514e-02  -2.5056037e-02  -1.6292879e-02   2.3574239e-02  -5.1654748e-02  -1.4690294e-02   1.7008507e-02
   3.7957244e-02   4.5989591e-03   2.4189465e-02  -8.8635347e-03  -3.4992396e-02   5.6856149e-03  -6.0623334e-02  -3.3439013e-02  -7.3803133e-02  -9.3694610e-03   1.2534367e-02   9.7565087e-02   8.8835428e-03   6.6047136e-02  -5.6253453e-03   2.9954651e-02   8.0108061e-02   5.7574322e-03   4.7986637e-02  -4.5724222e-02   9.2665675e-02   5.6680857e-02  -1.4446027e-02   7.0743652e-02   9.5782494e-02  -1.3125420e-02   4.0826910e-02   7.4703147e-02   7.7504478e-02   1.0716611e-01  -3.3428934e-02  -6.0067598e-02   3.3556005e-02   1.2734603e-01   6.6268217e-02   1.9712661e-04   1.0667865e-01   3.0742427e-01   1.2383260e-01   0.0000000e+00   1.1527786e-02   1.6528726e-01  -3.0474883e-02  -1.0038701e-02   1.3256493e-01  -5.1827408e-02  -4.3049577e-02   1.3062977e-01  -7.9439187e-02  -3.8488603e-02  -4.7263095e-02   2.0570091e-02  -7.0762733e-02   5.8014402e-02  -1.3361892e-02   1.5721266e-01   1.1016753e-02  -1.3059046e-02   9.1009472e-02  -2.1769183e-02   1.8440880e-02  -7.2299658e-02  -7.1562684e-02   6.4455759e-02  -6.5808513e-02  -7.7884929e-02  -1.1640289e-02  -1.3017766e-02   8.3311488e-02   1.4824468e-02   1.7926841e-02  -2.3592696e-02  -4.8072752e-03  -2.7574555e-02  -3.5813642e-02   8.2486880e-02   4.6776054e-02   4.5188083e-02   2.5024103e-02  -3.2286973e-02  -1.1898643e-02   2.0530728e-03  -4.3482047e-02   5.3132591e-02  -8.2699102e-02  -5.5323025e-02  -1.4194656e-02  -3.3536057e-02  -1.0120332e-01   2.0947055e-02
   8.0082133e-02  -3.6292326e-02   1.6256413e-02   3.1538319e-02  -1.1329696e-01  -2.5700674e-02  -4.7343832e-02   8.9913370e-02  -1.2862096e-02  -5.8812158e-02  -1.8185896e-03   8.7492946e-02  -4.2368266e-02   3.7772082e-02   1.2384722e-01  -1.3124401e-01  -1.3159207e-01   4.1829082e-02  -4.6886547e-02  -3.5176602e-02   8.1141412e-02  -1.9974381e-02  -2.4687944e-02   1.2192444e-02  -5.3117487e-02   3.2599616e-02  -8.3456557e-03  -3.3077179e-02   8.2883483e-03  -8.3761343e-02   4.3039767e-02   2.7683354e-02   3.2847455e-02   2.9731873e-02  -4.9451142e-02  -2.0674800e-02   2.4547560e-02   3.9561456e-02   1.3480672e-01   1.1527786e-02   0.0000000e+00   2.5919204e-01  -3.0593158e-02   1.5149532e-02  -6.6115934e-02  -3.9247898e-02  -5.2120249e-02   1.6522822e-01  -3.3095999e-02  -4.9655353e-02  -2.9915698e-02  -1.1822539e-02   8.8826026e-02   3.1440216e-03   6.9114178e-02   1.2426061e-01  -1.3491088e-02  -6.7138428e-03   4.0971499e-02   1.3811404e-03  -4.0204013e-02  -1.4321492e-01   6.7397169e-02  -1.0557904e-01   1.2643450e-02  -5.6832460e-02  -1.8258360e-02  -5.9435968e-02   8.7222148e-02  -9.9611576e-02   1.0983973e-01   1.4004926e-01   1.9082292e-01  -6.5776030e-02   1.5507753e-01   4.6278161e-02  -3.4284199e-02   6.1885569e-03  -1.4066592e-02   1.3972345e-01   7.6081569e-02   1.9789123e-02  -1.6399308e-02  -7.2537933e-02   2.2902805e-02  -5.2380334e-02   5.6661171e-02   8.9768717e-04   7.7855552e-02  -1.5700082e-02
  -1.1035485e-01   1.9659748e-02  -5.9564345e-02  -3.6568769e-02  -1.2962710e-03  -1.6509631e-01  -2.0845644e-03  -7.0014366e-02  -5.0637647e-03   5.7243615e-02   7.6425650e-02   5.1267147e-02  -1.4296659e-02  -7.8472000e-02   4.8918441e-02  -2.6275501e-02   1.2602044e-01  -4.7634208e-02  -8.4835233e-03   8.0965245e-03  -1.1407532e-01   2.3013354e-01   1.1668728e-02   1.2148470e-03  -1.0785641e-01   9.3864551e-02   2.5052723e-02   1.4080681e-02  -1.1199869e-01   4.6509550e-04  -2.8301957e-03  -3.3623302e-02   9.6983043e-02  -7.3785734e-02  -4.8744908e-02   6.8673396e-02  -6.6132021e-02   6.3568784e-02  -6.3182317e-03   1.6528726e-01   2.5919204e-01   0.0000000e+00   7.7092586e-02  -6.5274862e-02   1.9834673e-02  -9.7061503e-02  -5.7976875e-02  -1.0223607e-01   8.5836281e-02   5.1674871e-03   3.0137146e-03  -1.8098169e-02   8.9669780e-02  -1.5637748e-01  -4.3109590e-03  -5.9352277e-02  -1.0278097e-01   7.9523409e-02   2.5203041e-02   8.9842901e-02  -1.2394690e-03  -2.0261996e-02  -6.0089630e-02   9.8033440e-02  -3.0310770e-02  -6.8427573e-02   7.0553502e-02   7.3388845e-02  -7.6053738e-02  -1.4436390e-02  -4.8128778e-02  -1.9305670e-01   3.2261067e-02   2.0730566e-01  -8.9941995e-02   2.1203999e-01  -1.3129103e-01  -1.9329611e-01   1.8866779e-01  -2.4214529e-01   3.0083846e-02   8.6125048e-02  -5.4200128e-02   8.2865266e-03  -7.7766479e-03   2.7919246e-02  -1.6177752e-01   1.6042910e-01  -6.1512763e-02   1.9234150e-02
   7.2359686e-02   1.4544629e-02   3.0530363e-02   2.9591230e-02  -1.5373847e-02  -6.6078959e-02  -9.1391626e-03   7.9162389e-03   2.8099392e-02   4.3893352e-02   3.5807064e-02   3.1344583e-02   1.0239904e-01   4.0793498e-02  -4.1736332e-02  -2.0476544e-02  -2.3154688e-02   1.2652316e-02   6.1846458e-02   1.3308963e-01  -9.9855380e-02  -3.7409976e-02   2.2679619e-02   1.6969825e-02   4.4147979e-02   8.0980308e-02   5.1287592e-02  -1.9130255e-02  -9.4845976e-02   6.0557984e-02   2.0979977e-03  -1.5099485e-02  -4.9741578e-02  -1.3544447e-02   3.7272885e-02   1.0509569e-02  -2.8023320e-02  -9.7162927e-02   1.8315937e-02  -3.0474883e-02  -3.0593158e-02   7.7092586e-02   0.0000000e+00   1.6720473e-01   2.8518273e-01  -3.4187458e-02   3.7200712e-01   2.9129808e-01   1.6559735e-01   2.5428029e-03   9.2138951e-02   1.0241016e-02   1.4418418e-01   1.9277032e-02   5.1135729e-02  -3.1886690e-02  -6.9816325e-02  -3.3879408e-02   8.4551710e-03  -1.3830712e-02   2.3791812e-02  -3.1302236e-02  -8.8837841e-02  -2.3271207e-02   8.9846170e-03  -4.7591583e-02  -4.6973083e-02  -5.4424522e-02   3.2155224e-02   2.5878397e-02   5.3032436e-02  -7.7362550e-03  -1.2509067e-02  -1.9367059e-02  -3.4362100e-02   2.9498375e-02   6.4302630e-02  -1.3576329e-02  -3.0520234e-02   8.2519386e-02   1.9404102e-02   1.3831413e-01  -1.0811489e-03   5.5495175e-02  -1.3641262e-01  -1.6898773e-02  -5.0949588e-02   1.2917061e-02  -3.6845848e-02  -5.9458102e-02
  -2.6750554e-04  -6.1334616e-02  -2.6822978e-02  -5.3706217e-02  -1.3665014e-02   4.8880065e-03  -2.1707469e-02  -4.8377936e-02   2.9119457e-03  -1.0430553e-01  -2.6195053e-02   4.8185252e-03  -7.4490531e-02   6.7944719e-03  -1.3513062e-02  -4.7472870e-02   1.0349716e-01  -2.4165440e-02  -9.8978563e-02  -4.0642705e-02   3.4744517e-02  -3.1615915e-02   7.3742920e-03  -3.5150217e-04  -3.3247257e-02  -2.3484183e-02  -5.2142891e-02   8.2889853e-03   8.1526466e-04  -4.1045235e-02   6.1314644e-02  -3.1991662e-02  -6.9676996e-02  -1.3388515e-02  -1.1066332e-02   6.3133056e-03  -6.2113842e-02  -6.4137349e-02  -2.3874724e-02  -1.0038701e-02   1.5149532e-02  -6.5274862e-02   1.6720473e-01   0.0000000e+00   1.4264105e-02   6.8179238e-02   6.3928756e-02   3.7506979e-01  -9.1848580e-03   5.9732616e-02  -4.6352518e-02   1.1161296e-01  -1.9415097e-03   4.2450267e-02   2.0299294e-02   2.6901588e-02   3.9535561e-02  -6.4508177e-02  -5.8345999e-02  -3.4283089e-02  -1.2390275e-02   2.1733190e-02  -7.6470695e-02  -3.4890063e-02  -6.1324941e-02  -5.5132380e-02  -3.5837513e-02   8.4073666e-02  -3.8641812e-02  -7.2181450e-02   1.2068757e-02  -3.4662442e-02  -4.9324934e-02   1.1759311e-02  -1.8383991e-02   1.5764942e-02  -6.3720162e-02  -1.6450739e-02   5.8909457e-02  -5.0930444e-02   2.3493231e-02  -5.6844910e-02   3.9123935e-02  -1.8279306e-02   2.4796931e-02   5.0707940e-02   6.8995921e-02  -1.4507068e-02  -6.8202660e-02  -3.0456484e-02
  -2.7897469e-02  -2.9797844e-02  -8.9869536e-02  -6.1149388e-02  -1.8118588e-02  -1.3342395e-02  -9.3769405e-02  -5.3844945e-02   8.6038353e-02   6.4649594e-02  -6.6995918e-02  -3.7202198e-02   2.6050781e-02   5.3250050e-02   5.0282397e-02  -1.4845609e-02  -8.0269327e-02   7.1846806e-02   9.7143031e-03  -3.9205885e-02  -4.3429470e-02  -6.8567211e-02  -3.3191331e-02  -9.7532284e-04   8.2382876e-02  -3.2018092e-02  -4.3314792e-02   8.8570485e-02   3.3618108e-02  -1.0000004e-01   2.9726075e-02  -3.2690910e-02   2.0787411e-02  -1.0051411e-02  -1.1232156e-02  -4.1362233e-02   1.2006738e-01  -1.3909009e-01   2.3436945e-02   1.3256493e-01  -6.6115934e-02   1.9834673e-02   2.8518273e-01   1.4264105e-02   0.0000000e+00   3.1011334e-01   4.4833834e-02   8.2431209e-03   2.3080362e-01   1.0535107e-01   6.2170674e-03  -7.4473779e-03   1.4644126e-02  -2.2456027e-02  -6.6972495e-02  -3.1637683e-02   7.0611162e-02   1.8855884e-02   3.1327276e-02  -5.8164213e-02  -2.6333050e-02   8.1239850e-02  -3.3690629e-02   8.6809713e-02  -1.0593230e-02  -6.3929845e-02   1.6463009e-02  -1.0678287e-01   3.0772723e-02   1.1159791e-02   6.9458104e-03   9.9740940e-03   1.0872883e-01   1.9937481e-02   5.4473547e-03   1.8474147e-02  -3.2334636e-02  -2.2842098e-02  -7.9650177e-02   7.5655168e-02   6.8169372e-02   7.4370397e-02  -4.9458437e-02  -3.2748837e-02   1.9221772e-01   6.2670274e-02   2.4311425e-02   7.1140038e-02   3.7017178e-02   4.7939762e-02
  -1.0377163e-01   6.2263526e-03   4.5119485e-02   8.3173228e-03   5.5194234e-03  -1.9865699e-02   5.2720910e-03   4.8702608e-02  -8.9135865e-02  -2.9634594e-02  -4.4463784e-03  -1.2958208e-02  -6.3766486e-02   3.0464075e-02   5.9380060e-03  -1.2278261e-01  -1.7819569e-02  -8.3642569e-03  -2.7578833e-02   4.9612652e-04  -3.0423248e-02   6.5296862e-02  -1.3061113e-02   3.3673318e-02  -3.2764686e-02   1.0781403e-01  -2.6280736e-02  -8.4760341e-03   1.6642775e-02   6.6290781e-02   4.8634626e-02   1.5933661e-03   3.3908219e-02  -8.3980407e-02   6.6607458e-02   5.1902791e-02  -1.7375428e-01   2.3432615e-02  -8.8096209e-02  -5.1827408e-02  -3.9247898e-02  -9.7061503e-02  -3.4187458e-02   6.8179238e-02   3.1011334e-01   0.0000000e+00  -4.7481134e-02  -2.7678035e-02   1.0349496e-01   3.1414544e-01  -2.1971860e-01  -5.4906337e-02   4.8170404e-02   1.2469518e-01   8.8913073e-02  -6.1339030e-02  -7.4991576e-02  -7.2276458e-02   5.7242883e-02  -7.9672139e-02   8.4167726e-02  -1.3828618e-01   1.2157379e-01  -6.0992283e-02  -1.3977527e-01   4.3238653e-02   1.3074876e-01   1.3710715e-01  -2.8005268e-02  -3.7235741e-02  -6.4447303e-03   3.4680002e-02  -7.9087981e-03   1.1985476e-01   6.1632549e-02  -8.1886426e-02   4.8887737e-02  -9.6153962e-02   7.8978155e-02   1.5197568e-02   7.4726204e-03   3.8758676e-02  -7.0320200e-04  -5.2334803e-02   2.9850113e-02   9.5218585e-02   5.9410820e-02   5.1582828e-02  -4.9864485e-02  -6.2469155e-02
  -2.0488743e-02   1.8591098e-02   1.5515797e-02   1.3753403e-02   2.8721327e-02  -3.0386610e-02  -2.8212751e-02   1.2367667e-02  -4.1020747e-02   2.9931066e-02  -3.2358741e-02  -8.5068076e-02  -8.9763708e-02  -3.6790902e-02   1.5130294e-02   1.9204312e-02   5.3417943e-03   5.5420869e-03   2.9222225e-02   5.5783622e-03   8.2271478e-02   2.8190447e-03   1.3559898e-02   7.5700708e-02  -1.5970411e-01  -1.2083900e-01   8.4883681e-02   1.5911497e-02   1.9054944e-02  -1.4098371e-02  -1.0795303e-01  -5.6440652e-02  -3.9996069e-02  -1.0829376e-02  -8.2185995e-02  -5.5303086e-03   7.4425553e-02  -6.9121377e-02   4.0861653e-02  -4.3049577e-02  -5.2120249e-02  -5.7976875e-02   3.7200712e-01   6.3928756e-02   4.4833834e-02  -4.7481134e-02   0.0000000e+00   1.2400215e-01  -3.2133701e-03  -4.9581630e-02   1.0325231e-01  -4.1003279e-02   1.3258773e-01   2.6727309e-02   1.5067739e-01  -1.1165342e-02  -3.6444203e-02   4.4932542e-02  -2.3710770e-02   7.7018880e-02  -6.7164229e-02   7.7646640e-03   9.6806833e-02  -6.5287695e-02  -1.2883775e-01   5.7468356e-02  -1.2568150e-01  -4.1412002e-03   3.6114493e-02   1.0364556e-02  -2.6738998e-02  -1.2912124e-01   8.5877984e-02   8.7162382e-02   8.7908803e-03   1.2117720e-02   1.3899335e-01  -1.0028972e-01   8.8455622e-02   1.3059979e-01  -1.6273116e-02  -3.5968650e-02   6.6074835e-02  -2.9195637e-02  -7.2268680e-02  -1.0079812e-02   1.0985725e-01  -8.0840080e-03   1.0549058e-02   1.7538507e-02
   4.4246373e-02  -2.9927021e-03   1.3083280e-03   6.3755361e-03   2.3731215e-02   2.5440129e-03  -2.2723339e-02  -2.0202672e-02  -6.7138817e-02  -3.3892012e-02   2.4377562e-02  -5.0766560e-02  -1.3088441e-02  -4.7692985e-02  -2.6672682e-02   2.9939890e-02   2.4594198e-02  -1.0018265e-01  -2.6631281e-02   1.7238650e-02  -1.3611740e-02  -2.2936178e-02   5.6007445e-02  -4.0782400e-02   6.0618692e-02   2.7257087e-02   5.5308817e-02   1.1922045e-02   5.5873883e-02   1.9354190e-02  -3.6131765e-03  -7.4663574e-02  -8.6710668e-02  -2.4462618e-02  -5.3551984e-02   5.9750273e-02   2.5538623e-02   9.3865426e-02  -1.0893263e-01   1.3062977e-01   1.6522822e-01  -1.0223607e-01   2.9129808e-01   3.7506979e-01   8.2431209e-03  -2.7678035e-02   1.2400215e-01   0.0000000e+00   4.5314694e-04  -8.6827688e-02  -7.0244387e-02   4.9875014e-02  -7.3845439e-02   2.8203356e-02  -8.7347518e-02   7.2388765e-02   7.0907680e-02   1.8863026e-02  -1.0621742e-01  -1.9384737e-02  -3.7254868e-02   3.5255626e-02   3.4778506e-03   6.0099712e-02  -4.0714457e-03   7.3569425e-02  -1.8981923e-02   3.2221483e-02   9.6792611e-02   9.3647027e-03  -8.0418851e-02  -6.8637256e-02  -9.1666376e-02   3.3332085e-02   1.2704901e-02   2.8606803e-02  -1.6692487e-01   4.0765138e-02   6.9210962e-02  -1.0052542e-01  -2.8017872e-02  -3.9144302e-02   2.6150651e-02   2.5151246e-02   6.2767574e-02   3.4275577e-02  -7.5744405e-02   1.2374242e-02   8.8447891e-03   3.0707007e-02
  -7.9385257e-02   5.2922672e-03  -8.0764093e-03   9.5636289e-03   4.8339714e-02   1.8962481e-02   1.0785436e-02  -5.1621991e-02  -6.8687558e-02   7.7476275e-03   2.6241068e-02   4.8621427e-02  -5.4563909e-02  -8.5987985e-02  -7.3775216e-02   2.2086910e-02  -2.4283488e-02   1.2653927e-02   6.5705678e-04  -6.1381437e-02  -4.0846645e-02   3.9668284e-02  -8.0620875e-02  -1.0982842e-01  -1.5227103e-02  -1.5200834e-02   9.5145643e-02  -1.5074240e-01   3.8278669e-03  -4.1778805e-02   6.1170020e-03   5.2625657e-02   3.9766700e-02   8.2345562e-03   5.1575067e-02  -1.2622134e-01   1.3926710e-02   7.9930319e-02   6.7316493e-02  -7.9439187e-02  -3.3095999e-02   8.5836281e-02   1.6559735e-01  -9.1848580e-03   2.3080362e-01   1.0349496e-01  -3.2133701e-03   4.5314694e-04   0.0000000e+00  -1.0942878e-01   8.5480876e-02  -9.5433630e-02   2.4206682e-02   1.0610197e-01   4.7454005e-02  -1.2444891e-02  -1.7012391e-02   5.4508050e-02   5.5781078e-02   5.0281713e-02  -3.7358320e-02  -8.7557445e-02  -6.2799617e-02  -1.4936525e-02   3.5369911e-02   9.6357194e-02   6.3546291e-02  -1.2222024e-01   2.9596357e-02  -6.3479091e-02  -2.9868310e-02  -1.0582072e-02  -8.7879640e-02  -1.1331102e-01  -9.5647509e-03   3.3157574e-02   1.9510714e-03  -1.0920236e-02  -1.6204965e-01   7.5349903e-04  -1.2522069e-02  -1.0601320e-01   1.6346622e-02   3.5386256e-02   2.2460140e-02  -1.4999168e-02  -8.5535399e-02   1.2555073e-02  -5.9961130e-02  -9.1059725e-02
  -1.5269271e-02   6.1555768e-03  -8.1612351e-03  -1.0435538e-02  -8.0886807e-02  -6.6882822e-03  -3.2008635e-02   7.1341764e-04  -3.7670478e-02   5.6401978e-02   3.3167511e-02  -2.8519543e-02  -1.5177449e-02   4.1438679e-04  -2.6127179e-02   4.8829547e-02   4.5177556e-02   5.0178461e-02  -1.4446780e-02  -7.3223148e-03   1.1059945e-01   8.5518446e-02   3.0345672e-02   5.9016176e-05  -5.3407870e-02   3.2035568e-02  -5.3327498e-02   1.8044404e-03  -6.5152513e-02   9.2122846e-02  -4.2795097e-03   7.3022286e-03  -9.7234965e-03   7.0810653e-02  -6.5192664e-02   6.3852323e-02  -8.5885637e-02   2.0977166e-02   6.4561210e-02  -3.8488603e-02  -4.9655353e-02   5.1674871e-03   2.5428029e-03   5.9732616e-02   1.0535107e-01   3.1414544e-01  -4.9581630e-02  -8.6827688e-02  -1.0942878e-01   0.0000000e+00   7.4578360e-02   2.4388884e-01   2.0846935e-02   7.7824606e-02   1.0652835e-02  -7.5115829e-02   3.9386092e-03  -1.6615250e-02   5.1407999e-03   1.1430916e-01   4.9258592e-02  -4.3755841e-03   2.7541227e-03  -3.4078128e-02  -1.4471151e-01  -1.0862010e-02  -7.2255685e-02   1.0872097e-01   3.8522075e-03  -6.7363341e-02  -3.5723484e-02  -2.6795497e-02   5.3656836e-02   1.5642242e-02  -7.7729163e-02  -1.3861775e-01  -5.3904910e-02  -5.0368789e-02  -8.9402881e-02  -1.1243238e-02  -1.9227935e-02   3.6207278e-03  -2.9346140e-02  -2.7074729e-02   3.3179224e-03   2.3164088e-02   8.2512854e-02  -3.3752914e-02   2.9727614e-02   8.5204936e-02
  -6.7382231e-02   1.0308940e-02  -5.7867486e-03   4.2851041e-03   7.5031858e-02   5.0640794e-02  -5.3605239e-02  -3.6836798e-02   3.1124726e-02  -1.0807826e-02  -5.7115951e-02  -1.0626554e-01  -7.4730647e-03  -1.8516647e-02  -7.4296489e-03   2.5395193e-02  -3.3049736e-02  -4.7518823e-03  -3.8810024e-02  -5.1221471e-02   5.0769552e-02  -4.3821652e-02  -9.1377840e-03   4.3172514e-02  -2.2475466e-02  -1.0906183e-02   2.1090264e-02  -5.1350154e-02   3.8981074e-02  -4.6981918e-02   4.1471969e-03   6.4135533e-02   2.1701380e-02  -7.0846243e-02  -2.1357184e-02  -5.7809963e-02   2.4755581e-02  -1.0902196e-02   6.1159104e-02  -4.7263095e-02  -2.9915698e-02   3.0137146e-03   9.2138951e-02  -4.6352518e-02   6.2170674e-03  -2.1971860e-01   1.0325231e-01  -7.0244387e-02   8.5480876e-02   7.4578360e-02   0.0000000e+00   3.7956266e-02   2.3703674e-01   7.5867624e-03   8.3020416e-02   6.0322148e-03   3.5064666e-02  -9.5646817e-03   1.1503769e-02  -4.6133317e-02  -3.9685790e-02  -8.7654371e-02  -1.5328250e-02   4.3566787e-02   4.5059609e-02  -5.1465909e-02  -7.8451361e-02  -7.0443609e-02   2.4688551e-02   1.6919749e-02  -2.8918523e-02   1.8791964e-02   1.6133768e-02  -4.5912034e-02  -3.8811595e-02  -1.6525533e-03  -5.4932493e-02  -6.4961380e-02  -8.4859899e-02  -6.8471967e-02  -2.1928968e-02   1.1350738e-02   1.3089828e-03  -2.1523980e-02   4.3187618e-02  -4.0332972e-02  -4.6197504e-02  -5.3720987e-02   5.5255093e-02   4.9204667e-02
   4.9400654e-02  -1.7957078e-02   4.2133414e-03   1.7797713e-02  -1.0127418e-02   4.6258896e-02   9.7289474e-03   5.3731626e-02   6.7687072e-02  -1.0653951e-01   2.8390865e-02  -2.8770294e-02   4.9583069e-03  -1.2502410e-01   4.2438321e-02  -2.8346734e-02  -9.0911601e-02   4.2672898e-02   3.3492129e-02  -9.8757047e-02  -3.1932484e-02   9.5703290e-02   1.5260603e-02   7.8389565e-02  -1.3128713e-04   4.8576017e-02   3.2438916e-02   7.8464617e-03   9.0961755e-03   2.4910595e-02  -9.7267460e-02  -6.8354082e-02   4.0581886e-02   6.6210064e-02  -1.3660266e-02  -3.8786188e-02  -7.5380562e-02   4.4229549e-02   4.8022323e-02   2.0570091e-02  -1.1822539e-02  -1.8098169e-02   1.0241016e-02   1.1161296e-01  -7.4473779e-03  -5.4906337e-02  -4.1003279e-02   4.9875014e-02  -9.5433630e-02   2.4388884e-01   3.7956266e-02   0.0000000e+00  -1.0565229e-02   9.7766865e-02  -4.6167970e-02   7.6159275e-02   6.5448236e-02  -3.0069920e-02   2.1162908e-02   7.2109544e-02  -4.0609216e-02   1.3442832e-01   2.7867203e-02   3.1142311e-02   1.4602616e-01  -2.4594843e-02  -2.5279514e-02  -7.5721951e-02  -3.1584593e-02  -7.7892993e-02   2.2998852e-02  -6.6454584e-02  -9.5351226e-03   2.1223379e-02  -1.8574826e-02   4.4312769e-02   2.5313774e-02   9.8071179e-03   1.0460091e-03  -9.3675205e-02  -2.0148346e-02  -9.0816150e-02  -5.0061110e-02   6.5342301e-02  -2.6257414e-02   8.0547067e-02   1.2845075e-01   1.4309165e-03   1.1202195e-02  -2.0443700e-03
  -3.2852149e-02   1.8087739e-02  -2.2547245e-02   4.1005175e-02   1.1501797e-02  -1.5906259e-03   4.1119451e-02   6.7913539e-02   6.5067448e-02  -4.0919336e-03   5.9860917e-03  -3.6385895e-02  -6.6206083e-04   3.1466382e-02  -5.4332534e-03  -8.5400271e-02   4.4354314e-02  -6.5187811e-02   5.1105832e-03   2.0928235e-02   3.9564853e-02  -1.1592694e-01   2.4793317e-03   5.5166319e-02  -3.2654404e-02   1.1478229e-02  -6.3470334e-02   5.8086760e-02  -2.0682214e-02  -3.5443253e-02   1.3200238e-03   7.0251302e-02   4.2220036e-02  -7.9723556e-04  -4.5106999e-02   6.4275734e-02   5.1493028e-02  -1.7024679e-02  -3.5117323e-02  -7.0762733e-02   8.8826026e-02   8.9669780e-02   1.4418418e-01  -1.9415097e-03   1.4644126e-02   4.8170404e-02   1.3258773e-01  -7.3845439e-02   2.4206682e-02   2.0846935e-02   2.3703674e-01  -1.0565229e-02   0.0000000e+00   1.7674529e-01   1.7765162e-01   4.0342142e-02   3.5059112e-03   5.7534003e-02  -1.0752037e-02  -4.3112403e-02   1.6537200e-02  -1.1959783e-02  -2.6841073e-02   2.2873278e-02   6.1363105e-02   2.2692915e-02  -5.0506892e-02  -4.2883052e-02   1.2188047e-03   7.9199293e-02  -6.8982751e-02   5.6330695e-02   1.8508618e-02  -4.4985030e-02   3.0389138e-02   1.3499785e-02  -6.7178710e-02   1.0183674e-01  -4.8093231e-02  -1.1249476e-01  -3.2779444e-02   1.6177423e-02  -2.1904568e-02  -2.8098638e-02   1.5345498e-02  -6.8017408e-02   8.5466950e-02   8.8587146e-03  -3.8623847e-02  -3.6526271e-02
   2.3679527e-02  -1.7700462e-02   4.9799446e-03   7.6118437e-03   3.5428695e-03   6.6844953e-02   2.1946510e-02   4.1806033e-02   9.8192262e-02   4.9047608e-02  -3.4418568e-02   6.0013884e-02  -2.0610023e-03   4.5292350e-02   1.2056779e-01   6.5391475e-02   2.9219544e-02   2.7572605e-03   5.6571707e-02  -6.0810356e-02  -6.1664747e-02   2.4927429e-01   3.5097957e-02  -4.8879453e-02  -1.5382258e-01  -3.3181199e-02   5.6433310e-03   4.9372766e-02  -5.6017801e-02  -1.2188382e-02   3.9299780e-02  -3.5836604e-03   2.6946428e-02   9.1799992e-02   9.0005474e-02  -9.4039707e-02   1.3831424e-02   8.7852043e-02  -9.8804287e-03   5.8014402e-02   3.1440216e-03  -1.5637748e-01   1.9277032e-02   4.2450267e-02  -2.2456027e-02   1.2469518e-01   2.6727309e-02   2.8203356e-02   1.0610197e-01   7.7824606e-02   7.5867624e-03   9.7766865e-02   1.7674529e-01   0.0000000e+00   8.0821060e-02   1.7681149e-01  -2.2097314e-02   3.2561570e-02   3.5809049e-02   4.1864640e-02   3.0492446e-02   2.2250565e-02  -4.8286538e-02   7.1066771e-02  -4.0641190e-02  -9.4269855e-02   8.6485283e-03  -2.4413556e-02  -9.5141559e-03  -5.3234421e-03  -6.6902217e-02  -5.2847500e-02   2.4082279e-02   4.3271589e-02   1.0573816e-01   2.6482165e-02  -8.7884190e-02  -4.6172055e-02   7.6634939e-02   5.8969115e-03   4.6294702e-02  -3.3623325e-02  -7.1410289e-02  -5.7725314e-02  -2.1364484e-02  -8.1775542e-02  -6.2384225e-02   8.4059938e-02   5.8808501e-02  -8.1676161e-02
   1.1229282e-02   4.2483444e-02  -3.4681854e-02  -6.1766124e-02   9.0753265e-03  -5.0936777e-02  -5.0778855e-02  -1.6198048e-03  -8.1459617e-03  -1.6741730e-02   2.0932990e-02   5.8316005e-03  -2.3482403e-02  -8.3895696e-02   6.7129011e-02   6.3555311e-02   3.7992004e-02  -7.6512998e-02   8.0401281e-03  -5.8225304e-02   9.4431292e-02  -5.8627019e-02  -4.1537103e-02  -3.8752979e-02   1.6548963e-01   5.6880513e-03  -4.8835197e-02   1.3504413e-02  -4.2257145e-02   5.9430834e-02  -8.9374111e-03  -3.7465262e-02   1.1844244e-01  -4.3867935e-02   2.6481931e-03   4.1110642e-02  -3.8957395e-03  -2.2397297e-02   2.7248253e-01  -1.3361892e-02   6.9114178e-02  -4.3109590e-03   5.1135729e-02   2.0299294e-02  -6.6972495e-02   8.8913073e-02   1.5067739e-01  -8.7347518e-02   4.7454005e-02   1.0652835e-02   8.3020416e-02  -4.6167970e-02   1.7765162e-01   8.0821060e-02   0.0000000e+00   1.3610194e-01  -1.7004508e-02   7.0742580e-03   1.3297207e-01   2.3817067e-02   1.0883057e-02   5.1796677e-03   4.4727565e-02   6.3807876e-02  -2.7953637e-02  -1.1943617e-01   9.6732163e-02   4.3823816e-02  -6.4199154e-02  -1.1056397e-02  -4.0835985e-02   1.4346090e-01   1.6889121e-02  -2.9234607e-02   9.4967013e-02   1.4639353e-02  -6.5841184e-02  -7.5462083e-02  -8.4202862e-03  -4.6717714e-02   7.9139967e-03  -2.0539401e-02   4.7268873e-02   2.5527626e-02   1.5830296e-02   3.8583688e-02  -8.4099688e-02  -3.7438348e-02  -6.9166385e-02  -2.2729409e-02
  -6.0348356e-02  -2.1441599e-02   6.8996387e-03  -1.3910022e-02  -6.9943159e-03  -1.2195105e-01   6.1002936e-02  -1.2411342e-03  -6.0791576e-02  -1.4530203e-02  -8.6137369e-03  -2.6388120e-02   2.5064881e-02  -4.9463586e-03   4.4237637e-02   3.8654807e-02  -8.9853128e-02   9.9936870e-02  -2.3637670e-02  -2.1754138e-02  -3.0013150e-02   1.6086505e-02   1.5178719e-02  -3.7627969e-02  -1.0706965e-01   3.4143958e-03   5.9921351e-02   4.7810755e-02  -2.1398791e-02   1.5398542e-02  -2.5255293e-02  -4.0498273e-02  -7.8409298e-04  -5.4537588e-02  -4.5081438e-04  -2.4064072e-02  -3.2350250e-02  -3.8797256e-02  -8.9594901e-02   1.5721266e-01   1.2426061e-01  -5.9352277e-02  -3.1886690e-02   2.6901588e-02  -3.1637683e-02  -6.1339030e-02  -1.1165342e-02   7.2388765e-02  -1.2444891e-02  -7.5115829e-02   6.0322148e-03   7.6159275e-02   4.0342142e-02   1.7681149e-01   1.3610194e-01   0.0000000e+00  -7.7891632e-02  -6.7463571e-02   9.8243679e-02  -1.0673032e-01   2.1338435e-02   4.5309936e-02   1.0170740e-02   5.5324723e-02  -3.4861452e-02   3.8658442e-02   9.4083441e-02   3.8453336e-02  -4.4786357e-02  -5.5957227e-02   5.1739266e-04   7.7508143e-02   8.1723735e-04  -1.6322744e-01   4.8865150e-02  -2.8458673e-02  -2.8225970e-02  -8.4861238e-02  -2.3580034e-04   1.0523533e-01   2.0578508e-02  -5.0068361e-02  -4.1357423e-02   4.1774061e-02   2.0905283e-02   3.9754565e-02  -4.6220378e-02   8.1689920e-02  -6.4543638e-02   3.0525691e-03
   2.1634260e-01   4.5331800e-02  -1.9016559e-02  -5.3164173e-03   3.0185032e-02   8.2994855e-02  -1.2067207e-02  -5.5207660e-02   1.6383993e-02   6.1229010e-02   2.7175611e-02   1.7141282e-02  -1.1030144e-01  -1.6500148e-02  -7.6884541e-02  -3.8446459e-02   2.3734847e-01   1.0001856e-01  -2.8103872e-02  -3.8533833e-02   1.7181587e-02  -4.0197791e-02  -7.8952853e-02  -4.1559313e-02  -7.4955753e-02   2.6456262e-02  -2.3031548e-02   3.6255327e-02  -1.4119995e-02  -1.2699859e-01  -6.6132322e-02  -1.4267276e-02   2.3845504e-02  -3.9046904e-02   4.3923848e-02  -4.5146307e-02  -1.2805562e-02  -2.2947243e-02   2.9615251e-02   1.1016753e-02  -1.3491088e-02  -1.0278097e-01  -6.9816325e-02   3.9535561e-02   7.0611162e-02  -7.4991576e-02  -3.6444203e-02   7.0907680e-02  -1.7012391e-02   3.9386092e-03   3.5064666e-02   6.5448236e-02   3.5059112e-03  -2.2097314e-02  -1.7004508e-02  -7.7891632e-02   0.0000000e+00   9.2123586e-02   8.0655041e-02  -6.3250442e-02   6.7857061e-02   1.4982705e-03   1.4277039e-01  -2.1900213e-02  -9.8582535e-02  -1.2351456e-01  -4.2762839e-02  -7.3163937e-02   8.2940546e-02   8.6467099e-02  -1.2442559e-01  -4.3086482e-02   1.4037455e-02  -5.4640875e-02   1.5917979e-02   1.3054877e-01   1.2024741e-01  -8.8373389e-02  -5.2111242e-02   5.0336985e-02   3.6814013e-02   7.9645150e-02   1.5733591e-02   5.0929489e-02   1.3406524e-02   2.5634025e-02   1.4062259e-02   6.4592914e-02  -2.2321574e-03   9.2291291e-03
   7.6786851e-03   1.0100910e-01  -2.6568296e-02   1.4236118e-02  -1.5151937e-02   3.0981144e-02  -2.5705846e-02  -2.2775328e-02  -1.4681036e-02  -2.6338556e-02   2.0740138e-03  -6.7028756e-02  -5.4032304e-02  -2.7510068e-02  -1.6551344e-02  -3.3005419e-02   9.0874553e-02   3.2799072e-02   5.5726930e-02  -5.5901445e-03  -2.0369989e-02   9.8432593e-03   2.3273178e-02  -3.1410486e-02   3.5913881e-02  -4.8152230e-02   3.2998836e-02   4.0277917e-02   6.1218841e-03  -1.6658225e-02   1.0160462e-01   5.0981120e-02  -5.4382898e-02   1.9964652e-02   6.5355742e-02  -2.4835639e-02   2.8327260e-03   2.4270465e-02  -8.3885522e-02  -1.3059046e-02  -6.7138428e-03   7.9523409e-02  -3.3879408e-02  -6.4508177e-02   1.8855884e-02  -7.2276458e-02   4.4932542e-02   1.8863026e-02   5.4508050e-02  -1.6615250e-02  -9.5646817e-03  -3.0069920e-02   5.7534003e-02   3.2561570e-02   7.0742580e-03  -6.7463571e-02   9.2123586e-02   0.0000000e+00  -2.2803056e-02   1.0733165e-01  -2.2630896e-03   8.0966870e-02  -1.0797189e-02   1.2181014e-01   3.5885632e-02  -8.9216151e-03  -4.7002919e-02  -1.5250275e-02   8.8387701e-02   1.5169023e-01  -3.0168074e-02   5.6707676e-02  -5.4210544e-02  -3.0836979e-02  -8.6240728e-03   2.4833405e-02  -6.6595085e-02  -6.4227071e-02  -5.7618815e-02   1.0178012e-01  -1.9133329e-02   3.9306382e-02  -2.4536872e-02   3.4970290e-02  -1.1183424e-02  -1.1129244e-02   2.1384737e-02  -7.6422947e-02   3.8218241e-02  -4.3585584e-02
   1.2928968e-01  -2.0014318e-02   5.1140317e-02  -4.5141442e-02   1.9237339e-02   8.5917526e-02   2.5829101e-02  -3.9199669e-02   1.9613939e-02  -6.3222428e-02  -4.4608713e-02  -2.4494511e-02  -4.6007145e-02  -9.9838227e-03  -1.9272881e-03  -9.9401070e-02  -1.0360970e-01  -3.7005895e-02   3.5610826e-02  -1.2407751e-01   8.6254822e-02  -4.5402204e-02  -5.1096113e-02  -3.4987700e-02  -6.8436792e-02   2.1214952e-02  -3.0082733e-02  -5.5756457e-03  -7.0253131e-02   5.6200424e-02  -9.5869253e-04  -2.7036225e-02  -1.2414213e-01  -6.3822243e-02  -5.7696097e-02   5.2612157e-02  -5.5570646e-02  -3.0564404e-02  -6.2644330e-02   9.1009472e-02   4.0971499e-02   2.5203041e-02   8.4551710e-03  -5.8345999e-02   3.1327276e-02   5.7242883e-02  -2.3710770e-02  -1.0621742e-01   5.5781078e-02   5.1407999e-03   1.1503769e-02   2.1162908e-02  -1.0752037e-02   3.5809049e-02   1.3297207e-01   9.8243679e-02   8.0655041e-02  -2.2803056e-02   0.0000000e+00   1.4239188e-01   2.7632022e-01  -3.9600278e-02  -6.9173582e-02   2.4971077e-02  -1.1662607e-02   3.1497769e-02   7.0851257e-02  -7.9670891e-02   1.2804299e-02   9.1540796e-02  -3.0627943e-02  -5.5922645e-02  -2.1971465e-02   2.3935979e-02   2.4562518e-02   1.2969225e-01  -2.0271446e-02  -1.2309420e-02   9.8790249e-02  -4.3419371e-02  -2.1546064e-02  -3.2176986e-02  -1.3339027e-02   4.8714734e-02  -1.1049121e-02  -6.5143013e-02  -1.5813335e-03  -4.6999756e-02   1.0746651e-01   3.9845789e-02
   4.4585800e-02   6.8499579e-02  -5.3699364e-02   3.3789360e-03   1.4254689e-03  -2.5761912e-02  -1.0463882e-01   3.5694211e-02  -2.1847173e-03  -4.4542583e-03   3.7447729e-02   3.8184289e-02  -1.2727886e-02  -2.6338505e-02  -2.8992733e-02  -1.2753455e-03   2.8472124e-02  -1.0831432e-01   4.0899903e-02  -6.3613019e-02   1.2464473e-01   3.3171238e-02  -4.4169529e-02  -6.3040579e-02   4.7890856e-02   1.9051692e-02   5.3103757e-02  -4.6865131e-02   4.4663026e-02  -2.4729968e-02  -1.9656040e-02   1.9459712e-02  -7.9317448e-02   6.2394718e-03  -4.9273836e-03  -4.0610712e-02  -3.6079857e-02  -1.0031215e-01  -1.0868845e-01  -2.1769183e-02   1.3811404e-03   8.9842901e-02  -1.3830712e-02  -3.4283089e-02  -5.8164213e-02  -7.9672139e-02   7.7018880e-02  -1.9384737e-02   5.0281713e-02   1.1430916e-01  -4.6133317e-02   7.2109544e-02  -4.3112403e-02   4.1864640e-02   2.3817067e-02  -1.0673032e-01  -6.3250442e-02   1.0733165e-01   1.4239188e-01   0.0000000e+00   6.8516389e-02   1.3566428e-01   6.9582833e-03  -7.8791365e-03  -3.2701986e-02   8.5438047e-02  -3.0019766e-02   8.5111122e-02  -1.8252506e-02   3.8567408e-02  -5.3884980e-02  -1.3561083e-02  -1.9987849e-02  -5.9900917e-02   1.6653028e-02  -1.6275288e-02   2.5846765e-02  -5.5719540e-02   2.7857325e-02   4.2570179e-02  -8.9305849e-03  -2.8091407e-02  -7.4020210e-03  -4.0349580e-02  -4.8539195e-02  -6.1149643e-02   3.6626187e-02  -3.2234729e-02   2.1945134e-02   6.6089545e-02
  -1.2267854e-02  -3.4477306e-02  -2.1201838e-02  -5.6272596e-02  -5.5311913e-03  -5.6015282e-02   7.3043402e-02  -9.9384620e-03   1.0430647e-01   8.6089353e-02  -5.6173853e-03  -4.9267848e-02   3.9067138e-03   7.5018820e-02   8.1080940e-02   7.4052034e-02   1.1267508e-01  -2.6241267e-02  -8.1489511e-02  -4.0799171e-02  -1.3225118e-02   3.8685034e-02   5.1095287e-02  -7.8410614e-02  -4.8375254e-02  -6.6549578e-02  -3.4351751e-02  -8.4720716e-02  -6.1180452e-02  -1.4982520e-02   1.0276471e-01  -5.9638088e-03  -3.5522622e-02   8.7231763e-02  -1.0149246e-01   1.5326777e-01   7.1340472e-02   2.1020653e-02  -1.1616237e-01   1.8440880e-02  -4.0204013e-02  -1.2394690e-03   2.3791812e-02  -1.2390275e-02  -2.6333050e-02   8.4167726e-02  -6.7164229e-02  -3.7254868e-02  -3.7358320e-02   4.9258592e-02  -3.9685790e-02  -4.0609216e-02   1.6537200e-02   3.0492446e-02   1.0883057e-02   2.1338435e-02   6.7857061e-02  -2.2630896e-03   2.7632022e-01   6.8516389e-02   0.0000000e+00   1.2915730e-02   1.8378948e-01  -7.5010343e-02   1.8844863e-01   1.5267269e-01  -7.2139892e-02  -1.2133839e-01  -2.6438220e-02  -4.2714898e-02   8.9734888e-03  -5.8872610e-02  -9.7253368e-02  -1.7218638e-02   8.3699904e-02   7.2393643e-02   6.9723949e-02  -1.1055722e-01   5.4394146e-02   1.4738325e-02   1.1598269e-02   5.7367090e-02  -2.2189176e-02  -1.9743068e-02  -1.4979142e-02  -6.7735344e-02  -4.6197859e-02  -3.5496543e-02  -1.7193605e-02  -1.0578930e-03
  -2.3607297e-02   2.2383776e-02  -9.3576808e-03  -1.8241976e-02   2.7604014e-02  -2.4789224e-02   1.6664280e-02   4.9010963e-02  -4.2657401e-03  -5.5408206e-02  -2.2773594e-03  -3.1711731e-02   2.1525030e-02   8.9075293e-03  -1.1609811e-01  -4.0606141e-02  -4.3539463e-02   6.3844601e-02   3.5492307e-02  -9.8654964e-02  -4.2676914e-02  -1.9949620e-02  -7.0939517e-03   3.0563166e-02   2.0379733e-02  -8.5188304e-02   3.9843139e-02  -4.9090747e-03   6.0809862e-03  -1.0327825e-02   3.1880817e-02  -3.2923848e-02  -6.7160832e-03  -6.2592342e-02  -9.2151748e-02   5.5500311e-02   2.0466518e-02  -6.3650188e-02   1.0640594e-01  -7.2299658e-02  -1.4321492e-01  -2.0261996e-02  -3.1302236e-02   2.1733190e-02   8.1239850e-02  -1.3828618e-01   7.7646640e-03   3.5255626e-02  -8.7557445e-02  -4.3755841e-03  -8.7654371e-02   1.3442832e-01  -1.1959783e-02   2.2250565e-02   5.1796677e-03   4.5309936e-02   1.4982705e-03   8.0966870e-02  -3.9600278e-02   1.3566428e-01   1.2915730e-02   0.0000000e+00   2.6670872e-02   1.4662162e-01   4.8955541e-03   2.5895389e-01   1.7590795e-03  -1.4471602e-02   1.2945493e-02   3.1191446e-02  -6.7324292e-02   4.2649376e-02   1.0953609e-01  -4.5627090e-02  -6.2895394e-02  -3.6044814e-03  -8.0681687e-02  -3.2998592e-02  -3.5370003e-02   7.3641918e-02   3.9024997e-02   3.9834805e-02  -6.4636227e-02   3.8124985e-02   2.1417152e-02  -3.6589052e-02  -8.4098396e-02   3.3707892e-02  -3.8022759e-04   9.7984787e-03
   6.8589652e-02  -5.4237888e-02  -1.4537717e-02   1.2719302e-02   5.5567727e-03  -1.0201925e-02   1.1495617e-03  -1.4715938e-02  -9.6944460e-02   9.1334583e-02   1.3609794e-01  -6.6323181e-02   2.7356849e-02  -3.5470869e-04   1.6502258e-02   5.3775477e-02   6.9014460e-02   6.6274053e-02   3.9139124e-02  -1.2784392e-02   5.7276320e-02   2.6841618e-02   7.1871111e-02  -3.0037476e-03  -6.7217262e-02  -1.0250164e-02   1.3868015e-01   5.6553739e-02   8.9661526e-02   3.9435455e-02  -3.9956106e-02   3.5437173e-02   7.4619974e-02  -1.9988610e-02   1.0519069e-02  -7.0538998e-02   3.4812665e-03   2.8757220e-02  -5.4088513e-03  -7.1562684e-02   6.7397169e-02  -6.0089630e-02  -8.8837841e-02  -7.6470695e-02  -3.3690629e-02   1.2157379e-01   9.6806833e-02   3.4778506e-03  -6.2799617e-02   2.7541227e-03  -1.5328250e-02   2.7867203e-02  -2.6841073e-02  -4.8286538e-02   4.4727565e-02   1.0170740e-02   1.4277039e-01  -1.0797189e-02  -6.9173582e-02   6.9582833e-03   1.8378948e-01   2.6670872e-02   0.0000000e+00  -1.2107546e-02   6.9681737e-02  -1.3739872e-01   1.1147695e-01   3.4511523e-02  -4.2472200e-02  -6.2069917e-03   2.7318183e-02  -5.1040916e-02  -4.3079301e-02   2.2152718e-03   6.4894259e-02   2.4471292e-02   6.4518799e-03  -7.4570678e-02   2.0495995e-02   5.9718263e-03   1.4033176e-01   1.2473974e-02   9.3574410e-02   6.8083767e-02   1.0944486e-01   4.1896799e-02   7.1138781e-03  -6.1024613e-02   3.7984971e-02   5.7595983e-02
  -6.7819914e-02  -2.8430743e-02  -8.9717120e-04  -4.8736189e-02  -3.9865514e-02  -2.9453098e-02  -8.2211459e-02   1.1406087e-02  -4.4110466e-02   7.5815696e-03  -1.5849984e-02  -3.3507309e-02  -8.2796217e-03   1.2314991e-01   1.0183654e-02  -1.0650434e-01  -3.5987188e-03   7.4857766e-02  -9.8826603e-02  -1.2332132e-01  -1.1876075e-01   1.2428416e-02  -9.4428891e-02  -4.0452187e-02  -6.8371295e-02   1.1271037e-01   2.7913234e-02   1.0982446e-02   1.5183370e-02   8.5730889e-02  -2.3098185e-02   1.7124581e-02   1.1112108e-01   2.3516703e-02   1.4447505e-01  -3.4051243e-02  -8.9746538e-02   9.2445028e-02  -6.5811126e-02   6.4455759e-02  -1.0557904e-01   9.8033440e-02  -2.3271207e-02  -3.4890063e-02   8.6809713e-02  -6.0992283e-02  -6.5287695e-02   6.0099712e-02  -1.4936525e-02  -3.4078128e-02   4.3566787e-02   3.1142311e-02   2.2873278e-02   7.1066771e-02   6.3807876e-02   5.5324723e-02  -2.1900213e-02   1.2181014e-01   2.4971077e-02  -7.8791365e-03  -7.5010343e-02   1.4662162e-01  -1.2107546e-02   0.0000000e+00   1.7670271e-02  -2.3375906e-03  -5.3153781e-02  -6.2270950e-02  -2.9280352e-02   4.9469595e-02  -3.9706253e-02   5.3465027e-02  -7.1678620e-02  -4.2000269e-02   9.3052542e-02  -2.4510917e-02  -1.2295441e-01   7.1936133e-02   3.8564385e-02   4.4713419e-02   1.0761873e-02   8.4667347e-02   4.5278035e-02  -2.6485040e-02   2.2327327e-02   5.2944658e-02  -6.7799038e-03  -1.3045005e-01   1.1537834e-02   9.7605848e-02
  -5.2979583e-02   2.3159748e-02  -5.8841555e-02   2.6907281e-02   2.9243876e-02  -4.0619700e-02  -9.2331465e-03  -1.3638131e-02   4.3078409e-02  -4.7147801e-03  -4.7120472e-02  -5.8406474e-02  -2.3733796e-02  -2.5827721e-02   5.7919135e-02  -1.0909105e-01   1.2604556e-01  -1.5372179e-02   9.0836675e-02  -4.8924390e-02   1.4095031e-02   2.3135479e-02   5.6021801e-02   4.3983832e-02   7.6184744e-02   8.8006891e-02   2.0728123e-02   6.1498905e-03  -6.2953189e-02   1.0474729e-02  -5.6486362e-02  -1.7005151e-02  -1.3925573e-01   4.8464497e-02   2.1337407e-01  -1.4119215e-01   3.1889777e-02   7.0603172e-02   9.6689185e-02  -6.5808513e-02   1.2643450e-02  -3.0310770e-02   8.9846170e-03  -6.1324941e-02  -1.0593230e-02  -1.3977527e-01  -1.2883775e-01  -4.0714457e-03   3.5369911e-02  -1.4471151e-01   4.5059609e-02   1.4602616e-01   6.1363105e-02  -4.0641190e-02  -2.7953637e-02  -3.4861452e-02  -9.8582535e-02   3.5885632e-02  -1.1662607e-02  -3.2701986e-02   1.8844863e-01   4.8955541e-03   6.9681737e-02   1.7670271e-02   0.0000000e+00   7.2623364e-02   1.2903062e-01  -6.1567205e-02  -2.3519937e-03  -5.5328946e-02   1.4399200e-01  -2.4857680e-02  -2.3400926e-02   1.3043773e-02  -2.9523358e-02   8.2163444e-02   3.8689080e-02  -1.8488991e-01   2.4155229e-02   3.9592195e-02   7.5762448e-02   8.4142794e-02  -6.4998297e-02  -1.6133969e-02   1.3082917e-01   8.6059783e-02  -1.4430236e-02   7.5962073e-02   3.1633806e-02  -2.2826825e-02
  -1.1107646e-01   4.5436304e-02  -1.7420464e-02   1.8164941e-02   2.1178092e-02  -2.4534383e-02   3.2977812e-02   3.1360556e-02   8.2125219e-02   6.2679215e-02  -1.1545398e-04   7.3858141e-02   1.2719427e-02   4.6416690e-02  -5.3474776e-03   2.0462409e-02  -1.3776788e-01   2.6880979e-02   2.2095625e-02   5.6380909e-03   8.9715876e-02  -3.4373149e-02   3.5059128e-02  -7.9853911e-03   1.9088010e-02   7.8084358e-03  -2.7461341e-02  -3.2729937e-03  -5.0512337e-02  -1.1572794e-02   4.0510065e-02   2.1219370e-03   5.3494891e-02   8.5469224e-02  -9.8163141e-02   1.5123844e-01  -3.6986080e-02  -3.9561840e-02   9.1334273e-02  -7.7884929e-02  -5.6832460e-02  -6.8427573e-02  -4.7591583e-02  -5.5132380e-02  -6.3929845e-02   4.3238653e-02   5.7468356e-02   7.3569425e-02   9.6357194e-02  -1.0862010e-02  -5.1465909e-02  -2.4594843e-02   2.2692915e-02  -9.4269855e-02  -1.1943617e-01   3.8658442e-02  -1.2351456e-01  -8.9216151e-03   3.1497769e-02   8.5438047e-02   1.5267269e-01   2.5895389e-01  -1.3739872e-01  -2.3375906e-03   7.2623364e-02   0.0000000e+00  -1.0047933e-01  -5.3809775e-02   6.4465642e-02   7.1875416e-03  -6.6149400e-02  -6.4872439e-04   6.4734360e-02  -5.2016251e-02   1.1576720e-01  -5.4231557e-02  -9.1256889e-02   8.9292986e-02   2.5470721e-02  -7.2033245e-02   5.8408865e-02  -1.2874047e-02  -5.4486338e-02  -4.3030527e-02   5.5614013e-02   1.1965696e-02  -7.0291469e-02   1.4448480e-02  -2.1262022e-02   4.2851688e-02
   5.4516264e-03  -3.2037657e-02  -1.2830897e-02  -8.7043520e-03  -3.4087836e-02   5.1519741e-02  -1.2137048e-02  -4.7026879e-02  -5.6206880e-02  -2.6507398e-02  -8.7302042e-02  -4.5509987e-02  -4.3154958e-03  -1.1066500e-01  -4.1559655e-02  -6.2234343e-02  -1.3145168e-01  -1.4938303e-02   4.2805688e-02   2.1719947e-02   1.7367677e-03  -4.1575456e-02  -2.8549466e-03  -5.9346400e-03   6.2122600e-02   1.8696019e-02   1.9440424e-02  -2.0692862e-02  -1.5262020e-02   3.9484639e-02  -4.2364724e-02  -1.8038606e-02  -6.7149253e-03   1.9195926e-02   2.1400518e-02  -5.3496469e-02  -3.1066986e-02  -8.3376824e-02   8.2574289e-02  -1.1640289e-02  -1.8258360e-02   7.0553502e-02  -4.6973083e-02  -3.5837513e-02   1.6463009e-02   1.3074876e-01  -1.2568150e-01  -1.8981923e-02   6.3546291e-02  -7.2255685e-02  -7.8451361e-02  -2.5279514e-02  -5.0506892e-02   8.6485283e-03   9.6732163e-02   9.4083441e-02  -4.2762839e-02  -4.7002919e-02   7.0851257e-02  -3.0019766e-02  -7.2139892e-02   1.7590795e-03   1.1147695e-01  -5.3153781e-02   1.2903062e-01  -1.0047933e-01   0.0000000e+00   2.3329621e-01  -5.4993797e-02   7.4833287e-02  -8.7199269e-02   2.3693533e-02  -1.1077108e-01  -4.3393217e-02  -2.2452009e-02   3.8835284e-02  -5.7830141e-02  -6.9853124e-02  -3.5050792e-02   6.0428516e-02   7.4456089e-02  -4.5304592e-02  -8.5916404e-02  -7.9447496e-02   4.0329160e-02  -9.0646420e-02  -1.1426811e-01  -5.7152785e-04  -4.6964229e-02  -2.0005775e-02
   1.0242871e-02   5.1150797e-03  -6.6002870e-02   1.3242193e-02  -5.0756229e-02   5.5786437e-03  -6.9316780e-02  -1.4133314e-04  -4.7024204e-02   1.2802370e-02  -9.2170272e-02   2.4096605e-02  -6.8732406e-02   2.2674150e-02  -3.7410603e-02  -1.4217421e-02  -2.1412310e-02  -2.7260014e-02  -4.7412713e-02   1.8991410e-02  -1.4522769e-02   5.4075761e-02  -7.7996490e-03   1.4825168e-02  -2.2157876e-02   1.5587422e-03   3.3140901e-02   6.7616123e-02   8.0525098e-03  -1.6695647e-02  -5.1117312e-02  -4.5416525e-02  -1.3858089e-01  -3.7510800e-04   1.0879335e-01   7.4117231e-02  -4.5454846e-03  -5.3925365e-02   9.3006647e-02  -1.3017766e-02  -5.9435968e-02   7.3388845e-02  -5.4424522e-02   8.4073666e-02  -1.0678287e-01   1.3710715e-01  -4.1412002e-03   3.2221483e-02  -1.2222024e-01   1.0872097e-01  -7.0443609e-02  -7.5721951e-02  -4.2883052e-02  -2.4413556e-02   4.3823816e-02   3.8453336e-02  -7.3163937e-02  -1.5250275e-02  -7.9670891e-02   8.5111122e-02  -1.2133839e-01  -1.4471602e-02   3.4511523e-02  -6.2270950e-02  -6.1567205e-02  -5.3809775e-02   2.3329621e-01   0.0000000e+00   1.2988203e-02   1.3141789e-01  -5.7686054e-02  -4.1404835e-02   1.5576029e-02  -7.6625404e-02   2.6867596e-02   1.0323086e-01  -4.8469375e-02  -4.0600532e-02  -3.5632540e-02   6.8030538e-02   2.3232441e-02  -3.8360065e-02  -6.8972004e-02  -1.2129315e-01   4.0936298e-03  -3.6934039e-03   2.9949308e-02  -8.3352929e-02   1.4129580e-02   2.9275321e-02
   4.5061132e-02   4.0930672e-02   8.1482915e-03   1.3339814e-02  -1.9253498e-02  -7.3541783e-03  -4.4438142e-03  -6.0569571e-02  -4.5332186e-02  -5.3399996e-02   6.7032598e-02  -4.3138313e-02   2.4298869e-02  -4.6292891e-02  -5.1953698e-02  -7.6331222e-02   4.4196310e-02   3.6917148e-03   5.1446368e-02  -2.2607525e-03   1.2772022e-02   2.3252698e-02   1.0379831e-02  -3.1948059e-03  -1.5227229e-02   1.5821935e-02  -2.7042732e-02  -1.2797672e-03  -2.8517266e-02  -2.3463953e-02   2.4457097e-02   4.5200637e-02  -1.2878169e-02   1.2564445e-01   7.0433767e-02   3.0176442e-02   4.7894606e-02   1.0393974e-02   3.1570164e-02   8.3311488e-02   8.7222148e-02  -7.6053738e-02   3.2155224e-02  -3.8641812e-02   3.0772723e-02  -2.8005268e-02   3.6114493e-02   9.6792611e-02   2.9596357e-02   3.8522075e-03   2.4688551e-02  -3.1584593e-02   1.2188047e-03  -9.5141559e-03  -6.4199154e-02  -4.4786357e-02   8.2940546e-02   8.8387701e-02   1.2804299e-02  -1.8252506e-02  -2.6438220e-02   1.2945493e-02  -4.2472200e-02  -2.9280352e-02  -2.3519937e-03   6.4465642e-02  -5.4993797e-02   1.2988203e-02   0.0000000e+00   5.3425810e-02  -4.0627726e-02   1.8872731e-02  -5.3445696e-02  -6.8980053e-02   6.5040119e-02   6.9551742e-03  -5.3543174e-02  -2.2875214e-02  -3.7925965e-03   2.1750630e-02   9.0204864e-03   3.6676509e-02  -1.0394889e-01  -3.6846632e-02   1.1022831e-02  -1.5389629e-03  -5.7106407e-03  -7.2888828e-03   6.2396348e-02  -9.3113709e-03
   7.1898753e-02   4.3959220e-02  -2.2477702e-02  -8.8884172e-03  -5.5894940e-02  -3.8915285e-02   4.8289997e-02   1.8846780e-03  -6.2384413e-02  -6.6375316e-02  -3.2996595e-02  -2.4259282e-02   2.4685596e-02  -4.3422999e-03  -1.3159366e-02  -1.2361227e-01  -5.4006750e-02  -4.4323057e-02   8.6876672e-02   1.3636256e-01   8.0096192e-03   1.3189777e-02   3.6474674e-03  -4.8735172e-02  -4.3160046e-02   5.4163189e-02   6.1650801e-03  -1.7987843e-02   3.7376783e-02  -9.8522195e-02   3.2011264e-02  -1.1462403e-01  -1.7533039e-02   5.6570080e-02  -7.5533050e-02   1.3981655e-01   3.5468835e-02   4.3406574e-02  -3.5737264e-02   1.4824468e-02  -9.9611576e-02  -1.4436390e-02   2.5878397e-02  -7.2181450e-02   1.1159791e-02  -3.7235741e-02   1.0364556e-02   9.3647027e-03  -6.3479091e-02  -6.7363341e-02   1.6919749e-02  -7.7892993e-02   7.9199293e-02  -5.3234421e-03  -1.1056397e-02  -5.5957227e-02   8.6467099e-02   1.5169023e-01   9.1540796e-02   3.8567408e-02  -4.2714898e-02   3.1191446e-02  -6.2069917e-03   4.9469595e-02  -5.5328946e-02   7.1875416e-03   7.4833287e-02   1.3141789e-01   5.3425810e-02   0.0000000e+00  -5.5291004e-02   2.0374338e-02   5.2860877e-02  -1.3404755e-02   5.7930946e-02   7.5541086e-02  -1.5745732e-01  -6.0254624e-03   2.5519286e-02   8.9038024e-02   5.8535375e-02   3.1040811e-02   1.7832342e-02  -1.1446932e-02  -4.0033426e-02  -2.5431504e-02  -2.9343980e-02  -5.6463850e-02   3.1216422e-02  -2.4801720e-02
  -1.5090442e-03   7.2697407e-03  -1.5793380e-02   2.7891536e-02  -2.2024586e-02  -8.8699113e-03  -3.0212816e-02  -3.5389644e-03  -4.2606968e-02  -5.9373545e-02   7.7645847e-03  -6.1530825e-02  -2.4978237e-02   4.8258324e-03  -2.4434741e-02  -3.2563231e-02   1.1216004e-02   3.6454840e-02   6.1504266e-02  -3.0236332e-03   1.5492694e-01   1.2818563e-01  -1.6590705e-02   3.0825584e-02  -5.5222801e-02   4.8613828e-02  -2.4509040e-03   1.1976848e-01   5.7386388e-03  -8.0652529e-02  -7.1492200e-03  -1.0384302e-01  -4.2623867e-02  -4.2107151e-02  -8.2471612e-02   4.5898037e-02  -3.9676371e-02  -8.5470604e-02   9.5916317e-02   1.7926841e-02   1.0983973e-01  -4.8128778e-02   5.3032436e-02   1.2068757e-02   6.9458104e-03  -6.4447303e-03  -2.6738998e-02  -8.0418851e-02  -2.9868310e-02  -3.5723484e-02  -2.8918523e-02   2.2998852e-02  -6.8982751e-02  -6.6902217e-02  -4.0835985e-02   5.1739266e-04  -1.2442559e-01  -3.0168074e-02  -3.0627943e-02  -5.3884980e-02   8.9734888e-03  -6.7324292e-02   2.7318183e-02  -3.9706253e-02   1.4399200e-01  -6.6149400e-02  -8.7199269e-02  -5.7686054e-02  -4.0627726e-02  -5.5291004e-02   0.0000000e+00   1.7138772e-01   1.3877882e-01   5.9284167e-02   1.0898332e-01  -5.5945577e-02   3.1510646e-02   3.6812571e-02   3.9303674e-02  -1.2103872e-01  -5.2454969e-03  -1.3375749e-02   2.5233937e-03   1.1574740e-02  -8.7369507e-02   3.8980291e-02  -7.0247639e-02  -1.0516763e-01   2.8926288e-02  -5.5149240e-02
  -7.4096966e-02   2.5779319e-02  -5.4668600e-02   2.2938792e-02  -1.2634419e-03  -1.5047064e-02   4.1076335e-02   4.4750119e-02   1.1059546e-02   2.0330000e-02  -4.1256761e-02   4.1254834e-02  -1.5522557e-02   1.0391047e-01  -8.2726994e-02   1.9947153e-02   2.2229820e-02   5.3275846e-02  -2.4489054e-02   4.6148623e-02   1.6638780e-02   2.8986263e-01  -6.0384452e-02   2.1081569e-02  -4.7688162e-02   3.7307132e-02  -3.2621944e-02  -3.2918593e-02   4.4103108e-02  -6.2481691e-02  -9.2575175e-02   1.8916992e-01  -2.3468253e-02  -1.1442215e-01   1.3235519e-02   4.1902903e-02   5.1032962e-02  -1.0848196e-01  -8.3010580e-03  -2.3592696e-02   1.4004926e-01  -1.9305670e-01  -7.7362550e-03  -3.4662442e-02   9.9740940e-03   3.4680002e-02  -1.2912124e-01  -6.8637256e-02  -1.0582072e-02  -2.6795497e-02   1.8791964e-02  -6.6454584e-02   5.6330695e-02  -5.2847500e-02   1.4346090e-01   7.7508143e-02  -4.3086482e-02   5.6707676e-02  -5.5922645e-02  -1.3561083e-02  -5.8872610e-02   4.2649376e-02  -5.1040916e-02   5.3465027e-02  -2.4857680e-02  -6.4872439e-04   2.3693533e-02  -4.1404835e-02   1.8872731e-02   2.0374338e-02   1.7138772e-01   0.0000000e+00  -1.3332833e-02   9.2220552e-02  -1.2402791e-02   2.2998894e-01  -2.0074508e-02   9.1209814e-02   4.9953751e-02  -2.6267322e-02   4.5780168e-02  -2.2872366e-02   8.5446529e-03  -2.3422925e-02  -2.9820749e-02  -5.4057867e-02   7.0607212e-02  -5.6030366e-02  -2.5449170e-02  -8.0132081e-03
   1.9720520e-02  -7.2578018e-02   4.0372971e-02  -2.3034017e-02  -3.4159860e-03   1.1818674e-01   9.3493708e-02   4.7949237e-02   8.3612925e-03  -7.2271368e-02  -2.9592155e-03   5.3342217e-02   6.0188647e-02   2.0886565e-02  -3.0166438e-02   4.6504699e-02  -2.3744339e-02  -8.9472494e-02   3.9401517e-02  -9.8518923e-02  -8.0158660e-02   9.7784290e-02  -1.1851404e-02  -1.3765307e-01   1.2612809e-02   7.4364136e-03  -2.5021835e-02  -2.8605794e-02   2.1857040e-01   1.0943849e-02  -6.6591444e-03  -2.2856586e-02   3.3848939e-02  -1.7392886e-02   1.3378297e-01   4.1561033e-03   1.0055121e-02  -1.3584172e-02  -4.3842511e-02  -4.8072752e-03   1.9082292e-01   3.2261067e-02  -1.2509067e-02  -4.9324934e-02   1.0872883e-01  -7.9087981e-03   8.5877984e-02  -9.1666376e-02  -8.7879640e-02   5.3656836e-02   1.6133768e-02  -9.5351226e-03   1.8508618e-02   2.4082279e-02   1.6889121e-02   8.1723735e-04   1.4037455e-02  -5.4210544e-02  -2.1971465e-02  -1.9987849e-02  -9.7253368e-02   1.0953609e-01  -4.3079301e-02  -7.1678620e-02  -2.3400926e-02   6.4734360e-02  -1.1077108e-01   1.5576029e-02  -5.3445696e-02   5.2860877e-02   1.3877882e-01  -1.3332833e-02   0.0000000e+00   1.5456912e-01   1.9120902e-01   1.0807941e-01   2.0694620e-01  -1.7955675e-01  -1.0918224e-02   8.9199819e-02   1.5249260e-02   2.8811675e-02  -9.2145050e-02   4.9360561e-02  -4.0929315e-02   9.4663433e-03   1.5421290e-02   6.3480307e-02   2.8650297e-02   1.8457113e-03
  -4.9576100e-02   3.4627335e-02   6.5219650e-03   1.5605415e-02   6.7293428e-02  -1.2587116e-02   2.7190254e-02  -6.8134167e-03   4.7151190e-02   2.6460692e-02  -6.1715334e-02   1.7377626e-02  -3.2782869e-03  -1.0129010e-01   8.8130594e-02  -5.2785337e-02   7.4147219e-02   1.6361915e-02  -2.4896608e-02   1.5113175e-02   1.3026608e-01  -1.6623776e-01   8.6959435e-02   4.6346038e-02  -4.1035226e-02  -1.8407741e-01   5.0707482e-02   1.8851992e-02  -4.4145316e-02   1.9907809e-01  -3.2516500e-02  -7.7558314e-03   1.0182478e-03  -2.4932616e-02   8.2688952e-02  -1.0305548e-01  -7.6799123e-02   1.1705908e-01   4.0062545e-02  -2.7574555e-02  -6.5776030e-02   2.0730566e-01  -1.9367059e-02   1.1759311e-02   1.9937481e-02   1.1985476e-01   8.7162382e-02   3.3332085e-02  -1.1331102e-01   1.5642242e-02  -4.5912034e-02   2.1223379e-02  -4.4985030e-02   4.3271589e-02  -2.9234607e-02  -1.6322744e-01  -5.4640875e-02  -3.0836979e-02   2.3935979e-02  -5.9900917e-02  -1.7218638e-02  -4.5627090e-02   2.2152718e-03  -4.2000269e-02   1.3043773e-02  -5.2016251e-02  -4.3393217e-02  -7.6625404e-02  -6.8980053e-02  -1.3404755e-02   5.9284167e-02   9.2220552e-02   1.5456912e-01   0.0000000e+00   6.8365889e-03   3.1291960e-01  -2.3682894e-01   2.6290709e-01   1.1588379e-02  -1.1128974e-03   3.1397681e-03  -8.1723293e-02   1.2000859e-01  -2.9023652e-02   1.1109309e-02  -5.4561611e-02  -9.8513520e-02   7.7941031e-03   4.4707754e-02  -6.5605716e-02
   7.8211600e-02  -3.6643642e-02   2.5842523e-02   2.7018429e-02   3.3277617e-02  -7.2162786e-02   4.5664629e-02  -1.7142509e-02   9.2865508e-03  -2.2214787e-02   1.1209423e-01   8.5621473e-02   5.6385286e-02   5.5266307e-02   6.8931417e-02  -6.8081820e-03   1.2902981e-02   4.7084812e-03   1.5078542e-02   3.4006829e-02  -1.2070428e-01   7.6730789e-02   6.7846139e-03   5.5898872e-02   1.5339410e-01   1.6748221e-01   1.6020692e-02  -4.2184103e-02   1.9231630e-02   8.3499837e-02  -1.0078258e-02  -7.2983416e-02  -1.3323470e-01  -7.8301405e-02  -2.9212256e-02  -5.3938144e-02   3.4583405e-03  -1.8019640e-01   4.1218397e-03  -3.5813642e-02   1.5507753e-01  -8.9941995e-02  -3.4362100e-02  -1.8383991e-02   5.4473547e-03   6.1632549e-02   8.7908803e-03   1.2704901e-02  -9.5647509e-03  -7.7729163e-02  -3.8811595e-02  -1.8574826e-02   3.0389138e-02   1.0573816e-01   9.4967013e-02   4.8865150e-02   1.5917979e-02  -8.6240728e-03   2.4562518e-02   1.6653028e-02   8.3699904e-02  -6.2895394e-02   6.4894259e-02   9.3052542e-02  -2.9523358e-02   1.1576720e-01  -2.2452009e-02   2.6867596e-02   6.5040119e-02   5.7930946e-02   1.0898332e-01  -1.2402791e-02   1.9120902e-01   6.8365889e-03   0.0000000e+00   8.1870135e-02   2.8835144e-02   1.4675795e-01  -1.2808395e-01   8.5496570e-02   3.5884681e-02  -2.8160811e-02   2.9841635e-02  -1.4632781e-02   1.1825703e-01  -6.8590213e-03   6.6190234e-03  -4.1233334e-02  -2.3532406e-02   3.9075856e-02
   3.1432293e-02   2.0072664e-02  -3.0940880e-02   3.2007399e-02  -2.1227195e-02  -3.4277993e-02  -3.5268930e-02   4.8557300e-02  -7.8759816e-02  -9.8584739e-02  -1.7416552e-02  -3.9049399e-02  -8.9177665e-02   7.9382378e-02  -2.9960289e-02   2.2481814e-01  -3.0240733e-02   3.0184557e-02  -1.0661618e-02   1.2063317e-01   4.2862925e-02  -7.2159095e-03  -9.1798196e-03   7.6890981e-02  -5.9369789e-03   8.9995920e-03  -4.0074956e-03  -1.9488904e-02   3.1936344e-02   5.9074886e-02  -1.5295083e-02   1.3769253e-01  -8.3706261e-02   4.7803923e-02  -8.7504145e-02   4.2959541e-02  -7.3991054e-02  -1.6241461e-01  -5.6651799e-02   8.2486880e-02   4.6278161e-02   2.1203999e-01   2.9498375e-02   1.5764942e-02   1.8474147e-02  -8.1886426e-02   1.2117720e-02   2.8606803e-02   3.3157574e-02  -1.3861775e-01  -1.6525533e-03   4.4312769e-02   1.3499785e-02   2.6482165e-02   1.4639353e-02  -2.8458673e-02   1.3054877e-01   2.4833405e-02   1.2969225e-01  -1.6275288e-02   7.2393643e-02  -3.6044814e-03   2.4471292e-02  -2.4510917e-02   8.2163444e-02  -5.4231557e-02   3.8835284e-02   1.0323086e-01   6.9551742e-03   7.5541086e-02  -5.5945577e-02   2.2998894e-01   1.0807941e-01   3.1291960e-01   8.1870135e-02   0.0000000e+00   4.2017178e-02   1.4670477e-01  -1.9156017e-01  -2.9002166e-02   4.4431256e-03  -2.5897157e-02  -1.1918761e-01   1.2340167e-01   1.9560434e-02   1.0733754e-01  -6.4721624e-03   1.8021737e-03  -2.3044055e-02   9.1910633e-02
  -1.1741945e-02  -6.0365144e-02  -4.0542623e-02  -4.2371082e-02   7.7140285e-02  -5.3527012e-02  -1.6361273e-02  -2.5795733e-02  -1.0714822e-01  -1.4007721e-01  -3.2399433e-02  -6.3536448e-02  -3.5987485e-02   3.0263616e-02   2.7359049e-02   1.7806891e-02  -3.0350472e-02  -9.4928301e-02  -2.0304990e-02  -5.1440533e-02  -8.9264157e-02   1.3190656e-01   1.4349661e-02  -1.3145811e-02  -1.9559242e-03  -6.1844506e-03  -4.3700030e-02  -4.6799876e-02  -6.5108102e-02   1.1261743e-02   2.6670094e-02  -4.1465352e-02  -3.9110897e-02   4.9274777e-03   1.9395183e-01  -5.9064683e-02   3.3289404e-02   2.1054812e-02  -8.7651682e-02   4.6776054e-02  -3.4284199e-02  -1.3129103e-01   6.4302630e-02  -6.3720162e-02  -3.2334636e-02   4.8887737e-02   1.3899335e-01  -1.6692487e-01   1.9510714e-03  -5.3904910e-02  -5.4932493e-02   2.5313774e-02  -6.7178710e-02  -8.7884190e-02  -6.5841184e-02  -2.8225970e-02   1.2024741e-01  -6.6595085e-02  -2.0271446e-02   2.5846765e-02   6.9723949e-02  -8.0681687e-02   6.4518799e-03  -1.2295441e-01   3.8689080e-02  -9.1256889e-02  -5.7830141e-02  -4.8469375e-02  -5.3543174e-02  -1.5745732e-01   3.1510646e-02  -2.0074508e-02   2.0694620e-01  -2.3682894e-01   2.8835144e-02   4.2017178e-02   0.0000000e+00   3.5660255e-01   3.3804885e-02   1.4027648e-01  -1.6378057e-01  -6.7188167e-02  -3.5982426e-02   3.7635020e-02  -1.2414505e-01  -1.2622072e-01  -2.1124087e-01   5.7812794e-02  -6.9714625e-02   1.5304717e-02
  -5.4702186e-02  -9.1870778e-03   1.6228205e-02  -6.3135979e-02  -1.2188889e-01  -1.1982151e-02  -2.6605328e-02  -1.3963460e-02  -7.9045972e-02   6.7861043e-02   1.1666692e-02  -9.7530527e-02   1.2822080e-03  -3.7364799e-02   3.1857145e-02  -2.4321716e-02   2.8964485e-02  -1.3839065e-01  -2.4392262e-02  -2.7134398e-02   6.8853461e-02  -6.1815625e-02   4.7609815e-02  -1.0296133e-02  -9.2337784e-02   1.3933490e-01  -1.5184064e-02   1.0434351e-01  -9.8871291e-02  -8.7893663e-02   6.0442623e-02  -6.0082467e-02  -1.0262139e-02   1.1639107e-02  -2.6394971e-02   4.7538067e-02  -8.8444795e-02   1.4073242e-01   5.9275662e-02   4.5188083e-02   6.1885569e-03  -1.9329611e-01  -1.3576329e-02  -1.6450739e-02  -2.2842098e-02  -9.6153962e-02  -1.0028972e-01   4.0765138e-02  -1.0920236e-02  -5.0368789e-02  -6.4961380e-02   9.8071179e-03   1.0183674e-01  -4.6172055e-02  -7.5462083e-02  -8.4861238e-02  -8.8373389e-02  -6.4227071e-02  -1.2309420e-02  -5.5719540e-02  -1.1055722e-01  -3.2998592e-02  -7.4570678e-02   7.1936133e-02  -1.8488991e-01   8.9292986e-02  -6.9853124e-02  -4.0600532e-02  -2.2875214e-02  -6.0254624e-03   3.6812571e-02   9.1209814e-02  -1.7955675e-01   2.6290709e-01   1.4675795e-01   1.4670477e-01   3.5660255e-01   0.0000000e+00  -5.7346208e-03   1.2132030e-01   1.0332352e-01   1.4642723e-01   2.5680641e-02  -7.9059939e-02   3.4242466e-02  -1.5589731e-02  -1.1151504e-01   3.6095393e-02  -5.2889739e-02  -8.4606997e-02
   8.7862781e-04  -2.8289834e-02  -4.7627889e-02   5.9855096e-02   9.8678327e-06   5.9908068e-02  -1.4682167e-02   4.1334862e-02   2.0451473e-02  -1.2722626e-02  -1.3212114e-03  -1.2847712e-02   8.8949182e-03  -3.2918354e-02   8.5714847e-03   3.2582234e-02   3.7412812e-01  -1.2407488e-01  -9.4940255e-03   6.2209652e-02   4.6392032e-02  -9.9220421e-02  -7.5197904e-02   7.5768443e-02  -8.2016153e-03   3.7310336e-02  -7.5559063e-02   7.2512290e-03   1.3864794e-01  -6.3509768e-02  -2.7009016e-02   7.7353247e-02   8.9481445e-03   5.3339208e-02   7.4570434e-02  -7.0066331e-02   1.6827873e-01  -1.1124876e-02   4.1889531e-02   2.5024103e-02  -1.4066592e-02   1.8866779e-01  -3.0520234e-02   5.8909457e-02  -7.9650177e-02   7.8978155e-02   8.8455622e-02   6.9210962e-02  -1.6204965e-01  -8.9402881e-02  -8.4859899e-02   1.0460091e-03  -4.8093231e-02   7.6634939e-02  -8.4202862e-03  -2.3580034e-04  -5.2111242e-02  -5.7618815e-02   9.8790249e-02   2.7857325e-02   5.4394146e-02  -3.5370003e-02   2.0495995e-02   3.8564385e-02   2.4155229e-02   2.5470721e-02  -3.5050792e-02  -3.5632540e-02  -3.7925965e-03   2.5519286e-02   3.9303674e-02   4.9953751e-02  -1.0918224e-02   1.1588379e-02  -1.2808395e-01  -1.9156017e-01   3.3804885e-02  -5.7346208e-03   0.0000000e+00   1.7650119e-01   1.6620738e-01   4.3007008e-02  -4.7954982e-02  -8.4973780e-02  -1.3992792e-02  -3.4970306e-04  -1.0783488e-01   1.2950348e-02   1.2312189e-02  -5.6069356e-03
   6.3258698e-03   7.0111207e-03  -4.4783362e-02  -1.8457592e-02   2.8229548e-02  -1.1832000e-03  -1.0241251e-02  -4.9209874e-02   8.7887353e-02  -7.8760461e-02  -1.6560463e-01  -2.9301247e-02  -5.0678911e-02  -4.4137100e-02  -4.9165131e-02   4.1287644e-02   9.7892266e-02   2.4626023e-01   5.5242009e-02  -1.3566075e-02  -4.5341678e-02   1.3483107e-02  -3.2129350e-02   3.3390621e-02   6.2319021e-02   1.6476055e-02   1.1944202e-01  -6.6313694e-02   7.4905116e-02   1.8622386e-01  -4.6886744e-02   3.7298375e-02   8.0391980e-02  -4.3414181e-02  -4.7610722e-02  -3.5721970e-02  -1.0536173e-01   1.5409432e-01   1.0387498e-01  -3.2286973e-02   1.3972345e-01  -2.4214529e-01   8.2519386e-02  -5.0930444e-02   7.5655168e-02   1.5197568e-02   1.3059979e-01  -1.0052542e-01   7.5349903e-04  -1.1243238e-02  -6.8471967e-02  -9.3675205e-02  -1.1249476e-01   5.8969115e-03  -4.6717714e-02   1.0523533e-01   5.0336985e-02   1.0178012e-01  -4.3419371e-02   4.2570179e-02   1.4738325e-02   7.3641918e-02   5.9718263e-03   4.4713419e-02   3.9592195e-02  -7.2033245e-02   6.0428516e-02   6.8030538e-02   2.1750630e-02   8.9038024e-02  -1.2103872e-01  -2.6267322e-02   8.9199819e-02  -1.1128974e-03   8.5496570e-02  -2.9002166e-02   1.4027648e-01   1.2132030e-01   1.7650119e-01   0.0000000e+00  -1.9544290e-03   3.4618629e-01   7.6618956e-03  -3.2377824e-03   1.0615990e-02   4.0492943e-02   5.6370311e-02  -1.1880269e-02   7.5573475e-03  -7.2185982e-02
   3.4095760e-02   1.3710092e-02  -3.1983017e-02  -4.3867405e-02  -1.4139615e-02  -9.3020971e-03  -1.0451869e-02  -7.7763916e-02  -3.3214029e-02   9.9415908e-03   2.9546234e-02   6.2593292e-02  -1.9768143e-02  -3.7711249e-03  -6.5826728e-03  -5.7056453e-02   8.2668679e-02   1.3803523e-02  -2.4441506e-03   9.7434545e-03   1.4933631e-02  -2.8896663e-02  -4.8068179e-02  -6.7537699e-02  -2.4703962e-02   6.7592940e-02  -4.0335486e-03  -2.2650981e-02  -1.3002476e-02  -2.5659645e-02  -1.6121812e-02   4.5449140e-03   4.8173937e-02   4.7249307e-02   8.5222291e-02  -7.4237887e-02   6.5928670e-03  -6.8152450e-03   5.3715774e-04  -1.1898643e-02   7.6081569e-02   3.0083846e-02   1.9404102e-02   2.3493231e-02   6.8169372e-02   7.4726204e-03  -1.6273116e-02  -2.8017872e-02  -1.2522069e-02  -1.9227935e-02  -2.1928968e-02  -2.0148346e-02  -3.2779444e-02   4.6294702e-02   7.9139967e-03   2.0578508e-02   3.6814013e-02  -1.9133329e-02  -2.1546064e-02  -8.9305849e-03   1.1598269e-02   3.9024997e-02   1.4033176e-01   1.0761873e-02   7.5762448e-02   5.8408865e-02   7.4456089e-02   2.3232441e-02   9.0204864e-03   5.8535375e-02  -5.2454969e-03   4.5780168e-02   1.5249260e-02   3.1397681e-03   3.5884681e-02   4.4431256e-03  -1.6378057e-01   1.0332352e-01   1.6620738e-01  -1.9544290e-03   0.0000000e+00   3.4548830e-02   5.1511168e-02   3.1794727e-02   1.0858927e-01   4.9893107e-02  -6.8249348e-03   4.3104905e-02  -6.5641739e-03   1.3554733e-02
  -4.7951436e-03   2.7570468e-02   1.1263649e-02  -3.1317917e-02  -2.8434012e-02  -2.8993659e-02  -3.5139609e-02  -6.4678331e-02   6.4929723e-02  -8.9024753e-03  -1.3190250e-02  -1.9686181e-02   1.9642352e-02   4.7259139e-02  -1.9085193e-02   1.9506071e-02   1.2197875e-02   5.3516113e-02   3.1830860e-03   5.3290705e-03  -1.5269647e-02   7.4222094e-02  -8.6472802e-03  -2.1901040e-02  -4.2066842e-02   8.4104326e-02  -9.5428112e-02  -2.6937167e-03   1.5130836e-02  -4.5174355e-02   3.6325139e-02   1.3258728e-03   4.2601051e-02   5.2310264e-02  -1.5040618e-02  -2.4508005e-02  -5.5078358e-03  -8.8053576e-02  -2.3470029e-02   2.0530728e-03   1.9789123e-02   8.6125048e-02   1.3831413e-01  -5.6844910e-02   7.4370397e-02   3.8758676e-02  -3.5968650e-02  -3.9144302e-02  -1.0601320e-01   3.6207278e-03   1.1350738e-02  -9.0816150e-02   1.6177423e-02  -3.3623325e-02  -2.0539401e-02  -5.0068361e-02   7.9645150e-02   3.9306382e-02  -3.2176986e-02  -2.8091407e-02   5.7367090e-02   3.9834805e-02   1.2473974e-02   8.4667347e-02   8.4142794e-02  -1.2874047e-02  -4.5304592e-02  -3.8360065e-02   3.6676509e-02   3.1040811e-02  -1.3375749e-02  -2.2872366e-02   2.8811675e-02  -8.1723293e-02  -2.8160811e-02  -2.5897157e-02  -6.7188167e-02   1.4642723e-01   4.3007008e-02   3.4618629e-01   3.4548830e-02   0.0000000e+00   4.9551378e-02   1.0591511e-01   2.9180420e-02   1.8732979e-01   1.1080411e-02   2.6341387e-02   7.2567363e-03   2.6661972e-02
  -4.4284683e-02  -3.5704678e-02  -1.3267462e-02  -2.9399707e-02   3.2695984e-02  -4.3455459e-02  -4.3978368e-02  -6.6747454e-03  -5.1663432e-02  -2.8983081e-02   1.0456496e-01   4.7157965e-02  -4.8368558e-03   4.3266556e-02   9.1296059e-02  -2.4427337e-02  -1.0470849e-02  -7.4994131e-02  -3.3240729e-02  -3.8891770e-02   1.4186474e-02  -3.5995284e-02  -4.9846418e-02  -3.6244587e-02  -2.2943187e-02   4.0675307e-02   1.3249069e-01  -1.1068247e-02   4.0285759e-02   8.9653405e-02   5.4430848e-02   5.0545233e-02   7.4273033e-02   4.4389641e-02  -8.0445596e-03   3.7886164e-02   9.0580169e-03  -7.7868050e-02   1.6195558e-01  -4.3482047e-02  -1.6399308e-02  -5.4200128e-02  -1.0811489e-03   3.9123935e-02  -4.9458437e-02  -7.0320200e-04   6.6074835e-02   2.6150651e-02   1.6346622e-02  -2.9346140e-02   1.3089828e-03  -5.0061110e-02  -2.1904568e-02  -7.1410289e-02   4.7268873e-02  -4.1357423e-02   1.5733591e-02  -2.4536872e-02  -1.3339027e-02  -7.4020210e-03  -2.2189176e-02  -6.4636227e-02   9.3574410e-02   4.5278035e-02  -6.4998297e-02  -5.4486338e-02  -8.5916404e-02  -6.8972004e-02  -1.0394889e-01   1.7832342e-02   2.5233937e-03   8.5446529e-03  -9.2145050e-02   1.2000859e-01   2.9841635e-02  -1.1918761e-01  -3.5982426e-02   2.5680641e-02  -4.7954982e-02   7.6618956e-03   5.1511168e-02   4.9551378e-02   0.0000000e+00   1.6965097e-01  -1.5752766e-02   1.1506101e-02   1.0017084e-01  -5.5134454e-02   2.1969592e-02   1.8180901e-02
   4.1874357e-02   2.7248828e-02   5.7055431e-02   1.2962701e-02  -3.6177089e-02   1.2193268e-02   7.5926101e-02   1.1271884e-02  -2.4751532e-02  -6.7019158e-02   4.1948863e-02   5.6504881e-02  -2.6909400e-02  -2.3492839e-03   7.8118646e-02   1.3975149e-01  -1.0218878e-03   6.4738543e-02   2.7471418e-02   6.8692451e-02  -1.4152944e-02   6.2695807e-02   9.3128623e-04  -3.0234219e-02  -2.0520099e-02  -3.6861787e-03  -1.7834921e-02   6.5079130e-02  -2.0018546e-02   1.5307224e-01   3.0487145e-02  -2.0351281e-02   8.3827232e-02   6.9108323e-02   1.8071877e-02  -4.2839293e-02  -3.5926912e-02  -7.1515471e-02   1.4437514e-02   5.3132591e-02  -7.2537933e-02   8.2865266e-03   5.5495175e-02  -1.8279306e-02  -3.2748837e-02  -5.2334803e-02  -2.9195637e-02   2.5151246e-02   3.5386256e-02  -2.7074729e-02  -2.1523980e-02   6.5342301e-02  -2.8098638e-02  -5.7725314e-02   2.5527626e-02   4.1774061e-02   5.0929489e-02   3.4970290e-02   4.8714734e-02  -4.0349580e-02  -1.9743068e-02   3.8124985e-02   6.8083767e-02  -2.6485040e-02  -1.6133969e-02  -4.3030527e-02  -7.9447496e-02  -1.2129315e-01  -3.6846632e-02  -1.1446932e-02   1.1574740e-02  -2.3422925e-02   4.9360561e-02  -2.9023652e-02  -1.4632781e-02   1.2340167e-01   3.7635020e-02  -7.9059939e-02  -8.4973780e-02  -3.2377824e-03   3.1794727e-02   1.0591511e-01   1.6965097e-01   0.0000000e+00   4.7283738e-02   4.6970755e-02   4.4003423e-03  -4.0004344e-02   1.0099906e-02  -4.2057646e-02
   1.3569724e-02   6.4765741e-02  -5.2220822e-02  -2.9000382e-02   2.1636356e-02  -1.6293533e-02   5.6166559e-03  -6.3851051e-02   9.0846565e-02  -1.0510757e-02   1.0389883e-02   1.1676439e-02   1.3473181e-02  -1.2656929e-02   4.8053375e-03   5.8534915e-02  -1.9297511e-03  -1.7648081e-02  -8.3731750e-03   4.2674449e-02   3.3175620e-04   6.5927748e-03   5.9996987e-02  -3.3448562e-03  -1.1175348e-02  -3.3101770e-02  -4.2645761e-02  -5.6228136e-03  -6.6053152e-02  -7.0343355e-03  -2.0944945e-02  -4.7037166e-03   2.1156980e-03  -1.3881290e-02   1.0919260e-01  -2.1364426e-02  -9.6752583e-03   4.4257131e-02  -2.5056037e-02  -8.2699102e-02   2.2902805e-02  -7.7766479e-03  -1.3641262e-01   2.4796931e-02   1.9221772e-01   2.9850113e-02  -7.2268680e-02   6.2767574e-02   2.2460140e-02   3.3179224e-03   4.3187618e-02  -2.6257414e-02   1.5345498e-02  -2.1364484e-02   1.5830296e-02   2.0905283e-02   1.3406524e-02  -1.1183424e-02  -1.1049121e-02  -4.8539195e-02  -1.4979142e-02   2.1417152e-02   1.0944486e-01   2.2327327e-02   1.3082917e-01   5.5614013e-02   4.0329160e-02   4.0936298e-03   1.1022831e-02  -4.0033426e-02  -8.7369507e-02  -2.9820749e-02  -4.0929315e-02   1.1109309e-02   1.1825703e-01   1.9560434e-02  -1.2414505e-01   3.4242466e-02  -1.3992792e-02   1.0615990e-02   1.0858927e-01   2.9180420e-02  -1.5752766e-02   4.7283738e-02   0.0000000e+00   1.3750923e-01  -3.7865423e-02  -1.3377426e-02   5.0450003e-02   8.8069274e-02
  -4.9177968e-03   4.6598633e-02   1.5154120e-02  -1.4503031e-02  -5.7991584e-02  -2.6845250e-02  -1.9663756e-03  -2.6398136e-02   3.4116819e-02  -1.3207029e-03  -1.3186720e-02   2.4126311e-02   5.7248721e-03  -2.4481198e-02  -1.9517022e-02   1.4347618e-01   1.2667853e-02  -7.8686974e-02   1.0097401e-02  -1.3679768e-03  -1.3690792e-02  -6.1775772e-03   5.3500244e-02   7.1328016e-02   1.1736696e-02   2.5660276e-02  -8.6540964e-02   3.4511297e-02  -5.3200570e-02  -1.1940996e-01  -5.7418684e-02  -6.1243168e-02  -2.8496870e-02  -2.6791417e-02   1.2430484e-01  -4.5311761e-02  -4.6193684e-02   5.6113151e-02  -1.6292879e-02  -5.5323025e-02  -5.2380334e-02   2.7919246e-02  -1.6898773e-02   5.0707940e-02   6.2670274e-02   9.5218585e-02  -1.0079812e-02   3.4275577e-02  -1.4999168e-02   2.3164088e-02  -4.0332972e-02   8.0547067e-02  -6.8017408e-02  -8.1775542e-02   3.8583688e-02   3.9754565e-02   2.5634025e-02  -1.1129244e-02  -6.5143013e-02  -6.1149643e-02  -6.7735344e-02  -3.6589052e-02   4.1896799e-02   5.2944658e-02   8.6059783e-02   1.1965696e-02  -9.0646420e-02  -3.6934039e-03  -1.5389629e-03  -2.5431504e-02   3.8980291e-02  -5.4057867e-02   9.4663433e-03  -5.4561611e-02  -6.8590213e-03   1.0733754e-01  -1.2622072e-01  -1.5589731e-02  -3.4970306e-04   4.0492943e-02   4.9893107e-02   1.8732979e-01   1.1506101e-02   4.6970755e-02   1.3750923e-01   0.0000000e+00   5.7382912e-02  -2.2930195e-04   2.4124205e-02   8.7280083e-02
  -4.3657883e-02  -5.8284213e-02   3.4725590e-02   3.9538514e-02  -2.8151111e-02  -8.5682554e-02   6.6928599e-02   3.3127199e-02   1.6292156e-01  -4.2581349e-02   2.4311782e-03   4.3334312e-03  -1.0614606e-01  -1.0408325e-01  -7.1926139e-02   2.7160334e-02   8.5660304e-02  -6.2292231e-02  -2.9817064e-02  -2.4931194e-02  -1.0231351e-01   1.2582851e-03  -1.6237527e-02  -5.2878180e-02  -7.6526286e-04  -3.3584446e-02  -7.6001389e-04  -3.4756480e-02  -5.2143957e-02   4.4448914e-02  -1.0320820e-01  -4.4193808e-02  -8.9451843e-02   5.3105104e-02   3.4700824e-02   9.8992648e-02   5.0258193e-02  -4.7840697e-02   2.3574239e-02  -1.4194656e-02   5.6661171e-02  -1.6177752e-01  -5.0949588e-02   6.8995921e-02   2.4311425e-02   5.9410820e-02   1.0985725e-01  -7.5744405e-02  -8.5535399e-02   8.2512854e-02  -4.6197504e-02   1.2845075e-01   8.5466950e-02  -6.2384225e-02  -8.4099688e-02  -4.6220378e-02   1.4062259e-02   2.1384737e-02  -1.5813335e-03   3.6626187e-02  -4.6197859e-02  -8.4098396e-02   7.1138781e-03  -6.7799038e-03  -1.4430236e-02  -7.0291469e-02  -1.1426811e-01   2.9949308e-02  -5.7106407e-03  -2.9343980e-02  -7.0247639e-02   7.0607212e-02   1.5421290e-02  -9.8513520e-02   6.6190234e-03  -6.4721624e-03  -2.1124087e-01  -1.1151504e-01  -1.0783488e-01   5.6370311e-02  -6.8249348e-03   1.1080411e-02   1.0017084e-01   4.4003423e-03  -3.7865423e-02   5.7382912e-02   0.0000000e+00   1.6209836e-01   1.4311675e-02  -3.2039653e-03
  -5.2248372e-02   1.3906307e-02  -9.5909780e-03  -4.2907464e-02   7.1569911e-02   1.9088921e-02   3.9859675e-02  -6.8110727e-04  -3.2911466e-02   1.3719700e-02  -1.0374292e-02   3.5046802e-02  -1.0029021e-02  -1.5899479e-02  -3.2292365e-02   4.0362307e-02   6.1789045e-02   7.9685677e-03  -2.1489197e-02   3.4122531e-02   7.7386286e-02   1.0444929e-01  -3.2406670e-02  -9.1804963e-02   4.1823455e-02   4.3315698e-02   3.8216461e-02   6.9889632e-02  -5.7027130e-02  -3.6700396e-02   2.6379584e-02   6.5818331e-03   5.2034282e-02   3.0143415e-02  -5.0158520e-02   5.7416288e-02   4.0559543e-02  -4.5458678e-02  -5.1654748e-02  -3.3536057e-02   8.9768717e-04   1.6042910e-01   1.2917061e-02  -1.4507068e-02   7.1140038e-02   5.1582828e-02  -8.0840080e-03   1.2374242e-02   1.2555073e-02  -3.3752914e-02  -5.3720987e-02   1.4309165e-03   8.8587146e-03   8.4059938e-02  -3.7438348e-02   8.1689920e-02   6.4592914e-02  -7.6422947e-02  -4.6999756e-02  -3.2234729e-02  -3.5496543e-02   3.3707892e-02  -6.1024613e-02  -1.3045005e-01   7.5962073e-02   1.4448480e-02  -5.7152785e-04  -8.3352929e-02  -7.2888828e-03  -5.6463850e-02  -1.0516763e-01  -5.6030366e-02   6.3480307e-02   7.7941031e-03  -4.1233334e-02   1.8021737e-03   5.7812794e-02   3.6095393e-02   1.2950348e-02  -1.1880269e-02   4.3104905e-02   2.6341387e-02  -5.5134454e-02  -4.0004344e-02  -1.3377426e-02  -2.2930195e-04   1.6209836e-01   0.0000000e+00  -1.1041209e-02  -3.4965754e-02
  -1.0120542e-02   4.0109729e-02  -4.8943005e-02  -1.6908926e-02   2.7603594e-02   1.5914823e-01  -9.3614982e-02  -8.2168582e-03  -1.4028125e-02   9.6345251e-03  -1.4428407e-02  -5.6186001e-03   1.8128705e-02   2.3755839e-03   2.3002400e-02   7.9848538e-02  -4.4974223e-02  -5.1636171e-02   4.7659835e-02  -3.9884776e-02  -7.8784425e-03   2.7986957e-02   6.0501761e-03  -2.1506132e-03   7.5332706e-03   3.2822848e-02   7.7866954e-02   7.4361621e-02  -4.8074219e-02   2.4342787e-02  -2.3580260e-02   1.3032439e-02  -9.6958890e-03  -5.2570296e-02   7.1879018e-02   5.2056823e-02  -4.2038549e-05  -5.0852612e-02  -1.4690294e-02  -1.0120332e-01   7.7855552e-02  -6.1512763e-02  -3.6845848e-02  -6.8202660e-02   3.7017178e-02  -4.9864485e-02   1.0549058e-02   8.8447891e-03  -5.9961130e-02   2.9727614e-02   5.5255093e-02   1.1202195e-02  -3.8623847e-02   5.8808501e-02  -6.9166385e-02  -6.4543638e-02  -2.2321574e-03   3.8218241e-02   1.0746651e-01   2.1945134e-02  -1.7193605e-02  -3.8022759e-04   3.7984971e-02   1.1537834e-02   3.1633806e-02  -2.1262022e-02  -4.6964229e-02   1.4129580e-02   6.2396348e-02   3.1216422e-02   2.8926288e-02  -2.5449170e-02   2.8650297e-02   4.4707754e-02  -2.3532406e-02  -2.3044055e-02  -6.9714625e-02  -5.2889739e-02   1.2312189e-02   7.5573475e-03  -6.5641739e-03   7.2567363e-03   2.1969592e-02   1.0099906e-02   5.0450003e-02   2.4124205e-02   1.4311675e-02  -1.1041209e-02   0.0000000e+00   3.9143012e-02
  -2.3783890e-02  -1.2017101e-02  -1.0547820e-02   2.7984525e-02   1.9753908e-02  -2.2282677e-02  -2.4063381e-02  -1.9312604e-02  -1.0828883e-02   6.4977312e-02   3.6024765e-02   4.3874379e-02   3.2393001e-02   3.8969298e-02  -5.7086383e-02   3.9287231e-02  -6.0937140e-02  -2.3253884e-02  -2.1443528e-02   2.3048762e-02   9.1100780e-02  -3.5432724e-02   1.0104813e-03   3.9530532e-02   5.6104897e-02   2.9618213e-02  -7.2491008e-03  -3.7262582e-02  -5.0874322e-03   3.5390551e-02  -4.3704765e-02  -1.0540198e-02  -3.9748281e-02  -4.5300034e-02  -4.0796205e-02  -1.2861576e-02   6.8860943e-02  -5.6204921e-02   1.7008507e-02   2.0947055e-02  -1.5700082e-02   1.9234150e-02  -5.9458102e-02  -3.0456484e-02   4.7939762e-02  -6.2469155e-02   1.7538507e-02   3.0707007e-02  -9.1059725e-02   8.5204936e-02   4.9204667e-02  -2.0443700e-03  -3.6526271e-02  -8.1676161e-02  -2.2729409e-02   3.0525691e-03   9.2291291e-03  -4.3585584e-02   3.9845789e-02   6.6089545e-02  -1.0578930e-03   9.7984787e-03   5.7595983e-02   9.7605848e-02  -2.2826825e-02   4.2851688e-02  -2.0005775e-02   2.9275321e-02  -9.3113709e-03  -2.4801720e-02  -5.5149240e-02  -8.0132081e-03   1.8457113e-03  -6.5605716e-02   3.9075856e-02   9.1910633e-02   1.5304717e-02  -8.4606997e-02  -5.6069356e-03  -7.2185982e-02   1.3554733e-02   2.6661972e-02   1.8180901e-02  -4.2057646e-02   8.8069274e-02   8.7280083e-02  -3.2039653e-03  -3.4965754e-02   3.9143012e-02   0.0000000e+00
