# Supplementary material for: Autistic traits and individual brain differences: functional network efficiency reflects attentional and social impairments, structural nodal efficiencies index systemising and theory-of-mind skills
Source: Mol Autism. 2021 Jan 21;12:3. doi: 10.1186/s13229-020-00377-8 (PMC7818759; doi:10.1186/s13229-020-00377-8)
Supplement: Supplementary file 8 — Additional file 8. Connectivity matrices. Connection matrices and functional correlation matrices for each subject, as floating-point values in ASCII text format, and MATLAB code for producing these. [file 13229_2020_377_MOESM8_ESM.zip › Paul_Arora_et_al_data/Physiological/BBC/DTI_rsfMRI_ConnectivityMatrices/connectivity_matrices/Netmat_rsfMRI_aal90_subj02.txt]

   0.0000000e+00  -1.5394904e-02  -2.3287729e-02  -1.6386194e-02  -9.3248524e-03  -6.4124556e-03  -2.5943513e-02  -3.4470917e-02   5.1023118e-02   4.2081685e-03   1.4784732e-02  -6.2212022e-03   1.1599226e-02  -2.4849158e-02   3.5375072e-02  -9.9771568e-03   9.6290611e-02   4.6033483e-02  -6.0068511e-04   1.5520862e-01  -4.4613452e-02  -5.0100636e-02  -2.7856310e-02   5.3445492e-02   3.3265050e-02  -2.9414823e-04  -1.0784586e-02  -5.6755256e-02  -8.1570734e-02  -7.9898588e-02   4.2025902e-03  -1.8898729e-02  -3.9048673e-02   3.8997327e-02   8.8363575e-03  -7.3001178e-02   4.2363535e-02   3.6247045e-02   2.7225519e-02  -3.5614537e-02  -3.7891703e-02  -5.0480487e-02   3.7227288e-02  -1.4776137e-02   1.0846392e-03   5.1074125e-02  -2.5745751e-02  -9.9733693e-02   2.8994199e-02   2.6177413e-02   3.1390486e-02   1.0265532e-02  -6.7600289e-02   3.3877520e-02   4.0235265e-02  -1.5047532e-02   1.3152334e-01   4.3964612e-02   7.6815274e-02  -6.3097868e-02  -1.3413136e-02  -5.4903282e-02  -5.4555768e-02  -3.9545527e-03   4.2059788e-02  -1.5489309e-02  -5.9312078e-02  -7.2477230e-02   2.8290542e-02   1.7729973e-02   4.8040664e-02   5.8787956e-02   5.9669265e-02   2.4504368e-02  -8.7417880e-03  -4.1158778e-02  -8.0109067e-02   5.2239421e-02   2.9123499e-02   3.3485923e-02   2.7140583e-03  -4.0029463e-02  -6.6108014e-02  -7.1133848e-03   2.2988204e-02  -1.0192406e-01   4.3884209e-02  -2.3517424e-03   1.7447379e-03   2.5431305e-02
  -1.5394904e-02   0.0000000e+00  -1.2173701e-02   2.9885060e-02   1.4629437e-02   4.1025816e-02  -2.4840190e-02   5.0284822e-02  -2.3654620e-02   1.7494511e-02  -4.1636603e-02   9.8006418e-02  -9.6729189e-03   1.1559786e-02  -2.4969003e-02   2.4988339e-04   2.2803151e-02   6.3367226e-02   5.5186670e-02   5.8247141e-02   2.4940714e-02  -1.8928642e-02  -2.7388761e-02   2.4103890e-02   8.2287342e-02   6.9550973e-03  -1.1838358e-02   1.7247925e-02   4.3407922e-02  -4.0554433e-02   1.5393293e-02   5.6592694e-02  -6.3203986e-02  -9.2599319e-02  -3.2420988e-03  -2.4075798e-02  -9.0309900e-02  -2.0390510e-02  -4.0458758e-02   4.2952251e-02  -2.9765900e-02  -5.9038429e-02  -2.8521025e-02   2.8092035e-02  -7.8796159e-02   1.3925864e-02  -2.4594104e-02  -1.8107620e-03  -6.6829643e-02   4.8705448e-03  -3.7634383e-02  -2.5214931e-02  -1.0598746e-02   1.2840458e-02  -2.0967647e-02  -6.2167199e-03  -2.5914149e-02   7.9163516e-02  -4.4706887e-02   4.4142611e-02  -9.5278576e-02   6.9928912e-02  -2.9963018e-02   8.1386602e-02  -2.0351071e-02  -1.3947018e-02  -4.2240892e-02   2.2051681e-02  -5.2161401e-02   6.0249719e-02  -6.8942143e-02   6.7337194e-03   1.0287969e-01  -5.0068838e-02  -7.8663005e-03   5.9697998e-02  -9.2031892e-03   1.2831567e-02   2.6346564e-03   1.4234809e-02   4.2989771e-02  -3.2788594e-02  -2.0741672e-02  -4.4772963e-02  -2.0066669e-02   5.4866563e-02   3.1971091e-02   1.4326624e-02  -1.2859562e-02  -3.4351817e-02
  -2.3287729e-02  -1.2173701e-02   0.0000000e+00   7.5297175e-02   6.7868788e-02   1.0576585e-01   2.0131771e-01   5.3886844e-02  -4.7489153e-02  -6.2572811e-02   2.8855746e-02   5.2754892e-02   1.1029424e-02  -1.6492351e-01   1.7689091e-01  -4.5025453e-02  -2.8391013e-02   5.3779471e-02  -6.3851108e-02  -1.2561633e-02  -4.8404736e-03   1.1732180e-02   9.4139695e-02  -1.8965337e-02   4.3126085e-02   2.1662821e-02  -2.9183345e-02   4.2720502e-02   1.7199590e-02   3.9448287e-02   9.2508612e-02  -5.0381161e-02   4.0860762e-03  -5.9557646e-02  -3.6544904e-02   4.7216556e-02   6.0751760e-02   5.7172349e-02  -1.1086207e-02   2.3638910e-02  -1.8541807e-02  -5.5208576e-02   1.7439434e-02  -5.3466578e-02   2.0134094e-02  -6.8131693e-02  -1.4800949e-03  -1.7555166e-02  -1.9822813e-02  -2.9616383e-02  -1.6111298e-02  -1.7595260e-03   1.2744113e-02   3.2066923e-02   3.5860275e-02  -1.1682524e-02  -7.8412865e-02  -2.9200062e-03  -1.5639328e-02  -5.1895880e-02   3.1404672e-02  -9.1843453e-02   1.1085795e-01   4.4707774e-02   8.4860950e-02  -9.5009177e-02   3.7096619e-02   9.3744476e-03  -4.8057072e-02   1.6424644e-02  -4.7551045e-02   1.5037443e-02  -1.9767811e-02  -3.9209109e-03  -2.9367258e-02   5.1116138e-02   1.5987887e-02  -5.3920284e-02   2.1872097e-02   4.4880612e-02  -3.2345509e-02  -4.4221478e-02  -9.6845410e-03   2.5763365e-03   7.3237860e-02  -6.7528097e-02  -3.1162052e-02  -4.2472407e-02  -6.1807251e-02   5.2725107e-02
  -1.6386194e-02   2.9885060e-02   7.5297175e-02   0.0000000e+00   4.8556704e-03   8.7219549e-02   9.2964804e-03   2.1977585e-01  -1.2183336e-01   1.8582619e-02   1.8607089e-02   4.1647027e-02  -2.4360201e-02  -6.7959611e-02  -4.0925454e-03  -2.6685311e-02   5.4569010e-02  -5.9823146e-02  -1.2543528e-02   7.5956828e-02  -3.6646904e-02  -1.1179289e-02   4.3811823e-02   9.2005452e-04   1.3813902e-01   7.3543505e-02   4.6521684e-02  -2.6934466e-02  -8.1488092e-02   4.2009533e-02  -1.7417732e-03  -5.1695613e-02   6.7674240e-02   1.7102360e-03   6.2355202e-02  -6.7469480e-02  -2.2268065e-02  -5.9958065e-02  -3.5382370e-02  -6.2282880e-02  -4.4894811e-02  -6.3737013e-02   4.6575566e-02   1.7747298e-02  -3.5466907e-02   1.4898133e-02   1.9556363e-02   4.7398629e-02  -7.0441803e-03   7.5924073e-02   1.6936433e-02  -4.8996869e-03   5.8033340e-02  -9.6540994e-03   7.6410201e-02  -3.1411731e-02  -3.6277332e-02   3.5989174e-02  -8.9645032e-02  -1.2476625e-02  -2.9630704e-02  -3.7055426e-02  -5.5841244e-02  -9.2069964e-02  -1.1943685e-01   4.2362441e-02  -6.0512034e-02  -6.1009605e-02  -8.1012429e-03   3.3098133e-03  -6.3381630e-02   9.5768268e-02  -2.4067661e-02   2.1348830e-03   3.1641483e-02   3.4582655e-02  -6.4530708e-03  -5.3480186e-02   2.8647701e-02   2.3816559e-02   2.5690566e-03  -1.6010241e-02  -2.3039137e-02   9.5653753e-03   6.2146214e-02   3.1969294e-02  -9.2097777e-02   4.6180701e-02   1.9936819e-02   2.4630337e-02
  -9.3248524e-03   1.4629437e-02   6.7868788e-02   4.8556704e-03   0.0000000e+00   1.0760834e-01   7.1023293e-02   1.5592406e-02   1.2096418e-01   2.9151735e-02   1.4971049e-02   3.4475256e-02  -5.5783678e-02   4.1442420e-02   1.0410109e-01  -5.6525939e-02   4.2351139e-02   8.2598591e-02  -2.7405828e-02   3.6841739e-02  -2.1438390e-02   9.6552007e-03   4.4186267e-02  -3.9178785e-02  -1.2435005e-01   1.2119748e-01   3.5728071e-03  -7.0877100e-03   6.8349624e-02   3.8702232e-04   7.5081482e-02   6.3703448e-02  -1.1675937e-02  -1.1626982e-01   3.7726570e-02  -1.3773071e-04  -6.5352703e-02  -2.3659177e-02   8.6461096e-02  -5.2803664e-02   1.8425102e-01  -4.7662784e-02   5.9053268e-02  -1.1470571e-02  -7.4142249e-02  -3.2560605e-02  -3.7785421e-03  -9.7924208e-02  -1.7177858e-02  -3.8415998e-02   7.5824999e-02   1.3369407e-02   4.0432046e-02   7.7646502e-02  -6.3619548e-02   2.2410513e-02  -2.2079397e-02   1.7046262e-02  -1.6458444e-02  -2.1715377e-02  -4.3735145e-02  -3.7451532e-02  -4.4875043e-02  -1.4850905e-02   3.2214834e-02   1.8957542e-03   4.3820077e-02   3.1256510e-02   4.0143402e-02  -2.2450160e-02   7.0973142e-03  -5.4161953e-04   4.8470836e-04   3.8729148e-02  -8.9975543e-02  -6.3494451e-02  -6.5260146e-02   3.7027801e-02   9.1248264e-02   4.0178597e-03  -4.2241832e-02  -3.4304998e-02   6.8681820e-03  -4.9576552e-02  -3.1890474e-02  -4.5246644e-02  -6.6818474e-03   2.4699144e-03  -5.5402450e-02  -3.5295483e-02
  -6.4124556e-03   4.1025816e-02   1.0576585e-01   8.7219549e-02   1.0760834e-01   0.0000000e+00   2.7516109e-02   9.4889868e-02   7.8618597e-02   1.1105494e-01   5.5280537e-02   3.1938240e-02   7.1699625e-02  -1.8383344e-02   1.0814615e-01   8.0485508e-02   1.6160831e-02  -4.8668536e-02   2.2965191e-02   1.3298606e-02  -3.8353683e-02   5.5694657e-02  -4.4042904e-02  -2.7363734e-02   3.3845684e-03   6.4048576e-02   3.0321684e-02   7.7966314e-02  -4.7796469e-02   7.9601525e-02   7.9478155e-02  -2.0536379e-02   8.4055614e-03  -6.4488658e-02   1.9669333e-01  -1.1071683e-02   3.9622757e-02  -1.2726515e-01   6.1711521e-02   5.9535671e-02  -1.0808099e-01  -5.6033380e-02   1.3169367e-02   4.7350005e-02  -4.9063026e-02  -2.7904591e-02   5.0101212e-02  -6.1212760e-02   1.0070946e-02  -6.4111370e-02   8.0079786e-02  -8.5606709e-02  -6.1725497e-02   7.6463707e-02   7.6873323e-02  -1.5165788e-02  -1.4288229e-02  -3.8854556e-02  -2.3816068e-02  -3.3768245e-02  -3.1334499e-02   2.4265161e-02   3.2712828e-02   2.3016445e-02  -8.2342882e-02  -6.2448521e-03   1.6695200e-02   9.9587473e-02  -9.7103954e-03   6.2726372e-02  -1.0708613e-01   2.8420018e-02  -1.2214687e-02   6.9087496e-02  -7.0551258e-02  -7.1258442e-03   6.3556378e-02  -1.6346035e-02   6.6646642e-03   1.0831619e-01   7.8091909e-02  -2.5873822e-02  -4.0454767e-02  -2.2577626e-02  -3.4777886e-02  -1.1171413e-01   4.7537905e-03   3.9557135e-02  -1.8366954e-02  -8.4741573e-02
  -2.5943513e-02  -2.4840190e-02   2.0131771e-01   9.2964804e-03   7.1023293e-02   2.7516109e-02   0.0000000e+00   9.5267579e-02   7.8490463e-02   5.2178792e-02  -5.6385745e-03  -5.3609809e-02   1.4501097e-02   4.1876877e-02   2.4295588e-02  -5.5309641e-02  -4.4838688e-02  -7.1741749e-02  -5.4036732e-02  -4.4517169e-02   4.6629035e-02  -7.7771825e-02   4.8884249e-02  -9.8293358e-02  -5.5375300e-02  -5.4562264e-02  -2.1592877e-02   1.4034179e-02   5.7830578e-03   8.7449935e-02   7.0486043e-02  -1.9460265e-02   1.0797409e-02  -1.0172715e-02  -1.7833279e-02  -7.3966200e-02  -3.9352082e-02   3.6056876e-03   1.2454107e-02  -6.7749677e-02   8.7387913e-02  -7.6402736e-03  -8.4498937e-02  -8.1974846e-04   4.4028198e-02   3.6388293e-02  -3.4864468e-02  -4.2143803e-02  -8.8126873e-05   1.8875505e-03   9.3327707e-03  -3.5963095e-02   4.8080487e-02   5.2785290e-02  -6.6441911e-02  -1.6622404e-02  -7.9112766e-02  -5.1607845e-02  -5.5439845e-02  -5.0194328e-02   1.9374469e-01  -4.2595335e-02   5.1757594e-02  -1.7849920e-02   9.5928183e-02   5.1971581e-03   2.4531260e-02   2.3690342e-03  -2.8515018e-02   1.6179067e-03  -1.8789130e-03  -6.8169905e-03   1.4073465e-02  -8.4287406e-02   2.4833867e-02   1.1931955e-01  -1.9420171e-02   6.0800319e-02  -2.1458393e-02   2.7856685e-02   4.6606708e-03   3.9266618e-02   2.9725558e-02  -1.0824996e-01   9.2090648e-03   1.6308879e-02   2.7233651e-02  -2.4939067e-02  -3.7848317e-02   3.3995238e-02
  -3.4470917e-02   5.0284822e-02   5.3886844e-02   2.1977585e-01   1.5592406e-02   9.4889868e-02   9.5267579e-02   0.0000000e+00  -5.9926349e-02   1.0398782e-01  -6.5678898e-03   9.7433534e-02  -1.1613346e-03   1.1662544e-01  -3.1187578e-02  -3.7777926e-02   7.0871876e-02  -4.0131235e-02  -6.0157441e-02   1.8340788e-02   4.7354156e-03   1.7155445e-02  -5.4381138e-02  -3.4770094e-02   3.7111270e-03   3.6968587e-02   3.7343435e-02  -3.0354207e-02   2.2073802e-02   5.8083397e-02  -5.9282503e-02  -7.5145801e-02   1.2140660e-02   1.0889703e-02  -5.5853447e-02  -1.1200860e-01  -1.0539503e-01   1.1726069e-02   2.9964362e-02  -4.5926457e-02  -3.1184526e-02  -4.6435348e-02   2.6414425e-02   1.4091552e-02  -1.2488780e-02  -2.1233977e-02  -2.0558162e-02  -1.8118546e-02   8.5293731e-03   9.4524113e-02   2.7091567e-02   2.4190810e-02   4.0211063e-02  -5.5561390e-02   8.0948005e-02  -1.7681787e-02  -5.4417556e-02   1.8086722e-02  -7.7498782e-02   2.6532259e-02  -1.9865004e-02  -3.2151922e-02   1.3674488e-01  -6.3493547e-02  -3.5167992e-02   1.3448303e-01  -5.0162676e-02  -2.3994456e-02  -3.8632966e-02  -1.5097268e-02  -3.8163816e-02   9.4317633e-02   3.5804240e-03  -7.5832102e-02  -8.9282830e-02   1.6787560e-01  -7.5871764e-02  -2.0146023e-02  -5.2482382e-02  -4.6490507e-02   2.1208091e-02  -1.3929087e-02  -3.2495658e-03  -1.2474456e-02   2.3935226e-02   3.6411055e-02  -8.6932905e-02  -7.9159876e-02   5.3718430e-02  -1.8319221e-02
   5.1023118e-02  -2.3654620e-02  -4.7489153e-02  -1.2183336e-01   1.2096418e-01   7.8618597e-02   7.8490463e-02  -5.9926349e-02   0.0000000e+00   3.0340961e-01   1.2343652e-02   5.2612198e-02  -1.4278981e-04  -8.3359376e-02   2.4865749e-01   1.6407604e-02  -7.8960132e-03   4.9933207e-02   2.3172100e-02  -4.0092373e-04  -7.1886438e-02  -1.5680467e-02   1.4863534e-02   3.9447827e-02  -6.9377807e-02   7.2282758e-02   2.5939246e-04   1.0831017e-01  -1.8989634e-02  -8.2809217e-02  -9.4175240e-02   1.0234380e-02   6.2855110e-02  -2.2709872e-03  -1.6771253e-01   5.3032230e-02   2.4367748e-02   4.2577845e-02  -7.6647527e-03  -1.3243471e-01  -2.0402249e-01   3.7830820e-02   1.0788173e-01   3.7994757e-03  -4.5860717e-03   1.4270457e-01  -4.9990603e-02  -4.1161878e-02  -1.7329588e-02   1.1800149e-01   8.3801361e-02   3.0829875e-02  -9.3430920e-02  -4.5821366e-02  -1.5624363e-01  -2.0541940e-02  -9.0600492e-02  -1.3881914e-02  -3.0895032e-02   2.9002884e-02  -1.3976108e-02  -2.6646629e-02   1.3594290e-01   1.7602034e-02   4.7327451e-02  -5.0904165e-02   6.1360500e-02  -1.3838130e-02   4.0294555e-02   5.5742209e-03   2.7877365e-02  -5.9002861e-02   8.6267643e-03  -1.0414381e-01   6.2188559e-03  -4.9997031e-02  -1.5272449e-01  -6.9215110e-02  -2.0583087e-02  -1.0786529e-01   1.1179335e-02   8.4920738e-02   2.3400288e-02  -6.8250632e-03  -1.5580980e-02  -2.0729479e-02  -1.4145506e-01   2.5194493e-02  -6.7023432e-02   7.2963772e-02
   4.2081685e-03   1.7494511e-02  -6.2572811e-02   1.8582619e-02   2.9151735e-02   1.1105494e-01   5.2178792e-02   1.0398782e-01   3.0340961e-01   0.0000000e+00  -1.7435874e-01   2.5796349e-02   3.2580138e-03   7.4136161e-02  -1.3991966e-01   1.0596710e-01   1.0167292e-01  -3.9970696e-02   1.0076014e-02  -1.7870464e-02   6.9861291e-03   1.9780994e-02  -6.8819482e-02  -9.6699658e-02   7.1946631e-03  -5.7943763e-02   4.9292961e-02   9.1181084e-02  -3.9252782e-02  -1.6249172e-02  -6.2425511e-02   1.7642648e-02   1.0884918e-02   3.9406244e-02   1.0604432e-01   3.0639973e-02  -4.9668682e-02   7.2570412e-02  -3.4042426e-02   8.4421501e-03   1.3631270e-02  -5.1943295e-02   1.2579595e-02  -1.1042652e-02   8.4236019e-02   2.1493668e-02  -8.7582092e-02  -6.3501102e-03   4.9033888e-03  -6.5724334e-02   7.9277395e-02   4.4423704e-02   9.9661126e-02  -8.5950198e-02   4.1266778e-02  -1.0062189e-02  -2.6629542e-02   5.6189118e-03   3.6514388e-02  -7.0139798e-03   1.4698335e-03   6.5226520e-02   1.8010574e-02  -9.1667426e-02  -7.0049493e-02   1.7259689e-01   3.7152457e-02  -1.3189791e-02   8.4749734e-02   8.5825911e-02   3.7539390e-02   4.7995522e-02  -4.0401100e-02   3.0039291e-02  -1.4819153e-02   1.2633033e-02  -4.1938178e-03  -2.0425190e-02   5.9634959e-02   1.5012129e-03   4.1398949e-02  -5.7519720e-02  -4.6526631e-02  -4.9562522e-02   2.1090006e-02  -1.0594172e-01  -2.9187404e-02   3.3139392e-02   2.6091932e-02  -7.3558062e-02
   1.4784732e-02  -4.1636603e-02   2.8855746e-02   1.8607089e-02   1.4971049e-02   5.5280537e-02  -5.6385745e-03  -6.5678898e-03   1.2343652e-02  -1.7435874e-01   0.0000000e+00   1.1906086e-01   1.0959799e-01   4.8014669e-02  -5.8208527e-02   7.0690517e-02   1.3751537e-01   2.7210644e-02   5.8127211e-02   1.5098515e-02  -3.2936026e-02  -1.0541267e-02   3.3607478e-02  -9.1706437e-02   6.1833408e-02  -8.1074636e-02  -3.2587308e-02   2.2206756e-02   2.7947192e-03   3.2924408e-02   1.7944417e-02  -1.9040571e-01   9.2399734e-02   4.8692429e-02   8.5143329e-04   6.1645174e-02   3.1489889e-02   3.1027470e-03   3.9858269e-02  -1.5949090e-01   2.0670224e-02   2.1342198e-02   6.4336337e-02  -2.3436913e-02   4.6319358e-02   3.2561291e-02   5.4521111e-02  -2.9172369e-02  -9.4324506e-03   7.0344684e-02   1.2968294e-02   7.8482952e-02   6.2186952e-04  -6.1194485e-02   3.4614457e-02  -5.1647643e-02   1.2464917e-01  -2.6275640e-02  -1.2432901e-02  -1.4717333e-02   9.3378470e-02   5.3173414e-02   6.3785146e-02   1.0073239e-01  -2.7716172e-02  -5.4560883e-02  -9.2904668e-03  -1.2356832e-01  -2.1913373e-02  -8.7972487e-02  -1.5691399e-01   1.0339308e-02   1.0618783e-01   1.1701050e-02   5.4420287e-03   4.8849353e-02  -4.6451505e-02  -1.7769533e-02  -6.2287738e-03   1.2758164e-01  -1.7298269e-02  -2.3476428e-02   4.3790629e-03  -8.4182119e-03  -1.5976287e-02   2.6446330e-03   8.0179193e-03  -3.7682209e-02  -2.5071023e-03   5.2291250e-02
  -6.2212022e-03   9.8006418e-02   5.2754892e-02   4.1647027e-02   3.4475256e-02   3.1938240e-02  -5.3609809e-02   9.7433534e-02   5.2612198e-02   2.5796349e-02   1.1906086e-01   0.0000000e+00   8.3251751e-02   2.4794597e-01   5.2219552e-02   4.9903285e-02  -1.9340731e-03   1.7947451e-01  -1.2688124e-02   8.6941362e-02   2.5717230e-02   2.5018107e-02  -5.2900959e-02  -1.4969784e-02  -7.7121095e-02  -1.2995952e-01   4.3451406e-02  -4.3755662e-03  -8.6638868e-04  -1.6964223e-02  -3.5994494e-02  -6.7641186e-02  -1.1874339e-01  -6.1598173e-02   4.2864005e-02  -3.8743610e-04   3.5858157e-02   1.1119909e-01   6.1812164e-02   6.1266918e-02  -1.3716567e-02  -3.7241144e-02  -4.3198667e-02  -1.2352445e-02  -1.1396159e-01  -1.7521071e-02  -2.7179328e-03  -2.0914339e-02  -4.8278908e-02   5.1029058e-02  -3.7966668e-02  -8.2688261e-03  -3.3408801e-02  -1.2533359e-02  -3.9684573e-02   2.4152702e-02  -2.6829619e-02  -3.0265222e-02  -6.3220052e-02   7.5540082e-02   4.7652362e-02   3.7134160e-02   1.5337425e-02   1.4243414e-01  -1.0735172e-01   9.9122461e-02  -9.9681595e-02  -9.8452191e-02  -2.2934153e-02   8.3036546e-03  -7.4499646e-03   2.0396946e-02  -4.8210529e-02   4.5668002e-02  -3.2787357e-03   4.0785739e-02   9.0588297e-03   3.7166085e-03   5.8665366e-02  -2.3274493e-01   5.1014382e-02  -3.4243964e-02   8.8669889e-03   8.6409783e-02   3.6182846e-02   1.3165803e-02   1.5734565e-02  -2.5815478e-02  -1.1462612e-02   8.0129202e-02
   1.1599226e-02  -9.6729189e-03   1.1029424e-02  -2.4360201e-02  -5.5783678e-02   7.1699625e-02   1.4501097e-02  -1.1613346e-03  -1.4278981e-04   3.2580138e-03   1.0959799e-01   8.3251751e-02   0.0000000e+00   2.9220967e-01   3.9073251e-02   5.1038607e-02  -9.7164739e-02  -8.7836107e-03   4.2008692e-02   2.9122934e-02   3.1587829e-02   2.1208246e-02   4.4835578e-03  -5.7900033e-02   7.3734488e-02  -4.6051141e-02  -1.2185138e-02   5.9633726e-02  -5.4078601e-02  -2.8455881e-02  -2.9030887e-02  -2.0738178e-02   4.3733877e-02   1.6677087e-02  -5.2426984e-02  -1.1652266e-01   3.8904180e-02  -1.9204119e-02   4.4308080e-02  -9.5289195e-03   1.1805564e-01  -1.8608324e-02  -1.1735002e-02  -9.6909238e-03  -3.3119105e-05   5.3627750e-02   4.2885911e-02  -2.5785342e-02   2.4444744e-02   1.4451145e-02  -3.6709590e-02   3.5136593e-02  -1.0162115e-01   1.8435955e-03   1.5843382e-02  -6.0473342e-02  -4.9413197e-02  -5.9101820e-02   6.4965647e-03  -8.4608265e-02   5.1310714e-02  -9.2925164e-03  -9.9147619e-02   8.8132958e-03   3.4059485e-02  -4.4971670e-02   1.5683306e-02  -3.7138357e-02   5.9232623e-02   2.0682340e-02  -8.1679949e-02   5.1760676e-03  -8.6921351e-02   5.5473575e-02  -6.6887346e-03  -9.6547843e-03  -1.5962198e-02  -7.7734810e-02  -8.3480572e-02   1.0337716e-01   2.8344672e-02  -5.8950444e-04  -1.3818567e-02  -6.7594652e-03  -1.5672268e-02   3.2372447e-02   1.1638859e-01   3.1922522e-02  -7.4601311e-02   3.6760728e-02
  -2.4849158e-02   1.1559786e-02  -1.6492351e-01  -6.7959611e-02   4.1442420e-02  -1.8383344e-02   4.1876877e-02   1.1662544e-01  -8.3359376e-02   7.4136161e-02   4.8014669e-02   2.4794597e-01   2.9220967e-01   0.0000000e+00  -9.9968140e-02   5.7295411e-02  -3.6331980e-02  -2.2263926e-03  -8.3701542e-02  -2.6536281e-02   2.5135891e-02  -1.8210594e-02  -7.8507999e-02  -8.5543517e-02  -7.0648074e-02   7.6520125e-02   1.3101574e-02  -3.3070262e-02   4.4503045e-02   1.0466402e-01  -3.1817977e-02  -6.9806953e-02  -3.9247856e-02   1.0355112e-01  -4.9934264e-02   2.4547409e-02  -2.3017429e-02   4.5754635e-03   5.3783498e-02   1.3627750e-01  -1.1141658e-01   8.4502216e-02  -5.4359142e-03  -4.8301494e-02  -5.5166606e-04  -8.3580002e-03   3.5877959e-02  -3.6380606e-02   1.1166948e-03   1.1461911e-01  -5.8826013e-02   2.7340452e-02  -6.0877613e-02  -1.2916502e-01   1.5610918e-02   3.7666675e-02   3.2715430e-03  -6.4235586e-02  -4.2170534e-02   8.1865413e-02  -3.9598863e-02  -1.5106160e-02  -8.0168765e-02   5.4651073e-02   4.5018086e-02   4.8189139e-02  -2.7289421e-02   7.1336418e-02   7.0330007e-02   3.0765114e-02   4.1430534e-02  -2.1591860e-02  -4.2275499e-02  -7.0892211e-02   1.3239057e-02   1.9950121e-02  -4.5069516e-02   7.4866189e-03   1.0513885e-01  -4.9715653e-02   1.8880119e-02  -6.3661959e-02  -5.4434530e-03   8.1107390e-02  -2.6739456e-02  -2.6729643e-02  -4.9860051e-02   6.5766404e-03   1.0528040e-03   4.2060559e-02
   3.5375072e-02  -2.4969003e-02   1.7689091e-01  -4.0925454e-03   1.0410109e-01   1.0814615e-01   2.4295588e-02  -3.1187578e-02   2.4865749e-01  -1.3991966e-01  -5.8208527e-02   5.2219552e-02   3.9073251e-02  -9.9968140e-02   0.0000000e+00   1.1318834e-01  -3.5393225e-02   8.8206329e-02   3.6703121e-02   8.2291144e-02   4.1963726e-02   3.8359852e-02   1.4651243e-01   5.5460338e-02  -1.3982457e-01   3.4332854e-02   4.3637324e-02  -3.6759526e-02   6.4320160e-02   2.5620796e-02  -1.1942747e-02   8.6099249e-03  -3.0764602e-02   5.0974352e-02  -2.3119955e-02  -8.8044617e-02   2.0257544e-02  -4.9343759e-02   1.8685114e-02  -5.6823185e-02   9.2837887e-02  -3.9794698e-02   3.3352417e-02   3.0875204e-02   4.3886996e-02   9.0745365e-03   7.9445772e-02  -8.5114775e-03  -1.0042129e-02  -1.9722044e-02  -1.7192668e-02   5.7884658e-02  -8.2229726e-02   4.7429202e-02  -1.5906163e-01   2.5362367e-02  -1.9364848e-02  -4.5564224e-02  -2.0435269e-02  -4.0715574e-03  -1.2327073e-01   4.9304142e-02   3.5725706e-02  -1.8177228e-03  -2.7816125e-03  -2.6917425e-02   2.1492278e-02   5.3924137e-02   1.4016794e-02  -8.7123429e-02  -1.6829723e-02  -6.0016934e-02  -2.5365671e-02  -7.6813287e-02   2.8514578e-02   1.7066223e-02  -1.9910292e-02   1.3319087e-02  -7.5260752e-02   4.7493429e-02   4.5988968e-03  -1.2136575e-01   6.1952032e-02   1.9269765e-01   1.1000270e-01   7.4632991e-02   6.9444196e-02   3.5582703e-02  -4.5430178e-02  -3.3256054e-02
  -9.9771568e-03   2.4988339e-04  -4.5025453e-02  -2.6685311e-02  -5.6525939e-02   8.0485508e-02  -5.5309641e-02  -3.7777926e-02   1.6407604e-02   1.0596710e-01   7.0690517e-02   4.9903285e-02   5.1038607e-02   5.7295411e-02   1.1318834e-01   0.0000000e+00  -1.6863296e-01  -2.8606499e-02  -6.7290547e-03  -2.7244499e-02  -5.5266301e-03   4.1705763e-02   6.3854423e-02   6.4844941e-02  -9.4315138e-03  -1.4101603e-01  -5.1736653e-03   4.7340157e-02  -9.1545418e-03   1.0137673e-01  -3.5695345e-02  -5.3521039e-03   1.9909384e-02  -3.3928961e-02  -1.3955578e-02   6.4299049e-02  -5.9996904e-02   1.0629601e-02  -4.2483597e-02  -5.8170945e-03  -7.7330187e-03   3.4512413e-02   2.2843215e-02  -1.2245316e-02   3.0939892e-02  -4.1862900e-02   9.5172459e-03  -2.0900550e-03   2.6253428e-02  -1.2777960e-02   1.1170424e-02  -4.2105389e-02   1.7957565e-02  -5.8550084e-02  -8.4414138e-02  -6.6936364e-02  -2.8545756e-02   3.8857068e-04   6.3763838e-02   2.4001583e-02  -6.7708349e-02   3.1210321e-02   8.7291267e-04  -7.5374809e-02  -5.8506777e-02   1.1828114e-01  -5.3763505e-02  -4.0195744e-02  -3.5883125e-03  -3.4884492e-02   2.4786585e-02   9.6960248e-02   1.0874404e-01  -1.8227619e-02  -2.3853777e-02  -5.1513212e-02  -5.2130725e-02   5.3708488e-02   2.6630154e-03  -2.0115967e-02   7.6903658e-02  -4.0890064e-02  -5.3159269e-03   3.1122138e-01   1.7542771e-02   9.1065490e-02   3.3632936e-02   6.5977063e-02   2.1451573e-03  -2.9338567e-02
   9.6290611e-02   2.2803151e-02  -2.8391013e-02   5.4569010e-02   4.2351139e-02   1.6160831e-02  -4.4838688e-02   7.0871876e-02  -7.8960132e-03   1.0167292e-01   1.3751537e-01  -1.9340731e-03  -9.7164739e-02  -3.6331980e-02  -3.5393225e-02  -1.6863296e-01   0.0000000e+00   1.0617262e-01   3.7977546e-02   1.3373264e-02  -5.8605156e-02  -3.5646274e-03  -9.6997166e-03  -8.6336002e-03   1.0958869e-01  -3.8506830e-02  -4.4594322e-02  -3.5792567e-02   1.2649551e-01   9.8742402e-02  -9.9351031e-02  -2.6312316e-02  -3.5670068e-02   7.3563790e-02   5.0510796e-02   2.2632023e-02   4.5031421e-02  -8.9463134e-03  -9.5966781e-02  -9.6699777e-03   7.2638142e-02   1.2144210e-01  -1.2461047e-02   1.6672131e-02  -1.9585963e-03   3.5799422e-02   5.9705063e-02   6.7510986e-02   6.9665503e-02   8.7483910e-03   8.2022532e-03   7.8663514e-02   5.0859444e-02  -1.2419221e-01   4.7687088e-03  -6.3886180e-02   6.1667676e-02   3.3377458e-02  -4.0589413e-02   2.5446683e-04  -3.9656730e-02   7.4417425e-03   1.7322910e-01  -5.2819961e-02  -7.3487023e-02  -2.6668102e-02   2.4768371e-02  -3.2567117e-03  -4.5246018e-02   6.8059027e-03   1.5362854e-02  -9.5121796e-02  -4.6657542e-02   3.8897644e-02  -2.0401179e-02   5.3175331e-02   6.0527999e-02   8.3213677e-02   1.8204261e-01   2.5349718e-01   6.6423080e-02  -2.8789922e-02   4.4709170e-02   4.7889543e-02   5.0062797e-02  -9.6588276e-02   4.2073926e-02   6.5727212e-02  -5.5610477e-03  -4.9009869e-02
   4.6033483e-02   6.3367226e-02   5.3779471e-02  -5.9823146e-02   8.2598591e-02  -4.8668536e-02  -7.1741749e-02  -4.0131235e-02   4.9933207e-02  -3.9970696e-02   2.7210644e-02   1.7947451e-01  -8.7836107e-03  -2.2263926e-03   8.8206329e-02  -2.8606499e-02   1.0617262e-01   0.0000000e+00  -9.4905470e-03   2.9484750e-02   3.6799493e-02  -8.3171008e-02  -5.2009821e-02  -7.7470090e-03  -1.6538327e-02  -4.2569818e-02   6.4567007e-03  -3.9857598e-02   4.0994138e-02  -5.9841636e-02  -1.0545405e-01  -4.6390408e-02   3.9988989e-02   1.5795480e-02   1.5265040e-02   5.7757241e-02   3.9429764e-02   1.5863234e-01   6.3991584e-02   3.7583534e-02  -7.1081489e-02  -3.3556993e-02  -2.3143307e-02   1.9265474e-02  -3.5988712e-02  -8.7491649e-02  -3.9273727e-02   5.6572643e-04   3.5251522e-02  -3.6768491e-02   3.8232363e-02  -8.0250412e-03  -9.5900720e-03   1.0942717e-01  -1.3360628e-01   1.3580757e-02   2.3298542e-02   1.0315795e-01   2.1409222e-02   2.6498947e-02  -1.3850887e-02  -2.8616812e-02  -5.3751164e-02   4.2498024e-02  -1.0235956e-01   9.7994502e-03   1.8774250e-02  -8.9823641e-02  -6.8707941e-02  -4.5623558e-02  -7.4663091e-02  -6.3128468e-03   1.9274759e-02   7.4300166e-03  -4.8953923e-02   6.5971061e-03   9.9604451e-02   4.5998900e-02   4.9201872e-02   1.7676298e-01  -7.8306580e-02   9.2220823e-02  -1.9170951e-02   4.1590071e-03  -4.3597236e-02  -1.3788490e-03   5.2162027e-02  -6.4888239e-02  -4.0607924e-02  -3.8869279e-02
  -6.0068511e-04   5.5186670e-02  -6.3851108e-02  -1.2543528e-02  -2.7405828e-02   2.2965191e-02  -5.4036732e-02  -6.0157441e-02   2.3172100e-02   1.0076014e-02   5.8127211e-02  -1.2688124e-02   4.2008692e-02  -8.3701542e-02   3.6703121e-02  -6.7290547e-03   3.7977546e-02  -9.4905470e-03   0.0000000e+00   7.8992624e-02  -3.4514594e-02  -4.0294709e-02  -7.9293025e-02  -6.7193630e-02   1.1897769e-03   1.2931845e-02  -1.6863071e-02   5.2711837e-03   5.0977104e-02  -5.2037942e-02   3.3489150e-02   7.6061769e-02   2.4642396e-01   3.1112884e-02  -9.1455336e-03   3.8373913e-02  -7.6626640e-02   4.7860056e-04  -1.0079079e-02   4.2224964e-02  -1.4407105e-02  -6.3194636e-02   3.4491199e-02   6.6771963e-03   2.7872896e-02   2.9585653e-02  -2.4137102e-02   1.8712459e-03  -4.1124001e-02  -8.4634456e-02  -5.9365366e-02  -1.7005918e-02  -7.9264336e-02  -5.6966027e-02   4.8969553e-02   2.7480361e-02   5.5735238e-03  -1.0333682e-02  -1.8694788e-02   1.5164452e-02  -1.0642371e-01  -5.0203241e-02   1.1508776e-01  -2.9212021e-02  -8.4080734e-02  -4.4695672e-02  -4.7568431e-02  -1.0073608e-01  -2.8258505e-02  -8.6940744e-02  -3.5233668e-02  -2.2106426e-04   7.5287906e-02  -3.3047127e-02   5.6875387e-02   8.0290769e-02  -4.7263007e-02  -6.8444172e-02  -3.3786371e-02   7.4055972e-02   3.5735635e-02  -2.3790560e-02   1.6737249e-02  -2.2766673e-02  -3.0723687e-02   1.8782459e-02   5.9471211e-02   6.9447998e-02  -2.8639335e-02  -4.0544204e-02
   1.5520862e-01   5.8247141e-02  -1.2561633e-02   7.5956828e-02   3.6841739e-02   1.3298606e-02  -4.4517169e-02   1.8340788e-02  -4.0092373e-04  -1.7870464e-02   1.5098515e-02   8.6941362e-02   2.9122934e-02  -2.6536281e-02   8.2291144e-02  -2.7244499e-02   1.3373264e-02   2.9484750e-02   7.8992624e-02   0.0000000e+00  -2.3201385e-02  -6.2815744e-02   4.3848477e-02  -2.4517449e-03  -8.6887195e-02   1.5981646e-02   6.1405551e-02   2.1551236e-02  -5.1025793e-02   1.7872174e-02   1.5452981e-01  -4.9952277e-02  -8.1168535e-02   1.6640742e-01   6.2086040e-02  -8.2551793e-02   4.6197687e-02  -6.3091130e-03  -5.7038598e-02  -1.2097650e-01  -2.8864761e-02  -3.3408665e-02  -1.6721074e-02  -1.1448813e-03  -3.5890915e-02   1.8503625e-02  -4.2168414e-02   2.7525220e-03   8.8390475e-03   2.2928110e-02   2.4576957e-02  -2.9306439e-02  -3.3807880e-03   3.1489617e-02   1.5172164e-02  -2.1345771e-02   2.4902307e-02   2.2595495e-02  -4.5994304e-02  -1.5033566e-03  -1.1627202e-01  -2.6028027e-02  -1.0508969e-01   1.0584140e-02  -6.9857561e-02   1.3047953e-02  -4.5193258e-02   8.2112173e-02   1.9885275e-03   6.2800709e-02   1.0725113e-01   9.8875177e-02   9.9422552e-02   1.1013873e-01   2.2567691e-02  -5.7567634e-02  -1.4937367e-01  -1.0584273e-01  -6.0615910e-02  -1.1181609e-01   5.0607183e-02  -3.8243396e-02   4.8227103e-03  -1.9884313e-02  -1.9999253e-03   2.3457954e-02   1.3596513e-02   3.3578185e-02  -5.3139633e-03  -1.3535584e-02
  -4.4613452e-02   2.4940714e-02  -4.8404736e-03  -3.6646904e-02  -2.1438390e-02  -3.8353683e-02   4.6629035e-02   4.7354156e-03  -7.1886438e-02   6.9861291e-03  -3.2936026e-02   2.5717230e-02   3.1587829e-02   2.5135891e-02   4.1963726e-02  -5.5266301e-03  -5.8605156e-02   3.6799493e-02  -3.4514594e-02  -2.3201385e-02   0.0000000e+00   3.7071178e-02   9.7256983e-03   2.1754435e-02   7.6995204e-02   1.0973975e-01  -3.1576558e-02   2.9190824e-02   3.0870435e-02   4.2872897e-02   2.1678763e-03   1.3898485e-02  -8.0145408e-02   1.9063114e-03  -3.1993426e-02   2.6047478e-02  -1.6200971e-02   4.6892624e-02  -1.6583523e-02  -3.6412629e-02  -1.2891833e-01  -6.1350236e-02   3.1383251e-02   9.4694874e-02  -8.3580670e-02   7.9238620e-03   7.1785967e-02   5.0169521e-02   6.6021445e-03  -1.0321195e-02   1.9072810e-02   6.5580874e-02   5.2997752e-02   7.5284063e-02  -1.7532592e-02   1.7376799e-02  -3.3148981e-02  -1.4483749e-02  -2.3216166e-03   3.4505809e-02  -2.6468042e-02  -9.0624523e-03   2.4452808e-02  -5.1834147e-02  -8.8266470e-02  -1.2770547e-02   1.6236841e-01  -2.4923786e-03   2.1423954e-02   1.9925374e-02   9.3202090e-02   1.2246489e-01   7.8589605e-02  -3.1707688e-02   6.3345847e-02  -1.2195868e-01   3.1616700e-02   1.5553365e-01   3.2648965e-02   7.1263029e-02   8.0810630e-02   3.2564784e-02   2.3836885e-02  -2.2942330e-02  -2.6197840e-02   7.0689207e-02  -4.6774364e-02  -5.8224837e-02  -4.6977043e-02   1.2214316e-02
  -5.0100636e-02  -1.8928642e-02   1.1732180e-02  -1.1179289e-02   9.6552007e-03   5.5694657e-02  -7.7771825e-02   1.7155445e-02  -1.5680467e-02   1.9780994e-02  -1.0541267e-02   2.5018107e-02   2.1208246e-02  -1.8210594e-02   3.8359852e-02   4.1705763e-02  -3.5646274e-03  -8.3171008e-02  -4.0294709e-02  -6.2815744e-02   3.7071178e-02   0.0000000e+00   1.3743755e-02  -1.4220911e-02  -6.4314714e-02  -8.9241298e-02   4.1315797e-03   3.4147068e-02   1.1227736e-01   1.4570749e-02  -8.3329713e-02   6.1250183e-03  -1.6854219e-02  -2.8589084e-02  -1.1380686e-01   7.2140278e-02   2.3182960e-04  -7.5593645e-02   2.0889518e-02   3.0765072e-02  -1.4589729e-01  -2.6276427e-02  -6.9233818e-03   1.6863928e-02   4.1093853e-02   3.1702749e-02   5.4836244e-04  -5.4635101e-02   1.8751015e-02   6.3000572e-02  -3.0171553e-02  -3.4311855e-02   1.7645658e-01   4.0457068e-02   3.4410145e-02  -6.4021719e-02   1.9094346e-02  -3.5702312e-04  -5.4651109e-02   4.9741785e-03  -8.2971888e-02   2.8923154e-02  -1.0658266e-01  -3.7704999e-04   1.6829901e-01  -2.4972502e-02  -1.1833080e-02   6.1738897e-02  -2.6431143e-03  -7.6628176e-02  -1.1566692e-02   1.3018105e-01  -1.8115494e-02   9.8579132e-03  -3.2513342e-02   3.3275918e-02   3.7722961e-02  -2.5899418e-02   5.5731344e-02   5.4029295e-02  -6.2515102e-02   2.0673199e-02  -4.5876742e-02   3.6967090e-02  -1.9992149e-02  -6.2519902e-02  -8.0824936e-02   2.0341711e-02   3.1106596e-03  -4.9600526e-02
  -2.7856310e-02  -2.7388761e-02   9.4139695e-02   4.3811823e-02   4.4186267e-02  -4.4042904e-02   4.8884249e-02  -5.4381138e-02   1.4863534e-02  -6.8819482e-02   3.3607478e-02  -5.2900959e-02   4.4835578e-03  -7.8507999e-02   1.4651243e-01   6.3854423e-02  -9.6997166e-03  -5.2009821e-02  -7.9293025e-02   4.3848477e-02   9.7256983e-03   1.3743755e-02   0.0000000e+00   2.0779863e-01  -1.4152033e-02  -6.9771258e-02   1.1919806e-02   8.6128274e-03  -3.3358575e-02  -6.6570840e-02   2.3072350e-01  -9.1764483e-02  -3.0925608e-03  -3.7255343e-02   1.3248537e-01   5.3817037e-02   4.2566814e-02  -1.8514853e-02   1.4787183e-03  -4.9686031e-02  -6.1333671e-02  -4.9153692e-03  -1.0048962e-01  -1.2578016e-02  -3.1920391e-02  -7.0859355e-02  -4.2507125e-02   2.4136774e-03   3.8669571e-02   1.0466202e-02  -2.7858937e-02  -8.1314185e-02   6.8820806e-02   2.8096707e-03  -3.9498910e-02  -2.6360981e-02  -9.5367665e-02   2.3529454e-03  -1.2415863e-01  -5.4543638e-02   2.9612389e-02   3.0155634e-03   1.2808084e-02  -1.8408865e-04   5.7333189e-05  -5.5115488e-04  -9.2698999e-02  -3.4822655e-02   1.6290249e-02  -3.3356941e-02   1.2271402e-01  -6.3886572e-02   3.8713284e-02  -1.3651192e-01   3.3222917e-02  -8.0430960e-02   6.0992878e-02  -4.0087304e-02   6.0006206e-02   1.1077018e-02  -1.2089898e-02  -1.0472423e-01  -1.1844970e-02  -2.0978631e-02   1.0989374e-01   6.4857809e-03  -2.9857129e-03   1.0634271e-02   1.2524551e-02   1.4737007e-02
   5.3445492e-02   2.4103890e-02  -1.8965337e-02   9.2005452e-04  -3.9178785e-02  -2.7363734e-02  -9.8293358e-02  -3.4770094e-02   3.9447827e-02  -9.6699658e-02  -9.1706437e-02  -1.4969784e-02  -5.7900033e-02  -8.5543517e-02   5.5460338e-02   6.4844941e-02  -8.6336002e-03  -7.7470090e-03  -6.7193630e-02  -2.4517449e-03   2.1754435e-02  -1.4220911e-02   2.0779863e-01   0.0000000e+00   5.9140038e-02   8.6544230e-02   9.7339212e-03  -5.0795807e-02  -3.9363843e-02  -5.7321149e-02  -4.8867154e-02   8.9010057e-02  -1.0246134e-01  -1.7436012e-01  -3.6599502e-02   1.7190170e-01   1.8365954e-02   2.2095848e-02  -5.2661244e-03  -1.6418140e-02   1.2482065e-03  -1.1394495e-02   9.7248256e-02  -5.4862609e-02  -5.3802973e-02  -4.0412494e-02   4.6000275e-02  -1.9778954e-02   1.0845595e-02   4.6015401e-02   4.8617876e-02   2.9915456e-02   5.9997733e-02  -5.5549371e-02   7.1636294e-04  -1.7129459e-01  -2.0741574e-02  -7.0855145e-02  -3.7202596e-02  -1.0228404e-01  -1.3604636e-01  -4.0189183e-02  -2.4423761e-02   4.6720810e-02  -4.1746558e-02   2.5055982e-02  -3.9594573e-02  -4.1927299e-02   2.5180591e-02   4.6072680e-02  -8.7300819e-02  -4.7380465e-02   2.9586079e-02   3.2416348e-03  -5.5259169e-03   8.3381034e-02   2.4183977e-03   5.8063502e-02   8.9717335e-02  -5.2682544e-03  -7.6534679e-02  -9.9450033e-02  -1.0662855e-01   1.4322600e-01   2.1345007e-02   8.6459630e-02  -2.5110046e-02  -3.6318947e-02   1.7991927e-02   4.3797114e-02
   3.3265050e-02   8.2287342e-02   4.3126085e-02   1.3813902e-01  -1.2435005e-01   3.3845684e-03  -5.5375300e-02   3.7111270e-03  -6.9377807e-02   7.1946631e-03   6.1833408e-02  -7.7121095e-02   7.3734488e-02  -7.0648074e-02  -1.3982457e-01  -9.4315138e-03   1.0958869e-01  -1.6538327e-02   1.1897769e-03  -8.6887195e-02   7.6995204e-02  -6.4314714e-02  -1.4152033e-02   5.9140038e-02   0.0000000e+00   1.4221689e-01   1.1489797e-01   6.6593452e-02  -4.1740259e-02   2.5196440e-02  -1.4041264e-02  -2.2016473e-02  -3.4722900e-02  -1.0141670e-01  -3.2161397e-03   1.6590321e-01   1.2066763e-01  -3.7645377e-02   8.5055493e-02   5.8246436e-02   1.8830012e-01  -1.6820441e-01  -4.1666413e-02  -3.8545970e-02   9.6861523e-03   1.0885127e-01   2.4995054e-03  -1.4519215e-02  -7.7394787e-03   3.0589449e-02  -1.3077243e-01  -1.2777173e-01   5.7311225e-02   7.8652489e-02  -7.4517217e-02  -1.2331609e-01   1.7503160e-02   2.5508000e-02  -8.6761418e-02   6.1371584e-03  -2.8759807e-02  -1.7365830e-02   9.5223028e-02  -1.3335901e-01   9.3331851e-02  -1.0645451e-01   1.1513492e-01  -1.1358858e-01   1.1255324e-01   8.9159942e-02   1.8600876e-01   9.1288649e-02   2.7589519e-02  -7.8119749e-02   8.3910490e-04  -4.7264064e-02  -1.7933056e-01   9.3702504e-02  -6.5151569e-02  -4.9621017e-02  -6.6945218e-03  -2.1737374e-02   3.8840457e-02   6.4588475e-02  -2.6957891e-02  -1.4427812e-01   1.9900284e-01   3.7468839e-02   4.7942361e-02   5.3267459e-02
  -2.9414823e-04   6.9550973e-03   2.1662821e-02   7.3543505e-02   1.2119748e-01   6.4048576e-02  -5.4562264e-02   3.6968587e-02   7.2282758e-02  -5.7943763e-02  -8.1074636e-02  -1.2995952e-01  -4.6051141e-02   7.6520125e-02   3.4332854e-02  -1.4101603e-01  -3.8506830e-02  -4.2569818e-02   1.2931845e-02   1.5981646e-02   1.0973975e-01  -8.9241298e-02  -6.9771258e-02   8.6544230e-02   1.4221689e-01   0.0000000e+00   8.9174610e-02   1.6152343e-01  -6.0836092e-03  -8.4782663e-02   2.4578075e-02   9.8015474e-02  -2.2342405e-02   6.7477120e-02   6.1135354e-02   4.2150018e-02  -1.2104462e-02   1.9269084e-02   1.3739763e-01   5.1144177e-02  -2.0667783e-01   3.6749481e-01   5.1888938e-02   1.9020188e-02   5.8295057e-02  -7.7474333e-02  -6.7097940e-02   3.1382847e-02  -5.5031579e-02  -1.1767855e-01   7.4959607e-02   4.7514814e-02  -4.7098965e-03   6.0152327e-02  -1.5246267e-03  -5.0021230e-02   1.4376566e-02   4.9473402e-02   3.9755261e-02   3.5120563e-02   1.2530949e-01   7.7081846e-02  -1.1295962e-01  -4.2734826e-02   5.2877890e-02  -7.3117384e-02   3.2873126e-02  -5.5296367e-02  -5.7488709e-02  -2.5908724e-02  -5.2353335e-02   1.0783860e-01  -4.3555210e-02  -1.2128988e-02  -6.8649268e-02   9.3553794e-02  -3.9865592e-02  -1.5362608e-01   2.1309727e-01  -3.0819883e-02  -2.4479790e-02  -9.4975736e-02   3.6132526e-02   1.2642736e-01  -3.0103311e-02  -5.2302733e-02  -6.5041030e-02   1.1666499e-01   5.8168748e-02   5.4237900e-04
  -1.0784586e-02  -1.1838358e-02  -2.9183345e-02   4.6521684e-02   3.5728071e-03   3.0321684e-02  -2.1592877e-02   3.7343435e-02   2.5939246e-04   4.9292961e-02  -3.2587308e-02   4.3451406e-02  -1.2185138e-02   1.3101574e-02   4.3637324e-02  -5.1736653e-03  -4.4594322e-02   6.4567007e-03  -1.6863071e-02   6.1405551e-02  -3.1576558e-02   4.1315797e-03   1.1919806e-02   9.7339212e-03   1.1489797e-01   8.9174610e-02   0.0000000e+00   8.6064449e-02   3.1863381e-04  -8.1413401e-03   9.9362305e-04   1.8155956e-03  -2.8456229e-02   1.0369542e-02  -2.7900112e-02   4.5393230e-02   1.8079737e-02   1.5551066e-02   3.6874319e-02  -4.7059367e-02   7.0055222e-02  -1.3387692e-01  -1.5752246e-02   4.6944273e-02   4.3227707e-02  -6.6254925e-02  -1.2299776e-01   1.0541877e-01  -2.2589750e-02   8.5934585e-03  -1.0245250e-02   4.4624926e-02  -3.6967808e-02   1.3133884e-02  -2.9629474e-02   1.6139226e-02   3.0543953e-02  -3.7588756e-02  -4.0876625e-02  -1.8363282e-02  -1.0694579e-02  -2.2551290e-02  -7.8825403e-03  -1.1193017e-02   3.5835991e-02   3.6281044e-02   4.1565313e-02  -1.6880553e-02   8.0977740e-02  -3.8416146e-02   1.4955657e-02  -4.5889741e-02   1.6610321e-02   7.4291743e-02  -7.6835883e-03  -2.3424866e-02   6.6487430e-02  -2.9350383e-02   3.5668886e-02   1.7076648e-02  -9.2960138e-03   4.6414515e-02   6.0162210e-02  -4.3528832e-02  -3.0371316e-02  -4.5778286e-02  -5.2238878e-02  -3.8980733e-02   3.2088660e-02   2.6373534e-02
  -5.6755256e-02   1.7247925e-02   4.2720502e-02  -2.6934466e-02  -7.0877100e-03   7.7966314e-02   1.4034179e-02  -3.0354207e-02   1.0831017e-01   9.1181084e-02   2.2206756e-02  -4.3755662e-03   5.9633726e-02  -3.3070262e-02  -3.6759526e-02   4.7340157e-02  -3.5792567e-02  -3.9857598e-02   5.2711837e-03   2.1551236e-02   2.9190824e-02   3.4147068e-02   8.6128274e-03  -5.0795807e-02   6.6593452e-02   1.6152343e-01   8.6064449e-02   0.0000000e+00   1.0298758e-02   1.4729140e-02  -1.6847075e-02   1.8787068e-02  -5.4500221e-02  -1.1830395e-02  -2.5163205e-02  -1.8570426e-03   2.5988160e-02  -2.6488572e-02   7.7489152e-03  -1.3294300e-03  -1.9595406e-02  -5.4500488e-03  -3.6790516e-02   3.0902405e-02  -3.2524079e-02  -2.0628548e-02  -9.9323672e-02   6.7632932e-02   2.2752243e-02  -3.8338847e-02   2.0613244e-02   3.4610743e-02  -1.9958231e-03   2.0454113e-02  -2.6168952e-03   5.1621006e-03   2.3866039e-03   9.7967446e-03  -3.2910874e-02   1.9930502e-02   4.5316596e-02   1.9101255e-02  -5.6852566e-02  -3.0302177e-03  -6.1547795e-02  -6.1735579e-02   3.4309957e-02  -4.4652310e-03  -3.1524973e-02   7.0252472e-03  -1.0758832e-02   1.2195979e-01   3.3996891e-02   7.4434681e-02  -6.1586843e-02   1.4651674e-02   8.9044706e-03  -7.7639434e-02   1.1602273e-02  -3.3500745e-03   2.6530360e-02  -3.1950190e-02   6.7417787e-03   9.9659334e-03  -2.0658929e-02  -1.1799105e-02   5.4806605e-02   5.9189273e-02   5.0893600e-03   3.0910189e-03
  -8.1570734e-02   4.3407922e-02   1.7199590e-02  -8.1488092e-02   6.8349624e-02  -4.7796469e-02   5.7830578e-03   2.2073802e-02  -1.8989634e-02  -3.9252782e-02   2.7947192e-03  -8.6638868e-04  -5.4078601e-02   4.4503045e-02   6.4320160e-02  -9.1545418e-03   1.2649551e-01   4.0994138e-02   5.0977104e-02  -5.1025793e-02   3.0870435e-02   1.1227736e-01  -3.3358575e-02  -3.9363843e-02  -4.1740259e-02  -6.0836092e-03   3.1863381e-04   1.0298758e-02   0.0000000e+00   8.3807102e-02   2.7439972e-02   1.5759211e-01   1.9741518e-02   6.6656270e-04  -3.5708819e-02   4.7673915e-03  -8.5508042e-02  -2.0696918e-02  -3.8286249e-02  -7.2024752e-02   1.1762235e-03   1.2958931e-01   5.4313217e-02  -2.3541711e-02   2.9768089e-02  -2.0378970e-02   1.2629373e-02   1.4511841e-02   2.8496420e-02  -5.3785017e-02  -7.2010543e-02  -7.1391366e-03   4.8809779e-03   3.7709092e-02  -8.9357990e-02   3.3702112e-02   4.7031673e-02   1.3451214e-02  -1.7442379e-02  -8.3814084e-03  -9.1745618e-02  -3.4774798e-02   2.0583654e-01   5.3573670e-02  -3.8502338e-02  -2.1995555e-02   1.3416945e-01  -7.1754167e-02   5.1339365e-02   2.3009022e-02  -1.3909137e-01  -1.9629706e-02   1.3037456e-01  -1.8332363e-02  -7.4459623e-02   8.0145596e-02   7.4995937e-02  -2.1740474e-02   1.1092145e-01   4.7403254e-02   5.9928181e-05  -4.7110877e-03   6.6376327e-02   4.9682356e-02  -1.3172946e-02  -6.1244030e-02  -2.0354177e-02  -7.2158961e-02   5.2308969e-02  -6.0144573e-02
  -7.9898588e-02  -4.0554433e-02   3.9448287e-02   4.2009533e-02   3.8702232e-04   7.9601525e-02   8.7449935e-02   5.8083397e-02  -8.2809217e-02  -1.6249172e-02   3.2924408e-02  -1.6964223e-02  -2.8455881e-02   1.0466402e-01   2.5620796e-02   1.0137673e-01   9.8742402e-02  -5.9841636e-02  -5.2037942e-02   1.7872174e-02   4.2872897e-02   1.4570749e-02  -6.6570840e-02  -5.7321149e-02   2.5196440e-02  -8.4782663e-02  -8.1413401e-03   1.4729140e-02   8.3807102e-02   0.0000000e+00   7.8326203e-02   6.0635032e-02  -1.0666824e-02  -3.3671695e-03  -1.4193679e-01   1.3752172e-03  -3.8049891e-02   1.6472233e-01   2.1485975e-02  -1.7772888e-03  -1.8160007e-02  -6.0618201e-02   5.3050831e-02   1.5782825e-02  -4.3764776e-02   5.5901780e-03   2.0942784e-02   6.1021566e-02   4.7407891e-02   1.4519943e-02   4.9041015e-02  -7.1798888e-02   5.5123155e-02  -1.6037290e-01   2.5259901e-02  -1.0518512e-01  -6.5221538e-03  -1.9417747e-02  -2.7899744e-02  -3.0315624e-02   5.4930439e-02  -9.6857693e-03   4.2087917e-02  -2.3476171e-03  -7.5000121e-02  -6.4311293e-03   3.9993341e-02   1.1274488e-02  -3.2565255e-02   2.3399207e-02   8.1833855e-03  -1.9150002e-01   3.9417010e-02   2.3004928e-01   2.0735435e-01  -1.9702238e-01   4.4218085e-02  -9.2625146e-02   5.4675725e-02   1.0904706e-01  -8.8284000e-03   9.1712733e-02   4.1948647e-02   2.3044714e-01  -3.9230656e-03  -5.8282426e-02   5.3930992e-02   3.1203000e-02  -3.4765059e-02  -4.3098604e-02
   4.2025902e-03   1.5393293e-02   9.2508612e-02  -1.7417732e-03   7.5081482e-02   7.9478155e-02   7.0486043e-02  -5.9282503e-02  -9.4175240e-02  -6.2425511e-02   1.7944417e-02  -3.5994494e-02  -2.9030887e-02  -3.1817977e-02  -1.1942747e-02  -3.5695345e-02  -9.9351031e-02  -1.0545405e-01   3.3489150e-02   1.5452981e-01   2.1678763e-03  -8.3329713e-02   2.3072350e-01  -4.8867154e-02  -1.4041264e-02   2.4578075e-02   9.9362305e-04  -1.6847075e-02   2.7439972e-02   7.8326203e-02   0.0000000e+00   3.0483246e-01   6.5329952e-02   1.3654623e-01   3.5906837e-02   2.5281311e-02  -4.6358188e-02   7.2994311e-02   5.6852042e-02   1.0925403e-01  -1.3040160e-01  -3.4228118e-02   3.8093670e-02  -1.4347752e-02  -2.8093237e-02   8.0910553e-02   2.5242961e-03  -2.8830466e-02  -2.3416019e-02   4.5755464e-03  -7.1107153e-03   2.2132301e-02  -5.4888213e-02   1.2313308e-02  -4.2883495e-03  -1.0458661e-03   2.5062771e-03  -1.9369858e-02   2.4833740e-02  -2.5428473e-02   3.9313474e-02   6.2742037e-02   1.2379926e-01   9.2647654e-02  -7.4589774e-02  -5.7899947e-02  -8.8837973e-02   8.4506057e-02  -3.1535949e-02   1.2498915e-01   3.0534976e-01  -1.4801524e-02   6.2408913e-02  -2.0269340e-02   6.5052309e-02  -1.3358653e-01  -9.4997620e-03  -5.1745653e-02   1.4233408e-02  -5.1561934e-03  -8.7006902e-03  -3.5673946e-02  -2.8575729e-02   1.2851735e-02  -1.1069189e-01  -1.5013423e-01  -2.0762029e-02   8.3905995e-02  -4.8862392e-02  -2.9852917e-02
  -1.8898729e-02   5.6592694e-02  -5.0381161e-02  -5.1695613e-02   6.3703448e-02  -2.0536379e-02  -1.9460265e-02  -7.5145801e-02   1.0234380e-02   1.7642648e-02  -1.9040571e-01  -6.7641186e-02  -2.0738178e-02  -6.9806953e-02   8.6099249e-03  -5.3521039e-03  -2.6312316e-02  -4.6390408e-02   7.6061769e-02  -4.9952277e-02   1.3898485e-02   6.1250183e-03  -9.1764483e-02   8.9010057e-02  -2.2016473e-02   9.8015474e-02   1.8155956e-03   1.8787068e-02   1.5759211e-01   6.0635032e-02   3.0483246e-01   0.0000000e+00   1.2133219e-01  -7.3623117e-02   3.0670960e-02  -3.2885079e-02  -1.4351182e-01  -1.2239335e-03  -3.4393596e-02   7.5617531e-02   9.2536384e-02  -5.6028861e-02   6.1031819e-02  -6.6982619e-02   5.3442454e-02  -2.6349289e-02   4.6327431e-02  -4.8433937e-02   6.1855286e-02  -5.1633667e-02  -3.5185581e-02   1.0838012e-02  -7.6876773e-02  -1.0918577e-01   3.7775684e-02   4.8219458e-02  -3.1222815e-02   2.9059993e-02   8.5784225e-03  -4.8387808e-02  -2.4769886e-02   5.8223569e-02  -5.9910237e-02   1.2883210e-02  -1.6831022e-01   1.1764587e-01  -1.5758901e-02  -1.1521807e-01   7.7466441e-04   8.6535065e-03   7.1085632e-04   9.9561521e-02  -1.6532976e-02   1.0497920e-01  -4.4894327e-02   4.0568157e-02   1.1902290e-01   7.3115041e-02   1.2633321e-01  -1.9715504e-01  -3.8741037e-02   8.5191171e-02  -5.4641884e-02  -3.0933598e-02  -3.9092586e-02   2.1718854e-03   2.0186699e-01  -1.4470135e-01   3.7405842e-02   5.8984017e-02
  -3.9048673e-02  -6.3203986e-02   4.0860762e-03   6.7674240e-02  -1.1675937e-02   8.4055614e-03   1.0797409e-02   1.2140660e-02   6.2855110e-02   1.0884918e-02   9.2399734e-02  -1.1874339e-01   4.3733877e-02  -3.9247856e-02  -3.0764602e-02   1.9909384e-02  -3.5670068e-02   3.9988989e-02   2.4642396e-01  -8.1168535e-02  -8.0145408e-02  -1.6854219e-02  -3.0925608e-03  -1.0246134e-01  -3.4722900e-02  -2.2342405e-02  -2.8456229e-02  -5.4500221e-02   1.9741518e-02  -1.0666824e-02   6.5329952e-02   1.2133219e-01   0.0000000e+00   2.0233206e-01   2.0756620e-01  -1.1217660e-01   4.2548425e-02   2.5806067e-02   5.1946478e-02   2.1106257e-02  -3.1530607e-02  -2.9279544e-02   1.5266869e-02   1.8431191e-02  -8.5205541e-04   7.6511242e-03  -2.3217372e-03  -5.5433263e-02  -2.7967971e-02   6.1260811e-02  -1.3408202e-02  -5.0420384e-02  -8.2542770e-02  -7.4615478e-02   8.6535363e-02  -7.6894152e-02  -3.2632161e-02   5.0480454e-02   1.5948020e-02   5.3596540e-02   1.1200567e-02  -8.7492772e-02   1.9547723e-01  -4.8000663e-02  -1.1598414e-01   1.7962282e-02   7.4880232e-02  -2.8994241e-02  -5.0931516e-03  -7.9978992e-02   4.9768952e-02   2.9432169e-02  -7.7108377e-02  -1.3112506e-02  -2.2716059e-02  -5.0032603e-02   4.7264188e-02   7.5767071e-02  -3.6280727e-03   2.0086018e-02  -1.7848166e-02   5.8752406e-02  -4.2301017e-02  -5.7936701e-03   8.7860574e-03   6.9311802e-02  -1.1342582e-01  -1.8222137e-02  -6.5283394e-02   2.7155871e-02
   3.8997327e-02  -9.2599319e-02  -5.9557646e-02   1.7102360e-03  -1.1626982e-01  -6.4488658e-02  -1.0172715e-02   1.0889703e-02  -2.2709872e-03   3.9406244e-02   4.8692429e-02  -6.1598173e-02   1.6677087e-02   1.0355112e-01   5.0974352e-02  -3.3928961e-02   7.3563790e-02   1.5795480e-02   3.1112884e-02   1.6640742e-01   1.9063114e-03  -2.8589084e-02  -3.7255343e-02  -1.7436012e-01  -1.0141670e-01   6.7477120e-02   1.0369542e-02  -1.1830395e-02   6.6656270e-04  -3.3671695e-03   1.3654623e-01  -7.3623117e-02   2.0233206e-01   0.0000000e+00  -9.2900595e-02   3.0579980e-01   8.7120989e-02  -1.1561782e-01   6.0213002e-02  -1.5220825e-02   6.7271997e-02   5.8346517e-02   5.5113432e-03   3.4635352e-02  -5.3586653e-02  -9.8530456e-03   4.1898468e-04  -1.2651713e-01   4.3465613e-02   4.3044767e-02  -4.0619528e-02   5.0974294e-03   2.0127469e-02  -6.3885615e-02  -1.4137590e-01  -8.3560602e-02  -7.9174589e-02  -2.2446301e-03  -5.4782118e-02   2.6724731e-03  -1.1402157e-02   1.3356127e-02   2.0963222e-02   5.9624024e-03  -1.2382982e-01   7.5104902e-02  -1.2029228e-01   1.0948255e-01  -1.0358337e-01   1.4069063e-02  -1.2535265e-02   4.7590174e-02   8.0363527e-02   9.5813235e-02   4.3836708e-02  -9.9243777e-02   2.6373597e-02   1.6611356e-01   2.6331951e-02  -1.0325315e-01  -6.3280455e-02  -4.6453018e-03   1.2015258e-01  -5.3445907e-02  -5.5873213e-02  -6.9254469e-02  -3.2316567e-02  -5.7563175e-02  -6.3756414e-02  -6.0561478e-02
   8.8363575e-03  -3.2420988e-03  -3.6544904e-02   6.2355202e-02   3.7726570e-02   1.9669333e-01  -1.7833279e-02  -5.5853447e-02  -1.6771253e-01   1.0604432e-01   8.5143329e-04   4.2864005e-02  -5.2426984e-02  -4.9934264e-02  -2.3119955e-02  -1.3955578e-02   5.0510796e-02   1.5265040e-02  -9.1455336e-03   6.2086040e-02  -3.1993426e-02  -1.1380686e-01   1.3248537e-01  -3.6599502e-02  -3.2161397e-03   6.1135354e-02  -2.7900112e-02  -2.5163205e-02  -3.5708819e-02  -1.4193679e-01   3.5906837e-02   3.0670960e-02   2.0756620e-01  -9.2900595e-02   0.0000000e+00   4.4309576e-01  -1.3634865e-02  -7.3776926e-02  -2.0314319e-02   7.2913144e-02  -6.7270896e-02   8.7933573e-03  -4.2660171e-02  -1.2757600e-02  -5.5022839e-02   1.1473519e-01   1.3015594e-01  -5.2399081e-02   6.6911470e-02   1.1100113e-01  -3.1002597e-02  -3.1486727e-02  -2.0473085e-02  -1.2939916e-02  -2.2636104e-03   2.8241813e-02   8.7205347e-02  -2.6940339e-02  -1.3100020e-01  -1.8924598e-02   9.1169273e-02   3.5784558e-03  -2.4197803e-01   8.6312984e-02   2.3318420e-01  -1.2786955e-02   2.9798819e-01  -6.6036802e-02  -4.0579057e-02  -3.6700615e-02   2.3913280e-02  -5.7305475e-02   4.1856673e-02  -1.7931876e-01  -3.6495573e-02   8.5742339e-02   2.3415718e-02  -1.3552813e-01  -2.3855720e-02  -1.7319438e-02  -1.6025975e-03   1.7630671e-02   6.3620503e-02   7.8404812e-02   2.9372739e-02   5.6890437e-02  -1.6443396e-02   7.2595964e-02  -5.4926398e-02  -5.2779022e-02
  -7.3001178e-02  -2.4075798e-02   4.7216556e-02  -6.7469480e-02  -1.3773071e-04  -1.1071683e-02  -7.3966200e-02  -1.1200860e-01   5.3032230e-02   3.0639973e-02   6.1645174e-02  -3.8743610e-04  -1.1652266e-01   2.4547409e-02  -8.8044617e-02   6.4299049e-02   2.2632023e-02   5.7757241e-02   3.8373913e-02  -8.2551793e-02   2.6047478e-02   7.2140278e-02   5.3817037e-02   1.7190170e-01   1.6590321e-01   4.2150018e-02   4.5393230e-02  -1.8570426e-03   4.7673915e-03   1.3752172e-03   2.5281311e-02  -3.2885079e-02  -1.1217660e-01   3.0579980e-01   4.4309576e-01   0.0000000e+00  -1.6471645e-01   1.0287180e-01  -1.0096888e-01  -1.1575050e-01   8.5006696e-02  -6.9698958e-02  -8.4107599e-02  -8.8809203e-02   2.4275051e-03  -2.1351899e-04  -1.9574902e-01   9.7891121e-02  -7.1352035e-02  -1.1496179e-01   3.0799205e-02   2.0706464e-02  -8.2628688e-02   6.0883180e-02   1.4319429e-03   6.0401870e-02   3.5394596e-03  -5.2916247e-02   3.2336128e-02  -1.3208041e-01  -5.4297712e-02  -2.7744078e-02  -6.1225955e-02   7.0631664e-03  -9.5665936e-02   5.7960645e-02  -6.4942445e-02   3.0617246e-01   3.0209952e-02  -4.3190018e-02  -1.1043013e-01   4.3552425e-02  -2.9961913e-02  -9.3003006e-03  -9.9343162e-02  -7.2439219e-02  -1.3152671e-01   7.8257480e-02   4.9896244e-02  -9.3225253e-02  -2.2847803e-02   9.7248855e-03  -3.6122327e-02  -9.4153699e-02   9.3226235e-02   3.0532154e-02   2.6034911e-02  -5.6125352e-02  -1.2098671e-04  -3.2791644e-02
   4.2363535e-02  -9.0309900e-02   6.0751760e-02  -2.2268065e-02  -6.5352703e-02   3.9622757e-02  -3.9352082e-02  -1.0539503e-01   2.4367748e-02  -4.9668682e-02   3.1489889e-02   3.5858157e-02   3.8904180e-02  -2.3017429e-02   2.0257544e-02  -5.9996904e-02   4.5031421e-02   3.9429764e-02  -7.6626640e-02   4.6197687e-02  -1.6200971e-02   2.3182960e-04   4.2566814e-02   1.8365954e-02   1.2066763e-01  -1.2104462e-02   1.8079737e-02   2.5988160e-02  -8.5508042e-02  -3.8049891e-02  -4.6358188e-02  -1.4351182e-01   4.2548425e-02   8.7120989e-02  -1.3634865e-02  -1.6471645e-01   0.0000000e+00  -4.9872954e-02   1.3893665e-01   1.4536264e-01   2.1511806e-02   1.8866874e-01   1.9401317e-02  -1.2437673e-02  -3.7165287e-02  -2.1973169e-02   3.7814105e-03   4.1568873e-02   1.9690205e-02   2.1619304e-02   4.0759449e-02  -1.6279927e-02  -5.9887661e-02   2.3824732e-02  -2.5165030e-02  -1.1206026e-02  -2.1361601e-02  -5.4575441e-02   4.6443869e-02  -5.4981545e-03   5.3663776e-02  -3.0480798e-02  -6.1344479e-02   1.3765029e-02  -7.4816343e-02  -1.5202464e-03   7.4373245e-02   1.1325733e-01   9.1813531e-02   2.0870767e-02  -2.6992008e-02   8.4076565e-02  -3.4721024e-03  -6.2631215e-02   3.0464540e-02  -2.0615959e-02   1.8112621e-01  -2.2265579e-02   4.2827547e-03   9.5888346e-02   8.3999663e-02  -5.2418080e-02  -1.3753533e-02   7.2216313e-03   4.9314255e-02  -5.2390164e-02  -1.6229864e-03  -1.5116011e-01   9.5064060e-03  -2.0181704e-02
   3.6247045e-02  -2.0390510e-02   5.7172349e-02  -5.9958065e-02  -2.3659177e-02  -1.2726515e-01   3.6056876e-03   1.1726069e-02   4.2577845e-02   7.2570412e-02   3.1027470e-03   1.1119909e-01  -1.9204119e-02   4.5754635e-03  -4.9343759e-02   1.0629601e-02  -8.9463134e-03   1.5863234e-01   4.7860056e-04  -6.3091130e-03   4.6892624e-02  -7.5593645e-02  -1.8514853e-02   2.2095848e-02  -3.7645377e-02   1.9269084e-02   1.5551066e-02  -2.6488572e-02  -2.0696918e-02   1.6472233e-01   7.2994311e-02  -1.2239335e-03   2.5806067e-02  -1.1561782e-01  -7.3776926e-02   1.0287180e-01  -4.9872954e-02   0.0000000e+00   4.9115288e-02   1.4991700e-01   5.6013478e-02   2.2316503e-02   1.4338469e-02  -1.6093119e-02   1.0706422e-01  -8.4070440e-04  -4.8348983e-02   2.4932636e-02  -1.0378965e-02   1.3594962e-02   9.7278003e-03   4.7658238e-03  -2.2492472e-03  -5.2779495e-03   7.2134259e-02  -2.0988560e-03  -2.5570307e-02   6.2103817e-02   5.9240498e-03  -2.2561568e-02  -3.7069336e-02  -1.5159295e-01   8.2152301e-03  -5.8645134e-02   1.2540760e-03   9.3739016e-02   4.9088735e-03   5.1265842e-02   2.4723637e-02   4.7846598e-02   2.4949724e-02  -1.3405202e-01   3.6728411e-02   9.4005447e-02  -1.0290552e-02  -2.5773072e-02  -7.9836499e-02   6.0173727e-02   1.2724487e-02   1.4448974e-01  -7.0672495e-02  -4.8269719e-03   1.6923089e-02  -1.3538128e-02   2.3146879e-02   3.0312187e-02  -8.3715673e-02   2.0213712e-02  -2.0373662e-02   9.2786201e-02
   2.7225519e-02  -4.0458758e-02  -1.1086207e-02  -3.5382370e-02   8.6461096e-02   6.1711521e-02   1.2454107e-02   2.9964362e-02  -7.6647527e-03  -3.4042426e-02   3.9858269e-02   6.1812164e-02   4.4308080e-02   5.3783498e-02   1.8685114e-02  -4.2483597e-02  -9.5966781e-02   6.3991584e-02  -1.0079079e-02  -5.7038598e-02  -1.6583523e-02   2.0889518e-02   1.4787183e-03  -5.2661244e-03   8.5055493e-02   1.3739763e-01   3.6874319e-02   7.7489152e-03  -3.8286249e-02   2.1485975e-02   5.6852042e-02  -3.4393596e-02   5.1946478e-02   6.0213002e-02  -2.0314319e-02  -1.0096888e-01   1.3893665e-01   4.9115288e-02   0.0000000e+00   1.1846903e-01   2.0153304e-01  -8.8662274e-03   1.0460157e-01  -8.7598899e-03  -4.6055558e-02  -6.2486717e-02   2.1426125e-02  -8.3320672e-02  -4.1223257e-02  -2.1688177e-02   2.6298891e-02   1.2636011e-02  -2.8364649e-02  -5.4862576e-02   6.3822921e-02   6.4334763e-02   2.3871577e-03   3.3718094e-03   3.3760538e-02   8.2728478e-03  -8.8956184e-02  -7.9617818e-02  -7.4972037e-02  -7.0465147e-02   1.0087597e-01  -1.0741160e-01   8.4434921e-02   3.1496616e-02  -9.6489943e-02  -2.0888566e-02  -2.0171108e-02  -1.6810992e-01   8.8430525e-02  -2.4246206e-02  -1.0879433e-01  -1.0247046e-01   3.0868061e-02  -2.6393686e-02  -1.7429318e-02   6.0017654e-03   1.1516537e-01  -4.8804634e-02   4.5281166e-02  -6.0078169e-02   4.1131134e-02  -1.3962318e-02   6.0103030e-02  -5.8543242e-02   8.7803198e-02  -6.0843808e-02
  -3.5614537e-02   4.2952251e-02   2.3638910e-02  -6.2282880e-02  -5.2803664e-02   5.9535671e-02  -6.7749677e-02  -4.5926457e-02  -1.3243471e-01   8.4421501e-03  -1.5949090e-01   6.1266918e-02  -9.5289195e-03   1.3627750e-01  -5.6823185e-02  -5.8170945e-03  -9.6699777e-03   3.7583534e-02   4.2224964e-02  -1.2097650e-01  -3.6412629e-02   3.0765072e-02  -4.9686031e-02  -1.6418140e-02   5.8246436e-02   5.1144177e-02  -4.7059367e-02  -1.3294300e-03  -7.2024752e-02  -1.7772888e-03   1.0925403e-01   7.5617531e-02   2.1106257e-02  -1.5220825e-02   7.2913144e-02  -1.1575050e-01   1.4536264e-01   1.4991700e-01   1.1846903e-01   0.0000000e+00  -4.8915714e-02   5.7231986e-02  -2.6207372e-02   3.0164982e-03   3.9656715e-02   9.3832301e-03  -6.6777350e-02   6.5517866e-02   1.3088823e-01   2.9063975e-02  -8.7550611e-03  -1.5388088e-02  -1.1298856e-01  -1.5343212e-02   1.5764609e-02   1.1149942e-01  -1.1933172e-01   2.5032141e-02   1.6927889e-02   2.2338788e-02  -1.6879298e-01  -2.6554828e-03   2.3644482e-02   3.8790766e-02   1.2153899e-01   8.8556048e-03  -5.4378903e-02   1.0798202e-02  -3.0559024e-02   7.2052714e-02  -1.0906097e-01   1.0293968e-01   2.4314376e-03  -1.1636814e-01  -2.8896257e-02  -4.7814135e-02  -1.0437186e-01  -7.8915899e-03   7.0663068e-03   1.0806743e-01   2.8954873e-02  -4.0761588e-02   3.6181471e-02   9.9952711e-02  -5.6517113e-02   2.3886626e-02  -2.1464116e-02   5.8683721e-02  -3.7086963e-02  -5.4764739e-02
  -3.7891703e-02  -2.9765900e-02  -1.8541807e-02  -4.4894811e-02   1.8425102e-01  -1.0808099e-01   8.7387913e-02  -3.1184526e-02  -2.0402249e-01   1.3631270e-02   2.0670224e-02  -1.3716567e-02   1.1805564e-01  -1.1141658e-01   9.2837887e-02  -7.7330187e-03   7.2638142e-02  -7.1081489e-02  -1.4407105e-02  -2.8864761e-02  -1.2891833e-01  -1.4589729e-01  -6.1333671e-02   1.2482065e-03   1.8830012e-01  -2.0667783e-01   7.0055222e-02  -1.9595406e-02   1.1762235e-03  -1.8160007e-02  -1.3040160e-01   9.2536384e-02  -3.1530607e-02   6.7271997e-02  -6.7270896e-02   8.5006696e-02   2.1511806e-02   5.6013478e-02   2.0153304e-01  -4.8915714e-02   0.0000000e+00  -5.0418340e-02  -2.0753476e-02   7.4257929e-02  -4.2073592e-02   1.1185587e-01   4.2156683e-02   7.9583564e-02  -5.4522334e-02   4.8635389e-02   4.0066703e-02  -2.7733470e-02  -2.5684591e-02  -6.1685525e-02   2.6068411e-02  -3.5850882e-02  -1.1934257e-01  -8.7793379e-02   7.7776270e-02   7.5882242e-03  -1.0044236e-02   5.7070398e-02  -8.3348382e-02  -2.0575556e-02  -1.5709501e-02   6.2776261e-02  -1.5204741e-02   2.3850487e-02   7.8132573e-02  -1.0189407e-01   2.6344183e-02   1.5000095e-03   7.8780707e-02   1.4092969e-01  -3.8277538e-01   8.1448420e-02  -1.3752486e-01  -7.2182098e-02   1.0532559e-01   6.0938579e-02  -3.7381381e-02   2.1315197e-03   2.1857539e-01   1.7860204e-02  -7.0817106e-02  -2.0388633e-02   8.1554962e-02  -5.4530434e-02  -6.1970935e-02   1.1784485e-01
  -5.0480487e-02  -5.9038429e-02  -5.5208576e-02  -6.3737013e-02  -4.7662784e-02  -5.6033380e-02  -7.6402736e-03  -4.6435348e-02   3.7830820e-02  -5.1943295e-02   2.1342198e-02  -3.7241144e-02  -1.8608324e-02   8.4502216e-02  -3.9794698e-02   3.4512413e-02   1.2144210e-01  -3.3556993e-02  -6.3194636e-02  -3.3408665e-02  -6.1350236e-02  -2.6276427e-02  -4.9153692e-03  -1.1394495e-02  -1.6820441e-01   3.6749481e-01  -1.3387692e-01  -5.4500488e-03   1.2958931e-01  -6.0618201e-02  -3.4228118e-02  -5.6028861e-02  -2.9279544e-02   5.8346517e-02   8.7933573e-03  -6.9698958e-02   1.8866874e-01   2.2316503e-02  -8.8662274e-03   5.7231986e-02  -5.0418340e-02   0.0000000e+00  -4.0942270e-03  -2.8609547e-02  -5.2504364e-03  -7.4383688e-02   6.4182658e-02  -4.3339378e-02  -8.2924882e-02  -1.9920770e-02  -3.0752968e-02  -4.6830844e-02  -3.0663417e-02   9.4927748e-02  -9.9923963e-02  -1.2385024e-02   2.4674503e-02  -2.2819443e-02   7.0292165e-02  -1.8201371e-02   1.2812792e-02   1.9941763e-02  -8.1732106e-02   4.8853806e-03  -3.1061528e-02   1.2029266e-01  -4.2283685e-02   3.4831582e-02  -7.1957001e-02   3.5421411e-02   1.8382285e-01   1.0106726e-01   9.6791271e-02   2.0416369e-02   7.9074363e-02   1.0163628e-01   8.2977358e-02   3.6975474e-02  -1.9349629e-01   1.9170209e-02   5.4349839e-03   7.4528167e-02   8.2579908e-02  -1.7695098e-02  -2.8144971e-02   1.4230788e-02   1.3305510e-02   6.3290384e-03   9.9404312e-02   7.8835809e-02
   3.7227288e-02  -2.8521025e-02   1.7439434e-02   4.6575566e-02   5.9053268e-02   1.3169367e-02  -8.4498937e-02   2.6414425e-02   1.0788173e-01   1.2579595e-02   6.4336337e-02  -4.3198667e-02  -1.1735002e-02  -5.4359142e-03   3.3352417e-02   2.2843215e-02  -1.2461047e-02  -2.3143307e-02   3.4491199e-02  -1.6721074e-02   3.1383251e-02  -6.9233818e-03  -1.0048962e-01   9.7248256e-02  -4.1666413e-02   5.1888938e-02  -1.5752246e-02  -3.6790516e-02   5.4313217e-02   5.3050831e-02   3.8093670e-02   6.1031819e-02   1.5266869e-02   5.5113432e-03  -4.2660171e-02  -8.4107599e-02   1.9401317e-02   1.4338469e-02   1.0460157e-01  -2.6207372e-02  -2.0753476e-02  -4.0942270e-03   0.0000000e+00   1.4435083e-01   2.0968003e-01   5.5885146e-02   1.5714627e-01  -9.7969244e-04   3.7324672e-02   2.9543134e-03  -3.8378720e-02   1.3280316e-02  -5.2803810e-02   1.0466616e-02  -2.5382141e-02  -2.6952324e-02   1.0722468e-01   1.5985943e-02  -1.1893197e-01  -3.4723726e-02  -7.7758157e-02  -2.4907005e-02  -6.5304871e-02   3.5080159e-02  -7.5424534e-03   1.0745197e-01   8.1817853e-02  -5.1018528e-03   7.4369230e-03   6.9953797e-02  -2.4952219e-02  -7.9063238e-02   6.4808521e-02  -6.5765374e-02  -7.2322909e-02  -7.4674621e-03   8.2254815e-02   1.9419595e-01   9.3659993e-02  -9.4608197e-02  -5.7747750e-02  -1.1221293e-01  -3.2163335e-02   3.0459028e-02  -1.1844071e-03   1.8865885e-02  -1.1478413e-02   4.3045791e-03   5.8964237e-02   6.1634816e-02
  -1.4776137e-02   2.8092035e-02  -5.3466578e-02   1.7747298e-02  -1.1470571e-02   4.7350005e-02  -8.1974846e-04   1.4091552e-02   3.7994757e-03  -1.1042652e-02  -2.3436913e-02  -1.2352445e-02  -9.6909238e-03  -4.8301494e-02   3.0875204e-02  -1.2245316e-02   1.6672131e-02   1.9265474e-02   6.6771963e-03  -1.1448813e-03   9.4694874e-02   1.6863928e-02  -1.2578016e-02  -5.4862609e-02  -3.8545970e-02   1.9020188e-02   4.6944273e-02   3.0902405e-02  -2.3541711e-02   1.5782825e-02  -1.4347752e-02  -6.6982619e-02   1.8431191e-02   3.4635352e-02  -1.2757600e-02  -8.8809203e-02  -1.2437673e-02  -1.6093119e-02  -8.7598899e-03   3.0164982e-03   7.4257929e-02  -2.8609547e-02   1.4435083e-01   0.0000000e+00   3.7222648e-03   1.6758789e-01   5.8813728e-02   2.3960997e-01   3.5749773e-03   1.8953910e-02  -4.5404456e-02   3.0178354e-02  -4.3470377e-02  -3.3377428e-02  -9.6281459e-02   4.1048354e-02  -3.2282162e-02   1.0675319e-02  -8.4431687e-02  -9.1372832e-02  -2.3945017e-02  -5.6969242e-02  -3.2441768e-02   2.5555965e-03   2.3442573e-02  -5.2858615e-02  -2.2782346e-02   6.4544811e-02  -6.0657993e-02   4.0918774e-03  -1.4038220e-02   3.5216520e-02   2.3748804e-02  -4.3496203e-02   2.4030602e-02  -1.7418024e-01  -9.8850827e-02  -1.1467089e-02   2.5249859e-02  -1.2255431e-01  -5.8303488e-02  -3.7413848e-02  -2.4551937e-02  -6.2733692e-02  -9.0010996e-02  -5.9369884e-02   2.4636560e-03   1.3927572e-02  -6.9536704e-03  -5.6643144e-02
   1.0846392e-03  -7.8796159e-02   2.0134094e-02  -3.5466907e-02  -7.4142249e-02  -4.9063026e-02   4.4028198e-02  -1.2488780e-02  -4.5860717e-03   8.4236019e-02   4.6319358e-02  -1.1396159e-01  -3.3119105e-05  -5.5166606e-04   4.3886996e-02   3.0939892e-02  -1.9585963e-03  -3.5988712e-02   2.7872896e-02  -3.5890915e-02  -8.3580670e-02   4.1093853e-02  -3.1920391e-02  -5.3802973e-02   9.6861523e-03   5.8295057e-02   4.3227707e-02  -3.2524079e-02   2.9768089e-02  -4.3764776e-02  -2.8093237e-02   5.3442454e-02  -8.5205541e-04  -5.3586653e-02  -5.5022839e-02   2.4275051e-03  -3.7165287e-02   1.0706422e-01  -4.6055558e-02   3.9656715e-02  -4.2073592e-02  -5.2504364e-03   2.0968003e-01   3.7222648e-03   0.0000000e+00   6.8236710e-02   5.1543458e-02   1.3585702e-02   2.3468732e-01  -2.1746304e-02   7.7052898e-02  -7.6371681e-02   1.4425417e-01   5.4297101e-02   5.1675192e-02   9.0554830e-02   3.1828899e-02  -4.4111903e-02   8.1392000e-02  -3.4341263e-02   8.7094777e-03   7.6039280e-03   2.1845813e-02   2.4676615e-02  -7.1412858e-02  -1.0823545e-02   1.0678275e-01  -7.7785213e-03   5.1399118e-02  -7.0086838e-02  -1.8412928e-02  -2.6947346e-02  -3.6166372e-02  -8.0248028e-02   1.7902362e-02   3.5337832e-03   4.3800589e-02   9.5211139e-02   1.3961346e-02  -9.2361376e-02  -4.2494082e-02   1.4546785e-02   4.4888102e-02  -3.1660593e-02  -2.1494730e-02   4.1875731e-02  -3.9787800e-02   3.5944888e-02   1.8148927e-02  -2.5647918e-02
   5.1074125e-02   1.3925864e-02  -6.8131693e-02   1.4898133e-02  -3.2560605e-02  -2.7904591e-02   3.6388293e-02  -2.1233977e-02   1.4270457e-01   2.1493668e-02   3.2561291e-02  -1.7521071e-02   5.3627750e-02  -8.3580002e-03   9.0745365e-03  -4.1862900e-02   3.5799422e-02  -8.7491649e-02   2.9585653e-02   1.8503625e-02   7.9238620e-03   3.1702749e-02  -7.0859355e-02  -4.0412494e-02   1.0885127e-01  -7.7474333e-02  -6.6254925e-02  -2.0628548e-02  -2.0378970e-02   5.5901780e-03   8.0910553e-02  -2.6349289e-02   7.6511242e-03  -9.8530456e-03   1.1473519e-01  -2.1351899e-04  -2.1973169e-02  -8.4070440e-04  -6.2486717e-02   9.3832301e-03   1.1185587e-01  -7.4383688e-02   5.5885146e-02   1.6758789e-01   6.8236710e-02   0.0000000e+00   1.0103224e-03   8.6267738e-02  -4.1998919e-03   7.5022466e-02  -1.5155098e-02   1.8044757e-02   1.4495598e-02   5.0790957e-02   4.0869617e-02  -1.1266240e-02  -4.7318346e-02  -2.6423012e-02  -2.8281339e-02  -6.2690176e-02  -3.6353051e-02   4.0822477e-02  -2.4766284e-02  -2.4143468e-02   5.2041161e-02  -1.0857570e-01   6.2478798e-03   1.2315185e-01  -2.8636594e-02   6.8813773e-02  -7.8968350e-02   4.0544535e-02  -1.5772320e-03  -9.4525404e-03   4.2081828e-02  -2.7789749e-02   1.1892984e-01   6.8120443e-02   4.7633317e-02   5.2568057e-03   1.4025393e-02  -6.4429993e-02  -4.5949376e-03   9.2779593e-02  -7.6224489e-02  -8.0475512e-03  -1.7885005e-02   6.2266575e-02  -7.7781546e-02  -2.7906467e-02
  -2.5745751e-02  -2.4594104e-02  -1.4800949e-03   1.9556363e-02  -3.7785421e-03   5.0101212e-02  -3.4864468e-02  -2.0558162e-02  -4.9990603e-02  -8.7582092e-02   5.4521111e-02  -2.7179328e-03   4.2885911e-02   3.5877959e-02   7.9445772e-02   9.5172459e-03   5.9705063e-02  -3.9273727e-02  -2.4137102e-02  -4.2168414e-02   7.1785967e-02   5.4836244e-04  -4.2507125e-02   4.6000275e-02   2.4995054e-03  -6.7097940e-02  -1.2299776e-01  -9.9323672e-02   1.2629373e-02   2.0942784e-02   2.5242961e-03   4.6327431e-02  -2.3217372e-03   4.1898468e-04   1.3015594e-01  -1.9574902e-01   3.7814105e-03  -4.8348983e-02   2.1426125e-02  -6.6777350e-02   4.2156683e-02   6.4182658e-02   1.5714627e-01   5.8813728e-02   5.1543458e-02   1.0103224e-03   0.0000000e+00   7.9902760e-02   4.0443631e-02  -5.9338971e-02  -3.9979140e-02   6.6871448e-02   4.0749585e-02   2.7898328e-02   7.9330765e-02   2.7978896e-02  -7.2429841e-02  -2.6210342e-02  -1.1218561e-02  -1.2492518e-02  -8.8327753e-02   2.4696206e-02  -1.2559435e-01   1.5932827e-03  -1.4883419e-02  -4.2411233e-02   9.8911353e-02  -5.9127629e-02  -4.8325507e-02   5.2796854e-02   4.4296339e-02   1.2782593e-02  -6.5419779e-02  -7.2810848e-02  -5.4499277e-02  -2.5766544e-02  -9.3757226e-02  -5.8882477e-02   1.0631359e-01  -1.3602416e-01  -1.6170742e-02   4.8225706e-02  -3.9690034e-02  -1.0423730e-01  -1.8103591e-02   1.1063583e-02  -3.4607500e-02  -6.7780644e-02  -7.7175084e-02  -1.8623523e-02
  -9.9733693e-02  -1.8107620e-03  -1.7555166e-02   4.7398629e-02  -9.7924208e-02  -6.1212760e-02  -4.2143803e-02  -1.8118546e-02  -4.1161878e-02  -6.3501102e-03  -2.9172369e-02  -2.0914339e-02  -2.5785342e-02  -3.6380606e-02  -8.5114775e-03  -2.0900550e-03   6.7510986e-02   5.6572643e-04   1.8712459e-03   2.7525220e-03   5.0169521e-02  -5.4635101e-02   2.4136774e-03  -1.9778954e-02  -1.4519215e-02   3.1382847e-02   1.0541877e-01   6.7632932e-02   1.4511841e-02   6.1021566e-02  -2.8830466e-02  -4.8433937e-02  -5.5433263e-02  -1.2651713e-01  -5.2399081e-02   9.7891121e-02   4.1568873e-02   2.4932636e-02  -8.3320672e-02   6.5517866e-02   7.9583564e-02  -4.3339378e-02  -9.7969244e-04   2.3960997e-01   1.3585702e-02   8.6267738e-02   7.9902760e-02   0.0000000e+00   5.9206037e-02  -2.2788906e-02   4.2007134e-02   9.4677733e-02  -8.2352913e-02  -9.5191202e-02   4.7053826e-02   8.8589534e-02  -4.8168493e-02   1.2114145e-02  -1.1645342e-01  -3.5290046e-02  -6.5235617e-02   2.8219501e-02   1.0604992e-02  -5.7384010e-02  -2.2780413e-02   3.2271919e-02   2.3558898e-02  -2.1832471e-02   3.5165345e-02   2.6937530e-02   1.0228669e-01   3.9874237e-02  -4.9057063e-02  -3.9394995e-03   1.1879409e-01   2.9134782e-02  -1.3604182e-01   1.2774188e-01  -3.8169257e-02   4.2330749e-02  -1.8354229e-02  -9.0013156e-02   2.8543585e-02  -1.8748761e-02  -3.2334548e-02  -3.0831399e-02   1.9208113e-02  -1.2742873e-01  -3.5113286e-02  -2.6847376e-02
   2.8994199e-02  -6.6829643e-02  -1.9822813e-02  -7.0441803e-03  -1.7177858e-02   1.0070946e-02  -8.8126873e-05   8.5293731e-03  -1.7329588e-02   4.9033888e-03  -9.4324506e-03  -4.8278908e-02   2.4444744e-02   1.1166948e-03  -1.0042129e-02   2.6253428e-02   6.9665503e-02   3.5251522e-02  -4.1124001e-02   8.8390475e-03   6.6021445e-03   1.8751015e-02   3.8669571e-02   1.0845595e-02  -7.7394787e-03  -5.5031579e-02  -2.2589750e-02   2.2752243e-02   2.8496420e-02   4.7407891e-02  -2.3416019e-02   6.1855286e-02  -2.7967971e-02   4.3465613e-02   6.6911470e-02  -7.1352035e-02   1.9690205e-02  -1.0378965e-02  -4.1223257e-02   1.3088823e-01  -5.4522334e-02  -8.2924882e-02   3.7324672e-02   3.5749773e-03   2.3468732e-01  -4.1998919e-03   4.0443631e-02   5.9206037e-02   0.0000000e+00   2.9472233e-02   2.1604080e-01  -4.9922331e-02   3.3820820e-02   5.9163023e-02   2.1727683e-02   8.2243097e-02  -4.5643635e-02  -8.2994552e-03   3.2728550e-02  -7.9774941e-02   3.5019355e-02  -3.8225225e-02  -3.3155127e-02  -2.4068563e-02  -1.4395148e-01   3.7905083e-02   4.1380031e-02  -7.3296250e-02   5.3809765e-02   5.5214680e-02   1.1934364e-02   1.4371430e-02   3.2615446e-02  -7.1541263e-02   9.4630214e-03  -6.2402297e-03  -6.7586738e-02  -1.3209312e-01   3.2509401e-02  -2.9009780e-02  -5.9693319e-02   3.0625939e-02   2.3252904e-02  -9.2555994e-04  -1.2124843e-02   4.6740899e-02   4.5468648e-02   1.0020552e-01  -2.6433451e-02  -3.5047229e-03
   2.6177413e-02   4.8705448e-03  -2.9616383e-02   7.5924073e-02  -3.8415998e-02  -6.4111370e-02   1.8875505e-03   9.4524113e-02   1.1800149e-01  -6.5724334e-02   7.0344684e-02   5.1029058e-02   1.4451145e-02   1.1461911e-01  -1.9722044e-02  -1.2777960e-02   8.7483910e-03  -3.6768491e-02  -8.4634456e-02   2.2928110e-02  -1.0321195e-02   6.3000572e-02   1.0466202e-02   4.6015401e-02   3.0589449e-02  -1.1767855e-01   8.5934585e-03  -3.8338847e-02  -5.3785017e-02   1.4519943e-02   4.5755464e-03  -5.1633667e-02   6.1260811e-02   4.3044767e-02   1.1100113e-01  -1.1496179e-01   2.1619304e-02   1.3594962e-02  -2.1688177e-02   2.9063975e-02   4.8635389e-02  -1.9920770e-02   2.9543134e-03   1.8953910e-02  -2.1746304e-02   7.5022466e-02  -5.9338971e-02  -2.2788906e-02   2.9472233e-02   0.0000000e+00   6.3190642e-02   2.5770130e-01  -2.2870472e-02   7.1118165e-02   5.6338553e-02  -2.1510505e-02  -2.7185264e-03  -1.4893741e-03   4.4547040e-02   1.5118832e-01  -3.3013954e-02  -5.2313257e-02  -6.5459808e-02  -4.4098679e-02  -2.3638012e-02  -1.0757379e-01   1.1246318e-02   1.8358047e-02  -4.9745239e-02  -4.4918863e-02   2.9433825e-02  -2.2598747e-02   2.2838356e-02  -9.4805145e-02   7.6723977e-02   2.3847850e-02  -4.2805828e-03   4.2162641e-02   1.9903203e-02   1.8541313e-02  -2.6082007e-02  -1.0283429e-02   3.4691357e-02   9.3863646e-03  -2.8807776e-02  -5.1612733e-02  -7.3581203e-02   3.9071550e-02   1.9204064e-02   6.4712983e-02
   3.1390486e-02  -3.7634383e-02  -1.6111298e-02   1.6936433e-02   7.5824999e-02   8.0079786e-02   9.3327707e-03   2.7091567e-02   8.3801361e-02   7.9277395e-02   1.2968294e-02  -3.7966668e-02  -3.6709590e-02  -5.8826013e-02  -1.7192668e-02   1.1170424e-02   8.2022532e-03   3.8232363e-02  -5.9365366e-02   2.4576957e-02   1.9072810e-02  -3.0171553e-02  -2.7858937e-02   4.8617876e-02  -1.3077243e-01   7.4959607e-02  -1.0245250e-02   2.0613244e-02  -7.2010543e-02   4.9041015e-02  -7.1107153e-03  -3.5185581e-02  -1.3408202e-02  -4.0619528e-02  -3.1002597e-02   3.0799205e-02   4.0759449e-02   9.7278003e-03   2.6298891e-02  -8.7550611e-03   4.0066703e-02  -3.0752968e-02  -3.8378720e-02  -4.5404456e-02   7.7052898e-02  -1.5155098e-02  -3.9979140e-02   4.2007134e-02   2.1604080e-01   6.3190642e-02   0.0000000e+00   3.7272571e-02   8.2054450e-02   1.2811846e-01   1.4347344e-01   2.1659311e-02   2.8284765e-02   8.9438261e-03   9.8946320e-02  -7.6650659e-03   2.2530375e-02   1.8164079e-02  -7.0188855e-02   3.6152856e-02  -1.4212324e-01  -2.7160805e-02   3.1439894e-02   1.7145059e-02   5.7260135e-02   3.4237761e-02   2.3504796e-02  -1.3200591e-02   8.0060648e-03   8.6316393e-02   2.7369411e-02  -8.6525645e-02  -2.3941901e-02   1.8943679e-03  -6.2890872e-02   4.6946757e-02  -3.4756899e-02   4.0017560e-02   1.5376404e-02   7.1036582e-02   2.8003910e-02   4.5959149e-02   3.1546670e-02   3.2397735e-02   4.9186252e-03  -2.4128110e-02
   1.0265532e-02  -2.5214931e-02  -1.7595260e-03  -4.8996869e-03   1.3369407e-02  -8.5606709e-02  -3.5963095e-02   2.4190810e-02   3.0829875e-02   4.4423704e-02   7.8482952e-02  -8.2688261e-03   3.5136593e-02   2.7340452e-02   5.7884658e-02  -4.2105389e-02   7.8663514e-02  -8.0250412e-03  -1.7005918e-02  -2.9306439e-02   6.5580874e-02  -3.4311855e-02  -8.1314185e-02   2.9915456e-02  -1.2777173e-01   4.7514814e-02   4.4624926e-02   3.4610743e-02  -7.1391366e-03  -7.1798888e-02   2.2132301e-02   1.0838012e-02  -5.0420384e-02   5.0974294e-03  -3.1486727e-02   2.0706464e-02  -1.6279927e-02   4.7658238e-03   1.2636011e-02  -1.5388088e-02  -2.7733470e-02  -4.6830844e-02   1.3280316e-02   3.0178354e-02  -7.6371681e-02   1.8044757e-02   6.6871448e-02   9.4677733e-02  -4.9922331e-02   2.5770130e-01   3.7272571e-02   0.0000000e+00  -7.3493121e-02   1.4388147e-01   4.1499291e-02   9.3268783e-02   8.8929005e-02  -1.9718074e-02   2.8559446e-02  -9.1906157e-03  -1.4614859e-01   5.6869058e-03   8.6076582e-02   1.0109950e-02   1.7284790e-01  -2.5581734e-02   3.2915373e-02  -7.9337020e-02  -4.3712506e-02  -9.5487982e-02   1.7530221e-02   4.2061039e-02  -8.4265846e-02  -7.5920510e-03   5.9184984e-02   4.6226820e-02  -5.5477874e-03  -3.5148630e-02   5.6737065e-02   2.5341074e-02  -2.1848874e-02  -4.9335388e-02  -2.7387301e-02  -8.5104539e-02  -6.0026868e-02  -2.3206389e-02   6.2454662e-02   3.7859989e-02   2.3556687e-02  -2.6040015e-02
  -6.7600289e-02  -1.0598746e-02   1.2744113e-02   5.8033340e-02   4.0432046e-02  -6.1725497e-02   4.8080487e-02   4.0211063e-02  -9.3430920e-02   9.9661126e-02   6.2186952e-04  -3.3408801e-02  -1.0162115e-01  -6.0877613e-02  -8.2229726e-02   1.7957565e-02   5.0859444e-02  -9.5900720e-03  -7.9264336e-02  -3.3807880e-03   5.2997752e-02   1.7645658e-01   6.8820806e-02   5.9997733e-02   5.7311225e-02  -4.7098965e-03  -3.6967808e-02  -1.9958231e-03   4.8809779e-03   5.5123155e-02  -5.4888213e-02  -7.6876773e-02  -8.2542770e-02   2.0127469e-02  -2.0473085e-02  -8.2628688e-02  -5.9887661e-02  -2.2492472e-03  -2.8364649e-02  -1.1298856e-01  -2.5684591e-02  -3.0663417e-02  -5.2803810e-02  -4.3470377e-02   1.4425417e-01   1.4495598e-02   4.0749585e-02  -8.2352913e-02   3.3820820e-02  -2.2870472e-02   8.2054450e-02  -7.3493121e-02   0.0000000e+00   1.9353601e-02   5.9115362e-02  -7.9178890e-02   2.5667687e-02  -3.1887339e-03  -1.8508879e-02   5.8602522e-02  -1.2804357e-01   6.4296999e-02   1.3312043e-02   1.1588745e-02  -1.2047884e-01  -7.3685075e-02  -1.2575549e-02   7.1999760e-02  -4.0532140e-02  -8.0829283e-02   3.6352485e-02   2.9460396e-02  -8.5180915e-02  -9.6728612e-02   8.4410269e-02  -6.7650924e-02  -1.0276428e-01   2.7397932e-02   6.0639988e-03  -7.2344722e-02  -2.0854255e-02   4.6503584e-02   5.2334262e-02   5.5621506e-02   2.5162328e-02  -1.4035588e-02   2.8174471e-02   1.8712356e-02  -1.1234704e-02  -1.3358626e-02
   3.3877520e-02   1.2840458e-02   3.2066923e-02  -9.6540994e-03   7.7646502e-02   7.6463707e-02   5.2785290e-02  -5.5561390e-02  -4.5821366e-02  -8.5950198e-02  -6.1194485e-02  -1.2533359e-02   1.8435955e-03  -1.2916502e-01   4.7429202e-02  -5.8550084e-02  -1.2419221e-01   1.0942717e-01  -5.6966027e-02   3.1489617e-02   7.5284063e-02   4.0457068e-02   2.8096707e-03  -5.5549371e-02   7.8652489e-02   6.0152327e-02   1.3133884e-02   2.0454113e-02   3.7709092e-02  -1.6037290e-01   1.2313308e-02  -1.0918577e-01  -7.4615478e-02  -6.3885615e-02  -1.2939916e-02   6.0883180e-02   2.3824732e-02  -5.2779495e-03  -5.4862576e-02  -1.5343212e-02  -6.1685525e-02   9.4927748e-02   1.0466616e-02  -3.3377428e-02   5.4297101e-02   5.0790957e-02   2.7898328e-02  -9.5191202e-02   5.9163023e-02   7.1118165e-02   1.2811846e-01   1.4388147e-01   1.9353601e-02   0.0000000e+00   6.6423091e-02   1.0684649e-01   1.2262244e-02   3.2814695e-02  -1.0507219e-02  -1.0763661e-01   5.8938462e-02   2.3842553e-02  -3.6968915e-02   1.7449584e-02  -1.7034994e-01   9.4240420e-03  -3.9665347e-02  -1.0622095e-01  -5.4938025e-02   1.1459948e-01  -1.6084654e-03  -5.3598643e-02  -5.5306099e-02   7.0765651e-02   6.9166077e-02   5.4945056e-02  -2.2806029e-02  -1.4129631e-01  -5.7765902e-02  -1.1257806e-02   6.6798779e-02   1.2259022e-01   1.3103624e-01   5.9986239e-02  -7.1216967e-03   4.6384483e-02   1.0296053e-02  -8.4398091e-02   5.1173680e-02  -1.3106860e-02
   4.0235265e-02  -2.0967647e-02   3.5860275e-02   7.6410201e-02  -6.3619548e-02   7.6873323e-02  -6.6441911e-02   8.0948005e-02  -1.5624363e-01   4.1266778e-02   3.4614457e-02  -3.9684573e-02   1.5843382e-02   1.5610918e-02  -1.5906163e-01  -8.4414138e-02   4.7687088e-03  -1.3360628e-01   4.8969553e-02   1.5172164e-02  -1.7532592e-02   3.4410145e-02  -3.9498910e-02   7.1636294e-04  -7.4517217e-02  -1.5246267e-03  -2.9629474e-02  -2.6168952e-03  -8.9357990e-02   2.5259901e-02  -4.2883495e-03   3.7775684e-02   8.6535363e-02  -1.4137590e-01  -2.2636104e-03   1.4319429e-03  -2.5165030e-02   7.2134259e-02   6.3822921e-02   1.5764609e-02   2.6068411e-02  -9.9923963e-02  -2.5382141e-02  -9.6281459e-02   5.1675192e-02   4.0869617e-02   7.9330765e-02   4.7053826e-02   2.1727683e-02   5.6338553e-02   1.4347344e-01   4.1499291e-02   5.9115362e-02   6.6423091e-02   0.0000000e+00   6.3473206e-02   2.5718359e-02   4.5071539e-03   3.4577844e-02   7.9914603e-02  -6.0636526e-02  -5.2075511e-03  -1.5081191e-02  -2.3863804e-03  -4.4522386e-02  -3.9397659e-02   3.3842466e-02  -1.8403601e-02  -3.2124204e-02  -1.0387539e-02   4.4436550e-03  -1.6083077e-02   4.9126607e-02   9.3033981e-02  -3.1524398e-03  -1.0382534e-01   1.7833164e-02   7.4813382e-02  -8.6449259e-02  -8.8121887e-02   6.3970018e-02  -7.8425661e-02  -2.1689305e-02  -4.4264079e-02   1.3244367e-01  -7.0522202e-02  -3.7287472e-02  -6.7694871e-02   6.4764834e-02   6.6931974e-02
  -1.5047532e-02  -6.2167199e-03  -1.1682524e-02  -3.1411731e-02   2.2410513e-02  -1.5165788e-02  -1.6622404e-02  -1.7681787e-02  -2.0541940e-02  -1.0062189e-02  -5.1647643e-02   2.4152702e-02  -6.0473342e-02   3.7666675e-02   2.5362367e-02  -6.6936364e-02  -6.3886180e-02   1.3580757e-02   2.7480361e-02  -2.1345771e-02   1.7376799e-02  -6.4021719e-02  -2.6360981e-02  -1.7129459e-01  -1.2331609e-01  -5.0021230e-02   1.6139226e-02   5.1621006e-03   3.3702112e-02  -1.0518512e-01  -1.0458661e-03   4.8219458e-02  -7.6894152e-02  -8.3560602e-02   2.8241813e-02   6.0401870e-02  -1.1206026e-02  -2.0988560e-03   6.4334763e-02   1.1149942e-01  -3.5850882e-02  -1.2385024e-02  -2.6952324e-02   4.1048354e-02   9.0554830e-02  -1.1266240e-02   2.7978896e-02   8.8589534e-02   8.2243097e-02  -2.1510505e-02   2.1659311e-02   9.3268783e-02  -7.9178890e-02   1.0684649e-01   6.3473206e-02   0.0000000e+00  -3.4997260e-02   1.2280682e-02   6.6300563e-03   2.4081581e-02  -1.1606884e-01   6.8889275e-03   4.4015740e-02   3.0587336e-02   1.2140905e-02  -2.2701079e-02  -6.5309614e-03  -3.2557585e-02   4.1781395e-02   1.3587432e-02   1.8978527e-02   1.4186200e-02  -8.0816575e-03  -2.5795940e-02   7.1582005e-03   5.7293042e-04  -9.4878739e-02   3.3751257e-04  -1.2187811e-01   2.1602143e-02  -6.8888957e-02   1.1002129e-02   2.1321812e-02  -9.1768551e-02  -2.1756702e-02  -1.7240625e-02  -6.7846868e-02   2.9398630e-02   5.7835929e-02  -2.1695046e-02
   1.3152334e-01  -2.5914149e-02  -7.8412865e-02  -3.6277332e-02  -2.2079397e-02  -1.4288229e-02  -7.9112766e-02  -5.4417556e-02  -9.0600492e-02  -2.6629542e-02   1.2464917e-01  -2.6829619e-02  -4.9413197e-02   3.2715430e-03  -1.9364848e-02  -2.8545756e-02   6.1667676e-02   2.3298542e-02   5.5735238e-03   2.4902307e-02  -3.3148981e-02   1.9094346e-02  -9.5367665e-02  -2.0741574e-02   1.7503160e-02   1.4376566e-02   3.0543953e-02   2.3866039e-03   4.7031673e-02  -6.5221538e-03   2.5062771e-03  -3.1222815e-02  -3.2632161e-02  -7.9174589e-02   8.7205347e-02   3.5394596e-03  -2.1361601e-02  -2.5570307e-02   2.3871577e-03  -1.1933172e-01  -1.1934257e-01   2.4674503e-02   1.0722468e-01  -3.2282162e-02   3.1828899e-02  -4.7318346e-02  -7.2429841e-02  -4.8168493e-02  -4.5643635e-02  -2.7185264e-03   2.8284765e-02   8.8929005e-02   2.5667687e-02   1.2262244e-02   2.5718359e-02  -3.4997260e-02   0.0000000e+00  -1.2822516e-02   3.6277532e-02  -4.7710118e-02   6.1571919e-02   1.6748433e-03   7.7052332e-02   9.2250134e-02  -3.9806953e-02  -1.0464998e-01  -9.2006193e-02  -6.0244345e-02   3.3702934e-02   1.7416514e-02  -2.0971168e-02  -4.2570741e-03  -2.8315781e-02  -8.5156880e-03   3.9342375e-03  -9.8569450e-02  -9.1396106e-02   4.7605249e-02   2.1778096e-02   1.7382930e-02   7.1000776e-02   6.2981329e-02   1.0170614e-02  -2.9337980e-02   4.2733672e-02  -7.6547429e-02   3.7718157e-02   3.2656360e-02   7.3960854e-02   3.1398400e-02
   4.3964612e-02   7.9163516e-02  -2.9200062e-03   3.5989174e-02   1.7046262e-02  -3.8854556e-02  -5.1607845e-02   1.8086722e-02  -1.3881914e-02   5.6189118e-03  -2.6275640e-02  -3.0265222e-02  -5.9101820e-02  -6.4235586e-02  -4.5564224e-02   3.8857068e-04   3.3377458e-02   1.0315795e-01  -1.0333682e-02   2.2595495e-02  -1.4483749e-02  -3.5702312e-04   2.3529454e-03  -7.0855145e-02   2.5508000e-02   4.9473402e-02  -3.7588756e-02   9.7967446e-03   1.3451214e-02  -1.9417747e-02  -1.9369858e-02   2.9059993e-02   5.0480454e-02  -2.2446301e-03  -2.6940339e-02  -5.2916247e-02  -5.4575441e-02   6.2103817e-02   3.3718094e-03   2.5032141e-02  -8.7793379e-02  -2.2819443e-02   1.5985943e-02   1.0675319e-02  -4.4111903e-02  -2.6423012e-02  -2.6210342e-02   1.2114145e-02  -8.2994552e-03  -1.4893741e-03   8.9438261e-03  -1.9718074e-02  -3.1887339e-03   3.2814695e-02   4.5071539e-03   1.2280682e-02  -1.2822516e-02   0.0000000e+00  -1.4534639e-02   2.8826392e-02  -3.5745343e-02   3.2872495e-02  -7.0460606e-02   3.7306095e-02  -2.1820983e-02  -3.2362624e-02   1.3603005e-02   8.0445268e-03  -3.3952624e-02   4.0950458e-02   5.9685982e-02  -3.2748491e-03   2.3064848e-02   3.1096116e-02  -6.8259526e-02  -2.1899507e-02  -9.4205413e-02   1.0395334e-01   3.4854682e-02   9.4519049e-02  -1.0094335e-02   8.0751184e-03  -7.4960804e-02  -1.8902140e-02   3.5868144e-02   6.4027059e-02   2.2970750e-02   8.9046762e-03   7.1674454e-03  -1.3597080e-02
   7.6815274e-02  -4.4706887e-02  -1.5639328e-02  -8.9645032e-02  -1.6458444e-02  -2.3816068e-02  -5.5439845e-02  -7.7498782e-02  -3.0895032e-02   3.6514388e-02  -1.2432901e-02  -6.3220052e-02   6.4965647e-03  -4.2170534e-02  -2.0435269e-02   6.3763838e-02  -4.0589413e-02   2.1409222e-02  -1.8694788e-02  -4.5994304e-02  -2.3216166e-03  -5.4651109e-02  -1.2415863e-01  -3.7202596e-02  -8.6761418e-02   3.9755261e-02  -4.0876625e-02  -3.2910874e-02  -1.7442379e-02  -2.7899744e-02   2.4833740e-02   8.5784225e-03   1.5948020e-02  -5.4782118e-02  -1.3100020e-01   3.2336128e-02   4.6443869e-02   5.9240498e-03   3.3760538e-02   1.6927889e-02   7.7776270e-02   7.0292165e-02  -1.1893197e-01  -8.4431687e-02   8.1392000e-02  -2.8281339e-02  -1.1218561e-02  -1.1645342e-01   3.2728550e-02   4.4547040e-02   9.8946320e-02   2.8559446e-02  -1.8508879e-02  -1.0507219e-02   3.4577844e-02   6.6300563e-03   3.6277532e-02  -1.4534639e-02   0.0000000e+00   1.0544723e-01   1.3403256e-01   3.3686181e-02   7.0572727e-02  -7.1878846e-02   2.5133704e-02  -4.3751106e-02   2.1484004e-01   6.5528470e-02  -2.8105901e-02   1.5211038e-02  -4.3886854e-02  -4.3803725e-02   1.8803303e-03   5.9137551e-02   3.1386194e-02   1.0154852e-01  -1.0579887e-01  -1.2184206e-01   5.9693258e-02  -9.7692829e-02   7.1058723e-02  -1.6413366e-02  -2.4820985e-02   8.0151428e-02  -2.6916042e-02  -5.8302704e-02  -2.9901644e-02   4.1659777e-02  -1.9539515e-02  -8.0490067e-02
  -6.3097868e-02   4.4142611e-02  -5.1895880e-02  -1.2476625e-02  -2.1715377e-02  -3.3768245e-02  -5.0194328e-02   2.6532259e-02   2.9002884e-02  -7.0139798e-03  -1.4717333e-02   7.5540082e-02  -8.4608265e-02   8.1865413e-02  -4.0715574e-03   2.4001583e-02   2.5446683e-04   2.6498947e-02   1.5164452e-02  -1.5033566e-03   3.4505809e-02   4.9741785e-03  -5.4543638e-02  -1.0228404e-01   6.1371584e-03   3.5120563e-02  -1.8363282e-02   1.9930502e-02  -8.3814084e-03  -3.0315624e-02  -2.5428473e-02  -4.8387808e-02   5.3596540e-02   2.6724731e-03  -1.8924598e-02  -1.3208041e-01  -5.4981545e-03  -2.2561568e-02   8.2728478e-03   2.2338788e-02   7.5882242e-03  -1.8201371e-02  -3.4723726e-02  -9.1372832e-02  -3.4341263e-02  -6.2690176e-02  -1.2492518e-02  -3.5290046e-02  -7.9774941e-02   1.5118832e-01  -7.6650659e-03  -9.1906157e-03   5.8602522e-02  -1.0763661e-01   7.9914603e-02   2.4081581e-02  -4.7710118e-02   2.8826392e-02   1.0544723e-01   0.0000000e+00   2.7948914e-03   2.3327711e-01  -2.3536148e-02   1.2012545e-02  -8.1449557e-02  -1.4314217e-02   6.4676892e-02   1.4960128e-01  -8.6876512e-02  -7.6627224e-02   8.9878979e-03  -7.3851433e-03   5.6377009e-02  -1.0437474e-01  -3.5122347e-02  -9.3847361e-02  -1.7507300e-02  -5.1009704e-02   8.4094873e-03   4.0499638e-02  -3.7484502e-02  -6.4811687e-02  -7.6983157e-03   1.5137687e-02   2.0148540e-03  -8.7684796e-02   4.1293694e-02   3.4245698e-02   3.1057772e-02   7.3044222e-02
  -1.3413136e-02  -9.5278576e-02   3.1404672e-02  -2.9630704e-02  -4.3735145e-02  -3.1334499e-02   1.9374469e-01  -1.9865004e-02  -1.3976108e-02   1.4698335e-03   9.3378470e-02   4.7652362e-02   5.1310714e-02  -3.9598863e-02  -1.2327073e-01  -6.7708349e-02  -3.9656730e-02  -1.3850887e-02  -1.0642371e-01  -1.1627202e-01  -2.6468042e-02  -8.2971888e-02   2.9612389e-02  -1.3604636e-01  -2.8759807e-02   1.2530949e-01  -1.0694579e-02   4.5316596e-02  -9.1745618e-02   5.4930439e-02   3.9313474e-02  -2.4769886e-02   1.1200567e-02  -1.1402157e-02   9.1169273e-02  -5.4297712e-02   5.3663776e-02  -3.7069336e-02  -8.8956184e-02  -1.6879298e-01  -1.0044236e-02   1.2812792e-02  -7.7758157e-02  -2.3945017e-02   8.7094777e-03  -3.6353051e-02  -8.8327753e-02  -6.5235617e-02   3.5019355e-02  -3.3013954e-02   2.2530375e-02  -1.4614859e-01  -1.2804357e-01   5.8938462e-02  -6.0636526e-02  -1.1606884e-01   6.1571919e-02  -3.5745343e-02   1.3403256e-01   2.7948914e-03   0.0000000e+00   1.4818101e-01   3.0956639e-02  -4.5955373e-02   9.5417195e-02   1.3443409e-01   3.5197281e-02  -1.3428856e-01  -1.8213813e-02   5.0178807e-02  -1.3156072e-01  -5.3803798e-02   6.2994635e-03  -1.4750548e-02   1.8521114e-03  -4.9688249e-02  -9.7246672e-02   4.5022478e-02   5.8374101e-02  -1.1941746e-01  -2.0421412e-02   3.5770600e-02  -8.4095307e-02  -2.7313479e-02   6.9257551e-02  -9.9464695e-02  -5.0565205e-02  -4.0167969e-02   2.6703578e-02   5.9402257e-02
  -5.4903282e-02   6.9928912e-02  -9.1843453e-02  -3.7055426e-02  -3.7451532e-02   2.4265161e-02  -4.2595335e-02  -3.2151922e-02  -2.6646629e-02   6.5226520e-02   5.3173414e-02   3.7134160e-02  -9.2925164e-03  -1.5106160e-02   4.9304142e-02   3.1210321e-02   7.4417425e-03  -2.8616812e-02  -5.0203241e-02  -2.6028027e-02  -9.0624523e-03   2.8923154e-02   3.0155634e-03  -4.0189183e-02  -1.7365830e-02   7.7081846e-02  -2.2551290e-02   1.9101255e-02  -3.4774798e-02  -9.6857693e-03   6.2742037e-02   5.8223569e-02  -8.7492772e-02   1.3356127e-02   3.5784558e-03  -2.7744078e-02  -3.0480798e-02  -1.5159295e-01  -7.9617818e-02  -2.6554828e-03   5.7070398e-02   1.9941763e-02  -2.4907005e-02  -5.6969242e-02   7.6039280e-03   4.0822477e-02   2.4696206e-02   2.8219501e-02  -3.8225225e-02  -5.2313257e-02   1.8164079e-02   5.6869058e-03   6.4296999e-02   2.3842553e-02  -5.2075511e-03   6.8889275e-03   1.6748433e-03   3.2872495e-02   3.3686181e-02   2.3327711e-01   1.4818101e-01   0.0000000e+00   4.2627317e-02   3.9125351e-01  -5.5113830e-02   1.9249798e-01  -6.0664832e-02   5.0001918e-02  -8.2909456e-03   5.5545757e-02  -5.3356871e-02  -3.2206496e-02   3.4208847e-02  -3.6430443e-02   2.5740130e-02  -3.9066159e-02   1.9238106e-02   8.2166308e-02   4.5839373e-02   1.1992212e-01  -2.2351126e-05  -2.2282297e-02  -3.7623796e-02  -3.2847455e-02  -1.5088642e-02   7.3316486e-03   4.1352572e-05  -9.5596655e-04   1.8652963e-02   2.6891589e-02
  -5.4555768e-02  -2.9963018e-02   1.1085795e-01  -5.5841244e-02  -4.4875043e-02   3.2712828e-02   5.1757594e-02   1.3674488e-01   1.3594290e-01   1.8010574e-02   6.3785146e-02   1.5337425e-02  -9.9147619e-02  -8.0168765e-02   3.5725706e-02   8.7291267e-04   1.7322910e-01  -5.3751164e-02   1.1508776e-01  -1.0508969e-01   2.4452808e-02  -1.0658266e-01   1.2808084e-02  -2.4423761e-02   9.5223028e-02  -1.1295962e-01  -7.8825403e-03  -5.6852566e-02   2.0583654e-01   4.2087917e-02   1.2379926e-01  -5.9910237e-02   1.9547723e-01   2.0963222e-02  -2.4197803e-01  -6.1225955e-02  -6.1344479e-02   8.2152301e-03  -7.4972037e-02   2.3644482e-02  -8.3348382e-02  -8.1732106e-02  -6.5304871e-02  -3.2441768e-02   2.1845813e-02  -2.4766284e-02  -1.2559435e-01   1.0604992e-02  -3.3155127e-02  -6.5459808e-02  -7.0188855e-02   8.6076582e-02   1.3312043e-02  -3.6968915e-02  -1.5081191e-02   4.4015740e-02   7.7052332e-02  -7.0460606e-02   7.0572727e-02  -2.3536148e-02   3.0956639e-02   4.2627317e-02   0.0000000e+00   1.2006628e-01   1.9086645e-01   1.0329804e-01   5.0305767e-02   3.0569484e-02   2.9989030e-02   1.0483262e-02   8.1421289e-02   9.2689894e-02  -4.1871080e-02  -9.8227513e-02  -6.9906519e-02   4.8175449e-03  -9.6120661e-03  -1.1140293e-01  -1.4578655e-02  -1.4285537e-01   1.5881108e-01   5.7791114e-02   8.0642464e-02   7.3415322e-02   9.1127217e-02   2.5165467e-03  -3.0178200e-02  -1.0367210e-01   6.1338042e-03  -1.6564226e-02
  -3.9545527e-03   8.1386602e-02   4.4707774e-02  -9.2069964e-02  -1.4850905e-02   2.3016445e-02  -1.7849920e-02  -6.3493547e-02   1.7602034e-02  -9.1667426e-02   1.0073239e-01   1.4243414e-01   8.8132958e-03   5.4651073e-02  -1.8177228e-03  -7.5374809e-02  -5.2819961e-02   4.2498024e-02  -2.9212021e-02   1.0584140e-02  -5.1834147e-02  -3.7704999e-04  -1.8408865e-04   4.6720810e-02  -1.3335901e-01  -4.2734826e-02  -1.1193017e-02  -3.0302177e-03   5.3573670e-02  -2.3476171e-03   9.2647654e-02   1.2883210e-02  -4.8000663e-02   5.9624024e-03   8.6312984e-02   7.0631664e-03   1.3765029e-02  -5.8645134e-02  -7.0465147e-02   3.8790766e-02  -2.0575556e-02   4.8853806e-03   3.5080159e-02   2.5555965e-03   2.4676615e-02  -2.4143468e-02   1.5932827e-03  -5.7384010e-02  -2.4068563e-02  -4.4098679e-02   3.6152856e-02   1.0109950e-02   1.1588745e-02   1.7449584e-02  -2.3863804e-03   3.0587336e-02   9.2250134e-02   3.7306095e-02  -7.1878846e-02   1.2012545e-02  -4.5955373e-02   3.9125351e-01   1.2006628e-01   0.0000000e+00  -1.9470340e-02  -1.3730569e-01  -1.9684544e-02  -5.4058939e-02   4.6095511e-02   5.7396020e-02   1.9999396e-02  -1.6527357e-02   1.0871864e-01   1.1571200e-01  -1.9836574e-01  -1.1247069e-01   2.6133266e-02   1.1939847e-02  -5.9748062e-02   4.6341039e-03  -8.7254092e-02   7.4631680e-02  -4.7684232e-02  -9.8061223e-02   4.2777844e-02   1.9957262e-02   3.1853892e-02  -4.1792601e-03   1.1758250e-02   4.0514865e-02
   4.2059788e-02  -2.0351071e-02   8.4860950e-02  -1.1943685e-01   3.2214834e-02  -8.2342882e-02   9.5928183e-02  -3.5167992e-02   4.7327451e-02  -7.0049493e-02  -2.7716172e-02  -1.0735172e-01   3.4059485e-02   4.5018086e-02  -2.7816125e-03  -5.8506777e-02  -7.3487023e-02  -1.0235956e-01  -8.4080734e-02  -6.9857561e-02  -8.8266470e-02   1.6829901e-01   5.7333189e-05  -4.1746558e-02   9.3331851e-02   5.2877890e-02   3.5835991e-02  -6.1547795e-02  -3.8502338e-02  -7.5000121e-02  -7.4589774e-02  -1.6831022e-01  -1.1598414e-01  -1.2382982e-01   2.3318420e-01  -9.5665936e-02  -7.4816343e-02   1.2540760e-03   1.0087597e-01   1.2153899e-01  -1.5709501e-02  -3.1061528e-02  -7.5424534e-03   2.3442573e-02  -7.1412858e-02   5.2041161e-02  -1.4883419e-02  -2.2780413e-02  -1.4395148e-01  -2.3638012e-02  -1.4212324e-01   1.7284790e-01  -1.2047884e-01  -1.7034994e-01  -4.4522386e-02   1.2140905e-02  -3.9806953e-02  -2.1820983e-02   2.5133704e-02  -8.1449557e-02   9.5417195e-02  -5.5113830e-02   1.9086645e-01  -1.9470340e-02   0.0000000e+00   2.1853576e-01   1.5230324e-01   1.6284142e-02  -8.3562224e-03   1.7933034e-02   1.2482047e-01   3.3404446e-02   1.3990870e-01   1.0735909e-01   7.5197277e-02  -1.0127196e-01   1.1100720e-01  -6.5351695e-03   6.6945706e-02   2.8093495e-03  -6.9935053e-02  -1.7987498e-02   8.6986285e-03  -5.9287620e-02   1.1474882e-01   6.8100429e-02   1.1120582e-01   7.9871972e-02   8.0545354e-03  -1.4772447e-02
  -1.5489309e-02  -1.3947018e-02  -9.5009177e-02   4.2362441e-02   1.8957542e-03  -6.2448521e-03   5.1971581e-03   1.3448303e-01  -5.0904165e-02   1.7259689e-01  -5.4560883e-02   9.9122461e-02  -4.4971670e-02   4.8189139e-02  -2.6917425e-02   1.1828114e-01  -2.6668102e-02   9.7994502e-03  -4.4695672e-02   1.3047953e-02  -1.2770547e-02  -2.4972502e-02  -5.5115488e-04   2.5055982e-02  -1.0645451e-01  -7.3117384e-02   3.6281044e-02  -6.1735579e-02  -2.1995555e-02  -6.4311293e-03  -5.7899947e-02   1.1764587e-01   1.7962282e-02   7.5104902e-02  -1.2786955e-02   5.7960645e-02  -1.5202464e-03   9.3739016e-02  -1.0741160e-01   8.8556048e-03   6.2776261e-02   1.2029266e-01   1.0745197e-01  -5.2858615e-02  -1.0823545e-02  -1.0857570e-01  -4.2411233e-02   3.2271919e-02   3.7905083e-02  -1.0757379e-01  -2.7160805e-02  -2.5581734e-02  -7.3685075e-02   9.4240420e-03  -3.9397659e-02  -2.2701079e-02  -1.0464998e-01  -3.2362624e-02  -4.3751106e-02  -1.4314217e-02   1.3443409e-01   1.9249798e-01   1.0329804e-01  -1.3730569e-01   2.1853576e-01   0.0000000e+00   3.0326902e-02   1.0310808e-02  -3.0891466e-02   5.7758800e-02   6.5018591e-04   4.5293053e-02  -2.0331166e-01  -4.4056365e-02   7.0146694e-02  -2.3068845e-02  -7.5522427e-02  -6.1836663e-02  -2.7476399e-02   1.0504938e-01  -8.2526151e-02  -1.6702365e-01  -4.6973734e-02  -7.0512000e-02  -6.4828220e-02   1.9815290e-01   6.5409539e-02  -3.5999771e-02   7.6107537e-03   6.8532956e-02
  -5.9312078e-02  -4.2240892e-02   3.7096619e-02  -6.0512034e-02   4.3820077e-02   1.6695200e-02   2.4531260e-02  -5.0162676e-02   6.1360500e-02   3.7152457e-02  -9.2904668e-03  -9.9681595e-02   1.5683306e-02  -2.7289421e-02   2.1492278e-02  -5.3763505e-02   2.4768371e-02   1.8774250e-02  -4.7568431e-02  -4.5193258e-02   1.6236841e-01  -1.1833080e-02  -9.2698999e-02  -3.9594573e-02   1.1513492e-01   3.2873126e-02   4.1565313e-02   3.4309957e-02   1.3416945e-01   3.9993341e-02  -8.8837973e-02  -1.5758901e-02   7.4880232e-02  -1.2029228e-01   2.9798819e-01  -6.4942445e-02   7.4373245e-02   4.9088735e-03   8.4434921e-02  -5.4378903e-02  -1.5204741e-02  -4.2283685e-02   8.1817853e-02  -2.2782346e-02   1.0678275e-01   6.2478798e-03   9.8911353e-02   2.3558898e-02   4.1380031e-02   1.1246318e-02   3.1439894e-02   3.2915373e-02  -1.2575549e-02  -3.9665347e-02   3.3842466e-02  -6.5309614e-03  -9.2006193e-02   1.3603005e-02   2.1484004e-01   6.4676892e-02   3.5197281e-02  -6.0664832e-02   5.0305767e-02  -1.9684544e-02   1.5230324e-01   3.0326902e-02   0.0000000e+00   1.9267114e-01   4.0623736e-02   3.4672265e-02  -3.0222280e-02  -3.7705313e-02   1.3145540e-02   1.4087198e-01  -2.6125774e-02   3.7342449e-04   3.4099708e-02   3.9491386e-02  -7.7422751e-02  -2.2154413e-04   2.6396212e-02  -2.5328551e-02  -2.6715561e-02  -1.2818944e-01   1.8886934e-02   9.8768470e-02   1.2525279e-04  -1.9532560e-02  -3.7741093e-02  -3.7399079e-02
  -7.2477230e-02   2.2051681e-02   9.3744476e-03  -6.1009605e-02   3.1256510e-02   9.9587473e-02   2.3690342e-03  -2.3994456e-02  -1.3838130e-02  -1.3189791e-02  -1.2356832e-01  -9.8452191e-02  -3.7138357e-02   7.1336418e-02   5.3924137e-02  -4.0195744e-02  -3.2567117e-03  -8.9823641e-02  -1.0073608e-01   8.2112173e-02  -2.4923786e-03   6.1738897e-02  -3.4822655e-02  -4.1927299e-02  -1.1358858e-01  -5.5296367e-02  -1.6880553e-02  -4.4652310e-03  -7.1754167e-02   1.1274488e-02   8.4506057e-02  -1.1521807e-01  -2.8994241e-02   1.0948255e-01  -6.6036802e-02   3.0617246e-01   1.1325733e-01   5.1265842e-02   3.1496616e-02   1.0798202e-02   2.3850487e-02   3.4831582e-02  -5.1018528e-03   6.4544811e-02  -7.7785213e-03   1.2315185e-01  -5.9127629e-02  -2.1832471e-02  -7.3296250e-02   1.8358047e-02   1.7145059e-02  -7.9337020e-02   7.1999760e-02  -1.0622095e-01  -1.8403601e-02  -3.2557585e-02  -6.0244345e-02   8.0445268e-03   6.5528470e-02   1.4960128e-01  -1.3428856e-01   5.0001918e-02   3.0569484e-02  -5.4058939e-02   1.6284142e-02   1.0310808e-02   1.9267114e-01   0.0000000e+00  -9.5895270e-03   1.0852695e-01   2.6057500e-03  -5.2714160e-02  -1.8195955e-02   5.9502245e-02   3.3653650e-02  -6.4089681e-02  -5.4045195e-02  -4.7056761e-02  -8.3764677e-02   4.9758368e-02   4.2379563e-02  -6.3769536e-02  -5.0360778e-02  -1.2355924e-01  -9.2624629e-03   9.5423660e-02  -3.2399820e-02  -2.6929788e-02  -5.3141543e-02  -3.2039076e-02
   2.8290542e-02  -5.2161401e-02  -4.8057072e-02  -8.1012429e-03   4.0143402e-02  -9.7103954e-03  -2.8515018e-02  -3.8632966e-02   4.0294555e-02   8.4749734e-02  -2.1913373e-02  -2.2934153e-02   5.9232623e-02   7.0330007e-02   1.4016794e-02  -3.5883125e-03  -4.5246018e-02  -6.8707941e-02  -2.8258505e-02   1.9885275e-03   2.1423954e-02  -2.6431143e-03   1.6290249e-02   2.5180591e-02   1.1255324e-01  -5.7488709e-02   8.0977740e-02  -3.1524973e-02   5.1339365e-02  -3.2565255e-02  -3.1535949e-02   7.7466441e-04  -5.0931516e-03  -1.0358337e-01  -4.0579057e-02   3.0209952e-02   9.1813531e-02   2.4723637e-02  -9.6489943e-02  -3.0559024e-02   7.8132573e-02  -7.1957001e-02   7.4369230e-03  -6.0657993e-02   5.1399118e-02  -2.8636594e-02  -4.8325507e-02   3.5165345e-02   5.3809765e-02  -4.9745239e-02   5.7260135e-02  -4.3712506e-02  -4.0532140e-02  -5.4938025e-02  -3.2124204e-02   4.1781395e-02   3.3702934e-02  -3.3952624e-02  -2.8105901e-02  -8.6876512e-02  -1.8213813e-02  -8.2909456e-03   2.9989030e-02   4.6095511e-02  -8.3562224e-03  -3.0891466e-02   4.0623736e-02  -9.5895270e-03   0.0000000e+00   3.6901016e-02  -4.1688234e-02  -1.4845863e-02   4.8817292e-02   5.8945520e-02   1.1159475e-01   5.1763280e-04   4.2596554e-02   1.0140025e-01  -1.5427194e-02   2.3785567e-02  -3.7990246e-02   2.3871279e-02  -1.2278068e-02  -5.2589434e-02   2.4176388e-02  -1.6881004e-02  -7.4139123e-02  -3.0118751e-02   3.0433053e-03   7.5045738e-02
   1.7729973e-02   6.0249719e-02   1.6424644e-02   3.3098133e-03  -2.2450160e-02   6.2726372e-02   1.6179067e-03  -1.5097268e-02   5.5742209e-03   8.5825911e-02  -8.7972487e-02   8.3036546e-03   2.0682340e-02   3.0765114e-02  -8.7123429e-02  -3.4884492e-02   6.8059027e-03  -4.5623558e-02  -8.6940744e-02   6.2800709e-02   1.9925374e-02  -7.6628176e-02  -3.3356941e-02   4.6072680e-02   8.9159942e-02  -2.5908724e-02  -3.8416146e-02   7.0252472e-03   2.3009022e-02   2.3399207e-02   1.2498915e-01   8.6535065e-03  -7.9978992e-02   1.4069063e-02  -3.6700615e-02  -4.3190018e-02   2.0870767e-02   4.7846598e-02  -2.0888566e-02   7.2052714e-02  -1.0189407e-01   3.5421411e-02   6.9953797e-02   4.0918774e-03  -7.0086838e-02   6.8813773e-02   5.2796854e-02   2.6937530e-02   5.5214680e-02  -4.4918863e-02   3.4237761e-02  -9.5487982e-02  -8.0829283e-02   1.1459948e-01  -1.0387539e-02   1.3587432e-02   1.7416514e-02   4.0950458e-02   1.5211038e-02  -7.6627224e-02   5.0178807e-02   5.5545757e-02   1.0483262e-02   5.7396020e-02   1.7933034e-02   5.7758800e-02   3.4672265e-02   1.0852695e-01   3.6901016e-02   0.0000000e+00  -7.5140512e-02  -8.7622767e-02   1.5294810e-02   5.6939954e-02  -1.3767028e-02   1.0098597e-02  -3.3054281e-03   3.9479430e-02  -2.9791865e-02   3.5609515e-02  -2.1799713e-02   3.9469644e-02  -1.8767103e-02   2.7422809e-02   3.3633990e-02   2.3747050e-02  -9.2473418e-02   6.8064594e-02  -3.2868487e-02   2.1421606e-02
   4.8040664e-02  -6.8942143e-02  -4.7551045e-02  -6.3381630e-02   7.0973142e-03  -1.0708613e-01  -1.8789130e-03  -3.8163816e-02   2.7877365e-02   3.7539390e-02  -1.5691399e-01  -7.4499646e-03  -8.1679949e-02   4.1430534e-02  -1.6829723e-02   2.4786585e-02   1.5362854e-02  -7.4663091e-02  -3.5233668e-02   1.0725113e-01   9.3202090e-02  -1.1566692e-02   1.2271402e-01  -8.7300819e-02   1.8600876e-01  -5.2353335e-02   1.4955657e-02  -1.0758832e-02  -1.3909137e-01   8.1833855e-03   3.0534976e-01   7.1085632e-04   4.9768952e-02  -1.2535265e-02   2.3913280e-02  -1.1043013e-01  -2.6992008e-02   2.4949724e-02  -2.0171108e-02  -1.0906097e-01   2.6344183e-02   1.8382285e-01  -2.4952219e-02  -1.4038220e-02  -1.8412928e-02  -7.8968350e-02   4.4296339e-02   1.0228669e-01   1.1934364e-02   2.9433825e-02   2.3504796e-02   1.7530221e-02   3.6352485e-02  -1.6084654e-03   4.4436550e-03   1.8978527e-02  -2.0971168e-02   5.9685982e-02  -4.3886854e-02   8.9878979e-03  -1.3156072e-01  -5.3356871e-02   8.1421289e-02   1.9999396e-02   1.2482047e-01   6.5018591e-04  -3.0222280e-02   2.6057500e-03  -4.1688234e-02  -7.5140512e-02   0.0000000e+00   1.9174999e-01  -3.8444223e-02   5.6619829e-02   1.9163067e-01  -9.4429435e-03   6.2958756e-02   4.1757251e-02   1.3276240e-01  -4.3651892e-03   7.4139837e-02   9.8592900e-02   1.2725869e-02   8.7324832e-02   6.3226689e-02   3.6789224e-03   4.3154703e-02   1.4960781e-02  -1.0756615e-02   7.4067096e-02
   5.8787956e-02   6.7337194e-03   1.5037443e-02   9.5768268e-02  -5.4161953e-04   2.8420018e-02  -6.8169905e-03   9.4317633e-02  -5.9002861e-02   4.7995522e-02   1.0339308e-02   2.0396946e-02   5.1760676e-03  -2.1591860e-02  -6.0016934e-02   9.6960248e-02  -9.5121796e-02  -6.3128468e-03  -2.2106426e-04   9.8875177e-02   1.2246489e-01   1.3018105e-01  -6.3886572e-02  -4.7380465e-02   9.1288649e-02   1.0783860e-01  -4.5889741e-02   1.2195979e-01  -1.9629706e-02  -1.9150002e-01  -1.4801524e-02   9.9561521e-02   2.9432169e-02   4.7590174e-02  -5.7305475e-02   4.3552425e-02   8.4076565e-02  -1.3405202e-01  -1.6810992e-01   1.0293968e-01   1.5000095e-03   1.0106726e-01  -7.9063238e-02   3.5216520e-02  -2.6947346e-02   4.0544535e-02   1.2782593e-02   3.9874237e-02   1.4371430e-02  -2.2598747e-02  -1.3200591e-02   4.2061039e-02   2.9460396e-02  -5.3598643e-02  -1.6083077e-02   1.4186200e-02  -4.2570741e-03  -3.2748491e-03  -4.3803725e-02  -7.3851433e-03  -5.3803798e-02  -3.2206496e-02   9.2689894e-02  -1.6527357e-02   3.3404446e-02   4.5293053e-02  -3.7705313e-02  -5.2714160e-02  -1.4845863e-02  -8.7622767e-02   1.9174999e-01   0.0000000e+00   5.0672780e-02  -3.0150899e-02  -2.1583368e-01   2.4521700e-01   7.8356188e-02   9.7236778e-02  -6.3991070e-02   4.5950798e-02  -6.2519250e-03   6.0432887e-02  -6.8374808e-02   5.0537469e-02   5.3227830e-03   2.7352347e-02  -4.3431748e-02  -8.2524282e-02   2.6769621e-03  -5.8738711e-02
   5.9669265e-02   1.0287969e-01  -1.9767811e-02  -2.4067661e-02   4.8470836e-04  -1.2214687e-02   1.4073465e-02   3.5804240e-03   8.6267643e-03  -4.0401100e-02   1.0618783e-01  -4.8210529e-02  -8.6921351e-02  -4.2275499e-02  -2.5365671e-02   1.0874404e-01  -4.6657542e-02   1.9274759e-02   7.5287906e-02   9.9422552e-02   7.8589605e-02  -1.8115494e-02   3.8713284e-02   2.9586079e-02   2.7589519e-02  -4.3555210e-02   1.6610321e-02   3.3996891e-02   1.3037456e-01   3.9417010e-02   6.2408913e-02  -1.6532976e-02  -7.7108377e-02   8.0363527e-02   4.1856673e-02  -2.9961913e-02  -3.4721024e-03   3.6728411e-02   8.8430525e-02   2.4314376e-03   7.8780707e-02   9.6791271e-02   6.4808521e-02   2.3748804e-02  -3.6166372e-02  -1.5772320e-03  -6.5419779e-02  -4.9057063e-02   3.2615446e-02   2.2838356e-02   8.0060648e-03  -8.4265846e-02  -8.5180915e-02  -5.5306099e-02   4.9126607e-02  -8.0816575e-03  -2.8315781e-02   2.3064848e-02   1.8803303e-03   5.6377009e-02   6.2994635e-03   3.4208847e-02  -4.1871080e-02   1.0871864e-01   1.3990870e-01  -2.0331166e-01   1.3145540e-02  -1.8195955e-02   4.8817292e-02   1.5294810e-02  -3.8444223e-02   5.0672780e-02   0.0000000e+00   2.2979859e-01   3.1987938e-01   1.9342481e-01  -6.2370386e-02  -1.6314303e-02   1.0931617e-01  -7.5540116e-02   1.1771839e-01  -7.1747399e-02  -5.1815699e-03   4.8473275e-02   6.8054364e-02   9.8236132e-03  -3.5400717e-02  -9.0743572e-02   5.8431549e-02  -1.9425512e-02
   2.4504368e-02  -5.0068838e-02  -3.9209109e-03   2.1348830e-03   3.8729148e-02   6.9087496e-02  -8.4287406e-02  -7.5832102e-02  -1.0414381e-01   3.0039291e-02   1.1701050e-02   4.5668002e-02   5.5473575e-02  -7.0892211e-02  -7.6813287e-02  -1.8227619e-02   3.8897644e-02   7.4300166e-03  -3.3047127e-02   1.1013873e-01  -3.1707688e-02   9.8579132e-03  -1.3651192e-01   3.2416348e-03  -7.8119749e-02  -1.2128988e-02   7.4291743e-02   7.4434681e-02  -1.8332363e-02   2.3004928e-01  -2.0269340e-02   1.0497920e-01  -1.3112506e-02   9.5813235e-02  -1.7931876e-01  -9.3003006e-03  -6.2631215e-02   9.4005447e-02  -2.4246206e-02  -1.1636814e-01   1.4092969e-01   2.0416369e-02  -6.5765374e-02  -4.3496203e-02  -8.0248028e-02  -9.4525404e-03  -7.2810848e-02  -3.9394995e-03  -7.1541263e-02  -9.4805145e-02   8.6316393e-02  -7.5920510e-03  -9.6728612e-02   7.0765651e-02   9.3033981e-02  -2.5795940e-02  -8.5156880e-03   3.1096116e-02   5.9137551e-02  -1.0437474e-01  -1.4750548e-02  -3.6430443e-02  -9.8227513e-02   1.1571200e-01   1.0735909e-01  -4.4056365e-02   1.4087198e-01   5.9502245e-02   5.8945520e-02   5.6939954e-02   5.6619829e-02  -3.0150899e-02   2.2979859e-01   0.0000000e+00   2.7215064e-02   1.2212039e-01   8.0732519e-02   2.2222178e-02   1.6263957e-02  -1.8241710e-01  -7.2767482e-02   1.3002996e-01  -8.3582153e-02   1.2069879e-01  -6.9528881e-03   9.9896260e-02   6.6783280e-02   5.5007551e-03  -2.5381544e-03   2.0389050e-02
  -8.7417880e-03  -7.8663005e-03  -2.9367258e-02   3.1641483e-02  -8.9975543e-02  -7.0551258e-02   2.4833867e-02  -8.9282830e-02   6.2188559e-03  -1.4819153e-02   5.4420287e-03  -3.2787357e-03  -6.6887346e-03   1.3239057e-02   2.8514578e-02  -2.3853777e-02  -2.0401179e-02  -4.8953923e-02   5.6875387e-02   2.2567691e-02   6.3345847e-02  -3.2513342e-02   3.3222917e-02  -5.5259169e-03   8.3910490e-04  -6.8649268e-02  -7.6835883e-03  -6.1586843e-02  -7.4459623e-02   2.0735435e-01   6.5052309e-02  -4.4894327e-02  -2.2716059e-02   4.3836708e-02  -3.6495573e-02  -9.9343162e-02   3.0464540e-02  -1.0290552e-02  -1.0879433e-01  -2.8896257e-02  -3.8277538e-01   7.9074363e-02  -7.2322909e-02   2.4030602e-02   1.7902362e-02   4.2081828e-02  -5.4499277e-02   1.1879409e-01   9.4630214e-03   7.6723977e-02   2.7369411e-02   5.9184984e-02   8.4410269e-02   6.9166077e-02  -3.1524398e-03   7.1582005e-03   3.9342375e-03  -6.8259526e-02   3.1386194e-02  -3.5122347e-02   1.8521114e-03   2.5740130e-02  -6.9906519e-02  -1.9836574e-01   7.5197277e-02   7.0146694e-02  -2.6125774e-02   3.3653650e-02   1.1159475e-01  -1.3767028e-02   1.9163067e-01  -2.1583368e-01   3.1987938e-01   2.7215064e-02   0.0000000e+00   1.5830074e-01  -1.1217281e-01  -7.7472727e-02  -6.0424670e-03   5.2720326e-02   1.9566861e-02  -7.0950632e-02   5.1730376e-04  -1.4292450e-01  -4.0674859e-02  -4.1840305e-02   1.0837822e-01  -1.0164261e-01  -4.1583255e-03   4.8886659e-03
  -4.1158778e-02   5.9697998e-02   5.1116138e-02   3.4582655e-02  -6.3494451e-02  -7.1258442e-03   1.1931955e-01   1.6787560e-01  -4.9997031e-02   1.2633033e-02   4.8849353e-02   4.0785739e-02  -9.6547843e-03   1.9950121e-02   1.7066223e-02  -5.1513212e-02   5.3175331e-02   6.5971061e-03   8.0290769e-02  -5.7567634e-02  -1.2195868e-01   3.3275918e-02  -8.0430960e-02   8.3381034e-02  -4.7264064e-02   9.3553794e-02  -2.3424866e-02   1.4651674e-02   8.0145596e-02  -1.9702238e-01  -1.3358653e-01   4.0568157e-02  -5.0032603e-02  -9.9243777e-02   8.5742339e-02  -7.2439219e-02  -2.0615959e-02  -2.5773072e-02  -1.0247046e-01  -4.7814135e-02   8.1448420e-02   1.0163628e-01  -7.4674621e-03  -1.7418024e-01   3.5337832e-03  -2.7789749e-02  -2.5766544e-02   2.9134782e-02  -6.2402297e-03   2.3847850e-02  -8.6525645e-02   4.6226820e-02  -6.7650924e-02   5.4945056e-02  -1.0382534e-01   5.7293042e-04  -9.8569450e-02  -2.1899507e-02   1.0154852e-01  -9.3847361e-02  -4.9688249e-02  -3.9066159e-02   4.8175449e-03  -1.1247069e-01  -1.0127196e-01  -2.3068845e-02   3.7342449e-04  -6.4089681e-02   5.1763280e-04   1.0098597e-02  -9.4429435e-03   2.4521700e-01   1.9342481e-01   1.2212039e-01   1.5830074e-01   0.0000000e+00   1.0858527e-02   1.1301880e-01   4.3193723e-02   3.5182168e-02  -8.6233071e-02  -4.4649329e-02  -1.7167325e-02  -1.4286569e-02  -4.5974781e-02   4.1512530e-02   3.5528810e-02  -3.2004366e-02  -4.9549936e-02  -4.8844259e-02
  -8.0109067e-02  -9.2031892e-03   1.5987887e-02  -6.4530708e-03  -6.5260146e-02   6.3556378e-02  -1.9420171e-02  -7.5871764e-02  -1.5272449e-01  -4.1938178e-03  -4.6451505e-02   9.0588297e-03  -1.5962198e-02  -4.5069516e-02  -1.9910292e-02  -5.2130725e-02   6.0527999e-02   9.9604451e-02  -4.7263007e-02  -1.4937367e-01   3.1616700e-02   3.7722961e-02   6.0992878e-02   2.4183977e-03  -1.7933056e-01  -3.9865592e-02   6.6487430e-02   8.9044706e-03   7.4995937e-02   4.4218085e-02  -9.4997620e-03   1.1902290e-01   4.7264188e-02   2.6373597e-02   2.3415718e-02  -1.3152671e-01   1.8112621e-01  -7.9836499e-02   3.0868061e-02  -1.0437186e-01  -1.3752486e-01   8.2977358e-02   8.2254815e-02  -9.8850827e-02   4.3800589e-02   1.1892984e-01  -9.3757226e-02  -1.3604182e-01  -6.7586738e-02  -4.2805828e-03  -2.3941901e-02  -5.5477874e-03  -1.0276428e-01  -2.2806029e-02   1.7833164e-02  -9.4878739e-02  -9.1396106e-02  -9.4205413e-02  -1.0579887e-01  -1.7507300e-02  -9.7246672e-02   1.9238106e-02  -9.6120661e-03   2.6133266e-02   1.1100720e-01  -7.5522427e-02   3.4099708e-02  -5.4045195e-02   4.2596554e-02  -3.3054281e-03   6.2958756e-02   7.8356188e-02  -6.2370386e-02   8.0732519e-02  -1.1217281e-01   1.0858527e-02   0.0000000e+00   2.3415828e-01  -7.8971212e-02  -1.3171314e-01  -3.2703220e-02   2.7721144e-02   8.0054805e-02  -1.9487915e-02   5.8466868e-03  -1.1576386e-01   2.6516976e-02   3.7670700e-02   1.6364666e-02  -8.1441319e-03
   5.2239421e-02   1.2831567e-02  -5.3920284e-02  -5.3480186e-02   3.7027801e-02  -1.6346035e-02   6.0800319e-02  -2.0146023e-02  -6.9215110e-02  -2.0425190e-02  -1.7769533e-02   3.7166085e-03  -7.7734810e-02   7.4866189e-03   1.3319087e-02   5.3708488e-02   8.3213677e-02   4.5998900e-02  -6.8444172e-02  -1.0584273e-01   1.5553365e-01  -2.5899418e-02  -4.0087304e-02   5.8063502e-02   9.3702504e-02  -1.5362608e-01  -2.9350383e-02  -7.7639434e-02  -2.1740474e-02  -9.2625146e-02  -5.1745653e-02   7.3115041e-02   7.5767071e-02   1.6611356e-01  -1.3552813e-01   7.8257480e-02  -2.2265579e-02   6.0173727e-02  -2.6393686e-02  -7.8915899e-03  -7.2182098e-02   3.6975474e-02   1.9419595e-01  -1.1467089e-02   9.5211139e-02   6.8120443e-02  -5.8882477e-02   1.2774188e-01  -1.3209312e-01   4.2162641e-02   1.8943679e-03  -3.5148630e-02   2.7397932e-02  -1.4129631e-01   7.4813382e-02   3.3751257e-04   4.7605249e-02   1.0395334e-01  -1.2184206e-01  -5.1009704e-02   4.5022478e-02   8.2166308e-02  -1.1140293e-01   1.1939847e-02  -6.5351695e-03  -6.1836663e-02   3.9491386e-02  -4.7056761e-02   1.0140025e-01   3.9479430e-02   4.1757251e-02   9.7236778e-02  -1.6314303e-02   2.2222178e-02  -7.7472727e-02   1.1301880e-01   2.3415828e-01   0.0000000e+00  -1.3639344e-01  -4.5429510e-02   1.9166127e-01  -8.0439652e-02   4.3775868e-02  -2.9929538e-02   8.2162756e-02   1.5381383e-02  -7.8644374e-02   1.6238461e-01  -5.2933901e-02   1.0097988e-02
   2.9123499e-02   2.6346564e-03   2.1872097e-02   2.8647701e-02   9.1248264e-02   6.6646642e-03  -2.1458393e-02  -5.2482382e-02  -2.0583087e-02   5.9634959e-02  -6.2287738e-03   5.8665366e-02  -8.3480572e-02   1.0513885e-01  -7.5260752e-02   2.6630154e-03   1.8204261e-01   4.9201872e-02  -3.3786371e-02  -6.0615910e-02   3.2648965e-02   5.5731344e-02   6.0006206e-02   8.9717335e-02  -6.5151569e-02   2.1309727e-01   3.5668886e-02   1.1602273e-02   1.1092145e-01   5.4675725e-02   1.4233408e-02   1.2633321e-01  -3.6280727e-03   2.6331951e-02  -2.3855720e-02   4.9896244e-02   4.2827547e-03   1.2724487e-02  -1.7429318e-02   7.0663068e-03   1.0532559e-01  -1.9349629e-01   9.3659993e-02   2.5249859e-02   1.3961346e-02   4.7633317e-02   1.0631359e-01  -3.8169257e-02   3.2509401e-02   1.9903203e-02  -6.2890872e-02   5.6737065e-02   6.0639988e-03  -5.7765902e-02  -8.6449259e-02  -1.2187811e-01   2.1778096e-02   3.4854682e-02   5.9693258e-02   8.4094873e-03   5.8374101e-02   4.5839373e-02  -1.4578655e-02  -5.9748062e-02   6.6945706e-02  -2.7476399e-02  -7.7422751e-02  -8.3764677e-02  -1.5427194e-02  -2.9791865e-02   1.3276240e-01  -6.3991070e-02   1.0931617e-01   1.6263957e-02  -6.0424670e-03   4.3193723e-02  -7.8971212e-02  -1.3639344e-01   0.0000000e+00   9.4859328e-02   3.0989886e-01   8.1667896e-02  -2.9791652e-02  -1.4632004e-01   1.4495726e-02  -5.3237907e-02  -8.1060148e-02  -2.6810278e-02  -2.7160582e-02  -2.4047611e-02
   3.3485923e-02   1.4234809e-02   4.4880612e-02   2.3816559e-02   4.0178597e-03   1.0831619e-01   2.7856685e-02  -4.6490507e-02  -1.0786529e-01   1.5012129e-03   1.2758164e-01  -2.3274493e-01   1.0337716e-01  -4.9715653e-02   4.7493429e-02  -2.0115967e-02   2.5349718e-01   1.7676298e-01   7.4055972e-02  -1.1181609e-01   7.1263029e-02   5.4029295e-02   1.1077018e-02  -5.2682544e-03  -4.9621017e-02  -3.0819883e-02   1.7076648e-02  -3.3500745e-03   4.7403254e-02   1.0904706e-01  -5.1561934e-03  -1.9715504e-01   2.0086018e-02  -1.0325315e-01  -1.7319438e-02  -9.3225253e-02   9.5888346e-02   1.4448974e-01   6.0017654e-03   1.0806743e-01   6.0938579e-02   1.9170209e-02  -9.4608197e-02  -1.2255431e-01  -9.2361376e-02   5.2568057e-03  -1.3602416e-01   4.2330749e-02  -2.9009780e-02   1.8541313e-02   4.6946757e-02   2.5341074e-02  -7.2344722e-02  -1.1257806e-02  -8.8121887e-02   2.1602143e-02   1.7382930e-02   9.4519049e-02  -9.7692829e-02   4.0499638e-02  -1.1941746e-01   1.1992212e-01  -1.4285537e-01   4.6341039e-03   2.8093495e-03   1.0504938e-01  -2.2154413e-04   4.9758368e-02   2.3785567e-02   3.5609515e-02  -4.3651892e-03   4.5950798e-02  -7.5540116e-02  -1.8241710e-01   5.2720326e-02   3.5182168e-02  -1.3171314e-01  -4.5429510e-02   9.4859328e-02   0.0000000e+00   5.7129371e-02   3.0898842e-01  -5.3030465e-02   4.1866494e-02  -4.5702226e-02   3.8644555e-02  -3.9831689e-03   5.8098913e-02  -1.1084703e-02  -2.4644254e-02
   2.7140583e-03   4.2989771e-02  -3.2345509e-02   2.5690566e-03  -4.2241832e-02   7.8091909e-02   4.6606708e-03   2.1208091e-02   1.1179335e-02   4.1398949e-02  -1.7298269e-02   5.1014382e-02   2.8344672e-02   1.8880119e-02   4.5988968e-03   7.6903658e-02   6.6423080e-02  -7.8306580e-02   3.5735635e-02   5.0607183e-02   8.0810630e-02  -6.2515102e-02  -1.2089898e-02  -7.6534679e-02  -6.6945218e-03  -2.4479790e-02  -9.2960138e-03   2.6530360e-02   5.9928181e-05  -8.8284000e-03  -8.7006902e-03  -3.8741037e-02  -1.7848166e-02  -6.3280455e-02  -1.6025975e-03  -2.2847803e-02   8.3999663e-02  -7.0672495e-02   1.1516537e-01   2.8954873e-02  -3.7381381e-02   5.4349839e-03  -5.7747750e-02  -5.8303488e-02  -4.2494082e-02   1.4025393e-02  -1.6170742e-02  -1.8354229e-02  -5.9693319e-02  -2.6082007e-02  -3.4756899e-02  -2.1848874e-02  -2.0854255e-02   6.6798779e-02   6.3970018e-02  -6.8888957e-02   7.1000776e-02  -1.0094335e-02   7.1058723e-02  -3.7484502e-02  -2.0421412e-02  -2.2351126e-05   1.5881108e-01  -8.7254092e-02  -6.9935053e-02  -8.2526151e-02   2.6396212e-02   4.2379563e-02  -3.7990246e-02  -2.1799713e-02   7.4139837e-02  -6.2519250e-03   1.1771839e-01  -7.2767482e-02   1.9566861e-02  -8.6233071e-02  -3.2703220e-02   1.9166127e-01   3.0989886e-01   5.7129371e-02   0.0000000e+00  -5.7024691e-03   8.6048629e-02  -8.5114220e-02   1.7249930e-01   1.7577373e-01   1.1039314e-01   3.2107766e-02   8.5790151e-02  -4.3469659e-02
  -4.0029463e-02  -3.2788594e-02  -4.4221478e-02  -1.6010241e-02  -3.4304998e-02  -2.5873822e-02   3.9266618e-02  -1.3929087e-02   8.4920738e-02  -5.7519720e-02  -2.3476428e-02  -3.4243964e-02  -5.8950444e-04  -6.3661959e-02  -1.2136575e-01  -4.0890064e-02  -2.8789922e-02   9.2220823e-02  -2.3790560e-02  -3.8243396e-02   3.2564784e-02   2.0673199e-02  -1.0472423e-01  -9.9450033e-02  -2.1737374e-02  -9.4975736e-02   4.6414515e-02  -3.1950190e-02  -4.7110877e-03   9.1712733e-02  -3.5673946e-02   8.5191171e-02   5.8752406e-02  -4.6453018e-03   1.7630671e-02   9.7248855e-03  -5.2418080e-02  -4.8269719e-03  -4.8804634e-02  -4.0761588e-02   2.1315197e-03   7.4528167e-02  -1.1221293e-01  -3.7413848e-02   1.4546785e-02  -6.4429993e-02   4.8225706e-02  -9.0013156e-02   3.0625939e-02  -1.0283429e-02   4.0017560e-02  -4.9335388e-02   4.6503584e-02   1.2259022e-01  -7.8425661e-02   1.1002129e-02   6.2981329e-02   8.0751184e-03  -1.6413366e-02  -6.4811687e-02   3.5770600e-02  -2.2282297e-02   5.7791114e-02   7.4631680e-02  -1.7987498e-02  -1.6702365e-01  -2.5328551e-02  -6.3769536e-02   2.3871279e-02   3.9469644e-02   9.8592900e-02   6.0432887e-02  -7.1747399e-02   1.3002996e-01  -7.0950632e-02  -4.4649329e-02   2.7721144e-02  -8.0439652e-02   8.1667896e-02   3.0898842e-01  -5.7024691e-03   0.0000000e+00   1.1860122e-01  -2.6650628e-02  -6.6299518e-02   4.6139863e-02  -1.0825384e-01  -9.1824653e-02  -3.7154627e-02   4.5760425e-02
  -6.6108014e-02  -2.0741672e-02  -9.6845410e-03  -2.3039137e-02   6.8681820e-03  -4.0454767e-02   2.9725558e-02  -3.2495658e-03   2.3400288e-02  -4.6526631e-02   4.3790629e-03   8.8669889e-03  -1.3818567e-02  -5.4434530e-03   6.1952032e-02  -5.3159269e-03   4.4709170e-02  -1.9170951e-02   1.6737249e-02   4.8227103e-03   2.3836885e-02  -4.5876742e-02  -1.1844970e-02  -1.0662855e-01   3.8840457e-02   3.6132526e-02   6.0162210e-02   6.7417787e-03   6.6376327e-02   4.1948647e-02  -2.8575729e-02  -5.4641884e-02  -4.2301017e-02   1.2015258e-01   6.3620503e-02  -3.6122327e-02  -1.3753533e-02   1.6923089e-02   4.5281166e-02   3.6181471e-02   2.1857539e-01   8.2579908e-02  -3.2163335e-02  -2.4551937e-02   4.4888102e-02  -4.5949376e-03  -3.9690034e-02   2.8543585e-02   2.3252904e-02   3.4691357e-02   1.5376404e-02  -2.7387301e-02   5.2334262e-02   1.3103624e-01  -2.1689305e-02   2.1321812e-02   1.0170614e-02  -7.4960804e-02  -2.4820985e-02  -7.6983157e-03  -8.4095307e-02  -3.7623796e-02   8.0642464e-02  -4.7684232e-02   8.6986285e-03  -4.6973734e-02  -2.6715561e-02  -5.0360778e-02  -1.2278068e-02  -1.8767103e-02   1.2725869e-02  -6.8374808e-02  -5.1815699e-03  -8.3582153e-02   5.1730376e-04  -1.7167325e-02   8.0054805e-02   4.3775868e-02  -2.9791652e-02  -5.3030465e-02   8.6048629e-02   1.1860122e-01   0.0000000e+00   9.4295645e-02  -2.8378975e-03  -3.2377404e-02  -1.5578440e-02   6.7775916e-03  -7.4871662e-03   2.2783521e-02
  -7.1133848e-03  -4.4772963e-02   2.5763365e-03   9.5653753e-03  -4.9576552e-02  -2.2577626e-02  -1.0824996e-01  -1.2474456e-02  -6.8250632e-03  -4.9562522e-02  -8.4182119e-03   8.6409783e-02  -6.7594652e-03   8.1107390e-02   1.9269765e-01   3.1122138e-01   4.7889543e-02   4.1590071e-03  -2.2766673e-02  -1.9884313e-02  -2.2942330e-02   3.6967090e-02  -2.0978631e-02   1.4322600e-01   6.4588475e-02   1.2642736e-01  -4.3528832e-02   9.9659334e-03   4.9682356e-02   2.3044714e-01   1.2851735e-02  -3.0933598e-02  -5.7936701e-03  -5.3445907e-02   7.8404812e-02  -9.4153699e-02   7.2216313e-03  -1.3538128e-02  -6.0078169e-02   9.9952711e-02   1.7860204e-02  -1.7695098e-02   3.0459028e-02  -6.2733692e-02  -3.1660593e-02   9.2779593e-02  -1.0423730e-01  -1.8748761e-02  -9.2555994e-04   9.3863646e-03   7.1036582e-02  -8.5104539e-02   5.5621506e-02   5.9986239e-02  -4.4264079e-02  -9.1768551e-02  -2.9337980e-02  -1.8902140e-02   8.0151428e-02   1.5137687e-02  -2.7313479e-02  -3.2847455e-02   7.3415322e-02  -9.8061223e-02  -5.9287620e-02  -7.0512000e-02  -1.2818944e-01  -1.2355924e-01  -5.2589434e-02   2.7422809e-02   8.7324832e-02   5.0537469e-02   4.8473275e-02   1.2069879e-01  -1.4292450e-01  -1.4286569e-02  -1.9487915e-02  -2.9929538e-02  -1.4632004e-01   4.1866494e-02  -8.5114220e-02  -2.6650628e-02   9.4295645e-02   0.0000000e+00   5.9039061e-02   5.5462439e-02  -6.1011113e-02   1.3920855e-01  -1.0805607e-02  -6.7877089e-02
   2.2988204e-02  -2.0066669e-02   7.3237860e-02   6.2146214e-02  -3.1890474e-02  -3.4777886e-02   9.2090648e-03   2.3935226e-02  -1.5580980e-02   2.1090006e-02  -1.5976287e-02   3.6182846e-02  -1.5672268e-02  -2.6739456e-02   1.1000270e-01   1.7542771e-02   5.0062797e-02  -4.3597236e-02  -3.0723687e-02  -1.9999253e-03  -2.6197840e-02  -1.9992149e-02   1.0989374e-01   2.1345007e-02  -2.6957891e-02  -3.0103311e-02  -3.0371316e-02  -2.0658929e-02  -1.3172946e-02  -3.9230656e-03  -1.1069189e-01  -3.9092586e-02   8.7860574e-03  -5.5873213e-02   2.9372739e-02   9.3226235e-02   4.9314255e-02   2.3146879e-02   4.1131134e-02  -5.6517113e-02  -7.0817106e-02  -2.8144971e-02  -1.1844071e-03  -9.0010996e-02  -2.1494730e-02  -7.6224489e-02  -1.8103591e-02  -3.2334548e-02  -1.2124843e-02  -2.8807776e-02   2.8003910e-02  -6.0026868e-02   2.5162328e-02  -7.1216967e-03   1.3244367e-01  -2.1756702e-02   4.2733672e-02   3.5868144e-02  -2.6916042e-02   2.0148540e-03   6.9257551e-02  -1.5088642e-02   9.1127217e-02   4.2777844e-02   1.1474882e-01  -6.4828220e-02   1.8886934e-02  -9.2624629e-03   2.4176388e-02   3.3633990e-02   6.3226689e-02   5.3227830e-03   6.8054364e-02  -6.9528881e-03  -4.0674859e-02  -4.5974781e-02   5.8466868e-03   8.2162756e-02   1.4495726e-02  -4.5702226e-02   1.7249930e-01  -6.6299518e-02  -2.8378975e-03   5.9039061e-02   0.0000000e+00   1.0160949e-01   1.0791637e-01   1.9915722e-02   9.9724860e-02   3.8042020e-02
  -1.0192406e-01   5.4866563e-02  -6.7528097e-02   3.1969294e-02  -4.5246644e-02  -1.1171413e-01   1.6308879e-02   3.6411055e-02  -2.0729479e-02  -1.0594172e-01   2.6446330e-03   1.3165803e-02   3.2372447e-02  -2.6729643e-02   7.4632991e-02   9.1065490e-02  -9.6588276e-02  -1.3788490e-03   1.8782459e-02   2.3457954e-02   7.0689207e-02  -6.2519902e-02   6.4857809e-03   8.6459630e-02  -1.4427812e-01  -5.2302733e-02  -4.5778286e-02  -1.1799105e-02  -6.1244030e-02  -5.8282426e-02  -1.5013423e-01   2.1718854e-03   6.9311802e-02  -6.9254469e-02   5.6890437e-02   3.0532154e-02  -5.2390164e-02   3.0312187e-02  -1.3962318e-02   2.3886626e-02  -2.0388633e-02   1.4230788e-02   1.8865885e-02  -5.9369884e-02   4.1875731e-02  -8.0475512e-03   1.1063583e-02  -3.0831399e-02   4.6740899e-02  -5.1612733e-02   4.5959149e-02  -2.3206389e-02  -1.4035588e-02   4.6384483e-02  -7.0522202e-02  -1.7240625e-02  -7.6547429e-02   6.4027059e-02  -5.8302704e-02  -8.7684796e-02  -9.9464695e-02   7.3316486e-03   2.5165467e-03   1.9957262e-02   6.8100429e-02   1.9815290e-01   9.8768470e-02   9.5423660e-02  -1.6881004e-02   2.3747050e-02   3.6789224e-03   2.7352347e-02   9.8236132e-03   9.9896260e-02  -4.1840305e-02   4.1512530e-02  -1.1576386e-01   1.5381383e-02  -5.3237907e-02   3.8644555e-02   1.7577373e-01   4.6139863e-02  -3.2377404e-02   5.5462439e-02   1.0160949e-01   0.0000000e+00   9.4848265e-02   5.5110841e-02  -8.9190407e-03   9.1746019e-03
   4.3884209e-02   3.1971091e-02  -3.1162052e-02  -9.2097777e-02  -6.6818474e-03   4.7537905e-03   2.7233651e-02  -8.6932905e-02  -1.4145506e-01  -2.9187404e-02   8.0179193e-03   1.5734565e-02   1.1638859e-01  -4.9860051e-02   6.9444196e-02   3.3632936e-02   4.2073926e-02   5.2162027e-02   5.9471211e-02   1.3596513e-02  -4.6774364e-02  -8.0824936e-02  -2.9857129e-03  -2.5110046e-02   1.9900284e-01  -6.5041030e-02  -5.2238878e-02   5.4806605e-02  -2.0354177e-02   5.3930992e-02  -2.0762029e-02   2.0186699e-01  -1.1342582e-01  -3.2316567e-02  -1.6443396e-02   2.6034911e-02  -1.6229864e-03  -8.3715673e-02   6.0103030e-02  -2.1464116e-02   8.1554962e-02   1.3305510e-02  -1.1478413e-02   2.4636560e-03  -3.9787800e-02  -1.7885005e-02  -3.4607500e-02   1.9208113e-02   4.5468648e-02  -7.3581203e-02   3.1546670e-02   6.2454662e-02   2.8174471e-02   1.0296053e-02  -3.7287472e-02  -6.7846868e-02   3.7718157e-02   2.2970750e-02  -2.9901644e-02   4.1293694e-02  -5.0565205e-02   4.1352572e-05  -3.0178200e-02   3.1853892e-02   1.1120582e-01   6.5409539e-02   1.2525279e-04  -3.2399820e-02  -7.4139123e-02  -9.2473418e-02   4.3154703e-02  -4.3431748e-02  -3.5400717e-02   6.6783280e-02   1.0837822e-01   3.5528810e-02   2.6516976e-02  -7.8644374e-02  -8.1060148e-02  -3.9831689e-03   1.1039314e-01  -1.0825384e-01  -1.5578440e-02  -6.1011113e-02   1.0791637e-01   9.4848265e-02   0.0000000e+00   1.0028780e-01   3.0954027e-02  -1.9898561e-02
  -2.3517424e-03   1.4326624e-02  -4.2472407e-02   4.6180701e-02   2.4699144e-03   3.9557135e-02  -2.4939067e-02  -7.9159876e-02   2.5194493e-02   3.3139392e-02  -3.7682209e-02  -2.5815478e-02   3.1922522e-02   6.5766404e-03   3.5582703e-02   6.5977063e-02   6.5727212e-02  -6.4888239e-02   6.9447998e-02   3.3578185e-02  -5.8224837e-02   2.0341711e-02   1.0634271e-02  -3.6318947e-02   3.7468839e-02   1.1666499e-01  -3.8980733e-02   5.9189273e-02  -7.2158961e-02   3.1203000e-02   8.3905995e-02  -1.4470135e-01  -1.8222137e-02  -5.7563175e-02   7.2595964e-02  -5.6125352e-02  -1.5116011e-01   2.0213712e-02  -5.8543242e-02   5.8683721e-02  -5.4530434e-02   6.3290384e-03   4.3045791e-03   1.3927572e-02   3.5944888e-02   6.2266575e-02  -6.7780644e-02  -1.2742873e-01   1.0020552e-01   3.9071550e-02   3.2397735e-02   3.7859989e-02   1.8712356e-02  -8.4398091e-02  -6.7694871e-02   2.9398630e-02   3.2656360e-02   8.9046762e-03   4.1659777e-02   3.4245698e-02  -4.0167969e-02  -9.5596655e-04  -1.0367210e-01  -4.1792601e-03   7.9871972e-02  -3.5999771e-02  -1.9532560e-02  -2.6929788e-02  -3.0118751e-02   6.8064594e-02   1.4960781e-02  -8.2524282e-02  -9.0743572e-02   5.5007551e-03  -1.0164261e-01  -3.2004366e-02   3.7670700e-02   1.6238461e-01  -2.6810278e-02   5.8098913e-02   3.2107766e-02  -9.1824653e-02   6.7775916e-03   1.3920855e-01   1.9915722e-02   5.5110841e-02   1.0028780e-01   0.0000000e+00  -3.2402787e-02   5.6972624e-02
   1.7447379e-03  -1.2859562e-02  -6.1807251e-02   1.9936819e-02  -5.5402450e-02  -1.8366954e-02  -3.7848317e-02   5.3718430e-02  -6.7023432e-02   2.6091932e-02  -2.5071023e-03  -1.1462612e-02  -7.4601311e-02   1.0528040e-03  -4.5430178e-02   2.1451573e-03  -5.5610477e-03  -4.0607924e-02  -2.8639335e-02  -5.3139633e-03  -4.6977043e-02   3.1106596e-03   1.2524551e-02   1.7991927e-02   4.7942361e-02   5.8168748e-02   3.2088660e-02   5.0893600e-03   5.2308969e-02  -3.4765059e-02  -4.8862392e-02   3.7405842e-02  -6.5283394e-02  -6.3756414e-02  -5.4926398e-02  -1.2098671e-04   9.5064060e-03  -2.0373662e-02   8.7803198e-02  -3.7086963e-02  -6.1970935e-02   9.9404312e-02   5.8964237e-02  -6.9536704e-03   1.8148927e-02  -7.7781546e-02  -7.7175084e-02  -3.5113286e-02  -2.6433451e-02   1.9204064e-02   4.9186252e-03   2.3556687e-02  -1.1234704e-02   5.1173680e-02   6.4764834e-02   5.7835929e-02   7.3960854e-02   7.1674454e-03  -1.9539515e-02   3.1057772e-02   2.6703578e-02   1.8652963e-02   6.1338042e-03   1.1758250e-02   8.0545354e-03   7.6107537e-03  -3.7741093e-02  -5.3141543e-02   3.0433053e-03  -3.2868487e-02  -1.0756615e-02   2.6769621e-03   5.8431549e-02  -2.5381544e-03  -4.1583255e-03  -4.9549936e-02   1.6364666e-02  -5.2933901e-02  -2.7160582e-02  -1.1084703e-02   8.5790151e-02  -3.7154627e-02  -7.4871662e-03  -1.0805607e-02   9.9724860e-02  -8.9190407e-03   3.0954027e-02  -3.2402787e-02   0.0000000e+00   6.3926461e-03
   2.5431305e-02  -3.4351817e-02   5.2725107e-02   2.4630337e-02  -3.5295483e-02  -8.4741573e-02   3.3995238e-02  -1.8319221e-02   7.2963772e-02  -7.3558062e-02   5.2291250e-02   8.0129202e-02   3.6760728e-02   4.2060559e-02  -3.3256054e-02  -2.9338567e-02  -4.9009869e-02  -3.8869279e-02  -4.0544204e-02  -1.3535584e-02   1.2214316e-02  -4.9600526e-02   1.4737007e-02   4.3797114e-02   5.3267459e-02   5.4237900e-04   2.6373534e-02   3.0910189e-03  -6.0144573e-02  -4.3098604e-02  -2.9852917e-02   5.8984017e-02   2.7155871e-02  -6.0561478e-02  -5.2779022e-02  -3.2791644e-02  -2.0181704e-02   9.2786201e-02  -6.0843808e-02  -5.4764739e-02   1.1784485e-01   7.8835809e-02   6.1634816e-02  -5.6643144e-02  -2.5647918e-02  -2.7906467e-02  -1.8623523e-02  -2.6847376e-02  -3.5047229e-03   6.4712983e-02  -2.4128110e-02  -2.6040015e-02  -1.3358626e-02  -1.3106860e-02   6.6931974e-02  -2.1695046e-02   3.1398400e-02  -1.3597080e-02  -8.0490067e-02   7.3044222e-02   5.9402257e-02   2.6891589e-02  -1.6564226e-02   4.0514865e-02  -1.4772447e-02   6.8532956e-02  -3.7399079e-02  -3.2039076e-02   7.5045738e-02   2.1421606e-02   7.4067096e-02  -5.8738711e-02  -1.9425512e-02   2.0389050e-02   4.8886659e-03  -4.8844259e-02  -8.1441319e-03   1.0097988e-02  -2.4047611e-02  -2.4644254e-02  -4.3469659e-02   4.5760425e-02   2.2783521e-02  -6.7877089e-02   3.8042020e-02   9.1746019e-03  -1.9898561e-02   5.6972624e-02   6.3926461e-03   0.0000000e+00
