# Supplementary material for: Autistic traits and individual brain differences: functional network efficiency reflects attentional and social impairments, structural nodal efficiencies index systemising and theory-of-mind skills
Source: Mol Autism. 2021 Jan 21;12:3. doi: 10.1186/s13229-020-00377-8 (PMC7818759; doi:10.1186/s13229-020-00377-8)
Supplement: Supplementary file 8 — Additional file 8. Connectivity matrices. Connection matrices and functional correlation matrices for each subject, as floating-point values in ASCII text format, and MATLAB code for producing these. [file 13229_2020_377_MOESM8_ESM.zip › Paul_Arora_et_al_data/Physiological/BBC/DTI_rsfMRI_ConnectivityMatrices/connectivity_matrices/Connection_Matrix_sym_aHU0446.txt]

   0.0000000e+00   2.5522140e-02   2.7160715e-02   2.9802274e-02   3.4272501e-02   3.2368368e-02   2.5078975e-02   2.4797989e-02   3.0431409e-02   2.5691164e-02   2.9008806e-02   3.0051667e-02   2.6824702e-02   2.9016519e-02   2.7454964e-02   2.8660733e-02   3.1098519e-02   2.8420216e-02   2.7264208e-02   3.0805675e-02   3.4049992e-02   3.4515423e-02   2.7928393e-02   2.9689871e-02   3.4776460e-02   3.1422106e-02   2.7831090e-02   2.8016565e-02   2.9987883e-02   3.3654998e-02   3.5197162e-02   3.3350781e-02   3.0556989e-02   3.3790423e-02   3.8560683e-02   3.7930408e-02   3.3381391e-02   3.8016155e-02   3.0579922e-02   2.8356856e-02   3.2716410e-02   3.6447944e-02   2.8590817e-02   3.2070174e-02   3.2242873e-02   3.8881640e-02   2.6512996e-02   2.9702345e-02   3.5675918e-02   3.3286889e-02   2.8986354e-02   2.6237878e-02   3.3422710e-02   2.7797198e-02   2.5963025e-02   2.6079695e-02   2.5617358e-02   2.5778723e-02   3.2246187e-02   2.6742644e-02   2.8305181e-02   2.5533226e-02   2.9546258e-02   2.7167655e-02   2.9460679e-02   2.8518475e-02   3.0539587e-02   3.4993079e-02   2.4419564e-02   3.2135141e-02   3.1925201e-02   3.0789853e-02   3.6349732e-02   3.4972387e-02   3.6134427e-02   3.2784300e-02   3.0712398e-02   3.4680305e-02   2.7406550e-02   2.9495726e-02   2.6364836e-02   2.9024500e-02   2.9245794e-02   2.8953828e-02   2.6317549e-02   2.7006694e-02   2.4991777e-02   2.7689090e-02   2.3857570e-02   2.3876778e-02
   2.5522140e-02   0.0000000e+00   2.7821988e-02   2.8933560e-02   3.3129276e-02   3.0674891e-02   2.5694071e-02   2.5943214e-02   3.2781280e-02   2.7085109e-02   2.7550386e-02   2.9327776e-02   2.8195423e-02   2.9889991e-02   2.8040667e-02   2.6789577e-02   3.1054311e-02   2.7694490e-02   2.8421414e-02   3.0777710e-02   3.7828615e-02   2.9660176e-02   2.6794163e-02   2.9410590e-02   3.2081460e-02   3.1534366e-02   2.6676593e-02   2.8586016e-02   2.9078094e-02   3.2872148e-02   3.8007278e-02   3.2285267e-02   3.0893445e-02   3.5666441e-02   4.0743869e-02   4.1459784e-02   3.3191849e-02   3.5125797e-02   2.9594284e-02   2.8842178e-02   3.2364701e-02   3.9629224e-02   3.1154612e-02   3.5108008e-02   3.2840485e-02   3.6404635e-02   2.5700491e-02   2.9756230e-02   3.6057985e-02   3.2003639e-02   2.8548191e-02   2.6774777e-02   3.0205740e-02   2.7843357e-02   2.6504842e-02   2.6357890e-02   2.6800134e-02   2.6569623e-02   3.2609082e-02   2.7960170e-02   3.0816342e-02   2.6384246e-02   3.0536395e-02   2.9142051e-02   3.3176791e-02   2.9699994e-02   3.1611760e-02   3.5366664e-02   2.5455998e-02   3.1520192e-02   3.7205744e-02   3.3134776e-02   3.6390471e-02   3.7673672e-02   3.5164253e-02   3.6639729e-02   3.3822214e-02   3.6246851e-02   2.8309234e-02   2.9466173e-02   2.7073754e-02   2.9421564e-02   2.9779870e-02   2.9037815e-02   2.5910240e-02   2.7592459e-02   2.5428092e-02   2.7678682e-02   2.4442580e-02   2.4469027e-02
   2.7160715e-02   2.7821988e-02   0.0000000e+00   2.9750276e-02   3.3630991e-02   3.3191146e-02   2.6083707e-02   2.6286085e-02   3.1296939e-02   2.8407522e-02   3.0683130e-02   3.0529552e-02   2.8744230e-02   2.9726687e-02   2.8400949e-02   2.7900156e-02   3.0845661e-02   2.9067481e-02   2.9472820e-02   2.9509241e-02   4.0564171e-02   3.1517621e-02   3.0542630e-02   3.0280950e-02   3.4341168e-02   3.2227125e-02   2.6360487e-02   2.7632113e-02   3.1756901e-02   3.5778024e-02   3.7065946e-02   3.4387812e-02   3.3245144e-02   3.5920238e-02   4.3125898e-02   4.2647305e-02   3.6017123e-02   3.5680326e-02   3.2056681e-02   3.1192364e-02   3.2147663e-02   4.0580736e-02   3.1264329e-02   3.5685549e-02   3.5744560e-02   3.8692759e-02   2.6643601e-02   3.0759555e-02   3.6196092e-02   3.5904191e-02   3.0165274e-02   2.9988264e-02   3.3799691e-02   2.8639390e-02   2.6814125e-02   2.6793985e-02   2.8304641e-02   2.9077571e-02   3.4916433e-02   2.7591066e-02   3.0861672e-02   2.6830435e-02   3.0735433e-02   2.8657182e-02   3.3207546e-02   3.0726429e-02   3.1994849e-02   3.6433833e-02   2.9795312e-02   3.1689852e-02   3.0917480e-02   3.4334675e-02   3.6938568e-02   4.0607553e-02   3.4929593e-02   3.7615301e-02   3.4456139e-02   4.0700156e-02   3.3443478e-02   3.1595003e-02   2.8854625e-02   3.0074352e-02   3.0964282e-02   3.0822065e-02   2.7297890e-02   2.7055824e-02   2.9130623e-02   2.7513513e-02   2.6458728e-02   2.5545091e-02
   2.9802274e-02   2.8933560e-02   2.9750276e-02   0.0000000e+00   3.2701272e-02   3.2259918e-02   2.8547484e-02   3.0006260e-02   3.3890170e-02   2.9270470e-02   3.0905711e-02   3.2862314e-02   3.1235343e-02   3.2820503e-02   3.1713253e-02   2.9029309e-02   3.0911886e-02   3.1402609e-02   2.9580741e-02   3.0586185e-02   3.7895175e-02   3.7031434e-02   2.9173211e-02   3.1315310e-02   3.4314779e-02   3.3334021e-02   2.9991539e-02   3.0228941e-02   3.3381509e-02   3.6651239e-02   3.5581345e-02   3.7200584e-02   3.6254164e-02   3.8277676e-02   4.5464013e-02   4.9355989e-02   4.0453290e-02   3.7032726e-02   3.3318151e-02   3.1876376e-02   3.8687250e-02   4.2230643e-02   3.4048738e-02   3.8586508e-02   3.8595401e-02   4.1496477e-02   2.8234365e-02   3.0451755e-02   3.6889303e-02   3.6194669e-02   3.2436708e-02   3.0660539e-02   3.5264136e-02   2.8694165e-02   2.8720569e-02   2.8878417e-02   2.8865853e-02   3.2222811e-02   3.6827901e-02   3.0028803e-02   3.1720870e-02   2.8909202e-02   3.3744355e-02   3.0621871e-02   3.4801183e-02   3.3964216e-02   3.4724640e-02   3.9442656e-02   3.1453416e-02   3.8432476e-02   3.4274751e-02   3.7432952e-02   3.9981251e-02   4.1381271e-02   3.8321770e-02   3.8694356e-02   3.5495216e-02   4.0849427e-02   3.2241886e-02   3.5178685e-02   3.2172546e-02   3.2654283e-02   3.3654844e-02   3.1949359e-02   3.0395310e-02   2.9685781e-02   3.0258455e-02   2.9758260e-02   2.8532119e-02   2.7913153e-02
   3.4272501e-02   3.3129276e-02   3.3630991e-02   3.2701272e-02   0.0000000e+00   3.6348918e-02   3.0712750e-02   3.1143718e-02   3.0600985e-02   3.0217284e-02   3.4550907e-02   3.2309160e-02   3.2812562e-02   3.6270249e-02   3.2726183e-02   2.8439698e-02   3.2017838e-02   3.4016576e-02   3.1481587e-02   3.4178654e-02   3.3071026e-02   3.9487158e-02   3.1040853e-02   3.5163431e-02   3.7594333e-02   3.3639054e-02   3.1535401e-02   2.9532141e-02   3.4944288e-02   4.0009177e-02   3.8809763e-02   3.9900491e-02   3.8134387e-02   4.1669980e-02   4.5553505e-02   5.0453821e-02   4.3409385e-02   4.2102215e-02   3.5181713e-02   3.5603421e-02   3.9495388e-02   4.3977246e-02   3.5859345e-02   3.7764642e-02   4.0297296e-02   4.1392996e-02   3.3233420e-02   3.3546657e-02   4.0683861e-02   3.8928163e-02   3.5396734e-02   3.5123880e-02   3.7975536e-02   3.3027257e-02   2.9758458e-02   3.2558258e-02   3.1517158e-02   3.3138888e-02   3.8604604e-02   3.3117700e-02   3.5779994e-02   3.2933410e-02   3.3758885e-02   3.2686541e-02   3.8348527e-02   3.5218957e-02   3.7393631e-02   4.1322207e-02   3.3023390e-02   4.0516020e-02   3.7597724e-02   3.4804653e-02   3.5954004e-02   4.4278704e-02   4.5047594e-02   4.0609306e-02   3.4964675e-02   4.0971742e-02   3.4500091e-02   3.5753740e-02   3.4520256e-02   3.7089302e-02   3.2810631e-02   3.3715560e-02   3.3702050e-02   3.1854716e-02   3.4757599e-02   3.1857843e-02   3.2596918e-02   3.0019411e-02
   3.2368368e-02   3.0674891e-02   3.3191146e-02   3.2259918e-02   3.6348918e-02   0.0000000e+00   3.1707537e-02   2.9127068e-02   3.5018958e-02   3.0484140e-02   3.5732204e-02   3.5708053e-02   3.4054464e-02   3.4006413e-02   3.6088432e-02   3.3329174e-02   3.1989928e-02   3.5102280e-02   3.4764107e-02   3.7448381e-02   3.4281372e-02   3.5889432e-02   3.5255959e-02   3.7029609e-02   3.8438040e-02   3.6864174e-02   3.0401725e-02   3.4987320e-02   3.4864411e-02   3.8640421e-02   4.0973697e-02   4.0661746e-02   3.8125596e-02   3.8675879e-02   4.6891401e-02   4.6156850e-02   4.0031830e-02   4.0363606e-02   3.4066574e-02   3.5993692e-02   3.7896477e-02   4.1922481e-02   3.5425204e-02   4.0200039e-02   4.1851008e-02   3.8259988e-02   3.1023193e-02   3.6551942e-02   4.2335153e-02   3.7408663e-02   3.4299713e-02   3.6184941e-02   3.7993814e-02   3.1619655e-02   2.8846873e-02   3.2211680e-02   3.2195883e-02   3.1196581e-02   3.6623480e-02   3.4514011e-02   3.4151971e-02   2.7935469e-02   3.3019821e-02   3.2295836e-02   3.4527723e-02   3.5545019e-02   3.5885667e-02   4.2539246e-02   3.3556132e-02   3.6869053e-02   3.9841189e-02   4.0853797e-02   3.9407056e-02   4.2205726e-02   4.2909885e-02   4.2038715e-02   3.7956980e-02   3.8749057e-02   3.9215212e-02   3.5303631e-02   3.5979392e-02   3.4458530e-02   3.4163435e-02   3.5022890e-02   3.3718241e-02   3.1060581e-02   2.8941210e-02   3.4103955e-02   3.2694637e-02   2.9735840e-02
   2.5078975e-02   2.5694071e-02   2.6083707e-02   2.8547484e-02   3.0712750e-02   3.1707537e-02   0.0000000e+00   2.5383623e-02   3.0511128e-02   2.4844842e-02   3.1843593e-02   3.1682240e-02   2.6895364e-02   2.8241672e-02   2.8395072e-02   2.4527120e-02   2.7525765e-02   2.7639367e-02   2.7267014e-02   3.0145227e-02   3.0133133e-02   2.9535425e-02   2.7646555e-02   2.9228620e-02   3.0785929e-02   3.0902426e-02   2.5896207e-02   2.6640017e-02   3.0405331e-02   3.2189306e-02   3.2906279e-02   2.8128514e-02   2.9306294e-02   3.2361183e-02   3.9181810e-02   3.6790706e-02   3.1386330e-02   3.4931358e-02   2.8046025e-02   3.0559238e-02   3.3410406e-02   3.7088764e-02   2.8707092e-02   3.2103975e-02   3.3638770e-02   3.5520377e-02   2.5217740e-02   2.7321577e-02   3.4538848e-02   3.3319062e-02   2.8406625e-02   2.6937212e-02   3.2782372e-02   2.6963545e-02   2.5947460e-02   2.4941180e-02   2.5474110e-02   2.6670214e-02   3.2646414e-02   2.8292759e-02   2.9127448e-02   2.5058891e-02   2.8699079e-02   2.5299200e-02   2.9669753e-02   2.9310760e-02   3.1725957e-02   3.5982702e-02   2.7048412e-02   2.9332048e-02   3.1978113e-02   3.4721841e-02   3.2233991e-02   3.6898003e-02   3.7190941e-02   3.3237309e-02   3.1856582e-02   3.4562852e-02   2.8386515e-02   3.1665819e-02   2.7764188e-02   2.7435152e-02   2.6752414e-02   2.8499080e-02   2.5460165e-02   2.5568268e-02   2.4955767e-02   2.6369469e-02   2.4438918e-02   2.3818086e-02
   2.4797989e-02   2.5943214e-02   2.6286085e-02   3.0006260e-02   3.1143718e-02   2.9127068e-02   2.5383623e-02   0.0000000e+00   3.0268721e-02   2.4690750e-02   3.1611026e-02   3.0104943e-02   2.6568885e-02   2.9796320e-02   2.9766736e-02   2.5378988e-02   2.7852384e-02   2.7649615e-02   2.6600893e-02   3.0387800e-02   3.0864896e-02   2.9766545e-02   2.6886500e-02   2.9504676e-02   3.1277725e-02   3.0021431e-02   2.5991603e-02   2.4237778e-02   2.9724740e-02   3.1962576e-02   3.1808290e-02   2.7420670e-02   2.9100286e-02   3.3999109e-02   4.0222706e-02   4.2227751e-02   3.1743243e-02   3.5619269e-02   2.9331876e-02   3.0947333e-02   3.6556850e-02   4.1596658e-02   2.9555974e-02   3.3322147e-02   3.3306820e-02   3.7956485e-02   2.4887314e-02   2.6923107e-02   3.4582880e-02   3.3694732e-02   2.9053809e-02   2.7932252e-02   3.4569762e-02   2.7462247e-02   2.5164166e-02   2.7059208e-02   2.6204524e-02   2.7453938e-02   3.3124361e-02   3.0815249e-02   2.9827081e-02   2.7273697e-02   2.8226326e-02   2.5399037e-02   2.9954661e-02   3.1342649e-02   3.2534505e-02   3.6281299e-02   2.5681324e-02   3.3095417e-02   3.0760023e-02   3.4530938e-02   3.3209604e-02   3.5954680e-02   3.5819156e-02   3.7458516e-02   3.0172444e-02   3.5078884e-02   3.6224439e-02   3.2691773e-02   2.8115081e-02   2.7893512e-02   2.8065607e-02   2.9186501e-02   2.5278252e-02   2.5697131e-02   2.4739302e-02   2.6013938e-02   2.3803704e-02   2.3225032e-02
   3.0431409e-02   3.2781280e-02   3.1296939e-02   3.3890170e-02   3.0600985e-02   3.5018958e-02   3.0511128e-02   3.0268721e-02   0.0000000e+00   2.7899773e-02   3.5785030e-02   3.2242484e-02   2.9326629e-02   3.3870898e-02   3.6051774e-02   3.2290272e-02   3.6424847e-02   3.3956389e-02   3.2033709e-02   3.1639923e-02   3.3859357e-02   3.0869562e-02   2.8965490e-02   3.4132870e-02   3.2069682e-02   3.3143871e-02   3.0030869e-02   3.0570942e-02   3.3792885e-02   3.3628896e-02   3.9628054e-02   3.6864603e-02   3.4650344e-02   3.4927913e-02   4.2523745e-02   4.7042163e-02   3.7601913e-02   4.1053383e-02   3.3791973e-02   2.9847596e-02   4.0329821e-02   4.7534348e-02   3.2951389e-02   3.7567382e-02   3.8607335e-02   3.7865028e-02   2.8919092e-02   3.1666517e-02   3.6156387e-02   3.4217082e-02   2.9317437e-02   2.8782002e-02   3.4766981e-02   2.9403220e-02   3.1317591e-02   3.0295138e-02   3.0241742e-02   3.0906601e-02   3.6923967e-02   3.1612044e-02   3.2302334e-02   3.0779015e-02   3.1535699e-02   2.8226034e-02   3.3149434e-02   3.4233787e-02   3.6768193e-02   4.0026876e-02   3.1291624e-02   3.3420154e-02   3.5693898e-02   3.7100789e-02   3.6155141e-02   3.9124819e-02   4.0133298e-02   4.0975487e-02   3.5041514e-02   3.6427595e-02   3.6715870e-02   2.8476631e-02   3.0399316e-02   3.1704438e-02   2.8612367e-02   3.5301030e-02   3.2394922e-02   2.9769149e-02   3.0843922e-02   3.0302244e-02   2.7725987e-02   2.8411636e-02
   2.5691164e-02   2.7085109e-02   2.8407522e-02   2.9270470e-02   3.0217284e-02   3.0484140e-02   2.4844842e-02   2.4690750e-02   2.7899773e-02   0.0000000e+00   2.9891143e-02   2.9736576e-02   2.7135137e-02   2.8410782e-02   2.8729487e-02   2.6805108e-02   3.2433455e-02   2.7431318e-02   2.6729282e-02   2.9290277e-02   3.3366608e-02   3.3636730e-02   2.8063727e-02   2.8035501e-02   2.7073785e-02   3.2859421e-02   2.7851696e-02   2.7936359e-02   3.1582733e-02   3.1533342e-02   3.5200938e-02   3.3341538e-02   2.9421308e-02   3.3615203e-02   3.7696048e-02   4.1155072e-02   3.3451203e-02   3.7950557e-02   3.1679426e-02   2.8435173e-02   3.8249444e-02   3.9367581e-02   2.9389158e-02   3.1617304e-02   3.1920622e-02   3.4207801e-02   2.5719009e-02   2.9159873e-02   3.3836529e-02   3.1228284e-02   2.8995463e-02   2.9042537e-02   3.4616370e-02   2.3680692e-02   2.6117078e-02   2.5672364e-02   2.7093088e-02   2.7909905e-02   3.4362105e-02   2.8900559e-02   2.8733597e-02   2.6474494e-02   3.0359517e-02   2.8537632e-02   2.9585363e-02   3.0792624e-02   3.2744702e-02   3.4770464e-02   2.9849100e-02   3.2629805e-02   3.7072497e-02   3.8513271e-02   3.4723946e-02   3.6312087e-02   3.6184565e-02   3.2628147e-02   3.0785077e-02   3.3552756e-02   3.2066320e-02   3.1342297e-02   2.6864705e-02   2.7866903e-02   2.8004890e-02   2.9601942e-02   2.7307593e-02   2.6331313e-02   2.3095483e-02   2.6752151e-02   2.3559588e-02   2.2644242e-02
   2.9008806e-02   2.7550386e-02   3.0683130e-02   3.0905711e-02   3.4550907e-02   3.5732204e-02   3.1843593e-02   3.1611026e-02   3.5785030e-02   2.9891143e-02   0.0000000e+00   3.3572259e-02   3.2448706e-02   3.4266212e-02   3.3669205e-02   2.9265611e-02   3.3984690e-02   2.8335209e-02   3.1786678e-02   3.8374778e-02   4.0557192e-02   4.2407280e-02   3.3491130e-02   3.5317267e-02   3.7452880e-02   3.7252458e-02   3.2258198e-02   3.3164593e-02   3.6100574e-02   3.8752485e-02   4.3203602e-02   3.8385580e-02   3.8745081e-02   4.1125121e-02   4.6662194e-02   4.7417085e-02   3.7987609e-02   4.4245179e-02   3.6959357e-02   3.3885533e-02   3.9977472e-02   4.6333055e-02   3.6486925e-02   3.8815234e-02   3.9975789e-02   4.3075309e-02   3.4142823e-02   3.6505585e-02   3.8801818e-02   3.8193452e-02   3.4094160e-02   3.2444120e-02   4.0315576e-02   3.0752996e-02   3.0653090e-02   3.1265484e-02   3.0053180e-02   3.1744729e-02   3.7692825e-02   3.1667881e-02   3.3494320e-02   3.2239909e-02   3.7823951e-02   3.6287251e-02   3.6141807e-02   3.5711702e-02   3.7687288e-02   3.7511953e-02   3.0857986e-02   4.1613405e-02   3.8872800e-02   3.7601920e-02   3.8766656e-02   4.4122448e-02   4.2522922e-02   4.4142426e-02   3.7198647e-02   4.2445992e-02   3.4562482e-02   3.6885298e-02   3.2874538e-02   3.4746229e-02   3.1790036e-02   3.4990679e-02   3.0431166e-02   3.1368765e-02   3.0624353e-02   3.2019827e-02   3.1522516e-02   3.1316989e-02
   3.0051667e-02   2.9327776e-02   3.0529552e-02   3.2862314e-02   3.2309160e-02   3.5708053e-02   3.1682240e-02   3.0104943e-02   3.2242484e-02   2.9736576e-02   3.3572259e-02   0.0000000e+00   2.9288048e-02   3.4659517e-02   3.2331679e-02   3.0568598e-02   3.3864622e-02   3.3955896e-02   3.4767034e-02   3.4297794e-02   3.5754334e-02   4.0098495e-02   3.2944336e-02   3.5762525e-02   3.8575973e-02   3.5034627e-02   2.9928316e-02   3.2910290e-02   3.4564399e-02   3.5895071e-02   4.0162484e-02   3.6920749e-02   3.5768979e-02   4.0335412e-02   4.2757609e-02   4.4433074e-02   4.1191617e-02   4.3986392e-02   3.7493759e-02   3.0601069e-02   3.2455692e-02   3.7070988e-02   3.2804887e-02   3.5604318e-02   3.9701335e-02   4.0932693e-02   3.2018860e-02   3.4080629e-02   3.7814916e-02   3.6718083e-02   3.2920873e-02   3.1566038e-02   4.0829728e-02   3.2158046e-02   3.1452114e-02   3.1010161e-02   2.9990716e-02   3.0174758e-02   3.7470505e-02   2.9624660e-02   3.2257956e-02   3.1043545e-02   3.6106221e-02   3.0851347e-02   3.6261428e-02   3.4284135e-02   3.7710685e-02   3.9437559e-02   3.1394010e-02   3.5042357e-02   3.5522220e-02   3.7758121e-02   3.7371342e-02   4.1233541e-02   4.0831527e-02   4.0295091e-02   3.7408546e-02   4.2915969e-02   3.4462595e-02   3.6133853e-02   3.0168706e-02   3.2659499e-02   3.3399314e-02   3.6010458e-02   3.0023194e-02   3.1693020e-02   3.1116525e-02   3.1564037e-02   2.6816114e-02   2.8720175e-02
   2.6824702e-02   2.8195423e-02   2.8744230e-02   3.1235343e-02   3.2812562e-02   3.4054464e-02   2.6895364e-02   2.6568885e-02   2.9326629e-02   2.7135137e-02   3.2448706e-02   2.9288048e-02   0.0000000e+00   2.9576829e-02   2.7379039e-02   2.7961106e-02   3.1707503e-02   3.0683597e-02   2.9492339e-02   3.1499678e-02   3.5528367e-02   3.1119601e-02   2.8398100e-02   3.2293250e-02   3.2353944e-02   2.9533580e-02   2.5098634e-02   2.9132706e-02   3.0100898e-02   3.3835696e-02   3.6826804e-02   3.3222430e-02   3.3154347e-02   3.4161749e-02   3.9176655e-02   4.5796614e-02   3.6579410e-02   3.7688326e-02   3.1260256e-02   3.0975362e-02   3.7345842e-02   3.2894898e-02   2.9975276e-02   3.2989254e-02   3.7051356e-02   3.8624353e-02   2.7945481e-02   3.0925083e-02   3.6813768e-02   3.4482541e-02   3.1251475e-02   2.9861880e-02   3.4807180e-02   2.7706784e-02   2.5716819e-02   2.7344990e-02   2.7437612e-02   2.8003091e-02   3.3833207e-02   2.9762918e-02   2.9391790e-02   2.6536051e-02   3.2284253e-02   2.8572565e-02   3.2682796e-02   3.0872637e-02   3.2757313e-02   3.5469493e-02   2.9361253e-02   3.8518185e-02   3.5781714e-02   3.4003534e-02   3.3597418e-02   3.6528101e-02   3.6388409e-02   3.8673120e-02   3.5234600e-02   3.7200195e-02   3.6617219e-02   3.0913933e-02   2.8975278e-02   3.0505898e-02   3.1648381e-02   3.1122395e-02   2.7808791e-02   2.7213727e-02   2.5278390e-02   2.6506044e-02   2.4688839e-02   2.6087660e-02
   2.9016519e-02   2.9889991e-02   2.9726687e-02   3.2820503e-02   3.6270249e-02   3.4006413e-02   2.8241672e-02   2.9796320e-02   3.3870898e-02   2.8410782e-02   3.4266212e-02   3.4659517e-02   2.9576829e-02   0.0000000e+00   2.9071885e-02   2.7842653e-02   2.8022925e-02   2.9950682e-02   3.2045567e-02   3.3896488e-02   3.3303545e-02   3.2255984e-02   2.9441053e-02   3.4467112e-02   3.4528161e-02   3.5023239e-02   2.8089382e-02   2.6463533e-02   3.2628270e-02   3.4204069e-02   3.6583722e-02   3.4186398e-02   3.4999485e-02   3.7153743e-02   4.4628878e-02   4.9955889e-02   3.6526315e-02   3.7169502e-02   3.1774314e-02   3.1756348e-02   3.8154167e-02   4.3367643e-02   3.4099340e-02   3.7050972e-02   3.7684309e-02   4.2360117e-02   3.1207360e-02   3.3785344e-02   3.6650797e-02   3.7462428e-02   3.3115009e-02   3.1260247e-02   3.7301830e-02   2.9641829e-02   2.9100238e-02   3.0012080e-02   2.9090791e-02   2.9786688e-02   3.5820098e-02   3.2070063e-02   3.1887029e-02   2.7346463e-02   3.0812401e-02   3.1801499e-02   3.4546982e-02   3.2839425e-02   3.2264838e-02   3.7851270e-02   2.8890491e-02   3.7911322e-02   3.8224267e-02   3.4906674e-02   3.5851350e-02   3.7238035e-02   4.2685190e-02   4.4283818e-02   3.8468634e-02   3.8842382e-02   3.5148523e-02   3.4077191e-02   3.0570968e-02   3.2329230e-02   3.3143611e-02   3.3103711e-02   3.0825216e-02   3.1926014e-02   2.9874502e-02   3.2992603e-02   2.8450600e-02   3.0584249e-02
   2.7454964e-02   2.8040667e-02   2.8400949e-02   3.1713253e-02   3.2726183e-02   3.6088432e-02   2.8395072e-02   2.9766736e-02   3.6051774e-02   2.8729487e-02   3.3669205e-02   3.2331679e-02   2.7379039e-02   2.9071885e-02   0.0000000e+00   2.6845643e-02   2.9543922e-02   3.0883113e-02   3.0437890e-02   3.3052855e-02   3.3281132e-02   3.1791998e-02   2.8205179e-02   3.0069530e-02   3.0106193e-02   3.4902848e-02   2.6818016e-02   2.6583736e-02   2.9922763e-02   3.3340274e-02   3.5468295e-02   3.3408667e-02   3.4304660e-02   3.5289581e-02   4.1756165e-02   4.6563858e-02   3.7579540e-02   3.8698303e-02   2.8514389e-02   3.2805378e-02   3.4612645e-02   4.3022999e-02   3.1877197e-02   3.4926342e-02   3.4027425e-02   3.8271173e-02   2.9168075e-02   2.9050229e-02   3.5071609e-02   3.5492792e-02   3.0407589e-02   3.2488684e-02   3.7923384e-02   2.6721808e-02   2.6071805e-02   2.6919384e-02   2.7042918e-02   2.8964302e-02   3.4857798e-02   2.9773413e-02   2.9673540e-02   2.5193792e-02   3.0414810e-02   2.3748342e-02   2.9689569e-02   3.0184533e-02   3.2803811e-02   3.6401040e-02   2.5914744e-02   3.6846349e-02   3.8135862e-02   3.6492338e-02   3.5857963e-02   3.8043014e-02   3.7041460e-02   3.6746713e-02   3.1736499e-02   3.3982314e-02   3.0920248e-02   2.7673837e-02   2.9490445e-02   3.0027469e-02   2.8815513e-02   2.9184876e-02   2.9707572e-02   2.8541376e-02   2.9598143e-02   3.2741243e-02   2.6362773e-02   2.5494845e-02
   2.8660733e-02   2.6789577e-02   2.7900156e-02   2.9029309e-02   2.8439698e-02   3.3329174e-02   2.4527120e-02   2.5378988e-02   3.2290272e-02   2.6805108e-02   2.9265611e-02   3.0568598e-02   2.7961106e-02   2.7842653e-02   2.6845643e-02   0.0000000e+00   3.0489664e-02   2.8858375e-02   2.8305979e-02   3.0707812e-02   3.0748530e-02   3.0342264e-02   2.8523609e-02   3.0877055e-02   2.9481736e-02   3.2680924e-02   2.5859125e-02   2.9722479e-02   3.0586859e-02   3.0002503e-02   3.5666244e-02   3.4318978e-02   3.1792602e-02   3.3421854e-02   3.6816946e-02   3.8365196e-02   3.9321164e-02   3.5854695e-02   2.7279146e-02   2.9150388e-02   3.4797896e-02   4.3327146e-02   2.9618770e-02   3.4241178e-02   3.5913031e-02   3.6260591e-02   2.6756277e-02   2.9683318e-02   3.5494113e-02   3.4911903e-02   2.9602225e-02   2.8222063e-02   3.5438838e-02   2.6285621e-02   2.6974396e-02   2.6840832e-02   2.5259850e-02   2.9025203e-02   3.2112977e-02   2.7915072e-02   2.9060892e-02   2.5106918e-02   2.9468830e-02   2.7195353e-02   2.9904886e-02   2.8941502e-02   3.4692655e-02   3.7801273e-02   2.6551971e-02   3.8462074e-02   3.4243029e-02   3.4174987e-02   3.5534860e-02   3.7368024e-02   3.4042952e-02   3.8181650e-02   3.2989667e-02   3.3996683e-02   2.8666148e-02   2.8560130e-02   2.8921537e-02   3.1299686e-02   2.8268713e-02   2.8592019e-02   2.7911355e-02   2.7200084e-02   2.6896203e-02   3.0579066e-02   2.5284291e-02   2.5469331e-02
   3.1098519e-02   3.1054311e-02   3.0845661e-02   3.0911886e-02   3.2017838e-02   3.1989928e-02   2.7525765e-02   2.7852384e-02   3.6424847e-02   3.2433455e-02   3.3984690e-02   3.3864622e-02   3.1707503e-02   2.8022925e-02   2.9543922e-02   3.0489664e-02   0.0000000e+00   3.3016347e-02   3.1777539e-02   3.3118103e-02   3.3213956e-02   3.2601557e-02   3.0428515e-02   3.5766745e-02   2.9643028e-02   3.5204244e-02   2.9287299e-02   3.2959207e-02   3.0881737e-02   3.2028695e-02   3.6631750e-02   3.5203659e-02   3.4789865e-02   3.5917981e-02   3.8580676e-02   4.2766645e-02   3.8680257e-02   3.8716682e-02   3.1643087e-02   3.4383963e-02   4.0167944e-02   4.2813956e-02   3.5320860e-02   3.5280356e-02   3.6483586e-02   3.9345127e-02   3.0380822e-02   3.4230595e-02   3.9189611e-02   3.7187093e-02   3.1260676e-02   3.1872412e-02   3.9454735e-02   3.1830237e-02   3.0218831e-02   3.0580754e-02   2.5000438e-02   2.7115859e-02   3.3595772e-02   2.9347609e-02   3.3479432e-02   3.1145930e-02   3.6085051e-02   2.7333627e-02   3.0927977e-02   3.3043174e-02   3.2411805e-02   3.6772492e-02   2.8772009e-02   3.9135128e-02   4.0927717e-02   3.6335516e-02   3.5693201e-02   3.8818646e-02   3.6110490e-02   4.0064325e-02   3.4573052e-02   3.8372701e-02   3.6379197e-02   3.7563948e-02   3.5155272e-02   3.2488825e-02   3.0271236e-02   3.2200857e-02   2.9361382e-02   2.8524058e-02   2.9539342e-02   3.1068387e-02   2.9229143e-02   2.9252996e-02
   2.8420216e-02   2.7694490e-02   2.9067481e-02   3.1402609e-02   3.4016576e-02   3.5102280e-02   2.7639367e-02   2.7649615e-02   3.3956389e-02   2.7431318e-02   2.8335209e-02   3.3955896e-02   3.0683597e-02   2.9950682e-02   3.0883113e-02   2.8858375e-02   3.3016347e-02   0.0000000e+00   3.0973665e-02   3.3430824e-02   4.0326574e-02   3.6783298e-02   3.2213700e-02   3.4123711e-02   3.6232428e-02   3.3456033e-02   2.8291526e-02   3.0605514e-02   3.2826560e-02   3.4982075e-02   3.7016689e-02   3.8158995e-02   3.6552852e-02   3.9947969e-02   4.2219006e-02   5.2573600e-02   3.9326244e-02   4.0416835e-02   3.2508314e-02   3.1938727e-02   3.9774461e-02   4.4562602e-02   3.4777087e-02   4.0209493e-02   3.8090344e-02   3.8381139e-02   2.8285460e-02   3.2501719e-02   4.0221055e-02   3.8913335e-02   3.4287736e-02   3.1507717e-02   3.7104576e-02   3.3496399e-02   2.9907721e-02   3.0457383e-02   3.1058241e-02   3.1946114e-02   3.6382068e-02   3.2413845e-02   3.1643646e-02   2.7909933e-02   3.1141174e-02   2.9177815e-02   3.1011377e-02   3.4139658e-02   3.4811374e-02   4.0843629e-02   3.1719794e-02   4.0827437e-02   3.5776201e-02   3.6733450e-02   3.5622497e-02   3.9630594e-02   3.7059406e-02   4.6069565e-02   3.6068978e-02   3.9787165e-02   3.6228036e-02   3.1733313e-02   3.1956045e-02   3.2097855e-02   2.8296600e-02   3.2270238e-02   2.8225009e-02   2.9827104e-02   2.8915551e-02   2.8331050e-02   2.6464042e-02   2.7711140e-02
   2.7264208e-02   2.8421414e-02   2.9472820e-02   2.9580741e-02   3.1481587e-02   3.4764107e-02   2.7267014e-02   2.6600893e-02   3.2033709e-02   2.6729282e-02   3.1786678e-02   3.4767034e-02   2.9492339e-02   3.2045567e-02   3.0437890e-02   2.8305979e-02   3.1777539e-02   3.0973665e-02   0.0000000e+00   3.1556846e-02   3.3397932e-02   3.1618674e-02   3.0617157e-02   3.2168755e-02   3.0672735e-02   3.0590770e-02   3.1102188e-02   2.8436152e-02   3.2653471e-02   3.2271712e-02   3.5777698e-02   3.4299918e-02   3.2712665e-02   3.5673133e-02   3.8099731e-02   4.3159461e-02   3.4640926e-02   3.2127425e-02   2.9115825e-02   3.2433678e-02   4.1053102e-02   3.7450824e-02   2.9871937e-02   3.3562280e-02   3.4596688e-02   3.7787262e-02   2.6331411e-02   2.8736141e-02   3.5098274e-02   3.5325275e-02   3.0485623e-02   2.8648179e-02   3.4129924e-02   2.6025023e-02   2.7300147e-02   2.7735485e-02   2.7245629e-02   2.7243821e-02   3.3964734e-02   3.0942219e-02   2.9002580e-02   2.5434260e-02   2.9107211e-02   2.7755959e-02   3.0135116e-02   3.1383900e-02   3.4272434e-02   3.6821404e-02   2.9974184e-02   3.5149006e-02   3.4955415e-02   3.2482312e-02   3.3587280e-02   3.5337942e-02   3.4375432e-02   4.2743205e-02   3.2996793e-02   3.6220879e-02   3.1367786e-02   3.0643303e-02   2.8831196e-02   2.9661274e-02   2.9469702e-02   2.9851060e-02   2.9464908e-02   2.7503156e-02   2.7436468e-02   2.7115770e-02   2.5350800e-02   2.4750239e-02
   3.0805675e-02   3.0777710e-02   2.9509241e-02   3.0586185e-02   3.4178654e-02   3.7448381e-02   3.0145227e-02   3.0387800e-02   3.1639923e-02   2.9290277e-02   3.8374778e-02   3.4297794e-02   3.1499678e-02   3.3896488e-02   3.3052855e-02   3.0707812e-02   3.3118103e-02   3.3430824e-02   3.1556846e-02   0.0000000e+00   3.5182680e-02   3.6034482e-02   3.3235313e-02   3.3770751e-02   3.3851635e-02   3.3764938e-02   3.0196278e-02   3.1162579e-02   3.6440840e-02   3.5594076e-02   3.9688579e-02   3.8541209e-02   3.6058906e-02   3.8051235e-02   4.2157521e-02   4.6620282e-02   3.9920615e-02   3.9322052e-02   3.5692574e-02   3.6389602e-02   4.3474734e-02   3.9052122e-02   3.6969715e-02   3.9069486e-02   4.1424617e-02   4.2439731e-02   3.2200977e-02   3.3184660e-02   4.0967623e-02   3.9603130e-02   3.6067910e-02   3.4895832e-02   3.6408439e-02   3.1354149e-02   3.2550186e-02   3.1712983e-02   3.2864706e-02   3.1922543e-02   4.0865286e-02   3.3769398e-02   3.4357473e-02   3.0681975e-02   3.3804718e-02   3.3513957e-02   3.7295294e-02   3.6702667e-02   3.8228785e-02   4.0074364e-02   3.0181110e-02   4.2948864e-02   3.7615598e-02   4.0571570e-02   3.8202918e-02   3.8102282e-02   3.6994660e-02   4.2990830e-02   3.7068802e-02   4.0640575e-02   3.4560656e-02   3.5068372e-02   3.3565592e-02   3.4513186e-02   3.1840092e-02   3.3910541e-02   3.1674171e-02   3.0511162e-02   3.0722178e-02   3.3209970e-02   3.0008061e-02   3.0039539e-02
   3.4049992e-02   3.7828615e-02   4.0564171e-02   3.7895175e-02   3.3071026e-02   3.4281372e-02   3.0133133e-02   3.0864896e-02   3.3859357e-02   3.3366608e-02   4.0557192e-02   3.5754334e-02   3.5528367e-02   3.3303545e-02   3.3281132e-02   3.0748530e-02   3.3213956e-02   4.0326574e-02   3.3397932e-02   3.5182680e-02   0.0000000e+00   3.8790826e-02   3.2904509e-02   3.7954293e-02   3.7262561e-02   3.7330726e-02   3.1862503e-02   3.0817220e-02   3.2851127e-02   3.8048763e-02   4.4407170e-02   3.7767777e-02   3.8171498e-02   4.0747948e-02   4.7603574e-02   4.2741463e-02   3.9428886e-02   4.0815638e-02   3.4180170e-02   3.1759336e-02   3.8637893e-02   4.2076570e-02   3.7593622e-02   4.3044738e-02   4.2709823e-02   4.2917621e-02   3.0969882e-02   3.3620875e-02   3.7589826e-02   3.9148042e-02   3.6657821e-02   3.2252339e-02   3.4805487e-02   3.3546410e-02   4.0104409e-02   3.6361635e-02   3.7412277e-02   3.9003324e-02   4.8385695e-02   3.9687807e-02   4.3613441e-02   3.8434354e-02   3.8820385e-02   3.5507700e-02   3.8729108e-02   3.7580948e-02   3.9537911e-02   4.3098076e-02   3.5483977e-02   4.3488178e-02   4.0882900e-02   3.6634949e-02   3.9671858e-02   3.9696427e-02   3.7956641e-02   4.2381541e-02   3.7249913e-02   4.2474314e-02   4.0702415e-02   4.0998435e-02   3.9000714e-02   4.2219809e-02   3.7352654e-02   3.9793625e-02   3.6751208e-02   3.7759226e-02   3.6351448e-02   3.8453464e-02   3.0798070e-02   3.2146909e-02
   3.4515423e-02   2.9660176e-02   3.1517621e-02   3.7031434e-02   3.9487158e-02   3.5889432e-02   2.9535425e-02   2.9766545e-02   3.0869562e-02   3.3636730e-02   4.2407280e-02   4.0098495e-02   3.1119601e-02   3.2255984e-02   3.1791998e-02   3.0342264e-02   3.2601557e-02   3.6783298e-02   3.1618674e-02   3.6034482e-02   3.8790826e-02   0.0000000e+00   3.2732371e-02   3.9449592e-02   3.4057028e-02   3.6046277e-02   3.2190495e-02   2.8360186e-02   3.5479518e-02   3.7584815e-02   3.4616972e-02   3.4035221e-02   4.0207425e-02   3.8937479e-02   4.6943414e-02   5.2087113e-02   4.1741115e-02   3.7043410e-02   3.3723280e-02   3.8488101e-02   3.9504118e-02   4.6931339e-02   3.3699463e-02   3.4910526e-02   3.8674075e-02   4.0600040e-02   2.9716672e-02   2.9232718e-02   3.2670361e-02   3.2008351e-02   3.1418339e-02   3.2322554e-02   3.5259010e-02   3.3351980e-02   3.1457957e-02   3.4626651e-02   3.4111071e-02   2.9923407e-02   3.4319954e-02   2.8054761e-02   3.0676791e-02   2.6602981e-02   3.3586910e-02   2.7942202e-02   3.3985275e-02   3.7768180e-02   4.1380370e-02   3.7640588e-02   2.9190508e-02   3.9301432e-02   3.9972465e-02   3.6207078e-02   3.7757264e-02   3.8763915e-02   4.1907884e-02   4.3265874e-02   4.2855824e-02   3.8494321e-02   3.1049571e-02   3.2774129e-02   3.1636135e-02   3.2309184e-02   2.9860352e-02   3.2219161e-02   2.9527893e-02   3.0072235e-02   3.3095824e-02   3.4047697e-02   2.8892942e-02   3.1984815e-02
   2.7928393e-02   2.6794163e-02   3.0542630e-02   2.9173211e-02   3.1040853e-02   3.5255959e-02   2.7646555e-02   2.6886500e-02   2.8965490e-02   2.8063727e-02   3.3491130e-02   3.2944336e-02   2.8398100e-02   2.9441053e-02   2.8205179e-02   2.8523609e-02   3.0428515e-02   3.2213700e-02   3.0617157e-02   3.3235313e-02   3.2904509e-02   3.2732371e-02   0.0000000e+00   3.3034571e-02   3.2309135e-02   3.3622915e-02   2.8033217e-02   2.8136183e-02   3.2388938e-02   3.4654882e-02   3.7711812e-02   3.4072818e-02   3.3260551e-02   3.6316180e-02   3.8487371e-02   4.5310389e-02   3.8075942e-02   3.7411256e-02   3.1209315e-02   3.3395612e-02   3.9597950e-02   4.2396923e-02   3.3269408e-02   3.6437871e-02   3.7666073e-02   4.0155925e-02   3.1178355e-02   3.4383135e-02   4.0214101e-02   3.6824364e-02   3.5985158e-02   3.0446875e-02   3.6717255e-02   3.1674470e-02   3.0649805e-02   3.2548907e-02   2.9149295e-02   3.1543979e-02   3.8688095e-02   3.2682661e-02   3.4131181e-02   3.1442812e-02   3.5333088e-02   3.0944971e-02   3.4504938e-02   3.4374612e-02   3.6352667e-02   3.9714056e-02   3.2447791e-02   3.9487556e-02   3.6559148e-02   3.8727631e-02   3.9746954e-02   3.7020368e-02   4.0965265e-02   4.5288023e-02   3.5282951e-02   3.9278885e-02   3.6898038e-02   3.5193766e-02   3.2564276e-02   3.2209367e-02   3.0461614e-02   3.0141082e-02   3.0532056e-02   2.9759403e-02   2.7463780e-02   2.9556745e-02   2.5475607e-02   2.7773733e-02
   2.9689871e-02   2.9410590e-02   3.0280950e-02   3.1315310e-02   3.5163431e-02   3.7029609e-02   2.9228620e-02   2.9504676e-02   3.4132870e-02   2.8035501e-02   3.5317267e-02   3.5762525e-02   3.2293250e-02   3.4467112e-02   3.0069530e-02   3.0877055e-02   3.5766745e-02   3.4123711e-02   3.2168755e-02   3.3770751e-02   3.7954293e-02   3.9449592e-02   3.3034571e-02   0.0000000e+00   3.2293516e-02   3.4538295e-02   3.0144515e-02   3.1180961e-02   3.5899482e-02   3.4956549e-02   3.5557625e-02   3.5055366e-02   3.5972762e-02   3.7712124e-02   4.0900547e-02   4.7275142e-02   3.9119253e-02   3.9052503e-02   3.0808264e-02   3.2570876e-02   3.5850079e-02   4.1721809e-02   3.2903149e-02   3.4819953e-02   3.8347110e-02   3.9450636e-02   3.2125068e-02   3.1980157e-02   3.8883997e-02   3.6161913e-02   3.5464515e-02   3.1874251e-02   3.8535977e-02   3.2438499e-02   2.9603218e-02   3.0229900e-02   2.9516237e-02   3.1484285e-02   3.7500350e-02   3.1392169e-02   3.2809910e-02   2.9289059e-02   3.5229315e-02   3.0451220e-02   3.3761348e-02   3.4351405e-02   3.5018171e-02   4.0294097e-02   3.0174696e-02   3.8910156e-02   3.5024370e-02   3.7478011e-02   3.6972966e-02   3.8659925e-02   3.7146962e-02   4.1000758e-02   3.6683046e-02   4.0544863e-02   3.2932812e-02   3.3532173e-02   3.2845141e-02   3.2511555e-02   3.0038913e-02   3.1809089e-02   2.9658966e-02   3.0022544e-02   2.8185432e-02   3.0597918e-02   2.7656507e-02   2.7067535e-02
   3.4776460e-02   3.2081460e-02   3.4341168e-02   3.4314779e-02   3.7594333e-02   3.8438040e-02   3.0785929e-02   3.1277725e-02   3.2069682e-02   2.7073785e-02   3.7452880e-02   3.8575973e-02   3.2353944e-02   3.4528161e-02   3.0106193e-02   2.9481736e-02   2.9643028e-02   3.6232428e-02   3.0672735e-02   3.3851635e-02   3.7262561e-02   3.4057028e-02   3.2309135e-02   3.2293516e-02   0.0000000e+00   3.2499015e-02   3.0009179e-02   2.9753955e-02   3.3563883e-02   3.5890249e-02   3.7520114e-02   3.1286399e-02   3.3471169e-02   3.7448651e-02   4.0658882e-02   3.7830662e-02   3.9657952e-02   3.8437094e-02   2.8618941e-02   3.2510176e-02   3.3476550e-02   3.9838956e-02   3.1431958e-02   3.4442165e-02   3.3065583e-02   3.4926540e-02   2.9214119e-02   3.0463582e-02   3.7998309e-02   3.7829408e-02   3.0730234e-02   3.1498775e-02   3.6202618e-02   3.2928946e-02   2.8416950e-02   3.0694231e-02   3.1043761e-02   2.9148830e-02   3.8379286e-02   3.4859394e-02   3.6070419e-02   2.9894894e-02   3.2911619e-02   3.0858424e-02   3.4689252e-02   3.7375079e-02   3.6219596e-02   3.8460536e-02   2.6221748e-02   3.7220410e-02   3.5629219e-02   3.8705667e-02   3.6677607e-02   3.9366565e-02   3.2623707e-02   4.0946893e-02   3.7950219e-02   4.0422724e-02   3.6137937e-02   3.6930166e-02   3.2834181e-02   3.4783440e-02   3.3276600e-02   3.4592726e-02   3.0764364e-02   3.2643046e-02   3.1072001e-02   3.2880742e-02   3.1336643e-02   3.1176836e-02
   3.1422106e-02   3.1534366e-02   3.2227125e-02   3.3334021e-02   3.3639054e-02   3.6864174e-02   3.0902426e-02   3.0021431e-02   3.3143871e-02   3.2859421e-02   3.7252458e-02   3.5034627e-02   2.9533580e-02   3.5023239e-02   3.4902848e-02   3.2680924e-02   3.5204244e-02   3.3456033e-02   3.0590770e-02   3.3764938e-02   3.7330726e-02   3.6046277e-02   3.3622915e-02   3.4538295e-02   3.2499015e-02   0.0000000e+00   3.3074932e-02   3.2092791e-02   3.4073641e-02   3.7646506e-02   4.0022963e-02   3.5630813e-02   3.5260303e-02   3.7900140e-02   4.0311695e-02   4.4184718e-02   4.3323566e-02   4.2595362e-02   3.2768472e-02   3.4994106e-02   4.2698533e-02   4.2663943e-02   3.7610564e-02   3.9600391e-02   3.9662432e-02   4.1106407e-02   3.3878632e-02   3.6232400e-02   4.1509063e-02   4.0921900e-02   3.3819207e-02   3.4771785e-02   4.0076483e-02   3.2870672e-02   2.8281793e-02   3.2144542e-02   3.3613486e-02   3.2326867e-02   3.8656255e-02   3.2966526e-02   3.5706998e-02   3.0758633e-02   3.2241706e-02   3.3502608e-02   3.5841471e-02   3.5100294e-02   3.6900104e-02   3.8957578e-02   3.2978077e-02   4.0348172e-02   3.5290861e-02   3.7121460e-02   3.4803948e-02   3.8500928e-02   3.5318663e-02   3.9117137e-02   3.6540049e-02   4.0449622e-02   3.2496802e-02   3.4225890e-02   3.1997340e-02   3.3898699e-02   3.2310440e-02   3.1936723e-02   3.2238328e-02   3.0886582e-02   3.0102680e-02   3.2516815e-02   2.8283179e-02   2.8543100e-02
   2.7831090e-02   2.6676593e-02   2.6360487e-02   2.9991539e-02   3.1535401e-02   3.0401725e-02   2.5896207e-02   2.5991603e-02   3.0030869e-02   2.7851696e-02   3.2258198e-02   2.9928316e-02   2.5098634e-02   2.8089382e-02   2.6818016e-02   2.5859125e-02   2.9287299e-02   2.8291526e-02   3.1102188e-02   3.0196278e-02   3.1862503e-02   3.2190495e-02   2.8033217e-02   3.0144515e-02   3.0009179e-02   3.3074932e-02   0.0000000e+00   2.7026850e-02   3.1173909e-02   3.1830248e-02   3.5518360e-02   3.2248045e-02   3.1687839e-02   3.5906783e-02   3.5586511e-02   3.8784096e-02   3.6334589e-02   3.9707101e-02   2.8577869e-02   3.0502377e-02   3.8165516e-02   3.4441240e-02   3.1563475e-02   3.4493491e-02   3.5932031e-02   3.6107636e-02   2.6494815e-02   3.1003913e-02   3.6789007e-02   3.2896335e-02   3.2018774e-02   2.7791172e-02   3.2590887e-02   2.8257969e-02   2.8102550e-02   2.8147728e-02   2.6212141e-02   2.8085289e-02   3.5490881e-02   3.0758921e-02   3.0245965e-02   2.7527063e-02   3.0825189e-02   2.7270941e-02   3.3745176e-02   3.0959109e-02   3.1171348e-02   3.7368681e-02   3.0928225e-02   3.8445725e-02   3.1540258e-02   3.5317285e-02   3.5779541e-02   3.7707556e-02   3.2976016e-02   3.7109469e-02   3.1119634e-02   3.5376329e-02   2.6832838e-02   3.0403144e-02   2.7791870e-02   3.1724180e-02   2.9452095e-02   2.8548835e-02   2.7102570e-02   2.7583231e-02   2.6993778e-02   2.9519460e-02   2.5738223e-02   2.6020073e-02
   2.8016565e-02   2.8586016e-02   2.7632113e-02   3.0228941e-02   2.9532141e-02   3.4987320e-02   2.6640017e-02   2.4237778e-02   3.0570942e-02   2.7936359e-02   3.3164593e-02   3.2910290e-02   2.9132706e-02   2.6463533e-02   2.6583736e-02   2.9722479e-02   3.2959207e-02   3.0605514e-02   2.8436152e-02   3.1162579e-02   3.0817220e-02   2.8360186e-02   2.8136183e-02   3.1180961e-02   2.9753955e-02   3.2092791e-02   2.7026850e-02   0.0000000e+00   2.9445301e-02   3.4136991e-02   3.5503641e-02   3.4763227e-02   3.2764565e-02   3.5171630e-02   3.9480862e-02   4.1748986e-02   4.0016561e-02   3.7493085e-02   2.7474428e-02   3.3125846e-02   4.2113649e-02   4.0632539e-02   3.6817328e-02   3.3997364e-02   3.7682115e-02   4.0448728e-02   3.1221115e-02   3.7661340e-02   3.6424079e-02   3.6117775e-02   3.2640003e-02   3.2418761e-02   3.6137997e-02   3.2297009e-02   2.9240364e-02   2.6106323e-02   2.5878308e-02   2.8517675e-02   3.7960929e-02   3.1604427e-02   3.0356713e-02   2.8006166e-02   3.1175847e-02   3.0489516e-02   3.4792969e-02   3.3596680e-02   3.4282672e-02   3.8458339e-02   2.8504145e-02   3.9814697e-02   3.5885233e-02   3.7510404e-02   3.9921384e-02   3.7613859e-02   3.5444725e-02   3.9447880e-02   3.5400193e-02   3.7893160e-02   3.4145690e-02   3.7652119e-02   3.1841213e-02   3.0987374e-02   3.1396070e-02   3.0406562e-02   2.7249260e-02   2.9923959e-02   3.0749628e-02   2.8904418e-02   2.3446869e-02   2.5816889e-02
   2.9987883e-02   2.9078094e-02   3.1756901e-02   3.3381509e-02   3.4944288e-02   3.4864411e-02   3.0405331e-02   2.9724740e-02   3.3792885e-02   3.1582733e-02   3.6100574e-02   3.4564399e-02   3.0100898e-02   3.2628270e-02   2.9922763e-02   3.0586859e-02   3.0881737e-02   3.2826560e-02   3.2653471e-02   3.6440840e-02   3.2851127e-02   3.5479518e-02   3.2388938e-02   3.5899482e-02   3.3563883e-02   3.4073641e-02   3.1173909e-02   2.9445301e-02   0.0000000e+00   3.6336405e-02   3.8291666e-02   3.5508170e-02   3.4767977e-02   3.5696375e-02   4.1679623e-02   4.0904058e-02   3.8982799e-02   3.7940295e-02   3.1571689e-02   3.4902565e-02   4.1422684e-02   3.5073401e-02   3.3974133e-02   3.4515026e-02   3.8509445e-02   3.9491123e-02   2.9400856e-02   3.4542494e-02   3.7161276e-02   3.5396927e-02   3.2761996e-02   3.0629858e-02   3.4855605e-02   2.6954086e-02   2.7962266e-02   2.8419358e-02   2.7145413e-02   2.7529482e-02   3.5234442e-02   2.9787899e-02   3.1641427e-02   2.8697620e-02   3.1670865e-02   2.8648808e-02   3.3086327e-02   3.2058306e-02   3.5432930e-02   3.7397630e-02   2.7735641e-02   3.6800280e-02   3.1771917e-02   3.4323982e-02   3.5916332e-02   3.8555670e-02   3.4424378e-02   3.7741094e-02   3.5960120e-02   3.7826680e-02   2.8497650e-02   3.6529109e-02   2.9974120e-02   3.1287232e-02   3.0787825e-02   3.0727729e-02   2.8854556e-02   3.0778091e-02   2.9449204e-02   3.0741056e-02   2.8302272e-02   2.9218836e-02
   3.3654998e-02   3.2872148e-02   3.5778024e-02   3.6651239e-02   4.0009177e-02   3.8640421e-02   3.2189306e-02   3.1962576e-02   3.3628896e-02   3.1533342e-02   3.8752485e-02   3.5895071e-02   3.3835696e-02   3.4204069e-02   3.3340274e-02   3.0002503e-02   3.2028695e-02   3.4982075e-02   3.2271712e-02   3.5594076e-02   3.8048763e-02   3.7584815e-02   3.4654882e-02   3.4956549e-02   3.5890249e-02   3.7646506e-02   3.1830248e-02   3.4136991e-02   3.6336405e-02   0.0000000e+00   4.3452500e-02   3.9725428e-02   3.8936401e-02   4.4907339e-02   4.3638391e-02   4.3812195e-02   4.1520077e-02   4.3117935e-02   3.3756153e-02   3.8475585e-02   4.6683950e-02   4.2675473e-02   3.7671640e-02   3.8875824e-02   4.2251140e-02   4.1925417e-02   3.1714984e-02   3.5964140e-02   4.0628668e-02   3.8747064e-02   3.5296124e-02   3.5502895e-02   3.9160738e-02   3.2438079e-02   3.1177435e-02   3.1919185e-02   3.1737936e-02   3.1973184e-02   3.8908572e-02   3.2979522e-02   3.4191050e-02   3.1692079e-02   3.4694345e-02   3.2061039e-02   3.7371178e-02   3.6430971e-02   3.7633931e-02   3.9221544e-02   3.0795676e-02   4.0399687e-02   3.9706146e-02   3.8901818e-02   3.9376811e-02   3.9219093e-02   3.7090302e-02   3.8757589e-02   3.7528032e-02   4.2128861e-02   3.2020764e-02   3.4919858e-02   3.3823821e-02   3.3130749e-02   3.4532679e-02   3.4221610e-02   3.1117859e-02   3.1878787e-02   3.2632726e-02   3.3633945e-02   3.0070792e-02   3.2129933e-02
   3.5197162e-02   3.8007278e-02   3.7065946e-02   3.5581345e-02   3.8809763e-02   4.0973697e-02   3.2906279e-02   3.1808290e-02   3.9628054e-02   3.5200938e-02   4.3203602e-02   4.0162484e-02   3.6826804e-02   3.6583722e-02   3.5468295e-02   3.5666244e-02   3.6631750e-02   3.7016689e-02   3.5777698e-02   3.9688579e-02   4.4407170e-02   3.4616972e-02   3.7711812e-02   3.5557625e-02   3.7520114e-02   4.0022963e-02   3.5518360e-02   3.5503641e-02   3.8291666e-02   4.3452500e-02   0.0000000e+00   3.6820708e-02   3.9331847e-02   4.1249584e-02   4.0072653e-02   4.4723131e-02   4.0420393e-02   4.0524976e-02   3.6224062e-02   3.8073989e-02   4.3627505e-02   3.7500276e-02   3.6183870e-02   3.7048204e-02   4.0919925e-02   4.0561575e-02   3.2262182e-02   3.5119667e-02   4.0684997e-02   3.9339998e-02   3.6394002e-02   3.3289487e-02   3.5523683e-02   2.8686789e-02   3.3843605e-02   3.4590542e-02   3.4938976e-02   3.3270342e-02   4.1390908e-02   3.4207510e-02   3.6270340e-02   3.7407362e-02   3.8639610e-02   3.3701842e-02   3.9556258e-02   3.9432556e-02   4.1938965e-02   4.3877346e-02   3.6274375e-02   4.2971514e-02   4.1142299e-02   3.9087245e-02   4.2017179e-02   4.2276894e-02   4.1987849e-02   3.9303591e-02   4.0411232e-02   4.1152567e-02   3.4550253e-02   4.5359953e-02   3.4932019e-02   3.6029137e-02   3.6386650e-02   3.2718206e-02   3.4476712e-02   3.4229297e-02   3.3020950e-02   3.4393841e-02   2.8569815e-02   3.1477819e-02
   3.3350781e-02   3.2285267e-02   3.4387812e-02   3.7200584e-02   3.9900491e-02   4.0661746e-02   2.8128514e-02   2.7420670e-02   3.6864603e-02   3.3341538e-02   3.8385580e-02   3.6920749e-02   3.3222430e-02   3.4186398e-02   3.3408667e-02   3.4318978e-02   3.5203659e-02   3.8158995e-02   3.4299918e-02   3.8541209e-02   3.7767777e-02   3.4035221e-02   3.4072818e-02   3.5055366e-02   3.1286399e-02   3.5630813e-02   3.2248045e-02   3.4763227e-02   3.5508170e-02   3.9725428e-02   3.6820708e-02   0.0000000e+00   3.5224543e-02   3.8035629e-02   4.2994725e-02   4.5997962e-02   4.1094071e-02   3.8807876e-02   3.5594038e-02   3.4183138e-02   4.1480401e-02   4.3435726e-02   3.8011689e-02   3.6915874e-02   3.9923696e-02   3.9020131e-02   3.4226517e-02   3.3097825e-02   3.9725873e-02   3.5072877e-02   3.4387929e-02   2.9076396e-02   3.4577946e-02   3.1314048e-02   3.0936479e-02   2.9987351e-02   2.7457018e-02   3.0887169e-02   4.0459541e-02   3.3762352e-02   3.3874422e-02   2.9779668e-02   3.1978425e-02   3.0311127e-02   3.3899008e-02   3.4731341e-02   3.6467200e-02   3.8497807e-02   3.2063825e-02   4.0357734e-02   3.9545360e-02   4.1660274e-02   4.1435941e-02   3.7973785e-02   4.1283655e-02   3.8834331e-02   3.8650781e-02   4.0672133e-02   3.9720546e-02   3.9764244e-02   3.3449324e-02   3.2928213e-02   3.5455225e-02   3.4704905e-02   3.3248810e-02   3.2265167e-02   3.1661087e-02   3.4112324e-02   3.1173150e-02   3.2951586e-02
   3.0556989e-02   3.0893445e-02   3.3245144e-02   3.6254164e-02   3.8134387e-02   3.8125596e-02   2.9306294e-02   2.9100286e-02   3.4650344e-02   2.9421308e-02   3.8745081e-02   3.5768979e-02   3.3154347e-02   3.4999485e-02   3.4304660e-02   3.1792602e-02   3.4789865e-02   3.6552852e-02   3.2712665e-02   3.6058906e-02   3.8171498e-02   4.0207425e-02   3.3260551e-02   3.5972762e-02   3.3471169e-02   3.5260303e-02   3.1687839e-02   3.2764565e-02   3.4767977e-02   3.8936401e-02   3.9331847e-02   3.5224543e-02   0.0000000e+00   3.8385494e-02   4.3857141e-02   4.9516029e-02   4.0059596e-02   4.3525141e-02   3.2098834e-02   3.4037632e-02   4.2466125e-02   4.1646617e-02   3.6341909e-02   3.8841904e-02   3.9032083e-02   4.0946732e-02   3.2786992e-02   3.6143585e-02   3.8939077e-02   3.7929643e-02   3.6553661e-02   3.1587577e-02   3.6272498e-02   3.4140178e-02   3.2550875e-02   3.3187798e-02   3.2269392e-02   3.1558941e-02   3.9245014e-02   3.3519176e-02   3.6765471e-02   3.3164736e-02   3.4121446e-02   3.1473472e-02   3.5037707e-02   3.7076422e-02   3.8242118e-02   4.2583611e-02   3.4358835e-02   4.0720519e-02   3.9034614e-02   3.9696433e-02   3.8035462e-02   3.9554156e-02   4.0191062e-02   3.8695413e-02   3.9487940e-02   4.2418439e-02   3.6223627e-02   3.8294009e-02   3.4547988e-02   3.4566718e-02   3.3066283e-02   3.3020852e-02   3.1730916e-02   3.2427316e-02   3.1236209e-02   3.1004650e-02   2.8255207e-02   3.0157191e-02
   3.3790423e-02   3.5666441e-02   3.5920238e-02   3.8277676e-02   4.1669980e-02   3.8675879e-02   3.2361183e-02   3.3999109e-02   3.4927913e-02   3.3615203e-02   4.1125121e-02   4.0335412e-02   3.4161749e-02   3.7153743e-02   3.5289581e-02   3.3421854e-02   3.5917981e-02   3.9947969e-02   3.5673133e-02   3.8051235e-02   4.0747948e-02   3.8937479e-02   3.6316180e-02   3.7712124e-02   3.7448651e-02   3.7900140e-02   3.5906783e-02   3.5171630e-02   3.5696375e-02   4.4907339e-02   4.1249584e-02   3.8035629e-02   3.8385494e-02   0.0000000e+00   4.8272521e-02   4.8524016e-02   3.9160376e-02   4.2978326e-02   3.4568469e-02   3.8055551e-02   4.0107124e-02   4.3092580e-02   3.9248425e-02   4.1940528e-02   4.2792011e-02   4.5193535e-02   3.6918295e-02   3.8488151e-02   4.4659418e-02   4.0897225e-02   3.7228472e-02   3.4986483e-02   3.8431489e-02   3.4249620e-02   3.3444740e-02   3.2708220e-02   3.3934908e-02   3.4864615e-02   4.1741719e-02   3.4811710e-02   3.6773296e-02   3.3726107e-02   3.5984655e-02   3.5217472e-02   3.8129008e-02   3.9240924e-02   4.1821597e-02   4.3970388e-02   3.6278573e-02   4.3328452e-02   4.3415961e-02   4.0604457e-02   4.1271292e-02   4.3340634e-02   4.0806992e-02   3.9223244e-02   4.1545804e-02   4.6031012e-02   3.9523701e-02   3.9829114e-02   3.6814657e-02   3.7092420e-02   3.3502681e-02   3.4415841e-02   3.4186115e-02   3.4221387e-02   3.5468531e-02   3.4613678e-02   3.0148426e-02   3.1905134e-02
   3.8560683e-02   4.0743869e-02   4.3125898e-02   4.5464013e-02   4.5553505e-02   4.6891401e-02   3.9181810e-02   4.0222706e-02   4.2523745e-02   3.7696048e-02   4.6662194e-02   4.2757609e-02   3.9176655e-02   4.4628878e-02   4.1756165e-02   3.6816946e-02   3.8580676e-02   4.2219006e-02   3.8099731e-02   4.2157521e-02   4.7603574e-02   4.6943414e-02   3.8487371e-02   4.0900547e-02   4.0658882e-02   4.0311695e-02   3.5586511e-02   3.9480862e-02   4.1679623e-02   4.3638391e-02   4.0072653e-02   4.2994725e-02   4.3857141e-02   4.8272521e-02   0.0000000e+00   4.7806711e-02   4.5865895e-02   4.8055916e-02   3.8151106e-02   4.1130112e-02   4.6380486e-02   4.9990160e-02   4.3386508e-02   4.4432711e-02   4.6260652e-02   4.9220647e-02   3.9453456e-02   4.2151737e-02   5.1233368e-02   4.5925224e-02   4.3640715e-02   3.9061207e-02   4.0706417e-02   3.7112483e-02   3.6599890e-02   3.8034032e-02   3.9897390e-02   3.7354844e-02   4.5403441e-02   3.7549457e-02   4.3954229e-02   4.2116184e-02   4.0834535e-02   4.1976983e-02   4.5018970e-02   4.5707568e-02   4.8280893e-02   4.8274774e-02   4.0183491e-02   4.9784799e-02   4.7881919e-02   4.7501740e-02   4.6376570e-02   5.1262603e-02   4.9201720e-02   4.5397010e-02   4.5350081e-02   4.9726130e-02   4.6245156e-02   5.0645100e-02   4.6034769e-02   4.4952152e-02   4.4091543e-02   4.2860329e-02   3.8954335e-02   4.0631684e-02   4.3299174e-02   3.9969659e-02   3.6647265e-02   3.9388999e-02
   3.7930408e-02   4.1459784e-02   4.2647305e-02   4.9355989e-02   5.0453821e-02   4.6156850e-02   3.6790706e-02   4.2227751e-02   4.7042163e-02   4.1155072e-02   4.7417085e-02   4.4433074e-02   4.5796614e-02   4.9955889e-02   4.6563858e-02   3.8365196e-02   4.2766645e-02   5.2573600e-02   4.3159461e-02   4.6620282e-02   4.2741463e-02   5.2087113e-02   4.5310389e-02   4.7275142e-02   3.7830662e-02   4.4184718e-02   3.8784096e-02   4.1748986e-02   4.0904058e-02   4.3812195e-02   4.4723131e-02   4.5997962e-02   4.9516029e-02   4.8524016e-02   4.7806711e-02   0.0000000e+00   4.8268876e-02   5.8548335e-02   3.8615831e-02   4.6084137e-02   5.4073663e-02   5.6466183e-02   4.8498297e-02   4.9753856e-02   4.6999137e-02   4.8692772e-02   4.4099518e-02   4.6588283e-02   4.4123171e-02   4.7715251e-02   4.8824825e-02   4.4233731e-02   4.5391602e-02   4.0483470e-02   4.0141787e-02   4.0780099e-02   4.6986335e-02   3.9441848e-02   4.6093372e-02   4.0662318e-02   4.3256924e-02   4.1055531e-02   3.8957553e-02   4.1348268e-02   4.9173062e-02   5.0474200e-02   4.0856137e-02   4.5893663e-02   3.9962079e-02   5.0027325e-02   4.6110068e-02   4.6515747e-02   4.2320315e-02   4.8851856e-02   5.1103939e-02   4.9568247e-02   4.2635898e-02   4.7705357e-02   4.4499295e-02   5.1770853e-02   4.6730786e-02   4.9716939e-02   4.2431858e-02   4.1506374e-02   3.9894213e-02   4.3873933e-02   4.3524581e-02   4.2475353e-02   4.5131386e-02   4.6665896e-02
   3.3381391e-02   3.3191849e-02   3.6017123e-02   4.0453290e-02   4.3409385e-02   4.0031830e-02   3.1386330e-02   3.1743243e-02   3.7601913e-02   3.3451203e-02   3.7987609e-02   4.1191617e-02   3.6579410e-02   3.6526315e-02   3.7579540e-02   3.9321164e-02   3.8680257e-02   3.9326244e-02   3.4640926e-02   3.9920615e-02   3.9428886e-02   4.1741115e-02   3.8075942e-02   3.9119253e-02   3.9657952e-02   4.3323566e-02   3.6334589e-02   4.0016561e-02   3.8982799e-02   4.1520077e-02   4.0420393e-02   4.1094071e-02   4.0059596e-02   3.9160376e-02   4.5865895e-02   4.8268876e-02   0.0000000e+00   4.7581236e-02   3.3211368e-02   3.7337288e-02   5.0906928e-02   4.7291698e-02   4.0703450e-02   4.3441664e-02   4.0059734e-02   4.4232610e-02   3.6336500e-02   3.7896041e-02   4.1093071e-02   4.0961873e-02   4.1896997e-02   3.8881938e-02   4.2597307e-02   3.6370577e-02   3.4784141e-02   3.7814727e-02   3.7912020e-02   3.9554125e-02   4.2000452e-02   3.8251897e-02   3.8509552e-02   3.6885025e-02   3.6126085e-02   3.4760261e-02   4.0631656e-02   3.9553786e-02   4.2704434e-02   4.6204832e-02   3.7722034e-02   4.2899857e-02   4.1537680e-02   4.2148906e-02   4.2453442e-02   4.3675277e-02   4.5399600e-02   3.9726419e-02   4.2076067e-02   4.6148177e-02   4.2075995e-02   4.4366354e-02   3.6299003e-02   3.8246956e-02   3.8362340e-02   4.1834928e-02   3.4653566e-02   3.4983910e-02   3.4459942e-02   3.5191393e-02   3.0229827e-02   3.0609751e-02
   3.8016155e-02   3.5125797e-02   3.5680326e-02   3.7032726e-02   4.2102215e-02   4.0363606e-02   3.4931358e-02   3.5619269e-02   4.1053383e-02   3.7950557e-02   4.4245179e-02   4.3986392e-02   3.7688326e-02   3.7169502e-02   3.8698303e-02   3.5854695e-02   3.8716682e-02   4.0416835e-02   3.2127425e-02   3.9322052e-02   4.0815638e-02   3.7043410e-02   3.7411256e-02   3.9052503e-02   3.8437094e-02   4.2595362e-02   3.9707101e-02   3.7493085e-02   3.7940295e-02   4.3117935e-02   4.0524976e-02   3.8807876e-02   4.3525141e-02   4.2978326e-02   4.8055916e-02   5.8548335e-02   4.7581236e-02   0.0000000e+00   4.0599933e-02   4.1371366e-02   5.1266951e-02   4.5370468e-02   3.8154966e-02   4.1654845e-02   4.4000105e-02   4.7028791e-02   3.7057549e-02   4.1477476e-02   4.6856846e-02   4.3778793e-02   4.0869647e-02   3.8766027e-02   4.3807591e-02   3.5433612e-02   3.4307769e-02   3.5167524e-02   3.5938321e-02   3.6642551e-02   4.2380001e-02   3.7641172e-02   4.0789695e-02   3.5867430e-02   3.8830861e-02   3.6921963e-02   3.9692199e-02   4.2199908e-02   4.5766677e-02   4.7974830e-02   3.8661417e-02   4.5190168e-02   4.4764639e-02   4.3563210e-02   4.3728027e-02   4.4995462e-02   4.7006988e-02   4.4971147e-02   4.2724641e-02   4.7458264e-02   4.1475187e-02   4.7506008e-02   3.8665668e-02   4.0131115e-02   4.0854830e-02   3.9939446e-02   3.7030327e-02   3.7097682e-02   3.4803310e-02   3.8478504e-02   3.5732710e-02   3.7516242e-02
   3.0579922e-02   2.9594284e-02   3.2056681e-02   3.3318151e-02   3.5181713e-02   3.4066574e-02   2.8046025e-02   2.9331876e-02   3.3791973e-02   3.1679426e-02   3.6959357e-02   3.7493759e-02   3.1260256e-02   3.1774314e-02   2.8514389e-02   2.7279146e-02   3.1643087e-02   3.2508314e-02   2.9115825e-02   3.5692574e-02   3.4180170e-02   3.3723280e-02   3.1209315e-02   3.0808264e-02   2.8618941e-02   3.2768472e-02   2.8577869e-02   2.7474428e-02   3.1571689e-02   3.3756153e-02   3.6224062e-02   3.5594038e-02   3.2098834e-02   3.4568469e-02   3.8151106e-02   3.8615831e-02   3.3211368e-02   4.0599933e-02   0.0000000e+00   3.2614882e-02   4.1653138e-02   3.9113843e-02   3.2521264e-02   3.4473682e-02   3.4671624e-02   3.7638575e-02   2.8608155e-02   3.2137287e-02   3.8546704e-02   3.6086245e-02   3.4018555e-02   3.1462668e-02   3.7135524e-02   2.9897792e-02   2.8252688e-02   2.8554984e-02   2.8078155e-02   2.9389906e-02   3.6648721e-02   3.1489853e-02   3.2152233e-02   2.8669910e-02   3.3339404e-02   2.9419283e-02   3.1978995e-02   3.2782752e-02   3.5049795e-02   3.9572035e-02   3.3350012e-02   3.3992220e-02   3.1449092e-02   3.5612307e-02   3.6960402e-02   3.7508622e-02   3.6286536e-02   3.8847539e-02   3.6878532e-02   3.8295379e-02   3.3323693e-02   3.8570826e-02   3.2514107e-02   3.4819272e-02   3.2417608e-02   3.0239185e-02   3.0355793e-02   3.0363446e-02   2.6806261e-02   2.9430162e-02   2.9712479e-02   3.0120686e-02
   2.8356856e-02   2.8842178e-02   3.1192364e-02   3.1876376e-02   3.5603421e-02   3.5993692e-02   3.0559238e-02   3.0947333e-02   2.9847596e-02   2.8435173e-02   3.3885533e-02   3.0601069e-02   3.0975362e-02   3.1756348e-02   3.2805378e-02   2.9150388e-02   3.4383963e-02   3.1938727e-02   3.2433678e-02   3.6389602e-02   3.1759336e-02   3.8488101e-02   3.3395612e-02   3.2570876e-02   3.2510176e-02   3.4994106e-02   3.0502377e-02   3.3125846e-02   3.4902565e-02   3.8475585e-02   3.8073989e-02   3.4183138e-02   3.4037632e-02   3.8055551e-02   4.1130112e-02   4.6084137e-02   3.7337288e-02   4.1371366e-02   3.2614882e-02   0.0000000e+00   4.4944703e-02   3.9766882e-02   3.5248107e-02   3.7153236e-02   3.8567572e-02   4.0335820e-02   3.2494114e-02   3.3541569e-02   3.9537028e-02   3.8556987e-02   3.3669475e-02   3.0445600e-02   3.4129962e-02   2.9597859e-02   2.6374943e-02   3.0388784e-02   2.9141328e-02   2.9904785e-02   3.6730305e-02   3.0338575e-02   3.1880523e-02   2.8208815e-02   3.4810884e-02   3.1463722e-02   3.4814629e-02   3.5418557e-02   3.6549198e-02   3.9958600e-02   3.1971566e-02   4.0119224e-02   3.2239046e-02   3.5329200e-02   3.4385447e-02   3.6107406e-02   3.9245336e-02   3.5326224e-02   3.8207444e-02   4.0393278e-02   3.4524245e-02   3.8982532e-02   3.1012123e-02   3.0635148e-02   3.1094431e-02   3.0375774e-02   2.8800053e-02   2.9497062e-02   2.8332733e-02   3.0099303e-02   2.8817279e-02   2.8592670e-02
   3.2716410e-02   3.2364701e-02   3.2147663e-02   3.8687250e-02   3.9495388e-02   3.7896477e-02   3.3410406e-02   3.6556850e-02   4.0329821e-02   3.8249444e-02   3.9977472e-02   3.2455692e-02   3.7345842e-02   3.8154167e-02   3.4612645e-02   3.4797896e-02   4.0167944e-02   3.9774461e-02   4.1053102e-02   4.3474734e-02   3.8637893e-02   3.9504118e-02   3.9597950e-02   3.5850079e-02   3.3476550e-02   4.2698533e-02   3.8165516e-02   4.2113649e-02   4.1422684e-02   4.6683950e-02   4.3627505e-02   4.1480401e-02   4.2466125e-02   4.0107124e-02   4.6380486e-02   5.4073663e-02   5.0906928e-02   5.1266951e-02   4.1653138e-02   4.4944703e-02   0.0000000e+00   4.5924916e-02   4.2148842e-02   4.3744579e-02   4.3626070e-02   4.5009231e-02   4.0523703e-02   3.7986196e-02   4.3935765e-02   4.5588860e-02   3.9446299e-02   3.5652559e-02   3.7019823e-02   3.1615227e-02   2.8831891e-02   3.1593248e-02   3.4398297e-02   3.7169341e-02   4.2850136e-02   3.9558176e-02   3.4220296e-02   2.8401816e-02   3.1685811e-02   3.2635320e-02   3.8339348e-02   4.0051076e-02   4.0475419e-02   4.3709680e-02   3.5132121e-02   3.6859961e-02   4.1041180e-02   3.9751440e-02   4.3586774e-02   4.6141923e-02   4.6847056e-02   4.7289191e-02   4.5359952e-02   4.6408488e-02   4.5826739e-02   4.1124484e-02   3.9000751e-02   4.0935224e-02   3.6549275e-02   4.0522544e-02   3.5291510e-02   3.7498676e-02   3.7266224e-02   3.5655886e-02   3.5270390e-02   3.5246847e-02
   3.6447944e-02   3.9629224e-02   4.0580736e-02   4.2230643e-02   4.3977246e-02   4.1922481e-02   3.7088764e-02   4.1596658e-02   4.7534348e-02   3.9367581e-02   4.6333055e-02   3.7070988e-02   3.2894898e-02   4.3367643e-02   4.3022999e-02   4.3327146e-02   4.2813956e-02   4.4562602e-02   3.7450824e-02   3.9052122e-02   4.2076570e-02   4.6931339e-02   4.2396923e-02   4.1721809e-02   3.9838956e-02   4.2663943e-02   3.4441240e-02   4.0632539e-02   3.5073401e-02   4.2675473e-02   3.7500276e-02   4.3435726e-02   4.1646617e-02   4.3092580e-02   4.9990160e-02   5.6466183e-02   4.7291698e-02   4.5370468e-02   3.9113843e-02   3.9766882e-02   4.5924916e-02   0.0000000e+00   3.8212506e-02   3.8032347e-02   4.6608079e-02   4.6212914e-02   4.1196653e-02   4.2803294e-02   4.2877358e-02   4.1738854e-02   4.1752110e-02   3.6288173e-02   4.1134308e-02   3.8691102e-02   3.7325599e-02   3.9905354e-02   3.8597493e-02   3.6075118e-02   4.1970760e-02   4.2081135e-02   4.3544940e-02   3.7082693e-02   4.0947596e-02   3.7038208e-02   4.6575370e-02   4.4563585e-02   4.1275256e-02   4.3765809e-02   4.0006406e-02   5.0192651e-02   5.0348295e-02   4.4169427e-02   4.7187627e-02   4.8918372e-02   5.0158748e-02   4.5984523e-02   4.8482433e-02   5.3957299e-02   4.5789924e-02   4.5644589e-02   3.6386879e-02   3.8260784e-02   3.8660171e-02   4.0377323e-02   3.8891609e-02   3.9351513e-02   3.8265650e-02   3.5748824e-02   3.4173320e-02   3.3429123e-02
   2.8590817e-02   3.1154612e-02   3.1264329e-02   3.4048738e-02   3.5859345e-02   3.5425204e-02   2.8707092e-02   2.9555974e-02   3.2951389e-02   2.9389158e-02   3.6486925e-02   3.2804887e-02   2.9975276e-02   3.4099340e-02   3.1877197e-02   2.9618770e-02   3.5320860e-02   3.4777087e-02   2.9871937e-02   3.6969715e-02   3.7593622e-02   3.3699463e-02   3.3269408e-02   3.2903149e-02   3.1431958e-02   3.7610564e-02   3.1563475e-02   3.6817328e-02   3.3974133e-02   3.7671640e-02   3.6183870e-02   3.8011689e-02   3.6341909e-02   3.9248425e-02   4.3386508e-02   4.8498297e-02   4.0703450e-02   3.8154966e-02   3.2521264e-02   3.5248107e-02   4.2148842e-02   3.8212506e-02   0.0000000e+00   3.9384842e-02   3.9103636e-02   4.1469013e-02   3.2690666e-02   3.5345190e-02   4.0602968e-02   3.7953254e-02   3.6461885e-02   3.1545315e-02   3.5983092e-02   3.4866762e-02   3.0443066e-02   3.1532597e-02   3.2445930e-02   3.3223398e-02   3.9360255e-02   3.5031712e-02   3.4758730e-02   3.0324855e-02   3.4851369e-02   3.1987048e-02   3.5645685e-02   3.6657583e-02   3.8445030e-02   4.3279901e-02   3.4763151e-02   4.1646418e-02   3.8439242e-02   3.7414674e-02   4.0514433e-02   4.1884958e-02   3.9751625e-02   4.0516912e-02   3.7844356e-02   3.8782215e-02   3.5560830e-02   3.7206994e-02   3.3509661e-02   3.2524154e-02   3.3607331e-02   3.2560488e-02   3.1640787e-02   3.0876721e-02   2.8376439e-02   2.8625143e-02   2.7061520e-02   2.7089335e-02
   3.2070174e-02   3.5108008e-02   3.5685549e-02   3.8586508e-02   3.7764642e-02   4.0200039e-02   3.2103975e-02   3.3322147e-02   3.7567382e-02   3.1617304e-02   3.8815234e-02   3.5604318e-02   3.2989254e-02   3.7050972e-02   3.4926342e-02   3.4241178e-02   3.5280356e-02   4.0209493e-02   3.3562280e-02   3.9069486e-02   4.3044738e-02   3.4910526e-02   3.6437871e-02   3.4819953e-02   3.4442165e-02   3.9600391e-02   3.4493491e-02   3.3997364e-02   3.4515026e-02   3.8875824e-02   3.7048204e-02   3.6915874e-02   3.8841904e-02   4.1940528e-02   4.4432711e-02   4.9753856e-02   4.3441664e-02   4.1654845e-02   3.4473682e-02   3.7153236e-02   4.3744579e-02   3.8032347e-02   3.9384842e-02   0.0000000e+00   4.1042446e-02   4.2158940e-02   3.6972230e-02   3.9581425e-02   4.1962550e-02   3.8372094e-02   4.0136037e-02   3.3508700e-02   3.7878996e-02   3.6082244e-02   3.1186449e-02   3.4464870e-02   3.5441735e-02   3.5012355e-02   4.2350591e-02   3.4921429e-02   3.7817210e-02   3.3678892e-02   3.9088832e-02   3.5062357e-02   3.6161091e-02   3.7205044e-02   3.9147154e-02   4.2256684e-02   3.6717324e-02   4.3677831e-02   3.9208825e-02   3.9848742e-02   3.9837712e-02   4.3069439e-02   4.2549062e-02   4.2483779e-02   3.8701895e-02   4.1852923e-02   4.0496539e-02   3.9819865e-02   3.6872728e-02   3.5438558e-02   3.6132220e-02   3.5223913e-02   3.2181387e-02   3.1112447e-02   3.4098875e-02   3.0021620e-02   3.0689381e-02   3.0997726e-02
   3.2242873e-02   3.2840485e-02   3.5744560e-02   3.8595401e-02   4.0297296e-02   4.1851008e-02   3.3638770e-02   3.3306820e-02   3.8607335e-02   3.1920622e-02   3.9975789e-02   3.9701335e-02   3.7051356e-02   3.7684309e-02   3.4027425e-02   3.5913031e-02   3.6483586e-02   3.8090344e-02   3.4596688e-02   4.1424617e-02   4.2709823e-02   3.8674075e-02   3.7666073e-02   3.8347110e-02   3.3065583e-02   3.9662432e-02   3.5932031e-02   3.7682115e-02   3.8509445e-02   4.2251140e-02   4.0919925e-02   3.9923696e-02   3.9032083e-02   4.2792011e-02   4.6260652e-02   4.6999137e-02   4.0059734e-02   4.4000105e-02   3.4671624e-02   3.8567572e-02   4.3626070e-02   4.6608079e-02   3.9103636e-02   4.1042446e-02   0.0000000e+00   4.1754583e-02   3.4540458e-02   3.6538995e-02   4.3302768e-02   3.9960301e-02   3.8723024e-02   3.4445534e-02   3.8826230e-02   3.4708345e-02   3.1447174e-02   3.4976962e-02   3.2469934e-02   3.3502391e-02   4.0298704e-02   3.4565748e-02   3.9038209e-02   3.3755533e-02   3.7069242e-02   3.1814777e-02   3.7531737e-02   3.7557674e-02   3.9903810e-02   4.3978380e-02   3.4266395e-02   4.3696174e-02   3.9321074e-02   4.1341171e-02   4.1440255e-02   4.4529283e-02   4.2862289e-02   3.7274841e-02   4.0699239e-02   4.4039028e-02   4.5711902e-02   3.8216834e-02   3.5407950e-02   3.5362736e-02   3.3653546e-02   3.3875270e-02   3.3374205e-02   3.2491081e-02   3.4933566e-02   3.3826745e-02   3.1768543e-02   3.1059444e-02
   3.8881640e-02   3.6404635e-02   3.8692759e-02   4.1496477e-02   4.1392996e-02   3.8259988e-02   3.5520377e-02   3.7956485e-02   3.7865028e-02   3.4207801e-02   4.3075309e-02   4.0932693e-02   3.8624353e-02   4.2360117e-02   3.8271173e-02   3.6260591e-02   3.9345127e-02   3.8381139e-02   3.7787262e-02   4.2439731e-02   4.2917621e-02   4.0600040e-02   4.0155925e-02   3.9450636e-02   3.4926540e-02   4.1106407e-02   3.6107636e-02   4.0448728e-02   3.9491123e-02   4.1925417e-02   4.0561575e-02   3.9020131e-02   4.0946732e-02   4.5193535e-02   4.9220647e-02   4.8692772e-02   4.4232610e-02   4.7028791e-02   3.7638575e-02   4.0335820e-02   4.5009231e-02   4.6212914e-02   4.1469013e-02   4.2158940e-02   4.1754583e-02   0.0000000e+00   3.8727111e-02   3.8945185e-02   4.3290012e-02   4.1246237e-02   3.9882919e-02   3.6312219e-02   3.9034963e-02   3.9017937e-02   3.5290214e-02   3.6821700e-02   3.5853074e-02   3.7230123e-02   4.2986429e-02   3.6817081e-02   3.9373388e-02   3.5826860e-02   4.0101629e-02   3.5896191e-02   4.0842300e-02   3.9083965e-02   4.4907480e-02   4.9747248e-02   3.9060661e-02   4.1939410e-02   4.3184317e-02   4.3689167e-02   4.5163844e-02   4.7379724e-02   4.5803026e-02   4.5576803e-02   4.6014689e-02   4.4114281e-02   4.8652801e-02   3.8617572e-02   3.9988987e-02   3.8348072e-02   3.8270247e-02   4.0800473e-02   3.5335333e-02   3.5119035e-02   3.5275835e-02   3.7362614e-02   3.4921168e-02   3.7036787e-02
   2.6512996e-02   2.5700491e-02   2.6643601e-02   2.8234365e-02   3.3233420e-02   3.1023193e-02   2.5217740e-02   2.4887314e-02   2.8919092e-02   2.5719009e-02   3.4142823e-02   3.2018860e-02   2.7945481e-02   3.1207360e-02   2.9168075e-02   2.6756277e-02   3.0380822e-02   2.8285460e-02   2.6331411e-02   3.2200977e-02   3.0969882e-02   2.9716672e-02   3.1178355e-02   3.2125068e-02   2.9214119e-02   3.3878632e-02   2.6494815e-02   3.1221115e-02   2.9400856e-02   3.1714984e-02   3.2262182e-02   3.4226517e-02   3.2786992e-02   3.6918295e-02   3.9453456e-02   4.4099518e-02   3.6336500e-02   3.7057549e-02   2.8608155e-02   3.2494114e-02   4.0523703e-02   4.1196653e-02   3.2690666e-02   3.6972230e-02   3.4540458e-02   3.8727111e-02   0.0000000e+00   3.1218646e-02   3.6342830e-02   3.3524998e-02   3.2560026e-02   2.8857785e-02   3.1366288e-02   2.8735499e-02   2.5427612e-02   2.7359964e-02   2.7297593e-02   2.7791842e-02   3.5314519e-02   2.9633131e-02   3.1120226e-02   2.6432623e-02   3.3660864e-02   2.7110330e-02   3.2119789e-02   3.0553822e-02   3.2990391e-02   3.7947144e-02   2.9212783e-02   3.4326609e-02   3.5364534e-02   3.4866526e-02   3.7602348e-02   3.9755548e-02   3.6329679e-02   3.5188037e-02   3.3747339e-02   3.8690887e-02   3.5915589e-02   3.3373560e-02   2.9361243e-02   2.8282154e-02   2.9210057e-02   3.1165169e-02   2.6310151e-02   2.7460692e-02   2.6427763e-02   2.6330332e-02   2.3488007e-02   2.6513331e-02
   2.9702345e-02   2.9756230e-02   3.0759555e-02   3.0451755e-02   3.3546657e-02   3.6551942e-02   2.7321577e-02   2.6923107e-02   3.1666517e-02   2.9159873e-02   3.6505585e-02   3.4080629e-02   3.0925083e-02   3.3785344e-02   2.9050229e-02   2.9683318e-02   3.4230595e-02   3.2501719e-02   2.8736141e-02   3.3184660e-02   3.3620875e-02   2.9232718e-02   3.4383135e-02   3.1980157e-02   3.0463582e-02   3.6232400e-02   3.1003913e-02   3.7661340e-02   3.4542494e-02   3.5964140e-02   3.5119667e-02   3.3097825e-02   3.6143585e-02   3.8488151e-02   4.2151737e-02   4.6588283e-02   3.7896041e-02   4.1477476e-02   3.2137287e-02   3.3541569e-02   3.7986196e-02   4.2803294e-02   3.5345190e-02   3.9581425e-02   3.6538995e-02   3.8945185e-02   3.1218646e-02   0.0000000e+00   3.6446798e-02   3.4001333e-02   3.5314010e-02   3.1170748e-02   3.3281599e-02   3.0571018e-02   2.8363201e-02   3.0700379e-02   3.0184791e-02   3.0208083e-02   3.7673753e-02   3.0671385e-02   3.3390500e-02   2.9788596e-02   3.5360053e-02   2.9680689e-02   3.3517537e-02   3.3097092e-02   3.4317666e-02   3.8915127e-02   3.1646479e-02   3.6669091e-02   3.5272028e-02   3.7940107e-02   3.7325085e-02   4.2019465e-02   3.7433701e-02   4.6959097e-02   3.5444293e-02   4.0253361e-02   3.7863672e-02   3.8412561e-02   3.2160405e-02   3.2840793e-02   3.1034241e-02   3.4264616e-02   3.0165896e-02   3.0514186e-02   2.9927707e-02   3.2799554e-02   2.9385822e-02   3.0558456e-02
   3.5675918e-02   3.6057985e-02   3.6196092e-02   3.6889303e-02   4.0683861e-02   4.2335153e-02   3.4538848e-02   3.4582880e-02   3.6156387e-02   3.3836529e-02   3.8801818e-02   3.7814916e-02   3.6813768e-02   3.6650797e-02   3.5071609e-02   3.5494113e-02   3.9189611e-02   4.0221055e-02   3.5098274e-02   4.0967623e-02   3.7589826e-02   3.2670361e-02   4.0214101e-02   3.8883997e-02   3.7998309e-02   4.1509063e-02   3.6789007e-02   3.6424079e-02   3.7161276e-02   4.0628668e-02   4.0684997e-02   3.9725873e-02   3.8939077e-02   4.4659418e-02   5.1233368e-02   4.4123171e-02   4.1093071e-02   4.6856846e-02   3.8546704e-02   3.9537028e-02   4.3935765e-02   4.2877358e-02   4.0602968e-02   4.1962550e-02   4.3302768e-02   4.3290012e-02   3.6342830e-02   3.6446798e-02   0.0000000e+00   4.0830962e-02   4.0716355e-02   3.4328469e-02   3.6449730e-02   3.4094269e-02   3.2227841e-02   3.2447349e-02   3.4825180e-02   3.5048783e-02   4.1466794e-02   3.4008395e-02   3.5074583e-02   3.3733590e-02   4.1583753e-02   3.5663415e-02   4.0770880e-02   3.9001706e-02   4.0340378e-02   4.4434480e-02   3.7509903e-02   4.3135109e-02   4.2771790e-02   4.3712453e-02   4.4151408e-02   4.7008417e-02   4.4065455e-02   5.0793144e-02   4.2149872e-02   4.8077196e-02   4.6972454e-02   4.2617470e-02   3.6701809e-02   3.9194565e-02   3.7280184e-02   3.9757598e-02   3.4726717e-02   3.6318377e-02   3.6360547e-02   3.4238514e-02   3.2937640e-02   3.5739766e-02
   3.3286889e-02   3.2003639e-02   3.5904191e-02   3.6194669e-02   3.8928163e-02   3.7408663e-02   3.3319062e-02   3.3694732e-02   3.4217082e-02   3.1228284e-02   3.8193452e-02   3.6718083e-02   3.4482541e-02   3.7462428e-02   3.5492792e-02   3.4911903e-02   3.7187093e-02   3.8913335e-02   3.5325275e-02   3.9603130e-02   3.9148042e-02   3.2008351e-02   3.6824364e-02   3.6161913e-02   3.7829408e-02   4.0921900e-02   3.2896335e-02   3.6117775e-02   3.5396927e-02   3.8747064e-02   3.9339998e-02   3.5072877e-02   3.7929643e-02   4.0897225e-02   4.5925224e-02   4.7715251e-02   4.0961873e-02   4.3778793e-02   3.6086245e-02   3.8556987e-02   4.5588860e-02   4.1738854e-02   3.7953254e-02   3.8372094e-02   3.9960301e-02   4.1246237e-02   3.3524998e-02   3.4001333e-02   4.0830962e-02   0.0000000e+00   3.5558081e-02   3.2062246e-02   3.5760510e-02   3.1472153e-02   2.7874434e-02   3.0726082e-02   3.1007935e-02   3.1195349e-02   3.7578529e-02   3.3369914e-02   3.2480986e-02   3.1037595e-02   3.5423266e-02   3.1736710e-02   3.6246941e-02   3.4687926e-02   3.8104525e-02   4.1187193e-02   3.4449892e-02   3.7127300e-02   4.1575708e-02   4.2106420e-02   4.0198951e-02   4.0268922e-02   4.0980854e-02   4.2040619e-02   3.9722093e-02   4.3102497e-02   4.3245186e-02   3.4015696e-02   3.4684445e-02   3.5086994e-02   3.4906506e-02   3.5476891e-02   3.4295412e-02   3.5861756e-02   3.3564223e-02   3.4240012e-02   3.2794068e-02   3.2710890e-02
   2.8986354e-02   2.8548191e-02   3.0165274e-02   3.2436708e-02   3.5396734e-02   3.4299713e-02   2.8406625e-02   2.9053809e-02   2.9317437e-02   2.8995463e-02   3.4094160e-02   3.2920873e-02   3.1251475e-02   3.3115009e-02   3.0407589e-02   2.9602225e-02   3.1260676e-02   3.4287736e-02   3.0485623e-02   3.6067910e-02   3.6657821e-02   3.1418339e-02   3.5985158e-02   3.5464515e-02   3.0730234e-02   3.3819207e-02   3.2018774e-02   3.2640003e-02   3.2761996e-02   3.5296124e-02   3.6394002e-02   3.4387929e-02   3.6553661e-02   3.7228472e-02   4.3640715e-02   4.8824825e-02   4.1896997e-02   4.0869647e-02   3.4018555e-02   3.3669475e-02   3.9446299e-02   4.1752110e-02   3.6461885e-02   4.0136037e-02   3.8723024e-02   3.9882919e-02   3.2560026e-02   3.5314010e-02   4.0716355e-02   3.5558081e-02   0.0000000e+00   3.1540083e-02   3.4896656e-02   3.2475753e-02   2.8834099e-02   3.2040397e-02   3.3102952e-02   3.2604664e-02   3.7756059e-02   3.2684517e-02   3.4069819e-02   2.9878441e-02   3.3741587e-02   3.1434004e-02   3.5876103e-02   3.4557296e-02   3.7650637e-02   4.0327438e-02   3.5717942e-02   3.5899604e-02   4.1496685e-02   3.9422873e-02   4.0401774e-02   3.8265381e-02   4.0343775e-02   4.3507852e-02   3.7028495e-02   3.8722972e-02   4.0610549e-02   3.3252967e-02   3.3745220e-02   3.2934840e-02   3.3967600e-02   3.4932150e-02   2.9779252e-02   3.0610523e-02   2.9246394e-02   2.9147804e-02   2.9261146e-02   2.8773239e-02
   2.6237878e-02   2.6774777e-02   2.9988264e-02   3.0660539e-02   3.5123880e-02   3.6184941e-02   2.6937212e-02   2.7932252e-02   2.8782002e-02   2.9042537e-02   3.2444120e-02   3.1566038e-02   2.9861880e-02   3.1260247e-02   3.2488684e-02   2.8222063e-02   3.1872412e-02   3.1507717e-02   2.8648179e-02   3.4895832e-02   3.2252339e-02   3.2322554e-02   3.0446875e-02   3.1874251e-02   3.1498775e-02   3.4771785e-02   2.7791172e-02   3.2418761e-02   3.0629858e-02   3.5502895e-02   3.3289487e-02   2.9076396e-02   3.1587577e-02   3.4986483e-02   3.9061207e-02   4.4233731e-02   3.8881938e-02   3.8766027e-02   3.1462668e-02   3.0445600e-02   3.5652559e-02   3.6288173e-02   3.1545315e-02   3.3508700e-02   3.4445534e-02   3.6312219e-02   2.8857785e-02   3.1170748e-02   3.4328469e-02   3.2062246e-02   3.1540083e-02   0.0000000e+00   2.8853286e-02   2.7489221e-02   2.6982720e-02   2.7371587e-02   2.8037705e-02   2.8884045e-02   3.3965410e-02   2.9605610e-02   3.0034039e-02   2.5291582e-02   3.0476208e-02   2.7740524e-02   3.1000133e-02   3.0808192e-02   3.2847090e-02   3.7163476e-02   3.0470705e-02   3.3610473e-02   3.5155847e-02   3.4645008e-02   3.5356673e-02   3.5691367e-02   3.6838742e-02   3.6482537e-02   3.3746850e-02   3.4665195e-02   3.7059987e-02   3.3168084e-02   2.9752439e-02   2.8942072e-02   2.7000944e-02   3.0478562e-02   2.7131370e-02   2.8824887e-02   2.9941086e-02   3.0390290e-02   2.7565495e-02   2.5709659e-02
   3.3422710e-02   3.0205740e-02   3.3799691e-02   3.5264136e-02   3.7975536e-02   3.7993814e-02   3.2782372e-02   3.4569762e-02   3.4766981e-02   3.4616370e-02   4.0315576e-02   4.0829728e-02   3.4807180e-02   3.7301830e-02   3.7923384e-02   3.5438838e-02   3.9454735e-02   3.7104576e-02   3.4129924e-02   3.6408439e-02   3.4805487e-02   3.5259010e-02   3.6717255e-02   3.8535977e-02   3.6202618e-02   4.0076483e-02   3.2590887e-02   3.6137997e-02   3.4855605e-02   3.9160738e-02   3.5523683e-02   3.4577946e-02   3.6272498e-02   3.8431489e-02   4.0706417e-02   4.5391602e-02   4.2597307e-02   4.3807591e-02   3.7135524e-02   3.4129962e-02   3.7019823e-02   4.1134308e-02   3.5983092e-02   3.7878996e-02   3.8826230e-02   3.9034963e-02   3.1366288e-02   3.3281599e-02   3.6449730e-02   3.5760510e-02   3.4896656e-02   2.8853286e-02   0.0000000e+00   2.9695845e-02   2.8782077e-02   2.7728073e-02   2.9576507e-02   3.0455102e-02   3.7009060e-02   3.0809173e-02   3.1172232e-02   2.7589824e-02   3.0842803e-02   2.7955622e-02   3.0437929e-02   3.2817996e-02   3.5352159e-02   3.9566808e-02   3.3918199e-02   3.8212032e-02   4.1311639e-02   3.7324379e-02   3.8753256e-02   4.1398582e-02   3.9653707e-02   4.2901094e-02   3.7741297e-02   4.1057319e-02   4.5173026e-02   3.6428933e-02   3.4213737e-02   3.7073515e-02   3.4334079e-02   3.3106889e-02   3.2900715e-02   3.3993430e-02   3.3364258e-02   3.2962174e-02   3.4592837e-02   3.1971555e-02
   2.7797198e-02   2.7843357e-02   2.8639390e-02   2.8694165e-02   3.3027257e-02   3.1619655e-02   2.6963545e-02   2.7462247e-02   2.9403220e-02   2.3680692e-02   3.0752996e-02   3.2158046e-02   2.7706784e-02   2.9641829e-02   2.6721808e-02   2.6285621e-02   3.1830237e-02   3.3496399e-02   2.6025023e-02   3.1354149e-02   3.3546410e-02   3.3351980e-02   3.1674470e-02   3.2438499e-02   3.2928946e-02   3.2870672e-02   2.8257969e-02   3.2297009e-02   2.6954086e-02   3.2438079e-02   2.8686789e-02   3.1314048e-02   3.4140178e-02   3.4249620e-02   3.7112483e-02   4.0483470e-02   3.6370577e-02   3.5433612e-02   2.9897792e-02   2.9597859e-02   3.1615227e-02   3.8691102e-02   3.4866762e-02   3.6082244e-02   3.4708345e-02   3.9017937e-02   2.8735499e-02   3.0571018e-02   3.4094269e-02   3.1472153e-02   3.2475753e-02   2.7489221e-02   2.9695845e-02   0.0000000e+00   2.8528683e-02   2.9561380e-02   2.8640874e-02   2.5730749e-02   3.4084449e-02   3.1714257e-02   3.0563029e-02   2.8624724e-02   3.2479850e-02   2.6104585e-02   3.3778021e-02   3.0498072e-02   3.3507541e-02   3.8809417e-02   3.1270646e-02   3.5800132e-02   3.6417328e-02   3.4569858e-02   3.4613295e-02   3.9605963e-02   3.5650007e-02   3.8101328e-02   3.3241466e-02   3.3758517e-02   3.3624075e-02   2.7608627e-02   2.8301716e-02   2.7602474e-02   2.9434275e-02   3.0110803e-02   2.7576735e-02   2.6575257e-02   2.8383387e-02   2.7627275e-02   2.5750945e-02   2.5931695e-02
   2.5963025e-02   2.6504842e-02   2.6814125e-02   2.8720569e-02   2.9758458e-02   2.8846873e-02   2.5947460e-02   2.5164166e-02   3.1317591e-02   2.6117078e-02   3.0653090e-02   3.1452114e-02   2.5716819e-02   2.9100238e-02   2.6071805e-02   2.6974396e-02   3.0218831e-02   2.9907721e-02   2.7300147e-02   3.2550186e-02   4.0104409e-02   3.1457957e-02   3.0649805e-02   2.9603218e-02   2.8416950e-02   2.8281793e-02   2.8102550e-02   2.9240364e-02   2.7962266e-02   3.1177435e-02   3.3843605e-02   3.0936479e-02   3.2550875e-02   3.3444740e-02   3.6599890e-02   4.0141787e-02   3.4784141e-02   3.4307769e-02   2.8252688e-02   2.6374943e-02   2.8831891e-02   3.7325599e-02   3.0443066e-02   3.1186449e-02   3.1447174e-02   3.5290214e-02   2.5427612e-02   2.8363201e-02   3.2227841e-02   2.7874434e-02   2.8834099e-02   2.6982720e-02   2.8782077e-02   2.8528683e-02   0.0000000e+00   2.7034392e-02   2.5940217e-02   2.7263460e-02   3.2148746e-02   2.6211402e-02   2.7908914e-02   2.5573731e-02   3.0512409e-02   2.6207076e-02   3.1139849e-02   2.9195409e-02   3.2468099e-02   3.5482671e-02   2.9184153e-02   3.3200266e-02   3.4088725e-02   3.2095413e-02   3.2085323e-02   3.6250811e-02   3.5547933e-02   3.9047403e-02   3.2130627e-02   3.3331400e-02   3.2535439e-02   2.5244999e-02   2.8001838e-02   2.9016501e-02   2.8518456e-02   2.7382731e-02   2.5816605e-02   2.6410377e-02   2.4231113e-02   2.6109223e-02   2.4949020e-02   2.4685989e-02
   2.6079695e-02   2.6357890e-02   2.6793985e-02   2.8878417e-02   3.2558258e-02   3.2211680e-02   2.4941180e-02   2.7059208e-02   3.0295138e-02   2.5672364e-02   3.1265484e-02   3.1010161e-02   2.7344990e-02   3.0012080e-02   2.6919384e-02   2.6840832e-02   3.0580754e-02   3.0457383e-02   2.7735485e-02   3.1712983e-02   3.6361635e-02   3.4626651e-02   3.2548907e-02   3.0229900e-02   3.0694231e-02   3.2144542e-02   2.8147728e-02   2.6106323e-02   2.8419358e-02   3.1919185e-02   3.4590542e-02   2.9987351e-02   3.3187798e-02   3.2708220e-02   3.8034032e-02   4.0780099e-02   3.7814727e-02   3.5167524e-02   2.8554984e-02   3.0388784e-02   3.1593248e-02   3.9905354e-02   3.1532597e-02   3.4464870e-02   3.4976962e-02   3.6821700e-02   2.7359964e-02   3.0700379e-02   3.2447349e-02   3.0726082e-02   3.2040397e-02   2.7371587e-02   2.7728073e-02   2.9561380e-02   2.7034392e-02   0.0000000e+00   2.6211037e-02   2.8515480e-02   3.2678401e-02   2.8422969e-02   2.8750725e-02   2.6723867e-02   3.0410225e-02   2.7377295e-02   3.1810423e-02   2.9567700e-02   3.3459989e-02   3.6782153e-02   3.1663089e-02   3.6755668e-02   3.7513180e-02   3.7995813e-02   3.4663366e-02   3.9366975e-02   3.5792604e-02   3.9925399e-02   3.6073755e-02   3.5167611e-02   3.2755756e-02   3.0391794e-02   2.9797760e-02   2.9627939e-02   2.7882894e-02   2.9834196e-02   2.6479044e-02   2.8591917e-02   2.6403365e-02   2.7419358e-02   2.6594641e-02   2.8017119e-02
   2.5617358e-02   2.6800134e-02   2.8304641e-02   2.8865853e-02   3.1517158e-02   3.2195883e-02   2.5474110e-02   2.6204524e-02   3.0241742e-02   2.7093088e-02   3.0053180e-02   2.9990716e-02   2.7437612e-02   2.9090791e-02   2.7042918e-02   2.5259850e-02   2.5000438e-02   3.1058241e-02   2.7245629e-02   3.2864706e-02   3.7412277e-02   3.4111071e-02   2.9149295e-02   2.9516237e-02   3.1043761e-02   3.3613486e-02   2.6212141e-02   2.5878308e-02   2.7145413e-02   3.1737936e-02   3.4938976e-02   2.7457018e-02   3.2269392e-02   3.3934908e-02   3.9897390e-02   4.6986335e-02   3.7912020e-02   3.5938321e-02   2.8078155e-02   2.9141328e-02   3.4398297e-02   3.8597493e-02   3.2445930e-02   3.5441735e-02   3.2469934e-02   3.5853074e-02   2.7297593e-02   3.0184791e-02   3.4825180e-02   3.1007935e-02   3.3102952e-02   2.8037705e-02   2.9576507e-02   2.8640874e-02   2.5940217e-02   2.6211037e-02   0.0000000e+00   2.8619600e-02   3.2489517e-02   2.8959966e-02   2.9832470e-02   2.5980671e-02   3.1863276e-02   2.8009603e-02   3.2497015e-02   2.9110825e-02   3.3415478e-02   3.6034609e-02   3.1054418e-02   3.4466575e-02   3.5936710e-02   3.2233750e-02   3.5966021e-02   3.6666454e-02   3.6047794e-02   4.4124751e-02   3.4106963e-02   3.6043841e-02   3.6121505e-02   2.9765021e-02   2.9095473e-02   2.8971527e-02   2.8878221e-02   3.1400903e-02   2.6982013e-02   2.7588286e-02   2.5976764e-02   2.8030106e-02   2.6857021e-02   2.8042009e-02
   2.5778723e-02   2.6569623e-02   2.9077571e-02   3.2222811e-02   3.3138888e-02   3.1196581e-02   2.6670214e-02   2.7453938e-02   3.0906601e-02   2.7909905e-02   3.1744729e-02   3.0174758e-02   2.8003091e-02   2.9786688e-02   2.8964302e-02   2.9025203e-02   2.7115859e-02   3.1946114e-02   2.7243821e-02   3.1922543e-02   3.9003324e-02   2.9923407e-02   3.1543979e-02   3.1484285e-02   2.9148830e-02   3.2326867e-02   2.8085289e-02   2.8517675e-02   2.7529482e-02   3.1973184e-02   3.3270342e-02   3.0887169e-02   3.1558941e-02   3.4864615e-02   3.7354844e-02   3.9441848e-02   3.9554125e-02   3.6642551e-02   2.9389906e-02   2.9904785e-02   3.7169341e-02   3.6075118e-02   3.3223398e-02   3.5012355e-02   3.3502391e-02   3.7230123e-02   2.7791842e-02   3.0208083e-02   3.5048783e-02   3.1195349e-02   3.2604664e-02   2.8884045e-02   3.0455102e-02   2.5730749e-02   2.7263460e-02   2.8515480e-02   2.8619600e-02   0.0000000e+00   3.5758373e-02   2.9254108e-02   2.9933686e-02   2.6311417e-02   3.2169839e-02   2.9502860e-02   3.2171772e-02   2.9840674e-02   3.5978581e-02   3.8535062e-02   3.2031275e-02   3.4838437e-02   4.0044083e-02   3.6188091e-02   3.3328047e-02   3.4277548e-02   3.9272621e-02   4.6023181e-02   3.3709843e-02   3.7050188e-02   4.1868009e-02   2.6455887e-02   2.9692501e-02   3.1678832e-02   2.9670699e-02   3.1531293e-02   2.7792022e-02   2.9912427e-02   2.7543248e-02   2.9444382e-02   2.6455760e-02   2.5297193e-02
   3.2246187e-02   3.2609082e-02   3.4916433e-02   3.6827901e-02   3.8604604e-02   3.6623480e-02   3.2646414e-02   3.3124361e-02   3.6923967e-02   3.4362105e-02   3.7692825e-02   3.7470505e-02   3.3833207e-02   3.5820098e-02   3.4857798e-02   3.2112977e-02   3.3595772e-02   3.6382068e-02   3.3964734e-02   4.0865286e-02   4.8385695e-02   3.4319954e-02   3.8688095e-02   3.7500350e-02   3.8379286e-02   3.8656255e-02   3.5490881e-02   3.7960929e-02   3.5234442e-02   3.8908572e-02   4.1390908e-02   4.0459541e-02   3.9245014e-02   4.1741719e-02   4.5403441e-02   4.6093372e-02   4.2000452e-02   4.2380001e-02   3.6648721e-02   3.6730305e-02   4.2850136e-02   4.1970760e-02   3.9360255e-02   4.2350591e-02   4.0298704e-02   4.2986429e-02   3.5314519e-02   3.7673753e-02   4.1466794e-02   3.7578529e-02   3.7756059e-02   3.3965410e-02   3.7009060e-02   3.4084449e-02   3.2148746e-02   3.2678401e-02   3.2489517e-02   3.5758373e-02   0.0000000e+00   3.5057418e-02   3.7237350e-02   3.2906524e-02   3.8546721e-02   3.3642492e-02   3.7015269e-02   3.5739602e-02   3.9593276e-02   4.2086077e-02   3.5183768e-02   4.1652770e-02   4.3144696e-02   4.1437650e-02   4.1773385e-02   4.1668584e-02   4.8522197e-02   4.8646881e-02   4.0059884e-02   4.1648978e-02   4.2632982e-02   3.0759342e-02   3.5056392e-02   3.4754961e-02   3.3479894e-02   3.7244375e-02   3.3647338e-02   3.5524615e-02   3.3536018e-02   3.3017603e-02   3.1730131e-02   3.2585533e-02
   2.6742644e-02   2.7960170e-02   2.7591066e-02   3.0028803e-02   3.3117700e-02   3.4514011e-02   2.8292759e-02   3.0815249e-02   3.1612044e-02   2.8900559e-02   3.1667881e-02   2.9624660e-02   2.9762918e-02   3.2070063e-02   2.9773413e-02   2.7915072e-02   2.9347609e-02   3.2413845e-02   3.0942219e-02   3.3769398e-02   3.9687807e-02   2.8054761e-02   3.2682661e-02   3.1392169e-02   3.4859394e-02   3.2966526e-02   3.0758921e-02   3.1604427e-02   2.9787899e-02   3.2979522e-02   3.4207510e-02   3.3762352e-02   3.3519176e-02   3.4811710e-02   3.7549457e-02   4.0662318e-02   3.8251897e-02   3.7641172e-02   3.1489853e-02   3.0338575e-02   3.9558176e-02   4.2081135e-02   3.5031712e-02   3.4921429e-02   3.4565748e-02   3.6817081e-02   2.9633131e-02   3.0671385e-02   3.4008395e-02   3.3369914e-02   3.2684517e-02   2.9605610e-02   3.0809173e-02   3.1714257e-02   2.6211402e-02   2.8422969e-02   2.8959966e-02   2.9254108e-02   3.5057418e-02   0.0000000e+00   3.1880553e-02   2.8137656e-02   3.3379460e-02   3.1078921e-02   3.2810889e-02   3.1988437e-02   3.4906882e-02   3.7183849e-02   3.1437270e-02   3.5514002e-02   3.8760153e-02   3.5281042e-02   3.5956565e-02   3.7426017e-02   4.1090321e-02   4.2039437e-02   3.6698434e-02   3.7252616e-02   3.5674690e-02   2.8946349e-02   3.1735450e-02   3.1748710e-02   3.1053478e-02   3.2667656e-02   2.7854126e-02   2.9403423e-02   2.9001845e-02   3.0606661e-02   2.7328926e-02   2.7658381e-02
   2.8305181e-02   3.0816342e-02   3.0861672e-02   3.1720870e-02   3.5779994e-02   3.4151971e-02   2.9127448e-02   2.9827081e-02   3.2302334e-02   2.8733597e-02   3.3494320e-02   3.2257956e-02   2.9391790e-02   3.1887029e-02   2.9673540e-02   2.9060892e-02   3.3479432e-02   3.1643646e-02   2.9002580e-02   3.4357473e-02   4.3613441e-02   3.0676791e-02   3.4131181e-02   3.2809910e-02   3.6070419e-02   3.5706998e-02   3.0245965e-02   3.0356713e-02   3.1641427e-02   3.4191050e-02   3.6270340e-02   3.3874422e-02   3.6765471e-02   3.6773296e-02   4.3954229e-02   4.3256924e-02   3.8509552e-02   4.0789695e-02   3.2152233e-02   3.1880523e-02   3.4220296e-02   4.3544940e-02   3.4758730e-02   3.7817210e-02   3.9038209e-02   3.9373388e-02   3.1120226e-02   3.3390500e-02   3.5074583e-02   3.2480986e-02   3.4069819e-02   3.0034039e-02   3.1172232e-02   3.0563029e-02   2.7908914e-02   2.8750725e-02   2.9832470e-02   2.9933686e-02   3.7237350e-02   3.1880553e-02   0.0000000e+00   3.0567873e-02   3.4109180e-02   2.9515343e-02   3.2549016e-02   3.2623416e-02   3.6164634e-02   3.9136032e-02   3.3832817e-02   3.7256121e-02   3.7129811e-02   3.5732356e-02   3.6022052e-02   3.8670628e-02   4.2921515e-02   4.0934651e-02   3.5065096e-02   3.9719536e-02   4.2301538e-02   3.1223839e-02   3.1268089e-02   3.0992411e-02   3.1739231e-02   3.3678512e-02   2.9319116e-02   2.9914660e-02   3.1926942e-02   2.9907684e-02   2.7423974e-02   2.6105886e-02
   2.5533226e-02   2.6384246e-02   2.6830435e-02   2.8909202e-02   3.2933410e-02   2.7935469e-02   2.5058891e-02   2.7273697e-02   3.0779015e-02   2.6474494e-02   3.2239909e-02   3.1043545e-02   2.6536051e-02   2.7346463e-02   2.5193792e-02   2.5106918e-02   3.1145930e-02   2.7909933e-02   2.5434260e-02   3.0681975e-02   3.8434354e-02   2.6602981e-02   3.1442812e-02   2.9289059e-02   2.9894894e-02   3.0758633e-02   2.7527063e-02   2.8006166e-02   2.8697620e-02   3.1692079e-02   3.7407362e-02   2.9779668e-02   3.3164736e-02   3.3726107e-02   4.2116184e-02   4.1055531e-02   3.6885025e-02   3.5867430e-02   2.8669910e-02   2.8208815e-02   2.8401816e-02   3.7082693e-02   3.0324855e-02   3.3678892e-02   3.3755533e-02   3.5826860e-02   2.6432623e-02   2.9788596e-02   3.3733590e-02   3.1037595e-02   2.9878441e-02   2.5291582e-02   2.7589824e-02   2.8624724e-02   2.5573731e-02   2.6723867e-02   2.5980671e-02   2.6311417e-02   3.2906524e-02   2.8137656e-02   3.0567873e-02   0.0000000e+00   3.3731104e-02   2.7285227e-02   3.0307427e-02   2.9537090e-02   3.3462157e-02   3.4030632e-02   2.7521998e-02   3.4229913e-02   3.4589325e-02   3.2152873e-02   3.4312577e-02   3.4624801e-02   3.6256941e-02   3.5347526e-02   3.1345327e-02   3.5468140e-02   3.5091227e-02   2.7240260e-02   2.7893821e-02   2.7194803e-02   2.8100629e-02   3.0602916e-02   2.5319162e-02   2.6387273e-02   2.7060346e-02   2.5109452e-02   2.3960998e-02   2.4573796e-02
   2.9546258e-02   3.0536395e-02   3.0735433e-02   3.3744355e-02   3.3758885e-02   3.3019821e-02   2.8699079e-02   2.8226326e-02   3.1535699e-02   3.0359517e-02   3.7823951e-02   3.6106221e-02   3.2284253e-02   3.0812401e-02   3.0414810e-02   2.9468830e-02   3.6085051e-02   3.1141174e-02   2.9107211e-02   3.3804718e-02   3.8820385e-02   3.3586910e-02   3.5333088e-02   3.5229315e-02   3.2911619e-02   3.2241706e-02   3.0825189e-02   3.1175847e-02   3.1670865e-02   3.4694345e-02   3.8639610e-02   3.1978425e-02   3.4121446e-02   3.5984655e-02   4.0834535e-02   3.8957553e-02   3.6126085e-02   3.8830861e-02   3.3339404e-02   3.4810884e-02   3.1685811e-02   4.0947596e-02   3.4851369e-02   3.9088832e-02   3.7069242e-02   4.0101629e-02   3.3660864e-02   3.5360053e-02   4.1583753e-02   3.5423266e-02   3.3741587e-02   3.0476208e-02   3.0842803e-02   3.2479850e-02   3.0512409e-02   3.0410225e-02   3.1863276e-02   3.2169839e-02   3.8546721e-02   3.3379460e-02   3.4109180e-02   3.3731104e-02   0.0000000e+00   3.1444787e-02   3.3694547e-02   3.3591426e-02   3.8184097e-02   3.9396392e-02   3.5199400e-02   3.8049141e-02   4.0302650e-02   3.9603718e-02   4.0296491e-02   3.8848117e-02   4.1076364e-02   3.8261097e-02   3.7699024e-02   3.9205741e-02   3.7071144e-02   3.4017201e-02   3.4676852e-02   3.3186611e-02   3.3812912e-02   3.6857653e-02   3.0645860e-02   3.1789222e-02   3.1338582e-02   3.0386020e-02   3.0033241e-02   2.7783552e-02
   2.7167655e-02   2.9142051e-02   2.8657182e-02   3.0621871e-02   3.2686541e-02   3.2295836e-02   2.5299200e-02   2.5399037e-02   2.8226034e-02   2.8537632e-02   3.6287251e-02   3.0851347e-02   2.8572565e-02   3.1801499e-02   2.3748342e-02   2.7195353e-02   2.7333627e-02   2.9177815e-02   2.7755959e-02   3.3513957e-02   3.5507700e-02   2.7942202e-02   3.0944971e-02   3.0451220e-02   3.0858424e-02   3.3502608e-02   2.7270941e-02   3.0489516e-02   2.8648808e-02   3.2061039e-02   3.3701842e-02   3.0311127e-02   3.1473472e-02   3.5217472e-02   4.1976983e-02   4.1348268e-02   3.4760261e-02   3.6921963e-02   2.9419283e-02   3.1463722e-02   3.2635320e-02   3.7038208e-02   3.1987048e-02   3.5062357e-02   3.1814777e-02   3.5896191e-02   2.7110330e-02   2.9680689e-02   3.5663415e-02   3.1736710e-02   3.1434004e-02   2.7740524e-02   2.7955622e-02   2.6104585e-02   2.6207076e-02   2.7377295e-02   2.8009603e-02   2.9502860e-02   3.3642492e-02   3.1078921e-02   2.9515343e-02   2.7285227e-02   3.1444787e-02   0.0000000e+00   3.2882275e-02   2.7446565e-02   3.4358722e-02   3.7707555e-02   3.1852447e-02   3.5906683e-02   3.5110846e-02   3.6566214e-02   3.5210315e-02   3.5435598e-02   3.8069404e-02   3.5771664e-02   3.5235554e-02   3.6417024e-02   3.2187494e-02   2.4233473e-02   2.9333989e-02   2.9822010e-02   2.9099144e-02   3.0139090e-02   2.7788574e-02   2.6982351e-02   2.5884989e-02   2.7562172e-02   2.6013187e-02   2.5254448e-02
   2.9460679e-02   3.3176791e-02   3.3207546e-02   3.4801183e-02   3.8348527e-02   3.4527723e-02   2.9669753e-02   2.9954661e-02   3.3149434e-02   2.9585363e-02   3.6141807e-02   3.6261428e-02   3.2682796e-02   3.4546982e-02   2.9689569e-02   2.9904886e-02   3.0927977e-02   3.1011377e-02   3.0135116e-02   3.7295294e-02   3.8729108e-02   3.3985275e-02   3.4504938e-02   3.3761348e-02   3.4689252e-02   3.5841471e-02   3.3745176e-02   3.4792969e-02   3.3086327e-02   3.7371178e-02   3.9556258e-02   3.3899008e-02   3.5037707e-02   3.8129008e-02   4.5018970e-02   4.9173062e-02   4.0631656e-02   3.9692199e-02   3.1978995e-02   3.4814629e-02   3.8339348e-02   4.6575370e-02   3.5645685e-02   3.6161091e-02   3.7531737e-02   4.0842300e-02   3.2119789e-02   3.3517537e-02   4.0770880e-02   3.6246941e-02   3.5876103e-02   3.1000133e-02   3.0437929e-02   3.3778021e-02   3.1139849e-02   3.1810423e-02   3.2497015e-02   3.2171772e-02   3.7015269e-02   3.2810889e-02   3.2549016e-02   3.0307427e-02   3.3694547e-02   3.2882275e-02   0.0000000e+00   3.7888375e-02   4.0142910e-02   4.0904608e-02   3.3203547e-02   3.7574977e-02   3.7070805e-02   3.9516763e-02   3.8171351e-02   4.1799341e-02   4.9960714e-02   4.2666105e-02   3.7610331e-02   4.0085109e-02   3.7104276e-02   3.1683105e-02   3.4890695e-02   3.5367949e-02   3.3118241e-02   3.5597541e-02   3.3375021e-02   3.1964296e-02   2.9689200e-02   3.1944055e-02   2.9259217e-02   2.7737532e-02
   2.8518475e-02   2.9699994e-02   3.0726429e-02   3.3964216e-02   3.5218957e-02   3.5545019e-02   2.9310760e-02   3.1342649e-02   3.4233787e-02   3.0792624e-02   3.5711702e-02   3.4284135e-02   3.0872637e-02   3.2839425e-02   3.0184533e-02   2.8941502e-02   3.3043174e-02   3.4139658e-02   3.1383900e-02   3.6702667e-02   3.7580948e-02   3.7768180e-02   3.4374612e-02   3.4351405e-02   3.7375079e-02   3.5100294e-02   3.0959109e-02   3.3596680e-02   3.2058306e-02   3.6430971e-02   3.9432556e-02   3.4731341e-02   3.7076422e-02   3.9240924e-02   4.5707568e-02   5.0474200e-02   3.9553786e-02   4.2199908e-02   3.2782752e-02   3.5418557e-02   4.0051076e-02   4.4563585e-02   3.6657583e-02   3.7205044e-02   3.7557674e-02   3.9083965e-02   3.0553822e-02   3.3097092e-02   3.9001706e-02   3.4687926e-02   3.4557296e-02   3.0808192e-02   3.2817996e-02   3.0498072e-02   2.9195409e-02   2.9567700e-02   2.9110825e-02   2.9840674e-02   3.5739602e-02   3.1988437e-02   3.2623416e-02   2.9537090e-02   3.3591426e-02   2.7446565e-02   3.7888375e-02   0.0000000e+00   3.7713811e-02   4.0136979e-02   3.2292486e-02   3.6738778e-02   3.7731992e-02   3.6180372e-02   3.7682391e-02   4.0004976e-02   3.8061835e-02   4.0884656e-02   3.6499895e-02   3.9158230e-02   3.3924023e-02   2.9488547e-02   3.4594524e-02   3.3343852e-02   3.2853782e-02   3.4038475e-02   3.1741314e-02   3.3260351e-02   3.1662413e-02   3.0996117e-02   2.8551357e-02   2.9087156e-02
   3.0539587e-02   3.1611760e-02   3.1994849e-02   3.4724640e-02   3.7393631e-02   3.5885667e-02   3.1725957e-02   3.2534505e-02   3.6768193e-02   3.2744702e-02   3.7687288e-02   3.7710685e-02   3.2757313e-02   3.2264838e-02   3.2803811e-02   3.4692655e-02   3.2411805e-02   3.4811374e-02   3.4272434e-02   3.8228785e-02   3.9537911e-02   4.1380370e-02   3.6352667e-02   3.5018171e-02   3.6219596e-02   3.6900104e-02   3.1171348e-02   3.4282672e-02   3.5432930e-02   3.7633931e-02   4.1938965e-02   3.6467200e-02   3.8242118e-02   4.1821597e-02   4.8280893e-02   4.0856137e-02   4.2704434e-02   4.5766677e-02   3.5049795e-02   3.6549198e-02   4.0475419e-02   4.1275256e-02   3.8445030e-02   3.9147154e-02   3.9903810e-02   4.4907480e-02   3.2990391e-02   3.4317666e-02   4.0340378e-02   3.8104525e-02   3.7650637e-02   3.2847090e-02   3.5352159e-02   3.3507541e-02   3.2468099e-02   3.3459989e-02   3.3415478e-02   3.5978581e-02   3.9593276e-02   3.4906882e-02   3.6164634e-02   3.3462157e-02   3.8184097e-02   3.4358722e-02   4.0142910e-02   3.7713811e-02   0.0000000e+00   4.1340285e-02   3.5016543e-02   4.0463446e-02   3.7873791e-02   3.9321016e-02   4.0488007e-02   4.4057917e-02   4.1694180e-02   4.2933069e-02   3.8992083e-02   3.9406968e-02   3.7938996e-02   3.5785374e-02   3.4677980e-02   3.5191584e-02   3.2967383e-02   3.4151615e-02   3.1791273e-02   3.2642761e-02   3.1851733e-02   3.1776852e-02   3.2734095e-02   3.2322783e-02
   3.4993079e-02   3.5366664e-02   3.6433833e-02   3.9442656e-02   4.1322207e-02   4.2539246e-02   3.5982702e-02   3.6281299e-02   4.0026876e-02   3.4770464e-02   3.7511953e-02   3.9437559e-02   3.5469493e-02   3.7851270e-02   3.6401040e-02   3.7801273e-02   3.6772492e-02   4.0843629e-02   3.6821404e-02   4.0074364e-02   4.3098076e-02   3.7640588e-02   3.9714056e-02   4.0294097e-02   3.8460536e-02   3.8957578e-02   3.7368681e-02   3.8458339e-02   3.7397630e-02   3.9221544e-02   4.3877346e-02   3.8497807e-02   4.2583611e-02   4.3970388e-02   4.8274774e-02   4.5893663e-02   4.6204832e-02   4.7974830e-02   3.9572035e-02   3.9958600e-02   4.3709680e-02   4.3765809e-02   4.3279901e-02   4.2256684e-02   4.3978380e-02   4.9747248e-02   3.7947144e-02   3.8915127e-02   4.4434480e-02   4.1187193e-02   4.0327438e-02   3.7163476e-02   3.9566808e-02   3.8809417e-02   3.5482671e-02   3.6782153e-02   3.6034609e-02   3.8535062e-02   4.2086077e-02   3.7183849e-02   3.9136032e-02   3.4030632e-02   3.9396392e-02   3.7707555e-02   4.0904608e-02   4.0136979e-02   4.1340285e-02   0.0000000e+00   3.6753136e-02   4.3069424e-02   4.3658519e-02   4.3747718e-02   4.1778728e-02   4.5506335e-02   4.2143769e-02   4.4474587e-02   4.1817488e-02   4.3593816e-02   3.9231904e-02   3.7786416e-02   3.6663333e-02   3.8259989e-02   3.6963570e-02   3.6184185e-02   3.3942081e-02   3.5382616e-02   3.5097529e-02   3.6096043e-02   3.4311930e-02   3.5565013e-02
   2.4419564e-02   2.5455998e-02   2.9795312e-02   3.1453416e-02   3.3023390e-02   3.3556132e-02   2.7048412e-02   2.5681324e-02   3.1291624e-02   2.9849100e-02   3.0857986e-02   3.1394010e-02   2.9361253e-02   2.8890491e-02   2.5914744e-02   2.6551971e-02   2.8772009e-02   3.1719794e-02   2.9974184e-02   3.0181110e-02   3.5483977e-02   2.9190508e-02   3.2447791e-02   3.0174696e-02   2.6221748e-02   3.2978077e-02   3.0928225e-02   2.8504145e-02   2.7735641e-02   3.0795676e-02   3.6274375e-02   3.2063825e-02   3.4358835e-02   3.6278573e-02   4.0183491e-02   3.9962079e-02   3.7722034e-02   3.8661417e-02   3.3350012e-02   3.1971566e-02   3.5132121e-02   4.0006406e-02   3.4763151e-02   3.6717324e-02   3.4266395e-02   3.9060661e-02   2.9212783e-02   3.1646479e-02   3.7509903e-02   3.4449892e-02   3.5717942e-02   3.0470705e-02   3.3918199e-02   3.1270646e-02   2.9184153e-02   3.1663089e-02   3.1054418e-02   3.2031275e-02   3.5183768e-02   3.1437270e-02   3.3832817e-02   2.7521998e-02   3.5199400e-02   3.1852447e-02   3.3203547e-02   3.2292486e-02   3.5016543e-02   3.6753136e-02   0.0000000e+00   3.3990925e-02   3.6227086e-02   3.6448669e-02   3.5614933e-02   3.4889830e-02   3.2128064e-02   3.7075534e-02   3.2658197e-02   3.6465144e-02   2.9975868e-02   2.5729326e-02   2.9292215e-02   2.9581355e-02   2.9334419e-02   3.0375098e-02   2.4931547e-02   2.7859939e-02   2.3933987e-02   2.5108626e-02   2.4742571e-02   2.6602136e-02
   3.2135141e-02   3.1520192e-02   3.1689852e-02   3.8432476e-02   4.0516020e-02   3.6869053e-02   2.9332048e-02   3.3095417e-02   3.3420154e-02   3.2629805e-02   4.1613405e-02   3.5042357e-02   3.8518185e-02   3.7911322e-02   3.6846349e-02   3.8462074e-02   3.9135128e-02   4.0827437e-02   3.5149006e-02   4.2948864e-02   4.3488178e-02   3.9301432e-02   3.9487556e-02   3.8910156e-02   3.7220410e-02   4.0348172e-02   3.8445725e-02   3.9814697e-02   3.6800280e-02   4.0399687e-02   4.2971514e-02   4.0357734e-02   4.0720519e-02   4.3328452e-02   4.9784799e-02   5.0027325e-02   4.2899857e-02   4.5190168e-02   3.3992220e-02   4.0119224e-02   3.6859961e-02   5.0192651e-02   4.1646418e-02   4.3677831e-02   4.3696174e-02   4.1939410e-02   3.4326609e-02   3.6669091e-02   4.3135109e-02   3.7127300e-02   3.5899604e-02   3.3610473e-02   3.8212032e-02   3.5800132e-02   3.3200266e-02   3.6755668e-02   3.4466575e-02   3.4838437e-02   4.1652770e-02   3.5514002e-02   3.7256121e-02   3.4229913e-02   3.8049141e-02   3.5906683e-02   3.7574977e-02   3.6738778e-02   4.0463446e-02   4.3069424e-02   3.3990925e-02   0.0000000e+00   4.2755349e-02   4.4405313e-02   4.4563099e-02   4.4856788e-02   4.2832912e-02   3.9913571e-02   4.1501903e-02   4.1773090e-02   3.5429014e-02   3.5856904e-02   3.4262883e-02   3.5653306e-02   3.4372266e-02   3.5794066e-02   3.1472602e-02   3.4944797e-02   3.0738958e-02   3.1571515e-02   3.3030513e-02   3.1226983e-02
   3.1925201e-02   3.7205744e-02   3.0917480e-02   3.4274751e-02   3.7597724e-02   3.9841189e-02   3.1978113e-02   3.0760023e-02   3.5693898e-02   3.7072497e-02   3.8872800e-02   3.5522220e-02   3.5781714e-02   3.8224267e-02   3.8135862e-02   3.4243029e-02   4.0927717e-02   3.5776201e-02   3.4955415e-02   3.7615598e-02   4.0882900e-02   3.9972465e-02   3.6559148e-02   3.5024370e-02   3.5629219e-02   3.5290861e-02   3.1540258e-02   3.5885233e-02   3.1771917e-02   3.9706146e-02   4.1142299e-02   3.9545360e-02   3.9034614e-02   4.3415961e-02   4.7881919e-02   4.6110068e-02   4.1537680e-02   4.4764639e-02   3.1449092e-02   3.2239046e-02   4.1041180e-02   5.0348295e-02   3.8439242e-02   3.9208825e-02   3.9321074e-02   4.3184317e-02   3.5364534e-02   3.5272028e-02   4.2771790e-02   4.1575708e-02   4.1496685e-02   3.5155847e-02   4.1311639e-02   3.6417328e-02   3.4088725e-02   3.7513180e-02   3.5936710e-02   4.0044083e-02   4.3144696e-02   3.8760153e-02   3.7129811e-02   3.4589325e-02   4.0302650e-02   3.5110846e-02   3.7070805e-02   3.7731992e-02   3.7873791e-02   4.3658519e-02   3.6227086e-02   4.2755349e-02   0.0000000e+00   4.0154982e-02   4.1570592e-02   3.9565197e-02   3.8300671e-02   3.9342085e-02   4.0204602e-02   3.6212273e-02   3.3217537e-02   3.3951861e-02   3.5239334e-02   3.4237282e-02   3.1253126e-02   3.5998081e-02   3.3731182e-02   3.2295556e-02   3.5356888e-02   3.6640460e-02   3.0052051e-02   3.2637132e-02
   3.0789853e-02   3.3134776e-02   3.4334675e-02   3.7432952e-02   3.4804653e-02   4.0853797e-02   3.4721841e-02   3.4530938e-02   3.7100789e-02   3.8513271e-02   3.7601920e-02   3.7758121e-02   3.4003534e-02   3.4906674e-02   3.6492338e-02   3.4174987e-02   3.6335516e-02   3.6733450e-02   3.2482312e-02   4.0571570e-02   3.6634949e-02   3.6207078e-02   3.8727631e-02   3.7478011e-02   3.8705667e-02   3.7121460e-02   3.5317285e-02   3.7510404e-02   3.4323982e-02   3.8901818e-02   3.9087245e-02   4.1660274e-02   3.9696433e-02   4.0604457e-02   4.7501740e-02   4.6515747e-02   4.2148906e-02   4.3563210e-02   3.5612307e-02   3.5329200e-02   3.9751440e-02   4.4169427e-02   3.7414674e-02   3.9848742e-02   4.1341171e-02   4.3689167e-02   3.4866526e-02   3.7940107e-02   4.3712453e-02   4.2106420e-02   3.9422873e-02   3.4645008e-02   3.7324379e-02   3.4569858e-02   3.2095413e-02   3.7995813e-02   3.2233750e-02   3.6188091e-02   4.1437650e-02   3.5281042e-02   3.5732356e-02   3.2152873e-02   3.9603718e-02   3.6566214e-02   3.9516763e-02   3.6180372e-02   3.9321016e-02   4.3747718e-02   3.6448669e-02   4.4405313e-02   4.0154982e-02   0.0000000e+00   3.8222977e-02   4.5006727e-02   4.4127285e-02   4.2314945e-02   3.9107897e-02   4.4603159e-02   3.9904772e-02   3.6473968e-02   3.3171833e-02   3.6185518e-02   3.5223915e-02   3.7392711e-02   3.4081935e-02   3.2231826e-02   3.1010853e-02   3.1684058e-02   3.3174935e-02   2.9208216e-02
   3.6349732e-02   3.6390471e-02   3.6938568e-02   3.9981251e-02   3.5954004e-02   3.9407056e-02   3.2233991e-02   3.3209604e-02   3.6155141e-02   3.4723946e-02   3.8766656e-02   3.7371342e-02   3.3597418e-02   3.5851350e-02   3.5857963e-02   3.5534860e-02   3.5693201e-02   3.5622497e-02   3.3587280e-02   3.8202918e-02   3.9671858e-02   3.7757264e-02   3.9746954e-02   3.6972966e-02   3.6677607e-02   3.4803948e-02   3.5779541e-02   3.9921384e-02   3.5916332e-02   3.9376811e-02   4.2017179e-02   4.1435941e-02   3.8035462e-02   4.1271292e-02   4.6376570e-02   4.2320315e-02   4.2453442e-02   4.3728027e-02   3.6960402e-02   3.4385447e-02   4.3586774e-02   4.7187627e-02   4.0514433e-02   3.9837712e-02   4.1440255e-02   4.5163844e-02   3.7602348e-02   3.7325085e-02   4.4151408e-02   4.0198951e-02   4.0401774e-02   3.5356673e-02   3.8753256e-02   3.4613295e-02   3.2085323e-02   3.4663366e-02   3.5966021e-02   3.3328047e-02   4.1773385e-02   3.5956565e-02   3.6022052e-02   3.4312577e-02   4.0296491e-02   3.5210315e-02   3.8171351e-02   3.7682391e-02   4.0488007e-02   4.1778728e-02   3.5614933e-02   4.4563099e-02   4.1570592e-02   3.8222977e-02   0.0000000e+00   4.2434178e-02   4.4777132e-02   4.2472339e-02   4.1705887e-02   4.3740206e-02   3.7752439e-02   3.6283675e-02   3.9034034e-02   3.6608262e-02   3.5204301e-02   3.2401696e-02   3.3171117e-02   3.3558793e-02   3.1508017e-02   3.4125861e-02   3.2841084e-02   3.1025468e-02
   3.4972387e-02   3.7673672e-02   4.0607553e-02   4.1381271e-02   4.4278704e-02   4.2205726e-02   3.6898003e-02   3.5954680e-02   3.9124819e-02   3.6312087e-02   4.4122448e-02   4.1233541e-02   3.6528101e-02   3.7238035e-02   3.8043014e-02   3.7368024e-02   3.8818646e-02   3.9630594e-02   3.5337942e-02   3.8102282e-02   3.9696427e-02   3.8763915e-02   3.7020368e-02   3.8659925e-02   3.9366565e-02   3.8500928e-02   3.7707556e-02   3.7613859e-02   3.8555670e-02   3.9219093e-02   4.2276894e-02   3.7973785e-02   3.9554156e-02   4.3340634e-02   5.1262603e-02   4.8851856e-02   4.3675277e-02   4.4995462e-02   3.7508622e-02   3.6107406e-02   4.6141923e-02   4.8918372e-02   4.1884958e-02   4.3069439e-02   4.4529283e-02   4.7379724e-02   3.9755548e-02   4.2019465e-02   4.7008417e-02   4.0268922e-02   3.8265381e-02   3.5691367e-02   4.1398582e-02   3.9605963e-02   3.6250811e-02   3.9366975e-02   3.6666454e-02   3.4277548e-02   4.1668584e-02   3.7426017e-02   3.8670628e-02   3.4624801e-02   3.8848117e-02   3.5435598e-02   4.1799341e-02   4.0004976e-02   4.4057917e-02   4.5506335e-02   3.4889830e-02   4.4856788e-02   3.9565197e-02   4.5006727e-02   4.2434178e-02   0.0000000e+00   4.8008928e-02   4.4696966e-02   4.0367058e-02   4.4893716e-02   3.5827293e-02   3.9637893e-02   3.5830394e-02   3.5667592e-02   3.6367221e-02   3.8527187e-02   3.7148948e-02   3.6561147e-02   3.4649329e-02   3.6839931e-02   3.3478596e-02   3.3691615e-02
   3.6134427e-02   3.5164253e-02   3.4929593e-02   3.8321770e-02   4.5047594e-02   4.2909885e-02   3.7190941e-02   3.5819156e-02   4.0133298e-02   3.6184565e-02   4.2522922e-02   4.0831527e-02   3.6388409e-02   4.2685190e-02   3.7041460e-02   3.4042952e-02   3.6110490e-02   3.7059406e-02   3.4375432e-02   3.6994660e-02   3.7956641e-02   4.1907884e-02   4.0965265e-02   3.7146962e-02   3.2623707e-02   3.5318663e-02   3.2976016e-02   3.5444725e-02   3.4424378e-02   3.7090302e-02   4.1987849e-02   4.1283655e-02   4.0191062e-02   4.0806992e-02   4.9201720e-02   5.1103939e-02   4.5399600e-02   4.7006988e-02   3.6286536e-02   3.9245336e-02   4.6847056e-02   5.0158748e-02   3.9751625e-02   4.2549062e-02   4.2862289e-02   4.5803026e-02   3.6329679e-02   3.7433701e-02   4.4065455e-02   4.0980854e-02   4.0343775e-02   3.6838742e-02   3.9653707e-02   3.5650007e-02   3.5547933e-02   3.5792604e-02   3.6047794e-02   3.9272621e-02   4.8522197e-02   4.1090321e-02   4.2921515e-02   3.6256941e-02   4.1076364e-02   3.8069404e-02   4.9960714e-02   3.8061835e-02   4.1694180e-02   4.2143769e-02   3.2128064e-02   4.2832912e-02   3.8300671e-02   4.4127285e-02   4.4777132e-02   4.8008928e-02   0.0000000e+00   3.8827443e-02   4.8028549e-02   4.2554478e-02   3.8513127e-02   3.4728468e-02   3.4230578e-02   3.4706772e-02   3.5973712e-02   3.5160157e-02   3.5495711e-02   3.3976484e-02   3.4445780e-02   3.6476624e-02   3.6422090e-02   3.4081288e-02
   3.2784300e-02   3.6639729e-02   3.7615301e-02   3.8694356e-02   4.0609306e-02   4.2038715e-02   3.3237309e-02   3.7458516e-02   4.0975487e-02   3.2628147e-02   4.4142426e-02   4.0295091e-02   3.8673120e-02   4.4283818e-02   3.6746713e-02   3.8181650e-02   4.0064325e-02   4.6069565e-02   4.2743205e-02   4.2990830e-02   4.2381541e-02   4.3265874e-02   4.5288023e-02   4.1000758e-02   4.0946893e-02   3.9117137e-02   3.7109469e-02   3.9447880e-02   3.7741094e-02   3.8757589e-02   3.9303591e-02   3.8834331e-02   3.8695413e-02   3.9223244e-02   4.5397010e-02   4.9568247e-02   3.9726419e-02   4.4971147e-02   3.8847539e-02   3.5326224e-02   4.7289191e-02   4.5984523e-02   4.0516912e-02   4.2483779e-02   3.7274841e-02   4.5576803e-02   3.5188037e-02   4.6959097e-02   5.0793144e-02   4.2040619e-02   4.3507852e-02   3.6482537e-02   4.2901094e-02   3.8101328e-02   3.9047403e-02   3.9925399e-02   4.4124751e-02   4.6023181e-02   4.8646881e-02   4.2039437e-02   4.0934651e-02   3.5347526e-02   3.8261097e-02   3.5771664e-02   4.2666105e-02   4.0884656e-02   4.2933069e-02   4.4474587e-02   3.7075534e-02   3.9913571e-02   3.9342085e-02   4.2314945e-02   4.2472339e-02   4.4696966e-02   3.8827443e-02   0.0000000e+00   4.1467927e-02   4.7034585e-02   4.2004020e-02   3.8111122e-02   3.8164340e-02   3.7195301e-02   4.0437685e-02   4.0007536e-02   3.3350543e-02   3.2805404e-02   3.4686303e-02   4.0338289e-02   3.6363053e-02   3.4475343e-02
   3.0712398e-02   3.3822214e-02   3.4456139e-02   3.5495216e-02   3.4964675e-02   3.7956980e-02   3.1856582e-02   3.0172444e-02   3.5041514e-02   3.0785077e-02   3.7198647e-02   3.7408546e-02   3.5234600e-02   3.8468634e-02   3.1736499e-02   3.2989667e-02   3.4573052e-02   3.6068978e-02   3.2996793e-02   3.7068802e-02   3.7249913e-02   4.2855824e-02   3.5282951e-02   3.6683046e-02   3.7950219e-02   3.6540049e-02   3.1119634e-02   3.5400193e-02   3.5960120e-02   3.7528032e-02   4.0411232e-02   3.8650781e-02   3.9487940e-02   4.1545804e-02   4.5350081e-02   4.2635898e-02   4.2076067e-02   4.2724641e-02   3.6878532e-02   3.8207444e-02   4.5359952e-02   4.8482433e-02   3.7844356e-02   3.8701895e-02   4.0699239e-02   4.6014689e-02   3.3747339e-02   3.5444293e-02   4.2149872e-02   3.9722093e-02   3.7028495e-02   3.3746850e-02   3.7741297e-02   3.3241466e-02   3.2130627e-02   3.6073755e-02   3.4106963e-02   3.3709843e-02   4.0059884e-02   3.6698434e-02   3.5065096e-02   3.1345327e-02   3.7699024e-02   3.5235554e-02   3.7610331e-02   3.6499895e-02   3.8992083e-02   4.1817488e-02   3.2658197e-02   4.1501903e-02   4.0204602e-02   3.9107897e-02   4.1705887e-02   4.0367058e-02   4.8028549e-02   4.1467927e-02   0.0000000e+00   3.9127360e-02   3.5338919e-02   3.3701496e-02   3.4031607e-02   3.5478750e-02   3.4735032e-02   3.7589475e-02   3.2329239e-02   3.2919378e-02   3.4707441e-02   3.0181916e-02   2.9565193e-02   3.1182180e-02
   3.4680305e-02   3.6246851e-02   4.0700156e-02   4.0849427e-02   4.0971742e-02   3.8749057e-02   3.4562852e-02   3.5078884e-02   3.6427595e-02   3.3552756e-02   4.2445992e-02   4.2915969e-02   3.7200195e-02   3.8842382e-02   3.3982314e-02   3.3996683e-02   3.8372701e-02   3.9787165e-02   3.6220879e-02   4.0640575e-02   4.2474314e-02   3.8494321e-02   3.9278885e-02   4.0544863e-02   4.0422724e-02   4.0449622e-02   3.5376329e-02   3.7893160e-02   3.7826680e-02   4.2128861e-02   4.1152567e-02   4.0672133e-02   4.2418439e-02   4.6031012e-02   4.9726130e-02   4.7705357e-02   4.6148177e-02   4.7458264e-02   3.8295379e-02   4.0393278e-02   4.6408488e-02   5.3957299e-02   3.8782215e-02   4.1852923e-02   4.4039028e-02   4.4114281e-02   3.8690887e-02   4.0253361e-02   4.8077196e-02   4.3102497e-02   3.8722972e-02   3.4665195e-02   4.1057319e-02   3.3758517e-02   3.3331400e-02   3.5167611e-02   3.6043841e-02   3.7050188e-02   4.1648978e-02   3.7252616e-02   3.9719536e-02   3.5468140e-02   3.9205741e-02   3.6417024e-02   4.0085109e-02   3.9158230e-02   3.9406968e-02   4.3593816e-02   3.6465144e-02   4.1773090e-02   3.6212273e-02   4.4603159e-02   4.3740206e-02   4.4893716e-02   4.2554478e-02   4.7034585e-02   3.9127360e-02   0.0000000e+00   3.8507128e-02   3.7895450e-02   3.8340484e-02   3.9293185e-02   3.7007413e-02   3.5770146e-02   3.5272530e-02   3.4016659e-02   3.4275465e-02   3.5531685e-02   3.3252969e-02   3.3200300e-02
   2.7406550e-02   2.8309234e-02   3.3443478e-02   3.2241886e-02   3.4500091e-02   3.9215212e-02   2.8386515e-02   3.6224439e-02   3.6715870e-02   3.2066320e-02   3.4562482e-02   3.4462595e-02   3.6617219e-02   3.5148523e-02   3.0920248e-02   2.8666148e-02   3.6379197e-02   3.6228036e-02   3.1367786e-02   3.4560656e-02   4.0702415e-02   3.1049571e-02   3.6898038e-02   3.2932812e-02   3.6137937e-02   3.2496802e-02   2.6832838e-02   3.4145690e-02   2.8497650e-02   3.2020764e-02   3.4550253e-02   3.9720546e-02   3.6223627e-02   3.9523701e-02   4.6245156e-02   4.4499295e-02   4.2075995e-02   4.1475187e-02   3.3323693e-02   3.4524245e-02   4.5826739e-02   4.5789924e-02   3.5560830e-02   4.0496539e-02   4.5711902e-02   4.8652801e-02   3.5915589e-02   3.7863672e-02   4.6972454e-02   4.3245186e-02   4.0610549e-02   3.7059987e-02   4.5173026e-02   3.3624075e-02   3.2535439e-02   3.2755756e-02   3.6121505e-02   4.1868009e-02   4.2632982e-02   3.5674690e-02   4.2301538e-02   3.5091227e-02   3.7071144e-02   3.2187494e-02   3.7104276e-02   3.3924023e-02   3.7938996e-02   3.9231904e-02   2.9975868e-02   3.5429014e-02   3.3217537e-02   3.9904772e-02   3.7752439e-02   3.5827293e-02   3.8513127e-02   4.2004020e-02   3.5338919e-02   3.8507128e-02   0.0000000e+00   3.7335128e-02   3.3057284e-02   3.2096658e-02   3.5893939e-02   3.5308074e-02   3.3299535e-02   3.4237239e-02   3.1890844e-02   3.2344885e-02   3.4019359e-02   3.0776773e-02
   2.9495726e-02   2.9466173e-02   3.1595003e-02   3.5178685e-02   3.5753740e-02   3.5303631e-02   3.1665819e-02   3.2691773e-02   2.8476631e-02   3.1342297e-02   3.6885298e-02   3.6133853e-02   3.0913933e-02   3.4077191e-02   2.7673837e-02   2.8560130e-02   3.7563948e-02   3.1733313e-02   3.0643303e-02   3.5068372e-02   4.0998435e-02   3.2774129e-02   3.5193766e-02   3.3532173e-02   3.6930166e-02   3.4225890e-02   3.0403144e-02   3.7652119e-02   3.6529109e-02   3.4919858e-02   4.5359953e-02   3.9764244e-02   3.8294009e-02   3.9829114e-02   5.0645100e-02   5.1770853e-02   4.4366354e-02   4.7506008e-02   3.8570826e-02   3.8982532e-02   4.1124484e-02   4.5644589e-02   3.7206994e-02   3.9819865e-02   3.8216834e-02   3.8617572e-02   3.3373560e-02   3.8412561e-02   4.2617470e-02   3.4015696e-02   3.3252967e-02   3.3168084e-02   3.6428933e-02   2.7608627e-02   2.5244999e-02   3.0391794e-02   2.9765021e-02   2.6455887e-02   3.0759342e-02   2.8946349e-02   3.1223839e-02   2.7240260e-02   3.4017201e-02   2.4233473e-02   3.1683105e-02   2.9488547e-02   3.5785374e-02   3.7786416e-02   2.5729326e-02   3.5856904e-02   3.3951861e-02   3.6473968e-02   3.6283675e-02   3.9637893e-02   3.4728468e-02   3.8111122e-02   3.3701496e-02   3.7895450e-02   3.7335128e-02   0.0000000e+00   3.2243155e-02   3.0018097e-02   3.2666612e-02   3.6191818e-02   3.2947933e-02   3.5034114e-02   3.1536338e-02   2.9076657e-02   3.1666805e-02   2.9703339e-02
   2.6364836e-02   2.7073754e-02   2.8854625e-02   3.2172546e-02   3.4520256e-02   3.5979392e-02   2.7764188e-02   2.8115081e-02   3.0399316e-02   2.6864705e-02   3.2874538e-02   3.0168706e-02   2.8975278e-02   3.0570968e-02   2.9490445e-02   2.8921537e-02   3.5155272e-02   3.1956045e-02   2.8831196e-02   3.3565592e-02   3.9000714e-02   3.1636135e-02   3.2564276e-02   3.2845141e-02   3.2834181e-02   3.1997340e-02   2.7791870e-02   3.1841213e-02   2.9974120e-02   3.3823821e-02   3.4932019e-02   3.3449324e-02   3.4547988e-02   3.6814657e-02   4.6034769e-02   4.6730786e-02   3.6299003e-02   3.8665668e-02   3.2514107e-02   3.1012123e-02   3.9000751e-02   3.6386879e-02   3.3509661e-02   3.6872728e-02   3.5407950e-02   3.9988987e-02   2.9361243e-02   3.2160405e-02   3.6701809e-02   3.4684445e-02   3.3745220e-02   2.9752439e-02   3.4213737e-02   2.8301716e-02   2.8001838e-02   2.9797760e-02   2.9095473e-02   2.9692501e-02   3.5056392e-02   3.1735450e-02   3.1268089e-02   2.7893821e-02   3.4676852e-02   2.9333989e-02   3.4890695e-02   3.4594524e-02   3.4677980e-02   3.6663333e-02   2.9292215e-02   3.4262883e-02   3.5239334e-02   3.3171833e-02   3.9034034e-02   3.5830394e-02   3.4230578e-02   3.8164340e-02   3.4031607e-02   3.8340484e-02   3.3057284e-02   3.2243155e-02   0.0000000e+00   3.1656529e-02   2.9762251e-02   3.0202165e-02   2.8121313e-02   2.8415170e-02   2.6230525e-02   2.7479389e-02   2.6442659e-02   2.6716908e-02
   2.9024500e-02   2.9421564e-02   3.0074352e-02   3.2654283e-02   3.7089302e-02   3.4458530e-02   2.7435152e-02   2.7893512e-02   3.1704438e-02   2.7866903e-02   3.4746229e-02   3.2659499e-02   3.0505898e-02   3.2329230e-02   3.0027469e-02   3.1299686e-02   3.2488825e-02   3.2097855e-02   2.9661274e-02   3.4513186e-02   4.2219809e-02   3.2309184e-02   3.2209367e-02   3.2511555e-02   3.4783440e-02   3.3898699e-02   3.1724180e-02   3.0987374e-02   3.1287232e-02   3.3130749e-02   3.6029137e-02   3.2928213e-02   3.4566718e-02   3.7092420e-02   4.4952152e-02   4.9716939e-02   3.8246956e-02   4.0131115e-02   3.4819272e-02   3.0635148e-02   4.0935224e-02   3.8260784e-02   3.2524154e-02   3.5438558e-02   3.5362736e-02   3.8348072e-02   2.8282154e-02   3.2840793e-02   3.9194565e-02   3.5086994e-02   3.2934840e-02   2.8942072e-02   3.7073515e-02   2.7602474e-02   2.9016501e-02   2.9627939e-02   2.8971527e-02   3.1678832e-02   3.4754961e-02   3.1748710e-02   3.0992411e-02   2.7194803e-02   3.3186611e-02   2.9822010e-02   3.5367949e-02   3.3343852e-02   3.5191584e-02   3.8259989e-02   2.9581355e-02   3.5653306e-02   3.4237282e-02   3.6185518e-02   3.6608262e-02   3.5667592e-02   3.4706772e-02   3.7195301e-02   3.5478750e-02   3.9293185e-02   3.2096658e-02   3.0018097e-02   3.1656529e-02   0.0000000e+00   3.0088388e-02   2.9887949e-02   2.9222255e-02   3.0901306e-02   2.9404332e-02   2.8998217e-02   2.6963033e-02   2.7984588e-02
   2.9245794e-02   2.9779870e-02   3.0964282e-02   3.3654844e-02   3.2810631e-02   3.4163435e-02   2.6752414e-02   2.8065607e-02   2.8612367e-02   2.8004890e-02   3.1790036e-02   3.3399314e-02   3.1648381e-02   3.3143611e-02   2.8815513e-02   2.8268713e-02   3.0271236e-02   2.8296600e-02   2.9469702e-02   3.1840092e-02   3.7352654e-02   2.9860352e-02   3.0461614e-02   3.0038913e-02   3.3276600e-02   3.2310440e-02   2.9452095e-02   3.1396070e-02   3.0787825e-02   3.4532679e-02   3.6386650e-02   3.5455225e-02   3.3066283e-02   3.3502681e-02   4.4091543e-02   4.2431858e-02   3.8362340e-02   4.0854830e-02   3.2417608e-02   3.1094431e-02   3.6549275e-02   3.8660171e-02   3.3607331e-02   3.6132220e-02   3.3653546e-02   3.8270247e-02   2.9210057e-02   3.1034241e-02   3.7280184e-02   3.4906506e-02   3.3967600e-02   2.7000944e-02   3.4334079e-02   2.9434275e-02   2.8518456e-02   2.7882894e-02   2.8878221e-02   2.9670699e-02   3.3479894e-02   3.1053478e-02   3.1739231e-02   2.8100629e-02   3.3812912e-02   2.9099144e-02   3.3118241e-02   3.2853782e-02   3.2967383e-02   3.6963570e-02   2.9334419e-02   3.4372266e-02   3.1253126e-02   3.5223915e-02   3.5204301e-02   3.6367221e-02   3.5973712e-02   4.0437685e-02   3.4735032e-02   3.7007413e-02   3.5893939e-02   3.2666612e-02   2.9762251e-02   3.0088388e-02   0.0000000e+00   3.0393019e-02   2.9155970e-02   2.7488735e-02   2.8564057e-02   2.9715997e-02   2.7494761e-02   2.7510604e-02
   2.8953828e-02   2.9037815e-02   3.0822065e-02   3.1949359e-02   3.3715560e-02   3.5022890e-02   2.8499080e-02   2.9186501e-02   3.5301030e-02   2.9601942e-02   3.4990679e-02   3.6010458e-02   3.1122395e-02   3.3103711e-02   2.9184876e-02   2.8592019e-02   3.2200857e-02   3.2270238e-02   2.9851060e-02   3.3910541e-02   3.9793625e-02   3.2219161e-02   3.0141082e-02   3.1809089e-02   3.4592726e-02   3.1936723e-02   2.8548835e-02   3.0406562e-02   3.0727729e-02   3.4221610e-02   3.2718206e-02   3.4704905e-02   3.3020852e-02   3.4415841e-02   4.2860329e-02   4.1506374e-02   4.1834928e-02   3.9939446e-02   3.0239185e-02   3.0375774e-02   4.0522544e-02   4.0377323e-02   3.2560488e-02   3.5223913e-02   3.3875270e-02   4.0800473e-02   3.1165169e-02   3.4264616e-02   3.9757598e-02   3.5476891e-02   3.4932150e-02   3.0478562e-02   3.3106889e-02   3.0110803e-02   2.7382731e-02   2.9834196e-02   3.1400903e-02   3.1531293e-02   3.7244375e-02   3.2667656e-02   3.3678512e-02   3.0602916e-02   3.6857653e-02   3.0139090e-02   3.5597541e-02   3.4038475e-02   3.4151615e-02   3.6184185e-02   3.0375098e-02   3.5794066e-02   3.5998081e-02   3.7392711e-02   3.2401696e-02   3.8527187e-02   3.5160157e-02   4.0007536e-02   3.7589475e-02   3.5770146e-02   3.5308074e-02   3.6191818e-02   3.0202165e-02   2.9887949e-02   3.0393019e-02   0.0000000e+00   2.9785888e-02   3.0141124e-02   2.5595254e-02   2.9555308e-02   2.6201266e-02   2.7286022e-02
   2.6317549e-02   2.5910240e-02   2.7297890e-02   3.0395310e-02   3.3702050e-02   3.3718241e-02   2.5460165e-02   2.5278252e-02   3.2394922e-02   2.7307593e-02   3.0431166e-02   3.0023194e-02   2.7808791e-02   3.0825216e-02   2.9707572e-02   2.7911355e-02   2.9361382e-02   2.8225009e-02   2.9464908e-02   3.1674171e-02   3.6751208e-02   2.9527893e-02   3.0532056e-02   2.9658966e-02   3.0764364e-02   3.2238328e-02   2.7102570e-02   2.7249260e-02   2.8854556e-02   3.1117859e-02   3.4476712e-02   3.3248810e-02   3.1730916e-02   3.4186115e-02   3.8954335e-02   3.9894213e-02   3.4653566e-02   3.7030327e-02   3.0355793e-02   2.8800053e-02   3.5291510e-02   3.8891609e-02   3.1640787e-02   3.2181387e-02   3.3374205e-02   3.5335333e-02   2.6310151e-02   3.0165896e-02   3.4726717e-02   3.4295412e-02   2.9779252e-02   2.7131370e-02   3.2900715e-02   2.7576735e-02   2.5816605e-02   2.6479044e-02   2.6982013e-02   2.7792022e-02   3.3647338e-02   2.7854126e-02   2.9319116e-02   2.5319162e-02   3.0645860e-02   2.7788574e-02   3.3375021e-02   3.1741314e-02   3.1791273e-02   3.3942081e-02   2.4931547e-02   3.1472602e-02   3.3731182e-02   3.4081935e-02   3.3171117e-02   3.7148948e-02   3.5495711e-02   3.3350543e-02   3.2329239e-02   3.5272530e-02   3.3299535e-02   3.2947933e-02   2.8121313e-02   2.9222255e-02   2.9155970e-02   2.9785888e-02   0.0000000e+00   2.6696588e-02   2.2763167e-02   2.5779582e-02   2.4929959e-02   2.4829167e-02
   2.7006694e-02   2.7592459e-02   2.7055824e-02   2.9685781e-02   3.1854716e-02   3.1060581e-02   2.5568268e-02   2.5697131e-02   2.9769149e-02   2.6331313e-02   3.1368765e-02   3.1693020e-02   2.7213727e-02   3.1926014e-02   2.8541376e-02   2.7200084e-02   2.8524058e-02   2.9827104e-02   2.7503156e-02   3.0511162e-02   3.7759226e-02   3.0072235e-02   2.9759403e-02   3.0022544e-02   3.2643046e-02   3.0886582e-02   2.7583231e-02   2.9923959e-02   3.0778091e-02   3.1878787e-02   3.4229297e-02   3.2265167e-02   3.2427316e-02   3.4221387e-02   4.0631684e-02   4.3873933e-02   3.4983910e-02   3.7097682e-02   3.0363446e-02   2.9497062e-02   3.7498676e-02   3.9351513e-02   3.0876721e-02   3.1112447e-02   3.2491081e-02   3.5119035e-02   2.7460692e-02   3.0514186e-02   3.6318377e-02   3.5861756e-02   3.0610523e-02   2.8824887e-02   3.3993430e-02   2.6575257e-02   2.6410377e-02   2.8591917e-02   2.7588286e-02   2.9912427e-02   3.5524615e-02   2.9403423e-02   2.9914660e-02   2.6387273e-02   3.1789222e-02   2.6982351e-02   3.1964296e-02   3.3260351e-02   3.2642761e-02   3.5382616e-02   2.7859939e-02   3.4944797e-02   3.2295556e-02   3.2231826e-02   3.3558793e-02   3.6561147e-02   3.3976484e-02   3.2805404e-02   3.2919378e-02   3.4016659e-02   3.4237239e-02   3.5034114e-02   2.8415170e-02   3.0901306e-02   2.7488735e-02   3.0141124e-02   2.6696588e-02   0.0000000e+00   2.4616906e-02   2.7893878e-02   2.5992565e-02   2.4767984e-02
   2.4991777e-02   2.5428092e-02   2.9130623e-02   3.0258455e-02   3.4757599e-02   2.8941210e-02   2.4955767e-02   2.4739302e-02   3.0843922e-02   2.3095483e-02   3.0624353e-02   3.1116525e-02   2.5278390e-02   2.9874502e-02   2.9598143e-02   2.6896203e-02   2.9539342e-02   2.8915551e-02   2.7436468e-02   3.0722178e-02   3.6351448e-02   3.3095824e-02   2.7463780e-02   2.8185432e-02   3.1072001e-02   3.0102680e-02   2.6993778e-02   3.0749628e-02   2.9449204e-02   3.2632726e-02   3.3020950e-02   3.1661087e-02   3.1236209e-02   3.5468531e-02   4.3299174e-02   4.3524581e-02   3.4459942e-02   3.4803310e-02   2.6806261e-02   2.8332733e-02   3.7266224e-02   3.8265650e-02   2.8376439e-02   3.4098875e-02   3.4933566e-02   3.5275835e-02   2.6427763e-02   2.9927707e-02   3.6360547e-02   3.3564223e-02   2.9246394e-02   2.9941086e-02   3.3364258e-02   2.8383387e-02   2.4231113e-02   2.6403365e-02   2.5976764e-02   2.7543248e-02   3.3536018e-02   2.9001845e-02   3.1926942e-02   2.7060346e-02   3.1338582e-02   2.5884989e-02   2.9689200e-02   3.1662413e-02   3.1851733e-02   3.5097529e-02   2.3933987e-02   3.0738958e-02   3.5356888e-02   3.1010853e-02   3.1508017e-02   3.4649329e-02   3.4445780e-02   3.4686303e-02   3.4707441e-02   3.4275465e-02   3.1890844e-02   3.1536338e-02   2.6230525e-02   2.9404332e-02   2.8564057e-02   2.5595254e-02   2.2763167e-02   2.4616906e-02   0.0000000e+00   2.6006663e-02   2.6626373e-02   2.3479432e-02
   2.7689090e-02   2.7678682e-02   2.7513513e-02   2.9758260e-02   3.1857843e-02   3.4103955e-02   2.6369469e-02   2.6013938e-02   3.0302244e-02   2.6752151e-02   3.2019827e-02   3.1564037e-02   2.6506044e-02   3.2992603e-02   3.2741243e-02   3.0579066e-02   3.1068387e-02   2.8331050e-02   2.7115770e-02   3.3209970e-02   3.8453464e-02   3.4047697e-02   2.9556745e-02   3.0597918e-02   3.2880742e-02   3.2516815e-02   2.9519460e-02   2.8904418e-02   3.0741056e-02   3.3633945e-02   3.4393841e-02   3.4112324e-02   3.1004650e-02   3.4613678e-02   3.9969659e-02   4.2475353e-02   3.5191393e-02   3.8478504e-02   2.9430162e-02   3.0099303e-02   3.5655886e-02   3.5748824e-02   2.8625143e-02   3.0021620e-02   3.3826745e-02   3.7362614e-02   2.6330332e-02   3.2799554e-02   3.4238514e-02   3.4240012e-02   2.9147804e-02   3.0390290e-02   3.2962174e-02   2.7627275e-02   2.6109223e-02   2.7419358e-02   2.8030106e-02   2.9444382e-02   3.3017603e-02   3.0606661e-02   2.9907684e-02   2.5109452e-02   3.0386020e-02   2.7562172e-02   3.1944055e-02   3.0996117e-02   3.1776852e-02   3.6096043e-02   2.5108626e-02   3.1571515e-02   3.6640460e-02   3.1684058e-02   3.4125861e-02   3.6839931e-02   3.6476624e-02   4.0338289e-02   3.0181916e-02   3.5531685e-02   3.2344885e-02   2.9076657e-02   2.7479389e-02   2.8998217e-02   2.9715997e-02   2.9555308e-02   2.5779582e-02   2.7893878e-02   2.6006663e-02   0.0000000e+00   2.6297548e-02   2.5721891e-02
   2.3857570e-02   2.4442580e-02   2.6458728e-02   2.8532119e-02   3.2596918e-02   3.2694637e-02   2.4438918e-02   2.3803704e-02   2.7725987e-02   2.3559588e-02   3.1522516e-02   2.6816114e-02   2.4688839e-02   2.8450600e-02   2.6362773e-02   2.5284291e-02   2.9229143e-02   2.6464042e-02   2.5350800e-02   3.0008061e-02   3.0798070e-02   2.8892942e-02   2.5475607e-02   2.7656507e-02   3.1336643e-02   2.8283179e-02   2.5738223e-02   2.3446869e-02   2.8302272e-02   3.0070792e-02   2.8569815e-02   3.1173150e-02   2.8255207e-02   3.0148426e-02   3.6647265e-02   4.5131386e-02   3.0229827e-02   3.5732710e-02   2.9712479e-02   2.8817279e-02   3.5270390e-02   3.4173320e-02   2.7061520e-02   3.0689381e-02   3.1768543e-02   3.4921168e-02   2.3488007e-02   2.9385822e-02   3.2937640e-02   3.2794068e-02   2.9261146e-02   2.7565495e-02   3.4592837e-02   2.5750945e-02   2.4949020e-02   2.6594641e-02   2.6857021e-02   2.6455760e-02   3.1730131e-02   2.7328926e-02   2.7423974e-02   2.3960998e-02   3.0033241e-02   2.6013187e-02   2.9259217e-02   2.8551357e-02   3.2734095e-02   3.4311930e-02   2.4742571e-02   3.3030513e-02   3.0052051e-02   3.3174935e-02   3.2841084e-02   3.3478596e-02   3.6422090e-02   3.6363053e-02   2.9565193e-02   3.3252969e-02   3.4019359e-02   3.1666805e-02   2.6442659e-02   2.6963033e-02   2.7494761e-02   2.6201266e-02   2.4929959e-02   2.5992565e-02   2.6626373e-02   2.6297548e-02   0.0000000e+00   2.2549839e-02
   2.3876778e-02   2.4469027e-02   2.5545091e-02   2.7913153e-02   3.0019411e-02   2.9735840e-02   2.3818086e-02   2.3225032e-02   2.8411636e-02   2.2644242e-02   3.1316989e-02   2.8720175e-02   2.6087660e-02   3.0584249e-02   2.5494845e-02   2.5469331e-02   2.9252996e-02   2.7711140e-02   2.4750239e-02   3.0039539e-02   3.2146909e-02   3.1984815e-02   2.7773733e-02   2.7067535e-02   3.1176836e-02   2.8543100e-02   2.6020073e-02   2.5816889e-02   2.9218836e-02   3.2129933e-02   3.1477819e-02   3.2951586e-02   3.0157191e-02   3.1905134e-02   3.9388999e-02   4.6665896e-02   3.0609751e-02   3.7516242e-02   3.0120686e-02   2.8592670e-02   3.5246847e-02   3.3429123e-02   2.7089335e-02   3.0997726e-02   3.1059444e-02   3.7036787e-02   2.6513331e-02   3.0558456e-02   3.5739766e-02   3.2710890e-02   2.8773239e-02   2.5709659e-02   3.1971555e-02   2.5931695e-02   2.4685989e-02   2.8017119e-02   2.8042009e-02   2.5297193e-02   3.2585533e-02   2.7658381e-02   2.6105886e-02   2.4573796e-02   2.7783552e-02   2.5254448e-02   2.7737532e-02   2.9087156e-02   3.2322783e-02   3.5565013e-02   2.6602136e-02   3.1226983e-02   3.2637132e-02   2.9208216e-02   3.1025468e-02   3.3691615e-02   3.4081288e-02   3.4475343e-02   3.1182180e-02   3.3200300e-02   3.0776773e-02   2.9703339e-02   2.6716908e-02   2.7984588e-02   2.7510604e-02   2.7286022e-02   2.4829167e-02   2.4767984e-02   2.3479432e-02   2.5721891e-02   2.2549839e-02   0.0000000e+00
