# Supplementary material for: Autistic traits and individual brain differences: functional network efficiency reflects attentional and social impairments, structural nodal efficiencies index systemising and theory-of-mind skills
Source: Mol Autism. 2021 Jan 21;12:3. doi: 10.1186/s13229-020-00377-8 (PMC7818759; doi:10.1186/s13229-020-00377-8)
Supplement: Supplementary file 8 — Additional file 8. Connectivity matrices. Connection matrices and functional correlation matrices for each subject, as floating-point values in ASCII text format, and MATLAB code for producing these. [file 13229_2020_377_MOESM8_ESM.zip › Paul_Arora_et_al_data/Physiological/BBC/DTI_rsfMRI_ConnectivityMatrices/connectivity_matrices/Connection_Matrix_sym_aHU0042.txt]

   0.0000000e+00   2.7351802e-02   2.6046309e-02   2.8618568e-02   2.9021015e-02   3.0861704e-02   2.5583530e-02   2.7006361e-02   2.8040636e-02   2.8037004e-02   2.8316711e-02   3.2050670e-02   2.7321200e-02   2.7539130e-02   2.6879493e-02   2.6042598e-02   2.9923391e-02   3.0821132e-02   3.0411562e-02   3.2680465e-02   3.9497835e-02   3.6766079e-02   3.3828277e-02   3.5287965e-02   3.4816163e-02   3.3127976e-02   3.0742117e-02   3.0527668e-02   2.8997109e-02   3.1554278e-02   3.3649247e-02   3.0156758e-02   3.3269823e-02   3.1285038e-02   4.7282609e-02   4.0530901e-02   3.5215780e-02   3.2854982e-02   2.7977144e-02   2.9396152e-02   4.1161576e-02   3.5995330e-02   3.3687069e-02   3.8106808e-02   3.8319141e-02   3.7926545e-02   3.0874816e-02   3.3531450e-02   3.2831904e-02   3.4570361e-02   2.8756307e-02   2.7949632e-02   3.3624269e-02   2.8232738e-02   2.5643694e-02   2.6843489e-02   2.7333673e-02   2.7636739e-02   3.1381442e-02   2.9276047e-02   2.9709375e-02   2.7544686e-02   2.4556432e-02   2.8287302e-02   3.0221647e-02   2.9229569e-02   3.4220118e-02   3.6705799e-02   2.7361509e-02   3.8250487e-02   3.0914004e-02   3.4768967e-02   3.6119674e-02   3.4859061e-02   3.7943077e-02   3.4163028e-02   3.1591158e-02   3.1380472e-02   2.8300516e-02   3.0401803e-02   2.7925135e-02   2.9520912e-02   3.1172353e-02   2.6527810e-02   2.4995942e-02   2.4888980e-02   2.5425525e-02   2.7734805e-02   2.6258208e-02   2.4215266e-02
   2.7351802e-02   0.0000000e+00   2.8814021e-02   3.1309971e-02   2.9133323e-02   3.3983474e-02   2.8412977e-02   2.8984702e-02   3.0245843e-02   3.1371401e-02   3.0063586e-02   3.4499860e-02   2.8641311e-02   3.1786428e-02   2.9980351e-02   3.1521790e-02   3.2449906e-02   3.3270777e-02   3.1732115e-02   3.5564717e-02   3.8731927e-02   3.7629057e-02   3.5247926e-02   3.6457546e-02   3.3555932e-02   3.4667573e-02   3.2483301e-02   3.2063658e-02   3.0791612e-02   3.1825234e-02   3.6098500e-02   2.9745982e-02   3.5535957e-02   3.2979229e-02   4.7185958e-02   4.6241675e-02   3.7215202e-02   3.3561459e-02   2.9996360e-02   2.8824734e-02   4.3709251e-02   3.8888786e-02   3.6684069e-02   3.9460214e-02   3.8275767e-02   4.1700149e-02   3.2101359e-02   3.3970734e-02   3.6711260e-02   3.5854117e-02   3.1653764e-02   3.1595926e-02   3.5786082e-02   3.0350516e-02   2.8410045e-02   2.8269250e-02   2.9183843e-02   2.8986234e-02   3.5181442e-02   3.1122215e-02   3.0248855e-02   3.0473899e-02   2.7814798e-02   3.1855523e-02   3.1748760e-02   3.1558958e-02   3.7831570e-02   3.9640857e-02   3.0022856e-02   3.8225944e-02   3.2320117e-02   3.7188429e-02   4.1186396e-02   3.8876797e-02   3.5794420e-02   3.6363702e-02   3.5220058e-02   3.4352041e-02   2.8832705e-02   3.6319861e-02   2.9764999e-02   3.0351867e-02   3.3468014e-02   2.8617721e-02   2.7966298e-02   2.8469025e-02   2.7633668e-02   3.0372128e-02   2.8223980e-02   2.6674301e-02
   2.6046309e-02   2.8814021e-02   0.0000000e+00   2.8395570e-02   2.9923295e-02   3.0875030e-02   2.6024262e-02   2.6937501e-02   2.8040011e-02   2.8164423e-02   2.9465600e-02   3.1955548e-02   2.7407911e-02   2.8122167e-02   2.5377600e-02   2.8663866e-02   3.3206645e-02   3.0022984e-02   2.8570428e-02   3.4070985e-02   3.8076619e-02   3.5614034e-02   3.4209596e-02   3.7628379e-02   3.5704443e-02   3.2998315e-02   3.0308747e-02   3.0499816e-02   2.8197105e-02   3.1062711e-02   3.4104620e-02   3.1406595e-02   3.3948374e-02   3.2694765e-02   4.2262184e-02   4.2929607e-02   3.5891569e-02   3.6871411e-02   3.0193931e-02   2.7332332e-02   4.5117157e-02   3.6690823e-02   3.4473998e-02   3.7961591e-02   3.6533630e-02   3.9885252e-02   3.0069130e-02   3.2465266e-02   3.5641658e-02   3.3390301e-02   3.0856982e-02   3.0237410e-02   3.3504380e-02   2.6287862e-02   2.5131774e-02   2.6064171e-02   2.6896051e-02   2.9560069e-02   3.5506507e-02   2.8762225e-02   2.9691897e-02   2.9536876e-02   2.5176660e-02   2.9614411e-02   2.9876598e-02   2.8420416e-02   3.7256133e-02   3.7346293e-02   3.0062697e-02   3.4348484e-02   3.3735395e-02   3.4964781e-02   3.7020738e-02   3.6989534e-02   3.3346517e-02   3.1775893e-02   3.1458084e-02   3.1554110e-02   2.8025728e-02   2.9195462e-02   2.7515215e-02   3.0474305e-02   3.2834584e-02   2.7537667e-02   2.5694796e-02   2.5719469e-02   2.4904336e-02   3.0338295e-02   2.5629789e-02   2.5310201e-02
   2.8618568e-02   3.1309971e-02   2.8395570e-02   0.0000000e+00   3.1645355e-02   3.4267685e-02   2.9172305e-02   2.9325052e-02   3.2617425e-02   3.3732650e-02   3.2081772e-02   3.4130486e-02   3.1113510e-02   3.3533547e-02   2.8097865e-02   3.1619742e-02   3.6253747e-02   3.4929024e-02   3.5260869e-02   3.5036399e-02   4.0639683e-02   3.6409654e-02   3.7445540e-02   3.9073401e-02   3.8829294e-02   3.5824327e-02   3.3674228e-02   3.1120299e-02   2.9889369e-02   3.3741927e-02   3.4287835e-02   3.2135977e-02   3.7024543e-02   3.4730705e-02   4.6854475e-02   4.6060683e-02   3.4733030e-02   3.7035824e-02   3.2154053e-02   2.8251030e-02   4.4741584e-02   3.5112485e-02   3.7869800e-02   4.1299721e-02   4.0412561e-02   4.2421147e-02   3.2176181e-02   3.5366708e-02   3.7485136e-02   3.8881564e-02   3.2770994e-02   3.3780970e-02   3.7283189e-02   3.0886098e-02   2.9423783e-02   2.9970033e-02   2.9795669e-02   3.1186211e-02   3.4554788e-02   3.3198187e-02   3.3367423e-02   3.3372990e-02   2.9668871e-02   3.3504140e-02   3.1483278e-02   2.9597433e-02   3.8401856e-02   4.1032030e-02   3.3416140e-02   4.0752533e-02   3.4572418e-02   3.7867199e-02   3.9035731e-02   3.9437066e-02   4.1146415e-02   3.6677280e-02   3.4075277e-02   3.5399899e-02   3.1757036e-02   3.0352613e-02   3.0797252e-02   3.2793062e-02   3.6487104e-02   3.1563748e-02   2.7115036e-02   2.8781758e-02   2.8722482e-02   3.4855115e-02   2.9904919e-02   2.8233474e-02
   2.9021015e-02   2.9133323e-02   2.9923295e-02   3.1645355e-02   0.0000000e+00   3.0237156e-02   2.7778114e-02   2.7976222e-02   2.9295689e-02   3.4050018e-02   3.1500523e-02   3.4862587e-02   2.9421484e-02   3.4862060e-02   2.9919851e-02   3.0522698e-02   4.0200556e-02   3.8263879e-02   3.2717710e-02   3.6259775e-02   4.0709311e-02   3.7694590e-02   3.8924409e-02   4.0302990e-02   3.9680045e-02   3.7827528e-02   3.2157406e-02   3.3712975e-02   3.1402583e-02   3.3736086e-02   3.3992880e-02   3.4128808e-02   3.7845722e-02   3.3110651e-02   4.7917960e-02   4.8018192e-02   3.7305408e-02   4.4315297e-02   3.3559589e-02   3.2554648e-02   4.5207758e-02   3.1032286e-02   3.7195250e-02   4.4678161e-02   4.1128572e-02   4.1463892e-02   3.3865708e-02   3.4268900e-02   3.7546490e-02   4.1620850e-02   3.4245534e-02   3.4902380e-02   3.4145739e-02   3.3450098e-02   3.1814529e-02   3.0568143e-02   3.0856248e-02   3.0997276e-02   3.5615601e-02   3.4173534e-02   3.3652047e-02   3.2504172e-02   3.0035198e-02   3.2449675e-02   2.9722683e-02   2.9567836e-02   3.6562691e-02   3.9646871e-02   3.0146686e-02   3.8297852e-02   3.4948044e-02   3.6726478e-02   3.9843616e-02   4.2754269e-02   4.1908991e-02   3.3428749e-02   3.2915927e-02   3.9013432e-02   3.2714564e-02   3.1823645e-02   3.5789553e-02   3.2025276e-02   3.4817113e-02   2.9175596e-02   2.8984925e-02   2.9174735e-02   3.2051444e-02   3.2566672e-02   2.9757866e-02   2.8836319e-02
   3.0861704e-02   3.3983474e-02   3.0875030e-02   3.4267685e-02   3.0237156e-02   0.0000000e+00   3.2350693e-02   2.9833220e-02   3.1803837e-02   3.5140692e-02   3.3222700e-02   3.8522359e-02   3.2265510e-02   3.3070185e-02   3.2608981e-02   3.2154579e-02   3.8093625e-02   3.6321363e-02   3.2883925e-02   3.4144173e-02   3.4835741e-02   3.7177062e-02   3.9521732e-02   4.1932721e-02   3.5405933e-02   3.3968819e-02   3.2049288e-02   3.2139383e-02   3.2495819e-02   3.3378514e-02   3.7789589e-02   3.6143616e-02   3.8103726e-02   3.5973981e-02   4.7966947e-02   4.9228756e-02   3.7000412e-02   4.2456878e-02   3.8534920e-02   3.2647228e-02   4.6658625e-02   3.5151409e-02   3.8539408e-02   4.0531690e-02   4.1886725e-02   4.2723497e-02   3.6681243e-02   3.7269191e-02   3.7000652e-02   3.6526761e-02   3.2143212e-02   3.2622608e-02   3.6997725e-02   3.3779427e-02   3.0398307e-02   3.1165246e-02   3.1653602e-02   3.3735707e-02   3.6394240e-02   3.4821421e-02   4.0473438e-02   3.4200523e-02   3.0759711e-02   3.5202968e-02   3.5231915e-02   3.3660705e-02   4.1284358e-02   4.1565468e-02   3.3881036e-02   4.0883792e-02   3.5449083e-02   3.7160616e-02   4.1229654e-02   4.2245087e-02   4.2585752e-02   4.2583972e-02   3.2092293e-02   3.9873291e-02   3.2932974e-02   3.2091685e-02   3.4276873e-02   3.4070272e-02   3.5792032e-02   3.2294693e-02   2.6970668e-02   2.9162313e-02   3.2287109e-02   3.3422376e-02   3.1508111e-02   2.9268634e-02
   2.5583530e-02   2.8412977e-02   2.6024262e-02   2.9172305e-02   2.7778114e-02   3.2350693e-02   0.0000000e+00   2.5917777e-02   2.7570242e-02   3.0170104e-02   2.8006865e-02   3.0398504e-02   2.6795965e-02   2.8671800e-02   2.8093898e-02   2.3555870e-02   3.1528547e-02   2.8532102e-02   2.8490197e-02   3.1483899e-02   3.0300179e-02   3.2367709e-02   3.2349839e-02   3.5213948e-02   3.2652318e-02   3.2270264e-02   2.7487589e-02   2.7391752e-02   2.7900823e-02   2.9004553e-02   3.0915382e-02   2.8740459e-02   3.1599168e-02   2.9234316e-02   4.5592189e-02   4.5548709e-02   3.2713973e-02   3.6160432e-02   2.7973832e-02   2.4642339e-02   4.1243224e-02   3.3996631e-02   3.1253931e-02   3.6385285e-02   3.7252228e-02   3.7360952e-02   3.0454785e-02   3.1275465e-02   3.5020313e-02   3.3410227e-02   2.9898414e-02   2.6990100e-02   3.3019489e-02   2.9752049e-02   2.4773362e-02   2.5415659e-02   2.6020862e-02   2.6320168e-02   3.0684816e-02   2.8532676e-02   2.9846364e-02   2.9115703e-02   2.4721627e-02   2.8243563e-02   2.9243698e-02   2.9001246e-02   3.6560551e-02   3.6390387e-02   2.7380407e-02   4.0213451e-02   3.3395711e-02   3.3125546e-02   3.6247364e-02   3.7108980e-02   3.5190237e-02   3.4238230e-02   2.9485825e-02   3.5319524e-02   2.8359639e-02   3.1876475e-02   2.8526634e-02   2.9176641e-02   2.9288917e-02   2.7547315e-02   2.3915774e-02   2.5792093e-02   2.5579586e-02   2.7070703e-02   2.4348218e-02   2.5001217e-02
   2.7006361e-02   2.8984702e-02   2.6937501e-02   2.9325052e-02   2.7976222e-02   2.9833220e-02   2.5917777e-02   0.0000000e+00   2.8343399e-02   2.9006554e-02   2.7483911e-02   3.1401639e-02   2.5926409e-02   2.7413875e-02   2.7841163e-02   2.6831522e-02   3.1593430e-02   2.9660510e-02   3.0815148e-02   3.2560941e-02   3.7814647e-02   3.2304402e-02   3.2938512e-02   3.6351391e-02   3.2254180e-02   3.2422629e-02   2.6150504e-02   3.0510126e-02   2.7940901e-02   2.9487804e-02   3.3703299e-02   2.9854325e-02   3.3666505e-02   2.9686737e-02   4.7366468e-02   5.2015299e-02   3.3791915e-02   3.7936576e-02   2.7433969e-02   2.7345260e-02   4.2121485e-02   3.8939387e-02   3.3855924e-02   3.8174220e-02   3.9042223e-02   3.8403799e-02   3.1751351e-02   3.0233603e-02   3.5695370e-02   3.6511088e-02   3.0463257e-02   3.0013623e-02   3.3999981e-02   2.8071680e-02   2.7428264e-02   2.6888160e-02   2.6973483e-02   2.8640269e-02   3.1653481e-02   3.0566936e-02   3.1084764e-02   2.9805773e-02   2.5434155e-02   2.7609209e-02   3.0473292e-02   2.9547517e-02   3.5432879e-02   3.7519466e-02   2.7357495e-02   3.6452390e-02   3.1453098e-02   3.5558429e-02   3.9893019e-02   3.5803363e-02   3.7436536e-02   3.3523663e-02   3.0508769e-02   3.5563348e-02   3.2411726e-02   2.9879082e-02   2.7996488e-02   2.8923996e-02   2.8742846e-02   2.8949550e-02   2.4678421e-02   2.6224645e-02   2.8168947e-02   2.7782427e-02   2.6338508e-02   2.6022459e-02
   2.8040636e-02   3.0245843e-02   2.8040011e-02   3.2617425e-02   2.9295689e-02   3.1803837e-02   2.7570242e-02   2.8343399e-02   0.0000000e+00   3.2458734e-02   2.8760113e-02   3.4637326e-02   2.8579975e-02   3.1873040e-02   2.9953444e-02   3.0034547e-02   3.2200899e-02   3.2011410e-02   3.1535252e-02   3.3877852e-02   3.2674079e-02   3.2066864e-02   3.5829240e-02   3.9175311e-02   3.3635496e-02   3.5822846e-02   2.9373770e-02   3.4058768e-02   2.9603911e-02   3.3027983e-02   3.5527546e-02   3.3761787e-02   3.6865884e-02   3.5358306e-02   4.6537925e-02   5.4518774e-02   3.5390891e-02   3.8684091e-02   3.0682791e-02   3.4355644e-02   4.7559491e-02   4.2742848e-02   3.8286109e-02   4.2993277e-02   4.2003030e-02   3.9975376e-02   3.4855403e-02   3.3963098e-02   3.6929849e-02   3.8787951e-02   3.6168902e-02   3.5258838e-02   3.4115283e-02   2.8721079e-02   3.0181322e-02   3.1516065e-02   3.0685242e-02   2.9620552e-02   3.4081531e-02   3.2768137e-02   3.5266513e-02   3.3143636e-02   2.8399047e-02   2.9340920e-02   3.3992972e-02   3.1950376e-02   3.5028893e-02   4.0076801e-02   3.1436320e-02   3.7944711e-02   3.2401901e-02   3.8590289e-02   3.9419070e-02   3.9336359e-02   3.8954669e-02   3.9963158e-02   3.3755683e-02   3.5302256e-02   3.0388028e-02   3.2350284e-02   3.0925089e-02   3.0329126e-02   3.1461755e-02   3.0839902e-02   2.5401130e-02   2.7272495e-02   3.2672642e-02   2.6296366e-02   2.5989459e-02   2.6954467e-02
   2.8037004e-02   3.1371401e-02   2.8164423e-02   3.3732650e-02   3.4050018e-02   3.5140692e-02   3.0170104e-02   2.9006554e-02   3.2458734e-02   0.0000000e+00   3.2903358e-02   3.3720976e-02   2.9186075e-02   3.0952011e-02   2.9051999e-02   3.2089571e-02   3.2435601e-02   3.6998711e-02   3.2772623e-02   3.3816704e-02   4.4124402e-02   3.6409937e-02   3.7064117e-02   3.9465342e-02   3.5179655e-02   3.7131132e-02   3.2775515e-02   3.2982005e-02   3.0433121e-02   3.2044810e-02   3.7133082e-02   3.4796031e-02   3.4721354e-02   3.3812330e-02   4.8012209e-02   4.6076345e-02   3.8497457e-02   3.6867142e-02   2.8922932e-02   2.9887595e-02   4.5951105e-02   4.1821722e-02   3.2808923e-02   4.1288750e-02   4.0260974e-02   4.1194147e-02   3.4781225e-02   3.5072732e-02   3.7421554e-02   3.8601080e-02   3.3402946e-02   3.1912837e-02   2.8881170e-02   2.7010418e-02   2.7964650e-02   2.8614741e-02   2.9438403e-02   3.1688377e-02   3.6340235e-02   3.4771704e-02   3.3213097e-02   2.9697934e-02   2.8837162e-02   2.8780465e-02   3.2139229e-02   3.0489535e-02   3.5554562e-02   3.9908787e-02   3.5231586e-02   4.0684391e-02   3.3553947e-02   3.7096663e-02   3.9361055e-02   3.9880799e-02   3.8146213e-02   3.9431547e-02   3.6686618e-02   3.6485608e-02   2.9522555e-02   3.1242906e-02   3.1954154e-02   3.3305603e-02   3.4890447e-02   3.2221882e-02   2.8427150e-02   3.0945463e-02   3.3603498e-02   3.1064605e-02   2.8926523e-02   2.8429521e-02
   2.8316711e-02   3.0063586e-02   2.9465600e-02   3.2081772e-02   3.1500523e-02   3.3222700e-02   2.8006865e-02   2.7483911e-02   2.8760113e-02   3.2903358e-02   0.0000000e+00   3.4662447e-02   2.9556500e-02   3.2077964e-02   2.9659482e-02   2.7115494e-02   3.1188001e-02   3.5113979e-02   3.0950350e-02   3.3846790e-02   3.8882227e-02   3.5939859e-02   3.8071953e-02   4.0064038e-02   3.9503713e-02   3.9003377e-02   3.5917305e-02   3.6153211e-02   3.0474225e-02   3.4080837e-02   3.9275854e-02   3.5040268e-02   3.6708026e-02   3.5484788e-02   4.7432635e-02   5.1188486e-02   4.2288496e-02   4.1527203e-02   3.4621373e-02   3.2352154e-02   4.4690753e-02   4.0452378e-02   3.4116261e-02   3.9535069e-02   4.1471759e-02   4.0562550e-02   3.4995811e-02   3.6654962e-02   3.9072545e-02   3.4674804e-02   3.0494163e-02   3.1441597e-02   3.4022790e-02   3.0728367e-02   2.6877493e-02   2.7156962e-02   2.8382284e-02   3.0445795e-02   3.7045482e-02   3.1636234e-02   3.1204204e-02   2.9953566e-02   2.8431262e-02   2.9292532e-02   3.2960472e-02   3.1291371e-02   3.9367178e-02   4.1590834e-02   3.5237488e-02   4.1582054e-02   3.6130452e-02   3.9717646e-02   4.2048272e-02   4.3564856e-02   4.1371610e-02   4.0651285e-02   3.6779394e-02   3.4430409e-02   3.0015565e-02   3.0975154e-02   3.2928540e-02   3.3173246e-02   3.4959103e-02   3.1543924e-02   2.9070650e-02   3.0719447e-02   3.4536539e-02   2.8222331e-02   2.7909792e-02   2.7251504e-02
   3.2050670e-02   3.4499860e-02   3.1955548e-02   3.4130486e-02   3.4862587e-02   3.8522359e-02   3.0398504e-02   3.1401639e-02   3.4637326e-02   3.3720976e-02   3.4662447e-02   0.0000000e+00   3.2801889e-02   3.3617463e-02   2.9471312e-02   2.9722717e-02   3.3887736e-02   3.4477676e-02   2.9688807e-02   3.2149227e-02   4.0771727e-02   3.7400532e-02   3.6937178e-02   4.0441858e-02   3.4768595e-02   3.6689485e-02   3.2192449e-02   3.3524795e-02   3.2020955e-02   3.1618941e-02   3.6473736e-02   3.5184085e-02   3.6950919e-02   3.6472968e-02   4.2876735e-02   5.1383424e-02   3.8202061e-02   4.0936595e-02   3.4901664e-02   3.1946515e-02   4.8453358e-02   3.8251368e-02   3.6987718e-02   3.9862943e-02   3.9382945e-02   4.2012168e-02   3.6694085e-02   3.7686267e-02   4.0222187e-02   3.8921044e-02   3.4683202e-02   3.3322791e-02   3.8981846e-02   3.0842991e-02   2.9298891e-02   2.9270771e-02   2.9335823e-02   3.1149422e-02   3.6454513e-02   3.3562364e-02   3.5528263e-02   3.4286360e-02   3.1970844e-02   3.0750964e-02   3.1926623e-02   3.0325357e-02   4.1131283e-02   4.0314486e-02   3.2145159e-02   3.8752498e-02   3.4278829e-02   3.6174580e-02   3.8696897e-02   4.2281333e-02   3.6324517e-02   3.8452109e-02   3.6947831e-02   3.7090460e-02   2.7003902e-02   2.9652769e-02   3.1468032e-02   2.9388521e-02   3.2905099e-02   3.0475692e-02   2.9199450e-02   3.0050258e-02   3.3154408e-02   2.9210173e-02   3.0775442e-02   3.0072739e-02
   2.7321200e-02   2.8641311e-02   2.7407911e-02   3.1113510e-02   2.9421484e-02   3.2265510e-02   2.6795965e-02   2.5926409e-02   2.8579975e-02   2.9186075e-02   2.9556500e-02   3.2801889e-02   0.0000000e+00   2.9829149e-02   2.7365465e-02   2.9438191e-02   3.4149435e-02   3.1068467e-02   2.8307231e-02   3.2622032e-02   4.1079338e-02   3.7074242e-02   3.5230182e-02   3.8631420e-02   3.4523920e-02   3.3434760e-02   3.1488281e-02   3.0414288e-02   3.0410238e-02   2.9930956e-02   3.3657104e-02   3.1943411e-02   3.7269231e-02   3.3639595e-02   4.6756684e-02   4.9182092e-02   3.7063189e-02   3.8418412e-02   3.0137620e-02   2.7273238e-02   3.9584735e-02   4.1339871e-02   3.5324606e-02   3.9206980e-02   3.7891455e-02   3.9141414e-02   3.1485863e-02   3.3572670e-02   3.5522064e-02   3.6171348e-02   3.1583775e-02   2.9269265e-02   3.3666686e-02   2.9166940e-02   2.8046077e-02   2.7089689e-02   2.6378650e-02   2.7540508e-02   3.1862389e-02   2.9668118e-02   3.1925132e-02   3.0442879e-02   2.8315576e-02   2.9928163e-02   3.0997507e-02   3.0551758e-02   3.7467485e-02   3.7811428e-02   2.7442186e-02   3.4633993e-02   2.9879564e-02   3.2562720e-02   3.7041968e-02   3.4863489e-02   3.4346127e-02   3.6162483e-02   3.3011611e-02   3.3996776e-02   2.7741640e-02   3.1406821e-02   2.6759784e-02   2.8932352e-02   3.0930790e-02   2.6904799e-02   2.5158927e-02   2.6552244e-02   2.6417052e-02   2.4017566e-02   2.6378355e-02   2.5273786e-02
   2.7539130e-02   3.1786428e-02   2.8122167e-02   3.3533547e-02   3.4862060e-02   3.3070185e-02   2.8671800e-02   2.7413875e-02   3.1873040e-02   3.0952011e-02   3.2077964e-02   3.3617463e-02   2.9829149e-02   0.0000000e+00   3.1417602e-02   3.0259715e-02   3.4003306e-02   3.3297460e-02   3.0925513e-02   3.4731653e-02   4.4516721e-02   4.0258351e-02   3.6184912e-02   4.0319186e-02   3.7902514e-02   3.6679250e-02   3.2487013e-02   2.9797502e-02   3.0903112e-02   3.1862802e-02   3.5032320e-02   3.2849426e-02   3.6440734e-02   3.4807017e-02   4.6980509e-02   4.3756422e-02   3.7983583e-02   3.8981425e-02   3.1600114e-02   2.7986700e-02   3.9393678e-02   4.1646788e-02   3.5503765e-02   4.1570962e-02   3.9751717e-02   4.0373916e-02   3.3139586e-02   3.6291369e-02   3.7748937e-02   3.8326888e-02   3.0352579e-02   3.2276517e-02   3.3651650e-02   3.3265681e-02   2.8569441e-02   2.9269154e-02   2.9266415e-02   2.8631469e-02   3.1771904e-02   2.9954763e-02   3.2789180e-02   3.3592513e-02   2.8403847e-02   3.1543151e-02   3.1673579e-02   3.0703265e-02   3.9052481e-02   3.9092617e-02   3.1531230e-02   3.6337301e-02   3.1047231e-02   3.8154838e-02   3.7413111e-02   3.6873250e-02   3.7487352e-02   3.5558631e-02   3.4478123e-02   3.9228099e-02   3.1225083e-02   3.2761430e-02   3.0204362e-02   3.2406204e-02   3.4674167e-02   2.9603377e-02   2.8783399e-02   2.9479079e-02   2.9423943e-02   2.9007094e-02   2.8093180e-02   2.6573593e-02
   2.6879493e-02   2.9980351e-02   2.5377600e-02   2.8097865e-02   2.9919851e-02   3.2608981e-02   2.8093898e-02   2.7841163e-02   2.9953444e-02   2.9051999e-02   2.9659482e-02   2.9471312e-02   2.7365465e-02   3.1417602e-02   0.0000000e+00   2.8084276e-02   3.4561641e-02   3.2435176e-02   3.0859791e-02   3.3920224e-02   4.2634341e-02   4.1525317e-02   3.3626480e-02   3.6436239e-02   3.3752316e-02   3.3480111e-02   3.1271598e-02   2.9139718e-02   2.9393189e-02   3.1892933e-02   3.6332177e-02   3.0629108e-02   3.3656459e-02   3.2149943e-02   4.5434574e-02   4.4198983e-02   3.4109963e-02   3.7723171e-02   3.0849594e-02   3.0576970e-02   4.1343049e-02   3.9887656e-02   3.6315654e-02   3.9007927e-02   3.6140874e-02   3.7540925e-02   3.2298406e-02   3.3335028e-02   3.6445556e-02   3.7231116e-02   3.1434277e-02   3.0190271e-02   3.4577474e-02   3.1477961e-02   2.9487471e-02   2.8560664e-02   2.8401957e-02   2.8488784e-02   3.2425198e-02   3.0517460e-02   3.0854620e-02   3.0062089e-02   2.6379220e-02   2.9642806e-02   2.9556547e-02   2.9491007e-02   3.7630294e-02   3.9600165e-02   3.1224819e-02   3.6998100e-02   3.0200311e-02   3.7957470e-02   4.2290617e-02   3.5499878e-02   3.5198632e-02   3.8364214e-02   3.0113368e-02   3.3073793e-02   2.8954434e-02   3.3908504e-02   2.9618593e-02   3.1444712e-02   3.2048515e-02   2.5993771e-02   2.6136060e-02   2.6616892e-02   2.8028000e-02   2.7231236e-02   2.6748364e-02   2.6354055e-02
   2.6042598e-02   3.1521790e-02   2.8663866e-02   3.1619742e-02   3.0522698e-02   3.2154579e-02   2.3555870e-02   2.6831522e-02   3.0034547e-02   3.2089571e-02   2.7115494e-02   2.9722717e-02   2.9438191e-02   3.0259715e-02   2.8084276e-02   0.0000000e+00   3.1647752e-02   3.2734942e-02   3.1344317e-02   3.1961321e-02   3.0602480e-02   3.4745213e-02   3.3751403e-02   3.8526160e-02   3.7853144e-02   3.6509198e-02   2.9723364e-02   2.9899215e-02   3.1102591e-02   3.0858211e-02   3.4834962e-02   2.8608805e-02   3.4504388e-02   3.4616728e-02   4.8353284e-02   5.2316838e-02   3.3474559e-02   3.8712218e-02   2.9523011e-02   2.8474063e-02   4.3135101e-02   4.4445999e-02   3.3567468e-02   3.8281345e-02   3.9034929e-02   4.0338019e-02   3.3347923e-02   3.4210164e-02   3.9338489e-02   3.5282125e-02   3.4158234e-02   2.9663539e-02   3.4244208e-02   3.0420404e-02   2.9081084e-02   3.0352403e-02   3.0975382e-02   3.2547755e-02   3.5003730e-02   3.2012027e-02   3.1636958e-02   3.0446395e-02   2.9713820e-02   3.3080697e-02   3.2476329e-02   2.9655915e-02   3.7440579e-02   3.6672105e-02   3.5344769e-02   3.8683542e-02   3.1956643e-02   3.6962122e-02   3.8789519e-02   3.5913148e-02   3.2938231e-02   4.2140761e-02   3.1600742e-02   3.6776691e-02   3.0148956e-02   3.2143495e-02   3.2164789e-02   3.0264343e-02   3.2458912e-02   3.1331498e-02   2.6012226e-02   2.8495862e-02   2.6395470e-02   2.5702877e-02   2.8719535e-02   2.6880066e-02
   2.9923391e-02   3.2449906e-02   3.3206645e-02   3.6253747e-02   4.0200556e-02   3.8093625e-02   3.1528547e-02   3.1593430e-02   3.2200899e-02   3.2435601e-02   3.1188001e-02   3.3887736e-02   3.4149435e-02   3.4003306e-02   3.4561641e-02   3.1647752e-02   0.0000000e+00   3.5208872e-02   3.2763039e-02   3.5238084e-02   3.8480239e-02   3.5660536e-02   3.6868929e-02   4.3115038e-02   3.9379673e-02   3.7257252e-02   3.1836782e-02   3.3489748e-02   3.5125403e-02   3.4056980e-02   3.4173641e-02   3.4455782e-02   3.8858154e-02   3.8128137e-02   5.0577693e-02   5.3961435e-02   3.4582238e-02   3.8373734e-02   2.9611356e-02   3.3234483e-02   4.8112242e-02   5.1087869e-02   4.1072420e-02   4.4092504e-02   4.3404708e-02   4.0830484e-02   3.2404056e-02   3.2754582e-02   3.9039665e-02   3.9312134e-02   4.0237205e-02   3.8904906e-02   3.9851551e-02   3.5565989e-02   2.9569833e-02   2.9668230e-02   3.0181199e-02   3.3595128e-02   3.7886240e-02   3.4508996e-02   3.4629178e-02   3.7034691e-02   3.4803493e-02   3.4952596e-02   3.4183017e-02   3.4371279e-02   3.8862646e-02   3.9779768e-02   3.8387076e-02   4.1937305e-02   3.6219508e-02   3.8454432e-02   3.9395060e-02   3.5828012e-02   3.8970734e-02   4.0531835e-02   3.2936119e-02   3.8134196e-02   3.0674562e-02   3.2067959e-02   3.4291942e-02   3.3158807e-02   3.5549014e-02   3.2216160e-02   2.9743042e-02   3.0565413e-02   3.0192403e-02   3.2587552e-02   3.2522551e-02   3.1764836e-02
   3.0821132e-02   3.3270777e-02   3.0022984e-02   3.4929024e-02   3.8263879e-02   3.6321363e-02   2.8532102e-02   2.9660510e-02   3.2011410e-02   3.6998711e-02   3.5113979e-02   3.4477676e-02   3.1068467e-02   3.3297460e-02   3.2435176e-02   3.2734942e-02   3.5208872e-02   0.0000000e+00   3.2123736e-02   3.4784482e-02   3.8051476e-02   2.8177502e-02   3.5418106e-02   4.1727860e-02   3.7088740e-02   3.7904995e-02   3.1423208e-02   3.2509756e-02   3.2041113e-02   3.2952863e-02   3.7792615e-02   3.5863664e-02   4.1180120e-02   3.9466999e-02   4.8872111e-02   5.7957859e-02   3.7473050e-02   3.9592564e-02   3.1584381e-02   3.3687055e-02   4.2384343e-02   4.6318245e-02   3.9025218e-02   4.2931406e-02   4.2737269e-02   4.4435058e-02   3.6283964e-02   3.6516681e-02   4.1310941e-02   3.8341442e-02   3.4494633e-02   3.4688919e-02   3.9736375e-02   3.6983061e-02   3.1361668e-02   3.1818923e-02   3.4857182e-02   3.6039142e-02   3.8929682e-02   3.6143589e-02   3.5308734e-02   3.5315708e-02   3.1622801e-02   3.6884316e-02   3.4672342e-02   3.4460748e-02   4.1949754e-02   4.3265400e-02   3.8101088e-02   3.9573422e-02   3.6608798e-02   3.8129996e-02   4.0192307e-02   4.0831428e-02   4.0028111e-02   4.1434561e-02   3.5353698e-02   3.9631097e-02   3.2667522e-02   3.6464307e-02   3.5308955e-02   3.3855971e-02   3.4134504e-02   3.0278285e-02   2.8344985e-02   2.9530384e-02   3.0514817e-02   3.2052245e-02   2.9499659e-02   2.9171543e-02
   3.0411562e-02   3.1732115e-02   2.8570428e-02   3.5260869e-02   3.2717710e-02   3.2883925e-02   2.8490197e-02   3.0815148e-02   3.1535252e-02   3.2772623e-02   3.0950350e-02   2.9688807e-02   2.8307231e-02   3.0925513e-02   3.0859791e-02   3.1344317e-02   3.2763039e-02   3.2123736e-02   0.0000000e+00   3.4219445e-02   4.3787351e-02   2.9180390e-02   3.6437819e-02   4.3201683e-02   3.9992028e-02   3.6577111e-02   3.2766809e-02   3.1888959e-02   3.3177767e-02   3.3077063e-02   3.6362907e-02   3.3581265e-02   3.8811506e-02   3.6457298e-02   4.9473818e-02   5.0016606e-02   3.4477451e-02   3.8880075e-02   3.1318320e-02   3.1191686e-02   4.2370761e-02   4.1024520e-02   3.6081532e-02   3.8545516e-02   4.0425589e-02   4.0079808e-02   3.6358250e-02   3.4563761e-02   4.0049334e-02   3.7293106e-02   3.2656210e-02   3.0685758e-02   3.3457680e-02   3.2666202e-02   2.9871653e-02   3.0777801e-02   3.0399587e-02   3.2176411e-02   3.6567296e-02   3.3049853e-02   3.4744450e-02   3.2689840e-02   2.9192011e-02   3.1484076e-02   3.0721893e-02   3.1722575e-02   3.9510513e-02   3.9907898e-02   3.2329463e-02   4.2684580e-02   3.6080178e-02   3.6684056e-02   3.8749873e-02   3.9579243e-02   3.8096837e-02   4.0906182e-02   3.5729161e-02   3.8201283e-02   2.9167740e-02   3.0521110e-02   3.0880941e-02   3.1883650e-02   3.3218362e-02   3.1404529e-02   2.7857554e-02   2.8498620e-02   3.0008881e-02   3.1895561e-02   2.9053561e-02   2.7708338e-02
   3.2680465e-02   3.5564717e-02   3.4070985e-02   3.5036399e-02   3.6259775e-02   3.4144173e-02   3.1483899e-02   3.2560941e-02   3.3877852e-02   3.3816704e-02   3.3846790e-02   3.2149227e-02   3.2622032e-02   3.4731653e-02   3.3920224e-02   3.1961321e-02   3.5238084e-02   3.4784482e-02   3.4219445e-02   0.0000000e+00   4.7704768e-02   3.5225617e-02   3.8213345e-02   4.1700639e-02   4.3314109e-02   4.0347260e-02   3.5801352e-02   3.5331696e-02   3.4286545e-02   3.5047881e-02   3.6743419e-02   3.7384805e-02   3.9140288e-02   3.9337556e-02   4.7975699e-02   5.0070140e-02   3.8041147e-02   4.0707438e-02   3.4871390e-02   3.5196813e-02   4.8026422e-02   4.1349956e-02   4.0393373e-02   4.2297017e-02   4.1509965e-02   4.2715200e-02   3.7704126e-02   3.5905871e-02   4.1070581e-02   4.0144851e-02   3.7403137e-02   3.3274637e-02   3.9087171e-02   3.5527874e-02   3.2020095e-02   3.0684077e-02   3.3476911e-02   3.5140645e-02   3.6617182e-02   3.4495427e-02   3.6513719e-02   3.6750461e-02   3.2204801e-02   3.3595830e-02   3.4540973e-02   3.3158054e-02   4.3103237e-02   4.3806080e-02   3.6083944e-02   4.7032877e-02   3.4875945e-02   3.6091765e-02   3.9431532e-02   4.3043982e-02   4.2198386e-02   4.4855984e-02   3.8033505e-02   4.0438537e-02   3.3573031e-02   3.7448634e-02   3.3743331e-02   3.4071390e-02   3.3629070e-02   3.2349853e-02   3.1939243e-02   3.3227987e-02   3.3760056e-02   3.4684847e-02   3.1351003e-02   3.1337557e-02
   3.9497835e-02   3.8731927e-02   3.8076619e-02   4.0639683e-02   4.0709311e-02   3.4835741e-02   3.0300179e-02   3.7814647e-02   3.2674079e-02   4.4124402e-02   3.8882227e-02   4.0771727e-02   4.1079338e-02   4.4516721e-02   4.2634341e-02   3.0602480e-02   3.8480239e-02   3.8051476e-02   4.3787351e-02   4.7704768e-02   0.0000000e+00   3.3109477e-02   4.5455958e-02   4.5851991e-02   4.0206194e-02   4.7931826e-02   3.9920988e-02   3.7554180e-02   4.3905015e-02   4.6739275e-02   4.2954972e-02   3.8850028e-02   4.2314193e-02   4.8327169e-02   5.5196757e-02   5.3932384e-02   5.1331628e-02   6.0964719e-02   4.6724049e-02   4.6334222e-02   5.1664226e-02   5.4310467e-02   4.6335676e-02   4.8539895e-02   4.8574334e-02   4.5142385e-02   4.8060702e-02   4.2364590e-02   5.2279254e-02   4.4653261e-02   4.3675159e-02   3.9882090e-02   4.8225378e-02   4.3168618e-02   3.9530027e-02   3.3424691e-02   3.7670625e-02   3.7959661e-02   4.1356681e-02   3.5830367e-02   4.2005474e-02   4.2305971e-02   4.7657065e-02   4.7049265e-02   4.2445818e-02   4.2590876e-02   5.4011797e-02   5.0825624e-02   4.3732653e-02   5.1297157e-02   4.5940590e-02   4.8218721e-02   4.5442657e-02   4.8108048e-02   4.0800156e-02   4.1784110e-02   3.3776301e-02   3.4591975e-02   3.6216863e-02   4.0958618e-02   4.1407890e-02   4.2827944e-02   3.4767750e-02   3.4387008e-02   3.7766826e-02   4.0506368e-02   3.9401151e-02   3.8831460e-02   3.2937467e-02   4.0079327e-02
   3.6766079e-02   3.7629057e-02   3.5614034e-02   3.6409654e-02   3.7694590e-02   3.7177062e-02   3.2367709e-02   3.2304402e-02   3.2066864e-02   3.6409937e-02   3.5939859e-02   3.7400532e-02   3.7074242e-02   4.0258351e-02   4.1525317e-02   3.4745213e-02   3.5660536e-02   2.8177502e-02   2.9180390e-02   3.5225617e-02   3.3109477e-02   0.0000000e+00   4.2819996e-02   4.7215779e-02   3.6419915e-02   4.1969288e-02   3.0390797e-02   3.5222540e-02   3.2442017e-02   3.6742590e-02   3.5930047e-02   3.3781167e-02   3.1981459e-02   3.4942830e-02   4.4669122e-02   5.0724661e-02   3.8459687e-02   4.0682496e-02   3.2441422e-02   3.6551546e-02   4.3589985e-02   4.2620002e-02   3.5144796e-02   4.1244201e-02   4.0326698e-02   4.2865507e-02   3.8972317e-02   4.1021784e-02   4.2847233e-02   3.8149820e-02   3.7741528e-02   3.2144101e-02   3.6783402e-02   3.2601799e-02   3.0709534e-02   3.4221682e-02   3.3211619e-02   3.2693950e-02   3.8415374e-02   3.3322161e-02   4.2057704e-02   3.6176126e-02   3.4267244e-02   3.5975171e-02   4.0975880e-02   3.7706924e-02   4.4771777e-02   4.6251192e-02   3.9312322e-02   4.0119185e-02   3.8026482e-02   3.9549127e-02   4.1773613e-02   3.8321886e-02   4.1844402e-02   5.1159832e-02   3.9783256e-02   4.1081169e-02   3.6816085e-02   3.8951855e-02   3.4890045e-02   3.3711963e-02   3.4453358e-02   3.4426858e-02   3.0120360e-02   2.9329137e-02   3.6966179e-02   3.8185106e-02   3.0430974e-02   3.6000656e-02
   3.3828277e-02   3.5247926e-02   3.4209596e-02   3.7445540e-02   3.8924409e-02   3.9521732e-02   3.2349839e-02   3.2938512e-02   3.5829240e-02   3.7064117e-02   3.8071953e-02   3.6937178e-02   3.5230182e-02   3.6184912e-02   3.3626480e-02   3.3751403e-02   3.6868929e-02   3.5418106e-02   3.6437819e-02   3.8213345e-02   4.5455958e-02   4.2819996e-02   0.0000000e+00   4.2352969e-02   4.2093829e-02   4.2570771e-02   3.5950577e-02   3.6288255e-02   3.6851168e-02   3.7578180e-02   4.0897603e-02   3.8260321e-02   3.9928197e-02   4.0795021e-02   4.8213277e-02   5.6873357e-02   4.3374167e-02   4.1705255e-02   3.3081520e-02   3.8266048e-02   4.2523254e-02   4.4511471e-02   4.1267132e-02   4.4024432e-02   4.3856301e-02   4.5944026e-02   3.6442611e-02   3.9872465e-02   4.1632248e-02   4.1111665e-02   3.7469539e-02   3.4909224e-02   4.2346705e-02   3.7421879e-02   3.4160580e-02   3.4283636e-02   3.3067941e-02   3.3920336e-02   3.9538342e-02   3.5948867e-02   3.8113370e-02   3.6715114e-02   3.6474939e-02   3.6454283e-02   3.6685342e-02   3.6156731e-02   4.4380661e-02   4.5635310e-02   3.8025689e-02   4.0171602e-02   3.9064009e-02   3.9598415e-02   4.3414026e-02   3.9983136e-02   3.8865811e-02   4.7323650e-02   4.1402248e-02   4.2045711e-02   3.6850187e-02   3.8541817e-02   3.6559670e-02   3.7607842e-02   3.6707940e-02   3.5076906e-02   3.3903313e-02   3.4294056e-02   3.7430141e-02   3.3127789e-02   3.5648221e-02   3.2720255e-02
   3.5287965e-02   3.6457546e-02   3.7628379e-02   3.9073401e-02   4.0302990e-02   4.1932721e-02   3.5213948e-02   3.6351391e-02   3.9175311e-02   3.9465342e-02   4.0064038e-02   4.0441858e-02   3.8631420e-02   4.0319186e-02   3.6436239e-02   3.8526160e-02   4.3115038e-02   4.1727860e-02   4.3201683e-02   4.1700639e-02   4.5851991e-02   4.7215779e-02   4.2352969e-02   0.0000000e+00   4.6728418e-02   4.6306570e-02   4.3048730e-02   4.0586622e-02   3.9282601e-02   4.0062833e-02   4.5307505e-02   4.0931259e-02   4.2398997e-02   4.3392218e-02   5.2513137e-02   5.3067092e-02   4.2619363e-02   4.3848705e-02   3.7494083e-02   4.1308247e-02   5.1386278e-02   4.2577675e-02   4.3822764e-02   4.7286337e-02   4.6865404e-02   4.7914096e-02   4.2154556e-02   4.4483228e-02   4.7001190e-02   4.1175997e-02   3.9956462e-02   3.9714373e-02   4.4584805e-02   3.8077292e-02   3.5628710e-02   3.6097224e-02   3.7712776e-02   3.7889350e-02   4.1612232e-02   4.0401356e-02   4.1273838e-02   3.9056473e-02   3.8832375e-02   4.0486984e-02   4.0182918e-02   3.9481560e-02   4.8292757e-02   4.7170614e-02   4.1586169e-02   4.8214606e-02   3.9342103e-02   4.1482240e-02   4.5906528e-02   4.4050499e-02   4.2955891e-02   5.1445045e-02   4.1556678e-02   4.2757283e-02   3.9988448e-02   4.4302263e-02   3.9031323e-02   3.8610792e-02   3.7474988e-02   3.8285492e-02   3.5199370e-02   3.5447760e-02   3.7972995e-02   3.5163523e-02   3.5528462e-02   3.3980987e-02
   3.4816163e-02   3.3555932e-02   3.5704443e-02   3.8829294e-02   3.9680045e-02   3.5405933e-02   3.2652318e-02   3.2254180e-02   3.3635496e-02   3.5179655e-02   3.9503713e-02   3.4768595e-02   3.4523920e-02   3.7902514e-02   3.3752316e-02   3.7853144e-02   3.9379673e-02   3.7088740e-02   3.9992028e-02   4.3314109e-02   4.0206194e-02   3.6419915e-02   4.2093829e-02   4.6728418e-02   0.0000000e+00   4.1113249e-02   3.7844363e-02   3.6801987e-02   3.7278575e-02   3.9442097e-02   4.1055505e-02   3.7989806e-02   4.0566353e-02   4.0101491e-02   4.7250572e-02   4.5044899e-02   4.0827188e-02   4.3509615e-02   3.9437764e-02   4.0360305e-02   4.9482717e-02   4.6473270e-02   4.0969882e-02   4.5996807e-02   4.5655766e-02   4.8250159e-02   4.1647419e-02   4.1489204e-02   4.6743319e-02   4.1585370e-02   3.8668721e-02   4.1679571e-02   4.2905889e-02   3.8081139e-02   3.5090305e-02   3.4009173e-02   3.3820730e-02   3.4694851e-02   3.9240895e-02   3.6608273e-02   3.5969547e-02   3.3122600e-02   3.3747164e-02   3.5427757e-02   3.1972425e-02   3.3742240e-02   4.4568053e-02   4.5512504e-02   3.4229788e-02   4.1825989e-02   4.1474309e-02   4.2533016e-02   3.9626280e-02   4.1651980e-02   3.8332940e-02   4.7695860e-02   3.9462101e-02   3.8551439e-02   3.5112067e-02   3.6575029e-02   3.2205052e-02   3.2247907e-02   3.6256887e-02   3.2332941e-02   3.3782952e-02   3.2851127e-02   3.3873167e-02   3.1954534e-02   3.6110948e-02   3.3347771e-02
   3.3127976e-02   3.4667573e-02   3.2998315e-02   3.5824327e-02   3.7827528e-02   3.3968819e-02   3.2270264e-02   3.2422629e-02   3.5822846e-02   3.7131132e-02   3.9003377e-02   3.6689485e-02   3.3434760e-02   3.6679250e-02   3.3480111e-02   3.6509198e-02   3.7257252e-02   3.7904995e-02   3.6577111e-02   4.0347260e-02   4.7931826e-02   4.1969288e-02   4.2570771e-02   4.6306570e-02   4.1113249e-02   0.0000000e+00   3.6688604e-02   3.9686581e-02   3.6965537e-02   3.7676026e-02   4.1161438e-02   3.8029309e-02   4.0934663e-02   4.1708386e-02   4.7654309e-02   5.0703656e-02   4.2876894e-02   4.1001239e-02   3.5616858e-02   3.7585435e-02   4.7470205e-02   4.4082561e-02   3.9918792e-02   4.2978951e-02   4.2149216e-02   4.5629756e-02   3.7026043e-02   3.7383786e-02   4.0684387e-02   3.7962490e-02   3.4894115e-02   3.6878334e-02   4.1976938e-02   3.4390958e-02   3.0465931e-02   3.1996676e-02   3.2516073e-02   3.5818864e-02   4.1136874e-02   3.7077430e-02   3.6879962e-02   3.5806956e-02   3.3397159e-02   3.6181844e-02   3.6873847e-02   3.3603813e-02   4.2553727e-02   4.4855381e-02   3.7082286e-02   3.9685617e-02   3.5626574e-02   3.8614926e-02   3.8685112e-02   4.1856358e-02   3.8274216e-02   4.7285750e-02   3.5312366e-02   3.8976598e-02   3.7576223e-02   3.6025970e-02   3.3721715e-02   3.4104979e-02   3.2621180e-02   3.1657859e-02   3.0635798e-02   3.3222776e-02   3.0629969e-02   2.9385965e-02   3.0984730e-02   3.2478296e-02
   3.0742117e-02   3.2483301e-02   3.0308747e-02   3.3674228e-02   3.2157406e-02   3.2049288e-02   2.7487589e-02   2.6150504e-02   2.9373770e-02   3.2775515e-02   3.5917305e-02   3.2192449e-02   3.1488281e-02   3.2487013e-02   3.1271598e-02   2.9723364e-02   3.1836782e-02   3.1423208e-02   3.2766809e-02   3.5801352e-02   3.9920988e-02   3.0390797e-02   3.5950577e-02   4.3048730e-02   3.7844363e-02   3.6688604e-02   0.0000000e+00   3.4284141e-02   3.5615664e-02   3.5339863e-02   3.5082985e-02   3.4203002e-02   3.6234169e-02   4.1290117e-02   4.4226234e-02   4.8907195e-02   3.3746663e-02   3.5891209e-02   2.9161658e-02   3.4697730e-02   4.2504750e-02   3.9363413e-02   3.3059150e-02   3.7808223e-02   4.0942570e-02   4.4922717e-02   3.3669880e-02   3.4703905e-02   3.8941714e-02   3.5482591e-02   3.4868585e-02   3.4209887e-02   4.0573526e-02   3.3257031e-02   2.7577130e-02   2.9987808e-02   3.0161677e-02   2.9813494e-02   3.3075120e-02   3.1830191e-02   3.5559332e-02   3.2868395e-02   2.5870501e-02   3.0540007e-02   3.4663555e-02   3.2050000e-02   3.6541476e-02   4.0986283e-02   3.4752969e-02   3.5882256e-02   3.4778015e-02   3.8120305e-02   3.8168319e-02   3.7926172e-02   3.6942041e-02   3.9737923e-02   3.2534872e-02   3.6904843e-02   3.0348824e-02   3.0439989e-02   3.2416452e-02   3.1342509e-02   2.9679322e-02   3.1419143e-02   2.8285943e-02   2.9660733e-02   3.0868509e-02   2.8974030e-02   3.3724458e-02   2.9234788e-02
   3.0527668e-02   3.2063658e-02   3.0499816e-02   3.1120299e-02   3.3712975e-02   3.2139383e-02   2.7391752e-02   3.0510126e-02   3.4058768e-02   3.2982005e-02   3.6153211e-02   3.3524795e-02   3.0414288e-02   2.9797502e-02   2.9139718e-02   2.9899215e-02   3.3489748e-02   3.2509756e-02   3.1888959e-02   3.5331696e-02   3.7554180e-02   3.5222540e-02   3.6288255e-02   4.0586622e-02   3.6801987e-02   3.9686581e-02   3.4284141e-02   0.0000000e+00   3.3134968e-02   3.0948345e-02   3.3224670e-02   3.4261971e-02   3.5682561e-02   3.7058735e-02   4.0247563e-02   5.0023051e-02   3.5015241e-02   3.3654855e-02   2.9708836e-02   3.3493179e-02   3.8615719e-02   4.1835284e-02   3.4492388e-02   4.1069209e-02   3.8700581e-02   4.2909484e-02   3.4559695e-02   3.1237788e-02   3.7280812e-02   3.7183879e-02   3.4994646e-02   3.3499464e-02   3.7958529e-02   3.2032751e-02   2.8505404e-02   2.8086485e-02   2.7847558e-02   3.0098821e-02   3.2490110e-02   3.1953980e-02   3.3223387e-02   3.0071380e-02   2.6044763e-02   3.1269845e-02   3.3000208e-02   3.3347350e-02   3.6754880e-02   3.9312730e-02   3.4108745e-02   3.4015107e-02   3.2289354e-02   3.4891479e-02   3.5724408e-02   3.8622965e-02   3.0337138e-02   4.2008563e-02   3.4797964e-02   3.9365862e-02   3.1946228e-02   3.0951141e-02   3.0777698e-02   3.5042528e-02   3.2120416e-02   3.1287983e-02   2.7886115e-02   3.1650633e-02   2.8175434e-02   2.6083895e-02   2.7941886e-02   2.7861796e-02
   2.8997109e-02   3.0791612e-02   2.8197105e-02   2.9889369e-02   3.1402583e-02   3.2495819e-02   2.7900823e-02   2.7940901e-02   2.9603911e-02   3.0433121e-02   3.0474225e-02   3.2020955e-02   3.0410238e-02   3.0903112e-02   2.9393189e-02   3.1102591e-02   3.5125403e-02   3.2041113e-02   3.3177767e-02   3.4286545e-02   4.3905015e-02   3.2442017e-02   3.6851168e-02   3.9282601e-02   3.7278575e-02   3.6965537e-02   3.5615664e-02   3.3134968e-02   0.0000000e+00   3.2281551e-02   3.5202790e-02   3.6328150e-02   3.6738640e-02   3.6500723e-02   4.9640154e-02   5.1144890e-02   3.6568260e-02   3.9259951e-02   3.2287287e-02   3.3395823e-02   3.9991190e-02   4.2112530e-02   3.4797802e-02   3.9333044e-02   3.8995274e-02   4.0275077e-02   3.3052416e-02   3.2977616e-02   3.8413171e-02   3.7103094e-02   3.4388549e-02   3.1306826e-02   3.5660516e-02   3.1842404e-02   2.8891493e-02   2.8944215e-02   2.9187834e-02   3.1289494e-02   3.4247677e-02   3.0303340e-02   3.3039880e-02   3.1342814e-02   2.9094781e-02   3.2713996e-02   3.3036648e-02   3.4064706e-02   3.9271931e-02   3.9435273e-02   3.2365784e-02   3.6870995e-02   3.3522454e-02   3.3547985e-02   3.6751267e-02   3.8350848e-02   3.1295355e-02   4.5439727e-02   3.5882597e-02   3.4052704e-02   2.7533359e-02   3.5548584e-02   2.9844303e-02   3.0588369e-02   3.0063149e-02   3.0201132e-02   2.7746383e-02   2.9308772e-02   2.9442421e-02   2.5578009e-02   2.6958506e-02   2.6095437e-02
   3.1554278e-02   3.1825234e-02   3.1062711e-02   3.3741927e-02   3.3736086e-02   3.3378514e-02   2.9004553e-02   2.9487804e-02   3.3027983e-02   3.2044810e-02   3.4080837e-02   3.1618941e-02   2.9930956e-02   3.1862802e-02   3.1892933e-02   3.0858211e-02   3.4056980e-02   3.2952863e-02   3.3077063e-02   3.5047881e-02   4.6739275e-02   3.6742590e-02   3.7578180e-02   4.0062833e-02   3.9442097e-02   3.7676026e-02   3.5339863e-02   3.0948345e-02   3.2281551e-02   0.0000000e+00   3.8483308e-02   3.5668308e-02   3.6894119e-02   3.7273477e-02   4.6463137e-02   5.2006676e-02   3.8881275e-02   4.2314069e-02   3.1391591e-02   3.3548675e-02   3.8711841e-02   3.8609776e-02   3.6905043e-02   4.0301493e-02   4.1586615e-02   4.3338819e-02   3.5256215e-02   3.3320614e-02   4.1088552e-02   3.6202900e-02   3.4668742e-02   3.2839729e-02   3.5374172e-02   3.5219600e-02   3.0800927e-02   3.1376470e-02   2.9045063e-02   3.1250592e-02   3.5507993e-02   3.3056219e-02   3.1476731e-02   3.3449303e-02   3.0416649e-02   3.3756463e-02   3.5437426e-02   3.3862019e-02   4.0506906e-02   4.1958620e-02   3.5300202e-02   4.0769074e-02   3.5355668e-02   3.8069960e-02   4.0088678e-02   3.7996017e-02   3.3989430e-02   4.5096552e-02   3.7851658e-02   3.8650061e-02   3.0885508e-02   4.2155712e-02   3.2468695e-02   3.3247459e-02   3.5215660e-02   3.4139857e-02   3.3026042e-02   3.2525032e-02   3.0315228e-02   3.0274988e-02   3.0816500e-02   3.0435904e-02
   3.3649247e-02   3.6098500e-02   3.4104620e-02   3.4287835e-02   3.3992880e-02   3.7789589e-02   3.0915382e-02   3.3703299e-02   3.5527546e-02   3.7133082e-02   3.9275854e-02   3.6473736e-02   3.3657104e-02   3.5032320e-02   3.6332177e-02   3.4834962e-02   3.4173641e-02   3.7792615e-02   3.6362907e-02   3.6743419e-02   4.2954972e-02   3.5930047e-02   4.0897603e-02   4.5307505e-02   4.1055505e-02   4.1161438e-02   3.5082985e-02   3.3224670e-02   3.5202790e-02   3.8483308e-02   0.0000000e+00   3.9993648e-02   3.9512418e-02   4.1126946e-02   5.0078290e-02   5.5807972e-02   4.4623394e-02   4.7530711e-02   3.7768824e-02   3.7799018e-02   5.2382512e-02   4.1858643e-02   4.0862406e-02   4.3726203e-02   4.4737564e-02   4.5944612e-02   3.8349008e-02   3.7153903e-02   4.5188814e-02   4.0777005e-02   3.9015413e-02   3.8287343e-02   4.1629215e-02   3.3637803e-02   3.3649132e-02   3.3592752e-02   3.3120084e-02   3.7003537e-02   3.8173146e-02   3.6862076e-02   3.6790432e-02   3.6208267e-02   3.3065646e-02   3.5841494e-02   3.8693543e-02   3.5987866e-02   4.2967840e-02   4.5092183e-02   3.7570428e-02   4.2984138e-02   3.8154136e-02   4.0319865e-02   4.1974749e-02   4.0285204e-02   3.8649132e-02   4.7987866e-02   4.1242360e-02   4.1290338e-02   3.7533415e-02   4.1952603e-02   3.5465378e-02   3.6265403e-02   3.4455433e-02   3.4780410e-02   3.4001923e-02   3.6806770e-02   3.2961465e-02   3.5550322e-02   3.3051667e-02   3.1393538e-02
   3.0156758e-02   2.9745982e-02   3.1406595e-02   3.2135977e-02   3.4128808e-02   3.6143616e-02   2.8740459e-02   2.9854325e-02   3.3761787e-02   3.4796031e-02   3.5040268e-02   3.5184085e-02   3.1943411e-02   3.2849426e-02   3.0629108e-02   2.8608805e-02   3.4455782e-02   3.5863664e-02   3.3581265e-02   3.7384805e-02   3.8850028e-02   3.3781167e-02   3.8260321e-02   4.0931259e-02   3.7989806e-02   3.8029309e-02   3.4203002e-02   3.4261971e-02   3.6328150e-02   3.5668308e-02   3.9993648e-02   0.0000000e+00   4.0944626e-02   4.0121593e-02   4.7955574e-02   5.7485175e-02   3.9392282e-02   4.1997791e-02   3.4233992e-02   3.8753560e-02   5.3843418e-02   4.5223829e-02   3.7692059e-02   4.3794143e-02   4.2398812e-02   4.4202895e-02   3.6381277e-02   3.5011503e-02   3.9727697e-02   3.8826870e-02   3.3777857e-02   3.2195351e-02   3.8050699e-02   2.9920654e-02   2.9622725e-02   2.9122976e-02   2.7754492e-02   3.0143789e-02   3.5310287e-02   3.2908262e-02   3.1492728e-02   3.4452106e-02   2.9987476e-02   3.2179279e-02   3.1852361e-02   3.2108141e-02   4.1105842e-02   4.2067095e-02   3.5977501e-02   4.0314503e-02   3.6362203e-02   4.0681978e-02   3.9523422e-02   3.7873553e-02   4.0021632e-02   3.8995865e-02   4.0806221e-02   3.8396549e-02   3.6856263e-02   3.5373909e-02   3.2954443e-02   3.4584996e-02   3.4002929e-02   2.9487896e-02   3.0251479e-02   2.9635717e-02   3.1112615e-02   3.5759434e-02   2.7847108e-02   2.8103224e-02
   3.3269823e-02   3.5535957e-02   3.3948374e-02   3.7024543e-02   3.7845722e-02   3.8103726e-02   3.1599168e-02   3.3666505e-02   3.6865884e-02   3.4721354e-02   3.6708026e-02   3.6950919e-02   3.7269231e-02   3.6440734e-02   3.3656459e-02   3.4504388e-02   3.8858154e-02   4.1180120e-02   3.8811506e-02   3.9140288e-02   4.2314193e-02   3.1981459e-02   3.9928197e-02   4.2398997e-02   4.0566353e-02   4.0934663e-02   3.6234169e-02   3.5682561e-02   3.6738640e-02   3.6894119e-02   3.9512418e-02   4.0944626e-02   0.0000000e+00   4.0094663e-02   4.8677757e-02   5.7388495e-02   4.0685124e-02   4.2089167e-02   3.5367700e-02   3.9281746e-02   4.4591825e-02   4.8674865e-02   3.9141317e-02   4.3571815e-02   4.3046270e-02   4.4727425e-02   3.8227256e-02   4.0867365e-02   4.5977081e-02   4.0456962e-02   3.6393752e-02   3.7000584e-02   4.1568333e-02   3.6226854e-02   3.4933873e-02   3.6210724e-02   3.3146904e-02   3.4920490e-02   3.7567751e-02   3.6184799e-02   3.6880130e-02   3.8575104e-02   3.3911783e-02   3.3951658e-02   3.6217298e-02   3.5756565e-02   4.3071296e-02   4.6051098e-02   3.6132207e-02   4.1658416e-02   4.0633366e-02   4.0042940e-02   4.1207617e-02   4.0725307e-02   4.0773882e-02   4.2117131e-02   4.3486154e-02   4.0925968e-02   3.8518345e-02   4.0527379e-02   3.6707249e-02   3.5990445e-02   3.7432611e-02   3.5025388e-02   3.3797115e-02   3.4854433e-02   3.4823197e-02   3.7142276e-02   3.2361307e-02   3.2328920e-02
   3.1285038e-02   3.2979229e-02   3.2694765e-02   3.4730705e-02   3.3110651e-02   3.5973981e-02   2.9234316e-02   2.9686737e-02   3.5358306e-02   3.3812330e-02   3.5484788e-02   3.6472968e-02   3.3639595e-02   3.4807017e-02   3.2149943e-02   3.4616728e-02   3.8128137e-02   3.9466999e-02   3.6457298e-02   3.9337556e-02   4.8327169e-02   3.4942830e-02   4.0795021e-02   4.3392218e-02   4.0101491e-02   4.1708386e-02   4.1290117e-02   3.7058735e-02   3.6500723e-02   3.7273477e-02   4.1126946e-02   4.0121593e-02   4.0094663e-02   0.0000000e+00   4.3995661e-02   5.7992865e-02   3.9651351e-02   4.2697101e-02   3.4084376e-02   3.7385076e-02   4.2684030e-02   4.6457965e-02   3.7878836e-02   4.2597836e-02   4.4324324e-02   4.3778631e-02   3.8763094e-02   3.9942281e-02   4.2136992e-02   3.7637199e-02   3.7814740e-02   3.4865637e-02   3.7076523e-02   3.4623526e-02   3.0246802e-02   3.1496638e-02   3.2046030e-02   3.4543778e-02   3.7094294e-02   3.5228612e-02   3.4665261e-02   3.5251438e-02   3.1778216e-02   3.3105433e-02   3.6444939e-02   3.4275391e-02   4.1027182e-02   4.2311836e-02   3.5759004e-02   4.2230987e-02   3.6797880e-02   3.7430304e-02   3.9454243e-02   4.0280893e-02   3.5782989e-02   4.3965923e-02   3.9302570e-02   3.8713902e-02   3.5241935e-02   3.7739112e-02   3.4506340e-02   3.4246200e-02   3.4423743e-02   3.4805686e-02   3.1878252e-02   3.2883951e-02   3.2511144e-02   3.5819139e-02   3.2766119e-02   3.1037103e-02
   4.7282609e-02   4.7185958e-02   4.2262184e-02   4.6854475e-02   4.7917960e-02   4.7966947e-02   4.5592189e-02   4.7366468e-02   4.6537925e-02   4.8012209e-02   4.7432635e-02   4.2876735e-02   4.6756684e-02   4.6980509e-02   4.5434574e-02   4.8353284e-02   5.0577693e-02   4.8872111e-02   4.9473818e-02   4.7975699e-02   5.5196757e-02   4.4669122e-02   4.8213277e-02   5.2513137e-02   4.7250572e-02   4.7654309e-02   4.4226234e-02   4.0247563e-02   4.9640154e-02   4.6463137e-02   5.0078290e-02   4.7955574e-02   4.8677757e-02   4.3995661e-02   0.0000000e+00   6.6963639e-02   4.9948204e-02   4.8574154e-02   4.5818839e-02   4.7426318e-02   5.4754094e-02   6.1663616e-02   5.1377779e-02   5.4475546e-02   5.9985051e-02   5.9391186e-02   4.8002976e-02   4.6383389e-02   5.1680053e-02   4.6920608e-02   5.0324537e-02   4.3377847e-02   4.9903726e-02   4.2400224e-02   4.1712153e-02   4.6733206e-02   4.3965695e-02   4.4718288e-02   4.6499466e-02   4.6138055e-02   4.4076216e-02   4.6021698e-02   4.1704983e-02   3.8486373e-02   4.5778293e-02   4.2460690e-02   5.0307828e-02   5.3406986e-02   4.5860162e-02   5.5244736e-02   4.6985790e-02   4.7523474e-02   5.0661279e-02   5.4685501e-02   4.4619096e-02   4.9414864e-02   5.2256992e-02   5.0094134e-02   4.0112539e-02   5.1111272e-02   4.4574798e-02   4.4871010e-02   5.0211666e-02   4.6486225e-02   4.3508697e-02   4.2249115e-02   4.1075823e-02   4.9931896e-02   4.2879850e-02   4.8802812e-02
   4.0530901e-02   4.6241675e-02   4.2929607e-02   4.6060683e-02   4.8018192e-02   4.9228756e-02   4.5548709e-02   5.2015299e-02   5.4518774e-02   4.6076345e-02   5.1188486e-02   5.1383424e-02   4.9182092e-02   4.3756422e-02   4.4198983e-02   5.2316838e-02   5.3961435e-02   5.7957859e-02   5.0016606e-02   5.0070140e-02   5.3932384e-02   5.0724661e-02   5.6873357e-02   5.3067092e-02   4.5044899e-02   5.0703656e-02   4.8907195e-02   5.0023051e-02   5.1144890e-02   5.2006676e-02   5.5807972e-02   5.7485175e-02   5.7388495e-02   5.7992865e-02   6.6963639e-02   0.0000000e+00   5.9493203e-02   6.5693236e-02   5.6937463e-02   5.1848157e-02   5.4592687e-02   5.7320646e-02   5.5904137e-02   5.8112950e-02   5.4072546e-02   5.9167180e-02   5.1314656e-02   5.4984271e-02   6.3447793e-02   5.4257417e-02   4.6939200e-02   4.5445092e-02   4.7314709e-02   5.0711507e-02   4.6951674e-02   4.5965892e-02   4.5374534e-02   5.3996134e-02   5.7066396e-02   5.4181570e-02   4.9418726e-02   5.4667163e-02   5.0356970e-02   5.4230540e-02   5.9196300e-02   5.4997874e-02   5.8103417e-02   5.9770481e-02   4.3730370e-02   6.1096011e-02   4.1629581e-02   5.1855567e-02   4.6169358e-02   4.2875528e-02   4.1848316e-02   4.7279675e-02   4.8284029e-02   4.6166464e-02   3.8073097e-02   5.5243015e-02   4.2990455e-02   4.5946487e-02   4.8480588e-02   4.9511540e-02   4.5698868e-02   4.6039013e-02   4.2761711e-02   3.8744323e-02   3.4619520e-02   4.1100485e-02
   3.5215780e-02   3.7215202e-02   3.5891569e-02   3.4733030e-02   3.7305408e-02   3.7000412e-02   3.2713973e-02   3.3791915e-02   3.5390891e-02   3.8497457e-02   4.2288496e-02   3.8202061e-02   3.7063189e-02   3.7983583e-02   3.4109963e-02   3.3474559e-02   3.4582238e-02   3.7473050e-02   3.4477451e-02   3.8041147e-02   5.1331628e-02   3.8459687e-02   4.3374167e-02   4.2619363e-02   4.0827188e-02   4.2876894e-02   3.3746663e-02   3.5015241e-02   3.6568260e-02   3.8881275e-02   4.4623394e-02   3.9392282e-02   4.0685124e-02   3.9651351e-02   4.9948204e-02   5.9493203e-02   0.0000000e+00   4.4321300e-02   4.0520138e-02   3.7620750e-02   4.6402400e-02   3.6963415e-02   4.0201587e-02   4.3913519e-02   4.3295168e-02   4.7014706e-02   4.0092514e-02   3.9080311e-02   4.4461572e-02   4.0595711e-02   3.5941826e-02   3.9261067e-02   4.2357103e-02   3.6545677e-02   3.4748845e-02   3.8725211e-02   3.7425553e-02   3.7202692e-02   4.0281711e-02   3.6178800e-02   3.5822486e-02   3.8658101e-02   3.5577593e-02   3.7494537e-02   4.0792750e-02   3.9285520e-02   4.5367408e-02   4.4330501e-02   3.9522785e-02   4.3687259e-02   3.9158738e-02   4.3886337e-02   4.4131408e-02   4.2843105e-02   4.0922336e-02   4.0897731e-02   3.9055388e-02   4.1857771e-02   3.8924549e-02   3.8796744e-02   3.5027248e-02   3.6699402e-02   3.7843587e-02   3.7811919e-02   3.4302816e-02   3.6645123e-02   3.4706832e-02   3.4898469e-02   3.3143790e-02   3.2519495e-02
   3.2854982e-02   3.3561459e-02   3.6871411e-02   3.7035824e-02   4.4315297e-02   4.2456878e-02   3.6160432e-02   3.7936576e-02   3.8684091e-02   3.6867142e-02   4.1527203e-02   4.0936595e-02   3.8418412e-02   3.8981425e-02   3.7723171e-02   3.8712218e-02   3.8373734e-02   3.9592564e-02   3.8880075e-02   4.0707438e-02   6.0964719e-02   4.0682496e-02   4.1705255e-02   4.3848705e-02   4.3509615e-02   4.1001239e-02   3.5891209e-02   3.3654855e-02   3.9259951e-02   4.2314069e-02   4.7530711e-02   4.1997791e-02   4.2089167e-02   4.2697101e-02   4.8574154e-02   6.5693236e-02   4.4321300e-02   0.0000000e+00   3.7518947e-02   4.1344045e-02   4.4435049e-02   4.2870252e-02   3.9870330e-02   4.5251160e-02   4.2540271e-02   4.6099161e-02   4.1313661e-02   4.3968998e-02   4.8959635e-02   4.0919565e-02   3.7608242e-02   3.5729134e-02   4.1853926e-02   3.4332508e-02   3.4744689e-02   3.7443532e-02   3.6778667e-02   3.8293423e-02   4.1933506e-02   4.1617528e-02   4.2303310e-02   3.7749954e-02   3.3244201e-02   3.7388055e-02   3.7674191e-02   3.8460546e-02   4.4942055e-02   4.8298575e-02   4.2852564e-02   5.0140320e-02   4.0265810e-02   4.2802221e-02   4.0304349e-02   3.9905101e-02   4.1302721e-02   4.4781448e-02   4.2177509e-02   4.5489916e-02   4.1050319e-02   3.9679907e-02   3.4488296e-02   3.6469728e-02   3.7730397e-02   3.1791921e-02   3.4306329e-02   3.6336626e-02   3.7895916e-02   3.8845114e-02   3.6266810e-02   3.2177931e-02
   2.7977144e-02   2.9996360e-02   3.0193931e-02   3.2154053e-02   3.3559589e-02   3.8534920e-02   2.7973832e-02   2.7433969e-02   3.0682791e-02   2.8922932e-02   3.4621373e-02   3.4901664e-02   3.0137620e-02   3.1600114e-02   3.0849594e-02   2.9523011e-02   2.9611356e-02   3.1584381e-02   3.1318320e-02   3.4871390e-02   4.6724049e-02   3.2441422e-02   3.3081520e-02   3.7494083e-02   3.9437764e-02   3.5616858e-02   2.9161658e-02   2.9708836e-02   3.2287287e-02   3.1391591e-02   3.7768824e-02   3.4233992e-02   3.5367700e-02   3.4084376e-02   4.5818839e-02   5.6937463e-02   4.0520138e-02   3.7518947e-02   0.0000000e+00   2.9827341e-02   3.5635136e-02   4.0477834e-02   3.4796088e-02   3.7977481e-02   3.8596740e-02   3.9247346e-02   3.1694198e-02   3.1112740e-02   3.8382274e-02   3.4845186e-02   3.3821186e-02   3.4542157e-02   3.4275856e-02   2.8805294e-02   2.8881890e-02   2.8953500e-02   2.8952993e-02   3.0735476e-02   3.2988499e-02   3.1671257e-02   3.4597946e-02   3.3042387e-02   2.8767882e-02   3.1843718e-02   3.4342306e-02   3.3293632e-02   4.0536496e-02   4.0199167e-02   3.4497766e-02   3.7642833e-02   3.2290620e-02   3.3950636e-02   3.7399346e-02   3.5150879e-02   3.8037864e-02   3.4627979e-02   3.9081752e-02   3.3932264e-02   2.4667221e-02   3.4450404e-02   3.2671432e-02   3.3018865e-02   3.1045738e-02   3.0151529e-02   2.8375342e-02   3.0256428e-02   2.8195308e-02   3.0195258e-02   2.9023776e-02   2.8900632e-02
   2.9396152e-02   2.8824734e-02   2.7332332e-02   2.8251030e-02   3.2554648e-02   3.2647228e-02   2.4642339e-02   2.7345260e-02   3.4355644e-02   2.9887595e-02   3.2352154e-02   3.1946515e-02   2.7273238e-02   2.7986700e-02   3.0576970e-02   2.8474063e-02   3.3234483e-02   3.3687055e-02   3.1191686e-02   3.5196813e-02   4.6334222e-02   3.6551546e-02   3.8266048e-02   4.1308247e-02   4.0360305e-02   3.7585435e-02   3.4697730e-02   3.3493179e-02   3.3395823e-02   3.3548675e-02   3.7799018e-02   3.8753560e-02   3.9281746e-02   3.7385076e-02   4.7426318e-02   5.1848157e-02   3.7620750e-02   4.1344045e-02   2.9827341e-02   0.0000000e+00   3.8180320e-02   3.7985006e-02   3.3824743e-02   3.8643229e-02   3.9540945e-02   4.0649142e-02   3.2571025e-02   3.1303728e-02   3.7250519e-02   3.0035342e-02   3.0116658e-02   2.8787284e-02   3.3979616e-02   2.8507407e-02   2.6979780e-02   2.4879320e-02   2.5664160e-02   2.7544390e-02   3.0508956e-02   2.9645782e-02   3.0388451e-02   3.0328859e-02   2.5339448e-02   3.0317434e-02   3.1113378e-02   3.0160483e-02   3.5416146e-02   3.9508314e-02   3.2554512e-02   3.5462056e-02   2.9420619e-02   3.5271126e-02   3.4654578e-02   3.4969928e-02   3.6500767e-02   3.6242412e-02   3.9784743e-02   3.5598602e-02   2.4448643e-02   3.2793224e-02   2.8899384e-02   3.0607363e-02   3.0392054e-02   2.9884945e-02   3.0068089e-02   2.8912322e-02   2.7556335e-02   3.0948487e-02   2.7711054e-02   2.8408663e-02
   4.1161576e-02   4.3709251e-02   4.5117157e-02   4.4741584e-02   4.5207758e-02   4.6658625e-02   4.1243224e-02   4.2121485e-02   4.7559491e-02   4.5951105e-02   4.4690753e-02   4.8453358e-02   3.9584735e-02   3.9393678e-02   4.1343049e-02   4.3135101e-02   4.8112242e-02   4.2384343e-02   4.2370761e-02   4.8026422e-02   5.1664226e-02   4.3589985e-02   4.2523254e-02   5.1386278e-02   4.9482717e-02   4.7470205e-02   4.2504750e-02   3.8615719e-02   3.9991190e-02   3.8711841e-02   5.2382512e-02   5.3843418e-02   4.4591825e-02   4.2684030e-02   5.4754094e-02   5.4592687e-02   4.6402400e-02   4.4435049e-02   3.5635136e-02   3.8180320e-02   0.0000000e+00   4.7360483e-02   4.2316677e-02   4.7701892e-02   4.1096776e-02   4.8063241e-02   4.2325421e-02   4.0320819e-02   4.9637906e-02   4.4443501e-02   3.8589811e-02   3.9744267e-02   4.1608114e-02   3.8033314e-02   3.6040100e-02   3.6504841e-02   3.5984154e-02   3.5410901e-02   4.1839609e-02   3.8689106e-02   4.2708943e-02   3.8876441e-02   3.7490501e-02   4.1979311e-02   3.9548533e-02   3.9418536e-02   4.8028137e-02   5.0285917e-02   3.9702852e-02   4.4357437e-02   4.5019631e-02   4.5525434e-02   4.8444118e-02   4.6040460e-02   4.8714707e-02   3.9243619e-02   4.6460022e-02   4.5376623e-02   4.7390455e-02   4.8259703e-02   4.0743951e-02   3.5287876e-02   3.5624265e-02   3.5820321e-02   3.8277131e-02   3.6425406e-02   4.3117544e-02   4.4743931e-02   3.3970245e-02   3.5051339e-02
   3.5995330e-02   3.8888786e-02   3.6690823e-02   3.5112485e-02   3.1032286e-02   3.5151409e-02   3.3996631e-02   3.8939387e-02   4.2742848e-02   4.1821722e-02   4.0452378e-02   3.8251368e-02   4.1339871e-02   4.1646788e-02   3.9887656e-02   4.4445999e-02   5.1087869e-02   4.6318245e-02   4.1024520e-02   4.1349956e-02   5.4310467e-02   4.2620002e-02   4.4511471e-02   4.2577675e-02   4.6473270e-02   4.4082561e-02   3.9363413e-02   4.1835284e-02   4.2112530e-02   3.8609776e-02   4.1858643e-02   4.5223829e-02   4.8674865e-02   4.6457965e-02   6.1663616e-02   5.7320646e-02   3.6963415e-02   4.2870252e-02   4.0477834e-02   3.7985006e-02   4.7360483e-02   0.0000000e+00   3.7596053e-02   4.1155605e-02   4.4007934e-02   5.1868493e-02   4.7934683e-02   4.3749979e-02   4.4014333e-02   4.3592900e-02   3.9605785e-02   3.6486103e-02   4.4428606e-02   4.2012178e-02   3.2840571e-02   3.3440609e-02   3.6913626e-02   3.1404461e-02   3.5126243e-02   3.2269531e-02   3.0338242e-02   3.6853309e-02   3.7987875e-02   3.7822674e-02   3.5408176e-02   3.6470926e-02   4.4691298e-02   5.1747148e-02   4.2861503e-02   4.0145829e-02   4.1105929e-02   4.6613347e-02   4.4448988e-02   4.2357871e-02   4.9427042e-02   3.4817812e-02   3.9297857e-02   3.7622963e-02   3.9028496e-02   4.0622153e-02   4.0955067e-02   3.4366169e-02   3.7071048e-02   3.7198554e-02   2.9032148e-02   4.2388941e-02   3.9128243e-02   3.6463483e-02   3.1263500e-02   3.5158970e-02
   3.3687069e-02   3.6684069e-02   3.4473998e-02   3.7869800e-02   3.7195250e-02   3.8539408e-02   3.1253931e-02   3.3855924e-02   3.8286109e-02   3.2808923e-02   3.4116261e-02   3.6987718e-02   3.5324606e-02   3.5503765e-02   3.6315654e-02   3.3567468e-02   4.1072420e-02   3.9025218e-02   3.6081532e-02   4.0393373e-02   4.6335676e-02   3.5144796e-02   4.1267132e-02   4.3822764e-02   4.0969882e-02   3.9918792e-02   3.3059150e-02   3.4492388e-02   3.4797802e-02   3.6905043e-02   4.0862406e-02   3.7692059e-02   3.9141317e-02   3.7878836e-02   5.1377779e-02   5.5904137e-02   4.0201587e-02   3.9870330e-02   3.4796088e-02   3.3824743e-02   4.2316677e-02   3.7596053e-02   0.0000000e+00   4.2769588e-02   4.1005802e-02   4.3251627e-02   3.6225780e-02   3.7401585e-02   4.4437495e-02   3.8327531e-02   3.5021782e-02   3.1951504e-02   3.7602002e-02   3.1901843e-02   3.0695616e-02   3.1023392e-02   3.2996019e-02   3.4160730e-02   3.7417800e-02   3.2592023e-02   3.2094923e-02   3.6609619e-02   3.2405876e-02   3.6165089e-02   3.7018018e-02   3.5214685e-02   4.0520694e-02   4.1703919e-02   3.7239749e-02   4.3053409e-02   4.0215879e-02   3.8690103e-02   3.8174591e-02   4.0596007e-02   4.3568529e-02   3.6472950e-02   3.8753974e-02   3.9206545e-02   3.3369182e-02   3.8267221e-02   3.4268472e-02   3.4416808e-02   3.5701416e-02   3.4756981e-02   3.0778504e-02   3.2617694e-02   3.3110510e-02   3.4440019e-02   3.1776987e-02   3.2898597e-02
   3.8106808e-02   3.9460214e-02   3.7961591e-02   4.1299721e-02   4.4678161e-02   4.0531690e-02   3.6385285e-02   3.8174220e-02   4.2993277e-02   4.1288750e-02   3.9535069e-02   3.9862943e-02   3.9206980e-02   4.1570962e-02   3.9007927e-02   3.8281345e-02   4.4092504e-02   4.2931406e-02   3.8545516e-02   4.2297017e-02   4.8539895e-02   4.1244201e-02   4.4024432e-02   4.7286337e-02   4.5996807e-02   4.2978951e-02   3.7808223e-02   4.1069209e-02   3.9333044e-02   4.0301493e-02   4.3726203e-02   4.3794143e-02   4.3571815e-02   4.2597836e-02   5.4475546e-02   5.8112950e-02   4.3913519e-02   4.5251160e-02   3.7977481e-02   3.8643229e-02   4.7701892e-02   4.1155605e-02   4.2769588e-02   0.0000000e+00   4.6293445e-02   4.9525774e-02   4.0524535e-02   4.1002804e-02   4.6469073e-02   4.2984535e-02   4.0732583e-02   3.8889926e-02   4.1662732e-02   3.6899694e-02   3.5313434e-02   3.8716250e-02   3.7279981e-02   3.8883042e-02   4.1582639e-02   4.0324768e-02   4.1035839e-02   4.0969688e-02   3.5609699e-02   3.9264094e-02   4.1261976e-02   4.1312702e-02   4.6788919e-02   4.8291618e-02   4.3180048e-02   4.7989593e-02   4.2822011e-02   4.5583195e-02   4.4718552e-02   4.3923726e-02   4.8629493e-02   4.4310094e-02   4.5495393e-02   4.6239909e-02   3.7916938e-02   4.1127710e-02   3.8858950e-02   3.7169477e-02   4.0228444e-02   3.9514685e-02   3.8062758e-02   3.7798822e-02   3.7310183e-02   3.7365205e-02   3.7314479e-02   3.8846545e-02
   3.8319141e-02   3.8275767e-02   3.6533630e-02   4.0412561e-02   4.1128572e-02   4.1886725e-02   3.7252228e-02   3.9042223e-02   4.2003030e-02   4.0260974e-02   4.1471759e-02   3.9382945e-02   3.7891455e-02   3.9751717e-02   3.6140874e-02   3.9034929e-02   4.3404708e-02   4.2737269e-02   4.0425589e-02   4.1509965e-02   4.8574334e-02   4.0326698e-02   4.3856301e-02   4.6865404e-02   4.5655766e-02   4.2149216e-02   4.0942570e-02   3.8700581e-02   3.8995274e-02   4.1586615e-02   4.4737564e-02   4.2398812e-02   4.3046270e-02   4.4324324e-02   5.9985051e-02   5.4072546e-02   4.3295168e-02   4.2540271e-02   3.8596740e-02   3.9540945e-02   4.1096776e-02   4.4007934e-02   4.1005802e-02   4.6293445e-02   0.0000000e+00   4.5739827e-02   4.0322300e-02   3.9990108e-02   4.5453209e-02   4.2183205e-02   3.8731306e-02   3.7930543e-02   3.6319933e-02   3.7380989e-02   3.3851600e-02   3.5595992e-02   3.5469929e-02   3.6340263e-02   4.0376946e-02   3.7284344e-02   4.1127858e-02   3.9818883e-02   3.7534549e-02   3.7721190e-02   4.0135432e-02   3.9924760e-02   4.5420392e-02   4.7854752e-02   4.2542311e-02   4.6823013e-02   4.1612179e-02   4.6752971e-02   4.3626325e-02   4.7177661e-02   4.8605090e-02   4.2785462e-02   4.6517647e-02   4.5363590e-02   3.8838524e-02   4.1503111e-02   3.9288034e-02   3.7940597e-02   4.0247420e-02   4.0185314e-02   3.7624085e-02   3.8584725e-02   3.6268196e-02   3.9931281e-02   3.6635855e-02   3.5995068e-02
   3.7926545e-02   4.1700149e-02   3.9885252e-02   4.2421147e-02   4.1463892e-02   4.2723497e-02   3.7360952e-02   3.8403799e-02   3.9975376e-02   4.1194147e-02   4.0562550e-02   4.2012168e-02   3.9141414e-02   4.0373916e-02   3.7540925e-02   4.0338019e-02   4.0830484e-02   4.4435058e-02   4.0079808e-02   4.2715200e-02   4.5142385e-02   4.2865507e-02   4.5944026e-02   4.7914096e-02   4.8250159e-02   4.5629756e-02   4.4922717e-02   4.2909484e-02   4.0275077e-02   4.3338819e-02   4.5944612e-02   4.4202895e-02   4.4727425e-02   4.3778631e-02   5.9391186e-02   5.9167180e-02   4.7014706e-02   4.6099161e-02   3.9247346e-02   4.0649142e-02   4.8063241e-02   5.1868493e-02   4.3251627e-02   4.9525774e-02   4.5739827e-02   0.0000000e+00   4.1529809e-02   4.2836891e-02   5.0387102e-02   4.5918766e-02   4.2576034e-02   4.3441003e-02   4.1539266e-02   3.7858571e-02   3.8133857e-02   3.9697269e-02   4.0351494e-02   4.1154503e-02   4.2524218e-02   4.2113290e-02   4.3120493e-02   4.3378458e-02   3.9413346e-02   4.0127537e-02   4.4155123e-02   4.2456579e-02   5.1809448e-02   5.3325007e-02   4.5167548e-02   5.0856154e-02   4.1456391e-02   4.5465837e-02   4.7726287e-02   4.9324953e-02   5.1546306e-02   4.6262616e-02   4.5860639e-02   5.1306667e-02   4.2451934e-02   4.1243745e-02   3.7763728e-02   3.8845729e-02   3.9028138e-02   4.0385213e-02   3.8837870e-02   3.9753581e-02   3.8043556e-02   3.9332678e-02   3.7740350e-02   3.7784401e-02
   3.0874816e-02   3.2101359e-02   3.0069130e-02   3.2176181e-02   3.3865708e-02   3.6681243e-02   3.0454785e-02   3.1751351e-02   3.4855403e-02   3.4781225e-02   3.4995811e-02   3.6694085e-02   3.1485863e-02   3.3139586e-02   3.2298406e-02   3.3347923e-02   3.2404056e-02   3.6283964e-02   3.6358250e-02   3.7704126e-02   4.8060702e-02   3.8972317e-02   3.6442611e-02   4.2154556e-02   4.1647419e-02   3.7026043e-02   3.3669880e-02   3.4559695e-02   3.3052416e-02   3.5256215e-02   3.8349008e-02   3.6381277e-02   3.8227256e-02   3.8763094e-02   4.8002976e-02   5.1314656e-02   4.0092514e-02   4.1313661e-02   3.1694198e-02   3.2571025e-02   4.2325421e-02   4.7934683e-02   3.6225780e-02   4.0524535e-02   4.0322300e-02   4.1529809e-02   0.0000000e+00   3.6494988e-02   4.2302866e-02   3.8031960e-02   3.4228287e-02   3.1419427e-02   3.6152565e-02   3.0217951e-02   3.1102974e-02   3.3128695e-02   3.1860775e-02   3.1304540e-02   3.5444693e-02   3.3575477e-02   3.4081610e-02   3.6483613e-02   3.1887510e-02   3.3476481e-02   3.4279315e-02   3.3424829e-02   4.2496083e-02   4.0988125e-02   3.7545321e-02   4.0556640e-02   3.5846681e-02   3.9474582e-02   3.6508178e-02   4.1262037e-02   4.6612295e-02   3.6379539e-02   3.7376055e-02   4.0964081e-02   3.5208999e-02   3.8858443e-02   3.3930089e-02   3.4707656e-02   3.4763859e-02   3.2969578e-02   3.2492278e-02   3.3444424e-02   3.0258868e-02   3.2451906e-02   3.0700301e-02   3.1983348e-02
   3.3531450e-02   3.3970734e-02   3.2465266e-02   3.5366708e-02   3.4268900e-02   3.7269191e-02   3.1275465e-02   3.0233603e-02   3.3963098e-02   3.5072732e-02   3.6654962e-02   3.7686267e-02   3.3572670e-02   3.6291369e-02   3.3335028e-02   3.4210164e-02   3.2754582e-02   3.6516681e-02   3.4563761e-02   3.5905871e-02   4.2364590e-02   4.1021784e-02   3.9872465e-02   4.4483228e-02   4.1489204e-02   3.7383786e-02   3.4703905e-02   3.1237788e-02   3.2977616e-02   3.3320614e-02   3.7153903e-02   3.5011503e-02   4.0867365e-02   3.9942281e-02   4.6383389e-02   5.4984271e-02   3.9080311e-02   4.3968998e-02   3.1112740e-02   3.1303728e-02   4.0320819e-02   4.3749979e-02   3.7401585e-02   4.1002804e-02   3.9990108e-02   4.2836891e-02   3.6494988e-02   0.0000000e+00   4.1374298e-02   3.8426457e-02   3.8087814e-02   3.4950852e-02   3.8465562e-02   3.0899323e-02   2.9069426e-02   3.0832325e-02   3.2279696e-02   3.3135866e-02   3.5414255e-02   3.2967510e-02   3.4408997e-02   3.6143614e-02   3.0721320e-02   3.0976313e-02   3.5431754e-02   3.5504072e-02   4.1213204e-02   4.0149938e-02   3.6678195e-02   4.2002987e-02   3.4945816e-02   4.0015477e-02   3.8848803e-02   4.4337926e-02   4.3892266e-02   3.8976732e-02   3.9392588e-02   4.0425891e-02   3.1667913e-02   3.4413876e-02   3.2552085e-02   3.4892126e-02   3.6145511e-02   3.3082031e-02   3.2632924e-02   3.3192108e-02   3.1398612e-02   3.5812956e-02   3.4051117e-02   3.3739450e-02
   3.2831904e-02   3.6711260e-02   3.5641658e-02   3.7485136e-02   3.7546490e-02   3.7000652e-02   3.5020313e-02   3.5695370e-02   3.6929849e-02   3.7421554e-02   3.9072545e-02   4.0222187e-02   3.5522064e-02   3.7748937e-02   3.6445556e-02   3.9338489e-02   3.9039665e-02   4.1310941e-02   4.0049334e-02   4.1070581e-02   5.2279254e-02   4.2847233e-02   4.1632248e-02   4.7001190e-02   4.6743319e-02   4.0684387e-02   3.8941714e-02   3.7280812e-02   3.8413171e-02   4.1088552e-02   4.5188814e-02   3.9727697e-02   4.5977081e-02   4.2136992e-02   5.1680053e-02   6.3447793e-02   4.4461572e-02   4.8959635e-02   3.8382274e-02   3.7250519e-02   4.9637906e-02   4.4014333e-02   4.4437495e-02   4.6469073e-02   4.5453209e-02   5.0387102e-02   4.2302866e-02   4.1374298e-02   0.0000000e+00   4.3840282e-02   4.1315071e-02   4.1687413e-02   4.3354229e-02   3.6898121e-02   3.7541473e-02   4.0355225e-02   4.0014682e-02   3.8617261e-02   4.0930527e-02   3.7608502e-02   3.8726139e-02   3.9675424e-02   3.7686552e-02   3.8223910e-02   3.8482371e-02   3.9285931e-02   4.6159862e-02   4.6351321e-02   3.8695409e-02   4.3155317e-02   3.9962797e-02   4.1728210e-02   4.1300246e-02   4.6302821e-02   4.7352343e-02   4.7663072e-02   4.5593647e-02   4.3396722e-02   3.7032572e-02   4.0432137e-02   3.6244748e-02   3.7601734e-02   3.9007726e-02   3.6549170e-02   3.5004889e-02   3.3505450e-02   3.6090904e-02   3.8914453e-02   3.4638139e-02   3.6158931e-02
   3.4570361e-02   3.5854117e-02   3.3390301e-02   3.8881564e-02   4.1620850e-02   3.6526761e-02   3.3410227e-02   3.6511088e-02   3.8787951e-02   3.8601080e-02   3.4674804e-02   3.8921044e-02   3.6171348e-02   3.8326888e-02   3.7231116e-02   3.5282125e-02   3.9312134e-02   3.8341442e-02   3.7293106e-02   4.0144851e-02   4.4653261e-02   3.8149820e-02   4.1111665e-02   4.1175997e-02   4.1585370e-02   3.7962490e-02   3.5482591e-02   3.7183879e-02   3.7103094e-02   3.6202900e-02   4.0777005e-02   3.8826870e-02   4.0456962e-02   3.7637199e-02   4.6920608e-02   5.4257417e-02   4.0595711e-02   4.0919565e-02   3.4845186e-02   3.0035342e-02   4.4443501e-02   4.3592900e-02   3.8327531e-02   4.2984535e-02   4.2183205e-02   4.5918766e-02   3.8031960e-02   3.8426457e-02   4.3840282e-02   0.0000000e+00   3.7926924e-02   3.7047928e-02   4.0309367e-02   3.4439654e-02   3.2995856e-02   3.2939403e-02   3.4808168e-02   3.7036824e-02   4.1688516e-02   3.8439945e-02   3.8545356e-02   3.8954571e-02   3.4276882e-02   3.7272424e-02   3.6888996e-02   3.8907620e-02   4.5729966e-02   4.6235949e-02   3.8923581e-02   4.2164474e-02   3.5961475e-02   4.3144208e-02   4.0888835e-02   4.4722082e-02   4.7977903e-02   4.2823690e-02   4.1991504e-02   4.0422282e-02   3.6527308e-02   3.9236075e-02   3.6951401e-02   3.7577280e-02   3.7069002e-02   3.5697884e-02   3.2994607e-02   3.4231750e-02   3.3941082e-02   3.8860302e-02   3.4897954e-02   3.5173781e-02
   2.8756307e-02   3.1653764e-02   3.0856982e-02   3.2770994e-02   3.4245534e-02   3.2143212e-02   2.9898414e-02   3.0463257e-02   3.6168902e-02   3.3402946e-02   3.0494163e-02   3.4683202e-02   3.1583775e-02   3.0352579e-02   3.1434277e-02   3.4158234e-02   4.0237205e-02   3.4494633e-02   3.2656210e-02   3.7403137e-02   4.3675159e-02   3.7741528e-02   3.7469539e-02   3.9956462e-02   3.8668721e-02   3.4894115e-02   3.4868585e-02   3.4994646e-02   3.4388549e-02   3.4668742e-02   3.9015413e-02   3.3777857e-02   3.6393752e-02   3.7814740e-02   5.0324537e-02   4.6939200e-02   3.5941826e-02   3.7608242e-02   3.3821186e-02   3.0116658e-02   3.8589811e-02   3.9605785e-02   3.5021782e-02   4.0732583e-02   3.8731306e-02   4.2576034e-02   3.4228287e-02   3.8087814e-02   4.1315071e-02   3.7926924e-02   0.0000000e+00   3.0925450e-02   3.3612495e-02   3.0502764e-02   3.1177386e-02   2.9006137e-02   3.1388308e-02   3.1372686e-02   3.3907535e-02   3.4804008e-02   3.4027755e-02   3.3599447e-02   2.8318371e-02   3.1637147e-02   3.2570765e-02   3.4416373e-02   4.0646081e-02   4.1736159e-02   3.5477009e-02   3.9953462e-02   3.2577187e-02   3.6513096e-02   3.5995320e-02   3.8433725e-02   4.0076733e-02   4.2349739e-02   4.0697127e-02   3.8421506e-02   3.1492131e-02   3.1432039e-02   3.0200483e-02   3.1325284e-02   3.1549711e-02   3.1196985e-02   3.0065027e-02   2.9624164e-02   3.2447812e-02   3.5141757e-02   3.0691530e-02   2.9925582e-02
   2.7949632e-02   3.1595926e-02   3.0237410e-02   3.3780970e-02   3.4902380e-02   3.2622608e-02   2.6990100e-02   3.0013623e-02   3.5258838e-02   3.1912837e-02   3.1441597e-02   3.3322791e-02   2.9269265e-02   3.2276517e-02   3.0190271e-02   2.9663539e-02   3.8904906e-02   3.4688919e-02   3.0685758e-02   3.3274637e-02   3.9882090e-02   3.2144101e-02   3.4909224e-02   3.9714373e-02   4.1679571e-02   3.6878334e-02   3.4209887e-02   3.3499464e-02   3.1306826e-02   3.2839729e-02   3.8287343e-02   3.2195351e-02   3.7000584e-02   3.4865637e-02   4.3377847e-02   4.5445092e-02   3.9261067e-02   3.5729134e-02   3.4542157e-02   2.8787284e-02   3.9744267e-02   3.6486103e-02   3.1951504e-02   3.8889926e-02   3.7930543e-02   4.3441003e-02   3.1419427e-02   3.4950852e-02   4.1687413e-02   3.7047928e-02   3.0925450e-02   0.0000000e+00   3.5700437e-02   3.0836510e-02   2.9362512e-02   2.8811970e-02   3.1118660e-02   3.0536437e-02   3.3663390e-02   3.2332438e-02   3.3292531e-02   3.2759922e-02   3.0121520e-02   3.1773261e-02   3.2019532e-02   3.2212299e-02   4.1318849e-02   3.9042465e-02   3.3826553e-02   4.1605855e-02   3.2979773e-02   3.5951535e-02   3.6557875e-02   3.7804892e-02   4.0851164e-02   3.9752163e-02   3.8967209e-02   3.7635143e-02   2.9132800e-02   2.9765641e-02   3.0804816e-02   3.0785127e-02   3.1867362e-02   2.7404468e-02   2.9080465e-02   2.9798767e-02   2.9613197e-02   3.3849793e-02   2.8922928e-02   2.8024909e-02
   3.3624269e-02   3.5786082e-02   3.3504380e-02   3.7283189e-02   3.4145739e-02   3.6997725e-02   3.3019489e-02   3.3999981e-02   3.4115283e-02   2.8881170e-02   3.4022790e-02   3.8981846e-02   3.3666686e-02   3.3651650e-02   3.4577474e-02   3.4244208e-02   3.9851551e-02   3.9736375e-02   3.3457680e-02   3.9087171e-02   4.8225378e-02   3.6783402e-02   4.2346705e-02   4.4584805e-02   4.2905889e-02   4.1976938e-02   4.0573526e-02   3.7958529e-02   3.5660516e-02   3.5374172e-02   4.1629215e-02   3.8050699e-02   4.1568333e-02   3.7076523e-02   4.9903726e-02   4.7314709e-02   4.2357103e-02   4.1853926e-02   3.4275856e-02   3.3979616e-02   4.1608114e-02   4.4428606e-02   3.7602002e-02   4.1662732e-02   3.6319933e-02   4.1539266e-02   3.6152565e-02   3.8465562e-02   4.3354229e-02   4.0309367e-02   3.3612495e-02   3.5700437e-02   0.0000000e+00   3.2148907e-02   3.3284765e-02   3.2352546e-02   3.3391958e-02   3.3645407e-02   3.5318088e-02   3.4216585e-02   3.5788142e-02   3.5842179e-02   3.0246041e-02   3.3538591e-02   3.5385942e-02   3.6481724e-02   4.3644688e-02   4.0655454e-02   3.7002010e-02   4.0035201e-02   4.0034254e-02   4.3696637e-02   4.0680079e-02   4.4017827e-02   4.6035433e-02   4.7027839e-02   4.2571227e-02   4.6358182e-02   3.8901602e-02   3.5595545e-02   3.6439245e-02   3.7079321e-02   3.6331386e-02   3.2312622e-02   3.2187139e-02   3.4984358e-02   3.2761115e-02   3.6619705e-02   3.3373932e-02   3.3060071e-02
   2.8232738e-02   3.0350516e-02   2.6287862e-02   3.0886098e-02   3.3450098e-02   3.3779427e-02   2.9752049e-02   2.8071680e-02   2.8721079e-02   2.7010418e-02   3.0728367e-02   3.0842991e-02   2.9166940e-02   3.3265681e-02   3.1477961e-02   3.0420404e-02   3.5565989e-02   3.6983061e-02   3.2666202e-02   3.5527874e-02   4.3168618e-02   3.2601799e-02   3.7421879e-02   3.8077292e-02   3.8081139e-02   3.4390958e-02   3.3257031e-02   3.2032751e-02   3.1842404e-02   3.5219600e-02   3.3637803e-02   2.9920654e-02   3.6226854e-02   3.4623526e-02   4.2400224e-02   5.0711507e-02   3.6545677e-02   3.4332508e-02   2.8805294e-02   2.8507407e-02   3.8033314e-02   4.2012178e-02   3.1901843e-02   3.6899694e-02   3.7380989e-02   3.7858571e-02   3.0217951e-02   3.0899323e-02   3.6898121e-02   3.4439654e-02   3.0502764e-02   3.0836510e-02   3.2148907e-02   0.0000000e+00   2.8255781e-02   2.7955939e-02   2.7930623e-02   2.8318344e-02   3.0383722e-02   2.9177848e-02   3.0102581e-02   2.9995363e-02   2.7167311e-02   3.0372605e-02   2.7570700e-02   2.7661219e-02   3.8263334e-02   3.7671490e-02   3.2932036e-02   3.3212892e-02   3.0441096e-02   3.3773962e-02   3.2886718e-02   3.7711979e-02   4.4438521e-02   4.3508060e-02   3.5611317e-02   3.8907275e-02   3.2115177e-02   2.8925142e-02   2.9356748e-02   3.1963874e-02   3.3953665e-02   3.0012097e-02   2.6677997e-02   2.7691655e-02   2.5928104e-02   3.1658748e-02   2.7331356e-02   3.1041877e-02
   2.5643694e-02   2.8410045e-02   2.5131774e-02   2.9423783e-02   3.1814529e-02   3.0398307e-02   2.4773362e-02   2.7428264e-02   3.0181322e-02   2.7964650e-02   2.6877493e-02   2.9298891e-02   2.8046077e-02   2.8569441e-02   2.9487471e-02   2.9081084e-02   2.9569833e-02   3.1361668e-02   2.9871653e-02   3.2020095e-02   3.9530027e-02   3.0709534e-02   3.4160580e-02   3.5628710e-02   3.5090305e-02   3.0465931e-02   2.7577130e-02   2.8505404e-02   2.8891493e-02   3.0800927e-02   3.3649132e-02   2.9622725e-02   3.4933873e-02   3.0246802e-02   4.1712153e-02   4.6951674e-02   3.4748845e-02   3.4744689e-02   2.8881890e-02   2.6979780e-02   3.6040100e-02   3.2840571e-02   3.0695616e-02   3.5313434e-02   3.3851600e-02   3.8133857e-02   3.1102974e-02   2.9069426e-02   3.7541473e-02   3.2995856e-02   3.1177386e-02   2.9362512e-02   3.3284765e-02   2.8255781e-02   0.0000000e+00   2.6243392e-02   2.7132962e-02   2.6405891e-02   3.1080053e-02   2.8331710e-02   2.8925319e-02   3.0100482e-02   2.4919992e-02   2.7859808e-02   2.7816223e-02   2.9163405e-02   3.7167908e-02   3.8960614e-02   3.3650697e-02   3.5627493e-02   3.0202929e-02   3.3543274e-02   3.5631967e-02   3.5897094e-02   3.8228403e-02   3.8574489e-02   3.4871175e-02   3.4346467e-02   3.1609401e-02   2.6440203e-02   2.6998873e-02   2.7290388e-02   2.9097233e-02   2.9326370e-02   2.7306363e-02   2.6737077e-02   2.3485214e-02   2.5379676e-02   2.5200953e-02   2.6396188e-02
   2.6843489e-02   2.8269250e-02   2.6064171e-02   2.9970033e-02   3.0568143e-02   3.1165246e-02   2.5415659e-02   2.6888160e-02   3.1516065e-02   2.8614741e-02   2.7156962e-02   2.9270771e-02   2.7089689e-02   2.9269154e-02   2.8560664e-02   3.0352403e-02   2.9668230e-02   3.1818923e-02   3.0777801e-02   3.0684077e-02   3.3424691e-02   3.4221682e-02   3.4283636e-02   3.6097224e-02   3.4009173e-02   3.1996676e-02   2.9987808e-02   2.8086485e-02   2.8944215e-02   3.1376470e-02   3.3592752e-02   2.9122976e-02   3.6210724e-02   3.1496638e-02   4.6733206e-02   4.5965892e-02   3.8725211e-02   3.7443532e-02   2.8953500e-02   2.4879320e-02   3.6504841e-02   3.3440609e-02   3.1023392e-02   3.8716250e-02   3.5595992e-02   3.9697269e-02   3.3128695e-02   3.0832325e-02   4.0355225e-02   3.2939403e-02   2.9006137e-02   2.8811970e-02   3.2352546e-02   2.7955939e-02   2.6243392e-02   0.0000000e+00   2.8476183e-02   2.8801855e-02   3.2661568e-02   3.0228872e-02   3.0979693e-02   2.9312844e-02   2.4248280e-02   2.8216738e-02   2.9372684e-02   2.8385616e-02   3.7696745e-02   3.7694931e-02   3.3126206e-02   3.6273274e-02   2.8574355e-02   3.4273966e-02   3.4224470e-02   3.6822989e-02   4.0540016e-02   3.6905448e-02   3.2050287e-02   3.6511142e-02   2.8731832e-02   2.4712284e-02   2.6243838e-02   2.8254310e-02   2.8487648e-02   2.7921206e-02   2.6036416e-02   2.6618132e-02   2.6949801e-02   2.6591423e-02   2.5931381e-02   2.6671153e-02
   2.7333673e-02   2.9183843e-02   2.6896051e-02   2.9795669e-02   3.0856248e-02   3.1653602e-02   2.6020862e-02   2.6973483e-02   3.0685242e-02   2.9438403e-02   2.8382284e-02   2.9335823e-02   2.6378650e-02   2.9266415e-02   2.8401957e-02   3.0975382e-02   3.0181199e-02   3.4857182e-02   3.0399587e-02   3.3476911e-02   3.7670625e-02   3.3211619e-02   3.3067941e-02   3.7712776e-02   3.3820730e-02   3.2516073e-02   3.0161677e-02   2.7847558e-02   2.9187834e-02   2.9045063e-02   3.3120084e-02   2.7754492e-02   3.3146904e-02   3.2046030e-02   4.3965695e-02   4.5374534e-02   3.7425553e-02   3.6778667e-02   2.8952993e-02   2.5664160e-02   3.5984154e-02   3.6913626e-02   3.2996019e-02   3.7279981e-02   3.5469929e-02   4.0351494e-02   3.1860775e-02   3.2279696e-02   4.0014682e-02   3.4808168e-02   3.1388308e-02   3.1118660e-02   3.3391958e-02   2.7930623e-02   2.7132962e-02   2.8476183e-02   0.0000000e+00   2.9638795e-02   3.2636405e-02   3.0569225e-02   2.9816329e-02   3.1871856e-02   2.4867558e-02   2.9438239e-02   3.0020832e-02   2.8692641e-02   3.7387611e-02   3.7197090e-02   3.2394933e-02   3.4851714e-02   2.9882431e-02   3.3918554e-02   3.2389041e-02   3.2971067e-02   3.9911654e-02   3.4251999e-02   3.2591537e-02   3.4357867e-02   2.8667734e-02   2.7655073e-02   2.7623115e-02   2.8077670e-02   2.8458980e-02   2.9114364e-02   2.5943102e-02   2.5260440e-02   2.5535806e-02   2.4471776e-02   2.5147666e-02   2.6051816e-02
   2.7636739e-02   2.8986234e-02   2.9560069e-02   3.1186211e-02   3.0997276e-02   3.3735707e-02   2.6320168e-02   2.8640269e-02   2.9620552e-02   3.1688377e-02   3.0445795e-02   3.1149422e-02   2.7540508e-02   2.8631469e-02   2.8488784e-02   3.2547755e-02   3.3595128e-02   3.6039142e-02   3.2176411e-02   3.5140645e-02   3.7959661e-02   3.2693950e-02   3.3920336e-02   3.7889350e-02   3.4694851e-02   3.5818864e-02   2.9813494e-02   3.0098821e-02   3.1289494e-02   3.1250592e-02   3.7003537e-02   3.0143789e-02   3.4920490e-02   3.4543778e-02   4.4718288e-02   5.3996134e-02   3.7202692e-02   3.8293423e-02   3.0735476e-02   2.7544390e-02   3.5410901e-02   3.1404461e-02   3.4160730e-02   3.8883042e-02   3.6340263e-02   4.1154503e-02   3.1304540e-02   3.3135866e-02   3.8617261e-02   3.7036824e-02   3.1372686e-02   3.0536437e-02   3.3645407e-02   2.8318344e-02   2.6405891e-02   2.8801855e-02   2.9638795e-02   0.0000000e+00   3.2815326e-02   3.2190087e-02   3.1266440e-02   3.1880079e-02   2.5871603e-02   3.0422004e-02   3.0390627e-02   3.0470145e-02   3.8032953e-02   3.9842661e-02   3.4463739e-02   3.7827003e-02   3.1324268e-02   3.4785323e-02   3.6248723e-02   3.7706450e-02   4.3083699e-02   4.1235517e-02   3.3745394e-02   3.6324342e-02   3.0422961e-02   3.0325059e-02   2.9621881e-02   3.0713213e-02   3.0044945e-02   2.7254447e-02   2.7379070e-02   2.8431643e-02   2.8233783e-02   2.6677105e-02   2.8332226e-02   2.7796851e-02
   3.1381442e-02   3.5181442e-02   3.5506507e-02   3.4554788e-02   3.5615601e-02   3.6394240e-02   3.0684816e-02   3.1653481e-02   3.4081531e-02   3.6340235e-02   3.7045482e-02   3.6454513e-02   3.1862389e-02   3.1771904e-02   3.2425198e-02   3.5003730e-02   3.7886240e-02   3.8929682e-02   3.6567296e-02   3.6617182e-02   4.1356681e-02   3.8415374e-02   3.9538342e-02   4.1612232e-02   3.9240895e-02   4.1136874e-02   3.3075120e-02   3.2490110e-02   3.4247677e-02   3.5507993e-02   3.8173146e-02   3.5310287e-02   3.7567751e-02   3.7094294e-02   4.6499466e-02   5.7066396e-02   4.0281711e-02   4.1933506e-02   3.2988499e-02   3.0508956e-02   4.1839609e-02   3.5126243e-02   3.7417800e-02   4.1582639e-02   4.0376946e-02   4.2524218e-02   3.5444693e-02   3.5414255e-02   4.0930527e-02   4.1688516e-02   3.3907535e-02   3.3663390e-02   3.5318088e-02   3.0383722e-02   3.1080053e-02   3.2661568e-02   3.2636405e-02   3.2815326e-02   0.0000000e+00   3.7259555e-02   3.5035857e-02   3.5877576e-02   3.1184461e-02   3.4769074e-02   3.3961208e-02   3.4892997e-02   4.1190336e-02   4.1963907e-02   3.8246863e-02   3.8157283e-02   3.3593652e-02   3.7256915e-02   3.8976312e-02   3.9715095e-02   4.6074180e-02   4.2729313e-02   3.9087719e-02   4.2428134e-02   3.4153421e-02   3.3343719e-02   3.2327794e-02   3.3727716e-02   3.2845123e-02   3.2253301e-02   3.2357573e-02   3.2246251e-02   3.0282212e-02   3.2439021e-02   3.1935486e-02   3.0512865e-02
   2.9276047e-02   3.1122215e-02   2.8762225e-02   3.3198187e-02   3.4173534e-02   3.4821421e-02   2.8532676e-02   3.0566936e-02   3.2768137e-02   3.4771704e-02   3.1636234e-02   3.3562364e-02   2.9668118e-02   2.9954763e-02   3.0517460e-02   3.2012027e-02   3.4508996e-02   3.6143589e-02   3.3049853e-02   3.4495427e-02   3.5830367e-02   3.3322161e-02   3.5948867e-02   4.0401356e-02   3.6608273e-02   3.7077430e-02   3.1830191e-02   3.1953980e-02   3.0303340e-02   3.3056219e-02   3.6862076e-02   3.2908262e-02   3.6184799e-02   3.5228612e-02   4.6138055e-02   5.4181570e-02   3.6178800e-02   4.1617528e-02   3.1671257e-02   2.9645782e-02   3.8689106e-02   3.2269531e-02   3.2592023e-02   4.0324768e-02   3.7284344e-02   4.2113290e-02   3.3575477e-02   3.2967510e-02   3.7608502e-02   3.8439945e-02   3.4804008e-02   3.2332438e-02   3.4216585e-02   2.9177848e-02   2.8331710e-02   3.0228872e-02   3.0569225e-02   3.2190087e-02   3.7259555e-02   0.0000000e+00   3.0913059e-02   2.9782104e-02   2.9052881e-02   3.1057657e-02   2.8975453e-02   3.2854147e-02   3.8409838e-02   3.8175873e-02   3.1935633e-02   3.8398355e-02   3.3095506e-02   3.6988924e-02   3.8755909e-02   3.5541392e-02   3.9926323e-02   3.9702407e-02   3.3973139e-02   3.8366390e-02   3.3231803e-02   2.7308674e-02   2.8229580e-02   3.1279701e-02   3.2366052e-02   2.9963607e-02   2.8946550e-02   2.8240281e-02   2.8398723e-02   3.0386356e-02   2.8101045e-02   2.9268723e-02
   2.9709375e-02   3.0248855e-02   2.9691897e-02   3.3367423e-02   3.3652047e-02   4.0473438e-02   2.9846364e-02   3.1084764e-02   3.5266513e-02   3.3213097e-02   3.1204204e-02   3.5528263e-02   3.1925132e-02   3.2789180e-02   3.0854620e-02   3.1636958e-02   3.4629178e-02   3.5308734e-02   3.4744450e-02   3.6513719e-02   4.2005474e-02   4.2057704e-02   3.8113370e-02   4.1273838e-02   3.5969547e-02   3.6879962e-02   3.5559332e-02   3.3223387e-02   3.3039880e-02   3.1476731e-02   3.6790432e-02   3.1492728e-02   3.6880130e-02   3.4665261e-02   4.4076216e-02   4.9418726e-02   3.5822486e-02   4.2303310e-02   3.4597946e-02   3.0388451e-02   4.2708943e-02   3.0338242e-02   3.2094923e-02   4.1035839e-02   4.1127858e-02   4.3120493e-02   3.4081610e-02   3.4408997e-02   3.8726139e-02   3.8545356e-02   3.4027755e-02   3.3292531e-02   3.5788142e-02   3.0102581e-02   2.8925319e-02   3.0979693e-02   2.9816329e-02   3.1266440e-02   3.5035857e-02   3.0913059e-02   0.0000000e+00   3.2453825e-02   2.9693702e-02   3.4204399e-02   3.3747292e-02   3.3920396e-02   3.9053561e-02   4.1834054e-02   3.7471402e-02   3.8327968e-02   3.6255256e-02   4.0086346e-02   3.8710657e-02   3.8347748e-02   4.3021621e-02   3.8586203e-02   4.0215551e-02   3.8666651e-02   3.7659545e-02   2.9090741e-02   3.1316069e-02   3.3432623e-02   3.1227639e-02   2.9672467e-02   2.9414868e-02   2.9904784e-02   3.1916962e-02   3.1445171e-02   3.0177860e-02   3.0089528e-02
   2.7544686e-02   3.0473899e-02   2.9536876e-02   3.3372990e-02   3.2504172e-02   3.4200523e-02   2.9115703e-02   2.9805773e-02   3.3143636e-02   2.9697934e-02   2.9953566e-02   3.4286360e-02   3.0442879e-02   3.3592513e-02   3.0062089e-02   3.0446395e-02   3.7034691e-02   3.5315708e-02   3.2689840e-02   3.6750461e-02   4.2305971e-02   3.6176126e-02   3.6715114e-02   3.9056473e-02   3.3122600e-02   3.5806956e-02   3.2868395e-02   3.0071380e-02   3.1342814e-02   3.3449303e-02   3.6208267e-02   3.4452106e-02   3.8575104e-02   3.5251438e-02   4.6021698e-02   5.4667163e-02   3.8658101e-02   3.7749954e-02   3.3042387e-02   3.0328859e-02   3.8876441e-02   3.6853309e-02   3.6609619e-02   4.0969688e-02   3.9818883e-02   4.3378458e-02   3.6483613e-02   3.6143614e-02   3.9675424e-02   3.8954571e-02   3.3599447e-02   3.2759922e-02   3.5842179e-02   2.9995363e-02   3.0100482e-02   2.9312844e-02   3.1871856e-02   3.1880079e-02   3.5877576e-02   2.9782104e-02   3.2453825e-02   0.0000000e+00   2.8425934e-02   3.2448027e-02   3.2664487e-02   3.2348451e-02   3.9134506e-02   4.1345603e-02   3.6789709e-02   3.6670314e-02   3.0893140e-02   3.4737644e-02   3.5909935e-02   3.5041197e-02   4.5373593e-02   3.8813292e-02   3.8792605e-02   3.9605916e-02   3.4599310e-02   3.1556126e-02   2.9963942e-02   3.2107382e-02   3.1777996e-02   3.0244039e-02   2.7155963e-02   2.7765797e-02   2.7111950e-02   2.8042537e-02   2.7525558e-02   2.8052799e-02
   2.4556432e-02   2.7814798e-02   2.5176660e-02   2.9668871e-02   3.0035198e-02   3.0759711e-02   2.4721627e-02   2.5434155e-02   2.8399047e-02   2.8837162e-02   2.8431262e-02   3.1970844e-02   2.8315576e-02   2.8403847e-02   2.6379220e-02   2.9713820e-02   3.4803493e-02   3.1622801e-02   2.9192011e-02   3.2204801e-02   4.7657065e-02   3.4267244e-02   3.6474939e-02   3.8832375e-02   3.3747164e-02   3.3397159e-02   2.5870501e-02   2.6044763e-02   2.9094781e-02   3.0416649e-02   3.3065646e-02   2.9987476e-02   3.3911783e-02   3.1778216e-02   4.1704983e-02   5.0356970e-02   3.5577593e-02   3.3244201e-02   2.8767882e-02   2.5339448e-02   3.7490501e-02   3.7987875e-02   3.2405876e-02   3.5609699e-02   3.7534549e-02   3.9413346e-02   3.1887510e-02   3.0721320e-02   3.7686552e-02   3.4276882e-02   2.8318371e-02   3.0121520e-02   3.0246041e-02   2.7167311e-02   2.4919992e-02   2.4248280e-02   2.4867558e-02   2.5871603e-02   3.1184461e-02   2.9052881e-02   2.9693702e-02   2.8425934e-02   0.0000000e+00   2.5863932e-02   2.7745673e-02   2.7766286e-02   3.6306631e-02   3.8198521e-02   3.0290439e-02   3.2656207e-02   3.0303800e-02   3.2687002e-02   3.5769433e-02   3.3258359e-02   4.3481284e-02   3.4415602e-02   3.2727523e-02   3.7284819e-02   3.2886376e-02   2.7356438e-02   2.7477562e-02   2.7894960e-02   2.9907740e-02   2.8697866e-02   2.7314697e-02   2.5617805e-02   2.5298981e-02   2.8194712e-02   2.5337723e-02   2.5617300e-02
   2.8287302e-02   3.1855523e-02   2.9614411e-02   3.3504140e-02   3.2449675e-02   3.5202968e-02   2.8243563e-02   2.7609209e-02   2.9340920e-02   2.8780465e-02   2.9292532e-02   3.0750964e-02   2.9928163e-02   3.1543151e-02   2.9642806e-02   3.3080697e-02   3.4952596e-02   3.6884316e-02   3.1484076e-02   3.3595830e-02   4.7049265e-02   3.5975171e-02   3.6454283e-02   4.0486984e-02   3.5427757e-02   3.6181844e-02   3.0540007e-02   3.1269845e-02   3.2713996e-02   3.3756463e-02   3.5841494e-02   3.2179279e-02   3.3951658e-02   3.3105433e-02   3.8486373e-02   5.4230540e-02   3.7494537e-02   3.7388055e-02   3.1843718e-02   3.0317434e-02   4.1979311e-02   3.7822674e-02   3.6165089e-02   3.9264094e-02   3.7721190e-02   4.0127537e-02   3.3476481e-02   3.0976313e-02   3.8223910e-02   3.7272424e-02   3.1637147e-02   3.1773261e-02   3.3538591e-02   3.0372605e-02   2.7859808e-02   2.8216738e-02   2.9438239e-02   3.0422004e-02   3.4769074e-02   3.1057657e-02   3.4204399e-02   3.2448027e-02   2.5863932e-02   0.0000000e+00   3.1033797e-02   3.1716565e-02   4.2102177e-02   4.2303726e-02   3.4087405e-02   3.4819357e-02   3.1754953e-02   3.5509841e-02   4.0041509e-02   3.9289160e-02   4.0603035e-02   4.0562767e-02   3.3318061e-02   3.9932956e-02   3.5155149e-02   3.1181934e-02   3.1114794e-02   3.2225469e-02   3.2942791e-02   3.0835015e-02   2.8659296e-02   2.8224730e-02   2.9993053e-02   3.3299386e-02   2.7246700e-02   2.7717443e-02
   3.0221647e-02   3.1748760e-02   2.9876598e-02   3.1483278e-02   2.9722683e-02   3.5231915e-02   2.9243698e-02   3.0473292e-02   3.3992972e-02   3.2139229e-02   3.2960472e-02   3.1926623e-02   3.0997507e-02   3.1673579e-02   2.9556547e-02   3.2476329e-02   3.4183017e-02   3.4672342e-02   3.0721893e-02   3.4540973e-02   4.2445818e-02   4.0975880e-02   3.6685342e-02   4.0182918e-02   3.1972425e-02   3.6873847e-02   3.4663555e-02   3.3000208e-02   3.3036648e-02   3.5437426e-02   3.8693543e-02   3.1852361e-02   3.6217298e-02   3.6444939e-02   4.5778293e-02   5.9196300e-02   4.0792750e-02   3.7674191e-02   3.4342306e-02   3.1113378e-02   3.9548533e-02   3.5408176e-02   3.7018018e-02   4.1261976e-02   4.0135432e-02   4.4155123e-02   3.4279315e-02   3.5431754e-02   3.8482371e-02   3.6888996e-02   3.2570765e-02   3.2019532e-02   3.5385942e-02   2.7570700e-02   2.7816223e-02   2.9372684e-02   3.0020832e-02   3.0390627e-02   3.3961208e-02   2.8975453e-02   3.3747292e-02   3.2664487e-02   2.7745673e-02   3.1033797e-02   0.0000000e+00   3.0518114e-02   4.0264194e-02   4.0088160e-02   3.6767623e-02   3.6442315e-02   3.4482614e-02   3.8624697e-02   3.8250115e-02   3.8081668e-02   4.0223842e-02   3.8245354e-02   3.3400887e-02   3.7609424e-02   3.5131581e-02   3.0486974e-02   3.0704085e-02   3.3384670e-02   3.4479195e-02   3.0104603e-02   2.9308248e-02   2.8840308e-02   2.8954564e-02   3.1358478e-02   2.9137790e-02   2.8856105e-02
   2.9229569e-02   3.1558958e-02   2.8420416e-02   2.9597433e-02   2.9567836e-02   3.3660705e-02   2.9001246e-02   2.9547517e-02   3.1950376e-02   3.0489535e-02   3.1291371e-02   3.0325357e-02   3.0551758e-02   3.0703265e-02   2.9491007e-02   2.9655915e-02   3.4371279e-02   3.4460748e-02   3.1722575e-02   3.3158054e-02   4.2590876e-02   3.7706924e-02   3.6156731e-02   3.9481560e-02   3.3742240e-02   3.3603813e-02   3.2050000e-02   3.3347350e-02   3.4064706e-02   3.3862019e-02   3.5987866e-02   3.2108141e-02   3.5756565e-02   3.4275391e-02   4.2460690e-02   5.4997874e-02   3.9285520e-02   3.8460546e-02   3.3293632e-02   3.0160483e-02   3.9418536e-02   3.6470926e-02   3.5214685e-02   4.1312702e-02   3.9924760e-02   4.2456579e-02   3.3424829e-02   3.5504072e-02   3.9285931e-02   3.8907620e-02   3.4416373e-02   3.2212299e-02   3.6481724e-02   2.7661219e-02   2.9163405e-02   2.8385616e-02   2.8692641e-02   3.0470145e-02   3.4892997e-02   3.2854147e-02   3.3920396e-02   3.2348451e-02   2.7766286e-02   3.1716565e-02   3.0518114e-02   0.0000000e+00   3.9865916e-02   3.9824501e-02   3.4024883e-02   3.3976173e-02   3.3649818e-02   3.8389345e-02   3.8223102e-02   3.6054537e-02   3.7455822e-02   4.0004280e-02   3.3523652e-02   3.5197595e-02   3.4856614e-02   3.0447803e-02   3.0796608e-02   3.0813942e-02   3.2569254e-02   3.0936928e-02   2.9575910e-02   2.8609166e-02   2.7618112e-02   2.9108109e-02   2.6831053e-02   2.7879644e-02
   3.4220118e-02   3.7831570e-02   3.7256133e-02   3.8401856e-02   3.6562691e-02   4.1284358e-02   3.6560551e-02   3.5432879e-02   3.5028893e-02   3.5554562e-02   3.9367178e-02   4.1131283e-02   3.7467485e-02   3.9052481e-02   3.7630294e-02   3.7440579e-02   3.8862646e-02   4.1949754e-02   3.9510513e-02   4.3103237e-02   5.4011797e-02   4.4771777e-02   4.4380661e-02   4.8292757e-02   4.4568053e-02   4.2553727e-02   3.6541476e-02   3.6754880e-02   3.9271931e-02   4.0506906e-02   4.2967840e-02   4.1105842e-02   4.3071296e-02   4.1027182e-02   5.0307828e-02   5.8103417e-02   4.5367408e-02   4.4942055e-02   4.0536496e-02   3.5416146e-02   4.8028137e-02   4.4691298e-02   4.0520694e-02   4.6788919e-02   4.5420392e-02   5.1809448e-02   4.2496083e-02   4.1213204e-02   4.6159862e-02   4.5729966e-02   4.0646081e-02   4.1318849e-02   4.3644688e-02   3.8263334e-02   3.7167908e-02   3.7696745e-02   3.7387611e-02   3.8032953e-02   4.1190336e-02   3.8409838e-02   3.9053561e-02   3.9134506e-02   3.6306631e-02   4.2102177e-02   4.0264194e-02   3.9865916e-02   0.0000000e+00   4.8987416e-02   4.0321962e-02   4.5257796e-02   4.1126498e-02   4.2235804e-02   4.6390164e-02   4.5839150e-02   4.6056337e-02   4.5382899e-02   4.0244793e-02   4.4892632e-02   4.2688416e-02   3.8535273e-02   3.8191123e-02   4.0217091e-02   3.8078497e-02   3.5777134e-02   3.5959155e-02   3.5874208e-02   3.6544186e-02   3.8328128e-02   3.5828611e-02   3.4134093e-02
   3.6705799e-02   3.9640857e-02   3.7346293e-02   4.1032030e-02   3.9646871e-02   4.1565468e-02   3.6390387e-02   3.7519466e-02   4.0076801e-02   3.9908787e-02   4.1590834e-02   4.0314486e-02   3.7811428e-02   3.9092617e-02   3.9600165e-02   3.6672105e-02   3.9779768e-02   4.3265400e-02   3.9907898e-02   4.3806080e-02   5.0825624e-02   4.6251192e-02   4.5635310e-02   4.7170614e-02   4.5512504e-02   4.4855381e-02   4.0986283e-02   3.9312730e-02   3.9435273e-02   4.1958620e-02   4.5092183e-02   4.2067095e-02   4.6051098e-02   4.2311836e-02   5.3406986e-02   5.9770481e-02   4.4330501e-02   4.8298575e-02   4.0199167e-02   3.9508314e-02   5.0285917e-02   5.1747148e-02   4.1703919e-02   4.8291618e-02   4.7854752e-02   5.3325007e-02   4.0988125e-02   4.0149938e-02   4.6351321e-02   4.6235949e-02   4.1736159e-02   3.9042465e-02   4.0655454e-02   3.7671490e-02   3.8960614e-02   3.7694931e-02   3.7197090e-02   3.9842661e-02   4.1963907e-02   3.8175873e-02   4.1834054e-02   4.1345603e-02   3.8198521e-02   4.2303726e-02   4.0088160e-02   3.9824501e-02   4.8987416e-02   0.0000000e+00   4.1319794e-02   4.2447950e-02   4.0073127e-02   4.4550569e-02   4.4406397e-02   4.3098430e-02   4.9470308e-02   4.6752267e-02   4.1147744e-02   4.5580183e-02   4.1659180e-02   4.1199976e-02   3.6790884e-02   4.0462849e-02   3.9359938e-02   4.0106038e-02   3.7728654e-02   3.6739443e-02   3.6378072e-02   3.6021040e-02   3.6795094e-02   3.7272533e-02
   2.7361509e-02   3.0022856e-02   3.0062697e-02   3.3416140e-02   3.0146686e-02   3.3881036e-02   2.7380407e-02   2.7357495e-02   3.1436320e-02   3.5231586e-02   3.5237488e-02   3.2145159e-02   2.7442186e-02   3.1531230e-02   3.1224819e-02   3.5344769e-02   3.8387076e-02   3.8101088e-02   3.2329463e-02   3.6083944e-02   4.3732653e-02   3.9312322e-02   3.8025689e-02   4.1586169e-02   3.4229788e-02   3.7082286e-02   3.4752969e-02   3.4108745e-02   3.2365784e-02   3.5300202e-02   3.7570428e-02   3.5977501e-02   3.6132207e-02   3.5759004e-02   4.5860162e-02   4.3730370e-02   3.9522785e-02   4.2852564e-02   3.4497766e-02   3.2554512e-02   3.9702852e-02   4.2861503e-02   3.7239749e-02   4.3180048e-02   4.2542311e-02   4.5167548e-02   3.7545321e-02   3.6678195e-02   3.8695409e-02   3.8923581e-02   3.5477009e-02   3.3826553e-02   3.7002010e-02   3.2932036e-02   3.3650697e-02   3.3126206e-02   3.2394933e-02   3.4463739e-02   3.8246863e-02   3.1935633e-02   3.7471402e-02   3.6789709e-02   3.0290439e-02   3.4087405e-02   3.6767623e-02   3.4024883e-02   4.0321962e-02   4.1319794e-02   0.0000000e+00   3.7698877e-02   3.6111019e-02   3.7679582e-02   3.7260175e-02   3.5771271e-02   3.7454769e-02   3.6904339e-02   3.4373447e-02   3.9900110e-02   3.7561542e-02   3.5655615e-02   2.9154311e-02   3.2656847e-02   2.9727439e-02   3.1216300e-02   2.8166457e-02   2.7717313e-02   3.0955495e-02   2.5196536e-02   2.6682752e-02   2.7257495e-02
   3.8250487e-02   3.8225944e-02   3.4348484e-02   4.0752533e-02   3.8297852e-02   4.0883792e-02   4.0213451e-02   3.6452390e-02   3.7944711e-02   4.0684391e-02   4.1582054e-02   3.8752498e-02   3.4633993e-02   3.6337301e-02   3.6998100e-02   3.8683542e-02   4.1937305e-02   3.9573422e-02   4.2684580e-02   4.7032877e-02   5.1297157e-02   4.0119185e-02   4.0171602e-02   4.8214606e-02   4.1825989e-02   3.9685617e-02   3.5882256e-02   3.4015107e-02   3.6870995e-02   4.0769074e-02   4.2984138e-02   4.0314503e-02   4.1658416e-02   4.2230987e-02   5.5244736e-02   6.1096011e-02   4.3687259e-02   5.0140320e-02   3.7642833e-02   3.5462056e-02   4.4357437e-02   4.0145829e-02   4.3053409e-02   4.7989593e-02   4.6823013e-02   5.0856154e-02   4.0556640e-02   4.2002987e-02   4.3155317e-02   4.2164474e-02   3.9953462e-02   4.1605855e-02   4.0035201e-02   3.3212892e-02   3.5627493e-02   3.6273274e-02   3.4851714e-02   3.7827003e-02   3.8157283e-02   3.8398355e-02   3.8327968e-02   3.6670314e-02   3.2656207e-02   3.4819357e-02   3.6442315e-02   3.3976173e-02   4.5257796e-02   4.2447950e-02   3.7698877e-02   0.0000000e+00   3.9056490e-02   4.3053487e-02   4.3406947e-02   4.8417026e-02   4.7237590e-02   4.6544714e-02   4.4850493e-02   4.9463137e-02   4.2255445e-02   4.2232632e-02   4.0313109e-02   4.0266549e-02   4.0012369e-02   4.2668514e-02   3.9268483e-02   3.6809680e-02   3.8392301e-02   3.6357504e-02   3.5936600e-02   3.2539135e-02
   3.0914004e-02   3.2320117e-02   3.3735395e-02   3.4572418e-02   3.4948044e-02   3.5449083e-02   3.3395711e-02   3.1453098e-02   3.2401901e-02   3.3553947e-02   3.6130452e-02   3.4278829e-02   2.9879564e-02   3.1047231e-02   3.0200311e-02   3.1956643e-02   3.6219508e-02   3.6608798e-02   3.6080178e-02   3.4875945e-02   4.5940590e-02   3.8026482e-02   3.9064009e-02   3.9342103e-02   4.1474309e-02   3.5626574e-02   3.4778015e-02   3.2289354e-02   3.3522454e-02   3.5355668e-02   3.8154136e-02   3.6362203e-02   4.0633366e-02   3.6797880e-02   4.6985790e-02   4.1629581e-02   3.9158738e-02   4.0265810e-02   3.2290620e-02   2.9420619e-02   4.5019631e-02   4.1105929e-02   4.0215879e-02   4.2822011e-02   4.1612179e-02   4.1456391e-02   3.5846681e-02   3.4945816e-02   3.9962797e-02   3.5961475e-02   3.2577187e-02   3.2979773e-02   4.0034254e-02   3.0441096e-02   3.0202929e-02   2.8574355e-02   2.9882431e-02   3.1324268e-02   3.3593652e-02   3.3095506e-02   3.6255256e-02   3.0893140e-02   3.0303800e-02   3.1754953e-02   3.4482614e-02   3.3649818e-02   4.1126498e-02   4.0073127e-02   3.6111019e-02   3.9056490e-02   0.0000000e+00   4.0962529e-02   4.2724760e-02   3.8731394e-02   3.7669151e-02   4.0155331e-02   3.8382589e-02   4.2219614e-02   3.7622088e-02   3.6724992e-02   3.1927959e-02   3.3293304e-02   3.4792175e-02   3.1390611e-02   2.8935482e-02   2.9399210e-02   2.8344458e-02   2.9349443e-02   3.1821680e-02   3.0509066e-02
   3.4768967e-02   3.7188429e-02   3.4964781e-02   3.7867199e-02   3.6726478e-02   3.7160616e-02   3.3125546e-02   3.5558429e-02   3.8590289e-02   3.7096663e-02   3.9717646e-02   3.6174580e-02   3.2562720e-02   3.8154838e-02   3.7957470e-02   3.6962122e-02   3.8454432e-02   3.8129996e-02   3.6684056e-02   3.6091765e-02   4.8218721e-02   3.9549127e-02   3.9598415e-02   4.1482240e-02   4.2533016e-02   3.8614926e-02   3.8120305e-02   3.4891479e-02   3.3547985e-02   3.8069960e-02   4.0319865e-02   4.0681978e-02   4.0042940e-02   3.7430304e-02   4.7523474e-02   5.1855567e-02   4.3886337e-02   4.2802221e-02   3.3950636e-02   3.5271126e-02   4.5525434e-02   4.6613347e-02   3.8690103e-02   4.5583195e-02   4.6752971e-02   4.5465837e-02   3.9474582e-02   4.0015477e-02   4.1728210e-02   4.3144208e-02   3.6513096e-02   3.5951535e-02   4.3696637e-02   3.3773962e-02   3.3543274e-02   3.4273966e-02   3.3918554e-02   3.4785323e-02   3.7256915e-02   3.6988924e-02   4.0086346e-02   3.4737644e-02   3.2687002e-02   3.5509841e-02   3.8624697e-02   3.8389345e-02   4.2235804e-02   4.4550569e-02   3.7679582e-02   4.3053487e-02   4.0962529e-02   0.0000000e+00   4.3820560e-02   4.0712971e-02   4.0312843e-02   4.3495769e-02   4.3365270e-02   4.6212789e-02   3.8295833e-02   3.6630367e-02   3.6167896e-02   3.7610728e-02   3.8674430e-02   3.6552500e-02   3.5020584e-02   3.3935264e-02   3.6220021e-02   3.8222736e-02   3.5127834e-02   3.2845886e-02
   3.6119674e-02   4.1186396e-02   3.7020738e-02   3.9035731e-02   3.9843616e-02   4.1229654e-02   3.6247364e-02   3.9893019e-02   3.9419070e-02   3.9361055e-02   4.2048272e-02   3.8696897e-02   3.7041968e-02   3.7413111e-02   4.2290617e-02   3.8789519e-02   3.9395060e-02   4.0192307e-02   3.8749873e-02   3.9431532e-02   4.5442657e-02   4.1773613e-02   4.3414026e-02   4.5906528e-02   3.9626280e-02   3.8685112e-02   3.8168319e-02   3.5724408e-02   3.6751267e-02   4.0088678e-02   4.1974749e-02   3.9523422e-02   4.1207617e-02   3.9454243e-02   5.0661279e-02   4.6169358e-02   4.4131408e-02   4.0304349e-02   3.7399346e-02   3.4654578e-02   4.8444118e-02   4.4448988e-02   3.8174591e-02   4.4718552e-02   4.3626325e-02   4.7726287e-02   3.6508178e-02   3.8848803e-02   4.1300246e-02   4.0888835e-02   3.5995320e-02   3.6557875e-02   4.0680079e-02   3.2886718e-02   3.5631967e-02   3.4224470e-02   3.2389041e-02   3.6248723e-02   3.8976312e-02   3.8755909e-02   3.8710657e-02   3.5909935e-02   3.5769433e-02   4.0041509e-02   3.8250115e-02   3.8223102e-02   4.6390164e-02   4.4406397e-02   3.7260175e-02   4.3406947e-02   4.2724760e-02   4.3820560e-02   0.0000000e+00   3.7644762e-02   3.9823376e-02   4.1461070e-02   4.0640101e-02   4.2904270e-02   4.1178075e-02   3.9247977e-02   3.3715147e-02   3.4146027e-02   3.9415710e-02   3.9039855e-02   3.5446110e-02   3.4403778e-02   3.2876876e-02   3.8156185e-02   3.6603227e-02   3.5724458e-02
   3.4859061e-02   3.8876797e-02   3.6989534e-02   3.9437066e-02   4.2754269e-02   4.2245087e-02   3.7108980e-02   3.5803363e-02   3.9336359e-02   3.9880799e-02   4.3564856e-02   4.2281333e-02   3.4863489e-02   3.6873250e-02   3.5499878e-02   3.5913148e-02   3.5828012e-02   4.0831428e-02   3.9579243e-02   4.3043982e-02   4.8108048e-02   3.8321886e-02   3.9983136e-02   4.4050499e-02   4.1651980e-02   4.1856358e-02   3.7926172e-02   3.8622965e-02   3.8350848e-02   3.7996017e-02   4.0285204e-02   3.7873553e-02   4.0725307e-02   4.0280893e-02   5.4685501e-02   4.2875528e-02   4.2843105e-02   3.9905101e-02   3.5150879e-02   3.4969928e-02   4.6040460e-02   4.2357871e-02   4.0596007e-02   4.3923726e-02   4.7177661e-02   4.9324953e-02   4.1262037e-02   4.4337926e-02   4.6302821e-02   4.4722082e-02   3.8433725e-02   3.7804892e-02   4.4017827e-02   3.7711979e-02   3.5897094e-02   3.6822989e-02   3.2971067e-02   3.7706450e-02   3.9715095e-02   3.5541392e-02   3.8347748e-02   3.5041197e-02   3.3258359e-02   3.9289160e-02   3.8081668e-02   3.6054537e-02   4.5839150e-02   4.3098430e-02   3.5771271e-02   4.8417026e-02   3.8731394e-02   4.0712971e-02   3.7644762e-02   0.0000000e+00   4.0798792e-02   4.8423199e-02   3.7668481e-02   4.5608942e-02   4.1342781e-02   3.5348397e-02   3.3195414e-02   3.7277655e-02   3.7563017e-02   3.8301034e-02   3.5862838e-02   3.4566971e-02   3.2394458e-02   3.8038298e-02   3.6143546e-02   3.7174528e-02
   3.7943077e-02   3.5794420e-02   3.3346517e-02   4.1146415e-02   4.1908991e-02   4.2585752e-02   3.5190237e-02   3.7436536e-02   3.8954669e-02   3.8146213e-02   4.1371610e-02   3.6324517e-02   3.4346127e-02   3.7487352e-02   3.5198632e-02   3.2938231e-02   3.8970734e-02   4.0028111e-02   3.8096837e-02   4.2198386e-02   4.0800156e-02   4.1844402e-02   3.8865811e-02   4.2955891e-02   3.8332940e-02   3.8274216e-02   3.6942041e-02   3.0337138e-02   3.1295355e-02   3.3989430e-02   3.8649132e-02   4.0021632e-02   4.0773882e-02   3.5782989e-02   4.4619096e-02   4.1848316e-02   4.0922336e-02   4.1302721e-02   3.8037864e-02   3.6500767e-02   4.8714707e-02   4.9427042e-02   4.3568529e-02   4.8629493e-02   4.8605090e-02   5.1546306e-02   4.6612295e-02   4.3892266e-02   4.7352343e-02   4.7977903e-02   4.0076733e-02   4.0851164e-02   4.6035433e-02   4.4438521e-02   3.8228403e-02   4.0540016e-02   3.9911654e-02   4.3083699e-02   4.6074180e-02   3.9926323e-02   4.3021621e-02   4.5373593e-02   4.3481284e-02   4.0603035e-02   4.0223842e-02   3.7455822e-02   4.6056337e-02   4.9470308e-02   3.7454769e-02   4.7237590e-02   3.7669151e-02   4.0312843e-02   3.9823376e-02   4.0798792e-02   0.0000000e+00   4.6761209e-02   3.8064005e-02   4.2048211e-02   3.7579682e-02   4.0719245e-02   3.7326132e-02   4.1838973e-02   4.1153223e-02   3.9228479e-02   3.6611465e-02   3.6270479e-02   3.9206923e-02   3.9606359e-02   3.7132762e-02   3.7733443e-02
   3.4163028e-02   3.6363702e-02   3.1775893e-02   3.6677280e-02   3.3428749e-02   4.2583972e-02   3.4238230e-02   3.3523663e-02   3.9963158e-02   3.9431547e-02   4.0651285e-02   3.8452109e-02   3.6162483e-02   3.5558631e-02   3.8364214e-02   4.2140761e-02   4.0531835e-02   4.1434561e-02   4.0906182e-02   4.4855984e-02   4.1784110e-02   5.1159832e-02   4.7323650e-02   5.1445045e-02   4.7695860e-02   4.7285750e-02   3.9737923e-02   4.2008563e-02   4.5439727e-02   4.5096552e-02   4.7987866e-02   3.8995865e-02   4.2117131e-02   4.3965923e-02   4.9414864e-02   4.7279675e-02   4.0897731e-02   4.4781448e-02   3.4627979e-02   3.6242412e-02   3.9243619e-02   3.4817812e-02   3.6472950e-02   4.4310094e-02   4.2785462e-02   4.6262616e-02   3.6379539e-02   3.8976732e-02   4.7663072e-02   4.2823690e-02   4.2349739e-02   3.9752163e-02   4.7027839e-02   4.3508060e-02   3.8574489e-02   3.6905448e-02   3.4251999e-02   4.1235517e-02   4.2729313e-02   3.9702407e-02   3.8586203e-02   3.8813292e-02   3.4415602e-02   4.0562767e-02   3.8245354e-02   4.0004280e-02   4.5382899e-02   4.6752267e-02   3.6904339e-02   4.6544714e-02   4.0155331e-02   4.3495769e-02   4.1461070e-02   4.8423199e-02   4.6761209e-02   0.0000000e+00   4.0899874e-02   5.0665488e-02   4.8822103e-02   4.7349321e-02   3.9871416e-02   3.6846892e-02   4.4804964e-02   4.2464782e-02   3.6718036e-02   3.5911733e-02   3.7332027e-02   3.6923583e-02   3.3642906e-02   3.3768553e-02
   3.1591158e-02   3.5220058e-02   3.1458084e-02   3.4075277e-02   3.2915927e-02   3.2092293e-02   2.9485825e-02   3.0508769e-02   3.3755683e-02   3.6686618e-02   3.6779394e-02   3.6947831e-02   3.3011611e-02   3.4478123e-02   3.0113368e-02   3.1600742e-02   3.2936119e-02   3.5353698e-02   3.5729161e-02   3.8033505e-02   3.3776301e-02   3.9783256e-02   4.1402248e-02   4.1556678e-02   3.9462101e-02   3.5312366e-02   3.2534872e-02   3.4797964e-02   3.5882597e-02   3.7851658e-02   4.1242360e-02   4.0806221e-02   4.3486154e-02   3.9302570e-02   5.2256992e-02   4.8284029e-02   3.9055388e-02   4.2177509e-02   3.9081752e-02   3.9784743e-02   4.6460022e-02   3.9297857e-02   3.8753974e-02   4.5495393e-02   4.6517647e-02   4.5860639e-02   3.7376055e-02   3.9392588e-02   4.5593647e-02   4.1991504e-02   4.0697127e-02   3.8967209e-02   4.2571227e-02   3.5611317e-02   3.4871175e-02   3.2050287e-02   3.2591537e-02   3.3745394e-02   3.9087719e-02   3.3973139e-02   4.0215551e-02   3.8792605e-02   3.2727523e-02   3.3318061e-02   3.3400887e-02   3.3523652e-02   4.0244793e-02   4.1147744e-02   3.4373447e-02   4.4850493e-02   3.8382589e-02   4.3365270e-02   4.0640101e-02   3.7668481e-02   3.8064005e-02   4.0899874e-02   0.0000000e+00   3.9902760e-02   3.8175909e-02   3.4648646e-02   3.2960305e-02   3.4560989e-02   3.5654108e-02   3.4910198e-02   3.0446791e-02   3.0622438e-02   3.0337998e-02   3.3181545e-02   3.0381089e-02   2.9557400e-02
   3.1380472e-02   3.4352041e-02   3.1554110e-02   3.5399899e-02   3.9013432e-02   3.9873291e-02   3.5319524e-02   3.5563348e-02   3.5302256e-02   3.6485608e-02   3.4430409e-02   3.7090460e-02   3.3996776e-02   3.9228099e-02   3.3073793e-02   3.6776691e-02   3.8134196e-02   3.9631097e-02   3.8201283e-02   4.0438537e-02   3.4591975e-02   4.1081169e-02   4.2045711e-02   4.2757283e-02   3.8551439e-02   3.8976598e-02   3.6904843e-02   3.9365862e-02   3.4052704e-02   3.8650061e-02   4.1290338e-02   3.8396549e-02   4.0925968e-02   3.8713902e-02   5.0094134e-02   4.6166464e-02   4.1857771e-02   4.5489916e-02   3.3932264e-02   3.5598602e-02   4.5376623e-02   3.7622963e-02   3.9206545e-02   4.6239909e-02   4.5363590e-02   5.1306667e-02   4.0964081e-02   4.0425891e-02   4.3396722e-02   4.0422282e-02   3.8421506e-02   3.7635143e-02   4.6358182e-02   3.8907275e-02   3.4346467e-02   3.6511142e-02   3.4357867e-02   3.6324342e-02   4.2428134e-02   3.8366390e-02   3.8666651e-02   3.9605916e-02   3.7284819e-02   3.9932956e-02   3.7609424e-02   3.5197595e-02   4.4892632e-02   4.5580183e-02   3.9900110e-02   4.9463137e-02   4.2219614e-02   4.6212789e-02   4.2904270e-02   4.5608942e-02   4.2048211e-02   5.0665488e-02   3.9902760e-02   0.0000000e+00   4.2673052e-02   4.0309803e-02   3.7744308e-02   3.7467072e-02   3.7683986e-02   3.3706560e-02   3.0244694e-02   3.2693707e-02   3.3365351e-02   3.8755896e-02   3.4584560e-02   3.3800011e-02
   2.8300516e-02   2.8832705e-02   2.8025728e-02   3.1757036e-02   3.2714564e-02   3.2932974e-02   2.8359639e-02   3.2411726e-02   3.0388028e-02   2.9522555e-02   3.0015565e-02   2.7003902e-02   2.7741640e-02   3.1225083e-02   2.8954434e-02   3.0148956e-02   3.0674562e-02   3.2667522e-02   2.9167740e-02   3.3573031e-02   3.6216863e-02   3.6816085e-02   3.6850187e-02   3.9988448e-02   3.5112067e-02   3.7576223e-02   3.0348824e-02   3.1946228e-02   2.7533359e-02   3.0885508e-02   3.7533415e-02   3.6856263e-02   3.8518345e-02   3.5241935e-02   4.0112539e-02   3.8073097e-02   3.8924549e-02   4.1050319e-02   2.4667221e-02   2.4448643e-02   4.7390455e-02   3.9028496e-02   3.3369182e-02   3.7916938e-02   3.8838524e-02   4.2451934e-02   3.5208999e-02   3.1667913e-02   3.7032572e-02   3.6527308e-02   3.1492131e-02   2.9132800e-02   3.8901602e-02   3.2115177e-02   3.1609401e-02   2.8731832e-02   2.8667734e-02   3.0422961e-02   3.4153421e-02   3.3231803e-02   3.7659545e-02   3.4599310e-02   3.2886376e-02   3.5155149e-02   3.5131581e-02   3.4856614e-02   4.2688416e-02   4.1659180e-02   3.7561542e-02   4.2255445e-02   3.7622088e-02   3.8295833e-02   4.1178075e-02   4.1342781e-02   3.7579682e-02   4.8822103e-02   3.8175909e-02   4.2673052e-02   0.0000000e+00   2.9693236e-02   3.1449763e-02   3.2014470e-02   3.5280407e-02   3.1555769e-02   2.7211759e-02   2.8556970e-02   2.7106678e-02   3.0241537e-02   2.8308492e-02   2.9986406e-02
   3.0401803e-02   3.6319861e-02   2.9195462e-02   3.0352613e-02   3.1823645e-02   3.2091685e-02   3.1876475e-02   2.9879082e-02   3.2350284e-02   3.1242906e-02   3.0975154e-02   2.9652769e-02   3.1406821e-02   3.2761430e-02   3.3908504e-02   3.2143495e-02   3.2067959e-02   3.6464307e-02   3.0521110e-02   3.7448634e-02   4.0958618e-02   3.8951855e-02   3.8541817e-02   4.4302263e-02   3.6575029e-02   3.6025970e-02   3.0439989e-02   3.0951141e-02   3.5548584e-02   4.2155712e-02   4.1952603e-02   3.5373909e-02   4.0527379e-02   3.7739112e-02   5.1111272e-02   5.5243015e-02   3.8796744e-02   3.9679907e-02   3.4450404e-02   3.2793224e-02   4.8259703e-02   4.0622153e-02   3.8267221e-02   4.1127710e-02   4.1503111e-02   4.1243745e-02   3.8858443e-02   3.4413876e-02   4.0432137e-02   3.9236075e-02   3.1432039e-02   2.9765641e-02   3.5595545e-02   2.8925142e-02   2.6440203e-02   2.4712284e-02   2.7655073e-02   3.0325059e-02   3.3343719e-02   2.7308674e-02   2.9090741e-02   3.1556126e-02   2.7356438e-02   3.1181934e-02   3.0486974e-02   3.0447803e-02   3.8535273e-02   4.1199976e-02   3.5655615e-02   4.2232632e-02   3.6724992e-02   3.6630367e-02   3.9247977e-02   3.5348397e-02   4.0719245e-02   4.7349321e-02   3.4648646e-02   4.0309803e-02   2.9693236e-02   0.0000000e+00   2.9727738e-02   3.1423538e-02   3.1093966e-02   2.8602729e-02   3.2035043e-02   3.1853460e-02   3.2128696e-02   3.2211097e-02   3.0950742e-02   2.8476279e-02
   2.7925135e-02   2.9764999e-02   2.7515215e-02   3.0797252e-02   3.5789553e-02   3.4276873e-02   2.8526634e-02   2.7996488e-02   3.0925089e-02   3.1954154e-02   3.2928540e-02   3.1468032e-02   2.6759784e-02   3.0204362e-02   2.9618593e-02   3.2164789e-02   3.4291942e-02   3.5308955e-02   3.0880941e-02   3.3743331e-02   4.1407890e-02   3.4890045e-02   3.6559670e-02   3.9031323e-02   3.2205052e-02   3.3721715e-02   3.2416452e-02   3.0777698e-02   2.9844303e-02   3.2468695e-02   3.5465378e-02   3.2954443e-02   3.6707249e-02   3.4506340e-02   4.4574798e-02   4.2990455e-02   3.5027248e-02   3.4488296e-02   3.2671432e-02   2.8899384e-02   4.0743951e-02   4.0955067e-02   3.4268472e-02   3.8858950e-02   3.9288034e-02   3.7763728e-02   3.3930089e-02   3.2552085e-02   3.6244748e-02   3.6951401e-02   3.0200483e-02   3.0804816e-02   3.6439245e-02   2.9356748e-02   2.6998873e-02   2.6243838e-02   2.7623115e-02   2.9621881e-02   3.2327794e-02   2.8229580e-02   3.1316069e-02   2.9963942e-02   2.7477562e-02   3.1114794e-02   3.0704085e-02   3.0796608e-02   3.8191123e-02   3.6790884e-02   2.9154311e-02   4.0313109e-02   3.1927959e-02   3.6167896e-02   3.3715147e-02   3.3195414e-02   3.7326132e-02   3.9871416e-02   3.2960305e-02   3.7744308e-02   3.1449763e-02   2.9727738e-02   0.0000000e+00   3.1317716e-02   3.0320982e-02   2.9584932e-02   2.6296598e-02   2.6292147e-02   3.1757781e-02   3.1578197e-02   2.8357558e-02   2.7531557e-02
   2.9520912e-02   3.0351867e-02   3.0474305e-02   3.2793062e-02   3.2025276e-02   3.4070272e-02   2.9176641e-02   2.8923996e-02   3.0329126e-02   3.3305603e-02   3.3173246e-02   2.9388521e-02   2.8932352e-02   3.2406204e-02   3.1444712e-02   3.0264343e-02   3.3158807e-02   3.3855971e-02   3.1883650e-02   3.4071390e-02   4.2827944e-02   3.3711963e-02   3.7607842e-02   3.8610792e-02   3.2247907e-02   3.4104979e-02   3.1342509e-02   3.5042528e-02   3.0588369e-02   3.3247459e-02   3.6265403e-02   3.4584996e-02   3.5990445e-02   3.4246200e-02   4.4871010e-02   4.5946487e-02   3.6699402e-02   3.6469728e-02   3.3018865e-02   3.0607363e-02   3.5287876e-02   3.4366169e-02   3.4416808e-02   3.7169477e-02   3.7940597e-02   3.8845729e-02   3.4707656e-02   3.4892126e-02   3.7601734e-02   3.7577280e-02   3.1325284e-02   3.0785127e-02   3.7079321e-02   3.1963874e-02   2.7290388e-02   2.8254310e-02   2.8077670e-02   3.0713213e-02   3.3727716e-02   3.1279701e-02   3.3432623e-02   3.2107382e-02   2.7894960e-02   3.2225469e-02   3.3384670e-02   3.0813942e-02   4.0217091e-02   4.0462849e-02   3.2656847e-02   4.0266549e-02   3.3293304e-02   3.7610728e-02   3.4146027e-02   3.7277655e-02   4.1838973e-02   3.6846892e-02   3.4560989e-02   3.7467072e-02   3.2014470e-02   3.1423538e-02   3.1317716e-02   0.0000000e+00   3.4150360e-02   3.3291265e-02   2.8578162e-02   2.8700054e-02   3.0271716e-02   3.3378918e-02   2.8919792e-02   2.8275094e-02
   3.1172353e-02   3.3468014e-02   3.2834584e-02   3.6487104e-02   3.4817113e-02   3.5792032e-02   2.9288917e-02   2.8742846e-02   3.1461755e-02   3.4890447e-02   3.4959103e-02   3.2905099e-02   3.0930790e-02   3.4674167e-02   3.2048515e-02   3.2458912e-02   3.5549014e-02   3.4134504e-02   3.3218362e-02   3.3629070e-02   3.4767750e-02   3.4453358e-02   3.6707940e-02   3.7474988e-02   3.6256887e-02   3.2621180e-02   2.9679322e-02   3.2120416e-02   3.0063149e-02   3.5215660e-02   3.4455433e-02   3.4002929e-02   3.7432611e-02   3.4423743e-02   5.0211666e-02   4.8480588e-02   3.7843587e-02   3.7730397e-02   3.1045738e-02   3.0392054e-02   3.5624265e-02   3.7071048e-02   3.5701416e-02   4.0228444e-02   4.0247420e-02   3.9028138e-02   3.4763859e-02   3.6145511e-02   3.9007726e-02   3.7069002e-02   3.1549711e-02   3.1867362e-02   3.6331386e-02   3.3953665e-02   2.9097233e-02   2.8487648e-02   2.8458980e-02   3.0044945e-02   3.2845123e-02   3.2366052e-02   3.1227639e-02   3.1777996e-02   2.9907740e-02   3.2942791e-02   3.4479195e-02   3.2569254e-02   3.8078497e-02   3.9359938e-02   2.9727439e-02   4.0012369e-02   3.4792175e-02   3.8674430e-02   3.9415710e-02   3.7563017e-02   4.1153223e-02   4.4804964e-02   3.5654108e-02   3.7683986e-02   3.5280407e-02   3.1093966e-02   3.0320982e-02   3.4150360e-02   0.0000000e+00   3.4658500e-02   2.9827496e-02   3.1747152e-02   3.1060723e-02   3.3115113e-02   2.8588272e-02   3.0436172e-02
   2.6527810e-02   2.8617721e-02   2.7537667e-02   3.1563748e-02   2.9175596e-02   3.2294693e-02   2.7547315e-02   2.8949550e-02   3.0839902e-02   3.2221882e-02   3.1543924e-02   3.0475692e-02   2.6904799e-02   2.9603377e-02   2.5993771e-02   3.1331498e-02   3.2216160e-02   3.0278285e-02   3.1404529e-02   3.2349853e-02   3.4387008e-02   3.4426858e-02   3.5076906e-02   3.8285492e-02   3.2332941e-02   3.1657859e-02   3.1419143e-02   3.1287983e-02   3.0201132e-02   3.4139857e-02   3.4780410e-02   2.9487896e-02   3.5025388e-02   3.4805686e-02   4.6486225e-02   4.9511540e-02   3.7811919e-02   3.1791921e-02   3.0151529e-02   2.9884945e-02   3.5820321e-02   3.7198554e-02   3.4756981e-02   3.9514685e-02   4.0185314e-02   4.0385213e-02   3.2969578e-02   3.3082031e-02   3.6549170e-02   3.5697884e-02   3.1196985e-02   2.7404468e-02   3.2312622e-02   3.0012097e-02   2.9326370e-02   2.7921206e-02   2.9114364e-02   2.7254447e-02   3.2253301e-02   2.9963607e-02   2.9672467e-02   3.0244039e-02   2.8697866e-02   3.0835015e-02   3.0104603e-02   3.0936928e-02   3.5777134e-02   4.0106038e-02   3.1216300e-02   4.2668514e-02   3.1390611e-02   3.6552500e-02   3.9039855e-02   3.8301034e-02   3.9228479e-02   4.2464782e-02   3.4910198e-02   3.3706560e-02   3.1555769e-02   2.8602729e-02   2.9584932e-02   3.3291265e-02   3.4658500e-02   0.0000000e+00   2.7964435e-02   2.8905759e-02   2.8215492e-02   3.0212426e-02   2.8173824e-02   2.5789550e-02
   2.4995942e-02   2.7966298e-02   2.5694796e-02   2.7115036e-02   2.8984925e-02   2.6970668e-02   2.3915774e-02   2.4678421e-02   2.5401130e-02   2.8427150e-02   2.9070650e-02   2.9199450e-02   2.5158927e-02   2.8783399e-02   2.6136060e-02   2.6012226e-02   2.9743042e-02   2.8344985e-02   2.7857554e-02   3.1939243e-02   3.7766826e-02   3.0120360e-02   3.3903313e-02   3.5199370e-02   3.3782952e-02   3.0635798e-02   2.8285943e-02   2.7886115e-02   2.7746383e-02   3.3026042e-02   3.4001923e-02   3.0251479e-02   3.3797115e-02   3.1878252e-02   4.3508697e-02   4.5698868e-02   3.4302816e-02   3.4306329e-02   2.8375342e-02   3.0068089e-02   3.8277131e-02   2.9032148e-02   3.0778504e-02   3.8062758e-02   3.7624085e-02   3.8837870e-02   3.2492278e-02   3.2632924e-02   3.5004889e-02   3.2994607e-02   3.0065027e-02   2.9080465e-02   3.2187139e-02   2.6677997e-02   2.7306363e-02   2.6036416e-02   2.5943102e-02   2.7379070e-02   3.2357573e-02   2.8946550e-02   2.9414868e-02   2.7155963e-02   2.7314697e-02   2.8659296e-02   2.9308248e-02   2.9575910e-02   3.5959155e-02   3.7728654e-02   2.8166457e-02   3.9268483e-02   2.8935482e-02   3.5020584e-02   3.5446110e-02   3.5862838e-02   3.6611465e-02   3.6718036e-02   3.0446791e-02   3.0244694e-02   2.7211759e-02   3.2035043e-02   2.6296598e-02   2.8578162e-02   2.9827496e-02   2.7964435e-02   0.0000000e+00   2.4264783e-02   2.6329640e-02   2.5161853e-02   2.4889736e-02   2.4303069e-02
   2.4888980e-02   2.8469025e-02   2.5719469e-02   2.8781758e-02   2.9174735e-02   2.9162313e-02   2.5792093e-02   2.6224645e-02   2.7272495e-02   3.0945463e-02   3.0719447e-02   3.0050258e-02   2.6552244e-02   2.9479079e-02   2.6616892e-02   2.8495862e-02   3.0565413e-02   2.9530384e-02   2.8498620e-02   3.3227987e-02   4.0506368e-02   2.9329137e-02   3.4294056e-02   3.5447760e-02   3.2851127e-02   3.3222776e-02   2.9660733e-02   3.1650633e-02   2.9308772e-02   3.2525032e-02   3.6806770e-02   2.9635717e-02   3.4854433e-02   3.2883951e-02   4.2249115e-02   4.6039013e-02   3.6645123e-02   3.6336626e-02   3.0256428e-02   2.8912322e-02   3.6425406e-02   4.2388941e-02   3.2617694e-02   3.7798822e-02   3.8584725e-02   3.9753581e-02   3.3444424e-02   3.3192108e-02   3.3505450e-02   3.4231750e-02   2.9624164e-02   2.9798767e-02   3.4984358e-02   2.7691655e-02   2.6737077e-02   2.6618132e-02   2.5260440e-02   2.8431643e-02   3.2246251e-02   2.8240281e-02   2.9904784e-02   2.7765797e-02   2.5617805e-02   2.8224730e-02   2.8840308e-02   2.8609166e-02   3.5874208e-02   3.6739443e-02   2.7717313e-02   3.6809680e-02   2.9399210e-02   3.3935264e-02   3.4403778e-02   3.4566971e-02   3.6270479e-02   3.5911733e-02   3.0622438e-02   3.2693707e-02   2.8556970e-02   3.1853460e-02   2.6292147e-02   2.8700054e-02   3.1747152e-02   2.8905759e-02   2.4264783e-02   0.0000000e+00   2.7936961e-02   2.5687492e-02   2.5548740e-02   2.5283404e-02
   2.5425525e-02   2.7633668e-02   2.4904336e-02   2.8722482e-02   3.2051444e-02   3.2287109e-02   2.5579586e-02   2.8168947e-02   3.2672642e-02   3.3603498e-02   3.4536539e-02   3.3154408e-02   2.6417052e-02   2.9423943e-02   2.8028000e-02   2.6395470e-02   3.0192403e-02   3.0514817e-02   3.0008881e-02   3.3760056e-02   3.9401151e-02   3.6966179e-02   3.7430141e-02   3.7972995e-02   3.3873167e-02   3.0629969e-02   3.0868509e-02   2.8175434e-02   2.9442421e-02   3.0315228e-02   3.2961465e-02   3.1112615e-02   3.4823197e-02   3.2511144e-02   4.1075823e-02   4.2761711e-02   3.4706832e-02   3.7895916e-02   2.8195308e-02   2.7556335e-02   4.3117544e-02   3.9128243e-02   3.3110510e-02   3.7310183e-02   3.6268196e-02   3.8043556e-02   3.0258868e-02   3.1398612e-02   3.6090904e-02   3.3941082e-02   3.2447812e-02   2.9613197e-02   3.2761115e-02   2.5928104e-02   2.3485214e-02   2.6949801e-02   2.5535806e-02   2.8233783e-02   3.0282212e-02   2.8398723e-02   3.1916962e-02   2.7111950e-02   2.5298981e-02   2.9993053e-02   2.8954564e-02   2.7618112e-02   3.6544186e-02   3.6378072e-02   3.0955495e-02   3.8392301e-02   2.8344458e-02   3.6220021e-02   3.2876876e-02   3.2394458e-02   3.9206923e-02   3.7332027e-02   3.0337998e-02   3.3365351e-02   2.7106678e-02   3.2128696e-02   3.1757781e-02   3.0271716e-02   3.1060723e-02   2.8215492e-02   2.6329640e-02   2.7936961e-02   0.0000000e+00   2.7264784e-02   2.6666156e-02   2.5164741e-02
   2.7734805e-02   3.0372128e-02   3.0338295e-02   3.4855115e-02   3.2566672e-02   3.3422376e-02   2.7070703e-02   2.7782427e-02   2.6296366e-02   3.1064605e-02   2.8222331e-02   2.9210173e-02   2.4017566e-02   2.9007094e-02   2.7231236e-02   2.5702877e-02   3.2587552e-02   3.2052245e-02   3.1895561e-02   3.4684847e-02   3.8831460e-02   3.8185106e-02   3.3127789e-02   3.5163523e-02   3.1954534e-02   2.9385965e-02   2.8974030e-02   2.6083895e-02   2.5578009e-02   3.0274988e-02   3.5550322e-02   3.5759434e-02   3.7142276e-02   3.5819139e-02   4.9931896e-02   3.8744323e-02   3.4898469e-02   3.8845114e-02   3.0195258e-02   3.0948487e-02   4.4743931e-02   3.6463483e-02   3.4440019e-02   3.7365205e-02   3.9931281e-02   3.9332678e-02   3.2451906e-02   3.5812956e-02   3.8914453e-02   3.8860302e-02   3.5141757e-02   3.3849793e-02   3.6619705e-02   3.1658748e-02   2.5379676e-02   2.6591423e-02   2.4471776e-02   2.6677105e-02   3.2439021e-02   3.0386356e-02   3.1445171e-02   2.8042537e-02   2.8194712e-02   3.3299386e-02   3.1358478e-02   2.9108109e-02   3.8328128e-02   3.6021040e-02   2.5196536e-02   3.6357504e-02   2.9349443e-02   3.8222736e-02   3.8156185e-02   3.8038298e-02   3.9606359e-02   3.6923583e-02   3.3181545e-02   3.8755896e-02   3.0241537e-02   3.2211097e-02   3.1578197e-02   3.3378918e-02   3.3115113e-02   3.0212426e-02   2.5161853e-02   2.5687492e-02   2.7264784e-02   0.0000000e+00   2.3567554e-02   2.6238840e-02
   2.6258208e-02   2.8223980e-02   2.5629789e-02   2.9904919e-02   2.9757866e-02   3.1508111e-02   2.4348218e-02   2.6338508e-02   2.5989459e-02   2.8926523e-02   2.7909792e-02   3.0775442e-02   2.6378355e-02   2.8093180e-02   2.6748364e-02   2.8719535e-02   3.2522551e-02   2.9499659e-02   2.9053561e-02   3.1351003e-02   3.2937467e-02   3.0430974e-02   3.5648221e-02   3.5528462e-02   3.6110948e-02   3.0984730e-02   3.3724458e-02   2.7941886e-02   2.6958506e-02   3.0816500e-02   3.3051667e-02   2.7847108e-02   3.2361307e-02   3.2766119e-02   4.2879850e-02   3.4619520e-02   3.3143790e-02   3.6266810e-02   2.9023776e-02   2.7711054e-02   3.3970245e-02   3.1263500e-02   3.1776987e-02   3.7314479e-02   3.6635855e-02   3.7740350e-02   3.0700301e-02   3.4051117e-02   3.4638139e-02   3.4897954e-02   3.0691530e-02   2.8922928e-02   3.3373932e-02   2.7331356e-02   2.5200953e-02   2.5931381e-02   2.5147666e-02   2.8332226e-02   3.1935486e-02   2.8101045e-02   3.0177860e-02   2.7525558e-02   2.5337723e-02   2.7246700e-02   2.9137790e-02   2.6831053e-02   3.5828611e-02   3.6795094e-02   2.6682752e-02   3.5936600e-02   3.1821680e-02   3.5127834e-02   3.6603227e-02   3.6143546e-02   3.7132762e-02   3.3642906e-02   3.0381089e-02   3.4584560e-02   2.8308492e-02   3.0950742e-02   2.8357558e-02   2.8919792e-02   2.8588272e-02   2.8173824e-02   2.4889736e-02   2.5548740e-02   2.6666156e-02   2.3567554e-02   0.0000000e+00   2.4703703e-02
   2.4215266e-02   2.6674301e-02   2.5310201e-02   2.8233474e-02   2.8836319e-02   2.9268634e-02   2.5001217e-02   2.6022459e-02   2.6954467e-02   2.8429521e-02   2.7251504e-02   3.0072739e-02   2.5273786e-02   2.6573593e-02   2.6354055e-02   2.6880066e-02   3.1764836e-02   2.9171543e-02   2.7708338e-02   3.1337557e-02   4.0079327e-02   3.6000656e-02   3.2720255e-02   3.3980987e-02   3.3347771e-02   3.2478296e-02   2.9234788e-02   2.7861796e-02   2.6095437e-02   3.0435904e-02   3.1393538e-02   2.8103224e-02   3.2328920e-02   3.1037103e-02   4.8802812e-02   4.1100485e-02   3.2519495e-02   3.2177931e-02   2.8900632e-02   2.8408663e-02   3.5051339e-02   3.5158970e-02   3.2898597e-02   3.8846545e-02   3.5995068e-02   3.7784401e-02   3.1983348e-02   3.3739450e-02   3.6158931e-02   3.5173781e-02   2.9925582e-02   2.8024909e-02   3.3060071e-02   3.1041877e-02   2.6396188e-02   2.6671153e-02   2.6051816e-02   2.7796851e-02   3.0512865e-02   2.9268723e-02   3.0089528e-02   2.8052799e-02   2.5617300e-02   2.7717443e-02   2.8856105e-02   2.7879644e-02   3.4134093e-02   3.7272533e-02   2.7257495e-02   3.2539135e-02   3.0509066e-02   3.2845886e-02   3.5724458e-02   3.7174528e-02   3.7733443e-02   3.3768553e-02   2.9557400e-02   3.3800011e-02   2.9986406e-02   2.8476279e-02   2.7531557e-02   2.8275094e-02   3.0436172e-02   2.5789550e-02   2.4303069e-02   2.5283404e-02   2.5164741e-02   2.6238840e-02   2.4703703e-02   0.0000000e+00
