# Supplementary material for: Autistic traits and individual brain differences: functional network efficiency reflects attentional and social impairments, structural nodal efficiencies index systemising and theory-of-mind skills
Source: Mol Autism. 2021 Jan 21;12:3. doi: 10.1186/s13229-020-00377-8 (PMC7818759; doi:10.1186/s13229-020-00377-8)
Supplement: Supplementary file 8 — Additional file 8. Connectivity matrices. Connection matrices and functional correlation matrices for each subject, as floating-point values in ASCII text format, and MATLAB code for producing these. [file 13229_2020_377_MOESM8_ESM.zip › Paul_Arora_et_al_data/Physiological/BBC/DTI_rsfMRI_ConnectivityMatrices/connectivity_matrices/Connection_Matrix_sym_aHU0250.txt]

   0.0000000e+00   2.5810090e-02   2.7091847e-02   2.9455534e-02   3.0812943e-02   2.6940890e-02   2.5725646e-02   2.4900682e-02   2.6725051e-02   2.6870940e-02   2.7442556e-02   2.8980927e-02   2.5760897e-02   2.8795743e-02   2.8221673e-02   2.7812475e-02   2.9461188e-02   3.0135377e-02   2.4975038e-02   2.9693883e-02   3.1370556e-02   3.0906070e-02   2.9974014e-02   3.1548431e-02   3.2454753e-02   3.0311125e-02   2.6240897e-02   2.3867721e-02   2.6019132e-02   2.9175345e-02   3.1409707e-02   2.6629477e-02   3.2721184e-02   3.5461361e-02   4.3010361e-02   5.0803025e-02   3.3290661e-02   3.6970471e-02   2.8305737e-02   2.6546658e-02   3.1114680e-02   3.0674396e-02   3.5777899e-02   3.2172987e-02   3.9234028e-02   3.5711650e-02   3.0270526e-02   3.0080201e-02   3.2268553e-02   3.3217708e-02   2.9633875e-02   2.7255977e-02   3.1904172e-02   2.9935741e-02   2.4385784e-02   2.5568269e-02   2.6707527e-02   2.8476952e-02   2.9502907e-02   2.9871450e-02   2.8338854e-02   2.6711465e-02   2.5911808e-02   2.4229588e-02   2.8848983e-02   2.7492983e-02   3.6440008e-02   3.5942565e-02   3.3333912e-02   3.7257379e-02   3.0015302e-02   2.9568779e-02   3.8885134e-02   3.2457339e-02   4.0707987e-02   3.6717969e-02   3.1076000e-02   2.9975383e-02   2.6286941e-02   2.7543854e-02   2.7179228e-02   2.7307479e-02   2.9321930e-02   2.7516474e-02   2.4850192e-02   2.5022804e-02   2.7083176e-02   2.6817186e-02   2.4701863e-02   2.3389549e-02
   2.5810090e-02   0.0000000e+00   2.7457387e-02   3.1264368e-02   3.1579683e-02   2.5483756e-02   2.6592722e-02   2.5738254e-02   2.8854115e-02   3.0533103e-02   2.7339266e-02   2.7373199e-02   2.6721002e-02   2.7819590e-02   3.0183836e-02   2.9652743e-02   3.1364238e-02   3.2837449e-02   2.8373976e-02   3.0813666e-02   3.3270732e-02   3.5778180e-02   3.0816097e-02   3.3773600e-02   3.5109978e-02   3.4091665e-02   2.7255593e-02   2.6257583e-02   2.8035908e-02   3.4864769e-02   3.2743438e-02   2.9887774e-02   3.5688598e-02   3.8792100e-02   4.2178470e-02   5.4278204e-02   3.4620877e-02   3.7743640e-02   3.0612931e-02   2.7651836e-02   3.6098467e-02   3.9614454e-02   3.9670091e-02   3.5972372e-02   4.2719613e-02   4.2153999e-02   3.3882150e-02   3.3302329e-02   3.6883792e-02   3.5738028e-02   3.2047236e-02   3.0004060e-02   3.3785396e-02   3.1834233e-02   2.9557699e-02   2.9051364e-02   2.9834809e-02   3.0111781e-02   3.0545775e-02   3.1109918e-02   2.8457409e-02   2.8826356e-02   2.8044647e-02   2.6934364e-02   2.9409809e-02   3.0056915e-02   3.7875470e-02   3.6921639e-02   3.4496748e-02   3.6968440e-02   3.1027307e-02   3.2315331e-02   3.3707755e-02   3.4745011e-02   3.7863032e-02   3.4942042e-02   3.0954226e-02   3.3048340e-02   2.7900294e-02   3.0240905e-02   2.7111706e-02   2.8168524e-02   2.9288898e-02   2.9755305e-02   2.6298107e-02   2.6733893e-02   2.8335923e-02   2.7359878e-02   2.5951836e-02   2.4161104e-02
   2.7091847e-02   2.7457387e-02   0.0000000e+00   2.9727111e-02   3.2942017e-02   2.8639683e-02   2.7780749e-02   2.5406041e-02   2.7411071e-02   2.9854413e-02   2.9241605e-02   3.2273996e-02   2.7183860e-02   2.8245136e-02   2.9681683e-02   2.8924958e-02   3.2831202e-02   3.3272365e-02   2.9861960e-02   3.2936219e-02   3.7412395e-02   3.9473591e-02   3.3340400e-02   3.2751929e-02   3.3956516e-02   3.3527224e-02   2.9055243e-02   2.9527014e-02   2.8229646e-02   3.3611868e-02   3.0480847e-02   2.9513832e-02   3.6387866e-02   3.8808732e-02   4.1682915e-02   5.2748192e-02   3.6623425e-02   3.4202666e-02   3.1611122e-02   2.8953376e-02   4.2101554e-02   4.1953561e-02   4.0104917e-02   3.5971466e-02   4.1935796e-02   4.0624810e-02   3.1466423e-02   3.0920674e-02   3.5210738e-02   3.3661695e-02   2.9686356e-02   2.8978738e-02   3.2811258e-02   3.1149377e-02   2.8905734e-02   2.7842853e-02   2.7796600e-02   2.8846856e-02   2.9724117e-02   3.0877206e-02   3.0157631e-02   3.0111788e-02   2.9118891e-02   2.7964027e-02   3.2579858e-02   3.0393021e-02   3.6308012e-02   3.8691293e-02   3.1495428e-02   3.8636562e-02   3.2069178e-02   3.5967361e-02   3.3708822e-02   3.5611862e-02   3.5937182e-02   3.1033877e-02   3.2734605e-02   3.3260482e-02   2.8302489e-02   3.3281843e-02   2.8046928e-02   2.7892397e-02   2.9617218e-02   3.0952753e-02   2.4970259e-02   2.6336580e-02   2.8082985e-02   2.9430262e-02   2.6792942e-02   2.4469713e-02
   2.9455534e-02   3.1264368e-02   2.9727111e-02   0.0000000e+00   3.4115962e-02   3.2099649e-02   2.8033235e-02   2.8170967e-02   3.1926104e-02   3.0591652e-02   3.2117371e-02   3.4236039e-02   3.0432374e-02   2.8883695e-02   3.1140887e-02   3.0765582e-02   3.5530651e-02   3.6224502e-02   3.1730649e-02   3.6745526e-02   4.6346509e-02   3.6501634e-02   3.2183933e-02   3.6216179e-02   3.7169526e-02   3.6374769e-02   3.4025411e-02   3.0845313e-02   3.0531977e-02   3.2970006e-02   3.5639783e-02   3.1783621e-02   3.7336209e-02   4.0531375e-02   4.2911623e-02   5.4380612e-02   4.0413151e-02   3.6884661e-02   3.2874808e-02   3.0604308e-02   5.4848730e-02   4.1987582e-02   4.2480611e-02   3.9887387e-02   4.3789645e-02   4.1119929e-02   3.3682866e-02   3.3817517e-02   3.8419592e-02   3.7590432e-02   3.3037780e-02   3.0969277e-02   3.9961462e-02   3.2022351e-02   2.9854485e-02   2.9860466e-02   2.9974046e-02   3.3547992e-02   3.3483593e-02   3.0744663e-02   3.1528146e-02   3.2327991e-02   3.1581724e-02   3.1207609e-02   3.3405320e-02   3.1318315e-02   3.7695952e-02   4.2089290e-02   3.5324324e-02   4.1219808e-02   3.4884342e-02   3.4808031e-02   4.0091762e-02   3.7767956e-02   4.0661038e-02   3.8311416e-02   3.3162311e-02   3.4949281e-02   3.0862950e-02   3.3263166e-02   3.0218679e-02   3.1306760e-02   3.3372852e-02   3.0413774e-02   2.8273987e-02   2.9628306e-02   3.1995514e-02   2.9853729e-02   2.9594886e-02   2.9101423e-02
   3.0812943e-02   3.1579683e-02   3.2942017e-02   3.4115962e-02   0.0000000e+00   3.7142217e-02   3.1865938e-02   3.1423688e-02   3.5549136e-02   3.7104194e-02   3.7418087e-02   3.3875635e-02   3.3641795e-02   3.0569681e-02   3.3470761e-02   3.2125371e-02   3.7055649e-02   3.8123215e-02   3.2190184e-02   3.9179242e-02   4.3987021e-02   4.2653755e-02   3.9479270e-02   4.1167661e-02   4.1018216e-02   3.7610536e-02   3.1817598e-02   3.3326883e-02   3.4029304e-02   3.5120828e-02   3.9245935e-02   3.2571414e-02   4.0162718e-02   4.2215947e-02   4.5079890e-02   5.7782116e-02   4.0018430e-02   4.2215393e-02   3.4984682e-02   3.3401137e-02   4.7281539e-02   3.5073404e-02   4.3906444e-02   3.9023770e-02   4.5075913e-02   4.5603367e-02   3.3251898e-02   3.5162633e-02   3.9398799e-02   3.5718415e-02   3.1684924e-02   2.7562251e-02   4.2138511e-02   3.4863818e-02   3.0201459e-02   3.2514775e-02   3.3868969e-02   3.6287435e-02   3.5093869e-02   3.4806970e-02   3.5525200e-02   3.5466066e-02   3.5710617e-02   2.9040903e-02   3.5349748e-02   3.2208073e-02   4.3313794e-02   4.2653915e-02   3.7024849e-02   4.5615989e-02   3.8193197e-02   3.6318274e-02   3.9953433e-02   3.8655762e-02   4.1365817e-02   4.1930243e-02   3.8929104e-02   3.9581083e-02   3.5237989e-02   3.3746468e-02   3.1068281e-02   3.7284625e-02   3.7512446e-02   3.5088133e-02   2.8057063e-02   3.2208170e-02   3.3595895e-02   3.1204799e-02   3.2366492e-02   2.9923191e-02
   2.6940890e-02   2.5483756e-02   2.8639683e-02   3.2099649e-02   3.7142217e-02   0.0000000e+00   2.9807683e-02   2.9266710e-02   3.4230484e-02   3.5299305e-02   3.7094206e-02   3.4360062e-02   3.1398205e-02   3.1637466e-02   3.0777139e-02   3.0983101e-02   3.7344839e-02   3.8010662e-02   2.6990663e-02   3.5829028e-02   4.7030032e-02   3.3768677e-02   3.3148199e-02   3.7922297e-02   3.2145205e-02   3.3512470e-02   3.3132862e-02   3.0671610e-02   2.8997740e-02   3.2517224e-02   3.9156239e-02   3.0896611e-02   3.6402216e-02   4.0993568e-02   4.4935135e-02   5.4035588e-02   3.9895671e-02   4.2304713e-02   2.9285476e-02   3.2198125e-02   4.3507918e-02   3.3205875e-02   4.2880212e-02   4.1736936e-02   4.4469840e-02   4.3520229e-02   3.5059070e-02   3.3426376e-02   3.9380563e-02   3.6615425e-02   3.0371884e-02   2.8611924e-02   3.8491984e-02   3.4142544e-02   2.9888093e-02   2.9310046e-02   3.2251465e-02   3.2909563e-02   3.3181160e-02   3.5092130e-02   3.4630468e-02   3.2587097e-02   3.3711435e-02   3.3838421e-02   3.4961234e-02   3.2003513e-02   4.2632585e-02   4.1630165e-02   3.2890280e-02   4.3399130e-02   3.6307106e-02   3.4811785e-02   3.7150183e-02   3.7296346e-02   4.5980712e-02   4.4463428e-02   3.5541954e-02   4.0028255e-02   3.7434819e-02   3.3976322e-02   3.0252576e-02   3.3242985e-02   3.3079485e-02   2.9750590e-02   2.4785488e-02   2.6426385e-02   3.0424483e-02   2.7445261e-02   2.9171426e-02   2.5936670e-02
   2.5725646e-02   2.6592722e-02   2.7780749e-02   2.8033235e-02   3.1865938e-02   2.9807683e-02   0.0000000e+00   2.5191500e-02   2.8384729e-02   2.9302613e-02   3.1222637e-02   2.9333438e-02   2.5390123e-02   2.6703847e-02   2.5519948e-02   2.6332550e-02   3.2291454e-02   3.3788289e-02   2.6353107e-02   3.2367204e-02   3.3551382e-02   3.3371273e-02   2.8417461e-02   3.1408938e-02   3.3182736e-02   3.1970797e-02   2.7193834e-02   2.4607553e-02   2.4914141e-02   2.8274692e-02   3.0659409e-02   2.9479845e-02   3.2323129e-02   3.5881147e-02   4.3479470e-02   4.7095092e-02   3.5925959e-02   3.5917712e-02   2.6139206e-02   2.5975838e-02   3.8439798e-02   2.6183571e-02   3.7419956e-02   3.5341995e-02   4.0354860e-02   3.8552111e-02   2.8824033e-02   2.8601648e-02   3.4391896e-02   3.1741240e-02   2.8917288e-02   2.4215250e-02   3.3853184e-02   2.9685783e-02   2.5600949e-02   2.5450628e-02   2.6074804e-02   2.7540856e-02   2.8461403e-02   2.8710604e-02   2.5827477e-02   2.6509708e-02   2.3589021e-02   2.4801174e-02   3.1101955e-02   2.7786259e-02   3.7848384e-02   3.6433957e-02   3.2911245e-02   4.2416203e-02   2.9599786e-02   3.0782711e-02   3.3272735e-02   3.3977218e-02   3.7552413e-02   2.9774823e-02   3.0229735e-02   3.2039613e-02   3.3264458e-02   3.0720299e-02   2.7246644e-02   2.7050509e-02   3.1625477e-02   2.8366914e-02   2.4299918e-02   2.5690761e-02   2.6959778e-02   2.4043685e-02   2.5261882e-02   2.4933395e-02
   2.4900682e-02   2.5738254e-02   2.5406041e-02   2.8170967e-02   3.1423688e-02   2.9266710e-02   2.5191500e-02   0.0000000e+00   2.7521724e-02   2.6205141e-02   2.9941165e-02   2.9946256e-02   2.6482011e-02   2.6007452e-02   2.6600114e-02   2.5328449e-02   3.1463840e-02   3.2375164e-02   2.5885226e-02   3.0723921e-02   3.8779983e-02   2.7379514e-02   2.8194996e-02   3.0488427e-02   3.4255416e-02   3.0422604e-02   2.8037528e-02   2.5095168e-02   2.3816266e-02   2.7986573e-02   2.8555942e-02   2.7875878e-02   3.1318751e-02   3.3635333e-02   4.4597073e-02   5.2542335e-02   3.4191797e-02   3.6267831e-02   2.6281964e-02   2.5261216e-02   3.5491316e-02   3.0673229e-02   3.5517835e-02   3.4975326e-02   3.8430742e-02   3.9284394e-02   2.8106756e-02   3.0273273e-02   3.2351037e-02   3.0570916e-02   2.7069006e-02   2.3231464e-02   3.5178863e-02   2.6568693e-02   2.6094164e-02   2.4111279e-02   2.4774252e-02   2.6794444e-02   2.7867963e-02   2.8098067e-02   2.5143234e-02   2.5737557e-02   2.4473859e-02   2.4882871e-02   2.7365996e-02   2.6126402e-02   3.4920395e-02   3.4890822e-02   3.1672718e-02   3.8212442e-02   2.7630357e-02   3.0760946e-02   3.2389991e-02   3.3529989e-02   3.2012101e-02   3.6521781e-02   2.8783497e-02   3.2040219e-02   2.8871551e-02   3.0975173e-02   2.5645618e-02   2.4468781e-02   2.8454807e-02   2.6467616e-02   2.3520279e-02   2.5821163e-02   2.4427537e-02   2.5039028e-02   2.4233839e-02   2.3507807e-02
   2.6725051e-02   2.8854115e-02   2.7411071e-02   3.1926104e-02   3.5549136e-02   3.4230484e-02   2.8384729e-02   2.7521724e-02   0.0000000e+00   3.0340234e-02   3.0971400e-02   3.3298273e-02   3.0618678e-02   3.1507851e-02   2.8138105e-02   2.9722529e-02   3.6112983e-02   3.6706607e-02   3.0837224e-02   3.6522247e-02   4.0367021e-02   3.5014903e-02   3.3510965e-02   3.6233534e-02   4.0367064e-02   3.7837789e-02   2.9296121e-02   2.7709879e-02   3.1568414e-02   3.4534837e-02   3.4506808e-02   3.1813599e-02   3.8805087e-02   4.0801385e-02   4.4828817e-02   6.0357260e-02   3.9870672e-02   3.7471353e-02   3.1878400e-02   3.0293668e-02   4.3657869e-02   3.4973723e-02   4.0770848e-02   3.8154185e-02   4.5430668e-02   4.4483406e-02   3.3547554e-02   3.3917705e-02   3.4709383e-02   3.5362054e-02   3.0934777e-02   3.0626451e-02   3.8084832e-02   3.3642702e-02   3.0042803e-02   2.9627435e-02   2.8865905e-02   3.1635449e-02   3.2920772e-02   3.2419536e-02   3.3446608e-02   3.1330224e-02   2.7116135e-02   2.8829735e-02   3.2169169e-02   3.2641705e-02   4.0375991e-02   4.0875402e-02   3.6235776e-02   4.0236494e-02   3.2712976e-02   4.0080263e-02   3.9603736e-02   3.7661467e-02   4.0591384e-02   3.6119415e-02   3.4463195e-02   3.7160627e-02   3.6476284e-02   3.9830230e-02   3.0841390e-02   2.8789551e-02   3.3495076e-02   2.9437089e-02   2.7489978e-02   2.9771545e-02   2.9857668e-02   2.7746884e-02   2.8039802e-02   2.6857987e-02
   2.6870940e-02   3.0533103e-02   2.9854413e-02   3.0591652e-02   3.7104194e-02   3.5299305e-02   2.9302613e-02   2.6205141e-02   3.0340234e-02   0.0000000e+00   3.0518346e-02   3.3792436e-02   2.8909364e-02   3.2735970e-02   3.0601669e-02   2.8360460e-02   2.9735435e-02   3.5394527e-02   2.9411175e-02   3.6757096e-02   4.3049802e-02   3.5211911e-02   3.0237346e-02   3.2726312e-02   3.7117656e-02   3.2751298e-02   2.9336013e-02   2.5595328e-02   2.5531705e-02   3.2699322e-02   3.5465067e-02   3.1585587e-02   3.6059320e-02   3.7499493e-02   4.0115944e-02   5.1359243e-02   3.6674731e-02   3.9607998e-02   3.1283101e-02   2.8754791e-02   4.2704230e-02   3.5448441e-02   4.1677120e-02   3.7137148e-02   4.3192457e-02   4.1495775e-02   3.3673657e-02   3.5053596e-02   3.9233766e-02   3.7097385e-02   3.2839121e-02   3.0671361e-02   3.7322646e-02   3.3596652e-02   3.0779249e-02   2.8357219e-02   2.9612579e-02   3.0892659e-02   3.1627364e-02   3.4108875e-02   2.9855776e-02   3.0978569e-02   2.9172597e-02   2.7122946e-02   3.0315132e-02   2.9676601e-02   3.5723407e-02   3.8998328e-02   3.3808064e-02   3.7088554e-02   3.2324880e-02   3.6751017e-02   3.6748099e-02   3.9152881e-02   4.2241351e-02   4.0688952e-02   3.2788341e-02   3.4326006e-02   2.9669121e-02   3.1121119e-02   3.0568916e-02   2.6630222e-02   3.1795102e-02   2.9620451e-02   2.6682160e-02   2.8815773e-02   3.1710299e-02   2.9867255e-02   2.8967152e-02   2.7273546e-02
   2.7442556e-02   2.7339266e-02   2.9241605e-02   3.2117371e-02   3.7418087e-02   3.7094206e-02   3.1222637e-02   2.9941165e-02   3.0971400e-02   3.0518346e-02   0.0000000e+00   3.4099502e-02   2.9216607e-02   3.2962165e-02   2.8069615e-02   3.0780476e-02   3.4921176e-02   3.5816353e-02   3.1890955e-02   3.2284383e-02   3.8061238e-02   3.7471063e-02   3.3278005e-02   3.5713283e-02   3.5820714e-02   3.4381362e-02   2.9450927e-02   2.8766802e-02   2.6601396e-02   3.2322761e-02   3.8899896e-02   3.2527172e-02   3.7382940e-02   4.1203256e-02   4.6443985e-02   5.9765744e-02   3.6368105e-02   3.6457936e-02   3.2665011e-02   3.3555476e-02   4.9056684e-02   3.1992830e-02   4.2729952e-02   3.8701091e-02   4.2383943e-02   4.2329880e-02   3.3825005e-02   3.5320547e-02   3.7261641e-02   3.4517591e-02   2.9917678e-02   3.1907320e-02   3.8377697e-02   3.2056813e-02   2.8748657e-02   3.0129683e-02   3.1926256e-02   3.2044013e-02   3.0810032e-02   3.0372144e-02   2.9808282e-02   2.8382322e-02   2.6064208e-02   2.9190073e-02   3.3530392e-02   3.1632215e-02   3.7627109e-02   3.9703315e-02   3.1552617e-02   4.2687195e-02   2.9418775e-02   3.3800121e-02   3.8676851e-02   3.9680812e-02   4.7102534e-02   3.8279931e-02   3.5562923e-02   3.7023471e-02   3.0675241e-02   3.3749697e-02   2.9959407e-02   3.0504353e-02   3.3117894e-02   2.9847902e-02   2.9450979e-02   2.9834172e-02   2.8362445e-02   2.6182450e-02   2.9145765e-02   2.7639687e-02
   2.8980927e-02   2.7373199e-02   3.2273996e-02   3.4236039e-02   3.3875635e-02   3.4360062e-02   2.9333438e-02   2.9946256e-02   3.3298273e-02   3.3792436e-02   3.4099502e-02   0.0000000e+00   3.1393662e-02   3.2015245e-02   3.3688358e-02   3.3024019e-02   3.3973685e-02   3.7338924e-02   3.2952078e-02   3.6488698e-02   4.0879371e-02   3.9063443e-02   3.4311816e-02   3.4823380e-02   3.5967758e-02   3.3661696e-02   3.3795249e-02   3.1538253e-02   3.1294457e-02   3.5129941e-02   3.5262742e-02   3.3412774e-02   3.8544125e-02   4.2836978e-02   4.7906064e-02   5.0148719e-02   3.7726296e-02   3.9419149e-02   3.4264641e-02   3.3945308e-02   5.6322460e-02   3.4107245e-02   4.4063729e-02   4.1159429e-02   4.7983182e-02   4.2694396e-02   3.5346575e-02   3.7567477e-02   4.2943656e-02   3.7249494e-02   3.2426458e-02   3.0131800e-02   3.8954950e-02   3.1732313e-02   2.8492083e-02   2.9950887e-02   3.1850036e-02   3.2538650e-02   3.4864291e-02   3.1119658e-02   3.0297964e-02   3.0646052e-02   2.9670668e-02   2.7778230e-02   3.0816829e-02   3.0568753e-02   4.0277003e-02   3.9850052e-02   3.2576828e-02   3.9511927e-02   3.0997256e-02   3.6713230e-02   4.0827661e-02   3.8649844e-02   5.0337354e-02   4.1877976e-02   3.7951403e-02   3.8774974e-02   2.6659004e-02   3.1726567e-02   2.9330659e-02   3.1261767e-02   3.5689709e-02   3.2639624e-02   2.8300996e-02   2.9548049e-02   2.8380974e-02   2.8307616e-02   3.1188977e-02   2.7941462e-02
   2.5760897e-02   2.6721002e-02   2.7183860e-02   3.0432374e-02   3.3641795e-02   3.1398205e-02   2.5390123e-02   2.6482011e-02   3.0618678e-02   2.8909364e-02   2.9216607e-02   3.1393662e-02   0.0000000e+00   2.5084881e-02   2.7613448e-02   2.7286443e-02   3.1453775e-02   2.9815711e-02   2.8416461e-02   3.2688621e-02   3.7226134e-02   3.1639507e-02   3.1289363e-02   3.2962795e-02   3.4305719e-02   3.1646306e-02   2.7205941e-02   2.5322637e-02   2.6203523e-02   2.9491769e-02   3.0408068e-02   2.8825235e-02   3.3133902e-02   3.4204681e-02   4.0833869e-02   4.2655807e-02   3.7313901e-02   3.1513079e-02   3.1506006e-02   2.8946079e-02   5.0163578e-02   2.8057681e-02   4.0227058e-02   3.7483955e-02   4.3874038e-02   3.9778575e-02   3.0737247e-02   2.9171658e-02   3.3396339e-02   3.1532871e-02   2.8912027e-02   2.6554489e-02   3.4248983e-02   3.2621950e-02   2.7827802e-02   2.8406315e-02   2.8083664e-02   2.8253777e-02   2.8613572e-02   3.0250491e-02   2.8959204e-02   2.9008704e-02   2.9934129e-02   2.6693291e-02   2.8968436e-02   3.1768718e-02   3.6678941e-02   3.8474087e-02   3.0044561e-02   3.6485134e-02   3.1037272e-02   3.4565607e-02   3.6436119e-02   3.6512090e-02   5.2311208e-02   3.5026367e-02   3.2159759e-02   3.5119211e-02   3.1079785e-02   3.0442747e-02   2.8145872e-02   2.7386541e-02   3.1317143e-02   2.7517079e-02   2.4440430e-02   2.6077309e-02   2.5099731e-02   2.5105789e-02   2.6449194e-02   2.3959567e-02
   2.8795743e-02   2.7819590e-02   2.8245136e-02   2.8883695e-02   3.0569681e-02   3.1637466e-02   2.6703847e-02   2.6007452e-02   3.1507851e-02   3.2735970e-02   3.2962165e-02   3.2015245e-02   2.5084881e-02   0.0000000e+00   2.7698258e-02   2.8843725e-02   3.4243740e-02   3.2351291e-02   2.9498751e-02   3.3505731e-02   4.9746337e-02   3.1999388e-02   2.9543722e-02   3.2524603e-02   3.4096310e-02   3.2825801e-02   2.9786651e-02   2.6849058e-02   2.8414816e-02   3.3626080e-02   3.2927994e-02   3.0434286e-02   3.3574932e-02   3.3777552e-02   4.1164998e-02   4.6550770e-02   3.6213020e-02   3.5772878e-02   3.2169471e-02   3.0650806e-02   4.1618256e-02   3.4166238e-02   3.7859428e-02   3.6636397e-02   4.0868506e-02   3.8083696e-02   3.0506429e-02   3.1100836e-02   3.6282872e-02   3.4047576e-02   2.9385008e-02   2.7529612e-02   3.6977289e-02   3.2044506e-02   2.6332349e-02   2.6692388e-02   2.9425592e-02   3.0896435e-02   3.0554296e-02   3.3567025e-02   2.8823383e-02   3.0132363e-02   2.9982278e-02   2.7443052e-02   3.0773898e-02   3.0861882e-02   3.7146516e-02   3.8963792e-02   3.2402626e-02   3.6055194e-02   3.3177914e-02   3.4310422e-02   3.7775215e-02   3.8950980e-02   4.7499386e-02   4.0736582e-02   3.3679286e-02   3.6895709e-02   3.4192174e-02   2.8083163e-02   2.7300641e-02   2.7325524e-02   2.8946287e-02   2.8699023e-02   2.6071523e-02   2.8513826e-02   2.8345815e-02   3.1724899e-02   3.2223865e-02   3.0562361e-02
   2.8221673e-02   3.0183836e-02   2.9681683e-02   3.1140887e-02   3.3470761e-02   3.0777139e-02   2.5519948e-02   2.6600114e-02   2.8138105e-02   3.0601669e-02   2.8069615e-02   3.3688358e-02   2.7613448e-02   2.7698258e-02   0.0000000e+00   2.7613512e-02   3.2535177e-02   3.1740575e-02   2.8838365e-02   3.2784368e-02   4.7204240e-02   3.2279838e-02   3.0525422e-02   3.3831010e-02   3.1777629e-02   3.3501691e-02   3.0331293e-02   2.4813125e-02   2.6691334e-02   3.2539269e-02   3.1625017e-02   3.2335559e-02   3.3322609e-02   3.6774766e-02   4.4113800e-02   5.7600952e-02   3.5676284e-02   3.4852984e-02   2.6914103e-02   2.5152720e-02   3.7560842e-02   3.1010078e-02   3.9920949e-02   3.7693094e-02   3.9394273e-02   3.9489316e-02   2.9361592e-02   2.9949386e-02   3.4083668e-02   3.3055223e-02   2.8962342e-02   2.8107674e-02   3.2481226e-02   2.9486574e-02   2.5880250e-02   2.6018721e-02   2.8485709e-02   2.7898069e-02   2.8443255e-02   3.0076179e-02   2.5421526e-02   2.8641693e-02   2.6829874e-02   2.6991723e-02   2.8814209e-02   2.8791167e-02   3.5836015e-02   3.9937216e-02   3.3330762e-02   3.7277605e-02   2.9759277e-02   3.1681337e-02   3.5106004e-02   3.9285202e-02   4.4338186e-02   4.4392457e-02   3.2238624e-02   3.4606040e-02   2.8514578e-02   3.1385991e-02   3.0953364e-02   2.9233053e-02   3.1436778e-02   3.3002936e-02   2.6431875e-02   2.8180086e-02   2.8904685e-02   2.8673833e-02   2.8407127e-02   2.7977107e-02
   2.7812475e-02   2.9652743e-02   2.8924958e-02   3.0765582e-02   3.2125371e-02   3.0983101e-02   2.6332550e-02   2.5328449e-02   2.9722529e-02   2.8360460e-02   3.0780476e-02   3.3024019e-02   2.7286443e-02   2.8843725e-02   2.7613512e-02   0.0000000e+00   3.2390675e-02   3.3604092e-02   2.8412661e-02   3.2355749e-02   4.1207530e-02   3.3754409e-02   2.7811467e-02   3.0937523e-02   3.1425729e-02   3.2135503e-02   3.2484627e-02   2.8417004e-02   2.9206870e-02   3.3571259e-02   3.3825812e-02   3.2283869e-02   3.4855118e-02   3.6345457e-02   4.4192099e-02   4.9221246e-02   3.7674817e-02   3.8008951e-02   3.2225449e-02   2.9917235e-02   3.9503892e-02   3.3716854e-02   3.6560092e-02   3.6780853e-02   4.0573694e-02   3.9568890e-02   3.3091217e-02   3.3046863e-02   3.5997268e-02   3.0701659e-02   2.7313769e-02   2.7064128e-02   3.3036124e-02   2.8890588e-02   2.7477794e-02   2.7789848e-02   2.8441473e-02   2.7883055e-02   2.7409071e-02   2.9509042e-02   2.8503894e-02   3.0016058e-02   2.5588670e-02   2.6626097e-02   3.1843628e-02   3.0691906e-02   3.7944549e-02   3.8529102e-02   2.9236016e-02   3.9304195e-02   2.6319908e-02   3.1758325e-02   3.6294714e-02   3.6040340e-02   4.2161841e-02   3.9470829e-02   3.3187853e-02   3.6107095e-02   2.8858204e-02   2.7163218e-02   2.7074584e-02   2.6356162e-02   3.2405583e-02   2.8948767e-02   2.4399324e-02   2.7822402e-02   2.6186572e-02   2.5913389e-02   2.4828681e-02   2.5395376e-02
   2.9461188e-02   3.1364238e-02   3.2831202e-02   3.5530651e-02   3.7055649e-02   3.7344839e-02   3.2291454e-02   3.1463840e-02   3.6112983e-02   2.9735435e-02   3.4921176e-02   3.3973685e-02   3.1453775e-02   3.4243740e-02   3.2535177e-02   3.2390675e-02   0.0000000e+00   3.8015499e-02   3.3427984e-02   3.5049253e-02   3.7301077e-02   3.6776582e-02   3.5311046e-02   3.7923881e-02   3.9882963e-02   3.7583112e-02   3.3319317e-02   3.1330927e-02   3.3023916e-02   3.2434762e-02   3.5965827e-02   3.5358697e-02   4.2509482e-02   4.1491190e-02   4.3101303e-02   5.2683832e-02   4.4512032e-02   3.8546178e-02   3.5703193e-02   2.9060754e-02   4.9383572e-02   3.1059287e-02   4.6580257e-02   4.4425561e-02   4.5956761e-02   3.9625618e-02   3.2419051e-02   3.2632664e-02   3.9840772e-02   3.4213210e-02   3.1735617e-02   2.9007057e-02   3.6046873e-02   3.1245111e-02   2.9011870e-02   2.8433386e-02   3.2322378e-02   3.0239522e-02   3.0920972e-02   3.1964234e-02   3.2847525e-02   3.1468423e-02   2.5563145e-02   2.8504901e-02   3.4469349e-02   3.4286526e-02   3.7414405e-02   3.9826144e-02   3.2130055e-02   3.8363378e-02   3.4048668e-02   3.9117893e-02   3.8559800e-02   3.9539764e-02   4.5613234e-02   4.1184482e-02   3.5690703e-02   3.4564324e-02   3.2291157e-02   2.7547274e-02   3.0329018e-02   2.8371072e-02   3.5500506e-02   3.0094482e-02   2.9507331e-02   3.0102095e-02   3.1206604e-02   3.0053812e-02   2.8274871e-02   2.6520711e-02
   3.0135377e-02   3.2837449e-02   3.3272365e-02   3.6224502e-02   3.8123215e-02   3.8010662e-02   3.3788289e-02   3.2375164e-02   3.6706607e-02   3.5394527e-02   3.5816353e-02   3.7338924e-02   2.9815711e-02   3.2351291e-02   3.1740575e-02   3.3604092e-02   3.8015499e-02   0.0000000e+00   3.5899692e-02   3.8974488e-02   4.1856402e-02   3.9905723e-02   3.4171254e-02   3.7956273e-02   4.2328456e-02   3.4730452e-02   3.0021088e-02   3.2284820e-02   3.3168617e-02   3.6702402e-02   3.4885553e-02   3.5359921e-02   3.8720018e-02   4.0121918e-02   4.4842322e-02   5.5865910e-02   4.2002407e-02   3.7994969e-02   3.3973204e-02   3.5615849e-02   4.9754312e-02   3.4729214e-02   4.3664224e-02   4.1896635e-02   4.5058358e-02   4.0088960e-02   3.2224816e-02   3.5324137e-02   3.8342024e-02   3.6965120e-02   3.2883675e-02   3.1540924e-02   3.7703584e-02   3.2803516e-02   3.0455984e-02   2.7337690e-02   2.6964807e-02   3.1573708e-02   2.8261582e-02   3.2071999e-02   2.9549462e-02   3.1489092e-02   2.9362503e-02   3.1076051e-02   3.4909014e-02   3.2799029e-02   4.0171964e-02   4.1878174e-02   3.2943952e-02   3.6323443e-02   3.4043890e-02   3.7346982e-02   3.9024181e-02   4.1961997e-02   4.3671872e-02   4.7062866e-02   3.8180121e-02   4.3279014e-02   3.4060261e-02   2.9761814e-02   3.2116527e-02   3.0702131e-02   3.2918651e-02   3.2596690e-02   2.9563619e-02   3.1086150e-02   3.3365681e-02   3.6471274e-02   3.2552003e-02   3.0026643e-02
   2.4975038e-02   2.8373976e-02   2.9861960e-02   3.1730649e-02   3.2190184e-02   2.6990663e-02   2.6353107e-02   2.5885226e-02   3.0837224e-02   2.9411175e-02   3.1890955e-02   3.2952078e-02   2.8416461e-02   2.9498751e-02   2.8838365e-02   2.8412661e-02   3.3427984e-02   3.5899692e-02   0.0000000e+00   3.5344016e-02   4.1359698e-02   2.9587227e-02   2.9705500e-02   3.1918097e-02   3.8474350e-02   3.3814913e-02   3.2616070e-02   2.7376894e-02   2.9062319e-02   3.1076846e-02   3.1758647e-02   3.0278204e-02   3.2985930e-02   3.8105122e-02   4.4513900e-02   4.9524669e-02   3.8202422e-02   3.3329564e-02   3.1926906e-02   3.2852873e-02   4.5558222e-02   3.5536469e-02   4.1235687e-02   3.6848011e-02   3.9611150e-02   3.7718210e-02   3.3639347e-02   3.4131803e-02   3.5887606e-02   3.2572137e-02   2.9688329e-02   2.8159168e-02   3.5961385e-02   3.0066703e-02   2.6988551e-02   2.7307376e-02   2.7209205e-02   2.9652340e-02   2.8085311e-02   3.0896668e-02   2.9172673e-02   3.0171382e-02   2.6615559e-02   2.5696273e-02   2.7928541e-02   2.9100801e-02   3.8455204e-02   4.0340241e-02   3.0865611e-02   3.5457921e-02   2.8526326e-02   3.0934461e-02   3.5609713e-02   3.7421968e-02   3.9709646e-02   4.1669226e-02   3.3719035e-02   3.8131642e-02   3.0481903e-02   3.1174628e-02   2.7074685e-02   2.7628344e-02   3.1311454e-02   2.7018800e-02   2.5752943e-02   2.7825207e-02   2.6293041e-02   2.7944284e-02   2.9537865e-02   2.5334807e-02
   2.9693883e-02   3.0813666e-02   3.2936219e-02   3.6745526e-02   3.9179242e-02   3.5829028e-02   3.2367204e-02   3.0723921e-02   3.6522247e-02   3.6757096e-02   3.2284383e-02   3.6488698e-02   3.2688621e-02   3.3505731e-02   3.2784368e-02   3.2355749e-02   3.5049253e-02   3.8974488e-02   3.5344016e-02   0.0000000e+00   4.1174906e-02   3.3066693e-02   3.4556165e-02   3.5832719e-02   4.5606182e-02   3.6752339e-02   3.6639067e-02   3.2995741e-02   3.3873739e-02   3.6670763e-02   3.7351489e-02   3.4432747e-02   3.7839766e-02   4.2711160e-02   5.1131268e-02   5.9218138e-02   4.1810104e-02   4.0050310e-02   3.5614365e-02   3.4362691e-02   4.8348219e-02   3.6379273e-02   4.6207300e-02   4.1344865e-02   4.6079441e-02   4.4101007e-02   3.7732645e-02   3.7814509e-02   4.3836710e-02   4.1325068e-02   3.3357481e-02   3.3087793e-02   4.2826494e-02   3.6445751e-02   3.2526342e-02   3.3655421e-02   3.1898494e-02   3.5791066e-02   3.2898301e-02   3.6742708e-02   3.4823833e-02   3.4221666e-02   3.2750865e-02   3.2380321e-02   3.5034725e-02   3.6503515e-02   4.3681948e-02   4.5086132e-02   4.0160204e-02   4.2371481e-02   3.3939747e-02   3.7417492e-02   3.9191212e-02   4.2149580e-02   4.7954723e-02   4.2523237e-02   3.9836818e-02   4.0426177e-02   3.3669712e-02   3.3341699e-02   3.3267944e-02   3.3668389e-02   3.6469393e-02   3.2971967e-02   3.2344391e-02   3.1255214e-02   3.2143043e-02   3.0130384e-02   3.4273691e-02   3.2323651e-02
   3.1370556e-02   3.3270732e-02   3.7412395e-02   4.6346509e-02   4.3987021e-02   4.7030032e-02   3.3551382e-02   3.8779983e-02   4.0367021e-02   4.3049802e-02   3.8061238e-02   4.0879371e-02   3.7226134e-02   4.9746337e-02   4.7204240e-02   4.1207530e-02   3.7301077e-02   4.1856402e-02   4.1359698e-02   4.1174906e-02   0.0000000e+00   4.6473073e-02   4.4056221e-02   5.0431592e-02   4.9332787e-02   4.7875040e-02   4.0647024e-02   3.9700850e-02   4.4379879e-02   4.6803072e-02   4.9171764e-02   4.0355668e-02   3.5627954e-02   3.8526337e-02   5.8872746e-02   6.4212095e-02   4.1485464e-02   4.2715269e-02   3.5592814e-02   4.1546399e-02   5.1654419e-02   3.6850029e-02   4.2348988e-02   4.4101183e-02   5.0300708e-02   4.7834644e-02   3.5372039e-02   3.6799080e-02   4.0413014e-02   3.7307518e-02   3.3243891e-02   3.4922091e-02   3.8490801e-02   3.0952878e-02   3.3231247e-02   3.9502736e-02   3.9865268e-02   4.5002317e-02   4.8420428e-02   4.4411736e-02   4.4680493e-02   4.4515054e-02   3.6839626e-02   3.5523606e-02   4.6873282e-02   3.9046823e-02   4.6666151e-02   5.1039866e-02   4.3235478e-02   6.1022316e-02   4.8126563e-02   3.8898437e-02   4.5322063e-02   4.6805278e-02   5.8478864e-02   6.1466517e-02   4.2524588e-02   4.6681761e-02   3.8130314e-02   4.1669815e-02   4.4859482e-02   4.0400276e-02   4.4274308e-02   3.5799103e-02   3.6561158e-02   3.5969861e-02   3.4865794e-02   3.7064891e-02   3.3114848e-02   3.1591939e-02
   3.0906070e-02   3.5778180e-02   3.9473591e-02   3.6501634e-02   4.2653755e-02   3.3768677e-02   3.3371273e-02   2.7379514e-02   3.5014903e-02   3.5211911e-02   3.7471063e-02   3.9063443e-02   3.1639507e-02   3.1999388e-02   3.2279838e-02   3.3754409e-02   3.6776582e-02   3.9905723e-02   2.9587227e-02   3.3066693e-02   4.6473073e-02   0.0000000e+00   3.5624385e-02   3.8459860e-02   4.0411229e-02   3.1631608e-02   3.4727107e-02   3.0576323e-02   3.4664930e-02   3.5914585e-02   3.5595983e-02   3.8995894e-02   4.2017076e-02   4.5108508e-02   4.9622560e-02   5.5022770e-02   3.8160464e-02   4.2128749e-02   3.4785519e-02   3.2008909e-02   5.0317919e-02   3.7826423e-02   4.2891310e-02   3.4964130e-02   4.7190260e-02   4.2245347e-02   3.6378667e-02   4.2892111e-02   4.7554295e-02   4.4097755e-02   4.2182620e-02   3.9806206e-02   4.6271473e-02   3.2223133e-02   3.8535760e-02   3.1077872e-02   3.4121997e-02   3.3999683e-02   4.1394661e-02   4.1213444e-02   3.5773738e-02   3.5070448e-02   3.1498682e-02   2.7670928e-02   3.0942754e-02   3.9099900e-02   3.8418126e-02   4.8780138e-02   3.9825855e-02   4.3680968e-02   3.8963818e-02   4.2093406e-02   4.1110940e-02   4.4250797e-02   4.0399557e-02   4.3507417e-02   4.1496629e-02   4.1520847e-02   3.3935738e-02   3.0782692e-02   3.5807229e-02   3.4572885e-02   4.1376448e-02   3.6569051e-02   3.4620645e-02   3.2151741e-02   3.3701503e-02   3.6733533e-02   3.3364106e-02   3.2994417e-02
   2.9974014e-02   3.0816097e-02   3.3340400e-02   3.2183933e-02   3.9479270e-02   3.3148199e-02   2.8417461e-02   2.8194996e-02   3.3510965e-02   3.0237346e-02   3.3278005e-02   3.4311816e-02   3.1289363e-02   2.9543722e-02   3.0525422e-02   2.7811467e-02   3.5311046e-02   3.4171254e-02   2.9705500e-02   3.4556165e-02   4.4056221e-02   3.5624385e-02   0.0000000e+00   3.5566466e-02   4.1804935e-02   3.2767616e-02   3.1533184e-02   3.0605752e-02   3.2582202e-02   3.3921168e-02   3.4417083e-02   3.3411580e-02   3.5551062e-02   3.7342152e-02   4.1915182e-02   5.2967028e-02   3.7847295e-02   3.9012309e-02   3.2788901e-02   3.1768802e-02   4.1131714e-02   3.8213424e-02   4.1898120e-02   3.6437995e-02   4.3573672e-02   4.1485826e-02   3.2214007e-02   3.4279348e-02   3.7820196e-02   3.4466871e-02   3.3721407e-02   3.0227249e-02   3.7415960e-02   3.1632842e-02   2.8804984e-02   3.1008164e-02   2.9907737e-02   3.1512033e-02   3.3946523e-02   3.3977733e-02   3.2178111e-02   3.2359196e-02   2.6884971e-02   2.8264250e-02   3.2631801e-02   3.1625263e-02   3.9408404e-02   4.0367991e-02   3.3927527e-02   3.9607995e-02   3.2622784e-02   3.2896055e-02   3.6609730e-02   3.8371387e-02   4.3342621e-02   4.0920539e-02   3.5292173e-02   3.7470468e-02   3.5361911e-02   3.2597515e-02   3.1919975e-02   3.0942837e-02   3.2305015e-02   3.2795206e-02   2.9162880e-02   3.1294474e-02   3.3159170e-02   3.0757718e-02   3.0218549e-02   2.8867143e-02
   3.1548431e-02   3.3773600e-02   3.2751929e-02   3.6216179e-02   4.1167661e-02   3.7922297e-02   3.1408938e-02   3.0488427e-02   3.6233534e-02   3.2726312e-02   3.5713283e-02   3.4823380e-02   3.2962795e-02   3.2524603e-02   3.3831010e-02   3.0937523e-02   3.7923881e-02   3.7956273e-02   3.1918097e-02   3.5832719e-02   5.0431592e-02   3.8459860e-02   3.5566466e-02   0.0000000e+00   4.4457079e-02   3.7393832e-02   3.6448612e-02   3.2351785e-02   3.6217391e-02   3.5688464e-02   3.8173491e-02   3.8812439e-02   4.1114745e-02   4.0536429e-02   5.3213814e-02   6.4725541e-02   4.2152202e-02   4.0102343e-02   3.2996814e-02   3.5016273e-02   4.7975716e-02   4.2583005e-02   4.4635329e-02   4.1975895e-02   4.5069950e-02   4.8181168e-02   3.4207316e-02   3.8145336e-02   3.9870521e-02   3.9171420e-02   3.4048687e-02   3.2497202e-02   3.9404413e-02   3.5544926e-02   3.3896967e-02   3.2477280e-02   3.1037368e-02   3.2434146e-02   3.5371397e-02   3.6046499e-02   3.2887803e-02   3.5489048e-02   3.2304649e-02   3.5080443e-02   3.6898211e-02   3.5046728e-02   4.2663507e-02   4.4291427e-02   3.6945158e-02   4.2561628e-02   3.5250491e-02   3.6937124e-02   3.8069675e-02   4.1902974e-02   4.0243139e-02   4.2816588e-02   3.8766393e-02   4.1180224e-02   3.4246245e-02   3.3666747e-02   3.5181002e-02   3.3197396e-02   3.2772589e-02   3.4082136e-02   3.1750381e-02   3.2892232e-02   3.5445445e-02   3.2984808e-02   3.1997511e-02   3.3074519e-02
   3.2454753e-02   3.5109978e-02   3.3956516e-02   3.7169526e-02   4.1018216e-02   3.2145205e-02   3.3182736e-02   3.4255416e-02   4.0367064e-02   3.7117656e-02   3.5820714e-02   3.5967758e-02   3.4305719e-02   3.4096310e-02   3.1777629e-02   3.1425729e-02   3.9882963e-02   4.2328456e-02   3.8474350e-02   4.5606182e-02   4.9332787e-02   4.0411229e-02   4.1804935e-02   4.4457079e-02   0.0000000e+00   4.4033807e-02   4.1692456e-02   4.0515603e-02   4.1151043e-02   4.3977946e-02   4.5054121e-02   4.1441271e-02   4.9410515e-02   4.6855514e-02   5.6300014e-02   6.6046327e-02   4.6759428e-02   4.6243619e-02   4.0831095e-02   3.8673320e-02   5.3949423e-02   4.7746387e-02   5.0499796e-02   4.6130243e-02   4.5791203e-02   5.4344627e-02   4.5054425e-02   4.5040717e-02   4.6328517e-02   4.2740475e-02   3.9848360e-02   3.7168250e-02   4.5135044e-02   4.1290657e-02   3.5960261e-02   3.8196095e-02   3.9014379e-02   3.7214546e-02   3.9412623e-02   4.0005521e-02   4.0201893e-02   3.8713762e-02   3.3555970e-02   4.1239453e-02   3.9526340e-02   3.8795205e-02   5.1218718e-02   5.1280223e-02   4.5729763e-02   4.5638780e-02   4.0411518e-02   4.8741352e-02   4.1536144e-02   4.1712979e-02   4.2353636e-02   4.8637143e-02   3.8544399e-02   4.1907120e-02   3.9896547e-02   3.7209097e-02   3.6745267e-02   3.6001934e-02   3.6640166e-02   3.4148089e-02   3.3190279e-02   3.2820284e-02   3.3888188e-02   3.4190014e-02   3.1547796e-02   3.3927686e-02
   3.0311125e-02   3.4091665e-02   3.3527224e-02   3.6374769e-02   3.7610536e-02   3.3512470e-02   3.1970797e-02   3.0422604e-02   3.7837789e-02   3.2751298e-02   3.4381362e-02   3.3661696e-02   3.1646306e-02   3.2825801e-02   3.3501691e-02   3.2135503e-02   3.7583112e-02   3.4730452e-02   3.3814913e-02   3.6752339e-02   4.7875040e-02   3.1631608e-02   3.2767616e-02   3.7393832e-02   4.4033807e-02   0.0000000e+00   3.3206710e-02   3.1456736e-02   3.2475759e-02   3.5676277e-02   3.4491043e-02   3.5395057e-02   3.4896227e-02   4.0324006e-02   4.9445497e-02   5.4699892e-02   4.0354273e-02   3.7852674e-02   3.2674776e-02   3.1997465e-02   4.9012036e-02   3.7798759e-02   4.1578939e-02   3.7890963e-02   4.1754382e-02   4.3227550e-02   3.2930303e-02   3.3094404e-02   3.4557897e-02   3.6925739e-02   3.0486706e-02   3.2769891e-02   3.4990622e-02   3.1783671e-02   2.9749567e-02   3.2535867e-02   3.0546374e-02   3.2165692e-02   2.7709638e-02   3.2981695e-02   3.1851701e-02   3.0719605e-02   2.9279549e-02   2.8480870e-02   3.0055091e-02   3.1482395e-02   3.9066731e-02   4.2063907e-02   3.8021219e-02   4.1038094e-02   2.9373759e-02   3.5123078e-02   3.5729037e-02   3.8569647e-02   3.3871134e-02   3.8944882e-02   3.1744832e-02   3.6862091e-02   2.9891846e-02   3.2170140e-02   3.2143109e-02   3.1076530e-02   3.1287711e-02   2.8439720e-02   2.9435482e-02   3.0788047e-02   2.9962182e-02   3.2592557e-02   2.6668110e-02   3.1045622e-02
   2.6240897e-02   2.7255593e-02   2.9055243e-02   3.4025411e-02   3.1817598e-02   3.3132862e-02   2.7193834e-02   2.8037528e-02   2.9296121e-02   2.9336013e-02   2.9450927e-02   3.3795249e-02   2.7205941e-02   2.9786651e-02   3.0331293e-02   3.2484627e-02   3.3319317e-02   3.0021088e-02   3.2616070e-02   3.6639067e-02   4.0647024e-02   3.4727107e-02   3.1533184e-02   3.6448612e-02   4.1692456e-02   3.3206710e-02   0.0000000e+00   3.1291689e-02   3.2858799e-02   3.2023288e-02   3.2440616e-02   3.3307512e-02   3.8067416e-02   3.8887279e-02   4.4229356e-02   6.1099366e-02   4.0771148e-02   4.1079749e-02   3.0921115e-02   3.2517215e-02   3.7954363e-02   3.4822179e-02   4.2186736e-02   4.0580016e-02   4.0678145e-02   3.7846578e-02   3.4363203e-02   3.2144246e-02   3.2328251e-02   3.4482519e-02   2.9879998e-02   3.0718437e-02   3.4221316e-02   2.9125235e-02   2.8493909e-02   3.2110958e-02   2.9179796e-02   3.1930420e-02   3.0298757e-02   3.4784953e-02   3.3598161e-02   3.3329833e-02   3.1756636e-02   2.8714331e-02   3.4084550e-02   2.8696557e-02   4.0119169e-02   4.4527466e-02   3.2028750e-02   3.7258449e-02   2.8730266e-02   3.3239834e-02   3.5518397e-02   3.6739694e-02   3.7931890e-02   3.9730123e-02   3.0524648e-02   3.6417767e-02   3.4331119e-02   2.7917971e-02   2.7873125e-02   2.8516866e-02   2.7946644e-02   2.8389512e-02   2.5531212e-02   2.4744113e-02   2.5520823e-02   3.0409892e-02   2.9231260e-02   2.6488783e-02
   2.3867721e-02   2.6257583e-02   2.9527014e-02   3.0845313e-02   3.3326883e-02   3.0671610e-02   2.4607553e-02   2.5095168e-02   2.7709879e-02   2.5595328e-02   2.8766802e-02   3.1538253e-02   2.5322637e-02   2.6849058e-02   2.4813125e-02   2.8417004e-02   3.1330927e-02   3.2284820e-02   2.7376894e-02   3.2995741e-02   3.9700850e-02   3.0576323e-02   3.0605752e-02   3.2351785e-02   4.0515603e-02   3.1456736e-02   3.1291689e-02   0.0000000e+00   2.9492706e-02   2.9596547e-02   3.0749388e-02   2.9554814e-02   3.4419931e-02   3.3557401e-02   3.5749609e-02   5.0566855e-02   3.8428664e-02   3.1735438e-02   2.4644146e-02   3.1378062e-02   4.4904992e-02   3.2499552e-02   4.2529034e-02   3.9557368e-02   4.3319443e-02   4.0371625e-02   3.1479615e-02   3.2086542e-02   3.6553166e-02   3.0997428e-02   2.6689844e-02   2.9504633e-02   3.3973366e-02   2.6139355e-02   2.7147718e-02   2.8452705e-02   3.1113373e-02   2.7289319e-02   2.8219485e-02   2.8496679e-02   3.0144217e-02   3.2321442e-02   2.7574302e-02   2.5832725e-02   3.0265574e-02   2.6510586e-02   3.8712208e-02   4.1824771e-02   3.4030193e-02   3.6302986e-02   3.0190615e-02   3.3807679e-02   3.5782583e-02   3.7749374e-02   3.2018443e-02   4.6671494e-02   3.5492362e-02   3.5864370e-02   2.9089696e-02   2.6137973e-02   2.9775379e-02   3.2475339e-02   3.0668950e-02   2.7659042e-02   2.7104427e-02   2.3896753e-02   2.7554752e-02   2.3565860e-02   2.9174677e-02   2.4176633e-02
   2.6019132e-02   2.8035908e-02   2.8229646e-02   3.0531977e-02   3.4029304e-02   2.8997740e-02   2.4914141e-02   2.3816266e-02   3.1568414e-02   2.5531705e-02   2.6601396e-02   3.1294457e-02   2.6203523e-02   2.8414816e-02   2.6691334e-02   2.9206870e-02   3.3023916e-02   3.3168617e-02   2.9062319e-02   3.3873739e-02   4.4379879e-02   3.4664930e-02   3.2582202e-02   3.6217391e-02   4.1151043e-02   3.2475759e-02   3.2858799e-02   2.9492706e-02   0.0000000e+00   3.3847752e-02   3.3773716e-02   3.1730304e-02   3.1622614e-02   3.5768463e-02   4.2660539e-02   5.4469749e-02   3.5224191e-02   3.3130512e-02   2.7263425e-02   3.0772679e-02   4.0030741e-02   3.6015568e-02   4.2024745e-02   3.8900158e-02   4.4705584e-02   4.1591818e-02   3.2443440e-02   3.4581440e-02   3.8286874e-02   3.4394317e-02   3.1985013e-02   3.2176751e-02   3.7116120e-02   2.9678107e-02   2.8368824e-02   2.9306275e-02   2.7650922e-02   2.9714283e-02   3.3197116e-02   3.1115756e-02   3.0368534e-02   3.1348434e-02   2.6866837e-02   2.9349803e-02   2.9489027e-02   2.9106389e-02   3.9283755e-02   4.0617202e-02   3.3485218e-02   3.8469143e-02   3.2307136e-02   3.0635535e-02   3.5849717e-02   3.8882202e-02   3.2549209e-02   3.8631795e-02   3.4230500e-02   3.6612655e-02   2.9142444e-02   3.1794437e-02   3.0260557e-02   2.8347014e-02   3.1488510e-02   2.9087674e-02   2.8122695e-02   2.9284642e-02   2.9065218e-02   2.6081682e-02   2.8888321e-02   2.5932827e-02
   2.9175345e-02   3.4864769e-02   3.3611868e-02   3.2970006e-02   3.5120828e-02   3.2517224e-02   2.8274692e-02   2.7986573e-02   3.4534837e-02   3.2699322e-02   3.2322761e-02   3.5129941e-02   2.9491769e-02   3.3626080e-02   3.2539269e-02   3.3571259e-02   3.2434762e-02   3.6702402e-02   3.1076846e-02   3.6670763e-02   4.6803072e-02   3.5914585e-02   3.3921168e-02   3.5688464e-02   4.3977946e-02   3.5676277e-02   3.2023288e-02   2.9596547e-02   3.3847752e-02   0.0000000e+00   3.3724641e-02   3.5734960e-02   3.6259478e-02   3.8694407e-02   4.4717468e-02   4.6188140e-02   3.9042862e-02   3.6178538e-02   3.0585237e-02   3.2583185e-02   3.7183784e-02   4.7793949e-02   4.2190991e-02   3.9001757e-02   4.1388656e-02   4.1463244e-02   3.3445176e-02   3.6610105e-02   3.7560043e-02   3.6501995e-02   3.1886937e-02   3.1099671e-02   4.0441770e-02   3.2230972e-02   3.0669910e-02   3.1788529e-02   3.0937821e-02   3.1693973e-02   3.1819954e-02   3.2266848e-02   3.1037613e-02   3.3015838e-02   3.0898958e-02   3.0943084e-02   3.2420315e-02   2.9940612e-02   4.0415772e-02   4.2247219e-02   3.7256125e-02   4.2009972e-02   3.3603057e-02   3.4505556e-02   3.7735560e-02   3.8867125e-02   3.4235056e-02   4.1225335e-02   3.5500366e-02   3.8948271e-02   2.9299807e-02   3.1649299e-02   2.9966992e-02   2.8343557e-02   3.2966018e-02   2.8615356e-02   2.8543162e-02   3.0253893e-02   3.1870129e-02   3.0610206e-02   2.9574783e-02   2.8354775e-02
   3.1409707e-02   3.2743438e-02   3.0480847e-02   3.5639783e-02   3.9245935e-02   3.9156239e-02   3.0659409e-02   2.8555942e-02   3.4506808e-02   3.5465067e-02   3.8899896e-02   3.5262742e-02   3.0408068e-02   3.2927994e-02   3.1625017e-02   3.3825812e-02   3.5965827e-02   3.4885553e-02   3.1758647e-02   3.7351489e-02   4.9171764e-02   3.5595983e-02   3.4417083e-02   3.8173491e-02   4.5054121e-02   3.4491043e-02   3.2440616e-02   3.0749388e-02   3.3773716e-02   3.3724641e-02   0.0000000e+00   3.7841805e-02   3.5984407e-02   3.8714874e-02   4.8473924e-02   5.6142725e-02   3.8648054e-02   3.5755501e-02   3.3069119e-02   3.7394207e-02   3.7187614e-02   4.4807343e-02   4.4744531e-02   4.0536779e-02   4.2912323e-02   4.6075551e-02   3.6699928e-02   3.7528638e-02   3.6133613e-02   3.6602627e-02   3.6184858e-02   3.5307726e-02   4.1526446e-02   3.3657706e-02   3.2201539e-02   3.3000401e-02   3.3028836e-02   3.3147860e-02   3.3835861e-02   3.7843390e-02   3.4306632e-02   3.6093258e-02   3.3419677e-02   3.1946838e-02   3.2922944e-02   3.4748997e-02   4.3727584e-02   4.2298575e-02   3.6685016e-02   4.1974477e-02   3.5286826e-02   3.8835528e-02   3.8739130e-02   3.9439588e-02   4.1573177e-02   4.3000802e-02   3.6987031e-02   3.9313163e-02   3.5097759e-02   3.3639387e-02   3.1183386e-02   3.2929859e-02   3.4827853e-02   3.1184567e-02   3.0273939e-02   3.2441323e-02   3.3697376e-02   3.1396284e-02   3.0558623e-02   3.1522101e-02
   2.6629477e-02   2.9887774e-02   2.9513832e-02   3.1783621e-02   3.2571414e-02   3.0896611e-02   2.9479845e-02   2.7875878e-02   3.1813599e-02   3.1585587e-02   3.2527172e-02   3.3412774e-02   2.8825235e-02   3.0434286e-02   3.2335559e-02   3.2283869e-02   3.5358697e-02   3.5359921e-02   3.0278204e-02   3.4432747e-02   4.0355668e-02   3.8995894e-02   3.3411580e-02   3.8812439e-02   4.1441271e-02   3.5395057e-02   3.3307512e-02   2.9554814e-02   3.1730304e-02   3.5734960e-02   3.7841805e-02   0.0000000e+00   3.7346347e-02   4.1900935e-02   4.9968901e-02   5.9952007e-02   4.0728768e-02   4.0002397e-02   3.4106158e-02   3.3165404e-02   3.8402490e-02   3.9571436e-02   4.2175554e-02   3.9213428e-02   4.1933761e-02   4.5085246e-02   3.3178705e-02   3.5911121e-02   3.8160518e-02   3.5469681e-02   3.2685313e-02   3.1280323e-02   3.6588443e-02   3.0898200e-02   2.9608103e-02   3.0878226e-02   3.2706493e-02   3.3629394e-02   3.3418667e-02   3.6007330e-02   3.5236015e-02   3.4677163e-02   3.0780306e-02   3.2473229e-02   3.3063911e-02   3.2220138e-02   4.1466030e-02   4.2008473e-02   3.3266085e-02   3.7103920e-02   3.1916711e-02   3.4578183e-02   3.5713245e-02   3.5156560e-02   3.5440938e-02   3.6314949e-02   3.1519589e-02   3.6407691e-02   2.8863115e-02   3.2478406e-02   2.8286172e-02   3.0304765e-02   3.2214578e-02   3.0225386e-02   2.9732795e-02   3.1230630e-02   3.2565411e-02   2.8847071e-02   2.6993596e-02   2.8854470e-02
   3.2721184e-02   3.5688598e-02   3.6387866e-02   3.7336209e-02   4.0162718e-02   3.6402216e-02   3.2323129e-02   3.1318751e-02   3.8805087e-02   3.6059320e-02   3.7382940e-02   3.8544125e-02   3.3133902e-02   3.3574932e-02   3.3322609e-02   3.4855118e-02   4.2509482e-02   3.8720018e-02   3.2985930e-02   3.7839766e-02   3.5627954e-02   4.2017076e-02   3.5551062e-02   4.1114745e-02   4.9410515e-02   3.4896227e-02   3.8067416e-02   3.4419931e-02   3.1622614e-02   3.6259478e-02   3.5984407e-02   3.7346347e-02   0.0000000e+00   4.3046426e-02   4.8147736e-02   5.1202904e-02   4.1953878e-02   4.1995206e-02   3.8263634e-02   3.7307489e-02   4.1920070e-02   4.1507157e-02   4.3582440e-02   4.0883506e-02   4.4872050e-02   4.5879600e-02   3.5024500e-02   3.7859166e-02   3.9262285e-02   4.1159874e-02   3.6728755e-02   3.3626021e-02   3.9528416e-02   3.3602977e-02   3.2526051e-02   3.4232976e-02   3.4340085e-02   3.7072448e-02   3.3394194e-02   3.8327073e-02   3.4342778e-02   3.7053563e-02   3.1570742e-02   3.3073661e-02   3.4628586e-02   3.3626685e-02   4.3453513e-02   4.4627379e-02   3.5609215e-02   4.0767905e-02   3.6663654e-02   3.7236407e-02   4.1291208e-02   4.1431968e-02   4.0448309e-02   4.3653371e-02   3.6786796e-02   4.1247201e-02   3.4205311e-02   3.6304608e-02   3.7204982e-02   3.4519874e-02   3.2033725e-02   3.0821570e-02   3.3458363e-02   3.4110624e-02   3.5396077e-02   3.2735842e-02   3.1861352e-02   3.2427275e-02
   3.5461361e-02   3.8792100e-02   3.8808732e-02   4.0531375e-02   4.2215947e-02   4.0993568e-02   3.5881147e-02   3.3635333e-02   4.0801385e-02   3.7499493e-02   4.1203256e-02   4.2836978e-02   3.4204681e-02   3.3777552e-02   3.6774766e-02   3.6345457e-02   4.1491190e-02   4.0121918e-02   3.8105122e-02   4.2711160e-02   3.8526337e-02   4.5108508e-02   3.7342152e-02   4.0536429e-02   4.6855514e-02   4.0324006e-02   3.8887279e-02   3.3557401e-02   3.5768463e-02   3.8694407e-02   3.8714874e-02   4.1900935e-02   4.3046426e-02   0.0000000e+00   5.0952035e-02   6.0492740e-02   4.2897664e-02   4.3882113e-02   3.9101061e-02   4.1428172e-02   3.7206376e-02   4.5023595e-02   5.0786848e-02   4.4912045e-02   4.8892565e-02   4.5470256e-02   4.0658198e-02   4.2577285e-02   4.2618290e-02   3.9258637e-02   3.8179139e-02   3.6794359e-02   4.8327824e-02   3.7673058e-02   3.5860408e-02   3.6031923e-02   3.6354249e-02   4.0667444e-02   3.9579098e-02   4.1117816e-02   4.0407492e-02   4.0709337e-02   3.4240810e-02   3.7311341e-02   4.0184359e-02   4.0317133e-02   4.7685534e-02   5.1689303e-02   4.3380494e-02   4.9749732e-02   4.4004880e-02   4.3353897e-02   4.6568582e-02   4.6602817e-02   4.7320193e-02   4.6687996e-02   4.6339914e-02   4.4852945e-02   3.7703621e-02   3.9780216e-02   4.1562468e-02   4.0781279e-02   4.1950495e-02   3.4964769e-02   3.4858796e-02   3.6860024e-02   3.9910091e-02   3.7870809e-02   3.8519332e-02   3.4429059e-02
   4.3010361e-02   4.2178470e-02   4.1682915e-02   4.2911623e-02   4.5079890e-02   4.4935135e-02   4.3479470e-02   4.4597073e-02   4.4828817e-02   4.0115944e-02   4.6443985e-02   4.7906064e-02   4.0833869e-02   4.1164998e-02   4.4113800e-02   4.4192099e-02   4.3101303e-02   4.4842322e-02   4.4513900e-02   5.1131268e-02   5.8872746e-02   4.9622560e-02   4.1915182e-02   5.3213814e-02   5.6300014e-02   4.9445497e-02   4.4229356e-02   3.5749609e-02   4.2660539e-02   4.4717468e-02   4.8473924e-02   4.9968901e-02   4.8147736e-02   5.0952035e-02   0.0000000e+00   6.2892657e-02   5.3433643e-02   5.6807968e-02   4.5310824e-02   4.5899196e-02   5.2930760e-02   6.1547859e-02   5.4313713e-02   5.3506798e-02   5.8111652e-02   5.8384175e-02   5.1112786e-02   4.9758192e-02   5.0073446e-02   4.2451201e-02   3.9321563e-02   4.7785948e-02   5.3267225e-02   4.4465636e-02   4.0720479e-02   4.0306865e-02   4.1635638e-02   4.2289897e-02   4.5182402e-02   4.3120605e-02   4.2791500e-02   4.5375787e-02   4.5453258e-02   4.1130478e-02   4.8463415e-02   4.8404546e-02   5.8536883e-02   5.8559527e-02   5.0164357e-02   5.5654527e-02   5.2360412e-02   5.3287240e-02   5.1510555e-02   5.1334451e-02   5.9862117e-02   5.8402533e-02   5.6493947e-02   5.6959348e-02   4.2518723e-02   4.3340357e-02   4.3812283e-02   4.6634791e-02   4.5703075e-02   4.0399204e-02   3.9744936e-02   4.0246756e-02   4.3638769e-02   3.6293209e-02   4.3836662e-02   3.6350297e-02
   5.0803025e-02   5.4278204e-02   5.2748192e-02   5.4380612e-02   5.7782116e-02   5.4035588e-02   4.7095092e-02   5.2542335e-02   6.0357260e-02   5.1359243e-02   5.9765744e-02   5.0148719e-02   4.2655807e-02   4.6550770e-02   5.7600952e-02   4.9221246e-02   5.2683832e-02   5.5865910e-02   4.9524669e-02   5.9218138e-02   6.4212095e-02   5.5022770e-02   5.2967028e-02   6.4725541e-02   6.6046327e-02   5.4699892e-02   6.1099366e-02   5.0566855e-02   5.4469749e-02   4.6188140e-02   5.6142725e-02   5.9952007e-02   5.1202904e-02   6.0492740e-02   6.2892657e-02   0.0000000e+00   6.0317338e-02   6.4088571e-02   5.4770827e-02   5.4994746e-02   5.9557353e-02   6.5796175e-02   6.4187230e-02   5.7310347e-02   6.4131781e-02   6.5483900e-02   5.3440866e-02   4.8940907e-02   5.1999695e-02   4.4748400e-02   4.6634188e-02   4.7787840e-02   6.0135818e-02   5.3365908e-02   5.4106170e-02   5.3152950e-02   4.4827450e-02   4.8282364e-02   4.9861503e-02   5.0447157e-02   5.4494024e-02   5.5626139e-02   4.7774219e-02   4.8558985e-02   5.2968294e-02   4.8951817e-02   5.9514601e-02   5.8275560e-02   4.5260198e-02   5.0978952e-02   5.3182816e-02   4.5967242e-02   5.4122721e-02   5.8495722e-02   5.0602364e-02   5.7969820e-02   5.2914080e-02   5.6636586e-02   5.8321117e-02   5.3150224e-02   4.9296935e-02   5.5306906e-02   5.2740594e-02   5.0062889e-02   5.4926876e-02   5.1180774e-02   5.4101881e-02   5.4915765e-02   4.9708947e-02   4.8022350e-02
   3.3290661e-02   3.4620877e-02   3.6623425e-02   4.0413151e-02   4.0018430e-02   3.9895671e-02   3.5925959e-02   3.4191797e-02   3.9870672e-02   3.6674731e-02   3.6368105e-02   3.7726296e-02   3.7313901e-02   3.6213020e-02   3.5676284e-02   3.7674817e-02   4.4512032e-02   4.2002407e-02   3.8202422e-02   4.1810104e-02   4.1485464e-02   3.8160464e-02   3.7847295e-02   4.2152202e-02   4.6759428e-02   4.0354273e-02   4.0771148e-02   3.8428664e-02   3.5224191e-02   3.9042862e-02   3.8648054e-02   4.0728768e-02   4.1953878e-02   4.2897664e-02   5.3433643e-02   6.0317338e-02   0.0000000e+00   4.0710760e-02   3.4800839e-02   3.5036791e-02   5.1593610e-02   4.9283929e-02   4.9529648e-02   4.6809771e-02   4.9220919e-02   4.3357373e-02   3.9862097e-02   4.1331074e-02   4.1654800e-02   4.3669088e-02   3.8146809e-02   3.8351514e-02   4.8185514e-02   3.7203325e-02   3.5259523e-02   3.8034272e-02   3.7438469e-02   3.8493222e-02   3.9760337e-02   3.8691762e-02   3.4390557e-02   3.6460198e-02   3.4880801e-02   3.5197798e-02   3.7003513e-02   3.6765913e-02   4.3797088e-02   4.6297717e-02   3.7137128e-02   3.8605049e-02   3.7956095e-02   3.8357820e-02   4.3271140e-02   4.7164228e-02   3.8795366e-02   4.3939699e-02   4.0369281e-02   4.6430742e-02   3.7879242e-02   3.6989374e-02   3.7582120e-02   3.9761401e-02   4.0374861e-02   3.3606850e-02   3.1763867e-02   3.2120680e-02   3.5240496e-02   3.4678722e-02   3.2269137e-02   3.2121182e-02
   3.6970471e-02   3.7743640e-02   3.4202666e-02   3.6884661e-02   4.2215393e-02   4.2304713e-02   3.5917712e-02   3.6267831e-02   3.7471353e-02   3.9607998e-02   3.6457936e-02   3.9419149e-02   3.1513079e-02   3.5772878e-02   3.4852984e-02   3.8008951e-02   3.8546178e-02   3.7994969e-02   3.3329564e-02   4.0050310e-02   4.2715269e-02   4.2128749e-02   3.9012309e-02   4.0102343e-02   4.6243619e-02   3.7852674e-02   4.1079749e-02   3.1735438e-02   3.3130512e-02   3.6178538e-02   3.5755501e-02   4.0002397e-02   4.1995206e-02   4.3882113e-02   5.6807968e-02   6.4088571e-02   4.0710760e-02   0.0000000e+00   3.4160726e-02   3.4534558e-02   5.8243942e-02   4.5640077e-02   4.7533697e-02   4.2877012e-02   4.8423611e-02   4.5294660e-02   3.7187160e-02   3.8789949e-02   4.0060824e-02   4.0212420e-02   3.7806035e-02   3.6085038e-02   4.6064212e-02   3.3750829e-02   3.2774081e-02   3.4751554e-02   3.5252604e-02   3.5843234e-02   3.4527550e-02   3.5089254e-02   3.5174485e-02   3.5948958e-02   3.2114667e-02   3.4084221e-02   3.3480512e-02   3.3687423e-02   4.5163108e-02   4.5133097e-02   3.6956166e-02   4.4458656e-02   3.3720496e-02   3.4147113e-02   4.1175398e-02   4.4892502e-02   3.8246883e-02   4.0266755e-02   3.9516206e-02   4.3443649e-02   4.1158945e-02   3.9365396e-02   3.4018847e-02   3.4548262e-02   3.7298387e-02   3.3664757e-02   3.3710399e-02   3.2393570e-02   3.6962646e-02   3.4932311e-02   3.4337962e-02   3.8700291e-02
   2.8305737e-02   3.0612931e-02   3.1611122e-02   3.2874808e-02   3.4984682e-02   2.9285476e-02   2.6139206e-02   2.6281964e-02   3.1878400e-02   3.1283101e-02   3.2665011e-02   3.4264641e-02   3.1506006e-02   3.2169471e-02   2.6914103e-02   3.2225449e-02   3.5703193e-02   3.3973204e-02   3.1926906e-02   3.5614365e-02   3.5592814e-02   3.4785519e-02   3.2788901e-02   3.2996814e-02   4.0831095e-02   3.2674776e-02   3.0921115e-02   2.4644146e-02   2.7263425e-02   3.0585237e-02   3.3069119e-02   3.4106158e-02   3.8263634e-02   3.9101061e-02   4.5310824e-02   5.4770827e-02   3.4800839e-02   3.4160726e-02   0.0000000e+00   2.9260437e-02   4.8848674e-02   3.6430773e-02   3.9614481e-02   3.7748474e-02   4.0241731e-02   4.0987434e-02   3.2235500e-02   3.4664265e-02   3.7625113e-02   3.6532525e-02   3.1144473e-02   2.8542015e-02   3.8304882e-02   3.0519690e-02   2.8699350e-02   3.1184108e-02   2.9547599e-02   2.9934356e-02   3.1861581e-02   3.3242572e-02   3.2244678e-02   3.2918202e-02   3.0814124e-02   3.0526999e-02   3.2344810e-02   2.7679741e-02   3.8332920e-02   3.9643309e-02   3.2404628e-02   3.7684162e-02   3.5310374e-02   3.4195595e-02   3.4544045e-02   3.5522572e-02   3.1131649e-02   3.9562447e-02   3.5872362e-02   3.7685029e-02   3.5843396e-02   2.7578822e-02   3.2016329e-02   3.2344232e-02   3.5438182e-02   3.0162732e-02   2.8866023e-02   2.9291720e-02   3.2776872e-02   2.7105554e-02   2.7616502e-02   2.7860859e-02
   2.6546658e-02   2.7651836e-02   2.8953376e-02   3.0604308e-02   3.3401137e-02   3.2198125e-02   2.5975838e-02   2.5261216e-02   3.0293668e-02   2.8754791e-02   3.3555476e-02   3.3945308e-02   2.8946079e-02   3.0650806e-02   2.5152720e-02   2.9917235e-02   2.9060754e-02   3.5615849e-02   3.2852873e-02   3.4362691e-02   4.1546399e-02   3.2008909e-02   3.1768802e-02   3.5016273e-02   3.8673320e-02   3.1997465e-02   3.2517215e-02   3.1378062e-02   3.0772679e-02   3.2583185e-02   3.7394207e-02   3.3165404e-02   3.7307489e-02   4.1428172e-02   4.5899196e-02   5.4994746e-02   3.5036791e-02   3.4534558e-02   2.9260437e-02   0.0000000e+00   4.5282343e-02   3.5640519e-02   4.1952156e-02   3.9020505e-02   3.8499118e-02   4.2571693e-02   3.1668811e-02   3.7883594e-02   4.2473790e-02   3.7585732e-02   3.2984075e-02   3.2874968e-02   4.0777726e-02   3.2627524e-02   3.1253682e-02   3.3554935e-02   3.5086823e-02   3.2158780e-02   3.2907562e-02   3.3629618e-02   3.1456965e-02   3.0045090e-02   3.1527758e-02   2.9664751e-02   3.6310808e-02   3.1985402e-02   4.1305752e-02   4.1010490e-02   3.1773242e-02   3.8429990e-02   3.7208411e-02   3.5132783e-02   3.5959552e-02   3.6513013e-02   3.4192445e-02   4.0682771e-02   3.4991680e-02   3.6039825e-02   3.6380408e-02   2.8854312e-02   2.9613507e-02   3.1433297e-02   3.0240363e-02   3.3779481e-02   2.7360098e-02   2.7726086e-02   3.1537470e-02   2.7291628e-02   2.6404755e-02   2.5997106e-02
   3.1114680e-02   3.6098467e-02   4.2101554e-02   5.4848730e-02   4.7281539e-02   4.3507918e-02   3.8439798e-02   3.5491316e-02   4.3657869e-02   4.2704230e-02   4.9056684e-02   5.6322460e-02   5.0163578e-02   4.1618256e-02   3.7560842e-02   3.9503892e-02   4.9383572e-02   4.9754312e-02   4.5558222e-02   4.8348219e-02   5.1654419e-02   5.0317919e-02   4.1131714e-02   4.7975716e-02   5.3949423e-02   4.9012036e-02   3.7954363e-02   4.4904992e-02   4.0030741e-02   3.7183784e-02   3.7187614e-02   3.8402490e-02   4.1920070e-02   3.7206376e-02   5.2930760e-02   5.9557353e-02   5.1593610e-02   5.8243942e-02   4.8848674e-02   4.5282343e-02   0.0000000e+00   4.5917118e-02   5.1969438e-02   5.6330387e-02   5.9331301e-02   6.4362470e-02   5.6033841e-02   5.3565770e-02   6.1574082e-02   5.1501974e-02   5.3241955e-02   5.2761016e-02   5.1094673e-02   4.8777986e-02   5.1201847e-02   4.4473127e-02   4.3199040e-02   4.7475967e-02   4.4200288e-02   5.0427249e-02   4.7527431e-02   4.7537961e-02   4.6833850e-02   4.4523602e-02   4.3298012e-02   3.9960927e-02   5.3603733e-02   5.2716552e-02   4.5646459e-02   5.0891062e-02   4.6508950e-02   5.4843433e-02   5.0924536e-02   5.3262930e-02   4.9239748e-02   5.0415606e-02   5.3961265e-02   5.4097604e-02   5.2983975e-02   5.2603427e-02   4.8893127e-02   3.9255835e-02   4.5027989e-02   4.8877034e-02   5.0955293e-02   4.2585546e-02   4.2023949e-02   3.6305269e-02   4.0297865e-02   3.6390997e-02
   3.0674396e-02   3.9614454e-02   4.1953561e-02   4.1987582e-02   3.5073404e-02   3.3205875e-02   2.6183571e-02   3.0673229e-02   3.4973723e-02   3.5448441e-02   3.1992830e-02   3.4107245e-02   2.8057681e-02   3.4166238e-02   3.1010078e-02   3.3716854e-02   3.1059287e-02   3.4729214e-02   3.5536469e-02   3.6379273e-02   3.6850029e-02   3.7826423e-02   3.8213424e-02   4.2583005e-02   4.7746387e-02   3.7798759e-02   3.4822179e-02   3.2499552e-02   3.6015568e-02   4.7793949e-02   4.4807343e-02   3.9571436e-02   4.1507157e-02   4.5023595e-02   6.1547859e-02   6.5796175e-02   4.9283929e-02   4.5640077e-02   3.6430773e-02   3.5640519e-02   4.5917118e-02   0.0000000e+00   3.9797049e-02   3.6325089e-02   3.9566260e-02   4.6012106e-02   3.3375380e-02   3.8068161e-02   4.0433396e-02   4.0990295e-02   2.8654528e-02   3.3777785e-02   4.0914538e-02   3.4185013e-02   3.1378030e-02   3.5337655e-02   3.5378140e-02   3.0591177e-02   3.0933263e-02   3.8902334e-02   3.8504501e-02   4.2991907e-02   3.3380511e-02   3.5930842e-02   2.9509481e-02   3.3081836e-02   4.2920409e-02   4.1929615e-02   3.3710832e-02   4.1722207e-02   3.2646088e-02   3.6065414e-02   3.6459159e-02   3.8860550e-02   3.4374414e-02   3.3880827e-02   4.3192404e-02   4.2462125e-02   3.3915404e-02   2.8846047e-02   2.7707341e-02   3.2480640e-02   3.9481169e-02   3.9951350e-02   3.2268286e-02   3.3219153e-02   3.5197466e-02   3.2813343e-02   2.8652791e-02   3.2944054e-02
   3.5777899e-02   3.9670091e-02   4.0104917e-02   4.2480611e-02   4.3906444e-02   4.2880212e-02   3.7419956e-02   3.5517835e-02   4.0770848e-02   4.1677120e-02   4.2729952e-02   4.4063729e-02   4.0227058e-02   3.7859428e-02   3.9920949e-02   3.6560092e-02   4.6580257e-02   4.3664224e-02   4.1235687e-02   4.6207300e-02   4.2348988e-02   4.2891310e-02   4.1898120e-02   4.4635329e-02   5.0499796e-02   4.1578939e-02   4.2186736e-02   4.2529034e-02   4.2024745e-02   4.2190991e-02   4.4744531e-02   4.2175554e-02   4.3582440e-02   5.0786848e-02   5.4313713e-02   6.4187230e-02   4.9529648e-02   4.7533697e-02   3.9614481e-02   4.1952156e-02   5.1969438e-02   3.9797049e-02   0.0000000e+00   4.6092805e-02   5.2477917e-02   5.0770416e-02   4.1836466e-02   4.2924427e-02   4.4342989e-02   4.0812732e-02   3.8306091e-02   3.7774711e-02   4.7081647e-02   3.8109676e-02   3.7444244e-02   3.7422293e-02   3.9703904e-02   4.3393187e-02   4.1365621e-02   4.0821590e-02   3.7630022e-02   4.0382825e-02   3.7059118e-02   3.8319434e-02   3.8106769e-02   4.0817569e-02   5.0326249e-02   4.9723474e-02   4.2805719e-02   4.6783293e-02   4.0751228e-02   3.9106029e-02   4.3517224e-02   4.6002992e-02   4.2405012e-02   4.6932799e-02   4.5834602e-02   4.5537871e-02   4.0553986e-02   3.6895745e-02   3.6753685e-02   3.8550342e-02   4.0118155e-02   3.7616251e-02   3.5491047e-02   3.7342713e-02   4.0205995e-02   3.8981116e-02   3.9066921e-02   3.9601513e-02
   3.2172987e-02   3.5972372e-02   3.5971466e-02   3.9887387e-02   3.9023770e-02   4.1736936e-02   3.5341995e-02   3.4975326e-02   3.8154185e-02   3.7137148e-02   3.8701091e-02   4.1159429e-02   3.7483955e-02   3.6636397e-02   3.7693094e-02   3.6780853e-02   4.4425561e-02   4.1896635e-02   3.6848011e-02   4.1344865e-02   4.4101183e-02   3.4964130e-02   3.6437995e-02   4.1975895e-02   4.6130243e-02   3.7890963e-02   4.0580016e-02   3.9557368e-02   3.8900158e-02   3.9001757e-02   4.0536779e-02   3.9213428e-02   4.0883506e-02   4.4912045e-02   5.3506798e-02   5.7310347e-02   4.6809771e-02   4.2877012e-02   3.7748474e-02   3.9020505e-02   5.6330387e-02   3.6325089e-02   4.6092805e-02   0.0000000e+00   4.9564299e-02   4.3088470e-02   3.9151962e-02   3.9914750e-02   4.2679115e-02   3.9978711e-02   4.0050963e-02   3.8369916e-02   4.7150955e-02   3.5503610e-02   3.6770978e-02   3.5168726e-02   3.1982871e-02   3.7240389e-02   3.7280447e-02   3.9207225e-02   3.8613410e-02   3.9600542e-02   3.6630808e-02   3.5632496e-02   3.7091609e-02   3.8240148e-02   4.8378692e-02   4.6265676e-02   4.1907958e-02   4.5241284e-02   4.3292589e-02   3.8670321e-02   4.1101875e-02   4.1581386e-02   4.0217625e-02   4.6977215e-02   3.9904108e-02   4.6335523e-02   3.7570807e-02   3.4613277e-02   3.3497504e-02   3.7736970e-02   4.1162842e-02   3.6550084e-02   3.2353132e-02   3.2765325e-02   3.8425944e-02   3.5046859e-02   3.4238437e-02   3.4432540e-02
   3.9234028e-02   4.2719613e-02   4.1935796e-02   4.3789645e-02   4.5075913e-02   4.4469840e-02   4.0354860e-02   3.8430742e-02   4.5430668e-02   4.3192457e-02   4.2383943e-02   4.7983182e-02   4.3874038e-02   4.0868506e-02   3.9394273e-02   4.0573694e-02   4.5956761e-02   4.5058358e-02   3.9611150e-02   4.6079441e-02   5.0300708e-02   4.7190260e-02   4.3573672e-02   4.5069950e-02   4.5791203e-02   4.1754382e-02   4.0678145e-02   4.3319443e-02   4.4705584e-02   4.1388656e-02   4.2912323e-02   4.1933761e-02   4.4872050e-02   4.8892565e-02   5.8111652e-02   6.4131781e-02   4.9220919e-02   4.8423611e-02   4.0241731e-02   3.8499118e-02   5.9331301e-02   3.9566260e-02   5.2477917e-02   4.9564299e-02   0.0000000e+00   4.8580277e-02   4.2498696e-02   4.0746945e-02   4.6993203e-02   4.7496656e-02   4.0300269e-02   4.2034757e-02   4.9392934e-02   3.8317877e-02   3.5855290e-02   3.5523999e-02   3.6500485e-02   4.0752971e-02   4.1341666e-02   4.3216926e-02   4.0115404e-02   4.1105853e-02   3.7371811e-02   3.7837286e-02   3.9398465e-02   4.2648343e-02   4.8093581e-02   4.9981356e-02   4.3017573e-02   4.8735138e-02   4.4162953e-02   4.2885706e-02   4.3625792e-02   4.6175737e-02   4.3419044e-02   5.0190627e-02   4.5941466e-02   5.0190524e-02   4.2820151e-02   3.6786765e-02   3.6639091e-02   3.9105167e-02   4.3870972e-02   4.0557804e-02   3.9061039e-02   3.8581742e-02   4.1036472e-02   4.0004548e-02   3.7948292e-02   3.7244487e-02
   3.5711650e-02   4.2153999e-02   4.0624810e-02   4.1119929e-02   4.5603367e-02   4.3520229e-02   3.8552111e-02   3.9284394e-02   4.4483406e-02   4.1495775e-02   4.2329880e-02   4.2694396e-02   3.9778575e-02   3.8083696e-02   3.9489316e-02   3.9568890e-02   3.9625618e-02   4.0088960e-02   3.7718210e-02   4.4101007e-02   4.7834644e-02   4.2245347e-02   4.1485826e-02   4.8181168e-02   5.4344627e-02   4.3227550e-02   3.7846578e-02   4.0371625e-02   4.1591818e-02   4.1463244e-02   4.6075551e-02   4.5085246e-02   4.5879600e-02   4.5470256e-02   5.8384175e-02   6.5483900e-02   4.3357373e-02   4.5294660e-02   4.0987434e-02   4.2571693e-02   6.4362470e-02   4.6012106e-02   5.0770416e-02   4.3088470e-02   4.8580277e-02   0.0000000e+00   3.9971936e-02   3.9934105e-02   4.5513287e-02   4.1721652e-02   3.8426539e-02   3.9207855e-02   4.5652356e-02   3.6451643e-02   3.7010537e-02   3.8489609e-02   3.9200771e-02   4.0112334e-02   4.1750038e-02   4.0294363e-02   4.0648252e-02   4.0495129e-02   3.7456838e-02   3.7736275e-02   3.6966270e-02   4.2249931e-02   4.8154661e-02   4.7962044e-02   4.0321354e-02   5.3354470e-02   4.0745359e-02   4.2888912e-02   4.6423029e-02   4.5653883e-02   4.6868459e-02   5.2350917e-02   4.2691600e-02   4.7455259e-02   4.3651592e-02   3.6089792e-02   3.8515733e-02   3.7565907e-02   4.2114804e-02   3.9196966e-02   3.6333141e-02   3.7453288e-02   4.3018504e-02   3.8230164e-02   3.8656039e-02   3.6829107e-02
   3.0270526e-02   3.3882150e-02   3.1466423e-02   3.3682866e-02   3.3251898e-02   3.5059070e-02   2.8824033e-02   2.8106756e-02   3.3547554e-02   3.3673657e-02   3.3825005e-02   3.5346575e-02   3.0737247e-02   3.0506429e-02   2.9361592e-02   3.3091217e-02   3.2419051e-02   3.2224816e-02   3.3639347e-02   3.7732645e-02   3.5372039e-02   3.6378667e-02   3.2214007e-02   3.4207316e-02   4.5054425e-02   3.2930303e-02   3.4363203e-02   3.1479615e-02   3.2443440e-02   3.3445176e-02   3.6699928e-02   3.3178705e-02   3.5024500e-02   4.0658198e-02   5.1112786e-02   5.3440866e-02   3.9862097e-02   3.7187160e-02   3.2235500e-02   3.1668811e-02   5.6033841e-02   3.3375380e-02   4.1836466e-02   3.9151962e-02   4.2498696e-02   3.9971936e-02   0.0000000e+00   3.5121762e-02   3.6625432e-02   3.4914330e-02   3.4014094e-02   3.4125003e-02   3.7889716e-02   3.2326133e-02   3.1829179e-02   3.0416649e-02   3.2758823e-02   3.4058555e-02   3.3984837e-02   3.2998379e-02   3.2336202e-02   3.3722505e-02   2.9324174e-02   3.1364555e-02   3.2845901e-02   3.4066071e-02   4.2915706e-02   4.3888929e-02   3.7753940e-02   4.3457420e-02   3.2695357e-02   3.9331603e-02   3.7694288e-02   3.9151378e-02   4.2004262e-02   4.5734291e-02   3.6703087e-02   4.1318743e-02   3.7202012e-02   2.8923338e-02   3.0465906e-02   3.1011340e-02   3.3308524e-02   3.1875669e-02   2.9116507e-02   2.8745700e-02   3.3344660e-02   2.8881745e-02   3.0187553e-02   3.2105687e-02
   3.0080201e-02   3.3302329e-02   3.0920674e-02   3.3817517e-02   3.5162633e-02   3.3426376e-02   2.8601648e-02   3.0273273e-02   3.3917705e-02   3.5053596e-02   3.5320547e-02   3.7567477e-02   2.9171658e-02   3.1100836e-02   2.9949386e-02   3.3046863e-02   3.2632664e-02   3.5324137e-02   3.4131803e-02   3.7814509e-02   3.6799080e-02   4.2892111e-02   3.4279348e-02   3.8145336e-02   4.5040717e-02   3.3094404e-02   3.2144246e-02   3.2086542e-02   3.4581440e-02   3.6610105e-02   3.7528638e-02   3.5911121e-02   3.7859166e-02   4.2577285e-02   4.9758192e-02   4.8940907e-02   4.1331074e-02   3.8789949e-02   3.4664265e-02   3.7883594e-02   5.3565770e-02   3.8068161e-02   4.2924427e-02   3.9914750e-02   4.0746945e-02   3.9934105e-02   3.5121762e-02   0.0000000e+00   3.8372985e-02   3.4678112e-02   3.3187675e-02   3.2201134e-02   4.0160951e-02   3.3855147e-02   3.2670039e-02   3.0552514e-02   3.1119042e-02   3.3118099e-02   3.2925033e-02   3.3080952e-02   3.4495864e-02   3.5115983e-02   3.0760710e-02   3.3359804e-02   3.1737848e-02   3.4139500e-02   3.9180107e-02   3.9721418e-02   3.4915733e-02   4.1463131e-02   3.4194373e-02   3.2723792e-02   3.7963446e-02   3.9410994e-02   4.1463574e-02   4.1980101e-02   3.6726732e-02   3.9104230e-02   3.4649647e-02   3.2890536e-02   3.2065230e-02   3.1174640e-02   3.4440722e-02   3.2504215e-02   2.8845345e-02   3.0572282e-02   3.0953237e-02   3.1384493e-02   3.0522491e-02   2.9972120e-02
   3.2268553e-02   3.6883792e-02   3.5210738e-02   3.8419592e-02   3.9398799e-02   3.9380563e-02   3.4391896e-02   3.2351037e-02   3.4709383e-02   3.9233766e-02   3.7261641e-02   4.2943656e-02   3.3396339e-02   3.6282872e-02   3.4083668e-02   3.5997268e-02   3.9840772e-02   3.8342024e-02   3.5887606e-02   4.3836710e-02   4.0413014e-02   4.7554295e-02   3.7820196e-02   3.9870521e-02   4.6328517e-02   3.4557897e-02   3.2328251e-02   3.6553166e-02   3.8286874e-02   3.7560043e-02   3.6133613e-02   3.8160518e-02   3.9262285e-02   4.2618290e-02   5.0073446e-02   5.1999695e-02   4.1654800e-02   4.0060824e-02   3.7625113e-02   4.2473790e-02   6.1574082e-02   4.0433396e-02   4.4342989e-02   4.2679115e-02   4.6993203e-02   4.5513287e-02   3.6625432e-02   3.8372985e-02   0.0000000e+00   4.0475521e-02   3.7224450e-02   3.3362371e-02   4.5135107e-02   3.3089749e-02   3.2692245e-02   3.4199131e-02   3.3877395e-02   3.6028418e-02   3.4930156e-02   3.7004233e-02   3.5124738e-02   3.5367138e-02   3.4640684e-02   3.5732581e-02   3.4522350e-02   3.5279361e-02   4.1798710e-02   4.4561924e-02   3.8755407e-02   3.9555323e-02   3.7793055e-02   3.6943678e-02   4.0916018e-02   4.2878302e-02   4.5811106e-02   4.7360482e-02   3.8254286e-02   3.9157136e-02   3.8656025e-02   3.6000124e-02   3.4944147e-02   3.4445275e-02   3.5827479e-02   3.6159193e-02   3.1263609e-02   3.1296806e-02   3.4705442e-02   3.0203548e-02   3.2104392e-02   3.2123947e-02
   3.3217708e-02   3.5738028e-02   3.3661695e-02   3.7590432e-02   3.5718415e-02   3.6615425e-02   3.1741240e-02   3.0570916e-02   3.5362054e-02   3.7097385e-02   3.4517591e-02   3.7249494e-02   3.1532871e-02   3.4047576e-02   3.3055223e-02   3.0701659e-02   3.4213210e-02   3.6965120e-02   3.2572137e-02   4.1325068e-02   3.7307518e-02   4.4097755e-02   3.4466871e-02   3.9171420e-02   4.2740475e-02   3.6925739e-02   3.4482519e-02   3.0997428e-02   3.4394317e-02   3.6501995e-02   3.6602627e-02   3.5469681e-02   4.1159874e-02   3.9258637e-02   4.2451201e-02   4.4748400e-02   4.3669088e-02   4.0212420e-02   3.6532525e-02   3.7585732e-02   5.1501974e-02   4.0990295e-02   4.0812732e-02   3.9978711e-02   4.7496656e-02   4.1721652e-02   3.4914330e-02   3.4678112e-02   4.0475521e-02   0.0000000e+00   3.3582876e-02   3.3561884e-02   4.0584955e-02   3.1787589e-02   3.1679505e-02   3.5750387e-02   3.5090859e-02   3.4345143e-02   3.5031470e-02   3.4818581e-02   3.2753903e-02   3.5288593e-02   3.4431255e-02   3.3474141e-02   3.3363291e-02   3.4715613e-02   4.2355327e-02   4.1476662e-02   3.8742749e-02   4.5580110e-02   3.6572264e-02   3.7869526e-02   3.9864016e-02   4.0755887e-02   3.7952067e-02   5.1020078e-02   4.0683460e-02   4.3352876e-02   3.2896431e-02   3.3912579e-02   3.4542326e-02   3.3605198e-02   3.6169531e-02   3.6920392e-02   3.1606942e-02   3.1690130e-02   3.3859935e-02   3.2096446e-02   3.1615599e-02   3.0902283e-02
   2.9633875e-02   3.2047236e-02   2.9686356e-02   3.3037780e-02   3.1684924e-02   3.0371884e-02   2.8917288e-02   2.7069006e-02   3.0934777e-02   3.2839121e-02   2.9917678e-02   3.2426458e-02   2.8912027e-02   2.9385008e-02   2.8962342e-02   2.7313769e-02   3.1735617e-02   3.2883675e-02   2.9688329e-02   3.3357481e-02   3.3243891e-02   4.2182620e-02   3.3721407e-02   3.4048687e-02   3.9848360e-02   3.0486706e-02   2.9879998e-02   2.6689844e-02   3.1985013e-02   3.1886937e-02   3.6184858e-02   3.2685313e-02   3.6728755e-02   3.8179139e-02   3.9321563e-02   4.6634188e-02   3.8146809e-02   3.7806035e-02   3.1144473e-02   3.2984075e-02   5.3241955e-02   2.8654528e-02   3.8306091e-02   4.0050963e-02   4.0300269e-02   3.8426539e-02   3.4014094e-02   3.3187675e-02   3.7224450e-02   3.3582876e-02   0.0000000e+00   3.2505485e-02   3.8349796e-02   2.9975932e-02   2.8664725e-02   2.9068602e-02   2.8661730e-02   2.8912426e-02   2.8200761e-02   3.0124367e-02   2.8981628e-02   3.1186209e-02   2.9022700e-02   3.0504075e-02   2.9803785e-02   2.7802216e-02   3.7335231e-02   3.7679004e-02   2.8926700e-02   3.5740473e-02   3.2625309e-02   3.4287472e-02   3.2252111e-02   3.7307660e-02   4.0636509e-02   4.2310030e-02   3.4157546e-02   3.7879997e-02   2.8638056e-02   3.5378145e-02   3.0178309e-02   2.9311730e-02   3.2017214e-02   2.9028092e-02   2.5961341e-02   2.5293350e-02   2.6799385e-02   2.8919698e-02   2.8194572e-02   2.9395074e-02
   2.7255977e-02   3.0004060e-02   2.8978738e-02   3.0969277e-02   2.7562251e-02   2.8611924e-02   2.4215250e-02   2.3231464e-02   3.0626451e-02   3.0671361e-02   3.1907320e-02   3.0131800e-02   2.6554489e-02   2.7529612e-02   2.8107674e-02   2.7064128e-02   2.9007057e-02   3.1540924e-02   2.8159168e-02   3.3087793e-02   3.4922091e-02   3.9806206e-02   3.0227249e-02   3.2497202e-02   3.7168250e-02   3.2769891e-02   3.0718437e-02   2.9504633e-02   3.2176751e-02   3.1099671e-02   3.5307726e-02   3.1280323e-02   3.3626021e-02   3.6794359e-02   4.7785948e-02   4.7787840e-02   3.8351514e-02   3.6085038e-02   2.8542015e-02   3.2874968e-02   5.2761016e-02   3.3777785e-02   3.7774711e-02   3.8369916e-02   4.2034757e-02   3.9207855e-02   3.4125003e-02   3.2201134e-02   3.3362371e-02   3.3561884e-02   3.2505485e-02   0.0000000e+00   3.6642614e-02   2.7440814e-02   2.8265336e-02   2.9191120e-02   2.7518089e-02   2.8601874e-02   2.8202532e-02   3.1153429e-02   2.9288519e-02   2.8791859e-02   2.5398291e-02   2.7095879e-02   3.0373054e-02   2.7480910e-02   3.6932613e-02   3.6597775e-02   2.9292035e-02   3.9900163e-02   3.2792553e-02   3.2789261e-02   3.5847067e-02   3.4580625e-02   3.9745845e-02   3.7330714e-02   3.1982801e-02   3.7335404e-02   3.2574678e-02   3.5133869e-02   2.7644521e-02   2.7949352e-02   3.1135020e-02   2.7383392e-02   2.6679489e-02   2.5716274e-02   3.0130260e-02   2.5418057e-02   2.5580908e-02   2.5875034e-02
   3.1904172e-02   3.3785396e-02   3.2811258e-02   3.9961462e-02   4.2138511e-02   3.8491984e-02   3.3853184e-02   3.5178863e-02   3.8084832e-02   3.7322646e-02   3.8377697e-02   3.8954950e-02   3.4248983e-02   3.6977289e-02   3.2481226e-02   3.3036124e-02   3.6046873e-02   3.7703584e-02   3.5961385e-02   4.2826494e-02   3.8490801e-02   4.6271473e-02   3.7415960e-02   3.9404413e-02   4.5135044e-02   3.4990622e-02   3.4221316e-02   3.3973366e-02   3.7116120e-02   4.0441770e-02   4.1526446e-02   3.6588443e-02   3.9528416e-02   4.8327824e-02   5.3267225e-02   6.0135818e-02   4.8185514e-02   4.6064212e-02   3.8304882e-02   4.0777726e-02   5.1094673e-02   4.0914538e-02   4.7081647e-02   4.7150955e-02   4.9392934e-02   4.5652356e-02   3.7889716e-02   4.0160951e-02   4.5135107e-02   4.0584955e-02   3.8349796e-02   3.6642614e-02   0.0000000e+00   3.8291552e-02   3.5839348e-02   3.6445329e-02   3.6319265e-02   3.7662118e-02   3.9412101e-02   3.8365013e-02   3.7543804e-02   3.5328353e-02   3.2991277e-02   3.8746249e-02   4.0399273e-02   3.6329608e-02   4.8351338e-02   4.8657712e-02   3.8190106e-02   4.3980440e-02   3.6736297e-02   4.0759119e-02   3.7961813e-02   3.9670734e-02   4.7873705e-02   3.7918747e-02   3.9530525e-02   4.1609645e-02   4.0470081e-02   3.8933647e-02   3.3095046e-02   3.1492770e-02   3.6185963e-02   3.6681871e-02   3.3549935e-02   3.3478358e-02   3.7469240e-02   3.3992236e-02   3.6679635e-02   3.3437004e-02
   2.9935741e-02   3.1834233e-02   3.1149377e-02   3.2022351e-02   3.4863818e-02   3.4142544e-02   2.9685783e-02   2.6568693e-02   3.3642702e-02   3.3596652e-02   3.2056813e-02   3.1732313e-02   3.2621950e-02   3.2044506e-02   2.9486574e-02   2.8890588e-02   3.1245111e-02   3.2803516e-02   3.0066703e-02   3.6445751e-02   3.0952878e-02   3.2223133e-02   3.1632842e-02   3.5544926e-02   4.1290657e-02   3.1783671e-02   2.9125235e-02   2.6139355e-02   2.9678107e-02   3.2230972e-02   3.3657706e-02   3.0898200e-02   3.3602977e-02   3.7673058e-02   4.4465636e-02   5.3365908e-02   3.7203325e-02   3.3750829e-02   3.0519690e-02   3.2627524e-02   4.8777986e-02   3.4185013e-02   3.8109676e-02   3.5503610e-02   3.8317877e-02   3.6451643e-02   3.2326133e-02   3.3855147e-02   3.3089749e-02   3.1787589e-02   2.9975932e-02   2.7440814e-02   3.8291552e-02   0.0000000e+00   2.5163097e-02   2.9307482e-02   2.8671537e-02   2.9416254e-02   2.9429436e-02   3.1541695e-02   2.9111777e-02   2.9467910e-02   2.6144052e-02   2.6464500e-02   3.0577416e-02   3.1378944e-02   3.6745907e-02   3.8917917e-02   3.3091865e-02   4.0986234e-02   3.2661524e-02   3.1369107e-02   3.5223028e-02   3.7939167e-02   4.1171506e-02   3.9822180e-02   3.5805547e-02   3.8670163e-02   3.2991249e-02   3.0668408e-02   2.7864174e-02   2.9144482e-02   3.5231769e-02   3.2808493e-02   3.1265329e-02   2.9824551e-02   3.4533345e-02   3.0825293e-02   3.1804426e-02   3.0627782e-02
   2.4385784e-02   2.9557699e-02   2.8905734e-02   2.9854485e-02   3.0201459e-02   2.9888093e-02   2.5600949e-02   2.6094164e-02   3.0042803e-02   3.0779249e-02   2.8748657e-02   2.8492083e-02   2.7827802e-02   2.6332349e-02   2.5880250e-02   2.7477794e-02   2.9011870e-02   3.0455984e-02   2.6988551e-02   3.2526342e-02   3.3231247e-02   3.8535760e-02   2.8804984e-02   3.3896967e-02   3.5960261e-02   2.9749567e-02   2.8493909e-02   2.7147718e-02   2.8368824e-02   3.0669910e-02   3.2201539e-02   2.9608103e-02   3.2526051e-02   3.5860408e-02   4.0720479e-02   5.4106170e-02   3.5259523e-02   3.2774081e-02   2.8699350e-02   3.1253682e-02   5.1201847e-02   3.1378030e-02   3.7444244e-02   3.6770978e-02   3.5855290e-02   3.7010537e-02   3.1829179e-02   3.2670039e-02   3.2692245e-02   3.1679505e-02   2.8664725e-02   2.8265336e-02   3.5839348e-02   2.5163097e-02   0.0000000e+00   2.6576552e-02   2.8163229e-02   2.9376815e-02   2.9822655e-02   3.0653916e-02   2.8413745e-02   2.7408526e-02   2.5932286e-02   2.7264508e-02   2.7156906e-02   2.7620067e-02   3.7097185e-02   3.6393206e-02   2.7433160e-02   3.6280602e-02   3.1844256e-02   3.3737723e-02   3.4204715e-02   3.3898789e-02   3.8121679e-02   4.0512702e-02   3.3798520e-02   3.6172396e-02   2.9426676e-02   2.9806341e-02   2.7340534e-02   2.7497758e-02   3.1722032e-02   2.7317083e-02   2.6489413e-02   2.6389887e-02   3.0320646e-02   2.9220014e-02   2.8278734e-02   2.5711503e-02
   2.5568269e-02   2.9051364e-02   2.7842853e-02   2.9860466e-02   3.2514775e-02   2.9310046e-02   2.5450628e-02   2.4111279e-02   2.9627435e-02   2.8357219e-02   3.0129683e-02   2.9950887e-02   2.8406315e-02   2.6692388e-02   2.6018721e-02   2.7789848e-02   2.8433386e-02   2.7337690e-02   2.7307376e-02   3.3655421e-02   3.9502736e-02   3.1077872e-02   3.1008164e-02   3.2477280e-02   3.8196095e-02   3.2535867e-02   3.2110958e-02   2.8452705e-02   2.9306275e-02   3.1788529e-02   3.3000401e-02   3.0878226e-02   3.4232976e-02   3.6031923e-02   4.0306865e-02   5.3152950e-02   3.8034272e-02   3.4751554e-02   3.1184108e-02   3.3554935e-02   4.4473127e-02   3.5337655e-02   3.7422293e-02   3.5168726e-02   3.5523999e-02   3.8489609e-02   3.0416649e-02   3.0552514e-02   3.4199131e-02   3.5750387e-02   2.9068602e-02   2.9191120e-02   3.6445329e-02   2.9307482e-02   2.6576552e-02   0.0000000e+00   2.7031581e-02   2.9558578e-02   3.1039174e-02   2.8501293e-02   2.8989121e-02   2.9186505e-02   2.7025592e-02   2.6387238e-02   3.0673060e-02   2.8727103e-02   3.6948044e-02   3.6324427e-02   2.8813971e-02   3.7657282e-02   2.9262680e-02   3.0843643e-02   3.5867184e-02   3.2855269e-02   3.1855541e-02   3.3725603e-02   3.5135920e-02   3.5378875e-02   3.1555574e-02   3.2367231e-02   2.6430208e-02   2.7322802e-02   2.9354604e-02   2.6831325e-02   2.5706252e-02   2.6150389e-02   3.0541258e-02   2.5958701e-02   2.7380550e-02   2.4755178e-02
   2.6707527e-02   2.9834809e-02   2.7796600e-02   2.9974046e-02   3.3868969e-02   3.2251465e-02   2.6074804e-02   2.4774252e-02   2.8865905e-02   2.9612579e-02   3.1926256e-02   3.1850036e-02   2.8083664e-02   2.9425592e-02   2.8485709e-02   2.8441473e-02   3.2322378e-02   2.6964807e-02   2.7209205e-02   3.1898494e-02   3.9865268e-02   3.4121997e-02   2.9907737e-02   3.1037368e-02   3.9014379e-02   3.0546374e-02   2.9179796e-02   3.1113373e-02   2.7650922e-02   3.0937821e-02   3.3028836e-02   3.2706493e-02   3.4340085e-02   3.6354249e-02   4.1635638e-02   4.4827450e-02   3.7438469e-02   3.5252604e-02   2.9547599e-02   3.5086823e-02   4.3199040e-02   3.5378140e-02   3.9703904e-02   3.1982871e-02   3.6500485e-02   3.9200771e-02   3.2758823e-02   3.1119042e-02   3.3877395e-02   3.5090859e-02   2.8661730e-02   2.7518089e-02   3.6319265e-02   2.8671537e-02   2.8163229e-02   2.7031581e-02   0.0000000e+00   3.0162491e-02   3.1431354e-02   2.6875664e-02   2.7245188e-02   2.8772704e-02   2.6640546e-02   2.6594207e-02   3.0272742e-02   3.0630945e-02   3.9521070e-02   3.7684077e-02   3.0364469e-02   3.3491590e-02   3.1162031e-02   3.1314275e-02   3.6482694e-02   3.3943517e-02   3.8275917e-02   3.9119005e-02   3.3981523e-02   3.6268276e-02   3.0726789e-02   2.8095548e-02   2.5470199e-02   2.7499536e-02   3.0183083e-02   2.7595494e-02   2.5876127e-02   2.6221401e-02   2.8738316e-02   2.6354600e-02   2.7564444e-02   2.6626368e-02
   2.8476952e-02   3.0111781e-02   2.8846856e-02   3.3547992e-02   3.6287435e-02   3.2909563e-02   2.7540856e-02   2.6794444e-02   3.1635449e-02   3.0892659e-02   3.2044013e-02   3.2538650e-02   2.8253777e-02   3.0896435e-02   2.7898069e-02   2.7883055e-02   3.0239522e-02   3.1573708e-02   2.9652340e-02   3.5791066e-02   4.5002317e-02   3.3999683e-02   3.1512033e-02   3.2434146e-02   3.7214546e-02   3.2165692e-02   3.1930420e-02   2.7289319e-02   2.9714283e-02   3.1693973e-02   3.3147860e-02   3.3629394e-02   3.7072448e-02   4.0667444e-02   4.2289897e-02   4.8282364e-02   3.8493222e-02   3.5843234e-02   2.9934356e-02   3.2158780e-02   4.7475967e-02   3.0591177e-02   4.3393187e-02   3.7240389e-02   4.0752971e-02   4.0112334e-02   3.4058555e-02   3.3118099e-02   3.6028418e-02   3.4345143e-02   2.8912426e-02   2.8601874e-02   3.7662118e-02   2.9416254e-02   2.9376815e-02   2.9558578e-02   3.0162491e-02   0.0000000e+00   3.2889689e-02   3.0785155e-02   3.0008196e-02   3.2548681e-02   2.8975727e-02   2.9484697e-02   3.1997021e-02   3.0406622e-02   3.8598907e-02   4.0286465e-02   3.3816142e-02   4.1857453e-02   3.0884258e-02   3.0272801e-02   3.4461412e-02   3.6805708e-02   3.7723025e-02   4.0939288e-02   3.3437025e-02   3.5686258e-02   3.4057611e-02   3.1677280e-02   3.0034944e-02   2.9573284e-02   3.2545286e-02   3.0891500e-02   2.6363087e-02   2.6756759e-02   3.1811097e-02   2.9772873e-02   2.7264969e-02   2.7961651e-02
   2.9502907e-02   3.0545775e-02   2.9724117e-02   3.3483593e-02   3.5093869e-02   3.3181160e-02   2.8461403e-02   2.7867963e-02   3.2920772e-02   3.1627364e-02   3.0810032e-02   3.4864291e-02   2.8613572e-02   3.0554296e-02   2.8443255e-02   2.7409071e-02   3.0920972e-02   2.8261582e-02   2.8085311e-02   3.2898301e-02   4.8420428e-02   4.1394661e-02   3.3946523e-02   3.5371397e-02   3.9412623e-02   2.7709638e-02   3.0298757e-02   2.8219485e-02   3.3197116e-02   3.1819954e-02   3.3835861e-02   3.3418667e-02   3.3394194e-02   3.9579098e-02   4.5182402e-02   4.9861503e-02   3.9760337e-02   3.4527550e-02   3.1861581e-02   3.2907562e-02   4.4200288e-02   3.0933263e-02   4.1365621e-02   3.7280447e-02   4.1341666e-02   4.1750038e-02   3.3984837e-02   3.2925033e-02   3.4930156e-02   3.5031470e-02   2.8200761e-02   2.8202532e-02   3.9412101e-02   2.9429436e-02   2.9822655e-02   3.1039174e-02   3.1431354e-02   3.2889689e-02   0.0000000e+00   2.9016551e-02   3.0576447e-02   3.1305769e-02   2.7938196e-02   3.0682664e-02   3.2923923e-02   3.0911866e-02   4.0582896e-02   4.2147872e-02   3.1364685e-02   4.0960604e-02   3.3780313e-02   3.2623746e-02   3.4304236e-02   3.5397598e-02   4.1792400e-02   4.1578043e-02   3.7574648e-02   3.5899846e-02   3.2822468e-02   3.3130847e-02   2.9905459e-02   2.8287409e-02   3.4393323e-02   3.0189057e-02   2.5658293e-02   2.7936005e-02   3.1590789e-02   3.2578663e-02   2.9679447e-02   3.0069837e-02
   2.9871450e-02   3.1109918e-02   3.0877206e-02   3.0744663e-02   3.4806970e-02   3.5092130e-02   2.8710604e-02   2.8098067e-02   3.2419536e-02   3.4108875e-02   3.0372144e-02   3.1119658e-02   3.0250491e-02   3.3567025e-02   3.0076179e-02   2.9509042e-02   3.1964234e-02   3.2071999e-02   3.0896668e-02   3.6742708e-02   4.4411736e-02   4.1213444e-02   3.3977733e-02   3.6046499e-02   4.0005521e-02   3.2981695e-02   3.4784953e-02   2.8496679e-02   3.1115756e-02   3.2266848e-02   3.7843390e-02   3.6007330e-02   3.8327073e-02   4.1117816e-02   4.3120605e-02   5.0447157e-02   3.8691762e-02   3.5089254e-02   3.3242572e-02   3.3629618e-02   5.0427249e-02   3.8902334e-02   4.0821590e-02   3.9207225e-02   4.3216926e-02   4.0294363e-02   3.2998379e-02   3.3080952e-02   3.7004233e-02   3.4818581e-02   3.0124367e-02   3.1153429e-02   3.8365013e-02   3.1541695e-02   3.0653916e-02   2.8501293e-02   2.6875664e-02   3.0785155e-02   2.9016551e-02   0.0000000e+00   3.1580715e-02   3.1931579e-02   3.1153496e-02   3.0705046e-02   2.7953041e-02   2.8606641e-02   3.7950899e-02   3.9738151e-02   3.1710465e-02   4.2261518e-02   3.2663952e-02   3.6861957e-02   3.6321008e-02   3.4891945e-02   3.9261535e-02   3.5728849e-02   3.2770574e-02   3.6872070e-02   3.0920188e-02   2.8154106e-02   3.1523158e-02   3.0057869e-02   3.3428894e-02   2.9558442e-02   2.6851632e-02   2.6793203e-02   3.0780577e-02   3.1744676e-02   2.8854962e-02   2.7951768e-02
   2.8338854e-02   2.8457409e-02   3.0157631e-02   3.1528146e-02   3.5525200e-02   3.4630468e-02   2.5827477e-02   2.5143234e-02   3.3446608e-02   2.9855776e-02   2.9808282e-02   3.0297964e-02   2.8959204e-02   2.8823383e-02   2.5421526e-02   2.8503894e-02   3.2847525e-02   2.9549462e-02   2.9172673e-02   3.4823833e-02   4.4680493e-02   3.5773738e-02   3.2178111e-02   3.2887803e-02   4.0201893e-02   3.1851701e-02   3.3598161e-02   3.0144217e-02   3.0368534e-02   3.1037613e-02   3.4306632e-02   3.5236015e-02   3.4342778e-02   4.0407492e-02   4.2791500e-02   5.4494024e-02   3.4390557e-02   3.5174485e-02   3.2244678e-02   3.1456965e-02   4.7527431e-02   3.8504501e-02   3.7630022e-02   3.8613410e-02   4.0115404e-02   4.0648252e-02   3.2336202e-02   3.4495864e-02   3.5124738e-02   3.2753903e-02   2.8981628e-02   2.9288519e-02   3.7543804e-02   2.9111777e-02   2.8413745e-02   2.8989121e-02   2.7245188e-02   3.0008196e-02   3.0576447e-02   3.1580715e-02   0.0000000e+00   3.0824342e-02   3.1632850e-02   2.9745192e-02   3.0249109e-02   2.9747326e-02   3.9000383e-02   3.8335670e-02   3.0068870e-02   3.7249645e-02   3.1652272e-02   3.4828982e-02   3.6886459e-02   3.5093334e-02   3.7637422e-02   3.7631326e-02   3.5591593e-02   3.7656068e-02   3.0785165e-02   3.0354282e-02   2.8161796e-02   2.8792560e-02   3.1199378e-02   3.0355404e-02   2.5770231e-02   2.5872710e-02   3.0140996e-02   2.9776585e-02   2.7145354e-02   2.7116505e-02
   2.6711465e-02   2.8826356e-02   3.0111788e-02   3.2327991e-02   3.5466066e-02   3.2587097e-02   2.6509708e-02   2.5737557e-02   3.1330224e-02   3.0978569e-02   2.8382322e-02   3.0646052e-02   2.9008704e-02   3.0132363e-02   2.8641693e-02   3.0016058e-02   3.1468423e-02   3.1489092e-02   3.0171382e-02   3.4221666e-02   4.4515054e-02   3.5070448e-02   3.2359196e-02   3.5489048e-02   3.8713762e-02   3.0719605e-02   3.3329833e-02   3.2321442e-02   3.1348434e-02   3.3015838e-02   3.6093258e-02   3.4677163e-02   3.7053563e-02   4.0709337e-02   4.5375787e-02   5.5626139e-02   3.6460198e-02   3.5948958e-02   3.2918202e-02   3.0045090e-02   4.7537961e-02   4.2991907e-02   4.0382825e-02   3.9600542e-02   4.1105853e-02   4.0495129e-02   3.3722505e-02   3.5115983e-02   3.5367138e-02   3.5288593e-02   3.1186209e-02   2.8791859e-02   3.5328353e-02   2.9467910e-02   2.7408526e-02   2.9186505e-02   2.8772704e-02   3.2548681e-02   3.1305769e-02   3.1931579e-02   3.0824342e-02   0.0000000e+00   3.1438217e-02   2.9268559e-02   3.0413421e-02   2.8741150e-02   3.8465004e-02   3.8713762e-02   3.1740557e-02   3.7638157e-02   3.4673331e-02   3.1765821e-02   3.5233762e-02   3.4918168e-02   3.5339037e-02   3.9576767e-02   3.5137993e-02   3.3816164e-02   2.9041595e-02   3.0104810e-02   2.8696948e-02   2.8250296e-02   3.0905001e-02   2.8899403e-02   2.8277826e-02   2.6704781e-02   3.2644358e-02   2.8446256e-02   2.7694755e-02   2.6960480e-02
   2.5911808e-02   2.8044647e-02   2.9118891e-02   3.1581724e-02   3.5710617e-02   3.3711435e-02   2.3589021e-02   2.4473859e-02   2.7116135e-02   2.9172597e-02   2.6064208e-02   2.9670668e-02   2.9934129e-02   2.9982278e-02   2.6829874e-02   2.5588670e-02   2.5563145e-02   2.9362503e-02   2.6615559e-02   3.2750865e-02   3.6839626e-02   3.1498682e-02   2.6884971e-02   3.2304649e-02   3.3555970e-02   2.9279549e-02   3.1756636e-02   2.7574302e-02   2.6866837e-02   3.0898958e-02   3.3419677e-02   3.0780306e-02   3.1570742e-02   3.4240810e-02   4.5453258e-02   4.7774219e-02   3.4880801e-02   3.2114667e-02   3.0814124e-02   3.1527758e-02   4.6833850e-02   3.3380511e-02   3.7059118e-02   3.6630808e-02   3.7371811e-02   3.7456838e-02   2.9324174e-02   3.0760710e-02   3.4640684e-02   3.4431255e-02   2.9022700e-02   2.5398291e-02   3.2991277e-02   2.6144052e-02   2.5932286e-02   2.7025592e-02   2.6640546e-02   2.8975727e-02   2.7938196e-02   3.1153496e-02   3.1632850e-02   3.1438217e-02   0.0000000e+00   2.8539492e-02   2.8775353e-02   2.9558341e-02   4.0168024e-02   4.2007652e-02   3.1802844e-02   3.9771342e-02   3.5265833e-02   3.4707836e-02   3.5700287e-02   3.4037054e-02   4.4290229e-02   3.7844057e-02   3.4693933e-02   3.3977086e-02   2.7738253e-02   2.2947009e-02   2.5770154e-02   2.8966292e-02   3.2914421e-02   2.9111222e-02   2.7033678e-02   2.7843114e-02   2.8906141e-02   2.6230965e-02   2.8097729e-02   2.7595686e-02
   2.4229588e-02   2.6934364e-02   2.7964027e-02   3.1207609e-02   2.9040903e-02   3.3838421e-02   2.4801174e-02   2.4882871e-02   2.8829735e-02   2.7122946e-02   2.9190073e-02   2.7778230e-02   2.6693291e-02   2.7443052e-02   2.6991723e-02   2.6626097e-02   2.8504901e-02   3.1076051e-02   2.5696273e-02   3.2380321e-02   3.5523606e-02   2.7670928e-02   2.8264250e-02   3.5080443e-02   4.1239453e-02   2.8480870e-02   2.8714331e-02   2.5832725e-02   2.9349803e-02   3.0943084e-02   3.1946838e-02   3.2473229e-02   3.3073661e-02   3.7311341e-02   4.1130478e-02   4.8558985e-02   3.5197798e-02   3.4084221e-02   3.0526999e-02   2.9664751e-02   4.4523602e-02   3.5930842e-02   3.8319434e-02   3.5632496e-02   3.7837286e-02   3.7736275e-02   3.1364555e-02   3.3359804e-02   3.5732581e-02   3.3474141e-02   3.0504075e-02   2.7095879e-02   3.8746249e-02   2.6464500e-02   2.7264508e-02   2.6387238e-02   2.6594207e-02   2.9484697e-02   3.0682664e-02   3.0705046e-02   2.9745192e-02   2.9268559e-02   2.8539492e-02   0.0000000e+00   2.9539381e-02   2.8437161e-02   3.9968871e-02   3.8917065e-02   3.6007160e-02   4.2713421e-02   3.0714479e-02   3.1758331e-02   3.1259945e-02   3.1501890e-02   3.4035354e-02   3.4042337e-02   3.3735976e-02   3.5181953e-02   2.8535487e-02   2.7490032e-02   2.7083294e-02   2.7411722e-02   3.1955902e-02   2.7645312e-02   2.7730576e-02   2.6281065e-02   2.7222612e-02   2.3988748e-02   2.6671917e-02   2.6602112e-02
   2.8848983e-02   2.9409809e-02   3.2579858e-02   3.3405320e-02   3.5349748e-02   3.4961234e-02   3.1101955e-02   2.7365996e-02   3.2169169e-02   3.0315132e-02   3.3530392e-02   3.0816829e-02   2.8968436e-02   3.0773898e-02   2.8814209e-02   3.1843628e-02   3.4469349e-02   3.4909014e-02   2.7928541e-02   3.5034725e-02   4.6873282e-02   3.0942754e-02   3.2631801e-02   3.6898211e-02   3.9526340e-02   3.0055091e-02   3.4084550e-02   3.0265574e-02   2.9489027e-02   3.2420315e-02   3.2922944e-02   3.3063911e-02   3.4628586e-02   4.0184359e-02   4.8463415e-02   5.2968294e-02   3.7003513e-02   3.3480512e-02   3.2344810e-02   3.6310808e-02   4.3298012e-02   2.9509481e-02   3.8106769e-02   3.7091609e-02   3.9398465e-02   3.6966270e-02   3.2845901e-02   3.1737848e-02   3.4522350e-02   3.3363291e-02   2.9803785e-02   3.0373054e-02   4.0399273e-02   3.0577416e-02   2.7156906e-02   3.0673060e-02   3.0272742e-02   3.1997021e-02   3.2923923e-02   2.7953041e-02   3.0249109e-02   3.0413421e-02   2.8775353e-02   2.9539381e-02   0.0000000e+00   3.2074812e-02   4.0491945e-02   3.9865327e-02   3.2499455e-02   3.9424120e-02   3.3410683e-02   3.0244257e-02   3.6634550e-02   3.6306352e-02   3.4724892e-02   3.9014949e-02   3.5196263e-02   3.7848477e-02   2.7895156e-02   3.0964427e-02   3.0886344e-02   3.1878828e-02   3.6163394e-02   3.2233247e-02   2.8200247e-02   2.9376572e-02   2.9459024e-02   2.7561896e-02   3.1128038e-02   3.0185382e-02
   2.7492983e-02   3.0056915e-02   3.0393021e-02   3.1318315e-02   3.2208073e-02   3.2003513e-02   2.7786259e-02   2.6126402e-02   3.2641705e-02   2.9676601e-02   3.1632215e-02   3.0568753e-02   3.1768718e-02   3.0861882e-02   2.8791167e-02   3.0691906e-02   3.4286526e-02   3.2799029e-02   2.9100801e-02   3.6503515e-02   3.9046823e-02   3.9099900e-02   3.1625263e-02   3.5046728e-02   3.8795205e-02   3.1482395e-02   2.8696557e-02   2.6510586e-02   2.9106389e-02   2.9940612e-02   3.4748997e-02   3.2220138e-02   3.3626685e-02   4.0317133e-02   4.8404546e-02   4.8951817e-02   3.6765913e-02   3.3687423e-02   2.7679741e-02   3.1985402e-02   3.9960927e-02   3.3081836e-02   4.0817569e-02   3.8240148e-02   4.2648343e-02   4.2249931e-02   3.4066071e-02   3.4139500e-02   3.5279361e-02   3.4715613e-02   2.7802216e-02   2.7480910e-02   3.6329608e-02   3.1378944e-02   2.7620067e-02   2.8727103e-02   3.0630945e-02   3.0406622e-02   3.0911866e-02   2.8606641e-02   2.9747326e-02   2.8741150e-02   2.9558341e-02   2.8437161e-02   3.2074812e-02   0.0000000e+00   4.0164495e-02   3.8400329e-02   3.0761744e-02   3.8140044e-02   3.0267295e-02   3.3495418e-02   3.6160321e-02   3.7685238e-02   3.7984770e-02   3.7081241e-02   3.3959283e-02   3.4489891e-02   3.1253476e-02   2.8943411e-02   2.9561860e-02   3.1781229e-02   3.4228648e-02   3.2011021e-02   2.7199792e-02   2.7564581e-02   3.0661401e-02   2.9931737e-02   3.0168345e-02   2.8390371e-02
   3.6440008e-02   3.7875470e-02   3.6308012e-02   3.7695952e-02   4.3313794e-02   4.2632585e-02   3.7848384e-02   3.4920395e-02   4.0375991e-02   3.5723407e-02   3.7627109e-02   4.0277003e-02   3.6678941e-02   3.7146516e-02   3.5836015e-02   3.7944549e-02   3.7414405e-02   4.0171964e-02   3.8455204e-02   4.3681948e-02   4.6666151e-02   3.8418126e-02   3.9408404e-02   4.2663507e-02   5.1218718e-02   3.9066731e-02   4.0119169e-02   3.8712208e-02   3.9283755e-02   4.0415772e-02   4.3727584e-02   4.1466030e-02   4.3453513e-02   4.7685534e-02   5.8536883e-02   5.9514601e-02   4.3797088e-02   4.5163108e-02   3.8332920e-02   4.1305752e-02   5.3603733e-02   4.2920409e-02   5.0326249e-02   4.8378692e-02   4.8093581e-02   4.8154661e-02   4.2915706e-02   3.9180107e-02   4.1798710e-02   4.2355327e-02   3.7335231e-02   3.6932613e-02   4.8351338e-02   3.6745907e-02   3.7097185e-02   3.6948044e-02   3.9521070e-02   3.8598907e-02   4.0582896e-02   3.7950899e-02   3.9000383e-02   3.8465004e-02   4.0168024e-02   3.9968871e-02   4.0491945e-02   4.0164495e-02   0.0000000e+00   4.8616194e-02   4.3136142e-02   4.6981680e-02   4.5124721e-02   4.5156136e-02   4.6073390e-02   4.4541026e-02   4.4152927e-02   4.6413185e-02   4.4306104e-02   4.8919087e-02   4.3425368e-02   4.0547245e-02   3.9333315e-02   3.9957627e-02   4.0407519e-02   4.1274111e-02   3.7203356e-02   3.6716485e-02   3.8235467e-02   3.8111845e-02   3.7904623e-02   3.5706263e-02
   3.5942565e-02   3.6921639e-02   3.8691293e-02   4.2089290e-02   4.2653915e-02   4.1630165e-02   3.6433957e-02   3.4890822e-02   4.0875402e-02   3.8998328e-02   3.9703315e-02   3.9850052e-02   3.8474087e-02   3.8963792e-02   3.9937216e-02   3.8529102e-02   3.9826144e-02   4.1878174e-02   4.0340241e-02   4.5086132e-02   5.1039866e-02   4.8780138e-02   4.0367991e-02   4.4291427e-02   5.1280223e-02   4.2063907e-02   4.4527466e-02   4.1824771e-02   4.0617202e-02   4.2247219e-02   4.2298575e-02   4.2008473e-02   4.4627379e-02   5.1689303e-02   5.8559527e-02   5.8275560e-02   4.6297717e-02   4.5133097e-02   3.9643309e-02   4.1010490e-02   5.2716552e-02   4.1929615e-02   4.9723474e-02   4.6265676e-02   4.9981356e-02   4.7962044e-02   4.3888929e-02   3.9721418e-02   4.4561924e-02   4.1476662e-02   3.7679004e-02   3.6597775e-02   4.8657712e-02   3.8917917e-02   3.6393206e-02   3.6324427e-02   3.7684077e-02   4.0286465e-02   4.2147872e-02   3.9738151e-02   3.8335670e-02   3.8713762e-02   4.2007652e-02   3.8917065e-02   3.9865327e-02   3.8400329e-02   4.8616194e-02   0.0000000e+00   4.0990437e-02   4.7276428e-02   4.1928122e-02   4.1592758e-02   4.3910187e-02   4.4706423e-02   4.3136372e-02   4.5018371e-02   4.3417148e-02   4.6610512e-02   3.8520821e-02   3.5808356e-02   3.7882026e-02   3.9326710e-02   4.1280227e-02   3.9525670e-02   3.6680584e-02   3.7217883e-02   4.0455889e-02   3.7085027e-02   3.6784551e-02   3.4603358e-02
   3.3333912e-02   3.4496748e-02   3.1495428e-02   3.5324324e-02   3.7024849e-02   3.2890280e-02   3.2911245e-02   3.1672718e-02   3.6235776e-02   3.3808064e-02   3.1552617e-02   3.2576828e-02   3.0044561e-02   3.2402626e-02   3.3330762e-02   2.9236016e-02   3.2130055e-02   3.2943952e-02   3.0865611e-02   4.0160204e-02   4.3235478e-02   3.9825855e-02   3.3927527e-02   3.6945158e-02   4.5729763e-02   3.8021219e-02   3.2028750e-02   3.4030193e-02   3.3485218e-02   3.7256125e-02   3.6685016e-02   3.3266085e-02   3.5609215e-02   4.3380494e-02   5.0164357e-02   4.5260198e-02   3.7137128e-02   3.6956166e-02   3.2404628e-02   3.1773242e-02   4.5646459e-02   3.3710832e-02   4.2805719e-02   4.1907958e-02   4.3017573e-02   4.0321354e-02   3.7753940e-02   3.4915733e-02   3.8755407e-02   3.8742749e-02   2.8926700e-02   2.9292035e-02   3.8190106e-02   3.3091865e-02   2.7433160e-02   2.8813971e-02   3.0364469e-02   3.3816142e-02   3.1364685e-02   3.1710465e-02   3.0068870e-02   3.1740557e-02   3.1802844e-02   3.6007160e-02   3.2499455e-02   3.0761744e-02   4.3136142e-02   4.0990437e-02   0.0000000e+00   3.8675916e-02   3.3266026e-02   3.2130517e-02   3.9360631e-02   3.9811587e-02   3.5799709e-02   3.8098790e-02   3.8212200e-02   3.6476781e-02   2.9836818e-02   3.0847069e-02   3.0598995e-02   3.1813263e-02   3.3949578e-02   3.6539752e-02   3.0514964e-02   2.6904040e-02   3.1031402e-02   2.7867778e-02   3.1484553e-02   2.9581667e-02
   3.7257379e-02   3.6968440e-02   3.8636562e-02   4.1219808e-02   4.5615989e-02   4.3399130e-02   4.2416203e-02   3.8212442e-02   4.0236494e-02   3.7088554e-02   4.2687195e-02   3.9511927e-02   3.6485134e-02   3.6055194e-02   3.7277605e-02   3.9304195e-02   3.8363378e-02   3.6323443e-02   3.5457921e-02   4.2371481e-02   6.1022316e-02   4.3680968e-02   3.9607995e-02   4.2561628e-02   4.5638780e-02   4.1038094e-02   3.7258449e-02   3.6302986e-02   3.8469143e-02   4.2009972e-02   4.1974477e-02   3.7103920e-02   4.0767905e-02   4.9749732e-02   5.5654527e-02   5.0978952e-02   3.8605049e-02   4.4458656e-02   3.7684162e-02   3.8429990e-02   5.0891062e-02   4.1722207e-02   4.6783293e-02   4.5241284e-02   4.8735138e-02   5.3354470e-02   4.3457420e-02   4.1463131e-02   3.9555323e-02   4.5580110e-02   3.5740473e-02   3.9900163e-02   4.3980440e-02   4.0986234e-02   3.6280602e-02   3.7657282e-02   3.3491590e-02   4.1857453e-02   4.0960604e-02   4.2261518e-02   3.7249645e-02   3.7638157e-02   3.9771342e-02   4.2713421e-02   3.9424120e-02   3.8140044e-02   4.6981680e-02   4.7276428e-02   3.8675916e-02   0.0000000e+00   3.7402821e-02   3.5206463e-02   4.5183412e-02   4.3314619e-02   3.9695006e-02   3.8505190e-02   4.0748686e-02   4.1795919e-02   3.5096083e-02   3.6534623e-02   3.4456542e-02   3.4634930e-02   3.9957984e-02   3.3809822e-02   3.2853355e-02   3.2561184e-02   4.1626728e-02   3.5887506e-02   3.8345766e-02   3.5363334e-02
   3.0015302e-02   3.1027307e-02   3.2069178e-02   3.4884342e-02   3.8193197e-02   3.6307106e-02   2.9599786e-02   2.7630357e-02   3.2712976e-02   3.2324880e-02   2.9418775e-02   3.0997256e-02   3.1037272e-02   3.3177914e-02   2.9759277e-02   2.6319908e-02   3.4048668e-02   3.4043890e-02   2.8526326e-02   3.3939747e-02   4.8126563e-02   3.8963818e-02   3.2622784e-02   3.5250491e-02   4.0411518e-02   2.9373759e-02   2.8730266e-02   3.0190615e-02   3.2307136e-02   3.3603057e-02   3.5286826e-02   3.1916711e-02   3.6663654e-02   4.4004880e-02   5.2360412e-02   5.3182816e-02   3.7956095e-02   3.3720496e-02   3.5310374e-02   3.7208411e-02   4.6508950e-02   3.2646088e-02   4.0751228e-02   4.3292589e-02   4.4162953e-02   4.0745359e-02   3.2695357e-02   3.4194373e-02   3.7793055e-02   3.6572264e-02   3.2625309e-02   3.2792553e-02   3.6736297e-02   3.2661524e-02   3.1844256e-02   2.9262680e-02   3.1162031e-02   3.0884258e-02   3.3780313e-02   3.2663952e-02   3.1652272e-02   3.4673331e-02   3.5265833e-02   3.0714479e-02   3.3410683e-02   3.0267295e-02   4.5124721e-02   4.1928122e-02   3.3266026e-02   3.7402821e-02   0.0000000e+00   3.4300228e-02   3.7564498e-02   3.8673631e-02   3.4879426e-02   3.6782888e-02   3.7091282e-02   3.8791551e-02   3.6630534e-02   3.4690774e-02   3.1619948e-02   3.1393199e-02   3.2633544e-02   3.3049301e-02   3.1057186e-02   2.8931197e-02   3.1324767e-02   3.0116162e-02   3.0740769e-02   3.1722072e-02
   2.9568779e-02   3.2315331e-02   3.5967361e-02   3.4808031e-02   3.6318274e-02   3.4811785e-02   3.0782711e-02   3.0760946e-02   4.0080263e-02   3.6751017e-02   3.3800121e-02   3.6713230e-02   3.4565607e-02   3.4310422e-02   3.1681337e-02   3.1758325e-02   3.9117893e-02   3.7346982e-02   3.0934461e-02   3.7417492e-02   3.8898437e-02   4.2093406e-02   3.2896055e-02   3.6937124e-02   4.8741352e-02   3.5123078e-02   3.3239834e-02   3.3807679e-02   3.0635535e-02   3.4505556e-02   3.8835528e-02   3.4578183e-02   3.7236407e-02   4.3353897e-02   5.3287240e-02   4.5967242e-02   3.8357820e-02   3.4147113e-02   3.4195595e-02   3.5132783e-02   5.4843433e-02   3.6065414e-02   3.9106029e-02   3.8670321e-02   4.2885706e-02   4.2888912e-02   3.9331603e-02   3.2723792e-02   3.6943678e-02   3.7869526e-02   3.4287472e-02   3.2789261e-02   4.0759119e-02   3.1369107e-02   3.3737723e-02   3.0843643e-02   3.1314275e-02   3.0272801e-02   3.2623746e-02   3.6861957e-02   3.4828982e-02   3.1765821e-02   3.4707836e-02   3.1758331e-02   3.0244257e-02   3.3495418e-02   4.5156136e-02   4.1592758e-02   3.2130517e-02   3.5206463e-02   3.4300228e-02   0.0000000e+00   4.0511697e-02   3.7991668e-02   3.8425443e-02   3.7802567e-02   4.0923277e-02   4.1745615e-02   3.7126178e-02   3.5166778e-02   3.4138958e-02   3.4087754e-02   3.5038743e-02   3.2565437e-02   3.3044529e-02   3.0171107e-02   3.6776002e-02   3.5264004e-02   3.1230299e-02   3.2957161e-02
   3.8885134e-02   3.3707755e-02   3.3708822e-02   4.0091762e-02   3.9953433e-02   3.7150183e-02   3.3272735e-02   3.2389991e-02   3.9603736e-02   3.6748099e-02   3.8676851e-02   4.0827661e-02   3.6436119e-02   3.7775215e-02   3.5106004e-02   3.6294714e-02   3.8559800e-02   3.9024181e-02   3.5609713e-02   3.9191212e-02   4.5322063e-02   4.1110940e-02   3.6609730e-02   3.8069675e-02   4.1536144e-02   3.5729037e-02   3.5518397e-02   3.5782583e-02   3.5849717e-02   3.7735560e-02   3.8739130e-02   3.5713245e-02   4.1291208e-02   4.6568582e-02   5.1510555e-02   5.4122721e-02   4.3271140e-02   4.1175398e-02   3.4544045e-02   3.5959552e-02   5.0924536e-02   3.6459159e-02   4.3517224e-02   4.1101875e-02   4.3625792e-02   4.6423029e-02   3.7694288e-02   3.7963446e-02   4.0916018e-02   3.9864016e-02   3.2252111e-02   3.5847067e-02   3.7961813e-02   3.5223028e-02   3.4204715e-02   3.5867184e-02   3.6482694e-02   3.4461412e-02   3.4304236e-02   3.6321008e-02   3.6886459e-02   3.5233762e-02   3.5700287e-02   3.1259945e-02   3.6634550e-02   3.6160321e-02   4.6073390e-02   4.3910187e-02   3.9360631e-02   4.5183412e-02   3.7564498e-02   4.0511697e-02   0.0000000e+00   4.5670742e-02   4.1370080e-02   4.3369864e-02   4.0394917e-02   4.3845709e-02   4.2078010e-02   3.8303689e-02   3.6891405e-02   3.8970023e-02   4.2676995e-02   3.8650817e-02   3.4006233e-02   3.4568236e-02   4.1299842e-02   3.5049110e-02   3.2751298e-02   3.3773680e-02
   3.2457339e-02   3.4745011e-02   3.5611862e-02   3.7767956e-02   3.8655762e-02   3.7296346e-02   3.3977218e-02   3.3529989e-02   3.7661467e-02   3.9152881e-02   3.9680812e-02   3.8649844e-02   3.6512090e-02   3.8950980e-02   3.9285202e-02   3.6040340e-02   3.9539764e-02   4.1961997e-02   3.7421968e-02   4.2149580e-02   4.6805278e-02   4.4250797e-02   3.8371387e-02   4.1902974e-02   4.1712979e-02   3.8569647e-02   3.6739694e-02   3.7749374e-02   3.8882202e-02   3.8867125e-02   3.9439588e-02   3.5156560e-02   4.1431968e-02   4.6602817e-02   5.1334451e-02   5.8495722e-02   4.7164228e-02   4.4892502e-02   3.5522572e-02   3.6513013e-02   5.3262930e-02   3.8860550e-02   4.6002992e-02   4.1581386e-02   4.6175737e-02   4.5653883e-02   3.9151378e-02   3.9410994e-02   4.2878302e-02   4.0755887e-02   3.7307660e-02   3.4580625e-02   3.9670734e-02   3.7939167e-02   3.3898789e-02   3.2855269e-02   3.3943517e-02   3.6805708e-02   3.5397598e-02   3.4891945e-02   3.5093334e-02   3.4918168e-02   3.4037054e-02   3.1501890e-02   3.6306352e-02   3.7685238e-02   4.4541026e-02   4.4706423e-02   3.9811587e-02   4.3314619e-02   3.8673631e-02   3.7991668e-02   4.5670742e-02   0.0000000e+00   4.2059490e-02   4.5286051e-02   4.0560500e-02   4.1534470e-02   3.5034604e-02   3.2035099e-02   3.3333010e-02   3.5289289e-02   3.7832349e-02   3.7008674e-02   3.3203971e-02   3.2569159e-02   3.7139896e-02   3.7452479e-02   3.6303309e-02   3.4249844e-02
   4.0707987e-02   3.7863032e-02   3.5937182e-02   4.0661038e-02   4.1365817e-02   4.5980712e-02   3.7552413e-02   3.2012101e-02   4.0591384e-02   4.2241351e-02   4.7102534e-02   5.0337354e-02   5.2311208e-02   4.7499386e-02   4.4338186e-02   4.2161841e-02   4.5613234e-02   4.3671872e-02   3.9709646e-02   4.7954723e-02   5.8478864e-02   4.0399557e-02   4.3342621e-02   4.0243139e-02   4.2353636e-02   3.3871134e-02   3.7931890e-02   3.2018443e-02   3.2549209e-02   3.4235056e-02   4.1573177e-02   3.5440938e-02   4.0448309e-02   4.7320193e-02   5.9862117e-02   5.0602364e-02   3.8795366e-02   3.8246883e-02   3.1131649e-02   3.4192445e-02   4.9239748e-02   3.4374414e-02   4.2405012e-02   4.0217625e-02   4.3419044e-02   4.6868459e-02   4.2004262e-02   4.1463574e-02   4.5811106e-02   3.7952067e-02   4.0636509e-02   3.9745845e-02   4.7873705e-02   4.1171506e-02   3.8121679e-02   3.1855541e-02   3.8275917e-02   3.7723025e-02   4.1792400e-02   3.9261535e-02   3.7637422e-02   3.5339037e-02   4.4290229e-02   3.4035354e-02   3.4724892e-02   3.7984770e-02   4.4152927e-02   4.3136372e-02   3.5799709e-02   3.9695006e-02   3.4879426e-02   3.8425443e-02   4.1370080e-02   4.2059490e-02   0.0000000e+00   4.4293001e-02   4.3848244e-02   4.2736907e-02   3.7595018e-02   3.2019580e-02   3.1029892e-02   3.2076366e-02   3.7737269e-02   3.7416222e-02   3.6062190e-02   3.1272371e-02   3.9532042e-02   3.3431799e-02   3.4559916e-02   3.3342905e-02
   3.6717969e-02   3.4942042e-02   3.1033877e-02   3.8311416e-02   4.1930243e-02   4.4463428e-02   2.9774823e-02   3.6521781e-02   3.6119415e-02   4.0688952e-02   3.8279931e-02   4.1877976e-02   3.5026367e-02   4.0736582e-02   4.4392457e-02   3.9470829e-02   4.1184482e-02   4.7062866e-02   4.1669226e-02   4.2523237e-02   6.1466517e-02   4.3507417e-02   4.0920539e-02   4.2816588e-02   4.8637143e-02   3.8944882e-02   3.9730123e-02   4.6671494e-02   3.8631795e-02   4.1225335e-02   4.3000802e-02   3.6314949e-02   4.3653371e-02   4.6687996e-02   5.8402533e-02   5.7969820e-02   4.3939699e-02   4.0266755e-02   3.9562447e-02   4.0682771e-02   5.0415606e-02   3.3880827e-02   4.6932799e-02   4.6977215e-02   5.0190627e-02   5.2350917e-02   4.5734291e-02   4.1980101e-02   4.7360482e-02   5.1020078e-02   4.2310030e-02   3.7330714e-02   3.7918747e-02   3.9822180e-02   4.0512702e-02   3.3725603e-02   3.9119005e-02   4.0939288e-02   4.1578043e-02   3.5728849e-02   3.7631326e-02   3.9576767e-02   3.7844057e-02   3.4042337e-02   3.9014949e-02   3.7081241e-02   4.6413185e-02   4.5018371e-02   3.8098790e-02   3.8505190e-02   3.6782888e-02   3.7802567e-02   4.3369864e-02   4.5286051e-02   4.4293001e-02   0.0000000e+00   3.6698934e-02   3.7535012e-02   3.8370244e-02   3.5106870e-02   3.2445982e-02   3.6168219e-02   3.6338931e-02   3.2337941e-02   3.1204206e-02   3.7218156e-02   3.1543036e-02   2.9272043e-02   3.1059918e-02   3.2777910e-02
   3.1076000e-02   3.0954226e-02   3.2734605e-02   3.3162311e-02   3.8929104e-02   3.5541954e-02   3.0229735e-02   2.8783497e-02   3.4463195e-02   3.2788341e-02   3.5562923e-02   3.7951403e-02   3.2159759e-02   3.3679286e-02   3.2238624e-02   3.3187853e-02   3.5690703e-02   3.8180121e-02   3.3719035e-02   3.9836818e-02   4.2524588e-02   4.1496629e-02   3.5292173e-02   3.8766393e-02   3.8544399e-02   3.1744832e-02   3.0524648e-02   3.5492362e-02   3.4230500e-02   3.5500366e-02   3.6987031e-02   3.1519589e-02   3.6786796e-02   4.6339914e-02   5.6493947e-02   5.2914080e-02   4.0369281e-02   3.9516206e-02   3.5872362e-02   3.4991680e-02   5.3961265e-02   4.3192404e-02   4.5834602e-02   3.9904108e-02   4.5941466e-02   4.2691600e-02   3.6703087e-02   3.6726732e-02   3.8254286e-02   4.0683460e-02   3.4157546e-02   3.1982801e-02   3.9530525e-02   3.5805547e-02   3.3798520e-02   3.5135920e-02   3.3981523e-02   3.3437025e-02   3.7574648e-02   3.2770574e-02   3.5591593e-02   3.5137993e-02   3.4693933e-02   3.3735976e-02   3.5196263e-02   3.3959283e-02   4.4306104e-02   4.3417148e-02   3.8212200e-02   4.0748686e-02   3.7091282e-02   4.0923277e-02   4.0394917e-02   4.0560500e-02   4.3848244e-02   3.6698934e-02   0.0000000e+00   3.6567434e-02   3.4481205e-02   3.5521702e-02   3.2763575e-02   3.3071574e-02   3.5142007e-02   3.3393522e-02   3.0566508e-02   3.0838275e-02   3.1415990e-02   2.7333634e-02   3.1187171e-02   3.1719494e-02
   2.9975383e-02   3.3048340e-02   3.3260482e-02   3.4949281e-02   3.9581083e-02   4.0028255e-02   3.2039613e-02   3.2040219e-02   3.7160627e-02   3.4326006e-02   3.7023471e-02   3.8774974e-02   3.5119211e-02   3.6895709e-02   3.4606040e-02   3.6107095e-02   3.4564324e-02   4.3279014e-02   3.8131642e-02   4.0426177e-02   4.6681761e-02   4.1520847e-02   3.7470468e-02   4.1180224e-02   4.1907120e-02   3.6862091e-02   3.6417767e-02   3.5864370e-02   3.6612655e-02   3.8948271e-02   3.9313163e-02   3.6407691e-02   4.1247201e-02   4.4852945e-02   5.6959348e-02   5.6636586e-02   4.6430742e-02   4.3443649e-02   3.7685029e-02   3.6039825e-02   5.4097604e-02   4.2462125e-02   4.5537871e-02   4.6335523e-02   5.0190524e-02   4.7455259e-02   4.1318743e-02   3.9104230e-02   3.9157136e-02   4.3352876e-02   3.7879997e-02   3.7335404e-02   4.1609645e-02   3.8670163e-02   3.6172396e-02   3.5378875e-02   3.6268276e-02   3.5686258e-02   3.5899846e-02   3.6872070e-02   3.7656068e-02   3.3816164e-02   3.3977086e-02   3.5181953e-02   3.7848477e-02   3.4489891e-02   4.8919087e-02   4.6610512e-02   3.6476781e-02   4.1795919e-02   3.8791551e-02   4.1745615e-02   4.3845709e-02   4.1534470e-02   4.2736907e-02   3.7535012e-02   3.6567434e-02   0.0000000e+00   3.1636970e-02   3.2556649e-02   3.1330009e-02   3.4665988e-02   3.2767669e-02   3.3545590e-02   3.0322591e-02   3.0451960e-02   3.2273485e-02   3.1299050e-02   3.1927717e-02   3.1148503e-02
   2.6286941e-02   2.7900294e-02   2.8302489e-02   3.0862950e-02   3.5237989e-02   3.7434819e-02   3.3264458e-02   2.8871551e-02   3.6476284e-02   2.9669121e-02   3.0675241e-02   2.6659004e-02   3.1079785e-02   3.4192174e-02   2.8514578e-02   2.8858204e-02   3.2291157e-02   3.4060261e-02   3.0481903e-02   3.3669712e-02   3.8130314e-02   3.3935738e-02   3.5361911e-02   3.4246245e-02   3.9896547e-02   2.9891846e-02   3.4331119e-02   2.9089696e-02   2.9142444e-02   2.9299807e-02   3.5097759e-02   2.8863115e-02   3.4205311e-02   3.7703621e-02   4.2518723e-02   5.8321117e-02   3.7879242e-02   4.1158945e-02   3.5843396e-02   3.6380408e-02   5.2983975e-02   3.3915404e-02   4.0553986e-02   3.7570807e-02   4.2820151e-02   4.3651592e-02   3.7202012e-02   3.4649647e-02   3.8656025e-02   3.2896431e-02   2.8638056e-02   3.2574678e-02   4.0470081e-02   3.2991249e-02   2.9426676e-02   3.1555574e-02   3.0726789e-02   3.4057611e-02   3.2822468e-02   3.0920188e-02   3.0785165e-02   2.9041595e-02   2.7738253e-02   2.8535487e-02   2.7895156e-02   3.1253476e-02   4.3425368e-02   3.8520821e-02   2.9836818e-02   3.5096083e-02   3.6630534e-02   3.7126178e-02   4.2078010e-02   3.5034604e-02   3.7595018e-02   3.8370244e-02   3.4481205e-02   3.1636970e-02   0.0000000e+00   3.3761963e-02   2.7045011e-02   2.7226917e-02   3.1964785e-02   3.0208939e-02   2.5059972e-02   2.6664161e-02   2.9171752e-02   2.8070936e-02   2.5784364e-02   2.7752687e-02
   2.7543854e-02   3.0240905e-02   3.3281843e-02   3.3263166e-02   3.3746468e-02   3.3976322e-02   3.0720299e-02   3.0975173e-02   3.9830230e-02   3.1121119e-02   3.3749697e-02   3.1726567e-02   3.0442747e-02   2.8083163e-02   3.1385991e-02   2.7163218e-02   2.7547274e-02   2.9761814e-02   3.1174628e-02   3.3341699e-02   4.1669815e-02   3.0782692e-02   3.2597515e-02   3.3666747e-02   3.7209097e-02   3.2170140e-02   2.7917971e-02   2.6137973e-02   3.1794437e-02   3.1649299e-02   3.3639387e-02   3.2478406e-02   3.6304608e-02   3.9780216e-02   4.3340357e-02   5.3150224e-02   3.6989374e-02   3.9365396e-02   2.7578822e-02   2.8854312e-02   5.2603427e-02   2.8846047e-02   3.6895745e-02   3.4613277e-02   3.6786765e-02   3.6089792e-02   2.8923338e-02   3.2890536e-02   3.6000124e-02   3.3912579e-02   3.5378145e-02   3.5133869e-02   3.8933647e-02   3.0668408e-02   2.9806341e-02   3.2367231e-02   2.8095548e-02   3.1677280e-02   3.3130847e-02   2.8154106e-02   3.0354282e-02   3.0104810e-02   2.2947009e-02   2.7490032e-02   3.0964427e-02   2.8943411e-02   4.0547245e-02   3.5808356e-02   3.0847069e-02   3.6534623e-02   3.4690774e-02   3.5166778e-02   3.8303689e-02   3.2035099e-02   3.2019580e-02   3.5106870e-02   3.5521702e-02   3.2556649e-02   3.3761963e-02   0.0000000e+00   3.1139145e-02   3.1233559e-02   3.4511425e-02   3.5211203e-02   2.4600473e-02   2.8732912e-02   3.0032030e-02   2.5844086e-02   2.8835809e-02   2.5033764e-02
   2.7179228e-02   2.7111706e-02   2.8046928e-02   3.0218679e-02   3.1068281e-02   3.0252576e-02   2.7246644e-02   2.5645618e-02   3.0841390e-02   3.0568916e-02   2.9959407e-02   2.9330659e-02   2.8145872e-02   2.7300641e-02   3.0953364e-02   2.7074584e-02   3.0329018e-02   3.2116527e-02   2.7074685e-02   3.3267944e-02   4.4859482e-02   3.5807229e-02   3.1919975e-02   3.5181002e-02   3.6745267e-02   3.2143109e-02   2.7873125e-02   2.9775379e-02   3.0260557e-02   2.9966992e-02   3.1183386e-02   2.8286172e-02   3.7204982e-02   4.1562468e-02   4.3812283e-02   4.9296935e-02   3.7582120e-02   3.4018847e-02   3.2016329e-02   2.9613507e-02   4.8893127e-02   2.7707341e-02   3.6753685e-02   3.3497504e-02   3.6639091e-02   3.8515733e-02   3.0465906e-02   3.2065230e-02   3.4944147e-02   3.4542326e-02   3.0178309e-02   2.7644521e-02   3.3095046e-02   2.7864174e-02   2.7340534e-02   2.6430208e-02   2.5470199e-02   3.0034944e-02   2.9905459e-02   3.1523158e-02   2.8161796e-02   2.8696948e-02   2.5770154e-02   2.7083294e-02   3.0886344e-02   2.9561860e-02   3.9333315e-02   3.7882026e-02   3.0598995e-02   3.4456542e-02   3.1619948e-02   3.4138958e-02   3.6891405e-02   3.3333010e-02   3.1029892e-02   3.2445982e-02   3.2763575e-02   3.1330009e-02   2.7045011e-02   3.1139145e-02   0.0000000e+00   2.8034341e-02   2.9266584e-02   2.8541985e-02   2.5415251e-02   2.6528901e-02   2.8404527e-02   2.5868020e-02   2.6829641e-02   2.6120657e-02
   2.7307479e-02   2.8168524e-02   2.7892397e-02   3.1306760e-02   3.7284625e-02   3.3242985e-02   2.7050509e-02   2.4468781e-02   2.8789551e-02   2.6630222e-02   3.0504353e-02   3.1261767e-02   2.7386541e-02   2.7325524e-02   2.9233053e-02   2.6356162e-02   2.8371072e-02   3.0702131e-02   2.7628344e-02   3.3668389e-02   4.0400276e-02   3.4572885e-02   3.0942837e-02   3.3197396e-02   3.6001934e-02   3.1076530e-02   2.8516866e-02   3.2475339e-02   2.8347014e-02   2.8343557e-02   3.2929859e-02   3.0304765e-02   3.4519874e-02   4.0781279e-02   4.6634791e-02   5.5306906e-02   3.9761401e-02   3.4548262e-02   3.2344232e-02   3.1433297e-02   3.9255835e-02   3.2480640e-02   3.8550342e-02   3.7736970e-02   3.9105167e-02   3.7565907e-02   3.1011340e-02   3.1174640e-02   3.4445275e-02   3.3605198e-02   2.9311730e-02   2.7949352e-02   3.1492770e-02   2.9144482e-02   2.7497758e-02   2.7322802e-02   2.7499536e-02   2.9573284e-02   2.8287409e-02   3.0057869e-02   2.8792560e-02   2.8250296e-02   2.8966292e-02   2.7411722e-02   3.1878828e-02   3.1781229e-02   3.9957627e-02   3.9326710e-02   3.1813263e-02   3.4634930e-02   3.1393199e-02   3.4087754e-02   3.8970023e-02   3.5289289e-02   3.2076366e-02   3.6168219e-02   3.3071574e-02   3.4665988e-02   2.7226917e-02   3.1233559e-02   2.8034341e-02   0.0000000e+00   3.2971226e-02   3.1293742e-02   2.9222922e-02   2.7598110e-02   3.0492554e-02   2.9720063e-02   2.6444930e-02   2.6743588e-02
   2.9321930e-02   2.9288898e-02   2.9617218e-02   3.3372852e-02   3.7512446e-02   3.3079485e-02   3.1625477e-02   2.8454807e-02   3.3495076e-02   3.1795102e-02   3.3117894e-02   3.5689709e-02   3.1317143e-02   2.8946287e-02   3.1436778e-02   3.2405583e-02   3.5500506e-02   3.2918651e-02   3.1311454e-02   3.6469393e-02   4.4274308e-02   4.1376448e-02   3.2305015e-02   3.2772589e-02   3.6640166e-02   3.1287711e-02   2.7946644e-02   3.0668950e-02   3.1488510e-02   3.2966018e-02   3.4827853e-02   3.2214578e-02   3.2033725e-02   4.1950495e-02   4.5703075e-02   5.2740594e-02   4.0374861e-02   3.7298387e-02   3.5438182e-02   3.0240363e-02   4.5027989e-02   3.9481169e-02   4.0118155e-02   4.1162842e-02   4.3870972e-02   4.2114804e-02   3.3308524e-02   3.4440722e-02   3.5827479e-02   3.6169531e-02   3.2017214e-02   3.1135020e-02   3.6185963e-02   3.5231769e-02   3.1722032e-02   2.9354604e-02   3.0183083e-02   3.2545286e-02   3.4393323e-02   3.3428894e-02   3.1199378e-02   3.0905001e-02   3.2914421e-02   3.1955902e-02   3.6163394e-02   3.4228648e-02   4.0407519e-02   4.1280227e-02   3.3949578e-02   3.9957984e-02   3.2633544e-02   3.5038743e-02   4.2676995e-02   3.7832349e-02   3.7737269e-02   3.6338931e-02   3.5142007e-02   3.2767669e-02   3.1964785e-02   3.4511425e-02   2.9266584e-02   3.2971226e-02   0.0000000e+00   3.3448282e-02   2.9772243e-02   2.8930437e-02   3.6169628e-02   3.1929509e-02   3.0294806e-02   3.0686808e-02
   2.7516474e-02   2.9755305e-02   3.0952753e-02   3.0413774e-02   3.5088133e-02   2.9750590e-02   2.8366914e-02   2.6467616e-02   2.9437089e-02   2.9620451e-02   2.9847902e-02   3.2639624e-02   2.7517079e-02   2.8699023e-02   3.3002936e-02   2.8948767e-02   3.0094482e-02   3.2596690e-02   2.7018800e-02   3.2971967e-02   3.5799103e-02   3.6569051e-02   3.2795206e-02   3.4082136e-02   3.4148089e-02   2.8439720e-02   2.8389512e-02   2.7659042e-02   2.9087674e-02   2.8615356e-02   3.1184567e-02   3.0225386e-02   3.0821570e-02   3.4964769e-02   4.0399204e-02   5.0062889e-02   3.3606850e-02   3.3664757e-02   3.0162732e-02   3.3779481e-02   4.8877034e-02   3.9951350e-02   3.7616251e-02   3.6550084e-02   4.0557804e-02   3.9196966e-02   3.1875669e-02   3.2504215e-02   3.6159193e-02   3.6920392e-02   2.9028092e-02   2.7383392e-02   3.6681871e-02   3.2808493e-02   2.7317083e-02   2.6831325e-02   2.7595494e-02   3.0891500e-02   3.0189057e-02   2.9558442e-02   3.0355404e-02   2.8899403e-02   2.9111222e-02   2.7645312e-02   3.2233247e-02   3.2011021e-02   4.1274111e-02   3.9525670e-02   3.6539752e-02   3.3809822e-02   3.3049301e-02   3.2565437e-02   3.8650817e-02   3.7008674e-02   3.7416222e-02   3.2337941e-02   3.3393522e-02   3.3545590e-02   3.0208939e-02   3.5211203e-02   2.8541985e-02   3.1293742e-02   3.3448282e-02   0.0000000e+00   2.8960601e-02   2.8166660e-02   3.1935682e-02   2.8789215e-02   2.6649040e-02   2.8164258e-02
   2.4850192e-02   2.6298107e-02   2.4970259e-02   2.8273987e-02   2.8057063e-02   2.4785488e-02   2.4299918e-02   2.3520279e-02   2.7489978e-02   2.6682160e-02   2.9450979e-02   2.8300996e-02   2.4440430e-02   2.6071523e-02   2.6431875e-02   2.4399324e-02   2.9507331e-02   2.9563619e-02   2.5752943e-02   3.2344391e-02   3.6561158e-02   3.4620645e-02   2.9162880e-02   3.1750381e-02   3.3190279e-02   2.9435482e-02   2.5531212e-02   2.7104427e-02   2.8122695e-02   2.8543162e-02   3.0273939e-02   2.9732795e-02   3.3458363e-02   3.4858796e-02   3.9744936e-02   5.4926876e-02   3.1763867e-02   3.3710399e-02   2.8866023e-02   2.7360098e-02   5.0955293e-02   3.2268286e-02   3.5491047e-02   3.2353132e-02   3.9061039e-02   3.6333141e-02   2.9116507e-02   2.8845345e-02   3.1263609e-02   3.1606942e-02   2.5961341e-02   2.6679489e-02   3.3549935e-02   3.1265329e-02   2.6489413e-02   2.5706252e-02   2.5876127e-02   2.6363087e-02   2.5658293e-02   2.6851632e-02   2.5770231e-02   2.8277826e-02   2.7033678e-02   2.7730576e-02   2.8200247e-02   2.7199792e-02   3.7203356e-02   3.6680584e-02   3.0514964e-02   3.2853355e-02   3.1057186e-02   3.3044529e-02   3.4006233e-02   3.3203971e-02   3.6062190e-02   3.1204206e-02   3.0566508e-02   3.0322591e-02   2.5059972e-02   2.4600473e-02   2.5415251e-02   2.9222922e-02   2.9772243e-02   2.8960601e-02   0.0000000e+00   2.4827037e-02   2.7756453e-02   2.6842968e-02   2.6284500e-02   2.5164434e-02
   2.5022804e-02   2.6733893e-02   2.6336580e-02   2.9628306e-02   3.2208170e-02   2.6426385e-02   2.5690761e-02   2.5821163e-02   2.9771545e-02   2.8815773e-02   2.9834172e-02   2.9548049e-02   2.6077309e-02   2.8513826e-02   2.8180086e-02   2.7822402e-02   3.0102095e-02   3.1086150e-02   2.7825207e-02   3.1255214e-02   3.5969861e-02   3.2151741e-02   3.1294474e-02   3.2892232e-02   3.2820284e-02   3.0788047e-02   2.4744113e-02   2.3896753e-02   2.9284642e-02   3.0253893e-02   3.2441323e-02   3.1230630e-02   3.4110624e-02   3.6860024e-02   4.0246756e-02   5.1180774e-02   3.2120680e-02   3.2393570e-02   2.9291720e-02   2.7726086e-02   4.2585546e-02   3.3219153e-02   3.7342713e-02   3.2765325e-02   3.8581742e-02   3.7453288e-02   2.8745700e-02   3.0572282e-02   3.1296806e-02   3.1690130e-02   2.5293350e-02   2.5716274e-02   3.3478358e-02   2.9824551e-02   2.6389887e-02   2.6150389e-02   2.6221401e-02   2.6756759e-02   2.7936005e-02   2.6793203e-02   2.5872710e-02   2.6704781e-02   2.7843114e-02   2.6281065e-02   2.9376572e-02   2.7564581e-02   3.6716485e-02   3.7217883e-02   2.6904040e-02   3.2561184e-02   2.8931197e-02   3.0171107e-02   3.4568236e-02   3.2569159e-02   3.1272371e-02   3.7218156e-02   3.0838275e-02   3.0451960e-02   2.6664161e-02   2.8732912e-02   2.6528901e-02   2.7598110e-02   2.8930437e-02   2.8166660e-02   2.4827037e-02   0.0000000e+00   2.8347658e-02   2.7349054e-02   2.6500898e-02   2.5379131e-02
   2.7083176e-02   2.8335923e-02   2.8082985e-02   3.1995514e-02   3.3595895e-02   3.0424483e-02   2.6959778e-02   2.4427537e-02   2.9857668e-02   3.1710299e-02   2.8362445e-02   2.8380974e-02   2.5099731e-02   2.8345815e-02   2.8904685e-02   2.6186572e-02   3.1206604e-02   3.3365681e-02   2.6293041e-02   3.2143043e-02   3.4865794e-02   3.3701503e-02   3.3159170e-02   3.5445445e-02   3.3888188e-02   2.9962182e-02   2.5520823e-02   2.7554752e-02   2.9065218e-02   3.1870129e-02   3.3697376e-02   3.2565411e-02   3.5396077e-02   3.9910091e-02   4.3638769e-02   5.4101881e-02   3.5240496e-02   3.6962646e-02   3.2776872e-02   3.1537470e-02   4.2023949e-02   3.5197466e-02   4.0205995e-02   3.8425944e-02   4.1036472e-02   4.3018504e-02   3.3344660e-02   3.0953237e-02   3.4705442e-02   3.3859935e-02   2.6799385e-02   3.0130260e-02   3.7469240e-02   3.4533345e-02   3.0320646e-02   3.0541258e-02   2.8738316e-02   3.1811097e-02   3.1590789e-02   3.0780577e-02   3.0140996e-02   3.2644358e-02   2.8906141e-02   2.7222612e-02   2.9459024e-02   3.0661401e-02   3.8235467e-02   4.0455889e-02   3.1031402e-02   4.1626728e-02   3.1324767e-02   3.6776002e-02   4.1299842e-02   3.7139896e-02   3.9532042e-02   3.1543036e-02   3.1415990e-02   3.2273485e-02   2.9171752e-02   3.0032030e-02   2.8404527e-02   3.0492554e-02   3.6169628e-02   3.1935682e-02   2.7756453e-02   2.8347658e-02   0.0000000e+00   2.7227141e-02   2.5762223e-02   2.6262142e-02
   2.6817186e-02   2.7359878e-02   2.9430262e-02   2.9853729e-02   3.1204799e-02   2.7445261e-02   2.4043685e-02   2.5039028e-02   2.7746884e-02   2.9867255e-02   2.6182450e-02   2.8307616e-02   2.5105789e-02   3.1724899e-02   2.8673833e-02   2.5913389e-02   3.0053812e-02   3.6471274e-02   2.7944284e-02   3.0130384e-02   3.7064891e-02   3.6733533e-02   3.0757718e-02   3.2984808e-02   3.4190014e-02   3.2592557e-02   3.0409892e-02   2.3565860e-02   2.6081682e-02   3.0610206e-02   3.1396284e-02   2.8847071e-02   3.2735842e-02   3.7870809e-02   3.6293209e-02   5.4915765e-02   3.4678722e-02   3.4932311e-02   2.7105554e-02   2.7291628e-02   3.6305269e-02   3.2813343e-02   3.8981116e-02   3.5046859e-02   4.0004548e-02   3.8230164e-02   2.8881745e-02   3.1384493e-02   3.0203548e-02   3.2096446e-02   2.8919698e-02   2.5418057e-02   3.3992236e-02   3.0825293e-02   2.9220014e-02   2.5958701e-02   2.6354600e-02   2.9772873e-02   3.2578663e-02   3.1744676e-02   2.9776585e-02   2.8446256e-02   2.6230965e-02   2.3988748e-02   2.7561896e-02   2.9931737e-02   3.8111845e-02   3.7085027e-02   2.7867778e-02   3.5887506e-02   3.0116162e-02   3.5264004e-02   3.5049110e-02   3.7452479e-02   3.3431799e-02   2.9272043e-02   2.7333634e-02   3.1299050e-02   2.8070936e-02   2.5844086e-02   2.5868020e-02   2.9720063e-02   3.1929509e-02   2.8789215e-02   2.6842968e-02   2.7349054e-02   2.7227141e-02   0.0000000e+00   2.5076174e-02   2.7966009e-02
   2.4701863e-02   2.5951836e-02   2.6792942e-02   2.9594886e-02   3.2366492e-02   2.9171426e-02   2.5261882e-02   2.4233839e-02   2.8039802e-02   2.8967152e-02   2.9145765e-02   3.1188977e-02   2.6449194e-02   3.2223865e-02   2.8407127e-02   2.4828681e-02   2.8274871e-02   3.2552003e-02   2.9537865e-02   3.4273691e-02   3.3114848e-02   3.3364106e-02   3.0218549e-02   3.1997511e-02   3.1547796e-02   2.6668110e-02   2.9231260e-02   2.9174677e-02   2.8888321e-02   2.9574783e-02   3.0558623e-02   2.6993596e-02   3.1861352e-02   3.8519332e-02   4.3836662e-02   4.9708947e-02   3.2269137e-02   3.4337962e-02   2.7616502e-02   2.6404755e-02   4.0297865e-02   2.8652791e-02   3.9066921e-02   3.4238437e-02   3.7948292e-02   3.8656039e-02   3.0187553e-02   3.0522491e-02   3.2104392e-02   3.1615599e-02   2.8194572e-02   2.5580908e-02   3.6679635e-02   3.1804426e-02   2.8278734e-02   2.7380550e-02   2.7564444e-02   2.7264969e-02   2.9679447e-02   2.8854962e-02   2.7145354e-02   2.7694755e-02   2.8097729e-02   2.6671917e-02   3.1128038e-02   3.0168345e-02   3.7904623e-02   3.6784551e-02   3.1484553e-02   3.8345766e-02   3.0740769e-02   3.1230299e-02   3.2751298e-02   3.6303309e-02   3.4559916e-02   3.1059918e-02   3.1187171e-02   3.1927717e-02   2.5784364e-02   2.8835809e-02   2.6829641e-02   2.6444930e-02   3.0294806e-02   2.6649040e-02   2.6284500e-02   2.6500898e-02   2.5762223e-02   2.5076174e-02   0.0000000e+00   2.5795428e-02
   2.3389549e-02   2.4161104e-02   2.4469713e-02   2.9101423e-02   2.9923191e-02   2.5936670e-02   2.4933395e-02   2.3507807e-02   2.6857987e-02   2.7273546e-02   2.7639687e-02   2.7941462e-02   2.3959567e-02   3.0562361e-02   2.7977107e-02   2.5395376e-02   2.6520711e-02   3.0026643e-02   2.5334807e-02   3.2323651e-02   3.1591939e-02   3.2994417e-02   2.8867143e-02   3.3074519e-02   3.3927686e-02   3.1045622e-02   2.6488783e-02   2.4176633e-02   2.5932827e-02   2.8354775e-02   3.1522101e-02   2.8854470e-02   3.2427275e-02   3.4429059e-02   3.6350297e-02   4.8022350e-02   3.2121182e-02   3.8700291e-02   2.7860859e-02   2.5997106e-02   3.6390997e-02   3.2944054e-02   3.9601513e-02   3.4432540e-02   3.7244487e-02   3.6829107e-02   3.2105687e-02   2.9972120e-02   3.2123947e-02   3.0902283e-02   2.9395074e-02   2.5875034e-02   3.3437004e-02   3.0627782e-02   2.5711503e-02   2.4755178e-02   2.6626368e-02   2.7961651e-02   3.0069837e-02   2.7951768e-02   2.7116505e-02   2.6960480e-02   2.7595686e-02   2.6602112e-02   3.0185382e-02   2.8390371e-02   3.5706263e-02   3.4603358e-02   2.9581667e-02   3.5363334e-02   3.1722072e-02   3.2957161e-02   3.3773680e-02   3.4249844e-02   3.3342905e-02   3.2777910e-02   3.1719494e-02   3.1148503e-02   2.7752687e-02   2.5033764e-02   2.6120657e-02   2.6743588e-02   3.0686808e-02   2.8164258e-02   2.5164434e-02   2.5379131e-02   2.6262142e-02   2.7966009e-02   2.5795428e-02   0.0000000e+00
