# Supplementary material for: Autistic traits and individual brain differences: functional network efficiency reflects attentional and social impairments, structural nodal efficiencies index systemising and theory-of-mind skills
Source: Mol Autism. 2021 Jan 21;12:3. doi: 10.1186/s13229-020-00377-8 (PMC7818759; doi:10.1186/s13229-020-00377-8)
Supplement: Supplementary file 8 — Additional file 8. Connectivity matrices. Connection matrices and functional correlation matrices for each subject, as floating-point values in ASCII text format, and MATLAB code for producing these. [file 13229_2020_377_MOESM8_ESM.zip › Paul_Arora_et_al_data/Physiological/BBC/DTI_rsfMRI_ConnectivityMatrices/connectivity_matrices/Connection_Matrix_sym_aHU0244.txt]

   0.0000000e+00   2.6003402e-02   2.6544230e-02   2.7630942e-02   2.9791278e-02   2.9965507e-02   2.5491699e-02   2.6028983e-02   2.7537730e-02   2.6113278e-02   3.0341727e-02   2.5870649e-02   2.6772279e-02   2.4665099e-02   2.8027119e-02   2.6392614e-02   2.8083602e-02   2.8327133e-02   2.7346035e-02   2.8381941e-02   3.1656696e-02   2.7117790e-02   2.9646232e-02   2.7919541e-02   3.0418440e-02   2.6859748e-02   2.4527450e-02   2.7196275e-02   2.6199573e-02   2.6656182e-02   3.3404654e-02   3.0618886e-02   2.9579009e-02   3.1164923e-02   3.6602995e-02   4.0312752e-02   3.5049296e-02   3.1687861e-02   2.7272884e-02   2.8892286e-02   3.3747586e-02   3.1895172e-02   2.8742966e-02   3.2791755e-02   2.9436470e-02   3.7158920e-02   2.7424367e-02   2.8744757e-02   2.7343338e-02   3.0724926e-02   2.4737062e-02   2.8652920e-02   2.9858873e-02   2.6999830e-02   2.5426573e-02   2.5674487e-02   2.5635421e-02   2.6670350e-02   2.5519244e-02   2.5952047e-02   2.7642666e-02   2.7655763e-02   2.7734056e-02   2.4706595e-02   2.6116333e-02   2.8479112e-02   2.9487323e-02   2.9610137e-02   2.7294905e-02   2.8383735e-02   3.0101055e-02   3.5561614e-02   2.8448825e-02   3.5043136e-02   3.8286706e-02   3.6936068e-02   3.4128313e-02   3.2087204e-02   3.4061790e-02   2.8560062e-02   2.6703512e-02   2.6801841e-02   3.0365627e-02   2.8626922e-02   2.2710667e-02   2.3189674e-02   2.5762595e-02   2.4797415e-02   2.4644264e-02   2.4384247e-02
   2.6003402e-02   0.0000000e+00   2.7568266e-02   2.9369414e-02   2.9420057e-02   2.7989030e-02   2.4766554e-02   2.6341525e-02   2.8148679e-02   2.6798332e-02   3.1744594e-02   2.7664978e-02   2.8436063e-02   2.6291909e-02   2.8637344e-02   2.7855081e-02   2.8632927e-02   2.8412074e-02   2.8009520e-02   2.7990166e-02   3.4249790e-02   2.7113265e-02   2.8318047e-02   2.7504234e-02   3.4952157e-02   2.5267024e-02   2.5984962e-02   2.5619551e-02   2.8453038e-02   2.7177248e-02   3.0239818e-02   2.8698079e-02   2.9071655e-02   3.0475299e-02   3.5088414e-02   3.2085213e-02   3.4474309e-02   3.3567540e-02   2.8804587e-02   2.5960109e-02   3.8920999e-02   3.5644128e-02   2.8423991e-02   3.3065839e-02   3.0281289e-02   3.6996425e-02   2.6124556e-02   2.8581928e-02   2.7403857e-02   2.9327514e-02   2.4700234e-02   2.7386259e-02   3.0105508e-02   2.8025291e-02   2.4675829e-02   2.5558478e-02   2.5527980e-02   2.7106733e-02   2.6653279e-02   2.8499698e-02   2.8685078e-02   2.8819862e-02   2.8588253e-02   2.6390295e-02   2.8907648e-02   3.0506553e-02   3.1701783e-02   3.4598211e-02   2.7790297e-02   3.0018636e-02   3.1843218e-02   3.2630764e-02   3.0051932e-02   3.2534273e-02   3.6760730e-02   3.9356841e-02   3.4500051e-02   3.4056189e-02   3.6780105e-02   3.4150930e-02   2.8465214e-02   2.8346398e-02   2.9985557e-02   3.0676613e-02   2.4287273e-02   2.6297045e-02   2.6932176e-02   2.6248029e-02   2.5566691e-02   2.4504592e-02
   2.6544230e-02   2.7568266e-02   0.0000000e+00   3.2525949e-02   3.5402267e-02   3.0592081e-02   2.6684811e-02   2.6835868e-02   2.8898475e-02   2.9691000e-02   3.1232016e-02   2.8643070e-02   2.9943986e-02   2.9596310e-02   3.2498256e-02   2.8338477e-02   3.0762083e-02   3.0234149e-02   3.2157824e-02   3.2475251e-02   3.8085253e-02   2.9342741e-02   3.1606028e-02   3.1167943e-02   3.5563284e-02   3.0823044e-02   2.8895460e-02   2.7960945e-02   2.8525612e-02   2.9778574e-02   3.4170942e-02   3.3241102e-02   3.1380107e-02   3.2193097e-02   3.8685683e-02   4.3710212e-02   3.6496778e-02   3.1106701e-02   2.9894400e-02   2.8394913e-02   4.1060080e-02   3.7573031e-02   2.9874060e-02   3.5070455e-02   3.3282337e-02   3.6748720e-02   2.9572092e-02   3.0948824e-02   2.9485561e-02   3.3527809e-02   2.7314251e-02   2.8645904e-02   3.5401145e-02   2.7166297e-02   2.8087979e-02   2.6583832e-02   2.7998474e-02   2.8990686e-02   2.8617367e-02   3.0907876e-02   3.1363536e-02   3.1085848e-02   3.0161409e-02   2.7276526e-02   2.9395721e-02   3.0234941e-02   3.1693481e-02   3.3797312e-02   2.9611917e-02   3.0401542e-02   3.6016485e-02   3.2380660e-02   3.1619487e-02   3.6190472e-02   3.8046435e-02   4.4719493e-02   3.4337321e-02   3.5869100e-02   3.5017229e-02   2.7195331e-02   3.0013786e-02   2.8968987e-02   3.1941998e-02   2.8921840e-02   2.6994263e-02   2.6709908e-02   2.6995847e-02   2.6542193e-02   2.7873657e-02   2.6488771e-02
   2.7630942e-02   2.9369414e-02   3.2525949e-02   0.0000000e+00   3.3477908e-02   3.2549375e-02   2.7718262e-02   2.7590717e-02   2.9776804e-02   2.9901448e-02   3.3962987e-02   2.8102470e-02   2.8140372e-02   2.8265395e-02   3.1395595e-02   3.0142218e-02   3.2076218e-02   2.9734861e-02   3.0773628e-02   3.0923497e-02   3.8836583e-02   3.2055372e-02   3.1553996e-02   3.0969014e-02   3.0230741e-02   3.1575578e-02   2.8404391e-02   2.7312139e-02   3.0531188e-02   2.9943842e-02   3.5086990e-02   3.3405612e-02   3.2525368e-02   3.1745671e-02   3.6538736e-02   3.7751511e-02   4.0170299e-02   3.4358368e-02   2.8968019e-02   2.9364658e-02   3.8536344e-02   3.7149714e-02   2.7918265e-02   3.7423499e-02   3.2584161e-02   3.6078020e-02   2.8518848e-02   2.9784052e-02   3.0316367e-02   3.2464855e-02   2.8345964e-02   2.7880633e-02   3.2544389e-02   2.6755860e-02   2.7640127e-02   2.5424394e-02   2.6490547e-02   2.8039250e-02   2.8346574e-02   2.9127583e-02   2.8275247e-02   2.9017252e-02   2.8630698e-02   2.8749520e-02   2.8840948e-02   3.0941859e-02   3.1199418e-02   3.3053404e-02   2.9496904e-02   2.8665226e-02   3.4262920e-02   3.4926257e-02   3.3480904e-02   3.5170415e-02   3.6718606e-02   4.5230794e-02   3.4481021e-02   3.3232385e-02   3.4568152e-02   3.4207336e-02   2.7583039e-02   3.0366102e-02   3.3522265e-02   3.2185846e-02   2.6525798e-02   2.6659116e-02   2.6229920e-02   2.7862963e-02   2.7830028e-02   2.6289194e-02
   2.9791278e-02   2.9420057e-02   3.5402267e-02   3.3477908e-02   0.0000000e+00   2.9371644e-02   3.0105679e-02   3.2075398e-02   3.2835098e-02   3.2548684e-02   3.2809060e-02   3.2217718e-02   3.0173088e-02   3.0455029e-02   3.4175595e-02   3.1871908e-02   3.2745139e-02   3.2386583e-02   3.3336731e-02   3.5179914e-02   4.5082833e-02   3.5395626e-02   3.4000035e-02   3.3866654e-02   3.4275098e-02   3.5354975e-02   3.3380343e-02   3.0381599e-02   3.4389950e-02   3.2999764e-02   3.6692167e-02   3.4821224e-02   3.6735513e-02   3.5110974e-02   3.8649335e-02   3.9509272e-02   4.1395073e-02   3.6191613e-02   3.1448347e-02   3.3500603e-02   4.1875380e-02   3.9428402e-02   3.3713689e-02   4.1541700e-02   3.8074205e-02   3.9541908e-02   3.0817135e-02   3.2533604e-02   3.2000959e-02   3.6024078e-02   2.9329210e-02   3.4699195e-02   3.2169976e-02   3.4475299e-02   3.3204175e-02   2.9792094e-02   3.0481779e-02   3.0865540e-02   3.3070012e-02   3.2641775e-02   3.3216882e-02   2.9578464e-02   2.9588701e-02   3.2651526e-02   3.2614159e-02   3.0739266e-02   3.2705703e-02   3.4216984e-02   3.1186412e-02   3.6256576e-02   3.9459963e-02   3.6664417e-02   3.3871164e-02   3.7647082e-02   4.1484509e-02   4.6480893e-02   3.9760595e-02   3.6630150e-02   3.8204486e-02   3.8162591e-02   3.1638362e-02   2.8872776e-02   3.4709906e-02   3.4879551e-02   2.7611798e-02   2.9380958e-02   2.8426562e-02   2.8566039e-02   3.0091831e-02   2.9633995e-02
   2.9965507e-02   2.7989030e-02   3.0592081e-02   3.2549375e-02   2.9371644e-02   0.0000000e+00   2.8071142e-02   2.8065072e-02   3.0768456e-02   2.9522434e-02   3.4254588e-02   2.7781236e-02   2.9621965e-02   2.9281462e-02   3.0585626e-02   2.7659185e-02   2.9443984e-02   2.9124655e-02   2.9730628e-02   2.9850310e-02   3.5083293e-02   3.1533419e-02   3.1718488e-02   3.1483500e-02   3.2022303e-02   2.9153966e-02   2.6781317e-02   2.8084290e-02   2.9961692e-02   3.0207714e-02   3.3291517e-02   3.0207405e-02   3.1294138e-02   3.1153213e-02   3.5733685e-02   4.0690842e-02   3.6506788e-02   3.2823391e-02   2.6557833e-02   2.7741786e-02   3.6048441e-02   3.8001358e-02   3.0278043e-02   3.3502078e-02   3.0612969e-02   3.3513480e-02   2.8619370e-02   2.9999008e-02   2.7364363e-02   3.7332923e-02   2.5313585e-02   3.0248724e-02   3.1013687e-02   2.9743978e-02   2.3916736e-02   2.5633659e-02   2.7658921e-02   2.6239383e-02   2.9749584e-02   2.8799776e-02   2.9920938e-02   3.2048237e-02   2.8419941e-02   2.8057932e-02   2.8322889e-02   3.1680877e-02   3.4333745e-02   3.4629225e-02   3.1315777e-02   3.4474384e-02   3.3421351e-02   3.5077264e-02   3.3302729e-02   4.0336874e-02   3.5996488e-02   4.2816899e-02   3.7431461e-02   3.5706662e-02   3.6837788e-02   3.5707858e-02   2.8663785e-02   2.7164560e-02   2.9739606e-02   2.9056838e-02   2.6178317e-02   2.5892702e-02   2.3966484e-02   2.7252033e-02   2.8198048e-02   3.0189159e-02
   2.5491699e-02   2.4766554e-02   2.6684811e-02   2.7718262e-02   3.0105679e-02   2.8071142e-02   0.0000000e+00   2.5364082e-02   3.1048414e-02   2.8528119e-02   2.9173768e-02   2.6995656e-02   2.6429981e-02   2.4965286e-02   2.9767620e-02   2.4904124e-02   2.8089963e-02   2.8033145e-02   2.8335465e-02   2.8867850e-02   2.9062043e-02   2.4682870e-02   3.0026922e-02   2.9159775e-02   3.3814971e-02   2.6161680e-02   2.6197673e-02   2.6150594e-02   2.7705635e-02   2.7351934e-02   3.1403770e-02   3.2434927e-02   3.0790094e-02   3.1914957e-02   3.2852796e-02   3.6581560e-02   3.7180796e-02   3.2006412e-02   2.8694463e-02   2.6932900e-02   3.7842821e-02   3.6291406e-02   2.9364190e-02   3.3380896e-02   3.0459580e-02   3.4984405e-02   2.6742885e-02   2.8805490e-02   2.7872995e-02   3.1194668e-02   2.4759091e-02   2.8547283e-02   2.8821114e-02   2.8595942e-02   2.4245006e-02   2.3337950e-02   2.5736338e-02   2.4873228e-02   2.7377659e-02   2.9792370e-02   2.6147080e-02   2.7825152e-02   2.5676511e-02   2.6107445e-02   2.6142094e-02   2.9173082e-02   2.9867992e-02   3.2786800e-02   2.8033156e-02   3.0708321e-02   3.0167730e-02   2.9276279e-02   3.0906695e-02   3.4361251e-02   3.7310581e-02   4.2993489e-02   3.6181605e-02   3.2405317e-02   3.4102783e-02   3.3094158e-02   2.7166271e-02   2.6160240e-02   2.7692223e-02   3.1254305e-02   2.3284288e-02   2.4383232e-02   2.4063792e-02   2.3586074e-02   2.5077010e-02   2.4309478e-02
   2.6028983e-02   2.6341525e-02   2.6835868e-02   2.7590717e-02   3.2075398e-02   2.8065072e-02   2.5364082e-02   0.0000000e+00   2.9699440e-02   2.7503987e-02   2.7750912e-02   2.7367416e-02   2.5111527e-02   2.4132505e-02   2.8743677e-02   2.3997751e-02   2.7786890e-02   2.8226915e-02   2.8084160e-02   2.8273684e-02   2.8403612e-02   2.5794332e-02   2.9518322e-02   2.7698965e-02   3.0387928e-02   2.8304720e-02   2.5395005e-02   2.4208023e-02   2.6800714e-02   2.6218620e-02   3.2319493e-02   3.0337948e-02   3.0566147e-02   3.0193692e-02   3.2955435e-02   3.8400252e-02   3.7636827e-02   3.0094221e-02   2.7133552e-02   2.6800391e-02   3.5451092e-02   3.1925630e-02   2.8277788e-02   3.3763095e-02   2.9340542e-02   3.6390859e-02   2.7345892e-02   2.8871118e-02   2.6193972e-02   3.0124981e-02   2.4308493e-02   2.6660218e-02   2.6829094e-02   2.6045483e-02   2.3180465e-02   2.3405085e-02   2.5439023e-02   2.4739773e-02   2.5788677e-02   2.8494508e-02   2.6490531e-02   2.7080828e-02   2.3194719e-02   2.4464724e-02   2.5127112e-02   2.9051339e-02   3.0361230e-02   3.0944508e-02   2.5791153e-02   2.8889106e-02   3.2912038e-02   3.0446682e-02   3.0060891e-02   3.1690716e-02   3.1123756e-02   3.8986003e-02   3.7191815e-02   3.2749823e-02   2.7014451e-02   2.7961797e-02   2.6703298e-02   2.6041121e-02   3.0357329e-02   3.1495338e-02   2.2728021e-02   2.3521747e-02   2.4337114e-02   2.2986586e-02   2.4438908e-02   2.3651100e-02
   2.7537730e-02   2.8148679e-02   2.8898475e-02   2.9776804e-02   3.2835098e-02   3.0768456e-02   3.1048414e-02   2.9699440e-02   0.0000000e+00   2.9590892e-02   3.1771999e-02   2.9509733e-02   2.9772390e-02   3.0226137e-02   3.4672633e-02   2.9348376e-02   3.0732194e-02   3.0745718e-02   3.0026493e-02   3.1146137e-02   3.0987568e-02   2.9062183e-02   3.1687739e-02   3.0532221e-02   3.2594861e-02   3.1479019e-02   2.8157027e-02   2.5038714e-02   2.7510129e-02   2.7902594e-02   3.2090873e-02   3.3552316e-02   2.9289007e-02   3.2660996e-02   3.5095658e-02   3.4870614e-02   3.7389482e-02   3.3794573e-02   2.9818399e-02   2.7681599e-02   3.4999242e-02   4.0436922e-02   3.0145980e-02   3.8767313e-02   3.2165769e-02   3.6805409e-02   2.9725735e-02   3.0318224e-02   3.0373184e-02   3.2956894e-02   2.5910330e-02   2.7681575e-02   2.8025606e-02   2.8344319e-02   2.5052114e-02   2.7540831e-02   3.0678120e-02   2.8621781e-02   3.1300896e-02   3.0311882e-02   3.0703836e-02   2.9891877e-02   2.9373236e-02   2.7863437e-02   2.9680045e-02   3.2509308e-02   3.4989304e-02   3.4440188e-02   2.8574518e-02   3.5187424e-02   3.6375774e-02   3.1274090e-02   3.3713595e-02   3.8338202e-02   3.9444466e-02   4.3231796e-02   3.7012727e-02   3.6534494e-02   3.0085261e-02   2.8369822e-02   2.8875514e-02   2.9788279e-02   3.3441725e-02   3.4102999e-02   2.7928725e-02   2.8689135e-02   2.9300860e-02   2.6563775e-02   2.6337299e-02   2.6372725e-02
   2.6113278e-02   2.6798332e-02   2.9691000e-02   2.9901448e-02   3.2548684e-02   2.9522434e-02   2.8528119e-02   2.7503987e-02   2.9590892e-02   0.0000000e+00   3.3603453e-02   2.9049510e-02   2.7302594e-02   2.6563799e-02   3.2303633e-02   3.0798458e-02   3.0627160e-02   3.2650880e-02   3.1900269e-02   3.2246703e-02   3.3481697e-02   2.8500249e-02   3.0070164e-02   2.8764848e-02   3.3280060e-02   3.3703417e-02   2.8318783e-02   2.8619464e-02   3.2029705e-02   3.0200965e-02   3.1756406e-02   3.4106563e-02   3.0837212e-02   3.0548898e-02   3.5143644e-02   3.5259460e-02   3.5886728e-02   3.2658421e-02   2.8756796e-02   2.7684912e-02   3.3744127e-02   3.9799429e-02   2.9631163e-02   3.9015996e-02   3.4130204e-02   3.7769681e-02   2.7824299e-02   3.0327401e-02   2.8413455e-02   3.3419436e-02   2.5326838e-02   2.7329552e-02   2.7624080e-02   3.1582803e-02   2.7670730e-02   2.8181804e-02   2.7573278e-02   2.6749950e-02   2.6618519e-02   2.8573629e-02   2.9033515e-02   2.8564791e-02   2.8569127e-02   2.7383723e-02   2.7754689e-02   2.8952537e-02   3.0158302e-02   3.2712481e-02   2.8926417e-02   3.2965545e-02   3.1787734e-02   3.2242345e-02   3.3941991e-02   3.4576073e-02   3.3788775e-02   4.4053960e-02   3.4937627e-02   3.5814799e-02   3.2074640e-02   3.3596951e-02   2.9236767e-02   2.9889874e-02   3.2107167e-02   3.1928100e-02   2.6103475e-02   2.7528881e-02   2.6661061e-02   2.5447716e-02   2.9170835e-02   2.7003023e-02
   3.0341727e-02   3.1744594e-02   3.1232016e-02   3.3962987e-02   3.2809060e-02   3.4254588e-02   2.9173768e-02   2.7750912e-02   3.1771999e-02   3.3603453e-02   0.0000000e+00   3.0240442e-02   2.9113795e-02   2.8610047e-02   3.4501622e-02   3.0727204e-02   3.1805259e-02   3.5821533e-02   3.4366540e-02   3.2562092e-02   3.3991546e-02   3.0710131e-02   3.4222610e-02   3.2364184e-02   3.2151637e-02   3.1935391e-02   2.8101481e-02   2.9089961e-02   3.4421791e-02   3.1836374e-02   3.5227192e-02   3.2331699e-02   3.2720815e-02   3.2254790e-02   3.9907408e-02   4.0577558e-02   3.7473490e-02   3.8105461e-02   3.0910174e-02   3.1470509e-02   4.1250315e-02   4.3547552e-02   3.5641245e-02   4.1853802e-02   3.7177986e-02   4.0954506e-02   3.1312741e-02   3.3951874e-02   3.2936085e-02   3.7920371e-02   2.9296408e-02   3.0164659e-02   3.2814984e-02   3.0030671e-02   2.7329894e-02   2.9585071e-02   2.8517152e-02   2.8299108e-02   3.0585502e-02   3.0179561e-02   3.2023986e-02   3.2502116e-02   3.0797474e-02   2.7791088e-02   3.1491076e-02   2.9829191e-02   3.4025401e-02   3.2059073e-02   3.0393325e-02   3.6847021e-02   3.7532958e-02   3.3286988e-02   3.6649661e-02   4.1993762e-02   4.1153328e-02   4.9061616e-02   3.6805316e-02   3.7655094e-02   3.4393847e-02   4.3084789e-02   3.1260566e-02   3.2815884e-02   3.3019240e-02   3.4996465e-02   2.7691286e-02   2.7021104e-02   2.9113498e-02   2.7156761e-02   3.1725451e-02   2.9967195e-02
   2.5870649e-02   2.7664978e-02   2.8643070e-02   2.8102470e-02   3.2217718e-02   2.7781236e-02   2.6995656e-02   2.7367416e-02   2.9509733e-02   2.9049510e-02   3.0240442e-02   0.0000000e+00   2.6405917e-02   2.6664436e-02   3.2324768e-02   2.8834225e-02   2.9348017e-02   3.1209088e-02   3.1295462e-02   3.0825681e-02   3.3424897e-02   3.6982564e-02   3.1338743e-02   3.0486660e-02   3.7730955e-02   3.2405152e-02   3.0230898e-02   3.0006126e-02   3.1484235e-02   3.1145604e-02   3.3846710e-02   3.3298515e-02   3.1944060e-02   3.4474991e-02   4.1634680e-02   3.7199774e-02   3.6358898e-02   3.5229837e-02   3.0809737e-02   2.8994949e-02   3.7968936e-02   3.3887742e-02   2.9975613e-02   3.5810707e-02   3.2554870e-02   3.8246254e-02   2.9455234e-02   3.1295794e-02   2.9699456e-02   3.2212697e-02   2.5188188e-02   3.0050859e-02   3.0591262e-02   3.1300320e-02   2.6520487e-02   2.7311263e-02   2.6952881e-02   2.8238095e-02   3.0586819e-02   3.2005558e-02   3.1760634e-02   3.2958149e-02   2.8353191e-02   2.8923633e-02   3.0116107e-02   3.0720270e-02   3.1337649e-02   3.3883229e-02   2.9567126e-02   3.5965891e-02   3.5373442e-02   3.3485819e-02   3.5461737e-02   3.6302601e-02   3.4607299e-02   4.1027898e-02   3.4097490e-02   3.6189052e-02   3.3064552e-02   3.6915661e-02   3.0259355e-02   2.7719619e-02   3.2000350e-02   3.2269328e-02   2.7330581e-02   2.7701966e-02   2.8010021e-02   2.5242112e-02   2.6110883e-02   2.6213446e-02
   2.6772279e-02   2.8436063e-02   2.9943986e-02   2.8140372e-02   3.0173088e-02   2.9621965e-02   2.6429981e-02   2.5111527e-02   2.9772390e-02   2.7302594e-02   2.9113795e-02   2.6405917e-02   0.0000000e+00   2.7373788e-02   2.9765953e-02   2.7499085e-02   2.7453026e-02   2.8232071e-02   2.9694319e-02   2.9593562e-02   3.3805300e-02   2.8329532e-02   3.0358348e-02   2.7868516e-02   2.7767757e-02   2.7386148e-02   2.8595620e-02   2.6077386e-02   2.8878582e-02   2.8361037e-02   3.0735918e-02   3.1113278e-02   2.9447709e-02   3.0973896e-02   3.8148901e-02   3.9195556e-02   3.6437403e-02   3.2662443e-02   2.5357691e-02   2.7744051e-02   3.3349413e-02   3.5081295e-02   2.8660721e-02   3.2095289e-02   2.9874463e-02   3.5657524e-02   2.8049130e-02   2.9761018e-02   2.9710706e-02   3.3884992e-02   2.5940879e-02   2.8377037e-02   2.9494380e-02   2.7995060e-02   2.6278765e-02   2.4630472e-02   2.6458060e-02   2.7128537e-02   2.8846911e-02   2.9908207e-02   2.9410018e-02   2.9652923e-02   2.6779059e-02   2.5819834e-02   2.5859651e-02   2.7227752e-02   3.0894520e-02   3.3625320e-02   2.6409755e-02   3.3029745e-02   3.1813925e-02   3.1562045e-02   3.4629264e-02   3.7205272e-02   3.7394167e-02   3.8507520e-02   3.4047926e-02   3.2157909e-02   3.4362796e-02   3.3349070e-02   2.7985332e-02   2.7597114e-02   2.9401648e-02   2.9111258e-02   2.4065102e-02   2.3754547e-02   2.8201990e-02   2.4107642e-02   2.5209834e-02   2.4197754e-02
   2.4665099e-02   2.6291909e-02   2.9596310e-02   2.8265395e-02   3.0455029e-02   2.9281462e-02   2.4965286e-02   2.4132505e-02   3.0226137e-02   2.6563799e-02   2.8610047e-02   2.6664436e-02   2.7373788e-02   0.0000000e+00   2.7228307e-02   2.4076358e-02   2.9276940e-02   2.7142406e-02   2.9868519e-02   3.0325194e-02   3.4021827e-02   2.8044294e-02   2.8374472e-02   2.8744550e-02   2.8590912e-02   2.8359649e-02   2.7206689e-02   2.4207918e-02   2.8443521e-02   2.8652509e-02   3.1545413e-02   3.1674341e-02   2.8929848e-02   3.0275700e-02   3.5753573e-02   3.6875149e-02   3.3304664e-02   2.9221378e-02   2.5061800e-02   2.5704167e-02   3.4396192e-02   3.5444626e-02   2.9168459e-02   3.2639448e-02   2.9795407e-02   3.4724749e-02   2.7726332e-02   2.9355838e-02   2.6331256e-02   3.1077543e-02   2.6691771e-02   2.8784067e-02   2.6282030e-02   2.6244570e-02   2.5583585e-02   2.4251170e-02   2.5107793e-02   2.6361491e-02   2.8406444e-02   2.9150531e-02   2.5938016e-02   2.8310484e-02   2.4936169e-02   2.7785110e-02   2.7256652e-02   2.9983079e-02   2.8326192e-02   3.2293171e-02   2.7869750e-02   3.2094897e-02   3.2201098e-02   3.0879434e-02   3.2868769e-02   3.3888069e-02   3.6833291e-02   4.1983660e-02   3.8349442e-02   3.3994666e-02   3.2680781e-02   3.0704446e-02   2.6696494e-02   2.7686040e-02   2.9893637e-02   3.0756784e-02   2.5586686e-02   2.4453020e-02   2.8068916e-02   2.2802566e-02   2.5623181e-02   2.4984139e-02
   2.8027119e-02   2.8637344e-02   3.2498256e-02   3.1395595e-02   3.4175595e-02   3.0585626e-02   2.9767620e-02   2.8743677e-02   3.4672633e-02   3.2303633e-02   3.4501622e-02   3.2324768e-02   2.9765953e-02   2.7228307e-02   0.0000000e+00   2.7273020e-02   3.3538406e-02   3.6146702e-02   3.5195095e-02   3.5781011e-02   4.2179501e-02   3.6480970e-02   3.3322626e-02   3.4159660e-02   3.8123024e-02   3.7547301e-02   3.2184589e-02   3.1077340e-02   3.3313205e-02   3.3765781e-02   3.6019577e-02   3.8134662e-02   3.7734926e-02   3.6029374e-02   4.1922550e-02   4.3011619e-02   3.8317245e-02   3.5408210e-02   3.3224387e-02   3.2251655e-02   3.7094467e-02   4.1912876e-02   3.0841579e-02   3.4458975e-02   3.4126871e-02   3.8944662e-02   3.2910914e-02   3.5301242e-02   3.4446143e-02   3.7759317e-02   2.9697945e-02   3.0056361e-02   3.2214666e-02   2.8848836e-02   3.0578366e-02   3.0054595e-02   3.0430773e-02   3.0030433e-02   3.0875568e-02   3.3274506e-02   3.1115238e-02   3.2935869e-02   3.0677181e-02   2.9784737e-02   2.9533547e-02   3.1137577e-02   3.4650455e-02   3.6701468e-02   3.2115243e-02   3.7976124e-02   3.7188350e-02   3.6359943e-02   3.8728655e-02   3.5116455e-02   3.9979890e-02   5.1851144e-02   3.8673919e-02   3.7201894e-02   3.7205001e-02   3.6748042e-02   2.8998445e-02   2.9639990e-02   3.3506209e-02   3.4791735e-02   2.8931135e-02   2.8657155e-02   3.1505734e-02   2.9242253e-02   2.9599081e-02   2.8330289e-02
   2.6392614e-02   2.7855081e-02   2.8338477e-02   3.0142218e-02   3.1871908e-02   2.7659185e-02   2.4904124e-02   2.3997751e-02   2.9348376e-02   3.0798458e-02   3.0727204e-02   2.8834225e-02   2.7499085e-02   2.4076358e-02   2.7273020e-02   0.0000000e+00   2.8136309e-02   2.7847546e-02   2.9511797e-02   2.8665234e-02   3.6211584e-02   2.8512657e-02   2.8261984e-02   2.7571360e-02   3.2501754e-02   2.7336437e-02   2.6826724e-02   2.3129992e-02   2.6567773e-02   2.5531539e-02   2.8506973e-02   3.0840246e-02   2.9833663e-02   3.0415480e-02   3.8080227e-02   3.9095071e-02   3.2709095e-02   3.0696094e-02   2.6148644e-02   2.5225003e-02   3.3184073e-02   3.6650794e-02   2.6733068e-02   3.1197954e-02   3.0536460e-02   3.5313166e-02   2.9066385e-02   2.8565328e-02   2.5256525e-02   3.5576374e-02   2.5326282e-02   2.6511061e-02   2.9145565e-02   2.7313459e-02   2.6739915e-02   2.6499066e-02   2.6462773e-02   2.7254375e-02   2.6464961e-02   3.0318667e-02   2.6946211e-02   2.8075813e-02   2.4695687e-02   2.4374797e-02   2.7759603e-02   2.9576319e-02   3.2019134e-02   3.3383030e-02   2.8525978e-02   3.1897443e-02   3.1609221e-02   3.1496769e-02   3.2291915e-02   3.2155865e-02   4.1650052e-02   4.4629765e-02   3.5565359e-02   3.1811126e-02   3.1608255e-02   3.1009912e-02   2.7378595e-02   2.8364574e-02   3.1943401e-02   3.2305119e-02   2.5175153e-02   2.5614024e-02   2.5242304e-02   2.5912552e-02   2.5971074e-02   2.4896905e-02
   2.8083602e-02   2.8632927e-02   3.0762083e-02   3.2076218e-02   3.2745139e-02   2.9443984e-02   2.8089963e-02   2.7786890e-02   3.0732194e-02   3.0627160e-02   3.1805259e-02   2.9348017e-02   2.7453026e-02   2.9276940e-02   3.3538406e-02   2.8136309e-02   0.0000000e+00   2.9713482e-02   3.1143750e-02   2.9926497e-02   3.7002775e-02   3.4947930e-02   3.2140037e-02   3.0956007e-02   3.3206676e-02   3.0584069e-02   3.2550646e-02   2.8736732e-02   3.2909853e-02   3.2818677e-02   3.4248219e-02   3.2259409e-02   3.3496214e-02   3.4276676e-02   4.4185601e-02   4.4357875e-02   3.3631907e-02   3.6626065e-02   2.9444711e-02   3.1133206e-02   3.9788907e-02   4.1138425e-02   3.2292214e-02   4.1427948e-02   3.5927725e-02   4.1040217e-02   3.2575142e-02   3.2258711e-02   3.0193857e-02   4.2568472e-02   3.3838366e-02   3.3070208e-02   3.3076226e-02   2.9590900e-02   3.3383616e-02   3.1835007e-02   3.2261615e-02   3.1810517e-02   3.6045150e-02   3.9249498e-02   3.6081533e-02   3.4444002e-02   2.9613250e-02   3.0445435e-02   3.2007880e-02   3.4383863e-02   3.7534666e-02   3.4458823e-02   3.3356596e-02   3.9389844e-02   3.6748916e-02   3.9138564e-02   3.5071728e-02   3.8042694e-02   4.3747018e-02   4.7125503e-02   3.7595259e-02   3.6325534e-02   3.2138930e-02   3.8255723e-02   2.8678746e-02   2.8521409e-02   3.3024857e-02   3.1136680e-02   2.6430096e-02   2.7087836e-02   2.7426939e-02   2.6823840e-02   3.0160952e-02   2.7247198e-02
   2.8327133e-02   2.8412074e-02   3.0234149e-02   2.9734861e-02   3.2386583e-02   2.9124655e-02   2.8033145e-02   2.8226915e-02   3.0745718e-02   3.2650880e-02   3.5821533e-02   3.1209088e-02   2.8232071e-02   2.7142406e-02   3.6146702e-02   2.7847546e-02   2.9713482e-02   0.0000000e+00   3.1787634e-02   3.1369371e-02   3.6196866e-02   3.0294987e-02   3.0971912e-02   3.0386932e-02   3.2304790e-02   3.1361197e-02   3.0669594e-02   2.9593853e-02   3.1692660e-02   3.1803239e-02   3.4428082e-02   3.1896880e-02   3.0842119e-02   3.4520840e-02   3.9415317e-02   4.0307430e-02   3.3486308e-02   3.8622606e-02   2.9790706e-02   2.8068353e-02   3.3757118e-02   3.6868490e-02   3.2278765e-02   3.7485496e-02   3.4389420e-02   3.7844958e-02   3.0109790e-02   3.0976441e-02   3.0691201e-02   3.7745615e-02   2.7548938e-02   3.2213004e-02   3.0120239e-02   2.8254157e-02   2.8178504e-02   2.9937758e-02   2.9231466e-02   2.8720559e-02   2.8068994e-02   3.0595230e-02   2.9135937e-02   2.9499027e-02   2.5721975e-02   2.9103757e-02   3.0702105e-02   3.2030715e-02   3.4001986e-02   3.3470756e-02   3.0104683e-02   3.5788678e-02   3.3778212e-02   3.4719690e-02   3.6277490e-02   3.5377560e-02   3.9312994e-02   4.9591916e-02   3.4112751e-02   3.8364447e-02   3.0528364e-02   3.8431930e-02   2.9366829e-02   2.8794585e-02   3.1102063e-02   3.0549907e-02   2.5799582e-02   2.7595409e-02   2.7034121e-02   2.6416557e-02   3.1184555e-02   2.8784769e-02
   2.7346035e-02   2.8009520e-02   3.2157824e-02   3.0773628e-02   3.3336731e-02   2.9730628e-02   2.8335465e-02   2.8084160e-02   3.0026493e-02   3.1900269e-02   3.4366540e-02   3.1295462e-02   2.9694319e-02   2.9868519e-02   3.5195095e-02   2.9511797e-02   3.1143750e-02   3.1787634e-02   0.0000000e+00   3.1993701e-02   3.3268558e-02   3.2261865e-02   3.2803048e-02   3.3026620e-02   3.5645822e-02   3.4978426e-02   3.1505511e-02   2.8116110e-02   3.0044684e-02   3.3249495e-02   3.3711512e-02   3.3572951e-02   3.2624243e-02   3.4591736e-02   3.7750306e-02   4.1874512e-02   3.5802450e-02   3.5844095e-02   2.8391737e-02   2.9986420e-02   3.1816184e-02   3.6262995e-02   3.1310937e-02   3.7880366e-02   3.3871714e-02   3.8665972e-02   2.9991347e-02   3.3129387e-02   3.2987015e-02   3.7966764e-02   2.9498876e-02   3.1529608e-02   3.0789274e-02   2.9815999e-02   2.7546919e-02   2.9376842e-02   2.8562016e-02   2.8662445e-02   3.0459895e-02   3.1045661e-02   3.1786026e-02   3.0870600e-02   2.7293981e-02   2.9519456e-02   2.8800602e-02   3.2117296e-02   3.4314818e-02   3.3737021e-02   2.9653130e-02   3.5324111e-02   3.5823322e-02   3.4170024e-02   3.6800262e-02   3.9967060e-02   4.1463231e-02   4.3871689e-02   3.7016796e-02   3.5469963e-02   2.9116151e-02   3.5397188e-02   3.0139853e-02   3.0943209e-02   3.3321956e-02   3.2349661e-02   2.6298661e-02   2.8271772e-02   2.6319097e-02   2.9297243e-02   2.7559392e-02   2.6479765e-02
   2.8381941e-02   2.7990166e-02   3.2475251e-02   3.0923497e-02   3.5179914e-02   2.9850310e-02   2.8867850e-02   2.8273684e-02   3.1146137e-02   3.2246703e-02   3.2562092e-02   3.0825681e-02   2.9593562e-02   3.0325194e-02   3.5781011e-02   2.8665234e-02   2.9926497e-02   3.1369371e-02   3.1993701e-02   0.0000000e+00   3.2198215e-02   3.3728597e-02   2.9949053e-02   3.0115789e-02   3.5126788e-02   3.5016710e-02   3.0955481e-02   2.7502487e-02   3.0863039e-02   3.0333224e-02   3.2718375e-02   3.4390520e-02   3.3052545e-02   3.3868758e-02   4.0565808e-02   4.3576384e-02   3.7498258e-02   3.8154548e-02   3.2598202e-02   2.7751678e-02   3.4164077e-02   3.3612491e-02   3.2992360e-02   4.0837150e-02   3.5521052e-02   3.9736671e-02   2.9903629e-02   3.1455360e-02   3.1263121e-02   3.5454135e-02   2.6217704e-02   3.0829825e-02   3.1184869e-02   2.7847398e-02   2.6444782e-02   2.6224011e-02   2.8458015e-02   2.8949128e-02   2.9998069e-02   3.0442004e-02   3.1373632e-02   3.1373686e-02   2.6634926e-02   2.8688726e-02   2.7288799e-02   3.0061172e-02   3.1554129e-02   3.3783555e-02   3.0268898e-02   3.4018340e-02   3.3128043e-02   3.5646565e-02   3.5715124e-02   3.6617132e-02   3.7330216e-02   4.6811858e-02   3.5361559e-02   3.4043099e-02   3.1695968e-02   3.2080735e-02   2.9374195e-02   2.9665436e-02   3.3754687e-02   3.2611025e-02   2.6419811e-02   2.6800268e-02   2.7770957e-02   2.7747268e-02   2.9017901e-02   2.7639793e-02
   3.1656696e-02   3.4249790e-02   3.8085253e-02   3.8836583e-02   4.5082833e-02   3.5083293e-02   2.9062043e-02   2.8403612e-02   3.0987568e-02   3.3481697e-02   3.3991546e-02   3.3424897e-02   3.3805300e-02   3.4021827e-02   4.2179501e-02   3.6211584e-02   3.7002775e-02   3.6196866e-02   3.3268558e-02   3.2198215e-02   0.0000000e+00   3.3317611e-02   2.9297539e-02   2.9987711e-02   3.4409726e-02   3.2832497e-02   3.4903292e-02   2.8293380e-02   3.6423792e-02   3.0188514e-02   2.8512495e-02   3.5498121e-02   3.4739272e-02   3.1658450e-02   4.2342802e-02   4.5539734e-02   3.5585093e-02   4.3437686e-02   3.7810320e-02   3.6819010e-02   4.1568795e-02   3.9021066e-02   3.7853317e-02   4.2130531e-02   4.0633672e-02   4.4194987e-02   3.3688522e-02   3.7015941e-02   3.9821334e-02   4.1821948e-02   3.4620242e-02   3.2950867e-02   3.2254439e-02   3.5837336e-02   3.5309264e-02   3.0407482e-02   3.3113356e-02   4.0329727e-02   3.9587643e-02   4.1025345e-02   3.4071452e-02   3.6331995e-02   3.7842953e-02   3.5728996e-02   3.4161444e-02   3.4795522e-02   3.6605065e-02   3.6847249e-02   3.4406805e-02   3.6777934e-02   4.2413648e-02   4.0476230e-02   3.6457696e-02   3.5442457e-02   4.8370972e-02   5.3796626e-02   4.5926708e-02   4.0481219e-02   3.5907246e-02   4.2804961e-02   3.5482741e-02   3.5567811e-02   3.6796151e-02   4.4426823e-02   3.3329713e-02   3.3905477e-02   3.3806468e-02   3.0458878e-02   3.0086468e-02   3.2155494e-02
   2.7117790e-02   2.7113265e-02   2.9342741e-02   3.2055372e-02   3.5395626e-02   3.1533419e-02   2.4682870e-02   2.5794332e-02   2.9062183e-02   2.8500249e-02   3.0710131e-02   3.6982564e-02   2.8329532e-02   2.8044294e-02   3.6480970e-02   2.8512657e-02   3.4947930e-02   3.0294987e-02   3.2261865e-02   3.3728597e-02   3.3317611e-02   0.0000000e+00   2.9756818e-02   3.1675656e-02   3.3963026e-02   2.9020491e-02   3.0226069e-02   3.1331210e-02   3.3053593e-02   3.2033425e-02   3.3515119e-02   3.7369417e-02   3.5430858e-02   3.4152881e-02   3.9643429e-02   4.5967026e-02   3.9231684e-02   4.4757730e-02   3.2141931e-02   2.5771262e-02   3.7111582e-02   4.2976303e-02   3.5461060e-02   3.2681202e-02   3.3857646e-02   3.6776855e-02   3.0937489e-02   3.5882530e-02   3.1774936e-02   4.2159725e-02   2.6048485e-02   2.8314859e-02   3.6115434e-02   2.9763741e-02   2.7815391e-02   3.1003233e-02   2.9470902e-02   3.4038871e-02   3.1497764e-02   2.7705881e-02   3.2921683e-02   3.2570054e-02   2.7928706e-02   2.9715258e-02   2.9345419e-02   3.1177983e-02   3.5535060e-02   3.6124642e-02   3.0530957e-02   3.0621577e-02   3.4475249e-02   3.2768148e-02   3.4959349e-02   3.2401732e-02   4.1178790e-02   4.5284759e-02   4.1297507e-02   3.7402269e-02   3.0103193e-02   3.2136671e-02   3.0860743e-02   3.2750071e-02   3.5289659e-02   3.1905196e-02   2.9669690e-02   2.7979623e-02   2.8132137e-02   2.7804090e-02   3.1588155e-02   2.5807700e-02
   2.9646232e-02   2.8318047e-02   3.1606028e-02   3.1553996e-02   3.4000035e-02   3.1718488e-02   3.0026922e-02   2.9518322e-02   3.1687739e-02   3.0070164e-02   3.4222610e-02   3.1338743e-02   3.0358348e-02   2.8374472e-02   3.3322626e-02   2.8261984e-02   3.2140037e-02   3.0971912e-02   3.2803048e-02   2.9949053e-02   2.9297539e-02   2.9756818e-02   0.0000000e+00   3.3095534e-02   3.4868424e-02   3.1496026e-02   3.3006289e-02   3.0927696e-02   3.1847029e-02   3.2324561e-02   3.2930362e-02   3.3761121e-02   3.3068214e-02   3.4193779e-02   4.7899613e-02   4.7253094e-02   3.6120763e-02   3.5207152e-02   3.2055905e-02   2.8962425e-02   3.8463042e-02   4.0099845e-02   3.3123855e-02   3.8484467e-02   3.5065644e-02   3.7888335e-02   3.0392036e-02   3.2698397e-02   3.4948118e-02   3.8858401e-02   3.0882409e-02   3.2746835e-02   3.4295207e-02   3.0171010e-02   2.9899504e-02   2.9920003e-02   2.9911344e-02   3.0057819e-02   3.2030232e-02   3.0213399e-02   3.0906963e-02   3.2929794e-02   3.0242062e-02   2.8903048e-02   2.9795530e-02   3.0521633e-02   3.5807787e-02   3.7066728e-02   3.1654345e-02   3.3217888e-02   3.3980089e-02   3.5412605e-02   3.5606652e-02   3.6395703e-02   3.7959695e-02   4.0671695e-02   3.8597487e-02   3.4985213e-02   2.6608297e-02   3.5611813e-02   2.9787141e-02   3.0544565e-02   3.5767029e-02   3.4885094e-02   2.7113287e-02   2.7872958e-02   2.8997592e-02   2.7857687e-02   3.0129346e-02   2.8131379e-02
   2.7919541e-02   2.7504234e-02   3.1167943e-02   3.0969014e-02   3.3866654e-02   3.1483500e-02   2.9159775e-02   2.7698965e-02   3.0532221e-02   2.8764848e-02   3.2364184e-02   3.0486660e-02   2.7868516e-02   2.8744550e-02   3.4159660e-02   2.7571360e-02   3.0956007e-02   3.0386932e-02   3.3026620e-02   3.0115789e-02   2.9987711e-02   3.1675656e-02   3.3095534e-02   0.0000000e+00   3.4368228e-02   3.5931019e-02   3.0203803e-02   2.6124370e-02   3.0375238e-02   3.1737947e-02   3.4484100e-02   3.3191132e-02   3.3205904e-02   3.4854425e-02   4.1348759e-02   4.1669886e-02   3.5867384e-02   3.7110623e-02   3.0314183e-02   3.0895776e-02   3.5620532e-02   4.0311250e-02   3.0848707e-02   3.6580291e-02   3.4439387e-02   3.3994702e-02   3.0529558e-02   3.2988975e-02   3.3420995e-02   3.5741096e-02   2.8626101e-02   3.1185729e-02   3.1428787e-02   2.8294480e-02   2.8462013e-02   2.8686093e-02   3.0061044e-02   2.9234210e-02   3.1759363e-02   3.2848759e-02   3.3036661e-02   3.0338576e-02   2.7408485e-02   2.8411396e-02   2.9607888e-02   3.1680695e-02   3.4534193e-02   3.4665557e-02   2.9963827e-02   3.0044603e-02   3.7016716e-02   3.5381248e-02   3.8545879e-02   3.5008604e-02   3.8018052e-02   4.2050240e-02   3.8426768e-02   3.5960996e-02   2.7253235e-02   3.3761960e-02   3.2175868e-02   3.0208837e-02   3.1984680e-02   3.2960328e-02   2.6040282e-02   2.7347657e-02   2.8836391e-02   2.7253542e-02   2.9774484e-02   2.7952346e-02
   3.0418440e-02   3.4952157e-02   3.5563284e-02   3.0230741e-02   3.4275098e-02   3.2022303e-02   3.3814971e-02   3.0387928e-02   3.2594861e-02   3.3280060e-02   3.2151637e-02   3.7730955e-02   2.7767757e-02   2.8590912e-02   3.8123024e-02   3.2501754e-02   3.3206676e-02   3.2304790e-02   3.5645822e-02   3.5126788e-02   3.4409726e-02   3.3963026e-02   3.4868424e-02   3.4368228e-02   0.0000000e+00   3.9810100e-02   3.0584226e-02   2.8950605e-02   3.2607017e-02   3.6105869e-02   4.0289355e-02   3.6792940e-02   3.5930985e-02   3.5523697e-02   4.4925610e-02   5.4095756e-02   3.4301033e-02   3.8364978e-02   3.0760857e-02   3.0434886e-02   3.5684356e-02   3.7175254e-02   3.0704873e-02   3.7349570e-02   3.6672043e-02   3.7712608e-02   3.1986656e-02   3.2099588e-02   3.2137040e-02   3.7889713e-02   3.0197379e-02   3.3394833e-02   3.2337629e-02   2.8795164e-02   3.2282447e-02   3.0504478e-02   2.9947042e-02   2.9319023e-02   2.9985150e-02   3.4965703e-02   3.5352376e-02   2.8801458e-02   2.6180551e-02   2.9079679e-02   3.1567050e-02   3.1708752e-02   3.2333668e-02   3.5243958e-02   3.0259655e-02   3.4780729e-02   3.9911292e-02   4.0274445e-02   3.8991082e-02   3.8989578e-02   4.0204773e-02   4.4393846e-02   3.8778743e-02   3.4502023e-02   3.1034588e-02   3.8132992e-02   3.5921942e-02   3.5355153e-02   3.3262152e-02   3.4379823e-02   3.0148893e-02   3.2515239e-02   3.5229586e-02   3.0571343e-02   2.7490311e-02   2.9750172e-02
   2.6859748e-02   2.5267024e-02   3.0823044e-02   3.1575578e-02   3.5354975e-02   2.9153966e-02   2.6161680e-02   2.8304720e-02   3.1479019e-02   3.3703417e-02   3.1935391e-02   3.2405152e-02   2.7386148e-02   2.8359649e-02   3.7547301e-02   2.7336437e-02   3.0584069e-02   3.1361197e-02   3.4978426e-02   3.5016710e-02   3.2832497e-02   2.9020491e-02   3.1496026e-02   3.5931019e-02   3.9810100e-02   0.0000000e+00   2.5857329e-02   2.6841654e-02   3.6360720e-02   3.4788012e-02   3.3111190e-02   3.0727268e-02   3.3201945e-02   3.4882659e-02   3.9444490e-02   4.5930829e-02   3.5131478e-02   3.7346101e-02   2.8001625e-02   2.9586463e-02   3.7170357e-02   3.2394306e-02   2.9730383e-02   3.5866453e-02   3.7011691e-02   3.7195986e-02   2.7915638e-02   3.1348021e-02   3.0036536e-02   3.4397294e-02   2.8197162e-02   2.8904582e-02   3.5123945e-02   2.7472837e-02   3.0383944e-02   2.6423750e-02   3.0690598e-02   3.0187865e-02   3.2934709e-02   3.3122750e-02   3.0163147e-02   2.9758273e-02   3.2970323e-02   3.2032712e-02   3.3273555e-02   3.3077068e-02   3.2003036e-02   3.8256733e-02   3.4070567e-02   3.6934514e-02   3.5587035e-02   3.5247448e-02   3.8930980e-02   4.1821556e-02   4.2073497e-02   3.8877643e-02   3.5152174e-02   3.4803925e-02   3.2338340e-02   3.7449069e-02   2.8008895e-02   2.9690585e-02   3.4674991e-02   3.1038139e-02   2.8129180e-02   2.6522346e-02   2.9470963e-02   2.8033823e-02   2.9908637e-02   2.9307345e-02
   2.4527450e-02   2.5984962e-02   2.8895460e-02   2.8404391e-02   3.3380343e-02   2.6781317e-02   2.6197673e-02   2.5395005e-02   2.8157027e-02   2.8318783e-02   2.8101481e-02   3.0230898e-02   2.8595620e-02   2.7206689e-02   3.2184589e-02   2.6826724e-02   3.2550646e-02   3.0669594e-02   3.1505511e-02   3.0955481e-02   3.4903292e-02   3.0226069e-02   3.3006289e-02   3.0203803e-02   3.0584226e-02   2.5857329e-02   0.0000000e+00   2.5516952e-02   2.8188977e-02   2.8882378e-02   3.0600268e-02   3.2326870e-02   3.3249228e-02   3.0243659e-02   3.4427499e-02   4.2222226e-02   3.1291055e-02   3.1409335e-02   2.7800881e-02   2.4587693e-02   3.9087236e-02   2.9392431e-02   2.6944832e-02   3.2834173e-02   3.0901842e-02   3.5357303e-02   2.8978411e-02   2.8101648e-02   2.7764638e-02   3.3914755e-02   2.6294476e-02   2.9783344e-02   2.8422448e-02   2.2420633e-02   2.6269717e-02   2.6765670e-02   2.6804331e-02   2.7521079e-02   2.7679476e-02   2.9070669e-02   3.0067753e-02   2.8138825e-02   2.6252750e-02   2.6481584e-02   2.4693934e-02   2.8991297e-02   3.3257321e-02   3.1464480e-02   2.5943574e-02   3.1029499e-02   3.1669229e-02   3.3365866e-02   4.0162481e-02   3.4457964e-02   3.4879877e-02   3.6542827e-02   3.3017468e-02   3.0248653e-02   2.8693826e-02   3.7328296e-02   2.6537729e-02   2.7335850e-02   3.1047396e-02   2.8826858e-02   2.5002046e-02   2.4944518e-02   2.5400397e-02   2.5684856e-02   2.6695914e-02   2.5800114e-02
   2.7196275e-02   2.5619551e-02   2.7960945e-02   2.7312139e-02   3.0381599e-02   2.8084290e-02   2.6150594e-02   2.4208023e-02   2.5038714e-02   2.8619464e-02   2.9089961e-02   3.0006126e-02   2.6077386e-02   2.4207918e-02   3.1077340e-02   2.3129992e-02   2.8736732e-02   2.9593853e-02   2.8116110e-02   2.7502487e-02   2.8293380e-02   3.1331210e-02   3.0927696e-02   2.6124370e-02   2.8950605e-02   2.6841654e-02   2.5516952e-02   0.0000000e+00   2.7357614e-02   2.7374680e-02   2.8509163e-02   2.9302315e-02   3.1319569e-02   2.9489155e-02   3.7148660e-02   4.0121399e-02   3.1642132e-02   3.4086363e-02   2.8067909e-02   2.6312811e-02   3.8969432e-02   3.4845869e-02   3.1856587e-02   3.4130468e-02   3.1229318e-02   3.8568920e-02   3.1410586e-02   2.9632295e-02   2.7281328e-02   3.4844312e-02   2.7243803e-02   2.7764938e-02   3.1223396e-02   2.0679738e-02   2.5733974e-02   2.5943790e-02   2.4995194e-02   2.5823331e-02   2.8490013e-02   2.8004586e-02   2.7033982e-02   2.9446536e-02   2.4830535e-02   2.6200931e-02   2.4762668e-02   2.8247552e-02   3.1890645e-02   3.4652599e-02   2.6603699e-02   2.7902736e-02   3.2190972e-02   3.5297043e-02   3.6064193e-02   3.3561273e-02   3.5965439e-02   3.4034665e-02   3.3767994e-02   3.1376589e-02   2.4265616e-02   3.6223584e-02   2.6729914e-02   2.9160928e-02   3.1942366e-02   3.0583710e-02   2.5980718e-02   2.5655906e-02   2.3211058e-02   2.4365150e-02   2.6201160e-02   2.3918097e-02
   2.6199573e-02   2.8453038e-02   2.8525612e-02   3.0531188e-02   3.4389950e-02   2.9961692e-02   2.7705635e-02   2.6800714e-02   2.7510129e-02   3.2029705e-02   3.4421791e-02   3.1484235e-02   2.8878582e-02   2.8443521e-02   3.3313205e-02   2.6567773e-02   3.2909853e-02   3.1692660e-02   3.0044684e-02   3.0863039e-02   3.6423792e-02   3.3053593e-02   3.1847029e-02   3.0375238e-02   3.2607017e-02   3.6360720e-02   2.8188977e-02   2.7357614e-02   0.0000000e+00   2.9320820e-02   3.3510447e-02   3.1959525e-02   3.2642815e-02   3.3936875e-02   4.6249539e-02   5.1618100e-02   3.4512064e-02   3.5794340e-02   2.8985703e-02   2.9637593e-02   3.5293880e-02   3.5939740e-02   3.2182291e-02   3.6691608e-02   3.2011736e-02   3.9121307e-02   3.1687990e-02   3.1972991e-02   3.2613174e-02   3.6052503e-02   2.6181477e-02   2.8773311e-02   3.0221996e-02   2.8685509e-02   2.6971693e-02   2.6046471e-02   2.7058169e-02   2.9319590e-02   3.0628494e-02   3.1442559e-02   2.9679805e-02   3.0976915e-02   2.8408536e-02   2.7438600e-02   2.7083041e-02   3.1013807e-02   3.2946604e-02   3.5695164e-02   3.0955662e-02   3.2598337e-02   3.8197116e-02   3.6867070e-02   3.7570218e-02   3.3442879e-02   3.8533357e-02   3.8230304e-02   3.6323741e-02   3.3733455e-02   2.7653236e-02   3.0562675e-02   2.8947154e-02   2.8545553e-02   3.2732571e-02   3.2024252e-02   2.5308988e-02   2.6973257e-02   2.6158323e-02   2.8818653e-02   2.6950681e-02   2.5669718e-02
   2.6656182e-02   2.7177248e-02   2.9778574e-02   2.9943842e-02   3.2999764e-02   3.0207714e-02   2.7351934e-02   2.6218620e-02   2.7902594e-02   3.0200965e-02   3.1836374e-02   3.1145604e-02   2.8361037e-02   2.8652509e-02   3.3765781e-02   2.5531539e-02   3.2818677e-02   3.1803239e-02   3.3249495e-02   3.0333224e-02   3.0188514e-02   3.2033425e-02   3.2324561e-02   3.1737947e-02   3.6105869e-02   3.4788012e-02   2.8882378e-02   2.7374680e-02   2.9320820e-02   0.0000000e+00   3.5042734e-02   3.3697989e-02   3.1766191e-02   3.4985246e-02   4.8007239e-02   5.3809483e-02   3.6937520e-02   3.5721128e-02   3.0727104e-02   2.9152380e-02   3.6194271e-02   3.6103242e-02   3.1022452e-02   3.7896478e-02   3.2611747e-02   3.5431330e-02   3.1818459e-02   3.3603601e-02   3.3052417e-02   3.8392857e-02   2.6551126e-02   3.1347034e-02   3.0686372e-02   2.9188107e-02   2.9976498e-02   3.1196381e-02   3.1846428e-02   3.3512840e-02   3.2987974e-02   3.4180701e-02   3.3264693e-02   3.3664442e-02   3.0304927e-02   3.1567574e-02   3.0640646e-02   3.2708738e-02   3.7532447e-02   3.6199563e-02   3.2301703e-02   3.6525262e-02   4.1695935e-02   3.4845946e-02   3.9586253e-02   3.6730108e-02   4.3487572e-02   3.9329717e-02   3.6393898e-02   3.6820154e-02   3.2027548e-02   3.3119792e-02   3.0287031e-02   2.9376571e-02   3.2348413e-02   3.5724147e-02   2.7957467e-02   2.8156472e-02   2.8213662e-02   2.6811436e-02   2.7887865e-02   2.7710539e-02
   3.3404654e-02   3.0239818e-02   3.4170942e-02   3.5086990e-02   3.6692167e-02   3.3291517e-02   3.1403770e-02   3.2319493e-02   3.2090873e-02   3.1756406e-02   3.5227192e-02   3.3846710e-02   3.0735918e-02   3.1545413e-02   3.6019577e-02   2.8506973e-02   3.4248219e-02   3.4428082e-02   3.3711512e-02   3.2718375e-02   2.8512495e-02   3.3515119e-02   3.2930362e-02   3.4484100e-02   4.0289355e-02   3.3111190e-02   3.0600268e-02   2.8509163e-02   3.3510447e-02   3.5042734e-02   0.0000000e+00   3.4117237e-02   3.5832792e-02   3.4439240e-02   4.2250012e-02   5.3472422e-02   3.7564823e-02   4.2650761e-02   3.5630627e-02   3.3644333e-02   4.0404608e-02   3.8201237e-02   3.5102800e-02   4.0901489e-02   3.6828821e-02   3.8723582e-02   3.2230453e-02   3.3199536e-02   3.4588491e-02   3.7566742e-02   2.8951094e-02   3.3273827e-02   3.3791736e-02   2.9520293e-02   2.9720881e-02   2.8707543e-02   3.1799965e-02   3.2374796e-02   3.4708888e-02   3.3269029e-02   3.2985488e-02   3.3850704e-02   3.0971700e-02   2.9376203e-02   3.2036073e-02   3.5151359e-02   3.7723835e-02   3.6570788e-02   3.0433554e-02   3.3374006e-02   3.9279802e-02   3.6403596e-02   4.0955762e-02   3.9383686e-02   3.7665589e-02   3.9717054e-02   3.9243246e-02   3.5088396e-02   3.1434617e-02   3.6301515e-02   3.2917396e-02   3.1995188e-02   3.3146963e-02   3.7663141e-02   2.9959541e-02   3.1650449e-02   2.9192650e-02   3.0973059e-02   3.3145818e-02   3.2696690e-02
   3.0618886e-02   2.8698079e-02   3.3241102e-02   3.3405612e-02   3.4821224e-02   3.0207405e-02   3.2434927e-02   3.0337948e-02   3.3552316e-02   3.4106563e-02   3.2331699e-02   3.3298515e-02   3.1113278e-02   3.1674341e-02   3.8134662e-02   3.0840246e-02   3.2259409e-02   3.1896880e-02   3.3572951e-02   3.4390520e-02   3.5498121e-02   3.7369417e-02   3.3761121e-02   3.3191132e-02   3.6792940e-02   3.0727268e-02   3.2326870e-02   2.9302315e-02   3.1959525e-02   3.3697989e-02   3.4117237e-02   0.0000000e+00   3.5850483e-02   3.4346091e-02   4.0107310e-02   4.8879803e-02   3.8542069e-02   3.7887537e-02   3.1349166e-02   3.2304379e-02   4.3172145e-02   3.0360107e-02   3.2528545e-02   3.9405275e-02   3.5677557e-02   3.9936066e-02   3.1273800e-02   3.0849323e-02   3.5120355e-02   3.7321711e-02   2.8350825e-02   3.3582907e-02   3.3084779e-02   2.8959094e-02   2.9023304e-02   2.8505004e-02   3.0731919e-02   3.1597417e-02   3.3375407e-02   3.0979113e-02   3.1438306e-02   3.2501235e-02   3.1251494e-02   2.6934898e-02   2.9939506e-02   3.2983181e-02   3.7468430e-02   3.8251676e-02   3.0445070e-02   3.4286419e-02   3.5204847e-02   3.5088535e-02   4.1168088e-02   3.7280435e-02   3.8397085e-02   4.6742093e-02   3.7491603e-02   3.6431736e-02   3.5280930e-02   3.8104040e-02   3.1595621e-02   3.2794731e-02   3.5337549e-02   3.5781750e-02   2.9030497e-02   3.1309226e-02   2.8920762e-02   2.8554034e-02   3.1312120e-02   3.2250298e-02
   2.9579009e-02   2.9071655e-02   3.1380107e-02   3.2525368e-02   3.6735513e-02   3.1294138e-02   3.0790094e-02   3.0566147e-02   2.9289007e-02   3.0837212e-02   3.2720815e-02   3.1944060e-02   2.9447709e-02   2.8929848e-02   3.7734926e-02   2.9833663e-02   3.3496214e-02   3.0842119e-02   3.2624243e-02   3.3052545e-02   3.4739272e-02   3.5430858e-02   3.3068214e-02   3.3205904e-02   3.5930985e-02   3.3201945e-02   3.3249228e-02   3.1319569e-02   3.2642815e-02   3.1766191e-02   3.5832792e-02   3.5850483e-02   0.0000000e+00   3.5186558e-02   4.1974575e-02   5.1550292e-02   3.6666182e-02   3.8975626e-02   3.0051062e-02   3.1585587e-02   4.6057682e-02   3.3500892e-02   3.2384223e-02   3.8564061e-02   3.5460764e-02   3.7561806e-02   3.2408469e-02   3.0764425e-02   3.2401994e-02   4.0547508e-02   2.9545642e-02   3.3736279e-02   3.3940435e-02   2.9794865e-02   2.7819886e-02   3.1489390e-02   3.1620646e-02   3.4600890e-02   3.4787253e-02   3.3185518e-02   3.3045043e-02   3.2117056e-02   3.2107209e-02   3.1611569e-02   3.4299038e-02   3.3656704e-02   3.5825395e-02   3.8693865e-02   3.2649992e-02   3.7954012e-02   4.0279103e-02   3.8000418e-02   4.3361054e-02   3.6618171e-02   3.9797141e-02   4.3542269e-02   3.8959395e-02   3.6347615e-02   3.4128084e-02   3.9182621e-02   3.0019509e-02   3.1952409e-02   3.2658374e-02   3.6287447e-02   2.9565323e-02   3.0079971e-02   2.6764560e-02   2.7905306e-02   2.9349117e-02   2.8694175e-02
   3.1164923e-02   3.0475299e-02   3.2193097e-02   3.1745671e-02   3.5110974e-02   3.1153213e-02   3.1914957e-02   3.0193692e-02   3.2660996e-02   3.0548898e-02   3.2254790e-02   3.4474991e-02   3.0973896e-02   3.0275700e-02   3.6029374e-02   3.0415480e-02   3.4276676e-02   3.4520840e-02   3.4591736e-02   3.3868758e-02   3.1658450e-02   3.4152881e-02   3.4193779e-02   3.4854425e-02   3.5523697e-02   3.4882659e-02   3.0243659e-02   2.9489155e-02   3.3936875e-02   3.4985246e-02   3.4439240e-02   3.4346091e-02   3.5186558e-02   0.0000000e+00   4.5906509e-02   5.5474524e-02   3.6204360e-02   4.2513735e-02   3.3725081e-02   3.3095294e-02   4.7799133e-02   4.0554117e-02   3.4940152e-02   4.2416009e-02   3.8587629e-02   4.1064441e-02   3.4410793e-02   3.5575645e-02   3.6466389e-02   3.9277085e-02   3.0119187e-02   3.5929560e-02   3.4594495e-02   3.2615367e-02   3.2376954e-02   3.0299871e-02   3.2999861e-02   3.2986265e-02   3.4030854e-02   3.3676039e-02   3.1583546e-02   3.4713979e-02   3.3086042e-02   2.9304219e-02   3.1539256e-02   3.3040855e-02   3.8358333e-02   3.8485647e-02   3.4108951e-02   3.6405748e-02   4.0807699e-02   3.7125580e-02   4.1737043e-02   3.8075806e-02   4.1375735e-02   3.7382776e-02   3.5128318e-02   3.9381460e-02   3.4683019e-02   3.8634911e-02   3.0755571e-02   3.1681809e-02   3.6543547e-02   3.5203006e-02   2.9169625e-02   2.9887193e-02   2.8206472e-02   3.1519243e-02   3.0075130e-02   2.9737613e-02
   3.6602995e-02   3.5088414e-02   3.8685683e-02   3.6538736e-02   3.8649335e-02   3.5733685e-02   3.2852796e-02   3.2955435e-02   3.5095658e-02   3.5143644e-02   3.9907408e-02   4.1634680e-02   3.8148901e-02   3.5753573e-02   4.1922550e-02   3.8080227e-02   4.4185601e-02   3.9415317e-02   3.7750306e-02   4.0565808e-02   4.2342802e-02   3.9643429e-02   4.7899613e-02   4.1348759e-02   4.4925610e-02   3.9444490e-02   3.4427499e-02   3.7148660e-02   4.6249539e-02   4.8007239e-02   4.2250012e-02   4.0107310e-02   4.1974575e-02   4.5906509e-02   0.0000000e+00   6.6439212e-02   4.6831441e-02   4.8590475e-02   4.1123153e-02   4.4121990e-02   5.6499460e-02   4.9305189e-02   4.2098811e-02   4.5062324e-02   4.5638080e-02   5.2391932e-02   4.2521458e-02   4.8506034e-02   4.0189109e-02   4.1862424e-02   3.5531376e-02   4.3804933e-02   4.4371493e-02   4.1681451e-02   3.8344653e-02   3.3048449e-02   3.8329465e-02   3.5799986e-02   3.9296183e-02   3.9941620e-02   3.6533820e-02   3.8112596e-02   3.8305708e-02   3.9690430e-02   3.8029375e-02   4.6394394e-02   4.2605389e-02   4.1696061e-02   3.9080341e-02   4.8526621e-02   5.4730004e-02   5.0543327e-02   5.0163865e-02   4.8569151e-02   4.4954967e-02   5.2093841e-02   4.8012227e-02   4.9991287e-02   4.2432475e-02   4.1418835e-02   3.6678261e-02   4.2998013e-02   4.2908738e-02   4.5977996e-02   3.2941647e-02   3.6068873e-02   3.6435858e-02   3.9326987e-02   3.9750846e-02   3.9568684e-02
   4.0312752e-02   3.2085213e-02   4.3710212e-02   3.7751511e-02   3.9509272e-02   4.0690842e-02   3.6581560e-02   3.8400252e-02   3.4870614e-02   3.5259460e-02   4.0577558e-02   3.7199774e-02   3.9195556e-02   3.6875149e-02   4.3011619e-02   3.9095071e-02   4.4357875e-02   4.0307430e-02   4.1874512e-02   4.3576384e-02   4.5539734e-02   4.5967026e-02   4.7253094e-02   4.1669886e-02   5.4095756e-02   4.5930829e-02   4.2222226e-02   4.0121399e-02   5.1618100e-02   5.3809483e-02   5.3472422e-02   4.8879803e-02   5.1550292e-02   5.5474524e-02   6.6439212e-02   0.0000000e+00   5.1461952e-02   4.8142606e-02   4.5759256e-02   4.0860964e-02   6.4245617e-02   5.6518828e-02   5.0948647e-02   5.6726978e-02   5.4204622e-02   5.4286332e-02   4.7684644e-02   4.2573328e-02   5.0490228e-02   5.5254859e-02   4.3897222e-02   5.0300719e-02   4.6903268e-02   4.6596866e-02   4.6548433e-02   4.4735065e-02   4.4196211e-02   4.8486214e-02   4.1719960e-02   4.7443170e-02   4.7686883e-02   4.5023489e-02   4.3110418e-02   4.3021879e-02   4.0561233e-02   4.7743484e-02   4.4966850e-02   4.9925491e-02   3.6337538e-02   4.1040111e-02   4.6404215e-02   4.7138682e-02   5.3636379e-02   5.0497663e-02   4.8595219e-02   5.5857157e-02   4.6883087e-02   4.6450410e-02   4.6252039e-02   4.5798188e-02   4.2142556e-02   3.7681521e-02   4.4053922e-02   4.5341963e-02   3.8014103e-02   3.5549848e-02   4.2024980e-02   3.7083102e-02   3.4723381e-02   3.6439527e-02
   3.5049296e-02   3.4474309e-02   3.6496778e-02   4.0170299e-02   4.1395073e-02   3.6506788e-02   3.7180796e-02   3.7636827e-02   3.7389482e-02   3.5886728e-02   3.7473490e-02   3.6358898e-02   3.6437403e-02   3.3304664e-02   3.8317245e-02   3.2709095e-02   3.3631907e-02   3.3486308e-02   3.5802450e-02   3.7498258e-02   3.5585093e-02   3.9231684e-02   3.6120763e-02   3.5867384e-02   3.4301033e-02   3.5131478e-02   3.1291055e-02   3.1642132e-02   3.4512064e-02   3.6937520e-02   3.7564823e-02   3.8542069e-02   3.6666182e-02   3.6204360e-02   4.6831441e-02   5.1461952e-02   0.0000000e+00   4.3124045e-02   3.3363068e-02   3.1805903e-02   4.2064836e-02   3.4794583e-02   3.3275194e-02   3.6929778e-02   3.7777638e-02   4.0510896e-02   3.2287586e-02   3.4064697e-02   3.3805266e-02   3.8288978e-02   3.0572901e-02   3.4074326e-02   3.2742548e-02   3.3342991e-02   3.0744880e-02   2.9456732e-02   3.3769935e-02   3.3238818e-02   3.5522299e-02   3.5552424e-02   3.3537273e-02   3.6420768e-02   3.4135188e-02   3.2811847e-02   3.2135703e-02   3.5351013e-02   3.8693245e-02   4.1454128e-02   3.4519303e-02   3.8473950e-02   4.2726539e-02   4.0132090e-02   4.7297464e-02   4.0242630e-02   4.3697701e-02   4.6723801e-02   4.3321132e-02   3.8044410e-02   3.7952511e-02   3.9886852e-02   3.3634221e-02   3.5181099e-02   3.8814310e-02   4.1853898e-02   3.4216647e-02   3.4227536e-02   3.4840852e-02   3.1681277e-02   3.2133939e-02   3.6120133e-02
   3.1687861e-02   3.3567540e-02   3.1106701e-02   3.4358368e-02   3.6191613e-02   3.2823391e-02   3.2006412e-02   3.0094221e-02   3.3794573e-02   3.2658421e-02   3.8105461e-02   3.5229837e-02   3.2662443e-02   2.9221378e-02   3.5408210e-02   3.0696094e-02   3.6626065e-02   3.8622606e-02   3.5844095e-02   3.8154548e-02   4.3437686e-02   4.4757730e-02   3.5207152e-02   3.7110623e-02   3.8364978e-02   3.7346101e-02   3.1409335e-02   3.4086363e-02   3.5794340e-02   3.5721128e-02   4.2650761e-02   3.7887537e-02   3.8975626e-02   4.2513735e-02   4.8590475e-02   4.8142606e-02   4.3124045e-02   0.0000000e+00   3.7034807e-02   3.7487287e-02   4.8050403e-02   3.7903574e-02   3.9438239e-02   4.1579507e-02   4.2015289e-02   4.2098556e-02   3.8940859e-02   4.0117098e-02   3.8792424e-02   3.9697895e-02   3.1351096e-02   3.9105742e-02   3.6037167e-02   3.6901708e-02   3.4079653e-02   3.4461739e-02   3.5675990e-02   3.7430406e-02   3.7147943e-02   3.6715172e-02   3.6708260e-02   4.0600485e-02   3.9099500e-02   3.5389518e-02   3.6808557e-02   3.6890468e-02   4.1905215e-02   4.1476730e-02   3.2496576e-02   4.1577887e-02   4.2913875e-02   4.1574318e-02   4.3422005e-02   4.2111259e-02   4.9366018e-02   4.5285500e-02   4.1165845e-02   3.8743582e-02   3.6560766e-02   4.2971778e-02   3.5002369e-02   3.2625300e-02   3.8612722e-02   3.6206426e-02   3.3410257e-02   3.3656752e-02   2.9897030e-02   3.0962304e-02   3.0915197e-02   3.0664607e-02
   2.7272884e-02   2.8804587e-02   2.9894400e-02   2.8968019e-02   3.1448347e-02   2.6557833e-02   2.8694463e-02   2.7133552e-02   2.9818399e-02   2.8756796e-02   3.0910174e-02   3.0809737e-02   2.5357691e-02   2.5061800e-02   3.3224387e-02   2.6148644e-02   2.9444711e-02   2.9790706e-02   2.8391737e-02   3.2598202e-02   3.7810320e-02   3.2141931e-02   3.2055905e-02   3.0314183e-02   3.0760857e-02   2.8001625e-02   2.7800881e-02   2.8067909e-02   2.8985703e-02   3.0727104e-02   3.5630627e-02   3.1349166e-02   3.0051062e-02   3.3725081e-02   4.1123153e-02   4.5759256e-02   3.3363068e-02   3.7034807e-02   0.0000000e+00   2.8372612e-02   4.2887290e-02   3.5249412e-02   2.9166579e-02   3.4446117e-02   3.3859946e-02   3.5502345e-02   3.1630595e-02   3.2941437e-02   2.9984372e-02   3.5491508e-02   2.7480225e-02   3.2177471e-02   2.9367247e-02   2.9504823e-02   2.9134460e-02   2.8042967e-02   3.0938241e-02   3.0745855e-02   3.0231784e-02   3.2774696e-02   2.7445186e-02   2.9336830e-02   2.9104946e-02   2.6676604e-02   2.9504601e-02   2.9127033e-02   3.4114742e-02   3.3680514e-02   2.6964973e-02   3.4875182e-02   3.6860664e-02   3.4964382e-02   3.8311370e-02   3.7900203e-02   3.8848671e-02   4.3656906e-02   3.8281556e-02   3.8156840e-02   2.9735230e-02   3.7412611e-02   3.0661309e-02   3.1469216e-02   3.5577177e-02   3.1746393e-02   2.6055931e-02   2.8137181e-02   2.5225751e-02   2.5977251e-02   2.6122920e-02   2.6306731e-02
   2.8892286e-02   2.5960109e-02   2.8394913e-02   2.9364658e-02   3.3500603e-02   2.7741786e-02   2.6932900e-02   2.6800391e-02   2.7681599e-02   2.7684912e-02   3.1470509e-02   2.8994949e-02   2.7744051e-02   2.5704167e-02   3.2251655e-02   2.5225003e-02   3.1133206e-02   2.8068353e-02   2.9986420e-02   2.7751678e-02   3.6819010e-02   2.5771262e-02   2.8962425e-02   3.0895776e-02   3.0434886e-02   2.9586463e-02   2.4587693e-02   2.6312811e-02   2.9637593e-02   2.9152380e-02   3.3644333e-02   3.2304379e-02   3.1585587e-02   3.3095294e-02   4.4121990e-02   4.0860964e-02   3.1805903e-02   3.7487287e-02   2.8372612e-02   0.0000000e+00   3.9177762e-02   3.3373882e-02   2.9956279e-02   3.5852054e-02   3.5450544e-02   3.9655298e-02   3.2265625e-02   3.2331536e-02   3.0253275e-02   3.5033583e-02   2.9299484e-02   3.4604755e-02   3.2232272e-02   2.8448736e-02   2.9496085e-02   2.9745285e-02   3.0363129e-02   3.2315318e-02   3.1087359e-02   3.1836977e-02   3.1140748e-02   3.0761727e-02   3.1156329e-02   2.8950866e-02   2.8829283e-02   2.9161129e-02   3.2121722e-02   3.5318305e-02   2.8244285e-02   3.3695398e-02   3.3514870e-02   3.3283078e-02   4.0028681e-02   3.5797222e-02   3.8558468e-02   3.4378492e-02   3.5914856e-02   3.3520580e-02   3.1354505e-02   3.3561820e-02   2.8181289e-02   2.9320329e-02   3.0971238e-02   3.1610320e-02   2.4525592e-02   2.5151679e-02   2.4491156e-02   2.5675728e-02   2.4941858e-02   2.5896092e-02
   3.3747586e-02   3.8920999e-02   4.1060080e-02   3.8536344e-02   4.1875380e-02   3.6048441e-02   3.7842821e-02   3.5451092e-02   3.4999242e-02   3.3744127e-02   4.1250315e-02   3.7968936e-02   3.3349413e-02   3.4396192e-02   3.7094467e-02   3.3184073e-02   3.9788907e-02   3.3757118e-02   3.1816184e-02   3.4164077e-02   4.1568795e-02   3.7111582e-02   3.8463042e-02   3.5620532e-02   3.5684356e-02   3.7170357e-02   3.9087236e-02   3.8969432e-02   3.5293880e-02   3.6194271e-02   4.0404608e-02   4.3172145e-02   4.6057682e-02   4.7799133e-02   5.6499460e-02   6.4245617e-02   4.2064836e-02   4.8050403e-02   4.2887290e-02   3.9177762e-02   0.0000000e+00   4.5232443e-02   4.3691603e-02   4.1342062e-02   4.3369374e-02   4.5305801e-02   3.8748357e-02   3.6976032e-02   3.8503723e-02   4.1214956e-02   3.7925731e-02   3.8799787e-02   4.7632074e-02   4.3191349e-02   4.7706439e-02   4.2452481e-02   3.9324496e-02   4.1535907e-02   3.8857244e-02   4.1409854e-02   3.7839946e-02   4.5194816e-02   4.3573678e-02   3.7223607e-02   4.3823293e-02   4.1617384e-02   4.5492904e-02   4.8968108e-02   4.0211524e-02   4.1403627e-02   4.3145349e-02   4.2346845e-02   5.0088035e-02   4.8742540e-02   5.7628082e-02   5.8814450e-02   4.5980029e-02   4.2737156e-02   4.6273453e-02   4.7722249e-02   4.2538267e-02   4.1932374e-02   3.7274950e-02   4.0679466e-02   3.4394694e-02   3.9995219e-02   3.0305002e-02   3.8358182e-02   3.5623362e-02   3.7737885e-02
   3.1895172e-02   3.5644128e-02   3.7573031e-02   3.7149714e-02   3.9428402e-02   3.8001358e-02   3.6291406e-02   3.1925630e-02   4.0436922e-02   3.9799429e-02   4.3547552e-02   3.3887742e-02   3.5081295e-02   3.5444626e-02   4.1912876e-02   3.6650794e-02   4.1138425e-02   3.6868490e-02   3.6262995e-02   3.3612491e-02   3.9021066e-02   4.2976303e-02   4.0099845e-02   4.0311250e-02   3.7175254e-02   3.2394306e-02   2.9392431e-02   3.4845869e-02   3.5939740e-02   3.6103242e-02   3.8201237e-02   3.0360107e-02   3.3500892e-02   4.0554117e-02   4.9305189e-02   5.6518828e-02   3.4794583e-02   3.7903574e-02   3.5249412e-02   3.3373882e-02   4.5232443e-02   0.0000000e+00   3.6979460e-02   3.9147177e-02   3.4973598e-02   3.8170910e-02   3.0245595e-02   3.6334990e-02   3.4494665e-02   4.3374644e-02   3.3943404e-02   3.5304485e-02   3.7937883e-02   3.7642335e-02   3.2583975e-02   3.2601281e-02   3.3771995e-02   3.6672773e-02   3.6766125e-02   3.2655675e-02   3.5003255e-02   3.3872072e-02   3.9095652e-02   3.3486379e-02   3.4704039e-02   3.4344104e-02   3.8097726e-02   3.7707264e-02   3.1811794e-02   4.1003408e-02   3.5349850e-02   4.3446806e-02   4.7237972e-02   3.8716087e-02   4.0131417e-02   4.5620375e-02   3.9620875e-02   4.1747773e-02   3.9713107e-02   4.0369000e-02   3.5908030e-02   3.5303098e-02   3.7896614e-02   3.8531312e-02   3.4431404e-02   3.2395447e-02   3.2140684e-02   3.0275244e-02   3.5667683e-02   3.0455068e-02
   2.8742966e-02   2.8423991e-02   2.9874060e-02   2.7918265e-02   3.3713689e-02   3.0278043e-02   2.9364190e-02   2.8277788e-02   3.0145980e-02   2.9631163e-02   3.5641245e-02   2.9975613e-02   2.8660721e-02   2.9168459e-02   3.0841579e-02   2.6733068e-02   3.2292214e-02   3.2278765e-02   3.1310937e-02   3.2992360e-02   3.7853317e-02   3.5461060e-02   3.3123855e-02   3.0848707e-02   3.0704873e-02   2.9730383e-02   2.6944832e-02   3.1856587e-02   3.2182291e-02   3.1022452e-02   3.5102800e-02   3.2528545e-02   3.2384223e-02   3.4940152e-02   4.2098811e-02   5.0948647e-02   3.3275194e-02   3.9438239e-02   2.9166579e-02   2.9956279e-02   4.3691603e-02   3.6979460e-02   0.0000000e+00   3.5672940e-02   3.4741086e-02   3.4899816e-02   3.1194214e-02   3.1275056e-02   3.1797345e-02   3.4336391e-02   2.8354988e-02   3.1530378e-02   3.1040732e-02   3.2167259e-02   2.8146791e-02   2.8089823e-02   2.9744146e-02   3.0320108e-02   2.9929193e-02   3.1252703e-02   3.2639832e-02   3.2076197e-02   3.0616295e-02   2.8968744e-02   2.9784911e-02   3.2177894e-02   3.4119330e-02   3.7340647e-02   2.9696651e-02   3.0147200e-02   3.5403690e-02   3.6488983e-02   4.2136403e-02   3.6014766e-02   4.2302072e-02   3.8735801e-02   3.7869628e-02   3.6472475e-02   3.2675036e-02   3.1265837e-02   2.9286435e-02   3.2046789e-02   3.2579104e-02   3.6299321e-02   2.8541129e-02   2.7387831e-02   2.6597153e-02   2.8326402e-02   2.8432499e-02   2.8734201e-02
   3.2791755e-02   3.3065839e-02   3.5070455e-02   3.7423499e-02   4.1541700e-02   3.3502078e-02   3.3380896e-02   3.3763095e-02   3.8767313e-02   3.9015996e-02   4.1853802e-02   3.5810707e-02   3.2095289e-02   3.2639448e-02   3.4458975e-02   3.1197954e-02   4.1427948e-02   3.7485496e-02   3.7880366e-02   4.0837150e-02   4.2130531e-02   3.2681202e-02   3.8484467e-02   3.6580291e-02   3.7349570e-02   3.5866453e-02   3.2834173e-02   3.4130468e-02   3.6691608e-02   3.7896478e-02   4.0901489e-02   3.9405275e-02   3.8564061e-02   4.2416009e-02   4.5062324e-02   5.6726978e-02   3.6929778e-02   4.1579507e-02   3.4446117e-02   3.5852054e-02   4.1342062e-02   3.9147177e-02   3.5672940e-02   0.0000000e+00   3.9229599e-02   4.3268914e-02   3.9300959e-02   3.9151451e-02   3.7810598e-02   4.1044995e-02   3.2102942e-02   3.7267783e-02   3.6796770e-02   3.6930276e-02   3.3560841e-02   3.3110833e-02   3.3487316e-02   3.6129967e-02   3.7294477e-02   3.8889696e-02   3.7093196e-02   3.7585509e-02   3.5772632e-02   3.4279173e-02   3.2400229e-02   3.6970075e-02   4.0720126e-02   4.3109014e-02   3.5791031e-02   3.7822804e-02   4.2357339e-02   3.8749385e-02   4.6017377e-02   4.2699726e-02   4.6075585e-02   5.0950760e-02   4.2424165e-02   3.8493432e-02   3.9828049e-02   3.9499174e-02   3.2376279e-02   3.5416958e-02   3.9452546e-02   4.0011188e-02   3.3368383e-02   3.3497951e-02   3.1260056e-02   3.4485220e-02   3.3815195e-02   3.2983401e-02
   2.9436470e-02   3.0281289e-02   3.3282337e-02   3.2584161e-02   3.8074205e-02   3.0612969e-02   3.0459580e-02   2.9340542e-02   3.2165769e-02   3.4130204e-02   3.7177986e-02   3.2554870e-02   2.9874463e-02   2.9795407e-02   3.4126871e-02   3.0536460e-02   3.5927725e-02   3.4389420e-02   3.3871714e-02   3.5521052e-02   4.0633672e-02   3.3857646e-02   3.5065644e-02   3.4439387e-02   3.6672043e-02   3.7011691e-02   3.0901842e-02   3.1229318e-02   3.2011736e-02   3.2611747e-02   3.6828821e-02   3.5677557e-02   3.5460764e-02   3.8587629e-02   4.5638080e-02   5.4204622e-02   3.7777638e-02   4.2015289e-02   3.3859946e-02   3.5450544e-02   4.3369374e-02   3.4973598e-02   3.4741086e-02   3.9229599e-02   0.0000000e+00   4.0543939e-02   3.4329086e-02   3.4680753e-02   3.4244429e-02   3.7395177e-02   3.0426624e-02   3.8842819e-02   3.8273646e-02   3.4694372e-02   3.1887883e-02   2.9386105e-02   3.1904107e-02   3.1103289e-02   3.3525645e-02   3.3983437e-02   3.3357192e-02   3.1585932e-02   3.2822421e-02   2.8518217e-02   3.2444751e-02   3.4166509e-02   3.7056136e-02   3.8715350e-02   3.1737188e-02   3.4359245e-02   3.7087098e-02   3.7568568e-02   3.8936571e-02   3.9098206e-02   4.0180207e-02   3.8640040e-02   3.9228491e-02   3.7317014e-02   3.6602204e-02   3.8781625e-02   3.1016740e-02   3.3412909e-02   3.5878432e-02   3.5731687e-02   3.0519975e-02   2.9124050e-02   2.8554080e-02   3.0607576e-02   3.2486058e-02   3.0898659e-02
   3.7158920e-02   3.6996425e-02   3.6748720e-02   3.6078020e-02   3.9541908e-02   3.3513480e-02   3.4984405e-02   3.6390859e-02   3.6805409e-02   3.7769681e-02   4.0954506e-02   3.8246254e-02   3.5657524e-02   3.4724749e-02   3.8944662e-02   3.5313166e-02   4.1040217e-02   3.7844958e-02   3.8665972e-02   3.9736671e-02   4.4194987e-02   3.6776855e-02   3.7888335e-02   3.3994702e-02   3.7712608e-02   3.7195986e-02   3.5357303e-02   3.8568920e-02   3.9121307e-02   3.5431330e-02   3.8723582e-02   3.9936066e-02   3.7561806e-02   4.1064441e-02   5.2391932e-02   5.4286332e-02   4.0510896e-02   4.2098556e-02   3.5502345e-02   3.9655298e-02   4.5305801e-02   3.8170910e-02   3.4899816e-02   4.3268914e-02   4.0543939e-02   0.0000000e+00   3.8179539e-02   3.6877068e-02   3.9145318e-02   4.0838650e-02   3.1105698e-02   3.7100619e-02   3.7920289e-02   3.9336774e-02   3.4802966e-02   3.3503878e-02   3.4819025e-02   3.6301541e-02   3.5558332e-02   3.5580946e-02   3.5576560e-02   3.7816956e-02   3.7371181e-02   3.7295881e-02   3.8253099e-02   3.7367011e-02   4.2047519e-02   4.3085741e-02   3.3777574e-02   3.4595280e-02   4.1157576e-02   4.0698766e-02   4.5506054e-02   4.6761713e-02   4.5781834e-02   5.0072427e-02   4.3099339e-02   4.0486583e-02   4.2696610e-02   4.1336171e-02   3.5427294e-02   3.7401676e-02   4.1307787e-02   4.0079754e-02   3.3515612e-02   3.4205019e-02   3.1344066e-02   3.3008101e-02   3.7017453e-02   3.5751687e-02
   2.7424367e-02   2.6124556e-02   2.9572092e-02   2.8518848e-02   3.0817135e-02   2.8619370e-02   2.6742885e-02   2.7345892e-02   2.9725735e-02   2.7824299e-02   3.1312741e-02   2.9455234e-02   2.8049130e-02   2.7726332e-02   3.2910914e-02   2.9066385e-02   3.2575142e-02   3.0109790e-02   2.9991347e-02   2.9903629e-02   3.3688522e-02   3.0937489e-02   3.0392036e-02   3.0529558e-02   3.1986656e-02   2.7915638e-02   2.8978411e-02   3.1410586e-02   3.1687990e-02   3.1818459e-02   3.2230453e-02   3.1273800e-02   3.2408469e-02   3.4410793e-02   4.2521458e-02   4.7684644e-02   3.2287586e-02   3.8940859e-02   3.1630595e-02   3.2265625e-02   3.8748357e-02   3.0245595e-02   3.1194214e-02   3.9300959e-02   3.4329086e-02   3.8179539e-02   0.0000000e+00   3.2604675e-02   3.0114010e-02   3.5385265e-02   2.8969721e-02   3.2825909e-02   3.1938087e-02   2.9946015e-02   2.7116854e-02   2.7684806e-02   2.8550995e-02   2.9839163e-02   3.3265414e-02   3.0855093e-02   3.0748745e-02   3.1480598e-02   2.9345528e-02   2.8816846e-02   2.9639559e-02   3.0707342e-02   3.3067390e-02   3.5138051e-02   2.8550392e-02   2.9412104e-02   3.5551383e-02   3.4698184e-02   3.6169399e-02   3.4251644e-02   4.0694547e-02   4.0510450e-02   3.6796396e-02   3.4586711e-02   3.2210532e-02   3.1357539e-02   2.8586797e-02   2.8777027e-02   3.2254246e-02   3.2373212e-02   2.5580560e-02   2.6475597e-02   2.6534249e-02   2.4616088e-02   2.6986685e-02   2.6961557e-02
   2.8744757e-02   2.8581928e-02   3.0948824e-02   2.9784052e-02   3.2533604e-02   2.9999008e-02   2.8805490e-02   2.8871118e-02   3.0318224e-02   3.0327401e-02   3.3951874e-02   3.1295794e-02   2.9761018e-02   2.9355838e-02   3.5301242e-02   2.8565328e-02   3.2258711e-02   3.0976441e-02   3.3129387e-02   3.1455360e-02   3.7015941e-02   3.5882530e-02   3.2698397e-02   3.2988975e-02   3.2099588e-02   3.1348021e-02   2.8101648e-02   2.9632295e-02   3.1972991e-02   3.3603601e-02   3.3199536e-02   3.0849323e-02   3.0764425e-02   3.5575645e-02   4.8506034e-02   4.2573328e-02   3.4064697e-02   4.0117098e-02   3.2941437e-02   3.2331536e-02   3.6976032e-02   3.6334990e-02   3.1275056e-02   3.9151451e-02   3.4680753e-02   3.6877068e-02   3.2604675e-02   0.0000000e+00   3.2187879e-02   3.7010985e-02   3.0265273e-02   3.2565059e-02   3.2845867e-02   3.3396033e-02   2.9009628e-02   2.9662824e-02   3.0965643e-02   3.1841902e-02   3.2682439e-02   3.1054526e-02   3.0114696e-02   3.2523140e-02   2.9339601e-02   2.9551861e-02   3.1360288e-02   3.1400922e-02   3.2242439e-02   3.7087061e-02   3.2230958e-02   3.1182902e-02   3.4976406e-02   3.5185133e-02   3.8712766e-02   3.4849896e-02   3.9290836e-02   3.8840588e-02   3.6712320e-02   3.5914086e-02   3.5017218e-02   3.3817367e-02   2.8786093e-02   3.0335997e-02   3.2679607e-02   3.3009378e-02   2.7700636e-02   2.8753801e-02   2.9865647e-02   2.7684601e-02   2.9418059e-02   2.7527509e-02
   2.7343338e-02   2.7403857e-02   2.9485561e-02   3.0316367e-02   3.2000959e-02   2.7364363e-02   2.7872995e-02   2.6193972e-02   3.0373184e-02   2.8413455e-02   3.2936085e-02   2.9699456e-02   2.9710706e-02   2.6331256e-02   3.4446143e-02   2.5256525e-02   3.0193857e-02   3.0691201e-02   3.2987015e-02   3.1263121e-02   3.9821334e-02   3.1774936e-02   3.4948118e-02   3.3420995e-02   3.2137040e-02   3.0036536e-02   2.7764638e-02   2.7281328e-02   3.2613174e-02   3.3052417e-02   3.4588491e-02   3.5120355e-02   3.2401994e-02   3.6466389e-02   4.0189109e-02   5.0490228e-02   3.3805266e-02   3.8792424e-02   2.9984372e-02   3.0253275e-02   3.8503723e-02   3.4494665e-02   3.1797345e-02   3.7810598e-02   3.4244429e-02   3.9145318e-02   3.0114010e-02   3.2187879e-02   0.0000000e+00   3.2480609e-02   2.6599389e-02   3.1434191e-02   2.9023209e-02   3.3012334e-02   2.9590504e-02   2.6668088e-02   2.9132360e-02   2.9698486e-02   2.9394358e-02   3.0595769e-02   3.0054820e-02   3.1420201e-02   2.9614561e-02   2.7391387e-02   2.8408819e-02   3.1036608e-02   3.4361340e-02   3.5680920e-02   2.8665798e-02   3.2642213e-02   3.4786431e-02   3.5560296e-02   3.7892430e-02   3.5521179e-02   4.0357725e-02   4.1151717e-02   3.7974637e-02   3.6774093e-02   3.2425941e-02   3.3208575e-02   2.9500128e-02   3.1499883e-02   3.2250282e-02   3.1977468e-02   2.5014496e-02   2.6811912e-02   2.5387762e-02   2.4969804e-02   2.5978593e-02   2.5423919e-02
   3.0724926e-02   2.9327514e-02   3.3527809e-02   3.2464855e-02   3.6024078e-02   3.7332923e-02   3.1194668e-02   3.0124981e-02   3.2956894e-02   3.3419436e-02   3.7920371e-02   3.2212697e-02   3.3884992e-02   3.1077543e-02   3.7759317e-02   3.5576374e-02   4.2568472e-02   3.7745615e-02   3.7966764e-02   3.5454135e-02   4.1821948e-02   4.2159725e-02   3.8858401e-02   3.5741096e-02   3.7889713e-02   3.4397294e-02   3.3914755e-02   3.4844312e-02   3.6052503e-02   3.8392857e-02   3.7566742e-02   3.7321711e-02   4.0547508e-02   3.9277085e-02   4.1862424e-02   5.5254859e-02   3.8288978e-02   3.9697895e-02   3.5491508e-02   3.5033583e-02   4.1214956e-02   4.3374644e-02   3.4336391e-02   4.1044995e-02   3.7395177e-02   4.0838650e-02   3.5385265e-02   3.7010985e-02   3.2480609e-02   0.0000000e+00   3.2085062e-02   3.4321297e-02   3.4959825e-02   3.8789384e-02   3.3297387e-02   3.1388171e-02   3.2175957e-02   3.4824315e-02   3.5689930e-02   3.8049329e-02   3.4733722e-02   3.3209977e-02   3.2199149e-02   3.2484735e-02   3.4415889e-02   3.5573882e-02   3.9178773e-02   4.0894415e-02   3.3682825e-02   3.7918274e-02   4.1486069e-02   3.7913480e-02   4.2731830e-02   3.8957215e-02   4.3186013e-02   4.7341869e-02   4.1065387e-02   4.0699595e-02   3.5619558e-02   3.5265951e-02   3.3118946e-02   3.2917418e-02   3.6369515e-02   3.4785481e-02   3.1155041e-02   3.0034083e-02   2.9858586e-02   3.1038041e-02   3.3467310e-02   3.0034457e-02
   2.4737062e-02   2.4700234e-02   2.7314251e-02   2.8345964e-02   2.9329210e-02   2.5313585e-02   2.4759091e-02   2.4308493e-02   2.5910330e-02   2.5326838e-02   2.9296408e-02   2.5188188e-02   2.5940879e-02   2.6691771e-02   2.9697945e-02   2.5326282e-02   3.3838366e-02   2.7548938e-02   2.9498876e-02   2.6217704e-02   3.4620242e-02   2.6048485e-02   3.0882409e-02   2.8626101e-02   3.0197379e-02   2.8197162e-02   2.6294476e-02   2.7243803e-02   2.6181477e-02   2.6551126e-02   2.8951094e-02   2.8350825e-02   2.9545642e-02   3.0119187e-02   3.5531376e-02   4.3897222e-02   3.0572901e-02   3.1351096e-02   2.7480225e-02   2.9299484e-02   3.7925731e-02   3.3943404e-02   2.8354988e-02   3.2102942e-02   3.0426624e-02   3.1105698e-02   2.8969721e-02   3.0265273e-02   2.6599389e-02   3.2085062e-02   0.0000000e+00   2.9203562e-02   2.7105115e-02   3.0335094e-02   2.5670174e-02   2.4412887e-02   2.5209457e-02   2.5965963e-02   2.7262082e-02   2.7614982e-02   2.7016477e-02   2.7442679e-02   2.7122928e-02   2.4318829e-02   2.5966689e-02   2.7266533e-02   3.0505216e-02   3.2097270e-02   2.5084474e-02   2.6357322e-02   3.1321089e-02   3.1053386e-02   3.5976839e-02   3.2547182e-02   3.4302278e-02   3.8736951e-02   3.3813152e-02   3.1481655e-02   3.0751689e-02   2.5316797e-02   2.5778199e-02   2.7528939e-02   2.9716852e-02   2.7361768e-02   2.2399432e-02   2.3659950e-02   1.9154636e-02   2.4125491e-02   2.3514715e-02   2.3698145e-02
   2.8652920e-02   2.7386259e-02   2.8645904e-02   2.7880633e-02   3.4699195e-02   3.0248724e-02   2.8547283e-02   2.6660218e-02   2.7681575e-02   2.7329552e-02   3.0164659e-02   3.0050859e-02   2.8377037e-02   2.8784067e-02   3.0056361e-02   2.6511061e-02   3.3070208e-02   3.2213004e-02   3.1529608e-02   3.0829825e-02   3.2950867e-02   2.8314859e-02   3.2746835e-02   3.1185729e-02   3.3394833e-02   2.8904582e-02   2.9783344e-02   2.7764938e-02   2.8773311e-02   3.1347034e-02   3.3273827e-02   3.3582907e-02   3.3736279e-02   3.5929560e-02   4.3804933e-02   5.0300719e-02   3.4074326e-02   3.9105742e-02   3.2177471e-02   3.4604755e-02   3.8799787e-02   3.5304485e-02   3.1530378e-02   3.7267783e-02   3.8842819e-02   3.7100619e-02   3.2825909e-02   3.2565059e-02   3.1434191e-02   3.4321297e-02   2.9203562e-02   0.0000000e+00   3.0061613e-02   3.2316641e-02   2.7679572e-02   2.8748953e-02   3.0467147e-02   3.0343543e-02   3.0878539e-02   3.2155059e-02   3.1444061e-02   3.1769127e-02   3.0627272e-02   2.9842262e-02   2.8987738e-02   3.2085208e-02   3.4881544e-02   3.8075190e-02   3.0986166e-02   3.5926669e-02   3.6658438e-02   3.4129157e-02   3.9103781e-02   3.7310579e-02   4.1111036e-02   4.1909593e-02   3.8298595e-02   3.7713650e-02   3.2102576e-02   3.5264656e-02   2.9937991e-02   3.0562423e-02   3.1500906e-02   3.0736830e-02   2.8169691e-02   2.6432252e-02   2.1896193e-02   2.3486486e-02   2.5751571e-02   2.7335751e-02
   2.9858873e-02   3.0105508e-02   3.5401145e-02   3.2544389e-02   3.2169976e-02   3.1013687e-02   2.8821114e-02   2.6829094e-02   2.8025606e-02   2.7624080e-02   3.2814984e-02   3.0591262e-02   2.9494380e-02   2.6282030e-02   3.2214666e-02   2.9145565e-02   3.3076226e-02   3.0120239e-02   3.0789274e-02   3.1184869e-02   3.2254439e-02   3.6115434e-02   3.4295207e-02   3.1428787e-02   3.2337629e-02   3.5123945e-02   2.8422448e-02   3.1223396e-02   3.0221996e-02   3.0686372e-02   3.3791736e-02   3.3084779e-02   3.3940435e-02   3.4594495e-02   4.4371493e-02   4.6903268e-02   3.2742548e-02   3.6037167e-02   2.9367247e-02   3.2232272e-02   4.7632074e-02   3.7937883e-02   3.1040732e-02   3.6796770e-02   3.8273646e-02   3.7920289e-02   3.1938087e-02   3.2845867e-02   2.9023209e-02   3.4959825e-02   2.7105115e-02   3.0061613e-02   0.0000000e+00   3.1897204e-02   2.9772773e-02   2.7872506e-02   2.8583157e-02   2.8150155e-02   3.1417294e-02   3.0251451e-02   2.9912962e-02   3.0508287e-02   3.0347388e-02   2.8010192e-02   2.9316667e-02   2.9073504e-02   3.2296513e-02   3.8197831e-02   3.2738327e-02   3.8632303e-02   3.6420503e-02   3.3779351e-02   3.8172321e-02   3.6307221e-02   4.5399244e-02   4.3482678e-02   3.8650044e-02   3.7949441e-02   3.1161902e-02   3.5211861e-02   3.2332779e-02   3.2259652e-02   3.5697561e-02   3.5024790e-02   2.8841543e-02   2.8127909e-02   2.6528461e-02   2.8186981e-02   2.9865022e-02   2.7335388e-02
   2.6999830e-02   2.8025291e-02   2.7166297e-02   2.6755860e-02   3.4475299e-02   2.9743978e-02   2.8595942e-02   2.6045483e-02   2.8344319e-02   3.1582803e-02   3.0030671e-02   3.1300320e-02   2.7995060e-02   2.6244570e-02   2.8848836e-02   2.7313459e-02   2.9590900e-02   2.8254157e-02   2.9815999e-02   2.7847398e-02   3.5837336e-02   2.9763741e-02   3.0171010e-02   2.8294480e-02   2.8795164e-02   2.7472837e-02   2.2420633e-02   2.0679738e-02   2.8685509e-02   2.9188107e-02   2.9520293e-02   2.8959094e-02   2.9794865e-02   3.2615367e-02   4.1681451e-02   4.6596866e-02   3.3342991e-02   3.6901708e-02   2.9504823e-02   2.8448736e-02   4.3191349e-02   3.7642335e-02   3.2167259e-02   3.6930276e-02   3.4694372e-02   3.9336774e-02   2.9946015e-02   3.3396033e-02   3.3012334e-02   3.8789384e-02   3.0335094e-02   3.2316641e-02   3.1897204e-02   0.0000000e+00   2.8796503e-02   2.9370593e-02   3.0735391e-02   2.8385976e-02   3.0076673e-02   3.0184968e-02   3.0572982e-02   2.9426900e-02   2.8919427e-02   2.8720295e-02   2.8904493e-02   3.0177475e-02   3.2229676e-02   3.5153358e-02   2.8368655e-02   3.2455933e-02   3.1624523e-02   3.5228020e-02   3.8049249e-02   3.8384736e-02   3.5800801e-02   3.9183117e-02   3.4490692e-02   3.3974705e-02   3.0930412e-02   3.8454802e-02   2.9127230e-02   3.0768690e-02   3.4855244e-02   3.2057536e-02   2.5392749e-02   2.7010394e-02   2.4316127e-02   2.5224231e-02   2.9699639e-02   2.7577810e-02
   2.5426573e-02   2.4675829e-02   2.8087979e-02   2.7640127e-02   3.3204175e-02   2.3916736e-02   2.4245006e-02   2.3180465e-02   2.5052114e-02   2.7670730e-02   2.7329894e-02   2.6520487e-02   2.6278765e-02   2.5583585e-02   3.0578366e-02   2.6739915e-02   3.3383616e-02   2.8178504e-02   2.7546919e-02   2.6444782e-02   3.5309264e-02   2.7815391e-02   2.9899504e-02   2.8462013e-02   3.2282447e-02   3.0383944e-02   2.6269717e-02   2.5733974e-02   2.6971693e-02   2.9976498e-02   2.9720881e-02   2.9023304e-02   2.7819886e-02   3.2376954e-02   3.8344653e-02   4.6548433e-02   3.0744880e-02   3.4079653e-02   2.9134460e-02   2.9496085e-02   4.7706439e-02   3.2583975e-02   2.8146791e-02   3.3560841e-02   3.1887883e-02   3.4802966e-02   2.7116854e-02   2.9009628e-02   2.9590504e-02   3.3297387e-02   2.5670174e-02   2.7679572e-02   2.9772773e-02   2.8796503e-02   0.0000000e+00   2.3566468e-02   2.5953849e-02   2.6446960e-02   2.9913488e-02   2.7419677e-02   2.8534543e-02   2.8199266e-02   2.6429170e-02   2.5255188e-02   2.7555472e-02   2.8213159e-02   3.2489391e-02   3.5920149e-02   2.6183249e-02   2.9029212e-02   3.3117998e-02   3.1416417e-02   3.5951901e-02   3.3151686e-02   3.8449313e-02   4.0487446e-02   3.3556626e-02   3.2611713e-02   2.7943100e-02   3.3485572e-02   2.6339852e-02   2.8097096e-02   2.9055854e-02   3.0721120e-02   2.2896707e-02   2.5301377e-02   2.2802810e-02   2.2953535e-02   2.6746450e-02   2.3605290e-02
   2.5674487e-02   2.5558478e-02   2.6583832e-02   2.5424394e-02   2.9792094e-02   2.5633659e-02   2.3337950e-02   2.3405085e-02   2.7540831e-02   2.8181804e-02   2.9585071e-02   2.7311263e-02   2.4630472e-02   2.4251170e-02   3.0054595e-02   2.6499066e-02   3.1835007e-02   2.9937758e-02   2.9376842e-02   2.6224011e-02   3.0407482e-02   3.1003233e-02   2.9920003e-02   2.8686093e-02   3.0504478e-02   2.6423750e-02   2.6765670e-02   2.5943790e-02   2.6046471e-02   3.1196381e-02   2.8707543e-02   2.8505004e-02   3.1489390e-02   3.0299871e-02   3.3048449e-02   4.4735065e-02   2.9456732e-02   3.4461739e-02   2.8042967e-02   2.9745285e-02   4.2452481e-02   3.2601281e-02   2.8089823e-02   3.3110833e-02   2.9386105e-02   3.3503878e-02   2.7684806e-02   2.9662824e-02   2.6668088e-02   3.1388171e-02   2.4412887e-02   2.8748953e-02   2.7872506e-02   2.9370593e-02   2.3566468e-02   0.0000000e+00   2.4857781e-02   2.6088261e-02   2.7417795e-02   2.5744192e-02   2.6161954e-02   2.6276471e-02   2.4655393e-02   2.6277161e-02   2.8829367e-02   2.8678909e-02   2.8778060e-02   3.1275688e-02   2.7179303e-02   3.1581628e-02   3.1112521e-02   3.1914481e-02   3.2945309e-02   3.1676468e-02   3.6159838e-02   3.7529235e-02   3.2920547e-02   3.1530402e-02   2.6834534e-02   3.1185610e-02   2.5229652e-02   2.5378436e-02   2.6894589e-02   3.0293163e-02   2.3202739e-02   2.4337848e-02   2.1695830e-02   2.2465130e-02   2.4828424e-02   2.4106285e-02
   2.5635421e-02   2.5527980e-02   2.7998474e-02   2.6490547e-02   3.0481779e-02   2.7658921e-02   2.5736338e-02   2.5439023e-02   3.0678120e-02   2.7573278e-02   2.8517152e-02   2.6952881e-02   2.6458060e-02   2.5107793e-02   3.0430773e-02   2.6462773e-02   3.2261615e-02   2.9231466e-02   2.8562016e-02   2.8458015e-02   3.3113356e-02   2.9470902e-02   2.9911344e-02   3.0061044e-02   2.9947042e-02   3.0690598e-02   2.6804331e-02   2.4995194e-02   2.7058169e-02   3.1846428e-02   3.1799965e-02   3.0731919e-02   3.1620646e-02   3.2999861e-02   3.8329465e-02   4.4196211e-02   3.3769935e-02   3.5675990e-02   3.0938241e-02   3.0363129e-02   3.9324496e-02   3.3771995e-02   2.9744146e-02   3.3487316e-02   3.1904107e-02   3.4819025e-02   2.8550995e-02   3.0965643e-02   2.9132360e-02   3.2175957e-02   2.5209457e-02   3.0467147e-02   2.8583157e-02   3.0735391e-02   2.5953849e-02   2.4857781e-02   0.0000000e+00   2.8021367e-02   2.7778016e-02   2.9311136e-02   2.7997451e-02   2.8199597e-02   2.6414054e-02   2.6911717e-02   2.7145915e-02   2.9983438e-02   3.0873768e-02   3.3335602e-02   2.9607088e-02   3.2521576e-02   3.1306874e-02   3.2957219e-02   3.3155368e-02   3.4121036e-02   4.0432087e-02   4.0853941e-02   3.4235347e-02   3.3724074e-02   2.9018245e-02   3.1335622e-02   2.6646332e-02   2.8451958e-02   2.9803051e-02   2.9690217e-02   2.3742978e-02   2.4249776e-02   2.2638069e-02   2.3891545e-02   2.4632362e-02   2.4023992e-02
   2.6670350e-02   2.7106733e-02   2.8990686e-02   2.8039250e-02   3.0865540e-02   2.6239383e-02   2.4873228e-02   2.4739773e-02   2.8621781e-02   2.6749950e-02   2.8299108e-02   2.8238095e-02   2.7128537e-02   2.6361491e-02   3.0030433e-02   2.7254375e-02   3.1810517e-02   2.8720559e-02   2.8662445e-02   2.8949128e-02   4.0329727e-02   3.4038871e-02   3.0057819e-02   2.9234210e-02   2.9319023e-02   3.0187865e-02   2.7521079e-02   2.5823331e-02   2.9319590e-02   3.3512840e-02   3.2374796e-02   3.1597417e-02   3.4600890e-02   3.2986265e-02   3.5799986e-02   4.8486214e-02   3.3238818e-02   3.7430406e-02   3.0745855e-02   3.2315318e-02   4.1535907e-02   3.6672773e-02   3.0320108e-02   3.6129967e-02   3.1103289e-02   3.6301541e-02   2.9839163e-02   3.1841902e-02   2.9698486e-02   3.4824315e-02   2.5965963e-02   3.0343543e-02   2.8150155e-02   2.8385976e-02   2.6446960e-02   2.6088261e-02   2.8021367e-02   0.0000000e+00   2.7291320e-02   2.8607146e-02   2.7546491e-02   2.8430565e-02   2.7956206e-02   2.6730499e-02   2.7747607e-02   2.8566304e-02   3.1609424e-02   3.5231157e-02   2.7842207e-02   3.2207214e-02   3.3178469e-02   3.3437021e-02   3.5950003e-02   3.5019323e-02   3.4736265e-02   3.9519258e-02   3.7268584e-02   3.6960495e-02   2.7791356e-02   3.3578761e-02   2.6958892e-02   2.9510026e-02   3.0844476e-02   2.8708831e-02   2.5215009e-02   2.4622133e-02   2.6459866e-02   2.5951287e-02   2.6291328e-02   2.4943471e-02
   2.5519244e-02   2.6653279e-02   2.8617367e-02   2.8346574e-02   3.3070012e-02   2.9749584e-02   2.7377659e-02   2.5788677e-02   3.1300896e-02   2.6618519e-02   3.0585502e-02   3.0586819e-02   2.8846911e-02   2.8406444e-02   3.0875568e-02   2.6464961e-02   3.6045150e-02   2.8068994e-02   3.0459895e-02   2.9998069e-02   3.9587643e-02   3.1497764e-02   3.2030232e-02   3.1759363e-02   2.9985150e-02   3.2934709e-02   2.7679476e-02   2.8490013e-02   3.0628494e-02   3.2987974e-02   3.4708888e-02   3.3375407e-02   3.4787253e-02   3.4030854e-02   3.9296183e-02   4.1719960e-02   3.5522299e-02   3.7147943e-02   3.0231784e-02   3.1087359e-02   3.8857244e-02   3.6766125e-02   2.9929193e-02   3.7294477e-02   3.3525645e-02   3.5558332e-02   3.3265414e-02   3.2682439e-02   2.9394358e-02   3.5689930e-02   2.7262082e-02   3.0878539e-02   3.1417294e-02   3.0076673e-02   2.9913488e-02   2.7417795e-02   2.7778016e-02   2.7291320e-02   0.0000000e+00   2.9872017e-02   3.0907862e-02   3.0003199e-02   2.9491660e-02   2.7349909e-02   2.9721756e-02   3.0251263e-02   3.3652457e-02   3.6044907e-02   3.0029673e-02   3.5211901e-02   3.3053527e-02   3.3060164e-02   3.6464078e-02   3.5861019e-02   4.2546563e-02   4.0002655e-02   3.5265467e-02   3.7260078e-02   2.9472902e-02   3.4389451e-02   2.8501437e-02   3.1135914e-02   3.0542322e-02   2.8593253e-02   2.6052156e-02   2.7095787e-02   2.6037672e-02   2.5897523e-02   2.7280497e-02   2.5760423e-02
   2.5952047e-02   2.8499698e-02   3.0907876e-02   2.9127583e-02   3.2641775e-02   2.8799776e-02   2.9792370e-02   2.8494508e-02   3.0311882e-02   2.8573629e-02   3.0179561e-02   3.2005558e-02   2.9908207e-02   2.9150531e-02   3.3274506e-02   3.0318667e-02   3.9249498e-02   3.0595230e-02   3.1045661e-02   3.0442004e-02   4.1025345e-02   2.7705881e-02   3.0213399e-02   3.2848759e-02   3.4965703e-02   3.3122750e-02   2.9070669e-02   2.8004586e-02   3.1442559e-02   3.4180701e-02   3.3269029e-02   3.0979113e-02   3.3185518e-02   3.3676039e-02   3.9941620e-02   4.7443170e-02   3.5552424e-02   3.6715172e-02   3.2774696e-02   3.1836977e-02   4.1409854e-02   3.2655675e-02   3.1252703e-02   3.8889696e-02   3.3983437e-02   3.5580946e-02   3.0855093e-02   3.1054526e-02   3.0595769e-02   3.8049329e-02   2.7614982e-02   3.2155059e-02   3.0251451e-02   3.0184968e-02   2.7419677e-02   2.5744192e-02   2.9311136e-02   2.8607146e-02   2.9872017e-02   0.0000000e+00   3.1358786e-02   3.1545479e-02   2.8877137e-02   2.8530225e-02   2.8895217e-02   2.8573842e-02   3.3041834e-02   3.5040407e-02   3.1284883e-02   3.3796811e-02   3.3490086e-02   3.1084637e-02   3.7535036e-02   3.4263030e-02   4.0871491e-02   4.1250834e-02   3.4675095e-02   3.7048375e-02   2.9842992e-02   3.6306490e-02   2.8836695e-02   3.0848712e-02   3.1320369e-02   3.3039726e-02   2.7635637e-02   2.8197893e-02   2.4446056e-02   2.5862985e-02   2.6995918e-02   2.6564306e-02
   2.7642666e-02   2.8685078e-02   3.1363536e-02   2.8275247e-02   3.3216882e-02   2.9920938e-02   2.6147080e-02   2.6490531e-02   3.0703836e-02   2.9033515e-02   3.2023986e-02   3.1760634e-02   2.9410018e-02   2.5938016e-02   3.1115238e-02   2.6946211e-02   3.6081533e-02   2.9135937e-02   3.1786026e-02   3.1373632e-02   3.4071452e-02   3.2921683e-02   3.0906963e-02   3.3036661e-02   3.5352376e-02   3.0163147e-02   3.0067753e-02   2.7033982e-02   2.9679805e-02   3.3264693e-02   3.2985488e-02   3.1438306e-02   3.3045043e-02   3.1583546e-02   3.6533820e-02   4.7686883e-02   3.3537273e-02   3.6708260e-02   2.7445186e-02   3.1140748e-02   3.7839946e-02   3.5003255e-02   3.2639832e-02   3.7093196e-02   3.3357192e-02   3.5576560e-02   3.0748745e-02   3.0114696e-02   3.0054820e-02   3.4733722e-02   2.7016477e-02   3.1444061e-02   2.9912962e-02   3.0572982e-02   2.8534543e-02   2.6161954e-02   2.7997451e-02   2.7546491e-02   3.0907862e-02   3.1358786e-02   0.0000000e+00   3.1400340e-02   2.7740355e-02   2.8250085e-02   2.9789470e-02   3.0905378e-02   3.4838734e-02   3.6788110e-02   3.1915259e-02   3.6326505e-02   3.3864240e-02   3.2020447e-02   3.7359034e-02   3.6046283e-02   4.5374162e-02   4.4246335e-02   3.4416329e-02   3.9518873e-02   3.1110062e-02   4.0433414e-02   2.9253387e-02   2.8672361e-02   3.1356515e-02   3.2852303e-02   2.6718281e-02   2.6561652e-02   2.2973558e-02   2.4762267e-02   2.8275370e-02   2.7948499e-02
   2.7655763e-02   2.8819862e-02   3.1085848e-02   2.9017252e-02   2.9578464e-02   3.2048237e-02   2.7825152e-02   2.7080828e-02   2.9891877e-02   2.8564791e-02   3.2502116e-02   3.2958149e-02   2.9652923e-02   2.8310484e-02   3.2935869e-02   2.8075813e-02   3.4444002e-02   2.9499027e-02   3.0870600e-02   3.1373686e-02   3.6331995e-02   3.2570054e-02   3.2929794e-02   3.0338576e-02   2.8801458e-02   2.9758273e-02   2.8138825e-02   2.9446536e-02   3.0976915e-02   3.3664442e-02   3.3850704e-02   3.2501235e-02   3.2117056e-02   3.4713979e-02   3.8112596e-02   4.5023489e-02   3.6420768e-02   4.0600485e-02   2.9336830e-02   3.0761727e-02   4.5194816e-02   3.3872072e-02   3.2076197e-02   3.7585509e-02   3.1585932e-02   3.7816956e-02   3.1480598e-02   3.2523140e-02   3.1420201e-02   3.3209977e-02   2.7442679e-02   3.1769127e-02   3.0508287e-02   2.9426900e-02   2.8199266e-02   2.6276471e-02   2.8199597e-02   2.8430565e-02   3.0003199e-02   3.1545479e-02   3.1400340e-02   0.0000000e+00   2.7740103e-02   2.8526624e-02   2.8900746e-02   3.1209877e-02   3.4874122e-02   3.8292357e-02   2.9069973e-02   3.2772849e-02   3.1841458e-02   3.3614505e-02   3.7064382e-02   3.9732995e-02   4.3532758e-02   4.2054658e-02   3.4727446e-02   3.6281944e-02   3.1024085e-02   3.2893086e-02   3.0071522e-02   2.9532745e-02   3.4672867e-02   3.1997898e-02   2.6828903e-02   2.7527751e-02   2.5109811e-02   2.6191779e-02   2.9258979e-02   2.7253409e-02
   2.7734056e-02   2.8588253e-02   3.0161409e-02   2.8630698e-02   2.9588701e-02   2.8419941e-02   2.5676511e-02   2.3194719e-02   2.9373236e-02   2.8569127e-02   3.0797474e-02   2.8353191e-02   2.6779059e-02   2.4936169e-02   3.0677181e-02   2.4695687e-02   2.9613250e-02   2.5721975e-02   2.7293981e-02   2.6634926e-02   3.7842953e-02   2.7928706e-02   3.0242062e-02   2.7408485e-02   2.6180551e-02   3.2970323e-02   2.6252750e-02   2.4830535e-02   2.8408536e-02   3.0304927e-02   3.0971700e-02   3.1251494e-02   3.2107209e-02   3.3086042e-02   3.8305708e-02   4.3110418e-02   3.4135188e-02   3.9099500e-02   2.9104946e-02   3.1156329e-02   4.3573678e-02   3.9095652e-02   3.0616295e-02   3.5772632e-02   3.2822421e-02   3.7371181e-02   2.9345528e-02   2.9339601e-02   2.9614561e-02   3.2199149e-02   2.7122928e-02   3.0627272e-02   3.0347388e-02   2.8919427e-02   2.6429170e-02   2.4655393e-02   2.6414054e-02   2.7956206e-02   2.9491660e-02   2.8877137e-02   2.7740355e-02   2.7740103e-02   0.0000000e+00   2.5840861e-02   2.6398916e-02   3.0120178e-02   3.3271933e-02   3.6082092e-02   2.9956795e-02   2.9027582e-02   3.3164357e-02   3.3999122e-02   3.6298116e-02   3.5488957e-02   3.6686501e-02   3.2092392e-02   3.3625833e-02   3.1488909e-02   3.0138799e-02   3.1675632e-02   2.6367778e-02   2.5769787e-02   3.1820030e-02   3.0373499e-02   2.4885324e-02   2.4337931e-02   2.1545248e-02   2.3993494e-02   2.4230614e-02   2.5026156e-02
   2.4706595e-02   2.6390295e-02   2.7276526e-02   2.8749520e-02   3.2651526e-02   2.8057932e-02   2.6107445e-02   2.4464724e-02   2.7863437e-02   2.7383723e-02   2.7791088e-02   2.8923633e-02   2.5819834e-02   2.7785110e-02   2.9784737e-02   2.4374797e-02   3.0445435e-02   2.9103757e-02   2.9519456e-02   2.8688726e-02   3.5728996e-02   2.9715258e-02   2.8903048e-02   2.8411396e-02   2.9079679e-02   3.2032712e-02   2.6481584e-02   2.6200931e-02   2.7438600e-02   3.1567574e-02   2.9376203e-02   2.6934898e-02   3.1611569e-02   2.9304219e-02   3.9690430e-02   4.3021879e-02   3.2811847e-02   3.5389518e-02   2.6676604e-02   2.8950866e-02   3.7223607e-02   3.3486379e-02   2.8968744e-02   3.4279173e-02   2.8518217e-02   3.7295881e-02   2.8816846e-02   2.9551861e-02   2.7391387e-02   3.2484735e-02   2.4318829e-02   2.9842262e-02   2.8010192e-02   2.8720295e-02   2.5255188e-02   2.6277161e-02   2.6911717e-02   2.6730499e-02   2.7349909e-02   2.8530225e-02   2.8250085e-02   2.8526624e-02   2.5840861e-02   0.0000000e+00   2.6350478e-02   2.7732870e-02   3.1746169e-02   3.4179479e-02   2.7572556e-02   2.8777726e-02   3.1467054e-02   2.9152068e-02   3.5539680e-02   3.1451394e-02   4.1628759e-02   3.8705971e-02   3.4023585e-02   3.4121566e-02   2.8344998e-02   3.5239250e-02   2.5948479e-02   2.6361309e-02   3.1634969e-02   3.0754953e-02   2.4527341e-02   2.6017305e-02   2.5428761e-02   2.5561916e-02   2.4313272e-02   2.5098782e-02
   2.6116333e-02   2.8907648e-02   2.9395721e-02   2.8840948e-02   3.2614159e-02   2.8322889e-02   2.6142094e-02   2.5127112e-02   2.9680045e-02   2.7754689e-02   3.1491076e-02   3.0116107e-02   2.5859651e-02   2.7256652e-02   2.9533547e-02   2.7759603e-02   3.2007880e-02   3.0702105e-02   2.8800602e-02   2.7288799e-02   3.4161444e-02   2.9345419e-02   2.9795530e-02   2.9607888e-02   3.1567050e-02   3.3273555e-02   2.4693934e-02   2.4762668e-02   2.7083041e-02   3.0640646e-02   3.2036073e-02   2.9939506e-02   3.4299038e-02   3.1539256e-02   3.8029375e-02   4.0561233e-02   3.2135703e-02   3.6808557e-02   2.9504601e-02   2.8829283e-02   4.3823293e-02   3.4704039e-02   2.9784911e-02   3.2400229e-02   3.2444751e-02   3.8253099e-02   2.9639559e-02   3.1360288e-02   2.8408819e-02   3.4415889e-02   2.5966689e-02   2.8987738e-02   2.9316667e-02   2.8904493e-02   2.7555472e-02   2.8829367e-02   2.7145915e-02   2.7747607e-02   2.9721756e-02   2.8895217e-02   2.9789470e-02   2.8900746e-02   2.6398916e-02   2.6350478e-02   0.0000000e+00   2.9676040e-02   3.3034410e-02   3.2804778e-02   3.1274896e-02   3.1381664e-02   3.2673383e-02   3.5143988e-02   3.6637023e-02   3.5487140e-02   4.3354866e-02   4.1720920e-02   3.5824587e-02   3.6270984e-02   2.9876100e-02   3.2284649e-02   2.8917166e-02   2.7337454e-02   3.0770846e-02   3.2474682e-02   2.5304550e-02   2.7324172e-02   2.6792395e-02   2.6465614e-02   2.5766002e-02   2.6015810e-02
   2.8479112e-02   3.0506553e-02   3.0234941e-02   3.0941859e-02   3.0739266e-02   3.1680877e-02   2.9173082e-02   2.9051339e-02   3.2509308e-02   2.8952537e-02   2.9829191e-02   3.0720270e-02   2.7227752e-02   2.9983079e-02   3.1137577e-02   2.9576319e-02   3.4383863e-02   3.2030715e-02   3.2117296e-02   3.0061172e-02   3.4795522e-02   3.1177983e-02   3.0521633e-02   3.1680695e-02   3.1708752e-02   3.3077068e-02   2.8991297e-02   2.8247552e-02   3.1013807e-02   3.2708738e-02   3.5151359e-02   3.2983181e-02   3.3656704e-02   3.3040855e-02   4.6394394e-02   4.7743484e-02   3.5351013e-02   3.6890468e-02   2.9127033e-02   2.9161129e-02   4.1617384e-02   3.4344104e-02   3.2177894e-02   3.6970075e-02   3.4166509e-02   3.7367011e-02   3.0707342e-02   3.1400922e-02   3.1036608e-02   3.5573882e-02   2.7266533e-02   3.2085208e-02   2.9073504e-02   3.0177475e-02   2.8213159e-02   2.8678909e-02   2.9983438e-02   2.8566304e-02   3.0251263e-02   2.8573842e-02   3.0905378e-02   3.1209877e-02   3.0120178e-02   2.7732870e-02   2.9676040e-02   0.0000000e+00   3.4923999e-02   3.5959366e-02   2.9598144e-02   3.3054438e-02   3.2179890e-02   3.3978255e-02   3.6039773e-02   3.5362536e-02   4.1215073e-02   4.4012947e-02   3.6322512e-02   3.6337093e-02   2.8073927e-02   3.3194908e-02   2.9779788e-02   2.9539162e-02   3.3157544e-02   3.2816913e-02   2.8380331e-02   2.8695228e-02   2.7666469e-02   2.4762134e-02   2.6682396e-02   2.6150641e-02
   2.9487323e-02   3.1701783e-02   3.1693481e-02   3.1199418e-02   3.2705703e-02   3.4333745e-02   2.9867992e-02   3.0361230e-02   3.4989304e-02   3.0158302e-02   3.4025401e-02   3.1337649e-02   3.0894520e-02   2.8326192e-02   3.4650455e-02   3.2019134e-02   3.7534666e-02   3.4001986e-02   3.4314818e-02   3.1554129e-02   3.6605065e-02   3.5535060e-02   3.5807787e-02   3.4534193e-02   3.2333668e-02   3.2003036e-02   3.3257321e-02   3.1890645e-02   3.2946604e-02   3.7532447e-02   3.7723835e-02   3.7468430e-02   3.5825395e-02   3.8358333e-02   4.2605389e-02   4.4966850e-02   3.8693245e-02   4.1905215e-02   3.4114742e-02   3.2121722e-02   4.5492904e-02   3.8097726e-02   3.4119330e-02   4.0720126e-02   3.7056136e-02   4.2047519e-02   3.3067390e-02   3.2242439e-02   3.4361340e-02   3.9178773e-02   3.0505216e-02   3.4881544e-02   3.2296513e-02   3.2229676e-02   3.2489391e-02   2.8778060e-02   3.0873768e-02   3.1609424e-02   3.3652457e-02   3.3041834e-02   3.4838734e-02   3.4874122e-02   3.3271933e-02   3.1746169e-02   3.3034410e-02   3.4923999e-02   0.0000000e+00   4.1075055e-02   3.5496807e-02   3.6969198e-02   3.8117449e-02   3.9838083e-02   4.1288800e-02   4.0716862e-02   4.4147862e-02   4.6001131e-02   4.0413326e-02   4.0463691e-02   3.1748152e-02   4.0412767e-02   3.1822569e-02   3.2983329e-02   3.3636647e-02   3.4815305e-02   3.0082294e-02   3.1475735e-02   3.0610935e-02   2.5348523e-02   2.8594501e-02   2.9263336e-02
   2.9610137e-02   3.4598211e-02   3.3797312e-02   3.3053404e-02   3.4216984e-02   3.4629225e-02   3.2786800e-02   3.0944508e-02   3.4440188e-02   3.2712481e-02   3.2059073e-02   3.3883229e-02   3.3625320e-02   3.2293171e-02   3.6701468e-02   3.3383030e-02   3.4458823e-02   3.3470756e-02   3.3737021e-02   3.3783555e-02   3.6847249e-02   3.6124642e-02   3.7066728e-02   3.4665557e-02   3.5243958e-02   3.8256733e-02   3.1464480e-02   3.4652599e-02   3.5695164e-02   3.6199563e-02   3.6570788e-02   3.8251676e-02   3.8693865e-02   3.8485647e-02   4.1696061e-02   4.9925491e-02   4.1454128e-02   4.1476730e-02   3.3680514e-02   3.5318305e-02   4.8968108e-02   3.7707264e-02   3.7340647e-02   4.3109014e-02   3.8715350e-02   4.3085741e-02   3.5138051e-02   3.7087061e-02   3.5680920e-02   4.0894415e-02   3.2097270e-02   3.8075190e-02   3.8197831e-02   3.5153358e-02   3.5920149e-02   3.1275688e-02   3.3335602e-02   3.5231157e-02   3.6044907e-02   3.5040407e-02   3.6788110e-02   3.8292357e-02   3.6082092e-02   3.4179479e-02   3.2804778e-02   3.5959366e-02   4.1075055e-02   0.0000000e+00   3.5280842e-02   3.6985123e-02   4.0684216e-02   3.9998207e-02   3.9528389e-02   4.2134793e-02   4.7781729e-02   4.4130768e-02   3.9576809e-02   4.2072810e-02   3.4573909e-02   4.0032691e-02   3.3626625e-02   3.4610646e-02   3.6069899e-02   3.6316494e-02   3.2393873e-02   3.0989386e-02   2.9662143e-02   2.8518795e-02   3.1330600e-02   3.1280945e-02
   2.7294905e-02   2.7790297e-02   2.9611917e-02   2.9496904e-02   3.1186412e-02   3.1315777e-02   2.8033156e-02   2.5791153e-02   2.8574518e-02   2.8926417e-02   3.0393325e-02   2.9567126e-02   2.6409755e-02   2.7869750e-02   3.2115243e-02   2.8525978e-02   3.3356596e-02   3.0104683e-02   2.9653130e-02   3.0268898e-02   3.4406805e-02   3.0530957e-02   3.1654345e-02   2.9963827e-02   3.0259655e-02   3.4070567e-02   2.5943574e-02   2.6603699e-02   3.0955662e-02   3.2301703e-02   3.0433554e-02   3.0445070e-02   3.2649992e-02   3.4108951e-02   3.9080341e-02   3.6337538e-02   3.4519303e-02   3.2496576e-02   2.6964973e-02   2.8244285e-02   4.0211524e-02   3.1811794e-02   2.9696651e-02   3.5791031e-02   3.1737188e-02   3.3777574e-02   2.8550392e-02   3.2230958e-02   2.8665798e-02   3.3682825e-02   2.5084474e-02   3.0986166e-02   3.2738327e-02   2.8368655e-02   2.6183249e-02   2.7179303e-02   2.9607088e-02   2.7842207e-02   3.0029673e-02   3.1284883e-02   3.1915259e-02   2.9069973e-02   2.9956795e-02   2.7572556e-02   3.1274896e-02   2.9598144e-02   3.5496807e-02   3.5280842e-02   0.0000000e+00   3.2118968e-02   3.5694144e-02   3.8757455e-02   3.7594206e-02   3.7202034e-02   4.2744373e-02   4.1774266e-02   3.4252566e-02   3.5670892e-02   3.1326174e-02   3.4270408e-02   2.9876108e-02   3.1381420e-02   3.1923316e-02   3.1093203e-02   2.7332248e-02   2.7633382e-02   2.8351716e-02   2.8005713e-02   2.6393405e-02   2.8173851e-02
   2.8383735e-02   3.0018636e-02   3.0401542e-02   2.8665226e-02   3.6256576e-02   3.4474384e-02   3.0708321e-02   2.8889106e-02   3.5187424e-02   3.2965545e-02   3.6847021e-02   3.5965891e-02   3.3029745e-02   3.2094897e-02   3.7976124e-02   3.1897443e-02   3.9389844e-02   3.5788678e-02   3.5324111e-02   3.4018340e-02   3.6777934e-02   3.0621577e-02   3.3217888e-02   3.0044603e-02   3.4780729e-02   3.6934514e-02   3.1029499e-02   2.7902736e-02   3.2598337e-02   3.6525262e-02   3.3374006e-02   3.4286419e-02   3.7954012e-02   3.6405748e-02   4.8526621e-02   4.1040111e-02   3.8473950e-02   4.1577887e-02   3.4875182e-02   3.3695398e-02   4.1403627e-02   4.1003408e-02   3.0147200e-02   3.7822804e-02   3.4359245e-02   3.4595280e-02   2.9412104e-02   3.1182902e-02   3.2642213e-02   3.7918274e-02   2.6357322e-02   3.5926669e-02   3.8632303e-02   3.2455933e-02   2.9029212e-02   3.1581628e-02   3.2521576e-02   3.2207214e-02   3.5211901e-02   3.3796811e-02   3.6326505e-02   3.2772849e-02   2.9027582e-02   2.8777726e-02   3.1381664e-02   3.3054438e-02   3.6969198e-02   3.6985123e-02   3.2118968e-02   0.0000000e+00   3.3432565e-02   3.5277370e-02   3.8274084e-02   3.7698273e-02   4.2352091e-02   4.5150297e-02   3.9936081e-02   3.9939783e-02   3.2608994e-02   3.2694164e-02   3.3357497e-02   3.4408980e-02   3.6664217e-02   3.4315333e-02   2.5976244e-02   2.6618962e-02   2.4404896e-02   2.6321901e-02   2.8092070e-02   2.7065550e-02
   3.0101055e-02   3.1843218e-02   3.6016485e-02   3.4262920e-02   3.9459963e-02   3.3421351e-02   3.0167730e-02   3.2912038e-02   3.6375774e-02   3.1787734e-02   3.7532958e-02   3.5373442e-02   3.1813925e-02   3.2201098e-02   3.7188350e-02   3.1609221e-02   3.6748916e-02   3.3778212e-02   3.5823322e-02   3.3128043e-02   4.2413648e-02   3.4475249e-02   3.3980089e-02   3.7016716e-02   3.9911292e-02   3.5587035e-02   3.1669229e-02   3.2190972e-02   3.8197116e-02   4.1695935e-02   3.9279802e-02   3.5204847e-02   4.0279103e-02   4.0807699e-02   5.4730004e-02   4.6404215e-02   4.2726539e-02   4.2913875e-02   3.6860664e-02   3.3514870e-02   4.3145349e-02   3.5349850e-02   3.5403690e-02   4.2357339e-02   3.7087098e-02   4.1157576e-02   3.5551383e-02   3.4976406e-02   3.4786431e-02   4.1486069e-02   3.1321089e-02   3.6658438e-02   3.6420503e-02   3.1624523e-02   3.3117998e-02   3.1112521e-02   3.1306874e-02   3.3178469e-02   3.3053527e-02   3.3490086e-02   3.3864240e-02   3.1841458e-02   3.3164357e-02   3.1467054e-02   3.2673383e-02   3.2179890e-02   3.8117449e-02   4.0684216e-02   3.5694144e-02   3.3432565e-02   0.0000000e+00   4.1475317e-02   3.9725689e-02   4.2690305e-02   4.5782510e-02   4.7393136e-02   3.8091370e-02   4.2726190e-02   3.6038068e-02   3.5918224e-02   3.3349065e-02   3.3005856e-02   4.1206504e-02   3.6832543e-02   3.3600351e-02   3.2254160e-02   2.9059108e-02   3.0312374e-02   3.2240664e-02   3.4092597e-02
   3.5561614e-02   3.2630764e-02   3.2380660e-02   3.4926257e-02   3.6664417e-02   3.5077264e-02   2.9276279e-02   3.0446682e-02   3.1274090e-02   3.2242345e-02   3.3286988e-02   3.3485819e-02   3.1562045e-02   3.0879434e-02   3.6359943e-02   3.1496769e-02   3.9138564e-02   3.4719690e-02   3.4170024e-02   3.5646565e-02   4.0476230e-02   3.2768148e-02   3.5412605e-02   3.5381248e-02   4.0274445e-02   3.5247448e-02   3.3365866e-02   3.5297043e-02   3.6867070e-02   3.4845946e-02   3.6403596e-02   3.5088535e-02   3.8000418e-02   3.7125580e-02   5.0543327e-02   4.7138682e-02   4.0132090e-02   4.1574318e-02   3.4964382e-02   3.3283078e-02   4.2346845e-02   4.3446806e-02   3.6488983e-02   3.8749385e-02   3.7568568e-02   4.0698766e-02   3.4698184e-02   3.5185133e-02   3.5560296e-02   3.7913480e-02   3.1053386e-02   3.4129157e-02   3.3779351e-02   3.5228020e-02   3.1416417e-02   3.1914481e-02   3.2957219e-02   3.3437021e-02   3.3060164e-02   3.1084637e-02   3.2020447e-02   3.3614505e-02   3.3999122e-02   2.9152068e-02   3.5143988e-02   3.3978255e-02   3.9838083e-02   3.9998207e-02   3.8757455e-02   3.5277370e-02   4.1475317e-02   0.0000000e+00   4.2916916e-02   4.2288542e-02   4.9578878e-02   4.5781917e-02   4.2518305e-02   4.4021679e-02   4.1360911e-02   3.7714634e-02   3.3010655e-02   3.5169809e-02   3.9156414e-02   3.4318517e-02   3.3538569e-02   3.3544610e-02   2.9985628e-02   3.0290055e-02   3.3216808e-02   3.4436979e-02
   2.8448825e-02   3.0051932e-02   3.1619487e-02   3.3480904e-02   3.3871164e-02   3.3302729e-02   3.0906695e-02   3.0060891e-02   3.3713595e-02   3.3941991e-02   3.6649661e-02   3.5461737e-02   3.4629264e-02   3.2868769e-02   3.8728655e-02   3.2291915e-02   3.5071728e-02   3.6277490e-02   3.6800262e-02   3.5715124e-02   3.6457696e-02   3.4959349e-02   3.5606652e-02   3.8545879e-02   3.8991082e-02   3.8930980e-02   4.0162481e-02   3.6064193e-02   3.7570218e-02   3.9586253e-02   4.0955762e-02   4.1168088e-02   4.3361054e-02   4.1737043e-02   5.0163865e-02   5.3636379e-02   4.7297464e-02   4.3422005e-02   3.8311370e-02   4.0028681e-02   5.0088035e-02   4.7237972e-02   4.2136403e-02   4.6017377e-02   3.8936571e-02   4.5506054e-02   3.6169399e-02   3.8712766e-02   3.7892430e-02   4.2731830e-02   3.5976839e-02   3.9103781e-02   3.8172321e-02   3.8049249e-02   3.5951901e-02   3.2945309e-02   3.3155368e-02   3.5950003e-02   3.6464078e-02   3.7535036e-02   3.7359034e-02   3.7064382e-02   3.6298116e-02   3.5539680e-02   3.6637023e-02   3.6039773e-02   4.1288800e-02   3.9528389e-02   3.7594206e-02   3.8274084e-02   3.9725689e-02   4.2916916e-02   0.0000000e+00   4.4283282e-02   4.8628770e-02   4.6070795e-02   4.1099450e-02   4.1912876e-02   3.6290695e-02   3.5318924e-02   3.4937684e-02   3.3740822e-02   3.3541722e-02   3.5020368e-02   3.0951080e-02   3.2503913e-02   2.8485596e-02   3.0478114e-02   3.0616589e-02   2.9148724e-02
   3.5043136e-02   3.2534273e-02   3.6190472e-02   3.5170415e-02   3.7647082e-02   4.0336874e-02   3.4361251e-02   3.1690716e-02   3.8338202e-02   3.4576073e-02   4.1993762e-02   3.6302601e-02   3.7205272e-02   3.3888069e-02   3.5116455e-02   3.2155865e-02   3.8042694e-02   3.5377560e-02   3.9967060e-02   3.6617132e-02   3.5442457e-02   3.2401732e-02   3.6395703e-02   3.5008604e-02   3.8989578e-02   4.1821556e-02   3.4457964e-02   3.3561273e-02   3.3442879e-02   3.6730108e-02   3.9383686e-02   3.7280435e-02   3.6618171e-02   3.8075806e-02   4.8569151e-02   5.0497663e-02   4.0242630e-02   4.2111259e-02   3.7900203e-02   3.5797222e-02   4.8742540e-02   3.8716087e-02   3.6014766e-02   4.2699726e-02   3.9098206e-02   4.6761713e-02   3.4251644e-02   3.4849896e-02   3.5521179e-02   3.8957215e-02   3.2547182e-02   3.7310579e-02   3.6307221e-02   3.8384736e-02   3.3151686e-02   3.1676468e-02   3.4121036e-02   3.5019323e-02   3.5861019e-02   3.4263030e-02   3.6046283e-02   3.9732995e-02   3.5488957e-02   3.1451394e-02   3.5487140e-02   3.5362536e-02   4.0716862e-02   4.2134793e-02   3.7202034e-02   3.7698273e-02   4.2690305e-02   4.2288542e-02   4.4283282e-02   0.0000000e+00   4.7114732e-02   5.0963592e-02   4.1867565e-02   4.3620505e-02   3.6284723e-02   3.7195398e-02   3.5497008e-02   3.8026109e-02   3.9217613e-02   3.5396961e-02   3.4023794e-02   3.3529734e-02   3.2432432e-02   3.3609125e-02   3.3212868e-02   3.4288576e-02
   3.8286706e-02   3.6760730e-02   3.8046435e-02   3.6718606e-02   4.1484509e-02   3.5996488e-02   3.7310581e-02   3.1123756e-02   3.9444466e-02   3.3788775e-02   4.1153328e-02   3.4607299e-02   3.7394167e-02   3.6833291e-02   3.9979890e-02   4.1650052e-02   4.3747018e-02   3.9312994e-02   4.1463231e-02   3.7330216e-02   4.8370972e-02   4.1178790e-02   3.7959695e-02   3.8018052e-02   4.0204773e-02   4.2073497e-02   3.4879877e-02   3.5965439e-02   3.8533357e-02   4.3487572e-02   3.7665589e-02   3.8397085e-02   3.9797141e-02   4.1375735e-02   4.4954967e-02   4.8595219e-02   4.3697701e-02   4.9366018e-02   3.8848671e-02   3.8558468e-02   5.7628082e-02   4.0131417e-02   4.2302072e-02   4.6075585e-02   4.0180207e-02   4.5781834e-02   4.0694547e-02   3.9290836e-02   4.0357725e-02   4.3186013e-02   3.4302278e-02   4.1111036e-02   4.5399244e-02   3.5800801e-02   3.8449313e-02   3.6159838e-02   4.0432087e-02   3.4736265e-02   4.2546563e-02   4.0871491e-02   4.5374162e-02   4.3532758e-02   3.6686501e-02   4.1628759e-02   4.3354866e-02   4.1215073e-02   4.4147862e-02   4.7781729e-02   4.2744373e-02   4.2352091e-02   4.5782510e-02   4.9578878e-02   4.8628770e-02   4.7114732e-02   0.0000000e+00   5.4749176e-02   4.9716042e-02   4.8237150e-02   3.9612337e-02   4.0457425e-02   3.6285237e-02   3.7873662e-02   4.6615451e-02   4.3744890e-02   3.5774936e-02   3.4471385e-02   3.2934172e-02   3.8424118e-02   3.7048260e-02   3.6855831e-02
   3.6936068e-02   3.9356841e-02   4.4719493e-02   4.5230794e-02   4.6480893e-02   4.2816899e-02   4.2993489e-02   3.8986003e-02   4.3231796e-02   4.4053960e-02   4.9061616e-02   4.1027898e-02   3.8507520e-02   4.1983660e-02   5.1851144e-02   4.4629765e-02   4.7125503e-02   4.9591916e-02   4.3871689e-02   4.6811858e-02   5.3796626e-02   4.5284759e-02   4.0671695e-02   4.2050240e-02   4.4393846e-02   3.8877643e-02   3.6542827e-02   3.4034665e-02   3.8230304e-02   3.9329717e-02   3.9717054e-02   4.6742093e-02   4.3542269e-02   3.7382776e-02   5.2093841e-02   5.5857157e-02   4.6723801e-02   4.5285500e-02   4.3656906e-02   3.4378492e-02   5.8814450e-02   4.5620375e-02   3.8735801e-02   5.0950760e-02   3.8640040e-02   5.0072427e-02   4.0510450e-02   3.8840588e-02   4.1151717e-02   4.7341869e-02   3.8736951e-02   4.1909593e-02   4.3482678e-02   3.9183117e-02   4.0487446e-02   3.7529235e-02   4.0853941e-02   3.9519258e-02   4.0002655e-02   4.1250834e-02   4.4246335e-02   4.2054658e-02   3.2092392e-02   3.8705971e-02   4.1720920e-02   4.4012947e-02   4.6001131e-02   4.4130768e-02   4.1774266e-02   4.5150297e-02   4.7393136e-02   4.5781917e-02   4.6070795e-02   5.0963592e-02   5.4749176e-02   0.0000000e+00   4.9667309e-02   5.0189935e-02   4.4878413e-02   5.0497137e-02   4.0082457e-02   4.3420287e-02   4.8783994e-02   5.2625648e-02   3.9238055e-02   4.6058385e-02   3.9901760e-02   4.3749160e-02   3.6456668e-02   4.3667542e-02
   3.4128313e-02   3.4500051e-02   3.4337321e-02   3.4481021e-02   3.9760595e-02   3.7431461e-02   3.6181605e-02   3.7191815e-02   3.7012727e-02   3.4937627e-02   3.6805316e-02   3.4097490e-02   3.4047926e-02   3.8349442e-02   3.8673919e-02   3.5565359e-02   3.7595259e-02   3.4112751e-02   3.7016796e-02   3.5361559e-02   4.5926708e-02   4.1297507e-02   3.8597487e-02   3.8426768e-02   3.8778743e-02   3.5152174e-02   3.3017468e-02   3.3767994e-02   3.6323741e-02   3.6393898e-02   3.9243246e-02   3.7491603e-02   3.8959395e-02   3.5128318e-02   4.8012227e-02   4.6883087e-02   4.3321132e-02   4.1165845e-02   3.8281556e-02   3.5914856e-02   4.5980029e-02   3.9620875e-02   3.7869628e-02   4.2424165e-02   3.9228491e-02   4.3099339e-02   3.6796396e-02   3.6712320e-02   3.7974637e-02   4.1065387e-02   3.3813152e-02   3.8298595e-02   3.8650044e-02   3.4490692e-02   3.3556626e-02   3.2920547e-02   3.4235347e-02   3.7268584e-02   3.5265467e-02   3.4675095e-02   3.4416329e-02   3.4727446e-02   3.3625833e-02   3.4023585e-02   3.5824587e-02   3.6322512e-02   4.0413326e-02   3.9576809e-02   3.4252566e-02   3.9936081e-02   3.8091370e-02   4.2518305e-02   4.1099450e-02   4.1867565e-02   4.9716042e-02   4.9667309e-02   0.0000000e+00   4.4154953e-02   3.9615978e-02   3.5924035e-02   3.3276882e-02   3.5969695e-02   3.7078184e-02   3.5483593e-02   3.2262450e-02   3.4232785e-02   3.1689208e-02   3.2105177e-02   3.3774589e-02   3.3548289e-02
   3.2087204e-02   3.4056189e-02   3.5869100e-02   3.3232385e-02   3.6630150e-02   3.5706662e-02   3.2405317e-02   3.2749823e-02   3.6534494e-02   3.5814799e-02   3.7655094e-02   3.6189052e-02   3.2157909e-02   3.3994666e-02   3.7201894e-02   3.1811126e-02   3.6325534e-02   3.8364447e-02   3.5469963e-02   3.4043099e-02   4.0481219e-02   3.7402269e-02   3.4985213e-02   3.5960996e-02   3.4502023e-02   3.4803925e-02   3.0248653e-02   3.1376589e-02   3.3733455e-02   3.6820154e-02   3.5088396e-02   3.6431736e-02   3.6347615e-02   3.9381460e-02   4.9991287e-02   4.6450410e-02   3.8044410e-02   3.8743582e-02   3.8156840e-02   3.3520580e-02   4.2737156e-02   4.1747773e-02   3.6472475e-02   3.8493432e-02   3.7317014e-02   4.0486583e-02   3.4586711e-02   3.5914086e-02   3.6774093e-02   4.0699595e-02   3.1481655e-02   3.7713650e-02   3.7949441e-02   3.3974705e-02   3.2611713e-02   3.1530402e-02   3.3724074e-02   3.6960495e-02   3.7260078e-02   3.7048375e-02   3.9518873e-02   3.6281944e-02   3.1488909e-02   3.4121566e-02   3.6270984e-02   3.6337093e-02   4.0463691e-02   4.2072810e-02   3.5670892e-02   3.9939783e-02   4.2726190e-02   4.4021679e-02   4.1912876e-02   4.3620505e-02   4.8237150e-02   5.0189935e-02   4.4154953e-02   0.0000000e+00   3.6243924e-02   3.5988803e-02   3.3282532e-02   3.5193013e-02   3.5661335e-02   3.7271824e-02   3.2837410e-02   3.2232467e-02   3.2929481e-02   3.1159912e-02   3.2151873e-02   3.3064907e-02
   3.4061790e-02   3.6780105e-02   3.5017229e-02   3.4568152e-02   3.8204486e-02   3.6837788e-02   3.4102783e-02   2.7014451e-02   3.0085261e-02   3.2074640e-02   3.4393847e-02   3.3064552e-02   3.4362796e-02   3.2680781e-02   3.7205001e-02   3.1608255e-02   3.2138930e-02   3.0528364e-02   2.9116151e-02   3.1695968e-02   3.5907246e-02   3.0103193e-02   2.6608297e-02   2.7253235e-02   3.1034588e-02   3.2338340e-02   2.8693826e-02   2.4265616e-02   2.7653236e-02   3.2027548e-02   3.1434617e-02   3.5280930e-02   3.4128084e-02   3.4683019e-02   4.2432475e-02   4.6252039e-02   3.7952511e-02   3.6560766e-02   2.9735230e-02   3.1354505e-02   4.6273453e-02   3.9713107e-02   3.2675036e-02   3.9828049e-02   3.6602204e-02   4.2696610e-02   3.2210532e-02   3.5017218e-02   3.2425941e-02   3.5619558e-02   3.0751689e-02   3.2102576e-02   3.1161902e-02   3.0930412e-02   2.7943100e-02   2.6834534e-02   2.9018245e-02   2.7791356e-02   2.9472902e-02   2.9842992e-02   3.1110062e-02   3.1024085e-02   3.0138799e-02   2.8344998e-02   2.9876100e-02   2.8073927e-02   3.1748152e-02   3.4573909e-02   3.1326174e-02   3.2608994e-02   3.6038068e-02   4.1360911e-02   3.6290695e-02   3.6284723e-02   3.9612337e-02   4.4878413e-02   3.9615978e-02   3.6243924e-02   0.0000000e+00   3.3474030e-02   3.0523218e-02   3.2696445e-02   3.3606924e-02   3.3953829e-02   2.9477979e-02   3.3090899e-02   3.2848785e-02   2.9040442e-02   3.0753558e-02   3.2758391e-02
   2.8560062e-02   3.4150930e-02   2.7195331e-02   3.4207336e-02   3.8162591e-02   3.5707858e-02   3.3094158e-02   2.7961797e-02   2.8369822e-02   3.3596951e-02   4.3084789e-02   3.6915661e-02   3.3349070e-02   3.0704446e-02   3.6748042e-02   3.1009912e-02   3.8255723e-02   3.8431930e-02   3.5397188e-02   3.2080735e-02   4.2804961e-02   3.2136671e-02   3.5611813e-02   3.3761960e-02   3.8132992e-02   3.7449069e-02   3.7328296e-02   3.6223584e-02   3.0562675e-02   3.3119792e-02   3.6301515e-02   3.8104040e-02   3.9182621e-02   3.8634911e-02   4.1418835e-02   4.5798188e-02   3.9886852e-02   4.2971778e-02   3.7412611e-02   3.3561820e-02   4.7722249e-02   4.0369000e-02   3.1265837e-02   3.9499174e-02   3.8781625e-02   4.1336171e-02   3.1357539e-02   3.3817367e-02   3.3208575e-02   3.5265951e-02   2.5316797e-02   3.5264656e-02   3.5211861e-02   3.8454802e-02   3.3485572e-02   3.1185610e-02   3.1335622e-02   3.3578761e-02   3.4389451e-02   3.6306490e-02   4.0433414e-02   3.2893086e-02   3.1675632e-02   3.5239250e-02   3.2284649e-02   3.3194908e-02   4.0412767e-02   4.0032691e-02   3.4270408e-02   3.2694164e-02   3.5918224e-02   3.7714634e-02   3.5318924e-02   3.7195398e-02   4.0457425e-02   5.0497137e-02   3.5924035e-02   3.5988803e-02   3.3474030e-02   0.0000000e+00   2.9286779e-02   3.5142935e-02   3.9833646e-02   3.4261064e-02   2.8697349e-02   2.9699229e-02   2.7943273e-02   2.9083508e-02   3.2940626e-02   2.9179887e-02
   2.6703512e-02   2.8465214e-02   3.0013786e-02   2.7583039e-02   3.1638362e-02   2.8663785e-02   2.7166271e-02   2.6703298e-02   2.8875514e-02   2.9236767e-02   3.1260566e-02   3.0259355e-02   2.7985332e-02   2.6696494e-02   2.8998445e-02   2.7378595e-02   2.8678746e-02   2.9366829e-02   3.0139853e-02   2.9374195e-02   3.5482741e-02   3.0860743e-02   2.9787141e-02   3.2175868e-02   3.5921942e-02   2.8008895e-02   2.6537729e-02   2.6729914e-02   2.8947154e-02   3.0287031e-02   3.2917396e-02   3.1595621e-02   3.0019509e-02   3.0755571e-02   3.6678261e-02   4.2142556e-02   3.3634221e-02   3.5002369e-02   3.0661309e-02   2.8181289e-02   4.2538267e-02   3.5908030e-02   2.9286435e-02   3.2376279e-02   3.1016740e-02   3.5427294e-02   2.8586797e-02   2.8786093e-02   2.9500128e-02   3.3118946e-02   2.5778199e-02   2.9937991e-02   3.2332779e-02   2.9127230e-02   2.6339852e-02   2.5229652e-02   2.6646332e-02   2.6958892e-02   2.8501437e-02   2.8836695e-02   2.9253387e-02   3.0071522e-02   2.6367778e-02   2.5948479e-02   2.8917166e-02   2.9779788e-02   3.1822569e-02   3.3626625e-02   2.9876108e-02   3.3357497e-02   3.3349065e-02   3.3010655e-02   3.4937684e-02   3.5497008e-02   3.6285237e-02   4.0082457e-02   3.3276882e-02   3.3282532e-02   3.0523218e-02   2.9286779e-02   0.0000000e+00   2.8344784e-02   3.0613968e-02   2.9219992e-02   2.4799678e-02   2.5350450e-02   2.4704635e-02   2.3531952e-02   2.6318939e-02   2.6455082e-02
   2.6801841e-02   2.8346398e-02   2.8968987e-02   3.0366102e-02   2.8872776e-02   2.7164560e-02   2.6160240e-02   2.6041121e-02   2.9788279e-02   2.9889874e-02   3.2815884e-02   2.7719619e-02   2.7597114e-02   2.7686040e-02   2.9639990e-02   2.8364574e-02   2.8521409e-02   2.8794585e-02   3.0943209e-02   2.9665436e-02   3.5567811e-02   3.2750071e-02   3.0544565e-02   3.0208837e-02   3.5355153e-02   2.9690585e-02   2.7335850e-02   2.9160928e-02   2.8545553e-02   2.9376571e-02   3.1995188e-02   3.2794731e-02   3.1952409e-02   3.1681809e-02   4.2998013e-02   3.7681521e-02   3.5181099e-02   3.2625300e-02   3.1469216e-02   2.9320329e-02   4.1932374e-02   3.5303098e-02   3.2046789e-02   3.5416958e-02   3.3412909e-02   3.7401676e-02   2.8777027e-02   3.0335997e-02   3.1499883e-02   3.2917418e-02   2.7528939e-02   3.0562423e-02   3.2259652e-02   3.0768690e-02   2.8097096e-02   2.5378436e-02   2.8451958e-02   2.9510026e-02   3.1135914e-02   3.0848712e-02   2.8672361e-02   2.9532745e-02   2.5769787e-02   2.6361309e-02   2.7337454e-02   2.9539162e-02   3.2983329e-02   3.4610646e-02   3.1381420e-02   3.4408980e-02   3.3005856e-02   3.5169809e-02   3.3740822e-02   3.8026109e-02   3.7873662e-02   4.3420287e-02   3.5969695e-02   3.5193013e-02   3.2696445e-02   3.5142935e-02   2.8344784e-02   0.0000000e+00   3.1724788e-02   2.8954988e-02   2.5251602e-02   2.6384755e-02   2.4418284e-02   2.2759831e-02   2.5306131e-02   2.6460137e-02
   3.0365627e-02   2.9985557e-02   3.1941998e-02   3.3522265e-02   3.4709906e-02   2.9739606e-02   2.7692223e-02   3.0357329e-02   3.3441725e-02   3.2107167e-02   3.3019240e-02   3.2000350e-02   2.9401648e-02   2.9893637e-02   3.3506209e-02   3.1943401e-02   3.3024857e-02   3.1102063e-02   3.3321956e-02   3.3754687e-02   3.6796151e-02   3.5289659e-02   3.5767029e-02   3.1984680e-02   3.3262152e-02   3.4674991e-02   3.1047396e-02   3.1942366e-02   3.2732571e-02   3.2348413e-02   3.3146963e-02   3.5337549e-02   3.2658374e-02   3.6543547e-02   4.2908738e-02   4.4053922e-02   3.8814310e-02   3.8612722e-02   3.5577177e-02   3.0971238e-02   3.7274950e-02   3.7896614e-02   3.2579104e-02   3.9452546e-02   3.5878432e-02   4.1307787e-02   3.2254246e-02   3.2679607e-02   3.2250282e-02   3.6369515e-02   2.9716852e-02   3.1500906e-02   3.5697561e-02   3.4855244e-02   2.9055854e-02   2.6894589e-02   2.9803051e-02   3.0844476e-02   3.0542322e-02   3.1320369e-02   3.1356515e-02   3.4672867e-02   3.1820030e-02   3.1634969e-02   3.0770846e-02   3.3157544e-02   3.3636647e-02   3.6069899e-02   3.1923316e-02   3.6664217e-02   4.1206504e-02   3.9156414e-02   3.3541722e-02   3.9217613e-02   4.6615451e-02   4.8783994e-02   3.7078184e-02   3.5661335e-02   3.3606924e-02   3.9833646e-02   3.0613968e-02   3.1724788e-02   0.0000000e+00   3.2240613e-02   2.7836135e-02   3.0071766e-02   2.5366314e-02   2.6852435e-02   2.8707303e-02   2.9800377e-02
   2.8626922e-02   3.0676613e-02   2.8921840e-02   3.2185846e-02   3.4879551e-02   2.9056838e-02   3.1254305e-02   3.1495338e-02   3.4102999e-02   3.1928100e-02   3.4996465e-02   3.2269328e-02   2.9111258e-02   3.0756784e-02   3.4791735e-02   3.2305119e-02   3.1136680e-02   3.0549907e-02   3.2349661e-02   3.2611025e-02   4.4426823e-02   3.1905196e-02   3.4885094e-02   3.2960328e-02   3.4379823e-02   3.1038139e-02   2.8826858e-02   3.0583710e-02   3.2024252e-02   3.5724147e-02   3.7663141e-02   3.5781750e-02   3.6287447e-02   3.5203006e-02   4.5977996e-02   4.5341963e-02   4.1853898e-02   3.6206426e-02   3.1746393e-02   3.1610320e-02   4.0679466e-02   3.8531312e-02   3.6299321e-02   4.0011188e-02   3.5731687e-02   4.0079754e-02   3.2373212e-02   3.3009378e-02   3.1977468e-02   3.4785481e-02   2.7361768e-02   3.0736830e-02   3.5024790e-02   3.2057536e-02   3.0721120e-02   3.0293163e-02   2.9690217e-02   2.8708831e-02   2.8593253e-02   3.3039726e-02   3.2852303e-02   3.1997898e-02   3.0373499e-02   3.0754953e-02   3.2474682e-02   3.2816913e-02   3.4815305e-02   3.6316494e-02   3.1093203e-02   3.4315333e-02   3.6832543e-02   3.4318517e-02   3.5020368e-02   3.5396961e-02   4.3744890e-02   5.2625648e-02   3.5483593e-02   3.7271824e-02   3.3953829e-02   3.4261064e-02   2.9219992e-02   2.8954988e-02   3.2240613e-02   0.0000000e+00   2.9311326e-02   2.9547355e-02   2.4281320e-02   2.8183385e-02   2.9356535e-02   3.0292431e-02
   2.2710667e-02   2.4287273e-02   2.6994263e-02   2.6525798e-02   2.7611798e-02   2.6178317e-02   2.3284288e-02   2.2728021e-02   2.7928725e-02   2.6103475e-02   2.7691286e-02   2.7330581e-02   2.4065102e-02   2.5586686e-02   2.8931135e-02   2.5175153e-02   2.6430096e-02   2.5799582e-02   2.6298661e-02   2.6419811e-02   3.3329713e-02   2.9669690e-02   2.7113287e-02   2.6040282e-02   3.0148893e-02   2.8129180e-02   2.5002046e-02   2.5980718e-02   2.5308988e-02   2.7957467e-02   2.9959541e-02   2.9030497e-02   2.9565323e-02   2.9169625e-02   3.2941647e-02   3.8014103e-02   3.4216647e-02   3.3410257e-02   2.6055931e-02   2.4525592e-02   3.4394694e-02   3.4431404e-02   2.8541129e-02   3.3368383e-02   3.0519975e-02   3.3515612e-02   2.5580560e-02   2.7700636e-02   2.5014496e-02   3.1155041e-02   2.2399432e-02   2.8169691e-02   2.8841543e-02   2.5392749e-02   2.2896707e-02   2.3202739e-02   2.3742978e-02   2.5215009e-02   2.6052156e-02   2.7635637e-02   2.6718281e-02   2.6828903e-02   2.4885324e-02   2.4527341e-02   2.5304550e-02   2.8380331e-02   3.0082294e-02   3.2393873e-02   2.7332248e-02   2.5976244e-02   3.3600351e-02   3.3538569e-02   3.0951080e-02   3.4023794e-02   3.5774936e-02   3.9238055e-02   3.2262450e-02   3.2837410e-02   2.9477979e-02   2.8697349e-02   2.4799678e-02   2.5251602e-02   2.7836135e-02   2.9311326e-02   0.0000000e+00   2.5611317e-02   2.2564112e-02   2.2786304e-02   2.1989782e-02   2.2795634e-02
   2.3189674e-02   2.6297045e-02   2.6709908e-02   2.6659116e-02   2.9380958e-02   2.5892702e-02   2.4383232e-02   2.3521747e-02   2.8689135e-02   2.7528881e-02   2.7021104e-02   2.7701966e-02   2.3754547e-02   2.4453020e-02   2.8657155e-02   2.5614024e-02   2.7087836e-02   2.7595409e-02   2.8271772e-02   2.6800268e-02   3.3905477e-02   2.7979623e-02   2.7872958e-02   2.7347657e-02   3.2515239e-02   2.6522346e-02   2.4944518e-02   2.5655906e-02   2.6973257e-02   2.8156472e-02   3.1650449e-02   3.1309226e-02   3.0079971e-02   2.9887193e-02   3.6068873e-02   3.5549848e-02   3.4227536e-02   3.3656752e-02   2.8137181e-02   2.5151679e-02   3.9995219e-02   3.2395447e-02   2.7387831e-02   3.3497951e-02   2.9124050e-02   3.4205019e-02   2.6475597e-02   2.8753801e-02   2.6811912e-02   3.0034083e-02   2.3659950e-02   2.6432252e-02   2.8127909e-02   2.7010394e-02   2.5301377e-02   2.4337848e-02   2.4249776e-02   2.4622133e-02   2.7095787e-02   2.8197893e-02   2.6561652e-02   2.7527751e-02   2.4337931e-02   2.6017305e-02   2.7324172e-02   2.8695228e-02   3.1475735e-02   3.0989386e-02   2.7633382e-02   2.6618962e-02   3.2254160e-02   3.3544610e-02   3.2503913e-02   3.3529734e-02   3.4471385e-02   4.6058385e-02   3.4232785e-02   3.2232467e-02   3.3090899e-02   2.9699229e-02   2.5350450e-02   2.6384755e-02   3.0071766e-02   2.9547355e-02   2.5611317e-02   0.0000000e+00   2.3635642e-02   2.3519274e-02   2.3622594e-02   2.4140213e-02
   2.5762595e-02   2.6932176e-02   2.6995847e-02   2.6229920e-02   2.8426562e-02   2.3966484e-02   2.4063792e-02   2.4337114e-02   2.9300860e-02   2.6661061e-02   2.9113498e-02   2.8010021e-02   2.8201990e-02   2.8068916e-02   3.1505734e-02   2.5242304e-02   2.7426939e-02   2.7034121e-02   2.6319097e-02   2.7770957e-02   3.3806468e-02   2.8132137e-02   2.8997592e-02   2.8836391e-02   3.5229586e-02   2.9470963e-02   2.5400397e-02   2.3211058e-02   2.6158323e-02   2.8213662e-02   2.9192650e-02   2.8920762e-02   2.6764560e-02   2.8206472e-02   3.6435858e-02   4.2024980e-02   3.4840852e-02   2.9897030e-02   2.5225751e-02   2.4491156e-02   3.0305002e-02   3.2140684e-02   2.6597153e-02   3.1260056e-02   2.8554080e-02   3.1344066e-02   2.6534249e-02   2.9865647e-02   2.5387762e-02   2.9858586e-02   1.9154636e-02   2.1896193e-02   2.6528461e-02   2.4316127e-02   2.2802810e-02   2.1695830e-02   2.2638069e-02   2.6459866e-02   2.6037672e-02   2.4446056e-02   2.2973558e-02   2.5109811e-02   2.1545248e-02   2.5428761e-02   2.6792395e-02   2.7666469e-02   3.0610935e-02   2.9662143e-02   2.8351716e-02   2.4404896e-02   2.9059108e-02   2.9985628e-02   2.8485596e-02   3.2432432e-02   3.2934172e-02   3.9901760e-02   3.1689208e-02   3.2929481e-02   3.2848785e-02   2.7943273e-02   2.4704635e-02   2.4418284e-02   2.5366314e-02   2.4281320e-02   2.2564112e-02   2.3635642e-02   0.0000000e+00   2.3465393e-02   2.5425874e-02   2.6896842e-02
   2.4797415e-02   2.6248029e-02   2.6542193e-02   2.7862963e-02   2.8566039e-02   2.7252033e-02   2.3586074e-02   2.2986586e-02   2.6563775e-02   2.5447716e-02   2.7156761e-02   2.5242112e-02   2.4107642e-02   2.2802566e-02   2.9242253e-02   2.5912552e-02   2.6823840e-02   2.6416557e-02   2.9297243e-02   2.7747268e-02   3.0458878e-02   2.7804090e-02   2.7857687e-02   2.7253542e-02   3.0571343e-02   2.8033823e-02   2.5684856e-02   2.4365150e-02   2.8818653e-02   2.6811436e-02   3.0973059e-02   2.8554034e-02   2.7905306e-02   3.1519243e-02   3.9326987e-02   3.7083102e-02   3.1681277e-02   3.0962304e-02   2.5977251e-02   2.5675728e-02   3.8358182e-02   3.0275244e-02   2.8326402e-02   3.4485220e-02   3.0607576e-02   3.3008101e-02   2.4616088e-02   2.7684601e-02   2.4969804e-02   3.1038041e-02   2.4125491e-02   2.3486486e-02   2.8186981e-02   2.5224231e-02   2.2953535e-02   2.2465130e-02   2.3891545e-02   2.5951287e-02   2.5897523e-02   2.5862985e-02   2.4762267e-02   2.6191779e-02   2.3993494e-02   2.5561916e-02   2.6465614e-02   2.4762134e-02   2.5348523e-02   2.8518795e-02   2.8005713e-02   2.6321901e-02   3.0312374e-02   3.0290055e-02   3.0478114e-02   3.3609125e-02   3.8424118e-02   4.3749160e-02   3.2105177e-02   3.1159912e-02   2.9040442e-02   2.9083508e-02   2.3531952e-02   2.2759831e-02   2.6852435e-02   2.8183385e-02   2.2786304e-02   2.3519274e-02   2.3465393e-02   0.0000000e+00   2.3740720e-02   2.3309524e-02
   2.4644264e-02   2.5566691e-02   2.7873657e-02   2.7830028e-02   3.0091831e-02   2.8198048e-02   2.5077010e-02   2.4438908e-02   2.6337299e-02   2.9170835e-02   3.1725451e-02   2.6110883e-02   2.5209834e-02   2.5623181e-02   2.9599081e-02   2.5971074e-02   3.0160952e-02   3.1184555e-02   2.7559392e-02   2.9017901e-02   3.0086468e-02   3.1588155e-02   3.0129346e-02   2.9774484e-02   2.7490311e-02   2.9908637e-02   2.6695914e-02   2.6201160e-02   2.6950681e-02   2.7887865e-02   3.3145818e-02   3.1312120e-02   2.9349117e-02   3.0075130e-02   3.9750846e-02   3.4723381e-02   3.2133939e-02   3.0915197e-02   2.6122920e-02   2.4941858e-02   3.5623362e-02   3.5667683e-02   2.8432499e-02   3.3815195e-02   3.2486058e-02   3.7017453e-02   2.6986685e-02   2.9418059e-02   2.5978593e-02   3.3467310e-02   2.3514715e-02   2.5751571e-02   2.9865022e-02   2.9699639e-02   2.6746450e-02   2.4828424e-02   2.4632362e-02   2.6291328e-02   2.7280497e-02   2.6995918e-02   2.8275370e-02   2.9258979e-02   2.4230614e-02   2.4313272e-02   2.5766002e-02   2.6682396e-02   2.8594501e-02   3.1330600e-02   2.6393405e-02   2.8092070e-02   3.2240664e-02   3.3216808e-02   3.0616589e-02   3.3212868e-02   3.7048260e-02   3.6456668e-02   3.3774589e-02   3.2151873e-02   3.0753558e-02   3.2940626e-02   2.6318939e-02   2.5306131e-02   2.8707303e-02   2.9356535e-02   2.1989782e-02   2.3622594e-02   2.5425874e-02   2.3740720e-02   0.0000000e+00   2.5230681e-02
   2.4384247e-02   2.4504592e-02   2.6488771e-02   2.6289194e-02   2.9633995e-02   3.0189159e-02   2.4309478e-02   2.3651100e-02   2.6372725e-02   2.7003023e-02   2.9967195e-02   2.6213446e-02   2.4197754e-02   2.4984139e-02   2.8330289e-02   2.4896905e-02   2.7247198e-02   2.8784769e-02   2.6479765e-02   2.7639793e-02   3.2155494e-02   2.5807700e-02   2.8131379e-02   2.7952346e-02   2.9750172e-02   2.9307345e-02   2.5800114e-02   2.3918097e-02   2.5669718e-02   2.7710539e-02   3.2696690e-02   3.2250298e-02   2.8694175e-02   2.9737613e-02   3.9568684e-02   3.6439527e-02   3.6120133e-02   3.0664607e-02   2.6306731e-02   2.5896092e-02   3.7737885e-02   3.0455068e-02   2.8734201e-02   3.2983401e-02   3.0898659e-02   3.5751687e-02   2.6961557e-02   2.7527509e-02   2.5423919e-02   3.0034457e-02   2.3698145e-02   2.7335751e-02   2.7335388e-02   2.7577810e-02   2.3605290e-02   2.4106285e-02   2.4023992e-02   2.4943471e-02   2.5760423e-02   2.6564306e-02   2.7948499e-02   2.7253409e-02   2.5026156e-02   2.5098782e-02   2.6015810e-02   2.6150641e-02   2.9263336e-02   3.1280945e-02   2.8173851e-02   2.7065550e-02   3.4092597e-02   3.4436979e-02   2.9148724e-02   3.4288576e-02   3.6855831e-02   4.3667542e-02   3.3548289e-02   3.3064907e-02   3.2758391e-02   2.9179887e-02   2.6455082e-02   2.6460137e-02   2.9800377e-02   3.0292431e-02   2.2795634e-02   2.4140213e-02   2.6896842e-02   2.3309524e-02   2.5230681e-02   0.0000000e+00
