# Supplementary material for: Autistic traits and individual brain differences: functional network efficiency reflects attentional and social impairments, structural nodal efficiencies index systemising and theory-of-mind skills
Source: Mol Autism. 2021 Jan 21;12:3. doi: 10.1186/s13229-020-00377-8 (PMC7818759; doi:10.1186/s13229-020-00377-8)
Supplement: Supplementary file 8 — Additional file 8. Connectivity matrices. Connection matrices and functional correlation matrices for each subject, as floating-point values in ASCII text format, and MATLAB code for producing these. [file 13229_2020_377_MOESM8_ESM.zip › Paul_Arora_et_al_data/Physiological/BBC/DTI_rsfMRI_ConnectivityMatrices/connectivity_matrices/Netmat_rsfMRI_aal90_subj06.txt]

   0.0000000e+00   7.6407376e-02   7.4921452e-03   1.2722631e-02  -2.4355009e-02  -1.1853431e-03   2.2312359e-02  -2.1270484e-02  -1.5592318e-02  -1.3881650e-02   9.3847252e-02  -2.4752877e-03   6.0288656e-02  -1.2414478e-02  -1.9083334e-02   1.1771991e-02   2.5462365e-02  -2.5821997e-02   3.4828141e-02   9.2747832e-03  -5.7173541e-02   2.4940081e-02   4.7473570e-03  -4.1870111e-02   5.6288952e-02   3.9483710e-02  -1.1008467e-02  -6.3467438e-03  -3.8832362e-02   3.4534969e-03   7.0632047e-02   1.7605945e-02   7.9321779e-02  -4.0319024e-03  -3.2064200e-02  -6.7461882e-02   1.2887854e-02  -1.2410200e-03  -1.1742603e-02   6.8668680e-02   1.2790018e-02  -8.3752326e-02   1.8838655e-02  -4.7178472e-04  -1.1397560e-02  -1.9392806e-02  -2.1958019e-02  -2.9833401e-02   6.4686633e-02  -5.2082867e-03  -3.1354444e-02  -3.2209116e-02   6.2636118e-03   9.0227620e-02   8.3083455e-03  -8.4996950e-03   2.2089102e-01   1.8748944e-02   1.3413110e-01  -2.8160147e-02   1.3349646e-02   1.7462681e-02   1.2074972e-02   1.0975943e-02  -6.3192167e-03  -3.0459227e-02   1.6204649e-02  -2.7899531e-02   7.2084709e-02  -6.3023492e-02   2.0481148e-03  -7.2219051e-02   3.7344491e-02   4.8521691e-03  -4.5784283e-02   2.7916704e-02  -1.5529657e-02  -4.9427261e-02   5.2620939e-02  -2.4239251e-02   3.1141667e-03  -8.8558746e-02  -7.4011150e-03  -5.4952521e-03   3.3399291e-02  -2.2460876e-02  -3.1770739e-02   3.2810843e-02   6.8343096e-03  -1.8623937e-03
   7.6407376e-02   0.0000000e+00   8.6995180e-03   8.2993070e-02   1.8352652e-02   4.8932515e-02  -5.0107959e-02   3.9024270e-02  -3.1268565e-02  -3.5436594e-02   3.6598288e-02   1.7351794e-02  -2.2677075e-02   2.0645774e-02  -1.6162903e-02  -7.2277450e-03  -8.3053789e-03   7.3833997e-02   4.5783926e-02   9.0373121e-02  -1.2437968e-01   1.4146124e-02  -5.9630512e-02   4.3612000e-02   1.0647525e-01   3.1668714e-02  -4.4722495e-02   1.3223655e-02   4.3267336e-03   1.3773634e-02  -3.9465503e-02  -2.1801364e-03   3.6550615e-02   7.5161593e-02   4.5150238e-02   1.4782905e-03  -1.9485219e-02   3.4464042e-04   8.7353736e-03   4.7358304e-02  -3.7644935e-02  -3.1371565e-02   2.2034371e-02   4.9325858e-02  -1.2565937e-01  -2.8604956e-02  -1.7335535e-02   2.6902313e-02   5.8926673e-02   4.7936689e-02   2.8100304e-02  -1.3957357e-02   7.6266423e-03  -7.2301976e-03  -2.1232212e-02  -2.3389177e-02   6.4711933e-02   1.5266323e-01   6.0984382e-02   1.7330959e-02  -1.2864958e-02   1.5126151e-02  -5.9677264e-03   5.6924798e-03  -3.1492469e-02  -1.1611339e-02  -3.1742679e-02  -5.8451549e-02  -5.2930909e-02  -6.1368882e-02  -1.4400763e-02   1.8186821e-02   4.4615890e-02   7.1026799e-02  -4.5820358e-03   9.7248962e-03  -4.6782630e-02  -1.2289389e-02  -7.0096078e-02   1.5880612e-02   1.1483330e-02   2.8233754e-02  -3.3480475e-02   7.0209118e-02   1.2011805e-02   1.8513968e-02  -1.7477629e-02   6.5092945e-02  -1.2882809e-02  -2.1974695e-02
   7.4921452e-03   8.6995180e-03   0.0000000e+00   3.1278016e-02  -9.5411202e-03   4.2072564e-02   8.8839979e-02   9.0966747e-03   2.6590671e-02  -8.0905353e-02   9.0943266e-03  -4.0034654e-02   5.3135811e-02  -1.4972393e-02   5.4648490e-02  -2.1385937e-02  -2.7791648e-02  -5.6061045e-02   1.6654342e-02   7.4081948e-03  -2.5935564e-02  -3.6946941e-02   1.1132205e-01   1.2357280e-02   3.5703040e-02  -4.4831835e-02   1.1850801e-02   7.5797871e-02   4.0422656e-02  -3.9173127e-02   5.0460909e-02  -1.4529594e-02   1.1700153e-02   3.1464084e-02  -7.2219991e-02  -2.6215403e-02   2.5407981e-02  -1.1213888e-02  -3.4668244e-02  -1.4544950e-02   1.2734761e-02  -1.3780797e-02  -4.8331865e-02   3.4312136e-02  -2.2177292e-02  -3.6454037e-02   1.3211626e-02  -6.3833305e-03  -2.4848956e-02  -8.0082340e-03   3.1468831e-05   3.0980600e-02   7.5134376e-03  -4.2343376e-02   4.5128626e-04   1.8587996e-02   7.4850134e-03   7.2171812e-03  -2.1281387e-03  -3.0926532e-03   1.6833553e-02  -3.2412111e-02  -5.6113651e-03  -5.7359705e-02   5.6925511e-02  -2.1741576e-02   1.7366656e-02   1.4802327e-02  -7.8934461e-02   4.2341139e-02   1.7952532e-03   2.1360333e-02   1.5394810e-02  -1.1143415e-02  -3.0682643e-02  -7.4442085e-02  -2.1158522e-02   1.3027419e-02  -3.4746850e-02  -2.1951682e-02   8.0019470e-03   3.6801537e-02   2.6457738e-03  -2.7865977e-02  -1.0958983e-03   7.7546422e-02  -1.3886578e-02   4.4810065e-02  -3.6783849e-04   1.1908256e-02
   1.2722631e-02   8.2993070e-02   3.1278016e-02   0.0000000e+00  -2.9161024e-02   8.5454973e-02   3.6013735e-02   1.5547656e-01  -5.1095895e-02  -1.9528884e-02   3.9127995e-02   4.9922216e-02  -6.6768816e-02   3.2833765e-02  -3.1434694e-02  -1.2202282e-02   2.8792024e-02   7.0765640e-03   6.3500049e-03  -5.1935032e-03   6.3510426e-03  -2.7865391e-02  -8.2343303e-04   1.2458372e-01   5.4425165e-02   4.4648536e-02  -8.2524004e-04   3.3557853e-02  -5.6798272e-02  -3.7159587e-02  -6.1012764e-02   5.9326330e-02  -3.5424616e-03  -2.9251031e-04  -3.1281243e-03  -2.9301377e-02   1.6628363e-02  -5.1867143e-03   5.0195055e-02  -1.9621440e-02  -1.3902602e-03   1.1553745e-02   1.5370751e-02  -8.9329508e-03  -6.3298669e-02  -4.1675717e-02   3.2901698e-02  -6.7980666e-03   2.4669235e-02  -1.6903491e-02   2.7840948e-02   2.0837471e-02  -1.0951068e-02  -2.5130426e-02   9.5417673e-03   1.8362877e-02  -4.3248094e-02  -2.2098216e-03   2.8700723e-03   1.6344382e-02   1.6531874e-02   5.8573504e-03   4.8995326e-02  -4.1472322e-02   4.2727991e-02   4.4281064e-02  -1.3118725e-02  -1.4127677e-02  -2.3199658e-02  -8.2567873e-03  -4.3468738e-02   5.4085577e-02  -1.4567137e-02   1.6764102e-02  -4.2562054e-02   3.2553099e-02   5.0921917e-03  -7.7438873e-02  -2.7725463e-02   2.5323697e-02  -1.5639063e-02  -2.4100553e-02  -3.5493895e-03  -1.4940342e-03   3.6894134e-03   4.6109465e-02   5.2767301e-02  -2.3254302e-02   9.4990885e-03   1.6372435e-02
  -2.4355009e-02   1.8352652e-02  -9.5411202e-03  -2.9161024e-02   0.0000000e+00  -1.1078488e-02   1.1331825e-02  -1.7138537e-02   1.0989153e-01   4.5840702e-02  -9.7579709e-03   7.3602980e-03   3.7810689e-02   2.9388501e-02   3.2874754e-02   1.8536567e-02   2.2075063e-02   2.5049449e-02  -2.8956710e-02  -1.7056837e-02  -2.0267620e-02   8.1140200e-03  -8.3384703e-02  -4.6595479e-02   8.4117153e-02  -1.0283589e-01   1.6589061e-01  -3.9746612e-02  -1.0483468e-01   2.0650649e-02  -1.5589371e-03  -2.3314668e-03  -1.9531616e-02  -5.6436975e-02   4.4927445e-02  -5.3559247e-02   8.7213745e-03   2.3062636e-02   7.0957674e-02   4.2075202e-02   6.3541404e-02   1.1795360e-03  -4.8387517e-02  -3.9294302e-03  -3.9238578e-02   3.8366105e-02  -1.1897113e-02   3.2398928e-02   4.6209533e-03   1.8159253e-02   1.2625296e-02   4.3149651e-03   9.7799093e-02   4.6764596e-02   1.3366400e-03  -9.9136764e-03  -2.6316013e-02  -9.8499975e-03  -4.7996167e-02  -5.7654595e-03   7.8171828e-03   4.5174969e-02  -1.5910429e-02  -2.5338552e-02  -1.0256997e-02  -1.6018670e-02   2.7299446e-02  -4.9032060e-03  -3.5021425e-02  -3.6648579e-02  -6.7764511e-02   2.8602566e-02   4.3021921e-02   4.9112703e-02  -2.8459122e-03  -1.7540404e-02   2.1483652e-02  -2.0648543e-02  -1.2442316e-02   2.1055981e-02  -5.9288297e-03  -1.3596838e-02  -9.1373248e-02  -3.8086994e-02   1.5427319e-03  -5.3814991e-02  -5.6409157e-02   3.7739501e-02  -1.6542716e-02  -1.3348492e-02
  -1.1853431e-03   4.8932515e-02   4.2072564e-02   8.5454973e-02  -1.1078488e-02   0.0000000e+00   2.2668295e-02   6.5399464e-02  -1.3172595e-02   1.3414504e-01   1.2672703e-02   1.1476862e-02   6.8897898e-02   1.0565852e-02   3.8276868e-02  -4.7424826e-03   1.6664086e-02   5.5963314e-03   3.0293146e-02  -4.3695246e-02   1.6068317e-03  -8.7857114e-02  -1.0523385e-02   1.2914414e-02  -4.9169060e-02   6.9828654e-02  -2.9891014e-02   2.5114859e-01   6.0369979e-02  -9.9786944e-02  -6.8909095e-03   2.6177823e-02   2.0873002e-02  -1.2741726e-02   9.3247226e-03  -2.3808285e-02  -3.2805027e-02   6.8361624e-02  -1.0124770e-01   3.9331188e-03   9.4789393e-03   5.8094542e-03  -3.2223081e-02   1.8572726e-02   6.9171657e-02   4.6237181e-02  -5.1529048e-02   2.7401518e-02   4.0291486e-02   1.9546172e-02   4.4064878e-02   4.7363315e-02   4.1279112e-02   7.5014961e-03  -1.7586960e-02   2.4052059e-02   9.4415462e-03   3.9421605e-02  -3.8215922e-03  -4.2646255e-02  -1.9346415e-02  -2.3908924e-02  -2.6976718e-02  -3.8238579e-02  -5.3214965e-02  -2.4795259e-02   6.0918605e-02  -1.5053755e-02   5.1527438e-02  -2.9061241e-02  -2.6002945e-02   7.5245749e-02   1.2764666e-02   1.6926373e-02   1.8340615e-02  -4.9016658e-02   5.4181398e-02   2.2840532e-02   2.1154741e-02  -1.3743553e-02  -6.5171814e-02  -1.9317954e-02  -2.7254043e-02   4.0963192e-02  -6.4594637e-02   2.3753199e-03   9.4691217e-02  -7.8133948e-02   3.4526287e-02  -3.7972723e-02
   2.2312359e-02  -5.0107959e-02   8.8839979e-02   3.6013735e-02   1.1331825e-02   2.2668295e-02   0.0000000e+00   7.6561555e-02   3.3738347e-02  -4.4475303e-03   4.3771947e-02  -2.6490714e-02   5.2731882e-02   1.2533680e-03   5.4524709e-02   2.7500741e-02  -5.0315995e-02  -3.2062833e-02  -3.0237383e-02  -4.0226281e-02   4.1938675e-03  -4.0482970e-02   3.6485236e-02  -6.0609569e-02   2.9033273e-02  -1.6015279e-02   2.5009685e-02   2.6090757e-03  -1.8112674e-02  -5.4818760e-02   7.8428760e-02   5.9092646e-02   4.5640054e-02   3.5129693e-02  -6.4033389e-02  -8.1376815e-02   3.9234029e-03  -2.5825268e-02   1.6922540e-02  -3.4635901e-02   1.6473588e-02  -5.4269901e-03   2.8703516e-02   4.9548409e-02  -1.0277627e-02  -1.4831834e-02  -2.4658563e-02  -3.1382095e-02  -4.1885211e-02  -2.4473491e-02  -5.3744194e-03   1.8502364e-02  -3.4894077e-02  -2.6989309e-03  -6.2609572e-03   1.0725926e-02  -5.5406616e-02  -5.1012556e-02  -1.6683483e-02  -7.5019845e-02   3.3569277e-02  -1.0106595e-03   3.8837958e-02   7.9022295e-03   8.6283679e-02  -4.9424829e-03   2.4954777e-02   1.3876175e-02  -3.6851131e-02  -2.5466484e-02   3.2890046e-02  -5.0573967e-02   3.5241824e-02  -1.8724718e-02  -2.0539822e-02   3.4940375e-02   6.4125154e-02  -1.4890162e-02   3.8906201e-05   4.4463199e-02  -3.1827562e-02   3.3075444e-02  -5.2095400e-02   3.7749270e-02  -3.3464984e-02   2.4245344e-02  -1.5651014e-02   1.9292005e-02   7.7858277e-03  -1.4390451e-02
  -2.1270484e-02   3.9024270e-02   9.0966747e-03   1.5547656e-01  -1.7138537e-02   6.5399464e-02   7.6561555e-02   0.0000000e+00  -4.0210421e-02   5.1522752e-02   1.7311191e-02   9.2621912e-02  -1.9741386e-02   1.3866065e-01   1.8762526e-02   1.5813245e-02   1.9927164e-02   9.3106259e-03  -2.4950173e-02  -7.4831940e-03   2.4166109e-02  -3.7975055e-03  -4.5267928e-02   2.4894010e-02   7.1454369e-02  -1.6719066e-02   6.1123952e-04   8.0800302e-03  -2.7654967e-03   3.8473088e-02  -7.2269018e-02   6.0515904e-02  -6.1790519e-02   8.5889993e-03  -6.0364542e-02  -5.9967609e-02   2.2778164e-02   5.5950147e-03   1.0279199e-02  -6.8407655e-02  -4.1899498e-02   1.7179644e-02   3.1055835e-02  -7.1380749e-04  -6.2974899e-02   5.0088487e-03  -2.1047996e-02  -9.0382330e-02   3.2235440e-02  -5.1398507e-02  -1.6063449e-03   1.4354219e-02  -7.3833613e-02  -3.6687699e-02  -2.6592433e-02  -1.2126989e-02  -9.2504268e-02   3.9028122e-03  -4.2465864e-02  -5.5252387e-02   1.7348343e-02   8.8358757e-02   3.7258728e-02   3.5697394e-02   3.9237029e-02   1.5489265e-01  -5.4446769e-02  -2.5194729e-02  -1.0099933e-02   1.0682995e-02  -1.1436353e-01  -6.2672293e-02  -8.8181572e-03  -3.2534743e-02  -1.2446485e-02   8.8231502e-02   8.6536013e-02  -3.6777569e-02  -9.3078682e-03  -3.2089655e-02   8.8390353e-03  -5.2293026e-02   1.5937369e-02   2.3671314e-02  -4.5632119e-02  -5.5397635e-02   2.5996556e-02  -2.8310077e-02   9.6622214e-03  -2.4250531e-02
  -1.5592318e-02  -3.1268565e-02   2.6590671e-02  -5.1095895e-02   1.0989153e-01  -1.3172595e-02   3.3738347e-02  -4.0210421e-02   0.0000000e+00   5.4036375e-02  -1.4975647e-02  -7.6489410e-02  -4.7953592e-02  -2.0791769e-02   1.0885177e-01   1.5598785e-01   1.7864841e-02  -6.9028169e-02  -4.0398071e-02  -1.8435022e-02  -4.4443308e-02   5.1299121e-02   8.0224911e-02   1.6186937e-02  -6.6609635e-02   4.2848689e-02   1.3787546e-01   7.7091674e-02  -2.9476828e-02  -4.1026290e-02   4.0447252e-02   6.1119204e-02  -2.4779800e-02   2.0371378e-02  -2.5049211e-02  -3.5319887e-02  -3.4991148e-02  -5.0203697e-02  -9.4812451e-02  -1.7088642e-02   9.3362254e-02   2.5872420e-02  -1.8693589e-02  -3.9634368e-02   9.8656972e-04   1.9680770e-02   1.7632708e-03  -2.0727312e-02   1.7836841e-02  -9.1454125e-03   1.7001125e-02  -6.3744112e-02  -1.7978815e-02  -1.6245463e-02   1.6440261e-02  -2.2635300e-02  -3.1826578e-02   4.6292174e-02   3.1240476e-02   4.7629284e-02   4.9590684e-02   3.9535385e-02  -4.2089817e-02  -4.8387941e-03   2.8387763e-02   8.7084304e-02  -4.7490143e-02  -3.4120464e-02  -5.4036524e-02   6.6786224e-02  -1.0820297e-02  -4.4830039e-03  -5.5438899e-02   3.2366094e-02  -3.3060179e-02  -2.7891443e-02  -3.6999071e-02   1.1998164e-02  -1.0097222e-02   7.9263171e-02  -1.2300795e-01  -6.5854446e-03  -1.7690635e-01  -5.5471888e-02   9.1351472e-03  -1.4553877e-02  -2.0316152e-02   4.8015187e-02   8.8341127e-03  -3.7250151e-02
  -1.3881650e-02  -3.5436594e-02  -8.0905353e-02  -1.9528884e-02   4.5840702e-02   1.3414504e-01  -4.4475303e-03   5.1522752e-02   5.4036375e-02   0.0000000e+00  -3.0513664e-03   2.9193883e-02   2.2435410e-02   1.9500486e-02  -4.9434062e-02   1.4803335e-01   7.9629989e-02  -3.3364117e-02  -3.3949987e-03  -6.5180451e-02  -1.7059663e-02  -7.5009642e-02  -3.7637588e-02  -4.9525107e-02  -3.1130090e-02  -1.9271265e-02  -1.5546221e-01  -8.0802179e-02   8.1586913e-02   5.5262162e-02  -3.6622956e-02  -5.2550954e-02   4.6936661e-02  -8.0443075e-03  -2.9252272e-02  -5.5432822e-02  -8.6849030e-02  -3.1933008e-02  -1.7442493e-01   5.1455641e-02   1.9284436e-02  -1.4231522e-01   1.7510619e-02  -3.8116145e-02  -1.8885653e-02   2.8968753e-02   1.4006469e-02  -3.7678888e-03  -1.9490677e-02  -2.4418565e-02   3.8995494e-02  -2.8040395e-02   1.4044699e-02   1.1033667e-01  -6.4077240e-02   2.2444015e-02  -9.7686531e-02  -5.2516009e-02   1.0381100e-03  -6.5818929e-03  -2.1378657e-02  -3.3121444e-02   2.5178721e-02  -2.1938405e-03  -4.9376942e-02   7.9681928e-02  -9.1033346e-03  -6.3937581e-02   1.7279309e-02  -1.0484840e-01   2.7531210e-02  -5.6258684e-02  -6.9175929e-02  -3.8361553e-03   2.3211815e-02   8.2134756e-02   7.6287744e-02  -1.0316698e-01   1.3896558e-02   2.3646951e-02  -1.5986492e-02  -5.4626592e-02  -1.0986374e-01  -5.7028758e-02   8.3554136e-03  -5.1122617e-02   4.7869536e-03  -1.9001135e-02   2.0991214e-02   4.2249201e-02
   9.3847252e-02   3.6598288e-02   9.0943266e-03   3.9127995e-02  -9.7579709e-03   1.2672703e-02   4.3771947e-02   1.7311191e-02  -1.4975647e-02  -3.0513664e-03   0.0000000e+00   7.6608787e-02   2.5640847e-01   9.1461045e-02  -4.8419686e-02   7.1870345e-02   1.7852243e-01   6.8871173e-03   3.4604970e-02  -1.9498873e-02  -8.2482620e-02  -7.9389983e-02   5.8472659e-03  -4.5734601e-02  -4.6428084e-02   2.5773885e-02   3.6093041e-02   2.3398858e-02  -1.3254777e-03   5.9889577e-02   1.0615243e-01  -3.4442008e-02   1.5817363e-02  -2.5327059e-02   6.2767788e-05   1.2054980e-02  -6.8841079e-03  -7.9182949e-02   4.2354354e-02  -1.5460912e-02   7.9446546e-02   4.4324816e-02   3.6023398e-02   2.1673274e-02  -7.1358478e-02  -4.4022226e-02   1.5516248e-02  -4.5784671e-02  -6.4523639e-02   8.1317595e-02   8.2289665e-02  -2.5542494e-02  -4.8492041e-02   3.9526670e-03   8.7556413e-02  -4.7502122e-02  -3.2722410e-03  -6.4765702e-02   2.5855664e-02   1.7480651e-02   1.0849120e-01  -6.0434171e-02   9.9933830e-02   2.4112409e-02  -1.7716788e-02  -3.3934098e-02   2.6188288e-02   6.5212515e-02  -7.9860979e-03  -4.4860462e-02   1.1678055e-01  -1.1392635e-01   3.9720463e-02   3.3932635e-02  -8.3319165e-02  -2.8856995e-02  -8.6010278e-02  -4.5249662e-02  -2.0046545e-02   2.8759189e-04  -8.7788413e-03  -7.6701637e-03   4.6203005e-02  -4.6474466e-03   2.1788766e-03   1.6471706e-02   7.5326274e-02  -1.2437998e-02  -2.0371746e-02   2.6650745e-02
  -2.4752877e-03   1.7351794e-02  -4.0034654e-02   4.9922216e-02   7.3602980e-03   1.1476862e-02  -2.6490714e-02   9.2621912e-02  -7.6489410e-02   2.9193883e-02   7.6608787e-02   0.0000000e+00   4.7263319e-02   1.8326728e-01   4.2785850e-02   7.7488010e-03  -8.6975117e-03   5.8129685e-02   3.2621116e-02  -1.9746624e-03  -1.4641208e-01   4.4027198e-02  -6.7472663e-02   3.6652038e-02  -4.3125932e-02  -7.0671877e-02   4.4801043e-02  -9.8086645e-03   5.7388543e-02   6.2275708e-02  -6.1249174e-02   6.3817638e-02   6.3618868e-02   2.2420096e-03  -3.1251438e-02  -5.7529939e-02   3.3107213e-02  -3.3010345e-03  -9.2364381e-02   2.8683570e-02   1.6531318e-01  -3.3256960e-02  -2.7067738e-02  -5.3350646e-02   7.7683861e-03  -1.4091636e-02   5.8041639e-02  -1.9337119e-02  -2.2381545e-02   8.7344790e-02  -8.4012598e-02  -2.1591281e-02  -6.2595349e-03  -3.9423774e-02   3.4375359e-02   2.5981046e-02  -3.3494086e-02  -5.3847551e-02  -3.2092312e-02   4.2482971e-02   4.0776426e-02   1.5560429e-01  -3.6058720e-02   2.7525778e-02  -7.9739751e-02   1.0114866e-01  -2.1745163e-02  -9.4638167e-03  -6.1387652e-02  -4.0973978e-02  -6.2125221e-02   1.0953852e-01   7.9216663e-02   3.7873693e-02   1.3131097e-02  -2.4573846e-02   2.7070752e-03  -2.6953216e-02   8.5103941e-03   5.2678964e-02   5.8969653e-02  -2.4177805e-02   6.6147321e-02   8.6307294e-02   5.9229962e-02  -3.7829700e-02  -5.7153593e-02   2.2591738e-03   6.5971838e-04   2.5368992e-02
   6.0288656e-02  -2.2677075e-02   5.3135811e-02  -6.6768816e-02   3.7810689e-02   6.8897898e-02   5.2731882e-02  -1.9741386e-02  -4.7953592e-02   2.2435410e-02   2.5640847e-01   4.7263319e-02   0.0000000e+00   1.7847829e-01   7.3345102e-02   6.3763343e-02  -3.4560106e-02  -8.1262268e-02   2.0142118e-03  -2.0951452e-02  -1.6912530e-02  -9.8918903e-02  -2.0770232e-02  -1.0693116e-01   6.7888751e-02  -8.0810375e-02   1.4533714e-02   5.6802131e-02   4.3161227e-02   6.4222767e-02   5.7429178e-02  -3.5522117e-02   5.3660833e-02   3.3994666e-02  -7.6847567e-02  -2.6767902e-02   4.2337010e-02  -8.5543878e-02   3.5113985e-02  -4.4905075e-02   3.1659067e-03   1.0133827e-01  -5.3606265e-02   3.1280534e-02   2.1141154e-02   9.3472069e-02   1.7740411e-02  -3.9016511e-02  -7.3828717e-02   5.4231177e-02   1.9799722e-02   4.0030453e-02  -1.6986585e-02  -2.8975019e-02   6.3201577e-02  -7.4781128e-03   4.1251078e-03  -1.1042745e-01  -6.5867266e-02  -9.5817142e-03   3.0821514e-02  -3.0512841e-02  -2.0063031e-02   7.6621374e-03   5.2863948e-02  -6.1228233e-02   7.2258412e-02   6.7075362e-02  -3.8408356e-04  -2.2969300e-02  -4.6002523e-03  -4.1980805e-02   3.8169695e-02   2.7910793e-02  -1.0546409e-01  -1.1089940e-01   1.0651536e-02   9.0380179e-02   2.9408655e-02  -1.3079642e-02   6.0631992e-02   4.1575985e-02   7.9759886e-02   6.6468350e-02   8.8197383e-02  -2.8140738e-02  -4.3607120e-02   1.7855902e-02  -3.3691706e-02  -5.3604467e-02
  -1.2414478e-02   2.0645774e-02  -1.4972393e-02   3.2833765e-02   2.9388501e-02   1.0565852e-02   1.2533680e-03   1.3866065e-01  -2.0791769e-02   1.9500486e-02   9.1461045e-02   1.8326728e-01   1.7847829e-01   0.0000000e+00   1.5220338e-01   2.0333824e-01   7.8098470e-04  -1.9302698e-02  -4.2613644e-02  -4.4057520e-02  -1.3828068e-02  -4.9247902e-02  -5.2729087e-02   3.5972374e-02   8.3444506e-03  -4.0941489e-02  -5.4924857e-02  -2.0216374e-02  -1.1185969e-02   6.4058794e-03  -1.0425550e-01  -6.2019495e-02  -5.5951426e-02  -3.9869992e-02  -7.1022088e-02   5.5289291e-02   6.0521912e-02   3.0781161e-02   4.5904074e-02  -3.6628759e-02  -7.8958498e-02   6.5153280e-02   4.8359358e-02   8.5034972e-04  -6.3030871e-03  -2.7867365e-02  -1.5675794e-03  -4.0638333e-02  -2.7884978e-02   3.3967122e-02  -3.3646354e-02   8.1496471e-03  -8.7486487e-02   3.2183423e-02  -1.5542440e-02   5.5688269e-02  -1.8388260e-02  -2.1584439e-02   1.2300724e-02  -6.7262892e-02   7.0504996e-02   1.1155901e-01  -1.3155527e-01  -6.3764557e-02   2.9708549e-02   1.9179265e-01  -2.8634361e-02  -1.7656909e-02  -3.9675392e-02   7.0655315e-03  -5.2281791e-02   1.3611055e-01   8.3944604e-02  -4.0270170e-02   3.0640583e-02  -2.0440315e-02   3.1394364e-02  -1.9354937e-02   8.3361214e-03  -2.2784043e-02   4.3682848e-03  -1.7539868e-02   3.5022945e-02   7.2016815e-02  -2.1193640e-02   3.4320368e-03  -1.4104691e-01  -4.4784264e-03  -1.3151331e-02   1.6685639e-02
  -1.9083334e-02  -1.6162903e-02   5.4648490e-02  -3.1434694e-02   3.2874754e-02   3.8276868e-02   5.4524709e-02   1.8762526e-02   1.0885177e-01  -4.9434062e-02  -4.8419686e-02   4.2785850e-02   7.3345102e-02   1.5220338e-01   0.0000000e+00   1.6683677e-01  -1.0425782e-01  -6.0943965e-02   3.0701106e-02   3.6754491e-03   1.3826458e-01   7.3408155e-02   6.2310357e-02  -2.3677348e-02   4.5660616e-02  -2.9526037e-02   3.7741084e-02   5.6232525e-02   7.9697431e-02   9.4113453e-02   2.7882975e-03   3.6064693e-02  -4.5774058e-02   2.9551377e-02   6.1625111e-02   1.0564473e-02   2.4599225e-02  -4.7873856e-03   7.0552291e-02  -7.0392550e-02  -7.5740822e-02   1.1828159e-01   3.5113953e-02   6.4323367e-02  -6.2675702e-02  -3.3834738e-02   1.9683239e-02  -1.8437209e-03   2.0672940e-02   1.7914990e-02  -1.8593468e-02  -3.2028135e-02   2.6974952e-02  -5.0722256e-02   3.9237999e-02  -3.2700684e-02   4.8540005e-02   1.3585361e-02   5.4125032e-03  -5.1606021e-02   7.0856300e-02   5.7319439e-02  -3.3464050e-02   2.2000682e-02  -6.1078090e-03   2.5225940e-02   1.7041234e-02  -4.1442152e-02  -4.1221420e-02  -1.4957959e-02   6.1258407e-03   8.7215509e-02   8.5647536e-02   1.0425499e-02   4.3038258e-02  -9.2954695e-02   5.6135216e-03  -9.8250663e-02   3.0452659e-03   1.5587811e-01   3.5488990e-02  -2.3873895e-02   1.6087642e-02  -7.2675387e-03   3.5891069e-02  -5.6130363e-02   2.7192725e-02  -2.3711376e-02   4.8250418e-02  -3.1524758e-02
   1.1771991e-02  -7.2277450e-03  -2.1385937e-02  -1.2202282e-02   1.8536567e-02  -4.7424826e-03   2.7500741e-02   1.5813245e-02   1.5598785e-01   1.4803335e-01   7.1870345e-02   7.7488010e-03   6.3763343e-02   2.0333824e-01   1.6683677e-01   0.0000000e+00  -1.4501547e-02  -7.2131799e-02  -9.8627924e-03  -8.0629959e-03   1.5020972e-02   9.8930397e-02  -1.2959686e-02  -1.5999623e-02  -4.1709500e-02   7.3509898e-02   2.4436834e-03   1.5189467e-02  -3.3883994e-02   1.1598435e-01  -4.6412317e-03   6.9255371e-02   3.8443910e-03   6.5199090e-02   1.4462798e-02  -7.4859601e-03   5.2813471e-02  -4.5789396e-02  -6.8083501e-02   1.2255670e-02  -4.5026777e-02   3.9581734e-03  -5.0844686e-04   1.8198596e-02  -3.8438074e-02  -7.8307406e-02   2.0176909e-02   2.9119931e-02  -4.5520937e-02  -1.6459156e-02   3.1620047e-02  -1.5313043e-02  -2.3905481e-02  -7.1939252e-03   4.9768295e-02   2.2439391e-02  -5.7311645e-02   6.6187664e-03   2.5755771e-02  -2.9530775e-02  -3.1018793e-02  -2.0429904e-02   1.3440758e-02  -3.4804180e-02  -8.1051599e-02   5.7681112e-02  -7.5691331e-02  -1.1413480e-02  -1.3371097e-02   7.8239968e-02  -3.8281289e-03   1.0094576e-02  -8.8377485e-02  -2.7791214e-02  -1.3209291e-02  -6.5897380e-02  -2.7958926e-02  -6.7398957e-02   2.1365190e-02  -1.4960436e-02   1.1047989e-02   3.8777771e-02  -2.7223256e-02   8.3629671e-02   2.8830065e-02   4.5782462e-02   4.0724723e-03   5.0505725e-02   3.1065571e-02   1.9645341e-02
   2.5462365e-02  -8.3053789e-03  -2.7791648e-02   2.8792024e-02   2.2075063e-02   1.6664086e-02  -5.0315995e-02   1.9927164e-02   1.7864841e-02   7.9629989e-02   1.7852243e-01  -8.6975117e-03  -3.4560106e-02   7.8098470e-04  -1.0425782e-01  -1.4501547e-02   0.0000000e+00   1.1410952e-01   5.1382704e-02  -6.3229593e-02   1.2190163e-01   4.9113558e-03  -6.4868534e-02   3.6503664e-02  -1.6213720e-01  -7.8345851e-03   9.8820212e-02  -9.7880405e-03   7.5018407e-02   1.0042530e-01   3.5940699e-03   4.4293332e-02  -2.2313007e-02  -2.6314621e-02  -8.7633202e-02   8.0381593e-02   4.8251255e-02  -8.3858313e-02   1.5091893e-02   1.9933510e-02   3.5991501e-02   6.8752059e-02  -4.8219446e-02  -7.6982884e-02   1.7221804e-02   3.9829933e-02  -1.1208282e-02   5.7510948e-02   6.0407852e-03  -3.6598680e-03   4.4134655e-02  -1.3368097e-02  -4.0158417e-03  -2.2253657e-02   5.4960994e-02  -5.1680708e-02   1.7033675e-01   1.7720773e-01  -3.2033418e-02   1.3885128e-02   5.9201899e-02  -6.7056781e-02   2.5777117e-02  -7.3944486e-02   5.8688668e-02   3.4220579e-02  -3.6627836e-02  -3.2049591e-02   8.9786811e-02   1.7642247e-02   2.9732074e-02   5.7777741e-02  -8.9426630e-02   4.1417430e-02  -7.0368329e-02  -5.0219946e-03  -5.7681346e-02  -7.8283856e-03   2.2049120e-01  -2.8696166e-02   1.2458818e-01   2.7403215e-02   4.1007298e-02  -6.1018483e-02  -6.4750560e-02  -3.0335548e-02  -3.1254573e-02  -4.0365188e-02  -5.9730314e-02  -3.4721981e-02
  -2.5821997e-02   7.3833997e-02  -5.6061045e-02   7.0765640e-03   2.5049449e-02   5.5963314e-03  -3.2062833e-02   9.3106259e-03  -6.9028169e-02  -3.3364117e-02   6.8871173e-03   5.8129685e-02  -8.1262268e-02  -1.9302698e-02  -6.0943965e-02  -7.2131799e-02   1.1410952e-01   0.0000000e+00  -2.7078152e-02  -3.3464679e-02  -8.5879309e-02  -3.8883120e-03  -1.0270522e-01  -2.0853385e-02  -1.2900473e-02   1.0013824e-02   2.5782023e-03  -4.0433452e-03   9.0893757e-02   5.5916026e-02  -9.5602810e-03   5.5379455e-02  -2.5333516e-02  -1.8069877e-02  -3.7774524e-02  -4.0412959e-02   9.7934690e-03  -2.8352946e-02   5.2307189e-02   3.3770957e-02  -7.2861498e-02   2.4616746e-02  -2.9364804e-02  -1.4995576e-03   2.2585656e-02   5.8796705e-02   3.0099792e-03  -1.5988346e-02   3.2928866e-02  -8.5611710e-03   1.0823313e-02  -2.8733490e-02   2.1890641e-03  -8.2475374e-02  -3.6252429e-02  -1.4380713e-03   2.5709632e-02   1.7774527e-01   2.7558665e-02   2.8308136e-03   1.9688669e-02   8.2787637e-03   6.9986541e-03   1.3059196e-01  -4.8280282e-02   1.6499151e-02  -3.8492128e-02  -2.4098884e-02   3.6994853e-02   3.1046485e-02   3.5405881e-02  -5.7177177e-02   5.1421729e-02  -5.9238917e-02   1.1057982e-01  -5.5971164e-02  -1.9073728e-02  -6.5226240e-02   4.7500420e-03   3.0346129e-01  -8.2115379e-02   9.6597371e-02   2.0562350e-02   1.2376223e-02  -1.2078185e-01   3.2772839e-02  -8.4541070e-02  -3.6398336e-02  -4.5034484e-02   2.6002526e-02
   3.4828141e-02   4.5783926e-02   1.6654342e-02   6.3500049e-03  -2.8956710e-02   3.0293146e-02  -3.0237383e-02  -2.4950173e-02  -4.0398071e-02  -3.3949987e-03   3.4604970e-02   3.2621116e-02   2.0142118e-03  -4.2613644e-02   3.0701106e-02  -9.8627924e-03   5.1382704e-02  -2.7078152e-02   0.0000000e+00   1.4019875e-01  -4.8640441e-02  -1.0101385e-01   6.3959912e-03   1.0547392e-01  -1.7099659e-02  -6.4134692e-02   7.3698632e-03   1.8773313e-02  -2.6580056e-03   2.0986487e-02   5.2659913e-02   4.4323518e-02   7.5291646e-02  -7.2759537e-03   9.0006803e-03  -5.7171307e-02   4.3210465e-02  -4.4661658e-03  -4.8460566e-02   1.9102469e-03  -1.1444467e-01  -3.0599737e-02  -1.0880155e-02  -1.9406480e-02  -5.6776245e-03  -4.4148452e-02  -5.1415408e-02  -8.8491528e-02   2.2572599e-02  -1.2692273e-02  -5.7934725e-02  -4.6980282e-02   6.3713687e-02  -2.9517626e-02  -2.8429518e-02  -8.6834808e-02   1.9007162e-02  -4.1712586e-02  -6.3510698e-02   2.1657213e-02  -5.0628575e-02  -5.9920457e-02  -4.8226609e-02  -4.3839872e-02  -9.0808874e-02  -3.8420414e-02  -2.5963974e-03  -3.7946530e-02   8.6226283e-02   2.8765097e-02   2.8834993e-03   1.6025853e-02  -3.0064860e-02   3.3110337e-02   2.7915000e-02   8.0536643e-02  -3.1659768e-03  -7.2933940e-02   3.9563586e-02   1.4709739e-02   7.6634253e-02   3.1035455e-03   4.4274464e-02  -1.1316716e-02   3.4100338e-02  -3.3785555e-02  -2.7660973e-02   1.7695093e-02   1.2496457e-03  -4.1945852e-02
   9.2747832e-03   9.0373121e-02   7.4081948e-03  -5.1935032e-03  -1.7056837e-02  -4.3695246e-02  -4.0226281e-02  -7.4831940e-03  -1.8435022e-02  -6.5180451e-02  -1.9498873e-02  -1.9746624e-03  -2.0951452e-02  -4.4057520e-02   3.6754491e-03  -8.0629959e-03  -6.3229593e-02  -3.3464679e-02   1.4019875e-01   0.0000000e+00  -3.4385378e-02  -4.3232988e-02  -1.3707465e-02   3.9819822e-02   3.7388523e-02  -5.2495954e-02   1.8408992e-02   1.6477456e-03  -1.6996550e-02   1.3106110e-02   2.4386248e-02   1.9113039e-02   1.7851683e-02   1.2552234e-01  -1.8640103e-03  -4.1629236e-02  -4.6172948e-03  -2.9716726e-02  -4.7251835e-02   1.8862135e-03  -1.9281676e-01   1.2292896e-02  -3.1749640e-02  -1.2690027e-02  -4.6326226e-02   5.2574457e-03  -7.2783104e-03  -7.2545768e-02   1.3015950e-03  -2.1915759e-02  -3.3777523e-02  -5.4781996e-03   1.1136187e-02  -3.9086493e-03  -2.7870536e-03  -2.0482206e-02  -5.4987685e-02  -8.5082436e-03  -4.6750398e-02   3.3237272e-02  -3.9004405e-02  -1.4848872e-02  -8.9161190e-04  -3.5700636e-03  -3.7613093e-02  -5.5751237e-02  -4.2562160e-02  -6.1078577e-03  -1.0173486e-02   1.2290894e-01   4.7577841e-02  -2.3829319e-02   3.0992802e-02  -2.9776952e-02   3.4885202e-02   4.4365464e-02  -9.4598812e-02  -2.1941256e-02   3.0209770e-02  -2.0547386e-02   4.2493001e-02   2.5031921e-03   1.0778390e-02  -6.4819025e-04   9.2249245e-03  -1.1886805e-02  -8.4832531e-02  -1.4620010e-02   7.4523961e-03  -1.5771080e-02
  -5.7173541e-02  -1.2437968e-01  -2.5935564e-02   6.3510426e-03  -2.0267620e-02   1.6068317e-03   4.1938675e-03   2.4166109e-02  -4.4443308e-02  -1.7059663e-02  -8.2482620e-02  -1.4641208e-01  -1.6912530e-02  -1.3828068e-02   1.3826458e-01   1.5020972e-02   1.2190163e-01  -8.5879309e-02  -4.8640441e-02  -3.4385378e-02   0.0000000e+00   1.9941400e-01  -1.6784297e-01  -9.4039011e-02   2.5864475e-01  -3.1780848e-02   9.3576886e-02   1.3430525e-01   1.3903710e-02   1.1184808e-01   1.2401772e-01   9.5052138e-02  -2.5092422e-02  -5.7780369e-02  -8.5170130e-02   1.2300199e-01  -9.2767692e-02   9.7284335e-02   1.6172453e-01   6.1952475e-02   8.6107026e-02   8.3788364e-03  -2.3146357e-02  -2.5489001e-02   3.4030928e-02  -8.9326319e-02   2.4652348e-02  -1.6785248e-01  -3.6033435e-02   1.1114037e-02   6.2685758e-02  -2.6198003e-02  -7.8919720e-02  -3.9292598e-02   9.6480885e-02   8.6258482e-02   5.1837159e-02  -7.5668052e-04   4.6378892e-02   6.4994879e-02   4.9417830e-02  -1.3320445e-02  -4.9151663e-02  -7.1253609e-02   2.1894028e-02   6.0669074e-03   1.7617478e-03  -2.2567625e-02  -1.5525567e-01   3.8442313e-02   2.2945202e-01  -2.1840302e-01  -7.6909298e-02   2.2169991e-01  -3.2397361e-02   5.8713081e-02   1.1245255e-02  -9.9424736e-02   2.0651901e-02  -1.5011870e-01   6.1329607e-02   8.2968583e-02   6.8833182e-02  -8.4430799e-02   4.8227048e-02  -8.5143187e-02   1.3371794e-01  -8.5011239e-02   5.3747638e-02  -1.5087444e-02
   2.4940081e-02   1.4146124e-02  -3.6946941e-02  -2.7865391e-02   8.1140200e-03  -8.7857114e-02  -4.0482970e-02  -3.7975055e-03   5.1299121e-02  -7.5009642e-02  -7.9389983e-02   4.4027198e-02  -9.8918903e-02  -4.9247902e-02   7.3408155e-02   9.8930397e-02   4.9113558e-03  -3.8883120e-03  -1.0101385e-01  -4.3232988e-02   1.9941400e-01   0.0000000e+00  -1.4098138e-03  -1.2576461e-01  -4.7655257e-02   2.3592874e-01   2.3971649e-01   2.0458502e-01  -7.8405389e-02   8.4782985e-02  -7.6600932e-02   3.8970352e-02  -3.6696747e-02   2.2943552e-02  -2.0350446e-02  -3.6976796e-02   3.9511169e-02   1.4637762e-02   1.2031951e-02   1.2095507e-01   1.0142046e-01  -3.0390380e-01  -2.0582120e-02  -5.1542564e-02  -7.2995091e-02   3.8761676e-03   8.6781943e-02  -1.0535405e-01  -3.0932574e-02  -5.9959978e-02  -5.0568645e-03   7.9748791e-02   6.1026485e-04  -4.5076248e-03  -2.3612636e-02  -4.9318189e-02   1.5658496e-02  -2.9985831e-02  -9.6598238e-02   2.0130231e-02  -1.3524381e-02   3.6882188e-03  -3.2251623e-02  -1.8528654e-02  -1.6601422e-02  -1.5038473e-01  -3.6250315e-02   9.1095806e-02   4.3437532e-02  -1.8415662e-02  -5.7760162e-02   2.0135602e-01   9.0175921e-02  -2.3142108e-01   7.3422922e-02   2.0672495e-01   2.3275818e-02  -8.2173086e-03  -2.5406159e-02  -1.0691838e-01   1.2887484e-01   6.1907410e-02  -3.8234224e-03  -8.9873651e-02  -7.7811027e-02   2.6605755e-02   7.2629808e-02   1.4358097e-02  -6.9472469e-02  -3.8424243e-02
   4.7473570e-03  -5.9630512e-02   1.1132205e-01  -8.2343303e-04  -8.3384703e-02  -1.0523385e-02   3.6485236e-02  -4.5267928e-02   8.0224911e-02  -3.7637588e-02   5.8472659e-03  -6.7472663e-02  -2.0770232e-02  -5.2729087e-02   6.2310357e-02  -1.2959686e-02  -6.4868534e-02  -1.0270522e-01   6.3959912e-03  -1.3707465e-02  -1.6784297e-01  -1.4098138e-03   0.0000000e+00   1.7504675e-01   9.2432962e-02   1.4851397e-01  -4.7768429e-02   6.0300267e-02   6.1074534e-02   3.8045348e-02   8.8535371e-02  -5.8736869e-02  -7.0434613e-02   2.7080012e-02  -1.0845717e-01   5.3303494e-02   1.3804319e-02  -6.3051023e-05  -1.8810637e-02   2.7376341e-02   6.5140371e-02  -2.4270988e-02  -1.4730278e-02   2.1423521e-02  -1.0846006e-01  -2.1475784e-02  -7.8423797e-03  -1.2532905e-02  -4.0381222e-02  -5.8081922e-02  -8.5139856e-03   1.2403943e-02  -6.0533880e-02  -3.9247051e-02  -2.0570140e-02  -4.0838469e-02   2.2851137e-02  -5.3137241e-02  -5.6706912e-02  -8.3564621e-03  -2.9223290e-02  -5.6437360e-02  -1.6406444e-02  -3.8290877e-02   1.7788055e-02   3.0784679e-02   9.9896710e-02   1.5014355e-02  -6.9213813e-02  -4.1076334e-03   3.4899931e-02   3.5927122e-03  -4.5098189e-02   2.1159679e-02   9.7022064e-02  -1.2551333e-01  -1.3838239e-01   1.1618268e-01  -2.3306781e-02   7.4338907e-02   1.2200081e-02  -4.9019155e-02   8.6664667e-02  -4.6208832e-02   5.7068062e-02  -5.0278607e-03   1.0420617e-03   3.5377058e-02   6.7076897e-03   6.3185309e-02
  -4.1870111e-02   4.3612000e-02   1.2357280e-02   1.2458372e-01  -4.6595479e-02   1.2914414e-02  -6.0609569e-02   2.4894010e-02   1.6186937e-02  -4.9525107e-02  -4.5734601e-02   3.6652038e-02  -1.0693116e-01   3.5972374e-02  -2.3677348e-02  -1.5999623e-02   3.6503664e-02  -2.0853385e-02   1.0547392e-01   3.9819822e-02  -9.4039011e-02  -1.2576461e-01   1.7504675e-01   0.0000000e+00   6.7427964e-02   5.3177716e-02   9.1079162e-02   7.6046468e-02   4.0375593e-02  -6.7709345e-02  -6.9275142e-02   1.3129198e-01  -1.5175854e-02  -1.0937140e-01  -3.2641013e-02   1.7356003e-01   4.2798270e-02   3.8036888e-02   3.3671640e-02  -2.3197600e-02  -1.6368442e-02   4.5189494e-02  -5.9995820e-02  -5.9216939e-02  -1.4371637e-01   3.0984404e-02   1.0347132e-01   7.0714945e-02   3.1745929e-02   2.1060630e-02   7.9494671e-03   1.1018782e-02   5.5121674e-02  -6.1771678e-02  -1.1580117e-02  -5.5964637e-02  -2.6784687e-02  -8.8093227e-02   4.3907609e-02  -2.0952019e-02  -2.8648007e-02  -3.1900579e-02   1.1321425e-01  -1.3167332e-02  -2.6700403e-02   1.0715273e-01   5.4175882e-02   6.7426895e-02   5.9797048e-02  -5.1812766e-02   4.8657970e-02   3.1829297e-02  -4.5033823e-02   1.7640868e-02   6.8752385e-03   4.0509702e-02  -4.7297218e-02  -1.1218323e-01   3.6731480e-02  -6.7703302e-02  -1.6240924e-02   1.0596888e-02   5.1206511e-02   1.0049638e-01   8.9439536e-02   8.8369869e-02   3.9737796e-03  -7.3398861e-02   3.8896620e-02   1.4300710e-02
   5.6288952e-02   1.0647525e-01   3.5703040e-02   5.4425165e-02   8.4117153e-02  -4.9169060e-02   2.9033273e-02   7.1454369e-02  -6.6609635e-02  -3.1130090e-02  -4.6428084e-02  -4.3125932e-02   6.7888751e-02   8.3444506e-03   4.5660616e-02  -4.1709500e-02  -1.6213720e-01  -1.2900473e-02  -1.7099659e-02   3.7388523e-02   2.5864475e-01  -4.7655257e-02   9.2432962e-02   6.7427964e-02   0.0000000e+00   1.5510871e-01   1.0994817e-01   5.1473071e-03   8.0070189e-03   1.3182499e-01   9.8891985e-02  -1.4324527e-01   1.2915738e-02  -2.0387529e-02   8.3469567e-02  -3.3225559e-02  -2.9139240e-03   4.2811860e-02  -3.9120583e-02   1.9781608e-02  -1.2534859e-01   2.2808427e-02   5.1192568e-02  -4.8072618e-02  -1.1185783e-01   7.6012396e-02   4.8556966e-03   6.7534949e-02   1.7058251e-02  -1.0088299e-02  -6.6543325e-02   6.5433546e-02   1.0918219e-01  -3.5321088e-02  -1.8545903e-02  -4.5496157e-02   5.2662564e-02   8.4400679e-02   2.4605623e-03   7.8309485e-02   3.4157475e-02  -6.4487609e-02   3.1610674e-02  -1.6117830e-02   1.2506385e-01   3.2427306e-02   8.5364742e-02   4.7816259e-02   1.2971605e-02  -7.8579902e-02  -1.8270120e-02  -7.2131105e-02   3.9789462e-02   1.0643745e-01  -1.4346980e-02  -1.6701183e-01   8.2219515e-02  -1.2334771e-01   1.1710092e-01   1.2541954e-01   4.6753336e-02  -1.2323342e-01  -7.8558415e-02   6.3760545e-02   2.6402707e-02  -7.7599386e-02  -1.2075785e-03   3.3544688e-03   3.3143252e-02   7.1095882e-02
   3.9483710e-02   3.1668714e-02  -4.4831835e-02   4.4648536e-02  -1.0283589e-01   6.9828654e-02  -1.6015279e-02  -1.6719066e-02   4.2848689e-02  -1.9271265e-02   2.5773885e-02  -7.0671877e-02  -8.0810375e-02  -4.0941489e-02  -2.9526037e-02   7.3509898e-02  -7.8345851e-03   1.0013824e-02  -6.4134692e-02  -5.2495954e-02  -3.1780848e-02   2.3592874e-01   1.4851397e-01   5.3177716e-02   1.5510871e-01   0.0000000e+00  -4.0081156e-02   9.6676365e-02  -1.5984355e-03  -2.5632259e-02   1.3000993e-01   1.1871612e-01   2.7961901e-02   2.2568325e-02   1.3250258e-01  -2.3013855e-02   2.0872774e-03  -2.1402190e-04  -9.2256464e-02  -6.0735049e-03   7.0547789e-02  -8.3149693e-02   6.6135480e-03   1.3821966e-03   4.8053161e-03   2.9526787e-02  -4.5173366e-02   2.5697896e-02   6.6513846e-02   2.6604939e-02   2.7322462e-02   4.6362483e-02  -2.3861994e-02   6.7078350e-02  -7.0543240e-02  -2.3113512e-02  -3.1434132e-02   5.6254707e-02  -3.2913114e-02  -3.8513097e-02  -9.5872639e-03  -5.8264913e-02  -3.1925737e-02   2.1664500e-02   1.2800747e-01   4.1445170e-02  -2.5977433e-02  -5.3804300e-02  -2.1102388e-02  -5.2747429e-02   2.9294034e-02   1.0644858e-01   1.2803312e-01   1.4209337e-02   3.1633120e-02  -1.2318401e-02  -1.1260990e-02  -8.5648033e-02   2.3701499e-02  -2.2592519e-02   4.6900777e-02   2.9543877e-02  -9.2687167e-02   7.8006506e-02   3.5066865e-02   8.0574470e-02  -3.8702053e-02  -5.1685718e-02   3.6034504e-02   2.8007122e-02
  -1.1008467e-02  -4.4722495e-02   1.1850801e-02  -8.2524004e-04   1.6589061e-01  -2.9891014e-02   2.5009685e-02   6.1123952e-04   1.3787546e-01  -1.5546221e-01   3.6093041e-02   4.4801043e-02   1.4533714e-02  -5.4924857e-02   3.7741084e-02   2.4436834e-03   9.8820212e-02   2.5782023e-03   7.3698632e-03   1.8408992e-02   9.3576886e-02   2.3971649e-01  -4.7768429e-02   9.1079162e-02   1.0994817e-01  -4.0081156e-02   0.0000000e+00   1.9547554e-01  -6.6446329e-02   8.6372961e-03   5.6389764e-03   7.1609114e-02   3.9705806e-02   4.4885083e-02   5.6976782e-03  -5.7171265e-02  -4.3416550e-03   4.5737180e-02  -2.9827577e-02  -9.7651219e-02  -4.6448030e-02   4.6498092e-02   6.5477109e-02  -3.7187529e-02  -8.1207257e-03  -2.8120552e-02  -1.0773070e-01   4.3383574e-02   3.7171552e-02   2.8354696e-02   2.3758578e-02   2.0589629e-02   7.3268224e-02  -2.9390408e-04   2.9443131e-02  -8.5285030e-02   4.7475121e-02  -7.0037356e-02   4.0653055e-02   3.1759536e-02  -1.0462519e-01  -2.0243013e-02  -1.9294561e-02  -4.1832340e-02  -5.6486445e-02   3.0156481e-02  -2.2672527e-02  -1.7132141e-03   2.3473953e-02  -5.1990299e-02  -2.2567578e-02  -8.5060138e-02   2.8944792e-02  -4.3376041e-02  -1.4124561e-01  -8.4358123e-02  -6.5395078e-02   5.3139448e-02  -2.0654942e-02   7.7707318e-02  -6.6760126e-02  -2.7789274e-02   4.7747895e-02   5.4543985e-02  -4.9255467e-03  -4.4916085e-02   4.8382674e-02  -1.0039020e-01  -3.8826748e-02  -3.4944510e-02
  -6.3467438e-03   1.3223655e-02   7.5797871e-02   3.3557853e-02  -3.9746612e-02   2.5114859e-01   2.6090757e-03   8.0800302e-03   7.7091674e-02  -8.0802179e-02   2.3398858e-02  -9.8086645e-03   5.6802131e-02  -2.0216374e-02   5.6232525e-02   1.5189467e-02  -9.7880405e-03  -4.0433452e-03   1.8773313e-02   1.6477456e-03   1.3430525e-01   2.0458502e-01   6.0300267e-02   7.6046468e-02   5.1473071e-03   9.6676365e-02   1.9547554e-01   0.0000000e+00   8.4998933e-02  -7.3891645e-02   1.8080763e-02   3.2106932e-02  -2.9063126e-03  -4.1429385e-03  -7.0469734e-02   1.4812207e-02   8.3853245e-02   5.6064689e-02  -1.3586733e-01  -8.0002823e-02   1.1345908e-02   8.1869881e-02  -5.6697203e-03   7.1719204e-03   5.3068222e-02   2.2406992e-02  -2.7401615e-02   1.9672387e-02  -2.8773157e-02   4.1793691e-02   2.1944335e-02   6.3874307e-02  -2.3537897e-02  -2.5590014e-02  -1.6054531e-02  -3.7638415e-02   1.1107623e-02   2.9338675e-02   2.1691343e-02   7.9854767e-02  -5.3162995e-03  -1.5154633e-02  -1.3189574e-02  -1.9630462e-02  -1.0331351e-01   2.9190427e-02  -1.5215061e-02   1.7614516e-02   5.3734158e-02   9.5904850e-03   3.1749142e-02   1.2009787e-02   4.2956300e-02  -6.4447744e-02  -9.5469706e-02  -4.5991104e-02  -3.7632047e-02  -5.6699215e-02  -4.3705211e-02   1.8716176e-02  -3.9140152e-02  -6.3374597e-03   6.2931703e-02   9.3706701e-02  -6.0357757e-02   1.4086741e-02   2.5842403e-02  -6.4655296e-02   2.7622363e-02  -6.8638944e-02
  -3.8832362e-02   4.3267336e-03   4.0422656e-02  -5.6798272e-02  -1.0483468e-01   6.0369979e-02  -1.8112674e-02  -2.7654967e-03  -2.9476828e-02   8.1586913e-02  -1.3254777e-03   5.7388543e-02   4.3161227e-02  -1.1185969e-02   7.9697431e-02  -3.3883994e-02   7.5018407e-02   9.0893757e-02  -2.6580056e-03  -1.6996550e-02   1.3903710e-02  -7.8405389e-02   6.1074534e-02   4.0375593e-02   8.0070189e-03  -1.5984355e-03  -6.6446329e-02   8.4998933e-02   0.0000000e+00   8.2552644e-02  -1.8841907e-04  -3.7008993e-03   2.3029914e-02   9.9035107e-02  -5.0579193e-02  -6.6061334e-02   5.8832319e-02  -5.3309157e-02   7.4987936e-02  -1.0481536e-01  -8.9352952e-03  -3.9845414e-02   5.7635877e-02  -9.2002867e-02  -4.8959336e-03  -8.5012970e-02   1.4028516e-01  -1.3850322e-01   5.8898841e-02   3.2674394e-02   2.1646078e-02  -6.1617712e-02   1.2745440e-02   8.0068108e-02  -1.5554467e-01  -5.9197288e-02   1.1750848e-01  -5.8127465e-03   2.4540271e-02  -3.6193488e-02   2.6652156e-02  -2.4767228e-02   5.6399531e-02  -4.5207368e-02  -3.6073028e-02  -4.5846370e-02  -1.4187573e-02  -5.2916736e-02  -5.5012573e-02   4.3177776e-03  -1.7279799e-02   2.1205553e-02   9.1009922e-02  -1.8019690e-02   2.9955008e-02  -1.2266201e-01  -3.5802345e-02  -1.7409014e-02   1.2667707e-01  -9.5132085e-03   3.1614900e-02  -4.5522632e-02   3.7899305e-03   1.5084251e-01  -4.8367422e-02  -1.0718991e-01   5.8002985e-02  -2.8470127e-02   4.9441714e-02  -2.2628854e-02
   3.4534969e-03   1.3773634e-02  -3.9173127e-02  -3.7159587e-02   2.0650649e-02  -9.9786944e-02  -5.4818760e-02   3.8473088e-02  -4.1026290e-02   5.5262162e-02   5.9889577e-02   6.2275708e-02   6.4222767e-02   6.4058794e-03   9.4113453e-02   1.1598435e-01   1.0042530e-01   5.5916026e-02   2.0986487e-02   1.3106110e-02   1.1184808e-01   8.4782985e-02   3.8045348e-02  -6.7709345e-02   1.3182499e-01  -2.5632259e-02   8.6372961e-03  -7.3891645e-02   8.2552644e-02   0.0000000e+00   1.4821973e-01   5.2209115e-02  -8.6604092e-02   5.9813032e-02  -7.5572461e-02  -1.7841548e-02  -6.3099607e-02   1.2541989e-01  -1.4985261e-01   1.8220254e-02  -7.7218109e-02  -6.0858604e-02  -7.2465182e-02  -2.5826590e-02   2.3062973e-02   2.9883836e-02  -5.3744936e-02   4.5810829e-02   1.0802238e-01   1.8914309e-02   3.6973579e-02  -1.0578188e-02  -3.0066048e-02   6.7762806e-02   7.8754646e-03  -1.9857367e-02  -2.8166449e-02  -1.3058976e-02  -5.3082359e-02  -3.9647875e-02  -3.0749283e-02  -3.0458959e-02   5.1832513e-02   8.5119437e-02  -1.0715741e-01  -6.8372750e-02  -9.8804187e-02   4.1558475e-02  -1.4377108e-02  -3.7358156e-02  -9.9731328e-02  -1.8736053e-01  -1.5513908e-01   2.2197257e-01   1.2071555e-02  -5.9357803e-02   1.5654730e-02   9.3299505e-02  -8.7041327e-02   1.8249488e-01   6.2992091e-02  -4.5066467e-02   6.5315603e-02   1.0482798e-02  -6.2760819e-03  -1.0433979e-02  -3.6561463e-02  -3.6825126e-02  -7.8423156e-03   3.8081867e-02
   7.0632047e-02  -3.9465503e-02   5.0460909e-02  -6.1012764e-02  -1.5589371e-03  -6.8909095e-03   7.8428760e-02  -7.2269018e-02   4.0447252e-02  -3.6622956e-02   1.0615243e-01  -6.1249174e-02   5.7429178e-02  -1.0425550e-01   2.7882975e-03  -4.6412317e-03   3.5940699e-03  -9.5602810e-03   5.2659913e-02   2.4386248e-02   1.2401772e-01  -7.6600932e-02   8.8535371e-02  -6.9275142e-02   9.8891985e-02   1.3000993e-01   5.6389764e-03   1.8080763e-02  -1.8841907e-04   1.4821973e-01   0.0000000e+00   2.0664754e-01   1.1257934e-01  -9.0190634e-03   5.9282694e-02  -1.2562778e-01  -4.8823724e-02  -7.1307054e-02   4.0827031e-03   9.0223659e-02   7.5525134e-02  -7.5634049e-02  -9.4067035e-03   4.2405885e-02   6.1124673e-03  -3.4057688e-04  -7.2326264e-02   2.6093679e-02   2.0342477e-02  -4.7768372e-02  -5.9118393e-02  -5.4162442e-02  -1.2354005e-01   6.2753559e-02  -2.1067526e-02  -2.8209037e-02  -4.3226678e-02   6.6913595e-04  -4.8538155e-02  -4.0273517e-02   1.4497523e-02  -2.5945815e-02  -9.0198577e-02   6.5454002e-02  -3.9119434e-02  -2.7082775e-02  -7.7056818e-02   6.7105337e-03  -1.1916284e-02  -6.7084166e-03   1.9811019e-01  -9.0849087e-02   2.2975096e-02   6.4200556e-02   6.4367530e-02  -1.7363388e-02  -2.9604324e-02   6.7867363e-02   7.1445332e-02  -9.7720037e-02  -6.7853339e-02  -5.4101466e-02   3.6657053e-02   6.5437321e-02  -5.1114126e-02   4.8648788e-03  -4.7759114e-02   4.6245167e-02  -1.4212832e-02   1.5821487e-02
   1.7605945e-02  -2.1801364e-03  -1.4529594e-02   5.9326330e-02  -2.3314668e-03   2.6177823e-02   5.9092646e-02   6.0515904e-02   6.1119204e-02  -5.2550954e-02  -3.4442008e-02   6.3817638e-02  -3.5522117e-02  -6.2019495e-02   3.6064693e-02   6.9255371e-02   4.4293332e-02   5.5379455e-02   4.4323518e-02   1.9113039e-02   9.5052138e-02   3.8970352e-02  -5.8736869e-02   1.3129198e-01  -1.4324527e-01   1.1871612e-01   7.1609114e-02   3.2106932e-02  -3.7008993e-03   5.2209115e-02   2.0664754e-01   0.0000000e+00   9.1871254e-02   5.9591389e-02   3.1644116e-02   3.5528436e-02   7.2073764e-02  -5.1895532e-02  -1.2674981e-02  -3.3366515e-03  -1.3380035e-02   8.3376231e-02  -6.5243520e-02   7.0758548e-02  -1.7709039e-02   3.6649774e-02   5.3553533e-02  -3.5902389e-02   6.0457830e-03  -9.5529840e-03  -1.0571792e-02  -9.9532056e-03  -6.2510812e-02  -6.6392980e-04  -1.7088544e-02   2.5279290e-02   5.4218533e-03   1.6622192e-02  -4.8926153e-02  -1.5088536e-01  -3.4532047e-03   8.1388906e-02  -2.1017494e-02   6.3827809e-02   3.6980304e-02  -4.5477179e-02  -4.7453055e-02  -7.3335430e-03  -4.0824030e-02  -1.9109505e-02   3.3189891e-02   1.0728092e-01  -7.3842157e-02   1.5226510e-02   4.1210739e-02   2.7279072e-01  -7.0308274e-02  -1.0272453e-03   1.2757411e-02  -5.6370484e-02  -3.1666913e-02   4.1693009e-02  -4.1684221e-02   6.0384774e-02   3.4632939e-02  -2.9684249e-02   4.9610821e-02  -8.1235941e-02  -5.4134932e-02  -4.9224534e-02
   7.9321779e-02   3.6550615e-02   1.1700153e-02  -3.5424616e-03  -1.9531616e-02   2.0873002e-02   4.5640054e-02  -6.1790519e-02  -2.4779800e-02   4.6936661e-02   1.5817363e-02   6.3618868e-02   5.3660833e-02  -5.5951426e-02  -4.5774058e-02   3.8443910e-03  -2.2313007e-02  -2.5333516e-02   7.5291646e-02   1.7851683e-02  -2.5092422e-02  -3.6696747e-02  -7.0434613e-02  -1.5175854e-02   1.2915738e-02   2.7961901e-02   3.9705806e-02  -2.9063126e-03   2.3029914e-02  -8.6604092e-02   1.1257934e-01   9.1871254e-02   0.0000000e+00   3.3799095e-01   1.1953582e-01  -3.7194390e-02  -4.0809009e-02  -9.5228432e-02   3.1457236e-02  -6.2191389e-03  -4.7752604e-02   8.5172635e-02   1.6009310e-02   4.7987948e-02   5.3096472e-02   3.0599431e-02  -1.0952095e-01  -1.2585636e-02  -1.0329820e-02  -1.5631607e-02   2.7899222e-02  -6.4144462e-02  -8.0106384e-04   1.0550514e-01   1.0351363e-01   4.0203848e-02  -2.8470955e-02   3.6607683e-02   1.1416630e-01   1.1216410e-02  -9.3645716e-02   5.8605834e-02  -1.8236233e-03  -4.6574956e-02  -5.7753594e-02   1.9110790e-02   9.6347119e-02   2.4096549e-02   6.1103551e-02  -1.1366323e-01  -3.1629046e-04   2.5865791e-02   4.7916264e-02  -1.7893420e-02  -3.4905809e-02  -2.5661611e-02   1.6631732e-01  -2.7550322e-02   2.9729431e-02   1.1772411e-01   4.1789814e-02   1.2606298e-01   5.6597560e-03  -7.1883933e-02  -5.8109435e-02  -9.9428018e-02  -4.6810051e-02   3.3520213e-02   1.6709937e-02  -4.1157925e-02
  -4.0319024e-03   7.5161593e-02   3.1464084e-02  -2.9251031e-04  -5.6436975e-02  -1.2741726e-02   3.5129693e-02   8.5889993e-03   2.0371378e-02  -8.0443075e-03  -2.5327059e-02   2.2420096e-03   3.3994666e-02  -3.9869992e-02   2.9551377e-02   6.5199090e-02  -2.6314621e-02  -1.8069877e-02  -7.2759537e-03   1.2552234e-01  -5.7780369e-02   2.2943552e-02   2.7080012e-02  -1.0937140e-01  -2.0387529e-02   2.2568325e-02   4.4885083e-02  -4.1429385e-03   9.9035107e-02   5.9813032e-02  -9.0190634e-03   5.9591389e-02   3.3799095e-01   0.0000000e+00   4.1069689e-02   2.2993493e-01  -4.7839005e-02  -1.0985678e-01   1.6517078e-02  -1.1928586e-01  -2.7695306e-02   1.3385023e-02   1.5593471e-02   5.8301259e-02   2.1276290e-02  -7.1923876e-03  -1.1338030e-01  -4.3136851e-03  -4.4394723e-02   2.0113392e-03   1.7077017e-02   7.2181109e-02  -4.4958405e-02   6.3451237e-02   5.7707062e-02   4.1073700e-02  -7.7820755e-02   1.5209923e-03   2.5786529e-02   4.5534638e-02  -7.0489925e-02   3.8127524e-02   9.0383238e-02  -1.3993450e-02  -5.1677198e-02   2.2037593e-02  -5.4795156e-02   1.3625749e-02   2.7208084e-03   1.7056513e-01  -1.3750853e-02   3.2221323e-02   2.6378582e-02   1.8256041e-02   6.8483508e-03   1.5645610e-02  -1.9839384e-01   1.3249954e-01   1.6308469e-02   8.5177530e-02   2.4714029e-02  -2.4292831e-02  -6.1295776e-02  -9.8580667e-02  -2.5428195e-02  -7.3233597e-02  -8.2211293e-02  -1.6832434e-02   4.7158478e-02  -2.2128234e-02
  -3.2064200e-02   4.5150238e-02  -7.2219991e-02  -3.1281243e-03   4.4927445e-02   9.3247226e-03  -6.4033389e-02  -6.0364542e-02  -2.5049211e-02  -2.9252272e-02   6.2767788e-05  -3.1251438e-02  -7.6847567e-02  -7.1022088e-02   6.1625111e-02   1.4462798e-02  -8.7633202e-02  -3.7774524e-02   9.0006803e-03  -1.8640103e-03  -8.5170130e-02  -2.0350446e-02  -1.0845717e-01  -3.2641013e-02   8.3469567e-02   1.3250258e-01   5.6976782e-03  -7.0469734e-02  -5.0579193e-02  -7.5572461e-02   5.9282694e-02   3.1644116e-02   1.1953582e-01   4.1069689e-02   0.0000000e+00   5.6294157e-01   7.9151379e-03  -1.5061152e-01   1.6979760e-02   1.3884946e-02   8.1808802e-03  -1.2713225e-02   1.0837439e-02  -5.9729331e-02   2.5818366e-02  -5.0659232e-02  -1.1058335e-03  -6.6439412e-02   4.0082830e-03   9.6330108e-02  -5.2141013e-02  -8.2903674e-02  -7.2831705e-02   2.6274864e-02  -3.5064607e-02  -3.2134066e-02  -1.9574841e-03   1.6270810e-03  -6.5126515e-02  -9.1496396e-02  -1.2388176e-03  -3.9396701e-03  -1.4594345e-01   1.2533289e-02   5.1701397e-02   5.0177179e-02   1.5343468e-01   1.3167479e-01  -6.0739925e-02  -4.0527862e-02  -3.5530594e-02  -2.4615132e-02  -6.6993500e-02  -5.6822793e-02  -1.8344988e-01  -2.3341749e-02   2.1747637e-01  -1.3572449e-01   3.4385406e-02   9.2107195e-02  -2.4548913e-02   4.3851454e-02   5.6569666e-02  -5.1952330e-03   6.6903784e-02   1.8520305e-02   1.0437801e-02  -1.1289371e-01   5.0201465e-02   2.2813581e-02
  -6.7461882e-02   1.4782905e-03  -2.6215403e-02  -2.9301377e-02  -5.3559247e-02  -2.3808285e-02  -8.1376815e-02  -5.9967609e-02  -3.5319887e-02  -5.5432822e-02   1.2054980e-02  -5.7529939e-02  -2.6767902e-02   5.5289291e-02   1.0564473e-02  -7.4859601e-03   8.0381593e-02  -4.0412959e-02  -5.7171307e-02  -4.1629236e-02   1.2300199e-01  -3.6976796e-02   5.3303494e-02   1.7356003e-01  -3.3225559e-02  -2.3013855e-02  -5.7171265e-02   1.4812207e-02  -6.6061334e-02  -1.7841548e-02  -1.2562778e-01   3.5528436e-02  -3.7194390e-02   2.2993493e-01   5.6294157e-01   0.0000000e+00   9.8262854e-02   1.2128230e-01  -4.1382565e-02   1.6862136e-02   1.4136993e-02  -1.5370165e-02  -5.9776977e-02   2.5700683e-02   2.7981559e-02   6.4069767e-02   5.4603804e-02  -1.1926923e-02  -3.0751108e-02   3.6738624e-02  -7.1844329e-03   9.8238726e-03  -2.3560082e-02  -5.6317647e-03  -2.3044884e-02   3.4622901e-02   2.2812503e-02  -2.8714937e-02  -2.2835713e-03  -1.2336878e-01  -1.1842254e-02  -2.7421940e-02   7.0761715e-02  -3.3572861e-02  -1.9283183e-01   9.8081187e-02  -6.4938494e-02   8.0036888e-02  -4.0263337e-02  -2.4384333e-02   4.7518336e-02  -4.9242024e-02   2.5876569e-02   6.1020262e-02   2.8053154e-03  -5.1671902e-02  -1.4281228e-01   1.8350557e-01   9.2064515e-03  -8.7564836e-02   6.6195606e-02  -3.2856051e-02  -1.3850967e-01   8.5566752e-02  -8.0887324e-02  -1.1695169e-02   1.0327102e-01   1.0059855e-01  -2.5009851e-02   3.9812940e-02
   1.2887854e-02  -1.9485219e-02   2.5407981e-02   1.6628363e-02   8.7213745e-03  -3.2805027e-02   3.9234029e-03   2.2778164e-02  -3.4991148e-02  -8.6849030e-02  -6.8841079e-03   3.3107213e-02   4.2337010e-02   6.0521912e-02   2.4599225e-02   5.2813471e-02   4.8251255e-02   9.7934690e-03   4.3210465e-02  -4.6172948e-03  -9.2767692e-02   3.9511169e-02   1.3804319e-02   4.2798270e-02  -2.9139240e-03   2.0872774e-03  -4.3416550e-03   8.3853245e-02   5.8832319e-02  -6.3099607e-02  -4.8823724e-02   7.2073764e-02  -4.0809009e-02  -4.7839005e-02   7.9151379e-03   9.8262854e-02   0.0000000e+00   1.2413662e-01   1.2513261e-01   1.3209504e-01   2.6318277e-02   4.8623453e-02   1.0063969e-01  -2.8220841e-02   3.5571991e-02   6.9781146e-02   6.9330446e-02  -1.3027134e-01   9.2336531e-03   5.0220024e-02  -3.6760103e-02  -2.7799736e-02   4.2601379e-03   3.1106198e-02  -2.8287603e-03  -2.3277206e-02   1.0625837e-02   2.5227574e-02  -6.5148583e-02   8.9885322e-04  -8.4769480e-02  -3.1282846e-02  -8.8728289e-02  -9.8804151e-03  -3.7958921e-02  -1.3366386e-01  -5.1757881e-02  -3.8233129e-02   6.7801448e-03   3.0783367e-02   5.9340561e-02  -8.2356254e-02   1.5537526e-01  -1.4560697e-01  -1.4339050e-02  -6.6522967e-02   2.2607296e-01  -9.5360817e-02   3.9029455e-02  -7.4111960e-02   8.1747850e-02  -3.4891734e-02   3.0853613e-02  -5.3766728e-02   5.9298120e-02  -4.1269570e-02  -5.0842525e-02   3.8581933e-02  -1.0410632e-02  -2.1809799e-02
  -1.2410200e-03   3.4464042e-04  -1.1213888e-02  -5.1867143e-03   2.3062636e-02   6.8361624e-02  -2.5825268e-02   5.5950147e-03  -5.0203697e-02  -3.1933008e-02  -7.9182949e-02  -3.3010345e-03  -8.5543878e-02   3.0781161e-02  -4.7873856e-03  -4.5789396e-02  -8.3858313e-02  -2.8352946e-02  -4.4661658e-03  -2.9716726e-02   9.7284335e-02   1.4637762e-02  -6.3051023e-05   3.8036888e-02   4.2811860e-02  -2.1402190e-04   4.5737180e-02   5.6064689e-02  -5.3309157e-02   1.2541989e-01  -7.1307054e-02  -5.1895532e-02  -9.5228432e-02  -1.0985678e-01  -1.5061152e-01   1.2128230e-01   1.2413662e-01   0.0000000e+00   8.7968094e-03   3.1585566e-01   3.6812792e-02  -4.0896091e-02   1.4341683e-02   3.8548421e-02   6.9066915e-03  -1.1105458e-01  -1.3913941e-01   2.8426901e-02   2.2172376e-02   3.6577149e-02   2.2161632e-02  -8.0092838e-02   7.6559534e-02   4.9793809e-02  -9.6104765e-02   4.9854783e-02  -4.7508030e-02  -2.6765640e-02  -1.4082976e-02  -1.0406802e-01  -1.0358518e-01  -5.8182660e-02  -5.0566114e-02   3.4456021e-03   2.3189319e-02  -1.3788396e-02   1.5208092e-02   1.5408846e-02   5.6194990e-02   2.2426812e-02  -1.2521761e-01   1.8282669e-03   5.9717764e-03   6.5637709e-02  -1.6204966e-01   1.8052901e-02  -1.5282801e-01   2.5851843e-02  -9.2648636e-02   2.7231574e-01  -9.5885203e-02  -1.0247794e-01  -8.0872867e-02   4.6101259e-02  -1.8014504e-02  -3.7210910e-02  -1.1559045e-01  -1.6117842e-02  -5.3978298e-03  -1.1476458e-02
  -1.1742603e-02   8.7353736e-03  -3.4668244e-02   5.0195055e-02   7.0957674e-02  -1.0124770e-01   1.6922540e-02   1.0279199e-02  -9.4812451e-02  -1.7442493e-01   4.2354354e-02  -9.2364381e-02   3.5113985e-02   4.5904074e-02   7.0552291e-02  -6.8083501e-02   1.5091893e-02   5.2307189e-02  -4.8460566e-02  -4.7251835e-02   1.6172453e-01   1.2031951e-02  -1.8810637e-02   3.3671640e-02  -3.9120583e-02  -9.2256464e-02  -2.9827577e-02  -1.3586733e-01   7.4987936e-02  -1.4985261e-01   4.0827031e-03  -1.2674981e-02   3.1457236e-02   1.6517078e-02   1.6979760e-02  -4.1382565e-02   1.2513261e-01   8.7968094e-03   0.0000000e+00   1.2962730e-01   1.2139125e-01   1.3226936e-02   1.0857959e-01  -1.4434850e-04  -1.9166718e-02  -1.0815403e-02  -6.4583237e-02  -7.3867225e-02   6.4946047e-02   2.5538413e-02  -5.9632118e-02   7.1605859e-03  -1.0491257e-01   1.8327980e-02   1.6660628e-01   9.4343645e-02   1.6773368e-02  -1.0547379e-01  -6.8824499e-02  -3.0243575e-02   3.6437996e-02  -3.5503652e-02   2.7206464e-02  -4.6370270e-02  -4.2163094e-03   4.7717608e-02  -5.9013878e-02   3.7566531e-03  -3.0189990e-02   2.4033813e-02  -7.5264864e-02   3.1698767e-02   2.5357854e-03  -1.5713766e-02   4.1061699e-02  -7.1497547e-02   8.8486536e-02  -1.0428501e-02   5.3917453e-02   5.0644894e-02  -7.8302118e-02  -1.3501849e-01   1.3330868e-01  -1.1285962e-02  -1.6435284e-01  -3.3180261e-02   9.9461536e-02   1.3168369e-01   2.2107659e-02  -1.5723833e-02
   6.8668680e-02   4.7358304e-02  -1.4544950e-02  -1.9621440e-02   4.2075202e-02   3.9331188e-03  -3.4635901e-02  -6.8407655e-02  -1.7088642e-02   5.1455641e-02  -1.5460912e-02   2.8683570e-02  -4.4905075e-02  -3.6628759e-02  -7.0392550e-02   1.2255670e-02   1.9933510e-02   3.3770957e-02   1.9102469e-03   1.8862135e-03   6.1952475e-02   1.2095507e-01   2.7376341e-02  -2.3197600e-02   1.9781608e-02  -6.0735049e-03  -9.7651219e-02  -8.0002823e-02  -1.0481536e-01   1.8220254e-02   9.0223659e-02  -3.3366515e-03  -6.2191389e-03  -1.1928586e-01   1.3884946e-02   1.6862136e-02   1.3209504e-01   3.1585566e-01   1.2962730e-01   0.0000000e+00  -7.1673501e-02   2.8413169e-01  -5.8880820e-02  -6.3497764e-02  -1.9789809e-03  -3.6045330e-03  -1.1384587e-01   1.1511149e-01  -6.5684110e-02  -4.5264050e-02   5.1766243e-02  -2.7875708e-02   8.0230874e-02  -1.7718588e-02   1.6894502e-01   1.2363410e-01   2.2216329e-02   3.0110236e-02  -1.5110610e-02   5.3215547e-02  -8.1103327e-02  -1.4508254e-02  -1.8407457e-03   1.8469048e-02  -9.9364773e-03   4.9154172e-02   2.2740944e-02  -8.5922030e-03   3.8270501e-03  -4.0527787e-02  -2.2675717e-02   6.0625649e-03  -3.0295450e-03  -3.9304831e-02   1.0406418e-01  -3.0909621e-03  -1.1927747e-01   2.5779084e-02  -3.8180981e-02   1.7038226e-01   3.3119623e-03  -4.7908970e-02  -1.1956898e-02  -4.7390341e-03   4.6851474e-02   4.5464474e-02   3.2046880e-02   6.5007260e-02  -9.5317406e-03   1.8361079e-03
   1.2790018e-02  -3.7644935e-02   1.2734761e-02  -1.3902602e-03   6.3541404e-02   9.4789393e-03   1.6473588e-02  -4.1899498e-02   9.3362254e-02   1.9284436e-02   7.9446546e-02   1.6531318e-01   3.1659067e-03  -7.8958498e-02  -7.5740822e-02  -4.5026777e-02   3.5991501e-02  -7.2861498e-02  -1.1444467e-01  -1.9281676e-01   8.6107026e-02   1.0142046e-01   6.5140371e-02  -1.6368442e-02  -1.2534859e-01   7.0547789e-02  -4.6448030e-02   1.1345908e-02  -8.9352952e-03  -7.7218109e-02   7.5525134e-02  -1.3380035e-02  -4.7752604e-02  -2.7695306e-02   8.1808802e-03   1.4136993e-02   2.6318277e-02   3.6812792e-02   1.2139125e-01  -7.1673501e-02   0.0000000e+00   9.5436499e-02  -4.4963814e-02   3.4404362e-02   2.6386088e-02  -1.1076545e-01   4.5326679e-02   6.5592865e-02   8.1259916e-02  -2.1876565e-03   4.0418034e-03  -5.8349822e-02  -5.2102527e-02   2.0781877e-02  -7.1367311e-02   6.0695751e-02  -9.0252474e-02   3.4493775e-02   1.0580788e-01  -9.7480838e-02   1.6032758e-02   1.3204413e-01   3.4701331e-02   1.2952383e-01  -9.3910242e-02  -1.6244211e-01   4.8825142e-02   1.5158050e-02   8.1739069e-02  -5.3221997e-03   1.5858610e-01  -2.1182902e-02   6.2812711e-02   5.5236662e-02   2.4268276e-02  -1.3406793e-02  -4.7982690e-03   8.9239716e-02   1.2421130e-01   1.0236158e-01   3.5494274e-02  -1.6664585e-02  -1.0147129e-01   1.0959382e-01   8.1094752e-02   2.7796013e-02  -1.4429395e-01  -1.0172182e-01   3.5304006e-02  -6.3939107e-02
  -8.3752326e-02  -3.1371565e-02  -1.3780797e-02   1.1553745e-02   1.1795360e-03   5.8094542e-03  -5.4269901e-03   1.7179644e-02   2.5872420e-02  -1.4231522e-01   4.4324816e-02  -3.3256960e-02   1.0133827e-01   6.5153280e-02   1.1828159e-01   3.9581734e-03   6.8752059e-02   2.4616746e-02  -3.0599737e-02   1.2292896e-02   8.3788364e-03  -3.0390380e-01  -2.4270988e-02   4.5189494e-02   2.2808427e-02  -8.3149693e-02   4.6498092e-02   8.1869881e-02  -3.9845414e-02  -6.0858604e-02  -7.5634049e-02   8.3376231e-02   8.5172635e-02   1.3385023e-02  -1.2713225e-02  -1.5370165e-02   4.8623453e-02  -4.0896091e-02   1.3226936e-02   2.8413169e-01   9.5436499e-02   0.0000000e+00  -2.7623232e-02  -2.4162499e-02   8.3452536e-02   1.6828082e-03  -1.2278654e-03  -7.8567851e-02   4.5220411e-02  -7.4469723e-02   1.8531840e-01   6.8284739e-02   1.4822296e-01   2.0844027e-01  -5.2779815e-02  -2.0014414e-01  -1.8557063e-02   6.3944205e-02  -9.5179430e-02  -9.4779406e-02  -6.2434186e-02   2.0268963e-02   2.5230219e-02   1.1672846e-01  -6.4870676e-02  -9.4903429e-02   7.3293282e-03   6.3720125e-02   1.1470128e-01  -1.5580513e-02   7.5836993e-02  -8.6764331e-02   4.6652763e-03   2.3058510e-01  -3.0596109e-02   2.8838948e-01  -3.2916034e-02   3.1194826e-02  -3.6318389e-02  -5.1153432e-02   2.1167294e-02   9.3415189e-02  -3.8884534e-02  -1.3432929e-01  -2.5012057e-02   3.6640213e-02  -6.3682187e-02   1.0594361e-01  -1.4015899e-02   7.1050759e-02
   1.8838655e-02   2.2034371e-02  -4.8331865e-02   1.5370751e-02  -4.8387517e-02  -3.2223081e-02   2.8703516e-02   3.1055835e-02  -1.8693589e-02   1.7510619e-02   3.6023398e-02  -2.7067738e-02  -5.3606265e-02   4.8359358e-02   3.5113953e-02  -5.0844686e-04  -4.8219446e-02  -2.9364804e-02  -1.0880155e-02  -3.1749640e-02  -2.3146357e-02  -2.0582120e-02  -1.4730278e-02  -5.9995820e-02   5.1192568e-02   6.6135480e-03   6.5477109e-02  -5.6697203e-03   5.7635877e-02  -7.2465182e-02  -9.4067035e-03  -6.5243520e-02   1.6009310e-02   1.5593471e-02   1.0837439e-02  -5.9776977e-02   1.0063969e-01   1.4341683e-02   1.0857959e-01  -5.8880820e-02  -4.4963814e-02  -2.7623232e-02   0.0000000e+00   2.1800215e-01   2.0811572e-01  -2.1403047e-02   3.5007302e-01   2.1229738e-01   1.8506592e-01  -1.4145336e-01   9.9462810e-02  -8.3292786e-02  -5.0745185e-02   4.0123468e-02   2.5307597e-02  -3.7041256e-02   4.0548905e-02   2.8649707e-02  -5.8764596e-02   7.6701238e-02  -1.0421100e-01   4.8475830e-02  -1.0467887e-02   1.2975042e-01  -7.7971622e-02  -4.7549940e-02  -3.2365149e-02   8.5971553e-02   6.1133385e-02  -6.4396002e-03  -7.8021094e-03  -4.8676973e-02   3.1844240e-02   5.2519716e-02  -4.1698582e-02   5.4725474e-02   3.5160947e-02  -4.0000984e-02   5.7531926e-02  -8.9802264e-03  -2.4439047e-02   1.1462334e-01  -1.5137113e-01   6.8570576e-02   6.1362703e-02   1.5221657e-02  -3.1025495e-02   1.7507908e-02  -3.0706083e-02  -3.0839820e-02
  -4.7178472e-04   4.9325858e-02   3.4312136e-02  -8.9329508e-03  -3.9294302e-03   1.8572726e-02   4.9548409e-02  -7.1380749e-04  -3.9634368e-02  -3.8116145e-02   2.1673274e-02  -5.3350646e-02   3.1280534e-02   8.5034972e-04   6.4323367e-02   1.8198596e-02  -7.6982884e-02  -1.4995576e-03  -1.9406480e-02  -1.2690027e-02  -2.5489001e-02  -5.1542564e-02   2.1423521e-02  -5.9216939e-02  -4.8072618e-02   1.3821966e-03  -3.7187529e-02   7.1719204e-03  -9.2002867e-02  -2.5826590e-02   4.2405885e-02   7.0758548e-02   4.7987948e-02   5.8301259e-02  -5.9729331e-02   2.5700683e-02  -2.8220841e-02   3.8548421e-02  -1.4434850e-04  -6.3497764e-02   3.4404362e-02  -2.4162499e-02   2.1800215e-01   0.0000000e+00   4.4916861e-02   8.5108851e-02   1.5906203e-02   4.7807163e-01  -5.1320360e-02   1.2553992e-01  -4.2050685e-02   6.7659480e-02   2.3559369e-02   2.3735006e-02  -2.1381494e-02   2.1169788e-02   2.8570258e-02   9.6454916e-02  -4.6227252e-02  -9.4050198e-02  -7.5252975e-03  -1.2313712e-02  -2.0840399e-02  -1.7107743e-02  -1.0948574e-02  -6.3267153e-02   7.0335584e-03   6.9334743e-02  -1.2246191e-01   9.6789768e-02   3.8276759e-02  -5.7694485e-02  -9.0488521e-02  -7.2965280e-03  -7.1298085e-03   7.7868845e-02   3.0829440e-02  -3.4770811e-02  -7.1578318e-02  -1.2876320e-02   3.4495692e-02   4.4806536e-03   3.1592189e-02   6.3768768e-02  -7.6309609e-03  -9.1242664e-02   6.7848189e-02   4.9821808e-03  -4.9570584e-02  -2.8576667e-02
  -1.1397560e-02  -1.2565937e-01  -2.2177292e-02  -6.3298669e-02  -3.9238578e-02   6.9171657e-02  -1.0277627e-02  -6.2974899e-02   9.8656972e-04  -1.8885653e-02  -7.1358478e-02   7.7683861e-03   2.1141154e-02  -6.3030871e-03  -6.2675702e-02  -3.8438074e-02   1.7221804e-02   2.2585656e-02  -5.6776245e-03  -4.6326226e-02   3.4030928e-02  -7.2995091e-02  -1.0846006e-01  -1.4371637e-01  -1.1185783e-01   4.8053161e-03  -8.1207257e-03   5.3068222e-02  -4.8959336e-03   2.3062973e-02   6.1124673e-03  -1.7709039e-02   5.3096472e-02   2.1276290e-02   2.5818366e-02   2.7981559e-02   3.5571991e-02   6.9066915e-03  -1.9166718e-02  -1.9789809e-03   2.6386088e-02   8.3452536e-02   2.0811572e-01   4.4916861e-02   0.0000000e+00   2.9161350e-01  -3.6513871e-03   9.7608291e-03   3.2176987e-01  -1.8944290e-01  -8.5024689e-02  -4.7561361e-02   2.3226622e-02  -2.1363778e-02  -2.8258086e-02  -3.1737480e-02   1.3892933e-02  -1.0322452e-01  -1.2933123e-01  -7.3695605e-02   8.8287882e-02  -9.6658061e-03  -3.6312943e-02  -1.1223733e-01   1.4349993e-01   1.3383555e-01   1.5479517e-01   2.3424932e-02  -1.2480534e-01  -1.0098433e-02   2.0989250e-03   2.0977239e-02  -6.6864782e-02  -4.9322081e-02   3.0874331e-02  -1.7971597e-02  -1.2971161e-01  -1.7720077e-01  -4.7480923e-02   1.3790822e-02  -4.6803412e-02  -8.5503572e-02   3.9320981e-02   7.1777966e-02   1.6709522e-02  -2.3750927e-02   7.5465439e-02  -1.9087828e-02  -3.0828904e-02  -6.3144610e-02
  -1.9392806e-02  -2.8604956e-02  -3.6454037e-02  -4.1675717e-02   3.8366105e-02   4.6237181e-02  -1.4831834e-02   5.0088487e-03   1.9680770e-02   2.8968753e-02  -4.4022226e-02  -1.4091636e-02   9.3472069e-02  -2.7867365e-02  -3.3834738e-02  -7.8307406e-02   3.9829933e-02   5.8796705e-02  -4.4148452e-02   5.2574457e-03  -8.9326319e-02   3.8761676e-03  -2.1475784e-02   3.0984404e-02   7.6012396e-02   2.9526787e-02  -2.8120552e-02   2.2406992e-02  -8.5012970e-02   2.9883836e-02  -3.4057688e-04   3.6649774e-02   3.0599431e-02  -7.1923876e-03  -5.0659232e-02   6.4069767e-02   6.9781146e-02  -1.1105458e-01  -1.0815403e-02  -3.6045330e-03  -1.1076545e-01   1.6828082e-03  -2.1403047e-02   8.5108851e-02   2.9161350e-01   0.0000000e+00   4.1273280e-02  -6.2305222e-02   1.4872029e-01   1.7089279e-01  -1.8252867e-02   8.6647626e-02  -8.8964670e-02  -6.9486134e-02   1.6456548e-01  -4.9911564e-02  -2.5360538e-02   3.7516440e-02  -3.2816012e-02   1.3221216e-02  -6.4297429e-03  -2.6438969e-02  -8.5359955e-03   4.9091712e-02   2.3668379e-02   3.7400893e-02   3.8562319e-02   1.4117390e-01  -1.5122169e-02  -1.3011133e-02   4.5976063e-02  -2.0145804e-02  -3.8055693e-02  -9.8828778e-03   2.3449094e-02   1.4154067e-01  -8.9415986e-02  -4.9695881e-03  -6.1689933e-02  -2.4688597e-02  -1.7227854e-02  -8.1603819e-03   3.0735787e-02   3.3832703e-02  -6.6376718e-02  -6.9045202e-02  -4.5138592e-02  -7.0436613e-02  -5.0800433e-02  -1.9204499e-02
  -2.1958019e-02  -1.7335535e-02   1.3211626e-02   3.2901698e-02  -1.1897113e-02  -5.1529048e-02  -2.4658563e-02  -2.1047996e-02   1.7632708e-03   1.4006469e-02   1.5516248e-02   5.8041639e-02   1.7740411e-02  -1.5675794e-03   1.9683239e-02   2.0176909e-02  -1.1208282e-02   3.0099792e-03  -5.1415408e-02  -7.2783104e-03   2.4652348e-02   8.6781943e-02  -7.8423797e-03   1.0347132e-01   4.8556966e-03  -4.5173366e-02  -1.0773070e-01  -2.7401615e-02   1.4028516e-01  -5.3744936e-02  -7.2326264e-02   5.3553533e-02  -1.0952095e-01  -1.1338030e-01  -1.1058335e-03   5.4603804e-02   6.9330446e-02  -1.3913941e-01  -6.4583237e-02  -1.1384587e-01   4.5326679e-02  -1.2278654e-03   3.5007302e-01   1.5906203e-02  -3.6513871e-03   4.1273280e-02   0.0000000e+00   1.7670015e-01   1.6047224e-01   4.8286452e-02   1.7026269e-01   3.1911752e-02  -1.5619412e-02  -1.0590854e-01   1.6674669e-01   9.4844607e-02  -2.8675450e-02  -4.7784295e-02  -3.9949112e-02   2.7909926e-02   1.9154015e-02  -5.5825974e-02  -7.5446179e-02   6.4093523e-03  -3.6960233e-02  -1.3937432e-01  -2.8018616e-02  -8.3081558e-02   4.4714719e-02   1.1227682e-01   1.2676256e-02  -7.5571512e-02  -5.0477922e-02  -7.8543818e-02  -9.3539622e-02  -2.0303509e-02   1.0220892e-01  -5.5330366e-02  -3.5163291e-02   3.7050805e-02  -3.7738006e-04  -2.6252099e-02   7.1424232e-03  -1.2898774e-01   4.6686460e-02  -2.3037450e-02  -7.6561913e-02  -5.0728865e-02   2.9541745e-02   1.6217871e-02
  -2.9833401e-02   2.6902313e-02  -6.3833305e-03  -6.7980666e-03   3.2398928e-02   2.7401518e-02  -3.1382095e-02  -9.0382330e-02  -2.0727312e-02  -3.7678888e-03  -4.5784671e-02  -1.9337119e-02  -3.9016511e-02  -4.0638333e-02  -1.8437209e-03   2.9119931e-02   5.7510948e-02  -1.5988346e-02  -8.8491528e-02  -7.2545768e-02  -1.6785248e-01  -1.0535405e-01  -1.2532905e-02   7.0714945e-02   6.7534949e-02   2.5697896e-02   4.3383574e-02   1.9672387e-02  -1.3850322e-01   4.5810829e-02   2.6093679e-02  -3.5902389e-02  -1.2585636e-02  -4.3136851e-03  -6.6439412e-02  -1.1926923e-02  -1.3027134e-01   2.8426901e-02  -7.3867225e-02   1.1511149e-01   6.5592865e-02  -7.8567851e-02   2.1229738e-01   4.7807163e-01   9.7608291e-03  -6.2305222e-02   1.7670015e-01   0.0000000e+00  -7.9293699e-02   1.5134589e-02  -2.2471347e-02   7.0483902e-02  -8.5733425e-02  -1.6626021e-01   2.1106151e-02   8.7024094e-02   7.1811062e-02   7.1049104e-02  -3.5057629e-02  -1.5892187e-02  -9.3777375e-02   6.8439738e-03   9.4667983e-02  -1.1821724e-01  -1.2504753e-02   4.9174980e-02  -4.2651223e-02  -2.5550093e-02   1.1588620e-02  -7.6992388e-02  -8.3880638e-02   3.6226471e-02   4.1265556e-02   1.0083555e-01   5.4293575e-02  -1.3017658e-01  -4.8406553e-02  -1.6004957e-02   1.1078342e-01  -6.4250150e-02   1.0772552e-01  -9.5685786e-02  -7.5847722e-03  -2.9152628e-02  -4.4577056e-02  -1.8228987e-02   3.1204642e-02  -9.4552399e-02   3.9203855e-02  -5.2559966e-02
   6.4686633e-02   5.8926673e-02  -2.4848956e-02   2.4669235e-02   4.6209533e-03   4.0291486e-02  -4.1885211e-02   3.2235440e-02   1.7836841e-02  -1.9490677e-02  -6.4523639e-02  -2.2381545e-02  -7.3828717e-02  -2.7884978e-02   2.0672940e-02  -4.5520937e-02   6.0407852e-03   3.2928866e-02   2.2572599e-02   1.3015950e-03  -3.6033435e-02  -3.0932574e-02  -4.0381222e-02   3.1745929e-02   1.7058251e-02   6.6513846e-02   3.7171552e-02  -2.8773157e-02   5.8898841e-02   1.0802238e-01   2.0342477e-02   6.0457830e-03  -1.0329820e-02  -4.4394723e-02   4.0082830e-03  -3.0751108e-02   9.2336531e-03   2.2172376e-02   6.4946047e-02  -6.5684110e-02   8.1259916e-02   4.5220411e-02   1.8506592e-01  -5.1320360e-02   3.2176987e-01   1.4872029e-01   1.6047224e-01  -7.9293699e-02   0.0000000e+00  -1.9853133e-03   2.0440343e-01  -3.0627686e-02   4.0343109e-02  -4.0554903e-02  -3.9204885e-03  -7.2707656e-02   6.3354646e-03  -2.8734552e-02   1.9663383e-01   6.5860216e-03  -2.8040686e-02   1.1909669e-02  -7.5689553e-02  -5.1777687e-02  -2.3389564e-02   1.4888348e-02  -4.7954858e-02  -5.5725766e-02  -9.3774434e-03  -7.1222848e-02  -4.8666809e-02  -4.8538131e-02   3.7541175e-03   3.3635511e-02   1.4459633e-02  -2.4905076e-02  -7.0911793e-02   6.6832001e-02   1.9042433e-03  -6.9531005e-02  -2.2133673e-03  -5.3147473e-02  -2.8352763e-02  -2.0180426e-02  -3.4859187e-05   1.3538650e-02   5.4063351e-03   8.7843432e-02   1.1160007e-02   3.5253095e-02
  -5.2082867e-03   4.7936689e-02  -8.0082340e-03  -1.6903491e-02   1.8159253e-02   1.9546172e-02  -2.4473491e-02  -5.1398507e-02  -9.1454125e-03  -2.4418565e-02   8.1317595e-02   8.7344790e-02   5.4231177e-02   3.3967122e-02   1.7914990e-02  -1.6459156e-02  -3.6598680e-03  -8.5611710e-03  -1.2692273e-02  -2.1915759e-02   1.1114037e-02  -5.9959978e-02  -5.8081922e-02   2.1060630e-02  -1.0088299e-02   2.6604939e-02   2.8354696e-02   4.1793691e-02   3.2674394e-02   1.8914309e-02  -4.7768372e-02  -9.5529840e-03  -1.5631607e-02   2.0113392e-03   9.6330108e-02   3.6738624e-02   5.0220024e-02   3.6577149e-02   2.5538413e-02  -4.5264050e-02  -2.1876565e-03  -7.4469723e-02  -1.4145336e-01   1.2553992e-01  -1.8944290e-01   1.7089279e-01   4.8286452e-02   1.5134589e-02  -1.9853133e-03   0.0000000e+00   7.7652922e-02   1.2292557e-01  -1.8224938e-02   1.3779515e-01   3.0940015e-02   8.6204756e-02   6.6647480e-02   8.9979396e-03   9.0054682e-02   1.8913273e-01   1.3359228e-02  -7.9344100e-02  -1.6419697e-01   2.6667449e-02  -8.1390140e-03   2.5527169e-02   2.8609682e-02   8.3261480e-02  -1.1092933e-01   3.3868646e-02   2.6069073e-02   2.1473760e-02  -9.9538047e-02   5.3755524e-02  -7.9939965e-03   6.9507082e-02   5.6836059e-03  -6.9423418e-02  -3.0365677e-02  -5.4062397e-02  -5.6251327e-02   3.9077058e-02  -2.5088786e-02   6.8440556e-02  -8.2634143e-02  -2.9825476e-02  -4.0717111e-02   2.9899075e-02   5.7015293e-02   4.2977732e-02
  -3.1354444e-02   2.8100304e-02   3.1468831e-05   2.7840948e-02   1.2625296e-02   4.4064878e-02  -5.3744194e-03  -1.6063449e-03   1.7001125e-02   3.8995494e-02   8.2289665e-02  -8.4012598e-02   1.9799722e-02  -3.3646354e-02  -1.8593468e-02   3.1620047e-02   4.4134655e-02   1.0823313e-02  -5.7934725e-02  -3.3777523e-02   6.2685758e-02  -5.0568645e-03  -8.5139856e-03   7.9494671e-03  -6.6543325e-02   2.7322462e-02   2.3758578e-02   2.1944335e-02   2.1646078e-02   3.6973579e-02  -5.9118393e-02  -1.0571792e-02   2.7899222e-02   1.7077017e-02  -5.2141013e-02  -7.1844329e-03  -3.6760103e-02   2.2161632e-02  -5.9632118e-02   5.1766243e-02   4.0418034e-03   1.8531840e-01   9.9462810e-02  -4.2050685e-02  -8.5024689e-02  -1.8252867e-02   1.7026269e-01  -2.2471347e-02   2.0440343e-01   7.7652922e-02   0.0000000e+00   9.7976986e-02   2.0323823e-01  -1.6729585e-02   1.4347405e-01   3.5968951e-02  -8.0090860e-02   2.3929160e-02   1.7257704e-01  -1.6097372e-02  -6.0054061e-02  -4.2941637e-02   3.3905077e-03   3.2435280e-02   8.8598674e-02   2.4389620e-02   4.9449417e-02  -4.1199198e-02  -8.3367479e-02  -4.8188275e-02   6.0202879e-02   5.7089198e-02  -9.0649015e-02  -1.1880170e-01   1.2006884e-01  -1.1578877e-02  -4.7307737e-02   8.0885320e-02   3.2978237e-03   8.8478679e-02  -7.5451140e-03   2.8521763e-02   3.8802864e-02  -3.6907457e-02   1.2319180e-02   5.0416825e-02   7.6613334e-02   3.6865033e-02   2.0002010e-03   4.0050137e-02
  -3.2209116e-02  -1.3957357e-02   3.0980600e-02   2.0837471e-02   4.3149651e-03   4.7363315e-02   1.8502364e-02   1.4354219e-02  -6.3744112e-02  -2.8040395e-02  -2.5542494e-02  -2.1591281e-02   4.0030453e-02   8.1496471e-03  -3.2028135e-02  -1.5313043e-02  -1.3368097e-02  -2.8733490e-02  -4.6980282e-02  -5.4781996e-03  -2.6198003e-02   7.9748791e-02   1.2403943e-02   1.1018782e-02   6.5433546e-02   4.6362483e-02   2.0589629e-02   6.3874307e-02  -6.1617712e-02  -1.0578188e-02  -5.4162442e-02  -9.9532056e-03  -6.4144462e-02   7.2181109e-02  -8.2903674e-02   9.8238726e-03  -2.7799736e-02  -8.0092838e-02   7.1605859e-03  -2.7875708e-02  -5.8349822e-02   6.8284739e-02  -8.3292786e-02   6.7659480e-02  -4.7561361e-02   8.6647626e-02   3.1911752e-02   7.0483902e-02  -3.0627686e-02   1.2292557e-01   9.7976986e-02   0.0000000e+00   1.6834869e-01   1.0471977e-01   2.5182756e-02   5.6714700e-02  -6.4801203e-02  -5.3219189e-02   9.4267308e-03   6.0684258e-02   5.2417212e-02   9.9239658e-02  -1.1766911e-02  -4.7706643e-03  -5.3214684e-02   3.9293179e-02   1.2121867e-02   7.9618150e-02   1.1660232e-03  -5.3848599e-02  -2.2602235e-02   6.6082725e-02  -7.4396729e-02  -6.3659524e-02  -9.0969812e-03   1.4473890e-01  -5.2307189e-02   3.0877030e-02   1.1967432e-03   8.3550893e-02   8.3761528e-02  -3.4437354e-02   9.2753310e-04   8.7720920e-04  -2.5138175e-02   8.5059693e-02   9.3320679e-02   2.3972369e-02   3.1519018e-02   3.0265305e-02
   6.2636118e-03   7.6266423e-03   7.5134376e-03  -1.0951068e-02   9.7799093e-02   4.1279112e-02  -3.4894077e-02  -7.3833613e-02  -1.7978815e-02   1.4044699e-02  -4.8492041e-02  -6.2595349e-03  -1.6986585e-02  -8.7486487e-02   2.6974952e-02  -2.3905481e-02  -4.0158417e-03   2.1890641e-03   6.3713687e-02   1.1136187e-02  -7.8919720e-02   6.1026485e-04  -6.0533880e-02   5.5121674e-02   1.0918219e-01  -2.3861994e-02   7.3268224e-02  -2.3537897e-02   1.2745440e-02  -3.0066048e-02  -1.2354005e-01  -6.2510812e-02  -8.0106384e-04  -4.4958405e-02  -7.2831705e-02  -2.3560082e-02   4.2601379e-03   7.6559534e-02  -1.0491257e-01   8.0230874e-02  -5.2102527e-02   1.4822296e-01  -5.0745185e-02   2.3559369e-02   2.3226622e-02  -8.8964670e-02  -1.5619412e-02  -8.5733425e-02   4.0343109e-02  -1.8224938e-02   2.0323823e-01   1.6834869e-01   0.0000000e+00   2.3266996e-01   7.1719219e-02   2.1394133e-02  -3.0567926e-02   3.0090468e-02  -6.6052302e-03  -7.1351065e-02   6.4790726e-02   1.3154790e-02  -4.4316313e-02   2.4237685e-02   4.4523062e-04  -4.6995389e-02   4.2419582e-02   3.3269143e-02  -1.1670987e-01   3.2685036e-02  -1.6901027e-01  -3.9165508e-02  -9.9991134e-03  -4.3940647e-02  -1.9729150e-02  -1.5860161e-01   4.6600758e-02   4.0030965e-03   1.4467223e-01  -2.6624721e-01  -7.8450124e-03  -5.5675591e-03   7.8088151e-02  -2.8301181e-02   3.8199528e-02   1.9746857e-02  -7.2417387e-03  -2.1220114e-01   6.3139761e-02  -1.0053831e-03
   9.0227620e-02  -7.2301976e-03  -4.2343376e-02  -2.5130426e-02   4.6764596e-02   7.5014961e-03  -2.6989309e-03  -3.6687699e-02  -1.6245463e-02   1.1033667e-01   3.9526670e-03  -3.9423774e-02  -2.8975019e-02   3.2183423e-02  -5.0722256e-02  -7.1939252e-03  -2.2253657e-02  -8.2475374e-02  -2.9517626e-02  -3.9086493e-03  -3.9292598e-02  -4.5076248e-03  -3.9247051e-02  -6.1771678e-02  -3.5321088e-02   6.7078350e-02  -2.9390408e-04  -2.5590014e-02   8.0068108e-02   6.7762806e-02   6.2753559e-02  -6.6392980e-04   1.0550514e-01   6.3451237e-02   2.6274864e-02  -5.6317647e-03   3.1106198e-02   4.9793809e-02   1.8327980e-02  -1.7718588e-02   2.0781877e-02   2.0844027e-01   4.0123468e-02   2.3735006e-02  -2.1363778e-02  -6.9486134e-02  -1.0590854e-01  -1.6626021e-01  -4.0554903e-02   1.3779515e-01  -1.6729585e-02   1.0471977e-01   2.3266996e-01   0.0000000e+00  -2.1416481e-02   1.5289889e-01   1.1062045e-01  -9.0292442e-02  -3.3892782e-02  -3.7914751e-02   2.0031580e-02   7.9369167e-02  -9.5901105e-02  -3.9712815e-02  -4.3311115e-02  -1.1752667e-01  -1.8594241e-02  -3.1618725e-02   3.8545078e-02  -2.0092266e-02   5.2353782e-02  -2.3686842e-02   1.5862491e-02  -6.5669946e-02   8.6842723e-02  -3.6954803e-02  -6.5971089e-02  -1.1747442e-01   2.2367809e-02  -4.3369768e-02  -2.2912533e-02   1.0679514e-02  -1.6447820e-01   4.5261728e-02  -1.8356751e-02  -1.5987886e-02   4.6460710e-02  -8.4964194e-02   1.5953955e-02   6.9858864e-02
   8.3083455e-03  -2.1232212e-02   4.5128626e-04   9.5417673e-03   1.3366400e-03  -1.7586960e-02  -6.2609572e-03  -2.6592433e-02   1.6440261e-02  -6.4077240e-02   8.7556413e-02   3.4375359e-02   6.3201577e-02  -1.5542440e-02   3.9237999e-02   4.9768295e-02   5.4960994e-02  -3.6252429e-02  -2.8429518e-02  -2.7870536e-03   9.6480885e-02  -2.3612636e-02  -2.0570140e-02  -1.1580117e-02  -1.8545903e-02  -7.0543240e-02   2.9443131e-02  -1.6054531e-02  -1.5554467e-01   7.8754646e-03  -2.1067526e-02  -1.7088544e-02   1.0351363e-01   5.7707062e-02  -3.5064607e-02  -2.3044884e-02  -2.8287603e-03  -9.6104765e-02   1.6660628e-01   1.6894502e-01  -7.1367311e-02  -5.2779815e-02   2.5307597e-02  -2.1381494e-02  -2.8258086e-02   1.6456548e-01   1.6674669e-01   2.1106151e-02  -3.9204885e-03   3.0940015e-02   1.4347405e-01   2.5182756e-02   7.1719219e-02  -2.1416481e-02   0.0000000e+00   1.9480107e-01   1.7805448e-02   3.0176270e-02   4.2485563e-02   3.5796140e-03   6.0653734e-02  -3.7083273e-02   8.1622329e-02  -6.5533421e-02  -2.2177835e-02  -4.3521128e-02  -4.7828674e-02  -2.7348096e-02   7.5082836e-02   4.1442946e-02   4.6354434e-02   2.6210137e-02  -6.3616751e-02   3.0428385e-02  -2.7776063e-02   2.8298681e-02   7.7561425e-03  -1.5138569e-02   6.5529227e-02   1.9969789e-02   5.9146393e-03  -7.8490113e-02   7.5514264e-02  -1.8771468e-03   6.6370064e-02   6.4658045e-02   7.6841935e-03  -1.0581085e-01   1.8406343e-02   5.0759679e-02
  -8.4996950e-03  -2.3389177e-02   1.8587996e-02   1.8362877e-02  -9.9136764e-03   2.4052059e-02   1.0725926e-02  -1.2126989e-02  -2.2635300e-02   2.2444015e-02  -4.7502122e-02   2.5981046e-02  -7.4781128e-03   5.5688269e-02  -3.2700684e-02   2.2439391e-02  -5.1680708e-02  -1.4380713e-03  -8.6834808e-02  -2.0482206e-02   8.6258482e-02  -4.9318189e-02  -4.0838469e-02  -5.5964637e-02  -4.5496157e-02  -2.3113512e-02  -8.5285030e-02  -3.7638415e-02  -5.9197288e-02  -1.9857367e-02  -2.8209037e-02   2.5279290e-02   4.0203848e-02   4.1073700e-02  -3.2134066e-02   3.4622901e-02  -2.3277206e-02   4.9854783e-02   9.4343645e-02   1.2363410e-01   6.0695751e-02  -2.0014414e-01  -3.7041256e-02   2.1169788e-02  -3.1737480e-02  -4.9911564e-02   9.4844607e-02   8.7024094e-02  -7.2707656e-02   8.6204756e-02   3.5968951e-02   5.6714700e-02   2.1394133e-02   1.5289889e-01   1.9480107e-01   0.0000000e+00   6.0599648e-02   2.0929181e-02  -1.9002492e-02  -1.5523461e-02   1.8745765e-02   9.5174057e-03  -6.0856906e-02  -7.0137793e-02   4.8693728e-03  -7.7909324e-02  -1.8155949e-02  -7.8680312e-02  -2.7945416e-03  -9.0167096e-03  -6.0398186e-02  -2.8331289e-02   5.7118630e-02  -3.3426778e-02   1.4235280e-01   8.3769302e-02  -1.3888777e-01   9.5005253e-03  -3.0974514e-02   7.6559114e-02  -6.3913266e-02   5.2493990e-02   7.7439945e-03   9.4927651e-02  -1.9983984e-02   1.0066358e-01   7.4284733e-02  -8.6914410e-03   2.1718704e-02   5.6283556e-02
   2.2089102e-01   6.4711933e-02   7.4850134e-03  -4.3248094e-02  -2.6316013e-02   9.4415462e-03  -5.5406616e-02  -9.2504268e-02  -3.1826578e-02  -9.7686531e-02  -3.2722410e-03  -3.3494086e-02   4.1251078e-03  -1.8388260e-02   4.8540005e-02  -5.7311645e-02   1.7033675e-01   2.5709632e-02   1.9007162e-02  -5.4987685e-02   5.1837159e-02   1.5658496e-02   2.2851137e-02  -2.6784687e-02   5.2662564e-02  -3.1434132e-02   4.7475121e-02   1.1107623e-02   1.1750848e-01  -2.8166449e-02  -4.3226678e-02   5.4218533e-03  -2.8470955e-02  -7.7820755e-02  -1.9574841e-03   2.2812503e-02   1.0625837e-02  -4.7508030e-02   1.6773368e-02   2.2216329e-02  -9.0252474e-02  -1.8557063e-02   4.0548905e-02   2.8570258e-02   1.3892933e-02  -2.5360538e-02  -2.8675450e-02   7.1811062e-02   6.3354646e-03   6.6647480e-02  -8.0090860e-02  -6.4801203e-02  -3.0567926e-02   1.1062045e-01   1.7805448e-02   6.0599648e-02   0.0000000e+00   1.8368445e-01   1.0356103e-01  -1.1174064e-01   9.0058140e-02   6.6973129e-02   4.3310767e-04  -2.2709991e-02  -9.8785597e-03   5.1421272e-02   6.5752367e-02  -7.5837522e-02   8.2674456e-02  -6.1058561e-02  -4.2496121e-02   2.0137442e-02  -6.4086171e-02  -7.3403884e-02   4.7700328e-02   3.7951579e-02  -3.8530401e-02   4.8014013e-02   1.0429864e-01  -7.5065834e-02   7.9144445e-02  -7.5496067e-02  -9.3926638e-02  -1.8195904e-02   7.1801351e-02  -2.9343997e-02  -3.1867642e-02  -2.4248972e-02   1.8800435e-02   6.8722992e-04
   1.8748944e-02   1.5266323e-01   7.2171812e-03  -2.2098216e-03  -9.8499975e-03   3.9421605e-02  -5.1012556e-02   3.9028122e-03   4.6292174e-02  -5.2516009e-02  -6.4765702e-02  -5.3847551e-02  -1.1042745e-01  -2.1584439e-02   1.3585361e-02   6.6187664e-03   1.7720773e-01   1.7774527e-01  -4.1712586e-02  -8.5082436e-03  -7.5668052e-04  -2.9985831e-02  -5.3137241e-02  -8.8093227e-02   8.4400679e-02   5.6254707e-02  -7.0037356e-02   2.9338675e-02  -5.8127465e-03  -1.3058976e-02   6.6913595e-04   1.6622192e-02   3.6607683e-02   1.5209923e-03   1.6270810e-03  -2.8714937e-02   2.5227574e-02  -2.6765640e-02  -1.0547379e-01   3.0110236e-02   3.4493775e-02   6.3944205e-02   2.8649707e-02   9.6454916e-02  -1.0322452e-01   3.7516440e-02  -4.7784295e-02   7.1049104e-02  -2.8734552e-02   8.9979396e-03   2.3929160e-02  -5.3219189e-02   3.0090468e-02  -9.0292442e-02   3.0176270e-02   2.0929181e-02   1.8368445e-01   0.0000000e+00   7.7020531e-02   1.2968496e-02  -3.0445147e-02   5.0050192e-02  -9.7436135e-02   1.2261809e-01  -6.2787192e-02   2.9623901e-02   1.9111574e-02  -3.7369068e-02  -1.5262875e-02   5.7812348e-02   5.4672959e-02   9.7264253e-02  -1.0617828e-01  -5.5252940e-02  -4.0527803e-03  -8.7812606e-02   9.4602866e-02  -1.6829871e-02   1.5005494e-02  -1.5730978e-02  -2.9546850e-02   9.4397570e-02  -7.6285008e-02   7.8850643e-04  -4.6791846e-02   6.6909638e-03   1.6824105e-03   7.6786101e-02  -2.6003822e-02  -3.5891571e-02
   1.3413110e-01   6.0984382e-02  -2.1281387e-03   2.8700723e-03  -4.7996167e-02  -3.8215922e-03  -1.6683483e-02  -4.2465864e-02   3.1240476e-02   1.0381100e-03   2.5855664e-02  -3.2092312e-02  -6.5867266e-02   1.2300724e-02   5.4125032e-03   2.5755771e-02  -3.2033418e-02   2.7558665e-02  -6.3510698e-02  -4.6750398e-02   4.6378892e-02  -9.6598238e-02  -5.6706912e-02   4.3907609e-02   2.4605623e-03  -3.2913114e-02   4.0653055e-02   2.1691343e-02   2.4540271e-02  -5.3082359e-02  -4.8538155e-02  -4.8926153e-02   1.1416630e-01   2.5786529e-02  -6.5126515e-02  -2.2835713e-03  -6.5148583e-02  -1.4082976e-02  -6.8824499e-02  -1.5110610e-02   1.0580788e-01  -9.5179430e-02  -5.8764596e-02  -4.6227252e-02  -1.2933123e-01  -3.2816012e-02  -3.9949112e-02  -3.5057629e-02   1.9663383e-01   9.0054682e-02   1.7257704e-01   9.4267308e-03  -6.6052302e-03  -3.3892782e-02   4.2485563e-02  -1.9002492e-02   1.0356103e-01   7.7020531e-02   0.0000000e+00   7.0039637e-02   1.6480486e-01   1.1098909e-02   1.0589360e-01   6.9403174e-02  -9.3243523e-02  -8.0470767e-02   1.3251289e-01  -1.7458723e-02  -2.4001649e-03  -3.1684716e-03  -2.8732551e-02  -4.7838989e-02   7.9726937e-02   2.8733351e-02  -7.0642907e-02   5.9564412e-02  -4.7542309e-02  -1.3590741e-01  -1.3744882e-01  -2.2008564e-02  -4.1180273e-02  -1.7674603e-02   6.5242918e-03  -1.0114501e-01  -1.8157015e-02  -1.8646171e-02   3.5270108e-02   2.3322744e-02   6.1288234e-02   5.8356525e-02
  -2.8160147e-02   1.7330959e-02  -3.0926532e-03   1.6344382e-02  -5.7654595e-03  -4.2646255e-02  -7.5019845e-02  -5.5252387e-02   4.7629284e-02  -6.5818929e-03   1.7480651e-02   4.2482971e-02  -9.5817142e-03  -6.7262892e-02  -5.1606021e-02  -2.9530775e-02   1.3885128e-02   2.8308136e-03   2.1657213e-02   3.3237272e-02   6.4994879e-02   2.0130231e-02  -8.3564621e-03  -2.0952019e-02   7.8309485e-02  -3.8513097e-02   3.1759536e-02   7.9854767e-02  -3.6193488e-02  -3.9647875e-02  -4.0273517e-02  -1.5088536e-01   1.1216410e-02   4.5534638e-02  -9.1496396e-02  -1.2336878e-01   8.9885322e-04  -1.0406802e-01  -3.0243575e-02   5.3215547e-02  -9.7480838e-02  -9.4779406e-02   7.6701238e-02  -9.4050198e-02  -7.3695605e-02   1.3221216e-02   2.7909926e-02  -1.5892187e-02   6.5860216e-03   1.8913273e-01  -1.6097372e-02   6.0684258e-02  -7.1351065e-02  -3.7914751e-02   3.5796140e-03  -1.5523461e-02  -1.1174064e-01   1.2968496e-02   7.0039637e-02   0.0000000e+00   1.0511209e-01   7.7575740e-02   8.3362788e-02   1.0190586e-01  -1.7438786e-01   2.2898757e-02   2.7858005e-03   1.7283853e-01  -8.2900706e-02   8.0599181e-02  -4.0379034e-02   8.2312621e-02  -3.0329631e-02  -4.3026513e-03   1.1611537e-01  -1.1973624e-01  -7.1204089e-02   8.6954988e-02  -8.4620646e-02   2.9246135e-02   8.9119253e-03   1.6230298e-02  -2.9917903e-02  -3.6492616e-04   1.3492486e-02  -2.1800612e-03   2.4956544e-02   8.1057501e-02  -1.4060179e-02  -2.5812423e-03
   1.3349646e-02  -1.2864958e-02   1.6833553e-02   1.6531874e-02   7.8171828e-03  -1.9346415e-02   3.3569277e-02   1.7348343e-02   4.9590684e-02  -2.1378657e-02   1.0849120e-01   4.0776426e-02   3.0821514e-02   7.0504996e-02   7.0856300e-02  -3.1018793e-02   5.9201899e-02   1.9688669e-02  -5.0628575e-02  -3.9004405e-02   4.9417830e-02  -1.3524381e-02  -2.9223290e-02  -2.8648007e-02   3.4157475e-02  -9.5872639e-03  -1.0462519e-01  -5.3162995e-03   2.6652156e-02  -3.0749283e-02   1.4497523e-02  -3.4532047e-03  -9.3645716e-02  -7.0489925e-02  -1.2388176e-03  -1.1842254e-02  -8.4769480e-02  -1.0358518e-01   3.6437996e-02  -8.1103327e-02   1.6032758e-02  -6.2434186e-02  -1.0421100e-01  -7.5252975e-03   8.8287882e-02  -6.4297429e-03   1.9154015e-02  -9.3777375e-02  -2.8040686e-02   1.3359228e-02  -6.0054061e-02   5.2417212e-02   6.4790726e-02   2.0031580e-02   6.0653734e-02   1.8745765e-02   9.0058140e-02  -3.0445147e-02   1.6480486e-01   1.0511209e-01   0.0000000e+00   1.2448502e-01   1.8229937e-01   7.4760133e-02   2.8547781e-01  -4.7191295e-02   1.3668230e-02   7.9074052e-03  -1.3706729e-02   7.1435982e-02  -1.4383141e-02   2.3337967e-02  -1.8097798e-02  -1.0536933e-02  -5.9988439e-02   1.1008879e-01  -5.5710353e-02  -1.3961516e-02   3.2018050e-02   5.4962424e-02   2.1575788e-02  -6.3422605e-02  -8.3971011e-02   8.6375298e-03  -5.0724523e-03  -5.6362343e-02  -8.6829206e-02   8.7418904e-03   3.9410070e-02   2.5327282e-02
   1.7462681e-02   1.5126151e-02  -3.2412111e-02   5.8573504e-03   4.5174969e-02  -2.3908924e-02  -1.0106595e-03   8.8358757e-02   3.9535385e-02  -3.3121444e-02  -6.0434171e-02   1.5560429e-01  -3.0512841e-02   1.1155901e-01   5.7319439e-02  -2.0429904e-02  -6.7056781e-02   8.2787637e-03  -5.9920457e-02  -1.4848872e-02  -1.3320445e-02   3.6882188e-03  -5.6437360e-02  -3.1900579e-02  -6.4487609e-02  -5.8264913e-02  -2.0243013e-02  -1.5154633e-02  -2.4767228e-02  -3.0458959e-02  -2.5945815e-02   8.1388906e-02   5.8605834e-02   3.8127524e-02  -3.9396701e-03  -2.7421940e-02  -3.1282846e-02  -5.8182660e-02  -3.5503652e-02  -1.4508254e-02   1.3204413e-01   2.0268963e-02   4.8475830e-02  -1.2313712e-02  -9.6658061e-03  -2.6438969e-02  -5.5825974e-02   6.8439738e-03   1.1909669e-02  -7.9344100e-02  -4.2941637e-02   9.9239658e-02   1.3154790e-02   7.9369167e-02  -3.7083273e-02   9.5174057e-03   6.6973129e-02   5.0050192e-02   1.1098909e-02   7.7575740e-02   1.2448502e-01   0.0000000e+00  -4.2690163e-02   1.4643920e-01  -5.6867235e-02   2.2201984e-01  -5.9494586e-02   5.0930919e-02  -9.3705342e-03  -6.3709194e-02  -7.1593434e-02   5.6000613e-03   5.2933253e-02  -8.9351344e-02  -6.2136454e-03  -9.1801035e-02  -1.0867414e-01   6.0383728e-02   2.4052301e-02   1.3836860e-02   3.6796238e-02   2.5580048e-02  -9.1578200e-02  -1.5172507e-02   2.0742579e-02  -4.4817997e-03   1.0818879e-01  -1.4437820e-02  -1.0184689e-03  -1.4895860e-02
   1.2074972e-02  -5.9677264e-03  -5.6113651e-03   4.8995326e-02  -1.5910429e-02  -2.6976718e-02   3.8837958e-02   3.7258728e-02  -4.2089817e-02   2.5178721e-02   9.9933830e-02  -3.6058720e-02  -2.0063031e-02  -1.3155527e-01  -3.3464050e-02   1.3440758e-02   2.5777117e-02   6.9986541e-03  -4.8226609e-02  -8.9161190e-04  -4.9151663e-02  -3.2251623e-02  -1.6406444e-02   1.1321425e-01   3.1610674e-02  -3.1925737e-02  -1.9294561e-02  -1.3189574e-02   5.6399531e-02   5.1832513e-02  -9.0198577e-02  -2.1017494e-02  -1.8236233e-03   9.0383238e-02  -1.4594345e-01   7.0761715e-02  -8.8728289e-02  -5.0566114e-02   2.7206464e-02  -1.8407457e-03   3.4701331e-02   2.5230219e-02  -1.0467887e-02  -2.0840399e-02  -3.6312943e-02  -8.5359955e-03  -7.5446179e-02   9.4667983e-02  -7.5689553e-02  -1.6419697e-01   3.3905077e-03  -1.1766911e-02  -4.4316313e-02  -9.5901105e-02   8.1622329e-02  -6.0856906e-02   4.3310767e-04  -9.7436135e-02   1.0589360e-01   8.3362788e-02   1.8229937e-01  -4.2690163e-02   0.0000000e+00   1.2898053e-01   4.8701262e-03  -1.7736566e-01  -6.5017432e-03   5.4319878e-02  -2.8874179e-02  -1.6406370e-01   2.4189683e-02   3.9964344e-02  -1.2386930e-02   2.6937220e-02   1.1304037e-02   1.2778429e-02   4.8732060e-02  -1.6187676e-02  -9.7826476e-02  -2.4345366e-03   1.6009359e-01  -3.0843380e-02  -9.3120922e-02   8.4103782e-02   8.1225459e-03  -2.0866767e-02   5.5763369e-02  -1.1537554e-01   4.1625516e-02  -1.6425814e-02
   1.0975943e-02   5.6924798e-03  -5.7359705e-02  -4.1472322e-02  -2.5338552e-02  -3.8238579e-02   7.9022295e-03   3.5697394e-02  -4.8387941e-03  -2.1938405e-03   2.4112409e-02   2.7525778e-02   7.6621374e-03  -6.3764557e-02   2.2000682e-02  -3.4804180e-02  -7.3944486e-02   1.3059196e-01  -4.3839872e-02  -3.5700636e-03  -7.1253609e-02  -1.8528654e-02  -3.8290877e-02  -1.3167332e-02  -1.6117830e-02   2.1664500e-02  -4.1832340e-02  -1.9630462e-02  -4.5207368e-02   8.5119437e-02   6.5454002e-02   6.3827809e-02  -4.6574956e-02  -1.3993450e-02   1.2533289e-02  -3.3572861e-02  -9.8804151e-03   3.4456021e-03  -4.6370270e-02   1.8469048e-02   1.2952383e-01   1.1672846e-01   1.2975042e-01  -1.7107743e-02  -1.1223733e-01   4.9091712e-02   6.4093523e-03  -1.1821724e-01  -5.1777687e-02   2.6667449e-02   3.2435280e-02  -4.7706643e-03   2.4237685e-02  -3.9712815e-02  -6.5533421e-02  -7.0137793e-02  -2.2709991e-02   1.2261809e-01   6.9403174e-02   1.0190586e-01   7.4760133e-02   1.4643920e-01   1.2898053e-01   0.0000000e+00  -8.3573430e-02   8.3152218e-02  -8.0572169e-02   5.1390424e-02   2.6033132e-03   2.6892915e-03   4.9629834e-02  -1.2142950e-01   1.8607230e-02  -2.3191399e-02   5.4925118e-02   3.6228112e-02  -4.9850987e-03  -8.1181547e-02   3.8257608e-02  -4.7492779e-02  -5.2186013e-02   1.2119119e-01   1.1552221e-01   4.2177976e-02   1.0617767e-02   1.7243427e-02   3.8796854e-02   7.1839496e-03   2.7314597e-02  -7.0756498e-03
  -6.3192167e-03  -3.1492469e-02   5.6925511e-02   4.2727991e-02  -1.0256997e-02  -5.3214965e-02   8.6283679e-02   3.9237029e-02   2.8387763e-02  -4.9376942e-02  -1.7716788e-02  -7.9739751e-02   5.2863948e-02   2.9708549e-02  -6.1078090e-03  -8.1051599e-02   5.8688668e-02  -4.8280282e-02  -9.0808874e-02  -3.7613093e-02   2.1894028e-02  -1.6601422e-02   1.7788055e-02  -2.6700403e-02   1.2506385e-01   1.2800747e-01  -5.6486445e-02  -1.0331351e-01  -3.6073028e-02  -1.0715741e-01  -3.9119434e-02   3.6980304e-02  -5.7753594e-02  -5.1677198e-02   5.1701397e-02  -1.9283183e-01  -3.7958921e-02   2.3189319e-02  -4.2163094e-03  -9.9364773e-03  -9.3910242e-02  -6.4870676e-02  -7.7971622e-02  -1.0948574e-02   1.4349993e-01   2.3668379e-02  -3.6960233e-02  -1.2504753e-02  -2.3389564e-02  -8.1390140e-03   8.8598674e-02  -5.3214684e-02   4.4523062e-04  -4.3311115e-02  -2.2177835e-02   4.8693728e-03  -9.8785597e-03  -6.2787192e-02  -9.3243523e-02  -1.7438786e-01   2.8547781e-01  -5.6867235e-02   4.8701262e-03  -8.3573430e-02   0.0000000e+00   2.1057862e-01   8.2830257e-02  -4.7438890e-02   9.6079735e-02   1.9344732e-02   5.6986748e-02   3.2793497e-02  -7.1998098e-02  -1.9873233e-02   1.7514189e-02  -1.7819366e-02  -2.0437706e-02   7.0590245e-02   7.5025031e-02   7.7095531e-03   4.7084002e-02   1.2845991e-01  -7.1717654e-02  -5.8718898e-02   1.2195333e-01   3.1507623e-02  -4.1571487e-02  -2.1575687e-02  -3.0625122e-02   3.2764017e-02
  -3.0459227e-02  -1.1611339e-02  -2.1741576e-02   4.4281064e-02  -1.6018670e-02  -2.4795259e-02  -4.9424829e-03   1.5489265e-01   8.7084304e-02   7.9681928e-02  -3.3934098e-02   1.0114866e-01  -6.1228233e-02   1.9179265e-01   2.5225940e-02   5.7681112e-02   3.4220579e-02   1.6499151e-02  -3.8420414e-02  -5.5751237e-02   6.0669074e-03  -1.5038473e-01   3.0784679e-02   1.0715273e-01   3.2427306e-02   4.1445170e-02   3.0156481e-02   2.9190427e-02  -4.5846370e-02  -6.8372750e-02  -2.7082775e-02  -4.5477179e-02   1.9110790e-02   2.2037593e-02   5.0177179e-02   9.8081187e-02  -1.3366386e-01  -1.3788396e-02   4.7717608e-02   4.9154172e-02  -1.6244211e-01  -9.4903429e-02  -4.7549940e-02  -6.3267153e-02   1.3383555e-01   3.7400893e-02  -1.3937432e-01   4.9174980e-02   1.4888348e-02   2.5527169e-02   2.4389620e-02   3.9293179e-02  -4.6995389e-02  -1.1752667e-01  -4.3521128e-02  -7.7909324e-02   5.1421272e-02   2.9623901e-02  -8.0470767e-02   2.2898757e-02  -4.7191295e-02   2.2201984e-01  -1.7736566e-01   8.3152218e-02   2.1057862e-01   0.0000000e+00  -1.1869093e-01  -1.6635094e-02   6.2268510e-02   4.0799654e-02   9.3713628e-02  -4.6201409e-02  -1.7932820e-02   3.2474184e-02   5.6763289e-02   5.8296380e-02  -1.0962058e-01   1.1911133e-01   9.7902967e-04   1.2837123e-01  -4.3524415e-02  -1.0618733e-01   5.4973172e-02  -5.2357304e-02   1.8107039e-02   1.0881176e-01  -2.9755138e-02  -7.6453134e-02   6.6717555e-02   2.9603329e-02
   1.6204649e-02  -3.1742679e-02   1.7366656e-02  -1.3118725e-02   2.7299446e-02   6.0918605e-02   2.4954777e-02  -5.4446769e-02  -4.7490143e-02  -9.1033346e-03   2.6188288e-02  -2.1745163e-02   7.2258412e-02  -2.8634361e-02   1.7041234e-02  -7.5691331e-02  -3.6627836e-02  -3.8492128e-02  -2.5963974e-03  -4.2562160e-02   1.7617478e-03  -3.6250315e-02   9.9896710e-02   5.4175882e-02   8.5364742e-02  -2.5977433e-02  -2.2672527e-02  -1.5215061e-02  -1.4187573e-02  -9.8804187e-02  -7.7056818e-02  -4.7453055e-02   9.6347119e-02  -5.4795156e-02   1.5343468e-01  -6.4938494e-02  -5.1757881e-02   1.5208092e-02  -5.9013878e-02   2.2740944e-02   4.8825142e-02   7.3293282e-03  -3.2365149e-02   7.0335584e-03   1.5479517e-01   3.8562319e-02  -2.8018616e-02  -4.2651223e-02  -4.7954858e-02   2.8609682e-02   4.9449417e-02   1.2121867e-02   4.2419582e-02  -1.8594241e-02  -4.7828674e-02  -1.8155949e-02   6.5752367e-02   1.9111574e-02   1.3251289e-01   2.7858005e-03   1.3668230e-02  -5.9494586e-02  -6.5017432e-03  -8.0572169e-02   8.2830257e-02  -1.1869093e-01   0.0000000e+00   2.7701176e-01   3.3265116e-02   5.9036468e-02  -4.9847797e-02   1.3529112e-01  -5.8598966e-02  -4.9059503e-02   1.1838538e-01   4.8739061e-02   1.0078388e-01  -1.2004638e-01  -5.0556735e-02   1.2877874e-01   1.1935221e-02   4.2517111e-02   2.2704208e-03  -3.2650890e-02   7.5881336e-02  -4.6479147e-02   5.7968021e-02  -3.6821580e-02  -1.3500468e-02  -6.9882919e-02
  -2.7899531e-02  -5.8451549e-02   1.4802327e-02  -1.4127677e-02  -4.9032060e-03  -1.5053755e-02   1.3876175e-02  -2.5194729e-02  -3.4120464e-02  -6.3937581e-02   6.5212515e-02  -9.4638167e-03   6.7075362e-02  -1.7656909e-02  -4.1442152e-02  -1.1413480e-02  -3.2049591e-02  -2.4098884e-02  -3.7946530e-02  -6.1078577e-03  -2.2567625e-02   9.1095806e-02   1.5014355e-02   6.7426895e-02   4.7816259e-02  -5.3804300e-02  -1.7132141e-03   1.7614516e-02  -5.2916736e-02   4.1558475e-02   6.7105337e-03  -7.3335430e-03   2.4096549e-02   1.3625749e-02   1.3167479e-01   8.0036888e-02  -3.8233129e-02   1.5408846e-02   3.7566531e-03  -8.5922030e-03   1.5158050e-02   6.3720125e-02   8.5971553e-02   6.9334743e-02   2.3424932e-02   1.4117390e-01  -8.3081558e-02  -2.5550093e-02  -5.5725766e-02   8.3261480e-02  -4.1199198e-02   7.9618150e-02   3.3269143e-02  -3.1618725e-02  -2.7348096e-02  -7.8680312e-02  -7.5837522e-02  -3.7369068e-02  -1.7458723e-02   1.7283853e-01   7.9074052e-03   5.0930919e-02   5.4319878e-02   5.1390424e-02  -4.7438890e-02  -1.6635094e-02   2.7701176e-01   0.0000000e+00  -3.8571405e-03   1.7882430e-01  -4.1318497e-02  -2.3631050e-02  -7.7601629e-02  -3.4327957e-02   4.2852761e-02   1.1515202e-02   1.8874616e-03   1.2473572e-01   9.0328414e-02  -1.1920208e-01  -3.9010228e-02   5.4841781e-02  -4.4471250e-02  -1.6970008e-02  -2.5243951e-02   1.3671545e-01  -6.5400475e-02  -7.3627064e-02  -3.7287974e-02  -2.0591483e-04
   7.2084709e-02  -5.2930909e-02  -7.8934461e-02  -2.3199658e-02  -3.5021425e-02   5.1527438e-02  -3.6851131e-02  -1.0099933e-02  -5.4036524e-02   1.7279309e-02  -7.9860979e-03  -6.1387652e-02  -3.8408356e-04  -3.9675392e-02  -4.1221420e-02  -1.3371097e-02   8.9786811e-02   3.6994853e-02   8.6226283e-02  -1.0173486e-02  -1.5525567e-01   4.3437532e-02  -6.9213813e-02   5.9797048e-02   1.2971605e-02  -2.1102388e-02   2.3473953e-02   5.3734158e-02  -5.5012573e-02  -1.4377108e-02  -1.1916284e-02  -4.0824030e-02   6.1103551e-02   2.7208084e-03  -6.0739925e-02  -4.0263337e-02   6.7801448e-03   5.6194990e-02  -3.0189990e-02   3.8270501e-03   8.1739069e-02   1.1470128e-01   6.1133385e-02  -1.2246191e-01  -1.2480534e-01  -1.5122169e-02   4.4714719e-02   1.1588620e-02  -9.3774434e-03  -1.1092933e-01  -8.3367479e-02   1.1660232e-03  -1.1670987e-01   3.8545078e-02   7.5082836e-02  -2.7945416e-03   8.2674456e-02  -1.5262875e-02  -2.4001649e-03  -8.2900706e-02  -1.3706729e-02  -9.3705342e-03  -2.8874179e-02   2.6033132e-03   9.6079735e-02   6.2268510e-02   3.3265116e-02  -3.8571405e-03   0.0000000e+00   5.9635834e-01   4.7780287e-02  -9.4991239e-02   2.7988324e-02   4.7464054e-02  -1.3655420e-01   8.4724360e-02  -1.8598234e-02  -8.1618721e-03   6.2512023e-02   4.7728219e-02   6.4625079e-03  -5.9509875e-03  -1.7552070e-03   4.0649172e-02   3.1900793e-02  -1.2059750e-02   5.5023437e-02  -3.9127173e-03   4.1526888e-02  -3.9329278e-02
  -6.3023492e-02  -6.1368882e-02   4.2341139e-02  -8.2567873e-03  -3.6648579e-02  -2.9061241e-02  -2.5466484e-02   1.0682995e-02   6.6786224e-02  -1.0484840e-01  -4.4860462e-02  -4.0973978e-02  -2.2969300e-02   7.0655315e-03  -1.4957959e-02   7.8239968e-02   1.7642247e-02   3.1046485e-02   2.8765097e-02   1.2290894e-01   3.8442313e-02  -1.8415662e-02  -4.1076334e-03  -5.1812766e-02  -7.8579902e-02  -5.2747429e-02  -5.1990299e-02   9.5904850e-03   4.3177776e-03  -3.7358156e-02  -6.7084166e-03  -1.9109505e-02  -1.1366323e-01   1.7056513e-01  -4.0527862e-02  -2.4384333e-02   3.0783367e-02   2.2426812e-02   2.4033813e-02  -4.0527787e-02  -5.3221997e-03  -1.5580513e-02  -6.4396002e-03   9.6789768e-02  -1.0098433e-02  -1.3011133e-02   1.1227682e-01  -7.6992388e-02  -7.1222848e-02   3.3868646e-02  -4.8188275e-02  -5.3848599e-02   3.2685036e-02  -2.0092266e-02   4.1442946e-02  -9.0167096e-03  -6.1058561e-02   5.7812348e-02  -3.1684716e-03   8.0599181e-02   7.1435982e-02  -6.3709194e-02  -1.6406370e-01   2.6892915e-03   1.9344732e-02   4.0799654e-02   5.9036468e-02   1.7882430e-01   5.9635834e-01   0.0000000e+00  -6.6356090e-02  -2.5547271e-02   8.1280798e-02   1.2993839e-01   9.1442813e-02  -1.7095291e-01   6.5196260e-03  -9.4927985e-02   6.2175709e-03   5.4093555e-03  -9.6327815e-02   2.0269852e-02  -6.2897051e-02   5.1075713e-02  -1.6340942e-02  -4.3897471e-02   6.7002779e-02  -4.8956308e-02  -3.8866757e-02   5.4212875e-02
   2.0481148e-03  -1.4400763e-02   1.7952532e-03  -4.3468738e-02  -6.7764511e-02  -2.6002945e-02   3.2890046e-02  -1.1436353e-01  -1.0820297e-02   2.7531210e-02   1.1678055e-01  -6.2125221e-02  -4.6002523e-03  -5.2281791e-02   6.1258407e-03  -3.8281289e-03   2.9732074e-02   3.5405881e-02   2.8834993e-03   4.7577841e-02   2.2945202e-01  -5.7760162e-02   3.4899931e-02   4.8657970e-02  -1.8270120e-02   2.9294034e-02  -2.2567578e-02   3.1749142e-02  -1.7279799e-02  -9.9731328e-02   1.9811019e-01   3.3189891e-02  -3.1629046e-04  -1.3750853e-02  -3.5530594e-02   4.7518336e-02   5.9340561e-02  -1.2521761e-01  -7.5264864e-02  -2.2675717e-02   1.5858610e-01   7.5836993e-02  -7.8021094e-03   3.8276759e-02   2.0989250e-03   4.5976063e-02   1.2676256e-02  -8.3880638e-02  -4.8666809e-02   2.6069073e-02   6.0202879e-02  -2.2602235e-02  -1.6901027e-01   5.2353782e-02   4.6354434e-02  -6.0398186e-02  -4.2496121e-02   5.4672959e-02  -2.8732551e-02  -4.0379034e-02  -1.4383141e-02  -7.1593434e-02   2.4189683e-02   4.9629834e-02   5.6986748e-02   9.3713628e-02  -4.9847797e-02  -4.1318497e-02   4.7780287e-02  -6.6356090e-02   0.0000000e+00  -1.6287533e-03   1.3157993e-01  -1.3112600e-01   1.6271519e-01  -8.7561647e-02   5.0079211e-02  -3.3769044e-02  -5.6138266e-02  -5.4997350e-02  -1.0089274e-01  -1.1180341e-01  -6.6396636e-02  -2.8890283e-02   6.3643206e-02   9.8550373e-02   3.7788361e-02  -2.4625553e-02  -1.8366967e-02   3.4754250e-02
  -7.2219051e-02   1.8186821e-02   2.1360333e-02   5.4085577e-02   2.8602566e-02   7.5245749e-02  -5.0573967e-02  -6.2672293e-02  -4.4830039e-03  -5.6258684e-02  -1.1392635e-01   1.0953852e-01  -4.1980805e-02   1.3611055e-01   8.7215509e-02   1.0094576e-02   5.7777741e-02  -5.7177177e-02   1.6025853e-02  -2.3829319e-02  -2.1840302e-01   2.0135602e-01   3.5927122e-03   3.1829297e-02  -7.2131105e-02   1.0644858e-01  -8.5060138e-02   1.2009787e-02   2.1205553e-02  -1.8736053e-01  -9.0849087e-02   1.0728092e-01   2.5865791e-02   3.2221323e-02  -2.4615132e-02  -4.9242024e-02  -8.2356254e-02   1.8282669e-03   3.1698767e-02   6.0625649e-03  -2.1182902e-02  -8.6764331e-02  -4.8676973e-02  -5.7694485e-02   2.0977239e-02  -2.0145804e-02  -7.5571512e-02   3.6226471e-02  -4.8538131e-02   2.1473760e-02   5.7089198e-02   6.6082725e-02  -3.9165508e-02  -2.3686842e-02   2.6210137e-02  -2.8331289e-02   2.0137442e-02   9.7264253e-02  -4.7838989e-02   8.2312621e-02   2.3337967e-02   5.6000613e-03   3.9964344e-02  -1.2142950e-01   3.2793497e-02  -4.6201409e-02   1.3529112e-01  -2.3631050e-02  -9.4991239e-02  -2.5547271e-02  -1.6287533e-03   0.0000000e+00  -2.0155439e-02   2.3895463e-01   3.1197365e-02   1.9253218e-01  -1.2133007e-02  -1.6688297e-02   1.0613232e-01  -8.7291922e-02  -1.0991454e-02  -1.3639967e-01  -3.5594003e-02  -4.0760016e-02  -5.0927184e-02  -9.4770784e-02   1.7117362e-01  -5.1740166e-02  -3.8233488e-02  -5.1268058e-02
   3.7344491e-02   4.4615890e-02   1.5394810e-02  -1.4567137e-02   4.3021921e-02   1.2764666e-02   3.5241824e-02  -8.8181572e-03  -5.5438899e-02  -6.9175929e-02   3.9720463e-02   7.9216663e-02   3.8169695e-02   8.3944604e-02   8.5647536e-02  -8.8377485e-02  -8.9426630e-02   5.1421729e-02  -3.0064860e-02   3.0992802e-02  -7.6909298e-02   9.0175921e-02  -4.5098189e-02  -4.5033823e-02   3.9789462e-02   1.2803312e-01   2.8944792e-02   4.2956300e-02   9.1009922e-02  -1.5513908e-01   2.2975096e-02  -7.3842157e-02   4.7916264e-02   2.6378582e-02  -6.6993500e-02   2.5876569e-02   1.5537526e-01   5.9717764e-03   2.5357854e-03  -3.0295450e-03   6.2812711e-02   4.6652763e-03   3.1844240e-02  -9.0488521e-02  -6.6864782e-02  -3.8055693e-02  -5.0477922e-02   4.1265556e-02   3.7541175e-03  -9.9538047e-02  -9.0649015e-02  -7.4396729e-02  -9.9991134e-03   1.5862491e-02  -6.3616751e-02   5.7118630e-02  -6.4086171e-02  -1.0617828e-01   7.9726937e-02  -3.0329631e-02  -1.8097798e-02   5.2933253e-02  -1.2386930e-02   1.8607230e-02  -7.1998098e-02  -1.7932820e-02  -5.8598966e-02  -7.7601629e-02   2.7988324e-02   8.1280798e-02   1.3157993e-01  -2.0155439e-02   0.0000000e+00   1.5090387e-01   2.6651971e-01   8.5917257e-02   1.4114061e-01  -9.8418943e-02  -4.7654305e-03  -1.7077670e-02   1.5839692e-02  -6.4912369e-03   4.8861421e-03  -1.5440110e-02  -1.9178139e-02   3.9868345e-02   5.2740155e-02  -1.1170066e-01   1.2716554e-02   6.2670849e-04
   4.8521691e-03   7.1026799e-02  -1.1143415e-02   1.6764102e-02   4.9112703e-02   1.6926373e-02  -1.8724718e-02  -3.2534743e-02   3.2366094e-02  -3.8361553e-03   3.3932635e-02   3.7873693e-02   2.7910793e-02  -4.0270170e-02   1.0425499e-02  -2.7791214e-02   4.1417430e-02  -5.9238917e-02   3.3110337e-02  -2.9776952e-02   2.2169991e-01  -2.3142108e-01   2.1159679e-02   1.7640868e-02   1.0643745e-01   1.4209337e-02  -4.3376041e-02  -6.4447744e-02  -1.8019690e-02   2.2197257e-01   6.4200556e-02   1.5226510e-02  -1.7893420e-02   1.8256041e-02  -5.6822793e-02   6.1020262e-02  -1.4560697e-01   6.5637709e-02  -1.5713766e-02  -3.9304831e-02   5.5236662e-02   2.3058510e-01   5.2519716e-02  -7.2965280e-03  -4.9322081e-02  -9.8828778e-03  -7.8543818e-02   1.0083555e-01   3.3635511e-02   5.3755524e-02  -1.1880170e-01  -6.3659524e-02  -4.3940647e-02  -6.5669946e-02   3.0428385e-02  -3.3426778e-02  -7.3403884e-02  -5.5252940e-02   2.8733351e-02  -4.3026513e-03  -1.0536933e-02  -8.9351344e-02   2.6937220e-02  -2.3191399e-02  -1.9873233e-02   3.2474184e-02  -4.9059503e-02  -3.4327957e-02   4.7464054e-02   1.2993839e-01  -1.3112600e-01   2.3895463e-01   1.5090387e-01   0.0000000e+00  -9.3422896e-02   2.2810640e-01  -5.9642309e-02   1.4568042e-01   6.6091056e-02  -1.9473306e-01   1.9381256e-02   7.6650332e-02   3.0475245e-02   1.8453470e-03   1.0518647e-02  -6.5071050e-02   7.0969905e-02   5.7546940e-03   1.4317401e-02   1.0113975e-02
  -4.5784283e-02  -4.5820358e-03  -3.0682643e-02  -4.2562054e-02  -2.8459122e-03   1.8340615e-02  -2.0539822e-02  -1.2446485e-02  -3.3060179e-02   2.3211815e-02  -8.3319165e-02   1.3131097e-02  -1.0546409e-01   3.0640583e-02   4.3038258e-02  -1.3209291e-02  -7.0368329e-02   1.1057982e-01   2.7915000e-02   3.4885202e-02  -3.2397361e-02   7.3422922e-02   9.7022064e-02   6.8752385e-03  -1.4346980e-02   3.1633120e-02  -1.4124561e-01  -9.5469706e-02   2.9955008e-02   1.2071555e-02   6.4367530e-02   4.1210739e-02  -3.4905809e-02   6.8483508e-03  -1.8344988e-01   2.8053154e-03  -1.4339050e-02  -1.6204966e-01   4.1061699e-02   1.0406418e-01   2.4268276e-02  -3.0596109e-02  -4.1698582e-02  -7.1298085e-03   3.0874331e-02   2.3449094e-02  -9.3539622e-02   5.4293575e-02   1.4459633e-02  -7.9939965e-03   1.2006884e-01  -9.0969812e-03  -1.9729150e-02   8.6842723e-02  -2.7776063e-02   1.4235280e-01   4.7700328e-02  -4.0527803e-03  -7.0642907e-02   1.1611537e-01  -5.9988439e-02  -6.2136454e-03   1.1304037e-02   5.4925118e-02   1.7514189e-02   5.6763289e-02   1.1838538e-01   4.2852761e-02  -1.3655420e-01   9.1442813e-02   1.6271519e-01   3.1197365e-02   2.6651971e-01  -9.3422896e-02   0.0000000e+00   1.0736928e-01   5.8340785e-02   1.2855614e-01   1.0960865e-01  -4.4678331e-02   8.5150749e-02   5.2505554e-02   5.4812161e-02   4.0900545e-02  -8.1063542e-03  -8.1977857e-03   3.1310587e-02  -8.3268509e-02  -2.3072830e-02   3.7457128e-02
   2.7916704e-02   9.7248962e-03  -7.4442085e-02   3.2553099e-02  -1.7540404e-02  -4.9016658e-02   3.4940375e-02   8.8231502e-02  -2.7891443e-02   8.2134756e-02  -2.8856995e-02  -2.4573846e-02  -1.1089940e-01  -2.0440315e-02  -9.2954695e-02  -6.5897380e-02  -5.0219946e-03  -5.5971164e-02   8.0536643e-02   4.4365464e-02   5.8713081e-02   2.0672495e-01  -1.2551333e-01   4.0509702e-02  -1.6701183e-01  -1.2318401e-02  -8.4358123e-02  -4.5991104e-02  -1.2266201e-01  -5.9357803e-02  -1.7363388e-02   2.7279072e-01  -2.5661611e-02   1.5645610e-02  -2.3341749e-02  -5.1671902e-02  -6.6522967e-02   1.8052901e-02  -7.1497547e-02  -3.0909621e-03  -1.3406793e-02   2.8838948e-01   5.4725474e-02   7.7868845e-02  -1.7971597e-02   1.4154067e-01  -2.0303509e-02  -1.3017658e-01  -2.4905076e-02   6.9507082e-02  -1.1578877e-02   1.4473890e-01  -1.5860161e-01  -3.6954803e-02   2.8298681e-02   8.3769302e-02   3.7951579e-02  -8.7812606e-02   5.9564412e-02  -1.1973624e-01   1.1008879e-01  -9.1801035e-02   1.2778429e-02   3.6228112e-02  -1.7819366e-02   5.8296380e-02   4.8739061e-02   1.1515202e-02   8.4724360e-02  -1.7095291e-01  -8.7561647e-02   1.9253218e-01   8.5917257e-02   2.2810640e-01   1.0736928e-01   0.0000000e+00   1.0687419e-01  -4.4386650e-02   1.1115077e-02   6.6569303e-02   2.0972975e-02  -9.0168575e-02  -3.7739593e-02  -1.5922673e-02   8.2151506e-02   2.1485748e-03  -9.3073129e-02   8.7410991e-02  -8.3629207e-03  -3.2988499e-02
  -1.5529657e-02  -4.6782630e-02  -2.1158522e-02   5.0921917e-03   2.1483652e-02   5.4181398e-02   6.4125154e-02   8.6536013e-02  -3.6999071e-02   7.6287744e-02  -8.6010278e-02   2.7070752e-03   1.0651536e-02   3.1394364e-02   5.6135216e-03  -2.7958926e-02  -5.7681346e-02  -1.9073728e-02  -3.1659768e-03  -9.4598812e-02   1.1245255e-02   2.3275818e-02  -1.3838239e-01  -4.7297218e-02   8.2219515e-02  -1.1260990e-02  -6.5395078e-02  -3.7632047e-02  -3.5802345e-02   1.5654730e-02  -2.9604324e-02  -7.0308274e-02   1.6631732e-01  -1.9839384e-01   2.1747637e-01  -1.4281228e-01   2.2607296e-01  -1.5282801e-01   8.8486536e-02  -1.1927747e-01  -4.7982690e-03  -3.2916034e-02   3.5160947e-02   3.0829440e-02  -1.2971161e-01  -8.9415986e-02   1.0220892e-01  -4.8406553e-02  -7.0911793e-02   5.6836059e-03  -4.7307737e-02  -5.2307189e-02   4.6600758e-02  -6.5971089e-02   7.7561425e-03  -1.3888777e-01  -3.8530401e-02   9.4602866e-02  -4.7542309e-02  -7.1204089e-02  -5.5710353e-02  -1.0867414e-01   4.8732060e-02  -4.9850987e-03  -2.0437706e-02  -1.0962058e-01   1.0078388e-01   1.8874616e-03  -1.8598234e-02   6.5196260e-03   5.0079211e-02  -1.2133007e-02   1.4114061e-01  -5.9642309e-02   5.8340785e-02   1.0687419e-01   0.0000000e+00   4.3284002e-01  -1.1615975e-01   1.2692431e-01  -4.3574659e-02  -5.1507855e-02  -1.3108790e-02  -3.0822161e-02  -6.6957309e-02  -7.6833456e-02   3.9623194e-02   9.3469130e-03   5.3710920e-02  -6.1932998e-02
  -4.9427261e-02  -1.2289389e-02   1.3027419e-02  -7.7438873e-02  -2.0648543e-02   2.2840532e-02  -1.4890162e-02  -3.6777569e-02   1.1998164e-02  -1.0316698e-01  -4.5249662e-02  -2.6953216e-02   9.0380179e-02  -1.9354937e-02  -9.8250663e-02  -6.7398957e-02  -7.8283856e-03  -6.5226240e-02  -7.2933940e-02  -2.1941256e-02  -9.9424736e-02  -8.2173086e-03   1.1618268e-01  -1.1218323e-01  -1.2334771e-01  -8.5648033e-02   5.3139448e-02  -5.6699215e-02  -1.7409014e-02   9.3299505e-02   6.7867363e-02  -1.0272453e-03  -2.7550322e-02   1.3249954e-01  -1.3572449e-01   1.8350557e-01  -9.5360817e-02   2.5851843e-02  -1.0428501e-02   2.5779084e-02   8.9239716e-02   3.1194826e-02  -4.0000984e-02  -3.4770811e-02  -1.7720077e-01  -4.9695881e-03  -5.5330366e-02  -1.6004957e-02   6.6832001e-02  -6.9423418e-02   8.0885320e-02   3.0877030e-02   4.0030965e-03  -1.1747442e-01  -1.5138569e-02   9.5005253e-03   4.8014013e-02  -1.6829871e-02  -1.3590741e-01   8.6954988e-02  -1.3961516e-02   6.0383728e-02  -1.6187676e-02  -8.1181547e-02   7.0590245e-02   1.1911133e-01  -1.2004638e-01   1.2473572e-01  -8.1618721e-03  -9.4927985e-02  -3.3769044e-02  -1.6688297e-02  -9.8418943e-02   1.4568042e-01   1.2855614e-01  -4.4386650e-02   4.3284002e-01   0.0000000e+00  -6.7915163e-02  -9.2085268e-02  -2.3448001e-02  -4.1277751e-02   9.0792641e-02  -1.8451171e-02  -4.4678835e-02  -1.2419144e-02  -7.9013057e-02   4.2254288e-02  -5.7577685e-02  -4.0158314e-02
   5.2620939e-02  -7.0096078e-02  -3.4746850e-02  -2.7725463e-02  -1.2442316e-02   2.1154741e-02   3.8906201e-05  -9.3078682e-03  -1.0097222e-02   1.3896558e-02  -2.0046545e-02   8.5103941e-03   2.9408655e-02   8.3361214e-03   3.0452659e-03   2.1365190e-02   2.2049120e-01   4.7500420e-03   3.9563586e-02   3.0209770e-02   2.0651901e-02  -2.5406159e-02  -2.3306781e-02   3.6731480e-02   1.1710092e-01   2.3701499e-02  -2.0654942e-02  -4.3705211e-02   1.2667707e-01  -8.7041327e-02   7.1445332e-02   1.2757411e-02   2.9729431e-02   1.6308469e-02   3.4385406e-02   9.2064515e-03   3.9029455e-02  -9.2648636e-02   5.3917453e-02  -3.8180981e-02   1.2421130e-01  -3.6318389e-02   5.7531926e-02  -7.1578318e-02  -4.7480923e-02  -6.1689933e-02  -3.5163291e-02   1.1078342e-01   1.9042433e-03  -3.0365677e-02   3.2978237e-03   1.1967432e-03   1.4467223e-01   2.2367809e-02   6.5529227e-02  -3.0974514e-02   1.0429864e-01   1.5005494e-02  -1.3744882e-01  -8.4620646e-02   3.2018050e-02   2.4052301e-02  -9.7826476e-02   3.8257608e-02   7.5025031e-02   9.7902967e-04  -5.0556735e-02   9.0328414e-02   6.2512023e-02   6.2175709e-03  -5.6138266e-02   1.0613232e-01  -4.7654305e-03   6.6091056e-02   1.0960865e-01   1.1115077e-02  -1.1615975e-01  -6.7915163e-02   0.0000000e+00   1.6554629e-01   1.2867937e-01   4.7165072e-02   8.3073950e-02  -3.6360149e-02  -8.3068776e-02   2.8240023e-03  -5.6742452e-02   6.6063307e-02   4.4598548e-04  -1.4560589e-02
  -2.4239251e-02   1.5880612e-02  -2.1951682e-02   2.5323697e-02   2.1055981e-02  -1.3743553e-02   4.4463199e-02  -3.2089655e-02   7.9263171e-02   2.3646951e-02   2.8759189e-04   5.2678964e-02  -1.3079642e-02  -2.2784043e-02   1.5587811e-01  -1.4960436e-02  -2.8696166e-02   3.0346129e-01   1.4709739e-02  -2.0547386e-02  -1.5011870e-01  -1.0691838e-01   7.4338907e-02  -6.7703302e-02   1.2541954e-01  -2.2592519e-02   7.7707318e-02   1.8716176e-02  -9.5132085e-03   1.8249488e-01  -9.7720037e-02  -5.6370484e-02   1.1772411e-01   8.5177530e-02   9.2107195e-02  -8.7564836e-02  -7.4111960e-02   2.7231574e-01   5.0644894e-02   1.7038226e-01   1.0236158e-01  -5.1153432e-02  -8.9802264e-03  -1.2876320e-02   1.3790822e-02  -2.4688597e-02   3.7050805e-02  -6.4250150e-02  -6.9531005e-02  -5.4062397e-02   8.8478679e-02   8.3550893e-02  -2.6624721e-01  -4.3369768e-02   1.9969789e-02   7.6559114e-02  -7.5065834e-02  -1.5730978e-02  -2.2008564e-02   2.9246135e-02   5.4962424e-02   1.3836860e-02  -2.4345366e-03  -4.7492779e-02   7.7095531e-03   1.2837123e-01   1.2877874e-01  -1.1920208e-01   4.7728219e-02   5.4093555e-03  -5.4997350e-02  -8.7291922e-02  -1.7077670e-02  -1.9473306e-01  -4.4678331e-02   6.6569303e-02   1.2692431e-01  -9.2085268e-02   1.6554629e-01   0.0000000e+00   6.5019503e-02   2.3983077e-01  -8.7764630e-03  -2.4727000e-02  -4.0675329e-02  -2.8212488e-02   9.8507759e-02  -1.1861983e-01  -1.4518150e-01  -1.1459360e-02
   3.1141667e-03   1.1483330e-02   8.0019470e-03  -1.5639063e-02  -5.9288297e-03  -6.5171814e-02  -3.1827562e-02   8.8390353e-03  -1.2300795e-01  -1.5986492e-02  -8.7788413e-03   5.8969653e-02   6.0631992e-02   4.3682848e-03   3.5488990e-02   1.1047989e-02   1.2458818e-01  -8.2115379e-02   7.6634253e-02   4.2493001e-02   6.1329607e-02   1.2887484e-01   1.2200081e-02  -1.6240924e-02   4.6753336e-02   4.6900777e-02  -6.6760126e-02  -3.9140152e-02   3.1614900e-02   6.2992091e-02  -6.7853339e-02  -3.1666913e-02   4.1789814e-02   2.4714029e-02  -2.4548913e-02   6.6195606e-02   8.1747850e-02  -9.5885203e-02  -7.8302118e-02   3.3119623e-03   3.5494274e-02   2.1167294e-02  -2.4439047e-02   3.4495692e-02  -4.6803412e-02  -1.7227854e-02  -3.7738006e-04   1.0772552e-01  -2.2133673e-03  -5.6251327e-02  -7.5451140e-03   8.3761528e-02  -7.8450124e-03  -2.2912533e-02   5.9146393e-03  -6.3913266e-02   7.9144445e-02  -2.9546850e-02  -4.1180273e-02   8.9119253e-03   2.1575788e-02   3.6796238e-02   1.6009359e-01  -5.2186013e-02   4.7084002e-02  -4.3524415e-02   1.1935221e-02  -3.9010228e-02   6.4625079e-03  -9.6327815e-02  -1.0089274e-01  -1.0991454e-02   1.5839692e-02   1.9381256e-02   8.5150749e-02   2.0972975e-02  -4.3574659e-02  -2.3448001e-02   1.2867937e-01   6.5019503e-02   0.0000000e+00   2.5333993e-01   8.0700799e-02   3.5046515e-02   1.5614900e-01  -7.2136215e-03  -6.3480345e-02   2.9520352e-02   3.2308616e-03  -3.7633900e-02
  -8.8558746e-02   2.8233754e-02   3.6801537e-02  -2.4100553e-02  -1.3596838e-02  -1.9317954e-02   3.3075444e-02  -5.2293026e-02  -6.5854446e-03  -5.4626592e-02  -7.6701637e-03  -2.4177805e-02   4.1575985e-02  -1.7539868e-02  -2.3873895e-02   3.8777771e-02   2.7403215e-02   9.6597371e-02   3.1035455e-03   2.5031921e-03   8.2968583e-02   6.1907410e-02  -4.9019155e-02   1.0596888e-02  -1.2323342e-01   2.9543877e-02  -2.7789274e-02  -6.3374597e-03  -4.5522632e-02  -4.5066467e-02  -5.4101466e-02   4.1693009e-02   1.2606298e-01  -2.4292831e-02   4.3851454e-02  -3.2856051e-02  -3.4891734e-02  -1.0247794e-01  -1.3501849e-01  -4.7908970e-02  -1.6664585e-02   9.3415189e-02   1.1462334e-01   4.4806536e-03  -8.5503572e-02  -8.1603819e-03  -2.6252099e-02  -9.5685786e-02  -5.3147473e-02   3.9077058e-02   2.8521763e-02  -3.4437354e-02  -5.5675591e-03   1.0679514e-02  -7.8490113e-02   5.2493990e-02  -7.5496067e-02   9.4397570e-02  -1.7674603e-02   1.6230298e-02  -6.3422605e-02   2.5580048e-02  -3.0843380e-02   1.2119119e-01   1.2845991e-01  -1.0618733e-01   4.2517111e-02   5.4841781e-02  -5.9509875e-03   2.0269852e-02  -1.1180341e-01  -1.3639967e-01  -6.4912369e-03   7.6650332e-02   5.2505554e-02  -9.0168575e-02  -5.1507855e-02  -4.1277751e-02   4.7165072e-02   2.3983077e-01   2.5333993e-01   0.0000000e+00   2.7789813e-02   1.1494232e-01   1.0710517e-01   2.1459699e-01   4.7671946e-02   6.5012675e-02  -2.8795780e-02   7.7308641e-03
  -7.4011150e-03  -3.3480475e-02   2.6457738e-03  -3.5493895e-03  -9.1373248e-02  -2.7254043e-02  -5.2095400e-02   1.5937369e-02  -1.7690635e-01  -1.0986374e-01   4.6203005e-02   6.6147321e-02   7.9759886e-02   3.5022945e-02   1.6087642e-02  -2.7223256e-02   4.1007298e-02   2.0562350e-02   4.4274464e-02   1.0778390e-02   6.8833182e-02  -3.8234224e-03   8.6664667e-02   5.1206511e-02  -7.8558415e-02  -9.2687167e-02   4.7747895e-02   6.2931703e-02   3.7899305e-03   6.5315603e-02   3.6657053e-02  -4.1684221e-02   5.6597560e-03  -6.1295776e-02   5.6569666e-02  -1.3850967e-01   3.0853613e-02  -8.0872867e-02   1.3330868e-01  -1.1956898e-02  -1.0147129e-01  -3.8884534e-02  -1.5137113e-01   3.1592189e-02   3.9320981e-02   3.0735787e-02   7.1424232e-03  -7.5847722e-03  -2.8352763e-02  -2.5088786e-02   3.8802864e-02   9.2753310e-04   7.8088151e-02  -1.6447820e-01   7.5514264e-02   7.7439945e-03  -9.3926638e-02  -7.6285008e-02   6.5242918e-03  -2.9917903e-02  -8.3971011e-02  -9.1578200e-02  -9.3120922e-02   1.1552221e-01  -7.1717654e-02   5.4973172e-02   2.2704208e-03  -4.4471250e-02  -1.7552070e-03  -6.2897051e-02  -6.6396636e-02  -3.5594003e-02   4.8861421e-03   3.0475245e-02   5.4812161e-02  -3.7739593e-02  -1.3108790e-02   9.0792641e-02   8.3073950e-02  -8.7764630e-03   8.0700799e-02   2.7789813e-02   0.0000000e+00   1.8193207e-01   3.0694412e-02  -9.5437249e-02   1.5048589e-01  -1.2825091e-01  -8.6757447e-03  -3.2899876e-02
  -5.4952521e-03   7.0209118e-02  -2.7865977e-02  -1.4940342e-03  -3.8086994e-02   4.0963192e-02   3.7749270e-02   2.3671314e-02  -5.5471888e-02  -5.7028758e-02  -4.6474466e-03   8.6307294e-02   6.6468350e-02   7.2016815e-02  -7.2675387e-03   8.3629671e-02  -6.1018483e-02   1.2376223e-02  -1.1316716e-02  -6.4819025e-04  -8.4430799e-02  -8.9873651e-02  -4.6208832e-02   1.0049638e-01   6.3760545e-02   7.8006506e-02   5.4543985e-02   9.3706701e-02   1.5084251e-01   1.0482798e-02   6.5437321e-02   6.0384774e-02  -7.1883933e-02  -9.8580667e-02  -5.1952330e-03   8.5566752e-02  -5.3766728e-02   4.6101259e-02  -1.1285962e-02  -4.7390341e-03   1.0959382e-01  -1.3432929e-01   6.8570576e-02   6.3768768e-02   7.1777966e-02   3.3832703e-02  -1.2898774e-01  -2.9152628e-02  -2.0180426e-02   6.8440556e-02  -3.6907457e-02   8.7720920e-04  -2.8301181e-02   4.5261728e-02  -1.8771468e-03   9.4927651e-02  -1.8195904e-02   7.8850643e-04  -1.0114501e-01  -3.6492616e-04   8.6375298e-03  -1.5172507e-02   8.4103782e-02   4.2177976e-02  -5.8718898e-02  -5.2357304e-02  -3.2650890e-02  -1.6970008e-02   4.0649172e-02   5.1075713e-02  -2.8890283e-02  -4.0760016e-02  -1.5440110e-02   1.8453470e-03   4.0900545e-02  -1.5922673e-02  -3.0822161e-02  -1.8451171e-02  -3.6360149e-02  -2.4727000e-02   3.5046515e-02   1.1494232e-01   1.8193207e-01   0.0000000e+00   7.0368461e-02   4.5754941e-02   1.0311241e-01   1.3336490e-01  -2.7257636e-02  -5.4520193e-02
   3.3399291e-02   1.2011805e-02  -1.0958983e-03   3.6894134e-03   1.5427319e-03  -6.4594637e-02  -3.3464984e-02  -4.5632119e-02   9.1351472e-03   8.3554136e-03   2.1788766e-03   5.9229962e-02   8.8197383e-02  -2.1193640e-02   3.5891069e-02   2.8830065e-02  -6.4750560e-02  -1.2078185e-01   3.4100338e-02   9.2249245e-03   4.8227048e-02  -7.7811027e-02   5.7068062e-02   8.9439536e-02   2.6402707e-02   3.5066865e-02  -4.9255467e-03  -6.0357757e-02  -4.8367422e-02  -6.2760819e-03  -5.1114126e-02   3.4632939e-02  -5.8109435e-02  -2.5428195e-02   6.6903784e-02  -8.0887324e-02   5.9298120e-02  -1.8014504e-02  -1.6435284e-01   4.6851474e-02   8.1094752e-02  -2.5012057e-02   6.1362703e-02  -7.6309609e-03   1.6709522e-02  -6.6376718e-02   4.6686460e-02  -4.4577056e-02  -3.4859187e-05  -8.2634143e-02   1.2319180e-02  -2.5138175e-02   3.8199528e-02  -1.8356751e-02   6.6370064e-02  -1.9983984e-02   7.1801351e-02  -4.6791846e-02  -1.8157015e-02   1.3492486e-02  -5.0724523e-03   2.0742579e-02   8.1225459e-03   1.0617767e-02   1.2195333e-01   1.8107039e-02   7.5881336e-02  -2.5243951e-02   3.1900793e-02  -1.6340942e-02   6.3643206e-02  -5.0927184e-02  -1.9178139e-02   1.0518647e-02  -8.1063542e-03   8.2151506e-02  -6.6957309e-02  -4.4678835e-02  -8.3068776e-02  -4.0675329e-02   1.5614900e-01   1.0710517e-01   3.0694412e-02   7.0368461e-02   0.0000000e+00   9.2185456e-02   4.9244374e-02   1.0084051e-01   2.7049336e-02   7.8494243e-03
  -2.2460876e-02   1.8513968e-02   7.7546422e-02   4.6109465e-02  -5.3814991e-02   2.3753199e-03   2.4245344e-02  -5.5397635e-02  -1.4553877e-02  -5.1122617e-02   1.6471706e-02  -3.7829700e-02  -2.8140738e-02   3.4320368e-03  -5.6130363e-02   4.5782462e-02  -3.0335548e-02   3.2772839e-02  -3.3785555e-02  -1.1886805e-02  -8.5143187e-02   2.6605755e-02  -5.0278607e-03   8.8369869e-02  -7.7599386e-02   8.0574470e-02  -4.4916085e-02   1.4086741e-02  -1.0718991e-01  -1.0433979e-02   4.8648788e-03  -2.9684249e-02  -9.9428018e-02  -7.3233597e-02   1.8520305e-02  -1.1695169e-02  -4.1269570e-02  -3.7210910e-02  -3.3180261e-02   4.5464474e-02   2.7796013e-02   3.6640213e-02   1.5221657e-02  -9.1242664e-02  -2.3750927e-02  -6.9045202e-02  -2.3037450e-02  -1.8228987e-02   1.3538650e-02  -2.9825476e-02   5.0416825e-02   8.5059693e-02   1.9746857e-02  -1.5987886e-02   6.4658045e-02   1.0066358e-01  -2.9343997e-02   6.6909638e-03  -1.8646171e-02  -2.1800612e-03  -5.6362343e-02  -4.4817997e-03  -2.0866767e-02   1.7243427e-02   3.1507623e-02   1.0881176e-01  -4.6479147e-02   1.3671545e-01  -1.2059750e-02  -4.3897471e-02   9.8550373e-02  -9.4770784e-02   3.9868345e-02  -6.5071050e-02  -8.1977857e-03   2.1485748e-03  -7.6833456e-02  -1.2419144e-02   2.8240023e-03  -2.8212488e-02  -7.2136215e-03   2.1459699e-01  -9.5437249e-02   4.5754941e-02   9.2185456e-02   0.0000000e+00  -7.1777148e-02   7.1381914e-02   1.0864491e-02   1.0258702e-01
  -3.1770739e-02  -1.7477629e-02  -1.3886578e-02   5.2767301e-02  -5.6409157e-02   9.4691217e-02  -1.5651014e-02   2.5996556e-02  -2.0316152e-02   4.7869536e-03   7.5326274e-02  -5.7153593e-02  -4.3607120e-02  -1.4104691e-01   2.7192725e-02   4.0724723e-03  -3.1254573e-02  -8.4541070e-02  -2.7660973e-02  -8.4832531e-02   1.3371794e-01   7.2629808e-02   1.0420617e-03   3.9737796e-03  -1.2075785e-03  -3.8702053e-02   4.8382674e-02   2.5842403e-02   5.8002985e-02  -3.6561463e-02  -4.7759114e-02   4.9610821e-02  -4.6810051e-02  -8.2211293e-02   1.0437801e-02   1.0327102e-01  -5.0842525e-02  -1.1559045e-01   9.9461536e-02   3.2046880e-02  -1.4429395e-01  -6.3682187e-02  -3.1025495e-02   6.7848189e-02   7.5465439e-02  -4.5138592e-02  -7.6561913e-02   3.1204642e-02   5.4063351e-03  -4.0717111e-02   7.6613334e-02   9.3320679e-02  -7.2417387e-03   4.6460710e-02   7.6841935e-03   7.4284733e-02  -3.1867642e-02   1.6824105e-03   3.5270108e-02   2.4956544e-02  -8.6829206e-02   1.0818879e-01   5.5763369e-02   3.8796854e-02  -4.1571487e-02  -2.9755138e-02   5.7968021e-02  -6.5400475e-02   5.5023437e-02   6.7002779e-02   3.7788361e-02   1.7117362e-01   5.2740155e-02   7.0969905e-02   3.1310587e-02  -9.3073129e-02   3.9623194e-02  -7.9013057e-02  -5.6742452e-02   9.8507759e-02  -6.3480345e-02   4.7671946e-02   1.5048589e-01   1.0311241e-01   4.9244374e-02  -7.1777148e-02   0.0000000e+00   2.9671563e-01  -8.0237213e-02   1.0397144e-01
   3.2810843e-02   6.5092945e-02   4.4810065e-02  -2.3254302e-02   3.7739501e-02  -7.8133948e-02   1.9292005e-02  -2.8310077e-02   4.8015187e-02  -1.9001135e-02  -1.2437998e-02   2.2591738e-03   1.7855902e-02  -4.4784264e-03  -2.3711376e-02   5.0505725e-02  -4.0365188e-02  -3.6398336e-02   1.7695093e-02  -1.4620010e-02  -8.5011239e-02   1.4358097e-02   3.5377058e-02  -7.3398861e-02   3.3544688e-03  -5.1685718e-02  -1.0039020e-01  -6.4655296e-02  -2.8470127e-02  -3.6825126e-02   4.6245167e-02  -8.1235941e-02   3.3520213e-02  -1.6832434e-02  -1.1289371e-01   1.0059855e-01   3.8581933e-02  -1.6117842e-02   1.3168369e-01   6.5007260e-02  -1.0172182e-01   1.0594361e-01   1.7507908e-02   4.9821808e-03  -1.9087828e-02  -7.0436613e-02  -5.0728865e-02  -9.4552399e-02   8.7843432e-02   2.9899075e-02   3.6865033e-02   2.3972369e-02  -2.1220114e-01  -8.4964194e-02  -1.0581085e-01  -8.6914410e-03  -2.4248972e-02   7.6786101e-02   2.3322744e-02   8.1057501e-02   8.7418904e-03  -1.4437820e-02  -1.1537554e-01   7.1839496e-03  -2.1575687e-02  -7.6453134e-02  -3.6821580e-02  -7.3627064e-02  -3.9127173e-03  -4.8956308e-02  -2.4625553e-02  -5.1740166e-02  -1.1170066e-01   5.7546940e-03  -8.3268509e-02   8.7410991e-02   9.3469130e-03   4.2254288e-02   6.6063307e-02  -1.1861983e-01   2.9520352e-02   6.5012675e-02  -1.2825091e-01   1.3336490e-01   1.0084051e-01   7.1381914e-02   2.9671563e-01   0.0000000e+00   1.5242997e-02   6.6618181e-02
   6.8343096e-03  -1.2882809e-02  -3.6783849e-04   9.4990885e-03  -1.6542716e-02   3.4526287e-02   7.7858277e-03   9.6622214e-03   8.8341127e-03   2.0991214e-02  -2.0371746e-02   6.5971838e-04  -3.3691706e-02  -1.3151331e-02   4.8250418e-02   3.1065571e-02  -5.9730314e-02  -4.5034484e-02   1.2496457e-03   7.4523961e-03   5.3747638e-02  -6.9472469e-02   6.7076897e-03   3.8896620e-02   3.3143252e-02   3.6034504e-02  -3.8826748e-02   2.7622363e-02   4.9441714e-02  -7.8423156e-03  -1.4212832e-02  -5.4134932e-02   1.6709937e-02   4.7158478e-02   5.0201465e-02  -2.5009851e-02  -1.0410632e-02  -5.3978298e-03   2.2107659e-02  -9.5317406e-03   3.5304006e-02  -1.4015899e-02  -3.0706083e-02  -4.9570584e-02  -3.0828904e-02  -5.0800433e-02   2.9541745e-02   3.9203855e-02   1.1160007e-02   5.7015293e-02   2.0002010e-03   3.1519018e-02   6.3139761e-02   1.5953955e-02   1.8406343e-02   2.1718704e-02   1.8800435e-02  -2.6003822e-02   6.1288234e-02  -1.4060179e-02   3.9410070e-02  -1.0184689e-03   4.1625516e-02   2.7314597e-02  -3.0625122e-02   6.6717555e-02  -1.3500468e-02  -3.7287974e-02   4.1526888e-02  -3.8866757e-02  -1.8366967e-02  -3.8233488e-02   1.2716554e-02   1.4317401e-02  -2.3072830e-02  -8.3629207e-03   5.3710920e-02  -5.7577685e-02   4.4598548e-04  -1.4518150e-01   3.2308616e-03  -2.8795780e-02  -8.6757447e-03  -2.7257636e-02   2.7049336e-02   1.0864491e-02  -8.0237213e-02   1.5242997e-02   0.0000000e+00   1.1363378e-02
  -1.8623937e-03  -2.1974695e-02   1.1908256e-02   1.6372435e-02  -1.3348492e-02  -3.7972723e-02  -1.4390451e-02  -2.4250531e-02  -3.7250151e-02   4.2249201e-02   2.6650745e-02   2.5368992e-02  -5.3604467e-02   1.6685639e-02  -3.1524758e-02   1.9645341e-02  -3.4721981e-02   2.6002526e-02  -4.1945852e-02  -1.5771080e-02  -1.5087444e-02  -3.8424243e-02   6.3185309e-02   1.4300710e-02   7.1095882e-02   2.8007122e-02  -3.4944510e-02  -6.8638944e-02  -2.2628854e-02   3.8081867e-02   1.5821487e-02  -4.9224534e-02  -4.1157925e-02  -2.2128234e-02   2.2813581e-02   3.9812940e-02  -2.1809799e-02  -1.1476458e-02  -1.5723833e-02   1.8361079e-03  -6.3939107e-02   7.1050759e-02  -3.0839820e-02  -2.8576667e-02  -6.3144610e-02  -1.9204499e-02   1.6217871e-02  -5.2559966e-02   3.5253095e-02   4.2977732e-02   4.0050137e-02   3.0265305e-02  -1.0053831e-03   6.9858864e-02   5.0759679e-02   5.6283556e-02   6.8722992e-04  -3.5891571e-02   5.8356525e-02  -2.5812423e-03   2.5327282e-02  -1.4895860e-02  -1.6425814e-02  -7.0756498e-03   3.2764017e-02   2.9603329e-02  -6.9882919e-02  -2.0591483e-04  -3.9329278e-02   5.4212875e-02   3.4754250e-02  -5.1268058e-02   6.2670849e-04   1.0113975e-02   3.7457128e-02  -3.2988499e-02  -6.1932998e-02  -4.0158314e-02  -1.4560589e-02  -1.1459360e-02  -3.7633900e-02   7.7308641e-03  -3.2899876e-02  -5.4520193e-02   7.8494243e-03   1.0258702e-01   1.0397144e-01   6.6618181e-02   1.1363378e-02   0.0000000e+00
