# Supplementary material for: Autistic traits and individual brain differences: functional network efficiency reflects attentional and social impairments, structural nodal efficiencies index systemising and theory-of-mind skills
Source: Mol Autism. 2021 Jan 21;12:3. doi: 10.1186/s13229-020-00377-8 (PMC7818759; doi:10.1186/s13229-020-00377-8)
Supplement: Supplementary file 8 — Additional file 8. Connectivity matrices. Connection matrices and functional correlation matrices for each subject, as floating-point values in ASCII text format, and MATLAB code for producing these. [file 13229_2020_377_MOESM8_ESM.zip › Paul_Arora_et_al_data/Physiological/BBC/DTI_rsfMRI_ConnectivityMatrices/connectivity_matrices/Netmat_rsfMRI_aal90_subj12.txt]

   0.0000000e+00   6.5282554e-02  -2.8102462e-02  -3.6946923e-02  -1.6341512e-03  -2.0798718e-02  -1.3350174e-02  -9.5681009e-03   3.5029863e-02  -4.1536814e-02   9.6923573e-02  -4.9707124e-03   8.5928376e-03   3.0606276e-02  -5.2597827e-02  -1.0488925e-02   4.9411857e-02   3.0133044e-02   2.2552610e-02   6.5825935e-02   1.6492409e-02  -5.0875403e-02   2.3543349e-02   1.3953831e-02   2.9166191e-02  -3.4104931e-02  -3.7243313e-02  -6.9296618e-02  -1.0942094e-02   3.6852925e-03   6.0832908e-02  -1.2895416e-02  -1.1357510e-02   4.2344758e-02  -6.3589427e-02   5.7025965e-02   4.5753387e-03  -3.0624609e-02  -1.8398375e-02  -9.1371063e-03  -6.5243332e-02  -5.4074112e-03   1.4970228e-02   3.5633208e-02  -3.3628424e-02  -2.9982137e-02  -2.7907688e-02   4.2246583e-02  -1.7617546e-02  -3.2420465e-02   1.1205780e-04   4.9521673e-02  -2.9508501e-02   4.8289303e-02   2.3009428e-02  -4.4386651e-02   1.0607704e-01   5.7151350e-02   9.1130200e-02  -2.2135932e-02   5.1532314e-02  -6.9902792e-02  -2.3336648e-02   3.4889446e-02   1.3838598e-02   1.7520998e-02  -5.6229909e-02  -2.0197115e-02  -3.6264310e-02   1.1578091e-02   1.3914836e-02  -1.1009891e-01   1.7028765e-02   8.8028887e-03  -3.1025794e-02  -4.2594125e-02  -2.1345172e-03  -1.1936815e-02   3.2430854e-02  -3.0437567e-02   4.0760761e-02  -5.6675134e-03  -4.2717879e-02  -5.5625304e-02   2.8392205e-02   1.7547314e-04   7.1761311e-02   3.3937181e-02  -2.0931586e-02  -1.1025291e-02
   6.5282554e-02   0.0000000e+00  -6.0592616e-02  -1.3295524e-02  -2.8830770e-02  -2.2562462e-02  -1.0760423e-03  -3.0860137e-02   6.2038676e-02  -7.1842134e-03  -1.5593130e-03   2.0329418e-02   3.6759447e-02  -3.4820890e-03   3.0844867e-03   2.4704182e-02   6.5023034e-02   1.2099366e-02  -2.0933488e-02   9.4786281e-02   1.0958779e-02   8.9842424e-03  -4.9141083e-02   3.0837583e-03   3.2409499e-02  -2.1173506e-02   1.6484512e-02  -2.2539646e-02   9.4154528e-04  -9.6087015e-03  -2.5989855e-02   1.1544997e-03   1.7054541e-02  -1.7203944e-03  -6.4914692e-02  -3.9746431e-02  -2.0274413e-02  -1.9745158e-02   2.1858164e-02   5.0788680e-02  -1.7566867e-02   3.8428988e-02  -2.3614426e-03   5.0459712e-02  -7.3369793e-02   3.3458284e-02  -3.3927563e-02   2.2915594e-02   1.5316272e-02   3.3703100e-02  -6.6105522e-03   7.0102709e-02  -1.8293099e-02  -3.8502004e-02  -3.6399507e-02   1.6838797e-02   1.2250302e-01   1.1922200e-01   2.9050124e-03   3.0114220e-02   1.9105372e-03  -3.5490506e-02  -5.7234231e-02   5.8482013e-02  -4.1196238e-02  -7.1489639e-02  -3.0523236e-02  -1.4341895e-02  -3.3239612e-02   4.9374167e-02   1.1737061e-02  -1.3611890e-03  -1.2745436e-02  -9.6731113e-03   2.6374053e-03   1.3276318e-02   7.2630363e-03   5.5399840e-03   1.2699251e-02  -1.2986267e-02  -2.9834683e-02   8.5661341e-02  -3.2175952e-02  -3.4200866e-02  -2.5337636e-02   5.0675815e-02  -5.6572234e-02  -3.5695180e-02   3.4654399e-02   6.6337365e-03
  -2.8102462e-02  -6.0592616e-02   0.0000000e+00   6.6011888e-02   9.0977277e-02   2.0848190e-02   1.4636412e-01  -1.4092369e-02  -6.5209917e-02  -3.8893975e-02   1.0163524e-02  -2.1852941e-02   4.4991433e-02  -6.6586340e-02   8.1225947e-02  -5.6997396e-02  -3.5105754e-02   1.9402393e-02   1.0998757e-01  -1.8784002e-02   4.4190757e-02  -1.2308516e-02  -2.3347717e-02  -8.9462600e-02   8.3168532e-02   1.0909371e-01   3.1867182e-02   3.6430133e-03   2.8545066e-02  -1.6399970e-02  -5.5846679e-02   4.5902073e-03  -5.4374972e-03  -2.8912352e-02  -5.1528404e-02   9.9307736e-03  -1.6764291e-02   9.1145695e-02  -4.3373167e-02  -3.5057195e-02  -7.8174662e-02   3.0877882e-02   1.0415002e-02  -1.2380515e-02   4.0990191e-02   1.0542909e-02  -5.3162052e-02  -3.8690983e-02  -2.4553836e-02   8.0648045e-03  -3.4587126e-02   3.6730878e-02  -7.6583371e-02   1.0331931e-01   4.5340830e-03   2.1177709e-02  -2.8170048e-02  -7.3284391e-02  -1.0206525e-02   3.5418055e-03   2.9354227e-02  -1.2547787e-01   8.5957190e-02  -1.5605968e-02   7.5841564e-04   2.0593986e-02  -4.9310716e-03   2.1378189e-02   4.0435138e-02   1.2567271e-02  -5.6678052e-02  -2.7860510e-02   2.7717889e-02   3.0017308e-03  -1.7638101e-02  -8.8301129e-02  -7.0517304e-04   2.6349363e-02  -2.3799629e-02   4.9418813e-02   4.8294154e-03  -2.9020126e-02  -3.5784973e-02   2.0988681e-02   1.2460912e-02  -3.7466261e-02   5.5077663e-03  -1.6386918e-02  -1.0830883e-02  -1.4749266e-02
  -3.6946923e-02  -1.3295524e-02   6.6011888e-02   0.0000000e+00   4.6346465e-02  -2.5037224e-02   1.2316031e-02   6.2893827e-02  -4.0404417e-02  -2.5516854e-02  -4.9954819e-02   2.8332671e-02  -3.9173267e-02  -4.5977662e-02   9.3014094e-02   1.3360696e-02   4.7351846e-03  -2.1648443e-02  -3.3934081e-03   5.9578222e-02  -5.3792301e-02   3.3599503e-02  -3.3217192e-03   5.9702956e-02   3.2622813e-03   1.1066371e-01   1.2083670e-04   1.6262697e-02   2.1182049e-03   5.0251259e-02  -9.3566741e-02   4.8150111e-02  -2.1516306e-02  -3.0559749e-02  -8.5027739e-02  -9.7797762e-03  -4.3953727e-02   3.6504992e-02  -3.0491018e-02  -1.7438632e-02  -7.9006402e-02  -5.7923992e-02   4.0130244e-03  -1.8269980e-02  -1.7773391e-02  -1.7222248e-02  -7.3343795e-02   2.1898454e-02   1.8708356e-02  -5.5114640e-02  -1.5287699e-02  -7.5555030e-02   1.5617990e-02   1.0925719e-02   1.1512506e-02   8.8872319e-04  -1.8497342e-02  -6.2469204e-04   1.1402144e-02  -6.5940955e-03  -1.9000914e-02  -6.8954009e-03  -1.3578991e-02   2.4220337e-02  -2.5210242e-02   3.5271786e-02   4.4533617e-02   1.3498118e-02  -1.5098980e-02  -1.8050959e-02  -5.3346458e-02   9.0772307e-03  -1.3425329e-02   1.0411602e-03   3.5340800e-02  -2.7902733e-02   1.6925995e-02   7.7530849e-03  -4.3382127e-02   2.5341408e-02   4.5892835e-03  -1.8724221e-02  -3.6981389e-03   6.4987324e-02   8.0555528e-03   5.7366910e-02   7.1713818e-02   2.4207294e-02   7.2970910e-03   4.4203057e-02
  -1.6341512e-03  -2.8830770e-02   9.0977277e-02   4.6346465e-02   0.0000000e+00   3.2222664e-02   9.2243033e-02   4.6418518e-02   1.1092107e-01   1.8666752e-02  -3.4817899e-02   1.1810233e-03   2.3113338e-02  -5.0904122e-03   4.6044339e-02  -1.3066581e-02   2.1904332e-02  -3.3117369e-02   5.9488090e-02   5.1573532e-02   7.2924661e-02  -2.0853910e-02  -4.3193184e-02  -5.3338395e-02   7.6363008e-02  -4.3740681e-02   1.5253225e-01  -4.1784595e-02  -3.3145044e-02   6.7608322e-02  -5.3703387e-03   2.5075147e-02  -5.1119182e-02  -4.5420790e-02   4.0898170e-02  -1.7541519e-02  -4.1510640e-02   5.7381284e-02  -1.6032838e-01   1.1210056e-02  -7.4092702e-02   9.8381297e-03   9.5322466e-02  -4.0742943e-02  -3.3945135e-03   6.4314726e-03  -1.5184763e-02  -1.0628736e-01   1.1159303e-01  -1.5386210e-03   6.8080774e-02   5.4997652e-02  -4.2193484e-02   7.0708467e-02   6.4895976e-02   1.5534361e-02   2.9670038e-02   2.9577344e-03  -3.2529275e-02  -5.8932978e-02   9.1157123e-03   9.3782456e-03   2.9368274e-02  -4.2527528e-02  -5.9237972e-02   2.3044852e-02   2.0042998e-02   5.0674795e-02   6.2716773e-02   4.5100405e-02   3.6697585e-02   4.5787638e-02  -6.4373815e-02   1.1641222e-02  -7.6570984e-02   4.0885779e-03  -2.8786959e-02  -4.7676966e-02  -3.3002709e-02   4.0132294e-02  -4.8924426e-03  -4.6731846e-03  -5.5292388e-02  -1.7766504e-02  -3.0881204e-02  -8.0174482e-03   2.0465129e-01   4.2836545e-02  -1.7144553e-02  -2.2361280e-02
  -2.0798718e-02  -2.2562462e-02   2.0848190e-02  -2.5037224e-02   3.2222664e-02   0.0000000e+00   1.3625026e-02  -1.8032096e-02   1.2259632e-02   1.3006549e-01  -1.3217976e-02   2.2584528e-03  -4.2462512e-02   9.1992469e-02  -5.7957057e-02   5.7659749e-02   2.2390734e-02   1.2287630e-02  -1.4908096e-02   6.3529348e-03   2.6928957e-02  -5.1278726e-02  -6.7594314e-02  -3.9678713e-02   3.0211758e-02   1.3659276e-02   7.9714625e-02   1.4467562e-01   8.3587737e-03  -1.7211047e-02   1.0149313e-01  -1.2643778e-01  -3.6730897e-02  -4.9994426e-02   1.7086279e-02   3.8372714e-02   1.3859071e-02   1.2513349e-02   1.1430259e-01  -7.9540560e-03   4.9618581e-02  -1.0523264e-01   2.4425951e-02  -3.3463745e-02   2.3329872e-02   7.0770037e-03   4.8253607e-02  -8.8248497e-03  -5.5864026e-02   2.4792778e-02   1.9636876e-03   6.2507843e-02   1.7887375e-02   6.8346261e-02   4.3814026e-03   4.2713082e-02  -4.6786993e-02  -4.9002790e-02   1.6982963e-02   2.1972894e-02   7.5658664e-03  -5.0707696e-02   5.0076052e-02  -5.0256518e-02  -1.1829446e-02  -4.4125447e-02   8.5576252e-03   5.4421926e-02  -5.8409165e-02  -4.0462375e-02   4.1667948e-02  -7.3791968e-02   1.3870533e-02   2.6886240e-02   1.6684133e-02  -5.7505847e-02  -8.5645822e-02   3.0298587e-02  -2.4990369e-02   1.4175544e-02   5.3901878e-02   1.8764482e-02  -6.8773993e-02   2.9741871e-02  -6.5774531e-03   6.9642668e-02   1.6290224e-01  -1.5358573e-02  -1.6890701e-02  -5.8841590e-02
  -1.3350174e-02  -1.0760423e-03   1.4636412e-01   1.2316031e-02   9.2243033e-02   1.3625026e-02   0.0000000e+00   8.9800207e-02   1.1329591e-01  -2.3451774e-02   6.8294138e-02   7.0495542e-04   1.6890436e-01   4.8293372e-03   5.7354311e-02  -3.0520188e-02  -2.7407343e-02   2.6318287e-02   2.3413563e-02  -6.0149729e-02  -1.8336892e-02   1.3267617e-02  -7.6751294e-02  -1.0286507e-01  -1.4812124e-02  -4.3516752e-03   3.8259729e-02  -1.8500155e-02   5.5789436e-02   3.0115269e-02  -4.6291214e-02   3.4194197e-02   1.4364772e-02  -4.3037048e-04   1.5945260e-02  -7.0014841e-02  -1.3164899e-02   1.4412830e-02   2.1007427e-02   7.4618322e-03  -3.3700664e-02   5.3104234e-02   4.4672243e-02  -2.1961285e-02  -7.8204849e-03  -1.6353506e-03  -1.1003964e-01  -4.6573881e-02   3.2272626e-03   8.4032992e-03   1.1320105e-02   3.8726800e-02   1.0118246e-02   7.3337947e-02   3.7394284e-02   1.1401923e-02  -4.4918547e-02   7.8063423e-03  -5.7242096e-02  -9.5431870e-02   9.3006490e-02  -1.2798343e-02   6.6764450e-02   3.9119366e-04   9.5146210e-03   1.6117696e-02   3.7192428e-02  -1.8392136e-03  -2.3798239e-02   2.1649104e-02   3.3442924e-02   8.6480438e-03   1.9903731e-02   4.5450564e-02  -3.2525669e-02  -5.1387669e-02   3.1960168e-02  -1.6718396e-02  -4.6513456e-02   9.7972094e-03  -5.9301287e-02  -1.9318436e-02  -6.7533320e-02  -6.4137539e-02  -2.3412404e-02  -5.2416165e-02  -4.6826510e-02  -6.2354004e-02   5.0230027e-03  -1.6334603e-02
  -9.5681009e-03  -3.0860137e-02  -1.4092369e-02   6.2893827e-02   4.6418518e-02  -1.8032096e-02   8.9800207e-02   0.0000000e+00   3.2675375e-02   9.0392357e-02  -4.3044142e-02   3.0809644e-02  -1.8412420e-02   7.9870347e-02  -3.6629165e-02  -4.0139932e-02   2.1918744e-03   1.5253905e-02  -8.2274154e-02  -2.7448887e-02  -1.0921357e-01   6.0380414e-02   4.7653736e-03   4.6129853e-03  -5.8778602e-02  -5.8366289e-03  -1.7344349e-02  -7.7986474e-03  -3.3292873e-02   3.6128414e-02  -1.7789839e-02   3.7536972e-02  -4.3135141e-02   5.9698320e-03  -1.2573263e-01   3.4669564e-02   6.8560797e-03   1.3370347e-02   1.0723407e-02  -8.6176449e-04  -2.9863831e-02   1.2309734e-01   3.9603475e-02  -3.1749071e-02  -4.9179659e-02  -4.9669929e-02  -7.5840395e-02  -1.2452252e-02   2.8983069e-02  -2.0145041e-02   3.6560756e-02   4.4411646e-02   8.3953682e-02  -2.2951287e-02   5.1175769e-02  -2.2881569e-02  -3.1635945e-02   1.0424889e-02  -3.2621844e-02  -7.4099559e-02  -2.5579210e-02   1.1054798e-01  -7.2633466e-03  -5.2810236e-03  -7.7062337e-02   1.1364676e-01   2.7404291e-02   2.2567748e-02  -2.1966953e-02   1.6102412e-02   3.4705566e-02   2.3611657e-02   2.9830925e-02   1.9496985e-02  -1.7401411e-02  -3.2526222e-02  -2.8589922e-02  -1.5425626e-02  -6.8337770e-02   1.7358069e-02  -2.3784148e-02   2.3429621e-03  -5.4505625e-02   3.2100019e-02  -2.0237211e-02  -4.1554613e-02  -6.7836129e-03  -5.7281618e-03  -1.4243241e-02   7.4362246e-04
   3.5029863e-02   6.2038676e-02  -6.5209917e-02  -4.0404417e-02   1.1092107e-01   1.2259632e-02   1.1329591e-01   3.2675375e-02   0.0000000e+00   2.5505037e-01   4.3247215e-03  -6.7193506e-03   2.0333826e-01   5.9731347e-02   7.5022619e-02   4.2623029e-03   7.4266609e-02  -6.9368356e-02  -1.1300429e-02  -9.8826519e-03   7.3945103e-02   1.1604866e-01  -2.2935876e-02   1.8463629e-02  -5.9537501e-02  -3.4732886e-02   2.7627200e-02  -2.7315840e-02   8.3944697e-02   2.7510939e-02  -7.4397047e-02  -1.3423343e-02   1.0482369e-01  -3.4637566e-02   1.3345434e-01  -7.8492450e-02   2.7280824e-02   1.3518607e-01   3.2279438e-02  -2.1643242e-01   1.6712979e-02  -1.1452633e-01  -5.7628819e-02  -1.8015163e-02  -3.0522784e-02  -3.2570022e-02  -3.3055040e-02   4.9464046e-02   9.2516404e-02   2.2038216e-02   9.6076520e-03   3.9927028e-02  -9.0877433e-03  -4.6069045e-02   3.2207243e-02   1.5251447e-02  -1.3988106e-02   9.0088077e-02  -2.2712024e-02  -2.1018160e-02   1.5532590e-02   3.2993257e-02  -1.1973100e-03  -3.1285252e-02   1.3269805e-01   4.2675079e-02   3.0009104e-02  -2.6460450e-02   5.9291905e-03  -6.0327429e-02   8.0096426e-02  -1.6371066e-02   4.5783792e-02  -1.0019530e-02   5.2739340e-02   4.3258434e-03   2.9043178e-03  -2.2450888e-02   3.7621181e-02  -4.0768186e-02  -6.6858042e-02  -2.4920201e-02  -1.0648007e-01  -7.3646871e-02  -5.2791452e-02  -3.2049814e-02   1.1600393e-01  -5.5072898e-02   8.9853983e-03  -2.6212936e-02
  -4.1536814e-02  -7.1842134e-03  -3.8893975e-02  -2.5516854e-02   1.8666752e-02   1.3006549e-01  -2.3451774e-02   9.0392357e-02   2.5505037e-01   0.0000000e+00  -4.3481962e-02   4.0271143e-02  -2.1864042e-02   1.2001514e-01  -8.0363506e-02   9.5129086e-02  -6.4433641e-03  -2.5759039e-02  -6.4325775e-02  -4.7277990e-02  -1.2136186e-02  -7.6054104e-02  -8.4703417e-03   8.4473243e-02   2.1642980e-02  -6.8542236e-02   9.5181214e-02   5.3819102e-02  -2.4184633e-02  -2.8786314e-02  -2.8822887e-02  -7.5533856e-03  -6.2085434e-03   3.0115157e-02   2.7278543e-02  -2.5137751e-02   1.4365398e-02   3.0692185e-02   6.7914743e-02  -2.8280853e-01   1.9564074e-03  -7.8997074e-02   1.2239685e-02   7.0879194e-02  -1.0477545e-01  -3.5858777e-02   6.6717860e-02   1.9124639e-02  -7.0509315e-03   5.9807843e-02   5.6406356e-02   1.0087053e-01  -1.9197084e-02  -2.7497727e-02  -7.2433635e-03   2.9677624e-02   1.6666619e-03  -6.4800335e-02   4.4416878e-02   6.2872814e-02  -6.3245231e-03   9.7737910e-02  -1.9702654e-02  -8.9289857e-02   3.1734031e-04   1.1937273e-01  -1.0240629e-01  -6.8497408e-03   1.9305007e-02   2.3435189e-04  -4.0934707e-02   3.3293126e-02   9.5703910e-03   5.9657681e-03   4.3766123e-02  -8.3865497e-03   4.8758053e-02   7.5076836e-02   6.7662162e-02  -3.0938366e-02   1.1815459e-02  -6.8519903e-02  -7.0631842e-02  -2.9041730e-03  -4.1575046e-02  -1.0135790e-01   4.2459265e-02  -2.2527696e-02   1.0087126e-02   4.5426259e-02
   9.6923573e-02  -1.5593130e-03   1.0163524e-02  -4.9954819e-02  -3.4817899e-02  -1.3217976e-02   6.8294138e-02  -4.3044142e-02   4.3247215e-03  -4.3481962e-02   0.0000000e+00   6.4580578e-02   1.0752854e-01   4.4909563e-02   1.6360395e-02  -6.1777458e-02   2.7128443e-02   9.9998951e-02   8.9125235e-02  -2.8130537e-02   6.7696134e-02  -8.5328252e-02  -3.6220202e-02   3.7503169e-03   6.4096718e-02   5.6458248e-04   2.3908260e-02  -3.0055628e-02   6.7970418e-02  -7.5324163e-03  -2.4636739e-02  -6.7713158e-02   4.7459126e-02  -4.0302424e-02  -8.2256015e-02  -6.0820972e-02   4.3247790e-03  -3.8815839e-02   3.3593273e-02   2.0760087e-02   1.0995547e-02  -8.9618778e-02   8.9874787e-03   2.4859792e-02  -2.5405538e-02   4.2184416e-02  -9.5035339e-02  -1.2193161e-02  -4.9308657e-02  -6.8761990e-02   3.4000254e-02  -1.6489391e-02   6.7145615e-02   4.6006695e-02  -1.2661704e-02  -1.1637103e-01  -2.5768213e-04  -1.7931767e-02   1.1335763e-01   2.2189743e-02   1.5819224e-01   1.0102298e-01   7.2699811e-03   9.7171350e-02  -1.1561082e-02  -2.4136640e-02  -4.5134255e-02   6.0078941e-03  -5.9753950e-02  -1.0742971e-03  -5.6283067e-02  -1.6952244e-02   8.0891836e-03   9.8974625e-02  -6.2484742e-02  -7.4323707e-02   9.8868343e-02  -1.6740190e-02  -4.9694131e-02  -7.4171406e-03   2.0901735e-02  -2.6835605e-02   9.2071358e-03  -7.0824303e-02   2.8092510e-02  -4.8874324e-03  -5.0383775e-03   3.8072237e-02   2.4297712e-03  -1.0699054e-02
  -4.9707124e-03   2.0329418e-02  -2.1852941e-02   2.8332671e-02   1.1810233e-03   2.2584528e-03   7.0495542e-04   3.0809644e-02  -6.7193506e-03   4.0271143e-02   6.4580578e-02   0.0000000e+00   5.1498932e-02   2.4304806e-01   7.0820741e-02   9.4386504e-02   1.1087588e-02   2.0799900e-02  -2.3430170e-02   5.9859129e-02  -1.6409391e-02   5.2433793e-02  -6.2550932e-02  -4.5795692e-02  -1.0018904e-01   6.5034999e-02  -1.8384392e-02   1.9449045e-02   1.7300785e-02   4.6576769e-02  -7.6002204e-02  -7.5511941e-03   2.1441039e-03   4.0725569e-02  -2.5140692e-02   2.8417974e-02  -1.8658300e-02   4.1414426e-02  -1.1028689e-02   3.7108080e-02  -6.9048208e-02  -8.6987736e-03   3.2640474e-02  -2.0791514e-02  -1.4707509e-02   4.4316052e-02  -2.8383055e-02  -2.5492600e-02  -7.1437726e-02  -1.4896440e-02   6.6987273e-03  -2.7052157e-02   3.6135040e-02  -3.4100964e-02   5.9231381e-03  -3.1097410e-03   1.4025786e-02  -1.4948056e-02  -1.5554898e-02  -2.5394307e-02  -2.0480185e-02   6.1932499e-02  -4.3173268e-03  -2.1464388e-02  -5.3985961e-02   3.3936128e-03  -2.5097804e-02  -1.7544402e-02  -3.0915076e-02  -6.6868767e-02  -7.2467787e-03   1.4380862e-02  -6.9879527e-02   3.3612415e-02  -6.0291715e-03   9.6791549e-03  -4.0087880e-02  -1.9829959e-02  -1.4557093e-02   1.8155898e-02   1.7068102e-02   5.6010808e-03   5.4248448e-02   3.3448389e-02  -2.2374738e-02   4.5736280e-02   1.8419118e-02   6.4330525e-02   3.0524550e-02   3.1319827e-02
   8.5928376e-03   3.6759447e-02   4.4991433e-02  -3.9173267e-02   2.3113338e-02  -4.2462512e-02   1.6890436e-01  -1.8412420e-02   2.0333826e-01  -2.1864042e-02   1.0752854e-01   5.1498932e-02   0.0000000e+00   5.2870916e-02   1.6525164e-01   3.8643157e-02   3.9923876e-03   1.2449979e-03   5.0875360e-02  -3.1443647e-02   4.1090974e-02  -7.9096702e-02  -1.8682781e-02  -7.5965712e-02  -4.5555029e-02  -2.8806788e-02  -1.0826476e-02   3.1443784e-03   7.3809367e-02  -5.3611701e-02  -1.1109044e-01   4.0870947e-02  -5.2787002e-02  -9.7523027e-03   7.9103493e-02   4.2624229e-02  -4.6110435e-02  -2.2092920e-02  -3.2539569e-02   6.7505647e-02   4.6643812e-02   2.1432944e-02   6.9322833e-03  -2.9767032e-03   1.0650932e-02  -1.5431909e-02  -4.0990849e-02   3.6414102e-02  -4.1501199e-03   2.5265589e-03  -1.2014056e-02  -6.0616774e-02   1.2826203e-02   1.5528196e-02  -2.8214516e-03  -9.8729550e-03  -3.5047092e-02   5.4702094e-02  -6.4232996e-02  -4.8531609e-02   3.1974944e-02   6.6192824e-02   2.2243692e-02  -1.0988775e-02   7.5274673e-02   1.0010242e-02  -5.8257423e-02  -8.3310626e-02  -2.7096859e-02  -1.7215560e-02   2.4637878e-04  -9.6108593e-03   7.6768187e-02   1.0191979e-02  -2.3677356e-02  -7.3213449e-02   3.2705285e-02  -8.4535057e-02   2.0447186e-04  -8.5863046e-03  -7.6643428e-02   4.1357126e-02   2.7645168e-02  -1.0343008e-01  -1.8211176e-02  -4.3216291e-02  -2.2857499e-02  -2.7773001e-02  -8.8817640e-03   2.1598675e-02
   3.0606276e-02  -3.4820890e-03  -6.6586340e-02  -4.5977662e-02  -5.0904122e-03   9.1992469e-02   4.8293372e-03   7.9870347e-02   5.9731347e-02   1.2001514e-01   4.4909563e-02   2.4304806e-01   5.2870916e-02   0.0000000e+00  -2.5769826e-02   1.6757191e-01  -2.5494608e-02   1.4347064e-03  -5.1467853e-02   2.7299233e-02  -3.9713573e-02  -4.5586981e-02  -2.2720689e-02   2.5514509e-02  -8.3966384e-02  -7.3712817e-02  -3.6484629e-02   1.5931342e-02  -1.1280268e-02   6.3353609e-02  -5.7537315e-02  -6.6071260e-02   5.2299088e-02   4.7293315e-02   6.5819892e-02   4.7450218e-02  -2.3383800e-02   5.6202784e-02  -7.1855406e-02   2.8337076e-02   4.2619596e-02   1.1409116e-01   1.9235611e-02  -5.3910757e-02  -4.7711187e-02   3.5796433e-02  -3.1440386e-02  -2.5956348e-02  -4.3180518e-02  -2.5517342e-02   2.1187942e-02   2.9811951e-02   4.3998023e-02  -1.3004493e-01   7.0529680e-02  -1.6155073e-02  -2.2154135e-02  -3.6124573e-02  -2.7489335e-02  -4.0534417e-02  -1.0088762e-02   1.3545799e-03   7.9562652e-02  -7.3496420e-03   2.4968647e-02  -6.0163729e-02  -6.0559826e-03  -4.5089396e-03  -4.3448545e-02  -3.0229836e-02   5.2633509e-03   3.2655074e-02  -6.2077431e-02   6.0749170e-02  -5.7075674e-02  -4.1927896e-02  -9.7350972e-02  -3.8850259e-03   1.3779750e-02   1.5520634e-03   2.4317073e-02   6.6163226e-03   2.2780081e-03   6.3063356e-02  -2.3485287e-02   8.1506506e-03  -5.9603283e-02   6.2722300e-02   1.1042546e-02  -3.2361287e-02
  -5.2597827e-02   3.0844867e-03   8.1225947e-02   9.3014094e-02   4.6044339e-02  -5.7957057e-02   5.7354311e-02  -3.6629165e-02   7.5022619e-02  -8.0363506e-02   1.6360395e-02   7.0820741e-02   1.6525164e-01  -2.5769826e-02   0.0000000e+00   1.6977187e-01   5.2258422e-02  -6.7481843e-02   9.1538429e-02  -1.1555614e-02  -3.6658577e-02  -2.4928635e-02   2.8298990e-01  -2.2724940e-02   2.4226287e-02   2.8021874e-02   1.0093171e-02   2.5622747e-02   4.0833304e-02   4.3560930e-03   3.0513968e-02  -3.1746047e-02   6.8868636e-02  -1.1582605e-01   3.0407506e-02  -9.4727516e-02  -3.5821273e-02  -3.1469734e-03  -1.4191092e-02  -2.9562926e-02  -9.0857858e-02  -4.5157641e-02  -4.9584153e-02   3.4138429e-02  -2.5736788e-03   8.7002743e-04  -8.8444643e-02  -4.7405393e-02   2.7914832e-02   4.9695436e-02  -3.6046338e-03  -1.0924957e-01   5.4577105e-02   3.1971740e-02  -1.2080549e-02  -6.1074865e-03  -4.2500930e-02   3.2417657e-03  -6.8196558e-02   4.1627050e-03  -6.2877088e-02  -4.7070997e-02   1.5515825e-03  -2.5960651e-02  -8.2228660e-03   1.0541173e-02  -2.8115049e-02  -1.8885562e-02   2.9875560e-02   8.2879478e-05   6.6942905e-02  -1.0926449e-01   4.4387544e-02   3.6843512e-02   6.3724294e-02   7.3463101e-02   1.1130249e-01  -1.6745822e-01   4.2820975e-02   4.6163830e-02  -6.5940968e-02  -5.9487957e-02   1.9658709e-01   4.7162056e-02   3.2039106e-02   2.7872470e-02   2.3416298e-03   1.9939575e-02  -1.7881049e-02   1.1702031e-02
  -1.0488925e-02   2.4704182e-02  -5.6997396e-02   1.3360696e-02  -1.3066581e-02   5.7659749e-02  -3.0520188e-02  -4.0139932e-02   4.2623029e-03   9.5129086e-02  -6.1777458e-02   9.4386504e-02   3.8643157e-02   1.6757191e-01   1.6977187e-01   0.0000000e+00  -3.6612397e-02   4.5113530e-03  -4.5661976e-02   4.1147151e-02  -4.4367515e-02  -1.0398368e-01   2.1372743e-02   7.2989686e-02   2.8968269e-02   9.1233754e-03   2.3740971e-02   5.0429943e-02   3.7386830e-02   9.9260165e-02   6.9826495e-03  -7.5589103e-03  -1.3627523e-02   1.9877239e-02   2.4155425e-02   6.4936665e-02  -3.1427161e-03   5.3402736e-02   1.9497410e-02   1.7184206e-02  -4.0420990e-02   4.2464247e-02  -3.4328334e-02  -9.6434146e-03   2.1340132e-02  -3.2248225e-02  -3.5258902e-02   4.0063828e-02   2.1831233e-02  -4.3871514e-02   3.1803546e-02  -1.9329105e-02  -1.3502486e-02  -2.8586677e-02   3.9467727e-02   3.3958242e-02  -2.1661764e-02   1.7907057e-02  -4.9351452e-02   3.1804476e-03   3.3425993e-02   1.5433741e-02   4.0876323e-02   6.0005600e-02  -2.0209249e-02  -1.9353589e-03  -1.6795180e-02  -5.3751560e-02   3.8837676e-02   1.7739231e-02   1.5932614e-02  -1.6711927e-03   1.0425331e-03   1.2400501e-02   1.9615864e-02   2.9193698e-02  -4.1686339e-03  -1.8341408e-02  -6.4843519e-02   3.3748495e-02  -4.7590802e-02  -7.7681963e-02  -3.8376172e-02   1.7174003e-02  -2.5759856e-02   6.7904771e-02  -4.3324476e-02   4.9416389e-02  -1.1277268e-02   6.5620753e-02
   4.9411857e-02   6.5023034e-02  -3.5105754e-02   4.7351846e-03   2.1904332e-02   2.2390734e-02  -2.7407343e-02   2.1918744e-03   7.4266609e-02  -6.4433641e-03   2.7128443e-02   1.1087588e-02   3.9923876e-03  -2.5494608e-02   5.2258422e-02  -3.6612397e-02   0.0000000e+00   2.4344296e-02   2.4972504e-02   4.0418983e-02  -5.1869457e-02  -3.9776678e-02  -1.2762742e-02   3.0086458e-02   2.3210757e-02  -9.2827980e-03  -6.1736828e-03  -8.1780379e-03   8.0411441e-02   3.5894519e-02  -5.5466389e-02  -7.1993318e-03  -2.7260934e-02  -1.0880622e-02  -1.4507244e-02   4.2158857e-02   9.6383095e-02  -8.7712040e-02   6.5869312e-02  -8.8363573e-03  -9.0762990e-02   8.0037555e-02   3.8254481e-02  -1.7269339e-02   2.4178549e-02   8.1078128e-03   1.8314346e-02  -3.8185781e-03   1.2021511e-01   1.3729451e-02   3.8122163e-02  -3.4337982e-02   5.9007203e-02  -5.8789688e-02   5.1983327e-02  -2.4107817e-02   1.2219493e-01   7.6284603e-02  -1.9686371e-02  -1.0729186e-01  -5.6503723e-02  -1.6669464e-02  -5.2779586e-02  -4.0979673e-02   3.3254399e-03  -3.0984311e-02  -1.5836477e-02  -1.5595533e-02   6.5163979e-03  -1.2033985e-03   3.2620498e-02  -6.2661367e-02   4.4951000e-02   2.7988729e-02  -9.5419241e-02   3.0738207e-02   4.2116349e-02   3.5566459e-02   1.1955788e-01   5.9408472e-02   7.9955032e-02   1.1361844e-01   2.2745519e-02  -1.3143653e-02   3.3471169e-02   5.3739953e-02   5.8787067e-02  -4.0223337e-02  -3.1613356e-02  -2.1194883e-02
   3.0133044e-02   1.2099366e-02   1.9402393e-02  -2.1648443e-02  -3.3117369e-02   1.2287630e-02   2.6318287e-02   1.5253905e-02  -6.9368356e-02  -2.5759039e-02   9.9998951e-02   2.0799900e-02   1.2449979e-03   1.4347064e-03  -6.7481843e-02   4.5113530e-03   2.4344296e-02   0.0000000e+00   6.0974726e-02  -8.7116116e-03  -3.1414474e-02  -3.2796960e-03  -6.2248856e-02   1.8524960e-04  -3.4619635e-02  -1.6823339e-02   5.2604768e-03   1.9786549e-03   2.9482592e-02  -2.3259174e-03  -7.1726141e-02   9.8275005e-02  -1.2872375e-02  -3.9158547e-03  -3.2686927e-02   1.6728583e-02   1.8834647e-02  -2.3777543e-02   4.8013617e-02  -4.1815092e-02  -2.1728910e-02   4.3006100e-02   3.7224615e-03   3.0904633e-03  -2.7213891e-02  -2.8856722e-03  -4.5701239e-02   1.5695820e-02  -5.4110470e-02   1.3499693e-02   2.3602579e-02  -1.5422557e-02   1.0642561e-02   2.0185123e-02   6.2780773e-03   1.6982018e-03   6.1679071e-02   1.0075235e-02   8.3360382e-03  -1.4128191e-03   3.4304528e-02  -3.1393017e-02   5.6347507e-02   9.5754462e-02   3.7447081e-02  -4.6748723e-02  -5.8051387e-02  -1.4001386e-02  -1.0551410e-02   2.9252687e-02   3.7420796e-02   2.5063797e-02   1.5290426e-02  -2.5299716e-02   3.9851190e-02   4.2979368e-02  -6.1251451e-03   4.1979093e-03  -6.6269245e-02   1.4061733e-01   5.6346548e-02   6.1185396e-02  -5.7817980e-02   1.2855197e-02   2.9406289e-02  -5.9710199e-02   5.2588791e-02  -2.1805009e-03   2.1184447e-03   3.3901742e-03
   2.2552610e-02  -2.0933488e-02   1.0998757e-01  -3.3934081e-03   5.9488090e-02  -1.4908096e-02   2.3413563e-02  -8.2274154e-02  -1.1300429e-02  -6.4325775e-02   8.9125235e-02  -2.3430170e-02   5.0875360e-02  -5.1467853e-02   9.1538429e-02  -4.5661976e-02   2.4972504e-02   6.0974726e-02   0.0000000e+00   2.7826689e-02  -7.4911250e-03  -5.2237054e-02  -5.6851463e-02   8.5731070e-02   2.6760324e-02   3.9008508e-02   6.3075104e-02   3.1682462e-02   6.7035869e-03  -7.6355388e-02  -9.2293800e-02   8.1909757e-02   6.4632086e-02  -3.1777313e-02  -6.2500611e-02  -3.4474990e-02  -9.6728760e-02   3.5287002e-02  -5.4518460e-03   6.2149770e-02  -9.7494486e-03  -8.4531339e-02   5.4369475e-03   3.4388880e-02  -1.5548765e-02   9.5274524e-03   1.8555562e-02  -5.5993950e-02  -8.5981402e-03   1.1890001e-02  -2.6305790e-02  -5.0037390e-02   1.9454254e-02   1.3516588e-02  -6.8396839e-03   1.5209722e-02  -7.5822390e-03   7.7134290e-03   2.0428791e-02   1.5929434e-02   7.0755373e-04  -6.4861986e-02  -1.6576719e-02  -4.6956017e-02   1.7897542e-02  -1.3537650e-02  -1.7323446e-02  -2.6095041e-02   1.7322881e-01   1.0254910e-01  -1.3189719e-01   1.2879176e-02   6.7870987e-02  -9.2409972e-03   5.0826421e-02  -4.0412372e-02   2.7357116e-02  -7.5704617e-02   4.7181913e-02   8.7324849e-02   1.4356772e-03  -5.2088109e-02   8.2319025e-02  -6.4692396e-02   1.9954890e-02  -1.8654169e-02   8.4674188e-02  -3.3624957e-02   6.5630977e-03  -1.7533973e-02
   6.5825935e-02   9.4786281e-02  -1.8784002e-02   5.9578222e-02   5.1573532e-02   6.3529348e-03  -6.0149729e-02  -2.7448887e-02  -9.8826519e-03  -4.7277990e-02  -2.8130537e-02   5.9859129e-02  -3.1443647e-02   2.7299233e-02  -1.1555614e-02   4.1147151e-02   4.0418983e-02  -8.7116116e-03   2.7826689e-02   0.0000000e+00   2.9188568e-02   3.2324751e-02  -3.5176811e-02  -2.7957134e-02  -5.5588411e-02   5.8964525e-03  -6.9908777e-02   4.4083203e-03   1.9309172e-02   1.0204720e-01   2.0326564e-02  -1.1775413e-02  -4.1417298e-02   5.9936561e-02   6.1538306e-03   3.4715986e-02   4.4018011e-02   1.0016716e-01  -2.7389635e-02   5.4769661e-02  -5.3213393e-03  -1.6949017e-01  -1.1788525e-03  -1.8543629e-02   2.4297435e-02   8.2721006e-03   7.2002741e-03   4.9671227e-04   5.0565412e-02  -1.8316503e-02  -1.7058809e-02  -5.8758817e-02  -7.8247783e-03   1.3721394e-03  -1.6127905e-02   3.7886756e-02   6.2069884e-02   4.1329979e-02  -1.7875143e-02  -9.9479577e-03  -1.2626314e-02  -2.6034378e-02   1.7152581e-02   6.2607217e-02  -7.7936525e-02  -4.4207350e-02  -2.7138895e-02  -3.3238018e-02  -4.3709593e-02   1.8140309e-01  -8.6639826e-02   5.4333477e-03   6.2415769e-02   1.3587778e-02   5.8094849e-02   2.2279514e-02  -2.2043171e-02  -7.4099003e-02  -2.8395386e-02  -4.0325449e-02   8.2775058e-03   6.0154958e-02   3.7978607e-02   5.9995824e-02  -7.3272839e-02   5.2039116e-02   6.1731514e-02  -2.6204111e-02   1.5846557e-02  -2.8670296e-02
   1.6492409e-02   1.0958779e-02   4.4190757e-02  -5.3792301e-02   7.2924661e-02   2.6928957e-02  -1.8336892e-02  -1.0921357e-01   7.3945103e-02  -1.2136186e-02   6.7696134e-02  -1.6409391e-02   4.1090974e-02  -3.9713573e-02  -3.6658577e-02  -4.4367515e-02  -5.1869457e-02  -3.1414474e-02  -7.4911250e-03   2.9188568e-02   0.0000000e+00   7.7881811e-02   7.2377697e-02  -1.9997040e-01   2.4088872e-01  -2.9836755e-02   1.2610922e-01   3.1595447e-02   3.2150530e-02   8.1626931e-02   1.7119149e-01  -2.0678835e-02  -1.8664968e-02  -7.1432705e-03   8.9512331e-03  -4.2169645e-02  -3.3416218e-02  -4.4732768e-03  -5.5807955e-02  -9.0484615e-02   9.4994191e-03   1.7918985e-01  -6.8815048e-02  -2.2195040e-02  -1.1383360e-02   4.6548015e-02   3.7374197e-02  -2.6068700e-02  -6.3326049e-03  -3.2919114e-02  -3.7870947e-03  -5.9250346e-02   1.1558243e-02   1.9509443e-02  -1.2679174e-02  -8.0933069e-02  -9.0779680e-03  -3.6835390e-03  -5.4452588e-03   1.8675790e-02  -1.4492494e-02  -2.1438049e-02  -5.2668505e-02  -2.2703046e-02   2.0215883e-02   2.9942064e-02   1.2068418e-02  -3.4100100e-02   2.8412520e-04   5.6986289e-03   1.7674761e-01   1.3982291e-01  -5.2752584e-02   7.0529835e-02   9.2443441e-03   2.3043260e-03  -2.6751734e-02   1.4222430e-04   7.7363587e-02   3.5772773e-02  -3.0825156e-02   7.3546504e-02   3.9524568e-02   1.2616075e-01  -4.8248673e-02   7.1550175e-02  -5.7941213e-03   6.8772725e-02   2.4665041e-02   6.0885448e-02
  -5.0875403e-02   8.9842424e-03  -1.2308516e-02   3.3599503e-02  -2.0853910e-02  -5.1278726e-02   1.3267617e-02   6.0380414e-02   1.1604866e-01  -7.6054104e-02  -8.5328252e-02   5.2433793e-02  -7.9096702e-02  -4.5586981e-02  -2.4928635e-02  -1.0398368e-01  -3.9776678e-02  -3.2796960e-03  -5.2237054e-02   3.2324751e-02   7.7881811e-02   0.0000000e+00  -8.2235633e-02   5.1762862e-02  -1.4690763e-01   3.0834587e-01  -1.5717029e-02   5.9585551e-03  -5.5418624e-02   3.1971794e-02  -5.5048973e-02   7.9514201e-02   7.4141089e-02  -7.0504236e-02  -2.4591142e-02   1.3542744e-02   2.1421325e-02  -5.1556103e-02   1.9075963e-01  -1.2793845e-02   1.1219782e-02  -6.1600615e-02  -1.6986825e-02   7.8715428e-03  -4.4450244e-02  -2.2777840e-02   1.2460770e-01  -1.2647676e-02   9.9743536e-03   1.8368591e-02  -4.0418979e-02   3.5534916e-03  -1.8793519e-02   2.7897530e-03   5.5266605e-02   7.7537124e-03   1.3062580e-02  -2.1751939e-02  -9.4283308e-03   5.1233236e-02   1.0513739e-02  -5.5541002e-02   2.7764486e-02   4.4272428e-02  -1.0634431e-01  -1.9802451e-02  -3.3793884e-02   3.0752908e-02   4.6581035e-02   6.5093427e-02   1.3066408e-01   3.9816371e-02  -2.3623740e-02   1.3450808e-02   4.1642280e-02   4.1254549e-02  -5.8604934e-02  -6.8477651e-02   6.1884232e-02  -9.5810499e-02  -5.4153932e-04   4.1884396e-02  -9.0595583e-03   2.0439299e-03  -1.6388008e-02  -7.1506865e-03  -1.7352812e-01   5.2342121e-02   1.0077681e-01  -1.7948951e-02
   2.3543349e-02  -4.9141083e-02  -2.3347717e-02  -3.3217192e-03  -4.3193184e-02  -6.7594314e-02  -7.6751294e-02   4.7653736e-03  -2.2935876e-02  -8.4703417e-03  -3.6220202e-02  -6.2550932e-02  -1.8682781e-02  -2.2720689e-02   2.8298990e-01   2.1372743e-02  -1.2762742e-02  -6.2248856e-02  -5.6851463e-02  -3.5176811e-02   7.2377697e-02  -8.2235633e-02   0.0000000e+00   8.4637702e-02   1.5195071e-01  -2.9584919e-02  -1.2825673e-01  -2.5771747e-02  -1.0847973e-01  -6.9363992e-02   2.3862865e-01  -1.5713242e-01  -1.8709658e-02  -1.9247321e-02   9.1514787e-03  -2.5271001e-02   2.0332594e-02  -5.7436671e-02  -2.3657072e-02  -5.8172106e-02  -4.8753052e-03   4.9252964e-02  -9.5211164e-02   2.8659060e-02  -5.2772463e-02   1.8923075e-02  -1.4411086e-02   1.8475395e-02  -1.6947922e-02   7.0230533e-02  -5.8633606e-02  -8.0616675e-02  -7.0026845e-03  -3.7945315e-02  -2.4568670e-02  -2.4408529e-02  -3.5738210e-02  -8.4769205e-03  -4.3996050e-02  -5.8683159e-02  -1.0444165e-02   3.0797445e-02   4.5058211e-02  -6.7241719e-02   1.0058327e-01  -5.7039488e-03  -2.2122127e-02  -8.3236609e-02  -3.8776570e-02   4.9940507e-02   1.5568212e-01  -2.9602792e-02  -6.3951510e-02  -8.2813669e-03  -2.4995421e-02  -9.9074921e-03  -7.2657288e-04  -1.4922117e-02   4.7677517e-02  -4.9058432e-03  -2.6870290e-02  -2.1669744e-02  -3.1888248e-02  -3.9518398e-02   8.3070630e-02  -2.5754489e-02   5.9217966e-02   3.3387600e-02  -3.4994058e-03   6.0598864e-02
   1.3953831e-02   3.0837583e-03  -8.9462600e-02   5.9702956e-02  -5.3338395e-02  -3.9678713e-02  -1.0286507e-01   4.6129853e-03   1.8463629e-02   8.4473243e-02   3.7503169e-03  -4.5795692e-02  -7.5965712e-02   2.5514509e-02  -2.2724940e-02   7.2989686e-02   3.0086458e-02   1.8524960e-04   8.5731070e-02  -2.7957134e-02  -1.9997040e-01   5.1762862e-02   8.4637702e-02   0.0000000e+00   1.2411694e-01   1.5624560e-01   8.7418273e-03  -9.7166783e-02  -2.9928961e-03  -1.0100581e-01  -4.3228333e-02   2.7229256e-01  -9.8109243e-03  -6.3119524e-02  -4.1326351e-02   2.1959524e-02   8.3970102e-03   7.2085478e-02  -1.7209646e-02   1.5290200e-02   8.6270588e-02   1.1386061e-01  -4.0291944e-02   2.1455830e-02  -8.8535560e-02  -3.3508844e-02  -7.8274332e-02  -6.4846741e-03   6.5845647e-04  -3.1208980e-02  -6.7779660e-02  -1.1611548e-02  -4.2811012e-02  -7.0643756e-02   6.3758228e-02   1.3149551e-02  -2.1931367e-02  -1.6584825e-02  -1.7492585e-02  -2.6221334e-02  -1.4099232e-01  -9.3810476e-02  -1.0531675e-01  -3.7752960e-02   1.0595008e-01   1.2281008e-01  -5.5311633e-02   2.1765154e-02  -1.1421410e-01  -4.1136746e-02  -7.7280524e-03   2.0176690e-01   3.0602587e-02   6.2585681e-02  -4.5834722e-02   5.6788369e-02  -3.4350104e-02   2.4908014e-02  -3.4113838e-02  -1.1607191e-03   1.1200380e-02  -3.0801572e-02  -6.3045548e-02  -1.8791861e-02   9.4673943e-03   7.3667811e-02   3.4445233e-02   6.7636801e-02  -1.5103934e-02   2.7735775e-02
   2.9166191e-02   3.2409499e-02   8.3168532e-02   3.2622813e-03   7.6363008e-02   3.0211758e-02  -1.4812124e-02  -5.8778602e-02  -5.9537501e-02   2.1642980e-02   6.4096718e-02  -1.0018904e-01  -4.5555029e-02  -8.3966384e-02   2.4226287e-02   2.8968269e-02   2.3210757e-02  -3.4619635e-02   2.6760324e-02  -5.5588411e-02   2.4088872e-01  -1.4690763e-01   1.5195071e-01   1.2411694e-01   0.0000000e+00   2.0754972e-01   1.9838341e-01   5.6889367e-03  -6.7447935e-02  -1.0300993e-02   2.0281397e-01  -2.7482068e-02   5.6208876e-02  -4.3220887e-02   7.3343944e-02   3.2250268e-02  -2.1891127e-02  -5.9962833e-03   6.6130858e-02  -7.5051506e-03   3.4715342e-02   1.3496031e-02   7.5995905e-02   7.2987953e-03  -6.0040751e-02   4.1775121e-02  -3.8526552e-02   5.4737873e-02   8.9641129e-03  -4.6496513e-02   4.0019223e-02   2.3527667e-02  -2.0824374e-02  -6.2815313e-02   5.5339109e-02  -7.9805430e-02   3.7902481e-02   4.8293542e-02  -1.9257829e-02   2.3480002e-02  -5.9438111e-03  -4.8776631e-02  -5.0231330e-02   7.3896013e-02   2.0130198e-02  -4.5789865e-02  -4.6516552e-02  -2.2664831e-02   4.0383954e-02  -2.6206263e-02  -3.7957041e-02  -2.2337274e-02  -1.2496251e-01   8.1538408e-02  -8.5731219e-02   6.7235146e-02  -1.0425112e-02   6.9288785e-02   5.3865559e-03  -4.0225561e-02  -4.2640245e-03  -1.3021642e-02  -7.2235724e-02   7.5882577e-02   2.2416304e-02   8.5139035e-03  -3.4088191e-03   1.8278377e-02  -1.6077138e-02  -7.7520991e-03
  -3.4104931e-02  -2.1173506e-02   1.0909371e-01   1.1066371e-01  -4.3740681e-02   1.3659276e-02  -4.3516752e-03  -5.8366289e-03  -3.4732886e-02  -6.8542236e-02   5.6458248e-04   6.5034999e-02  -2.8806788e-02  -7.3712817e-02   2.8021874e-02   9.1233754e-03  -9.2827980e-03  -1.6823339e-02   3.9008508e-02   5.8964525e-03  -2.9836755e-02   3.0834587e-01  -2.9584919e-02   1.5624560e-01   2.0754972e-01   0.0000000e+00   8.8057986e-02   1.7491290e-01   6.2637103e-02   7.5928030e-02  -7.0531898e-02   5.0448564e-02  -7.2668684e-02  -3.4522340e-02   7.2668117e-02   2.1158459e-01   9.9370430e-02  -3.4167659e-02   6.9021909e-02  -1.3926236e-01   1.2251634e-01  -9.6083264e-02   9.0327238e-02  -3.7808098e-02   6.6439301e-02  -2.6788887e-02  -3.7940766e-02   5.6445267e-02  -1.3037811e-01  -2.3283671e-02  -9.4703302e-03   7.6236957e-02  -2.3447213e-02   2.0359111e-02  -1.3318284e-01   3.9908444e-02   9.0457993e-03   2.3262569e-02  -4.7452921e-02  -4.2794234e-02   6.0804073e-03  -8.9357208e-02  -6.5918961e-02   1.3952933e-02  -5.4761686e-04   1.0221691e-01   2.2041123e-02  -5.9249835e-02   6.9386977e-02  -1.5387745e-01   8.1403203e-03   1.0569433e-01   2.6889198e-02  -4.4963947e-02  -9.4864047e-03  -1.4936947e-01  -1.6559563e-02  -9.2349819e-02   3.8052235e-02  -2.7205519e-02   6.8914233e-02   7.5709903e-02  -3.7507485e-02   7.6572011e-02   8.1688856e-03   7.8317747e-02   4.7376213e-02  -4.7930954e-02   5.9341710e-03  -1.2634606e-02
  -3.7243313e-02   1.6484512e-02   3.1867182e-02   1.2083670e-04   1.5253225e-01   7.9714625e-02   3.8259729e-02  -1.7344349e-02   2.7627200e-02   9.5181214e-02   2.3908260e-02  -1.8384392e-02  -1.0826476e-02  -3.6484629e-02   1.0093171e-02   2.3740971e-02  -6.1736828e-03   5.2604768e-03   6.3075104e-02  -6.9908777e-02   1.2610922e-01  -1.5717029e-02  -1.2825673e-01   8.7418273e-03   1.9838341e-01   8.8057986e-02   0.0000000e+00   6.2193239e-02  -4.3966402e-02   4.1606221e-02  -1.0299676e-02   1.0880814e-01   2.1945330e-02  -5.9312344e-02   9.8105972e-02  -1.6752535e-02  -4.4253641e-02   5.2765485e-03   1.6886911e-02   1.0442989e-01  -4.3165886e-02   5.4389878e-02   5.2105437e-02   4.8669226e-02  -7.5629781e-02  -9.1441964e-03   7.5855490e-05  -2.0775507e-02   1.1768384e-03  -3.3087023e-02   3.4631939e-02   8.2944849e-02  -1.1155472e-02  -5.8809665e-02  -2.4953282e-02  -2.0530367e-02   1.4160481e-02  -1.6579673e-02  -6.8541832e-03  -2.1923753e-02  -9.2475252e-03   4.0714569e-03  -4.4736708e-02  -4.6196609e-03  -1.4559220e-02   3.1049794e-02  -1.9739211e-02   5.5295911e-02   1.3015539e-03  -5.3852454e-02  -7.4250992e-02   4.6002128e-02  -7.6378920e-02   4.2982995e-02  -4.0672799e-02  -6.3797241e-03  -3.3556794e-05  -7.0711743e-03   1.4428422e-02   8.1628787e-02  -2.8700572e-02   9.4059638e-03   2.2220820e-02  -1.8496284e-02  -3.4822445e-02  -1.3349204e-02   5.9219220e-03  -6.9286483e-03  -2.6231121e-02  -8.6543643e-04
  -6.9296618e-02  -2.2539646e-02   3.6430133e-03   1.6262697e-02  -4.1784595e-02   1.4467562e-01  -1.8500155e-02  -7.7986474e-03  -2.7315840e-02   5.3819102e-02  -3.0055628e-02   1.9449045e-02   3.1443784e-03   1.5931342e-02   2.5622747e-02   5.0429943e-02  -8.1780379e-03   1.9786549e-03   3.1682462e-02   4.4083203e-03   3.1595447e-02   5.9585551e-03  -2.5771747e-02  -9.7166783e-02   5.6889367e-03   1.7491290e-01   6.2193239e-02   0.0000000e+00   1.8318845e-02  -4.8086812e-02   1.0578232e-02   2.0221247e-03  -6.8056729e-02  -8.1054777e-03  -2.7513129e-02   5.3055338e-02  -1.6251492e-03  -2.0150054e-03   9.6803578e-02  -3.5269470e-02  -5.6796023e-02  -1.0176992e-01  -2.5391251e-02  -2.2317482e-02   3.8909204e-02  -1.6173432e-02   1.7179628e-02  -1.8997666e-02  -9.7113952e-02  -3.0258973e-02  -1.3912948e-02  -3.4540576e-03   2.7374324e-02   8.2066799e-03  -1.0809389e-01   1.5671683e-02  -8.7939458e-02  -5.1109207e-03  -3.8132308e-02   4.1020310e-03  -1.6245049e-02   6.5510483e-02  -7.4675043e-04  -2.6178172e-02   5.1791709e-03  -6.6815357e-02   4.0215523e-02   1.2500740e-02   1.2973374e-03  -1.0041427e-02  -6.4151060e-03  -8.1362672e-03   6.4218558e-02  -1.6840194e-02   2.4629010e-02  -2.7982816e-02   2.9130135e-02  -9.2093157e-03   4.2071480e-02   6.9157668e-02  -1.7785204e-02   9.7088529e-03   3.9028091e-02   4.2035636e-02   7.3254092e-03   2.5986555e-02   2.7272792e-02  -2.8627790e-02   3.0510911e-02  -1.5483248e-02
  -1.0942094e-02   9.4154528e-04   2.8545066e-02   2.1182049e-03  -3.3145044e-02   8.3587737e-03   5.5789436e-02  -3.3292873e-02   8.3944697e-02  -2.4184633e-02   6.7970418e-02   1.7300785e-02   7.3809367e-02  -1.1280268e-02   4.0833304e-02   3.7386830e-02   8.0411441e-02   2.9482592e-02   6.7035869e-03   1.9309172e-02   3.2150530e-02  -5.5418624e-02  -1.0847973e-01  -2.9928961e-03  -6.7447935e-02   6.2637103e-02  -4.3966402e-02   1.8318845e-02   0.0000000e+00   1.1512375e-01   7.3862662e-02   1.2328319e-01   7.2389971e-02   6.1511942e-02  -4.9652132e-02  -8.2453466e-02   5.9246827e-02   3.4693772e-02   8.3715975e-02  -1.0010417e-01   1.9309457e-01  -5.5536588e-02   4.2535326e-02   2.5204586e-03   5.6327136e-02   8.6721697e-03  -2.9312097e-02   1.9978010e-02   4.2879908e-02   9.6373207e-03  -1.0450838e-02  -8.5969356e-02  -1.4296115e-03   9.6406188e-02  -4.5722861e-02  -7.5669543e-03  -3.7534342e-02   5.0377233e-03  -1.4681696e-02  -2.3154784e-02  -9.0837712e-03  -1.9642595e-02   1.5901634e-02   2.6752067e-02  -5.9670608e-02  -1.7829640e-02   6.9561570e-03  -2.6597863e-02   1.0446687e-02  -5.5997591e-02  -5.1563974e-02  -7.8474443e-02   7.2390681e-02  -2.3505274e-02  -2.5410494e-02   2.4225227e-02   7.3439836e-02  -9.4949214e-02  -1.6523407e-02   1.3462787e-02   5.1297958e-02   5.6681645e-02   1.5212357e-01   5.0164577e-02  -3.0183287e-02   1.5361113e-02   1.3237797e-02  -7.9769781e-02  -2.0916102e-02  -5.2791188e-02
   3.6852925e-03  -9.6087015e-03  -1.6399970e-02   5.0251259e-02   6.7608322e-02  -1.7211047e-02   3.0115269e-02   3.6128414e-02   2.7510939e-02  -2.8786314e-02  -7.5324163e-03   4.6576769e-02  -5.3611701e-02   6.3353609e-02   4.3560930e-03   9.9260165e-02   3.5894519e-02  -2.3259174e-03  -7.6355388e-02   1.0204720e-01   8.1626931e-02   3.1971794e-02  -6.9363992e-02  -1.0100581e-01  -1.0300993e-02   7.5928030e-02   4.1606221e-02  -4.8086812e-02   1.1512375e-01   0.0000000e+00   4.5212414e-02   8.2845874e-03  -1.6214886e-03   8.4670730e-02  -3.0413572e-02   3.8387993e-03   5.4122059e-03   4.8337902e-02  -7.0248761e-02   2.4231281e-02   1.0387525e-02  -4.2277284e-02   1.5882290e-02  -3.0298261e-02   5.3222365e-02   4.3598959e-02  -1.0176969e-01  -6.1593160e-04   6.7742803e-02   3.8862642e-02   1.9932315e-02  -8.7973623e-02   2.7890012e-02  -1.9264407e-02   4.0161473e-02  -2.9132206e-02   1.3775273e-02  -5.7570762e-02  -2.3772189e-02   1.6616640e-02   3.1470639e-02  -1.1025273e-02   8.1418590e-02   4.9591485e-02  -6.0206867e-02  -2.6469532e-02  -1.7731178e-02  -2.7828125e-02  -1.3589329e-02  -1.3345221e-01  -7.7468872e-03  -1.1449549e-01  -5.0098350e-02   9.4194601e-02   4.2783968e-02   5.9400505e-02  -6.4467855e-02   1.1881331e-01   7.3482505e-02   4.4280749e-02   7.0295312e-02   1.0131622e-02   2.9557782e-02   1.2715466e-01  -6.2359624e-02  -8.8214048e-02  -5.9955297e-02  -5.8767858e-02  -1.5952146e-02   4.3911643e-02
   6.0832908e-02  -2.5989855e-02  -5.5846679e-02  -9.3566741e-02  -5.3703387e-03   1.0149313e-01  -4.6291214e-02  -1.7789839e-02  -7.4397047e-02  -2.8822887e-02  -2.4636739e-02  -7.6002204e-02  -1.1109044e-01  -5.7537315e-02   3.0513968e-02   6.9826495e-03  -5.5466389e-02  -7.1726141e-02  -9.2293800e-02   2.0326564e-02   1.7119149e-01  -5.5048973e-02   2.3862865e-01  -4.3228333e-02   2.0281397e-01  -7.0531898e-02  -1.0299676e-02   1.0578232e-02   7.3862662e-02   4.5212414e-02   0.0000000e+00   2.3876294e-01   6.1210450e-02   1.5997436e-01   1.1167505e-01  -1.8018845e-02   1.5111749e-03  -1.1593438e-02   1.3319341e-01  -2.1821552e-02  -4.7454651e-02   4.4568928e-04  -7.2573646e-02  -4.8470951e-02   7.2490797e-02   3.2178493e-02  -1.6670907e-02  -2.2219059e-02   4.3625468e-02   6.6179548e-02   6.3576911e-02   1.2173537e-02   8.2940434e-02   1.0647471e-02  -3.5499013e-03   3.9648737e-03  -5.8197793e-02  -3.1884686e-02   3.8287568e-02  -6.8459665e-02   4.2435438e-02   1.0937456e-03   3.5076515e-02  -7.2833910e-02  -1.4330467e-01  -5.5756197e-03  -5.5086644e-02   2.5491800e-02  -8.9516235e-02  -4.2356551e-02   1.8552570e-01  -1.1583644e-01   6.7871837e-02   6.8494729e-02   4.8078128e-02   2.9556473e-02  -1.1680457e-01   3.2750588e-02   1.7784464e-02  -8.1109242e-04   5.0346140e-02  -3.0412277e-02  -1.8317339e-02  -1.0556385e-01   1.8427859e-02   3.3583015e-02  -7.5792759e-02  -5.5407808e-02  -1.2336507e-02  -4.8777924e-02
  -1.2895416e-02   1.1544997e-03   4.5902073e-03   4.8150111e-02   2.5075147e-02  -1.2643778e-01   3.4194197e-02   3.7536972e-02  -1.3423343e-02  -7.5533856e-03  -6.7713158e-02  -7.5511941e-03   4.0870947e-02  -6.6071260e-02  -3.1746047e-02  -7.5589103e-03  -7.1993318e-03   9.8275005e-02   8.1909757e-02  -1.1775413e-02  -2.0678835e-02   7.9514201e-02  -1.5713242e-01   2.7229256e-01  -2.7482068e-02   5.0448564e-02   1.0880814e-01   2.0221247e-03   1.2328319e-01   8.2845874e-03   2.3876294e-01   0.0000000e+00   1.2584406e-02   1.0982055e-01   8.5990504e-03  -2.3394426e-02  -6.5769583e-02  -1.4069836e-01   3.1923419e-02  -7.0684079e-02  -1.0667944e-02   3.2259183e-02  -2.4319049e-03   1.9384363e-02   3.6946152e-02   7.0248718e-02  -6.5889235e-02   4.4031749e-02   3.1887922e-02  -1.5647201e-02   1.7384045e-02  -2.2689671e-02  -2.4423888e-02  -4.6504206e-02  -2.2777167e-02   6.4491223e-02  -6.6955391e-02  -3.0952697e-02   3.9290561e-02  -4.0064620e-02  -8.6599493e-02   1.0454589e-01   5.0588111e-02   3.9410049e-02   1.3700632e-02   1.6150359e-02  -7.3065020e-03   3.1690690e-02  -2.2333629e-02  -9.8726987e-02  -1.3460805e-01   2.2477223e-01   6.1033012e-02   3.4031148e-02  -4.4835557e-02   1.9225550e-01  -8.5180865e-03  -6.8069407e-02  -6.8809604e-02  -3.1929782e-02  -4.8096687e-02   1.2176471e-02   1.0090608e-01  -2.4647469e-02   2.8779330e-02  -8.0921538e-02  -1.0178775e-01  -1.8356615e-02   6.3662100e-03  -5.1449859e-03
  -1.1357510e-02   1.7054541e-02  -5.4374972e-03  -2.1516306e-02  -5.1119182e-02  -3.6730897e-02   1.4364772e-02  -4.3135141e-02   1.0482369e-01  -6.2085434e-03   4.7459126e-02   2.1441039e-03  -5.2787002e-02   5.2299088e-02   6.8868636e-02  -1.3627523e-02  -2.7260934e-02  -1.2872375e-02   6.4632086e-02  -4.1417298e-02  -1.8664968e-02   7.4141089e-02  -1.8709658e-02  -9.8109243e-03   5.6208876e-02  -7.2668684e-02   2.1945330e-02  -6.8056729e-02   7.2389971e-02  -1.6214886e-03   6.1210450e-02   1.2584406e-02   0.0000000e+00   1.2686637e-01   1.3418453e-01   1.4625721e-02  -1.1085013e-01  -6.5558587e-02   5.2041251e-03   6.0637198e-03   9.8861233e-02  -7.6120823e-02  -4.4470810e-02  -7.7902709e-04  -7.2906006e-02   2.1067920e-02  -6.2484223e-02   2.6411256e-02  -1.7942721e-02  -4.4912836e-02  -2.6304396e-02   5.9989090e-02  -1.2875050e-02   3.3679907e-02  -2.7214479e-02   3.4777105e-02   1.6963261e-04   5.7275696e-03   4.9787065e-02   1.7379372e-02  -7.6131325e-03  -1.9821136e-02   2.5909929e-02   3.2176916e-02  -7.9221430e-02  -3.5171692e-02   1.3164048e-01   1.8895753e-01   5.6559888e-02   8.4657492e-02  -5.0884470e-02  -3.9933912e-02  -7.9544234e-02   4.9736299e-03   1.0597517e-01   6.5632371e-02   9.0540247e-02   2.2097837e-02   4.2350778e-02   9.2375949e-02  -9.0428638e-03  -3.5817481e-02   9.7184829e-02  -2.1223381e-02  -1.2090203e-02   3.1971259e-02  -7.3848642e-02  -1.0392875e-01   1.1312882e-02  -3.5098339e-02
   4.2344758e-02  -1.7203944e-03  -2.8912352e-02  -3.0559749e-02  -4.5420790e-02  -4.9994426e-02  -4.3037048e-04   5.9698320e-03  -3.4637566e-02   3.0115157e-02  -4.0302424e-02   4.0725569e-02  -9.7523027e-03   4.7293315e-02  -1.1582605e-01   1.9877239e-02  -1.0880622e-02  -3.9158547e-03  -3.1777313e-02   5.9936561e-02  -7.1432705e-03  -7.0504236e-02  -1.9247321e-02  -6.3119524e-02  -4.3220887e-02  -3.4522340e-02  -5.9312344e-02  -8.1054777e-03   6.1511942e-02   8.4670730e-02   1.5997436e-01   1.0982055e-01   1.2686637e-01   0.0000000e+00   1.4463732e-01   1.5889450e-01   1.7873891e-02   9.0515279e-03  -5.2558038e-03  -1.6912123e-02   1.3192720e-03  -1.5848850e-02   5.8766600e-03   3.2229294e-02  -2.3707442e-02  -1.7134748e-03  -6.5272759e-02   2.2551599e-02  -6.2210408e-02  -1.0764621e-02  -2.7610055e-02   6.1884390e-03  -7.3957715e-04   3.3869026e-02   1.6679753e-02   2.3726373e-02  -8.9808887e-03   2.6220431e-02  -1.0437511e-02  -4.1943057e-02  -2.6429254e-02   5.2288012e-02  -1.1597157e-02  -2.4579794e-02  -5.5781157e-02   4.7322937e-03   4.3952997e-02   1.0556123e-01  -6.1692421e-02   1.0029122e-01  -4.6191650e-02  -3.8872636e-02  -1.7996460e-02  -2.0732984e-03   2.6140329e-02   3.8256525e-02  -7.3514208e-02   3.8766808e-02   2.1653484e-02   9.0674260e-02   1.4548577e-02   4.8293562e-03   5.7702603e-02  -4.5057603e-02  -2.3876790e-02   1.4592169e-02   1.2192827e-01  -7.6862579e-02  -5.6449946e-04   2.2437808e-02
  -6.3589427e-02  -6.4914692e-02  -5.1528404e-02  -8.5027739e-02   4.0898170e-02   1.7086279e-02   1.5945260e-02  -1.2573263e-01   1.3345434e-01   2.7278543e-02  -8.2256015e-02  -2.5140692e-02   7.9103493e-02   6.5819892e-02   3.0407506e-02   2.4155425e-02  -1.4507244e-02  -3.2686927e-02  -6.2500611e-02   6.1538306e-03   8.9512331e-03  -2.4591142e-02   9.1514787e-03  -4.1326351e-02   7.3343944e-02   7.2668117e-02   9.8105972e-02  -2.7513129e-02  -4.9652132e-02  -3.0413572e-02   1.1167505e-01   8.5990504e-03   1.3418453e-01   1.4463732e-01   0.0000000e+00   3.4778223e-01  -5.7055017e-02  -7.0133054e-02   2.2339267e-02   1.2205785e-01   1.4784696e-01  -3.3424206e-02   5.6563963e-02  -1.0339246e-01   2.0498186e-02  -8.2784742e-02   1.1552570e-01  -6.2018974e-02   8.3431588e-02   4.8687857e-02   3.7838456e-02  -5.2348572e-02   4.8984113e-02  -3.0077372e-02   3.1907894e-02  -6.3743725e-02  -5.8721999e-02  -2.9141544e-02   1.3571120e-03  -1.6857713e-02  -7.7973764e-03  -1.1989251e-01  -1.8909862e-02  -4.3519880e-02   2.5588408e-01  -5.8184607e-03  -9.2179545e-03  -8.0151140e-02  -1.6663364e-02   1.3137446e-01  -1.4636428e-01  -2.9238302e-02  -2.5007508e-02  -8.4231660e-02   2.2725397e-02   3.6757499e-02   1.3374568e-01  -1.4752184e-02  -8.8441058e-02   1.5511273e-03   1.6505132e-02   1.0942151e-01   5.5161571e-02  -1.4532271e-02  -6.0590018e-02  -3.4234164e-02  -1.5208407e-01   4.2159651e-02  -3.9406488e-03  -6.4049812e-03
   5.7025965e-02  -3.9746431e-02   9.9307736e-03  -9.7797762e-03  -1.7541519e-02   3.8372714e-02  -7.0014841e-02   3.4669564e-02  -7.8492450e-02  -2.5137751e-02  -6.0820972e-02   2.8417974e-02   4.2624229e-02   4.7450218e-02  -9.4727516e-02   6.4936665e-02   4.2158857e-02   1.6728583e-02  -3.4474990e-02   3.4715986e-02  -4.2169645e-02   1.3542744e-02  -2.5271001e-02   2.1959524e-02   3.2250268e-02   2.1158459e-01  -1.6752535e-02   5.3055338e-02  -8.2453466e-02   3.8387993e-03  -1.8018845e-02  -2.3394426e-02   1.4625721e-02   1.5889450e-01   3.4778223e-01   0.0000000e+00  -7.4452947e-03  -1.1859293e-01  -3.4894234e-02   1.2242224e-01  -1.7072166e-01  -5.5830389e-02   6.3079244e-02  -7.2809221e-03   1.5785966e-01   3.9199705e-03  -1.1996471e-01   3.8165608e-02  -6.9069365e-02  -4.0451755e-02  -1.5547421e-02   1.8199606e-02  -1.7477159e-02   3.8471510e-02  -7.2611300e-03  -5.0521559e-02   3.3559519e-02   2.9077787e-03  -6.7422327e-03  -3.6547943e-02  -6.5307658e-02  -5.8065876e-02  -3.4985673e-02  -1.0074128e-01   5.6745047e-02   1.1742126e-01   5.5763569e-02   1.2560096e-01  -5.5808989e-02   7.6643830e-02   1.2764090e-01  -5.3660256e-02   9.9588156e-02   1.0043590e-02   5.3388530e-02  -1.9965185e-02  -2.0500182e-02   5.1315032e-02  -1.4733267e-01   1.0496763e-02  -5.0553569e-02  -5.4941478e-02   1.0715164e-02  -2.4603492e-02   2.9789291e-02  -1.3840784e-02   9.5931524e-02   3.0814359e-02   5.8534130e-03   4.8961638e-02
   4.5753387e-03  -2.0274413e-02  -1.6764291e-02  -4.3953727e-02  -4.1510640e-02   1.3859071e-02  -1.3164899e-02   6.8560797e-03   2.7280824e-02   1.4365398e-02   4.3247790e-03  -1.8658300e-02  -4.6110435e-02  -2.3383800e-02  -3.5821273e-02  -3.1427161e-03   9.6383095e-02   1.8834647e-02  -9.6728760e-02   4.4018011e-02  -3.3416218e-02   2.1421325e-02   2.0332594e-02   8.3970102e-03  -2.1891127e-02   9.9370430e-02  -4.4253641e-02  -1.6251492e-03   5.9246827e-02   5.4122059e-03   1.5111749e-03  -6.5769583e-02  -1.1085013e-01   1.7873891e-02  -5.7055017e-02  -7.4452947e-03   0.0000000e+00   3.3296858e-02   3.2453042e-01  -5.1459084e-02   5.4792026e-02   5.9242326e-02   1.0786518e-02  -7.9378231e-02   1.1009145e-03  -4.2305076e-02  -1.0887595e-02  -1.0851862e-01   2.3451855e-02  -3.0444424e-02   5.4141353e-02   5.3129824e-02   5.8688888e-02  -1.6647813e-02   4.7068432e-02   8.7499141e-03   1.2409308e-02   2.6539764e-02  -3.8873693e-02  -6.8283846e-03   3.7465455e-03   3.9674271e-02  -3.4444691e-02   2.5151873e-02   8.5438656e-02  -4.2770382e-03   2.3512945e-02   5.6592944e-03  -3.4754753e-02  -1.3465051e-03   4.5926130e-02  -1.6915367e-02   4.4519846e-02  -2.8375487e-02  -4.9101181e-02  -1.5373069e-01   1.2826577e-01  -3.0725589e-02   9.2653919e-02  -6.8419099e-02  -2.6584522e-02   6.2005163e-03  -1.4945289e-02   6.0951351e-02  -5.4129928e-02   2.4135903e-02   8.5284404e-02   7.5523607e-02  -3.0365663e-02  -5.0395972e-02
  -3.0624609e-02  -1.9745158e-02   9.1145695e-02   3.6504992e-02   5.7381284e-02   1.2513349e-02   1.4412830e-02   1.3370347e-02   1.3518607e-01   3.0692185e-02  -3.8815839e-02   4.1414426e-02  -2.2092920e-02   5.6202784e-02  -3.1469734e-03   5.3402736e-02  -8.7712040e-02  -2.3777543e-02   3.5287002e-02   1.0016716e-01  -4.4732768e-03  -5.1556103e-02  -5.7436671e-02   7.2085478e-02  -5.9962833e-03  -3.4167659e-02   5.2765485e-03  -2.0150054e-03   3.4693772e-02   4.8337902e-02  -1.1593438e-02  -1.4069836e-01  -6.5558587e-02   9.0515279e-03  -7.0133054e-02  -1.1859293e-01   3.3296858e-02   0.0000000e+00   3.5232167e-02   2.1423961e-01   1.1001632e-02  -6.2700242e-02  -5.4239760e-02   3.8632569e-02  -3.8922631e-02  -3.3681933e-03   8.1400508e-03   4.9006602e-02  -4.3127343e-02   2.0700288e-02  -5.8646934e-02  -3.4629937e-02  -1.7949735e-02  -9.9979760e-02   2.9451987e-02   5.8489972e-02  -4.9817052e-02  -1.9899318e-02  -8.5016659e-02   4.1870989e-03  -5.8723271e-02  -8.6196099e-02   9.0305569e-02  -1.0953901e-02   6.8362704e-03   6.0593997e-02  -1.0014473e-02   5.5615971e-02   7.2220321e-02   1.0660360e-01  -2.3020886e-03   8.5062969e-04   2.1277247e-02   4.0174413e-02  -6.1486331e-03   4.0284302e-02  -1.1164686e-01   1.3708025e-01  -1.9142376e-01   9.5813452e-02  -3.6806903e-02  -1.0866652e-01  -8.5942854e-02   1.1496190e-01  -3.8908293e-02  -4.8264035e-02  -8.5933200e-02   8.5206259e-02  -4.0933513e-02  -6.4872664e-02
  -1.8398375e-02   2.1858164e-02  -4.3373167e-02  -3.0491018e-02  -1.6032838e-01   1.1430259e-01   2.1007427e-02   1.0723407e-02   3.2279438e-02   6.7914743e-02   3.3593273e-02  -1.1028689e-02  -3.2539569e-02  -7.1855406e-02  -1.4191092e-02   1.9497410e-02   6.5869312e-02   4.8013617e-02  -5.4518460e-03  -2.7389635e-02  -5.5807955e-02   1.9075963e-01  -2.3657072e-02  -1.7209646e-02   6.6130858e-02   6.9021909e-02   1.6886911e-02   9.6803578e-02   8.3715975e-02  -7.0248761e-02   1.3319341e-01   3.1923419e-02   5.2041251e-03  -5.2558038e-03   2.2339267e-02  -3.4894234e-02   3.2453042e-01   3.5232167e-02   0.0000000e+00   2.4395698e-01   7.1257682e-03  -5.3374242e-02  -5.7681448e-02   3.6263687e-02  -3.8064788e-02   2.4998724e-02  -4.9403240e-03  -6.0267294e-03  -6.8955087e-02  -8.9016608e-02  -1.2345108e-02   2.0355257e-02  -4.5090501e-02  -3.7437259e-02   9.6901118e-02   3.4622611e-02  -3.6938133e-02   1.1415607e-02   1.8572259e-02   6.1909440e-03   6.4844287e-02  -1.3113746e-02  -7.1350528e-03   3.6727051e-03   1.7644913e-01   3.4581665e-02  -9.3759493e-03  -3.1266227e-02   3.5328545e-02  -1.3367741e-02  -6.7188706e-02  -1.9619863e-01  -5.2296156e-02   7.4244861e-02  -7.0495630e-02  -4.8573640e-02   3.9157522e-02  -4.5542328e-02   1.0330978e-01  -2.0511292e-02  -5.5114489e-02  -3.8003381e-02   3.0165866e-02   1.9362628e-02  -6.8239667e-02   2.9053654e-02  -1.0265013e-01  -4.5077928e-02  -1.5878817e-02  -2.1216061e-02
  -9.1371063e-03   5.0788680e-02  -3.5057195e-02  -1.7438632e-02   1.1210056e-02  -7.9540560e-03   7.4618322e-03  -8.6176449e-04  -2.1643242e-01  -2.8280853e-01   2.0760087e-02   3.7108080e-02   6.7505647e-02   2.8337076e-02  -2.9562926e-02   1.7184206e-02  -8.8363573e-03  -4.1815092e-02   6.2149770e-02   5.4769661e-02  -9.0484615e-02  -1.2793845e-02  -5.8172106e-02   1.5290200e-02  -7.5051506e-03  -1.3926236e-01   1.0442989e-01  -3.5269470e-02  -1.0010417e-01   2.4231281e-02  -2.1821552e-02  -7.0684079e-02   6.0637198e-03  -1.6912123e-02   1.2205785e-01   1.2242224e-01  -5.1459084e-02   2.1423961e-01   2.4395698e-01   0.0000000e+00   7.6585285e-02   3.8086751e-01  -2.2877196e-02   1.4798128e-02   4.0513285e-02   3.5817690e-03   9.8528735e-03   5.2234302e-03   1.3199024e-01   4.6159093e-02  -1.7123915e-02   1.1867713e-01  -6.2980498e-02   1.5314716e-02   7.6763593e-03   7.8304207e-02   2.4991188e-02  -3.0505561e-02   6.5702664e-02  -1.4221286e-02   3.7782388e-02   1.3485337e-01   7.2095350e-02  -4.6041933e-02   6.0266681e-02   8.8665377e-02  -5.5434285e-02  -8.7012704e-02   1.0048606e-02  -5.6652571e-02  -1.8655429e-02   9.4410100e-02  -7.6372549e-02   4.2344802e-02  -2.1342189e-02  -4.0150179e-02  -6.1709962e-02  -1.9719259e-02   4.9915374e-02   7.9995015e-02  -4.5419677e-02  -6.5531247e-02   1.9500589e-01   9.0956347e-02   5.5909477e-04  -8.5480603e-02  -3.2825126e-02   2.7399209e-02   8.5046489e-03  -8.3176487e-03
  -6.5243332e-02  -1.7566867e-02  -7.8174662e-02  -7.9006402e-02  -7.4092702e-02   4.9618581e-02  -3.3700664e-02  -2.9863831e-02   1.6712979e-02   1.9564074e-03   1.0995547e-02  -6.9048208e-02   4.6643812e-02   4.2619596e-02  -9.0857858e-02  -4.0420990e-02  -9.0762990e-02  -2.1728910e-02  -9.7494486e-03  -5.3213393e-03   9.4994191e-03   1.1219782e-02  -4.8753052e-03   8.6270588e-02   3.4715342e-02   1.2251634e-01  -4.3165886e-02  -5.6796023e-02   1.9309457e-01   1.0387525e-02  -4.7454651e-02  -1.0667944e-02   9.8861233e-02   1.3192720e-03   1.4784696e-01  -1.7072166e-01   5.4792026e-02   1.1001632e-02   7.1257682e-03   7.6585285e-02   0.0000000e+00   1.5347231e-01  -4.4232821e-02   1.9161177e-02  -5.9119819e-02   8.7597320e-02   2.6103630e-02   7.9590593e-02  -4.8535945e-02   6.6746381e-02  -4.0500640e-03   5.5351465e-02  -7.8972971e-02   1.0639376e-01  -4.6705473e-02   1.5167342e-01   1.1176107e-02  -2.9660291e-02  -1.5753546e-03   2.0381752e-02  -1.9290303e-03   4.0839615e-02   7.8426099e-02   3.4137833e-02  -1.6634705e-01  -2.8247333e-02   9.1972625e-02  -3.7396394e-03   6.7104534e-02  -2.6349016e-02  -4.2004074e-02   1.4471846e-01   2.1274313e-01  -4.7483665e-02   7.2898009e-02   5.9734211e-02   1.1029879e-01  -7.1310155e-02   3.3566852e-02  -8.8977051e-02  -2.3776128e-02   1.9422741e-02   9.5546528e-03  -3.3867117e-02  -1.4014364e-03  -6.8179645e-03   3.8580766e-01  -6.1759988e-02  -8.3996528e-03  -6.9557122e-03
  -5.4074112e-03   3.8428988e-02   3.0877882e-02  -5.7923992e-02   9.8381297e-03  -1.0523264e-01   5.3104234e-02   1.2309734e-01  -1.1452633e-01  -7.8997074e-02  -8.9618778e-02  -8.6987736e-03   2.1432944e-02   1.1409116e-01  -4.5157641e-02   4.2464247e-02   8.0037555e-02   4.3006100e-02  -8.4531339e-02  -1.6949017e-01   1.7918985e-01  -6.1600615e-02   4.9252964e-02   1.1386061e-01   1.3496031e-02  -9.6083264e-02   5.4389878e-02  -1.0176992e-01  -5.5536588e-02  -4.2277284e-02   4.4568928e-04   3.2259183e-02  -7.6120823e-02  -1.5848850e-02  -3.3424206e-02  -5.5830389e-02   5.9242326e-02  -6.2700242e-02  -5.3374242e-02   3.8086751e-01   1.5347231e-01   0.0000000e+00  -9.3185083e-02  -6.4211768e-02   1.1022760e-02  -5.9986556e-02   8.3385520e-02   1.3360782e-01  -5.7913635e-02  -1.0796624e-01  -2.8081900e-02  -1.7342216e-02   3.6957984e-02   2.2150791e-02   4.9553084e-02   3.4303273e-02   1.1405608e-02   7.5126528e-02  -1.3221127e-02  -8.1898110e-02   3.9054467e-02  -7.7404664e-02  -3.6793140e-02  -1.0499773e-02   4.3379558e-02  -8.6104338e-03   3.7421773e-02   7.0078529e-02   8.1658600e-02   9.0821497e-02   3.0614889e-02  -9.3792466e-02   3.2965619e-02   1.0472717e-02   1.2463698e-01  -1.4831697e-03   1.1332030e-01   5.2215683e-02  -1.4536557e-02  -1.1940105e-01  -3.3902307e-02  -1.2532487e-02   1.7986468e-01   1.6831601e-01  -4.5526904e-02   2.2079596e-02   6.7319874e-03  -1.0055527e-01   1.7888947e-03   1.0243553e-01
   1.4970228e-02  -2.3614426e-03   1.0415002e-02   4.0130244e-03   9.5322466e-02   2.4425951e-02   4.4672243e-02   3.9603475e-02  -5.7628819e-02   1.2239685e-02   8.9874787e-03   3.2640474e-02   6.9322833e-03   1.9235611e-02  -4.9584153e-02  -3.4328334e-02   3.8254481e-02   3.7224615e-03   5.4369475e-03  -1.1788525e-03  -6.8815048e-02  -1.6986825e-02  -9.5211164e-02  -4.0291944e-02   7.5995905e-02   9.0327238e-02   5.2105437e-02  -2.5391251e-02   4.2535326e-02   1.5882290e-02  -7.2573646e-02  -2.4319049e-03  -4.4470810e-02   5.8766600e-03   5.6563963e-02   6.3079244e-02   1.0786518e-02  -5.4239760e-02  -5.7681448e-02  -2.2877196e-02  -4.4232821e-02  -9.3185083e-02   0.0000000e+00   1.9354135e-01   1.1101106e-01   1.6810487e-02   3.0245412e-01   1.0932446e-01   4.2791437e-02  -1.1317710e-03   4.0085502e-02   3.1233485e-02   2.5339742e-06   3.4757803e-02   6.3082702e-02  -6.7185195e-02   6.7287483e-02   3.3907054e-02   3.1813205e-03   1.5705878e-02  -3.4038544e-02  -2.2298408e-02  -4.5721706e-02  -3.8490889e-04   7.9802985e-02  -9.2358058e-02   8.3911228e-02   3.9162739e-02  -3.5562920e-02   1.3995979e-01   5.3100773e-02   2.1947749e-02   2.1317393e-02   6.3044712e-02   3.4307271e-03   1.3918829e-02   9.7383306e-02  -8.3321248e-02  -3.5688148e-02  -5.4492386e-02   9.6889478e-03   7.4102758e-04   4.4870322e-02   2.0836305e-02   3.2450452e-03   7.1489002e-03  -2.7461603e-02   1.4251265e-01  -4.7061448e-02  -2.3934605e-02
   3.5633208e-02   5.0459712e-02  -1.2380515e-02  -1.8269980e-02  -4.0742943e-02  -3.3463745e-02  -2.1961285e-02  -3.1749071e-02  -1.8015163e-02   7.0879194e-02   2.4859792e-02  -2.0791514e-02  -2.9767032e-03  -5.3910757e-02   3.4138429e-02  -9.6434146e-03  -1.7269339e-02   3.0904633e-03   3.4388880e-02  -1.8543629e-02  -2.2195040e-02   7.8715428e-03   2.8659060e-02   2.1455830e-02   7.2987953e-03  -3.7808098e-02   4.8669226e-02  -2.2317482e-02   2.5204586e-03  -3.0298261e-02  -4.8470951e-02   1.9384363e-02  -7.7902709e-04   3.2229294e-02  -1.0339246e-01  -7.2809221e-03  -7.9378231e-02   3.8632569e-02   3.6263687e-02   1.4798128e-02   1.9161177e-02  -6.4211768e-02   1.9354135e-01   0.0000000e+00  -1.9263337e-02   1.7680305e-01   8.8127216e-02   3.6735873e-01   3.9541545e-02   1.2092396e-01   1.3989828e-02   6.6107639e-02  -2.1083657e-02   2.1403663e-03  -4.6652111e-02  -4.8437258e-02   2.5624011e-02   5.5582606e-02  -7.4489315e-02   3.3829531e-02  -7.4726906e-02  -8.3173211e-02   4.7737628e-02   2.1877037e-02   3.9038885e-02  -1.9279999e-03   4.8868288e-03   7.4071288e-02  -9.5987956e-02   5.3255371e-02  -3.6269343e-05  -6.1103876e-02  -3.8470025e-03   6.6048089e-02   4.9419569e-04   1.6692059e-02  -8.7611339e-02  -1.5194955e-02  -9.0313829e-03   3.5917452e-02  -1.7408391e-02  -5.0792038e-02   3.7368348e-02  -5.9179124e-02   4.9638494e-02   2.9633979e-02  -6.8127660e-03   3.5867989e-02  -3.0273237e-02  -1.9185339e-03
  -3.3628424e-02  -7.3369793e-02   4.0990191e-02  -1.7773391e-02  -3.3945135e-03   2.3329872e-02  -7.8204849e-03  -4.9179659e-02  -3.0522784e-02  -1.0477545e-01  -2.5405538e-02  -1.4707509e-02   1.0650932e-02  -4.7711187e-02  -2.5736788e-03   2.1340132e-02   2.4178549e-02  -2.7213891e-02  -1.5548765e-02   2.4297435e-02  -1.1383360e-02  -4.4450244e-02  -5.2772463e-02  -8.8535560e-02  -6.0040751e-02   6.6439301e-02  -7.5629781e-02   3.8909204e-02   5.6327136e-02   5.3222365e-02   7.2490797e-02   3.6946152e-02  -7.2906006e-02  -2.3707442e-02   2.0498186e-02   1.5785966e-01   1.1009145e-03  -3.8922631e-02  -3.8064788e-02   4.0513285e-02  -5.9119819e-02   1.1022760e-02   1.1101106e-01  -1.9263337e-02   0.0000000e+00   2.8211192e-01   7.6581391e-02  -3.4875823e-03   1.3451683e-01   3.8172388e-02  -3.2537912e-02  -5.4219591e-02  -6.5320443e-02   8.3039836e-04  -9.7578497e-03  -1.5703684e-02  -3.2658435e-02  -5.8819541e-02  -7.4530344e-03  -1.2365458e-01   3.6154187e-02   3.5510586e-02  -6.5089433e-02  -1.1374675e-02   4.2723066e-02   8.0158153e-02   2.0945445e-01   6.3221637e-02   4.5651845e-02  -1.2162724e-01   7.5098983e-03   3.3129935e-02   2.6877697e-02  -4.0712566e-02   7.4139175e-03   5.8667775e-02   1.6679671e-02   2.1656010e-02   1.3552793e-01  -1.3357507e-01  -6.2785207e-02  -9.1964396e-02  -5.8951922e-02  -1.1782979e-02  -4.6270161e-02  -4.5604766e-02   1.3641309e-02   1.5078320e-02  -4.9142719e-02  -5.0323498e-02
  -2.9982137e-02   3.3458284e-02   1.0542909e-02  -1.7222248e-02   6.4314726e-03   7.0770037e-03  -1.6353506e-03  -4.9669929e-02  -3.2570022e-02  -3.5858777e-02   4.2184416e-02   4.4316052e-02  -1.5431909e-02   3.5796433e-02   8.7002743e-04  -3.2248225e-02   8.1078128e-03  -2.8856722e-03   9.5274524e-03   8.2721006e-03   4.6548015e-02  -2.2777840e-02   1.8923075e-02  -3.3508844e-02   4.1775121e-02  -2.6788887e-02  -9.1441964e-03  -1.6173432e-02   8.6721697e-03   4.3598959e-02   3.2178493e-02   7.0248718e-02   2.1067920e-02  -1.7134748e-03  -8.2784742e-02   3.9199705e-03  -4.2305076e-02  -3.3681933e-03   2.4998724e-02   3.5817690e-03   8.7597320e-02  -5.9986556e-02   1.6810487e-02   1.7680305e-01   2.8211192e-01   0.0000000e+00  -1.9035521e-02   1.0205375e-01   7.1010902e-02   1.5504384e-01  -1.8543293e-02   6.6234220e-02  -5.6417891e-02  -1.0705808e-01  -5.4487143e-04   4.7400992e-02  -1.0673496e-02   1.9245050e-02  -5.9039002e-02  -9.9168199e-03  -2.9483636e-02   1.5740408e-02  -4.1650361e-03   5.0164182e-02  -5.6146047e-02  -1.9490971e-02   1.2216090e-01   1.7097180e-01  -5.2101471e-02  -4.0723696e-02  -3.5398528e-03  -2.4368021e-02  -6.9378217e-02   7.7352099e-03  -1.0561630e-01  -5.5316926e-02  -7.1719875e-02  -3.8234327e-03   3.7673437e-02   2.2704594e-02  -4.5186609e-02  -6.8496138e-02   3.7954054e-02  -2.0051343e-02  -8.2417049e-03  -8.3516328e-03   3.8718125e-02   4.7410845e-02   2.2738380e-02  -6.4441557e-03
  -2.7907688e-02  -3.3927563e-02  -5.3162052e-02  -7.3343795e-02  -1.5184763e-02   4.8253607e-02  -1.1003964e-01  -7.5840395e-02  -3.3055040e-02   6.6717860e-02  -9.5035339e-02  -2.8383055e-02  -4.0990849e-02  -3.1440386e-02  -8.8444643e-02  -3.5258902e-02   1.8314346e-02  -4.5701239e-02   1.8555562e-02   7.2002741e-03   3.7374197e-02   1.2460770e-01  -1.4411086e-02  -7.8274332e-02  -3.8526552e-02  -3.7940766e-02   7.5855490e-05   1.7179628e-02  -2.9312097e-02  -1.0176969e-01  -1.6670907e-02  -6.5889235e-02  -6.2484223e-02  -6.5272759e-02   1.1552570e-01  -1.1996471e-01  -1.0887595e-02   8.1400508e-03  -4.9403240e-03   9.8528735e-03   2.6103630e-02   8.3385520e-02   3.0245412e-01   8.8127216e-02   7.6581391e-02  -1.9035521e-02   0.0000000e+00   9.1868268e-02   1.0319944e-01  -1.1854770e-02   1.0262425e-02  -9.0843438e-02   3.4321120e-02  -5.6365773e-02   2.3206725e-02   1.8666773e-02  -3.9665569e-02  -5.8231401e-02   5.3485772e-02   3.5557639e-02  -7.4802534e-02   1.1662066e-02  -1.6250440e-01  -1.1982447e-01  -6.1089669e-02  -7.8407408e-02  -7.6090690e-02  -4.4018901e-02   2.6525857e-02   3.8905377e-02  -4.8920304e-02   5.0758769e-02   5.5356139e-02   3.3892823e-02  -3.2295688e-02  -5.5898844e-02   2.3124277e-02   4.3313433e-02   1.3927394e-03  -2.5275952e-02   4.2770762e-02  -7.8662432e-03   2.6274198e-02  -4.0180599e-02  -4.9315894e-02  -8.4488528e-02  -1.3498198e-01   3.3275109e-02  -1.6723923e-02  -7.0769737e-02
   4.2246583e-02   2.2915594e-02  -3.8690983e-02   2.1898454e-02  -1.0628736e-01  -8.8248497e-03  -4.6573881e-02  -1.2452252e-02   4.9464046e-02   1.9124639e-02  -1.2193161e-02  -2.5492600e-02   3.6414102e-02  -2.5956348e-02  -4.7405393e-02   4.0063828e-02  -3.8185781e-03   1.5695820e-02  -5.5993950e-02   4.9671227e-04  -2.6068700e-02  -1.2647676e-02   1.8475395e-02  -6.4846741e-03   5.4737873e-02   5.6445267e-02  -2.0775507e-02  -1.8997666e-02   1.9978010e-02  -6.1593160e-04  -2.2219059e-02   4.4031749e-02   2.6411256e-02   2.2551599e-02  -6.2018974e-02   3.8165608e-02  -1.0851862e-01   4.9006602e-02  -6.0267294e-03   5.2234302e-03   7.9590593e-02   1.3360782e-01   1.0932446e-01   3.6735873e-01  -3.4875823e-03   1.0205375e-01   9.1868268e-02   0.0000000e+00  -8.5544019e-03   6.5084273e-02   7.5932330e-03  -1.2459257e-01   1.5220054e-01   1.8152990e-01   3.9358755e-03   7.7233220e-02  -1.7683153e-02   6.2817417e-02  -3.6246570e-02  -2.9712263e-02  -5.0663347e-02   2.0050255e-02  -1.1351323e-03   4.9568409e-02   2.6556316e-02  -3.8439616e-02  -3.4782064e-02  -6.9723971e-02   7.0989209e-03   4.3883824e-02  -3.5619246e-02  -3.0536100e-02  -1.8265850e-02  -1.8788123e-02  -3.9236209e-02   1.2392925e-04  -1.4129614e-01   2.0347428e-02   1.9588163e-02   1.4489217e-01   2.4529945e-02  -3.4770902e-02  -4.1283329e-02   7.4968486e-03   5.0188897e-02  -3.8745112e-02   9.9770430e-03   4.2040007e-02  -4.8834306e-03   6.2744893e-02
  -1.7617546e-02   1.5316272e-02  -2.4553836e-02   1.8708356e-02   1.1159303e-01  -5.5864026e-02   3.2272626e-03   2.8983069e-02   9.2516404e-02  -7.0509315e-03  -4.9308657e-02  -7.1437726e-02  -4.1501199e-03  -4.3180518e-02   2.7914832e-02   2.1831233e-02   1.2021511e-01  -5.4110470e-02  -8.5981402e-03   5.0565412e-02  -6.3326049e-03   9.9743536e-03  -1.6947922e-02   6.5845647e-04   8.9641129e-03  -1.3037811e-01   1.1768384e-03  -9.7113952e-02   4.2879908e-02   6.7742803e-02   4.3625468e-02   3.1887922e-02  -1.7942721e-02  -6.2210408e-02   8.3431588e-02  -6.9069365e-02   2.3451855e-02  -4.3127343e-02  -6.8955087e-02   1.3199024e-01  -4.8535945e-02  -5.7913635e-02   4.2791437e-02   3.9541545e-02   1.3451683e-01   7.1010902e-02   1.0319944e-01  -8.5544019e-03   0.0000000e+00   1.4406397e-01   1.3638361e-01   3.6098802e-02  -4.7124694e-02  -1.7984282e-01   1.0769282e-01  -4.6485215e-02   1.1315100e-02   3.0543853e-02   4.0031674e-02  -1.5313631e-02   1.6160422e-02   6.1615866e-03   2.8217121e-02   3.5301755e-02  -1.1856426e-01  -2.1587170e-03   5.3401831e-02  -3.2861144e-02   9.4715567e-03  -4.4244929e-02  -1.1606799e-02   6.0569158e-02   2.3397526e-02  -3.0018228e-02   1.7038772e-02  -3.7569014e-02   1.0879816e-01  -8.9916198e-03   5.0827248e-02  -6.4862250e-02   3.9245195e-02   4.2681021e-02  -2.1020970e-02   2.5089257e-02  -1.6343844e-02   2.4529799e-02   1.0005871e-01   2.1798111e-02  -1.6868543e-02  -3.1083681e-02
  -3.2420465e-02   3.3703100e-02   8.0648045e-03  -5.5114640e-02  -1.5386210e-03   2.4792778e-02   8.4032992e-03  -2.0145041e-02   2.2038216e-02   5.9807843e-02  -6.8761990e-02  -1.4896440e-02   2.5265589e-03  -2.5517342e-02   4.9695436e-02  -4.3871514e-02   1.3729451e-02   1.3499693e-02   1.1890001e-02  -1.8316503e-02  -3.2919114e-02   1.8368591e-02   7.0230533e-02  -3.1208980e-02  -4.6496513e-02  -2.3283671e-02  -3.3087023e-02  -3.0258973e-02   9.6373207e-03   3.8862642e-02   6.6179548e-02  -1.5647201e-02  -4.4912836e-02  -1.0764621e-02   4.8687857e-02  -4.0451755e-02  -3.0444424e-02   2.0700288e-02  -8.9016608e-02   4.6159093e-02   6.6746381e-02  -1.0796624e-01  -1.1317710e-03   1.2092396e-01   3.8172388e-02   1.5504384e-01  -1.1854770e-02   6.5084273e-02   1.4406397e-01   0.0000000e+00   8.2573787e-02   2.3510863e-01  -5.6854243e-02  -9.6161318e-03  -3.0508942e-02   7.7122090e-02  -1.6538181e-02   2.0256741e-03   1.4994302e-02   9.1319131e-02  -9.0895039e-02  -3.9929326e-02   5.6999724e-02  -4.6650214e-02   5.1656024e-03   2.1679527e-02  -7.3694048e-02  -8.1380545e-02   5.7684396e-02  -4.5111803e-02   4.7381774e-02  -1.1713235e-01   1.5276636e-02  -9.5726156e-02   3.0379738e-02   5.8533701e-02  -2.0074765e-02  -5.8938289e-02  -1.0373191e-01   3.7170189e-03   1.5677849e-02   6.8151616e-02  -1.7872725e-03   2.5981657e-02   3.1893916e-02  -5.8475599e-02   6.0821261e-03   3.0497089e-03   2.0991849e-02  -7.1691717e-03
   1.1205780e-04  -6.6105522e-03  -3.4587126e-02  -1.5287699e-02   6.8080774e-02   1.9636876e-03   1.1320105e-02   3.6560756e-02   9.6076520e-03   5.6406356e-02   3.4000254e-02   6.6987273e-03  -1.2014056e-02   2.1187942e-02  -3.6046338e-03   3.1803546e-02   3.8122163e-02   2.3602579e-02  -2.6305790e-02  -1.7058809e-02  -3.7870947e-03  -4.0418979e-02  -5.8633606e-02  -6.7779660e-02   4.0019223e-02  -9.4703302e-03   3.4631939e-02  -1.3912948e-02  -1.0450838e-02   1.9932315e-02   6.3576911e-02   1.7384045e-02  -2.6304396e-02  -2.7610055e-02   3.7838456e-02  -1.5547421e-02   5.4141353e-02  -5.8646934e-02  -1.2345108e-02  -1.7123915e-02  -4.0500640e-03  -2.8081900e-02   4.0085502e-02   1.3989828e-02  -3.2537912e-02  -1.8543293e-02   1.0262425e-02   7.5932330e-03   1.3638361e-01   8.2573787e-02   0.0000000e+00   1.5399698e-01   2.1251072e-01   9.4623524e-02   1.2431667e-01   4.3177642e-02   2.1547149e-02   1.1277049e-02   1.1446200e-02  -3.1725331e-02   2.8555318e-02  -3.2422025e-02   1.8866845e-02   1.2478983e-02  -4.3614005e-02  -3.9895072e-02   1.9757545e-04  -2.5924020e-02   1.9104666e-02  -3.5062235e-02  -6.4274271e-03   8.1288241e-03   2.8960763e-03  -6.5559415e-03  -6.5223954e-03   1.6390670e-02   4.6440780e-02  -2.9244751e-02   2.3914131e-03  -4.3677988e-02   2.1948886e-02   2.0665034e-02   9.6414879e-03   5.6679504e-02   3.8440099e-02   6.1432250e-02   5.6674264e-02   3.8698413e-02   2.7254702e-02   1.7042088e-02
   4.9521673e-02   7.0102709e-02   3.6730878e-02  -7.5555030e-02   5.4997652e-02   6.2507843e-02   3.8726800e-02   4.4411646e-02   3.9927028e-02   1.0087053e-01  -1.6489391e-02  -2.7052157e-02  -6.0616774e-02   2.9811951e-02  -1.0924957e-01  -1.9329105e-02  -3.4337982e-02  -1.5422557e-02  -5.0037390e-02  -5.8758817e-02  -5.9250346e-02   3.5534916e-03  -8.0616675e-02  -1.1611548e-02   2.3527667e-02   7.6236957e-02   8.2944849e-02  -3.4540576e-03  -8.5969356e-02  -8.7973623e-02   1.2173537e-02  -2.2689671e-02   5.9989090e-02   6.1884390e-03  -5.2348572e-02   1.8199606e-02   5.3129824e-02  -3.4629937e-02   2.0355257e-02   1.1867713e-01   5.5351465e-02  -1.7342216e-02   3.1233485e-02   6.6107639e-02  -5.4219591e-02   6.6234220e-02  -9.0843438e-02  -1.2459257e-01   3.6098802e-02   2.3510863e-01   1.5399698e-01   0.0000000e+00  -9.1451984e-02   1.8490531e-01   1.3249640e-02   1.2644350e-01   4.0227293e-02   4.3143853e-02  -2.4847913e-02   3.3740990e-02  -4.6577405e-02  -2.7801398e-02   4.5335824e-02   6.6061561e-02  -6.2881519e-03   1.1381867e-01  -2.4489149e-02   3.8835151e-02  -2.1629433e-02  -2.0518252e-02   2.3030162e-02  -4.0333846e-03  -8.3318107e-03  -2.0749610e-02   5.2182882e-02   1.4448622e-02   9.3295799e-02   5.0306251e-03   7.6102674e-03  -3.3059740e-02  -1.5376161e-02   2.4732779e-03  -3.8921636e-02  -2.3968126e-02   2.4170593e-02   9.8087148e-02  -1.3280818e-02  -4.0673832e-03  -5.3110690e-03  -3.5555417e-02
  -2.9508501e-02  -1.8293099e-02  -7.6583371e-02   1.5617990e-02  -4.2193484e-02   1.7887375e-02   1.0118246e-02   8.3953682e-02  -9.0877433e-03  -1.9197084e-02   6.7145615e-02   3.6135040e-02   1.2826203e-02   4.3998023e-02   5.4577105e-02  -1.3502486e-02   5.9007203e-02   1.0642561e-02   1.9454254e-02  -7.8247783e-03   1.1558243e-02  -1.8793519e-02  -7.0026845e-03  -4.2811012e-02  -2.0824374e-02  -2.3447213e-02  -1.1155472e-02   2.7374324e-02  -1.4296115e-03   2.7890012e-02   8.2940434e-02  -2.4423888e-02  -1.2875050e-02  -7.3957715e-04   4.8984113e-02  -1.7477159e-02   5.8688888e-02  -1.7949735e-02  -4.5090501e-02  -6.2980498e-02  -7.8972971e-02   3.6957984e-02   2.5339742e-06  -2.1083657e-02  -6.5320443e-02  -5.6417891e-02   3.4321120e-02   1.5220054e-01  -4.7124694e-02  -5.6854243e-02   2.1251072e-01  -9.1451984e-02   0.0000000e+00   3.1942804e-01   1.1628194e-01   3.8292818e-02   2.6153382e-03   1.7068876e-02  -3.7121279e-02  -6.0581603e-02   1.0203181e-02  -7.5368667e-03  -9.7588977e-02  -1.9704178e-02  -4.6073772e-02  -6.9364144e-02  -3.8809062e-02  -1.7932451e-02  -8.6331158e-02   9.5483087e-03  -1.8507935e-02   7.3854700e-02  -4.9688795e-02  -5.0087068e-03  -1.7610034e-02   3.2594904e-02  -2.9580139e-02  -7.7491096e-03   1.0123117e-01  -6.2096661e-02  -4.0785605e-02  -6.6406754e-02   3.5805324e-02  -1.4260826e-02   1.8594058e-02  -4.0392634e-03  -1.9909294e-02  -6.5146475e-02   8.9586755e-02   5.5072091e-02
   4.8289303e-02  -3.8502004e-02   1.0331931e-01   1.0925719e-02   7.0708467e-02   6.8346261e-02   7.3337947e-02  -2.2951287e-02  -4.6069045e-02  -2.7497727e-02   4.6006695e-02  -3.4100964e-02   1.5528196e-02  -1.3004493e-01   3.1971740e-02  -2.8586677e-02  -5.8789688e-02   2.0185123e-02   1.3516588e-02   1.3721394e-03   1.9509443e-02   2.7897530e-03  -3.7945315e-02  -7.0643756e-02  -6.2815313e-02   2.0359111e-02  -5.8809665e-02   8.2066799e-03   9.6406188e-02  -1.9264407e-02   1.0647471e-02  -4.6504206e-02   3.3679907e-02   3.3869026e-02  -3.0077372e-02   3.8471510e-02  -1.6647813e-02  -9.9979760e-02  -3.7437259e-02   1.5314716e-02   1.0639376e-01   2.2150791e-02   3.4757803e-02   2.1403663e-03   8.3039836e-04  -1.0705808e-01  -5.6365773e-02   1.8152990e-01  -1.7984282e-01  -9.6161318e-03   9.4623524e-02   1.8490531e-01   3.1942804e-01   0.0000000e+00   7.3580259e-02   2.3646300e-01  -1.0378074e-02  -2.1638435e-02  -6.2992024e-02  -4.5059404e-02  -3.1483493e-02  -2.5047805e-02  -5.5141347e-02   7.6468521e-03  -2.7002346e-02   6.8878393e-02  -1.0946456e-01  -8.7785556e-02   1.9872280e-02   2.6428282e-02   3.3092655e-02   4.9494616e-02  -8.8247972e-02  -2.8402949e-02  -3.6027837e-02   8.1113881e-03   5.9172475e-02  -7.2336694e-03   6.9364428e-03   5.9967863e-03   1.0391948e-02  -1.0500035e-02   2.0674770e-02  -7.2584303e-02   7.2249889e-02   3.4922901e-02  -1.1373164e-01   2.4315023e-03   2.4543644e-02   1.1292029e-01
   2.3009428e-02  -3.6399507e-02   4.5340830e-03   1.1512506e-02   6.4895976e-02   4.3814026e-03   3.7394284e-02   5.1175769e-02   3.2207243e-02  -7.2433635e-03  -1.2661704e-02   5.9231381e-03  -2.8214516e-03   7.0529680e-02  -1.2080549e-02   3.9467727e-02   5.1983327e-02   6.2780773e-03  -6.8396839e-03  -1.6127905e-02  -1.2679174e-02   5.5266605e-02  -2.4568670e-02   6.3758228e-02   5.5339109e-02  -1.3318284e-01  -2.4953282e-02  -1.0809389e-01  -4.5722861e-02   4.0161473e-02  -3.5499013e-03  -2.2777167e-02  -2.7214479e-02   1.6679753e-02   3.1907894e-02  -7.2611300e-03   4.7068432e-02   2.9451987e-02   9.6901118e-02   7.6763593e-03  -4.6705473e-02   4.9553084e-02   6.3082702e-02  -4.6652111e-02  -9.7578497e-03  -5.4487143e-04   2.3206725e-02   3.9358755e-03   1.0769282e-01  -3.0508942e-02   1.2431667e-01   1.3249640e-02   1.1628194e-01   7.3580259e-02   0.0000000e+00   2.6347887e-02   1.0791689e-02   1.4220958e-02  -1.7362468e-02  -6.5218274e-02   2.5675034e-02  -4.7703366e-02  -6.3979937e-02   1.4791136e-02  -1.1266932e-02  -1.2226567e-02   2.9908740e-02  -4.4643893e-03  -3.6868486e-03  -2.8312067e-02  -8.6839117e-02  -8.6154039e-02  -3.5555073e-02   4.7112397e-02  -5.1527299e-02   1.8298391e-02  -7.1743927e-02   7.0464146e-03   2.4558824e-02   6.4507793e-04  -1.6261978e-02   1.7242657e-02  -5.6879273e-02   6.5090900e-02  -2.0756068e-02   9.5718906e-02  -3.1229890e-03   1.3385362e-01  -1.9645043e-02   7.7156036e-02
  -4.4386651e-02   1.6838797e-02   2.1177709e-02   8.8872319e-04   1.5534361e-02   4.2713082e-02   1.1401923e-02  -2.2881569e-02   1.5251447e-02   2.9677624e-02  -1.1637103e-01  -3.1097410e-03  -9.8729550e-03  -1.6155073e-02  -6.1074865e-03   3.3958242e-02  -2.4107817e-02   1.6982018e-03   1.5209722e-02   3.7886756e-02  -8.0933069e-02   7.7537124e-03  -2.4408529e-02   1.3149551e-02  -7.9805430e-02   3.9908444e-02  -2.0530367e-02   1.5671683e-02  -7.5669543e-03  -2.9132206e-02   3.9648737e-03   6.4491223e-02   3.4777105e-02   2.3726373e-02  -6.3743725e-02  -5.0521559e-02   8.7499141e-03   5.8489972e-02   3.4622611e-02   7.8304207e-02   1.5167342e-01   3.4303273e-02  -6.7185195e-02  -4.8437258e-02  -1.5703684e-02   4.7400992e-02   1.8666773e-02   7.7233220e-02  -4.6485215e-02   7.7122090e-02   4.3177642e-02   1.2644350e-01   3.8292818e-02   2.3646300e-01   2.6347887e-02   0.0000000e+00  -1.8487507e-02  -1.4762755e-02  -3.6941816e-02  -8.5734518e-03   1.3127202e-02  -4.7706547e-02   5.0034035e-02  -4.8814779e-02   4.8888520e-02   1.6549220e-02   1.7141488e-02   3.4760290e-02   4.0274092e-02   1.0201926e-02  -4.8495032e-02   4.8030772e-02  -5.8005348e-02  -5.4117217e-02  -2.3558585e-02  -1.0329565e-02  -6.8273599e-02   2.6228363e-02   1.8420537e-02   7.8662469e-02   2.9377835e-02   6.5162248e-03  -5.7406706e-03  -4.2735097e-02   2.9688937e-02   2.0123782e-02   1.3737792e-02   3.1819412e-02   2.6188518e-02   2.6779755e-02
   1.0607704e-01   1.2250302e-01  -2.8170048e-02  -1.8497342e-02   2.9670038e-02  -4.6786993e-02  -4.4918547e-02  -3.1635945e-02  -1.3988106e-02   1.6666619e-03  -2.5768213e-04   1.4025786e-02  -3.5047092e-02  -2.2154135e-02  -4.2500930e-02  -2.1661764e-02   1.2219493e-01   6.1679071e-02  -7.5822390e-03   6.2069884e-02  -9.0779680e-03   1.3062580e-02  -3.5738210e-02  -2.1931367e-02   3.7902481e-02   9.0457993e-03   1.4160481e-02  -8.7939458e-02  -3.7534342e-02   1.3775273e-02  -5.8197793e-02  -6.6955391e-02   1.6963261e-04  -8.9808887e-03  -5.8721999e-02   3.3559519e-02   1.2409308e-02  -4.9817052e-02  -3.6938133e-02   2.4991188e-02   1.1176107e-02   1.1405608e-02   6.7287483e-02   2.5624011e-02  -3.2658435e-02  -1.0673496e-02  -3.9665569e-02  -1.7683153e-02   1.1315100e-02  -1.6538181e-02   2.1547149e-02   4.0227293e-02   2.6153382e-03  -1.0378074e-02   1.0791689e-02  -1.8487507e-02   0.0000000e+00   9.4702451e-02   3.5245373e-02   1.9309248e-02   9.9156759e-02  -4.1216742e-02   5.7995394e-03   5.4579951e-02  -4.1810982e-02  -1.8190657e-02  -4.6259981e-02   3.7310021e-02   4.2120929e-02   2.5176862e-02   1.2747237e-01   1.6234442e-02  -2.2217721e-02  -5.3005807e-02   2.5983506e-03   2.4380105e-02  -5.4958274e-02  -3.0391674e-02   1.6327573e-01   9.8623211e-03   7.6146229e-02   2.9146832e-02  -1.2578108e-03  -1.4644871e-02   6.5835863e-03  -4.5668973e-02   9.8017774e-03   5.6486669e-03   1.7594926e-02   1.7202849e-02
   5.7151350e-02   1.1922200e-01  -7.3284391e-02  -6.2469204e-04   2.9577344e-03  -4.9002790e-02   7.8063423e-03   1.0424889e-02   9.0088077e-02  -6.4800335e-02  -1.7931767e-02  -1.4948056e-02   5.4702094e-02  -3.6124573e-02   3.2417657e-03   1.7907057e-02   7.6284603e-02   1.0075235e-02   7.7134290e-03   4.1329979e-02  -3.6835390e-03  -2.1751939e-02  -8.4769205e-03  -1.6584825e-02   4.8293542e-02   2.3262569e-02  -1.6579673e-02  -5.1109207e-03   5.0377233e-03  -5.7570762e-02  -3.1884686e-02  -3.0952697e-02   5.7275696e-03   2.6220431e-02  -2.9141544e-02   2.9077787e-03   2.6539764e-02  -1.9899318e-02   1.1415607e-02  -3.0505561e-02  -2.9660291e-02   7.5126528e-02   3.3907054e-02   5.5582606e-02  -5.8819541e-02   1.9245050e-02  -5.8231401e-02   6.2817417e-02   3.0543853e-02   2.0256741e-03   1.1277049e-02   4.3143853e-02   1.7068876e-02  -2.1638435e-02   1.4220958e-02  -1.4762755e-02   9.4702451e-02   0.0000000e+00  -6.1004789e-02  -2.5009080e-02   4.5558800e-03   5.4903562e-02  -1.0310296e-01   9.5079399e-02  -1.6295840e-02  -1.9296374e-02   1.0955836e-02  -4.7632401e-03   1.2209247e-02   8.9919495e-02   4.9953897e-02  -6.3345506e-02   6.2836633e-02  -5.8702178e-02  -1.2722678e-03  -5.2424851e-02  -2.3666466e-02  -5.9025687e-02   1.3716294e-02   7.4899005e-02  -5.7748226e-02   7.7145327e-02  -3.2555974e-02  -4.5722540e-02  -1.7766917e-02   1.0045001e-01   2.0738809e-02   2.8919882e-03   4.7444347e-04   1.4738783e-02
   9.1130200e-02   2.9050124e-03  -1.0206525e-02   1.1402144e-02  -3.2529275e-02   1.6982963e-02  -5.7242096e-02  -3.2621844e-02  -2.2712024e-02   4.4416878e-02   1.1335763e-01  -1.5554898e-02  -6.4232996e-02  -2.7489335e-02  -6.8196558e-02  -4.9351452e-02  -1.9686371e-02   8.3360382e-03   2.0428791e-02  -1.7875143e-02  -5.4452588e-03  -9.4283308e-03  -4.3996050e-02  -1.7492585e-02  -1.9257829e-02  -4.7452921e-02  -6.8541832e-03  -3.8132308e-02  -1.4681696e-02  -2.3772189e-02   3.8287568e-02   3.9290561e-02   4.9787065e-02  -1.0437511e-02   1.3571120e-03  -6.7422327e-03  -3.8873693e-02  -8.5016659e-02   1.8572259e-02   6.5702664e-02  -1.5753546e-03  -1.3221127e-02   3.1813205e-03  -7.4489315e-02  -7.4530344e-03  -5.9039002e-02   5.3485772e-02  -3.6246570e-02   4.0031674e-02   1.4994302e-02   1.1446200e-02  -2.4847913e-02  -3.7121279e-02  -6.2992024e-02  -1.7362468e-02  -3.6941816e-02   3.5245373e-02  -6.1004789e-02   0.0000000e+00   1.6009910e-01   1.4736460e-01  -3.0461857e-02  -3.9282281e-02  -1.5780639e-02  -1.5647157e-02  -3.0684075e-02   1.9394639e-02  -8.5669324e-03   3.7767031e-02  -3.9736962e-02  -5.0387674e-02  -5.5774017e-02  -1.4665596e-02  -8.1631427e-02  -4.1674856e-04   1.0707168e-02   1.2036864e-01  -7.4046146e-03  -4.9587179e-02  -1.1422580e-02   1.7467004e-02  -1.6915986e-02  -5.4664071e-02  -5.2328176e-02   1.2804532e-02  -5.9938973e-02   1.2089459e-01   8.7945309e-02   1.5470367e-02   6.1551000e-03
  -2.2135932e-02   3.0114220e-02   3.5418055e-03  -6.5940955e-03  -5.8932978e-02   2.1972894e-02  -9.5431870e-02  -7.4099559e-02  -2.1018160e-02   6.2872814e-02   2.2189743e-02  -2.5394307e-02  -4.8531609e-02  -4.0534417e-02   4.1627050e-03   3.1804476e-03  -1.0729186e-01  -1.4128191e-03   1.5929434e-02  -9.9479577e-03   1.8675790e-02   5.1233236e-02  -5.8683159e-02  -2.6221334e-02   2.3480002e-02  -4.2794234e-02  -2.1923753e-02   4.1020310e-03  -2.3154784e-02   1.6616640e-02  -6.8459665e-02  -4.0064620e-02   1.7379372e-02  -4.1943057e-02  -1.6857713e-02  -3.6547943e-02  -6.8283846e-03   4.1870989e-03   6.1909440e-03  -1.4221286e-02   2.0381752e-02  -8.1898110e-02   1.5705878e-02   3.3829531e-02  -1.2365458e-01  -9.9168199e-03   3.5557639e-02  -2.9712263e-02  -1.5313631e-02   9.1319131e-02  -3.1725331e-02   3.3740990e-02  -6.0581603e-02  -4.5059404e-02  -6.5218274e-02  -8.5734518e-03   1.9309248e-02  -2.5009080e-02   1.6009910e-01   0.0000000e+00   6.3944854e-02   1.1632314e-01   7.4601713e-02   7.7864441e-02  -2.7194166e-03  -2.1438383e-02  -5.0686763e-02   7.1031705e-02   2.3258537e-02   3.9205542e-02  -8.4738383e-02  -1.3606636e-01  -6.0038527e-03   2.0931898e-02   2.8375617e-02   6.9451563e-02  -1.0140278e-02  -2.2783292e-03  -4.5478395e-02  -5.9895317e-02   2.0998279e-02   2.3688915e-02   1.8311729e-03   6.0286261e-02   5.3869374e-03  -6.6320540e-02   3.0065076e-02   5.9461932e-02   5.5936314e-02   5.4399385e-03
   5.1532314e-02   1.9105372e-03   2.9354227e-02  -1.9000914e-02   9.1157123e-03   7.5658664e-03   9.3006490e-02  -2.5579210e-02   1.5532590e-02  -6.3245231e-03   1.5819224e-01  -2.0480185e-02   3.1974944e-02  -1.0088762e-02  -6.2877088e-02   3.3425993e-02  -5.6503723e-02   3.4304528e-02   7.0755373e-04  -1.2626314e-02  -1.4492494e-02   1.0513739e-02  -1.0444165e-02  -1.4099232e-01  -5.9438111e-03   6.0804073e-03  -9.2475252e-03  -1.6245049e-02  -9.0837712e-03   3.1470639e-02   4.2435438e-02  -8.6599493e-02  -7.6131325e-03  -2.6429254e-02  -7.7973764e-03  -6.5307658e-02   3.7465455e-03  -5.8723271e-02   6.4844287e-02   3.7782388e-02  -1.9290303e-03   3.9054467e-02  -3.4038544e-02  -7.4726906e-02   3.6154187e-02  -2.9483636e-02  -7.4802534e-02  -5.0663347e-02   1.6160422e-02  -9.0895039e-02   2.8555318e-02  -4.6577405e-02   1.0203181e-02  -3.1483493e-02   2.5675034e-02   1.3127202e-02   9.9156759e-02   4.5558800e-03   1.4736460e-01   6.3944854e-02   0.0000000e+00   1.8069881e-01   1.0261072e-01   9.6445386e-02   7.9472295e-02   6.2209599e-03   7.7691693e-02  -7.6992173e-03  -2.4334928e-02  -2.6350306e-02   1.8297844e-02  -8.9035215e-04   6.2253163e-03   1.1754489e-02   2.0230160e-02   3.9469217e-02  -7.6718337e-03  -2.3602537e-02   2.9235870e-02  -1.2701273e-02   7.4706234e-03  -8.4679830e-02  -8.5115230e-02  -5.9400832e-02   2.6620274e-02  -1.8387449e-02   1.7741799e-02   1.1018169e-01   5.8839571e-02   3.6623548e-02
  -6.9902792e-02  -3.5490506e-02  -1.2547787e-01  -6.8954009e-03   9.3782456e-03  -5.0707696e-02  -1.2798343e-02   1.1054798e-01   3.2993257e-02   9.7737910e-02   1.0102298e-01   6.1932499e-02   6.6192824e-02   1.3545799e-03  -4.7070997e-02   1.5433741e-02  -1.6669464e-02  -3.1393017e-02  -6.4861986e-02  -2.6034378e-02  -2.1438049e-02  -5.5541002e-02   3.0797445e-02  -9.3810476e-02  -4.8776631e-02  -8.9357208e-02   4.0714569e-03   6.5510483e-02  -1.9642595e-02  -1.1025273e-02   1.0937456e-03   1.0454589e-01  -1.9821136e-02   5.2288012e-02  -1.1989251e-01  -5.8065876e-02   3.9674271e-02  -8.6196099e-02  -1.3113746e-02   1.3485337e-01   4.0839615e-02  -7.7404664e-02  -2.2298408e-02  -8.3173211e-02   3.5510586e-02   1.5740408e-02   1.1662066e-02   2.0050255e-02   6.1615866e-03  -3.9929326e-02  -3.2422025e-02  -2.7801398e-02  -7.5368667e-03  -2.5047805e-02  -4.7703366e-02  -4.7706547e-02  -4.1216742e-02   5.4903562e-02  -3.0461857e-02   1.1632314e-01   1.8069881e-01   0.0000000e+00  -3.5141964e-02   1.3497728e-01  -1.0211800e-01   3.5412606e-01   2.5638871e-02   1.3443063e-02  -6.5611689e-02   4.0171633e-02  -2.5797031e-02   3.1794658e-02   8.3795897e-03  -4.2929764e-02  -5.9776979e-02   2.3357381e-02  -4.3927453e-02  -2.0999510e-02   1.2460186e-02   2.8824037e-02  -7.3744889e-02   1.2191738e-02   1.2035211e-01   2.5825361e-02   1.1650381e-02   3.2132014e-02  -1.5888918e-01   1.4099951e-02   3.5090963e-02   3.2093920e-02
  -2.3336648e-02  -5.7234231e-02   8.5957190e-02  -1.3578991e-02   2.9368274e-02   5.0076052e-02   6.6764450e-02  -7.2633466e-03  -1.1973100e-03  -1.9702654e-02   7.2699811e-03  -4.3173268e-03   2.2243692e-02   7.9562652e-02   1.5515825e-03   4.0876323e-02  -5.2779586e-02   5.6347507e-02  -1.6576719e-02   1.7152581e-02  -5.2668505e-02   2.7764486e-02   4.5058211e-02  -1.0531675e-01  -5.0231330e-02  -6.5918961e-02  -4.4736708e-02  -7.4675043e-04   1.5901634e-02   8.1418590e-02   3.5076515e-02   5.0588111e-02   2.5909929e-02  -1.1597157e-02  -1.8909862e-02  -3.4985673e-02  -3.4444691e-02   9.0305569e-02  -7.1350528e-03   7.2095350e-02   7.8426099e-02  -3.6793140e-02  -4.5721706e-02   4.7737628e-02  -6.5089433e-02  -4.1650361e-03  -1.6250440e-01  -1.1351323e-03   2.8217121e-02   5.6999724e-02   1.8866845e-02   4.5335824e-02  -9.7588977e-02  -5.5141347e-02  -6.3979937e-02   5.0034035e-02   5.7995394e-03  -1.0310296e-01  -3.9282281e-02   7.4601713e-02   1.0261072e-01  -3.5141964e-02   0.0000000e+00   5.8755132e-02   9.9491999e-02  -3.3111051e-02   4.1899833e-02   4.4954855e-02   8.8162885e-03   6.9376059e-02   1.0361430e-01   8.0883010e-02  -1.0465618e-01   1.3985831e-03   5.7564794e-02   8.3582597e-02  -1.0106769e-01  -7.6719921e-05   4.3542456e-03  -2.4209317e-02   2.1324679e-01  -7.2391984e-03   3.1990207e-02   5.9488815e-02   1.4439918e-01  -7.5993302e-02  -8.0471796e-02  -3.1087450e-02  -8.6629653e-03  -6.7847929e-02
   3.4889446e-02   5.8482013e-02  -1.5605968e-02   2.4220337e-02  -4.2527528e-02  -5.0256518e-02   3.9119366e-04  -5.2810236e-03  -3.1285252e-02  -8.9289857e-02   9.7171350e-02  -2.1464388e-02  -1.0988775e-02  -7.3496420e-03  -2.5960651e-02   6.0005600e-02  -4.0979673e-02   9.5754462e-02  -4.6956017e-02   6.2607217e-02  -2.2703046e-02   4.4272428e-02  -6.7241719e-02  -3.7752960e-02   7.3896013e-02   1.3952933e-02  -4.6196609e-03  -2.6178172e-02   2.6752067e-02   4.9591485e-02  -7.2833910e-02   3.9410049e-02   3.2176916e-02  -2.4579794e-02  -4.3519880e-02  -1.0074128e-01   2.5151873e-02  -1.0953901e-02   3.6727051e-03  -4.6041933e-02   3.4137833e-02  -1.0499773e-02  -3.8490889e-04   2.1877037e-02  -1.1374675e-02   5.0164182e-02  -1.1982447e-01   4.9568409e-02   3.5301755e-02  -4.6650214e-02   1.2478983e-02   6.6061561e-02  -1.9704178e-02   7.6468521e-03   1.4791136e-02  -4.8814779e-02   5.4579951e-02   9.5079399e-02  -1.5780639e-02   7.7864441e-02   9.6445386e-02   1.3497728e-01   5.8755132e-02   0.0000000e+00  -2.5172462e-02  -8.8283142e-03  -4.1701210e-02  -8.1530949e-03  -8.9418333e-02   4.0348872e-02  -2.5639547e-02   5.4908602e-03   3.9514201e-02   1.6401726e-02   2.9609245e-02   3.6480196e-02   7.4251823e-02   1.3585242e-02  -5.6883332e-02  -5.1618900e-02  -2.1696598e-02   4.6031637e-02   2.3087076e-02   5.1102457e-02   2.4561873e-02   6.1963673e-02  -1.1152024e-02   1.6230489e-02  -2.0350830e-02  -7.4613466e-03
   1.3838598e-02  -4.1196238e-02   7.5841564e-04  -2.5210242e-02  -5.9237972e-02  -1.1829446e-02   9.5146210e-03  -7.7062337e-02   1.3269805e-01   3.1734031e-04  -1.1561082e-02  -5.3985961e-02   7.5274673e-02   2.4968647e-02  -8.2228660e-03  -2.0209249e-02   3.3254399e-03   3.7447081e-02   1.7897542e-02  -7.7936525e-02   2.0215883e-02  -1.0634431e-01   1.0058327e-01   1.0595008e-01   2.0130198e-02  -5.4761686e-04  -1.4559220e-02   5.1791709e-03  -5.9670608e-02  -6.0206867e-02  -1.4330467e-01   1.3700632e-02  -7.9221430e-02  -5.5781157e-02   2.5588408e-01   5.6745047e-02   8.5438656e-02   6.8362704e-03   1.7644913e-01   6.0266681e-02  -1.6634705e-01   4.3379558e-02   7.9802985e-02   3.9038885e-02   4.2723066e-02  -5.6146047e-02  -6.1089669e-02   2.6556316e-02  -1.1856426e-01   5.1656024e-03  -4.3614005e-02  -6.2881519e-03  -4.6073772e-02  -2.7002346e-02  -1.1266932e-02   4.8888520e-02  -4.1810982e-02  -1.6295840e-02  -1.5647157e-02  -2.7194166e-03   7.9472295e-02  -1.0211800e-01   9.9491999e-02  -2.5172462e-02   0.0000000e+00   1.3567320e-01   1.1480330e-01  -8.4876701e-02  -5.8599613e-02  -1.9558367e-02   3.0355482e-02  -2.0539279e-02  -3.7104663e-02  -7.5767939e-02   4.0031526e-02   2.8324308e-02  -5.2516893e-02  -5.0390804e-02   4.1285085e-02   5.4582849e-02   2.6582501e-02  -2.4011229e-02  -4.9253155e-02   7.2507298e-03   1.6797855e-01  -1.3129439e-02   5.4778134e-02   8.1043015e-02   3.8299297e-02   3.1341313e-02
   1.7520998e-02  -7.1489639e-02   2.0593986e-02   3.5271786e-02   2.3044852e-02  -4.4125447e-02   1.6117696e-02   1.1364676e-01   4.2675079e-02   1.1937273e-01  -2.4136640e-02   3.3936128e-03   1.0010242e-02  -6.0163729e-02   1.0541173e-02  -1.9353589e-03  -3.0984311e-02  -4.6748723e-02  -1.3537650e-02  -4.4207350e-02   2.9942064e-02  -1.9802451e-02  -5.7039488e-03   1.2281008e-01  -4.5789865e-02   1.0221691e-01   3.1049794e-02  -6.6815357e-02  -1.7829640e-02  -2.6469532e-02  -5.5756197e-03   1.6150359e-02  -3.5171692e-02   4.7322937e-03  -5.8184607e-03   1.1742126e-01  -4.2770382e-03   6.0593997e-02   3.4581665e-02   8.8665377e-02  -2.8247333e-02  -8.6104338e-03  -9.2358058e-02  -1.9279999e-03   8.0158153e-02  -1.9490971e-02  -7.8407408e-02  -3.8439616e-02  -2.1587170e-03   2.1679527e-02  -3.9895072e-02   1.1381867e-01  -6.9364144e-02   6.8878393e-02  -1.2226567e-02   1.6549220e-02  -1.8190657e-02  -1.9296374e-02  -3.0684075e-02  -2.1438383e-02   6.2209599e-03   3.5412606e-01  -3.3111051e-02  -8.8283142e-03   1.3567320e-01   0.0000000e+00  -1.4044030e-02   1.1432254e-02  -5.0873957e-03   3.4064498e-02  -3.0607738e-02  -1.8484263e-02  -5.1687317e-03   2.2799800e-02   1.1999837e-02   1.4379523e-02  -3.3088897e-02  -4.2129378e-02   6.2679942e-02   3.6768117e-02   7.9203111e-02   8.2284812e-03  -1.4319931e-02  -9.8278365e-02   8.1234716e-02   7.4619926e-02   4.1503608e-02   4.8050162e-02  -5.6096172e-02   2.9366295e-02
  -5.6229909e-02  -3.0523236e-02  -4.9310716e-03   4.4533617e-02   2.0042998e-02   8.5576252e-03   3.7192428e-02   2.7404291e-02   3.0009104e-02  -1.0240629e-01  -4.5134255e-02  -2.5097804e-02  -5.8257423e-02  -6.0559826e-03  -2.8115049e-02  -1.6795180e-02  -1.5836477e-02  -5.8051387e-02  -1.7323446e-02  -2.7138895e-02   1.2068418e-02  -3.3793884e-02  -2.2122127e-02  -5.5311633e-02  -4.6516552e-02   2.2041123e-02  -1.9739211e-02   4.0215523e-02   6.9561570e-03  -1.7731178e-02  -5.5086644e-02  -7.3065020e-03   1.3164048e-01   4.3952997e-02  -9.2179545e-03   5.5763569e-02   2.3512945e-02  -1.0014473e-02  -9.3759493e-03  -5.5434285e-02   9.1972625e-02   3.7421773e-02   8.3911228e-02   4.8868288e-03   2.0945445e-01   1.2216090e-01  -7.6090690e-02  -3.4782064e-02   5.3401831e-02  -7.3694048e-02   1.9757545e-04  -2.4489149e-02  -3.8809062e-02  -1.0946456e-01   2.9908740e-02   1.7141488e-02  -4.6259981e-02   1.0955836e-02   1.9394639e-02  -5.0686763e-02   7.7691693e-02   2.5638871e-02   4.1899833e-02  -4.1701210e-02   1.1480330e-01  -1.4044030e-02   0.0000000e+00   2.3138991e-01   1.7043224e-02   3.2574712e-02  -5.0842519e-02   1.0596596e-02  -5.8384434e-02  -8.0415613e-02   6.8126858e-02   5.2093635e-02   1.1326277e-01   5.8871927e-03  -2.1344794e-02   3.5049721e-03  -2.3965159e-02  -2.1217096e-02  -1.2302456e-01   2.3189000e-02   5.2668181e-02   1.3874375e-01  -8.0916042e-02   3.9982836e-02   3.7128306e-02   2.7000001e-03
  -2.0197115e-02  -1.4341895e-02   2.1378189e-02   1.3498118e-02   5.0674795e-02   5.4421926e-02  -1.8392136e-03   2.2567748e-02  -2.6460450e-02  -6.8497408e-03   6.0078941e-03  -1.7544402e-02  -8.3310626e-02  -4.5089396e-03  -1.8885562e-02  -5.3751560e-02  -1.5595533e-02  -1.4001386e-02  -2.6095041e-02  -3.3238018e-02  -3.4100100e-02   3.0752908e-02  -8.3236609e-02   2.1765154e-02  -2.2664831e-02  -5.9249835e-02   5.5295911e-02   1.2500740e-02  -2.6597863e-02  -2.7828125e-02   2.5491800e-02   3.1690690e-02   1.8895753e-01   1.0556123e-01  -8.0151140e-02   1.2560096e-01   5.6592944e-03   5.5615971e-02  -3.1266227e-02  -8.7012704e-02  -3.7396394e-03   7.0078529e-02   3.9162739e-02   7.4071288e-02   6.3221637e-02   1.7097180e-01  -4.4018901e-02  -6.9723971e-02  -3.2861144e-02  -8.1380545e-02  -2.5924020e-02   3.8835151e-02  -1.7932451e-02  -8.7785556e-02  -4.4643893e-03   3.4760290e-02   3.7310021e-02  -4.7632401e-03  -8.5669324e-03   7.1031705e-02  -7.6992173e-03   1.3443063e-02   4.4954855e-02  -8.1530949e-03  -8.4876701e-02   1.1432254e-02   2.3138991e-01   0.0000000e+00  -6.2378480e-02   8.5255221e-02   1.7263265e-03  -4.5898910e-02  -5.9769285e-02   1.0493271e-02  -9.4553242e-02  -5.6144386e-02  -3.1608150e-02   5.9279273e-02   1.0860341e-02   6.0624983e-02  -1.6905601e-02  -3.4479331e-02   2.3777517e-02  -8.8163126e-03  -1.3120109e-02   8.7832408e-02   2.5333391e-02   8.0084891e-03  -4.8593199e-03  -3.3264251e-02
  -3.6264310e-02  -3.3239612e-02   4.0435138e-02  -1.5098980e-02   6.2716773e-02  -5.8409165e-02  -2.3798239e-02  -2.1966953e-02   5.9291905e-03   1.9305007e-02  -5.9753950e-02  -3.0915076e-02  -2.7096859e-02  -4.3448545e-02   2.9875560e-02   3.8837676e-02   6.5163979e-03  -1.0551410e-02   1.7322881e-01  -4.3709593e-02   2.8412520e-04   4.6581035e-02  -3.8776570e-02  -1.1421410e-01   4.0383954e-02   6.9386977e-02   1.3015539e-03   1.2973374e-03   1.0446687e-02  -1.3589329e-02  -8.9516235e-02  -2.2333629e-02   5.6559888e-02  -6.1692421e-02  -1.6663364e-02  -5.5808989e-02  -3.4754753e-02   7.2220321e-02   3.5328545e-02   1.0048606e-02   6.7104534e-02   8.1658600e-02  -3.5562920e-02  -9.5987956e-02   4.5651845e-02  -5.2101471e-02   2.6525857e-02   7.0989209e-03   9.4715567e-03   5.7684396e-02   1.9104666e-02  -2.1629433e-02  -8.6331158e-02   1.9872280e-02  -3.6868486e-03   4.0274092e-02   4.2120929e-02   1.2209247e-02   3.7767031e-02   2.3258537e-02  -2.4334928e-02  -6.5611689e-02   8.8162885e-03  -8.9418333e-02  -5.8599613e-02  -5.0873957e-03   1.7043224e-02  -6.2378480e-02   0.0000000e+00   2.6909134e-01  -1.1991924e-01   6.1178226e-02  -7.0327532e-02  -8.5283092e-02  -6.8507272e-02  -6.8468723e-02   1.3702112e-02  -1.0949495e-01   4.1279578e-02   3.9786848e-02  -3.5767155e-03  -4.6312063e-02  -5.1931632e-02   4.7298987e-02  -3.3506008e-02  -1.0674553e-01  -2.2724553e-02  -7.2112832e-02  -6.4681565e-03  -1.0162515e-02
   1.1578091e-02   4.9374167e-02   1.2567271e-02  -1.8050959e-02   4.5100405e-02  -4.0462375e-02   2.1649104e-02   1.6102412e-02  -6.0327429e-02   2.3435189e-04  -1.0742971e-03  -6.6868767e-02  -1.7215560e-02  -3.0229836e-02   8.2879478e-05   1.7739231e-02  -1.2033985e-03   2.9252687e-02   1.0254910e-01   1.8140309e-01   5.6986289e-03   6.5093427e-02   4.9940507e-02  -4.1136746e-02  -2.6206263e-02  -1.5387745e-01  -5.3852454e-02  -1.0041427e-02  -5.5997591e-02  -1.3345221e-01  -4.2356551e-02  -9.8726987e-02   8.4657492e-02   1.0029122e-01   1.3137446e-01   7.6643830e-02  -1.3465051e-03   1.0660360e-01  -1.3367741e-02  -5.6652571e-02  -2.6349016e-02   9.0821497e-02   1.3995979e-01   5.3255371e-02  -1.2162724e-01  -4.0723696e-02   3.8905377e-02   4.3883824e-02  -4.4244929e-02  -4.5111803e-02  -3.5062235e-02  -2.0518252e-02   9.5483087e-03   2.6428282e-02  -2.8312067e-02   1.0201926e-02   2.5176862e-02   8.9919495e-02  -3.9736962e-02   3.9205542e-02  -2.6350306e-02   4.0171633e-02   6.9376059e-02   4.0348872e-02  -1.9558367e-02   3.4064498e-02   3.2574712e-02   8.5255221e-02   2.6909134e-01   0.0000000e+00   4.0737491e-03   9.9671969e-02  -8.4582595e-03   3.2117890e-02  -3.8861391e-02  -2.7168335e-02   1.0602158e-01  -6.6056964e-02   1.9187508e-02   1.3779013e-01   7.0548781e-03   4.1583650e-02  -6.0765602e-02  -6.5450146e-02   3.4413015e-02   1.0784635e-02   7.8255842e-02   4.6262338e-02   5.5211498e-03  -5.1278692e-02
   1.3914836e-02   1.1737061e-02  -5.6678052e-02  -5.3346458e-02   3.6697585e-02   4.1667948e-02   3.3442924e-02   3.4705566e-02   8.0096426e-02  -4.0934707e-02  -5.6283067e-02  -7.2467787e-03   2.4637878e-04   5.2633509e-03   6.6942905e-02   1.5932614e-02   3.2620498e-02   3.7420796e-02  -1.3189719e-01  -8.6639826e-02   1.7674761e-01   1.3066408e-01   1.5568212e-01  -7.7280524e-03  -3.7957041e-02   8.1403203e-03  -7.4250992e-02  -6.4151060e-03  -5.1563974e-02  -7.7468872e-03   1.8552570e-01  -1.3460805e-01  -5.0884470e-02  -4.6191650e-02  -1.4636428e-01   1.2764090e-01   4.5926130e-02  -2.3020886e-03  -6.7188706e-02  -1.8655429e-02  -4.2004074e-02   3.0614889e-02   5.3100773e-02  -3.6269343e-05   7.5098983e-03  -3.5398528e-03  -4.8920304e-02  -3.5619246e-02  -1.1606799e-02   4.7381774e-02  -6.4274271e-03   2.3030162e-02  -1.8507935e-02   3.3092655e-02  -8.6839117e-02  -4.8495032e-02   1.2747237e-01   4.9953897e-02  -5.0387674e-02  -8.4738383e-02   1.8297844e-02  -2.5797031e-02   1.0361430e-01  -2.5639547e-02   3.0355482e-02  -3.0607738e-02  -5.0842519e-02   1.7263265e-03  -1.1991924e-01   4.0737491e-03   0.0000000e+00   2.6540632e-01   1.0130535e-01  -2.4090201e-02   4.4399706e-02  -3.5887926e-03  -1.0118186e-02   1.8816321e-01  -1.7248475e-01   7.1267406e-02   4.5832626e-03  -5.6315202e-02   5.2200415e-02   5.8973650e-04   3.9539300e-02  -8.4543133e-02   1.8058550e-02  -3.2201440e-02  -1.7114585e-02  -5.5842373e-02
  -1.1009891e-01  -1.3611890e-03  -2.7860510e-02   9.0772307e-03   4.5787638e-02  -7.3791968e-02   8.6480438e-03   2.3611657e-02  -1.6371066e-02   3.3293126e-02  -1.6952244e-02   1.4380862e-02  -9.6108593e-03   3.2655074e-02  -1.0926449e-01  -1.6711927e-03  -6.2661367e-02   2.5063797e-02   1.2879176e-02   5.4333477e-03   1.3982291e-01   3.9816371e-02  -2.9602792e-02   2.0176690e-01  -2.2337274e-02   1.0569433e-01   4.6002128e-02  -8.1362672e-03  -7.8474443e-02  -1.1449549e-01  -1.1583644e-01   2.2477223e-01  -3.9933912e-02  -3.8872636e-02  -2.9238302e-02  -5.3660256e-02  -1.6915367e-02   8.5062969e-04  -1.9619863e-01   9.4410100e-02   1.4471846e-01  -9.3792466e-02   2.1947749e-02  -6.1103876e-02   3.3129935e-02  -2.4368021e-02   5.0758769e-02  -3.0536100e-02   6.0569158e-02  -1.1713235e-01   8.1288241e-03  -4.0333846e-03   7.3854700e-02   4.9494616e-02  -8.6154039e-02   4.8030772e-02   1.6234442e-02  -6.3345506e-02  -5.5774017e-02  -1.3606636e-01  -8.9035215e-04   3.1794658e-02   8.0883010e-02   5.4908602e-03  -2.0539279e-02  -1.8484263e-02   1.0596596e-02  -4.5898910e-02   6.1178226e-02   9.9671969e-02   2.6540632e-01   0.0000000e+00  -6.2147944e-02   6.4396771e-02   2.4218931e-02   1.6808996e-01   3.3885966e-02  -2.5866604e-02  -1.9297720e-02  -6.5495662e-02  -5.0569910e-03  -7.5031567e-02  -5.0466817e-02  -3.3445106e-02   5.7518501e-03  -7.9612131e-03  -3.9794856e-02  -6.5766089e-02   5.0576076e-02  -1.7152658e-03
   1.7028765e-02  -1.2745436e-02   2.7717889e-02  -1.3425329e-02  -6.4373815e-02   1.3870533e-02   1.9903731e-02   2.9830925e-02   4.5783792e-02   9.5703910e-03   8.0891836e-03  -6.9879527e-02   7.6768187e-02  -6.2077431e-02   4.4387544e-02   1.0425331e-03   4.4951000e-02   1.5290426e-02   6.7870987e-02   6.2415769e-02  -5.2752584e-02  -2.3623740e-02  -6.3951510e-02   3.0602587e-02  -1.2496251e-01   2.6889198e-02  -7.6378920e-02   6.4218558e-02   7.2390681e-02  -5.0098350e-02   6.7871837e-02   6.1033012e-02  -7.9544234e-02  -1.7996460e-02  -2.5007508e-02   9.9588156e-02   4.4519846e-02   2.1277247e-02  -5.2296156e-02  -7.6372549e-02   2.1274313e-01   3.2965619e-02   2.1317393e-02  -3.8470025e-03   2.6877697e-02  -6.9378217e-02   5.5356139e-02  -1.8265850e-02   2.3397526e-02   1.5276636e-02   2.8960763e-03  -8.3318107e-03  -4.9688795e-02  -8.8247972e-02  -3.5555073e-02  -5.8005348e-02  -2.2217721e-02   6.2836633e-02  -1.4665596e-02  -6.0038527e-03   6.2253163e-03   8.3795897e-03  -1.0465618e-01   3.9514201e-02  -3.7104663e-02  -5.1687317e-03  -5.8384434e-02  -5.9769285e-02  -7.0327532e-02  -8.4582595e-03   1.0130535e-01  -6.2147944e-02   0.0000000e+00   1.9409907e-01   2.0598795e-01   7.7006333e-02   5.2590140e-02  -1.1232552e-01  -6.7567950e-02   4.8567696e-02  -1.1164930e-02   5.7473276e-02   8.7073512e-02  -1.0435833e-02   7.2891282e-03   4.5553309e-02  -5.0949167e-02   9.2613627e-03  -8.3331709e-03  -1.7142382e-02
   8.8028887e-03  -9.6731113e-03   3.0017308e-03   1.0411602e-03   1.1641222e-02   2.6886240e-02   4.5450564e-02   1.9496985e-02  -1.0019530e-02   5.9657681e-03   9.8974625e-02   3.3612415e-02   1.0191979e-02   6.0749170e-02   3.6843512e-02   1.2400501e-02   2.7988729e-02  -2.5299716e-02  -9.2409972e-03   1.3587778e-02   7.0529835e-02   1.3450808e-02  -8.2813669e-03   6.2585681e-02   8.1538408e-02  -4.4963947e-02   4.2982995e-02  -1.6840194e-02  -2.3505274e-02   9.4194601e-02   6.8494729e-02   3.4031148e-02   4.9736299e-03  -2.0732984e-03  -8.4231660e-02   1.0043590e-02  -2.8375487e-02   4.0174413e-02   7.4244861e-02   4.2344802e-02  -4.7483665e-02   1.0472717e-02   6.3044712e-02   6.6048089e-02  -4.0712566e-02   7.7352099e-03   3.3892823e-02  -1.8788123e-02  -3.0018228e-02  -9.5726156e-02  -6.5559415e-03  -2.0749610e-02  -5.0087068e-03  -2.8402949e-02   4.7112397e-02  -5.4117217e-02  -5.3005807e-02  -5.8702178e-02  -8.1631427e-02   2.0931898e-02   1.1754489e-02  -4.2929764e-02   1.3985831e-03   1.6401726e-02  -7.5767939e-02   2.2799800e-02  -8.0415613e-02   1.0493271e-02  -8.5283092e-02   3.2117890e-02  -2.4090201e-02   6.4396771e-02   1.9409907e-01   0.0000000e+00   5.4474601e-02   3.5406195e-01   8.5456900e-03   7.4432620e-02   4.7566163e-05  -7.4818789e-02   2.6036735e-02   2.3241519e-02  -3.2417364e-02  -2.6503089e-02  -2.4198834e-03   3.3895012e-02   7.4929752e-02   8.5622195e-02  -4.4944383e-02  -1.3200673e-02
  -3.1025794e-02   2.6374053e-03  -1.7638101e-02   3.5340800e-02  -7.6570984e-02   1.6684133e-02  -3.2525669e-02  -1.7401411e-02   5.2739340e-02   4.3766123e-02  -6.2484742e-02  -6.0291715e-03  -2.3677356e-02  -5.7075674e-02   6.3724294e-02   1.9615864e-02  -9.5419241e-02   3.9851190e-02   5.0826421e-02   5.8094849e-02   9.2443441e-03   4.1642280e-02  -2.4995421e-02  -4.5834722e-02  -8.5731219e-02  -9.4864047e-03  -4.0672799e-02   2.4629010e-02  -2.5410494e-02   4.2783968e-02   4.8078128e-02  -4.4835557e-02   1.0597517e-01   2.6140329e-02   2.2725397e-02   5.3388530e-02  -4.9101181e-02  -6.1486331e-03  -7.0495630e-02  -2.1342189e-02   7.2898009e-02   1.2463698e-01   3.4307271e-03   4.9419569e-04   7.4139175e-03  -1.0561630e-01  -3.2295688e-02  -3.9236209e-02   1.7038772e-02   3.0379738e-02  -6.5223954e-03   5.2182882e-02  -1.7610034e-02  -3.6027837e-02  -5.1527299e-02  -2.3558585e-02   2.5983506e-03  -1.2722678e-03  -4.1674856e-04   2.8375617e-02   2.0230160e-02  -5.9776979e-02   5.7564794e-02   2.9609245e-02   4.0031526e-02   1.1999837e-02   6.8126858e-02  -9.4553242e-02  -6.8507272e-02  -3.8861391e-02   4.4399706e-02   2.4218931e-02   2.0598795e-01   5.4474601e-02   0.0000000e+00   1.6698621e-01   2.4770304e-02  -4.5047362e-02   1.0243122e-01   2.4190161e-02   1.1232643e-01  -8.3363778e-02  -3.6935413e-02   2.6435248e-02   4.1761238e-02   2.0672155e-02   2.2681968e-02   3.3064233e-02   4.1199300e-02   2.0922044e-02
  -4.2594125e-02   1.3276318e-02  -8.8301129e-02  -2.7902733e-02   4.0885779e-03  -5.7505847e-02  -5.1387669e-02  -3.2526222e-02   4.3258434e-03  -8.3865497e-03  -7.4323707e-02   9.6791549e-03  -7.3213449e-02  -4.1927896e-02   7.3463101e-02   2.9193698e-02   3.0738207e-02   4.2979368e-02  -4.0412372e-02   2.2279514e-02   2.3043260e-03   4.1254549e-02  -9.9074921e-03   5.6788369e-02   6.7235146e-02  -1.4936947e-01  -6.3797241e-03  -2.7982816e-02   2.4225227e-02   5.9400505e-02   2.9556473e-02   1.9225550e-01   6.5632371e-02   3.8256525e-02   3.6757499e-02  -1.9965185e-02  -1.5373069e-01   4.0284302e-02  -4.8573640e-02  -4.0150179e-02   5.9734211e-02  -1.4831697e-03   1.3918829e-02   1.6692059e-02   5.8667775e-02  -5.5316926e-02  -5.5898844e-02   1.2392925e-04  -3.7569014e-02   5.8533701e-02   1.6390670e-02   1.4448622e-02   3.2594904e-02   8.1113881e-03   1.8298391e-02  -1.0329565e-02   2.4380105e-02  -5.2424851e-02   1.0707168e-02   6.9451563e-02   3.9469217e-02   2.3357381e-02   8.3582597e-02   3.6480196e-02   2.8324308e-02   1.4379523e-02   5.2093635e-02  -5.6144386e-02  -6.8468723e-02  -2.7168335e-02  -3.5887926e-03   1.6808996e-01   7.7006333e-02   3.5406195e-01   1.6698621e-01   0.0000000e+00   1.2636903e-01  -3.8451324e-02   9.7803401e-02   8.6046497e-03   2.0498727e-04   8.6719466e-02  -1.1486994e-01   5.6677116e-02   2.2352377e-02  -2.7003784e-02  -1.5794608e-02   8.6253778e-02   2.2251477e-02   2.2107686e-02
  -2.1345172e-03   7.2630363e-03  -7.0517304e-04   1.6925995e-02  -2.8786959e-02  -8.5645822e-02   3.1960168e-02  -2.8589922e-02   2.9043178e-03   4.8758053e-02   9.8868343e-02  -4.0087880e-02   3.2705285e-02  -9.7350972e-02   1.1130249e-01  -4.1686339e-03   4.2116349e-02  -6.1251451e-03   2.7357116e-02  -2.2043171e-02  -2.6751734e-02  -5.8604934e-02  -7.2657288e-04  -3.4350104e-02  -1.0425112e-02  -1.6559563e-02  -3.3556794e-05   2.9130135e-02   7.3439836e-02  -6.4467855e-02  -1.1680457e-01  -8.5180865e-03   9.0540247e-02  -7.3514208e-02   1.3374568e-01  -2.0500182e-02   1.2826577e-01  -1.1164686e-01   3.9157522e-02  -6.1709962e-02   1.1029879e-01   1.1332030e-01   9.7383306e-02  -8.7611339e-02   1.6679671e-02  -7.1719875e-02   2.3124277e-02  -1.4129614e-01   1.0879816e-01  -2.0074765e-02   4.6440780e-02   9.3295799e-02  -2.9580139e-02   5.9172475e-02  -7.1743927e-02  -6.8273599e-02  -5.4958274e-02  -2.3666466e-02   1.2036864e-01  -1.0140278e-02  -7.6718337e-03  -4.3927453e-02  -1.0106769e-01   7.4251823e-02  -5.2516893e-02  -3.3088897e-02   1.1326277e-01  -3.1608150e-02   1.3702112e-02   1.0602158e-01  -1.0118186e-02   3.3885966e-02   5.2590140e-02   8.5456900e-03   2.4770304e-02   1.2636903e-01   0.0000000e+00   4.0546413e-01   1.7391006e-02  -1.8800589e-02  -1.0602704e-01  -2.2692130e-02   2.2523457e-02  -1.5710916e-02  -1.0503967e-02   1.0561135e-01  -6.5479472e-02  -4.3545330e-03   7.1433230e-03   4.5772438e-02
  -1.1936815e-02   5.5399840e-03   2.6349363e-02   7.7530849e-03  -4.7676966e-02   3.0298587e-02  -1.6718396e-02  -1.5425626e-02  -2.2450888e-02   7.5076836e-02  -1.6740190e-02  -1.9829959e-02  -8.4535057e-02  -3.8850259e-03  -1.6745822e-01  -1.8341408e-02   3.5566459e-02   4.1979093e-03  -7.5704617e-02  -7.4099003e-02   1.4222430e-04  -6.8477651e-02  -1.4922117e-02   2.4908014e-02   6.9288785e-02  -9.2349819e-02  -7.0711743e-03  -9.2093157e-03  -9.4949214e-02   1.1881331e-01   3.2750588e-02  -6.8069407e-02   2.2097837e-02   3.8766808e-02  -1.4752184e-02   5.1315032e-02  -3.0725589e-02   1.3708025e-01  -4.5542328e-02  -1.9719259e-02  -7.1310155e-02   5.2215683e-02  -8.3321248e-02  -1.5194955e-02   2.1656010e-02  -3.8234327e-03   4.3313433e-02   2.0347428e-02  -8.9916198e-03  -5.8938289e-02  -2.9244751e-02   5.0306251e-03  -7.7491096e-03  -7.2336694e-03   7.0464146e-03   2.6228363e-02  -3.0391674e-02  -5.9025687e-02  -7.4046146e-03  -2.2783292e-03  -2.3602537e-02  -2.0999510e-02  -7.6719921e-05   1.3585242e-02  -5.0390804e-02  -4.2129378e-02   5.8871927e-03   5.9279273e-02  -1.0949495e-01  -6.6056964e-02   1.8816321e-01  -2.5866604e-02  -1.1232552e-01   7.4432620e-02  -4.5047362e-02  -3.8451324e-02   4.0546413e-01   0.0000000e+00  -5.0751994e-02   1.5818655e-01   2.0821764e-02  -5.6295992e-03  -4.2397906e-02  -5.9114111e-04  -1.1663183e-02  -1.9793372e-02   1.0594977e-02  -1.0314286e-01  -6.1766026e-02  -1.3368805e-02
   3.2430854e-02   1.2699251e-02  -2.3799629e-02  -4.3382127e-02  -3.3002709e-02  -2.4990369e-02  -4.6513456e-02  -6.8337770e-02   3.7621181e-02   6.7662162e-02  -4.9694131e-02  -1.4557093e-02   2.0447186e-04   1.3779750e-02   4.2820975e-02  -6.4843519e-02   1.1955788e-01  -6.6269245e-02   4.7181913e-02  -2.8395386e-02   7.7363587e-02   6.1884232e-02   4.7677517e-02  -3.4113838e-02   5.3865559e-03   3.8052235e-02   1.4428422e-02   4.2071480e-02  -1.6523407e-02   7.3482505e-02   1.7784464e-02  -6.8809604e-02   4.2350778e-02   2.1653484e-02  -8.8441058e-02  -1.4733267e-01   9.2653919e-02  -1.9142376e-01   1.0330978e-01   4.9915374e-02   3.3566852e-02  -1.4536557e-02  -3.5688148e-02  -9.0313829e-03   1.3552793e-01   3.7673437e-02   1.3927394e-03   1.9588163e-02   5.0827248e-02  -1.0373191e-01   2.3914131e-03   7.6102674e-03   1.0123117e-01   6.9364428e-03   2.4558824e-02   1.8420537e-02   1.6327573e-01   1.3716294e-02  -4.9587179e-02  -4.5478395e-02   2.9235870e-02   1.2460186e-02   4.3542456e-03  -5.6883332e-02   4.1285085e-02   6.2679942e-02  -2.1344794e-02   1.0860341e-02   4.1279578e-02   1.9187508e-02  -1.7248475e-01  -1.9297720e-02  -6.7567950e-02   4.7566163e-05   1.0243122e-01   9.7803401e-02   1.7391006e-02  -5.0751994e-02   0.0000000e+00   2.5247710e-01   2.4472880e-01   4.5450282e-02  -7.9413895e-02  -9.5186232e-03  -2.1537727e-02  -1.0546847e-01   1.7258644e-02   4.0715436e-02   3.6003680e-02   1.0161829e-02
  -3.0437567e-02  -1.2986267e-02   4.9418813e-02   2.5341408e-02   4.0132294e-02   1.4175544e-02   9.7972094e-03   1.7358069e-02  -4.0768186e-02  -3.0938366e-02  -7.4171406e-03   1.8155898e-02  -8.5863046e-03   1.5520634e-03   4.6163830e-02   3.3748495e-02   5.9408472e-02   1.4061733e-01   8.7324849e-02  -4.0325449e-02   3.5772773e-02  -9.5810499e-02  -4.9058432e-03  -1.1607191e-03  -4.0225561e-02  -2.7205519e-02   8.1628787e-02   6.9157668e-02   1.3462787e-02   4.4280749e-02  -8.1109242e-04  -3.1929782e-02   9.2375949e-02   9.0674260e-02   1.5511273e-03   1.0496763e-02  -6.8419099e-02   9.5813452e-02  -2.0511292e-02   7.9995015e-02  -8.8977051e-02  -1.1940105e-01  -5.4492386e-02   3.5917452e-02  -1.3357507e-01   2.2704594e-02  -2.5275952e-02   1.4489217e-01  -6.4862250e-02   3.7170189e-03  -4.3677988e-02  -3.3059740e-02  -6.2096661e-02   5.9967863e-03   6.4507793e-04   7.8662469e-02   9.8623211e-03   7.4899005e-02  -1.1422580e-02  -5.9895317e-02  -1.2701273e-02   2.8824037e-02  -2.4209317e-02  -5.1618900e-02   5.4582849e-02   3.6768117e-02   3.5049721e-03   6.0624983e-02   3.9786848e-02   1.3779013e-01   7.1267406e-02  -6.5495662e-02   4.8567696e-02  -7.4818789e-02   2.4190161e-02   8.6046497e-03  -1.8800589e-02   1.5818655e-01   2.5247710e-01   0.0000000e+00   1.6521231e-01   2.1063459e-01  -9.5538048e-03  -1.8816716e-03  -8.2146883e-03  -2.8577966e-02   5.3061942e-02   4.4316639e-02  -1.2089937e-02   5.1491024e-02
   4.0760761e-02  -2.9834683e-02   4.8294154e-03   4.5892835e-03  -4.8924426e-03   5.3901878e-02  -5.9301287e-02  -2.3784148e-02  -6.6858042e-02   1.1815459e-02   2.0901735e-02   1.7068102e-02  -7.6643428e-02   2.4317073e-02  -6.5940968e-02  -4.7590802e-02   7.9955032e-02   5.6346548e-02   1.4356772e-03   8.2775058e-03  -3.0825156e-02  -5.4153932e-04  -2.6870290e-02   1.1200380e-02  -4.2640245e-03   6.8914233e-02  -2.8700572e-02  -1.7785204e-02   5.1297958e-02   7.0295312e-02   5.0346140e-02  -4.8096687e-02  -9.0428638e-03   1.4548577e-02   1.6505132e-02  -5.0553569e-02  -2.6584522e-02  -3.6806903e-02  -5.5114489e-02  -4.5419677e-02  -2.3776128e-02  -3.3902307e-02   9.6889478e-03  -1.7408391e-02  -6.2785207e-02  -4.5186609e-02   4.2770762e-02   2.4529945e-02   3.9245195e-02   1.5677849e-02   2.1948886e-02  -1.5376161e-02  -4.0785605e-02   1.0391948e-02  -1.6261978e-02   2.9377835e-02   7.6146229e-02  -5.7748226e-02   1.7467004e-02   2.0998279e-02   7.4706234e-03  -7.3744889e-02   2.1324679e-01  -2.1696598e-02   2.6582501e-02   7.9203111e-02  -2.3965159e-02  -1.6905601e-02  -3.5767155e-03   7.0548781e-03   4.5832626e-03  -5.0569910e-03  -1.1164930e-02   2.6036735e-02   1.1232643e-01   2.0498727e-04  -1.0602704e-01   2.0821764e-02   2.4472880e-01   1.6521231e-01   0.0000000e+00   1.5969859e-01   6.8975416e-02   2.9268667e-02   1.5865981e-01  -2.8314917e-03  -9.4338709e-02   3.4784281e-02  -1.2890293e-02  -2.9671385e-02
  -5.6675134e-03   8.5661341e-02  -2.9020126e-02  -1.8724221e-02  -4.6731846e-03   1.8764482e-02  -1.9318436e-02   2.3429621e-03  -2.4920201e-02  -6.8519903e-02  -2.6835605e-02   5.6010808e-03   4.1357126e-02   6.6163226e-03  -5.9487957e-02  -7.7681963e-02   1.1361844e-01   6.1185396e-02  -5.2088109e-02   6.0154958e-02   7.3546504e-02   4.1884396e-02  -2.1669744e-02  -3.0801572e-02  -1.3021642e-02   7.5709903e-02   9.4059638e-03   9.7088529e-03   5.6681645e-02   1.0131622e-02  -3.0412277e-02   1.2176471e-02  -3.5817481e-02   4.8293562e-03   1.0942151e-01  -5.4941478e-02   6.2005163e-03  -1.0866652e-01  -3.8003381e-02  -6.5531247e-02   1.9422741e-02  -1.2532487e-02   7.4102758e-04  -5.0792038e-02  -9.1964396e-02  -6.8496138e-02  -7.8662432e-03  -3.4770902e-02   4.2681021e-02   6.8151616e-02   2.0665034e-02   2.4732779e-03  -6.6406754e-02  -1.0500035e-02   1.7242657e-02   6.5162248e-03   2.9146832e-02   7.7145327e-02  -1.6915986e-02   2.3688915e-02  -8.4679830e-02   1.2191738e-02  -7.2391984e-03   4.6031637e-02  -2.4011229e-02   8.2284812e-03  -2.1217096e-02  -3.4479331e-02  -4.6312063e-02   4.1583650e-02  -5.6315202e-02  -7.5031567e-02   5.7473276e-02   2.3241519e-02  -8.3363778e-02   8.6719466e-02  -2.2692130e-02  -5.6295992e-03   4.5450282e-02   2.1063459e-01   1.5969859e-01   0.0000000e+00   7.1566794e-03   4.5897876e-02   2.3481497e-02   1.4400482e-01  -1.2916788e-01  -1.2567479e-02  -5.0546779e-02  -1.2665632e-02
  -4.2717879e-02  -3.2175952e-02  -3.5784973e-02  -3.6981389e-03  -5.5292388e-02  -6.8773993e-02  -6.7533320e-02  -5.4505625e-02  -1.0648007e-01  -7.0631842e-02   9.2071358e-03   5.4248448e-02   2.7645168e-02   2.2780081e-03   1.9658709e-01  -3.8376172e-02   2.2745519e-02  -5.7817980e-02   8.2319025e-02   3.7978607e-02   3.9524568e-02  -9.0595583e-03  -3.1888248e-02  -6.3045548e-02  -7.2235724e-02  -3.7507485e-02   2.2220820e-02   3.9028091e-02   1.5212357e-01   2.9557782e-02  -1.8317339e-02   1.0090608e-01   9.7184829e-02   5.7702603e-02   5.5161571e-02   1.0715164e-02  -1.4945289e-02  -8.5942854e-02   3.0165866e-02   1.9500589e-01   9.5546528e-03   1.7986468e-01   4.4870322e-02   3.7368348e-02  -5.8951922e-02   3.7954054e-02   2.6274198e-02  -4.1283329e-02  -2.1020970e-02  -1.7872725e-03   9.6414879e-03  -3.8921636e-02   3.5805324e-02   2.0674770e-02  -5.6879273e-02  -5.7406706e-03  -1.2578108e-03  -3.2555974e-02  -5.4664071e-02   1.8311729e-03  -8.5115230e-02   1.2035211e-01   3.1990207e-02   2.3087076e-02  -4.9253155e-02  -1.4319931e-02  -1.2302456e-01   2.3777517e-02  -5.1931632e-02  -6.0765602e-02   5.2200415e-02  -5.0466817e-02   8.7073512e-02  -3.2417364e-02  -3.6935413e-02  -1.1486994e-01   2.2523457e-02  -4.2397906e-02  -7.9413895e-02  -9.5538048e-03   6.8975416e-02   7.1566794e-03   0.0000000e+00   2.4852094e-01   3.9461867e-02   3.6698690e-02   2.3579179e-01  -6.2698852e-02  -6.8545724e-03  -2.3496879e-02
  -5.5625304e-02  -3.4200866e-02   2.0988681e-02   6.4987324e-02  -1.7766504e-02   2.9741871e-02  -6.4137539e-02   3.2100019e-02  -7.3646871e-02  -2.9041730e-03  -7.0824303e-02   3.3448389e-02  -1.0343008e-01   6.3063356e-02   4.7162056e-02   1.7174003e-02  -1.3143653e-02   1.2855197e-02  -6.4692396e-02   5.9995824e-02   1.2616075e-01   2.0439299e-03  -3.9518398e-02  -1.8791861e-02   7.5882577e-02   7.6572011e-02  -1.8496284e-02   4.2035636e-02   5.0164577e-02   1.2715466e-01  -1.0556385e-01  -2.4647469e-02  -2.1223381e-02  -4.5057603e-02  -1.4532271e-02  -2.4603492e-02   6.0951351e-02   1.1496190e-01   1.9362628e-02   9.0956347e-02  -3.3867117e-02   1.6831601e-01   2.0836305e-02  -5.9179124e-02  -1.1782979e-02  -2.0051343e-02  -4.0180599e-02   7.4968486e-03   2.5089257e-02   2.5981657e-02   5.6679504e-02  -2.3968126e-02  -1.4260826e-02  -7.2584303e-02   6.5090900e-02  -4.2735097e-02  -1.4644871e-02  -4.5722540e-02  -5.2328176e-02   6.0286261e-02  -5.9400832e-02   2.5825361e-02   5.9488815e-02   5.1102457e-02   7.2507298e-03  -9.8278365e-02   2.3189000e-02  -8.8163126e-03   4.7298987e-02  -6.5450146e-02   5.8973650e-04  -3.3445106e-02  -1.0435833e-02  -2.6503089e-02   2.6435248e-02   5.6677116e-02  -1.5710916e-02  -5.9114111e-04  -9.5186232e-03  -1.8816716e-03   2.9268667e-02   4.5897876e-02   2.4852094e-01   0.0000000e+00  -1.4978723e-02   2.3926316e-02   4.2941158e-02   3.0769328e-02   1.5190865e-02  -2.1187004e-02
   2.8392205e-02  -2.5337636e-02   1.2460912e-02   8.0555528e-03  -3.0881204e-02  -6.5774531e-03  -2.3412404e-02  -2.0237211e-02  -5.2791452e-02  -4.1575046e-02   2.8092510e-02  -2.2374738e-02  -1.8211176e-02  -2.3485287e-02   3.2039106e-02  -2.5759856e-02   3.3471169e-02   2.9406289e-02   1.9954890e-02  -7.3272839e-02  -4.8248673e-02  -1.6388008e-02   8.3070630e-02   9.4673943e-03   2.2416304e-02   8.1688856e-03  -3.4822445e-02   7.3254092e-03  -3.0183287e-02  -6.2359624e-02   1.8427859e-02   2.8779330e-02  -1.2090203e-02  -2.3876790e-02  -6.0590018e-02   2.9789291e-02  -5.4129928e-02  -3.8908293e-02  -6.8239667e-02   5.5909477e-04  -1.4014364e-03  -4.5526904e-02   3.2450452e-03   4.9638494e-02  -4.6270161e-02  -8.2417049e-03  -4.9315894e-02   5.0188897e-02  -1.6343844e-02   3.1893916e-02   3.8440099e-02   2.4170593e-02   1.8594058e-02   7.2249889e-02  -2.0756068e-02   2.9688937e-02   6.5835863e-03  -1.7766917e-02   1.2804532e-02   5.3869374e-03   2.6620274e-02   1.1650381e-02   1.4439918e-01   2.4561873e-02   1.6797855e-01   8.1234716e-02   5.2668181e-02  -1.3120109e-02  -3.3506008e-02   3.4413015e-02   3.9539300e-02   5.7518501e-03   7.2891282e-03  -2.4198834e-03   4.1761238e-02   2.2352377e-02  -1.0503967e-02  -1.1663183e-02  -2.1537727e-02  -8.2146883e-03   1.5865981e-01   2.3481497e-02   3.9461867e-02  -1.4978723e-02   0.0000000e+00   4.6082784e-02   2.6442824e-02   8.0284282e-02   3.2268913e-02   1.6821523e-02
   1.7547314e-04   5.0675815e-02  -3.7466261e-02   5.7366910e-02  -8.0174482e-03   6.9642668e-02  -5.2416165e-02  -4.1554613e-02  -3.2049814e-02  -1.0135790e-01  -4.8874324e-03   4.5736280e-02  -4.3216291e-02   8.1506506e-03   2.7872470e-02   6.7904771e-02   5.3739953e-02  -5.9710199e-02  -1.8654169e-02   5.2039116e-02   7.1550175e-02  -7.1506865e-03  -2.5754489e-02   7.3667811e-02   8.5139035e-03   7.8317747e-02  -1.3349204e-02   2.5986555e-02   1.5361113e-02  -8.8214048e-02   3.3583015e-02  -8.0921538e-02   3.1971259e-02   1.4592169e-02  -3.4234164e-02  -1.3840784e-02   2.4135903e-02  -4.8264035e-02   2.9053654e-02  -8.5480603e-02  -6.8179645e-03   2.2079596e-02   7.1489002e-03   2.9633979e-02  -4.5604766e-02  -8.3516328e-03  -8.4488528e-02  -3.8745112e-02   2.4529799e-02  -5.8475599e-02   6.1432250e-02   9.8087148e-02  -4.0392634e-03   3.4922901e-02   9.5718906e-02   2.0123782e-02  -4.5668973e-02   1.0045001e-01  -5.9938973e-02  -6.6320540e-02  -1.8387449e-02   3.2132014e-02  -7.5993302e-02   6.1963673e-02  -1.3129439e-02   7.4619926e-02   1.3874375e-01   8.7832408e-02  -1.0674553e-01   1.0784635e-02  -8.4543133e-02  -7.9612131e-03   4.5553309e-02   3.3895012e-02   2.0672155e-02  -2.7003784e-02   1.0561135e-01  -1.9793372e-02  -1.0546847e-01  -2.8577966e-02  -2.8314917e-03   1.4400482e-01   3.6698690e-02   2.3926316e-02   4.6082784e-02   0.0000000e+00   4.2989363e-02   1.4188393e-01  -2.1732264e-02   7.6632960e-02
   7.1761311e-02  -5.6572234e-02   5.5077663e-03   7.1713818e-02   2.0465129e-01   1.6290224e-01  -4.6826510e-02  -6.7836129e-03   1.1600393e-01   4.2459265e-02  -5.0383775e-03   1.8419118e-02  -2.2857499e-02  -5.9603283e-02   2.3416298e-03  -4.3324476e-02   5.8787067e-02   5.2588791e-02   8.4674188e-02   6.1731514e-02  -5.7941213e-03  -1.7352812e-01   5.9217966e-02   3.4445233e-02  -3.4088191e-03   4.7376213e-02   5.9219220e-03   2.7272792e-02   1.3237797e-02  -5.9955297e-02  -7.5792759e-02  -1.0178775e-01  -7.3848642e-02   1.2192827e-01  -1.5208407e-01   9.5931524e-02   8.5284404e-02  -8.5933200e-02  -1.0265013e-01  -3.2825126e-02   3.8580766e-01   6.7319874e-03  -2.7461603e-02  -6.8127660e-03   1.3641309e-02   3.8718125e-02  -1.3498198e-01   9.9770430e-03   1.0005871e-01   6.0821261e-03   5.6674264e-02  -1.3280818e-02  -1.9909294e-02  -1.1373164e-01  -3.1229890e-03   1.3737792e-02   9.8017774e-03   2.0738809e-02   1.2089459e-01   3.0065076e-02   1.7741799e-02  -1.5888918e-01  -8.0471796e-02  -1.1152024e-02   5.4778134e-02   4.1503608e-02  -8.0916042e-02   2.5333391e-02  -2.2724553e-02   7.8255842e-02   1.8058550e-02  -3.9794856e-02  -5.0949167e-02   7.4929752e-02   2.2681968e-02  -1.5794608e-02  -6.5479472e-02   1.0594977e-02   1.7258644e-02   5.3061942e-02  -9.4338709e-02  -1.2916788e-01   2.3579179e-01   4.2941158e-02   2.6442824e-02   4.2989363e-02   0.0000000e+00   8.6912737e-02   9.6790861e-02  -2.4588563e-02
   3.3937181e-02  -3.5695180e-02  -1.6386918e-02   2.4207294e-02   4.2836545e-02  -1.5358573e-02  -6.2354004e-02  -5.7281618e-03  -5.5072898e-02  -2.2527696e-02   3.8072237e-02   6.4330525e-02  -2.7773001e-02   6.2722300e-02   1.9939575e-02   4.9416389e-02  -4.0223337e-02  -2.1805009e-03  -3.3624957e-02  -2.6204111e-02   6.8772725e-02   5.2342121e-02   3.3387600e-02   6.7636801e-02   1.8278377e-02  -4.7930954e-02  -6.9286483e-03  -2.8627790e-02  -7.9769781e-02  -5.8767858e-02  -5.5407808e-02  -1.8356615e-02  -1.0392875e-01  -7.6862579e-02   4.2159651e-02   3.0814359e-02   7.5523607e-02   8.5206259e-02  -4.5077928e-02   2.7399209e-02  -6.1759988e-02  -1.0055527e-01   1.4251265e-01   3.5867989e-02   1.5078320e-02   4.7410845e-02   3.3275109e-02   4.2040007e-02   2.1798111e-02   3.0497089e-03   3.8698413e-02  -4.0673832e-03  -6.5146475e-02   2.4315023e-03   1.3385362e-01   3.1819412e-02   5.6486669e-03   2.8919882e-03   8.7945309e-02   5.9461932e-02   1.1018169e-01   1.4099951e-02  -3.1087450e-02   1.6230489e-02   8.1043015e-02   4.8050162e-02   3.9982836e-02   8.0084891e-03  -7.2112832e-02   4.6262338e-02  -3.2201440e-02  -6.5766089e-02   9.2613627e-03   8.5622195e-02   3.3064233e-02   8.6253778e-02  -4.3545330e-03  -1.0314286e-01   4.0715436e-02   4.4316639e-02   3.4784281e-02  -1.2567479e-02  -6.2698852e-02   3.0769328e-02   8.0284282e-02   1.4188393e-01   8.6912737e-02   0.0000000e+00  -1.9823719e-02   1.0174056e-01
  -2.0931586e-02   3.4654399e-02  -1.0830883e-02   7.2970910e-03  -1.7144553e-02  -1.6890701e-02   5.0230027e-03  -1.4243241e-02   8.9853983e-03   1.0087126e-02   2.4297712e-03   3.0524550e-02  -8.8817640e-03   1.1042546e-02  -1.7881049e-02  -1.1277268e-02  -3.1613356e-02   2.1184447e-03   6.5630977e-03   1.5846557e-02   2.4665041e-02   1.0077681e-01  -3.4994058e-03  -1.5103934e-02  -1.6077138e-02   5.9341710e-03  -2.6231121e-02   3.0510911e-02  -2.0916102e-02  -1.5952146e-02  -1.2336507e-02   6.3662100e-03   1.1312882e-02  -5.6449946e-04  -3.9406488e-03   5.8534130e-03  -3.0365663e-02  -4.0933513e-02  -1.5878817e-02   8.5046489e-03  -8.3996528e-03   1.7888947e-03  -4.7061448e-02  -3.0273237e-02  -4.9142719e-02   2.2738380e-02  -1.6723923e-02  -4.8834306e-03  -1.6868543e-02   2.0991849e-02   2.7254702e-02  -5.3110690e-03   8.9586755e-02   2.4543644e-02  -1.9645043e-02   2.6188518e-02   1.7594926e-02   4.7444347e-04   1.5470367e-02   5.5936314e-02   5.8839571e-02   3.5090963e-02  -8.6629653e-03  -2.0350830e-02   3.8299297e-02  -5.6096172e-02   3.7128306e-02  -4.8593199e-03  -6.4681565e-03   5.5211498e-03  -1.7114585e-02   5.0576076e-02  -8.3331709e-03  -4.4944383e-02   4.1199300e-02   2.2251477e-02   7.1433230e-03  -6.1766026e-02   3.6003680e-02  -1.2089937e-02  -1.2890293e-02  -5.0546779e-02  -6.8545724e-03   1.5190865e-02   3.2268913e-02  -2.1732264e-02   9.6790861e-02  -1.9823719e-02   0.0000000e+00   4.7502252e-02
  -1.1025291e-02   6.6337365e-03  -1.4749266e-02   4.4203057e-02  -2.2361280e-02  -5.8841590e-02  -1.6334603e-02   7.4362246e-04  -2.6212936e-02   4.5426259e-02  -1.0699054e-02   3.1319827e-02   2.1598675e-02  -3.2361287e-02   1.1702031e-02   6.5620753e-02  -2.1194883e-02   3.3901742e-03  -1.7533973e-02  -2.8670296e-02   6.0885448e-02  -1.7948951e-02   6.0598864e-02   2.7735775e-02  -7.7520991e-03  -1.2634606e-02  -8.6543643e-04  -1.5483248e-02  -5.2791188e-02   4.3911643e-02  -4.8777924e-02  -5.1449859e-03  -3.5098339e-02   2.2437808e-02  -6.4049812e-03   4.8961638e-02  -5.0395972e-02  -6.4872664e-02  -2.1216061e-02  -8.3176487e-03  -6.9557122e-03   1.0243553e-01  -2.3934605e-02  -1.9185339e-03  -5.0323498e-02  -6.4441557e-03  -7.0769737e-02   6.2744893e-02  -3.1083681e-02  -7.1691717e-03   1.7042088e-02  -3.5555417e-02   5.5072091e-02   1.1292029e-01   7.7156036e-02   2.6779755e-02   1.7202849e-02   1.4738783e-02   6.1551000e-03   5.4399385e-03   3.6623548e-02   3.2093920e-02  -6.7847929e-02  -7.4613466e-03   3.1341313e-02   2.9366295e-02   2.7000001e-03  -3.3264251e-02  -1.0162515e-02  -5.1278692e-02  -5.5842373e-02  -1.7152658e-03  -1.7142382e-02  -1.3200673e-02   2.0922044e-02   2.2107686e-02   4.5772438e-02  -1.3368805e-02   1.0161829e-02   5.1491024e-02  -2.9671385e-02  -1.2665632e-02  -2.3496879e-02  -2.1187004e-02   1.6821523e-02   7.6632960e-02  -2.4588563e-02   1.0174056e-01   4.7502252e-02   0.0000000e+00
