# Supplementary material for: Autistic traits and individual brain differences: functional network efficiency reflects attentional and social impairments, structural nodal efficiencies index systemising and theory-of-mind skills
Source: Mol Autism. 2021 Jan 21;12:3. doi: 10.1186/s13229-020-00377-8 (PMC7818759; doi:10.1186/s13229-020-00377-8)
Supplement: Supplementary file 8 — Additional file 8. Connectivity matrices. Connection matrices and functional correlation matrices for each subject, as floating-point values in ASCII text format, and MATLAB code for producing these. [file 13229_2020_377_MOESM8_ESM.zip › Paul_Arora_et_al_data/Physiological/BBC/DTI_rsfMRI_ConnectivityMatrices/connectivity_matrices/Connection_Matrix_sym_aHU0669.txt]

   0.0000000e+00   2.6150974e-02   2.6028188e-02   2.9291017e-02   3.4830958e-02   3.1211633e-02   2.5093328e-02   2.5134972e-02   2.9560733e-02   2.8502108e-02   3.4574286e-02   3.4866198e-02   2.8641774e-02   3.1486428e-02   2.8789182e-02   3.0706238e-02   2.9978645e-02   3.3034655e-02   2.7989011e-02   3.2003451e-02   3.8432021e-02   2.7006005e-02   2.8934471e-02   3.3451695e-02   3.4701473e-02   2.9052248e-02   3.3809407e-02   2.9250309e-02   2.7765100e-02   3.0269270e-02   3.4742245e-02   3.3927125e-02   3.2625473e-02   3.2497755e-02   4.5812456e-02   4.7369621e-02   3.5367158e-02   3.3931968e-02   2.8549884e-02   2.9119092e-02   3.6485418e-02   2.9502179e-02   3.4789136e-02   3.4506608e-02   3.1840430e-02   3.8804049e-02   2.8930006e-02   2.6113691e-02   3.0595562e-02   3.2101715e-02   2.6849181e-02   2.5736534e-02   2.9403276e-02   2.7588104e-02   2.5157361e-02   2.5417307e-02   2.8098177e-02   2.7823984e-02   2.7970937e-02   2.6596018e-02   2.7571007e-02   2.7687750e-02   2.9114059e-02   2.8830721e-02   2.6640712e-02   2.6244231e-02   3.1836966e-02   3.7717569e-02   2.9595902e-02   3.6825694e-02   2.9572551e-02   3.2202533e-02   3.5279855e-02   3.8596081e-02   3.4145591e-02   3.5961895e-02   3.6428397e-02   3.3528058e-02   2.8596759e-02   2.5109847e-02   2.9288734e-02   3.2433390e-02   3.0190908e-02   3.0265554e-02   2.6389440e-02   2.8100425e-02   2.6883087e-02   2.8378457e-02   2.5304631e-02   2.6517984e-02
   2.6150974e-02   0.0000000e+00   2.5340576e-02   2.8821379e-02   3.2889747e-02   2.9024850e-02   2.5448276e-02   2.5231473e-02   2.8150698e-02   2.8841568e-02   3.2552003e-02   3.3751707e-02   2.8378071e-02   3.1717272e-02   2.7617529e-02   2.8455264e-02   2.7559113e-02   3.1668648e-02   2.8418753e-02   3.2368608e-02   3.9979256e-02   2.7219593e-02   2.7841504e-02   3.1707192e-02   3.1595375e-02   3.1607607e-02   3.2588501e-02   2.9734770e-02   3.0984833e-02   2.8951911e-02   3.5121380e-02   3.2283304e-02   3.1921200e-02   3.1370067e-02   4.5212872e-02   4.3961150e-02   3.5896276e-02   3.5895544e-02   2.6532338e-02   2.8497062e-02   3.7227831e-02   2.8431521e-02   3.5014214e-02   3.5478206e-02   3.2157656e-02   3.6856490e-02   2.7378649e-02   2.6573719e-02   2.7985375e-02   3.1972235e-02   2.6710346e-02   2.5428174e-02   2.7428319e-02   2.7242040e-02   2.4961437e-02   2.5111133e-02   2.7171482e-02   2.7550883e-02   2.9922483e-02   2.6882303e-02   2.7149328e-02   2.9200621e-02   2.9996886e-02   2.8429738e-02   2.5280607e-02   2.7294902e-02   3.3844470e-02   3.6961180e-02   2.8735921e-02   3.7305784e-02   3.1612651e-02   3.1590885e-02   3.3792495e-02   3.9098148e-02   3.2882309e-02   3.9350337e-02   3.7901624e-02   3.4394715e-02   2.8012724e-02   2.5306682e-02   2.7058185e-02   3.1635809e-02   3.0204632e-02   3.0047366e-02   2.7327807e-02   2.7612244e-02   2.5964058e-02   2.9696615e-02   2.6649379e-02   2.6046722e-02
   2.6028188e-02   2.5340576e-02   0.0000000e+00   2.7694195e-02   2.8845538e-02   3.0063923e-02   2.6274935e-02   2.6165799e-02   2.8312297e-02   2.7730732e-02   3.3591447e-02   3.5124902e-02   2.9645846e-02   3.3481995e-02   2.7574285e-02   2.8870295e-02   3.1442653e-02   3.2928231e-02   3.0353425e-02   3.4004532e-02   4.0457321e-02   3.2409187e-02   2.9564921e-02   3.1181121e-02   3.3481503e-02   3.4478741e-02   3.3065540e-02   3.1679776e-02   2.9959613e-02   2.9882868e-02   3.7635294e-02   3.2395626e-02   3.3010066e-02   3.3100758e-02   4.5915652e-02   4.4490997e-02   3.4463279e-02   3.6953295e-02   2.8090651e-02   2.7865115e-02   3.0577574e-02   3.1073244e-02   3.5638147e-02   3.5099645e-02   3.1461808e-02   3.8086040e-02   2.7700872e-02   2.8952086e-02   3.0107831e-02   3.1581670e-02   2.8424624e-02   2.7248727e-02   3.2865036e-02   2.7443840e-02   2.7426773e-02   2.6757849e-02   2.6752001e-02   2.6562709e-02   2.7837573e-02   2.7054412e-02   2.8585541e-02   2.8187550e-02   2.9326344e-02   2.7272659e-02   2.5271603e-02   2.6084203e-02   3.3382893e-02   3.4880511e-02   2.5427166e-02   3.6639216e-02   3.2284409e-02   3.2931671e-02   3.5274174e-02   4.0768352e-02   3.0374878e-02   4.1251818e-02   3.8092894e-02   3.2691492e-02   2.7988526e-02   2.7078101e-02   2.7671346e-02   3.1561765e-02   3.1648590e-02   2.8977342e-02   2.5914214e-02   2.7873315e-02   2.6029182e-02   2.7672945e-02   2.4345120e-02   2.5449243e-02
   2.9291017e-02   2.8821379e-02   2.7694195e-02   0.0000000e+00   3.1911145e-02   3.2542363e-02   2.8519079e-02   2.9329046e-02   3.2015037e-02   3.1128593e-02   3.2812482e-02   3.2871879e-02   3.1000333e-02   3.6075081e-02   2.9318722e-02   2.9151273e-02   3.1452747e-02   3.4399980e-02   3.1933529e-02   3.2980525e-02   4.1635274e-02   3.4532875e-02   2.9856378e-02   3.3478610e-02   3.6297109e-02   3.4522393e-02   3.2467139e-02   3.1080768e-02   2.9191225e-02   3.2221775e-02   3.6961493e-02   3.2428581e-02   3.1614545e-02   3.3468026e-02   4.4592337e-02   4.4267103e-02   3.6940855e-02   3.4795718e-02   2.8822780e-02   3.0797923e-02   3.2411916e-02   3.2892564e-02   3.2889693e-02   3.4343840e-02   3.1117166e-02   3.9884854e-02   2.9323635e-02   3.0238658e-02   3.2545481e-02   2.9901287e-02   2.8621992e-02   2.8757440e-02   3.1594774e-02   3.1572633e-02   2.5884158e-02   2.5698809e-02   2.7901573e-02   2.7257021e-02   2.8100790e-02   2.7091313e-02   2.8745049e-02   2.7878482e-02   2.9623204e-02   2.7740378e-02   2.5938462e-02   2.7047556e-02   3.3319707e-02   3.6620869e-02   2.8064121e-02   3.4651641e-02   2.9484000e-02   3.3792762e-02   3.3396051e-02   3.8814782e-02   3.4534972e-02   3.8827941e-02   3.8284934e-02   3.4299747e-02   2.9943535e-02   2.5221453e-02   2.9513251e-02   3.3552245e-02   3.1641588e-02   3.3008640e-02   2.7551031e-02   2.9221302e-02   3.0334592e-02   3.1471948e-02   2.7917936e-02   2.6109100e-02
   3.4830958e-02   3.2889747e-02   2.8845538e-02   3.1911145e-02   0.0000000e+00   3.7116351e-02   3.0735971e-02   3.1926777e-02   3.7535946e-02   3.4505092e-02   3.4769792e-02   3.8914888e-02   3.5748822e-02   4.0239537e-02   3.2926174e-02   3.4465036e-02   3.1673894e-02   3.7495377e-02   3.4200246e-02   3.3363621e-02   4.7341470e-02   3.6707515e-02   3.3078716e-02   3.6088119e-02   3.8008168e-02   3.5253512e-02   3.9771429e-02   3.4970941e-02   2.9753746e-02   3.3893795e-02   3.9733051e-02   3.6597516e-02   3.5740197e-02   3.7931007e-02   4.7524728e-02   5.0386927e-02   4.0207401e-02   3.7885887e-02   3.2478810e-02   3.4173302e-02   3.8269532e-02   3.2098123e-02   3.6022730e-02   4.0237242e-02   3.4732206e-02   4.1396439e-02   3.1101347e-02   3.2834322e-02   3.4288576e-02   3.5775301e-02   3.2525204e-02   2.8685313e-02   2.9180522e-02   3.3338748e-02   2.8743033e-02   2.7995815e-02   2.9484539e-02   2.9208454e-02   3.2569817e-02   3.4932798e-02   3.0158697e-02   3.1017474e-02   3.1417007e-02   3.3484830e-02   2.9726820e-02   3.1280826e-02   3.4768512e-02   3.7943470e-02   2.7591388e-02   3.7366777e-02   3.3639515e-02   3.5282933e-02   3.9385799e-02   4.5375609e-02   4.0181723e-02   4.3665515e-02   3.7687241e-02   3.8791595e-02   3.2228392e-02   2.6595828e-02   3.3974312e-02   3.7361409e-02   3.6048822e-02   3.6395625e-02   3.2553511e-02   3.5282580e-02   3.2919120e-02   3.5580881e-02   3.0264145e-02   3.0866242e-02
   3.1211633e-02   2.9024850e-02   3.0063923e-02   3.2542363e-02   3.7116351e-02   0.0000000e+00   2.9999343e-02   3.0365542e-02   3.6693647e-02   3.3267207e-02   3.5011892e-02   4.0470518e-02   3.3940024e-02   3.5882440e-02   3.1618951e-02   3.3950244e-02   3.4007725e-02   3.5464304e-02   3.3190605e-02   3.4983542e-02   4.0698498e-02   3.5538184e-02   3.3139383e-02   3.6522911e-02   3.9813139e-02   3.4235879e-02   3.6392349e-02   3.5080275e-02   3.3348259e-02   3.5972346e-02   4.1930209e-02   3.8747675e-02   3.6333591e-02   3.9459587e-02   4.1195079e-02   4.7854558e-02   3.5989946e-02   3.6943965e-02   3.2893940e-02   3.3181591e-02   3.6872154e-02   3.4470837e-02   4.0258111e-02   4.3018402e-02   3.5782582e-02   4.4272569e-02   3.5630350e-02   3.1607202e-02   3.6099174e-02   3.6289241e-02   3.2859713e-02   3.0411270e-02   3.4815550e-02   3.2111948e-02   3.0513187e-02   2.8862804e-02   3.2817837e-02   3.2776855e-02   3.5043027e-02   3.0923131e-02   3.0643315e-02   3.2023161e-02   3.6419282e-02   3.5758328e-02   3.1993239e-02   3.0070395e-02   3.3349163e-02   4.3580342e-02   3.2374206e-02   3.9869353e-02   3.2823219e-02   3.5309684e-02   3.8537860e-02   4.5867880e-02   3.6105946e-02   4.0055990e-02   4.0086079e-02   4.0937852e-02   3.5918216e-02   2.9601123e-02   3.1512187e-02   3.6973188e-02   3.6231950e-02   3.3509658e-02   2.9677421e-02   3.2061888e-02   2.9706911e-02   3.5518951e-02   3.1719870e-02   2.7798384e-02
   2.5093328e-02   2.5448276e-02   2.6274935e-02   2.8519079e-02   3.0735971e-02   2.9999343e-02   0.0000000e+00   2.5486500e-02   2.9426766e-02   2.6359377e-02   3.0666122e-02   3.2719698e-02   2.8476490e-02   3.1012545e-02   2.6981345e-02   2.6840619e-02   2.9319506e-02   3.2099447e-02   2.8503764e-02   3.2368447e-02   3.6464649e-02   3.0829666e-02   2.8554616e-02   3.0856827e-02   3.4869358e-02   3.0774734e-02   2.9656708e-02   2.9930709e-02   2.9390407e-02   2.8740937e-02   3.5842853e-02   3.3138057e-02   3.1960884e-02   3.3648460e-02   4.1479163e-02   4.6599681e-02   3.4725471e-02   3.3353005e-02   2.7613592e-02   2.8829509e-02   3.5032580e-02   2.5382147e-02   3.1533122e-02   3.4271859e-02   2.9344019e-02   3.6613425e-02   2.7324680e-02   2.7365110e-02   2.8141847e-02   2.7019999e-02   2.5958590e-02   2.5828104e-02   3.1794536e-02   2.4729082e-02   2.2957089e-02   2.4293388e-02   2.6042518e-02   2.5204332e-02   2.7428234e-02   2.6094545e-02   2.7107302e-02   2.7194714e-02   2.8610161e-02   2.7699814e-02   2.5105021e-02   2.6808960e-02   3.1334326e-02   3.6594077e-02   2.5036322e-02   3.2256810e-02   2.9890645e-02   3.2682675e-02   3.6095978e-02   3.7262903e-02   3.4650692e-02   3.8018478e-02   3.5796995e-02   3.4294938e-02   2.8703117e-02   2.5302252e-02   2.8405017e-02   2.9351978e-02   2.9209377e-02   2.7229861e-02   2.5109950e-02   2.6339222e-02   2.4449159e-02   2.7635553e-02   2.5002030e-02   2.3281839e-02
   2.5134972e-02   2.5231473e-02   2.6165799e-02   2.9329046e-02   3.1926777e-02   3.0365542e-02   2.5486500e-02   0.0000000e+00   3.0052522e-02   2.8400946e-02   3.1467875e-02   3.5266812e-02   2.8310290e-02   3.1327918e-02   2.9201607e-02   2.6696473e-02   2.9798641e-02   3.4225125e-02   3.0431170e-02   3.0737368e-02   3.7474338e-02   3.2453051e-02   2.7789151e-02   3.1544524e-02   3.4742970e-02   3.2490500e-02   2.7304995e-02   2.7870959e-02   2.6407273e-02   2.9898202e-02   3.3222653e-02   3.2623223e-02   3.1793863e-02   3.3180664e-02   3.9380920e-02   4.5805884e-02   3.5948680e-02   3.4231437e-02   2.8354481e-02   2.9249514e-02   3.3031997e-02   3.0513276e-02   3.2757367e-02   3.3927309e-02   3.0661969e-02   3.8000029e-02   2.8373300e-02   2.7242786e-02   3.0046585e-02   2.9699910e-02   2.5687444e-02   2.6318042e-02   3.2610530e-02   2.5885906e-02   2.4734021e-02   2.6170701e-02   2.6837496e-02   2.6581826e-02   2.8762158e-02   2.7091925e-02   2.6564991e-02   2.7566379e-02   2.8775742e-02   2.8939123e-02   2.7707072e-02   2.6535780e-02   3.1693897e-02   3.6297277e-02   2.6166644e-02   3.3115576e-02   3.0621559e-02   3.5445312e-02   3.6091272e-02   3.9089170e-02   3.4917846e-02   3.9173568e-02   3.3509440e-02   3.7104496e-02   2.9017268e-02   2.3124926e-02   2.9107741e-02   3.0898437e-02   3.0066136e-02   2.9130396e-02   2.5844017e-02   2.7116208e-02   2.5318553e-02   2.5446089e-02   2.4838305e-02   2.3836073e-02
   2.9560733e-02   2.8150698e-02   2.8312297e-02   3.2015037e-02   3.7535946e-02   3.6693647e-02   2.9426766e-02   3.0052522e-02   0.0000000e+00   3.2786515e-02   3.4953769e-02   3.7126378e-02   3.1017488e-02   3.4751306e-02   3.2666586e-02   3.1852260e-02   3.2719394e-02   3.9390407e-02   3.5607344e-02   3.5956634e-02   3.7319414e-02   3.6113235e-02   3.0510360e-02   3.2114548e-02   3.6541963e-02   3.5331145e-02   3.4006471e-02   3.4224537e-02   3.2976137e-02   3.2599389e-02   3.7153166e-02   3.4893546e-02   3.5969307e-02   3.9904927e-02   4.2519227e-02   5.3327105e-02   3.9432500e-02   3.4646928e-02   3.3290725e-02   3.3609794e-02   3.9347355e-02   3.4231178e-02   3.9566076e-02   3.8315036e-02   3.5318541e-02   4.2344229e-02   3.4793575e-02   3.3692409e-02   3.6076788e-02   3.4874477e-02   3.2025483e-02   3.2340967e-02   3.7287755e-02   3.5523002e-02   3.2400524e-02   3.1527834e-02   3.3405987e-02   3.2818941e-02   3.1624052e-02   3.2643833e-02   3.4969950e-02   3.7968473e-02   3.4975226e-02   3.3696029e-02   3.4160456e-02   3.1038287e-02   3.7145736e-02   4.1517302e-02   2.9640414e-02   3.9053265e-02   3.6589531e-02   3.9402649e-02   4.1972605e-02   4.5945385e-02   4.0181929e-02   4.4005472e-02   3.9176080e-02   4.1042177e-02   3.5227558e-02   3.2025240e-02   3.1476440e-02   3.5087424e-02   3.7503699e-02   3.8005137e-02   3.1066104e-02   3.2413308e-02   2.8357198e-02   3.1084170e-02   2.8996227e-02   2.8184851e-02
   2.8502108e-02   2.8841568e-02   2.7730732e-02   3.1128593e-02   3.4505092e-02   3.3267207e-02   2.6359377e-02   2.8400946e-02   3.2786515e-02   0.0000000e+00   3.2848490e-02   3.7882975e-02   3.3060770e-02   3.5139344e-02   3.1989698e-02   3.0978207e-02   3.1574777e-02   3.6795073e-02   3.1947613e-02   3.5149372e-02   3.8490290e-02   3.6008343e-02   3.1677719e-02   3.6643584e-02   3.9224398e-02   3.2107113e-02   2.9548046e-02   3.1540598e-02   3.2827848e-02   3.2500220e-02   3.6418898e-02   3.3766947e-02   3.1380851e-02   3.5878152e-02   4.6275572e-02   4.9019421e-02   3.7533313e-02   3.5320089e-02   2.9125832e-02   3.0926008e-02   3.6792706e-02   3.1003362e-02   3.3837109e-02   3.4409630e-02   3.3990608e-02   4.1547777e-02   3.1442252e-02   3.0607569e-02   3.1845203e-02   3.3364075e-02   2.8896939e-02   2.5848323e-02   3.3056012e-02   2.9656035e-02   2.8966506e-02   2.8543198e-02   2.9074058e-02   2.9832206e-02   3.0865358e-02   3.0339805e-02   2.9229561e-02   2.9319556e-02   2.6694922e-02   3.0483738e-02   3.1289605e-02   2.9888038e-02   3.4684780e-02   3.8314991e-02   3.0115814e-02   3.4941171e-02   3.3556825e-02   3.6732240e-02   3.8852947e-02   3.9716817e-02   3.3897287e-02   3.9896751e-02   4.0702862e-02   3.9444486e-02   2.9395208e-02   3.2045687e-02   2.9736139e-02   3.2136703e-02   3.1471580e-02   3.3556800e-02   2.7740782e-02   2.8694368e-02   2.6113763e-02   3.2054923e-02   2.9676348e-02   2.7782855e-02
   3.4574286e-02   3.2552003e-02   3.3591447e-02   3.2812482e-02   3.4769792e-02   3.5011892e-02   3.0666122e-02   3.1467875e-02   3.4953769e-02   3.2848490e-02   0.0000000e+00   3.3723658e-02   2.9238353e-02   3.5748581e-02   3.3416507e-02   3.0420693e-02   3.1526845e-02   3.6002398e-02   3.5058683e-02   3.6568999e-02   4.1226787e-02   3.8300086e-02   3.4747535e-02   3.7185646e-02   4.0856712e-02   3.6368193e-02   3.0671624e-02   3.1702666e-02   2.9638885e-02   3.3867554e-02   4.1875572e-02   3.7758347e-02   3.7602664e-02   4.0137917e-02   4.5368315e-02   4.7759484e-02   3.9423466e-02   4.1628252e-02   3.6053645e-02   3.2252390e-02   4.1002023e-02   3.8177907e-02   3.9324343e-02   4.1121997e-02   3.5718552e-02   4.5005139e-02   3.2023226e-02   3.4137630e-02   3.7628552e-02   3.4124407e-02   3.1887963e-02   3.0123705e-02   3.9254987e-02   3.1813756e-02   3.0877097e-02   3.2270585e-02   3.3168985e-02   3.3327492e-02   3.4579082e-02   2.9567822e-02   2.9045215e-02   3.1455224e-02   3.1054293e-02   3.1969260e-02   3.4001304e-02   3.0041918e-02   3.5378873e-02   4.0835121e-02   3.1178294e-02   3.9311018e-02   3.6037469e-02   4.0176512e-02   4.2349139e-02   4.4461981e-02   4.2055267e-02   4.5459610e-02   4.1562101e-02   3.9181061e-02   3.6154481e-02   3.5034765e-02   3.6216129e-02   3.9900944e-02   3.8676294e-02   4.0851074e-02   3.4813833e-02   3.4869355e-02   3.4235034e-02   3.8139293e-02   3.5718266e-02   3.4102834e-02
   3.4866198e-02   3.3751707e-02   3.5124902e-02   3.2871879e-02   3.8914888e-02   4.0470518e-02   3.2719698e-02   3.5266812e-02   3.7126378e-02   3.7882975e-02   3.3723658e-02   0.0000000e+00   3.5639957e-02   4.0504931e-02   3.6779455e-02   3.3798881e-02   3.5829206e-02   4.1143637e-02   3.4086883e-02   4.0548755e-02   4.7193023e-02   4.1045102e-02   3.6073694e-02   3.7690028e-02   4.1906318e-02   3.7157615e-02   3.2461641e-02   3.4228223e-02   3.2399097e-02   3.6874709e-02   4.2448238e-02   3.6775179e-02   4.1935436e-02   4.0807845e-02   5.0182625e-02   5.1035242e-02   4.3638632e-02   3.9191223e-02   3.2475799e-02   3.0514495e-02   4.3417663e-02   4.0447851e-02   3.7839733e-02   4.3020002e-02   3.7992381e-02   4.2750411e-02   3.4602380e-02   3.5286317e-02   3.6098671e-02   3.5624567e-02   3.3586166e-02   3.2385582e-02   3.7533769e-02   3.2733858e-02   2.8402366e-02   3.0662467e-02   3.3950176e-02   3.1250619e-02   3.5993772e-02   3.3762191e-02   3.4110256e-02   3.3409037e-02   3.4032518e-02   3.4327720e-02   3.4582965e-02   3.2063196e-02   3.7731318e-02   4.2975730e-02   3.4961081e-02   3.7251987e-02   3.5781999e-02   4.2927052e-02   4.2983393e-02   4.8171304e-02   4.1985017e-02   4.8303152e-02   4.3828950e-02   4.2058186e-02   3.6813328e-02   3.5535114e-02   3.5706302e-02   3.6451339e-02   3.8000498e-02   4.0229365e-02   3.6611979e-02   3.6499804e-02   3.3740149e-02   3.4831982e-02   3.1869746e-02   3.2430418e-02
   2.8641774e-02   2.8378071e-02   2.9645846e-02   3.1000333e-02   3.5748822e-02   3.3940024e-02   2.8476490e-02   2.8310290e-02   3.1017488e-02   3.3060770e-02   2.9238353e-02   3.5639957e-02   0.0000000e+00   3.4436052e-02   3.1130900e-02   3.1682248e-02   3.4747568e-02   3.5164983e-02   3.2664950e-02   3.4174134e-02   4.2911615e-02   4.0013993e-02   3.0444659e-02   3.4520771e-02   3.6473760e-02   3.3649432e-02   3.1481168e-02   3.1464610e-02   3.2209461e-02   3.5420903e-02   3.9298167e-02   3.6677222e-02   3.4487703e-02   3.4175187e-02   4.3391682e-02   4.5604768e-02   3.8284215e-02   3.6629110e-02   3.0545601e-02   3.1363741e-02   3.7487883e-02   3.5381752e-02   3.4260624e-02   3.8756508e-02   3.4414136e-02   3.8548627e-02   3.0434410e-02   2.8712378e-02   2.9936100e-02   3.1927370e-02   3.1417407e-02   2.8770114e-02   3.3634517e-02   3.1488383e-02   2.6878094e-02   2.7920032e-02   3.0667381e-02   3.0112741e-02   3.0858347e-02   2.7391916e-02   2.8458349e-02   2.8881891e-02   2.9795648e-02   3.0944931e-02   3.2613695e-02   2.8397936e-02   3.2648993e-02   3.9114523e-02   2.9057239e-02   3.4448682e-02   3.0523468e-02   3.4168667e-02   3.7175840e-02   4.2768166e-02   4.4397934e-02   4.1746936e-02   3.7898838e-02   3.5359201e-02   2.9018391e-02   3.3190003e-02   3.1808833e-02   3.3134913e-02   3.4204705e-02   3.3346547e-02   3.0069429e-02   3.0839807e-02   2.7477206e-02   3.1539498e-02   2.7599807e-02   2.9085390e-02
   3.1486428e-02   3.1717272e-02   3.3481995e-02   3.6075081e-02   4.0239537e-02   3.5882440e-02   3.1012545e-02   3.1327918e-02   3.4751306e-02   3.5139344e-02   3.5748581e-02   4.0504931e-02   3.4436052e-02   0.0000000e+00   3.4265336e-02   3.6058964e-02   3.5797098e-02   3.8449361e-02   3.4495662e-02   3.8275616e-02   4.5351137e-02   4.0704414e-02   3.5769681e-02   3.8757525e-02   3.9967625e-02   4.0535841e-02   3.5849641e-02   3.5794200e-02   3.2608332e-02   3.6860209e-02   4.0327522e-02   3.9481608e-02   3.6221793e-02   3.8095479e-02   5.2904377e-02   5.1576308e-02   4.0441900e-02   4.0852585e-02   3.3998879e-02   3.6176416e-02   4.4435655e-02   3.7796127e-02   3.7243203e-02   4.0069491e-02   3.6816934e-02   4.2488739e-02   3.4870101e-02   3.3712052e-02   3.6281029e-02   3.6283088e-02   3.4803392e-02   3.3577779e-02   3.4406117e-02   3.3050735e-02   3.2239251e-02   3.4036016e-02   3.3782223e-02   3.2812535e-02   3.4024385e-02   3.3598305e-02   3.3735717e-02   3.4308017e-02   3.4300683e-02   3.4486483e-02   3.5042544e-02   3.2047809e-02   3.6398439e-02   4.0879730e-02   3.0646751e-02   3.7167989e-02   3.8913387e-02   4.1209198e-02   4.0280038e-02   4.3199547e-02   4.3013242e-02   4.3682436e-02   4.0156888e-02   4.0047313e-02   3.1754228e-02   3.5217593e-02   3.3091353e-02   3.5896908e-02   3.5417159e-02   3.4717170e-02   3.2086165e-02   3.2510040e-02   3.0940495e-02   3.5166644e-02   3.1881317e-02   2.9912882e-02
   2.8789182e-02   2.7617529e-02   2.7574285e-02   2.9318722e-02   3.2926174e-02   3.1618951e-02   2.6981345e-02   2.9201607e-02   3.2666586e-02   3.1989698e-02   3.3416507e-02   3.6779455e-02   3.1130900e-02   3.4265336e-02   0.0000000e+00   3.0426629e-02   3.1663377e-02   3.5572068e-02   3.1085363e-02   3.5088096e-02   4.2691953e-02   4.2936940e-02   3.2189424e-02   3.5516314e-02   3.9893577e-02   3.6586272e-02   3.3318196e-02   3.5122600e-02   3.2942821e-02   3.4787928e-02   3.9926697e-02   3.9156312e-02   3.5340735e-02   3.7541761e-02   4.6769472e-02   5.5561143e-02   4.0271757e-02   3.9185112e-02   3.3063680e-02   3.2977904e-02   4.2651400e-02   3.3013004e-02   3.6737789e-02   3.8309307e-02   3.6537915e-02   4.3518574e-02   3.5264340e-02   3.2256628e-02   3.4807758e-02   3.4717122e-02   3.1870746e-02   3.1767066e-02   3.7297539e-02   2.9378688e-02   2.8609947e-02   2.8407875e-02   3.0616023e-02   3.0068178e-02   3.1719988e-02   3.0188467e-02   3.2486489e-02   3.0880073e-02   2.9330838e-02   3.1357166e-02   3.0893287e-02   3.0468434e-02   3.2925594e-02   3.7099360e-02   2.8024961e-02   3.3913556e-02   3.2494846e-02   3.6365403e-02   3.8513913e-02   4.2708354e-02   4.2365888e-02   4.2124019e-02   3.6442732e-02   4.0439811e-02   3.1031123e-02   2.7497097e-02   3.1557590e-02   3.3075044e-02   3.2506196e-02   3.0895614e-02   2.9798006e-02   3.0133703e-02   2.9730796e-02   3.3203707e-02   2.7424388e-02   2.7829400e-02
   3.0706238e-02   2.8455264e-02   2.8870295e-02   2.9151273e-02   3.4465036e-02   3.3950244e-02   2.6840619e-02   2.6696473e-02   3.1852260e-02   3.0978207e-02   3.0420693e-02   3.3798881e-02   3.1682248e-02   3.6058964e-02   3.0426629e-02   0.0000000e+00   3.4305866e-02   3.5347159e-02   3.2426276e-02   3.4704554e-02   4.6647830e-02   3.6617629e-02   2.9541032e-02   3.1756887e-02   3.6497286e-02   3.2983174e-02   3.4240074e-02   2.9498969e-02   3.0892303e-02   3.3134751e-02   3.6820727e-02   3.3119964e-02   3.4247301e-02   3.5492536e-02   4.4585845e-02   5.0098484e-02   3.6881661e-02   3.3787224e-02   2.8468043e-02   3.1120968e-02   3.4010750e-02   3.1258798e-02   3.3731053e-02   3.7614180e-02   3.3574167e-02   3.8196859e-02   2.9412233e-02   2.7713982e-02   3.0549291e-02   3.0111593e-02   3.0415212e-02   2.8892015e-02   3.4466283e-02   2.9301066e-02   2.6676998e-02   2.5461939e-02   2.7498211e-02   2.8430516e-02   2.9701243e-02   2.7748693e-02   2.9182235e-02   2.9594618e-02   2.7635614e-02   3.1627737e-02   2.9185400e-02   2.7764618e-02   3.0209735e-02   3.4820604e-02   2.5762807e-02   3.4300453e-02   2.8448730e-02   3.3324976e-02   3.6372291e-02   4.1737926e-02   3.7615123e-02   3.6359044e-02   3.6845368e-02   3.6062926e-02   3.0139180e-02   2.5224964e-02   3.1458955e-02   3.0791967e-02   3.1252432e-02   3.0508355e-02   2.7515188e-02   2.8494426e-02   2.6133571e-02   2.9844917e-02   2.6640987e-02   2.7954312e-02
   2.9978645e-02   2.7559113e-02   3.1442653e-02   3.1452747e-02   3.1673894e-02   3.4007725e-02   2.9319506e-02   2.9798641e-02   3.2719394e-02   3.1574777e-02   3.1526845e-02   3.5829206e-02   3.4747568e-02   3.5797098e-02   3.1663377e-02   3.4305866e-02   0.0000000e+00   3.5242751e-02   3.1318891e-02   3.5679146e-02   4.3656885e-02   3.5397748e-02   3.2026494e-02   3.3949428e-02   3.9008119e-02   3.5917554e-02   3.2145525e-02   3.3180354e-02   3.1832957e-02   3.6032444e-02   4.1612807e-02   3.4113547e-02   3.6577294e-02   3.7516462e-02   5.0142446e-02   5.2460697e-02   3.9182360e-02   4.0663524e-02   3.4103685e-02   3.4014540e-02   4.2411636e-02   3.7099905e-02   3.7011807e-02   3.9609627e-02   3.7876543e-02   4.5269469e-02   3.3437185e-02   3.4859021e-02   3.6774021e-02   3.3839799e-02   3.2007587e-02   3.3134942e-02   3.6562613e-02   3.1303174e-02   3.0039131e-02   2.9144513e-02   3.1106054e-02   3.0311230e-02   3.1774133e-02   3.1404379e-02   3.1310527e-02   2.9728922e-02   3.0910284e-02   3.4437543e-02   3.2970784e-02   2.9328286e-02   3.6619153e-02   4.3212908e-02   3.3076047e-02   3.9645032e-02   3.1973166e-02   3.5435511e-02   3.8910967e-02   4.9042385e-02   3.6875984e-02   4.2407632e-02   4.2665674e-02   4.0457528e-02   3.5978246e-02   3.4662729e-02   3.4039302e-02   3.4183074e-02   3.1784646e-02   3.6339339e-02   3.1228868e-02   3.2380469e-02   3.0597901e-02   3.1932972e-02   3.0830113e-02   2.8816381e-02
   3.3034655e-02   3.1668648e-02   3.2928231e-02   3.4399980e-02   3.7495377e-02   3.5464304e-02   3.2099447e-02   3.4225125e-02   3.9390407e-02   3.6795073e-02   3.6002398e-02   4.1143637e-02   3.5164983e-02   3.8449361e-02   3.5572068e-02   3.5347159e-02   3.5242751e-02   0.0000000e+00   3.4317853e-02   3.9755417e-02   4.9214094e-02   3.6907223e-02   3.5003114e-02   3.8071224e-02   4.1764640e-02   3.5674718e-02   3.4093409e-02   3.5306607e-02   3.3481925e-02   3.7198913e-02   4.2136365e-02   3.6716992e-02   3.5514544e-02   3.7685551e-02   4.6467211e-02   5.2408503e-02   4.0491996e-02   4.6081287e-02   3.5548977e-02   3.2467723e-02   4.1950780e-02   4.4744275e-02   3.9326846e-02   4.3063329e-02   3.5328000e-02   4.3990129e-02   3.4744312e-02   3.4900704e-02   3.5857656e-02   3.5269452e-02   3.0592081e-02   3.4591950e-02   4.2461794e-02   3.3220140e-02   2.9366442e-02   3.1990171e-02   3.4899941e-02   3.3581430e-02   3.3890666e-02   3.3769897e-02   3.3070128e-02   3.3225803e-02   2.9256413e-02   3.3751022e-02   3.4364682e-02   3.1273350e-02   3.6569492e-02   4.2432378e-02   3.1351748e-02   3.8291155e-02   3.3115634e-02   4.0138408e-02   3.9241586e-02   4.7452073e-02   4.0768337e-02   4.6949449e-02   4.1588411e-02   4.0930361e-02   3.0469749e-02   3.4695663e-02   3.5447962e-02   3.7379771e-02   3.6010797e-02   3.9692869e-02   3.4150723e-02   3.6113066e-02   3.3824629e-02   3.4057852e-02   3.3981850e-02   3.2791931e-02
   2.7989011e-02   2.8418753e-02   3.0353425e-02   3.1933529e-02   3.4200246e-02   3.3190605e-02   2.8503764e-02   3.0431170e-02   3.5607344e-02   3.1947613e-02   3.5058683e-02   3.4086883e-02   3.2664950e-02   3.4495662e-02   3.1085363e-02   3.2426276e-02   3.1318891e-02   3.4317853e-02   0.0000000e+00   3.4000040e-02   3.8517179e-02   3.2430712e-02   3.0844879e-02   3.4236932e-02   3.7257397e-02   3.4355272e-02   3.2832612e-02   3.2105319e-02   3.2203147e-02   3.2956229e-02   3.8574794e-02   3.5080167e-02   3.3883951e-02   3.4806666e-02   4.4080560e-02   5.2226057e-02   3.6643509e-02   3.8417055e-02   3.2858188e-02   3.0974765e-02   3.8678779e-02   4.3816342e-02   3.5739401e-02   3.6075425e-02   3.3502089e-02   3.9116774e-02   3.0735011e-02   3.1095957e-02   3.4586363e-02   3.5103848e-02   3.0540666e-02   2.9062164e-02   3.6079346e-02   2.9992599e-02   2.6438284e-02   2.7667273e-02   3.0375129e-02   2.9428452e-02   2.9524813e-02   3.2817774e-02   3.1049324e-02   2.9786328e-02   2.9552115e-02   3.1526505e-02   3.4125429e-02   2.9763657e-02   3.3474459e-02   3.7981705e-02   3.1273958e-02   3.4559172e-02   3.2804260e-02   3.7501110e-02   3.5980721e-02   4.1163588e-02   3.7799969e-02   4.0819392e-02   3.7347697e-02   3.9765723e-02   3.1305849e-02   3.2415352e-02   3.0516012e-02   3.1705027e-02   3.1660895e-02   3.5187569e-02   2.9186474e-02   2.8419136e-02   2.9774869e-02   3.0973080e-02   2.8386997e-02   2.6941704e-02
   3.2003451e-02   3.2368608e-02   3.4004532e-02   3.2980525e-02   3.3363621e-02   3.4983542e-02   3.2368447e-02   3.0737368e-02   3.5956634e-02   3.5149372e-02   3.6568999e-02   4.0548755e-02   3.4174134e-02   3.8275616e-02   3.5088096e-02   3.4704554e-02   3.5679146e-02   3.9755417e-02   3.4000040e-02   0.0000000e+00   3.9463478e-02   3.6342509e-02   3.4408556e-02   3.6781926e-02   3.8701561e-02   3.4032690e-02   3.3530176e-02   3.5463622e-02   3.3145933e-02   3.5078649e-02   4.3197376e-02   3.7793976e-02   3.8964180e-02   3.6220690e-02   4.8832011e-02   4.9924667e-02   3.8028968e-02   4.0714668e-02   3.2031571e-02   3.2632242e-02   3.7733817e-02   4.2530729e-02   3.6762047e-02   3.8185773e-02   3.7273060e-02   4.1728470e-02   3.3453860e-02   3.3989038e-02   3.5102558e-02   3.5198559e-02   3.2072616e-02   3.1702516e-02   4.0649308e-02   3.2015683e-02   3.0347925e-02   2.9821900e-02   3.2367885e-02   3.1636347e-02   3.3889688e-02   3.2410553e-02   3.0455749e-02   3.1705257e-02   3.1813556e-02   3.1961811e-02   3.2070931e-02   3.0000501e-02   3.7100823e-02   4.1147499e-02   3.2209260e-02   3.7025091e-02   3.6271450e-02   4.0241641e-02   3.8126166e-02   4.3956948e-02   3.6208254e-02   4.1140416e-02   4.0152105e-02   3.9211065e-02   2.9783801e-02   3.4199235e-02   3.3455396e-02   3.7178995e-02   3.4402085e-02   3.4292808e-02   3.1150762e-02   3.3109617e-02   3.4245996e-02   3.4220129e-02   3.2582792e-02   3.0413238e-02
   3.8432021e-02   3.9979256e-02   4.0457321e-02   4.1635274e-02   4.7341470e-02   4.0698498e-02   3.6464649e-02   3.7474338e-02   3.7319414e-02   3.8490290e-02   4.1226787e-02   4.7193023e-02   4.2911615e-02   4.5351137e-02   4.2691953e-02   4.6647830e-02   4.3656885e-02   4.9214094e-02   3.8517179e-02   3.9463478e-02   0.0000000e+00   4.7555247e-02   4.8732336e-02   4.9211975e-02   5.3158065e-02   4.5919621e-02   3.4360100e-02   3.7292681e-02   3.2950888e-02   3.7072053e-02   4.6599644e-02   3.9978843e-02   4.1613853e-02   4.4347709e-02   4.9750255e-02   5.6645973e-02   4.5485374e-02   4.4324468e-02   3.0725661e-02   3.3302962e-02   3.6280323e-02   4.0277398e-02   3.8728138e-02   4.2677594e-02   3.6701471e-02   4.0916471e-02   3.6734822e-02   3.7000576e-02   3.3143723e-02   3.9425175e-02   3.6057979e-02   3.4627528e-02   4.3220692e-02   3.7876769e-02   3.6401350e-02   3.6212507e-02   3.7654380e-02   3.1248642e-02   3.1813558e-02   3.3780188e-02   3.3356245e-02   3.4183755e-02   3.4898253e-02   3.5128800e-02   3.9603598e-02   3.4379631e-02   4.2723322e-02   4.9087176e-02   3.6136330e-02   4.1946213e-02   2.9681297e-02   4.0662546e-02   4.0211171e-02   4.5107252e-02   4.1118795e-02   4.4537805e-02   4.7111465e-02   4.3857631e-02   3.5362096e-02   4.2331671e-02   3.7807052e-02   4.1333277e-02   3.5783436e-02   3.7700835e-02   3.7442778e-02   3.8038444e-02   3.7480769e-02   4.1665267e-02   3.6946735e-02   3.4944006e-02
   2.7006005e-02   2.7219593e-02   3.2409187e-02   3.4532875e-02   3.6707515e-02   3.5538184e-02   3.0829666e-02   3.2453051e-02   3.6113235e-02   3.6008343e-02   3.8300086e-02   4.1045102e-02   4.0013993e-02   4.0704414e-02   4.2936940e-02   3.6617629e-02   3.5397748e-02   3.6907223e-02   3.2430712e-02   3.6342509e-02   4.7555247e-02   0.0000000e+00   3.1124648e-02   3.8142144e-02   3.9172287e-02   3.7777195e-02   3.2557329e-02   3.1477348e-02   3.7559550e-02   3.8015862e-02   4.2706778e-02   3.7211353e-02   3.8519418e-02   3.9095652e-02   4.5922288e-02   5.4543367e-02   3.7779769e-02   4.1940456e-02   2.9670906e-02   3.0817008e-02   3.7195061e-02   3.7295250e-02   3.4310205e-02   3.6313806e-02   3.5670912e-02   4.4466459e-02   3.5242874e-02   3.2465798e-02   3.2726745e-02   3.4515090e-02   3.3418178e-02   2.4747143e-02   4.2222679e-02   2.9315982e-02   2.8363008e-02   3.2214569e-02   3.3489418e-02   2.9537040e-02   2.8985307e-02   2.6515653e-02   3.5248089e-02   3.2825503e-02   3.2145613e-02   3.6644280e-02   3.4390893e-02   3.3560482e-02   3.5485624e-02   4.0261457e-02   3.1528505e-02   4.2856096e-02   3.1948556e-02   3.8262384e-02   3.9624112e-02   3.8734287e-02   3.6098918e-02   4.2185570e-02   3.8778962e-02   3.5865977e-02   3.6268152e-02   3.3669368e-02   3.3606037e-02   3.4356860e-02   3.7128263e-02   3.9174192e-02   3.4821432e-02   3.3954445e-02   3.2874510e-02   4.0110065e-02   3.3975063e-02   3.0058252e-02
   2.8934471e-02   2.7841504e-02   2.9564921e-02   2.9856378e-02   3.3078716e-02   3.3139383e-02   2.8554616e-02   2.7789151e-02   3.0510360e-02   3.1677719e-02   3.4747535e-02   3.6073694e-02   3.0444659e-02   3.5769681e-02   3.2189424e-02   2.9541032e-02   3.2026494e-02   3.5003114e-02   3.0844879e-02   3.4408556e-02   4.8732336e-02   3.1124648e-02   0.0000000e+00   3.3691454e-02   4.0181759e-02   3.6040739e-02   3.0955800e-02   3.1477330e-02   3.2638548e-02   3.3224932e-02   4.1142430e-02   3.7147922e-02   3.7881985e-02   3.5588290e-02   4.4599158e-02   5.2664863e-02   3.7088464e-02   4.0926829e-02   3.3378440e-02   3.3302903e-02   3.6416371e-02   4.1393982e-02   3.6416827e-02   4.0123212e-02   3.5166100e-02   4.3094353e-02   3.4857799e-02   3.3039761e-02   3.6352714e-02   3.5410786e-02   3.1455483e-02   3.1209865e-02   3.8185669e-02   3.0820302e-02   3.0044033e-02   3.0557086e-02   3.1633211e-02   3.1547094e-02   3.2321988e-02   3.2151096e-02   3.3030771e-02   3.2776579e-02   3.2356713e-02   3.2998357e-02   3.4634697e-02   3.2438220e-02   3.5340809e-02   4.0930465e-02   3.2424702e-02   3.8432588e-02   3.0986201e-02   3.8880366e-02   3.7991013e-02   4.6129017e-02   4.1742146e-02   4.0997089e-02   3.9726767e-02   3.8059054e-02   3.2224644e-02   3.1724928e-02   3.3073822e-02   3.5124096e-02   3.4204308e-02   3.3013417e-02   3.0068467e-02   3.0415561e-02   3.1028676e-02   3.1768122e-02   2.8355624e-02   2.9563722e-02
   3.3451695e-02   3.1707192e-02   3.1181121e-02   3.3478610e-02   3.6088119e-02   3.6522911e-02   3.0856827e-02   3.1544524e-02   3.2114548e-02   3.6643584e-02   3.7185646e-02   3.7690028e-02   3.4520771e-02   3.8757525e-02   3.5516314e-02   3.1756887e-02   3.3949428e-02   3.8071224e-02   3.4236932e-02   3.6781926e-02   4.9211975e-02   3.8142144e-02   3.3691454e-02   0.0000000e+00   4.2393572e-02   3.9141908e-02   3.3272465e-02   3.5433141e-02   3.2589018e-02   3.5267368e-02   4.2180453e-02   3.6814207e-02   3.7527650e-02   3.7955779e-02   5.2759759e-02   5.7208212e-02   4.0198951e-02   4.1149878e-02   3.4777557e-02   3.5437688e-02   3.9744856e-02   4.4277672e-02   4.0142156e-02   3.9052982e-02   3.9473156e-02   4.5077244e-02   3.7055301e-02   3.5662566e-02   3.8483315e-02   3.7452335e-02   3.3625475e-02   3.4963650e-02   3.6136774e-02   3.3617676e-02   3.1788403e-02   3.1323075e-02   3.3631797e-02   3.2686436e-02   3.2571658e-02   3.1968564e-02   3.5156614e-02   3.4728370e-02   3.4660960e-02   3.4884959e-02   3.5302816e-02   3.2602517e-02   3.7939135e-02   4.4355448e-02   3.2895829e-02   3.9110707e-02   3.6440952e-02   4.1831928e-02   4.0021325e-02   4.4473534e-02   4.3615053e-02   4.5613189e-02   4.0979695e-02   4.2642049e-02   3.2476885e-02   3.5946796e-02   3.5465499e-02   3.8992566e-02   3.5184620e-02   3.6262022e-02   3.1948225e-02   3.4091559e-02   3.5171042e-02   3.6897030e-02   3.1179789e-02   3.2405327e-02
   3.4701473e-02   3.1595375e-02   3.3481503e-02   3.6297109e-02   3.8008168e-02   3.9813139e-02   3.4869358e-02   3.4742970e-02   3.6541963e-02   3.9224398e-02   4.0856712e-02   4.1906318e-02   3.6473760e-02   3.9967625e-02   3.9893577e-02   3.6497286e-02   3.9008119e-02   4.1764640e-02   3.7257397e-02   3.8701561e-02   5.3158065e-02   3.9172287e-02   4.0181759e-02   4.2393572e-02   0.0000000e+00   4.0553976e-02   3.6731092e-02   3.6960782e-02   3.5840513e-02   4.0681383e-02   4.2838900e-02   3.9915393e-02   4.2196972e-02   4.3883918e-02   5.1777609e-02   5.9140307e-02   4.1331725e-02   4.3180829e-02   4.1503391e-02   3.5449450e-02   4.0995356e-02   3.7995413e-02   4.1211468e-02   4.0693592e-02   4.0147153e-02   4.4519574e-02   3.8194470e-02   3.7978400e-02   3.7517078e-02   3.8242016e-02   3.4819617e-02   3.6107758e-02   3.7356596e-02   3.7365783e-02   3.6224980e-02   3.4752635e-02   3.8248668e-02   3.6634973e-02   3.7621285e-02   3.3163498e-02   3.3318941e-02   3.7074162e-02   3.8175378e-02   3.9046005e-02   3.4661359e-02   3.3270502e-02   3.7030125e-02   4.5580229e-02   3.7879281e-02   4.0995017e-02   3.7344780e-02   4.0331846e-02   3.7196678e-02   4.6430852e-02   4.7160054e-02   4.5432244e-02   4.4362833e-02   4.3839066e-02   3.4982837e-02   4.2007965e-02   3.6723476e-02   3.7859586e-02   3.6835051e-02   3.8654486e-02   3.4494287e-02   3.2799880e-02   3.1309028e-02   3.7099678e-02   3.1930741e-02   3.0477349e-02
   2.9052248e-02   3.1607607e-02   3.4478741e-02   3.4522393e-02   3.5253512e-02   3.4235879e-02   3.0774734e-02   3.2490500e-02   3.5331145e-02   3.2107113e-02   3.6368193e-02   3.7157615e-02   3.3649432e-02   4.0535841e-02   3.6586272e-02   3.2983174e-02   3.5917554e-02   3.5674718e-02   3.4355272e-02   3.4032690e-02   4.5919621e-02   3.7777195e-02   3.6040739e-02   3.9141908e-02   4.0553976e-02   0.0000000e+00   3.3905540e-02   3.2608039e-02   3.5043303e-02   3.5725533e-02   4.0788023e-02   3.8044820e-02   3.7870727e-02   3.5499537e-02   5.2247545e-02   4.8356904e-02   3.9684393e-02   4.0061269e-02   3.5182169e-02   3.5318817e-02   4.1825303e-02   3.4082954e-02   3.7751099e-02   3.8991593e-02   3.6684247e-02   4.6232877e-02   3.5322432e-02   3.7184385e-02   3.7871854e-02   3.5291158e-02   3.4337711e-02   3.3388276e-02   4.2651125e-02   3.2508477e-02   3.0712864e-02   2.9528069e-02   3.1089359e-02   3.3285920e-02   3.5764009e-02   3.0156095e-02   3.4106749e-02   3.4093891e-02   3.2192804e-02   3.1663727e-02   3.2756929e-02   2.9740746e-02   3.5478278e-02   4.2162499e-02   3.2949691e-02   3.6559306e-02   3.3714856e-02   3.8293739e-02   3.9835256e-02   4.2197322e-02   4.1475011e-02   4.4232558e-02   4.1588227e-02   4.3331002e-02   3.8102178e-02   4.4264902e-02   3.2030378e-02   3.5432845e-02   3.2406915e-02   3.3675150e-02   2.9662568e-02   3.0120877e-02   3.5643047e-02   3.6403491e-02   3.0174268e-02   2.6148878e-02
   3.3809407e-02   3.2588501e-02   3.3065540e-02   3.2467139e-02   3.9771429e-02   3.6392349e-02   2.9656708e-02   2.7304995e-02   3.4006471e-02   2.9548046e-02   3.0671624e-02   3.2461641e-02   3.1481168e-02   3.5849641e-02   3.3318196e-02   3.4240074e-02   3.2145525e-02   3.4093409e-02   3.2832612e-02   3.3530176e-02   3.4360100e-02   3.2557329e-02   3.0955800e-02   3.3272465e-02   3.6731092e-02   3.3905540e-02   0.0000000e+00   2.7463673e-02   3.0281769e-02   3.3004891e-02   3.8228374e-02   3.3402972e-02   3.5218741e-02   3.3467343e-02   4.4341241e-02   4.4145082e-02   3.5621448e-02   3.6548068e-02   3.0102483e-02   3.0770465e-02   3.8272723e-02   4.1081606e-02   3.0015188e-02   3.4222794e-02   3.3438860e-02   3.6761277e-02   3.0953159e-02   3.2217717e-02   3.5842258e-02   3.5429659e-02   2.9340587e-02   2.8992274e-02   3.8085548e-02   3.3170410e-02   3.2196375e-02   3.0318339e-02   3.1692192e-02   3.4181334e-02   3.6577351e-02   3.2814608e-02   3.2551421e-02   3.1862230e-02   3.5325804e-02   3.8336801e-02   3.1774677e-02   2.8047539e-02   3.7470460e-02   3.9960695e-02   3.2783651e-02   4.6170723e-02   3.1452757e-02   3.5250693e-02   3.5937722e-02   3.9679685e-02   3.9120388e-02   4.9747750e-02   3.5561544e-02   3.7724278e-02   2.7037714e-02   2.8986815e-02   3.2904068e-02   3.9399565e-02   3.0808902e-02   3.2787013e-02   3.1301690e-02   3.3136651e-02   3.2684936e-02   3.5594150e-02   3.4015203e-02   2.9684845e-02
   2.9250309e-02   2.9734770e-02   3.1679776e-02   3.1080768e-02   3.4970941e-02   3.5080275e-02   2.9930709e-02   2.7870959e-02   3.4224537e-02   3.1540598e-02   3.1702666e-02   3.4228223e-02   3.1464610e-02   3.5794200e-02   3.5122600e-02   2.9498969e-02   3.3180354e-02   3.5306607e-02   3.2105319e-02   3.5463622e-02   3.7292681e-02   3.1477348e-02   3.1477330e-02   3.5433141e-02   3.6960782e-02   3.2608039e-02   2.7463673e-02   0.0000000e+00   3.1256425e-02   3.4607744e-02   3.8206382e-02   3.2385790e-02   3.3378166e-02   3.6119196e-02   4.7623137e-02   3.7842516e-02   3.1068688e-02   3.3809155e-02   3.1826148e-02   2.9710757e-02   3.7413239e-02   3.7133281e-02   2.9936763e-02   3.4098496e-02   3.7455545e-02   4.2022936e-02   3.2567040e-02   2.5901645e-02   3.1943304e-02   3.5241126e-02   2.9551646e-02   3.0640663e-02   3.2292612e-02   2.7299804e-02   2.4937123e-02   2.7583347e-02   2.8929590e-02   2.8060590e-02   2.9070297e-02   2.9769665e-02   2.8151443e-02   2.9935188e-02   3.1749023e-02   3.1000625e-02   3.1159722e-02   2.7360319e-02   3.4839004e-02   3.6910680e-02   2.9444534e-02   3.7770717e-02   3.3442031e-02   4.0215611e-02   3.7501756e-02   3.9901370e-02   4.0729056e-02   4.0226284e-02   3.9033988e-02   3.9662990e-02   3.7926799e-02   3.3612856e-02   3.1953125e-02   3.4498018e-02   3.7047279e-02   3.3385707e-02   2.8743043e-02   2.9532928e-02   2.8458100e-02   3.5424909e-02   3.3204623e-02   2.8174292e-02
   2.7765100e-02   3.0984833e-02   2.9959613e-02   2.9191225e-02   2.9753746e-02   3.3348259e-02   2.9390407e-02   2.6407273e-02   3.2976137e-02   3.2827848e-02   2.9638885e-02   3.2399097e-02   3.2209461e-02   3.2608332e-02   3.2942821e-02   3.0892303e-02   3.1832957e-02   3.3481925e-02   3.2203147e-02   3.3145933e-02   3.2950888e-02   3.7559550e-02   3.2638548e-02   3.2589018e-02   3.5840513e-02   3.5043303e-02   3.0281769e-02   3.1256425e-02   0.0000000e+00   3.2040456e-02   4.1675446e-02   3.5012183e-02   3.4695088e-02   3.4000185e-02   4.5181296e-02   4.0158261e-02   3.5574245e-02   3.9809056e-02   3.2814455e-02   3.0002038e-02   3.3198980e-02   3.5704261e-02   3.5171744e-02   3.6059486e-02   3.1174184e-02   4.0204101e-02   3.0972273e-02   3.0598415e-02   3.0348353e-02   2.8489120e-02   2.8112511e-02   2.9802123e-02   3.3031788e-02   2.7539695e-02   2.7277745e-02   2.7446851e-02   2.8694984e-02   2.7794499e-02   2.9922095e-02   3.0480900e-02   3.0350569e-02   2.9394855e-02   3.0992842e-02   3.0277455e-02   3.1045941e-02   2.8546948e-02   3.4917267e-02   3.7290382e-02   2.7978857e-02   3.5475838e-02   2.9041531e-02   3.4193816e-02   3.3019523e-02   3.8692290e-02   3.7720558e-02   3.5818449e-02   3.5678950e-02   3.9291578e-02   3.2801689e-02   3.7465107e-02   2.9789768e-02   3.3626443e-02   3.1048356e-02   3.2663226e-02   2.9935302e-02   2.8705666e-02   2.7623786e-02   3.0910210e-02   2.8128161e-02   2.6233766e-02
   3.0269270e-02   2.8951911e-02   2.9882868e-02   3.2221775e-02   3.3893795e-02   3.5972346e-02   2.8740937e-02   2.9898202e-02   3.2599389e-02   3.2500220e-02   3.3867554e-02   3.6874709e-02   3.5420903e-02   3.6860209e-02   3.4787928e-02   3.3134751e-02   3.6032444e-02   3.7198913e-02   3.2956229e-02   3.5078649e-02   3.7072053e-02   3.8015862e-02   3.3224932e-02   3.5267368e-02   4.0681383e-02   3.5725533e-02   3.3004891e-02   3.4607744e-02   3.2040456e-02   0.0000000e+00   4.0810780e-02   3.5786221e-02   3.7268420e-02   3.6881883e-02   4.5694479e-02   5.0328732e-02   3.6638198e-02   4.0975265e-02   3.4648199e-02   3.2622295e-02   4.2570181e-02   3.8236465e-02   3.5602362e-02   3.8825067e-02   3.3472841e-02   4.2305844e-02   3.1635620e-02   3.2788124e-02   3.3834700e-02   3.2677445e-02   2.9686231e-02   3.1254329e-02   3.5874023e-02   2.8374608e-02   2.8683429e-02   2.7665264e-02   3.0188726e-02   2.9211929e-02   3.1029986e-02   3.0777669e-02   2.9979033e-02   3.0164084e-02   3.0770238e-02   3.1943075e-02   3.1808138e-02   3.0518959e-02   3.3034797e-02   3.8373193e-02   3.0769762e-02   3.9132845e-02   3.6168544e-02   3.9112796e-02   3.9326261e-02   4.1558935e-02   4.4715303e-02   4.5712525e-02   3.8546957e-02   4.0020006e-02   3.2690720e-02   3.3133816e-02   3.1536560e-02   3.2413822e-02   3.1894767e-02   3.4736536e-02   2.9576502e-02   3.0162597e-02   2.6439481e-02   3.3355874e-02   2.7827721e-02   2.8301272e-02
   3.4742245e-02   3.5121380e-02   3.7635294e-02   3.6961493e-02   3.9733051e-02   4.1930209e-02   3.5842853e-02   3.3222653e-02   3.7153166e-02   3.6418898e-02   4.1875572e-02   4.2448238e-02   3.9298167e-02   4.0327522e-02   3.9926697e-02   3.6820727e-02   4.1612807e-02   4.2136365e-02   3.8574794e-02   4.3197376e-02   4.6599644e-02   4.2706778e-02   4.1142430e-02   4.2180453e-02   4.2838900e-02   4.0788023e-02   3.8228374e-02   3.8206382e-02   4.1675446e-02   4.0810780e-02   0.0000000e+00   4.4330549e-02   4.1203832e-02   4.3208499e-02   5.8000218e-02   5.9837580e-02   4.2491658e-02   4.6009169e-02   3.9050926e-02   3.7831417e-02   4.0920527e-02   4.3555631e-02   3.9358962e-02   4.2636801e-02   3.8891534e-02   4.5638755e-02   3.8039628e-02   4.1899911e-02   4.2960375e-02   3.8270637e-02   3.7589667e-02   3.5821137e-02   4.4164276e-02   3.5581018e-02   3.4915905e-02   3.5463839e-02   3.5834330e-02   3.6918180e-02   3.7393555e-02   3.6414897e-02   3.7755969e-02   3.8271887e-02   3.7665233e-02   3.5386587e-02   3.6171023e-02   3.5854791e-02   4.0716342e-02   4.4200072e-02   3.4734330e-02   4.2170133e-02   3.7525329e-02   4.6586237e-02   4.5220939e-02   4.6510828e-02   4.4755315e-02   5.3935247e-02   4.2422451e-02   4.2026095e-02   4.1204212e-02   3.8303170e-02   3.7753415e-02   4.0152427e-02   3.8312770e-02   4.1267523e-02   3.3193782e-02   3.5284999e-02   3.3970631e-02   4.0158057e-02   3.3184089e-02   3.2798142e-02
   3.3927125e-02   3.2283304e-02   3.2395626e-02   3.2428581e-02   3.6597516e-02   3.8747675e-02   3.3138057e-02   3.2623223e-02   3.4893546e-02   3.3766947e-02   3.7758347e-02   3.6775179e-02   3.6677222e-02   3.9481608e-02   3.9156312e-02   3.3119964e-02   3.4113547e-02   3.6716992e-02   3.5080167e-02   3.7793976e-02   3.9978843e-02   3.7211353e-02   3.7147922e-02   3.6814207e-02   3.9915393e-02   3.8044820e-02   3.3402972e-02   3.2385790e-02   3.5012183e-02   3.5786221e-02   4.4330549e-02   0.0000000e+00   3.8181638e-02   3.9568731e-02   5.4680063e-02   5.3749896e-02   3.7847765e-02   4.1919962e-02   3.4168701e-02   3.2957526e-02   3.9371033e-02   3.7810746e-02   3.8428309e-02   3.8306613e-02   3.4190562e-02   4.3060344e-02   3.1442689e-02   3.5195919e-02   3.5944801e-02   3.6268612e-02   3.1095844e-02   3.1283461e-02   3.5734265e-02   3.1740417e-02   3.0353801e-02   3.0939874e-02   3.4129501e-02   3.2605700e-02   3.4603997e-02   3.2200736e-02   3.4268149e-02   3.3544760e-02   3.5197035e-02   3.5423706e-02   3.4594241e-02   3.0479519e-02   3.6053738e-02   4.0294565e-02   2.8580101e-02   4.1063406e-02   3.6165579e-02   3.7634799e-02   3.6155554e-02   4.3443800e-02   3.7297149e-02   4.3807782e-02   3.9490331e-02   4.1246200e-02   3.7053420e-02   3.2997372e-02   3.2541666e-02   3.4336062e-02   3.4195523e-02   3.7307462e-02   3.2941676e-02   3.1541990e-02   2.9362075e-02   3.5889907e-02   3.0969571e-02   3.2479079e-02
   3.2625473e-02   3.1921200e-02   3.3010066e-02   3.1614545e-02   3.5740197e-02   3.6333591e-02   3.1960884e-02   3.1793863e-02   3.5969307e-02   3.1380851e-02   3.7602664e-02   4.1935436e-02   3.4487703e-02   3.6221793e-02   3.5340735e-02   3.4247301e-02   3.6577294e-02   3.5514544e-02   3.3883951e-02   3.8964180e-02   4.1613853e-02   3.8519418e-02   3.7881985e-02   3.7527650e-02   4.2196972e-02   3.7870727e-02   3.5218741e-02   3.3378166e-02   3.4695088e-02   3.7268420e-02   4.1203832e-02   3.8181638e-02   0.0000000e+00   3.9650165e-02   5.4086441e-02   5.6898194e-02   3.7034144e-02   4.1627328e-02   3.3069974e-02   3.3993355e-02   3.9720165e-02   4.5639068e-02   3.7290931e-02   3.9571129e-02   3.7360873e-02   4.6281681e-02   3.2440255e-02   3.4158982e-02   3.3805173e-02   3.6600731e-02   3.4211983e-02   2.9491776e-02   3.2240836e-02   3.2949504e-02   3.1811063e-02   3.2070395e-02   3.3860539e-02   3.2756579e-02   3.4061839e-02   3.4928346e-02   3.4390043e-02   3.3596396e-02   3.3741428e-02   3.5879690e-02   3.2864725e-02   3.0734453e-02   3.7945089e-02   4.2425919e-02   3.4338948e-02   4.3979703e-02   3.8359210e-02   4.0230447e-02   4.1046492e-02   4.3728003e-02   4.3034532e-02   5.0521192e-02   4.2706490e-02   4.2979678e-02   4.3761965e-02   3.7479460e-02   3.5146779e-02   3.8625003e-02   3.6142740e-02   3.4766656e-02   3.4209360e-02   3.3974191e-02   3.3418286e-02   3.3634051e-02   2.9955353e-02   3.1702483e-02
   3.2497755e-02   3.1370067e-02   3.3100758e-02   3.3468026e-02   3.7931007e-02   3.9459587e-02   3.3648460e-02   3.3180664e-02   3.9904927e-02   3.5878152e-02   4.0137917e-02   4.0807845e-02   3.4175187e-02   3.8095479e-02   3.7541761e-02   3.5492536e-02   3.7516462e-02   3.7685551e-02   3.4806666e-02   3.6220690e-02   4.4347709e-02   3.9095652e-02   3.5588290e-02   3.7955779e-02   4.3883918e-02   3.5499537e-02   3.3467343e-02   3.6119196e-02   3.4000185e-02   3.6881883e-02   4.3208499e-02   3.9568731e-02   3.9650165e-02   0.0000000e+00   4.8090907e-02   4.7871183e-02   3.8386208e-02   4.1546774e-02   3.6597369e-02   3.4063707e-02   3.7895479e-02   4.3441173e-02   3.5713728e-02   3.8891474e-02   3.9075025e-02   4.5880341e-02   3.5087542e-02   3.2698925e-02   3.5556013e-02   3.7905524e-02   3.1991206e-02   3.1135809e-02   3.3377017e-02   3.3993831e-02   3.0810582e-02   3.2403874e-02   3.3167463e-02   3.4042849e-02   3.4834976e-02   3.4164793e-02   3.5262977e-02   3.5145413e-02   3.4597895e-02   3.2628023e-02   3.5021140e-02   3.4618291e-02   3.8852363e-02   4.2994290e-02   3.4379926e-02   4.2380544e-02   3.7437914e-02   4.1273576e-02   4.1505395e-02   4.1895682e-02   4.4312209e-02   5.1066114e-02   4.0128140e-02   4.5880539e-02   3.9876065e-02   3.8151193e-02   3.4401208e-02   3.9094251e-02   3.8977655e-02   3.5795814e-02   3.3838102e-02   3.4448377e-02   3.2318881e-02   3.4214331e-02   3.2387840e-02   3.1496821e-02
   4.5812456e-02   4.5212872e-02   4.5915652e-02   4.4592337e-02   4.7524728e-02   4.1195079e-02   4.1479163e-02   3.9380920e-02   4.2519227e-02   4.6275572e-02   4.5368315e-02   5.0182625e-02   4.3391682e-02   5.2904377e-02   4.6769472e-02   4.4585845e-02   5.0142446e-02   4.6467211e-02   4.4080560e-02   4.8832011e-02   4.9750255e-02   4.5922288e-02   4.4599158e-02   5.2759759e-02   5.1777609e-02   5.2247545e-02   4.4341241e-02   4.7623137e-02   4.5181296e-02   4.5694479e-02   5.8000218e-02   5.4680063e-02   5.4086441e-02   4.8090907e-02   0.0000000e+00   6.0691137e-02   4.7124569e-02   5.3836279e-02   4.3763954e-02   4.1832871e-02   4.8504175e-02   4.7641548e-02   4.7071852e-02   4.7161008e-02   4.6737574e-02   4.7341255e-02   4.2995764e-02   4.0135179e-02   4.3264167e-02   4.3136614e-02   4.1297751e-02   4.3260267e-02   5.0420489e-02   4.5666179e-02   4.4614202e-02   3.9395281e-02   4.3923409e-02   3.7913190e-02   3.9331663e-02   3.5299321e-02   3.9571327e-02   4.0238109e-02   4.3349870e-02   4.6558500e-02   4.2170290e-02   4.4192320e-02   5.1696163e-02   5.2910948e-02   4.3882622e-02   5.3096638e-02   4.3820165e-02   4.5740410e-02   4.1687300e-02   4.3756229e-02   5.0988152e-02   5.9657450e-02   5.1123273e-02   5.4411494e-02   5.0203717e-02   5.0964928e-02   4.5175208e-02   4.4787445e-02   4.5150706e-02   4.3027345e-02   4.5665383e-02   4.2825224e-02   3.6156136e-02   4.0500062e-02   3.8137427e-02   4.1502685e-02
   4.7369621e-02   4.3961150e-02   4.4490997e-02   4.4267103e-02   5.0386927e-02   4.7854558e-02   4.6599681e-02   4.5805884e-02   5.3327105e-02   4.9019421e-02   4.7759484e-02   5.1035242e-02   4.5604768e-02   5.1576308e-02   5.5561143e-02   5.0098484e-02   5.2460697e-02   5.2408503e-02   5.2226057e-02   4.9924667e-02   5.6645973e-02   5.4543367e-02   5.2664863e-02   5.7208212e-02   5.9140307e-02   4.8356904e-02   4.4145082e-02   3.7842516e-02   4.0158261e-02   5.0328732e-02   5.9837580e-02   5.3749896e-02   5.6898194e-02   4.7871183e-02   6.0691137e-02   0.0000000e+00   4.7473908e-02   4.7583212e-02   3.9824051e-02   3.6451957e-02   4.4663033e-02   4.8722214e-02   4.8025374e-02   5.1361995e-02   5.5724494e-02   5.7226467e-02   4.4257468e-02   4.2100647e-02   4.2809377e-02   4.6019249e-02   3.9820107e-02   4.3577226e-02   6.2339818e-02   4.4067189e-02   4.1944373e-02   3.9934726e-02   4.3344795e-02   4.2327831e-02   3.8957158e-02   3.7840073e-02   4.2238213e-02   4.2095565e-02   3.8533321e-02   3.9361847e-02   3.7697338e-02   4.4637654e-02   4.6635485e-02   5.4205576e-02   4.1504351e-02   4.6496011e-02   4.0453493e-02   4.7277311e-02   4.6664927e-02   4.6531552e-02   4.9479399e-02   6.0788427e-02   4.8090648e-02   4.9561518e-02   4.4561888e-02   4.5333982e-02   4.6260246e-02   5.2746083e-02   4.8999034e-02   4.5741274e-02   4.2343196e-02   4.2087217e-02   4.4113966e-02   4.8304480e-02   5.1952958e-02   4.7943296e-02
   3.5367158e-02   3.5896276e-02   3.4463279e-02   3.6940855e-02   4.0207401e-02   3.5989946e-02   3.4725471e-02   3.5948680e-02   3.9432500e-02   3.7533313e-02   3.9423466e-02   4.3638632e-02   3.8284215e-02   4.0441900e-02   4.0271757e-02   3.6881661e-02   3.9182360e-02   4.0491996e-02   3.6643509e-02   3.8028968e-02   4.5485374e-02   3.7779769e-02   3.7088464e-02   4.0198951e-02   4.1331725e-02   3.9684393e-02   3.5621448e-02   3.1068688e-02   3.5574245e-02   3.6638198e-02   4.2491658e-02   3.7847765e-02   3.7034144e-02   3.8386208e-02   4.7124569e-02   4.7473908e-02   0.0000000e+00   4.1062441e-02   3.6472902e-02   3.4534805e-02   4.1237787e-02   3.6333890e-02   3.8577538e-02   3.9554548e-02   3.5077488e-02   4.0544741e-02   3.4850390e-02   3.5782131e-02   3.7533971e-02   3.5795227e-02   3.2626333e-02   3.4829675e-02   4.1568659e-02   3.2905130e-02   3.2724360e-02   3.0797814e-02   3.2585420e-02   3.2085858e-02   3.4283134e-02   3.3862115e-02   3.3475395e-02   3.2354788e-02   3.4890691e-02   3.3641225e-02   3.1102513e-02   3.3383468e-02   3.9731569e-02   4.1304861e-02   3.3483097e-02   4.6026948e-02   4.1393247e-02   4.2529591e-02   4.2623758e-02   4.8039445e-02   4.5343499e-02   5.6581288e-02   4.5597282e-02   4.7959733e-02   4.3074589e-02   4.7575082e-02   3.8873996e-02   4.1058535e-02   3.9968083e-02   3.9095373e-02   3.3857968e-02   3.2944395e-02   3.4234802e-02   3.6588081e-02   3.6016593e-02   3.3161254e-02
   3.3931968e-02   3.5895544e-02   3.6953295e-02   3.4795718e-02   3.7885887e-02   3.6943965e-02   3.3353005e-02   3.4231437e-02   3.4646928e-02   3.5320089e-02   4.1628252e-02   3.9191223e-02   3.6629110e-02   4.0852585e-02   3.9185112e-02   3.3787224e-02   4.0663524e-02   4.6081287e-02   3.8417055e-02   4.0714668e-02   4.4324468e-02   4.1940456e-02   4.0926829e-02   4.1149878e-02   4.3180829e-02   4.0061269e-02   3.6548068e-02   3.3809155e-02   3.9809056e-02   4.0975265e-02   4.6009169e-02   4.1919962e-02   4.1627328e-02   4.1546774e-02   5.3836279e-02   4.7583212e-02   4.1062441e-02   0.0000000e+00   3.7669780e-02   3.6196819e-02   4.0459591e-02   4.1457871e-02   4.1050276e-02   4.3992032e-02   4.2392801e-02   4.5815154e-02   3.7273404e-02   3.9353635e-02   4.1038282e-02   3.9431096e-02   3.5714861e-02   3.5446594e-02   4.1854541e-02   3.5886273e-02   3.7589610e-02   3.3823840e-02   3.4996641e-02   3.3581665e-02   3.7419450e-02   3.6546931e-02   3.5483542e-02   3.8709135e-02   4.0473858e-02   3.9535310e-02   3.8214793e-02   3.5938991e-02   4.1321084e-02   4.4508009e-02   3.3034110e-02   4.7049660e-02   3.8510585e-02   4.5189137e-02   4.1754533e-02   4.5938896e-02   4.5357219e-02   5.2429608e-02   4.4960601e-02   4.7971191e-02   4.5701272e-02   4.5473169e-02   3.9035513e-02   4.2086119e-02   3.9318595e-02   4.2459458e-02   3.6637939e-02   3.8210051e-02   3.9990624e-02   4.0666623e-02   3.7451711e-02   3.5096664e-02
   2.8549884e-02   2.6532338e-02   2.8090651e-02   2.8822780e-02   3.2478810e-02   3.2893940e-02   2.7613592e-02   2.8354481e-02   3.3290725e-02   2.9125832e-02   3.6053645e-02   3.2475799e-02   3.0545601e-02   3.3998879e-02   3.3063680e-02   2.8468043e-02   3.4103685e-02   3.5548977e-02   3.2858188e-02   3.2031571e-02   3.0725661e-02   2.9670906e-02   3.3378440e-02   3.4777557e-02   4.1503391e-02   3.5182169e-02   3.0102483e-02   3.1826148e-02   3.2814455e-02   3.4648199e-02   3.9050926e-02   3.4168701e-02   3.3069974e-02   3.6597369e-02   4.3763954e-02   3.9824051e-02   3.6472902e-02   3.7669780e-02   0.0000000e+00   3.2760843e-02   3.3563181e-02   3.3488521e-02   3.6810804e-02   3.6758354e-02   3.1942590e-02   4.1083745e-02   3.0113465e-02   3.2578685e-02   3.6094033e-02   3.4566446e-02   3.3356532e-02   3.2745519e-02   3.8188712e-02   3.1225932e-02   2.9861239e-02   2.8665844e-02   3.0684223e-02   2.9607736e-02   3.1381762e-02   3.1355672e-02   3.4734928e-02   3.2666086e-02   3.1492962e-02   3.1224829e-02   2.8771088e-02   2.9428971e-02   3.4865532e-02   3.8391020e-02   2.7798711e-02   3.7015799e-02   3.1175993e-02   3.8474023e-02   3.6327482e-02   4.0161964e-02   3.8603879e-02   4.4452974e-02   3.5450178e-02   3.7603303e-02   3.9086381e-02   3.7123567e-02   3.1528985e-02   3.3675595e-02   3.3021695e-02   3.1846707e-02   2.9640244e-02   3.0109694e-02   2.8378734e-02   2.7564176e-02   2.5834525e-02   2.7305502e-02
   2.9119092e-02   2.8497062e-02   2.7865115e-02   3.0797923e-02   3.4173302e-02   3.3181591e-02   2.8829509e-02   2.9249514e-02   3.3609794e-02   3.0926008e-02   3.2252390e-02   3.0514495e-02   3.1363741e-02   3.6176416e-02   3.2977904e-02   3.1120968e-02   3.4014540e-02   3.2467723e-02   3.0974765e-02   3.2632242e-02   3.3302962e-02   3.0817008e-02   3.3302903e-02   3.5437688e-02   3.5449450e-02   3.5318817e-02   3.0770465e-02   2.9710757e-02   3.0002038e-02   3.2622295e-02   3.7831417e-02   3.2957526e-02   3.3993355e-02   3.4063707e-02   4.1832871e-02   3.6451957e-02   3.4534805e-02   3.6196819e-02   3.2760843e-02   0.0000000e+00   3.2761382e-02   3.6613321e-02   3.2782869e-02   3.4451601e-02   3.1885573e-02   4.0112152e-02   2.8894348e-02   3.2170571e-02   3.2653704e-02   3.1974687e-02   2.9212548e-02   2.7034999e-02   2.9505996e-02   3.0348312e-02   2.7549141e-02   2.7240312e-02   3.0045282e-02   2.7544135e-02   2.8763005e-02   2.9358979e-02   2.8165835e-02   2.8016052e-02   2.9475838e-02   3.1285834e-02   2.6748784e-02   2.6291588e-02   3.2955370e-02   3.8160919e-02   2.7211616e-02   3.8779895e-02   3.3278636e-02   3.7061957e-02   3.5081702e-02   3.6669526e-02   3.7976246e-02   4.5331473e-02   3.2963121e-02   4.1035584e-02   3.5370229e-02   4.0007662e-02   3.0892961e-02   3.2314483e-02   3.3346511e-02   3.2683142e-02   2.8786044e-02   2.7952750e-02   3.0371873e-02   3.0225959e-02   2.8091289e-02   2.7248853e-02
   3.6485418e-02   3.7227831e-02   3.0577574e-02   3.2411916e-02   3.8269532e-02   3.6872154e-02   3.5032580e-02   3.3031997e-02   3.9347355e-02   3.6792706e-02   4.1002023e-02   4.3417663e-02   3.7487883e-02   4.4435655e-02   4.2651400e-02   3.4010750e-02   4.2411636e-02   4.1950780e-02   3.8678779e-02   3.7733817e-02   3.6280323e-02   3.7195061e-02   3.6416371e-02   3.9744856e-02   4.0995356e-02   4.1825303e-02   3.8272723e-02   3.7413239e-02   3.3198980e-02   4.2570181e-02   4.0920527e-02   3.9371033e-02   3.9720165e-02   3.7895479e-02   4.8504175e-02   4.4663033e-02   4.1237787e-02   4.0459591e-02   3.3563181e-02   3.2761382e-02   0.0000000e+00   3.9563808e-02   3.8558185e-02   3.8531615e-02   3.6868914e-02   4.1913158e-02   3.0813878e-02   3.3952991e-02   3.5067692e-02   3.2530099e-02   2.9053774e-02   3.0929436e-02   3.8940883e-02   3.9030295e-02   3.3417353e-02   3.0818503e-02   3.0996255e-02   3.1888164e-02   3.4262869e-02   3.1848443e-02   3.2859379e-02   3.3773612e-02   3.8629270e-02   3.6514825e-02   2.8652128e-02   2.7934950e-02   4.0040616e-02   4.2953693e-02   2.9324755e-02   3.7549932e-02   3.8182699e-02   4.3603474e-02   3.7713141e-02   4.2501744e-02   3.6811614e-02   4.8377498e-02   3.7767786e-02   4.1239144e-02   3.9555902e-02   3.7775187e-02   3.6898898e-02   4.1468997e-02   3.3714254e-02   3.6745777e-02   3.1298558e-02   3.3413101e-02   3.5996787e-02   3.2087111e-02   3.2338116e-02   2.7997784e-02
   2.9502179e-02   2.8431521e-02   3.1073244e-02   3.2892564e-02   3.2098123e-02   3.4470837e-02   2.5382147e-02   3.0513276e-02   3.4231178e-02   3.1003362e-02   3.8177907e-02   4.0447851e-02   3.5381752e-02   3.7796127e-02   3.3013004e-02   3.1258798e-02   3.7099905e-02   4.4744275e-02   4.3816342e-02   4.2530729e-02   4.0277398e-02   3.7295250e-02   4.1393982e-02   4.4277672e-02   3.7995413e-02   3.4082954e-02   4.1081606e-02   3.7133281e-02   3.5704261e-02   3.8236465e-02   4.3555631e-02   3.7810746e-02   4.5639068e-02   4.3441173e-02   4.7641548e-02   4.8722214e-02   3.6333890e-02   4.1457871e-02   3.3488521e-02   3.6613321e-02   3.9563808e-02   0.0000000e+00   3.4246762e-02   3.4744682e-02   3.5267992e-02   4.9964780e-02   3.5098005e-02   3.1403369e-02   3.6853800e-02   3.1567333e-02   2.7673560e-02   3.4191998e-02   4.2963301e-02   3.3052570e-02   3.1346288e-02   2.8199660e-02   2.8810357e-02   3.4035995e-02   3.5448397e-02   4.2368697e-02   3.8249173e-02   3.8741567e-02   3.7591880e-02   4.5219362e-02   3.8428691e-02   3.9586119e-02   4.2091323e-02   4.8783285e-02   3.2404591e-02   4.8083759e-02   4.7140588e-02   4.3896470e-02   4.7664869e-02   4.9431094e-02   5.0403203e-02   5.2079633e-02   4.4637668e-02   4.2238370e-02   3.5396221e-02   4.7903561e-02   3.7139979e-02   3.8224222e-02   4.0477933e-02   4.4884045e-02   3.5716761e-02   3.4696399e-02   3.2507534e-02   3.3076366e-02   3.0863505e-02   2.7591937e-02
   3.4789136e-02   3.5014214e-02   3.5638147e-02   3.2889693e-02   3.6022730e-02   4.0258111e-02   3.1533122e-02   3.2757367e-02   3.9566076e-02   3.3837109e-02   3.9324343e-02   3.7839733e-02   3.4260624e-02   3.7243203e-02   3.6737789e-02   3.3731053e-02   3.7011807e-02   3.9326846e-02   3.5739401e-02   3.6762047e-02   3.8728138e-02   3.4310205e-02   3.6416827e-02   4.0142156e-02   4.1211468e-02   3.7751099e-02   3.0015188e-02   2.9936763e-02   3.5171744e-02   3.5602362e-02   3.9358962e-02   3.8428309e-02   3.7290931e-02   3.5713728e-02   4.7071852e-02   4.8025374e-02   3.8577538e-02   4.1050276e-02   3.6810804e-02   3.2782869e-02   3.8558185e-02   3.4246762e-02   0.0000000e+00   3.9289042e-02   3.5532545e-02   4.0919870e-02   3.3836187e-02   3.5196355e-02   3.6404703e-02   3.5163153e-02   3.0828296e-02   3.3157685e-02   4.2445097e-02   3.3322641e-02   3.1838341e-02   2.8111913e-02   3.0817255e-02   3.1204321e-02   3.3890762e-02   3.1804516e-02   3.2742739e-02   3.1924697e-02   3.5342194e-02   3.3994777e-02   3.0433754e-02   3.1466295e-02   3.5901592e-02   3.9621330e-02   3.2557478e-02   4.1806552e-02   3.4263881e-02   3.9000312e-02   3.8617277e-02   3.8736412e-02   4.4076263e-02   4.9553009e-02   4.2506643e-02   4.4392890e-02   4.0139896e-02   4.2982207e-02   3.5605559e-02   3.7823798e-02   3.9065678e-02   3.6590323e-02   3.2745956e-02   3.4446072e-02   3.2282968e-02   3.3900441e-02   3.1591083e-02   3.2559890e-02
   3.4506608e-02   3.5478206e-02   3.5099645e-02   3.4343840e-02   4.0237242e-02   4.3018402e-02   3.4271859e-02   3.3927309e-02   3.8315036e-02   3.4409630e-02   4.1121997e-02   4.3020002e-02   3.8756508e-02   4.0069491e-02   3.8309307e-02   3.7614180e-02   3.9609627e-02   4.3063329e-02   3.6075425e-02   3.8185773e-02   4.2677594e-02   3.6313806e-02   4.0123212e-02   3.9052982e-02   4.0693592e-02   3.8991593e-02   3.4222794e-02   3.4098496e-02   3.6059486e-02   3.8825067e-02   4.2636801e-02   3.8306613e-02   3.9571129e-02   3.8891474e-02   4.7161008e-02   5.1361995e-02   3.9554548e-02   4.3992032e-02   3.6758354e-02   3.4451601e-02   3.8531615e-02   3.4744682e-02   3.9289042e-02   0.0000000e+00   3.9181407e-02   4.4495406e-02   3.5609539e-02   3.6320863e-02   3.7306473e-02   3.6989331e-02   3.2573844e-02   3.2574743e-02   4.7191090e-02   3.5759305e-02   3.3131023e-02   3.4939297e-02   3.7166853e-02   3.5717124e-02   3.6490616e-02   3.4288418e-02   3.7954735e-02   3.5332902e-02   4.0067550e-02   3.7105336e-02   3.2359144e-02   3.3374234e-02   3.9931620e-02   4.4903874e-02   3.4629714e-02   4.5103915e-02   3.8584361e-02   4.2511128e-02   4.0812884e-02   4.4693960e-02   4.6393681e-02   4.5879063e-02   4.1853664e-02   4.4850740e-02   4.0006189e-02   4.2144728e-02   3.9316498e-02   4.0474258e-02   3.9607563e-02   3.6190372e-02   3.3068897e-02   3.5976752e-02   3.5253202e-02   3.6646940e-02   3.4582472e-02   3.4209227e-02
   3.1840430e-02   3.2157656e-02   3.1461808e-02   3.1117166e-02   3.4732206e-02   3.5782582e-02   2.9344019e-02   3.0661969e-02   3.5318541e-02   3.3990608e-02   3.5718552e-02   3.7992381e-02   3.4414136e-02   3.6816934e-02   3.6537915e-02   3.3574167e-02   3.7876543e-02   3.5328000e-02   3.3502089e-02   3.7273060e-02   3.6701471e-02   3.5670912e-02   3.5166100e-02   3.9473156e-02   4.0147153e-02   3.6684247e-02   3.3438860e-02   3.7455545e-02   3.1174184e-02   3.3472841e-02   3.8891534e-02   3.4190562e-02   3.7360873e-02   3.9075025e-02   4.6737574e-02   5.5724494e-02   3.5077488e-02   4.2392801e-02   3.1942590e-02   3.1885573e-02   3.6868914e-02   3.5267992e-02   3.5532545e-02   3.9181407e-02   0.0000000e+00   4.0703859e-02   3.2165394e-02   3.3600011e-02   3.5112122e-02   3.3023094e-02   3.3125959e-02   3.2351454e-02   3.9952680e-02   3.2248285e-02   2.8943471e-02   3.1062730e-02   3.2152040e-02   3.2229099e-02   3.1048866e-02   3.2167783e-02   3.4671468e-02   3.3333798e-02   3.5440384e-02   3.2284121e-02   2.8740164e-02   2.9290949e-02   3.8352124e-02   4.0786149e-02   3.0552472e-02   4.3296425e-02   3.3682806e-02   3.9112953e-02   4.0850320e-02   4.0834810e-02   4.3276682e-02   4.8700839e-02   3.9849584e-02   4.1155180e-02   3.8629087e-02   4.1084965e-02   3.4925034e-02   3.6879547e-02   3.5892891e-02   3.3915425e-02   3.2176190e-02   3.1152154e-02   3.2367065e-02   3.5137537e-02   3.1656485e-02   2.9804910e-02
   3.8804049e-02   3.6856490e-02   3.8086040e-02   3.9884854e-02   4.1396439e-02   4.4272569e-02   3.6613425e-02   3.8000029e-02   4.2344229e-02   4.1547777e-02   4.5005139e-02   4.2750411e-02   3.8548627e-02   4.2488739e-02   4.3518574e-02   3.8196859e-02   4.5269469e-02   4.3990129e-02   3.9116774e-02   4.1728470e-02   4.0916471e-02   4.4466459e-02   4.3094353e-02   4.5077244e-02   4.4519574e-02   4.6232877e-02   3.6761277e-02   4.2022936e-02   4.0204101e-02   4.2305844e-02   4.5638755e-02   4.3060344e-02   4.6281681e-02   4.5880341e-02   4.7341255e-02   5.7226467e-02   4.0544741e-02   4.5815154e-02   4.1083745e-02   4.0112152e-02   4.1913158e-02   4.9964780e-02   4.0919870e-02   4.4495406e-02   4.0703859e-02   0.0000000e+00   3.8718307e-02   4.0413214e-02   4.3056088e-02   4.2270052e-02   3.9589653e-02   4.0090677e-02   4.7089683e-02   3.8006827e-02   3.6544708e-02   3.5238713e-02   3.7249749e-02   3.9371407e-02   3.9252059e-02   3.9482586e-02   3.9039968e-02   3.8471001e-02   3.8142286e-02   3.7451359e-02   3.5161661e-02   3.5025454e-02   4.3057904e-02   4.6505352e-02   3.5979449e-02   4.4312822e-02   4.1453136e-02   4.2997773e-02   4.2921155e-02   4.6280799e-02   4.7048901e-02   5.2524557e-02   4.6994551e-02   4.8530500e-02   4.3580180e-02   4.9494345e-02   4.1847486e-02   4.1772544e-02   4.0438393e-02   4.0819195e-02   3.9527123e-02   3.8701151e-02   3.6170866e-02   4.1698802e-02   3.7448108e-02   3.8042442e-02
   2.8930006e-02   2.7378649e-02   2.7700872e-02   2.9323635e-02   3.1101347e-02   3.5630350e-02   2.7324680e-02   2.8373300e-02   3.4793575e-02   3.1442252e-02   3.2023226e-02   3.4602380e-02   3.0434410e-02   3.4870101e-02   3.5264340e-02   2.9412233e-02   3.3437185e-02   3.4744312e-02   3.0735011e-02   3.3453860e-02   3.6734822e-02   3.5242874e-02   3.4857799e-02   3.7055301e-02   3.8194470e-02   3.5322432e-02   3.0953159e-02   3.2567040e-02   3.0972273e-02   3.1635620e-02   3.8039628e-02   3.1442689e-02   3.2440255e-02   3.5087542e-02   4.2995764e-02   4.4257468e-02   3.4850390e-02   3.7273404e-02   3.0113465e-02   2.8894348e-02   3.0813878e-02   3.5098005e-02   3.3836187e-02   3.5609539e-02   3.2165394e-02   3.8718307e-02   0.0000000e+00   3.0800330e-02   3.5285182e-02   3.4177569e-02   2.8835499e-02   3.0183830e-02   3.3428759e-02   2.6463692e-02   2.8702292e-02   2.7485242e-02   2.8852020e-02   2.9924907e-02   2.9926878e-02   3.0220816e-02   3.0520109e-02   2.8230343e-02   3.1113007e-02   3.0550983e-02   2.8367922e-02   2.7787725e-02   3.3504005e-02   3.6270048e-02   2.5355145e-02   3.6638396e-02   3.2278965e-02   3.7956047e-02   3.6243667e-02   3.8030240e-02   4.3607357e-02   4.2809554e-02   3.7517059e-02   3.8665782e-02   2.9871113e-02   3.5177290e-02   3.0429705e-02   3.1900336e-02   3.2228437e-02   3.5662565e-02   2.9634926e-02   3.1357986e-02   3.0500234e-02   3.2689790e-02   2.8980498e-02   2.9022165e-02
   2.6113691e-02   2.6573719e-02   2.8952086e-02   3.0238658e-02   3.2834322e-02   3.1607202e-02   2.7365110e-02   2.7242786e-02   3.3692409e-02   3.0607569e-02   3.4137630e-02   3.5286317e-02   2.8712378e-02   3.3712052e-02   3.2256628e-02   2.7713982e-02   3.4859021e-02   3.4900704e-02   3.1095957e-02   3.3989038e-02   3.7000576e-02   3.2465798e-02   3.3039761e-02   3.5662566e-02   3.7978400e-02   3.7184385e-02   3.2217717e-02   2.5901645e-02   3.0598415e-02   3.2788124e-02   4.1899911e-02   3.5195919e-02   3.4158982e-02   3.2698925e-02   4.0135179e-02   4.2100647e-02   3.5782131e-02   3.9353635e-02   3.2578685e-02   3.2170571e-02   3.3952991e-02   3.1403369e-02   3.5196355e-02   3.6320863e-02   3.3600011e-02   4.0413214e-02   3.0800330e-02   0.0000000e+00   3.6628806e-02   3.1249378e-02   2.8690830e-02   2.8865385e-02   3.4931606e-02   2.9932064e-02   2.8067750e-02   2.7510184e-02   3.0105632e-02   2.9861714e-02   3.1397573e-02   2.9479884e-02   3.1380574e-02   2.8763311e-02   2.9584603e-02   2.9589772e-02   2.7560594e-02   2.7603772e-02   3.3476191e-02   3.7512488e-02   2.8870739e-02   3.6962341e-02   3.4859168e-02   3.7402377e-02   3.7368891e-02   3.6380098e-02   3.9598459e-02   3.6786013e-02   3.5839755e-02   3.9035118e-02   3.2936885e-02   3.5008226e-02   3.0267175e-02   3.2728679e-02   3.2629744e-02   3.3865409e-02   2.7455887e-02   2.7012223e-02   2.6211300e-02   3.2267627e-02   2.7507594e-02   2.7131151e-02
   3.0595562e-02   2.7985375e-02   3.0107831e-02   3.2545481e-02   3.4288576e-02   3.6099174e-02   2.8141847e-02   3.0046585e-02   3.6076788e-02   3.1845203e-02   3.7628552e-02   3.6098671e-02   2.9936100e-02   3.6281029e-02   3.4807758e-02   3.0549291e-02   3.6774021e-02   3.5857656e-02   3.4586363e-02   3.5102558e-02   3.3143723e-02   3.2726745e-02   3.6352714e-02   3.8483315e-02   3.7517078e-02   3.7871854e-02   3.5842258e-02   3.1943304e-02   3.0348353e-02   3.3834700e-02   4.2960375e-02   3.5944801e-02   3.3805173e-02   3.5556013e-02   4.3264167e-02   4.2809377e-02   3.7533971e-02   4.1038282e-02   3.6094033e-02   3.2653704e-02   3.5067692e-02   3.6853800e-02   3.6404703e-02   3.7306473e-02   3.5112122e-02   4.3056088e-02   3.5285182e-02   3.6628806e-02   0.0000000e+00   3.6011784e-02   3.3077201e-02   3.0993733e-02   4.0523399e-02   3.2253837e-02   3.0796747e-02   2.8972102e-02   3.2650854e-02   3.2862956e-02   3.3782108e-02   3.1805963e-02   3.3108596e-02   3.1745088e-02   3.3139258e-02   3.4015780e-02   3.0556169e-02   3.0693915e-02   3.5942407e-02   4.0059721e-02   3.0806471e-02   3.7877761e-02   3.5335832e-02   3.6748083e-02   4.3196707e-02   3.8012878e-02   4.0421321e-02   4.4517544e-02   3.7623547e-02   4.0455017e-02   3.5793443e-02   4.1774633e-02   3.2987999e-02   3.4210419e-02   3.4589286e-02   3.7380077e-02   3.1428311e-02   3.2400408e-02   2.7970665e-02   3.2809982e-02   3.1011769e-02   3.0752647e-02
   3.2101715e-02   3.1972235e-02   3.1581670e-02   2.9901287e-02   3.5775301e-02   3.6289241e-02   2.7019999e-02   2.9699910e-02   3.4874477e-02   3.3364075e-02   3.4124407e-02   3.5624567e-02   3.1927370e-02   3.6283088e-02   3.4717122e-02   3.0111593e-02   3.3839799e-02   3.5269452e-02   3.5103848e-02   3.5198559e-02   3.9425175e-02   3.4515090e-02   3.5410786e-02   3.7452335e-02   3.8242016e-02   3.5291158e-02   3.5429659e-02   3.5241126e-02   2.8489120e-02   3.2677445e-02   3.8270637e-02   3.6268612e-02   3.6600731e-02   3.7905524e-02   4.3136614e-02   4.6019249e-02   3.5795227e-02   3.9431096e-02   3.4566446e-02   3.1974687e-02   3.2530099e-02   3.1567333e-02   3.5163153e-02   3.6989331e-02   3.3023094e-02   4.2270052e-02   3.4177569e-02   3.1249378e-02   3.6011784e-02   0.0000000e+00   3.0594475e-02   3.3059500e-02   3.9931611e-02   3.5939426e-02   3.0855233e-02   2.7532946e-02   3.1836306e-02   3.1145500e-02   3.4548650e-02   3.3890475e-02   3.4041559e-02   2.8330126e-02   3.2762180e-02   3.2778006e-02   3.3467469e-02   3.1353021e-02   3.6539482e-02   3.9907516e-02   3.1737620e-02   3.5881698e-02   3.2508416e-02   3.8574978e-02   4.3091590e-02   3.7332866e-02   4.1537096e-02   4.4717965e-02   4.1846348e-02   4.0629709e-02   3.8990843e-02   3.8426414e-02   3.3840795e-02   3.3523458e-02   3.4602676e-02   3.4677338e-02   2.9951313e-02   3.1206144e-02   2.7393805e-02   3.3539991e-02   3.0967227e-02   2.8750143e-02
   2.6849181e-02   2.6710346e-02   2.8424624e-02   2.8621992e-02   3.2525204e-02   3.2859713e-02   2.5958590e-02   2.5687444e-02   3.2025483e-02   2.8896939e-02   3.1887963e-02   3.3586166e-02   3.1417407e-02   3.4803392e-02   3.1870746e-02   3.0415212e-02   3.2007587e-02   3.0592081e-02   3.0540666e-02   3.2072616e-02   3.6057979e-02   3.3418178e-02   3.1455483e-02   3.3625475e-02   3.4819617e-02   3.4337711e-02   2.9340587e-02   2.9551646e-02   2.8112511e-02   2.9686231e-02   3.7589667e-02   3.1095844e-02   3.4211983e-02   3.1991206e-02   4.1297751e-02   3.9820107e-02   3.2626333e-02   3.5714861e-02   3.3356532e-02   2.9212548e-02   2.9053774e-02   2.7673560e-02   3.0828296e-02   3.2573844e-02   3.3125959e-02   3.9589653e-02   2.8835499e-02   2.8690830e-02   3.3077201e-02   3.0594475e-02   0.0000000e+00   2.8098260e-02   3.4558945e-02   2.8399407e-02   2.6247278e-02   2.5201967e-02   2.7484074e-02   2.7707601e-02   2.7744071e-02   2.7448316e-02   2.7127714e-02   2.7539894e-02   2.9834464e-02   2.9317400e-02   2.7440154e-02   2.7376876e-02   3.4930173e-02   3.6885594e-02   2.6387044e-02   3.2432287e-02   3.0348033e-02   3.4148609e-02   3.8008418e-02   3.8035479e-02   3.8542555e-02   4.3134199e-02   3.7867961e-02   3.7327569e-02   2.9780081e-02   4.0774903e-02   2.9235741e-02   3.0221060e-02   3.1220623e-02   3.0475479e-02   2.7878037e-02   2.9567605e-02   2.7872446e-02   2.7265263e-02   2.5972866e-02   2.4898144e-02
   2.5736534e-02   2.5428174e-02   2.7248727e-02   2.8757440e-02   2.8685313e-02   3.0411270e-02   2.5828104e-02   2.6318042e-02   3.2340967e-02   2.5848323e-02   3.0123705e-02   3.2385582e-02   2.8770114e-02   3.3577779e-02   3.1767066e-02   2.8892015e-02   3.3134942e-02   3.4591950e-02   2.9062164e-02   3.1702516e-02   3.4627528e-02   2.4747143e-02   3.1209865e-02   3.4963650e-02   3.6107758e-02   3.3388276e-02   2.8992274e-02   3.0640663e-02   2.9802123e-02   3.1254329e-02   3.5821137e-02   3.1283461e-02   2.9491776e-02   3.1135809e-02   4.3260267e-02   4.3577226e-02   3.4829675e-02   3.5446594e-02   3.2745519e-02   2.7034999e-02   3.0929436e-02   3.4191998e-02   3.3157685e-02   3.2574743e-02   3.2351454e-02   4.0090677e-02   3.0183830e-02   2.8865385e-02   3.0993733e-02   3.3059500e-02   2.8098260e-02   0.0000000e+00   3.3567943e-02   2.9124037e-02   2.5986829e-02   2.5031698e-02   2.7006834e-02   2.8462418e-02   2.8681345e-02   2.8719542e-02   2.9013931e-02   2.9760975e-02   3.1185266e-02   3.0239686e-02   2.7359110e-02   2.6759265e-02   3.2610755e-02   3.5098900e-02   2.6431552e-02   3.2117170e-02   3.1828265e-02   3.4906798e-02   3.4049577e-02   3.3187757e-02   3.9851103e-02   4.3255033e-02   3.7650656e-02   3.5763738e-02   3.0957824e-02   3.5412505e-02   2.8898734e-02   3.1490332e-02   2.9657772e-02   3.1950566e-02   2.7113830e-02   2.9343669e-02   2.6800525e-02   2.7111237e-02   2.6556789e-02   2.4677456e-02
   2.9403276e-02   2.7428319e-02   3.2865036e-02   3.1594774e-02   2.9180522e-02   3.4815550e-02   3.1794536e-02   3.2610530e-02   3.7287755e-02   3.3056012e-02   3.9254987e-02   3.7533769e-02   3.3634517e-02   3.4406117e-02   3.7297539e-02   3.4466283e-02   3.6562613e-02   4.2461794e-02   3.6079346e-02   4.0649308e-02   4.3220692e-02   4.2222679e-02   3.8185669e-02   3.6136774e-02   3.7356596e-02   4.2651125e-02   3.8085548e-02   3.2292612e-02   3.3031788e-02   3.5874023e-02   4.4164276e-02   3.5734265e-02   3.2240836e-02   3.3377017e-02   5.0420489e-02   6.2339818e-02   4.1568659e-02   4.1854541e-02   3.8188712e-02   2.9505996e-02   3.8940883e-02   4.2963301e-02   4.2445097e-02   4.7191090e-02   3.9952680e-02   4.7089683e-02   3.3428759e-02   3.4931606e-02   4.0523399e-02   3.9931611e-02   3.4558945e-02   3.3567943e-02   0.0000000e+00   3.5618893e-02   3.0853966e-02   3.3523288e-02   3.4666202e-02   3.6216018e-02   3.5774297e-02   3.2358051e-02   3.0930902e-02   2.9884414e-02   3.2929811e-02   3.2512256e-02   2.6684610e-02   3.0418584e-02   3.7579050e-02   4.0366168e-02   3.0570421e-02   3.4127599e-02   3.2563470e-02   3.3985612e-02   3.5666972e-02   3.4156693e-02   4.1543429e-02   4.4082614e-02   4.1146213e-02   3.8078797e-02   2.7663314e-02   3.5126177e-02   3.1616375e-02   3.3889028e-02   3.5260477e-02   3.5288655e-02   2.7288763e-02   3.2639684e-02   3.1595561e-02   2.7828329e-02   2.6827159e-02   2.7636818e-02
   2.7588104e-02   2.7242040e-02   2.7443840e-02   3.1572633e-02   3.3338748e-02   3.2111948e-02   2.4729082e-02   2.5885906e-02   3.5523002e-02   2.9656035e-02   3.1813756e-02   3.2733858e-02   3.1488383e-02   3.3050735e-02   2.9378688e-02   2.9301066e-02   3.1303174e-02   3.3220140e-02   2.9992599e-02   3.2015683e-02   3.7876769e-02   2.9315982e-02   3.0820302e-02   3.3617676e-02   3.7365783e-02   3.2508477e-02   3.3170410e-02   2.7299804e-02   2.7539695e-02   2.8374608e-02   3.5581018e-02   3.1740417e-02   3.2949504e-02   3.3993831e-02   4.5666179e-02   4.4067189e-02   3.2905130e-02   3.5886273e-02   3.1225932e-02   3.0348312e-02   3.9030295e-02   3.3052570e-02   3.3322641e-02   3.5759305e-02   3.2248285e-02   3.8006827e-02   2.6463692e-02   2.9932064e-02   3.2253837e-02   3.5939426e-02   2.8399407e-02   2.9124037e-02   3.5618893e-02   0.0000000e+00   2.6092750e-02   2.6025544e-02   3.0456931e-02   2.9460723e-02   2.7678817e-02   2.8409550e-02   2.8560863e-02   2.8279278e-02   2.9971644e-02   3.0232662e-02   2.8359927e-02   2.6932479e-02   3.2606358e-02   3.4750201e-02   2.5559139e-02   3.6701709e-02   3.4451111e-02   3.5877648e-02   3.7466024e-02   3.6077050e-02   3.7679114e-02   4.2883781e-02   3.7216831e-02   3.9340308e-02   2.7578937e-02   3.4702235e-02   2.8455857e-02   3.3426816e-02   3.3429283e-02   3.4060642e-02   2.9107457e-02   2.7370579e-02   2.6759356e-02   3.0408823e-02   2.6675246e-02   2.6226722e-02
   2.5157361e-02   2.4961437e-02   2.7426773e-02   2.5884158e-02   2.8743033e-02   3.0513187e-02   2.2957089e-02   2.4734021e-02   3.2400524e-02   2.8966506e-02   3.0877097e-02   2.8402366e-02   2.6878094e-02   3.2239251e-02   2.8609947e-02   2.6676998e-02   3.0039131e-02   2.9366442e-02   2.6438284e-02   3.0347925e-02   3.6401350e-02   2.8363008e-02   3.0044033e-02   3.1788403e-02   3.6224980e-02   3.0712864e-02   3.2196375e-02   2.4937123e-02   2.7277745e-02   2.8683429e-02   3.4915905e-02   3.0353801e-02   3.1811063e-02   3.0810582e-02   4.4614202e-02   4.1944373e-02   3.2724360e-02   3.7589610e-02   2.9861239e-02   2.7549141e-02   3.3417353e-02   3.1346288e-02   3.1838341e-02   3.3131023e-02   2.8943471e-02   3.6544708e-02   2.8702292e-02   2.8067750e-02   3.0796747e-02   3.0855233e-02   2.6247278e-02   2.5986829e-02   3.0853966e-02   2.6092750e-02   0.0000000e+00   2.1302924e-02   2.5923631e-02   2.6849173e-02   2.8984254e-02   2.7919046e-02   2.6567432e-02   2.7618673e-02   2.8456482e-02   2.7324724e-02   2.3194069e-02   2.4028616e-02   3.1578936e-02   3.4745948e-02   2.5297401e-02   3.4982030e-02   2.8644617e-02   3.2106705e-02   3.4826114e-02   3.5682296e-02   3.3572357e-02   4.3083069e-02   3.0540221e-02   3.5902709e-02   2.7510592e-02   2.9935374e-02   2.6545086e-02   3.0768721e-02   2.9247798e-02   3.0968158e-02   2.7032865e-02   2.7085351e-02   2.5547318e-02   2.8877310e-02   2.5299684e-02   2.4918381e-02
   2.5417307e-02   2.5111133e-02   2.6757849e-02   2.5698809e-02   2.7995815e-02   2.8862804e-02   2.4293388e-02   2.6170701e-02   3.1527834e-02   2.8543198e-02   3.2270585e-02   3.0662467e-02   2.7920032e-02   3.4036016e-02   2.8407875e-02   2.5461939e-02   2.9144513e-02   3.1990171e-02   2.7667273e-02   2.9821900e-02   3.6212507e-02   3.2214569e-02   3.0557086e-02   3.1323075e-02   3.4752635e-02   2.9528069e-02   3.0318339e-02   2.7583347e-02   2.7446851e-02   2.7665264e-02   3.5463839e-02   3.0939874e-02   3.2070395e-02   3.2403874e-02   3.9395281e-02   3.9934726e-02   3.0797814e-02   3.3823840e-02   2.8665844e-02   2.7240312e-02   3.0818503e-02   2.8199660e-02   2.8111913e-02   3.4939297e-02   3.1062730e-02   3.5238713e-02   2.7485242e-02   2.7510184e-02   2.8972102e-02   2.7532946e-02   2.5201967e-02   2.5031698e-02   3.3523288e-02   2.6025544e-02   2.1302924e-02   0.0000000e+00   2.5666396e-02   2.5838869e-02   2.7104063e-02   2.4903681e-02   2.6665142e-02   2.6140518e-02   2.6620557e-02   2.7374801e-02   2.2654190e-02   2.2681140e-02   3.0709994e-02   3.4156255e-02   2.8129141e-02   3.2395957e-02   2.8321361e-02   3.2628746e-02   3.7142890e-02   3.3269325e-02   3.9032271e-02   4.0147305e-02   3.1790546e-02   3.4677977e-02   2.7726371e-02   3.2602423e-02   2.5984698e-02   2.9597206e-02   2.7376866e-02   3.1960460e-02   2.6477588e-02   2.6188678e-02   2.3741291e-02   2.8482072e-02   2.4467129e-02   2.6111454e-02
   2.8098177e-02   2.7171482e-02   2.6752001e-02   2.7901573e-02   2.9484539e-02   3.2817837e-02   2.6042518e-02   2.6837496e-02   3.3405987e-02   2.9074058e-02   3.3168985e-02   3.3950176e-02   3.0667381e-02   3.3782223e-02   3.0616023e-02   2.7498211e-02   3.1106054e-02   3.4899941e-02   3.0375129e-02   3.2367885e-02   3.7654380e-02   3.3489418e-02   3.1633211e-02   3.3631797e-02   3.8248668e-02   3.1089359e-02   3.1692192e-02   2.8929590e-02   2.8694984e-02   3.0188726e-02   3.5834330e-02   3.4129501e-02   3.3860539e-02   3.3167463e-02   4.3923409e-02   4.3344795e-02   3.2585420e-02   3.4996641e-02   3.0684223e-02   3.0045282e-02   3.0996255e-02   2.8810357e-02   3.0817255e-02   3.7166853e-02   3.2152040e-02   3.7249749e-02   2.8852020e-02   3.0105632e-02   3.2650854e-02   3.1836306e-02   2.7484074e-02   2.7006834e-02   3.4666202e-02   3.0456931e-02   2.5923631e-02   2.5666396e-02   0.0000000e+00   2.8258131e-02   3.0699859e-02   2.7729314e-02   2.8133074e-02   2.8732764e-02   2.9344921e-02   2.8497167e-02   2.6929244e-02   2.6693056e-02   3.5359393e-02   3.5951525e-02   2.8410449e-02   3.4278274e-02   2.7828940e-02   3.3550524e-02   3.7505009e-02   3.6119393e-02   3.9037731e-02   4.1969433e-02   3.5007056e-02   3.6274958e-02   3.0224449e-02   3.7752171e-02   2.8474903e-02   3.0423117e-02   3.1339287e-02   3.3094295e-02   2.8465495e-02   2.9127156e-02   2.6890196e-02   2.9882092e-02   2.6386506e-02   2.6853362e-02
   2.7823984e-02   2.7550883e-02   2.6562709e-02   2.7257021e-02   2.9208454e-02   3.2776855e-02   2.5204332e-02   2.6581826e-02   3.2818941e-02   2.9832206e-02   3.3327492e-02   3.1250619e-02   3.0112741e-02   3.2812535e-02   3.0068178e-02   2.8430516e-02   3.0311230e-02   3.3581430e-02   2.9428452e-02   3.1636347e-02   3.1248642e-02   2.9537040e-02   3.1547094e-02   3.2686436e-02   3.6634973e-02   3.3285920e-02   3.4181334e-02   2.8060590e-02   2.7794499e-02   2.9211929e-02   3.6918180e-02   3.2605700e-02   3.2756579e-02   3.4042849e-02   3.7913190e-02   4.2327831e-02   3.2085858e-02   3.3581665e-02   2.9607736e-02   2.7544135e-02   3.1888164e-02   3.4035995e-02   3.1204321e-02   3.5717124e-02   3.2229099e-02   3.9371407e-02   2.9924907e-02   2.9861714e-02   3.2862956e-02   3.1145500e-02   2.7707601e-02   2.8462418e-02   3.6216018e-02   2.9460723e-02   2.6849173e-02   2.5838869e-02   2.8258131e-02   0.0000000e+00   2.9282231e-02   2.7004791e-02   2.8546810e-02   2.7665546e-02   2.9895118e-02   2.8746159e-02   2.5700185e-02   2.5653733e-02   3.4110165e-02   3.6655435e-02   2.9011747e-02   3.4855460e-02   3.0400057e-02   3.4666819e-02   3.7902171e-02   3.6291774e-02   4.0105261e-02   3.9915430e-02   3.5586449e-02   3.6301702e-02   3.0782020e-02   3.3211688e-02   3.0825945e-02   3.1587010e-02   3.1877128e-02   3.1974901e-02   2.8609015e-02   2.7977666e-02   2.7544932e-02   3.0643519e-02   2.7097209e-02   2.6146966e-02
   2.7970937e-02   2.9922483e-02   2.7837573e-02   2.8100790e-02   3.2569817e-02   3.5043027e-02   2.7428234e-02   2.8762158e-02   3.1624052e-02   3.0865358e-02   3.4579082e-02   3.5993772e-02   3.0858347e-02   3.4024385e-02   3.1719988e-02   2.9701243e-02   3.1774133e-02   3.3890666e-02   2.9524813e-02   3.3889688e-02   3.1813558e-02   2.8985307e-02   3.2321988e-02   3.2571658e-02   3.7621285e-02   3.5764009e-02   3.6577351e-02   2.9070297e-02   2.9922095e-02   3.1029986e-02   3.7393555e-02   3.4603997e-02   3.4061839e-02   3.4834976e-02   3.9331663e-02   3.8957158e-02   3.4283134e-02   3.7419450e-02   3.1381762e-02   2.8763005e-02   3.4262869e-02   3.5448397e-02   3.3890762e-02   3.6490616e-02   3.1048866e-02   3.9252059e-02   2.9926878e-02   3.1397573e-02   3.3782108e-02   3.4548650e-02   2.7744071e-02   2.8681345e-02   3.5774297e-02   2.7678817e-02   2.8984254e-02   2.7104063e-02   3.0699859e-02   2.9282231e-02   0.0000000e+00   2.7967643e-02   2.7733310e-02   2.8003734e-02   3.0943576e-02   3.1462205e-02   2.8243335e-02   2.6197281e-02   3.1782941e-02   3.6346304e-02   2.9223205e-02   3.5364098e-02   3.1858217e-02   3.8561459e-02   3.6924924e-02   3.6610020e-02   3.7090147e-02   4.2867708e-02   3.4976385e-02   3.7210005e-02   3.2115857e-02   3.2415229e-02   3.2313138e-02   3.2384843e-02   3.2074725e-02   3.1725116e-02   2.9457794e-02   2.8519426e-02   2.6960585e-02   3.3712833e-02   2.6578460e-02   2.7067415e-02
   2.6596018e-02   2.6882303e-02   2.7054412e-02   2.7091313e-02   3.4932798e-02   3.0923131e-02   2.6094545e-02   2.7091925e-02   3.2643833e-02   3.0339805e-02   2.9567822e-02   3.3762191e-02   2.7391916e-02   3.3598305e-02   3.0188467e-02   2.7748693e-02   3.1404379e-02   3.3769897e-02   3.2817774e-02   3.2410553e-02   3.3780188e-02   2.6515653e-02   3.2151096e-02   3.1968564e-02   3.3163498e-02   3.0156095e-02   3.2814608e-02   2.9769665e-02   3.0480900e-02   3.0777669e-02   3.6414897e-02   3.2200736e-02   3.4928346e-02   3.4164793e-02   3.5299321e-02   3.7840073e-02   3.3862115e-02   3.6546931e-02   3.1355672e-02   2.9358979e-02   3.1848443e-02   4.2368697e-02   3.1804516e-02   3.4288418e-02   3.2167783e-02   3.9482586e-02   3.0220816e-02   2.9479884e-02   3.1805963e-02   3.3890475e-02   2.7448316e-02   2.8719542e-02   3.2358051e-02   2.8409550e-02   2.7919046e-02   2.4903681e-02   2.7729314e-02   2.7004791e-02   2.7967643e-02   0.0000000e+00   2.7185986e-02   2.5710786e-02   3.0609807e-02   3.0137686e-02   2.7097594e-02   2.6449402e-02   3.3479896e-02   3.7190522e-02   3.0212809e-02   3.0386433e-02   2.9455229e-02   3.5084106e-02   3.8807726e-02   3.4098664e-02   3.5958569e-02   4.2222821e-02   3.4535558e-02   3.6295392e-02   2.9209115e-02   3.2269843e-02   3.1660625e-02   3.2229867e-02   3.0873216e-02   2.9639875e-02   2.8788523e-02   2.9236595e-02   2.5787850e-02   2.8479380e-02   2.4980963e-02   2.5938637e-02
   2.7571007e-02   2.7149328e-02   2.8585541e-02   2.8745049e-02   3.0158697e-02   3.0643315e-02   2.7107302e-02   2.6564991e-02   3.4969950e-02   2.9229561e-02   2.9045215e-02   3.4110256e-02   2.8458349e-02   3.3735717e-02   3.2486489e-02   2.9182235e-02   3.1310527e-02   3.3070128e-02   3.1049324e-02   3.0455749e-02   3.3356245e-02   3.5248089e-02   3.3030771e-02   3.5156614e-02   3.3318941e-02   3.4106749e-02   3.2551421e-02   2.8151443e-02   3.0350569e-02   2.9979033e-02   3.7755969e-02   3.4268149e-02   3.4390043e-02   3.5262977e-02   3.9571327e-02   4.2238213e-02   3.3475395e-02   3.5483542e-02   3.4734928e-02   2.8165835e-02   3.2859379e-02   3.8249173e-02   3.2742739e-02   3.7954735e-02   3.4671468e-02   3.9039968e-02   3.0520109e-02   3.1380574e-02   3.3108596e-02   3.4041559e-02   2.7127714e-02   2.9013931e-02   3.0930902e-02   2.8560863e-02   2.6567432e-02   2.6665142e-02   2.8133074e-02   2.8546810e-02   2.7733310e-02   2.7185986e-02   0.0000000e+00   2.6394760e-02   2.9928908e-02   2.9850360e-02   2.6844050e-02   2.4568045e-02   3.3301517e-02   3.4660800e-02   2.6813758e-02   3.2349751e-02   2.8164019e-02   3.6480501e-02   3.7316501e-02   3.6293596e-02   3.9670609e-02   4.3721616e-02   3.8473983e-02   3.7765228e-02   3.2150855e-02   3.3567994e-02   2.9647105e-02   3.1602288e-02   3.1706102e-02   3.0873642e-02   2.8871065e-02   3.0273656e-02   2.7826646e-02   3.0563449e-02   2.6426201e-02   2.6997811e-02
   2.7687750e-02   2.9200621e-02   2.8187550e-02   2.7878482e-02   3.1017474e-02   3.2023161e-02   2.7194714e-02   2.7566379e-02   3.7968473e-02   2.9319556e-02   3.1455224e-02   3.3409037e-02   2.8881891e-02   3.4308017e-02   3.0880073e-02   2.9594618e-02   2.9728922e-02   3.3225803e-02   2.9786328e-02   3.1705257e-02   3.4183755e-02   3.2825503e-02   3.2776579e-02   3.4728370e-02   3.7074162e-02   3.4093891e-02   3.1862230e-02   2.9935188e-02   2.9394855e-02   3.0164084e-02   3.8271887e-02   3.3544760e-02   3.3596396e-02   3.5145413e-02   4.0238109e-02   4.2095565e-02   3.2354788e-02   3.8709135e-02   3.2666086e-02   2.8016052e-02   3.3773612e-02   3.8741567e-02   3.1924697e-02   3.5332902e-02   3.3333798e-02   3.8471001e-02   2.8230343e-02   2.8763311e-02   3.1745088e-02   2.8330126e-02   2.7539894e-02   2.9760975e-02   2.9884414e-02   2.8279278e-02   2.7618673e-02   2.6140518e-02   2.8732764e-02   2.7665546e-02   2.8003734e-02   2.5710786e-02   2.6394760e-02   0.0000000e+00   2.9737669e-02   2.8596727e-02   2.5105697e-02   2.5577192e-02   3.2494344e-02   3.4412016e-02   2.8041186e-02   3.4458875e-02   2.8967069e-02   3.5941060e-02   3.7012086e-02   3.7351727e-02   3.5415848e-02   4.3389858e-02   3.6808887e-02   3.3833740e-02   2.6333100e-02   3.2372793e-02   3.0996744e-02   3.1009660e-02   2.9231822e-02   2.9972298e-02   2.8292970e-02   2.9305057e-02   2.6321517e-02   2.9630676e-02   2.8603420e-02   2.7560364e-02
   2.9114059e-02   2.9996886e-02   2.9326344e-02   2.9623204e-02   3.1417007e-02   3.6419282e-02   2.8610161e-02   2.8775742e-02   3.4975226e-02   2.6694922e-02   3.1054293e-02   3.4032518e-02   2.9795648e-02   3.4300683e-02   2.9330838e-02   2.7635614e-02   3.0910284e-02   2.9256413e-02   2.9552115e-02   3.1813556e-02   3.4898253e-02   3.2145613e-02   3.2356713e-02   3.4660960e-02   3.8175378e-02   3.2192804e-02   3.5325804e-02   3.1749023e-02   3.0992842e-02   3.0770238e-02   3.7665233e-02   3.5197035e-02   3.3741428e-02   3.4597895e-02   4.3349870e-02   3.8533321e-02   3.4890691e-02   4.0473858e-02   3.1492962e-02   2.9475838e-02   3.8629270e-02   3.7591880e-02   3.5342194e-02   4.0067550e-02   3.5440384e-02   3.8142286e-02   3.1113007e-02   2.9584603e-02   3.3139258e-02   3.2762180e-02   2.9834464e-02   3.1185266e-02   3.2929811e-02   2.9971644e-02   2.8456482e-02   2.6620557e-02   2.9344921e-02   2.9895118e-02   3.0943576e-02   3.0609807e-02   2.9928908e-02   2.9737669e-02   0.0000000e+00   3.0632369e-02   2.7438559e-02   2.6547613e-02   3.4881799e-02   3.7941173e-02   2.8245668e-02   3.3768026e-02   3.0617883e-02   3.6152193e-02   4.0732426e-02   3.8694413e-02   3.8856330e-02   4.4040269e-02   3.7851238e-02   3.7090438e-02   3.0299805e-02   3.1183779e-02   3.1596773e-02   3.4081371e-02   3.3844766e-02   3.4945711e-02   3.1096235e-02   3.2323755e-02   2.7677740e-02   3.0507627e-02   2.7833394e-02   2.7566404e-02
   2.8830721e-02   2.8429738e-02   2.7272659e-02   2.7740378e-02   3.3484830e-02   3.5758328e-02   2.7699814e-02   2.8939123e-02   3.3696029e-02   3.0483738e-02   3.1969260e-02   3.4327720e-02   3.0944931e-02   3.4486483e-02   3.1357166e-02   3.1627737e-02   3.4437543e-02   3.3751022e-02   3.1526505e-02   3.1961811e-02   3.5128800e-02   3.6644280e-02   3.2998357e-02   3.4884959e-02   3.9046005e-02   3.1663727e-02   3.8336801e-02   3.1000625e-02   3.0277455e-02   3.1943075e-02   3.5386587e-02   3.5423706e-02   3.5879690e-02   3.2628023e-02   4.6558500e-02   3.9361847e-02   3.3641225e-02   3.9535310e-02   3.1224829e-02   3.1285834e-02   3.6514825e-02   4.5219362e-02   3.3994777e-02   3.7105336e-02   3.2284121e-02   3.7451359e-02   3.0550983e-02   2.9589772e-02   3.4015780e-02   3.2778006e-02   2.9317400e-02   3.0239686e-02   3.2512256e-02   3.0232662e-02   2.7324724e-02   2.7374801e-02   2.8497167e-02   2.8746159e-02   3.1462205e-02   3.0137686e-02   2.9850360e-02   2.8596727e-02   3.0632369e-02   0.0000000e+00   2.8111414e-02   2.8388482e-02   3.5688339e-02   3.7355761e-02   2.9949558e-02   3.5218788e-02   3.3415639e-02   3.5880870e-02   3.9221008e-02   3.6359521e-02   3.9836181e-02   4.9552221e-02   3.6223874e-02   3.6804354e-02   3.4719850e-02   2.6125941e-02   3.1101640e-02   3.2515021e-02   2.9965014e-02   3.2314793e-02   3.0150541e-02   3.0724539e-02   2.9007798e-02   3.2704392e-02   2.7968180e-02   2.7121570e-02
   2.6640712e-02   2.5280607e-02   2.5271603e-02   2.5938462e-02   2.9726820e-02   3.1993239e-02   2.5105021e-02   2.7707072e-02   3.4160456e-02   3.1289605e-02   3.4001304e-02   3.4582965e-02   3.2613695e-02   3.5042544e-02   3.0893287e-02   2.9185400e-02   3.2970784e-02   3.4364682e-02   3.4125429e-02   3.2070931e-02   3.9603598e-02   3.4390893e-02   3.4634697e-02   3.5302816e-02   3.4661359e-02   3.2756929e-02   3.1774677e-02   3.1159722e-02   3.1045941e-02   3.1808138e-02   3.6171023e-02   3.4594241e-02   3.2864725e-02   3.5021140e-02   4.2170290e-02   3.7697338e-02   3.1102513e-02   3.8214793e-02   2.8771088e-02   2.6748784e-02   2.8652128e-02   3.8428691e-02   3.0433754e-02   3.2359144e-02   2.8740164e-02   3.5161661e-02   2.8367922e-02   2.7560594e-02   3.0556169e-02   3.3467469e-02   2.7440154e-02   2.7359110e-02   2.6684610e-02   2.8359927e-02   2.3194069e-02   2.2654190e-02   2.6929244e-02   2.5700185e-02   2.8243335e-02   2.7097594e-02   2.6844050e-02   2.5105697e-02   2.7438559e-02   2.8111414e-02   0.0000000e+00   2.5148810e-02   3.3799626e-02   3.5707408e-02   2.8182284e-02   3.1442539e-02   2.7514269e-02   3.2180029e-02   3.6087672e-02   3.7462838e-02   4.2539949e-02   4.3810380e-02   3.3386950e-02   3.5933040e-02   2.8132315e-02   2.7058053e-02   2.6744453e-02   2.9707438e-02   2.6421207e-02   2.9139042e-02   2.8529619e-02   2.7714538e-02   2.4702509e-02   2.6683203e-02   2.5515382e-02   2.4164771e-02
   2.6244231e-02   2.7294902e-02   2.6084203e-02   2.7047556e-02   3.1280826e-02   3.0070395e-02   2.6808960e-02   2.6535780e-02   3.1038287e-02   2.9888038e-02   3.0041918e-02   3.2063196e-02   2.8397936e-02   3.2047809e-02   3.0468434e-02   2.7764618e-02   2.9328286e-02   3.1273350e-02   2.9763657e-02   3.0000501e-02   3.4379631e-02   3.3560482e-02   3.2438220e-02   3.2602517e-02   3.3270502e-02   2.9740746e-02   2.8047539e-02   2.7360319e-02   2.8546948e-02   3.0518959e-02   3.5854791e-02   3.0479519e-02   3.0734453e-02   3.4618291e-02   4.4192320e-02   4.4637654e-02   3.3383468e-02   3.5938991e-02   2.9428971e-02   2.6291588e-02   2.7934950e-02   3.9586119e-02   3.1466295e-02   3.3374234e-02   2.9290949e-02   3.5025454e-02   2.7787725e-02   2.7603772e-02   3.0693915e-02   3.1353021e-02   2.7376876e-02   2.6759265e-02   3.0418584e-02   2.6932479e-02   2.4028616e-02   2.2681140e-02   2.6693056e-02   2.5653733e-02   2.6197281e-02   2.6449402e-02   2.4568045e-02   2.5577192e-02   2.6547613e-02   2.8388482e-02   2.5148810e-02   0.0000000e+00   3.2141185e-02   3.4466560e-02   2.6491467e-02   3.1450928e-02   2.4759722e-02   3.3792216e-02   4.0100234e-02   3.8329625e-02   3.6075665e-02   4.3559030e-02   3.3981306e-02   3.5569357e-02   2.6184430e-02   2.6346882e-02   2.7262854e-02   3.0599477e-02   2.8563817e-02   2.9257495e-02   2.5176713e-02   2.4876092e-02   2.4205476e-02   2.9450554e-02   2.6147621e-02   2.5375258e-02
   3.1836966e-02   3.3844470e-02   3.3382893e-02   3.3319707e-02   3.4768512e-02   3.3349163e-02   3.1334326e-02   3.1693897e-02   3.7145736e-02   3.4684780e-02   3.5378873e-02   3.7731318e-02   3.2648993e-02   3.6398439e-02   3.2925594e-02   3.0209735e-02   3.6619153e-02   3.6569492e-02   3.3474459e-02   3.7100823e-02   4.2723322e-02   3.5485624e-02   3.5340809e-02   3.7939135e-02   3.7030125e-02   3.5478278e-02   3.7470460e-02   3.4839004e-02   3.4917267e-02   3.3034797e-02   4.0716342e-02   3.6053738e-02   3.7945089e-02   3.8852363e-02   5.1696163e-02   4.6635485e-02   3.9731569e-02   4.1321084e-02   3.4865532e-02   3.2955370e-02   4.0040616e-02   4.2091323e-02   3.5901592e-02   3.9931620e-02   3.8352124e-02   4.3057904e-02   3.3504005e-02   3.3476191e-02   3.5942407e-02   3.6539482e-02   3.4930173e-02   3.2610755e-02   3.7579050e-02   3.2606358e-02   3.1578936e-02   3.0709994e-02   3.5359393e-02   3.4110165e-02   3.1782941e-02   3.3479896e-02   3.3301517e-02   3.2494344e-02   3.4881799e-02   3.5688339e-02   3.3799626e-02   3.2141185e-02   0.0000000e+00   4.2854711e-02   3.3077709e-02   4.0869654e-02   3.5647182e-02   3.9501825e-02   4.1769437e-02   4.1742784e-02   5.0172732e-02   5.0952564e-02   3.9980628e-02   4.2203017e-02   3.3140100e-02   3.3781847e-02   3.4115572e-02   3.6582554e-02   3.5496929e-02   3.7739359e-02   3.3882358e-02   3.2160214e-02   2.9983380e-02   3.4383924e-02   2.9203777e-02   3.0641708e-02
   3.7717569e-02   3.6961180e-02   3.4880511e-02   3.6620869e-02   3.7943470e-02   4.3580342e-02   3.6594077e-02   3.6297277e-02   4.1517302e-02   3.8314991e-02   4.0835121e-02   4.2975730e-02   3.9114523e-02   4.0879730e-02   3.7099360e-02   3.4820604e-02   4.3212908e-02   4.2432378e-02   3.7981705e-02   4.1147499e-02   4.9087176e-02   4.0261457e-02   4.0930465e-02   4.4355448e-02   4.5580229e-02   4.2162499e-02   3.9960695e-02   3.6910680e-02   3.7290382e-02   3.8373193e-02   4.4200072e-02   4.0294565e-02   4.2425919e-02   4.2994290e-02   5.2910948e-02   5.4205576e-02   4.1304861e-02   4.4508009e-02   3.8391020e-02   3.8160919e-02   4.2953693e-02   4.8783285e-02   3.9621330e-02   4.4903874e-02   4.0786149e-02   4.6505352e-02   3.6270048e-02   3.7512488e-02   4.0059721e-02   3.9907516e-02   3.6885594e-02   3.5098900e-02   4.0366168e-02   3.4750201e-02   3.4745948e-02   3.4156255e-02   3.5951525e-02   3.6655435e-02   3.6346304e-02   3.7190522e-02   3.4660800e-02   3.4412016e-02   3.7941173e-02   3.7355761e-02   3.5707408e-02   3.4466560e-02   4.2854711e-02   0.0000000e+00   3.8504691e-02   4.1433288e-02   3.8228776e-02   4.1327187e-02   4.5051586e-02   4.6112007e-02   4.8786966e-02   5.7500183e-02   4.0850523e-02   4.5280668e-02   4.0500319e-02   3.4773058e-02   3.6108745e-02   3.9132736e-02   3.8369977e-02   4.0952626e-02   3.6934910e-02   3.7158983e-02   3.3699532e-02   3.6218147e-02   3.5351059e-02   3.5288665e-02
   2.9595902e-02   2.8735921e-02   2.5427166e-02   2.8064121e-02   2.7591388e-02   3.2374206e-02   2.5036322e-02   2.6166644e-02   2.9640414e-02   3.0115814e-02   3.1178294e-02   3.4961081e-02   2.9057239e-02   3.0646751e-02   2.8024961e-02   2.5762807e-02   3.3076047e-02   3.1351748e-02   3.1273958e-02   3.2209260e-02   3.6136330e-02   3.1528505e-02   3.2424702e-02   3.2895829e-02   3.7879281e-02   3.2949691e-02   3.2783651e-02   2.9444534e-02   2.7978857e-02   3.0769762e-02   3.4734330e-02   2.8580101e-02   3.4338948e-02   3.4379926e-02   4.3882622e-02   4.1504351e-02   3.3483097e-02   3.3034110e-02   2.7798711e-02   2.7211616e-02   2.9324755e-02   3.2404591e-02   3.2557478e-02   3.4629714e-02   3.0552472e-02   3.5979449e-02   2.5355145e-02   2.8870739e-02   3.0806471e-02   3.1737620e-02   2.6387044e-02   2.6431552e-02   3.0570421e-02   2.5559139e-02   2.5297401e-02   2.8129141e-02   2.8410449e-02   2.9011747e-02   2.9223205e-02   3.0212809e-02   2.6813758e-02   2.8041186e-02   2.8245668e-02   2.9949558e-02   2.8182284e-02   2.6491467e-02   3.3077709e-02   3.8504691e-02   0.0000000e+00   3.2872618e-02   3.0562114e-02   3.0534391e-02   3.7630325e-02   3.5893651e-02   3.7668870e-02   4.5758410e-02   2.9195738e-02   3.4140886e-02   2.7064317e-02   2.6130008e-02   3.0620818e-02   3.4186022e-02   3.0817879e-02   3.1907539e-02   2.8580921e-02   3.0286844e-02   2.7045429e-02   3.1015506e-02   2.7294237e-02   2.7411829e-02
   3.6825694e-02   3.7305784e-02   3.6639216e-02   3.4651641e-02   3.7366777e-02   3.9869353e-02   3.2256810e-02   3.3115576e-02   3.9053265e-02   3.4941171e-02   3.9311018e-02   3.7251987e-02   3.4448682e-02   3.7167989e-02   3.3913556e-02   3.4300453e-02   3.9645032e-02   3.8291155e-02   3.4559172e-02   3.7025091e-02   4.1946213e-02   4.2856096e-02   3.8432588e-02   3.9110707e-02   4.0995017e-02   3.6559306e-02   4.6170723e-02   3.7770717e-02   3.5475838e-02   3.9132845e-02   4.2170133e-02   4.1063406e-02   4.3979703e-02   4.2380544e-02   5.3096638e-02   4.6496011e-02   4.6026948e-02   4.7049660e-02   3.7015799e-02   3.8779895e-02   3.7549932e-02   4.8083759e-02   4.1806552e-02   4.5103915e-02   4.3296425e-02   4.4312822e-02   3.6638396e-02   3.6962341e-02   3.7877761e-02   3.5881698e-02   3.2432287e-02   3.2117170e-02   3.4127599e-02   3.6701709e-02   3.4982030e-02   3.2395957e-02   3.4278274e-02   3.4855460e-02   3.5364098e-02   3.0386433e-02   3.2349751e-02   3.4458875e-02   3.3768026e-02   3.5218788e-02   3.1442539e-02   3.1450928e-02   4.0869654e-02   4.1433288e-02   3.2872618e-02   0.0000000e+00   3.7994377e-02   4.3014217e-02   4.4656645e-02   4.3688653e-02   4.8669753e-02   4.8794891e-02   4.1398149e-02   4.3912612e-02   3.9757972e-02   3.9390526e-02   3.9410690e-02   4.0773609e-02   3.8780873e-02   3.9003374e-02   3.8353769e-02   3.6350673e-02   3.7601326e-02   3.9529530e-02   3.7476055e-02   3.7130459e-02
   2.9572551e-02   3.1612651e-02   3.2284409e-02   2.9484000e-02   3.3639515e-02   3.2823219e-02   2.9890645e-02   3.0621559e-02   3.6589531e-02   3.3556825e-02   3.6037469e-02   3.5781999e-02   3.0523468e-02   3.8913387e-02   3.2494846e-02   2.8448730e-02   3.1973166e-02   3.3115634e-02   3.2804260e-02   3.6271450e-02   2.9681297e-02   3.1948556e-02   3.0986201e-02   3.6440952e-02   3.7344780e-02   3.3714856e-02   3.1452757e-02   3.3442031e-02   2.9041531e-02   3.6168544e-02   3.7525329e-02   3.6165579e-02   3.8359210e-02   3.7437914e-02   4.3820165e-02   4.0453493e-02   4.1393247e-02   3.8510585e-02   3.1175993e-02   3.3278636e-02   3.8182699e-02   4.7140588e-02   3.4263881e-02   3.8584361e-02   3.3682806e-02   4.1453136e-02   3.2278965e-02   3.4859168e-02   3.5335832e-02   3.2508416e-02   3.0348033e-02   3.1828265e-02   3.2563470e-02   3.4451111e-02   2.8644617e-02   2.8321361e-02   2.7828940e-02   3.0400057e-02   3.1858217e-02   2.9455229e-02   2.8164019e-02   2.8967069e-02   3.0617883e-02   3.3415639e-02   2.7514269e-02   2.4759722e-02   3.5647182e-02   3.8228776e-02   3.0562114e-02   3.7994377e-02   0.0000000e+00   3.4177492e-02   3.5890602e-02   3.7199486e-02   3.9679938e-02   4.3411134e-02   3.8866178e-02   3.7126384e-02   3.1598756e-02   2.6671724e-02   3.3749083e-02   3.5093725e-02   3.1090724e-02   3.2533690e-02   2.8563819e-02   3.3690555e-02   3.0018267e-02   3.1704136e-02   2.8328116e-02   2.8539283e-02
   3.2202533e-02   3.1590885e-02   3.2931671e-02   3.3792762e-02   3.5282933e-02   3.5309684e-02   3.2682675e-02   3.5445312e-02   3.9402649e-02   3.6732240e-02   4.0176512e-02   4.2927052e-02   3.4168667e-02   4.1209198e-02   3.6365403e-02   3.3324976e-02   3.5435511e-02   4.0138408e-02   3.7501110e-02   4.0241641e-02   4.0662546e-02   3.8262384e-02   3.8880366e-02   4.1831928e-02   4.0331846e-02   3.8293739e-02   3.5250693e-02   4.0215611e-02   3.4193816e-02   3.9112796e-02   4.6586237e-02   3.7634799e-02   4.0230447e-02   4.1273576e-02   4.5740410e-02   4.7277311e-02   4.2529591e-02   4.5189137e-02   3.8474023e-02   3.7061957e-02   4.3603474e-02   4.3896470e-02   3.9000312e-02   4.2511128e-02   3.9112953e-02   4.2997773e-02   3.7956047e-02   3.7402377e-02   3.6748083e-02   3.8574978e-02   3.4148609e-02   3.4906798e-02   3.3985612e-02   3.5877648e-02   3.2106705e-02   3.2628746e-02   3.3550524e-02   3.4666819e-02   3.8561459e-02   3.5084106e-02   3.6480501e-02   3.5941060e-02   3.6152193e-02   3.5880870e-02   3.2180029e-02   3.3792216e-02   3.9501825e-02   4.1327187e-02   3.0534391e-02   4.3014217e-02   3.4177492e-02   0.0000000e+00   4.4760673e-02   4.2530324e-02   4.5499196e-02   4.8564487e-02   4.3742041e-02   3.9466260e-02   3.4584328e-02   2.6534715e-02   3.3353493e-02   3.6533035e-02   3.3915563e-02   3.5511656e-02   3.0257165e-02   3.3310506e-02   3.3445153e-02   3.7417451e-02   3.1194190e-02   2.9005006e-02
   3.5279855e-02   3.3792495e-02   3.5274174e-02   3.3396051e-02   3.9385799e-02   3.8537860e-02   3.6095978e-02   3.6091272e-02   4.1972605e-02   3.8852947e-02   4.2349139e-02   4.2983393e-02   3.7175840e-02   4.0280038e-02   3.8513913e-02   3.6372291e-02   3.8910967e-02   3.9241586e-02   3.5980721e-02   3.8126166e-02   4.0211171e-02   3.9624112e-02   3.7991013e-02   4.0021325e-02   3.7196678e-02   3.9835256e-02   3.5937722e-02   3.7501756e-02   3.3019523e-02   3.9326261e-02   4.5220939e-02   3.6155554e-02   4.1046492e-02   4.1505395e-02   4.1687300e-02   4.6664927e-02   4.2623758e-02   4.1754533e-02   3.6327482e-02   3.5081702e-02   3.7713141e-02   4.7664869e-02   3.8617277e-02   4.0812884e-02   4.0850320e-02   4.2921155e-02   3.6243667e-02   3.7368891e-02   4.3196707e-02   4.3091590e-02   3.8008418e-02   3.4049577e-02   3.5666972e-02   3.7466024e-02   3.4826114e-02   3.7142890e-02   3.7505009e-02   3.7902171e-02   3.6924924e-02   3.8807726e-02   3.7316501e-02   3.7012086e-02   4.0732426e-02   3.9221008e-02   3.6087672e-02   4.0100234e-02   4.1769437e-02   4.5051586e-02   3.7630325e-02   4.4656645e-02   3.5890602e-02   4.4760673e-02   0.0000000e+00   4.7723283e-02   5.2594132e-02   5.0616835e-02   4.5410089e-02   4.2037977e-02   3.5127304e-02   3.6419886e-02   3.7386823e-02   3.9963389e-02   3.8527236e-02   3.7545082e-02   3.3532004e-02   3.5290633e-02   3.5871192e-02   3.8408710e-02   3.5168965e-02   3.3614413e-02
   3.8596081e-02   3.9098148e-02   4.0768352e-02   3.8814782e-02   4.5375609e-02   4.5867880e-02   3.7262903e-02   3.9089170e-02   4.5945385e-02   3.9716817e-02   4.4461981e-02   4.8171304e-02   4.2768166e-02   4.3199547e-02   4.2708354e-02   4.1737926e-02   4.9042385e-02   4.7452073e-02   4.1163588e-02   4.3956948e-02   4.5107252e-02   3.8734287e-02   4.6129017e-02   4.4473534e-02   4.6430852e-02   4.2197322e-02   3.9679685e-02   3.9901370e-02   3.8692290e-02   4.1558935e-02   4.6510828e-02   4.3443800e-02   4.3728003e-02   4.1895682e-02   4.3756229e-02   4.6531552e-02   4.8039445e-02   4.5938896e-02   4.0161964e-02   3.6669526e-02   4.2501744e-02   4.9431094e-02   3.8736412e-02   4.4693960e-02   4.0834810e-02   4.6280799e-02   3.8030240e-02   3.6380098e-02   3.8012878e-02   3.7332866e-02   3.8035479e-02   3.3187757e-02   3.4156693e-02   3.6077050e-02   3.5682296e-02   3.3269325e-02   3.6119393e-02   3.6291774e-02   3.6610020e-02   3.4098664e-02   3.6293596e-02   3.7351727e-02   3.8694413e-02   3.6359521e-02   3.7462838e-02   3.8329625e-02   4.1742784e-02   4.6112007e-02   3.5893651e-02   4.3688653e-02   3.7199486e-02   4.2530324e-02   4.7723283e-02   0.0000000e+00   5.0777164e-02   5.1921481e-02   4.4320194e-02   4.6188831e-02   4.1694621e-02   4.0108516e-02   4.2118257e-02   4.4568657e-02   4.0708166e-02   4.2257529e-02   4.0710351e-02   4.0474699e-02   3.5755814e-02   3.8963413e-02   3.9050215e-02   3.8724972e-02
   3.4145591e-02   3.2882309e-02   3.0374878e-02   3.4534972e-02   4.0181723e-02   3.6105946e-02   3.4650692e-02   3.4917846e-02   4.0181929e-02   3.3897287e-02   4.2055267e-02   4.1985017e-02   4.4397934e-02   4.3013242e-02   4.2365888e-02   3.7615123e-02   3.6875984e-02   4.0768337e-02   3.7799969e-02   3.6208254e-02   4.1118795e-02   3.6098918e-02   4.1742146e-02   4.3615053e-02   4.7160054e-02   4.1475011e-02   3.9120388e-02   4.0729056e-02   3.7720558e-02   4.4715303e-02   4.4755315e-02   3.7297149e-02   4.3034532e-02   4.4312209e-02   5.0988152e-02   4.9479399e-02   4.5343499e-02   4.5357219e-02   3.8603879e-02   3.7976246e-02   3.6811614e-02   5.0403203e-02   4.4076263e-02   4.6393681e-02   4.3276682e-02   4.7048901e-02   4.3607357e-02   3.9598459e-02   4.0421321e-02   4.1537096e-02   3.8542555e-02   3.9851103e-02   4.1543429e-02   3.7679114e-02   3.3572357e-02   3.9032271e-02   3.9037731e-02   4.0105261e-02   3.7090147e-02   3.5958569e-02   3.9670609e-02   3.5415848e-02   3.8856330e-02   3.9836181e-02   4.2539949e-02   3.6075665e-02   5.0172732e-02   4.8786966e-02   3.7668870e-02   4.8669753e-02   3.9679938e-02   4.5499196e-02   5.2594132e-02   5.0777164e-02   0.0000000e+00   5.4684329e-02   4.5576937e-02   4.6821460e-02   3.9500867e-02   4.0266530e-02   3.8861301e-02   4.6128633e-02   4.6500334e-02   4.2455657e-02   3.8628173e-02   3.9324961e-02   4.1466636e-02   4.1009480e-02   3.6763413e-02   3.7231955e-02
   3.5961895e-02   3.9350337e-02   4.1251818e-02   3.8827941e-02   4.3665515e-02   4.0055990e-02   3.8018478e-02   3.9173568e-02   4.4005472e-02   3.9896751e-02   4.5459610e-02   4.8303152e-02   4.1746936e-02   4.3682436e-02   4.2124019e-02   3.6359044e-02   4.2407632e-02   4.6949449e-02   4.0819392e-02   4.1140416e-02   4.4537805e-02   4.2185570e-02   4.0997089e-02   4.5613189e-02   4.5432244e-02   4.4232558e-02   4.9747750e-02   4.0226284e-02   3.5818449e-02   4.5712525e-02   5.3935247e-02   4.3807782e-02   5.0521192e-02   5.1066114e-02   5.9657450e-02   6.0788427e-02   5.6581288e-02   5.2429608e-02   4.4452974e-02   4.5331473e-02   4.8377498e-02   5.2079633e-02   4.9553009e-02   4.5879063e-02   4.8700839e-02   5.2524557e-02   4.2809554e-02   3.6786013e-02   4.4517544e-02   4.4717965e-02   4.3134199e-02   4.3255033e-02   4.4082614e-02   4.2883781e-02   4.3083069e-02   4.0147305e-02   4.1969433e-02   3.9915430e-02   4.2867708e-02   4.2222821e-02   4.3721616e-02   4.3389858e-02   4.4040269e-02   4.9552221e-02   4.3810380e-02   4.3559030e-02   5.0952564e-02   5.7500183e-02   4.5758410e-02   4.8794891e-02   4.3411134e-02   4.8564487e-02   5.0616835e-02   5.1921481e-02   5.4684329e-02   0.0000000e+00   4.9114208e-02   5.4412931e-02   4.1050241e-02   3.9135237e-02   4.1285625e-02   4.4462063e-02   4.6726638e-02   3.8491200e-02   3.4857749e-02   4.3183640e-02   4.4506714e-02   4.0623033e-02   3.7398654e-02   3.4621339e-02
   3.6428397e-02   3.7901624e-02   3.8092894e-02   3.8284934e-02   3.7687241e-02   4.0086079e-02   3.5796995e-02   3.3509440e-02   3.9176080e-02   4.0702862e-02   4.1562101e-02   4.3828950e-02   3.7898838e-02   4.0156888e-02   3.6442732e-02   3.6845368e-02   4.2665674e-02   4.1588411e-02   3.7347697e-02   4.0152105e-02   4.7111465e-02   3.8778962e-02   3.9726767e-02   4.0979695e-02   4.4362833e-02   4.1588227e-02   3.5561544e-02   3.9033988e-02   3.5678950e-02   3.8546957e-02   4.2422451e-02   3.9490331e-02   4.2706490e-02   4.0128140e-02   5.1123273e-02   4.8090648e-02   4.5597282e-02   4.4960601e-02   3.5450178e-02   3.2963121e-02   3.7767786e-02   4.4637668e-02   4.2506643e-02   4.1853664e-02   3.9849584e-02   4.6994551e-02   3.7517059e-02   3.5839755e-02   3.7623547e-02   4.1846348e-02   3.7867961e-02   3.7650656e-02   4.1146213e-02   3.7216831e-02   3.0540221e-02   3.1790546e-02   3.5007056e-02   3.5586449e-02   3.4976385e-02   3.4535558e-02   3.8473983e-02   3.6808887e-02   3.7851238e-02   3.6223874e-02   3.3386950e-02   3.3981306e-02   3.9980628e-02   4.0850523e-02   2.9195738e-02   4.1398149e-02   3.8866178e-02   4.3742041e-02   4.5410089e-02   4.4320194e-02   4.5576937e-02   4.9114208e-02   0.0000000e+00   4.4111130e-02   3.5199804e-02   2.8593676e-02   3.6802401e-02   3.6528195e-02   3.8279973e-02   4.0334030e-02   3.7251780e-02   3.7925411e-02   4.1704125e-02   3.8851739e-02   3.3118878e-02   3.5856764e-02
   3.3528058e-02   3.4394715e-02   3.2691492e-02   3.4299747e-02   3.8791595e-02   4.0937852e-02   3.4294938e-02   3.7104496e-02   4.1042177e-02   3.9444486e-02   3.9181061e-02   4.2058186e-02   3.5359201e-02   4.0047313e-02   4.0439811e-02   3.6062926e-02   4.0457528e-02   4.0930361e-02   3.9765723e-02   3.9211065e-02   4.3857631e-02   3.5865977e-02   3.8059054e-02   4.2642049e-02   4.3839066e-02   4.3331002e-02   3.7724278e-02   3.9662990e-02   3.9291578e-02   4.0020006e-02   4.2026095e-02   4.1246200e-02   4.2979678e-02   4.5880539e-02   5.4411494e-02   4.9561518e-02   4.7959733e-02   4.7971191e-02   3.7603303e-02   4.1035584e-02   4.1239144e-02   4.2238370e-02   4.4392890e-02   4.4850740e-02   4.1155180e-02   4.8530500e-02   3.8665782e-02   3.9035118e-02   4.0455017e-02   4.0629709e-02   3.7327569e-02   3.5763738e-02   3.8078797e-02   3.9340308e-02   3.5902709e-02   3.4677977e-02   3.6274958e-02   3.6301702e-02   3.7210005e-02   3.6295392e-02   3.7765228e-02   3.3833740e-02   3.7090438e-02   3.6804354e-02   3.5933040e-02   3.5569357e-02   4.2203017e-02   4.5280668e-02   3.4140886e-02   4.3912612e-02   3.7126384e-02   3.9466260e-02   4.2037977e-02   4.6188831e-02   4.6821460e-02   5.4412931e-02   4.4111130e-02   0.0000000e+00   3.8268012e-02   3.1734741e-02   3.7191153e-02   3.8639744e-02   3.4847502e-02   3.7644200e-02   3.3440973e-02   3.7662375e-02   3.8602354e-02   3.7484021e-02   3.4094709e-02   3.2407452e-02
   2.8596759e-02   2.8012724e-02   2.7988526e-02   2.9943535e-02   3.2228392e-02   3.5918216e-02   2.8703117e-02   2.9017268e-02   3.5227558e-02   2.9395208e-02   3.6154481e-02   3.6813328e-02   2.9018391e-02   3.1754228e-02   3.1031123e-02   3.0139180e-02   3.5978246e-02   3.0469749e-02   3.1305849e-02   2.9783801e-02   3.5362096e-02   3.6268152e-02   3.2224644e-02   3.2476885e-02   3.4982837e-02   3.8102178e-02   2.7037714e-02   3.7926799e-02   3.2801689e-02   3.2690720e-02   4.1204212e-02   3.7053420e-02   4.3761965e-02   3.9876065e-02   5.0203717e-02   4.4561888e-02   4.3074589e-02   4.5701272e-02   3.9086381e-02   3.5370229e-02   3.9555902e-02   3.5396221e-02   4.0139896e-02   4.0006189e-02   3.8629087e-02   4.3580180e-02   2.9871113e-02   3.2936885e-02   3.5793443e-02   3.8990843e-02   2.9780081e-02   3.0957824e-02   2.7663314e-02   2.7578937e-02   2.7510592e-02   2.7726371e-02   3.0224449e-02   3.0782020e-02   3.2115857e-02   2.9209115e-02   3.2150855e-02   2.6333100e-02   3.0299805e-02   3.4719850e-02   2.8132315e-02   2.6184430e-02   3.3140100e-02   4.0500319e-02   2.7064317e-02   3.9757972e-02   3.1598756e-02   3.4584328e-02   3.5127304e-02   4.1694621e-02   3.9500867e-02   4.1050241e-02   3.5199804e-02   3.8268012e-02   0.0000000e+00   2.5443406e-02   3.1931836e-02   3.7403435e-02   3.1658102e-02   3.3694598e-02   2.7102022e-02   3.2850024e-02   3.2015954e-02   3.2892316e-02   2.5876637e-02   2.6177984e-02
   2.5109847e-02   2.5306682e-02   2.7078101e-02   2.5221453e-02   2.6595828e-02   2.9601123e-02   2.5302252e-02   2.3124926e-02   3.2025240e-02   3.2045687e-02   3.5034765e-02   3.5535114e-02   3.3190003e-02   3.5217593e-02   2.7497097e-02   2.5224964e-02   3.4662729e-02   3.4695663e-02   3.2415352e-02   3.4199235e-02   4.2331671e-02   3.3669368e-02   3.1724928e-02   3.5946796e-02   4.2007965e-02   4.4264902e-02   2.8986815e-02   3.3612856e-02   3.7465107e-02   3.3133816e-02   3.8303170e-02   3.2997372e-02   3.7479460e-02   3.8151193e-02   5.0964928e-02   4.5333982e-02   4.7575082e-02   4.5473169e-02   3.7123567e-02   4.0007662e-02   3.7775187e-02   4.7903561e-02   4.2982207e-02   4.2144728e-02   4.1084965e-02   4.9494345e-02   3.5177290e-02   3.5008226e-02   4.1774633e-02   3.8426414e-02   4.0774903e-02   3.5412505e-02   3.5126177e-02   3.4702235e-02   2.9935374e-02   3.2602423e-02   3.7752171e-02   3.3211688e-02   3.2415229e-02   3.2269843e-02   3.3567994e-02   3.2372793e-02   3.1183779e-02   2.6125941e-02   2.7058053e-02   2.6346882e-02   3.3781847e-02   3.4773058e-02   2.6130008e-02   3.9390526e-02   2.6671724e-02   2.6534715e-02   3.6419886e-02   4.0108516e-02   4.0266530e-02   3.9135237e-02   2.8593676e-02   3.1734741e-02   2.5443406e-02   0.0000000e+00   2.7377153e-02   2.8480764e-02   2.5450413e-02   2.7318829e-02   2.4500843e-02   2.6488469e-02   2.6468447e-02   3.1337457e-02   2.3456411e-02   2.3327863e-02
   2.9288734e-02   2.7058185e-02   2.7671346e-02   2.9513251e-02   3.3974312e-02   3.1512187e-02   2.8405017e-02   2.9107741e-02   3.1476440e-02   2.9736139e-02   3.6216129e-02   3.5706302e-02   3.1808833e-02   3.3091353e-02   3.1557590e-02   3.1458955e-02   3.4039302e-02   3.5447962e-02   3.0516012e-02   3.3455396e-02   3.7807052e-02   3.3606037e-02   3.3073822e-02   3.5465499e-02   3.6723476e-02   3.2030378e-02   3.2904068e-02   3.1953125e-02   2.9789768e-02   3.1536560e-02   3.7753415e-02   3.2541666e-02   3.5146779e-02   3.4401208e-02   4.5175208e-02   4.6260246e-02   3.8873996e-02   3.9035513e-02   3.1528985e-02   3.0892961e-02   3.6898898e-02   3.7139979e-02   3.5605559e-02   3.9316498e-02   3.4925034e-02   4.1847486e-02   3.0429705e-02   3.0267175e-02   3.2987999e-02   3.3840795e-02   2.9235741e-02   2.8898734e-02   3.1616375e-02   2.8455857e-02   2.6545086e-02   2.5984698e-02   2.8474903e-02   3.0825945e-02   3.2313138e-02   3.1660625e-02   2.9647105e-02   3.0996744e-02   3.1596773e-02   3.1101640e-02   2.6744453e-02   2.7262854e-02   3.4115572e-02   3.6108745e-02   3.0620818e-02   3.9410690e-02   3.3749083e-02   3.3353493e-02   3.7386823e-02   4.2118257e-02   3.8861301e-02   4.1285625e-02   3.6802401e-02   3.7191153e-02   3.1931836e-02   2.7377153e-02   0.0000000e+00   3.2253011e-02   3.0709733e-02   3.3753049e-02   2.8974946e-02   2.9761386e-02   2.9260420e-02   3.2612237e-02   2.8361604e-02   2.8436379e-02
   3.2433390e-02   3.1635809e-02   3.1561765e-02   3.3552245e-02   3.7361409e-02   3.6973188e-02   2.9351978e-02   3.0898437e-02   3.5087424e-02   3.2136703e-02   3.9900944e-02   3.6451339e-02   3.3134913e-02   3.5896908e-02   3.3075044e-02   3.0791967e-02   3.4183074e-02   3.7379771e-02   3.1705027e-02   3.7178995e-02   4.1333277e-02   3.4356860e-02   3.5124096e-02   3.8992566e-02   3.7859586e-02   3.5432845e-02   3.9399565e-02   3.4498018e-02   3.3626443e-02   3.2413822e-02   4.0152427e-02   3.4336062e-02   3.8625003e-02   3.9094251e-02   4.4787445e-02   5.2746083e-02   4.1058535e-02   4.2086119e-02   3.3675595e-02   3.2314483e-02   4.1468997e-02   3.8224222e-02   3.7823798e-02   4.0474258e-02   3.6879547e-02   4.1772544e-02   3.1900336e-02   3.2728679e-02   3.4210419e-02   3.3523458e-02   3.0221060e-02   3.1490332e-02   3.3889028e-02   3.3426816e-02   3.0768721e-02   2.9597206e-02   3.0423117e-02   3.1587010e-02   3.2384843e-02   3.2229867e-02   3.1602288e-02   3.1009660e-02   3.4081371e-02   3.2515021e-02   2.9707438e-02   3.0599477e-02   3.6582554e-02   3.9132736e-02   3.4186022e-02   4.0773609e-02   3.5093725e-02   3.6533035e-02   3.9963389e-02   4.4568657e-02   4.6128633e-02   4.4462063e-02   3.6528195e-02   3.8639744e-02   3.7403435e-02   2.8480764e-02   3.2253011e-02   0.0000000e+00   3.2549531e-02   3.9028977e-02   3.1960383e-02   3.1321246e-02   3.3860154e-02   3.2086345e-02   2.9388172e-02   2.9726994e-02
   3.0190908e-02   3.0204632e-02   3.1648590e-02   3.1641588e-02   3.6048822e-02   3.6231950e-02   2.9209377e-02   3.0066136e-02   3.7503699e-02   3.1471580e-02   3.8676294e-02   3.8000498e-02   3.4204705e-02   3.5417159e-02   3.2506196e-02   3.1252432e-02   3.1784646e-02   3.6010797e-02   3.1660895e-02   3.4402085e-02   3.5783436e-02   3.7128263e-02   3.4204308e-02   3.5184620e-02   3.6835051e-02   3.2406915e-02   3.0808902e-02   3.7047279e-02   3.1048356e-02   3.1894767e-02   3.8312770e-02   3.4195523e-02   3.6142740e-02   3.8977655e-02   4.5150706e-02   4.8999034e-02   3.9968083e-02   3.9318595e-02   3.3021695e-02   3.3346511e-02   3.3714254e-02   4.0477933e-02   3.9065678e-02   3.9607563e-02   3.5892891e-02   4.0438393e-02   3.2228437e-02   3.2629744e-02   3.4589286e-02   3.4602676e-02   3.1220623e-02   2.9657772e-02   3.5260477e-02   3.3429283e-02   2.9247798e-02   2.7376866e-02   3.1339287e-02   3.1877128e-02   3.2074725e-02   3.0873216e-02   3.1706102e-02   2.9231822e-02   3.3844766e-02   2.9965014e-02   2.6421207e-02   2.8563817e-02   3.5496929e-02   3.8369977e-02   3.0817879e-02   3.8780873e-02   3.1090724e-02   3.3915563e-02   3.8527236e-02   4.0708166e-02   4.6500334e-02   4.6726638e-02   3.8279973e-02   3.4847502e-02   3.1658102e-02   2.5450413e-02   3.0709733e-02   3.2549531e-02   0.0000000e+00   3.6161397e-02   3.1025326e-02   2.9528470e-02   3.1700474e-02   3.2442010e-02   2.7539421e-02   2.8831045e-02
   3.0265554e-02   3.0047366e-02   2.8977342e-02   3.3008640e-02   3.6395625e-02   3.3509658e-02   2.7229861e-02   2.9130396e-02   3.8005137e-02   3.3556800e-02   4.0851074e-02   4.0229365e-02   3.3346547e-02   3.4717170e-02   3.0895614e-02   3.0508355e-02   3.6339339e-02   3.9692869e-02   3.5187569e-02   3.4292808e-02   3.7700835e-02   3.9174192e-02   3.3013417e-02   3.6262022e-02   3.8654486e-02   3.3675150e-02   3.2787013e-02   3.3385707e-02   3.2663226e-02   3.4736536e-02   4.1267523e-02   3.7307462e-02   3.4766656e-02   3.5795814e-02   4.3027345e-02   4.5741274e-02   3.9095373e-02   4.2459458e-02   3.1846707e-02   3.2683142e-02   3.6745777e-02   4.4884045e-02   3.6590323e-02   3.6190372e-02   3.3915425e-02   4.0819195e-02   3.5662565e-02   3.3865409e-02   3.7380077e-02   3.4677338e-02   3.0475479e-02   3.1950566e-02   3.5288655e-02   3.4060642e-02   3.0968158e-02   3.1960460e-02   3.3094295e-02   3.1974901e-02   3.1725116e-02   2.9639875e-02   3.0873642e-02   2.9972298e-02   3.4945711e-02   3.2314793e-02   2.9139042e-02   2.9257495e-02   3.7739359e-02   4.0952626e-02   3.1907539e-02   3.9003374e-02   3.2533690e-02   3.5511656e-02   3.7545082e-02   4.2257529e-02   4.2455657e-02   3.8491200e-02   4.0334030e-02   3.7644200e-02   3.3694598e-02   2.7318829e-02   3.3753049e-02   3.9028977e-02   3.6161397e-02   0.0000000e+00   2.9308832e-02   3.1020902e-02   3.0793313e-02   3.6484230e-02   3.1140642e-02   2.8958487e-02
   2.6389440e-02   2.7327807e-02   2.5914214e-02   2.7551031e-02   3.2553511e-02   2.9677421e-02   2.5109950e-02   2.5844017e-02   3.1066104e-02   2.7740782e-02   3.4813833e-02   3.6611979e-02   3.0069429e-02   3.2086165e-02   2.9798006e-02   2.7515188e-02   3.1228868e-02   3.4150723e-02   2.9186474e-02   3.1150762e-02   3.7442778e-02   3.4821432e-02   3.0068467e-02   3.1948225e-02   3.4494287e-02   2.9662568e-02   3.1301690e-02   2.8743043e-02   2.9935302e-02   2.9576502e-02   3.3193782e-02   3.2941676e-02   3.4209360e-02   3.3838102e-02   4.5665383e-02   4.2343196e-02   3.3857968e-02   3.6637939e-02   2.9640244e-02   2.8786044e-02   3.1298558e-02   3.5716761e-02   3.2745956e-02   3.3068897e-02   3.2176190e-02   3.9527123e-02   2.9634926e-02   2.7455887e-02   3.1428311e-02   2.9951313e-02   2.7878037e-02   2.7113830e-02   2.7288763e-02   2.9107457e-02   2.7032865e-02   2.6477588e-02   2.8465495e-02   2.8609015e-02   2.9457794e-02   2.8788523e-02   2.8871065e-02   2.8292970e-02   3.1096235e-02   3.0150541e-02   2.8529619e-02   2.5176713e-02   3.3882358e-02   3.6934910e-02   2.8580921e-02   3.8353769e-02   2.8563819e-02   3.0257165e-02   3.3532004e-02   4.0710351e-02   3.8628173e-02   3.4857749e-02   3.7251780e-02   3.3440973e-02   2.7102022e-02   2.4500843e-02   2.8974946e-02   3.1960383e-02   3.1025326e-02   2.9308832e-02   0.0000000e+00   2.8124027e-02   2.8033749e-02   2.9450627e-02   2.6312015e-02   2.5751149e-02
   2.8100425e-02   2.7612244e-02   2.7873315e-02   2.9221302e-02   3.5282580e-02   3.2061888e-02   2.6339222e-02   2.7116208e-02   3.2413308e-02   2.8694368e-02   3.4869355e-02   3.6499804e-02   3.0839807e-02   3.2510040e-02   3.0133703e-02   2.8494426e-02   3.2380469e-02   3.6113066e-02   2.8419136e-02   3.3109617e-02   3.8038444e-02   3.3954445e-02   3.0415561e-02   3.4091559e-02   3.2799880e-02   3.0120877e-02   3.3136651e-02   2.9532928e-02   2.8705666e-02   3.0162597e-02   3.5284999e-02   3.1541990e-02   3.3974191e-02   3.4448377e-02   4.2825224e-02   4.2087217e-02   3.2944395e-02   3.8210051e-02   3.0109694e-02   2.7952750e-02   3.3413101e-02   3.4696399e-02   3.4446072e-02   3.5976752e-02   3.1152154e-02   3.8701151e-02   3.1357986e-02   2.7012223e-02   3.2400408e-02   3.1206144e-02   2.9567605e-02   2.9343669e-02   3.2639684e-02   2.7370579e-02   2.7085351e-02   2.6188678e-02   2.9127156e-02   2.7977666e-02   2.8519426e-02   2.9236595e-02   3.0273656e-02   2.9305057e-02   3.2323755e-02   3.0724539e-02   2.7714538e-02   2.4876092e-02   3.2160214e-02   3.7158983e-02   3.0286844e-02   3.6350673e-02   3.3690555e-02   3.3310506e-02   3.5290633e-02   4.0474699e-02   3.9324961e-02   4.3183640e-02   3.7925411e-02   3.7662375e-02   3.2850024e-02   2.6488469e-02   2.9761386e-02   3.1321246e-02   2.9528470e-02   3.1020902e-02   2.8124027e-02   0.0000000e+00   2.6660613e-02   3.0509235e-02   2.7087112e-02   2.8157456e-02
   2.6883087e-02   2.5964058e-02   2.6029182e-02   3.0334592e-02   3.2919120e-02   2.9706911e-02   2.4449159e-02   2.5318553e-02   2.8357198e-02   2.6113763e-02   3.4235034e-02   3.3740149e-02   2.7477206e-02   3.0940495e-02   2.9730796e-02   2.6133571e-02   3.0597901e-02   3.3824629e-02   2.9774869e-02   3.4245996e-02   3.7480769e-02   3.2874510e-02   3.1028676e-02   3.5171042e-02   3.1309028e-02   3.5643047e-02   3.2684936e-02   2.8458100e-02   2.7623786e-02   2.6439481e-02   3.3970631e-02   2.9362075e-02   3.3418286e-02   3.2318881e-02   3.6156136e-02   4.4113966e-02   3.4234802e-02   3.9990624e-02   2.8378734e-02   3.0371873e-02   3.5996787e-02   3.2507534e-02   3.2282968e-02   3.5253202e-02   3.2367065e-02   3.6170866e-02   3.0500234e-02   2.6211300e-02   2.7970665e-02   2.7393805e-02   2.7872446e-02   2.6800525e-02   3.1595561e-02   2.6759356e-02   2.5547318e-02   2.3741291e-02   2.6890196e-02   2.7544932e-02   2.6960585e-02   2.5787850e-02   2.7826646e-02   2.6321517e-02   2.7677740e-02   2.9007798e-02   2.4702509e-02   2.4205476e-02   2.9983380e-02   3.3699532e-02   2.7045429e-02   3.7601326e-02   3.0018267e-02   3.3445153e-02   3.5871192e-02   3.5755814e-02   4.1466636e-02   4.4506714e-02   4.1704125e-02   3.8602354e-02   3.2015954e-02   2.6468447e-02   2.9260420e-02   3.3860154e-02   3.1700474e-02   3.0793313e-02   2.8033749e-02   2.6660613e-02   0.0000000e+00   3.1391065e-02   2.6252519e-02   2.6732978e-02
   2.8378457e-02   2.9696615e-02   2.7672945e-02   3.1471948e-02   3.5580881e-02   3.5518951e-02   2.7635553e-02   2.5446089e-02   3.1084170e-02   3.2054923e-02   3.8139293e-02   3.4831982e-02   3.1539498e-02   3.5166644e-02   3.3203707e-02   2.9844917e-02   3.1932972e-02   3.4057852e-02   3.0973080e-02   3.4220129e-02   4.1665267e-02   4.0110065e-02   3.1768122e-02   3.6897030e-02   3.7099678e-02   3.6403491e-02   3.5594150e-02   3.5424909e-02   3.0910210e-02   3.3355874e-02   4.0158057e-02   3.5889907e-02   3.3634051e-02   3.4214331e-02   4.0500062e-02   4.8304480e-02   3.6588081e-02   4.0666623e-02   2.7564176e-02   3.0225959e-02   3.2087111e-02   3.3076366e-02   3.3900441e-02   3.6646940e-02   3.5137537e-02   4.1698802e-02   3.2689790e-02   3.2267627e-02   3.2809982e-02   3.3539991e-02   2.7265263e-02   2.7111237e-02   2.7828329e-02   3.0408823e-02   2.8877310e-02   2.8482072e-02   2.9882092e-02   3.0643519e-02   3.3712833e-02   2.8479380e-02   3.0563449e-02   2.9630676e-02   3.0507627e-02   3.2704392e-02   2.6683203e-02   2.9450554e-02   3.4383924e-02   3.6218147e-02   3.1015506e-02   3.9529530e-02   3.1704136e-02   3.7417451e-02   3.8408710e-02   3.8963413e-02   4.1009480e-02   4.0623033e-02   3.8851739e-02   3.7484021e-02   3.2892316e-02   3.1337457e-02   3.2612237e-02   3.2086345e-02   3.2442010e-02   3.6484230e-02   2.9450627e-02   3.0509235e-02   3.1391065e-02   0.0000000e+00   2.9441109e-02   2.7241349e-02
   2.5304631e-02   2.6649379e-02   2.4345120e-02   2.7917936e-02   3.0264145e-02   3.1719870e-02   2.5002030e-02   2.4838305e-02   2.8996227e-02   2.9676348e-02   3.5718266e-02   3.1869746e-02   2.7599807e-02   3.1881317e-02   2.7424388e-02   2.6640987e-02   3.0830113e-02   3.3981850e-02   2.8386997e-02   3.2582792e-02   3.6946735e-02   3.3975063e-02   2.8355624e-02   3.1179789e-02   3.1930741e-02   3.0174268e-02   3.4015203e-02   3.3204623e-02   2.8128161e-02   2.7827721e-02   3.3184089e-02   3.0969571e-02   2.9955353e-02   3.2387840e-02   3.8137427e-02   5.1952958e-02   3.6016593e-02   3.7451711e-02   2.5834525e-02   2.8091289e-02   3.2338116e-02   3.0863505e-02   3.1591083e-02   3.4582472e-02   3.1656485e-02   3.7448108e-02   2.8980498e-02   2.7507594e-02   3.1011769e-02   3.0967227e-02   2.5972866e-02   2.6556789e-02   2.6827159e-02   2.6675246e-02   2.5299684e-02   2.4467129e-02   2.6386506e-02   2.7097209e-02   2.6578460e-02   2.4980963e-02   2.6426201e-02   2.8603420e-02   2.7833394e-02   2.7968180e-02   2.5515382e-02   2.6147621e-02   2.9203777e-02   3.5351059e-02   2.7294237e-02   3.7476055e-02   2.8328116e-02   3.1194190e-02   3.5168965e-02   3.9050215e-02   3.6763413e-02   3.7398654e-02   3.3118878e-02   3.4094709e-02   2.5876637e-02   2.3456411e-02   2.8361604e-02   2.9388172e-02   2.7539421e-02   3.1140642e-02   2.6312015e-02   2.7087112e-02   2.6252519e-02   2.9441109e-02   0.0000000e+00   2.4399151e-02
   2.6517984e-02   2.6046722e-02   2.5449243e-02   2.6109100e-02   3.0866242e-02   2.7798384e-02   2.3281839e-02   2.3836073e-02   2.8184851e-02   2.7782855e-02   3.4102834e-02   3.2430418e-02   2.9085390e-02   2.9912882e-02   2.7829400e-02   2.7954312e-02   2.8816381e-02   3.2791931e-02   2.6941704e-02   3.0413238e-02   3.4944006e-02   3.0058252e-02   2.9563722e-02   3.2405327e-02   3.0477349e-02   2.6148878e-02   2.9684845e-02   2.8174292e-02   2.6233766e-02   2.8301272e-02   3.2798142e-02   3.2479079e-02   3.1702483e-02   3.1496821e-02   4.1502685e-02   4.7943296e-02   3.3161254e-02   3.5096664e-02   2.7305502e-02   2.7248853e-02   2.7997784e-02   2.7591937e-02   3.2559890e-02   3.4209227e-02   2.9804910e-02   3.8042442e-02   2.9022165e-02   2.7131151e-02   3.0752647e-02   2.8750143e-02   2.4898144e-02   2.4677456e-02   2.7636818e-02   2.6226722e-02   2.4918381e-02   2.6111454e-02   2.6853362e-02   2.6146966e-02   2.7067415e-02   2.5938637e-02   2.6997811e-02   2.7560364e-02   2.7566404e-02   2.7121570e-02   2.4164771e-02   2.5375258e-02   3.0641708e-02   3.5288665e-02   2.7411829e-02   3.7130459e-02   2.8539283e-02   2.9005006e-02   3.3614413e-02   3.8724972e-02   3.7231955e-02   3.4621339e-02   3.5856764e-02   3.2407452e-02   2.6177984e-02   2.3327863e-02   2.8436379e-02   2.9726994e-02   2.8831045e-02   2.8958487e-02   2.5751149e-02   2.8157456e-02   2.6732978e-02   2.7241349e-02   2.4399151e-02   0.0000000e+00
