# Supplementary material for: Autistic traits and individual brain differences: functional network efficiency reflects attentional and social impairments, structural nodal efficiencies index systemising and theory-of-mind skills
Source: Mol Autism. 2021 Jan 21;12:3. doi: 10.1186/s13229-020-00377-8 (PMC7818759; doi:10.1186/s13229-020-00377-8)
Supplement: Supplementary file 8 — Additional file 8. Connectivity matrices. Connection matrices and functional correlation matrices for each subject, as floating-point values in ASCII text format, and MATLAB code for producing these. [file 13229_2020_377_MOESM8_ESM.zip › Paul_Arora_et_al_data/Physiological/BBC/DTI_rsfMRI_ConnectivityMatrices/connectivity_matrices/Netmat_rsfMRI_aal90_subj13.txt]

   0.0000000e+00   1.8094933e-02   5.2872381e-02  -1.4511625e-02   6.1293473e-02  -1.3528966e-02  -3.8517705e-02   2.1265618e-02   4.0971410e-02   5.2839257e-02   1.5527218e-01  -1.3971486e-02   2.2662039e-02   6.9482530e-02   2.1078879e-02   8.8232017e-03   7.8693045e-02  -2.1906898e-02   8.3863402e-02   6.9583189e-02  -1.7593478e-02   8.1047361e-03   1.6056834e-02  -2.5230203e-02  -4.2616557e-02   1.2992182e-03   1.9371900e-02   4.4864168e-02  -3.7644953e-02  -4.4737910e-02   1.5917267e-02   1.5340649e-02   3.3520133e-02   1.0368241e-02   6.7960388e-02  -7.3661452e-02   8.3965635e-02   5.8643647e-03   3.8122532e-03  -1.3320475e-02  -1.8421144e-02  -1.2053948e-02  -1.0555682e-02   4.8076458e-02   3.1570619e-02  -1.5043191e-02   3.8352118e-02   5.0334441e-02  -4.0673924e-02   1.7934626e-03   6.3531809e-03   1.5189497e-02  -1.0400821e-02  -2.5916319e-02   1.5499522e-02   3.5851659e-03   1.7438403e-01   6.7141438e-02   2.8621241e-02   1.2261935e-02   6.1773427e-02  -2.8586316e-03   4.1417394e-02   2.6636466e-02  -8.3933950e-02  -3.7457489e-02  -6.0504036e-02  -3.9966770e-02   6.9590333e-02  -2.0732397e-02   4.1080976e-03  -2.1741120e-02   6.3983562e-02   4.3609287e-02   1.5941795e-02   4.5481535e-02   2.3145716e-02  -3.1871585e-02   6.6268717e-02  -4.6745269e-02   3.2969904e-02   3.6452828e-02  -4.0350566e-02   3.1885731e-02   1.8280767e-02  -4.5952418e-02  -1.2908105e-02   3.3255691e-02   9.6428311e-02  -1.5762301e-03
   1.8094933e-02   0.0000000e+00  -5.4057441e-02   4.3265281e-02   1.3568466e-02  -2.1881636e-02  -7.3207249e-02   1.3536184e-02  -4.5268818e-02   6.0475964e-03  -1.3116180e-02   7.4346956e-02   3.7371042e-02   4.5430531e-02  -2.9094402e-02   8.6896241e-03   4.0921833e-02   1.0165245e-01   9.9124866e-02   5.4986683e-02   2.2345362e-02   2.3203090e-02  -3.4067643e-02   1.7098047e-02  -1.9167217e-02  -2.8478400e-02   1.3874296e-02   7.5551266e-02   2.9147844e-02  -3.8957058e-02  -7.9551009e-04   4.2831771e-02  -1.3760261e-02  -4.4611259e-02   3.2863183e-02  -6.0927485e-03   4.3541767e-02  -4.3105379e-02  -5.8933097e-02  -6.2344355e-02  -5.1664599e-02   9.1097620e-03  -8.2507758e-02   7.9477554e-03  -1.3796001e-03  -1.6169778e-02   1.3150895e-02  -6.8466852e-02   4.6066146e-02   9.0717202e-03   2.0540716e-03  -5.4813979e-02  -9.9841864e-03  -2.4563784e-02  -3.4054354e-02  -4.3206159e-02  -7.6745695e-02   7.1059247e-02   1.5374204e-03   9.0120970e-02   5.3834022e-02   3.5069695e-02   8.6478070e-03  -1.3060351e-02  -9.5644333e-02   3.6398100e-02  -1.5224620e-02  -5.1730913e-02   1.8421041e-02  -1.9704544e-02  -1.6727773e-02  -3.0131871e-03   6.5409619e-02   7.4555345e-02  -4.9781744e-04   7.6331948e-02  -5.4492948e-02  -5.3911623e-02  -6.7215169e-02   1.0536674e-01  -1.4936113e-02  -3.5975520e-02  -3.9087284e-02   2.2121460e-02   2.5102603e-02   6.6545347e-02  -3.7427622e-02  -2.6471325e-02   3.9098020e-02   1.5410002e-02
   5.2872381e-02  -5.4057441e-02   0.0000000e+00   6.2287227e-02  -7.1582826e-03   1.8420596e-03   1.4561198e-01   3.8403138e-02   1.5647622e-01   4.9214291e-02   2.7594096e-02  -9.9061773e-03   6.0464666e-03  -2.8194232e-02   4.5254116e-02  -1.1555117e-02  -3.8907512e-02  -3.9737979e-02   2.9387796e-02   4.3522922e-03   2.6223485e-02  -2.8149668e-02   1.5522390e-01   2.9818664e-02   1.1600555e-01  -6.1912729e-02  -7.4587892e-02   5.6609698e-02  -4.9875005e-02   1.2092827e-02  -2.7944933e-02  -9.2052532e-02   2.3345854e-02  -4.4792482e-02   4.4646674e-02  -3.5285585e-02  -1.4050600e-02  -5.1284755e-02   7.7433879e-03   3.1123196e-02   1.8866272e-02   2.6120357e-02  -2.3868877e-02   4.7864175e-02  -9.8753787e-03  -4.1183397e-02   7.0091126e-04   3.6069247e-02   3.6656825e-02  -2.2081576e-02   5.9752808e-02  -1.6475381e-02  -5.5459500e-03   1.6521136e-02   2.7646892e-03   2.4935999e-02   5.2814861e-02  -1.3394439e-02   3.3718114e-02  -1.6954982e-02   2.2715604e-02  -7.6173302e-02   6.8320297e-02   3.5697862e-03   5.1881696e-03  -3.2295986e-02  -5.4038058e-02  -5.0717751e-02  -1.9666756e-02  -2.1210501e-02   2.0613005e-02   4.7230471e-02   1.4514983e-02  -4.3482097e-02   5.0451168e-02  -4.9291273e-03   3.9706068e-02   7.7896809e-03  -9.5688361e-02   4.9207377e-02  -2.4255946e-02   2.3025475e-02   5.5881567e-02   1.9733010e-02   4.7864900e-02  -3.5121657e-02  -2.3864663e-03   1.6587332e-02   6.3190267e-02   4.5773711e-02
  -1.4511625e-02   4.3265281e-02   6.2287227e-02   0.0000000e+00  -1.9439514e-02   1.2627120e-02   9.0988525e-03   6.5843762e-02  -9.2292868e-02   4.9358022e-02  -3.1220120e-03   4.4040374e-02  -1.8143251e-02   7.7063494e-02   3.4056236e-02   2.3821536e-03   4.3447519e-02  -1.8289841e-02  -2.1839177e-02   2.1632094e-02   4.7779144e-02  -1.2489385e-02  -1.0194231e-02   1.9025548e-01   4.4987550e-02   5.9134221e-02   1.8510805e-02   1.0434608e-02   1.8020151e-03  -6.5085504e-02  -9.7430654e-02  -4.8706838e-02   6.5333779e-02  -1.3474650e-02  -2.9714845e-02   4.5782095e-02  -1.5138068e-02  -1.7385399e-02   3.4320328e-02  -2.6093335e-02  -2.9870188e-02  -2.0113357e-02  -3.1358021e-02  -1.3371866e-02  -9.6681538e-03  -9.3406610e-02  -2.5488225e-02   4.5944009e-02  -1.3921110e-02   2.9680064e-02  -9.6010298e-03  -1.9794349e-03  -5.3632748e-02  -1.3778204e-02   1.8200384e-02   1.3402069e-02   1.9105039e-02   3.4467377e-02   2.9274673e-02   8.4954846e-02  -8.0250646e-02  -2.8996689e-02  -7.8220473e-02   2.6538555e-02  -2.5323729e-03   8.5354435e-02  -4.9271790e-02   6.4008473e-03  -1.3512701e-03  -9.2768739e-02  -9.8098240e-02  -7.9694769e-02   7.1013890e-02  -4.0906562e-02  -3.2107586e-02   3.1147055e-02   5.5250326e-02  -3.8400216e-02  -1.0890541e-02  -5.9164181e-02  -7.7222996e-03  -4.5136541e-02   7.8117981e-02   2.7592962e-02  -2.3097101e-02   4.5042921e-02   3.9983898e-03  -8.5366009e-02   9.6621411e-03   4.5289619e-02
   6.1293473e-02   1.3568466e-02  -7.1582826e-03  -1.9439514e-02   0.0000000e+00  -1.4536177e-02  -3.2692471e-02  -3.6150085e-02   3.5886730e-01   2.6535828e-02  -9.8069574e-02  -3.0549879e-03  -3.3145983e-02   2.5771635e-02   1.2195482e-01   2.2267974e-02  -8.3521201e-02   1.0309488e-01   1.0695560e-02   4.8562513e-02  -5.7598478e-02  -1.8278124e-01  -6.0973565e-02  -2.2813095e-02   3.8286646e-02  -8.9943041e-02   2.5102348e-01   4.4176623e-02  -8.4004751e-02  -1.4937177e-02  -1.3961245e-01   1.3082189e-01   6.2617271e-02  -1.0017046e-01  -1.1716497e-02  -1.1451639e-01  -2.5521256e-02  -3.6367663e-02   1.3246064e-02   1.8977566e-02   5.0474764e-02   7.6619599e-02  -3.1669250e-02  -2.5793647e-02   1.7337125e-03  -4.1161204e-02   5.8582878e-03   5.7796640e-02   1.2180759e-02   1.5807225e-02   2.9565661e-02  -5.5791671e-02  -2.6890297e-02  -1.5484866e-02   1.4333203e-02  -5.1820688e-02   4.1016940e-03  -3.6130190e-02  -1.8757242e-02   8.3176401e-02  -1.1690114e-02  -6.6532425e-02  -9.7869614e-02   5.7186550e-02   1.3805091e-01   5.1901255e-02   2.5498714e-02  -4.3201423e-02   9.0656885e-02  -8.2468178e-02   3.2819334e-02   6.6100092e-02  -7.1552905e-02   5.3499715e-02  -7.0913913e-02  -7.6168638e-03   5.4702028e-03  -4.4296718e-02   6.5314995e-02  -4.5899551e-02  -7.1027921e-02  -3.5888755e-02   6.6671567e-02  -4.3859105e-02  -2.0428119e-02  -4.5793776e-02   7.0989872e-02   8.1454568e-02  -2.7197682e-02   1.5851953e-02
  -1.3528966e-02  -2.1881636e-02   1.8420596e-03   1.2627120e-02  -1.4536177e-02   0.0000000e+00  -1.1085643e-02   5.5288211e-04  -5.2874416e-02   5.9375038e-02  -3.4686457e-03  -7.0323313e-02   3.9484868e-03   3.9023078e-02   2.5276068e-02   2.5704579e-02   1.1465441e-01   1.3480891e-03   1.1436816e-02   7.0595306e-03  -1.5542070e-02   4.7569905e-03  -1.2524433e-02  -2.9502695e-02   1.9497769e-02   2.9268622e-01   1.7611276e-02   2.8730449e-01   4.9867337e-03  -7.0055678e-02  -6.5059552e-02  -5.0067292e-02  -1.4522636e-02   2.0942083e-02   2.8841656e-02  -1.7677642e-01  -1.8992797e-02  -8.0889782e-02  -2.2405749e-03   1.2207122e-02  -1.2973263e-02  -2.1516152e-02   4.5371524e-03  -1.9331668e-02  -2.7422744e-02   7.7962804e-02   3.7284239e-02   6.4183384e-02  -7.2125110e-02  -2.5068999e-02  -5.3160454e-02  -3.5044434e-02  -2.9339426e-02   6.1505931e-02  -3.9335977e-02   1.3298326e-02   6.7533820e-03  -5.0963443e-02   2.1070898e-02  -1.3344558e-02  -2.2643380e-02  -3.9263475e-03   2.4972125e-02  -3.5374990e-02  -6.2311530e-02   4.0174433e-02   3.2732591e-02   5.0706843e-02  -4.7917736e-02  -2.0463108e-02   5.4854196e-02   4.4635439e-03   4.6212175e-02  -1.0390846e-01  -8.0253170e-02  -3.1684802e-02   1.7027968e-02  -3.0498268e-02  -2.4956542e-02   5.1212553e-02  -5.1961899e-02  -8.0708787e-02   2.3134653e-02   5.7464839e-02  -4.0871094e-02  -1.1378785e-03   1.1656868e-01   4.1548485e-02   9.1610550e-03  -3.2675789e-03
  -3.8517705e-02  -7.3207249e-02   1.4561198e-01   9.0988525e-03  -3.2692471e-02  -1.1085643e-02   0.0000000e+00   1.3027745e-01   5.7639092e-02   1.3410608e-02   4.1226389e-02  -6.1640176e-02   5.7394192e-02   1.2588067e-02   3.1592999e-03  -4.6245454e-02  -7.3246368e-02  -4.4368840e-02  -3.2583727e-02  -7.8052998e-02  -1.7603158e-02  -3.8412035e-02   6.3791720e-02  -1.3061242e-01   4.1302180e-03  -1.0145857e-01  -5.1037413e-03  -1.8931367e-02   4.0433192e-02  -2.3082943e-02   2.9143815e-02  -1.0385130e-01   4.6055131e-02  -5.2637948e-02   8.1990664e-02  -1.5261836e-01  -2.8031541e-02  -8.4619174e-02   4.5366494e-02  -3.6419288e-02   1.1875408e-01   5.5370017e-02  -6.1224019e-04   5.7052280e-02  -5.1578173e-02  -6.5024659e-02   3.2158306e-02   3.4502255e-02  -9.7765784e-03  -3.4353001e-02  -5.0795431e-02   1.2365963e-02  -3.9236805e-02  -5.4573588e-03  -5.8911690e-03   5.1180357e-03  -4.9133848e-02  -2.1668186e-02   2.7837418e-02  -2.1874645e-02   5.7888385e-02  -1.2089907e-02   8.4815953e-02  -2.0290809e-02   1.8392026e-01  -3.0181666e-02  -4.2412123e-03  -4.2862426e-02  -1.7703771e-02  -9.1056935e-02   7.4583536e-03   4.1994577e-02   4.5478366e-02  -1.4863230e-02   7.6738905e-02   3.7097981e-02   5.1910200e-03  -4.4129866e-02  -1.2708817e-02  -6.9855919e-02  -2.9706425e-02  -2.3841280e-02   1.4212864e-01  -1.7402371e-02   4.2823061e-02  -5.2888045e-02  -1.5075681e-02  -8.5867575e-02  -6.7546503e-02  -3.8512349e-02
   2.1265618e-02   1.3536184e-02   3.8403138e-02   6.5843762e-02  -3.6150085e-02   5.5288211e-04   1.3027745e-01   0.0000000e+00  -7.2932041e-02   6.8309710e-02  -3.0594107e-02   1.0577143e-01   3.3583186e-02   1.3985438e-01  -3.2267955e-02   6.3339573e-03   2.6341068e-02   1.4526986e-03  -2.2103605e-02  -7.0384535e-02  -3.6923476e-02  -1.2422773e-02   1.8881615e-02   6.3519094e-02   6.5376663e-03   1.1129798e-02   5.0583418e-03   1.1009418e-02  -5.8279859e-02  -8.1124534e-03  -6.6677754e-02  -7.8484181e-02  -1.8963757e-02  -1.0034985e-01  -1.6444129e-02  -1.1207926e-01   1.9844703e-03  -1.7665138e-02  -3.1766454e-02  -4.0791570e-02   4.6503596e-02   8.8879725e-02  -7.8282340e-02   1.8993650e-02   2.2444751e-02  -5.0793128e-02  -2.0865972e-02  -6.8510298e-03   6.0738729e-03  -5.4838404e-02   1.0896314e-03   6.6920680e-02  -5.4456062e-03  -5.0617578e-02   8.5508114e-03  -1.6930662e-02  -2.6384706e-03  -1.2140689e-03   1.4522554e-03  -2.3119428e-02  -4.7194917e-02   7.9350720e-03   3.5423487e-03  -4.8363523e-02   4.7023417e-02   2.3950675e-02   6.8494976e-02  -1.4927107e-03   2.1141313e-03  -1.1954058e-01   1.6041937e-02   9.0338545e-02  -2.8528899e-02   3.0488837e-02  -1.2428944e-01   2.6234975e-02  -7.0999894e-02  -6.5136370e-02  -8.3355454e-03  -5.9739743e-02   2.8695272e-02  -6.2689610e-02  -2.5698752e-02  -1.0192715e-02   5.1278244e-02  -2.1981367e-02  -2.1871125e-02   2.6762284e-02   2.3675099e-02  -2.6358544e-02
   4.0971410e-02  -4.5268818e-02   1.5647622e-01  -9.2292868e-02   3.5886730e-01  -5.2874416e-02   5.7639092e-02  -7.2932041e-02   0.0000000e+00   6.8835839e-02   8.0911390e-02  -2.5412549e-02  -1.0281595e-01  -4.0540345e-02   6.9493078e-02   9.8516398e-02   9.1986387e-02  -6.4747257e-02   6.3653297e-02  -5.9223685e-02   3.4093896e-02   1.2850333e-01  -2.0858608e-03  -1.1789316e-01   7.3932114e-02   1.0833563e-01   4.7634284e-02  -1.2990798e-01  -5.2628254e-02  -6.7037094e-02   2.4998872e-03  -1.0646266e-01  -2.8738367e-02   1.0250757e-01  -9.1417244e-02   1.6980490e-01   2.7054031e-03  -7.9072442e-02  -9.8642466e-02  -4.2138787e-02  -2.2325734e-01   2.0209902e-02  -2.6999876e-02   3.7214877e-02  -1.1451858e-02  -8.0534022e-03  -9.1692313e-02  -2.4791485e-02   6.3544479e-02   4.0837683e-02   8.3758101e-03  -1.2610533e-02  -8.4707136e-03   4.5075382e-02  -7.0666164e-02   6.9544743e-02   2.2728036e-02  -6.6870250e-02  -1.9836536e-04  -6.1845000e-02   2.2436855e-02  -4.5263626e-02   8.2653680e-02  -3.0738431e-02   6.9276414e-02  -6.6245067e-03  -5.6465991e-02  -5.4977248e-02   8.4107347e-02   1.6488638e-02  -2.0945182e-02  -2.7470388e-02  -4.2936347e-02   9.3675705e-02  -1.4230957e-01   2.2172071e-02   5.9564217e-02  -1.0385460e-01  -1.0482454e-01  -6.5612125e-02   8.4701394e-02   9.4776900e-02  -2.0164361e-03   1.0804793e-02   5.3836299e-02   1.2520923e-01   5.8286980e-02  -1.4786155e-01   3.4533811e-02   5.1640617e-02
   5.2839257e-02   6.0475964e-03   4.9214291e-02   4.9358022e-02   2.6535828e-02   5.9375038e-02   1.3410608e-02   6.8309710e-02   6.8835839e-02   0.0000000e+00  -2.1813185e-02  -2.8218997e-02  -1.7745422e-02  -3.6395767e-02   8.2503756e-02   1.0755123e-01   5.2116681e-02  -5.3073374e-02   4.2184669e-02   7.8316846e-02   1.2636878e-01  -3.3692694e-02  -1.0982795e-01   3.9092956e-02  -8.3995041e-03  -6.2366218e-02   1.2679289e-01   9.1368581e-02  -4.9548604e-02   8.9350029e-02  -5.4506360e-02   8.3071073e-03  -3.0239312e-02  -2.6922066e-02   5.2545818e-02  -3.2927642e-02  -2.4137963e-02   7.1016288e-02  -6.8298943e-02   1.7671236e-02   2.9212090e-02  -4.9345816e-02   8.3881551e-04  -8.6731997e-02   7.3696600e-02  -9.0247764e-02  -3.0985914e-02  -7.4623631e-03  -2.1968327e-02  -3.2445281e-03   9.4122151e-02   2.3379103e-03  -8.0174853e-03  -2.7192915e-02   3.1829259e-02  -1.4369762e-02   5.0703092e-02  -2.1846143e-02  -1.0377066e-03   5.6574231e-02   4.8099933e-02   1.4948368e-01  -7.6296130e-02  -3.0896116e-02   5.4984408e-02   1.4971122e-01  -8.5375883e-02  -1.7478051e-03   3.4248441e-02   1.3248054e-02   3.2707948e-02   1.4060586e-02   3.2754805e-03  -5.5114981e-02   4.3772610e-03  -6.7092699e-02  -2.1888479e-02   5.8794659e-02   6.7369468e-02  -2.9649775e-02   4.6442860e-02  -5.4313616e-02  -4.0369994e-02  -5.6117248e-02   2.8219509e-02  -1.4739675e-01  -1.0025112e-01   4.8893575e-02   1.5049384e-01   1.4792030e-02
   1.5527218e-01  -1.3116180e-02   2.7594096e-02  -3.1220120e-03  -9.8069574e-02  -3.4686457e-03   4.1226389e-02  -3.0594107e-02   8.0911390e-02  -2.1813185e-02   0.0000000e+00   2.3459748e-02   1.2007462e-01   4.0758562e-02   2.2430304e-02  -4.1243543e-02   1.5254515e-01   2.8479353e-03   4.7127570e-02   3.1204618e-02   3.5745294e-02  -3.3818734e-02  -1.1155728e-01   1.2192402e-02  -2.1576504e-02  -2.1361959e-02   4.0943206e-03  -8.0270706e-02   1.0503764e-01   4.9997612e-02   4.2180181e-02  -1.0060672e-01   6.6945373e-02   2.0727879e-02   9.4934190e-02  -2.9555038e-02   5.6509488e-02   6.2574977e-02   1.5119811e-02  -2.4228123e-02  -8.9694583e-03  -8.9355508e-02   1.0916125e-02  -1.5501933e-02  -3.6994060e-03   5.7419081e-02  -9.4658186e-02   3.1047139e-02  -1.7656533e-02   8.5023846e-02  -1.9991538e-02   1.0088232e-02  -5.1050804e-02   7.2137609e-02   4.1496868e-03   1.3952360e-02   4.1134354e-02   5.6243786e-02   4.1388788e-02  -1.7195923e-02   1.4529686e-01  -2.2277522e-03   8.2667764e-02   2.0379439e-02  -9.4538355e-03  -4.6274136e-02  -1.9796812e-02  -7.9430185e-02  -5.4233370e-02  -4.6632268e-02   6.6404118e-02   4.0503235e-02   6.6366358e-02   7.6730813e-02  -1.3552285e-02  -6.3117375e-02   5.1175983e-02  -1.2847277e-01  -1.7363043e-01  -8.9702224e-03   6.6904518e-02   1.9944609e-02   7.6527745e-02   6.6755899e-02  -5.8003650e-02  -7.6598325e-02   1.8714084e-03  -3.4368447e-03  -2.1554689e-03  -8.6431712e-03
  -1.3971486e-02   7.4346956e-02  -9.9061773e-03   4.4040374e-02  -3.0549879e-03  -7.0323313e-02  -6.1640176e-02   1.0577143e-01  -2.5412549e-02  -2.8218997e-02   2.3459748e-02   0.0000000e+00   1.6816433e-01   2.8078243e-01   1.2515147e-01   1.0211116e-01  -7.5532462e-02   1.2130803e-01  -7.2141046e-03  -6.0370066e-02  -5.1603222e-02  -7.9991267e-02  -1.1152928e-02   2.7395483e-02   3.3510941e-02   6.3551660e-02   5.1189644e-02  -4.5756654e-02  -6.5686777e-02   1.4058031e-01   1.8667539e-02  -1.1877119e-01  -2.1481914e-02   6.7805383e-02  -3.3280944e-03   1.7403147e-02  -5.2050762e-02   5.2839768e-02   1.6144053e-02  -2.7057624e-02  -7.6933973e-02  -8.4853440e-02  -3.2004569e-02   8.6144137e-03   5.1395322e-02  -1.6489114e-02  -1.1860166e-02   2.3587065e-03   1.3408255e-02   1.0013898e-02   1.6713862e-02   1.5255276e-02  -4.5601242e-02  -5.1211521e-02  -7.0027992e-02  -1.1060821e-01   4.3619340e-03  -6.6572915e-02  -4.3194684e-02  -9.0873440e-02   3.7728712e-03   5.8464693e-02   2.9817917e-02   5.7193775e-02  -1.0098022e-01   8.4058478e-02  -2.6212970e-02  -3.4238142e-02  -3.0754864e-02  -3.1546896e-02   6.2170861e-02  -4.8212900e-04   3.1458955e-03  -9.1070950e-03  -7.5342421e-02   2.8562502e-02  -3.9444812e-02   4.9217900e-02  -2.8057406e-02   3.8630619e-02  -1.3534184e-02   2.4194658e-02   2.3075054e-02   1.1289246e-01  -2.0015255e-02  -2.3711752e-02  -3.7327633e-02   3.0623718e-02   7.3221486e-02   1.0888758e-01
   2.2662039e-02   3.7371042e-02   6.0464666e-03  -1.8143251e-02  -3.3145983e-02   3.9484868e-03   5.7394192e-02   3.3583186e-02  -1.0281595e-01  -1.7745422e-02   1.2007462e-01   1.6816433e-01   0.0000000e+00   1.2717980e-01   9.2889867e-02   8.2023829e-02  -9.4442471e-02   3.7515263e-02   4.5318813e-02  -8.7249160e-02   2.2303486e-02  -7.7379995e-03   1.1719372e-02  -8.0332068e-02   7.8531681e-02  -9.3622365e-02  -2.9103690e-03   7.1215661e-03   2.5607606e-02  -3.5001820e-02  -9.7703593e-02  -4.6721858e-02  -3.4232938e-02  -1.3247654e-01   6.2541490e-04  -4.9325438e-02  -1.3527522e-02  -1.6905547e-01   1.9985556e-02   4.7793869e-03   7.8500910e-02  -1.5182087e-01   4.4360309e-02  -4.9368504e-03  -5.9206710e-02  -8.0897966e-02  -7.4082810e-02  -1.6761110e-02  -9.1590299e-02   4.9956151e-02  -1.8059817e-02   3.8024986e-02  -9.1643047e-03  -2.2664576e-02   1.3555253e-01  -2.9928011e-02   4.3699579e-02   5.5893882e-02  -1.4635307e-01  -4.6193714e-02   2.9337597e-02   4.9388094e-02  -8.4261333e-03  -9.2589763e-03   6.2842158e-02  -3.7669200e-02   4.4862462e-02   9.2412490e-03   4.0580371e-03   4.3501515e-02  -4.3524051e-02  -5.1752276e-02   5.0491131e-02  -4.1274279e-02  -3.8834893e-02   6.6873696e-02   1.8122121e-03  -8.9601047e-02  -8.1145233e-02  -2.3884258e-04   3.8838139e-02   1.3877882e-02   8.2850775e-02  -2.5992645e-02   5.3362887e-02   4.6557300e-03   2.7831151e-02  -3.9577596e-02   1.0643426e-02  -1.3084669e-02
   6.9482530e-02   4.5430531e-02  -2.8194232e-02   7.7063494e-02   2.5771635e-02   3.9023078e-02   1.2588067e-02   1.3985438e-01  -4.0540345e-02  -3.6395767e-02   4.0758562e-02   2.8078243e-01   1.2717980e-01   0.0000000e+00  -2.8824468e-02   1.6166132e-01   2.2886950e-02   7.7912424e-03  -7.5764761e-02   1.0593312e-01  -3.9420714e-02   7.6431999e-02   1.9102511e-02  -2.9112720e-02   3.5757037e-02  -1.0230460e-02  -1.6922350e-02  -2.5477944e-02   5.7480879e-02  -4.2352388e-02  -4.8944322e-02  -1.1067063e-01  -4.9454043e-02   6.4085832e-02   2.3395971e-02  -1.0795536e-01  -1.5243563e-02  -7.8943859e-02   1.0785099e-02   7.4634585e-03  -4.0214541e-02   4.8226485e-03   2.3251303e-02  -1.3727312e-02   3.1496107e-02  -5.2150127e-04   6.6543338e-02  -3.0054436e-02  -5.3215753e-02   3.7389369e-02  -3.3231367e-02   6.3587391e-02  -7.2250027e-03  -6.2024250e-02  -5.9496228e-02  -4.6666147e-02   5.7451831e-02  -1.6145762e-02   1.4487551e-02  -4.8313692e-03  -4.2671477e-02   9.8651950e-02   2.4370891e-02   9.3921629e-03  -3.9120989e-02   1.5640595e-01   2.1723825e-03  -1.3035853e-02  -5.6657835e-02  -8.1261594e-02   1.5674653e-02   5.5952120e-02   2.6125449e-02   7.2935552e-02  -4.6827777e-02  -1.2549564e-01  -4.4335196e-02   6.1573354e-02   6.5855607e-03  -3.1294669e-02  -2.3245488e-03  -1.1906708e-01  -4.3071448e-03   1.1470829e-01  -8.7888766e-03   8.0762580e-02  -3.9619769e-02  -5.6097031e-02  -8.5661138e-03  -3.4419781e-02
   2.1078879e-02  -2.9094402e-02   4.5254116e-02   3.4056236e-02   1.2195482e-01   2.5276068e-02   3.1592999e-03  -3.2267955e-02   6.9493078e-02   8.2503756e-02   2.2430304e-02   1.2515147e-01   9.2889867e-02  -2.8824468e-02   0.0000000e+00   6.9062147e-02  -1.0269325e-01  -3.6223716e-02   2.0861914e-02   4.5672880e-02   6.3654096e-02  -6.0093262e-02   8.1883930e-02   4.1988547e-02  -1.4994999e-01   2.5939688e-02   1.0237349e-01   6.0542182e-02   7.2608918e-02   1.7215342e-02   6.5377383e-02  -2.1906505e-02  -1.1747723e-01  -2.3786071e-02  -8.2831526e-03  -2.6769787e-02  -1.8935284e-02   4.8104404e-02   4.9173683e-02   2.0941381e-02  -4.4947639e-02   3.7048183e-02   7.6831674e-02  -3.3447374e-02  -3.4612472e-02   5.9836002e-02   1.2781554e-03   5.9974365e-03  -2.0328361e-02  -7.1398384e-02  -2.1405850e-02  -6.9753640e-03  -6.0790694e-02   1.8568211e-02  -6.5580715e-02   5.3670282e-02   4.0525884e-02   6.1049955e-02  -3.0145262e-03  -7.4883296e-02   4.3719539e-02  -4.4208232e-02  -6.1877219e-03   6.8098627e-02  -3.5918962e-02  -1.8763762e-03   2.9329505e-02   1.2086104e-01   9.7602184e-02   1.1154617e-01   6.6557085e-03   2.4884601e-02   2.0013606e-02   2.1005102e-02   2.9627389e-02   5.9099474e-02   3.5984216e-02  -5.2578052e-02  -4.5715876e-02  -4.3395168e-02  -4.9496870e-02   4.5147520e-02   2.9320305e-01   6.0696138e-02  -1.0640145e-02  -3.1288620e-02  -6.2671232e-02   4.9889916e-03  -3.2432228e-02   3.3886069e-04
   8.8232017e-03   8.6896241e-03  -1.1555117e-02   2.3821536e-03   2.2267974e-02   2.5704579e-02  -4.6245454e-02   6.3339573e-03   9.8516398e-02   1.0755123e-01  -4.1243543e-02   1.0211116e-01   8.2023829e-02   1.6166132e-01   6.9062147e-02   0.0000000e+00  -2.0881300e-02  -4.3515972e-02   2.9931575e-02   5.7447482e-02   9.2304058e-02   4.7833536e-02  -3.0561120e-02   1.2398572e-01  -4.1267342e-02   1.4319310e-02  -5.5642402e-02   1.6500910e-02   3.5090972e-02   6.7473311e-02  -4.5482087e-02   9.5501681e-02  -2.2720197e-02   1.2178018e-01  -5.1376200e-02   6.0739476e-02   9.1337585e-03  -1.4660810e-02  -9.8995861e-02   5.0050982e-03  -3.1310394e-02   1.1469437e-01   9.2690063e-02   1.7067478e-02   6.2516736e-02  -9.2057902e-03  -4.7729888e-02  -4.5843991e-02  -5.7213896e-02  -3.4871988e-03   4.6578351e-03   6.8978208e-02  -3.0578793e-04   3.5300735e-02   6.2152873e-02  -4.0868847e-02   6.9589737e-02  -5.7019631e-02   4.3342846e-02   2.6979023e-02  -9.0045539e-03   3.3710300e-02   1.3497510e-01   2.3131472e-02  -6.7369744e-02  -4.9783320e-02   8.6043636e-03   3.4645039e-03   1.9530918e-02   1.1458064e-01  -2.0236894e-02   3.3746976e-02  -1.1798618e-02  -6.6860554e-02   1.3342101e-01  -3.3573841e-03  -5.7357032e-02   6.2840662e-02   6.7007919e-02  -6.7873097e-02   3.4480431e-04  -8.9321186e-02   7.3798652e-03   1.2178277e-01   2.2211182e-03  -1.8999350e-02   4.4331508e-02  -1.0647395e-01  -2.1669075e-02   5.0898740e-02
   7.8693045e-02   4.0921833e-02  -3.8907512e-02   4.3447519e-02  -8.3521201e-02   1.1465441e-01  -7.3246368e-02   2.6341068e-02   9.1986387e-02   5.2116681e-02   1.5254515e-01  -7.5532462e-02  -9.4442471e-02   2.2886950e-02  -1.0269325e-01  -2.0881300e-02   0.0000000e+00   6.5356366e-02   9.4062706e-03   9.2459941e-03   2.4367727e-03  -5.6081094e-02   2.6089708e-02  -7.2537941e-02   1.6083849e-01  -1.3085965e-01   7.3314235e-02  -1.4356250e-02   2.2697682e-03  -8.5208582e-03   2.3790053e-02  -1.8531204e-01  -2.0797450e-02   7.9376535e-02  -9.0664012e-02  -4.7861583e-02  -3.1516039e-02   6.6507548e-02   2.5055309e-02  -1.8807863e-02  -7.1540302e-04  -2.2750336e-02  -1.5344156e-02  -1.7546926e-02   7.1651397e-03   3.4805738e-02   3.6659821e-02  -6.5209972e-02  -9.0571169e-04  -1.7560942e-02   3.9380567e-02  -4.9772984e-02  -4.5178892e-02  -5.5485380e-02  -1.4217510e-02  -3.2645254e-02   1.1812771e-01   5.2512514e-02   6.1956626e-02  -3.4209195e-02  -1.5223133e-02  -1.0217666e-01  -8.9893518e-02   5.0546594e-02   1.0736169e-02   2.0607599e-02  -1.0761433e-02   3.5907959e-02  -1.2359359e-02  -4.3912281e-02  -3.3946972e-02   3.9390030e-02  -1.2631784e-01   5.0585730e-02   2.4272639e-02  -2.5997815e-02  -9.8875964e-03  -6.5602112e-02   2.8423189e-01  -5.9227042e-03   1.2888227e-01   7.6925045e-04   1.1812562e-02   1.0811807e-01  -1.6805196e-02  -7.6469112e-04   1.4833977e-02  -1.0570512e-01   2.6166666e-02  -5.4573679e-02
  -2.1906898e-02   1.0165245e-01  -3.9737979e-02  -1.8289841e-02   1.0309488e-01   1.3480891e-03  -4.4368840e-02   1.4526986e-03  -6.4747257e-02  -5.3073374e-02   2.8479353e-03   1.2130803e-01   3.7515263e-02   7.7912424e-03  -3.6223716e-02  -4.3515972e-02   6.5356366e-02   0.0000000e+00   2.4957684e-02   4.0373121e-02  -5.0980894e-02  -3.8105105e-02  -1.6541776e-02   2.0453321e-02  -6.5552742e-02   2.5592345e-03   5.0455922e-02   4.8547844e-02   3.2403484e-02   9.9945826e-02  -3.6296614e-02  -8.3135390e-02   1.4141165e-02  -1.7741175e-04  -9.4775799e-03  -6.9499848e-03  -2.1434276e-02  -8.8053131e-03  -1.5533342e-02   2.2380170e-02  -6.1741156e-02   7.2130983e-02  -2.6372989e-02   5.6492934e-02  -4.0901371e-03  -1.6440357e-02   9.9268848e-03  -1.6918191e-02   1.9344779e-02  -2.3188807e-02  -3.3647991e-02   4.4947891e-02   3.2547219e-02   1.6202962e-02  -3.8051570e-02   2.6387885e-02  -6.3062278e-02   3.9924838e-02  -5.5490492e-02   2.5684148e-03  -5.4887108e-02  -2.2147456e-02   4.9738164e-02   2.2255834e-01  -1.8214216e-03   3.6523162e-03  -3.8680346e-02  -1.2131895e-01  -1.2608560e-02  -7.1952274e-02  -2.7838489e-02  -3.8142613e-02  -5.1935712e-02   2.0287554e-02  -6.9540334e-03   2.1446824e-02  -2.0390515e-04  -6.8882212e-02   4.2170787e-02   2.8983370e-01   1.5672118e-02   5.0458974e-02  -6.5040663e-02  -6.1351670e-02   1.5494074e-03  -5.4963815e-02   1.1450095e-02  -1.8490192e-03   1.3581368e-02   4.2176517e-02
   8.3863402e-02   9.9124866e-02   2.9387796e-02  -2.1839177e-02   1.0695560e-02   1.1436816e-02  -3.2583727e-02  -2.2103605e-02   6.3653297e-02   4.2184669e-02   4.7127570e-02  -7.2141046e-03   4.5318813e-02  -7.5764761e-02   2.0861914e-02   2.9931575e-02   9.4062706e-03   2.4957684e-02   0.0000000e+00   2.7957341e-02  -2.5805156e-03  -4.5876087e-02   8.9463592e-02   5.4776442e-02   1.4602058e-02   8.4187572e-03   2.5072417e-02   3.1005847e-02  -1.6436112e-02   5.8215828e-03  -3.5409168e-02   1.5874784e-02   7.9369273e-02  -7.2780132e-02   3.9559179e-02  -1.5009821e-02  -2.3360900e-02   6.7018230e-03  -2.0754638e-02   9.2215086e-03  -5.1208810e-03  -6.9303810e-02  -2.8702103e-02   1.7752763e-02   4.0510498e-02   3.0761656e-02  -1.4290508e-02  -3.0870868e-02   4.8666683e-02   4.5428362e-02  -1.0019052e-02  -3.4504666e-02  -4.3994799e-02  -9.9937633e-02   3.7174841e-02  -1.8630632e-02   2.2132646e-02   1.8622658e-02  -2.6531093e-02   6.2310180e-02  -2.4994153e-02  -3.7404652e-02   1.2100014e-01  -5.7784321e-02  -8.3412695e-02  -7.1611580e-02   1.7208817e-03  -1.0189042e-01   7.2518834e-02   4.4437179e-02   8.6036475e-02   2.9683773e-02   5.8517064e-02   9.7368675e-02  -4.0998524e-02   5.3840661e-02   4.3897135e-02  -1.5922457e-02  -8.9022645e-02   4.4561072e-02  -1.1820857e-03  -8.7688741e-03   1.1026384e-02   1.1111910e-01   3.0743177e-02  -3.2317013e-02  -3.3357775e-02   4.2288873e-02  -3.1838492e-02   6.0763495e-02
   6.9583189e-02   5.4986683e-02   4.3522922e-03   2.1632094e-02   4.8562513e-02   7.0595306e-03  -7.8052998e-02  -7.0384535e-02  -5.9223685e-02   7.8316846e-02   3.1204618e-02  -6.0370066e-02  -8.7249160e-02   1.0593312e-01   4.5672880e-02   5.7447482e-02   9.2459941e-03   4.0373121e-02   2.7957341e-02   0.0000000e+00   1.0961456e-01  -1.3894149e-01  -1.9374216e-02   5.8446077e-02   5.4963266e-02  -1.0687278e-01   3.5755732e-02   2.5018159e-02  -3.8209021e-02   1.5534481e-02   3.4055122e-02  -1.1442935e-02  -6.2793785e-02   1.4544398e-01  -3.1251104e-02  -1.2719030e-01  -8.3042143e-03  -2.3299805e-02   5.2584846e-02  -6.0844848e-02  -5.8534802e-02  -3.4359776e-02  -2.9045093e-02   1.1728562e-02  -2.5265601e-02   8.5405997e-02  -3.7671901e-02  -1.2956662e-02  -6.9497310e-02  -2.4675020e-02  -5.5383252e-02  -1.1089168e-01   2.1099050e-02   3.1790669e-02  -2.1083024e-02   2.3425174e-02  -1.7368143e-03   5.3428714e-02  -4.5956559e-02   1.0553902e-01  -9.8009837e-02  -7.2058197e-02  -7.4129691e-02  -6.4955577e-02  -4.4366339e-04  -3.2664131e-02  -6.8406759e-02   4.6634097e-03   7.1184478e-02   1.3743129e-01   3.4356026e-03   8.3593035e-04  -4.3780726e-02   7.4976700e-03   1.7229723e-01   1.8063482e-02   3.3334596e-02   4.3611974e-02  -3.9396475e-02   4.0359541e-02  -7.1230599e-02  -1.7572651e-02   4.9432207e-02   1.5651352e-01   4.9087975e-02   2.1463832e-02  -3.0925341e-02   1.0914800e-02   6.6971899e-02   4.2054865e-03
  -1.7593478e-02   2.2345362e-02   2.6223485e-02   4.7779144e-02  -5.7598478e-02  -1.5542070e-02  -1.7603158e-02  -3.6923476e-02   3.4093896e-02   1.2636878e-01   3.5745294e-02  -5.1603222e-02   2.2303486e-02  -3.9420714e-02   6.3654096e-02   9.2304058e-02   2.4367727e-03  -5.0980894e-02  -2.5805156e-03   1.0961456e-01   0.0000000e+00   1.2209188e-01  -1.1953947e-01   1.7102481e-01   1.2006717e-01  -1.5945279e-01   1.5250566e-01   6.0618710e-02  -1.0296834e-01   2.8824354e-02  -4.2105746e-03  -3.4013217e-02  -5.9192207e-02  -4.5878154e-02  -2.9840134e-02   2.8877279e-02  -9.5575576e-02   5.1509864e-02  -2.3858908e-02   3.6919085e-02   1.7457030e-01  -1.8632385e-01  -3.7223823e-02  -5.6352683e-03   4.5109995e-02   2.0036717e-02   5.3046992e-02   6.9237779e-03  -6.5912940e-02   2.0889064e-02   2.0927368e-03   3.1444355e-02  -1.4014213e-02   8.1313028e-02   5.4741788e-02   4.0470246e-03   1.7146638e-04  -4.9310451e-05  -4.3489571e-02  -3.0062578e-02   5.4581675e-03   7.5143244e-02  -6.8124434e-02  -6.8280241e-02  -7.1346687e-02  -1.8976964e-02   1.2990083e-02   3.4509457e-02   4.7572969e-02   4.6559253e-02   1.7641208e-01   2.0354924e-01   1.1171169e-01   4.1597015e-03   4.6347782e-02   2.4122128e-02   1.5213412e-01  -4.0777853e-02  -2.4980567e-02   1.6579189e-01   2.5419098e-02   3.2902623e-02  -4.7945153e-02   1.1692259e-02   2.2091013e-02  -1.9520965e-02   1.0927477e-01  -1.6129554e-01  -1.2960687e-01   1.4757804e-02
   8.1047361e-03   2.3203090e-02  -2.8149668e-02  -1.2489385e-02  -1.8278124e-01   4.7569905e-03  -3.8412035e-02  -1.2422773e-02   1.2850333e-01  -3.3692694e-02  -3.3818734e-02  -7.9991267e-02  -7.7379995e-03   7.6431999e-02  -6.0093262e-02   4.7833536e-02  -5.6081094e-02  -3.8105105e-02  -4.5876087e-02  -1.3894149e-01   1.2209188e-01   0.0000000e+00   3.1681510e-02  -3.1624766e-02  -1.9715210e-01   2.1001429e-01  -1.0295412e-01   6.7796599e-02   1.5339381e-02  -1.7721089e-02  -8.6748784e-02  -9.6390645e-02  -8.7008971e-02   4.5273564e-02  -5.8256293e-02   1.6544453e-02   2.0021461e-02   8.1775278e-02  -1.6312958e-02  -9.9033336e-02  -1.2077996e-02   5.9660840e-02  -2.5464021e-03   5.0232683e-02  -1.6695466e-03   1.8483013e-01  -1.1936324e-01   6.6108281e-02  -1.5943892e-02   6.0480636e-02  -5.5751244e-03   4.4700025e-02   5.2484619e-02   4.0723046e-03  -2.4108292e-02   4.2185051e-03   3.7871315e-02  -5.6686948e-03  -6.1720626e-02  -6.9818497e-02  -3.7303967e-02  -5.4216837e-02   1.9370461e-02   3.7753569e-02   7.6179368e-02  -6.5963589e-03  -4.4237136e-02  -3.4726249e-02  -3.2027309e-03  -7.5775734e-02   2.7711121e-02   1.9527412e-01   5.3423912e-02  -7.8140646e-02   6.8416607e-03  -5.2606170e-02   7.2110391e-02  -1.3424109e-01   1.1205841e-01  -9.5714262e-02   7.4201924e-02  -5.2458545e-02  -1.6216311e-01  -4.3961958e-02   2.2417816e-02  -1.4138924e-02  -9.3778645e-02  -1.8589660e-01  -2.4018625e-02  -6.8427010e-02
   1.6056834e-02  -3.4067643e-02   1.5522390e-01  -1.0194231e-02  -6.0973565e-02  -1.2524433e-02   6.3791720e-02   1.8881615e-02  -2.0858608e-03  -1.0982795e-01  -1.1155728e-01  -1.1152928e-02   1.1719372e-02   1.9102511e-02   8.1883930e-02  -3.0561120e-02   2.6089708e-02  -1.6541776e-02   8.9463592e-02  -1.9374216e-02  -1.1953947e-01   3.1681510e-02   0.0000000e+00   2.6511870e-01  -2.9068694e-02   1.2001328e-03  -6.9502784e-02   7.3335596e-02  -1.4217998e-01  -6.1036918e-03   1.5619611e-01   4.7040287e-02  -1.1757956e-01   2.9166737e-02   1.3731231e-01  -1.0812164e-01   2.0353439e-02   3.2030275e-02  -2.5956363e-02   3.1481672e-02   6.2058265e-02   1.6219395e-02   3.7542569e-02   1.7891909e-02  -1.2454730e-02  -1.4257260e-01  -1.9837562e-03  -6.3118653e-02   1.5031744e-02  -2.3303059e-02  -3.6446566e-02  -1.9737126e-02   2.2421658e-02  -1.3164625e-01  -4.0900802e-02  -4.1147074e-02   4.5194126e-02   2.7635015e-02  -8.8542859e-02  -5.1560543e-02   1.4976944e-02  -6.7736698e-02  -8.4864167e-02  -1.5892346e-02   1.1225684e-01  -1.4146952e-02  -6.3608575e-02  -7.8701542e-02  -1.1267289e-02   5.4569422e-02   8.4765698e-02  -6.2797873e-02   7.0265365e-02   1.0569565e-01   9.3323789e-02  -2.2309264e-01   3.6656166e-02  -1.3105035e-02  -7.5539203e-02   1.9776417e-02  -1.8646183e-02  -3.8262837e-02   2.0861453e-02   6.0096133e-02   1.1203580e-01   5.2702800e-02  -5.4261218e-02  -1.5189865e-02   1.6432570e-02   4.5079390e-04
  -2.5230203e-02   1.7098047e-02   2.9818664e-02   1.9025548e-01  -2.2813095e-02  -2.9502695e-02  -1.3061242e-01   6.3519094e-02  -1.1789316e-01   3.9092956e-02   1.2192402e-02   2.7395483e-02  -8.0332068e-02  -2.9112720e-02   4.1988547e-02   1.2398572e-01  -7.2537941e-02   2.0453321e-02   5.4776442e-02   5.8446077e-02   1.7102481e-01  -3.1624766e-02   2.6511870e-01   0.0000000e+00  -1.2955497e-01   9.5500971e-02   3.4908910e-02  -2.3946045e-02  -7.6825858e-04  -1.2604366e-01  -8.6779768e-02   2.4657899e-01  -7.4100698e-03   1.3686066e-02   1.1273640e-01  -8.9899078e-02   3.1291296e-02   1.0156207e-01  -1.5122189e-01  -1.1979379e-02   3.6615718e-02  -3.0999387e-02   7.9544703e-03  -1.1555584e-03   4.5017725e-02  -5.5236369e-03   8.9117650e-03   5.5716869e-02   3.7592624e-02   1.2253487e-02   7.2062513e-02   6.3791564e-02   1.8755287e-02  -1.5208328e-02  -2.6331273e-02  -4.5180911e-02  -1.6357586e-02  -7.9215638e-02   4.9105223e-02  -4.3019417e-02  -1.0454316e-01  -2.2277752e-01   1.0340116e-02  -1.1879449e-02   1.8097969e-01  -1.3419316e-02  -2.5718717e-02   4.2866308e-02   6.3456877e-02  -8.1396687e-02   3.9321657e-02  -1.0260510e-02  -2.3400991e-02   9.1826725e-03  -5.4608880e-02  -1.7014042e-02   3.9066869e-02   7.3144871e-03   1.4964040e-02  -3.5437315e-02   1.0565266e-01  -2.0441453e-02   3.1327259e-02   3.0717013e-02   1.0115518e-02   1.4241195e-01   1.1940959e-02   1.2986755e-01   2.7782048e-02   1.0322803e-01
  -4.2616557e-02  -1.9167217e-02   1.1600555e-01   4.4987550e-02   3.8286646e-02   1.9497769e-02   4.1302180e-03   6.5376663e-03   7.3932114e-02  -8.3995041e-03  -2.1576504e-02   3.3510941e-02   7.8531681e-02   3.5757037e-02  -1.4994999e-01  -4.1267342e-02   1.6083849e-01  -6.5552742e-02   1.4602058e-02   5.4963266e-02   1.2006717e-01  -1.9715210e-01  -2.9068694e-02  -1.2955497e-01   0.0000000e+00   3.2659633e-01   3.1199195e-01   8.2366819e-02  -1.6319201e-02   3.9147456e-02   2.3182714e-01  -1.6520893e-01   2.1781547e-02   1.0810156e-01  -1.1089369e-02  -4.5100046e-03  -9.9337328e-03  -2.3709839e-02  -5.9294604e-02  -2.4689820e-02   2.7532413e-01  -4.7093094e-02   5.9499466e-02  -9.1995862e-03   3.9619299e-02   2.8295378e-02   2.6982681e-04  -4.6839142e-02  -2.5522551e-02  -1.3166609e-03   3.7858225e-02  -3.3325122e-02   5.2016401e-02   1.9944677e-03   2.6223174e-02   1.9584328e-02  -2.7395026e-02   2.5786499e-03  -1.4328623e-02  -2.1241088e-02  -3.3114557e-02  -1.9115044e-02   6.1651357e-02  -1.2947604e-01   1.1027378e-01  -6.1260951e-03  -4.9656020e-03   4.2582559e-03  -6.8124721e-02  -7.7494907e-02   8.9484991e-02   4.7898753e-02  -1.0824687e-01   3.7223843e-02  -7.3365622e-03  -5.3078873e-02  -1.2288309e-01   5.6941516e-02  -6.1173203e-02   1.1182231e-01  -2.7964961e-02   1.0964697e-02  -3.9060938e-03  -1.8894688e-02  -5.5398878e-02   1.2090625e-01  -3.2591408e-02   3.9882051e-02  -1.5262031e-02   7.3637090e-02
   1.2992182e-03  -2.8478400e-02  -6.1912729e-02   5.9134221e-02  -8.9943041e-02   2.9268622e-01  -1.0145857e-01   1.1129798e-02   1.0833563e-01  -6.2366218e-02  -2.1361959e-02   6.3551660e-02  -9.3622365e-02  -1.0230460e-02   2.5939688e-02   1.4319310e-02  -1.3085965e-01   2.5592345e-03   8.4187572e-03  -1.0687278e-01  -1.5945279e-01   2.1001429e-01   1.2001328e-03   9.5500971e-02   3.2659633e-01   0.0000000e+00   1.7148651e-01   2.7796722e-01  -7.5922742e-03   9.9456029e-02  -4.0447086e-02   1.0528689e-01   1.7226286e-02   1.4968866e-01   2.5932343e-02   3.9412871e-02   1.5828403e-01  -4.0294807e-02   8.9250713e-02  -5.7124970e-02  -1.2081608e-01   4.7010828e-02  -1.3868717e-02   1.6877249e-03   6.4489581e-04  -3.8594565e-02  -4.8095488e-02   2.2452158e-02   1.5080783e-02  -1.2047968e-02  -3.8278631e-02  -1.4244002e-02  -3.1150088e-03   3.2005247e-02   1.3900906e-03   5.0063646e-03  -1.3334059e-02  -1.7041776e-02   6.2928898e-02   1.5682829e-02   3.8855425e-02  -4.1354605e-02  -3.8340701e-03   4.1760131e-02   5.8410962e-02  -2.4731943e-02  -2.7028739e-02  -7.6825039e-02   6.1670426e-02   3.5092951e-02  -5.7987781e-02   8.8307080e-02   4.9254672e-02  -5.2962115e-02  -9.9706677e-02   1.5899613e-01  -5.6853972e-02   9.1164727e-03   5.2074792e-03  -4.9929637e-02   6.5450649e-02   5.3823692e-02  -7.6095570e-02   1.1207735e-02   9.8666717e-02   8.2557437e-02  -3.3165510e-02  -5.9661003e-02   1.3155539e-02  -3.9653305e-02
   1.9371900e-02   1.3874296e-02  -7.4587892e-02   1.8510805e-02   2.5102348e-01   1.7611276e-02  -5.1037413e-03   5.0583418e-03   4.7634284e-02   1.2679289e-01   4.0943206e-03   5.1189644e-02  -2.9103690e-03  -1.6922350e-02   1.0237349e-01  -5.5642402e-02   7.3314235e-02   5.0455922e-02   2.5072417e-02   3.5755732e-02   1.5250566e-01  -1.0295412e-01  -6.9502784e-02   3.4908910e-02   3.1199195e-01   1.7148651e-01   0.0000000e+00   1.0173541e-01  -4.0294521e-02   1.8172617e-02   1.1882501e-01  -2.9056723e-02  -7.3985457e-04  -9.6888143e-02   4.1283578e-02  -9.8047166e-03  -1.0873822e-01   5.5712831e-02   1.8186754e-02  -8.0846559e-02  -1.5580032e-01   2.1400808e-02  -2.6671804e-02   1.9426757e-02  -6.0750333e-02   5.1819806e-02   1.4936025e-02   2.4596385e-02  -1.2958309e-02   2.9261033e-02  -4.6481696e-02   1.5964912e-02   3.2656917e-02  -5.3128499e-02   4.9867647e-02  -4.7720253e-02   2.3821619e-02   2.2855249e-02  -1.7387498e-02  -1.6372832e-02  -8.8083611e-03   5.9903867e-02   5.9953710e-02  -5.4493896e-03   3.0754930e-02  -3.8945826e-02   3.6310344e-02   6.6333035e-02  -3.1106691e-02  -3.2286245e-02   1.5966641e-02  -2.4271772e-02  -2.9489934e-02   1.8608096e-02  -2.9342967e-02   2.1868073e-02   5.5853697e-02  -4.8539945e-02   2.6120959e-02  -9.5104868e-02   2.6063355e-02  -2.6348025e-02   7.2775532e-02  -9.3472211e-02  -2.2827079e-02  -9.2527853e-02   4.2338366e-02  -1.0246444e-02  -1.7918618e-02  -6.3436377e-04
   4.4864168e-02   7.5551266e-02   5.6609698e-02   1.0434608e-02   4.4176623e-02   2.8730449e-01  -1.8931367e-02   1.1009418e-02  -1.2990798e-01   9.1368581e-02  -8.0270706e-02  -4.5756654e-02   7.1215661e-03  -2.5477944e-02   6.0542182e-02   1.6500910e-02  -1.4356250e-02   4.8547844e-02   3.1005847e-02   2.5018159e-02   6.0618710e-02   6.7796599e-02   7.3335596e-02  -2.3946045e-02   8.2366819e-02   2.7796722e-01   1.0173541e-01   0.0000000e+00   5.9680247e-02   4.7638571e-02   3.2037387e-02  -6.6324048e-02  -2.5934086e-02  -9.7537395e-02   1.0260171e-01   2.5851466e-02   1.8559228e-02   1.0732992e-02  -5.6253171e-02   1.0356957e-01  -4.4320083e-02  -5.3534780e-02   2.2669560e-02   1.7651151e-02  -4.6379492e-02  -2.2820130e-03  -1.8768921e-02   2.9698318e-02  -1.2014087e-02  -6.6619779e-02   2.0244356e-02  -5.6625146e-02   5.6888520e-02   2.1767699e-03   5.9598156e-02   3.2656094e-02  -2.7990295e-03   2.7976316e-02   5.5801064e-02   2.9925899e-02  -2.6667192e-02   6.7165163e-02  -5.4189320e-02  -1.5437862e-02   5.2398557e-02  -4.3247531e-02   3.8129584e-02   1.0536812e-02   3.2812642e-02   5.4507524e-04   1.2682203e-02  -5.2057625e-02   9.0722683e-02  -2.2915413e-02   7.6815675e-02   1.7875986e-02   2.6666279e-02  -1.9552592e-02  -1.3515367e-02   2.9774610e-02  -6.4919170e-02  -1.7474854e-02   2.8889700e-02   4.2772495e-03   4.5304661e-02  -4.7810595e-02   5.8113813e-02   5.1815183e-02   6.2665929e-03  -1.7021080e-02
  -3.7644953e-02   2.9147844e-02  -4.9875005e-02   1.8020151e-03  -8.4004751e-02   4.9867337e-03   4.0433192e-02  -5.8279859e-02  -5.2628254e-02  -4.9548604e-02   1.0503764e-01  -6.5686777e-02   2.5607606e-02   5.7480879e-02   7.2608918e-02   3.5090972e-02   2.2697682e-03   3.2403484e-02  -1.6436112e-02  -3.8209021e-02  -1.0296834e-01   1.5339381e-02  -1.4217998e-01  -7.6825858e-04  -1.6319201e-02  -7.5922742e-03  -4.0294521e-02   5.9680247e-02   0.0000000e+00   7.3336501e-02   7.1051296e-02   4.5924233e-02   2.8883025e-02  -4.5573950e-02  -8.9741387e-03  -2.5114084e-02   6.8615201e-02  -5.6532740e-03  -4.1697774e-02   4.1936827e-02  -6.2726512e-02   6.6963434e-02  -1.9065741e-02  -2.7593092e-02  -5.8163426e-02   1.7964428e-02  -5.7953555e-02   3.3838698e-03   4.6325610e-02   1.3509038e-02  -4.1294056e-02  -2.3721149e-02   1.2788145e-02   2.8289410e-02  -1.3750296e-02   2.0269379e-02   6.6607704e-03   8.6675878e-02   5.0514929e-02  -1.3478589e-01  -2.0245231e-02  -3.6015717e-02   6.1992378e-02  -4.0125601e-02  -1.2274652e-02   5.5810420e-03  -4.6313209e-02  -5.4977709e-02  -1.3748643e-02   1.9921556e-02  -2.7562358e-02  -3.2832876e-02   6.5183027e-02   8.1677834e-02   2.1518555e-02  -8.4569393e-03   8.7246311e-02  -5.4156724e-02   1.1702707e-01   1.3255670e-01   8.2585412e-02   1.1303943e-02   1.3281920e-01  -2.7902154e-03  -1.0049938e-01   2.8550757e-02  -1.6065891e-02   4.0604127e-02  -6.3932482e-02  -1.4565114e-02
  -4.4737910e-02  -3.8957058e-02   1.2092827e-02  -6.5085504e-02  -1.4937177e-02  -7.0055678e-02  -2.3082943e-02  -8.1124534e-03  -6.7037094e-02   8.9350029e-02   4.9997612e-02   1.4058031e-01  -3.5001820e-02  -4.2352388e-02   1.7215342e-02   6.7473311e-02  -8.5208582e-03   9.9945826e-02   5.8215828e-03   1.5534481e-02   2.8824354e-02  -1.7721089e-02  -6.1036918e-03  -1.2604366e-01   3.9147456e-02   9.9456029e-02   1.8172617e-02   4.7638571e-02   7.3336501e-02   0.0000000e+00   2.6258644e-03   2.3786639e-02  -2.7067172e-02   6.7943925e-02  -9.9995716e-02  -2.7170442e-02   2.0957063e-02   1.0188202e-01  -3.3374448e-02   8.1492193e-02   2.3859435e-02  -5.0694899e-02  -1.8332907e-02   2.5744718e-02  -1.1782780e-02   1.0369774e-01  -9.3729963e-02   4.2846996e-02   9.0588597e-02   2.5606326e-02  -2.7463253e-02  -5.8101401e-02   5.7199375e-03  -4.1285930e-02  -4.0111851e-02  -4.6597380e-02  -3.8907801e-02  -4.6385981e-02  -4.8024095e-02  -5.1804373e-02   3.9661918e-02  -3.9419421e-02   1.2011282e-02  -2.0542201e-02  -9.8898911e-02  -8.1891779e-02   3.4385565e-02  -2.8619130e-02  -1.1216000e-01  -7.6769886e-03  -1.3976683e-01  -2.6792006e-02  -2.3842630e-03   1.8215169e-01   1.2737034e-01  -5.7401719e-02  -1.1413753e-01   5.2594884e-02   6.8889074e-02   6.6069836e-03   1.7569537e-02   4.1128780e-03   6.4777161e-02   1.7370974e-01   1.6915156e-02  -8.7825822e-02   3.9289720e-02  -2.1015485e-02  -9.0004185e-03   2.7579767e-02
   1.5917267e-02  -7.9551009e-04  -2.7944933e-02  -9.7430654e-02  -1.3961245e-01  -6.5059552e-02   2.9143815e-02  -6.6677754e-02   2.4998872e-03  -5.4506360e-02   4.2180181e-02   1.8667539e-02  -9.7703593e-02  -4.8944322e-02   6.5377383e-02  -4.5482087e-02   2.3790053e-02  -3.6296614e-02  -3.5409168e-02   3.4055122e-02  -4.2105746e-03  -8.6748784e-02   1.5619611e-01  -8.6779768e-02   2.3182714e-01  -4.0447086e-02   1.1882501e-01   3.2037387e-02   7.1051296e-02   2.6258644e-03   0.0000000e+00   3.7404052e-01   7.8168459e-02   1.2958158e-01   5.3248076e-03  -9.8010171e-02  -2.1017361e-02  -7.9832447e-02  -6.1883479e-02  -2.3120503e-02  -3.4008551e-02   1.3877996e-02  -2.3423435e-02   7.7512331e-03  -3.7206369e-02   1.0036465e-01  -1.4337817e-03   2.1742028e-02   2.6720838e-02  -2.3128286e-02  -6.4424525e-02  -1.0791973e-02  -2.2668342e-02   1.4467285e-04   3.1106352e-02   5.1894284e-02  -5.9749643e-02   7.9079547e-02  -6.6539126e-02  -1.9838219e-02  -1.6014692e-02   4.6710864e-02  -3.4457607e-02   7.4037661e-02  -5.3809006e-04  -3.6960585e-02   2.4244418e-02   4.6188672e-02  -1.1036740e-01   1.5238677e-02   1.9607071e-01  -6.1937384e-03   8.3223759e-02  -4.1056589e-02   1.3619834e-01  -1.5688047e-01   2.3755201e-02  -1.3033753e-01  -1.1402628e-02  -6.0844265e-02  -3.7728615e-03   3.0978052e-02   3.5299615e-02   2.8731905e-02  -1.3664356e-02   2.8799514e-03  -1.1844762e-01  -6.9918867e-02   2.2303342e-02   2.6493841e-02
   1.5340649e-02   4.2831771e-02  -9.2052532e-02  -4.8706838e-02   1.3082189e-01  -5.0067292e-02  -1.0385130e-01  -7.8484181e-02  -1.0646266e-01   8.3071073e-03  -1.0060672e-01  -1.1877119e-01  -4.6721858e-02  -1.1067063e-01  -2.1906505e-02   9.5501681e-02  -1.8531204e-01  -8.3135390e-02   1.5874784e-02  -1.1442935e-02  -3.4013217e-02  -9.6390645e-02   4.7040287e-02   2.4657899e-01  -1.6520893e-01   1.0528689e-01  -2.9056723e-02  -6.6324048e-02   4.5924233e-02   2.3786639e-02   3.7404052e-01   0.0000000e+00   8.4729952e-02  -5.2588957e-02  -7.7892030e-02  -1.2104527e-01   1.5066108e-02  -1.0316368e-01   6.5134433e-02  -1.0584416e-02  -1.0421272e-01   6.1947616e-02  -4.6617347e-02  -7.5268788e-02   6.1657895e-02   8.2708273e-02  -3.1180503e-02  -4.6057456e-02  -1.5299619e-02   9.4827628e-03  -6.4033625e-02   4.1037980e-02  -3.7804103e-02   3.9390626e-02   8.6437047e-02   4.7173005e-02  -1.5850812e-02   2.3658558e-02  -4.3037306e-02  -4.1110851e-02   3.7678651e-02   8.5158899e-02   9.4127081e-02  -8.5109384e-03   7.7636476e-02   3.8068363e-02   5.7356473e-03  -2.2167079e-02  -1.0004207e-01  -1.3363901e-02   1.2642544e-02   1.3402198e-01  -7.7007247e-02   4.3935779e-02  -1.2638539e-01   6.0247122e-02  -2.7250967e-02  -6.7999755e-02   1.4377935e-01   4.9223363e-02   2.8293977e-02   3.9702396e-02  -4.1427701e-02   2.6080006e-02  -3.0125284e-02   6.0939050e-02  -5.9349316e-02  -1.4868529e-01   3.5611612e-03   5.8499509e-02
   3.3520133e-02  -1.3760261e-02   2.3345854e-02   6.5333779e-02   6.2617271e-02  -1.4522636e-02   4.6055131e-02  -1.8963757e-02  -2.8738367e-02  -3.0239312e-02   6.6945373e-02  -2.1481914e-02  -3.4232938e-02  -4.9454043e-02  -1.1747723e-01  -2.2720197e-02  -2.0797450e-02   1.4141165e-02   7.9369273e-02  -6.2793785e-02  -5.9192207e-02  -8.7008971e-02  -1.1757956e-01  -7.4100698e-03   2.1781547e-02   1.7226286e-02  -7.3985457e-04  -2.5934086e-02   2.8883025e-02  -2.7067172e-02   7.8168459e-02   8.4729952e-02   0.0000000e+00   1.7113082e-01   3.1036727e-02  -6.5835770e-02   3.3275761e-02   3.0887591e-02   3.3122908e-03   2.5400695e-02  -2.1818797e-02  -1.0133667e-01  -5.0089520e-04  -3.0688418e-02   1.0358846e-01  -4.8165692e-02  -2.0477628e-02  -2.8341149e-02  -5.5616018e-03  -2.6954740e-02  -2.0954746e-02  -6.2477802e-02   2.0621691e-02  -2.5974413e-02   2.1937839e-02  -5.3327599e-02   1.3723601e-01   3.5650319e-02  -3.0771945e-03   2.3928378e-02  -8.3915913e-02   4.2907462e-02   6.7250337e-02   9.1062866e-02   1.3419668e-01  -7.3786540e-03   1.2207140e-01   1.0780375e-01   4.1132626e-02  -1.4570476e-01   4.9659615e-02   2.4251842e-02   6.4842122e-02  -5.9286909e-02  -8.8756019e-02  -2.4125831e-02   1.1104264e-01  -1.0512475e-01   5.4553107e-03   6.2816245e-03  -4.2307140e-03  -3.2886793e-02   3.0396679e-02   5.8119463e-02   5.3305232e-02  -4.0266002e-03   1.5461507e-02  -7.6762282e-02   5.8764653e-03   4.5018306e-02
   1.0368241e-02  -4.4611259e-02  -4.4792482e-02  -1.3474650e-02  -1.0017046e-01   2.0942083e-02  -5.2637948e-02  -1.0034985e-01   1.0250757e-01  -2.6922066e-02   2.0727879e-02   6.7805383e-02  -1.3247654e-01   6.4085832e-02  -2.3786071e-02   1.2178018e-01   7.9376535e-02  -1.7741175e-04  -7.2780132e-02   1.4544398e-01  -4.5878154e-02   4.5273564e-02   2.9166737e-02   1.3686066e-02   1.0810156e-01   1.4968866e-01  -9.6888143e-02  -9.7537395e-02  -4.5573950e-02   6.7943925e-02   1.2958158e-01  -5.2588957e-02   1.7113082e-01   0.0000000e+00   1.4430097e-01  -2.4069013e-02  -5.0380860e-02  -8.4478940e-02   1.5232157e-01   6.5592212e-02   1.2727787e-01  -3.6856877e-02   8.3138356e-02  -6.1065914e-02   2.6820934e-02   9.3728681e-03   2.8905066e-02  -1.2919499e-01   1.2712322e-02  -1.7664972e-02   4.7325543e-02   5.3797965e-02  -4.3840213e-02   5.9961871e-02  -7.3108353e-03  -3.5065226e-02  -3.4906700e-02  -9.7892397e-03   6.6215649e-02   1.4796710e-02  -2.2384442e-02  -6.3952723e-02  -1.2803251e-01   1.7698860e-01   5.2522019e-02  -4.3634035e-02   1.0073532e-02   1.3551669e-01   5.5436945e-02   1.3297759e-01  -1.1348669e-02  -8.2470566e-02   1.4952207e-02   1.2244186e-01   1.3430914e-02  -4.0332534e-02   8.0734317e-02   2.3415854e-03  -4.5776145e-02   4.3286732e-02  -2.4930130e-02   4.7617092e-02   1.1404899e-02  -4.8384841e-02   2.9324640e-02  -4.8018811e-02  -7.3494057e-02   6.2149593e-02   9.6172985e-02   2.1779082e-02
   6.7960388e-02   3.2863183e-02   4.4646674e-02  -2.9714845e-02  -1.1716497e-02   2.8841656e-02   8.1990664e-02  -1.6444129e-02  -9.1417244e-02   5.2545818e-02   9.4934190e-02  -3.3280944e-03   6.2541490e-04   2.3395971e-02  -8.2831526e-03  -5.1376200e-02  -9.0664012e-02  -9.4775799e-03   3.9559179e-02  -3.1251104e-02  -2.9840134e-02  -5.8256293e-02   1.3731231e-01   1.1273640e-01  -1.1089369e-02   2.5932343e-02   4.1283578e-02   1.0260171e-01  -8.9741387e-03  -9.9995716e-02   5.3248076e-03  -7.7892030e-02   3.1036727e-02   1.4430097e-01   0.0000000e+00   5.9319775e-01   1.1124135e-01  -7.8715042e-02   6.1381616e-02   1.5915158e-02  -1.4408784e-02   8.4087404e-02  -3.5148481e-02   3.9206716e-03   1.9687330e-01  -2.2225934e-02   5.8743619e-02  -2.4212287e-01   2.3862689e-02  -4.2720502e-02  -1.0387410e-01  -1.1215125e-02  -6.3436776e-02   4.0033380e-02  -5.6366143e-02   1.3271334e-02   2.0826927e-02   5.2340633e-02  -1.0600975e-01  -9.5982029e-02  -3.9003506e-02  -9.0971449e-02  -9.4571226e-02  -8.8893572e-02   1.9092878e-02   9.1920306e-02   1.8205080e-01   7.3249384e-02  -1.1418379e-02  -2.6860452e-02  -9.2917671e-02   1.2778805e-01  -1.2097735e-01  -8.3014537e-02   4.4512520e-02  -4.4872110e-03   7.6666641e-02  -8.5313121e-02  -7.6083877e-02   1.9669985e-02  -6.5931282e-02   1.0779524e-01  -6.1662270e-02   2.8159669e-02   1.2244831e-02   2.9575491e-02   9.5377287e-02   3.2341638e-02  -1.6832502e-02  -9.8647132e-02
  -7.3661452e-02  -6.0927485e-03  -3.5285585e-02   4.5782095e-02  -1.1451639e-01  -1.7677642e-01  -1.5261836e-01  -1.1207926e-01   1.6980490e-01  -3.2927642e-02  -2.9555038e-02   1.7403147e-02  -4.9325438e-02  -1.0795536e-01  -2.6769787e-02   6.0739476e-02  -4.7861583e-02  -6.9499848e-03  -1.5009821e-02  -1.2719030e-01   2.8877279e-02   1.6544453e-02  -1.0812164e-01  -8.9899078e-02  -4.5100046e-03   3.9412871e-02  -9.8047166e-03   2.5851466e-02  -2.5114084e-02  -2.7170442e-02  -9.8010171e-02  -1.2104527e-01  -6.5835770e-02  -2.4069013e-02   5.9319775e-01   0.0000000e+00  -1.1558029e-02  -6.0641997e-02  -2.7489558e-02  -1.5259071e-02   6.9756011e-02   1.1377990e-02   1.4807646e-02   7.9563280e-02  -9.3093855e-02  -2.3591793e-02   8.1464800e-03   1.5842178e-01  -8.0649167e-02   9.2643614e-02  -2.3806080e-02  -2.5936656e-02  -1.9795768e-02  -1.6765561e-01   9.8123985e-02   1.9380673e-02  -5.2526135e-03  -4.4587721e-02   4.9850661e-02   1.6259563e-02   3.3556168e-04  -1.4876065e-02   5.6338843e-02   9.3062689e-02   5.7287898e-02   5.8385128e-02  -6.5183623e-02   1.4510943e-01  -6.0837737e-02   5.1168189e-02   9.4906773e-02   2.2929238e-03  -1.7739239e-02   5.0549962e-02   1.0314348e-01  -2.3687654e-02  -1.4968193e-01   4.2543237e-02   6.4462411e-02  -1.2913146e-02   2.5371394e-02   1.0466664e-02   6.3187345e-02   1.6183985e-01  -9.4691062e-02  -6.5840770e-02   6.0937218e-03  -2.1154561e-02   9.3502780e-03   8.5297143e-02
   8.3965635e-02   4.3541767e-02  -1.4050600e-02  -1.5138068e-02  -2.5521256e-02  -1.8992797e-02  -2.8031541e-02   1.9844703e-03   2.7054031e-03  -2.4137963e-02   5.6509488e-02  -5.2050762e-02  -1.3527522e-02  -1.5243563e-02  -1.8935284e-02   9.1337585e-03  -3.1516039e-02  -2.1434276e-02  -2.3360900e-02  -8.3042143e-03  -9.5575576e-02   2.0021461e-02   2.0353439e-02   3.1291296e-02  -9.9337328e-03   1.5828403e-01  -1.0873822e-01   1.8559228e-02   6.8615201e-02   2.0957063e-02  -2.1017361e-02   1.5066108e-02   3.3275761e-02  -5.0380860e-02   1.1124135e-01  -1.1558029e-02   0.0000000e+00   4.4869970e-02   1.6434211e-01   3.2594216e-02  -7.2644115e-03  -7.0112334e-02   4.7953347e-02   5.5612282e-02  -2.9302585e-02  -3.2283209e-02   1.2380016e-02   7.9985675e-02  -2.2540205e-02  -3.0877001e-02  -8.7708661e-02   6.7918329e-03  -5.0923654e-02   4.2108814e-02  -1.3415178e-01  -3.9346967e-02   3.5608106e-02  -5.9684872e-03   4.9105318e-03   5.6128595e-02   2.4777924e-02   1.5855382e-02   1.5216243e-03  -9.2692634e-02  -8.4902093e-02   1.5696865e-02   3.9393199e-02  -5.1547976e-02   3.9740305e-02  -9.3023472e-02   1.4868686e-01   3.2734486e-02   3.0254897e-02   2.3586635e-02   7.8647735e-02   8.8113591e-02   6.0535362e-02   3.7874882e-02   2.0863117e-01  -5.4626473e-02  -3.1901346e-03  -9.1384523e-02   1.0334996e-01  -1.0260861e-01   2.2645124e-03  -4.2558315e-02   2.3207369e-02  -3.0768807e-02   1.0426270e-01   1.4622586e-02
   5.8643647e-03  -4.3105379e-02  -5.1284755e-02  -1.7385399e-02  -3.6367663e-02  -8.0889782e-02  -8.4619174e-02  -1.7665138e-02  -7.9072442e-02   7.1016288e-02   6.2574977e-02   5.2839768e-02  -1.6905547e-01  -7.8943859e-02   4.8104404e-02  -1.4660810e-02   6.6507548e-02  -8.8053131e-03   6.7018230e-03  -2.3299805e-02   5.1509864e-02   8.1775278e-02   3.2030275e-02   1.0156207e-01  -2.3709839e-02  -4.0294807e-02   5.5712831e-02   1.0732992e-02  -5.6532740e-03   1.0188202e-01  -7.9832447e-02  -1.0316368e-01   3.0887591e-02  -8.4478940e-02  -7.8715042e-02  -6.0641997e-02   4.4869970e-02   0.0000000e+00   3.7519911e-02   1.7829299e-01   9.0826590e-02   5.4137168e-02  -2.4115682e-02   2.9379056e-03  -1.2225374e-01   2.7497103e-02  -1.0538848e-01   4.6134330e-02  -9.6870048e-02   1.2647814e-02  -1.9907529e-02  -3.7460911e-02   1.6323973e-02   4.0198642e-03  -9.5047502e-02   1.4970439e-02   2.5152595e-02  -3.8884178e-02   2.2608157e-02  -6.6039376e-02   5.9431889e-02   6.6838713e-02   4.1750192e-03  -6.9267655e-02   1.0807919e-01   2.7949138e-03  -6.7281521e-02  -1.0488242e-02   5.7578037e-02  -4.0023592e-04  -7.3951945e-02   3.1289215e-02  -9.0587727e-02  -1.0862595e-01   1.9715577e-02   1.5362101e-02  -2.0506894e-01   9.0753039e-02  -1.1393013e-01   2.3230723e-01  -5.7350912e-02  -5.1959962e-02   2.6049837e-02   2.9491162e-02  -2.2125347e-02   4.6348401e-02   3.2539858e-02   3.0323213e-02   3.8152334e-02   3.1347651e-02
   3.8122532e-03  -5.8933097e-02   7.7433879e-03   3.4320328e-02   1.3246064e-02  -2.2405749e-03   4.5366494e-02  -3.1766454e-02  -9.8642466e-02  -6.8298943e-02   1.5119811e-02   1.6144053e-02   1.9985556e-02   1.0785099e-02   4.9173683e-02  -9.8995861e-02   2.5055309e-02  -1.5533342e-02  -2.0754638e-02   5.2584846e-02  -2.3858908e-02  -1.6312958e-02  -2.5956363e-02  -1.5122189e-01  -5.9294604e-02   8.9250713e-02   1.8186754e-02  -5.6253171e-02  -4.1697774e-02  -3.3374448e-02  -6.1883479e-02   6.5134433e-02   3.3122908e-03   1.5232157e-01   6.1381616e-02  -2.7489558e-02   1.6434211e-01   3.7519911e-02   0.0000000e+00   1.7455120e-01   3.2383374e-02  -2.6508439e-02  -7.1036710e-03   5.3109388e-03  -5.7886631e-02   5.1737480e-02   3.9470383e-02  -4.2871155e-02  -3.9986038e-02   2.1204432e-02   4.6159464e-02  -1.5722977e-02  -1.3737318e-01   4.3084750e-02  -1.1386870e-02  -6.3636922e-02  -5.7568005e-02  -4.9640067e-02   1.4002019e-02  -1.7215859e-02  -2.8746624e-02  -2.2491000e-02   2.4096462e-02  -2.0711590e-02   1.7709700e-01  -5.6741901e-03   3.2351481e-02  -1.7628205e-02   3.0740078e-02  -8.4428882e-03   7.0759998e-02  -9.0640666e-02  -5.8125103e-02   7.5605467e-02  -2.7143581e-02  -4.6070894e-02  -1.3271175e-02  -1.2613946e-01   2.2068856e-01   4.2094051e-03  -8.5873694e-04  -2.9094855e-02   3.9026308e-02   3.7409245e-03  -1.1587874e-02  -8.0376415e-02   3.6532656e-02   7.9758756e-03  -1.0489492e-02   2.1394615e-02
  -1.3320475e-02  -6.2344355e-02   3.1123196e-02  -2.6093335e-02   1.8977566e-02   1.2207122e-02  -3.6419288e-02  -4.0791570e-02  -4.2138787e-02   1.7671236e-02  -2.4228123e-02  -2.7057624e-02   4.7793869e-03   7.4634585e-03   2.0941381e-02   5.0050982e-03  -1.8807863e-02   2.2380170e-02   9.2215086e-03  -6.0844848e-02   3.6919085e-02  -9.9033336e-02   3.1481672e-02  -1.1979379e-02  -2.4689820e-02  -5.7124970e-02  -8.0846559e-02   1.0356957e-01   4.1936827e-02   8.1492193e-02  -2.3120503e-02  -1.0584416e-02   2.5400695e-02   6.5592212e-02   1.5915158e-02  -1.5259071e-02   3.2594216e-02   1.7829299e-01   1.7455120e-01   0.0000000e+00   1.1471692e-02   1.0611877e-01  -9.6871777e-03  -1.6309112e-03  -6.3994727e-02   1.7895029e-03   4.8065294e-02  -3.6625947e-02  -7.4414328e-02   1.3020278e-02   5.9763328e-02   2.0920741e-02   4.1095014e-02  -1.0841010e-01   1.0583865e-01   1.4042110e-01   3.3028231e-02  -4.6684400e-02  -2.7079036e-02  -9.1699723e-03  -5.4465198e-02   3.6829118e-02  -3.5913920e-02   4.1812188e-02   5.3651662e-02   8.6901436e-02  -2.7281401e-02   5.0932630e-02  -4.6898409e-04  -3.0125748e-02  -1.2946718e-01  -3.3997919e-02  -2.2949577e-03   3.0987261e-02  -9.5929369e-02  -2.0888948e-02  -6.8046392e-02  -7.2772283e-02  -1.3104693e-01   1.6566837e-01  -8.9780436e-02  -3.6887247e-02   8.5004777e-02  -1.8190486e-03   2.1631076e-02  -1.9651264e-02   5.3138056e-02  -4.2287610e-02  -1.9600692e-02   3.1980666e-02
  -1.8421144e-02  -5.1664599e-02   1.8866272e-02  -2.9870188e-02   5.0474764e-02  -1.2973263e-02   1.1875408e-01   4.6503596e-02  -2.2325734e-01   2.9212090e-02  -8.9694583e-03  -7.6933973e-02   7.8500910e-02  -4.0214541e-02  -4.4947639e-02  -3.1310394e-02  -7.1540302e-04  -6.1741156e-02  -5.1208810e-03  -5.8534802e-02   1.7457030e-01  -1.2077996e-02   6.2058265e-02   3.6615718e-02   2.7532413e-01  -1.2081608e-01  -1.5580032e-01  -4.4320083e-02  -6.2726512e-02   2.3859435e-02  -3.4008551e-02  -1.0421272e-01  -2.1818797e-02   1.2727787e-01  -1.4408784e-02   6.9756011e-02  -7.2644115e-03   9.0826590e-02   3.2383374e-02   1.1471692e-02   0.0000000e+00   1.7577965e-01   3.0627527e-03  -3.2732505e-02   6.3536376e-02   3.3349444e-02   2.8615911e-02   7.1017115e-02  -9.1133457e-02  -8.5521036e-02  -8.7118018e-04   3.7817176e-03   2.3781230e-02  -2.4343250e-02   1.5119892e-02  -1.8393848e-01   3.1407181e-03  -1.3028262e-01  -5.2957267e-02  -6.8045140e-02   6.9019095e-02   1.0061707e-01   4.9787082e-02   8.7066071e-02  -5.3614886e-02  -1.0945567e-01  -1.0391599e-01   2.1048675e-02  -2.4257852e-02  -1.2566715e-04   9.7251469e-02  -6.3024775e-02  -3.0202956e-02   1.0522173e-01  -8.9123708e-02   5.5948560e-02  -9.4106239e-02  -3.5530909e-02   3.0917586e-02  -3.4792503e-02   4.5845721e-02   8.3981558e-02  -2.7074123e-02   4.9658408e-03   8.8155883e-02   7.6955703e-02  -9.1231517e-03  -7.6747758e-02  -6.3069433e-02  -9.1320197e-03
  -1.2053948e-02   9.1097620e-03   2.6120357e-02  -2.0113357e-02   7.6619599e-02  -2.1516152e-02   5.5370017e-02   8.8879725e-02   2.0209902e-02  -4.9345816e-02  -8.9355508e-02  -8.4853440e-02  -1.5182087e-01   4.8226485e-03   3.7048183e-02   1.1469437e-01  -2.2750336e-02   7.2130983e-02  -6.9303810e-02  -3.4359776e-02  -1.8632385e-01   5.9660840e-02   1.6219395e-02  -3.0999387e-02  -4.7093094e-02   4.7010828e-02   2.1400808e-02  -5.3534780e-02   6.6963434e-02  -5.0694899e-02   1.3877996e-02   6.1947616e-02  -1.0133667e-01  -3.6856877e-02   8.4087404e-02   1.1377990e-02  -7.0112334e-02   5.4137168e-02  -2.6508439e-02   1.0611877e-01   1.7577965e-01   0.0000000e+00  -4.3004889e-02   6.4085372e-03   1.0195348e-02   6.0153794e-02   1.9049191e-03  -4.3758668e-02  -5.2376865e-02  -2.1670239e-03  -4.2468799e-02   1.1419602e-01   3.1835331e-02   3.7215130e-02   1.0673937e-03  -1.5613204e-02   5.2404694e-02   6.4023399e-02  -8.7578443e-02  -6.5138212e-02  -1.0668667e-02  -1.8317305e-02  -3.8707219e-02   9.1241865e-04  -6.0028972e-02  -1.0496631e-01  -9.8924604e-02  -8.7454181e-02  -3.3368069e-02  -1.0117165e-03  -1.0684152e-01   9.9771467e-02   1.4691519e-01   7.5570698e-02   2.1278964e-02   3.1029366e-01   1.7843012e-01  -1.1896687e-01  -5.4309658e-02   7.4241530e-02   2.3116486e-02  -1.3591602e-02  -6.4065806e-03   1.4515707e-01  -7.3178878e-03   1.9357402e-02   1.6615038e-01   3.8716028e-03   7.8513462e-02   3.2151779e-02
  -1.0555682e-02  -8.2507758e-02  -2.3868877e-02  -3.1358021e-02  -3.1669250e-02   4.5371524e-03  -6.1224019e-04  -7.8282340e-02  -2.6999876e-02   8.3881551e-04   1.0916125e-02  -3.2004569e-02   4.4360309e-02   2.3251303e-02   7.6831674e-02   9.2690063e-02  -1.5344156e-02  -2.6372989e-02  -2.8702103e-02  -2.9045093e-02  -3.7223823e-02  -2.5464021e-03   3.7542569e-02   7.9544703e-03   5.9499466e-02  -1.3868717e-02  -2.6671804e-02   2.2669560e-02  -1.9065741e-02  -1.8332907e-02  -2.3423435e-02  -4.6617347e-02  -5.0089520e-04   8.3138356e-02  -3.5148481e-02   1.4807646e-02   4.7953347e-02  -2.4115682e-02  -7.1036710e-03  -9.6871777e-03   3.0627527e-03  -4.3004889e-02   0.0000000e+00   1.0986383e-01   2.2132131e-01  -1.0778061e-01   3.2180705e-01   2.1255278e-01   7.2978070e-02  -1.2564373e-02  -6.2859074e-03   1.1333710e-01  -3.9573930e-02   3.6857992e-02  -4.8893314e-02   2.8763246e-02   7.3842218e-02   4.6016916e-02  -6.0902499e-02   2.9566466e-02  -2.5160953e-02   1.3758519e-02  -7.4074607e-02  -2.8928432e-03  -1.2123882e-02  -5.4761600e-02  -1.4420006e-02  -1.0269778e-02   3.7443846e-02   1.9165283e-02  -6.0897667e-02   3.5051398e-02  -9.7846812e-03  -7.9888022e-03  -6.7609935e-02  -4.3308719e-02   6.5583915e-02   5.4885260e-02   5.2394614e-02   1.3865797e-01  -4.8319572e-02  -3.0875930e-02   4.9164138e-02  -1.9690255e-02  -4.9769769e-02  -3.8022871e-03  -9.3408979e-02   7.4937851e-03   7.4232810e-03  -1.0266912e-01
   4.8076458e-02   7.9477554e-03   4.7864175e-02  -1.3371866e-02  -2.5793647e-02  -1.9331668e-02   5.7052280e-02   1.8993650e-02   3.7214877e-02  -8.6731997e-02  -1.5501933e-02   8.6144137e-03  -4.9368504e-03  -1.3727312e-02  -3.3447374e-02   1.7067478e-02  -1.7546926e-02   5.6492934e-02   1.7752763e-02   1.1728562e-02  -5.6352683e-03   5.0232683e-02   1.7891909e-02  -1.1555584e-03  -9.1995862e-03   1.6877249e-03   1.9426757e-02   1.7651151e-02  -2.7593092e-02   2.5744718e-02   7.7512331e-03  -7.5268788e-02  -3.0688418e-02  -6.1065914e-02   3.9206716e-03   7.9563280e-02   5.5612282e-02   2.9379056e-03   5.3109388e-03  -1.6309112e-03  -3.2732505e-02   6.4085372e-03   1.0986383e-01   0.0000000e+00   8.3411274e-02   1.2889940e-01   7.2762532e-02   3.2538166e-01  -1.4867961e-02   3.2252590e-02  -2.1680328e-02   1.1406302e-02   5.5852657e-02  -4.4470764e-02  -1.6775832e-02  -4.3765619e-02   1.0648360e-01   7.1431125e-02  -5.4610123e-02   6.4039153e-02  -1.7449643e-02  -2.8006908e-02   4.8832897e-02  -6.3588120e-03   7.6936368e-02  -8.6775392e-02   7.8559361e-03   3.8053409e-02  -1.3637464e-02  -2.8199636e-02  -1.0659194e-01  -5.1928409e-02  -8.4162991e-02   2.7499969e-02   8.3509892e-02  -2.0541731e-03  -4.8640444e-03   6.9974645e-02  -2.9048458e-02   3.5157482e-02  -1.8426234e-02  -1.1873470e-02  -3.1233271e-02  -7.5513606e-02   1.6678627e-02   4.3986434e-02   2.9267630e-02   8.3692340e-02   2.2633047e-02   2.8754820e-02
   3.1570619e-02  -1.3796001e-03  -9.8753787e-03  -9.6681538e-03   1.7337125e-03  -2.7422744e-02  -5.1578173e-02   2.2444751e-02  -1.1451858e-02   7.3696600e-02  -3.6994060e-03   5.1395322e-02  -5.9206710e-02   3.1496107e-02  -3.4612472e-02   6.2516736e-02   7.1651397e-03  -4.0901371e-03   4.0510498e-02  -2.5265601e-02   4.5109995e-02  -1.6695466e-03  -1.2454730e-02   4.5017725e-02   3.9619299e-02   6.4489581e-04  -6.0750333e-02  -4.6379492e-02  -5.8163426e-02  -1.1782780e-02  -3.7206369e-02   6.1657895e-02   1.0358846e-01   2.6820934e-02   1.9687330e-01  -9.3093855e-02  -2.9302585e-02  -1.2225374e-01  -5.7886631e-02  -6.3994727e-02   6.3536376e-02   1.0195348e-02   2.2132131e-01   8.3411274e-02   0.0000000e+00   2.2926897e-01   1.3722459e-01   3.7482924e-02   2.0155179e-01   2.1858305e-02   1.4042547e-01   3.8212318e-02   1.5278251e-02   4.0888102e-03   3.3515668e-02  -4.1895025e-02   1.0161169e-01   6.8490806e-03  -7.2893237e-02  -2.3662712e-02   8.7603159e-02   1.1037960e-01  -1.5600484e-02   8.5260710e-03   7.3538624e-02   5.8313079e-02   6.7356533e-02  -8.1296821e-03   3.8857903e-02  -5.7211908e-04  -3.4391452e-02  -1.0600769e-01   6.8555113e-02   8.9294740e-03  -8.1878754e-02   7.1849598e-02   4.2786261e-03  -1.2962556e-01   1.8949953e-03  -1.5431531e-02   5.7573362e-03   2.9428169e-03  -6.2283473e-02   5.5309612e-02   2.6154861e-02   4.4226254e-02   3.2617815e-03   3.0535078e-02  -5.1480519e-02  -6.7060762e-02
  -1.5043191e-02  -1.6169778e-02  -4.1183397e-02  -9.3406610e-02  -4.1161204e-02   7.7962804e-02  -6.5024659e-02  -5.0793128e-02  -8.0534022e-03  -9.0247764e-02   5.7419081e-02  -1.6489114e-02  -8.0897966e-02  -5.2150127e-04   5.9836002e-02  -9.2057902e-03   3.4805738e-02  -1.6440357e-02   3.0761656e-02   8.5405997e-02   2.0036717e-02   1.8483013e-01  -1.4257260e-01  -5.5236369e-03   2.8295378e-02  -3.8594565e-02   5.1819806e-02  -2.2820130e-03   1.7964428e-02   1.0369774e-01   1.0036465e-01   8.2708273e-02  -4.8165692e-02   9.3728681e-03  -2.2225934e-02  -2.3591793e-02  -3.2283209e-02   2.7497103e-02   5.1737480e-02   1.7895029e-03   3.3349444e-02   6.0153794e-02  -1.0778061e-01   1.2889940e-01   2.2926897e-01   0.0000000e+00   4.7049778e-02   4.9975556e-02   1.6751187e-01   7.4117575e-02   1.2108632e-03  -6.7556440e-03  -3.6816801e-02  -2.5263449e-02  -3.1272164e-02   1.6752104e-02   3.7964296e-02  -8.3640237e-02   1.2152645e-02  -7.7878104e-02  -9.2781059e-03   8.0486135e-02   5.9172882e-02  -3.9311019e-02  -3.9766451e-02  -1.0403977e-02   1.1073100e-01   6.2580122e-02   2.7215104e-02  -1.5308545e-02   3.4140656e-02  -1.4928335e-01  -1.1452522e-01   1.9602644e-03   3.3261877e-03   8.5034108e-02  -3.7225741e-02   1.0363239e-01  -6.7518471e-02  -1.2084879e-01  -3.5554595e-02  -6.7954217e-02   6.2425201e-02   3.6384073e-03   1.9682126e-02  -1.0482815e-02  -2.2792651e-02   1.0760721e-02  -5.4670168e-02   2.9121195e-02
   3.8352118e-02   1.3150895e-02   7.0091126e-04  -2.5488225e-02   5.8582878e-03   3.7284239e-02   3.2158306e-02  -2.0865972e-02  -9.1692313e-02  -3.0985914e-02  -9.4658186e-02  -1.1860166e-02  -7.4082810e-02   6.6543338e-02   1.2781554e-03  -4.7729888e-02   3.6659821e-02   9.9268848e-03  -1.4290508e-02  -3.7671901e-02   5.3046992e-02  -1.1936324e-01  -1.9837562e-03   8.9117650e-03   2.6982681e-04  -4.8095488e-02   1.4936025e-02  -1.8768921e-02  -5.7953555e-02  -9.3729963e-02  -1.4337817e-03  -3.1180503e-02  -2.0477628e-02   2.8905066e-02   5.8743619e-02   8.1464800e-03   1.2380016e-02  -1.0538848e-01   3.9470383e-02   4.8065294e-02   2.8615911e-02   1.9049191e-03   3.2180705e-01   7.2762532e-02   1.3722459e-01   4.7049778e-02   0.0000000e+00   1.5949022e-01   1.3470154e-01  -7.5288419e-02   4.8159412e-02  -8.2464240e-02  -6.3926070e-02   9.3196395e-02   1.1825240e-02   1.1135130e-01   3.8415300e-02  -3.1109121e-02   1.3220816e-02  -8.9891125e-02   6.4120139e-03  -1.8090950e-02  -2.3921414e-02  -5.6164758e-02  -1.7096212e-01   2.5846118e-02  -7.5981637e-02  -4.3349357e-02   9.8480553e-03  -7.3722623e-02   8.3167942e-03   4.1077937e-02  -2.5966260e-02   5.4868576e-02   3.0121602e-02  -2.5919603e-02  -6.1078934e-02   7.2821445e-02   7.3649859e-02   4.0262448e-02  -5.4272537e-02   3.8708339e-02   3.7184343e-02  -6.4439591e-02   5.5821496e-03  -6.1347797e-02   6.2174052e-02   1.4686176e-02  -4.9244253e-02  -1.1705361e-02
   5.0334441e-02  -6.8466852e-02   3.6069247e-02   4.5944009e-02   5.7796640e-02   6.4183384e-02   3.4502255e-02  -6.8510298e-03  -2.4791485e-02  -7.4623631e-03   3.1047139e-02   2.3587065e-03  -1.6761110e-02  -3.0054436e-02   5.9974365e-03  -4.5843991e-02  -6.5209972e-02  -1.6918191e-02  -3.0870868e-02  -1.2956662e-02   6.9237779e-03   6.6108281e-02  -6.3118653e-02   5.5716869e-02  -4.6839142e-02   2.2452158e-02   2.4596385e-02   2.9698318e-02   3.3838698e-03   4.2846996e-02   2.1742028e-02  -4.6057456e-02  -2.8341149e-02  -1.2919499e-01  -2.4212287e-01   1.5842178e-01   7.9985675e-02   4.6134330e-02  -4.2871155e-02  -3.6625947e-02   7.1017115e-02  -4.3758668e-02   2.1255278e-01   3.2538166e-01   3.7482924e-02   4.9975556e-02   1.5949022e-01   0.0000000e+00   1.7292804e-02   7.4338650e-02  -5.9329753e-02   1.4169211e-02   8.4922121e-02   9.2145286e-02  -1.2654354e-02   1.5651568e-02   6.0453362e-02   6.7971152e-02  -1.1758712e-02   4.0237028e-02   1.4140277e-02  -4.7401118e-02   1.1065286e-02  -5.4698593e-02   1.0992060e-01   3.7174120e-02   5.9990974e-02   1.0133293e-01  -3.6470721e-03  -6.6020996e-02  -4.6231183e-02  -1.0409291e-01  -5.8579370e-02   2.5719759e-02   1.4938600e-02  -8.7044476e-03  -6.8490868e-02   2.7594727e-02  -2.7410871e-02   9.2077963e-02   3.0101293e-02  -3.8027028e-02   4.5404591e-02   7.5290167e-02  -1.3065533e-02  -1.0690505e-02  -3.3749549e-02  -4.0977944e-02   1.0643899e-01   1.5393903e-02
  -4.0673924e-02   4.6066146e-02   3.6656825e-02  -1.3921110e-02   1.2180759e-02  -7.2125110e-02  -9.7765784e-03   6.0738729e-03   6.3544479e-02  -2.1968327e-02  -1.7656533e-02   1.3408255e-02  -9.1590299e-02  -5.3215753e-02  -2.0328361e-02  -5.7213896e-02  -9.0571169e-04   1.9344779e-02   4.8666683e-02  -6.9497310e-02  -6.5912940e-02  -1.5943892e-02   1.5031744e-02   3.7592624e-02  -2.5522551e-02   1.5080783e-02  -1.2958309e-02  -1.2014087e-02   4.6325610e-02   9.0588597e-02   2.6720838e-02  -1.5299619e-02  -5.5616018e-03   1.2712322e-02   2.3862689e-02  -8.0649167e-02  -2.2540205e-02  -9.6870048e-02  -3.9986038e-02  -7.4414328e-02  -9.1133457e-02  -5.2376865e-02   7.2978070e-02  -1.4867961e-02   2.0155179e-01   1.6751187e-01   1.3470154e-01   1.7292804e-02   0.0000000e+00   1.6225754e-03   1.5256948e-01  -5.0246275e-03  -3.3686053e-02   1.6192062e-03  -7.8955407e-03  -1.3628834e-02  -6.0332290e-02  -3.1857485e-02   8.6288673e-02  -4.9625773e-02   4.8474356e-02   2.8122145e-02  -1.3319421e-01  -2.1185950e-02  -9.9782978e-02   2.2456561e-02   8.2839034e-02  -7.5544930e-02  -2.0317777e-03  -1.3151103e-02   3.7986215e-04   7.8596511e-03  -2.2053670e-02   6.6647487e-02  -1.1411081e-02  -1.4101806e-02  -3.7520891e-02  -4.8132297e-02  -2.9275038e-02   8.3006845e-02   5.1140846e-02  -1.7094272e-02   4.5642524e-02   8.3516134e-03   1.1177948e-01   6.3883324e-03   3.7976418e-02  -1.5505852e-02  -6.9664879e-03  -1.1573638e-02
   1.7934626e-03   9.0717202e-03  -2.2081576e-02   2.9680064e-02   1.5807225e-02  -2.5068999e-02  -3.4353001e-02  -5.4838404e-02   4.0837683e-02  -3.2445281e-03   8.5023846e-02   1.0013898e-02   4.9956151e-02   3.7389369e-02  -7.1398384e-02  -3.4871988e-03  -1.7560942e-02  -2.3188807e-02   4.5428362e-02  -2.4675020e-02   2.0889064e-02   6.0480636e-02  -2.3303059e-02   1.2253487e-02  -1.3166609e-03  -1.2047968e-02   2.9261033e-02  -6.6619779e-02   1.3509038e-02   2.5606326e-02  -2.3128286e-02   9.4827628e-03  -2.6954740e-02  -1.7664972e-02  -4.2720502e-02   9.2643614e-02  -3.0877001e-02   1.2647814e-02   2.1204432e-02   1.3020278e-02  -8.5521036e-02  -2.1670239e-03  -1.2564373e-02   3.2252590e-02   2.1858305e-02   7.4117575e-02  -7.5288419e-02   7.4338650e-02   1.6225754e-03   0.0000000e+00  -2.7812127e-02   7.9874091e-02  -4.5501599e-02  -2.5624285e-03  -9.2236509e-03  -2.2677543e-02  -1.5261361e-02   1.8762270e-02  -8.6958951e-03   1.8812328e-01   4.2174224e-02   1.3544427e-02  -1.1714266e-01  -4.0893420e-02   3.1635852e-02   5.0172446e-02  -8.9989698e-02  -3.0240784e-02  -5.5880025e-02   2.6515236e-03  -3.9772937e-02  -4.0822542e-02  -3.8646183e-02   7.3695332e-03  -4.0239555e-02  -1.2914735e-01  -6.0666977e-02   4.2512742e-02  -3.3838752e-02  -7.5712984e-02   6.7728787e-02   3.0380527e-02   8.9311395e-02   1.4934921e-02  -5.3926291e-03  -2.3646028e-03  -7.4964860e-02   3.7019913e-02  -2.8111351e-02   3.9443572e-02
   6.3531809e-03   2.0540716e-03   5.9752808e-02  -9.6010298e-03   2.9565661e-02  -5.3160454e-02  -5.0795431e-02   1.0896314e-03   8.3758101e-03   9.4122151e-02  -1.9991538e-02   1.6713862e-02  -1.8059817e-02  -3.3231367e-02  -2.1405850e-02   4.6578351e-03   3.9380567e-02  -3.3647991e-02  -1.0019052e-02  -5.5383252e-02   2.0927368e-03  -5.5751244e-03  -3.6446566e-02   7.2062513e-02   3.7858225e-02  -3.8278631e-02  -4.6481696e-02   2.0244356e-02  -4.1294056e-02  -2.7463253e-02  -6.4424525e-02  -6.4033625e-02  -2.0954746e-02   4.7325543e-02  -1.0387410e-01  -2.3806080e-02  -8.7708661e-02  -1.9907529e-02   4.6159464e-02   5.9763328e-02  -8.7118018e-04  -4.2468799e-02  -6.2859074e-03  -2.1680328e-02   1.4042547e-01   1.2108632e-03   4.8159412e-02  -5.9329753e-02   1.5256948e-01  -2.7812127e-02   0.0000000e+00  -1.0997562e-02   1.6183645e-01   1.1346832e-01   9.6636147e-02  -3.1342089e-02   3.6325527e-03  -5.3305087e-02   4.5854769e-02  -1.4436549e-02   6.5269634e-02  -5.0281868e-02  -4.6687717e-02   7.9326847e-02   9.1954182e-02  -2.4142777e-02  -5.7147438e-03  -1.7239396e-02  -2.0720218e-02   1.8437485e-02   5.1638186e-02   2.1028345e-03  -6.8255193e-03  -5.0589589e-02   5.2016039e-02  -4.3911485e-02   2.3452336e-02  -2.6271505e-02  -3.3447307e-02  -1.7227835e-03   3.3169904e-02   2.4233852e-02   8.4131601e-03  -4.5053721e-02   6.9698728e-02   1.0437903e-01   5.7820502e-02   6.6704855e-02   2.7804478e-02   4.6079853e-02
   1.5189497e-02  -5.4813979e-02  -1.6475381e-02  -1.9794349e-03  -5.5791671e-02  -3.5044434e-02   1.2365963e-02   6.6920680e-02  -1.2610533e-02   2.3379103e-03   1.0088232e-02   1.5255276e-02   3.8024986e-02   6.3587391e-02  -6.9753640e-03   6.8978208e-02  -4.9772984e-02   4.4947891e-02  -3.4504666e-02  -1.1089168e-01   3.1444355e-02   4.4700025e-02  -1.9737126e-02   6.3791564e-02  -3.3325122e-02  -1.4244002e-02   1.5964912e-02  -5.6625146e-02  -2.3721149e-02  -5.8101401e-02  -1.0791973e-02   4.1037980e-02  -6.2477802e-02   5.3797965e-02  -1.1215125e-02  -2.5936656e-02   6.7918329e-03  -3.7460911e-02  -1.5722977e-02   2.0920741e-02   3.7817176e-03   1.1419602e-01   1.1333710e-01   1.1406302e-02   3.8212318e-02  -6.7556440e-03  -8.2464240e-02   1.4169211e-02  -5.0246275e-03   7.9874091e-02  -1.0997562e-02   0.0000000e+00  -5.3845660e-02   4.8782340e-02   3.0706516e-02   1.1170547e-01   2.7279444e-03  -3.1857106e-02   6.3286608e-02   5.6164562e-02  -1.6769377e-02   6.7900497e-02   7.0289538e-02   7.9798416e-02   9.9657641e-02   1.9848725e-02   6.9906780e-02   1.0326680e-02  -2.7600598e-02  -4.3957301e-02   5.5964421e-02   1.7232508e-02  -2.8935152e-03   3.6199871e-03  -5.1103730e-02  -1.2524671e-02  -9.6410105e-02   2.7976236e-02  -1.6367159e-02  -4.7182020e-02   5.7039924e-02   7.2452559e-03  -7.0947166e-02  -8.8363750e-02   6.0946947e-02   5.0649419e-03  -2.7565853e-02   1.2120276e-01   7.2424186e-02   1.8190302e-02
  -1.0400821e-02  -9.9841864e-03  -5.5459500e-03  -5.3632748e-02  -2.6890297e-02  -2.9339426e-02  -3.9236805e-02  -5.4456062e-03  -8.4707136e-03  -8.0174853e-03  -5.1050804e-02  -4.5601242e-02  -9.1643047e-03  -7.2250027e-03  -6.0790694e-02  -3.0578793e-04  -4.5178892e-02   3.2547219e-02  -4.3994799e-02   2.1099050e-02  -1.4014213e-02   5.2484619e-02   2.2421658e-02   1.8755287e-02   5.2016401e-02  -3.1150088e-03   3.2656917e-02   5.6888520e-02   1.2788145e-02   5.7199375e-03  -2.2668342e-02  -3.7804103e-02   2.0621691e-02  -4.3840213e-02  -6.3436776e-02  -1.9795768e-02  -5.0923654e-02   1.6323973e-02  -1.3737318e-01   4.1095014e-02   2.3781230e-02   3.1835331e-02  -3.9573930e-02   5.5852657e-02   1.5278251e-02  -3.6816801e-02  -6.3926070e-02   8.4922121e-02  -3.3686053e-02  -4.5501599e-02   1.6183645e-01  -5.3845660e-02   0.0000000e+00   3.6535966e-01   9.5170486e-02   1.4906197e-02   6.6920582e-02   7.7906099e-02  -5.3574145e-02  -1.2827641e-01  -1.0997928e-01  -5.8997636e-04  -9.2377474e-02   4.0769104e-02   8.9806810e-03   1.8529244e-03   1.8505794e-02  -2.1960431e-03  -8.0084573e-02   4.9801198e-02   4.2915995e-02  -8.3582519e-02  -2.7420504e-02  -1.0452863e-02   5.8548252e-03   5.8935942e-02   4.0518051e-02   1.1454541e-02   1.3265865e-02   1.8210462e-02   2.5190033e-02  -1.9647663e-02  -5.1206879e-02   1.1376826e-02   6.8168627e-04  -2.4199897e-02  -7.2566600e-02   3.1823060e-02  -2.3211696e-02   3.2779039e-02
  -2.5916319e-02  -2.4563784e-02   1.6521136e-02  -1.3778204e-02  -1.5484866e-02   6.1505931e-02  -5.4573588e-03  -5.0617578e-02   4.5075382e-02  -2.7192915e-02   7.2137609e-02  -5.1211521e-02  -2.2664576e-02  -6.2024250e-02   1.8568211e-02   3.5300735e-02  -5.5485380e-02   1.6202962e-02  -9.9937633e-02   3.1790669e-02   8.1313028e-02   4.0723046e-03  -1.3164625e-01  -1.5208328e-02   1.9944677e-03   3.2005247e-02  -5.3128499e-02   2.1767699e-03   2.8289410e-02  -4.1285930e-02   1.4467285e-04   3.9390626e-02  -2.5974413e-02   5.9961871e-02   4.0033380e-02  -1.6765561e-01   4.2108814e-02   4.0198642e-03   4.3084750e-02  -1.0841010e-01  -2.4343250e-02   3.7215130e-02   3.6857992e-02  -4.4470764e-02   4.0888102e-03  -2.5263449e-02   9.3196395e-02   9.2145286e-02   1.6192062e-03  -2.5624285e-03   1.1346832e-01   4.8782340e-02   3.6535966e-01   0.0000000e+00  -1.5253710e-02   9.7439101e-02  -5.3021439e-03  -9.4573269e-03   9.1133793e-02  -3.5683900e-02  -2.3799738e-02   1.1763499e-02   2.3169288e-02   1.1312350e-01   5.5935955e-03   9.9595919e-04   2.6155195e-03  -1.0016894e-01  -9.6410173e-03   1.0830482e-01  -1.7961454e-02   4.3846366e-02  -2.0933221e-02  -1.0032702e-03   5.1299140e-02   9.2992296e-03  -7.7891500e-02   3.2350284e-02  -3.0978128e-02  -5.5306116e-02  -3.5510474e-02   3.3169390e-02   7.4269387e-02   2.6825260e-02  -6.4718138e-02   4.8108440e-02  -5.9549586e-03  -3.9443398e-04   5.4402718e-02   4.6128164e-02
   1.5499522e-02  -3.4054354e-02   2.7646892e-03   1.8200384e-02   1.4333203e-02  -3.9335977e-02  -5.8911690e-03   8.5508114e-03  -7.0666164e-02   3.1829259e-02   4.1496868e-03  -7.0027992e-02   1.3555253e-01  -5.9496228e-02  -6.5580715e-02   6.2152873e-02  -1.4217510e-02  -3.8051570e-02   3.7174841e-02  -2.1083024e-02   5.4741788e-02  -2.4108292e-02  -4.0900802e-02  -2.6331273e-02   2.6223174e-02   1.3900906e-03   4.9867647e-02   5.9598156e-02  -1.3750296e-02  -4.0111851e-02   3.1106352e-02   8.6437047e-02   2.1937839e-02  -7.3108353e-03  -5.6366143e-02   9.8123985e-02  -1.3415178e-01  -9.5047502e-02  -1.1386870e-02   1.0583865e-01   1.5119892e-02   1.0673937e-03  -4.8893314e-02  -1.6775832e-02   3.3515668e-02  -3.1272164e-02   1.1825240e-02  -1.2654354e-02  -7.8955407e-03  -9.2236509e-03   9.6636147e-02   3.0706516e-02   9.5170486e-02  -1.5253710e-02   0.0000000e+00   1.4016845e-01   2.6918424e-02  -6.8526874e-02   7.4641313e-02   2.8894690e-02  -3.4827432e-02  -5.9598591e-02   1.1582964e-02   2.2015772e-02   1.4081475e-02  -6.7250506e-02   4.5510840e-02  -5.5077287e-02  -4.3677312e-02   4.5483227e-02  -8.1435054e-02   5.0444962e-02   3.8917126e-02   4.8972926e-02  -2.7621475e-02  -5.5095686e-02   1.2092526e-01  -9.6940516e-02   4.2576793e-02  -3.9668163e-02   5.8626848e-02   1.3396865e-02  -2.5084589e-02   4.3978771e-03   4.3893489e-02  -7.6857324e-02   4.4369757e-02   3.5511958e-02  -3.5757452e-02  -4.7437760e-02
   3.5851659e-03  -4.3206159e-02   2.4935999e-02   1.3402069e-02  -5.1820688e-02   1.3298326e-02   5.1180357e-03  -1.6930662e-02   6.9544743e-02  -1.4369762e-02   1.3952360e-02  -1.1060821e-01  -2.9928011e-02  -4.6666147e-02   5.3670282e-02  -4.0868847e-02  -3.2645254e-02   2.6387885e-02  -1.8630632e-02   2.3425174e-02   4.0470246e-03   4.2185051e-03  -4.1147074e-02  -4.5180911e-02   1.9584328e-02   5.0063646e-03  -4.7720253e-02   3.2656094e-02   2.0269379e-02  -4.6597380e-02   5.1894284e-02   4.7173005e-02  -5.3327599e-02  -3.5065226e-02   1.3271334e-02   1.9380673e-02  -3.9346967e-02   1.4970439e-02  -6.3636922e-02   1.4042110e-01  -1.8393848e-01  -1.5613204e-02   2.8763246e-02  -4.3765619e-02  -4.1895025e-02   1.6752104e-02   1.1135130e-01   1.5651568e-02  -1.3628834e-02  -2.2677543e-02  -3.1342089e-02   1.1170547e-01   1.4906197e-02   9.7439101e-02   1.4016845e-01   0.0000000e+00  -5.1483598e-02  -3.1098802e-02   3.4538107e-02  -6.7138754e-02  -6.0531832e-02   7.1999421e-03   4.1750610e-02   1.2558986e-02  -7.9254457e-02   1.0057561e-01   5.7787536e-02   1.7587392e-03   1.2350851e-02  -3.1063881e-02  -4.7836282e-02   6.4221372e-02  -4.0105838e-02  -5.7487041e-02   7.4984857e-02   5.1966015e-02  -5.7436091e-03  -3.3570208e-02  -6.4061212e-02   2.2134324e-02  -3.3394939e-02   7.6354832e-02   2.7560372e-02   2.5560253e-02   2.3139212e-02   8.0116171e-02  -3.2489173e-02   6.0453957e-02   3.8072015e-02   2.9399477e-03
   1.7438403e-01  -7.6745695e-02   5.2814861e-02   1.9105039e-02   4.1016940e-03   6.7533820e-03  -4.9133848e-02  -2.6384706e-03   2.2728036e-02   5.0703092e-02   4.1134354e-02   4.3619340e-03   4.3699579e-02   5.7451831e-02   4.0525884e-02   6.9589737e-02   1.1812771e-01  -6.3062278e-02   2.2132646e-02  -1.7368143e-03   1.7146638e-04   3.7871315e-02   4.5194126e-02  -1.6357586e-02  -2.7395026e-02  -1.3334059e-02   2.3821619e-02  -2.7990295e-03   6.6607704e-03  -3.8907801e-02  -5.9749643e-02  -1.5850812e-02   1.3723601e-01  -3.4906700e-02   2.0826927e-02  -5.2526135e-03   3.5608106e-02   2.5152595e-02  -5.7568005e-02   3.3028231e-02   3.1407181e-03   5.2404694e-02   7.3842218e-02   1.0648360e-01   1.0161169e-01   3.7964296e-02   3.8415300e-02   6.0453362e-02  -6.0332290e-02  -1.5261361e-02   3.6325527e-03   2.7279444e-03   6.6920582e-02  -5.3021439e-03   2.6918424e-02  -5.1483598e-02   0.0000000e+00   1.0461215e-01  -1.8475326e-02  -3.6390600e-03  -6.9923747e-03   7.8766629e-02   2.4221748e-02   4.4515015e-02  -4.1690584e-02  -7.9997935e-02  -9.9413059e-02   2.5090469e-02   1.3825445e-01   4.0671483e-02  -5.1653215e-02   9.6400769e-02  -1.7922751e-02  -9.0624086e-02   5.1980722e-02  -1.7156142e-02  -9.6120862e-03  -5.4414836e-02   1.8790080e-01  -6.5022827e-03   4.9451478e-02   4.1122970e-02  -1.9484193e-02  -8.4881540e-03   3.9386569e-03   2.0176111e-02   1.3744522e-02  -9.6392175e-03   3.6343209e-02   1.2129403e-02
   6.7141438e-02   7.1059247e-02  -1.3394439e-02   3.4467377e-02  -3.6130190e-02  -5.0963443e-02  -2.1668186e-02  -1.2140689e-03  -6.6870250e-02  -2.1846143e-02   5.6243786e-02  -6.6572915e-02   5.5893882e-02  -1.6145762e-02   6.1049955e-02  -5.7019631e-02   5.2512514e-02   3.9924838e-02   1.8622658e-02   5.3428714e-02  -4.9310451e-05  -5.6686948e-03   2.7635015e-02  -7.9215638e-02   2.5786499e-03  -1.7041776e-02   2.2855249e-02   2.7976316e-02   8.6675878e-02  -4.6385981e-02   7.9079547e-02   2.3658558e-02   3.5650319e-02  -9.7892397e-03   5.2340633e-02  -4.4587721e-02  -5.9684872e-03  -3.8884178e-02  -4.9640067e-02  -4.6684400e-02  -1.3028262e-01   6.4023399e-02   4.6016916e-02   7.1431125e-02   6.8490806e-03  -8.3640237e-02  -3.1109121e-02   6.7971152e-02  -3.1857485e-02   1.8762270e-02  -5.3305087e-02  -3.1857106e-02   7.7906099e-02  -9.4573269e-03  -6.8526874e-02  -3.1098802e-02   1.0461215e-01   0.0000000e+00  -1.0490282e-01   4.0739634e-02   2.1873168e-03   6.2189405e-02  -8.9131663e-02   5.7317470e-02   2.4294677e-02   2.8613875e-02  -5.1810732e-02   6.4910064e-03   1.1998886e-01   1.4858474e-01  -2.1051502e-02   1.8801811e-02   3.2525449e-02   5.2831099e-02  -9.0390937e-02  -4.5734132e-02  -7.7000826e-02  -1.2617183e-01   5.0815410e-02   6.1034832e-02  -2.3481023e-02   3.3706879e-02   4.3778011e-03  -6.4159275e-02   2.4699338e-02   5.1569653e-02  -2.9313415e-02  -6.6533382e-02  -5.1427726e-02  -1.1244793e-02
   2.8621241e-02   1.5374204e-03   3.3718114e-02   2.9274673e-02  -1.8757242e-02   2.1070898e-02   2.7837418e-02   1.4522554e-03  -1.9836536e-04  -1.0377066e-03   4.1388788e-02  -4.3194684e-02  -1.4635307e-01   1.4487551e-02  -3.0145262e-03   4.3342846e-02   6.1956626e-02  -5.5490492e-02  -2.6531093e-02  -4.5956559e-02  -4.3489571e-02  -6.1720626e-02  -8.8542859e-02   4.9105223e-02  -1.4328623e-02   6.2928898e-02  -1.7387498e-02   5.5801064e-02   5.0514929e-02  -4.8024095e-02  -6.6539126e-02  -4.3037306e-02  -3.0771945e-03   6.6215649e-02  -1.0600975e-01   4.9850661e-02   4.9105318e-03   2.2608157e-02   1.4002019e-02  -2.7079036e-02  -5.2957267e-02  -8.7578443e-02  -6.0902499e-02  -5.4610123e-02  -7.2893237e-02   1.2152645e-02   1.3220816e-02  -1.1758712e-02   8.6288673e-02  -8.6958951e-03   4.5854769e-02   6.3286608e-02  -5.3574145e-02   9.1133793e-02   7.4641313e-02   3.4538107e-02  -1.8475326e-02  -1.0490282e-01   0.0000000e+00   1.8762524e-01   1.6874214e-01  -1.1175348e-02   1.3877410e-02   2.7309876e-02  -9.7866696e-02  -3.4450763e-02   1.5270342e-01  -2.5299577e-02   3.0466637e-02   5.3277229e-03  -4.7561108e-02   1.9265324e-02  -3.2038717e-02   6.8599325e-03   5.5623918e-02   1.4136510e-02  -9.6405379e-02  -1.6087269e-02   8.8626211e-03   3.8738720e-02  -2.3177669e-02   7.2958804e-03  -1.9192445e-02   1.5595423e-02  -3.6840224e-05  -1.1630748e-01   8.3348364e-03  -3.3322396e-02   2.5773804e-02  -2.4075294e-02
   1.2261935e-02   9.0120970e-02  -1.6954982e-02   8.4954846e-02   8.3176401e-02  -1.3344558e-02  -2.1874645e-02  -2.3119428e-02  -6.1845000e-02   5.6574231e-02  -1.7195923e-02  -9.0873440e-02  -4.6193714e-02  -4.8313692e-03  -7.4883296e-02   2.6979023e-02  -3.4209195e-02   2.5684148e-03   6.2310180e-02   1.0553902e-01  -3.0062578e-02  -6.9818497e-02  -5.1560543e-02  -4.3019417e-02  -2.1241088e-02   1.5682829e-02  -1.6372832e-02   2.9925899e-02  -1.3478589e-01  -5.1804373e-02  -1.9838219e-02  -4.1110851e-02   2.3928378e-02   1.4796710e-02  -9.5982029e-02   1.6259563e-02   5.6128595e-02  -6.6039376e-02  -1.7215859e-02  -9.1699723e-03  -6.8045140e-02  -6.5138212e-02   2.9566466e-02   6.4039153e-02  -2.3662712e-02  -7.7878104e-02  -8.9891125e-02   4.0237028e-02  -4.9625773e-02   1.8812328e-01  -1.4436549e-02   5.6164562e-02  -1.2827641e-01  -3.5683900e-02   2.8894690e-02  -6.7138754e-02  -3.6390600e-03   4.0739634e-02   1.8762524e-01   0.0000000e+00  -3.1422769e-02   9.5441434e-02  -1.6061567e-01   1.4724472e-01  -4.3983031e-02  -7.3682635e-02  -6.2960790e-03   3.6202689e-02   5.2570761e-02  -5.4980489e-03  -9.7967435e-02   3.9863095e-02  -5.9162702e-02  -2.1049733e-02   1.1693836e-01  -6.7742697e-04  -4.3737654e-02   1.4305498e-02  -5.5113479e-02   5.0118997e-02   6.8252007e-03   6.8964544e-02   8.1806361e-03   7.6219174e-02   8.3167591e-02  -4.2134865e-02  -6.7141048e-02   4.0088368e-02  -2.9690963e-02  -1.9145387e-02
   6.1773427e-02   5.3834022e-02   2.2715604e-02  -8.0250646e-02  -1.1690114e-02  -2.2643380e-02   5.7888385e-02  -4.7194917e-02   2.2436855e-02   4.8099933e-02   1.4529686e-01   3.7728712e-03   2.9337597e-02  -4.2671477e-02   4.3719539e-02  -9.0045539e-03  -1.5223133e-02  -5.4887108e-02  -2.4994153e-02  -9.8009837e-02   5.4581675e-03  -3.7303967e-02   1.4976944e-02  -1.0454316e-01  -3.3114557e-02   3.8855425e-02  -8.8083611e-03  -2.6667192e-02  -2.0245231e-02   3.9661918e-02  -1.6014692e-02   3.7678651e-02  -8.3915913e-02  -2.2384442e-02  -3.9003506e-02   3.3556168e-04   2.4777924e-02   5.9431889e-02  -2.8746624e-02  -5.4465198e-02   6.9019095e-02  -1.0668667e-02  -2.5160953e-02  -1.7449643e-02   8.7603159e-02  -9.2781059e-03   6.4120139e-03   1.4140277e-02   4.8474356e-02   4.2174224e-02   6.5269634e-02  -1.6769377e-02  -1.0997928e-01  -2.3799738e-02  -3.4827432e-02  -6.0531832e-02  -6.9923747e-03   2.1873168e-03   1.6874214e-01  -3.1422769e-02   0.0000000e+00   1.5864273e-01   2.2922454e-01  -8.7105813e-03   1.9092260e-01   1.2821709e-01   2.6266705e-02  -6.6102794e-02  -2.6051885e-04   1.0685305e-01  -2.7646701e-02   7.8315438e-02  -2.9235383e-03  -4.6758566e-02  -5.2171103e-02   2.0694494e-02   1.8367390e-02  -7.7815932e-03  -5.2823229e-02   4.9845759e-02  -8.2678384e-02   4.7659964e-03   1.0731982e-01  -9.1620090e-03  -4.1764560e-03   1.5059774e-02   4.9037816e-02  -3.9301646e-02   7.4555044e-04  -7.2887081e-02
  -2.8586316e-03   3.5069695e-02  -7.6173302e-02  -2.8996689e-02  -6.6532425e-02  -3.9263475e-03  -1.2089907e-02   7.9350720e-03  -4.5263626e-02   1.4948368e-01  -2.2277522e-03   5.8464693e-02   4.9388094e-02   9.8651950e-02  -4.4208232e-02   3.3710300e-02  -1.0217666e-01  -2.2147456e-02  -3.7404652e-02  -7.2058197e-02   7.5143244e-02  -5.4216837e-02  -6.7736698e-02  -2.2277752e-01  -1.9115044e-02  -4.1354605e-02   5.9903867e-02   6.7165163e-02  -3.6015717e-02  -3.9419421e-02   4.6710864e-02   8.5158899e-02   4.2907462e-02  -6.3952723e-02  -9.0971449e-02  -1.4876065e-02   1.5855382e-02   6.6838713e-02  -2.2491000e-02   3.6829118e-02   1.0061707e-01  -1.8317305e-02   1.3758519e-02  -2.8006908e-02   1.1037960e-01   8.0486135e-02  -1.8090950e-02  -4.7401118e-02   2.8122145e-02   1.3544427e-02  -5.0281868e-02   6.7900497e-02  -5.8997636e-04   1.1763499e-02  -5.9598591e-02   7.1999421e-03   7.8766629e-02   6.2189405e-02  -1.1175348e-02   9.5441434e-02   1.5864273e-01   0.0000000e+00   9.5630834e-02   2.0781734e-01  -6.9571251e-02   2.2347012e-01  -9.4433483e-03   3.7513577e-02   9.1920969e-03  -6.2116788e-02  -2.6921304e-02   7.0386889e-02  -1.4752142e-02  -1.1327686e-03   1.0190569e-01   1.3830823e-02  -9.0124129e-03  -8.0074485e-02  -2.7259569e-02  -8.3251967e-03  -8.4349936e-02  -1.3937213e-03  -5.4464308e-02   2.6252405e-03   5.4826563e-02   7.1319876e-02   2.2100732e-03   5.9064934e-02  -1.1141301e-02  -1.4875131e-02
   4.1417394e-02   8.6478070e-03   6.8320297e-02  -7.8220473e-02  -9.7869614e-02   2.4972125e-02   8.4815953e-02   3.5423487e-03   8.2653680e-02  -7.6296130e-02   8.2667764e-02   2.9817917e-02  -8.4261333e-03   2.4370891e-02  -6.1877219e-03   1.3497510e-01  -8.9893518e-02   4.9738164e-02   1.2100014e-01  -7.4129691e-02  -6.8124434e-02   1.9370461e-02  -8.4864167e-02   1.0340116e-02   6.1651357e-02  -3.8340701e-03   5.9953710e-02  -5.4189320e-02   6.1992378e-02   1.2011282e-02  -3.4457607e-02   9.4127081e-02   6.7250337e-02  -1.2803251e-01  -9.4571226e-02   5.6338843e-02   1.5216243e-03   4.1750192e-03   2.4096462e-02  -3.5913920e-02   4.9787082e-02  -3.8707219e-02  -7.4074607e-02   4.8832897e-02  -1.5600484e-02   5.9172882e-02  -2.3921414e-02   1.1065286e-02  -1.3319421e-01  -1.1714266e-01  -4.6687717e-02   7.0289538e-02  -9.2377474e-02   2.3169288e-02   1.1582964e-02   4.1750610e-02   2.4221748e-02  -8.9131663e-02   1.3877410e-02  -1.6061567e-01   2.2922454e-01   9.5630834e-02   0.0000000e+00   2.0618160e-01  -3.2691631e-02  -3.6609277e-02   1.2682702e-01   6.2084605e-02   3.7875899e-02   5.4451756e-02   6.3129817e-02  -1.1617049e-01  -2.5918092e-03  -3.6567775e-02   6.8353404e-02  -5.9639709e-02   9.3186005e-02   1.6634987e-01  -4.6829036e-02   1.1486742e-01   7.3552865e-02   8.7362459e-02   3.9820030e-02   2.1810639e-02  -2.1170647e-02   6.7145158e-02   6.9894963e-02   3.7653582e-02  -8.5261432e-02   2.5641893e-02
   2.6636466e-02  -1.3060351e-02   3.5697862e-03   2.6538555e-02   5.7186550e-02  -3.5374990e-02  -2.0290809e-02  -4.8363523e-02  -3.0738431e-02  -3.0896116e-02   2.0379439e-02   5.7193775e-02  -9.2589763e-03   9.3921629e-03   6.8098627e-02   2.3131472e-02   5.0546594e-02   2.2255834e-01  -5.7784321e-02  -6.4955577e-02  -6.8280241e-02   3.7753569e-02  -1.5892346e-02  -1.1879449e-02  -1.2947604e-01   4.1760131e-02  -5.4493896e-03  -1.5437862e-02  -4.0125601e-02  -2.0542201e-02   7.4037661e-02  -8.5109384e-03   9.1062866e-02   1.7698860e-01  -8.8893572e-02   9.3062689e-02  -9.2692634e-02  -6.9267655e-02  -2.0711590e-02   4.1812188e-02   8.7066071e-02   9.1241865e-04  -2.8928432e-03  -6.3588120e-03   8.5260710e-03  -3.9311019e-02  -5.6164758e-02  -5.4698593e-02  -2.1185950e-02  -4.0893420e-02   7.9326847e-02   7.9798416e-02   4.0769104e-02   1.1312350e-01   2.2015772e-02   1.2558986e-02   4.4515015e-02   5.7317470e-02   2.7309876e-02   1.4724472e-01  -8.7105813e-03   2.0781734e-01   2.0618160e-01   0.0000000e+00  -8.7347611e-02   4.1967979e-02  -9.3393030e-02   6.2447062e-02   4.3164979e-02  -2.5702712e-02  -3.2927997e-02   5.5216730e-02   2.7612038e-02   2.5760127e-02   7.9570056e-02  -2.6042690e-02   4.6167743e-02  -9.0454036e-03  -2.0521167e-02  -2.5708963e-02  -3.8744049e-03   1.4785136e-01   4.5451952e-03  -5.7328147e-02   4.2944605e-02   2.3017396e-02  -1.1376013e-02  -7.7530296e-02  -6.8221245e-04   8.9433219e-03
  -8.3933950e-02  -9.5644333e-02   5.1881696e-03  -2.5323729e-03   1.3805091e-01  -6.2311530e-02   1.8392026e-01   4.7023417e-02   6.9276414e-02   5.4984408e-02  -9.4538355e-03  -1.0098022e-01   6.2842158e-02  -3.9120989e-02  -3.5918962e-02  -6.7369744e-02   1.0736169e-02  -1.8214216e-03  -8.3412695e-02  -4.4366339e-04  -7.1346687e-02   7.6179368e-02   1.1225684e-01   1.8097969e-01   1.1027378e-01   5.8410962e-02   3.0754930e-02   5.2398557e-02  -1.2274652e-02  -9.8898911e-02  -5.3809006e-04   7.7636476e-02   1.3419668e-01   5.2522019e-02   1.9092878e-02   5.7287898e-02  -8.4902093e-02   1.0807919e-01   1.7709700e-01   5.3651662e-02  -5.3614886e-02  -6.0028972e-02  -1.2123882e-02   7.6936368e-02   7.3538624e-02  -3.9766451e-02  -1.7096212e-01   1.0992060e-01  -9.9782978e-02   3.1635852e-02   9.1954182e-02   9.9657641e-02   8.9806810e-03   5.5935955e-03   1.4081475e-02  -7.9254457e-02  -4.1690584e-02   2.4294677e-02  -9.7866696e-02  -4.3983031e-02   1.9092260e-01  -6.9571251e-02  -3.2691631e-02  -8.7347611e-02   0.0000000e+00   2.1756570e-01   6.3651423e-02  -1.8455493e-02   3.3504150e-02   6.9717553e-02  -8.0089039e-03   4.2702224e-02   3.3557482e-02   4.7717659e-02   1.4641585e-01   3.0366827e-02  -7.8833803e-02   1.7755088e-01  -1.5517909e-04   8.5245480e-02   2.0580376e-02  -7.1716782e-02  -5.2112663e-02  -2.4060668e-02   2.7923313e-02  -1.8293310e-02   4.2942410e-02  -2.6043193e-02   1.9880532e-02  -8.9346732e-02
  -3.7457489e-02   3.6398100e-02  -3.2295986e-02   8.5354435e-02   5.1901255e-02   4.0174433e-02  -3.0181666e-02   2.3950675e-02  -6.6245067e-03   1.4971122e-01  -4.6274136e-02   8.4058478e-02  -3.7669200e-02   1.5640595e-01  -1.8763762e-03  -4.9783320e-02   2.0607599e-02   3.6523162e-03  -7.1611580e-02  -3.2664131e-02  -1.8976964e-02  -6.5963589e-03  -1.4146952e-02  -1.3419316e-02  -6.1260951e-03  -2.4731943e-02  -3.8945826e-02  -4.3247531e-02   5.5810420e-03  -8.1891779e-02  -3.6960585e-02   3.8068363e-02  -7.3786540e-03  -4.3634035e-02   9.1920306e-02   5.8385128e-02   1.5696865e-02   2.7949138e-03  -5.6741901e-03   8.6901436e-02  -1.0945567e-01  -1.0496631e-01  -5.4761600e-02  -8.6775392e-02   5.8313079e-02  -1.0403977e-02   2.5846118e-02   3.7174120e-02   2.2456561e-02   5.0172446e-02  -2.4142777e-02   1.9848725e-02   1.8529244e-03   9.9595919e-04  -6.7250506e-02   1.0057561e-01  -7.9997935e-02   2.8613875e-02  -3.4450763e-02  -7.3682635e-02   1.2821709e-01   2.2347012e-01  -3.6609277e-02   4.1967979e-02   2.1756570e-01   0.0000000e+00  -1.3782180e-03  -4.3610807e-02   2.7116278e-03   4.9952240e-03   9.5941859e-02  -1.5610621e-02  -1.9424771e-02   9.1782043e-02   9.0643709e-02   1.1523637e-01   7.0814896e-02   8.0364699e-03   3.9176347e-02   4.1623597e-02  -1.6961306e-02  -4.7526758e-02   1.0578477e-01   1.5637280e-02   3.5995618e-02   1.2641311e-01  -7.3423946e-02   1.8445107e-02   4.3978887e-02  -4.0775444e-02
  -6.0504036e-02  -1.5224620e-02  -5.4038058e-02  -4.9271790e-02   2.5498714e-02   3.2732591e-02  -4.2412123e-03   6.8494976e-02  -5.6465991e-02  -8.5375883e-02  -1.9796812e-02  -2.6212970e-02   4.4862462e-02   2.1723825e-03   2.9329505e-02   8.6043636e-03  -1.0761433e-02  -3.8680346e-02   1.7208817e-03  -6.8406759e-02   1.2990083e-02  -4.4237136e-02  -6.3608575e-02  -2.5718717e-02  -4.9656020e-03  -2.7028739e-02   3.6310344e-02   3.8129584e-02  -4.6313209e-02   3.4385565e-02   2.4244418e-02   5.7356473e-03   1.2207140e-01   1.0073532e-02   1.8205080e-01  -6.5183623e-02   3.9393199e-02  -6.7281521e-02   3.2351481e-02  -2.7281401e-02  -1.0391599e-01  -9.8924604e-02  -1.4420006e-02   7.8559361e-03   6.7356533e-02   1.1073100e-01  -7.5981637e-02   5.9990974e-02   8.2839034e-02  -8.9989698e-02  -5.7147438e-03   6.9906780e-02   1.8505794e-02   2.6155195e-03   4.5510840e-02   5.7787536e-02  -9.9413059e-02  -5.1810732e-02   1.5270342e-01  -6.2960790e-03   2.6266705e-02  -9.4433483e-03   1.2682702e-01  -9.3393030e-02   6.3651423e-02  -1.3782180e-03   0.0000000e+00   1.9796762e-01   2.7291900e-02   5.1323775e-03  -4.2214636e-02  -2.7972965e-02   8.6417104e-03  -1.4631501e-03   1.3033119e-02  -2.2672473e-02   1.1531346e-01  -7.7433327e-02   6.1782927e-03   6.8510487e-02  -2.1586735e-02  -6.5176312e-02  -5.4135630e-02   1.4241988e-02   5.0160641e-02   1.2687031e-03   1.5318195e-02   5.0719823e-02  -9.1020265e-03  -1.1433387e-02
  -3.9966770e-02  -5.1730913e-02  -5.0717751e-02   6.4008473e-03  -4.3201423e-02   5.0706843e-02  -4.2862426e-02  -1.4927107e-03  -5.4977248e-02  -1.7478051e-03  -7.9430185e-02  -3.4238142e-02   9.2412490e-03  -1.3035853e-02   1.2086104e-01   3.4645039e-03   3.5907959e-02  -1.2131895e-01  -1.0189042e-01   4.6634097e-03   3.4509457e-02  -3.4726249e-02  -7.8701542e-02   4.2866308e-02   4.2582559e-03  -7.6825039e-02   6.6333035e-02   1.0536812e-02  -5.4977709e-02  -2.8619130e-02   4.6188672e-02  -2.2167079e-02   1.0780375e-01   1.3551669e-01   7.3249384e-02   1.4510943e-01  -5.1547976e-02  -1.0488242e-02  -1.7628205e-02   5.0932630e-02   2.1048675e-02  -8.7454181e-02  -1.0269778e-02   3.8053409e-02  -8.1296821e-03   6.2580122e-02  -4.3349357e-02   1.0133293e-01  -7.5544930e-02  -3.0240784e-02  -1.7239396e-02   1.0326680e-02  -2.1960431e-03  -1.0016894e-01  -5.5077287e-02   1.7587392e-03   2.5090469e-02   6.4910064e-03  -2.5299577e-02   3.6202689e-02  -6.6102794e-02   3.7513577e-02   6.2084605e-02   6.2447062e-02  -1.8455493e-02  -4.3610807e-02   1.9796762e-01   0.0000000e+00   4.9249404e-02  -1.4904546e-02  -1.0856738e-01   4.2246318e-03  -3.9815163e-02   7.8760563e-03  -8.2281147e-04  -2.2744182e-02  -2.5314782e-02   1.0576715e-01  -1.3027163e-02  -1.1642411e-01  -4.6609808e-03  -1.0073165e-02   1.0319943e-02   3.4951667e-02   3.8945991e-02   1.0257225e-01   2.5746292e-03   3.6024810e-02  -8.8794738e-04   4.3258530e-03
   6.9590333e-02   1.8421041e-02  -1.9666756e-02  -1.3512701e-03   9.0656885e-02  -4.7917736e-02  -1.7703771e-02   2.1141313e-03   8.4107347e-02   3.4248441e-02  -5.4233370e-02  -3.0754864e-02   4.0580371e-03  -5.6657835e-02   9.7602184e-02   1.9530918e-02  -1.2359359e-02  -1.2608560e-02   7.2518834e-02   7.1184478e-02   4.7572969e-02  -3.2027309e-03  -1.1267289e-02   6.3456877e-02  -6.8124721e-02   6.1670426e-02  -3.1106691e-02   3.2812642e-02  -1.3748643e-02  -1.1216000e-01  -1.1036740e-01  -1.0004207e-01   4.1132626e-02   5.5436945e-02  -1.1418379e-02  -6.0837737e-02   3.9740305e-02   5.7578037e-02   3.0740078e-02  -4.6898409e-04  -2.4257852e-02  -3.3368069e-02   3.7443846e-02  -1.3637464e-02   3.8857903e-02   2.7215104e-02   9.8480553e-03  -3.6470721e-03  -2.0317777e-03  -5.5880025e-02  -2.0720218e-02  -2.7600598e-02  -8.0084573e-02  -9.6410173e-03  -4.3677312e-02   1.2350851e-02   1.3825445e-01   1.1998886e-01   3.0466637e-02   5.2570761e-02  -2.6051885e-04   9.1920969e-03   3.7875899e-02   4.3164979e-02   3.3504150e-02   2.7116278e-03   2.7291900e-02   4.9249404e-02   0.0000000e+00   2.3659837e-01   2.3903668e-02  -6.2779032e-02   4.6569354e-02  -1.6540882e-02   2.8793558e-02   7.4359968e-02  -4.2295440e-02   5.5403677e-03   7.9597137e-02   2.4728878e-02  -3.5163799e-02  -5.9662964e-03  -4.8779483e-02  -4.6439905e-02   5.0349500e-02   3.4123268e-02  -4.3334268e-02  -1.1411456e-02  -3.2962349e-02  -1.4179684e-02
  -2.0732397e-02  -1.9704544e-02  -2.1210501e-02  -9.2768739e-02  -8.2468178e-02  -2.0463108e-02  -9.1056935e-02  -1.1954058e-01   1.6488638e-02   1.3248054e-02  -4.6632268e-02  -3.1546896e-02   4.3501515e-02  -8.1261594e-02   1.1154617e-01   1.1458064e-01  -4.3912281e-02  -7.1952274e-02   4.4437179e-02   1.3743129e-01   4.6559253e-02  -7.5775734e-02   5.4569422e-02  -8.1396687e-02  -7.7494907e-02   3.5092951e-02  -3.2286245e-02   5.4507524e-04   1.9921556e-02  -7.6769886e-03   1.5238677e-02  -1.3363901e-02  -1.4570476e-01   1.3297759e-01  -2.6860452e-02   5.1168189e-02  -9.3023472e-02  -4.0023592e-04  -8.4428882e-03  -3.0125748e-02  -1.2566715e-04  -1.0117165e-03   1.9165283e-02  -2.8199636e-02  -5.7211908e-04  -1.5308545e-02  -7.3722623e-02  -6.6020996e-02  -1.3151103e-02   2.6515236e-03   1.8437485e-02  -4.3957301e-02   4.9801198e-02   1.0830482e-01   4.5483227e-02  -3.1063881e-02   4.0671483e-02   1.4858474e-01   5.3277229e-03  -5.4980489e-03   1.0685305e-01  -6.2116788e-02   5.4451756e-02  -2.5702712e-02   6.9717553e-02   4.9952240e-03   5.1323775e-03  -1.4904546e-02   2.3659837e-01   0.0000000e+00   1.2378929e-02  -2.3213045e-03  -5.8135185e-02  -2.2074808e-03  -4.3507395e-02   2.7905301e-04  -1.1283776e-01   8.2093505e-02   5.0470252e-02  -1.0382194e-02  -1.0135220e-01  -3.8400905e-02  -3.2448492e-02  -5.9333330e-02   1.8740269e-02   1.7422312e-02   2.6538063e-02   3.2267341e-02  -1.2841918e-01  -6.8574935e-03
   4.1080976e-03  -1.6727773e-02   2.0613005e-02  -9.8098240e-02   3.2819334e-02   5.4854196e-02   7.4583536e-03   1.6041937e-02  -2.0945182e-02   3.2707948e-02   6.6404118e-02   6.2170861e-02  -4.3524051e-02   1.5674653e-02   6.6557085e-03  -2.0236894e-02  -3.3946972e-02  -2.7838489e-02   8.6036475e-02   3.4356026e-03   1.7641208e-01   2.7711121e-02   8.4765698e-02   3.9321657e-02   8.9484991e-02  -5.7987781e-02   1.5966641e-02   1.2682203e-02  -2.7562358e-02  -1.3976683e-01   1.9607071e-01   1.2642544e-02   4.9659615e-02  -1.1348669e-02  -9.2917671e-02   9.4906773e-02   1.4868686e-01  -7.3951945e-02   7.0759998e-02  -1.2946718e-01   9.7251469e-02  -1.0684152e-01  -6.0897667e-02  -1.0659194e-01  -3.4391452e-02   3.4140656e-02   8.3167942e-03  -4.6231183e-02   3.7986215e-04  -3.9772937e-02   5.1638186e-02   5.5964421e-02   4.2915995e-02  -1.7961454e-02  -8.1435054e-02  -4.7836282e-02  -5.1653215e-02  -2.1051502e-02  -4.7561108e-02  -9.7967435e-02  -2.7646701e-02  -2.6921304e-02   6.3129817e-02  -3.2927997e-02  -8.0089039e-03   9.5941859e-02  -4.2214636e-02  -1.0856738e-01   2.3903668e-02   1.2378929e-02   0.0000000e+00   2.2263755e-01   4.9905444e-02  -6.1655291e-02   1.3322076e-01   1.6010635e-02  -6.7853398e-02   5.0984726e-02  -5.8101717e-04  -8.4440814e-02   1.3423079e-01   3.2451219e-02   2.2150639e-02  -6.6033664e-02   8.5798972e-02  -9.5199009e-02  -6.7238551e-03   8.3606967e-02   2.1000172e-02  -7.1871548e-03
  -2.1741120e-02  -3.0131871e-03   4.7230471e-02  -7.9694769e-02   6.6100092e-02   4.4635439e-03   4.1994577e-02   9.0338545e-02  -2.7470388e-02   1.4060586e-02   4.0503235e-02  -4.8212900e-04  -5.1752276e-02   5.5952120e-02   2.4884601e-02   3.3746976e-02   3.9390030e-02  -3.8142613e-02   2.9683773e-02   8.3593035e-04   2.0354924e-01   1.9527412e-01  -6.2797873e-02  -1.0260510e-02   4.7898753e-02   8.8307080e-02  -2.4271772e-02  -5.2057625e-02  -3.2832876e-02  -2.6792006e-02  -6.1937384e-03   1.3402198e-01   2.4251842e-02  -8.2470566e-02   1.2778805e-01   2.2929238e-03   3.2734486e-02   3.1289215e-02  -9.0640666e-02  -3.3997919e-02  -6.3024775e-02   9.9771467e-02   3.5051398e-02  -5.1928409e-02  -1.0600769e-01  -1.4928335e-01   4.1077937e-02  -1.0409291e-01   7.8596511e-03  -4.0822542e-02   2.1028345e-03   1.7232508e-02  -8.3582519e-02   4.3846366e-02   5.0444962e-02   6.4221372e-02   9.6400769e-02   1.8801811e-02   1.9265324e-02   3.9863095e-02   7.8315438e-02   7.0386889e-02  -1.1617049e-01   5.5216730e-02   4.2702224e-02  -1.5610621e-02  -2.7972965e-02   4.2246318e-03  -6.2779032e-02  -2.3213045e-03   2.2263755e-01   0.0000000e+00  -1.9354652e-01   6.7250579e-02  -1.0672433e-02   2.2287620e-01   7.7602089e-02   9.4752897e-02   7.3761786e-02   1.3532800e-01  -1.4029921e-01  -2.9516620e-02  -4.0811481e-02  -3.1236192e-02  -3.7735188e-02   5.7280419e-02  -5.5658787e-02   6.9101187e-02   1.9193087e-02  -3.6272274e-02
   6.3983562e-02   6.5409619e-02   1.4514983e-02   7.1013890e-02  -7.1552905e-02   4.6212175e-02   4.5478366e-02  -2.8528899e-02  -4.2936347e-02   3.2754805e-03   6.6366358e-02   3.1458955e-03   5.0491131e-02   2.6125449e-02   2.0013606e-02  -1.1798618e-02  -1.2631784e-01  -5.1935712e-02   5.8517064e-02  -4.3780726e-02   1.1171169e-01   5.3423912e-02   7.0265365e-02  -2.3400991e-02  -1.0824687e-01   4.9254672e-02  -2.9489934e-02   9.0722683e-02   6.5183027e-02  -2.3842630e-03   8.3223759e-02  -7.7007247e-02   6.4842122e-02   1.4952207e-02  -1.2097735e-01  -1.7739239e-02   3.0254897e-02  -9.0587727e-02  -5.8125103e-02  -2.2949577e-03  -3.0202956e-02   1.4691519e-01  -9.7846812e-03  -8.4162991e-02   6.8555113e-02  -1.1452522e-01  -2.5966260e-02  -5.8579370e-02  -2.2053670e-02  -3.8646183e-02  -6.8255193e-03  -2.8935152e-03  -2.7420504e-02  -2.0933221e-02   3.8917126e-02  -4.0105838e-02  -1.7922751e-02   3.2525449e-02  -3.2038717e-02  -5.9162702e-02  -2.9235383e-03  -1.4752142e-02  -2.5918092e-03   2.7612038e-02   3.3557482e-02  -1.9424771e-02   8.6417104e-03  -3.9815163e-02   4.6569354e-02  -5.8135185e-02   4.9905444e-02  -1.9354652e-01   0.0000000e+00   3.1218616e-01   4.0629671e-01   2.4541224e-02  -7.7780570e-02   4.9220579e-02   3.2150869e-02   2.3321336e-02  -6.0327182e-04  -3.3845150e-03  -7.3891240e-03  -1.0084328e-02  -4.3311292e-02  -2.7141718e-02   1.1822236e-01  -3.3652499e-03   4.3919184e-02   4.4957868e-03
   4.3609287e-02   7.4555345e-02  -4.3482097e-02  -4.0906562e-02   5.3499715e-02  -1.0390846e-01  -1.4863230e-02   3.0488837e-02   9.3675705e-02  -5.5114981e-02   7.6730813e-02  -9.1070950e-03  -4.1274279e-02   7.2935552e-02   2.1005102e-02  -6.6860554e-02   5.0585730e-02   2.0287554e-02   9.7368675e-02   7.4976700e-03   4.1597015e-03  -7.8140646e-02   1.0569565e-01   9.1826725e-03   3.7223843e-02  -5.2962115e-02   1.8608096e-02  -2.2915413e-02   8.1677834e-02   1.8215169e-01  -4.1056589e-02   4.3935779e-02  -5.9286909e-02   1.2244186e-01  -8.3014537e-02   5.0549962e-02   2.3586635e-02  -1.0862595e-01   7.5605467e-02   3.0987261e-02   1.0522173e-01   7.5570698e-02  -7.9888022e-03   2.7499969e-02   8.9294740e-03   1.9602644e-03   5.4868576e-02   2.5719759e-02   6.6647487e-02   7.3695332e-03  -5.0589589e-02   3.6199871e-03  -1.0452863e-02  -1.0032702e-03   4.8972926e-02  -5.7487041e-02  -9.0624086e-02   5.2831099e-02   6.8599325e-03  -2.1049733e-02  -4.6758566e-02  -1.1327686e-03  -3.6567775e-02   2.5760127e-02   4.7717659e-02   9.1782043e-02  -1.4631501e-03   7.8760563e-03  -1.6540882e-02  -2.2074808e-03  -6.1655291e-02   6.7250579e-02   3.1218616e-01   0.0000000e+00  -4.2714845e-02   2.2924722e-01  -6.9889584e-03   2.5972321e-01  -4.9321072e-02  -1.4245685e-01   5.2266689e-02  -1.6759663e-02  -2.2179709e-02   3.5252430e-03  -2.7413312e-02   1.8339883e-03   1.6694001e-02   6.1831234e-02  -7.8629496e-02  -2.9048864e-02
   1.5941795e-02  -4.9781744e-04   5.0451168e-02  -3.2107586e-02  -7.0913913e-02  -8.0253170e-02   7.6738905e-02  -1.2428944e-01  -1.4230957e-01   4.3772610e-03  -1.3552285e-02  -7.5342421e-02  -3.8834893e-02  -4.6827777e-02   2.9627389e-02   1.3342101e-01   2.4272639e-02  -6.9540334e-03  -4.0998524e-02   1.7229723e-01   4.6347782e-02   6.8416607e-03   9.3323789e-02  -5.4608880e-02  -7.3365622e-03  -9.9706677e-02  -2.9342967e-02   7.6815675e-02   2.1518555e-02   1.2737034e-01   1.3619834e-01  -1.2638539e-01  -8.8756019e-02   1.3430914e-02   4.4512520e-02   1.0314348e-01   7.8647735e-02   1.9715577e-02  -2.7143581e-02  -9.5929369e-02  -8.9123708e-02   2.1278964e-02  -6.7609935e-02   8.3509892e-02  -8.1878754e-02   3.3261877e-03   3.0121602e-02   1.4938600e-02  -1.1411081e-02  -4.0239555e-02   5.2016039e-02  -5.1103730e-02   5.8548252e-03   5.1299140e-02  -2.7621475e-02   7.4984857e-02   5.1980722e-02  -9.0390937e-02   5.5623918e-02   1.1693836e-01  -5.2171103e-02   1.0190569e-01   6.8353404e-02   7.9570056e-02   1.4641585e-01   9.0643709e-02   1.3033119e-02  -8.2281147e-04   2.8793558e-02  -4.3507395e-02   1.3322076e-01  -1.0672433e-02   4.0629671e-01  -4.2714845e-02   0.0000000e+00   4.0768098e-02  -1.4747879e-02  -4.9180254e-02   7.2992041e-02  -1.9262467e-01  -1.0811572e-02   3.9873002e-02  -9.9436040e-02   2.5553084e-02   5.1123393e-02   1.2057660e-01  -2.1078395e-02   5.9562319e-02   1.2261964e-01  -2.3318103e-03
   4.5481535e-02   7.6331948e-02  -4.9291273e-03   3.1147055e-02  -7.6168638e-03  -3.1684802e-02   3.7097981e-02   2.6234975e-02   2.2172071e-02  -6.7092699e-02  -6.3117375e-02   2.8562502e-02   6.6873696e-02  -1.2549564e-01   5.9099474e-02  -3.3573841e-03  -2.5997815e-02   2.1446824e-02   5.3840661e-02   1.8063482e-02   2.4122128e-02  -5.2606170e-02  -2.2309264e-01  -1.7014042e-02  -5.3078873e-02   1.5899613e-01   2.1868073e-02   1.7875986e-02  -8.4569393e-03  -5.7401719e-02  -1.5688047e-01   6.0247122e-02  -2.4125831e-02  -4.0332534e-02  -4.4872110e-03  -2.3687654e-02   8.8113591e-02   1.5362101e-02  -4.6070894e-02  -2.0888948e-02   5.5948560e-02   3.1029366e-01  -4.3308719e-02  -2.0541731e-03   7.1849598e-02   8.5034108e-02  -2.5919603e-02  -8.7044476e-03  -1.4101806e-02  -1.2914735e-01  -4.3911485e-02  -1.2524671e-02   5.8935942e-02   9.2992296e-03  -5.5095686e-02   5.1966015e-02  -1.7156142e-02  -4.5734132e-02   1.4136510e-02  -6.7742697e-04   2.0694494e-02   1.3830823e-02  -5.9639709e-02  -2.6042690e-02   3.0366827e-02   1.1523637e-01  -2.2672473e-02  -2.2744182e-02   7.4359968e-02   2.7905301e-04   1.6010635e-02   2.2287620e-01   2.4541224e-02   2.2924722e-01   4.0768098e-02   0.0000000e+00  -3.7313122e-03   1.3341383e-02  -1.2349849e-01   5.4530877e-02   2.9612473e-03   8.1408349e-02   8.5019887e-02   6.2315868e-02  -4.2481269e-02  -1.3889751e-03  -8.6026975e-02  -8.4173383e-03   7.6867942e-02   1.4620091e-02
   2.3145716e-02  -5.4492948e-02   3.9706068e-02   5.5250326e-02   5.4702028e-03   1.7027968e-02   5.1910200e-03  -7.0999894e-02   5.9564217e-02  -2.1888479e-02   5.1175983e-02  -3.9444812e-02   1.8122121e-03  -4.4335196e-02   3.5984216e-02  -5.7357032e-02  -9.8875964e-03  -2.0390515e-04   4.3897135e-02   3.3334596e-02   1.5213412e-01   7.2110391e-02   3.6656166e-02   3.9066869e-02  -1.2288309e-01  -5.6853972e-02   5.5853697e-02   2.6666279e-02   8.7246311e-02  -1.1413753e-01   2.3755201e-02  -2.7250967e-02   1.1104264e-01   8.0734317e-02   7.6666641e-02  -1.4968193e-01   6.0535362e-02  -2.0506894e-01  -1.3271175e-02  -6.8046392e-02  -9.4106239e-02   1.7843012e-01   6.5583915e-02  -4.8640444e-03   4.2786261e-03  -3.7225741e-02  -6.1078934e-02  -6.8490868e-02  -3.7520891e-02  -6.0666977e-02   2.3452336e-02  -9.6410105e-02   4.0518051e-02  -7.7891500e-02   1.2092526e-01  -5.7436091e-03  -9.6120862e-03  -7.7000826e-02  -9.6405379e-02  -4.3737654e-02   1.8367390e-02  -9.0124129e-03   9.3186005e-02   4.6167743e-02  -7.8833803e-02   7.0814896e-02   1.1531346e-01  -2.5314782e-02  -4.2295440e-02  -1.1283776e-01  -6.7853398e-02   7.7602089e-02  -7.7780570e-02  -6.9889584e-03  -1.4747879e-02  -3.7313122e-03   0.0000000e+00   4.7975031e-01   3.0716550e-02   1.2844704e-01  -9.9933117e-02  -3.6779591e-02   7.7545459e-02   2.5362014e-02  -1.7345786e-01  -1.0027599e-01  -1.7108455e-01   1.3550601e-02   5.2876541e-02  -6.3396234e-02
  -3.1871585e-02  -5.3911623e-02   7.7896809e-03  -3.8400216e-02  -4.4296718e-02  -3.0498268e-02  -4.4129866e-02  -6.5136370e-02  -1.0385460e-01   5.8794659e-02  -1.2847277e-01   4.9217900e-02  -8.9601047e-02   6.1573354e-02  -5.2578052e-02   6.2840662e-02  -6.5602112e-02  -6.8882212e-02  -1.5922457e-02   4.3611974e-02  -4.0777853e-02  -1.3424109e-01  -1.3105035e-02   7.3144871e-03   5.6941516e-02   9.1164727e-03  -4.8539945e-02  -1.9552592e-02  -5.4156724e-02   5.2594884e-02  -1.3033753e-01  -6.7999755e-02  -1.0512475e-01   2.3415854e-03  -8.5313121e-02   4.2543237e-02   3.7874882e-02   9.0753039e-02  -1.2613946e-01  -7.2772283e-02  -3.5530909e-02  -1.1896687e-01   5.4885260e-02   6.9974645e-02  -1.2962556e-01   1.0363239e-01   7.2821445e-02   2.7594727e-02  -4.8132297e-02   4.2512742e-02  -2.6271505e-02   2.7976236e-02   1.1454541e-02   3.2350284e-02  -9.6940516e-02  -3.3570208e-02  -5.4414836e-02  -1.2617183e-01  -1.6087269e-02   1.4305498e-02  -7.7815932e-03  -8.0074485e-02   1.6634987e-01  -9.0454036e-03   1.7755088e-01   8.0364699e-03  -7.7433327e-02   1.0576715e-01   5.5403677e-03   8.2093505e-02   5.0984726e-02   9.4752897e-02   4.9220579e-02   2.5972321e-01  -4.9180254e-02   1.3341383e-02   4.7975031e-01   0.0000000e+00  -3.2517350e-02  -1.3334385e-01   5.5786014e-02   8.0854815e-02  -1.2721078e-02  -1.1250682e-02  -6.0535844e-03  -3.8521500e-02   3.0902874e-02  -1.4458895e-01   5.2442064e-02   3.1384212e-02
   6.6268717e-02  -6.7215169e-02  -9.5688361e-02  -1.0890541e-02   6.5314995e-02  -2.4956542e-02  -1.2708817e-02  -8.3355454e-03  -1.0482454e-01   6.7369468e-02  -1.7363043e-01  -2.8057406e-02  -8.1145233e-02   6.5855607e-03  -4.5715876e-02   6.7007919e-02   2.8423189e-01   4.2170787e-02  -8.9022645e-02  -3.9396475e-02  -2.4980567e-02   1.1205841e-01  -7.5539203e-02   1.4964040e-02  -6.1173203e-02   5.2074792e-03   2.6120959e-02  -1.3515367e-02   1.1702707e-01   6.8889074e-02  -1.1402628e-02   1.4377935e-01   5.4553107e-03  -4.5776145e-02  -7.6083877e-02   6.4462411e-02   2.0863117e-01  -1.1393013e-01   2.2068856e-01  -1.3104693e-01   3.0917586e-02  -5.4309658e-02   5.2394614e-02  -2.9048458e-02   1.8949953e-03  -6.7518471e-02   7.3649859e-02  -2.7410871e-02  -2.9275038e-02  -3.3838752e-02  -3.3447307e-02  -1.6367159e-02   1.3265865e-02  -3.0978128e-02   4.2576793e-02  -6.4061212e-02   1.8790080e-01   5.0815410e-02   8.8626211e-03  -5.5113479e-02  -5.2823229e-02  -2.7259569e-02  -4.6829036e-02  -2.0521167e-02  -1.5517909e-04   3.9176347e-02   6.1782927e-03  -1.3027163e-02   7.9597137e-02   5.0470252e-02  -5.8101717e-04   7.3761786e-02   3.2150869e-02  -4.9321072e-02   7.2992041e-02  -1.2349849e-01   3.0716550e-02  -3.2517350e-02   0.0000000e+00   6.9959426e-02   1.8063119e-01   9.9998094e-02   1.1271544e-01   1.3983610e-01   1.0731333e-03   2.4310299e-02   3.6522660e-02   1.6682425e-01  -6.7971329e-02  -9.0421682e-02
  -4.6745269e-02   1.0536674e-01   4.9207377e-02  -5.9164181e-02  -4.5899551e-02   5.1212553e-02  -6.9855919e-02  -5.9739743e-02  -6.5612125e-02  -2.9649775e-02  -8.9702224e-03   3.8630619e-02  -2.3884258e-04  -3.1294669e-02  -4.3395168e-02  -6.7873097e-02  -5.9227042e-03   2.8983370e-01   4.4561072e-02   4.0359541e-02   1.6579189e-01  -9.5714262e-02   1.9776417e-02  -3.5437315e-02   1.1182231e-01  -4.9929637e-02  -9.5104868e-02   2.9774610e-02   1.3255670e-01   6.6069836e-03  -6.0844265e-02   4.9223363e-02   6.2816245e-03   4.3286732e-02   1.9669985e-02  -1.2913146e-02  -5.4626473e-02   2.3230723e-01   4.2094051e-03   1.6566837e-01  -3.4792503e-02   7.4241530e-02   1.3865797e-01   3.5157482e-02  -1.5431531e-02  -1.2084879e-01   4.0262448e-02   9.2077963e-02   8.3006845e-02  -7.5712984e-02  -1.7227835e-03  -4.7182020e-02   1.8210462e-02  -5.5306116e-02  -3.9668163e-02   2.2134324e-02  -6.5022827e-03   6.1034832e-02   3.8738720e-02   5.0118997e-02   4.9845759e-02  -8.3251967e-03   1.1486742e-01  -2.5708963e-02   8.5245480e-02   4.1623597e-02   6.8510487e-02  -1.1642411e-01   2.4728878e-02  -1.0382194e-02  -8.4440814e-02   1.3532800e-01   2.3321336e-02  -1.4245685e-01  -1.9262467e-01   5.4530877e-02   1.2844704e-01  -1.3334385e-01   6.9959426e-02   0.0000000e+00   1.7557054e-01   2.0983075e-01  -2.4565544e-03   8.2820833e-03   1.1389964e-02  -3.4815415e-02  -5.0394579e-02  -4.0586530e-02   6.9463686e-02  -2.3716675e-02
   3.2969904e-02  -1.4936113e-02  -2.4255946e-02  -7.7222996e-03  -7.1027921e-02  -5.1961899e-02  -2.9706425e-02   2.8695272e-02   8.4701394e-02   4.6442860e-02   6.6904518e-02  -1.3534184e-02   3.8838139e-02  -2.3245488e-03  -4.9496870e-02   3.4480431e-04   1.2888227e-01   1.5672118e-02  -1.1820857e-03  -7.1230599e-02   2.5419098e-02   7.4201924e-02  -1.8646183e-02   1.0565266e-01  -2.7964961e-02   6.5450649e-02   2.6063355e-02  -6.4919170e-02   8.2585412e-02   1.7569537e-02  -3.7728615e-03   2.8293977e-02  -4.2307140e-03  -2.4930130e-02  -6.5931282e-02   2.5371394e-02  -3.1901346e-03  -5.7350912e-02  -8.5873694e-04  -8.9780436e-02   4.5845721e-02   2.3116486e-02  -4.8319572e-02  -1.8426234e-02   5.7573362e-03  -3.5554595e-02  -5.4272537e-02   3.0101293e-02   5.1140846e-02   6.7728787e-02   3.3169904e-02   5.7039924e-02   2.5190033e-02  -3.5510474e-02   5.8626848e-02  -3.3394939e-02   4.9451478e-02  -2.3481023e-02  -2.3177669e-02   6.8252007e-03  -8.2678384e-02  -8.4349936e-02   7.3552865e-02  -3.8744049e-03   2.0580376e-02  -1.6961306e-02  -2.1586735e-02  -4.6609808e-03  -3.5163799e-02  -1.0135220e-01   1.3423079e-01  -1.4029921e-01  -6.0327182e-04   5.2266689e-02  -1.0811572e-02   2.9612473e-03  -9.9933117e-02   5.5786014e-02   1.8063119e-01   1.7557054e-01   0.0000000e+00   2.7981113e-01   5.7840870e-02   3.1610959e-02   1.1159232e-01  -1.3911899e-02   2.8495704e-02   8.8009731e-02   3.9426902e-02   6.4370729e-03
   3.6452828e-02  -3.5975520e-02   2.3025475e-02  -4.5136541e-02  -3.5888755e-02  -8.0708787e-02  -2.3841280e-02  -6.2689610e-02   9.4776900e-02  -5.4313616e-02   1.9944609e-02   2.4194658e-02   1.3877882e-02  -1.1906708e-01   4.5147520e-02  -8.9321186e-02   7.6925045e-04   5.0458974e-02  -8.7688741e-03  -1.7572651e-02   3.2902623e-02  -5.2458545e-02  -3.8262837e-02  -2.0441453e-02   1.0964697e-02   5.3823692e-02  -2.6348025e-02  -1.7474854e-02   1.1303943e-02   4.1128780e-03   3.0978052e-02   3.9702396e-02  -3.2886793e-02   4.7617092e-02   1.0779524e-01   1.0466664e-02  -9.1384523e-02  -5.1959962e-02  -2.9094855e-02  -3.6887247e-02   8.3981558e-02  -1.3591602e-02  -3.0875930e-02  -1.1873470e-02   2.9428169e-03  -6.7954217e-02   3.8708339e-02  -3.8027028e-02  -1.7094272e-02   3.0380527e-02   2.4233852e-02   7.2452559e-03  -1.9647663e-02   3.3169390e-02   1.3396865e-02   7.6354832e-02   4.1122970e-02   3.3706879e-02   7.2958804e-03   6.8964544e-02   4.7659964e-03  -1.3937213e-03   8.7362459e-02   1.4785136e-01  -7.1716782e-02  -4.7526758e-02  -6.5176312e-02  -1.0073165e-02  -5.9662964e-03  -3.8400905e-02   3.2451219e-02  -2.9516620e-02  -3.3845150e-03  -1.6759663e-02   3.9873002e-02   8.1408349e-02  -3.6779591e-02   8.0854815e-02   9.9998094e-02   2.0983075e-01   2.7981113e-01   0.0000000e+00   1.1087330e-01  -1.0803839e-02   1.0342264e-01   6.7318730e-02   5.0584536e-03   3.0903954e-02   3.4494360e-02  -1.7050307e-03
  -4.0350566e-02  -3.9087284e-02   5.5881567e-02   7.8117981e-02   6.6671567e-02   2.3134653e-02   1.4212864e-01  -2.5698752e-02  -2.0164361e-03  -4.0369994e-02   7.6527745e-02   2.3075054e-02   8.2850775e-02  -4.3071448e-03   2.9320305e-01   7.3798652e-03   1.1812562e-02  -6.5040663e-02   1.1026384e-02   4.9432207e-02  -4.7945153e-02  -1.6216311e-01   2.0861453e-02   3.1327259e-02  -3.9060938e-03  -7.6095570e-02   7.2775532e-02   2.8889700e-02   1.3281920e-01   6.4777161e-02   3.5299615e-02  -4.1427701e-02   3.0396679e-02   1.1404899e-02  -6.1662270e-02   6.3187345e-02   1.0334996e-01   2.6049837e-02   3.9026308e-02   8.5004777e-02  -2.7074123e-02  -6.4065806e-03   4.9164138e-02  -3.1233271e-02  -6.2283473e-02   6.2425201e-02   3.7184343e-02   4.5404591e-02   4.5642524e-02   8.9311395e-02   8.4131601e-03  -7.0947166e-02  -5.1206879e-02   7.4269387e-02  -2.5084589e-02   2.7560372e-02  -1.9484193e-02   4.3778011e-03  -1.9192445e-02   8.1806361e-03   1.0731982e-01  -5.4464308e-02   3.9820030e-02   4.5451952e-03  -5.2112663e-02   1.0578477e-01  -5.4135630e-02   1.0319943e-02  -4.8779483e-02  -3.2448492e-02   2.2150639e-02  -4.0811481e-02  -7.3891240e-03  -2.2179709e-02  -9.9436040e-02   8.5019887e-02   7.7545459e-02  -1.2721078e-02   1.1271544e-01  -2.4565544e-03   5.7840870e-02   1.1087330e-01   0.0000000e+00   8.2304252e-02   6.3704214e-02   8.8137073e-02   7.6379660e-02  -4.3902197e-02  -3.5995947e-02   1.9227933e-02
   3.1885731e-02   2.2121460e-02   1.9733010e-02   2.7592962e-02  -4.3859105e-02   5.7464839e-02  -1.7402371e-02  -1.0192715e-02   1.0804793e-02  -5.6117248e-02   6.6755899e-02   1.1289246e-01  -2.5992645e-02   1.1470829e-01   6.0696138e-02   1.2178277e-01   1.0811807e-01  -6.1351670e-02   1.1111910e-01   1.5651352e-01   1.1692259e-02  -4.3961958e-02   6.0096133e-02   3.0717013e-02  -1.8894688e-02   1.1207735e-02  -9.3472211e-02   4.2772495e-03  -2.7902154e-03   1.7370974e-01   2.8731905e-02   2.6080006e-02   5.8119463e-02  -4.8384841e-02   2.8159669e-02   1.6183985e-01  -1.0260861e-01   2.9491162e-02   3.7409245e-03  -1.8190486e-03   4.9658408e-03   1.4515707e-01  -1.9690255e-02  -7.5513606e-02   5.5309612e-02   3.6384073e-03  -6.4439591e-02   7.5290167e-02   8.3516134e-03   1.4934921e-02  -4.5053721e-02  -8.8363750e-02   1.1376826e-02   2.6825260e-02   4.3978771e-03   2.5560253e-02  -8.4881540e-03  -6.4159275e-02   1.5595423e-02   7.6219174e-02  -9.1620090e-03   2.6252405e-03   2.1810639e-02  -5.7328147e-02  -2.4060668e-02   1.5637280e-02   1.4241988e-02   3.4951667e-02  -4.6439905e-02  -5.9333330e-02  -6.6033664e-02  -3.1236192e-02  -1.0084328e-02   3.5252430e-03   2.5553084e-02   6.2315868e-02   2.5362014e-02  -1.1250682e-02   1.3983610e-01   8.2820833e-03   3.1610959e-02  -1.0803839e-02   8.2304252e-02   0.0000000e+00   4.1961437e-02   5.8783126e-02   9.9925289e-02  -5.8315670e-02  -6.1786667e-02  -8.3006692e-02
   1.8280767e-02   2.5102603e-02   4.7864900e-02  -2.3097101e-02  -2.0428119e-02  -4.0871094e-02   4.2823061e-02   5.1278244e-02   5.3836299e-02   2.8219509e-02  -5.8003650e-02  -2.0015255e-02   5.3362887e-02  -8.7888766e-03  -1.0640145e-02   2.2211182e-03  -1.6805196e-02   1.5494074e-03   3.0743177e-02   4.9087975e-02   2.2091013e-02   2.2417816e-02   1.1203580e-01   1.0115518e-02  -5.5398878e-02   9.8666717e-02  -2.2827079e-02   4.5304661e-02  -1.0049938e-01   1.6915156e-02  -1.3664356e-02  -3.0125284e-02   5.3305232e-02   2.9324640e-02   1.2244831e-02  -9.4691062e-02   2.2645124e-03  -2.2125347e-02  -1.1587874e-02   2.1631076e-02   8.8155883e-02  -7.3178878e-03  -4.9769769e-02   1.6678627e-02   2.6154861e-02   1.9682126e-02   5.5821496e-03  -1.3065533e-02   1.1177948e-01  -5.3926291e-03   6.9698728e-02   6.0946947e-02   6.8168627e-04  -6.4718138e-02   4.3893489e-02   2.3139212e-02   3.9386569e-03   2.4699338e-02  -3.6840224e-05   8.3167591e-02  -4.1764560e-03   5.4826563e-02  -2.1170647e-02   4.2944605e-02   2.7923313e-02   3.5995618e-02   5.0160641e-02   3.8945991e-02   5.0349500e-02   1.8740269e-02   8.5798972e-02  -3.7735188e-02  -4.3311292e-02  -2.7413312e-02   5.1123393e-02  -4.2481269e-02  -1.7345786e-01  -6.0535844e-03   1.0731333e-03   1.1389964e-02   1.1159232e-01   1.0342264e-01   6.3704214e-02   4.1961437e-02   0.0000000e+00   1.3953822e-01   9.0113227e-02  -6.2466306e-02   3.5100505e-02  -6.1518718e-03
  -4.5952418e-02   6.6545347e-02  -3.5121657e-02   4.5042921e-02  -4.5793776e-02  -1.1378785e-03  -5.2888045e-02  -2.1981367e-02   1.2520923e-01  -1.4739675e-01  -7.6598325e-02  -2.3711752e-02   4.6557300e-03   8.0762580e-02  -3.1288620e-02  -1.8999350e-02  -7.6469112e-04  -5.4963815e-02  -3.2317013e-02   2.1463832e-02  -1.9520965e-02  -1.4138924e-02   5.2702800e-02   1.4241195e-01   1.2090625e-01   8.2557437e-02  -9.2527853e-02  -4.7810595e-02   2.8550757e-02  -8.7825822e-02   2.8799514e-03   6.0939050e-02  -4.0266002e-03  -4.8018811e-02   2.9575491e-02  -6.5840770e-02  -4.2558315e-02   4.6348401e-02  -8.0376415e-02  -1.9651264e-02   7.6955703e-02   1.9357402e-02  -3.8022871e-03   4.3986434e-02   4.4226254e-02  -1.0482815e-02  -6.1347797e-02  -1.0690505e-02   6.3883324e-03  -2.3646028e-03   1.0437903e-01   5.0649419e-03  -2.4199897e-02   4.8108440e-02  -7.6857324e-02   8.0116171e-02   2.0176111e-02   5.1569653e-02  -1.1630748e-01  -4.2134865e-02   1.5059774e-02   7.1319876e-02   6.7145158e-02   2.3017396e-02  -1.8293310e-02   1.2641311e-01   1.2687031e-03   1.0257225e-01   3.4123268e-02   1.7422312e-02  -9.5199009e-02   5.7280419e-02  -2.7141718e-02   1.8339883e-03   1.2057660e-01  -1.3889751e-03  -1.0027599e-01  -3.8521500e-02   2.4310299e-02  -3.4815415e-02  -1.3911899e-02   6.7318730e-02   8.8137073e-02   5.8783126e-02   1.3953822e-01   0.0000000e+00   1.1921068e-01   3.7627851e-03  -5.9980661e-03   3.4895429e-02
  -1.2908105e-02  -3.7427622e-02  -2.3864663e-03   3.9983898e-03   7.0989872e-02   1.1656868e-01  -1.5075681e-02  -2.1871125e-02   5.8286980e-02  -1.0025112e-01   1.8714084e-03  -3.7327633e-02   2.7831151e-02  -3.9619769e-02  -6.2671232e-02   4.4331508e-02   1.4833977e-02   1.1450095e-02  -3.3357775e-02  -3.0925341e-02   1.0927477e-01  -9.3778645e-02  -5.4261218e-02   1.1940959e-02  -3.2591408e-02  -3.3165510e-02   4.2338366e-02   5.8113813e-02  -1.6065891e-02   3.9289720e-02  -1.1844762e-01  -5.9349316e-02   1.5461507e-02  -7.3494057e-02   9.5377287e-02   6.0937218e-03   2.3207369e-02   3.2539858e-02   3.6532656e-02   5.3138056e-02  -9.1231517e-03   1.6615038e-01  -9.3408979e-02   2.9267630e-02   3.2617815e-03  -2.2792651e-02   6.2174052e-02  -3.3749549e-02   3.7976418e-02  -7.4964860e-02   5.7820502e-02  -2.7565853e-02  -7.2566600e-02  -5.9549586e-03   4.4369757e-02  -3.2489173e-02   1.3744522e-02  -2.9313415e-02   8.3348364e-03  -6.7141048e-02   4.9037816e-02   2.2100732e-03   6.9894963e-02  -1.1376013e-02   4.2942410e-02  -7.3423946e-02   1.5318195e-02   2.5746292e-03  -4.3334268e-02   2.6538063e-02  -6.7238551e-03  -5.5658787e-02   1.1822236e-01   1.6694001e-02  -2.1078395e-02  -8.6026975e-02  -1.7108455e-01   3.0902874e-02   3.6522660e-02  -5.0394579e-02   2.8495704e-02   5.0584536e-03   7.6379660e-02   9.9925289e-02   9.0113227e-02   1.1921068e-01   0.0000000e+00   1.9370389e-01  -7.1606780e-02   5.2643809e-02
   3.3255691e-02  -2.6471325e-02   1.6587332e-02  -8.5366009e-02   8.1454568e-02   4.1548485e-02  -8.5867575e-02   2.6762284e-02  -1.4786155e-01   4.8893575e-02  -3.4368447e-03   3.0623718e-02  -3.9577596e-02  -5.6097031e-02   4.9889916e-03  -1.0647395e-01  -1.0570512e-01  -1.8490192e-03   4.2288873e-02   1.0914800e-02  -1.6129554e-01  -1.8589660e-01  -1.5189865e-02   1.2986755e-01   3.9882051e-02  -5.9661003e-02  -1.0246444e-02   5.1815183e-02   4.0604127e-02  -2.1015485e-02  -6.9918867e-02  -1.4868529e-01  -7.6762282e-02   6.2149593e-02   3.2341638e-02  -2.1154561e-02  -3.0768807e-02   3.0323213e-02   7.9758756e-03  -4.2287610e-02  -7.6747758e-02   3.8716028e-03   7.4937851e-03   8.3692340e-02   3.0535078e-02   1.0760721e-02   1.4686176e-02  -4.0977944e-02  -1.5505852e-02   3.7019913e-02   6.6704855e-02   1.2120276e-01   3.1823060e-02  -3.9443398e-04   3.5511958e-02   6.0453957e-02  -9.6392175e-03  -6.6533382e-02  -3.3322396e-02   4.0088368e-02  -3.9301646e-02   5.9064934e-02   3.7653582e-02  -7.7530296e-02  -2.6043193e-02   1.8445107e-02   5.0719823e-02   3.6024810e-02  -1.1411456e-02   3.2267341e-02   8.3606967e-02   6.9101187e-02  -3.3652499e-03   6.1831234e-02   5.9562319e-02  -8.4173383e-03   1.3550601e-02  -1.4458895e-01   1.6682425e-01  -4.0586530e-02   8.8009731e-02   3.0903954e-02  -4.3902197e-02  -5.8315670e-02  -6.2466306e-02   3.7627851e-03   1.9370389e-01   0.0000000e+00   1.0728261e-01   5.5528840e-02
   9.6428311e-02   3.9098020e-02   6.3190267e-02   9.6621411e-03  -2.7197682e-02   9.1610550e-03  -6.7546503e-02   2.3675099e-02   3.4533811e-02   1.5049384e-01  -2.1554689e-03   7.3221486e-02   1.0643426e-02  -8.5661138e-03  -3.2432228e-02  -2.1669075e-02   2.6166666e-02   1.3581368e-02  -3.1838492e-02   6.6971899e-02  -1.2960687e-01  -2.4018625e-02   1.6432570e-02   2.7782048e-02  -1.5262031e-02   1.3155539e-02  -1.7918618e-02   6.2665929e-03  -6.3932482e-02  -9.0004185e-03   2.2303342e-02   3.5611612e-03   5.8764653e-03   9.6172985e-02  -1.6832502e-02   9.3502780e-03   1.0426270e-01   3.8152334e-02  -1.0489492e-02  -1.9600692e-02  -6.3069433e-02   7.8513462e-02   7.4232810e-03   2.2633047e-02  -5.1480519e-02  -5.4670168e-02  -4.9244253e-02   1.0643899e-01  -6.9664879e-03  -2.8111351e-02   2.7804478e-02   7.2424186e-02  -2.3211696e-02   5.4402718e-02  -3.5757452e-02   3.8072015e-02   3.6343209e-02  -5.1427726e-02   2.5773804e-02  -2.9690963e-02   7.4555044e-04  -1.1141301e-02  -8.5261432e-02  -6.8221245e-04   1.9880532e-02   4.3978887e-02  -9.1020265e-03  -8.8794738e-04  -3.2962349e-02  -1.2841918e-01   2.1000172e-02   1.9193087e-02   4.3919184e-02  -7.8629496e-02   1.2261964e-01   7.6867942e-02   5.2876541e-02   5.2442064e-02  -6.7971329e-02   6.9463686e-02   3.9426902e-02   3.4494360e-02  -3.5995947e-02  -6.1786667e-02   3.5100505e-02  -5.9980661e-03  -7.1606780e-02   1.0728261e-01   0.0000000e+00   4.6090895e-02
  -1.5762301e-03   1.5410002e-02   4.5773711e-02   4.5289619e-02   1.5851953e-02  -3.2675789e-03  -3.8512349e-02  -2.6358544e-02   5.1640617e-02   1.4792030e-02  -8.6431712e-03   1.0888758e-01  -1.3084669e-02  -3.4419781e-02   3.3886069e-04   5.0898740e-02  -5.4573679e-02   4.2176517e-02   6.0763495e-02   4.2054865e-03   1.4757804e-02  -6.8427010e-02   4.5079390e-04   1.0322803e-01   7.3637090e-02  -3.9653305e-02  -6.3436377e-04  -1.7021080e-02  -1.4565114e-02   2.7579767e-02   2.6493841e-02   5.8499509e-02   4.5018306e-02   2.1779082e-02  -9.8647132e-02   8.5297143e-02   1.4622586e-02   3.1347651e-02   2.1394615e-02   3.1980666e-02  -9.1320197e-03   3.2151779e-02  -1.0266912e-01   2.8754820e-02  -6.7060762e-02   2.9121195e-02  -1.1705361e-02   1.5393903e-02  -1.1573638e-02   3.9443572e-02   4.6079853e-02   1.8190302e-02   3.2779039e-02   4.6128164e-02  -4.7437760e-02   2.9399477e-03   1.2129403e-02  -1.1244793e-02  -2.4075294e-02  -1.9145387e-02  -7.2887081e-02  -1.4875131e-02   2.5641893e-02   8.9433219e-03  -8.9346732e-02  -4.0775444e-02  -1.1433387e-02   4.3258530e-03  -1.4179684e-02  -6.8574935e-03  -7.1871548e-03  -3.6272274e-02   4.4957868e-03  -2.9048864e-02  -2.3318103e-03   1.4620091e-02  -6.3396234e-02   3.1384212e-02  -9.0421682e-02  -2.3716675e-02   6.4370729e-03  -1.7050307e-03   1.9227933e-02  -8.3006692e-02  -6.1518718e-03   3.4895429e-02   5.2643809e-02   5.5528840e-02   4.6090895e-02   0.0000000e+00
