# Supplementary material for: Autistic traits and individual brain differences: functional network efficiency reflects attentional and social impairments, structural nodal efficiencies index systemising and theory-of-mind skills
Source: Mol Autism. 2021 Jan 21;12:3. doi: 10.1186/s13229-020-00377-8 (PMC7818759; doi:10.1186/s13229-020-00377-8)
Supplement: Supplementary file 8 — Additional file 8. Connectivity matrices. Connection matrices and functional correlation matrices for each subject, as floating-point values in ASCII text format, and MATLAB code for producing these. [file 13229_2020_377_MOESM8_ESM.zip › Paul_Arora_et_al_data/Physiological/BBC/DTI_rsfMRI_ConnectivityMatrices/connectivity_matrices/Netmat_rsfMRI_aal90_subj07.txt]

   0.0000000e+00   5.1994117e-02   6.3130249e-02   2.7757438e-02  -6.9082968e-03   5.3108766e-03   7.6247808e-03   1.5138130e-02  -1.6939169e-02  -2.4092271e-02   1.1594816e-01   2.7953826e-02  -3.2963138e-02   3.1817880e-02  -1.4479087e-02   7.6355273e-03   3.9543263e-02  -3.0774801e-02   7.7882629e-02   2.1741364e-04  -1.0725539e-02   2.8255007e-02   4.8975713e-03  -3.0855467e-02  -2.1446187e-02  -4.5856921e-03   2.1958280e-02   1.4519355e-02   5.3287374e-02   8.0237022e-03   1.6188172e-02   1.3756631e-02  -2.1900041e-02   1.3932690e-02  -8.6839434e-02  -1.6200369e-03   4.6065088e-02  -5.9911706e-02  -3.3051428e-03  -1.9627049e-02   9.4254692e-03  -7.2040504e-03   2.8117351e-02  -3.7763605e-03   2.7765870e-03  -2.4264287e-02  -5.2503056e-02   7.3498186e-02   5.6353355e-03  -2.1508966e-03  -1.9737213e-02   1.2049370e-03   4.0368117e-02  -7.7250506e-03   1.4545685e-02  -2.6829312e-02   2.5875486e-01   5.3020410e-02   1.0939456e-01  -3.3466467e-02   6.3309282e-02  -1.7782724e-03  -8.5011403e-02  -9.6379380e-03   6.4200224e-02  -6.6092672e-02  -8.1778165e-03  -4.2174245e-02   3.4978252e-02  -4.2018470e-02   5.5222707e-03  -5.6098804e-02   2.5061566e-02  -2.4168303e-02  -1.4704769e-03  -1.7300312e-02  -6.7104789e-02  -8.6931039e-02   2.2234059e-02   3.3531657e-02   6.6508949e-02   7.1888400e-02  -1.4448091e-02   2.6371048e-02   3.0302576e-02   4.2394078e-02  -4.4713399e-03   1.3985673e-02  -5.4968782e-03  -1.8248607e-02
   5.1994117e-02   0.0000000e+00  -1.1775425e-03   3.0720691e-02  -1.9652914e-02   3.4374763e-03  -1.5124458e-03   1.1041550e-02  -4.2302936e-05   2.0430541e-03   3.2204600e-02   1.5071620e-02   2.8609549e-03  -1.9127099e-02  -1.2556160e-04  -6.0954650e-03  -1.4590832e-02  -3.8113283e-03   2.8240096e-03   3.9974911e-02  -9.2531782e-03   4.5802856e-02   1.3663537e-02   1.3275523e-02  -2.1963850e-02   3.9559165e-03   6.4655145e-04   4.3613552e-02   2.5691987e-02  -1.3854354e-02   6.7920344e-03   1.4228938e-02  -3.2189096e-02  -8.0035725e-03   1.4959290e-02  -5.0952609e-02  -1.0884316e-02   1.8764723e-02  -2.9543693e-02   1.0306869e-03  -2.2122218e-04   2.3878076e-02   2.3380466e-02  -3.8446508e-05  -3.2942519e-02   1.7134034e-02   1.4548492e-03   3.0583100e-02   3.0445390e-02   5.7901472e-02   1.3778549e-02   7.6747483e-03   1.1275690e-02   2.2782611e-02   4.1918442e-03  -7.6406572e-02   3.1581719e-02   9.2017831e-02   2.5427484e-02   7.1967530e-02  -9.8630705e-03   3.6376046e-02  -6.7203603e-03   3.8589163e-02  -1.2964579e-02  -3.1822933e-02  -1.3224461e-02   1.3070805e-03   1.6264520e-02  -1.1088701e-02  -3.6661393e-02  -2.0154301e-02   2.9674653e-04   2.8155990e-02  -1.6750223e-02   2.4188237e-02  -1.4047237e-02   1.8857624e-02  -4.6949307e-02   5.2840870e-02   3.0512388e-02   1.0774775e-02  -8.4743749e-03  -1.6155278e-02   4.8448164e-02   3.0675004e-02   3.1691584e-02   3.2337638e-02   1.3723316e-02   1.0703043e-02
   6.3130249e-02  -1.1775425e-03   0.0000000e+00   5.1783912e-02   9.1611840e-03  -3.7143374e-03   1.6528270e-01   2.9742533e-02   3.6406022e-02  -4.1217514e-02   3.7934460e-02   2.2806246e-03   2.1989585e-02   4.8901714e-02  -3.6313806e-03  -1.4451453e-02  -2.8536487e-02   1.7188224e-03   8.0663474e-02   1.1848399e-02   2.7553227e-02  -2.4484559e-02   7.5209352e-02   6.0337894e-04   4.6762528e-02  -2.0986609e-02   4.0247368e-02  -2.2406992e-04   1.4989184e-02  -2.0548980e-02  -1.6898060e-02  -3.8018934e-02  -1.8428814e-02  -2.1363719e-02  -4.5618311e-02   4.8255130e-02   4.1013426e-02  -1.5154211e-02   4.3047718e-02  -4.2616454e-02   2.3883072e-02  -4.6674580e-02   1.6725875e-02   1.4866419e-02   4.9188651e-02  -1.3290299e-02  -7.0965337e-02  -2.0481740e-02  -1.9870861e-02  -2.7740240e-02   1.7067585e-02   4.8745427e-02  -4.1453306e-02  -5.0791459e-03   7.7365553e-03  -7.5243899e-03   1.4990384e-02  -6.3759738e-03  -2.3301691e-03  -1.9072421e-02  -1.1232381e-02   5.0991693e-03  -6.5571978e-02  -4.9041648e-02   4.1671922e-02   2.2024182e-02  -1.9875757e-02  -1.9639491e-02   1.2653339e-02  -3.3670435e-02   4.8475132e-03  -1.7393690e-02   5.7064556e-03  -2.1093683e-02   3.3376111e-03   2.1618000e-02   3.2674622e-02  -4.6285177e-02  -1.2876029e-03   2.3022437e-02   4.0346707e-02   8.1398239e-03  -2.6336431e-02   2.8092428e-02   9.5774921e-03   2.1607562e-02   9.1414350e-02  -1.1563173e-02   2.9297631e-02   4.7813800e-03
   2.7757438e-02   3.0720691e-02   5.1783912e-02   0.0000000e+00   1.7700256e-02   6.3016827e-02   1.2800668e-02   6.1575503e-02   1.9036585e-02   1.1461502e-02  -5.4210672e-02   2.6346526e-02  -2.7193083e-02   6.2874543e-02  -1.0736208e-02   1.3268828e-02   1.3487589e-02   1.2952123e-02  -2.3107433e-03  -4.1424951e-02  -2.3841517e-02   1.5407274e-03   1.0913113e-02   1.0791414e-01  -1.7565075e-02   4.1506216e-02   4.2089914e-02   6.4923500e-03  -2.4109079e-03  -7.3182731e-02  -6.7332556e-02   1.6978901e-02  -4.0972292e-02   8.3064621e-03   3.6333220e-02   3.3346432e-03   1.7791024e-02   7.6904114e-02  -4.0458672e-02   1.3533801e-02   1.9978173e-02  -1.6326764e-02   1.0936085e-02   1.6594503e-02  -2.2870001e-02   1.8667602e-02  -5.3304368e-02  -8.9128432e-04   4.7118421e-02  -1.4237860e-02  -2.2747494e-02   3.5529387e-02  -2.4319745e-02   1.1273514e-02   1.2228381e-03  -8.3383101e-02   3.0717976e-02   1.4085079e-02   5.0407577e-02   1.1547496e-02  -6.3839743e-02  -2.2279145e-02  -5.6255061e-02  -5.3470959e-02  -4.2134643e-02   2.4547090e-02  -1.5132000e-02   7.4130735e-03   1.9356844e-02  -8.8835686e-02  -2.4021840e-02   6.4356168e-02  -1.6275535e-02  -2.3160032e-02  -8.1765468e-03   1.4716074e-02   2.4478951e-02  -1.0709663e-01  -3.8161128e-02  -5.1591368e-03  -1.3406095e-02  -1.7808143e-02  -1.5500462e-02   4.3356976e-02   3.4316821e-03   4.2917607e-02   2.6759389e-02   5.4775693e-02   2.9620734e-03   3.5315077e-02
  -6.9082968e-03  -1.9652914e-02   9.1611840e-03   1.7700256e-02   0.0000000e+00   4.6959350e-02   3.1220581e-02   7.6409186e-03   6.3303625e-02   3.2623053e-02  -1.9294754e-02  -1.2786495e-02   2.1976984e-02   4.1689724e-02   3.7131325e-02   1.0017922e-02   7.7728878e-03  -4.9600000e-04  -3.2221700e-02  -2.3545078e-02   9.2738322e-02   3.8213835e-02  -3.4406035e-02  -7.8580599e-03   5.1568796e-02   6.0910439e-02   1.3204063e-01   2.4865616e-02  -3.7889862e-02   6.7028474e-03  -3.1456145e-02  -3.2689511e-02  -1.8588395e-02   3.6214563e-02  -8.0093960e-02   5.1607201e-02   6.4925401e-02   1.3156199e-02  -5.2854469e-02  -5.1835430e-02   4.0230559e-02  -7.5854351e-02  -3.2255416e-02   2.2085812e-02  -2.2141531e-02  -2.0132957e-02  -3.4113755e-04  -4.6675949e-02   2.5001498e-02   1.8794489e-03   1.4203891e-02  -7.9807318e-03  -1.2935412e-02   3.1514266e-02  -3.0643923e-02  -2.0218942e-03  -2.7982742e-02  -8.2665484e-03   3.1734310e-02  -9.4578344e-03   2.5733428e-02  -1.2398053e-02  -1.4890141e-02  -2.4446417e-02  -2.4107841e-02   7.3718074e-02   2.5831901e-02  -3.5297066e-02   1.3194309e-03  -2.6348676e-02  -5.1559745e-02   3.6845573e-03  -4.9596141e-02   4.5458349e-03  -5.9439318e-02  -5.8945796e-02   1.6620437e-02  -1.9151723e-02   3.6873486e-02  -2.6096350e-02   5.0230373e-02  -8.6448873e-03   1.8082989e-02  -1.0556492e-02  -1.3647012e-02  -4.1503079e-02  -1.1904120e-02   4.1213497e-02  -3.7465856e-02   2.4356651e-02
   5.3108766e-03   3.4374763e-03  -3.7143374e-03   6.3016827e-02   4.6959350e-02   0.0000000e+00  -1.4771489e-02   1.7186386e-02   1.6313701e-02   5.4117988e-03  -7.5258343e-02   2.0127164e-03  -4.1937061e-02   5.4361074e-02  -1.8342382e-02   1.8211439e-02  -1.6050272e-02  -1.3721837e-03  -1.2230308e-02  -4.2548668e-02  -3.0355631e-02   5.2159433e-02  -1.1809865e-02   1.3298667e-02  -5.6247510e-02   1.3278226e-01   3.1903320e-02   1.8041466e-02   4.4793327e-02  -4.5502919e-02  -4.4806476e-02  -4.0704618e-02  -1.6252371e-02   1.8016352e-02   4.4372544e-03  -6.8848584e-03   3.7866856e-02  -6.9872407e-03  -1.3175764e-02  -1.0666952e-02   5.5149141e-02  -4.2892067e-02  -8.9171885e-02   3.4579122e-02   5.5182039e-03   1.1288648e-02   2.7048211e-02   8.9319605e-02   5.7264588e-02   3.4911498e-02   1.5906586e-03  -1.4891655e-02  -7.3670935e-02   5.4673014e-02   2.4621100e-02  -3.1748850e-02   1.6609320e-02  -1.9423566e-03  -1.5131962e-02   1.0604034e-02  -8.9687844e-03  -1.3814214e-02   2.1808443e-02  -2.6447213e-02  -1.3014612e-02   4.3543537e-02  -1.2266815e-02  -1.3778237e-02  -4.0974595e-02  -5.4286142e-02  -5.8953685e-03   1.0908522e-02   8.4143584e-02  -8.9196678e-03   4.5000662e-02   3.6007820e-02  -1.0260647e-02  -2.9775294e-02  -1.3914166e-02  -8.9473152e-02  -1.1102265e-02  -2.0090453e-02   1.0119906e-02   1.3612527e-03  -8.7238197e-03   3.3394064e-02   1.5164561e-02   1.2535973e-02  -1.6063629e-02  -1.9282217e-02
   7.6247808e-03  -1.5124458e-03   1.6528270e-01   1.2800668e-02   3.1220581e-02  -1.4771489e-02   0.0000000e+00   5.8070742e-02   7.7208156e-02   3.3234600e-02   5.9472982e-02  -2.3060448e-02   1.2647814e-01   5.7777155e-02   4.5167747e-02  -6.9027684e-02  -8.4392474e-02   2.6161911e-02   6.2427503e-02   7.6070398e-03  -1.4952294e-03  -7.6525436e-02   6.4384881e-02  -1.2855747e-03   1.8367264e-02  -2.2559121e-02   5.9751595e-03  -4.0079121e-02   2.3174493e-03   2.4405229e-02   7.7827705e-03   2.7766296e-03  -3.0004046e-02  -4.5795717e-02  -2.2700952e-02   3.3685154e-02   2.8757325e-03  -5.0593364e-02  -3.3910804e-03  -9.1962975e-02   4.4985624e-03  -8.5169272e-02   2.4527303e-03   2.0480717e-02  -8.0997351e-03  -1.9770745e-02  -2.8346272e-02  -2.7764620e-02  -1.4982246e-02   1.8402179e-03   3.9323005e-02   3.3163267e-02  -4.4354096e-02   4.2360697e-02  -1.8910487e-02  -3.1798335e-02  -1.0530938e-01   6.3663415e-03  -6.0858301e-02  -9.5526742e-03   1.9889769e-02  -3.4363192e-03  -2.1715434e-02   1.4667536e-02   5.9081182e-02   7.0499032e-02   4.1094071e-03  -5.7349320e-02   4.6691190e-02   5.7499539e-03  -2.4689009e-02  -1.2147828e-02  -6.3472097e-03   6.4273917e-02   7.7528025e-03   7.4491330e-02  -6.7945508e-03  -1.0037645e-02  -6.1709579e-02   1.0511552e-02   1.1852429e-01   1.7170568e-04  -4.1343737e-02   3.6563219e-02   4.1609436e-02   7.9572775e-03   6.1526079e-02  -5.9602914e-02   1.5482764e-02   7.4376364e-03
   1.5138130e-02   1.1041550e-02   2.9742533e-02   6.1575503e-02   7.6409186e-03   1.7186386e-02   5.8070742e-02   0.0000000e+00   1.0463054e-02   4.9821768e-02  -2.3231130e-02   3.7185367e-02  -1.6695215e-02   9.3216717e-02  -2.4968983e-02   3.2435775e-02  -3.0954748e-02  -1.9876682e-02  -5.4311140e-03  -2.3547860e-02  -2.3791287e-02  -7.1817325e-03  -7.6883268e-03   2.8053197e-02  -1.1706856e-02   5.9780009e-04  -1.8571632e-03   1.8177231e-02   2.7437037e-02  -1.9555814e-02  -1.8998402e-02   1.9228821e-02  -3.8302705e-03  -2.7999693e-03  -1.5316569e-02   1.4709176e-02   4.3572726e-03  -4.1857607e-03  -3.3878309e-02  -3.5358658e-03  -2.5567874e-03   8.0197773e-03  -1.2929451e-02  -3.0148502e-02  -3.2736990e-04  -5.2407719e-02  -4.1148334e-02  -5.6944932e-02  -2.3421236e-02  -2.7519789e-02   9.8321427e-03   5.7580698e-02  -1.9459064e-02   1.0592469e-02  -3.5720725e-03  -4.8484432e-02  -6.0175694e-02  -3.2510318e-02  -5.8996332e-03  -1.2259333e-02  -6.1713992e-03   3.5877790e-03  -2.1699884e-02  -2.2136706e-02   1.0139279e-02   2.3378418e-02   9.2038216e-03   1.3979932e-02   3.6621161e-02  -6.3908410e-03   1.7524437e-02   2.2957370e-02  -2.3729069e-02  -1.4684743e-04   1.4185821e-03   5.1080729e-02  -3.2866188e-02  -4.7339596e-02  -5.6040088e-02  -2.9986687e-02   4.0640020e-02  -3.5491257e-02  -4.4048524e-02   3.9408828e-03   1.2928621e-02  -1.2592066e-02   1.6945459e-02   2.4362086e-02   1.5327670e-02  -8.2944782e-03
  -1.6939169e-02  -4.2302936e-05   3.6406022e-02   1.9036585e-02   6.3303625e-02   1.6313701e-02   7.7208156e-02   1.0463054e-02   0.0000000e+00   6.4254651e-02   2.8637432e-02   1.4594924e-02   5.1214045e-02   1.8429620e-02   2.0901332e-02  -1.0609842e-02   2.5734411e-02   5.1829383e-02  -2.6408402e-02  -1.4243800e-02   1.9894099e-02   1.0394402e-01   3.0001552e-02   6.1140082e-03  -4.8346046e-02   4.2243733e-02   8.9095673e-02   1.7985399e-02  -5.5949475e-02   2.6331643e-02  -7.6347088e-02  -1.9191405e-02  -6.4170105e-03   9.4959619e-05  -1.5573948e-03  -2.6539984e-03  -1.9563157e-02  -6.6070555e-02   3.7131575e-02  -4.6573949e-02   1.9192632e-02  -8.3402556e-03   3.5097231e-03  -1.2670972e-02  -6.6654604e-03  -1.8296662e-02   8.0729777e-03   4.0561634e-02   4.8286851e-02   9.5212852e-03  -6.2082102e-02   2.0554241e-02   3.7827649e-02   2.1820411e-02  -5.3197764e-02   5.6730334e-02  -5.0689997e-02   3.5903488e-02   1.6062306e-03  -9.9219845e-03   4.4867929e-02   6.5248608e-03  -5.8510549e-02   7.7423172e-03   1.1496154e-01   7.4332188e-02   3.0304440e-02  -2.4847901e-02   2.1758321e-02  -2.2923642e-02  -4.5579079e-02   3.1384100e-02   4.4545429e-02   1.7458129e-02  -1.1180365e-02   6.9591469e-03   3.3416268e-02   3.9476067e-02  -3.4963717e-03  -4.3542265e-02   3.4829935e-02   9.6062518e-03   2.5267432e-02  -1.1967809e-02  -1.2190352e-02  -4.8480325e-03   6.8356294e-02   2.2018960e-04  -2.9166163e-02  -8.5155069e-03
  -2.4092271e-02   2.0430541e-03  -4.1217514e-02   1.1461502e-02   3.2623053e-02   5.4117988e-03   3.3234600e-02   4.9821768e-02   6.4254651e-02   0.0000000e+00   1.4544833e-02   1.4469607e-02   5.2860965e-02   5.4570580e-02   7.0016825e-02   6.8152509e-02  -5.6316780e-02   3.2392778e-02   1.9464530e-02   4.7560594e-02  -1.8403791e-02  -3.3857202e-02  -4.3121102e-02   5.7421996e-03  -8.8076785e-03  -6.1396043e-02   8.4452065e-03  -1.9833282e-02   3.4010312e-02   1.2485282e-02   2.6743751e-02   3.7536685e-02   2.2077582e-02   6.9748295e-02   4.6281234e-03  -2.9394269e-02   1.7989947e-03  -5.0713376e-03  -8.2141426e-02  -4.9784710e-02   3.0957059e-02   1.0443404e-01  -3.6915167e-02  -1.4989181e-02  -2.7639348e-02  -2.1509328e-02  -4.6573490e-02  -6.6336574e-02   4.8050125e-02   6.9052221e-03  -7.0247119e-02  -1.4267242e-02  -2.4212860e-02   7.9477998e-02  -4.3496992e-03   3.6189118e-02  -5.7164090e-02  -1.9417179e-02   1.7702284e-02  -2.8417183e-02   6.8302642e-02  -5.9023387e-02  -1.9101557e-02  -1.0946573e-04  -1.2456313e-01   2.0586920e-02   8.8308754e-02   4.9511562e-02  -6.2687018e-03   1.1650510e-02   6.3445218e-03  -1.1763953e-02   4.6667197e-02   5.7437752e-02  -7.2248834e-03   2.0578560e-02   1.1378499e-01  -6.1951245e-02  -6.1716869e-02  -5.6891430e-02   3.1368741e-02  -4.7467826e-03  -2.4488141e-02   1.1984819e-01  -1.8515204e-02  -1.2844726e-02   4.1482468e-04  -3.9517754e-03  -2.0788580e-02  -7.0726248e-03
   1.1594816e-01   3.2204600e-02   3.7934460e-02  -5.4210672e-02  -1.9294754e-02  -7.5258343e-02   5.9472982e-02  -2.3231130e-02   2.8637432e-02   1.4544833e-02   0.0000000e+00   1.2440475e-01   2.1679176e-01   4.5334780e-02   7.8467552e-02   2.8909431e-02   5.0473058e-02  -4.0517387e-02   3.4186285e-02  -5.0817943e-02   9.1975297e-03  -3.2971212e-02   2.2334651e-02   9.3084790e-03  -4.9267518e-02  -1.2441199e-01   1.3023281e-02  -3.6049979e-03   1.9643749e-02   4.7999095e-02   6.4536984e-02   4.4530885e-02   4.5682953e-02  -2.8347933e-02  -1.0838938e-02  -8.4001218e-03  -6.6851724e-02  -9.3660697e-02  -1.3717756e-02  -5.6387269e-02  -6.4053263e-02  -7.7682522e-03   4.1583258e-02  -4.3349010e-02  -4.7825839e-02   2.7767768e-02  -4.6950678e-02   1.2161868e-02  -3.1843199e-02   6.2931249e-02   9.1257298e-02   1.3958799e-02  -3.3406740e-02  -4.3776380e-02  -8.6739778e-03  -2.2129206e-02   5.1756489e-02   3.5334087e-02   1.3318850e-02  -2.2880537e-02   5.6885504e-02   4.3470789e-02  -9.0603077e-02   2.4794144e-02   1.2330619e-01  -2.0658384e-02  -4.8164098e-02  -2.5250586e-02   1.8983571e-02  -6.5408353e-02   1.0824065e-01   4.5023320e-02   8.5533652e-02   3.5265239e-03  -5.9888875e-03  -7.3237871e-02  -4.1620609e-02   4.9355797e-02  -1.0379475e-01  -3.8407046e-02   4.6458214e-03   4.6870012e-02  -5.9325920e-03   6.4679693e-02   3.3992880e-03  -1.5856269e-02  -5.3952288e-02   1.9566004e-03  -3.3910845e-02   4.3969859e-02
   2.7953826e-02   1.5071620e-02   2.2806246e-03   2.6346526e-02  -1.2786495e-02   2.0127164e-03  -2.3060448e-02   3.7185367e-02   1.4594924e-02   1.4469607e-02   1.2440475e-01   0.0000000e+00   5.2667274e-02   1.2279873e-01   3.8950588e-03   9.7722441e-02   1.3449719e-01   8.2462267e-03   8.9742293e-04   1.5433093e-02   2.2113292e-02  -3.1211193e-03   4.2442294e-02   4.0962867e-02  -6.7690943e-02  -1.3703349e-02   6.6976671e-03   1.3036648e-02   4.1352219e-03  -1.9775888e-02  -4.5862948e-02  -5.0564826e-02  -2.6072854e-02   3.2687005e-02  -1.7697072e-02   2.4705879e-02   4.2702174e-03  -2.5833920e-02   2.6899730e-03   1.9074252e-02   2.0975362e-02   9.2793274e-02   1.1899933e-01  -5.5370823e-02  -5.3080984e-02  -2.8112966e-02  -7.1499311e-03   2.4734244e-02   7.5905264e-02   2.5580203e-02  -1.7658360e-02   7.3286908e-02  -2.0736902e-02  -7.2641586e-02  -3.4211503e-02  -6.6720256e-02   1.5010879e-02  -4.0094452e-02  -5.3108802e-03  -3.7794954e-02  -3.6686214e-02   1.8985178e-02  -2.2719643e-02   6.9820259e-03  -2.5807124e-03   1.3451642e-01  -4.4725212e-02  -1.9093902e-02   4.8639404e-02  -1.3103635e-02   3.3714223e-02  -4.7827071e-02   2.3427877e-02   2.4448167e-02   1.1580460e-02   9.4588424e-03  -5.0162288e-02   4.4571248e-02  -3.9762263e-02  -3.4263193e-02   1.7007643e-02  -4.1142317e-02  -5.5910278e-02   4.2321329e-02   7.4418356e-02   2.5911144e-03   1.9556005e-03  -1.6676598e-02   2.4445293e-02   4.0645344e-02
  -3.2963138e-02   2.8609549e-03   2.1989585e-02  -2.7193083e-02   2.1976984e-02  -4.1937061e-02   1.2647814e-01  -1.6695215e-02   5.1214045e-02   5.2860965e-02   2.1679176e-01   5.2667274e-02   0.0000000e+00   5.5680335e-02   1.3986945e-01   3.7883632e-02  -5.0746657e-02   2.6373846e-02  -2.5519975e-02  -2.2170810e-02  -3.1089374e-02  -4.8007044e-02   6.0834120e-02   3.5754825e-02  -7.3289738e-04  -8.6443922e-02  -3.1299698e-02  -4.1650055e-02   2.5080613e-02  -3.9613921e-03   4.3324276e-02  -5.2105560e-02  -2.0284111e-02  -1.5469950e-02   9.3338660e-03  -1.3064434e-02  -6.3673207e-02   3.3002007e-02   1.7302067e-02   1.0805409e-02   3.1941173e-02  -9.2417211e-02   2.6698067e-02  -4.5990571e-02  -5.5068165e-02   7.7349163e-04  -3.2460643e-02   6.7735249e-02   3.9632696e-03   3.8234325e-02   8.4351343e-02  -1.4981243e-02  -3.0743771e-02  -1.4252389e-02  -3.7773926e-03  -4.1984542e-03  -1.0244241e-01   7.4973325e-03  -1.4802755e-02  -4.1396626e-03   6.6938636e-02  -2.1731265e-02   1.9482476e-02   4.0921902e-02   6.9638487e-02   3.5000492e-02  -3.4290611e-02  -7.8648736e-02  -2.6275194e-02  -1.3758204e-02  -1.6439093e-02  -2.4919031e-02  -9.5509407e-03  -3.0713531e-02  -2.2634804e-02   2.8868178e-02   1.7936709e-02   7.8234090e-02  -5.8663815e-02   8.2778729e-03   1.2251230e-01   6.0295273e-02   9.9083867e-02   5.1583716e-02  -5.6946998e-03  -3.6800960e-02  -7.3706128e-02  -2.0328535e-03  -2.8330636e-02   2.5862939e-02
   3.1817880e-02  -1.9127099e-02   4.8901714e-02   6.2874543e-02   4.1689724e-02   5.4361074e-02   5.7777155e-02   9.3216717e-02   1.8429620e-02   5.4570580e-02   4.5334780e-02   1.2279873e-01   5.5680335e-02   0.0000000e+00   7.7656963e-03   9.3879838e-02   1.2414157e-02   4.6738800e-02  -2.8669824e-02  -1.7997416e-02  -2.4746304e-02   1.3769523e-02  -2.8148566e-02   5.5340589e-05  -1.0003385e-01  -4.4322394e-02   2.0940244e-02   8.5832302e-03   7.2483160e-02   4.7547869e-03  -7.8442329e-02  -9.6633869e-02  -4.4685019e-02   7.1335114e-02  -2.5757360e-02  -5.4664539e-02   2.8459423e-02   1.6153755e-02  -1.7840943e-02  -4.7912375e-02  -1.2607175e-02  -1.8062574e-02   1.6586308e-03  -2.2409890e-02   6.9545709e-02  -4.2154749e-02   3.1265291e-02  -1.8759460e-02   1.2315114e-02   2.0256337e-02  -3.5147852e-02   8.5983591e-02  -1.7865322e-02  -5.4685017e-02   3.2780494e-02  -7.9027672e-02   8.6628969e-03  -4.5406301e-02  -4.7649379e-03  -3.1898197e-02   5.6250913e-02   1.8546861e-02  -2.1602670e-02  -2.1561546e-02  -3.5919584e-03   1.3737381e-01  -4.1892711e-03  -2.2817780e-02  -9.7710038e-03  -2.3598351e-02   4.2732812e-02   9.7056610e-03  -3.9815561e-03   1.2397933e-03   1.2827318e-02   2.6372208e-02   1.0200933e-02   2.1983319e-02  -8.0167832e-02   2.2796703e-02  -3.2622389e-02   2.1441211e-03  -4.3625051e-02   5.4576293e-02  -2.9386009e-02  -1.9404766e-02   1.4184012e-02   3.8377354e-02   1.9920352e-02  -2.3364805e-02
  -1.4479087e-02  -1.2556160e-04  -3.6313806e-03  -1.0736208e-02   3.7131325e-02  -1.8342382e-02   4.5167747e-02  -2.4968983e-02   2.0901332e-02   7.0016825e-02   7.8467552e-02   3.8950588e-03   1.3986945e-01   7.7656963e-03   0.0000000e+00   3.7257509e-02  -1.5387895e-02   1.2053944e-02  -7.8791665e-03   3.0971077e-03   5.9726091e-02  -8.5753715e-03  -2.1384184e-02   2.1998367e-02   6.7171544e-02   5.0552659e-03   1.5084292e-02  -1.5292301e-02   8.3944689e-03   3.0133369e-02   3.2102766e-02   3.8823582e-02   3.0385059e-02   1.6878111e-02  -8.2862848e-03  -4.6897694e-02  -4.7753325e-02   7.2964178e-02   1.4207485e-02   3.1229733e-02   7.1034850e-02   2.7847995e-02   3.3052962e-02  -3.4168888e-02  -1.9393052e-02   1.1751243e-02  -3.0897331e-02   4.7261632e-02   4.2967997e-02   5.0115738e-03  -1.0447692e-02  -3.2448343e-02   1.6587334e-02   2.3815172e-02  -3.7252829e-02  -2.0809145e-02  -2.1040737e-02  -4.0470353e-03  -2.0146587e-02  -1.6044724e-02   5.6862192e-02  -1.8717522e-02   1.7415066e-02   1.1780723e-02   4.1280030e-03   2.9086798e-02   1.4779792e-02  -1.9905010e-02  -2.1906236e-02  -2.4479287e-02  -3.1769144e-02  -8.5359635e-03  -4.1803332e-02   2.9666152e-02  -6.6628622e-02   1.3044341e-02   3.7841366e-02   5.3969317e-02  -1.7119802e-02  -6.3663851e-04   6.8023599e-02   4.4272564e-02   3.9751015e-02   9.9040148e-02  -9.3588182e-04  -2.1981116e-02  -4.2443235e-02   6.8556276e-03  -2.7453953e-02   2.6573806e-02
   7.6355273e-03  -6.0954650e-03  -1.4451453e-02   1.3268828e-02   1.0017922e-02   1.8211439e-02  -6.9027684e-02   3.2435775e-02  -1.0609842e-02   6.8152509e-02   2.8909431e-02   9.7722441e-02   3.7883632e-02   9.3879838e-02   3.7257509e-02   0.0000000e+00  -1.3988992e-02   7.8375102e-03   1.3298712e-02   1.9589478e-02  -4.1690479e-03   4.0130372e-02   2.8632201e-03   5.5680861e-02   2.8806812e-02  -3.1002023e-03   9.0749556e-03   5.1542732e-02   4.4521620e-02   1.7339469e-02   9.4936488e-03   3.6026520e-02  -1.6441343e-03   8.4801304e-02  -2.1275433e-02  -4.3639998e-02   4.9124183e-03  -1.9357898e-02   1.3437763e-02   5.1041204e-02   4.0895656e-02  -1.1216506e-03   6.0716849e-02  -4.9354425e-02   6.7608311e-03  -4.4707210e-03  -1.1869893e-02   9.8950739e-03   1.0099891e-03   7.6093413e-03  -6.6664869e-03   1.5647602e-02   8.5172643e-03  -1.6904702e-02  -1.6716445e-02   2.7596868e-03  -2.0807160e-02  -2.6096186e-02   8.2190372e-02  -3.3129492e-02  -7.4161812e-04  -2.7484969e-02   1.5068954e-03   2.7747164e-02  -6.4472409e-02   9.6375745e-03   1.8959210e-03  -1.5231724e-02  -1.2043363e-02   5.2053444e-02  -1.2871003e-02   1.3675035e-03   1.2652800e-02  -5.1123695e-02  -3.2659987e-03   1.7864875e-02  -4.1696596e-02  -1.7696602e-02  -9.5258985e-03  -4.5766576e-02  -4.8385686e-02   1.2434045e-02   5.5637099e-02   1.7883099e-01  -3.0189751e-02  -2.8145536e-02   1.1076092e-03   4.5788211e-02   1.2560736e-02   1.1287893e-02
   3.9543263e-02  -1.4590832e-02  -2.8536487e-02   1.3487589e-02   7.7728878e-03  -1.6050272e-02  -8.4392474e-02  -3.0954748e-02   2.5734411e-02  -5.6316780e-02   5.0473058e-02   1.3449719e-01  -5.0746657e-02   1.2414157e-02  -1.5387895e-02  -1.3988992e-02   0.0000000e+00  -1.5937804e-03   6.9543315e-02   6.1456850e-02   5.4815550e-02   1.8530890e-02  -3.3534854e-02   3.3087875e-02  -1.0373651e-01   3.9572491e-03   6.6483437e-02   8.4589495e-03   1.1130936e-01  -1.1606176e-02  -7.2260457e-03  -3.4923061e-02   7.2952179e-02  -6.7311159e-03   1.5254714e-02   1.9852343e-02  -2.8354559e-03   5.2268180e-02  -9.9869708e-02  -2.5850933e-02  -3.1498320e-04   4.9109129e-02  -1.0599880e-02  -1.1279085e-02  -9.9803427e-02  -2.0707581e-02   1.7649412e-01  -8.7592297e-02   1.3847388e-01   1.5945687e-03  -2.6817027e-02   2.7018252e-02  -1.7985270e-01  -2.6126247e-03  -6.9266507e-02  -1.0336849e-01   1.3143732e-01  -1.1221696e-02   6.9240837e-02  -2.5183805e-02  -8.5841108e-03  -2.7920799e-02   8.1733020e-02  -8.7662251e-03   5.3747614e-02  -2.3549193e-02   1.4184651e-02  -2.4706940e-02   1.5224382e-01  -5.3593807e-02  -4.4199632e-02  -1.1757697e-02  -2.3835145e-02   4.6863885e-02   4.6557828e-02  -9.4601567e-02  -8.1033279e-02   1.3508493e-02   3.2087776e-01  -3.7001310e-02   4.5254677e-02   2.5137518e-02   4.1767023e-02  -7.7460513e-03   1.7901277e-02  -5.6936771e-02   9.9004053e-02  -7.0329956e-02  -1.3362479e-02   1.7782699e-02
  -3.0774801e-02  -3.8113283e-03   1.7188224e-03   1.2952123e-02  -4.9600000e-04  -1.3721837e-03   2.6161911e-02  -1.9876682e-02   5.1829383e-02   3.2392778e-02  -4.0517387e-02   8.2462267e-03   2.6373846e-02   4.6738800e-02   1.2053944e-02   7.8375102e-03  -1.5937804e-03   0.0000000e+00  -7.7574175e-03  -5.1352205e-03   9.9211041e-03  -2.4070031e-02   2.0100197e-02  -2.8850207e-03   8.7178521e-03   4.3304445e-02   1.8185300e-02  -2.3857485e-03   2.8950598e-02   1.0504530e-01  -4.0464494e-02  -3.4670718e-02   2.9906240e-02   3.8537283e-02   8.2527258e-02  -1.8551458e-01  -5.3959694e-02   6.6591958e-02  -3.0397148e-02   4.3328889e-02   2.9460886e-02   9.3110081e-03   6.7851245e-02  -6.7842062e-03   6.7738377e-02  -4.6260565e-03  -4.5050155e-02   4.8288800e-02  -4.4904444e-02   6.1803460e-03   2.3511682e-03   4.2651072e-02  -2.4308012e-03  -2.7882138e-02  -1.4553458e-02  -4.7448263e-04   1.6101686e-02   7.0037253e-02   6.8092866e-03  -3.3022601e-02  -2.4930293e-02  -2.3415664e-02   3.9455795e-02   1.1322381e-01   2.0669765e-02   6.2958411e-02   1.2928153e-03  -5.2190483e-02  -3.5736201e-03   3.1082806e-02  -6.3785440e-04  -6.6627957e-02   2.0409226e-02   1.2496670e-01   2.3597766e-02  -4.7505194e-02  -2.1973430e-03  -5.4154411e-02   4.5509402e-02   2.1747587e-01  -1.7353606e-02   6.3565988e-02   3.7568173e-03   1.6457200e-02  -3.2024005e-02  -4.8870329e-02   2.7555497e-02  -4.0950477e-02  -6.5512811e-02  -2.0626835e-02
   7.7882629e-02   2.8240096e-03   8.0663474e-02  -2.3107433e-03  -3.2221700e-02  -1.2230308e-02   6.2427503e-02  -5.4311140e-03  -2.6408402e-02   1.9464530e-02   3.4186285e-02   8.9742293e-04  -2.5519975e-02  -2.8669824e-02  -7.8791665e-03   1.3298712e-02   6.9543315e-02  -7.7574175e-03   0.0000000e+00   1.7727421e-01   3.7360674e-03  -2.9821121e-02   5.2744324e-02  -1.3106951e-02  -2.7091513e-02  -2.5181124e-02   5.8197742e-02  -2.0525100e-02   1.6996106e-02   4.7991126e-02   6.6071272e-02   1.9083943e-02   1.0221485e-01  -8.8666427e-03  -8.1681629e-02  -1.1754042e-02   9.5404204e-02  -1.8583701e-02   1.8939379e-02  -1.3531115e-02  -5.1915192e-02  -5.5936616e-02   2.8049491e-03  -4.6571229e-02  -6.5154989e-03  -3.6337460e-02  -2.8887429e-02  -4.7564782e-02   1.0182802e-02  -5.3099887e-02  -5.7652378e-03  -2.3457362e-02  -4.8314206e-02   1.4937300e-02  -7.7799467e-02   2.5385998e-02   3.9707179e-02  -4.6715756e-02   3.4784220e-04  -3.4692325e-02  -7.6538741e-02  -4.5647377e-02   2.8146923e-03  -5.0836688e-02  -5.9479175e-02  -3.2960171e-03   3.3279458e-02  -1.7539994e-02   6.5447212e-02   4.0258816e-02   3.2936967e-02  -3.4485518e-02   1.8692495e-02   5.0862599e-02  -4.6032589e-02   1.3417396e-03   1.2251737e-02  -2.0028456e-01   3.2048249e-03   1.7643139e-02  -5.8394915e-02   7.0251858e-02   1.5290649e-02   1.9832885e-02  -6.2509626e-02  -9.2646348e-03   3.5923062e-03   2.0115389e-02   9.1925346e-03  -4.0499619e-02
   2.1741364e-04   3.9974911e-02   1.1848399e-02  -4.1424951e-02  -2.3545078e-02  -4.2548668e-02   7.6070398e-03  -2.3547860e-02  -1.4243800e-02   4.7560594e-02  -5.0817943e-02   1.5433093e-02  -2.2170810e-02  -1.7997416e-02   3.0971077e-03   1.9589478e-02   6.1456850e-02  -5.1352205e-03   1.7727421e-01   0.0000000e+00   7.7204019e-02   2.0035236e-02   2.6369508e-02  -6.3302843e-02   4.4124668e-02  -7.0795206e-02   7.6091534e-02   3.0119837e-02   1.5176193e-02   6.2253670e-02   2.0331266e-02  -6.8197415e-02   3.2543127e-02   9.1136528e-02   1.5990087e-03  -2.2682554e-02   7.9956457e-04   3.9457682e-02   2.7086687e-02  -2.7866745e-02  -8.5813599e-02   1.0766324e-02  -1.2747790e-01   2.4841116e-02  -7.5814522e-02  -4.0175547e-02   6.7598648e-02  -3.5817242e-03   4.0473910e-03  -3.6950755e-03   1.4923995e-02  -2.4713277e-02  -9.5279580e-03   7.8500334e-02  -5.4981639e-02   1.8340616e-03  -2.7975659e-02  -9.7682368e-04  -1.2953015e-02   1.0577773e-02  -6.5624909e-02  -3.3814844e-02  -2.6954349e-02  -5.0200856e-02  -5.4509171e-02  -4.2098825e-02  -7.1850804e-02   2.2605908e-02   3.3559830e-02   1.2575801e-01  -2.2660645e-02  -8.0039736e-02  -1.2830553e-02   7.8166422e-02  -7.6613739e-02   1.6109128e-02   3.5405595e-03  -1.7440245e-02  -5.2056752e-02   3.7196301e-02  -3.0841760e-02   6.5474356e-03   2.8580339e-02   1.0209412e-02   1.8792860e-02  -4.4774366e-03   6.0504185e-02   4.3014228e-02   3.3668914e-02  -4.2299065e-02
  -1.0725539e-02  -9.2531782e-03   2.7553227e-02  -2.3841517e-02   9.2738322e-02  -3.0355631e-02  -1.4952294e-03  -2.3791287e-02   1.9894099e-02  -1.8403791e-02   9.1975297e-03   2.2113292e-02  -3.1089374e-02  -2.4746304e-02   5.9726091e-02  -4.1690479e-03   5.4815550e-02   9.9211041e-03   3.7360674e-03   7.7204019e-02   0.0000000e+00   9.6500596e-02  -3.9181222e-02  -2.5065761e-02   2.1674761e-01   1.3645061e-01   1.4800102e-01   7.4462111e-02  -4.2465435e-02   5.6341842e-02   8.4146308e-03   4.5359648e-02  -7.7816433e-02   1.7982491e-02  -6.3600813e-02   1.4091653e-02   3.8404428e-03  -1.8759692e-02   9.7934217e-02  -2.7582601e-02   2.9981362e-02   2.1923710e-02   3.0350336e-02   4.4358477e-02   4.9513751e-02  -3.9209951e-02  -1.0480821e-01  -2.5289127e-02  -6.0568399e-02  -4.9058659e-02   8.5323049e-02  -1.6837456e-03   1.3010604e-01   4.1493268e-02  -9.8486124e-02  -3.6302817e-02  -2.6135116e-02  -2.8069163e-02   3.4499560e-02  -3.6888669e-03   7.8978044e-02   2.0530239e-02   7.3868504e-03  -4.1653795e-02   6.3905505e-03  -3.1812757e-02  -2.8750044e-02   1.5890010e-02   1.7518423e-02   2.8853552e-04   4.8602675e-02  -4.2726698e-03  -1.0905407e-02   5.1813371e-02   1.8739196e-02  -1.2821890e-01  -4.1882940e-03   5.0283889e-02   5.2895044e-03  -4.4562308e-02  -1.6776920e-02  -6.4225761e-02  -8.9458215e-02  -6.2630436e-02  -1.4589140e-02  -3.2420891e-02  -7.2933201e-02   1.6791417e-02  -6.6563171e-03   3.6065553e-02
   2.8255007e-02   4.5802856e-02  -2.4484559e-02   1.5407274e-03   3.8213835e-02   5.2159433e-02  -7.6525436e-02  -7.1817325e-03   1.0394402e-01  -3.3857202e-02  -3.2971212e-02  -3.1211193e-03  -4.8007044e-02   1.3769523e-02  -8.5753715e-03   4.0130372e-02   1.8530890e-02  -2.4070031e-02  -2.9821121e-02   2.0035236e-02   9.6500596e-02   0.0000000e+00   1.1939337e-03   8.8511651e-03  -5.3646463e-02   1.2130946e-01  -7.4553303e-03   1.3385446e-01   5.8495221e-02   8.7576432e-03   3.6435436e-02  -1.1302816e-02   2.6549931e-02   7.8652737e-02  -1.8875070e-03  -4.8790273e-02  -1.2284725e-01  -8.6292916e-03   1.2671051e-01  -4.5477979e-02   1.2846292e-01   1.0291606e-01  -5.1101670e-02   4.0913635e-02   1.1296625e-01   9.1269640e-03   5.9209798e-02  -7.1032924e-02   2.8481500e-02   2.3892956e-02  -3.8302051e-02  -7.1971788e-03  -5.3361943e-02   2.3259035e-02  -8.9018780e-02   2.2614000e-02   3.8172325e-02   8.3224040e-02  -4.8068957e-02   2.8077064e-02   2.8913410e-02   1.3652948e-03  -3.8191919e-02  -1.2687434e-02   1.7479806e-02   5.1216551e-02  -3.4226476e-02  -4.7230979e-02  -4.7139343e-02   2.5855982e-02   3.3399980e-02   6.8321977e-02   1.4647103e-01  -1.1712122e-02   6.6725729e-02  -1.5138085e-02   1.6971011e-02  -5.3227670e-02  -4.8821915e-02   2.4752470e-02  -4.1682340e-02   3.8050009e-02   4.8984215e-02  -7.0886487e-02   3.8972168e-03   4.6130416e-02   3.6476225e-02  -1.2899865e-02   4.3303987e-02  -5.3451687e-02
   4.8975713e-03   1.3663537e-02   7.5209352e-02   1.0913113e-02  -3.4406035e-02  -1.1809865e-02   6.4384881e-02  -7.6883268e-03   3.0001552e-02  -4.3121102e-02   2.2334651e-02   4.2442294e-02   6.0834120e-02  -2.8148566e-02  -2.1384184e-02   2.8632201e-03  -3.3534854e-02   2.0100197e-02   5.2744324e-02   2.6369508e-02  -3.9181222e-02   1.1939337e-03   0.0000000e+00   5.2024323e-02   9.1479561e-02   4.0444189e-02  -2.0125468e-02   1.2343449e-02   6.8503909e-03  -4.9072983e-02   6.5149842e-02  -5.6179517e-02   6.4710691e-02   1.4644716e-03  -9.2807559e-02   1.1729242e-01   3.3734891e-03  -3.4181724e-02   3.5571364e-02   7.0342727e-03  -3.0527797e-02  -9.5134995e-03   3.0423474e-02   2.0606934e-03  -5.3460697e-02  -1.4298453e-02  -5.1256822e-02   1.8400614e-02   5.3218937e-02   1.2697544e-02   5.1779631e-02   1.9045657e-02  -4.7765452e-03  -2.4910388e-02   4.1673512e-02   2.0163069e-02  -3.3524380e-02   5.2535106e-03  -5.1081732e-03  -1.0581453e-02  -9.6253026e-02  -2.3999152e-02  -1.6630006e-02  -2.2211631e-02   1.1013850e-01  -5.2998439e-03  -2.1233609e-02  -3.6482127e-03   3.0857913e-02   1.6247705e-02   7.1923268e-02  -9.4060079e-02   5.8314280e-02  -1.7454329e-02   4.2626819e-02   2.0723819e-02   9.0422843e-02  -2.2255097e-02   2.8745961e-03  -1.5225031e-02  -2.4091395e-03  -1.4181766e-02   1.3712023e-02   4.3830761e-02   2.8096601e-02   4.6002648e-02   3.7607500e-03   2.7729035e-02   1.1231900e-02   2.4996453e-02
  -3.0855467e-02   1.3275523e-02   6.0337894e-04   1.0791414e-01  -7.8580599e-03   1.3298667e-02  -1.2855747e-03   2.8053197e-02   6.1140082e-03   5.7421996e-03   9.3084790e-03   4.0962867e-02   3.5754825e-02   5.5340589e-05   2.1998367e-02   5.5680861e-02   3.3087875e-02  -2.8850207e-03  -1.3106951e-02  -6.3302843e-02  -2.5065761e-02   8.8511651e-03   5.2024323e-02   0.0000000e+00   1.7831761e-04   1.1396851e-01  -1.7831253e-02   2.4255205e-03  -8.8419889e-03  -6.6766065e-02   1.5385157e-02   1.2356226e-01   1.3218182e-02  -2.0595231e-02   3.5425115e-02   5.0720020e-02   7.5093828e-03   6.6730527e-02  -3.1283338e-02   2.5228361e-02  -1.8592359e-03   1.1855970e-02   3.0806844e-02   1.4489265e-02  -3.7908093e-02   1.8201852e-02  -8.6257167e-02   9.9292542e-03   1.9344132e-02  -2.9123311e-02   4.0638960e-02  -2.7474375e-02   2.5083287e-02  -4.3923592e-02   5.2001750e-02  -5.1943152e-02  -4.8464918e-02   1.8918493e-03  -3.7788438e-03  -3.2332856e-02  -5.1947705e-02  -5.6263054e-02  -2.4519861e-02   1.8858099e-02   1.7906359e-02  -8.9793341e-03  -3.0393848e-02  -1.7291915e-02   1.7669951e-02   3.3247965e-02  -2.6484163e-02   1.3359737e-01  -2.4416293e-02  -1.9615306e-02   1.4181999e-02   1.2917994e-01  -5.0303351e-02  -8.1732339e-02   4.4991804e-02  -4.8191490e-02  -5.0263152e-02  -2.7953540e-02  -8.5486617e-03   9.5707825e-02   3.4438533e-03   2.7317672e-02  -1.4821104e-02   6.1421601e-02  -1.0818655e-02   4.5517790e-02
  -2.1446187e-02  -2.1963850e-02   4.6762528e-02  -1.7565075e-02   5.1568796e-02  -5.6247510e-02   1.8367264e-02  -1.1706856e-02  -4.8346046e-02  -8.8076785e-03  -4.9267518e-02  -6.7690943e-02  -7.3289738e-04  -1.0003385e-01   6.7171544e-02   2.8806812e-02  -1.0373651e-01   8.7178521e-03  -2.7091513e-02   4.4124668e-02   2.1674761e-01  -5.3646463e-02   9.1479561e-02   1.7831761e-04   0.0000000e+00   5.9521956e-02  -1.1643193e-02   6.2527440e-02  -1.3919387e-01  -9.6031270e-03   6.9190471e-02   1.0539978e-02   4.8833852e-03   3.0895010e-02   2.9776665e-02  -8.9322315e-02  -5.9743671e-03   6.4024823e-02   2.4446841e-02   2.7724682e-02  -1.5406487e-01  -8.9345106e-03  -3.5092968e-02   7.5237380e-03  -5.7043467e-03  -1.5286172e-02   5.4357411e-02   3.1127389e-03  -9.4305745e-02  -3.7581607e-02   5.5219526e-03   3.7453246e-02  -4.8081907e-02   3.4605364e-02  -2.6233751e-02  -1.6437812e-01  -1.3956181e-02  -2.2285660e-04   6.4225219e-03  -2.0640862e-02   5.0848672e-02  -5.9398840e-02   2.9550931e-02  -8.1929939e-02   1.1226477e-01  -2.7574260e-03  -5.0455393e-02   4.6404951e-02   4.6000655e-02   7.4954000e-02  -3.9988336e-02  -1.7243184e-01   1.2066975e-02   3.5523650e-03  -3.6315348e-02   3.9090004e-02   7.4205338e-03   2.0857264e-02   4.8518718e-02   1.0547506e-01   6.0458186e-02  -8.1326362e-02  -8.9997153e-03   8.9302797e-02  -7.8207993e-03  -3.2976042e-02   5.1527138e-02   1.8598959e-02   1.6840510e-02   2.8169887e-02
  -4.5856921e-03   3.9559165e-03  -2.0986609e-02   4.1506216e-02   6.0910439e-02   1.3278226e-01  -2.2559121e-02   5.9780009e-04   4.2243733e-02  -6.1396043e-02  -1.2441199e-01  -1.3703349e-02  -8.6443922e-02  -4.4322394e-02   5.0552659e-03  -3.1002023e-03   3.9572491e-03   4.3304445e-02  -2.5181124e-02  -7.0795206e-02   1.3645061e-01   1.2130946e-01   4.0444189e-02   1.1396851e-01   5.9521956e-02   0.0000000e+00   9.7708895e-02   1.0411825e-01  -3.6994015e-02   3.0729415e-03   8.0654569e-02   1.6141255e-01  -8.9806075e-02   4.6977489e-02   3.6531995e-02   1.4021830e-01  -4.3483815e-02  -2.5042787e-03   9.0001150e-02  -2.8113703e-02   6.4308779e-02   1.1571906e-01  -5.0863345e-02  -4.1091610e-02  -1.2248766e-01  -4.9131212e-02  -6.4046479e-02   2.4179934e-02   1.2585266e-01   2.5317414e-02   1.2617860e-01   7.2089793e-02   7.5158194e-02  -6.8522882e-02   8.7114935e-02  -3.3847432e-02   1.0698462e-02   9.2769299e-03   2.2480238e-02   1.3677345e-02  -1.2122140e-01  -3.8914287e-02   5.0044207e-03   2.3112840e-02   1.0766647e-01   4.9323008e-02  -4.4413114e-02  -4.9166705e-02  -5.3153695e-02   4.4317111e-02   5.2656030e-02  -1.6059233e-02   1.4340201e-02   8.3775822e-02   2.6831532e-02   1.7455303e-02  -3.7405186e-02  -3.8552449e-02   1.0073964e-01  -2.7948137e-02   6.9584788e-02  -3.2506409e-02   1.9768690e-02   6.4664957e-02  -9.2919466e-03   2.6849305e-02  -8.0918652e-02  -1.1652292e-02  -3.8632406e-02  -1.2979981e-02
   2.1958280e-02   6.4655145e-04   4.0247368e-02   4.2089914e-02   1.3204063e-01   3.1903320e-02   5.9751595e-03  -1.8571632e-03   8.9095673e-02   8.4452065e-03   1.3023281e-02   6.6976671e-03  -3.1299698e-02   2.0940244e-02   1.5084292e-02   9.0749556e-03   6.6483437e-02   1.8185300e-02   5.8197742e-02   7.6091534e-02   1.4800102e-01  -7.4553303e-03  -2.0125468e-02  -1.7831253e-02  -1.1643193e-02   9.7708895e-02   0.0000000e+00   5.2054929e-02  -2.6773194e-02   3.5975799e-02  -3.4851409e-02  -8.0654295e-03  -2.6722482e-02   1.9814127e-03   5.4386999e-02   4.3915934e-02   4.5901953e-02  -4.3345978e-02  -4.0723275e-02  -1.6091882e-02   8.7619726e-03  -5.8357972e-02   3.6888362e-02   6.4794364e-02  -9.5918940e-02  -1.9988892e-02  -4.4733389e-02   3.9122822e-02  -4.9926178e-02   1.5754303e-03   7.2988786e-04   3.6548828e-03   1.9894575e-02   3.8290973e-02   6.6587725e-04  -2.5374012e-03   2.2007433e-02  -1.9227419e-02   1.0249524e-01  -1.8943852e-03  -2.4409685e-02   5.4095766e-02  -3.1244722e-02   1.1208314e-03  -1.9677601e-02   3.5037862e-03   5.1240167e-02   1.6473915e-02   7.9815413e-04  -3.1555391e-02  -1.5023509e-02   3.0879479e-02  -7.2805280e-02   2.6087066e-02  -1.3920707e-01  -5.7046069e-02   4.1214691e-02  -1.1107526e-01  -8.7885229e-02  -8.9521648e-02   7.7701472e-02   7.1483783e-03   9.1377541e-03  -1.6041501e-03   1.5120238e-02  -5.0032626e-02   4.7201891e-02   9.8391252e-02  -5.0962754e-03   1.3101964e-02
   1.4519355e-02   4.3613552e-02  -2.2406992e-04   6.4923500e-03   2.4865616e-02   1.8041466e-02  -4.0079121e-02   1.8177231e-02   1.7985399e-02  -1.9833282e-02  -3.6049979e-03   1.3036648e-02  -4.1650055e-02   8.5832302e-03  -1.5292301e-02   5.1542732e-02   8.4589495e-03  -2.3857485e-03  -2.0525100e-02   3.0119837e-02   7.4462111e-02   1.3385446e-01   1.2343449e-02   2.4255205e-03   6.2527440e-02   1.0411825e-01   5.2054929e-02   0.0000000e+00   5.4519621e-02  -8.1048155e-03   1.6712638e-02   5.0756420e-03  -1.2087635e-02   2.3027762e-02   1.4737694e-02   1.5947812e-02  -3.3874553e-02  -1.0261609e-03   1.9012453e-02   8.3051522e-03   1.0716461e-03  -3.9324477e-03   2.1984407e-02   1.1674093e-03   5.8320126e-03   1.5485282e-03   1.9745147e-02  -3.3594875e-02  -1.7009514e-02   3.1118612e-02   3.1703694e-02   7.4265824e-02  -6.6602241e-02   3.6865387e-02  -2.1183724e-02   1.0810933e-02  -2.4140697e-03   3.4466720e-02   3.5859104e-02   3.3637002e-02   2.0845151e-02   2.5422582e-02   1.2261044e-02   1.1633220e-02  -2.3150491e-02  -4.8904566e-03  -2.7937954e-02  -1.5440449e-02  -2.2836977e-03   2.5485399e-02   1.8259478e-02   8.6819834e-03   2.2792791e-02  -4.2927218e-03   1.6737424e-02  -3.7035830e-02   1.7587830e-02  -1.2083049e-02  -2.3888740e-03  -2.4197475e-02   1.7281941e-02  -4.3386703e-02   4.0790976e-02  -2.3026682e-02   3.1042103e-02  -5.1089924e-03   1.8084832e-02   2.3293506e-02   3.3651411e-02  -1.5833716e-02
   5.3287374e-02   2.5691987e-02   1.4989184e-02  -2.4109079e-03  -3.7889862e-02   4.4793327e-02   2.3174493e-03   2.7437037e-02  -5.5949475e-02   3.4010312e-02   1.9643749e-02   4.1352219e-03   2.5080613e-02   7.2483160e-02   8.3944689e-03   4.4521620e-02   1.1130936e-01   2.8950598e-02   1.6996106e-02   1.5176193e-02  -4.2465435e-02   5.8495221e-02   6.8503909e-03  -8.8419889e-03  -1.3919387e-01  -3.6994015e-02  -2.6773194e-02   5.4519621e-02   0.0000000e+00  -9.8199028e-03   8.2723616e-02  -2.0997864e-02   4.1642247e-02   4.2591665e-02   4.1818597e-02   1.7440236e-02  -5.6546491e-02   2.6776969e-02   1.5723594e-02   2.0433163e-03   1.5829018e-01  -1.8641177e-02   2.2109790e-02   8.5081532e-03  -2.1476350e-02   3.9799761e-02  -3.7628190e-02   4.3070905e-02  -5.0510387e-02   3.6983061e-02  -1.4490462e-02   1.0906023e-02  -7.0480264e-02   7.7457314e-02   1.4448801e-03  -2.7354722e-02   5.7352093e-02   1.7336577e-02   6.9575551e-03   8.7282964e-03   3.5133452e-02  -7.8963448e-03   2.3597663e-02   1.1343838e-02  -6.4841202e-02  -1.1870122e-01   1.2591027e-02   4.1476842e-02  -2.4293157e-02   5.0563314e-02   6.2763125e-02   1.6811281e-03   6.0205838e-02   9.5210516e-04   8.6301762e-02   3.8873861e-03   8.0487173e-02  -1.0420688e-01   4.2544920e-03  -1.1605646e-02   3.6361328e-02   3.9393021e-02   1.4372955e-01  -3.7394203e-02   4.9514996e-02  -2.5022439e-02   1.3698690e-02  -7.0213435e-02   3.4679832e-02  -5.2889480e-02
   8.0237022e-03  -1.3854354e-02  -2.0548980e-02  -7.3182731e-02   6.7028474e-03  -4.5502919e-02   2.4405229e-02  -1.9555814e-02   2.6331643e-02   1.2485282e-02   4.7999095e-02  -1.9775888e-02  -3.9613921e-03   4.7547869e-03   3.0133369e-02   1.7339469e-02  -1.1606176e-02   1.0504530e-01   4.7991126e-02   6.2253670e-02   5.6341842e-02   8.7576432e-03  -4.9072983e-02  -6.6766065e-02  -9.6031270e-03   3.0729415e-03   3.5975799e-02  -8.1048155e-03  -9.8199028e-03   0.0000000e+00   2.3553053e-02   1.0963206e-01  -1.1296555e-02   5.9105093e-02  -3.4610950e-02  -4.2255947e-02  -1.7447925e-02   4.3877532e-02   3.4593426e-02  -6.6034155e-02  -7.9947750e-02   7.2019198e-02   4.9962699e-02  -6.3168187e-02  -3.7783290e-02  -1.0640723e-03  -1.8333924e-02  -3.8762278e-02  -1.8227290e-02   2.8427717e-02  -8.2538292e-03  -1.1964124e-02   2.1657878e-02   7.1823877e-03  -6.6450790e-02   2.8997958e-02  -1.0761603e-02  -5.7187755e-02  -4.3541339e-02  -2.6594989e-02  -5.4041913e-03  -3.0871160e-03   4.6931625e-02   2.7868430e-02  -6.0698911e-03  -5.2221780e-02   3.4682715e-02   3.5700373e-03  -8.4234702e-03  -6.2184113e-02   7.2552176e-03   6.6893456e-03   1.2812559e-02   2.3412209e-01  -1.2220068e-03  -1.2380564e-02  -1.0351928e-01   6.0553012e-02   2.6687517e-03   1.8970741e-01  -2.1197558e-02   4.5692756e-02   2.2586777e-02   1.6884732e-02  -4.9712675e-02  -6.0015284e-02  -5.4542305e-02  -8.6607200e-03  -5.1391766e-02  -1.2698869e-02
   1.6188172e-02   6.7920344e-03  -1.6898060e-02  -6.7332556e-02  -3.1456145e-02  -4.4806476e-02   7.7827705e-03  -1.8998402e-02  -7.6347088e-02   2.6743751e-02   6.4536984e-02  -4.5862948e-02   4.3324276e-02  -7.8442329e-02   3.2102766e-02   9.4936488e-03  -7.2260457e-03  -4.0464494e-02   6.6071272e-02   2.0331266e-02   8.4146308e-03   3.6435436e-02   6.5149842e-02   1.5385157e-02   6.9190471e-02   8.0654569e-02  -3.4851409e-02   1.6712638e-02   8.2723616e-02   2.3553053e-02   0.0000000e+00   1.9998605e-01   6.2445335e-02   1.2180566e-02  -8.9280810e-03  -9.7427786e-03  -4.2097522e-02   1.0170563e-02   1.0938391e-02  -4.0635493e-02  -1.8121520e-02  -9.7236059e-02  -3.6703380e-02  -6.7318182e-03  -5.9587760e-02  -7.0678869e-04  -4.8192444e-02  -1.1236428e-01   2.2062029e-02   1.8812191e-02   3.7582529e-02  -6.5872791e-02  -6.1310411e-02  -2.9181187e-02  -5.7406962e-02  -4.4991469e-02  -2.8674894e-02  -5.8195493e-03  -5.6328479e-03   1.5640299e-03  -1.1882075e-02  -4.2376230e-02   5.8624831e-02  -8.8567430e-03  -1.1069948e-03  -5.8269385e-02   3.9203481e-02  -9.3951078e-02  -3.4098036e-02   2.0932838e-04   1.1112843e-01  -3.5488246e-02   3.8276620e-02   7.8619784e-03   4.1542663e-02  -4.6392250e-03   7.0928250e-02  -5.3097331e-02  -1.1255378e-01  -2.2603246e-02   2.2954267e-02   1.8941545e-02   6.5603647e-02   3.3492813e-02   2.2976266e-02  -1.6843209e-03  -4.7428063e-02  -8.6768709e-03   1.2842535e-02  -7.5113124e-03
   1.3756631e-02   1.4228938e-02  -3.8018934e-02   1.6978901e-02  -3.2689511e-02  -4.0704618e-02   2.7766296e-03   1.9228821e-02  -1.9191405e-02   3.7536685e-02   4.4530885e-02  -5.0564826e-02  -5.2105560e-02  -9.6633869e-02   3.8823582e-02   3.6026520e-02  -3.4923061e-02  -3.4670718e-02   1.9083943e-02  -6.8197415e-02   4.5359648e-02  -1.1302816e-02  -5.6179517e-02   1.2356226e-01   1.0539978e-02   1.6141255e-01  -8.0654295e-03   5.0756420e-03  -2.0997864e-02   1.0963206e-01   1.9998605e-01   0.0000000e+00   4.7156303e-02  -6.5598775e-03   6.5301715e-02  -3.5118983e-02   2.0051670e-02  -5.6206240e-02  -5.0863918e-02  -6.6806305e-02   7.6695349e-03  -3.2898404e-02  -3.1245910e-02   5.8992930e-03  -1.1623712e-01   2.3251574e-02  -5.3573557e-02  -1.3974009e-03   1.5756833e-02   1.9389462e-02   4.2263597e-02  -2.9365401e-02   3.6457361e-02  -2.8386425e-02  -6.2461468e-02  -3.7611072e-02   1.2520123e-04  -4.2309616e-02   8.6802291e-03   4.0661408e-03  -4.1292051e-02  -4.6029660e-03   1.8671432e-02   2.5302896e-02  -8.0711685e-02  -4.2871036e-02   5.7168788e-02  -4.6777779e-02  -2.6446781e-03  -8.1701133e-02   3.4209446e-02   1.8948204e-01  -2.2045002e-02   8.0894699e-02   3.0312035e-02   1.1593696e-01  -4.3914744e-02   2.3834856e-02  -1.0365025e-01  -5.0407702e-02   1.1758660e-02   1.9596901e-02   3.0715588e-02   1.3266900e-01   1.1225282e-02   1.9260806e-02   1.0929623e-03   3.1071594e-02  -6.9397983e-02   3.1953331e-03
  -2.1900041e-02  -3.2189096e-02  -1.8428814e-02  -4.0972292e-02  -1.8588395e-02  -1.6252371e-02  -3.0004046e-02  -3.8302705e-03  -6.4170105e-03   2.2077582e-02   4.5682953e-02  -2.6072854e-02  -2.0284111e-02  -4.4685019e-02   3.0385059e-02  -1.6441343e-03   7.2952179e-02   2.9906240e-02   1.0221485e-01   3.2543127e-02  -7.7816433e-02   2.6549931e-02   6.4710691e-02   1.3218182e-02   4.8833852e-03  -8.9806075e-02  -2.6722482e-02  -1.2087635e-02   4.1642247e-02  -1.1296555e-02   6.2445335e-02   4.7156303e-02   0.0000000e+00   1.8222343e-01   1.7981849e-01  -5.7632559e-02  -1.2270390e-02  -6.5934786e-02  -4.6723179e-02  -3.3187936e-02  -1.3454506e-01  -2.8838532e-03   8.7419378e-03  -3.7345450e-02   7.4018096e-02   2.4643741e-02   1.5803340e-01  -4.7942717e-02  -1.1740863e-01  -3.4294664e-02  -2.7092469e-02  -1.7354674e-02   3.0808198e-02   1.1671612e-01  -7.6916309e-02  -7.1315580e-02  -5.8007690e-02  -2.8556193e-02  -4.3685619e-02  -1.5428907e-02  -4.6714394e-03   7.6161462e-02  -4.0702217e-02   3.9487699e-02   7.2418258e-02   9.3082868e-02   1.4954730e-03   5.2503146e-02  -2.0342326e-02  -7.5214036e-03   3.3860436e-02  -1.6401740e-02   2.0808065e-02  -4.0874597e-02  -1.5465238e-02   2.6088462e-02   1.3737644e-01  -2.0048075e-01   1.9302738e-01  -8.1228322e-02  -2.7494084e-03  -4.1524435e-03   4.2266300e-02   7.0118000e-02  -4.1620304e-02  -3.9520373e-02  -8.1215028e-02  -3.7267650e-02  -6.5364535e-02  -5.3180396e-03
   1.3932690e-02  -8.0035725e-03  -2.1363719e-02   8.3064621e-03   3.6214563e-02   1.8016352e-02  -4.5795717e-02  -2.7999693e-03   9.4959619e-05   6.9748295e-02  -2.8347933e-02   3.2687005e-02  -1.5469950e-02   7.1335114e-02   1.6878111e-02   8.4801304e-02  -6.7311159e-03   3.8537283e-02  -8.8666427e-03   9.1136528e-02   1.7982491e-02   7.8652737e-02   1.4644716e-03  -2.0595231e-02   3.0895010e-02   4.6977489e-02   1.9814127e-03   2.3027762e-02   4.2591665e-02   5.9105093e-02   1.2180566e-02  -6.5598775e-03   1.8222343e-01   0.0000000e+00  -1.2024758e-02   1.1959013e-01  -6.4633939e-03  -5.9631843e-02  -3.9318701e-02  -1.7914888e-02  -7.0664088e-02   9.4503206e-02  -1.4442200e-01  -1.9627041e-02   6.3229850e-03   3.5706977e-02   1.1075822e-01   5.4392156e-02  -3.9625145e-03  -4.8675422e-02  -3.0779463e-02  -5.4349780e-02  -2.8516600e-02   3.1697796e-02  -4.1421072e-02  -2.0400834e-02  -2.4569017e-02   3.0152653e-02  -4.4548889e-02  -1.2274441e-02  -2.5291625e-02   3.5028519e-02  -1.5849714e-01   5.9882299e-02  -7.8212118e-02   4.3501232e-02  -5.7581459e-02   8.2478133e-02  -3.2020765e-02   6.7069484e-02  -7.2423275e-03  -8.2308678e-02   2.8656464e-02   1.5410200e-03   2.9461459e-02  -1.1471857e-01   2.4500288e-02   2.0204196e-01  -6.3441067e-03  -3.0830322e-03   9.7073623e-03   3.9584521e-02  -3.4330776e-02   5.6511117e-02   2.1435304e-02  -5.6826396e-02   1.3228131e-02  -2.1711256e-02  -5.1419746e-02  -2.2618621e-02
  -8.6839434e-02   1.4959290e-02  -4.5618311e-02   3.6333220e-02  -8.0093960e-02   4.4372544e-03  -2.2700952e-02  -1.5316569e-02  -1.5573948e-03   4.6281234e-03  -1.0838938e-02  -1.7697072e-02   9.3338660e-03  -2.5757360e-02  -8.2862848e-03  -2.1275433e-02   1.5254714e-02   8.2527258e-02  -8.1681629e-02   1.5990087e-03  -6.3600813e-02  -1.8875070e-03  -9.2807559e-02   3.5425115e-02   2.9776665e-02   3.6531995e-02   5.4386999e-02   1.4737694e-02   4.1818597e-02  -3.4610950e-02  -8.9280810e-03   6.5301715e-02   1.7981849e-01  -1.2024758e-02   0.0000000e+00   5.7542971e-01   1.7973450e-01  -3.2985505e-02  -9.2270291e-02  -7.1371721e-02   1.5500494e-02  -2.7565101e-02  -2.0591057e-03  -1.4155255e-01   3.1045687e-01  -5.8070949e-02   3.5808533e-02   2.7387051e-02  -9.4483655e-02  -1.2680616e-02  -2.3428593e-01   6.7280593e-02  -4.0884515e-02  -2.8439073e-02   1.5294454e-02  -3.5475968e-02  -2.0297047e-02   7.3005214e-02   4.7491736e-02  -2.8692953e-02  -6.3004610e-02  -1.0436110e-01  -2.5911547e-03   5.4830841e-02   2.3035202e-01  -1.8001286e-01   1.3061104e-01  -1.7842833e-01   8.6690158e-02  -5.8140725e-02  -7.6660791e-02  -6.1059558e-02   7.7071850e-02   4.4926687e-02  -2.3475873e-02   2.2699701e-02  -2.3937856e-03  -4.8777767e-02  -1.7322823e-01   6.9151158e-02   5.0882731e-02  -2.8342067e-02   4.2290048e-02  -1.1235535e-01   7.5969374e-02  -9.5023856e-02   4.7370778e-02  -4.2232509e-03   7.0441692e-02  -1.3455949e-02
  -1.6200369e-03  -5.0952609e-02   4.8255130e-02   3.3346432e-03   5.1607201e-02  -6.8848584e-03   3.3685154e-02   1.4709176e-02  -2.6539984e-03  -2.9394269e-02  -8.4001218e-03   2.4705879e-02  -1.3064434e-02  -5.4664539e-02  -4.6897694e-02  -4.3639998e-02   1.9852343e-02  -1.8551458e-01  -1.1754042e-02  -2.2682554e-02   1.4091653e-02  -4.8790273e-02   1.1729242e-01   5.0720020e-02  -8.9322315e-02   1.4021830e-01   4.3915934e-02   1.5947812e-02   1.7440236e-02  -4.2255947e-02  -9.7427786e-03  -3.5118983e-02  -5.7632559e-02   1.1959013e-01   5.7542971e-01   0.0000000e+00  -5.7865455e-02   4.7001727e-02  -2.1650325e-02  -4.8429961e-03  -2.0537145e-02   2.1737798e-03   3.3777002e-02   8.5830673e-02  -5.4858697e-02  -5.0552496e-04  -9.6286046e-02  -1.9665444e-02   2.6458916e-02  -6.6848822e-02  -2.0279536e-02  -3.2054557e-03  -9.0326185e-02   5.0279876e-03   5.3945086e-02   3.1072299e-02  -9.4794722e-02  -1.3271394e-01   3.0739428e-02  -9.3474547e-02   9.2910516e-03  -3.7311708e-02  -1.9408174e-02   1.4621058e-02  -9.3443812e-02   1.3129079e-02  -1.5353054e-01   2.0761190e-01  -8.3034794e-02   2.1942355e-02  -1.0982192e-01  -6.8314277e-02   1.4551658e-02  -5.2264066e-02   9.9386462e-02  -8.5744476e-02  -1.5316408e-01   1.0603965e-01  -1.4341841e-01   7.6676923e-02  -1.6435533e-02   6.6330751e-02   1.5929173e-02   2.5995658e-02  -3.5624990e-02   1.2221076e-01  -1.0190830e-01  -8.9319361e-03  -5.0198549e-02   2.4446744e-02
   4.6065088e-02  -1.0884316e-02   4.1013426e-02   1.7791024e-02   6.4925401e-02   3.7866856e-02   2.8757325e-03   4.3572726e-03  -1.9563157e-02   1.7989947e-03  -6.6851724e-02   4.2702174e-03  -6.3673207e-02   2.8459423e-02  -4.7753325e-02   4.9124183e-03  -2.8354559e-03  -5.3959694e-02   9.5404204e-02   7.9956457e-04   3.8404428e-03  -1.2284725e-01   3.3734891e-03   7.5093828e-03  -5.9743671e-03  -4.3483815e-02   4.5901953e-02  -3.3874553e-02  -5.6546491e-02  -1.7447925e-02  -4.2097522e-02   2.0051670e-02  -1.2270390e-02  -6.4633939e-03   1.7973450e-01  -5.7865455e-02   0.0000000e+00  -2.6547848e-02   2.1027321e-01  -9.3811611e-02   1.0970332e-01  -5.5706796e-02   1.7010500e-01  -6.8692113e-02  -2.0352870e-03  -2.2470146e-03  -3.4964815e-02  -8.1890031e-02  -7.6116864e-02   6.6405177e-02   2.9299092e-02   2.4689597e-02  -2.2975186e-01  -3.0142210e-03  -1.9549243e-02   1.3151564e-02  -1.4870380e-03  -2.9570965e-02  -7.0936632e-02   9.4322680e-02  -1.1294609e-02  -2.1425160e-02  -5.3379212e-02  -6.3574270e-03  -9.4975789e-02  -6.8435774e-02  -3.7269646e-02  -1.0029054e-01   5.3036781e-02  -3.5879923e-02   2.5364432e-02  -3.5604771e-02  -8.3468661e-02  -2.7354790e-03  -5.8991718e-02   2.5235784e-02  -1.4775787e-02  -7.4509438e-02  -2.0103225e-02  -9.3598238e-02  -7.2709845e-02  -7.0724466e-02  -1.3083442e-02  -9.5619491e-02  -5.1984898e-02  -5.0125668e-02   6.3474799e-02   1.2697526e-01   1.3134722e-02  -2.9763326e-02
  -5.9911706e-02   1.8764723e-02  -1.5154211e-02   7.6904114e-02   1.3156199e-02  -6.9872407e-03  -5.0593364e-02  -4.1857607e-03  -6.6070555e-02  -5.0713376e-03  -9.3660697e-02  -2.5833920e-02   3.3002007e-02   1.6153755e-02   7.2964178e-02  -1.9357898e-02   5.2268180e-02   6.6591958e-02  -1.8583701e-02   3.9457682e-02  -1.8759692e-02  -8.6292916e-03  -3.4181724e-02   6.6730527e-02   6.4024823e-02  -2.5042787e-03  -4.3345978e-02  -1.0261609e-03   2.6776969e-02   4.3877532e-02   1.0170563e-02  -5.6206240e-02  -6.5934786e-02  -5.9631843e-02  -3.2985505e-02   4.7001727e-02  -2.6547848e-02   0.0000000e+00   4.8274726e-02   1.1144500e-01   1.2946595e-02  -3.9453970e-02  -7.8889604e-02   1.4063026e-03  -3.5213915e-02  -3.1623157e-03  -4.9856807e-02   5.2742237e-02  -3.9825392e-02   2.2539388e-03  -5.3627670e-02   6.3422287e-02  -1.2994997e-01  -7.2414500e-03  -3.7959865e-02  -2.9374064e-02  -4.6379778e-02   1.3487391e-02  -9.0043661e-02   5.5482972e-02  -7.2739276e-02  -8.6539723e-02   1.2375256e-02  -7.6240474e-02  -1.0772094e-01   2.7081569e-02  -6.3533075e-03   7.3993619e-02  -7.7024925e-02  -1.3910647e-01  -1.0576426e-02  -8.2086022e-02  -9.5497714e-02   9.4386150e-02  -1.2975024e-02  -6.5672007e-02  -1.4367307e-01  -3.2685515e-02  -4.2564359e-02   2.1395274e-01  -9.7914944e-02   3.6005722e-02   1.9448971e-02   1.1217375e-02  -4.0850061e-03  -8.4311787e-02  -1.2300590e-01   4.3957115e-02   1.8289873e-02   5.2029826e-02
  -3.3051428e-03  -2.9543693e-02   4.3047718e-02  -4.0458672e-02  -5.2854469e-02  -1.3175764e-02  -3.3910804e-03  -3.3878309e-02   3.7131575e-02  -8.2141426e-02  -1.3717756e-02   2.6899730e-03   1.7302067e-02  -1.7840943e-02   1.4207485e-02   1.3437763e-02  -9.9869708e-02  -3.0397148e-02   1.8939379e-02   2.7086687e-02   9.7934217e-02   1.2671051e-01   3.5571364e-02  -3.1283338e-02   2.4446841e-02   9.0001150e-02  -4.0723275e-02   1.9012453e-02   1.5723594e-02   3.4593426e-02   1.0938391e-02  -5.0863918e-02  -4.6723179e-02  -3.9318701e-02  -9.2270291e-02  -2.1650325e-02   2.1027321e-01   4.8274726e-02   0.0000000e+00   3.1754432e-03   1.8897328e-02   1.9784217e-02   1.4455257e-01   7.4558979e-03  -4.9623329e-02   2.9438469e-02   8.7708632e-02  -3.4212118e-02   1.1504065e-02  -4.8215294e-02   3.5486036e-02  -1.2603639e-02  -1.0285995e-01  -1.8244905e-02   3.7075959e-01  -3.3510318e-02   3.1103565e-02  -1.6569901e-02   4.3073808e-02   5.9504975e-03   1.1216819e-02  -1.0933284e-02  -7.6262313e-02   1.6275439e-02   2.3936450e-02  -1.2475942e-02   9.5721428e-02   6.3476274e-02   5.5587242e-02   1.1745254e-02   7.8902321e-02   2.6592051e-03   3.9897042e-02  -2.3330845e-02   7.9732550e-03   5.6945893e-02  -4.1433366e-02   3.0137508e-02   3.2300688e-02   4.3194936e-02  -1.9646820e-02  -1.3201753e-02   4.0250326e-02  -8.7942929e-02   3.9011734e-02  -1.6772163e-02  -4.2529129e-02  -3.5814900e-02   4.6162621e-02  -4.3771424e-02
  -1.9627049e-02   1.0306869e-03  -4.2616454e-02   1.3533801e-02  -5.1835430e-02  -1.0666952e-02  -9.1962975e-02  -3.5358658e-03  -4.6573949e-02  -4.9784710e-02  -5.6387269e-02   1.9074252e-02   1.0805409e-02  -4.7912375e-02   3.1229733e-02   5.1041204e-02  -2.5850933e-02   4.3328889e-02  -1.3531115e-02  -2.7866745e-02  -2.7582601e-02  -4.5477979e-02   7.0342727e-03   2.5228361e-02   2.7724682e-02  -2.8113703e-02  -1.6091882e-02   8.3051522e-03   2.0433163e-03  -6.6034155e-02  -4.0635493e-02  -6.6806305e-02  -3.3187936e-02  -1.7914888e-02  -7.1371721e-02  -4.8429961e-03  -9.3811611e-02   1.1144500e-01   3.1754432e-03   0.0000000e+00   8.2731251e-02   1.1167310e-01  -2.4214582e-03  -4.7211105e-02  -4.9030321e-03   9.3736550e-03   3.7819436e-02   1.1389248e-01  -1.8075362e-02  -5.3261007e-02  -9.9629711e-02   1.6483771e-02  -1.4744817e-01  -1.7263797e-02  -1.6472994e-02   1.4295047e-01   6.3581745e-03   3.1427255e-02   5.3915440e-03  -3.3612228e-02  -7.2619920e-02   3.0442499e-02  -4.7523477e-02   4.8092728e-02  -9.0626366e-04   9.8932350e-02   8.5934698e-03  -3.3902678e-02  -2.3784735e-02   2.0431887e-02  -4.3440128e-02  -1.2136430e-02  -9.6205277e-02   1.0653398e-02  -8.2615764e-02   5.6400041e-02  -1.1556443e-01  -7.8369116e-02  -5.4611611e-02  -1.0986825e-01  -9.3139758e-02   1.7770871e-02  -2.7305684e-03  -2.6222242e-02  -4.7176989e-03  -2.3663846e-02  -4.3752523e-02   2.8248318e-02   7.7337726e-03   1.8093515e-02
   9.4254692e-03  -2.2122218e-04   2.3883072e-02   1.9978173e-02   4.0230559e-02   5.5149141e-02   4.4985624e-03  -2.5567874e-03   1.9192632e-02   3.0957059e-02  -6.4053263e-02   2.0975362e-02   3.1941173e-02  -1.2607175e-02   7.1034850e-02   4.0895656e-02  -3.1498320e-04   2.9460886e-02  -5.1915192e-02  -8.5813599e-02   2.9981362e-02   1.2846292e-01  -3.0527797e-02  -1.8592359e-03  -1.5406487e-01   6.4308779e-02   8.7619726e-03   1.0716461e-03   1.5829018e-01  -7.9947750e-02  -1.8121520e-02   7.6695349e-03  -1.3454506e-01  -7.0664088e-02   1.5500494e-02  -2.0537145e-02   1.0970332e-01   1.2946595e-02   1.8897328e-02   8.2731251e-02   0.0000000e+00   1.7943469e-01   6.4767952e-02  -5.6060312e-02  -1.0621257e-01  -1.2249522e-01   1.1296482e-03  -6.0509055e-03  -5.5778191e-02  -1.2435886e-01   2.7830559e-02  -8.0222906e-02  -3.1366616e-02   4.1185803e-02  -8.4997254e-02   8.9302285e-02  -5.5767908e-03   4.7309302e-02   1.4737640e-02  -2.2136020e-02  -7.6596330e-02   2.0709857e-03   5.6411102e-02  -3.2509239e-02   1.1579158e-02   1.1955518e-02  -3.8637359e-02  -5.2371588e-02   4.0323147e-02  -1.0329961e-02   1.6528521e-02  -2.9987855e-02   1.4169678e-01  -4.9617319e-02  -1.4385428e-02   6.5166676e-02   2.2716952e-01   2.8845545e-02  -7.5083645e-03   1.9926193e-02   5.2165113e-02   7.5657862e-02   1.8871881e-01   4.1182817e-02   9.5127756e-02  -6.4588454e-03   3.9515247e-02   9.4864862e-03   5.9260654e-02  -3.8276624e-02
  -7.2040504e-03   2.3878076e-02  -4.6674580e-02  -1.6326764e-02  -7.5854351e-02  -4.2892067e-02  -8.5169272e-02   8.0197773e-03  -8.3402556e-03   1.0443404e-01  -7.7682522e-03   9.2793274e-02  -9.2417211e-02  -1.8062574e-02   2.7847995e-02  -1.1216506e-03   4.9109129e-02   9.3110081e-03  -5.5936616e-02   1.0766324e-02   2.1923710e-02   1.0291606e-01  -9.5134995e-03   1.1855970e-02  -8.9345106e-03   1.1571906e-01  -5.8357972e-02  -3.9324477e-03  -1.8641177e-02   7.2019198e-02  -9.7236059e-02  -3.2898404e-02  -2.8838532e-03   9.4503206e-02  -2.7565101e-02   2.1737798e-03  -5.5706796e-02  -3.9453970e-02   1.9784217e-02   1.1167310e-01   1.7943469e-01   0.0000000e+00   4.0007088e-02  -5.2396131e-02   4.4989398e-02   2.9109419e-02  -1.3132163e-01  -6.8445272e-02   5.9811893e-02  -1.6216875e-03  -4.8148367e-02   6.0404026e-02   1.8103359e-01  -4.0531930e-02   3.7957465e-02   1.3790780e-01  -2.9700162e-02  -4.3942118e-02  -8.1692533e-02   8.6535130e-03   2.9753966e-03  -1.8293096e-02  -4.3393068e-02  -6.6270838e-02   3.8541826e-02  -1.7265027e-02  -4.6797661e-02   1.1151898e-01  -2.7025890e-02   1.6555979e-02  -1.1538750e-02  -1.6115628e-02   8.9121668e-02   2.3911289e-01  -1.1089675e-02   1.4685020e-01  -3.5241116e-02  -6.1507372e-02  -8.1537294e-03   1.3710381e-02   1.2434934e-01  -7.7518039e-02  -1.3889480e-01   9.1947351e-02   5.1791516e-02   3.5367442e-02  -2.8201156e-02  -8.6688871e-02  -3.8658213e-02   1.5307820e-02
   2.8117351e-02   2.3380466e-02   1.6725875e-02   1.0936085e-02  -3.2255416e-02  -8.9171885e-02   2.4527303e-03  -1.2929451e-02   3.5097231e-03  -3.6915167e-02   4.1583258e-02   1.1899933e-01   2.6698067e-02   1.6586308e-03   3.3052962e-02   6.0716849e-02  -1.0599880e-02   6.7851245e-02   2.8049491e-03  -1.2747790e-01   3.0350336e-02  -5.1101670e-02   3.0423474e-02   3.0806844e-02  -3.5092968e-02  -5.0863345e-02   3.6888362e-02   2.1984407e-02   2.2109790e-02   4.9962699e-02  -3.6703380e-02  -3.1245910e-02   8.7419378e-03  -1.4442200e-01  -2.0591057e-03   3.3777002e-02   1.7010500e-01  -7.8889604e-02   1.4455257e-01  -2.4214582e-03   6.4767952e-02   4.0007088e-02   0.0000000e+00   1.8917559e-01   4.3929462e-02  -1.6444323e-02   3.6707634e-01   6.3093808e-02   1.3615224e-02  -1.5327247e-01   9.6440874e-02  -8.4976247e-02   1.9821246e-01   3.9964497e-02  -3.3598323e-01  -7.2444684e-02   2.0529789e-02   5.4076649e-03  -1.7662092e-01  -1.2544197e-01  -2.6096977e-02   1.9351003e-02  -8.4444122e-03   1.3223453e-01  -1.6194515e-01  -1.1838605e-01   6.5384647e-02   5.2035697e-02   3.8278170e-02   5.7507250e-02  -8.4745594e-02  -8.7034814e-02  -5.6172795e-02   7.1284590e-02   1.9926435e-02   3.3071438e-02   3.7607446e-02   1.2467853e-02   9.2537127e-02   5.4616339e-03  -1.0804189e-01  -1.4153009e-02  -2.9690879e-02  -1.1915627e-02   5.9228685e-02   2.0154716e-02  -1.3738059e-01   2.1598877e-02   7.4391429e-02   1.2091913e-03
  -3.7763605e-03  -3.8446508e-05   1.4866419e-02   1.6594503e-02   2.2085812e-02   3.4579122e-02   2.0480717e-02  -3.0148502e-02  -1.2670972e-02  -1.4989181e-02  -4.3349010e-02  -5.5370823e-02  -4.5990571e-02  -2.2409890e-02  -3.4168888e-02  -4.9354425e-02  -1.1279085e-02  -6.7842062e-03  -4.6571229e-02   2.4841116e-02   4.4358477e-02   4.0913635e-02   2.0606934e-03   1.4489265e-02   7.5237380e-03  -4.1091610e-02   6.4794364e-02   1.1674093e-03   8.5081532e-03  -6.3168187e-02  -6.7318182e-03   5.8992930e-03  -3.7345450e-02  -1.9627041e-02  -1.4155255e-01   8.5830673e-02  -6.8692113e-02   1.4063026e-03   7.4558979e-03  -4.7211105e-02  -5.6060312e-02  -5.2396131e-02   1.8917559e-01   0.0000000e+00   2.3214734e-02   1.3190499e-01  -1.6053403e-01   3.7370057e-01  -9.9758743e-02   9.2807212e-02   2.1278584e-02  -6.0043966e-02   5.7023910e-03   3.0478910e-02  -1.3944603e-02  -3.3737259e-03   5.4242334e-02   6.1110010e-02  -8.6443318e-02   4.4081202e-02   9.6215118e-03  -6.7729835e-02   2.6220459e-02  -8.3488128e-02  -5.1106205e-02   1.5435660e-02  -2.1934131e-02   1.2048162e-01  -5.0044876e-02   1.3409013e-02  -6.6041100e-03   2.3917450e-02  -2.3545892e-02   9.2789669e-03  -6.2998760e-02  -9.0120066e-02   1.1452064e-01   2.1054201e-02   5.8610345e-02  -2.0043284e-03  -5.3617077e-02  -2.0507680e-02  -5.6056622e-02   6.8439183e-02   2.5738728e-02   7.1431844e-02  -1.7172044e-02   3.1377260e-02  -6.5338777e-03   8.8362545e-03
   2.7765870e-03  -3.2942519e-02   4.9188651e-02  -2.2870001e-02  -2.2141531e-02   5.5182039e-03  -8.0997351e-03  -3.2736990e-04  -6.6654604e-03  -2.7639348e-02  -4.7825839e-02  -5.3080984e-02  -5.5068165e-02   6.9545709e-02  -1.9393052e-02   6.7608311e-03  -9.9803427e-02   6.7738377e-02  -6.5154989e-03  -7.5814522e-02   4.9513751e-02   1.1296625e-01  -5.3460697e-02  -3.7908093e-02  -5.7043467e-03  -1.2248766e-01  -9.5918940e-02   5.8320126e-03  -2.1476350e-02  -3.7783290e-02  -5.9587760e-02  -1.1623712e-01   7.4018096e-02   6.3229850e-03   3.1045687e-01  -5.4858697e-02  -2.0352870e-03  -3.5213915e-02  -4.9623329e-02  -4.9030321e-03  -1.0621257e-01   4.4989398e-02   4.3929462e-02   2.3214734e-02   0.0000000e+00   2.8152029e-01  -8.3560147e-02  -1.2245683e-01   4.4693873e-01  -2.0802291e-02   2.6389664e-01  -3.1683189e-02  -1.6269408e-02   9.5262237e-02  -8.6060628e-02   2.4940015e-02   1.6716502e-02  -1.8932169e-02  -1.1622892e-01  -1.2528388e-01   5.1695389e-02  -9.7229403e-02  -1.9842486e-02  -5.1571727e-02  -9.9127726e-02  -1.0286084e-01   1.1827369e-01  -8.4823158e-02  -4.4283482e-02  -1.4735586e-01   1.1892318e-02   1.2707550e-02  -5.6364093e-02  -1.0099305e-01   3.3348101e-02  -7.9110412e-02  -1.3816583e-01   2.3202581e-02  -1.3187950e-03   6.0368179e-02   9.8549773e-02  -6.0591534e-03  -2.0852814e-02   3.3614093e-02   1.0148699e-01  -4.7995947e-02   2.1233605e-02   4.1852737e-02   3.8610023e-02  -5.0983938e-02
  -2.4264287e-02   1.7134034e-02  -1.3290299e-02   1.8667602e-02  -2.0132957e-02   1.1288648e-02  -1.9770745e-02  -5.2407719e-02  -1.8296662e-02  -2.1509328e-02   2.7767768e-02  -2.8112966e-02   7.7349163e-04  -4.2154749e-02   1.1751243e-02  -4.4707210e-03  -2.0707581e-02  -4.6260565e-03  -3.6337460e-02  -4.0175547e-02  -3.9209951e-02   9.1269640e-03  -1.4298453e-02   1.8201852e-02  -1.5286172e-02  -4.9131212e-02  -1.9988892e-02   1.5485282e-03   3.9799761e-02  -1.0640723e-03  -7.0678869e-04   2.3251574e-02   2.4643741e-02   3.5706977e-02  -5.8070949e-02  -5.0552496e-04  -2.2470146e-03  -3.1623157e-03   2.9438469e-02   9.3736550e-03  -1.2249522e-01   2.9109419e-02  -1.6444323e-02   1.3190499e-01   2.8152029e-01   0.0000000e+00  -7.4067403e-03   3.8137279e-02  -7.1612660e-02   2.7539236e-01  -7.5058451e-02   5.5634462e-02  -9.9418358e-02   1.0085191e-01   2.9514752e-02   1.7864533e-02   6.4927206e-03   6.9157491e-02  -1.1204212e-02   7.3369849e-02  -6.4784333e-02  -2.1046781e-02   7.4093108e-03   2.8025518e-03  -3.2939177e-02  -1.4539155e-02   1.0543112e-01   7.7689543e-02  -6.2838395e-02   9.1412150e-02  -4.4770469e-02   6.4939828e-02  -1.9175631e-02   1.0425530e-02  -3.1518180e-02  -5.4546395e-02  -6.3078072e-02  -1.8216283e-02  -2.6429243e-02  -4.6757197e-02   3.1259824e-02  -1.2077293e-02  -2.7264139e-03  -8.3569045e-03   5.6250120e-02   4.5820590e-02  -4.5717213e-02   7.6604662e-03  -4.2521533e-02   3.8364494e-02
  -5.2503056e-02   1.4548492e-03  -7.0965337e-02  -5.3304368e-02  -3.4113755e-04   2.7048211e-02  -2.8346272e-02  -4.1148334e-02   8.0729777e-03  -4.6573490e-02  -4.6950678e-02  -7.1499311e-03  -3.2460643e-02   3.1265291e-02  -3.0897331e-02  -1.1869893e-02   1.7649412e-01  -4.5050155e-02  -2.8887429e-02   6.7598648e-02  -1.0480821e-01   5.9209798e-02  -5.1256822e-02  -8.6257167e-02   5.4357411e-02  -6.4046479e-02  -4.4733389e-02   1.9745147e-02  -3.7628190e-02  -1.8333924e-02  -4.8192444e-02  -5.3573557e-02   1.5803340e-01   1.1075822e-01   3.5808533e-02  -9.6286046e-02  -3.4964815e-02  -4.9856807e-02   8.7708632e-02   3.7819436e-02   1.1296482e-03  -1.3132163e-01   3.6707634e-01  -1.6053403e-01  -8.3560147e-02  -7.4067403e-03   0.0000000e+00   1.4709500e-01  -5.8507944e-02   8.2795149e-02   5.2738036e-02  -1.0720220e-02   2.5112234e-01  -8.4514159e-02   3.6325990e-01  -4.6813421e-02  -9.9452887e-02  -3.2653472e-03  -4.5766393e-02  -5.1146054e-02   7.2125303e-03  -7.4338933e-02   7.6847666e-02  -7.0955543e-02   4.1608797e-02  -3.9074983e-02   1.4191529e-02  -1.4027668e-01  -1.0490836e-01  -5.7966909e-02  -1.2410432e-01   2.8079625e-03   4.7887998e-03   7.5442080e-02  -7.2233182e-02  -4.8655513e-02  -5.6065569e-02  -8.7032342e-02  -1.2035004e-01  -7.9684422e-02  -2.3822656e-03  -1.4998700e-02  -1.0759694e-01  -1.0564336e-02  -3.0101064e-02   1.3952154e-02   1.9218548e-01  -1.0218945e-02  -3.2884359e-02  -6.0748112e-02
   7.3498186e-02   3.0583100e-02  -2.0481740e-02  -8.9128432e-04  -4.6675949e-02   8.9319605e-02  -2.7764620e-02  -5.6944932e-02   4.0561634e-02  -6.6336574e-02   1.2161868e-02   2.4734244e-02   6.7735249e-02  -1.8759460e-02   4.7261632e-02   9.8950739e-03  -8.7592297e-02   4.8288800e-02  -4.7564782e-02  -3.5817242e-03  -2.5289127e-02  -7.1032924e-02   1.8400614e-02   9.9292542e-03   3.1127389e-03   2.4179934e-02   3.9122822e-02  -3.3594875e-02   4.3070905e-02  -3.8762278e-02  -1.1236428e-01  -1.3974009e-03  -4.7942717e-02   5.4392156e-02   2.7387051e-02  -1.9665444e-02  -8.1890031e-02   5.2742237e-02  -3.4212118e-02   1.1389248e-01  -6.0509055e-03  -6.8445272e-02   6.3093808e-02   3.7370057e-01  -1.2245683e-01   3.8137279e-02   1.4709500e-01   0.0000000e+00   5.4543942e-02   6.6811865e-02   4.2914759e-02  -1.6305978e-02  -4.2110376e-02   2.2992326e-02  -8.2797932e-02   1.4051330e-01   6.5391699e-02   2.9928045e-02  -3.2838099e-02  -6.4549723e-03   5.1242663e-02   8.7437558e-03  -1.5814654e-01   3.5076076e-03   1.2655633e-01   5.0087469e-03  -7.9488872e-02   2.8208041e-02   3.2133216e-02   1.2961612e-02  -2.4690189e-02  -1.8217718e-02  -1.1538798e-02  -9.7364692e-02  -2.5632510e-02  -5.5391141e-02  -3.6451888e-02  -2.9388689e-02  -2.1880711e-02  -3.0631389e-02   9.1571547e-02   2.0951603e-02  -1.0059608e-02   1.9290506e-02   8.6356606e-02  -4.7576534e-02  -3.5657444e-02  -9.9988209e-03  -8.7507170e-02   7.6365127e-03
   5.6353355e-03   3.0445390e-02  -1.9870861e-02   4.7118421e-02   2.5001498e-02   5.7264588e-02  -1.4982246e-02  -2.3421236e-02   4.8286851e-02   4.8050125e-02  -3.1843199e-02   7.5905264e-02   3.9632696e-03   1.2315114e-02   4.2967997e-02   1.0099891e-03   1.3847388e-01  -4.4904444e-02   1.0182802e-02   4.0473910e-03  -6.0568399e-02   2.8481500e-02   5.3218937e-02   1.9344132e-02  -9.4305745e-02   1.2585266e-01  -4.9926178e-02  -1.7009514e-02  -5.0510387e-02  -1.8227290e-02   2.2062029e-02   1.5756833e-02  -1.1740863e-01  -3.9625145e-03  -9.4483655e-02   2.6458916e-02  -7.6116864e-02  -3.9825392e-02   1.1504065e-02  -1.8075362e-02  -5.5778191e-02   5.9811893e-02   1.3615224e-02  -9.9758743e-02   4.4693873e-01  -7.1612660e-02  -5.8507944e-02   5.4543942e-02   0.0000000e+00   2.6033128e-02   3.0771380e-01  -1.1344570e-01  -8.4359407e-02   9.9046541e-02   5.9610932e-02  -2.5715455e-02   6.0352080e-02  -3.8870182e-02   9.0681462e-02  -5.9262544e-02  -7.1284297e-02   4.8267851e-02  -2.5279210e-02   2.5197686e-02  -4.1755394e-02   8.6455345e-02   7.3999543e-02  -5.9367353e-02   1.6774453e-01   7.4091907e-02   2.3281903e-02  -2.4889930e-02  -1.0033070e-01   3.0635921e-02  -5.7715963e-02   1.3266381e-02   1.6723042e-01  -4.9153104e-02  -1.0754774e-01   8.7026581e-02  -1.9624557e-01  -3.0166691e-03   3.2885147e-02   3.1593701e-02   5.7052161e-02  -6.1461158e-02   5.0603717e-02  -8.0718771e-02  -2.2175522e-02   6.6472094e-03
  -2.1508966e-03   5.7901472e-02  -2.7740240e-02  -1.4237860e-02   1.8794489e-03   3.4911498e-02   1.8402179e-03  -2.7519789e-02   9.5212852e-03   6.9052221e-03   6.2931249e-02   2.5580203e-02   3.8234325e-02   2.0256337e-02   5.0115738e-03   7.6093413e-03   1.5945687e-03   6.1803460e-03  -5.3099887e-02  -3.6950755e-03  -4.9058659e-02   2.3892956e-02   1.2697544e-02  -2.9123311e-02  -3.7581607e-02   2.5317414e-02   1.5754303e-03   3.1118612e-02   3.6983061e-02   2.8427717e-02   1.8812191e-02   1.9389462e-02  -3.4294664e-02  -4.8675422e-02  -1.2680616e-02  -6.6848822e-02   6.6405177e-02   2.2539388e-03  -4.8215294e-02  -5.3261007e-02  -1.2435886e-01  -1.6216875e-03  -1.5327247e-01   9.2807212e-02  -2.0802291e-02   2.7539236e-01   8.2795149e-02   6.6811865e-02   2.6033128e-02   0.0000000e+00  -5.0359205e-02   1.5469026e-01  -8.1921677e-02   1.1516065e-01   2.7017905e-02   2.5272517e-02   1.2543641e-02   7.3309213e-02   1.2494701e-02   1.7324081e-01  -4.4000931e-02   1.4407377e-02   3.6908215e-02   1.0024868e-02  -3.1198481e-02   4.2927679e-02  -1.3304201e-02  -1.8374496e-02  -5.1331513e-02   6.0039177e-02  -3.9779679e-03  -2.3718628e-02  -5.3149185e-03   5.7679182e-02  -4.7749342e-02   8.4428746e-03  -5.0094616e-02  -3.6721442e-02  -5.8922251e-02  -3.4910032e-02  -2.4181359e-02  -4.9312431e-03   4.0888040e-02   5.9062351e-03   2.3761575e-03   6.7003438e-02   5.9763207e-03   1.5982985e-02  -3.9153477e-02   3.4712418e-02
  -1.9737213e-02   1.3778549e-02   1.7067585e-02  -2.2747494e-02   1.4203891e-02   1.5906586e-03   3.9323005e-02   9.8321427e-03  -6.2082102e-02  -7.0247119e-02   9.1257298e-02  -1.7658360e-02   8.4351343e-02  -3.5147852e-02  -1.0447692e-02  -6.6664869e-03  -2.6817027e-02   2.3511682e-03  -5.7652378e-03   1.4923995e-02   8.5323049e-02  -3.8302051e-02   5.1779631e-02   4.0638960e-02   5.5219526e-03   1.2617860e-01   7.2988786e-04   3.1703694e-02  -1.4490462e-02  -8.2538292e-03   3.7582529e-02   4.2263597e-02  -2.7092469e-02  -3.0779463e-02  -2.3428593e-01  -2.0279536e-02   2.9299092e-02  -5.3627670e-02   3.5486036e-02  -9.9629711e-02   2.7830559e-02  -4.8148367e-02   9.6440874e-02   2.1278584e-02   2.6389664e-01  -7.5058451e-02   5.2738036e-02   4.2914759e-02   3.0771380e-01  -5.0359205e-02   0.0000000e+00   3.4286768e-02   8.9584244e-02   3.6741029e-02  -5.6558873e-02   3.3058002e-02  -1.1675026e-01  -1.9017234e-02   2.8056101e-02   5.0064631e-02  -9.1028399e-02  -7.0779451e-02   8.4062480e-02   7.7217746e-03   5.7385002e-02  -2.1377634e-02   6.8557760e-02   1.1434511e-01   1.8062139e-02  -9.3897809e-02  -4.0509253e-02  -2.3017700e-02  -8.8246199e-03  -4.2086851e-02  -1.0425026e-02  -9.4578474e-03  -1.1619876e-01  -1.3926898e-01  -4.4739720e-02  -2.4696967e-03   8.1430739e-03  -2.2235286e-02   6.2121011e-02   1.7892071e-02   7.6653794e-02   1.3307682e-02   2.3216686e-02  -4.4111694e-02   5.1196400e-03  -1.5138297e-02
   1.2049370e-03   7.6747483e-03   4.8745427e-02   3.5529387e-02  -7.9807318e-03  -1.4891655e-02   3.3163267e-02   5.7580698e-02   2.0554241e-02  -1.4267242e-02   1.3958799e-02   7.3286908e-02  -1.4981243e-02   8.5983591e-02  -3.2448343e-02   1.5647602e-02   2.7018252e-02   4.2651072e-02  -2.3457362e-02  -2.4713277e-02  -1.6837456e-03  -7.1971788e-03   1.9045657e-02  -2.7474375e-02   3.7453246e-02   7.2089793e-02   3.6548828e-03   7.4265824e-02   1.0906023e-02  -1.1964124e-02  -6.5872791e-02  -2.9365401e-02  -1.7354674e-02  -5.4349780e-02   6.7280593e-02  -3.2054557e-03   2.4689597e-02   6.3422287e-02  -1.2603639e-02   1.6483771e-02  -8.0222906e-02   6.0404026e-02  -8.4976247e-02  -6.0043966e-02  -3.1683189e-02   5.5634462e-02  -1.0720220e-02  -1.6305978e-02  -1.1344570e-01   1.5469026e-01   3.4286768e-02   0.0000000e+00   7.9173916e-03   2.1848634e-03  -8.5524860e-04   1.1133662e-01  -3.9623150e-02  -3.4513603e-02  -4.2470069e-02   8.1544845e-02  -3.7479889e-02   3.6032321e-02   8.0388371e-03  -2.4541901e-02   4.0427532e-02   1.8268494e-01   5.1357405e-02   7.0436380e-02  -1.5573320e-02  -4.1551375e-02   2.7941963e-02  -3.7859259e-02  -3.6478348e-02   5.7767180e-02  -1.4540742e-02   1.5016904e-02  -3.1106979e-02  -9.7893339e-02   4.0365548e-02  -4.1077248e-02   1.2572369e-02  -3.0633366e-02   2.9731079e-02  -4.3280217e-02   4.0450773e-02   3.3317544e-02   2.6918931e-02  -5.3613584e-02   4.3620092e-02   6.1600314e-03
   4.0368117e-02   1.1275690e-02  -4.1453306e-02  -2.4319745e-02  -1.2935412e-02  -7.3670935e-02  -4.4354096e-02  -1.9459064e-02   3.7827649e-02  -2.4212860e-02  -3.3406740e-02  -2.0736902e-02  -3.0743771e-02  -1.7865322e-02   1.6587334e-02   8.5172643e-03  -1.7985270e-01  -2.4308012e-03  -4.8314206e-02  -9.5279580e-03   1.3010604e-01  -5.3361943e-02  -4.7765452e-03   2.5083287e-02  -4.8081907e-02   7.5158194e-02   1.9894575e-02  -6.6602241e-02  -7.0480264e-02   2.1657878e-02  -6.1310411e-02   3.6457361e-02   3.0808198e-02  -2.8516600e-02  -4.0884515e-02  -9.0326185e-02  -2.2975186e-01  -1.2994997e-01  -1.0285995e-01  -1.4744817e-01  -3.1366616e-02   1.8103359e-01   1.9821246e-01   5.7023910e-03  -1.6269408e-02  -9.9418358e-02   2.5112234e-01  -4.2110376e-02  -8.4359407e-02  -8.1921677e-02   8.9584244e-02   7.9173916e-03   0.0000000e+00   8.7864528e-02   1.9796338e-01   2.7738378e-02   3.4845521e-02  -4.2033463e-02   1.1769888e-01   8.6692798e-02   8.8438537e-02  -1.0199242e-01  -3.3577083e-02  -1.8177671e-02  -1.6514408e-01  -2.7844993e-02  -6.9096869e-02  -5.5183475e-02   1.8022050e-03  -9.3219917e-02  -1.4886935e-02  -2.8898430e-02  -2.7911709e-02  -8.6666769e-03   1.1284380e-01  -1.1680207e-01  -3.9192785e-02  -8.4858070e-02  -1.8849121e-01  -3.2200354e-02  -1.1939294e-01   6.9173979e-02   6.0649304e-02   2.9646120e-02   3.7544603e-02   2.1685790e-02   3.4634364e-02   2.8489785e-02   2.7263399e-02   4.1135822e-03
  -7.7250506e-03   2.2782611e-02  -5.0791459e-03   1.1273514e-02   3.1514266e-02   5.4673014e-02   4.2360697e-02   1.0592469e-02   2.1820411e-02   7.9477998e-02  -4.3776380e-02  -7.2641586e-02  -1.4252389e-02  -5.4685017e-02   2.3815172e-02  -1.6904702e-02  -2.6126247e-03  -2.7882138e-02   1.4937300e-02   7.8500334e-02   4.1493268e-02   2.3259035e-02  -2.4910388e-02  -4.3923592e-02   3.4605364e-02  -6.8522882e-02   3.8290973e-02   3.6865387e-02   7.7457314e-02   7.1823877e-03  -2.9181187e-02  -2.8386425e-02   1.1671612e-01   3.1697796e-02  -2.8439073e-02   5.0279876e-03  -3.0142210e-03  -7.2414500e-03  -1.8244905e-02  -1.7263797e-02   4.1185803e-02  -4.0531930e-02   3.9964497e-02   3.0478910e-02   9.5262237e-02   1.0085191e-01  -8.4514159e-02   2.2992326e-02   9.9046541e-02   1.1516065e-01   3.6741029e-02   2.1848634e-03   8.7864528e-02   0.0000000e+00   8.1573537e-02   2.1184903e-01   1.0306721e-02   4.1916170e-02   2.4339904e-02   4.5082585e-02  -7.3163385e-02  -1.4464801e-03   7.0190989e-03   7.3481203e-03   5.3379813e-02  -1.2472127e-01  -1.3758576e-01  -6.3267609e-02   5.3090566e-02  -3.5560381e-02  -6.2478124e-02   9.4793007e-02  -4.5660525e-02   7.0118857e-02   4.8972307e-02   8.3733586e-02   1.4628782e-02  -1.4732944e-02   1.3531591e-01  -1.7296979e-02  -1.8739769e-02  -3.5093711e-02   3.0263715e-02  -1.3417626e-02   1.2115499e-02   3.7667527e-02  -1.0974811e-03   5.1532783e-02   3.2467159e-04   4.7904308e-02
   1.4545685e-02   4.1918442e-03   7.7365553e-03   1.2228381e-03  -3.0643923e-02   2.4621100e-02  -1.8910487e-02  -3.5720725e-03  -5.3197764e-02  -4.3496992e-03  -8.6739778e-03  -3.4211503e-02  -3.7773926e-03   3.2780494e-02  -3.7252829e-02  -1.6716445e-02  -6.9266507e-02  -1.4553458e-02  -7.7799467e-02  -5.4981639e-02  -9.8486124e-02  -8.9018780e-02   4.1673512e-02   5.2001750e-02  -2.6233751e-02   8.7114935e-02   6.6587725e-04  -2.1183724e-02   1.4448801e-03  -6.6450790e-02  -5.7406962e-02  -6.2461468e-02  -7.6916309e-02  -4.1421072e-02   1.5294454e-02   5.3945086e-02  -1.9549243e-02  -3.7959865e-02   3.7075959e-01  -1.6472994e-02  -8.4997254e-02   3.7957465e-02  -3.3598323e-01  -1.3944603e-02  -8.6060628e-02   2.9514752e-02   3.6325990e-01  -8.2797932e-02   5.9610932e-02   2.7017905e-02  -5.6558873e-02  -8.5524860e-04   1.9796338e-01   8.1573537e-02   0.0000000e+00  -2.2208123e-01   7.4411247e-02   2.4657191e-02  -5.2346397e-02  -1.3629904e-01  -6.4659633e-02  -2.3239538e-02  -1.9133775e-02   2.5014177e-02   8.3207878e-03   3.1173759e-02  -4.7684064e-02  -5.6105918e-02   5.6960933e-02  -2.0422299e-02   4.6024952e-02   1.1630296e-02  -2.9494432e-02   2.4884874e-02  -5.2283572e-02   7.2350488e-03  -3.7935618e-02  -3.4282791e-02   4.8386615e-02  -4.2594320e-02   4.6777014e-02   4.8595726e-02  -5.3537149e-02   2.5654381e-02   6.1055839e-02   3.3671149e-02  -2.2752432e-02   4.3119779e-02  -2.2257739e-02   1.4489824e-02
  -2.6829312e-02  -7.6406572e-02  -7.5243899e-03  -8.3383101e-02  -2.0218942e-03  -3.1748850e-02  -3.1798335e-02  -4.8484432e-02   5.6730334e-02   3.6189118e-02  -2.2129206e-02  -6.6720256e-02  -4.1984542e-03  -7.9027672e-02  -2.0809145e-02   2.7596868e-03  -1.0336849e-01  -4.7448263e-04   2.5385998e-02   1.8340616e-03  -3.6302817e-02   2.2614000e-02   2.0163069e-02  -5.1943152e-02  -1.6437812e-01  -3.3847432e-02  -2.5374012e-03   1.0810933e-02  -2.7354722e-02   2.8997958e-02  -4.4991469e-02  -3.7611072e-02  -7.1315580e-02  -2.0400834e-02  -3.5475968e-02   3.1072299e-02   1.3151564e-02  -2.9374064e-02  -3.3510318e-02   1.4295047e-01   8.9302285e-02   1.3790780e-01  -7.2444684e-02  -3.3737259e-03   2.4940015e-02   1.7864533e-02  -4.6813421e-02   1.4051330e-01  -2.5715455e-02   2.5272517e-02   3.3058002e-02   1.1133662e-01   2.7738378e-02   2.1184903e-01  -2.2208123e-01   0.0000000e+00  -3.9762700e-02  -3.7236777e-02  -2.6689305e-03   3.1333376e-03   1.4857087e-03   5.1381847e-02  -4.8436602e-02  -9.3500474e-03   7.3947137e-02  -3.2213494e-02   1.0159741e-02  -7.1446017e-02  -1.6691092e-02  -2.0225465e-02   2.2164225e-02   8.6806391e-02  -3.0302799e-02  -8.1306079e-03   7.3627450e-02   4.3285392e-02  -6.9449668e-02  -6.5330127e-02   5.4157187e-02  -7.1383857e-02  -7.1223004e-02   6.3891474e-02   4.2905223e-03  -3.4203922e-02  -1.8159642e-02   9.0664726e-02  -1.0085306e-02  -1.1546976e-02  -5.0393189e-02   1.3081107e-02
   2.5875486e-01   3.1581719e-02   1.4990384e-02   3.0717976e-02  -2.7982742e-02   1.6609320e-02  -1.0530938e-01  -6.0175694e-02  -5.0689997e-02  -5.7164090e-02   5.1756489e-02   1.5010879e-02  -1.0244241e-01   8.6628969e-03  -2.1040737e-02  -2.0807160e-02   1.3143732e-01   1.6101686e-02   3.9707179e-02  -2.7975659e-02  -2.6135116e-02   3.8172325e-02  -3.3524380e-02  -4.8464918e-02  -1.3956181e-02   1.0698462e-02   2.2007433e-02  -2.4140697e-03   5.7352093e-02  -1.0761603e-02  -2.8674894e-02   1.2520123e-04  -5.8007690e-02  -2.4569017e-02  -2.0297047e-02  -9.4794722e-02  -1.4870380e-03  -4.6379778e-02   3.1103565e-02   6.3581745e-03  -5.5767908e-03  -2.9700162e-02   2.0529789e-02   5.4242334e-02   1.6716502e-02   6.4927206e-03  -9.9452887e-02   6.5391699e-02   6.0352080e-02   1.2543641e-02  -1.1675026e-01  -3.9623150e-02   3.4845521e-02   1.0306721e-02   7.4411247e-02  -3.9762700e-02   0.0000000e+00   9.2551892e-02   1.9588470e-01  -5.4780672e-02   1.4025730e-01  -1.4982056e-02   3.1738344e-02   1.3842371e-02  -3.3104800e-02  -7.2725287e-02   3.9097582e-03  -3.7274670e-02   8.7656080e-02  -7.6055744e-02  -3.0581876e-02  -6.3256348e-03   1.8653311e-02  -4.1737772e-02  -1.0955510e-02   1.0926664e-02  -4.5469540e-02   9.4094463e-03   1.2886089e-01  -1.4995503e-02  -1.5573468e-02   9.5353962e-02  -2.0074552e-02   7.9363809e-02  -2.1535163e-02   6.0403961e-02  -2.2398084e-02  -2.9597804e-04  -8.2518524e-03  -2.4553531e-02
   5.3020410e-02   9.2017831e-02  -6.3759738e-03   1.4085079e-02  -8.2665484e-03  -1.9423566e-03   6.3663415e-03  -3.2510318e-02   3.5903488e-02  -1.9417179e-02   3.5334087e-02  -4.0094452e-02   7.4973325e-03  -4.5406301e-02  -4.0470353e-03  -2.6096186e-02  -1.1221696e-02   7.0037253e-02  -4.6715756e-02  -9.7682368e-04  -2.8069163e-02   8.3224040e-02   5.2535106e-03   1.8918493e-03  -2.2285660e-04   9.2769299e-03  -1.9227419e-02   3.4466720e-02   1.7336577e-02  -5.7187755e-02  -5.8195493e-03  -4.2309616e-02  -2.8556193e-02   3.0152653e-02   7.3005214e-02  -1.3271394e-01  -2.9570965e-02   1.3487391e-02  -1.6569901e-02   3.1427255e-02   4.7309302e-02  -4.3942118e-02   5.4076649e-03   6.1110010e-02  -1.8932169e-02   6.9157491e-02  -3.2653472e-03   2.9928045e-02  -3.8870182e-02   7.3309213e-02  -1.9017234e-02  -3.4513603e-02  -4.2033463e-02   4.1916170e-02   2.4657191e-02  -3.7236777e-02   9.2551892e-02   0.0000000e+00   5.0474186e-02   6.4333756e-02  -3.8112971e-02   6.3525260e-02  -3.4914125e-02   1.5665212e-01   8.3792958e-03  -1.7241398e-02  -5.9019593e-02  -2.9667633e-02   3.5221144e-02   5.3442721e-02  -5.0877992e-02  -1.9838761e-02  -3.7970774e-04  -2.1891076e-03  -1.3244318e-02  -4.5838740e-02  -3.0452051e-02   7.2658625e-02  -3.5311142e-02   7.1290820e-02  -3.0703058e-02   6.3797043e-02  -3.0257622e-02  -5.4072900e-03   2.7094258e-02   5.4558160e-02   6.5982065e-02  -6.5063787e-03  -8.1387569e-03  -1.3747785e-02
   1.0939456e-01   2.5427484e-02  -2.3301691e-03   5.0407577e-02   3.1734310e-02  -1.5131962e-02  -6.0858301e-02  -5.8996332e-03   1.6062306e-03   1.7702284e-02   1.3318850e-02  -5.3108802e-03  -1.4802755e-02  -4.7649379e-03  -2.0146587e-02   8.2190372e-02   6.9240837e-02   6.8092866e-03   3.4784220e-04  -1.2953015e-02   3.4499560e-02  -4.8068957e-02  -5.1081732e-03  -3.7788438e-03   6.4225219e-03   2.2480238e-02   1.0249524e-01   3.5859104e-02   6.9575551e-03  -4.3541339e-02  -5.6328479e-03   8.6802291e-03  -4.3685619e-02  -4.4548889e-02   4.7491736e-02   3.0739428e-02  -7.0936632e-02  -9.0043661e-02   4.3073808e-02   5.3915440e-03   1.4737640e-02  -8.1692533e-02  -1.7662092e-01  -8.6443318e-02  -1.1622892e-01  -1.1204212e-02  -4.5766393e-02  -3.2838099e-02   9.0681462e-02   1.2494701e-02   2.8056101e-02  -4.2470069e-02   1.1769888e-01   2.4339904e-02  -5.2346397e-02  -2.6689305e-03   1.9588470e-01   5.0474186e-02   0.0000000e+00   6.6504367e-02   1.6456455e-01   7.4363128e-02  -2.4677280e-02   5.2386664e-02   7.7537522e-02  -1.7440105e-01   2.2390948e-01   5.6774819e-02  -3.3587038e-02  -6.5942183e-02  -9.7188459e-02   9.4066331e-03  -1.9501533e-02  -1.3295659e-01   2.1703632e-02   1.6027204e-02  -8.3143133e-03  -1.4593025e-01   2.4065882e-02   3.2611128e-02  -7.1630476e-02  -6.3542440e-02  -2.4261745e-02   5.9565787e-02  -7.4637130e-02  -1.1522966e-01  -2.8916952e-02  -1.1732968e-02  -4.1270599e-02  -3.2335868e-03
  -3.3466467e-02   7.1967530e-02  -1.9072421e-02   1.1547496e-02  -9.4578344e-03   1.0604034e-02  -9.5526742e-03  -1.2259333e-02  -9.9219845e-03  -2.8417183e-02  -2.2880537e-02  -3.7794954e-02  -4.1396626e-03  -3.1898197e-02  -1.6044724e-02  -3.3129492e-02  -2.5183805e-02  -3.3022601e-02  -3.4692325e-02   1.0577773e-02  -3.6888669e-03   2.8077064e-02  -1.0581453e-02  -3.2332856e-02  -2.0640862e-02   1.3677345e-02  -1.8943852e-03   3.3637002e-02   8.7282964e-03  -2.6594989e-02   1.5640299e-03   4.0661408e-03  -1.5428907e-02  -1.2274441e-02  -2.8692953e-02  -9.3474547e-02   9.4322680e-02   5.5482972e-02   5.9504975e-03  -3.3612228e-02  -2.2136020e-02   8.6535130e-03  -1.2544197e-01   4.4081202e-02  -1.2528388e-01   7.3369849e-02  -5.1146054e-02  -6.4549723e-03  -5.9262544e-02   1.7324081e-01   5.0064631e-02   8.1544845e-02   8.6692798e-02   4.5082585e-02  -1.3629904e-01   3.1333376e-03  -5.4780672e-02   6.4333756e-02   6.6504367e-02   0.0000000e+00  -2.2122827e-02   1.1117315e-01   5.4848493e-02   4.9019105e-02  -1.4199327e-01  -9.8199512e-03   1.5536018e-02   7.4350361e-02  -6.1598083e-02  -3.8330984e-02  -4.8487206e-02  -2.0336696e-02   1.2853172e-02   3.4980878e-03  -5.1561224e-03   5.7235266e-02   1.7457289e-02   3.8245049e-02  -3.4865744e-02   9.6594970e-03  -1.5422958e-02   1.4850983e-02   1.1710792e-02  -6.5529091e-02  -4.0976490e-03   2.6088792e-02   1.8287400e-02  -2.1924988e-02   2.7216190e-02   2.4888932e-02
   6.3309282e-02  -9.8630705e-03  -1.1232381e-02  -6.3839743e-02   2.5733428e-02  -8.9687844e-03   1.9889769e-02  -6.1713992e-03   4.4867929e-02   6.8302642e-02   5.6885504e-02  -3.6686214e-02   6.6938636e-02   5.6250913e-02   5.6862192e-02  -7.4161812e-04  -8.5841108e-03  -2.4930293e-02  -7.6538741e-02  -6.5624909e-02   7.8978044e-02   2.8913410e-02  -9.6253026e-02  -5.1947705e-02   5.0848672e-02  -1.2122140e-01  -2.4409685e-02   2.0845151e-02   3.5133452e-02  -5.4041913e-03  -1.1882075e-02  -4.1292051e-02  -4.6714394e-03  -2.5291625e-02  -6.3004610e-02   9.2910516e-03  -1.1294609e-02  -7.2739276e-02   1.1216819e-02  -7.2619920e-02  -7.6596330e-02   2.9753966e-03  -2.6096977e-02   9.6215118e-03   5.1695389e-02  -6.4784333e-02   7.2125303e-03   5.1242663e-02  -7.1284297e-02  -4.4000931e-02  -9.1028399e-02  -3.7479889e-02   8.8438537e-02  -7.3163385e-02  -6.4659633e-02   1.4857087e-03   1.4025730e-01  -3.8112971e-02   1.6456455e-01  -2.2122827e-02   0.0000000e+00   8.0561242e-02   2.9739712e-01  -1.1700629e-02   2.6381212e-01   8.7202492e-02   2.2589961e-02  -4.4802598e-02   1.1858951e-03  -4.4042697e-02   1.5519531e-03  -5.1011944e-02   2.9642459e-02  -2.9299791e-02   6.6130015e-02   4.1913164e-02  -1.5575083e-01  -7.0516635e-02   3.4512059e-04  -1.6009044e-01  -8.2609235e-02  -7.5002441e-02   8.3755590e-02   2.5045143e-02  -5.3031218e-02   2.1669460e-02  -4.1868084e-02  -6.4839286e-02   1.6221866e-02  -3.8202282e-03
  -1.7782724e-03   3.6376046e-02   5.0991693e-03  -2.2279145e-02  -1.2398053e-02  -1.3814214e-02  -3.4363192e-03   3.5877790e-03   6.5248608e-03  -5.9023387e-02   4.3470789e-02   1.8985178e-02  -2.1731265e-02   1.8546861e-02  -1.8717522e-02  -2.7484969e-02  -2.7920799e-02  -2.3415664e-02  -4.5647377e-02  -3.3814844e-02   2.0530239e-02   1.3652948e-03  -2.3999152e-02  -5.6263054e-02  -5.9398840e-02  -3.8914287e-02   5.4095766e-02   2.5422582e-02  -7.8963448e-03  -3.0871160e-03  -4.2376230e-02  -4.6029660e-03   7.6161462e-02   3.5028519e-02  -1.0436110e-01  -3.7311708e-02  -2.1425160e-02  -8.6539723e-02  -1.0933284e-02   3.0442499e-02   2.0709857e-03  -1.8293096e-02   1.9351003e-02  -6.7729835e-02  -9.7229403e-02  -2.1046781e-02  -7.4338933e-02   8.7437558e-03   4.8267851e-02   1.4407377e-02  -7.0779451e-02   3.6032321e-02  -1.0199242e-01  -1.4464801e-03  -2.3239538e-02   5.1381847e-02  -1.4982056e-02   6.3525260e-02   7.4363128e-02   1.1117315e-01   8.0561242e-02   0.0000000e+00   7.9157396e-03   2.1953720e-01  -9.2392891e-02   9.6425183e-02  -3.0397309e-03   8.9052976e-02   7.2565422e-02   2.1304750e-02   1.1182743e-02  -6.8797734e-03  -1.6032689e-02  -2.2833692e-02   7.1269355e-03   9.3059599e-02  -1.6484171e-02  -9.5453585e-02  -6.3927293e-02   4.0730181e-02  -6.6045820e-02   7.0475892e-02  -9.5351422e-02  -3.9978414e-02   4.8233545e-02   2.9536786e-02   8.2426792e-02   1.7205274e-02   2.6670718e-02   2.2761329e-02
  -8.5011403e-02  -6.7203603e-03  -6.5571978e-02  -5.6255061e-02  -1.4890141e-02   2.1808443e-02  -2.1715434e-02  -2.1699884e-02  -5.8510549e-02  -1.9101557e-02  -9.0603077e-02  -2.2719643e-02   1.9482476e-02  -2.1602670e-02   1.7415066e-02   1.5068954e-03   8.1733020e-02   3.9455795e-02   2.8146923e-03  -2.6954349e-02   7.3868504e-03  -3.8191919e-02  -1.6630006e-02  -2.4519861e-02   2.9550931e-02   5.0044207e-03  -3.1244722e-02   1.2261044e-02   2.3597663e-02   4.6931625e-02   5.8624831e-02   1.8671432e-02  -4.0702217e-02  -1.5849714e-01  -2.5911547e-03  -1.9408174e-02  -5.3379212e-02   1.2375256e-02  -7.6262313e-02  -4.7523477e-02   5.6411102e-02  -4.3393068e-02  -8.4444122e-03   2.6220459e-02  -1.9842486e-02   7.4093108e-03   7.6847666e-02  -1.5814654e-01  -2.5279210e-02   3.6908215e-02   8.4062480e-02   8.0388371e-03  -3.3577083e-02   7.0190989e-03  -1.9133775e-02  -4.8436602e-02   3.1738344e-02  -3.4914125e-02  -2.4677280e-02   5.4848493e-02   2.9739712e-01   7.9157396e-03   0.0000000e+00   2.0206787e-02   1.3385818e-01   9.8189711e-02   3.9430954e-02  -1.3959507e-02   3.1756907e-02  -1.6008107e-02  -8.3325687e-02  -5.2868147e-02  -6.8581037e-03   1.1309158e-01  -6.9874800e-03   6.8761709e-02  -4.9846037e-03  -4.8592641e-02   1.0451538e-01  -5.8158437e-02   5.9996171e-02  -2.6257389e-02  -4.9200877e-03  -3.7220821e-02  -5.1571088e-02   5.8971335e-02  -1.4324610e-01  -8.2266210e-03   2.6890759e-02   2.2051334e-02
  -9.6379380e-03   3.8589163e-02  -4.9041648e-02  -5.3470959e-02  -2.4446417e-02  -2.6447213e-02   1.4667536e-02  -2.2136706e-02   7.7423172e-03  -1.0946573e-04   2.4794144e-02   6.9820259e-03   4.0921902e-02  -2.1561546e-02   1.1780723e-02   2.7747164e-02  -8.7662251e-03   1.1322381e-01  -5.0836688e-02  -5.0200856e-02  -4.1653795e-02  -1.2687434e-02  -2.2211631e-02   1.8858099e-02  -8.1929939e-02   2.3112840e-02   1.1208314e-03   1.1633220e-02   1.1343838e-02   2.7868430e-02  -8.8567430e-03   2.5302896e-02   3.9487699e-02   5.9882299e-02   5.4830841e-02   1.4621058e-02  -6.3574270e-03  -7.6240474e-02   1.6275439e-02   4.8092728e-02  -3.2509239e-02  -6.6270838e-02   1.3223453e-01  -8.3488128e-02  -5.1571727e-02   2.8025518e-03  -7.0955543e-02   3.5076076e-03   2.5197686e-02   1.0024868e-02   7.7217746e-03  -2.4541901e-02  -1.8177671e-02   7.3481203e-03   2.5014177e-02  -9.3500474e-03   1.3842371e-02   1.5665212e-01   5.2386664e-02   4.9019105e-02  -1.1700629e-02   2.1953720e-01   2.0206787e-02   0.0000000e+00  -1.5487376e-01   4.0900355e-02  -3.6581723e-02   4.9806413e-03   2.0778037e-02   7.9952944e-02  -9.6808524e-02   3.6726286e-03  -2.2843135e-02  -9.5420137e-03   9.7464395e-03   1.0708398e-01  -6.1170551e-02  -4.8449551e-02  -6.3319402e-03   9.0101074e-02   1.2922673e-02   1.2066582e-01  -3.4016838e-02  -3.6550954e-02   4.6617441e-02  -3.4342772e-03   7.0342793e-02  -4.6345803e-02   1.1145011e-02  -4.4355046e-03
   6.4200224e-02  -1.2964579e-02   4.1671922e-02  -4.2134643e-02  -2.4107841e-02  -1.3014612e-02   5.9081182e-02   1.0139279e-02   1.1496154e-01  -1.2456313e-01   1.2330619e-01  -2.5807124e-03   6.9638487e-02  -3.5919584e-03   4.1280030e-03  -6.4472409e-02   5.3747614e-02   2.0669765e-02  -5.9479175e-02  -5.4509171e-02   6.3905505e-03   1.7479806e-02   1.1013850e-01   1.7906359e-02   1.1226477e-01   1.0766647e-01  -1.9677601e-02  -2.3150491e-02  -6.4841202e-02  -6.0698911e-03  -1.1069948e-03  -8.0711685e-02   7.2418258e-02  -7.8212118e-02   2.3035202e-01  -9.3443812e-02  -9.4975789e-02  -1.0772094e-01   2.3936450e-02  -9.0626366e-04   1.1579158e-02   3.8541826e-02  -1.6194515e-01  -5.1106205e-02  -9.9127726e-02  -3.2939177e-02   4.1608797e-02   1.2655633e-01  -4.1755394e-02  -3.1198481e-02   5.7385002e-02   4.0427532e-02  -1.6514408e-01   5.3379813e-02   8.3207878e-03   7.3947137e-02  -3.3104800e-02   8.3792958e-03   7.7537522e-02  -1.4199327e-01   2.6381212e-01  -9.2392891e-02   1.3385818e-01  -1.5487376e-01   0.0000000e+00   2.7226018e-02   1.4237429e-01   5.3718808e-02  -1.0223504e-01   1.0058499e-01  -3.3289832e-02  -3.6153505e-02  -7.2291854e-02   3.6899650e-02   2.4664545e-02   3.0073923e-02   1.5355641e-02  -4.6567130e-02  -6.4853499e-02   9.5092558e-02  -1.3295197e-01  -7.2177445e-02  -1.8498966e-02  -6.6304131e-02  -2.4061150e-02   6.4036495e-02   3.7820007e-02   9.2342924e-02  -5.8597710e-02   4.0008092e-02
  -6.6092672e-02  -3.1822933e-02   2.2024182e-02   2.4547090e-02   7.3718074e-02   4.3543537e-02   7.0499032e-02   2.3378418e-02   7.4332188e-02   2.0586920e-02  -2.0658384e-02   1.3451642e-01   3.5000492e-02   1.3737381e-01   2.9086798e-02   9.6375745e-03  -2.3549193e-02   6.2958411e-02  -3.2960171e-03  -4.2098825e-02  -3.1812757e-02   5.1216551e-02  -5.2998439e-03  -8.9793341e-03  -2.7574260e-03   4.9323008e-02   3.5037862e-03  -4.8904566e-03  -1.1870122e-01  -5.2221780e-02  -5.8269385e-02  -4.2871036e-02   9.3082868e-02   4.3501232e-02  -1.8001286e-01   1.3129079e-02  -6.8435774e-02   2.7081569e-02  -1.2475942e-02   9.8932350e-02   1.1955518e-02  -1.7265027e-02  -1.1838605e-01   1.5435660e-02  -1.0286084e-01  -1.4539155e-02  -3.9074983e-02   5.0087469e-03   8.6455345e-02   4.2927679e-02  -2.1377634e-02   1.8268494e-01  -2.7844993e-02  -1.2472127e-01   3.1173759e-02  -3.2213494e-02  -7.2725287e-02  -1.7241398e-02  -1.7440105e-01  -9.8199512e-03   8.7202492e-02   9.6425183e-02   9.8189711e-02   4.0900355e-02   2.7226018e-02   0.0000000e+00   1.7895722e-02  -2.2795123e-03   1.1717281e-02  -3.5160228e-02  -1.8797245e-02  -3.9569969e-02   5.4203152e-04   3.1471546e-02   2.8701706e-02  -1.2426894e-02   4.4983323e-02  -1.5713197e-01  -7.0033721e-02   4.5635007e-02  -9.0682853e-02   2.7111010e-02   4.4489840e-02  -7.3674514e-02   4.0175578e-02   9.7590490e-02   5.1489052e-02  -4.9167502e-02   4.5709560e-02  -8.7514395e-03
  -8.1778165e-03  -1.3224461e-02  -1.9875757e-02  -1.5132000e-02   2.5831901e-02  -1.2266815e-02   4.1094071e-03   9.2038216e-03   3.0304440e-02   8.8308754e-02  -4.8164098e-02  -4.4725212e-02  -3.4290611e-02  -4.1892711e-03   1.4779792e-02   1.8959210e-03   1.4184651e-02   1.2928153e-03   3.3279458e-02  -7.1850804e-02  -2.8750044e-02  -3.4226476e-02  -2.1233609e-02  -3.0393848e-02  -5.0455393e-02  -4.4413114e-02   5.1240167e-02  -2.7937954e-02   1.2591027e-02   3.4682715e-02   3.9203481e-02   5.7168788e-02   1.4954730e-03  -5.7581459e-02   1.3061104e-01  -1.5353054e-01  -3.7269646e-02  -6.3533075e-03   9.5721428e-02   8.5934698e-03  -3.8637359e-02  -4.6797661e-02   6.5384647e-02  -2.1934131e-02   1.1827369e-01   1.0543112e-01   1.4191529e-02  -7.9488872e-02   7.3999543e-02  -1.3304201e-02   6.8557760e-02   5.1357405e-02  -6.9096869e-02  -1.3758576e-01  -4.7684064e-02   1.0159741e-02   3.9097582e-03  -5.9019593e-02   2.2390948e-01   1.5536018e-02   2.2589961e-02  -3.0397309e-03   3.9430954e-02  -3.6581723e-02   1.4237429e-01   1.7895722e-02   0.0000000e+00   3.2703131e-01  -4.6715939e-02  -1.1360801e-02   1.1867545e-02   1.5604895e-03  -1.8437422e-02   8.2678661e-02  -3.3194042e-02  -2.7058494e-02   7.9315615e-02  -3.1347544e-03   2.3759240e-02  -5.0921542e-02  -2.0222116e-02   2.8187152e-02  -5.6058424e-02  -1.5006556e-02   8.3238730e-02  -7.0433057e-02  -6.5681661e-03   6.4703059e-04   1.0216966e-03  -4.8257818e-03
  -4.2174245e-02   1.3070805e-03  -1.9639491e-02   7.4130735e-03  -3.5297066e-02  -1.3778237e-02  -5.7349320e-02   1.3979932e-02  -2.4847901e-02   4.9511562e-02  -2.5250586e-02  -1.9093902e-02  -7.8648736e-02  -2.2817780e-02  -1.9905010e-02  -1.5231724e-02  -2.4706940e-02  -5.2190483e-02  -1.7539994e-02   2.2605908e-02   1.5890010e-02  -4.7230979e-02  -3.6482127e-03  -1.7291915e-02   4.6404951e-02  -4.9166705e-02   1.6473915e-02  -1.5440449e-02   4.1476842e-02   3.5700373e-03  -9.3951078e-02  -4.6777779e-02   5.2503146e-02   8.2478133e-02  -1.7842833e-01   2.0761190e-01  -1.0029054e-01   7.3993619e-02   6.3476274e-02  -3.3902678e-02  -5.2371588e-02   1.1151898e-01   5.2035697e-02   1.2048162e-01  -8.4823158e-02   7.7689543e-02  -1.4027668e-01   2.8208041e-02  -5.9367353e-02  -1.8374496e-02   1.1434511e-01   7.0436380e-02  -5.5183475e-02  -6.3267609e-02  -5.6105918e-02  -7.1446017e-02  -3.7274670e-02  -2.9667633e-02   5.6774819e-02   7.4350361e-02  -4.4802598e-02   8.9052976e-02  -1.3959507e-02   4.9806413e-03   5.3718808e-02  -2.2795123e-03   3.2703131e-01   0.0000000e+00  -1.0748681e-01   7.4115569e-02  -6.0428993e-02  -5.6318899e-02  -3.6635919e-03   3.1662815e-02  -8.9677131e-03  -5.2086819e-02   8.8592558e-02   7.8077496e-02  -3.1533807e-02  -6.7721265e-02  -1.1694544e-01   4.7384131e-02  -4.4692812e-02  -2.2429172e-02   3.8109958e-02  -1.1444787e-02   4.2043999e-02  -5.4092597e-02   7.0781668e-03  -2.2451042e-02
   3.4978252e-02   1.6264520e-02   1.2653339e-02   1.9356844e-02   1.3194309e-03  -4.0974595e-02   4.6691190e-02   3.6621161e-02   2.1758321e-02  -6.2687018e-03   1.8983571e-02   4.8639404e-02  -2.6275194e-02  -9.7710038e-03  -2.1906236e-02  -1.2043363e-02   1.5224382e-01  -3.5736201e-03   6.5447212e-02   3.3559830e-02   1.7518423e-02  -4.7139343e-02   3.0857913e-02   1.7669951e-02   4.6000655e-02  -5.3153695e-02   7.9815413e-04  -2.2836977e-03  -2.4293157e-02  -8.4234702e-03  -3.4098036e-02  -2.6446781e-03  -2.0342326e-02  -3.2020765e-02   8.6690158e-02  -8.3034794e-02   5.3036781e-02  -7.7024925e-02   5.5587242e-02  -2.3784735e-02   4.0323147e-02  -2.7025890e-02   3.8278170e-02  -5.0044876e-02  -4.4283482e-02  -6.2838395e-02  -1.0490836e-01   3.2133216e-02   1.6774453e-01  -5.1331513e-02   1.8062139e-02  -1.5573320e-02   1.8022050e-03   5.3090566e-02   5.6960933e-02  -1.6691092e-02   8.7656080e-02   3.5221144e-02  -3.3587038e-02  -6.1598083e-02   1.1858951e-03   7.2565422e-02   3.1756907e-02   2.0778037e-02  -1.0223504e-01   1.1717281e-02  -4.6715939e-02  -1.0748681e-01   0.0000000e+00   1.7055484e-01   1.5457175e-02  -2.8310930e-02  -1.6793194e-02  -2.0849186e-02  -3.4882070e-03  -1.3414031e-02  -1.1694048e-01   4.6637483e-02  -9.8228066e-02  -1.4327239e-02  -1.1841703e-02  -4.6992875e-02  -5.2900495e-02   2.6402126e-02   6.3131930e-02  -4.7683503e-02  -1.0688193e-01   8.3739576e-02   1.3393339e-02   4.1788514e-02
  -4.2018470e-02  -1.1088701e-02  -3.3670435e-02  -8.8835686e-02  -2.6348676e-02  -5.4286142e-02   5.7499539e-03  -6.3908410e-03  -2.2923642e-02   1.1650510e-02  -6.5408353e-02  -1.3103635e-02  -1.3758204e-02  -2.3598351e-02  -2.4479287e-02   5.2053444e-02  -5.3593807e-02   3.1082806e-02   4.0258816e-02   1.2575801e-01   2.8853552e-04   2.5855982e-02   1.6247705e-02   3.3247965e-02   7.4954000e-02   4.4317111e-02  -3.1555391e-02   2.5485399e-02   5.0563314e-02  -6.2184113e-02   2.0932838e-04  -8.1701133e-02  -7.5214036e-03   6.7069484e-02  -5.8140725e-02   2.1942355e-02  -3.5879923e-02  -1.3910647e-01   1.1745254e-02   2.0431887e-02  -1.0329961e-02   1.6555979e-02   5.7507250e-02   1.3409013e-02  -1.4735586e-01   9.1412150e-02  -5.7966909e-02   1.2961612e-02   7.4091907e-02   6.0039177e-02  -9.3897809e-02  -4.1551375e-02  -9.3219917e-02  -3.5560381e-02  -2.0422299e-02  -2.0225465e-02  -7.6055744e-02   5.3442721e-02  -6.5942183e-02  -3.8330984e-02  -4.4042697e-02   2.1304750e-02  -1.6008107e-02   7.9952944e-02   1.0058499e-01  -3.5160228e-02  -1.1360801e-02   7.4115569e-02   1.7055484e-01   0.0000000e+00  -4.7017754e-04  -2.3089357e-02  -1.6712354e-02  -1.0142215e-01  -6.3403131e-02  -1.1178531e-02  -9.6106912e-02  -1.0106115e-01  -5.4515507e-02   4.0616004e-02  -1.8820607e-02   4.0923194e-02  -2.4924809e-02  -6.4862761e-02   2.7289832e-02  -8.9479973e-03  -7.9049331e-02   2.9694416e-02  -2.5480674e-02  -5.7349620e-02
   5.5222707e-03  -3.6661393e-02   4.8475132e-03  -2.4021840e-02  -5.1559745e-02  -5.8953685e-03  -2.4689009e-02   1.7524437e-02  -4.5579079e-02   6.3445218e-03   1.0824065e-01   3.3714223e-02  -1.6439093e-02   4.2732812e-02  -3.1769144e-02  -1.2871003e-02  -4.4199632e-02  -6.3785440e-04   3.2936967e-02  -2.2660645e-02   4.8602675e-02   3.3399980e-02   7.1923268e-02  -2.6484163e-02  -3.9988336e-02   5.2656030e-02  -1.5023509e-02   1.8259478e-02   6.2763125e-02   7.2552176e-03   1.1112843e-01   3.4209446e-02   3.3860436e-02  -7.2423275e-03  -7.6660791e-02  -1.0982192e-01   2.5364432e-02  -1.0576426e-02   7.8902321e-02  -4.3440128e-02   1.6528521e-02  -1.1538750e-02  -8.4745594e-02  -6.6041100e-03   1.1892318e-02  -4.4770469e-02  -1.2410432e-01  -2.4690189e-02   2.3281903e-02  -3.9779679e-03  -4.0509253e-02   2.7941963e-02  -1.4886935e-02  -6.2478124e-02   4.6024952e-02   2.2164225e-02  -3.0581876e-02  -5.0877992e-02  -9.7188459e-02  -4.8487206e-02   1.5519531e-03   1.1182743e-02  -8.3325687e-02  -9.6808524e-02  -3.3289832e-02  -1.8797245e-02   1.1867545e-02  -6.0428993e-02   1.5457175e-02  -4.7017754e-04   0.0000000e+00   8.1738298e-03   1.1369560e-01   2.1432851e-02   7.3499043e-02  -2.0843147e-01   9.1885454e-02  -8.1406287e-02   1.6688412e-02  -2.9550715e-02   5.6143131e-03  -6.3136811e-02   2.2124122e-03   1.7498622e-02   4.8325733e-02  -1.6502604e-02  -6.6626874e-02   5.0699885e-02   1.8871264e-02  -2.6662366e-02
  -5.6098804e-02  -2.0154301e-02  -1.7393690e-02   6.4356168e-02   3.6845573e-03   1.0908522e-02  -1.2147828e-02   2.2957370e-02   3.1384100e-02  -1.1763953e-02   4.5023320e-02  -4.7827071e-02  -2.4919031e-02   9.7056610e-03  -8.5359635e-03   1.3675035e-03  -1.1757697e-02  -6.6627957e-02  -3.4485518e-02  -8.0039736e-02  -4.2726698e-03   6.8321977e-02  -9.4060079e-02   1.3359737e-01  -1.7243184e-01  -1.6059233e-02   3.0879479e-02   8.6819834e-03   1.6811281e-03   6.6893456e-03  -3.5488246e-02   1.8948204e-01  -1.6401740e-02  -8.2308678e-02  -6.1059558e-02  -6.8314277e-02  -3.5604771e-02  -8.2086022e-02   2.6592051e-03  -1.2136430e-02  -2.9987855e-02  -1.6115628e-02  -8.7034814e-02   2.3917450e-02   1.2707550e-02   6.4939828e-02   2.8079625e-03  -1.8217718e-02  -2.4889930e-02  -2.3718628e-02  -2.3017700e-02  -3.7859259e-02  -2.8898430e-02   9.4793007e-02   1.1630296e-02   8.6806391e-02  -6.3256348e-03  -1.9838761e-02   9.4066331e-03  -2.0336696e-02  -5.1011944e-02  -6.8797734e-03  -5.2868147e-02   3.6726286e-03  -3.6153505e-02  -3.9569969e-02   1.5604895e-03  -5.6318899e-02  -2.8310930e-02  -2.3089357e-02   8.1738298e-03   0.0000000e+00  -2.0218498e-02   1.7027793e-02   3.4724113e-02   2.9058322e-01   2.6200643e-02   1.0855654e-01  -3.2045210e-02  -8.0749532e-02  -1.8318841e-03  -4.3562199e-02  -3.5525767e-02  -5.7911577e-02  -5.0290004e-02  -2.7547000e-03   4.9771810e-02   2.7971722e-02  -1.7544379e-02  -3.4361117e-03
   2.5061566e-02   2.9674653e-04   5.7064556e-03  -1.6275535e-02  -4.9596141e-02   8.4143584e-02  -6.3472097e-03  -2.3729069e-02   4.4545429e-02   4.6667197e-02   8.5533652e-02   2.3427877e-02  -9.5509407e-03  -3.9815561e-03  -4.1803332e-02   1.2652800e-02  -2.3835145e-02   2.0409226e-02   1.8692495e-02  -1.2830553e-02  -1.0905407e-02   1.4647103e-01   5.8314280e-02  -2.4416293e-02   1.2066975e-02   1.4340201e-02  -7.2805280e-02   2.2792791e-02   6.0205838e-02   1.2812559e-02   3.8276620e-02  -2.2045002e-02   2.0808065e-02   2.8656464e-02   7.7071850e-02   1.4551658e-02  -8.3468661e-02  -9.5497714e-02   3.9897042e-02  -9.6205277e-02   1.4169678e-01   8.9121668e-02  -5.6172795e-02  -2.3545892e-02  -5.6364093e-02  -1.9175631e-02   4.7887998e-03  -1.1538798e-02  -1.0033070e-01  -5.3149185e-03  -8.8246199e-03  -3.6478348e-02  -2.7911709e-02  -4.5660525e-02  -2.9494432e-02  -3.0302799e-02   1.8653311e-02  -3.7970774e-04  -1.9501533e-02   1.2853172e-02   2.9642459e-02  -1.6032689e-02  -6.8581037e-03  -2.2843135e-02  -7.2291854e-02   5.4203152e-04  -1.8437422e-02  -3.6635919e-03  -1.6793194e-02  -1.6712354e-02   1.1369560e-01  -2.0218498e-02   0.0000000e+00   1.4084426e-03   1.8169322e-01   1.0455191e-02   4.8841454e-02  -4.9395114e-02  -1.8420408e-02  -5.7006179e-02   1.3322495e-02  -1.2437098e-02   4.8279474e-02   1.6110617e-02   1.3998234e-02   5.7010075e-02  -1.2912250e-02  -7.9027989e-02   3.1158136e-02  -3.0452927e-02
  -2.4168303e-02   2.8155990e-02  -2.1093683e-02  -2.3160032e-02   4.5458349e-03  -8.9196678e-03   6.4273917e-02  -1.4684743e-04   1.7458129e-02   5.7437752e-02   3.5265239e-03   2.4448167e-02  -3.0713531e-02   1.2397933e-03   2.9666152e-02  -5.1123695e-02   4.6863885e-02   1.2496670e-01   5.0862599e-02   7.8166422e-02   5.1813371e-02  -1.1712122e-02  -1.7454329e-02  -1.9615306e-02   3.5523650e-03   8.3775822e-02   2.6087066e-02  -4.2927218e-03   9.5210516e-04   2.3412209e-01   7.8619784e-03   8.0894699e-02  -4.0874597e-02   1.5410200e-03   4.4926687e-02  -5.2264066e-02  -2.7354790e-03   9.4386150e-02  -2.3330845e-02   1.0653398e-02  -4.9617319e-02   2.3911289e-01   7.1284590e-02   9.2789669e-03  -1.0099305e-01   1.0425530e-02   7.5442080e-02  -9.7364692e-02   3.0635921e-02   5.7679182e-02  -4.2086851e-02   5.7767180e-02  -8.6666769e-03   7.0118857e-02   2.4884874e-02  -8.1306079e-03  -4.1737772e-02  -2.1891076e-03  -1.3295659e-01   3.4980878e-03  -2.9299791e-02  -2.2833692e-02   1.1309158e-01  -9.5420137e-03   3.6899650e-02   3.1471546e-02   8.2678661e-02   3.1662815e-02  -2.0849186e-02  -1.0142215e-01   2.1432851e-02   1.7027793e-02   1.4084426e-03   0.0000000e+00  -2.3762859e-02   1.5768349e-01  -6.7076935e-02   7.6526778e-02   5.7888075e-02   7.4721142e-02  -3.4011846e-02  -3.4063097e-02  -4.1733303e-02  -7.3568841e-03   1.2737773e-02  -1.8895210e-03  -8.7260101e-02  -3.1170668e-02  -1.6783775e-02   1.3287854e-02
  -1.4704769e-03  -1.6750223e-02   3.3376111e-03  -8.1765468e-03  -5.9439318e-02   4.5000662e-02   7.7528025e-03   1.4185821e-03  -1.1180365e-02  -7.2248834e-03  -5.9888875e-03   1.1580460e-02  -2.2634804e-02   1.2827318e-02  -6.6628622e-02  -3.2659987e-03   4.6557828e-02   2.3597766e-02  -4.6032589e-02  -7.6613739e-02   1.8739196e-02   6.6725729e-02   4.2626819e-02   1.4181999e-02  -3.6315348e-02   2.6831532e-02  -1.3920707e-01   1.6737424e-02   8.6301762e-02  -1.2220068e-03   4.1542663e-02   3.0312035e-02  -1.5465238e-02   2.9461459e-02  -2.3475873e-02   9.9386462e-02  -5.8991718e-02  -1.2975024e-02   7.9732550e-03  -8.2615764e-02  -1.4385428e-02  -1.1089675e-02   1.9926435e-02  -6.2998760e-02   3.3348101e-02  -3.1518180e-02  -7.2233182e-02  -2.5632510e-02  -5.7715963e-02  -4.7749342e-02  -1.0425026e-02  -1.4540742e-02   1.1284380e-01   4.8972307e-02  -5.2283572e-02   7.3627450e-02  -1.0955510e-02  -1.3244318e-02   2.1703632e-02  -5.1561224e-03   6.6130015e-02   7.1269355e-03  -6.9874800e-03   9.7464395e-03   2.4664545e-02   2.8701706e-02  -3.3194042e-02  -8.9677131e-03  -3.4882070e-03  -6.3403131e-02   7.3499043e-02   3.4724113e-02   1.8169322e-01  -2.3762859e-02   0.0000000e+00  -6.8090146e-02  -4.6864864e-02   6.5884862e-02  -7.5091713e-03   2.8747311e-02  -2.2825357e-02  -2.9710295e-02   1.5962410e-04  -4.7383703e-02  -4.8389967e-03   5.0898746e-02   7.8304378e-02  -4.6034901e-02  -1.0263106e-02  -2.0306713e-02
  -1.7300312e-02   2.4188237e-02   2.1618000e-02   1.4716074e-02  -5.8945796e-02   3.6007820e-02   7.4491330e-02   5.1080729e-02   6.9591469e-03   2.0578560e-02  -7.3237871e-02   9.4588424e-03   2.8868178e-02   2.6372208e-02   1.3044341e-02   1.7864875e-02  -9.4601567e-02  -4.7505194e-02   1.3417396e-03   1.6109128e-02  -1.2821890e-01  -1.5138085e-02   2.0723819e-02   1.2917994e-01   3.9090004e-02   1.7455303e-02  -5.7046069e-02  -3.7035830e-02   3.8873861e-03  -1.2380564e-02  -4.6392250e-03   1.1593696e-01   2.6088462e-02  -1.1471857e-01   2.2699701e-02  -8.5744476e-02   2.5235784e-02  -6.5672007e-02   5.6945893e-02   5.6400041e-02   6.5166676e-02   1.4685020e-01   3.3071438e-02  -9.0120066e-02  -7.9110412e-02  -5.4546395e-02  -4.8655513e-02  -5.5391141e-02   1.3266381e-02   8.4428746e-03  -9.4578474e-03   1.5016904e-02  -1.1680207e-01   8.3733586e-02   7.2350488e-03   4.3285392e-02   1.0926664e-02  -4.5838740e-02   1.6027204e-02   5.7235266e-02   4.1913164e-02   9.3059599e-02   6.8761709e-02   1.0708398e-01   3.0073923e-02  -1.2426894e-02  -2.7058494e-02  -5.2086819e-02  -1.3414031e-02  -1.1178531e-02  -2.0843147e-01   2.9058322e-01   1.0455191e-02   1.5768349e-01  -6.8090146e-02   0.0000000e+00  -1.1197146e-01   6.6973819e-02   1.0965770e-02  -2.0970326e-02   2.2579604e-02   1.5271411e-03   9.7646264e-03   6.5571100e-03   4.2842040e-02   7.1300615e-02  -6.2057327e-02  -2.4401875e-02   7.6053605e-02  -1.4943055e-02
  -6.7104789e-02  -1.4047237e-02   3.2674622e-02   2.4478951e-02   1.6620437e-02  -1.0260647e-02  -6.7945508e-03  -3.2866188e-02   3.3416268e-02   1.1378499e-01  -4.1620609e-02  -5.0162288e-02   1.7936709e-02   1.0200933e-02   3.7841366e-02  -4.1696596e-02  -8.1033279e-02  -2.1973430e-03   1.2251737e-02   3.5405595e-03  -4.1882940e-03   1.6971011e-02   9.0422843e-02  -5.0303351e-02   7.4205338e-03  -3.7405186e-02   4.1214691e-02   1.7587830e-02   8.0487173e-02  -1.0351928e-01   7.0928250e-02  -4.3914744e-02   1.3737644e-01   2.4500288e-02  -2.3937856e-03  -1.5316408e-01  -1.4775787e-02  -1.4367307e-01  -4.1433366e-02  -1.1556443e-01   2.2716952e-01  -3.5241116e-02   3.7607446e-02   1.1452064e-01  -1.3816583e-01  -6.3078072e-02  -5.6065569e-02  -3.6451888e-02   1.6723042e-01  -5.0094616e-02  -1.1619876e-01  -3.1106979e-02  -3.9192785e-02   1.4628782e-02  -3.7935618e-02  -6.9449668e-02  -4.5469540e-02  -3.0452051e-02  -8.3143133e-03   1.7457289e-02  -1.5575083e-01  -1.6484171e-02  -4.9846037e-03  -6.1170551e-02   1.5355641e-02   4.4983323e-02   7.9315615e-02   8.8592558e-02  -1.1694048e-01  -9.6106912e-02   9.1885454e-02   2.6200643e-02   4.8841454e-02  -6.7076935e-02  -4.6864864e-02  -1.1197146e-01   0.0000000e+00   1.3010202e-01   4.2155999e-02  -5.1903057e-02  -1.0756152e-01  -1.4120461e-01   4.5155250e-02  -9.7525518e-02  -8.7114636e-02  -3.3683190e-02   1.5360469e-01  -4.2516185e-03   4.4962681e-02  -2.2117905e-02
  -8.6931039e-02   1.8857624e-02  -4.6285177e-02  -1.0709663e-01  -1.9151723e-02  -2.9775294e-02  -1.0037645e-02  -4.7339596e-02   3.9476067e-02  -6.1951245e-02   4.9355797e-02   4.4571248e-02   7.8234090e-02   2.1983319e-02   5.3969317e-02  -1.7696602e-02   1.3508493e-02  -5.4154411e-02  -2.0028456e-01  -1.7440245e-02   5.0283889e-02  -5.3227670e-02  -2.2255097e-02  -8.1732339e-02   2.0857264e-02  -3.8552449e-02  -1.1107526e-01  -1.2083049e-02  -1.0420688e-01   6.0553012e-02  -5.3097331e-02   2.3834856e-02  -2.0048075e-01   2.0204196e-01  -4.8777767e-02   1.0603965e-01  -7.4509438e-02  -3.2685515e-02   3.0137508e-02  -7.8369116e-02   2.8845545e-02  -6.1507372e-02   1.2467853e-02   2.1054201e-02   2.3202581e-02  -1.8216283e-02  -8.7032342e-02  -2.9388689e-02  -4.9153104e-02  -3.6721442e-02  -1.3926898e-01  -9.7893339e-02  -8.4858070e-02  -1.4732944e-02  -3.4282791e-02  -6.5330127e-02   9.4094463e-03   7.2658625e-02  -1.4593025e-01   3.8245049e-02  -7.0516635e-02  -9.5453585e-02  -4.8592641e-02  -4.8449551e-02  -4.6567130e-02  -1.5713197e-01  -3.1347544e-03   7.8077496e-02   4.6637483e-02  -1.0106115e-01  -8.1406287e-02   1.0855654e-01  -4.9395114e-02   7.6526778e-02   6.5884862e-02   6.6973819e-02   1.3010202e-01   0.0000000e+00  -1.3528589e-01  -1.5270172e-01   8.0661797e-02  -3.4192232e-03  -2.7328023e-03   2.7458365e-02  -2.1091574e-02  -3.1617115e-02  -2.1570043e-03  -8.4194776e-02  -6.2564694e-02  -1.1749961e-02
   2.2234059e-02  -4.6949307e-02  -1.2876029e-03  -3.8161128e-02   3.6873486e-02  -1.3914166e-02  -6.1709579e-02  -5.6040088e-02  -3.4963717e-03  -6.1716869e-02  -1.0379475e-01  -3.9762263e-02  -5.8663815e-02  -8.0167832e-02  -1.7119802e-02  -9.5258985e-03   3.2087776e-01   4.5509402e-02   3.2048249e-03  -5.2056752e-02   5.2895044e-03  -4.8821915e-02   2.8745961e-03   4.4991804e-02   4.8518718e-02   1.0073964e-01  -8.7885229e-02  -2.3888740e-03   4.2544920e-03   2.6687517e-03  -1.1255378e-01  -1.0365025e-01   1.9302738e-01  -6.3441067e-03  -1.7322823e-01  -1.4341841e-01  -2.0103225e-02  -4.2564359e-02   3.2300688e-02  -5.4611611e-02  -7.5083645e-03  -8.1537294e-03   9.2537127e-02   5.8610345e-02  -1.3187950e-03  -2.6429243e-02  -1.2035004e-01  -2.1880711e-02  -1.0754774e-01  -5.8922251e-02  -4.4739720e-02   4.0365548e-02  -1.8849121e-01   1.3531591e-01   4.8386615e-02   5.4157187e-02   1.2886089e-01  -3.5311142e-02   2.4065882e-02  -3.4865744e-02   3.4512059e-04  -6.3927293e-02   1.0451538e-01  -6.3319402e-03  -6.4853499e-02  -7.0033721e-02   2.3759240e-02  -3.1533807e-02  -9.8228066e-02  -5.4515507e-02   1.6688412e-02  -3.2045210e-02  -1.8420408e-02   5.7888075e-02  -7.5091713e-03   1.0965770e-02   4.2155999e-02  -1.3528589e-01   0.0000000e+00   3.5770608e-02   4.3277765e-01   4.5550551e-02   1.0727861e-02   1.8418865e-02  -4.9247963e-03   1.1947609e-02   8.3922953e-02   6.5388650e-02  -2.3643823e-02   4.0939264e-02
   3.3531657e-02   5.2840870e-02   2.3022437e-02  -5.1591368e-03  -2.6096350e-02  -8.9473152e-02   1.0511552e-02  -2.9986687e-02  -4.3542265e-02  -5.6891430e-02  -3.8407046e-02  -3.4263193e-02   8.2778729e-03   2.2796703e-02  -6.3663851e-04  -4.5766576e-02  -3.7001310e-02   2.1747587e-01   1.7643139e-02   3.7196301e-02  -4.4562308e-02   2.4752470e-02  -1.5225031e-02  -4.8191490e-02   1.0547506e-01  -2.7948137e-02  -8.9521648e-02  -2.4197475e-02  -1.1605646e-02   1.8970741e-01  -2.2603246e-02  -5.0407702e-02  -8.1228322e-02  -3.0830322e-03   6.9151158e-02   7.6676923e-02  -9.3598238e-02   2.1395274e-01   4.3194936e-02  -1.0986825e-01   1.9926193e-02   1.3710381e-02   5.4616339e-03  -2.0043284e-03   6.0368179e-02  -4.6757197e-02  -7.9684422e-02  -3.0631389e-02   8.7026581e-02  -3.4910032e-02  -2.4696967e-03  -4.1077248e-02  -3.2200354e-02  -1.7296979e-02  -4.2594320e-02  -7.1383857e-02  -1.4995503e-02   7.1290820e-02   3.2611128e-02   9.6594970e-03  -1.6009044e-01   4.0730181e-02  -5.8158437e-02   9.0101074e-02   9.5092558e-02   4.5635007e-02  -5.0921542e-02  -6.7721265e-02  -1.4327239e-02   4.0616004e-02  -2.9550715e-02  -8.0749532e-02  -5.7006179e-02   7.4721142e-02   2.8747311e-02  -2.0970326e-02  -5.1903057e-02  -1.5270172e-01   3.5770608e-02   0.0000000e+00  -5.5233450e-02   2.3078184e-01   1.0852613e-02   6.4221564e-02  -6.3897865e-02   6.4168569e-02   8.8041723e-02   8.7843051e-02  -2.5105371e-02   8.7607355e-03
   6.6508949e-02   3.0512388e-02   4.0346707e-02  -1.3406095e-02   5.0230373e-02  -1.1102265e-02   1.1852429e-01   4.0640020e-02   3.4829935e-02   3.1368741e-02   4.6458214e-03   1.7007643e-02   1.2251230e-01  -3.2622389e-02   6.8023599e-02  -4.8385686e-02   4.5254677e-02  -1.7353606e-02  -5.8394915e-02  -3.0841760e-02  -1.6776920e-02  -4.1682340e-02  -2.4091395e-03  -5.0263152e-02   6.0458186e-02   6.9584788e-02   7.7701472e-02   1.7281941e-02   3.6361328e-02  -2.1197558e-02   2.2954267e-02   1.1758660e-02  -2.7494084e-03   9.7073623e-03   5.0882731e-02  -1.6435533e-02  -7.2709845e-02  -9.7914944e-02  -1.9646820e-02  -9.3139758e-02   5.2165113e-02   1.2434934e-01  -1.0804189e-01  -5.3617077e-02   9.8549773e-02   3.1259824e-02  -2.3822656e-03   9.1571547e-02  -1.9624557e-01  -2.4181359e-02   8.1430739e-03   1.2572369e-02  -1.1939294e-01  -1.8739769e-02   4.6777014e-02  -7.1223004e-02  -1.5573468e-02  -3.0703058e-02  -7.1630476e-02  -1.5422958e-02  -8.2609235e-02  -6.6045820e-02   5.9996171e-02   1.2922673e-02  -1.3295197e-01  -9.0682853e-02  -2.0222116e-02  -1.1694544e-01  -1.1841703e-02  -1.8820607e-02   5.6143131e-03  -1.8318841e-03   1.3322495e-02  -3.4011846e-02  -2.2825357e-02   2.2579604e-02  -1.0756152e-01   8.0661797e-02   4.3277765e-01  -5.5233450e-02   0.0000000e+00   4.9993487e-02  -2.8042714e-02  -4.5948752e-02   3.2324317e-01  -3.9208598e-02   8.1901802e-03  -9.6710992e-02  -4.0008658e-02  -7.9014898e-03
   7.1888400e-02   1.0774775e-02   8.1398239e-03  -1.7808143e-02  -8.6448873e-03  -2.0090453e-02   1.7170568e-04  -3.5491257e-02   9.6062518e-03  -4.7467826e-03   4.6870012e-02  -4.1142317e-02   6.0295273e-02   2.1441211e-03   4.4272564e-02   1.2434045e-02   2.5137518e-02   6.3565988e-02   7.0251858e-02   6.5474356e-03  -6.4225761e-02   3.8050009e-02  -1.4181766e-02  -2.7953540e-02  -8.1326362e-02  -3.2506409e-02   7.1483783e-03  -4.3386703e-02   3.9393021e-02   4.5692756e-02   1.8941545e-02   1.9596901e-02  -4.1524435e-03   3.9584521e-02  -2.8342067e-02   6.6330751e-02  -7.0724466e-02   3.6005722e-02  -1.3201753e-02   1.7770871e-02   7.5657862e-02  -7.7518039e-02  -1.4153009e-02  -2.0507680e-02  -6.0591534e-03  -1.2077293e-02  -1.4998700e-02   2.0951603e-02  -3.0166691e-03  -4.9312431e-03  -2.2235286e-02  -3.0633366e-02   6.9173979e-02  -3.5093711e-02   4.8595726e-02   6.3891474e-02   9.5353962e-02   6.3797043e-02  -6.3542440e-02   1.4850983e-02  -7.5002441e-02   7.0475892e-02  -2.6257389e-02   1.2066582e-01  -7.2177445e-02   2.7111010e-02   2.8187152e-02   4.7384131e-02  -4.6992875e-02   4.0923194e-02  -6.3136811e-02  -4.3562199e-02  -1.2437098e-02  -3.4063097e-02  -2.9710295e-02   1.5271411e-03  -1.4120461e-01  -3.4192232e-03   4.5550551e-02   2.3078184e-01   4.9993487e-02   0.0000000e+00   8.1251808e-02   7.6359510e-02  -4.1665744e-03   1.0464582e-01   4.1467452e-02   1.1282768e-02  -4.6314552e-02  -3.4734348e-02
  -1.4448091e-02  -8.4743749e-03  -2.6336431e-02  -1.5500462e-02   1.8082989e-02   1.0119906e-02  -4.1343737e-02  -4.4048524e-02   2.5267432e-02  -2.4488141e-02  -5.9325920e-03  -5.5910278e-02   9.9083867e-02  -4.3625051e-02   3.9751015e-02   5.5637099e-02   4.1767023e-02   3.7568173e-03   1.5290649e-02   2.8580339e-02  -8.9458215e-02   4.8984215e-02   1.3712023e-02  -8.5486617e-03  -8.9997153e-03   1.9768690e-02   9.1377541e-03   4.0790976e-02   1.4372955e-01   2.2586777e-02   6.5603647e-02   3.0715588e-02   4.2266300e-02  -3.4330776e-02   4.2290048e-02   1.5929173e-02  -1.3083442e-02   1.9448971e-02   4.0250326e-02  -2.7305684e-03   1.8871881e-01  -1.3889480e-01  -2.9690879e-02  -5.6056622e-02  -2.0852814e-02  -2.7264139e-03  -1.0759694e-01  -1.0059608e-02   3.2885147e-02   4.0888040e-02   6.2121011e-02   2.9731079e-02   6.0649304e-02   3.0263715e-02  -5.3537149e-02   4.2905223e-03  -2.0074552e-02  -3.0257622e-02  -2.4261745e-02   1.1710792e-02   8.3755590e-02  -9.5351422e-02  -4.9200877e-03  -3.4016838e-02  -1.8498966e-02   4.4489840e-02  -5.6058424e-02  -4.4692812e-02  -5.2900495e-02  -2.4924809e-02   2.2124122e-03  -3.5525767e-02   4.8279474e-02  -4.1733303e-02   1.5962410e-04   9.7646264e-03   4.5155250e-02  -2.7328023e-03   1.0727861e-02   1.0852613e-02  -2.8042714e-02   8.1251808e-02   0.0000000e+00   4.4971508e-02   7.5402810e-03   1.8560648e-02  -1.2246222e-02  -3.3414574e-02   4.1583025e-02  -6.6077826e-02
   2.6371048e-02  -1.6155278e-02   2.8092428e-02   4.3356976e-02  -1.0556492e-02   1.3612527e-03   3.6563219e-02   3.9408828e-03  -1.1967809e-02   1.1984819e-01   6.4679693e-02   4.2321329e-02   5.1583716e-02   5.4576293e-02   9.9040148e-02   1.7883099e-01  -7.7460513e-03   1.6457200e-02   1.9832885e-02   1.0209412e-02  -6.2630436e-02  -7.0886487e-02   4.3830761e-02   9.5707825e-02   8.9302797e-02   6.4664957e-02  -1.6041501e-03  -2.3026682e-02  -3.7394203e-02   1.6884732e-02   3.3492813e-02   1.3266900e-01   7.0118000e-02   5.6511117e-02  -1.1235535e-01   2.5995658e-02  -9.5619491e-02   1.1217375e-02  -8.7942929e-02  -2.6222242e-02   4.1182817e-02   9.1947351e-02  -1.1915627e-02   6.8439183e-02   3.3614093e-02  -8.3569045e-03  -1.0564336e-02   1.9290506e-02   3.1593701e-02   5.9062351e-03   1.7892071e-02  -4.3280217e-02   2.9646120e-02  -1.3417626e-02   2.5654381e-02  -3.4203922e-02   7.9363809e-02  -5.4072900e-03   5.9565787e-02  -6.5529091e-02   2.5045143e-02  -3.9978414e-02  -3.7220821e-02  -3.6550954e-02  -6.6304131e-02  -7.3674514e-02  -1.5006556e-02  -2.2429172e-02   2.6402126e-02  -6.4862761e-02   1.7498622e-02  -5.7911577e-02   1.6110617e-02  -7.3568841e-03  -4.7383703e-02   6.5571100e-03  -9.7525518e-02   2.7458365e-02   1.8418865e-02   6.4221564e-02  -4.5948752e-02   7.6359510e-02   4.4971508e-02   0.0000000e+00  -5.0584609e-02   1.0357822e-01   6.4971287e-02   1.0625554e-01  -3.9762786e-02   6.4720651e-02
   3.0302576e-02   4.8448164e-02   9.5774921e-03   3.4316821e-03  -1.3647012e-02  -8.7238197e-03   4.1609436e-02   1.2928621e-02  -1.2190352e-02  -1.8515204e-02   3.3992880e-03   7.4418356e-02  -5.6946998e-03  -2.9386009e-02  -9.3588182e-04  -3.0189751e-02   1.7901277e-02  -3.2024005e-02  -6.2509626e-02   1.8792860e-02  -1.4589140e-02   3.8972168e-03   2.8096601e-02   3.4438533e-03  -7.8207993e-03  -9.2919466e-03   1.5120238e-02   3.1042103e-02   4.9514996e-02  -4.9712675e-02   2.2976266e-02   1.1225282e-02  -4.1620304e-02   2.1435304e-02   7.5969374e-02  -3.5624990e-02  -5.1984898e-02  -4.0850061e-03   3.9011734e-02  -4.7176989e-03   9.5127756e-02   5.1791516e-02   5.9228685e-02   2.5738728e-02   1.0148699e-01   5.6250120e-02  -3.0101064e-02   8.6356606e-02   5.7052161e-02   2.3761575e-03   7.6653794e-02   4.0450773e-02   3.7544603e-02   1.2115499e-02   6.1055839e-02  -1.8159642e-02  -2.1535163e-02   2.7094258e-02  -7.4637130e-02  -4.0976490e-03  -5.3031218e-02   4.8233545e-02  -5.1571088e-02   4.6617441e-02  -2.4061150e-02   4.0175578e-02   8.3238730e-02   3.8109958e-02   6.3131930e-02   2.7289832e-02   4.8325733e-02  -5.0290004e-02   1.3998234e-02   1.2737773e-02  -4.8389967e-03   4.2842040e-02  -8.7114636e-02  -2.1091574e-02  -4.9247963e-03  -6.3897865e-02   3.2324317e-01  -4.1665744e-03   7.5402810e-03  -5.0584609e-02   0.0000000e+00   2.4281168e-02   3.3341708e-02  -3.8591865e-02   5.9878328e-02   2.0824428e-02
   4.2394078e-02   3.0675004e-02   2.1607562e-02   4.2917607e-02  -4.1503079e-02   3.3394064e-02   7.9572775e-03  -1.2592066e-02  -4.8480325e-03  -1.2844726e-02  -1.5856269e-02   2.5911144e-03  -3.6800960e-02  -1.9404766e-02  -2.1981116e-02  -2.8145536e-02  -5.6936771e-02  -4.8870329e-02  -9.2646348e-03  -4.4774366e-03  -3.2420891e-02   4.6130416e-02   4.6002648e-02   2.7317672e-02  -3.2976042e-02   2.6849305e-02  -5.0032626e-02  -5.1089924e-03  -2.5022439e-02  -6.0015284e-02  -1.6843209e-03   1.9260806e-02  -3.9520373e-02  -5.6826396e-02  -9.5023856e-02   1.2221076e-01  -5.0125668e-02  -8.4311787e-02  -1.6772163e-02  -2.3663846e-02  -6.4588454e-03   3.5367442e-02   2.0154716e-02   7.1431844e-02  -4.7995947e-02   4.5820590e-02   1.3952154e-02  -4.7576534e-02  -6.1461158e-02   6.7003438e-02   1.3307682e-02   3.3317544e-02   2.1685790e-02   3.7667527e-02   3.3671149e-02   9.0664726e-02   6.0403961e-02   5.4558160e-02  -1.1522966e-01   2.6088792e-02   2.1669460e-02   2.9536786e-02   5.8971335e-02  -3.4342772e-03   6.4036495e-02   9.7590490e-02  -7.0433057e-02  -1.1444787e-02  -4.7683503e-02  -8.9479973e-03  -1.6502604e-02  -2.7547000e-03   5.7010075e-02  -1.8895210e-03   5.0898746e-02   7.1300615e-02  -3.3683190e-02  -3.1617115e-02   1.1947609e-02   6.4168569e-02  -3.9208598e-02   1.0464582e-01   1.8560648e-02   1.0357822e-01   2.4281168e-02   0.0000000e+00   8.7441044e-02   4.7725305e-02   1.2610555e-02   3.3929162e-02
  -4.4713399e-03   3.1691584e-02   9.1414350e-02   2.6759389e-02  -1.1904120e-02   1.5164561e-02   6.1526079e-02   1.6945459e-02   6.8356294e-02   4.1482468e-04  -5.3952288e-02   1.9556005e-03  -7.3706128e-02   1.4184012e-02  -4.2443235e-02   1.1076092e-03   9.9004053e-02   2.7555497e-02   3.5923062e-03   6.0504185e-02  -7.2933201e-02   3.6476225e-02   3.7607500e-03  -1.4821104e-02   5.1527138e-02  -8.0918652e-02   4.7201891e-02   1.8084832e-02   1.3698690e-02  -5.4542305e-02  -4.7428063e-02   1.0929623e-03  -8.1215028e-02   1.3228131e-02   4.7370778e-02  -1.0190830e-01   6.3474799e-02  -1.2300590e-01  -4.2529129e-02  -4.3752523e-02   3.9515247e-02  -2.8201156e-02  -1.3738059e-01  -1.7172044e-02   2.1233605e-02  -4.5717213e-02   1.9218548e-01  -3.5657444e-02   5.0603717e-02   5.9763207e-03   2.3216686e-02   2.6918931e-02   3.4634364e-02  -1.0974811e-03  -2.2752432e-02  -1.0085306e-02  -2.2398084e-02   6.5982065e-02  -2.8916952e-02   1.8287400e-02  -4.1868084e-02   8.2426792e-02  -1.4324610e-01   7.0342793e-02   3.7820007e-02   5.1489052e-02  -6.5681661e-03   4.2043999e-02  -1.0688193e-01  -7.9049331e-02  -6.6626874e-02   4.9771810e-02  -1.2912250e-02  -8.7260101e-02   7.8304378e-02  -6.2057327e-02   1.5360469e-01  -2.1570043e-03   8.3922953e-02   8.8041723e-02   8.1901802e-03   4.1467452e-02  -1.2246222e-02   6.4971287e-02   3.3341708e-02   8.7441044e-02   0.0000000e+00   2.2490577e-02   3.2458690e-02  -2.3027354e-02
   1.3985673e-02   3.2337638e-02  -1.1563173e-02   5.4775693e-02   4.1213497e-02   1.2535973e-02  -5.9602914e-02   2.4362086e-02   2.2018960e-04  -3.9517754e-03   1.9566004e-03  -1.6676598e-02  -2.0328535e-03   3.8377354e-02   6.8556276e-03   4.5788211e-02  -7.0329956e-02  -4.0950477e-02   2.0115389e-02   4.3014228e-02   1.6791417e-02  -1.2899865e-02   2.7729035e-02   6.1421601e-02   1.8598959e-02  -1.1652292e-02   9.8391252e-02   2.3293506e-02  -7.0213435e-02  -8.6607200e-03  -8.6768709e-03   3.1071594e-02  -3.7267650e-02  -2.1711256e-02  -4.2232509e-03  -8.9319361e-03   1.2697526e-01   4.3957115e-02  -3.5814900e-02   2.8248318e-02   9.4864862e-03  -8.6688871e-02   2.1598877e-02   3.1377260e-02   4.1852737e-02   7.6604662e-03  -1.0218945e-02  -9.9988209e-03  -8.0718771e-02   1.5982985e-02  -4.4111694e-02  -5.3613584e-02   2.8489785e-02   5.1532783e-02   4.3119779e-02  -1.1546976e-02  -2.9597804e-04  -6.5063787e-03  -1.1732968e-02  -2.1924988e-02  -6.4839286e-02   1.7205274e-02  -8.2266210e-03  -4.6345803e-02   9.2342924e-02  -4.9167502e-02   6.4703059e-04  -5.4092597e-02   8.3739576e-02   2.9694416e-02   5.0699885e-02   2.7971722e-02  -7.9027989e-02  -3.1170668e-02  -4.6034901e-02  -2.4401875e-02  -4.2516185e-03  -8.4194776e-02   6.5388650e-02   8.7843051e-02  -9.6710992e-02   1.1282768e-02  -3.3414574e-02   1.0625554e-01  -3.8591865e-02   4.7725305e-02   2.2490577e-02   0.0000000e+00  -2.0592734e-02   2.6400062e-02
  -5.4968782e-03   1.3723316e-02   2.9297631e-02   2.9620734e-03  -3.7465856e-02  -1.6063629e-02   1.5482764e-02   1.5327670e-02  -2.9166163e-02  -2.0788580e-02  -3.3910845e-02   2.4445293e-02  -2.8330636e-02   1.9920352e-02  -2.7453953e-02   1.2560736e-02  -1.3362479e-02  -6.5512811e-02   9.1925346e-03   3.3668914e-02  -6.6563171e-03   4.3303987e-02   1.1231900e-02  -1.0818655e-02   1.6840510e-02  -3.8632406e-02  -5.0962754e-03   3.3651411e-02   3.4679832e-02  -5.1391766e-02   1.2842535e-02  -6.9397983e-02  -6.5364535e-02  -5.1419746e-02   7.0441692e-02  -5.0198549e-02   1.3134722e-02   1.8289873e-02   4.6162621e-02   7.7337726e-03   5.9260654e-02  -3.8658213e-02   7.4391429e-02  -6.5338777e-03   3.8610023e-02  -4.2521533e-02  -3.2884359e-02  -8.7507170e-02  -2.2175522e-02  -3.9153477e-02   5.1196400e-03   4.3620092e-02   2.7263399e-02   3.2467159e-04  -2.2257739e-02  -5.0393189e-02  -8.2518524e-03  -8.1387569e-03  -4.1270599e-02   2.7216190e-02   1.6221866e-02   2.6670718e-02   2.6890759e-02   1.1145011e-02  -5.8597710e-02   4.5709560e-02   1.0216966e-03   7.0781668e-03   1.3393339e-02  -2.5480674e-02   1.8871264e-02  -1.7544379e-02   3.1158136e-02  -1.6783775e-02  -1.0263106e-02   7.6053605e-02   4.4962681e-02  -6.2564694e-02  -2.3643823e-02  -2.5105371e-02  -4.0008658e-02  -4.6314552e-02   4.1583025e-02  -3.9762786e-02   5.9878328e-02   1.2610555e-02   3.2458690e-02  -2.0592734e-02   0.0000000e+00   3.3828844e-03
  -1.8248607e-02   1.0703043e-02   4.7813800e-03   3.5315077e-02   2.4356651e-02  -1.9282217e-02   7.4376364e-03  -8.2944782e-03  -8.5155069e-03  -7.0726248e-03   4.3969859e-02   4.0645344e-02   2.5862939e-02  -2.3364805e-02   2.6573806e-02   1.1287893e-02   1.7782699e-02  -2.0626835e-02  -4.0499619e-02  -4.2299065e-02   3.6065553e-02  -5.3451687e-02   2.4996453e-02   4.5517790e-02   2.8169887e-02  -1.2979981e-02   1.3101964e-02  -1.5833716e-02  -5.2889480e-02  -1.2698869e-02  -7.5113124e-03   3.1953331e-03  -5.3180396e-03  -2.2618621e-02  -1.3455949e-02   2.4446744e-02  -2.9763326e-02   5.2029826e-02  -4.3771424e-02   1.8093515e-02  -3.8276624e-02   1.5307820e-02   1.2091913e-03   8.8362545e-03  -5.0983938e-02   3.8364494e-02  -6.0748112e-02   7.6365127e-03   6.6472094e-03   3.4712418e-02  -1.5138297e-02   6.1600314e-03   4.1135822e-03   4.7904308e-02   1.4489824e-02   1.3081107e-02  -2.4553531e-02  -1.3747785e-02  -3.2335868e-03   2.4888932e-02  -3.8202282e-03   2.2761329e-02   2.2051334e-02  -4.4355046e-03   4.0008092e-02  -8.7514395e-03  -4.8257818e-03  -2.2451042e-02   4.1788514e-02  -5.7349620e-02  -2.6662366e-02  -3.4361117e-03  -3.0452927e-02   1.3287854e-02  -2.0306713e-02  -1.4943055e-02  -2.2117905e-02  -1.1749961e-02   4.0939264e-02   8.7607355e-03  -7.9014898e-03  -3.4734348e-02  -6.6077826e-02   6.4720651e-02   2.0824428e-02   3.3929162e-02  -2.3027354e-02   2.6400062e-02   3.3828844e-03   0.0000000e+00
