# Supplementary material for: Autistic traits and individual brain differences: functional network efficiency reflects attentional and social impairments, structural nodal efficiencies index systemising and theory-of-mind skills
Source: Mol Autism. 2021 Jan 21;12:3. doi: 10.1186/s13229-020-00377-8 (PMC7818759; doi:10.1186/s13229-020-00377-8)
Supplement: Supplementary file 8 — Additional file 8. Connectivity matrices. Connection matrices and functional correlation matrices for each subject, as floating-point values in ASCII text format, and MATLAB code for producing these. [file 13229_2020_377_MOESM8_ESM.zip › Paul_Arora_et_al_data/Physiological/BBC/DTI_rsfMRI_ConnectivityMatrices/connectivity_matrices/Connection_Matrix_sym_aHU0247.txt]

   0.0000000e+00   2.4034934e-02   2.4350073e-02   2.7595369e-02   2.7350986e-02   2.9017705e-02   2.4272747e-02   2.4570851e-02   2.7859657e-02   2.8838094e-02   2.7640434e-02   3.2170053e-02   2.6047620e-02   3.0299142e-02   2.5346558e-02   2.8312881e-02   3.0929756e-02   2.8015311e-02   2.9791412e-02   3.1007619e-02   3.2347132e-02   3.3140295e-02   3.2371577e-02   3.2544688e-02   3.7392341e-02   2.6512273e-02   2.8260373e-02   2.8820658e-02   2.6688031e-02   2.7750623e-02   3.4805456e-02   3.0857140e-02   3.7822029e-02   3.3725630e-02   4.1821262e-02   4.0804775e-02   3.1262216e-02   3.3051904e-02   2.5813600e-02   2.7232228e-02   3.5652776e-02   3.2652051e-02   3.6060524e-02   3.9678201e-02   3.5616672e-02   3.4725046e-02   2.9477799e-02   3.0055730e-02   3.1573066e-02   3.0816731e-02   2.8037799e-02   2.8847393e-02   3.4234267e-02   2.7681760e-02   2.6914887e-02   2.5569038e-02   2.6034846e-02   2.6786434e-02   3.1036949e-02   2.4173119e-02   2.8859554e-02   2.8530393e-02   2.5944483e-02   2.4011768e-02   2.9008641e-02   2.6758047e-02   3.5037260e-02   3.7380845e-02   3.2851889e-02   3.3103106e-02   3.1266137e-02   3.1781220e-02   3.1942093e-02   3.2051212e-02   3.3399105e-02   3.6748839e-02   3.2366314e-02   3.7998073e-02   3.1377503e-02   2.7294058e-02   2.7234650e-02   2.8709192e-02   2.7992763e-02   3.0781595e-02   2.4936398e-02   2.6815200e-02   2.6422866e-02   2.7235690e-02   2.3109456e-02   2.3267345e-02
   2.4034934e-02   0.0000000e+00   2.5645455e-02   2.9401836e-02   2.9533644e-02   3.2209860e-02   2.6017607e-02   2.6463903e-02   3.0014293e-02   2.9113031e-02   3.0550913e-02   3.3630950e-02   2.4992779e-02   3.1577217e-02   2.5591859e-02   2.9819712e-02   3.3564725e-02   3.0144471e-02   3.0978013e-02   3.2083358e-02   3.5640827e-02   4.2621725e-02   3.2917127e-02   3.4371593e-02   3.8127444e-02   3.0233072e-02   2.7385623e-02   2.8435691e-02   2.8424465e-02   3.3470820e-02   3.5599709e-02   3.2947848e-02   3.8537031e-02   3.6625360e-02   4.2909372e-02   4.3731176e-02   3.2486778e-02   3.5028193e-02   2.8928508e-02   2.7322017e-02   3.8322793e-02   3.7358567e-02   3.7304714e-02   3.9855772e-02   3.6733579e-02   3.7294817e-02   3.1327110e-02   3.4017709e-02   3.0432852e-02   3.2499499e-02   2.8177764e-02   2.8540211e-02   3.7659935e-02   3.1868251e-02   2.9330603e-02   2.9668953e-02   2.7312095e-02   2.7525524e-02   3.1283610e-02   2.7818836e-02   3.2064266e-02   3.0853179e-02   2.7014584e-02   2.5206337e-02   3.0724246e-02   2.8970807e-02   3.5461726e-02   3.7196943e-02   2.9867885e-02   3.6005910e-02   3.2156185e-02   3.0560924e-02   3.2187205e-02   3.4704738e-02   3.2267627e-02   3.4599253e-02   3.2961082e-02   3.5984764e-02   3.5502876e-02   2.5897779e-02   2.7907346e-02   2.9345343e-02   2.8666557e-02   3.0186350e-02   2.6498326e-02   2.4851393e-02   2.5778156e-02   2.8830579e-02   2.3104839e-02   2.5150747e-02
   2.4350073e-02   2.5645455e-02   0.0000000e+00   2.9915888e-02   3.2102397e-02   3.3056837e-02   2.6452744e-02   2.5977689e-02   2.7907292e-02   2.8382196e-02   2.9382902e-02   3.2602920e-02   2.6401525e-02   3.3109243e-02   2.8368743e-02   2.9796203e-02   2.8099288e-02   3.1034667e-02   3.1595609e-02   3.2998619e-02   3.6298486e-02   4.1054715e-02   3.1413881e-02   3.3588741e-02   3.5763779e-02   3.3006462e-02   2.8166763e-02   2.8989897e-02   2.7917199e-02   2.9669825e-02   3.6892591e-02   3.3765797e-02   3.4795163e-02   3.6553953e-02   4.2485410e-02   4.6899753e-02   3.4064852e-02   3.5308451e-02   2.8401543e-02   2.8303410e-02   3.7781251e-02   3.6310176e-02   3.9374862e-02   3.8190182e-02   3.4886950e-02   3.4926317e-02   3.0481766e-02   3.3246966e-02   2.9047981e-02   2.9126720e-02   2.7469289e-02   2.6418068e-02   4.0128648e-02   3.0407114e-02   2.6112517e-02   2.8201440e-02   2.6339279e-02   2.7494521e-02   2.9739569e-02   2.7240047e-02   3.2182556e-02   3.0096285e-02   2.8948334e-02   2.6982708e-02   2.9316933e-02   2.7165884e-02   3.3971291e-02   3.6098236e-02   2.9010375e-02   3.5209959e-02   2.9908875e-02   2.9652804e-02   3.2275314e-02   3.4360406e-02   3.3735510e-02   4.3971961e-02   3.4453655e-02   3.4315359e-02   3.7762587e-02   2.6111892e-02   2.7749676e-02   2.8431615e-02   2.7641834e-02   2.8642293e-02   2.6405173e-02   2.6352954e-02   2.5826487e-02   2.8972310e-02   2.4165583e-02   2.3902007e-02
   2.7595369e-02   2.9401836e-02   2.9915888e-02   0.0000000e+00   3.9007250e-02   2.9117318e-02   2.7896974e-02   2.8631251e-02   3.2759210e-02   3.2083693e-02   3.2051337e-02   3.6155711e-02   2.8024349e-02   3.1193990e-02   2.9570159e-02   3.1541926e-02   3.1622936e-02   3.4205954e-02   3.4489103e-02   3.4306550e-02   4.1278724e-02   4.3214129e-02   3.5129244e-02   3.5345951e-02   3.7900498e-02   3.2192236e-02   3.1158933e-02   3.4493809e-02   3.1959565e-02   3.2653973e-02   3.8076301e-02   3.4198652e-02   3.8258248e-02   3.8001378e-02   4.3448501e-02   4.7833142e-02   3.6165911e-02   3.8429979e-02   3.0367382e-02   3.3108940e-02   3.5988256e-02   3.4642043e-02   4.0514601e-02   4.0514229e-02   3.6763299e-02   3.6549706e-02   3.2764712e-02   3.4966731e-02   3.3931301e-02   3.3418590e-02   2.9778889e-02   2.9746435e-02   3.8033739e-02   3.3572852e-02   3.0542261e-02   2.9457752e-02   2.9153880e-02   3.0060642e-02   3.1948416e-02   2.8830627e-02   3.4660623e-02   3.5135884e-02   3.1939578e-02   2.9586547e-02   3.1411145e-02   2.8802050e-02   4.0076321e-02   3.8738322e-02   3.5833934e-02   3.8625428e-02   3.3987740e-02   3.1377034e-02   3.4241900e-02   3.6718554e-02   3.6584944e-02   4.0482421e-02   3.6279897e-02   3.6606965e-02   3.7747561e-02   3.1122029e-02   3.1051092e-02   3.0686883e-02   2.9375135e-02   3.1019182e-02   2.8587825e-02   2.7251930e-02   2.7723250e-02   3.3339424e-02   2.7621314e-02   2.7603122e-02
   2.7350986e-02   2.9533644e-02   3.2102397e-02   3.9007250e-02   0.0000000e+00   3.5471965e-02   3.1716942e-02   3.1627230e-02   3.6246667e-02   3.6021997e-02   3.8855208e-02   3.9590001e-02   3.5197224e-02   4.1527393e-02   3.8206645e-02   3.4200932e-02   3.7098571e-02   3.6397045e-02   3.8247972e-02   3.9713456e-02   4.3119615e-02   4.1169165e-02   3.6232756e-02   3.6241162e-02   4.2634578e-02   3.5358943e-02   3.7975163e-02   4.0778976e-02   3.4322926e-02   3.5342285e-02   3.9964925e-02   4.0679466e-02   4.1192013e-02   4.2933721e-02   4.5484760e-02   5.7906581e-02   4.3451802e-02   4.3207782e-02   3.2217185e-02   3.6728108e-02   4.2083211e-02   3.8661397e-02   4.3574811e-02   4.0885629e-02   3.6032180e-02   4.1637420e-02   3.5001653e-02   3.6501541e-02   3.7239761e-02   3.6877953e-02   3.3442176e-02   3.4382381e-02   4.1873208e-02   4.0460906e-02   3.4593184e-02   3.4985809e-02   3.5942782e-02   3.5997978e-02   3.9426024e-02   3.5825099e-02   4.0738906e-02   3.5078773e-02   3.8213496e-02   3.4836108e-02   3.3228880e-02   3.2221332e-02   4.1488979e-02   4.3156437e-02   3.7953289e-02   4.2081672e-02   3.5596337e-02   3.7777465e-02   3.7238785e-02   3.7989696e-02   4.2317861e-02   4.6046343e-02   3.9298943e-02   4.2051003e-02   4.2770096e-02   3.0324420e-02   3.5099821e-02   3.1005082e-02   3.2693671e-02   3.4742670e-02   3.3373197e-02   2.8402049e-02   2.8211902e-02   3.3276515e-02   3.1095866e-02   3.0952739e-02
   2.9017705e-02   3.2209860e-02   3.3056837e-02   2.9117318e-02   3.5471965e-02   0.0000000e+00   3.1845474e-02   3.0246129e-02   3.1799349e-02   3.3552557e-02   3.8673568e-02   3.9676715e-02   3.3741129e-02   3.7014564e-02   3.5067801e-02   3.6462475e-02   3.8004057e-02   3.9326153e-02   3.8280643e-02   4.1294755e-02   4.2462811e-02   4.5451607e-02   3.7936775e-02   3.8795569e-02   4.4867056e-02   3.8418597e-02   3.8700244e-02   4.1068063e-02   3.8364627e-02   3.9260450e-02   4.3665652e-02   4.0104428e-02   4.5354805e-02   4.1436338e-02   5.0601459e-02   5.6818746e-02   4.1079363e-02   4.2092719e-02   3.6134931e-02   3.7030208e-02   4.4609632e-02   4.4055718e-02   5.2208359e-02   4.4969678e-02   4.0690314e-02   4.7383731e-02   3.9058085e-02   3.8241403e-02   3.8535225e-02   4.3507384e-02   3.4636063e-02   3.3830004e-02   4.5254179e-02   3.7901876e-02   3.3891110e-02   3.4220797e-02   3.3221607e-02   3.5414912e-02   3.7017417e-02   3.5104049e-02   3.4059078e-02   3.6286917e-02   3.5448383e-02   3.4817844e-02   3.2003332e-02   3.6086398e-02   4.4385733e-02   3.9202011e-02   3.8328517e-02   4.1109358e-02   3.3734023e-02   3.6409226e-02   4.0917642e-02   3.9548801e-02   4.4991924e-02   4.3691106e-02   4.1315431e-02   4.4223259e-02   4.2412599e-02   3.3833824e-02   3.8395480e-02   3.4598244e-02   3.5630312e-02   3.8371806e-02   3.2494471e-02   3.6612227e-02   3.3769750e-02   3.7266200e-02   3.1867514e-02   3.1310377e-02
   2.4272747e-02   2.6017607e-02   2.6452744e-02   2.7896974e-02   3.1716942e-02   3.1845474e-02   0.0000000e+00   2.3796163e-02   2.6767145e-02   2.7831554e-02   3.0046617e-02   3.2059569e-02   2.6975115e-02   3.0789162e-02   2.4976474e-02   2.7553673e-02   3.1510971e-02   3.0927810e-02   2.9552514e-02   3.0334771e-02   3.4990052e-02   4.2454423e-02   2.9905876e-02   3.2686491e-02   3.7772030e-02   3.1398807e-02   3.0582964e-02   3.1768640e-02   2.9390298e-02   3.0489836e-02   3.6332450e-02   3.1558119e-02   3.6325643e-02   3.4707761e-02   4.5852754e-02   5.0660212e-02   3.1238100e-02   3.9026598e-02   2.8853505e-02   3.1610949e-02   3.8890616e-02   4.1593560e-02   3.8973052e-02   3.8730661e-02   3.5795542e-02   3.7935476e-02   3.2365113e-02   3.0609722e-02   3.0532980e-02   3.2695276e-02   2.6450683e-02   2.5632627e-02   3.1632855e-02   2.8271170e-02   2.6113675e-02   2.6890063e-02   2.6033867e-02   2.5790836e-02   2.9579994e-02   2.7103249e-02   2.8823172e-02   2.6584216e-02   2.5718764e-02   2.7761823e-02   2.7264891e-02   2.7864895e-02   3.5753104e-02   3.5524548e-02   3.3344924e-02   3.7473591e-02   2.9676503e-02   3.0006839e-02   3.5199518e-02   3.3045127e-02   3.1703167e-02   3.5287173e-02   3.4280599e-02   3.7558980e-02   3.4270610e-02   2.8491773e-02   2.8154418e-02   2.6807758e-02   2.7359373e-02   2.9858351e-02   2.7194296e-02   2.6233908e-02   2.7207915e-02   2.6619529e-02   2.3773115e-02   2.3489334e-02
   2.4570851e-02   2.6463903e-02   2.5977689e-02   2.8631251e-02   3.1627230e-02   3.0246129e-02   2.3796163e-02   0.0000000e+00   2.9814548e-02   2.8297117e-02   3.0660309e-02   3.1869079e-02   2.6943409e-02   3.2903710e-02   2.6168205e-02   2.8595632e-02   3.1294576e-02   3.0235804e-02   2.9696697e-02   3.1764031e-02   3.7202658e-02   3.3064644e-02   2.9292307e-02   3.0862077e-02   3.5583981e-02   3.0433493e-02   2.9458430e-02   2.8936574e-02   2.9094926e-02   2.9419019e-02   3.5155481e-02   3.2036361e-02   3.5114271e-02   3.4969685e-02   5.0358381e-02   5.3110103e-02   3.2373399e-02   4.1324505e-02   3.1948089e-02   2.8950964e-02   3.6332637e-02   3.5644142e-02   3.9003940e-02   4.0064834e-02   3.6049983e-02   3.7475104e-02   3.0451484e-02   3.0551380e-02   3.0456550e-02   3.0150093e-02   2.6366640e-02   2.5408435e-02   3.0839282e-02   3.0371553e-02   2.4863616e-02   2.5552988e-02   2.5760261e-02   2.6218714e-02   3.0666271e-02   2.4377559e-02   2.7498278e-02   2.6252343e-02   2.4976057e-02   2.6163572e-02   2.8163239e-02   2.8395035e-02   3.5491382e-02   3.6477212e-02   3.3213099e-02   3.8087516e-02   2.9682088e-02   3.0083402e-02   3.3206809e-02   3.2764044e-02   3.2814926e-02   3.4212949e-02   3.2399212e-02   3.3220688e-02   3.0308128e-02   2.8314407e-02   2.9059066e-02   2.7273373e-02   2.8374064e-02   2.9101981e-02   2.6300085e-02   2.5775584e-02   2.4504440e-02   2.7998117e-02   2.3987980e-02   2.3379641e-02
   2.7859657e-02   3.0014293e-02   2.7907292e-02   3.2759210e-02   3.6246667e-02   3.1799349e-02   2.6767145e-02   2.9814548e-02   0.0000000e+00   3.3644348e-02   3.4127134e-02   3.5258554e-02   2.9775920e-02   3.8414936e-02   2.9196166e-02   3.0647235e-02   3.3925635e-02   3.5623859e-02   3.1644890e-02   3.5328872e-02   4.3387542e-02   4.2243297e-02   3.2719890e-02   3.3015026e-02   4.0831259e-02   3.6624788e-02   3.1810488e-02   3.2443050e-02   3.4760546e-02   3.4407934e-02   3.7905857e-02   3.6775996e-02   3.9532520e-02   3.5960142e-02   4.3847018e-02   5.9298679e-02   3.5477243e-02   4.4231237e-02   3.2180178e-02   3.1799601e-02   3.9835839e-02   3.7738910e-02   4.0944088e-02   4.2589527e-02   4.1177659e-02   4.2942060e-02   3.1557494e-02   3.1419732e-02   3.3066904e-02   3.3126562e-02   2.8283513e-02   2.8406121e-02   3.5837531e-02   3.4766828e-02   2.9394785e-02   2.9609181e-02   2.7302195e-02   2.8344696e-02   3.3633601e-02   2.7996995e-02   2.9860750e-02   3.3430510e-02   3.1928824e-02   3.0331681e-02   3.0585712e-02   3.2234952e-02   3.6569406e-02   3.8352519e-02   3.6090713e-02   3.4865012e-02   3.3478872e-02   3.2718982e-02   3.6859894e-02   3.9312864e-02   4.0054753e-02   3.5456356e-02   3.2175667e-02   3.6902086e-02   3.7340449e-02   3.2287888e-02   3.0752346e-02   3.3076650e-02   3.4498945e-02   3.7227983e-02   3.1002547e-02   2.9886393e-02   2.6938793e-02   2.4375341e-02   2.9790239e-02   2.8084408e-02
   2.8838094e-02   2.9113031e-02   2.8382196e-02   3.2083693e-02   3.6021997e-02   3.3552557e-02   2.7831554e-02   2.8297117e-02   3.3644348e-02   0.0000000e+00   3.8210204e-02   3.4805891e-02   3.2112445e-02   3.5453123e-02   3.1839512e-02   3.2574874e-02   3.4848589e-02   3.4824614e-02   3.5367661e-02   3.6591892e-02   4.0917552e-02   4.3304965e-02   3.6915389e-02   3.4902673e-02   4.2602058e-02   3.5698505e-02   3.5753590e-02   3.3953835e-02   3.4841323e-02   3.4427857e-02   4.0883664e-02   3.7987648e-02   4.1564132e-02   3.8077748e-02   4.8169783e-02   5.6096743e-02   3.5486839e-02   4.3898528e-02   3.3212592e-02   3.5487729e-02   4.1902697e-02   3.3235057e-02   4.4047388e-02   4.4038510e-02   4.2459604e-02   4.1183462e-02   3.3617147e-02   3.4478489e-02   3.4066097e-02   3.4668826e-02   3.0407308e-02   3.1596803e-02   3.3275945e-02   3.4609895e-02   3.2276494e-02   3.1073211e-02   2.9344045e-02   2.8210846e-02   3.4509400e-02   2.8727245e-02   3.2442956e-02   3.3097934e-02   3.1362540e-02   2.9771846e-02   3.1460343e-02   2.9514778e-02   3.7358165e-02   3.7685599e-02   3.3921851e-02   3.9817877e-02   3.4815387e-02   3.6254999e-02   3.3677024e-02   4.0185080e-02   3.8481101e-02   3.6508230e-02   3.5305944e-02   3.7715792e-02   3.8968360e-02   3.1008870e-02   3.0334354e-02   3.0464205e-02   3.1303344e-02   3.4179452e-02   2.7897686e-02   2.9588355e-02   2.7625056e-02   2.5238383e-02   2.8099897e-02   2.8574352e-02
   2.7640434e-02   3.0550913e-02   2.9382902e-02   3.2051337e-02   3.8855208e-02   3.8673568e-02   3.0046617e-02   3.0660309e-02   3.4127134e-02   3.8210204e-02   0.0000000e+00   3.5175047e-02   2.9638684e-02   3.4339452e-02   2.9654199e-02   3.3537294e-02   3.6532649e-02   3.7472905e-02   3.8330555e-02   3.5715673e-02   4.2674012e-02   4.1920662e-02   3.5680315e-02   3.5218810e-02   3.7928259e-02   3.4868814e-02   3.4395652e-02   3.3310313e-02   3.0727671e-02   3.3818647e-02   4.1777756e-02   3.8264962e-02   3.9278425e-02   3.4442868e-02   4.4925431e-02   5.3607193e-02   3.4829593e-02   3.9063792e-02   2.8814320e-02   3.0199588e-02   3.4803276e-02   3.5605169e-02   4.0615668e-02   4.1471858e-02   3.9951492e-02   3.9121153e-02   3.6235038e-02   3.5077906e-02   3.3767380e-02   3.4727605e-02   3.3596429e-02   3.4299160e-02   3.7617619e-02   3.5576494e-02   3.2815838e-02   3.0862477e-02   2.9811353e-02   2.8857777e-02   3.8240220e-02   3.1713906e-02   3.2962531e-02   3.3978856e-02   3.2035733e-02   2.9953527e-02   3.3740490e-02   3.1533420e-02   4.1883086e-02   4.0890576e-02   3.9292472e-02   3.9311625e-02   3.3600508e-02   3.5476272e-02   3.8209670e-02   3.7569667e-02   3.8573560e-02   3.7904340e-02   3.4508292e-02   3.6856840e-02   3.4388272e-02   3.0719950e-02   2.9570918e-02   2.7939134e-02   2.8730869e-02   3.6026248e-02   2.8511369e-02   2.9022123e-02   2.8019662e-02   2.7527603e-02   2.7828005e-02   2.7600550e-02
   3.2170053e-02   3.3630950e-02   3.2602920e-02   3.6155711e-02   3.9590001e-02   3.9676715e-02   3.2059569e-02   3.1869079e-02   3.5258554e-02   3.4805891e-02   3.5175047e-02   0.0000000e+00   3.1296615e-02   3.5840273e-02   3.3150886e-02   3.4165762e-02   3.7418128e-02   3.5588949e-02   3.7298751e-02   3.6699294e-02   4.4953347e-02   4.2135288e-02   3.4174632e-02   3.7854818e-02   4.1059032e-02   3.5844842e-02   3.7022079e-02   3.5690097e-02   3.5002744e-02   3.5161866e-02   3.9343456e-02   3.9994860e-02   4.2513329e-02   3.8122966e-02   4.7176919e-02   6.1148552e-02   4.0513360e-02   3.9082126e-02   3.2649631e-02   3.2270649e-02   3.8642213e-02   4.2599798e-02   4.5795500e-02   4.3253423e-02   4.4223113e-02   4.2173170e-02   3.6575572e-02   3.8331848e-02   3.9411511e-02   3.2215546e-02   3.2645967e-02   3.3549545e-02   4.2118475e-02   3.7257473e-02   3.3061206e-02   3.4307176e-02   3.2504893e-02   3.1722432e-02   3.6437158e-02   3.0783320e-02   3.4660158e-02   3.2145652e-02   3.0345421e-02   2.8726018e-02   3.0743411e-02   3.1155414e-02   3.9723456e-02   4.1688937e-02   3.6111378e-02   3.9242679e-02   3.2382578e-02   3.5562148e-02   3.5564754e-02   3.9896446e-02   3.8999094e-02   3.6882761e-02   4.0236269e-02   3.9631150e-02   3.4522507e-02   3.5001950e-02   3.2075246e-02   3.3453218e-02   3.5535386e-02   3.8439788e-02   3.1867178e-02   3.2567637e-02   3.2615243e-02   3.3840131e-02   2.9719679e-02   3.0999757e-02
   2.6047620e-02   2.4992779e-02   2.6401525e-02   2.8024349e-02   3.5197224e-02   3.3741129e-02   2.6975115e-02   2.6943409e-02   2.9775920e-02   3.2112445e-02   2.9638684e-02   3.1296615e-02   0.0000000e+00   2.9454595e-02   2.7212222e-02   3.2153944e-02   3.3286827e-02   3.0197014e-02   3.0782452e-02   3.3037682e-02   3.7102414e-02   4.3015645e-02   3.0610485e-02   3.2961766e-02   3.8217339e-02   3.2754714e-02   2.9985322e-02   2.9499472e-02   2.9898561e-02   3.1396321e-02   3.7099830e-02   3.3644320e-02   3.4643741e-02   3.4756223e-02   3.9193342e-02   4.7962122e-02   3.3086596e-02   3.7333806e-02   2.7809137e-02   2.8624062e-02   3.9275275e-02   4.0684821e-02   3.9670275e-02   3.7948340e-02   3.8524162e-02   3.7946992e-02   3.1649450e-02   3.3103164e-02   3.2640013e-02   3.0735761e-02   2.8149072e-02   2.6758833e-02   3.3693344e-02   3.2155759e-02   2.8627352e-02   2.7383548e-02   2.7069152e-02   2.6717602e-02   2.9958942e-02   2.6204699e-02   3.0015853e-02   3.1157417e-02   2.7574713e-02   2.9214925e-02   2.8407541e-02   2.7307150e-02   3.7493082e-02   3.7135867e-02   3.2219600e-02   3.6002792e-02   3.1524944e-02   3.2903582e-02   3.6007271e-02   3.5205566e-02   3.3581114e-02   3.0592156e-02   3.5386705e-02   3.6624045e-02   3.3994776e-02   3.0925035e-02   2.8939133e-02   2.8548270e-02   3.0127253e-02   3.1803136e-02   2.8443716e-02   2.7013644e-02   2.6160745e-02   2.9103384e-02   2.5256557e-02   2.4432440e-02
   3.0299142e-02   3.1577217e-02   3.3109243e-02   3.1193990e-02   4.1527393e-02   3.7014564e-02   3.0789162e-02   3.2903710e-02   3.8414936e-02   3.5453123e-02   3.4339452e-02   3.5840273e-02   2.9454595e-02   0.0000000e+00   3.2955008e-02   3.5509880e-02   3.6970644e-02   3.3793725e-02   3.4178361e-02   3.6297204e-02   4.2937259e-02   4.2154535e-02   3.2538021e-02   3.5586468e-02   4.1893983e-02   3.7535605e-02   3.4844084e-02   3.2532446e-02   3.3625352e-02   3.2436136e-02   3.6389159e-02   3.9057067e-02   4.0215101e-02   3.9095436e-02   4.3673279e-02   5.0765131e-02   3.6842035e-02   4.1663670e-02   3.4092249e-02   3.4015898e-02   4.4051530e-02   3.4130937e-02   4.2130314e-02   4.2397719e-02   4.2077694e-02   4.0784455e-02   3.6445820e-02   3.5657930e-02   3.5146057e-02   3.6947088e-02   3.3272413e-02   3.0016978e-02   3.6910318e-02   3.7957490e-02   3.2893689e-02   3.3386548e-02   3.3191349e-02   3.3065568e-02   3.4598903e-02   3.4338034e-02   3.4916817e-02   3.4035495e-02   3.2436567e-02   3.4528782e-02   3.3666009e-02   3.3477661e-02   4.1717494e-02   4.4835756e-02   4.2345610e-02   4.3609703e-02   3.8902459e-02   3.8457897e-02   4.0950113e-02   4.2758629e-02   4.4431134e-02   3.5815613e-02   4.1615401e-02   4.3617549e-02   3.7441970e-02   3.7146741e-02   3.6128913e-02   3.7333935e-02   3.4626579e-02   3.5993135e-02   3.2235821e-02   3.1383860e-02   3.3390061e-02   3.4180990e-02   2.9985498e-02   2.8939323e-02
   2.5346558e-02   2.5591859e-02   2.8368743e-02   2.9570159e-02   3.8206645e-02   3.5067801e-02   2.4976474e-02   2.6168205e-02   2.9196166e-02   3.1839512e-02   2.9654199e-02   3.3150886e-02   2.7212222e-02   3.2955008e-02   0.0000000e+00   2.9322730e-02   3.3913355e-02   3.2931070e-02   3.0109632e-02   3.3240000e-02   4.3773162e-02   3.8357866e-02   3.3943593e-02   3.3684281e-02   3.9224641e-02   2.9829574e-02   3.1920005e-02   3.1753374e-02   3.0288283e-02   3.2275802e-02   3.4085444e-02   3.4079510e-02   3.8661582e-02   3.6651530e-02   3.7084241e-02   4.5576484e-02   3.2082902e-02   3.7477623e-02   2.9953565e-02   3.1421662e-02   3.7903691e-02   3.1328561e-02   4.1549838e-02   4.2414362e-02   3.8030285e-02   3.7540055e-02   3.4804788e-02   3.5142473e-02   3.3670518e-02   3.1177252e-02   2.9700576e-02   2.7869914e-02   3.5485639e-02   3.5194040e-02   2.8141403e-02   2.8161936e-02   2.9475193e-02   2.8694663e-02   3.3397745e-02   3.0792184e-02   3.2583632e-02   3.1106971e-02   2.8325969e-02   2.9070845e-02   3.0402194e-02   3.1049882e-02   3.7126474e-02   3.7611988e-02   3.6228400e-02   3.9278392e-02   3.4199818e-02   3.2599633e-02   3.7081602e-02   3.8000969e-02   3.6638834e-02   3.6290250e-02   3.7439580e-02   4.1111899e-02   3.2389376e-02   3.3840350e-02   3.0235423e-02   2.9270735e-02   2.9914416e-02   3.3283347e-02   2.9822976e-02   2.8489293e-02   2.8194248e-02   2.7089399e-02   2.5341248e-02   2.5778859e-02
   2.8312881e-02   2.9819712e-02   2.9796203e-02   3.1541926e-02   3.4200932e-02   3.6462475e-02   2.7553673e-02   2.8595632e-02   3.0647235e-02   3.2574874e-02   3.3537294e-02   3.4165762e-02   3.2153944e-02   3.5509880e-02   2.9322730e-02   0.0000000e+00   3.6120463e-02   3.4546128e-02   3.5216826e-02   3.5733702e-02   4.2815162e-02   3.8531542e-02   3.3894479e-02   3.5070635e-02   4.0089253e-02   3.5060760e-02   3.3728568e-02   3.1617350e-02   3.2045482e-02   3.4223743e-02   3.8502918e-02   3.7300284e-02   4.2663738e-02   3.8159330e-02   4.0283979e-02   4.9116240e-02   3.1764253e-02   4.1559386e-02   3.5227297e-02   3.2799904e-02   4.2852945e-02   3.5942233e-02   3.9816756e-02   4.1454806e-02   3.9240270e-02   3.8965980e-02   3.5475046e-02   3.4864816e-02   3.5783635e-02   3.3081611e-02   3.0092510e-02   2.9214865e-02   3.4568872e-02   3.4116451e-02   2.9499163e-02   2.9842288e-02   2.9716428e-02   2.9784256e-02   3.4074030e-02   3.0806738e-02   3.4070693e-02   3.2745309e-02   2.7124710e-02   3.0665446e-02   3.1834854e-02   3.2892280e-02   4.1011237e-02   3.9813472e-02   3.9068880e-02   3.6263119e-02   3.3097615e-02   3.6001211e-02   3.7219125e-02   3.9543284e-02   4.1212728e-02   3.2033840e-02   3.5148326e-02   3.5928867e-02   3.4071211e-02   3.8143387e-02   3.3655850e-02   3.2947694e-02   3.1552939e-02   3.2492639e-02   3.0484570e-02   2.9115319e-02   3.2068656e-02   3.0274961e-02   2.5774772e-02   2.7315867e-02
   3.0929756e-02   3.3564725e-02   2.8099288e-02   3.1622936e-02   3.7098571e-02   3.8004057e-02   3.1510971e-02   3.1294576e-02   3.3925635e-02   3.4848589e-02   3.6532649e-02   3.7418128e-02   3.3286827e-02   3.6970644e-02   3.3913355e-02   3.6120463e-02   0.0000000e+00   3.9422387e-02   3.4778801e-02   3.4139758e-02   4.1410919e-02   4.2671013e-02   3.6760778e-02   4.0040585e-02   4.1520851e-02   3.2857935e-02   3.1784514e-02   3.1174916e-02   3.5653656e-02   3.8290895e-02   4.0867391e-02   3.8767719e-02   4.2614647e-02   4.2081835e-02   4.6290927e-02   5.0317737e-02   3.3903720e-02   4.4500345e-02   3.4955065e-02   3.3253170e-02   4.2036006e-02   3.9477463e-02   4.1981506e-02   4.6899917e-02   4.0814675e-02   4.2290317e-02   3.7546740e-02   3.5150822e-02   3.8085059e-02   3.6612367e-02   3.1436070e-02   3.3290903e-02   3.7395422e-02   3.5653940e-02   3.3527380e-02   3.0484722e-02   3.0638946e-02   3.2081841e-02   3.6917295e-02   3.1494746e-02   3.5986142e-02   3.7317866e-02   3.1586738e-02   3.2853479e-02   3.5816314e-02   3.6925432e-02   4.2730390e-02   4.2588718e-02   3.7872687e-02   3.9620693e-02   3.6000306e-02   3.5517467e-02   3.8239575e-02   4.0167547e-02   4.0693943e-02   3.6049207e-02   4.0077380e-02   4.1846719e-02   3.6472569e-02   3.9861481e-02   3.4322591e-02   3.2122428e-02   3.3102871e-02   3.8109220e-02   3.1520033e-02   3.1081260e-02   3.1503612e-02   2.9844979e-02   2.7420694e-02   2.9450043e-02
   2.8015311e-02   3.0144471e-02   3.1034667e-02   3.4205954e-02   3.6397045e-02   3.9326153e-02   3.0927810e-02   3.0235804e-02   3.5623859e-02   3.4824614e-02   3.7472905e-02   3.5588949e-02   3.0197014e-02   3.3793725e-02   3.2931070e-02   3.4546128e-02   3.9422387e-02   0.0000000e+00   3.6661069e-02   3.6820015e-02   4.2983547e-02   3.8275573e-02   3.5834165e-02   3.7487524e-02   4.0498079e-02   3.5924299e-02   3.8590293e-02   3.3749555e-02   3.3339934e-02   3.7116003e-02   3.7239222e-02   3.6156599e-02   3.7812622e-02   3.9942312e-02   4.5477360e-02   5.2461433e-02   3.6712485e-02   4.5409979e-02   3.4151003e-02   3.0459251e-02   3.6291699e-02   3.9043928e-02   3.8312658e-02   4.2063932e-02   4.2563388e-02   4.0930842e-02   3.4119807e-02   3.3990530e-02   3.4598229e-02   3.3450537e-02   2.8782610e-02   2.8985933e-02   3.9853191e-02   3.5804961e-02   3.0570661e-02   2.9356386e-02   2.8132265e-02   2.7511333e-02   3.3406899e-02   2.7287110e-02   3.4113097e-02   3.3277809e-02   3.1038637e-02   3.1001708e-02   3.2586958e-02   3.2294671e-02   3.7391560e-02   3.7272501e-02   3.0508192e-02   3.7097544e-02   3.3155211e-02   3.8574713e-02   3.9690501e-02   3.7066991e-02   3.8015409e-02   4.1448516e-02   3.6245840e-02   4.1214628e-02   3.4798442e-02   3.3383414e-02   3.5367816e-02   3.3274710e-02   3.2937490e-02   3.6536539e-02   2.8502061e-02   3.1368349e-02   3.0572355e-02   3.5529411e-02   2.9685974e-02   3.0037488e-02
   2.9791412e-02   3.0978013e-02   3.1595609e-02   3.4489103e-02   3.8247972e-02   3.8280643e-02   2.9552514e-02   2.9696697e-02   3.1644890e-02   3.5367661e-02   3.8330555e-02   3.7298751e-02   3.0782452e-02   3.4178361e-02   3.0109632e-02   3.5216826e-02   3.4778801e-02   3.6661069e-02   0.0000000e+00   3.6009237e-02   4.9011217e-02   4.5591640e-02   3.6273928e-02   3.7410127e-02   4.2204707e-02   3.6087786e-02   3.7469070e-02   3.7176747e-02   3.6122376e-02   4.1950123e-02   4.2789917e-02   3.7094587e-02   4.1821401e-02   4.0674409e-02   4.6972366e-02   6.2380374e-02   3.8429603e-02   4.5995671e-02   3.5063691e-02   3.4539138e-02   4.3675007e-02   3.8428548e-02   4.1617025e-02   4.5034429e-02   4.4636788e-02   4.4725456e-02   3.8391124e-02   3.5792188e-02   3.4481728e-02   3.4985406e-02   3.3181160e-02   3.1659950e-02   4.2498132e-02   3.5615502e-02   3.3281665e-02   3.1072236e-02   3.0370939e-02   3.0556056e-02   3.5402871e-02   2.8676847e-02   3.5171033e-02   3.2344047e-02   2.9772378e-02   3.0519221e-02   3.1514036e-02   3.2177350e-02   3.9167109e-02   3.9265290e-02   3.5158355e-02   3.6418782e-02   3.6599595e-02   3.5853090e-02   3.7552538e-02   3.9655740e-02   4.2722735e-02   4.1729180e-02   3.9812404e-02   4.0574910e-02   3.6646351e-02   3.1148987e-02   3.4970653e-02   3.2137707e-02   3.3819823e-02   3.5914062e-02   2.9105583e-02   3.1842728e-02   3.0467720e-02   3.2227415e-02   2.9021223e-02   2.9685141e-02
   3.1007619e-02   3.2083358e-02   3.2998619e-02   3.4306550e-02   3.9713456e-02   4.1294755e-02   3.0334771e-02   3.1764031e-02   3.5328872e-02   3.6591892e-02   3.5715673e-02   3.6699294e-02   3.3037682e-02   3.6297204e-02   3.3240000e-02   3.5733702e-02   3.4139758e-02   3.6820015e-02   3.6009237e-02   0.0000000e+00   4.9286904e-02   4.4991782e-02   3.6656090e-02   3.8598621e-02   4.1374548e-02   3.7477593e-02   3.5060131e-02   3.6168881e-02   3.5285196e-02   4.1895231e-02   4.1183308e-02   3.8488754e-02   4.2253349e-02   3.7442682e-02   4.9207802e-02   5.3239651e-02   3.7720380e-02   4.4892384e-02   3.3129870e-02   3.0023486e-02   4.4481160e-02   3.4324279e-02   4.5046192e-02   4.3352887e-02   4.4557410e-02   4.3641816e-02   3.9654850e-02   3.6803147e-02   3.6787087e-02   3.7080240e-02   3.3466041e-02   3.2043759e-02   4.3263374e-02   4.0438247e-02   3.3893426e-02   3.2988294e-02   3.2889459e-02   3.2602808e-02   3.7821879e-02   3.3520418e-02   3.7138174e-02   3.4599749e-02   3.1296824e-02   3.3978614e-02   3.3790895e-02   3.3518685e-02   4.2178331e-02   4.3104260e-02   3.8231853e-02   3.7759225e-02   3.6525759e-02   3.5417867e-02   3.9830801e-02   3.9454110e-02   4.2692499e-02   4.1984196e-02   3.7865965e-02   4.0317528e-02   3.7184602e-02   3.2890598e-02   3.3219895e-02   3.3746739e-02   3.5013787e-02   3.7511643e-02   3.3771796e-02   3.3518362e-02   3.3207291e-02   3.4859915e-02   3.2037420e-02   3.1333326e-02
   3.2347132e-02   3.5640827e-02   3.6298486e-02   4.1278724e-02   4.3119615e-02   4.2462811e-02   3.4990052e-02   3.7202658e-02   4.3387542e-02   4.0917552e-02   4.2674012e-02   4.4953347e-02   3.7102414e-02   4.2937259e-02   4.3773162e-02   4.2815162e-02   4.1410919e-02   4.2983547e-02   4.9011217e-02   4.9286904e-02   0.0000000e+00   5.2382158e-02   4.3419943e-02   4.2918221e-02   4.6831076e-02   4.4016326e-02   4.2689122e-02   4.5707985e-02   4.5187351e-02   5.3785229e-02   5.4024408e-02   5.2650559e-02   5.1229442e-02   4.5305230e-02   5.4185317e-02   5.6903563e-02   4.0635630e-02   4.5620162e-02   4.0121973e-02   3.5944354e-02   5.1818002e-02   3.9573590e-02   4.5358812e-02   4.8203159e-02   5.0739223e-02   4.6347434e-02   3.4242434e-02   3.8077832e-02   3.9665414e-02   3.3092998e-02   3.7701599e-02   3.1528689e-02   4.4469188e-02   3.9948800e-02   4.3836618e-02   4.3166717e-02   4.0580035e-02   4.0023986e-02   4.7259176e-02   4.4093615e-02   5.1844921e-02   4.3573611e-02   4.2713423e-02   4.0544470e-02   3.9352264e-02   4.7890462e-02   4.8776754e-02   5.6689204e-02   4.3457140e-02   4.6848968e-02   3.8943504e-02   4.2427378e-02   4.5905890e-02   5.0265657e-02   5.6514599e-02   5.4221498e-02   4.1168514e-02   4.3402500e-02   4.0885054e-02   3.6463762e-02   4.0361104e-02   3.6921181e-02   3.9515608e-02   4.3533451e-02   3.4626934e-02   3.9122476e-02   3.4329674e-02   3.6451893e-02   3.7006329e-02   3.2553365e-02
   3.3140295e-02   4.2621725e-02   4.1054715e-02   4.3214129e-02   4.1169165e-02   4.5451607e-02   4.2454423e-02   3.3064644e-02   4.2243297e-02   4.3304965e-02   4.1920662e-02   4.2135288e-02   4.3015645e-02   4.2154535e-02   3.8357866e-02   3.8531542e-02   4.2671013e-02   3.8275573e-02   4.5591640e-02   4.4991782e-02   5.2382158e-02   0.0000000e+00   4.1374917e-02   4.1516421e-02   4.8125690e-02   5.2192400e-02   4.0963691e-02   4.6343859e-02   4.4277141e-02   5.3418304e-02   4.9950326e-02   4.2933123e-02   4.6475940e-02   4.4156359e-02   4.9311677e-02   5.5801987e-02   3.5419889e-02   5.1222274e-02   4.1453133e-02   4.9428756e-02   4.0090705e-02   5.2057369e-02   5.1701778e-02   5.1456275e-02   5.1397810e-02   4.8010448e-02   4.1728386e-02   3.1512060e-02   3.7084361e-02   3.6573328e-02   3.4044361e-02   3.7184396e-02   3.8779120e-02   3.9819397e-02   3.2989345e-02   3.8520447e-02   3.5109744e-02   4.0651390e-02   3.9966475e-02   3.6853836e-02   4.0324211e-02   4.1471473e-02   3.8721195e-02   3.9850677e-02   3.8208509e-02   3.8429868e-02   4.2374617e-02   4.6484717e-02   4.4282437e-02   4.4108496e-02   4.0077784e-02   3.7686563e-02   4.2629665e-02   4.7492575e-02   4.7343732e-02   4.7793934e-02   3.8574156e-02   4.3530394e-02   3.2335530e-02   3.3080943e-02   3.6586865e-02   3.2162028e-02   3.6211825e-02   3.3902822e-02   2.8649794e-02   3.6083075e-02   3.1449340e-02   4.2992825e-02   3.2437207e-02   3.4416255e-02
   3.2371577e-02   3.2917127e-02   3.1413881e-02   3.5129244e-02   3.6232756e-02   3.7936775e-02   2.9905876e-02   2.9292307e-02   3.2719890e-02   3.6915389e-02   3.5680315e-02   3.4174632e-02   3.0610485e-02   3.2538021e-02   3.3943593e-02   3.3894479e-02   3.6760778e-02   3.5834165e-02   3.6273928e-02   3.6656090e-02   4.3419943e-02   4.1374917e-02   0.0000000e+00   3.8692441e-02   4.0035232e-02   3.7239789e-02   3.8723289e-02   3.4690920e-02   3.6202673e-02   4.1637933e-02   4.2723156e-02   3.7977680e-02   4.1584750e-02   4.0980326e-02   4.3857846e-02   5.3782936e-02   3.5727154e-02   4.1377472e-02   3.4762881e-02   3.6520238e-02   3.4261661e-02   4.0615184e-02   4.5373210e-02   4.2792429e-02   3.9405871e-02   4.2859578e-02   3.7411076e-02   3.6051169e-02   3.4067727e-02   3.4495848e-02   3.1318885e-02   3.0400490e-02   3.4575227e-02   3.3586716e-02   3.1275421e-02   3.0020267e-02   3.0117956e-02   3.1267720e-02   3.3389503e-02   3.2606348e-02   3.4781984e-02   3.4411044e-02   3.2404527e-02   3.1382255e-02   3.2604062e-02   3.4134727e-02   4.0505035e-02   4.0475294e-02   3.4881069e-02   3.8808325e-02   3.5238866e-02   3.6060013e-02   3.4067291e-02   4.1803634e-02   3.8771313e-02   3.9954126e-02   3.8140828e-02   4.0789396e-02   3.0965198e-02   3.2814448e-02   3.3393196e-02   3.1662381e-02   3.4816070e-02   3.6164152e-02   3.1744529e-02   2.9531269e-02   2.9841393e-02   3.5015430e-02   3.1357736e-02   3.1339972e-02
   3.2544688e-02   3.4371593e-02   3.3588741e-02   3.5345951e-02   3.6241162e-02   3.8795569e-02   3.2686491e-02   3.0862077e-02   3.3015026e-02   3.4902673e-02   3.5218810e-02   3.7854818e-02   3.2961766e-02   3.5586468e-02   3.3684281e-02   3.5070635e-02   4.0040585e-02   3.7487524e-02   3.7410127e-02   3.8598621e-02   4.2918221e-02   4.1516421e-02   3.8692441e-02   0.0000000e+00   4.4777347e-02   3.9889302e-02   3.7565596e-02   3.6528713e-02   3.4909011e-02   4.0444656e-02   4.3671926e-02   3.8773225e-02   4.2914698e-02   4.0429877e-02   4.6935455e-02   5.2808065e-02   3.9856665e-02   4.1727894e-02   3.4904386e-02   3.3692594e-02   3.7155457e-02   4.0263095e-02   4.5649935e-02   4.2444619e-02   3.9060720e-02   4.2302978e-02   3.7149824e-02   3.5199085e-02   3.1994860e-02   3.6385428e-02   3.4031884e-02   3.0123450e-02   3.8815318e-02   3.8097942e-02   3.4756338e-02   3.5435051e-02   3.4862172e-02   3.3175812e-02   3.4761506e-02   3.4962901e-02   3.5428646e-02   3.4859522e-02   3.4603869e-02   3.3728903e-02   3.3809906e-02   3.5655818e-02   4.2785585e-02   4.3424692e-02   3.4714319e-02   3.9602878e-02   3.8967166e-02   3.5544964e-02   3.7687955e-02   4.1392576e-02   4.2663847e-02   3.8753652e-02   4.0760507e-02   3.9565781e-02   3.1590198e-02   3.3818122e-02   3.6088934e-02   3.2995969e-02   3.7777654e-02   3.6099583e-02   3.2019489e-02   3.2025548e-02   3.5345740e-02   3.6344297e-02   3.0619247e-02   3.1234573e-02
   3.7392341e-02   3.8127444e-02   3.5763779e-02   3.7900498e-02   4.2634578e-02   4.4867056e-02   3.7772030e-02   3.5583981e-02   4.0831259e-02   4.2602058e-02   3.7928259e-02   4.1059032e-02   3.8217339e-02   4.1893983e-02   3.9224641e-02   4.0089253e-02   4.1520851e-02   4.0498079e-02   4.2204707e-02   4.1374548e-02   4.6831076e-02   4.8125690e-02   4.0035232e-02   4.4777347e-02   0.0000000e+00   4.0264565e-02   4.3118936e-02   4.0119994e-02   4.3601761e-02   4.3815801e-02   4.9649878e-02   4.3972629e-02   5.0294660e-02   4.5693091e-02   5.6643781e-02   5.8007100e-02   4.3955205e-02   4.8685101e-02   3.9944594e-02   4.3922668e-02   4.7799119e-02   4.6460730e-02   5.3072446e-02   5.4675386e-02   4.6992581e-02   5.0212765e-02   4.0877862e-02   4.4538925e-02   4.3180810e-02   4.3419707e-02   3.6714843e-02   3.7636867e-02   4.6430482e-02   4.3013781e-02   3.9285675e-02   3.7177382e-02   3.6919976e-02   3.8925574e-02   4.3009306e-02   3.9624864e-02   4.4911089e-02   4.3187555e-02   3.9067013e-02   3.6255163e-02   4.0434138e-02   4.3680776e-02   4.9130027e-02   4.3852995e-02   3.8900717e-02   4.8043994e-02   3.9005779e-02   4.4297400e-02   4.3203681e-02   4.9769425e-02   4.7458337e-02   4.7240039e-02   4.2541576e-02   4.6792256e-02   3.5535555e-02   4.1374998e-02   4.0116546e-02   3.7897623e-02   4.1843948e-02   4.1795631e-02   3.8653203e-02   3.6903373e-02   3.8873680e-02   3.6134307e-02   3.3839442e-02   3.5166434e-02
   2.6512273e-02   3.0233072e-02   3.3006462e-02   3.2192236e-02   3.5358943e-02   3.8418597e-02   3.1398807e-02   3.0433493e-02   3.6624788e-02   3.5698505e-02   3.4868814e-02   3.5844842e-02   3.2754714e-02   3.7535605e-02   2.9829574e-02   3.5060760e-02   3.2857935e-02   3.5924299e-02   3.6087786e-02   3.7477593e-02   4.4016326e-02   5.2192400e-02   3.7239789e-02   3.9889302e-02   4.0264565e-02   0.0000000e+00   3.8207860e-02   3.2286975e-02   3.8264377e-02   4.2769904e-02   4.8228054e-02   3.8072703e-02   4.5515150e-02   4.2324969e-02   5.3943074e-02   5.1264789e-02   3.7657292e-02   4.5446899e-02   3.7408579e-02   3.8281558e-02   4.1366905e-02   3.7590661e-02   4.4851306e-02   4.4725127e-02   4.4034370e-02   4.4670592e-02   3.6843080e-02   3.5006703e-02   3.6176858e-02   3.8294332e-02   2.9783461e-02   2.9797149e-02   3.9970699e-02   3.2742126e-02   2.9723501e-02   3.0794653e-02   3.1004047e-02   3.0716869e-02   3.5623115e-02   3.1488790e-02   3.3457909e-02   3.3037779e-02   3.0068071e-02   2.9857161e-02   3.1309042e-02   3.3030489e-02   4.1984947e-02   4.2842263e-02   3.6377000e-02   3.9936012e-02   3.5885148e-02   3.4948319e-02   3.9747534e-02   4.2772077e-02   4.4130088e-02   4.3090803e-02   3.9696442e-02   4.1985106e-02   2.8388316e-02   2.8992595e-02   3.1269510e-02   3.4842837e-02   3.3136963e-02   3.6494394e-02   2.8410103e-02   3.0971586e-02   3.2397630e-02   3.0336391e-02   2.7337972e-02   2.8608494e-02
   2.8260373e-02   2.7385623e-02   2.8166763e-02   3.1158933e-02   3.7975163e-02   3.8700244e-02   3.0582964e-02   2.9458430e-02   3.1810488e-02   3.5753590e-02   3.4395652e-02   3.7022079e-02   2.9985322e-02   3.4844084e-02   3.1920005e-02   3.3728568e-02   3.1784514e-02   3.8590293e-02   3.7469070e-02   3.5060131e-02   4.2689122e-02   4.0963691e-02   3.8723289e-02   3.7565596e-02   4.3118936e-02   3.8207860e-02   0.0000000e+00   3.0046727e-02   3.4871196e-02   4.2088786e-02   4.5946559e-02   3.8537751e-02   4.0757312e-02   4.0004370e-02   5.4230497e-02   5.0799242e-02   3.8136288e-02   4.4016124e-02   3.4015942e-02   3.0918399e-02   4.0551319e-02   3.8074077e-02   4.2804854e-02   4.6534768e-02   4.1061780e-02   3.8459066e-02   3.8212894e-02   3.4116290e-02   3.2819343e-02   3.0012751e-02   2.6723857e-02   3.0428701e-02   4.0311421e-02   3.1595373e-02   3.0557573e-02   3.0200510e-02   3.0337481e-02   3.0073838e-02   3.5821049e-02   3.0944713e-02   3.1806022e-02   3.1671709e-02   2.7926246e-02   3.1700077e-02   3.1333619e-02   2.9043539e-02   3.6743422e-02   3.7985683e-02   3.0939221e-02   3.9643935e-02   3.4043391e-02   3.3565302e-02   3.6049774e-02   3.8940209e-02   4.1947435e-02   3.7567265e-02   3.6511295e-02   3.7524929e-02   3.0352907e-02   3.2857890e-02   3.3808892e-02   3.1845709e-02   3.5041530e-02   3.3115647e-02   3.0933344e-02   3.3613381e-02   2.9617402e-02   2.9410235e-02   2.8000580e-02   3.1745426e-02
   2.8820658e-02   2.8435691e-02   2.8989897e-02   3.4493809e-02   4.0778976e-02   4.1068063e-02   3.1768640e-02   2.8936574e-02   3.2443050e-02   3.3953835e-02   3.3310313e-02   3.5690097e-02   2.9499472e-02   3.2532446e-02   3.1753374e-02   3.1617350e-02   3.1174916e-02   3.3749555e-02   3.7176747e-02   3.6168881e-02   4.5707985e-02   4.6343859e-02   3.4690920e-02   3.6528713e-02   4.0119994e-02   3.2286975e-02   3.0046727e-02   0.0000000e+00   3.3203629e-02   3.2648988e-02   3.4388585e-02   3.3160374e-02   3.9567967e-02   3.4262166e-02   4.1692785e-02   5.1082802e-02   3.3645432e-02   4.3462712e-02   3.2197900e-02   3.2664418e-02   4.1329824e-02   3.8430465e-02   4.0092695e-02   4.0845477e-02   3.8512897e-02   3.7733610e-02   3.1647307e-02   3.3343357e-02   2.9631957e-02   2.8868415e-02   2.9388015e-02   2.8223158e-02   3.8880819e-02   2.9666291e-02   2.8475199e-02   2.9253122e-02   2.8017670e-02   2.7229502e-02   3.2768375e-02   3.0981445e-02   3.4482213e-02   3.2842760e-02   3.0103775e-02   2.9937433e-02   3.5470718e-02   3.1204606e-02   3.7858242e-02   3.9758424e-02   3.1166175e-02   3.9064977e-02   3.3773485e-02   2.9825637e-02   3.2596068e-02   3.6234351e-02   3.8174011e-02   3.5056843e-02   3.3170864e-02   3.7256550e-02   3.0262709e-02   2.8447486e-02   3.0265232e-02   3.1079924e-02   3.1148674e-02   3.2421526e-02   3.0163695e-02   2.8304410e-02   2.9358217e-02   3.1919977e-02   2.9624722e-02   3.2044747e-02
   2.6688031e-02   2.8424465e-02   2.7917199e-02   3.1959565e-02   3.4322926e-02   3.8364627e-02   2.9390298e-02   2.9094926e-02   3.4760546e-02   3.4841323e-02   3.0727671e-02   3.5002744e-02   2.9898561e-02   3.3625352e-02   3.0288283e-02   3.2045482e-02   3.5653656e-02   3.3339934e-02   3.6122376e-02   3.5285196e-02   4.5187351e-02   4.4277141e-02   3.6202673e-02   3.4909011e-02   4.3601761e-02   3.8264377e-02   3.4871196e-02   3.3203629e-02   0.0000000e+00   3.6659560e-02   4.0662393e-02   3.5908494e-02   3.9466107e-02   3.7501985e-02   4.9491383e-02   5.2652860e-02   3.7979613e-02   4.4391303e-02   3.2594162e-02   3.4627832e-02   3.8107069e-02   3.8785389e-02   4.0995139e-02   4.1132275e-02   3.9697358e-02   3.9679695e-02   3.5893916e-02   3.2733289e-02   3.1671305e-02   3.2214158e-02   2.9096164e-02   2.8935256e-02   3.5897256e-02   3.2761119e-02   2.8710271e-02   2.9451412e-02   2.8653775e-02   2.9015700e-02   3.0795603e-02   3.2452120e-02   3.1779553e-02   3.3179023e-02   2.7673031e-02   2.8708645e-02   2.9299830e-02   3.0887348e-02   3.8136515e-02   4.0976233e-02   3.0734494e-02   3.5761294e-02   3.2927580e-02   3.5754497e-02   3.5069751e-02   3.8502974e-02   3.8849232e-02   3.7409759e-02   3.4227815e-02   3.9875330e-02   3.0693792e-02   3.1174741e-02   3.1627494e-02   2.9835118e-02   3.1539489e-02   3.3029880e-02   2.8973276e-02   2.8449375e-02   3.0548763e-02   3.1466018e-02   2.5979908e-02   2.7020256e-02
   2.7750623e-02   3.3470820e-02   2.9669825e-02   3.2653973e-02   3.5342285e-02   3.9260450e-02   3.0489836e-02   2.9419019e-02   3.4407934e-02   3.4427857e-02   3.3818647e-02   3.5161866e-02   3.1396321e-02   3.2436136e-02   3.2275802e-02   3.4223743e-02   3.8290895e-02   3.7116003e-02   4.1950123e-02   4.1895231e-02   5.3785229e-02   5.3418304e-02   4.1637933e-02   4.0444656e-02   4.3815801e-02   4.2769904e-02   4.2088786e-02   3.2648988e-02   3.6659560e-02   0.0000000e+00   4.5399096e-02   3.9457326e-02   4.2514778e-02   4.1694722e-02   5.2460197e-02   5.4564769e-02   4.0627905e-02   4.3483642e-02   3.6572749e-02   3.8499885e-02   4.5186998e-02   3.9774170e-02   4.3608507e-02   4.5138076e-02   4.3134046e-02   4.2110614e-02   3.9484605e-02   3.6317433e-02   3.4103397e-02   3.5790605e-02   3.1914259e-02   2.9988456e-02   3.5423336e-02   3.9614781e-02   3.2001013e-02   3.1043656e-02   3.1623579e-02   3.1659826e-02   3.6690427e-02   3.2260950e-02   3.2967735e-02   3.3406302e-02   2.9129884e-02   3.0950490e-02   2.8814180e-02   3.3791608e-02   4.0001222e-02   4.0346300e-02   3.3603459e-02   4.0104402e-02   3.3661505e-02   3.9257072e-02   3.7401589e-02   3.9676138e-02   4.0138000e-02   3.9331370e-02   3.7748984e-02   4.1127770e-02   3.1962241e-02   3.1604778e-02   3.3781369e-02   3.2584401e-02   3.4743787e-02   3.6495194e-02   2.9496578e-02   3.1494983e-02   2.9376590e-02   3.0044112e-02   2.8824496e-02   3.0331818e-02
   3.4805456e-02   3.5599709e-02   3.6892591e-02   3.8076301e-02   3.9964925e-02   4.3665652e-02   3.6332450e-02   3.5155481e-02   3.7905857e-02   4.0883664e-02   4.1777756e-02   3.9343456e-02   3.7099830e-02   3.6389159e-02   3.4085444e-02   3.8502918e-02   4.0867391e-02   3.7239222e-02   4.2789917e-02   4.1183308e-02   5.4024408e-02   4.9950326e-02   4.2723156e-02   4.3671926e-02   4.9649878e-02   4.8228054e-02   4.5946559e-02   3.4388585e-02   4.0662393e-02   4.5399096e-02   0.0000000e+00   4.3082317e-02   5.0248848e-02   4.6143489e-02   5.8883419e-02   5.4664025e-02   4.2532199e-02   5.1324352e-02   4.2098078e-02   3.9850807e-02   4.9536359e-02   5.1431711e-02   4.8945998e-02   4.9229697e-02   4.6201266e-02   4.8458102e-02   4.3882333e-02   4.0703424e-02   4.2478580e-02   4.0275665e-02   3.8438878e-02   3.5734094e-02   3.9872879e-02   4.3244131e-02   3.7827413e-02   3.6913754e-02   3.6231692e-02   3.7248944e-02   4.2441011e-02   3.7096095e-02   3.9274089e-02   3.9384142e-02   3.4396120e-02   3.7643655e-02   3.7023871e-02   4.1749882e-02   4.6440410e-02   4.6191227e-02   4.0567440e-02   4.3528345e-02   4.4733996e-02   4.5116408e-02   4.4340745e-02   4.4428885e-02   4.8201940e-02   4.9293848e-02   4.2905657e-02   4.6028308e-02   3.9000716e-02   3.7145985e-02   4.4363380e-02   4.2430551e-02   4.3331020e-02   4.0529890e-02   3.6760795e-02   3.8468378e-02   3.6471309e-02   4.1382623e-02   3.5388252e-02   3.5077097e-02
   3.0857140e-02   3.2947848e-02   3.3765797e-02   3.4198652e-02   4.0679466e-02   4.0104428e-02   3.1558119e-02   3.2036361e-02   3.6775996e-02   3.7987648e-02   3.8264962e-02   3.9994860e-02   3.3644320e-02   3.9057067e-02   3.4079510e-02   3.7300284e-02   3.8767719e-02   3.6156599e-02   3.7094587e-02   3.8488754e-02   5.2650559e-02   4.2933123e-02   3.7977680e-02   3.8773225e-02   4.3972629e-02   3.8072703e-02   3.8537751e-02   3.3160374e-02   3.5908494e-02   3.9457326e-02   4.3082317e-02   0.0000000e+00   4.3558486e-02   3.9454285e-02   5.8879543e-02   5.3841529e-02   3.7915103e-02   4.1848050e-02   3.6223266e-02   3.4243619e-02   5.0848789e-02   4.1686404e-02   4.6090163e-02   4.5330380e-02   4.3591499e-02   4.5260011e-02   3.6287826e-02   3.7828642e-02   3.8042624e-02   3.4791657e-02   3.3681370e-02   3.2714938e-02   3.5972326e-02   3.3758312e-02   3.2525926e-02   3.4373304e-02   3.1885806e-02   3.2914951e-02   3.4224473e-02   3.3173886e-02   3.9296477e-02   3.4915662e-02   3.1145791e-02   3.2938099e-02   3.4876002e-02   3.6104345e-02   4.5001283e-02   4.1485482e-02   3.6405715e-02   4.1520494e-02   3.8318327e-02   3.8076699e-02   3.8417209e-02   3.9792581e-02   4.6507974e-02   4.0186014e-02   3.7170021e-02   4.2824129e-02   3.4339143e-02   3.2973924e-02   3.5477952e-02   3.3920467e-02   3.5645189e-02   3.2502574e-02   3.3262930e-02   3.2417532e-02   3.4510002e-02   3.4038223e-02   3.0224636e-02   3.1021087e-02
   3.7822029e-02   3.8537031e-02   3.4795163e-02   3.8258248e-02   4.1192013e-02   4.5354805e-02   3.6325643e-02   3.5114271e-02   3.9532520e-02   4.1564132e-02   3.9278425e-02   4.2513329e-02   3.4643741e-02   4.0215101e-02   3.8661582e-02   4.2663738e-02   4.2614647e-02   3.7812622e-02   4.1821401e-02   4.2253349e-02   5.1229442e-02   4.6475940e-02   4.1584750e-02   4.2914698e-02   5.0294660e-02   4.5515150e-02   4.0757312e-02   3.9567967e-02   3.9466107e-02   4.2514778e-02   5.0248848e-02   4.3558486e-02   0.0000000e+00   4.4173520e-02   5.6570074e-02   5.3607645e-02   4.0987797e-02   4.6109608e-02   3.7827312e-02   3.8433043e-02   5.3241372e-02   5.2774150e-02   4.9225217e-02   4.9233514e-02   4.4720732e-02   4.9111579e-02   3.9551969e-02   4.1321012e-02   3.9981448e-02   4.0653243e-02   3.6715622e-02   3.4016364e-02   4.0355458e-02   4.3872799e-02   3.8565013e-02   3.7524854e-02   3.6382733e-02   3.6342279e-02   3.9539534e-02   3.7464515e-02   4.4088536e-02   4.1919598e-02   3.5424500e-02   3.6768375e-02   3.9881738e-02   3.9319028e-02   4.8486904e-02   4.6621722e-02   3.7768356e-02   4.6286248e-02   4.3512192e-02   4.1089964e-02   4.3550195e-02   4.3441019e-02   5.1277640e-02   5.3221888e-02   4.1694142e-02   4.4181066e-02   3.8893439e-02   3.7984493e-02   4.0506370e-02   3.8364386e-02   3.8802682e-02   3.9182908e-02   3.6807490e-02   3.8554009e-02   3.7489044e-02   3.8755479e-02   3.4478264e-02   3.7674524e-02
   3.3725630e-02   3.6625360e-02   3.6553953e-02   3.8001378e-02   4.2933721e-02   4.1436338e-02   3.4707761e-02   3.4969685e-02   3.5960142e-02   3.8077748e-02   3.4442868e-02   3.8122966e-02   3.4756223e-02   3.9095436e-02   3.6651530e-02   3.8159330e-02   4.2081835e-02   3.9942312e-02   4.0674409e-02   3.7442682e-02   4.5305230e-02   4.4156359e-02   4.0980326e-02   4.0429877e-02   4.5693091e-02   4.2324969e-02   4.0004370e-02   3.4262166e-02   3.7501985e-02   4.1694722e-02   4.6143489e-02   3.9454285e-02   4.4173520e-02   0.0000000e+00   5.1997287e-02   5.4227986e-02   3.7204186e-02   4.6866085e-02   4.2449841e-02   3.9125009e-02   4.5135378e-02   4.7488914e-02   4.8042116e-02   4.8406408e-02   4.4508060e-02   4.8608099e-02   4.5555243e-02   4.1748473e-02   4.0455804e-02   3.8731932e-02   3.6087143e-02   3.4926381e-02   4.7520503e-02   4.3851268e-02   3.7817155e-02   3.8507910e-02   3.6171308e-02   3.8734655e-02   4.1229914e-02   3.9264790e-02   4.2029830e-02   4.0575967e-02   3.7389124e-02   3.9748317e-02   3.7641557e-02   4.0143736e-02   4.8595931e-02   4.5514769e-02   3.7729015e-02   4.5077658e-02   4.2363874e-02   4.3288458e-02   4.5036990e-02   4.3864024e-02   4.6814984e-02   4.6665067e-02   4.5176565e-02   5.0265385e-02   4.2900085e-02   4.3101943e-02   4.1211590e-02   3.7203753e-02   3.9259465e-02   4.0484169e-02   3.6887394e-02   3.5297496e-02   3.5634034e-02   3.9639323e-02   3.5450693e-02   3.4324059e-02
   4.1821262e-02   4.2909372e-02   4.2485410e-02   4.3448501e-02   4.5484760e-02   5.0601459e-02   4.5852754e-02   5.0358381e-02   4.3847018e-02   4.8169783e-02   4.4925431e-02   4.7176919e-02   3.9193342e-02   4.3673279e-02   3.7084241e-02   4.0283979e-02   4.6290927e-02   4.5477360e-02   4.6972366e-02   4.9207802e-02   5.4185317e-02   4.9311677e-02   4.3857846e-02   4.6935455e-02   5.6643781e-02   5.3943074e-02   5.4230497e-02   4.1692785e-02   4.9491383e-02   5.2460197e-02   5.8883419e-02   5.8879543e-02   5.6570074e-02   5.1997287e-02   0.0000000e+00   6.7593692e-02   4.8579406e-02   5.2400797e-02   4.9369201e-02   5.0435060e-02   5.0827583e-02   6.0001714e-02   5.5390372e-02   5.9562055e-02   5.2398187e-02   4.9469138e-02   4.4315608e-02   4.5729787e-02   4.5577109e-02   4.5659648e-02   3.9852455e-02   3.5664357e-02   4.9634351e-02   3.9221966e-02   3.7108237e-02   3.6594371e-02   3.4246704e-02   3.8377990e-02   3.9292050e-02   3.7389280e-02   4.3916389e-02   4.6821304e-02   4.6399244e-02   4.4946660e-02   4.4702411e-02   4.2218182e-02   5.3199062e-02   6.1903386e-02   4.7076847e-02   5.3509549e-02   5.0471266e-02   4.4419157e-02   5.4876168e-02   5.2799161e-02   5.7224804e-02   5.9048059e-02   5.1636456e-02   6.2406962e-02   5.7578242e-02   5.3188748e-02   5.0410399e-02   5.2858328e-02   4.6691964e-02   4.5207392e-02   4.9081089e-02   4.7996159e-02   4.7021296e-02   4.8196520e-02   4.4584422e-02   4.8303168e-02
   4.0804775e-02   4.3731176e-02   4.6899753e-02   4.7833142e-02   5.7906581e-02   5.6818746e-02   5.0660212e-02   5.3110103e-02   5.9298679e-02   5.6096743e-02   5.3607193e-02   6.1148552e-02   4.7962122e-02   5.0765131e-02   4.5576484e-02   4.9116240e-02   5.0317737e-02   5.2461433e-02   6.2380374e-02   5.3239651e-02   5.6903563e-02   5.5801987e-02   5.3782936e-02   5.2808065e-02   5.8007100e-02   5.1264789e-02   5.0799242e-02   5.1082802e-02   5.2652860e-02   5.4564769e-02   5.4664025e-02   5.3841529e-02   5.3607645e-02   5.4227986e-02   6.7593692e-02   0.0000000e+00   4.8046719e-02   5.1731730e-02   4.3295040e-02   4.7576689e-02   5.6020768e-02   5.2633243e-02   6.1258106e-02   5.6352210e-02   5.0591812e-02   4.8804637e-02   4.9499752e-02   4.6844492e-02   4.3116413e-02   4.6942527e-02   4.7667285e-02   4.9057134e-02   5.0518175e-02   4.0803331e-02   3.8757715e-02   3.9700114e-02   3.8970337e-02   4.4037202e-02   5.1940155e-02   4.9729434e-02   4.5910825e-02   4.2796168e-02   4.0590001e-02   4.7216805e-02   3.9447810e-02   4.9823863e-02   5.5492052e-02   5.5386642e-02   4.5421759e-02   5.2457670e-02   4.6441928e-02   4.8652412e-02   5.9127808e-02   5.8409431e-02   6.0470168e-02   5.3257051e-02   4.5429617e-02   5.5618360e-02   5.5111039e-02   5.6920658e-02   5.1853239e-02   5.2405508e-02   6.2830465e-02   5.5427483e-02   4.4113325e-02   5.3697523e-02   5.2161442e-02   5.3279590e-02   4.7146095e-02   4.4746579e-02
   3.1262216e-02   3.2486778e-02   3.4064852e-02   3.6165911e-02   4.3451802e-02   4.1079363e-02   3.1238100e-02   3.2373399e-02   3.5477243e-02   3.5486839e-02   3.4829593e-02   4.0513360e-02   3.3086596e-02   3.6842035e-02   3.2082902e-02   3.1764253e-02   3.3903720e-02   3.6712485e-02   3.8429603e-02   3.7720380e-02   4.0635630e-02   3.5419889e-02   3.5727154e-02   3.9856665e-02   4.3955205e-02   3.7657292e-02   3.8136288e-02   3.3645432e-02   3.7979613e-02   4.0627905e-02   4.2532199e-02   3.7915103e-02   4.0987797e-02   3.7204186e-02   4.8579406e-02   4.8046719e-02   0.0000000e+00   4.0603709e-02   3.5104016e-02   3.4051792e-02   4.7343490e-02   4.0946971e-02   4.3101955e-02   4.3637685e-02   4.2415061e-02   4.4753635e-02   3.8645929e-02   3.9289565e-02   3.5769072e-02   3.7440966e-02   3.3160489e-02   3.2173033e-02   3.6578782e-02   3.4702000e-02   3.1210795e-02   3.5352024e-02   3.2639091e-02   3.2323248e-02   3.6031799e-02   3.4673862e-02   3.8665014e-02   3.9001933e-02   3.4325422e-02   3.2097736e-02   3.6658301e-02   3.7909016e-02   4.2752048e-02   4.2011654e-02   3.7278515e-02   3.8206069e-02   3.9167238e-02   4.0065445e-02   4.0759774e-02   4.3647142e-02   4.3416960e-02   4.1452039e-02   3.8629531e-02   4.3517016e-02   4.1817864e-02   3.9083893e-02   3.3899672e-02   3.2978973e-02   3.3301820e-02   3.3113944e-02   3.2566556e-02   3.3545092e-02   3.8603181e-02   3.3725534e-02   2.8909501e-02   2.9696219e-02
   3.3051904e-02   3.5028193e-02   3.5308451e-02   3.8429979e-02   4.3207782e-02   4.2092719e-02   3.9026598e-02   4.1324505e-02   4.4231237e-02   4.3898528e-02   3.9063792e-02   3.9082126e-02   3.7333806e-02   4.1663670e-02   3.7477623e-02   4.1559386e-02   4.4500345e-02   4.5409979e-02   4.5995671e-02   4.4892384e-02   4.5620162e-02   5.1222274e-02   4.1377472e-02   4.1727894e-02   4.8685101e-02   4.5446899e-02   4.4016124e-02   4.3462712e-02   4.4391303e-02   4.3483642e-02   5.1324352e-02   4.1848050e-02   4.6109608e-02   4.6866085e-02   5.2400797e-02   5.1731730e-02   4.0603709e-02   0.0000000e+00   3.7648034e-02   3.7975215e-02   5.7527715e-02   4.5200413e-02   4.9081390e-02   5.0818710e-02   4.5630403e-02   4.5251266e-02   3.9642996e-02   4.5084208e-02   4.1474818e-02   4.3250375e-02   3.8673165e-02   3.5235332e-02   4.3968860e-02   4.5754420e-02   3.7317753e-02   3.9956299e-02   3.9670352e-02   3.6999986e-02   4.1491495e-02   4.0538834e-02   4.1983919e-02   4.1113710e-02   3.6640573e-02   3.6728363e-02   4.2212373e-02   3.9540316e-02   5.2872611e-02   5.2071661e-02   4.4434000e-02   4.1964788e-02   3.9208299e-02   3.9007893e-02   4.4974478e-02   4.4146831e-02   4.8078796e-02   4.6072852e-02   4.5055917e-02   4.8707849e-02   4.7697310e-02   4.1717479e-02   3.4332531e-02   3.4069160e-02   3.5447968e-02   4.0955411e-02   3.7581328e-02   4.1497664e-02   4.0691486e-02   4.2555294e-02   3.8214684e-02   3.7451287e-02
   2.5813600e-02   2.8928508e-02   2.8401543e-02   3.0367382e-02   3.2217185e-02   3.6134931e-02   2.8853505e-02   3.1948089e-02   3.2180178e-02   3.3212592e-02   2.8814320e-02   3.2649631e-02   2.7809137e-02   3.4092249e-02   2.9953565e-02   3.5227297e-02   3.4955065e-02   3.4151003e-02   3.5063691e-02   3.3129870e-02   4.0121973e-02   4.1453133e-02   3.4762881e-02   3.4904386e-02   3.9944594e-02   3.7408579e-02   3.4015942e-02   3.2197900e-02   3.2594162e-02   3.6572749e-02   4.2098078e-02   3.6223266e-02   3.7827312e-02   4.2449841e-02   4.9369201e-02   4.3295040e-02   3.5104016e-02   3.7648034e-02   0.0000000e+00   3.3209164e-02   4.3736575e-02   4.4912704e-02   4.6604304e-02   4.8831825e-02   4.1947321e-02   4.1432974e-02   3.5874503e-02   3.3730686e-02   3.4568401e-02   3.6880022e-02   3.4423029e-02   3.0838606e-02   3.3059058e-02   3.8091014e-02   3.4598093e-02   2.9715200e-02   2.7331430e-02   2.8566423e-02   2.9683639e-02   2.8524827e-02   2.9850891e-02   3.0889351e-02   2.5467313e-02   2.8590812e-02   3.1610969e-02   3.0335676e-02   3.7804783e-02   3.7585742e-02   3.4768605e-02   3.8168007e-02   3.1417790e-02   3.1017556e-02   3.4410231e-02   3.8511578e-02   4.0201425e-02   3.7936847e-02   3.2103033e-02   3.8580949e-02   3.8879245e-02   3.4886849e-02   2.8378135e-02   2.8823573e-02   3.2347217e-02   3.1840709e-02   2.7328974e-02   2.9110641e-02   2.4325178e-02   2.9963707e-02   2.6077014e-02   2.6037284e-02
   2.7232228e-02   2.7322017e-02   2.8303410e-02   3.3108940e-02   3.6728108e-02   3.7030208e-02   3.1610949e-02   2.8950964e-02   3.1799601e-02   3.5487729e-02   3.0199588e-02   3.2270649e-02   2.8624062e-02   3.4015898e-02   3.1421662e-02   3.2799904e-02   3.3253170e-02   3.0459251e-02   3.4539138e-02   3.0023486e-02   3.5944354e-02   4.9428756e-02   3.6520238e-02   3.3692594e-02   4.3922668e-02   3.8281558e-02   3.0918399e-02   3.2664418e-02   3.4627832e-02   3.8499885e-02   3.9850807e-02   3.4243619e-02   3.8433043e-02   3.9125009e-02   5.0435060e-02   4.7576689e-02   3.4051792e-02   3.7975215e-02   3.3209164e-02   0.0000000e+00   4.7555813e-02   4.5391605e-02   4.3242041e-02   4.4336432e-02   4.1185533e-02   4.0751484e-02   3.7157884e-02   3.5685809e-02   3.4240497e-02   3.5170515e-02   3.0750788e-02   3.1727927e-02   3.5568466e-02   3.5412046e-02   3.1704992e-02   2.6916867e-02   2.8060265e-02   2.7995615e-02   3.2001255e-02   2.8703451e-02   3.4370003e-02   3.3199206e-02   2.9734743e-02   2.8928682e-02   3.0964306e-02   3.1290433e-02   3.9333144e-02   3.8003824e-02   3.1974434e-02   3.5454164e-02   3.2684392e-02   3.3572117e-02   3.6967196e-02   3.3654756e-02   4.0265463e-02   3.7840975e-02   3.4630216e-02   3.8199838e-02   3.4877157e-02   3.5743393e-02   3.1030987e-02   3.1611658e-02   3.5864805e-02   3.2475641e-02   2.8922587e-02   3.1065277e-02   2.7993464e-02   3.0013986e-02   3.0206397e-02   2.7998655e-02
   3.5652776e-02   3.8322793e-02   3.7781251e-02   3.5988256e-02   4.2083211e-02   4.4609632e-02   3.8890616e-02   3.6332637e-02   3.9835839e-02   4.1902697e-02   3.4803276e-02   3.8642213e-02   3.9275275e-02   4.4051530e-02   3.7903691e-02   4.2852945e-02   4.2036006e-02   3.6291699e-02   4.3675007e-02   4.4481160e-02   5.1818002e-02   4.0090705e-02   3.4261661e-02   3.7155457e-02   4.7799119e-02   4.1366905e-02   4.0551319e-02   4.1329824e-02   3.8107069e-02   4.5186998e-02   4.9536359e-02   5.0848789e-02   5.3241372e-02   4.5135378e-02   5.0827583e-02   5.6020768e-02   4.7343490e-02   5.7527715e-02   4.3736575e-02   4.7555813e-02   0.0000000e+00   5.3987652e-02   5.5902198e-02   5.4179170e-02   4.8578120e-02   4.3864884e-02   3.8070758e-02   4.0796131e-02   4.2428828e-02   4.4512421e-02   3.6672524e-02   3.4032058e-02   4.2001000e-02   3.7816795e-02   3.9343575e-02   4.0044663e-02   3.4069370e-02   2.7466231e-02   3.2426412e-02   3.2646557e-02   3.6937329e-02   3.7264959e-02   3.6247068e-02   3.3068217e-02   3.4304149e-02   3.7936214e-02   4.7812948e-02   5.2203539e-02   4.2291178e-02   3.9897159e-02   4.0866176e-02   4.4332719e-02   4.7749816e-02   4.8129403e-02   5.1066524e-02   4.6294855e-02   4.3294638e-02   4.7345041e-02   4.6046128e-02   3.9642630e-02   3.8693180e-02   3.5181096e-02   3.6220871e-02   3.9858094e-02   3.4755495e-02   3.5055836e-02   2.9806017e-02   3.3819139e-02   3.4185786e-02   3.3413659e-02
   3.2652051e-02   3.7358567e-02   3.6310176e-02   3.4642043e-02   3.8661397e-02   4.4055718e-02   4.1593560e-02   3.5644142e-02   3.7738910e-02   3.3235057e-02   3.5605169e-02   4.2599798e-02   4.0684821e-02   3.4130937e-02   3.1328561e-02   3.5942233e-02   3.9477463e-02   3.9043928e-02   3.8428548e-02   3.4324279e-02   3.9573590e-02   5.2057369e-02   4.0615184e-02   4.0263095e-02   4.6460730e-02   3.7590661e-02   3.8074077e-02   3.8430465e-02   3.8785389e-02   3.9774170e-02   5.1431711e-02   4.1686404e-02   5.2774150e-02   4.7488914e-02   6.0001714e-02   5.2633243e-02   4.0946971e-02   4.5200413e-02   4.4912704e-02   4.5391605e-02   5.3987652e-02   0.0000000e+00   5.0069164e-02   5.3463853e-02   4.5774665e-02   4.3389551e-02   4.4411928e-02   4.9856695e-02   4.2249912e-02   4.7758999e-02   3.6968614e-02   3.5015919e-02   4.6530174e-02   3.8994241e-02   3.8578583e-02   3.9171921e-02   4.0750856e-02   3.8634460e-02   3.9929787e-02   3.5624815e-02   4.4619659e-02   4.0097233e-02   3.8989669e-02   4.2252535e-02   4.4294774e-02   3.8444356e-02   4.9025284e-02   4.7264255e-02   4.1580594e-02   4.6130332e-02   4.5860042e-02   4.8787532e-02   4.8309085e-02   4.1710595e-02   4.2715473e-02   4.5584355e-02   4.2769275e-02   5.2198428e-02   4.0485681e-02   4.0301697e-02   3.8952740e-02   4.2110712e-02   3.7976687e-02   3.6336913e-02   3.3636071e-02   3.3549048e-02   3.9311657e-02   3.5938652e-02   3.3972639e-02   3.7340169e-02
   3.6060524e-02   3.7304714e-02   3.9374862e-02   4.0514601e-02   4.3574811e-02   5.2208359e-02   3.8973052e-02   3.9003940e-02   4.0944088e-02   4.4047388e-02   4.0615668e-02   4.5795500e-02   3.9670275e-02   4.2130314e-02   4.1549838e-02   3.9816756e-02   4.1981506e-02   3.8312658e-02   4.1617025e-02   4.5046192e-02   4.5358812e-02   5.1701778e-02   4.5373210e-02   4.5649935e-02   5.3072446e-02   4.4851306e-02   4.2804854e-02   4.0092695e-02   4.0995139e-02   4.3608507e-02   4.8945998e-02   4.6090163e-02   4.9225217e-02   4.8042116e-02   5.5390372e-02   6.1258106e-02   4.3101955e-02   4.9081390e-02   4.6604304e-02   4.3242041e-02   5.5902198e-02   5.0069164e-02   0.0000000e+00   5.0683640e-02   4.4844443e-02   5.0306527e-02   4.5060472e-02   4.4399128e-02   4.3373854e-02   4.3804655e-02   3.6571605e-02   3.5589549e-02   4.7412911e-02   4.2643024e-02   4.1281899e-02   3.9422927e-02   3.8340590e-02   3.8184402e-02   3.9297037e-02   3.9824031e-02   4.3083402e-02   4.1811365e-02   3.7766046e-02   3.7742471e-02   4.2647534e-02   4.1946315e-02   5.0898572e-02   4.8016130e-02   3.9820669e-02   4.5388364e-02   4.1427884e-02   4.2300939e-02   4.8854821e-02   4.8298185e-02   4.9432308e-02   4.8774630e-02   4.7188825e-02   5.0275677e-02   5.0261441e-02   4.1761497e-02   4.1597934e-02   3.8828747e-02   4.0108940e-02   4.1787724e-02   3.9348108e-02   3.9205351e-02   4.0998337e-02   4.0924118e-02   3.6252614e-02   3.7497723e-02
   3.9678201e-02   3.9855772e-02   3.8190182e-02   4.0514229e-02   4.0885629e-02   4.4969678e-02   3.8730661e-02   4.0064834e-02   4.2589527e-02   4.4038510e-02   4.1471858e-02   4.3253423e-02   3.7948340e-02   4.2397719e-02   4.2414362e-02   4.1454806e-02   4.6899917e-02   4.2063932e-02   4.5034429e-02   4.3352887e-02   4.8203159e-02   5.1456275e-02   4.2792429e-02   4.2444619e-02   5.4675386e-02   4.4725127e-02   4.6534768e-02   4.0845477e-02   4.1132275e-02   4.5138076e-02   4.9229697e-02   4.5330380e-02   4.9233514e-02   4.8406408e-02   5.9562055e-02   5.6352210e-02   4.3637685e-02   5.0818710e-02   4.8831825e-02   4.4336432e-02   5.4179170e-02   5.3463853e-02   5.0683640e-02   0.0000000e+00   4.6813839e-02   4.9039595e-02   4.3789048e-02   4.4039828e-02   4.2236607e-02   4.1074431e-02   3.8827388e-02   3.5669394e-02   4.1499932e-02   4.0096947e-02   3.8500924e-02   3.7747155e-02   3.7141900e-02   3.7057928e-02   4.0454923e-02   3.7875008e-02   4.3734132e-02   4.1247622e-02   3.6781799e-02   3.9052416e-02   4.2230129e-02   4.1163696e-02   5.0079166e-02   4.7660828e-02   4.2531956e-02   4.4955936e-02   4.1239867e-02   4.4384768e-02   4.6899671e-02   4.7330164e-02   5.0617123e-02   4.8796993e-02   4.6514123e-02   5.1868144e-02   4.7046668e-02   4.3934403e-02   4.1547310e-02   4.1194390e-02   4.1178246e-02   4.2004102e-02   3.8158977e-02   3.8870175e-02   3.9991659e-02   4.3845297e-02   3.8533237e-02   4.1357705e-02
   3.5616672e-02   3.6733579e-02   3.4886950e-02   3.6763299e-02   3.6032180e-02   4.0690314e-02   3.5795542e-02   3.6049983e-02   4.1177659e-02   4.2459604e-02   3.9951492e-02   4.4223113e-02   3.8524162e-02   4.2077694e-02   3.8030285e-02   3.9240270e-02   4.0814675e-02   4.2563388e-02   4.4636788e-02   4.4557410e-02   5.0739223e-02   5.1397810e-02   3.9405871e-02   3.9060720e-02   4.6992581e-02   4.4034370e-02   4.1061780e-02   3.8512897e-02   3.9697358e-02   4.3134046e-02   4.6201266e-02   4.3591499e-02   4.4720732e-02   4.4508060e-02   5.2398187e-02   5.0591812e-02   4.2415061e-02   4.5630403e-02   4.1947321e-02   4.1185533e-02   4.8578120e-02   4.5774665e-02   4.4844443e-02   4.6813839e-02   0.0000000e+00   4.3840317e-02   4.1031932e-02   4.0161910e-02   3.9864788e-02   3.7823215e-02   3.7244294e-02   3.4398926e-02   3.6961982e-02   3.7085556e-02   3.4127728e-02   3.3539979e-02   3.6317579e-02   3.5732340e-02   3.7184698e-02   3.8204510e-02   4.1511961e-02   3.5722983e-02   3.6055260e-02   3.6963211e-02   3.8080163e-02   3.7523059e-02   4.5971874e-02   4.5582522e-02   4.4566678e-02   4.3563979e-02   3.8492447e-02   4.1228694e-02   4.1850442e-02   4.1680400e-02   4.3847136e-02   4.9960949e-02   4.3181337e-02   4.9773861e-02   4.4763986e-02   4.1272300e-02   3.7991865e-02   3.7775062e-02   3.7939275e-02   4.2540434e-02   3.4950691e-02   3.5489489e-02   3.5607351e-02   3.7176326e-02   3.4424594e-02   3.5967114e-02
   3.4725046e-02   3.7294817e-02   3.4926317e-02   3.6549706e-02   4.1637420e-02   4.7383731e-02   3.7935476e-02   3.7475104e-02   4.2942060e-02   4.1183462e-02   3.9121153e-02   4.2173170e-02   3.7946992e-02   4.0784455e-02   3.7540055e-02   3.8965980e-02   4.2290317e-02   4.0930842e-02   4.4725456e-02   4.3641816e-02   4.6347434e-02   4.8010448e-02   4.2859578e-02   4.2302978e-02   5.0212765e-02   4.4670592e-02   3.8459066e-02   3.7733610e-02   3.9679695e-02   4.2110614e-02   4.8458102e-02   4.5260011e-02   4.9111579e-02   4.8608099e-02   4.9469138e-02   4.8804637e-02   4.4753635e-02   4.5251266e-02   4.1432974e-02   4.0751484e-02   4.3864884e-02   4.3389551e-02   5.0306527e-02   4.9039595e-02   4.3840317e-02   0.0000000e+00   4.1763539e-02   4.1737758e-02   4.0799775e-02   4.0305734e-02   3.7162009e-02   3.9507298e-02   4.1422034e-02   3.9015966e-02   3.6968065e-02   3.6872342e-02   3.7028892e-02   3.7816394e-02   3.8986094e-02   3.7026769e-02   4.2321936e-02   3.7146948e-02   3.8139491e-02   4.1293942e-02   4.0832073e-02   3.9373403e-02   4.9335099e-02   4.5046131e-02   4.1188291e-02   4.1939676e-02   4.1809635e-02   4.3263508e-02   4.7444946e-02   4.6770104e-02   5.1629094e-02   5.1959857e-02   4.2119597e-02   5.0251052e-02   4.6197577e-02   4.7235966e-02   4.0732795e-02   4.0702598e-02   3.9243205e-02   3.9493351e-02   3.5818598e-02   3.6748116e-02   3.7660955e-02   4.0449839e-02   3.8104424e-02   3.6092721e-02
   2.9477799e-02   3.1327110e-02   3.0481766e-02   3.2764712e-02   3.5001653e-02   3.9058085e-02   3.2365113e-02   3.0451484e-02   3.1557494e-02   3.3617147e-02   3.6235038e-02   3.6575572e-02   3.1649450e-02   3.6445820e-02   3.4804788e-02   3.5475046e-02   3.7546740e-02   3.4119807e-02   3.8391124e-02   3.9654850e-02   3.4242434e-02   4.1728386e-02   3.7411076e-02   3.7149824e-02   4.0877862e-02   3.6843080e-02   3.8212894e-02   3.1647307e-02   3.5893916e-02   3.9484605e-02   4.3882333e-02   3.6287826e-02   3.9551969e-02   4.5555243e-02   4.4315608e-02   4.9499752e-02   3.8645929e-02   3.9642996e-02   3.5874503e-02   3.7157884e-02   3.8070758e-02   4.4411928e-02   4.5060472e-02   4.3789048e-02   4.1031932e-02   4.1763539e-02   0.0000000e+00   3.6578041e-02   3.6394218e-02   3.6369584e-02   3.1552494e-02   3.4745229e-02   3.5033074e-02   3.0932193e-02   2.9778415e-02   2.9340666e-02   3.2203013e-02   3.2953111e-02   3.4061891e-02   3.1492240e-02   3.8277079e-02   3.3739973e-02   3.1546163e-02   3.0868604e-02   3.2961859e-02   3.2829544e-02   4.2596607e-02   4.0499082e-02   3.2836389e-02   3.6665258e-02   3.5912230e-02   3.3091861e-02   4.0408687e-02   3.4770102e-02   4.2293245e-02   4.3854069e-02   3.7099306e-02   4.1404549e-02   3.8309578e-02   3.5870983e-02   3.3168843e-02   3.2033092e-02   3.3182827e-02   3.6228413e-02   3.0059909e-02   3.1269207e-02   3.4134661e-02   3.2280453e-02   3.0558246e-02   3.0835164e-02
   3.0055730e-02   3.4017709e-02   3.3246966e-02   3.4966731e-02   3.6501541e-02   3.8241403e-02   3.0609722e-02   3.0551380e-02   3.1419732e-02   3.4478489e-02   3.5077906e-02   3.8331848e-02   3.3103164e-02   3.5657930e-02   3.5142473e-02   3.4864816e-02   3.5150822e-02   3.3990530e-02   3.5792188e-02   3.6803147e-02   3.8077832e-02   3.1512060e-02   3.6051169e-02   3.5199085e-02   4.4538925e-02   3.5006703e-02   3.4116290e-02   3.3343357e-02   3.2733289e-02   3.6317433e-02   4.0703424e-02   3.7828642e-02   4.1321012e-02   4.1748473e-02   4.5729787e-02   4.6844492e-02   3.9289565e-02   4.5084208e-02   3.3730686e-02   3.5685809e-02   4.0796131e-02   4.9856695e-02   4.4399128e-02   4.4039828e-02   4.0161910e-02   4.1737758e-02   3.6578041e-02   0.0000000e+00   3.6755375e-02   3.4631677e-02   3.1389149e-02   3.5814072e-02   3.6584248e-02   3.3821008e-02   3.1320436e-02   3.2285846e-02   3.2203543e-02   3.2997471e-02   3.3418395e-02   3.1747847e-02   3.6948734e-02   3.3023305e-02   3.3379140e-02   3.4405431e-02   3.2667101e-02   3.3667364e-02   4.2315171e-02   4.2362066e-02   3.5693377e-02   3.6577641e-02   3.5180126e-02   3.5055639e-02   3.9579201e-02   4.0203999e-02   3.9340452e-02   4.8925724e-02   3.5481916e-02   4.3329371e-02   3.7313770e-02   3.5221194e-02   3.4765429e-02   3.4172259e-02   3.3754767e-02   3.3870741e-02   3.1216926e-02   3.3549870e-02   3.1273188e-02   3.1833679e-02   3.0206560e-02   3.0763578e-02
   3.1573066e-02   3.0432852e-02   2.9047981e-02   3.3931301e-02   3.7239761e-02   3.8535225e-02   3.0532980e-02   3.0456550e-02   3.3066904e-02   3.4066097e-02   3.3767380e-02   3.9411511e-02   3.2640013e-02   3.5146057e-02   3.3670518e-02   3.5783635e-02   3.8085059e-02   3.4598229e-02   3.4481728e-02   3.6787087e-02   3.9665414e-02   3.7084361e-02   3.4067727e-02   3.1994860e-02   4.3180810e-02   3.6176858e-02   3.2819343e-02   2.9631957e-02   3.1671305e-02   3.4103397e-02   4.2478580e-02   3.8042624e-02   3.9981448e-02   4.0455804e-02   4.5577109e-02   4.3116413e-02   3.5769072e-02   4.1474818e-02   3.4568401e-02   3.4240497e-02   4.2428828e-02   4.2249912e-02   4.3373854e-02   4.2236607e-02   3.9864788e-02   4.0799775e-02   3.6394218e-02   3.6755375e-02   0.0000000e+00   3.6014717e-02   3.4128719e-02   3.2221763e-02   3.7849605e-02   3.3783283e-02   3.1585177e-02   2.7855296e-02   2.8232611e-02   3.4288364e-02   3.5190625e-02   3.0560311e-02   3.8690114e-02   3.5162997e-02   2.8353387e-02   3.0440471e-02   3.4808895e-02   3.3750026e-02   4.2643845e-02   4.0494403e-02   3.4390870e-02   3.7096698e-02   3.6415859e-02   3.5360318e-02   3.6807095e-02   3.7876455e-02   3.9288856e-02   4.5100706e-02   3.6025625e-02   4.0852968e-02   3.8029247e-02   3.6516746e-02   3.2448866e-02   2.9481015e-02   3.0592118e-02   3.3205602e-02   2.8350520e-02   3.0614862e-02   2.9926336e-02   3.2021348e-02   3.0288098e-02   2.8127432e-02
   3.0816731e-02   3.2499499e-02   2.9126720e-02   3.3418590e-02   3.6877953e-02   4.3507384e-02   3.2695276e-02   3.0150093e-02   3.3126562e-02   3.4668826e-02   3.4727605e-02   3.2215546e-02   3.0735761e-02   3.6947088e-02   3.1177252e-02   3.3081611e-02   3.6612367e-02   3.3450537e-02   3.4985406e-02   3.7080240e-02   3.3092998e-02   3.6573328e-02   3.4495848e-02   3.6385428e-02   4.3419707e-02   3.8294332e-02   3.0012751e-02   2.8868415e-02   3.2214158e-02   3.5790605e-02   4.0275665e-02   3.4791657e-02   4.0653243e-02   3.8731932e-02   4.5659648e-02   4.6942527e-02   3.7440966e-02   4.3250375e-02   3.6880022e-02   3.5170515e-02   4.4512421e-02   4.7758999e-02   4.3804655e-02   4.1074431e-02   3.7823215e-02   4.0305734e-02   3.6369584e-02   3.4631677e-02   3.6014717e-02   0.0000000e+00   3.0523581e-02   2.7529073e-02   3.6466317e-02   3.3768197e-02   3.2445431e-02   3.0633376e-02   3.1976215e-02   3.1266049e-02   3.6936189e-02   3.1640031e-02   3.4438203e-02   3.5802991e-02   3.0931110e-02   3.4149054e-02   3.4485457e-02   3.2232167e-02   3.9628289e-02   3.9138453e-02   3.4624285e-02   3.8208945e-02   3.7036980e-02   4.0109400e-02   3.5052054e-02   3.5845890e-02   3.6616020e-02   4.9299622e-02   3.4699212e-02   4.5313773e-02   3.7250321e-02   3.8340240e-02   3.4376312e-02   3.3199166e-02   3.1512064e-02   3.4227929e-02   3.0394014e-02   3.2581365e-02   2.7306719e-02   3.2870126e-02   2.9567506e-02   3.1416949e-02
   2.8037799e-02   2.8177764e-02   2.7469289e-02   2.9778889e-02   3.3442176e-02   3.4636063e-02   2.6450683e-02   2.6366640e-02   2.8283513e-02   3.0407308e-02   3.3596429e-02   3.2645967e-02   2.8149072e-02   3.3272413e-02   2.9700576e-02   3.0092510e-02   3.1436070e-02   2.8782610e-02   3.3181160e-02   3.3466041e-02   3.7701599e-02   3.4044361e-02   3.1318885e-02   3.4031884e-02   3.6714843e-02   2.9783461e-02   2.6723857e-02   2.9388015e-02   2.9096164e-02   3.1914259e-02   3.8438878e-02   3.3681370e-02   3.6715622e-02   3.6087143e-02   3.9852455e-02   4.7667285e-02   3.3160489e-02   3.8673165e-02   3.4423029e-02   3.0750788e-02   3.6672524e-02   3.6968614e-02   3.6571605e-02   3.8827388e-02   3.7244294e-02   3.7162009e-02   3.1552494e-02   3.1389149e-02   3.4128719e-02   3.0523581e-02   0.0000000e+00   2.5689435e-02   3.2961657e-02   3.0019901e-02   2.7442740e-02   2.8809208e-02   2.8550836e-02   2.9048677e-02   2.9664030e-02   2.8539386e-02   3.1854045e-02   2.9692622e-02   2.9419629e-02   3.0502637e-02   3.0404377e-02   2.8534721e-02   3.7948533e-02   3.6076022e-02   3.2452670e-02   3.1999407e-02   3.1367799e-02   3.4600323e-02   3.5846698e-02   3.5300439e-02   3.5915725e-02   4.0677961e-02   3.1235567e-02   3.8502597e-02   3.5281517e-02   2.9519520e-02   3.0182533e-02   3.0598542e-02   3.0237519e-02   3.2656560e-02   2.7163842e-02   2.6952593e-02   2.5992801e-02   2.9209945e-02   2.5564657e-02   2.6819583e-02
   2.8847393e-02   2.8540211e-02   2.6418068e-02   2.9746435e-02   3.4382381e-02   3.3830004e-02   2.5632627e-02   2.5408435e-02   2.8406121e-02   3.1596803e-02   3.4299160e-02   3.3549545e-02   2.6758833e-02   3.0016978e-02   2.7869914e-02   2.9214865e-02   3.3290903e-02   2.8985933e-02   3.1659950e-02   3.2043759e-02   3.1528689e-02   3.7184396e-02   3.0400490e-02   3.0123450e-02   3.7636867e-02   2.9797149e-02   3.0428701e-02   2.8223158e-02   2.8935256e-02   2.9988456e-02   3.5734094e-02   3.2714938e-02   3.4016364e-02   3.4926381e-02   3.5664357e-02   4.9057134e-02   3.2173033e-02   3.5235332e-02   3.0838606e-02   3.1727927e-02   3.4032058e-02   3.5015919e-02   3.5589549e-02   3.5669394e-02   3.4398926e-02   3.9507298e-02   3.4745229e-02   3.5814072e-02   3.2221763e-02   2.7529073e-02   2.5689435e-02   0.0000000e+00   3.1787876e-02   2.8906539e-02   2.9238426e-02   2.6135469e-02   2.7554835e-02   3.0934044e-02   2.8285428e-02   2.7232182e-02   2.8555340e-02   2.9597488e-02   2.7563945e-02   2.9615739e-02   3.0426513e-02   2.8109414e-02   3.5655867e-02   3.6603368e-02   3.3791422e-02   3.4156348e-02   3.1489717e-02   3.1925527e-02   3.3726574e-02   3.5167335e-02   3.6925481e-02   3.9309815e-02   3.2889496e-02   3.9745159e-02   3.3123786e-02   3.3493345e-02   3.1819846e-02   3.3175038e-02   3.1544290e-02   3.2260462e-02   2.6814320e-02   2.8079042e-02   2.8488841e-02   3.0179122e-02   2.6655918e-02   2.8730483e-02
   3.4234267e-02   3.7659935e-02   4.0128648e-02   3.8033739e-02   4.1873208e-02   4.5254179e-02   3.1632855e-02   3.0839282e-02   3.5837531e-02   3.3275945e-02   3.7617619e-02   4.2118475e-02   3.3693344e-02   3.6910318e-02   3.5485639e-02   3.4568872e-02   3.7395422e-02   3.9853191e-02   4.2498132e-02   4.3263374e-02   4.4469188e-02   3.8779120e-02   3.4575227e-02   3.8815318e-02   4.6430482e-02   3.9970699e-02   4.0311421e-02   3.8880819e-02   3.5897256e-02   3.5423336e-02   3.9872879e-02   3.5972326e-02   4.0355458e-02   4.7520503e-02   4.9634351e-02   5.0518175e-02   3.6578782e-02   4.3968860e-02   3.3059058e-02   3.5568466e-02   4.2001000e-02   4.6530174e-02   4.7412911e-02   4.1499932e-02   3.6961982e-02   4.1422034e-02   3.5033074e-02   3.6584248e-02   3.7849605e-02   3.6466317e-02   3.2961657e-02   3.1787876e-02   0.0000000e+00   3.5375797e-02   3.5642346e-02   3.6094644e-02   3.4316298e-02   3.7740583e-02   3.9220776e-02   3.7916583e-02   3.8327045e-02   3.5185370e-02   3.4984670e-02   3.5048375e-02   3.7053186e-02   3.8788329e-02   5.0564803e-02   4.6769186e-02   3.6334636e-02   4.1476356e-02   3.9189135e-02   3.7823255e-02   4.1618378e-02   4.4189672e-02   4.6741738e-02   4.7698170e-02   3.8366099e-02   4.4339276e-02   3.8297802e-02   4.8136975e-02   3.8542555e-02   3.8615049e-02   4.1017893e-02   4.1286632e-02   3.7248752e-02   4.0239736e-02   3.8477853e-02   3.7447901e-02   3.2484521e-02   3.3716976e-02
   2.7681760e-02   3.1868251e-02   3.0407114e-02   3.3572852e-02   4.0460906e-02   3.7901876e-02   2.8271170e-02   3.0371553e-02   3.4766828e-02   3.4609895e-02   3.5576494e-02   3.7257473e-02   3.2155759e-02   3.7957490e-02   3.5194040e-02   3.4116451e-02   3.5653940e-02   3.5804961e-02   3.5615502e-02   4.0438247e-02   3.9948800e-02   3.9819397e-02   3.3586716e-02   3.8097942e-02   4.3013781e-02   3.2742126e-02   3.1595373e-02   2.9666291e-02   3.2761119e-02   3.9614781e-02   4.3244131e-02   3.3758312e-02   4.3872799e-02   4.3851268e-02   3.9221966e-02   4.0803331e-02   3.4702000e-02   4.5754420e-02   3.8091014e-02   3.5412046e-02   3.7816795e-02   3.8994241e-02   4.2643024e-02   4.0096947e-02   3.7085556e-02   3.9015966e-02   3.0932193e-02   3.3821008e-02   3.3783283e-02   3.3768197e-02   3.0019901e-02   2.8906539e-02   3.5375797e-02   0.0000000e+00   3.0946322e-02   3.0482547e-02   3.1751973e-02   3.1555769e-02   3.4679016e-02   2.8318525e-02   3.1576010e-02   3.2364474e-02   3.0262538e-02   3.0580233e-02   3.2213954e-02   3.3710831e-02   3.8261268e-02   3.8209794e-02   3.3933490e-02   3.8700713e-02   3.9998983e-02   3.7897561e-02   3.7180801e-02   3.6765357e-02   3.9265213e-02   4.1280515e-02   3.4203845e-02   4.5183536e-02   3.6102904e-02   4.0467932e-02   3.1711728e-02   2.8855673e-02   3.0480417e-02   3.6116098e-02   3.2396567e-02   3.1040241e-02   2.7263509e-02   3.0196077e-02   3.0038408e-02   2.9122971e-02
   2.6914887e-02   2.9330603e-02   2.6112517e-02   3.0542261e-02   3.4593184e-02   3.3891110e-02   2.6113675e-02   2.4863616e-02   2.9394785e-02   3.2276494e-02   3.2815838e-02   3.3061206e-02   2.8627352e-02   3.2893689e-02   2.8141403e-02   2.9499163e-02   3.3527380e-02   3.0570661e-02   3.3281665e-02   3.3893426e-02   4.3836618e-02   3.2989345e-02   3.1275421e-02   3.4756338e-02   3.9285675e-02   2.9723501e-02   3.0557573e-02   2.8475199e-02   2.8710271e-02   3.2001013e-02   3.7827413e-02   3.2525926e-02   3.8565013e-02   3.7817155e-02   3.7108237e-02   3.8757715e-02   3.1210795e-02   3.7317753e-02   3.4598093e-02   3.1704992e-02   3.9343575e-02   3.8578583e-02   4.1281899e-02   3.8500924e-02   3.4127728e-02   3.6968065e-02   2.9778415e-02   3.1320436e-02   3.1585177e-02   3.2445431e-02   2.7442740e-02   2.9238426e-02   3.5642346e-02   3.0946322e-02   0.0000000e+00   2.7752664e-02   2.7301910e-02   2.8904838e-02   3.0821074e-02   2.7235847e-02   3.0900047e-02   3.0958417e-02   2.8587770e-02   2.7887035e-02   2.8559673e-02   2.8762813e-02   3.7930862e-02   3.7589866e-02   2.9583554e-02   3.4784252e-02   2.8758953e-02   3.3910399e-02   3.5360644e-02   3.3826688e-02   3.5135929e-02   4.3228477e-02   3.3531921e-02   4.2585726e-02   2.9875736e-02   3.0832518e-02   2.9020738e-02   2.8317332e-02   2.8947405e-02   3.1859649e-02   2.4044625e-02   2.6473045e-02   2.6934732e-02   3.1626673e-02   2.6035814e-02   2.6951258e-02
   2.5569038e-02   2.9668953e-02   2.8201440e-02   2.9457752e-02   3.4985809e-02   3.4220797e-02   2.6890063e-02   2.5552988e-02   2.9609181e-02   3.1073211e-02   3.0862477e-02   3.4307176e-02   2.7383548e-02   3.3386548e-02   2.8161936e-02   2.9842288e-02   3.0484722e-02   2.9356386e-02   3.1072236e-02   3.2988294e-02   4.3166717e-02   3.8520447e-02   3.0020267e-02   3.5435051e-02   3.7177382e-02   3.0794653e-02   3.0200510e-02   2.9253122e-02   2.9451412e-02   3.1043656e-02   3.6913754e-02   3.4373304e-02   3.7524854e-02   3.8507910e-02   3.6594371e-02   3.9700114e-02   3.5352024e-02   3.9956299e-02   2.9715200e-02   2.6916867e-02   4.0044663e-02   3.9171921e-02   3.9422927e-02   3.7747155e-02   3.3539979e-02   3.6872342e-02   2.9340666e-02   3.2285846e-02   2.7855296e-02   3.0633376e-02   2.8809208e-02   2.6135469e-02   3.6094644e-02   3.0482547e-02   2.7752664e-02   0.0000000e+00   2.6458683e-02   2.5463049e-02   2.9564142e-02   2.7913710e-02   3.1424550e-02   3.0393161e-02   2.6395115e-02   2.7192932e-02   2.9551987e-02   2.8885389e-02   3.5249767e-02   3.5968003e-02   2.8992844e-02   3.6579823e-02   3.0855090e-02   3.1790924e-02   3.6151215e-02   3.5040979e-02   3.3153304e-02   3.8437363e-02   3.6690390e-02   4.3049241e-02   3.2103724e-02   3.1484616e-02   3.2162265e-02   3.0350797e-02   2.8758269e-02   3.1420388e-02   2.5782140e-02   2.7716448e-02   2.7812313e-02   2.8388142e-02   2.5353823e-02   2.5686891e-02
   2.6034846e-02   2.7312095e-02   2.6339279e-02   2.9153880e-02   3.5942782e-02   3.3221607e-02   2.6033867e-02   2.5760261e-02   2.7302195e-02   2.9344045e-02   2.9811353e-02   3.2504893e-02   2.7069152e-02   3.3191349e-02   2.9475193e-02   2.9716428e-02   3.0638946e-02   2.8132265e-02   3.0370939e-02   3.2889459e-02   4.0580035e-02   3.5109744e-02   3.0117956e-02   3.4862172e-02   3.6919976e-02   3.1004047e-02   3.0337481e-02   2.8017670e-02   2.8653775e-02   3.1623579e-02   3.6231692e-02   3.1885806e-02   3.6382733e-02   3.6171308e-02   3.4246704e-02   3.8970337e-02   3.2639091e-02   3.9670352e-02   2.7331430e-02   2.8060265e-02   3.4069370e-02   4.0750856e-02   3.8340590e-02   3.7141900e-02   3.6317579e-02   3.7028892e-02   3.2203013e-02   3.2203543e-02   2.8232611e-02   3.1976215e-02   2.8550836e-02   2.7554835e-02   3.4316298e-02   3.1751973e-02   2.7301910e-02   2.6458683e-02   0.0000000e+00   2.7673306e-02   2.9961829e-02   2.8481664e-02   3.2112535e-02   2.9477137e-02   2.7666396e-02   2.8355719e-02   3.1060855e-02   2.8314744e-02   3.3941857e-02   3.7304759e-02   2.9149288e-02   3.7526235e-02   3.2585981e-02   3.2092205e-02   3.3473982e-02   3.2997066e-02   3.7285089e-02   3.7049049e-02   3.2571262e-02   4.2796021e-02   3.1621081e-02   3.2340257e-02   2.9869604e-02   2.8405511e-02   2.8978449e-02   3.0389834e-02   2.6273641e-02   2.5762637e-02   2.4044130e-02   2.6152461e-02   2.5920156e-02   2.6495531e-02
   2.6786434e-02   2.7525524e-02   2.7494521e-02   3.0060642e-02   3.5997978e-02   3.5414912e-02   2.5790836e-02   2.6218714e-02   2.8344696e-02   2.8210846e-02   2.8857777e-02   3.1722432e-02   2.6717602e-02   3.3065568e-02   2.8694663e-02   2.9784256e-02   3.2081841e-02   2.7511333e-02   3.0556056e-02   3.2602808e-02   4.0023986e-02   4.0651390e-02   3.1267720e-02   3.3175812e-02   3.8925574e-02   3.0716869e-02   3.0073838e-02   2.7229502e-02   2.9015700e-02   3.1659826e-02   3.7248944e-02   3.2914951e-02   3.6342279e-02   3.8734655e-02   3.8377990e-02   4.4037202e-02   3.2323248e-02   3.6999986e-02   2.8566423e-02   2.7995615e-02   2.7466231e-02   3.8634460e-02   3.8184402e-02   3.7057928e-02   3.5732340e-02   3.7816394e-02   3.2953111e-02   3.2997471e-02   3.4288364e-02   3.1266049e-02   2.9048677e-02   3.0934044e-02   3.7740583e-02   3.1555769e-02   2.8904838e-02   2.5463049e-02   2.7673306e-02   0.0000000e+00   2.9852730e-02   2.8668139e-02   3.2462502e-02   3.1304478e-02   2.9652118e-02   2.8293318e-02   3.1991877e-02   2.9129599e-02   3.6300624e-02   3.5093166e-02   3.2017685e-02   3.4876795e-02   3.2304606e-02   3.1287957e-02   3.5309181e-02   3.6163747e-02   3.4798845e-02   3.6716599e-02   3.5971804e-02   4.2634468e-02   2.9990144e-02   3.5841298e-02   2.8655955e-02   2.9397830e-02   3.1619135e-02   3.1396534e-02   2.7572491e-02   2.7540319e-02   2.4208144e-02   2.5505159e-02   2.5345794e-02   2.4489093e-02
   3.1036949e-02   3.1283610e-02   2.9739569e-02   3.1948416e-02   3.9426024e-02   3.7017417e-02   2.9579994e-02   3.0666271e-02   3.3633601e-02   3.4509400e-02   3.8240220e-02   3.6437158e-02   2.9958942e-02   3.4598903e-02   3.3397745e-02   3.4074030e-02   3.6917295e-02   3.3406899e-02   3.5402871e-02   3.7821879e-02   4.7259176e-02   3.9966475e-02   3.3389503e-02   3.4761506e-02   4.3009306e-02   3.5623115e-02   3.5821049e-02   3.2768375e-02   3.0795603e-02   3.6690427e-02   4.2441011e-02   3.4224473e-02   3.9539534e-02   4.1229914e-02   3.9292050e-02   5.1940155e-02   3.6031799e-02   4.1491495e-02   2.9683639e-02   3.2001255e-02   3.2426412e-02   3.9929787e-02   3.9297037e-02   4.0454923e-02   3.7184698e-02   3.8986094e-02   3.4061891e-02   3.3418395e-02   3.5190625e-02   3.6936189e-02   2.9664030e-02   2.8285428e-02   3.9220776e-02   3.4679016e-02   3.0821074e-02   2.9564142e-02   2.9961829e-02   2.9852730e-02   0.0000000e+00   3.1616927e-02   3.6977973e-02   3.2800591e-02   3.0339221e-02   2.9889632e-02   3.0419806e-02   2.9830463e-02   3.6877970e-02   3.7944357e-02   3.1290091e-02   3.8169530e-02   3.4289780e-02   3.4643196e-02   3.7837382e-02   3.8131747e-02   3.7311472e-02   4.1226150e-02   3.5053205e-02   4.4860484e-02   3.2807650e-02   3.7126269e-02   3.0098996e-02   3.1440602e-02   3.3448624e-02   3.5229964e-02   3.0315375e-02   3.0011334e-02   2.5594313e-02   2.9710075e-02   2.8411055e-02   3.0431362e-02
   2.4173119e-02   2.7818836e-02   2.7240047e-02   2.8830627e-02   3.5825099e-02   3.5104049e-02   2.7103249e-02   2.4377559e-02   2.7996995e-02   2.8727245e-02   3.1713906e-02   3.0783320e-02   2.6204699e-02   3.4338034e-02   3.0792184e-02   3.0806738e-02   3.1494746e-02   2.7287110e-02   2.8676847e-02   3.3520418e-02   4.4093615e-02   3.6853836e-02   3.2606348e-02   3.4962901e-02   3.9624864e-02   3.1488790e-02   3.0944713e-02   3.0981445e-02   3.2452120e-02   3.2260950e-02   3.7096095e-02   3.3173886e-02   3.7464515e-02   3.9264790e-02   3.7389280e-02   4.9729434e-02   3.4673862e-02   4.0538834e-02   2.8524827e-02   2.8703451e-02   3.2646557e-02   3.5624815e-02   3.9824031e-02   3.7875008e-02   3.8204510e-02   3.7026769e-02   3.1492240e-02   3.1747847e-02   3.0560311e-02   3.1640031e-02   2.8539386e-02   2.7232182e-02   3.7916583e-02   2.8318525e-02   2.7235847e-02   2.7913710e-02   2.8481664e-02   2.8668139e-02   3.1616927e-02   0.0000000e+00   3.3233207e-02   3.0380264e-02   2.8861291e-02   2.8120392e-02   2.8997545e-02   2.8702652e-02   3.8304939e-02   3.6297267e-02   3.0473207e-02   3.5340666e-02   2.9600896e-02   2.7726654e-02   3.4019986e-02   3.8032588e-02   3.4706315e-02   3.5872746e-02   3.2967472e-02   4.0350909e-02   2.9736152e-02   3.3993725e-02   2.9403267e-02   2.7252010e-02   2.9123858e-02   3.0518577e-02   2.7349008e-02   2.8620348e-02   3.0118624e-02   2.6480287e-02   2.6552399e-02   2.5449523e-02
   2.8859554e-02   3.2064266e-02   3.2182556e-02   3.4660623e-02   4.0738906e-02   3.4059078e-02   2.8823172e-02   2.7498278e-02   2.9860750e-02   3.2442956e-02   3.2962531e-02   3.4660158e-02   3.0015853e-02   3.4916817e-02   3.2583632e-02   3.4070693e-02   3.5986142e-02   3.4113097e-02   3.5171033e-02   3.7138174e-02   5.1844921e-02   4.0324211e-02   3.4781984e-02   3.5428646e-02   4.4911089e-02   3.3457909e-02   3.1806022e-02   3.4482213e-02   3.1779553e-02   3.2967735e-02   3.9274089e-02   3.9296477e-02   4.4088536e-02   4.2029830e-02   4.3916389e-02   4.5910825e-02   3.8665014e-02   4.1983919e-02   2.9850891e-02   3.4370003e-02   3.6937329e-02   4.4619659e-02   4.3083402e-02   4.3734132e-02   4.1511961e-02   4.2321936e-02   3.8277079e-02   3.6948734e-02   3.8690114e-02   3.4438203e-02   3.1854045e-02   2.8555340e-02   3.8327045e-02   3.1576010e-02   3.0900047e-02   3.1424550e-02   3.2112535e-02   3.2462502e-02   3.6977973e-02   3.3233207e-02   0.0000000e+00   3.4973516e-02   3.3657706e-02   3.3156218e-02   3.4832782e-02   3.0919269e-02   4.2203558e-02   4.0028815e-02   3.3255856e-02   3.4336360e-02   3.6633496e-02   3.2269166e-02   3.5002978e-02   3.9868798e-02   3.9459437e-02   3.6070258e-02   3.7329891e-02   4.4153384e-02   3.4801504e-02   3.7628143e-02   3.4727840e-02   3.3930027e-02   3.3093373e-02   3.3253534e-02   2.7585964e-02   2.9213357e-02   3.1139286e-02   2.9969830e-02   2.9885563e-02   2.9192951e-02
   2.8530393e-02   3.0853179e-02   3.0096285e-02   3.5135884e-02   3.5078773e-02   3.6286917e-02   2.6584216e-02   2.6252343e-02   3.3430510e-02   3.3097934e-02   3.3978856e-02   3.2145652e-02   3.1157417e-02   3.4035495e-02   3.1106971e-02   3.2745309e-02   3.7317866e-02   3.3277809e-02   3.2344047e-02   3.4599749e-02   4.3573611e-02   4.1471473e-02   3.4411044e-02   3.4859522e-02   4.3187555e-02   3.3037779e-02   3.1671709e-02   3.2842760e-02   3.3179023e-02   3.3406302e-02   3.9384142e-02   3.4915662e-02   4.1919598e-02   4.0575967e-02   4.6821304e-02   4.2796168e-02   3.9001933e-02   4.1113710e-02   3.0889351e-02   3.3199206e-02   3.7264959e-02   4.0097233e-02   4.1811365e-02   4.1247622e-02   3.5722983e-02   3.7146948e-02   3.3739973e-02   3.3023305e-02   3.5162997e-02   3.5802991e-02   2.9692622e-02   2.9597488e-02   3.5185370e-02   3.2364474e-02   3.0958417e-02   3.0393161e-02   2.9477137e-02   3.1304478e-02   3.2800591e-02   3.0380264e-02   3.4973516e-02   0.0000000e+00   3.2318240e-02   3.0632739e-02   3.0271854e-02   3.1178363e-02   3.8986707e-02   3.9632451e-02   3.3367022e-02   3.2339592e-02   3.8652696e-02   3.3570227e-02   3.4820559e-02   3.4377911e-02   3.4075357e-02   3.3856523e-02   3.8264371e-02   4.4434194e-02   3.2720359e-02   3.3193998e-02   3.3027608e-02   3.1325804e-02   3.1824630e-02   3.3023867e-02   2.8737650e-02   2.6216563e-02   2.7427690e-02   2.8531662e-02   2.6710692e-02   2.7337303e-02
   2.5944483e-02   2.7014584e-02   2.8948334e-02   3.1939578e-02   3.8213496e-02   3.5448383e-02   2.5718764e-02   2.4976057e-02   3.1928824e-02   3.1362540e-02   3.2035733e-02   3.0345421e-02   2.7574713e-02   3.2436567e-02   2.8325969e-02   2.7124710e-02   3.1586738e-02   3.1038637e-02   2.9772378e-02   3.1296824e-02   4.2713423e-02   3.8721195e-02   3.2404527e-02   3.4603869e-02   3.9067013e-02   3.0068071e-02   2.7926246e-02   3.0103775e-02   2.7673031e-02   2.9129884e-02   3.4396120e-02   3.1145791e-02   3.5424500e-02   3.7389124e-02   4.6399244e-02   4.0590001e-02   3.4325422e-02   3.6640573e-02   2.5467313e-02   2.9734743e-02   3.6247068e-02   3.8989669e-02   3.7766046e-02   3.6781799e-02   3.6055260e-02   3.8139491e-02   3.1546163e-02   3.3379140e-02   2.8353387e-02   3.0931110e-02   2.9419629e-02   2.7563945e-02   3.4984670e-02   3.0262538e-02   2.8587770e-02   2.6395115e-02   2.7666396e-02   2.9652118e-02   3.0339221e-02   2.8861291e-02   3.3657706e-02   3.2318240e-02   0.0000000e+00   2.9061966e-02   3.0134207e-02   3.1021476e-02   3.7565427e-02   3.9031035e-02   3.4757125e-02   3.3758799e-02   3.2870223e-02   3.6986271e-02   3.4907586e-02   3.7730543e-02   3.7356789e-02   3.4702846e-02   3.5087662e-02   4.4229413e-02   3.3831518e-02   3.3797716e-02   3.1531529e-02   3.0138873e-02   2.8596926e-02   3.1648195e-02   2.9440286e-02   2.8938104e-02   2.8440241e-02   3.1046841e-02   2.7237102e-02   2.7208445e-02
   2.4011768e-02   2.5206337e-02   2.6982708e-02   2.9586547e-02   3.4836108e-02   3.4817844e-02   2.7761823e-02   2.6163572e-02   3.0331681e-02   2.9771846e-02   2.9953527e-02   2.8726018e-02   2.9214925e-02   3.4528782e-02   2.9070845e-02   3.0665446e-02   3.2853479e-02   3.1001708e-02   3.0519221e-02   3.3978614e-02   4.0544470e-02   3.9850677e-02   3.1382255e-02   3.3728903e-02   3.6255163e-02   2.9857161e-02   3.1700077e-02   2.9937433e-02   2.8708645e-02   3.0950490e-02   3.7643655e-02   3.2938099e-02   3.6768375e-02   3.9748317e-02   4.4946660e-02   4.7216805e-02   3.2097736e-02   3.6728363e-02   2.8590812e-02   2.8928682e-02   3.3068217e-02   4.2252535e-02   3.7742471e-02   3.9052416e-02   3.6963211e-02   4.1293942e-02   3.0868604e-02   3.4405431e-02   3.0440471e-02   3.4149054e-02   3.0502637e-02   2.9615739e-02   3.5048375e-02   3.0580233e-02   2.7887035e-02   2.7192932e-02   2.8355719e-02   2.8293318e-02   2.9889632e-02   2.8120392e-02   3.3156218e-02   3.0632739e-02   2.9061966e-02   0.0000000e+00   3.1310125e-02   3.0079062e-02   3.3368471e-02   3.6874047e-02   3.1703134e-02   3.0680038e-02   3.2331080e-02   2.9771462e-02   3.4022533e-02   3.4933378e-02   3.4644540e-02   3.1611405e-02   3.3565802e-02   4.0939220e-02   3.0875735e-02   3.2185556e-02   2.7995194e-02   2.8239790e-02   3.0496481e-02   3.1431962e-02   2.6659727e-02   2.5300619e-02   2.5307199e-02   2.9465457e-02   2.4127466e-02   2.4988204e-02
   2.9008641e-02   3.0724246e-02   2.9316933e-02   3.1411145e-02   3.3228880e-02   3.2003332e-02   2.7264891e-02   2.8163239e-02   3.0585712e-02   3.1460343e-02   3.3740490e-02   3.0743411e-02   2.8407541e-02   3.3666009e-02   3.0402194e-02   3.1834854e-02   3.5816314e-02   3.2586958e-02   3.1514036e-02   3.3790895e-02   3.9352264e-02   3.8208509e-02   3.2604062e-02   3.3809906e-02   4.0434138e-02   3.1309042e-02   3.1333619e-02   3.5470718e-02   2.9299830e-02   2.8814180e-02   3.7023871e-02   3.4876002e-02   3.9881738e-02   3.7641557e-02   4.4702411e-02   3.9447810e-02   3.6658301e-02   4.2212373e-02   3.1610969e-02   3.0964306e-02   3.4304149e-02   4.4294774e-02   4.2647534e-02   4.2230129e-02   3.8080163e-02   4.0832073e-02   3.2961859e-02   3.2667101e-02   3.4808895e-02   3.4485457e-02   3.0404377e-02   3.0426513e-02   3.7053186e-02   3.2213954e-02   2.8559673e-02   2.9551987e-02   3.1060855e-02   3.1991877e-02   3.0419806e-02   2.8997545e-02   3.4832782e-02   3.0271854e-02   3.0134207e-02   3.1310125e-02   0.0000000e+00   3.0852789e-02   3.5043937e-02   4.1146227e-02   3.4954541e-02   3.7734105e-02   3.4128041e-02   3.1227725e-02   3.6631551e-02   3.9252520e-02   3.6463674e-02   3.6766320e-02   3.6186206e-02   4.0988910e-02   3.4932036e-02   3.8175505e-02   3.0893253e-02   3.2366532e-02   3.3568529e-02   3.2864783e-02   2.8556273e-02   2.7617823e-02   3.0763818e-02   2.8966523e-02   2.4559101e-02   2.7319069e-02
   2.6758047e-02   2.8970807e-02   2.7165884e-02   2.8802050e-02   3.2221332e-02   3.6086398e-02   2.7864895e-02   2.8395035e-02   3.2234952e-02   2.9514778e-02   3.1533420e-02   3.1155414e-02   2.7307150e-02   3.3477661e-02   3.1049882e-02   3.2892280e-02   3.6925432e-02   3.2294671e-02   3.2177350e-02   3.3518685e-02   4.7890462e-02   3.8429868e-02   3.4134727e-02   3.5655818e-02   4.3680776e-02   3.3030489e-02   2.9043539e-02   3.1204606e-02   3.0887348e-02   3.3791608e-02   4.1749882e-02   3.6104345e-02   3.9319028e-02   4.0143736e-02   4.2218182e-02   4.9823863e-02   3.7909016e-02   3.9540316e-02   3.0335676e-02   3.1290433e-02   3.7936214e-02   3.8444356e-02   4.1946315e-02   4.1163696e-02   3.7523059e-02   3.9373403e-02   3.2829544e-02   3.3667364e-02   3.3750026e-02   3.2232167e-02   2.8534721e-02   2.8109414e-02   3.8788329e-02   3.3710831e-02   2.8762813e-02   2.8885389e-02   2.8314744e-02   2.9129599e-02   2.9830463e-02   2.8702652e-02   3.0919269e-02   3.1178363e-02   3.1021476e-02   3.0079062e-02   3.0852789e-02   0.0000000e+00   3.5757772e-02   3.8131333e-02   3.2068991e-02   3.3883446e-02   3.3852340e-02   3.0027839e-02   3.4621419e-02   3.4609610e-02   3.4710139e-02   3.6254169e-02   3.6132300e-02   4.0361604e-02   3.3096657e-02   3.3796037e-02   2.9833367e-02   3.1741617e-02   3.0460484e-02   3.0957348e-02   2.6996091e-02   2.8376964e-02   2.8019426e-02   2.9079491e-02   2.7070296e-02   2.7390668e-02
   3.5037260e-02   3.5461726e-02   3.3971291e-02   4.0076321e-02   4.1488979e-02   4.4385733e-02   3.5753104e-02   3.5491382e-02   3.6569406e-02   3.7358165e-02   4.1883086e-02   3.9723456e-02   3.7493082e-02   4.1717494e-02   3.7126474e-02   4.1011237e-02   4.2730390e-02   3.7391560e-02   3.9167109e-02   4.2178331e-02   4.8776754e-02   4.2374617e-02   4.0505035e-02   4.2785585e-02   4.9130027e-02   4.1984947e-02   3.6743422e-02   3.7858242e-02   3.8136515e-02   4.0001222e-02   4.6440410e-02   4.5001283e-02   4.8486904e-02   4.8595931e-02   5.3199062e-02   5.5492052e-02   4.2752048e-02   5.2872611e-02   3.7804783e-02   3.9333144e-02   4.7812948e-02   4.9025284e-02   5.0898572e-02   5.0079166e-02   4.5971874e-02   4.9335099e-02   4.2596607e-02   4.2315171e-02   4.2643845e-02   3.9628289e-02   3.7948533e-02   3.5655867e-02   5.0564803e-02   3.8261268e-02   3.7930862e-02   3.5249767e-02   3.3941857e-02   3.6300624e-02   3.6877970e-02   3.8304939e-02   4.2203558e-02   3.8986707e-02   3.7565427e-02   3.3368471e-02   3.5043937e-02   3.5757772e-02   0.0000000e+00   4.6563578e-02   4.0943040e-02   4.1358076e-02   4.3569438e-02   3.7068244e-02   4.2828350e-02   4.5437436e-02   3.8407084e-02   4.4745405e-02   4.2342289e-02   4.9452586e-02   4.0096498e-02   4.2715271e-02   3.5884426e-02   3.5873630e-02   3.5310071e-02   3.8515988e-02   3.5353454e-02   3.6197222e-02   3.5197666e-02   3.4194088e-02   3.4295109e-02   3.4011003e-02
   3.7380845e-02   3.7196943e-02   3.6098236e-02   3.8738322e-02   4.3156437e-02   3.9202011e-02   3.5524548e-02   3.6477212e-02   3.8352519e-02   3.7685599e-02   4.0890576e-02   4.1688937e-02   3.7135867e-02   4.4835756e-02   3.7611988e-02   3.9813472e-02   4.2588718e-02   3.7272501e-02   3.9265290e-02   4.3104260e-02   5.6689204e-02   4.6484717e-02   4.0475294e-02   4.3424692e-02   4.3852995e-02   4.2842263e-02   3.7985683e-02   3.9758424e-02   4.0976233e-02   4.0346300e-02   4.6191227e-02   4.1485482e-02   4.6621722e-02   4.5514769e-02   6.1903386e-02   5.5386642e-02   4.2011654e-02   5.2071661e-02   3.7585742e-02   3.8003824e-02   5.2203539e-02   4.7264255e-02   4.8016130e-02   4.7660828e-02   4.5582522e-02   4.5046131e-02   4.0499082e-02   4.2362066e-02   4.0494403e-02   3.9138453e-02   3.6076022e-02   3.6603368e-02   4.6769186e-02   3.8209794e-02   3.7589866e-02   3.5968003e-02   3.7304759e-02   3.5093166e-02   3.7944357e-02   3.6297267e-02   4.0028815e-02   3.9632451e-02   3.9031035e-02   3.6874047e-02   4.1146227e-02   3.8131333e-02   4.6563578e-02   0.0000000e+00   4.2926136e-02   4.0759586e-02   4.2772022e-02   4.2018407e-02   4.5098472e-02   4.6211087e-02   4.0437412e-02   4.4547871e-02   4.3571523e-02   5.0180963e-02   4.2029350e-02   4.4884102e-02   3.8139424e-02   3.8454889e-02   3.8540579e-02   4.1328891e-02   3.6026539e-02   3.8276635e-02   3.6497097e-02   3.6519445e-02   3.2909692e-02   3.5353462e-02
   3.2851889e-02   2.9867885e-02   2.9010375e-02   3.5833934e-02   3.7953289e-02   3.8328517e-02   3.3344924e-02   3.3213099e-02   3.6090713e-02   3.3921851e-02   3.9292472e-02   3.6111378e-02   3.2219600e-02   4.2345610e-02   3.6228400e-02   3.9068880e-02   3.7872687e-02   3.0508192e-02   3.5158355e-02   3.8231853e-02   4.3457140e-02   4.4282437e-02   3.4881069e-02   3.4714319e-02   3.8900717e-02   3.6377000e-02   3.0939221e-02   3.1166175e-02   3.0734494e-02   3.3603459e-02   4.0567440e-02   3.6405715e-02   3.7768356e-02   3.7729015e-02   4.7076847e-02   4.5421759e-02   3.7278515e-02   4.4434000e-02   3.4768605e-02   3.1974434e-02   4.2291178e-02   4.1580594e-02   3.9820669e-02   4.2531956e-02   4.4566678e-02   4.1188291e-02   3.2836389e-02   3.5693377e-02   3.4390870e-02   3.4624285e-02   3.2452670e-02   3.3791422e-02   3.6334636e-02   3.3933490e-02   2.9583554e-02   2.8992844e-02   2.9149288e-02   3.2017685e-02   3.1290091e-02   3.0473207e-02   3.3255856e-02   3.3367022e-02   3.4757125e-02   3.1703134e-02   3.4954541e-02   3.2068991e-02   4.0943040e-02   4.2926136e-02   0.0000000e+00   3.6307987e-02   3.6148462e-02   3.4363696e-02   3.8788779e-02   3.7888389e-02   4.2389766e-02   3.9239434e-02   3.6523474e-02   3.9414463e-02   3.7392063e-02   3.5801627e-02   3.1894336e-02   3.6034421e-02   3.2288545e-02   3.2674619e-02   2.9774106e-02   2.9140210e-02   2.8225721e-02   2.9133935e-02   2.8319480e-02   3.0452057e-02
   3.3103106e-02   3.6005910e-02   3.5209959e-02   3.8625428e-02   4.2081672e-02   4.1109358e-02   3.7473591e-02   3.8087516e-02   3.4865012e-02   3.9817877e-02   3.9311625e-02   3.9242679e-02   3.6002792e-02   4.3609703e-02   3.9278392e-02   3.6263119e-02   3.9620693e-02   3.7097544e-02   3.6418782e-02   3.7759225e-02   4.6848968e-02   4.4108496e-02   3.8808325e-02   3.9602878e-02   4.8043994e-02   3.9936012e-02   3.9643935e-02   3.9064977e-02   3.5761294e-02   4.0104402e-02   4.3528345e-02   4.1520494e-02   4.6286248e-02   4.5077658e-02   5.3509549e-02   5.2457670e-02   3.8206069e-02   4.1964788e-02   3.8168007e-02   3.5454164e-02   3.9897159e-02   4.6130332e-02   4.5388364e-02   4.4955936e-02   4.3563979e-02   4.1939676e-02   3.6665258e-02   3.6577641e-02   3.7096698e-02   3.8208945e-02   3.1999407e-02   3.4156348e-02   4.1476356e-02   3.8700713e-02   3.4784252e-02   3.6579823e-02   3.7526235e-02   3.4876795e-02   3.8169530e-02   3.5340666e-02   3.4336360e-02   3.2339592e-02   3.3758799e-02   3.0680038e-02   3.7734105e-02   3.3883446e-02   4.1358076e-02   4.0759586e-02   3.6307987e-02   0.0000000e+00   3.5894506e-02   3.6936106e-02   4.0072267e-02   4.0933159e-02   4.1408751e-02   4.6457528e-02   4.3993628e-02   5.0728596e-02   4.1490983e-02   4.0426925e-02   3.3699986e-02   3.2985363e-02   3.6204026e-02   3.4596036e-02   2.9914673e-02   3.1893421e-02   3.3206116e-02   3.1859840e-02   2.7785609e-02   3.1739217e-02
   3.1266137e-02   3.2156185e-02   2.9908875e-02   3.3987740e-02   3.5596337e-02   3.3734023e-02   2.9676503e-02   2.9682088e-02   3.3478872e-02   3.4815387e-02   3.3600508e-02   3.2382578e-02   3.1524944e-02   3.8902459e-02   3.4199818e-02   3.3097615e-02   3.6000306e-02   3.3155211e-02   3.6599595e-02   3.6525759e-02   3.8943504e-02   4.0077784e-02   3.5238866e-02   3.8967166e-02   3.9005779e-02   3.5885148e-02   3.4043391e-02   3.3773485e-02   3.2927580e-02   3.3661505e-02   4.4733996e-02   3.8318327e-02   4.3512192e-02   4.2363874e-02   5.0471266e-02   4.6441928e-02   3.9167238e-02   3.9208299e-02   3.1417790e-02   3.2684392e-02   4.0866176e-02   4.5860042e-02   4.1427884e-02   4.1239867e-02   3.8492447e-02   4.1809635e-02   3.5912230e-02   3.5180126e-02   3.6415859e-02   3.7036980e-02   3.1367799e-02   3.1489717e-02   3.9189135e-02   3.9998983e-02   2.8758953e-02   3.0855090e-02   3.2585981e-02   3.2304606e-02   3.4289780e-02   2.9600896e-02   3.6633496e-02   3.8652696e-02   3.2870223e-02   3.2331080e-02   3.4128041e-02   3.3852340e-02   4.3569438e-02   4.2772022e-02   3.6148462e-02   3.5894506e-02   0.0000000e+00   3.6868998e-02   4.0157563e-02   3.8095852e-02   3.7194607e-02   4.5221030e-02   3.8033376e-02   4.4668090e-02   3.7130729e-02   3.0745707e-02   3.4263509e-02   3.2801300e-02   3.3910262e-02   3.4614747e-02   2.8873452e-02   3.0527173e-02   2.9915662e-02   2.9827113e-02   2.8490405e-02   2.9691005e-02
   3.1781220e-02   3.0560924e-02   2.9652804e-02   3.1377034e-02   3.7777465e-02   3.6409226e-02   3.0006839e-02   3.0083402e-02   3.2718982e-02   3.6254999e-02   3.5476272e-02   3.5562148e-02   3.2903582e-02   3.8457897e-02   3.2599633e-02   3.6001211e-02   3.5517467e-02   3.8574713e-02   3.5853090e-02   3.5417867e-02   4.2427378e-02   3.7686563e-02   3.6060013e-02   3.5544964e-02   4.4297400e-02   3.4948319e-02   3.3565302e-02   2.9825637e-02   3.5754497e-02   3.9257072e-02   4.5116408e-02   3.8076699e-02   4.1089964e-02   4.3288458e-02   4.4419157e-02   4.8652412e-02   4.0065445e-02   3.9007893e-02   3.1017556e-02   3.3572117e-02   4.4332719e-02   4.8787532e-02   4.2300939e-02   4.4384768e-02   4.1228694e-02   4.3263508e-02   3.3091861e-02   3.5055639e-02   3.5360318e-02   4.0109400e-02   3.4600323e-02   3.1925527e-02   3.7823255e-02   3.7897561e-02   3.3910399e-02   3.1790924e-02   3.2092205e-02   3.1287957e-02   3.4643196e-02   2.7726654e-02   3.2269166e-02   3.3570227e-02   3.6986271e-02   2.9771462e-02   3.1227725e-02   3.0027839e-02   3.7068244e-02   4.2018407e-02   3.4363696e-02   3.6936106e-02   3.6868998e-02   0.0000000e+00   3.5137492e-02   3.6785078e-02   3.7328304e-02   3.8270298e-02   3.7119708e-02   4.0745857e-02   3.5804448e-02   2.8264118e-02   3.5038291e-02   3.2165391e-02   3.4556536e-02   3.4125567e-02   2.8803601e-02   3.1879802e-02   3.1675919e-02   3.5386056e-02   2.9137683e-02   2.7633768e-02
   3.1942093e-02   3.2187205e-02   3.2275314e-02   3.4241900e-02   3.7238785e-02   4.0917642e-02   3.5199518e-02   3.3206809e-02   3.6859894e-02   3.3677024e-02   3.8209670e-02   3.5564754e-02   3.6007271e-02   4.0950113e-02   3.7081602e-02   3.7219125e-02   3.8239575e-02   3.9690501e-02   3.7552538e-02   3.9830801e-02   4.5905890e-02   4.2629665e-02   3.4067291e-02   3.7687955e-02   4.3203681e-02   3.9747534e-02   3.6049774e-02   3.2596068e-02   3.5069751e-02   3.7401589e-02   4.4340745e-02   3.8417209e-02   4.3550195e-02   4.5036990e-02   5.4876168e-02   5.9127808e-02   4.0759774e-02   4.4974478e-02   3.4410231e-02   3.6967196e-02   4.7749816e-02   4.8309085e-02   4.8854821e-02   4.6899671e-02   4.1850442e-02   4.7444946e-02   4.0408687e-02   3.9579201e-02   3.6807095e-02   3.5052054e-02   3.5846698e-02   3.3726574e-02   4.1618378e-02   3.7180801e-02   3.5360644e-02   3.6151215e-02   3.3473982e-02   3.5309181e-02   3.7837382e-02   3.4019986e-02   3.5002978e-02   3.4820559e-02   3.4907586e-02   3.4022533e-02   3.6631551e-02   3.4621419e-02   4.2828350e-02   4.5098472e-02   3.8788779e-02   4.0072267e-02   4.0157563e-02   3.5137492e-02   0.0000000e+00   3.9906912e-02   4.2189803e-02   4.3410075e-02   4.0327975e-02   4.7106512e-02   4.4225278e-02   3.6541375e-02   3.7951062e-02   3.7267063e-02   3.6590599e-02   3.8119874e-02   3.2258311e-02   3.1576062e-02   3.1644985e-02   3.6834591e-02   3.2897496e-02   3.3590388e-02
   3.2051212e-02   3.4704738e-02   3.4360406e-02   3.6718554e-02   3.7989696e-02   3.9548801e-02   3.3045127e-02   3.2764044e-02   3.9312864e-02   4.0185080e-02   3.7569667e-02   3.9896446e-02   3.5205566e-02   4.2758629e-02   3.8000969e-02   3.9543284e-02   4.0167547e-02   3.7066991e-02   3.9655740e-02   3.9454110e-02   5.0265657e-02   4.7492575e-02   4.1803634e-02   4.1392576e-02   4.9769425e-02   4.2772077e-02   3.8940209e-02   3.6234351e-02   3.8502974e-02   3.9676138e-02   4.4428885e-02   3.9792581e-02   4.3441019e-02   4.3864024e-02   5.2799161e-02   5.8409431e-02   4.3647142e-02   4.4146831e-02   3.8511578e-02   3.3654756e-02   4.8129403e-02   4.1710595e-02   4.8298185e-02   4.7330164e-02   4.1680400e-02   4.6770104e-02   3.4770102e-02   4.0203999e-02   3.7876455e-02   3.5845890e-02   3.5300439e-02   3.5167335e-02   4.4189672e-02   3.6765357e-02   3.3826688e-02   3.5040979e-02   3.2997066e-02   3.6163747e-02   3.8131747e-02   3.8032588e-02   3.9868798e-02   3.4377911e-02   3.7730543e-02   3.4933378e-02   3.9252520e-02   3.4609610e-02   4.5437436e-02   4.6211087e-02   3.7888389e-02   4.0933159e-02   3.8095852e-02   3.6785078e-02   3.9906912e-02   0.0000000e+00   3.8162322e-02   4.4246502e-02   4.1189858e-02   4.8865615e-02   4.4383322e-02   3.7893232e-02   3.7827708e-02   3.8562354e-02   3.7765100e-02   3.8348556e-02   3.1538302e-02   3.1729400e-02   3.3218407e-02   3.5891391e-02   3.0844724e-02   3.3272803e-02
   3.3399105e-02   3.2267627e-02   3.3735510e-02   3.6584944e-02   4.2317861e-02   4.4991924e-02   3.1703167e-02   3.2814926e-02   4.0054753e-02   3.8481101e-02   3.8573560e-02   3.8999094e-02   3.3581114e-02   4.4431134e-02   3.6638834e-02   4.1212728e-02   4.0693943e-02   3.8015409e-02   4.2722735e-02   4.2692499e-02   5.6514599e-02   4.7343732e-02   3.8771313e-02   4.2663847e-02   4.7458337e-02   4.4130088e-02   4.1947435e-02   3.8174011e-02   3.8849232e-02   4.0138000e-02   4.8201940e-02   4.6507974e-02   5.1277640e-02   4.6814984e-02   5.7224804e-02   6.0470168e-02   4.3416960e-02   4.8078796e-02   4.0201425e-02   4.0265463e-02   5.1066524e-02   4.2715473e-02   4.9432308e-02   5.0617123e-02   4.3847136e-02   5.1629094e-02   4.2293245e-02   3.9340452e-02   3.9288856e-02   3.6616020e-02   3.5915725e-02   3.6925481e-02   4.6741738e-02   3.9265213e-02   3.5135929e-02   3.3153304e-02   3.7285089e-02   3.4798845e-02   3.7311472e-02   3.4706315e-02   3.9459437e-02   3.4075357e-02   3.7356789e-02   3.4644540e-02   3.6463674e-02   3.4710139e-02   3.8407084e-02   4.0437412e-02   4.2389766e-02   4.1408751e-02   3.7194607e-02   3.7328304e-02   4.2189803e-02   3.8162322e-02   0.0000000e+00   4.1687194e-02   4.2780878e-02   4.8992244e-02   4.5075678e-02   3.5393836e-02   3.7191082e-02   3.8759580e-02   3.7801131e-02   3.7022776e-02   3.1961286e-02   3.3695953e-02   3.5236708e-02   4.0219411e-02   3.5337774e-02   3.2173326e-02
   3.6748839e-02   3.4599253e-02   4.3971961e-02   4.0482421e-02   4.6046343e-02   4.3691106e-02   3.5287173e-02   3.4212949e-02   3.5456356e-02   3.6508230e-02   3.7904340e-02   3.6882761e-02   3.0592156e-02   3.5815613e-02   3.6290250e-02   3.2033840e-02   3.6049207e-02   4.1448516e-02   4.1729180e-02   4.1984196e-02   5.4221498e-02   4.7793934e-02   3.9954126e-02   3.8753652e-02   4.7240039e-02   4.3090803e-02   3.7567265e-02   3.5056843e-02   3.7409759e-02   3.9331370e-02   4.9293848e-02   4.0186014e-02   5.3221888e-02   4.6665067e-02   5.9048059e-02   5.3257051e-02   4.1452039e-02   4.6072852e-02   3.7936847e-02   3.7840975e-02   4.6294855e-02   4.5584355e-02   4.8774630e-02   4.8796993e-02   4.9960949e-02   5.1959857e-02   4.3854069e-02   4.8925724e-02   4.5100706e-02   4.9299622e-02   4.0677961e-02   3.9309815e-02   4.7698170e-02   4.1280515e-02   4.3228477e-02   3.8437363e-02   3.7049049e-02   3.6716599e-02   4.1226150e-02   3.5872746e-02   3.6070258e-02   3.3856523e-02   3.4702846e-02   3.1611405e-02   3.6766320e-02   3.6254169e-02   4.4745405e-02   4.4547871e-02   3.9239434e-02   4.6457528e-02   4.5221030e-02   3.8270298e-02   4.3410075e-02   4.4246502e-02   4.1687194e-02   0.0000000e+00   4.9009449e-02   5.4165470e-02   4.3265667e-02   4.2700746e-02   4.2875364e-02   4.3852757e-02   4.1498781e-02   4.3315000e-02   3.9789930e-02   3.7154368e-02   3.8577016e-02   4.6074542e-02   3.9809457e-02   3.9087506e-02
   3.2366314e-02   3.2961082e-02   3.4453655e-02   3.6279897e-02   3.9298943e-02   4.1315431e-02   3.4280599e-02   3.2399212e-02   3.2175667e-02   3.5305944e-02   3.4508292e-02   4.0236269e-02   3.5386705e-02   4.1615401e-02   3.7439580e-02   3.5148326e-02   4.0077380e-02   3.6245840e-02   3.9812404e-02   3.7865965e-02   4.1168514e-02   3.8574156e-02   3.8140828e-02   4.0760507e-02   4.2541576e-02   3.9696442e-02   3.6511295e-02   3.3170864e-02   3.4227815e-02   3.7748984e-02   4.2905657e-02   3.7170021e-02   4.1694142e-02   4.5176565e-02   5.1636456e-02   4.5429617e-02   3.8629531e-02   4.5055917e-02   3.2103033e-02   3.4630216e-02   4.3294638e-02   4.2769275e-02   4.7188825e-02   4.6514123e-02   4.3181337e-02   4.2119597e-02   3.7099306e-02   3.5481916e-02   3.6025625e-02   3.4699212e-02   3.1235567e-02   3.2889496e-02   3.8366099e-02   3.4203845e-02   3.3531921e-02   3.6690390e-02   3.2571262e-02   3.5971804e-02   3.5053205e-02   3.2967472e-02   3.7329891e-02   3.8264371e-02   3.5087662e-02   3.3565802e-02   3.6186206e-02   3.6132300e-02   4.2342289e-02   4.3571523e-02   3.6523474e-02   4.3993628e-02   3.8033376e-02   3.7119708e-02   4.0327975e-02   4.1189858e-02   4.2780878e-02   4.9009449e-02   0.0000000e+00   4.8340489e-02   4.8218236e-02   3.5235352e-02   3.5516166e-02   3.5648570e-02   3.6280631e-02   3.9486782e-02   3.4526342e-02   3.4098997e-02   3.1512848e-02   3.5632893e-02   3.3964933e-02   3.2462774e-02
   3.7998073e-02   3.5984764e-02   3.4315359e-02   3.6606965e-02   4.2051003e-02   4.4223259e-02   3.7558980e-02   3.3220688e-02   3.6902086e-02   3.7715792e-02   3.6856840e-02   3.9631150e-02   3.6624045e-02   4.3617549e-02   4.1111899e-02   3.5928867e-02   4.1846719e-02   4.1214628e-02   4.0574910e-02   4.0317528e-02   4.3402500e-02   4.3530394e-02   4.0789396e-02   3.9565781e-02   4.6792256e-02   4.1985106e-02   3.7524929e-02   3.7256550e-02   3.9875330e-02   4.1127770e-02   4.6028308e-02   4.2824129e-02   4.4181066e-02   5.0265385e-02   6.2406962e-02   5.5618360e-02   4.3517016e-02   4.8707849e-02   3.8580949e-02   3.8199838e-02   4.7345041e-02   5.2198428e-02   5.0275677e-02   5.1868144e-02   4.9773861e-02   5.0251052e-02   4.1404549e-02   4.3329371e-02   4.0852968e-02   4.5313773e-02   3.8502597e-02   3.9745159e-02   4.4339276e-02   4.5183536e-02   4.2585726e-02   4.3049241e-02   4.2796021e-02   4.2634468e-02   4.4860484e-02   4.0350909e-02   4.4153384e-02   4.4434194e-02   4.4229413e-02   4.0939220e-02   4.0988910e-02   4.0361604e-02   4.9452586e-02   5.0180963e-02   3.9414463e-02   5.0728596e-02   4.4668090e-02   4.0745857e-02   4.7106512e-02   4.8865615e-02   4.8992244e-02   5.4165470e-02   4.8340489e-02   0.0000000e+00   4.5638195e-02   3.9433373e-02   4.0496539e-02   3.9208618e-02   3.8778439e-02   4.1854072e-02   4.0581123e-02   3.5768230e-02   3.8043749e-02   4.2370831e-02   3.6510156e-02   3.5927850e-02
   3.1377503e-02   3.5502876e-02   3.7762587e-02   3.7747561e-02   4.2770096e-02   4.2412599e-02   3.4270610e-02   3.0308128e-02   3.7340449e-02   3.8968360e-02   3.4388272e-02   3.4522507e-02   3.3994776e-02   3.7441970e-02   3.2389376e-02   3.4071211e-02   3.6472569e-02   3.4798442e-02   3.6646351e-02   3.7184602e-02   4.0885054e-02   3.2335530e-02   3.0965198e-02   3.1590198e-02   3.5535555e-02   2.8388316e-02   3.0352907e-02   3.0262709e-02   3.0693792e-02   3.1962241e-02   3.9000716e-02   3.4339143e-02   3.8893439e-02   4.2900085e-02   5.7578242e-02   5.5111039e-02   4.1817864e-02   4.7697310e-02   3.8879245e-02   3.4877157e-02   4.6046128e-02   4.0485681e-02   5.0261441e-02   4.7046668e-02   4.4763986e-02   4.6197577e-02   3.8309578e-02   3.7313770e-02   3.8029247e-02   3.7250321e-02   3.5281517e-02   3.3123786e-02   3.8297802e-02   3.6102904e-02   2.9875736e-02   3.2103724e-02   3.1621081e-02   2.9990144e-02   3.2807650e-02   2.9736152e-02   3.4801504e-02   3.2720359e-02   3.3831518e-02   3.0875735e-02   3.4932036e-02   3.3096657e-02   4.0096498e-02   4.2029350e-02   3.7392063e-02   4.1490983e-02   3.7130729e-02   3.5804448e-02   4.4225278e-02   4.4383322e-02   4.5075678e-02   4.3265667e-02   4.8218236e-02   4.5638195e-02   0.0000000e+00   3.3634384e-02   3.2998480e-02   3.6056733e-02   3.3341672e-02   3.3355262e-02   2.6983304e-02   2.7795175e-02   2.9381801e-02   3.8477735e-02   3.5217926e-02   3.5787543e-02
   2.7294058e-02   2.5897779e-02   2.6111892e-02   3.1122029e-02   3.0324420e-02   3.3833824e-02   2.8491773e-02   2.8314407e-02   3.2287888e-02   3.1008870e-02   3.0719950e-02   3.5001950e-02   3.0925035e-02   3.7146741e-02   3.3840350e-02   3.8143387e-02   3.9861481e-02   3.3383414e-02   3.1148987e-02   3.2890598e-02   3.6463762e-02   3.3080943e-02   3.2814448e-02   3.3818122e-02   4.1374998e-02   2.8992595e-02   3.2857890e-02   2.8447486e-02   3.1174741e-02   3.1604778e-02   3.7145985e-02   3.2973924e-02   3.7984493e-02   4.3101943e-02   5.3188748e-02   5.6920658e-02   3.9083893e-02   4.1717479e-02   3.4886849e-02   3.5743393e-02   3.9642630e-02   4.0301697e-02   4.1761497e-02   4.3934403e-02   4.1272300e-02   4.7235966e-02   3.5870983e-02   3.5221194e-02   3.6516746e-02   3.8340240e-02   2.9519520e-02   3.3493345e-02   4.8136975e-02   4.0467932e-02   3.0832518e-02   3.1484616e-02   3.2340257e-02   3.5841298e-02   3.7126269e-02   3.3993725e-02   3.7628143e-02   3.3193998e-02   3.3797716e-02   3.2185556e-02   3.8175505e-02   3.3796037e-02   4.2715271e-02   4.4884102e-02   3.5801627e-02   4.0426925e-02   3.0745707e-02   2.8264118e-02   3.6541375e-02   3.7893232e-02   3.5393836e-02   4.2700746e-02   3.5235352e-02   3.9433373e-02   3.3634384e-02   0.0000000e+00   3.0146416e-02   3.0939675e-02   3.1499554e-02   2.8605624e-02   2.8230568e-02   2.6962221e-02   2.7791002e-02   3.0959405e-02   2.4749581e-02   2.4598714e-02
   2.7234650e-02   2.7907346e-02   2.7749676e-02   3.1051092e-02   3.5099821e-02   3.8395480e-02   2.8154418e-02   2.9059066e-02   3.0752346e-02   3.0334354e-02   2.9570918e-02   3.2075246e-02   2.8939133e-02   3.6128913e-02   3.0235423e-02   3.3655850e-02   3.4322591e-02   3.5367816e-02   3.4970653e-02   3.3219895e-02   4.0361104e-02   3.6586865e-02   3.3393196e-02   3.6088934e-02   4.0116546e-02   3.1269510e-02   3.3808892e-02   3.0265232e-02   3.1627494e-02   3.3781369e-02   4.4363380e-02   3.5477952e-02   4.0506370e-02   4.1211590e-02   5.0410399e-02   5.1853239e-02   3.3899672e-02   3.4332531e-02   2.8378135e-02   3.1030987e-02   3.8693180e-02   3.8952740e-02   4.1597934e-02   4.1547310e-02   3.7991865e-02   4.0732795e-02   3.3168843e-02   3.4765429e-02   3.2448866e-02   3.4376312e-02   3.0182533e-02   3.1819846e-02   3.8542555e-02   3.1711728e-02   2.9020738e-02   3.2162265e-02   2.9869604e-02   2.8655955e-02   3.0098996e-02   2.9403267e-02   3.4727840e-02   3.3027608e-02   3.1531529e-02   2.7995194e-02   3.0893253e-02   2.9833367e-02   3.5884426e-02   3.8139424e-02   3.1894336e-02   3.3699986e-02   3.4263509e-02   3.5038291e-02   3.7951062e-02   3.7827708e-02   3.7191082e-02   4.2875364e-02   3.5516166e-02   4.0496539e-02   3.2998480e-02   3.0146416e-02   0.0000000e+00   3.1514067e-02   3.2018664e-02   3.3351314e-02   2.7781772e-02   2.7768071e-02   2.9141669e-02   3.3313624e-02   2.5852704e-02   2.6454317e-02
   2.8709192e-02   2.9345343e-02   2.8431615e-02   3.0686883e-02   3.1005082e-02   3.4598244e-02   2.6807758e-02   2.7273373e-02   3.3076650e-02   3.0464205e-02   2.7939134e-02   3.3453218e-02   2.8548270e-02   3.7333935e-02   2.9270735e-02   3.2947694e-02   3.2122428e-02   3.3274710e-02   3.2137707e-02   3.3746739e-02   3.6921181e-02   3.2162028e-02   3.1662381e-02   3.2995969e-02   3.7897623e-02   3.4842837e-02   3.1845709e-02   3.1079924e-02   2.9835118e-02   3.2584401e-02   4.2430551e-02   3.3920467e-02   3.8364386e-02   3.7203753e-02   5.2858328e-02   5.2405508e-02   3.2978973e-02   3.4069160e-02   2.8823573e-02   3.1611658e-02   3.5181096e-02   4.2110712e-02   3.8828747e-02   4.1194390e-02   3.7775062e-02   4.0702598e-02   3.2033092e-02   3.4172259e-02   2.9481015e-02   3.3199166e-02   3.0598542e-02   3.3175038e-02   3.8615049e-02   2.8855673e-02   2.8317332e-02   3.0350797e-02   2.8405511e-02   2.9397830e-02   3.1440602e-02   2.7252010e-02   3.3930027e-02   3.1325804e-02   3.0138873e-02   2.8239790e-02   3.2366532e-02   3.1741617e-02   3.5873630e-02   3.8454889e-02   3.6034421e-02   3.2985363e-02   3.2801300e-02   3.2165391e-02   3.7267063e-02   3.8562354e-02   3.8759580e-02   4.3852757e-02   3.5648570e-02   3.9208618e-02   3.6056733e-02   3.0939675e-02   3.1514067e-02   0.0000000e+00   2.9753453e-02   3.2894738e-02   2.6826618e-02   2.7448673e-02   2.9199384e-02   3.2195331e-02   2.7328548e-02   2.8355761e-02
   2.7992763e-02   2.8666557e-02   2.7641834e-02   2.9375135e-02   3.2693671e-02   3.5630312e-02   2.7359373e-02   2.8374064e-02   3.4498945e-02   3.1303344e-02   2.8730869e-02   3.5535386e-02   3.0127253e-02   3.4626579e-02   2.9914416e-02   3.1552939e-02   3.3102871e-02   3.2937490e-02   3.3819823e-02   3.5013787e-02   3.9515608e-02   3.6211825e-02   3.4816070e-02   3.7777654e-02   4.1843948e-02   3.3136963e-02   3.5041530e-02   3.1148674e-02   3.1539489e-02   3.4743787e-02   4.3331020e-02   3.5645189e-02   3.8802682e-02   3.9259465e-02   4.6691964e-02   6.2830465e-02   3.3301820e-02   3.5447968e-02   3.2347217e-02   3.5864805e-02   3.6220871e-02   3.7976687e-02   4.0108940e-02   4.1178246e-02   3.7939275e-02   3.9243205e-02   3.3182827e-02   3.3754767e-02   3.0592118e-02   3.1512064e-02   3.0237519e-02   3.1544290e-02   4.1017893e-02   3.0480417e-02   2.8947405e-02   2.8758269e-02   2.8978449e-02   3.1619135e-02   3.3448624e-02   2.9123858e-02   3.3093373e-02   3.1824630e-02   2.8596926e-02   3.0496481e-02   3.3568529e-02   3.0460484e-02   3.5310071e-02   3.8540579e-02   3.2288545e-02   3.6204026e-02   3.3910262e-02   3.4556536e-02   3.6590599e-02   3.7765100e-02   3.7801131e-02   4.1498781e-02   3.6280631e-02   3.8778439e-02   3.3341672e-02   3.1499554e-02   3.2018664e-02   2.9753453e-02   0.0000000e+00   3.2694765e-02   2.6895934e-02   2.8558388e-02   2.7513139e-02   2.9761960e-02   2.8647295e-02   2.8814849e-02
   3.0781595e-02   3.0186350e-02   2.8642293e-02   3.1019182e-02   3.4742670e-02   3.8371806e-02   2.9858351e-02   2.9101981e-02   3.7227983e-02   3.4179452e-02   3.6026248e-02   3.8439788e-02   3.1803136e-02   3.5993135e-02   3.3283347e-02   3.2492639e-02   3.8109220e-02   3.6536539e-02   3.5914062e-02   3.7511643e-02   4.3533451e-02   3.3902822e-02   3.6164152e-02   3.6099583e-02   4.1795631e-02   3.6494394e-02   3.3115647e-02   3.2421526e-02   3.3029880e-02   3.6495194e-02   4.0529890e-02   3.2502574e-02   3.9182908e-02   4.0484169e-02   4.5207392e-02   5.5427483e-02   3.3113944e-02   4.0955411e-02   3.1840709e-02   3.2475641e-02   3.9858094e-02   3.6336913e-02   4.1787724e-02   4.2004102e-02   4.2540434e-02   3.9493351e-02   3.6228413e-02   3.3870741e-02   3.3205602e-02   3.4227929e-02   3.2656560e-02   3.2260462e-02   4.1286632e-02   3.6116098e-02   3.1859649e-02   3.1420388e-02   3.0389834e-02   3.1396534e-02   3.5229964e-02   3.0518577e-02   3.3253534e-02   3.3023867e-02   3.1648195e-02   3.1431962e-02   3.2864783e-02   3.0957348e-02   3.8515988e-02   4.1328891e-02   3.2674619e-02   3.4596036e-02   3.4614747e-02   3.4125567e-02   3.8119874e-02   3.8348556e-02   3.7022776e-02   4.3315000e-02   3.9486782e-02   4.1854072e-02   3.3355262e-02   2.8605624e-02   3.3351314e-02   3.2894738e-02   3.2694765e-02   0.0000000e+00   3.1206733e-02   2.9444522e-02   2.7908751e-02   3.2320795e-02   2.7784408e-02   2.7800361e-02
   2.4936398e-02   2.6498326e-02   2.6405173e-02   2.8587825e-02   3.3373197e-02   3.2494471e-02   2.7194296e-02   2.6300085e-02   3.1002547e-02   2.7897686e-02   2.8511369e-02   3.1867178e-02   2.8443716e-02   3.2235821e-02   2.9822976e-02   3.0484570e-02   3.1520033e-02   2.8502061e-02   2.9105583e-02   3.3771796e-02   3.4626934e-02   2.8649794e-02   3.1744529e-02   3.2019489e-02   3.8653203e-02   2.8410103e-02   3.0933344e-02   3.0163695e-02   2.8973276e-02   2.9496578e-02   3.6760795e-02   3.3262930e-02   3.6807490e-02   3.6887394e-02   4.9081089e-02   4.4113325e-02   3.2566556e-02   3.7581328e-02   2.7328974e-02   2.8922587e-02   3.4755495e-02   3.3636071e-02   3.9348108e-02   3.8158977e-02   3.4950691e-02   3.5818598e-02   3.0059909e-02   3.1216926e-02   2.8350520e-02   3.0394014e-02   2.7163842e-02   2.6814320e-02   3.7248752e-02   3.2396567e-02   2.4044625e-02   2.5782140e-02   2.6273641e-02   2.7572491e-02   3.0315375e-02   2.7349008e-02   2.7585964e-02   2.8737650e-02   2.9440286e-02   2.6659727e-02   2.8556273e-02   2.6996091e-02   3.5353454e-02   3.6026539e-02   2.9774106e-02   2.9914673e-02   2.8873452e-02   2.8803601e-02   3.2258311e-02   3.1538302e-02   3.1961286e-02   3.9789930e-02   3.4526342e-02   4.0581123e-02   2.6983304e-02   2.8230568e-02   2.7781772e-02   2.6826618e-02   2.6895934e-02   3.1206733e-02   0.0000000e+00   2.6785005e-02   2.4364922e-02   2.6724830e-02   2.4626932e-02   2.5149014e-02
   2.6815200e-02   2.4851393e-02   2.6352954e-02   2.7251930e-02   2.8402049e-02   3.6612227e-02   2.6233908e-02   2.5775584e-02   2.9886393e-02   2.9588355e-02   2.9022123e-02   3.2567637e-02   2.7013644e-02   3.1383860e-02   2.8489293e-02   2.9115319e-02   3.1081260e-02   3.1368349e-02   3.1842728e-02   3.3518362e-02   3.9122476e-02   3.6083075e-02   2.9531269e-02   3.2025548e-02   3.6903373e-02   3.0971586e-02   3.3613381e-02   2.8304410e-02   2.8449375e-02   3.1494983e-02   3.8468378e-02   3.2417532e-02   3.8554009e-02   3.5297496e-02   4.7996159e-02   5.3697523e-02   3.3545092e-02   4.1497664e-02   2.9110641e-02   3.1065277e-02   3.5055836e-02   3.3549048e-02   3.9205351e-02   3.8870175e-02   3.5489489e-02   3.6748116e-02   3.1269207e-02   3.3549870e-02   3.0614862e-02   3.2581365e-02   2.6952593e-02   2.8079042e-02   4.0239736e-02   3.1040241e-02   2.6473045e-02   2.7716448e-02   2.5762637e-02   2.7540319e-02   3.0011334e-02   2.8620348e-02   2.9213357e-02   2.6216563e-02   2.8938104e-02   2.5300619e-02   2.7617823e-02   2.8376964e-02   3.6197222e-02   3.8276635e-02   2.9140210e-02   3.1893421e-02   3.0527173e-02   3.1879802e-02   3.1576062e-02   3.1729400e-02   3.3695953e-02   3.7154368e-02   3.4098997e-02   3.5768230e-02   2.7795175e-02   2.6962221e-02   2.7768071e-02   2.7448673e-02   2.8558388e-02   2.9444522e-02   2.6785005e-02   0.0000000e+00   2.6321734e-02   2.5762145e-02   2.6059505e-02   2.5464698e-02
   2.6422866e-02   2.5778156e-02   2.5826487e-02   2.7723250e-02   2.8211902e-02   3.3769750e-02   2.7207915e-02   2.4504440e-02   2.6938793e-02   2.7625056e-02   2.8019662e-02   3.2615243e-02   2.6160745e-02   3.3390061e-02   2.8194248e-02   3.2068656e-02   3.1503612e-02   3.0572355e-02   3.0467720e-02   3.3207291e-02   3.4329674e-02   3.1449340e-02   2.9841393e-02   3.5345740e-02   3.8873680e-02   3.2397630e-02   2.9617402e-02   2.9358217e-02   3.0548763e-02   2.9376590e-02   3.6471309e-02   3.4510002e-02   3.7489044e-02   3.5634034e-02   4.7021296e-02   5.2161442e-02   3.8603181e-02   4.0691486e-02   2.4325178e-02   2.7993464e-02   2.9806017e-02   3.9311657e-02   4.0998337e-02   3.9991659e-02   3.5607351e-02   3.7660955e-02   3.4134661e-02   3.1273188e-02   2.9926336e-02   2.7306719e-02   2.5992801e-02   2.8488841e-02   3.8477853e-02   2.7263509e-02   2.6934732e-02   2.7812313e-02   2.4044130e-02   2.4208144e-02   2.5594313e-02   3.0118624e-02   3.1139286e-02   2.7427690e-02   2.8440241e-02   2.5307199e-02   3.0763818e-02   2.8019426e-02   3.5197666e-02   3.6497097e-02   2.8225721e-02   3.3206116e-02   2.9915662e-02   3.1675919e-02   3.1644985e-02   3.3218407e-02   3.5236708e-02   3.8577016e-02   3.1512848e-02   3.8043749e-02   2.9381801e-02   2.7791002e-02   2.9141669e-02   2.9199384e-02   2.7513139e-02   2.7908751e-02   2.4364922e-02   2.6321734e-02   0.0000000e+00   2.8258545e-02   2.7023368e-02   2.4742019e-02
   2.7235690e-02   2.8830579e-02   2.8972310e-02   3.3339424e-02   3.3276515e-02   3.7266200e-02   2.6619529e-02   2.7998117e-02   2.4375341e-02   2.5238383e-02   2.7527603e-02   3.3840131e-02   2.9103384e-02   3.4180990e-02   2.7089399e-02   3.0274961e-02   2.9844979e-02   3.5529411e-02   3.2227415e-02   3.4859915e-02   3.6451893e-02   4.2992825e-02   3.5015430e-02   3.6344297e-02   3.6134307e-02   3.0336391e-02   2.9410235e-02   3.1919977e-02   3.1466018e-02   3.0044112e-02   4.1382623e-02   3.4038223e-02   3.8755479e-02   3.9639323e-02   4.8196520e-02   5.3279590e-02   3.3725534e-02   4.2555294e-02   2.9963707e-02   3.0013986e-02   3.3819139e-02   3.5938652e-02   4.0924118e-02   4.3845297e-02   3.7176326e-02   4.0449839e-02   3.2280453e-02   3.1833679e-02   3.2021348e-02   3.2870126e-02   2.9209945e-02   3.0179122e-02   3.7447901e-02   3.0196077e-02   3.1626673e-02   2.8388142e-02   2.6152461e-02   2.5505159e-02   2.9710075e-02   2.6480287e-02   2.9969830e-02   2.8531662e-02   3.1046841e-02   2.9465457e-02   2.8966523e-02   2.9079491e-02   3.4194088e-02   3.6519445e-02   2.9133935e-02   3.1859840e-02   2.9827113e-02   3.5386056e-02   3.6834591e-02   3.5891391e-02   4.0219411e-02   4.6074542e-02   3.5632893e-02   4.2370831e-02   3.8477735e-02   3.0959405e-02   3.3313624e-02   3.2195331e-02   2.9761960e-02   3.2320795e-02   2.6724830e-02   2.5762145e-02   2.8258545e-02   0.0000000e+00   2.8712723e-02   2.6664885e-02
   2.3109456e-02   2.3104839e-02   2.4165583e-02   2.7621314e-02   3.1095866e-02   3.1867514e-02   2.3773115e-02   2.3987980e-02   2.9790239e-02   2.8099897e-02   2.7828005e-02   2.9719679e-02   2.5256557e-02   2.9985498e-02   2.5341248e-02   2.5774772e-02   2.7420694e-02   2.9685974e-02   2.9021223e-02   3.2037420e-02   3.7006329e-02   3.2437207e-02   3.1357736e-02   3.0619247e-02   3.3839442e-02   2.7337972e-02   2.8000580e-02   2.9624722e-02   2.5979908e-02   2.8824496e-02   3.5388252e-02   3.0224636e-02   3.4478264e-02   3.5450693e-02   4.4584422e-02   4.7146095e-02   2.8909501e-02   3.8214684e-02   2.6077014e-02   3.0206397e-02   3.4185786e-02   3.3972639e-02   3.6252614e-02   3.8533237e-02   3.4424594e-02   3.8104424e-02   3.0558246e-02   3.0206560e-02   3.0288098e-02   2.9567506e-02   2.5564657e-02   2.6655918e-02   3.2484521e-02   3.0038408e-02   2.6035814e-02   2.5353823e-02   2.5920156e-02   2.5345794e-02   2.8411055e-02   2.6552399e-02   2.9885563e-02   2.6710692e-02   2.7237102e-02   2.4127466e-02   2.4559101e-02   2.7070296e-02   3.4295109e-02   3.2909692e-02   2.8319480e-02   2.7785609e-02   2.8490405e-02   2.9137683e-02   3.2897496e-02   3.0844724e-02   3.5337774e-02   3.9809457e-02   3.3964933e-02   3.6510156e-02   3.5217926e-02   2.4749581e-02   2.5852704e-02   2.7328548e-02   2.8647295e-02   2.7784408e-02   2.4626932e-02   2.6059505e-02   2.7023368e-02   2.8712723e-02   0.0000000e+00   2.2378368e-02
   2.3267345e-02   2.5150747e-02   2.3902007e-02   2.7603122e-02   3.0952739e-02   3.1310377e-02   2.3489334e-02   2.3379641e-02   2.8084408e-02   2.8574352e-02   2.7600550e-02   3.0999757e-02   2.4432440e-02   2.8939323e-02   2.5778859e-02   2.7315867e-02   2.9450043e-02   3.0037488e-02   2.9685141e-02   3.1333326e-02   3.2553365e-02   3.4416255e-02   3.1339972e-02   3.1234573e-02   3.5166434e-02   2.8608494e-02   3.1745426e-02   3.2044747e-02   2.7020256e-02   3.0331818e-02   3.5077097e-02   3.1021087e-02   3.7674524e-02   3.4324059e-02   4.8303168e-02   4.4746579e-02   2.9696219e-02   3.7451287e-02   2.6037284e-02   2.7998655e-02   3.3413659e-02   3.7340169e-02   3.7497723e-02   4.1357705e-02   3.5967114e-02   3.6092721e-02   3.0835164e-02   3.0763578e-02   2.8127432e-02   3.1416949e-02   2.6819583e-02   2.8730483e-02   3.3716976e-02   2.9122971e-02   2.6951258e-02   2.5686891e-02   2.6495531e-02   2.4489093e-02   3.0431362e-02   2.5449523e-02   2.9192951e-02   2.7337303e-02   2.7208445e-02   2.4988204e-02   2.7319069e-02   2.7390668e-02   3.4011003e-02   3.5353462e-02   3.0452057e-02   3.1739217e-02   2.9691005e-02   2.7633768e-02   3.3590388e-02   3.3272803e-02   3.2173326e-02   3.9087506e-02   3.2462774e-02   3.5927850e-02   3.5787543e-02   2.4598714e-02   2.6454317e-02   2.8355761e-02   2.8814849e-02   2.7800361e-02   2.5149014e-02   2.5464698e-02   2.4742019e-02   2.6664885e-02   2.2378368e-02   0.0000000e+00
