# Supplementary material for: Autistic traits and individual brain differences: functional network efficiency reflects attentional and social impairments, structural nodal efficiencies index systemising and theory-of-mind skills
Source: Mol Autism. 2021 Jan 21;12:3. doi: 10.1186/s13229-020-00377-8 (PMC7818759; doi:10.1186/s13229-020-00377-8)
Supplement: Supplementary file 8 — Additional file 8. Connectivity matrices. Connection matrices and functional correlation matrices for each subject, as floating-point values in ASCII text format, and MATLAB code for producing these. [file 13229_2020_377_MOESM8_ESM.zip › Paul_Arora_et_al_data/Physiological/BBC/DTI_rsfMRI_ConnectivityMatrices/connectivity_matrices/Netmat_rsfMRI_aal90_subj11.txt]

   0.0000000e+00   5.2684535e-02   3.5060527e-02   7.0431769e-03   3.5677755e-02   2.0050866e-02   8.8275018e-02  -5.7190420e-03   8.6177575e-02   6.5156929e-03   1.6184490e-02  -2.5088008e-02  -2.8368093e-02  -3.7996515e-02  -4.1523149e-02  -3.5937007e-02  -2.2601373e-02   7.1731887e-02   5.5243397e-02   3.1284135e-02  -5.4762439e-02  -7.1816239e-04   9.9135214e-03   8.1533594e-02  -5.8243663e-02   7.6598036e-03  -2.3256610e-02   1.5859652e-02  -4.4940902e-02  -5.4604971e-02   3.6363029e-02   1.7244417e-02  -8.9539536e-03   5.0760723e-02  -8.0060240e-04   1.3896380e-02   6.7394800e-02  -1.2487884e-01  -2.1323729e-02   8.1425648e-02  -2.9447178e-02   8.3240246e-02   2.0918923e-02   1.7002560e-03   1.5613700e-02  -3.2030264e-02  -7.8591931e-02  -4.7846222e-02   1.3321402e-02   5.1259278e-02  -1.0449787e-02  -7.1081903e-03   4.7417547e-03  -4.9434491e-03  -2.1660570e-03  -6.8372289e-03   1.7521544e-01   2.3683114e-01   6.0263374e-02  -4.9712051e-02  -1.3432940e-02  -4.2958735e-02  -5.2708345e-02  -4.9759961e-02   5.7764341e-02  -2.0865101e-02  -1.0057362e-01  -1.0964957e-02  -1.5007133e-02  -3.5912811e-02  -7.2915840e-02  -8.9118160e-03   5.8825352e-02   5.5357172e-03   1.8341701e-02  -3.2089935e-02  -6.2165061e-02   4.0204385e-03   1.2240968e-02   3.3770292e-02  -2.3243811e-02   2.4164229e-02  -1.9471245e-03   2.5728288e-02  -1.7129840e-02  -2.6033069e-02  -3.8606160e-02   4.0171290e-02  -2.1024308e-02   1.4764577e-02
   5.2684535e-02   0.0000000e+00  -1.2596107e-02   5.7763060e-03   5.9370176e-02   4.2415730e-02  -1.5487284e-02   7.8257820e-03   6.2647474e-02  -3.1360998e-02  -2.1437022e-02   1.4209454e-03   1.2698568e-02   4.0006042e-02  -3.6616038e-03  -3.4801782e-02   2.9578471e-02  -4.7564266e-02   5.2980523e-02   4.0670298e-02  -2.4954169e-02   1.5555263e-02  -4.5318194e-03   2.9542190e-03   6.1939119e-03  -1.9352871e-02   5.1598653e-02   5.8932949e-02   7.0591848e-02  -2.7230914e-02  -4.7222744e-02  -2.2441614e-02  -1.2793592e-02   5.5635925e-02   9.6610999e-03  -3.2614157e-03   8.1420039e-03   6.6273956e-02   1.3876269e-03  -3.6908850e-02   9.1085834e-02  -4.9181956e-03   5.9844919e-02   3.5437981e-02   3.7538643e-04  -9.8146842e-02  -3.7532297e-03   3.0736049e-02   3.7039610e-03   3.5053872e-02   1.1811071e-02  -7.6281730e-02   2.6471358e-02   5.9148082e-03  -9.6302106e-03  -5.1935300e-03  -3.1857845e-02   1.4416097e-01  -5.7405024e-03   6.7032233e-03   8.5861312e-03   9.9810926e-02  -7.3070676e-02   9.1151145e-02  -1.0559657e-01  -1.5312866e-02   1.7895566e-02  -4.2124217e-02  -2.4798532e-03   4.0147734e-02  -4.2801785e-02   2.7456320e-03  -2.3769032e-02  -2.4578321e-02  -6.1075557e-04   1.6189987e-02   1.2898670e-02   3.4633380e-02  -2.0120730e-02  -3.1182070e-02   2.5989711e-02  -1.2798700e-02  -2.1056342e-02   6.3458018e-02   2.4996563e-02   8.4663089e-03  -2.3979202e-02   1.5555921e-02   1.8523358e-03   1.2086424e-02
   3.5060527e-02  -1.2596107e-02   0.0000000e+00   1.0200661e-01  -4.3371988e-03   4.4098369e-02   1.4461696e-01   8.8891586e-02   3.2294992e-02   6.5851383e-02   1.9184033e-02  -3.5327683e-02  -5.8457166e-02  -7.0468286e-02   6.1630536e-02   1.3845409e-02  -5.2013575e-02  -2.2959721e-02   1.0299510e-02   8.4836234e-04  -3.3983019e-02  -3.7475076e-02   9.6004197e-02   3.4065954e-02   9.3430796e-02   1.9394146e-02  -3.6553081e-02  -3.5652553e-02  -5.4596812e-02  -4.7892406e-02   3.0016770e-02   6.0371069e-03  -1.8035984e-02   3.7989048e-02  -2.8209933e-02   2.1540687e-02  -9.5272891e-02   2.5408116e-02   3.4186736e-02   7.6751422e-03  -1.8584190e-02   2.6628818e-02   9.1135759e-03  -2.3851966e-02  -3.8901517e-02   5.3558191e-02   2.9287145e-02  -7.1345715e-02  -4.9057850e-02  -2.0322043e-03  -4.8336441e-02  -3.7913818e-02   3.8911335e-02   7.9458011e-03  -1.3557062e-02   8.1693688e-03  -4.8475946e-02  -1.2628436e-02  -5.2863292e-02  -2.3432472e-02   2.4266807e-02  -5.8693348e-02   1.4607154e-02  -1.7950160e-03   1.0658909e-01   3.1798509e-02   9.9626935e-03  -8.5253147e-02  -3.1835526e-02  -4.0441507e-02  -3.5620419e-02   3.6844379e-03  -3.8097466e-02   1.6832943e-02   1.9737518e-02   2.9570906e-02  -2.0679469e-02  -1.9817557e-02   3.9253813e-02   5.3247080e-02   1.6317415e-02   9.2999247e-03   1.2725371e-03   6.5650558e-03   1.9236300e-02  -3.9245486e-02   4.7796680e-02   7.5752358e-03  -1.7964185e-02   2.1080492e-02
   7.0431769e-03   5.7763060e-03   1.0200661e-01   0.0000000e+00   1.1637393e-02   7.4188981e-03   3.4057173e-02   5.4910726e-02   1.0357341e-02  -3.7442079e-04   1.7267976e-03   2.2807858e-02  -6.5179775e-02  -2.0208556e-02   4.9949071e-03   6.3784915e-03   2.7225217e-02   1.6176832e-02   5.2627142e-03   5.5749214e-03  -1.0009646e-02  -7.3349604e-03   4.1576794e-02   6.7322316e-02   3.3149201e-02   6.5188507e-02  -1.2780644e-02  -2.0813942e-02  -1.0892431e-02  -3.6062192e-02  -2.9692470e-02   2.1013950e-03  -5.6234939e-02   3.8464204e-02  -1.5801987e-02  -5.5787844e-03  -1.9279467e-02  -1.2493770e-02   3.9619488e-02  -2.9391792e-02  -2.3513120e-02  -4.6310254e-02   2.1364666e-03  -1.1819256e-02   4.6858476e-03   7.8647294e-03  -4.4298515e-03  -4.0374673e-02  -4.7901534e-02   2.7595189e-02  -2.3480962e-02   2.1850665e-02   3.2966988e-02  -1.3972613e-02   1.6351572e-03  -4.4832773e-03  -9.1649740e-03  -1.6598513e-02  -4.3705855e-02  -4.6374429e-03  -1.7452674e-02  -5.0249018e-02   6.4475360e-02  -4.6225394e-03  -1.1784018e-01   7.2713854e-02  -7.2339096e-03   7.3379497e-03  -2.4231208e-02  -3.6392625e-02  -3.4976248e-02   2.3173439e-02  -1.7425329e-02   9.0501967e-03   1.2290727e-03   2.7377022e-02  -5.3322997e-02   3.4730881e-02   2.5599707e-02  -1.4071965e-02  -2.2038631e-02  -4.6386146e-02  -2.2389312e-03  -1.0391993e-02   1.9653212e-03   5.1884968e-03   7.2502386e-02   5.3646547e-02  -1.6172044e-02   1.0748935e-02
   3.5677755e-02   5.9370176e-02  -4.3371988e-03   1.1637393e-02   0.0000000e+00   7.9078184e-02   1.4686267e-02   1.6917625e-02   2.2708200e-01   1.1842093e-01  -5.4286034e-03   5.1781796e-03   1.5191313e-02   2.2897750e-02   1.2520987e-01  -1.5858655e-03   2.7193482e-03   2.2629677e-02   2.4549847e-02   4.3569476e-04  -3.8779090e-02   6.0046247e-02   2.4746917e-02   9.9391850e-02   4.3843826e-02  -4.2223681e-02   1.1918088e-01   1.8937247e-02  -3.3468171e-02  -1.0502948e-02  -9.1849396e-02  -9.9307769e-03   4.4666692e-03  -1.5327328e-02   6.7963614e-03  -6.6432503e-02   5.0319334e-02  -5.2868562e-02   6.9387889e-02  -8.1612250e-02   9.1189835e-02   1.7790358e-02  -8.1515375e-02  -1.3491512e-02   6.4905191e-02   4.6986668e-03  -2.2616496e-02   1.3604673e-02   4.0198600e-02   6.0977487e-02  -5.9999806e-02   5.0705573e-03  -7.1327239e-02   3.2194805e-02  -1.1902535e-02   9.1186748e-02  -4.6443580e-02  -6.0651066e-05   6.9024477e-04   5.9801208e-03   1.4186403e-03  -9.4023127e-02  -3.3507450e-02  -1.5098089e-03  -8.1511153e-03   5.2928324e-02  -4.8592755e-02   1.7045949e-02  -8.1549132e-04  -1.5949256e-02  -1.1221808e-01  -6.1991590e-03   5.9539925e-02  -2.3075970e-02  -3.4054218e-02   3.5884173e-02  -1.0415396e-01   8.7155678e-03  -9.5321357e-02  -1.6046104e-02  -2.3799889e-02   3.0045226e-02  -3.3401605e-02  -7.8482562e-02  -3.8861811e-02   1.4001909e-02   2.3595673e-02  -9.6642672e-03  -2.0000373e-02   6.8854564e-03
   2.0050866e-02   4.2415730e-02   4.4098369e-02   7.4188981e-03   7.9078184e-02   0.0000000e+00   2.9744853e-02   1.1234063e-01   1.8597384e-02   9.5554264e-02  -1.7326237e-02  -1.0461440e-01  -2.7953106e-02   8.9392312e-02   2.1189060e-02   2.6122703e-02  -7.6170682e-02  -4.5601812e-02   4.9362320e-02   2.1529081e-02  -6.9611580e-02   2.9551113e-02  -4.0361616e-02  -1.7136398e-02   5.4561194e-02   7.5229473e-02   7.1978254e-02   9.0359296e-02   1.7930533e-02  -2.0700587e-02  -8.5218818e-03   8.9227702e-02   8.1826383e-02  -9.8837536e-02   4.6257827e-02  -1.4637287e-02   1.7917291e-01   6.0121435e-02  -1.6656771e-02   8.3420778e-02  -1.3037602e-01  -6.9250439e-02  -4.3090898e-02  -1.6413734e-02  -8.7821536e-02   1.1821156e-02  -1.5770206e-02  -7.5679697e-02   4.9434857e-02  -1.3564012e-02   5.7766766e-02   2.4054654e-02  -1.6220841e-02   3.1867393e-02  -2.1351126e-02   4.2911877e-02   3.3076624e-03  -3.8438133e-02  -6.3272706e-03  -4.2185084e-02  -9.0162662e-02  -1.6576563e-02  -5.2958545e-02   1.8624532e-02  -1.3775550e-01  -8.5641628e-03   2.6796119e-02  -1.8635455e-02  -4.1795547e-04  -3.9937066e-02  -4.3143120e-02   8.2849941e-03   9.0104979e-02  -6.3514261e-02   2.3296598e-02   1.2483184e-02  -3.0446967e-02  -7.1552630e-02  -2.9295777e-04  -6.7427950e-02  -1.9876548e-02  -3.4892651e-02   1.1620327e-02  -1.5534495e-02  -2.6824584e-02   5.3815346e-04  -5.6410769e-02  -4.3668808e-02   4.4308256e-02  -7.1387047e-03
   8.8275018e-02  -1.5487284e-02   1.4461696e-01   3.4057173e-02   1.4686267e-02   2.9744853e-02   0.0000000e+00   9.4766658e-02   5.1033415e-02   9.8071875e-02   1.3793463e-01  -4.2390456e-02   1.0088646e-02  -2.6015987e-02   8.6116685e-02  -4.1711565e-03  -1.2944204e-02  -5.1349871e-02   3.7049077e-02   9.2838062e-03  -6.4046026e-02  -1.9621380e-02   3.2614013e-02   3.4708900e-02  -2.4204936e-02  -4.7181496e-02  -1.0468401e-02   1.2225992e-02  -1.8097214e-02  -6.5680085e-02   6.1435256e-02  -3.5657653e-02   1.0049261e-01   4.1997607e-02  -7.6602530e-02  -2.8095357e-02  -6.8812285e-02  -1.0815867e-02   6.7606407e-02  -2.4243876e-02  -9.0480527e-02  -6.4701303e-02  -7.9229335e-03  -6.0984184e-03  -4.2347308e-02  -2.6320420e-03  -2.1351238e-02   8.6186531e-03   1.9542975e-02   1.1228192e-02  -6.9574937e-03   3.7409699e-02   3.7807339e-02  -5.9562133e-02  -2.4840354e-02   3.7653431e-02   2.0792853e-02  -4.7812369e-02  -5.0824421e-02  -9.1196827e-02   1.2228934e-01  -7.4595334e-03   2.6333727e-02  -7.9227096e-03   1.4150680e-01  -3.3090327e-02   5.3706920e-02  -2.8957627e-02   1.9260744e-02  -4.2588021e-02   7.6789701e-03   1.0125813e-02   8.1044597e-02   2.7717565e-02  -2.3220691e-02   6.1726371e-02  -1.7508650e-02   3.5781583e-02  -6.0295673e-02  -3.1030848e-02   2.8363306e-02   2.4813541e-02  -1.8274302e-02  -7.8909837e-02  -7.3350043e-03  -7.8527301e-02  -1.1192725e-01  -4.1436089e-02  -3.2367552e-03  -2.1124397e-02
  -5.7190420e-03   7.8257820e-03   8.8891586e-02   5.4910726e-02   1.6917625e-02   1.1234063e-01   9.4766658e-02   0.0000000e+00   9.9927418e-03  -2.7184605e-02   5.8408029e-02   7.1001597e-02  -3.4921131e-02   1.3155473e-01  -9.7111456e-03  -4.9670506e-02  -7.3854790e-02  -7.3875101e-03  -5.8427067e-04   3.4887857e-03   1.2616263e-02  -4.0158638e-02   1.6350059e-02  -3.9097373e-02   4.9147027e-02  -7.0672393e-03  -3.2868393e-02  -7.0019419e-03   1.4926294e-02   7.0142305e-02  -5.4624361e-03  -8.4812407e-02   1.0708493e-01   3.0119365e-02  -7.0040764e-02  -8.5636215e-02  -1.7910837e-02  -4.0175985e-02  -6.6289600e-02  -3.3277946e-02  -4.5836719e-02  -2.6938504e-02  -1.3952982e-02  -3.3965258e-02  -3.6948893e-02  -2.3593082e-02   2.1501862e-02   2.2993126e-02  -4.0024350e-03   3.8425040e-03  -3.5269336e-02   1.6577352e-03  -3.0108167e-03   3.0059342e-02   4.8950855e-02  -2.3120991e-02  -2.1714811e-02  -1.4025137e-02  -4.3331309e-02  -4.8854620e-03  -6.8215727e-02   6.4059009e-02  -1.3536222e-02  -2.5479037e-02   2.0039685e-02   3.5570146e-02  -1.2715722e-02   6.7091779e-02   1.1082946e-02  -5.8740494e-02  -1.3264635e-02   1.3872547e-02   4.0137497e-02  -5.2913136e-02  -5.0607476e-03  -2.0291262e-02  -6.5493183e-02   5.2208349e-03   2.6144577e-02   3.0446866e-02  -4.6719946e-02   3.5867869e-02  -3.7201608e-02  -2.7053322e-02  -4.4738986e-02  -3.8696055e-02   1.9190203e-02   2.5113626e-03  -2.6672028e-02  -9.5132044e-03
   8.6177575e-02   6.2647474e-02   3.2294992e-02   1.0357341e-02   2.2708200e-01   1.8597384e-02   5.1033415e-02   9.9927418e-03   0.0000000e+00   6.6490374e-02   4.6416701e-02   1.6831672e-02   4.9104374e-02   7.0146553e-02   2.3507233e-01  -2.3324554e-02   2.1945251e-02   7.2095146e-02   5.4138328e-02   3.0233373e-03   1.2696740e-01  -9.3376158e-02   5.5105946e-02   1.5254751e-02   3.7245239e-02  -6.9127877e-02  -1.5426543e-02   7.8990556e-02  -3.6190098e-02  -3.4288576e-02   5.1384245e-03   3.0510466e-03  -5.2471325e-03   7.9222722e-04  -1.3061904e-02   9.1442884e-03  -3.3331507e-02  -3.0510341e-02   1.1282824e-04  -1.5283608e-01   1.6202769e-02   8.3372307e-02   7.0024095e-02  -2.2336188e-02  -6.7796354e-02  -6.0914679e-03   5.0804294e-02  -2.8009583e-02   4.0817614e-02   8.3343442e-02  -6.2780090e-02   7.6378167e-02  -6.1337483e-02   2.9230014e-02  -7.0785939e-02  -1.1123386e-02   4.7206482e-02   5.4621489e-03  -2.6799780e-03  -8.3413710e-02   6.0029920e-02   8.4020293e-02  -5.1616429e-03  -5.4127913e-02   2.4268485e-02   5.9484357e-02   7.1725706e-02   3.9408227e-02  -5.6147653e-02  -9.1150388e-03   1.0852817e-01   3.4342671e-02  -9.7097074e-02   1.2043712e-02   2.3989962e-02  -2.8144061e-02  -8.6570703e-02   6.8477881e-02  -3.4209583e-02  -6.0688994e-02   1.6603469e-02  -9.0388129e-03  -7.2392649e-02   1.6770802e-02   1.3204738e-02  -4.1976778e-02   1.1078429e-01  -6.8515162e-03  -1.8616453e-02   2.5764986e-02
   6.5156929e-03  -3.1360998e-02   6.5851383e-02  -3.7442079e-04   1.1842093e-01   9.5554264e-02   9.8071875e-02  -2.7184605e-02   6.6490374e-02   0.0000000e+00   7.9646507e-02  -8.8328819e-03  -1.7752878e-02   2.0753813e-02   1.3657102e-02   2.7771365e-01   2.3314306e-02  -1.1551061e-02   6.3958498e-02   1.8977087e-03  -3.2107791e-02  -3.8093744e-02   1.8255234e-02  -8.3751565e-02   2.7017093e-03   8.2645675e-02   1.3168249e-01   5.9189932e-02  -6.8175731e-03  -9.9477701e-02  -7.2729041e-02   4.1671066e-02  -4.4157626e-02   1.2155555e-01   9.5892615e-02  -1.3122208e-01   9.1539807e-02  -2.7083426e-02  -1.6966390e-01  -4.0913066e-02  -9.2252321e-02  -6.4927097e-02  -3.0423753e-02  -2.5001966e-02   4.9680805e-03   8.7865348e-02  -1.8543842e-02  -4.3518645e-02  -3.9271925e-02   1.2736206e-01   5.0578472e-03   8.7198373e-03   1.3376768e-01  -1.2960508e-01   3.8991914e-02  -3.2640398e-03   7.5970961e-03  -4.0250807e-02   4.0902655e-02   1.5191649e-01   1.5447579e-02   2.7018898e-02  -2.2669221e-02  -7.4605216e-03   3.4018119e-02   2.6010436e-02  -1.7578309e-02  -1.0091857e-01   5.3485842e-02  -4.9951279e-02   1.2097903e-02   2.1014925e-02  -9.6137787e-02   1.5400667e-01  -6.5737848e-02  -1.1428434e-01  -1.3635848e-01   1.2087390e-02   7.3248086e-02   3.6505991e-02  -8.8046984e-02   5.1518134e-02   1.1991392e-01  -3.7115852e-02   4.2706732e-02  -9.7848971e-02   4.6536232e-02   8.5986007e-02   2.8296146e-02  -4.2198528e-02
   1.6184490e-02  -2.1437022e-02   1.9184033e-02   1.7267976e-03  -5.4286034e-03  -1.7326237e-02   1.3793463e-01   5.8408029e-02   4.6416701e-02   7.9646507e-02   0.0000000e+00   8.0084180e-02   1.6707392e-01  -4.8257744e-02   4.4622874e-02  -4.8591830e-02  -3.2484105e-02   6.3105360e-02   3.8803313e-02   2.9469211e-02   8.8076708e-02   9.3994655e-02   2.6327254e-02  -3.6890983e-02  -5.3100641e-02  -1.1516751e-02  -9.7781219e-02  -2.4688802e-02   2.1156065e-01   1.2110657e-02   2.2874175e-02  -9.1734463e-02   9.5336230e-02   1.2598753e-01  -3.5642576e-02   6.3350830e-02   9.0191474e-02  -1.1035242e-01  -5.3932641e-02   4.3881774e-02   7.2208668e-02   3.1715014e-02  -3.5444880e-02  -3.0864348e-02   6.5502749e-02   7.1184736e-02   6.4387878e-04  -4.2738709e-02  -7.9760244e-03  -2.4955974e-02   3.4157671e-02   4.3314393e-02  -5.5545708e-02  -8.9361150e-02   1.0829027e-01   3.5302681e-02   8.9216717e-02  -1.3835640e-01   1.4775112e-02  -5.6608105e-02   2.5414988e-01   8.4055415e-02   5.4036529e-02   2.1127479e-01  -7.7367513e-02  -7.1445794e-02  -7.6559912e-02  -8.8787758e-02  -2.7557383e-02  -2.9864560e-02   6.7358851e-02  -1.1482826e-02   1.8653208e-02  -8.5952667e-02   5.8142142e-02  -5.9799845e-03   1.4647503e-01  -1.5189587e-02  -1.3759715e-01   8.0602330e-02  -7.8264657e-02  -8.1730471e-02   9.6360039e-02  -1.6329099e-02  -4.4937447e-02  -8.3227048e-02  -4.9988670e-02  -1.1263994e-01  -6.5999105e-03  -8.3450722e-03
  -2.5088008e-02   1.4209454e-03  -3.5327683e-02   2.2807858e-02   5.1781796e-03  -1.0461440e-01  -4.2390456e-02   7.1001597e-02   1.6831672e-02  -8.8328819e-03   8.0084180e-02   0.0000000e+00   2.1154754e-02   1.9577085e-01   1.2455480e-02   2.9880358e-02  -4.1479408e-02   9.5556552e-02  -5.7185038e-02  -1.2755045e-02   9.5699913e-02   2.8606482e-02   6.1756349e-03   7.0569419e-02   2.4802416e-03   2.7541337e-02  -3.7036406e-04  -1.0634346e-02  -5.9187399e-02   1.3069208e-01  -1.3310527e-01  -1.0583347e-01  -6.1142390e-02   1.1215198e-01  -2.6108398e-02  -6.9486623e-02   5.4702660e-02  -3.6619765e-02   3.9632654e-04   5.0895908e-03   4.8881683e-02   2.6673470e-02   2.9123267e-02  -2.8619417e-02   2.4650059e-02  -7.6536779e-02  -2.8698264e-02  -3.2425373e-02  -3.7052658e-02   8.5048465e-03  -1.2123421e-01   6.0443788e-02  -7.1790361e-02  -7.7776743e-02   1.7681777e-02  -1.5140869e-02  -2.7566105e-02  -9.9297379e-03  -3.2155004e-02  -6.4808244e-02   8.0166613e-03   2.5304617e-01  -5.8818073e-02   5.4489280e-02  -8.2415070e-03   7.8108180e-02  -6.8577290e-02   1.1815458e-02  -9.5883028e-04  -8.4128967e-04  -1.2631592e-01   4.7423929e-03  -8.5137835e-03  -3.8533304e-03   1.2399323e-01  -7.9835413e-03  -5.2235717e-02  -1.3497992e-01   9.9121655e-02  -8.6965319e-02   7.6605870e-02   8.2707406e-02   6.5967395e-02   1.2058832e-02  -4.7200405e-02   3.2951302e-02  -9.8974318e-02  -4.2734561e-02  -5.1094845e-02   2.2653270e-02
  -2.8368093e-02   1.2698568e-02  -5.8457166e-02  -6.5179775e-02   1.5191313e-02  -2.7953106e-02   1.0088646e-02  -3.4921131e-02   4.9104374e-02  -1.7752878e-02   1.6707392e-01   2.1154754e-02   0.0000000e+00   2.3434687e-01   1.5359471e-01   8.3295142e-02   4.7848515e-02  -1.0450465e-02  -4.0450006e-02  -2.1622844e-02  -4.6079502e-03   1.6367169e-02   1.8485850e-02   2.1911990e-02  -4.4361709e-02  -1.0263585e-01   5.0715010e-02  -3.7988990e-02   5.8480389e-02   2.4292226e-02  -1.5707802e-02   2.5504342e-02  -7.0730943e-03  -1.4875593e-01  -1.1799882e-02  -4.4879934e-02  -1.4182575e-02   1.3230358e-02  -9.1907784e-02   6.1094600e-02   6.6387127e-02  -1.6428404e-02   3.5954510e-02   4.9289764e-02  -5.4917776e-03  -1.1431215e-01  -4.1544979e-02  -7.0702537e-02  -6.7707698e-02   3.0369747e-02  -7.0375791e-03   2.1395592e-02  -8.8529197e-02   4.9352742e-02   3.2659170e-03   1.6185226e-02  -1.0225376e-01  -3.8681264e-02   7.2654979e-02  -1.3711889e-01   2.5921805e-01  -8.2127357e-02  -1.1165328e-02  -1.0673170e-01  -4.0096186e-03   1.2144882e-02  -6.6073743e-02  -6.5783118e-02   5.7673668e-04  -3.2089758e-02  -1.4725371e-02  -5.7531786e-02   5.4725716e-03  -3.7722764e-02   5.5172493e-02  -2.3505738e-02   9.1572577e-02  -7.1810152e-02   1.2908510e-02  -5.8876911e-02   1.2320005e-02  -1.6108885e-02  -4.3973834e-02   5.6260969e-02   2.5070429e-03  -2.9749616e-02   3.1169446e-02  -8.3575526e-02   8.3563048e-02   2.9299893e-02
  -3.7996515e-02   4.0006042e-02  -7.0468286e-02  -2.0208556e-02   2.2897750e-02   8.9392312e-02  -2.6015987e-02   1.3155473e-01   7.0146553e-02   2.0753813e-02  -4.8257744e-02   1.9577085e-01   2.3434687e-01   0.0000000e+00   1.2336647e-01   6.1674414e-02  -3.0728051e-02   1.8656668e-02  -1.6929370e-02  -3.9683209e-03   5.3686297e-02  -1.5284684e-02  -1.6245525e-02   5.1851729e-03  -7.9190579e-02  -1.0151289e-01   2.7069271e-03  -4.0208857e-03   6.3729202e-02   1.2259242e-01  -2.1424145e-02  -7.0195237e-02  -1.4366337e-02  -1.7161698e-02  -1.1456676e-01  -1.1115825e-01   1.1147462e-02   2.3020030e-02  -3.4513942e-02   3.0879376e-02   1.3476622e-01   8.5404039e-02   2.8580886e-03  -5.6809665e-02  -2.2121086e-02  -9.2288621e-02  -3.2701704e-02   7.6046519e-02   3.4841736e-02  -4.1534454e-02   6.0730479e-02   1.2801489e-01   2.5398853e-02   4.3397672e-03   2.4951871e-02  -2.2295298e-02  -4.5108865e-03  -5.5232447e-02  -2.9780217e-02  -7.9293802e-02  -4.4907524e-02   1.2839980e-01  -3.2481754e-02  -3.0822032e-02   3.4221270e-02   1.1269391e-01  -5.0289980e-02   9.4463539e-02   9.7830452e-03  -1.4084824e-02  -4.0918287e-02   6.2464933e-02  -5.5459410e-02   2.6174528e-02  -7.7616937e-02  -7.8485462e-02  -1.4888436e-01   3.5977292e-02   1.2088006e-02  -1.7373435e-02   4.0677220e-02   1.5839112e-02   6.6925953e-02   5.8749061e-02  -3.0076916e-02   7.8522336e-02  -1.9830352e-02   7.7614704e-02  -6.1000566e-03  -2.4672497e-03
  -4.1523149e-02  -3.6616038e-03   6.1630536e-02   4.9949071e-03   1.2520987e-01   2.1189060e-02   8.6116685e-02  -9.7111456e-03   2.3507233e-01   1.3657102e-02   4.4622874e-02   1.2455480e-02   1.5359471e-01   1.2336647e-01   0.0000000e+00   4.9508503e-02   1.2029960e-01  -6.8690446e-02   2.1308910e-02  -1.3331856e-02   1.5595989e-02  -1.1404645e-02   9.5170459e-02   7.6578826e-02   3.6714815e-03  -3.0786082e-02   1.5243633e-02  -3.0241672e-02   1.2706219e-02   4.2667966e-02   5.1623910e-02   5.8125781e-02   1.5107332e-02   5.2664669e-03   5.3655141e-02   5.5247456e-02   1.8663000e-02  -1.3242220e-01   9.4424091e-02  -2.4876821e-02  -9.1773032e-02   3.4153407e-02   8.7155532e-02   3.4533728e-02   2.8803456e-02   6.6247784e-03  -5.5776566e-02   1.4021698e-03   5.9151509e-02   1.1670705e-02   8.3108948e-03   5.3826776e-02   1.9912064e-03   3.6899750e-02  -1.1716748e-01   4.0564276e-02  -1.0811821e-02  -6.9561091e-02  -6.7726506e-02   2.4580159e-02   4.4613596e-02  -2.1457165e-02   2.4951578e-02   3.8124978e-03   5.8340000e-02   1.1343827e-01  -2.4450774e-02  -6.8820269e-02  -1.5437255e-02  -2.9759296e-03   8.1884529e-02  -1.0053216e-01   2.1668080e-02  -3.1400280e-02   3.3818656e-02   6.4859642e-02  -5.8022609e-03   5.9597226e-02  -8.8613880e-02   2.3573324e-02   2.0418251e-02  -1.3284460e-02  -3.5788329e-02  -1.4045063e-02  -3.7240044e-03   3.5322675e-02   6.2399848e-02   1.0706039e-02  -3.2264345e-02   3.4001992e-03
  -3.5937007e-02  -3.4801782e-02   1.3845409e-02   6.3784915e-03  -1.5858655e-03   2.6122703e-02  -4.1711565e-03  -4.9670506e-02  -2.3324554e-02   2.7771365e-01  -4.8591830e-02   2.9880358e-02   8.3295142e-02   6.1674414e-02   4.9508503e-02   0.0000000e+00   1.1783279e-02  -4.2761838e-02  -8.8494258e-04   1.0658369e-02  -3.4762469e-02  -6.4971229e-02  -4.3700769e-02  -3.9397914e-02  -1.4152584e-03   1.4126948e-01  -5.6069315e-03  -2.6665407e-02  -1.0277270e-01   9.2150258e-03  -1.8281116e-02   1.1786209e-01  -3.7602005e-02  -7.2156137e-02  -6.4909409e-02   5.7809753e-02   7.0668695e-02  -2.0909148e-02  -7.1000467e-02  -8.4031204e-03   3.6617558e-02  -4.4465823e-03   3.4878180e-02  -2.2374920e-02   4.8290633e-02   8.9366956e-02  -5.6015882e-02   2.1266950e-03  -1.2567264e-02  -2.2770124e-02   1.8609680e-02  -1.9604743e-02   7.1897837e-03  -1.0153119e-01  -1.0532147e-02  -8.1943133e-03  -2.0147932e-02  -4.2277305e-02   5.7263664e-03  -4.0766289e-02  -3.2085501e-02   4.4636088e-02   3.7919355e-02  -9.7100242e-03  -2.0890156e-02   3.3378530e-02   1.6275485e-03  -3.7176821e-02   3.4861960e-02   2.0927583e-02  -8.5850540e-02  -5.5094817e-02  -3.0685882e-02  -3.4997082e-02  -6.3930010e-04   5.6904704e-02   9.0219550e-02  -1.2279359e-02   5.4350231e-03   1.2443579e-01   5.1144732e-02   2.1725108e-02   3.4350627e-02   8.7827336e-02   4.5551354e-02   6.3344058e-02   4.4428526e-03  -9.2045925e-02  -1.7386122e-02  -3.6459720e-02
  -2.2601373e-02   2.9578471e-02  -5.2013575e-02   2.7225217e-02   2.7193482e-03  -7.6170682e-02  -1.2944204e-02  -7.3854790e-02   2.1945251e-02   2.3314306e-02  -3.2484105e-02  -4.1479408e-02   4.7848515e-02  -3.0728051e-02   1.2029960e-01   1.1783279e-02   0.0000000e+00   1.3432536e-01   5.6092521e-03  -1.0427117e-02  -2.2507192e-03   5.9364787e-02  -5.6948618e-02   5.5519194e-02  -1.4120301e-01   6.0257958e-02   1.2227312e-01   2.9252531e-02   2.6152813e-01   6.5508116e-02  -1.3373350e-01   6.1044023e-02  -1.0020762e-02   1.4172739e-01  -8.2656885e-02   1.4590385e-01  -5.6729081e-02  -2.0434469e-03   1.3477777e-01  -1.5317521e-02   3.7044089e-02  -8.9864100e-02   3.9106952e-02  -8.3678696e-02  -7.1110902e-03  -6.5276042e-03  -6.9590447e-02   4.9064854e-02  -8.8770069e-02   4.9924138e-02  -9.2867007e-02   7.4603433e-02   4.8117334e-02  -8.6442306e-03   3.3542064e-02   8.4054409e-02   1.3562480e-01   3.1837178e-02  -5.3696049e-02  -9.5540215e-02  -9.4529261e-02  -6.4029851e-02   7.4948170e-02   1.0614555e-01  -1.7637644e-01   8.4794908e-02   9.3115914e-02  -3.1760989e-02   2.1149307e-02  -7.8656243e-04  -2.4734096e-02   1.4456802e-02   1.3961442e-01  -5.9336889e-02   4.6488985e-02  -7.0886504e-02   1.3926768e-02   6.7102417e-02   1.8723062e-01   2.5715909e-01   5.9287601e-02   4.4713433e-02   8.3133626e-03  -2.6509198e-02   2.7530546e-02  -6.2098113e-03  -1.1844534e-02  -2.6354629e-02  -8.2246617e-04  -4.1894888e-02
   7.1731887e-02  -4.7564266e-02  -2.2959721e-02   1.6176832e-02   2.2629677e-02  -4.5601812e-02  -5.1349871e-02  -7.3875101e-03   7.2095146e-02  -1.1551061e-02   6.3105360e-02   9.5556552e-02  -1.0450465e-02   1.8656668e-02  -6.8690446e-02  -4.2761838e-02   1.3432536e-01   0.0000000e+00  -2.3549692e-02  -1.9211555e-02   2.8107028e-02  -4.3746193e-02   2.0383504e-02  -8.8737668e-02   8.2220350e-02  -1.1842543e-02   5.9949534e-02  -2.5473209e-02   3.3186743e-02   2.1496166e-01  -2.0628578e-02  -1.0777286e-01  -5.1391349e-02  -6.2135535e-02   2.1751596e-02  -8.1848488e-02  -1.7084160e-02   9.2486375e-02   3.5019314e-02  -4.0980147e-02  -1.0926093e-02  -4.6704507e-03  -9.9560134e-02   3.6617947e-02   1.9637840e-02   6.4750969e-02   1.1536657e-02  -1.1923503e-01   7.0121289e-02  -7.7878947e-03   5.0056019e-02  -5.3990642e-02   1.0068964e-02   6.9408148e-02  -7.4205714e-02  -1.8255198e-02   4.2072061e-02   1.7288564e-02  -6.3293450e-02  -5.4327072e-02  -9.5948837e-02  -6.8502607e-02   8.9862407e-02   1.4605925e-01  -5.1945142e-02   1.7016370e-02  -6.9396823e-04   6.8319790e-02  -3.0730503e-02  -3.8076796e-02  -3.8522657e-02   4.0383378e-03  -9.1788898e-02  -6.3307024e-02   7.6932788e-03   5.6174668e-03  -6.4327556e-02  -1.2414380e-01   2.9826444e-02   3.8182111e-01  -1.0526786e-01   1.0239371e-01   7.8167047e-03  -5.9357825e-02  -2.2785507e-02  -3.6555577e-02  -4.5016094e-02  -9.2425233e-03  -4.5427484e-02   1.3290047e-03
   5.5243397e-02   5.2980523e-02   1.0299510e-02   5.2627142e-03   2.4549847e-02   4.9362320e-02   3.7049077e-02  -5.8427067e-04   5.4138328e-02   6.3958498e-02   3.8803313e-02  -5.7185038e-02  -4.0450006e-02  -1.6929370e-02   2.1308910e-02  -8.8494258e-04   5.6092521e-03  -2.3549692e-02   0.0000000e+00   5.3616464e-02  -5.8001224e-03   1.0230269e-02   3.2030531e-04  -5.2742187e-04  -9.6907453e-03  -1.3286436e-02   1.7531491e-03   2.9400153e-02   9.1319639e-03  -4.0139747e-02  -5.0241293e-03  -5.2425790e-02   2.0049477e-02   1.8754210e-02  -3.7103301e-02  -7.5096794e-03  -8.3806334e-03  -4.7232448e-02   3.8135396e-02   2.5976401e-03   1.4257548e-02  -7.6807769e-02   7.3455881e-04  -8.5870338e-03  -2.3140329e-02  -3.7587037e-02  -5.2220609e-03  -3.2055460e-02   2.9390237e-02  -1.9127639e-02  -2.5646473e-02  -2.2760026e-02   1.5505258e-02  -5.1667738e-02  -7.2966557e-02  -3.6043387e-02   3.0399498e-02   2.0721046e-02  -3.8011209e-02   1.9913062e-02  -5.9293010e-02  -5.5874140e-02  -9.5780704e-03   3.7699042e-02  -3.8136908e-02  -2.8501429e-02   2.7339627e-02  -1.2057067e-02   1.6776577e-02   3.4694528e-02  -2.0160788e-02  -8.6303463e-03  -8.8487165e-03   2.1129207e-02   1.0149119e-02   2.0966679e-02  -2.5427326e-02  -9.3352714e-03  -3.4111552e-02  -4.2761333e-04   3.5119559e-02  -1.8050427e-02  -1.3025209e-02   7.8093436e-02   1.5351259e-02   1.7217849e-02  -2.5614396e-02   2.0266159e-02   2.2607632e-02  -1.3564907e-02
   3.1284135e-02   4.0670298e-02   8.4836234e-04   5.5749214e-03   4.3569476e-04   2.1529081e-02   9.2838062e-03   3.4887857e-03   3.0233373e-03   1.8977087e-03   2.9469211e-02  -1.2755045e-02  -2.1622844e-02  -3.9683209e-03  -1.3331856e-02   1.0658369e-02  -1.0427117e-02  -1.9211555e-02   5.3616464e-02   0.0000000e+00   1.3857260e-02   3.1934438e-02   3.7402365e-03   9.8207874e-03   1.0215750e-02   1.5718422e-02  -7.1031166e-03   2.5500795e-02   2.6219157e-02  -2.8167834e-02   9.8263481e-03  -2.7276239e-02   3.8560253e-02   2.4372172e-02  -3.7496041e-02  -2.9711272e-03  -2.3378429e-02  -6.0988726e-03   1.0882743e-02   4.5295662e-03   1.0714198e-02  -2.3856777e-02  -9.4108185e-03  -3.4316910e-02  -1.3830120e-02  -3.9375248e-02  -1.9566441e-02   5.6774317e-03  -4.9239768e-03  -3.1696035e-02  -1.8521479e-02  -2.0405824e-02   1.1709926e-02  -2.7780251e-02  -2.9362429e-02  -1.1551546e-02   2.8622531e-02   2.5143975e-02  -5.0156944e-03   3.4476032e-02  -5.6434677e-02  -3.2448631e-02   6.1760297e-03   2.3436421e-02  -1.7066576e-02  -2.1292782e-02   3.1695830e-02  -1.0616775e-02   1.1812639e-02   4.4259493e-02  -8.6468214e-02  -6.2599272e-03   6.6529032e-03   8.0629739e-03   3.5185541e-02  -1.7553227e-02  -1.5284577e-03  -3.2117362e-02  -1.8812982e-02  -3.3991337e-02  -1.0646691e-02  -1.2340748e-02  -2.2087140e-02   7.7532894e-02   1.1975647e-02   1.2140107e-02  -2.1469080e-02   1.2962057e-02   2.5058434e-02   9.9258627e-03
  -5.4762439e-02  -2.4954169e-02  -3.3983019e-02  -1.0009646e-02  -3.8779090e-02  -6.9611580e-02  -6.4046026e-02   1.2616263e-02   1.2696740e-01  -3.2107791e-02   8.8076708e-02   9.5699913e-02  -4.6079502e-03   5.3686297e-02   1.5595989e-02  -3.4762469e-02  -2.2507192e-03   2.8107028e-02  -5.8001224e-03   1.3857260e-02   0.0000000e+00   1.1960241e-01   6.5446432e-02   6.6264371e-03   2.5239440e-01  -4.2531503e-02  -3.2782925e-02   1.4277116e-01  -9.8145172e-02  -3.1901692e-02   5.2797504e-02  -3.7577104e-02   6.2096526e-02   4.2734085e-02   6.1842117e-03  -8.2178512e-02   1.2119173e-02   1.9476137e-01   5.6271315e-03  -4.8912340e-02   1.1646954e-01  -4.1416196e-02   3.0227773e-02  -2.4498691e-02  -4.4862779e-02  -1.8611907e-02  -1.1345363e-01  -3.7776076e-02  -1.7131551e-02   1.0359011e-02   5.2862581e-02  -7.6393358e-02  -1.2015083e-02  -1.4834704e-01   5.7802756e-02  -1.2280106e-01   6.8648130e-02  -8.0119939e-02  -1.4281316e-02   9.2505783e-02  -9.8434399e-02  -1.2614662e-01  -1.9632700e-02  -4.0713475e-02   8.0445825e-02  -2.4157319e-01  -4.1811316e-02  -4.3181246e-03  -3.3228151e-02  -1.4292691e-02   5.1000208e-02   5.9006405e-02  -2.8302941e-02   9.0343191e-03  -7.4066250e-02  -3.4434573e-03  -3.0464904e-02  -9.5058846e-02  -1.9553813e-02  -1.1477568e-02   2.7088247e-02   3.0531743e-02   1.0603367e-01  -1.5689392e-01   6.8446099e-02  -7.5148100e-02   5.0175484e-02  -8.3067821e-02   3.4747647e-02   6.7778209e-02
  -7.1816239e-04   1.5555263e-02  -3.7475076e-02  -7.3349604e-03   6.0046247e-02   2.9551113e-02  -1.9621380e-02  -4.0158638e-02  -9.3376158e-02  -3.8093744e-02   9.3994655e-02   2.8606482e-02   1.6367169e-02  -1.5284684e-02  -1.1404645e-02  -6.4971229e-02   5.9364787e-02  -4.3746193e-02   1.0230269e-02   3.1934438e-02   1.1960241e-01   0.0000000e+00   5.1593848e-02   1.0692050e-01  -2.1741477e-02   1.1775158e-01   4.0928602e-02   7.2646215e-02   2.1561867e-02  -2.1341592e-02   5.8278425e-02  -8.7022101e-02  -1.6719016e-02   3.8556540e-02   1.2108868e-01   2.9988378e-02  -4.8510273e-02   1.1197059e-01  -6.6678888e-02   6.2106241e-02  -7.4601353e-02  -1.4749173e-01   1.2794096e-02  -1.5528533e-01  -5.7362544e-02   2.4180298e-03  -3.9871220e-02   6.2832107e-02   6.3667804e-02  -5.4881675e-02   3.7699971e-03   1.5723564e-02  -5.3480417e-02  -5.2982229e-02   6.2228758e-02  -7.1923570e-02   4.1750939e-02   5.1961162e-02   1.0026122e-01   1.1833521e-01   9.6102182e-02  -5.5335366e-02   6.4630962e-02  -5.0127214e-03  -4.9432716e-03  -7.1927853e-02  -3.5692420e-02   4.5587997e-02   5.7284804e-03   2.7486037e-02   8.0057012e-02  -6.7758998e-02  -6.7260472e-02  -4.9011476e-02  -1.7213969e-03   1.9352010e-01  -1.4166825e-01  -5.7305260e-02   7.7921672e-02   3.9246640e-02   7.4201480e-02  -1.0166783e-01  -1.4545256e-01  -2.6451709e-02  -9.9546921e-03   8.8415504e-02   6.5852080e-02   9.1778873e-02  -8.2549664e-02  -2.6254817e-02
   9.9135214e-03  -4.5318194e-03   9.6004197e-02   4.1576794e-02   2.4746917e-02  -4.0361616e-02   3.2614013e-02   1.6350059e-02   5.5105946e-02   1.8255234e-02   2.6327254e-02   6.1756349e-03   1.8485850e-02  -1.6245525e-02   9.5170459e-02  -4.3700769e-02  -5.6948618e-02   2.0383504e-02   3.2030531e-04   3.7402365e-03   6.5446432e-02   5.1593848e-02   0.0000000e+00   1.0330386e-01   6.5247943e-02   1.1061507e-02   3.9212525e-02  -6.6259141e-03   5.4115517e-02  -1.0600094e-01   5.1589463e-02  -1.1780046e-01  -1.5531222e-02  -3.5643383e-02   2.0859373e-02   9.2355121e-02  -1.2334362e-02  -4.5036793e-02   8.6333643e-03   2.3070471e-02   1.0439127e-01   2.3342352e-02   6.3473536e-02   3.8395172e-02  -8.2642247e-02  -7.3577278e-02   2.8015377e-02   1.6723705e-02  -2.5936210e-02  -1.4763566e-02   3.8845766e-02  -3.8155049e-02  -3.1670923e-03   2.8063061e-02  -3.9960480e-02   1.1587734e-02  -6.3905154e-03   8.5842330e-03  -6.5189580e-02   1.0433489e-03  -1.7137282e-02  -1.4523473e-02  -1.6392020e-02  -2.1681725e-02   5.6429372e-02  -4.9123756e-03  -1.9335894e-02  -1.3449368e-01  -3.0424263e-02  -2.5053543e-02   3.3829026e-02  -5.5803462e-02  -3.8865661e-02   1.6228662e-03   3.5958588e-02   1.8896583e-02   5.9899710e-03  -1.0033135e-01   3.5533998e-02   1.0230257e-01  -5.0978246e-02  -3.0514319e-02  -4.0880757e-02  -1.1992560e-02   2.4093266e-02  -6.7861380e-04   9.1954509e-02   7.9861743e-02  -2.5882497e-02   2.0122638e-02
   8.1533594e-02   2.9542190e-03   3.4065954e-02   6.7322316e-02   9.9391850e-02  -1.7136398e-02   3.4708900e-02  -3.9097373e-02   1.5254751e-02  -8.3751565e-02  -3.6890983e-02   7.0569419e-02   2.1911990e-02   5.1851729e-03   7.6578826e-02  -3.9397914e-02   5.5519194e-02  -8.8737668e-02  -5.2742187e-04   9.8207874e-03   6.6264371e-03   1.0692050e-01   1.0330386e-01   0.0000000e+00  -1.7005687e-02   2.7241407e-01   3.5032360e-02  -1.9224167e-02  -2.8143214e-02  -5.9866023e-02  -3.4761154e-02   1.0141159e-01   4.7196452e-03   9.1375662e-02  -2.1505943e-02  -1.6481336e-02   1.0375414e-03  -4.9816668e-02  -5.1117522e-02   5.7443324e-03  -2.1376903e-02  -8.6363499e-02   3.4433296e-02   1.0069042e-02   4.1256270e-02  -6.5301762e-02  -8.4663360e-02  -2.5585702e-02   1.5635219e-02  -2.1326066e-02   4.0517210e-02   6.3365428e-02  -3.1420124e-02  -8.4689156e-02  -1.1024581e-02   1.4263354e-02  -1.8450417e-02  -3.3829603e-02  -8.6690910e-02  -6.3141325e-02  -9.8040588e-03  -8.9131498e-02   6.8925569e-02   7.1560308e-04  -3.3442250e-05   6.0866488e-02  -7.4641078e-02  -5.0910207e-02  -3.9418683e-02  -6.0870325e-02  -5.6801958e-03  -2.7627947e-02   1.2190769e-02   1.5547258e-02   4.0770735e-03  -1.4762141e-03  -7.1406090e-02   1.2083713e-02  -3.3635163e-02   5.5859129e-03  -1.2710233e-02   3.3232741e-02  -8.8262156e-02   3.6151669e-02   2.8860346e-02   6.3215748e-02  -3.9074148e-02  -1.0395660e-02   3.7462542e-03   4.8657814e-03
  -5.8243663e-02   6.1939119e-03   9.3430796e-02   3.3149201e-02   4.3843826e-02   5.4561194e-02  -2.4204936e-02   4.9147027e-02   3.7245239e-02   2.7017093e-03  -5.3100641e-02   2.4802416e-03  -4.4361709e-02  -7.9190579e-02   3.6714815e-03  -1.4152584e-03  -1.4120301e-01   8.2220350e-02  -9.6907453e-03   1.0215750e-02   2.5239440e-01  -2.1741477e-02   6.5247943e-02  -1.7005687e-02   0.0000000e+00   2.9193040e-01   2.4765177e-01   1.4099203e-01  -1.1086832e-01   1.1554973e-01   1.6718349e-01   5.6951614e-02   6.6583521e-02   6.2400858e-02  -4.6519896e-02  -8.0989548e-02  -6.1083127e-03   2.9214993e-02   1.3781934e-01   3.5960622e-02  -1.2382638e-01   7.0287919e-02  -5.2194620e-03   1.3008421e-02  -1.1465097e-02   4.9125673e-02  -5.0327027e-02  -5.1409420e-02  -4.1258310e-02  -3.3811646e-02   1.6021605e-02  -6.7426603e-02   1.1420549e-04   1.4158571e-01   1.6174860e-02  -3.5518730e-02  -7.9083465e-02   1.5157969e-02  -7.8158438e-03  -9.6456826e-02   3.6230881e-02  -3.6478395e-02  -1.6241288e-02   1.0081655e-02   5.6425650e-02   1.1964427e-01   1.9353094e-02   2.5051593e-02  -1.3120967e-02   3.7062464e-02   5.8555468e-02  -6.7084179e-02  -1.1393150e-02   6.6366638e-02  -3.8223384e-02  -1.9467138e-01   1.2766458e-01   8.2282703e-03  -4.0134521e-02   1.3000393e-01  -8.4068137e-02  -6.4943221e-02   1.1436501e-03   9.4332290e-02   2.6719245e-02   9.6157760e-02  -9.4577030e-02   7.5343744e-02   5.7209369e-03   1.0493040e-01
   7.6598036e-03  -1.9352871e-02   1.9394146e-02   6.5188507e-02  -4.2223681e-02   7.5229473e-02  -4.7181496e-02  -7.0672393e-03  -6.9127877e-02   8.2645675e-02  -1.1516751e-02   2.7541337e-02  -1.0263585e-01  -1.0151289e-01  -3.0786082e-02   1.4126948e-01   6.0257958e-02  -1.1842543e-02  -1.3286436e-02   1.5718422e-02  -4.2531503e-02   1.1775158e-01   1.1061507e-02   2.7241407e-01   2.9193040e-01   0.0000000e+00   7.7996981e-02  -4.1484935e-02   5.9691392e-02  -6.0378802e-02   6.3041069e-02   3.4824042e-02  -4.9526344e-02   6.1577096e-02   8.0623637e-02  -6.7853966e-02  -1.1319439e-02  -1.0261624e-01  -7.2146870e-02   1.0283237e-01   1.6318817e-01   1.8264794e-01   2.2390177e-02   2.8732996e-02   2.9148164e-02  -1.0187626e-01   1.5553459e-02   5.7600040e-03   1.2622959e-02   2.1040075e-02   5.9287580e-02   9.0870485e-03  -5.6835887e-02  -4.0711176e-02   2.1672849e-02   1.9586567e-02   4.0306751e-02  -5.7836495e-02   1.8281195e-02  -1.4187289e-01  -1.1146745e-01   2.2308088e-02   1.2933888e-02   1.0138307e-01   2.4409358e-02  -2.5770472e-02  -4.5182892e-02   1.3902621e-01   4.0646736e-02  -4.6734727e-03   1.4169257e-01   6.5887221e-02   2.7908160e-02   7.6751917e-02   5.0518286e-02   2.7952421e-02  -1.7780885e-01   7.8486826e-02  -9.6499873e-02  -1.6135754e-01  -8.1963290e-02  -4.8913829e-02  -3.8408248e-02   7.7372629e-02   6.4836441e-02   1.3654387e-01   8.3988264e-02  -9.6823706e-02   3.4567624e-03   8.9512377e-03
  -2.3256610e-02   5.1598653e-02  -3.6553081e-02  -1.2780644e-02   1.1918088e-01   7.1978254e-02  -1.0468401e-02  -3.2868393e-02  -1.5426543e-02   1.3168249e-01  -9.7781219e-02  -3.7036406e-04   5.0715010e-02   2.7069271e-03   1.5243633e-02  -5.6069315e-03   1.2227312e-01   5.9949534e-02   1.7531491e-03  -7.1031166e-03  -3.2782925e-02   4.0928602e-02   3.9212525e-02   3.5032360e-02   2.4765177e-01   7.7996981e-02   0.0000000e+00   1.5940260e-01   4.0728364e-02   2.7677091e-02   8.7141154e-04  -4.1031778e-02  -1.4837749e-02  -2.7230188e-02   8.3063450e-02  -2.9666767e-02   5.7289659e-02  -1.5925268e-02   2.5050951e-02  -6.4579445e-02   1.5424286e-02   3.8547380e-02  -4.3446950e-02   1.0054337e-01   2.3144183e-02  -3.4211921e-02  -4.2854598e-02  -5.4948623e-03   4.3906864e-02   5.0236698e-02   6.0587494e-02   2.0002656e-02  -2.2909827e-02   5.7179190e-02  -6.8544767e-02   3.8970506e-02  -4.8818522e-02   3.1109176e-02   3.5867522e-03  -1.8592656e-02   2.0649615e-02  -5.7384429e-03  -9.0395329e-02   4.8038068e-02   2.7102347e-02  -4.4106595e-02   2.3612229e-02  -3.3557407e-02   1.2249699e-02  -5.7580885e-03  -2.5514793e-02  -1.5415928e-02   1.3903487e-01  -4.1524761e-02   5.7585040e-03  -6.4492207e-02   1.4806952e-02  -4.6700112e-02  -3.1262909e-02  -2.6455236e-02   2.0928216e-02  -3.4749526e-02  -1.6249157e-02   6.7356767e-03   1.4623498e-02  -3.8721746e-02  -1.2400807e-02   3.8432861e-02  -1.9714694e-02  -1.4304972e-02
   1.5859652e-02   5.8932949e-02  -3.5652553e-02  -2.0813942e-02   1.8937247e-02   9.0359296e-02   1.2225992e-02  -7.0019419e-03   7.8990556e-02   5.9189932e-02  -2.4688802e-02  -1.0634346e-02  -3.7988990e-02  -4.0208857e-03  -3.0241672e-02  -2.6665407e-02   2.9252531e-02  -2.5473209e-02   2.9400153e-02   2.5500795e-02   1.4277116e-01   7.2646215e-02  -6.6259141e-03  -1.9224167e-02   1.4099203e-01  -4.1484935e-02   1.5940260e-01   0.0000000e+00   2.6607283e-02  -4.2591742e-03   7.8807583e-02   2.9420368e-02   5.3027201e-02  -4.6837146e-02   3.6260321e-02   4.8212542e-02   2.4792430e-02  -5.1799811e-02  -5.4473910e-02   5.3826138e-02   2.1405014e-03   7.3675777e-02   3.0415773e-02   2.8679431e-02  -2.1133573e-02   2.3019220e-02   5.8496767e-02   5.1843935e-03   3.4354972e-02   3.3932828e-02   1.3466117e-02  -2.1659262e-02   2.1031297e-02  -1.3360051e-02   1.5759822e-02   5.9890246e-03   1.1373548e-02   3.3191823e-02  -1.8064762e-02   3.2122239e-02  -3.3960063e-02   3.0884017e-03  -8.6172921e-03   8.6296685e-03  -8.0745693e-02  -3.4765098e-03   4.9786854e-02   2.8194797e-02  -5.3040940e-03   2.5504381e-02   2.0155400e-02   1.3963271e-01   1.2375660e-02  -9.5013040e-02   1.3464581e-02   5.8187715e-02  -2.5353438e-02   1.8413281e-02   7.5924433e-02  -1.2511948e-02   6.7210794e-03  -6.5519071e-03   7.1725179e-02   1.9040684e-02  -6.1542748e-03  -6.2308776e-02   5.2875135e-02  -3.7807783e-02   3.1918982e-02   2.2868246e-02
  -4.4940902e-02   7.0591848e-02  -5.4596812e-02  -1.0892431e-02  -3.3468171e-02   1.7930533e-02  -1.8097214e-02   1.4926294e-02  -3.6190098e-02  -6.8175731e-03   2.1156065e-01  -5.9187399e-02   5.8480389e-02   6.3729202e-02   1.2706219e-02  -1.0277270e-01   2.6152813e-01   3.3186743e-02   9.1319639e-03   2.6219157e-02  -9.8145172e-02   2.1561867e-02   5.4115517e-02  -2.8143214e-02  -1.1086832e-01   5.9691392e-02   4.0728364e-02   2.6607283e-02   0.0000000e+00   2.0812484e-01   2.5739791e-02   2.0252713e-02   1.7164626e-01   5.5947274e-02   2.2983983e-03   3.8018161e-02   2.1599242e-02  -3.1330252e-02  -7.6784831e-03  -6.7897988e-03   1.4845651e-02   5.3056488e-02   6.3975946e-03   1.3046455e-02  -5.4084665e-02   1.0147690e-02  -1.7995039e-02   1.7861443e-02   5.9548308e-02  -5.3382368e-02   1.5573137e-02   4.2082340e-02  -4.4276707e-02   1.6379373e-02  -5.1129025e-02  -5.7987677e-03   1.5052055e-02   2.6996142e-02   6.8038888e-04  -1.0033950e-02  -6.9291214e-02  -4.1286403e-02   3.7650954e-02   8.0025688e-02  -7.6176409e-02  -4.7631681e-02   6.7500510e-02  -7.9713107e-02  -1.4876877e-02   4.3422271e-02  -8.1116485e-02   1.8602086e-02   9.7732522e-02   1.1378941e-01  -1.2834789e-02   5.7911628e-02   8.1137435e-02  -8.0521810e-02   9.9121065e-02  -6.4607057e-02  -1.2031738e-02  -8.8211259e-02   7.9479560e-02   3.1068343e-02  -1.7622085e-02  -3.2543892e-02  -1.0204087e-02   2.3521693e-02   2.4912957e-02  -2.6892067e-02
  -5.4604971e-02  -2.7230914e-02  -4.7892406e-02  -3.6062192e-02  -1.0502948e-02  -2.0700587e-02  -6.5680085e-02   7.0142305e-02  -3.4288576e-02  -9.9477701e-02   1.2110657e-02   1.3069208e-01   2.4292226e-02   1.2259242e-01   4.2667966e-02   9.2150258e-03   6.5508116e-02   2.1496166e-01  -4.0139747e-02  -2.8167834e-02  -3.1901692e-02  -2.1341592e-02  -1.0600094e-01  -5.9866023e-02   1.1554973e-01  -6.0378802e-02   2.7677091e-02  -4.2591742e-03   2.0812484e-01   0.0000000e+00   8.1345866e-02   1.0939024e-01   8.8682385e-02   6.6000865e-02   5.8745322e-03   9.0517097e-02   7.1685724e-02  -1.2293049e-01   3.4834323e-03  -8.9096296e-02   2.1981884e-02  -2.2119748e-03  -4.8878691e-02   6.2452959e-02  -1.7656106e-02   4.3215579e-02   3.4949791e-02  -4.8679027e-03   1.4102700e-03  -8.8528247e-02   9.7384980e-03  -8.5706767e-02  -4.8814356e-02  -5.5559090e-02   6.6945621e-03  -1.4747254e-01   4.7217239e-03   2.2560840e-02  -5.9725691e-02   6.2909964e-02   2.7189082e-02  -1.9279214e-02   2.4113675e-02   1.0856254e-01   1.7920686e-01  -1.2889363e-01  -8.9511427e-02  -4.2176309e-02   3.1260902e-02   5.2333302e-02  -1.1115122e-02  -6.0022170e-02   2.3908732e-02   2.0292845e-01   1.8121294e-02  -3.1976869e-02  -8.7398380e-02   2.9180495e-02   1.0013176e-01  -2.0670709e-02  -7.8770280e-02   2.4925140e-02  -1.0659239e-02   1.4927802e-01  -1.6686161e-02  -6.8232456e-04  -3.4327972e-02  -7.2012522e-02  -2.8044638e-02   2.0935071e-03
   3.6363029e-02  -4.7222744e-02   3.0016770e-02  -2.9692470e-02  -9.1849396e-02  -8.5218818e-03   6.1435256e-02  -5.4624361e-03   5.1384245e-03  -7.2729041e-02   2.2874175e-02  -1.3310527e-01  -1.5707802e-02  -2.1424145e-02   5.1623910e-02  -1.8281116e-02  -1.3373350e-01  -2.0628578e-02  -5.0241293e-03   9.8263481e-03   5.2797504e-02   5.8278425e-02   5.1589463e-02  -3.4761154e-02   1.6718349e-01   6.3041069e-02   8.7141154e-04   7.8807583e-02   2.5739791e-02   8.1345866e-02   0.0000000e+00   3.7734711e-01   4.0383619e-02   4.6417255e-02  -6.2431230e-02   4.1512031e-02   4.4941295e-02  -6.7745134e-02  -2.7835970e-02   1.4411214e-02   1.1472841e-01  -2.8870973e-02  -4.1715462e-03  -7.9850373e-04  -5.6798586e-02   4.5128076e-02  -8.6398901e-03   1.4050944e-01  -2.0798712e-02  -2.0891483e-02  -3.6246154e-02   5.6690155e-03  -1.3184707e-02  -8.4974871e-04  -1.8249687e-02  -2.3574793e-02   5.8318203e-02  -1.7302041e-02  -6.4189352e-03  -4.1055535e-02   2.7696019e-02   3.6331451e-02   5.1966142e-02   3.6606358e-02  -8.5803986e-03  -1.6124541e-02  -5.7515877e-02   6.5976529e-02  -1.0875133e-03   1.8579818e-02   2.3515526e-02  -6.8138219e-02   6.7868187e-03  -3.0762085e-02  -1.2929786e-01  -2.7188852e-02   1.6745633e-02   3.2293047e-02   1.0407234e-01   1.4852266e-02   7.3769466e-02   1.4844810e-03  -4.3284519e-02   5.5615638e-02  -5.4813276e-02  -9.0156615e-02   4.0395662e-02   3.3186665e-02  -7.4909928e-02  -1.0325955e-02
   1.7244417e-02  -2.2441614e-02   6.0371069e-03   2.1013950e-03  -9.9307769e-03   8.9227702e-02  -3.5657653e-02  -8.4812407e-02   3.0510466e-03   4.1671066e-02  -9.1734463e-02  -1.0583347e-01   2.5504342e-02  -7.0195237e-02   5.8125781e-02   1.1786209e-01   6.1044023e-02  -1.0777286e-01  -5.2425790e-02  -2.7276239e-02  -3.7577104e-02  -8.7022101e-02  -1.1780046e-01   1.0141159e-01   5.6951614e-02   3.4824042e-02  -4.1031778e-02   2.9420368e-02   2.0252713e-02   1.0939024e-01   3.7734711e-01   0.0000000e+00  -6.2764704e-02   2.7665964e-01  -1.1892062e-01  -7.5315401e-02   1.5868231e-01  -3.6710942e-02  -1.8537845e-02  -1.6642086e-03  -1.3374759e-01  -9.1471855e-02   1.9666362e-02  -3.1379520e-02   8.6497479e-03  -6.6383664e-02  -1.0963542e-02  -3.1322540e-02  -1.7124401e-02  -2.4918160e-02   2.6229100e-02   8.5707610e-02   4.5228331e-02  -6.9972990e-02   8.2878270e-02   3.4729472e-02  -1.4118448e-01  -3.1146517e-02   4.2865415e-02  -4.8220704e-02   6.0651747e-02   4.1042693e-02   1.6294834e-01   7.7362772e-02  -2.4356539e-02  -2.0267521e-02  -4.2726372e-02   1.0695834e-01  -3.6296912e-02  -4.0819166e-02  -2.9183023e-02   9.6938150e-02   4.7880372e-02  -7.0523811e-02  -5.5388971e-02   2.3415869e-01   6.3362898e-02  -2.2054847e-01   1.1736557e-02  -1.8136901e-02  -5.5306552e-03  -5.1736930e-02   4.7566621e-02  -4.4909632e-02  -8.0985302e-02  -1.2223955e-01  -9.4794609e-03  -2.8552498e-02  -2.2894863e-02  -3.0016839e-02
  -8.9539536e-03  -1.2793592e-02  -1.8035984e-02  -5.6234939e-02   4.4666692e-03   8.1826383e-02   1.0049261e-01   1.0708493e-01  -5.2471325e-03  -4.4157626e-02   9.5336230e-02  -6.1142390e-02  -7.0730943e-03  -1.4366337e-02   1.5107332e-02  -3.7602005e-02  -1.0020762e-02  -5.1391349e-02   2.0049477e-02   3.8560253e-02   6.2096526e-02  -1.6719016e-02  -1.5531222e-02   4.7196452e-03   6.6583521e-02  -4.9526344e-02  -1.4837749e-02   5.3027201e-02   1.7164626e-01   8.8682385e-02   4.0383619e-02  -6.2764704e-02   0.0000000e+00   1.5109442e-01  -6.0471637e-02   2.2420425e-02   5.6048133e-02   6.0608252e-02   1.3290984e-02  -8.2970775e-04  -4.9478419e-03   1.0821003e-01  -2.6005191e-02  -3.7888990e-02  -6.5831653e-02   1.1307960e-01  -4.5696702e-02  -3.2199014e-03   7.6323625e-02  -5.4605554e-02  -1.1532133e-02  -1.1233729e-02   1.9571083e-02   4.1490545e-02  -1.9316374e-02  -8.8387336e-03   3.8324945e-02  -3.7086643e-02  -1.4857404e-02   3.3912559e-02   5.0012272e-02  -2.4786238e-02  -7.4133755e-04  -5.7139123e-02   1.1408949e-01   2.2879481e-02   8.7603828e-02   9.3232234e-02   6.0921325e-02   6.2210916e-02  -8.2997580e-02  -1.0168592e-01  -2.6868326e-02  -3.9389690e-02   6.6486494e-02  -3.0315707e-03   2.6049553e-02  -5.3710744e-02  -6.1725467e-02   1.8564772e-02   2.9601377e-03   1.0890354e-01  -3.5390234e-02  -1.3232759e-03   4.7800924e-02  -4.5503893e-02   3.6103835e-02  -5.3874224e-02   7.0612692e-02  -3.8071469e-03
   5.0760723e-02   5.5635925e-02   3.7989048e-02   3.8464204e-02  -1.5327328e-02  -9.8837536e-02   4.1997607e-02   3.0119365e-02   7.9222722e-04   1.2155555e-01   1.2598753e-01   1.1215198e-01  -1.4875593e-01  -1.7161698e-02   5.2664669e-03  -7.2156137e-02   1.4172739e-01  -6.2135535e-02   1.8754210e-02   2.4372172e-02   4.2734085e-02   3.8556540e-02  -3.5643383e-02   9.1375662e-02   6.2400858e-02   6.1577096e-02  -2.7230188e-02  -4.6837146e-02   5.5947274e-02   6.6000865e-02   4.6417255e-02   2.7665964e-01   1.5109442e-01   0.0000000e+00   7.6427265e-02   5.3679887e-02  -8.4312871e-02  -1.5674687e-02  -2.9355758e-02  -1.1148997e-01   1.1526512e-01   9.0286583e-02   8.1508699e-02   2.9323256e-02   8.5986418e-02   6.7016198e-02  -1.2037897e-01   7.0730648e-02  -9.3301012e-02  -7.3917173e-02  -2.8629440e-02   7.4826847e-03   1.3244942e-01  -1.9265403e-03   3.9801804e-02  -9.8485998e-02  -7.7820332e-02   6.5593195e-02  -9.2327772e-02   1.0384540e-01   4.0432256e-02   3.9250030e-02  -1.4381626e-01  -1.3347101e-02  -7.2153193e-02  -3.9573342e-02   7.0856782e-02   4.7500684e-02   1.8922417e-02   1.2611878e-02  -1.3048006e-01   6.8653504e-02  -1.1277059e-02  -8.7218397e-02  -3.3329478e-02   4.5714728e-02  -4.3218044e-02  -1.9777378e-02  -3.7779716e-02  -2.3616894e-02   8.4971752e-02   2.4428103e-04  -3.2947294e-02   2.8391683e-02   4.7392857e-02   9.9158598e-03  -1.3491258e-02   7.1711310e-02  -1.0786185e-01   1.4849694e-02
  -8.0060240e-04   9.6610999e-03  -2.8209933e-02  -1.5801987e-02   6.7963614e-03   4.6257827e-02  -7.6602530e-02  -7.0040764e-02  -1.3061904e-02   9.5892615e-02  -3.5642576e-02  -2.6108398e-02  -1.1799882e-02  -1.1456676e-01   5.3655141e-02  -6.4909409e-02  -8.2656885e-02   2.1751596e-02  -3.7103301e-02  -3.7496041e-02   6.1842117e-03   1.2108868e-01   2.0859373e-02  -2.1505943e-02  -4.6519896e-02   8.0623637e-02   8.3063450e-02   3.6260321e-02   2.2983983e-03   5.8745322e-03  -6.2431230e-02  -1.1892062e-01  -6.0471637e-02   7.6427265e-02   0.0000000e+00   2.6085989e-01   2.1385224e-01  -2.1185567e-02   7.4166240e-02   1.2522895e-02   5.0303391e-02   1.2699259e-02  -8.3986674e-02  -1.1585424e-01  -3.5431834e-02   6.1138841e-02   2.2212926e-02   5.4707471e-02  -3.4472847e-02  -9.6633262e-02   6.6375260e-03  -1.0212408e-01  -4.6774723e-02   5.6379143e-02  -1.2155806e-01  -6.1761346e-03  -4.8944389e-03   8.0367972e-02  -1.8225498e-03  -5.7351163e-03  -4.9786231e-02  -4.7832729e-03   7.9717938e-02  -3.6687426e-02   9.6048431e-02   6.0041302e-02   2.7858456e-01   1.2957826e-01  -3.8070666e-02  -1.1900947e-01  -1.5896266e-02  -4.3405720e-02  -2.4593585e-02   3.0007095e-02  -6.3907495e-02   2.6985859e-02   2.5929035e-01  -1.5157811e-01  -4.8999318e-02   4.5721815e-02  -4.6222168e-02   5.9320204e-02   6.8318162e-02   3.1049049e-02  -2.0051112e-02  -3.9643218e-02   9.3369786e-02  -8.5727397e-02  -2.4491175e-02  -6.7644386e-02
   1.3896380e-02  -3.2614157e-03   2.1540687e-02  -5.5787844e-03  -6.6432503e-02  -1.4637287e-02  -2.8095357e-02  -8.5636215e-02   9.1442884e-03  -1.3122208e-01   6.3350830e-02  -6.9486623e-02  -4.4879934e-02  -1.1115825e-01   5.5247456e-02   5.7809753e-02   1.4590385e-01  -8.1848488e-02  -7.5096794e-03  -2.9711272e-03  -8.2178512e-02   2.9988378e-02   9.2355121e-02  -1.6481336e-02  -8.0989548e-02  -6.7853966e-02  -2.9666767e-02   4.8212542e-02   3.8018161e-02   9.0517097e-02   4.1512031e-02  -7.5315401e-02   2.2420425e-02   5.3679887e-02   2.6085989e-01   0.0000000e+00   4.5535140e-02   7.3737181e-02   4.1111273e-02   5.1638992e-02   4.6588132e-02   7.0431886e-02  -4.7547752e-02  -1.1594263e-01  -2.6360686e-02  -2.4599808e-02   1.3646337e-01  -7.2320061e-02   7.8230493e-02  -2.1837727e-02   1.4309801e-01  -1.7995746e-01  -1.2187130e-02  -1.3259081e-01  -2.0993694e-02   9.3680757e-02  -4.0525764e-02  -6.2296753e-02   5.6085667e-02   9.4050874e-03   5.4775318e-02  -4.4016125e-02  -9.5867734e-02   2.7223446e-02  -8.3361396e-02   1.8328173e-01  -8.4113121e-02   1.7496148e-01  -3.3130803e-02   4.3463908e-02   4.9462652e-02  -1.2748665e-02  -1.7891857e-01   3.4845970e-03  -2.5911711e-02  -1.7636205e-01  -1.6636881e-01   2.4480473e-01  -3.1098959e-02  -9.3037963e-02   6.0426396e-04  -7.8693456e-02  -1.1422534e-02   3.3033460e-02  -6.5066248e-03  -3.4563931e-02   3.2943151e-02  -3.6721393e-03   1.7606261e-02   3.9903053e-02
   6.7394800e-02   8.1420039e-03  -9.5272891e-02  -1.9279467e-02   5.0319334e-02   1.7917291e-01  -6.8812285e-02  -1.7910837e-02  -3.3331507e-02   9.1539807e-02   9.0191474e-02   5.4702660e-02  -1.4182575e-02   1.1147462e-02   1.8663000e-02   7.0668695e-02  -5.6729081e-02  -1.7084160e-02  -8.3806334e-03  -2.3378429e-02   1.2119173e-02  -4.8510273e-02  -1.2334362e-02   1.0375414e-03  -6.1083127e-03  -1.1319439e-02   5.7289659e-02   2.4792430e-02   2.1599242e-02   7.1685724e-02   4.4941295e-02   1.5868231e-01   5.6048133e-02  -8.4312871e-02   2.1385224e-01   4.5535140e-02   0.0000000e+00   1.8342188e-01   2.2050918e-01   1.8552975e-01   1.4666138e-01  -1.0953599e-01   3.5275047e-02   6.7113259e-02   1.3808842e-02  -7.5980738e-02  -3.2205804e-02  -7.7264849e-02  -1.1009088e-03   4.6031070e-02   2.8256584e-02  -3.7060181e-03   4.0563513e-04  -5.9548538e-02   1.5391890e-01  -3.9749368e-02   3.2447598e-02  -4.3432534e-03  -3.8834643e-02  -8.7018244e-02   7.9725808e-03   9.7239802e-03  -7.3855831e-02  -9.1818953e-02  -2.2589321e-02  -4.9978921e-02  -2.7121307e-02   7.6443104e-03  -2.3693249e-04  -3.9307489e-02  -1.7170691e-02  -1.4718619e-01   1.0181079e-01  -5.7461405e-02   1.1402573e-01  -3.6146990e-02  -4.1361171e-02   2.9864956e-02   1.6079698e-01  -5.9911718e-02  -1.6146551e-02   1.3436327e-02   1.2910622e-02  -9.4049553e-02  -7.6972770e-02   1.9250345e-02   2.6177692e-02   1.9001506e-01   8.8670772e-03  -2.0424501e-02
  -1.2487884e-01   6.6273956e-02   2.5408116e-02  -1.2493770e-02  -5.2868562e-02   6.0121435e-02  -1.0815867e-02  -4.0175985e-02  -3.0510341e-02  -2.7083426e-02  -1.1035242e-01  -3.6619765e-02   1.3230358e-02   2.3020030e-02  -1.3242220e-01  -2.0909148e-02  -2.0434469e-03   9.2486375e-02  -4.7232448e-02  -6.0988726e-03   1.9476137e-01   1.1197059e-01  -4.5036793e-02  -4.9816668e-02   2.9214993e-02  -1.0261624e-01  -1.5925268e-02  -5.1799811e-02  -3.1330252e-02  -1.2293049e-01  -6.7745134e-02  -3.6710942e-02   6.0608252e-02  -1.5674687e-02  -2.1185567e-02   7.3737181e-02   1.8342188e-01   0.0000000e+00  -1.1469357e-01   7.9712670e-02   1.0923252e-01  -1.1344675e-01   6.1084552e-02   1.1448762e-01  -1.8729569e-03  -6.6488358e-02  -7.4994827e-02   1.6529183e-01  -1.1611006e-01  -3.9868804e-02  -1.4163797e-01   6.0164026e-02   1.2063060e-01   5.6898233e-02  -1.1171341e-01   2.6390224e-02  -1.6651108e-01  -4.3140011e-02   1.2535641e-02  -4.6427031e-02   1.9603414e-02   5.3840542e-02  -8.4463065e-02   8.4377403e-02  -3.0487333e-02  -1.6041014e-02   3.5800950e-02   1.2041834e-02  -4.4177963e-03   1.1640704e-02   5.5674771e-02  -1.2917733e-01   7.8826028e-02   8.1739085e-02   2.2017397e-02   4.6968990e-02  -7.3044475e-03   7.5902951e-02  -1.2520789e-01   1.8155682e-01   6.3856915e-02   1.7281475e-02   2.6075900e-02   7.3334536e-02  -1.0812743e-02  -3.3514595e-02   7.4246614e-02   1.4473434e-02   3.2429988e-02  -9.8146724e-03
  -2.1323729e-02   1.3876269e-03   3.4186736e-02   3.9619488e-02   6.9387889e-02  -1.6656771e-02   6.7606407e-02  -6.6289600e-02   1.1282824e-04  -1.6966390e-01  -5.3932641e-02   3.9632654e-04  -9.1907784e-02  -3.4513942e-02   9.4424091e-02  -7.1000467e-02   1.3477777e-01   3.5019314e-02   3.8135396e-02   1.0882743e-02   5.6271315e-03  -6.6678888e-02   8.6333643e-03  -5.1117522e-02   1.3781934e-01  -7.2146870e-02   2.5050951e-02  -5.4473910e-02  -7.6784831e-03   3.4834323e-03  -2.7835970e-02  -1.8537845e-02   1.3290984e-02  -2.9355758e-02   7.4166240e-02   4.1111273e-02   2.2050918e-01  -1.1469357e-01   0.0000000e+00  -4.8828625e-02  -8.9817578e-03  -7.9147146e-02   1.9953884e-02   4.4580061e-02  -7.0986087e-02  -1.3207604e-02  -2.0069208e-02  -1.5089764e-02   6.6201972e-03  -5.3134608e-02   2.9567983e-02   1.9208637e-01   9.6353716e-02  -2.1963547e-02   1.6921675e-01  -4.4081458e-02   6.6010950e-02  -9.5737974e-02   2.7936266e-02   1.3270363e-01  -8.3883101e-02   1.7741324e-02  -8.8817418e-02   9.0674862e-03   6.9570181e-02   3.1802371e-02  -8.2201297e-02  -4.5410907e-02   4.3713199e-03   5.5296184e-02   2.2868383e-02  -9.0468731e-02  -6.1425005e-02   1.4013406e-01   5.6933928e-02   7.5442129e-02   2.7484424e-02  -1.7340495e-02  -8.8229082e-02  -2.1131172e-02   3.3619829e-02  -8.8874931e-02   3.2703701e-02  -3.0266537e-02   1.8089652e-02  -1.6158227e-02  -8.1625246e-03   2.5961972e-02   7.3555951e-02   7.7930512e-02
   8.1425648e-02  -3.6908850e-02   7.6751422e-03  -2.9391792e-02  -8.1612250e-02   8.3420778e-02  -2.4243876e-02  -3.3277946e-02  -1.5283608e-01  -4.0913066e-02   4.3881774e-02   5.0895908e-03   6.1094600e-02   3.0879376e-02  -2.4876821e-02  -8.4031204e-03  -1.5317521e-02  -4.0980147e-02   2.5976401e-03   4.5295662e-03  -4.8912340e-02   6.2106241e-02   2.3070471e-02   5.7443324e-03   3.5960622e-02   1.0283237e-01  -6.4579445e-02   5.3826138e-02  -6.7897988e-03  -8.9096296e-02   1.4411214e-02  -1.6642086e-03  -8.2970775e-04  -1.1148997e-01   1.2522895e-02   5.1638992e-02   1.8552975e-01   7.9712670e-02  -4.8828625e-02   0.0000000e+00   7.8550372e-02  -6.4385564e-02   5.4850752e-02   3.4961150e-02  -1.6298527e-03   3.3674157e-02  -3.5428239e-02  -3.0168272e-02  -5.6713906e-02  -3.0951169e-02  -9.5390359e-02   1.0525588e-01  -4.6397445e-02  -4.3161386e-03   6.7341722e-04   1.6991049e-01   4.0349891e-02   5.9519623e-02  -8.0861245e-02  -4.9770620e-02  -3.7782914e-02   1.0007278e-01   5.0811187e-02   2.4468013e-02   1.7398062e-02   1.8564686e-02   1.4951850e-01   7.3586385e-02  -1.0563229e-02   1.0992623e-02  -9.9574853e-02   3.6827202e-02  -3.9307387e-02   1.4713099e-02  -4.7015157e-02  -2.6268001e-02  -1.4316453e-01   5.6126084e-02   5.7027130e-02   3.0500841e-01  -2.5000688e-02  -4.0351788e-02   3.1137539e-02  -5.7084472e-02  -7.1753344e-02   6.0122867e-03  -2.8200858e-02   4.5358746e-02   4.7567250e-02   3.4890902e-02
  -2.9447178e-02   9.1085834e-02  -1.8584190e-02  -2.3513120e-02   9.1189835e-02  -1.3037602e-01  -9.0480527e-02  -4.5836719e-02   1.6202769e-02  -9.2252321e-02   7.2208668e-02   4.8881683e-02   6.6387127e-02   1.3476622e-01  -9.1773032e-02   3.6617558e-02   3.7044089e-02  -1.0926093e-02   1.4257548e-02   1.0714198e-02   1.1646954e-01  -7.4601353e-02   1.0439127e-01  -2.1376903e-02  -1.2382638e-01   1.6318817e-01   1.5424286e-02   2.1405014e-03   1.4845651e-02   2.1981884e-02   1.1472841e-01  -1.3374759e-01  -4.9478419e-03   1.1526512e-01   5.0303391e-02   4.6588132e-02   1.4666138e-01   1.0923252e-01  -8.9817578e-03   7.8550372e-02   0.0000000e+00   8.1699956e-02  -1.1758983e-01  -1.5744024e-03   9.4204267e-03   9.0333475e-02  -2.4009289e-02   1.2518171e-02  -2.2110409e-03   5.1771070e-02   1.5692300e-02  -9.0858882e-03   1.3117152e-01  -2.9176738e-02   5.5607581e-02   8.5469526e-02  -7.2031366e-02   1.0410614e-01   4.8505847e-02   5.7522723e-03   8.8693429e-02  -3.7156242e-02   1.0382157e-01  -1.4909671e-01   2.1827403e-01  -7.6438734e-02  -1.6155538e-02  -1.2156859e-02   3.4110905e-02   5.7315404e-02   1.8904533e-01  -4.9334254e-02   6.6010215e-02  -3.3760766e-02  -7.8309118e-02   1.4806326e-01   1.0596784e-02   1.9234620e-01  -5.6264583e-03  -1.0099264e-01   3.2196047e-02  -6.7033726e-02   5.0712977e-02  -5.9870477e-02   9.5963246e-02  -2.5346915e-03  -2.7662974e-01   1.5537959e-01   8.9299609e-02   1.8149408e-02
   8.3240246e-02  -4.9181956e-03   2.6628818e-02  -4.6310254e-02   1.7790358e-02  -6.9250439e-02  -6.4701303e-02  -2.6938504e-02   8.3372307e-02  -6.4927097e-02   3.1715014e-02   2.6673470e-02  -1.6428404e-02   8.5404039e-02   3.4153407e-02  -4.4465823e-03  -8.9864100e-02  -4.6704507e-03  -7.6807769e-02  -2.3856777e-02  -4.1416196e-02  -1.4749173e-01   2.3342352e-02  -8.6363499e-02   7.0287919e-02   1.8264794e-01   3.8547380e-02   7.3675777e-02   5.3056488e-02  -2.2119748e-03  -2.8870973e-02  -9.1471855e-02   1.0821003e-01   9.0286583e-02   1.2699259e-02   7.0431886e-02  -1.0953599e-01  -1.1344675e-01  -7.9147146e-02  -6.4385564e-02   8.1699956e-02   0.0000000e+00   6.2278733e-02   3.6289938e-02   5.5769312e-03  -1.7396442e-02  -8.1909840e-02  -8.0490462e-02   2.7661837e-02   5.2492124e-02   1.0028611e-02  -1.8984409e-02  -7.6579134e-02   1.2455985e-01  -8.3848499e-02   1.7974122e-01  -3.8011883e-02   7.4179996e-02   3.6131891e-02   3.0381127e-03  -2.5186393e-02  -1.0476157e-01  -3.0744031e-02  -2.9008841e-02  -1.7771827e-01   1.1835502e-02  -7.6722528e-02   1.1623529e-01  -2.2053511e-02  -1.3680170e-02  -9.6547435e-02  -1.4773813e-02  -1.3863390e-02   1.4963483e-01   8.3421090e-02   1.8956186e-01   2.0242800e-01  -8.5082915e-02  -5.8235138e-02   1.0347760e-01   1.0315097e-03   9.6127624e-02   9.7457078e-02   5.3522059e-02   1.8891653e-02  -1.2464277e-01   6.1440944e-02  -4.6124470e-03  -1.6362988e-02   4.4446302e-03
   2.0918923e-02   5.9844919e-02   9.1135759e-03   2.1364666e-03  -8.1515375e-02  -4.3090898e-02  -7.9229335e-03  -1.3952982e-02   7.0024095e-02  -3.0423753e-02  -3.5444880e-02   2.9123267e-02   3.5954510e-02   2.8580886e-03   8.7155532e-02   3.4878180e-02   3.9106952e-02  -9.9560134e-02   7.3455881e-04  -9.4108185e-03   3.0227773e-02   1.2794096e-02   6.3473536e-02   3.4433296e-02  -5.2194620e-03   2.2390177e-02  -4.3446950e-02   3.0415773e-02   6.3975946e-03  -4.8878691e-02  -4.1715462e-03   1.9666362e-02  -2.6005191e-02   8.1508699e-02  -8.3986674e-02  -4.7547752e-02   3.5275047e-02   6.1084552e-02   1.9953884e-02   5.4850752e-02  -1.1758983e-01   6.2278733e-02   0.0000000e+00   2.2593770e-01   3.1075821e-01  -7.2233028e-02   2.1336029e-01  -9.5801803e-02   1.0045947e-01  -2.9879201e-02   7.7007979e-03   1.2725119e-02   8.1565678e-03   4.1281165e-02  -1.3824564e-02  -4.9542053e-02  -1.4807201e-03   2.1062954e-02  -7.5719298e-03   8.0079135e-02  -2.3235961e-02   1.0834786e-01  -1.7541987e-01   1.4924638e-02   1.5257328e-01  -5.8911001e-02   1.2828110e-01  -8.6096127e-02  -2.9536293e-02   1.0307971e-02   5.3840098e-02  -4.2026572e-02  -3.3367598e-02  -2.1133698e-02  -1.3080195e-02   2.3568819e-02   3.8534298e-02   1.5940461e-01   8.4199409e-02   1.8079701e-03  -1.4497361e-02   2.3091477e-03  -1.7935512e-01   6.1628968e-03  -1.2464203e-02  -4.8884620e-02   1.0445128e-01   4.1851589e-03  -2.9247927e-02  -1.4023249e-02
   1.7002560e-03   3.5437981e-02  -2.3851966e-02  -1.1819256e-02  -1.3491512e-02  -1.6413734e-02  -6.0984184e-03  -3.3965258e-02  -2.2336188e-02  -2.5001966e-02  -3.0864348e-02  -2.8619417e-02   4.9289764e-02  -5.6809665e-02   3.4533728e-02  -2.2374920e-02  -8.3678696e-02   3.6617947e-02  -8.5870338e-03  -3.4316910e-02  -2.4498691e-02  -1.5528533e-01   3.8395172e-02   1.0069042e-02   1.3008421e-02   2.8732996e-02   1.0054337e-01   2.8679431e-02   1.3046455e-02   6.2452959e-02  -7.9850373e-04  -3.1379520e-02  -3.7888990e-02   2.9323256e-02  -1.1585424e-01  -1.1594263e-01   6.7113259e-02   1.1448762e-01   4.4580061e-02   3.4961150e-02  -1.5744024e-03   3.6289938e-02   2.2593770e-01   0.0000000e+00   9.3608981e-02   1.4197852e-01  -3.3474121e-02   4.9687534e-01   2.3255978e-02   1.1204782e-01   6.4278957e-02  -2.2398880e-02  -9.4893541e-02  -1.5162867e-01  -7.8593657e-02  -5.0108573e-02  -6.7199317e-02   8.4585180e-03  -2.5324211e-02   3.6096925e-03  -3.5413091e-03  -1.1192384e-01  -4.5437867e-02  -1.8357909e-02  -2.7770229e-03   6.6571981e-02  -3.5185783e-02  -2.1948295e-02  -4.6292775e-03  -2.0619876e-02  -1.1828899e-02  -9.7754617e-02  -8.0499435e-02  -1.6115541e-02   1.9939011e-01   1.2378580e-01  -2.8337680e-02   3.4536991e-02  -5.0524843e-02   1.3186572e-03  -1.4788507e-03  -1.4436600e-01  -8.0917048e-02  -4.5138683e-02   1.0319815e-02  -4.4569792e-02   3.1597637e-02  -7.3023640e-02   1.0731549e-02   2.6906657e-02
   1.5613700e-02   3.7538643e-04  -3.8901517e-02   4.6858476e-03   6.4905191e-02  -8.7821536e-02  -4.2347308e-02  -3.6948893e-02  -6.7796354e-02   4.9680805e-03   6.5502749e-02   2.4650059e-02  -5.4917776e-03  -2.2121086e-02   2.8803456e-02   4.8290633e-02  -7.1110902e-03   1.9637840e-02  -2.3140329e-02  -1.3830120e-02  -4.4862779e-02  -5.7362544e-02  -8.2642247e-02   4.1256270e-02  -1.1465097e-02   2.9148164e-02   2.3144183e-02  -2.1133573e-02  -5.4084665e-02  -1.7656106e-02  -5.6798586e-02   8.6497479e-03  -6.5831653e-02   8.5986418e-02  -3.5431834e-02  -2.6360686e-02   1.3808842e-02  -1.8729569e-03  -7.0986087e-02  -1.6298527e-03   9.4204267e-03   5.5769312e-03   3.1075821e-01   9.3608981e-02   0.0000000e+00   2.2707252e-01   6.1676543e-02  -2.2732841e-02   2.3485393e-01   4.0253812e-04  -5.2164994e-02  -3.1500001e-02   1.0553149e-01   1.0756379e-01   1.5646800e-01   2.9620810e-02  -5.3658749e-02  -3.9764582e-02   3.7310654e-02   9.8790834e-02  -4.4528517e-02  -9.5039295e-02  -7.6527849e-02   4.5413245e-03   5.3268627e-02   6.6063426e-02   4.3401407e-02   2.9982045e-02   1.4249720e-02   1.5873971e-02  -7.6721365e-02  -2.9065681e-02   1.2478670e-01   5.3735711e-03  -3.0647068e-02  -8.3292206e-02   7.4982551e-02   4.5662809e-02   3.2663416e-02  -9.4149790e-02  -3.9728150e-02   1.9534696e-02   7.1079850e-02  -5.2627933e-02  -8.2458042e-02   5.0646177e-02  -8.2065912e-02   5.7893715e-02  -4.0507688e-02  -6.1661782e-04
  -3.2030264e-02  -9.8146842e-02   5.3558191e-02   7.8647294e-03   4.6986668e-03   1.1821156e-02  -2.6320420e-03  -2.3593082e-02  -6.0914679e-03   8.7865348e-02   7.1184736e-02  -7.6536779e-02  -1.1431215e-01  -9.2288621e-02   6.6247784e-03   8.9366956e-02  -6.5276042e-03   6.4750969e-02  -3.7587037e-02  -3.9375248e-02  -1.8611907e-02   2.4180298e-03  -7.3577278e-02  -6.5301762e-02   4.9125673e-02  -1.0187626e-01  -3.4211921e-02   2.3019220e-02   1.0147690e-02   4.3215579e-02   4.5128076e-02  -6.6383664e-02   1.1307960e-01   6.7016198e-02   6.1138841e-02  -2.4599808e-02  -7.5980738e-02  -6.6488358e-02  -1.3207604e-02   3.3674157e-02   9.0333475e-02  -1.7396442e-02  -7.2233028e-02   1.4197852e-01   2.2707252e-01   0.0000000e+00  -8.0614371e-02   9.9993179e-02   1.4551089e-01   9.8170880e-02  -1.6072003e-02  -4.0656404e-02   3.0080575e-03   3.4366074e-03   4.4517279e-02  -5.3375916e-03   2.8414786e-02  -5.0755396e-02  -1.9893755e-03  -3.8146762e-02   3.1464282e-03  -6.4922013e-02   8.9152541e-03  -5.4728897e-02  -2.7625290e-01  -8.1369360e-03   1.1815995e-01   8.5347170e-02  -4.8185388e-02  -2.4097289e-02  -5.1073088e-02  -3.4460020e-02  -7.7223181e-02   1.5427680e-02   1.7783259e-02  -7.2395433e-02  -9.7447865e-02   5.2735392e-02   2.4297213e-03  -3.0057841e-02   5.7230029e-02   4.7650261e-02   1.1172307e-01   3.2869361e-02  -3.3712028e-02  -8.8803562e-03   2.7115896e-02   1.7584823e-02  -1.2162404e-02  -4.3872073e-04
  -7.8591931e-02  -3.7532297e-03   2.9287145e-02  -4.4298515e-03  -2.2616496e-02  -1.5770206e-02  -2.1351238e-02   2.1501862e-02   5.0804294e-02  -1.8543842e-02   6.4387878e-04  -2.8698264e-02  -4.1544979e-02  -3.2701704e-02  -5.5776566e-02  -5.6015882e-02  -6.9590447e-02   1.1536657e-02  -5.2220609e-03  -1.9566441e-02  -1.1345363e-01  -3.9871220e-02   2.8015377e-02  -8.4663360e-02  -5.0327027e-02   1.5553459e-02  -4.2854598e-02   5.8496767e-02  -1.7995039e-02   3.4949791e-02  -8.6398901e-03  -1.0963542e-02  -4.5696702e-02  -1.2037897e-01   2.2212926e-02   1.3646337e-01  -3.2205804e-02  -7.4994827e-02  -2.0069208e-02  -3.5428239e-02  -2.4009289e-02  -8.1909840e-02   2.1336029e-01  -3.3474121e-02   6.1676543e-02  -8.0614371e-02   0.0000000e+00   1.7593073e-02   1.6552199e-01   7.3569886e-02   5.4449688e-02  -6.9103784e-03  -3.5105397e-02   7.4989661e-03   1.6635274e-01   1.7919716e-02  -5.1711722e-02  -5.0927466e-03  -7.2721699e-02  -7.4269051e-02  -5.5757005e-02   1.2042789e-01   1.0028200e-01  -1.0194629e-01   9.2607837e-02  -1.2558429e-01   1.5548487e-02  -3.3146491e-02   4.6013036e-03   8.0816522e-02  -2.6594579e-01  -9.6066638e-02   4.3532443e-03   1.3070180e-02   7.6090882e-02   5.7262894e-02  -6.3694176e-02  -2.7024776e-02   3.5795365e-02   5.1925077e-02   3.1807553e-02  -1.7842370e-02   3.3814775e-02   8.2886155e-02   4.5657368e-02  -5.8792773e-02   1.0366484e-01  -6.4162129e-02  -4.6089118e-02  -2.0462381e-02
  -4.7846222e-02   3.0736049e-02  -7.1345715e-02  -4.0374673e-02   1.3604673e-02  -7.5679697e-02   8.6186531e-03   2.2993126e-02  -2.8009583e-02  -4.3518645e-02  -4.2738709e-02  -3.2425373e-02  -7.0702537e-02   7.6046519e-02   1.4021698e-03   2.1266950e-03   4.9064854e-02  -1.1923503e-01  -3.2055460e-02   5.6774317e-03  -3.7776076e-02   6.2832107e-02   1.6723705e-02  -2.5585702e-02  -5.1409420e-02   5.7600040e-03  -5.4948623e-03   5.1843935e-03   1.7861443e-02  -4.8679027e-03   1.4050944e-01  -3.1322540e-02  -3.2199014e-03   7.0730648e-02   5.4707471e-02  -7.2320061e-02  -7.7264849e-02   1.6529183e-01  -1.5089764e-02  -3.0168272e-02   1.2518171e-02  -8.0490462e-02  -9.5801803e-02   4.9687534e-01  -2.2732841e-02   9.9993179e-02   1.7593073e-02   0.0000000e+00  -1.1340366e-01   1.4777029e-01  -2.2639038e-02   8.1053648e-02  -2.9492460e-02  -3.9199602e-02   8.0030124e-02   1.3257893e-01   6.5837388e-02   1.8684081e-02   2.0439178e-02   8.3978406e-03  -2.8725248e-02   7.4323176e-03   5.5990804e-02  -6.6635122e-02   2.7295383e-02  -5.5085695e-02  -1.8389578e-02  -2.2076841e-02   3.3789699e-02   6.8401942e-02   4.8393969e-02   5.3276772e-02  -8.6082397e-03  -1.1710803e-01  -5.7788801e-02  -6.7926356e-02  -1.0673350e-02  -7.9268884e-02  -1.3334637e-01   1.4763714e-01   4.8010275e-02  -5.3081704e-02   2.5135536e-03   1.1666648e-01  -4.1780525e-03   1.8887091e-02   5.6781776e-02  -5.3982192e-02  -1.5321462e-02  -4.6684995e-02
   1.3321402e-02   3.7039610e-03  -4.9057850e-02  -4.7901534e-02   4.0198600e-02   4.9434857e-02   1.9542975e-02  -4.0024350e-03   4.0817614e-02  -3.9271925e-02  -7.9760244e-03  -3.7052658e-02  -6.7707698e-02   3.4841736e-02   5.9151509e-02  -1.2567264e-02  -8.8770069e-02   7.0121289e-02   2.9390237e-02  -4.9239768e-03  -1.7131551e-02   6.3667804e-02  -2.5936210e-02   1.5635219e-02  -4.1258310e-02   1.2622959e-02   4.3906864e-02   3.4354972e-02   5.9548308e-02   1.4102700e-03  -2.0798712e-02  -1.7124401e-02   7.6323625e-02  -9.3301012e-02  -3.4472847e-02   7.8230493e-02  -1.1009088e-03  -1.1611006e-01   6.6201972e-03  -5.6713906e-02  -2.2110409e-03   2.7661837e-02   1.0045947e-01   2.3255978e-02   2.3485393e-01   1.4551089e-01   1.6552199e-01  -1.1340366e-01   0.0000000e+00   4.2775699e-02   2.3034433e-01  -6.3339081e-03   3.6785368e-02  -2.9937888e-02   9.0379379e-02  -4.0969739e-02  -2.2810819e-02  -4.5797296e-02   1.9139261e-02  -5.0982672e-02  -7.3061291e-02   4.0187320e-02  -2.8863082e-02  -6.0372403e-02   1.9673232e-02   1.7751121e-02   2.1358690e-02  -4.0058548e-02  -2.0204695e-02  -2.2969601e-02  -4.8345961e-02   6.7017991e-02  -2.4308524e-02  -5.8928652e-03  -8.2100602e-02  -3.7608625e-02  -5.0566119e-02  -4.7936917e-02  -5.1500319e-02   8.6854013e-03   7.8016813e-02  -2.6848115e-03   5.7888948e-02   1.5926821e-02  -6.3144117e-02  -1.4166421e-02  -9.1468624e-02   4.5486521e-02  -1.1955410e-02  -2.9214371e-02
   5.1259278e-02   3.5053872e-02  -2.0322043e-03   2.7595189e-02   6.0977487e-02  -1.3564012e-02   1.1228192e-02   3.8425040e-03   8.3343442e-02   1.2736206e-01  -2.4955974e-02   8.5048465e-03   3.0369747e-02  -4.1534454e-02   1.1670705e-02  -2.2770124e-02   4.9924138e-02  -7.7878947e-03  -1.9127639e-02  -3.1696035e-02   1.0359011e-02  -5.4881675e-02  -1.4763566e-02  -2.1326066e-02  -3.3811646e-02   2.1040075e-02   5.0236698e-02   3.3932828e-02  -5.3382368e-02  -8.8528247e-02  -2.0891483e-02  -2.4918160e-02  -5.4605554e-02  -7.3917173e-02  -9.6633262e-02  -2.1837727e-02   4.6031070e-02  -3.9868804e-02  -5.3134608e-02  -3.0951169e-02   5.1771070e-02   5.2492124e-02  -2.9879201e-02   1.1204782e-01   4.0253812e-04   9.8170880e-02   7.3569886e-02   1.4777029e-01   4.2775699e-02   0.0000000e+00   7.5869776e-02   1.5892463e-01  -3.8493867e-02  -3.0526648e-02   5.7120419e-02   1.1504872e-01   4.2198253e-02   5.7188460e-02   5.0426476e-02   1.7981937e-01   8.3455227e-02   4.5489261e-02  -5.0736015e-02  -1.9092009e-02  -1.0477075e-01  -1.2691256e-02  -2.7630569e-03   8.6271164e-02  -3.0520003e-02  -7.0986587e-02  -1.9972944e-02   8.8068881e-03  -1.1467488e-03   6.4826783e-02   4.0418489e-02  -5.0740900e-02   3.9547535e-02  -1.3695354e-03   4.7986939e-02   4.3543144e-02   2.2171675e-02   1.8834114e-02   2.9356908e-02   3.5314001e-02  -2.5160243e-02  -4.5164296e-02   8.6072768e-02  -8.7779534e-03  -2.0469232e-02  -1.1861385e-03
  -1.0449787e-02   1.1811071e-02  -4.8336441e-02  -2.3480962e-02  -5.9999806e-02   5.7766766e-02  -6.9574937e-03  -3.5269336e-02  -6.2780090e-02   5.0578472e-03   3.4157671e-02  -1.2123421e-01  -7.0375791e-03   6.0730479e-02   8.3108948e-03   1.8609680e-02  -9.2867007e-02   5.0056019e-02  -2.5646473e-02  -1.8521479e-02   5.2862581e-02   3.7699971e-03   3.8845766e-02   4.0517210e-02   1.6021605e-02   5.9287580e-02   6.0587494e-02   1.3466117e-02   1.5573137e-02   9.7384980e-03  -3.6246154e-02   2.6229100e-02  -1.1532133e-02  -2.8629440e-02   6.6375260e-03   1.4309801e-01   2.8256584e-02  -1.4163797e-01   2.9567983e-02  -9.5390359e-02   1.5692300e-02   1.0028611e-02   7.7007979e-03   6.4278957e-02  -5.2164994e-02  -1.6072003e-02   5.4449688e-02  -2.2639038e-02   2.3034433e-01   7.5869776e-02   0.0000000e+00  -9.3418733e-03   1.2292102e-01  -5.3543215e-02   1.8147009e-01  -6.3388404e-03   2.5517564e-02   1.6769715e-02   4.6520744e-02  -9.5929683e-03   6.3842381e-02   6.8679828e-02   1.6309812e-02   4.4936067e-03   1.6115153e-01  -1.0601027e-01  -4.3026734e-02  -2.7360554e-02  -3.2087553e-02  -4.8462397e-02  -5.2106238e-02  -1.2174090e-02   7.3041332e-03  -1.8397672e-02   3.8077259e-02   2.7286527e-03  -1.2864044e-01   1.0766683e-01  -2.1467648e-02   3.7687487e-02  -5.5301471e-03  -2.3909973e-02   7.0533120e-02  -1.1860943e-02   7.1645043e-02   3.9067488e-02  -6.1309782e-02   2.2138955e-03  -2.2053915e-04   2.7821469e-02
  -7.1081903e-03  -7.6281730e-02  -3.7913818e-02   2.1850665e-02   5.0705573e-03   2.4054654e-02   3.7409699e-02   1.6577352e-03   7.6378167e-02   8.7198373e-03   4.3314393e-02   6.0443788e-02   2.1395592e-02   1.2801489e-01   5.3826776e-02  -1.9604743e-02   7.4603433e-02  -5.3990642e-02  -2.2760026e-02  -2.0405824e-02  -7.6393358e-02   1.5723564e-02  -3.8155049e-02   6.3365428e-02  -6.7426603e-02   9.0870485e-03   2.0002656e-02  -2.1659262e-02   4.2082340e-02  -8.5706767e-02   5.6690155e-03   8.5707610e-02  -1.1233729e-02   7.4826847e-03  -1.0212408e-01  -1.7995746e-01  -3.7060181e-03   6.0164026e-02   1.9208637e-01   1.0525588e-01  -9.0858882e-03  -1.8984409e-02   1.2725119e-02  -2.2398880e-02  -3.1500001e-02  -4.0656404e-02  -6.9103784e-03   8.1053648e-02  -6.3339081e-03   1.5892463e-01  -9.3418733e-03   0.0000000e+00  -6.2361026e-02   1.3648320e-01   3.3193317e-02   1.9439304e-01   2.9742830e-02  -6.5861935e-02  -1.8860791e-02   2.1302468e-01  -1.3968605e-01  -8.5171856e-02  -3.7334048e-02   1.8083059e-02   1.7025917e-01  -2.4302748e-02   5.5192079e-02   2.2774567e-01  -3.1452378e-02  -3.8310022e-02  -2.8327319e-02   6.5635863e-02  -8.1428865e-03   4.7774848e-02  -1.3053186e-01  -1.2404720e-02   7.3918820e-02   5.7881038e-02  -2.5839212e-03  -3.8187457e-02   6.1232190e-04  -2.1743577e-02  -5.7882334e-03  -3.4189392e-02  -4.0545249e-03   9.9227770e-02  -4.6348435e-02  -4.8654614e-02  -2.3251263e-02  -1.3242674e-02
   4.7417547e-03   2.6471358e-02   3.8911335e-02   3.2966988e-02  -7.1327239e-02  -1.6220841e-02   3.7807339e-02  -3.0108167e-03  -6.1337483e-02   1.3376768e-01  -5.5545708e-02  -7.1790361e-02  -8.8529197e-02   2.5398853e-02   1.9912064e-03   7.1897837e-03   4.8117334e-02   1.0068964e-02   1.5505258e-02   1.1709926e-02  -1.2015083e-02  -5.3480417e-02  -3.1670923e-03  -3.1420124e-02   1.1420549e-04  -5.6835887e-02  -2.2909827e-02   2.1031297e-02  -4.4276707e-02  -4.8814356e-02  -1.3184707e-02   4.5228331e-02   1.9571083e-02   1.3244942e-01  -4.6774723e-02  -1.2187130e-02   4.0563513e-04   1.2063060e-01   9.6353716e-02  -4.6397445e-02   1.3117152e-01  -7.6579134e-02   8.1565678e-03  -9.4893541e-02   1.0553149e-01   3.0080575e-03  -3.5105397e-02  -2.9492460e-02   3.6785368e-02  -3.8493867e-02   1.2292102e-01  -6.2361026e-02   0.0000000e+00   2.5119504e-01   1.5787306e-01  -3.0383322e-02   1.1680019e-02   9.4256226e-02   1.0814235e-02  -2.6960356e-02   1.6742350e-02  -2.1418671e-02   3.0872513e-02   6.5674362e-03  -3.1103814e-02  -1.0914260e-02  -6.4946162e-02  -3.3936832e-02   2.0669186e-02   2.0157269e-02   8.0195747e-02   7.6894201e-02  -9.9459286e-02   1.1283519e-01   1.8553997e-02   3.6268408e-02  -1.3090337e-01  -3.2706415e-02   9.2552654e-02  -1.1769881e-01  -1.7895150e-02   2.0336480e-02  -3.5089007e-02  -8.3696572e-03   4.9241438e-02   2.0884300e-02  -1.7440606e-02  -6.2220985e-02  -1.2328368e-02  -4.8221074e-03
  -4.9434491e-03   5.9148082e-03   7.9458011e-03  -1.3972613e-02   3.2194805e-02   3.1867393e-02  -5.9562133e-02   3.0059342e-02   2.9230014e-02  -1.2960508e-01  -8.9361150e-02  -7.7776743e-02   4.9352742e-02   4.3397672e-03   3.6899750e-02  -1.0153119e-01  -8.6442306e-03   6.9408148e-02  -5.1667738e-02  -2.7780251e-02  -1.4834704e-01  -5.2982229e-02   2.8063061e-02  -8.4689156e-02   1.4158571e-01  -4.0711176e-02   5.7179190e-02  -1.3360051e-02   1.6379373e-02  -5.5559090e-02  -8.4974871e-04  -6.9972990e-02   4.1490545e-02  -1.9265403e-03   5.6379143e-02  -1.3259081e-01  -5.9548538e-02   5.6898233e-02  -2.1963547e-02  -4.3161386e-03  -2.9176738e-02   1.2455985e-01   4.1281165e-02  -1.5162867e-01   1.0756379e-01   3.4366074e-03   7.4989661e-03  -3.9199602e-02  -2.9937888e-02  -3.0526648e-02  -5.3543215e-02   1.3648320e-01   2.5119504e-01   0.0000000e+00   1.6215737e-01   1.9702622e-01  -3.8687765e-03   6.7672406e-02   4.2125870e-02  -3.7895523e-02   4.9633691e-02  -4.0106489e-02  -6.1516035e-02   6.7278061e-02  -8.6609792e-02  -9.9549157e-02  -2.2152292e-02  -7.6708881e-02  -5.6262905e-04   2.7096792e-02   5.6142545e-02   4.5494603e-02   3.5232133e-02  -1.1897092e-01  -8.7066836e-03  -2.9671000e-02  -1.1290854e-03  -3.1333078e-02   2.7566471e-02  -5.1229044e-02  -2.3104465e-03   1.5070881e-02  -8.4774396e-02  -6.6292965e-03   1.0695284e-01   8.1666195e-02   4.3803038e-03  -1.4868012e-01   3.4849232e-03   2.1578960e-02
  -2.1660570e-03  -9.6302106e-03  -1.3557062e-02   1.6351572e-03  -1.1902535e-02  -2.1351126e-02  -2.4840354e-02   4.8950855e-02  -7.0785939e-02   3.8991914e-02   1.0829027e-01   1.7681777e-02   3.2659170e-03   2.4951871e-02  -1.1716748e-01  -1.0532147e-02   3.3542064e-02  -7.4205714e-02  -7.2966557e-02  -2.9362429e-02   5.7802756e-02   6.2228758e-02  -3.9960480e-02  -1.1024581e-02   1.6174860e-02   2.1672849e-02  -6.8544767e-02   1.5759822e-02  -5.1129025e-02   6.6945621e-03  -1.8249687e-02   8.2878270e-02  -1.9316374e-02   3.9801804e-02  -1.2155806e-01  -2.0993694e-02   1.5391890e-01  -1.1171341e-01   1.6921675e-01   6.7341722e-04   5.5607581e-02  -8.3848499e-02  -1.3824564e-02  -7.8593657e-02   1.5646800e-01   4.4517279e-02   1.6635274e-01   8.0030124e-02   9.0379379e-02   5.7120419e-02   1.8147009e-01   3.3193317e-02   1.5787306e-01   1.6215737e-01   0.0000000e+00   1.4834435e-01   3.4294262e-02   3.3795283e-02   5.2238051e-02  -6.5661559e-02   3.1831216e-02  -3.8668028e-02   3.4858058e-02  -8.7113753e-02  -4.9883773e-02   1.9086547e-02   2.9481851e-02  -6.0496472e-02  -1.0140795e-02  -6.8722015e-02   1.2843889e-01  -1.8222836e-01   2.1285337e-02   3.7249631e-02   5.7227642e-02   3.8024854e-02  -2.7954369e-02  -1.3061371e-01   9.2390846e-02   9.6620171e-02   4.1910004e-02   7.1198601e-02  -2.0127278e-02  -4.4674888e-02   3.2095815e-02   3.4687309e-02   1.0654542e-01   3.0988386e-02   7.4490649e-02   3.4887346e-02
  -6.8372289e-03  -5.1935300e-03   8.1693688e-03  -4.4832773e-03   9.1186748e-02   4.2911877e-02   3.7653431e-02  -2.3120991e-02  -1.1123386e-02  -3.2640398e-03   3.5302681e-02  -1.5140869e-02   1.6185226e-02  -2.2295298e-02   4.0564276e-02  -8.1943133e-03   8.4054409e-02  -1.8255198e-02  -3.6043387e-02  -1.1551546e-02  -1.2280106e-01  -7.1923570e-02   1.1587734e-02   1.4263354e-02  -3.5518730e-02   1.9586567e-02   3.8970506e-02   5.9890246e-03  -5.7987677e-03  -1.4747254e-01  -2.3574793e-02   3.4729472e-02  -8.8387336e-03  -9.8485998e-02  -6.1761346e-03   9.3680757e-02  -3.9749368e-02   2.6390224e-02  -4.4081458e-02   1.6991049e-01   8.5469526e-02   1.7974122e-01  -4.9542053e-02  -5.0108573e-02   2.9620810e-02  -5.3375916e-03   1.7919716e-02   1.3257893e-01  -4.0969739e-02   1.1504872e-01  -6.3388404e-03   1.9439304e-01  -3.0383322e-02   1.9702622e-01   1.4834435e-01   0.0000000e+00  -1.4663937e-02  -1.0581323e-02  -4.9510920e-02  -6.1092485e-02  -9.4698126e-02   3.5023833e-02   1.1218307e-01   1.0428590e-01  -2.0707770e-02  -1.1706004e-01   3.4998720e-02  -3.1204549e-02  -9.9162520e-03   1.4239614e-02  -8.4593208e-03   1.0319926e-02   1.7061443e-02  -6.0586964e-02  -9.4997719e-02   8.7775461e-02   3.2200791e-02  -1.1690505e-01  -5.7905038e-02   1.8641635e-02   9.3805147e-03   5.1339098e-02   3.5497422e-03  -5.8695400e-02   2.0485249e-02   2.8609928e-02   4.3045573e-03  -5.4561012e-03   4.4050436e-02   2.1966665e-04
   1.7521544e-01  -3.1857845e-02  -4.8475946e-02  -9.1649740e-03  -4.6443580e-02   3.3076624e-03   2.0792853e-02  -2.1714811e-02   4.7206482e-02   7.5970961e-03   8.9216717e-02  -2.7566105e-02  -1.0225376e-01  -4.5108865e-03  -1.0811821e-02  -2.0147932e-02   1.3562480e-01   4.2072061e-02   3.0399498e-02   2.8622531e-02   6.8648130e-02   4.1750939e-02  -6.3905154e-03  -1.8450417e-02  -7.9083465e-02   4.0306751e-02  -4.8818522e-02   1.1373548e-02   1.5052055e-02   4.7217239e-03   5.8318203e-02  -1.4118448e-01   3.8324945e-02  -7.7820332e-02  -4.8944389e-03  -4.0525764e-02   3.2447598e-02  -1.6651108e-01   6.6010950e-02   4.0349891e-02  -7.2031366e-02  -3.8011883e-02  -1.4807201e-03  -6.7199317e-02  -5.3658749e-02   2.8414786e-02  -5.1711722e-02   6.5837388e-02  -2.2810819e-02   4.2198253e-02   2.5517564e-02   2.9742830e-02   1.1680019e-02  -3.8687765e-03   3.4294262e-02  -1.4663937e-02   0.0000000e+00   6.8505525e-02   4.8003713e-02  -6.4933884e-03  -9.0081119e-03  -2.0216598e-02   7.7397295e-03   9.9188640e-02   5.2139395e-02   1.4761764e-02  -1.7897128e-02  -3.7213601e-02   2.0983814e-02   1.2286124e-02  -6.0576300e-02   7.8415189e-02   1.3111178e-02   1.4974462e-02   1.0927854e-01   3.6161544e-02  -4.6374889e-03   7.2158994e-02  -6.0209098e-02  -2.3454655e-02  -4.5733747e-02   5.6349729e-02  -7.1438827e-03  -1.6879374e-02   9.0076253e-03   4.9511435e-03   2.5983646e-02   4.0535631e-02   1.7763255e-02   3.0302201e-02
   2.3683114e-01   1.4416097e-01  -1.2628436e-02  -1.6598513e-02  -6.0651066e-05  -3.8438133e-02  -4.7812369e-02  -1.4025137e-02   5.4621489e-03  -4.0250807e-02  -1.3835640e-01  -9.9297379e-03  -3.8681264e-02  -5.5232447e-02  -6.9561091e-02  -4.2277305e-02   3.1837178e-02   1.7288564e-02   2.0721046e-02   2.5143975e-02  -8.0119939e-02   5.1961162e-02   8.5842330e-03  -3.3829603e-02   1.5157969e-02  -5.7836495e-02   3.1109176e-02   3.3191823e-02   2.6996142e-02   2.2560840e-02  -1.7302041e-02  -3.1146517e-02  -3.7086643e-02   6.5593195e-02   8.0367972e-02  -6.2296753e-02  -4.3432534e-03  -4.3140011e-02  -9.5737974e-02   5.9519623e-02   1.0410614e-01   7.4179996e-02   2.1062954e-02   8.4585180e-03  -3.9764582e-02  -5.0755396e-02  -5.0927466e-03   1.8684081e-02  -4.5797296e-02   5.7188460e-02   1.6769715e-02  -6.5861935e-02   9.4256226e-02   6.7672406e-02   3.3795283e-02  -1.0581323e-02   6.8505525e-02   0.0000000e+00   4.7846838e-02  -2.3826505e-03  -1.8115896e-02   2.3779154e-02  -9.7604189e-02  -8.6449648e-03  -1.7603657e-02  -3.8745454e-02  -4.2790480e-03  -4.7861015e-02  -2.7719397e-03   4.0034644e-02  -7.5560665e-02  -9.0294270e-02  -2.7137767e-02  -2.9792203e-02  -2.1861107e-04  -4.0589231e-02  -2.8640469e-02  -6.0614710e-02   5.2632166e-02   7.6149566e-03  -4.7714759e-02   3.8612810e-02  -6.8344718e-02   3.8367027e-02   2.9220551e-02  -4.5717388e-03  -3.6573429e-02   1.0768554e-02  -6.7898548e-02   2.6859785e-03
   6.0263374e-02  -5.7405024e-03  -5.2863292e-02  -4.3705855e-02   6.9024477e-04  -6.3272706e-03  -5.0824421e-02  -4.3331309e-02  -2.6799780e-03   4.0902655e-02   1.4775112e-02  -3.2155004e-02   7.2654979e-02  -2.9780217e-02  -6.7726506e-02   5.7263664e-03  -5.3696049e-02  -6.3293450e-02  -3.8011209e-02  -5.0156944e-03  -1.4281316e-02   1.0026122e-01  -6.5189580e-02  -8.6690910e-02  -7.8158438e-03   1.8281195e-02   3.5867522e-03  -1.8064762e-02   6.8038888e-04  -5.9725691e-02  -6.4189352e-03   4.2865415e-02  -1.4857404e-02  -9.2327772e-02  -1.8225498e-03   5.6085667e-02  -3.8834643e-02   1.2535641e-02   2.7936266e-02  -8.0861245e-02   4.8505847e-02   3.6131891e-02  -7.5719298e-03  -2.5324211e-02   3.7310654e-02  -1.9893755e-03  -7.2721699e-02   2.0439178e-02   1.9139261e-02   5.0426476e-02   4.6520744e-02  -1.8860791e-02   1.0814235e-02   4.2125870e-02   5.2238051e-02  -4.9510920e-02   4.8003713e-02   4.7846838e-02   0.0000000e+00   2.8875487e-01   2.9657557e-01   1.4140647e-02   8.2361920e-02   5.6159340e-03  -7.6154077e-03  -6.7123204e-03  -8.3114948e-04   6.5481218e-02   5.4530132e-03   1.4967384e-02  -4.5967008e-02   1.7230830e-02   1.4623789e-01  -2.6869616e-02   9.1001639e-03   6.8353450e-03  -1.6226888e-02  -1.0964102e-02   4.1112120e-02  -5.0622208e-02  -5.9737645e-03   7.3982909e-03  -2.9478317e-02  -4.5082814e-02   3.2008375e-02   5.6447472e-03   4.6163166e-02  -1.7044907e-03   4.0234781e-02   3.2688581e-02
  -4.9712051e-02   6.7032233e-03  -2.3432472e-02  -4.6374429e-03   5.9801208e-03  -4.2185084e-02  -9.1196827e-02  -4.8854620e-03  -8.3413710e-02   1.5191649e-01  -5.6608105e-02  -6.4808244e-02  -1.3711889e-01  -7.9293802e-02   2.4580159e-02  -4.0766289e-02  -9.5540215e-02  -5.4327072e-02   1.9913062e-02   3.4476032e-02   9.2505783e-02   1.1833521e-01   1.0433489e-03  -6.3141325e-02  -9.6456826e-02  -1.4187289e-01  -1.8592656e-02   3.2122239e-02  -1.0033950e-02   6.2909964e-02  -4.1055535e-02  -4.8220704e-02   3.3912559e-02   1.0384540e-01  -5.7351163e-03   9.4050874e-03  -8.7018244e-02  -4.6427031e-02   1.3270363e-01  -4.9770620e-02   5.7522723e-03   3.0381127e-03   8.0079135e-02   3.6096925e-03   9.8790834e-02  -3.8146762e-02  -7.4269051e-02   8.3978406e-03  -5.0982672e-02   1.7981937e-01  -9.5929683e-03   2.1302468e-01  -2.6960356e-02  -3.7895523e-02  -6.5661559e-02  -6.1092485e-02  -6.4933884e-03  -2.3826505e-03   2.8875487e-01   0.0000000e+00   1.5213418e-02   1.9954888e-01   8.8208901e-02   2.6417216e-01   9.1154301e-02  -1.0757557e-01  -1.2408975e-02   2.0673913e-02   1.7978257e-02  -3.0443599e-02  -2.7230339e-02  -1.3363446e-01   1.3896823e-03   2.7407721e-02  -7.3188983e-02   8.0747784e-02  -3.0713438e-02  -2.2377026e-02   1.2952186e-02   5.7218485e-02  -1.6932792e-01  -2.4525614e-02  -3.2063621e-03   1.7072932e-02  -1.7048142e-02   8.5792124e-02  -8.0452568e-03  -9.0645313e-02   4.8731676e-03   7.4863589e-02
  -1.3432940e-02   8.5861312e-03   2.4266807e-02  -1.7452674e-02   1.4186403e-03  -9.0162662e-02   1.2228934e-01  -6.8215727e-02   6.0029920e-02   1.5447579e-02   2.5414988e-01   8.0166613e-03   2.5921805e-01  -4.4907524e-02   4.4613596e-02  -3.2085501e-02  -9.4529261e-02  -9.5948837e-02  -5.9293010e-02  -5.6434677e-02  -9.8434399e-02   9.6102182e-02  -1.7137282e-02  -9.8040588e-03   3.6230881e-02  -1.1146745e-01   2.0649615e-02  -3.3960063e-02  -6.9291214e-02   2.7189082e-02   2.7696019e-02   6.0651747e-02   5.0012272e-02   4.0432256e-02  -4.9786231e-02   5.4775318e-02   7.9725808e-03   1.9603414e-02  -8.3883101e-02  -3.7782914e-02   8.8693429e-02  -2.5186393e-02  -2.3235961e-02  -3.5413091e-03  -4.4528517e-02   3.1464282e-03  -5.5757005e-02  -2.8725248e-02  -7.3061291e-02   8.3455227e-02   6.3842381e-02  -1.3968605e-01   1.6742350e-02   4.9633691e-02   3.1831216e-02  -9.4698126e-02  -9.0081119e-03  -1.8115896e-02   2.9657557e-01   1.5213418e-02   0.0000000e+00   1.0180756e-01   9.0517010e-02   3.0763873e-02  -1.2524170e-02   1.2066859e-01   1.6507248e-01   2.4354107e-02   8.3897493e-03   3.0728090e-02  -5.0745854e-02   1.2017254e-01   1.6211795e-02  -3.4547312e-02   9.0188801e-02   3.8392208e-02  -6.9183315e-02   2.0086741e-02   9.3956935e-03   1.1006223e-01   1.4767352e-03  -1.3010082e-02  -1.3886439e-01  -1.2503299e-01   1.0397596e-01  -7.6296664e-04   4.3627550e-02  -1.4657850e-02   4.6101035e-02  -8.4988471e-03
  -4.2958735e-02   9.9810926e-02  -5.8693348e-02  -5.0249018e-02  -9.4023127e-02  -1.6576563e-02  -7.4595334e-03   6.4059009e-02   8.4020293e-02   2.7018898e-02   8.4055415e-02   2.5304617e-01  -8.2127357e-02   1.2839980e-01  -2.1457165e-02   4.4636088e-02  -6.4029851e-02  -6.8502607e-02  -5.5874140e-02  -3.2448631e-02  -1.2614662e-01  -5.5335366e-02  -1.4523473e-02  -8.9131498e-02  -3.6478395e-02   2.2308088e-02  -5.7384429e-03   3.0884017e-03  -4.1286403e-02  -1.9279214e-02   3.6331451e-02   4.1042693e-02  -2.4786238e-02   3.9250030e-02  -4.7832729e-03  -4.4016125e-02   9.7239802e-03   5.3840542e-02   1.7741324e-02   1.0007278e-01  -3.7156242e-02  -1.0476157e-01   1.0834786e-01  -1.1192384e-01  -9.5039295e-02  -6.4922013e-02   1.2042789e-01   7.4323176e-03   4.0187320e-02   4.5489261e-02   6.8679828e-02  -8.5171856e-02  -2.1418671e-02  -4.0106489e-02  -3.8668028e-02   3.5023833e-02  -2.0216598e-02   2.3779154e-02   1.4140647e-02   1.9954888e-01   1.0180756e-01   0.0000000e+00  -2.5742940e-01   2.6167655e-01  -1.1992425e-01   2.3355305e-01  -6.1839077e-02   7.7077661e-03  -3.4517968e-02   4.5877478e-03   1.1653434e-01  -8.0159055e-02   4.4590291e-03   2.4475869e-02  -1.9743624e-02  -3.7878269e-02  -5.0004105e-02  -6.9238810e-02   4.3670161e-02   7.6882595e-02  -8.0230447e-02  -6.3424055e-02  -3.5736777e-03   3.6463936e-02  -2.5818837e-02  -6.8333688e-02  -1.3405857e-02  -1.9911194e-02  -1.1849710e-02   6.5231795e-02
  -5.2708345e-02  -7.3070676e-02   1.4607154e-02   6.4475360e-02  -3.3507450e-02  -5.2958545e-02   2.6333727e-02  -1.3536222e-02  -5.1616429e-03  -2.2669221e-02   5.4036529e-02  -5.8818073e-02  -1.1165328e-02  -3.2481754e-02   2.4951578e-02   3.7919355e-02   7.4948170e-02   8.9862407e-02  -9.5780704e-03   6.1760297e-03  -1.9632700e-02   6.4630962e-02  -1.6392020e-02   6.8925569e-02  -1.6241288e-02   1.2933888e-02  -9.0395329e-02  -8.6172921e-03   3.7650954e-02   2.4113675e-02   5.1966142e-02   1.6294834e-01  -7.4133755e-04  -1.4381626e-01   7.9717938e-02  -9.5867734e-02  -7.3855831e-02  -8.4463065e-02  -8.8817418e-02   5.0811187e-02   1.0382157e-01  -3.0744031e-02  -1.7541987e-01  -4.5437867e-02  -7.6527849e-02   8.9152541e-03   1.0028200e-01   5.5990804e-02  -2.8863082e-02  -5.0736015e-02   1.6309812e-02  -3.7334048e-02   3.0872513e-02  -6.1516035e-02   3.4858058e-02   1.1218307e-01   7.7397295e-03  -9.7604189e-02   8.2361920e-02   8.8208901e-02   9.0517010e-02  -2.5742940e-01   0.0000000e+00   2.1994949e-02  -8.2839874e-02   9.7049785e-02  -1.7545231e-02   1.5579028e-02  -1.9622815e-02  -5.1045922e-02   1.5663407e-02  -1.4094514e-01   5.5843413e-02   2.4859246e-02   5.8171116e-02  -1.5986997e-01  -7.5219584e-02   1.2435485e-01  -1.8792134e-02   3.0463178e-02   1.5693987e-01   3.2274118e-02  -1.3036122e-02   2.9175127e-02   1.1748631e-01   1.2184938e-01  -1.2861120e-01   7.4308146e-02  -9.4740688e-02  -5.5026594e-02
  -4.9759961e-02   9.1151145e-02  -1.7950160e-03  -4.6225394e-03  -1.5098089e-03   1.8624532e-02  -7.9227096e-03  -2.5479037e-02  -5.4127913e-02  -7.4605216e-03   2.1127479e-01   5.4489280e-02  -1.0673170e-01  -3.0822032e-02   3.8124978e-03  -9.7100242e-03   1.0614555e-01   1.4605925e-01   3.7699042e-02   2.3436421e-02  -4.0713475e-02  -5.0127214e-03  -2.1681725e-02   7.1560308e-04   1.0081655e-02   1.0138307e-01   4.8038068e-02   8.6296685e-03   8.0025688e-02   1.0856254e-01   3.6606358e-02   7.7362772e-02  -5.7139123e-02  -1.3347101e-02  -3.6687426e-02   2.7223446e-02  -9.1818953e-02   8.4377403e-02   9.0674862e-03   2.4468013e-02  -1.4909671e-01  -2.9008841e-02   1.4924638e-02  -1.8357909e-02   4.5413245e-03  -5.4728897e-02  -1.0194629e-01  -6.6635122e-02  -6.0372403e-02  -1.9092009e-02   4.4936067e-03   1.8083059e-02   6.5674362e-03   6.7278061e-02  -8.7113753e-02   1.0428590e-01   9.9188640e-02  -8.6449648e-03   5.6159340e-03   2.6417216e-01   3.0763873e-02   2.6167655e-01   2.1994949e-02   0.0000000e+00  -2.5106254e-02  -1.9647868e-01   6.9900100e-03  -2.9343774e-02  -1.1501438e-02  -4.8377485e-02  -3.0160702e-02  -8.2963289e-02   1.2350028e-02  -7.1362463e-02   2.1642166e-02  -1.4413355e-03   9.7743428e-03   7.2982884e-02  -6.8161300e-02  -9.1349818e-02   8.9257729e-02   2.0037249e-01   9.4816740e-02   4.2104891e-02   1.3718832e-02   5.4049632e-02   1.2202006e-01   2.5600777e-02   3.0988749e-02   3.4771961e-02
   5.7764341e-02  -1.0559657e-01   1.0658909e-01  -1.1784018e-01  -8.1511153e-03  -1.3775550e-01   1.4150680e-01   2.0039685e-02   2.4268485e-02   3.4018119e-02  -7.7367513e-02  -8.2415070e-03  -4.0096186e-03   3.4221270e-02   5.8340000e-02  -2.0890156e-02  -1.7637644e-01  -5.1945142e-02  -3.8136908e-02  -1.7066576e-02   8.0445825e-02  -4.9432716e-03   5.6429372e-02  -3.3442250e-05   5.6425650e-02   2.4409358e-02   2.7102347e-02  -8.0745693e-02  -7.6176409e-02   1.7920686e-01  -8.5803986e-03  -2.4356539e-02   1.1408949e-01  -7.2153193e-02   9.6048431e-02  -8.3361396e-02  -2.2589321e-02  -3.0487333e-02   6.9570181e-02   1.7398062e-02   2.1827403e-01  -1.7771827e-01   1.5257328e-01  -2.7770229e-03   5.3268627e-02  -2.7625290e-01   9.2607837e-02   2.7295383e-02   1.9673232e-02  -1.0477075e-01   1.6115153e-01   1.7025917e-01  -3.1103814e-02  -8.6609792e-02  -4.9883773e-02  -2.0707770e-02   5.2139395e-02  -1.7603657e-02  -7.6154077e-03   9.1154301e-02  -1.2524170e-02  -1.1992425e-01  -8.2839874e-02  -2.5106254e-02   0.0000000e+00   8.6834018e-02   1.9395849e-01   1.7532581e-01   4.8987457e-02   5.2877966e-02  -1.1607964e-02   9.2136046e-02   3.3063402e-02  -4.0599554e-03   7.4539626e-02  -1.9693714e-01   6.8974613e-02  -9.6783768e-02   5.3757277e-02   1.0029793e-01   2.7124788e-02   1.5059722e-01   1.4327684e-01   1.3801678e-02   1.1993185e-01  -1.9444746e-02   2.0733959e-02  -2.0980968e-02  -6.1847863e-02  -3.5149045e-02
  -2.0865101e-02  -1.5312866e-02   3.1798509e-02   7.2713854e-02   5.2928324e-02  -8.5641628e-03  -3.3090327e-02   3.5570146e-02   5.9484357e-02   2.6010436e-02  -7.1445794e-02   7.8108180e-02   1.2144882e-02   1.1269391e-01   1.1343827e-01   3.3378530e-02   8.4794908e-02   1.7016370e-02  -2.8501429e-02  -2.1292782e-02  -2.4157319e-01  -7.1927853e-02  -4.9123756e-03   6.0866488e-02   1.1964427e-01  -2.5770472e-02  -4.4106595e-02  -3.4765098e-03  -4.7631681e-02  -1.2889363e-01  -1.6124541e-02  -2.0267521e-02   2.2879481e-02  -3.9573342e-02   6.0041302e-02   1.8328173e-01  -4.9978921e-02  -1.6041014e-02   3.1802371e-02   1.8564686e-02  -7.6438734e-02   1.1835502e-02  -5.8911001e-02   6.6571981e-02   6.6063426e-02  -8.1369360e-03  -1.2558429e-01  -5.5085695e-02   1.7751121e-02  -1.2691256e-02  -1.0601027e-01  -2.4302748e-02  -1.0914260e-02  -9.9549157e-02   1.9086547e-02  -1.1706004e-01   1.4761764e-02  -3.8745454e-02  -6.7123204e-03  -1.0757557e-01   1.2066859e-01   2.3355305e-01   9.7049785e-02  -1.9647868e-01   8.6834018e-02   0.0000000e+00   2.8334333e-02   1.2221249e-01  -2.1440680e-02  -2.1542042e-02   7.6898227e-02  -9.3166661e-02   1.0680027e-01  -9.8901208e-02  -1.0549844e-01   1.4716739e-01   7.2748880e-02  -1.2723962e-01   7.8914523e-02   1.3410022e-01  -1.0551115e-01   6.9143384e-03   6.7522457e-02   1.8937376e-02   6.6695136e-02   2.1440430e-01   9.3001358e-03   7.6521041e-02  -1.4327099e-02   6.2164232e-02
  -1.0057362e-01   1.7895566e-02   9.9626935e-03  -7.2339096e-03  -4.8592755e-02   2.6796119e-02   5.3706920e-02  -1.2715722e-02   7.1725706e-02  -1.7578309e-02  -7.6559912e-02  -6.8577290e-02  -6.6073743e-02  -5.0289980e-02  -2.4450774e-02   1.6275485e-03   9.3115914e-02  -6.9396823e-04   2.7339627e-02   3.1695830e-02  -4.1811316e-02  -3.5692420e-02  -1.9335894e-02  -7.4641078e-02   1.9353094e-02  -4.5182892e-02   2.3612229e-02   4.9786854e-02   6.7500510e-02  -8.9511427e-02  -5.7515877e-02  -4.2726372e-02   8.7603828e-02   7.0856782e-02   2.7858456e-01  -8.4113121e-02  -2.7121307e-02   3.5800950e-02  -8.2201297e-02   1.4951850e-01  -1.6155538e-02  -7.6722528e-02   1.2828110e-01  -3.5185783e-02   4.3401407e-02   1.1815995e-01   1.5548487e-02  -1.8389578e-02   2.1358690e-02  -2.7630569e-03  -4.3026734e-02   5.5192079e-02  -6.4946162e-02  -2.2152292e-02   2.9481851e-02   3.4998720e-02  -1.7897128e-02  -4.2790480e-03  -8.3114948e-04  -1.2408975e-02   1.6507248e-01  -6.1839077e-02  -1.7545231e-02   6.9900100e-03   1.9395849e-01   2.8334333e-02   0.0000000e+00   2.8386007e-01  -9.4398350e-03   6.6785155e-02  -5.9774743e-02   5.8666828e-02   7.6660316e-02  -9.0122026e-03   3.2050024e-02  -8.2103698e-03   5.1080341e-02  -1.9589151e-01   8.4964147e-02  -1.6013658e-02  -4.2329183e-02   2.7400444e-02  -9.5480918e-02   8.3913244e-04   3.2715286e-02   1.0272372e-02   5.3584267e-02   6.5840927e-03   5.4697470e-02  -7.4109365e-02
  -1.0964957e-02  -4.2124217e-02  -8.5253147e-02   7.3379497e-03   1.7045949e-02  -1.8635455e-02  -2.8957627e-02   6.7091779e-02   3.9408227e-02  -1.0091857e-01  -8.8787758e-02   1.1815458e-02  -6.5783118e-02   9.4463539e-02  -6.8820269e-02  -3.7176821e-02  -3.1760989e-02   6.8319790e-02  -1.2057067e-02  -1.0616775e-02  -4.3181246e-03   4.5587997e-02  -1.3449368e-01  -5.0910207e-02   2.5051593e-02   1.3902621e-01  -3.3557407e-02   2.8194797e-02  -7.9713107e-02  -4.2176309e-02   6.5976529e-02   1.0695834e-01   9.3232234e-02   4.7500684e-02   1.2957826e-01   1.7496148e-01   7.6443104e-03   1.2041834e-02  -4.5410907e-02   7.3586385e-02  -1.2156859e-02   1.1623529e-01  -8.6096127e-02  -2.1948295e-02   2.9982045e-02   8.5347170e-02  -3.3146491e-02  -2.2076841e-02  -4.0058548e-02   8.6271164e-02  -2.7360554e-02   2.2774567e-01  -3.3936832e-02  -7.6708881e-02  -6.0496472e-02  -3.1204549e-02  -3.7213601e-02  -4.7861015e-02   6.5481218e-02   2.0673913e-02   2.4354107e-02   7.7077661e-03   1.5579028e-02  -2.9343774e-02   1.7532581e-01   1.2221249e-01   2.8386007e-01   0.0000000e+00   1.8046264e-02   1.7822562e-02  -5.4984061e-02  -4.4745305e-02  -7.4521450e-02  -6.1310045e-02   1.3977359e-01   7.6316353e-02  -1.0826194e-01   1.6272365e-01   1.4492069e-02  -7.6471449e-02  -8.3378593e-02   4.1496697e-02  -5.2529959e-02  -8.6153910e-02  -9.9069041e-02   9.6581752e-03  -4.4823697e-02  -6.5036349e-02  -8.3629052e-04  -3.8242444e-02
  -1.5007133e-02  -2.4798532e-03  -3.1835526e-02  -2.4231208e-02  -8.1549132e-04  -4.1795547e-04   1.9260744e-02   1.1082946e-02  -5.6147653e-02   5.3485842e-02  -2.7557383e-02  -9.5883028e-04   5.7673668e-04   9.7830452e-03  -1.5437255e-02   3.4861960e-02   2.1149307e-02  -3.0730503e-02   1.6776577e-02   1.1812639e-02  -3.3228151e-02   5.7284804e-03  -3.0424263e-02  -3.9418683e-02  -1.3120967e-02   4.0646736e-02   1.2249699e-02  -5.3040940e-03  -1.4876877e-02   3.1260902e-02  -1.0875133e-03  -3.6296912e-02   6.0921325e-02   1.8922417e-02  -3.8070666e-02  -3.3130803e-02  -2.3693249e-04  -4.4177963e-03   4.3713199e-03  -1.0563229e-02   3.4110905e-02  -2.2053511e-02  -2.9536293e-02  -4.6292775e-03   1.4249720e-02  -4.8185388e-02   4.6013036e-03   3.3789699e-02  -2.0204695e-02  -3.0520003e-02  -3.2087553e-02  -3.1452378e-02   2.0669186e-02  -5.6262905e-04  -1.0140795e-02  -9.9162520e-03   2.0983814e-02  -2.7719397e-03   5.4530132e-03   1.7978257e-02   8.3897493e-03  -3.4517968e-02  -1.9622815e-02  -1.1501438e-02   4.8987457e-02  -2.1440680e-02  -9.4398350e-03   1.8046264e-02   0.0000000e+00   4.6340415e-02  -4.5479241e-02  -1.9673615e-02  -1.5303296e-02  -1.3324150e-02   2.5634593e-02   8.7277016e-03   4.9672949e-03   4.6433024e-03  -5.1395112e-02  -1.1379902e-02  -3.4186921e-02  -1.0440093e-02   1.8072947e-02  -2.8870474e-02   8.3442394e-03   1.5481734e-02   1.0722507e-02  -1.6384936e-02   5.5929552e-03  -1.1262629e-02
  -3.5912811e-02   4.0147734e-02  -4.0441507e-02  -3.6392625e-02  -1.5949256e-02  -3.9937066e-02  -4.2588021e-02  -5.8740494e-02  -9.1150388e-03  -4.9951279e-02  -2.9864560e-02  -8.4128967e-04  -3.2089758e-02  -1.4084824e-02  -2.9759296e-03   2.0927583e-02  -7.8656243e-04  -3.8076796e-02   3.4694528e-02   4.4259493e-02  -1.4292691e-02   2.7486037e-02  -2.5053543e-02  -6.0870325e-02   3.7062464e-02  -4.6734727e-03  -5.7580885e-03   2.5504381e-02   4.3422271e-02   5.2333302e-02   1.8579818e-02  -4.0819166e-02   6.2210916e-02   1.2611878e-02  -1.1900947e-01   4.3463908e-02  -3.9307489e-02   1.1640704e-02   5.5296184e-02   1.0992623e-02   5.7315404e-02  -1.3680170e-02   1.0307971e-02  -2.0619876e-02   1.5873971e-02  -2.4097289e-02   8.0816522e-02   6.8401942e-02  -2.2969601e-02  -7.0986587e-02  -4.8462397e-02  -3.8310022e-02   2.0157269e-02   2.7096792e-02  -6.8722015e-02   1.4239614e-02   1.2286124e-02   4.0034644e-02   1.4967384e-02  -3.0443599e-02   3.0728090e-02   4.5877478e-03  -5.1045922e-02  -4.8377485e-02   5.2877966e-02  -2.1542042e-02   6.6785155e-02   1.7822562e-02   4.6340415e-02   0.0000000e+00  -2.9408891e-02   5.7015563e-02  -9.3508112e-02  -3.6519517e-02   5.2203499e-02   5.0331423e-02  -7.8306528e-02  -1.0686609e-01  -5.4157747e-03  -2.5616641e-02  -2.3692250e-02  -4.3297616e-02  -1.0474543e-02   4.3014943e-02   7.8553183e-02   3.6598469e-02  -6.4775678e-02  -4.2878021e-02   1.9874008e-02   1.0540987e-02
  -7.2915840e-02  -4.2801785e-02  -3.5620419e-02  -3.4976248e-02  -1.1221808e-01  -4.3143120e-02   7.6789701e-03  -1.3264635e-02   1.0852817e-01   1.2097903e-02   6.7358851e-02  -1.2631592e-01  -1.4725371e-02  -4.0918287e-02   8.1884529e-02  -8.5850540e-02  -2.4734096e-02  -3.8522657e-02  -2.0160788e-02  -8.6468214e-02   5.1000208e-02   8.0057012e-02   3.3829026e-02  -5.6801958e-03   5.8555468e-02   1.4169257e-01  -2.5514793e-02   2.0155400e-02  -8.1116485e-02  -1.1115122e-02   2.3515526e-02  -2.9183023e-02  -8.2997580e-02  -1.3048006e-01  -1.5896266e-02   4.9462652e-02  -1.7170691e-02   5.5674771e-02   2.2868383e-02  -9.9574853e-02   1.8904533e-01  -9.6547435e-02   5.3840098e-02  -1.1828899e-02  -7.6721365e-02  -5.1073088e-02  -2.6594579e-01   4.8393969e-02  -4.8345961e-02  -1.9972944e-02  -5.2106238e-02  -2.8327319e-02   8.0195747e-02   5.6142545e-02   1.2843889e-01  -8.4593208e-03  -6.0576300e-02  -7.5560665e-02  -4.5967008e-02  -2.7230339e-02  -5.0745854e-02   1.1653434e-01   1.5663407e-02  -3.0160702e-02  -1.1607964e-02   7.6898227e-02  -5.9774743e-02  -5.4984061e-02  -4.5479241e-02  -2.9408891e-02   0.0000000e+00   1.4292888e-01   4.1693103e-02   8.3533774e-02   1.0855049e-01  -2.7903140e-02   1.3020956e-02  -9.9153330e-02   1.7077951e-01   3.2318257e-02  -1.1575175e-02  -5.0155074e-02  -3.0933709e-02  -3.1244032e-02  -4.3478296e-02  -9.6293735e-02   5.0247513e-02   1.6318012e-03  -8.3035919e-02  -1.2257502e-01
  -8.9118160e-03   2.7456320e-03   3.6844379e-03   2.3173439e-02  -6.1991590e-03   8.2849941e-03   1.0125813e-02   1.3872547e-02   3.4342671e-02   2.1014925e-02  -1.1482826e-02   4.7423929e-03  -5.7531786e-02   6.2464933e-02  -1.0053216e-01  -5.5094817e-02   1.4456802e-02   4.0383378e-03  -8.6303463e-03  -6.2599272e-03   5.9006405e-02  -6.7758998e-02  -5.5803462e-02  -2.7627947e-02  -6.7084179e-02   6.5887221e-02  -1.5415928e-02   1.3963271e-01   1.8602086e-02  -6.0022170e-02  -6.8138219e-02   9.6938150e-02  -1.0168592e-01   6.8653504e-02  -4.3405720e-02  -1.2748665e-02  -1.4718619e-01  -1.2917733e-01  -9.0468731e-02   3.6827202e-02  -4.9334254e-02  -1.4773813e-02  -4.2026572e-02  -9.7754617e-02  -2.9065681e-02  -3.4460020e-02  -9.6066638e-02   5.3276772e-02   6.7017991e-02   8.8068881e-03  -1.2174090e-02   6.5635863e-02   7.6894201e-02   4.5494603e-02  -1.8222836e-01   1.0319926e-02   7.8415189e-02  -9.0294270e-02   1.7230830e-02  -1.3363446e-01   1.2017254e-01  -8.0159055e-02  -1.4094514e-01  -8.2963289e-02   9.2136046e-02  -9.3166661e-02   5.8666828e-02  -4.4745305e-02  -1.9673615e-02   5.7015563e-02   1.4292888e-01   0.0000000e+00  -1.5536520e-02  -7.6938551e-02   5.4749494e-03   3.2765505e-01   1.3736374e-01   1.4327685e-02   8.4894032e-02  -3.5590229e-02  -1.1008447e-01   7.1862072e-02   6.0311270e-02   2.0552670e-02   1.7263067e-03  -1.8712443e-02  -2.3397943e-02   7.9834667e-02   1.7163663e-02   2.8730391e-02
   5.8825352e-02  -2.3769032e-02  -3.8097466e-02  -1.7425329e-02   5.9539925e-02   9.0104979e-02   8.1044597e-02   4.0137497e-02  -9.7097074e-02  -9.6137787e-02   1.8653208e-02  -8.5137835e-03   5.4725716e-03  -5.5459410e-02   2.1668080e-02  -3.0685882e-02   1.3961442e-01  -9.1788898e-02  -8.8487165e-03   6.6529032e-03  -2.8302941e-02  -6.7260472e-02  -3.8865661e-02   1.2190769e-02  -1.1393150e-02   2.7908160e-02   1.3903487e-01   1.2375660e-02   9.7732522e-02   2.3908732e-02   6.7868187e-03   4.7880372e-02  -2.6868326e-02  -1.1277059e-02  -2.4593585e-02  -1.7891857e-01   1.0181079e-01   7.8826028e-02  -6.1425005e-02  -3.9307387e-02   6.6010215e-02  -1.3863390e-02  -3.3367598e-02  -8.0499435e-02   1.2478670e-01  -7.7223181e-02   4.3532443e-03  -8.6082397e-03  -2.4308524e-02  -1.1467488e-03   7.3041332e-03  -8.1428865e-03  -9.9459286e-02   3.5232133e-02   2.1285337e-02   1.7061443e-02   1.3111178e-02  -2.7137767e-02   1.4623789e-01   1.3896823e-03   1.6211795e-02   4.4590291e-03   5.5843413e-02   1.2350028e-02   3.3063402e-02   1.0680027e-01   7.6660316e-02  -7.4521450e-02  -1.5303296e-02  -9.3508112e-02   4.1693103e-02  -1.5536520e-02   0.0000000e+00   1.4445023e-01   3.1423698e-01  -2.2338954e-02   2.1655880e-02   7.8296602e-02   2.0150728e-03  -9.6120728e-02   2.7433818e-02   1.2076450e-01  -6.0845987e-02   8.2450032e-02  -2.0469633e-02  -1.2827887e-02   1.0283630e-01  -1.4039581e-02  -5.0488796e-02  -8.7060131e-02
   5.5357172e-03  -2.4578321e-02   1.6832943e-02   9.0501967e-03  -2.3075970e-02  -6.3514261e-02   2.7717565e-02  -5.2913136e-02   1.2043712e-02   1.5400667e-01  -8.5952667e-02  -3.8533304e-03  -3.7722764e-02   2.6174528e-02  -3.1400280e-02  -3.4997082e-02  -5.9336889e-02  -6.3307024e-02   2.1129207e-02   8.0629739e-03   9.0343191e-03  -4.9011476e-02   1.6228662e-03   1.5547258e-02   6.6366638e-02   7.6751917e-02  -4.1524761e-02  -9.5013040e-02   1.1378941e-01   2.0292845e-01  -3.0762085e-02  -7.0523811e-02  -3.9389690e-02  -8.7218397e-02   3.0007095e-02   3.4845970e-03  -5.7461405e-02   8.1739085e-02   1.4013406e-01   1.4713099e-02  -3.3760766e-02   1.4963483e-01  -2.1133698e-02  -1.6115541e-02   5.3735711e-03   1.5427680e-02   1.3070180e-02  -1.1710803e-01  -5.8928652e-03   6.4826783e-02  -1.8397672e-02   4.7774848e-02   1.1283519e-01  -1.1897092e-01   3.7249631e-02  -6.0586964e-02   1.4974462e-02  -2.9792203e-02  -2.6869616e-02   2.7407721e-02  -3.4547312e-02   2.4475869e-02   2.4859246e-02  -7.1362463e-02  -4.0599554e-03  -9.8901208e-02  -9.0122026e-03  -6.1310045e-02  -1.3324150e-02  -3.6519517e-02   8.3533774e-02  -7.6938551e-02   1.4445023e-01   0.0000000e+00   2.0104454e-01   3.9974841e-01   3.2223103e-02   2.2744489e-01   4.9398779e-02   7.4499118e-02  -2.6473822e-02  -7.3766856e-02  -5.4188564e-02   1.3638871e-02  -3.6665560e-02   6.9740431e-02  -1.1373630e-02  -5.1327351e-02  -1.3740841e-02  -4.8154016e-02
   1.8341701e-02  -6.1075557e-04   1.9737518e-02   1.2290727e-03  -3.4054218e-02   2.3296598e-02  -2.3220691e-02  -5.0607476e-03   2.3989962e-02  -6.5737848e-02   5.8142142e-02   1.2399323e-01   5.5172493e-02  -7.7616937e-02   3.3818656e-02  -6.3930010e-04   4.6488985e-02   7.6932788e-03   1.0149119e-02   3.5185541e-02  -7.4066250e-02  -1.7213969e-03   3.5958588e-02   4.0770735e-03  -3.8223384e-02   5.0518286e-02   5.7585040e-03   1.3464581e-02  -1.2834789e-02   1.8121294e-02  -1.2929786e-01  -5.5388971e-02   6.6486494e-02  -3.3329478e-02  -6.3907495e-02  -2.5911711e-02   1.1402573e-01   2.2017397e-02   5.6933928e-02  -4.7015157e-02  -7.8309118e-02   8.3421090e-02  -1.3080195e-02   1.9939011e-01  -3.0647068e-02   1.7783259e-02   7.6090882e-02  -5.7788801e-02  -8.2100602e-02   4.0418489e-02   3.8077259e-02  -1.3053186e-01   1.8553997e-02  -8.7066836e-03   5.7227642e-02  -9.4997719e-02   1.0927854e-01  -2.1861107e-04   9.1001639e-03  -7.3188983e-02   9.0188801e-02  -1.9743624e-02   5.8171116e-02   2.1642166e-02   7.4539626e-02  -1.0549844e-01   3.2050024e-02   1.3977359e-01   2.5634593e-02   5.2203499e-02   1.0855049e-01   5.4749494e-03   3.1423698e-01   2.0104454e-01   0.0000000e+00  -2.0933973e-03  -1.0699355e-01  -1.4259243e-01  -7.6013280e-02  -5.2468578e-02  -1.5394012e-02   6.7443133e-02  -6.7681652e-02   8.4400228e-03  -1.6288424e-02  -8.8118300e-03  -2.6341418e-02  -1.6118658e-02  -1.6531586e-02   2.6529094e-02
  -3.2089935e-02   1.6189987e-02   2.9570906e-02   2.7377022e-02   3.5884173e-02   1.2483184e-02   6.1726371e-02  -2.0291262e-02  -2.8144061e-02  -1.1428434e-01  -5.9799845e-03  -7.9835413e-03  -2.3505738e-02  -7.8485462e-02   6.4859642e-02   5.6904704e-02  -7.0886504e-02   5.6174668e-03   2.0966679e-02  -1.7553227e-02  -3.4434573e-03   1.9352010e-01   1.8896583e-02  -1.4762141e-03  -1.9467138e-01   2.7952421e-02  -6.4492207e-02   5.8187715e-02   5.7911628e-02  -3.1976869e-02  -2.7188852e-02   2.3415869e-01  -3.0315707e-03   4.5714728e-02   2.6985859e-02  -1.7636205e-01  -3.6146990e-02   4.6968990e-02   7.5442129e-02  -2.6268001e-02   1.4806326e-01   1.8956186e-01   2.3568819e-02   1.2378580e-01  -8.3292206e-02  -7.2395433e-02   5.7262894e-02  -6.7926356e-02  -3.7608625e-02  -5.0740900e-02   2.7286527e-03  -1.2404720e-02   3.6268408e-02  -2.9671000e-02   3.8024854e-02   8.7775461e-02   3.6161544e-02  -4.0589231e-02   6.8353450e-03   8.0747784e-02   3.8392208e-02  -3.7878269e-02  -1.5986997e-01  -1.4413355e-03  -1.9693714e-01   1.4716739e-01  -8.2103698e-03   7.6316353e-02   8.7277016e-03   5.0331423e-02  -2.7903140e-02   3.2765505e-01  -2.2338954e-02   3.9974841e-01  -2.0933973e-03   0.0000000e+00  -1.0406115e-02  -5.2795154e-02  -1.5771252e-02   2.1867926e-01   1.4591101e-02   4.4905318e-02   6.0336524e-02  -1.5839701e-02   8.2699623e-02   1.1125521e-01   2.6776415e-02  -3.4296728e-02   9.2088715e-02   5.1779329e-02
  -6.2165061e-02   1.2898670e-02  -2.0679469e-02  -5.3322997e-02  -1.0415396e-01  -3.0446967e-02  -1.7508650e-02  -6.5493183e-02  -8.6570703e-02  -1.3635848e-01   1.4647503e-01  -5.2235717e-02   9.1572577e-02  -1.4888436e-01  -5.8022609e-03   9.0219550e-02   1.3926768e-02  -6.4327556e-02  -2.5427326e-02  -1.5284577e-03  -3.0464904e-02  -1.4166825e-01   5.9899710e-03  -7.1406090e-02   1.2766458e-01  -1.7780885e-01   1.4806952e-02  -2.5353438e-02   8.1137435e-02  -8.7398380e-02   1.6745633e-02   6.3362898e-02   2.6049553e-02  -4.3218044e-02   2.5929035e-01  -1.6636881e-01  -4.1361171e-02  -7.3044475e-03   2.7484424e-02  -1.4316453e-01   1.0596784e-02   2.0242800e-01   3.8534298e-02  -2.8337680e-02   7.4982551e-02  -9.7447865e-02  -6.3694176e-02  -1.0673350e-02  -5.0566119e-02   3.9547535e-02  -1.2864044e-01   7.3918820e-02  -1.3090337e-01  -1.1290854e-03  -2.7954369e-02   3.2200791e-02  -4.6374889e-03  -2.8640469e-02  -1.6226888e-02  -3.0713438e-02  -6.9183315e-02  -5.0004105e-02  -7.5219584e-02   9.7743428e-03   6.8974613e-02   7.2748880e-02   5.1080341e-02  -1.0826194e-01   4.9672949e-03  -7.8306528e-02   1.3020956e-02   1.3736374e-01   2.1655880e-02   3.2223103e-02  -1.0699355e-01  -1.0406115e-02   0.0000000e+00   2.2573688e-01   8.6049300e-02  -7.7546961e-02  -1.1703060e-01  -2.6429148e-03  -4.3064352e-02   1.0418952e-01  -8.5128780e-02  -3.5296730e-02  -4.2068059e-02   3.2493739e-02   1.9529978e-02   1.8825527e-02
   4.0204385e-03   3.4633380e-02  -1.9817557e-02   3.4730881e-02   8.7155678e-03  -7.1552630e-02   3.5781583e-02   5.2208349e-03   6.8477881e-02   1.2087390e-02  -1.5189587e-02  -1.3497992e-01  -7.1810152e-02   3.5977292e-02   5.9597226e-02  -1.2279359e-02   6.7102417e-02  -1.2414380e-01  -9.3352714e-03  -3.2117362e-02  -9.5058846e-02  -5.7305260e-02  -1.0033135e-01   1.2083713e-02   8.2282703e-03   7.8486826e-02  -4.6700112e-02   1.8413281e-02  -8.0521810e-02   2.9180495e-02   3.2293047e-02  -2.2054847e-01  -5.3710744e-02  -1.9777378e-02  -1.5157811e-01   2.4480473e-01   2.9864956e-02   7.5902951e-02  -1.7340495e-02   5.6126084e-02   1.9234620e-01  -8.5082915e-02   1.5940461e-01   3.4536991e-02   4.5662809e-02   5.2735392e-02  -2.7024776e-02  -7.9268884e-02  -4.7936917e-02  -1.3695354e-03   1.0766683e-01   5.7881038e-02  -3.2706415e-02  -3.1333078e-02  -1.3061371e-01  -1.1690505e-01   7.2158994e-02  -6.0614710e-02  -1.0964102e-02  -2.2377026e-02   2.0086741e-02  -6.9238810e-02   1.2435485e-01   7.2982884e-02  -9.6783768e-02  -1.2723962e-01  -1.9589151e-01   1.6272365e-01   4.6433024e-03  -1.0686609e-01  -9.9153330e-02   1.4327685e-02   7.8296602e-02   2.2744489e-01  -1.4259243e-01  -5.2795154e-02   2.2573688e-01   0.0000000e+00   2.2697286e-02   1.0345977e-01   4.9554993e-02  -3.1890708e-02  -6.2022305e-02  -6.7785653e-02  -8.5247535e-02  -4.4799130e-02   4.6393037e-02   4.5840129e-02  -1.0445962e-01   2.6478281e-02
   1.2240968e-02  -2.0120730e-02   3.9253813e-02   2.5599707e-02  -9.5321357e-02  -2.9295777e-04  -6.0295673e-02   2.6144577e-02  -3.4209583e-02   7.3248086e-02  -1.3759715e-01   9.9121655e-02   1.2908510e-02   1.2088006e-02  -8.8613880e-02   5.4350231e-03   1.8723062e-01   2.9826444e-02  -3.4111552e-02  -1.8812982e-02  -1.9553813e-02   7.7921672e-02   3.5533998e-02  -3.3635163e-02  -4.0134521e-02  -9.6499873e-02  -3.1262909e-02   7.5924433e-02   9.9121065e-02   1.0013176e-01   1.0407234e-01   1.1736557e-02  -6.1725467e-02  -3.7779716e-02  -4.8999318e-02  -3.1098959e-02   1.6079698e-01  -1.2520789e-01  -8.8229082e-02   5.7027130e-02  -5.6264583e-03  -5.8235138e-02   8.4199409e-02  -5.0524843e-02   3.2663416e-02   2.4297213e-03   3.5795365e-02  -1.3334637e-01  -5.1500319e-02   4.7986939e-02  -2.1467648e-02  -2.5839212e-03   9.2552654e-02   2.7566471e-02   9.2390846e-02  -5.7905038e-02  -6.0209098e-02   5.2632166e-02   4.1112120e-02   1.2952186e-02   9.3956935e-03   4.3670161e-02  -1.8792134e-02  -6.8161300e-02   5.3757277e-02   7.8914523e-02   8.4964147e-02   1.4492069e-02  -5.1395112e-02  -5.4157747e-03   1.7077951e-01   8.4894032e-02   2.0150728e-03   4.9398779e-02  -7.6013280e-02  -1.5771252e-02   8.6049300e-02   2.2697286e-02   0.0000000e+00  -7.1042036e-02   2.1446790e-01   8.7737580e-02  -8.1462095e-03   3.1127141e-02  -4.7672341e-02   1.4308387e-02  -5.7278244e-03  -7.8007844e-02   2.2474802e-02   2.4745684e-02
   3.3770292e-02  -3.1182070e-02   5.3247080e-02  -1.4071965e-02  -1.6046104e-02  -6.7427950e-02  -3.1030848e-02   3.0446866e-02  -6.0688994e-02   3.6505991e-02   8.0602330e-02  -8.6965319e-02  -5.8876911e-02  -1.7373435e-02   2.3573324e-02   1.2443579e-01   2.5715909e-01   3.8182111e-01  -4.2761333e-04  -3.3991337e-02  -1.1477568e-02   3.9246640e-02   1.0230257e-01   5.5859129e-03   1.3000393e-01  -1.6135754e-01  -2.6455236e-02  -1.2511948e-02  -6.4607057e-02  -2.0670709e-02   1.4852266e-02  -1.8136901e-02   1.8564772e-02  -2.3616894e-02   4.5721815e-02  -9.3037963e-02  -5.9911718e-02   1.8155682e-01  -2.1131172e-02   3.0500841e-01  -1.0099264e-01   1.0347760e-01   1.8079701e-03   1.3186572e-03  -9.4149790e-02  -3.0057841e-02   5.1925077e-02   1.4763714e-01   8.6854013e-03   4.3543144e-02   3.7687487e-02  -3.8187457e-02  -1.1769881e-01  -5.1229044e-02   9.6620171e-02   1.8641635e-02  -2.3454655e-02   7.6149566e-03  -5.0622208e-02   5.7218485e-02   1.1006223e-01   7.6882595e-02   3.0463178e-02  -9.1349818e-02   1.0029793e-01   1.3410022e-01  -1.6013658e-02  -7.6471449e-02  -1.1379902e-02  -2.5616641e-02   3.2318257e-02  -3.5590229e-02  -9.6120728e-02   7.4499118e-02  -5.2468578e-02   2.1867926e-01  -7.7546961e-02   1.0345977e-01  -7.1042036e-02   0.0000000e+00   1.7440975e-02   6.1505052e-02   1.7027331e-02   1.3303390e-01  -7.1596091e-02  -1.2826803e-01  -1.1260542e-01   2.7590031e-02  -4.3302981e-02  -6.6178309e-02
  -2.3243811e-02   2.5989711e-02   1.6317415e-02  -2.2038631e-02  -2.3799889e-02  -1.9876548e-02   2.8363306e-02  -4.6719946e-02   1.6603469e-02  -8.8046984e-02  -7.8264657e-02   7.6605870e-02   1.2320005e-02   4.0677220e-02   2.0418251e-02   5.1144732e-02   5.9287601e-02  -1.0526786e-01   3.5119559e-02  -1.0646691e-02   2.7088247e-02   7.4201480e-02  -5.0978246e-02  -1.2710233e-02  -8.4068137e-02  -8.1963290e-02   2.0928216e-02   6.7210794e-03  -1.2031738e-02  -7.8770280e-02   7.3769466e-02  -5.5306552e-03   2.9601377e-03   8.4971752e-02  -4.6222168e-02   6.0426396e-04  -1.6146551e-02   6.3856915e-02   3.3619829e-02  -2.5000688e-02   3.2196047e-02   1.0315097e-03  -1.4497361e-02  -1.4788507e-03  -3.9728150e-02   5.7230029e-02   3.1807553e-02   4.8010275e-02   7.8016813e-02   2.2171675e-02  -5.5301471e-03   6.1232190e-04  -1.7895150e-02  -2.3104465e-03   4.1910004e-02   9.3805147e-03  -4.5733747e-02  -4.7714759e-02  -5.9737645e-03  -1.6932792e-01   1.4767352e-03  -8.0230447e-02   1.5693987e-01   8.9257729e-02   2.7124788e-02  -1.0551115e-01  -4.2329183e-02  -8.3378593e-02  -3.4186921e-02  -2.3692250e-02  -1.1575175e-02  -1.1008447e-01   2.7433818e-02  -2.6473822e-02  -1.5394012e-02   1.4591101e-02  -1.1703060e-01   4.9554993e-02   2.1446790e-01   1.7440975e-02   0.0000000e+00   2.0074233e-01   8.0459856e-02   1.0991803e-01   7.9423769e-02   2.2432891e-02  -6.5804584e-02   2.9257905e-02  -6.0398555e-02  -2.7362609e-02
   2.4164229e-02  -1.2798700e-02   9.2999247e-03  -4.6386146e-02   3.0045226e-02  -3.4892651e-02   2.4813541e-02   3.5867869e-02  -9.0388129e-03   5.1518134e-02  -8.1730471e-02   8.2707406e-02  -1.6108885e-02   1.5839112e-02  -1.3284460e-02   2.1725108e-02   4.4713433e-02   1.0239371e-01  -1.8050427e-02  -1.2340748e-02   3.0531743e-02  -1.0166783e-01  -3.0514319e-02   3.3232741e-02  -6.4943221e-02  -4.8913829e-02  -3.4749526e-02  -6.5519071e-03  -8.8211259e-02   2.4925140e-02   1.4844810e-03  -5.1736930e-02   1.0890354e-01   2.4428103e-04   5.9320204e-02  -7.8693456e-02   1.3436327e-02   1.7281475e-02  -8.8874931e-02  -4.0351788e-02  -6.7033726e-02   9.6127624e-02   2.3091477e-03  -1.4436600e-01   1.9534696e-02   4.7650261e-02  -1.7842370e-02  -5.3081704e-02  -2.6848115e-03   1.8834114e-02  -2.3909973e-02  -2.1743577e-02   2.0336480e-02   1.5070881e-02   7.1198601e-02   5.1339098e-02   5.6349729e-02   3.8612810e-02   7.3982909e-03  -2.4525614e-02  -1.3010082e-02  -6.3424055e-02   3.2274118e-02   2.0037249e-01   1.5059722e-01   6.9143384e-03   2.7400444e-02   4.1496697e-02  -1.0440093e-02  -4.3297616e-02  -5.0155074e-02   7.1862072e-02   1.2076450e-01  -7.3766856e-02   6.7443133e-02   4.4905318e-02  -2.6429148e-03  -3.1890708e-02   8.7737580e-02   6.1505052e-02   2.0074233e-01   0.0000000e+00  -2.3922539e-02   1.1678943e-01   8.0886307e-02   4.1939584e-02  -9.6473426e-03   2.1053376e-02  -2.3314845e-03   5.7492864e-03
  -1.9471245e-03  -2.1056342e-02   1.2725371e-03  -2.2389312e-03  -3.3401605e-02   1.1620327e-02  -1.8274302e-02  -3.7201608e-02  -7.2392649e-02   1.1991392e-01   9.6360039e-02   6.5967395e-02  -4.3973834e-02   6.6925953e-02  -3.5788329e-02   3.4350627e-02   8.3133626e-03   7.8167047e-03  -1.3025209e-02  -2.2087140e-02   1.0603367e-01  -1.4545256e-01  -4.0880757e-02  -8.8262156e-02   1.1436501e-03  -3.8408248e-02  -1.6249157e-02   7.1725179e-02   7.9479560e-02  -1.0659239e-02  -4.3284519e-02   4.7566621e-02  -3.5390234e-02  -3.2947294e-02   6.8318162e-02  -1.1422534e-02   1.2910622e-02   2.6075900e-02   3.2703701e-02   3.1137539e-02   5.0712977e-02   9.7457078e-02  -1.7935512e-01  -8.0917048e-02   7.1079850e-02   1.1172307e-01   3.3814775e-02   2.5135536e-03   5.7888948e-02   2.9356908e-02   7.0533120e-02  -5.7882334e-03  -3.5089007e-02  -8.4774396e-02  -2.0127278e-02   3.5497422e-03  -7.1438827e-03  -6.8344718e-02  -2.9478317e-02  -3.2063621e-03  -1.3886439e-01  -3.5736777e-03  -1.3036122e-02   9.4816740e-02   1.4327684e-01   6.7522457e-02  -9.5480918e-02  -5.2529959e-02   1.8072947e-02  -1.0474543e-02  -3.0933709e-02   6.0311270e-02  -6.0845987e-02  -5.4188564e-02  -6.7681652e-02   6.0336524e-02  -4.3064352e-02  -6.2022305e-02  -8.1462095e-03   1.7027331e-02   8.0459856e-02  -2.3922539e-02   0.0000000e+00   8.7445503e-02  -5.5824550e-03   6.4707386e-02   9.7090663e-02   1.4289579e-01  -3.0733411e-03   4.9659453e-02
   2.5728288e-02   6.3458018e-02   6.5650558e-03  -1.0391993e-02  -7.8482562e-02  -1.5534495e-02  -7.8909837e-02  -2.7053322e-02   1.6770802e-02  -3.7115852e-02  -1.6329099e-02   1.2058832e-02   5.6260969e-02   5.8749061e-02  -1.4045063e-02   8.7827336e-02  -2.6509198e-02  -5.9357825e-02   7.8093436e-02   7.7532894e-02  -1.5689392e-01  -2.6451709e-02  -1.1992560e-02   3.6151669e-02   9.4332290e-02   7.7372629e-02   6.7356767e-03   1.9040684e-02   3.1068343e-02   1.4927802e-01   5.5615638e-02  -4.4909632e-02  -1.3232759e-03   2.8391683e-02   3.1049049e-02   3.3033460e-02  -9.4049553e-02   7.3334536e-02  -3.0266537e-02  -5.7084472e-02  -5.9870477e-02   5.3522059e-02   6.1628968e-03  -4.5138683e-02  -5.2627933e-02   3.2869361e-02   8.2886155e-02   1.1666648e-01   1.5926821e-02   3.5314001e-02  -1.1860943e-02  -3.4189392e-02  -8.3696572e-03  -6.6292965e-03  -4.4674888e-02  -5.8695400e-02  -1.6879374e-02   3.8367027e-02  -4.5082814e-02   1.7072932e-02  -1.2503299e-01   3.6463936e-02   2.9175127e-02   4.2104891e-02   1.3801678e-02   1.8937376e-02   8.3913244e-04  -8.6153910e-02  -2.8870474e-02   4.3014943e-02  -3.1244032e-02   2.0552670e-02   8.2450032e-02   1.3638871e-02   8.4400228e-03  -1.5839701e-02   1.0418952e-01  -6.7785653e-02   3.1127141e-02   1.3303390e-01   1.0991803e-01   1.1678943e-01   8.7445503e-02   0.0000000e+00   8.5578477e-02   9.8399638e-02   3.1855508e-02   1.2676033e-01   3.1473616e-02   2.2298826e-02
  -1.7129840e-02   2.4996563e-02   1.9236300e-02   1.9653212e-03  -3.8861811e-02  -2.6824584e-02  -7.3350043e-03  -4.4738986e-02   1.3204738e-02   4.2706732e-02  -4.4937447e-02  -4.7200405e-02   2.5070429e-03  -3.0076916e-02  -3.7240044e-03   4.5551354e-02   2.7530546e-02  -2.2785507e-02   1.5351259e-02   1.1975647e-02   6.8446099e-02  -9.9546921e-03   2.4093266e-02   2.8860346e-02   2.6719245e-02   6.4836441e-02   1.4623498e-02  -6.1542748e-03  -1.7622085e-02  -1.6686161e-02  -5.4813276e-02  -8.0985302e-02   4.7800924e-02   4.7392857e-02  -2.0051112e-02  -6.5066248e-03  -7.6972770e-02  -1.0812743e-02   1.8089652e-02  -7.1753344e-02   9.5963246e-02   1.8891653e-02  -1.2464203e-02   1.0319815e-02  -8.2458042e-02  -3.3712028e-02   4.5657368e-02  -4.1780525e-03  -6.3144117e-02  -2.5160243e-02   7.1645043e-02  -4.0545249e-03   4.9241438e-02   1.0695284e-01   3.2095815e-02   2.0485249e-02   9.0076253e-03   2.9220551e-02   3.2008375e-02  -1.7048142e-02   1.0397596e-01  -2.5818837e-02   1.1748631e-01   1.3718832e-02   1.1993185e-01   6.6695136e-02   3.2715286e-02  -9.9069041e-02   8.3442394e-03   7.8553183e-02  -4.3478296e-02   1.7263067e-03  -2.0469633e-02  -3.6665560e-02  -1.6288424e-02   8.2699623e-02  -8.5128780e-02  -8.5247535e-02  -4.7672341e-02  -7.1596091e-02   7.9423769e-02   8.0886307e-02  -5.5824550e-03   8.5578477e-02   0.0000000e+00   1.3131255e-01   7.5777238e-02   2.3274362e-02   1.0211288e-02   2.4614790e-02
  -2.6033069e-02   8.4663089e-03  -3.9245486e-02   5.1884968e-03   1.4001909e-02   5.3815346e-04  -7.8527301e-02  -3.8696055e-02  -4.1976778e-02  -9.7848971e-02  -8.3227048e-02   3.2951302e-02  -2.9749616e-02   7.8522336e-02   3.5322675e-02   6.3344058e-02  -6.2098113e-03  -3.6555577e-02   1.7217849e-02   1.2140107e-02  -7.5148100e-02   8.8415504e-02  -6.7861380e-04   6.3215748e-02   9.6157760e-02   1.3654387e-01  -3.8721746e-02  -6.2308776e-02  -3.2543892e-02  -6.8232456e-04  -9.0156615e-02  -1.2223955e-01  -4.5503893e-02   9.9158598e-03  -3.9643218e-02  -3.4563931e-02   1.9250345e-02  -3.3514595e-02  -1.6158227e-02   6.0122867e-03  -2.5346915e-03  -1.2464277e-01  -4.8884620e-02  -4.4569792e-02   5.0646177e-02  -8.8803562e-03  -5.8792773e-02   1.8887091e-02  -1.4166421e-02  -4.5164296e-02   3.9067488e-02   9.9227770e-02   2.0884300e-02   8.1666195e-02   3.4687309e-02   2.8609928e-02   4.9511435e-03  -4.5717388e-03   5.6447472e-03   8.5792124e-02  -7.6296664e-04  -6.8333688e-02   1.2184938e-01   5.4049632e-02  -1.9444746e-02   2.1440430e-01   1.0272372e-02   9.6581752e-03   1.5481734e-02   3.6598469e-02  -9.6293735e-02  -1.8712443e-02  -1.2827887e-02   6.9740431e-02  -8.8118300e-03   1.1125521e-01  -3.5296730e-02  -4.4799130e-02   1.4308387e-02  -1.2826803e-01   2.2432891e-02   4.1939584e-02   6.4707386e-02   9.8399638e-02   1.3131255e-01   0.0000000e+00  -1.8803537e-02   1.6364210e-01  -2.2657555e-03   4.4299111e-02
  -3.8606160e-02  -2.3979202e-02   4.7796680e-02   7.2502386e-02   2.3595673e-02  -5.6410769e-02  -1.1192725e-01   1.9190203e-02   1.1078429e-01   4.6536232e-02  -4.9988670e-02  -9.8974318e-02   3.1169446e-02  -1.9830352e-02   6.2399848e-02   4.4428526e-03  -1.1844534e-02  -4.5016094e-02  -2.5614396e-02  -2.1469080e-02   5.0175484e-02   6.5852080e-02   9.1954509e-02  -3.9074148e-02  -9.4577030e-02   8.3988264e-02  -1.2400807e-02   5.2875135e-02  -1.0204087e-02  -3.4327972e-02   4.0395662e-02  -9.4794609e-03   3.6103835e-02  -1.3491258e-02   9.3369786e-02   3.2943151e-02   2.6177692e-02   7.4246614e-02  -8.1625246e-03  -2.8200858e-02  -2.7662974e-01   6.1440944e-02   1.0445128e-01   3.1597637e-02  -8.2065912e-02   2.7115896e-02   1.0366484e-01   5.6781776e-02  -9.1468624e-02   8.6072768e-02  -6.1309782e-02  -4.6348435e-02  -1.7440606e-02   4.3803038e-03   1.0654542e-01   4.3045573e-03   2.5983646e-02  -3.6573429e-02   4.6163166e-02  -8.0452568e-03   4.3627550e-02  -1.3405857e-02  -1.2861120e-01   1.2202006e-01   2.0733959e-02   9.3001358e-03   5.3584267e-02  -4.4823697e-02   1.0722507e-02  -6.4775678e-02   5.0247513e-02  -2.3397943e-02   1.0283630e-01  -1.1373630e-02  -2.6341418e-02   2.6776415e-02  -4.2068059e-02   4.6393037e-02  -5.7278244e-03  -1.1260542e-01  -6.5804584e-02  -9.6473426e-03   9.7090663e-02   3.1855508e-02   7.5777238e-02  -1.8803537e-02   0.0000000e+00   3.9898196e-01   5.6554409e-02  -7.8192722e-03
   4.0171290e-02   1.5555921e-02   7.5752358e-03   5.3646547e-02  -9.6642672e-03  -4.3668808e-02  -4.1436089e-02   2.5113626e-03  -6.8515162e-03   8.5986007e-02  -1.1263994e-01  -4.2734561e-02  -8.3575526e-02   7.7614704e-02   1.0706039e-02  -9.2045925e-02  -2.6354629e-02  -9.2425233e-03   2.0266159e-02   1.2962057e-02  -8.3067821e-02   9.1778873e-02   7.9861743e-02  -1.0395660e-02   7.5343744e-02  -9.6823706e-02   3.8432861e-02  -3.7807783e-02   2.3521693e-02  -7.2012522e-02   3.3186665e-02  -2.8552498e-02  -5.3874224e-02   7.1711310e-02  -8.5727397e-02  -3.6721393e-03   1.9001506e-01   1.4473434e-02   2.5961972e-02   4.5358746e-02   1.5537959e-01  -4.6124470e-03   4.1851589e-03  -7.3023640e-02   5.7893715e-02   1.7584823e-02  -6.4162129e-02  -5.3982192e-02   4.5486521e-02  -8.7779534e-03   2.2138955e-03  -4.8654614e-02  -6.2220985e-02  -1.4868012e-01   3.0988386e-02  -5.4561012e-03   4.0535631e-02   1.0768554e-02  -1.7044907e-03  -9.0645313e-02  -1.4657850e-02  -1.9911194e-02   7.4308146e-02   2.5600777e-02  -2.0980968e-02   7.6521041e-02   6.5840927e-03  -6.5036349e-02  -1.6384936e-02  -4.2878021e-02   1.6318012e-03   7.9834667e-02  -1.4039581e-02  -5.1327351e-02  -1.6118658e-02  -3.4296728e-02   3.2493739e-02   4.5840129e-02  -7.8007844e-02   2.7590031e-02   2.9257905e-02   2.1053376e-02   1.4289579e-01   1.2676033e-01   2.3274362e-02   1.6364210e-01   3.9898196e-01   0.0000000e+00   1.6539340e-02   7.2409460e-02
  -2.1024308e-02   1.8523358e-03  -1.7964185e-02  -1.6172044e-02  -2.0000373e-02   4.4308256e-02  -3.2367552e-03  -2.6672028e-02  -1.8616453e-02   2.8296146e-02  -6.5999105e-03  -5.1094845e-02   8.3563048e-02  -6.1000566e-03  -3.2264345e-02  -1.7386122e-02  -8.2246617e-04  -4.5427484e-02   2.2607632e-02   2.5058434e-02   3.4747647e-02  -8.2549664e-02  -2.5882497e-02   3.7462542e-03   5.7209369e-03   3.4567624e-03  -1.9714694e-02   3.1918982e-02   2.4912957e-02  -2.8044638e-02  -7.4909928e-02  -2.2894863e-02   7.0612692e-02  -1.0786185e-01  -2.4491175e-02   1.7606261e-02   8.8670772e-03   3.2429988e-02   7.3555951e-02   4.7567250e-02   8.9299609e-02  -1.6362988e-02  -2.9247927e-02   1.0731549e-02  -4.0507688e-02  -1.2162404e-02  -4.6089118e-02  -1.5321462e-02  -1.1955410e-02  -2.0469232e-02  -2.2053915e-04  -2.3251263e-02  -1.2328368e-02   3.4849232e-03   7.4490649e-02   4.4050436e-02   1.7763255e-02  -6.7898548e-02   4.0234781e-02   4.8731676e-03   4.6101035e-02  -1.1849710e-02  -9.4740688e-02   3.0988749e-02  -6.1847863e-02  -1.4327099e-02   5.4697470e-02  -8.3629052e-04   5.5929552e-03   1.9874008e-02  -8.3035919e-02   1.7163663e-02  -5.0488796e-02  -1.3740841e-02  -1.6531586e-02   9.2088715e-02   1.9529978e-02  -1.0445962e-01   2.2474802e-02  -4.3302981e-02  -6.0398555e-02  -2.3314845e-03  -3.0733411e-03   3.1473616e-02   1.0211288e-02  -2.2657555e-03   5.6554409e-02   1.6539340e-02   0.0000000e+00   5.5328276e-02
   1.4764577e-02   1.2086424e-02   2.1080492e-02   1.0748935e-02   6.8854564e-03  -7.1387047e-03  -2.1124397e-02  -9.5132044e-03   2.5764986e-02  -4.2198528e-02  -8.3450722e-03   2.2653270e-02   2.9299893e-02  -2.4672497e-03   3.4001992e-03  -3.6459720e-02  -4.1894888e-02   1.3290047e-03  -1.3564907e-02   9.9258627e-03   6.7778209e-02  -2.6254817e-02   2.0122638e-02   4.8657814e-03   1.0493040e-01   8.9512377e-03  -1.4304972e-02   2.2868246e-02  -2.6892067e-02   2.0935071e-03  -1.0325955e-02  -3.0016839e-02  -3.8071469e-03   1.4849694e-02  -6.7644386e-02   3.9903053e-02  -2.0424501e-02  -9.8146724e-03   7.7930512e-02   3.4890902e-02   1.8149408e-02   4.4446302e-03  -1.4023249e-02   2.6906657e-02  -6.1661782e-04  -4.3872073e-04  -2.0462381e-02  -4.6684995e-02  -2.9214371e-02  -1.1861385e-03   2.7821469e-02  -1.3242674e-02  -4.8221074e-03   2.1578960e-02   3.4887346e-02   2.1966665e-04   3.0302201e-02   2.6859785e-03   3.2688581e-02   7.4863589e-02  -8.4988471e-03   6.5231795e-02  -5.5026594e-02   3.4771961e-02  -3.5149045e-02   6.2164232e-02  -7.4109365e-02  -3.8242444e-02  -1.1262629e-02   1.0540987e-02  -1.2257502e-01   2.8730391e-02  -8.7060131e-02  -4.8154016e-02   2.6529094e-02   5.1779329e-02   1.8825527e-02   2.6478281e-02   2.4745684e-02  -6.6178309e-02  -2.7362609e-02   5.7492864e-03   4.9659453e-02   2.2298826e-02   2.4614790e-02   4.4299111e-02  -7.8192722e-03   7.2409460e-02   5.5328276e-02   0.0000000e+00
