# Supplementary material for: Autistic traits and individual brain differences: functional network efficiency reflects attentional and social impairments, structural nodal efficiencies index systemising and theory-of-mind skills
Source: Mol Autism. 2021 Jan 21;12:3. doi: 10.1186/s13229-020-00377-8 (PMC7818759; doi:10.1186/s13229-020-00377-8)
Supplement: Supplementary file 8 — Additional file 8. Connectivity matrices. Connection matrices and functional correlation matrices for each subject, as floating-point values in ASCII text format, and MATLAB code for producing these. [file 13229_2020_377_MOESM8_ESM.zip › Paul_Arora_et_al_data/Physiological/BBC/DTI_rsfMRI_ConnectivityMatrices/connectivity_matrices/Connection_Matrix_sym_aHU0125.txt]

   0.0000000e+00   2.4041279e-02   2.6260746e-02   2.7283581e-02   2.6824416e-02   2.7375366e-02   2.2485864e-02   2.2132156e-02   2.6735838e-02   2.5393566e-02   2.7179398e-02   2.3869397e-02   2.3962030e-02   2.8549135e-02   2.5341814e-02   2.8123812e-02   3.2078605e-02   3.0058062e-02   2.8410802e-02   2.6886353e-02   2.9317389e-02   3.4691985e-02   3.1069434e-02   2.9275385e-02   2.7512163e-02   2.5158448e-02   2.3955123e-02   2.4533843e-02   2.8334428e-02   2.6018084e-02   3.0938877e-02   2.7071234e-02   2.8156010e-02   2.6619948e-02   2.9268326e-02   2.9632408e-02   2.7822892e-02   2.8592539e-02   2.5148110e-02   2.4692097e-02   3.0960322e-02   2.7289425e-02   2.5495226e-02   2.7088815e-02   2.7654412e-02   2.8456923e-02   2.4502845e-02   2.6302751e-02   2.6517081e-02   3.0761532e-02   2.3493618e-02   2.5818651e-02   2.6487701e-02   2.6525406e-02   2.2861296e-02   2.3674938e-02   2.4302092e-02   2.7306656e-02   2.6122169e-02   2.5164605e-02   2.3085085e-02   2.3900298e-02   2.3453143e-02   2.5182582e-02   2.3481746e-02   2.4981539e-02   2.6868131e-02   2.6607563e-02   2.5873102e-02   2.9964970e-02   2.7593780e-02   2.4477046e-02   2.9496613e-02   3.1089125e-02   2.7625202e-02   3.3133949e-02   2.7795095e-02   2.6175899e-02   2.8351073e-02   2.7758699e-02   2.3318200e-02   2.4854391e-02   2.6275369e-02   2.3999013e-02   2.2901078e-02   2.2798760e-02   2.1518513e-02   2.2980963e-02   2.2333051e-02   2.1841459e-02
   2.4041279e-02   0.0000000e+00   2.7798648e-02   2.7736680e-02   2.6573744e-02   2.8939363e-02   2.3809559e-02   2.3363090e-02   2.9142899e-02   2.7676554e-02   2.9663713e-02   2.7603743e-02   2.5398974e-02   2.8957224e-02   2.6620657e-02   2.9061972e-02   3.0350789e-02   2.9904096e-02   3.0680720e-02   2.7182341e-02   3.5149083e-02   3.5989562e-02   3.2259514e-02   3.1783080e-02   3.0520296e-02   2.7625868e-02   2.5602456e-02   2.5019830e-02   3.0074528e-02   2.6270004e-02   3.4421649e-02   2.6487979e-02   2.8586513e-02   2.8468512e-02   2.9895950e-02   3.5359929e-02   2.8694459e-02   3.1585943e-02   2.4330723e-02   2.6691875e-02   2.8988565e-02   3.1496243e-02   2.4241306e-02   2.7470659e-02   2.7370339e-02   2.8804802e-02   2.4277884e-02   2.4436173e-02   2.6821580e-02   3.1553971e-02   2.4925197e-02   2.6666492e-02   2.8290603e-02   2.6595582e-02   2.4535196e-02   2.4097503e-02   2.4865187e-02   2.7476902e-02   2.8217535e-02   2.7683460e-02   2.5482296e-02   2.6559256e-02   2.4807489e-02   2.5761657e-02   2.5119129e-02   2.6023037e-02   2.9480219e-02   2.8300620e-02   2.6434579e-02   3.1490180e-02   3.1065770e-02   2.6320879e-02   2.9452686e-02   3.1532654e-02   2.8873752e-02   3.2318437e-02   3.0277466e-02   2.8787436e-02   2.8945234e-02   3.5186773e-02   2.5078451e-02   2.6875463e-02   2.7655634e-02   2.5255187e-02   2.3642080e-02   2.5975496e-02   2.4554473e-02   2.6913332e-02   2.6589305e-02   2.4076000e-02
   2.6260746e-02   2.7798648e-02   0.0000000e+00   2.9179737e-02   2.9373349e-02   2.8606774e-02   2.4949517e-02   2.6077505e-02   2.9670354e-02   2.8229440e-02   3.0078908e-02   3.0490857e-02   2.6869862e-02   3.0974870e-02   2.7920231e-02   3.1154722e-02   3.1009303e-02   3.2870802e-02   3.1325878e-02   2.9261284e-02   3.3641991e-02   3.8962386e-02   3.2886858e-02   3.4105627e-02   3.1278399e-02   3.1379574e-02   2.7477394e-02   2.8533063e-02   3.1155224e-02   3.0737648e-02   3.3961370e-02   3.0523601e-02   3.0745342e-02   3.0923055e-02   3.5918276e-02   3.8192142e-02   3.1372466e-02   3.2736195e-02   2.6765104e-02   2.7935933e-02   3.0045017e-02   3.9026108e-02   2.7176699e-02   3.1262817e-02   2.9000279e-02   3.1181015e-02   2.6215911e-02   2.8054591e-02   2.8901949e-02   3.1758407e-02   2.5207838e-02   2.7616176e-02   3.0295926e-02   2.6921669e-02   2.7389138e-02   2.5943698e-02   2.7842756e-02   2.8840442e-02   2.8283257e-02   2.8029185e-02   2.7377652e-02   2.9962010e-02   2.6974766e-02   2.7051316e-02   2.6673034e-02   2.7232797e-02   3.0918808e-02   3.0098600e-02   2.9330240e-02   3.3316956e-02   3.0105048e-02   2.8992030e-02   3.2202788e-02   3.4782775e-02   3.4365602e-02   3.5420277e-02   3.1344705e-02   3.0808924e-02   3.1658944e-02   3.5615149e-02   2.7480674e-02   2.9127906e-02   2.9435179e-02   2.9609146e-02   2.5756224e-02   2.6946767e-02   2.6643780e-02   2.7699661e-02   2.5400760e-02   2.4973151e-02
   2.7283581e-02   2.7736680e-02   2.9179737e-02   0.0000000e+00   2.8488365e-02   2.9923471e-02   2.5191472e-02   2.5194902e-02   3.0480274e-02   2.6260781e-02   3.0884958e-02   3.0797431e-02   2.8100714e-02   3.1074350e-02   2.7622632e-02   2.7916762e-02   2.8696560e-02   3.1125019e-02   3.0831986e-02   2.8045561e-02   3.1553193e-02   3.5218896e-02   3.2812360e-02   3.4906721e-02   2.9258512e-02   3.1567636e-02   2.5720613e-02   2.8358392e-02   3.1203824e-02   3.0106225e-02   3.5366544e-02   2.8587041e-02   3.1348988e-02   3.0263163e-02   3.8033035e-02   3.2846181e-02   2.9434677e-02   2.9985288e-02   2.7193207e-02   3.0435362e-02   3.1920000e-02   3.5440060e-02   2.6206263e-02   3.1030059e-02   3.0535319e-02   3.1946269e-02   2.6707497e-02   2.6815238e-02   3.0112635e-02   3.1993367e-02   2.5967249e-02   2.8272366e-02   3.0492513e-02   2.5026187e-02   2.6502549e-02   2.6097921e-02   2.7108673e-02   3.0351676e-02   2.7335064e-02   2.7530531e-02   2.6471114e-02   2.8221692e-02   2.7319434e-02   2.6714871e-02   2.8924857e-02   2.7869043e-02   3.0495571e-02   2.8456932e-02   2.7488059e-02   3.0030449e-02   3.3363223e-02   3.1080968e-02   3.4281785e-02   3.1327324e-02   3.6034393e-02   3.6816920e-02   2.8764668e-02   3.0651000e-02   3.4173868e-02   2.7824837e-02   2.7781587e-02   2.8415595e-02   3.3702627e-02   2.9054641e-02   2.5093226e-02   2.8310390e-02   2.6806944e-02   2.5606132e-02   2.6241124e-02   2.6407543e-02
   2.6824416e-02   2.6573744e-02   2.9373349e-02   2.8488365e-02   0.0000000e+00   3.0213047e-02   2.7370822e-02   2.6194157e-02   2.6693779e-02   2.9813521e-02   3.1331643e-02   3.0826437e-02   2.6577215e-02   2.9950029e-02   2.6608958e-02   2.9306984e-02   3.0488585e-02   2.9526610e-02   3.1110474e-02   3.0392667e-02   3.3284032e-02   2.9751080e-02   3.3757843e-02   3.6550135e-02   3.0459278e-02   3.1896231e-02   2.8206536e-02   3.1178261e-02   3.3415524e-02   2.9829772e-02   3.7543665e-02   3.3057338e-02   3.4469941e-02   3.0840786e-02   3.5373049e-02   3.6531986e-02   3.4933455e-02   3.1513025e-02   3.1135297e-02   3.2026535e-02   3.2028714e-02   3.2057297e-02   2.8561122e-02   3.1849007e-02   3.1153842e-02   3.5244525e-02   3.1688171e-02   2.9435706e-02   3.0874520e-02   3.4286382e-02   2.6321429e-02   2.7397221e-02   3.2016524e-02   2.5813084e-02   2.9339853e-02   2.7176228e-02   2.6837932e-02   2.8606076e-02   2.9326619e-02   2.6279809e-02   2.8257047e-02   2.9454822e-02   2.7975308e-02   2.6046486e-02   2.8309496e-02   2.9332834e-02   3.1080049e-02   3.2199695e-02   2.9819561e-02   3.1894819e-02   3.0428118e-02   3.0372194e-02   3.2367938e-02   3.5942767e-02   3.4917652e-02   3.7606136e-02   3.2125663e-02   3.2460938e-02   2.9995765e-02   3.2928581e-02   2.8172680e-02   2.7870421e-02   3.1881655e-02   2.8707236e-02   2.6630187e-02   2.7458879e-02   2.7802615e-02   2.6960793e-02   2.5233403e-02   2.4842885e-02
   2.7375366e-02   2.8939363e-02   2.8606774e-02   2.9923471e-02   3.0213047e-02   0.0000000e+00   2.5693158e-02   2.5888991e-02   2.8400130e-02   2.7140192e-02   2.8638534e-02   3.1160923e-02   2.5025310e-02   2.9239148e-02   3.0530309e-02   3.1955373e-02   2.9964684e-02   3.3159004e-02   3.0042641e-02   2.9237754e-02   3.5137229e-02   3.6162381e-02   3.4962674e-02   3.4233599e-02   3.2415259e-02   3.2170062e-02   2.7144904e-02   2.7564961e-02   3.5504557e-02   3.2493010e-02   3.9272036e-02   3.2095403e-02   3.1072288e-02   2.7375825e-02   3.6357941e-02   4.0263718e-02   3.3788464e-02   3.2966514e-02   3.1879260e-02   3.0951918e-02   3.3566205e-02   3.3865139e-02   2.5806630e-02   3.4102733e-02   3.0768249e-02   3.4021389e-02   2.9543452e-02   2.7664319e-02   2.9100655e-02   3.4220845e-02   2.6762479e-02   2.7248467e-02   2.9814929e-02   2.6536872e-02   3.0678148e-02   2.7322143e-02   2.9734305e-02   2.9917358e-02   3.0403908e-02   3.3560976e-02   3.0114295e-02   3.0321146e-02   2.7873710e-02   3.0294210e-02   3.2363273e-02   3.0584096e-02   3.2092884e-02   3.0319455e-02   2.9435717e-02   3.3908992e-02   3.5128194e-02   3.1962441e-02   3.2484698e-02   3.6916519e-02   3.7290249e-02   4.1925728e-02   3.2107960e-02   3.2829555e-02   3.1007609e-02   3.7069437e-02   2.8959019e-02   2.9551798e-02   3.2474642e-02   2.8720233e-02   2.8114427e-02   2.8079431e-02   2.7989982e-02   2.9256602e-02   2.7184062e-02   2.6032840e-02
   2.2485864e-02   2.3809559e-02   2.4949517e-02   2.5191472e-02   2.7370822e-02   2.5693158e-02   0.0000000e+00   2.1308454e-02   2.6155309e-02   2.3976239e-02   2.6475782e-02   2.8178198e-02   2.5016183e-02   2.8988831e-02   2.6233649e-02   2.6217405e-02   2.6811649e-02   2.6000757e-02   2.8576311e-02   2.6133213e-02   2.7159788e-02   2.4042960e-02   2.9642916e-02   3.0039336e-02   2.7477133e-02   2.5931613e-02   2.5632398e-02   2.2307573e-02   2.8719067e-02   2.6853935e-02   3.0522359e-02   2.6106955e-02   2.6441485e-02   2.4516798e-02   2.9448757e-02   3.5052610e-02   2.6729003e-02   2.7562966e-02   2.4891418e-02   2.4393299e-02   2.6187038e-02   2.4909536e-02   2.2851118e-02   2.6624265e-02   2.5377195e-02   2.7458288e-02   2.2323176e-02   2.3568323e-02   2.3978718e-02   2.7297708e-02   2.1184542e-02   2.5425682e-02   2.8333439e-02   2.3521518e-02   2.3915925e-02   2.0642647e-02   2.1694200e-02   2.5838494e-02   2.4224206e-02   2.5343370e-02   2.4217822e-02   2.4028797e-02   2.2896174e-02   2.4276871e-02   2.5354890e-02   2.3008403e-02   2.6261755e-02   2.7554558e-02   2.6801843e-02   2.7676788e-02   2.7537196e-02   2.5565833e-02   3.0755336e-02   3.1002039e-02   2.9026450e-02   3.8282498e-02   2.7086700e-02   2.8885334e-02   2.7342734e-02   2.7807337e-02   2.4403548e-02   2.3552029e-02   2.4976474e-02   2.2680654e-02   2.1853575e-02   2.2713550e-02   2.4661047e-02   2.3146499e-02   2.4169908e-02   2.0742661e-02
   2.2132156e-02   2.3363090e-02   2.6077505e-02   2.5194902e-02   2.6194157e-02   2.5888991e-02   2.1308454e-02   0.0000000e+00   2.3249051e-02   2.2551940e-02   2.6252329e-02   2.6994658e-02   2.3504519e-02   2.8781210e-02   2.4672284e-02   2.6446131e-02   2.7550285e-02   2.6982365e-02   2.6686862e-02   2.4584061e-02   2.6957628e-02   2.3266574e-02   2.8479859e-02   2.9014598e-02   2.7083773e-02   2.5331635e-02   2.3159361e-02   2.2169455e-02   2.6513745e-02   2.6558871e-02   3.1231577e-02   2.5395387e-02   2.6705249e-02   2.5253809e-02   3.1000459e-02   3.1437756e-02   2.5584761e-02   2.6239308e-02   2.2850935e-02   2.4847625e-02   2.3649773e-02   2.2676368e-02   2.2972200e-02   2.6926533e-02   2.4611872e-02   2.7596092e-02   2.1978028e-02   2.4814857e-02   2.5216556e-02   2.8215433e-02   2.2128673e-02   2.3393390e-02   2.6329478e-02   2.6360851e-02   2.3126225e-02   2.1362838e-02   2.2903318e-02   2.6339575e-02   2.2233442e-02   2.3635954e-02   2.2369942e-02   2.3350622e-02   2.1564265e-02   2.3176962e-02   2.2932265e-02   2.2398628e-02   2.6866705e-02   2.6398598e-02   2.4452307e-02   2.5112690e-02   2.9443128e-02   2.4966984e-02   2.8417165e-02   3.1761885e-02   2.8400185e-02   3.1536539e-02   2.5811550e-02   2.8955238e-02   2.7661887e-02   2.6408890e-02   2.3145291e-02   2.3854960e-02   2.3142455e-02   2.5655731e-02   2.1735459e-02   2.1289031e-02   2.3274238e-02   2.3893590e-02   2.2583484e-02   1.9985019e-02
   2.6735838e-02   2.9142899e-02   2.9670354e-02   3.0480274e-02   2.6693779e-02   2.8400130e-02   2.6155309e-02   2.3249051e-02   0.0000000e+00   2.6421685e-02   3.1073973e-02   3.3154032e-02   2.9609374e-02   3.2364889e-02   2.9332983e-02   2.9494577e-02   3.0563525e-02   3.1434209e-02   3.0250069e-02   2.7640775e-02   3.1832538e-02   2.9720212e-02   3.5039301e-02   3.3150770e-02   3.0141747e-02   3.2070621e-02   2.6058416e-02   2.5705808e-02   2.9609172e-02   3.0650446e-02   3.5731749e-02   3.1789974e-02   3.3513555e-02   2.9684480e-02   3.3692994e-02   3.5337824e-02   3.0968950e-02   3.0815005e-02   2.8307125e-02   2.8771266e-02   2.7113176e-02   2.8454941e-02   2.9151568e-02   3.2680332e-02   3.0271759e-02   3.3166393e-02   2.6388311e-02   2.9400903e-02   3.0841975e-02   3.1502799e-02   2.5421365e-02   2.9023419e-02   2.9668843e-02   3.1064854e-02   2.5989157e-02   2.7204367e-02   2.7724958e-02   3.0823630e-02   2.8264330e-02   2.8883788e-02   2.6526928e-02   3.1073912e-02   2.9782088e-02   2.8797993e-02   3.1303506e-02   2.9225061e-02   3.3072694e-02   3.2049423e-02   3.0442510e-02   3.1078422e-02   3.2310544e-02   3.1802591e-02   3.6192030e-02   3.8122961e-02   3.5330318e-02   3.9959727e-02   3.2034212e-02   3.1783258e-02   2.9138693e-02   3.6802022e-02   2.9440170e-02   2.9137905e-02   2.8761961e-02   3.0534236e-02   2.7680953e-02   2.6935737e-02   2.9254075e-02   2.9795594e-02   2.5624611e-02   2.6057718e-02
   2.5393566e-02   2.7676554e-02   2.8229440e-02   2.6260781e-02   2.9813521e-02   2.7140192e-02   2.3976239e-02   2.2551940e-02   2.6421685e-02   0.0000000e+00   2.8886897e-02   2.9729481e-02   2.6587480e-02   3.1505397e-02   2.8749280e-02   2.9300902e-02   2.8366010e-02   2.8749738e-02   3.1149890e-02   2.6551654e-02   2.9452869e-02   2.9035371e-02   3.0292908e-02   3.2478566e-02   2.9197767e-02   3.3288454e-02   2.3622042e-02   2.3872942e-02   3.2597045e-02   3.0835252e-02   3.3810286e-02   2.7685959e-02   2.8948953e-02   2.7082314e-02   2.7680615e-02   3.5156387e-02   3.1816676e-02   3.0066850e-02   2.5681055e-02   2.7302543e-02   2.9305839e-02   2.7042687e-02   2.6037370e-02   2.8833150e-02   2.8202005e-02   2.9714464e-02   2.3853628e-02   2.6018588e-02   2.8018306e-02   3.1280558e-02   2.4432425e-02   2.5153514e-02   2.6330115e-02   2.5538796e-02   2.4811777e-02   2.2751165e-02   2.4609811e-02   2.8483250e-02   2.6045395e-02   2.6449297e-02   2.4589865e-02   2.5625427e-02   2.3520948e-02   2.3631895e-02   2.6159754e-02   2.7820791e-02   2.8770998e-02   2.8122108e-02   2.8217945e-02   2.8022301e-02   2.9352752e-02   2.6563585e-02   3.0881128e-02   3.3756075e-02   3.2145432e-02   3.3878792e-02   2.9020404e-02   3.0513278e-02   3.0697058e-02   3.4761115e-02   2.6365777e-02   2.4875463e-02   2.6481068e-02   2.5744356e-02   2.1361972e-02   2.2786056e-02   2.4477767e-02   2.6611775e-02   2.3654544e-02   2.2411320e-02
   2.7179398e-02   2.9663713e-02   3.0078908e-02   3.0884958e-02   3.1331643e-02   2.8638534e-02   2.6475782e-02   2.6252329e-02   3.1073973e-02   2.8886897e-02   0.0000000e+00   3.1267022e-02   2.9069745e-02   3.2052911e-02   3.2550441e-02   3.2773597e-02   3.1557345e-02   3.3384234e-02   3.1872154e-02   3.0450578e-02   3.5242090e-02   3.2820745e-02   3.3736024e-02   3.4035597e-02   3.3838191e-02   3.5297449e-02   2.7876354e-02   2.8454991e-02   3.6457751e-02   3.4310074e-02   3.7825269e-02   3.3556495e-02   3.1675104e-02   3.0063024e-02   3.0742483e-02   4.1349315e-02   3.4394726e-02   3.5124114e-02   2.8511517e-02   2.7344090e-02   3.3113476e-02   3.3324007e-02   2.9087932e-02   2.9571547e-02   3.2366036e-02   3.3475227e-02   2.7971699e-02   3.2066356e-02   3.3440896e-02   3.6297635e-02   2.8191524e-02   2.9854516e-02   3.3479487e-02   2.9782285e-02   2.6539592e-02   2.6669258e-02   2.8230788e-02   3.1411645e-02   3.3185277e-02   3.0976492e-02   2.7876985e-02   3.1403101e-02   2.8130617e-02   2.8280796e-02   2.6635591e-02   2.7718500e-02   2.9711271e-02   3.3601284e-02   3.3418312e-02   3.3574357e-02   3.5014279e-02   3.2791931e-02   3.4260311e-02   3.8298544e-02   3.6579303e-02   3.6536115e-02   3.1311433e-02   3.2558929e-02   2.9273224e-02   3.0864802e-02   2.7442265e-02   2.7608326e-02   2.8336808e-02   3.2666817e-02   2.7017710e-02   2.8669545e-02   2.8275643e-02   2.8911830e-02   2.5680556e-02   2.6068940e-02
   2.3869397e-02   2.7603743e-02   3.0490857e-02   3.0797431e-02   3.0826437e-02   3.1160923e-02   2.8178198e-02   2.6994658e-02   3.3154032e-02   2.9729481e-02   3.1267022e-02   0.0000000e+00   2.8888411e-02   3.2156883e-02   2.7964627e-02   2.9605077e-02   3.2181666e-02   3.0826005e-02   2.9846995e-02   2.9195227e-02   3.8089572e-02   3.3062325e-02   3.5504814e-02   3.6057025e-02   3.1256802e-02   2.9285142e-02   2.5288252e-02   2.6610769e-02   3.1903953e-02   3.1177708e-02   3.4534453e-02   3.2057678e-02   3.1013809e-02   2.8473337e-02   3.4628326e-02   3.7872658e-02   3.1320050e-02   3.3890048e-02   2.6956135e-02   2.8481013e-02   3.0911521e-02   3.2145505e-02   2.8335196e-02   3.1336896e-02   3.1524808e-02   3.3878238e-02   2.7530361e-02   2.8659411e-02   3.1215403e-02   3.3218226e-02   2.5257724e-02   2.5972937e-02   2.9285842e-02   2.8191269e-02   2.7979285e-02   2.9507282e-02   2.9807181e-02   2.9081355e-02   2.9289046e-02   2.7015566e-02   2.6601811e-02   2.9592895e-02   2.6661569e-02   2.8525247e-02   2.7992374e-02   2.7603610e-02   3.1877056e-02   3.3609802e-02   3.0126647e-02   2.7106867e-02   3.1302694e-02   3.2589766e-02   3.3227992e-02   3.2041948e-02   3.4543961e-02   3.9146000e-02   3.2999214e-02   3.4925588e-02   3.0763102e-02   2.7196305e-02   2.5536898e-02   2.8167454e-02   2.8377464e-02   3.1145708e-02   2.5660236e-02   2.8154145e-02   2.7006811e-02   2.6652876e-02   2.6058832e-02   2.2490790e-02
   2.3962030e-02   2.5398974e-02   2.6869862e-02   2.8100714e-02   2.6577215e-02   2.5025310e-02   2.5016183e-02   2.3504519e-02   2.9609374e-02   2.6587480e-02   2.9069745e-02   2.8888411e-02   0.0000000e+00   3.0453018e-02   2.6594271e-02   2.7205332e-02   2.6442973e-02   3.0538927e-02   2.9128825e-02   2.6930685e-02   3.2704211e-02   2.9362918e-02   3.2380203e-02   3.2177049e-02   2.8568875e-02   2.9301554e-02   2.5162351e-02   2.4533835e-02   2.9394419e-02   3.0802784e-02   3.2513653e-02   3.1228354e-02   3.0305008e-02   2.8472860e-02   3.3632364e-02   3.4413586e-02   2.8943587e-02   3.0533935e-02   2.6106382e-02   2.5682457e-02   2.8190915e-02   2.9539611e-02   2.5529096e-02   2.8692073e-02   2.6491441e-02   2.9898083e-02   2.4172855e-02   2.4990180e-02   2.8430824e-02   2.9851705e-02   2.4263702e-02   2.6541269e-02   2.8772411e-02   2.5332327e-02   2.4678444e-02   2.6606663e-02   2.6058433e-02   2.7801305e-02   2.6183500e-02   2.5556385e-02   2.3828481e-02   2.7827184e-02   2.4285687e-02   2.6205725e-02   2.6280441e-02   2.5579897e-02   2.8487649e-02   2.9633039e-02   2.8722763e-02   2.7823851e-02   3.0238157e-02   2.7236895e-02   3.2970168e-02   2.9545435e-02   3.4441753e-02   3.6134510e-02   3.2210651e-02   3.1408861e-02   3.1386580e-02   2.8916242e-02   2.6756599e-02   2.6597467e-02   2.7444948e-02   2.7013179e-02   2.2222119e-02   2.4753554e-02   2.5438251e-02   2.4631434e-02   2.4634737e-02   2.3400121e-02
   2.8549135e-02   2.8957224e-02   3.0974870e-02   3.1074350e-02   2.9950029e-02   2.9239148e-02   2.8988831e-02   2.8781210e-02   3.2364889e-02   3.1505397e-02   3.2052911e-02   3.2156883e-02   3.0453018e-02   0.0000000e+00   3.1657786e-02   3.3245202e-02   3.2231259e-02   3.3453414e-02   3.4260057e-02   2.9619031e-02   3.1032851e-02   3.1458716e-02   3.5361111e-02   3.4533102e-02   3.2447368e-02   3.2607596e-02   2.9055347e-02   2.9529054e-02   3.3980035e-02   3.5853249e-02   3.6707573e-02   3.3626490e-02   3.3849380e-02   3.4153735e-02   3.3760109e-02   3.8282576e-02   3.3984655e-02   3.1425656e-02   3.0938760e-02   3.0648927e-02   2.9158525e-02   3.4190055e-02   2.9215989e-02   3.4009915e-02   3.2303671e-02   3.6297064e-02   2.9788200e-02   2.8238167e-02   3.2461124e-02   3.4492781e-02   2.7375634e-02   3.1331326e-02   3.4092183e-02   2.8205406e-02   2.9455303e-02   2.9155078e-02   3.0529606e-02   3.3582168e-02   3.1732089e-02   3.1756945e-02   3.0484650e-02   3.0791981e-02   2.8803970e-02   3.0176946e-02   3.0961635e-02   2.9625123e-02   3.3358861e-02   3.3564660e-02   3.2163519e-02   3.3767401e-02   3.4884979e-02   2.9896282e-02   3.5635550e-02   3.6031439e-02   3.7727463e-02   3.7024223e-02   3.3610360e-02   3.4433147e-02   3.2613042e-02   3.6810005e-02   3.0087013e-02   3.1691743e-02   3.1401328e-02   2.9446724e-02   2.6802160e-02   2.6968303e-02   3.0556848e-02   2.8454206e-02   2.8555676e-02   2.7854726e-02
   2.5341814e-02   2.6620657e-02   2.7920231e-02   2.7622632e-02   2.6608958e-02   3.0530309e-02   2.6233649e-02   2.4672284e-02   2.9332983e-02   2.8749280e-02   3.2550441e-02   2.7964627e-02   2.6594271e-02   3.1657786e-02   0.0000000e+00   2.8211718e-02   3.0703699e-02   3.3342501e-02   3.1689033e-02   2.7940984e-02   2.9541191e-02   2.8389837e-02   3.1409065e-02   3.2466581e-02   3.0155493e-02   3.0877885e-02   2.7711485e-02   2.7173499e-02   3.3173221e-02   3.3865922e-02   3.3865784e-02   3.1195576e-02   3.0363977e-02   2.7698407e-02   3.4799363e-02   3.3624536e-02   3.2015645e-02   3.1237060e-02   2.7115311e-02   2.5003953e-02   2.9750996e-02   3.2575512e-02   2.6714548e-02   3.0124790e-02   3.0689802e-02   3.3942346e-02   2.7688496e-02   2.6217318e-02   2.9155469e-02   3.1375973e-02   2.5374308e-02   2.6340345e-02   3.2511538e-02   2.7952562e-02   2.6284249e-02   2.6234027e-02   2.6663205e-02   2.8282897e-02   2.4777541e-02   2.7382637e-02   2.4953531e-02   2.7416926e-02   2.4476015e-02   2.7717802e-02   2.7277286e-02   2.8031930e-02   3.0422777e-02   2.9171190e-02   2.8613889e-02   2.6946041e-02   3.0924931e-02   2.6022809e-02   3.1514224e-02   3.4920364e-02   3.6739914e-02   3.5442121e-02   3.1324158e-02   3.3421329e-02   3.5763255e-02   3.7377114e-02   2.6679510e-02   2.7801342e-02   2.8159398e-02   2.6978982e-02   2.2683702e-02   2.6325475e-02   2.7940940e-02   2.4745450e-02   2.4047213e-02   2.3780284e-02
   2.8123812e-02   2.9061972e-02   3.1154722e-02   2.7916762e-02   2.9306984e-02   3.1955373e-02   2.6217405e-02   2.6446131e-02   2.9494577e-02   2.9300902e-02   3.2773597e-02   2.9605077e-02   2.7205332e-02   3.3245202e-02   2.8211718e-02   0.0000000e+00   3.1660245e-02   2.9600054e-02   3.1192843e-02   2.7824445e-02   3.3716257e-02   3.3193914e-02   3.2528836e-02   3.2647076e-02   3.2028821e-02   3.2999013e-02   2.7999639e-02   2.8533864e-02   3.2315193e-02   3.2295145e-02   3.5600836e-02   2.8758805e-02   2.9930119e-02   2.8875903e-02   3.2678010e-02   3.3781802e-02   3.0816997e-02   3.2498886e-02   2.8795847e-02   2.8316229e-02   2.8338055e-02   2.9866490e-02   2.6087368e-02   2.9607489e-02   2.8175586e-02   3.0308246e-02   2.5597071e-02   2.5648941e-02   2.6651051e-02   3.0494403e-02   2.4913747e-02   2.6591471e-02   3.0711830e-02   2.6259640e-02   2.5745476e-02   2.5615892e-02   2.6065586e-02   2.7932391e-02   2.8056291e-02   2.7644852e-02   2.6591440e-02   2.7211846e-02   2.6757655e-02   2.6646513e-02   2.6374375e-02   2.9152151e-02   3.0188745e-02   3.0692224e-02   3.1373448e-02   3.0162789e-02   3.0946575e-02   2.9642342e-02   3.3500185e-02   3.8116751e-02   3.6743348e-02   3.5917462e-02   2.9340972e-02   2.9926802e-02   3.5895619e-02   2.6408670e-02   2.8693144e-02   2.8589485e-02   2.9373939e-02   2.9802203e-02   2.5836392e-02   2.7408389e-02   2.6640884e-02   2.6079512e-02   2.6559809e-02   2.6863105e-02
   3.2078605e-02   3.0350789e-02   3.1009303e-02   2.8696560e-02   3.0488585e-02   2.9964684e-02   2.6811649e-02   2.7550285e-02   3.0563525e-02   2.8366010e-02   3.1557345e-02   3.2181666e-02   2.6442973e-02   3.2231259e-02   3.0703699e-02   3.1660245e-02   0.0000000e+00   3.1498469e-02   3.2562915e-02   2.6281211e-02   2.9311216e-02   2.6530829e-02   3.3164762e-02   3.3971212e-02   3.2505272e-02   3.0989496e-02   2.5792807e-02   2.4794199e-02   3.1706737e-02   3.2143933e-02   3.5442539e-02   3.1256100e-02   3.0754332e-02   2.9674215e-02   3.2520046e-02   3.8732326e-02   3.0637709e-02   3.7016343e-02   2.5578938e-02   2.6302658e-02   3.1527984e-02   3.1332866e-02   2.9196893e-02   3.3468283e-02   3.2585947e-02   3.2578893e-02   3.0172033e-02   2.8078691e-02   3.2220675e-02   3.6472817e-02   2.8278408e-02   2.9275538e-02   3.0367541e-02   2.9424598e-02   3.0293515e-02   2.8706646e-02   2.8418938e-02   3.2085831e-02   2.9827456e-02   3.2740977e-02   2.9317025e-02   3.0750508e-02   2.8803203e-02   2.8796573e-02   3.0894530e-02   3.0937361e-02   3.0509225e-02   3.2035718e-02   3.4680301e-02   3.3540394e-02   3.1709037e-02   3.7894677e-02   3.8106340e-02   3.5308208e-02   3.8533846e-02   4.0630287e-02   3.4801100e-02   3.2677355e-02   3.4905045e-02   3.0279293e-02   2.8325763e-02   2.9379357e-02   2.8629677e-02   2.9989816e-02   2.4431361e-02   2.7255492e-02   2.7833250e-02   2.7865754e-02   2.6911152e-02   2.6304548e-02
   3.0058062e-02   2.9904096e-02   3.2870802e-02   3.1125019e-02   2.9526610e-02   3.3159004e-02   2.6000757e-02   2.6982365e-02   3.1434209e-02   2.8749738e-02   3.3384234e-02   3.0826005e-02   3.0538927e-02   3.3453414e-02   3.3342501e-02   2.9600054e-02   3.1498469e-02   0.0000000e+00   3.3101214e-02   2.8920297e-02   3.4852434e-02   3.0594499e-02   3.6713860e-02   3.8081435e-02   3.2942013e-02   3.3968944e-02   3.1442296e-02   3.1224698e-02   3.3769192e-02   3.3668897e-02   3.8249390e-02   3.4353495e-02   3.2193846e-02   3.1036862e-02   3.3824480e-02   3.5591121e-02   3.1642902e-02   3.4255996e-02   2.6055181e-02   3.0878488e-02   3.1204489e-02   2.5497655e-02   2.7272769e-02   3.1787262e-02   2.9918373e-02   2.9406169e-02   2.5116348e-02   2.9143123e-02   3.2080410e-02   3.3260234e-02   2.8611900e-02   2.8675916e-02   2.9550947e-02   2.6716861e-02   2.8508870e-02   2.6232750e-02   2.5845427e-02   2.8518872e-02   2.8130246e-02   2.9194968e-02   2.8773429e-02   2.9527468e-02   2.7818419e-02   2.6039946e-02   2.7372225e-02   2.5924282e-02   3.0280678e-02   3.0531792e-02   2.9043309e-02   3.1094952e-02   3.0607672e-02   3.0763273e-02   3.4452947e-02   3.6064464e-02   3.6903972e-02   3.5886900e-02   2.8752669e-02   2.9545666e-02   3.3602009e-02   3.0965587e-02   3.0393211e-02   3.0728428e-02   3.0926935e-02   3.1606400e-02   2.6974740e-02   2.6793312e-02   2.8846506e-02   2.8832904e-02   2.7918457e-02   2.7015947e-02
   2.8410802e-02   3.0680720e-02   3.1325878e-02   3.0831986e-02   3.1110474e-02   3.0042641e-02   2.8576311e-02   2.6686862e-02   3.0250069e-02   3.1149890e-02   3.1872154e-02   2.9846995e-02   2.9128825e-02   3.4260057e-02   3.1689033e-02   3.1192843e-02   3.2562915e-02   3.3101214e-02   0.0000000e+00   2.9447594e-02   3.4682997e-02   3.2392942e-02   3.4797072e-02   3.3968847e-02   3.3129104e-02   3.2475117e-02   2.9864277e-02   2.9312260e-02   3.6037130e-02   3.5692483e-02   3.6433887e-02   3.1539617e-02   3.1494432e-02   3.1867934e-02   3.7389473e-02   3.7725465e-02   3.0262825e-02   3.1385866e-02   2.7711681e-02   2.8036472e-02   3.4481860e-02   3.1111260e-02   2.8920864e-02   3.2348586e-02   2.9862199e-02   3.1686465e-02   2.8894948e-02   2.9790289e-02   3.2313144e-02   3.3646961e-02   2.6506788e-02   3.1035405e-02   3.1304081e-02   2.8153474e-02   2.5961464e-02   2.7189649e-02   2.8708954e-02   3.1440248e-02   2.9505594e-02   2.7349924e-02   2.9317933e-02   3.2216324e-02   2.7978169e-02   2.6411317e-02   2.8467871e-02   2.7637092e-02   3.2530249e-02   3.4512756e-02   3.4409237e-02   3.6283681e-02   3.0578719e-02   3.0247595e-02   3.4807709e-02   3.8907109e-02   4.1387443e-02   4.1051724e-02   3.3062813e-02   3.2261597e-02   3.1937073e-02   3.4211588e-02   3.0407597e-02   3.0100415e-02   2.6223314e-02   3.2476665e-02   2.7131510e-02   2.7467549e-02   2.9800836e-02   2.7135514e-02   2.7178068e-02   2.7498800e-02
   2.6886353e-02   2.7182341e-02   2.9261284e-02   2.8045561e-02   3.0392667e-02   2.9237754e-02   2.6133213e-02   2.4584061e-02   2.7640775e-02   2.6551654e-02   3.0450578e-02   2.9195227e-02   2.6930685e-02   2.9619031e-02   2.7940984e-02   2.7824445e-02   2.6281211e-02   2.8920297e-02   2.9447594e-02   0.0000000e+00   3.1983868e-02   3.4138834e-02   3.1444432e-02   3.2852804e-02   3.1359794e-02   3.3058453e-02   2.8765625e-02   2.9524973e-02   3.1718870e-02   3.3391718e-02   3.4463750e-02   3.2760297e-02   3.2295957e-02   3.0821514e-02   3.6318599e-02   4.1065744e-02   2.9010832e-02   3.1134879e-02   2.9300241e-02   2.8601546e-02   3.4490009e-02   2.7626625e-02   2.9928357e-02   3.3418414e-02   3.2466698e-02   3.4859610e-02   2.9278193e-02   3.1143670e-02   3.0701715e-02   3.3978989e-02   2.7177697e-02   2.9943180e-02   2.9176713e-02   2.6855419e-02   2.8060822e-02   2.7736796e-02   2.8088238e-02   3.2075024e-02   2.8389718e-02   2.9415918e-02   2.8848585e-02   3.0885139e-02   2.9950772e-02   2.9266698e-02   2.8267180e-02   2.7943969e-02   3.1822473e-02   3.4668509e-02   3.2962731e-02   3.5247142e-02   3.0562639e-02   2.9972762e-02   3.5432059e-02   3.8591047e-02   3.7237719e-02   4.1727314e-02   3.1092002e-02   3.3448648e-02   2.9582084e-02   2.6069647e-02   3.0454491e-02   3.1010768e-02   2.6805125e-02   3.0141725e-02   2.4188994e-02   2.6506829e-02   2.8667975e-02   2.6362644e-02   2.4669403e-02   2.4896228e-02
   2.9317389e-02   3.5149083e-02   3.3641991e-02   3.1553193e-02   3.3284032e-02   3.5137229e-02   2.7159788e-02   2.6957628e-02   3.1832538e-02   2.9452869e-02   3.5242090e-02   3.8089572e-02   3.2704211e-02   3.1032851e-02   2.9541191e-02   3.3716257e-02   2.9311216e-02   3.4852434e-02   3.4682997e-02   3.1983868e-02   0.0000000e+00   3.3571183e-02   3.2704461e-02   3.5764355e-02   3.6751893e-02   3.8063862e-02   3.3359491e-02   2.9674821e-02   3.9921044e-02   4.2049835e-02   3.9087796e-02   3.4739039e-02   3.7253702e-02   3.5343855e-02   3.3516837e-02   4.4915953e-02   3.4752177e-02   3.8867954e-02   3.3534294e-02   2.7814882e-02   3.9338867e-02   3.8025322e-02   3.3378307e-02   4.1001054e-02   3.9108720e-02   3.9061821e-02   3.5124011e-02   3.4572691e-02   3.3905153e-02   3.3504124e-02   3.3750516e-02   3.5151671e-02   4.2036316e-02   3.4571426e-02   2.4623811e-02   2.3655361e-02   2.7481213e-02   2.7834934e-02   3.1463040e-02   2.7893604e-02   3.0093272e-02   3.3346748e-02   3.0792911e-02   2.9783198e-02   2.7650384e-02   2.6532708e-02   3.4532206e-02   2.7420274e-02   3.0294133e-02   3.3194095e-02   2.6967498e-02   3.1422877e-02   3.7869680e-02   3.9814693e-02   3.2374615e-02   3.3634225e-02   3.5001939e-02   3.6229638e-02   2.9371178e-02   2.6866129e-02   3.3691057e-02   3.3752010e-02   3.4653815e-02   3.7573241e-02   2.9562733e-02   2.9603506e-02   3.2944147e-02   2.4676990e-02   2.9221923e-02   2.6728073e-02
   3.4691985e-02   3.5989562e-02   3.8962386e-02   3.5218896e-02   2.9751080e-02   3.6162381e-02   2.4042960e-02   2.3266574e-02   2.9720212e-02   2.9035371e-02   3.2820745e-02   3.3062325e-02   2.9362918e-02   3.1458716e-02   2.8389837e-02   3.3193914e-02   2.6530829e-02   3.0594499e-02   3.2392942e-02   3.4138834e-02   3.3571183e-02   0.0000000e+00   3.4509161e-02   3.5159279e-02   3.6126458e-02   3.6265156e-02   2.6400304e-02   3.0742507e-02   3.7780766e-02   3.8517081e-02   3.7354710e-02   2.9276587e-02   2.9832375e-02   3.0515901e-02   2.9939874e-02   3.5655770e-02   3.2203921e-02   3.4697225e-02   3.4613726e-02   3.0423966e-02   3.7123230e-02   3.4040316e-02   2.7479938e-02   3.3635802e-02   3.2292281e-02   3.7670874e-02   3.2726087e-02   3.4031635e-02   3.6219099e-02   3.6439625e-02   3.0301755e-02   3.2891219e-02   3.4233075e-02   2.8698852e-02   3.4540359e-02   3.0779220e-02   3.3154047e-02   3.4992419e-02   2.9845362e-02   3.1750154e-02   2.8500376e-02   3.0511210e-02   2.4967817e-02   2.5860667e-02   2.7321172e-02   3.2698187e-02   3.3268864e-02   3.1294879e-02   3.5097741e-02   3.7945636e-02   3.4508342e-02   3.4224610e-02   3.6848811e-02   3.8765551e-02   3.6507619e-02   4.0894574e-02   3.4049481e-02   3.6114639e-02   2.7677639e-02   2.9509155e-02   3.2447301e-02   3.0902987e-02   2.6714116e-02   2.5299181e-02   2.6003444e-02   2.8042208e-02   2.5632496e-02   2.3840593e-02   3.2369876e-02   3.0051247e-02
   3.1069434e-02   3.2259514e-02   3.2886858e-02   3.2812360e-02   3.3757843e-02   3.4962674e-02   2.9642916e-02   2.8479859e-02   3.5039301e-02   3.0292908e-02   3.3736024e-02   3.5504814e-02   3.2380203e-02   3.5361111e-02   3.1409065e-02   3.2528836e-02   3.3164762e-02   3.6713860e-02   3.4797072e-02   3.1444432e-02   3.2704461e-02   3.4509161e-02   0.0000000e+00   3.6131103e-02   3.6881944e-02   3.5351162e-02   3.1413752e-02   3.2162611e-02   3.5066863e-02   3.4743332e-02   3.8629064e-02   3.2317032e-02   3.4957497e-02   3.1451560e-02   3.8527852e-02   3.7824200e-02   3.2180434e-02   3.5294848e-02   3.2691838e-02   2.9344409e-02   3.0750926e-02   3.5061018e-02   3.1416274e-02   3.4432085e-02   3.5915275e-02   3.5196201e-02   2.9914827e-02   3.3611818e-02   3.2286764e-02   3.6124391e-02   2.8484789e-02   3.2099980e-02   3.5766376e-02   3.0377702e-02   3.0338747e-02   2.8727937e-02   3.2888724e-02   3.5121238e-02   3.4290503e-02   3.3700989e-02   3.2335683e-02   3.3191873e-02   3.2038349e-02   3.1544112e-02   3.2008978e-02   3.3630299e-02   3.4061522e-02   3.4797112e-02   3.6378156e-02   3.8656815e-02   3.3971392e-02   3.4408209e-02   3.8082061e-02   4.1508983e-02   3.9493772e-02   3.7298612e-02   3.6528396e-02   3.4770687e-02   2.9631086e-02   3.0731850e-02   3.2920336e-02   3.2683160e-02   3.1083345e-02   3.3724364e-02   2.9358766e-02   3.1082477e-02   3.1282594e-02   3.1392073e-02   3.1406801e-02   2.9640696e-02
   2.9275385e-02   3.1783080e-02   3.4105627e-02   3.4906721e-02   3.6550135e-02   3.4233599e-02   3.0039336e-02   2.9014598e-02   3.3150770e-02   3.2478566e-02   3.4035597e-02   3.6057025e-02   3.2177049e-02   3.4533102e-02   3.2466581e-02   3.2647076e-02   3.3971212e-02   3.8081435e-02   3.3968847e-02   3.2852804e-02   3.5764355e-02   3.5159279e-02   3.6131103e-02   0.0000000e+00   3.5503305e-02   3.7702868e-02   3.2822346e-02   3.4008258e-02   3.6874191e-02   3.5813279e-02   4.2306477e-02   3.2336823e-02   3.5136651e-02   3.2091253e-02   3.8983005e-02   4.1069658e-02   3.7594980e-02   3.2964473e-02   3.3324574e-02   3.1494289e-02   3.7410055e-02   4.0551375e-02   3.3973810e-02   3.6249053e-02   3.6710380e-02   3.4915882e-02   3.0462105e-02   3.2842576e-02   3.2648240e-02   3.7419570e-02   3.2128985e-02   3.2680710e-02   3.5271733e-02   3.1538628e-02   3.1493611e-02   3.1295458e-02   3.1643893e-02   3.4626604e-02   3.4320922e-02   3.4484556e-02   3.4070493e-02   3.3340451e-02   3.1920603e-02   3.0966438e-02   3.2775658e-02   3.1818423e-02   3.4466460e-02   3.4890822e-02   3.5373324e-02   3.4478438e-02   3.4209946e-02   3.3342377e-02   3.5000031e-02   3.8081055e-02   3.9874535e-02   3.7530985e-02   3.5286483e-02   3.6113125e-02   2.9942226e-02   3.1200529e-02   3.2580089e-02   3.1132203e-02   3.2720796e-02   3.2236776e-02   3.0066915e-02   3.1804986e-02   3.3718471e-02   3.3049848e-02   3.0722785e-02   2.8705156e-02
   2.7512163e-02   3.0520296e-02   3.1278399e-02   2.9258512e-02   3.0459278e-02   3.2415259e-02   2.7477133e-02   2.7083773e-02   3.0141747e-02   2.9197767e-02   3.3838191e-02   3.1256802e-02   2.8568875e-02   3.2447368e-02   3.0155493e-02   3.2028821e-02   3.2505272e-02   3.2942013e-02   3.3129104e-02   3.1359794e-02   3.6751893e-02   3.6126458e-02   3.6881944e-02   3.5503305e-02   0.0000000e+00   3.5417188e-02   3.2474993e-02   3.1177575e-02   3.6903822e-02   3.4072290e-02   3.6027907e-02   3.2873872e-02   3.5424746e-02   3.0372705e-02   3.4952461e-02   3.9601147e-02   3.2878051e-02   3.5570743e-02   3.1056334e-02   2.9564429e-02   3.5036117e-02   3.5020865e-02   3.0913923e-02   3.6746200e-02   3.4681026e-02   3.3771135e-02   2.9031278e-02   3.0765159e-02   2.9797341e-02   3.5219815e-02   2.9244870e-02   3.1527709e-02   3.3530318e-02   2.5616215e-02   2.7652929e-02   2.8037739e-02   3.0108963e-02   3.2708443e-02   2.8013360e-02   3.0122971e-02   2.6997466e-02   3.0657401e-02   2.8539206e-02   2.9650560e-02   2.8765304e-02   2.8959855e-02   3.1152909e-02   3.3350471e-02   3.4633344e-02   3.1354260e-02   3.2558382e-02   2.9842502e-02   3.3257474e-02   3.6173540e-02   3.7667033e-02   3.6481351e-02   3.2530833e-02   3.4305482e-02   3.2093290e-02   2.7726888e-02   3.0798012e-02   3.0000705e-02   2.8221057e-02   3.0806510e-02   2.8713445e-02   3.0381215e-02   3.2247486e-02   2.9304797e-02   2.7990645e-02   2.6647495e-02
   2.5158448e-02   2.7625868e-02   3.1379574e-02   3.1567636e-02   3.1896231e-02   3.2170062e-02   2.5931613e-02   2.5331635e-02   3.2070621e-02   3.3288454e-02   3.5297449e-02   2.9285142e-02   2.9301554e-02   3.2607596e-02   3.0877885e-02   3.2999013e-02   3.0989496e-02   3.3968944e-02   3.2475117e-02   3.3058453e-02   3.8063862e-02   3.6265156e-02   3.5351162e-02   3.7702868e-02   3.5417188e-02   0.0000000e+00   2.7721483e-02   2.9699351e-02   3.2407710e-02   3.3759187e-02   3.5186258e-02   3.1265381e-02   3.3566743e-02   3.1287143e-02   3.4310148e-02   3.4886800e-02   3.1355027e-02   3.5636111e-02   3.0032780e-02   2.7244977e-02   3.3449177e-02   3.2205070e-02   2.5637780e-02   3.1290209e-02   2.9951187e-02   3.3104757e-02   2.6702478e-02   2.6914650e-02   3.0583742e-02   3.3231581e-02   2.4853959e-02   2.8982395e-02   2.9988479e-02   3.1014665e-02   2.9539304e-02   2.9246389e-02   2.7292212e-02   2.9665557e-02   2.9667782e-02   3.2676210e-02   3.0370440e-02   2.9283758e-02   2.7929383e-02   2.9443758e-02   2.7635072e-02   2.9030837e-02   3.1294385e-02   3.2872902e-02   3.2260440e-02   3.4449050e-02   3.0326651e-02   2.8301186e-02   3.5074880e-02   3.6296367e-02   3.9260117e-02   3.6792934e-02   3.1085004e-02   3.3387737e-02   3.0772925e-02   2.7123840e-02   3.3308674e-02   3.0393540e-02   2.7210327e-02   2.7088074e-02   2.5773526e-02   2.9263935e-02   2.8840985e-02   2.8299921e-02   2.7027466e-02   2.6049167e-02
   2.3955123e-02   2.5602456e-02   2.7477394e-02   2.5720613e-02   2.8206536e-02   2.7144904e-02   2.5632398e-02   2.3159361e-02   2.6058416e-02   2.3622042e-02   2.7876354e-02   2.5288252e-02   2.5162351e-02   2.9055347e-02   2.7711485e-02   2.7999639e-02   2.5792807e-02   3.1442296e-02   2.9864277e-02   2.8765625e-02   3.3359491e-02   2.6400304e-02   3.1413752e-02   3.2822346e-02   3.2474993e-02   2.7721483e-02   0.0000000e+00   2.5677942e-02   2.9728312e-02   2.8289735e-02   3.2491074e-02   2.8799573e-02   2.9887798e-02   2.5448692e-02   3.3502089e-02   2.8032350e-02   2.8476046e-02   3.3372737e-02   2.6720266e-02   2.2165804e-02   2.6783986e-02   2.6032973e-02   2.6451893e-02   2.9924376e-02   2.7582687e-02   2.9398721e-02   2.4754948e-02   2.2722163e-02   2.7831193e-02   3.2945604e-02   2.5984267e-02   2.3717402e-02   2.6468997e-02   2.3387432e-02   2.5871621e-02   2.5660870e-02   2.6745696e-02   2.6695708e-02   2.4860396e-02   2.6434184e-02   2.9005088e-02   2.6401053e-02   2.3661349e-02   2.5655785e-02   2.5178943e-02   2.5844078e-02   2.9436597e-02   2.9438500e-02   3.0801151e-02   2.8163357e-02   2.5931246e-02   2.3982394e-02   3.3687881e-02   3.2728243e-02   3.6581629e-02   3.2070849e-02   2.8466576e-02   2.8006839e-02   2.9290614e-02   3.0233593e-02   2.8864580e-02   2.4700094e-02   2.4475909e-02   2.5356448e-02   2.4939044e-02   2.7944158e-02   2.7294747e-02   2.6069190e-02   2.1830175e-02   2.1025892e-02
   2.4533843e-02   2.5019830e-02   2.8533063e-02   2.8358392e-02   3.1178261e-02   2.7564961e-02   2.2307573e-02   2.2169455e-02   2.5705808e-02   2.3872942e-02   2.8454991e-02   2.6610769e-02   2.4533835e-02   2.9529054e-02   2.7173499e-02   2.8533864e-02   2.4794199e-02   3.1224698e-02   2.9312260e-02   2.9524973e-02   2.9674821e-02   3.0742507e-02   3.2162611e-02   3.4008258e-02   3.1177575e-02   2.9699351e-02   2.5677942e-02   0.0000000e+00   2.9221720e-02   2.9862848e-02   3.3962778e-02   3.1261687e-02   3.1475558e-02   2.7592009e-02   2.9568449e-02   3.2044910e-02   2.9086258e-02   3.3029437e-02   2.5349065e-02   2.4287828e-02   2.6146211e-02   2.8307097e-02   2.5826979e-02   2.9109004e-02   2.8729299e-02   3.1726325e-02   2.3919356e-02   2.3230232e-02   2.7711877e-02   3.1194828e-02   2.5777339e-02   2.6442306e-02   2.5968679e-02   2.0700758e-02   2.2765715e-02   2.4782929e-02   2.6238085e-02   2.9098727e-02   2.6976417e-02   2.5222685e-02   2.6053201e-02   2.7503969e-02   2.7159748e-02   2.5529677e-02   2.1985341e-02   2.4318849e-02   2.6745461e-02   2.9983432e-02   3.1529532e-02   2.7498339e-02   2.6748737e-02   2.5345612e-02   3.2723801e-02   3.3468510e-02   3.2562053e-02   3.1696543e-02   2.9811054e-02   2.7948577e-02   2.7410819e-02   2.5463964e-02   2.6439616e-02   2.5642928e-02   2.4432980e-02   2.7067896e-02   2.3317441e-02   2.5556567e-02   2.8108476e-02   2.8741548e-02   2.4730404e-02   2.2946290e-02
   2.8334428e-02   3.0074528e-02   3.1155224e-02   3.1203824e-02   3.3415524e-02   3.5504557e-02   2.8719067e-02   2.6513745e-02   2.9609172e-02   3.2597045e-02   3.6457751e-02   3.1903953e-02   2.9394419e-02   3.3980035e-02   3.3173221e-02   3.2315193e-02   3.1706737e-02   3.3769192e-02   3.6037130e-02   3.1718870e-02   3.9921044e-02   3.7780766e-02   3.5066863e-02   3.6874191e-02   3.6903822e-02   3.2407710e-02   2.9728312e-02   2.9221720e-02   0.0000000e+00   3.2514339e-02   3.6609951e-02   3.0191448e-02   3.1509519e-02   2.8930872e-02   3.4831939e-02   3.6960958e-02   3.0668681e-02   3.0984848e-02   2.8397938e-02   2.6081603e-02   3.3540712e-02   3.6978215e-02   2.6643195e-02   3.1391519e-02   2.9442407e-02   3.0215265e-02   2.5124249e-02   2.5715220e-02   2.7696365e-02   3.3050877e-02   2.3743125e-02   2.7841451e-02   2.9935621e-02   2.5646338e-02   2.7315289e-02   2.6515860e-02   2.7124136e-02   3.1118955e-02   3.0032006e-02   2.9751361e-02   2.8522397e-02   2.6929191e-02   2.6068837e-02   2.6809234e-02   2.5322280e-02   2.9427038e-02   3.0919734e-02   3.0122906e-02   3.1276960e-02   3.0035202e-02   2.8265010e-02   2.8520347e-02   3.3744709e-02   3.8064394e-02   3.6341889e-02   3.9612846e-02   3.0934113e-02   3.2352778e-02   2.9825000e-02   2.5563633e-02   2.7698494e-02   2.9498358e-02   3.0005826e-02   3.1023224e-02   2.6127141e-02   2.9200335e-02   3.2372629e-02   3.0115107e-02   2.8017148e-02   2.6672214e-02
   2.6018084e-02   2.6270004e-02   3.0737648e-02   3.0106225e-02   2.9829772e-02   3.2493010e-02   2.6853935e-02   2.6558871e-02   3.0650446e-02   3.0835252e-02   3.4310074e-02   3.1177708e-02   3.0802784e-02   3.5853249e-02   3.3865922e-02   3.2295145e-02   3.2143933e-02   3.3668897e-02   3.5692483e-02   3.3391718e-02   4.2049835e-02   3.8517081e-02   3.4743332e-02   3.5813279e-02   3.4072290e-02   3.3759187e-02   2.8289735e-02   2.9862848e-02   3.2514339e-02   0.0000000e+00   3.4394056e-02   2.9965204e-02   3.2364982e-02   3.0526288e-02   3.2955622e-02   3.7333088e-02   2.9310170e-02   3.1952225e-02   2.7886098e-02   2.8191054e-02   3.0348652e-02   3.7890089e-02   2.7493533e-02   3.1287589e-02   3.0347137e-02   3.2679464e-02   2.4680883e-02   2.7280236e-02   3.1305355e-02   3.1625495e-02   2.5016898e-02   2.6878034e-02   2.7516676e-02   2.4164736e-02   2.5824335e-02   2.5747126e-02   2.6064500e-02   2.8708414e-02   2.6969551e-02   2.8082217e-02   2.6202718e-02   2.6786993e-02   2.6551257e-02   2.4866472e-02   2.3423973e-02   2.6705058e-02   2.8884580e-02   3.0556147e-02   2.7494975e-02   2.9704699e-02   2.8888438e-02   2.7019053e-02   2.9036149e-02   3.5113973e-02   3.1902453e-02   3.0456339e-02   3.0081379e-02   2.9682694e-02   3.2519525e-02   2.2626277e-02   2.7769135e-02   2.8055700e-02   2.7520327e-02   2.8550860e-02   2.2148376e-02   2.5807151e-02   2.8939845e-02   2.8106042e-02   2.3725370e-02   2.5002148e-02
   3.0938877e-02   3.4421649e-02   3.3961370e-02   3.5366544e-02   3.7543665e-02   3.9272036e-02   3.0522359e-02   3.1231577e-02   3.5731749e-02   3.3810286e-02   3.7825269e-02   3.4534453e-02   3.2513653e-02   3.6707573e-02   3.3865784e-02   3.5600836e-02   3.5442539e-02   3.8249390e-02   3.6433887e-02   3.4463750e-02   3.9087796e-02   3.7354710e-02   3.8629064e-02   4.2306477e-02   3.6027907e-02   3.5186258e-02   3.2491074e-02   3.3962778e-02   3.6609951e-02   3.4394056e-02   0.0000000e+00   3.3198713e-02   3.7532468e-02   3.6742554e-02   3.6617314e-02   3.8900807e-02   3.2148933e-02   3.5807687e-02   3.5680959e-02   3.3408029e-02   3.7704170e-02   4.2416563e-02   3.1106408e-02   3.7942766e-02   3.6321457e-02   3.8412190e-02   3.1066887e-02   3.5527903e-02   3.5536328e-02   3.8276568e-02   3.0759537e-02   2.9392114e-02   3.4702605e-02   2.9595275e-02   3.0741445e-02   3.1244690e-02   3.1719282e-02   3.2735408e-02   3.1742798e-02   3.2703095e-02   3.1979809e-02   3.2124751e-02   3.2241772e-02   3.1530903e-02   2.9168457e-02   3.2240684e-02   3.4024907e-02   3.6500108e-02   3.3591446e-02   3.5250167e-02   3.4627067e-02   3.2794396e-02   3.8001980e-02   3.9881958e-02   3.9113221e-02   4.2984074e-02   3.7086921e-02   3.6502711e-02   3.5305380e-02   3.0105500e-02   3.4700579e-02   3.4005214e-02   3.2777742e-02   3.2738971e-02   3.0109903e-02   3.2679279e-02   3.5599483e-02   3.4461402e-02   2.9319828e-02   2.9197704e-02
   2.7071234e-02   2.6487979e-02   3.0523601e-02   2.8587041e-02   3.3057338e-02   3.2095403e-02   2.6106955e-02   2.5395387e-02   3.1789974e-02   2.7685959e-02   3.3556495e-02   3.2057678e-02   3.1228354e-02   3.3626490e-02   3.1195576e-02   2.8758805e-02   3.1256100e-02   3.4353495e-02   3.1539617e-02   3.2760297e-02   3.4739039e-02   2.9276587e-02   3.2317032e-02   3.2336823e-02   3.2873872e-02   3.1265381e-02   2.8799573e-02   3.1261687e-02   3.0191448e-02   2.9965204e-02   3.3198713e-02   0.0000000e+00   3.3361733e-02   3.0941993e-02   3.2920324e-02   3.5282040e-02   3.1907785e-02   3.5035992e-02   3.0045524e-02   3.0712707e-02   3.5023600e-02   3.8806188e-02   3.1423687e-02   3.5013028e-02   3.3538976e-02   3.4469137e-02   2.8997736e-02   3.2028553e-02   3.2696021e-02   3.5072525e-02   2.9179373e-02   2.9146789e-02   3.3270404e-02   3.0799758e-02   3.1649485e-02   2.9159795e-02   2.7643264e-02   3.0625211e-02   3.0821378e-02   3.3039157e-02   3.2070383e-02   3.1171823e-02   3.0486153e-02   2.8660615e-02   2.7143471e-02   2.9669749e-02   3.1112299e-02   3.3674835e-02   3.4569600e-02   3.2751102e-02   3.0903081e-02   2.9594896e-02   3.3089475e-02   3.7471458e-02   4.1298638e-02   3.6314078e-02   3.2588606e-02   3.2224405e-02   2.7425075e-02   2.5704138e-02   3.0195712e-02   3.1853720e-02   3.1563678e-02   3.0573177e-02   2.7234893e-02   2.8831580e-02   3.0103803e-02   3.0008097e-02   2.7713554e-02   2.5010175e-02
   2.8156010e-02   2.8586513e-02   3.0745342e-02   3.1348988e-02   3.4469941e-02   3.1072288e-02   2.6441485e-02   2.6705249e-02   3.3513555e-02   2.8948953e-02   3.1675104e-02   3.1013809e-02   3.0305008e-02   3.3849380e-02   3.0363977e-02   2.9930119e-02   3.0754332e-02   3.2193846e-02   3.1494432e-02   3.2295957e-02   3.7253702e-02   2.9832375e-02   3.4957497e-02   3.5136651e-02   3.5424746e-02   3.3566743e-02   2.9887798e-02   3.1475558e-02   3.1509519e-02   3.2364982e-02   3.7532468e-02   3.3361733e-02   0.0000000e+00   3.0509699e-02   3.9994348e-02   3.6993371e-02   3.1545369e-02   3.4029647e-02   2.9479041e-02   2.8274115e-02   3.0896815e-02   4.0466735e-02   2.9517469e-02   3.2574946e-02   3.3350001e-02   3.3610841e-02   2.8606214e-02   2.9783217e-02   3.0649070e-02   3.3637972e-02   2.8090969e-02   3.0650680e-02   3.0854428e-02   2.8674888e-02   2.9222392e-02   2.8521578e-02   2.8537497e-02   3.0205051e-02   3.0572974e-02   3.0839542e-02   2.9421886e-02   2.8917985e-02   2.8211001e-02   2.7652564e-02   2.6352497e-02   2.8709979e-02   3.2026115e-02   3.1486306e-02   3.0812842e-02   3.2370673e-02   3.2291432e-02   2.9776149e-02   2.9390792e-02   3.1997891e-02   3.2810616e-02   4.0708728e-02   3.1653348e-02   3.1137793e-02   3.3915093e-02   2.7721694e-02   2.8438303e-02   2.9058167e-02   3.0111064e-02   2.8098727e-02   2.6389471e-02   2.8016875e-02   3.0654275e-02   2.9458586e-02   2.7483347e-02   2.5891168e-02
   2.6619948e-02   2.8468512e-02   3.0923055e-02   3.0263163e-02   3.0840786e-02   2.7375825e-02   2.4516798e-02   2.5253809e-02   2.9684480e-02   2.7082314e-02   3.0063024e-02   2.8473337e-02   2.8472860e-02   3.4153735e-02   2.7698407e-02   2.8875903e-02   2.9674215e-02   3.1036862e-02   3.1867934e-02   3.0821514e-02   3.5343855e-02   3.0515901e-02   3.1451560e-02   3.2091253e-02   3.0372705e-02   3.1287143e-02   2.5448692e-02   2.7592009e-02   2.8930872e-02   3.0526288e-02   3.6742554e-02   3.0941993e-02   3.0509699e-02   0.0000000e+00   3.5547657e-02   3.3390930e-02   3.2185492e-02   3.3101997e-02   2.9138767e-02   2.8090250e-02   2.7976403e-02   3.4373184e-02   2.7465906e-02   3.1218104e-02   3.0485027e-02   3.4087609e-02   2.8062772e-02   2.8376852e-02   3.1336807e-02   3.1451254e-02   2.6313393e-02   2.8207837e-02   3.1384703e-02   2.5020429e-02   2.5635309e-02   2.6652187e-02   2.8081286e-02   3.0014261e-02   3.0087873e-02   2.8629325e-02   2.6847764e-02   2.5639176e-02   2.6083783e-02   2.7590918e-02   2.6742790e-02   2.7802776e-02   3.1000122e-02   3.0070870e-02   2.7901625e-02   3.3047698e-02   3.1420605e-02   2.8491093e-02   3.2499680e-02   3.3310157e-02   3.7842989e-02   3.4301029e-02   3.0085512e-02   2.9318225e-02   3.3342633e-02   3.1892488e-02   2.7318154e-02   2.9970618e-02   3.1027772e-02   3.0984217e-02   2.6103075e-02   2.7233327e-02   2.9328330e-02   2.8106528e-02   2.4482470e-02   2.4966294e-02
   2.9268326e-02   2.9895950e-02   3.5918276e-02   3.8033035e-02   3.5373049e-02   3.6357941e-02   2.9448757e-02   3.1000459e-02   3.3692994e-02   2.7680615e-02   3.0742483e-02   3.4628326e-02   3.3632364e-02   3.3760109e-02   3.4799363e-02   3.2678010e-02   3.2520046e-02   3.3824480e-02   3.7389473e-02   3.6318599e-02   3.3516837e-02   2.9939874e-02   3.8527852e-02   3.8983005e-02   3.4952461e-02   3.4310148e-02   3.3502089e-02   2.9568449e-02   3.4831939e-02   3.2955622e-02   3.6617314e-02   3.2920324e-02   3.9994348e-02   3.5547657e-02   0.0000000e+00   3.6209369e-02   3.0460736e-02   3.6381551e-02   3.3984109e-02   3.0715115e-02   3.0513194e-02   3.8368419e-02   2.6628525e-02   3.3539086e-02   3.2933050e-02   3.4830516e-02   3.0018294e-02   2.7557069e-02   3.5311819e-02   3.2338743e-02   2.8868645e-02   2.6217805e-02   3.3238938e-02   2.8957813e-02   3.1245097e-02   3.1584143e-02   3.0897334e-02   3.3092290e-02   3.3046993e-02   3.1852593e-02   3.0358301e-02   3.5289487e-02   3.1970054e-02   2.8635004e-02   3.0288188e-02   3.1913799e-02   3.5738218e-02   3.7000868e-02   3.1730888e-02   3.3446207e-02   3.3404362e-02   3.3682693e-02   3.8576664e-02   4.1911009e-02   3.8874412e-02   3.6918980e-02   3.6951249e-02   3.3073161e-02   3.1165927e-02   3.5316267e-02   3.2942297e-02   3.2326987e-02   3.2711020e-02   3.3942321e-02   3.3361636e-02   3.3361324e-02   3.1906616e-02   3.2077778e-02   3.1381542e-02   2.9571161e-02
   2.9632408e-02   3.5359929e-02   3.8192142e-02   3.2846181e-02   3.6531986e-02   4.0263718e-02   3.5052610e-02   3.1437756e-02   3.5337824e-02   3.5156387e-02   4.1349315e-02   3.7872658e-02   3.4413586e-02   3.8282576e-02   3.3624536e-02   3.3781802e-02   3.8732326e-02   3.5591121e-02   3.7725465e-02   4.1065744e-02   4.4915953e-02   3.5655770e-02   3.7824200e-02   4.1069658e-02   3.9601147e-02   3.4886800e-02   2.8032350e-02   3.2044910e-02   3.6960958e-02   3.7333088e-02   3.8900807e-02   3.5282040e-02   3.6993371e-02   3.3390930e-02   3.6209369e-02   0.0000000e+00   3.0624820e-02   3.7680565e-02   3.0714869e-02   3.0690778e-02   3.4751756e-02   4.2088239e-02   2.9787504e-02   3.6851432e-02   3.4503182e-02   3.9257181e-02   3.2095358e-02   3.3848648e-02   3.4310396e-02   3.4962272e-02   2.7589547e-02   3.2488913e-02   3.4195246e-02   3.0639551e-02   2.8339669e-02   2.8433168e-02   2.6345953e-02   3.2766158e-02   3.6029098e-02   3.1197765e-02   2.8889083e-02   2.8274293e-02   2.7634704e-02   3.1947693e-02   2.8550219e-02   3.1796668e-02   3.3690923e-02   3.1648250e-02   3.2100999e-02   3.6204169e-02   3.3856709e-02   3.3796576e-02   3.7097034e-02   4.1907921e-02   3.5825869e-02   3.9669203e-02   3.1061006e-02   3.4822501e-02   2.9691164e-02   2.4934064e-02   2.9503204e-02   2.9216156e-02   3.4498953e-02   3.2874633e-02   2.5380184e-02   3.0003613e-02   3.4787540e-02   3.2770204e-02   3.0279651e-02   2.8018004e-02
   2.7822892e-02   2.8694459e-02   3.1372466e-02   2.9434677e-02   3.4933455e-02   3.3788464e-02   2.6729003e-02   2.5584761e-02   3.0968950e-02   3.1816676e-02   3.4394726e-02   3.1320050e-02   2.8943587e-02   3.3984655e-02   3.2015645e-02   3.0816997e-02   3.0637709e-02   3.1642902e-02   3.0262825e-02   2.9010832e-02   3.4752177e-02   3.2203921e-02   3.2180434e-02   3.7594980e-02   3.2878051e-02   3.1355027e-02   2.8476046e-02   2.9086258e-02   3.0668681e-02   2.9310170e-02   3.2148933e-02   3.1907785e-02   3.1545369e-02   3.2185492e-02   3.0460736e-02   3.0624820e-02   0.0000000e+00   3.0233468e-02   2.5418378e-02   2.9057746e-02   3.1107209e-02   3.5007476e-02   2.7428348e-02   2.9438029e-02   2.9147606e-02   3.2706977e-02   2.7429215e-02   2.8781143e-02   3.0470014e-02   3.3224663e-02   2.7328670e-02   3.1142442e-02   3.4496072e-02   2.6753617e-02   2.6894668e-02   2.7557570e-02   2.6924923e-02   2.8809712e-02   2.9728636e-02   3.1839888e-02   2.7188484e-02   2.9650384e-02   2.6525042e-02   2.6968311e-02   2.5328997e-02   2.8028779e-02   3.1829523e-02   3.1338088e-02   2.9246005e-02   3.0638044e-02   2.7709137e-02   2.6804045e-02   3.3264868e-02   3.5367890e-02   3.4608518e-02   3.8442425e-02   3.1667230e-02   3.1206504e-02   3.6961460e-02   3.6044596e-02   2.9911264e-02   3.0052253e-02   3.1745402e-02   3.0244482e-02   2.5307401e-02   2.6734869e-02   3.0808564e-02   2.7602754e-02   2.5918732e-02   2.8957674e-02
   2.8592539e-02   3.1585943e-02   3.2736195e-02   2.9985288e-02   3.1513025e-02   3.2966514e-02   2.7562966e-02   2.6239308e-02   3.0815005e-02   3.0066850e-02   3.5124114e-02   3.3890048e-02   3.0533935e-02   3.1425656e-02   3.1237060e-02   3.2498886e-02   3.7016343e-02   3.4255996e-02   3.1385866e-02   3.1134879e-02   3.8867954e-02   3.4697225e-02   3.5294848e-02   3.2964473e-02   3.5570743e-02   3.5636111e-02   3.3372737e-02   3.3029437e-02   3.0984848e-02   3.1952225e-02   3.5807687e-02   3.5035992e-02   3.4029647e-02   3.3101997e-02   3.6381551e-02   3.7680565e-02   3.0233468e-02   0.0000000e+00   2.6464310e-02   2.7495480e-02   3.0373866e-02   3.6663550e-02   2.9596416e-02   3.3890000e-02   3.0561401e-02   3.4456375e-02   2.7719007e-02   2.8365360e-02   3.1329140e-02   3.4014364e-02   3.0195225e-02   3.4016573e-02   3.5441758e-02   3.1232556e-02   3.0569230e-02   3.1551791e-02   3.2928051e-02   3.3386439e-02   3.3638848e-02   3.3763591e-02   3.0674459e-02   3.0537948e-02   2.9677948e-02   3.0245234e-02   3.1266645e-02   3.1978793e-02   3.4504418e-02   3.3532336e-02   3.1539513e-02   3.6268171e-02   3.5348483e-02   3.3031292e-02   3.4979252e-02   3.6318615e-02   3.9341117e-02   3.8807293e-02   3.4135666e-02   2.9574589e-02   3.3208680e-02   3.4135258e-02   3.0889371e-02   3.1528816e-02   3.0756124e-02   3.2054145e-02   2.7866491e-02   3.0103205e-02   2.8596627e-02   3.2461362e-02   2.8772049e-02   2.7739092e-02
   2.5148110e-02   2.4330723e-02   2.6765104e-02   2.7193207e-02   3.1135297e-02   3.1879260e-02   2.4891418e-02   2.2850935e-02   2.8307125e-02   2.5681055e-02   2.8511517e-02   2.6956135e-02   2.6106382e-02   3.0938760e-02   2.7115311e-02   2.8795847e-02   2.5578938e-02   2.6055181e-02   2.7711681e-02   2.9300241e-02   3.3534294e-02   3.4613726e-02   3.2691838e-02   3.3324574e-02   3.1056334e-02   3.0032780e-02   2.6720266e-02   2.5349065e-02   2.8397938e-02   2.7886098e-02   3.5680959e-02   3.0045524e-02   2.9479041e-02   2.9138767e-02   3.3984109e-02   3.0714869e-02   2.5418378e-02   2.6464310e-02   0.0000000e+00   2.5229076e-02   2.5183691e-02   3.2306015e-02   2.5255039e-02   2.9787319e-02   2.7968209e-02   2.8663889e-02   2.2279730e-02   2.5242878e-02   2.8256334e-02   2.9908292e-02   2.3224812e-02   2.4935904e-02   2.7851906e-02   2.6384024e-02   2.5836597e-02   2.4256381e-02   2.3674420e-02   2.4634275e-02   2.4436953e-02   2.6470418e-02   2.4559924e-02   2.5480935e-02   2.2978103e-02   2.4192092e-02   2.2705178e-02   2.2120832e-02   2.7949753e-02   2.9029364e-02   2.6839523e-02   3.0073506e-02   2.7962068e-02   2.5505056e-02   2.7146291e-02   3.1829729e-02   2.9190453e-02   3.5459710e-02   3.3110139e-02   2.7027695e-02   3.5128939e-02   2.8596976e-02   2.4634501e-02   2.6589272e-02   2.8212198e-02   2.7389374e-02   2.1857299e-02   2.4120928e-02   2.8478826e-02   2.5707589e-02   2.6278139e-02   2.3904314e-02
   2.4692097e-02   2.6691875e-02   2.7935933e-02   3.0435362e-02   3.2026535e-02   3.0951918e-02   2.4393299e-02   2.4847625e-02   2.8771266e-02   2.7302543e-02   2.7344090e-02   2.8481013e-02   2.5682457e-02   3.0648927e-02   2.5003953e-02   2.8316229e-02   2.6302658e-02   3.0878488e-02   2.8036472e-02   2.8601546e-02   2.7814882e-02   3.0423966e-02   2.9344409e-02   3.1494289e-02   2.9564429e-02   2.7244977e-02   2.2165804e-02   2.4287828e-02   2.6081603e-02   2.8191054e-02   3.3408029e-02   3.0712707e-02   2.8274115e-02   2.8090250e-02   3.0715115e-02   3.0690778e-02   2.9057746e-02   2.7495480e-02   2.5229076e-02   0.0000000e+00   2.7920077e-02   3.1495822e-02   2.4507792e-02   3.1429262e-02   2.5657340e-02   3.0949962e-02   2.5680406e-02   2.8464655e-02   2.8151188e-02   3.1798304e-02   2.5940637e-02   2.7800858e-02   2.7243530e-02   2.5350495e-02   2.6724743e-02   2.5527445e-02   2.5631931e-02   3.0299918e-02   3.0743129e-02   2.7126123e-02   2.6023958e-02   2.5946290e-02   2.4208918e-02   2.4688249e-02   2.5520517e-02   2.7562004e-02   3.1085698e-02   2.9224375e-02   2.7738508e-02   3.0383983e-02   3.0052867e-02   2.7849996e-02   3.0401156e-02   3.3616668e-02   3.6434231e-02   3.3492375e-02   2.9753911e-02   2.7278121e-02   2.9491625e-02   3.1846529e-02   2.5771614e-02   2.8437141e-02   2.8686177e-02   2.6220426e-02   2.3196636e-02   2.6545370e-02   2.5299133e-02   2.6097455e-02   2.4312404e-02   2.2536094e-02
   3.0960322e-02   2.8988565e-02   3.0045017e-02   3.1920000e-02   3.2028714e-02   3.3566205e-02   2.6187038e-02   2.3649773e-02   2.7113176e-02   2.9305839e-02   3.3113476e-02   3.0911521e-02   2.8190915e-02   2.9158525e-02   2.9750996e-02   2.8338055e-02   3.1527984e-02   3.1204489e-02   3.4481860e-02   3.4490009e-02   3.9338867e-02   3.7123230e-02   3.0750926e-02   3.7410055e-02   3.5036117e-02   3.3449177e-02   2.6783986e-02   2.6146211e-02   3.3540712e-02   3.0348652e-02   3.7704170e-02   3.5023600e-02   3.0896815e-02   2.7976403e-02   3.0513194e-02   3.4751756e-02   3.1107209e-02   3.0373866e-02   2.5183691e-02   2.7920077e-02   0.0000000e+00   3.8667459e-02   2.9197265e-02   3.5949778e-02   3.4789871e-02   3.6328691e-02   2.7670312e-02   2.8317086e-02   2.9524806e-02   3.1945878e-02   2.8534360e-02   3.1110708e-02   3.2498051e-02   2.9954707e-02   2.9401701e-02   2.9276265e-02   3.7075597e-02   3.4880520e-02   3.5443809e-02   3.4346423e-02   3.5397014e-02   3.2277068e-02   3.2280616e-02   3.0737818e-02   2.7115352e-02   3.0836648e-02   3.7761646e-02   3.5838984e-02   3.6115084e-02   4.1402363e-02   4.0420865e-02   3.3179696e-02   3.3645215e-02   3.6701532e-02   3.8036019e-02   4.3161611e-02   4.0960684e-02   3.7702745e-02   3.5595616e-02   3.7258672e-02   2.8607312e-02   3.2384580e-02   3.1333486e-02   3.0109148e-02   3.1180907e-02   2.9790350e-02   2.9064777e-02   2.9884236e-02   2.6819701e-02   2.8012082e-02
   2.7289425e-02   3.1496243e-02   3.9026108e-02   3.5440060e-02   3.2057297e-02   3.3865139e-02   2.4909536e-02   2.2676368e-02   2.8454941e-02   2.7042687e-02   3.3324007e-02   3.2145505e-02   2.9539611e-02   3.4190055e-02   3.2575512e-02   2.9866490e-02   3.1332866e-02   2.5497655e-02   3.1111260e-02   2.7626625e-02   3.8025322e-02   3.4040316e-02   3.5061018e-02   4.0551375e-02   3.5020865e-02   3.2205070e-02   2.6032973e-02   2.8307097e-02   3.6978215e-02   3.7890089e-02   4.2416563e-02   3.8806188e-02   4.0466735e-02   3.4373184e-02   3.8368419e-02   4.2088239e-02   3.5007476e-02   3.6663550e-02   3.2306015e-02   3.1495822e-02   3.8667459e-02   0.0000000e+00   3.0815041e-02   3.6328709e-02   3.9118952e-02   4.0281447e-02   3.2410009e-02   3.4294400e-02   3.7429284e-02   4.0748723e-02   3.2841759e-02   3.3890336e-02   4.0002431e-02   3.1155025e-02   3.3771568e-02   3.0373834e-02   3.4421722e-02   4.1009699e-02   4.1827676e-02   3.7901376e-02   3.5297059e-02   3.1560534e-02   4.2649294e-02   3.8433694e-02   3.2230469e-02   2.9182316e-02   3.3208146e-02   3.2680184e-02   3.5696150e-02   3.9492405e-02   3.2643090e-02   3.0873372e-02   3.3900519e-02   3.3720640e-02   4.0588951e-02   3.9023039e-02   3.2880810e-02   3.2297103e-02   3.9783659e-02   3.5335016e-02   2.9377464e-02   3.1052721e-02   3.0794743e-02   3.0848127e-02   2.8903780e-02   3.1186897e-02   2.9233969e-02   2.8570556e-02   2.9717984e-02   2.5317627e-02
   2.5495226e-02   2.4241306e-02   2.7176699e-02   2.6206263e-02   2.8561122e-02   2.5806630e-02   2.2851118e-02   2.2972200e-02   2.9151568e-02   2.6037370e-02   2.9087932e-02   2.8335196e-02   2.5529096e-02   2.9215989e-02   2.6714548e-02   2.6087368e-02   2.9196893e-02   2.7272769e-02   2.8920864e-02   2.9928357e-02   3.3378307e-02   2.7479938e-02   3.1416274e-02   3.3973810e-02   3.0913923e-02   2.5637780e-02   2.6451893e-02   2.5826979e-02   2.6643195e-02   2.7493533e-02   3.1106408e-02   3.1423687e-02   2.9517469e-02   2.7465906e-02   2.6628525e-02   2.9787504e-02   2.7428348e-02   2.9596416e-02   2.5255039e-02   2.4507792e-02   2.9197265e-02   3.0815041e-02   0.0000000e+00   3.0392780e-02   2.8224736e-02   3.2078895e-02   2.5386005e-02   2.5618038e-02   2.8757458e-02   2.8776486e-02   2.3472780e-02   2.5519818e-02   3.0957166e-02   2.3124412e-02   2.2839960e-02   2.4085965e-02   2.3245934e-02   2.7085851e-02   2.7381570e-02   2.7022976e-02   2.6725719e-02   2.4368844e-02   2.5147031e-02   2.4407235e-02   2.3591341e-02   2.3306883e-02   2.7933764e-02   2.7087371e-02   2.3557730e-02   3.0666473e-02   2.7815730e-02   2.6500071e-02   2.8304618e-02   3.2175132e-02   2.9086001e-02   3.7751572e-02   2.7842952e-02   2.8393694e-02   3.1519254e-02   2.8991567e-02   2.4209115e-02   2.5258526e-02   2.4160616e-02   2.4680676e-02   2.1643505e-02   2.4752423e-02   2.6442626e-02   2.5895190e-02   2.4291794e-02   2.3941832e-02
   2.7088815e-02   2.7470659e-02   3.1262817e-02   3.1030059e-02   3.1849007e-02   3.4102733e-02   2.6624265e-02   2.6926533e-02   3.2680332e-02   2.8833150e-02   2.9571547e-02   3.1336896e-02   2.8692073e-02   3.4009915e-02   3.0124790e-02   2.9607489e-02   3.3468283e-02   3.1787262e-02   3.2348586e-02   3.3418414e-02   4.1001054e-02   3.3635802e-02   3.4432085e-02   3.6249053e-02   3.6746200e-02   3.1290209e-02   2.9924376e-02   2.9109004e-02   3.1391519e-02   3.1287589e-02   3.7942766e-02   3.5013028e-02   3.2574946e-02   3.1218104e-02   3.3539086e-02   3.6851432e-02   2.9438029e-02   3.3890000e-02   2.9787319e-02   3.1429262e-02   3.5949778e-02   3.6328709e-02   3.0392780e-02   0.0000000e+00   3.2249722e-02   3.7853608e-02   3.1684526e-02   3.2999615e-02   3.3738605e-02   3.1890455e-02   2.8850343e-02   3.0183364e-02   3.3444099e-02   2.9074862e-02   2.9313226e-02   2.9655886e-02   2.8915139e-02   3.1490178e-02   3.1172344e-02   3.4145712e-02   2.9244832e-02   2.9194909e-02   2.7809570e-02   2.9042076e-02   2.9474652e-02   2.9753706e-02   3.3707248e-02   3.4165831e-02   3.2873252e-02   3.6082229e-02   3.1958235e-02   3.3402219e-02   3.2950246e-02   3.5917387e-02   3.9630618e-02   3.8284876e-02   3.2495775e-02   3.2241613e-02   3.3165140e-02   2.9277974e-02   2.9692397e-02   3.1176345e-02   3.0087356e-02   3.0510691e-02   2.7104933e-02   2.8589140e-02   3.0692888e-02   2.9159653e-02   2.7990624e-02   2.8367446e-02
   2.7654412e-02   2.7370339e-02   2.9000279e-02   3.0535319e-02   3.1153842e-02   3.0768249e-02   2.5377195e-02   2.4611872e-02   3.0271759e-02   2.8202005e-02   3.2366036e-02   3.1524808e-02   2.6491441e-02   3.2303671e-02   3.0689802e-02   2.8175586e-02   3.2585947e-02   2.9918373e-02   2.9862199e-02   3.2466698e-02   3.9108720e-02   3.2292281e-02   3.5915275e-02   3.6710380e-02   3.4681026e-02   2.9951187e-02   2.7582687e-02   2.8729299e-02   2.9442407e-02   3.0347137e-02   3.6321457e-02   3.3538976e-02   3.3350001e-02   3.0485027e-02   3.2933050e-02   3.4503182e-02   2.9147606e-02   3.0561401e-02   2.7968209e-02   2.5657340e-02   3.4789871e-02   3.9118952e-02   2.8224736e-02   3.2249722e-02   0.0000000e+00   3.3330018e-02   2.7318040e-02   2.7855800e-02   3.2081120e-02   3.3186748e-02   2.6807028e-02   2.7905875e-02   3.4578669e-02   2.6459369e-02   2.7808019e-02   2.5863991e-02   2.6527585e-02   2.9291919e-02   2.8717965e-02   2.8155419e-02   2.6266842e-02   2.8702257e-02   2.7917861e-02   2.7215273e-02   2.6025436e-02   2.7994538e-02   3.0232325e-02   3.0424942e-02   2.7060430e-02   3.1443047e-02   2.8065550e-02   2.8864989e-02   3.1431752e-02   3.3786078e-02   3.5083841e-02   3.5469312e-02   2.9719784e-02   2.8728267e-02   3.7017447e-02   3.3898134e-02   2.7671952e-02   2.8280660e-02   2.9651414e-02   2.8091207e-02   2.5474262e-02   2.7973439e-02   2.8516576e-02   2.7757435e-02   2.6825190e-02   2.6844297e-02
   2.8456923e-02   2.8804802e-02   3.1181015e-02   3.1946269e-02   3.5244525e-02   3.4021389e-02   2.7458288e-02   2.7596092e-02   3.3166393e-02   2.9714464e-02   3.3475227e-02   3.3878238e-02   2.9898083e-02   3.6297064e-02   3.3942346e-02   3.0308246e-02   3.2578893e-02   2.9406169e-02   3.1686465e-02   3.4859610e-02   3.9061821e-02   3.7670874e-02   3.5196201e-02   3.4915882e-02   3.3771135e-02   3.3104757e-02   2.9398721e-02   3.1726325e-02   3.0215265e-02   3.2679464e-02   3.8412190e-02   3.4469137e-02   3.3610841e-02   3.4087609e-02   3.4830516e-02   3.9257181e-02   3.2706977e-02   3.4456375e-02   2.8663889e-02   3.0949962e-02   3.6328691e-02   4.0281447e-02   3.2078895e-02   3.7853608e-02   3.3330018e-02   0.0000000e+00   3.0467881e-02   3.1632369e-02   3.3486344e-02   3.3708651e-02   2.7444568e-02   3.1346006e-02   3.3678919e-02   3.1168277e-02   2.9540961e-02   3.0342452e-02   2.9189845e-02   3.1652981e-02   3.0409601e-02   3.1328542e-02   3.1466727e-02   2.9286862e-02   2.9762460e-02   3.0498157e-02   3.1854473e-02   3.0706832e-02   3.2009411e-02   3.4517184e-02   3.1623888e-02   3.7751608e-02   3.2803415e-02   3.2988165e-02   3.2076475e-02   3.4182103e-02   3.5136840e-02   3.6670744e-02   3.1852494e-02   3.2626729e-02   3.7234176e-02   4.0270942e-02   2.9083105e-02   3.0003146e-02   3.1613343e-02   3.1377187e-02   2.8076568e-02   3.0916218e-02   2.8174622e-02   2.8539609e-02   2.5654682e-02   2.6895901e-02
   2.4502845e-02   2.4277884e-02   2.6215911e-02   2.6707497e-02   3.1688171e-02   2.9543452e-02   2.2323176e-02   2.1978028e-02   2.6388311e-02   2.3853628e-02   2.7971699e-02   2.7530361e-02   2.4172855e-02   2.9788200e-02   2.7688496e-02   2.5597071e-02   3.0172033e-02   2.5116348e-02   2.8894948e-02   2.9278193e-02   3.5124011e-02   3.2726087e-02   2.9914827e-02   3.0462105e-02   2.9031278e-02   2.6702478e-02   2.4754948e-02   2.3919356e-02   2.5124249e-02   2.4680883e-02   3.1066887e-02   2.8997736e-02   2.8606214e-02   2.8062772e-02   3.0018294e-02   3.2095358e-02   2.7429215e-02   2.7719007e-02   2.2279730e-02   2.5680406e-02   2.7670312e-02   3.2410009e-02   2.5386005e-02   3.1684526e-02   2.7318040e-02   3.0467881e-02   0.0000000e+00   2.5141826e-02   2.7483718e-02   2.8102814e-02   2.4173748e-02   2.6859395e-02   2.9873327e-02   2.3993740e-02   2.4588984e-02   2.4735431e-02   2.4721262e-02   2.6898400e-02   2.7289856e-02   2.8705208e-02   2.5819479e-02   2.3612067e-02   2.3738744e-02   2.5159222e-02   2.4019926e-02   2.4939812e-02   2.6520461e-02   2.8165770e-02   2.7840993e-02   3.4709261e-02   2.7590350e-02   2.5545374e-02   2.7087604e-02   2.9146586e-02   2.9713841e-02   3.7357682e-02   2.7738262e-02   2.7406186e-02   3.4214343e-02   3.2189286e-02   2.5278025e-02   2.6679091e-02   2.6040010e-02   2.6700844e-02   2.2390814e-02   2.3512013e-02   2.3254050e-02   2.4979130e-02   2.2867846e-02   2.4093465e-02
   2.6302751e-02   2.4436173e-02   2.8054591e-02   2.6815238e-02   2.9435706e-02   2.7664319e-02   2.3568323e-02   2.4814857e-02   2.9400903e-02   2.6018588e-02   3.2066356e-02   2.8659411e-02   2.4990180e-02   2.8238167e-02   2.6217318e-02   2.5648941e-02   2.8078691e-02   2.9143123e-02   2.9790289e-02   3.1143670e-02   3.4572691e-02   3.4031635e-02   3.3611818e-02   3.2842576e-02   3.0765159e-02   2.6914650e-02   2.2722163e-02   2.3230232e-02   2.5715220e-02   2.7280236e-02   3.5527903e-02   3.2028553e-02   2.9783217e-02   2.8376852e-02   2.7557069e-02   3.3848648e-02   2.8781143e-02   2.8365360e-02   2.5242878e-02   2.8464655e-02   2.8317086e-02   3.4294400e-02   2.5618038e-02   3.2999615e-02   2.7855800e-02   3.1632369e-02   2.5141826e-02   0.0000000e+00   2.7498678e-02   3.0366717e-02   2.6058475e-02   2.9779173e-02   3.1425262e-02   2.6096333e-02   2.5626047e-02   2.3914351e-02   2.5512661e-02   2.7192048e-02   2.7359443e-02   2.9111668e-02   2.5036530e-02   2.5060224e-02   2.4365175e-02   2.5670233e-02   2.7182353e-02   2.5674903e-02   2.7809516e-02   2.9604208e-02   2.7525195e-02   3.3932259e-02   2.9182565e-02   2.7911341e-02   2.8495864e-02   3.1290225e-02   3.0447926e-02   3.7929165e-02   2.9387686e-02   2.6692921e-02   3.3714560e-02   3.0094397e-02   2.3477487e-02   2.7056915e-02   2.6974215e-02   2.8678985e-02   2.3397457e-02   2.5477540e-02   2.5729640e-02   2.5363951e-02   2.4589554e-02   2.3485252e-02
   2.6517081e-02   2.6821580e-02   2.8901949e-02   3.0112635e-02   3.0874520e-02   2.9100655e-02   2.3978718e-02   2.5216556e-02   3.0841975e-02   2.8018306e-02   3.3440896e-02   3.1215403e-02   2.8430824e-02   3.2461124e-02   2.9155469e-02   2.6651051e-02   3.2220675e-02   3.2080410e-02   3.2313144e-02   3.0701715e-02   3.3905153e-02   3.6219099e-02   3.2286764e-02   3.2648240e-02   2.9797341e-02   3.0583742e-02   2.7831193e-02   2.7711877e-02   2.7696365e-02   3.1305355e-02   3.5536328e-02   3.2696021e-02   3.0649070e-02   3.1336807e-02   3.5311819e-02   3.4310396e-02   3.0470014e-02   3.1329140e-02   2.8256334e-02   2.8151188e-02   2.9524806e-02   3.7429284e-02   2.8757458e-02   3.3738605e-02   3.2081120e-02   3.3486344e-02   2.7483718e-02   2.7498678e-02   0.0000000e+00   3.0782112e-02   2.6648057e-02   2.7453264e-02   3.3276027e-02   2.6097400e-02   2.6550502e-02   2.7234830e-02   2.6826075e-02   2.8798358e-02   2.8011573e-02   2.9766208e-02   2.6703452e-02   2.6779047e-02   2.5227764e-02   2.8496100e-02   2.9105478e-02   2.8616230e-02   2.9068673e-02   2.9782134e-02   2.6600427e-02   3.6297808e-02   3.3172888e-02   3.0749478e-02   2.9505942e-02   3.5890179e-02   3.5086003e-02   3.5962416e-02   2.7857438e-02   3.0813723e-02   3.1805633e-02   3.7008281e-02   2.4907916e-02   2.7465596e-02   2.9755538e-02   2.9223680e-02   2.6194047e-02   2.5329330e-02   2.4189023e-02   2.6237747e-02   2.5773857e-02   2.5976755e-02
   3.0761532e-02   3.1553971e-02   3.1758407e-02   3.1993367e-02   3.4286382e-02   3.4220845e-02   2.7297708e-02   2.8215433e-02   3.1502799e-02   3.1280558e-02   3.6297635e-02   3.3218226e-02   2.9851705e-02   3.4492781e-02   3.1375973e-02   3.0494403e-02   3.6472817e-02   3.3260234e-02   3.3646961e-02   3.3978989e-02   3.3504124e-02   3.6439625e-02   3.6124391e-02   3.7419570e-02   3.5219815e-02   3.3231581e-02   3.2945604e-02   3.1194828e-02   3.3050877e-02   3.1625495e-02   3.8276568e-02   3.5072525e-02   3.3637972e-02   3.1451254e-02   3.2338743e-02   3.4962272e-02   3.3224663e-02   3.4014364e-02   2.9908292e-02   3.1798304e-02   3.1945878e-02   4.0748723e-02   2.8776486e-02   3.1890455e-02   3.3186748e-02   3.3708651e-02   2.8102814e-02   3.0366717e-02   3.0782112e-02   0.0000000e+00   2.7538682e-02   2.9753174e-02   3.4440394e-02   2.7281571e-02   2.7084068e-02   2.8643250e-02   2.7611448e-02   3.0214833e-02   2.9484697e-02   3.2840461e-02   2.9694059e-02   2.7417263e-02   2.9312726e-02   2.8411147e-02   2.6356770e-02   2.6968837e-02   3.1351245e-02   3.3711626e-02   3.0122001e-02   3.3314066e-02   2.8902085e-02   3.1595457e-02   3.4394873e-02   3.6711099e-02   3.8526749e-02   3.7998935e-02   3.3366893e-02   3.3566088e-02   3.6049690e-02   3.3816053e-02   2.8528107e-02   2.9216468e-02   3.0398309e-02   3.2127169e-02   2.8170065e-02   2.9337627e-02   2.8954571e-02   3.1482136e-02   3.0407788e-02   3.0116276e-02
   2.3493618e-02   2.4925197e-02   2.5207838e-02   2.5967249e-02   2.6321429e-02   2.6762479e-02   2.1184542e-02   2.2128673e-02   2.5421365e-02   2.4432425e-02   2.8191524e-02   2.5257724e-02   2.4263702e-02   2.7375634e-02   2.5374308e-02   2.4913747e-02   2.8278408e-02   2.8611900e-02   2.6506788e-02   2.7177697e-02   3.3750516e-02   3.0301755e-02   2.8484789e-02   3.2128985e-02   2.9244870e-02   2.4853959e-02   2.5984267e-02   2.5777339e-02   2.3743125e-02   2.5016898e-02   3.0759537e-02   2.9179373e-02   2.8090969e-02   2.6313393e-02   2.8868645e-02   2.7589547e-02   2.7328670e-02   3.0195225e-02   2.3224812e-02   2.5940637e-02   2.8534360e-02   3.2841759e-02   2.3472780e-02   2.8850343e-02   2.6807028e-02   2.7444568e-02   2.4173748e-02   2.6058475e-02   2.6648057e-02   2.7538682e-02   0.0000000e+00   2.4330618e-02   2.8025136e-02   2.3494373e-02   2.3635921e-02   2.3140229e-02   2.2751713e-02   2.4313323e-02   2.3587177e-02   2.5608656e-02   2.3020697e-02   2.3938403e-02   2.4458695e-02   2.3189648e-02   2.2636106e-02   2.3823892e-02   2.7572087e-02   2.7758357e-02   2.5730173e-02   2.9166943e-02   2.7829912e-02   2.8544854e-02   2.7511386e-02   2.9301438e-02   3.0112363e-02   3.1051392e-02   2.7934504e-02   2.9660872e-02   2.8120127e-02   3.1929395e-02   2.3030188e-02   2.5774851e-02   2.4636310e-02   2.3791808e-02   2.1670110e-02   2.3067812e-02   2.5363964e-02   2.5049526e-02   2.3156364e-02   2.2301639e-02
   2.5818651e-02   2.6666492e-02   2.7616176e-02   2.8272366e-02   2.7397221e-02   2.7248467e-02   2.5425682e-02   2.3393390e-02   2.9023419e-02   2.5153514e-02   2.9854516e-02   2.5972937e-02   2.6541269e-02   3.1331326e-02   2.6340345e-02   2.6591471e-02   2.9275538e-02   2.8675916e-02   3.1035405e-02   2.9943180e-02   3.5151671e-02   3.2891219e-02   3.2099980e-02   3.2680710e-02   3.1527709e-02   2.8982395e-02   2.3717402e-02   2.6442306e-02   2.7841451e-02   2.6878034e-02   2.9392114e-02   2.9146789e-02   3.0650680e-02   2.8207837e-02   2.6217805e-02   3.2488913e-02   3.1142442e-02   3.4016573e-02   2.4935904e-02   2.7800858e-02   3.1110708e-02   3.3890336e-02   2.5519818e-02   3.0183364e-02   2.7905875e-02   3.1346006e-02   2.6859395e-02   2.9779173e-02   2.7453264e-02   2.9753174e-02   2.4330618e-02   0.0000000e+00   2.9917964e-02   2.3196561e-02   2.4353364e-02   2.4007570e-02   2.5208200e-02   2.7369976e-02   2.8503146e-02   2.9425626e-02   2.6905600e-02   2.6659071e-02   2.4648609e-02   2.4413581e-02   2.5297135e-02   2.6643245e-02   2.8096465e-02   3.0520250e-02   2.5437652e-02   2.9453866e-02   2.9565295e-02   2.8544633e-02   2.7931634e-02   2.8698687e-02   3.1085770e-02   3.1545381e-02   2.9750453e-02   2.9189164e-02   2.9757711e-02   3.6390246e-02   2.4992767e-02   2.5902105e-02   2.5997443e-02   2.4008662e-02   2.2875807e-02   2.5366538e-02   2.7828524e-02   2.6972398e-02   2.3302578e-02   2.5315786e-02
   2.6487701e-02   2.8290603e-02   3.0295926e-02   3.0492513e-02   3.2016524e-02   2.9814929e-02   2.8333439e-02   2.6329478e-02   2.9668843e-02   2.6330115e-02   3.3479487e-02   2.9285842e-02   2.8772411e-02   3.4092183e-02   3.2511538e-02   3.0711830e-02   3.0367541e-02   2.9550947e-02   3.1304081e-02   2.9176713e-02   4.2036316e-02   3.4233075e-02   3.5766376e-02   3.5271733e-02   3.3530318e-02   2.9988479e-02   2.6468997e-02   2.5968679e-02   2.9935621e-02   2.7516676e-02   3.4702605e-02   3.3270404e-02   3.0854428e-02   3.1384703e-02   3.3238938e-02   3.4195246e-02   3.4496072e-02   3.5441758e-02   2.7851906e-02   2.7243530e-02   3.2498051e-02   4.0002431e-02   3.0957166e-02   3.3444099e-02   3.4578669e-02   3.3678919e-02   2.9873327e-02   3.1425262e-02   3.3276027e-02   3.4440394e-02   2.8025136e-02   2.9917964e-02   0.0000000e+00   2.6525000e-02   3.0007207e-02   2.7494427e-02   2.7346978e-02   3.1603027e-02   3.1005686e-02   2.9788604e-02   2.9481312e-02   3.1205949e-02   2.8310201e-02   2.7220873e-02   2.9277676e-02   2.8245859e-02   3.2869772e-02   3.4581490e-02   2.9888726e-02   3.1743851e-02   3.1644642e-02   2.8684354e-02   3.2211354e-02   3.7070977e-02   3.6569349e-02   3.5885812e-02   3.2454520e-02   3.0238144e-02   3.3834318e-02   3.3421997e-02   2.8528711e-02   3.0118622e-02   3.1730637e-02   2.8464598e-02   2.4726955e-02   2.8695186e-02   2.6616428e-02   2.7681625e-02   2.6422869e-02   2.4961716e-02
   2.6525406e-02   2.6595582e-02   2.6921669e-02   2.5026187e-02   2.5813084e-02   2.6536872e-02   2.3521518e-02   2.6360851e-02   3.1064854e-02   2.5538796e-02   2.9782285e-02   2.8191269e-02   2.5332327e-02   2.8205406e-02   2.7952562e-02   2.6259640e-02   2.9424598e-02   2.6716861e-02   2.8153474e-02   2.6855419e-02   3.4571426e-02   2.8698852e-02   3.0377702e-02   3.1538628e-02   2.5616215e-02   3.1014665e-02   2.3387432e-02   2.0700758e-02   2.5646338e-02   2.4164736e-02   2.9595275e-02   3.0799758e-02   2.8674888e-02   2.5020429e-02   2.8957813e-02   3.0639551e-02   2.6753617e-02   3.1232556e-02   2.6384024e-02   2.5350495e-02   2.9954707e-02   3.1155025e-02   2.3124412e-02   2.9074862e-02   2.6459369e-02   3.1168277e-02   2.3993740e-02   2.6096333e-02   2.6097400e-02   2.7281571e-02   2.3494373e-02   2.3196561e-02   2.6525000e-02   0.0000000e+00   2.3695536e-02   2.5853771e-02   2.4539425e-02   2.5223524e-02   2.2005429e-02   2.4623826e-02   2.3129700e-02   2.6538768e-02   2.3555566e-02   2.3606174e-02   2.4704907e-02   2.5046230e-02   2.5067462e-02   3.0348642e-02   2.4848407e-02   2.7970196e-02   2.6499239e-02   2.6582719e-02   3.0002843e-02   3.2383460e-02   2.9073110e-02   3.2993298e-02   2.8059176e-02   2.6177281e-02   3.0631552e-02   3.3864869e-02   2.4444338e-02   2.5350100e-02   2.6713140e-02   2.7750638e-02   2.1570528e-02   2.3981510e-02   2.6188695e-02   2.6377878e-02   2.2832092e-02   2.2940837e-02
   2.2861296e-02   2.4535196e-02   2.7389138e-02   2.6502549e-02   2.9339853e-02   3.0678148e-02   2.3915925e-02   2.3126225e-02   2.5989157e-02   2.4811777e-02   2.6539592e-02   2.7979285e-02   2.4678444e-02   2.9455303e-02   2.6284249e-02   2.5745476e-02   3.0293515e-02   2.8508870e-02   2.5961464e-02   2.8060822e-02   2.4623811e-02   3.4540359e-02   3.0338747e-02   3.1493611e-02   2.7652929e-02   2.9539304e-02   2.5871621e-02   2.2765715e-02   2.7315289e-02   2.5824335e-02   3.0741445e-02   3.1649485e-02   2.9222392e-02   2.5635309e-02   3.1245097e-02   2.8339669e-02   2.6894668e-02   3.0569230e-02   2.5836597e-02   2.6724743e-02   2.9401701e-02   3.3771568e-02   2.2839960e-02   2.9313226e-02   2.7808019e-02   2.9540961e-02   2.4588984e-02   2.5626047e-02   2.6550502e-02   2.7084068e-02   2.3635921e-02   2.4353364e-02   3.0007207e-02   2.3695536e-02   0.0000000e+00   2.5520243e-02   2.4230780e-02   2.5417152e-02   2.6703415e-02   2.7418836e-02   2.3721095e-02   2.5281592e-02   2.2240078e-02   2.2943236e-02   2.3439566e-02   2.4420379e-02   2.7468434e-02   2.7733231e-02   2.5467760e-02   2.6636117e-02   2.6260878e-02   2.6152292e-02   2.9526118e-02   3.0518083e-02   3.1410118e-02   2.8457894e-02   2.8042767e-02   2.5499331e-02   2.9408266e-02   3.2602207e-02   2.3899053e-02   2.4140411e-02   2.6349708e-02   2.4526856e-02   2.1656591e-02   2.6076863e-02   2.5478717e-02   2.3423120e-02   2.2298135e-02   2.1244784e-02
   2.3674938e-02   2.4097503e-02   2.5943698e-02   2.6097921e-02   2.7176228e-02   2.7322143e-02   2.0642647e-02   2.1362838e-02   2.7204367e-02   2.2751165e-02   2.6669258e-02   2.9507282e-02   2.6606663e-02   2.9155078e-02   2.6234027e-02   2.5615892e-02   2.8706646e-02   2.6232750e-02   2.7189649e-02   2.7736796e-02   2.3655361e-02   3.0779220e-02   2.8727937e-02   3.1295458e-02   2.8037739e-02   2.9246389e-02   2.5660870e-02   2.4782929e-02   2.6515860e-02   2.5747126e-02   3.1244690e-02   2.9159795e-02   2.8521578e-02   2.6652187e-02   3.1584143e-02   2.8433168e-02   2.7557570e-02   3.1551791e-02   2.4256381e-02   2.5527445e-02   2.9276265e-02   3.0373834e-02   2.4085965e-02   2.9655886e-02   2.5863991e-02   3.0342452e-02   2.4735431e-02   2.3914351e-02   2.7234830e-02   2.8643250e-02   2.3140229e-02   2.4007570e-02   2.7494427e-02   2.5853771e-02   2.5520243e-02   0.0000000e+00   2.4743152e-02   2.4267098e-02   2.3936331e-02   2.6998685e-02   2.3684340e-02   2.3228214e-02   2.3533984e-02   2.2772303e-02   2.3149669e-02   2.4623851e-02   2.7973872e-02   2.7233618e-02   2.3598037e-02   2.5895465e-02   2.5959908e-02   2.6539064e-02   2.6566703e-02   2.8945591e-02   3.3792666e-02   3.3553153e-02   2.7583217e-02   2.7185749e-02   2.7580097e-02   2.2599536e-02   2.3261853e-02   2.4166910e-02   2.6176642e-02   2.5293051e-02   2.1831941e-02   2.5160969e-02   2.4826537e-02   2.3714451e-02   2.0869099e-02   2.3123777e-02
   2.4302092e-02   2.4865187e-02   2.7842756e-02   2.7108673e-02   2.6837932e-02   2.9734305e-02   2.1694200e-02   2.2903318e-02   2.7724958e-02   2.4609811e-02   2.8230788e-02   2.9807181e-02   2.6058433e-02   3.0529606e-02   2.6663205e-02   2.6065586e-02   2.8418938e-02   2.5845427e-02   2.8708954e-02   2.8088238e-02   2.7481213e-02   3.3154047e-02   3.2888724e-02   3.1643893e-02   3.0108963e-02   2.7292212e-02   2.6745696e-02   2.6238085e-02   2.7124136e-02   2.6064500e-02   3.1719282e-02   2.7643264e-02   2.8537497e-02   2.8081286e-02   3.0897334e-02   2.6345953e-02   2.6924923e-02   3.2928051e-02   2.3674420e-02   2.5631931e-02   3.7075597e-02   3.4421722e-02   2.3245934e-02   2.8915139e-02   2.6527585e-02   2.9189845e-02   2.4721262e-02   2.5512661e-02   2.6826075e-02   2.7611448e-02   2.2751713e-02   2.5208200e-02   2.7346978e-02   2.4539425e-02   2.4230780e-02   2.4743152e-02   0.0000000e+00   2.5069666e-02   2.5016326e-02   2.5495262e-02   2.3574189e-02   2.3058013e-02   2.2896743e-02   2.2444313e-02   2.2892400e-02   2.4148457e-02   2.8026580e-02   2.7575986e-02   2.5549019e-02   2.6520744e-02   2.7573499e-02   2.7991814e-02   2.8110768e-02   3.1980478e-02   3.3936137e-02   3.6510754e-02   2.7524667e-02   2.6936994e-02   2.9230381e-02   2.7025571e-02   2.5246673e-02   2.5972520e-02   2.6402527e-02   2.4968195e-02   2.1677643e-02   2.4791410e-02   2.5899724e-02   2.3914341e-02   2.3323354e-02   2.3098379e-02
   2.7306656e-02   2.7476902e-02   2.8840442e-02   3.0351676e-02   2.8606076e-02   2.9917358e-02   2.5838494e-02   2.6339575e-02   3.0823630e-02   2.8483250e-02   3.1411645e-02   2.9081355e-02   2.7801305e-02   3.3582168e-02   2.8282897e-02   2.7932391e-02   3.2085831e-02   2.8518872e-02   3.1440248e-02   3.2075024e-02   2.7834934e-02   3.4992419e-02   3.5121238e-02   3.4626604e-02   3.2708443e-02   2.9665557e-02   2.6695708e-02   2.9098727e-02   3.1118955e-02   2.8708414e-02   3.2735408e-02   3.0625211e-02   3.0205051e-02   3.0014261e-02   3.3092290e-02   3.2766158e-02   2.8809712e-02   3.3386439e-02   2.4634275e-02   3.0299918e-02   3.4880520e-02   4.1009699e-02   2.7085851e-02   3.1490178e-02   2.9291919e-02   3.1652981e-02   2.6898400e-02   2.7192048e-02   2.8798358e-02   3.0214833e-02   2.4313323e-02   2.7369976e-02   3.1603027e-02   2.5223524e-02   2.5417152e-02   2.4267098e-02   2.5069666e-02   0.0000000e+00   2.6914690e-02   2.8738969e-02   2.6304401e-02   2.6540352e-02   2.5086334e-02   2.5528075e-02   2.5282392e-02   2.5983269e-02   2.9159855e-02   2.9376857e-02   2.7397053e-02   2.9530297e-02   2.9181866e-02   2.9517226e-02   3.0186820e-02   3.5250513e-02   3.6538426e-02   3.6848528e-02   3.0546085e-02   2.9612025e-02   2.9111803e-02   3.0182268e-02   2.6951448e-02   2.7126175e-02   2.8727464e-02   2.6339245e-02   2.3600330e-02   2.7576371e-02   3.0154961e-02   2.7872615e-02   2.5451560e-02   2.5122564e-02
   2.6122169e-02   2.8217535e-02   2.8283257e-02   2.7335064e-02   2.9326619e-02   3.0403908e-02   2.4224206e-02   2.2233442e-02   2.8264330e-02   2.6045395e-02   3.3185277e-02   2.9289046e-02   2.6183500e-02   3.1732089e-02   2.4777541e-02   2.8056291e-02   2.9827456e-02   2.8130246e-02   2.9505594e-02   2.8389718e-02   3.1463040e-02   2.9845362e-02   3.4290503e-02   3.4320922e-02   2.8013360e-02   2.9667782e-02   2.4860396e-02   2.6976417e-02   3.0032006e-02   2.6969551e-02   3.1742798e-02   3.0821378e-02   3.0572974e-02   3.0087873e-02   3.3046993e-02   3.6029098e-02   2.9728636e-02   3.3638848e-02   2.4436953e-02   3.0743129e-02   3.5443809e-02   4.1827676e-02   2.7381570e-02   3.1172344e-02   2.8717965e-02   3.0409601e-02   2.7289856e-02   2.7359443e-02   2.8011573e-02   2.9484697e-02   2.3587177e-02   2.8503146e-02   3.1005686e-02   2.2005429e-02   2.6703415e-02   2.3936331e-02   2.5016326e-02   2.6914690e-02   0.0000000e+00   2.9241863e-02   2.6893706e-02   2.7204426e-02   2.5538246e-02   2.3937168e-02   2.5022150e-02   2.6826555e-02   2.9154549e-02   3.1085584e-02   2.9869142e-02   2.9396684e-02   2.8461621e-02   2.6519195e-02   3.1227213e-02   3.2230489e-02   3.5986500e-02   3.7153550e-02   2.9193194e-02   2.9361402e-02   2.8850936e-02   3.2270663e-02   2.6728270e-02   2.8482589e-02   2.9208378e-02   2.6866881e-02   2.3246509e-02   2.6111572e-02   2.5103490e-02   2.4183593e-02   2.5153693e-02   2.6246486e-02
   2.5164605e-02   2.7683460e-02   2.8029185e-02   2.7530531e-02   2.6279809e-02   3.3560976e-02   2.5343370e-02   2.3635954e-02   2.8883788e-02   2.6449297e-02   3.0976492e-02   2.7015566e-02   2.5556385e-02   3.1756945e-02   2.7382637e-02   2.7644852e-02   3.2740977e-02   2.9194968e-02   2.7349924e-02   2.9415918e-02   2.7893604e-02   3.1750154e-02   3.3700989e-02   3.4484556e-02   3.0122971e-02   3.2676210e-02   2.6434184e-02   2.5222685e-02   2.9751361e-02   2.8082217e-02   3.2703095e-02   3.3039157e-02   3.0839542e-02   2.8629325e-02   3.1852593e-02   3.1197765e-02   3.1839888e-02   3.3763591e-02   2.6470418e-02   2.7126123e-02   3.4346423e-02   3.7901376e-02   2.7022976e-02   3.4145712e-02   2.8155419e-02   3.1328542e-02   2.8705208e-02   2.9111668e-02   2.9766208e-02   3.2840461e-02   2.5608656e-02   2.9425626e-02   2.9788604e-02   2.4623826e-02   2.7418836e-02   2.6998685e-02   2.5495262e-02   2.8738969e-02   2.9241863e-02   0.0000000e+00   2.5539641e-02   2.9073890e-02   2.5696390e-02   2.6447904e-02   2.7872906e-02   3.0321406e-02   3.0761652e-02   3.2040803e-02   2.7650924e-02   3.1025944e-02   2.9367966e-02   2.8409778e-02   3.0698605e-02   3.2349598e-02   3.6212782e-02   3.5825214e-02   3.0724956e-02   2.9453821e-02   2.8640065e-02   3.5046578e-02   2.6912739e-02   2.8952085e-02   2.8875723e-02   2.8145252e-02   2.4185865e-02   2.7273849e-02   2.4381324e-02   2.6332311e-02   2.4612064e-02   2.4462587e-02
   2.3085085e-02   2.5482296e-02   2.7377652e-02   2.6471114e-02   2.8257047e-02   3.0114295e-02   2.4217822e-02   2.2369942e-02   2.6526928e-02   2.4589865e-02   2.7876985e-02   2.6601811e-02   2.3828481e-02   3.0484650e-02   2.4953531e-02   2.6591440e-02   2.9317025e-02   2.8773429e-02   2.9317933e-02   2.8848585e-02   3.0093272e-02   2.8500376e-02   3.2335683e-02   3.4070493e-02   2.6997466e-02   3.0370440e-02   2.9005088e-02   2.6053201e-02   2.8522397e-02   2.6202718e-02   3.1979809e-02   3.2070383e-02   2.9421886e-02   2.6847764e-02   3.0358301e-02   2.8889083e-02   2.7188484e-02   3.0674459e-02   2.4559924e-02   2.6023958e-02   3.5397014e-02   3.5297059e-02   2.6725719e-02   2.9244832e-02   2.6266842e-02   3.1466727e-02   2.5819479e-02   2.5036530e-02   2.6703452e-02   2.9694059e-02   2.3020697e-02   2.6905600e-02   2.9481312e-02   2.3129700e-02   2.3721095e-02   2.3684340e-02   2.3574189e-02   2.6304401e-02   2.6893706e-02   2.5539641e-02   0.0000000e+00   2.4737717e-02   2.2200057e-02   2.5186223e-02   2.4456352e-02   2.6728596e-02   2.8035921e-02   2.8224426e-02   2.6143652e-02   2.6747405e-02   2.5845168e-02   2.4587517e-02   2.7667519e-02   3.1071021e-02   3.6713047e-02   3.4655998e-02   2.9763859e-02   2.8837424e-02   2.6439955e-02   2.7804279e-02   2.5123248e-02   2.6954733e-02   2.6450457e-02   2.6289396e-02   2.1512261e-02   2.5599402e-02   2.5378250e-02   2.3611195e-02   2.2841670e-02   2.4093419e-02
   2.3900298e-02   2.6559256e-02   2.9962010e-02   2.8221692e-02   2.9454822e-02   3.0321146e-02   2.4028797e-02   2.3350622e-02   3.1073912e-02   2.5625427e-02   3.1403101e-02   2.9592895e-02   2.7827184e-02   3.0791981e-02   2.7416926e-02   2.7211846e-02   3.0750508e-02   2.9527468e-02   3.2216324e-02   3.0885139e-02   3.3346748e-02   3.0511210e-02   3.3191873e-02   3.3340451e-02   3.0657401e-02   2.9283758e-02   2.6401053e-02   2.7503969e-02   2.6929191e-02   2.6786993e-02   3.2124751e-02   3.1171823e-02   2.8917985e-02   2.5639176e-02   3.5289487e-02   2.8274293e-02   2.9650384e-02   3.0537948e-02   2.5480935e-02   2.5946290e-02   3.2277068e-02   3.1560534e-02   2.4368844e-02   2.9194909e-02   2.8702257e-02   2.9286862e-02   2.3612067e-02   2.5060224e-02   2.6779047e-02   2.7417263e-02   2.3938403e-02   2.6659071e-02   3.1205949e-02   2.6538768e-02   2.5281592e-02   2.3228214e-02   2.3058013e-02   2.6540352e-02   2.7204426e-02   2.9073890e-02   2.4737717e-02   0.0000000e+00   2.3791647e-02   2.5783852e-02   2.4732885e-02   2.5599183e-02   2.8092368e-02   3.0698944e-02   2.7499293e-02   2.6106189e-02   2.7181651e-02   2.6167710e-02   2.9901066e-02   3.1658671e-02   3.7421589e-02   3.3150882e-02   2.9676646e-02   2.8610630e-02   2.8997295e-02   2.1931947e-02   2.6534960e-02   2.6277832e-02   2.7609065e-02   2.5989197e-02   2.3972702e-02   2.7148232e-02   2.4739366e-02   2.4891513e-02   2.3903079e-02   2.4565207e-02
   2.3453143e-02   2.4807489e-02   2.6974766e-02   2.7319434e-02   2.7975308e-02   2.7873710e-02   2.2896174e-02   2.1564265e-02   2.9782088e-02   2.3520948e-02   2.8130617e-02   2.6661569e-02   2.4285687e-02   2.8803970e-02   2.4476015e-02   2.6757655e-02   2.8803203e-02   2.7818419e-02   2.7978169e-02   2.9950772e-02   3.0792911e-02   2.4967817e-02   3.2038349e-02   3.1920603e-02   2.8539206e-02   2.7929383e-02   2.3661349e-02   2.7159748e-02   2.6068837e-02   2.6551257e-02   3.2241772e-02   3.0486153e-02   2.8211001e-02   2.6083783e-02   3.1970054e-02   2.7634704e-02   2.6525042e-02   2.9677948e-02   2.2978103e-02   2.4208918e-02   3.2280616e-02   4.2649294e-02   2.5147031e-02   2.7809570e-02   2.7917861e-02   2.9762460e-02   2.3738744e-02   2.4365175e-02   2.5227764e-02   2.9312726e-02   2.4458695e-02   2.4648609e-02   2.8310201e-02   2.3555566e-02   2.2240078e-02   2.3533984e-02   2.2896743e-02   2.5086334e-02   2.5538246e-02   2.5696390e-02   2.2200057e-02   2.3791647e-02   0.0000000e+00   2.2481935e-02   2.3044265e-02   2.3605441e-02   2.6630763e-02   2.7111360e-02   2.6423558e-02   2.4708980e-02   2.5155015e-02   2.6318523e-02   2.5256300e-02   3.3792626e-02   3.0342282e-02   3.2756761e-02   2.7272773e-02   2.6039675e-02   3.1172453e-02   2.2085124e-02   2.3664070e-02   2.4145379e-02   2.4331311e-02   2.4435232e-02   2.1812636e-02   2.2994856e-02   2.4033404e-02   2.1860380e-02   2.1964874e-02   2.1732116e-02
   2.5182582e-02   2.5761657e-02   2.7051316e-02   2.6714871e-02   2.6046486e-02   3.0294210e-02   2.4276871e-02   2.3176962e-02   2.8797993e-02   2.3631895e-02   2.8280796e-02   2.8525247e-02   2.6205725e-02   3.0176946e-02   2.7717802e-02   2.6646513e-02   2.8796573e-02   2.6039946e-02   2.6411317e-02   2.9266698e-02   2.9783198e-02   2.5860667e-02   3.1544112e-02   3.0966438e-02   2.9650560e-02   2.9443758e-02   2.5655785e-02   2.5529677e-02   2.6809234e-02   2.4866472e-02   3.1530903e-02   2.8660615e-02   2.7652564e-02   2.7590918e-02   2.8635004e-02   3.1947693e-02   2.6968311e-02   3.0245234e-02   2.4192092e-02   2.4688249e-02   3.0737818e-02   3.8433694e-02   2.4407235e-02   2.9042076e-02   2.7215273e-02   3.0498157e-02   2.5159222e-02   2.5670233e-02   2.8496100e-02   2.8411147e-02   2.3189648e-02   2.4413581e-02   2.7220873e-02   2.3606174e-02   2.2943236e-02   2.2772303e-02   2.2444313e-02   2.5528075e-02   2.3937168e-02   2.6447904e-02   2.5186223e-02   2.5783852e-02   2.2481935e-02   0.0000000e+00   2.3924111e-02   2.6065359e-02   2.8865492e-02   2.7390025e-02   2.5870718e-02   2.8420005e-02   2.6483256e-02   2.6657791e-02   3.0178213e-02   3.3814986e-02   3.5583227e-02   3.2871769e-02   2.7722864e-02   2.7040390e-02   2.8884815e-02   2.6198387e-02   2.4201231e-02   2.5949980e-02   2.6424834e-02   2.5527570e-02   2.2704192e-02   2.5416519e-02   2.6697811e-02   2.5006366e-02   2.4923212e-02   2.3205305e-02
   2.3481746e-02   2.5119129e-02   2.6673034e-02   2.8924857e-02   2.8309496e-02   3.2363273e-02   2.5354890e-02   2.2932265e-02   3.1303506e-02   2.6159754e-02   2.6635591e-02   2.7992374e-02   2.6280441e-02   3.0961635e-02   2.7277286e-02   2.6374375e-02   3.0894530e-02   2.7372225e-02   2.8467871e-02   2.8267180e-02   2.7650384e-02   2.7321172e-02   3.2008978e-02   3.2775658e-02   2.8765304e-02   2.7635072e-02   2.5178943e-02   2.1985341e-02   2.5322280e-02   2.3423973e-02   2.9168457e-02   2.7143471e-02   2.6352497e-02   2.6742790e-02   3.0288188e-02   2.8550219e-02   2.5328997e-02   3.1266645e-02   2.2705178e-02   2.5520517e-02   2.7115352e-02   3.2230469e-02   2.3591341e-02   2.9474652e-02   2.6025436e-02   3.1854473e-02   2.4019926e-02   2.7182353e-02   2.9105478e-02   2.6356770e-02   2.2636106e-02   2.5297135e-02   2.9277676e-02   2.4704907e-02   2.3439566e-02   2.3149669e-02   2.2892400e-02   2.5282392e-02   2.5022150e-02   2.7872906e-02   2.4456352e-02   2.4732885e-02   2.3044265e-02   2.3924111e-02   0.0000000e+00   2.6481710e-02   2.9494784e-02   3.0286760e-02   2.8729453e-02   2.8676452e-02   2.7363482e-02   2.5374950e-02   3.0463138e-02   3.3065553e-02   3.3107551e-02   3.2555801e-02   3.0201963e-02   2.8522278e-02   2.9356610e-02   2.5210793e-02   2.5258557e-02   2.6326479e-02   2.7709279e-02   2.5820703e-02   2.3469779e-02   2.6940224e-02   2.7911108e-02   2.6825013e-02   2.4598643e-02   2.3166540e-02
   2.4981539e-02   2.6023037e-02   2.7232797e-02   2.7869043e-02   2.9332834e-02   3.0584096e-02   2.3008403e-02   2.2398628e-02   2.9225061e-02   2.7820791e-02   2.7718500e-02   2.7603610e-02   2.5579897e-02   2.9625123e-02   2.8031930e-02   2.9152151e-02   3.0937361e-02   2.5924282e-02   2.7637092e-02   2.7943969e-02   2.6532708e-02   3.2698187e-02   3.3630299e-02   3.1818423e-02   2.8959855e-02   2.9030837e-02   2.5844078e-02   2.4318849e-02   2.9427038e-02   2.6705058e-02   3.2240684e-02   2.9669749e-02   2.8709979e-02   2.7802776e-02   3.1913799e-02   3.1796668e-02   2.8028779e-02   3.1978793e-02   2.2120832e-02   2.7562004e-02   3.0836648e-02   2.9182316e-02   2.3306883e-02   2.9753706e-02   2.7994538e-02   3.0706832e-02   2.4939812e-02   2.5674903e-02   2.8616230e-02   2.6968837e-02   2.3823892e-02   2.6643245e-02   2.8245859e-02   2.5046230e-02   2.4420379e-02   2.4623851e-02   2.4148457e-02   2.5983269e-02   2.6826555e-02   3.0321406e-02   2.6728596e-02   2.5599183e-02   2.3605441e-02   2.6065359e-02   2.6481710e-02   0.0000000e+00   2.9237493e-02   2.9142112e-02   2.9086296e-02   3.1966533e-02   2.9559608e-02   2.5163799e-02   2.9039117e-02   3.3137657e-02   3.3992796e-02   3.2377151e-02   2.8681777e-02   2.6984636e-02   2.7120400e-02   2.5995565e-02   2.4993142e-02   2.7218771e-02   2.8221874e-02   3.0286278e-02   2.2296392e-02   2.3881059e-02   2.5553615e-02   2.2279454e-02   2.3955574e-02   2.3368332e-02
   2.6868131e-02   2.9480219e-02   3.0918808e-02   3.0495571e-02   3.1080049e-02   3.2092884e-02   2.6261755e-02   2.6866705e-02   3.3072694e-02   2.8770998e-02   2.9711271e-02   3.1877056e-02   2.8487649e-02   3.3358861e-02   3.0422777e-02   3.0188745e-02   3.0509225e-02   3.0280678e-02   3.2530249e-02   3.1822473e-02   3.4532206e-02   3.3268864e-02   3.4061522e-02   3.4466460e-02   3.1152909e-02   3.1294385e-02   2.9436597e-02   2.6745461e-02   3.0919734e-02   2.8884580e-02   3.4024907e-02   3.1112299e-02   3.2026115e-02   3.1000122e-02   3.5738218e-02   3.3690923e-02   3.1829523e-02   3.4504418e-02   2.7949753e-02   3.1085698e-02   3.7761646e-02   3.3208146e-02   2.7933764e-02   3.3707248e-02   3.0232325e-02   3.2009411e-02   2.6520461e-02   2.7809516e-02   2.9068673e-02   3.1351245e-02   2.7572087e-02   2.8096465e-02   3.2869772e-02   2.5067462e-02   2.7468434e-02   2.7973872e-02   2.8026580e-02   2.9159855e-02   2.9154549e-02   3.0761652e-02   2.8035921e-02   2.8092368e-02   2.6630763e-02   2.8865492e-02   2.9494784e-02   2.9237493e-02   0.0000000e+00   3.1741983e-02   2.8182164e-02   2.9953629e-02   3.1038549e-02   2.8837309e-02   2.9998793e-02   3.5781066e-02   3.8867785e-02   3.5946957e-02   3.0773349e-02   3.0082156e-02   2.6912022e-02   2.8096025e-02   2.5968362e-02   2.9134053e-02   2.9098154e-02   2.9920797e-02   2.5629347e-02   2.7437749e-02   2.7099406e-02   2.6425335e-02   2.5474890e-02   2.5488321e-02
   2.6607563e-02   2.8300620e-02   3.0098600e-02   2.8456932e-02   3.2199695e-02   3.0319455e-02   2.7554558e-02   2.6398598e-02   3.2049423e-02   2.8122108e-02   3.3601284e-02   3.3609802e-02   2.9633039e-02   3.3564660e-02   2.9171190e-02   3.0692224e-02   3.2035718e-02   3.0531792e-02   3.4512756e-02   3.4668509e-02   2.7420274e-02   3.1294879e-02   3.4797112e-02   3.4890822e-02   3.3350471e-02   3.2872902e-02   2.9438500e-02   2.9983432e-02   3.0122906e-02   3.0556147e-02   3.6500108e-02   3.3674835e-02   3.1486306e-02   3.0070870e-02   3.7000868e-02   3.1648250e-02   3.1338088e-02   3.3532336e-02   2.9029364e-02   2.9224375e-02   3.5838984e-02   3.2680184e-02   2.7087371e-02   3.4165831e-02   3.0424942e-02   3.4517184e-02   2.8165770e-02   2.9604208e-02   2.9782134e-02   3.3711626e-02   2.7758357e-02   3.0520250e-02   3.4581490e-02   3.0348642e-02   2.7733231e-02   2.7233618e-02   2.7575986e-02   2.9376857e-02   3.1085584e-02   3.2040803e-02   2.8224426e-02   3.0698944e-02   2.7111360e-02   2.7390025e-02   3.0286760e-02   2.9142112e-02   3.1741983e-02   0.0000000e+00   2.9936382e-02   3.3534470e-02   2.9258917e-02   3.0678100e-02   3.0048917e-02   3.4876820e-02   3.6722251e-02   3.4584883e-02   3.0720088e-02   3.0471375e-02   3.1639167e-02   2.7092070e-02   2.6926584e-02   2.9362771e-02   3.0295584e-02   2.8412949e-02   2.5437351e-02   2.8492031e-02   2.9337942e-02   2.7120272e-02   2.5953793e-02   2.6648181e-02
   2.5873102e-02   2.6434579e-02   2.9330240e-02   2.7488059e-02   2.9819561e-02   2.9435717e-02   2.6801843e-02   2.4452307e-02   3.0442510e-02   2.8217945e-02   3.3418312e-02   3.0126647e-02   2.8722763e-02   3.2163519e-02   2.8613889e-02   3.1373448e-02   3.4680301e-02   2.9043309e-02   3.4409237e-02   3.2962731e-02   3.0294133e-02   3.5097741e-02   3.6378156e-02   3.5373324e-02   3.4633344e-02   3.2260440e-02   3.0801151e-02   3.1529532e-02   3.1276960e-02   2.7494975e-02   3.3591446e-02   3.4569600e-02   3.0812842e-02   2.7901625e-02   3.1730888e-02   3.2100999e-02   2.9246005e-02   3.1539513e-02   2.6839523e-02   2.7738508e-02   3.6115084e-02   3.5696150e-02   2.3557730e-02   3.2873252e-02   2.7060430e-02   3.1623888e-02   2.7840993e-02   2.7525195e-02   2.6600427e-02   3.0122001e-02   2.5730173e-02   2.5437652e-02   2.9888726e-02   2.4848407e-02   2.5467760e-02   2.3598037e-02   2.5549019e-02   2.7397053e-02   2.9869142e-02   2.7650924e-02   2.6143652e-02   2.7499293e-02   2.6423558e-02   2.5870718e-02   2.8729453e-02   2.9086296e-02   2.8182164e-02   2.9936382e-02   0.0000000e+00   2.8431919e-02   3.1634557e-02   2.8434178e-02   2.7327825e-02   3.4338072e-02   3.6000242e-02   2.7879640e-02   3.0281469e-02   2.7859604e-02   2.7567781e-02   2.3174417e-02   2.5034415e-02   2.6425959e-02   2.5602212e-02   2.5607643e-02   2.4043364e-02   2.4499438e-02   2.6556539e-02   2.3063824e-02   2.3254009e-02   2.3965461e-02
   2.9964970e-02   3.1490180e-02   3.3316956e-02   3.0030449e-02   3.1894819e-02   3.3908992e-02   2.7676788e-02   2.5112690e-02   3.1078422e-02   2.8022301e-02   3.3574357e-02   2.7106867e-02   2.7823851e-02   3.3767401e-02   2.6946041e-02   3.0162789e-02   3.3540394e-02   3.1094952e-02   3.6283681e-02   3.5247142e-02   3.3194095e-02   3.7945636e-02   3.8656815e-02   3.4478438e-02   3.1354260e-02   3.4449050e-02   2.8163357e-02   2.7498339e-02   3.0035202e-02   2.9704699e-02   3.5250167e-02   3.2751102e-02   3.2370673e-02   3.3047698e-02   3.3446207e-02   3.6204169e-02   3.0638044e-02   3.6268171e-02   3.0073506e-02   3.0383983e-02   4.1402363e-02   3.9492405e-02   3.0666473e-02   3.6082229e-02   3.1443047e-02   3.7751608e-02   3.4709261e-02   3.3932259e-02   3.6297808e-02   3.3314066e-02   2.9166943e-02   2.9453866e-02   3.1743851e-02   2.7970196e-02   2.6636117e-02   2.5895465e-02   2.6520744e-02   2.9530297e-02   2.9396684e-02   3.1025944e-02   2.6747405e-02   2.6106189e-02   2.4708980e-02   2.8420005e-02   2.8676452e-02   3.1966533e-02   2.9953629e-02   3.3534470e-02   2.8431919e-02   0.0000000e+00   3.1650232e-02   2.8075221e-02   3.2287186e-02   3.9271536e-02   3.3579959e-02   2.9929511e-02   3.0185888e-02   3.1105672e-02   2.6557507e-02   3.0558214e-02   2.9369325e-02   3.0535904e-02   3.1662982e-02   3.0749711e-02   3.0892995e-02   3.3110288e-02   3.1496761e-02   3.0587323e-02   2.7672604e-02   3.1750014e-02
   2.7593780e-02   3.1065770e-02   3.0105048e-02   3.3363223e-02   3.0428118e-02   3.5128194e-02   2.7537196e-02   2.9443128e-02   3.2310544e-02   2.9352752e-02   3.5014279e-02   3.1302694e-02   3.0238157e-02   3.4884979e-02   3.0924931e-02   3.0946575e-02   3.1709037e-02   3.0607672e-02   3.0578719e-02   3.0562639e-02   2.6967498e-02   3.4508342e-02   3.3971392e-02   3.4209946e-02   3.2558382e-02   3.0326651e-02   2.5931246e-02   2.6748737e-02   2.8265010e-02   2.8888438e-02   3.4627067e-02   3.0903081e-02   3.2291432e-02   3.1420605e-02   3.3404362e-02   3.3856709e-02   2.7709137e-02   3.5348483e-02   2.7962068e-02   3.0052867e-02   4.0420865e-02   3.2643090e-02   2.7815730e-02   3.1958235e-02   2.8065550e-02   3.2803415e-02   2.7590350e-02   2.9182565e-02   3.3172888e-02   2.8902085e-02   2.7829912e-02   2.9565295e-02   3.1644642e-02   2.6499239e-02   2.6260878e-02   2.5959908e-02   2.7573499e-02   2.9181866e-02   2.8461621e-02   2.9367966e-02   2.5845168e-02   2.7181651e-02   2.5155015e-02   2.6483256e-02   2.7363482e-02   2.9559608e-02   3.1038549e-02   2.9258917e-02   3.1634557e-02   3.1650232e-02   0.0000000e+00   2.6157168e-02   3.2465690e-02   3.7224765e-02   3.1030102e-02   3.0402484e-02   2.9015045e-02   3.0879745e-02   2.7683100e-02   2.8760355e-02   2.7935564e-02   2.9209194e-02   2.8226571e-02   2.7942879e-02   2.5822608e-02   2.6477028e-02   3.0232564e-02   2.7174993e-02   2.7184665e-02   2.5633357e-02
   2.4477046e-02   2.6320879e-02   2.8992030e-02   3.1080968e-02   3.0372194e-02   3.1962441e-02   2.5565833e-02   2.4966984e-02   3.1802591e-02   2.6563585e-02   3.2791931e-02   3.2589766e-02   2.7236895e-02   2.9896282e-02   2.6022809e-02   2.9642342e-02   3.7894677e-02   3.0763273e-02   3.0247595e-02   2.9972762e-02   3.1422877e-02   3.4224610e-02   3.4408209e-02   3.3342377e-02   2.9842502e-02   2.8301186e-02   2.3982394e-02   2.5345612e-02   2.8520347e-02   2.7019053e-02   3.2794396e-02   2.9594896e-02   2.9776149e-02   2.8491093e-02   3.3682693e-02   3.3796576e-02   2.6804045e-02   3.3031292e-02   2.5505056e-02   2.7849996e-02   3.3179696e-02   3.0873372e-02   2.6500071e-02   3.3402219e-02   2.8864989e-02   3.2988165e-02   2.5545374e-02   2.7911341e-02   3.0749478e-02   3.1595457e-02   2.8544854e-02   2.8544633e-02   2.8684354e-02   2.6582719e-02   2.6152292e-02   2.6539064e-02   2.7991814e-02   2.9517226e-02   2.6519195e-02   2.8409778e-02   2.4587517e-02   2.6167710e-02   2.6318523e-02   2.6657791e-02   2.5374950e-02   2.5163799e-02   2.8837309e-02   3.0678100e-02   2.8434178e-02   2.8075221e-02   2.6157168e-02   0.0000000e+00   2.6900442e-02   3.5531646e-02   3.3300345e-02   3.0209065e-02   2.7820607e-02   2.8043345e-02   3.0204876e-02   2.7467418e-02   2.7934991e-02   2.6255318e-02   2.8308403e-02   2.7506168e-02   2.6753599e-02   2.6628907e-02   2.8036738e-02   2.7849001e-02   2.6793614e-02   2.4441639e-02
   2.9496613e-02   2.9452686e-02   3.2202788e-02   3.4281785e-02   3.2367938e-02   3.2484698e-02   3.0755336e-02   2.8417165e-02   3.6192030e-02   3.0881128e-02   3.4260311e-02   3.3227992e-02   3.2970168e-02   3.5635550e-02   3.1514224e-02   3.3500185e-02   3.8106340e-02   3.4452947e-02   3.4807709e-02   3.5432059e-02   3.7869680e-02   3.6848811e-02   3.8082061e-02   3.5000031e-02   3.3257474e-02   3.5074880e-02   3.3687881e-02   3.2723801e-02   3.3744709e-02   2.9036149e-02   3.8001980e-02   3.3089475e-02   2.9390792e-02   3.2499680e-02   3.8576664e-02   3.7097034e-02   3.3264868e-02   3.4979252e-02   2.7146291e-02   3.0401156e-02   3.3645215e-02   3.3900519e-02   2.8304618e-02   3.2950246e-02   3.1431752e-02   3.2076475e-02   2.7087604e-02   2.8495864e-02   2.9505942e-02   3.4394873e-02   2.7511386e-02   2.7931634e-02   3.2211354e-02   3.0002843e-02   2.9526118e-02   2.6566703e-02   2.8110768e-02   3.0186820e-02   3.1227213e-02   3.0698605e-02   2.7667519e-02   2.9901066e-02   2.5256300e-02   3.0178213e-02   3.0463138e-02   2.9039117e-02   2.9998793e-02   3.0048917e-02   2.7327825e-02   3.2287186e-02   3.2465690e-02   2.6900442e-02   0.0000000e+00   3.7438338e-02   4.0519948e-02   3.3942380e-02   3.3185668e-02   3.4422058e-02   2.9985663e-02   3.2039859e-02   3.0910750e-02   3.2180547e-02   2.9631440e-02   3.2273278e-02   2.9498369e-02   2.9337157e-02   3.2353180e-02   3.0586728e-02   2.8806727e-02   2.7220600e-02
   3.1089125e-02   3.1532654e-02   3.4782775e-02   3.1327324e-02   3.5942767e-02   3.6916519e-02   3.1002039e-02   3.1761885e-02   3.8122961e-02   3.3756075e-02   3.8298544e-02   3.2041948e-02   2.9545435e-02   3.6031439e-02   3.4920364e-02   3.8116751e-02   3.5308208e-02   3.6064464e-02   3.8907109e-02   3.8591047e-02   3.9814693e-02   3.8765551e-02   4.1508983e-02   3.8081055e-02   3.6173540e-02   3.6296367e-02   3.2728243e-02   3.3468510e-02   3.8064394e-02   3.5113973e-02   3.9881958e-02   3.7471458e-02   3.1997891e-02   3.3310157e-02   4.1911009e-02   4.1907921e-02   3.5367890e-02   3.6318615e-02   3.1829729e-02   3.3616668e-02   3.6701532e-02   3.3720640e-02   3.2175132e-02   3.5917387e-02   3.3786078e-02   3.4182103e-02   2.9146586e-02   3.1290225e-02   3.5890179e-02   3.6711099e-02   2.9301438e-02   2.8698687e-02   3.7070977e-02   3.2383460e-02   3.0518083e-02   2.8945591e-02   3.1980478e-02   3.5250513e-02   3.2230489e-02   3.2349598e-02   3.1071021e-02   3.1658671e-02   3.3792626e-02   3.3814986e-02   3.3065553e-02   3.3137657e-02   3.5781066e-02   3.4876820e-02   3.4338072e-02   3.9271536e-02   3.7224765e-02   3.5531646e-02   3.7438338e-02   0.0000000e+00   4.3969690e-02   4.1103901e-02   3.8281371e-02   3.6532810e-02   3.1893962e-02   3.6082249e-02   3.5369270e-02   3.3778218e-02   3.5947272e-02   3.4799527e-02   3.0316689e-02   3.4030140e-02   3.5772274e-02   3.5485764e-02   3.3474837e-02   3.3074414e-02
   2.7625202e-02   2.8873752e-02   3.4365602e-02   3.6034393e-02   3.4917652e-02   3.7290249e-02   2.9026450e-02   2.8400185e-02   3.5330318e-02   3.2145432e-02   3.6579303e-02   3.4543961e-02   3.4441753e-02   3.7727463e-02   3.6739914e-02   3.6743348e-02   3.8533846e-02   3.6903972e-02   4.1387443e-02   3.7237719e-02   3.2374615e-02   3.6507619e-02   3.9493772e-02   3.9874535e-02   3.7667033e-02   3.9260117e-02   3.6581629e-02   3.2562053e-02   3.6341889e-02   3.1902453e-02   3.9113221e-02   4.1298638e-02   3.2810616e-02   3.7842989e-02   3.8874412e-02   3.5825869e-02   3.4608518e-02   3.9341117e-02   2.9190453e-02   3.6434231e-02   3.8036019e-02   4.0588951e-02   2.9086001e-02   3.9630618e-02   3.5083841e-02   3.5136840e-02   2.9713841e-02   3.0447926e-02   3.5086003e-02   3.8526749e-02   3.0112363e-02   3.1085770e-02   3.6569349e-02   2.9073110e-02   3.1410118e-02   3.3792666e-02   3.3936137e-02   3.6538426e-02   3.5986500e-02   3.6212782e-02   3.6713047e-02   3.7421589e-02   3.0342282e-02   3.5583227e-02   3.3107551e-02   3.3992796e-02   3.8867785e-02   3.6722251e-02   3.6000242e-02   3.3579959e-02   3.1030102e-02   3.3300345e-02   4.0519948e-02   4.3969690e-02   0.0000000e+00   3.8739376e-02   3.5592248e-02   3.1926548e-02   3.1968761e-02   3.8117082e-02   3.0125390e-02   3.0196359e-02   3.2793340e-02   3.1178072e-02   2.8912206e-02   2.6847381e-02   2.8074527e-02   3.0683796e-02   2.9376624e-02   2.6567604e-02
   3.3133949e-02   3.2318437e-02   3.5420277e-02   3.6816920e-02   3.7606136e-02   4.1925728e-02   3.8282498e-02   3.1536539e-02   3.9959727e-02   3.3878792e-02   3.6536115e-02   3.9146000e-02   3.6134510e-02   3.7024223e-02   3.5442121e-02   3.5917462e-02   4.0630287e-02   3.5886900e-02   4.1051724e-02   4.1727314e-02   3.3634225e-02   4.0894574e-02   3.7298612e-02   3.7530985e-02   3.6481351e-02   3.6792934e-02   3.2070849e-02   3.1696543e-02   3.9612846e-02   3.0456339e-02   4.2984074e-02   3.6314078e-02   4.0708728e-02   3.4301029e-02   3.6918980e-02   3.9669203e-02   3.8442425e-02   3.8807293e-02   3.5459710e-02   3.3492375e-02   4.3161611e-02   3.9023039e-02   3.7751572e-02   3.8284876e-02   3.5469312e-02   3.6670744e-02   3.7357682e-02   3.7929165e-02   3.5962416e-02   3.7998935e-02   3.1051392e-02   3.1545381e-02   3.5885812e-02   3.2993298e-02   2.8457894e-02   3.3553153e-02   3.6510754e-02   3.6848528e-02   3.7153550e-02   3.5825214e-02   3.4655998e-02   3.3150882e-02   3.2756761e-02   3.2871769e-02   3.2555801e-02   3.2377151e-02   3.5946957e-02   3.4584883e-02   2.7879640e-02   2.9929511e-02   3.0402484e-02   3.0209065e-02   3.3942380e-02   4.1103901e-02   3.8739376e-02   0.0000000e+00   3.2721775e-02   2.9464162e-02   3.2729092e-02   3.9295105e-02   3.0455339e-02   2.8833361e-02   3.0931753e-02   2.9412024e-02   3.0551757e-02   2.6460791e-02   2.5925433e-02   2.7527995e-02   2.7796781e-02   2.9161624e-02
   2.7795095e-02   3.0277466e-02   3.1344705e-02   2.8764668e-02   3.2125663e-02   3.2107960e-02   2.7086700e-02   2.5811550e-02   3.2034212e-02   2.9020404e-02   3.1311433e-02   3.2999214e-02   3.2210651e-02   3.3610360e-02   3.1324158e-02   2.9340972e-02   3.4801100e-02   2.8752669e-02   3.3062813e-02   3.1092002e-02   3.5001939e-02   3.4049481e-02   3.6528396e-02   3.5286483e-02   3.2530833e-02   3.1085004e-02   2.8466576e-02   2.9811054e-02   3.0934113e-02   3.0081379e-02   3.7086921e-02   3.2588606e-02   3.1653348e-02   3.0085512e-02   3.6951249e-02   3.1061006e-02   3.1667230e-02   3.4135666e-02   3.3110139e-02   2.9753911e-02   4.0960684e-02   3.2880810e-02   2.7842952e-02   3.2495775e-02   2.9719784e-02   3.1852494e-02   2.7738262e-02   2.9387686e-02   2.7857438e-02   3.3366893e-02   2.7934504e-02   2.9750453e-02   3.2454520e-02   2.8059176e-02   2.8042767e-02   2.7583217e-02   2.7524667e-02   3.0546085e-02   2.9193194e-02   3.0724956e-02   2.9763859e-02   2.9676646e-02   2.7272773e-02   2.7722864e-02   3.0201963e-02   2.8681777e-02   3.0773349e-02   3.0720088e-02   3.0281469e-02   3.0185888e-02   2.9015045e-02   2.7820607e-02   3.3185668e-02   3.8281371e-02   3.5592248e-02   3.2721775e-02   0.0000000e+00   2.9878459e-02   3.0309477e-02   3.4062071e-02   2.8475967e-02   3.0379490e-02   3.0234483e-02   2.8674304e-02   2.4195944e-02   2.6161958e-02   2.5880393e-02   2.9576275e-02   2.5231218e-02   2.5040303e-02
   2.6175899e-02   2.8787436e-02   3.0808924e-02   3.0651000e-02   3.2460938e-02   3.2829555e-02   2.8885334e-02   2.8955238e-02   3.1783258e-02   3.0513278e-02   3.2558929e-02   3.4925588e-02   3.1408861e-02   3.4433147e-02   3.3421329e-02   2.9926802e-02   3.2677355e-02   2.9545666e-02   3.2261597e-02   3.3448648e-02   3.6229638e-02   3.6114639e-02   3.4770687e-02   3.6113125e-02   3.4305482e-02   3.3387737e-02   2.8006839e-02   2.7948577e-02   3.2352778e-02   2.9682694e-02   3.6502711e-02   3.2224405e-02   3.1137793e-02   2.9318225e-02   3.3073161e-02   3.4822501e-02   3.1206504e-02   2.9574589e-02   2.7027695e-02   2.7278121e-02   3.7702745e-02   3.2297103e-02   2.8393694e-02   3.2241613e-02   2.8728267e-02   3.2626729e-02   2.7406186e-02   2.6692921e-02   3.0813723e-02   3.3566088e-02   2.9660872e-02   2.9189164e-02   3.0238144e-02   2.6177281e-02   2.5499331e-02   2.7185749e-02   2.6936994e-02   2.9612025e-02   2.9361402e-02   2.9453821e-02   2.8837424e-02   2.8610630e-02   2.6039675e-02   2.7040390e-02   2.8522278e-02   2.6984636e-02   3.0082156e-02   3.0471375e-02   2.7859604e-02   3.1105672e-02   3.0879745e-02   2.8043345e-02   3.4422058e-02   3.6532810e-02   3.1926548e-02   2.9464162e-02   2.9878459e-02   0.0000000e+00   2.7822752e-02   3.3453521e-02   2.6719503e-02   2.8421559e-02   3.0290257e-02   3.1573272e-02   2.7848877e-02   2.9658615e-02   2.7929836e-02   2.9004297e-02   2.5391135e-02   2.6978027e-02
   2.8351073e-02   2.8945234e-02   3.1658944e-02   3.4173868e-02   2.9995765e-02   3.1007609e-02   2.7342734e-02   2.7661887e-02   2.9138693e-02   3.0697058e-02   2.9273224e-02   3.0763102e-02   3.1386580e-02   3.2613042e-02   3.5763255e-02   3.5895619e-02   3.4905045e-02   3.3602009e-02   3.1937073e-02   2.9582084e-02   2.9371178e-02   2.7677639e-02   2.9631086e-02   2.9942226e-02   3.2093290e-02   3.0772925e-02   2.9290614e-02   2.7410819e-02   2.9825000e-02   3.2519525e-02   3.5305380e-02   2.7425075e-02   3.3915093e-02   3.3342633e-02   3.1165927e-02   2.9691164e-02   3.6961460e-02   3.3208680e-02   3.5128939e-02   2.9491625e-02   3.5595616e-02   3.9783659e-02   3.1519254e-02   3.3165140e-02   3.7017447e-02   3.7234176e-02   3.4214343e-02   3.3714560e-02   3.1805633e-02   3.6049690e-02   2.8120127e-02   2.9757711e-02   3.3834318e-02   3.0631552e-02   2.9408266e-02   2.7580097e-02   2.9230381e-02   2.9111803e-02   2.8850936e-02   2.8640065e-02   2.6439955e-02   2.8997295e-02   3.1172453e-02   2.8884815e-02   2.9356610e-02   2.7120400e-02   2.6912022e-02   3.1639167e-02   2.7567781e-02   2.6557507e-02   2.7683100e-02   3.0204876e-02   2.9985663e-02   3.1893962e-02   3.1968761e-02   3.2729092e-02   3.0309477e-02   2.7822752e-02   0.0000000e+00   3.6608131e-02   3.0145185e-02   2.6602751e-02   2.8292988e-02   2.9769539e-02   2.8139864e-02   2.5882598e-02   2.5534085e-02   2.6591926e-02   2.7570859e-02   2.5484535e-02
   2.7758699e-02   3.5186773e-02   3.5615149e-02   2.7824837e-02   3.2928581e-02   3.7069437e-02   2.7807337e-02   2.6408890e-02   3.6802022e-02   3.4761115e-02   3.0864802e-02   2.7196305e-02   2.8916242e-02   3.6810005e-02   3.7377114e-02   2.6408670e-02   3.0279293e-02   3.0965587e-02   3.4211588e-02   2.6069647e-02   2.6866129e-02   2.9509155e-02   3.0731850e-02   3.1200529e-02   2.7726888e-02   2.7123840e-02   3.0233593e-02   2.5463964e-02   2.5563633e-02   2.2626277e-02   3.0105500e-02   2.5704138e-02   2.7721694e-02   3.1892488e-02   3.5316267e-02   2.4934064e-02   3.6044596e-02   3.4135258e-02   2.8596976e-02   3.1846529e-02   3.7258672e-02   3.5335016e-02   2.8991567e-02   2.9277974e-02   3.3898134e-02   4.0270942e-02   3.2189286e-02   3.0094397e-02   3.7008281e-02   3.3816053e-02   3.1929395e-02   3.6390246e-02   3.3421997e-02   3.3864869e-02   3.2602207e-02   2.2599536e-02   2.7025571e-02   3.0182268e-02   3.2270663e-02   3.5046578e-02   2.7804279e-02   2.1931947e-02   2.2085124e-02   2.6198387e-02   2.5210793e-02   2.5995565e-02   2.8096025e-02   2.7092070e-02   2.3174417e-02   3.0558214e-02   2.8760355e-02   2.7467418e-02   3.2039859e-02   3.6082249e-02   3.8117082e-02   3.9295105e-02   3.4062071e-02   3.3453521e-02   3.6608131e-02   0.0000000e+00   2.7819375e-02   3.1078413e-02   2.9404068e-02   3.1746921e-02   2.8559832e-02   2.8743944e-02   2.8836781e-02   3.7506830e-02   3.3441104e-02   3.0209325e-02
   2.3318200e-02   2.5078451e-02   2.7480674e-02   2.7781587e-02   2.8172680e-02   2.8959019e-02   2.4403548e-02   2.3145291e-02   2.9440170e-02   2.6365777e-02   2.7442265e-02   2.5536898e-02   2.6756599e-02   3.0087013e-02   2.6679510e-02   2.8693144e-02   2.8325763e-02   3.0393211e-02   3.0407597e-02   3.0454491e-02   3.3691057e-02   3.2447301e-02   3.2920336e-02   3.2580089e-02   3.0798012e-02   3.3308674e-02   2.8864580e-02   2.6439616e-02   2.7698494e-02   2.7769135e-02   3.4700579e-02   3.0195712e-02   2.8438303e-02   2.7318154e-02   3.2942297e-02   2.9503204e-02   2.9911264e-02   3.0889371e-02   2.4634501e-02   2.5771614e-02   2.8607312e-02   2.9377464e-02   2.4209115e-02   2.9692397e-02   2.7671952e-02   2.9083105e-02   2.5278025e-02   2.3477487e-02   2.4907916e-02   2.8528107e-02   2.3030188e-02   2.4992767e-02   2.8528711e-02   2.4444338e-02   2.3899053e-02   2.3261853e-02   2.5246673e-02   2.6951448e-02   2.6728270e-02   2.6912739e-02   2.5123248e-02   2.6534960e-02   2.3664070e-02   2.4201231e-02   2.5258557e-02   2.4993142e-02   2.5968362e-02   2.6926584e-02   2.5034415e-02   2.9369325e-02   2.7935564e-02   2.7934991e-02   3.0910750e-02   3.5369270e-02   3.0125390e-02   3.0455339e-02   2.8475967e-02   2.6719503e-02   3.0145185e-02   2.7819375e-02   0.0000000e+00   2.7774452e-02   2.6292409e-02   2.7368644e-02   2.3766673e-02   2.4862119e-02   2.3991712e-02   2.5917319e-02   2.5336948e-02   2.3015864e-02
   2.4854391e-02   2.6875463e-02   2.9127906e-02   2.8415595e-02   2.7870421e-02   2.9551798e-02   2.3552029e-02   2.3854960e-02   2.9137905e-02   2.4875463e-02   2.7608326e-02   2.8167454e-02   2.6597467e-02   3.1691743e-02   2.7801342e-02   2.8589485e-02   2.9379357e-02   3.0728428e-02   3.0100415e-02   3.1010768e-02   3.3752010e-02   3.0902987e-02   3.2683160e-02   3.1132203e-02   3.0000705e-02   3.0393540e-02   2.4700094e-02   2.5642928e-02   2.9498358e-02   2.8055700e-02   3.4005214e-02   3.1853720e-02   2.9058167e-02   2.9970618e-02   3.2326987e-02   2.9216156e-02   3.0052253e-02   3.1528816e-02   2.6589272e-02   2.8437141e-02   3.2384580e-02   3.1052721e-02   2.5258526e-02   3.1176345e-02   2.8280660e-02   3.0003146e-02   2.6679091e-02   2.7056915e-02   2.7465596e-02   2.9216468e-02   2.5774851e-02   2.5902105e-02   3.0118622e-02   2.5350100e-02   2.4140411e-02   2.4166910e-02   2.5972520e-02   2.7126175e-02   2.8482589e-02   2.8952085e-02   2.6954733e-02   2.6277832e-02   2.4145379e-02   2.5949980e-02   2.6326479e-02   2.7218771e-02   2.9134053e-02   2.9362771e-02   2.6425959e-02   3.0535904e-02   2.9209194e-02   2.6255318e-02   3.2180547e-02   3.3778218e-02   3.0196359e-02   2.8833361e-02   3.0379490e-02   2.8421559e-02   2.6602751e-02   3.1078413e-02   2.7774452e-02   0.0000000e+00   2.5328252e-02   2.9177376e-02   2.4903362e-02   2.4366912e-02   2.4457038e-02   2.4573713e-02   2.5078680e-02   2.3441315e-02
   2.6275369e-02   2.7655634e-02   2.9435179e-02   3.3702627e-02   3.1881655e-02   3.2474642e-02   2.4976474e-02   2.3142455e-02   2.8761961e-02   2.6481068e-02   2.8336808e-02   2.8377464e-02   2.7444948e-02   3.1401328e-02   2.8159398e-02   2.9373939e-02   2.8629677e-02   3.0926935e-02   2.6223314e-02   2.6805125e-02   3.4653815e-02   2.6714116e-02   3.1083345e-02   3.2720796e-02   2.8221057e-02   2.7210327e-02   2.4475909e-02   2.4432980e-02   3.0005826e-02   2.7520327e-02   3.2777742e-02   3.1563678e-02   3.0111064e-02   3.1027772e-02   3.2711020e-02   3.4498953e-02   3.1745402e-02   3.0756124e-02   2.8212198e-02   2.8686177e-02   3.1333486e-02   3.0794743e-02   2.4160616e-02   3.0087356e-02   2.9651414e-02   3.1613343e-02   2.6040010e-02   2.6974215e-02   2.9755538e-02   3.0398309e-02   2.4636310e-02   2.5997443e-02   3.1730637e-02   2.6713140e-02   2.6349708e-02   2.6176642e-02   2.6402527e-02   2.8727464e-02   2.9208378e-02   2.8875723e-02   2.6450457e-02   2.7609065e-02   2.4331311e-02   2.6424834e-02   2.7709279e-02   2.8221874e-02   2.9098154e-02   3.0295584e-02   2.5602212e-02   3.1662982e-02   2.8226571e-02   2.8308403e-02   2.9631440e-02   3.5947272e-02   3.2793340e-02   3.0931753e-02   3.0234483e-02   3.0290257e-02   2.8292988e-02   2.9404068e-02   2.6292409e-02   2.5328252e-02   0.0000000e+00   2.8922470e-02   2.6660000e-02   2.6462295e-02   2.7235654e-02   2.7665874e-02   2.6545300e-02   2.3920187e-02
   2.3999013e-02   2.5255187e-02   2.9609146e-02   2.9054641e-02   2.8707236e-02   2.8720233e-02   2.2680654e-02   2.5655731e-02   3.0534236e-02   2.5744356e-02   3.2666817e-02   3.1145708e-02   2.7013179e-02   2.9446724e-02   2.6978982e-02   2.9802203e-02   2.9989816e-02   3.1606400e-02   3.2476665e-02   3.0141725e-02   3.7573241e-02   2.5299181e-02   3.3724364e-02   3.2236776e-02   3.0806510e-02   2.7088074e-02   2.5356448e-02   2.7067896e-02   3.1023224e-02   2.8550860e-02   3.2738971e-02   3.0573177e-02   2.8098727e-02   3.0984217e-02   3.3942321e-02   3.2874633e-02   3.0244482e-02   3.2054145e-02   2.7389374e-02   2.6220426e-02   3.0109148e-02   3.0848127e-02   2.4680676e-02   3.0510691e-02   2.8091207e-02   3.1377187e-02   2.6700844e-02   2.8678985e-02   2.9223680e-02   3.2127169e-02   2.3791808e-02   2.4008662e-02   2.8464598e-02   2.7750638e-02   2.4526856e-02   2.5293051e-02   2.4968195e-02   2.6339245e-02   2.6866881e-02   2.8145252e-02   2.6289396e-02   2.5989197e-02   2.4435232e-02   2.5527570e-02   2.5820703e-02   3.0286278e-02   2.9920797e-02   2.8412949e-02   2.5607643e-02   3.0749711e-02   2.7942879e-02   2.7506168e-02   3.2273278e-02   3.4799527e-02   3.1178072e-02   2.9412024e-02   2.8674304e-02   3.1573272e-02   2.9769539e-02   3.1746921e-02   2.7368644e-02   2.9177376e-02   2.8922470e-02   0.0000000e+00   2.5981606e-02   2.7202112e-02   2.8471582e-02   2.3253020e-02   2.5553295e-02   2.4137739e-02
   2.2901078e-02   2.3642080e-02   2.5756224e-02   2.5093226e-02   2.6630187e-02   2.8114427e-02   2.1853575e-02   2.1735459e-02   2.7680953e-02   2.1361972e-02   2.7017710e-02   2.5660236e-02   2.2222119e-02   2.6802160e-02   2.2683702e-02   2.5836392e-02   2.4431361e-02   2.6974740e-02   2.7131510e-02   2.4188994e-02   2.9562733e-02   2.6003444e-02   2.9358766e-02   3.0066915e-02   2.8713445e-02   2.5773526e-02   2.4939044e-02   2.3317441e-02   2.6127141e-02   2.2148376e-02   3.0109903e-02   2.7234893e-02   2.6389471e-02   2.6103075e-02   3.3361636e-02   2.5380184e-02   2.5307401e-02   2.7866491e-02   2.1857299e-02   2.3196636e-02   3.1180907e-02   2.8903780e-02   2.1643505e-02   2.7104933e-02   2.5474262e-02   2.8076568e-02   2.2390814e-02   2.3397457e-02   2.6194047e-02   2.8170065e-02   2.1670110e-02   2.2875807e-02   2.4726955e-02   2.1570528e-02   2.1656591e-02   2.1831941e-02   2.1677643e-02   2.3600330e-02   2.3246509e-02   2.4185865e-02   2.1512261e-02   2.3972702e-02   2.1812636e-02   2.2704192e-02   2.3469779e-02   2.2296392e-02   2.5629347e-02   2.5437351e-02   2.4043364e-02   3.0892995e-02   2.5822608e-02   2.6753599e-02   2.9498369e-02   3.0316689e-02   2.8912206e-02   3.0551757e-02   2.4195944e-02   2.7848877e-02   2.8139864e-02   2.8559832e-02   2.3766673e-02   2.4903362e-02   2.6660000e-02   2.5981606e-02   0.0000000e+00   2.3262170e-02   2.5175204e-02   2.2745981e-02   2.3069162e-02   2.2326610e-02
   2.2798760e-02   2.5975496e-02   2.6946767e-02   2.8310390e-02   2.7458879e-02   2.8079431e-02   2.2713550e-02   2.1289031e-02   2.6935737e-02   2.2786056e-02   2.8669545e-02   2.8154145e-02   2.4753554e-02   2.6968303e-02   2.6325475e-02   2.7408389e-02   2.7255492e-02   2.6793312e-02   2.7467549e-02   2.6506829e-02   2.9603506e-02   2.8042208e-02   3.1082477e-02   3.1804986e-02   3.0381215e-02   2.9263935e-02   2.7944158e-02   2.5556567e-02   2.9200335e-02   2.5807151e-02   3.2679279e-02   2.8831580e-02   2.8016875e-02   2.7233327e-02   3.3361324e-02   3.0003613e-02   2.6734869e-02   3.0103205e-02   2.4120928e-02   2.6545370e-02   2.9790350e-02   3.1186897e-02   2.4752423e-02   2.8589140e-02   2.7973439e-02   3.0916218e-02   2.3512013e-02   2.5477540e-02   2.5329330e-02   2.9337627e-02   2.3067812e-02   2.5366538e-02   2.8695186e-02   2.3981510e-02   2.6076863e-02   2.5160969e-02   2.4791410e-02   2.7576371e-02   2.6111572e-02   2.7273849e-02   2.5599402e-02   2.7148232e-02   2.2994856e-02   2.5416519e-02   2.6940224e-02   2.3881059e-02   2.7437749e-02   2.8492031e-02   2.4499438e-02   3.3110288e-02   2.6477028e-02   2.6628907e-02   2.9337157e-02   3.4030140e-02   2.6847381e-02   2.6460791e-02   2.6161958e-02   2.9658615e-02   2.5882598e-02   2.8743944e-02   2.4862119e-02   2.4366912e-02   2.6462295e-02   2.7202112e-02   2.3262170e-02   0.0000000e+00   2.6736461e-02   2.5852321e-02   2.2168519e-02   2.3229033e-02
   2.1518513e-02   2.4554473e-02   2.6643780e-02   2.6806944e-02   2.7802615e-02   2.7989982e-02   2.4661047e-02   2.3274238e-02   2.9254075e-02   2.4477767e-02   2.8275643e-02   2.7006811e-02   2.5438251e-02   3.0556848e-02   2.7940940e-02   2.6640884e-02   2.7833250e-02   2.8846506e-02   2.9800836e-02   2.8667975e-02   3.2944147e-02   2.5632496e-02   3.1282594e-02   3.3718471e-02   3.2247486e-02   2.8840985e-02   2.7294747e-02   2.8108476e-02   3.2372629e-02   2.8939845e-02   3.5599483e-02   3.0103803e-02   3.0654275e-02   2.9328330e-02   3.1906616e-02   3.4787540e-02   3.0808564e-02   2.8596627e-02   2.8478826e-02   2.5299133e-02   2.9064777e-02   2.9233969e-02   2.6442626e-02   3.0692888e-02   2.8516576e-02   2.8174622e-02   2.3254050e-02   2.5729640e-02   2.4189023e-02   2.8954571e-02   2.5363964e-02   2.7828524e-02   2.6616428e-02   2.6188695e-02   2.5478717e-02   2.4826537e-02   2.5899724e-02   3.0154961e-02   2.5103490e-02   2.4381324e-02   2.5378250e-02   2.4739366e-02   2.4033404e-02   2.6697811e-02   2.7911108e-02   2.5553615e-02   2.7099406e-02   2.9337942e-02   2.6556539e-02   3.1496761e-02   3.0232564e-02   2.8036738e-02   3.2353180e-02   3.5772274e-02   2.8074527e-02   2.5925433e-02   2.5880393e-02   2.7929836e-02   2.5534085e-02   2.8836781e-02   2.3991712e-02   2.4457038e-02   2.7235654e-02   2.8471582e-02   2.5175204e-02   2.6736461e-02   0.0000000e+00   2.5653819e-02   2.1732548e-02   2.0387013e-02
   2.2980963e-02   2.6913332e-02   2.7699661e-02   2.5606132e-02   2.6960793e-02   2.9256602e-02   2.3146499e-02   2.3893590e-02   2.9795594e-02   2.6611775e-02   2.8911830e-02   2.6652876e-02   2.4631434e-02   2.8454206e-02   2.4745450e-02   2.6079512e-02   2.7865754e-02   2.8832904e-02   2.7135514e-02   2.6362644e-02   2.4676990e-02   2.3840593e-02   3.1392073e-02   3.3049848e-02   2.9304797e-02   2.8299921e-02   2.6069190e-02   2.8741548e-02   3.0115107e-02   2.8106042e-02   3.4461402e-02   3.0008097e-02   2.9458586e-02   2.8106528e-02   3.2077778e-02   3.2770204e-02   2.7602754e-02   3.2461362e-02   2.5707589e-02   2.6097455e-02   2.9884236e-02   2.8570556e-02   2.5895190e-02   2.9159653e-02   2.7757435e-02   2.8539609e-02   2.4979130e-02   2.5363951e-02   2.6237747e-02   3.1482136e-02   2.5049526e-02   2.6972398e-02   2.7681625e-02   2.6377878e-02   2.3423120e-02   2.3714451e-02   2.3914341e-02   2.7872615e-02   2.4183593e-02   2.6332311e-02   2.3611195e-02   2.4891513e-02   2.1860380e-02   2.5006366e-02   2.6825013e-02   2.2279454e-02   2.6425335e-02   2.7120272e-02   2.3063824e-02   3.0587323e-02   2.7174993e-02   2.7849001e-02   3.0586728e-02   3.5485764e-02   3.0683796e-02   2.7527995e-02   2.9576275e-02   2.9004297e-02   2.6591926e-02   3.7506830e-02   2.5917319e-02   2.4573713e-02   2.7665874e-02   2.3253020e-02   2.2745981e-02   2.5852321e-02   2.5653819e-02   0.0000000e+00   2.1832463e-02   2.3023816e-02
   2.2333051e-02   2.6589305e-02   2.5400760e-02   2.6241124e-02   2.5233403e-02   2.7184062e-02   2.4169908e-02   2.2583484e-02   2.5624611e-02   2.3654544e-02   2.5680556e-02   2.6058832e-02   2.4634737e-02   2.8555676e-02   2.4047213e-02   2.6559809e-02   2.6911152e-02   2.7918457e-02   2.7178068e-02   2.4669403e-02   2.9221923e-02   3.2369876e-02   3.1406801e-02   3.0722785e-02   2.7990645e-02   2.7027466e-02   2.1830175e-02   2.4730404e-02   2.8017148e-02   2.3725370e-02   2.9319828e-02   2.7713554e-02   2.7483347e-02   2.4482470e-02   3.1381542e-02   3.0279651e-02   2.5918732e-02   2.8772049e-02   2.6278139e-02   2.4312404e-02   2.6819701e-02   2.9717984e-02   2.4291794e-02   2.7990624e-02   2.6825190e-02   2.5654682e-02   2.2867846e-02   2.4589554e-02   2.5773857e-02   3.0407788e-02   2.3156364e-02   2.3302578e-02   2.6422869e-02   2.2832092e-02   2.2298135e-02   2.0869099e-02   2.3323354e-02   2.5451560e-02   2.5153693e-02   2.4612064e-02   2.2841670e-02   2.3903079e-02   2.1964874e-02   2.4923212e-02   2.4598643e-02   2.3955574e-02   2.5474890e-02   2.5953793e-02   2.3254009e-02   2.7672604e-02   2.7184665e-02   2.6793614e-02   2.8806727e-02   3.3474837e-02   2.9376624e-02   2.7796781e-02   2.5231218e-02   2.5391135e-02   2.7570859e-02   3.3441104e-02   2.5336948e-02   2.5078680e-02   2.6545300e-02   2.5553295e-02   2.3069162e-02   2.2168519e-02   2.1732548e-02   2.1832463e-02   0.0000000e+00   2.2662750e-02
   2.1841459e-02   2.4076000e-02   2.4973151e-02   2.6407543e-02   2.4842885e-02   2.6032840e-02   2.0742661e-02   1.9985019e-02   2.6057718e-02   2.2411320e-02   2.6068940e-02   2.2490790e-02   2.3400121e-02   2.7854726e-02   2.3780284e-02   2.6863105e-02   2.6304548e-02   2.7015947e-02   2.7498800e-02   2.4896228e-02   2.6728073e-02   3.0051247e-02   2.9640696e-02   2.8705156e-02   2.6647495e-02   2.6049167e-02   2.1025892e-02   2.2946290e-02   2.6672214e-02   2.5002148e-02   2.9197704e-02   2.5010175e-02   2.5891168e-02   2.4966294e-02   2.9571161e-02   2.8018004e-02   2.8957674e-02   2.7739092e-02   2.3904314e-02   2.2536094e-02   2.8012082e-02   2.5317627e-02   2.3941832e-02   2.8367446e-02   2.6844297e-02   2.6895901e-02   2.4093465e-02   2.3485252e-02   2.5976755e-02   3.0116276e-02   2.2301639e-02   2.5315786e-02   2.4961716e-02   2.2940837e-02   2.1244784e-02   2.3123777e-02   2.3098379e-02   2.5122564e-02   2.6246486e-02   2.4462587e-02   2.4093419e-02   2.4565207e-02   2.1732116e-02   2.3205305e-02   2.3166540e-02   2.3368332e-02   2.5488321e-02   2.6648181e-02   2.3965461e-02   3.1750014e-02   2.5633357e-02   2.4441639e-02   2.7220600e-02   3.3074414e-02   2.6567604e-02   2.9161624e-02   2.5040303e-02   2.6978027e-02   2.5484535e-02   3.0209325e-02   2.3015864e-02   2.3441315e-02   2.3920187e-02   2.4137739e-02   2.2326610e-02   2.3229033e-02   2.0387013e-02   2.3023816e-02   2.2662750e-02   0.0000000e+00
