# Supplementary material for: Autistic traits and individual brain differences: functional network efficiency reflects attentional and social impairments, structural nodal efficiencies index systemising and theory-of-mind skills
Source: Mol Autism. 2021 Jan 21;12:3. doi: 10.1186/s13229-020-00377-8 (PMC7818759; doi:10.1186/s13229-020-00377-8)
Supplement: Supplementary file 8 — Additional file 8. Connectivity matrices. Connection matrices and functional correlation matrices for each subject, as floating-point values in ASCII text format, and MATLAB code for producing these. [file 13229_2020_377_MOESM8_ESM.zip › Paul_Arora_et_al_data/Physiological/BBC/DTI_rsfMRI_ConnectivityMatrices/connectivity_matrices/Netmat_rsfMRI_aal90_subj05.txt]

   0.0000000e+00   8.9314939e-02   4.3818749e-02  -1.2194316e-02  -4.3794834e-02  -2.8628239e-02   1.2969219e-01   7.6776474e-03  -4.1729668e-02  -1.2156443e-02   7.9498405e-02   5.9788129e-02  -5.0456509e-02  -1.8941456e-02  -1.8896930e-02   1.3568276e-02   1.9542410e-02   2.0902088e-02   4.2736028e-02  -4.1362585e-02  -1.9478119e-02   5.7819960e-02   2.1143584e-02  -5.0964823e-02   1.1840260e-02  -5.9433497e-02  -2.9946570e-02  -2.6245782e-02  -3.4158634e-02  -2.1413115e-03   3.0759753e-02  -5.3702260e-02   1.7821432e-02  -4.5954551e-02  -1.0388732e-01   8.5740720e-03   7.4579174e-02  -3.7511033e-02   1.5759677e-02  -5.1158236e-02   6.2246154e-03  -9.3639346e-02   1.3866202e-02   2.1505358e-02  -3.0067479e-02  -1.0497079e-02  -6.4550046e-02  -7.0868147e-02  -1.4538480e-03  -1.3279783e-02   5.4553260e-02  -3.1365668e-02  -5.5950236e-02  -2.0059211e-02   3.7259060e-02  -2.4930412e-02   7.7704497e-02  -4.8052598e-02   2.8643054e-02  -9.1518796e-02   1.2154878e-01  -5.5211987e-02   3.1624183e-02   4.0397923e-02   3.9941306e-02  -5.2806412e-02   2.8791588e-02  -2.7315842e-02   5.9833091e-02  -4.1021969e-02  -7.8679209e-03   4.1856566e-02   5.5279063e-02   4.1692629e-02   1.0921336e-02  -1.6650123e-02  -1.9325769e-02  -1.0401703e-01   2.7952753e-02  -2.4464787e-02   6.2134439e-03   6.9016615e-02   2.6700592e-02   1.9150037e-02  -7.4026038e-02   2.3647600e-03   4.1173544e-03  -7.1260227e-02   1.4282100e-03   5.2549880e-04
   8.9314939e-02   0.0000000e+00   1.2613236e-02   6.0121904e-02  -3.1775888e-02   5.1095946e-02  -2.1845795e-02   3.9081882e-02  -2.0035390e-02  -7.3040024e-02   8.3696669e-02   8.2324375e-02  -3.6807984e-04   4.6953283e-02  -2.9082904e-02  -1.5506417e-02  -4.3038622e-02   4.2049145e-02   1.9002747e-02   9.2646516e-02   8.0726667e-03  -2.6680472e-02  -1.3011893e-02   1.5898583e-02   4.3108098e-03  -7.9955072e-03  -3.9852003e-03   3.3251729e-02  -3.0096214e-02   3.5232937e-02  -1.6436313e-03  -3.1524851e-02  -1.7362887e-04   4.0923156e-02  -2.6258203e-04  -1.3763665e-02  -1.2623955e-02   8.0793855e-03   5.6296435e-02  -3.4929373e-03  -1.0458133e-02   5.0555480e-02   1.0457583e-02   1.3118724e-02  -1.0220746e-01   1.5061424e-02  -2.4947821e-02  -1.8066673e-02   2.4708848e-04   3.2382229e-02   4.4778163e-02  -2.6040020e-02   2.3536997e-02  -1.1091547e-02  -2.2296910e-02   5.5265716e-02   8.6503878e-03   1.1786714e-01   2.7699075e-02  -2.1355206e-02   1.4231347e-02  -1.9689110e-02   5.6528691e-02   4.9112661e-02  -1.4268185e-02   2.8886981e-03  -5.3859020e-03  -4.6017756e-02   3.4761489e-02   3.3986952e-02  -7.4264413e-02   4.7860581e-02  -7.5548821e-02   1.3533199e-02  -2.4053024e-02  -2.2539197e-02  -2.9372397e-03  -6.0324798e-02  -1.6153200e-02  -2.7101298e-02  -2.5828757e-03   1.0096147e-01  -3.9753632e-02   1.0392521e-01  -7.3880833e-02  -5.6726130e-02  -1.1131605e-02  -2.7021795e-02   2.1258015e-02  -1.0401778e-02
   4.3818749e-02   1.2613236e-02   0.0000000e+00   5.4159118e-02   1.7512120e-03   3.3231618e-02   1.4794030e-01  -2.1560292e-02  -6.0789351e-03   5.7217798e-02   7.7131721e-03  -2.8877188e-02   2.3873130e-02  -3.0861411e-02  -3.9438411e-02  -6.8472794e-03  -3.0213506e-02  -1.3780178e-02  -2.5591124e-03   5.7556933e-02  -1.5467012e-02  -1.1257482e-02   7.9621681e-02   5.1346477e-02   1.4375085e-01   4.3322133e-02   2.0341855e-03   2.5244527e-02   3.5172585e-03  -1.0297708e-02   2.1326287e-02  -5.6849135e-02   1.9372249e-03  -3.9189870e-02  -1.0256243e-02   1.4096660e-02  -4.1400899e-03   2.7862761e-02  -1.3890004e-02  -2.8745798e-02   5.0753121e-02  -5.8941812e-02  -1.7658195e-04   3.1073743e-02  -4.8345898e-02  -4.6601770e-02  -1.6007076e-02   2.9769657e-02   1.3161956e-02   2.8663247e-02   6.6940118e-04   1.4653691e-02   5.5131895e-02   7.6887567e-04  -1.8509817e-03  -1.6469213e-02  -2.0518178e-02  -2.8568259e-02  -2.6687110e-02   3.3887571e-04  -4.4789647e-02  -9.6485664e-03  -5.6694431e-02  -1.8166772e-02   1.6421939e-02  -9.0476875e-03  -2.2367130e-02   8.8906207e-03  -3.0608379e-02   4.6268909e-02  -3.2800642e-02  -3.8717239e-02   5.1819183e-02  -2.2437029e-02   1.2316081e-02  -5.0590186e-02   3.7726700e-02  -5.5115002e-02  -7.7114211e-02   9.2707377e-02  -1.7754855e-02  -1.3604187e-02   5.7361187e-02   6.2197825e-03  -1.7684973e-04   3.4678125e-02   1.6235349e-02   1.2335869e-02  -1.9690723e-03   6.0771911e-02
  -1.2194316e-02   6.0121904e-02   5.4159118e-02   0.0000000e+00   3.3330742e-02   1.1130202e-01  -1.0006613e-02   1.5203453e-01  -1.6853558e-02   3.2758905e-02  -6.0787330e-02   1.8848557e-02  -3.8920049e-02   6.1635337e-02  -7.9906618e-02  -2.1631633e-02  -4.3162129e-02  -4.2149263e-02   4.2628363e-03   6.5880119e-02   1.8600424e-02   1.1242302e-02  -4.9888581e-02   6.4575914e-02   7.6371761e-02   1.9989659e-02   2.1064637e-02   4.6013932e-02  -1.9352588e-02   1.2306060e-02  -5.2896127e-02  -8.9295371e-02  -3.2298355e-02  -3.3834079e-02  -2.7042776e-02   3.1054371e-02  -2.7657594e-02  -5.1708903e-02   3.9205569e-03   2.0139018e-02  -3.0461566e-02   5.2440774e-02   1.6762782e-02  -6.0635422e-02  -8.0510852e-02  -1.6003915e-02  -3.0505960e-03   5.7103151e-02   1.9171877e-02  -4.5666813e-03  -9.9754399e-04   5.1917755e-02   6.2048238e-02  -6.9580498e-02  -4.9654315e-03   1.8193767e-02  -5.4191755e-02  -3.8662808e-02  -5.2568524e-02  -1.7134090e-02  -2.6745947e-02   1.9180693e-02  -3.5515995e-03  -8.0142053e-02  -2.6469834e-02   6.3233133e-02   2.8792961e-02   3.1469553e-02  -1.5332048e-02  -2.5693567e-02   9.9780089e-03  -5.5327754e-02  -4.4004204e-02   4.6759126e-02  -1.1055255e-01   3.4054769e-02   1.7118161e-02  -9.3654377e-02  -9.5537557e-03   1.3451241e-02   6.1664958e-02   2.2197422e-02   1.5579557e-02   1.1399372e-02  -3.7264406e-02  -4.8804781e-02   1.3572170e-02  -1.4218741e-02  -2.2182679e-02   2.9276939e-02
  -4.3794834e-02  -3.1775888e-02   1.7512120e-03   3.3330742e-02   0.0000000e+00   6.3984152e-02   7.6330346e-02   3.9891319e-02   1.9978076e-01   7.2176237e-02  -2.9374921e-02  -2.1177712e-02   5.6341913e-02  -4.5086029e-02   8.7024150e-02   3.1662849e-02  -1.1084269e-02   3.3096672e-03   3.5024102e-02  -1.0704419e-02   5.5847951e-02  -4.1342986e-02  -5.1355961e-02   3.7561797e-02   2.2674239e-02  -8.4299744e-02   1.1015627e-02   4.6504942e-03   4.9067585e-02  -2.3642150e-03  -2.0402860e-02   1.8184297e-02  -1.6955776e-02  -6.8673148e-03   4.1757010e-02  -2.3785212e-02  -6.3821043e-03   7.6008875e-02   6.6506644e-02  -7.7106854e-03  -1.0633453e-02  -1.8139304e-02  -2.9274492e-03  -5.3761901e-02  -2.1246973e-02  -4.9015628e-03  -5.4999036e-02   3.8404811e-03  -2.9726082e-02   1.7957962e-02  -1.5630906e-02  -1.0149424e-02   5.2044022e-02   9.8842820e-03  -2.5518408e-02   3.4393875e-02  -1.3408189e-02  -3.8568976e-02  -3.0025449e-02   3.9656100e-03   2.1494302e-02   5.2517370e-02   1.7053657e-02  -6.5046688e-03  -6.2393166e-02  -4.6002500e-02   6.0822190e-02   3.6240315e-02   7.4780168e-02   9.4344660e-02  -3.4895221e-02   3.8323280e-04  -1.4384846e-02  -4.9093605e-02  -4.8153220e-02  -3.6756703e-02   2.2748151e-02   1.8026124e-02  -3.3377558e-02   3.4830429e-02   3.1206402e-02   3.7578770e-02   2.5007059e-02  -1.2007985e-02  -3.4632254e-02  -3.7384543e-02   8.9151683e-02  -7.9384738e-03   4.5789798e-03  -1.7838658e-02
  -2.8628239e-02   5.1095946e-02   3.3231618e-02   1.1130202e-01   6.3984152e-02   0.0000000e+00  -8.0439609e-03   3.9160251e-02   5.0662354e-02   1.5277786e-01  -4.0940961e-02   2.1651713e-02  -1.2630914e-02   3.5502321e-02   2.7876503e-02   1.1284795e-01  -3.8247189e-02   1.9966015e-02   3.5824143e-02   7.3619234e-02  -2.8702993e-02   4.9790239e-02  -3.4123405e-02   9.3364424e-03   1.0046433e-01   1.2483174e-01   1.7805204e-02   5.1523770e-02   4.9597528e-02   4.3339912e-02  -1.8288822e-02  -8.4392294e-02   4.0325505e-04   3.2611497e-02   5.3862144e-02   2.5492457e-02  -9.8708339e-03   1.1212462e-02  -7.0929160e-02   1.5725240e-02   1.9433984e-02   7.2891896e-02   1.8249225e-03  -2.0472025e-02  -2.8900338e-02  -4.6728500e-02   6.5132664e-02   3.7431011e-02   2.9397852e-02  -1.6924048e-02   7.4699489e-02   4.4602724e-02  -8.1905890e-02  -7.9339105e-02  -1.9362804e-02  -8.1254842e-03   2.6821446e-02   4.5835443e-04   1.4282351e-02   9.5159076e-03   1.9173259e-02   3.7525873e-02   2.9233001e-02  -5.1106366e-02  -3.6496524e-02   2.2490735e-02   2.5860402e-04   1.6842856e-02  -6.6949139e-02  -3.0233805e-02   1.8483161e-02  -1.1499720e-02   4.2126535e-02  -5.6650601e-02  -7.3642734e-02  -7.9120206e-02   3.7996909e-02  -4.9997057e-02  -4.2408847e-03  -1.0114644e-02  -4.6136202e-02  -5.4818432e-02   3.5737449e-02   4.2758402e-02   2.3959762e-03  -8.1603956e-02  -7.6707477e-02  -1.0994412e-02   3.9975482e-02  -2.7122336e-02
   1.2969219e-01  -2.1845795e-02   1.4794030e-01  -1.0006613e-02   7.6330346e-02  -8.0439609e-03   0.0000000e+00   5.5762903e-02   1.7882178e-01   9.8599989e-02   4.6192173e-02  -8.6133303e-03   1.4815090e-01  -7.0029111e-02   1.6848368e-02  -6.8263366e-02  -1.7780930e-02  -1.1854021e-02   3.4148320e-02  -8.5948825e-02   2.5015375e-02   9.9081050e-03   4.5585914e-02  -6.4732895e-03   1.1173686e-01  -2.2050956e-02   4.1522717e-03  -1.3450651e-02  -5.9569837e-02  -9.1118642e-02   5.7819147e-02   5.6959474e-03  -2.5255895e-02  -7.2098218e-02   1.5874561e-02  -3.0028978e-02   1.8397841e-02  -4.5544680e-02  -8.7150157e-02  -7.6699960e-02   4.8530158e-02  -8.8180784e-02  -9.8439747e-03  -6.1930997e-03  -3.4373783e-02  -1.3121971e-02   1.0555453e-02   4.8481932e-02  -6.3926682e-02   3.2850047e-02   3.3201120e-03  -4.0753535e-02  -5.4886990e-02   4.6831964e-02  -1.6131683e-02  -4.4148836e-02  -1.0290747e-02  -5.9557513e-02  -3.0972818e-02  -7.1742871e-02   3.5909051e-02   3.3890386e-02  -2.5254658e-02  -7.5114095e-04   3.6858553e-02  -5.1647822e-02   1.6290678e-02   1.3374772e-02  -3.2660561e-02   6.1770483e-02  -3.0235203e-02   2.9531857e-02   7.5196709e-02  -5.4701503e-02   5.3684918e-02  -5.8922287e-02   3.8909364e-03  -4.9893338e-02  -1.6442255e-02   4.0972894e-02   1.1510990e-02   3.6713508e-02  -4.0151303e-02  -2.7553774e-02   2.6698217e-02  -2.0515641e-02   4.6148561e-02  -3.8513660e-02   4.8761021e-03   1.8247395e-02
   7.6776474e-03   3.9081882e-02  -2.1560292e-02   1.5203453e-01   3.9891319e-02   3.9160251e-02   5.5762903e-02   0.0000000e+00   2.9477608e-02   6.9197572e-02  -6.2018197e-02   2.4298633e-02  -1.3013791e-02   6.9205576e-02  -1.2472209e-02  -7.2277909e-02   1.2129565e-02   2.8509056e-04  -5.8280476e-02  -7.5757326e-02   3.6200734e-02  -2.1944229e-02  -2.0326660e-02   7.1950447e-02  -7.2945383e-02  -7.5509743e-04   3.4386710e-02   1.2284035e-02   9.9968146e-03  -3.0895638e-02   2.6866764e-02   8.5457637e-03  -1.7182609e-02  -1.3896573e-02  -4.7724298e-02   3.8784104e-02  -1.6665405e-02  -4.2300216e-02   2.5672741e-03  -1.1178949e-02   1.3986160e-02   4.2241021e-02  -3.0513455e-02  -7.8201901e-02  -4.0286224e-02   3.3332263e-02  -2.6074581e-02   5.4394095e-02  -2.3135555e-02  -7.7175879e-03   6.6053920e-03   2.0803660e-03  -9.8185082e-03  -1.9996799e-02  -1.8200141e-02   3.1932292e-03  -3.0383760e-02  -2.7372143e-02  -7.4595560e-02  -8.0329124e-02   2.3308196e-02   3.7995958e-02   3.2454711e-02   3.6055617e-03  -2.5071635e-02  -4.1319199e-02  -3.2843276e-02  -1.4603671e-03  -8.7235929e-02  -4.3654111e-02  -8.2125509e-02   7.3405790e-02  -4.2230820e-02   2.6799014e-02  -9.5108093e-02   5.2012813e-02   3.4964845e-03  -5.6249011e-02  -3.5001393e-03  -5.6210246e-02   2.1259179e-02   4.1058543e-03  -2.5110569e-03   1.7038544e-03   9.8971636e-03  -2.6058693e-02   2.5897147e-02  -4.0034311e-02   2.6396376e-02   1.3254692e-02
  -4.1729668e-02  -2.0035390e-02  -6.0789351e-03  -1.6853558e-02   1.9978076e-01   5.0662354e-02   1.7882178e-01   2.9477608e-02   0.0000000e+00   6.2532299e-02   5.6322893e-02  -2.2003798e-02   1.4008193e-01  -2.6610720e-02   2.2173134e-01   1.2816477e-02   3.0882962e-02   2.0838148e-02   3.5694081e-02  -2.0921770e-02   1.2232433e-01  -8.6060637e-03  -1.8393951e-02   4.5956282e-03  -3.4049387e-02   4.0159883e-02   3.4485066e-02  -8.5355661e-03   2.9106592e-02  -3.0106864e-02  -1.0148557e-01  -2.5341715e-02   6.8783435e-02   8.6033371e-02   4.6733334e-02  -6.1687943e-02  -4.4025254e-03  -6.7705267e-03   1.5553472e-01  -3.7969653e-02  -6.2469431e-03  -6.4934628e-02   1.2954726e-02  -5.8453142e-02   2.6330401e-02  -3.9284515e-02   9.5529087e-03   1.9310055e-02  -3.2066838e-03   1.2867896e-01  -4.6227044e-02   8.3180297e-03   9.9964155e-03  -4.1725627e-02  -1.0842870e-02   8.3301248e-02  -1.0240763e-01  -1.0081476e-02   2.7188050e-02  -7.7496760e-03  -9.4267111e-03  -8.7999478e-03   7.5420375e-02  -1.2741465e-02   1.2086685e-01   2.1090754e-03  -2.4724763e-02  -3.5789672e-02  -4.6739584e-02  -4.0421090e-02  -3.4567969e-02  -8.9731234e-04   6.1206807e-02   5.4676464e-02  -1.5919063e-02   3.5078656e-02  -1.4742255e-02   6.0585683e-02  -1.6990787e-02  -1.0334587e-02  -4.2254264e-02   3.2436812e-02  -9.1585916e-02  -6.7629277e-02  -1.4360074e-01  -8.6128581e-02   3.4672917e-02  -2.1262632e-02  -1.6135173e-02   2.2335613e-02
  -1.2156443e-02  -7.3040024e-02   5.7217798e-02   3.2758905e-02   7.2176237e-02   1.5277786e-01   9.8599989e-02   6.9197572e-02   6.2532299e-02   0.0000000e+00  -3.9038506e-02  -7.1227230e-02   7.7208400e-02   2.0377657e-02  -4.8679483e-02   1.4414299e-01   8.0270530e-02   2.3754863e-02  -6.5435153e-02   3.0753358e-02   1.3215891e-02   6.9740827e-02   8.7340270e-04   1.0583187e-01   7.1620221e-03  -1.2386659e-01   1.6855788e-02   7.0563575e-02   7.3486331e-03  -2.9667238e-02  -1.8925790e-02   3.0557759e-02  -1.2027573e-02   2.3462562e-02  -7.3780883e-02   3.1085933e-02   1.1361085e-01  -4.3850437e-03  -4.2395790e-02   8.2095128e-03  -3.9784133e-03   1.0128458e-02   6.0048517e-03  -5.5069681e-02   2.4788239e-02  -8.3583587e-02   3.1536141e-02  -5.9249972e-03  -7.9211605e-03   7.2005475e-04   4.3647459e-02   2.0065947e-02   3.7757889e-02  -6.2591024e-03  -3.4832348e-02  -1.9005757e-02  -2.4664312e-02  -5.8331383e-02  -1.8597814e-02  -1.0801455e-02   2.4740478e-02   6.3811009e-02  -9.3240421e-02   4.3882695e-02  -1.2005016e-02   4.1391366e-02  -2.7747875e-02  -7.7167510e-02  -3.8852526e-02  -3.8226276e-02   2.5218749e-03  -2.8332456e-02   6.1939416e-02  -2.6461750e-02   1.2198730e-02  -7.4693859e-02  -4.9953529e-02   8.1745473e-02  -2.2493949e-02  -6.2899389e-02   8.5332436e-03  -1.3951636e-02   1.4284842e-02   5.5888570e-02   1.1880248e-02  -4.0797200e-02  -8.7914244e-02  -6.0555469e-02   3.0969224e-02  -5.3603783e-02
   7.9498405e-02   8.3696669e-02   7.7131721e-03  -6.0787330e-02  -2.9374921e-02  -4.0940961e-02   4.6192173e-02  -6.2018197e-02   5.6322893e-02  -3.9038506e-02   0.0000000e+00   1.7314455e-01   2.8948665e-01   7.2308808e-03   7.9784022e-03   4.3797547e-02   3.7555370e-02  -1.0481068e-01  -3.2761906e-03  -2.8823392e-02   9.2675886e-03  -1.1653800e-01  -1.5147475e-02  -8.8248711e-02  -3.2266420e-04  -1.1831785e-01  -3.6073392e-02  -4.8379875e-02   1.6737480e-01   4.0253885e-02  -6.2357088e-02  -3.8779116e-02   3.5984537e-03   6.2683003e-02   1.3375342e-01  -1.0000497e-01   6.4369622e-02  -9.2753681e-02   3.4697051e-02   4.7405988e-02   4.0263679e-02  -8.3126030e-03  -7.5123314e-02  -1.9964271e-02  -5.0010457e-02   2.8927592e-03   7.2142280e-02  -8.0271340e-02  -1.9325575e-02   2.2174803e-02   7.5360926e-02   8.6377948e-02  -8.9549655e-02   5.6818721e-02   5.4320768e-02   3.2304055e-02  -7.3222796e-02   6.8959396e-02  -1.3727433e-01  -2.8266735e-02  -7.6989817e-02  -4.5438415e-02   8.6701842e-02   4.3524764e-03  -4.0661741e-02  -3.1423982e-02  -2.6660338e-02  -2.8105806e-02  -1.4605970e-01  -8.3607790e-03   3.9294974e-02  -5.1455928e-02  -1.5589775e-02   2.4302882e-02   1.2189313e-01  -1.4451045e-02  -8.3401412e-02  -1.2752594e-01   3.3872680e-02  -2.2836764e-01   7.6282838e-02   1.1874066e-02   4.1218052e-02   5.0306649e-02   3.7084417e-02  -1.0556549e-01  -1.5474299e-01  -7.6373616e-03  -1.4055366e-02  -9.8279997e-03
   5.9788129e-02   8.2324375e-02  -2.8877188e-02   1.8848557e-02  -2.1177712e-02   2.1651713e-02  -8.6133303e-03   2.4298633e-02  -2.2003798e-02  -7.1227230e-02   1.7314455e-01   0.0000000e+00   4.1068777e-02   2.9739648e-01   1.6647267e-02   8.3406266e-02  -1.7685156e-02   5.0547469e-02   5.0400995e-02  -4.2495747e-02   1.2148407e-02  -2.8227083e-03   5.2327479e-03   4.9218042e-03  -9.8595004e-02   1.1681812e-02   3.5276686e-02   1.1222229e-02   1.3149260e-02  -2.2265878e-02  -8.8738856e-03   4.8431795e-04  -3.1550887e-02   4.8992162e-02  -5.1763670e-02   1.4140231e-01  -2.4553944e-02  -4.1730597e-02   8.8577676e-03   2.1226283e-02  -8.8616075e-03   4.8515378e-02  -4.9741388e-02  -8.8403303e-02  -4.2689669e-03   4.6149466e-02  -3.8117594e-02  -2.3968024e-02   2.6659286e-03  -1.6286312e-02   6.1867788e-02   7.2107777e-02   2.3049723e-02  -1.5081960e-02   6.0490431e-02   4.5728635e-02   2.8133580e-02  -1.8189569e-02  -5.3103880e-02  -1.1003909e-01  -9.7318822e-02   7.3113304e-02  -1.0221633e-01   3.1081247e-02  -4.8453242e-02   1.6553764e-01  -1.8982926e-02   5.0006808e-03   1.3917504e-02   7.9673948e-02   2.8312812e-02  -3.0480988e-03   6.0895631e-02   2.2191454e-03   4.2145135e-03  -2.1446541e-02  -5.4703346e-02  -8.8401872e-02  -4.8219716e-02   5.2839168e-02  -9.4196266e-03   2.5192547e-02  -1.4973401e-02   4.5644357e-02   1.4889099e-02  -6.0508890e-03  -4.6155435e-02   7.9154766e-02   2.8776376e-02   2.0976954e-02
  -5.0456509e-02  -3.6807984e-04   2.3873130e-02  -3.8920049e-02   5.6341913e-02  -1.2630914e-02   1.4815090e-01  -1.3013791e-02   1.4008193e-01   7.7208400e-02   2.8948665e-01   4.1068777e-02   0.0000000e+00   1.2727370e-01   1.1975216e-01   7.8342079e-02  -5.0594132e-02  -2.9022574e-02  -1.4128660e-02  -1.3535009e-02  -1.4130925e-03  -1.2654066e-01   2.8197017e-02  -1.4852360e-03   2.4703329e-02  -1.5829772e-03  -1.6036756e-02   4.3007155e-03   6.3581911e-02  -8.9946792e-02   4.4914550e-03   8.3630087e-02  -4.5337201e-02  -3.2645828e-02   6.0403070e-02  -7.2110486e-02   3.9147477e-02  -7.0852107e-02  -2.1351149e-02   6.6247574e-02  -2.3496556e-02  -3.5857648e-02  -8.5756506e-02  -5.3160331e-02   4.8413784e-02  -4.0966013e-02   7.8450488e-02  -9.9148955e-03   4.7623918e-02   2.2883652e-02  -4.9235289e-02  -7.6682663e-02   2.9172384e-02  -1.4177396e-02  -5.0264255e-02   1.9451887e-02  -1.2168085e-01   1.6825124e-02  -5.6054579e-02   2.3616323e-02   5.1581527e-02   3.8869449e-02  -4.3667149e-02  -3.7384215e-02  -4.9513571e-04  -4.7120457e-02  -1.4376827e-02  -2.3338469e-02  -4.1788992e-02   4.9727603e-02   6.4678751e-03  -1.6075554e-02   1.9189174e-02  -3.2163476e-02   3.8941164e-02  -4.4727116e-02  -5.9148298e-02  -4.3947422e-02  -7.0541476e-02   6.5516791e-02  -7.4172260e-03   7.6668485e-03   2.1110172e-02   7.3079717e-02   6.4583877e-02  -1.3852547e-01   2.3152271e-02  -2.6757779e-02  -3.5700891e-02  -2.4365692e-02
  -1.8941456e-02   4.6953283e-02  -3.0861411e-02   6.1635337e-02  -4.5086029e-02   3.5502321e-02  -7.0029111e-02   6.9205576e-02  -2.6610720e-02   2.0377657e-02   7.2308808e-03   2.9739648e-01   1.2727370e-01   0.0000000e+00   2.5411950e-02   1.3699276e-01   2.7344594e-02   2.9518944e-02  -3.6523950e-02  -1.9083970e-02   1.4648844e-02  -2.2771831e-02  -2.9762314e-02  -3.3248974e-02  -2.6351870e-02   1.1750071e-02   4.5381076e-03   4.1557864e-02   1.7865311e-02  -4.1698643e-02  -4.8679608e-02  -6.5859068e-02  -5.4580701e-02  -1.8652263e-02  -9.2136953e-02   5.3023805e-02  -2.7835058e-02  -1.4948419e-02  -3.5154478e-03  -9.1259149e-03  -4.4493485e-02   2.1593430e-02  -1.5118547e-02  -8.6296959e-02  -9.3992148e-03   3.3772194e-02   2.0759052e-03   1.7362105e-02   4.1071782e-02  -5.3790326e-02   1.4485067e-02  -1.0635293e-02   6.8882326e-02  -1.0583482e-01  -1.3591172e-02  -1.2432780e-02  -3.2622216e-03  -7.7243857e-02   2.6416138e-02  -1.1722427e-01  -3.7437046e-02   2.7599530e-02  -3.9725800e-02  -2.3052596e-02   1.3794910e-02   4.6852735e-02   2.4855247e-02  -6.9767120e-02  -3.8974951e-02   5.9641578e-02  -5.0036460e-02  -3.9667183e-02   6.1378282e-03   3.3993995e-02  -4.4747340e-02   1.3051938e-03   4.2360626e-02  -1.5545190e-02   7.1897712e-02  -2.9713208e-03  -2.0028173e-02  -4.0776018e-02   1.3914994e-02   4.5788790e-02  -1.3287344e-03   3.7864152e-02   5.5788819e-02   1.1046001e-02   3.2008370e-02   2.6293190e-02
  -1.8896930e-02  -2.9082904e-02  -3.9438411e-02  -7.9906618e-02   8.7024150e-02   2.7876503e-02   1.6848368e-02  -1.2472209e-02   2.2173134e-01  -4.8679483e-02   7.9784022e-03   1.6647267e-02   1.1975216e-01   2.5411950e-02   0.0000000e+00   7.1046470e-02   5.0685004e-02   8.0890023e-02   2.0562756e-02  -2.4707440e-02  -2.8321184e-02  -3.9697414e-03   9.2079404e-02  -1.6443136e-02  -8.4933820e-02   1.2497691e-02  -1.6218177e-03  -1.0194713e-02   7.1869603e-02  -1.9772625e-02   9.8925065e-02   5.6608029e-02  -7.6326383e-02   3.2724663e-02  -3.7352663e-02  -2.6346337e-02  -4.2139049e-02   6.7793768e-02  -1.6701174e-04   3.4404479e-04   3.3099277e-02   3.1318753e-02  -1.7968682e-04   1.1641223e-02  -4.1110984e-02   5.2934844e-02   9.7213671e-04  -9.9160268e-02   3.7080100e-02   9.5255381e-03  -7.4950939e-03   1.1666538e-02  -3.1174324e-02   2.1150852e-02  -4.2541048e-02   5.5440526e-02  -6.9720430e-02  -5.0019760e-02   1.2316125e-02  -6.4283835e-02  -1.3616755e-02  -5.6671573e-02   7.6025840e-02   2.1124989e-02   4.5865670e-02  -2.2094864e-02  -1.1901563e-02  -1.6730785e-02   2.2198723e-02   1.0796393e-02   3.0462996e-02  -5.6793499e-02   9.4859829e-02   7.5719058e-02  -2.0249253e-02   1.7938790e-02   2.1610222e-02  -7.0117490e-02  -1.2032900e-01   4.9832920e-02  -8.5908357e-02   3.6506680e-02   2.1278413e-01  -2.0429017e-02   1.0172971e-02  -2.9137969e-02   3.8304472e-02   1.3565894e-02  -3.8756229e-02  -4.7729785e-02
   1.3568276e-02  -1.5506417e-02  -6.8472794e-03  -2.1631633e-02   3.1662849e-02   1.1284795e-01  -6.8263366e-02  -7.2277909e-02   1.2816477e-02   1.4414299e-01   4.3797547e-02   8.3406266e-02   7.8342079e-02   1.3699276e-01   7.1046470e-02   0.0000000e+00  -3.8318823e-02  -3.9718611e-02   6.6151703e-02   7.1054678e-02  -1.2139684e-02  -5.6071814e-02   2.0583143e-02   1.0834207e-01  -7.0284598e-03  -1.1180216e-01  -4.6329826e-02  -3.5257757e-02  -3.7282775e-02   7.0499868e-02  -4.1966902e-02   8.4020633e-02   2.4002326e-02   2.8045535e-02  -8.4259591e-02   3.6154956e-02  -4.5675576e-02   5.9728038e-02  -3.5638973e-02  -5.2971099e-02   5.7818421e-02   5.0925577e-02  -1.9422501e-02   2.4614122e-02  -1.6082123e-03   5.2220927e-02  -1.9554017e-02  -4.5565505e-02   7.5351553e-02   1.1760251e-02  -3.6925102e-03  -1.1557866e-05  -4.3473310e-02  -5.5891979e-02   7.5640825e-02   5.3218928e-02   7.2672699e-03  -6.7705982e-02   5.2353290e-02  -2.6476513e-02   3.2327904e-02   1.1870586e-02  -1.8490018e-02  -2.1641608e-03   1.3269652e-01  -5.7542249e-02  -4.0971637e-02  -2.8151528e-02   5.0917134e-02  -8.3666156e-02  -7.3507839e-03  -4.3003789e-02   7.9194504e-03  -9.6712289e-03   7.7874321e-03   1.7278201e-02  -2.5618600e-03   7.0124808e-02   8.4860169e-02  -7.7500197e-02  -1.9746430e-02  -4.9852324e-02   1.1917991e-01   2.7548056e-01  -4.4402019e-02   3.0118821e-02  -9.8980411e-02   2.8851273e-02   2.8652373e-03   1.6642422e-02
   1.9542410e-02  -4.3038622e-02  -3.0213506e-02  -4.3162129e-02  -1.1084269e-02  -3.8247189e-02  -1.7780930e-02   1.2129565e-02   3.0882962e-02   8.0270530e-02   3.7555370e-02  -1.7685156e-02  -5.0594132e-02   2.7344594e-02   5.0685004e-02  -3.8318823e-02   0.0000000e+00   1.5914800e-01  -5.8497154e-02  -1.2371442e-02   4.1151002e-02   3.2431812e-02   4.7813908e-02   3.3747919e-02  -4.7497517e-03  -3.7648175e-02  -1.6632124e-02   3.6130401e-02  -6.0047938e-03   3.4290803e-03   1.8491134e-02   1.0779126e-02  -2.7085700e-02  -3.5316382e-02  -1.1803261e-01  -4.4694546e-02   8.3441632e-02   1.0860825e-02   7.2021195e-02  -6.0263027e-02  -1.5760072e-02  -7.6878692e-02   3.6479394e-02   5.2162662e-02  -5.7471735e-02   5.0816353e-02   5.2691634e-02  -1.4813347e-01  -2.0093436e-02  -5.8250613e-02   2.4930687e-02   3.4383644e-02  -2.0252321e-02   6.6888357e-02   7.4950228e-02  -1.0346642e-01   4.8184561e-02   2.3107743e-02  -8.2963344e-02   3.2451642e-02   3.9004936e-03  -3.5266718e-02   7.3128683e-02  -2.6410831e-02   3.1227794e-02  -1.9370470e-03   4.4058871e-02   6.6961437e-02  -4.2201068e-02   8.2048688e-02   1.1131062e-01  -1.1976214e-01  -6.8112673e-02   5.4679180e-02   4.9582716e-02  -1.3179241e-01  -9.9963771e-02   3.4016574e-02   4.2143718e-01  -6.6431499e-02   1.6117462e-02  -3.9081674e-02  -1.2214341e-02  -2.4926717e-02  -2.6690096e-02   1.9798844e-02   3.7492009e-02   1.2222700e-02  -1.2342858e-02  -1.1565701e-02
   2.0902088e-02   4.2049145e-02  -1.3780178e-02  -4.2149263e-02   3.3096672e-03   1.9966015e-02  -1.1854021e-02   2.8509056e-04   2.0838148e-02   2.3754863e-02  -1.0481068e-01   5.0547469e-02  -2.9022574e-02   2.9518944e-02   8.0890023e-02  -3.9718611e-02   1.5914800e-01   0.0000000e+00   7.6236919e-02  -3.0141100e-02   9.6613992e-02   3.6075872e-02   4.0796176e-03  -3.0861896e-02   1.3163942e-02   1.0617363e-03   6.8394368e-03   4.2198605e-02   5.2683931e-02   1.2020892e-01  -4.3128649e-02  -3.6789764e-02  -5.2435230e-03  -5.4826999e-02  -5.1989068e-02  -6.3235896e-03  -3.0562445e-02   4.2500747e-02  -1.6497896e-03  -5.4535207e-02  -6.4106748e-02   6.8022189e-02   3.2721402e-02   3.8826731e-03  -3.0917648e-02  -2.5101640e-02  -4.7880458e-03  -4.9666240e-02   6.8401967e-03  -2.3917410e-02  -7.8288423e-03   9.7387869e-02   4.2410531e-02   1.2653883e-02   2.2181375e-02   5.0939477e-03  -4.9467894e-03   4.2231684e-02  -3.0692586e-02  -9.9989091e-03  -3.7838878e-02  -1.7398180e-02   3.8999212e-02   9.2919903e-02   3.1543676e-02   1.8008436e-02  -1.9277640e-02  -3.3106401e-02   3.8362092e-02  -5.9856594e-02  -5.2692357e-02   3.5777647e-02   2.9696682e-02  -7.2868905e-02  -3.5224836e-02   1.1097550e-02   6.0489518e-02  -5.1431521e-02  -3.8436104e-02   3.2515050e-01  -5.2161377e-02   2.1918564e-02  -9.6207665e-03   3.3125276e-02  -2.9366068e-03  -3.2950357e-02  -6.1644738e-02   1.2300051e-02   6.3515902e-03  -4.5252897e-02
   4.2736028e-02   1.9002747e-02  -2.5591124e-03   4.2628363e-03   3.5024102e-02   3.5824143e-02   3.4148320e-02  -5.8280476e-02   3.5694081e-02  -6.5435153e-02  -3.2761906e-03   5.0400995e-02  -1.4128660e-02  -3.6523950e-02   2.0562756e-02   6.6151703e-02  -5.8497154e-02   7.6236919e-02   0.0000000e+00   1.7410408e-01   7.1167265e-02   7.8368812e-02   1.5141630e-03   6.3410371e-02  -1.0296338e-01  -4.1870562e-02  -4.6176365e-02   4.0488836e-03   1.5220502e-02   4.9585094e-02   2.7771809e-02   4.5950120e-02   1.7764867e-01   8.3244148e-02   4.7784723e-02  -3.6674141e-02  -9.7729189e-02  -2.4467357e-02  -3.3539884e-02  -3.2240776e-02  -6.6359503e-03  -6.1964734e-02  -8.6884132e-02   4.4561108e-02  -7.4584308e-03  -4.2526589e-02  -2.3012171e-02   1.7103579e-02  -5.0954839e-02  -8.0908010e-03  -6.3914560e-02   4.7616484e-02  -5.8619220e-02   2.6696520e-02  -5.0028210e-02  -2.6107416e-02  -1.4496739e-02  -4.2717610e-02  -2.8561783e-02  -3.7669211e-02   3.5243313e-03   1.0543470e-02   7.2430394e-02  -2.7004798e-02  -1.6975953e-01   1.6266840e-03   4.0096308e-02  -7.5703300e-03   3.0517308e-02  -5.0973089e-02  -3.0970932e-02   4.0612177e-03  -3.1525465e-02   3.7842244e-02  -8.1372694e-03   4.1510545e-02  -1.1908613e-02  -5.4984448e-02  -8.4771762e-02   1.0326453e-01   2.7665272e-02   5.6602488e-03   3.7093403e-02  -2.6721113e-02   2.2717912e-02   1.1653253e-02  -1.2572308e-01  -4.7439870e-04  -2.9935723e-02  -1.4484251e-02
  -4.1362585e-02   9.2646516e-02   5.7556933e-02   6.5880119e-02  -1.0704419e-02   7.3619234e-02  -8.5948825e-02  -7.5757326e-02  -2.0921770e-02   3.0753358e-02  -2.8823392e-02  -4.2495747e-02  -1.3535009e-02  -1.9083970e-02  -2.4707440e-02   7.1054678e-02  -1.2371442e-02  -3.0141100e-02   1.7410408e-01   0.0000000e+00   7.0150217e-02   5.5682141e-03   3.3966469e-02   1.0893522e-01  -2.9827127e-02  -5.7546590e-03   3.3268022e-03   3.7034785e-02   1.3796639e-02   4.8068844e-02  -1.0824109e-01  -5.0312447e-02  -5.4106261e-02   3.5818398e-02  -1.9538239e-02  -4.9591334e-02  -7.4810889e-02  -5.4692031e-02   4.1366858e-02  -4.7422927e-02   3.9883649e-03   1.0078539e-02  -2.2685303e-03   1.8794661e-02  -9.3427321e-02  -1.5268968e-02  -4.4849354e-02  -2.7512155e-02   3.6370670e-02   4.9296140e-02  -4.9482067e-02  -1.2664221e-01   1.9644664e-02   2.5332648e-02  -1.0874814e-01  -3.7612531e-02  -5.3361492e-03   9.6149619e-02  -1.0118800e-01  -3.2583267e-02   2.1859066e-02  -3.7951396e-02  -2.6961735e-02   2.4185574e-02  -5.5610794e-02   5.8835958e-02  -1.1687522e-02   6.3483290e-02  -5.9500561e-02   1.1772303e-01   2.4132727e-02  -1.8510096e-01   2.6631832e-02   7.7044086e-02   5.2130021e-02  -5.1869316e-02  -1.7221339e-01   6.8943427e-02  -3.4145218e-02   1.4762460e-02  -4.9381954e-02  -3.3652600e-03  -2.6771604e-02   9.6380683e-02  -6.5502571e-02   2.3073988e-02  -8.1214289e-02   5.2284326e-02  -3.7674404e-02   2.7809802e-02
  -1.9478119e-02   8.0726667e-03  -1.5467012e-02   1.8600424e-02   5.5847951e-02  -2.8702993e-02   2.5015375e-02   3.6200734e-02   1.2232433e-01   1.3215891e-02   9.2675886e-03   1.2148407e-02  -1.4130925e-03   1.4648844e-02  -2.8321184e-02  -1.2139684e-02   4.1151002e-02   9.6613992e-02   7.1167265e-02   7.0150217e-02   0.0000000e+00   1.1105425e-01  -7.3037737e-02   5.5488554e-02   8.5344975e-02  -1.3774291e-01   3.0629373e-02   5.7784117e-02   1.3844084e-02   8.0276652e-02  -3.0992822e-02   9.3458358e-02  -6.9625652e-02  -4.9643738e-02   1.1208908e-01  -6.5381309e-02   3.7541508e-03  -5.3031900e-02   1.0423930e-01   6.8728402e-02   2.2785652e-01  -1.4652292e-01   2.3539154e-03   1.1779710e-02   1.5581094e-02  -2.0988728e-02   6.9559676e-03  -1.3721267e-02   4.8364916e-02  -5.8455404e-02  -1.4672598e-03   9.7045903e-03   1.8441054e-02   1.8161679e-02   5.6087549e-02   7.0656219e-03  -4.4289438e-02  -2.0146027e-02   5.2236590e-02  -2.2509344e-03  -9.7336609e-02  -7.6813708e-02   2.9623083e-02   5.0527505e-02  -4.2590915e-02  -8.4078897e-02   4.6716763e-02  -1.0222435e-02  -5.5912151e-02   7.3074173e-02   2.5738245e-01   7.9365050e-02  -3.9303385e-02   3.7850145e-02  -1.3697019e-01   4.7919472e-02   5.5346436e-03   2.6701744e-02  -5.4764007e-02  -2.6754057e-02   1.9330101e-02   1.7561664e-02  -9.8273730e-02   3.4443495e-02  -9.7413197e-03   3.9307344e-02   1.2278475e-02   3.9948117e-02   4.8600301e-02   6.0072276e-02
   5.7819960e-02  -2.6680472e-02  -1.1257482e-02   1.1242302e-02  -4.1342986e-02   4.9790239e-02   9.9081050e-03  -2.1944229e-02  -8.6060637e-03   6.9740827e-02  -1.1653800e-01  -2.8227083e-03  -1.2654066e-01  -2.2771831e-02  -3.9697414e-03  -5.6071814e-02   3.2431812e-02   3.6075872e-02   7.8368812e-02   5.5682141e-03   1.1105425e-01   0.0000000e+00  -1.1912233e-02  -1.3839293e-03  -2.0572786e-01   7.4907878e-02   1.1405207e-02   5.0784791e-02  -9.0789326e-02   5.4982427e-02  -1.2876233e-02   4.8205624e-02   2.3150304e-02  -3.0437516e-02   1.1289696e-01  -3.4726477e-02   1.1712272e-01   1.0935294e-01  -6.0353433e-03   3.0136622e-02  -6.2041860e-02  -2.8576742e-02  -9.1767254e-03  -3.4938915e-02   2.2246696e-02  -2.9482181e-02   2.9650820e-03  -6.5153799e-02   1.8005629e-04  -2.5480344e-02   7.4908995e-02   7.6863703e-02   1.0336461e-01   6.0118589e-02  -9.4506385e-03   2.6694497e-03   5.7575546e-02  -1.8956115e-02   3.7569693e-02  -6.1655821e-03  -4.2390909e-02  -6.3714899e-02  -3.0886959e-02  -8.3266657e-02   2.2651772e-02   5.8897998e-02  -2.1925892e-02  -4.6539283e-02  -2.5811047e-02  -5.3722370e-02   1.2723230e-01   8.1241507e-02   5.2718008e-02   8.9112836e-02   8.8092598e-02  -3.0481806e-02  -6.2769266e-02  -6.1056552e-02   1.6465123e-02  -1.4575965e-01  -2.6793045e-02   4.3124309e-02   1.0617000e-01  -1.2723652e-01  -8.3365956e-02  -1.1205871e-01   2.2776831e-02   8.2855320e-02  -3.5799833e-02  -1.9234317e-02
   2.1143584e-02  -1.3011893e-02   7.9621681e-02  -4.9888581e-02  -5.1355961e-02  -3.4123405e-02   4.5585914e-02  -2.0326660e-02  -1.8393951e-02   8.7340270e-04  -1.5147475e-02   5.2327479e-03   2.8197017e-02  -2.9762314e-02   9.2079404e-02   2.0583143e-02   4.7813908e-02   4.0796176e-03   1.5141630e-03   3.3966469e-02  -7.3037737e-02  -1.1912233e-02   0.0000000e+00   1.4066326e-01   1.0420469e-01   4.5682704e-02  -2.8942297e-03   2.5992080e-02  -8.8628322e-02  -2.5419080e-02   1.9676671e-01   6.8414371e-02   9.6058373e-04   5.4331795e-02  -2.3112971e-02   1.0593260e-01   6.2892926e-03   1.0662695e-01   4.6442490e-02  -7.3164154e-02   1.4530621e-01  -1.0096850e-01   5.3079663e-02   2.9606769e-02  -1.3466645e-01  -9.6419523e-02  -5.4629621e-02   7.0161744e-02   2.6958726e-02   4.5908071e-02   5.8199175e-03   3.0176145e-02  -1.4611947e-02   1.4073372e-03  -7.4257012e-02  -2.0535197e-02  -9.1977979e-03   1.3680439e-02   3.5269571e-02  -2.4806838e-03   3.7128331e-02  -1.5332855e-01   2.0539627e-02  -2.5095072e-02   1.1964896e-01   7.6090756e-02  -4.8515528e-02   8.4243643e-04  -1.1776227e-01  -2.3871550e-02   2.4852543e-02  -6.8678282e-02  -5.2354933e-02   4.5110549e-02   1.1624089e-01  -7.6519339e-02  -3.9254868e-02  -9.8699664e-02  -3.5432064e-02   8.6212551e-02  -7.0887515e-02  -4.0997952e-02  -5.9445265e-02  -1.7444416e-03   9.3453661e-02  -2.6690900e-03   2.2556802e-03  -3.3127957e-02  -3.4696462e-03   1.9165871e-02
  -5.0964823e-02   1.5898583e-02   5.1346477e-02   6.4575914e-02   3.7561797e-02   9.3364424e-03  -6.4732895e-03   7.1950447e-02   4.5956282e-03   1.0583187e-01  -8.8248711e-02   4.9218042e-03  -1.4852360e-03  -3.3248974e-02  -1.6443136e-02   1.0834207e-01   3.3747919e-02  -3.0861896e-02   6.3410371e-02   1.0893522e-01   5.5488554e-02  -1.3839293e-03   1.4066326e-01   0.0000000e+00  -8.4457099e-02   1.8754419e-01  -1.2403501e-02   7.0179617e-02  -1.1298532e-01  -1.0903312e-01  -6.7989450e-02   2.3454915e-01  -4.6023760e-02   7.6751162e-03  -4.2890165e-03   8.3382227e-02  -4.7240586e-02  -3.8851421e-03   1.1315199e-02  -4.8044410e-03  -3.7401629e-03   6.5318803e-02   3.6070579e-02   3.1680720e-02  -4.1253159e-02  -3.9592071e-02  -3.8578363e-02  -5.9448801e-02  -4.8042508e-04   9.7888690e-03   3.9660823e-02   9.0454030e-03  -7.5968067e-02   1.8396890e-02   5.6905116e-02   9.7987536e-02  -6.8483504e-02   2.7488376e-02  -3.1897678e-02   4.6372046e-02  -5.4686606e-02  -7.5630716e-02  -2.2849861e-03  -1.4135545e-02  -4.5000359e-02   5.9779476e-02  -2.7851220e-02   4.9056426e-04   2.0552364e-02  -6.9265315e-03  -3.2110299e-02   2.9370825e-02  -4.0666836e-02  -8.9888389e-03  -2.5394017e-02   2.6150402e-02  -6.6289642e-02   1.3582093e-02   1.2134006e-02  -2.3881242e-05   6.3347212e-02   4.0787324e-02  -2.0825342e-02  -1.8237582e-02   7.2546868e-02   8.0079491e-02   1.3042536e-01   2.9977798e-02   4.1918980e-02  -5.4676805e-03
   1.1840260e-02   4.3108098e-03   1.4375085e-01   7.6371761e-02   2.2674239e-02   1.0046433e-01   1.1173686e-01  -7.2945383e-02  -3.4049387e-02   7.1620221e-03  -3.2266420e-04  -9.8595004e-02   2.4703329e-02  -2.6351870e-02  -8.4933820e-02  -7.0284598e-03  -4.7497517e-03   1.3163942e-02  -1.0296338e-01  -2.9827127e-02   8.5344975e-02  -2.0572786e-01   1.0420469e-01  -8.4457099e-02   0.0000000e+00   2.4252048e-01   5.8303925e-02   1.1722169e-01  -3.3457481e-02   1.2608745e-01   2.3249077e-01  -1.5147578e-01  -1.4930255e-02  -7.5130711e-02   1.2273068e-01   8.9187897e-02  -2.5101709e-03  -1.7236250e-02   4.8763908e-02  -2.3743564e-02   2.2010727e-01  -7.9807522e-02  -2.7073331e-02   1.0300453e-04   2.8100934e-02  -2.2522500e-02  -1.2803656e-02  -4.1237975e-02  -6.6786889e-02   1.4308836e-02   4.1350237e-02  -1.7659043e-05  -2.1151367e-02   1.3854625e-02   5.1679686e-02  -1.2611181e-02   2.1472815e-02   2.2840357e-02  -1.9427713e-02   3.6450981e-02  -5.6721391e-02  -4.4275516e-02   4.0990384e-02  -5.2464767e-02   9.4690879e-02  -4.1474036e-03   7.4473149e-02   3.6128535e-02   4.8155768e-02  -1.2762959e-02   1.9709517e-02  -1.0759489e-01  -1.2707862e-01   1.0398737e-01   1.2940618e-02   8.1445645e-03  -2.0511724e-01  -8.5507491e-04  -1.2010495e-01   9.8198637e-02   2.6761208e-02  -2.9399566e-02  -1.0195917e-02   8.6418145e-02   4.6135575e-03   2.0419601e-02  -4.2568162e-02   1.2871713e-02   1.2106887e-02   4.8938910e-02
  -5.9433497e-02  -7.9955072e-03   4.3322133e-02   1.9989659e-02  -8.4299744e-02   1.2483174e-01  -2.2050956e-02  -7.5509743e-04   4.0159883e-02  -1.2386659e-01  -1.1831785e-01   1.1681812e-02  -1.5829772e-03   1.1750071e-02   1.2497691e-02  -1.1180216e-01  -3.7648175e-02   1.0617363e-03  -4.1870562e-02  -5.7546590e-03  -1.3774291e-01   7.4907878e-02   4.5682704e-02   1.8754419e-01   2.4252048e-01   0.0000000e+00   4.8262873e-02   2.0319339e-01   5.2893464e-02  -1.2693993e-01   5.8010888e-02   1.5087734e-01   9.5255452e-02   9.9526142e-02   1.1042040e-01  -6.5417515e-03   7.9714563e-04  -6.0389457e-03  -2.5639207e-02  -6.2617119e-03  -2.9172572e-02   7.1122167e-02   2.1435988e-02  -4.1829776e-02   4.6762641e-02  -3.2457963e-02   1.5555966e-02  -1.8191366e-02  -4.2135163e-02  -7.7294029e-02   1.9979976e-02   4.8058492e-02   9.8780072e-03  -1.7286023e-02   9.0912484e-02   1.4063445e-02  -1.2597633e-02   4.3918260e-02  -1.2247832e-01  -5.9460672e-02  -5.4169726e-03  -4.0601379e-02   6.2160774e-02  -2.7686583e-02  -9.9914584e-03  -5.8196413e-02  -4.6484751e-02  -3.5378073e-02  -3.9249618e-02  -7.8584164e-02  -1.5223661e-02   1.2873182e-01   1.3418866e-01  -1.2090209e-01  -2.5942015e-03   1.2889628e-01   4.9752334e-02  -5.1265020e-02   1.2916297e-02  -2.9078532e-02  -2.7324386e-02   4.9932403e-03  -1.7692126e-02   1.3141144e-02  -6.7737766e-02   2.5813531e-03   3.4541305e-04  -8.4841337e-02   3.3755684e-02   1.8229881e-02
  -2.9946570e-02  -3.9852003e-03   2.0341855e-03   2.1064637e-02   1.1015627e-02   1.7805204e-02   4.1522717e-03   3.4386710e-02   3.4485066e-02   1.6855788e-02  -3.6073392e-02   3.5276686e-02  -1.6036756e-02   4.5381076e-03  -1.6218177e-03  -4.6329826e-02  -1.6632124e-02   6.8394368e-03  -4.6176365e-02   3.3268022e-03   3.0629373e-02   1.1405207e-02  -2.8942297e-03  -1.2403501e-02   5.8303925e-02   4.8262873e-02   0.0000000e+00   5.9031684e-02   7.0011127e-02   4.2973752e-02   3.9305593e-02   3.1915279e-04   1.0608912e-02   1.0452476e-02   6.9052152e-03   4.3246019e-02   2.7321941e-03  -3.1357986e-02  -2.0330737e-02  -2.5673671e-02  -4.5773246e-02  -2.3867826e-02   1.7470166e-02   9.5421726e-03  -1.7621149e-02  -2.3937838e-02  -5.0192171e-02   3.4992505e-03   1.2248906e-02   2.5242976e-02   8.3471908e-03  -1.0999506e-02   1.0167933e-02   3.5131249e-02  -7.5375824e-03  -2.6137513e-02  -4.3880643e-02  -2.3351537e-02  -1.7014754e-02   4.2920951e-02  -3.5676378e-02  -8.3568850e-03   1.8492309e-02  -1.9739830e-02   3.7120390e-02   2.0046882e-02   1.7931350e-03   8.8205889e-03   4.1548604e-02   4.3827273e-02   1.4742133e-02  -5.6984629e-03   8.8887028e-03  -5.2308717e-03  -1.9108991e-02  -4.6228452e-02  -5.8527798e-02  -5.0917024e-02   2.8256090e-02  -2.1453006e-02   4.8711269e-03  -2.8187475e-02  -1.9657601e-02  -7.3662289e-03  -2.2905039e-02  -4.8800762e-02  -6.3048544e-02   5.0732073e-02   1.7564374e-02   1.0169750e-02
  -2.6245782e-02   3.3251729e-02   2.5244527e-02   4.6013932e-02   4.6504942e-03   5.1523770e-02  -1.3450651e-02   1.2284035e-02  -8.5355661e-03   7.0563575e-02  -4.8379875e-02   1.1222229e-02   4.3007155e-03   4.1557864e-02  -1.0194713e-02  -3.5257757e-02   3.6130401e-02   4.2198605e-02   4.0488836e-03   3.7034785e-02   5.7784117e-02   5.0784791e-02   2.5992080e-02   7.0179617e-02   1.1722169e-01   2.0319339e-01   5.9031684e-02   0.0000000e+00  -7.8647636e-03   2.2954453e-02  -1.8398890e-02   1.2051425e-02  -2.3036984e-02   3.5859096e-02  -4.5498864e-02   2.5817235e-02   2.3815487e-02  -3.5130495e-02  -1.7754519e-02   4.7943366e-03   6.2531788e-02  -3.0124489e-02   2.6945424e-02  -4.8105362e-02  -8.4996878e-03  -1.3829101e-02   3.0618285e-02  -2.5101676e-02   3.8524669e-02  -8.0612185e-03   3.0347287e-02   1.8135010e-02  -9.0769441e-02   1.1892697e-02  -3.7469527e-02   3.8809696e-03  -4.8804728e-02  -1.5045388e-02  -3.3576767e-02  -1.0704775e-02   3.5252820e-02  -2.2882800e-02  -2.2590808e-02   1.0388814e-02  -6.6587048e-02   4.4825151e-02   6.0211113e-02   1.0725437e-02   1.7283022e-02   3.3653111e-02  -2.5670684e-02   1.3784878e-02  -4.0835329e-02   2.4424462e-02   3.8596408e-02  -5.5127826e-02  -1.8070623e-02   2.3286402e-03   2.7310787e-02  -6.1673478e-02  -1.2196736e-02   2.9464589e-02  -3.3396620e-02   1.2884099e-02  -2.4530451e-03   5.2076287e-02  -1.2696266e-01   3.4767136e-02   2.9208991e-02   3.1411498e-02
  -3.4158634e-02  -3.0096214e-02   3.5172585e-03  -1.9352588e-02   4.9067585e-02   4.9597528e-02  -5.9569837e-02   9.9968146e-03   2.9106592e-02   7.3486331e-03   1.6737480e-01   1.3149260e-02   6.3581911e-02   1.7865311e-02   7.1869603e-02  -3.7282775e-02  -6.0047938e-03   5.2683931e-02   1.5220502e-02   1.3796639e-02   1.3844084e-02  -9.0789326e-02  -8.8628322e-02  -1.1298532e-01  -3.3457481e-02   5.2893464e-02   7.0011127e-02  -7.8647636e-03   0.0000000e+00   1.1518478e-01   1.3719488e-01  -2.6349588e-02   1.5601414e-02  -4.3958639e-02  -1.3617234e-02   5.8753586e-02  -4.3843103e-02  -1.1823313e-01   3.8182453e-02   6.2748572e-02   6.7139457e-02  -2.9536382e-02  -1.2791052e-03  -2.5153027e-02  -4.7899097e-02  -1.7663172e-02  -4.0276721e-02   3.2825656e-02   3.0678807e-02  -3.3668328e-02  -1.4819832e-01  -2.7019972e-02  -1.1256528e-02   6.0862246e-03  -9.1676712e-02   6.8396786e-04  -1.0496787e-02   4.4635369e-03  -1.0137216e-02   6.9573437e-02   6.0252735e-04  -1.4422513e-02  -1.1988690e-02   2.9710293e-02  -1.8879132e-01  -5.0678036e-02   9.7983095e-03   5.7876666e-02  -6.8380867e-03  -5.3649279e-02  -6.7192785e-02   9.5195375e-02   1.0753553e-01  -7.8670690e-02  -6.4073152e-02  -7.3919856e-02   1.1630933e-01  -1.0049214e-01   1.3420661e-01   1.1582032e-01  -3.5321480e-02  -6.7456201e-02   1.5998660e-01   6.9547484e-02  -8.3086629e-02  -1.1089988e-02   1.9624988e-02   5.1425528e-02   2.9010420e-02  -4.8937724e-02
  -2.1413115e-03   3.5232937e-02  -1.0297708e-02   1.2306060e-02  -2.3642150e-03   4.3339912e-02  -9.1118642e-02  -3.0895638e-02  -3.0106864e-02  -2.9667238e-02   4.0253885e-02  -2.2265878e-02  -8.9946792e-02  -4.1698643e-02  -1.9772625e-02   7.0499868e-02   3.4290803e-03   1.2020892e-01   4.9585094e-02   4.8068844e-02   8.0276652e-02   5.4982427e-02  -2.5419080e-02  -1.0903312e-01   1.2608745e-01  -1.2693993e-01   4.2973752e-02   2.2954453e-02   1.1518478e-01   0.0000000e+00   1.9909040e-02  -4.0937197e-02   8.9891570e-02   6.8164913e-02  -7.3325364e-02   2.1672049e-02   2.9692431e-02   8.3563051e-02   3.9717377e-02  -7.6460710e-04   5.8300453e-02   1.9754053e-02  -2.1088916e-03  -1.0575187e-01  -2.6803084e-02   3.9216507e-02   6.5292287e-02  -1.7869638e-02   9.6362467e-03  -1.0064458e-01  -1.9821221e-02  -9.4617722e-02  -3.8285637e-03  -4.9929597e-05   3.7808958e-02  -8.9713153e-02  -8.1970650e-02  -2.8915169e-02  -5.8086886e-02   1.6430632e-02   1.3689421e-02  -6.1438422e-02   5.8948878e-02  -5.9922840e-02  -1.3887137e-02  -1.2114463e-01  -7.3476271e-02  -2.0587968e-02  -2.7419384e-02  -4.8676802e-02  -6.7466043e-03  -3.3529389e-02  -8.8936433e-02   5.4841399e-02   5.5558752e-02  -8.1456277e-02  -1.8805812e-01   5.8236406e-02  -1.2617728e-02   9.5896244e-02   1.7818248e-02   1.0072583e-02   3.5925164e-02   7.0708657e-02  -5.9381155e-02  -5.8371815e-02  -6.7446593e-02  -1.9314035e-02  -1.0691719e-02   2.9575766e-02
   3.0759753e-02  -1.6436313e-03   2.1326287e-02  -5.2896127e-02  -2.0402860e-02  -1.8288822e-02   5.7819147e-02   2.6866764e-02  -1.0148557e-01  -1.8925790e-02  -6.2357088e-02  -8.8738856e-03   4.4914550e-03  -4.8679608e-02   9.8925065e-02  -4.1966902e-02   1.8491134e-02  -4.3128649e-02   2.7771809e-02  -1.0824109e-01  -3.0992822e-02  -1.2876233e-02   1.9676671e-01  -6.7989450e-02   2.3249077e-01   5.8010888e-02   3.9305593e-02  -1.8398890e-02   1.3719488e-01   1.9909040e-02   0.0000000e+00   3.4756425e-01   8.0674438e-02   4.6146615e-02  -3.4853616e-02  -4.3448786e-02   1.7834305e-02  -3.9457826e-02   3.6253878e-03   2.5090030e-02  -1.2934572e-02  -8.7526096e-04  -4.5417122e-02   2.3102027e-02   2.1634332e-02   9.5181862e-02  -9.6982470e-02   7.0997841e-02  -5.6645961e-02  -1.9263190e-02   3.1374994e-02   1.9217407e-03  -2.5268479e-02  -1.9534652e-02  -9.9112005e-02   1.3921872e-02  -1.1186568e-03  -6.3260361e-02   1.3715546e-02  -3.9214300e-02   4.3001351e-02   3.0777537e-02  -2.6571402e-02   3.4960469e-02   6.9147345e-02  -7.5446694e-02   1.1340533e-02  -1.4303823e-02  -9.1992987e-02   3.4035882e-02   7.1809048e-02  -6.5807057e-02  -6.8454168e-02   3.8616853e-02   4.7340026e-02  -3.1835442e-02  -1.6771716e-02   5.0345518e-02   2.0976292e-02  -3.5907165e-02  -4.6066427e-02  -1.6805518e-02   1.5172967e-01   1.5698315e-02  -1.1871063e-01  -2.7540442e-02  -1.3052113e-01   4.8202111e-02  -5.6152401e-02  -2.9274110e-02
  -5.3702260e-02  -3.1524851e-02  -5.6849135e-02  -8.9295371e-02   1.8184297e-02  -8.4392294e-02   5.6959474e-03   8.5457637e-03  -2.5341715e-02   3.0557759e-02  -3.8779116e-02   4.8431795e-04   8.3630087e-02  -6.5859068e-02   5.6608029e-02   8.4020633e-02   1.0779126e-02  -3.6789764e-02   4.5950120e-02  -5.0312447e-02   9.3458358e-02   4.8205624e-02   6.8414371e-02   2.3454915e-01  -1.5147578e-01   1.5087734e-01   3.1915279e-04   1.2051425e-02  -2.6349588e-02  -4.0937197e-02   3.4756425e-01   0.0000000e+00   1.1999005e-01   6.8892496e-02   3.4853076e-02  -5.8874904e-02   3.1826944e-02  -9.3644520e-02  -5.7906852e-03   2.5327689e-02  -6.8955028e-02   1.6748320e-01   5.3862779e-02   1.9946671e-02   3.1638255e-02   3.7275950e-02   7.1330981e-02  -1.4788003e-01  -1.6052443e-02   2.8417588e-02  -1.8553860e-02  -6.5116453e-02   3.3159396e-03   2.7611639e-03   9.4907603e-02   6.5296661e-02  -1.3829411e-02  -4.6113236e-02  -8.0367470e-03  -2.9048568e-02   1.4094705e-02   6.3623500e-02   1.0590509e-01   8.9773958e-02  -4.5888614e-03  -3.4740117e-03   4.8496148e-02   5.5393940e-02   1.0369923e-02   7.0288477e-04  -3.9324486e-02   1.2505825e-01  -7.4494047e-02  -7.0459791e-02   8.2735383e-02   7.2069060e-02  -1.9951741e-02   1.1834431e-01   1.0133104e-02  -3.0247651e-02   4.8364324e-02   3.2494679e-03   3.4736252e-02  -1.0293084e-02   1.5045636e-02   1.3180372e-02  -5.7657328e-02  -1.8652108e-03  -6.0850277e-02  -7.5059698e-03
   1.7821432e-02  -1.7362887e-04   1.9372249e-03  -3.2298355e-02  -1.6955776e-02   4.0325505e-04  -2.5255895e-02  -1.7182609e-02   6.8783435e-02  -1.2027573e-02   3.5984537e-03  -3.1550887e-02  -4.5337201e-02  -5.4580701e-02  -7.6326383e-02   2.4002326e-02  -2.7085700e-02  -5.2435230e-03   1.7764867e-01  -5.4106261e-02  -6.9625652e-02   2.3150304e-02   9.6058373e-04  -4.6023760e-02  -1.4930255e-02   9.5255452e-02   1.0608912e-02  -2.3036984e-02   1.5601414e-02   8.9891570e-02   8.0674438e-02   1.1999005e-01   0.0000000e+00   3.7560142e-01  -6.0673846e-03  -3.4662169e-02  -1.3544466e-02  -4.2873920e-02   5.6832372e-02  -3.4203279e-02   1.6083742e-02  -8.5019538e-02  -6.8044811e-02   4.0686158e-02   9.7194945e-02  -5.5636194e-03   3.7302283e-02  -3.4816910e-02  -7.5132345e-02   5.5538562e-02  -1.4098373e-02   1.4515854e-02   2.5488113e-02  -1.1309679e-02   3.8099434e-02  -2.4137880e-02  -4.1782549e-02  -3.2243681e-02  -7.3752431e-03  -5.2418596e-02  -1.0681969e-01  -6.1920110e-03   5.4203954e-02   9.2981247e-03  -6.7232839e-02  -5.9489866e-04   6.2799981e-02   4.0907720e-02   1.8068960e-01   6.2151121e-02   7.3063119e-02  -1.1070719e-01   4.7713776e-02  -3.6749513e-02   5.7292542e-02   3.7069663e-02   1.0789861e-01  -1.2079230e-01   4.0743295e-02   1.7604325e-01   1.0675785e-02  -1.9013401e-02   1.1491334e-04  -8.7165766e-03   1.5001317e-03   6.1284705e-03   1.0651197e-02  -7.8416641e-02   2.3589709e-02   6.3731617e-02
  -4.5954551e-02   4.0923156e-02  -3.9189870e-02  -3.3834079e-02  -6.8673148e-03   3.2611497e-02  -7.2098218e-02  -1.3896573e-02   8.6033371e-02   2.3462562e-02   6.2683003e-02   4.8992162e-02  -3.2645828e-02  -1.8652263e-02   3.2724663e-02   2.8045535e-02  -3.5316382e-02  -5.4826999e-02   8.3244148e-02   3.5818398e-02  -4.9643738e-02  -3.0437516e-02   5.4331795e-02   7.6751162e-03  -7.5130711e-02   9.9526142e-02   1.0452476e-02   3.5859096e-02  -4.3958639e-02   6.8164913e-02   4.6146615e-02   6.8892496e-02   3.7560142e-01   0.0000000e+00  -5.8884967e-02   1.7745176e-01   2.2219354e-02  -5.4124499e-02  -6.5741792e-02  -8.3069875e-02   1.5705606e-02   5.8204938e-02  -1.5330241e-02  -1.6088759e-02  -8.4214404e-03   6.4586671e-03   7.3901710e-02   2.6026379e-02  -3.8423882e-02   4.0731032e-02  -4.7519341e-02  -3.9578499e-02   1.4880680e-02   1.0725568e-02   1.1904141e-02  -5.8004936e-02  -2.7143877e-02   6.7601139e-02   8.2933278e-02   4.9104964e-02  -8.9839632e-02   2.4676348e-02  -4.7536934e-02   2.7865262e-02  -2.7863557e-02   5.6397888e-02  -4.8878432e-02   7.0284270e-02   3.4504283e-03   2.9162286e-04  -3.8152817e-02   2.4363802e-02   1.2247116e-02   1.1494639e-01  -1.0882763e-01  -1.0028495e-01  -1.5598669e-01   9.7755342e-02   7.5126536e-02   1.9028369e-02  -7.2383206e-02   9.4867900e-02   5.7535337e-03   1.4795239e-02  -2.9916819e-02   3.8417838e-03  -2.6164003e-02  -7.3814542e-02  -1.1277421e-03  -2.6035765e-02
  -1.0388732e-01  -2.6258203e-04  -1.0256243e-02  -2.7042776e-02   4.1757010e-02   5.3862144e-02   1.5874561e-02  -4.7724298e-02   4.6733334e-02  -7.3780883e-02   1.3375342e-01  -5.1763670e-02   6.0403070e-02  -9.2136953e-02  -3.7352663e-02  -8.4259591e-02  -1.1803261e-01  -5.1989068e-02   4.7784723e-02  -1.9538239e-02   1.1208908e-01   1.1289696e-01  -2.3112971e-02  -4.2890165e-03   1.2273068e-01   1.1042040e-01   6.9052152e-03  -4.5498864e-02  -1.3617234e-02  -7.3325364e-02  -3.4853616e-02   3.4853076e-02  -6.0673846e-03  -5.8884967e-02   0.0000000e+00   4.8654581e-01  -6.5606266e-02   7.7945624e-03   1.0623080e-01  -1.0350338e-01  -4.3960560e-02  -2.7245158e-02   4.7852285e-02  -1.7113166e-02  -8.5417675e-04  -1.0840083e-03   4.2058824e-02  -8.3642120e-02   1.1887046e-03  -1.5377196e-01   1.1738848e-02  -1.8627315e-03  -1.1744816e-01   1.2070703e-01  -3.1425466e-03  -4.5339966e-02  -2.3478660e-02   4.9572904e-02   8.1206269e-02  -2.7203366e-02   6.2852266e-02   5.0755764e-02  -1.4190398e-01  -1.0272104e-01   1.5282148e-01   1.4054837e-01   1.7603530e-01  -2.7787503e-02  -1.0499919e-01  -3.5145948e-02  -2.4560410e-02  -3.0672613e-02   8.5870989e-03  -1.0558584e-02  -2.5350760e-02  -5.9326208e-02   1.8813652e-01  -1.0640320e-01  -2.6677826e-02   5.3867224e-02   8.8869404e-02   7.1845490e-02   5.2283123e-02   6.8921358e-05   6.5988336e-02   6.0650079e-03   3.3731849e-02  -3.7363939e-02  -1.0396195e-02  -5.3899549e-02
   8.5740720e-03  -1.3763665e-02   1.4096660e-02   3.1054371e-02  -2.3785212e-02   2.5492457e-02  -3.0028978e-02   3.8784104e-02  -6.1687943e-02   3.1085933e-02  -1.0000497e-01   1.4140231e-01  -7.2110486e-02   5.3023805e-02  -2.6346337e-02   3.6154956e-02  -4.4694546e-02  -6.3235896e-03  -3.6674141e-02  -4.9591334e-02  -6.5381309e-02  -3.4726477e-02   1.0593260e-01   8.3382227e-02   8.9187897e-02  -6.5417515e-03   4.3246019e-02   2.5817235e-02   5.8753586e-02   2.1672049e-02  -4.3448786e-02  -5.8874904e-02  -3.4662169e-02   1.7745176e-01   4.8654581e-01   0.0000000e+00   7.7097112e-02  -7.7391901e-02  -2.1319726e-03   1.7071150e-01  -1.3924732e-01   6.0628742e-02  -3.9812587e-02   8.2816932e-02   5.0346416e-03   7.3449487e-02  -5.5069606e-02   5.7447932e-02   4.0495509e-02   3.6845604e-02  -9.1622359e-02  -1.0764200e-01  -6.7084011e-02   1.8803136e-02   4.1268789e-03  -1.5260276e-02  -1.0570310e-03  -7.4428784e-03  -1.8105632e-03  -5.5632190e-02  -9.2488566e-02  -5.4751382e-02   1.2458342e-02   9.5866675e-02  -4.0194845e-03   3.4639718e-04  -3.9295566e-02   1.6359030e-01  -2.8062780e-02  -5.8571918e-02   5.3271754e-02   4.2196696e-02  -2.4076128e-02   5.7894037e-02   1.1072510e-02  -8.2494526e-03  -5.1835660e-02   1.6215908e-01   8.4090310e-02  -1.1455101e-01  -6.5417612e-02  -2.0004546e-02  -5.2399497e-02  -8.1053749e-02   1.0065234e-03   1.0867231e-02   5.5468350e-02  -5.9485503e-02  -6.8605981e-02  -5.4112898e-02
   7.4579174e-02  -1.2623955e-02  -4.1400899e-03  -2.7657594e-02  -6.3821043e-03  -9.8708339e-03   1.8397841e-02  -1.6665405e-02  -4.4025254e-03   1.1361085e-01   6.4369622e-02  -2.4553944e-02   3.9147477e-02  -2.7835058e-02  -4.2139049e-02  -4.5675576e-02   8.3441632e-02  -3.0562445e-02  -9.7729189e-02  -7.4810889e-02   3.7541508e-03   1.1712272e-01   6.2892926e-03  -4.7240586e-02  -2.5101709e-03   7.9714563e-04   2.7321941e-03   2.3815487e-02  -4.3843103e-02   2.9692431e-02   1.7834305e-02   3.1826944e-02  -1.3544466e-02   2.2219354e-02  -6.5606266e-02   7.7097112e-02   0.0000000e+00   1.2287742e-01   2.0574506e-01   1.1244812e-01   1.3307142e-01   8.8055808e-02   4.2434244e-03   4.3872027e-02  -2.1773426e-02  -1.1021848e-03   1.2264271e-02  -4.5583592e-02  -5.5290298e-03   3.1951158e-02  -2.0427782e-02  -8.3776257e-02   8.0787732e-02  -2.0371959e-02   8.6282405e-03   2.5257134e-02  -3.6940465e-02  -8.4056745e-02   1.3830546e-02   2.5328867e-02   9.5174632e-03  -2.6435050e-02  -1.6421012e-02  -1.6018747e-02   1.7801350e-02  -8.2249364e-03  -1.3245868e-02   3.3396755e-02  -3.7031920e-02  -1.8655664e-02   7.4936310e-02  -5.3554265e-02  -6.6143444e-02  -1.8238843e-02  -8.7059517e-02  -4.4526680e-02   2.3666571e-02   3.8599846e-02   7.4740985e-02  -3.8595561e-02   8.0686870e-02  -7.6247719e-03   3.7750310e-02   1.1543772e-02   2.5678328e-02   3.2504656e-02  -4.8558537e-02   1.9474005e-02  -4.4488135e-02  -9.1704525e-03
  -3.7511033e-02   8.0793855e-03   2.7862761e-02  -5.1708903e-02   7.6008875e-02   1.1212462e-02  -4.5544680e-02  -4.2300216e-02  -6.7705267e-03  -4.3850437e-03  -9.2753681e-02  -4.1730597e-02  -7.0852107e-02  -1.4948419e-02   6.7793768e-02   5.9728038e-02   1.0860825e-02   4.2500747e-02  -2.4467357e-02  -5.4692031e-02  -5.3031900e-02   1.0935294e-01   1.0662695e-01  -3.8851421e-03  -1.7236250e-02  -6.0389457e-03  -3.1357986e-02  -3.5130495e-02  -1.1823313e-01   8.3563051e-02  -3.9457826e-02  -9.3644520e-02  -4.2873920e-02  -5.4124499e-02   7.7945624e-03  -7.7391901e-02   1.2287742e-01   0.0000000e+00  -4.9395966e-02   1.0985502e-01   7.3068257e-02   8.7837743e-02  -6.3289027e-02   2.1258781e-02   2.4555081e-02  -5.7302668e-02  -9.8218094e-02  -7.2214083e-03  -2.5281473e-02   9.1542241e-04  -1.0243449e-01   1.5288759e-02   1.1810087e-03  -5.6329731e-02   4.3853900e-02   1.3360473e-01  -9.5220281e-02  -3.8833564e-02  -1.7831209e-02  -1.2890745e-01  -1.3281423e-02  -4.1081168e-02  -1.2832547e-02  -1.7662485e-01  -4.6424554e-02  -9.9484762e-03  -1.8194890e-02  -2.4689560e-02  -5.5912374e-02   1.4404064e-02  -8.6013042e-02   2.4570727e-03  -2.0621045e-01   2.2309620e-02   1.7140980e-02   4.7716083e-02  -3.6598648e-02  -2.4019915e-03   4.0316636e-02   4.0880765e-02  -3.4375442e-02  -5.0956929e-02   1.9132454e-02   9.2885136e-02  -5.3429679e-02  -3.7405291e-02   5.9915727e-03  -7.5446798e-02   5.3158187e-03  -1.0636300e-02
   1.5759677e-02   5.6296435e-02  -1.3890004e-02   3.9205569e-03   6.6506644e-02  -7.0929160e-02  -8.7150157e-02   2.5672741e-03   1.5553472e-01  -4.2395790e-02   3.4697051e-02   8.8577676e-03  -2.1351149e-02  -3.5154478e-03  -1.6701174e-04  -3.5638973e-02   7.2021195e-02  -1.6497896e-03  -3.3539884e-02   4.1366858e-02   1.0423930e-01  -6.0353433e-03   4.6442490e-02   1.1315199e-02   4.8763908e-02  -2.5639207e-02  -2.0330737e-02  -1.7754519e-02   3.8182453e-02   3.9717377e-02   3.6253878e-03  -5.7906852e-03   5.6832372e-02  -6.5741792e-02   1.0623080e-01  -2.1319726e-03   2.0574506e-01  -4.9395966e-02   0.0000000e+00   7.5990810e-02   6.3489326e-02   2.9214159e-02   2.0779198e-02  -4.4782144e-03  -4.0730966e-02   4.8957428e-02   1.0563152e-01   6.8063380e-02  -5.8454040e-02   2.7633840e-02  -1.7171382e-02  -4.5438517e-03   1.2274028e-01  -4.9285437e-02  -2.2229581e-01  -6.4564070e-04   6.6534807e-02  -1.8633845e-02   1.2835377e-02   1.5750308e-02  -2.5224727e-02   3.2678690e-02  -1.0446307e-01  -1.3030522e-03   7.8153829e-02   5.2966490e-03  -1.2941574e-02  -8.5174734e-02   8.3071169e-02   4.4152448e-02   1.3319211e-02   7.4720300e-02   2.2962216e-03  -3.5801371e-02  -5.1228762e-02  -2.8957211e-02  -9.2410596e-02  -3.7428234e-02  -2.1725506e-03  -3.7423597e-02   4.6739287e-02   3.2146446e-03  -7.4491311e-02   7.1573547e-02   6.6723539e-04   7.0186415e-02   1.0577939e-01   5.8189084e-02  -7.5972764e-03  -3.4041042e-03
  -5.1158236e-02  -3.4929373e-03  -2.8745798e-02   2.0139018e-02  -7.7106854e-03   1.5725240e-02  -7.6699960e-02  -1.1178949e-02  -3.7969653e-02   8.2095128e-03   4.7405988e-02   2.1226283e-02   6.6247574e-02  -9.1259149e-03   3.4404479e-04  -5.2971099e-02  -6.0263027e-02  -5.4535207e-02  -3.2240776e-02  -4.7422927e-02   6.8728402e-02   3.0136622e-02  -7.3164154e-02  -4.8044410e-03  -2.3743564e-02  -6.2617119e-03  -2.5673671e-02   4.7943366e-03   6.2748572e-02  -7.6460710e-04   2.5090030e-02   2.5327689e-02  -3.4203279e-02  -8.3069875e-02  -1.0350338e-01   1.7071150e-01   1.1244812e-01   1.0985502e-01   7.5990810e-02   0.0000000e+00   2.1043743e-01  -3.3856363e-02   1.7535562e-02   4.7345642e-02  -9.7380666e-02  -6.0481703e-02   4.5065537e-02  -5.9437166e-02  -1.1524052e-02  -3.1053574e-02   4.7490638e-02   1.3453482e-01  -1.9476327e-02  -1.2569923e-01   9.9630009e-03   8.5132389e-02   1.0732394e-02   6.9266906e-02  -7.3743644e-02  -8.6806919e-03  -3.1062750e-02   2.9618332e-02   8.0882768e-02  -7.7744407e-03  -2.1675536e-02   1.0327801e-01  -3.1780899e-02   4.9535930e-02   5.4435382e-02  -4.9580604e-02   1.9102851e-03  -3.5257873e-02  -3.3379788e-02  -5.5418183e-02  -7.9649245e-02   9.9302435e-02  -1.3952400e-01   4.4686633e-02  -6.0294831e-03   9.4027348e-02   1.4854208e-02   6.2978835e-02  -4.9165834e-02   5.4164745e-02  -2.1379134e-02  -1.6357775e-02  -2.5067843e-02   1.7744899e-02  -6.3256533e-02  -6.5423455e-02
   6.2246154e-03  -1.0458133e-02   5.0753121e-02  -3.0461566e-02  -1.0633453e-02   1.9433984e-02   4.8530158e-02   1.3986160e-02  -6.2469431e-03  -3.9784133e-03   4.0263679e-02  -8.8616075e-03  -2.3496556e-02  -4.4493485e-02   3.3099277e-02   5.7818421e-02  -1.5760072e-02  -6.4106748e-02  -6.6359503e-03   3.9883649e-03   2.2785652e-01  -6.2041860e-02   1.4530621e-01  -3.7401629e-03   2.2010727e-01  -2.9172572e-02  -4.5773246e-02   6.2531788e-02   6.7139457e-02   5.8300453e-02  -1.2934572e-02  -6.8955028e-02   1.6083742e-02   1.5705606e-02  -4.3960560e-02  -1.3924732e-01   1.3307142e-01   7.3068257e-02   6.3489326e-02   2.1043743e-01   0.0000000e+00   3.2127435e-01   7.4234234e-02   2.2641038e-02   1.4008811e-02   3.9787400e-02  -1.4825757e-01   2.0571549e-02   5.8906917e-02   2.0883945e-02  -3.5656180e-02  -1.1168547e-01   7.6009260e-02   4.6475253e-02   2.5716366e-02  -4.4515477e-02   8.3028976e-02   7.9089058e-02  -3.7840251e-03  -1.1519827e-02   4.3420326e-02   7.6482117e-02  -2.4240488e-03   7.1610051e-03   2.7626510e-02   4.9987580e-02   3.1513382e-02   9.3971730e-03   1.0126515e-01  -1.4768575e-01   1.3371577e-03  -1.4731185e-02   2.9392749e-01   2.1846273e-01   7.4347873e-02  -1.3205667e-01   1.3121086e-01  -6.3604298e-02   7.5325441e-02  -6.0784841e-02   4.9418787e-02  -1.6857863e-02   5.8067062e-02  -1.6961607e-01   2.3700384e-02  -5.0840164e-02  -5.5123758e-02   1.1673683e-01   1.7491888e-02   5.7664411e-02
  -9.3639346e-02   5.0555480e-02  -5.8941812e-02   5.2440774e-02  -1.8139304e-02   7.2891896e-02  -8.8180784e-02   4.2241021e-02  -6.4934628e-02   1.0128458e-02  -8.3126030e-03   4.8515378e-02  -3.5857648e-02   2.1593430e-02   3.1318753e-02   5.0925577e-02  -7.6878692e-02   6.8022189e-02  -6.1964734e-02   1.0078539e-02  -1.4652292e-01  -2.8576742e-02  -1.0096850e-01   6.5318803e-02  -7.9807522e-02   7.1122167e-02  -2.3867826e-02  -3.0124489e-02  -2.9536382e-02   1.9754053e-02  -8.7526096e-04   1.6748320e-01  -8.5019538e-02   5.8204938e-02  -2.7245158e-02   6.0628742e-02   8.8055808e-02   8.7837743e-02   2.9214159e-02  -3.3856363e-02   3.2127435e-01   0.0000000e+00  -6.3463183e-02  -1.0448994e-02   6.5447171e-02   5.3200550e-02  -1.5899042e-02  -1.7733918e-02  -6.3056455e-02  -9.8069614e-02  -4.0837849e-02  -6.9284467e-03   2.0879631e-02   9.7763110e-02  -1.4138461e-01   1.2311395e-01  -3.1208278e-02   9.6021545e-03   4.8342894e-02   6.7638636e-02  -5.7452645e-02  -2.4931197e-02   2.7407108e-02  -3.4710783e-02  -1.2841549e-02  -2.1687930e-02   4.0105281e-02  -3.5030631e-02   1.0977828e-02   1.0401507e-01  -1.7785938e-02   4.9481092e-02   1.6041193e-01   3.1252305e-02   1.6821860e-02   2.5205886e-01  -4.7043299e-02  -3.1867626e-02  -9.5439968e-03   1.1443549e-01   5.3459068e-02  -4.0747029e-02  -3.7095054e-02  -9.3744646e-02   5.4225142e-02  -1.5340414e-02   7.9571980e-02   5.0593547e-02   5.0755419e-02  -2.8222586e-02
   1.3866202e-02   1.0457583e-02  -1.7658195e-04   1.6762782e-02  -2.9274492e-03   1.8249225e-03  -9.8439747e-03  -3.0513455e-02   1.2954726e-02   6.0048517e-03  -7.5123314e-02  -4.9741388e-02  -8.5756506e-02  -1.5118547e-02  -1.7968682e-04  -1.9422501e-02   3.6479394e-02   3.2721402e-02  -8.6884132e-02  -2.2685303e-03   2.3539154e-03  -9.1767254e-03   5.3079663e-02   3.6070579e-02  -2.7073331e-02   2.1435988e-02   1.7470166e-02   2.6945424e-02  -1.2791052e-03  -2.1088916e-03  -4.5417122e-02   5.3862779e-02  -6.8044811e-02  -1.5330241e-02   4.7852285e-02  -3.9812587e-02   4.2434244e-03  -6.3289027e-02   2.0779198e-02   1.7535562e-02   7.4234234e-02  -6.3463183e-02   0.0000000e+00   1.7821106e-01   2.4958632e-01  -4.2884426e-03   4.7068252e-01   1.0227822e-01   8.4515604e-02  -6.1220547e-02  -3.0379090e-02  -5.0632709e-02  -3.0205610e-02  -5.7614245e-02  -2.8487182e-02  -4.9953855e-02   3.4042069e-02  -3.3305792e-02   4.7193930e-02  -5.4627203e-03  -9.2406215e-02  -7.8561957e-02   2.9097047e-02   2.4058757e-02   4.2432855e-02  -3.8422804e-02   7.3558460e-02  -1.3006589e-01  -2.5581605e-02  -6.1178445e-02  -2.6810386e-02  -4.2986823e-02   3.6681155e-02  -6.4345230e-02   3.1252450e-02   5.7594036e-02   7.9979612e-02  -1.2691776e-01   9.8283345e-04   3.9008268e-03  -5.7388958e-03   2.6260873e-02   8.7353070e-04   1.7289298e-01  -8.8941509e-02  -1.3655734e-01   3.9965747e-03   4.4818090e-02   2.2024944e-02   2.1784311e-02
   2.1505358e-02   1.3118724e-02   3.1073743e-02  -6.0635422e-02  -5.3761901e-02  -2.0472025e-02  -6.1930997e-03  -7.8201901e-02  -5.8453142e-02  -5.5069681e-02  -1.9964271e-02  -8.8403303e-02  -5.3160331e-02  -8.6296959e-02   1.1641223e-02   2.4614122e-02   5.2162662e-02   3.8826731e-03   4.4561108e-02   1.8794661e-02   1.1779710e-02  -3.4938915e-02   2.9606769e-02   3.1680720e-02   1.0300453e-04  -4.1829776e-02   9.5421726e-03  -4.8105362e-02  -2.5153027e-02  -1.0575187e-01   2.3102027e-02   1.9946671e-02   4.0686158e-02  -1.6088759e-02  -1.7113166e-02   8.2816932e-02   4.3872027e-02   2.1258781e-02  -4.4782144e-03   4.7345642e-02   2.2641038e-02  -1.0448994e-02   1.7821106e-01   0.0000000e+00  -1.9561468e-02   1.8792488e-01  -5.5839743e-02   4.3124127e-01  -6.1226869e-02   8.6201234e-02  -4.2827351e-02   9.8901447e-02  -1.7564957e-02   4.2348815e-02   5.0470689e-02  -1.4165256e-02  -2.7758547e-02   1.6409294e-02  -4.5088391e-02  -6.2489304e-02  -5.0632693e-02  -8.2693013e-03   2.9442971e-03  -3.5278913e-02  -7.5244122e-02  -8.9346732e-03   3.7413811e-02   4.6350294e-02   4.3167332e-02  -7.1844854e-02   5.5752784e-02  -1.1959021e-01   6.4652093e-03   4.0489953e-02  -8.2121875e-02   1.0467088e-01   3.8757390e-02  -4.4213097e-02  -2.0790768e-02  -1.0581688e-01  -9.8716411e-03  -5.9411347e-02   1.4708162e-02   8.2522820e-02  -1.2249703e-02  -5.5217850e-02   9.7911233e-02   1.0316505e-01   1.5775334e-02  -7.6656699e-02
  -3.0067479e-02  -1.0220746e-01  -4.8345898e-02  -8.0510852e-02  -2.1246973e-02  -2.8900338e-02  -3.4373783e-02  -4.0286224e-02   2.6330401e-02   2.4788239e-02  -5.0010457e-02  -4.2689669e-03   4.8413784e-02  -9.3992148e-03  -4.1110984e-02  -1.6082123e-03  -5.7471735e-02  -3.0917648e-02  -7.4584308e-03  -9.3427321e-02   1.5581094e-02   2.2246696e-02  -1.3466645e-01  -4.1253159e-02   2.8100934e-02   4.6762641e-02  -1.7621149e-02  -8.4996878e-03  -4.7899097e-02  -2.6803084e-02   2.1634332e-02   3.1638255e-02   9.7194945e-02  -8.4214404e-03  -8.5417675e-04   5.0346416e-03  -2.1773426e-02   2.4555081e-02  -4.0730966e-02  -9.7380666e-02   1.4008811e-02   6.5447171e-02   2.4958632e-01  -1.9561468e-02   0.0000000e+00   3.4425861e-01   8.8422639e-02  -9.1279626e-02   2.6696087e-01   5.7415759e-02   4.3361744e-02  -9.2738902e-02   2.6390025e-02  -1.2605862e-01  -3.7857980e-02   6.0175452e-03   2.2103400e-02   7.6512895e-03  -4.3347021e-02  -2.3907364e-01  -5.2019619e-03   1.1543880e-02   2.1419794e-02  -5.0811404e-02   5.0293740e-05   2.9237326e-02   4.9902995e-02  -8.1438266e-02  -2.0864524e-02   1.3976193e-03  -2.0061529e-02  -7.8885409e-02  -5.9028615e-02   2.1801881e-02  -6.0064944e-02  -1.6546339e-01  -6.0593663e-02  -6.0380537e-02  -1.2868367e-01   1.4215842e-01   3.4329688e-02  -3.8989508e-02  -1.1390100e-01  -8.3113926e-02   3.2633088e-03   3.1314686e-03  -2.1356638e-02  -4.4593643e-02   3.3576247e-04  -1.1850637e-02
  -1.0497079e-02   1.5061424e-02  -4.6601770e-02  -1.6003915e-02  -4.9015628e-03  -4.6728500e-02  -1.3121971e-02   3.3332263e-02  -3.9284515e-02  -8.3583587e-02   2.8927592e-03   4.6149466e-02  -4.0966013e-02   3.3772194e-02   5.2934844e-02   5.2220927e-02   5.0816353e-02  -2.5101640e-02  -4.2526589e-02  -1.5268968e-02  -2.0988728e-02  -2.9482181e-02  -9.6419523e-02  -3.9592071e-02  -2.2522500e-02  -3.2457963e-02  -2.3937838e-02  -1.3829101e-02  -1.7663172e-02   3.9216507e-02   9.5181862e-02   3.7275950e-02  -5.5636194e-03   6.4586671e-03  -1.0840083e-03   7.3449487e-02  -1.1021848e-03  -5.7302668e-02   4.8957428e-02  -6.0481703e-02   3.9787400e-02   5.3200550e-02  -4.2884426e-03   1.8792488e-01   3.4425861e-01   0.0000000e+00  -1.0901744e-01   8.5289759e-02   7.1650618e-02   2.3843762e-01   7.9231884e-02   4.8809289e-02   1.5250705e-02   3.6713463e-03  -6.2770444e-02  -2.0438755e-02  -3.7267438e-02  -2.1104872e-02  -1.0466087e-01   7.0462064e-03  -9.5718558e-04   4.0321331e-02  -4.1505524e-03  -7.8798356e-02   5.6984415e-03  -9.7201492e-02   4.9970368e-02   1.2872002e-01  -5.9402296e-03  -5.2881618e-02  -1.4429249e-02  -4.1123900e-02   5.8566517e-02  -9.9240084e-03   4.8439189e-03  -2.9978175e-02   1.2162087e-02  -2.4233563e-02   2.4475799e-03   4.2903954e-03  -5.3655198e-02   1.0998450e-02  -2.9565120e-03   2.1450576e-02  -2.0396424e-02   2.1133697e-02   5.4694559e-02   5.1706165e-02  -1.2416089e-02   1.7675205e-02
  -6.4550046e-02  -2.4947821e-02  -1.6007076e-02  -3.0505960e-03  -5.4999036e-02   6.5132664e-02   1.0555453e-02  -2.6074581e-02   9.5529087e-03   3.1536141e-02   7.2142280e-02  -3.8117594e-02   7.8450488e-02   2.0759052e-03   9.7213671e-04  -1.9554017e-02   5.2691634e-02  -4.7880458e-03  -2.3012171e-02  -4.4849354e-02   6.9559676e-03   2.9650820e-03  -5.4629621e-02  -3.8578363e-02  -1.2803656e-02   1.5555966e-02  -5.0192171e-02   3.0618285e-02  -4.0276721e-02   6.5292287e-02  -9.6982470e-02   7.1330981e-02   3.7302283e-02   7.3901710e-02   4.2058824e-02  -5.5069606e-02   1.2264271e-02  -9.8218094e-02   1.0563152e-01   4.5065537e-02  -1.4825757e-01  -1.5899042e-02   4.7068252e-01  -5.5839743e-02   8.8422639e-02  -1.0901744e-01   0.0000000e+00   3.4911904e-01   4.0310385e-02  -1.7019321e-02   8.1578214e-02  -3.1422834e-02   2.5712897e-02   1.0130108e-01   1.2994248e-01   6.8146064e-02   4.2432861e-02   2.9445195e-02  -1.0840473e-01   4.1121982e-02   7.9356759e-02   1.3581302e-02  -4.3328962e-02  -3.6150908e-03   2.9677050e-02   6.6583249e-02   3.2758792e-02  -9.1561816e-03  -3.3515828e-02   1.0073760e-01  -7.8110584e-02   3.4165435e-02  -1.5886189e-02   8.5519822e-02   9.4146620e-03  -7.7763853e-02  -6.5872209e-02  -2.3750040e-02   3.6225380e-04   6.3669543e-02  -1.3485701e-03  -7.2574733e-02   7.8075026e-02   1.1361754e-02   1.8136893e-02   4.1367888e-02  -5.4840638e-02  -6.0177350e-02  -2.2726296e-02  -3.0988976e-02
  -7.0868147e-02  -1.8066673e-02   2.9769657e-02   5.7103151e-02   3.8404811e-03   3.7431011e-02   4.8481932e-02   5.4394095e-02   1.9310055e-02  -5.9249972e-03  -8.0271340e-02  -2.3968024e-02  -9.9148955e-03   1.7362105e-02  -9.9160268e-02  -4.5565505e-02  -1.4813347e-01  -4.9666240e-02   1.7103579e-02  -2.7512155e-02  -1.3721267e-02  -6.5153799e-02   7.0161744e-02  -5.9448801e-02  -4.1237975e-02  -1.8191366e-02   3.4992505e-03  -2.5101676e-02   3.2825656e-02  -1.7869638e-02   7.0997841e-02  -1.4788003e-01  -3.4816910e-02   2.6026379e-02  -8.3642120e-02   5.7447932e-02  -4.5583592e-02  -7.2214083e-03   6.8063380e-02  -5.9437166e-02   2.0571549e-02  -1.7733918e-02   1.0227822e-01   4.3124127e-01  -9.1279626e-02   8.5289759e-02   3.4911904e-01   0.0000000e+00  -2.8093166e-02   1.0276539e-01  -1.7169701e-02   1.1112040e-01  -4.1108347e-02   7.9030261e-02  -7.4071087e-03   1.4675889e-01  -6.2955120e-02   1.1186108e-02  -5.1437469e-02  -4.2483767e-02  -2.3382912e-03  -6.4945454e-02  -1.3597141e-02  -4.6744698e-02  -1.3333051e-02  -5.7357147e-02  -1.0979905e-01  -4.7232625e-02   3.1488551e-02   8.3644441e-02  -1.4240189e-03   2.7582443e-02   2.9234630e-02  -2.0241176e-02   1.1381934e-01   2.7133573e-02  -8.0536723e-02   6.6216892e-02   6.2374785e-02  -4.4394848e-02   9.7441194e-02   4.9966047e-02  -3.8738858e-02   8.7811871e-02   4.5609952e-02   2.8517596e-02  -9.6250570e-02  -1.6479210e-02   5.3534843e-03  -3.6327641e-02
  -1.4538480e-03   2.4708848e-04   1.3161956e-02   1.9171877e-02  -2.9726082e-02   2.9397852e-02  -6.3926682e-02  -2.3135555e-02  -3.2066838e-03  -7.9211605e-03  -1.9325575e-02   2.6659286e-03   4.7623918e-02   4.1071782e-02   3.7080100e-02   7.5351553e-02  -2.0093436e-02   6.8401967e-03  -5.0954839e-02   3.6370670e-02   4.8364916e-02   1.8005629e-04   2.6958726e-02  -4.8042508e-04  -6.6786889e-02  -4.2135163e-02   1.2248906e-02   3.8524669e-02   3.0678807e-02   9.6362467e-03  -5.6645961e-02  -1.6052443e-02  -7.5132345e-02  -3.8423882e-02   1.1887046e-03   4.0495509e-02  -5.5290298e-03  -2.5281473e-02  -5.8454040e-02  -1.1524052e-02   5.8906917e-02  -6.3056455e-02   8.4515604e-02  -6.1226869e-02   2.6696087e-01   7.1650618e-02   4.0310385e-02  -2.8093166e-02   0.0000000e+00   1.2253232e-01   1.4371219e-01   3.4768478e-02   1.1786531e-01  -4.0847820e-02  -3.1671659e-02  -3.3767978e-02  -6.4877675e-02  -5.2258159e-02   1.9415373e-01   7.8252909e-04   5.3101917e-02  -9.4069362e-02  -2.3764022e-02   2.7243084e-02  -2.8384831e-02  -2.7101498e-02   2.4261649e-02   8.3881398e-02  -7.2952320e-02  -5.7009791e-02  -4.8480514e-02  -3.7154929e-02  -4.1154956e-03  -1.5347037e-02  -4.2746930e-02  -7.1686620e-02  -7.3692219e-02   2.6003041e-02   3.9475411e-02   1.1644916e-02   4.1783568e-03  -2.4507751e-03  -1.7070231e-02  -1.1168129e-02  -1.2251514e-01  -3.3661166e-02   4.7629379e-02   3.3533791e-02  -4.4291234e-02   1.2455566e-02
  -1.3279783e-02   3.2382229e-02   2.8663247e-02  -4.5666813e-03   1.7957962e-02  -1.6924048e-02   3.2850047e-02  -7.7175879e-03   1.2867896e-01   7.2005475e-04   2.2174803e-02  -1.6286312e-02   2.2883652e-02  -5.3790326e-02   9.5255381e-03   1.1760251e-02  -5.8250613e-02  -2.3917410e-02  -8.0908010e-03   4.9296140e-02  -5.8455404e-02  -2.5480344e-02   4.5908071e-02   9.7888690e-03   1.4308836e-02  -7.7294029e-02   2.5242976e-02  -8.0612185e-03  -3.3668328e-02  -1.0064458e-01  -1.9263190e-02   2.8417588e-02   5.5538562e-02   4.0731032e-02  -1.5377196e-01   3.6845604e-02   3.1951158e-02   9.1542241e-04   2.7633840e-02  -3.1053574e-02   2.0883945e-02  -9.8069614e-02  -6.1220547e-02   8.6201234e-02   5.7415759e-02   2.3843762e-01  -1.7019321e-02   1.0276539e-01   1.2253232e-01   0.0000000e+00   5.7638421e-02   1.9071189e-01   8.8206884e-02  -7.0196445e-02  -2.2378878e-02   6.3876174e-02  -4.3216410e-02   5.1533266e-02   7.8352884e-02   1.4578905e-01  -4.0397934e-03   1.6867399e-02   7.3264647e-02   3.8999065e-02  -8.3069666e-02   1.4140899e-02   3.4258738e-03   1.2112935e-01   2.5832233e-03  -1.2465136e-01  -7.1412188e-02   1.0967873e-01  -5.0648253e-04   7.5415445e-02   9.1377562e-02  -1.2375768e-01  -4.5110136e-02   4.9100462e-03   2.8533350e-02   1.8364473e-02   2.8256852e-02   4.8885437e-02  -5.1870427e-03   1.4215022e-02   1.8722426e-02   5.8698087e-02   6.9426022e-02   2.2583725e-02  -4.3976445e-02   6.2769350e-02
   5.4553260e-02   4.4778163e-02   6.6940118e-04  -9.9754399e-04  -1.5630906e-02   7.4699489e-02   3.3201120e-03   6.6053920e-03  -4.6227044e-02   4.3647459e-02   7.5360926e-02   6.1867788e-02  -4.9235289e-02   1.4485067e-02  -7.4950939e-03  -3.6925102e-03   2.4930687e-02  -7.8288423e-03  -6.3914560e-02  -4.9482067e-02  -1.4672598e-03   7.4908995e-02   5.8199175e-03   3.9660823e-02   4.1350237e-02   1.9979976e-02   8.3471908e-03   3.0347287e-02  -1.4819832e-01  -1.9821221e-02   3.1374994e-02  -1.8553860e-02  -1.4098373e-02  -4.7519341e-02   1.1738848e-02  -9.1622359e-02  -2.0427782e-02  -1.0243449e-01  -1.7171382e-02   4.7490638e-02  -3.5656180e-02  -4.0837849e-02  -3.0379090e-02  -4.2827351e-02   4.3361744e-02   7.9231884e-02   8.1578214e-02  -1.7169701e-02   1.4371219e-01   5.7638421e-02   0.0000000e+00   2.4203244e-01   9.0877138e-02   1.4270503e-01   5.0475074e-02  -1.7138245e-02  -3.2219176e-03  -1.6283344e-03   3.8157589e-02  -9.4961036e-02   9.9405869e-02  -4.6635879e-02   4.9133511e-02   2.7480405e-02   6.3309264e-02   6.2426792e-02   3.5894174e-04  -3.9622968e-02   3.5322664e-02   1.5273598e-01   3.6864828e-02   8.8589018e-02   1.9748961e-02  -1.6736951e-02   3.7287485e-02   1.9386062e-02  -2.0724058e-02   9.8648253e-04   5.3503573e-02   3.7973403e-02   2.7029550e-03   5.2017872e-02  -8.6697157e-03  -9.7394505e-02  -1.0237896e-01  -4.0515793e-02  -1.5258323e-02   4.8836445e-02   2.5887269e-02   1.2840925e-02
  -3.1365668e-02  -2.6040020e-02   1.4653691e-02   5.1917755e-02  -1.0149424e-02   4.4602724e-02  -4.0753535e-02   2.0803660e-03   8.3180297e-03   2.0065947e-02   8.6377948e-02   7.2107777e-02  -7.6682663e-02  -1.0635293e-02   1.1666538e-02  -1.1557866e-05   3.4383644e-02   9.7387869e-02   4.7616484e-02  -1.2664221e-01   9.7045903e-03   7.6863703e-02   3.0176145e-02   9.0454030e-03  -1.7659043e-05   4.8058492e-02  -1.0999506e-02   1.8135010e-02  -2.7019972e-02  -9.4617722e-02   1.9217407e-03  -6.5116453e-02   1.4515854e-02  -3.9578499e-02  -1.8627315e-03  -1.0764200e-01  -8.3776257e-02   1.5288759e-02  -4.5438517e-03   1.3453482e-01  -1.1168547e-01  -6.9284467e-03  -5.0632709e-02   9.8901447e-02  -9.2738902e-02   4.8809289e-02  -3.1422834e-02   1.1112040e-01   3.4768478e-02   1.9071189e-01   2.4203244e-01   0.0000000e+00  -4.4505485e-02   1.7069574e-02   2.9858587e-02   1.2674823e-01  -7.4743068e-02  -5.9776113e-03   8.0160229e-02   1.5043375e-01  -4.9077190e-02   2.9559885e-02   4.8567430e-02  -2.4988339e-02  -3.5695588e-03   7.8531005e-02   6.2977891e-02   2.8193454e-02  -3.4977013e-03  -8.1783577e-02   5.5018334e-02   1.2091057e-01   1.4139796e-02  -3.1225084e-02  -6.5926329e-03  -9.7036385e-03   1.3112212e-02  -2.9469460e-02  -1.9883344e-02   1.2784649e-01   3.2175497e-05  -3.7099112e-02   5.3746268e-02   2.0046436e-03  -2.3983774e-02  -9.1050971e-02  -5.7459585e-02  -4.4688227e-02   2.3476968e-02   3.3161572e-03
  -5.5950236e-02   2.3536997e-02   5.5131895e-02   6.2048238e-02   5.2044022e-02  -8.1905890e-02  -5.4886990e-02  -9.8185082e-03   9.9964155e-03   3.7757889e-02  -8.9549655e-02   2.3049723e-02   2.9172384e-02   6.8882326e-02  -3.1174324e-02  -4.3473310e-02  -2.0252321e-02   4.2410531e-02  -5.8619220e-02   1.9644664e-02   1.8441054e-02   1.0336461e-01  -1.4611947e-02  -7.5968067e-02  -2.1151367e-02   9.8780072e-03   1.0167933e-02  -9.0769441e-02  -1.1256528e-02  -3.8285637e-03  -2.5268479e-02   3.3159396e-03   2.5488113e-02   1.4880680e-02  -1.1744816e-01  -6.7084011e-02   8.0787732e-02   1.1810087e-03   1.2274028e-01  -1.9476327e-02   7.6009260e-02   2.0879631e-02  -3.0205610e-02  -1.7564957e-02   2.6390025e-02   1.5250705e-02   2.5712897e-02  -4.1108347e-02   1.1786531e-01   8.8206884e-02   9.0877138e-02  -4.4505485e-02   0.0000000e+00   5.1897516e-01   2.4113110e-01  -3.2070522e-02  -6.7644095e-02   2.1243550e-02   5.8912205e-02  -2.0138937e-02  -6.9710407e-03   5.2787038e-02  -3.7105345e-02  -5.0802286e-02  -1.8828481e-02  -9.9570394e-02   7.8455942e-02   5.7702332e-02  -1.7900685e-01  -6.3486192e-02   8.3331592e-02   1.1914095e-03  -2.9666266e-02   3.5907044e-03  -9.1588559e-02   1.2677154e-01  -9.6510349e-03   2.3565675e-02  -6.9687609e-02   6.6020500e-02  -5.2128862e-02  -1.8738313e-02  -5.9393286e-02   3.4629452e-02   1.4912171e-01   1.2774835e-01  -3.2306749e-02  -9.1507126e-02   1.2309712e-02  -5.1561170e-02
  -2.0059211e-02  -1.1091547e-02   7.6887567e-04  -6.9580498e-02   9.8842820e-03  -7.9339105e-02   4.6831964e-02  -1.9996799e-02  -4.1725627e-02  -6.2591024e-03   5.6818721e-02  -1.5081960e-02  -1.4177396e-02  -1.0583482e-01   2.1150852e-02  -5.5891979e-02   6.6888357e-02   1.2653883e-02   2.6696520e-02   2.5332648e-02   1.8161679e-02   6.0118589e-02   1.4073372e-03   1.8396890e-02   1.3854625e-02  -1.7286023e-02   3.5131249e-02   1.1892697e-02   6.0862246e-03  -4.9929597e-05  -1.9534652e-02   2.7611639e-03  -1.1309679e-02   1.0725568e-02   1.2070703e-01   1.8803136e-02  -2.0371959e-02  -5.6329731e-02  -4.9285437e-02  -1.2569923e-01   4.6475253e-02   9.7763110e-02  -5.7614245e-02   4.2348815e-02  -1.2605862e-01   3.6713463e-03   1.0130108e-01   7.9030261e-02  -4.0847820e-02  -7.0196445e-02   1.4270503e-01   1.7069574e-02   5.1897516e-01   0.0000000e+00   2.0559948e-03   1.4965416e-01   6.0256710e-02  -1.6873902e-02  -8.3033275e-02   5.7965404e-02   1.1213108e-02   4.5838683e-02  -1.0454411e-02   1.4001360e-01  -9.7239919e-02   6.2253681e-02  -3.3629600e-02  -7.3862962e-02  -5.6274454e-03   1.7054503e-02  -7.0273682e-02  -2.8256668e-02  -4.9367004e-02  -5.3570055e-02  -3.9559436e-02  -6.3090082e-02   1.1884358e-01   5.9432979e-02   8.6819058e-02   5.8174651e-03  -6.2890501e-02  -7.3506517e-02   1.8651303e-02   3.0553927e-03  -5.9562879e-02  -1.1445732e-02  -1.2724223e-01   5.5815398e-02   3.1846543e-02   8.5180460e-02
   3.7259060e-02  -2.2296910e-02  -1.8509817e-03  -4.9654315e-03  -2.5518408e-02  -1.9362804e-02  -1.6131683e-02  -1.8200141e-02  -1.0842870e-02  -3.4832348e-02   5.4320768e-02   6.0490431e-02  -5.0264255e-02  -1.3591172e-02  -4.2541048e-02   7.5640825e-02   7.4950228e-02   2.2181375e-02  -5.0028210e-02  -1.0874814e-01   5.6087549e-02  -9.4506385e-03  -7.4257012e-02   5.6905116e-02   5.1679686e-02   9.0912484e-02  -7.5375824e-03  -3.7469527e-02  -9.1676712e-02   3.7808958e-02  -9.9112005e-02   9.4907603e-02   3.8099434e-02   1.1904141e-02  -3.1425466e-03   4.1268789e-03   8.6282405e-03   4.3853900e-02  -2.2229581e-01   9.9630009e-03   2.5716366e-02  -1.4138461e-01  -2.8487182e-02   5.0470689e-02  -3.7857980e-02  -6.2770444e-02   1.2994248e-01  -7.4071087e-03  -3.1671659e-02  -2.2378878e-02   5.0475074e-02   2.9858587e-02   2.4113110e-01   2.0559948e-03   0.0000000e+00   2.6404169e-01   4.7048441e-02   2.6485436e-02  -1.3536839e-02  -5.1048255e-02   2.2157600e-02  -1.9676459e-02   5.0005096e-02  -8.6226657e-02   3.4291006e-03  -8.3743851e-03  -8.1495399e-02  -5.7802671e-02   1.4493380e-01  -1.4459622e-02   4.2556432e-03  -2.2576044e-02   1.8336231e-02   4.5195362e-02  -2.6542648e-02  -9.9874421e-02  -8.3168900e-02  -4.9515818e-02  -1.2284512e-02  -9.7801690e-02   2.7028668e-04  -5.0575743e-02   2.7125783e-02   4.4521996e-02  -1.0759256e-02   4.3752597e-02   8.6805281e-03   2.3301397e-03  -3.0357007e-02   2.9546593e-02
  -2.4930412e-02   5.5265716e-02  -1.6469213e-02   1.8193767e-02   3.4393875e-02  -8.1254842e-03  -4.4148836e-02   3.1932292e-03   8.3301248e-02  -1.9005757e-02   3.2304055e-02   4.5728635e-02   1.9451887e-02  -1.2432780e-02   5.5440526e-02   5.3218928e-02  -1.0346642e-01   5.0939477e-03  -2.6107416e-02  -3.7612531e-02   7.0656219e-03   2.6694497e-03  -2.0535197e-02   9.7987536e-02  -1.2611181e-02   1.4063445e-02  -2.6137513e-02   3.8809696e-03   6.8396786e-04  -8.9713153e-02   1.3921872e-02   6.5296661e-02  -2.4137880e-02  -5.8004936e-02  -4.5339966e-02  -1.5260276e-02   2.5257134e-02   1.3360473e-01  -6.4564070e-04   8.5132389e-02  -4.4515477e-02   1.2311395e-01  -4.9953855e-02  -1.4165256e-02   6.0175452e-03  -2.0438755e-02   6.8146064e-02   1.4675889e-01  -3.3767978e-02   6.3876174e-02  -1.7138245e-02   1.2674823e-01  -3.2070522e-02   1.4965416e-01   2.6404169e-01   0.0000000e+00   3.6014010e-02   6.8789486e-02   1.4316728e-02   1.0180698e-02  -2.9253454e-02  -8.1932552e-02  -3.9757497e-02   1.6984220e-02   3.1519806e-03   4.9753352e-02  -6.8946002e-02  -5.3076485e-02   8.1271400e-02  -2.4573563e-02  -1.0850087e-01  -4.8400143e-02  -1.3856131e-02  -8.0507804e-02   6.6372053e-02  -8.1014740e-02   5.1471668e-03  -3.6159539e-02  -4.7456052e-02   6.8668797e-02  -1.7670474e-02   5.8798590e-03   2.8975596e-02  -8.5321528e-02  -7.6531480e-02   8.0217347e-03  -1.7579415e-02   2.5724090e-02   5.5339878e-03   6.2013689e-02
   7.7704497e-02   8.6503878e-03  -2.0518178e-02  -5.4191755e-02  -1.3408189e-02   2.6821446e-02  -1.0290747e-02  -3.0383760e-02  -1.0240763e-01  -2.4664312e-02  -7.3222796e-02   2.8133580e-02  -1.2168085e-01  -3.2622216e-03  -6.9720430e-02   7.2672699e-03   4.8184561e-02  -4.9467894e-03  -1.4496739e-02  -5.3361492e-03  -4.4289438e-02   5.7575546e-02  -9.1977979e-03  -6.8483504e-02   2.1472815e-02  -1.2597633e-02  -4.3880643e-02  -4.8804728e-02  -1.0496787e-02  -8.1970650e-02  -1.1186568e-03  -1.3829411e-02  -4.1782549e-02  -2.7143877e-02  -2.3478660e-02  -1.0570310e-03  -3.6940465e-02  -9.5220281e-02   6.6534807e-02   1.0732394e-02   8.3028976e-02  -3.1208278e-02   3.4042069e-02  -2.7758547e-02   2.2103400e-02  -3.7267438e-02   4.2432861e-02  -6.2955120e-02  -6.4877675e-02  -4.3216410e-02  -3.2219176e-03  -7.4743068e-02  -6.7644095e-02   6.0256710e-02   4.7048441e-02   3.6014010e-02   0.0000000e+00   1.9945531e-01   5.8985995e-02   2.4242208e-02   1.6791395e-01   2.8562237e-02  -5.5992695e-02   5.3345482e-02  -1.6330290e-01  -1.3736197e-01  -6.0453430e-02  -3.7733005e-02   4.4485626e-02  -4.3807379e-02  -1.2641707e-02  -3.4466686e-02   9.9752533e-02   5.5018018e-03   6.7525575e-02  -6.1842873e-02   4.1018255e-02  -5.2107289e-02   9.6785797e-02   1.1617685e-01   3.4662003e-02   4.4390846e-02  -1.2565611e-02  -5.3160893e-02  -3.0053668e-02   2.5264960e-02  -1.0201061e-01  -2.2105665e-02   3.8702440e-03   2.2466057e-02
  -4.8052598e-02   1.1786714e-01  -2.8568259e-02  -3.8662808e-02  -3.8568976e-02   4.5835443e-04  -5.9557513e-02  -2.7372143e-02  -1.0081476e-02  -5.8331383e-02   6.8959396e-02  -1.8189569e-02   1.6825124e-02  -7.7243857e-02  -5.0019760e-02  -6.7705982e-02   2.3107743e-02   4.2231684e-02  -4.2717610e-02   9.6149619e-02  -2.0146027e-02  -1.8956115e-02   1.3680439e-02   2.7488376e-02   2.2840357e-02   4.3918260e-02  -2.3351537e-02  -1.5045388e-02   4.4635369e-03  -2.8915169e-02  -6.3260361e-02  -4.6113236e-02  -3.2243681e-02   6.7601139e-02   4.9572904e-02  -7.4428784e-03  -8.4056745e-02  -3.8833564e-02  -1.8633845e-02   6.9266906e-02   7.9089058e-02   9.6021545e-03  -3.3305792e-02   1.6409294e-02   7.6512895e-03  -2.1104872e-02   2.9445195e-02   1.1186108e-02  -5.2258159e-02   5.1533266e-02  -1.6283344e-03  -5.9776113e-03   2.1243550e-02  -1.6873902e-02   2.6485436e-02   6.8789486e-02   1.9945531e-01   0.0000000e+00  -7.6209894e-03   1.4024252e-01  -4.6662647e-03  -2.3487893e-02  -4.3368932e-02   3.1094611e-02  -5.6397981e-02   3.1840302e-02  -8.9509015e-02   1.4641154e-02   1.2169718e-02   7.1336617e-02  -3.8749499e-02  -6.9319683e-02  -4.3367184e-02  -9.8204925e-03   6.2875051e-02  -2.0521548e-02  -1.8397122e-02   1.2412490e-02   2.5810386e-02   6.7375743e-02  -2.4850200e-02   1.0881587e-01  -7.3072973e-02   4.4023732e-02  -1.6200555e-02  -4.6024110e-02  -2.9274577e-02  -3.8326293e-02   7.5032829e-04  -3.5813038e-02
   2.8643054e-02   2.7699075e-02  -2.6687110e-02  -5.2568524e-02  -3.0025449e-02   1.4282351e-02  -3.0972818e-02  -7.4595560e-02   2.7188050e-02  -1.8597814e-02  -1.3727433e-01  -5.3103880e-02  -5.6054579e-02   2.6416138e-02   1.2316125e-02   5.2353290e-02  -8.2963344e-02  -3.0692586e-02  -2.8561783e-02  -1.0118800e-01   5.2236590e-02   3.7569693e-02   3.5269571e-02  -3.1897678e-02  -1.9427713e-02  -1.2247832e-01  -1.7014754e-02  -3.3576767e-02  -1.0137216e-02  -5.8086886e-02   1.3715546e-02  -8.0367470e-03  -7.3752431e-03   8.2933278e-02   8.1206269e-02  -1.8105632e-03   1.3830546e-02  -1.7831209e-02   1.2835377e-02  -7.3743644e-02  -3.7840251e-03   4.8342894e-02   4.7193930e-02  -4.5088391e-02  -4.3347021e-02  -1.0466087e-01  -1.0840473e-01  -5.1437469e-02   1.9415373e-01   7.8352884e-02   3.8157589e-02   8.0160229e-02   5.8912205e-02  -8.3033275e-02  -1.3536839e-02   1.4316728e-02   5.8985995e-02  -7.6209894e-03   0.0000000e+00   2.4962284e-01   2.0048725e-01  -5.3488747e-02  -2.2863090e-02   8.0080492e-03   4.7369598e-03  -1.6273259e-01   5.8177008e-02   1.4752844e-03   1.3881625e-01   3.3501922e-02  -1.0523807e-01  -2.7030658e-02  -6.6818551e-02  -5.3494807e-03  -5.8878910e-02   1.0510169e-01   7.4919192e-02  -8.5676262e-02   1.2129982e-01  -1.3581354e-01  -1.9488082e-02  -9.3674559e-03  -2.2862249e-02  -2.6067826e-02  -2.9794639e-02   1.2191934e-02   2.2822051e-02   3.0758752e-02   3.4281938e-02  -5.0674122e-02
  -9.1518796e-02  -2.1355206e-02   3.3887571e-04  -1.7134090e-02   3.9656100e-03   9.5159076e-03  -7.1742871e-02  -8.0329124e-02  -7.7496760e-03  -1.0801455e-02  -2.8266735e-02  -1.1003909e-01   2.3616323e-02  -1.1722427e-01  -6.4283835e-02  -2.6476513e-02   3.2451642e-02  -9.9989091e-03  -3.7669211e-02  -3.2583267e-02  -2.2509344e-03  -6.1655821e-03  -2.4806838e-03   4.6372046e-02   3.6450981e-02  -5.9460672e-02   4.2920951e-02  -1.0704775e-02   6.9573437e-02   1.6430632e-02  -3.9214300e-02  -2.9048568e-02  -5.2418596e-02   4.9104964e-02  -2.7203366e-02  -5.5632190e-02   2.5328867e-02  -1.2890745e-01   1.5750308e-02  -8.6806919e-03  -1.1519827e-02   6.7638636e-02  -5.4627203e-03  -6.2489304e-02  -2.3907364e-01   7.0462064e-03   4.1121982e-02  -4.2483767e-02   7.8252909e-04   1.4578905e-01  -9.4961036e-02   1.5043375e-01  -2.0138937e-02   5.7965404e-02  -5.1048255e-02   1.0180698e-02   2.4242208e-02   1.4024252e-01   2.4962284e-01   0.0000000e+00   3.1675310e-02   5.9572871e-02  -2.3717485e-03  -1.9600783e-02  -4.5771236e-02  -8.7423861e-02  -1.7734669e-02   6.4525799e-02   7.2775800e-02  -1.5890058e-02  -8.5792630e-03  -8.4045911e-02   3.1454863e-02  -9.6270683e-02  -1.7766168e-02  -7.5783152e-02  -9.5067355e-02  -3.6393476e-02  -7.3638531e-02  -4.5407433e-03  -5.2166279e-02  -7.1250199e-02   7.6633336e-03  -5.7159339e-02  -1.3599750e-03  -1.0461200e-01   1.6267425e-01  -1.6467465e-02   4.1555081e-02   2.1968796e-02
   1.2154878e-01   1.4231347e-02  -4.4789647e-02  -2.6745947e-02   2.1494302e-02   1.9173259e-02   3.5909051e-02   2.3308196e-02  -9.4267111e-03   2.4740478e-02  -7.6989817e-02  -9.7318822e-02   5.1581527e-02  -3.7437046e-02  -1.3616755e-02   3.2327904e-02   3.9004936e-03  -3.7838878e-02   3.5243313e-03   2.1859066e-02  -9.7336609e-02  -4.2390909e-02   3.7128331e-02  -5.4686606e-02  -5.6721391e-02  -5.4169726e-03  -3.5676378e-02   3.5252820e-02   6.0252735e-04   1.3689421e-02   4.3001351e-02   1.4094705e-02  -1.0681969e-01  -8.9839632e-02   6.2852266e-02  -9.2488566e-02   9.5174632e-03  -1.3281423e-02  -2.5224727e-02  -3.1062750e-02   4.3420326e-02  -5.7452645e-02  -9.2406215e-02  -5.0632693e-02  -5.2019619e-03  -9.5718558e-04   7.9356759e-02  -2.3382912e-03   5.3101917e-02  -4.0397934e-03   9.9405869e-02  -4.9077190e-02  -6.9710407e-03   1.1213108e-02   2.2157600e-02  -2.9253454e-02   1.6791395e-01  -4.6662647e-03   2.0048725e-01   3.1675310e-02   0.0000000e+00   1.2059472e-01   1.3045088e-01   1.1296295e-01   5.4892676e-03   1.3386143e-02   5.9801317e-02   4.8758924e-02  -8.7944582e-02  -5.9930825e-02   4.0821087e-02   5.9388995e-02  -8.2866406e-02   6.6353501e-02  -5.5241840e-03   9.8607516e-02   6.8750369e-03  -3.2593333e-01   7.0213020e-02   2.1833300e-02  -8.0048755e-02   3.5840162e-03  -8.8414728e-02   8.0271787e-02  -1.7459070e-01  -5.2269566e-03  -3.3775803e-02  -5.2670011e-02   6.1546259e-05  -2.5745290e-02
  -5.5211987e-02  -1.9689110e-02  -9.6485664e-03   1.9180693e-02   5.2517370e-02   3.7525873e-02   3.3890386e-02   3.7995958e-02  -8.7999478e-03   6.3811009e-02  -4.5438415e-02   7.3113304e-02   3.8869449e-02   2.7599530e-02  -5.6671573e-02   1.1870586e-02  -3.5266718e-02  -1.7398180e-02   1.0543470e-02  -3.7951396e-02  -7.6813708e-02  -6.3714899e-02  -1.5332855e-01  -7.5630716e-02  -4.4275516e-02  -4.0601379e-02  -8.3568850e-03  -2.2882800e-02  -1.4422513e-02  -6.1438422e-02   3.0777537e-02   6.3623500e-02  -6.1920110e-03   2.4676348e-02   5.0755764e-02  -5.4751382e-02  -2.6435050e-02  -4.1081168e-02   3.2678690e-02   2.9618332e-02   7.6482117e-02  -2.4931197e-02  -7.8561957e-02  -8.2693013e-03   1.1543880e-02   4.0321331e-02   1.3581302e-02  -6.4945454e-02  -9.4069362e-02   1.6867399e-02  -4.6635879e-02   2.9559885e-02   5.2787038e-02   4.5838683e-02  -1.9676459e-02  -8.1932552e-02   2.8562237e-02  -2.3487893e-02  -5.3488747e-02   5.9572871e-02   1.2059472e-01   0.0000000e+00  -6.2325991e-02   2.3884907e-01   1.1223503e-01   2.5776185e-01  -5.4492243e-02  -8.4771430e-02   8.0369591e-02  -1.3342906e-01   6.1195364e-03  -3.5766738e-02  -6.0140575e-02  -8.0511881e-03  -2.6427271e-02   1.1079788e-01  -1.0313057e-01   4.1577623e-02   6.3890183e-02  -1.8136953e-02  -3.4371055e-02  -1.0749209e-01   5.8063930e-02   3.6277382e-02  -6.0061024e-02  -8.5259602e-02   8.8355408e-03  -5.5073953e-03   2.1886775e-02   3.3716181e-02
   3.1624183e-02   5.6528691e-02  -5.6694431e-02  -3.5515995e-03   1.7053657e-02   2.9233001e-02  -2.5254658e-02   3.2454711e-02   7.5420375e-02  -9.3240421e-02   8.6701842e-02  -1.0221633e-01  -4.3667149e-02  -3.9725800e-02   7.6025840e-02  -1.8490018e-02   7.3128683e-02   3.8999212e-02   7.2430394e-02  -2.6961735e-02   2.9623083e-02  -3.0886959e-02   2.0539627e-02  -2.2849861e-03   4.0990384e-02   6.2160774e-02   1.8492309e-02  -2.2590808e-02  -1.1988690e-02   5.8948878e-02  -2.6571402e-02   1.0590509e-01   5.4203954e-02  -4.7536934e-02  -1.4190398e-01   1.2458342e-02  -1.6421012e-02  -1.2832547e-02  -1.0446307e-01   8.0882768e-02  -2.4240488e-03   2.7407108e-02   2.9097047e-02   2.9442971e-03   2.1419794e-02  -4.1505524e-03  -4.3328962e-02  -1.3597141e-02  -2.3764022e-02   7.3264647e-02   4.9133511e-02   4.8567430e-02  -3.7105345e-02  -1.0454411e-02   5.0005096e-02  -3.9757497e-02  -5.5992695e-02  -4.3368932e-02  -2.2863090e-02  -2.3717485e-03   1.3045088e-01  -6.2325991e-02   0.0000000e+00   2.5617650e-01   1.5097211e-01  -3.4056500e-02  -1.4371420e-02  -1.3958455e-03   6.4388884e-02  -6.8334949e-02  -5.7636504e-02   5.6727619e-02  -6.4830114e-02  -9.9674946e-02  -1.1488964e-02  -1.4103283e-02   6.3353162e-02  -1.9483453e-02  -7.5809230e-02  -1.6564992e-01   2.3422855e-01   5.7581281e-02  -3.4591190e-02   1.0633338e-01   1.2934846e-01  -1.5852883e-03   2.2929763e-02  -1.8480018e-01   2.3301096e-02   2.6207331e-02
   4.0397923e-02   4.9112661e-02  -1.8166772e-02  -8.0142053e-02  -6.5046688e-03  -5.1106366e-02  -7.5114095e-04   3.6055617e-03  -1.2741465e-02   4.3882695e-02   4.3524764e-03   3.1081247e-02  -3.7384215e-02  -2.3052596e-02   2.1124989e-02  -2.1641608e-03  -2.6410831e-02   9.2919903e-02  -2.7004798e-02   2.4185574e-02   5.0527505e-02  -8.3266657e-02  -2.5095072e-02  -1.4135545e-02  -5.2464767e-02  -2.7686583e-02  -1.9739830e-02   1.0388814e-02   2.9710293e-02  -5.9922840e-02   3.4960469e-02   8.9773958e-02   9.2981247e-03   2.7865262e-02  -1.0272104e-01   9.5866675e-02  -1.6018747e-02  -1.7662485e-01  -1.3030522e-03  -7.7744407e-03   7.1610051e-03  -3.4710783e-02   2.4058757e-02  -3.5278913e-02  -5.0811404e-02  -7.8798356e-02  -3.6150908e-03  -4.6744698e-02   2.7243084e-02   3.8999065e-02   2.7480405e-02  -2.4988339e-02  -5.0802286e-02   1.4001360e-01  -8.6226657e-02   1.6984220e-02   5.3345482e-02   3.1094611e-02   8.0080492e-03  -1.9600783e-02   1.1296295e-01   2.3884907e-01   2.5617650e-01   0.0000000e+00  -1.6688741e-03   6.7876974e-02  -7.3425221e-02  -4.0517686e-02  -1.0886251e-02  -2.1951492e-02   1.9361654e-02  -2.3622744e-02   3.8702613e-03  -9.7592795e-02  -4.5873161e-02   9.0138669e-02  -7.8681666e-02   5.1444989e-02  -5.6482845e-02  -3.5434762e-02   4.2886960e-02   9.5654635e-02   3.3796880e-02   5.7612488e-02  -4.0916762e-02   6.4952978e-02   1.4151471e-02  -4.7561429e-03   3.9820305e-02   6.5012972e-02
   3.9941306e-02  -1.4268185e-02   1.6421939e-02  -2.6469834e-02  -6.2393166e-02  -3.6496524e-02   3.6858553e-02  -2.5071635e-02   1.2086685e-01  -1.2005016e-02  -4.0661741e-02  -4.8453242e-02  -4.9513571e-04   1.3794910e-02   4.5865670e-02   1.3269652e-01   3.1227794e-02   3.1543676e-02  -1.6975953e-01  -5.5610794e-02  -4.2590915e-02   2.2651772e-02   1.1964896e-01  -4.5000359e-02   9.4690879e-02  -9.9914584e-03   3.7120390e-02  -6.6587048e-02  -1.8879132e-01  -1.3887137e-02   6.9147345e-02  -4.5888614e-03  -6.7232839e-02  -2.7863557e-02   1.5282148e-01  -4.0194845e-03   1.7801350e-02  -4.6424554e-02   7.8153829e-02  -2.1675536e-02   2.7626510e-02  -1.2841549e-02   4.2432855e-02  -7.5244122e-02   5.0293740e-05   5.6984415e-03   2.9677050e-02  -1.3333051e-02  -2.8384831e-02  -8.3069666e-02   6.3309264e-02  -3.5695588e-03  -1.8828481e-02  -9.7239919e-02   3.4291006e-03   3.1519806e-03  -1.6330290e-01  -5.6397981e-02   4.7369598e-03  -4.5771236e-02   5.4892676e-03   1.1223503e-01   1.5097211e-01  -1.6688741e-03   0.0000000e+00   2.5390006e-01  -3.5730403e-02  -1.5735870e-02  -4.3689207e-02   4.2599617e-03  -1.0992730e-01   4.8906820e-02   1.2030219e-02   4.4508730e-03   2.0201409e-02   1.5640158e-01   1.2811623e-02  -3.2219172e-02   1.7812024e-01   1.5424589e-02  -7.3932511e-02  -4.1821580e-02   1.1836720e-02  -1.0481640e-01  -1.9216100e-02   5.5453465e-02  -5.2869446e-02  -2.1243368e-02   1.0773654e-02   1.4352818e-02
  -5.2806412e-02   2.8886981e-03  -9.0476875e-03   6.3233133e-02  -4.6002500e-02   2.2490735e-02  -5.1647822e-02  -4.1319199e-02   2.1090754e-03   4.1391366e-02  -3.1423982e-02   1.6553764e-01  -4.7120457e-02   4.6852735e-02  -2.2094864e-02  -5.7542249e-02  -1.9370470e-03   1.8008436e-02   1.6266840e-03   5.8835958e-02  -8.4078897e-02   5.8897998e-02   7.6090756e-02   5.9779476e-02  -4.1474036e-03  -5.8196413e-02   2.0046882e-02   4.4825151e-02  -5.0678036e-02  -1.2114463e-01  -7.5446694e-02  -3.4740117e-03  -5.9489866e-04   5.6397888e-02   1.4054837e-01   3.4639718e-04  -8.2249364e-03  -9.9484762e-03   5.2966490e-03   1.0327801e-01   4.9987580e-02  -2.1687930e-02  -3.8422804e-02  -8.9346732e-03   2.9237326e-02  -9.7201492e-02   6.6583249e-02  -5.7357147e-02  -2.7101498e-02   1.4140899e-02   6.2426792e-02   7.8531005e-02  -9.9570394e-02   6.2253681e-02  -8.3743851e-03   4.9753352e-02  -1.3736197e-01   3.1840302e-02  -1.6273259e-01  -8.7423861e-02   1.3386143e-02   2.5776185e-01  -3.4056500e-02   6.7876974e-02   2.5390006e-01   0.0000000e+00   6.3704390e-02   1.2422473e-01   6.0011221e-02  -5.8459347e-02   2.7100104e-02  -4.9193602e-02   1.7448819e-03  -1.2859368e-02  -2.9097420e-02   4.1151268e-03   5.1196221e-02  -9.1994543e-02   3.6392158e-02  -1.5765289e-02  -8.7972013e-03  -2.0827822e-02  -9.4456417e-02   3.6372061e-02   2.1430092e-03   5.8219350e-02   1.5474645e-01   6.1232439e-02  -1.2767158e-02   5.7876735e-03
   2.8791588e-02  -5.3859020e-03  -2.2367130e-02   2.8792961e-02   6.0822190e-02   2.5860402e-04   1.6290678e-02  -3.2843276e-02  -2.4724763e-02  -2.7747875e-02  -2.6660338e-02  -1.8982926e-02  -1.4376827e-02   2.4855247e-02  -1.1901563e-02  -4.0971637e-02   4.4058871e-02  -1.9277640e-02   4.0096308e-02  -1.1687522e-02   4.6716763e-02  -2.1925892e-02  -4.8515528e-02  -2.7851220e-02   7.4473149e-02  -4.6484751e-02   1.7931350e-03   6.0211113e-02   9.7983095e-03  -7.3476271e-02   1.1340533e-02   4.8496148e-02   6.2799981e-02  -4.8878432e-02   1.7603530e-01  -3.9295566e-02  -1.3245868e-02  -1.8194890e-02  -1.2941574e-02  -3.1780899e-02   3.1513382e-02   4.0105281e-02   7.3558460e-02   3.7413811e-02   4.9902995e-02   4.9970368e-02   3.2758792e-02  -1.0979905e-01   2.4261649e-02   3.4258738e-03   3.5894174e-04   6.2977891e-02   7.8455942e-02  -3.3629600e-02  -8.1495399e-02  -6.8946002e-02  -6.0453430e-02  -8.9509015e-02   5.8177008e-02  -1.7734669e-02   5.9801317e-02  -5.4492243e-02  -1.4371420e-02  -7.3425221e-02  -3.5730403e-02   6.3704390e-02   0.0000000e+00   3.2661893e-01   1.2810456e-01   1.1888270e-01  -8.1141967e-02  -8.5783696e-02  -6.1868126e-02  -5.8411501e-02  -7.3699367e-02   1.4669937e-02   3.9066684e-02  -7.1062401e-02  -7.0247744e-03  -4.0655952e-02   2.9338463e-02  -1.0981913e-02   5.5762251e-02  -4.7686984e-02   9.2015283e-03   5.9865081e-02  -8.0842050e-02  -4.7050121e-02   8.9402297e-03  -6.3617899e-02
  -2.7315842e-02  -4.6017756e-02   8.8906207e-03   3.1469553e-02   3.6240315e-02   1.6842856e-02   1.3374772e-02  -1.4603671e-03  -3.5789672e-02  -7.7167510e-02  -2.8105806e-02   5.0006808e-03  -2.3338469e-02  -6.9767120e-02  -1.6730785e-02  -2.8151528e-02   6.6961437e-02  -3.3106401e-02  -7.5703300e-03   6.3483290e-02  -1.0222435e-02  -4.6539283e-02   8.4243643e-04   4.9056426e-04   3.6128535e-02  -3.5378073e-02   8.8205889e-03   1.0725437e-02   5.7876666e-02  -2.0587968e-02  -1.4303823e-02   5.5393940e-02   4.0907720e-02   7.0284270e-02  -2.7787503e-02   1.6359030e-01   3.3396755e-02  -2.4689560e-02  -8.5174734e-02   4.9535930e-02   9.3971730e-03  -3.5030631e-02  -1.3006589e-01   4.6350294e-02  -8.1438266e-02   1.2872002e-01  -9.1561816e-03  -4.7232625e-02   8.3881398e-02   1.2112935e-01  -3.9622968e-02   2.8193454e-02   5.7702332e-02  -7.3862962e-02  -5.7802671e-02  -5.3076485e-02  -3.7733005e-02   1.4641154e-02   1.4752844e-03   6.4525799e-02   4.8758924e-02  -8.4771430e-02  -1.3958455e-03  -4.0517686e-02  -1.5735870e-02   1.2422473e-01   3.2661893e-01   0.0000000e+00  -5.7670172e-02   1.2052700e-01  -9.2089961e-02  -3.8327285e-02   1.1781782e-02  -7.8609294e-02   5.8640231e-02   2.0537231e-02   2.0225081e-03   4.5376645e-02  -1.6808057e-02  -5.0721311e-02  -2.7501817e-02  -3.5023619e-02   2.5974578e-02  -1.9782862e-02  -4.0082534e-02   4.1984348e-02  -6.8721978e-02  -1.6548061e-02  -5.3076496e-02  -3.2537137e-02
   5.9833091e-02   3.4761489e-02  -3.0608379e-02  -1.5332048e-02   7.4780168e-02  -6.6949139e-02  -3.2660561e-02  -8.7235929e-02  -4.6739584e-02  -3.8852526e-02  -1.4605970e-01   1.3917504e-02  -4.1788992e-02  -3.8974951e-02   2.2198723e-02   5.0917134e-02  -4.2201068e-02   3.8362092e-02   3.0517308e-02  -5.9500561e-02  -5.5912151e-02  -2.5811047e-02  -1.1776227e-01   2.0552364e-02   4.8155768e-02  -3.9249618e-02   4.1548604e-02   1.7283022e-02  -6.8380867e-03  -2.7419384e-02  -9.1992987e-02   1.0369923e-02   1.8068960e-01   3.4504283e-03  -1.0499919e-01  -2.8062780e-02  -3.7031920e-02  -5.5912374e-02   8.3071169e-02   5.4435382e-02   1.0126515e-01   1.0977828e-02  -2.5581605e-02   4.3167332e-02  -2.0864524e-02  -5.9402296e-03  -3.3515828e-02   3.1488551e-02  -7.2952320e-02   2.5832233e-03   3.5322664e-02  -3.4977013e-03  -1.7900685e-01  -5.6274454e-03   1.4493380e-01   8.1271400e-02   4.4485626e-02   1.2169718e-02   1.3881625e-01   7.2775800e-02  -8.7944582e-02   8.0369591e-02   6.4388884e-02  -1.0886251e-02  -4.3689207e-02   6.0011221e-02   1.2810456e-01  -5.7670172e-02   0.0000000e+00   3.3780581e-01  -6.4224666e-02   1.1044989e-02   5.0218089e-02   8.6216107e-02  -5.9048342e-02  -4.5632265e-02  -2.0686275e-02  -1.4624053e-02  -1.3709133e-01  -2.8227556e-02   8.4010576e-02   1.1803725e-02   2.4856547e-02  -2.8207460e-02  -3.3208498e-02  -8.3117164e-02  -5.9062927e-02  -2.7560305e-02   1.1706196e-02  -5.4005491e-02
  -4.1021969e-02   3.3986952e-02   4.6268909e-02  -2.5693567e-02   9.4344660e-02  -3.0233805e-02   6.1770483e-02  -4.3654111e-02  -4.0421090e-02  -3.8226276e-02  -8.3607790e-03   7.9673948e-02   4.9727603e-02   5.9641578e-02   1.0796393e-02  -8.3666156e-02   8.2048688e-02  -5.9856594e-02  -5.0973089e-02   1.1772303e-01   7.3074173e-02  -5.3722370e-02  -2.3871550e-02  -6.9265315e-03  -1.2762959e-02  -7.8584164e-02   4.3827273e-02   3.3653111e-02  -5.3649279e-02  -4.8676802e-02   3.4035882e-02   7.0288477e-04   6.2151121e-02   2.9162286e-04  -3.5145948e-02  -5.8571918e-02  -1.8655664e-02   1.4404064e-02   4.4152448e-02  -4.9580604e-02  -1.4768575e-01   1.0401507e-01  -6.1178445e-02  -7.1844854e-02   1.3976193e-03  -5.2881618e-02   1.0073760e-01   8.3644441e-02  -5.7009791e-02  -1.2465136e-01   1.5273598e-01  -8.1783577e-02  -6.3486192e-02   1.7054503e-02  -1.4459622e-02  -2.4573563e-02  -4.3807379e-02   7.1336617e-02   3.3501922e-02  -1.5890058e-02  -5.9930825e-02  -1.3342906e-01  -6.8334949e-02  -2.1951492e-02   4.2599617e-03  -5.8459347e-02   1.1888270e-01   1.2052700e-01   3.3780581e-01   0.0000000e+00  -2.4736157e-02  -1.9337315e-02   3.6894399e-02   6.7550132e-02  -2.5371831e-02   6.4582412e-02   8.3704043e-02  -8.0226619e-02   8.6173441e-02  -3.2831401e-02   3.1880210e-02  -5.4683796e-02  -1.0695989e-02   6.1846528e-02  -5.5978004e-02  -9.3864109e-02   1.4577230e-01  -2.7649262e-02  -5.5521419e-02   1.4466956e-02
  -7.8679209e-03  -7.4264413e-02  -3.2800642e-02   9.9780089e-03  -3.4895221e-02   1.8483161e-02  -3.0235203e-02  -8.2125509e-02  -3.4567969e-02   2.5218749e-03   3.9294974e-02   2.8312812e-02   6.4678751e-03  -5.0036460e-02   3.0462996e-02  -7.3507839e-03   1.1131062e-01  -5.2692357e-02  -3.0970932e-02   2.4132727e-02   2.5738245e-01   1.2723230e-01   2.4852543e-02  -3.2110299e-02   1.9709517e-02  -1.5223661e-02   1.4742133e-02  -2.5670684e-02  -6.7192785e-02  -6.7466043e-03   7.1809048e-02  -3.9324486e-02   7.3063119e-02  -3.8152817e-02  -2.4560410e-02   5.3271754e-02   7.4936310e-02  -8.6013042e-02   1.3319211e-02   1.9102851e-03   1.3371577e-03  -1.7785938e-02  -2.6810386e-02   5.5752784e-02  -2.0061529e-02  -1.4429249e-02  -7.8110584e-02  -1.4240189e-03  -4.8480514e-02  -7.1412188e-02   3.6864828e-02   5.5018334e-02   8.3331592e-02  -7.0273682e-02   4.2556432e-03  -1.0850087e-01  -1.2641707e-02  -3.8749499e-02  -1.0523807e-01  -8.5792630e-03   4.0821087e-02   6.1195364e-03  -5.7636504e-02   1.9361654e-02  -1.0992730e-01   2.7100104e-02  -8.1141967e-02  -9.2089961e-02  -6.4224666e-02  -2.4736157e-02   0.0000000e+00   6.0498755e-02  -3.1697652e-02   6.4501792e-02   1.9234418e-01  -7.1742387e-02   2.0158142e-01  -1.1462470e-01  -3.3122264e-02  -2.0608588e-02   3.8582462e-02   3.6430493e-02  -5.6922704e-02  -7.9230872e-02   5.5876743e-02  -8.5602754e-02   4.9557000e-02   1.7812909e-02   1.5570393e-02  -8.3391248e-02
   4.1856566e-02   4.7860581e-02  -3.8717239e-02  -5.5327754e-02   3.8323280e-04  -1.1499720e-02   2.9531857e-02   7.3405790e-02  -8.9731234e-04  -2.8332456e-02  -5.1455928e-02  -3.0480988e-03  -1.6075554e-02  -3.9667183e-02  -5.6793499e-02  -4.3003789e-02  -1.1976214e-01   3.5777647e-02   4.0612177e-03  -1.8510096e-01   7.9365050e-02   8.1241507e-02  -6.8678282e-02   2.9370825e-02  -1.0759489e-01   1.2873182e-01  -5.6984629e-03   1.3784878e-02   9.5195375e-02  -3.3529389e-02  -6.5807057e-02   1.2505825e-01  -1.1070719e-01   2.4363802e-02  -3.0672613e-02   4.2196696e-02  -5.3554265e-02   2.4570727e-03   7.4720300e-02  -3.5257873e-02  -1.4731185e-02   4.9481092e-02  -4.2986823e-02  -1.1959021e-01  -7.8885409e-02  -4.1123900e-02   3.4165435e-02   2.7582443e-02  -3.7154929e-02   1.0967873e-01   8.8589018e-02   1.2091057e-01   1.1914095e-03  -2.8256668e-02  -2.2576044e-02  -4.8400143e-02  -3.4466686e-02  -6.9319683e-02  -2.7030658e-02  -8.4045911e-02   5.9388995e-02  -3.5766738e-02   5.6727619e-02  -2.3622744e-02   4.8906820e-02  -4.9193602e-02  -8.5783696e-02  -3.8327285e-02   1.1044989e-02  -1.9337315e-02   6.0498755e-02   0.0000000e+00   4.6526714e-02   1.8038435e-01   2.1048499e-03  -1.2313006e-02   1.2817455e-02   1.7997367e-01  -1.8306040e-01   6.6243345e-02  -6.2218216e-02   2.6983843e-02  -1.0159224e-01   7.1565208e-02   2.6805591e-02   3.7158969e-02   3.2029083e-02   9.3904531e-02  -2.4365623e-03  -3.0506746e-02
   5.5279063e-02  -7.5548821e-02   5.1819183e-02  -4.4004204e-02  -1.4384846e-02   4.2126535e-02   7.5196709e-02  -4.2230820e-02   6.1206807e-02   6.1939416e-02  -1.5589775e-02   6.0895631e-02   1.9189174e-02   6.1378282e-03   9.4859829e-02   7.9194504e-03  -6.8112673e-02   2.9696682e-02  -3.1525465e-02   2.6631832e-02  -3.9303385e-02   5.2718008e-02  -5.2354933e-02  -4.0666836e-02  -1.2707862e-01   1.3418866e-01   8.8887028e-03  -4.0835329e-02   1.0753553e-01  -8.8936433e-02  -6.8454168e-02  -7.4494047e-02   4.7713776e-02   1.2247116e-02   8.5870989e-03  -2.4076128e-02  -6.6143444e-02  -2.0621045e-01   2.2962216e-03  -3.3379788e-02   2.9392749e-01   1.6041193e-01   3.6681155e-02   6.4652093e-03  -5.9028615e-02   5.8566517e-02  -1.5886189e-02   2.9234630e-02  -4.1154956e-03  -5.0648253e-04   1.9748961e-02   1.4139796e-02  -2.9666266e-02  -4.9367004e-02   1.8336231e-02  -1.3856131e-02   9.9752533e-02  -4.3367184e-02  -6.6818551e-02   3.1454863e-02  -8.2866406e-02  -6.0140575e-02  -6.4830114e-02   3.8702613e-03   1.2030219e-02   1.7448819e-03  -6.1868126e-02   1.1781782e-02   5.0218089e-02   3.6894399e-02  -3.1697652e-02   4.6526714e-02   0.0000000e+00   1.4672713e-01   1.4981476e-01   3.1194560e-02   5.9699272e-02  -1.3417697e-03  -2.9978893e-02  -9.5248390e-02   4.5304632e-02   3.9601064e-02  -9.0691809e-03   3.7240358e-02   1.8259324e-02   4.3396446e-02   3.1442093e-02  -5.6172095e-02   3.3703196e-02   3.6763785e-02
   4.1692629e-02   1.3533199e-02  -2.2437029e-02   4.6759126e-02  -4.9093605e-02  -5.6650601e-02  -5.4701503e-02   2.6799014e-02   5.4676464e-02  -2.6461750e-02   2.4302882e-02   2.2191454e-03  -3.2163476e-02   3.3993995e-02   7.5719058e-02  -9.6712289e-03   5.4679180e-02  -7.2868905e-02   3.7842244e-02   7.7044086e-02   3.7850145e-02   8.9112836e-02   4.5110549e-02  -8.9888389e-03   1.0398737e-01  -1.2090209e-01  -5.2308717e-03   2.4424462e-02  -7.8670690e-02   5.4841399e-02   3.8616853e-02  -7.0459791e-02  -3.6749513e-02   1.1494639e-01  -1.0558584e-02   5.7894037e-02  -1.8238843e-02   2.2309620e-02  -3.5801371e-02  -5.5418183e-02   2.1846273e-01   3.1252305e-02  -6.4345230e-02   4.0489953e-02   2.1801881e-02  -9.9240084e-03   8.5519822e-02  -2.0241176e-02  -1.5347037e-02   7.5415445e-02  -1.6736951e-02  -3.1225084e-02   3.5907044e-03  -5.3570055e-02   4.5195362e-02  -8.0507804e-02   5.5018018e-03  -9.8204925e-03  -5.3494807e-03  -9.6270683e-02   6.6353501e-02  -8.0511881e-03  -9.9674946e-02  -9.7592795e-02   4.4508730e-03  -1.2859368e-02  -5.8411501e-02  -7.8609294e-02   8.6216107e-02   6.7550132e-02   6.4501792e-02   1.8038435e-01   1.4672713e-01   0.0000000e+00   2.6780295e-02   2.0995700e-01  -1.6759132e-01   8.6287758e-02   6.2945511e-02  -8.5628255e-02   6.1140389e-02  -4.6318624e-03   5.1626199e-02   2.2196558e-02  -8.0052250e-02  -2.2298701e-02   1.1042479e-01  -5.0493442e-02  -4.1709923e-02   7.5116121e-03
   1.0921336e-02  -2.4053024e-02   1.2316081e-02  -1.1055255e-01  -4.8153220e-02  -7.3642734e-02   5.3684918e-02  -9.5108093e-02  -1.5919063e-02   1.2198730e-02   1.2189313e-01   4.2145135e-03   3.8941164e-02  -4.4747340e-02  -2.0249253e-02   7.7874321e-03   4.9582716e-02  -3.5224836e-02  -8.1372694e-03   5.2130021e-02  -1.3697019e-01   8.8092598e-02   1.1624089e-01  -2.5394017e-02   1.2940618e-02  -2.5942015e-03  -1.9108991e-02   3.8596408e-02  -6.4073152e-02   5.5558752e-02   4.7340026e-02   8.2735383e-02   5.7292542e-02  -1.0882763e-01  -2.5350760e-02   1.1072510e-02  -8.7059517e-02   1.7140980e-02  -5.1228762e-02  -7.9649245e-02   7.4347873e-02   1.6821860e-02   3.1252450e-02  -8.2121875e-02  -6.0064944e-02   4.8439189e-03   9.4146620e-03   1.1381934e-01  -4.2746930e-02   9.1377562e-02   3.7287485e-02  -6.5926329e-03  -9.1588559e-02  -3.9559436e-02  -2.6542648e-02   6.6372053e-02   6.7525575e-02   6.2875051e-02  -5.8878910e-02  -1.7766168e-02  -5.5241840e-03  -2.6427271e-02  -1.1488964e-02  -4.5873161e-02   2.0201409e-02  -2.9097420e-02  -7.3699367e-02   5.8640231e-02  -5.9048342e-02  -2.5371831e-02   1.9234418e-01   2.1048499e-03   1.4981476e-01   2.6780295e-02   0.0000000e+00   2.0615781e-01   8.0573632e-02   1.0664016e-01   6.7066499e-02  -7.6454974e-02   2.9245707e-02   3.5086729e-02  -8.1895903e-02   5.1355854e-02  -2.1782492e-02  -4.9136199e-02   6.4048900e-02  -7.6724661e-02  -1.5588849e-02  -5.2653753e-02
  -1.6650123e-02  -2.2539197e-02  -5.0590186e-02   3.4054769e-02  -3.6756703e-02  -7.9120206e-02  -5.8922287e-02   5.2012813e-02   3.5078656e-02  -7.4693859e-02  -1.4451045e-02  -2.1446541e-02  -4.4727116e-02   1.3051938e-03   1.7938790e-02   1.7278201e-02  -1.3179241e-01   1.1097550e-02   4.1510545e-02  -5.1869316e-02   4.7919472e-02  -3.0481806e-02  -7.6519339e-02   2.6150402e-02   8.1445645e-03   1.2889628e-01  -4.6228452e-02  -5.5127826e-02  -7.3919856e-02  -8.1456277e-02  -3.1835442e-02   7.2069060e-02   3.7069663e-02  -1.0028495e-01  -5.9326208e-02  -8.2494526e-03  -4.4526680e-02   4.7716083e-02  -2.8957211e-02   9.9302435e-02  -1.3205667e-01   2.5205886e-01   5.7594036e-02   1.0467088e-01  -1.6546339e-01  -2.9978175e-02  -7.7763853e-02   2.7133573e-02  -7.1686620e-02  -1.2375768e-01   1.9386062e-02  -9.7036385e-03   1.2677154e-01  -6.3090082e-02  -9.9874421e-02  -8.1014740e-02  -6.1842873e-02  -2.0521548e-02   1.0510169e-01  -7.5783152e-02   9.8607516e-02   1.1079788e-01  -1.4103283e-02   9.0138669e-02   1.5640158e-01   4.1151268e-03   1.4669937e-02   2.0537231e-02  -4.5632265e-02   6.4582412e-02  -7.1742387e-02  -1.2313006e-02   3.1194560e-02   2.0995700e-01   2.0615781e-01   0.0000000e+00  -5.6072726e-02  -1.2161753e-01  -1.6319850e-02   1.8445633e-01  -1.0010111e-02  -2.6520631e-02  -4.5092769e-02   1.4923162e-01  -7.1710727e-02  -6.7380568e-02  -1.7448045e-01   2.3481283e-02  -5.7421689e-02  -7.5907967e-03
  -1.9325769e-02  -2.9372397e-03   3.7726700e-02   1.7118161e-02   2.2748151e-02   3.7996909e-02   3.8909364e-03   3.4964845e-03  -1.4742255e-02  -4.9953529e-02  -8.3401412e-02  -5.4703346e-02  -5.9148298e-02   4.2360626e-02   2.1610222e-02  -2.5618600e-03  -9.9963771e-02   6.0489518e-02  -1.1908613e-02  -1.7221339e-01   5.5346436e-03  -6.2769266e-02  -3.9254868e-02  -6.6289642e-02  -2.0511724e-01   4.9752334e-02  -5.8527798e-02  -1.8070623e-02   1.1630933e-01  -1.8805812e-01  -1.6771716e-02  -1.9951741e-02   1.0789861e-01  -1.5598669e-01   1.8813652e-01  -5.1835660e-02   2.3666571e-02  -3.6598648e-02  -9.2410596e-02  -1.3952400e-01   1.3121086e-01  -4.7043299e-02   7.9979612e-02   3.8757390e-02  -6.0593663e-02   1.2162087e-02  -6.5872209e-02  -8.0536723e-02  -7.3692219e-02  -4.5110136e-02  -2.0724058e-02   1.3112212e-02  -9.6510349e-03   1.1884358e-01  -8.3168900e-02   5.1471668e-03   4.1018255e-02  -1.8397122e-02   7.4919192e-02  -9.5067355e-02   6.8750369e-03  -1.0313057e-01   6.3353162e-02  -7.8681666e-02   1.2811623e-02   5.1196221e-02   3.9066684e-02   2.0225081e-03  -2.0686275e-02   8.3704043e-02   2.0158142e-01   1.2817455e-02   5.9699272e-02  -1.6759132e-01   8.0573632e-02  -5.6072726e-02   0.0000000e+00   3.9229653e-01  -1.4196715e-01   7.3740809e-02   5.2842240e-02  -2.3248088e-02   8.3632261e-02   1.6491948e-01  -7.2571029e-02  -7.3715598e-02  -1.1639095e-02  -7.7970065e-02   7.5281188e-03  -2.6516844e-02
  -1.0401703e-01  -6.0324798e-02  -5.5115002e-02  -9.3654377e-02   1.8026124e-02  -4.9997057e-02  -4.9893338e-02  -5.6249011e-02   6.0585683e-02   8.1745473e-02  -1.2752594e-01  -8.8401872e-02  -4.3947422e-02  -1.5545190e-02  -7.0117490e-02   7.0124808e-02   3.4016574e-02  -5.1431521e-02  -5.4984448e-02   6.8943427e-02   2.6701744e-02  -6.1056552e-02  -9.8699664e-02   1.3582093e-02  -8.5507491e-04  -5.1265020e-02  -5.0917024e-02   2.3286402e-03  -1.0049214e-01   5.8236406e-02   5.0345518e-02   1.1834431e-01  -1.2079230e-01   9.7755342e-02  -1.0640320e-01   1.6215908e-01   3.8599846e-02  -2.4019915e-03  -3.7428234e-02   4.4686633e-02  -6.3604298e-02  -3.1867626e-02  -1.2691776e-01  -4.4213097e-02  -6.0380537e-02  -2.4233563e-02  -2.3750040e-02   6.6216892e-02   2.6003041e-02   4.9100462e-03   9.8648253e-04  -2.9469460e-02   2.3565675e-02   5.9432979e-02  -4.9515818e-02  -3.6159539e-02  -5.2107289e-02   1.2412490e-02  -8.5676262e-02  -3.6393476e-02  -3.2593333e-01   4.1577623e-02  -1.9483453e-02   5.1444989e-02  -3.2219172e-02  -9.1994543e-02  -7.1062401e-02   4.5376645e-02  -1.4624053e-02  -8.0226619e-02  -1.1462470e-01   1.7997367e-01  -1.3417697e-03   8.6287758e-02   1.0664016e-01  -1.2161753e-01   3.9229653e-01   0.0000000e+00   7.7251715e-02  -4.0194386e-02   4.2812406e-02   1.3581418e-02  -6.7591594e-02  -4.5876303e-02  -1.3046142e-01  -6.6590753e-02  -4.6436824e-02  -5.0322183e-02  -2.6752105e-02   3.0990722e-02
   2.7952753e-02  -1.6153200e-02  -7.7114211e-02  -9.5537557e-03  -3.3377558e-02  -4.2408847e-03  -1.6442255e-02  -3.5001393e-03  -1.6990787e-02  -2.2493949e-02   3.3872680e-02  -4.8219716e-02  -7.0541476e-02   7.1897712e-02  -1.2032900e-01   8.4860169e-02   4.2143718e-01  -3.8436104e-02  -8.4771762e-02  -3.4145218e-02  -5.4764007e-02   1.6465123e-02  -3.5432064e-02   1.2134006e-02  -1.2010495e-01   1.2916297e-02   2.8256090e-02   2.7310787e-02   1.3420661e-01  -1.2617728e-02   2.0976292e-02   1.0133104e-02   4.0743295e-02   7.5126536e-02  -2.6677826e-02   8.4090310e-02   7.4740985e-02   4.0316636e-02  -2.1725506e-03  -6.0294831e-03   7.5325441e-02  -9.5439968e-03   9.8283345e-04  -2.0790768e-02  -1.2868367e-01   2.4475799e-03   3.6225380e-04   6.2374785e-02   3.9475411e-02   2.8533350e-02   5.3503573e-02  -1.9883344e-02  -6.9687609e-02   8.6819058e-02  -1.2284512e-02  -4.7456052e-02   9.6785797e-02   2.5810386e-02   1.2129982e-01  -7.3638531e-02   7.0213020e-02   6.3890183e-02  -7.5809230e-02  -5.6482845e-02   1.7812024e-01   3.6392158e-02  -7.0247744e-03  -1.6808057e-02  -1.3709133e-01   8.6173441e-02  -3.3122264e-02  -1.8306040e-01  -2.9978893e-02   6.2945511e-02   6.7066499e-02  -1.6319850e-02  -1.4196715e-01   7.7251715e-02   0.0000000e+00   3.3071609e-01   2.6427908e-01   9.3693794e-02   3.4556186e-03   6.8792957e-02  -4.8812434e-02   2.7539114e-02   7.8008920e-02  -7.3536631e-02   2.7454148e-03  -9.2639929e-03
  -2.4464787e-02  -2.7101298e-02   9.2707377e-02   1.3451241e-02   3.4830429e-02  -1.0114644e-02   4.0972894e-02  -5.6210246e-02  -1.0334587e-02  -6.2899389e-02  -2.2836764e-01   5.2839168e-02   6.5516791e-02  -2.9713208e-03   4.9832920e-02  -7.7500197e-02  -6.6431499e-02   3.2515050e-01   1.0326453e-01   1.4762460e-02  -2.6754057e-02  -1.4575965e-01   8.6212551e-02  -2.3881242e-05   9.8198637e-02  -2.9078532e-02  -2.1453006e-02  -6.1673478e-02   1.1582032e-01   9.5896244e-02  -3.5907165e-02  -3.0247651e-02   1.7604325e-01   1.9028369e-02   5.3867224e-02  -1.1455101e-01  -3.8595561e-02   4.0880765e-02  -3.7423597e-02   9.4027348e-02  -6.0784841e-02   1.1443549e-01   3.9008268e-03  -1.0581688e-01   1.4215842e-01   4.2903954e-03   6.3669543e-02  -4.4394848e-02   1.1644916e-02   1.8364473e-02   3.7973403e-02   1.2784649e-01   6.6020500e-02   5.8174651e-03  -9.7801690e-02   6.8668797e-02   1.1617685e-01   6.7375743e-02  -1.3581354e-01  -4.5407433e-03   2.1833300e-02  -1.8136953e-02  -1.6564992e-01  -3.5434762e-02   1.5424589e-02  -1.5765289e-02  -4.0655952e-02  -5.0721311e-02  -2.8227556e-02  -3.2831401e-02  -2.0608588e-02   6.6243345e-02  -9.5248390e-02  -8.5628255e-02  -7.6454974e-02   1.8445633e-01   7.3740809e-02  -4.0194386e-02   3.3071609e-01   0.0000000e+00   5.7576719e-03   2.5614680e-01   1.0266159e-01   3.5018187e-02   7.5970587e-02  -6.9979754e-02   2.1643051e-01   4.8023322e-02  -3.6171456e-02  -2.7054773e-02
   6.2134439e-03  -2.5828757e-03  -1.7754855e-02   6.1664958e-02   3.1206402e-02  -4.6136202e-02   1.1510990e-02   2.1259179e-02  -4.2254264e-02   8.5332436e-03   7.6282838e-02  -9.4196266e-03  -7.4172260e-03  -2.0028173e-02  -8.5908357e-02  -1.9746430e-02   1.6117462e-02  -5.2161377e-02   2.7665272e-02  -4.9381954e-02   1.9330101e-02  -2.6793045e-02  -7.0887515e-02   6.3347212e-02   2.6761208e-02  -2.7324386e-02   4.8711269e-03  -1.2196736e-02  -3.5321480e-02   1.7818248e-02  -4.6066427e-02   4.8364324e-02   1.0675785e-02  -7.2383206e-02   8.8869404e-02  -6.5417612e-02   8.0686870e-02  -3.4375442e-02   4.6739287e-02   1.4854208e-02   4.9418787e-02   5.3459068e-02  -5.7388958e-03  -9.8716411e-03   3.4329688e-02  -5.3655198e-02  -1.3485701e-03   9.7441194e-02   4.1783568e-03   2.8256852e-02   2.7029550e-03   3.2175497e-05  -5.2128862e-02  -6.2890501e-02   2.7028668e-04  -1.7670474e-02   3.4662003e-02  -2.4850200e-02  -1.9488082e-02  -5.2166279e-02  -8.0048755e-02  -3.4371055e-02   2.3422855e-01   4.2886960e-02  -7.3932511e-02  -8.7972013e-03   2.9338463e-02  -2.7501817e-02   8.4010576e-02   3.1880210e-02   3.8582462e-02  -6.2218216e-02   4.5304632e-02   6.1140389e-02   2.9245707e-02  -1.0010111e-02   5.2842240e-02   4.2812406e-02   2.6427908e-01   5.7576719e-03   0.0000000e+00   1.7676484e-01   6.5626309e-02   7.9711138e-02   1.4120519e-01   4.8016252e-02  -6.8711724e-03  -8.8875131e-02  -3.2999107e-04  -1.8076594e-02
   6.9016615e-02   1.0096147e-01  -1.3604187e-02   2.2197422e-02   3.7578770e-02  -5.4818432e-02   3.6713508e-02   4.1058543e-03   3.2436812e-02  -1.3951636e-02   1.1874066e-02   2.5192547e-02   7.6668485e-03  -4.0776018e-02   3.6506680e-02  -4.9852324e-02  -3.9081674e-02   2.1918564e-02   5.6602488e-03  -3.3652600e-03   1.7561664e-02   4.3124309e-02  -4.0997952e-02   4.0787324e-02  -2.9399566e-02   4.9932403e-03  -2.8187475e-02   2.9464589e-02  -6.7456201e-02   1.0072583e-02  -1.6805518e-02   3.2494679e-03  -1.9013401e-02   9.4867900e-02   7.1845490e-02  -2.0004546e-02  -7.6247719e-03  -5.0956929e-02   3.2146446e-03   6.2978835e-02  -1.6857863e-02  -4.0747029e-02   2.6260873e-02  -5.9411347e-02  -3.8989508e-02   1.0998450e-02  -7.2574733e-02   4.9966047e-02  -2.4507751e-03   4.8885437e-02   5.2017872e-02  -3.7099112e-02  -1.8738313e-02  -7.3506517e-02  -5.0575743e-02   5.8798590e-03   4.4390846e-02   1.0881587e-01  -9.3674559e-03  -7.1250199e-02   3.5840162e-03  -1.0749209e-01   5.7581281e-02   9.5654635e-02  -4.1821580e-02  -2.0827822e-02  -1.0981913e-02  -3.5023619e-02   1.1803725e-02  -5.4683796e-02   3.6430493e-02   2.6983843e-02   3.9601064e-02  -4.6318624e-03   3.5086729e-02  -2.6520631e-02  -2.3248088e-02   1.3581418e-02   9.3693794e-02   2.5614680e-01   1.7676484e-01   0.0000000e+00   4.7213492e-02   1.0457203e-01   3.8367746e-02   1.4114075e-01  -4.6934279e-02   3.2498707e-03  -2.8516080e-02  -4.7170652e-02
   2.6700592e-02  -3.9753632e-02   5.7361187e-02   1.5579557e-02   2.5007059e-02   3.5737449e-02  -4.0151303e-02  -2.5110569e-03  -9.1585916e-02   1.4284842e-02   4.1218052e-02  -1.4973401e-02   2.1110172e-02   1.3914994e-02   2.1278413e-01   1.1917991e-01  -1.2214341e-02  -9.6207665e-03   3.7093403e-02  -2.6771604e-02  -9.8273730e-02   1.0617000e-01  -5.9445265e-02  -2.0825342e-02  -1.0195917e-02  -1.7692126e-02  -1.9657601e-02  -3.3396620e-02   1.5998660e-01   3.5925164e-02   1.5172967e-01   3.4736252e-02   1.1491334e-04   5.7535337e-03   5.2283123e-02  -5.2399497e-02   3.7750310e-02   1.9132454e-02  -7.4491311e-02  -4.9165834e-02   5.8067062e-02  -3.7095054e-02   8.7353070e-04   1.4708162e-02  -1.1390100e-01  -2.9565120e-03   7.8075026e-02  -3.8738858e-02  -1.7070231e-02  -5.1870427e-03  -8.6697157e-03   5.3746268e-02  -5.9393286e-02   1.8651303e-02   2.7125783e-02   2.8975596e-02  -1.2565611e-02  -7.3072973e-02  -2.2862249e-02   7.6633336e-03  -8.8414728e-02   5.8063930e-02  -3.4591190e-02   3.3796880e-02   1.1836720e-02  -9.4456417e-02   5.5762251e-02   2.5974578e-02   2.4856547e-02  -1.0695989e-02  -5.6922704e-02  -1.0159224e-01  -9.0691809e-03   5.1626199e-02  -8.1895903e-02  -4.5092769e-02   8.3632261e-02  -6.7591594e-02   3.4556186e-03   1.0266159e-01   6.5626309e-02   4.7213492e-02   0.0000000e+00   8.1464008e-02   4.3965131e-02   5.3595125e-02   7.5123001e-02   7.0298634e-02  -1.2727625e-02   2.0601727e-02
   1.9150037e-02   1.0392521e-01   6.2197825e-03   1.1399372e-02  -1.2007985e-02   4.2758402e-02  -2.7553774e-02   1.7038544e-03  -6.7629277e-02   5.5888570e-02   5.0306649e-02   4.5644357e-02   7.3079717e-02   4.5788790e-02  -2.0429017e-02   2.7548056e-01  -2.4926717e-02   3.3125276e-02  -2.6721113e-02   9.6380683e-02   3.4443495e-02  -1.2723652e-01  -1.7444416e-03  -1.8237582e-02   8.6418145e-02   1.3141144e-02  -7.3662289e-03   1.2884099e-02   6.9547484e-02   7.0708657e-02   1.5698315e-02  -1.0293084e-02  -8.7165766e-03   1.4795239e-02   6.8921358e-05  -8.1053749e-02   1.1543772e-02   9.2885136e-02   7.1573547e-02   5.4164745e-02  -1.6961607e-01  -9.3744646e-02   1.7289298e-01   8.2522820e-02  -8.3113926e-02   2.1450576e-02   1.1361754e-02   8.7811871e-02  -1.1168129e-02   1.4215022e-02  -9.7394505e-02   2.0046436e-03   3.4629452e-02   3.0553927e-03   4.4521996e-02  -8.5321528e-02  -5.3160893e-02   4.4023732e-02  -2.6067826e-02  -5.7159339e-02   8.0271787e-02   3.6277382e-02   1.0633338e-01   5.7612488e-02  -1.0481640e-01   3.6372061e-02  -4.7686984e-02  -1.9782862e-02  -2.8207460e-02   6.1846528e-02  -7.9230872e-02   7.1565208e-02   3.7240358e-02   2.2196558e-02   5.1355854e-02   1.4923162e-01   1.6491948e-01  -4.5876303e-02   6.8792957e-02   3.5018187e-02   7.9711138e-02   1.0457203e-01   8.1464008e-02   0.0000000e+00   2.9704844e-02   1.3026359e-01   3.2014065e-02  -8.5092362e-03  -3.7258149e-03  -3.5601574e-02
  -7.4026038e-02  -7.3880833e-02  -1.7684973e-04  -3.7264406e-02  -3.4632254e-02   2.3959762e-03   2.6698217e-02   9.8971636e-03  -1.4360074e-01   1.1880248e-02   3.7084417e-02   1.4889099e-02   6.4583877e-02  -1.3287344e-03   1.0172971e-02  -4.4402019e-02  -2.6690096e-02  -2.9366068e-03   2.2717912e-02  -6.5502571e-02  -9.7413197e-03  -8.3365956e-02   9.3453661e-02   7.2546868e-02   4.6135575e-03  -6.7737766e-02  -2.2905039e-02  -2.4530451e-03  -8.3086629e-02  -5.9381155e-02  -1.1871063e-01   1.5045636e-02   1.5001317e-03  -2.9916819e-02   6.5988336e-02   1.0065234e-03   2.5678328e-02  -5.3429679e-02   6.6723539e-04  -2.1379134e-02   2.3700384e-02   5.4225142e-02  -8.8941509e-02  -1.2249703e-02   3.2633088e-03  -2.0396424e-02   1.8136893e-02   4.5609952e-02  -1.2251514e-01   1.8722426e-02  -1.0237896e-01  -2.3983774e-02   1.4912171e-01  -5.9562879e-02  -1.0759256e-02  -7.6531480e-02  -3.0053668e-02  -1.6200555e-02  -2.9794639e-02  -1.3599750e-03  -1.7459070e-01  -6.0061024e-02   1.2934846e-01  -4.0916762e-02  -1.9216100e-02   2.1430092e-03   9.2015283e-03  -4.0082534e-02  -3.3208498e-02  -5.5978004e-02   5.5876743e-02   2.6805591e-02   1.8259324e-02  -8.0052250e-02  -2.1782492e-02  -7.1710727e-02  -7.2571029e-02  -1.3046142e-01  -4.8812434e-02   7.5970587e-02   1.4120519e-01   3.8367746e-02   4.3965131e-02   2.9704844e-02   0.0000000e+00   3.4337109e-01   4.8529286e-02   6.9907062e-03   1.1123596e-01   2.3428840e-02
   2.3647600e-03  -5.6726130e-02   3.4678125e-02  -4.8804781e-02  -3.7384543e-02  -8.1603956e-02  -2.0515641e-02  -2.6058693e-02  -8.6128581e-02  -4.0797200e-02  -1.0556549e-01  -6.0508890e-03  -1.3852547e-01   3.7864152e-02  -2.9137969e-02   3.0118821e-02   1.9798844e-02  -3.2950357e-02   1.1653253e-02   2.3073988e-02   3.9307344e-02  -1.1205871e-01  -2.6690900e-03   8.0079491e-02   2.0419601e-02   2.5813531e-03  -4.8800762e-02   5.2076287e-02  -1.1089988e-02  -5.8371815e-02  -2.7540442e-02   1.3180372e-02   6.1284705e-03   3.8417838e-03   6.0650079e-03   1.0867231e-02   3.2504656e-02  -3.7405291e-02   7.0186415e-02  -1.6357775e-02  -5.0840164e-02  -1.5340414e-02  -1.3655734e-01  -5.5217850e-02   3.1314686e-03   2.1133697e-02   4.1367888e-02   2.8517596e-02  -3.3661166e-02   5.8698087e-02  -4.0515793e-02  -9.1050971e-02   1.2774835e-01  -1.1445732e-02   4.3752597e-02   8.0217347e-03   2.5264960e-02  -4.6024110e-02   1.2191934e-02  -1.0461200e-01  -5.2269566e-03  -8.5259602e-02  -1.5852883e-03   6.4952978e-02   5.5453465e-02   5.8219350e-02   5.9865081e-02   4.1984348e-02  -8.3117164e-02  -9.3864109e-02  -8.5602754e-02   3.7158969e-02   4.3396446e-02  -2.2298701e-02  -4.9136199e-02  -6.7380568e-02  -7.3715598e-02  -6.6590753e-02   2.7539114e-02  -6.9979754e-02   4.8016252e-02   1.4114075e-01   5.3595125e-02   1.3026359e-01   3.4337109e-01   0.0000000e+00   2.1732005e-02   1.2639603e-01   7.7501832e-02   1.1258072e-01
   4.1173544e-03  -1.1131605e-02   1.6235349e-02   1.3572170e-02   8.9151683e-02  -7.6707477e-02   4.6148561e-02   2.5897147e-02   3.4672917e-02  -8.7914244e-02  -1.5474299e-01  -4.6155435e-02   2.3152271e-02   5.5788819e-02   3.8304472e-02  -9.8980411e-02   3.7492009e-02  -6.1644738e-02  -1.2572308e-01  -8.1214289e-02   1.2278475e-02   2.2776831e-02   2.2556802e-03   1.3042536e-01  -4.2568162e-02   3.4541305e-04  -6.3048544e-02  -1.2696266e-01   1.9624988e-02  -6.7446593e-02  -1.3052113e-01  -5.7657328e-02   1.0651197e-02  -2.6164003e-02   3.3731849e-02   5.5468350e-02  -4.8558537e-02   5.9915727e-03   1.0577939e-01  -2.5067843e-02  -5.5123758e-02   7.9571980e-02   3.9965747e-03   9.7911233e-02  -2.1356638e-02   5.4694559e-02  -5.4840638e-02  -9.6250570e-02   4.7629379e-02   6.9426022e-02  -1.5258323e-02  -5.7459585e-02  -3.2306749e-02  -1.2724223e-01   8.6805281e-03  -1.7579415e-02  -1.0201061e-01  -2.9274577e-02   2.2822051e-02   1.6267425e-01  -3.3775803e-02   8.8355408e-03   2.2929763e-02   1.4151471e-02  -5.2869446e-02   1.5474645e-01  -8.0842050e-02  -6.8721978e-02  -5.9062927e-02   1.4577230e-01   4.9557000e-02   3.2029083e-02   3.1442093e-02   1.1042479e-01   6.4048900e-02  -1.7448045e-01  -1.1639095e-02  -4.6436824e-02   7.8008920e-02   2.1643051e-01  -6.8711724e-03  -4.6934279e-02   7.5123001e-02   3.2014065e-02   4.8529286e-02   2.1732005e-02   0.0000000e+00  -3.0446868e-02   1.1794497e-01   4.4957859e-02
  -7.1260227e-02  -2.7021795e-02   1.2335869e-02  -1.4218741e-02  -7.9384738e-03  -1.0994412e-02  -3.8513660e-02  -4.0034311e-02  -2.1262632e-02  -6.0555469e-02  -7.6373616e-03   7.9154766e-02  -2.6757779e-02   1.1046001e-02   1.3565894e-02   2.8851273e-02   1.2222700e-02   1.2300051e-02  -4.7439870e-04   5.2284326e-02   3.9948117e-02   8.2855320e-02  -3.3127957e-02   2.9977798e-02   1.2871713e-02  -8.4841337e-02   5.0732073e-02   3.4767136e-02   5.1425528e-02  -1.9314035e-02   4.8202111e-02  -1.8652108e-03  -7.8416641e-02  -7.3814542e-02  -3.7363939e-02  -5.9485503e-02   1.9474005e-02  -7.5446798e-02   5.8189084e-02   1.7744899e-02   1.1673683e-01   5.0593547e-02   4.4818090e-02   1.0316505e-01  -4.4593643e-02   5.1706165e-02  -6.0177350e-02  -1.6479210e-02   3.3533791e-02   2.2583725e-02   4.8836445e-02  -4.4688227e-02  -9.1507126e-02   5.5815398e-02   2.3301397e-03   2.5724090e-02  -2.2105665e-02  -3.8326293e-02   3.0758752e-02  -1.6467465e-02  -5.2670011e-02  -5.5073953e-03  -1.8480018e-01  -4.7561429e-03  -2.1243368e-02   6.1232439e-02  -4.7050121e-02  -1.6548061e-02  -2.7560305e-02  -2.7649262e-02   1.7812909e-02   9.3904531e-02  -5.6172095e-02  -5.0493442e-02  -7.6724661e-02   2.3481283e-02  -7.7970065e-02  -5.0322183e-02  -7.3536631e-02   4.8023322e-02  -8.8875131e-02   3.2498707e-03   7.0298634e-02  -8.5092362e-03   6.9907062e-03   1.2639603e-01  -3.0446868e-02   0.0000000e+00  -3.2544974e-02   5.8435002e-02
   1.4282100e-03   2.1258015e-02  -1.9690723e-03  -2.2182679e-02   4.5789798e-03   3.9975482e-02   4.8761021e-03   2.6396376e-02  -1.6135173e-02   3.0969224e-02  -1.4055366e-02   2.8776376e-02  -3.5700891e-02   3.2008370e-02  -3.8756229e-02   2.8652373e-03  -1.2342858e-02   6.3515902e-03  -2.9935723e-02  -3.7674404e-02   4.8600301e-02  -3.5799833e-02  -3.4696462e-03   4.1918980e-02   1.2106887e-02   3.3755684e-02   1.7564374e-02   2.9208991e-02   2.9010420e-02  -1.0691719e-02  -5.6152401e-02  -6.0850277e-02   2.3589709e-02  -1.1277421e-03  -1.0396195e-02  -6.8605981e-02  -4.4488135e-02   5.3158187e-03  -7.5972764e-03  -6.3256533e-02   1.7491888e-02   5.0755419e-02   2.2024944e-02   1.5775334e-02   3.3576247e-04  -1.2416089e-02  -2.2726296e-02   5.3534843e-03  -4.4291234e-02  -4.3976445e-02   2.5887269e-02   2.3476968e-02   1.2309712e-02   3.1846543e-02  -3.0357007e-02   5.5339878e-03   3.8702440e-03   7.5032829e-04   3.4281938e-02   4.1555081e-02   6.1546259e-05   2.1886775e-02   2.3301096e-02   3.9820305e-02   1.0773654e-02  -1.2767158e-02   8.9402297e-03  -5.3076496e-02   1.1706196e-02  -5.5521419e-02   1.5570393e-02  -2.4365623e-03   3.3703196e-02  -4.1709923e-02  -1.5588849e-02  -5.7421689e-02   7.5281188e-03  -2.6752105e-02   2.7454148e-03  -3.6171456e-02  -3.2999107e-04  -2.8516080e-02  -1.2727625e-02  -3.7258149e-03   1.1123596e-01   7.7501832e-02   1.1794497e-01  -3.2544974e-02   0.0000000e+00   3.5048935e-02
   5.2549880e-04  -1.0401778e-02   6.0771911e-02   2.9276939e-02  -1.7838658e-02  -2.7122336e-02   1.8247395e-02   1.3254692e-02   2.2335613e-02  -5.3603783e-02  -9.8279997e-03   2.0976954e-02  -2.4365692e-02   2.6293190e-02  -4.7729785e-02   1.6642422e-02  -1.1565701e-02  -4.5252897e-02  -1.4484251e-02   2.7809802e-02   6.0072276e-02  -1.9234317e-02   1.9165871e-02  -5.4676805e-03   4.8938910e-02   1.8229881e-02   1.0169750e-02   3.1411498e-02  -4.8937724e-02   2.9575766e-02  -2.9274110e-02  -7.5059698e-03   6.3731617e-02  -2.6035765e-02  -5.3899549e-02  -5.4112898e-02  -9.1704525e-03  -1.0636300e-02  -3.4041042e-03  -6.5423455e-02   5.7664411e-02  -2.8222586e-02   2.1784311e-02  -7.6656699e-02  -1.1850637e-02   1.7675205e-02  -3.0988976e-02  -3.6327641e-02   1.2455566e-02   6.2769350e-02   1.2840925e-02   3.3161572e-03  -5.1561170e-02   8.5180460e-02   2.9546593e-02   6.2013689e-02   2.2466057e-02  -3.5813038e-02  -5.0674122e-02   2.1968796e-02  -2.5745290e-02   3.3716181e-02   2.6207331e-02   6.5012972e-02   1.4352818e-02   5.7876735e-03  -6.3617899e-02  -3.2537137e-02  -5.4005491e-02   1.4466956e-02  -8.3391248e-02  -3.0506746e-02   3.6763785e-02   7.5116121e-03  -5.2653753e-02  -7.5907967e-03  -2.6516844e-02   3.0990722e-02  -9.2639929e-03  -2.7054773e-02  -1.8076594e-02  -4.7170652e-02   2.0601727e-02  -3.5601574e-02   2.3428840e-02   1.1258072e-01   4.4957859e-02   5.8435002e-02   3.5048935e-02   0.0000000e+00
