# Supplementary material for: Autistic traits and individual brain differences: functional network efficiency reflects attentional and social impairments, structural nodal efficiencies index systemising and theory-of-mind skills
Source: Mol Autism. 2021 Jan 21;12:3. doi: 10.1186/s13229-020-00377-8 (PMC7818759; doi:10.1186/s13229-020-00377-8)
Supplement: Supplementary file 8 — Additional file 8. Connectivity matrices. Connection matrices and functional correlation matrices for each subject, as floating-point values in ASCII text format, and MATLAB code for producing these. [file 13229_2020_377_MOESM8_ESM.zip › Paul_Arora_et_al_data/Physiological/BBC/DTI_rsfMRI_ConnectivityMatrices/connectivity_matrices/Connection_Matrix_sym_aHU0642.txt]

   0.0000000e+00   3.0127514e-02   2.9526163e-02   2.8043929e-02   2.9854417e-02   3.0838532e-02   2.5680168e-02   2.5126695e-02   3.3642617e-02   3.0043999e-02   2.9640977e-02   3.2827488e-02   3.2201386e-02   2.7278720e-02   2.8765420e-02   2.8392635e-02   3.0446258e-02   3.0487425e-02   2.8739567e-02   2.9831901e-02   3.2577799e-02   2.4905332e-02   3.0748065e-02   3.2030945e-02   2.7653739e-02   2.7436973e-02   2.7361639e-02   2.7972519e-02   2.7203204e-02   2.8432570e-02   2.8713098e-02   2.9834940e-02   3.0188111e-02   2.7817519e-02   3.1557048e-02   3.4213341e-02   3.2357730e-02   2.9399516e-02   2.8646695e-02   2.6388858e-02   3.8578428e-02   3.5271117e-02   2.7960061e-02   2.8926999e-02   2.5613810e-02   2.8141853e-02   2.6649935e-02   2.4862974e-02   2.5852088e-02   2.8980926e-02   2.4390128e-02   2.5758174e-02   2.8972506e-02   2.3592896e-02   2.5156929e-02   2.3869865e-02   2.6464286e-02   2.8665158e-02   2.9144075e-02   2.6739221e-02   2.6623383e-02   2.8413201e-02   2.4606972e-02   2.4215893e-02   2.6846368e-02   2.7367588e-02   3.0301593e-02   2.8875929e-02   2.5689733e-02   3.0345439e-02   3.4885871e-02   3.1581866e-02   3.4540237e-02   3.0216943e-02   4.6008354e-02   3.8052244e-02   3.2613847e-02   3.0013016e-02   2.5911450e-02   3.0086977e-02   2.8446067e-02   2.4839482e-02   2.9229384e-02   2.8245507e-02   2.4111815e-02   2.2924011e-02   2.7595241e-02   2.6884222e-02   2.3600205e-02   2.2948242e-02
   3.0127514e-02   0.0000000e+00   2.8115651e-02   2.7134017e-02   3.2262996e-02   3.0739305e-02   2.5832469e-02   2.5772409e-02   3.1838773e-02   3.2017689e-02   3.0286435e-02   2.9840264e-02   3.2444283e-02   2.6923634e-02   2.9566596e-02   2.7803284e-02   2.8971002e-02   3.0194721e-02   2.9073693e-02   2.8431956e-02   3.5351729e-02   2.3399553e-02   3.1000925e-02   3.1467836e-02   2.9259150e-02   2.9493318e-02   2.8111513e-02   2.6338333e-02   2.7217109e-02   2.7094677e-02   2.8379697e-02   2.9356053e-02   3.0579859e-02   2.8383934e-02   3.2160459e-02   2.9397901e-02   3.1456827e-02   2.8654380e-02   2.9078041e-02   2.6062257e-02   3.8832748e-02   3.5459952e-02   2.9358437e-02   2.8628396e-02   2.6767299e-02   2.9083142e-02   2.7354244e-02   2.7596923e-02   2.7671324e-02   2.9818797e-02   2.5025055e-02   2.6575722e-02   2.8951348e-02   2.3598393e-02   2.5925057e-02   2.4987348e-02   2.7125534e-02   2.8885565e-02   3.1248996e-02   2.7854485e-02   2.6666861e-02   2.6454442e-02   2.5118123e-02   2.3861270e-02   2.7935896e-02   2.6687007e-02   2.7865097e-02   2.8767963e-02   2.8895092e-02   3.0345951e-02   3.4253410e-02   3.1788039e-02   3.6766597e-02   3.2539024e-02   4.5491887e-02   3.9345510e-02   3.2740051e-02   2.7874984e-02   3.0008395e-02   2.9264637e-02   2.9030221e-02   2.5377912e-02   2.9000726e-02   2.9312750e-02   2.5249082e-02   2.3817004e-02   2.8859971e-02   2.8370118e-02   2.5263086e-02   2.4194463e-02
   2.9526163e-02   2.8115651e-02   0.0000000e+00   2.8104307e-02   2.9379496e-02   3.1886935e-02   2.6390968e-02   2.6950244e-02   3.1869680e-02   3.1911198e-02   3.1196006e-02   3.1091877e-02   3.1513593e-02   2.7647660e-02   2.9125149e-02   2.8007294e-02   3.2043365e-02   2.8108992e-02   3.0770948e-02   3.0050846e-02   3.4039168e-02   2.8176942e-02   3.1500527e-02   3.1031756e-02   2.7473354e-02   2.9763572e-02   2.7734687e-02   2.4056787e-02   2.7592663e-02   2.9333345e-02   3.0807512e-02   3.0196511e-02   2.8299618e-02   3.0143552e-02   3.3602322e-02   3.0379205e-02   3.1228313e-02   3.0791622e-02   2.8862510e-02   2.6163800e-02   3.6827951e-02   3.4766239e-02   2.9155114e-02   2.9940805e-02   2.6723487e-02   2.9285270e-02   2.7117333e-02   2.6316401e-02   2.7156071e-02   2.8485763e-02   2.5980556e-02   2.6139879e-02   2.9188774e-02   2.6060315e-02   2.6095085e-02   2.5045012e-02   2.6225704e-02   2.6988600e-02   2.9528536e-02   2.7494575e-02   2.9334175e-02   2.8467341e-02   2.4436666e-02   2.4043397e-02   2.8636388e-02   2.7842577e-02   2.9393409e-02   2.9011424e-02   2.5922753e-02   2.9997046e-02   3.0886068e-02   3.2529446e-02   3.6738988e-02   3.0261545e-02   4.4459169e-02   4.0650870e-02   3.3877264e-02   3.0627452e-02   3.1642663e-02   3.1380354e-02   2.7417181e-02   2.7643855e-02   3.0806577e-02   2.8294833e-02   2.5782617e-02   2.5210441e-02   2.8703260e-02   2.5829080e-02   2.5096028e-02   2.3903049e-02
   2.8043929e-02   2.7134017e-02   2.8104307e-02   0.0000000e+00   3.1189674e-02   2.8074238e-02   2.4963322e-02   2.5855782e-02   3.0001217e-02   2.9109305e-02   2.7426652e-02   3.2196292e-02   3.1756594e-02   2.9808144e-02   2.8583389e-02   2.6311481e-02   3.0486645e-02   2.8760145e-02   2.9920426e-02   3.0697645e-02   3.3970841e-02   3.2028130e-02   3.1254627e-02   3.2095681e-02   3.1232760e-02   3.0182828e-02   2.7837108e-02   3.0136235e-02   2.9161458e-02   2.7644491e-02   2.8795851e-02   3.1451921e-02   2.9510378e-02   2.7863324e-02   3.2707549e-02   2.9595954e-02   3.3438291e-02   2.8714742e-02   2.9644019e-02   2.7697546e-02   3.6958302e-02   4.0894827e-02   2.8464510e-02   2.9168017e-02   2.5919927e-02   2.9430015e-02   2.7493185e-02   2.6678947e-02   2.7903606e-02   2.9531868e-02   2.6822827e-02   2.6630513e-02   2.9495900e-02   2.5064114e-02   2.7089258e-02   2.5124314e-02   2.6154275e-02   2.7844958e-02   2.9493137e-02   2.9301632e-02   2.9350572e-02   2.7446283e-02   2.5052460e-02   2.4839863e-02   3.0092712e-02   2.6601565e-02   2.8430165e-02   2.9937528e-02   2.7102830e-02   2.9797501e-02   3.2248958e-02   3.3497069e-02   3.3457118e-02   3.1513484e-02   3.9668220e-02   3.9049742e-02   3.3681787e-02   3.2642896e-02   2.9935171e-02   3.4262307e-02   2.6197953e-02   2.6004838e-02   3.0658125e-02   2.8511532e-02   2.5974497e-02   2.4859410e-02   3.0367331e-02   2.5028971e-02   2.5201426e-02   2.3029666e-02
   2.9854417e-02   3.2262996e-02   2.9379496e-02   3.1189674e-02   0.0000000e+00   3.0662319e-02   2.8766926e-02   2.7856207e-02   3.5326546e-02   3.1993759e-02   3.0130733e-02   3.2475581e-02   3.2732489e-02   3.1949833e-02   3.2409511e-02   2.7887348e-02   3.1188701e-02   3.0435926e-02   3.0731908e-02   3.5180566e-02   3.5901485e-02   3.3823595e-02   3.7688322e-02   3.5446901e-02   3.7850887e-02   3.1778681e-02   3.2651674e-02   3.4124050e-02   3.3478249e-02   3.9265926e-02   3.4251217e-02   3.5103177e-02   3.2992714e-02   3.4699852e-02   4.1196388e-02   3.9335636e-02   3.8286854e-02   3.3589988e-02   3.5905045e-02   3.4044599e-02   4.3791708e-02   4.5130154e-02   3.3567528e-02   3.4958483e-02   3.2246524e-02   3.7799867e-02   3.3130582e-02   3.2184021e-02   3.5070781e-02   3.6464111e-02   2.9389669e-02   3.6785816e-02   3.6678942e-02   2.9077306e-02   3.5746345e-02   3.0394626e-02   3.0351886e-02   3.1562233e-02   3.2634612e-02   3.5400454e-02   3.2700384e-02   3.3607799e-02   3.0101467e-02   2.4571566e-02   3.0770055e-02   3.3217116e-02   3.3052736e-02   3.4186765e-02   3.0381359e-02   3.2066304e-02   3.8829770e-02   3.7680165e-02   3.8602480e-02   3.4799857e-02   4.3069874e-02   4.1041257e-02   3.5272799e-02   3.5387239e-02   3.4047033e-02   3.5139211e-02   2.8207353e-02   2.6810028e-02   3.1820627e-02   2.8617974e-02   2.7631373e-02   2.8728667e-02   3.3265336e-02   2.9784945e-02   2.6816146e-02   2.6480958e-02
   3.0838532e-02   3.0739305e-02   3.1886935e-02   2.8074238e-02   3.0662319e-02   0.0000000e+00   2.8903248e-02   2.9534773e-02   3.6547997e-02   3.4291129e-02   3.4504163e-02   3.5831086e-02   3.2833452e-02   3.3575472e-02   3.1907026e-02   3.0586816e-02   3.2806837e-02   2.9941730e-02   3.3238435e-02   3.4103023e-02   3.7300276e-02   3.0463135e-02   3.0091249e-02   3.4011319e-02   3.1680157e-02   3.0272678e-02   3.0079897e-02   2.5391278e-02   3.1238924e-02   2.8527875e-02   3.0509615e-02   3.1543091e-02   3.1066971e-02   2.8318030e-02   3.6013544e-02   3.7265264e-02   3.3114213e-02   3.1564685e-02   3.1608925e-02   2.9924907e-02   3.8479555e-02   3.6554281e-02   2.6138722e-02   3.0886920e-02   2.7916645e-02   2.7444899e-02   2.7325422e-02   2.6927820e-02   2.8481367e-02   3.4660795e-02   2.6712296e-02   2.9814211e-02   3.1463912e-02   2.3981904e-02   2.8811564e-02   2.7953473e-02   3.0497986e-02   2.9755633e-02   3.0492393e-02   3.2808049e-02   2.8433158e-02   3.0262045e-02   2.8561041e-02   2.9841370e-02   3.1627866e-02   3.1010036e-02   3.1102683e-02   3.2008289e-02   2.9283351e-02   3.1412641e-02   3.5330044e-02   3.7660799e-02   3.8721350e-02   3.2224002e-02   4.2371323e-02   4.2462105e-02   3.6911958e-02   3.5758746e-02   3.1747035e-02   3.6320426e-02   3.0002391e-02   3.1455528e-02   3.3874789e-02   3.3416012e-02   3.0613203e-02   2.5863627e-02   3.1366127e-02   3.1361504e-02   2.9081932e-02   2.8047640e-02
   2.5680168e-02   2.5832469e-02   2.6390968e-02   2.4963322e-02   2.8766926e-02   2.8903248e-02   0.0000000e+00   2.4852139e-02   2.8594317e-02   2.8643976e-02   3.0626670e-02   2.7884130e-02   2.9340791e-02   2.5993690e-02   2.6643008e-02   2.5573146e-02   2.7678734e-02   2.8566733e-02   2.7303325e-02   2.7984178e-02   2.9797264e-02   2.8319554e-02   2.9598363e-02   2.8592247e-02   2.8798078e-02   2.8877225e-02   2.7806414e-02   2.5098215e-02   2.7570633e-02   2.7584802e-02   2.7257730e-02   2.9533247e-02   2.8093613e-02   2.6685500e-02   3.2693119e-02   3.2086498e-02   3.2494746e-02   2.9791558e-02   3.0772958e-02   2.7554846e-02   3.4158157e-02   3.3763680e-02   2.6039553e-02   2.8818118e-02   2.6940927e-02   2.7582185e-02   2.3856828e-02   2.4912822e-02   2.3710586e-02   2.7553897e-02   2.3486623e-02   2.5381085e-02   2.8149051e-02   2.3583533e-02   2.4499255e-02   2.3353591e-02   2.4002497e-02   2.4873856e-02   2.6209549e-02   2.7420069e-02   2.5673579e-02   2.4508620e-02   2.3300833e-02   2.4483358e-02   2.6146905e-02   2.4656539e-02   2.6558500e-02   2.6346952e-02   2.3811677e-02   2.9103575e-02   2.9486453e-02   3.1207361e-02   3.3893309e-02   2.8980878e-02   4.1435226e-02   4.1053451e-02   3.2979806e-02   2.7513756e-02   2.3361094e-02   2.7514720e-02   2.3834137e-02   2.4021507e-02   2.6027984e-02   2.5957202e-02   2.4104735e-02   2.2440058e-02   2.7192650e-02   2.6882722e-02   2.4047707e-02   2.2911526e-02
   2.5126695e-02   2.5772409e-02   2.6950244e-02   2.5855782e-02   2.7856207e-02   2.9534773e-02   2.4852139e-02   0.0000000e+00   2.6598881e-02   2.7717689e-02   2.9030903e-02   2.8025811e-02   2.7362920e-02   2.6128783e-02   2.7261653e-02   2.6650620e-02   2.8622479e-02   2.7342820e-02   2.7533986e-02   2.6344338e-02   3.0730517e-02   3.0049845e-02   2.8360546e-02   2.8704240e-02   2.6196364e-02   2.6662723e-02   2.4177078e-02   2.4499356e-02   2.6888814e-02   2.6027569e-02   2.5771356e-02   2.9283645e-02   2.3436930e-02   2.6673066e-02   2.6843178e-02   3.3192648e-02   3.0429493e-02   2.6943819e-02   2.5605971e-02   2.6301924e-02   3.5280883e-02   3.2662836e-02   2.5246451e-02   2.7455620e-02   2.5974647e-02   2.6127658e-02   2.5167254e-02   2.3491893e-02   2.6018134e-02   2.8088857e-02   2.3854668e-02   2.4931676e-02   2.7448277e-02   2.3968932e-02   2.3493296e-02   2.1813855e-02   2.2766207e-02   2.5925355e-02   2.6494658e-02   2.9236599e-02   2.5819534e-02   2.4299527e-02   2.3014148e-02   2.4869256e-02   2.5057128e-02   2.5191116e-02   2.6500477e-02   2.6326972e-02   2.3973782e-02   2.5161587e-02   2.9894765e-02   3.1331942e-02   3.1044799e-02   2.8779831e-02   4.0927980e-02   3.8735217e-02   3.3172972e-02   2.9711384e-02   2.5345280e-02   2.9414364e-02   2.5009965e-02   2.5099579e-02   2.8865454e-02   2.4786527e-02   2.2804778e-02   2.2573324e-02   2.8508942e-02   2.5472220e-02   2.2358671e-02   2.0826816e-02
   3.3642617e-02   3.1838773e-02   3.1869680e-02   3.0001217e-02   3.5326546e-02   3.6547997e-02   2.8594317e-02   2.6598881e-02   0.0000000e+00   3.5713466e-02   4.0463785e-02   3.7155869e-02   3.2222759e-02   2.8892711e-02   3.1554594e-02   3.2026207e-02   3.1306987e-02   3.1887185e-02   3.2597968e-02   3.4712781e-02   4.1260023e-02   3.5719115e-02   3.2845135e-02   3.4720697e-02   3.4848500e-02   3.2032897e-02   2.9835330e-02   2.8739697e-02   3.4327025e-02   3.4491856e-02   3.4481052e-02   3.6740711e-02   2.8770181e-02   3.2390492e-02   3.3746580e-02   3.5501624e-02   3.6871539e-02   3.3071086e-02   3.2941554e-02   3.1742936e-02   4.1696453e-02   3.8661656e-02   3.0811136e-02   3.3189394e-02   3.0319152e-02   3.0921918e-02   2.8176848e-02   3.0283838e-02   2.8687439e-02   2.9928024e-02   2.8355972e-02   2.7845968e-02   2.8721382e-02   2.6105273e-02   2.8181833e-02   2.5210163e-02   2.7128320e-02   2.9231418e-02   2.9810224e-02   3.1913140e-02   2.9097883e-02   2.6099349e-02   2.6938095e-02   2.6980083e-02   2.8965808e-02   2.9673343e-02   3.0191068e-02   2.9511211e-02   2.8295038e-02   2.9313592e-02   3.6236591e-02   3.2535908e-02   3.2851751e-02   3.3659528e-02   4.1155475e-02   4.2003379e-02   3.6684164e-02   3.5185830e-02   3.2355695e-02   3.9237212e-02   3.2404020e-02   3.2011554e-02   3.4170069e-02   3.2490076e-02   2.9109348e-02   2.9782342e-02   3.4514742e-02   3.1860962e-02   2.8193660e-02   2.9514304e-02
   3.0043999e-02   3.2017689e-02   3.1911198e-02   2.9109305e-02   3.1993759e-02   3.4291129e-02   2.8643976e-02   2.7717689e-02   3.5713466e-02   0.0000000e+00   3.3838397e-02   2.9931511e-02   3.1390703e-02   3.0625278e-02   3.0856984e-02   3.1652885e-02   3.3795576e-02   2.8908003e-02   3.0275530e-02   3.2500424e-02   3.6369032e-02   2.8714075e-02   3.0838507e-02   3.3002573e-02   3.4418566e-02   3.3390746e-02   3.0254490e-02   2.7722706e-02   3.1727197e-02   3.0200498e-02   2.8984800e-02   3.2499081e-02   2.6137180e-02   2.7292087e-02   3.0529007e-02   3.0196279e-02   3.4981860e-02   3.2643800e-02   2.7144545e-02   2.5931034e-02   3.9796737e-02   3.6800564e-02   2.9253961e-02   2.9880756e-02   2.6135491e-02   2.8219967e-02   2.7978434e-02   2.6859043e-02   2.8101527e-02   2.9327199e-02   2.4054556e-02   2.6090018e-02   2.9504898e-02   2.5174191e-02   2.5541038e-02   2.5095533e-02   2.7996525e-02   2.9729079e-02   3.0507248e-02   3.0736082e-02   2.9330134e-02   2.9199857e-02   2.5481654e-02   2.6661489e-02   2.7900786e-02   2.9545191e-02   3.0662456e-02   2.9911702e-02   3.0652570e-02   3.0765550e-02   3.4678416e-02   3.4994564e-02   3.9343905e-02   3.3597957e-02   4.3440514e-02   4.0806418e-02   3.5494152e-02   3.1787763e-02   3.0110058e-02   3.2013999e-02   3.0591485e-02   3.0063085e-02   3.4864166e-02   3.2418775e-02   2.9042847e-02   2.8385380e-02   3.4107271e-02   2.6980297e-02   2.4067864e-02   2.4843296e-02
   2.9640977e-02   3.0286435e-02   3.1196006e-02   2.7426652e-02   3.0130733e-02   3.4504163e-02   3.0626670e-02   2.9030903e-02   4.0463785e-02   3.3838397e-02   0.0000000e+00   3.3925486e-02   3.1833611e-02   3.3147286e-02   3.4171342e-02   3.2676522e-02   3.7048311e-02   3.2656400e-02   3.3965356e-02   3.4464610e-02   4.1708394e-02   3.3824481e-02   3.5177855e-02   3.5160253e-02   3.6895313e-02   3.4353497e-02   3.2428442e-02   3.3352899e-02   3.5906605e-02   3.3199114e-02   3.3426000e-02   3.7076991e-02   3.4411075e-02   3.0324870e-02   3.8586200e-02   3.0801209e-02   3.7613309e-02   3.3510424e-02   3.3771937e-02   3.3285075e-02   4.0079605e-02   3.6253192e-02   3.2826019e-02   3.2393154e-02   2.8741052e-02   2.9769478e-02   3.0337079e-02   3.0334327e-02   3.1902258e-02   3.4531207e-02   2.9780439e-02   3.1914337e-02   3.4857816e-02   2.7674478e-02   2.8726154e-02   2.8864613e-02   2.9494984e-02   3.1597780e-02   3.3071498e-02   3.2153346e-02   3.2128672e-02   3.1560044e-02   2.8837758e-02   2.9082051e-02   3.0674862e-02   3.0347138e-02   3.1938150e-02   3.2695581e-02   3.2541605e-02   3.3633529e-02   3.7878796e-02   3.4909893e-02   4.1527688e-02   3.3548020e-02   4.2918904e-02   3.8233993e-02   3.6678092e-02   3.2863834e-02   3.3206244e-02   3.6611124e-02   3.2179926e-02   3.0312917e-02   3.5855122e-02   3.1930593e-02   2.9500045e-02   2.9100568e-02   3.4989148e-02   3.0600210e-02   2.7798108e-02   2.6596848e-02
   3.2827488e-02   2.9840264e-02   3.1091877e-02   3.2196292e-02   3.2475581e-02   3.5831086e-02   2.7884130e-02   2.8025811e-02   3.7155869e-02   2.9931511e-02   3.3925486e-02   0.0000000e+00   3.4168383e-02   3.2360041e-02   3.1507458e-02   2.8361841e-02   3.1872141e-02   3.0916322e-02   3.3210644e-02   3.3702459e-02   3.8861932e-02   3.6902157e-02   3.3689919e-02   3.2615196e-02   3.2915706e-02   3.4816571e-02   3.0173269e-02   2.9926944e-02   3.3554167e-02   3.5438119e-02   3.1909013e-02   3.2872251e-02   3.1991202e-02   2.9310103e-02   3.7053325e-02   2.9611500e-02   3.2956412e-02   3.2884867e-02   3.2799794e-02   3.0144315e-02   3.6983503e-02   2.8653660e-02   3.0341430e-02   3.1235802e-02   2.8924061e-02   3.0310802e-02   3.0380918e-02   2.8029160e-02   2.9638404e-02   3.1896684e-02   2.8655272e-02   2.8771766e-02   2.9329880e-02   2.6245681e-02   2.7189500e-02   2.4606495e-02   2.6561189e-02   2.9988886e-02   2.9659337e-02   3.0622854e-02   2.6905193e-02   2.9316214e-02   2.8509123e-02   2.8180746e-02   2.7863181e-02   2.6848325e-02   3.0623660e-02   3.0389505e-02   2.8300024e-02   2.8799320e-02   3.4152765e-02   3.1639008e-02   3.8201381e-02   3.2839590e-02   4.1688789e-02   3.8908185e-02   3.7496196e-02   3.3528858e-02   3.1086758e-02   3.7648787e-02   3.0653183e-02   3.0244946e-02   3.3098363e-02   3.2214826e-02   2.8917025e-02   2.7309251e-02   3.1857610e-02   3.0244631e-02   2.9250063e-02   2.7577049e-02
   3.2201386e-02   3.2444283e-02   3.1513593e-02   3.1756594e-02   3.2732489e-02   3.2833452e-02   2.9340791e-02   2.7362920e-02   3.2222759e-02   3.1390703e-02   3.1833611e-02   3.4168383e-02   0.0000000e+00   3.0395973e-02   3.0693605e-02   2.8895901e-02   3.2379277e-02   3.2636369e-02   3.2817537e-02   3.1543437e-02   3.4380688e-02   2.9671565e-02   3.2369023e-02   3.3064504e-02   3.3058995e-02   3.2648209e-02   2.8953107e-02   2.7544763e-02   3.1344077e-02   3.0516146e-02   3.2325068e-02   3.3672883e-02   3.0793883e-02   3.0463827e-02   3.6674541e-02   3.3360730e-02   3.4732709e-02   3.1119723e-02   3.0243357e-02   2.8425136e-02   3.2274807e-02   3.1690178e-02   3.1632861e-02   3.1485169e-02   3.0288609e-02   2.9814330e-02   2.8163219e-02   2.8167485e-02   3.1367325e-02   3.2591196e-02   2.7002635e-02   2.8634509e-02   3.0104832e-02   2.6839394e-02   2.7533794e-02   2.7082175e-02   2.8708304e-02   3.0184587e-02   3.1553350e-02   3.0189706e-02   2.7222934e-02   2.9524089e-02   2.7325915e-02   2.6919841e-02   3.1048364e-02   3.0091582e-02   3.4031569e-02   3.1207649e-02   2.9456477e-02   2.8882029e-02   3.5471349e-02   3.3925270e-02   3.7310983e-02   3.7063391e-02   4.9221075e-02   4.0489073e-02   3.7788582e-02   3.1621885e-02   2.7232091e-02   3.2020793e-02   2.9786211e-02   2.9069696e-02   3.3863220e-02   3.2986728e-02   2.9084569e-02   2.6478115e-02   3.3595626e-02   2.8649300e-02   2.6409301e-02   2.6277142e-02
   2.7278720e-02   2.6923634e-02   2.7647660e-02   2.9808144e-02   3.1949833e-02   3.3575472e-02   2.5993690e-02   2.6128783e-02   2.8892711e-02   3.0625278e-02   3.3147286e-02   3.2360041e-02   3.0395973e-02   0.0000000e+00   2.9071576e-02   2.7971049e-02   3.0676971e-02   2.9130823e-02   2.9941845e-02   2.8962530e-02   3.6680088e-02   2.7457456e-02   2.9867400e-02   2.9354032e-02   3.1110457e-02   3.0571397e-02   2.7371250e-02   2.6708661e-02   3.0794952e-02   3.0117552e-02   3.0361852e-02   3.1676290e-02   2.7563038e-02   2.8504945e-02   3.4646587e-02   3.0460738e-02   3.3252726e-02   3.1900923e-02   3.0268247e-02   2.9760745e-02   3.6765495e-02   3.3506760e-02   2.9388171e-02   3.0425747e-02   2.7122392e-02   2.7362556e-02   2.6203235e-02   2.5442413e-02   2.7144305e-02   3.0927294e-02   2.4893292e-02   2.7476111e-02   3.2164933e-02   2.4070464e-02   2.7210266e-02   2.4969828e-02   2.5778052e-02   2.6872809e-02   2.8735550e-02   2.7393958e-02   2.5425129e-02   2.7127438e-02   2.4675879e-02   2.3987485e-02   3.0286853e-02   2.9965970e-02   2.9276902e-02   2.7435685e-02   2.8237860e-02   3.0044565e-02   3.4161811e-02   3.3663647e-02   3.3065215e-02   3.3818503e-02   4.1439417e-02   3.6652336e-02   3.4106536e-02   3.3614316e-02   2.7944132e-02   2.7856428e-02   2.6255350e-02   2.5647394e-02   2.8319887e-02   2.7851069e-02   2.5120392e-02   2.3945940e-02   3.1471216e-02   2.8647480e-02   2.4108141e-02   2.4005717e-02
   2.8765420e-02   2.9566596e-02   2.9125149e-02   2.8583389e-02   3.2409511e-02   3.1907026e-02   2.6643008e-02   2.7261653e-02   3.1554594e-02   3.0856984e-02   3.4171342e-02   3.1507458e-02   3.0693605e-02   2.9071576e-02   0.0000000e+00   2.9903910e-02   3.2334121e-02   3.0628658e-02   3.1836507e-02   3.1094587e-02   3.7412929e-02   2.7402145e-02   3.1616213e-02   3.0573119e-02   3.2061931e-02   3.2984667e-02   3.1310066e-02   3.0174284e-02   3.1468249e-02   3.2341702e-02   3.3705523e-02   3.4114868e-02   2.7674003e-02   3.1356206e-02   3.0334968e-02   3.0752385e-02   3.2718540e-02   3.0804241e-02   3.1973567e-02   2.9899733e-02   4.0730903e-02   3.4692790e-02   2.9489075e-02   3.0499708e-02   2.9529525e-02   3.0014059e-02   2.7483734e-02   2.6541664e-02   2.8720404e-02   3.0477982e-02   2.7760916e-02   2.8015191e-02   3.1494466e-02   2.6289240e-02   2.8527650e-02   2.6295938e-02   2.6929447e-02   2.8206490e-02   3.0292889e-02   2.9933501e-02   2.8249764e-02   2.9402338e-02   2.5938263e-02   2.6173290e-02   3.0736944e-02   2.8770916e-02   2.8921488e-02   2.7928699e-02   2.8613194e-02   2.7625864e-02   3.3534990e-02   2.8260782e-02   3.1792956e-02   3.1804837e-02   4.0473630e-02   3.5414995e-02   3.4021247e-02   3.1267138e-02   2.6156178e-02   3.1153045e-02   2.6777990e-02   2.7037032e-02   2.9807412e-02   2.8323818e-02   2.6580783e-02   2.4169493e-02   3.1289429e-02   2.8512230e-02   2.6929165e-02   2.4059858e-02
   2.8392635e-02   2.7803284e-02   2.8007294e-02   2.6311481e-02   2.7887348e-02   3.0586816e-02   2.5573146e-02   2.6650620e-02   3.2026207e-02   3.1652885e-02   3.2676522e-02   2.8361841e-02   2.8895901e-02   2.7971049e-02   2.9903910e-02   0.0000000e+00   3.0249129e-02   2.6724854e-02   2.7045223e-02   3.0352031e-02   3.5035591e-02   2.5590183e-02   2.8829034e-02   2.8703441e-02   3.2270046e-02   2.8752697e-02   2.9330654e-02   2.9148384e-02   3.0609998e-02   3.0128736e-02   2.9705647e-02   3.2016686e-02   3.0188141e-02   2.9998352e-02   3.2300571e-02   3.3701411e-02   3.1318366e-02   3.0748918e-02   3.1995504e-02   3.0039207e-02   4.1401414e-02   4.0087748e-02   2.9606019e-02   3.0252599e-02   2.8657395e-02   2.9641407e-02   2.7790609e-02   2.6220385e-02   2.8197853e-02   2.9698311e-02   2.6134828e-02   2.5015475e-02   3.0213727e-02   2.4958834e-02   2.5338776e-02   2.4259676e-02   2.6062752e-02   2.6866233e-02   2.8549168e-02   2.8101338e-02   2.7453386e-02   2.9042851e-02   2.5765086e-02   2.2213272e-02   2.7456534e-02   2.7837112e-02   2.8370214e-02   2.9418577e-02   2.9951711e-02   2.7326004e-02   3.3392670e-02   3.0268335e-02   3.6196481e-02   3.3695960e-02   4.5272115e-02   3.5083743e-02   3.3054951e-02   3.0131081e-02   2.9035891e-02   3.1923138e-02   2.7613908e-02   2.6265891e-02   2.9998107e-02   2.8602502e-02   2.5254197e-02   2.4387728e-02   3.0607666e-02   3.0249321e-02   2.5521744e-02   2.3397060e-02
   3.0446258e-02   2.8971002e-02   3.2043365e-02   3.0486645e-02   3.1188701e-02   3.2806837e-02   2.7678734e-02   2.8622479e-02   3.1306987e-02   3.3795576e-02   3.7048311e-02   3.1872141e-02   3.2379277e-02   3.0676971e-02   3.2334121e-02   3.0249129e-02   0.0000000e+00   3.1122408e-02   3.1032169e-02   3.2415316e-02   4.4147848e-02   3.1946433e-02   3.4598349e-02   3.3268078e-02   3.5832826e-02   3.3969214e-02   3.0345636e-02   3.0986161e-02   3.5005912e-02   3.3481740e-02   3.4039547e-02   3.4745263e-02   3.2928719e-02   3.3403447e-02   3.8789023e-02   3.3123539e-02   3.1716685e-02   3.2973698e-02   3.1209507e-02   2.9359150e-02   3.8999793e-02   3.7489778e-02   2.9960036e-02   3.1165188e-02   3.0790442e-02   3.2695907e-02   3.1052257e-02   2.5952948e-02   2.7518671e-02   2.9349356e-02   2.7001498e-02   2.8560509e-02   3.1464407e-02   2.6966664e-02   2.6217780e-02   2.6372483e-02   2.8783250e-02   3.2674114e-02   3.1420523e-02   3.0062469e-02   2.9358981e-02   2.9746322e-02   2.8001007e-02   2.6831671e-02   2.8672385e-02   2.9558284e-02   3.1537656e-02   2.9417885e-02   3.1282552e-02   2.8774742e-02   3.5580897e-02   3.0452763e-02   3.6105676e-02   3.3998167e-02   3.9599549e-02   4.1063645e-02   3.6796466e-02   3.1665690e-02   3.0443436e-02   3.7440624e-02   3.2498452e-02   3.4950875e-02   3.4786691e-02   3.0089843e-02   2.7960831e-02   2.6263115e-02   3.5426875e-02   2.9881712e-02   2.6702076e-02   2.7775624e-02
   3.0487425e-02   3.0194721e-02   2.8108992e-02   2.8760145e-02   3.0435926e-02   2.9941730e-02   2.8566733e-02   2.7342820e-02   3.1887185e-02   2.8908003e-02   3.2656400e-02   3.0916322e-02   3.2636369e-02   2.9130823e-02   3.0628658e-02   2.6724854e-02   3.1122408e-02   0.0000000e+00   2.9382642e-02   3.2244797e-02   4.0740936e-02   2.9085792e-02   2.9475876e-02   3.0660939e-02   3.3585554e-02   3.1846302e-02   2.9157920e-02   2.7811502e-02   3.0555689e-02   2.9590120e-02   2.9744476e-02   2.9142464e-02   2.7239122e-02   2.8307193e-02   3.7165188e-02   3.3756175e-02   3.1267078e-02   3.2610658e-02   3.1438498e-02   2.8627329e-02   3.5681181e-02   3.6484358e-02   2.6011683e-02   3.0501230e-02   2.8282293e-02   3.1683250e-02   2.9521019e-02   2.7982562e-02   3.1580999e-02   3.2499651e-02   2.8415519e-02   3.0783498e-02   3.3127834e-02   2.8617000e-02   2.7133612e-02   2.6215823e-02   2.8300569e-02   2.9473976e-02   3.0393227e-02   3.1206057e-02   2.9136586e-02   2.8493546e-02   2.5033268e-02   2.6180047e-02   2.9817737e-02   2.9630442e-02   3.1591464e-02   2.8681162e-02   2.8361433e-02   3.1506497e-02   3.6437711e-02   3.3808360e-02   3.7254384e-02   3.4877609e-02   4.2393418e-02   3.7863511e-02   3.5876220e-02   3.4118162e-02   2.6330468e-02   3.6567998e-02   3.0334253e-02   2.7656929e-02   3.0869445e-02   2.8883137e-02   2.8059779e-02   2.5325082e-02   3.3221154e-02   2.8397412e-02   2.7186152e-02   2.4823852e-02
   2.8739567e-02   2.9073693e-02   3.0770948e-02   2.9920426e-02   3.0731908e-02   3.3238435e-02   2.7303325e-02   2.7533986e-02   3.2597968e-02   3.0275530e-02   3.3965356e-02   3.3210644e-02   3.2817537e-02   2.9941845e-02   3.1836507e-02   2.7045223e-02   3.1032169e-02   2.9382642e-02   0.0000000e+00   2.9286499e-02   3.6161533e-02   2.7841541e-02   3.0023861e-02   2.9365121e-02   3.1353004e-02   3.1471111e-02   2.6580308e-02   2.8536514e-02   3.1801239e-02   2.9533717e-02   3.0809216e-02   3.1486960e-02   2.8031524e-02   3.1065237e-02   3.4122882e-02   2.8090276e-02   3.2603935e-02   3.4488104e-02   2.9024117e-02   2.6913926e-02   3.6254820e-02   3.2012386e-02   2.8572726e-02   2.9358792e-02   2.6797712e-02   2.9309069e-02   2.8571775e-02   2.7016942e-02   3.0966255e-02   2.9694401e-02   2.6690536e-02   2.6538119e-02   3.0597159e-02   2.7862600e-02   2.8656919e-02   2.7582230e-02   2.8947712e-02   2.8912420e-02   2.9027276e-02   3.1123741e-02   2.8110618e-02   2.8474567e-02   2.5157725e-02   2.7568934e-02   3.2382786e-02   3.0693622e-02   3.1912328e-02   2.8775821e-02   2.7779769e-02   3.1196950e-02   3.8146664e-02   3.6799571e-02   3.4627262e-02   3.4497338e-02   4.6606764e-02   3.3301456e-02   3.4838165e-02   3.3627456e-02   2.9881587e-02   3.5931464e-02   2.8229641e-02   3.0016696e-02   3.0406358e-02   2.9077238e-02   2.7128761e-02   2.5354611e-02   3.2886701e-02   2.9127054e-02   2.7637259e-02   2.4976458e-02
   2.9831901e-02   2.8431956e-02   3.0050846e-02   3.0697645e-02   3.5180566e-02   3.4103023e-02   2.7984178e-02   2.6344338e-02   3.4712781e-02   3.2500424e-02   3.4464610e-02   3.3702459e-02   3.1543437e-02   2.8962530e-02   3.1094587e-02   3.0352031e-02   3.2415316e-02   3.2244797e-02   2.9286499e-02   0.0000000e+00   3.2105793e-02   2.8432152e-02   2.9855924e-02   3.2775150e-02   3.1293782e-02   3.2521694e-02   2.7996841e-02   2.5907182e-02   3.2722187e-02   3.1059900e-02   3.1021637e-02   3.1019186e-02   2.9706951e-02   3.0598745e-02   3.4804499e-02   2.9948616e-02   3.5456607e-02   3.1992130e-02   2.6979095e-02   2.9558005e-02   3.8015071e-02   3.1953580e-02   3.0369531e-02   3.0523975e-02   2.9226383e-02   2.9161968e-02   2.6578939e-02   2.8138763e-02   3.1702101e-02   3.0781928e-02   2.5934499e-02   2.6619262e-02   3.1410104e-02   2.4224308e-02   2.7190894e-02   2.6230544e-02   2.7773043e-02   2.8125516e-02   2.8789119e-02   3.2084440e-02   2.8307157e-02   2.8751634e-02   2.4987716e-02   2.6769524e-02   2.9857599e-02   2.9023403e-02   3.0506057e-02   2.9172235e-02   2.9789815e-02   2.7955844e-02   3.3435589e-02   3.3684955e-02   3.7982879e-02   3.5530742e-02   3.7687249e-02   3.6071068e-02   3.4738585e-02   3.1907049e-02   3.0728754e-02   3.0936429e-02   2.7489686e-02   2.8777103e-02   3.1993635e-02   2.9682453e-02   2.6138945e-02   2.6000422e-02   2.9185634e-02   2.6122878e-02   2.7220430e-02   2.5753742e-02
   3.2577799e-02   3.5351729e-02   3.4039168e-02   3.3970841e-02   3.5901485e-02   3.7300276e-02   2.9797264e-02   3.0730517e-02   4.1260023e-02   3.6369032e-02   4.1708394e-02   3.8861932e-02   3.4380688e-02   3.6680088e-02   3.7412929e-02   3.5035591e-02   4.4147848e-02   4.0740936e-02   3.6161533e-02   3.2105793e-02   0.0000000e+00   3.5639998e-02   3.7247420e-02   4.1910131e-02   3.6194288e-02   3.7816592e-02   3.4790535e-02   4.0234467e-02   4.1840841e-02   3.8718186e-02   3.8248883e-02   3.7800999e-02   3.5576999e-02   3.6788965e-02   3.8372345e-02   3.2618619e-02   4.0229821e-02   3.4656380e-02   3.8054447e-02   3.2762824e-02   4.0558011e-02   3.9420208e-02   3.5114692e-02   3.6419390e-02   3.0497902e-02   3.4865737e-02   3.0758822e-02   3.1363854e-02   3.6164332e-02   3.6620996e-02   3.2416317e-02   3.1973411e-02   3.5326008e-02   2.9644638e-02   3.3127694e-02   3.1350895e-02   2.8518576e-02   3.2613715e-02   3.4321813e-02   3.4358822e-02   3.4576259e-02   3.6287691e-02   3.0929196e-02   3.2094973e-02   3.3875941e-02   3.4902365e-02   3.6850129e-02   3.6196479e-02   3.9455049e-02   3.8297697e-02   3.9029548e-02   3.9526849e-02   4.2341649e-02   4.4244425e-02   4.8314692e-02   4.4943743e-02   4.3061996e-02   4.1229466e-02   3.7537261e-02   4.0839836e-02   3.7657906e-02   3.6879358e-02   3.9147477e-02   3.6506876e-02   3.1808619e-02   3.1751151e-02   3.7208038e-02   3.1657720e-02   2.8601234e-02   2.8297155e-02
   2.4905332e-02   2.3399553e-02   2.8176942e-02   3.2028130e-02   3.3823595e-02   3.0463135e-02   2.8319554e-02   3.0049845e-02   3.5719115e-02   2.8714075e-02   3.3824481e-02   3.6902157e-02   2.9671565e-02   2.7457456e-02   2.7402145e-02   2.5590183e-02   3.1946433e-02   2.9085792e-02   2.7841541e-02   2.8432152e-02   3.5639998e-02   0.0000000e+00   3.2133513e-02   3.2121926e-02   3.3047237e-02   3.8236289e-02   3.1990388e-02   3.3979528e-02   3.2258401e-02   3.5542617e-02   3.1934866e-02   3.0660406e-02   3.2132846e-02   3.1804456e-02   3.7020279e-02   2.8789551e-02   3.6202410e-02   3.7123583e-02   3.3254530e-02   2.6391064e-02   3.8386847e-02   2.9010695e-02   3.3656217e-02   3.2611862e-02   3.1562575e-02   2.9116480e-02   2.4063976e-02   2.9572018e-02   2.9955183e-02   3.3502863e-02   3.2185243e-02   2.6636166e-02   3.3182916e-02   2.7279697e-02   2.6644955e-02   2.5738582e-02   2.9627268e-02   3.3532762e-02   3.4530203e-02   3.4159927e-02   3.3448693e-02   3.4052817e-02   2.9390525e-02   3.0391189e-02   3.2487096e-02   3.4203202e-02   3.7913567e-02   3.4952104e-02   2.7971805e-02   2.6372204e-02   3.2505680e-02   3.3844270e-02   3.6104315e-02   3.5273544e-02   4.6377676e-02   3.7774169e-02   3.8063570e-02   2.9978479e-02   2.9165189e-02   3.6294168e-02   2.6749093e-02   2.2452041e-02   2.9627992e-02   2.4314364e-02   3.2859479e-02   2.4028670e-02   2.7235164e-02   2.5031811e-02   2.1978566e-02   2.2550384e-02
   3.0748065e-02   3.1000925e-02   3.1500527e-02   3.1254627e-02   3.7688322e-02   3.0091249e-02   2.9598363e-02   2.8360546e-02   3.2845135e-02   3.0838507e-02   3.5177855e-02   3.3689919e-02   3.2369023e-02   2.9867400e-02   3.1616213e-02   2.8829034e-02   3.4598349e-02   2.9475876e-02   3.0023861e-02   2.9855924e-02   3.7247420e-02   3.2133513e-02   0.0000000e+00   3.1455317e-02   3.2607038e-02   2.9780924e-02   2.9359496e-02   2.8277451e-02   3.4342400e-02   3.1151342e-02   3.2324387e-02   3.1197548e-02   2.9779468e-02   3.1548292e-02   3.2455941e-02   2.7883932e-02   3.3441497e-02   3.0257634e-02   3.0829022e-02   3.2452940e-02   4.4479119e-02   3.1979024e-02   3.2168232e-02   3.0304889e-02   3.1224333e-02   3.1854883e-02   2.9187781e-02   2.7910963e-02   3.0126304e-02   3.2243366e-02   2.7624135e-02   2.9097244e-02   3.2571005e-02   2.5918219e-02   2.7783879e-02   2.6349932e-02   2.8514405e-02   2.9001176e-02   3.1823632e-02   3.1984741e-02   2.9481981e-02   2.9992764e-02   2.7780351e-02   2.7642586e-02   3.0513342e-02   3.0838616e-02   3.3024556e-02   3.2754307e-02   3.0159494e-02   3.0927716e-02   3.6529037e-02   3.5345211e-02   3.9028721e-02   3.7113366e-02   4.4428951e-02   3.8707884e-02   3.7228583e-02   3.5720424e-02   2.9636869e-02   4.1250118e-02   3.0073904e-02   2.9003737e-02   3.4317724e-02   2.9569487e-02   2.9202189e-02   2.7501591e-02   3.4222505e-02   2.9475018e-02   2.7614049e-02   2.6700075e-02
   3.2030945e-02   3.1467836e-02   3.1031756e-02   3.2095681e-02   3.5446901e-02   3.4011319e-02   2.8592247e-02   2.8704240e-02   3.4720697e-02   3.3002573e-02   3.5160253e-02   3.2615196e-02   3.3064504e-02   2.9354032e-02   3.0573119e-02   2.8703441e-02   3.3268078e-02   3.0660939e-02   2.9365121e-02   3.2775150e-02   4.1910131e-02   3.2121926e-02   3.1455317e-02   0.0000000e+00   3.3231104e-02   3.4723756e-02   3.0856208e-02   2.9615297e-02   3.4855450e-02   3.3841265e-02   3.4488793e-02   3.3528461e-02   3.0689880e-02   3.1912650e-02   3.6543296e-02   3.0122574e-02   3.4346031e-02   3.2692572e-02   2.9979330e-02   3.1044110e-02   4.3220872e-02   3.5646513e-02   3.0508912e-02   3.1384839e-02   3.1191066e-02   3.2859673e-02   2.9544846e-02   2.7457788e-02   3.0717050e-02   3.3485931e-02   2.6834565e-02   2.6763985e-02   3.1476709e-02   2.7759195e-02   2.8847278e-02   2.6497386e-02   2.8963742e-02   2.9106361e-02   3.0458706e-02   2.9092855e-02   2.9275746e-02   2.9300907e-02   2.5676125e-02   2.6448323e-02   3.0650326e-02   3.0366743e-02   3.2279153e-02   3.1540397e-02   2.9660446e-02   3.3000536e-02   3.5130693e-02   3.3922003e-02   3.9435235e-02   3.6310209e-02   4.5003091e-02   3.9093859e-02   3.5773252e-02   3.5497641e-02   2.6733083e-02   4.2828164e-02   2.9741000e-02   2.9318678e-02   3.4088738e-02   3.0643941e-02   2.9115181e-02   2.7889100e-02   3.3823512e-02   2.7049749e-02   2.7104737e-02   2.6571576e-02
   2.7653739e-02   2.9259150e-02   2.7473354e-02   3.1232760e-02   3.7850887e-02   3.1680157e-02   2.8798078e-02   2.6196364e-02   3.4848500e-02   3.4418566e-02   3.6895313e-02   3.2915706e-02   3.3058995e-02   3.1110457e-02   3.2061931e-02   3.2270046e-02   3.5832826e-02   3.3585554e-02   3.1353004e-02   3.1293782e-02   3.6194288e-02   3.3047237e-02   3.2607038e-02   3.3231104e-02   0.0000000e+00   3.2762010e-02   2.8818523e-02   2.7662429e-02   3.4615505e-02   3.3011442e-02   3.3059703e-02   2.8917227e-02   2.9070963e-02   2.9198869e-02   4.1162910e-02   2.8548277e-02   3.5035860e-02   3.4589973e-02   3.0027368e-02   2.9415618e-02   3.8859377e-02   3.5493943e-02   3.1355645e-02   3.1639273e-02   2.9225854e-02   3.1007569e-02   3.2316190e-02   2.8682482e-02   2.7824190e-02   3.2598880e-02   2.7939160e-02   2.9735663e-02   3.5193901e-02   2.5938871e-02   2.8149267e-02   2.8227194e-02   3.0560620e-02   3.1364062e-02   3.2243751e-02   3.3944960e-02   3.0759732e-02   3.4241967e-02   2.9636821e-02   2.9582357e-02   3.4056089e-02   3.3653374e-02   3.5700759e-02   3.4948553e-02   3.3749405e-02   3.3225950e-02   3.7023333e-02   3.5639127e-02   4.0279451e-02   3.9339118e-02   4.5986905e-02   3.6709483e-02   3.6539724e-02   3.4336806e-02   3.3580248e-02   3.6156270e-02   3.0271592e-02   2.6387225e-02   3.2337675e-02   3.0756375e-02   2.7394272e-02   2.6592940e-02   3.0859349e-02   2.7626241e-02   2.8292524e-02   2.4627565e-02
   2.7436973e-02   2.9493318e-02   2.9763572e-02   3.0182828e-02   3.1778681e-02   3.0272678e-02   2.8877225e-02   2.6662723e-02   3.2032897e-02   3.3390746e-02   3.4353497e-02   3.4816571e-02   3.2648209e-02   3.0571397e-02   3.2984667e-02   2.8752697e-02   3.3969214e-02   3.1846302e-02   3.1471111e-02   3.2521694e-02   3.7816592e-02   3.8236289e-02   2.9780924e-02   3.4723756e-02   3.2762010e-02   0.0000000e+00   3.0882482e-02   3.0027938e-02   3.4761219e-02   2.9983361e-02   3.1260938e-02   3.2708934e-02   2.9611956e-02   3.1460964e-02   3.5156998e-02   2.7569059e-02   3.5050333e-02   3.2265763e-02   3.1360172e-02   2.6687597e-02   3.9945436e-02   4.4895380e-02   2.7499197e-02   3.1945607e-02   2.8998184e-02   3.0807747e-02   2.7601216e-02   2.5587752e-02   2.9757200e-02   2.9237944e-02   2.6847217e-02   2.8379131e-02   2.9253157e-02   2.5997625e-02   2.5613744e-02   2.5451764e-02   2.6908281e-02   2.6341132e-02   2.8838402e-02   3.1326530e-02   2.4840556e-02   2.5389114e-02   2.6318896e-02   2.6420447e-02   2.9318949e-02   2.9733817e-02   3.0226505e-02   3.0043598e-02   2.9471976e-02   3.0861852e-02   3.5927484e-02   3.5024552e-02   3.8981699e-02   3.2420946e-02   3.8369659e-02   3.6460767e-02   3.6633127e-02   3.3968717e-02   3.0180905e-02   3.3120409e-02   2.9351499e-02   2.6844456e-02   3.1833197e-02   3.0391073e-02   2.8476357e-02   2.8180871e-02   3.2150498e-02   3.0917917e-02   2.5838275e-02   2.5620216e-02
   2.7361639e-02   2.8111513e-02   2.7734687e-02   2.7837108e-02   3.2651674e-02   3.0079897e-02   2.7806414e-02   2.4177078e-02   2.9835330e-02   3.0254490e-02   3.2428442e-02   3.0173269e-02   2.8953107e-02   2.7371250e-02   3.1310066e-02   2.9330654e-02   3.0345636e-02   2.9157920e-02   2.6580308e-02   2.7996841e-02   3.4790535e-02   3.1990388e-02   2.9359496e-02   3.0856208e-02   2.8818523e-02   3.0882482e-02   0.0000000e+00   2.7624355e-02   3.0632652e-02   2.7579630e-02   2.9522679e-02   2.9492232e-02   2.8987143e-02   3.0042540e-02   3.0315611e-02   2.4279930e-02   3.1807903e-02   2.7363986e-02   2.8857158e-02   2.6667650e-02   3.5892073e-02   3.8820447e-02   2.8205647e-02   3.2784075e-02   2.8940612e-02   2.8963016e-02   2.6877054e-02   2.6060253e-02   2.8752079e-02   2.9484683e-02   2.5480594e-02   2.5954824e-02   2.6550593e-02   2.5448058e-02   2.5914447e-02   2.2996778e-02   2.5109395e-02   2.4273566e-02   2.7967150e-02   3.0668406e-02   2.5906087e-02   2.7528982e-02   2.4857156e-02   2.5724478e-02   2.8557312e-02   3.0159405e-02   2.8822708e-02   2.9936765e-02   2.9326228e-02   3.1489733e-02   3.6050535e-02   3.5211153e-02   3.4690405e-02   3.5240548e-02   3.9982640e-02   3.3193653e-02   3.2396836e-02   3.1919281e-02   3.3309165e-02   4.0105195e-02   2.7101661e-02   2.5149899e-02   3.0256777e-02   2.8084011e-02   2.4605704e-02   2.3299486e-02   3.0570530e-02   2.9736592e-02   2.5443951e-02   2.4078716e-02
   2.7972519e-02   2.6338333e-02   2.4056787e-02   3.0136235e-02   3.4124050e-02   2.5391278e-02   2.5098215e-02   2.4499356e-02   2.8739697e-02   2.7722706e-02   3.3352899e-02   2.9926944e-02   2.7544763e-02   2.6708661e-02   3.0174284e-02   2.9148384e-02   3.0986161e-02   2.7811502e-02   2.8536514e-02   2.5907182e-02   4.0234467e-02   3.3979528e-02   2.8277451e-02   2.9615297e-02   2.7662429e-02   3.0027938e-02   2.7624355e-02   0.0000000e+00   3.2654823e-02   3.1904623e-02   2.9391930e-02   2.9646609e-02   2.8408837e-02   2.8367772e-02   3.4660848e-02   2.6230557e-02   3.1644619e-02   2.6801034e-02   2.5969780e-02   2.4866713e-02   3.3523679e-02   3.7338722e-02   3.0913515e-02   2.9194323e-02   2.7706698e-02   2.9304714e-02   2.7067141e-02   2.6496830e-02   2.8651342e-02   3.1564924e-02   2.6022462e-02   2.6424834e-02   3.1935429e-02   2.7741271e-02   2.5719029e-02   2.5611672e-02   2.6991787e-02   2.8368487e-02   2.9646301e-02   3.0813002e-02   2.9655482e-02   2.8554966e-02   2.4411080e-02   2.6000702e-02   2.8974172e-02   2.8001991e-02   2.9083543e-02   2.9646286e-02   2.9649047e-02   2.9272687e-02   3.6551281e-02   3.0562085e-02   3.2838070e-02   3.4051107e-02   4.3009211e-02   3.0913522e-02   3.4095933e-02   2.8820169e-02   3.0466777e-02   3.2650528e-02   2.5928194e-02   2.4195027e-02   2.8446830e-02   2.5803662e-02   2.3715048e-02   2.5530329e-02   3.1296535e-02   2.6683107e-02   2.5235200e-02   2.2145070e-02
   2.7203204e-02   2.7217109e-02   2.7592663e-02   2.9161458e-02   3.3478249e-02   3.1238924e-02   2.7570633e-02   2.6888814e-02   3.4327025e-02   3.1727197e-02   3.5906605e-02   3.3554167e-02   3.1344077e-02   3.0794952e-02   3.1468249e-02   3.0609998e-02   3.5005912e-02   3.0555689e-02   3.1801239e-02   3.2722187e-02   4.1840841e-02   3.2258401e-02   3.4342400e-02   3.4855450e-02   3.4615505e-02   3.4761219e-02   3.0632652e-02   3.2654823e-02   0.0000000e+00   3.5138566e-02   3.3845005e-02   3.5777931e-02   3.2076377e-02   3.4500637e-02   3.5360977e-02   3.4081793e-02   3.5752752e-02   3.4550286e-02   3.1600599e-02   2.7073044e-02   4.5487061e-02   4.1978880e-02   3.0680212e-02   3.1112350e-02   3.0985915e-02   3.3111140e-02   2.7587424e-02   2.5228596e-02   2.7950262e-02   2.9964559e-02   2.7443590e-02   2.6053203e-02   2.9021546e-02   2.4922746e-02   2.4555682e-02   2.4481401e-02   2.7160426e-02   2.7562210e-02   3.0222309e-02   3.1330602e-02   2.8968556e-02   2.7464183e-02   2.4240642e-02   2.3600134e-02   2.8935837e-02   2.6547188e-02   2.9176146e-02   2.8613082e-02   2.8734324e-02   2.8304424e-02   3.3230180e-02   3.3459090e-02   3.3761672e-02   3.1981003e-02   4.1980572e-02   3.3080592e-02   3.4442874e-02   3.2969624e-02   3.3249244e-02   3.7129949e-02   2.8449989e-02   2.6173371e-02   2.9687283e-02   2.8155746e-02   2.5554253e-02   2.4747284e-02   2.9068211e-02   2.9540766e-02   2.5764328e-02   2.3817846e-02
   2.8432570e-02   2.7094677e-02   2.9333345e-02   2.7644491e-02   3.9265926e-02   2.8527875e-02   2.7584802e-02   2.6027569e-02   3.4491856e-02   3.0200498e-02   3.3199114e-02   3.5438119e-02   3.0516146e-02   3.0117552e-02   3.2341702e-02   3.0128736e-02   3.3481740e-02   2.9590120e-02   2.9533717e-02   3.1059900e-02   3.8718186e-02   3.5542617e-02   3.1151342e-02   3.3841265e-02   3.3011442e-02   2.9983361e-02   2.7579630e-02   3.1904623e-02   3.5138566e-02   0.0000000e+00   2.8969310e-02   3.0614557e-02   2.8263753e-02   2.9122850e-02   3.6380921e-02   3.4224771e-02   3.2667795e-02   3.1741763e-02   2.5437728e-02   2.5190813e-02   4.3844061e-02   4.3814740e-02   2.9542769e-02   2.9361456e-02   2.7616925e-02   2.9683052e-02   2.8241671e-02   2.7476356e-02   2.7668089e-02   2.9489559e-02   2.5871003e-02   2.6499542e-02   2.7896012e-02   2.5839570e-02   2.5616024e-02   2.4881314e-02   2.8849376e-02   2.8140533e-02   2.8924129e-02   3.0349182e-02   2.9772906e-02   2.9337347e-02   2.7101487e-02   2.7200555e-02   3.0374916e-02   2.8741198e-02   2.8619594e-02   3.0329951e-02   3.1310872e-02   3.0680336e-02   3.4570995e-02   3.4058344e-02   3.9443741e-02   3.5963341e-02   3.6569928e-02   3.4398064e-02   3.4939507e-02   3.4295713e-02   3.5601067e-02   3.9913597e-02   3.0149608e-02   2.8839915e-02   3.0154100e-02   2.9768091e-02   2.7802355e-02   2.6200929e-02   3.2129867e-02   2.9795761e-02   2.6283742e-02   2.5357551e-02
   2.8713098e-02   2.8379697e-02   3.0807512e-02   2.8795851e-02   3.4251217e-02   3.0509615e-02   2.7257730e-02   2.5771356e-02   3.4481052e-02   2.8984800e-02   3.3426000e-02   3.1909013e-02   3.2325068e-02   3.0361852e-02   3.3705523e-02   2.9705647e-02   3.4039547e-02   2.9744476e-02   3.0809216e-02   3.1021637e-02   3.8248883e-02   3.1934866e-02   3.2324387e-02   3.4488793e-02   3.3059703e-02   3.1260938e-02   2.9522679e-02   2.9391930e-02   3.3845005e-02   2.8969310e-02   0.0000000e+00   3.0988667e-02   3.1367142e-02   3.0014786e-02   3.2436586e-02   3.1690651e-02   3.3374793e-02   3.3166292e-02   2.9166916e-02   2.7056820e-02   4.3044980e-02   4.3506737e-02   3.0630582e-02   2.8364895e-02   2.8712465e-02   3.0402987e-02   2.6196817e-02   2.6812656e-02   2.9069771e-02   3.0505769e-02   2.6783695e-02   2.5389524e-02   3.1173416e-02   2.6900936e-02   2.5391428e-02   2.7100266e-02   2.8831385e-02   3.0773991e-02   3.0780556e-02   3.0991327e-02   2.7940689e-02   2.9449589e-02   2.5875954e-02   2.7259991e-02   3.0953977e-02   2.9531132e-02   2.9113472e-02   3.0517709e-02   2.9053514e-02   2.9097539e-02   3.5101473e-02   3.5976156e-02   3.8810366e-02   3.4833029e-02   3.8370110e-02   3.9314350e-02   3.5803449e-02   3.3433544e-02   3.7416578e-02   3.5131925e-02   2.9713837e-02   2.9560341e-02   3.0309395e-02   2.7946413e-02   2.7900651e-02   2.5854811e-02   3.1493083e-02   2.8072583e-02   2.6065418e-02   2.2279745e-02
   2.9834940e-02   2.9356053e-02   3.0196511e-02   3.1451921e-02   3.5103177e-02   3.1543091e-02   2.9533247e-02   2.9283645e-02   3.6740711e-02   3.2499081e-02   3.7076991e-02   3.2872251e-02   3.3672883e-02   3.1676290e-02   3.4114868e-02   3.2016686e-02   3.4745263e-02   2.9142464e-02   3.1486960e-02   3.1019186e-02   3.7800999e-02   3.0660406e-02   3.1197548e-02   3.3528461e-02   2.8917227e-02   3.2708934e-02   2.9492232e-02   2.9646609e-02   3.5777931e-02   3.0614557e-02   3.0988667e-02   0.0000000e+00   3.0342888e-02   3.3672632e-02   3.5669874e-02   3.3467018e-02   3.7661856e-02   3.2277049e-02   2.9625666e-02   2.9833772e-02   4.0912198e-02   3.9914388e-02   3.1400263e-02   3.2555993e-02   3.1137925e-02   3.1956020e-02   2.7073188e-02   2.7439492e-02   2.5861410e-02   2.9844190e-02   2.5902688e-02   2.5679605e-02   2.9902310e-02   2.5560679e-02   2.5616358e-02   2.4133689e-02   2.5565172e-02   2.7363954e-02   2.8590718e-02   2.8455179e-02   2.6366165e-02   2.6605184e-02   2.5552851e-02   2.5778216e-02   2.7779694e-02   2.6081640e-02   2.8447915e-02   3.0243011e-02   3.1875753e-02   2.7054440e-02   3.3238963e-02   3.4965661e-02   3.7597908e-02   3.2780077e-02   3.6388748e-02   3.4195528e-02   3.4708441e-02   3.3043246e-02   3.5389175e-02   3.6774573e-02   2.9063612e-02   2.7568168e-02   3.0339453e-02   2.7804294e-02   2.6246014e-02   2.5156969e-02   3.1465763e-02   2.5684273e-02   2.3831334e-02   2.2715254e-02
   3.0188111e-02   3.0579859e-02   2.8299618e-02   2.9510378e-02   3.2992714e-02   3.1066971e-02   2.8093613e-02   2.3436930e-02   2.8770181e-02   2.6137180e-02   3.4411075e-02   3.1991202e-02   3.0793883e-02   2.7563038e-02   2.7674003e-02   3.0188141e-02   3.2928719e-02   2.7239122e-02   2.8031524e-02   2.9706951e-02   3.5576999e-02   3.2132846e-02   2.9779468e-02   3.0689880e-02   2.9070963e-02   2.9611956e-02   2.8987143e-02   2.8408837e-02   3.2076377e-02   2.8263753e-02   3.1367142e-02   3.0342888e-02   0.0000000e+00   3.0215230e-02   3.2467290e-02   2.6346277e-02   3.4867879e-02   3.2009486e-02   2.8045374e-02   2.6120353e-02   3.5473676e-02   3.8346950e-02   2.8457411e-02   2.7996353e-02   2.8678663e-02   3.0201420e-02   2.6318744e-02   2.7641638e-02   2.9116339e-02   2.8547982e-02   2.6349504e-02   2.5548746e-02   2.9378292e-02   2.5373384e-02   2.6739124e-02   2.8609010e-02   2.7524591e-02   2.6137507e-02   2.8182369e-02   2.9755186e-02   2.9257035e-02   2.8833804e-02   2.5323339e-02   2.6699973e-02   2.9682763e-02   2.9059519e-02   3.1078858e-02   2.7948157e-02   2.7055715e-02   2.7849606e-02   3.5513747e-02   3.2724617e-02   3.7138414e-02   3.0751356e-02   4.3367581e-02   3.8931317e-02   3.7219643e-02   3.2086094e-02   2.9893469e-02   3.2887005e-02   3.1716349e-02   2.7982114e-02   3.0318578e-02   2.7387214e-02   2.6639336e-02   2.6971571e-02   3.3059779e-02   2.7902545e-02   2.5123556e-02   2.4200106e-02
   2.7817519e-02   2.8383934e-02   3.0143552e-02   2.7863324e-02   3.4699852e-02   2.8318030e-02   2.6685500e-02   2.6673066e-02   3.2390492e-02   2.7292087e-02   3.0324870e-02   2.9310103e-02   3.0463827e-02   2.8504945e-02   3.1356206e-02   2.9998352e-02   3.3403447e-02   2.8307193e-02   3.1065237e-02   3.0598745e-02   3.6788965e-02   3.1804456e-02   3.1548292e-02   3.1912650e-02   2.9198869e-02   3.1460964e-02   3.0042540e-02   2.8367772e-02   3.4500637e-02   2.9122850e-02   3.0014786e-02   3.3672632e-02   3.0215230e-02   0.0000000e+00   3.4854519e-02   2.7382641e-02   3.5894504e-02   3.2437074e-02   3.0552437e-02   2.9640261e-02   4.1197915e-02   4.0305446e-02   2.9933218e-02   3.0747964e-02   3.2465863e-02   3.3628145e-02   2.9516326e-02   2.8782227e-02   3.1769843e-02   3.1787044e-02   2.8029099e-02   2.8496265e-02   3.0816160e-02   2.5689724e-02   2.8292066e-02   2.7940394e-02   2.9418385e-02   2.7333368e-02   3.1441138e-02   3.1722704e-02   2.8964843e-02   2.9132003e-02   2.5816203e-02   2.7131364e-02   3.0026337e-02   2.9400384e-02   3.1386892e-02   2.9558613e-02   2.8723351e-02   2.7747345e-02   3.5209694e-02   3.6442578e-02   3.7336833e-02   3.4038946e-02   4.1918321e-02   4.0806119e-02   3.6919092e-02   3.2702944e-02   3.3117163e-02   3.1943218e-02   2.8831677e-02   2.8787056e-02   3.0964261e-02   2.8350037e-02   2.5943754e-02   2.5255420e-02   3.3033626e-02   3.0387176e-02   2.7428460e-02   2.2879129e-02
   3.1557048e-02   3.2160459e-02   3.3602322e-02   3.2707549e-02   4.1196388e-02   3.6013544e-02   3.2693119e-02   2.6843178e-02   3.3746580e-02   3.0529007e-02   3.8586200e-02   3.7053325e-02   3.6674541e-02   3.4646587e-02   3.0334968e-02   3.2300571e-02   3.8789023e-02   3.7165188e-02   3.4122882e-02   3.4804499e-02   3.8372345e-02   3.7020279e-02   3.2455941e-02   3.6543296e-02   4.1162910e-02   3.5156998e-02   3.0315611e-02   3.4660848e-02   3.5360977e-02   3.6380921e-02   3.2436586e-02   3.5669874e-02   3.2467290e-02   3.4854519e-02   0.0000000e+00   3.4213832e-02   3.3267268e-02   2.7810043e-02   2.6076701e-02   2.7236848e-02   4.4735050e-02   4.1741857e-02   2.9841491e-02   3.3935532e-02   3.3468899e-02   3.4056981e-02   2.8471978e-02   2.8795471e-02   2.9128246e-02   3.0830631e-02   3.0656995e-02   2.5776663e-02   2.9525195e-02   2.9030251e-02   2.8906467e-02   2.7847381e-02   2.9455133e-02   3.0542394e-02   3.1471318e-02   3.0161272e-02   3.1230152e-02   3.6757214e-02   3.3161360e-02   3.2831525e-02   3.6703006e-02   2.9518033e-02   3.0380470e-02   3.0908573e-02   3.3326706e-02   3.0261765e-02   3.9085756e-02   4.6186098e-02   3.8665141e-02   3.5099911e-02   4.1103684e-02   4.2389656e-02   3.6479723e-02   3.3299941e-02   3.0520899e-02   3.0040184e-02   2.8866087e-02   2.5398836e-02   3.2448653e-02   2.4335433e-02   2.8193082e-02   2.5813037e-02   3.4262670e-02   2.6294169e-02   2.7790263e-02   2.6042014e-02
   3.4213341e-02   2.9397901e-02   3.0379205e-02   2.9595954e-02   3.9335636e-02   3.7265264e-02   3.2086498e-02   3.3192648e-02   3.5501624e-02   3.0196279e-02   3.0801209e-02   2.9611500e-02   3.3360730e-02   3.0460738e-02   3.0752385e-02   3.3701411e-02   3.3123539e-02   3.3756175e-02   2.8090276e-02   2.9948616e-02   3.2618619e-02   2.8789551e-02   2.7883932e-02   3.0122574e-02   2.8548277e-02   2.7569059e-02   2.4279930e-02   2.6230557e-02   3.4081793e-02   3.4224771e-02   3.1690651e-02   3.3467018e-02   2.6346277e-02   2.7382641e-02   3.4213832e-02   0.0000000e+00   3.4295772e-02   3.1284015e-02   2.8464796e-02   2.8006532e-02   4.2015244e-02   4.2674742e-02   2.4184099e-02   2.5899522e-02   2.2765814e-02   3.0344809e-02   3.0787100e-02   2.5753763e-02   2.6099183e-02   2.6767312e-02   2.6724591e-02   3.3307661e-02   2.8047504e-02   2.4545500e-02   3.0978862e-02   2.8756613e-02   2.4415896e-02   2.7417951e-02   2.6751819e-02   2.8772954e-02   2.9156056e-02   3.3022017e-02   2.8071409e-02   2.4574665e-02   2.5808699e-02   2.8799801e-02   2.7843199e-02   2.5350894e-02   2.6351387e-02   2.3645525e-02   3.4786320e-02   3.6822680e-02   3.7601821e-02   3.3321384e-02   4.2557605e-02   4.4300433e-02   3.7057477e-02   3.6762199e-02   3.3052917e-02   3.4033883e-02   3.0797518e-02   2.7485392e-02   2.8761020e-02   2.9271305e-02   2.4917408e-02   2.3642072e-02   3.0335674e-02   2.7077594e-02   2.7854908e-02   3.0726089e-02
   3.2357730e-02   3.1456827e-02   3.1228313e-02   3.3438291e-02   3.8286854e-02   3.3114213e-02   3.2494746e-02   3.0429493e-02   3.6871539e-02   3.4981860e-02   3.7613309e-02   3.2956412e-02   3.4732709e-02   3.3252726e-02   3.2718540e-02   3.1318366e-02   3.1716685e-02   3.1267078e-02   3.2603935e-02   3.5456607e-02   4.0229821e-02   3.6202410e-02   3.3441497e-02   3.4346031e-02   3.5035860e-02   3.5050333e-02   3.1807903e-02   3.1644619e-02   3.5752752e-02   3.2667795e-02   3.3374793e-02   3.7661856e-02   3.4867879e-02   3.5894504e-02   3.3267268e-02   3.4295772e-02   0.0000000e+00   3.2857518e-02   3.4372771e-02   3.1272330e-02   4.1883733e-02   4.1669248e-02   3.3860866e-02   3.7082453e-02   3.4761837e-02   3.4585493e-02   3.3221606e-02   2.8916830e-02   3.1581709e-02   3.0768111e-02   3.1084642e-02   3.1394562e-02   3.4971667e-02   3.1472585e-02   3.0838366e-02   2.9675673e-02   3.1901043e-02   3.0853456e-02   3.5554595e-02   3.2502602e-02   3.2141665e-02   3.3215329e-02   2.9485776e-02   3.0508348e-02   3.1562930e-02   3.0218876e-02   3.2908650e-02   3.5956216e-02   3.3579178e-02   2.9631971e-02   3.9022414e-02   4.0149339e-02   4.3423390e-02   3.8950935e-02   4.0302951e-02   4.3957857e-02   3.9817078e-02   3.3124195e-02   3.4299438e-02   3.6904186e-02   3.2004441e-02   3.0372079e-02   3.5737204e-02   3.3095069e-02   2.9851066e-02   3.0092208e-02   3.5953214e-02   3.1490338e-02   3.2329009e-02   2.9017816e-02
   2.9399516e-02   2.8654380e-02   3.0791622e-02   2.8714742e-02   3.3589988e-02   3.1564685e-02   2.9791558e-02   2.6943819e-02   3.3071086e-02   3.2643800e-02   3.3510424e-02   3.2884867e-02   3.1119723e-02   3.1900923e-02   3.0804241e-02   3.0748918e-02   3.2973698e-02   3.2610658e-02   3.4488104e-02   3.1992130e-02   3.4656380e-02   3.7123583e-02   3.0257634e-02   3.2692572e-02   3.4589973e-02   3.2265763e-02   2.7363986e-02   2.6801034e-02   3.4550286e-02   3.1741763e-02   3.3166292e-02   3.2277049e-02   3.2009486e-02   3.2437074e-02   2.7810043e-02   3.1284015e-02   3.2857518e-02   0.0000000e+00   3.1719277e-02   3.1073343e-02   3.3155555e-02   3.8238741e-02   3.1195297e-02   3.1408149e-02   3.0025918e-02   2.9257577e-02   2.6003371e-02   2.5461137e-02   2.8652002e-02   2.5211211e-02   2.6479306e-02   2.8923076e-02   2.9672459e-02   2.7462856e-02   2.6419753e-02   2.4688867e-02   2.7093965e-02   3.2616685e-02   3.3347362e-02   3.0281069e-02   2.7977882e-02   2.9847271e-02   2.6904509e-02   2.8993944e-02   2.7180889e-02   2.9341867e-02   3.4226850e-02   3.1596556e-02   2.8999475e-02   2.9497355e-02   3.5608253e-02   3.2871323e-02   3.8205411e-02   3.3545619e-02   3.8077425e-02   4.1033561e-02   3.6564900e-02   3.3679688e-02   3.3172794e-02   3.6672897e-02   2.8491991e-02   2.6479336e-02   3.3188114e-02   3.0178107e-02   2.7311260e-02   2.7345407e-02   3.3135076e-02   3.1024081e-02   2.9362547e-02   2.6308168e-02
   2.8646695e-02   2.9078041e-02   2.8862510e-02   2.9644019e-02   3.5905045e-02   3.1608925e-02   3.0772958e-02   2.5605971e-02   3.2941554e-02   2.7144545e-02   3.3771937e-02   3.2799794e-02   3.0243357e-02   3.0268247e-02   3.1973567e-02   3.1995504e-02   3.1209507e-02   3.1438498e-02   2.9024117e-02   2.6979095e-02   3.8054447e-02   3.3254530e-02   3.0829022e-02   2.9979330e-02   3.0027368e-02   3.1360172e-02   2.8857158e-02   2.5969780e-02   3.1600599e-02   2.5437728e-02   2.9166916e-02   2.9625666e-02   2.8045374e-02   3.0552437e-02   2.6076701e-02   2.8464796e-02   3.4372771e-02   3.1719277e-02   0.0000000e+00   2.5775625e-02   3.2956314e-02   4.1926144e-02   2.7206677e-02   2.8923176e-02   2.9593721e-02   3.0226591e-02   2.5872885e-02   2.6636195e-02   2.9038662e-02   2.6732943e-02   2.1265985e-02   2.4313449e-02   2.9544574e-02   2.3831324e-02   2.6652700e-02   2.4423506e-02   2.7241151e-02   2.7509128e-02   2.8673542e-02   2.9748922e-02   2.5466765e-02   2.7909234e-02   2.4539250e-02   2.7020088e-02   2.9996926e-02   2.8977288e-02   3.2672105e-02   3.0490029e-02   2.9946789e-02   2.7117110e-02   3.2782991e-02   3.1943802e-02   3.7152301e-02   3.3205560e-02   4.5430078e-02   4.5629388e-02   3.4711725e-02   3.5443171e-02   3.4124699e-02   3.4287743e-02   2.8933882e-02   2.4712265e-02   3.0109187e-02   2.8298989e-02   2.7296221e-02   2.6454760e-02   3.4000368e-02   3.1462430e-02   2.6144904e-02   2.5963655e-02
   2.6388858e-02   2.6062257e-02   2.6163800e-02   2.7697546e-02   3.4044599e-02   2.9924907e-02   2.7554846e-02   2.6301924e-02   3.1742936e-02   2.5931034e-02   3.3285075e-02   3.0144315e-02   2.8425136e-02   2.9760745e-02   2.9899733e-02   3.0039207e-02   2.9359150e-02   2.8627329e-02   2.6913926e-02   2.9558005e-02   3.2762824e-02   2.6391064e-02   3.2452940e-02   3.1044110e-02   2.9415618e-02   2.6687597e-02   2.6667650e-02   2.4866713e-02   2.7073044e-02   2.5190813e-02   2.7056820e-02   2.9833772e-02   2.6120353e-02   2.9640261e-02   2.7236848e-02   2.8006532e-02   3.1272330e-02   3.1073343e-02   2.5775625e-02   0.0000000e+00   3.4291381e-02   4.3247429e-02   2.9312098e-02   2.7327110e-02   2.6548528e-02   2.7198927e-02   2.5351630e-02   2.5297536e-02   2.7519606e-02   2.8819075e-02   2.4735406e-02   2.5424109e-02   3.0070437e-02   2.3236091e-02   2.5907562e-02   2.5436806e-02   2.4519236e-02   2.6634140e-02   2.5486147e-02   2.7617447e-02   2.5962970e-02   2.9600506e-02   2.3727859e-02   2.3055069e-02   2.6561463e-02   2.5877832e-02   2.8403934e-02   2.7725028e-02   2.6931424e-02   2.4257631e-02   3.1770426e-02   3.1933761e-02   3.6667712e-02   3.1948999e-02   3.7279328e-02   4.2770277e-02   2.9230565e-02   3.0023705e-02   3.0903145e-02   3.1432343e-02   2.8607915e-02   2.5546141e-02   2.7981447e-02   2.5282370e-02   2.4379754e-02   2.4948719e-02   3.1933675e-02   3.2233777e-02   2.4333586e-02   2.2230816e-02
   3.8578428e-02   3.8832748e-02   3.6827951e-02   3.6958302e-02   4.3791708e-02   3.8479555e-02   3.4158157e-02   3.5280883e-02   4.1696453e-02   3.9796737e-02   4.0079605e-02   3.6983503e-02   3.2274807e-02   3.6765495e-02   4.0730903e-02   4.1401414e-02   3.8999793e-02   3.5681181e-02   3.6254820e-02   3.8015071e-02   4.0558011e-02   3.8386847e-02   4.4479119e-02   4.3220872e-02   3.8859377e-02   3.9945436e-02   3.5892073e-02   3.3523679e-02   4.5487061e-02   4.3844061e-02   4.3044980e-02   4.0912198e-02   3.5473676e-02   4.1197915e-02   4.4735050e-02   4.2015244e-02   4.1883733e-02   3.3155555e-02   3.2956314e-02   3.4291381e-02   0.0000000e+00   4.6148482e-02   3.5790383e-02   3.4079372e-02   3.7563011e-02   4.3147414e-02   3.8543911e-02   3.4560275e-02   3.4876510e-02   3.3827760e-02   4.4210715e-02   4.1440736e-02   4.4268614e-02   3.6534686e-02   3.7231227e-02   3.9596106e-02   4.3717667e-02   4.4585420e-02   4.3039221e-02   4.3246034e-02   4.0610582e-02   4.5336209e-02   3.7961998e-02   3.7091974e-02   3.9659916e-02   3.9366723e-02   4.0491860e-02   4.6979211e-02   4.3012384e-02   4.2943922e-02   4.7526992e-02   4.6347505e-02   5.0940147e-02   4.1815410e-02   5.5801165e-02   5.9353554e-02   4.5466359e-02   4.7508724e-02   3.8183828e-02   4.0564003e-02   3.8130708e-02   4.1373498e-02   4.5892595e-02   4.1968480e-02   3.7972438e-02   3.9612214e-02   4.1605188e-02   3.8103145e-02   4.0570603e-02   3.2594982e-02
   3.5271117e-02   3.5459952e-02   3.4766239e-02   4.0894827e-02   4.5130154e-02   3.6554281e-02   3.3763680e-02   3.2662836e-02   3.8661656e-02   3.6800564e-02   3.6253192e-02   2.8653660e-02   3.1690178e-02   3.3506760e-02   3.4692790e-02   4.0087748e-02   3.7489778e-02   3.6484358e-02   3.2012386e-02   3.1953580e-02   3.9420208e-02   2.9010695e-02   3.1979024e-02   3.5646513e-02   3.5493943e-02   4.4895380e-02   3.8820447e-02   3.7338722e-02   4.1978880e-02   4.3814740e-02   4.3506737e-02   3.9914388e-02   3.8346950e-02   4.0305446e-02   4.1741857e-02   4.2674742e-02   4.1669248e-02   3.8238741e-02   4.1926144e-02   4.3247429e-02   4.6148482e-02   0.0000000e+00   3.7429918e-02   3.6812120e-02   3.7406604e-02   3.4688043e-02   3.2146156e-02   3.5838759e-02   3.5675463e-02   3.5730574e-02   3.3835478e-02   3.0191014e-02   3.1563146e-02   2.6649590e-02   3.2996692e-02   3.0198638e-02   3.0786627e-02   3.5627842e-02   3.8711617e-02   3.6038049e-02   3.2747393e-02   3.3156582e-02   2.7743483e-02   3.3157454e-02   4.0669142e-02   3.6207516e-02   3.6214635e-02   3.1013222e-02   3.3878324e-02   3.3890943e-02   3.4740808e-02   3.4379827e-02   3.7232319e-02   3.7956139e-02   4.5444904e-02   5.0825854e-02   4.1494135e-02   4.0746695e-02   3.7356087e-02   3.7312439e-02   3.4214265e-02   3.1487093e-02   3.1554203e-02   3.3609410e-02   3.1089165e-02   3.5754598e-02   3.9764299e-02   2.7688811e-02   3.0411955e-02   2.7992562e-02
   2.7960061e-02   2.9358437e-02   2.9155114e-02   2.8464510e-02   3.3567528e-02   2.6138722e-02   2.6039553e-02   2.5246451e-02   3.0811136e-02   2.9253961e-02   3.2826019e-02   3.0341430e-02   3.1632861e-02   2.9388171e-02   2.9489075e-02   2.9606019e-02   2.9960036e-02   2.6011683e-02   2.8572726e-02   3.0369531e-02   3.5114692e-02   3.3656217e-02   3.2168232e-02   3.0508912e-02   3.1355645e-02   2.7499197e-02   2.8205647e-02   3.0913515e-02   3.0680212e-02   2.9542769e-02   3.0630582e-02   3.1400263e-02   2.8457411e-02   2.9933218e-02   2.9841491e-02   2.4184099e-02   3.3860866e-02   3.1195297e-02   2.7206677e-02   2.9312098e-02   3.5790383e-02   3.7429918e-02   0.0000000e+00   2.9010159e-02   2.7451780e-02   2.9097126e-02   2.5000855e-02   2.5600160e-02   2.8870149e-02   2.9383186e-02   2.6929856e-02   2.6163282e-02   2.8302009e-02   2.4469601e-02   2.6075291e-02   2.6157006e-02   2.8383857e-02   2.7701961e-02   3.0788429e-02   3.0038229e-02   2.9157907e-02   2.9685292e-02   2.5203589e-02   2.6041476e-02   2.8632817e-02   2.7214150e-02   3.0326665e-02   2.8899687e-02   2.6872388e-02   2.6476712e-02   3.3043969e-02   3.1981359e-02   3.8729428e-02   3.2232386e-02   4.2541766e-02   4.2262875e-02   3.4850867e-02   3.0932335e-02   2.9851407e-02   3.1805161e-02   2.8895249e-02   2.8141568e-02   3.0819084e-02   2.7442243e-02   2.6573336e-02   2.5021306e-02   3.1810376e-02   2.4280197e-02   2.6290426e-02   2.3106214e-02
   2.8926999e-02   2.8628396e-02   2.9940805e-02   2.9168017e-02   3.4958483e-02   3.0886920e-02   2.8818118e-02   2.7455620e-02   3.3189394e-02   2.9880756e-02   3.2393154e-02   3.1235802e-02   3.1485169e-02   3.0425747e-02   3.0499708e-02   3.0252599e-02   3.1165188e-02   3.0501230e-02   2.9358792e-02   3.0523975e-02   3.6419390e-02   3.2611862e-02   3.0304889e-02   3.1384839e-02   3.1639273e-02   3.1945607e-02   3.2784075e-02   2.9194323e-02   3.1112350e-02   2.9361456e-02   2.8364895e-02   3.2555993e-02   2.7996353e-02   3.0747964e-02   3.3935532e-02   2.5899522e-02   3.7082453e-02   3.1408149e-02   2.8923176e-02   2.7327110e-02   3.4079372e-02   3.6812120e-02   2.9010159e-02   0.0000000e+00   2.9954491e-02   3.3085131e-02   2.8497328e-02   2.7473314e-02   2.7448802e-02   2.7772328e-02   2.6317287e-02   2.6058036e-02   2.7910450e-02   2.6757398e-02   2.7670281e-02   2.7021936e-02   2.9090245e-02   2.9380207e-02   2.9928492e-02   2.8216435e-02   2.5977201e-02   2.7417489e-02   2.3982401e-02   2.6176543e-02   2.9945778e-02   2.9789740e-02   2.9919672e-02   3.1016597e-02   2.8189775e-02   2.9465291e-02   3.3951733e-02   3.6586431e-02   4.0840954e-02   3.2370961e-02   4.0011551e-02   3.7878170e-02   3.3514521e-02   3.3963488e-02   3.0229659e-02   3.7494830e-02   2.9111391e-02   2.8411081e-02   2.9640564e-02   2.7812983e-02   2.7761955e-02   2.6957563e-02   3.0987620e-02   2.9259559e-02   2.8759690e-02   2.3917357e-02
   2.5613810e-02   2.6767299e-02   2.6723487e-02   2.5919927e-02   3.2246524e-02   2.7916645e-02   2.6940927e-02   2.5974647e-02   3.0319152e-02   2.6135491e-02   2.8741052e-02   2.8924061e-02   3.0288609e-02   2.7122392e-02   2.9529525e-02   2.8657395e-02   3.0790442e-02   2.8282293e-02   2.6797712e-02   2.9226383e-02   3.0497902e-02   3.1562575e-02   3.1224333e-02   3.1191066e-02   2.9225854e-02   2.8998184e-02   2.8940612e-02   2.7706698e-02   3.0985915e-02   2.7616925e-02   2.8712465e-02   3.1137925e-02   2.8678663e-02   3.2465863e-02   3.3468899e-02   2.2765814e-02   3.4761837e-02   3.0025918e-02   2.9593721e-02   2.6548528e-02   3.7563011e-02   3.7406604e-02   2.7451780e-02   2.9954491e-02   0.0000000e+00   3.1188759e-02   2.5761509e-02   2.5173818e-02   3.0418576e-02   2.8500293e-02   2.7342718e-02   2.5636544e-02   2.8576786e-02   2.7397914e-02   2.5828483e-02   2.4153374e-02   2.4708413e-02   2.6340377e-02   2.8729391e-02   2.8356319e-02   2.6928012e-02   2.5386126e-02   2.3569013e-02   2.2288455e-02   2.5768144e-02   2.5452506e-02   2.8037524e-02   2.8006513e-02   2.5621188e-02   2.7930319e-02   3.2890991e-02   2.8841222e-02   3.5433743e-02   3.2349172e-02   3.8479398e-02   3.8036153e-02   3.1826027e-02   3.2243107e-02   2.8456234e-02   3.0510261e-02   2.9050216e-02   2.6655089e-02   2.8066786e-02   2.5268862e-02   2.5095885e-02   2.4499932e-02   2.9228660e-02   2.7251822e-02   2.4693289e-02   2.1761846e-02
   2.8141853e-02   2.9083142e-02   2.9285270e-02   2.9430015e-02   3.7799867e-02   2.7444899e-02   2.7582185e-02   2.6127658e-02   3.0921918e-02   2.8219967e-02   2.9769478e-02   3.0310802e-02   2.9814330e-02   2.7362556e-02   3.0014059e-02   2.9641407e-02   3.2695907e-02   3.1683250e-02   2.9309069e-02   2.9161968e-02   3.4865737e-02   2.9116480e-02   3.1854883e-02   3.2859673e-02   3.1007569e-02   3.0807747e-02   2.8963016e-02   2.9304714e-02   3.3111140e-02   2.9683052e-02   3.0402987e-02   3.1956020e-02   3.0201420e-02   3.3628145e-02   3.4056981e-02   3.0344809e-02   3.4585493e-02   2.9257577e-02   3.0226591e-02   2.7198927e-02   4.3147414e-02   3.4688043e-02   2.9097126e-02   3.3085131e-02   3.1188759e-02   0.0000000e+00   2.8106903e-02   2.7303318e-02   3.0184218e-02   2.7923199e-02   2.6064491e-02   2.5639254e-02   3.2234097e-02   2.8684469e-02   2.7298092e-02   2.6323077e-02   2.7863531e-02   2.8852584e-02   2.9045550e-02   3.0788382e-02   2.7725243e-02   2.8257452e-02   2.5237471e-02   2.5384777e-02   2.7450435e-02   3.0690816e-02   3.1726907e-02   3.0923799e-02   3.2418282e-02   2.7819749e-02   3.3174964e-02   3.2717116e-02   3.8168361e-02   3.5791609e-02   3.8380526e-02   4.3904211e-02   3.4055721e-02   3.3120029e-02   2.9470623e-02   3.4238699e-02   2.9434035e-02   2.7821981e-02   3.2318137e-02   3.1496910e-02   2.8111817e-02   2.6402986e-02   2.9197073e-02   3.0918524e-02   2.6047792e-02   2.4471803e-02
   2.6649935e-02   2.7354244e-02   2.7117333e-02   2.7493185e-02   3.3130582e-02   2.7325422e-02   2.3856828e-02   2.5167254e-02   2.8176848e-02   2.7978434e-02   3.0337079e-02   3.0380918e-02   2.8163219e-02   2.6203235e-02   2.7483734e-02   2.7790609e-02   3.1052257e-02   2.9521019e-02   2.8571775e-02   2.6578939e-02   3.0758822e-02   2.4063976e-02   2.9187781e-02   2.9544846e-02   3.2316190e-02   2.7601216e-02   2.6877054e-02   2.7067141e-02   2.7587424e-02   2.8241671e-02   2.6196817e-02   2.7073188e-02   2.6318744e-02   2.9516326e-02   2.8471978e-02   3.0787100e-02   3.3221606e-02   2.6003371e-02   2.5872885e-02   2.5351630e-02   3.8543911e-02   3.2146156e-02   2.5000855e-02   2.8497328e-02   2.5761509e-02   2.8106903e-02   0.0000000e+00   2.3948451e-02   2.6513565e-02   2.6989666e-02   2.3395942e-02   2.4298872e-02   2.6118643e-02   2.4103018e-02   2.3998399e-02   2.4035734e-02   2.4489668e-02   2.6202041e-02   2.5990038e-02   2.6877476e-02   2.3648777e-02   2.6113053e-02   2.3197305e-02   2.4536916e-02   2.4675757e-02   2.5838061e-02   2.6572937e-02   2.6811688e-02   2.6512032e-02   2.5075392e-02   3.0473797e-02   2.8201510e-02   3.6808441e-02   3.0974866e-02   4.0743407e-02   4.0248013e-02   3.2776873e-02   3.2140426e-02   3.1572853e-02   3.1352432e-02   2.6635586e-02   2.4539322e-02   2.8569654e-02   2.6849173e-02   2.3735356e-02   2.4354744e-02   2.9983960e-02   3.0866068e-02   2.5214934e-02   2.2497139e-02
   2.4862974e-02   2.7596923e-02   2.6316401e-02   2.6678947e-02   3.2184021e-02   2.6927820e-02   2.4912822e-02   2.3491893e-02   3.0283838e-02   2.6859043e-02   3.0334327e-02   2.8029160e-02   2.8167485e-02   2.5442413e-02   2.6541664e-02   2.6220385e-02   2.5952948e-02   2.7982562e-02   2.7016942e-02   2.8138763e-02   3.1363854e-02   2.9572018e-02   2.7910963e-02   2.7457788e-02   2.8682482e-02   2.5587752e-02   2.6060253e-02   2.6496830e-02   2.5228596e-02   2.7476356e-02   2.6812656e-02   2.7439492e-02   2.7641638e-02   2.8782227e-02   2.8795471e-02   2.5753763e-02   2.8916830e-02   2.5461137e-02   2.6636195e-02   2.5297536e-02   3.4560275e-02   3.5838759e-02   2.5600160e-02   2.7473314e-02   2.5173818e-02   2.7303318e-02   2.3948451e-02   0.0000000e+00   2.5091447e-02   2.6314116e-02   2.1837654e-02   2.3832209e-02   2.5351432e-02   2.1656593e-02   2.4501785e-02   2.3482258e-02   2.3590607e-02   2.5059062e-02   2.6311089e-02   2.7447111e-02   2.5348758e-02   2.6475247e-02   2.4741389e-02   2.3337609e-02   2.5321922e-02   2.4236008e-02   2.7386236e-02   2.6673445e-02   2.8807750e-02   2.7736372e-02   3.0331729e-02   3.1271095e-02   3.7773964e-02   3.0361645e-02   4.1266653e-02   3.7679966e-02   2.9080053e-02   3.2732919e-02   3.0192471e-02   3.0421119e-02   2.6098232e-02   2.4042427e-02   2.8655834e-02   2.7308038e-02   2.2300906e-02   2.3525420e-02   2.9949088e-02   2.8012671e-02   2.3360927e-02   2.2176133e-02
   2.5852088e-02   2.7671324e-02   2.7156071e-02   2.7903606e-02   3.5070781e-02   2.8481367e-02   2.3710586e-02   2.6018134e-02   2.8687439e-02   2.8101527e-02   3.1902258e-02   2.9638404e-02   3.1367325e-02   2.7144305e-02   2.8720404e-02   2.8197853e-02   2.7518671e-02   3.1580999e-02   3.0966255e-02   3.1702101e-02   3.6164332e-02   2.9955183e-02   3.0126304e-02   3.0717050e-02   2.7824190e-02   2.9757200e-02   2.8752079e-02   2.8651342e-02   2.7950262e-02   2.7668089e-02   2.9069771e-02   2.5861410e-02   2.9116339e-02   3.1769843e-02   2.9128246e-02   2.6099183e-02   3.1581709e-02   2.8652002e-02   2.9038662e-02   2.7519606e-02   3.4876510e-02   3.5675463e-02   2.8870149e-02   2.7448802e-02   3.0418576e-02   3.0184218e-02   2.6513565e-02   2.5091447e-02   0.0000000e+00   2.8276878e-02   2.4357920e-02   2.7050661e-02   3.0214397e-02   2.3311147e-02   2.4528550e-02   2.2291956e-02   2.6999852e-02   2.7733206e-02   2.8334136e-02   2.7496812e-02   2.5392553e-02   2.7488611e-02   2.6482418e-02   2.4687418e-02   2.6539133e-02   2.5375172e-02   2.9949552e-02   2.8701261e-02   2.6299388e-02   2.7506968e-02   3.1839877e-02   3.1949347e-02   3.5606336e-02   3.2215705e-02   4.6940770e-02   4.0644721e-02   3.2506032e-02   3.1808894e-02   2.8847753e-02   2.9912885e-02   2.8196753e-02   2.7434270e-02   2.7278071e-02   2.8118546e-02   2.3590950e-02   2.5139979e-02   3.2511404e-02   2.6307201e-02   2.5801974e-02   2.2803788e-02
   2.8980926e-02   2.9818797e-02   2.8485763e-02   2.9531868e-02   3.6464111e-02   3.4660795e-02   2.7553897e-02   2.8088857e-02   2.9928024e-02   2.9327199e-02   3.4531207e-02   3.1896684e-02   3.2591196e-02   3.0927294e-02   3.0477982e-02   2.9698311e-02   2.9349356e-02   3.2499651e-02   2.9694401e-02   3.0781928e-02   3.6620996e-02   3.3502863e-02   3.2243366e-02   3.3485931e-02   3.2598880e-02   2.9237944e-02   2.9484683e-02   3.1564924e-02   2.9964559e-02   2.9489559e-02   3.0505769e-02   2.9844190e-02   2.8547982e-02   3.1787044e-02   3.0830631e-02   2.6767312e-02   3.0768111e-02   2.5211211e-02   2.6732943e-02   2.8819075e-02   3.3827760e-02   3.5730574e-02   2.9383186e-02   2.7772328e-02   2.8500293e-02   2.7923199e-02   2.6989666e-02   2.6314116e-02   2.8276878e-02   0.0000000e+00   2.5880013e-02   2.6572451e-02   2.9645307e-02   2.4031251e-02   2.7162254e-02   2.4775711e-02   2.7398952e-02   2.7428927e-02   3.2219289e-02   3.0338990e-02   2.7429588e-02   3.0044721e-02   2.8844487e-02   2.5613652e-02   3.1917178e-02   2.6300479e-02   3.2123815e-02   2.9911818e-02   2.8076904e-02   2.9186382e-02   3.4926121e-02   3.0817266e-02   3.5512769e-02   3.0014516e-02   4.6891170e-02   3.7248942e-02   3.2183055e-02   3.2550330e-02   3.0473590e-02   3.1481371e-02   2.8776609e-02   2.7670392e-02   2.8972110e-02   2.8680834e-02   2.7731806e-02   2.6186259e-02   3.1199048e-02   2.8412344e-02   2.6576298e-02   2.3632306e-02
   2.4390128e-02   2.5025055e-02   2.5980556e-02   2.6822827e-02   2.9389669e-02   2.6712296e-02   2.3486623e-02   2.3854668e-02   2.8355972e-02   2.4054556e-02   2.9780439e-02   2.8655272e-02   2.7002635e-02   2.4893292e-02   2.7760916e-02   2.6134828e-02   2.7001498e-02   2.8415519e-02   2.6690536e-02   2.5934499e-02   3.2416317e-02   3.2185243e-02   2.7624135e-02   2.6834565e-02   2.7939160e-02   2.6847217e-02   2.5480594e-02   2.6022462e-02   2.7443590e-02   2.5871003e-02   2.6783695e-02   2.5902688e-02   2.6349504e-02   2.8029099e-02   3.0656995e-02   2.6724591e-02   3.1084642e-02   2.6479306e-02   2.1265985e-02   2.4735406e-02   4.4210715e-02   3.3835478e-02   2.6929856e-02   2.6317287e-02   2.7342718e-02   2.6064491e-02   2.3395942e-02   2.1837654e-02   2.4357920e-02   2.5880013e-02   0.0000000e+00   2.2329648e-02   2.6692348e-02   2.1742144e-02   2.3882155e-02   2.1680215e-02   2.4343206e-02   2.2866048e-02   2.5590754e-02   2.5453090e-02   2.3563060e-02   2.4239664e-02   2.3425267e-02   2.1639425e-02   2.6470821e-02   2.3605179e-02   2.6305941e-02   2.6014262e-02   2.3975581e-02   2.6292679e-02   3.0821071e-02   2.7651430e-02   3.3170035e-02   2.8677313e-02   3.1690761e-02   3.2203065e-02   2.9443379e-02   2.8560854e-02   2.9524226e-02   2.8650812e-02   2.5282003e-02   2.3200936e-02   2.5831799e-02   2.4109460e-02   2.3242133e-02   2.2872891e-02   2.7438358e-02   2.4028391e-02   2.3161465e-02   2.0528290e-02
   2.5758174e-02   2.6575722e-02   2.6139879e-02   2.6630513e-02   3.6785816e-02   2.9814211e-02   2.5381085e-02   2.4931676e-02   2.7845968e-02   2.6090018e-02   3.1914337e-02   2.8771766e-02   2.8634509e-02   2.7476111e-02   2.8015191e-02   2.5015475e-02   2.8560509e-02   3.0783498e-02   2.6538119e-02   2.6619262e-02   3.1973411e-02   2.6636166e-02   2.9097244e-02   2.6763985e-02   2.9735663e-02   2.8379131e-02   2.5954824e-02   2.6424834e-02   2.6053203e-02   2.6499542e-02   2.5389524e-02   2.5679605e-02   2.5548746e-02   2.8496265e-02   2.5776663e-02   3.3307661e-02   3.1394562e-02   2.8923076e-02   2.4313449e-02   2.5424109e-02   4.1440736e-02   3.0191014e-02   2.6163282e-02   2.6058036e-02   2.5636544e-02   2.5639254e-02   2.4298872e-02   2.3832209e-02   2.7050661e-02   2.6572451e-02   2.2329648e-02   0.0000000e+00   2.3454047e-02   2.2087759e-02   2.3671964e-02   2.1571459e-02   2.3559035e-02   2.1789298e-02   2.2949911e-02   2.6607972e-02   2.3294981e-02   2.2789345e-02   2.2458271e-02   2.1510952e-02   2.6653369e-02   2.3925771e-02   2.5621159e-02   2.4791803e-02   2.5536685e-02   2.5060480e-02   2.9380366e-02   2.7728805e-02   3.5871967e-02   3.1401162e-02   3.3716573e-02   3.2671752e-02   3.2166294e-02   2.8918241e-02   2.6517910e-02   3.3798637e-02   2.3151622e-02   2.4047286e-02   2.7269047e-02   2.6053461e-02   2.5266650e-02   2.4670348e-02   2.8594901e-02   2.5282666e-02   2.4492741e-02   2.1408543e-02
   2.8972506e-02   2.8951348e-02   2.9188774e-02   2.9495900e-02   3.6678942e-02   3.1463912e-02   2.8149051e-02   2.7448277e-02   2.8721382e-02   2.9504898e-02   3.4857816e-02   2.9329880e-02   3.0104832e-02   3.2164933e-02   3.1494466e-02   3.0213727e-02   3.1464407e-02   3.3127834e-02   3.0597159e-02   3.1410104e-02   3.5326008e-02   3.3182916e-02   3.2571005e-02   3.1476709e-02   3.5193901e-02   2.9253157e-02   2.6550593e-02   3.1935429e-02   2.9021546e-02   2.7896012e-02   3.1173416e-02   2.9902310e-02   2.9378292e-02   3.0816160e-02   2.9525195e-02   2.8047504e-02   3.4971667e-02   2.9672459e-02   2.9544574e-02   3.0070437e-02   4.4268614e-02   3.1563146e-02   2.8302009e-02   2.7910450e-02   2.8576786e-02   3.2234097e-02   2.6118643e-02   2.5351432e-02   3.0214397e-02   2.9645307e-02   2.6692348e-02   2.3454047e-02   0.0000000e+00   2.7291528e-02   2.8295838e-02   2.5960899e-02   2.8721907e-02   2.8218964e-02   3.1197603e-02   3.2214949e-02   3.0091574e-02   3.0482641e-02   2.9069474e-02   2.5660702e-02   2.8253273e-02   2.4725204e-02   2.8164371e-02   2.6838515e-02   3.0202886e-02   2.9214709e-02   3.3881003e-02   3.0713959e-02   3.7377154e-02   3.2087851e-02   3.5981406e-02   3.5148568e-02   3.5841387e-02   3.3757590e-02   3.4406701e-02   3.8783428e-02   2.7906942e-02   2.5876297e-02   3.2100432e-02   2.7832650e-02   2.7624478e-02   2.4304447e-02   3.0452053e-02   2.7098163e-02   2.6744335e-02   2.3508326e-02
   2.3592896e-02   2.3598393e-02   2.6060315e-02   2.5064114e-02   2.9077306e-02   2.3981904e-02   2.3583533e-02   2.3968932e-02   2.6105273e-02   2.5174191e-02   2.7674478e-02   2.6245681e-02   2.6839394e-02   2.4070464e-02   2.6289240e-02   2.4958834e-02   2.6966664e-02   2.8617000e-02   2.7862600e-02   2.4224308e-02   2.9644638e-02   2.7279697e-02   2.5918219e-02   2.7759195e-02   2.5938871e-02   2.5997625e-02   2.5448058e-02   2.7741271e-02   2.4922746e-02   2.5839570e-02   2.6900936e-02   2.5560679e-02   2.5373384e-02   2.5689724e-02   2.9030251e-02   2.4545500e-02   3.1472585e-02   2.7462856e-02   2.3831324e-02   2.3236091e-02   3.6534686e-02   2.6649590e-02   2.4469601e-02   2.6757398e-02   2.7397914e-02   2.8684469e-02   2.4103018e-02   2.1656593e-02   2.3311147e-02   2.4031251e-02   2.1742144e-02   2.2087759e-02   2.7291528e-02   0.0000000e+00   2.2924281e-02   2.3913308e-02   2.6085504e-02   2.3515156e-02   2.5427069e-02   2.7595725e-02   2.6886553e-02   2.6312449e-02   2.3619207e-02   2.3013607e-02   2.4118553e-02   2.4435272e-02   2.5557376e-02   2.5372333e-02   2.8043442e-02   2.7066642e-02   3.3664162e-02   2.7353245e-02   3.1041261e-02   2.8573527e-02   3.6563792e-02   3.3818013e-02   3.2691023e-02   3.0553250e-02   2.6651097e-02   2.9209005e-02   2.2826878e-02   2.1928759e-02   2.5831653e-02   2.8281340e-02   2.0935271e-02   2.1697914e-02   2.6362656e-02   2.6364820e-02   2.2801070e-02   2.1721384e-02
   2.5156929e-02   2.5925057e-02   2.6095085e-02   2.7089258e-02   3.5746345e-02   2.8811564e-02   2.4499255e-02   2.3493296e-02   2.8181833e-02   2.5541038e-02   2.8726154e-02   2.7189500e-02   2.7533794e-02   2.7210266e-02   2.8527650e-02   2.5338776e-02   2.6217780e-02   2.7133612e-02   2.8656919e-02   2.7190894e-02   3.3127694e-02   2.6644955e-02   2.7783879e-02   2.8847278e-02   2.8149267e-02   2.5613744e-02   2.5914447e-02   2.5719029e-02   2.4555682e-02   2.5616024e-02   2.5391428e-02   2.5616358e-02   2.6739124e-02   2.8292066e-02   2.8906467e-02   3.0978862e-02   3.0838366e-02   2.6419753e-02   2.6652700e-02   2.5907562e-02   3.7231227e-02   3.2996692e-02   2.6075291e-02   2.7670281e-02   2.5828483e-02   2.7298092e-02   2.3998399e-02   2.4501785e-02   2.4528550e-02   2.7162254e-02   2.3882155e-02   2.3671964e-02   2.8295838e-02   2.2924281e-02   0.0000000e+00   2.3303341e-02   2.3042209e-02   2.5405510e-02   2.6924616e-02   2.7459896e-02   2.4750763e-02   2.6830109e-02   2.2500272e-02   2.4591462e-02   2.4558325e-02   2.5235429e-02   2.7142982e-02   2.5908673e-02   2.7163782e-02   2.6964495e-02   3.4158495e-02   3.0277744e-02   3.2848582e-02   2.7402318e-02   4.2496052e-02   3.2734739e-02   2.8211921e-02   2.8882354e-02   2.5958000e-02   3.3518422e-02   2.5987456e-02   2.3985001e-02   2.8915740e-02   2.4549825e-02   2.3808754e-02   2.4338682e-02   2.7863880e-02   2.8639197e-02   2.2574872e-02   2.0841704e-02
   2.3869865e-02   2.4987348e-02   2.5045012e-02   2.5124314e-02   3.0394626e-02   2.7953473e-02   2.3353591e-02   2.1813855e-02   2.5210163e-02   2.5095533e-02   2.8864613e-02   2.4606495e-02   2.7082175e-02   2.4969828e-02   2.6295938e-02   2.4259676e-02   2.6372483e-02   2.6215823e-02   2.7582230e-02   2.6230544e-02   3.1350895e-02   2.5738582e-02   2.6349932e-02   2.6497386e-02   2.8227194e-02   2.5451764e-02   2.2996778e-02   2.5611672e-02   2.4481401e-02   2.4881314e-02   2.7100266e-02   2.4133689e-02   2.8609010e-02   2.7940394e-02   2.7847381e-02   2.8756613e-02   2.9675673e-02   2.4688867e-02   2.4423506e-02   2.5436806e-02   3.9596106e-02   3.0198638e-02   2.6157006e-02   2.7021936e-02   2.4153374e-02   2.6323077e-02   2.4035734e-02   2.3482258e-02   2.2291956e-02   2.4775711e-02   2.1680215e-02   2.1571459e-02   2.5960899e-02   2.3913308e-02   2.3303341e-02   0.0000000e+00   2.3177876e-02   2.4195168e-02   2.4677843e-02   2.4578982e-02   2.3433825e-02   2.4107543e-02   2.2985076e-02   2.1332447e-02   2.2461081e-02   2.1545503e-02   2.5482341e-02   2.5816747e-02   2.7062642e-02   2.5279893e-02   3.0209643e-02   2.7736548e-02   3.3113172e-02   2.9567543e-02   4.3460435e-02   3.3756090e-02   3.0467512e-02   2.8386958e-02   2.8077693e-02   3.5286497e-02   2.4814500e-02   2.4754078e-02   2.8378878e-02   2.4633015e-02   2.3306923e-02   2.1903380e-02   2.8020791e-02   2.6367034e-02   2.2161549e-02   1.9500801e-02
   2.6464286e-02   2.7125534e-02   2.6225704e-02   2.6154275e-02   3.0351886e-02   3.0497986e-02   2.4002497e-02   2.2766207e-02   2.7128320e-02   2.7996525e-02   2.9494984e-02   2.6561189e-02   2.8708304e-02   2.5778052e-02   2.6929447e-02   2.6062752e-02   2.8783250e-02   2.8300569e-02   2.8947712e-02   2.7773043e-02   2.8518576e-02   2.9627268e-02   2.8514405e-02   2.8963742e-02   3.0560620e-02   2.6908281e-02   2.5109395e-02   2.6991787e-02   2.7160426e-02   2.8849376e-02   2.8831385e-02   2.5565172e-02   2.7524591e-02   2.9418385e-02   2.9455133e-02   2.4415896e-02   3.1901043e-02   2.7093965e-02   2.7241151e-02   2.4519236e-02   4.3717667e-02   3.0786627e-02   2.8383857e-02   2.9090245e-02   2.4708413e-02   2.7863531e-02   2.4489668e-02   2.3590607e-02   2.6999852e-02   2.7398952e-02   2.4343206e-02   2.3559035e-02   2.8721907e-02   2.6085504e-02   2.3042209e-02   2.3177876e-02   0.0000000e+00   2.7216776e-02   2.6818889e-02   2.7219488e-02   2.5713115e-02   2.7785174e-02   2.4682326e-02   2.2947042e-02   2.5430706e-02   2.4971818e-02   2.7156558e-02   2.6764447e-02   2.6762456e-02   2.7727865e-02   3.1466823e-02   2.9984481e-02   3.6513242e-02   2.9582517e-02   3.9522660e-02   3.4595380e-02   3.2844368e-02   3.0606913e-02   2.7689740e-02   3.3618362e-02   2.5227509e-02   2.5306968e-02   2.8635557e-02   2.7315265e-02   2.3302121e-02   2.2926202e-02   2.7693858e-02   2.7829304e-02   2.4584678e-02   2.2483638e-02
   2.8665158e-02   2.8885565e-02   2.6988600e-02   2.7844958e-02   3.1562233e-02   2.9755633e-02   2.4873856e-02   2.5925355e-02   2.9231418e-02   2.9729079e-02   3.1597780e-02   2.9988886e-02   3.0184587e-02   2.6872809e-02   2.8206490e-02   2.6866233e-02   3.2674114e-02   2.9473976e-02   2.8912420e-02   2.8125516e-02   3.2613715e-02   3.3532762e-02   2.9001176e-02   2.9106361e-02   3.1364062e-02   2.6341132e-02   2.4273566e-02   2.8368487e-02   2.7562210e-02   2.8140533e-02   3.0773991e-02   2.7363954e-02   2.6137507e-02   2.7333368e-02   3.0542394e-02   2.7417951e-02   3.0853456e-02   3.2616685e-02   2.7509128e-02   2.6634140e-02   4.4585420e-02   3.5627842e-02   2.7701961e-02   2.9380207e-02   2.6340377e-02   2.8852584e-02   2.6202041e-02   2.5059062e-02   2.7733206e-02   2.7428927e-02   2.2866048e-02   2.1789298e-02   2.8218964e-02   2.3515156e-02   2.5405510e-02   2.4195168e-02   2.7216776e-02   0.0000000e+00   2.9237517e-02   2.6921255e-02   2.8718866e-02   2.8208397e-02   2.8154007e-02   2.4107325e-02   2.8971747e-02   2.6188782e-02   2.8871254e-02   2.7624183e-02   2.8754452e-02   2.6478037e-02   3.2691442e-02   3.1934507e-02   3.6331220e-02   3.2758735e-02   4.0015634e-02   3.3287698e-02   3.2420983e-02   3.1747860e-02   2.8115378e-02   3.8807601e-02   2.5588307e-02   2.5575930e-02   2.8787308e-02   2.8248768e-02   2.5864503e-02   2.3920132e-02   2.6111312e-02   2.8568412e-02   2.4056058e-02   2.4110560e-02
   2.9144075e-02   3.1248996e-02   2.9528536e-02   2.9493137e-02   3.2634612e-02   3.0492393e-02   2.6209549e-02   2.6494658e-02   2.9810224e-02   3.0507248e-02   3.3071498e-02   2.9659337e-02   3.1553350e-02   2.8735550e-02   3.0292889e-02   2.8549168e-02   3.1420523e-02   3.0393227e-02   2.9027276e-02   2.8789119e-02   3.4321813e-02   3.4530203e-02   3.1823632e-02   3.0458706e-02   3.2243751e-02   2.8838402e-02   2.7967150e-02   2.9646301e-02   3.0222309e-02   2.8924129e-02   3.0780556e-02   2.8590718e-02   2.8182369e-02   3.1441138e-02   3.1471318e-02   2.6751819e-02   3.5554595e-02   3.3347362e-02   2.8673542e-02   2.5486147e-02   4.3039221e-02   3.8711617e-02   3.0788429e-02   2.9928492e-02   2.8729391e-02   2.9045550e-02   2.5990038e-02   2.6311089e-02   2.8334136e-02   3.2219289e-02   2.5590754e-02   2.2949911e-02   3.1197603e-02   2.5427069e-02   2.6924616e-02   2.4677843e-02   2.6818889e-02   2.9237517e-02   0.0000000e+00   2.9584438e-02   2.8883864e-02   2.9128269e-02   2.8118887e-02   2.6952681e-02   3.0157916e-02   2.7100631e-02   3.0504106e-02   2.9504985e-02   2.9468315e-02   2.6886033e-02   3.5200683e-02   3.6832751e-02   3.7162761e-02   3.3261524e-02   3.5105390e-02   3.6394995e-02   3.4232888e-02   3.4286781e-02   3.6439555e-02   3.6967749e-02   2.8367546e-02   2.6731772e-02   2.9861099e-02   3.0453952e-02   2.5290665e-02   2.4662462e-02   2.9592074e-02   3.0180058e-02   2.5942759e-02   2.5691565e-02
   2.6739221e-02   2.7854485e-02   2.7494575e-02   2.9301632e-02   3.5400454e-02   3.2808049e-02   2.7420069e-02   2.9236599e-02   3.1913140e-02   3.0736082e-02   3.2153346e-02   3.0622854e-02   3.0189706e-02   2.7393958e-02   2.9933501e-02   2.8101338e-02   3.0062469e-02   3.1206057e-02   3.1123741e-02   3.2084440e-02   3.4358822e-02   3.4159927e-02   3.1984741e-02   2.9092855e-02   3.3944960e-02   3.1326530e-02   3.0668406e-02   3.0813002e-02   3.1330602e-02   3.0349182e-02   3.0991327e-02   2.8455179e-02   2.9755186e-02   3.1722704e-02   3.0161272e-02   2.8772954e-02   3.2502602e-02   3.0281069e-02   2.9748922e-02   2.7617447e-02   4.3246034e-02   3.6038049e-02   3.0038229e-02   2.8216435e-02   2.8356319e-02   3.0788382e-02   2.6877476e-02   2.7447111e-02   2.7496812e-02   3.0338990e-02   2.5453090e-02   2.6607972e-02   3.2214949e-02   2.7595725e-02   2.7459896e-02   2.4578982e-02   2.7219488e-02   2.6921255e-02   2.9584438e-02   0.0000000e+00   2.7219909e-02   3.0520170e-02   2.8783239e-02   2.7459334e-02   3.0138388e-02   2.8382508e-02   2.8763368e-02   2.9354688e-02   3.0388025e-02   2.8694040e-02   3.3246880e-02   3.6360890e-02   3.4054686e-02   3.1655305e-02   4.0342058e-02   3.6278377e-02   3.3733217e-02   3.1976499e-02   3.7006088e-02   3.5457356e-02   2.7089365e-02   2.5564338e-02   2.9009729e-02   2.9864548e-02   2.7146764e-02   2.6843194e-02   3.3222137e-02   2.6923140e-02   2.6156464e-02   2.5601803e-02
   2.6623383e-02   2.6666861e-02   2.9334175e-02   2.9350572e-02   3.2700384e-02   2.8433158e-02   2.5673579e-02   2.5819534e-02   2.9097883e-02   2.9330134e-02   3.2128672e-02   2.6905193e-02   2.7222934e-02   2.5425129e-02   2.8249764e-02   2.7453386e-02   2.9358981e-02   2.9136586e-02   2.8110618e-02   2.8307157e-02   3.4576259e-02   3.3448693e-02   2.9481981e-02   2.9275746e-02   3.0759732e-02   2.4840556e-02   2.5906087e-02   2.9655482e-02   2.8968556e-02   2.9772906e-02   2.7940689e-02   2.6366165e-02   2.9257035e-02   2.8964843e-02   3.1230152e-02   2.9156056e-02   3.2141665e-02   2.7977882e-02   2.5466765e-02   2.5962970e-02   4.0610582e-02   3.2747393e-02   2.9157907e-02   2.5977201e-02   2.6928012e-02   2.7725243e-02   2.3648777e-02   2.5348758e-02   2.5392553e-02   2.7429588e-02   2.3563060e-02   2.3294981e-02   3.0091574e-02   2.6886553e-02   2.4750763e-02   2.3433825e-02   2.5713115e-02   2.8718866e-02   2.8883864e-02   2.7219909e-02   0.0000000e+00   2.6968948e-02   2.4953126e-02   2.3839556e-02   2.7219617e-02   2.4863156e-02   2.7574136e-02   2.7985872e-02   2.6524738e-02   2.7851654e-02   3.0891859e-02   3.3376088e-02   3.4331898e-02   3.2643693e-02   4.1518264e-02   3.4706434e-02   2.8664929e-02   2.8624231e-02   3.0515875e-02   3.2816918e-02   2.6014768e-02   2.5297323e-02   2.9188547e-02   2.9570384e-02   2.5184932e-02   2.4237036e-02   2.9189165e-02   2.5902290e-02   2.6394868e-02   2.2955151e-02
   2.8413201e-02   2.6454442e-02   2.8467341e-02   2.7446283e-02   3.3607799e-02   3.0262045e-02   2.4508620e-02   2.4299527e-02   2.6099349e-02   2.9199857e-02   3.1560044e-02   2.9316214e-02   2.9524089e-02   2.7127438e-02   2.9402338e-02   2.9042851e-02   2.9746322e-02   2.8493546e-02   2.8474567e-02   2.8751634e-02   3.6287691e-02   3.4052817e-02   2.9992764e-02   2.9300907e-02   3.4241967e-02   2.5389114e-02   2.7528982e-02   2.8554966e-02   2.7464183e-02   2.9337347e-02   2.9449589e-02   2.6605184e-02   2.8833804e-02   2.9132003e-02   3.6757214e-02   3.3022017e-02   3.3215329e-02   2.9847271e-02   2.7909234e-02   2.9600506e-02   4.5336209e-02   3.3156582e-02   2.9685292e-02   2.7417489e-02   2.5386126e-02   2.8257452e-02   2.6113053e-02   2.6475247e-02   2.7488611e-02   3.0044721e-02   2.4239664e-02   2.2789345e-02   3.0482641e-02   2.6312449e-02   2.6830109e-02   2.4107543e-02   2.7785174e-02   2.8208397e-02   2.9128269e-02   3.0520170e-02   2.6968948e-02   0.0000000e+00   2.3691124e-02   2.2977862e-02   2.6241412e-02   2.5260984e-02   2.6955699e-02   2.8620800e-02   2.7698809e-02   2.6534242e-02   3.2333401e-02   3.1983192e-02   3.6000223e-02   3.2589753e-02   4.1006502e-02   3.3557019e-02   3.2776738e-02   3.3074552e-02   2.7773310e-02   3.3449937e-02   2.6998275e-02   2.4252226e-02   2.8840710e-02   2.8411298e-02   2.6102227e-02   2.3784047e-02   2.9652734e-02   2.8558316e-02   2.6140906e-02   2.4364489e-02
   2.4606972e-02   2.5118123e-02   2.4436666e-02   2.5052460e-02   3.0101467e-02   2.8561041e-02   2.3300833e-02   2.3014148e-02   2.6938095e-02   2.5481654e-02   2.8837758e-02   2.8509123e-02   2.7325915e-02   2.4675879e-02   2.5938263e-02   2.5765086e-02   2.8001007e-02   2.5033268e-02   2.5157725e-02   2.4987716e-02   3.0929196e-02   2.9390525e-02   2.7780351e-02   2.5676125e-02   2.9636821e-02   2.6318896e-02   2.4857156e-02   2.4411080e-02   2.4240642e-02   2.7101487e-02   2.5875954e-02   2.5552851e-02   2.5323339e-02   2.5816203e-02   3.3161360e-02   2.8071409e-02   2.9485776e-02   2.6904509e-02   2.4539250e-02   2.3727859e-02   3.7961998e-02   2.7743483e-02   2.5203589e-02   2.3982401e-02   2.3569013e-02   2.5237471e-02   2.3197305e-02   2.4741389e-02   2.6482418e-02   2.8844487e-02   2.3425267e-02   2.2458271e-02   2.9069474e-02   2.3619207e-02   2.2500272e-02   2.2985076e-02   2.4682326e-02   2.8154007e-02   2.8118887e-02   2.8783239e-02   2.4953126e-02   2.3691124e-02   0.0000000e+00   2.3886299e-02   2.2824947e-02   2.2975062e-02   2.4470156e-02   2.5310874e-02   2.4786650e-02   2.4038095e-02   3.0496379e-02   3.1844261e-02   3.0207716e-02   2.6192714e-02   3.4403847e-02   3.1458221e-02   3.3833707e-02   2.9978982e-02   2.6841391e-02   3.2303054e-02   2.4532831e-02   2.2478024e-02   2.8006649e-02   2.6986909e-02   2.5002552e-02   2.2072775e-02   2.7507354e-02   2.8103849e-02   2.2945672e-02   1.9991320e-02
   2.4215893e-02   2.3861270e-02   2.4043397e-02   2.4839863e-02   2.4571566e-02   2.9841370e-02   2.4483358e-02   2.4869256e-02   2.6980083e-02   2.6661489e-02   2.9082051e-02   2.8180746e-02   2.6919841e-02   2.3987485e-02   2.6173290e-02   2.2213272e-02   2.6831671e-02   2.6180047e-02   2.7568934e-02   2.6769524e-02   3.2094973e-02   3.0391189e-02   2.7642586e-02   2.6448323e-02   2.9582357e-02   2.6420447e-02   2.5724478e-02   2.6000702e-02   2.3600134e-02   2.7200555e-02   2.7259991e-02   2.5778216e-02   2.6699973e-02   2.7131364e-02   3.2831525e-02   2.4574665e-02   3.0508348e-02   2.8993944e-02   2.7020088e-02   2.3055069e-02   3.7091974e-02   3.3157454e-02   2.6041476e-02   2.6176543e-02   2.2288455e-02   2.5384777e-02   2.4536916e-02   2.3337609e-02   2.4687418e-02   2.5613652e-02   2.1639425e-02   2.1510952e-02   2.5660702e-02   2.3013607e-02   2.4591462e-02   2.1332447e-02   2.2947042e-02   2.4107325e-02   2.6952681e-02   2.7459334e-02   2.3839556e-02   2.2977862e-02   2.3886299e-02   0.0000000e+00   2.5888603e-02   2.4444499e-02   2.6001696e-02   2.5541011e-02   2.6565051e-02   2.3484457e-02   3.2008777e-02   3.1610835e-02   3.0884623e-02   3.2607899e-02   3.7825413e-02   3.0235200e-02   3.3441472e-02   3.0617561e-02   2.5181600e-02   3.1769702e-02   2.5398694e-02   2.5376424e-02   3.1011796e-02   2.8512552e-02   2.4162893e-02   2.2937834e-02   2.6882540e-02   2.5123354e-02   2.1891316e-02   2.0927288e-02
   2.6846368e-02   2.7935896e-02   2.8636388e-02   3.0092712e-02   3.0770055e-02   3.1627866e-02   2.6146905e-02   2.5057128e-02   2.8965808e-02   2.7900786e-02   3.0674862e-02   2.7863181e-02   3.1048364e-02   3.0286853e-02   3.0736944e-02   2.7456534e-02   2.8672385e-02   2.9817737e-02   3.2382786e-02   2.9857599e-02   3.3875941e-02   3.2487096e-02   3.0513342e-02   3.0650326e-02   3.4056089e-02   2.9318949e-02   2.8557312e-02   2.8974172e-02   2.8935837e-02   3.0374916e-02   3.0953977e-02   2.7779694e-02   2.9682763e-02   3.0026337e-02   3.6703006e-02   2.5808699e-02   3.1562930e-02   2.7180889e-02   2.9996926e-02   2.6561463e-02   3.9659916e-02   4.0669142e-02   2.8632817e-02   2.9945778e-02   2.5768144e-02   2.7450435e-02   2.4675757e-02   2.5321922e-02   2.6539133e-02   3.1917178e-02   2.6470821e-02   2.6653369e-02   2.8253273e-02   2.4118553e-02   2.4558325e-02   2.2461081e-02   2.5430706e-02   2.8971747e-02   3.0157916e-02   3.0138388e-02   2.7219617e-02   2.6241412e-02   2.2824947e-02   2.5888603e-02   0.0000000e+00   2.7290398e-02   3.0816242e-02   2.8821952e-02   2.9807979e-02   2.4793828e-02   3.4034299e-02   3.2703532e-02   3.2670115e-02   3.1415573e-02   3.6592142e-02   3.3746023e-02   3.1534868e-02   3.1348700e-02   2.7761827e-02   3.2108943e-02   2.5701305e-02   2.4227853e-02   2.8792675e-02   2.9096366e-02   2.4711838e-02   2.4785865e-02   2.8859456e-02   2.5726946e-02   2.2949248e-02   2.3414560e-02
   2.7367588e-02   2.6687007e-02   2.7842577e-02   2.6601565e-02   3.3217116e-02   3.1010036e-02   2.4656539e-02   2.5191116e-02   2.9673343e-02   2.9545191e-02   3.0347138e-02   2.6848325e-02   3.0091582e-02   2.9965970e-02   2.8770916e-02   2.7837112e-02   2.9558284e-02   2.9630442e-02   3.0693622e-02   2.9023403e-02   3.4902365e-02   3.4203202e-02   3.0838616e-02   3.0366743e-02   3.3653374e-02   2.9733817e-02   3.0159405e-02   2.8001991e-02   2.6547188e-02   2.8741198e-02   2.9531132e-02   2.6081640e-02   2.9059519e-02   2.9400384e-02   2.9518033e-02   2.8799801e-02   3.0218876e-02   2.9341867e-02   2.8977288e-02   2.5877832e-02   3.9366723e-02   3.6207516e-02   2.7214150e-02   2.9789740e-02   2.5452506e-02   3.0690816e-02   2.5838061e-02   2.4236008e-02   2.5375172e-02   2.6300479e-02   2.3605179e-02   2.3925771e-02   2.4725204e-02   2.4435272e-02   2.5235429e-02   2.1545503e-02   2.4971818e-02   2.6188782e-02   2.7100631e-02   2.8382508e-02   2.4863156e-02   2.5260984e-02   2.2975062e-02   2.4444499e-02   2.7290398e-02   0.0000000e+00   2.7392940e-02   2.5876531e-02   2.7025883e-02   2.6808245e-02   3.1466610e-02   3.1190937e-02   3.5263381e-02   3.2143587e-02   3.4864037e-02   2.9775713e-02   3.1086455e-02   3.0806576e-02   3.4951380e-02   3.0152865e-02   2.5630776e-02   2.4686902e-02   2.9409112e-02   2.8652223e-02   2.3897898e-02   2.2987579e-02   2.8122627e-02   2.3448140e-02   2.3274895e-02   2.3099844e-02
   3.0301593e-02   2.7865097e-02   2.9393409e-02   2.8430165e-02   3.3052736e-02   3.1102683e-02   2.6558500e-02   2.6500477e-02   3.0191068e-02   3.0662456e-02   3.1938150e-02   3.0623660e-02   3.4031569e-02   2.9276902e-02   2.8921488e-02   2.8370214e-02   3.1537656e-02   3.1591464e-02   3.1912328e-02   3.0506057e-02   3.6850129e-02   3.7913567e-02   3.3024556e-02   3.2279153e-02   3.5700759e-02   3.0226505e-02   2.8822708e-02   2.9083543e-02   2.9176146e-02   2.8619594e-02   2.9113472e-02   2.8447915e-02   3.1078858e-02   3.1386892e-02   3.0380470e-02   2.7843199e-02   3.2908650e-02   3.4226850e-02   3.2672105e-02   2.8403934e-02   4.0491860e-02   3.6214635e-02   3.0326665e-02   2.9919672e-02   2.8037524e-02   3.1726907e-02   2.6572937e-02   2.7386236e-02   2.9949552e-02   3.2123815e-02   2.6305941e-02   2.5621159e-02   2.8164371e-02   2.5557376e-02   2.7142982e-02   2.5482341e-02   2.7156558e-02   2.8871254e-02   3.0504106e-02   2.8763368e-02   2.7574136e-02   2.6955699e-02   2.4470156e-02   2.6001696e-02   3.0816242e-02   2.7392940e-02   0.0000000e+00   2.8033326e-02   2.6324111e-02   2.8580728e-02   3.7518775e-02   3.3692799e-02   3.6280900e-02   3.3687039e-02   4.0551595e-02   3.4031661e-02   3.4167233e-02   3.1179794e-02   2.9960403e-02   3.1028272e-02   2.7553832e-02   2.7563133e-02   3.2775215e-02   2.9992525e-02   2.6005110e-02   2.4161863e-02   3.0533655e-02   2.6575973e-02   2.3837862e-02   2.5145873e-02
   2.8875929e-02   2.8767963e-02   2.9011424e-02   2.9937528e-02   3.4186765e-02   3.2008289e-02   2.6346952e-02   2.6326972e-02   2.9511211e-02   2.9911702e-02   3.2695581e-02   3.0389505e-02   3.1207649e-02   2.7435685e-02   2.7928699e-02   2.9418577e-02   2.9417885e-02   2.8681162e-02   2.8775821e-02   2.9172235e-02   3.6196479e-02   3.4952104e-02   3.2754307e-02   3.1540397e-02   3.4948553e-02   3.0043598e-02   2.9936765e-02   2.9646286e-02   2.8613082e-02   3.0329951e-02   3.0517709e-02   3.0243011e-02   2.7948157e-02   2.9558613e-02   3.0908573e-02   2.5350894e-02   3.5956216e-02   3.1596556e-02   3.0490029e-02   2.7725028e-02   4.6979211e-02   3.1013222e-02   2.8899687e-02   3.1016597e-02   2.8006513e-02   3.0923799e-02   2.6811688e-02   2.6673445e-02   2.8701261e-02   2.9911818e-02   2.6014262e-02   2.4791803e-02   2.6838515e-02   2.5372333e-02   2.5908673e-02   2.5816747e-02   2.6764447e-02   2.7624183e-02   2.9504985e-02   2.9354688e-02   2.7985872e-02   2.8620800e-02   2.5310874e-02   2.5541011e-02   2.8821952e-02   2.5876531e-02   2.8033326e-02   0.0000000e+00   2.6293345e-02   2.5769901e-02   3.6115037e-02   3.7460872e-02   3.5072000e-02   3.3904405e-02   3.8971506e-02   3.7409661e-02   3.1545955e-02   3.0921357e-02   2.8871360e-02   3.4407612e-02   2.8634510e-02   2.7080647e-02   3.1742918e-02   2.7038744e-02   2.6128349e-02   2.5802936e-02   3.2054597e-02   2.7755946e-02   2.4200946e-02   2.2829614e-02
   2.5689733e-02   2.8895092e-02   2.5922753e-02   2.7102830e-02   3.0381359e-02   2.9283351e-02   2.3811677e-02   2.3973782e-02   2.8295038e-02   3.0652570e-02   3.2541605e-02   2.8300024e-02   2.9456477e-02   2.8237860e-02   2.8613194e-02   2.9951711e-02   3.1282552e-02   2.8361433e-02   2.7779769e-02   2.9789815e-02   3.9455049e-02   2.7971805e-02   3.0159494e-02   2.9660446e-02   3.3749405e-02   2.9471976e-02   2.9326228e-02   2.9649047e-02   2.8734324e-02   3.1310872e-02   2.9053514e-02   3.1875753e-02   2.7055715e-02   2.8723351e-02   3.3326706e-02   2.6351387e-02   3.3579178e-02   2.8999475e-02   2.9946789e-02   2.6931424e-02   4.3012384e-02   3.3878324e-02   2.6872388e-02   2.8189775e-02   2.5621188e-02   3.2418282e-02   2.6512032e-02   2.8807750e-02   2.6299388e-02   2.8076904e-02   2.3975581e-02   2.5536685e-02   3.0202886e-02   2.8043442e-02   2.7163782e-02   2.7062642e-02   2.6762456e-02   2.8754452e-02   2.9468315e-02   3.0388025e-02   2.6524738e-02   2.7698809e-02   2.4786650e-02   2.6565051e-02   2.9807979e-02   2.7025883e-02   2.6324111e-02   2.6293345e-02   0.0000000e+00   2.3583415e-02   3.4457543e-02   3.7369771e-02   3.6046319e-02   3.3022881e-02   3.4876619e-02   3.4697811e-02   3.0954671e-02   3.1099424e-02   2.6442386e-02   3.4099240e-02   2.6023247e-02   2.5884890e-02   3.0045102e-02   2.8385077e-02   2.5220473e-02   2.5937696e-02   3.0755429e-02   2.8857933e-02   2.4693840e-02   2.1604577e-02
   3.0345439e-02   3.0345951e-02   2.9997046e-02   2.9797501e-02   3.2066304e-02   3.1412641e-02   2.9103575e-02   2.5161587e-02   2.9313592e-02   3.0765550e-02   3.3633529e-02   2.8799320e-02   2.8882029e-02   3.0044565e-02   2.7625864e-02   2.7326004e-02   2.8774742e-02   3.1506497e-02   3.1196950e-02   2.7955844e-02   3.8297697e-02   2.6372204e-02   3.0927716e-02   3.3000536e-02   3.3225950e-02   3.0861852e-02   3.1489733e-02   2.9272687e-02   2.8304424e-02   3.0680336e-02   2.9097539e-02   2.7054440e-02   2.7849606e-02   2.7747345e-02   3.0261765e-02   2.3645525e-02   2.9631971e-02   2.9497355e-02   2.7117110e-02   2.4257631e-02   4.2943922e-02   3.3890943e-02   2.6476712e-02   2.9465291e-02   2.7930319e-02   2.7819749e-02   2.5075392e-02   2.7736372e-02   2.7506968e-02   2.9186382e-02   2.6292679e-02   2.5060480e-02   2.9214709e-02   2.7066642e-02   2.6964495e-02   2.5279893e-02   2.7727865e-02   2.6478037e-02   2.6886033e-02   2.8694040e-02   2.7851654e-02   2.6534242e-02   2.4038095e-02   2.3484457e-02   2.4793828e-02   2.6808245e-02   2.8580728e-02   2.5769901e-02   2.3583415e-02   0.0000000e+00   3.3497605e-02   3.1544264e-02   3.7681620e-02   3.2592929e-02   4.0355432e-02   3.3534125e-02   2.9477003e-02   2.9582196e-02   2.9102879e-02   3.5001746e-02   2.6255708e-02   2.5879816e-02   2.8883743e-02   2.9921826e-02   2.4683689e-02   2.4049153e-02   3.2845906e-02   3.5622563e-02   2.5228963e-02   2.4826031e-02
   3.4885871e-02   3.4253410e-02   3.0886068e-02   3.2248958e-02   3.8829770e-02   3.5330044e-02   2.9486453e-02   2.9894765e-02   3.6236591e-02   3.4678416e-02   3.7878796e-02   3.4152765e-02   3.5471349e-02   3.4161811e-02   3.3534990e-02   3.3392670e-02   3.5580897e-02   3.6437711e-02   3.8146664e-02   3.3435589e-02   3.9029548e-02   3.2505680e-02   3.6529037e-02   3.5130693e-02   3.7023333e-02   3.5927484e-02   3.6050535e-02   3.6551281e-02   3.3230180e-02   3.4570995e-02   3.5101473e-02   3.3238963e-02   3.5513747e-02   3.5209694e-02   3.9085756e-02   3.4786320e-02   3.9022414e-02   3.5608253e-02   3.2782991e-02   3.1770426e-02   4.7526992e-02   3.4740808e-02   3.3043969e-02   3.3951733e-02   3.2890991e-02   3.3174964e-02   3.0473797e-02   3.0331729e-02   3.1839877e-02   3.4926121e-02   3.0821071e-02   2.9380366e-02   3.3881003e-02   3.3664162e-02   3.4158495e-02   3.0209643e-02   3.1466823e-02   3.2691442e-02   3.5200683e-02   3.3246880e-02   3.0891859e-02   3.2333401e-02   3.0496379e-02   3.2008777e-02   3.4034299e-02   3.1466610e-02   3.7518775e-02   3.6115037e-02   3.4457543e-02   3.3497605e-02   0.0000000e+00   3.9070142e-02   3.9910085e-02   3.9999614e-02   4.5313681e-02   4.0133047e-02   3.7508569e-02   3.7369085e-02   3.5742551e-02   4.2544325e-02   3.2528480e-02   3.0655756e-02   3.6084169e-02   3.4826789e-02   3.2862766e-02   3.1181563e-02   3.6870523e-02   3.6985299e-02   2.8902280e-02   3.0519395e-02
   3.1581866e-02   3.1788039e-02   3.2529446e-02   3.3497069e-02   3.7680165e-02   3.7660799e-02   3.1207361e-02   3.1331942e-02   3.2535908e-02   3.4994564e-02   3.4909893e-02   3.1639008e-02   3.3925270e-02   3.3663647e-02   2.8260782e-02   3.0268335e-02   3.0452763e-02   3.3808360e-02   3.6799571e-02   3.3684955e-02   3.9526849e-02   3.3844270e-02   3.5345211e-02   3.3922003e-02   3.5639127e-02   3.5024552e-02   3.5211153e-02   3.0562085e-02   3.3459090e-02   3.4058344e-02   3.5976156e-02   3.4965661e-02   3.2724617e-02   3.6442578e-02   4.6186098e-02   3.6822680e-02   4.0149339e-02   3.2871323e-02   3.1943802e-02   3.1933761e-02   4.6347505e-02   3.4379827e-02   3.1981359e-02   3.6586431e-02   2.8841222e-02   3.2717116e-02   2.8201510e-02   3.1271095e-02   3.1949347e-02   3.0817266e-02   2.7651430e-02   2.7728805e-02   3.0713959e-02   2.7353245e-02   3.0277744e-02   2.7736548e-02   2.9984481e-02   3.1934507e-02   3.6832751e-02   3.6360890e-02   3.3376088e-02   3.1983192e-02   3.1844261e-02   3.1610835e-02   3.2703532e-02   3.1190937e-02   3.3692799e-02   3.7460872e-02   3.7369771e-02   3.1544264e-02   3.9070142e-02   0.0000000e+00   3.8510502e-02   3.7997434e-02   3.7751947e-02   4.0276183e-02   3.5423009e-02   3.5413834e-02   3.2955056e-02   3.5352074e-02   3.0074132e-02   3.1282320e-02   3.7587169e-02   3.4116628e-02   3.1681670e-02   2.8425550e-02   3.6921249e-02   3.5558395e-02   3.0744464e-02   2.7979017e-02
   3.4540237e-02   3.6766597e-02   3.6738988e-02   3.3457118e-02   3.8602480e-02   3.8721350e-02   3.3893309e-02   3.1044799e-02   3.2851751e-02   3.9343905e-02   4.1527688e-02   3.8201381e-02   3.7310983e-02   3.3065215e-02   3.1792956e-02   3.6196481e-02   3.6105676e-02   3.7254384e-02   3.4627262e-02   3.7982879e-02   4.2341649e-02   3.6104315e-02   3.9028721e-02   3.9435235e-02   4.0279451e-02   3.8981699e-02   3.4690405e-02   3.2838070e-02   3.3761672e-02   3.9443741e-02   3.8810366e-02   3.7597908e-02   3.7138414e-02   3.7336833e-02   3.8665141e-02   3.7601821e-02   4.3423390e-02   3.8205411e-02   3.7152301e-02   3.6667712e-02   5.0940147e-02   3.7232319e-02   3.8729428e-02   4.0840954e-02   3.5433743e-02   3.8168361e-02   3.6808441e-02   3.7773964e-02   3.5606336e-02   3.5512769e-02   3.3170035e-02   3.5871967e-02   3.7377154e-02   3.1041261e-02   3.2848582e-02   3.3113172e-02   3.6513242e-02   3.6331220e-02   3.7162761e-02   3.4054686e-02   3.4331898e-02   3.6000223e-02   3.0207716e-02   3.0884623e-02   3.2670115e-02   3.5263381e-02   3.6280900e-02   3.5072000e-02   3.6046319e-02   3.7681620e-02   3.9910085e-02   3.8510502e-02   0.0000000e+00   3.6531402e-02   4.2103096e-02   4.4154141e-02   4.3411404e-02   3.7291032e-02   3.3594658e-02   3.3494703e-02   3.6409383e-02   3.3165481e-02   3.9459896e-02   3.4020692e-02   3.2225763e-02   3.0387929e-02   3.7324805e-02   3.4350442e-02   2.8298138e-02   3.2091634e-02
   3.0216943e-02   3.2539024e-02   3.0261545e-02   3.1513484e-02   3.4799857e-02   3.2224002e-02   2.8980878e-02   2.8779831e-02   3.3659528e-02   3.3597957e-02   3.3548020e-02   3.2839590e-02   3.7063391e-02   3.3818503e-02   3.1804837e-02   3.3695960e-02   3.3998167e-02   3.4877609e-02   3.4497338e-02   3.5530742e-02   4.4244425e-02   3.5273544e-02   3.7113366e-02   3.6310209e-02   3.9339118e-02   3.2420946e-02   3.5240548e-02   3.4051107e-02   3.1981003e-02   3.5963341e-02   3.4833029e-02   3.2780077e-02   3.0751356e-02   3.4038946e-02   3.5099911e-02   3.3321384e-02   3.8950935e-02   3.3545619e-02   3.3205560e-02   3.1948999e-02   4.1815410e-02   3.7956139e-02   3.2232386e-02   3.2370961e-02   3.2349172e-02   3.5791609e-02   3.0974866e-02   3.0361645e-02   3.2215705e-02   3.0014516e-02   2.8677313e-02   3.1401162e-02   3.2087851e-02   2.8573527e-02   2.7402318e-02   2.9567543e-02   2.9582517e-02   3.2758735e-02   3.3261524e-02   3.1655305e-02   3.2643693e-02   3.2589753e-02   2.6192714e-02   3.2607899e-02   3.1415573e-02   3.2143587e-02   3.3687039e-02   3.3904405e-02   3.3022881e-02   3.2592929e-02   3.9999614e-02   3.7997434e-02   3.6531402e-02   0.0000000e+00   3.6047722e-02   3.9549535e-02   4.0249368e-02   3.5068434e-02   2.8313033e-02   2.8608254e-02   3.3820617e-02   3.0853751e-02   3.3285881e-02   3.3714676e-02   2.8711958e-02   2.7801172e-02   3.2221520e-02   3.1022315e-02   2.9398689e-02   2.5773937e-02
   4.6008354e-02   4.5491887e-02   4.4459169e-02   3.9668220e-02   4.3069874e-02   4.2371323e-02   4.1435226e-02   4.0927980e-02   4.1155475e-02   4.3440514e-02   4.2918904e-02   4.1688789e-02   4.9221075e-02   4.1439417e-02   4.0473630e-02   4.5272115e-02   3.9599549e-02   4.2393418e-02   4.6606764e-02   3.7687249e-02   4.8314692e-02   4.6377676e-02   4.4428951e-02   4.5003091e-02   4.5986905e-02   3.8369659e-02   3.9982640e-02   4.3009211e-02   4.1980572e-02   3.6569928e-02   3.8370110e-02   3.6388748e-02   4.3367581e-02   4.1918321e-02   4.1103684e-02   4.2557605e-02   4.0302951e-02   3.8077425e-02   4.5430078e-02   3.7279328e-02   5.5801165e-02   4.5444904e-02   4.2541766e-02   4.0011551e-02   3.8479398e-02   3.8380526e-02   4.0743407e-02   4.1266653e-02   4.6940770e-02   4.6891170e-02   3.1690761e-02   3.3716573e-02   3.5981406e-02   3.6563792e-02   4.2496052e-02   4.3460435e-02   3.9522660e-02   4.0015634e-02   3.5105390e-02   4.0342058e-02   4.1518264e-02   4.1006502e-02   3.4403847e-02   3.7825413e-02   3.6592142e-02   3.4864037e-02   4.0551595e-02   3.8971506e-02   3.4876619e-02   4.0355432e-02   4.5313681e-02   3.7751947e-02   4.2103096e-02   3.6047722e-02   0.0000000e+00   4.8233789e-02   4.4991181e-02   4.2381032e-02   3.8842791e-02   3.7729974e-02   3.9292680e-02   3.7939369e-02   4.3918967e-02   4.0684208e-02   4.1605980e-02   4.5997025e-02   4.2571704e-02   4.0669134e-02   3.2569848e-02   3.8347406e-02
   3.8052244e-02   3.9345510e-02   4.0650870e-02   3.9049742e-02   4.1041257e-02   4.2462105e-02   4.1053451e-02   3.8735217e-02   4.2003379e-02   4.0806418e-02   3.8233993e-02   3.8908185e-02   4.0489073e-02   3.6652336e-02   3.5414995e-02   3.5083743e-02   4.1063645e-02   3.7863511e-02   3.3301456e-02   3.6071068e-02   4.4943743e-02   3.7774169e-02   3.8707884e-02   3.9093859e-02   3.6709483e-02   3.6460767e-02   3.3193653e-02   3.0913522e-02   3.3080592e-02   3.4398064e-02   3.9314350e-02   3.4195528e-02   3.8931317e-02   4.0806119e-02   4.2389656e-02   4.4300433e-02   4.3957857e-02   4.1033561e-02   4.5629388e-02   4.2770277e-02   5.9353554e-02   5.0825854e-02   4.2262875e-02   3.7878170e-02   3.8036153e-02   4.3904211e-02   4.0248013e-02   3.7679966e-02   4.0644721e-02   3.7248942e-02   3.2203065e-02   3.2671752e-02   3.5148568e-02   3.3818013e-02   3.2734739e-02   3.3756090e-02   3.4595380e-02   3.3287698e-02   3.6394995e-02   3.6278377e-02   3.4706434e-02   3.3557019e-02   3.1458221e-02   3.0235200e-02   3.3746023e-02   2.9775713e-02   3.4031661e-02   3.7409661e-02   3.4697811e-02   3.3534125e-02   4.0133047e-02   4.0276183e-02   4.4154141e-02   3.9549535e-02   4.8233789e-02   0.0000000e+00   4.1640597e-02   4.0756598e-02   3.8838121e-02   3.8422776e-02   3.9515338e-02   4.1361618e-02   3.8466933e-02   4.0903084e-02   3.7658392e-02   3.4216220e-02   3.8480674e-02   4.0396729e-02   3.8021026e-02   3.1466115e-02
   3.2613847e-02   3.2740051e-02   3.3877264e-02   3.3681787e-02   3.5272799e-02   3.6911958e-02   3.2979806e-02   3.3172972e-02   3.6684164e-02   3.5494152e-02   3.6678092e-02   3.7496196e-02   3.7788582e-02   3.4106536e-02   3.4021247e-02   3.3054951e-02   3.6796466e-02   3.5876220e-02   3.4838165e-02   3.4738585e-02   4.3061996e-02   3.8063570e-02   3.7228583e-02   3.5773252e-02   3.6539724e-02   3.6633127e-02   3.2396836e-02   3.4095933e-02   3.4442874e-02   3.4939507e-02   3.5803449e-02   3.4708441e-02   3.7219643e-02   3.6919092e-02   3.6479723e-02   3.7057477e-02   3.9817078e-02   3.6564900e-02   3.4711725e-02   2.9230565e-02   4.5466359e-02   4.1494135e-02   3.4850867e-02   3.3514521e-02   3.1826027e-02   3.4055721e-02   3.2776873e-02   2.9080053e-02   3.2506032e-02   3.2183055e-02   2.9443379e-02   3.2166294e-02   3.5841387e-02   3.2691023e-02   2.8211921e-02   3.0467512e-02   3.2844368e-02   3.2420983e-02   3.4232888e-02   3.3733217e-02   2.8664929e-02   3.2776738e-02   3.3833707e-02   3.3441472e-02   3.1534868e-02   3.1086455e-02   3.4167233e-02   3.1545955e-02   3.0954671e-02   2.9477003e-02   3.7508569e-02   3.5423009e-02   4.3411404e-02   4.0249368e-02   4.4991181e-02   4.1640597e-02   0.0000000e+00   3.5460363e-02   3.5226515e-02   3.2339000e-02   3.4143849e-02   3.3168855e-02   3.5139718e-02   3.5073786e-02   3.1053821e-02   2.9410609e-02   3.3409132e-02   3.2367511e-02   3.2540254e-02   3.1534244e-02
   3.0013016e-02   2.7874984e-02   3.0627452e-02   3.2642896e-02   3.5387239e-02   3.5758746e-02   2.7513756e-02   2.9711384e-02   3.5185830e-02   3.1787763e-02   3.2863834e-02   3.3528858e-02   3.1621885e-02   3.3614316e-02   3.1267138e-02   3.0131081e-02   3.1665690e-02   3.4118162e-02   3.3627456e-02   3.1907049e-02   4.1229466e-02   2.9978479e-02   3.5720424e-02   3.5497641e-02   3.4336806e-02   3.3968717e-02   3.1919281e-02   2.8820169e-02   3.2969624e-02   3.4295713e-02   3.3433544e-02   3.3043246e-02   3.2086094e-02   3.2702944e-02   3.3299941e-02   3.6762199e-02   3.3124195e-02   3.3679688e-02   3.5443171e-02   3.0023705e-02   4.7508724e-02   4.0746695e-02   3.0932335e-02   3.3963488e-02   3.2243107e-02   3.3120029e-02   3.2140426e-02   3.2732919e-02   3.1808894e-02   3.2550330e-02   2.8560854e-02   2.8918241e-02   3.3757590e-02   3.0553250e-02   2.8882354e-02   2.8386958e-02   3.0606913e-02   3.1747860e-02   3.4286781e-02   3.1976499e-02   2.8624231e-02   3.3074552e-02   2.9978982e-02   3.0617561e-02   3.1348700e-02   3.0806576e-02   3.1179794e-02   3.0921357e-02   3.1099424e-02   2.9582196e-02   3.7369085e-02   3.5413834e-02   3.7291032e-02   3.5068434e-02   4.2381032e-02   4.0756598e-02   3.5460363e-02   0.0000000e+00   3.0872457e-02   3.1473391e-02   3.1610973e-02   2.9952712e-02   3.2280628e-02   3.2079348e-02   2.8761060e-02   2.5835529e-02   3.2247805e-02   2.9364576e-02   2.7064576e-02   2.8063421e-02
   2.5911450e-02   3.0008395e-02   3.1642663e-02   2.9935171e-02   3.4047033e-02   3.1747035e-02   2.3361094e-02   2.5345280e-02   3.2355695e-02   3.0110058e-02   3.3206244e-02   3.1086758e-02   2.7232091e-02   2.7944132e-02   2.6156178e-02   2.9035891e-02   3.0443436e-02   2.6330468e-02   2.9881587e-02   3.0728754e-02   3.7537261e-02   2.9165189e-02   2.9636869e-02   2.6733083e-02   3.3580248e-02   3.0180905e-02   3.3309165e-02   3.0466777e-02   3.3249244e-02   3.5601067e-02   3.7416578e-02   3.5389175e-02   2.9893469e-02   3.3117163e-02   3.0520899e-02   3.3052917e-02   3.4299438e-02   3.3172794e-02   3.4124699e-02   3.0903145e-02   3.8183828e-02   3.7356087e-02   2.9851407e-02   3.0229659e-02   2.8456234e-02   2.9470623e-02   3.1572853e-02   3.0192471e-02   2.8847753e-02   3.0473590e-02   2.9524226e-02   2.6517910e-02   3.4406701e-02   2.6651097e-02   2.5958000e-02   2.8077693e-02   2.7689740e-02   2.8115378e-02   3.6439555e-02   3.7006088e-02   3.0515875e-02   2.7773310e-02   2.6841391e-02   2.5181600e-02   2.7761827e-02   3.4951380e-02   2.9960403e-02   2.8871360e-02   2.6442386e-02   2.9102879e-02   3.5742551e-02   3.2955056e-02   3.3594658e-02   2.8313033e-02   3.8842791e-02   3.8838121e-02   3.5226515e-02   3.0872457e-02   0.0000000e+00   3.0741724e-02   2.7565131e-02   2.3922287e-02   3.0853183e-02   3.0706989e-02   2.7749334e-02   2.8571439e-02   3.1812903e-02   3.3281827e-02   2.8766556e-02   2.9039366e-02
   3.0086977e-02   2.9264637e-02   3.1380354e-02   3.4262307e-02   3.5139211e-02   3.6320426e-02   2.7514720e-02   2.9414364e-02   3.9237212e-02   3.2013999e-02   3.6611124e-02   3.7648787e-02   3.2020793e-02   2.7856428e-02   3.1153045e-02   3.1923138e-02   3.7440624e-02   3.6567998e-02   3.5931464e-02   3.0936429e-02   4.0839836e-02   3.6294168e-02   4.1250118e-02   4.2828164e-02   3.6156270e-02   3.3120409e-02   4.0105195e-02   3.2650528e-02   3.7129949e-02   3.9913597e-02   3.5131925e-02   3.6774573e-02   3.2887005e-02   3.1943218e-02   3.0040184e-02   3.4033883e-02   3.6904186e-02   3.6672897e-02   3.4287743e-02   3.1432343e-02   4.0564003e-02   3.7312439e-02   3.1805161e-02   3.7494830e-02   3.0510261e-02   3.4238699e-02   3.1352432e-02   3.0421119e-02   2.9912885e-02   3.1481371e-02   2.8650812e-02   3.3798637e-02   3.8783428e-02   2.9209005e-02   3.3518422e-02   3.5286497e-02   3.3618362e-02   3.8807601e-02   3.6967749e-02   3.5457356e-02   3.2816918e-02   3.3449937e-02   3.2303054e-02   3.1769702e-02   3.2108943e-02   3.0152865e-02   3.1028272e-02   3.4407612e-02   3.4099240e-02   3.5001746e-02   4.2544325e-02   3.5352074e-02   3.3494703e-02   2.8608254e-02   3.7729974e-02   3.8422776e-02   3.2339000e-02   3.1473391e-02   3.0741724e-02   0.0000000e+00   2.9212816e-02   2.9498135e-02   2.7429394e-02   2.8992333e-02   2.5120005e-02   2.1648677e-02   2.9181896e-02   3.1516747e-02   2.6842322e-02   2.6791479e-02
   2.8446067e-02   2.9030221e-02   2.7417181e-02   2.6197953e-02   2.8207353e-02   3.0002391e-02   2.3834137e-02   2.5009965e-02   3.2404020e-02   3.0591485e-02   3.2179926e-02   3.0653183e-02   2.9786211e-02   2.6255350e-02   2.6777990e-02   2.7613908e-02   3.2498452e-02   3.0334253e-02   2.8229641e-02   2.7489686e-02   3.7657906e-02   2.6749093e-02   3.0073904e-02   2.9741000e-02   3.0271592e-02   2.9351499e-02   2.7101661e-02   2.5928194e-02   2.8449989e-02   3.0149608e-02   2.9713837e-02   2.9063612e-02   3.1716349e-02   2.8831677e-02   2.8866087e-02   3.0797518e-02   3.2004441e-02   2.8491991e-02   2.8933882e-02   2.8607915e-02   3.8130708e-02   3.4214265e-02   2.8895249e-02   2.9111391e-02   2.9050216e-02   2.9434035e-02   2.6635586e-02   2.6098232e-02   2.8196753e-02   2.8776609e-02   2.5282003e-02   2.3151622e-02   2.7906942e-02   2.2826878e-02   2.5987456e-02   2.4814500e-02   2.5227509e-02   2.5588307e-02   2.8367546e-02   2.7089365e-02   2.6014768e-02   2.6998275e-02   2.4532831e-02   2.5398694e-02   2.5701305e-02   2.5630776e-02   2.7553832e-02   2.8634510e-02   2.6023247e-02   2.6255708e-02   3.2528480e-02   3.0074132e-02   3.6409383e-02   3.3820617e-02   3.9292680e-02   3.9515338e-02   3.4143849e-02   3.1610973e-02   2.7565131e-02   2.9212816e-02   0.0000000e+00   2.6331224e-02   2.8265070e-02   2.8493691e-02   2.4852084e-02   2.3144388e-02   2.8199559e-02   2.7381487e-02   2.3874116e-02   2.4767638e-02
   2.4839482e-02   2.5377912e-02   2.7643855e-02   2.6004838e-02   2.6810028e-02   3.1455528e-02   2.4021507e-02   2.5099579e-02   3.2011554e-02   3.0063085e-02   3.0312917e-02   3.0244946e-02   2.9069696e-02   2.5647394e-02   2.7037032e-02   2.6265891e-02   3.4950875e-02   2.7656929e-02   3.0016696e-02   2.8777103e-02   3.6879358e-02   2.2452041e-02   2.9003737e-02   2.9318678e-02   2.6387225e-02   2.6844456e-02   2.5149899e-02   2.4195027e-02   2.6173371e-02   2.8839915e-02   2.9560341e-02   2.7568168e-02   2.7982114e-02   2.8787056e-02   2.5398836e-02   2.7485392e-02   3.0372079e-02   2.6479336e-02   2.4712265e-02   2.5546141e-02   4.1373498e-02   3.1487093e-02   2.8141568e-02   2.8411081e-02   2.6655089e-02   2.7821981e-02   2.4539322e-02   2.4042427e-02   2.7434270e-02   2.7670392e-02   2.3200936e-02   2.4047286e-02   2.5876297e-02   2.1928759e-02   2.3985001e-02   2.4754078e-02   2.5306968e-02   2.5575930e-02   2.6731772e-02   2.5564338e-02   2.5297323e-02   2.4252226e-02   2.2478024e-02   2.5376424e-02   2.4227853e-02   2.4686902e-02   2.7563133e-02   2.7080647e-02   2.5884890e-02   2.5879816e-02   3.0655756e-02   3.1282320e-02   3.3165481e-02   3.0853751e-02   3.7939369e-02   4.1361618e-02   3.3168855e-02   2.9952712e-02   2.3922287e-02   2.9498135e-02   2.6331224e-02   0.0000000e+00   2.8648195e-02   2.5838439e-02   2.3825425e-02   2.2368075e-02   2.8718501e-02   2.8190199e-02   2.3874235e-02   2.3132032e-02
   2.9229384e-02   2.9000726e-02   3.0806577e-02   3.0658125e-02   3.1820627e-02   3.3874789e-02   2.6027984e-02   2.8865454e-02   3.4170069e-02   3.4864166e-02   3.5855122e-02   3.3098363e-02   3.3863220e-02   2.8319887e-02   2.9807412e-02   2.9998107e-02   3.4786691e-02   3.0869445e-02   3.0406358e-02   3.1993635e-02   3.9147477e-02   2.9627992e-02   3.4317724e-02   3.4088738e-02   3.2337675e-02   3.1833197e-02   3.0256777e-02   2.8446830e-02   2.9687283e-02   3.0154100e-02   3.0309395e-02   3.0339453e-02   3.0318578e-02   3.0964261e-02   3.2448653e-02   2.8761020e-02   3.5737204e-02   3.3188114e-02   3.0109187e-02   2.7981447e-02   4.5892595e-02   3.1554203e-02   3.0819084e-02   2.9640564e-02   2.8066786e-02   3.2318137e-02   2.8569654e-02   2.8655834e-02   2.7278071e-02   2.8972110e-02   2.5831799e-02   2.7269047e-02   3.2100432e-02   2.5831653e-02   2.8915740e-02   2.8378878e-02   2.8635557e-02   2.8787308e-02   2.9861099e-02   2.9009729e-02   2.9188547e-02   2.8840710e-02   2.8006649e-02   3.1011796e-02   2.8792675e-02   2.9409112e-02   3.2775215e-02   3.1742918e-02   3.0045102e-02   2.8883743e-02   3.6084169e-02   3.7587169e-02   3.9459896e-02   3.3285881e-02   4.3918967e-02   3.8466933e-02   3.5139718e-02   3.2280628e-02   3.0853183e-02   2.7429394e-02   2.8265070e-02   2.8648195e-02   0.0000000e+00   2.8960463e-02   2.7881721e-02   2.6169418e-02   3.3165030e-02   3.2273861e-02   2.4654993e-02   2.6116057e-02
   2.8245507e-02   2.9312750e-02   2.8294833e-02   2.8511532e-02   2.8617974e-02   3.3416012e-02   2.5957202e-02   2.4786527e-02   3.2490076e-02   3.2418775e-02   3.1930593e-02   3.2214826e-02   3.2986728e-02   2.7851069e-02   2.8323818e-02   2.8602502e-02   3.0089843e-02   2.8883137e-02   2.9077238e-02   2.9682453e-02   3.6506876e-02   2.4314364e-02   2.9569487e-02   3.0643941e-02   3.0756375e-02   3.0391073e-02   2.8084011e-02   2.5803662e-02   2.8155746e-02   2.9768091e-02   2.7946413e-02   2.7804294e-02   2.7387214e-02   2.8350037e-02   2.4335433e-02   2.9271305e-02   3.3095069e-02   3.0178107e-02   2.8298989e-02   2.5282370e-02   4.1968480e-02   3.3609410e-02   2.7442243e-02   2.7812983e-02   2.5268862e-02   3.1496910e-02   2.6849173e-02   2.7308038e-02   2.8118546e-02   2.8680834e-02   2.4109460e-02   2.6053461e-02   2.7832650e-02   2.8281340e-02   2.4549825e-02   2.4633015e-02   2.7315265e-02   2.8248768e-02   3.0453952e-02   2.9864548e-02   2.9570384e-02   2.8411298e-02   2.6986909e-02   2.8512552e-02   2.9096366e-02   2.8652223e-02   2.9992525e-02   2.7038744e-02   2.8385077e-02   2.9921826e-02   3.4826789e-02   3.4116628e-02   3.4020692e-02   3.3714676e-02   4.0684208e-02   4.0903084e-02   3.5073786e-02   3.2079348e-02   3.0706989e-02   2.8992333e-02   2.8493691e-02   2.5838439e-02   2.8960463e-02   0.0000000e+00   2.5643402e-02   2.5817410e-02   2.9749475e-02   3.1727320e-02   2.7088751e-02   2.5616482e-02
   2.4111815e-02   2.5249082e-02   2.5782617e-02   2.5974497e-02   2.7631373e-02   3.0613203e-02   2.4104735e-02   2.2804778e-02   2.9109348e-02   2.9042847e-02   2.9500045e-02   2.8917025e-02   2.9084569e-02   2.5120392e-02   2.6580783e-02   2.5254197e-02   2.7960831e-02   2.8059779e-02   2.7128761e-02   2.6138945e-02   3.1808619e-02   3.2859479e-02   2.9202189e-02   2.9115181e-02   2.7394272e-02   2.8476357e-02   2.4605704e-02   2.3715048e-02   2.5554253e-02   2.7802355e-02   2.7900651e-02   2.6246014e-02   2.6639336e-02   2.5943754e-02   2.8193082e-02   2.4917408e-02   2.9851066e-02   2.7311260e-02   2.7296221e-02   2.4379754e-02   3.7972438e-02   3.1089165e-02   2.6573336e-02   2.7761955e-02   2.5095885e-02   2.8111817e-02   2.3735356e-02   2.2300906e-02   2.3590950e-02   2.7731806e-02   2.3242133e-02   2.5266650e-02   2.7624478e-02   2.0935271e-02   2.3808754e-02   2.3306923e-02   2.3302121e-02   2.5864503e-02   2.5290665e-02   2.7146764e-02   2.5184932e-02   2.6102227e-02   2.5002552e-02   2.4162893e-02   2.4711838e-02   2.3897898e-02   2.6005110e-02   2.6128349e-02   2.5220473e-02   2.4683689e-02   3.2862766e-02   3.1681670e-02   3.2225763e-02   2.8711958e-02   4.1605980e-02   3.7658392e-02   3.1053821e-02   2.8761060e-02   2.7749334e-02   2.5120005e-02   2.4852084e-02   2.3825425e-02   2.7881721e-02   2.5643402e-02   0.0000000e+00   2.2725877e-02   2.6889586e-02   2.7617310e-02   2.2855822e-02   2.1766319e-02
   2.2924011e-02   2.3817004e-02   2.5210441e-02   2.4859410e-02   2.8728667e-02   2.5863627e-02   2.2440058e-02   2.2573324e-02   2.9782342e-02   2.8385380e-02   2.9100568e-02   2.7309251e-02   2.6478115e-02   2.3945940e-02   2.4169493e-02   2.4387728e-02   2.6263115e-02   2.5325082e-02   2.5354611e-02   2.6000422e-02   3.1751151e-02   2.4028670e-02   2.7501591e-02   2.7889100e-02   2.6592940e-02   2.8180871e-02   2.3299486e-02   2.5530329e-02   2.4747284e-02   2.6200929e-02   2.5854811e-02   2.5156969e-02   2.6971571e-02   2.5255420e-02   2.5813037e-02   2.3642072e-02   3.0092208e-02   2.7345407e-02   2.6454760e-02   2.4948719e-02   3.9612214e-02   3.5754598e-02   2.5021306e-02   2.6957563e-02   2.4499932e-02   2.6402986e-02   2.4354744e-02   2.3525420e-02   2.5139979e-02   2.6186259e-02   2.2872891e-02   2.4670348e-02   2.4304447e-02   2.1697914e-02   2.4338682e-02   2.1903380e-02   2.2926202e-02   2.3920132e-02   2.4662462e-02   2.6843194e-02   2.4237036e-02   2.3784047e-02   2.2072775e-02   2.2937834e-02   2.4785865e-02   2.2987579e-02   2.4161863e-02   2.5802936e-02   2.5937696e-02   2.4049153e-02   3.1181563e-02   2.8425550e-02   3.0387929e-02   2.7801172e-02   4.5997025e-02   3.4216220e-02   2.9410609e-02   2.5835529e-02   2.8571439e-02   2.1648677e-02   2.3144388e-02   2.2368075e-02   2.6169418e-02   2.5817410e-02   2.2725877e-02   0.0000000e+00   2.6741351e-02   2.8437016e-02   2.1090546e-02   2.0031109e-02
   2.7595241e-02   2.8859971e-02   2.8703260e-02   3.0367331e-02   3.3265336e-02   3.1366127e-02   2.7192650e-02   2.8508942e-02   3.4514742e-02   3.4107271e-02   3.4989148e-02   3.1857610e-02   3.3595626e-02   3.1471216e-02   3.1289429e-02   3.0607666e-02   3.5426875e-02   3.3221154e-02   3.2886701e-02   2.9185634e-02   3.7208038e-02   2.7235164e-02   3.4222505e-02   3.3823512e-02   3.0859349e-02   3.2150498e-02   3.0570530e-02   3.1296535e-02   2.9068211e-02   3.2129867e-02   3.1493083e-02   3.1465763e-02   3.3059779e-02   3.3033626e-02   3.4262670e-02   3.0335674e-02   3.5953214e-02   3.3135076e-02   3.4000368e-02   3.1933675e-02   4.1605188e-02   3.9764299e-02   3.1810376e-02   3.0987620e-02   2.9228660e-02   2.9197073e-02   2.9983960e-02   2.9949088e-02   3.2511404e-02   3.1199048e-02   2.7438358e-02   2.8594901e-02   3.0452053e-02   2.6362656e-02   2.7863880e-02   2.8020791e-02   2.7693858e-02   2.6111312e-02   2.9592074e-02   3.3222137e-02   2.9189165e-02   2.9652734e-02   2.7507354e-02   2.6882540e-02   2.8859456e-02   2.8122627e-02   3.0533655e-02   3.2054597e-02   3.0755429e-02   3.2845906e-02   3.6870523e-02   3.6921249e-02   3.7324805e-02   3.2221520e-02   4.2571704e-02   3.8480674e-02   3.3409132e-02   3.2247805e-02   3.1812903e-02   2.9181896e-02   2.8199559e-02   2.8718501e-02   3.3165030e-02   2.9749475e-02   2.6889586e-02   2.6741351e-02   0.0000000e+00   3.1984078e-02   2.6381559e-02   2.5467524e-02
   2.6884222e-02   2.8370118e-02   2.5829080e-02   2.5028971e-02   2.9784945e-02   3.1361504e-02   2.6882722e-02   2.5472220e-02   3.1860962e-02   2.6980297e-02   3.0600210e-02   3.0244631e-02   2.8649300e-02   2.8647480e-02   2.8512230e-02   3.0249321e-02   2.9881712e-02   2.8397412e-02   2.9127054e-02   2.6122878e-02   3.1657720e-02   2.5031811e-02   2.9475018e-02   2.7049749e-02   2.7626241e-02   3.0917917e-02   2.9736592e-02   2.6683107e-02   2.9540766e-02   2.9795761e-02   2.8072583e-02   2.5684273e-02   2.7902545e-02   3.0387176e-02   2.6294169e-02   2.7077594e-02   3.1490338e-02   3.1024081e-02   3.1462430e-02   3.2233777e-02   3.8103145e-02   2.7688811e-02   2.4280197e-02   2.9259559e-02   2.7251822e-02   3.0918524e-02   3.0866068e-02   2.8012671e-02   2.6307201e-02   2.8412344e-02   2.4028391e-02   2.5282666e-02   2.7098163e-02   2.6364820e-02   2.8639197e-02   2.6367034e-02   2.7829304e-02   2.8568412e-02   3.0180058e-02   2.6923140e-02   2.5902290e-02   2.8558316e-02   2.8103849e-02   2.5123354e-02   2.5726946e-02   2.3448140e-02   2.6575973e-02   2.7755946e-02   2.8857933e-02   3.5622563e-02   3.6985299e-02   3.5558395e-02   3.4350442e-02   3.1022315e-02   4.0669134e-02   4.0396729e-02   3.2367511e-02   2.9364576e-02   3.3281827e-02   3.1516747e-02   2.7381487e-02   2.8190199e-02   3.2273861e-02   3.1727320e-02   2.7617310e-02   2.8437016e-02   3.1984078e-02   0.0000000e+00   2.6406097e-02   2.5065601e-02
   2.3600205e-02   2.5263086e-02   2.5096028e-02   2.5201426e-02   2.6816146e-02   2.9081932e-02   2.4047707e-02   2.2358671e-02   2.8193660e-02   2.4067864e-02   2.7798108e-02   2.9250063e-02   2.6409301e-02   2.4108141e-02   2.6929165e-02   2.5521744e-02   2.6702076e-02   2.7186152e-02   2.7637259e-02   2.7220430e-02   2.8601234e-02   2.1978566e-02   2.7614049e-02   2.7104737e-02   2.8292524e-02   2.5838275e-02   2.5443951e-02   2.5235200e-02   2.5764328e-02   2.6283742e-02   2.6065418e-02   2.3831334e-02   2.5123556e-02   2.7428460e-02   2.7790263e-02   2.7854908e-02   3.2329009e-02   2.9362547e-02   2.6144904e-02   2.4333586e-02   4.0570603e-02   3.0411955e-02   2.6290426e-02   2.8759690e-02   2.4693289e-02   2.6047792e-02   2.5214934e-02   2.3360927e-02   2.5801974e-02   2.6576298e-02   2.3161465e-02   2.4492741e-02   2.6744335e-02   2.2801070e-02   2.2574872e-02   2.2161549e-02   2.4584678e-02   2.4056058e-02   2.5942759e-02   2.6156464e-02   2.6394868e-02   2.6140906e-02   2.2945672e-02   2.1891316e-02   2.2949248e-02   2.3274895e-02   2.3837862e-02   2.4200946e-02   2.4693840e-02   2.5228963e-02   2.8902280e-02   3.0744464e-02   2.8298138e-02   2.9398689e-02   3.2569848e-02   3.8021026e-02   3.2540254e-02   2.7064576e-02   2.8766556e-02   2.6842322e-02   2.3874116e-02   2.3874235e-02   2.4654993e-02   2.7088751e-02   2.2855822e-02   2.1090546e-02   2.6381559e-02   2.6406097e-02   0.0000000e+00   1.9574220e-02
   2.2948242e-02   2.4194463e-02   2.3903049e-02   2.3029666e-02   2.6480958e-02   2.8047640e-02   2.2911526e-02   2.0826816e-02   2.9514304e-02   2.4843296e-02   2.6596848e-02   2.7577049e-02   2.6277142e-02   2.4005717e-02   2.4059858e-02   2.3397060e-02   2.7775624e-02   2.4823852e-02   2.4976458e-02   2.5753742e-02   2.8297155e-02   2.2550384e-02   2.6700075e-02   2.6571576e-02   2.4627565e-02   2.5620216e-02   2.4078716e-02   2.2145070e-02   2.3817846e-02   2.5357551e-02   2.2279745e-02   2.2715254e-02   2.4200106e-02   2.2879129e-02   2.6042014e-02   3.0726089e-02   2.9017816e-02   2.6308168e-02   2.5963655e-02   2.2230816e-02   3.2594982e-02   2.7992562e-02   2.3106214e-02   2.3917357e-02   2.1761846e-02   2.4471803e-02   2.2497139e-02   2.2176133e-02   2.2803788e-02   2.3632306e-02   2.0528290e-02   2.1408543e-02   2.3508326e-02   2.1721384e-02   2.0841704e-02   1.9500801e-02   2.2483638e-02   2.4110560e-02   2.5691565e-02   2.5601803e-02   2.2955151e-02   2.4364489e-02   1.9991320e-02   2.0927288e-02   2.3414560e-02   2.3099844e-02   2.5145873e-02   2.2829614e-02   2.1604577e-02   2.4826031e-02   3.0519395e-02   2.7979017e-02   3.2091634e-02   2.5773937e-02   3.8347406e-02   3.1466115e-02   3.1534244e-02   2.8063421e-02   2.9039366e-02   2.6791479e-02   2.4767638e-02   2.3132032e-02   2.6116057e-02   2.5616482e-02   2.1766319e-02   2.0031109e-02   2.5467524e-02   2.5065601e-02   1.9574220e-02   0.0000000e+00
