# Supplementary material for: Autistic traits and individual brain differences: functional network efficiency reflects attentional and social impairments, structural nodal efficiencies index systemising and theory-of-mind skills
Source: Mol Autism. 2021 Jan 21;12:3. doi: 10.1186/s13229-020-00377-8 (PMC7818759; doi:10.1186/s13229-020-00377-8)
Supplement: Supplementary file 8 — Additional file 8. Connectivity matrices. Connection matrices and functional correlation matrices for each subject, as floating-point values in ASCII text format, and MATLAB code for producing these. [file 13229_2020_377_MOESM8_ESM.zip › Paul_Arora_et_al_data/Physiological/BBC/DTI_rsfMRI_ConnectivityMatrices/connectivity_matrices/Netmat_rsfMRI_aal90_subj04.txt]

   0.0000000e+00   4.1033638e-02   7.2780807e-02  -5.7067150e-03   1.9601389e-02   1.0650258e-02   5.9258400e-02  -9.8313268e-03  -4.1522445e-02  -2.0463896e-02   9.5083168e-02   3.6760118e-02   2.2234068e-04  -1.8718448e-02  -7.5492796e-02  -5.9175892e-02   2.4981173e-02  -3.9351646e-02   4.6488189e-02   2.8471823e-02   9.7964032e-03  -6.0051848e-02   2.4369406e-02   2.8049827e-02   1.2693933e-02   3.9249360e-02   3.9151389e-02  -6.0642833e-03   1.1666193e-02  -1.0866551e-02   6.0617234e-03   3.9409061e-02   2.3534105e-02  -1.0541004e-01  -1.3477267e-02   2.6509664e-02   3.5327771e-02  -2.9337988e-02  -6.5874753e-03  -7.3755468e-03  -3.0198135e-02  -1.4015954e-02   1.1564563e-02  -1.1497170e-02   1.4261986e-03   3.5558680e-02   5.7054575e-02   1.7338127e-02  -5.1434833e-02   1.1506530e-02  -1.9839798e-02  -8.3589173e-02  -9.2409681e-02   8.1249505e-02   2.5775702e-02   2.8258747e-02   1.6514511e-01   4.9388580e-02   7.4704771e-02  -2.8551258e-02   4.5539028e-02   2.1638756e-02   9.1225795e-02  -2.2911965e-02  -1.3816019e-02  -2.7734928e-02   5.9895292e-02   4.0089051e-02   3.3600489e-02  -8.8865879e-02  -1.7947740e-02   6.1765456e-02   6.7601628e-02   6.9546205e-02   2.1068318e-02  -1.4500303e-01   2.1209619e-02   8.1439275e-03  -3.2614453e-02  -8.6674589e-03   3.3248198e-02  -5.1482284e-02   4.1095404e-03   5.9166831e-02   2.8522194e-02   7.9728492e-02  -3.0391106e-03   2.8811635e-02  -8.8055240e-03  -2.3562527e-02
   4.1033638e-02   0.0000000e+00   3.8094769e-02   5.9166646e-02  -7.0069217e-03   1.6398765e-02  -2.4823908e-02   5.1841865e-02  -2.9160218e-02  -3.1454592e-03   2.0401793e-02   3.4212829e-02   1.8384575e-02   9.2668249e-02  -4.4799796e-02  -2.4140319e-02  -3.8265013e-02   2.6272062e-02  -2.1726551e-03   5.8527345e-02  -1.4684776e-02  -4.4432373e-02   1.1731053e-03   4.4377786e-02  -6.2310068e-03  -3.0820246e-02   3.0256865e-02   4.0616628e-02  -1.6216362e-02  -1.5923016e-02  -1.0734290e-01   3.2264847e-02   1.4606544e-03   6.0485852e-02  -9.1440332e-02  -4.6302017e-03   1.1614549e-02  -2.3078827e-02  -6.1787650e-02   5.0290415e-02   5.4462951e-03  -1.9422336e-02   2.0113010e-02   1.3553659e-02  -9.5445043e-02   1.3609671e-03   7.3648758e-02  -3.8215162e-02  -1.2230033e-01   8.9534303e-02   8.1806879e-02  -2.8939772e-03   3.7347597e-02   5.3635732e-02  -4.6432485e-02  -7.8379145e-02   3.3571023e-02   1.5454451e-01  -1.0171279e-02   4.2092426e-02  -2.3368343e-02   1.7559565e-02  -4.5140086e-02   2.9747004e-02   5.5605588e-02  -5.1619151e-02   6.5688849e-03   2.2773011e-02   3.3659263e-02  -2.3215713e-02   4.0479408e-02   3.3484796e-02  -1.1697000e-01   3.4973057e-02  -9.5728956e-03   4.3581625e-02   5.0250885e-02  -1.0140465e-01  -6.7387735e-02   1.0544561e-01  -2.5042624e-02  -7.7368063e-03   1.5004076e-02   1.3458687e-01   2.1509476e-02  -1.5771044e-02  -3.0346617e-02   1.2387397e-02   2.1016976e-02  -4.2165366e-04
   7.2780807e-02   3.8094769e-02   0.0000000e+00   4.8644290e-02   2.5003300e-02   3.6064384e-02   1.1153673e-01   1.8585308e-02  -1.2941697e-02   1.5139137e-02   6.0839236e-02  -4.8800078e-02   1.0948090e-02   6.9936434e-03   4.3638489e-02  -1.9570600e-02  -6.1621374e-02  -3.6087317e-02   1.8108939e-02   2.8989602e-02  -1.6989919e-02   1.2858172e-02   1.2401520e-01   2.1045341e-02   4.2025225e-02   6.1167865e-02   3.7777074e-02   5.8618551e-02  -2.2142849e-02  -2.6452017e-02  -7.2913500e-03  -1.8791848e-02  -5.4605181e-02  -2.5517051e-02   3.4941434e-03  -2.4148551e-02   5.1145887e-02   3.2425304e-02  -7.0303340e-02   1.7022876e-02   7.3093051e-02  -4.9078320e-02   5.4836528e-02  -1.1624657e-02   2.5189540e-03   1.9266424e-02   2.2139841e-02  -3.9115153e-02  -5.6058853e-02   3.9968641e-02  -2.5084575e-02  -4.5459830e-02  -5.8703311e-02   2.6057730e-03  -2.9856643e-02   3.8226486e-02   9.0596918e-03  -6.2345181e-03   1.9074890e-03   3.4407175e-02   1.8119680e-03   3.2906922e-02   2.6342448e-02  -1.8039904e-02   7.9736700e-03  -3.1568001e-02   8.9029119e-02  -9.9512987e-03  -1.3746855e-03  -2.1630682e-02  -3.9649103e-02  -3.8259149e-02   3.7218080e-02   3.6268484e-02  -5.6006011e-02  -2.6464435e-02   2.9800710e-02  -2.6168161e-03  -8.1636275e-02   4.2167554e-02   1.0044131e-02   7.2285888e-03   3.0960714e-02   3.0012774e-02  -2.7873924e-02  -4.7923577e-02   4.1742729e-02   5.0870552e-02   4.3713156e-02   1.5797075e-02
  -5.7067150e-03   5.9166646e-02   4.8644290e-02   0.0000000e+00  -4.8741666e-02   5.8942136e-02  -2.1105199e-02   5.1552811e-02   3.0824336e-03  -5.3994193e-02   2.6776641e-02   8.9972446e-03  -9.3048975e-04   1.3039346e-02   1.5127869e-02  -1.1805856e-02  -1.5842991e-02   3.2026451e-02   2.7950770e-02   5.2534869e-03  -4.3659046e-02  -2.8885399e-02   3.3764697e-02   3.3915328e-02   9.7334908e-03   3.2396555e-02   2.2149592e-02   3.3039152e-02   2.0194185e-02  -2.3740832e-02  -1.8396252e-02   1.0682152e-01  -3.6460309e-02  -2.4517853e-02   2.5114973e-02   3.5791353e-02  -6.7981557e-03   6.3325041e-03  -3.5549708e-02   6.9825738e-03  -4.2964361e-02  -7.5397860e-03   7.2695975e-03   8.2845749e-03   5.9611339e-02   4.2662738e-02   3.2701845e-02  -5.8837340e-02  -4.8955350e-02   5.6869699e-02  -6.4299826e-02  -7.0730885e-03   7.3328058e-02  -2.3649051e-02   5.6079567e-02  -1.3213393e-02  -2.9058476e-03  -3.7052455e-02  -2.6916655e-02  -2.3123455e-02  -2.4053273e-02  -3.5308060e-02   4.0590516e-02  -5.6221563e-02  -4.4566568e-02   6.8330529e-02  -2.7578917e-02  -3.2391757e-02  -6.4384625e-02   2.3655067e-02   1.2524320e-02   7.4142645e-02  -3.9810245e-02  -3.6727780e-03  -5.0357231e-02   1.2221470e-01   6.6318944e-02   3.6992050e-03  -6.1204678e-02   1.1342119e-01   3.0248711e-02  -4.6145328e-02   5.5482473e-02  -4.8714726e-02   4.2713806e-02  -1.8676219e-05   5.3172996e-02   6.3575643e-02   4.6680073e-02   1.9597961e-02
   1.9601389e-02  -7.0069217e-03   2.5003300e-02  -4.8741666e-02   0.0000000e+00   1.6050290e-02  -1.1733123e-03  -2.9101655e-02   6.2743986e-02   4.3582927e-02  -4.1234894e-02  -4.4714881e-02  -5.4218736e-03   3.4942756e-03  -4.7439662e-02   1.4449698e-02   2.9518113e-02  -2.0879044e-02  -1.9657292e-02   1.1354666e-02   2.8575393e-02   5.8754946e-02   2.8761578e-04  -1.9002254e-02   2.4593638e-02  -2.4539110e-02   5.1434593e-02   1.3785433e-01  -3.4136284e-02   1.8751036e-02   4.7553583e-02   1.5734790e-02  -4.0945086e-02  -9.3843319e-02   2.4319303e-02   2.2422046e-03   3.9097773e-02   4.4432436e-02   7.0556695e-02  -2.6657358e-02  -5.2739523e-02   4.6147174e-02  -6.8358104e-03  -8.4706733e-03  -1.1682206e-02   2.0318821e-02  -4.5914185e-03  -2.4546661e-02  -3.1819747e-02  -1.4692422e-02   4.9321961e-03  -9.4660304e-03   1.8686890e-02  -3.8833889e-02   3.6732946e-03   1.1050584e-02   1.0977934e-02   1.4015685e-02   3.1353948e-02   3.4832637e-02  -9.7670766e-03   3.3029495e-02  -1.0009727e-02  -1.7197098e-02   3.6629009e-02  -1.6940873e-02   2.7729256e-02  -6.4092422e-02   2.1733700e-02  -4.8342119e-02  -2.2559878e-02  -3.1992581e-02  -5.0255413e-02  -3.1392744e-04  -2.0391335e-02  -4.7062792e-02  -3.2829009e-02  -4.6500365e-02   1.9879757e-03  -2.7069690e-02  -2.4295074e-03  -1.2577490e-02   1.5044139e-03  -1.3486434e-02  -5.7775153e-04  -1.5449457e-02   1.3286327e-01  -5.9717740e-02  -5.2371644e-02   1.6456062e-03
   1.0650258e-02   1.6398765e-02   3.6064384e-02   5.8942136e-02   1.6050290e-02   0.0000000e+00   2.2818078e-03   4.6906406e-02   8.0169088e-03   2.5391350e-02   5.8416293e-02   1.9851943e-02   4.8018093e-02   4.1156513e-02  -8.4373735e-03  -2.0436412e-02  -9.3525877e-03   2.0136216e-02   1.6327255e-02  -2.7986832e-02   4.6862558e-02   8.6565590e-02   3.7500042e-04   1.5582986e-02  -9.0195149e-03   5.1973114e-02  -1.5252311e-02   1.6092024e-01   3.8864987e-02  -3.1313559e-02  -4.2174836e-02  -3.3306024e-02  -1.3855753e-02  -6.7567973e-02   2.7892146e-02  -3.7658178e-02  -1.4217243e-03  -1.2234793e-02  -3.7430219e-02  -1.9775182e-02   7.5055118e-02  -2.8412329e-03  -5.6240199e-02  -1.5442287e-02   2.4501264e-03  -2.7939465e-02   4.8380047e-02   4.9864157e-03   5.9069556e-03   4.1065226e-02  -4.1536413e-02   5.1651193e-02  -2.3910657e-02   4.2435758e-02  -9.5948396e-03  -1.1550457e-01   3.1766670e-03  -6.1711449e-03   9.1103334e-03   6.5033003e-03  -2.0844327e-02  -5.7219261e-02   5.4837530e-02  -8.6658365e-03   1.1876999e-02  -2.6207892e-02   1.6680172e-02   3.3900526e-02   1.2121799e-02   1.0681114e-02  -1.8704532e-01   1.1718358e-01   2.6531197e-02  -1.6974668e-02  -3.6930782e-02   5.7282769e-02   7.6999989e-03  -3.1420985e-02  -3.7690514e-02   5.4439925e-02  -7.0103902e-02   2.3147708e-03   3.2644243e-02   4.5458844e-02  -1.5395625e-02  -8.1835862e-02   3.8160875e-02   1.3266389e-02   2.1291093e-02   3.4960208e-03
   5.9258400e-02  -2.4823908e-02   1.1153673e-01  -2.1105199e-02  -1.1733123e-03   2.2818078e-03   0.0000000e+00   4.4823379e-02   7.3168924e-02   7.9588464e-02   1.2196731e-01  -4.0373161e-02   6.6370376e-02  -3.3417725e-02   9.2231525e-02   2.2927260e-02  -7.2997670e-02  -3.2023225e-02  -2.2012251e-02   6.6101394e-03  -8.8428676e-03  -4.4494502e-02   1.0229624e-01  -2.0124028e-02   3.8230882e-02   1.2678644e-01   3.5210934e-02   2.0781854e-02  -3.3416789e-02  -5.8007630e-02   5.2511548e-02  -3.6230963e-02  -2.7641385e-02  -3.6316156e-02  -1.1268717e-02  -3.0814341e-02  -1.8587995e-02  -5.7768166e-02  -3.0380546e-02   4.5381666e-02   1.6027889e-02   4.5771097e-02   4.5807938e-02  -1.0266141e-01  -8.7881255e-03   3.0051266e-02   2.9194683e-02  -2.2866750e-02  -3.6943297e-02   6.7265713e-03   3.8039860e-02  -3.9836726e-02  -5.1516009e-02   1.3804723e-02  -2.3705780e-02   5.3494494e-02   5.5976270e-03  -7.3138734e-03  -6.0815382e-02  -1.9103607e-02   7.0374636e-02   6.6116230e-02   7.3771550e-02   3.2547980e-02   8.4798178e-02   5.5008398e-02   3.3372479e-02   1.1217015e-02  -3.1461760e-02   1.2256807e-02   4.9280781e-02   1.2605248e-04   5.9494679e-02   6.6176490e-02  -3.4347900e-02  -3.9126568e-02   1.2828762e-02   2.0273730e-02   8.6879000e-02   5.3334384e-03  -5.2704696e-02  -3.5611190e-02  -5.3236377e-02  -2.1720756e-02  -7.6032404e-02  -1.2605172e-02   5.8737204e-02   7.3376133e-02  -3.3960823e-02   3.8543091e-03
  -9.8313268e-03   5.1841865e-02   1.8585308e-02   5.1552811e-02  -2.9101655e-02   4.6906406e-02   4.4823379e-02   0.0000000e+00   6.6614055e-05   9.4704126e-03   2.8061287e-02   2.9841875e-02   3.3882333e-02   5.5187491e-02   3.5980429e-02   4.0409841e-03  -1.8100322e-02   3.4744044e-02  -1.6368333e-02   2.7411305e-02  -5.0642844e-03   2.4228575e-02   1.8032953e-02   2.0740519e-02   1.7349080e-02   6.1613741e-02  -3.6905428e-02   3.7501140e-02  -1.4396033e-02  -3.6465837e-02  -3.1030428e-02  -6.2923333e-03   3.1137774e-02  -2.0787214e-02  -2.9115325e-02  -5.2477236e-02  -3.2609052e-02  -2.4120577e-02  -5.5352075e-02  -3.4178080e-02   3.9594544e-03  -3.7176074e-02   4.8062625e-03  -5.7436725e-02  -5.9237527e-02  -2.6634969e-02   3.4325463e-02  -4.7710935e-02  -8.1706633e-03   1.3381190e-02  -1.5149239e-02   6.6993758e-03  -2.8781532e-02   4.5546574e-02  -6.3356060e-02  -1.3050681e-02   2.0622141e-02   8.9849820e-03  -3.7082325e-02  -3.6221668e-02   4.1965642e-02  -1.7604570e-02  -2.8807792e-02  -5.7926267e-02  -2.4085030e-03  -5.2505814e-04   1.0951661e-02   1.9176038e-02  -4.2523632e-02  -1.6042008e-02  -1.0948596e-02  -7.0408373e-03  -7.4554634e-02   2.5278510e-02  -8.1090534e-02   1.2836071e-01  -1.0884539e-02   2.0684627e-02   1.5355069e-02   4.8259481e-02   2.9438672e-02  -4.1995191e-02   2.7499426e-03   1.4609301e-02   2.9041380e-02  -5.0415366e-02   1.7191296e-02  -3.1481414e-02  -1.0432003e-02  -1.2205838e-02
  -4.1522445e-02  -2.9160218e-02  -1.2941697e-02   3.0824336e-03   6.2743986e-02   8.0169088e-03   7.3168924e-02   6.6614055e-05   0.0000000e+00   1.4684122e-01   5.3179611e-03  -5.5943237e-02   4.2596181e-02  -1.7244166e-02   3.6183197e-02   9.0394201e-02   5.7233359e-02  -3.2996220e-02  -4.0037457e-02  -2.4856744e-02   8.4901963e-02  -1.0397864e-02   1.8347439e-02   2.7720633e-02  -3.2499767e-02  -4.5111899e-02   3.3521141e-02   1.5138610e-01  -2.3939206e-02  -1.4749752e-02   2.3129085e-02  -2.2085570e-02   3.7917271e-02  -2.2960745e-02   6.1771498e-03   1.3805986e-02  -5.8440235e-02  -1.3713610e-02   7.0578288e-03   6.2172799e-03  -9.8352625e-03   3.9712947e-03  -3.0255182e-05   3.2967105e-02   1.2259466e-02   6.4372080e-02  -9.4610414e-02  -1.0598333e-02  -4.8381132e-02  -6.0908588e-02   8.0115145e-02  -2.4378893e-02   9.7510044e-02  -4.1587763e-03  -1.1622519e-02  -4.7324132e-03   9.3826388e-03  -2.4729589e-02   2.7961166e-02  -1.9408738e-02   4.2067307e-02   5.2016542e-03   1.2719395e-03  -2.0066738e-02   2.9520827e-02  -4.6119270e-03  -7.5227990e-02  -2.7133239e-02  -6.1938765e-02   5.8124148e-02   8.3279645e-02  -5.9108072e-03   3.0163239e-03  -5.1082524e-02  -4.2751131e-02  -4.5682946e-02  -5.2242295e-02  -5.0122936e-03   4.4828708e-02   6.0032392e-03  -4.4285718e-02   2.9439809e-02  -7.7899477e-02  -2.0194719e-02  -1.7423260e-02   2.2158785e-03   8.8172981e-02  -3.1908631e-02  -2.7301036e-02   3.6838004e-03
  -2.0463896e-02  -3.1454592e-03   1.5139137e-02  -5.3994193e-02   4.3582927e-02   2.5391350e-02   7.9588464e-02   9.4704126e-03   1.4684122e-01   0.0000000e+00   1.0815073e-02   3.1560911e-03   3.9689986e-02   4.2072118e-02  -9.4454339e-03   1.1225560e-01   7.9026188e-02  -4.7911799e-02  -2.2162201e-02  -3.1934580e-03  -4.2127604e-02  -4.1361014e-02   2.0704348e-02   2.0830495e-02  -2.5076463e-02  -3.3414531e-02  -2.3568743e-02   8.7715407e-02  -2.9662317e-02  -4.9711757e-02  -4.2912492e-02  -1.4765312e-01   3.3928390e-02   2.8258877e-02   1.4527555e-03  -5.5179554e-02  -2.3845280e-02   4.4605377e-02  -4.9366080e-02  -9.7691595e-03  -7.6836482e-02  -4.7889637e-02  -3.5449654e-02  -5.3045814e-02  -6.9028653e-02   3.8260931e-02   1.6774218e-02  -7.1865050e-02   6.4241952e-02  -2.5483835e-02   1.0044551e-01  -8.4203608e-03  -2.6260479e-02  -6.2716284e-02  -7.2056947e-03  -9.6380370e-02  -4.7671986e-02  -3.7317663e-02  -2.8234295e-02   6.5843726e-03  -1.9481440e-02   6.6293351e-02   3.0027028e-03  -3.1179821e-03   3.1436913e-02   3.9481614e-02  -6.6706377e-02  -3.3294917e-02   1.0334000e-02   2.4217047e-02   3.4868697e-02  -5.1667924e-02   1.1313870e-01  -4.7410328e-03  -1.0629866e-03  -4.5343520e-02   1.4943773e-02  -4.3574291e-02   6.1772788e-02   4.6496315e-02  -1.0350326e-01   3.5023931e-02  -4.5873431e-04   2.3832477e-03   6.4783709e-03   8.4399708e-02  -8.2228737e-02  -4.2849024e-02  -1.5195769e-02   1.0199691e-02
   9.5083168e-02   2.0401793e-02   6.0839236e-02   2.6776641e-02  -4.1234894e-02   5.8416293e-02   1.2196731e-01   2.8061287e-02   5.3179611e-03   1.0815073e-02   0.0000000e+00   1.1198424e-01   2.0207685e-01   8.0932183e-02   4.9817332e-02  -6.2840541e-03  -1.7391579e-02   5.2958920e-02   1.3878396e-02  -2.8764101e-03  -1.5074913e-02   1.0303173e-01   5.4288058e-02  -9.5904993e-03  -4.6681914e-02   2.8528734e-02  -1.5514510e-02   1.3514037e-02   3.1076628e-02   4.3726348e-02  -5.7590383e-02  -2.7459672e-02   6.2608219e-04  -1.2804404e-01  -5.8283713e-02  -5.3160256e-02  -7.0899625e-02  -5.8733084e-02  -4.9317887e-02   9.3953549e-02   3.5910238e-02   2.8257491e-02   3.0540243e-02  -4.8387854e-03   2.2129744e-03   8.4251352e-02  -8.0321220e-03  -5.3416841e-02  -8.5530278e-02   1.8799090e-02   5.7124168e-02   1.2293164e-03   9.4016525e-02   1.3314146e-02   1.0073580e-01   2.6978990e-03   5.1922307e-02  -9.7141135e-02   3.5313474e-02   2.7462127e-03   1.5587569e-01   7.8469562e-02   1.6563688e-02  -2.2208326e-03  -1.0547537e-01   9.3922808e-02   1.7512619e-02   1.0133724e-01  -5.7676642e-04   1.5187856e-02   4.0521646e-02  -9.5010520e-03   4.3302304e-02  -7.7392347e-02   6.9484623e-02  -9.4948609e-02   5.3968412e-02   8.6275500e-03   5.3401255e-02   9.0343846e-02  -1.7847971e-02  -1.2558398e-02   2.0324396e-02   2.7872617e-02  -4.8000822e-02  -7.1999648e-03   1.2383959e-02   6.7658419e-02   4.4533928e-03   1.8573915e-02
   3.6760118e-02   3.4212829e-02  -4.8800078e-02   8.9972446e-03  -4.4714881e-02   1.9851943e-02  -4.0373161e-02   2.9841875e-02  -5.5943237e-02   3.1560911e-03   1.1198424e-01   0.0000000e+00   4.2969105e-02   7.0629617e-02   1.6437363e-02   8.8704176e-02   1.8416463e-02   6.7980243e-02   3.2336892e-02   2.9864540e-02   8.9488383e-03   3.8103384e-02   1.4954681e-02   2.4984861e-02   2.8381162e-02  -2.9532687e-04  -2.4919052e-02   1.3116263e-02   5.0944489e-02   6.5790193e-02  -1.8655752e-02  -7.2792857e-02   5.8524015e-02  -2.5417822e-02  -7.7813152e-02  -6.2560965e-02  -8.7478133e-02   2.2766331e-02  -3.0106697e-02   4.3172006e-02  -2.4351467e-02  -3.1146403e-02  -1.8152732e-02   6.7007201e-03  -5.5085445e-02  -7.0684896e-02   7.6855478e-02   6.5432932e-03   2.5931366e-02   4.8774553e-02  -9.9388433e-02  -5.2360239e-02   3.0609499e-02   7.2641096e-02   5.7030530e-02   4.8040827e-02  -9.2492090e-02  -8.6217960e-02  -3.8044695e-02  -7.4249340e-02  -2.6369005e-02   5.4456659e-02   6.6061962e-02   6.6807173e-02  -2.0494682e-02   1.4422329e-01  -3.3634517e-02   3.2599894e-02  -2.9175084e-02   1.8445331e-02  -4.7364895e-02  -3.2920203e-02   9.9727875e-03   1.1850438e-01  -2.6581203e-03  -4.3282074e-02   7.4723606e-03  -6.2048069e-03  -4.7149385e-02   8.8694767e-02  -3.3680799e-02  -1.2020301e-01  -2.6364468e-02   6.9169260e-02   6.6243286e-02   6.4706930e-02  -1.1002878e-02  -9.2211281e-02   1.9967987e-02   2.8022408e-02
   2.2234068e-04   1.8384575e-02   1.0948090e-02  -9.3048975e-04  -5.4218736e-03   4.8018093e-02   6.6370376e-02   3.3882333e-02   4.2596181e-02   3.9689986e-02   2.0207685e-01   4.2969105e-02   0.0000000e+00   1.3959815e-01   2.6431283e-02  -4.0179000e-02  -6.6228679e-02   3.2228562e-02   2.5919597e-02  -2.1867230e-02   5.8780330e-02  -7.0353029e-02   4.7436386e-02  -8.0040347e-02  -6.2136219e-03  -3.2073627e-02  -2.7526689e-03   7.7974527e-02   4.6242627e-02  -9.2267322e-03  -2.3779293e-02  -3.5107662e-02  -3.4548679e-02  -3.5174871e-02  -2.7674864e-02  -8.5633602e-03  -3.2981543e-02  -1.6411676e-02   3.3203036e-02   2.6098810e-02  -5.1410290e-02   2.9601859e-02   2.5200545e-02   5.1133234e-02  -4.4553148e-02   4.6915687e-02   4.7374434e-02  -3.9381745e-02   4.7287847e-03  -2.6279314e-02   5.0181874e-02   3.4311795e-02   6.1716171e-02   5.4855388e-02   5.6799401e-03   1.7370539e-02  -5.8026691e-03  -9.1946400e-02   5.9255703e-02  -4.9109283e-02   6.0297426e-02   1.6839195e-02   4.8367110e-02   1.1553380e-02   8.6492006e-02  -6.4796872e-02  -2.3034561e-02   2.2135749e-02   3.1530930e-02  -1.1139001e-02   3.2040190e-02  -8.7863776e-02   2.1944966e-02   5.1817223e-03   1.4450457e-02   7.0545220e-02   1.1506989e-02   4.1129740e-03  -5.5887451e-03  -1.5295172e-02   1.5890201e-02   8.5702023e-02  -1.8356188e-02   2.8580842e-02  -5.2902641e-02  -5.4169675e-02  -3.3876608e-02   5.4141240e-02  -2.4258678e-02   2.1750689e-02
  -1.8718448e-02   9.2668249e-02   6.9936434e-03   1.3039346e-02   3.4942756e-03   4.1156513e-02  -3.3417725e-02   5.5187491e-02  -1.7244166e-02   4.2072118e-02   8.0932183e-02   7.0629617e-02   1.3959815e-01   0.0000000e+00  -3.2915606e-02   2.3689663e-02  -9.0090435e-02  -1.8824626e-02   9.8913768e-03   1.2109980e-02  -8.3182961e-03   2.0501284e-02   3.7293583e-02   2.0870931e-02  -4.4329956e-02  -1.1893167e-01  -4.0292040e-02   1.7175597e-02   1.8156472e-03  -2.6626198e-02  -5.8226217e-02   2.5991229e-02   7.8894124e-03   1.6087655e-02  -6.2329832e-02   2.5663547e-02  -1.7673478e-03   7.0166045e-03   8.5447798e-03   7.4920146e-02  -9.5218800e-02   1.1001530e-02   3.6124139e-03  -5.4550168e-02  -2.3971795e-02  -1.9720934e-02   5.1815933e-02  -7.1407699e-02   6.9241615e-02  -1.9681212e-03   3.0143083e-03   3.2177370e-02  -1.4100089e-01   8.0406533e-03  -4.6038100e-02   2.0632350e-02  -6.6097678e-02  -8.7467839e-02   1.0248929e-01   6.7942208e-03   2.7057853e-02  -1.4600268e-02  -1.4258834e-02   5.0222456e-02   1.7004295e-02  -4.3571581e-02  -3.8964962e-02   1.7596361e-02   5.3247755e-02  -7.7276110e-04   4.7323048e-02   4.8763691e-02  -6.3164390e-02   2.4283681e-05  -5.4889994e-02   8.7359874e-02   3.2880129e-02  -7.9959509e-03   2.4804746e-02   3.2915423e-02   8.1914343e-02   3.7896015e-02   5.2793608e-02   9.8046149e-02   4.0509366e-02  -5.8097247e-02  -6.4205143e-02  -4.0730793e-02  -1.5128633e-02  -1.8829760e-02
  -7.5492796e-02  -4.4799796e-02   4.3638489e-02   1.5127869e-02  -4.7439662e-02  -8.4373735e-03   9.2231525e-02   3.5980429e-02   3.6183197e-02  -9.4454339e-03   4.9817332e-02   1.6437363e-02   2.6431283e-02  -3.2915606e-02   0.0000000e+00   1.4037783e-01   3.4175785e-02  -1.6790148e-02  -4.7375037e-03   1.3773569e-01   4.1512958e-02   1.0474851e-01   8.8678627e-02   5.6323364e-02  -1.1683039e-01   2.5335312e-02  -1.9745573e-02   7.4226643e-02  -2.3507914e-02   9.5791831e-03   5.6537468e-02   5.8909493e-03  -4.2916803e-02   3.0962947e-02   1.0064977e-01  -6.4167153e-02   4.6776007e-02  -6.2076501e-02  -3.8187152e-02   6.6030605e-02   7.0172975e-02   9.6747000e-02   8.3633084e-02  -9.5923839e-04   3.7555495e-02   7.5649701e-03  -5.1313134e-02  -4.8354797e-02   1.7394714e-02   1.8964760e-02  -7.9003577e-03  -3.5406045e-02   1.3416434e-02   2.3255436e-02  -6.2866826e-02   1.3045920e-01  -6.0000090e-02   9.5843957e-03  -4.7160256e-02  -2.9482581e-02   2.2631889e-02   8.6336265e-02  -4.4180351e-02  -5.3291398e-03  -2.9807731e-02  -1.7334495e-02   1.5885094e-03  -4.2258471e-02   5.6639878e-03   2.6460344e-04  -5.9646869e-02  -2.9370524e-02  -5.5745826e-04   1.5249749e-02  -3.1666144e-02   5.4643062e-02  -2.3793693e-02   9.6370314e-02   7.2333726e-02  -1.3858312e-01   1.3946629e-02   7.5238488e-02   4.0081481e-02   7.8018204e-02  -1.1883113e-02   4.1637301e-02  -7.6304406e-03  -8.2004979e-02   4.3405374e-02   2.7628300e-02
  -5.9175892e-02  -2.4140319e-02  -1.9570600e-02  -1.1805856e-02   1.4449698e-02  -2.0436412e-02   2.2927260e-02   4.0409841e-03   9.0394201e-02   1.1225560e-01  -6.2840541e-03   8.8704176e-02  -4.0179000e-02   2.3689663e-02   1.4037783e-01   0.0000000e+00   9.8856068e-02  -2.7152707e-02  -5.3120638e-02   7.5141262e-02  -5.3272698e-03   9.2752112e-02   2.5125416e-02   5.0726875e-02  -3.6075100e-02  -3.1041718e-02   1.6389313e-02   3.8303161e-02   2.3942651e-03   4.1402671e-02  -1.8860970e-02   1.2964174e-02  -2.5336946e-02   7.0287686e-03   2.6323038e-03   1.7542481e-02  -3.0879950e-02  -4.6149443e-02   1.0069705e-01   4.6363714e-02  -8.9185212e-02  -9.5869211e-02   1.9610607e-02   2.8976888e-02   1.8460265e-03   1.4564935e-02  -3.0950295e-03  -9.1596608e-02   2.4684230e-02   7.9488630e-02  -2.1679510e-02  -6.1682572e-03  -1.1896463e-02   3.1815773e-02  -4.2067614e-02  -3.9215689e-02  -6.9643546e-02  -7.1936977e-02  -1.4330717e-02   3.3867419e-02  -4.0523691e-02   1.8276517e-02  -8.1890905e-02  -4.5703861e-02   7.0891204e-02   1.1182251e-01  -7.0405887e-02  -6.3052669e-02  -2.1153607e-02   3.3143689e-02  -2.3524345e-02   1.9776777e-02   1.6560797e-02   1.1721715e-02   1.1856363e-02  -5.3251308e-02  -7.6079979e-02   3.5294154e-02   3.3151144e-02   2.7355606e-02  -2.7381979e-02  -1.1690262e-01   2.9765625e-02   3.8595226e-01   1.3365882e-02   3.6998171e-03  -1.0070491e-01   7.9646274e-03  -1.8674592e-02  -3.4433865e-02
   2.4981173e-02  -3.8265013e-02  -6.1621374e-02  -1.5842991e-02   2.9518113e-02  -9.3525877e-03  -7.2997670e-02  -1.8100322e-02   5.7233359e-02   7.9026188e-02  -1.7391579e-02   1.8416463e-02  -6.6228679e-02  -9.0090435e-02   3.4175785e-02   9.8856068e-02   0.0000000e+00   8.6968426e-02   3.5193192e-02   1.2111267e-01  -3.3282126e-02  -5.2078775e-02  -4.6785337e-02   3.5592413e-02  -7.3589587e-02  -7.9720743e-02   1.0991767e-02   3.2133396e-02   1.4280732e-01  -3.8099834e-03  -2.4887849e-02  -2.3136144e-02  -1.0666009e-02  -4.6251943e-02  -7.5734017e-03  -6.1458297e-02   8.1029148e-02  -2.8278029e-02  -2.1185183e-02  -6.9993697e-02   1.6908809e-01   3.0288762e-02   5.2385328e-04  -6.8504008e-02   4.3089575e-02   1.1731067e-01   3.2291816e-02   2.1240697e-02  -3.8712304e-02   1.4370243e-03  -6.5227682e-02   2.2062970e-02   4.7931282e-02  -4.1257833e-02   2.9587632e-03  -8.9857785e-03   2.9582109e-01   1.1692200e-01  -5.1638736e-02  -7.8436716e-02  -6.8741280e-02   4.1844056e-02   3.6401027e-02   7.1328828e-02  -5.0003705e-02   1.1399580e-01   4.5397763e-02  -1.0569811e-01  -7.2063773e-02  -2.7571658e-02  -1.0230855e-02  -6.3241406e-03   2.1152402e-02  -2.3843172e-02  -1.4628181e-02   9.4380256e-02   3.1426601e-02  -2.8872886e-02   2.3193959e-01  -4.2110396e-02   5.1455491e-02  -8.3132142e-03  -1.6758759e-03  -8.4749285e-05   7.5578324e-02   1.4731444e-02   6.3099568e-03   5.8571361e-02   1.9669904e-03  -1.9949184e-02
  -3.9351646e-02   2.6272062e-02  -3.6087317e-02   3.2026451e-02  -2.0879044e-02   2.0136216e-02  -3.2023225e-02   3.4744044e-02  -3.2996220e-02  -4.7911799e-02   5.2958920e-02   6.7980243e-02   3.2228562e-02  -1.8824626e-02  -1.6790148e-02  -2.7152707e-02   8.6968426e-02   0.0000000e+00  -1.9211747e-02  -1.1427815e-02  -4.3625536e-02   1.3730964e-03  -1.7861586e-02  -6.3403931e-02  -2.7898621e-03  -1.5016353e-02  -8.5805517e-03   4.4575107e-02   5.4107286e-02   1.6354510e-01  -1.3548306e-02   4.9890403e-02  -1.1064489e-01  -5.1221148e-02   1.3624021e-03   1.1864562e-01  -1.2850584e-01  -7.7642672e-02  -1.1927491e-01   8.4674474e-03   9.0326694e-02   1.1310733e-01  -2.1500184e-02   1.9185278e-02  -3.4695991e-02  -2.7466369e-02  -2.1442784e-02  -1.3112176e-02   1.0781465e-01  -7.5325910e-02  -8.3548610e-03  -4.9980471e-02   2.2334917e-02  -3.6209222e-02  -4.9992769e-02   8.6837822e-03   3.4276340e-02   1.3043702e-01   1.7427995e-02   5.9580368e-02  -2.5805708e-02  -9.1714780e-04  -8.3018140e-02   1.7757362e-02  -4.5361919e-02  -4.3564275e-03   1.6001045e-03  -6.1529381e-02  -7.8770991e-02   1.2219713e-01  -8.1414433e-02  -1.5150378e-02  -7.7693485e-02   1.3558754e-01  -4.2427249e-02  -1.0004390e-01   7.3375586e-02  -1.1278000e-01  -1.2542851e-01   1.5309887e-01   3.8005032e-03   7.9365296e-02  -3.2525533e-02   3.6806324e-02   1.1751444e-02  -1.5540127e-02   5.0464222e-02   3.2612432e-02   2.2333270e-02   3.3050483e-03
   4.6488189e-02  -2.1726551e-03   1.8108939e-02   2.7950770e-02  -1.9657292e-02   1.6327255e-02  -2.2012251e-02  -1.6368333e-02  -4.0037457e-02  -2.2162201e-02   1.3878396e-02   3.2336892e-02   2.5919597e-02   9.8913768e-03  -4.7375037e-03  -5.3120638e-02   3.5193192e-02  -1.9211747e-02   0.0000000e+00   1.5696442e-01   3.6276967e-02  -7.2791783e-02   3.8759126e-02  -2.2639617e-02  -2.6557346e-02  -9.2797434e-03  -2.9854761e-02  -1.6670941e-02  -3.6349388e-03   4.4389290e-02   1.0127731e-01   5.7253188e-02   1.8957840e-01   1.2170723e-01   2.6187771e-02  -3.8302475e-02  -6.7598936e-02  -9.5582100e-03  -2.9232735e-02  -7.9633994e-02  -7.7762164e-02   3.3308008e-02   9.5202603e-03  -2.3003130e-02  -9.5459946e-02  -8.6873877e-03  -1.8415304e-03   6.4089357e-02  -2.7787167e-03   1.4396420e-02   9.6747223e-03  -2.8120788e-02  -7.2586454e-02   7.0757098e-02  -1.2973751e-02   5.9411058e-03  -1.3197935e-02  -3.4796028e-02  -4.8325164e-02  -8.6385996e-02  -2.3918366e-02  -1.3640653e-03   9.0218671e-02   3.3988889e-03  -1.1612732e-01   7.8063158e-04   1.9009590e-02   3.6965341e-02   8.8827935e-02   1.1193823e-01  -7.9341809e-03  -4.5619716e-02   5.9313483e-02   4.0496845e-02  -1.1634979e-01  -5.0463550e-02   8.6274318e-02  -1.9327895e-02  -1.0320183e-01  -9.9935803e-03   1.4867964e-02  -2.6832900e-02   8.7469104e-02   2.3810727e-02   2.1069794e-02  -5.4766277e-02   6.1792149e-02   5.4069012e-02  -3.0017654e-02   2.8741603e-02
   2.8471823e-02   5.8527345e-02   2.8989602e-02   5.2534869e-03   1.1354666e-02  -2.7986832e-02   6.6101394e-03   2.7411305e-02  -2.4856744e-02  -3.1934580e-03  -2.8764101e-03   2.9864540e-02  -2.1867230e-02   1.2109980e-02   1.3773569e-01   7.5141262e-02   1.2111267e-01  -1.1427815e-02   1.5696442e-01   0.0000000e+00  -3.6679907e-02   6.9001512e-03   3.7647586e-02   2.0133512e-03   6.7608136e-02   4.3978870e-02  -4.3746674e-04  -4.5418548e-03  -8.2095998e-02   4.5187185e-02   2.9619215e-02   1.8264267e-02   1.5817283e-02   1.7080492e-01  -2.7111646e-02  -9.8435883e-02   1.3517642e-02   1.6857521e-02   7.0345957e-03   1.6384876e-02   2.8601122e-02  -7.6331609e-02   2.0671855e-02  -1.1235287e-01  -7.1239237e-02  -2.3341683e-02   1.0649996e-02  -4.9709720e-02  -4.7656081e-02   4.3585607e-02  -3.4493231e-02  -4.4501219e-02   5.4779382e-03   1.6018410e-02  -8.0416399e-02  -2.9264799e-03   6.9296097e-02   7.9730140e-02  -3.9432489e-02  -1.2205267e-01   5.8452562e-02   1.6772402e-03  -1.0647134e-01  -6.8427863e-02  -7.8475063e-02  -2.1923312e-02  -1.8881777e-02   1.3266773e-01   9.7677297e-02   2.6617166e-01   4.0856248e-03   3.0212616e-02  -1.0449263e-01   5.5344656e-02   2.5047865e-04   6.6536413e-02  -1.0471591e-01   8.5192307e-03  -8.4571277e-02  -6.8575218e-02   5.7034926e-02  -2.5426338e-02  -1.6658014e-02   1.0715334e-01   6.2669424e-02   5.0087737e-02   7.5029094e-03   2.2005498e-02  -4.1391492e-02   6.2246445e-03
   9.7964032e-03  -1.4684776e-02  -1.6989919e-02  -4.3659046e-02   2.8575393e-02   4.6862558e-02  -8.8428676e-03  -5.0642844e-03   8.4901963e-02  -4.2127604e-02  -1.5074913e-02   8.9488383e-03   5.8780330e-02  -8.3182961e-03   4.1512958e-02  -5.3272698e-03  -3.3282126e-02  -4.3625536e-02   3.6276967e-02  -3.6679907e-02   0.0000000e+00  -7.0766435e-02  -1.9186305e-02  -1.7927540e-02  -2.4347793e-03  -2.4415807e-02   9.8609086e-02   2.1224940e-01  -5.7665465e-02   2.8608385e-02  -2.4289756e-02   1.9597957e-02  -4.7049837e-02  -3.7996511e-02  -7.6680500e-02   3.1656597e-03   3.0622285e-02  -4.3229212e-02   9.3803500e-02  -7.6506608e-02   1.8106567e-01   9.3414575e-02  -5.9669503e-02  -7.5368433e-02  -8.5712964e-02   5.0164830e-02   9.3546526e-02  -8.4660249e-02  -1.5154551e-02  -7.1564574e-02  -3.7321022e-02   4.1108259e-02  -2.5359096e-02  -1.1116236e-01   6.0169038e-02  -3.4424022e-02  -5.0430085e-02  -3.2055931e-02   4.7028551e-02   2.4690757e-02   2.2854272e-02  -8.1229193e-02  -7.3727303e-02  -9.1207481e-04  -3.3180338e-02  -9.9628539e-02   9.7950888e-03   1.4326601e-01  -4.0573311e-02  -8.2449774e-03   9.5966640e-02   1.3499042e-01  -5.2528874e-02   9.3514987e-02   1.3092343e-02  -6.6885299e-02   1.1788365e-01  -9.8538539e-02   8.9438476e-02  -1.4659430e-02  -3.0676212e-02   3.7363966e-02  -3.0458759e-02  -3.7831035e-02  -2.9668212e-02  -7.1967271e-02   1.8138833e-02  -1.4089439e-02  -4.4878205e-02  -7.6844301e-03
  -6.0051848e-02  -4.4432373e-02   1.2858172e-02  -2.8885399e-02   5.8754946e-02   8.6565590e-02  -4.4494502e-02   2.4228575e-02  -1.0397864e-02  -4.1361014e-02   1.0303173e-01   3.8103384e-02  -7.0353029e-02   2.0501284e-02   1.0474851e-01   9.2752112e-02  -5.2078775e-02   1.3730964e-03  -7.2791783e-02   6.9001512e-03  -7.0766435e-02   0.0000000e+00   4.5808949e-02   4.6802712e-02  -2.1139104e-01  -5.9161774e-02   4.1393137e-02   5.8622375e-02   1.3127000e-01   4.4129600e-02   4.3882252e-02  -3.3305722e-02   3.4082731e-02  -5.2637488e-02   8.0246776e-02  -1.9021675e-01  -1.9771296e-02  -3.9354862e-02  -2.9402597e-03   6.5414832e-03   1.5898835e-01   5.9860703e-02  -9.0389074e-02   9.7405615e-02  -1.9113680e-02  -1.4026098e-02  -4.7788307e-02  -4.5406265e-02  -6.1384595e-02  -6.8185124e-03   3.4203090e-02   1.9570948e-02  -6.1121589e-02   5.2241563e-03   3.8066711e-02  -9.0151339e-02  -9.5648260e-02  -2.3546965e-02   4.4481395e-04  -1.6239267e-03  -6.2038700e-02   1.0290107e-02  -1.3621601e-01  -6.3840556e-02  -9.5690895e-02  -1.4971826e-01   6.5841455e-02  -1.5196679e-02   2.8554282e-02   1.3342475e-02   3.4759276e-02   7.4914993e-02   7.6227984e-02  -1.0452411e-01   2.8421448e-02  -4.6404327e-02  -1.2152627e-02  -3.8508863e-02   5.3783040e-02   1.2303207e-01  -1.1838498e-02  -1.3327181e-02   9.9448785e-03  -1.2628562e-01   2.3728627e-02  -5.4399768e-02   8.8339750e-02  -7.0408446e-02  -2.5030235e-02  -1.0222233e-02
   2.4369406e-02   1.1731053e-03   1.2401520e-01   3.3764697e-02   2.8761578e-04   3.7500042e-04   1.0229624e-01   1.8032953e-02   1.8347439e-02   2.0704348e-02   5.4288058e-02   1.4954681e-02   4.7436386e-02   3.7293583e-02   8.8678627e-02   2.5125416e-02  -4.6785337e-02  -1.7861586e-02   3.8759126e-02   3.7647586e-02  -1.9186305e-02   4.5808949e-02   0.0000000e+00   1.0261634e-01   2.1373357e-02   8.2481526e-02   1.2819307e-02   1.2230174e-02   1.0409671e-02  -3.8511349e-02   1.2200737e-01   1.1106884e-02  -4.6572170e-02   2.7514008e-02   3.1987044e-02  -6.2699439e-03   3.2531577e-02  -9.4228442e-03  -3.0326953e-02   2.4585543e-02   7.2817192e-02   1.7147883e-02   2.4445231e-02   3.6064681e-02  -5.3304326e-02   2.9181969e-02   3.4539346e-02  -4.4004312e-02   1.8379443e-02   4.0821836e-02  -4.0131682e-02  -6.1032474e-02   1.0396067e-03   3.4921625e-02  -4.8335554e-02   2.7107872e-02  -3.2645778e-02  -2.4137488e-02  -2.9403924e-03  -2.9029042e-02   4.3558645e-03   4.7199892e-02  -9.5946939e-03  -2.9046970e-02  -5.3577742e-03  -4.5150908e-03  -3.8336762e-03  -2.7644499e-02  -4.2547690e-02  -5.6137833e-03  -1.8080717e-02  -6.0546527e-02   2.2050716e-02  -2.7491498e-02   4.4041719e-02  -1.3359844e-02  -4.0928431e-02   1.1341864e-02  -8.5704866e-02   4.2461697e-02   3.2152106e-02  -3.1152845e-03  -4.7647539e-02  -5.7423677e-02  -1.6098353e-02  -3.3493370e-02  -3.9918395e-02   4.1298737e-02   1.6455326e-02   7.2655711e-03
   2.8049827e-02   4.4377786e-02   2.1045341e-02   3.3915328e-02  -1.9002254e-02   1.5582986e-02  -2.0124028e-02   2.0740519e-02   2.7720633e-02   2.0830495e-02  -9.5904993e-03   2.4984861e-02  -8.0040347e-02   2.0870931e-02   5.6323364e-02   5.0726875e-02   3.5592413e-02  -6.3403931e-02  -2.2639617e-02   2.0133512e-03  -1.7927540e-02   4.6802712e-02   1.0261634e-01   0.0000000e+00  -4.9175071e-02   1.9457445e-01  -4.2400919e-03  -2.4974219e-02   4.8309978e-02  -5.7807282e-03   4.6020065e-02   1.4031478e-01   1.7826212e-02  -6.8170888e-02   6.5720365e-02   1.7016991e-02   3.2455013e-02   3.2190630e-02  -4.1877599e-02  -5.6426146e-02  -1.3193089e-02   2.9788214e-02  -1.5232642e-02   1.8539082e-02   1.0411310e-02  -1.0169247e-01  -2.3225677e-02   2.2834916e-03   4.9968560e-02  -7.5710887e-03  -1.0918760e-02   6.5383028e-03   7.0801811e-02   4.2341267e-02  -3.9734478e-02  -4.5905001e-02  -5.6563678e-03  -5.5789431e-04  -5.5610008e-03   2.6672183e-02   4.7171921e-02  -1.9985954e-02  -2.8964237e-02   2.1106298e-02  -4.9069678e-02   4.7997095e-02  -8.5392865e-03   7.5280494e-03  -1.6168793e-02  -1.8587490e-02  -1.6770342e-02   7.6792649e-02  -4.0237126e-02  -4.9522712e-02   2.9608572e-02   1.8460201e-02  -9.5266795e-02   8.6812484e-03  -1.2036797e-02  -6.9345614e-04  -3.3143061e-02  -5.6335630e-02  -1.8586437e-02   5.5254518e-02   5.5594248e-02   9.5742142e-02  -1.1767601e-02  -2.5581655e-02   3.2727065e-02  -1.2985816e-02
   1.2693933e-02  -6.2310068e-03   4.2025225e-02   9.7334908e-03   2.4593638e-02  -9.0195149e-03   3.8230882e-02   1.7349080e-02  -3.2499767e-02  -2.5076463e-02  -4.6681914e-02   2.8381162e-02  -6.2136219e-03  -4.4329956e-02  -1.1683039e-01  -3.6075100e-02  -7.3589587e-02  -2.7898621e-03  -2.6557346e-02   6.7608136e-02  -2.4347793e-03  -2.1139104e-01   2.1373357e-02  -4.9175071e-02   0.0000000e+00   1.2014191e-01   1.3874611e-02   3.4213754e-02   2.4418386e-02   8.8965710e-02   1.4226443e-01   4.5466540e-02   3.7546345e-02  -4.2889673e-02   1.4078553e-01  -6.9037871e-03   2.9797842e-02   2.1805486e-02  -1.0686671e-02   1.7806316e-02   5.6036726e-02  -1.2665156e-02  -1.9503370e-02  -1.0320887e-01  -1.4203844e-02   1.0049792e-01   1.1665132e-01  -9.5693208e-02   2.2412064e-02   1.1010661e-02   3.7007583e-02   6.8203394e-03   4.7401433e-02   6.2590933e-02  -1.0129233e-01   4.3391065e-02  -2.9219049e-02  -1.1200427e-01  -7.1930552e-02  -6.1237349e-02  -1.7086749e-02  -3.1163758e-03   1.5199106e-02   2.5105687e-02   1.3430979e-01  -7.7632794e-02   1.1671692e-01  -3.8164469e-02  -6.5906808e-02   1.0545108e-01   8.2776822e-02   5.8005629e-03  -8.7473247e-02  -5.9008529e-02   1.3082737e-01  -1.3190362e-02   3.0359864e-02  -2.8697515e-02   3.2321587e-02   9.4019421e-02  -7.1727669e-03  -4.6014886e-02   3.2762053e-02   2.0533010e-02  -6.7023200e-02   4.1098216e-03  -7.7877061e-02   4.8353495e-02   1.1404652e-02   4.9710619e-02
   3.9249360e-02  -3.0820246e-02   6.1167865e-02   3.2396555e-02  -2.4539110e-02   5.1973114e-02   1.2678644e-01   6.1613741e-02  -4.5111899e-02  -3.3414531e-02   2.8528734e-02  -2.9532687e-04  -3.2073627e-02  -1.1893167e-01   2.5335312e-02  -3.1041718e-02  -7.9720743e-02  -1.5016353e-02  -9.2797434e-03   4.3978870e-02  -2.4415807e-02  -5.9161774e-02   8.2481526e-02   1.9457445e-01   1.2014191e-01   0.0000000e+00   6.9952280e-02   9.6988572e-02   8.3898662e-02   4.6028116e-02   2.7337257e-02   4.7371832e-02   8.3265220e-02  -5.6980874e-03   6.1097503e-02  -3.9089077e-03   1.3385610e-02   2.1340976e-02  -2.8238581e-02  -6.1572915e-02  -4.9549291e-02   2.7403139e-01  -7.8574653e-02   3.2704761e-02   1.2009624e-01  -7.4533990e-02   1.2729567e-02   2.1426480e-01   3.0627244e-02   3.9764288e-02  -7.6419307e-02   7.2755696e-02  -7.4880521e-02   6.2890074e-02   3.4518952e-02  -4.1805682e-02   1.9402847e-02  -9.3264689e-02  -1.2492332e-01  -4.0644847e-02   4.3529715e-02  -7.2633242e-02  -5.4995948e-02  -1.1680936e-01   8.0674030e-02   9.0075323e-02  -1.7089104e-02   6.7713051e-02   7.0589866e-02  -8.2883811e-02  -6.2232157e-03  -6.3611641e-02   2.3501437e-02  -1.4028895e-02  -4.6631503e-02   4.1818915e-02   1.3566918e-01  -3.7620534e-02   1.9901723e-02   8.9731845e-02  -4.5429902e-02   6.4107992e-02  -6.9561357e-02  -1.0426255e-02   4.2595620e-02   1.6368900e-02   4.2842170e-02  -2.0158476e-02  -6.5744819e-03  -3.0407932e-02
   3.9151389e-02   3.0256865e-02   3.7777074e-02   2.2149592e-02   5.1434593e-02  -1.5252311e-02   3.5210934e-02  -3.6905428e-02   3.3521141e-02  -2.3568743e-02  -1.5514510e-02  -2.4919052e-02  -2.7526689e-03  -4.0292040e-02  -1.9745573e-02   1.6389313e-02   1.0991767e-02  -8.5805517e-03  -2.9854761e-02  -4.3746674e-04   9.8609086e-02   4.1393137e-02   1.2819307e-02  -4.2400919e-03   1.3874611e-02   6.9952280e-02   0.0000000e+00   3.5325796e-01   5.1465972e-02  -2.4466278e-03  -3.2124590e-02   4.1118095e-02   1.9212594e-02   6.2052438e-02  -6.6378829e-02   3.1766805e-02   1.7116694e-02   1.5414701e-02   1.4860321e-01   8.9218403e-02   1.5068460e-02  -1.7170285e-01  -9.0586298e-03   1.2470233e-02  -2.3158573e-02  -4.0907572e-02  -6.9246407e-02   9.5071319e-02   5.1347549e-02   1.5594441e-02   2.0233742e-02  -1.7790746e-02  -6.7340436e-03  -6.4592088e-02   1.2528499e-02  -2.1005184e-02   4.3153306e-02   3.0960611e-03  -1.2694347e-02   4.8348647e-02  -1.8568705e-02   5.8253294e-02  -5.8726899e-02   2.9414227e-02  -4.0178329e-02   1.8742046e-02   1.4218206e-02   1.4832465e-02   9.3009709e-03   3.3635264e-02   1.1662555e-01  -7.5769534e-03  -9.6559089e-02   6.6501240e-02  -6.6436513e-02  -1.0822309e-02  -4.1236165e-02   3.3778658e-02   3.4607705e-02  -5.9421315e-02  -1.0165292e-02  -1.1674770e-02   4.0483798e-02  -7.6909502e-02  -1.2244512e-02   4.7303187e-02   9.2649288e-03   3.6715467e-02   4.7230817e-02  -3.2886618e-02
  -6.0642833e-03   4.0616628e-02   5.8618551e-02   3.3039152e-02   1.3785433e-01   1.6092024e-01   2.0781854e-02   3.7501140e-02   1.5138610e-01   8.7715407e-02   1.3514037e-02   1.3116263e-02   7.7974527e-02   1.7175597e-02   7.4226643e-02   3.8303161e-02   3.2133396e-02   4.4575107e-02  -1.6670941e-02  -4.5418548e-03   2.1224940e-01   5.8622375e-02   1.2230174e-02  -2.4974219e-02   3.4213754e-02   9.6988572e-02   3.5325796e-01   0.0000000e+00   9.1815243e-02   4.0544223e-02   4.1795617e-02   3.6722868e-02   6.3745309e-02   7.9744701e-02   1.0970757e-02  -6.2074737e-02   4.8012519e-02  -1.6877676e-02   5.3577037e-02  -1.4237146e-02  -1.2931298e-02  -2.0558597e-01  -1.0617403e-02  -4.0772488e-02  -2.3045121e-02  -6.5608061e-03  -9.1741996e-02   1.0815899e-01   2.7463817e-02   3.7080463e-02   7.2292863e-03   1.5570852e-02   2.4156547e-02  -4.7276209e-04  -2.6423529e-02   1.1462973e-02   7.4821718e-03   6.1511223e-02  -3.0849873e-02   8.2068121e-02  -1.0522397e-01   3.0472026e-02  -7.3818955e-02  -1.2155534e-02   1.3243355e-02  -2.9172849e-02  -3.9092657e-02   6.1622132e-02   3.6967276e-02   8.1353299e-02  -1.1456880e-01   2.5644478e-02   6.5022567e-02   5.3436589e-02  -9.0229604e-02   3.0228445e-02   7.5434547e-03   5.8149101e-02   2.6467882e-02  -6.0872736e-02  -4.0755185e-04   1.7590858e-01   6.6824470e-02  -3.7661465e-02  -4.8949737e-02   2.0056325e-02   9.6954471e-02   9.1860363e-02   5.8195109e-02  -4.4264614e-02
   1.1666193e-02  -1.6216362e-02  -2.2142849e-02   2.0194185e-02  -3.4136284e-02   3.8864987e-02  -3.3416789e-02  -1.4396033e-02  -2.3939206e-02  -2.9662317e-02   3.1076628e-02   5.0944489e-02   4.6242627e-02   1.8156472e-03  -2.3507914e-02   2.3942651e-03   1.4280732e-01   5.4107286e-02  -3.6349388e-03  -8.2095998e-02  -5.7665465e-02   1.3127000e-01   1.0409671e-02   4.8309978e-02   2.4418386e-02   8.3898662e-02   5.1465972e-02   9.1815243e-02   0.0000000e+00   9.9279956e-02   4.1482201e-02  -7.5524122e-03  -3.4122690e-02   7.8753076e-03  -3.0527109e-02  -1.2332388e-04  -4.8368692e-02  -4.7160698e-02  -7.5681564e-02   1.7693134e-02  -8.6798337e-02   2.9481300e-02   3.7963519e-02  -6.6376616e-02  -1.6498059e-02   3.6714821e-02   3.3477274e-02  -5.4896811e-02  -2.6930970e-02  -6.3188503e-02  -3.4749272e-03  -3.2222023e-02  -3.8736616e-02   4.6742812e-02   8.7784168e-02   4.2646085e-02   1.9242045e-02   4.0435936e-02  -1.7074613e-02   5.5540411e-04  -1.1822000e-02  -5.4103820e-02   1.1598812e-01   6.3507033e-02   7.3926468e-04  -7.3495167e-02  -5.6627663e-02   2.8275428e-02   4.8629581e-02  -3.0105409e-02  -9.4517883e-02   2.2797594e-02   1.7897437e-01  -7.8959523e-02  -2.0466317e-02   1.4616253e-01   9.7747963e-02  -1.6119141e-01   9.1734649e-03   9.9789232e-02   1.6217912e-02   5.4548318e-02   6.2404378e-02  -8.3339781e-03  -7.1828938e-03  -1.8113310e-02   3.1796895e-02   2.0377943e-02   8.1935370e-02  -2.5513076e-02
  -1.0866551e-02  -1.5923016e-02  -2.6452017e-02  -2.3740832e-02   1.8751036e-02  -3.1313559e-02  -5.8007630e-02  -3.6465837e-02  -1.4749752e-02  -4.9711757e-02   4.3726348e-02   6.5790193e-02  -9.2267322e-03  -2.6626198e-02   9.5791831e-03   4.1402671e-02  -3.8099834e-03   1.6354510e-01   4.4389290e-02   4.5187185e-02   2.8608385e-02   4.4129600e-02  -3.8511349e-02  -5.7807282e-03   8.8965710e-02   4.6028116e-02  -2.4466278e-03   4.0544223e-02   9.9279956e-02   0.0000000e+00   6.5198017e-02   1.3293560e-01  -5.8015226e-02  -2.0145133e-02   1.8634288e-04  -9.0104794e-02  -8.5397570e-02   8.1241482e-02  -5.1563730e-02  -8.8808910e-02   5.8922083e-03  -2.8287224e-02  -1.7282673e-02  -5.6461905e-02   8.1129803e-02  -5.9138315e-02  -1.9708872e-02  -2.1215564e-02  -1.1438780e-01  -1.0105509e-01  -4.3780015e-03  -9.3139971e-02  -1.2858522e-02  -1.8505697e-02   1.0063446e-01   6.2655051e-03  -6.9511049e-02  -3.0748146e-02   1.6503078e-02   3.1861484e-02  -2.8362671e-02   2.9085838e-02  -1.2645442e-02   2.7206565e-02  -1.7865451e-01  -4.5785198e-02   1.7398356e-02   5.0693805e-02  -3.0642449e-02  -6.6789929e-02   1.2708098e-01  -1.1230489e-01  -3.6728550e-02   1.4117386e-01   1.6922600e-01  -1.4219580e-01  -6.3846272e-02   2.4745934e-02  -3.3502661e-02   9.6371859e-02   1.1589237e-02   4.2172005e-02   8.2215031e-02   1.2370395e-01   1.8427027e-02  -2.0829917e-02  -2.4920182e-02  -1.6501244e-02  -2.1025257e-02  -1.1848794e-02
   6.0617234e-03  -1.0734290e-01  -7.2913500e-03  -1.8396252e-02   4.7553583e-02  -4.2174836e-02   5.2511548e-02  -3.1030428e-02   2.3129085e-02  -4.2912492e-02  -5.7590383e-02  -1.8655752e-02  -2.3779293e-02  -5.8226217e-02   5.6537468e-02  -1.8860970e-02  -2.4887849e-02  -1.3548306e-02   1.0127731e-01   2.9619215e-02  -2.4289756e-02   4.3882252e-02   1.2200737e-01   4.6020065e-02   1.4226443e-01   2.7337257e-02  -3.2124590e-02   4.1795617e-02   4.1482201e-02   6.5198017e-02   0.0000000e+00   3.4280050e-01   3.0825996e-02  -3.4322475e-02  -5.1695287e-02  -1.5418242e-03   1.2713093e-02  -1.1354594e-01   4.2458831e-02   5.7416504e-03   3.6584945e-02  -1.3317535e-01  -4.4687091e-02   2.6601506e-02   4.0852913e-02   1.0592669e-01  -2.8440289e-02  -7.2686476e-02   9.3818949e-03   1.0376543e-02   1.3491506e-02  -2.1826824e-02  -6.2037605e-02  -4.2783864e-02   3.7210849e-02   9.0337768e-02   1.3375197e-02  -2.3580311e-02  -2.2800148e-02  -4.4608843e-02   5.7589276e-02   6.2845107e-02   6.0679922e-02  -4.2905777e-02  -2.5325847e-03   1.4130694e-02  -3.3600834e-02  -1.4682683e-01   3.2872063e-02   6.1317195e-03   5.7284542e-02   9.5916791e-02   9.4848450e-02  -5.1976306e-02   1.6757460e-01  -4.7733228e-03  -7.6342024e-02  -4.5911149e-02   1.3872964e-02   2.8754143e-02   7.9574032e-03   5.3545461e-02  -5.5087044e-03  -5.6829176e-02  -6.5181683e-02  -2.5872054e-02   1.8897029e-02  -3.2518773e-02  -6.5291170e-02   5.1362684e-02
   3.9409061e-02   3.2264847e-02  -1.8791848e-02   1.0682152e-01   1.5734790e-02  -3.3306024e-02  -3.6230963e-02  -6.2923333e-03  -2.2085570e-02  -1.4765312e-01  -2.7459672e-02  -7.2792857e-02  -3.5107662e-02   2.5991229e-02   5.8909493e-03   1.2964174e-02  -2.3136144e-02   4.9890403e-02   5.7253188e-02   1.8264267e-02   1.9597957e-02  -3.3305722e-02   1.1106884e-02   1.4031478e-01   4.5466540e-02   4.7371832e-02   4.1118095e-02   3.6722868e-02  -7.5524122e-03   1.3293560e-01   3.4280050e-01   0.0000000e+00   7.1307473e-02  -2.4013637e-02  -1.8549609e-02  -2.9178628e-02  -2.4629458e-02  -9.6943988e-02   5.4691310e-02   9.1446396e-03  -6.6487992e-02  -4.7308165e-02   2.5643950e-02   4.5717740e-02   4.0657713e-02  -3.2802344e-02  -4.0167066e-02  -8.0560787e-02  -2.1026878e-02  -4.0141098e-02   2.6344419e-02   1.7471458e-02  -5.3195051e-03  -5.2458057e-02   8.6752220e-02   1.9661143e-02   2.5115806e-02  -1.0732429e-02   4.0761325e-02   2.3709576e-02   6.3432891e-02  -1.4037239e-02  -5.1977054e-02  -3.6739424e-02   4.7731068e-02   9.4455167e-02   1.1772050e-01  -5.2306882e-02   1.0798333e-01  -9.6508391e-02   5.3721541e-02   2.5496999e-01  -9.4853215e-02  -2.0636797e-02  -9.9341905e-03   4.9536774e-02   1.8022548e-02  -3.0392465e-02   5.1358622e-02  -5.6795858e-02   1.0739333e-01   2.3118777e-02   7.7711198e-02   8.0210389e-02   5.1747630e-02   2.8133322e-03  -1.2963898e-01   8.1509842e-02  -4.8528908e-02  -2.0725070e-02
   2.3534105e-02   1.4606544e-03  -5.4605181e-02  -3.6460309e-02  -4.0945086e-02  -1.3855753e-02  -2.7641385e-02   3.1137774e-02   3.7917271e-02   3.3928390e-02   6.2608219e-04   5.8524015e-02  -3.4548679e-02   7.8894124e-03  -4.2916803e-02  -2.5336946e-02  -1.0666009e-02  -1.1064489e-01   1.8957840e-01   1.5817283e-02  -4.7049837e-02   3.4082731e-02  -4.6572170e-02   1.7826212e-02   3.7546345e-02   8.3265220e-02   1.9212594e-02   6.3745309e-02  -3.4122690e-02  -5.8015226e-02   3.0825996e-02   7.1307473e-02   0.0000000e+00   4.9109877e-01   1.4759801e-01  -7.8202993e-02  -6.3646846e-02  -1.1163382e-01   4.8622785e-02   5.0590013e-02  -8.7745251e-02   3.3149696e-02   3.1009156e-02   7.4068644e-03   2.3567473e-02  -8.4199649e-02   3.2200131e-05  -7.4662259e-02   6.3470034e-03   1.8353628e-02  -3.1645295e-02   6.0227351e-03   1.6955447e-01  -7.5099942e-02   5.5604485e-02  -2.2289981e-02   1.2191237e-01  -4.8990628e-02  -2.3626674e-02   9.7902763e-02   1.2632270e-02   4.5661319e-02   3.7415074e-02  -3.1335891e-02  -3.7639400e-02  -3.9325620e-02   1.5696761e-01   2.5200753e-02   7.8407245e-02  -6.5020804e-02   4.9916928e-03  -2.3909384e-02   1.4060656e-01   1.3242222e-01  -9.9725728e-02  -1.0046130e-01   6.0618521e-03  -2.6911698e-02  -4.6869445e-02   7.3133399e-02  -6.6209360e-02   4.6214541e-02   7.0455387e-03  -9.1856656e-02   4.0136073e-02  -2.0435607e-02   8.4424006e-02  -4.8407890e-02  -9.0246770e-03  -2.0306705e-03
  -1.0541004e-01   6.0485852e-02  -2.5517051e-02  -2.4517853e-02  -9.3843319e-02  -6.7567973e-02  -3.6316156e-02  -2.0787214e-02  -2.2960745e-02   2.8258877e-02  -1.2804404e-01  -2.5417822e-02  -3.5174871e-02   1.6087655e-02   3.0962947e-02   7.0287686e-03  -4.6251943e-02  -5.1221148e-02   1.2170723e-01   1.7080492e-01  -3.7996511e-02  -5.2637488e-02   2.7514008e-02  -6.8170888e-02  -4.2889673e-02  -5.6980874e-03   6.2052438e-02   7.9744701e-02   7.8753076e-03  -2.0145133e-02  -3.4322475e-02  -2.4013637e-02   4.9109877e-01   0.0000000e+00   1.3725723e-01  -7.8294652e-02  -5.1222629e-02  -5.6522088e-02  -1.4231398e-02   2.8929640e-02   9.4925028e-02   1.1015435e-01  -4.0695528e-02  -3.9684821e-02   3.9781648e-02   1.2289157e-01  -1.3856803e-02  -3.1396937e-02   2.3199448e-02   3.9994481e-03   2.5903858e-02   1.5989529e-02  -5.9403944e-03   3.2376986e-02   3.1078652e-02  -5.9478298e-02  -1.8593305e-02   1.0045704e-01   2.0242632e-03   5.9902685e-02   9.7543594e-02  -3.7851422e-02   4.2570138e-03   1.7556084e-02   2.2163015e-02   3.9245659e-02  -1.4739642e-01   1.4437898e-01   1.4917626e-02  -7.8012351e-02   3.8969133e-02  -1.3203816e-02  -2.4095922e-02  -8.2286657e-03   8.9418931e-02  -5.6955449e-02  -1.0485732e-01   5.3498765e-02  -7.1819635e-02   1.0915537e-01   8.9057542e-02   3.6068118e-02   3.6177849e-03   1.0091540e-01  -1.3059717e-02  -1.7768052e-01  -5.8046746e-02   1.1819585e-01   1.8232287e-02  -1.4322682e-02
  -1.3477267e-02  -9.1440332e-02   3.4941434e-03   2.5114973e-02   2.4319303e-02   2.7892146e-02  -1.1268717e-02  -2.9115325e-02   6.1771498e-03   1.4527555e-03  -5.8283713e-02  -7.7813152e-02  -2.7674864e-02  -6.2329832e-02   1.0064977e-01   2.6323038e-03  -7.5734017e-03   1.3624021e-03   2.6187771e-02  -2.7111646e-02  -7.6680500e-02   8.0246776e-02   3.1987044e-02   6.5720365e-02   1.4078553e-01   6.1097503e-02  -6.6378829e-02   1.0970757e-02  -3.0527109e-02   1.8634288e-04  -5.1695287e-02  -1.8549609e-02   1.4759801e-01   1.3725723e-01   0.0000000e+00   5.2626003e-01   1.0880684e-01  -7.6265573e-03   6.8103679e-03  -4.0961454e-02   6.7711473e-02  -1.1143658e-01  -3.6866106e-02  -5.4315618e-02  -2.9990621e-02  -3.7210260e-04   5.7888928e-02   4.2092235e-03   2.3008273e-02  -4.5199043e-02   5.0862094e-02  -1.1860953e-01  -9.4955791e-02   8.9495708e-02  -9.5789561e-02   4.9514111e-02  -4.9939175e-02  -7.7025241e-03   3.2500568e-02  -3.6173640e-03  -8.7512791e-03  -3.0841794e-02  -1.1684111e-01   2.3780357e-02   1.0472640e-01   9.2498617e-02   2.0371147e-01   5.3427783e-02  -1.2963951e-01  -3.3971500e-02  -3.4074351e-03   1.0982330e-01  -5.5786503e-02  -5.0604753e-02  -3.3436418e-02   1.1964464e-02   1.7251237e-01  -7.7279385e-02   1.6561726e-01  -2.0282055e-03  -6.6171640e-02   8.5936473e-02  -4.2434553e-02   1.9744309e-02  -3.3717112e-04   3.3986507e-04   1.3958661e-02  -7.4711203e-02   2.9449394e-02   2.7393466e-02
   2.6509664e-02  -4.6302017e-03  -2.4148551e-02   3.5791353e-02   2.2422046e-03  -3.7658178e-02  -3.0814341e-02  -5.2477236e-02   1.3805986e-02  -5.5179554e-02  -5.3160256e-02  -6.2560965e-02  -8.5633602e-03   2.5663547e-02  -6.4167153e-02   1.7542481e-02  -6.1458297e-02   1.1864562e-01  -3.8302475e-02  -9.8435883e-02   3.1656597e-03  -1.9021675e-01  -6.2699439e-03   1.7016991e-02  -6.9037871e-03  -3.9089077e-03   3.1766805e-02  -6.2074737e-02  -1.2332388e-04  -9.0104794e-02  -1.5418242e-03  -2.9178628e-02  -7.8202993e-02  -7.8294652e-02   5.2626003e-01   0.0000000e+00  -3.6175465e-02   2.7045302e-02   3.7627396e-02   1.0591284e-03   1.1046574e-01  -9.1547820e-02  -4.0976781e-02   8.6310363e-02  -3.0983990e-02   7.0830995e-02  -2.0249114e-02  -1.8835666e-02  -2.1076218e-01  -6.6451512e-02  -1.0816781e-01  -4.0503669e-03  -5.2736718e-03  -1.7574537e-02  -3.8753526e-02  -7.5921565e-03  -1.6870403e-02  -3.2834931e-02   1.2117887e-01  -2.8814621e-02  -5.2920952e-02   7.2078153e-02  -1.0451304e-02  -3.6145110e-02  -1.6016590e-01  -3.0880014e-02  -2.6121961e-02   1.8933534e-01   5.2564284e-02   5.6919234e-02  -1.2346316e-01  -1.6902723e-02   7.3752660e-02   1.5167986e-01  -7.6467622e-02  -1.8460858e-02  -9.6501204e-02   1.4092264e-01  -7.0952409e-02   1.3028316e-01   5.5076287e-02   3.8048098e-02   4.9897713e-02   2.5171584e-03   2.0475615e-02   5.9127952e-02  -9.2496533e-02  -1.0055879e-01   1.6440055e-02  -3.1122564e-02
   3.5327771e-02   1.1614549e-02   5.1145887e-02  -6.7981557e-03   3.9097773e-02  -1.4217243e-03  -1.8587995e-02  -3.2609052e-02  -5.8440235e-02  -2.3845280e-02  -7.0899625e-02  -8.7478133e-02  -3.2981543e-02  -1.7673478e-03   4.6776007e-02  -3.0879950e-02   8.1029148e-02  -1.2850584e-01  -6.7598936e-02   1.3517642e-02   3.0622285e-02  -1.9771296e-02   3.2531577e-02   3.2455013e-02   2.9797842e-02   1.3385610e-02   1.7116694e-02   4.8012519e-02  -4.8368692e-02  -8.5397570e-02   1.2713093e-02  -2.4629458e-02  -6.3646846e-02  -5.1222629e-02   1.0880684e-01  -3.6175465e-02   0.0000000e+00  -8.9121795e-02   2.2633622e-01   6.4250718e-02   5.4754482e-02   6.7815507e-02  -7.1997284e-03  -3.9173850e-02  -6.9377805e-03  -6.5067806e-02   4.5511904e-02  -5.7477237e-02  -4.5252364e-02  -7.6986584e-03  -6.1833294e-02   4.2464594e-02   1.1565533e-01  -2.4579655e-02   1.2114805e-02   3.2417666e-02   7.9198637e-02  -9.9873527e-02   3.5869630e-02  -1.1606718e-01  -6.6286071e-02  -5.8360648e-02   8.6967010e-03   4.6000590e-02  -1.6468759e-01  -6.1290761e-02  -1.5461003e-02  -4.7076307e-02   3.8843144e-02  -8.0750380e-02   3.4014968e-02   1.2901515e-03   1.0043850e-02  -2.3362279e-02   8.3322265e-02  -7.0131828e-02   1.0433505e-01  -1.0911266e-01   1.9009195e-02   1.3439529e-01   1.3471494e-02  -1.5254719e-02   2.3644553e-02   1.3218341e-02   1.4095065e-02   4.2558749e-02   1.1785483e-01   2.4199136e-02   5.3836581e-02  -3.4236265e-02
  -2.9337988e-02  -2.3078827e-02   3.2425304e-02   6.3325041e-03   4.4432436e-02  -1.2234793e-02  -5.7768166e-02  -2.4120577e-02  -1.3713610e-02   4.4605377e-02  -5.8733084e-02   2.2766331e-02  -1.6411676e-02   7.0166045e-03  -6.2076501e-02  -4.6149443e-02  -2.8278029e-02  -7.7642672e-02  -9.5582100e-03   1.6857521e-02  -4.3229212e-02  -3.9354862e-02  -9.4228442e-03   3.2190630e-02   2.1805486e-02   2.1340976e-02   1.5414701e-02  -1.6877676e-02  -4.7160698e-02   8.1241482e-02  -1.1354594e-01  -9.6943988e-02  -1.1163382e-01  -5.6522088e-02  -7.6265573e-03   2.7045302e-02  -8.9121795e-02   0.0000000e+00   2.7748972e-03   2.6570734e-01   2.0627602e-02   1.3362096e-01   1.6416232e-02  -1.2552444e-02  -2.8404828e-03   1.5184913e-02  -1.1016680e-01   1.2905772e-01  -2.0975750e-02   1.9047236e-02  -1.3420445e-01   2.2013407e-02  -3.3390792e-02  -6.0825228e-02   1.5943508e-01  -3.1091540e-02  -4.2049259e-02  -4.2286999e-03  -1.0682999e-01   2.1608219e-02   5.3078672e-02   7.9792643e-02  -8.5057603e-03  -1.3865678e-02  -1.2453431e-03  -1.5783943e-02  -2.4079966e-02  -5.2269590e-02   3.8744389e-02  -8.0036169e-02  -1.4032196e-02   1.1028209e-01   2.4089675e-02  -2.2617573e-02   4.2210753e-02  -3.7306552e-02  -1.5582360e-01   1.2863305e-01  -6.5959247e-02   5.2531448e-02   3.8610313e-02  -3.5434713e-02   2.7529279e-02  -4.3053620e-02   3.9861941e-02   7.5562002e-02   3.9255362e-02  -2.8208350e-02  -5.0967510e-04   3.2832524e-02
  -6.5874753e-03  -6.1787650e-02  -7.0303340e-02  -3.5549708e-02   7.0556695e-02  -3.7430219e-02  -3.0380546e-02  -5.5352075e-02   7.0578288e-03  -4.9366080e-02  -4.9317887e-02  -3.0106697e-02   3.3203036e-02   8.5447798e-03  -3.8187152e-02   1.0069705e-01  -2.1185183e-02  -1.1927491e-01  -2.9232735e-02   7.0345957e-03   9.3803500e-02  -2.9402597e-03  -3.0326953e-02  -4.1877599e-02  -1.0686671e-02  -2.8238581e-02   1.4860321e-01   5.3577037e-02  -7.5681564e-02  -5.1563730e-02   4.2458831e-02   5.4691310e-02   4.8622785e-02  -1.4231398e-02   6.8103679e-03   3.7627396e-02   2.2633622e-01   2.7748972e-03   0.0000000e+00   1.2213463e-01   5.4502462e-02   2.1570775e-02  -3.8940914e-02   3.6839668e-03  -3.0659513e-02  -5.6447603e-02  -7.1873235e-02  -5.0734327e-02   2.5885665e-02   1.5001524e-02   8.1674393e-04   6.6966169e-02   3.6284834e-02   1.3865748e-02   1.5538331e-01   2.8406045e-03   7.0136379e-02  -2.2248344e-02   3.3042876e-02  -9.8806304e-02  -1.1411498e-01  -3.0285201e-02   3.5834470e-02   7.0736586e-02  -6.1219259e-02  -1.0949732e-02  -3.1780839e-02  -9.5796075e-02  -2.6979931e-04  -2.7052275e-02   6.6876713e-02  -1.8198877e-01  -4.5030180e-02   8.4595034e-03   2.4085235e-02   1.2453777e-02  -7.2116880e-02   7.2079069e-02   2.5297349e-03   5.9873789e-02   6.0782872e-02  -5.7902011e-02   7.4015131e-02   3.5745159e-02   3.3083855e-02  -6.2194320e-02  -1.8311489e-02  -7.0794547e-03  -6.9969055e-02  -8.7897817e-03
  -7.3755468e-03   5.0290415e-02   1.7022876e-02   6.9825738e-03  -2.6657358e-02  -1.9775182e-02   4.5381666e-02  -3.4178080e-02   6.2172799e-03  -9.7691595e-03   9.3953549e-02   4.3172006e-02   2.6098810e-02   7.4920146e-02   6.6030605e-02   4.6363714e-02  -6.9993697e-02   8.4674474e-03  -7.9633994e-02   1.6384876e-02  -7.6506608e-02   6.5414832e-03   2.4585543e-02  -5.6426146e-02   1.7806316e-02  -6.1572915e-02   8.9218403e-02  -1.4237146e-02   1.7693134e-02  -8.8808910e-02   5.7416504e-03   9.1446396e-03   5.0590013e-02   2.8929640e-02  -4.0961454e-02   1.0591284e-03   6.4250718e-02   2.6570734e-01   1.2213463e-01   0.0000000e+00   1.3148298e-01   3.6388703e-01  -3.3171003e-02   2.9654099e-02   1.0898137e-01  -6.8538035e-02   1.0369465e-02   2.7588756e-02  -3.2439822e-02  -1.1455348e-01   1.8610306e-02  -1.1898744e-01   9.8870935e-02   4.7216149e-02   2.8328700e-02   9.9136725e-02   2.3238289e-02   2.5849893e-02  -6.0413056e-02   3.7966930e-02  -5.4851106e-02   3.9237181e-02   3.9214698e-02  -4.8446675e-02   2.2578062e-01   8.2610320e-02  -1.8213151e-02  -1.7196924e-02   6.1016271e-02   1.2008231e-01   4.1190874e-02   6.6758120e-02  -3.2849538e-02  -1.2052807e-01  -4.9525550e-02  -1.1364369e-02   9.1841900e-02  -1.4097218e-01  -5.8244155e-02   5.1584565e-02  -2.0420141e-02   1.5922729e-01   7.5195759e-02  -1.3545098e-02  -4.5639794e-02  -8.9558140e-03  -5.6511745e-02  -2.1351526e-02  -5.1978342e-03  -4.4513178e-02
  -3.0198135e-02   5.4462951e-03   7.3093051e-02  -4.2964361e-02  -5.2739523e-02   7.5055118e-02   1.6027889e-02   3.9594544e-03  -9.8352625e-03  -7.6836482e-02   3.5910238e-02  -2.4351467e-02  -5.1410290e-02  -9.5218800e-02   7.0172975e-02  -8.9185212e-02   1.6908809e-01   9.0326694e-02  -7.7762164e-02   2.8601122e-02   1.8106567e-01   1.5898835e-01   7.2817192e-02  -1.3193089e-02   5.6036726e-02  -4.9549291e-02   1.5068460e-02  -1.2931298e-02  -8.6798337e-02   5.8922083e-03   3.6584945e-02  -6.6487992e-02  -8.7745251e-02   9.4925028e-02   6.7711473e-02   1.1046574e-01   5.4754482e-02   2.0627602e-02   5.4502462e-02   1.3148298e-01   0.0000000e+00  -9.4318642e-02  -4.4560834e-02   9.5576636e-03  -2.4242837e-02  -1.1977670e-02  -2.7384077e-02   2.4151809e-03   3.9828618e-02   7.8572691e-02   1.0756513e-01   3.5440138e-02  -6.7515212e-02   4.5035838e-02   1.1020442e-01  -7.6858196e-02   5.4268511e-02   1.7976353e-02  -5.5391372e-02   1.9379046e-02   5.3249822e-02  -1.1556734e-01  -6.1311864e-02  -4.3713799e-02   5.4816549e-02  -8.7016259e-02  -3.1622233e-02   4.7431722e-02  -1.0790224e-01  -2.8507054e-02   2.6581629e-02  -1.7239634e-01   1.1497076e-01   1.0207573e-01   1.8893380e-01  -5.1678972e-03   3.5555326e-02   2.6459487e-02   1.2056251e-02  -3.4479967e-02  -4.8411181e-02   1.9282667e-02  -4.6896358e-02   1.0227773e-01   8.3332677e-03  -8.7144628e-02  -7.2763459e-02   4.5989133e-02   9.6534072e-02   1.0553212e-01
  -1.4015954e-02  -1.9422336e-02  -4.9078320e-02  -7.5397860e-03   4.6147174e-02  -2.8412329e-03   4.5771097e-02  -3.7176074e-02   3.9712947e-03  -4.7889637e-02   2.8257491e-02  -3.1146403e-02   2.9601859e-02   1.1001530e-02   9.6747000e-02  -9.5869211e-02   3.0288762e-02   1.1310733e-01   3.3308008e-02  -7.6331609e-02   9.3414575e-02   5.9860703e-02   1.7147883e-02   2.9788214e-02  -1.2665156e-02   2.7403139e-01  -1.7170285e-01  -2.0558597e-01   2.9481300e-02  -2.8287224e-02  -1.3317535e-01  -4.7308165e-02   3.3149696e-02   1.1015435e-01  -1.1143658e-01  -9.1547820e-02   6.7815507e-02   1.3362096e-01   2.1570775e-02   3.6388703e-01  -9.4318642e-02   0.0000000e+00  -7.1534037e-02  -2.9675480e-02   2.9196878e-02   9.2118463e-02  -9.8125344e-02   6.9218806e-03  -6.1751988e-02  -3.3981323e-02  -1.4105875e-02   2.0979892e-02  -7.9816909e-02  -3.6362135e-02  -7.3703779e-02  -2.8355969e-02  -6.1303563e-02   9.2417798e-02   4.7850015e-02   2.4588361e-02  -1.1555362e-03  -6.4808414e-03   1.7992029e-02   9.9538989e-02  -1.4680663e-01  -6.0282957e-02  -5.8054857e-02  -3.4506167e-02  -4.1300785e-02  -1.8041829e-02   6.8721597e-02  -4.7097567e-02   7.2483144e-02   1.7810562e-01  -3.1990748e-02   9.4926375e-02  -5.5352420e-02  -2.7131686e-02   1.9996306e-01  -1.3437952e-01  -8.0408394e-02   4.7477235e-02   4.3179103e-02   7.4785299e-02   7.7378888e-02   5.9974975e-02  -9.9370180e-02   6.6480804e-02  -1.1078542e-03   1.4288278e-02
   1.1564563e-02   2.0113010e-02   5.4836528e-02   7.2695975e-03  -6.8358104e-03  -5.6240199e-02   4.5807938e-02   4.8062625e-03  -3.0255182e-05  -3.5449654e-02   3.0540243e-02  -1.8152732e-02   2.5200545e-02   3.6124139e-03   8.3633084e-02   1.9610607e-02   5.2385328e-04  -2.1500184e-02   9.5202603e-03   2.0671855e-02  -5.9669503e-02  -9.0389074e-02   2.4445231e-02  -1.5232642e-02  -1.9503370e-02  -7.8574653e-02  -9.0586298e-03  -1.0617403e-02   3.7963519e-02  -1.7282673e-02  -4.4687091e-02   2.5643950e-02   3.1009156e-02  -4.0695528e-02  -3.6866106e-02  -4.0976781e-02  -7.1997284e-03   1.6416232e-02  -3.8940914e-02  -3.3171003e-02  -4.4560834e-02  -7.1534037e-02   0.0000000e+00   2.5675844e-01   1.9467762e-01   8.4536111e-05   4.7254057e-01  -3.2228931e-02   1.6990864e-01   1.6833673e-02   3.0556855e-04  -3.0852746e-03   2.9940819e-03  -7.2782458e-02   9.2194588e-02  -8.0084984e-02   7.9263926e-02   1.2812682e-01  -7.8215615e-02  -2.8678414e-02   1.7000266e-02  -8.1360645e-03  -5.3909871e-02  -2.6586039e-02  -6.0514448e-02  -2.2716616e-02   3.5455729e-02   4.1791877e-02  -4.5767921e-03  -1.3257169e-02   4.6689275e-02   1.7827964e-02   8.9944113e-02   7.7819067e-02  -1.4513345e-01   1.9612504e-02   2.0342915e-02   7.3404973e-03   7.1372084e-02  -6.5162508e-02   8.4342942e-02  -4.3977125e-02   3.3185115e-02   2.4945144e-02  -1.8856301e-02   1.3869520e-02   9.1208494e-02  -2.8620175e-02  -1.6555955e-02  -7.1116582e-02
  -1.1497170e-02   1.3553659e-02  -1.1624657e-02   8.2845749e-03  -8.4706733e-03  -1.5442287e-02  -1.0266141e-01  -5.7436725e-02   3.2967105e-02  -5.3045814e-02  -4.8387854e-03   6.7007201e-03   5.1133234e-02  -5.4550168e-02  -9.5923839e-04   2.8976888e-02  -6.8504008e-02   1.9185278e-02  -2.3003130e-02  -1.1235287e-01  -7.5368433e-02   9.7405615e-02   3.6064681e-02   1.8539082e-02  -1.0320887e-01   3.2704761e-02   1.2470233e-02  -4.0772488e-02  -6.6376616e-02  -5.6461905e-02   2.6601506e-02   4.5717740e-02   7.4068644e-03  -3.9684821e-02  -5.4315618e-02   8.6310363e-02  -3.9173850e-02  -1.2552444e-02   3.6839668e-03   2.9654099e-02   9.5576636e-03  -2.9675480e-02   2.5675844e-01   0.0000000e+00  -8.7238939e-02   2.6171767e-01   2.5791833e-02   1.4546750e-01  -1.4100033e-01  -3.0264829e-02  -1.8200406e-02   1.3675210e-01  -9.9448343e-02   3.4595787e-02   5.8354009e-02   1.5348926e-02   2.5092030e-02   4.8939865e-05   3.2997283e-02  -3.0680572e-02  -4.0119271e-02  -8.2791745e-02  -9.4564819e-02  -1.0036084e-01   1.8434548e-01  -1.5958278e-01  -1.7789514e-02  -4.6837481e-02   1.6184151e-01   4.6100826e-02   3.1225513e-02  -7.9677653e-02  -4.5707004e-02   2.9731102e-02  -3.5663767e-02  -9.8551335e-02  -1.5014232e-01   2.1792926e-01   2.1874426e-02   7.6239873e-03  -1.4741645e-04   1.0101357e-01  -2.5252649e-03   4.0076481e-02  -5.3865103e-02   1.4260249e-01   8.3971414e-02   9.6205355e-02   3.3357607e-02  -5.3105207e-03
   1.4261986e-03  -9.5445043e-02   2.5189540e-03   5.9611339e-02  -1.1682206e-02   2.4501264e-03  -8.7881255e-03  -5.9237527e-02   1.2259466e-02  -6.9028653e-02   2.2129744e-03  -5.5085445e-02  -4.4553148e-02  -2.3971795e-02   3.7555495e-02   1.8460265e-03   4.3089575e-02  -3.4695991e-02  -9.5459946e-02  -7.1239237e-02  -8.5712964e-02  -1.9113680e-02  -5.3304326e-02   1.0411310e-02  -1.4203844e-02   1.2009624e-01  -2.3158573e-02  -2.3045121e-02  -1.6498059e-02   8.1129803e-02   4.0852913e-02   4.0657713e-02   2.3567473e-02   3.9781648e-02  -2.9990621e-02  -3.0983990e-02  -6.9377805e-03  -2.8404828e-03  -3.0659513e-02   1.0898137e-01  -2.4242837e-02   2.9196878e-02   1.9467762e-01  -8.7238939e-02   0.0000000e+00   3.7545243e-01  -2.7393066e-02   1.1467602e-01   4.5583509e-01  -4.2984951e-02   1.1869406e-02  -8.2628892e-02  -8.9364933e-02  -2.5214945e-02   4.1798475e-03  -1.0020703e-01   2.4808256e-02  -6.5192638e-02   3.5168790e-02  -1.3122741e-02   1.2154984e-02  -1.6233148e-02   1.0776152e-02   6.0018833e-02  -4.4855002e-02  -8.4329616e-02   1.5795039e-01  -4.9171346e-02   1.0856713e-01   4.2701133e-02  -8.3083385e-02  -6.0777476e-02  -6.2449135e-02   1.7245633e-02   1.0867770e-01   1.1061737e-01  -4.9880442e-02  -8.4843356e-03  -1.0834905e-01   2.1187654e-02  -1.2171423e-01   4.3543781e-02  -5.5986500e-02   2.7885848e-02  -3.8969395e-02  -1.7986662e-01   1.2840167e-01  -8.1257156e-02  -1.8606680e-02  -7.9618967e-02
   3.5558680e-02   1.3609671e-03   1.9266424e-02   4.2662738e-02   2.0318821e-02  -2.7939465e-02   3.0051266e-02  -2.6634969e-02   6.4372080e-02   3.8260931e-02   8.4251352e-02  -7.0684896e-02   4.6915687e-02  -1.9720934e-02   7.5649701e-03   1.4564935e-02   1.1731067e-01  -2.7466369e-02  -8.6873877e-03  -2.3341683e-02   5.0164830e-02  -1.4026098e-02   2.9181969e-02  -1.0169247e-01   1.0049792e-01  -7.4533990e-02  -4.0907572e-02  -6.5608061e-03   3.6714821e-02  -5.9138315e-02   1.0592669e-01  -3.2802344e-02  -8.4199649e-02   1.2289157e-01  -3.7210260e-04   7.0830995e-02  -6.5067806e-02   1.5184913e-02  -5.6447603e-02  -6.8538035e-02  -1.1977670e-02   9.2118463e-02   8.4536111e-05   2.6171767e-01   3.7545243e-01   0.0000000e+00  -8.7229786e-02   1.0611694e-01  -8.5610074e-02   2.3429580e-01   7.3536385e-02   9.5837659e-02  -1.1897908e-01  -3.4721031e-02   3.9914939e-03   4.4873844e-04   2.1695352e-02  -1.0954144e-02   3.0806512e-02  -2.2686372e-02  -4.3151043e-02  -7.1345078e-02   2.0159134e-03  -3.2432957e-02  -4.3710030e-03   1.2430199e-02   2.3964377e-02   1.9998094e-01  -1.4899748e-02  -1.4150716e-01   5.3636762e-02   7.2186895e-02   4.5897850e-02   2.3361384e-02  -8.7732894e-02  -1.5000900e-01   1.6575469e-02  -1.2483191e-01   6.7415859e-02   3.0359521e-02   1.8337872e-02  -9.8393766e-02   4.9980161e-02  -1.0261868e-01  -4.2015716e-02   3.8227845e-02  -8.6178763e-02   8.7442288e-02  -7.6904190e-02   4.2524297e-02
   5.7054575e-02   7.3648758e-02   2.2139841e-02   3.2701845e-02  -4.5914185e-03   4.8380047e-02   2.9194683e-02   3.4325463e-02  -9.4610414e-02   1.6774218e-02  -8.0321220e-03   7.6855478e-02   4.7374434e-02   5.1815933e-02  -5.1313134e-02  -3.0950295e-03   3.2291816e-02  -2.1442784e-02  -1.8415304e-03   1.0649996e-02   9.3546526e-02  -4.7788307e-02   3.4539346e-02  -2.3225677e-02   1.1665132e-01   1.2729567e-02  -6.9246407e-02  -9.1741996e-02   3.3477274e-02  -1.9708872e-02  -2.8440289e-02  -4.0167066e-02   3.2200131e-05  -1.3856803e-02   5.7888928e-02  -2.0249114e-02   4.5511904e-02  -1.1016680e-01  -7.1873235e-02   1.0369465e-02  -2.7384077e-02  -9.8125344e-02   4.7254057e-01   2.5791833e-02  -2.7393066e-02  -8.7229786e-02   0.0000000e+00   2.6280589e-01   7.4043958e-02   6.2140694e-02   3.8159796e-02  -1.0656725e-01   1.0816564e-01  -4.9092173e-02   2.8549194e-01  -2.2376907e-02   9.8374457e-03   3.5103114e-02   7.6312457e-02   1.6455383e-01  -1.6664141e-01   1.7215542e-02  -1.0364486e-02   5.4316324e-02  -2.3973045e-02   1.0079180e-02  -3.7441560e-02  -1.0990438e-01   6.1838678e-04   2.8269501e-02   8.9156324e-02   3.1504385e-03  -4.6469493e-02   3.4381641e-03   4.2407594e-02  -1.6840805e-01  -4.4581997e-02   3.2420672e-02   7.9237889e-02  -1.4810697e-02  -1.8544310e-02   6.9390437e-02  -2.5593105e-02  -5.9163868e-02   1.2489706e-02  -4.9149710e-03  -5.4493080e-02   7.5479767e-04  -2.3068954e-02  -9.9038096e-03
   1.7338127e-02  -3.8215162e-02  -3.9115153e-02  -5.8837340e-02  -2.4546661e-02   4.9864157e-03  -2.2866750e-02  -4.7710935e-02  -1.0598333e-02  -7.1865050e-02  -5.3416841e-02   6.5432932e-03  -3.9381745e-02  -7.1407699e-02  -4.8354797e-02  -9.1596608e-02   2.1240697e-02  -1.3112176e-02   6.4089357e-02  -4.9709720e-02  -8.4660249e-02  -4.5406265e-02  -4.4004312e-02   2.2834916e-03  -9.5693208e-02   2.1426480e-01   9.5071319e-02   1.0815899e-01  -5.4896811e-02  -2.1215564e-02  -7.2686476e-02  -8.0560787e-02  -7.4662259e-02  -3.1396937e-02   4.2092235e-03  -1.8835666e-02  -5.7477237e-02   1.2905772e-01  -5.0734327e-02   2.7588756e-02   2.4151809e-03   6.9218806e-03  -3.2228931e-02   1.4546750e-01   1.1467602e-01   1.0611694e-01   2.6280589e-01   0.0000000e+00   1.7389834e-02   4.8172804e-02  -6.5719803e-02   5.8274338e-02   1.1069860e-01   4.8107447e-02  -6.8697887e-02   2.3338177e-01   6.4457609e-02  -9.7145135e-02   8.8076380e-02  -1.5191249e-01   5.7505993e-02   5.7939097e-02  -1.0950263e-01  -4.1497988e-02  -3.2469453e-02  -5.3622196e-02  -5.4914337e-02  -1.7318960e-02  -1.5236061e-02   6.6098919e-02   6.6188544e-02   1.1044559e-02  -1.2825569e-02  -4.5046372e-02   7.4848134e-05   7.9767437e-02  -1.4449636e-01   1.1967515e-01   1.5316882e-01   1.4589719e-01  -1.3474232e-02  -3.4639137e-02   8.0760994e-02   9.2798428e-02   5.4776980e-02  -1.4557812e-01  -5.4368533e-02  -2.3486839e-02  -7.4788191e-02  -2.7061702e-02
  -5.1434833e-02  -1.2230033e-01  -5.6058853e-02  -4.8955350e-02  -3.1819747e-02   5.9069556e-03  -3.6943297e-02  -8.1706633e-03  -4.8381132e-02   6.4241952e-02  -8.5530278e-02   2.5931366e-02   4.7287847e-03   6.9241615e-02   1.7394714e-02   2.4684230e-02  -3.8712304e-02   1.0781465e-01  -2.7787167e-03  -4.7656081e-02  -1.5154551e-02  -6.1384595e-02   1.8379443e-02   4.9968560e-02   2.2412064e-02   3.0627244e-02   5.1347549e-02   2.7463817e-02  -2.6930970e-02  -1.1438780e-01   9.3818949e-03  -2.1026878e-02   6.3470034e-03   2.3199448e-02   2.3008273e-02  -2.1076218e-01  -4.5252364e-02  -2.0975750e-02   2.5885665e-02  -3.2439822e-02   3.9828618e-02  -6.1751988e-02   1.6990864e-01  -1.4100033e-01   4.5583509e-01  -8.5610074e-02   7.4043958e-02   1.7389834e-02   0.0000000e+00   3.3594356e-02   2.7155168e-01  -3.4619714e-02  -5.2483628e-02   3.2071781e-02  -1.0120290e-01  -2.7544292e-02  -7.3663733e-02  -5.6237829e-02   1.2266684e-02  -5.7245542e-02  -3.0004777e-02  -4.8403560e-02  -6.3060794e-02  -7.6589301e-03   2.2462405e-02  -1.0255803e-01  -3.5981977e-02  -3.1853099e-02  -9.0285491e-02   1.9865918e-02  -1.8270630e-01  -4.8621189e-02   1.4169212e-02   2.0482837e-03   4.3584351e-02  -3.3228511e-02  -2.0218741e-02  -4.6825401e-02   6.9301150e-02   2.0534409e-02  -1.0848234e-02  -1.5902731e-02   4.6037072e-02  -1.4282302e-02   6.2674282e-02   3.9062523e-02   7.4869720e-02   5.1771584e-03   4.8109234e-02  -4.9674117e-02
   1.1506530e-02   8.9534303e-02   3.9968641e-02   5.6869699e-02  -1.4692422e-02   4.1065226e-02   6.7265713e-03   1.3381190e-02  -6.0908588e-02  -2.5483835e-02   1.8799090e-02   4.8774553e-02  -2.6279314e-02  -1.9681212e-03   1.8964760e-02   7.9488630e-02   1.4370243e-03  -7.5325910e-02   1.4396420e-02   4.3585607e-02  -7.1564574e-02  -6.8185124e-03   4.0821836e-02  -7.5710887e-03   1.1010661e-02   3.9764288e-02   1.5594441e-02   3.7080463e-02  -6.3188503e-02  -1.0105509e-01   1.0376543e-02  -4.0141098e-02   1.8353628e-02   3.9994481e-03  -4.5199043e-02  -6.6451512e-02  -7.6986584e-03   1.9047236e-02   1.5001524e-02  -1.1455348e-01   7.8572691e-02  -3.3981323e-02   1.6833673e-02  -3.0264829e-02  -4.2984951e-02   2.3429580e-01   6.2140694e-02   4.8172804e-02   3.3594356e-02   0.0000000e+00  -1.9171963e-02   1.9398259e-01  -7.7855979e-02   2.2662758e-01  -4.2207579e-02  -1.2901725e-01  -3.0194284e-02   6.4853329e-02   1.3641260e-03   2.6178352e-01   1.5531498e-02   9.0457711e-02  -1.0422462e-02  -2.8293234e-02  -1.2303487e-01   2.5978062e-02  -6.2434932e-02  -1.2913452e-03  -1.4364416e-01  -2.5797683e-02   4.6538622e-02   3.8087464e-02   1.4353243e-02  -1.4398300e-02  -6.2033010e-03  -3.6991840e-02  -2.9649235e-02  -1.8071765e-01  -6.1795526e-03  -1.6935483e-02   3.7627424e-02   4.0573068e-03  -1.3673511e-02  -4.7148825e-03  -3.0299805e-02  -6.3520745e-02  -2.4389712e-02  -9.3616419e-02   1.3667858e-02   3.5917446e-02
  -1.9839798e-02   8.1806879e-02  -2.5084575e-02  -6.4299826e-02   4.9321961e-03  -4.1536413e-02   3.8039860e-02  -1.5149239e-02   8.0115145e-02   1.0044551e-01   5.7124168e-02  -9.9388433e-02   5.0181874e-02   3.0143083e-03  -7.9003577e-03  -2.1679510e-02  -6.5227682e-02  -8.3548610e-03   9.6747223e-03  -3.4493231e-02  -3.7321022e-02   3.4203090e-02  -4.0131682e-02  -1.0918760e-02   3.7007583e-02  -7.6419307e-02   2.0233742e-02   7.2292863e-03  -3.4749272e-03  -4.3780015e-03   1.3491506e-02   2.6344419e-02  -3.1645295e-02   2.5903858e-02   5.0862094e-02  -1.0816781e-01  -6.1833294e-02  -1.3420445e-01   8.1674393e-04   1.8610306e-02   1.0756513e-01  -1.4105875e-02   3.0556855e-04  -1.8200406e-02   1.1869406e-02   7.3536385e-02   3.8159796e-02  -6.5719803e-02   2.7155168e-01  -1.9171963e-02   0.0000000e+00  -2.4596365e-02   1.4259914e-01   4.3514733e-02   2.7451968e-01   2.5047905e-02  -6.9205946e-02  -2.6450609e-02   1.2342037e-01  -3.6397369e-03   1.0161768e-01  -3.5733318e-03  -5.3073229e-02   6.0237427e-02   9.0546561e-02  -1.2970812e-01  -2.7524976e-02  -6.6750667e-02  -2.0725973e-02   4.7485205e-02   1.4584670e-02  -2.8533967e-02  -7.1430755e-02  -2.8106182e-03   3.8618918e-02   4.3603526e-02   3.0740117e-02   4.2039746e-02  -1.0054562e-01  -7.8298876e-02  -9.6349664e-02   8.0195545e-02   7.6171389e-03   8.5882328e-02   4.1551591e-02  -1.6593691e-03  -3.9713961e-02   9.1379211e-03   1.3187505e-02   3.0828943e-02
  -8.3589173e-02  -2.8939772e-03  -4.5459830e-02  -7.0730885e-03  -9.4660304e-03   5.1651193e-02  -3.9836726e-02   6.6993758e-03  -2.4378893e-02  -8.4203608e-03   1.2293164e-03  -5.2360239e-02   3.4311795e-02   3.2177370e-02  -3.5406045e-02  -6.1682572e-03   2.2062970e-02  -4.9980471e-02  -2.8120788e-02  -4.4501219e-02   4.1108259e-02   1.9570948e-02  -6.1032474e-02   6.5383028e-03   6.8203394e-03   7.2755696e-02  -1.7790746e-02   1.5570852e-02  -3.2222023e-02  -9.3139971e-02  -2.1826824e-02   1.7471458e-02   6.0227351e-03   1.5989529e-02  -1.1860953e-01  -4.0503669e-03   4.2464594e-02   2.2013407e-02   6.6966169e-02  -1.1898744e-01   3.5440138e-02   2.0979892e-02  -3.0852746e-03   1.3675210e-01  -8.2628892e-02   9.5837659e-02  -1.0656725e-01   5.8274338e-02  -3.4619714e-02   1.9398259e-01  -2.4596365e-02   0.0000000e+00   5.1291372e-03   3.0002613e-01   1.1916968e-01   8.2926078e-02  -2.9143907e-03  -7.4045017e-02   1.5442680e-02   7.4876767e-02   4.9975097e-02  -4.1940987e-03  -6.1412999e-02   9.1899413e-02   4.8506684e-02   7.0474603e-02  -2.3283598e-02  -3.2335547e-02  -2.3554685e-02   2.7277603e-02  -4.7049407e-03   1.0910738e-01  -2.3475130e-02  -5.9006636e-03   2.3724340e-02   8.7183151e-02  -3.3589232e-02  -2.0340572e-01  -8.5092760e-03  -3.9581156e-02  -2.4016883e-02   5.3458313e-02  -5.1510430e-03  -1.7874556e-02  -5.3965060e-02   5.3553443e-02  -2.5161239e-02  -4.9453386e-02  -1.6829653e-02   2.1266763e-02
  -9.2409681e-02   3.7347597e-02  -5.8703311e-02   7.3328058e-02   1.8686890e-02  -2.3910657e-02  -5.1516009e-02  -2.8781532e-02   9.7510044e-02  -2.6260479e-02   9.4016525e-02   3.0609499e-02   6.1716171e-02  -1.4100089e-01   1.3416434e-02  -1.1896463e-02   4.7931282e-02   2.2334917e-02  -7.2586454e-02   5.4779382e-03  -2.5359096e-02  -6.1121589e-02   1.0396067e-03   7.0801811e-02   4.7401433e-02  -7.4880521e-02  -6.7340436e-03   2.4156547e-02  -3.8736616e-02  -1.2858522e-02  -6.2037605e-02  -5.3195051e-03   1.6955447e-01  -5.9403944e-03  -9.4955791e-02  -5.2736718e-03   1.1565533e-01  -3.3390792e-02   3.6284834e-02   9.8870935e-02  -6.7515212e-02  -7.9816909e-02   2.9940819e-03  -9.9448343e-02  -8.9364933e-02  -1.1897908e-01   1.0816564e-01   1.1069860e-01  -5.2483628e-02  -7.7855979e-02   1.4259914e-01   5.1291372e-03   0.0000000e+00   1.7657920e-01   1.4016383e-01   3.6217583e-02  -3.5369995e-02  -9.7502258e-02   5.4932789e-02  -6.8202394e-02   7.3978952e-03  -9.8703894e-02   8.4673707e-03  -8.6393241e-02  -8.3079781e-02   3.0854908e-02   1.1378554e-01   5.6699027e-02  -1.5035801e-02  -7.7119969e-02  -1.3885149e-01  -9.1007744e-02   3.7727725e-03   6.7122818e-02   1.4891202e-01   7.6917611e-03   3.1797585e-02   2.8386898e-02   1.0051468e-01  -1.3053053e-01  -9.2508086e-02  -5.7712529e-02  -1.1186479e-01  -4.3557237e-02  -8.4577500e-02   4.2436366e-02   5.3943201e-02   9.2766842e-02   4.3656687e-02  -2.4043338e-02
   8.1249505e-02   5.3635732e-02   2.6057730e-03  -2.3649051e-02  -3.8833889e-02   4.2435758e-02   1.3804723e-02   4.5546574e-02  -4.1587763e-03  -6.2716284e-02   1.3314146e-02   7.2641096e-02   5.4855388e-02   8.0406533e-03   2.3255436e-02   3.1815773e-02  -4.1257833e-02  -3.6209222e-02   7.0757098e-02   1.6018410e-02  -1.1116236e-01   5.2241563e-03   3.4921625e-02   4.2341267e-02   6.2590933e-02   6.2890074e-02  -6.4592088e-02  -4.7276209e-04   4.6742812e-02  -1.8505697e-02  -4.2783864e-02  -5.2458057e-02  -7.5099942e-02   3.2376986e-02   8.9495708e-02  -1.7574537e-02  -2.4579655e-02  -6.0825228e-02   1.3865748e-02   4.7216149e-02   4.5035838e-02  -3.6362135e-02  -7.2782458e-02   3.4595787e-02  -2.5214945e-02  -3.4721031e-02  -4.9092173e-02   4.8107447e-02   3.2071781e-02   2.2662758e-01   4.3514733e-02   3.0002613e-01   1.7657920e-01   0.0000000e+00  -8.8298842e-02   2.5750837e-01  -6.1154018e-02   1.3194275e-01  -1.3210932e-02  -3.0156444e-02  -1.5730348e-01  -1.6640604e-01   2.4106523e-02  -4.4856995e-02  -4.3381675e-03  -6.4243487e-02  -7.9081615e-02  -1.3721616e-01  -3.7671018e-02   1.8837386e-02  -5.1550105e-02   8.8192956e-02   1.6393200e-02   5.0867119e-02   6.1738065e-02  -1.5656473e-01   2.3262030e-02  -2.9961078e-02   1.5684266e-02  -9.8799944e-03   6.8272936e-02   4.9014925e-03  -9.3832255e-02  -4.7440611e-02  -3.0528672e-02   3.3518715e-02   3.7982382e-02  -4.8399036e-02   2.3941428e-02   2.1900600e-02
   2.5775702e-02  -4.6432485e-02  -2.9856643e-02   5.6079567e-02   3.6732946e-03  -9.5948396e-03  -2.3705780e-02  -6.3356060e-02  -1.1622519e-02  -7.2056947e-03   1.0073580e-01   5.7030530e-02   5.6799401e-03  -4.6038100e-02  -6.2866826e-02  -4.2067614e-02   2.9587632e-03  -4.9992769e-02  -1.2973751e-02  -8.0416399e-02   6.0169038e-02   3.8066711e-02  -4.8335554e-02  -3.9734478e-02  -1.0129233e-01   3.4518952e-02   1.2528499e-02  -2.6423529e-02   8.7784168e-02   1.0063446e-01   3.7210849e-02   8.6752220e-02   5.5604485e-02   3.1078652e-02  -9.5789561e-02  -3.8753526e-02   1.2114805e-02   1.5943508e-01   1.5538331e-01   2.8328700e-02   1.1020442e-01  -7.3703779e-02   9.2194588e-02   5.8354009e-02   4.1798475e-03   3.9914939e-03   2.8549194e-01  -6.8697887e-02  -1.0120290e-01  -4.2207579e-02   2.7451968e-01   1.1916968e-01   1.4016383e-01  -8.8298842e-02   0.0000000e+00   1.9220501e-01  -4.7161625e-02   5.2910593e-02  -6.4062056e-02   3.8493750e-02  -4.0001874e-03  -4.8105493e-03  -1.1787256e-01  -6.6014487e-02  -4.2446538e-02  -8.0089585e-02   3.3730883e-03   1.2539401e-01  -7.7059225e-02  -4.1826065e-02  -8.5774045e-02   2.9215347e-02   8.0471915e-02  -6.7916121e-02  -1.3452074e-02   1.2327799e-01   3.4400201e-02  -5.9797954e-02  -1.6233228e-02   9.8453087e-02  -2.9572803e-02  -1.1988091e-01   2.5920761e-02   2.2525688e-02   1.8148148e-01   9.4333173e-02  -6.3271667e-02  -5.6578617e-02   7.6117158e-03   1.2346531e-02
   2.8258747e-02  -7.8379145e-02   3.8226486e-02  -1.3213393e-02   1.1050584e-02  -1.1550457e-01   5.3494494e-02  -1.3050681e-02  -4.7324132e-03  -9.6380370e-02   2.6978990e-03   4.8040827e-02   1.7370539e-02   2.0632350e-02   1.3045920e-01  -3.9215689e-02  -8.9857785e-03   8.6837822e-03   5.9411058e-03  -2.9264799e-03  -3.4424022e-02  -9.0151339e-02   2.7107872e-02  -4.5905001e-02   4.3391065e-02  -4.1805682e-02  -2.1005184e-02   1.1462973e-02   4.2646085e-02   6.2655051e-03   9.0337768e-02   1.9661143e-02  -2.2289981e-02  -5.9478298e-02   4.9514111e-02  -7.5921565e-03   3.2417666e-02  -3.1091540e-02   2.8406045e-03   9.9136725e-02  -7.6858196e-02  -2.8355969e-02  -8.0084984e-02   1.5348926e-02  -1.0020703e-01   4.4873844e-04  -2.2376907e-02   2.3338177e-01  -2.7544292e-02  -1.2901725e-01   2.5047905e-02   8.2926078e-02   3.6217583e-02   2.5750837e-01   1.9220501e-01   0.0000000e+00  -2.3410858e-02   3.9223582e-04   4.6436613e-02  -3.3168990e-02  -8.7151177e-02   1.3036719e-01  -9.5302528e-02   1.3569840e-01  -2.8513791e-02   3.2060368e-02   2.1034024e-02  -1.1477922e-01   9.4106648e-03  -2.7691757e-02   7.1032002e-02  -1.3442960e-01   3.5334705e-02   1.8301552e-02  -1.2009731e-01   5.2494178e-02  -7.7595014e-02  -1.5771383e-01  -2.3702204e-02  -3.2057208e-02   4.8670324e-04  -1.5167575e-02   3.8020189e-02   5.7863604e-03  -1.2602440e-01  -3.3281303e-02   7.7849632e-02  -3.7614803e-02  -1.9218479e-02   4.6697207e-02
   1.6514511e-01   3.3571023e-02   9.0596918e-03  -2.9058476e-03   1.0977934e-02   3.1766670e-03   5.5976270e-03   2.0622141e-02   9.3826388e-03  -4.7671986e-02   5.1922307e-02  -9.2492090e-02  -5.8026691e-03  -6.6097678e-02  -6.0000090e-02  -6.9643546e-02   2.9582109e-01   3.4276340e-02  -1.3197935e-02   6.9296097e-02  -5.0430085e-02  -9.5648260e-02  -3.2645778e-02  -5.6563678e-03  -2.9219049e-02   1.9402847e-02   4.3153306e-02   7.4821718e-03   1.9242045e-02  -6.9511049e-02   1.3375197e-02   2.5115806e-02   1.2191237e-01  -1.8593305e-02  -4.9939175e-02  -1.6870403e-02   7.9198637e-02  -4.2049259e-02   7.0136379e-02   2.3238289e-02   5.4268511e-02  -6.1303563e-02   7.9263926e-02   2.5092030e-02   2.4808256e-02   2.1695352e-02   9.8374457e-03   6.4457609e-02  -7.3663733e-02  -3.0194284e-02  -6.9205946e-02  -2.9143907e-03  -3.5369995e-02  -6.1154018e-02  -4.7161625e-02  -2.3410858e-02   0.0000000e+00   1.8616105e-01   6.8221718e-02  -2.5071628e-02   1.5434288e-01   1.1300058e-01   3.1802911e-02  -3.6549663e-02  -5.6829190e-02  -4.4198432e-04  -2.6298998e-02  -5.4005836e-02  -7.2409749e-03  -3.3281979e-02  -5.1324584e-03  -1.0191745e-02  -2.1206094e-02   9.1370828e-03   4.0902272e-02  -3.9520737e-02   3.9601262e-02  -2.0420026e-02   4.9522848e-02  -5.8726775e-02   4.0273061e-02   2.0681942e-02  -7.0058672e-02   3.8713845e-02   2.3873588e-02  -3.1143504e-02  -6.4567142e-02   3.1140522e-02  -1.2934795e-02  -3.8831712e-02
   4.9388580e-02   1.5454451e-01  -6.2345181e-03  -3.7052455e-02   1.4015685e-02  -6.1711449e-03  -7.3138734e-03   8.9849820e-03  -2.4729589e-02  -3.7317663e-02  -9.7141135e-02  -8.6217960e-02  -9.1946400e-02  -8.7467839e-02   9.5843957e-03  -7.1936977e-02   1.1692200e-01   1.3043702e-01  -3.4796028e-02   7.9730140e-02  -3.2055931e-02  -2.3546965e-02  -2.4137488e-02  -5.5789431e-04  -1.1200427e-01  -9.3264689e-02   3.0960611e-03   6.1511223e-02   4.0435936e-02  -3.0748146e-02  -2.3580311e-02  -1.0732429e-02  -4.8990628e-02   1.0045704e-01  -7.7025241e-03  -3.2834931e-02  -9.9873527e-02  -4.2286999e-03  -2.2248344e-02   2.5849893e-02   1.7976353e-02   9.2417798e-02   1.2812682e-01   4.8939865e-05  -6.5192638e-02  -1.0954144e-02   3.5103114e-02  -9.7145135e-02  -5.6237829e-02   6.4853329e-02  -2.6450609e-02  -7.4045017e-02  -9.7502258e-02   1.3194275e-01   5.2910593e-02   3.9223582e-04   1.8616105e-01   0.0000000e+00  -7.4156492e-02   1.4104940e-01  -1.6293063e-01   1.4211670e-01  -1.3107301e-01   5.7489012e-02   7.5506629e-02  -6.3494299e-02   4.8873184e-02   3.2736655e-02   1.1598682e-02   4.5847433e-02  -1.5480678e-01  -7.0713527e-02   3.1995022e-02  -4.2100682e-02   6.0941824e-02   1.0225895e-02   4.2273721e-02   4.1505403e-02   1.1868693e-01   8.0877113e-02  -5.2075117e-02  -3.1403508e-02  -7.9719085e-02   1.0668066e-02  -2.6587799e-02  -4.7528037e-02  -1.3847632e-03   4.1202710e-02  -3.3033389e-02   1.2696532e-03
   7.4704771e-02  -1.0171279e-02   1.9074890e-03  -2.6916655e-02   3.1353948e-02   9.1103334e-03  -6.0815382e-02  -3.7082325e-02   2.7961166e-02  -2.8234295e-02   3.5313474e-02  -3.8044695e-02   5.9255703e-02   1.0248929e-01  -4.7160256e-02  -1.4330717e-02  -5.1638736e-02   1.7427995e-02  -4.8325164e-02  -3.9432489e-02   4.7028551e-02   4.4481395e-04  -2.9403924e-03  -5.5610008e-03  -7.1930552e-02  -1.2492332e-01  -1.2694347e-02  -3.0849873e-02  -1.7074613e-02   1.6503078e-02  -2.2800148e-02   4.0761325e-02  -2.3626674e-02   2.0242632e-03   3.2500568e-02   1.2117887e-01   3.5869630e-02  -1.0682999e-01   3.3042876e-02  -6.0413056e-02  -5.5391372e-02   4.7850015e-02  -7.8215615e-02   3.2997283e-02   3.5168790e-02   3.0806512e-02   7.6312457e-02   8.8076380e-02   1.2266684e-02   1.3641260e-03   1.2342037e-01   1.5442680e-02   5.4932789e-02  -1.3210932e-02  -6.4062056e-02   4.6436613e-02   6.8221718e-02  -7.4156492e-02   0.0000000e+00   8.8340321e-02   2.7343843e-01   1.2005559e-01  -3.7875016e-02   7.4051722e-02  -9.5837845e-02  -5.1434672e-02  -3.1612823e-02  -7.2382199e-03   3.1784274e-02  -9.8820883e-02  -1.5042760e-01   4.7872533e-02   5.8964059e-02   1.2249381e-02   1.8045030e-02  -4.3139627e-02  -5.4870724e-03  -3.8061710e-02  -2.2949240e-02  -1.1452691e-01   1.2247231e-02  -6.1147561e-02   1.8007348e-02   6.5205867e-02   2.3036922e-02  -4.2255674e-02   7.7785571e-02  -4.8946458e-02   8.1326414e-02   3.1751078e-02
  -2.8551258e-02   4.2092426e-02   3.4407175e-02  -2.3123455e-02   3.4832637e-02   6.5033003e-03  -1.9103607e-02  -3.6221668e-02  -1.9408738e-02   6.5843726e-03   2.7462127e-03  -7.4249340e-02  -4.9109283e-02   6.7942208e-03  -2.9482581e-02   3.3867419e-02  -7.8436716e-02   5.9580368e-02  -8.6385996e-02  -1.2205267e-01   2.4690757e-02  -1.6239267e-03  -2.9029042e-02   2.6672183e-02  -6.1237349e-02  -4.0644847e-02   4.8348647e-02   8.2068121e-02   5.5540411e-04   3.1861484e-02  -4.4608843e-02   2.3709576e-02   9.7902763e-02   5.9902685e-02  -3.6173640e-03  -2.8814621e-02  -1.1606718e-01   2.1608219e-02  -9.8806304e-02   3.7966930e-02   1.9379046e-02   2.4588361e-02  -2.8678414e-02  -3.0680572e-02  -1.3122741e-02  -2.2686372e-02   1.6455383e-01  -1.5191249e-01  -5.7245542e-02   2.6178352e-01  -3.6397369e-03   7.4876767e-02  -6.8202394e-02  -3.0156444e-02   3.8493750e-02  -3.3168990e-02  -2.5071628e-02   1.4104940e-01   8.8340321e-02   0.0000000e+00   7.4735655e-02   1.0708344e-01   1.3583248e-01   7.1417061e-03  -6.6006802e-02   7.9260968e-02   8.2418431e-03   1.1007472e-03   7.2211319e-02   8.8706187e-02   3.2214655e-02  -8.9064630e-02  -5.5422987e-02   2.9462563e-02   7.5013928e-02   1.0194435e-02  -4.1984257e-02  -3.6914359e-02  -2.8021387e-02  -1.1752938e-01  -6.1201310e-02   8.2004279e-02  -3.3503721e-02  -8.8656533e-02  -6.0318501e-02  -3.6119914e-03   8.0575901e-02   3.9447307e-02   3.6554573e-02   7.1748224e-02
   4.5539028e-02  -2.3368343e-02   1.8119680e-03  -2.4053273e-02  -9.7670766e-03  -2.0844327e-02   7.0374636e-02   4.1965642e-02   4.2067307e-02  -1.9481440e-02   1.5587569e-01  -2.6369005e-02   6.0297426e-02   2.7057853e-02   2.2631889e-02  -4.0523691e-02  -6.8741280e-02  -2.5805708e-02  -2.3918366e-02   5.8452562e-02   2.2854272e-02  -6.2038700e-02   4.3558645e-03   4.7171921e-02  -1.7086749e-02   4.3529715e-02  -1.8568705e-02  -1.0522397e-01  -1.1822000e-02  -2.8362671e-02   5.7589276e-02   6.3432891e-02   1.2632270e-02   9.7543594e-02  -8.7512791e-03  -5.2920952e-02  -6.6286071e-02   5.3078672e-02  -1.1411498e-01  -5.4851106e-02   5.3249822e-02  -1.1555362e-03   1.7000266e-02  -4.0119271e-02   1.2154984e-02  -4.3151043e-02  -1.6664141e-01   5.7505993e-02  -3.0004777e-02   1.5531498e-02   1.0161768e-01   4.9975097e-02   7.3978952e-03  -1.5730348e-01  -4.0001874e-03  -8.7151177e-02   1.5434288e-01  -1.6293063e-01   2.7343843e-01   7.4735655e-02   0.0000000e+00   7.8333873e-02   2.2913411e-02  -7.1256829e-04   6.9873735e-02   7.6775011e-02  -1.4307274e-01  -4.3590458e-02   3.4489566e-03  -4.3844885e-02  -6.9830983e-02   5.4367085e-02  -1.0981813e-01  -3.2588689e-02   1.3078680e-03  -8.1358715e-03   4.0989170e-02  -1.3097800e-02   6.0146935e-02   1.4080508e-01   3.2600339e-02  -1.8417180e-02  -3.2536123e-02   6.0673285e-03   7.9562400e-03   6.5992426e-04  -1.5331997e-02  -6.4588447e-02   4.8872285e-02   2.0368488e-02
   2.1638756e-02   1.7559565e-02   3.2906922e-02  -3.5308060e-02   3.3029495e-02  -5.7219261e-02   6.6116230e-02  -1.7604570e-02   5.2016542e-03   6.6293351e-02   7.8469562e-02   5.4456659e-02   1.6839195e-02  -1.4600268e-02   8.6336265e-02   1.8276517e-02   4.1844056e-02  -9.1714780e-04  -1.3640653e-03   1.6772402e-03  -8.1229193e-02   1.0290107e-02   4.7199892e-02  -1.9985954e-02  -3.1163758e-03  -7.2633242e-02   5.8253294e-02   3.0472026e-02  -5.4103820e-02   2.9085838e-02   6.2845107e-02  -1.4037239e-02   4.5661319e-02  -3.7851422e-02  -3.0841794e-02   7.2078153e-02  -5.8360648e-02   7.9792643e-02  -3.0285201e-02   3.9237181e-02  -1.1556734e-01  -6.4808414e-03  -8.1360645e-03  -8.2791745e-02  -1.6233148e-02  -7.1345078e-02   1.7215542e-02   5.7939097e-02  -4.8403560e-02   9.0457711e-02  -3.5733318e-03  -4.1940987e-03  -9.8703894e-02  -1.6640604e-01  -4.8105493e-03   1.3036719e-01   1.1300058e-01   1.4211670e-01   1.2005559e-01   1.0708344e-01   7.8333873e-02   0.0000000e+00  -5.8603104e-02   2.3206957e-01  -6.8167227e-02   7.5809640e-02   3.5848933e-02  -1.2311899e-01  -8.4498230e-02  -1.3950230e-01  -6.4091990e-02  -3.2031643e-02   1.3285293e-02  -2.9026789e-02   8.3241537e-02   3.2572629e-02  -8.4404502e-02   5.1341036e-02   1.5244944e-03   3.9788317e-02  -2.0140097e-02   5.4659609e-02  -7.4273108e-02  -3.0096612e-02  -7.8062784e-02  -1.9303868e-02   1.7551940e-02  -7.0675147e-02  -3.5996776e-03   1.2779150e-02
   9.1225795e-02  -4.5140086e-02   2.6342448e-02   4.0590516e-02  -1.0009727e-02   5.4837530e-02   7.3771550e-02  -2.8807792e-02   1.2719395e-03   3.0027028e-03   1.6563688e-02   6.6061962e-02   4.8367110e-02  -1.4258834e-02  -4.4180351e-02  -8.1890905e-02   3.6401027e-02  -8.3018140e-02   9.0218671e-02  -1.0647134e-01  -7.3727303e-02  -1.3621601e-01  -9.5946939e-03  -2.8964237e-02   1.5199106e-02  -5.4995948e-02  -5.8726899e-02  -7.3818955e-02   1.1598812e-01  -1.2645442e-02   6.0679922e-02  -5.1977054e-02   3.7415074e-02   4.2570138e-03  -1.1684111e-01  -1.0451304e-02   8.6967010e-03  -8.5057603e-03   3.5834470e-02   3.9214698e-02  -6.1311864e-02   1.7992029e-02  -5.3909871e-02  -9.4564819e-02   1.0776152e-02   2.0159134e-03  -1.0364486e-02  -1.0950263e-01  -6.3060794e-02  -1.0422462e-02  -5.3073229e-02  -6.1412999e-02   8.4673707e-03   2.4106523e-02  -1.1787256e-01  -9.5302528e-02   3.1802911e-02  -1.3107301e-01  -3.7875016e-02   1.3583248e-01   2.2913411e-02  -5.8603104e-02   0.0000000e+00   7.4823767e-02   1.0168492e-01  -1.2223511e-01   1.4255826e-02   2.4452037e-02  -2.2652308e-02  -4.0870876e-03  -1.0453375e-02  -4.5760186e-02   5.3759460e-02  -2.8480399e-02   3.3810332e-02  -8.7735261e-03  -9.3271590e-02  -2.5674660e-03   1.6502499e-01   1.1706182e-02   2.6028610e-01  -1.9305010e-02  -1.0931005e-02   1.1305412e-02   1.0563040e-01  -1.3105083e-01   1.4714171e-01   3.5121728e-02   4.5812078e-02  -1.6937341e-03
  -2.2911965e-02   2.9747004e-02  -1.8039904e-02  -5.6221563e-02  -1.7197098e-02  -8.6658365e-03   3.2547980e-02  -5.7926267e-02  -2.0066738e-02  -3.1179821e-03  -2.2208326e-03   6.6807173e-02   1.1553380e-02   5.0222456e-02  -5.3291398e-03  -4.5703861e-02   7.1328828e-02   1.7757362e-02   3.3988889e-03  -6.8427863e-02  -9.1207481e-04  -6.3840556e-02  -2.9046970e-02   2.1106298e-02   2.5105687e-02  -1.1680936e-01   2.9414227e-02  -1.2155534e-02   6.3507033e-02   2.7206565e-02  -4.2905777e-02  -3.6739424e-02  -3.1335891e-02   1.7556084e-02   2.3780357e-02  -3.6145110e-02   4.6000590e-02  -1.3865678e-02   7.0736586e-02  -4.8446675e-02  -4.3713799e-02   9.9538989e-02  -2.6586039e-02  -1.0036084e-01   6.0018833e-02  -3.2432957e-02   5.4316324e-02  -4.1497988e-02  -7.6589301e-03  -2.8293234e-02   6.0237427e-02   9.1899413e-02  -8.6393241e-02  -4.4856995e-02  -6.6014487e-02   1.3569840e-01  -3.6549663e-02   5.7489012e-02   7.4051722e-02   7.1417061e-03  -7.1256829e-04   2.3206957e-01   7.4823767e-02   0.0000000e+00   7.7984348e-02   1.5389527e-01   1.0525290e-01   2.1144055e-02  -4.3781652e-02   3.3027561e-02   6.7263809e-02   3.4818598e-02   7.1900084e-02  -3.9560094e-02   6.2601430e-02  -7.2987387e-02  -5.2868287e-02   6.4479971e-02  -4.1349182e-02   1.0119133e-01  -6.4424910e-02   1.3113807e-01  -1.5913213e-02   1.2494628e-01  -6.2906069e-02   4.4870273e-02   2.1586143e-02  -3.4448913e-02   8.2492008e-02   5.0802967e-03
  -1.3816019e-02   5.5605588e-02   7.9736700e-03  -4.4566568e-02   3.6629009e-02   1.1876999e-02   8.4798178e-02  -2.4085030e-03   2.9520827e-02   3.1436913e-02  -1.0547537e-01  -2.0494682e-02   8.6492006e-02   1.7004295e-02  -2.9807731e-02   7.0891204e-02  -5.0003705e-02  -4.5361919e-02  -1.1612732e-01  -7.8475063e-02  -3.3180338e-02  -9.5690895e-02  -5.3577742e-03  -4.9069678e-02   1.3430979e-01   8.0674030e-02  -4.0178329e-02   1.3243355e-02   7.3926468e-04  -1.7865451e-01  -2.5325847e-03   4.7731068e-02  -3.7639400e-02   2.2163015e-02   1.0472640e-01  -1.6016590e-01  -1.6468759e-01  -1.2453431e-03  -6.1219259e-02   2.2578062e-01   5.4816549e-02  -1.4680663e-01  -6.0514448e-02   1.8434548e-01  -4.4855002e-02  -4.3710030e-03  -2.3973045e-02  -3.2469453e-02   2.2462405e-02  -1.2303487e-01   9.0546561e-02   4.8506684e-02  -8.3079781e-02  -4.3381675e-03  -4.2446538e-02  -2.8513791e-02  -5.6829190e-02   7.5506629e-02  -9.5837845e-02  -6.6006802e-02   6.9873735e-02  -6.8167227e-02   1.0168492e-01   7.7984348e-02   0.0000000e+00   1.0922503e-02   1.9171405e-01   2.6758979e-02  -9.8269934e-02  -1.5304519e-01  -4.3222124e-02   5.9738670e-03   5.8917155e-02   1.9856883e-02   5.5360342e-02   6.4210388e-02  -6.1238889e-02   4.2185213e-03   1.7469870e-02  -6.7385329e-03   2.4852304e-02  -6.9484470e-02  -1.5229294e-01   6.0468597e-02   4.8036256e-02   3.7375429e-02   1.2696530e-02   3.0314638e-02  -6.0327599e-02   1.9806452e-03
  -2.7734928e-02  -5.1619151e-02  -3.1568001e-02   6.8330529e-02  -1.6940873e-02  -2.6207892e-02   5.5008398e-02  -5.2505814e-04  -4.6119270e-03   3.9481614e-02   9.3922808e-02   1.4422329e-01  -6.4796872e-02  -4.3571581e-02  -1.7334495e-02   1.1182251e-01   1.1399580e-01  -4.3564275e-03   7.8063158e-04  -2.1923312e-02  -9.9628539e-02  -1.4971826e-01  -4.5150908e-03   4.7997095e-02  -7.7632794e-02   9.0075323e-02   1.8742046e-02  -2.9172849e-02  -7.3495167e-02  -4.5785198e-02   1.4130694e-02   9.4455167e-02  -3.9325620e-02   3.9245659e-02   9.2498617e-02  -3.0880014e-02  -6.1290761e-02  -1.5783943e-02  -1.0949732e-02   8.2610320e-02  -8.7016259e-02  -6.0282957e-02  -2.2716616e-02  -1.5958278e-01  -8.4329616e-02   1.2430199e-02   1.0079180e-02  -5.3622196e-02  -1.0255803e-01   2.5978062e-02  -1.2970812e-01   7.0474603e-02   3.0854908e-02  -6.4243487e-02  -8.0089585e-02   3.2060368e-02  -4.4198432e-04  -6.3494299e-02  -5.1434672e-02   7.9260968e-02   7.6775011e-02   7.5809640e-02  -1.2223511e-01   1.5389527e-01   1.0922503e-02   0.0000000e+00  -9.1330744e-03   1.3510941e-01   7.1145262e-04   8.3152368e-03   2.5823071e-02  -1.1113945e-01   2.7725935e-02   7.9867408e-03   5.5806609e-03   1.5226149e-02   1.3899786e-02  -2.8070243e-02   2.2960091e-02   3.3802442e-02  -5.9418769e-02  -5.8774973e-02  -1.5473473e-02  -4.5986403e-02  -7.1492000e-02   1.3691578e-01   1.7273402e-01  -1.4917847e-02  -7.7161860e-02   1.5688811e-02
   5.9895292e-02   6.5688849e-03   8.9029119e-02  -2.7578917e-02   2.7729256e-02   1.6680172e-02   3.3372479e-02   1.0951661e-02  -7.5227990e-02  -6.6706377e-02   1.7512619e-02  -3.3634517e-02  -2.3034561e-02  -3.8964962e-02   1.5885094e-03  -7.0405887e-02   4.5397763e-02   1.6001045e-03   1.9009590e-02  -1.8881777e-02   9.7950888e-03   6.5841455e-02  -3.8336762e-03  -8.5392865e-03   1.1671692e-01  -1.7089104e-02   1.4218206e-02  -3.9092657e-02  -5.6627663e-02   1.7398356e-02  -3.3600834e-02   1.1772050e-01   1.5696761e-01  -1.4739642e-01   2.0371147e-01  -2.6121961e-02  -1.5461003e-02  -2.4079966e-02  -3.1780839e-02  -1.8213151e-02  -3.1622233e-02  -5.8054857e-02   3.5455729e-02  -1.7789514e-02   1.5795039e-01   2.3964377e-02  -3.7441560e-02  -5.4914337e-02  -3.5981977e-02  -6.2434932e-02  -2.7524976e-02  -2.3283598e-02   1.1378554e-01  -7.9081615e-02   3.3730883e-03   2.1034024e-02  -2.6298998e-02   4.8873184e-02  -3.1612823e-02   8.2418431e-03  -1.4307274e-01   3.5848933e-02   1.4255826e-02   1.0525290e-01   1.9171405e-01  -9.1330744e-03   0.0000000e+00   2.1464131e-01   9.4661852e-02   1.2855267e-02  -6.4572586e-02  -3.1104364e-02   4.0673285e-02  -3.2212849e-02   1.4932051e-02  -1.8934154e-02  -1.0030102e-01  -6.6410830e-02   7.1289241e-03  -4.9708749e-02  -5.3722806e-02   1.1740755e-02   3.5559510e-02  -2.0223194e-02   1.0161552e-02  -1.1195315e-02   1.1544989e-02  -5.3176066e-02  -2.6753423e-02  -3.3133367e-02
   4.0089051e-02   2.2773011e-02  -9.9512987e-03  -3.2391757e-02  -6.4092422e-02   3.3900526e-02   1.1217015e-02   1.9176038e-02  -2.7133239e-02  -3.3294917e-02   1.0133724e-01   3.2599894e-02   2.2135749e-02   1.7596361e-02  -4.2258471e-02  -6.3052669e-02  -1.0569811e-01  -6.1529381e-02   3.6965341e-02   1.3266773e-01   1.4326601e-01  -1.5196679e-02  -2.7644499e-02   7.5280494e-03  -3.8164469e-02   6.7713051e-02   1.4832465e-02   6.1622132e-02   2.8275428e-02   5.0693805e-02  -1.4682683e-01  -5.2306882e-02   2.5200753e-02   1.4437898e-01   5.3427783e-02   1.8933534e-01  -4.7076307e-02  -5.2269590e-02  -9.5796075e-02  -1.7196924e-02   4.7431722e-02  -3.4506167e-02   4.1791877e-02  -4.6837481e-02  -4.9171346e-02   1.9998094e-01  -1.0990438e-01  -1.7318960e-02  -3.1853099e-02  -1.2913452e-03  -6.6750667e-02  -3.2335547e-02   5.6699027e-02  -1.3721616e-01   1.2539401e-01  -1.1477922e-01  -5.4005836e-02   3.2736655e-02  -7.2382199e-03   1.1007472e-03  -4.3590458e-02  -1.2311899e-01   2.4452037e-02   2.1144055e-02   2.6758979e-02   1.3510941e-01   2.1464131e-01   0.0000000e+00   3.7106319e-02   7.0450416e-02   4.8680195e-02  -3.0469179e-02   5.7935006e-02  -2.5147473e-01   1.1812225e-01  -3.5695469e-02  -2.8327651e-01  -3.4576585e-02   9.5920068e-02  -1.1577119e-01  -4.9118985e-02  -3.9160639e-02  -2.0952716e-02  -3.1420248e-02  -2.0164344e-02   4.6549262e-02  -4.8686195e-02   5.6201071e-03  -2.0720838e-02  -8.1870084e-02
   3.3600489e-02   3.3659263e-02  -1.3746855e-03  -6.4384625e-02   2.1733700e-02   1.2121799e-02  -3.1461760e-02  -4.2523632e-02  -6.1938765e-02   1.0334000e-02  -5.7676642e-04  -2.9175084e-02   3.1530930e-02   5.3247755e-02   5.6639878e-03  -2.1153607e-02  -7.2063773e-02  -7.8770991e-02   8.8827935e-02   9.7677297e-02  -4.0573311e-02   2.8554282e-02  -4.2547690e-02  -1.6168793e-02  -6.5906808e-02   7.0589866e-02   9.3009709e-03   3.6967276e-02   4.8629581e-02  -3.0642449e-02   3.2872063e-02   1.0798333e-01   7.8407245e-02   1.4917626e-02  -1.2963951e-01   5.2564284e-02   3.8843144e-02   3.8744389e-02  -2.6979931e-04   6.1016271e-02  -1.0790224e-01  -4.1300785e-02  -4.5767921e-03   1.6184151e-01   1.0856713e-01  -1.4899748e-02   6.1838678e-04  -1.5236061e-02  -9.0285491e-02  -1.4364416e-01  -2.0725973e-02  -2.3554685e-02  -1.5035801e-02  -3.7671018e-02  -7.7059225e-02   9.4106648e-03  -7.2409749e-03   1.1598682e-02   3.1784274e-02   7.2211319e-02   3.4489566e-03  -8.4498230e-02  -2.2652308e-02  -4.3781652e-02  -9.8269934e-02   7.1145262e-04   9.4661852e-02   3.7106319e-02   0.0000000e+00   3.3186005e-01  -1.4752285e-01  -6.5540455e-02   1.5197939e-01  -1.4187587e-02   8.8314874e-02   9.7746484e-02   1.2647074e-01  -2.8295753e-02   1.8309859e-01   4.8994459e-02  -7.3781260e-02  -1.3420989e-01  -1.7600612e-02  -5.5095093e-02  -8.3927625e-02  -1.0719863e-02  -8.6290276e-02  -5.6395090e-02   5.1874814e-02   3.7515894e-02
  -8.8865879e-02  -2.3215713e-02  -2.1630682e-02   2.3655067e-02  -4.8342119e-02   1.0681114e-02   1.2256807e-02  -1.6042008e-02   5.8124148e-02   2.4217047e-02   1.5187856e-02   1.8445331e-02  -1.1139001e-02  -7.7276110e-04   2.6460344e-04   3.3143689e-02  -2.7571658e-02   1.2219713e-01   1.1193823e-01   2.6617166e-01  -8.2449774e-03   1.3342475e-02  -5.6137833e-03  -1.8587490e-02   1.0545108e-01  -8.2883811e-02   3.3635264e-02   8.1353299e-02  -3.0105409e-02  -6.6789929e-02   6.1317195e-03  -9.6508391e-02  -6.5020804e-02  -7.8012351e-02  -3.3971500e-02   5.6919234e-02  -8.0750380e-02  -8.0036169e-02  -2.7052275e-02   1.2008231e-01  -2.8507054e-02  -1.8041829e-02  -1.3257169e-02   4.6100826e-02   4.2701133e-02  -1.4150716e-01   2.8269501e-02   6.6098919e-02   1.9865918e-02  -2.5797683e-02   4.7485205e-02   2.7277603e-02  -7.7119969e-02   1.8837386e-02  -4.1826065e-02  -2.7691757e-02  -3.3281979e-02   4.5847433e-02  -9.8820883e-02   8.8706187e-02  -4.3844885e-02  -1.3950230e-01  -4.0870876e-03   3.3027561e-02  -1.5304519e-01   8.3152368e-03   1.2855267e-02   7.0450416e-02   3.3186005e-01   0.0000000e+00   8.8755202e-02  -7.7719710e-02  -2.4007842e-02  -5.9032003e-02   1.3251580e-01   2.8107570e-02  -2.8943988e-02  -4.6189828e-02   5.9543032e-02   6.8866479e-03   1.8255910e-02  -1.2892583e-02  -5.6624290e-02  -5.4082562e-02  -3.2406892e-02   1.8484027e-02   2.7082496e-03  -9.3573504e-02   2.9541473e-02   4.8453506e-02
  -1.7947740e-02   4.0479408e-02  -3.9649103e-02   1.2524320e-02  -2.2559878e-02  -1.8704532e-01   4.9280781e-02  -1.0948596e-02   8.3279645e-02   3.4868697e-02   4.0521646e-02  -4.7364895e-02   3.2040190e-02   4.7323048e-02  -5.9646869e-02  -2.3524345e-02  -1.0230855e-02  -8.1414433e-02  -7.9341809e-03   4.0856248e-03   9.5966640e-02   3.4759276e-02  -1.8080717e-02  -1.6770342e-02   8.2776822e-02  -6.2232157e-03   1.1662555e-01  -1.1456880e-01  -9.4517883e-02   1.2708098e-01   5.7284542e-02   5.3721541e-02   4.9916928e-03   3.8969133e-02  -3.4074351e-03  -1.2346316e-01   3.4014968e-02  -1.4032196e-02   6.6876713e-02   4.1190874e-02   2.6581629e-02   6.8721597e-02   4.6689275e-02   3.1225513e-02  -8.3083385e-02   5.3636762e-02   8.9156324e-02   6.6188544e-02  -1.8270630e-01   4.6538622e-02   1.4584670e-02  -4.7049407e-03  -1.3885149e-01  -5.1550105e-02  -8.5774045e-02   7.1032002e-02  -5.1324584e-03  -1.5480678e-01  -1.5042760e-01   3.2214655e-02  -6.9830983e-02  -6.4091990e-02  -1.0453375e-02   6.7263809e-02  -4.3222124e-02   2.5823071e-02  -6.4572586e-02   4.8680195e-02  -1.4752285e-01   8.8755202e-02   0.0000000e+00   1.2077650e-01   8.1838348e-02   1.1362418e-01   1.4735015e-01  -5.3146492e-02   7.9426469e-02  -3.6259495e-02   9.5152373e-02  -2.2249178e-01  -1.7677357e-02  -1.1368834e-01   1.8808862e-02  -5.7603674e-04   8.9640008e-03  -3.8120640e-02   1.4951324e-01  -1.5473706e-01  -9.1447532e-02  -4.4003068e-02
   6.1765456e-02   3.3484796e-02  -3.8259149e-02   7.4142645e-02  -3.1992581e-02   1.1718358e-01   1.2605248e-04  -7.0408373e-03  -5.9108072e-03  -5.1667924e-02  -9.5010520e-03  -3.2920203e-02  -8.7863776e-02   4.8763691e-02  -2.9370524e-02   1.9776777e-02  -6.3241406e-03  -1.5150378e-02  -4.5619716e-02   3.0212616e-02   1.3499042e-01   7.4914993e-02  -6.0546527e-02   7.6792649e-02   5.8005629e-03  -6.3611641e-02  -7.5769534e-03   2.5644478e-02   2.2797594e-02  -1.1230489e-01   9.5916791e-02   2.5496999e-01  -2.3909384e-02  -1.3203816e-02   1.0982330e-01  -1.6902723e-02   1.2901515e-03   1.1028209e-01  -1.8198877e-01   6.6758120e-02  -1.7239634e-01  -4.7097567e-02   1.7827964e-02  -7.9677653e-02  -6.0777476e-02   7.2186895e-02   3.1504385e-03   1.1044559e-02  -4.8621189e-02   3.8087464e-02  -2.8533967e-02   1.0910738e-01  -9.1007744e-02   8.8192956e-02   2.9215347e-02  -1.3442960e-01  -1.0191745e-02  -7.0713527e-02   4.7872533e-02  -8.9064630e-02   5.4367085e-02  -3.2031643e-02  -4.5760186e-02   3.4818598e-02   5.9738670e-03  -1.1113945e-01  -3.1104364e-02  -3.0469179e-02  -6.5540455e-02  -7.7719710e-02   1.2077650e-01   0.0000000e+00   1.3443724e-01   1.9656527e-01   7.9168166e-02   2.2723191e-01  -3.5489738e-02   1.2607887e-01  -6.5157183e-02   1.9855828e-02  -8.2224280e-02   1.4299753e-02  -9.8426108e-02   7.9898813e-02  -4.8152989e-02  -7.0760110e-04   1.4408738e-01  -5.0776879e-02   1.4080724e-02  -8.9662161e-02
   6.7601628e-02  -1.1697000e-01   3.7218080e-02  -3.9810245e-02  -5.0255413e-02   2.6531197e-02   5.9494679e-02  -7.4554634e-02   3.0163239e-03   1.1313870e-01   4.3302304e-02   9.9727875e-03   2.1944966e-02  -6.3164390e-02  -5.5745826e-04   1.6560797e-02   2.1152402e-02  -7.7693485e-02   5.9313483e-02  -1.0449263e-01  -5.2528874e-02   7.6227984e-02   2.2050716e-02  -4.0237126e-02  -8.7473247e-02   2.3501437e-02  -9.6559089e-02   6.5022567e-02   1.7897437e-01  -3.6728550e-02   9.4848450e-02  -9.4853215e-02   1.4060656e-01  -2.4095922e-02  -5.5786503e-02   7.3752660e-02   1.0043850e-02   2.4089675e-02  -4.5030180e-02  -3.2849538e-02   1.1497076e-01   7.2483144e-02   8.9944113e-02  -4.5707004e-02  -6.2449135e-02   4.5897850e-02  -4.6469493e-02  -1.2825569e-02   1.4169212e-02   1.4353243e-02  -7.1430755e-02  -2.3475130e-02   3.7727725e-03   1.6393200e-02   8.0471915e-02   3.5334705e-02  -2.1206094e-02   3.1995022e-02   5.8964059e-02  -5.5422987e-02  -1.0981813e-01   1.3285293e-02   5.3759460e-02   7.1900084e-02   5.8917155e-02   2.7725935e-02   4.0673285e-02   5.7935006e-02   1.5197939e-01  -2.4007842e-02   8.1838348e-02   1.3443724e-01   0.0000000e+00   2.8115850e-01   3.3166521e-01  -3.7471673e-02   2.9806953e-01  -1.1596438e-01   1.2868715e-02  -4.8618952e-02  -6.6523330e-02  -4.7000007e-02   9.4092121e-02   1.5236699e-01   1.4174988e-02   6.1686495e-02   2.4227760e-02  -5.6629551e-03   4.8287476e-02   7.2841056e-03
   6.9546205e-02   3.4973057e-02   3.6268484e-02  -3.6727780e-03  -3.1392744e-04  -1.6974668e-02   6.6176490e-02   2.5278510e-02  -5.1082524e-02  -4.7410328e-03  -7.7392347e-02   1.1850438e-01   5.1817223e-03   2.4283681e-05   1.5249749e-02   1.1721715e-02  -2.3843172e-02   1.3558754e-01   4.0496845e-02   5.5344656e-02   9.3514987e-02  -1.0452411e-01  -2.7491498e-02  -4.9522712e-02  -5.9008529e-02  -1.4028895e-02   6.6501240e-02   5.3436589e-02  -7.8959523e-02   1.4117386e-01  -5.1976306e-02  -2.0636797e-02   1.3242222e-01  -8.2286657e-03  -5.0604753e-02   1.5167986e-01  -2.3362279e-02  -2.2617573e-02   8.4595034e-03  -1.2052807e-01   1.0207573e-01   1.7810562e-01   7.7819067e-02   2.9731102e-02   1.7245633e-02   2.3361384e-02   3.4381641e-03  -4.5046372e-02   2.0482837e-03  -1.4398300e-02  -2.8106182e-03  -5.9006636e-03   6.7122818e-02   5.0867119e-02  -6.7916121e-02   1.8301552e-02   9.1370828e-03  -4.2100682e-02   1.2249381e-02   2.9462563e-02  -3.2588689e-02  -2.9026789e-02  -2.8480399e-02  -3.9560094e-02   1.9856883e-02   7.9867408e-03  -3.2212849e-02  -2.5147473e-01  -1.4187587e-02  -5.9032003e-02   1.1362418e-01   1.9656527e-01   2.8115850e-01   0.0000000e+00   2.0611784e-03   3.7137754e-01  -1.4731336e-01   6.4498695e-02  -3.2912543e-02   8.0088840e-02  -3.4913341e-02  -1.3734885e-01   7.5573995e-03  -6.5879577e-02  -5.0261058e-02   3.7851416e-02  -1.6283309e-01   3.5900687e-03  -1.5381640e-02  -3.2315612e-02
   2.1068318e-02  -9.5728956e-03  -5.6006011e-02  -5.0357231e-02  -2.0391335e-02  -3.6930782e-02  -3.4347900e-02  -8.1090534e-02  -4.2751131e-02  -1.0629866e-03   6.9484623e-02  -2.6581203e-03   1.4450457e-02  -5.4889994e-02  -3.1666144e-02   1.1856363e-02  -1.4628181e-02  -4.2427249e-02  -1.1634979e-01   2.5047865e-04   1.3092343e-02   2.8421448e-02   4.4041719e-02   2.9608572e-02   1.3082737e-01  -4.6631503e-02  -6.6436513e-02  -9.0229604e-02  -2.0466317e-02   1.6922600e-01   1.6757460e-01  -9.9341905e-03  -9.9725728e-02   8.9418931e-02  -3.3436418e-02  -7.6467622e-02   8.3322265e-02   4.2210753e-02   2.4085235e-02  -4.9525550e-02   1.8893380e-01  -3.1990748e-02  -1.4513345e-01  -3.5663767e-02   1.0867770e-01  -8.7732894e-02   4.2407594e-02   7.4848134e-05   4.3584351e-02  -6.2033010e-03   3.8618918e-02   2.3724340e-02   1.4891202e-01   6.1738065e-02  -1.3452074e-02  -1.2009731e-01   4.0902272e-02   6.0941824e-02   1.8045030e-02   7.5013928e-02   1.3078680e-03   8.3241537e-02   3.3810332e-02   6.2601430e-02   5.5360342e-02   5.5806609e-03   1.4932051e-02   1.1812225e-01   8.8314874e-02   1.3251580e-01   1.4735015e-01   7.9168166e-02   3.3166521e-01   2.0611784e-03   0.0000000e+00   8.2383584e-02  -2.1195149e-01   2.2515488e-01  -3.8994814e-03   1.6955472e-03   1.2338685e-01   7.1450554e-02  -6.7269415e-02  -1.0538591e-02   4.4071588e-02   1.2413466e-02  -5.0578248e-02   3.2924979e-02  -5.8762471e-02   7.6056628e-02
  -1.4500303e-01   4.3581625e-02  -2.6464435e-02   1.2221470e-01  -4.7062792e-02   5.7282769e-02  -3.9126568e-02   1.2836071e-01  -4.5682946e-02  -4.5343520e-02  -9.4948609e-02  -4.3282074e-02   7.0545220e-02   8.7359874e-02   5.4643062e-02  -5.3251308e-02   9.4380256e-02  -1.0004390e-01  -5.0463550e-02   6.6536413e-02  -6.6885299e-02  -4.6404327e-02  -1.3359844e-02   1.8460201e-02  -1.3190362e-02   4.1818915e-02  -1.0822309e-02   3.0228445e-02   1.4616253e-01  -1.4219580e-01  -4.7733228e-03   4.9536774e-02  -1.0046130e-01  -5.6955449e-02   1.1964464e-02  -1.8460858e-02  -7.0131828e-02  -3.7306552e-02   1.2453777e-02  -1.1364369e-02  -5.1678972e-03   9.4926375e-02   1.9612504e-02  -9.8551335e-02   1.1061737e-01  -1.5000900e-01  -1.6840805e-01   7.9767437e-02  -3.3228511e-02  -3.6991840e-02   4.3603526e-02   8.7183151e-02   7.6917611e-03  -1.5656473e-01   1.2327799e-01   5.2494178e-02  -3.9520737e-02   1.0225895e-02  -4.3139627e-02   1.0194435e-02  -8.1358715e-03   3.2572629e-02  -8.7735261e-03  -7.2987387e-02   6.4210388e-02   1.5226149e-02  -1.8934154e-02  -3.5695469e-02   9.7746484e-02   2.8107570e-02  -5.3146492e-02   2.2723191e-01  -3.7471673e-02   3.7137754e-01   8.2383584e-02   0.0000000e+00  -1.3172601e-01   8.6954713e-02   7.3873079e-02  -7.8492071e-02  -1.9622279e-02   5.9431074e-02   2.2234560e-02  -7.9556495e-02  -5.3686970e-02  -1.3123573e-01   3.0554927e-02   8.9174644e-02  -9.4948753e-03   3.8852670e-02
   2.1209619e-02   5.0250885e-02   2.9800710e-02   6.6318944e-02  -3.2829009e-02   7.6999989e-03   1.2828762e-02  -1.0884539e-02  -5.2242295e-02   1.4943773e-02   5.3968412e-02   7.4723606e-03   1.1506989e-02   3.2880129e-02  -2.3793693e-02  -7.6079979e-02   3.1426601e-02   7.3375586e-02   8.6274318e-02  -1.0471591e-01   1.1788365e-01  -1.2152627e-02  -4.0928431e-02  -9.5266795e-02   3.0359864e-02   1.3566918e-01  -4.1236165e-02   7.5434547e-03   9.7747963e-02  -6.3846272e-02  -7.6342024e-02   1.8022548e-02   6.0618521e-03  -1.0485732e-01   1.7251237e-01  -9.6501204e-02   1.0433505e-01  -1.5582360e-01  -7.2116880e-02   9.1841900e-02   3.5555326e-02  -5.5352420e-02   2.0342915e-02  -1.5014232e-01  -4.9880442e-02   1.6575469e-02  -4.4581997e-02  -1.4449636e-01  -2.0218741e-02  -2.9649235e-02   3.0740117e-02  -3.3589232e-02   3.1797585e-02   2.3262030e-02   3.4400201e-02  -7.7595014e-02   3.9601262e-02   4.2273721e-02  -5.4870724e-03  -4.1984257e-02   4.0989170e-02  -8.4404502e-02  -9.3271590e-02  -5.2868287e-02  -6.1238889e-02   1.3899786e-02  -1.0030102e-01  -2.8327651e-01   1.2647074e-01  -2.8943988e-02   7.9426469e-02  -3.5489738e-02   2.9806953e-01  -1.4731336e-01  -2.1195149e-01  -1.3172601e-01   0.0000000e+00   4.7015202e-01   4.9496318e-03  -9.0373469e-02   1.3723515e-02   3.2205883e-02   6.0142989e-02   1.3609585e-02  -2.4183609e-02  -1.4053526e-01   1.2157390e-05  -1.5682275e-01  -1.4681851e-02  -4.1032933e-02
   8.1439275e-03  -1.0140465e-01  -2.6168161e-03   3.6992050e-03  -4.6500365e-02  -3.1420985e-02   2.0273730e-02   2.0684627e-02  -5.0122936e-03  -4.3574291e-02   8.6275500e-03  -6.2048069e-03   4.1129740e-03  -7.9959509e-03   9.6370314e-02   3.5294154e-02  -2.8872886e-02  -1.1278000e-01  -1.9327895e-02   8.5192307e-03  -9.8538539e-02  -3.8508863e-02   1.1341864e-02   8.6812484e-03  -2.8697515e-02  -3.7620534e-02   3.3778658e-02   5.8149101e-02  -1.6119141e-01   2.4745934e-02  -4.5911149e-02  -3.0392465e-02  -2.6911698e-02   5.3498765e-02  -7.7279385e-02   1.4092264e-01  -1.0911266e-01   1.2863305e-01   7.2079069e-02  -1.4097218e-01   2.6459487e-02  -2.7131686e-02   7.3404973e-03   2.1792926e-01  -8.4843356e-03  -1.2483191e-01   3.2420672e-02   1.1967515e-01  -4.6825401e-02  -1.8071765e-01   4.2039746e-02  -2.0340572e-01   2.8386898e-02  -2.9961078e-02  -5.9797954e-02  -1.5771383e-01  -2.0420026e-02   4.1505403e-02  -3.8061710e-02  -3.6914359e-02  -1.3097800e-02   5.1341036e-02  -2.5674660e-03   6.4479971e-02   4.2185213e-03  -2.8070243e-02  -6.6410830e-02  -3.4576585e-02  -2.8295753e-02  -4.6189828e-02  -3.6259495e-02   1.2607887e-01  -1.1596438e-01   6.4498695e-02   2.2515488e-01   8.6954713e-02   4.7015202e-01   0.0000000e+00  -1.2030653e-02   1.8398721e-03  -3.7247132e-03   4.5582589e-02  -1.2584637e-01  -2.0884837e-02  -8.3779184e-02  -1.6639425e-03   4.0377291e-02   7.8288699e-02  -2.0017336e-02  -4.6400831e-02
  -3.2614453e-02  -6.7387735e-02  -8.1636275e-02  -6.1204678e-02   1.9879757e-03  -3.7690514e-02   8.6879000e-02   1.5355069e-02   4.4828708e-02   6.1772788e-02   5.3401255e-02  -4.7149385e-02  -5.5887451e-03   2.4804746e-02   7.2333726e-02   3.3151144e-02   2.3193959e-01  -1.2542851e-01  -1.0320183e-01  -8.4571277e-02   8.9438476e-02   5.3783040e-02  -8.5704866e-02  -1.2036797e-02   3.2321587e-02   1.9901723e-02   3.4607705e-02   2.6467882e-02   9.1734649e-03  -3.3502661e-02   1.3872964e-02   5.1358622e-02  -4.6869445e-02  -7.1819635e-02   1.6561726e-01  -7.0952409e-02   1.9009195e-02  -6.5959247e-02   2.5297349e-03  -5.8244155e-02   1.2056251e-02   1.9996306e-01   7.1372084e-02   2.1874426e-02  -1.0834905e-01   6.7415859e-02   7.9237889e-02   1.5316882e-01   6.9301150e-02  -6.1795526e-03  -1.0054562e-01  -8.5092760e-03   1.0051468e-01   1.5684266e-02  -1.6233228e-02  -2.3702204e-02   4.9522848e-02   1.1868693e-01  -2.2949240e-02  -2.8021387e-02   6.0146935e-02   1.5244944e-03   1.6502499e-01  -4.1349182e-02   1.7469870e-02   2.2960091e-02   7.1289241e-03   9.5920068e-02   1.8309859e-01   5.9543032e-02   9.5152373e-02  -6.5157183e-02   1.2868715e-02  -3.2912543e-02  -3.8994814e-03   7.3873079e-02   4.9496318e-03  -1.2030653e-02   0.0000000e+00   3.4694386e-01   2.8983389e-01  -2.2058298e-02   6.7037999e-02   7.4781357e-02  -5.1824936e-02  -5.7736897e-04  -9.4809421e-02  -7.3875925e-02   1.1173348e-02   3.2872415e-02
  -8.6674589e-03   1.0544561e-01   4.2167554e-02   1.1342119e-01  -2.7069690e-02   5.4439925e-02   5.3334384e-03   4.8259481e-02   6.0032392e-03   4.6496315e-02   9.0343846e-02   8.8694767e-02  -1.5295172e-02   3.2915423e-02  -1.3858312e-01   2.7355606e-02  -4.2110396e-02   1.5309887e-01  -9.9935803e-03  -6.8575218e-02  -1.4659430e-02   1.2303207e-01   4.2461697e-02  -6.9345614e-04   9.4019421e-02   8.9731845e-02  -5.9421315e-02  -6.0872736e-02   9.9789232e-02   9.6371859e-02   2.8754143e-02  -5.6795858e-02   7.3133399e-02   1.0915537e-01  -2.0282055e-03   1.3028316e-01   1.3439529e-01   5.2531448e-02   5.9873789e-02   5.1584565e-02  -3.4479967e-02  -1.3437952e-01  -6.5162508e-02   7.6239873e-03   2.1187654e-02   3.0359521e-02  -1.4810697e-02   1.4589719e-01   2.0534409e-02  -1.6935483e-02  -7.8298876e-02  -3.9581156e-02  -1.3053053e-01  -9.8799944e-03   9.8453087e-02  -3.2057208e-02  -5.8726775e-02   8.0877113e-02  -1.1452691e-01  -1.1752938e-01   1.4080508e-01   3.9788317e-02   1.1706182e-02   1.0119133e-01  -6.7385329e-03   3.3802442e-02  -4.9708749e-02  -1.1577119e-01   4.8994459e-02   6.8866479e-03  -2.2249178e-01   1.9855828e-02  -4.8618952e-02   8.0088840e-02   1.6955472e-03  -7.8492071e-02  -9.0373469e-02   1.8398721e-03   3.4694386e-01   0.0000000e+00  -1.5670832e-01   2.1214602e-01  -1.2294959e-02   3.9495430e-02  -1.2702753e-01  -1.7340008e-02   1.2918754e-01  -3.7768732e-02  -7.0204698e-02  -6.9124590e-02
   3.3248198e-02  -2.5042624e-02   1.0044131e-02   3.0248711e-02  -2.4295074e-03  -7.0103902e-02  -5.2704696e-02   2.9438672e-02  -4.4285718e-02  -1.0350326e-01  -1.7847971e-02  -3.3680799e-02   1.5890201e-02   8.1914343e-02   1.3946629e-02  -2.7381979e-02   5.1455491e-02   3.8005032e-03   1.4867964e-02   5.7034926e-02  -3.0676212e-02  -1.1838498e-02   3.2152106e-02  -3.3143061e-02  -7.1727669e-03  -4.5429902e-02  -1.0165292e-02  -4.0755185e-04   1.6217912e-02   1.1589237e-02   7.9574032e-03   1.0739333e-01  -6.6209360e-02   8.9057542e-02  -6.6171640e-02   5.5076287e-02   1.3471494e-02   3.8610313e-02   6.0782872e-02  -2.0420141e-02  -4.8411181e-02  -8.0408394e-02   8.4342942e-02  -1.4741645e-04  -1.2171423e-01   1.8337872e-02  -1.8544310e-02  -1.3474232e-02  -1.0848234e-02   3.7627424e-02  -9.6349664e-02  -2.4016883e-02  -9.2508086e-02   6.8272936e-02  -2.9572803e-02   4.8670324e-04   4.0273061e-02  -5.2075117e-02   1.2247231e-02  -6.1201310e-02   3.2600339e-02  -2.0140097e-02   2.6028610e-01  -6.4424910e-02   2.4852304e-02  -5.9418769e-02  -5.3722806e-02  -4.9118985e-02  -7.3781260e-02   1.8255910e-02  -1.7677357e-02  -8.2224280e-02  -6.6523330e-02  -3.4913341e-02   1.2338685e-01  -1.9622279e-02   1.3723515e-02  -3.7247132e-03   2.8983389e-01  -1.5670832e-01   0.0000000e+00   3.2275952e-01   1.0605705e-01  -3.7511626e-02   1.7882981e-01  -1.0239710e-01   1.0185651e-01  -4.4984860e-02  -1.9932629e-03  -2.5415170e-02
  -5.1482284e-02  -7.7368063e-03   7.2285888e-03  -4.6145328e-02  -1.2577490e-02   2.3147708e-03  -3.5611190e-02  -4.1995191e-02   2.9439809e-02   3.5023931e-02  -1.2558398e-02  -1.2020301e-01   8.5702023e-02   3.7896015e-02   7.5238488e-02  -1.1690262e-01  -8.3132142e-03   7.9365296e-02  -2.6832900e-02  -2.5426338e-02   3.7363966e-02  -1.3327181e-02  -3.1152845e-03  -5.6335630e-02  -4.6014886e-02   6.4107992e-02  -1.1674770e-02   1.7590858e-01   5.4548318e-02   4.2172005e-02   5.3545461e-02   2.3118777e-02   4.6214541e-02   3.6068118e-02   8.5936473e-02   3.8048098e-02  -1.5254719e-02  -3.5434713e-02  -5.7902011e-02   1.5922729e-01   1.9282667e-02   4.7477235e-02  -4.3977125e-02   1.0101357e-01   4.3543781e-02  -9.8393766e-02   6.9390437e-02  -3.4639137e-02  -1.5902731e-02   4.0573068e-03   8.0195545e-02   5.3458313e-02  -5.7712529e-02   4.9014925e-03  -1.1988091e-01  -1.5167575e-02   2.0681942e-02  -3.1403508e-02  -6.1147561e-02   8.2004279e-02  -1.8417180e-02   5.4659609e-02  -1.9305010e-02   1.3113807e-01  -6.9484470e-02  -5.8774973e-02   1.1740755e-02  -3.9160639e-02  -1.3420989e-01  -1.2892583e-02  -1.1368834e-01   1.4299753e-02  -4.7000007e-02  -1.3734885e-01   7.1450554e-02   5.9431074e-02   3.2205883e-02   4.5582589e-02  -2.2058298e-02   2.1214602e-01   3.2275952e-01   0.0000000e+00   2.9928983e-02   1.2340251e-01  -1.7267872e-02   3.6033634e-01  -1.0067378e-01   1.3254120e-02  -6.3701078e-02  -4.5258246e-02
   4.1095404e-03   1.5004076e-02   3.0960714e-02   5.5482473e-02   1.5044139e-03   3.2644243e-02  -5.3236377e-02   2.7499426e-03  -7.7899477e-02  -4.5873431e-04   2.0324396e-02  -2.6364468e-02  -1.8356188e-02   5.2793608e-02   4.0081481e-02   2.9765625e-02  -1.6758759e-03  -3.2525533e-02   8.7469104e-02  -1.6658014e-02  -3.0458759e-02   9.9448785e-03  -4.7647539e-02  -1.8586437e-02   3.2762053e-02  -6.9561357e-02   4.0483798e-02   6.6824470e-02   6.2404378e-02   8.2215031e-02  -5.5087044e-03   7.7711198e-02   7.0455387e-03   3.6177849e-03  -4.2434553e-02   4.9897713e-02   2.3644553e-02   2.7529279e-02   7.4015131e-02   7.5195759e-02  -4.6896358e-02   4.3179103e-02   3.3185115e-02  -2.5252649e-03  -5.5986500e-02   4.9980161e-02  -2.5593105e-02   8.0760994e-02   4.6037072e-02  -1.3673511e-02   7.6171389e-03  -5.1510430e-03  -1.1186479e-01  -9.3832255e-02   2.5920761e-02   3.8020189e-02  -7.0058672e-02  -7.9719085e-02   1.8007348e-02  -3.3503721e-02  -3.2536123e-02  -7.4273108e-02  -1.0931005e-02  -1.5913213e-02  -1.5229294e-01  -1.5473473e-02   3.5559510e-02  -2.0952716e-02  -1.7600612e-02  -5.6624290e-02   1.8808862e-02  -9.8426108e-02   9.4092121e-02   7.5573995e-03  -6.7269415e-02   2.2234560e-02   6.0142989e-02  -1.2584637e-01   6.7037999e-02  -1.2294959e-02   1.0605705e-01   2.9928983e-02   0.0000000e+00   1.8997339e-01   4.7757768e-02   3.4813906e-02   1.9160255e-02   9.2218472e-02   1.0364293e-02   2.4791309e-02
   5.9166831e-02   1.3458687e-01   3.0012774e-02  -4.8714726e-02  -1.3486434e-02   4.5458844e-02  -2.1720756e-02   1.4609301e-02  -2.0194719e-02   2.3832477e-03   2.7872617e-02   6.9169260e-02   2.8580842e-02   9.8046149e-02   7.8018204e-02   3.8595226e-01  -8.4749285e-05   3.6806324e-02   2.3810727e-02   1.0715334e-01  -3.7831035e-02  -1.2628562e-01  -5.7423677e-02   5.5254518e-02   2.0533010e-02  -1.0426255e-02  -7.6909502e-02  -3.7661465e-02  -8.3339781e-03   1.2370395e-01  -5.6829176e-02   8.0210389e-02  -9.1856656e-02   1.0091540e-01   1.9744309e-02   2.5171584e-03   1.3218341e-02  -4.3053620e-02   3.5745159e-02  -1.3545098e-02   1.0227773e-01   7.4785299e-02   2.4945144e-02   4.0076481e-02   2.7885848e-02  -1.0261868e-01  -5.9163868e-02   9.2798428e-02  -1.4282302e-02  -4.7148825e-03   8.5882328e-02  -1.7874556e-02  -4.3557237e-02  -4.7440611e-02   2.2525688e-02   5.7863604e-03   3.8713845e-02   1.0668066e-02   6.5205867e-02  -8.8656533e-02   6.0673285e-03  -3.0096612e-02   1.1305412e-02   1.2494628e-01   6.0468597e-02  -4.5986403e-02  -2.0223194e-02  -3.1420248e-02  -5.5095093e-02  -5.4082562e-02  -5.7603674e-04   7.9898813e-02   1.5236699e-01  -6.5879577e-02  -1.0538591e-02  -7.9556495e-02   1.3609585e-02  -2.0884837e-02   7.4781357e-02   3.9495430e-02  -3.7511626e-02   1.2340251e-01   1.8997339e-01   0.0000000e+00   4.2752254e-02   8.8524447e-04  -3.9407306e-02   4.9101646e-02  -2.5200252e-03  -3.6780034e-02
   2.8522194e-02   2.1509476e-02  -2.7873924e-02   4.2713806e-02  -5.7775153e-04  -1.5395625e-02  -7.6032404e-02   2.9041380e-02  -1.7423260e-02   6.4783709e-03  -4.8000822e-02   6.6243286e-02  -5.2902641e-02   4.0509366e-02  -1.1883113e-02   1.3365882e-02   7.5578324e-02   1.1751444e-02   2.1069794e-02   6.2669424e-02  -2.9668212e-02   2.3728627e-02  -1.6098353e-02   5.5594248e-02  -6.7023200e-02   4.2595620e-02  -1.2244512e-02  -4.8949737e-02  -7.1828938e-03   1.8427027e-02  -6.5181683e-02   5.1747630e-02   4.0136073e-02  -1.3059717e-02  -3.3717112e-04   2.0475615e-02   1.4095065e-02   3.9861941e-02   3.3083855e-02  -4.5639794e-02   8.3332677e-03   7.7378888e-02  -1.8856301e-02  -5.3865103e-02  -3.8969395e-02  -4.2015716e-02   1.2489706e-02   5.4776980e-02   6.2674282e-02  -3.0299805e-02   4.1551591e-02  -5.3965060e-02  -8.4577500e-02  -3.0528672e-02   1.8148148e-01  -1.2602440e-01   2.3873588e-02  -2.6587799e-02   2.3036922e-02  -6.0318501e-02   7.9562400e-03  -7.8062784e-02   1.0563040e-01  -6.2906069e-02   4.8036256e-02  -7.1492000e-02   1.0161552e-02  -2.0164344e-02  -8.3927625e-02  -3.2406892e-02   8.9640008e-03  -4.8152989e-02   1.4174988e-02  -5.0261058e-02   4.4071588e-02  -5.3686970e-02  -2.4183609e-02  -8.3779184e-02  -5.1824936e-02  -1.2702753e-01   1.7882981e-01  -1.7267872e-02   4.7757768e-02   4.2752254e-02   0.0000000e+00   1.7662391e-01   1.3008468e-01   2.6844762e-02   3.5640487e-02   1.4032055e-02
   7.9728492e-02  -1.5771044e-02  -4.7923577e-02  -1.8676219e-05  -1.5449457e-02  -8.1835862e-02  -1.2605172e-02  -5.0415366e-02   2.2158785e-03   8.4399708e-02  -7.1999648e-03   6.4706930e-02  -5.4169675e-02  -5.8097247e-02   4.1637301e-02   3.6998171e-03   1.4731444e-02  -1.5540127e-02  -5.4766277e-02   5.0087737e-02  -7.1967271e-02  -5.4399768e-02  -3.3493370e-02   9.5742142e-02   4.1098216e-03   1.6368900e-02   4.7303187e-02   2.0056325e-02  -1.8113310e-02  -2.0829917e-02  -2.5872054e-02   2.8133322e-03  -2.0435607e-02  -1.7768052e-01   3.3986507e-04   5.9127952e-02   4.2558749e-02   7.5562002e-02  -6.2194320e-02  -8.9558140e-03  -8.7144628e-02   5.9974975e-02   1.3869520e-02   1.4260249e-01  -1.7986662e-01   3.8227845e-02  -4.9149710e-03  -1.4557812e-01   3.9062523e-02  -6.3520745e-02  -1.6593691e-03   5.3553443e-02   4.2436366e-02   3.3518715e-02   9.4333173e-02  -3.3281303e-02  -3.1143504e-02  -4.7528037e-02  -4.2255674e-02  -3.6119914e-03   6.5992426e-04  -1.9303868e-02  -1.3105083e-01   4.4870273e-02   3.7375429e-02   1.3691578e-01  -1.1195315e-02   4.6549262e-02  -1.0719863e-02   1.8484027e-02  -3.8120640e-02  -7.0760110e-04   6.1686495e-02   3.7851416e-02   1.2413466e-02  -1.3123573e-01  -1.4053526e-01  -1.6639425e-03  -5.7736897e-04  -1.7340008e-02  -1.0239710e-01   3.6033634e-01   3.4813906e-02   8.8524447e-04   1.7662391e-01   0.0000000e+00   1.3933712e-01   2.0467841e-01   4.2742761e-02   5.1921807e-02
  -3.0391106e-03  -3.0346617e-02   4.1742729e-02   5.3172996e-02   1.3286327e-01   3.8160875e-02   5.8737204e-02   1.7191296e-02   8.8172981e-02  -8.2228737e-02   1.2383959e-02  -1.1002878e-02  -3.3876608e-02  -6.4205143e-02  -7.6304406e-03  -1.0070491e-01   6.3099568e-03   5.0464222e-02   6.1792149e-02   7.5029094e-03   1.8138833e-02   8.8339750e-02  -3.9918395e-02  -1.1767601e-02  -7.7877061e-02   4.2842170e-02   9.2649288e-03   9.6954471e-02   3.1796895e-02  -2.4920182e-02   1.8897029e-02  -1.2963898e-01   8.4424006e-02  -5.8046746e-02   1.3958661e-02  -9.2496533e-02   1.1785483e-01   3.9255362e-02  -1.8311489e-02  -5.6511745e-02  -7.2763459e-02  -9.9370180e-02   9.1208494e-02   8.3971414e-02   1.2840167e-01  -8.6178763e-02  -5.4493080e-02  -5.4368533e-02   7.4869720e-02  -2.4389712e-02  -3.9713961e-02  -2.5161239e-02   5.3943201e-02   3.7982382e-02  -6.3271667e-02   7.7849632e-02  -6.4567142e-02  -1.3847632e-03   7.7785571e-02   8.0575901e-02  -1.5331997e-02   1.7551940e-02   1.4714171e-01   2.1586143e-02   1.2696530e-02   1.7273402e-01   1.1544989e-02  -4.8686195e-02  -8.6290276e-02   2.7082496e-03   1.4951324e-01   1.4408738e-01   2.4227760e-02  -1.6283309e-01  -5.0578248e-02   3.0554927e-02   1.2157390e-05   4.0377291e-02  -9.4809421e-02   1.2918754e-01   1.0185651e-01  -1.0067378e-01   1.9160255e-02  -3.9407306e-02   1.3008468e-01   1.3933712e-01   0.0000000e+00   4.8757382e-02  -1.7471374e-02   1.1040155e-01
   2.8811635e-02   1.2387397e-02   5.0870552e-02   6.3575643e-02  -5.9717740e-02   1.3266389e-02   7.3376133e-02  -3.1481414e-02  -3.1908631e-02  -4.2849024e-02   6.7658419e-02  -9.2211281e-02   5.4141240e-02  -4.0730793e-02  -8.2004979e-02   7.9646274e-03   5.8571361e-02   3.2612432e-02   5.4069012e-02   2.2005498e-02  -1.4089439e-02  -7.0408446e-02   4.1298737e-02  -2.5581655e-02   4.8353495e-02  -2.0158476e-02   3.6715467e-02   9.1860363e-02   2.0377943e-02  -1.6501244e-02  -3.2518773e-02   8.1509842e-02  -4.8407890e-02   1.1819585e-01  -7.4711203e-02  -1.0055879e-01   2.4199136e-02  -2.8208350e-02  -7.0794547e-03  -2.1351526e-02   4.5989133e-02   6.6480804e-02  -2.8620175e-02   9.6205355e-02  -8.1257156e-02   8.7442288e-02   7.5479767e-04  -2.3486839e-02   5.1771584e-03  -9.3616419e-02   9.1379211e-03  -4.9453386e-02   9.2766842e-02  -4.8399036e-02  -5.6578617e-02  -3.7614803e-02   3.1140522e-02   4.1202710e-02  -4.8946458e-02   3.9447307e-02  -6.4588447e-02  -7.0675147e-02   3.5121728e-02  -3.4448913e-02   3.0314638e-02  -1.4917847e-02  -5.3176066e-02   5.6201071e-03  -5.6395090e-02  -9.3573504e-02  -1.5473706e-01  -5.0776879e-02  -5.6629551e-03   3.5900687e-03   3.2924979e-02   8.9174644e-02  -1.5682275e-01   7.8288699e-02  -7.3875925e-02  -3.7768732e-02  -4.4984860e-02   1.3254120e-02   9.2218472e-02   4.9101646e-02   2.6844762e-02   2.0467841e-01   4.8757382e-02   0.0000000e+00   2.3158604e-02   6.9668534e-02
  -8.8055240e-03   2.1016976e-02   4.3713156e-02   4.6680073e-02  -5.2371644e-02   2.1291093e-02  -3.3960823e-02  -1.0432003e-02  -2.7301036e-02  -1.5195769e-02   4.4533928e-03   1.9967987e-02  -2.4258678e-02  -1.5128633e-02   4.3405374e-02  -1.8674592e-02   1.9669904e-03   2.2333270e-02  -3.0017654e-02  -4.1391492e-02  -4.4878205e-02  -2.5030235e-02   1.6455326e-02   3.2727065e-02   1.1404652e-02  -6.5744819e-03   4.7230817e-02   5.8195109e-02   8.1935370e-02  -2.1025257e-02  -6.5291170e-02  -4.8528908e-02  -9.0246770e-03   1.8232287e-02   2.9449394e-02   1.6440055e-02   5.3836581e-02  -5.0967510e-04  -6.9969055e-02  -5.1978342e-03   9.6534072e-02  -1.1078542e-03  -1.6555955e-02   3.3357607e-02  -1.8606680e-02  -7.6904190e-02  -2.3068954e-02  -7.4788191e-02   4.8109234e-02   1.3667858e-02   1.3187505e-02  -1.6829653e-02   4.3656687e-02   2.3941428e-02   7.6117158e-03  -1.9218479e-02  -1.2934795e-02  -3.3033389e-02   8.1326414e-02   3.6554573e-02   4.8872285e-02  -3.5996776e-03   4.5812078e-02   8.2492008e-02  -6.0327599e-02  -7.7161860e-02  -2.6753423e-02  -2.0720838e-02   5.1874814e-02   2.9541473e-02  -9.1447532e-02   1.4080724e-02   4.8287476e-02  -1.5381640e-02  -5.8762471e-02  -9.4948753e-03  -1.4681851e-02  -2.0017336e-02   1.1173348e-02  -7.0204698e-02  -1.9932629e-03  -6.3701078e-02   1.0364293e-02  -2.5200252e-03   3.5640487e-02   4.2742761e-02  -1.7471374e-02   2.3158604e-02   0.0000000e+00   4.0967857e-02
  -2.3562527e-02  -4.2165366e-04   1.5797075e-02   1.9597961e-02   1.6456062e-03   3.4960208e-03   3.8543091e-03  -1.2205838e-02   3.6838004e-03   1.0199691e-02   1.8573915e-02   2.8022408e-02   2.1750689e-02  -1.8829760e-02   2.7628300e-02  -3.4433865e-02  -1.9949184e-02   3.3050483e-03   2.8741603e-02   6.2246445e-03  -7.6844301e-03  -1.0222233e-02   7.2655711e-03  -1.2985816e-02   4.9710619e-02  -3.0407932e-02  -3.2886618e-02  -4.4264614e-02  -2.5513076e-02  -1.1848794e-02   5.1362684e-02  -2.0725070e-02  -2.0306705e-03  -1.4322682e-02   2.7393466e-02  -3.1122564e-02  -3.4236265e-02   3.2832524e-02  -8.7897817e-03  -4.4513178e-02   1.0553212e-01   1.4288278e-02  -7.1116582e-02  -5.3105207e-03  -7.9618967e-02   4.2524297e-02  -9.9038096e-03  -2.7061702e-02  -4.9674117e-02   3.5917446e-02   3.0828943e-02   2.1266763e-02  -2.4043338e-02   2.1900600e-02   1.2346531e-02   4.6697207e-02  -3.8831712e-02   1.2696532e-03   3.1751078e-02   7.1748224e-02   2.0368488e-02   1.2779150e-02  -1.6937341e-03   5.0802967e-03   1.9806452e-03   1.5688811e-02  -3.3133367e-02  -8.1870084e-02   3.7515894e-02   4.8453506e-02  -4.4003068e-02  -8.9662161e-02   7.2841056e-03  -3.2315612e-02   7.6056628e-02   3.8852670e-02  -4.1032933e-02  -4.6400831e-02   3.2872415e-02  -6.9124590e-02  -2.5415170e-02  -4.5258246e-02   2.4791309e-02  -3.6780034e-02   1.4032055e-02   5.1921807e-02   1.1040155e-01   6.9668534e-02   4.0967857e-02   0.0000000e+00
