# Supplementary material for: Autistic traits and individual brain differences: functional network efficiency reflects attentional and social impairments, structural nodal efficiencies index systemising and theory-of-mind skills
Source: Mol Autism. 2021 Jan 21;12:3. doi: 10.1186/s13229-020-00377-8 (PMC7818759; doi:10.1186/s13229-020-00377-8)
Supplement: Supplementary file 8 — Additional file 8. Connectivity matrices. Connection matrices and functional correlation matrices for each subject, as floating-point values in ASCII text format, and MATLAB code for producing these. [file 13229_2020_377_MOESM8_ESM.zip › Paul_Arora_et_al_data/Physiological/BBC/DTI_rsfMRI_ConnectivityMatrices/connectivity_matrices/Netmat_rsfMRI_aal90_subj10.txt]

   0.0000000e+00   1.5677482e-01  -1.4380352e-02   6.5318401e-03  -5.6407024e-02  -6.7585108e-02   1.4919547e-02  -2.6424977e-02  -5.0772328e-03   2.9192552e-02   2.4894035e-02   1.3564688e-02   7.6694231e-02   5.1374100e-02  -1.9949752e-02  -2.2105048e-03   5.6047153e-02  -7.4410018e-02   9.2510647e-03  -1.1322522e-02  -5.3179215e-02   4.0109281e-02  -2.4688576e-02  -3.9152631e-02  -4.3360520e-02   1.0258512e-02  -1.3836333e-02  -1.7952650e-02   7.9673760e-02  -3.3530321e-03  -3.8610207e-02   3.9085846e-02  -1.2195667e-01   2.3897595e-03   7.0511136e-02   3.6270711e-02   1.3509001e-02   8.4556148e-02   7.8606031e-03   3.2138769e-02   1.1266667e-01   6.7464632e-02   3.1664588e-02   1.5958595e-02   2.8792377e-02  -1.9282858e-02   6.3587248e-02   4.4295339e-02  -3.6090051e-02  -3.5669764e-02  -9.5619978e-02   2.6264673e-02  -1.1710086e-02   1.9333696e-04   3.4286160e-02  -4.0993907e-02   2.3121610e-01   1.4668075e-01  -4.2727425e-03  -3.0951209e-02   5.0931668e-02  -4.3321482e-02  -2.4183097e-02   3.4659847e-02   1.2955032e-02  -4.1475405e-02  -6.6187928e-02   1.4605498e-02   1.1608472e-01  -2.5566690e-02   4.6163450e-03  -1.1750378e-02   8.0473803e-02  -5.0505143e-03  -2.4478906e-02   8.5713183e-02  -8.3668041e-02  -4.8215766e-02   2.2301218e-02  -3.8034730e-02  -1.9209878e-02   4.2556097e-02  -1.2757720e-02  -5.3966931e-02   1.0254412e-02  -3.9219524e-02  -1.2593468e-03  -8.4553966e-02   3.2518398e-02   2.5550926e-02
   1.5677482e-01   0.0000000e+00  -2.3473320e-02  -3.3286511e-02  -2.2917145e-02   3.0540466e-02  -6.6350099e-03  -3.1155620e-02  -1.6644861e-02  -3.5023242e-02  -4.9681104e-02   9.7405910e-02   7.2655655e-02   8.7540075e-02   1.9717579e-02   3.9257804e-02  -2.8046531e-02   5.8481578e-02   4.5661115e-02   6.0385357e-02   4.3902203e-02  -1.5428899e-02  -3.0738375e-02  -2.3691899e-02  -1.9754255e-02   2.3496052e-02  -7.8585100e-03   5.9731827e-02  -1.1713854e-02  -3.0595693e-02   5.6028414e-03  -8.7393845e-03  -3.3809108e-02   5.3528955e-03  -3.9138461e-02   3.7254584e-02  -4.0978003e-02   5.3859148e-03  -1.4200444e-02   2.8161408e-02  -3.9240921e-03  -2.9546163e-02  -6.1758510e-03   4.5013865e-02   7.4141190e-02  -4.6483794e-02   2.3814266e-03   9.7417003e-02  -6.2524996e-02  -4.8872210e-02  -3.2520373e-02  -5.6318904e-02   8.3577399e-03   3.4531782e-02   1.8480246e-03  -2.1934959e-02   2.9057323e-02   1.4235929e-01  -2.2618137e-02  -1.7903240e-02  -4.3781183e-02   5.0706923e-02  -1.1946239e-01  -6.1566322e-02   1.4169418e-02  -5.6680593e-02  -4.4147116e-02  -5.5156784e-02   5.1818050e-02  -2.7664655e-02  -1.0142239e-02   3.0777691e-02  -2.3671383e-02  -9.2378124e-04   4.1322425e-02   6.2264742e-02  -2.5993425e-02  -2.2711665e-02  -1.2930278e-01   9.3168028e-02  -5.5863116e-02   7.0252451e-02   3.8473473e-02  -3.7532285e-02   4.5292612e-02   2.7864922e-02  -3.4599925e-02  -5.7648746e-02  -1.4094187e-02   3.3096799e-02
  -1.4380352e-02  -2.3473320e-02   0.0000000e+00   7.8553703e-02   1.6652936e-02  -9.6899645e-03   9.7373768e-02   9.0087189e-03  -6.4923529e-03  -1.1154305e-01   4.0047303e-02  -5.0234834e-02  -2.9032817e-03  -6.0533502e-02   5.9768059e-03  -1.2616844e-04  -3.6782895e-02  -5.4393924e-02   3.5401833e-02   5.5755232e-02  -5.9266810e-02  -1.0521044e-01   1.2221417e-01  -8.1506938e-02   1.4351067e-01  -4.9191489e-02   2.7548376e-03  -7.0175777e-03  -1.4652997e-02   5.5713679e-02   6.7362600e-02   7.7582933e-03   5.1347539e-02  -4.3599057e-02   1.1811380e-02  -7.5905080e-02  -7.4161208e-02  -9.6862341e-02   6.0274794e-03  -5.6113966e-03  -1.4565208e-02  -3.2513874e-03  -7.6366744e-03  -5.9318398e-03  -3.1593595e-02   1.4528629e-03   2.5264026e-02  -3.6798377e-02   5.9331847e-02  -4.8554553e-02   3.5286090e-02   5.3891188e-03   2.8246698e-02  -7.2280075e-03  -3.3291363e-02   1.7273079e-02   4.6788329e-03  -2.6550707e-02   2.0611235e-02  -3.8566017e-02   2.1073400e-02  -1.8063352e-02   2.2676146e-02  -9.2486335e-03  -7.3740806e-04  -1.6936101e-02   2.0521550e-02   1.6465256e-02  -6.9527741e-02   9.1117261e-02  -1.1001861e-02  -1.6673239e-02   1.0248380e-02  -5.6300232e-03  -2.1070095e-02   6.5848042e-02  -7.6226547e-02  -6.3469080e-02  -5.8725565e-02   4.4885036e-02  -1.0555469e-02   7.8328924e-05   5.7220664e-03  -8.1953294e-03   5.2476897e-02   3.5717695e-02  -1.6802462e-02   4.8203282e-02   1.0351383e-02  -2.5688012e-03
   6.5318401e-03  -3.3286511e-02   7.8553703e-02   0.0000000e+00   4.0065650e-02   8.9557830e-04   1.3522136e-04   1.4741804e-01  -5.8076970e-03   1.1662579e-02  -7.0146967e-02  -3.4277867e-02  -5.5222363e-02  -5.3067969e-02   2.6155768e-02  -2.6316438e-02  -4.5000461e-03  -7.9646835e-02  -9.2853852e-03   4.2821828e-02  -2.4835005e-02  -2.8678937e-02  -3.4213943e-02   1.7338096e-01  -9.5109146e-03  -1.9274004e-03   2.3200408e-02   7.7847967e-04   4.8446872e-02   6.0195320e-02   1.2990409e-02   7.1993463e-02   3.8918524e-02   4.7167359e-02   1.6600974e-02   1.0265420e-02   1.5849561e-02  -1.1423864e-02  -3.8295796e-02  -4.2741908e-02   1.0948886e-01  -3.6195656e-03   3.2330737e-02  -6.1418222e-03  -3.6006075e-02  -8.2721864e-03   3.6155975e-02  -7.9281938e-02   8.3777518e-02  -3.9242192e-02   3.9257027e-02   1.1385513e-01   3.9705982e-02  -5.9419791e-02  -2.8964840e-04  -3.3053185e-02   2.4095758e-02  -1.7257384e-02   1.7907309e-02   6.1934218e-02  -4.0595769e-02  -2.0820470e-02  -9.3804564e-02  -2.5115559e-02   3.0403339e-02   1.9882669e-03  -7.8216782e-02   6.4195199e-02  -7.7117681e-02  -5.6235248e-03  -7.3859369e-02   1.0912482e-01   5.9289298e-02   3.8377343e-02  -9.4798945e-02   2.3541883e-02  -8.5499122e-02   3.4082721e-03   4.4808007e-03   7.3386093e-02  -6.0397537e-02  -9.0196314e-03  -4.5196146e-02  -6.2012852e-02   3.1182454e-03   1.4993281e-02  -4.6825911e-02  -1.6610238e-02  -2.2566185e-03  -3.4157532e-03
  -5.6407024e-02  -2.2917145e-02   1.6652936e-02   4.0065650e-02   0.0000000e+00   2.6448343e-02   2.8253107e-02   4.0471734e-02   5.8121446e-02  -3.0000027e-04   3.0077212e-02  -3.4473298e-03  -4.9258306e-02   3.0586221e-03   6.9662487e-02  -3.0919668e-02  -1.4452481e-02  -2.0586753e-02   1.4937960e-02  -5.5981182e-03   7.3019261e-02   2.7205814e-02  -3.4059290e-02  -4.3404282e-03   7.9117869e-02  -1.6949919e-02   1.1478134e-01   3.7362949e-02   5.4337179e-02   5.2777588e-02  -7.2685946e-03  -3.2718323e-04  -2.4051241e-02  -5.7648505e-02  -5.7705553e-02  -3.3189357e-02   1.2418137e-03   6.7640217e-02   3.9457405e-02  -3.2119623e-02  -3.4423326e-03   2.4922908e-02   3.2463348e-03  -1.9456266e-02   9.0149456e-02   2.6231457e-02  -7.0469635e-03  -3.3468914e-02   3.2845874e-03  -1.7358961e-02  -2.5670206e-02   2.8685147e-02   2.6420620e-02   4.0489541e-02  -9.6778606e-03   5.4090626e-02  -1.0885038e-02  -1.3042837e-02  -2.3969797e-02   1.0137129e-01   4.6735345e-02   1.0810849e-03  -5.6597570e-03  -2.1820946e-02   2.5447637e-02  -1.8266660e-02   2.5918968e-02   2.8125397e-04   1.9355677e-02  -6.0100378e-02  -3.6282940e-02  -4.9604763e-02  -1.8378529e-02   4.4477102e-02  -6.5194266e-02   3.4703263e-02  -3.2254128e-02  -1.7460763e-02  -8.6596456e-02   1.5917325e-02   3.7024181e-02  -5.3488957e-03   1.0709071e-02  -5.0089606e-02  -3.0210519e-02  -2.2715709e-02  -9.4683995e-03   9.3143188e-02   1.3232982e-02   1.3399418e-02
  -6.7585108e-02   3.0540466e-02  -9.6899645e-03   8.9557830e-04   2.6448343e-02   0.0000000e+00  -1.2695040e-02   7.3954635e-02   4.6689847e-02  -1.2461863e-02   4.6682692e-02   4.4735648e-02   1.5831423e-02   2.2237891e-02  -4.6977963e-02   2.5079392e-02  -7.9790127e-02  -1.4963785e-02  -4.1215913e-02   2.6628179e-02  -5.4369236e-02   4.5282150e-03  -1.2300856e-02  -8.5008584e-02  -1.2334066e-03   7.2303528e-02  -3.2889031e-02   1.7338939e-01   5.5271328e-02  -2.4786806e-03   3.0555264e-02  -4.0961842e-02   9.8215775e-03   2.4811060e-02  -2.8337287e-02  -4.1232708e-03   1.1997474e-02   1.0059031e-02   3.0548248e-02  -5.0233930e-02  -2.0278075e-02  -5.5873017e-02  -7.6679255e-02   8.2590348e-03   9.4462831e-02   1.3267423e-02  -9.8465820e-02   6.1838406e-03  -3.3159805e-02   2.2775958e-02   4.9771557e-02  -6.6996854e-02   8.9107288e-02  -4.7169080e-02   7.9201094e-02   5.0747618e-02  -2.3444000e-02  -5.9301426e-03  -3.5356557e-02   4.4778719e-02  -5.1079384e-02   6.7109359e-02   4.3647280e-02   1.3352663e-03  -8.0865083e-03  -2.5312239e-02   2.8304498e-02   8.0049049e-02   4.5625647e-02   2.0452970e-02   3.3107993e-02   8.3008542e-02   1.1798768e-02   3.7992796e-03   2.7777920e-03  -6.9707126e-02   1.4091085e-02  -8.2329094e-02  -7.8580965e-02   4.6734917e-02   7.1661416e-02   3.5523822e-02   9.4180838e-03  -3.7844765e-02  -2.7296507e-02  -5.7227506e-02   6.7710937e-02   3.7944262e-03   8.1820528e-02  -3.4546141e-02
   1.4919547e-02  -6.6350099e-03   9.7373768e-02   1.3522136e-04   2.8253107e-02  -1.2695040e-02   0.0000000e+00   6.4444664e-02   6.4204979e-02  -3.0225260e-02   8.3318751e-02  -4.3218850e-03   9.4616273e-03  -8.0146286e-02   4.4587610e-02  -1.0155024e-02  -5.2063248e-02  -1.4690005e-02   3.4865922e-02  -2.2980227e-02  -2.2188735e-02  -2.3736176e-03   8.0022286e-02  -2.3123134e-02  -5.9442927e-04  -1.3441031e-02  -3.7206002e-03  -6.9041903e-02   2.1945004e-02   2.3567799e-02   4.4179642e-02   8.1199406e-02  -2.4850210e-02  -2.9480337e-02   1.1091482e-03  -1.0130875e-01  -8.1230236e-02  -1.4358890e-01  -1.9129096e-02   1.8873427e-02   4.8595226e-02  -2.4923761e-02  -7.1693313e-02   4.0923869e-03   6.9827594e-03   2.4116088e-02  -6.0898260e-03   3.5155241e-02  -1.0196059e-02  -6.3292883e-02  -1.8850603e-02  -4.4245656e-03   1.8420767e-02   7.3686098e-02   3.6576220e-03   1.9757253e-02  -1.4282356e-02  -3.6765726e-02  -8.4847734e-02  -4.1193321e-02   1.2227916e-01   5.8981186e-02   4.7604479e-02  -1.9045169e-02   4.5141372e-02   4.3135586e-02   3.3914056e-03  -6.4597487e-02   2.5830730e-02   9.0177719e-03   1.6880409e-02  -8.0548573e-02   2.3590627e-02  -4.1533370e-02   3.6216301e-02   9.9701332e-02  -1.6450841e-02   8.2849752e-02  -4.2629031e-02   9.7505132e-05  -2.5584628e-04  -3.8031841e-02  -3.7498008e-03  -1.7103518e-02   4.9886591e-02  -7.8073620e-04  -2.0247992e-02   5.7996059e-02  -2.6750720e-02   1.3773517e-02
  -2.6424977e-02  -3.1155620e-02   9.0087189e-03   1.4741804e-01   4.0471734e-02   7.3954635e-02   6.4444664e-02   0.0000000e+00   4.7859372e-02   3.1092281e-02   4.8236724e-03   4.8420151e-02  -2.6176568e-02   8.7708159e-02   3.2570873e-02   4.4692054e-02  -3.9975870e-02  -5.0596716e-02  -2.0850511e-03   9.2298912e-03  -6.3811485e-02  -3.0066039e-02  -6.3126725e-02   6.0070473e-02  -5.5573313e-02   4.4564772e-02  -7.7120231e-03   3.4883596e-02   2.4574032e-03   6.0185760e-02   9.1961756e-03   2.8879096e-02  -3.8793093e-03  -6.1114929e-03   1.5215200e-02  -1.9678647e-02   1.2540072e-03  -2.6417462e-02   1.0983193e-02   8.0561233e-03  -3.5848816e-03  -8.7935247e-03   1.3512941e-02  -2.0187058e-02  -4.4539965e-03  -3.1719998e-03   2.9966349e-02   2.5825694e-02  -1.4234133e-02  -1.9399657e-02  -5.6702333e-02   3.5887387e-02   5.5071950e-02  -7.9162979e-02  -1.1507533e-02   1.0983621e-02   1.6968734e-02  -6.5566944e-02  -8.1387370e-02   4.5683614e-02   1.3156896e-02   8.9800979e-02   2.6999104e-02   5.5768136e-02  -9.0551056e-03   5.2209027e-02  -3.3058756e-02   4.1975050e-02  -6.6021443e-02  -7.1791047e-02  -1.0257437e-01   5.5194399e-02   8.9520923e-03   8.9916494e-03  -3.5944478e-02   4.3958322e-02  -2.5145849e-02   4.2314397e-02  -5.7714631e-02   3.7741481e-02  -2.0826738e-02  -3.3462514e-02  -2.3785783e-02  -8.1497022e-03  -3.9172028e-02  -5.6367468e-02  -1.7549494e-02   1.0726178e-02  -2.3491591e-02  -2.8634265e-02
  -5.0772328e-03  -1.6644861e-02  -6.4923529e-03  -5.8076970e-03   5.8121446e-02   4.6689847e-02   6.4204979e-02   4.7859372e-02   0.0000000e+00   1.1293383e-01  -2.0907300e-02  -2.4866654e-02   3.3659235e-02  -1.2471864e-02   9.9581389e-02   3.8253293e-02  -9.2902963e-02  -2.6203866e-04  -2.2850587e-02  -3.3266570e-02   9.9246058e-03   5.0496061e-02   7.2898893e-02  -7.9342536e-02   8.3337428e-02   1.4542450e-02   4.1299578e-03   2.1459796e-02   4.7065118e-02  -1.3104596e-02  -5.2095039e-03   2.6807830e-02  -2.2355602e-02  -3.1243307e-02  -1.6399520e-01   3.9984065e-02   1.0576706e-03   4.6148666e-02  -1.8102366e-02  -2.9220960e-03   4.7091750e-02   8.4665780e-03  -6.7511815e-02  -4.0250158e-02  -1.2344564e-02  -5.1043947e-02   1.7087570e-02   4.1554969e-02   4.3862441e-02  -3.0734263e-02  -2.0187653e-03  -4.4531273e-02   6.1637771e-03   7.3725745e-02  -8.9840627e-02   7.3979267e-03  -4.4583918e-02   1.0933219e-03  -1.0398717e-02   3.2383891e-02   5.1656336e-02   3.6665221e-02  -3.9405167e-02   6.2885551e-03  -1.7383795e-03  -2.3917405e-02  -2.3703089e-02   3.8512837e-02  -4.2037658e-02  -6.2483081e-03   1.0427689e-01  -5.4049589e-02  -1.8873361e-02  -8.3270741e-02   4.9915518e-04   8.3444603e-02  -2.8926920e-02  -1.1517368e-01   2.1944590e-02   2.2904598e-02  -2.3525115e-02   3.4256618e-03  -2.0503973e-02  -8.4298227e-03  -4.0355579e-02  -5.9393365e-02   3.9206203e-02   4.6739281e-02   1.1533973e-02  -2.3834403e-02
   2.9192552e-02  -3.5023242e-02  -1.1154305e-01   1.1662579e-02  -3.0000027e-04  -1.2461863e-02  -3.0225260e-02   3.1092281e-02   1.1293383e-01   0.0000000e+00   2.6617241e-02   4.1448781e-02   3.0969602e-02   4.7512402e-02   2.7929485e-02   7.1552123e-02  -3.9232395e-02  -2.5572643e-02  -1.3376021e-02   2.4369035e-02   9.3355382e-02   5.0862166e-02  -5.5771986e-02   1.2475438e-01  -2.1774647e-02  -5.4305236e-03  -1.3162949e-02  -5.5343794e-03   3.5985818e-02  -1.9420863e-02   3.9651018e-04   3.2494859e-02  -4.3352144e-02   1.4844281e-02  -5.6633262e-02   3.0286188e-03   2.5908811e-02   7.4303588e-03  -2.5721107e-02  -7.4709606e-02  -6.5143949e-03   3.9392667e-02  -3.9013621e-02  -6.5225393e-02   5.4980784e-02   1.9013311e-02   3.7904883e-02   3.3536563e-02   3.4027084e-02  -4.9597707e-02  -8.5372726e-03   2.4059786e-02  -7.6615338e-03   6.5822858e-02   4.5546891e-02  -2.2492333e-02   1.2851406e-03  -1.8633700e-02  -7.3630094e-02   1.1133744e-02  -5.1174834e-02  -1.5683640e-02  -6.0252706e-02   7.1856631e-02   5.9334167e-02   4.4163269e-02  -5.5827913e-02   4.6623756e-02  -3.3760005e-02  -2.7756515e-02   1.5060706e-01  -6.0497163e-02  -3.1808612e-03  -5.0811476e-02  -2.4670645e-02  -6.4335946e-02  -7.4121872e-02   6.3584653e-02   2.0453810e-02  -8.1660248e-02  -2.1760777e-02   2.3969637e-02  -2.1335930e-02   1.6526469e-02  -1.0262418e-01  -1.8612066e-02   5.3296410e-02  -2.1800524e-04  -3.8019756e-02   1.9687432e-02
   2.4894035e-02  -4.9681104e-02   4.0047303e-02  -7.0146967e-02   3.0077212e-02   4.6682692e-02   8.3318751e-02   4.8236724e-03  -2.0907300e-02   2.6617241e-02   0.0000000e+00   7.7263420e-02   1.2242555e-01  -1.0677566e-01   6.2279366e-02   6.7757122e-02   1.5204480e-01  -3.5791023e-02   4.8530610e-02   5.4842123e-02  -1.3695373e-01  -7.6046201e-03  -5.1461557e-03  -6.3412008e-02  -1.5195486e-02  -7.4686105e-02  -1.3695421e-02  -2.1936343e-02   5.7678297e-02   9.3020517e-02   4.4706790e-02  -5.9169122e-02   3.3965959e-02  -5.5045557e-02  -8.4420712e-02   8.2893627e-03   6.7788691e-02   4.6676419e-02   7.1594032e-02  -8.3557776e-03   1.0759865e-02   2.5758813e-03   5.6651277e-02  -5.5057933e-03  -5.9104088e-02  -1.2986567e-02  -3.8519040e-02  -2.3173166e-02  -2.9517910e-02  -1.1282125e-02   1.3270997e-02   4.4112814e-02  -9.5163818e-02  -7.8909890e-02   1.1442534e-01  -5.5332342e-02   1.4972279e-01  -3.3483448e-02   4.5178936e-02  -2.6330355e-02   7.3211438e-02  -3.3020150e-02   1.8168145e-02   1.1655712e-01  -2.2426981e-02  -6.8238715e-03  -1.3431960e-02  -3.0176549e-02  -3.6531728e-02   2.9135586e-02  -4.4859121e-02  -1.5141645e-02   6.2044935e-02  -1.0872004e-02   9.5263911e-02  -1.0588151e-01   7.8750550e-03  -5.3441892e-02  -1.3340734e-01  -6.6112195e-02   6.7116626e-02  -8.5411619e-03  -6.2791652e-02   3.8639066e-02  -7.0631297e-02  -1.1068774e-01   6.0052514e-02  -1.0091640e-02   2.0414752e-02  -4.3510978e-02
   1.3564688e-02   9.7405910e-02  -5.0234834e-02  -3.4277867e-02  -3.4473298e-03   4.4735648e-02  -4.3218850e-03   4.8420151e-02  -2.4866654e-02   4.1448781e-02   7.7263420e-02   0.0000000e+00   7.0899128e-02   1.3394125e-01  -5.1114902e-03   5.9277918e-02   5.6499305e-02   1.6287499e-01   5.0915282e-02   3.2334135e-02  -1.5720428e-02   7.2704382e-02   4.2681417e-02   2.4702026e-02  -9.1649455e-03   1.2479661e-02  -9.0650384e-04   2.7703676e-02  -2.2203469e-02  -1.6421190e-02  -5.2388910e-02   5.8954635e-03  -7.8017680e-02  -5.4953982e-02  -1.1479981e-02  -5.2980955e-02  -1.0770920e-01  -1.4672529e-02   8.5667826e-03  -7.7572340e-02   1.4080420e-02  -9.3413743e-02  -2.5569382e-02  -5.5106459e-03  -4.2613139e-02   4.1633236e-02   1.0439798e-02  -1.5323233e-02  -1.5827337e-02   6.0458537e-02  -5.7838259e-02   3.2528323e-02  -3.8858022e-02  -2.6515082e-02  -2.6651226e-02   6.4988441e-02   4.2919756e-02  -1.4893564e-02  -2.7431954e-02   5.7215340e-02  -2.9935127e-02   9.6380063e-02   2.0878558e-02   1.3372341e-01   5.1584018e-02   5.8212928e-03  -4.8332121e-02  -1.0235570e-01   1.7690084e-02  -9.3950464e-03  -1.6360452e-03   7.3801668e-02   3.7284938e-02  -3.2244162e-04  -1.9547403e-02  -6.6229611e-02  -6.4667556e-02  -2.3904463e-02  -4.9256490e-02   4.1187437e-02  -7.1011201e-02  -1.8534016e-02  -2.0840383e-02  -4.3426653e-02  -5.5347350e-02  -2.0188761e-02   3.5995795e-02   4.6855774e-02  -2.8352503e-03   3.9927858e-02
   7.6694231e-02   7.2655655e-02  -2.9032817e-03  -5.5222363e-02  -4.9258306e-02   1.5831423e-02   9.4616273e-03  -2.6176568e-02   3.3659235e-02   3.0969602e-02   1.2242555e-01   7.0899128e-02   0.0000000e+00   9.5820187e-03   7.3563777e-02   1.2191162e-01  -5.2453601e-02   1.9049129e-02   1.3592140e-01   4.4129836e-02  -2.5383915e-02  -7.6016941e-03  -5.4800487e-03  -4.5364144e-02   2.9751162e-03  -6.3315376e-02  -2.2641714e-02   9.8537349e-04   3.4697292e-02   9.2140047e-02  -1.7542873e-02  -1.9233040e-02   6.2123526e-02  -1.4824441e-02  -1.5337722e-02  -2.2023393e-02  -6.7917395e-03   9.7272414e-03  -3.8167925e-02   5.6520201e-03   7.1383708e-02   9.3208067e-02   2.4612821e-03  -3.9819215e-02  -1.5406388e-02  -5.7010791e-02  -2.3643036e-02  -1.9721577e-02  -2.3804009e-02   8.4581974e-02  -6.4707021e-02   1.5653326e-02   5.1716759e-03   2.8292521e-02   7.7699587e-02  -1.7682769e-02  -6.1950111e-02  -5.4786706e-03  -4.0680435e-03   1.5293653e-02   3.5731548e-02   3.6318958e-02   6.3095471e-02   8.6999538e-02   2.0541520e-02   5.6321038e-02  -2.4652285e-02   6.7390392e-03  -1.4081701e-02   5.4324774e-02  -7.9528501e-03   1.2450642e-01  -5.5036789e-02   4.5545011e-02  -9.3220809e-02  -2.1162078e-02   7.5336271e-02  -6.7703287e-02   4.6359420e-02  -6.1313169e-02   1.9908077e-02   4.1155476e-02   8.1136020e-02   7.9146753e-03   4.7782364e-02   7.8408410e-03   2.3114000e-02  -5.2681676e-02   1.7022263e-02   1.6908680e-02
   5.1374100e-02   8.7540075e-02  -6.0533502e-02  -5.3067969e-02   3.0586221e-03   2.2237891e-02  -8.0146286e-02   8.7708159e-02  -1.2471864e-02   4.7512402e-02  -1.0677566e-01   1.3394125e-01   9.5820187e-03   0.0000000e+00   2.6033146e-02   1.6596618e-01  -8.6626541e-02   2.1166366e-02   8.2979603e-02   8.9660579e-02  -3.9772063e-02  -7.8436478e-03  -4.9944447e-02  -5.0727512e-04  -4.9335887e-02   8.2255275e-02   4.8302885e-03   4.0847741e-02   7.1225305e-03  -5.2550651e-02  -3.1099288e-02  -1.6929588e-02  -7.5510839e-02  -1.3995013e-01  -2.1081013e-02   4.7113127e-02  -1.1610967e-02   1.8362748e-02   4.4253153e-03   3.6759904e-02  -5.8171854e-02  -2.7500140e-02   8.2886066e-02  -3.4194328e-02  -8.8613796e-02   2.0258017e-03   4.2665835e-02  -1.3271036e-02  -3.5523326e-02  -1.8723022e-02   4.3164709e-02  -1.3413787e-02  -7.5418322e-02   4.9139390e-02  -3.9205172e-02   5.8247585e-02   2.2260228e-02  -6.8844500e-02  -2.4673841e-02  -6.0855911e-02  -2.4759394e-02   6.4340136e-02  -9.1822512e-02   1.0198370e-02   2.7067479e-03   1.4367864e-01  -3.5903577e-02  -2.5332368e-03   1.5465795e-03  -1.3227328e-03  -8.1831347e-02   1.4523073e-01   1.4611821e-02  -8.6409951e-03  -1.2395430e-01   2.5481552e-02   1.1201997e-01   2.1568290e-02  -3.1759496e-03   5.6430242e-02   6.6808392e-03  -9.2933968e-03   9.0619804e-02   1.0361911e-01   4.7977371e-02   5.1636926e-02   2.9744665e-02   2.4632582e-02   5.5076452e-02   5.9577139e-02
  -1.9949752e-02   1.9717579e-02   5.9768059e-03   2.6155768e-02   6.9662487e-02  -4.6977963e-02   4.4587610e-02   3.2570873e-02   9.9581389e-02   2.7929485e-02   6.2279366e-02  -5.1114902e-03   7.3563777e-02   2.6033146e-02   0.0000000e+00   1.2599313e-01   7.7811542e-02  -1.2739067e-02   1.2509614e-02  -7.3584561e-02   4.5921556e-02  -3.6402065e-02   3.7181912e-02  -3.9158616e-02   5.6919605e-02  -1.5387742e-02   6.2576577e-02  -3.3740447e-03   3.8110481e-02   1.0486729e-01   8.1759030e-02   9.7647988e-02  -7.7451971e-02  -4.9480359e-02  -7.7472491e-02   7.1869718e-02   2.7803023e-02  -2.6571113e-02   5.3042796e-02   3.6882146e-02  -2.9713660e-02   3.7995412e-02  -9.6955421e-03  -1.8288218e-02   8.1703655e-02  -6.3930241e-02   4.1877414e-02  -3.0118403e-02  -2.8752893e-02  -8.6381791e-03  -6.5181768e-02   4.2305985e-02  -5.3244972e-02   2.3942742e-02  -3.4829951e-02  -1.2035563e-02  -1.0974153e-01  -2.0003219e-02  -1.5146327e-02   2.5323210e-02   6.9833482e-02  -7.1782363e-03   3.7727372e-02  -8.1417509e-02   1.8733162e-02  -1.6614404e-02  -3.3009028e-02  -6.4055585e-03  -7.1111617e-02  -6.4947841e-02  -6.3214000e-02   3.5487746e-02   8.0651704e-02   1.2342261e-02  -3.1520781e-02  -4.0285508e-03  -6.9666579e-02  -2.5842427e-02  -9.6029533e-02   1.3520034e-01   6.1826670e-02  -7.1058404e-02   6.6364270e-02   3.4559430e-02   3.1608459e-02  -6.3606066e-02   1.0387454e-02  -7.1106903e-02   3.1633271e-02   6.0250363e-03
  -2.2105048e-03   3.9257804e-02  -1.2616844e-04  -2.6316438e-02  -3.0919668e-02   2.5079392e-02  -1.0155024e-02   4.4692054e-02   3.8253293e-02   7.1552123e-02   6.7757122e-02   5.9277918e-02   1.2191162e-01   1.6596618e-01   1.2599313e-01   0.0000000e+00   7.2430786e-02  -3.3556907e-02   7.1679495e-02   8.3849979e-02  -8.4482403e-03  -1.0273052e-01   2.9975600e-02   2.9024040e-02  -2.4740192e-02   2.9022936e-03   2.1440120e-02  -1.9553721e-04  -1.1864802e-02   9.5048537e-02   4.2745003e-02   4.8804825e-03  -7.2754044e-02   5.1596665e-02  -3.5177948e-02  -6.4980055e-03   5.0785315e-02  -9.9201437e-02   4.9029765e-02   7.8610518e-02  -5.8191754e-02   2.8207271e-02   5.2921721e-02  -5.1551019e-02   1.9406231e-02  -4.8361339e-02  -4.2675822e-02   9.6013709e-02   6.5274773e-02  -3.5668293e-02   1.8568734e-03  -4.5028334e-02  -1.0795475e-01   1.1750530e-01   4.2855359e-02   7.7624128e-02  -4.9768473e-02   3.9230402e-03  -6.0244034e-02  -1.3323247e-02  -2.2552121e-02   4.7922431e-02   7.8458419e-02   2.8440976e-02   3.5133017e-02   9.6890518e-02  -7.0479796e-02   6.3036197e-02   1.8294167e-02   5.8559112e-02  -7.1031759e-02  -3.3205095e-02  -1.4643047e-02   3.3472248e-02  -1.2314091e-02   1.5317764e-02   1.6064336e-01  -9.8557278e-03  -8.9006685e-02   6.5368238e-03   2.2348520e-02  -6.8673004e-02   7.1456744e-02   9.7252425e-02  -1.9716977e-03   2.7018180e-02   1.1930069e-02  -2.6382210e-02  -1.6079743e-02   1.6669737e-02
   5.6047153e-02  -2.8046531e-02  -3.6782895e-02  -4.5000461e-03  -1.4452481e-02  -7.9790127e-02  -5.2063248e-02  -3.9975870e-02  -9.2902963e-02  -3.9232395e-02   1.5204480e-01   5.6499305e-02  -5.2453601e-02  -8.6626541e-02   7.7811542e-02   7.2430786e-02   0.0000000e+00   6.8630995e-02  -6.0189214e-03  -4.2389370e-02   3.2731130e-02   4.7205397e-02   6.5726851e-02   1.4585445e-02   1.4712004e-02   3.6118899e-02   1.8790889e-02  -1.2603712e-02  -4.2022815e-02   1.2115619e-01   6.2011817e-02   7.9436616e-02  -1.2806089e-02  -3.6377072e-03   1.6776436e-02  -8.2314305e-02  -3.1527283e-02  -4.0902279e-02  -4.7100775e-02   7.4296100e-02   7.1125255e-02  -1.1365023e-01   6.2520017e-02   5.2691244e-03  -8.3526292e-02  -7.5382686e-03   6.7387986e-03   7.5545975e-02   1.1007841e-01   1.4374948e-02   4.0359542e-02  -9.1161207e-03  -4.9563097e-02  -4.5057273e-02  -6.7012483e-03   3.3310222e-02   1.4122700e-01   7.7252259e-02  -3.4022541e-04   4.7552592e-03  -4.5724526e-03  -3.9056551e-02   3.1670987e-02  -4.2325409e-02   7.0776200e-02  -4.6611113e-02   7.4012512e-02  -8.1784533e-02   1.0775122e-01  -2.5443355e-02  -2.6770460e-02   7.2888808e-02  -1.7623450e-02   1.8609816e-01   2.7523391e-04   6.7942859e-02  -9.8241739e-02   1.0760530e-02   2.1210815e-01   4.8905028e-02   1.7078260e-01  -1.7383834e-02   6.5138952e-02  -3.3473584e-02  -9.7189138e-02  -1.1556713e-01   4.0737641e-02  -7.3904354e-02   9.7060509e-03  -4.6692147e-02
  -7.4410018e-02   5.8481578e-02  -5.4393924e-02  -7.9646835e-02  -2.0586753e-02  -1.4963785e-02  -1.4690005e-02  -5.0596716e-02  -2.6203866e-04  -2.5572643e-02  -3.5791023e-02   1.6287499e-01   1.9049129e-02   2.1166366e-02  -1.2739067e-02  -3.3556907e-02   6.8630995e-02   0.0000000e+00   1.0841556e-01  -2.7177391e-02  -1.0302844e-01   5.6124541e-02  -2.1861043e-02  -5.0940234e-02   3.0398133e-02  -1.3919535e-02   1.5566227e-02   1.3852319e-02  -1.8673732e-02   4.3051702e-03   2.3680611e-02   3.3042870e-02  -3.2163611e-03   1.3960038e-02  -5.0515776e-02  -8.4941275e-02  -8.3133628e-02  -1.1456057e-01  -5.4577699e-02   2.6205924e-02   1.1921228e-01   4.8878429e-02  -3.2423103e-02   3.2428171e-02   1.7878025e-02   6.9006049e-02   1.8362507e-02  -1.0989840e-01  -4.9160952e-02   1.4074117e-03  -2.8496171e-02   7.6461691e-03   2.8854467e-02   3.0549790e-02  -2.8740728e-02   3.4265440e-02   3.8964253e-02   4.3935658e-02  -3.7916211e-02   2.8949648e-02  -1.5542367e-01   3.2169416e-03  -2.3597586e-02   8.9416408e-02  -1.0231302e-02   8.2475985e-03   1.1950713e-01  -3.3450706e-02   7.5370662e-02  -6.3744801e-02  -5.2381542e-02  -1.0772057e-01   4.1281225e-02  -1.1963856e-01   3.7583271e-02  -8.6926420e-03   5.3821071e-02  -3.3534593e-02  -2.9294197e-02   3.7429380e-01  -8.4519051e-02   8.6232094e-02  -5.8453262e-02   7.4188845e-02  -2.0078968e-02   3.6625229e-02   2.6241740e-02   1.2744106e-02  -6.4215746e-02  -3.9340891e-03
   9.2510647e-03   4.5661115e-02   3.5401833e-02  -9.2853852e-03   1.4937960e-02  -4.1215913e-02   3.4865922e-02  -2.0850511e-03  -2.2850587e-02  -1.3376021e-02   4.8530610e-02   5.0915282e-02   1.3592140e-01   8.2979603e-02   1.2509614e-02   7.1679495e-02  -6.0189214e-03   1.0841556e-01   0.0000000e+00   1.8810823e-01   3.4786833e-02  -8.0540008e-02   5.8866066e-04   9.4170649e-02   8.8671513e-02  -5.9837919e-02   3.0351183e-02  -1.0553560e-02  -4.2296476e-02   9.6280065e-03   1.0050855e-01   8.1004102e-02   1.2140113e-01   2.4832973e-02  -1.5537340e-01   4.5207706e-02   3.2089617e-02  -4.9880478e-02  -8.8961639e-02  -9.8135624e-02   1.1508755e-01   1.0093478e-02  -1.1800381e-02  -6.2323123e-03  -6.9903497e-02   1.4702963e-02   7.8247497e-03  -3.8826356e-03   7.8061045e-02   3.6126767e-02   3.0851766e-02  -2.7077146e-02   6.7945120e-02  -2.0799797e-02  -9.3956608e-02  -6.6897656e-02  -2.1407135e-02  -4.8045936e-02  -5.2003977e-02  -6.8205571e-02   1.6039177e-02  -2.5004221e-02   5.8205316e-02  -7.7034735e-03   8.0707978e-02   1.2165061e-02   2.7334115e-02  -3.3938812e-02   1.5063771e-01   1.0940536e-03  -7.0615412e-02  -2.1356384e-02   1.8034746e-02  -1.5496409e-02   5.0427153e-03  -4.3530246e-02  -5.0146046e-03  -2.7971947e-03   3.3414736e-02  -3.0156565e-02   4.1947775e-02  -6.0360710e-04  -3.1137941e-02  -2.6139846e-02   4.6986719e-02   6.2121243e-02   1.7055053e-02  -2.0423062e-02  -3.3084652e-02   1.0826436e-02
  -1.1322522e-02   6.0385357e-02   5.5755232e-02   4.2821828e-02  -5.5981182e-03   2.6628179e-02  -2.2980227e-02   9.2298912e-03  -3.3266570e-02   2.4369035e-02   5.4842123e-02   3.2334135e-02   4.4129836e-02   8.9660579e-02  -7.3584561e-02   8.3849979e-02  -4.2389370e-02  -2.7177391e-02   1.8810823e-01   0.0000000e+00   7.8332866e-02   1.0823589e-02  -5.2359050e-02  -5.4220421e-02   7.7151478e-03  -6.4841479e-03   6.7271762e-03   3.5111078e-02   8.2070295e-03  -1.3574650e-02  -2.0400926e-02  -3.5187125e-02   9.7589444e-02   1.2959571e-01  -1.2118344e-01  -5.2945664e-02   7.1203504e-02  -5.8090101e-02   2.4500387e-02   5.0240617e-02   1.8969802e-02   3.9656482e-02   4.6091206e-02   2.7770343e-02  -5.6900577e-02  -3.3657871e-02   1.3727360e-02  -1.2202160e-02   6.4368116e-02  -5.5952090e-02   3.8877987e-02  -2.6839989e-02  -3.5260546e-03   3.7498201e-05  -5.0174050e-02  -4.3439844e-02  -3.0057967e-03  -7.6967971e-02   3.0312735e-03  -7.8677244e-02  -1.0467475e-02  -6.9682292e-02  -3.9338307e-02  -2.6429179e-02   1.4271219e-01  -8.1705579e-02  -5.6028894e-02   7.6375514e-02   6.2121509e-02   2.5774078e-01  -4.1878046e-02  -7.0054924e-02   3.2653078e-02   7.5130413e-02   2.2754939e-02   9.1247413e-03  -1.0781698e-01   3.8999771e-02  -8.1492891e-02   8.6457170e-02  -7.1239954e-02   6.4958578e-02  -3.3643050e-02  -1.6602304e-02  -3.4788334e-02   1.4295746e-02  -3.0833359e-02  -1.4058173e-02  -2.4186469e-02  -2.3604945e-02
  -5.3179215e-02   4.3902203e-02  -5.9266810e-02  -2.4835005e-02   7.3019261e-02  -5.4369236e-02  -2.2188735e-02  -6.3811485e-02   9.9246058e-03   9.3355382e-02  -1.3695373e-01  -1.5720428e-02  -2.5383915e-02  -3.9772063e-02   4.5921556e-02  -8.4482403e-03   3.2731130e-02  -1.0302844e-01   3.4786833e-02   7.8332866e-02   0.0000000e+00   3.5541550e-03  -1.7791128e-01  -4.0790296e-02   2.3479859e-01   3.0083404e-02   5.4850670e-02   1.8367842e-02  -5.1092431e-02  -3.8144609e-02   2.2122249e-02  -2.0499172e-02  -1.1088540e-01   1.8545768e-03  -4.5991995e-02   9.6640276e-02   3.9360830e-03  -1.0638543e-01   1.1050345e-01   8.7555243e-03   4.3049229e-02   1.3214522e-02  -1.1939541e-02  -4.9133233e-02  -1.6630403e-03  -1.0163881e-01  -6.9181149e-02   2.8715560e-02  -3.5091921e-03  -9.8677591e-03  -8.9403068e-03  -5.1608258e-02  -4.4159602e-02   5.0509428e-02   6.3405029e-02  -1.4467674e-02   6.9724590e-03   3.2887361e-02   1.3796838e-01   7.9882998e-02  -6.3561524e-03  -1.0429245e-01  -2.6032181e-03   8.4666922e-02   1.5356267e-03   4.1441487e-02  -3.1517851e-02   1.2256338e-02   4.0590735e-02  -2.1694100e-02   2.3798930e-01  -7.5717542e-02   5.4335024e-02   1.1048968e-01   7.5462757e-03   5.6766786e-02  -1.1030833e-01   1.9766074e-01   2.0730776e-01  -9.8061132e-02  -4.8434447e-03  -7.1831061e-02   5.7887068e-02  -7.1616137e-02   6.7290072e-02   4.4781367e-02   8.4769231e-02  -3.8200657e-02  -1.9535357e-02   6.6502585e-02
   4.0109281e-02  -1.5428899e-02  -1.0521044e-01  -2.8678937e-02   2.7205814e-02   4.5282150e-03  -2.3736176e-03  -3.0066039e-02   5.0496061e-02   5.0862166e-02  -7.6046201e-03   7.2704382e-02  -7.6016941e-03  -7.8436478e-03  -3.6402065e-02  -1.0273052e-01   4.7205397e-02   5.6124541e-02  -8.0540008e-02   1.0823589e-02   3.5541550e-03   0.0000000e+00   3.5778478e-02  -5.0998046e-03  -6.0332131e-02   3.6824433e-01  -2.7538225e-02   1.3201757e-01   4.2991352e-02   1.0931435e-02   8.3728942e-03   1.2875833e-01  -2.1928758e-02   1.3511310e-01  -7.1312451e-02   6.7570277e-02   1.2637588e-03   1.6779183e-03  -1.2150286e-02   1.2810717e-01   1.0080830e-01  -9.4493087e-02  -2.0449261e-02   4.2542379e-02  -1.2236606e-02  -6.1502815e-02   7.4663953e-03   6.0950536e-02   2.1541927e-02   6.5501446e-02  -1.2867930e-01   9.4383733e-03  -4.8539617e-02   8.0799854e-02  -2.9449424e-02  -3.8762269e-03  -3.3873987e-03  -6.1846763e-02   1.0752829e-01  -7.5514588e-02   1.2594516e-01  -8.3901792e-02   7.7917088e-02   8.8196081e-03   5.9728671e-02  -6.8390999e-02  -8.4598063e-02   1.7267330e-02  -1.2538374e-01  -9.7652552e-02  -5.4035930e-02   4.8741932e-02  -5.7197825e-02  -9.4430766e-02   1.2003549e-02   9.8960113e-02   1.5743906e-01  -2.5800861e-02  -8.3884030e-02  -4.9833825e-02  -4.6284990e-02   3.9220512e-02  -4.4035502e-02  -2.8988371e-02   4.2691839e-02   4.2364075e-02   1.6739697e-02  -7.9027854e-02   5.0134461e-02  -1.5935425e-02
  -2.4688576e-02  -3.0738375e-02   1.2221417e-01  -3.4213943e-02  -3.4059290e-02  -1.2300856e-02   8.0022286e-02  -6.3126725e-02   7.2898893e-02  -5.5771986e-02  -5.1461557e-03   4.2681417e-02  -5.4800487e-03  -4.9944447e-02   3.7181912e-02   2.9975600e-02   6.5726851e-02  -2.1861043e-02   5.8866066e-04  -5.2359050e-02  -1.7791128e-01   3.5778478e-02   0.0000000e+00   1.5833186e-01   7.3658553e-02   3.6628969e-02  -2.9540555e-02  -2.9571196e-02  -5.6341210e-02  -4.0332658e-02   5.9828850e-02   4.4515540e-02   4.2918118e-02  -1.5830361e-01   1.3618447e-02  -3.2870784e-02  -3.4153879e-02  -1.2495733e-02   7.8433450e-03  -8.1701538e-03   1.1923435e-02   1.3008466e-02  -5.4987392e-02  -1.8799964e-02  -7.4718944e-02  -4.6093867e-02   2.8141537e-02   8.0934570e-03   6.9545058e-02   9.9155605e-03  -1.0608003e-02  -6.5898947e-02   1.3712493e-02   5.0332727e-02  -7.0390067e-02   2.5213607e-02  -1.0994977e-01  -6.7345779e-03  -8.6658451e-02  -8.5539141e-02  -2.3768289e-02   2.9129690e-02  -1.8550876e-02   1.2221854e-03  -2.0421666e-02   6.7084202e-02   5.6042883e-02  -2.4829960e-02   2.8746103e-02   6.6928476e-02   1.2488959e-01   4.3927935e-03   4.8424946e-03   2.8505891e-02   3.0151670e-02   2.7861925e-02  -2.2196471e-02  -2.9145913e-02   2.7969925e-02   1.8650146e-02   2.2599688e-03  -2.4368121e-02  -7.9708374e-02  -6.1992407e-02   3.0355595e-02   2.2405378e-03  -6.4923488e-02   5.0960825e-02   3.5133394e-02  -5.4073430e-03
  -3.9152631e-02  -2.3691899e-02  -8.1506938e-02   1.7338096e-01  -4.3404282e-03  -8.5008584e-02  -2.3123134e-02   6.0070473e-02  -7.9342536e-02   1.2475438e-01  -6.3412008e-02   2.4702026e-02  -4.5364144e-02  -5.0727512e-04  -3.9158616e-02   2.9024040e-02   1.4585445e-02  -5.0940234e-02   9.4170649e-02  -5.4220421e-02  -4.0790296e-02  -5.0998046e-03   1.5833186e-01   0.0000000e+00  -8.2008094e-02   2.4389690e-01   2.2932899e-03  -2.6656589e-02  -2.8238360e-02  -4.6560289e-02   6.4887117e-02   1.3919588e-01  -1.5774550e-01  -1.5041175e-01   9.6264264e-03   4.0093661e-02   1.1305285e-02   7.6300228e-02  -4.4213957e-02  -4.7842309e-02   6.2438489e-02   2.9406054e-02   6.6280527e-03  -1.0015179e-02  -1.5865726e-02  -5.5344645e-03  -7.6911057e-02  -2.9487463e-02   6.9245865e-02   2.1817328e-02  -1.5918146e-02   4.2993048e-02   7.7516565e-02  -4.8631672e-02   3.6012944e-02  -1.0435215e-01  -7.6773741e-02  -2.4491197e-02  -5.7519155e-02   4.6842029e-02  -1.1233557e-01  -6.8815751e-02   1.6460365e-02  -9.1397172e-02  -6.2093596e-02   1.7409169e-01  -6.4634328e-02  -5.0024832e-02   1.3303443e-01  -5.9235210e-02  -1.2174325e-01  -8.5583984e-02  -2.2628187e-02   4.5652338e-02   6.0849931e-03  -4.0232717e-02  -1.6511043e-02   3.7269315e-02   2.7754297e-02   8.6559680e-03  -1.4243543e-02   8.6496603e-02   1.0630688e-02   1.2452649e-02  -8.3794339e-02   8.6744804e-02  -4.7533124e-03   7.1522690e-02  -6.3185716e-02  -1.0631365e-02
  -4.3360520e-02  -1.9754255e-02   1.4351067e-01  -9.5109146e-03   7.9117869e-02  -1.2334066e-03  -5.9442927e-04  -5.5573313e-02   8.3337428e-02  -2.1774647e-02  -1.5195486e-02  -9.1649455e-03   2.9751162e-03  -4.9335887e-02   5.6919605e-02  -2.4740192e-02   1.4712004e-02   3.0398133e-02   8.8671513e-02   7.7151478e-03   2.3479859e-01  -6.0332131e-02   7.3658553e-02  -8.2008094e-02   0.0000000e+00   2.9115527e-01   1.8529359e-01   2.0403213e-01  -4.8671234e-02   1.2976947e-01   8.3447810e-02   2.7412426e-02   1.0699317e-02  -2.0881485e-02   1.8816411e-02   3.3077639e-02   6.3583255e-02  -6.8812531e-02  -5.1794465e-02  -1.0269033e-02  -7.3074550e-03  -2.5112241e-02  -1.1278657e-02  -4.6863575e-02  -1.9705458e-02   9.2757035e-02  -3.4120683e-02   1.1757063e-03   1.8721805e-02  -6.1161357e-03  -4.7659580e-03  -4.9253013e-03   5.9976499e-02  -2.3841882e-02  -3.1008231e-02   8.2062298e-02   5.8275237e-02   1.2084929e-02  -1.7218862e-02  -4.4214573e-02  -7.0970360e-02  -1.8124752e-03  -1.0700191e-03   2.9966069e-02  -7.7758346e-02  -6.3188431e-02   1.2061154e-01  -4.6442625e-02  -7.1413912e-03   3.7109932e-02   9.9374009e-02   1.0110820e-01  -6.7500296e-02   3.7116040e-02  -6.4212688e-02   3.4198074e-02  -9.3955058e-02   1.7980903e-02   9.5719667e-02  -4.1909907e-02  -1.8834089e-02   5.2899724e-03  -9.3409630e-02  -1.9734378e-02   7.5656581e-03   3.3522892e-02   1.0848180e-01   1.2957313e-01   2.9868041e-02   7.1262767e-03
   1.0258512e-02   2.3496052e-02  -4.9191489e-02  -1.9274004e-03  -1.6949919e-02   7.2303528e-02  -1.3441031e-02   4.4564772e-02   1.4542450e-02  -5.4305236e-03  -7.4686105e-02   1.2479661e-02  -6.3315376e-02   8.2255275e-02  -1.5387742e-02   2.9022936e-03   3.6118899e-02  -1.3919535e-02  -5.9837919e-02  -6.4841479e-03   3.0083404e-02   3.6824433e-01   3.6628969e-02   2.4389690e-01   2.9115527e-01   0.0000000e+00   7.6570447e-02   1.7832218e-01  -4.7716150e-02  -3.5497916e-02   7.8626198e-02   1.0523869e-01   4.9971076e-02  -3.8848126e-02   3.6323058e-02  -1.1376253e-01  -4.3594140e-02  -8.0545950e-03  -2.4246258e-02   2.7239682e-02   3.3161088e-02  -2.1408185e-02  -5.0756627e-02   2.8458816e-03   5.7580969e-02   1.8172029e-02   4.9954024e-02   4.2412074e-02  -4.3753640e-02  -1.9007619e-02  -2.8254195e-02  -8.0613606e-02  -4.9844709e-02  -1.7386939e-02   1.1786843e-01   7.4757751e-03   2.8007239e-02   3.3293179e-02   8.2017598e-02   9.5778661e-03   4.3275033e-02   5.8834847e-02  -1.0793724e-02  -5.1938160e-02   7.2285031e-02   8.6110082e-02   3.0849538e-02   5.3748781e-02  -2.0777945e-02   1.0574927e-01  -6.7925727e-02   6.6711801e-02   4.8098839e-02  -1.1153410e-02  -1.6783727e-02  -4.5470129e-02   4.8703577e-02  -6.2061287e-02  -3.4878961e-02  -1.5168014e-03   8.2068141e-02   7.5480821e-02   3.3274904e-04  -2.7393886e-04  -3.5531194e-02  -9.1782552e-02   4.3320218e-02   1.7005194e-02   2.8562988e-02  -2.8334123e-02
  -1.3836333e-02  -7.8585100e-03   2.7548376e-03   2.3200408e-02   1.1478134e-01  -3.2889031e-02  -3.7206002e-03  -7.7120231e-03   4.1299578e-03  -1.3162949e-02  -1.3695421e-02  -9.0650384e-04  -2.2641714e-02   4.8302885e-03   6.2576577e-02   2.1440120e-02   1.8790889e-02   1.5566227e-02   3.0351183e-02   6.7271762e-03   5.4850670e-02  -2.7538225e-02  -2.9540555e-02   2.2932899e-03   1.8529359e-01   7.6570447e-02   0.0000000e+00   6.0571213e-02   2.3448832e-02   4.5001841e-02   3.7723004e-02   1.0615070e-02   1.0506929e-01  -1.7593702e-02  -9.9518267e-03   3.7158262e-02   2.6565050e-02   1.5095108e-02   1.7876157e-02  -2.6726362e-02  -1.4146359e-02   3.2579859e-02   3.3142715e-02   1.8589362e-03   2.9446680e-02   8.7666168e-03  -4.0044354e-02  -4.6436949e-02  -4.2819193e-03  -1.0891615e-02   7.3462181e-03   4.1324495e-02  -5.6160306e-03   3.4147908e-02   1.9640617e-02   4.9319402e-02  -3.7452323e-02   1.0954220e-03  -8.9957321e-02   6.0996861e-02   2.8291539e-03  -1.9977241e-02   3.6866655e-04  -6.7161345e-03   1.4638925e-02  -2.3856207e-02  -4.0161063e-03  -4.1803062e-02  -1.2736680e-02  -6.5722876e-02  -2.9230371e-02  -1.4591020e-02   3.5008508e-02   2.4241181e-02  -1.8919831e-02   9.3489265e-03  -2.2101493e-02  -4.2003749e-02  -7.9097820e-02  -2.4443252e-02   1.5192749e-02  -1.1461916e-02   3.1040477e-03  -1.3964854e-02  -4.3012749e-02  -8.2491708e-03   2.4178463e-02   6.8795974e-02  -1.1759242e-02   1.4661123e-03
  -1.7952650e-02   5.9731827e-02  -7.0175777e-03   7.7847967e-04   3.7362949e-02   1.7338939e-01  -6.9041903e-02   3.4883596e-02   2.1459796e-02  -5.5343794e-03  -2.1936343e-02   2.7703676e-02   9.8537349e-04   4.0847741e-02  -3.3740447e-03  -1.9553721e-04  -1.2603712e-02   1.3852319e-02  -1.0553560e-02   3.5111078e-02   1.8367842e-02   1.3201757e-01  -2.9571196e-02  -2.6656589e-02   2.0403213e-01   1.7832218e-01   6.0571213e-02   0.0000000e+00   5.3263543e-02   1.1035988e-02   1.0609852e-02  -3.4457522e-02  -7.4858357e-02   1.0876733e-03   5.1125223e-04   1.9465134e-02   8.4306889e-02  -5.3770272e-02   4.5533456e-02   3.8005503e-02  -3.7866675e-02  -6.0490195e-03  -3.1726961e-02   2.6182608e-02   7.1439816e-02  -1.6514541e-02  -5.5828163e-02  -1.2405419e-02  -2.2348283e-03   5.3123750e-02   3.7856616e-02   3.1499214e-03   3.0629779e-02  -8.0377244e-02   1.2247234e-02   2.9621490e-02  -2.4218532e-02   6.1421602e-03  -5.8770471e-02   2.5283391e-02  -1.7341033e-02   3.0702590e-02  -5.0243948e-02  -1.6780704e-02  -4.0263850e-02   3.8112144e-02   2.1092895e-02   4.3434137e-02   4.3332512e-03  -2.3313854e-02  -1.2791433e-02   1.9293214e-02   9.3437408e-03   1.1679284e-02   1.3541857e-02  -3.4748795e-02   3.4145484e-02  -4.9033103e-03   5.1721501e-03  -2.6867501e-02   4.4317199e-02   6.5187087e-02  -1.5952949e-02  -6.6035888e-04  -5.0076126e-02   1.6272650e-02   6.2365064e-02   8.9577211e-02   2.7481653e-02  -4.9869373e-02
   7.9673760e-02  -1.1713854e-02  -1.4652997e-02   4.8446872e-02   5.4337179e-02   5.5271328e-02   2.1945004e-02   2.4574032e-03   4.7065118e-02   3.5985818e-02   5.7678297e-02  -2.2203469e-02   3.4697292e-02   7.1225305e-03   3.8110481e-02  -1.1864802e-02  -4.2022815e-02  -1.8673732e-02  -4.2296476e-02   8.2070295e-03  -5.1092431e-02   4.2991352e-02  -5.6341210e-02  -2.8238360e-02  -4.8671234e-02  -4.7716150e-02   2.3448832e-02   5.3263543e-02   0.0000000e+00   1.2222123e-01   3.1593002e-02   1.1873088e-02  -8.9584841e-02   2.1750716e-02  -1.4081926e-02  -8.7339693e-02   3.0861063e-02  -2.6337822e-02  -7.5315689e-03  -3.9145763e-02   9.8072779e-02  -1.4618066e-01   4.3514396e-02   5.2268333e-02   2.6993731e-02  -7.3912934e-04  -1.5139367e-02  -1.2008973e-01  -5.1528054e-02  -3.8081662e-02  -1.7418798e-02   4.9934312e-02  -5.9704617e-02   2.0046771e-02   8.3947736e-02  -1.4484076e-02   2.3822734e-02   3.6644833e-03   5.3683474e-02  -4.5078968e-02   7.0494956e-03  -5.8582538e-02  -3.2928088e-02   5.6404771e-03  -3.6278283e-02  -9.3922246e-03  -2.0815944e-03   2.3211160e-02  -1.3677713e-02   1.8460741e-02   3.1085281e-02   3.2708794e-02   2.4230105e-01  -2.2201188e-02  -3.0699541e-03  -2.4156910e-02   2.8393963e-02  -2.0330204e-02   1.9384612e-01   5.0317035e-02  -1.1098892e-01   2.5531194e-02   1.2115345e-01   8.9768140e-02  -6.3521780e-02  -7.5539390e-03   4.2250284e-02   3.9127385e-02   3.1585313e-02   1.6504615e-02
  -3.3530321e-03  -3.0595693e-02   5.5713679e-02   6.0195320e-02   5.2777588e-02  -2.4786806e-03   2.3567799e-02   6.0185760e-02  -1.3104596e-02  -1.9420863e-02   9.3020517e-02  -1.6421190e-02   9.2140047e-02  -5.2550651e-02   1.0486729e-01   9.5048537e-02   1.2115619e-01   4.3051702e-03   9.6280065e-03  -1.3574650e-02  -3.8144609e-02   1.0931435e-02  -4.0332658e-02  -4.6560289e-02   1.2976947e-01  -3.5497916e-02   4.5001841e-02   1.1035988e-02   1.2222123e-01   0.0000000e+00  -6.4046226e-02  -1.3772026e-02  -2.1733665e-02  -3.6089052e-03  -6.6023814e-02   9.2651757e-02  -1.6922334e-02   2.8182268e-02  -6.5972094e-02  -1.5126814e-02  -1.1102778e-01   1.6021864e-01   8.6499993e-02  -4.2925727e-02  -3.0643804e-02   1.3889988e-02  -6.5680784e-03   5.8476613e-03  -6.8917308e-02  -1.2648246e-02  -3.0714508e-02  -1.3863533e-02   2.5480813e-02   9.5098753e-03   6.1758249e-02   1.0499143e-02  -9.7332640e-03   2.6281902e-02  -2.8152439e-03  -1.3539490e-02  -8.6907904e-03  -2.6112730e-02  -6.1228857e-02   1.0489427e-02  -6.3766519e-03  -1.6516344e-02   2.3059176e-02   1.3246551e-02  -1.1178020e-01  -2.3941305e-03  -1.0658966e-02  -5.4380802e-02  -1.3400383e-01   1.7925346e-01  -5.1894629e-02  -4.8644213e-02  -4.9686770e-02   4.6514162e-02   9.4327153e-03   2.7862381e-01  -8.6045450e-02  -3.7765159e-02   2.8678404e-02   1.2856011e-01   1.1366784e-02  -4.4454056e-02  -3.0082247e-03   1.8121294e-02  -2.1610963e-02   1.3576366e-05
  -3.8610207e-02   5.6028414e-03   6.7362600e-02   1.2990409e-02  -7.2685946e-03   3.0555264e-02   4.4179642e-02   9.1961756e-03  -5.2095039e-03   3.9651018e-04   4.4706790e-02  -5.2388910e-02  -1.7542873e-02  -3.1099288e-02   8.1759030e-02   4.2745003e-02   6.2011817e-02   2.3680611e-02   1.0050855e-01  -2.0400926e-02   2.2122249e-02   8.3728942e-03   5.9828850e-02   6.4887117e-02   8.3447810e-02   7.8626198e-02   3.7723004e-02   1.0609852e-02   3.1593002e-02  -6.4046226e-02   0.0000000e+00   1.2206915e-01   1.2081271e-01   3.0416789e-03  -2.1919488e-02  -1.0594056e-01  -5.0951500e-02  -9.8864169e-02  -9.9512288e-02  -4.4163965e-02  -2.9348502e-03   2.8593199e-02  -8.9022806e-03   5.1037835e-02  -2.7069420e-02   5.0058435e-02  -7.3574239e-02  -2.1550323e-02  -7.7426309e-04   4.5824162e-02   2.3676159e-03   2.2586564e-03   2.4597053e-02   1.3672392e-02  -1.1667679e-02   1.4214950e-02  -5.3464878e-02  -3.4817447e-02   2.0031481e-02  -1.0619749e-02  -6.8456865e-03   3.5625820e-04   6.7543562e-02  -3.3608649e-02  -5.8899018e-02   2.0019513e-02   5.8698848e-02   4.7234713e-02   3.8512119e-02  -1.1899177e-01   1.1091821e-01  -8.0230125e-02   1.2730299e-01   2.5312338e-02   2.1013312e-02   1.4813359e-02  -6.9457768e-04  -7.7012649e-02  -7.0090569e-02   7.0487536e-02   6.1904526e-02   1.4198425e-02   9.2843743e-02  -1.0182400e-02   2.1040172e-02   8.0172576e-03   6.0069923e-02  -1.9304803e-01   1.4707187e-02  -9.1485893e-03
   3.9085846e-02  -8.7393845e-03   7.7582933e-03   7.1993463e-02  -3.2718323e-04  -4.0961842e-02   8.1199406e-02   2.8879096e-02   2.6807830e-02   3.2494859e-02  -5.9169122e-02   5.8954635e-03  -1.9233040e-02  -1.6929588e-02   9.7647988e-02   4.8804825e-03   7.9436616e-02   3.3042870e-02   8.1004102e-02  -3.5187125e-02  -2.0499172e-02   1.2875833e-01   4.4515540e-02   1.3919588e-01   2.7412426e-02   1.0523869e-01   1.0615070e-02  -3.4457522e-02   1.1873088e-02  -1.3772026e-02   1.2206915e-01   0.0000000e+00  -2.8705267e-02   7.6330846e-02   9.5106896e-02  -9.8185022e-02   6.2200600e-02  -3.0581161e-02  -8.8594592e-02  -1.0139887e-01   1.5229268e-02  -3.4247404e-03  -4.6124709e-02   3.0249076e-02   2.8983118e-02   4.6947903e-02  -2.0534136e-02  -1.1416094e-02   4.1253396e-02   6.3906171e-04  -1.4471491e-02   5.4253904e-02  -2.4999760e-02   3.0237699e-02  -6.7692983e-02  -7.4191978e-02   1.0040544e-02   3.7858107e-03  -4.5626944e-02   2.4260137e-02  -1.0935543e-02   3.8398501e-02   1.9977408e-02  -2.0286645e-02  -5.0500930e-02   3.5942042e-02  -1.4467604e-02   2.0324279e-02   3.3860447e-02  -6.2675401e-02  -6.4196011e-02  -3.0005280e-02   1.2405210e-01   5.6997523e-02   8.2820835e-03  -2.1776060e-03  -4.3592715e-02  -7.7100074e-02   2.5665841e-02   1.4712541e-02   2.8093441e-02  -2.9519307e-02   2.0472252e-02   1.1418645e-02   4.0250148e-02   1.4965094e-02  -5.7125310e-02  -8.2822735e-02  -3.2074714e-02   1.9991143e-02
  -1.2195667e-01  -3.3809108e-02   5.1347539e-02   3.8918524e-02  -2.4051241e-02   9.8215775e-03  -2.4850210e-02  -3.8793093e-03  -2.2355602e-02  -4.3352144e-02   3.3965959e-02  -7.8017680e-02   6.2123526e-02  -7.5510839e-02  -7.7451971e-02  -7.2754044e-02  -1.2806089e-02  -3.2163611e-03   1.2140113e-01   9.7589444e-02  -1.1088540e-01  -2.1928758e-02   4.2918118e-02  -1.5774550e-01   1.0699317e-02   4.9971076e-02   1.0506929e-01  -7.4858357e-02  -8.9584841e-02  -2.1733665e-02   1.2081271e-01  -2.8705267e-02   0.0000000e+00   3.0446944e-01  -3.1692073e-02   9.3868090e-02   5.0566115e-02   2.3357214e-02   4.9606051e-02   4.4174457e-02  -4.1680490e-02  -2.7477651e-02  -6.3168189e-03   2.3416855e-02   1.5641322e-04   5.5011615e-02   7.0840789e-02   3.9413938e-03  -7.8420825e-02  -8.1005380e-02   4.0121378e-02   3.1287279e-03  -5.4863075e-02   2.0345231e-02   8.1194192e-02  -4.2204424e-02  -8.5720885e-02   3.7780117e-02  -1.3106157e-02   5.6591825e-02  -3.8863157e-02   1.0742056e-01   4.9749230e-02   7.8513625e-02   1.8397757e-01   1.6459893e-01   2.9772583e-03  -1.3093111e-01  -6.0354610e-02   1.8097795e-02   1.0112309e-01  -1.1552340e-02  -5.4293430e-02  -5.9823272e-02   8.1197080e-02  -2.2650039e-02   1.5461067e-01  -1.3948603e-03   1.2801342e-02   1.8007757e-01   8.8429307e-02   7.5212550e-02   3.1535589e-02  -5.5354777e-02  -7.5964678e-02  -7.5214306e-02   1.8276345e-03   2.1802061e-02  -1.5528405e-02   9.8886537e-02
   2.3897595e-03   5.3528955e-03  -4.3599057e-02   4.7167359e-02  -5.7648505e-02   2.4811060e-02  -2.9480337e-02  -6.1114929e-03  -3.1243307e-02   1.4844281e-02  -5.5045557e-02  -5.4953982e-02  -1.4824441e-02  -1.3995013e-01  -4.9480359e-02   5.1596665e-02  -3.6377072e-03   1.3960038e-02   2.4832973e-02   1.2959571e-01   1.8545768e-03   1.3511310e-01  -1.5830361e-01  -1.5041175e-01  -2.0881485e-02  -3.8848126e-02  -1.7593702e-02   1.0876733e-03   2.1750716e-02  -3.6089052e-03   3.0416789e-03   7.6330846e-02   3.0446944e-01   0.0000000e+00   1.6865541e-01   1.6138449e-02   7.6834759e-02  -8.9620786e-02  -5.8647400e-02   1.5432833e-02  -6.2874786e-02   5.2564088e-02  -1.1038840e-01  -8.6055709e-02   7.9403540e-02   9.6875541e-03   5.8066846e-02  -3.2901663e-02   1.2660077e-02  -6.7530869e-02   2.5707346e-02  -2.9403319e-02  -6.8169904e-02   2.0373827e-02   6.6951487e-02  -1.7447412e-02  -7.8947881e-02   3.3129081e-02  -4.1330318e-02   2.7931588e-02  -8.0060694e-02   5.4261601e-03  -4.4596374e-02  -5.1207979e-02  -1.1971603e-01   1.4139133e-02  -1.0710942e-01   4.5734472e-02  -1.0117545e-03   1.6112819e-02  -1.2868886e-02  -7.9087418e-03   1.7966580e-02   7.0029425e-02  -3.0349566e-03   1.1670916e-01  -1.0911881e-01   1.0099953e-01   1.1688589e-02   2.8726189e-02  -4.9122825e-02   6.3084858e-02  -1.9701678e-02   3.2916927e-02  -4.1170788e-02   5.7802771e-02  -4.0683680e-02  -2.3282883e-02  -3.2146803e-02   2.1901250e-02
   7.0511136e-02  -3.9138461e-02   1.1811380e-02   1.6600974e-02  -5.7705553e-02  -2.8337287e-02   1.1091482e-03   1.5215200e-02  -1.6399520e-01  -5.6633262e-02  -8.4420712e-02  -1.1479981e-02  -1.5337722e-02  -2.1081013e-02  -7.7472491e-02  -3.5177948e-02   1.6776436e-02  -5.0515776e-02  -1.5537340e-01  -1.2118344e-01  -4.5991995e-02  -7.1312451e-02   1.3618447e-02   9.6264264e-03   1.8816411e-02   3.6323058e-02  -9.9518267e-03   5.1125223e-04  -1.4081926e-02  -6.6023814e-02  -2.1919488e-02   9.5106896e-02  -3.1692073e-02   1.6865541e-01   0.0000000e+00   3.6528683e-01   1.5279614e-01  -2.1947612e-02   5.3219514e-02  -8.7396794e-02  -3.2350538e-02  -1.4234960e-01   1.0533249e-01  -1.2637181e-01  -2.7272970e-02  -1.9878055e-02   5.9391851e-02  -8.2257840e-02   3.1790189e-02  -8.3352928e-03   9.4136880e-03   3.3712546e-02   4.5553535e-03   1.1933652e-01  -7.4612223e-02  -3.0420357e-02   1.2294068e-02   1.5900987e-02  -9.0794793e-02   1.6963969e-02  -7.2689341e-02  -6.0305128e-02  -2.4802712e-02  -3.0607052e-02   1.9430995e-01   6.1824592e-02   2.5122169e-01   1.7160744e-01  -3.5144469e-02  -1.2611987e-01  -4.6271924e-02  -3.0344803e-02   1.1045905e-01  -4.4335888e-02  -3.2728842e-02  -2.0778654e-02   2.1708907e-01  -1.8461137e-02  -5.3900765e-02   1.0611326e-01  -9.9410053e-03   2.6966673e-02   2.6643978e-02   1.1987306e-01   8.5129466e-02   4.2042480e-02   9.0263020e-02   4.9985568e-02  -1.0378578e-02  -1.8634732e-02
   3.6270711e-02   3.7254584e-02  -7.5905080e-02   1.0265420e-02  -3.3189357e-02  -4.1232708e-03  -1.0130875e-01  -1.9678647e-02   3.9984065e-02   3.0286188e-03   8.2893627e-03  -5.2980955e-02  -2.2023393e-02   4.7113127e-02   7.1869718e-02  -6.4980055e-03  -8.2314305e-02  -8.4941275e-02   4.5207706e-02  -5.2945664e-02   9.6640276e-02   6.7570277e-02  -3.2870784e-02   4.0093661e-02   3.3077639e-02  -1.1376253e-01   3.7158262e-02   1.9465134e-02  -8.7339693e-02   9.2651757e-02  -1.0594056e-01  -9.8185022e-02   9.3868090e-02   1.6138449e-02   3.6528683e-01   0.0000000e+00  -1.3192933e-01  -6.7300682e-02  -3.3487620e-02  -2.9259826e-02  -2.1164390e-02   4.0525188e-02  -8.0647076e-02   1.2599767e-01  -9.0522609e-02   5.9834182e-02  -1.0736172e-01   2.6267692e-02   5.7888056e-02   7.6159897e-02  -5.6421722e-03  -3.5256624e-02  -4.8863393e-02  -7.5550562e-02   2.1732833e-02   5.4160553e-02   4.0751019e-02   4.4339670e-02  -5.6674581e-02  -3.7153403e-02   1.6456304e-01  -2.1225153e-02  -6.7526798e-02  -1.0730504e-02  -3.0163855e-02  -8.1030393e-02  -1.1531914e-01   1.0349148e-01   1.7103816e-01   1.1107191e-01  -8.3833125e-02   3.3319936e-03  -7.8847381e-03   7.2636892e-03  -4.0113106e-02  -7.4778138e-02  -1.6052910e-01   2.7406785e-02  -8.2266967e-02   9.2428653e-02   6.2383531e-02  -9.0495927e-03   7.1193566e-02  -1.9701176e-01  -3.0647929e-02  -1.4554010e-01   5.3601573e-03   5.4530805e-02   1.7794277e-02  -6.3687902e-03
   1.3509001e-02  -4.0978003e-02  -7.4161208e-02   1.5849561e-02   1.2418137e-03   1.1997474e-02  -8.1230236e-02   1.2540072e-03   1.0576706e-03   2.5908811e-02   6.7788691e-02  -1.0770920e-01  -6.7917395e-03  -1.1610967e-02   2.7803023e-02   5.0785315e-02  -3.1527283e-02  -8.3133628e-02   3.2089617e-02   7.1203504e-02   3.9360830e-03   1.2637588e-03  -3.4153879e-02   1.1305285e-02   6.3583255e-02  -4.3594140e-02   2.6565050e-02   8.4306889e-02   3.0861063e-02  -1.6922334e-02  -5.0951500e-02   6.2200600e-02   5.0566115e-02   7.6834759e-02   1.5279614e-01  -1.3192933e-01   0.0000000e+00   6.0997496e-02   3.6401836e-01   3.3551997e-02   1.1789303e-01   8.6333852e-02   4.0438053e-02  -4.0227441e-02  -1.7770503e-01  -3.6440318e-02   4.3121940e-02  -2.5860180e-02  -2.7946689e-02   6.6634545e-02   5.3433638e-02   6.1808588e-02  -1.1494638e-02   1.5369884e-02   1.3203580e-01  -5.5865950e-02   1.1703758e-01   3.2893619e-02  -1.3658778e-01  -8.6626239e-02   3.4769945e-02   5.6736888e-02  -5.8650319e-02  -3.1555999e-02   3.3071349e-02   4.3832955e-02  -3.1994882e-02   1.9396330e-03   5.3098926e-02   2.0692547e-02   3.3107894e-02  -9.8644649e-02  -7.5706238e-02  -3.6995723e-02   8.4916550e-03  -3.6194435e-02   4.8980679e-02  -2.4277833e-01   5.4721666e-03   6.8885905e-03   1.8878598e-02  -7.4379123e-02  -6.7743221e-03   5.8476605e-02   2.4468993e-02  -2.0527263e-02  -3.7467499e-02  -1.1082432e-01  -4.4450672e-02  -1.3157655e-02
   8.4556148e-02   5.3859148e-03  -9.6862341e-02  -1.1423864e-02   6.7640217e-02   1.0059031e-02  -1.4358890e-01  -2.6417462e-02   4.6148666e-02   7.4303588e-03   4.6676419e-02  -1.4672529e-02   9.7272414e-03   1.8362748e-02  -2.6571113e-02  -9.9201437e-02  -4.0902279e-02  -1.1456057e-01  -4.9880478e-02  -5.8090101e-02  -1.0638543e-01   1.6779183e-03  -1.2495733e-02   7.6300228e-02  -6.8812531e-02  -8.0545950e-03   1.5095108e-02  -5.3770272e-02  -2.6337822e-02   2.8182268e-02  -9.8864169e-02  -3.0581161e-02   2.3357214e-02  -8.9620786e-02  -2.1947612e-02  -6.7300682e-02   6.0997496e-02   0.0000000e+00  -7.3999386e-02   1.8505067e-01   6.5637268e-02  -4.2595034e-03   5.6853637e-03  -4.9777016e-02   1.1812189e-02  -9.3770106e-02  -1.1612832e-01  -4.6555217e-02   1.3096504e-01   9.9392164e-03   3.3183551e-02  -8.8390871e-03  -1.9268831e-02  -6.5785681e-02  -9.2240744e-02   1.7260039e-02   6.7752628e-03   8.1664703e-02   2.8763575e-02   8.0658653e-02  -2.1765833e-02   2.8661481e-02   3.0428614e-02   3.6192076e-02   1.3478202e-02   2.6307991e-02   6.2213986e-02  -2.8745017e-02   8.1517131e-02  -8.7018761e-02  -1.5325034e-01  -5.0407835e-02  -6.3713190e-02   1.8531430e-02  -5.0085381e-02  -5.6170494e-02  -1.4310068e-01   1.7604734e-01  -1.2217281e-01   1.4172007e-01   6.1582353e-02   2.6212180e-02  -1.0698160e-02   5.2287870e-02   9.3628208e-02  -7.4772283e-02   1.7854168e-02   1.4576413e-02   7.1641912e-02  -1.0373161e-02
   7.8606031e-03  -1.4200444e-02   6.0274794e-03  -3.8295796e-02   3.9457405e-02   3.0548248e-02  -1.9129096e-02   1.0983193e-02  -1.8102366e-02  -2.5721107e-02   7.1594032e-02   8.5667826e-03  -3.8167925e-02   4.4253153e-03   5.3042796e-02   4.9029765e-02  -4.7100775e-02  -5.4577699e-02  -8.8961639e-02   2.4500387e-02   1.1050345e-01  -1.2150286e-02   7.8433450e-03  -4.4213957e-02  -5.1794465e-02  -2.4246258e-02   1.7876157e-02   4.5533456e-02  -7.5315689e-03  -6.5972094e-02  -9.9512288e-02  -8.8594592e-02   4.9606051e-02  -5.8647400e-02   5.3219514e-02  -3.3487620e-02   3.6401836e-01  -7.3999386e-02   0.0000000e+00   3.5466093e-02  -2.8996145e-02   5.5115638e-02  -3.4188174e-02   8.9774981e-03   1.0635886e-01  -7.6518445e-03  -3.7210812e-03  -6.3511514e-02   4.2947520e-02  -7.5169716e-04  -8.0960702e-02  -2.0283310e-02  -2.7301319e-02  -5.5163266e-02   1.9429654e-01  -1.8933003e-02   3.5356418e-02  -4.4354256e-02  -3.2114065e-02  -5.7905343e-02   2.7822587e-02   1.8734999e-02   8.3091730e-02   3.6476945e-02   1.5863311e-01   3.1902795e-02  -3.9968241e-02  -5.2927126e-03  -7.2386459e-02  -1.9266483e-02  -1.0541502e-01   4.5013543e-02   5.0006820e-02  -1.7072769e-02   4.4928414e-02   1.2935551e-01  -1.6962575e-01  -5.6891309e-02   3.5115136e-02  -9.4985772e-02   1.0306023e-01   4.3084163e-02   4.2992092e-02   7.2708927e-02  -1.2244545e-02  -7.9158668e-02  -3.0319268e-04   9.6709543e-02  -1.0762360e-02  -1.1965663e-02
   3.2138769e-02   2.8161408e-02  -5.6113966e-03  -4.2741908e-02  -3.2119623e-02  -5.0233930e-02   1.8873427e-02   8.0561233e-03  -2.9220960e-03  -7.4709606e-02  -8.3557776e-03  -7.7572340e-02   5.6520201e-03   3.6759904e-02   3.6882146e-02   7.8610518e-02   7.4296100e-02   2.6205924e-02  -9.8135624e-02   5.0240617e-02   8.7555243e-03   1.2810717e-01  -8.1701538e-03  -4.7842309e-02  -1.0269033e-02   2.7239682e-02  -2.6726362e-02   3.8005503e-02  -3.9145763e-02  -1.5126814e-02  -4.4163965e-02  -1.0139887e-01   4.4174457e-02   1.5432833e-02  -8.7396794e-02  -2.9259826e-02   3.3551997e-02   1.8505067e-01   3.5466093e-02   0.0000000e+00   7.5440076e-02  -1.2461940e-02  -8.3778221e-02   7.2033659e-02   6.6565954e-02  -2.2690021e-02  -4.2394312e-02  -1.0248791e-01   4.9724033e-02   3.2966016e-03  -3.3875936e-02   6.0507853e-02  -1.0413536e-02   8.0882050e-02  -2.1137184e-02   8.5386122e-02   2.8420809e-02   4.6959030e-02  -1.3099464e-01   2.6292346e-02  -1.0809970e-01  -4.1271639e-02  -4.9631838e-02  -1.3935731e-01  -1.0387269e-01   8.6669448e-02   4.9352215e-02   1.0559362e-02  -1.1840786e-01  -7.1501827e-02  -2.4438642e-02  -1.0801383e-01  -5.6996217e-02   5.2626794e-02   5.5630074e-02   2.9920749e-02  -2.3612768e-02  -1.1049318e-02  -3.9321327e-03   2.7407296e-02  -5.4799832e-03  -8.4369975e-03   1.1000268e-01   1.9634693e-03   3.1688695e-03   7.9548644e-02   1.1400469e-01  -3.1087340e-02  -4.7877476e-03   6.8373343e-02
   1.1266667e-01  -3.9240921e-03  -1.4565208e-02   1.0948886e-01  -3.4423326e-03  -2.0278075e-02   4.8595226e-02  -3.5848816e-03   4.7091750e-02  -6.5143949e-03   1.0759865e-02   1.4080420e-02   7.1383708e-02  -5.8171854e-02  -2.9713660e-02  -5.8191754e-02   7.1125255e-02   1.1921228e-01   1.1508755e-01   1.8969802e-02   4.3049229e-02   1.0080830e-01   1.1923435e-02   6.2438489e-02  -7.3074550e-03   3.3161088e-02  -1.4146359e-02  -3.7866675e-02   9.8072779e-02  -1.1102778e-01  -2.9348502e-03   1.5229268e-02  -4.1680490e-02  -6.2874786e-02  -3.2350538e-02  -2.1164390e-02   1.1789303e-01   6.5637268e-02  -2.8996145e-02   7.5440076e-02   0.0000000e+00   1.9139771e-01  -1.9474751e-02   2.3889743e-02   1.2642063e-02   3.0525355e-02   4.0027721e-02  -4.8389589e-02   6.7806214e-02  -1.2820391e-02   6.0752109e-02   9.9919209e-02  -8.1621950e-02   1.5605541e-02  -1.3533582e-02   3.4863940e-02   5.3101526e-02  -4.3852180e-03  -3.4098840e-02  -6.1844971e-02  -5.6387293e-02  -4.9127770e-03  -4.6376212e-02   2.2768112e-02  -1.0857441e-01  -1.0934812e-02  -1.1003071e-01   1.3657128e-02   1.0117052e-01   9.3945968e-02   7.3565447e-02   2.4445592e-01   9.1265287e-02  -1.6803230e-01   2.5717389e-01  -1.0888133e-01  -1.3314418e-01  -1.7763167e-02   3.9438215e-03  -7.4124697e-02   4.1899949e-02  -1.3127690e-03   7.1403397e-02   1.1743007e-01   1.7241743e-01   5.2652619e-03   1.0958952e-01   1.1335559e-01   8.2336204e-02   4.7999715e-02
   6.7464632e-02  -2.9546163e-02  -3.2513874e-03  -3.6195656e-03   2.4922908e-02  -5.5873017e-02  -2.4923761e-02  -8.7935247e-03   8.4665780e-03   3.9392667e-02   2.5758813e-03  -9.3413743e-02   9.3208067e-02  -2.7500140e-02   3.7995412e-02   2.8207271e-02  -1.1365023e-01   4.8878429e-02   1.0093478e-02   3.9656482e-02   1.3214522e-02  -9.4493087e-02   1.3008466e-02   2.9406054e-02  -2.5112241e-02  -2.1408185e-02   3.2579859e-02  -6.0490195e-03  -1.4618066e-01   1.6021864e-01   2.8593199e-02  -3.4247404e-03  -2.7477651e-02   5.2564088e-02  -1.4234960e-01   4.0525188e-02   8.6333852e-02  -4.2595034e-03   5.5115638e-02  -1.2461940e-02   1.9139771e-01   0.0000000e+00  -8.3955902e-03  -5.4877959e-03  -3.9667513e-02  -7.1475358e-02   1.1243820e-01  -2.2317636e-02  -5.1415567e-02   5.4016815e-02   6.0042403e-03  -1.4115253e-02  -2.5398565e-02  -1.1333066e-01   1.4962345e-02   1.0559773e-01   4.4688357e-02  -1.4304701e-02   6.9067724e-02   2.6731786e-02  -3.8632724e-02  -1.9632256e-02  -5.9994485e-02  -6.2696024e-02   1.1533576e-01  -7.8965420e-02   6.2870509e-02   4.2223146e-03  -1.9273277e-02   3.7745492e-03  -5.5712197e-02  -1.1853711e-01   4.9045311e-02   3.7749578e-01  -2.9733663e-02   2.3922827e-01   1.1502436e-01   1.4296673e-01  -9.4205223e-02  -2.7490326e-02   3.4790212e-02   9.6875218e-02  -2.2738064e-02   5.1455631e-02   2.7582189e-02  -7.4619633e-03   4.1321565e-02   1.4144978e-01   1.5142072e-02  -8.3892480e-03
   3.1664588e-02  -6.1758510e-03  -7.6366744e-03   3.2330737e-02   3.2463348e-03  -7.6679255e-02  -7.1693313e-02   1.3512941e-02  -6.7511815e-02  -3.9013621e-02   5.6651277e-02  -2.5569382e-02   2.4612821e-03   8.2886066e-02  -9.6955421e-03   5.2921721e-02   6.2520017e-02  -3.2423103e-02  -1.1800381e-02   4.6091206e-02  -1.1939541e-02  -2.0449261e-02  -5.4987392e-02   6.6280527e-03  -1.1278657e-02  -5.0756627e-02   3.3142715e-02  -3.1726961e-02   4.3514396e-02   8.6499993e-02  -8.9022806e-03  -4.6124709e-02  -6.3168189e-03  -1.1038840e-01   1.0533249e-01  -8.0647076e-02   4.0438053e-02   5.6853637e-03  -3.4188174e-02  -8.3778221e-02  -1.9474751e-02  -8.3955902e-03   0.0000000e+00   3.3238945e-01   2.4882619e-01   1.5862219e-03   2.7873593e-01   2.4225004e-01  -3.2663989e-02  -2.1098442e-02  -1.1344088e-02   2.6473188e-02   6.4809046e-02   4.1256891e-02  -9.9757168e-02  -1.4442704e-02   4.0352542e-02   2.3468257e-02   1.0401187e-02   4.1598767e-02  -8.6103482e-02  -4.3897918e-02  -2.2548817e-01  -3.0121177e-02  -2.8047319e-02   1.2945861e-01   1.3144258e-02  -8.9833361e-02   2.5190235e-02  -1.1639766e-02   1.4660980e-01   2.9511863e-02   8.1213068e-03  -1.9035217e-02  -8.1501127e-03   6.8954140e-02   5.8527286e-02  -1.2770480e-01   3.3753936e-02  -5.3369085e-02   4.4297978e-02   6.9767993e-02   4.1214002e-02  -4.3852215e-02  -1.5186369e-03  -1.0842728e-02   2.4532283e-02   6.5612833e-02   4.3440528e-02  -1.2688134e-02
   1.5958595e-02   4.5013865e-02  -5.9318398e-03  -6.1418222e-03  -1.9456266e-02   8.2590348e-03   4.0923869e-03  -2.0187058e-02  -4.0250158e-02  -6.5225393e-02  -5.5057933e-03  -5.5106459e-03  -3.9819215e-02  -3.4194328e-02  -1.8288218e-02  -5.1551019e-02   5.2691244e-03   3.2428171e-02  -6.2323123e-03   2.7770343e-02  -4.9133233e-02   4.2542379e-02  -1.8799964e-02  -1.0015179e-02  -4.6863575e-02   2.8458816e-03   1.8589362e-03   2.6182608e-02   5.2268333e-02  -4.2925727e-02   5.1037835e-02   3.0249076e-02   2.3416855e-02  -8.6055709e-02  -1.2637181e-01   1.2599767e-01  -4.0227441e-02  -4.9777016e-02   8.9774981e-03   7.2033659e-02   2.3889743e-02  -5.4877959e-03   3.3238945e-01   0.0000000e+00   5.9833986e-04   1.0236396e-01   1.7682720e-02   2.9350642e-01  -9.5214546e-02   6.8728593e-02  -3.4933772e-02   4.1493730e-02  -7.5692838e-02   3.1842537e-02  -8.7985082e-02  -4.2120887e-02   7.2021120e-02   4.0832534e-02  -9.8489413e-02   2.5573718e-02   6.2943237e-03   3.7915673e-02   1.9989029e-02  -4.6137482e-02  -5.7032526e-02  -1.9275829e-02   2.4737795e-02   4.7139283e-02  -5.3512213e-02   1.6356904e-02  -3.8788962e-02   5.4914148e-02   1.1287595e-02   4.7157941e-03  -5.5252527e-02   1.9890143e-02  -1.0332221e-01   7.6439856e-02  -2.7569752e-02  -7.8989857e-02  -1.6726311e-02  -7.3409394e-03  -1.5916840e-02   6.1707224e-02   7.5548344e-03   5.0973749e-03   5.2081069e-02   7.7805387e-02  -5.2263084e-03  -1.1838533e-02
   2.8792377e-02   7.4141190e-02  -3.1593595e-02  -3.6006075e-02   9.0149456e-02   9.4462831e-02   6.9827594e-03  -4.4539965e-03  -1.2344564e-02   5.4980784e-02  -5.9104088e-02  -4.2613139e-02  -1.5406388e-02  -8.8613796e-02   8.1703655e-02   1.9406231e-02  -8.3526292e-02   1.7878025e-02  -6.9903497e-02  -5.6900577e-02  -1.6630403e-03  -1.2236606e-02  -7.4718944e-02  -1.5865726e-02  -1.9705458e-02   5.7580969e-02   2.9446680e-02   7.1439816e-02   2.6993731e-02  -3.0643804e-02  -2.7069420e-02   2.8983118e-02   1.5641322e-04   7.9403540e-02  -2.7272970e-02  -9.0522609e-02  -1.7770503e-01   1.1812189e-02   1.0635886e-01   6.6565954e-02   1.2642063e-02  -3.9667513e-02   2.4882619e-01   5.9833986e-04   0.0000000e+00   1.7387408e-01   1.0630979e-01   5.8273041e-02   3.5553285e-01  -5.8393430e-02  -1.0370242e-01  -1.2837253e-02   3.0507951e-02   3.3958015e-02   6.1411868e-02  -2.2213292e-02  -1.7125502e-04   1.0869838e-01  -4.5328680e-02  -4.2773340e-02  -3.7216154e-02   1.3854499e-02   1.2721432e-02  -3.8817225e-02   7.1065464e-02   4.0221374e-02   1.5275602e-01  -6.1898668e-02   8.5108935e-02   3.5660914e-02  -4.3159758e-02  -5.3283653e-02   1.0671067e-01   1.0654087e-02   2.8648145e-02  -7.3726925e-02   4.3384008e-02  -1.0424629e-02  -1.2896549e-01   1.4526391e-01   8.3353256e-02   5.5386751e-02  -3.1728528e-02  -3.5851111e-03  -6.6031503e-02  -3.9869702e-03   8.1153391e-03  -1.6564552e-01  -1.9903112e-03  -1.1563874e-03
  -1.9282858e-02  -4.6483794e-02   1.4528629e-03  -8.2721864e-03   2.6231457e-02   1.3267423e-02   2.4116088e-02  -3.1719998e-03  -5.1043947e-02   1.9013311e-02  -1.2986567e-02   4.1633236e-02  -5.7010791e-02   2.0258017e-03  -6.3930241e-02  -4.8361339e-02  -7.5382686e-03   6.9006049e-02   1.4702963e-02  -3.3657871e-02  -1.0163881e-01  -6.1502815e-02  -4.6093867e-02  -5.5344645e-03   9.2757035e-02   1.8172029e-02   8.7666168e-03  -1.6514541e-02  -7.3912934e-04   1.3889988e-02   5.0058435e-02   4.6947903e-02   5.5011615e-02   9.6875541e-03  -1.9878055e-02   5.9834182e-02  -3.6440318e-02  -9.3770106e-02  -7.6518445e-03  -2.2690021e-02   3.0525355e-02  -7.1475358e-02   1.5862219e-03   1.0236396e-01   1.7387408e-01   0.0000000e+00   2.5038160e-02   3.7418292e-03   7.2881999e-02   1.6613906e-01   4.1353722e-02   6.1326554e-02  -8.4774680e-02  -6.2940019e-02   3.8759952e-02  -1.9861251e-02   7.1994725e-02   2.6013878e-03   2.8808546e-02   1.3550613e-02  -2.4763759e-02   3.6473478e-02   5.1062094e-02   4.8484826e-02  -6.9972761e-02  -8.9154138e-02   1.1091003e-01   1.4260139e-01   1.7888423e-02   1.7198240e-02   1.0111744e-02  -5.3049985e-02  -9.8233167e-02   1.9066620e-02  -3.4395310e-02   1.7260982e-01  -7.0726893e-02  -1.9345318e-02  -6.3391434e-02  -5.9820593e-02   9.4219714e-03  -4.9699647e-02   4.9513479e-02   8.0338708e-02  -2.1843461e-02  -2.5191423e-02   6.9856346e-02  -7.1550792e-02  -4.8132060e-02   2.4244635e-02
   6.3587248e-02   2.3814266e-03   2.5264026e-02   3.6155975e-02  -7.0469635e-03  -9.8465820e-02  -6.0898260e-03   2.9966349e-02   1.7087570e-02   3.7904883e-02  -3.8519040e-02   1.0439798e-02  -2.3643036e-02   4.2665835e-02   4.1877414e-02  -4.2675822e-02   6.7387986e-03   1.8362507e-02   7.8247497e-03   1.3727360e-02  -6.9181149e-02   7.4663953e-03   2.8141537e-02  -7.6911057e-02  -3.4120683e-02   4.9954024e-02  -4.0044354e-02  -5.5828163e-02  -1.5139367e-02  -6.5680784e-03  -7.3574239e-02  -2.0534136e-02   7.0840789e-02   5.8066846e-02   5.9391851e-02  -1.0736172e-01   4.3121940e-02  -1.1612832e-01  -3.7210812e-03  -4.2394312e-02   4.0027721e-02   1.1243820e-01   2.7873593e-01   1.7682720e-02   1.0630979e-01   2.5038160e-02   0.0000000e+00   2.2269507e-01   1.9309565e-01  -9.5901809e-03   8.7414018e-02  -3.8745804e-02   5.0757148e-02  -1.8146579e-01   2.3347694e-01   2.2415386e-03  -7.0078949e-02  -5.5947420e-02   2.5872175e-02  -7.2611462e-02  -1.8962387e-02   4.5363459e-03  -9.6014664e-02  -3.9069394e-02  -1.0542080e-01  -3.9825910e-02  -3.5557474e-02   4.6771209e-02  -4.9785691e-02   4.0576233e-02  -1.0374488e-01  -5.3747605e-02  -4.3259275e-02  -8.9038529e-02  -4.2862162e-02  -9.0064955e-03   4.3246186e-02  -1.0442297e-01   9.6417346e-02  -6.5706337e-03  -2.7163936e-02   1.1406813e-02  -4.1373773e-02  -1.7012021e-01  -5.9469211e-02  -2.8919290e-02   1.0230796e-02  -3.5097571e-02  -4.3520976e-02   1.4307624e-02
   4.4295339e-02   9.7417003e-02  -3.6798377e-02  -7.9281938e-02  -3.3468914e-02   6.1838406e-03   3.5155241e-02   2.5825694e-02   4.1554969e-02   3.3536563e-02  -2.3173166e-02  -1.5323233e-02  -1.9721577e-02  -1.3271036e-02  -3.0118403e-02   9.6013709e-02   7.5545975e-02  -1.0989840e-01  -3.8826356e-03  -1.2202160e-02   2.8715560e-02   6.0950536e-02   8.0934570e-03  -2.9487463e-02   1.1757063e-03   4.2412074e-02  -4.6436949e-02  -1.2405419e-02  -1.2008973e-01   5.8476613e-03  -2.1550323e-02  -1.1416094e-02   3.9413938e-03  -3.2901663e-02  -8.2257840e-02   2.6267692e-02  -2.5860180e-02  -4.6555217e-02  -6.3511514e-02  -1.0248791e-01  -4.8389589e-02  -2.2317636e-02   2.4225004e-01   2.9350642e-01   5.8273041e-02   3.7418292e-03   2.2269507e-01   0.0000000e+00   5.2576757e-02   1.2083701e-01   1.3963065e-02   1.8026709e-02  -8.3000594e-02   9.9463240e-02   5.7707492e-02   1.6902058e-01   5.0350216e-02   6.1239106e-02  -7.0899551e-02  -4.5540462e-02   3.9508350e-02   4.6906847e-02   1.6791195e-01  -3.3505931e-02   4.5096075e-02  -3.0833040e-02  -6.5735302e-02  -1.8187758e-02  -2.4075642e-02  -5.1604679e-02  -8.2920327e-02   1.2145550e-02  -1.5704850e-01   3.7243435e-02   5.0071896e-02   1.7705298e-02  -1.1817649e-01   7.2601287e-02   7.8335156e-02   1.9850824e-02  -2.9164936e-02   1.3792493e-02  -3.3842392e-02   1.1778321e-01   3.5610538e-02   6.8244222e-02  -2.4544653e-02   8.7204018e-02  -2.9637919e-02  -2.3869831e-02
  -3.6090051e-02  -6.2524996e-02   5.9331847e-02   8.3777518e-02   3.2845874e-03  -3.3159805e-02  -1.0196059e-02  -1.4234133e-02   4.3862441e-02   3.4027084e-02  -2.9517910e-02  -1.5827337e-02  -2.3804009e-02  -3.5523326e-02  -2.8752893e-02   6.5274773e-02   1.1007841e-01  -4.9160952e-02   7.8061045e-02   6.4368116e-02  -3.5091921e-03   2.1541927e-02   6.9545058e-02   6.9245865e-02   1.8721805e-02  -4.3753640e-02  -4.2819193e-03  -2.2348283e-03  -5.1528054e-02  -6.8917308e-02  -7.7426309e-04   4.1253396e-02  -7.8420825e-02   1.2660077e-02   3.1790189e-02   5.7888056e-02  -2.7946689e-02   1.3096504e-01   4.2947520e-02   4.9724033e-02   6.7806214e-02  -5.1415567e-02  -3.2663989e-02  -9.5214546e-02   3.5553285e-01   7.2881999e-02   1.9309565e-01   5.2576757e-02   0.0000000e+00   1.0397486e-01   1.9943027e-01  -3.7851123e-02   4.9811677e-02  -2.0116711e-02   6.8936184e-04   8.5408742e-03   1.3374754e-02  -3.6085217e-02   1.1100675e-01  -1.1132332e-01   5.5180295e-02  -1.6835986e-02   2.2992318e-02  -3.2716071e-04  -2.0523473e-03   5.6413021e-02  -1.0035771e-02   3.0283210e-02  -3.4399653e-02  -5.1014798e-02   1.1831528e-01   1.0301999e-01   1.0799590e-02  -1.6580478e-02  -5.8260209e-02   3.6632208e-02   4.0144870e-02  -2.2797271e-02   3.2684779e-02   4.7382692e-02  -3.8576214e-03  -2.7096233e-02  -3.2353066e-02   2.5311335e-02  -2.1397051e-02   4.5523928e-02  -1.3382315e-02  -5.4428124e-02  -2.0229823e-02  -5.1763897e-02
  -3.5669764e-02  -4.8872210e-02  -4.8554553e-02  -3.9242192e-02  -1.7358961e-02   2.2775958e-02  -6.3292883e-02  -1.9399657e-02  -3.0734263e-02  -4.9597707e-02  -1.1282125e-02   6.0458537e-02   8.4581974e-02  -1.8723022e-02  -8.6381791e-03  -3.5668293e-02   1.4374948e-02   1.4074117e-03   3.6126767e-02  -5.5952090e-02  -9.8677591e-03   6.5501446e-02   9.9155605e-03   2.1817328e-02  -6.1161357e-03  -1.9007619e-02  -1.0891615e-02   5.3123750e-02  -3.8081662e-02  -1.2648246e-02   4.5824162e-02   6.3906171e-04  -8.1005380e-02  -6.7530869e-02  -8.3352928e-03   7.6159897e-02   6.6634545e-02   9.9392164e-03  -7.5169716e-04   3.2966016e-03  -1.2820391e-02   5.4016815e-02  -2.1098442e-02   6.8728593e-02  -5.8393430e-02   1.6613906e-01  -9.5901809e-03   1.2083701e-01   1.0397486e-01   0.0000000e+00   6.3868855e-02   2.6889703e-01  -1.2583748e-02   7.6989929e-02   1.1948184e-01   2.2168404e-01  -7.8580492e-02  -7.9176476e-02   1.8625213e-01   1.3661755e-01   3.6893819e-02  -7.1458031e-02   6.1054566e-02   1.6028234e-02  -1.0603130e-01   1.1105717e-02  -4.9427489e-02   1.2008677e-01   2.5988590e-02   2.0438563e-02   1.2662354e-01  -6.9744525e-02  -1.1034118e-02  -4.2016970e-03  -7.3283543e-02   3.9930778e-02   4.5791120e-02   8.4420670e-02  -7.7631360e-02  -5.1038603e-02   1.5278432e-03  -2.5436855e-02  -5.1495761e-02   8.0734887e-02  -3.3009874e-02   3.4580453e-02  -3.6353369e-02  -7.5053743e-03   7.1895910e-03   1.4112757e-02
  -9.5619978e-02  -3.2520373e-02   3.5286090e-02   3.9257027e-02  -2.5670206e-02   4.9771557e-02  -1.8850603e-02  -5.6702333e-02  -2.0187653e-03  -8.5372726e-03   1.3270997e-02  -5.7838259e-02  -6.4707021e-02   4.3164709e-02  -6.5181768e-02   1.8568734e-03   4.0359542e-02  -2.8496171e-02   3.0851766e-02   3.8877987e-02  -8.9403068e-03  -1.2867930e-01  -1.0608003e-02  -1.5918146e-02  -4.7659580e-03  -2.8254195e-02   7.3462181e-03   3.7856616e-02  -1.7418798e-02  -3.0714508e-02   2.3676159e-03  -1.4471491e-02   4.0121378e-02   2.5707346e-02   9.4136880e-03  -5.6421722e-03   5.3433638e-02   3.3183551e-02  -8.0960702e-02  -3.3875936e-02   6.0752109e-02   6.0042403e-03  -1.1344088e-02  -3.4933772e-02  -1.0370242e-01   4.1353722e-02   8.7414018e-02   1.3963065e-02   1.9943027e-01   6.3868855e-02   0.0000000e+00   4.1340492e-02   2.2324969e-01   1.5702403e-01   1.5225165e-01   7.1100664e-02  -5.7261277e-02   2.7917200e-02   9.5066959e-02  -1.0898114e-02  -4.1119560e-03   3.6873407e-02  -1.8562311e-01   2.9039365e-02   4.8001028e-02  -9.1933026e-02  -6.2867217e-02  -6.8883042e-02  -5.6993871e-02  -2.4955654e-02  -2.0179166e-02  -3.6648782e-02   1.3094240e-02  -6.3711882e-03   1.2340452e-01  -6.9897205e-02  -3.2392115e-03   5.9888358e-03  -3.0204738e-02  -9.7026717e-03  -2.2855414e-02   2.6257477e-03   3.9953962e-02   8.4022591e-02   7.7609847e-02   7.6085169e-02   1.1131295e-01  -1.5776472e-02   6.2955859e-03  -2.2488385e-02
   2.6264673e-02  -5.6318904e-02   5.3891188e-03   1.1385513e-01   2.8685147e-02  -6.6996854e-02  -4.4245656e-03   3.5887387e-02  -4.4531273e-02   2.4059786e-02   4.4112814e-02   3.2528323e-02   1.5653326e-02  -1.3413787e-02   4.2305985e-02  -4.5028334e-02  -9.1161207e-03   7.6461691e-03  -2.7077146e-02  -2.6839989e-02  -5.1608258e-02   9.4383733e-03  -6.5898947e-02   4.2993048e-02  -4.9253013e-03  -8.0613606e-02   4.1324495e-02   3.1499214e-03   4.9934312e-02  -1.3863533e-02   2.2586564e-03   5.4253904e-02   3.1287279e-03  -2.9403319e-02   3.3712546e-02  -3.5256624e-02   6.1808588e-02  -8.8390871e-03  -2.0283310e-02   6.0507853e-02   9.9919209e-02  -1.4115253e-02   2.6473188e-02   4.1493730e-02  -1.2837253e-02   6.1326554e-02  -3.8745804e-02   1.8026709e-02  -3.7851123e-02   2.6889703e-01   4.1340492e-02   0.0000000e+00  -1.3401287e-01   7.7010975e-02   4.1051591e-02   1.4027665e-01   1.0901287e-02  -3.0358004e-02   1.6911851e-02   8.8986286e-02  -6.4936653e-02  -6.4450172e-02   3.8289036e-02   8.3218215e-02   1.5733345e-01   2.1407242e-02  -3.6641296e-02   3.6852519e-02  -3.0591909e-02  -4.0179038e-02  -3.4165645e-02   9.5086410e-03   2.2050900e-02  -3.4898171e-02  -2.0104077e-03  -3.1342944e-02   1.1234837e-02   7.7604700e-02   3.3304849e-02   2.4347966e-02  -5.5380155e-04   3.8476374e-02  -5.2782055e-02  -9.8467960e-03   2.5606952e-03   1.1169979e-01  -3.7953142e-02  -6.7712658e-02   4.4017085e-03   2.2882085e-02
  -1.1710086e-02   8.3577399e-03   2.8246698e-02   3.9705982e-02   2.6420620e-02   8.9107288e-02   1.8420767e-02   5.5071950e-02   6.1637771e-03  -7.6615338e-03  -9.5163818e-02  -3.8858022e-02   5.1716759e-03  -7.5418322e-02  -5.3244972e-02  -1.0795475e-01  -4.9563097e-02   2.8854467e-02   6.7945120e-02  -3.5260546e-03  -4.4159602e-02  -4.8539617e-02   1.3712493e-02   7.7516565e-02   5.9976499e-02  -4.9844709e-02  -5.6160306e-03   3.0629779e-02  -5.9704617e-02   2.5480813e-02   2.4597053e-02  -2.4999760e-02  -5.4863075e-02  -6.8169904e-02   4.5553535e-03  -4.8863393e-02  -1.1494638e-02  -1.9268831e-02  -2.7301319e-02  -1.0413536e-02  -8.1621950e-02  -2.5398565e-02   6.4809046e-02  -7.5692838e-02   3.0507951e-02  -8.4774680e-02   5.0757148e-02  -8.3000594e-02   4.9811677e-02  -1.2583748e-02   2.2324969e-01  -1.3401287e-01   0.0000000e+00   3.8394625e-01   3.2801588e-01   3.5848828e-02   8.7250450e-02   6.3403107e-02  -4.7491518e-02   2.3646267e-02   1.7241206e-02  -3.5134667e-02   2.7662723e-02   2.0230902e-02  -1.1929574e-01  -1.4812788e-01   1.1635977e-03  -1.2640401e-01   7.3320301e-02  -6.6170429e-02  -1.2885429e-01  -9.3271435e-03  -4.6310109e-02  -4.2468210e-02   6.5874109e-02   7.7167155e-03  -1.3631148e-01   2.7055306e-02  -7.2174822e-02  -5.0668315e-02  -2.2092699e-02   5.0425809e-02  -1.8997595e-02  -1.4635041e-01   2.5398391e-02  -2.6398763e-02   1.2289821e-03  -6.6915068e-03   3.4417693e-02  -3.6509585e-02
   1.9333696e-04   3.4531782e-02  -7.2280075e-03  -5.9419791e-02   4.0489541e-02  -4.7169080e-02   7.3686098e-02  -7.9162979e-02   7.3725745e-02   6.5822858e-02  -7.8909890e-02  -2.6515082e-02   2.8292521e-02   4.9139390e-02   2.3942742e-02   1.1750530e-01  -4.5057273e-02   3.0549790e-02  -2.0799797e-02   3.7498201e-05   5.0509428e-02   8.0799854e-02   5.0332727e-02  -4.8631672e-02  -2.3841882e-02  -1.7386939e-02   3.4147908e-02  -8.0377244e-02   2.0046771e-02   9.5098753e-03   1.3672392e-02   3.0237699e-02   2.0345231e-02   2.0373827e-02   1.1933652e-01  -7.5550562e-02   1.5369884e-02  -6.5785681e-02  -5.5163266e-02   8.0882050e-02   1.5605541e-02  -1.1333066e-01   4.1256891e-02   3.1842537e-02   3.3958015e-02  -6.2940019e-02  -1.8146579e-01   9.9463240e-02  -2.0116711e-02   7.6989929e-02   1.5702403e-01   7.7010975e-02   3.8394625e-01   0.0000000e+00  -4.0983184e-02   1.2046759e-01   5.9398990e-02   2.8230993e-02   5.8228846e-03  -1.0226862e-02   7.5767685e-02  -2.3822236e-02  -3.2174705e-02   4.8468552e-02  -5.3556795e-02  -5.4072669e-02   3.6524949e-05  -2.1564912e-02  -7.4510506e-02   4.6664044e-02  -5.8822615e-02  -1.2840176e-02   5.7353122e-02  -2.6182856e-02   3.3934086e-02  -1.2504111e-01  -3.7937639e-02   6.5398722e-03  -1.1613861e-02  -5.9907167e-02   1.6100181e-02  -4.8075847e-02  -4.3684234e-03  -5.4540445e-03   1.4385779e-02   9.6528165e-03   4.8477102e-02  -1.0373071e-01  -1.3470512e-03   4.7476855e-02
   3.4286160e-02   1.8480246e-03  -3.3291363e-02  -2.8964840e-04  -9.6778606e-03   7.9201094e-02   3.6576220e-03  -1.1507533e-02  -8.9840627e-02   4.5546891e-02   1.1442534e-01  -2.6651226e-02   7.7699587e-02  -3.9205172e-02  -3.4829951e-02   4.2855359e-02  -6.7012483e-03  -2.8740728e-02  -9.3956608e-02  -5.0174050e-02   6.3405029e-02  -2.9449424e-02  -7.0390067e-02   3.6012944e-02  -3.1008231e-02   1.1786843e-01   1.9640617e-02   1.2247234e-02   8.3947736e-02   6.1758249e-02  -1.1667679e-02  -6.7692983e-02   8.1194192e-02   6.6951487e-02  -7.4612223e-02   2.1732833e-02   1.3203580e-01  -9.2240744e-02   1.9429654e-01  -2.1137184e-02  -1.3533582e-02   1.4962345e-02  -9.9757168e-02  -8.7985082e-02   6.1411868e-02   3.8759952e-02   2.3347694e-01   5.7707492e-02   6.8936184e-04   1.1948184e-01   1.5225165e-01   4.1051591e-02   3.2801588e-01  -4.0983184e-02   0.0000000e+00   1.5107073e-01  -3.6635351e-02   2.8534192e-02  -2.2727839e-02  -2.1110104e-03  -5.9146115e-02  -5.9583142e-02   4.7258523e-02  -3.7098468e-02   6.8870691e-02   9.2553840e-02  -1.1664917e-02   5.6436807e-02   8.9845922e-02  -1.8645523e-02  -4.3837858e-02   3.1990914e-02   1.9833162e-02   4.8623502e-03   1.8713884e-02  -2.6075311e-02   5.3550234e-02   7.9442508e-04   7.4200047e-02  -2.4343566e-02  -7.1783238e-02  -6.6046053e-02   2.1538539e-02  -2.2703373e-03   8.1676140e-02  -4.8187338e-02  -9.6802029e-03   4.2377930e-02   6.6812388e-02   2.5823817e-02
  -4.0993907e-02  -2.1934959e-02   1.7273079e-02  -3.3053185e-02   5.4090626e-02   5.0747618e-02   1.9757253e-02   1.0983621e-02   7.3979267e-03  -2.2492333e-02  -5.5332342e-02   6.4988441e-02  -1.7682769e-02   5.8247585e-02  -1.2035563e-02   7.7624128e-02   3.3310222e-02   3.4265440e-02  -6.6897656e-02  -4.3439844e-02  -1.4467674e-02  -3.8762269e-03   2.5213607e-02  -1.0435215e-01   8.2062298e-02   7.4757751e-03   4.9319402e-02   2.9621490e-02  -1.4484076e-02   1.0499143e-02   1.4214950e-02  -7.4191978e-02  -4.2204424e-02  -1.7447412e-02  -3.0420357e-02   5.4160553e-02  -5.5865950e-02   1.7260039e-02  -1.8933003e-02   8.5386122e-02   3.4863940e-02   1.0559773e-01  -1.4442704e-02  -4.2120887e-02  -2.2213292e-02  -1.9861251e-02   2.2415386e-03   1.6902058e-01   8.5408742e-03   2.2168404e-01   7.1100664e-02   1.4027665e-01   3.5848828e-02   1.2046759e-01   1.5107073e-01   0.0000000e+00  -6.9515833e-02  -2.2289059e-02  -4.4909985e-03   4.9246298e-02  -3.3904945e-02  -1.5323401e-02   3.0822097e-02   5.1616772e-03   1.0956229e-01  -1.3266268e-02  -1.8406136e-03  -7.2280219e-02   9.1431155e-02   6.5707044e-02   2.6346426e-02   4.3098985e-03  -2.8972986e-03  -3.5080735e-02   1.2258424e-02   8.1255143e-03  -5.9231094e-02   1.3281487e-02   1.9291334e-02   9.8176813e-02  -5.1962831e-02   4.9165073e-03   1.1092149e-02   4.7903344e-02  -1.7816205e-03  -7.6010303e-03  -7.9430846e-02   2.4283761e-02  -1.2621170e-02   5.1019982e-02
   2.3121610e-01   2.9057323e-02   4.6788329e-03   2.4095758e-02  -1.0885038e-02  -2.3444000e-02  -1.4282356e-02   1.6968734e-02  -4.4583918e-02   1.2851406e-03   1.4972279e-01   4.2919756e-02  -6.1950111e-02   2.2260228e-02  -1.0974153e-01  -4.9768473e-02   1.4122700e-01   3.8964253e-02  -2.1407135e-02  -3.0057967e-03   6.9724590e-03  -3.3873987e-03  -1.0994977e-01  -7.6773741e-02   5.8275237e-02   2.8007239e-02  -3.7452323e-02  -2.4218532e-02   2.3822734e-02  -9.7332640e-03  -5.3464878e-02   1.0040544e-02  -8.5720885e-02  -7.8947881e-02   1.2294068e-02   4.0751019e-02   1.1703758e-01   6.7752628e-03   3.5356418e-02   2.8420809e-02   5.3101526e-02   4.4688357e-02   4.0352542e-02   7.2021120e-02  -1.7125502e-04   7.1994725e-02  -7.0078949e-02   5.0350216e-02   1.3374754e-02  -7.8580492e-02  -5.7261277e-02   1.0901287e-02   8.7250450e-02   5.9398990e-02  -3.6635351e-02  -6.9515833e-02   0.0000000e+00   1.8560687e-01   1.2090881e-01   2.3755656e-02   9.9254225e-02  -3.7506128e-02   1.3292582e-01   1.0732618e-01  -2.0403813e-02  -4.1135077e-02  -8.0822163e-02  -5.2682802e-02  -9.8486122e-02   4.5385034e-03   1.1437901e-02  -7.2085903e-02   2.2011452e-02   3.5039369e-03  -3.8436013e-02  -5.4020840e-02   6.4553507e-02  -3.1241962e-02   7.4984712e-02   5.7175215e-02   2.6646124e-02   1.8467686e-03  -1.1119087e-01  -6.8458717e-02  -3.4100791e-02   3.4260145e-02  -6.9291141e-03   6.5948520e-02   2.4698657e-02   7.2153205e-03
   1.4668075e-01   1.4235929e-01  -2.6550707e-02  -1.7257384e-02  -1.3042837e-02  -5.9301426e-03  -3.6765726e-02  -6.5566944e-02   1.0933219e-03  -1.8633700e-02  -3.3483448e-02  -1.4893564e-02  -5.4786706e-03  -6.8844500e-02  -2.0003219e-02   3.9230402e-03   7.7252259e-02   4.3935658e-02  -4.8045936e-02  -7.6967971e-02   3.2887361e-02  -6.1846763e-02  -6.7345779e-03  -2.4491197e-02   1.2084929e-02   3.3293179e-02   1.0954220e-03   6.1421602e-03   3.6644833e-03   2.6281902e-02  -3.4817447e-02   3.7858107e-03   3.7780117e-02   3.3129081e-02   1.5900987e-02   4.4339670e-02   3.2893619e-02   8.1664703e-02  -4.4354256e-02   4.6959030e-02  -4.3852180e-03  -1.4304701e-02   2.3468257e-02   4.0832534e-02   1.0869838e-01   2.6013878e-03  -5.5947420e-02   6.1239106e-02  -3.6085217e-02  -7.9176476e-02   2.7917200e-02  -3.0358004e-02   6.3403107e-02   2.8230993e-02   2.8534192e-02  -2.2289059e-02   1.8560687e-01   0.0000000e+00   1.2669245e-02   9.5321180e-02  -2.4709851e-02   5.6300791e-03  -1.0015862e-02   5.3130177e-02  -2.0518062e-03   2.7173787e-02   2.9731620e-02  -3.2655990e-02   9.5037779e-02   6.4852740e-02   8.8834533e-02   1.1316406e-01  -8.4441832e-02  -4.5487167e-02   5.0390765e-03  -2.2194026e-02   3.3975977e-02  -4.8134054e-03  -1.0369815e-01   8.7056432e-02  -2.0321855e-02   8.8293339e-02   2.5702609e-02   3.1388027e-02   2.6728287e-02   5.9119772e-02  -4.4360153e-02  -3.3781082e-02  -2.7155505e-02   1.1807730e-03
  -4.2727425e-03  -2.2618137e-02   2.0611235e-02   1.7907309e-02  -2.3969797e-02  -3.5356557e-02  -8.4847734e-02  -8.1387370e-02  -1.0398717e-02  -7.3630094e-02   4.5178936e-02  -2.7431954e-02  -4.0680435e-03  -2.4673841e-02  -1.5146327e-02  -6.0244034e-02  -3.4022541e-04  -3.7916211e-02  -5.2003977e-02   3.0312735e-03   1.3796838e-01   1.0752829e-01  -8.6658451e-02  -5.7519155e-02  -1.7218862e-02   8.2017598e-02  -8.9957321e-02  -5.8770471e-02   5.3683474e-02  -2.8152439e-03   2.0031481e-02  -4.5626944e-02  -1.3106157e-02  -4.1330318e-02  -9.0794793e-02  -5.6674581e-02  -1.3658778e-01   2.8763575e-02  -3.2114065e-02  -1.3099464e-01  -3.4098840e-02   6.9067724e-02   1.0401187e-02  -9.8489413e-02  -4.5328680e-02   2.8808546e-02   2.5872175e-02  -7.0899551e-02   1.1100675e-01   1.8625213e-01   9.5066959e-02   1.6911851e-02  -4.7491518e-02   5.8228846e-03  -2.2727839e-02  -4.4909985e-03   1.2090881e-01   1.2669245e-02   0.0000000e+00   2.2998128e-01   1.8134732e-01  -1.8328659e-02  -6.9715961e-02  -3.8353133e-02   1.0651693e-01  -7.5106308e-03   4.8437841e-02   8.2293254e-02  -9.8663466e-02   3.5855695e-02  -2.1075815e-01  -3.1241421e-02   3.1899480e-02  -5.1039232e-02   9.3369945e-02   5.0517534e-03  -1.5776846e-02  -1.2492711e-01  -7.8522017e-03   1.4198859e-02  -7.3280285e-02  -1.3099170e-02   1.0016870e-01  -3.6012674e-02   1.6404304e-02   5.3502405e-02  -3.7366830e-03  -3.3130194e-02  -1.3397376e-02   1.4794210e-02
  -3.0951209e-02  -1.7903240e-02  -3.8566017e-02   6.1934218e-02   1.0137129e-01   4.4778719e-02  -4.1193321e-02   4.5683614e-02   3.2383891e-02   1.1133744e-02  -2.6330355e-02   5.7215340e-02   1.5293653e-02  -6.0855911e-02   2.5323210e-02  -1.3323247e-02   4.7552592e-03   2.8949648e-02  -6.8205571e-02  -7.8677244e-02   7.9882998e-02  -7.5514588e-02  -8.5539141e-02   4.6842029e-02  -4.4214573e-02   9.5778661e-03   6.0996861e-02   2.5283391e-02  -4.5078968e-02  -1.3539490e-02  -1.0619749e-02   2.4260137e-02   5.6591825e-02   2.7931588e-02   1.6963969e-02  -3.7153403e-02  -8.6626239e-02   8.0658653e-02  -5.7905343e-02   2.6292346e-02  -6.1844971e-02   2.6731786e-02   4.1598767e-02   2.5573718e-02  -4.2773340e-02   1.3550613e-02  -7.2611462e-02  -4.5540462e-02  -1.1132332e-01   1.3661755e-01  -1.0898114e-02   8.8986286e-02   2.3646267e-02  -1.0226862e-02  -2.1110104e-03   4.9246298e-02   2.3755656e-02   9.5321180e-02   2.2998128e-01   0.0000000e+00   1.6526572e-03   1.4178421e-01  -1.2494015e-02   3.9741932e-02  -8.0701373e-02   1.1774429e-01  -6.7192202e-02   2.5180610e-02  -5.2527088e-02  -4.5417428e-02  -5.6215379e-03  -7.5950427e-02  -3.7925674e-02  -7.4463144e-03   5.9735328e-02   5.4333347e-02   1.2260213e-02  -1.2245459e-01  -9.5044310e-02   2.0319449e-02   2.0358981e-02  -1.4595872e-04   7.7295622e-02  -1.2158650e-01  -5.0606599e-02   1.4147597e-02  -3.8293385e-02   7.0576113e-02  -2.8726980e-02   1.7995124e-02
   5.0931668e-02  -4.3781183e-02   2.1073400e-02  -4.0595769e-02   4.6735345e-02  -5.1079384e-02   1.2227916e-01   1.3156896e-02   5.1656336e-02  -5.1174834e-02   7.3211438e-02  -2.9935127e-02   3.5731548e-02  -2.4759394e-02   6.9833482e-02  -2.2552121e-02  -4.5724526e-03  -1.5542367e-01   1.6039177e-02  -1.0467475e-02  -6.3561524e-03   1.2594516e-01  -2.3768289e-02  -1.1233557e-01  -7.0970360e-02   4.3275033e-02   2.8291539e-03  -1.7341033e-02   7.0494956e-03  -8.6907904e-03  -6.8456865e-03  -1.0935543e-02  -3.8863157e-02  -8.0060694e-02  -7.2689341e-02   1.6456304e-01   3.4769945e-02  -2.1765833e-02   2.7822587e-02  -1.0809970e-01  -5.6387293e-02  -3.8632724e-02  -8.6103482e-02   6.2943237e-03  -3.7216154e-02  -2.4763759e-02  -1.8962387e-02   3.9508350e-02   5.5180295e-02   3.6893819e-02  -4.1119560e-03  -6.4936653e-02   1.7241206e-02   7.5767685e-02  -5.9146115e-02  -3.3904945e-02   9.9254225e-02  -2.4709851e-02   1.8134732e-01   1.6526572e-03   0.0000000e+00   1.7021687e-01   9.3302236e-03  -4.5685351e-02   1.0352705e-01   7.8066125e-03   4.9855760e-02   2.9800566e-02   3.4191850e-02   1.0486930e-02  -4.4491064e-02  -2.7326743e-02   2.1933695e-02   2.5359818e-03   1.5905059e-02  -5.1873378e-02   1.2243793e-01  -4.7330142e-02   1.5898049e-02   7.0733190e-02   2.2016717e-02   4.6743195e-02  -4.7034287e-02   2.9694818e-02   6.4119163e-02   3.9094768e-02   2.0590691e-02   5.1151563e-02   2.4584702e-02  -2.1206000e-02
  -4.3321482e-02   5.0706923e-02  -1.8063352e-02  -2.0820470e-02   1.0810849e-03   6.7109359e-02   5.8981186e-02   8.9800979e-02   3.6665221e-02  -1.5683640e-02  -3.3020150e-02   9.6380063e-02   3.6318958e-02   6.4340136e-02  -7.1782363e-03   4.7922431e-02  -3.9056551e-02   3.2169416e-03  -2.5004221e-02  -6.9682292e-02  -1.0429245e-01  -8.3901792e-02   2.9129690e-02  -6.8815751e-02  -1.8124752e-03   5.8834847e-02  -1.9977241e-02   3.0702590e-02  -5.8582538e-02  -2.6112730e-02   3.5625820e-04   3.8398501e-02   1.0742056e-01   5.4261601e-03  -6.0305128e-02  -2.1225153e-02   5.6736888e-02   2.8661481e-02   1.8734999e-02  -4.1271639e-02  -4.9127770e-03  -1.9632256e-02  -4.3897918e-02   3.7915673e-02   1.3854499e-02   3.6473478e-02   4.5363459e-03   4.6906847e-02  -1.6835986e-02  -7.1458031e-02   3.6873407e-02  -6.4450172e-02  -3.5134667e-02  -2.3822236e-02  -5.9583142e-02  -1.5323401e-02  -3.7506128e-02   5.6300791e-03  -1.8328659e-02   1.4178421e-01   1.7021687e-01   0.0000000e+00  -1.5267808e-01   1.6080749e-01  -5.4473060e-02   1.6161915e-01   1.3385611e-03  -3.7685684e-02  -2.8063473e-02  -1.2143127e-01  -1.0955312e-02  -7.7497293e-02   2.8527387e-03   1.3922064e-02   6.1255606e-02  -4.3688125e-02  -8.0557462e-02   4.6413404e-02   1.3567494e-02  -7.7249505e-02   1.9794902e-02   3.2091133e-02  -3.4796553e-02   5.1758316e-02   9.4090168e-02   6.7598562e-03  -6.6954009e-03  -2.3237004e-02  -1.7023315e-02   4.1359558e-02
  -2.4183097e-02  -1.1946239e-01   2.2676146e-02  -9.3804564e-02  -5.6597570e-03   4.3647280e-02   4.7604479e-02   2.6999104e-02  -3.9405167e-02  -6.0252706e-02   1.8168145e-02   2.0878558e-02   6.3095471e-02  -9.1822512e-02   3.7727372e-02   7.8458419e-02   3.1670987e-02  -2.3597586e-02   5.8205316e-02  -3.9338307e-02  -2.6032181e-03   7.7917088e-02  -1.8550876e-02   1.6460365e-02  -1.0700191e-03  -1.0793724e-02   3.6866655e-04  -5.0243948e-02  -3.2928088e-02  -6.1228857e-02   6.7543562e-02   1.9977408e-02   4.9749230e-02  -4.4596374e-02  -2.4802712e-02  -6.7526798e-02  -5.8650319e-02   3.0428614e-02   8.3091730e-02  -4.9631838e-02  -4.6376212e-02  -5.9994485e-02  -2.2548817e-01   1.9989029e-02   1.2721432e-02   5.1062094e-02  -9.6014664e-02   1.6791195e-01   2.2992318e-02   6.1054566e-02  -1.8562311e-01   3.8289036e-02   2.7662723e-02  -3.2174705e-02   4.7258523e-02   3.0822097e-02   1.3292582e-01  -1.0015862e-02  -6.9715961e-02  -1.2494015e-02   9.3302236e-03  -1.5267808e-01   0.0000000e+00   8.8991935e-02  -5.5670136e-03  -5.2784912e-02  -1.7059925e-02  -5.2944437e-02   1.5620217e-01  -7.6538196e-04  -1.6156581e-01  -4.5057064e-02  -1.6006459e-02  -3.9283777e-02  -3.1647865e-02   3.6980869e-03   5.1799056e-03   9.2633587e-02  -4.3298014e-02  -4.6427916e-02   2.0551522e-01  -8.3390513e-03   8.6207963e-02   6.9228627e-03   1.8899249e-02   4.7033325e-02   2.2679176e-02   3.2826369e-02   8.6106875e-02  -7.2760029e-02
   3.4659847e-02  -6.1566322e-02  -9.2486335e-03  -2.5115559e-02  -2.1820946e-02   1.3352663e-03  -1.9045169e-02   5.5768136e-02   6.2885551e-03   7.1856631e-02   1.1655712e-01   1.3372341e-01   8.6999538e-02   1.0198370e-02  -8.1417509e-02   2.8440976e-02  -4.2325409e-02   8.9416408e-02  -7.7034735e-03  -2.6429179e-02   8.4666922e-02   8.8196081e-03   1.2221854e-03  -9.1397172e-02   2.9966069e-02  -5.1938160e-02  -6.7161345e-03  -1.6780704e-02   5.6404771e-03   1.0489427e-02  -3.3608649e-02  -2.0286645e-02   7.8513625e-02  -5.1207979e-02  -3.0607052e-02  -1.0730504e-02  -3.1555999e-02   3.6192076e-02   3.6476945e-02  -1.3935731e-01   2.2768112e-02  -6.2696024e-02  -3.0121177e-02  -4.6137482e-02  -3.8817225e-02   4.8484826e-02  -3.9069394e-02  -3.3505931e-02  -3.2716071e-04   1.6028234e-02   2.9039365e-02   8.3218215e-02   2.0230902e-02   4.8468552e-02  -3.7098468e-02   5.1616772e-03   1.0732618e-01   5.3130177e-02  -3.8353133e-02   3.9741932e-02  -4.5685351e-02   1.6080749e-01   8.8991935e-02   0.0000000e+00  -1.2986332e-02   2.1169933e-02  -5.9310008e-02  -3.5889138e-03  -8.6501277e-03   2.3741251e-02  -2.9333538e-02   6.7005675e-04   8.6416618e-02   5.4901378e-02  -3.2389347e-02   7.3891267e-02   5.4468122e-02  -2.1234914e-03  -3.2080622e-02  -1.1493412e-01  -1.7720903e-02   1.5070427e-01  -4.7938860e-03   6.5462414e-02  -1.0861120e-02   5.1545855e-02  -2.0967553e-02  -6.5355080e-02  -3.9550085e-02   6.3467593e-03
   1.2955032e-02   1.4169418e-02  -7.3740806e-04   3.0403339e-02   2.5447637e-02  -8.0865083e-03   4.5141372e-02  -9.0551056e-03  -1.7383795e-03   5.9334167e-02  -2.2426981e-02   5.1584018e-02   2.0541520e-02   2.7067479e-03   1.8733162e-02   3.5133017e-02   7.0776200e-02  -1.0231302e-02   8.0707978e-02   1.4271219e-01   1.5356267e-03   5.9728671e-02  -2.0421666e-02  -6.2093596e-02  -7.7758346e-02   7.2285031e-02   1.4638925e-02  -4.0263850e-02  -3.6278283e-02  -6.3766519e-03  -5.8899018e-02  -5.0500930e-02   1.8397757e-01  -1.1971603e-01   1.9430995e-01  -3.0163855e-02   3.3071349e-02   1.3478202e-02   1.5863311e-01  -1.0387269e-01  -1.0857441e-01   1.1533576e-01  -2.8047319e-02  -5.7032526e-02   7.1065464e-02  -6.9972761e-02  -1.0542080e-01   4.5096075e-02  -2.0523473e-03  -1.0603130e-01   4.8001028e-02   1.5733345e-01  -1.1929574e-01  -5.3556795e-02   6.8870691e-02   1.0956229e-01  -2.0403813e-02  -2.0518062e-03   1.0651693e-01  -8.0701373e-02   1.0352705e-01  -5.4473060e-02  -5.5670136e-03  -1.2986332e-02   0.0000000e+00  -1.1214754e-02   1.7027889e-01  -8.6570028e-02  -7.6196985e-02  -5.2221644e-02   6.9739655e-02   4.8738219e-02  -7.1552434e-02  -7.4532666e-02  -5.6571405e-03   1.9021680e-02  -1.8221671e-01  -1.4058645e-02   2.0663166e-02  -3.3638520e-02  -2.4601143e-02   1.3180496e-01  -2.3856959e-02  -1.4515801e-01   7.8898134e-02   2.0774247e-02   6.9019070e-02  -1.0568858e-01   5.9481598e-02   7.7572387e-03
  -4.1475405e-02  -5.6680593e-02  -1.6936101e-02   1.9882669e-03  -1.8266660e-02  -2.5312239e-02   4.3135586e-02   5.2209027e-02  -2.3917405e-02   4.4163269e-02  -6.8238715e-03   5.8212928e-03   5.6321038e-02   1.4367864e-01  -1.6614404e-02   9.6890518e-02  -4.6611113e-02   8.2475985e-03   1.2165061e-02  -8.1705579e-02   4.1441487e-02  -6.8390999e-02   6.7084202e-02   1.7409169e-01  -6.3188431e-02   8.6110082e-02  -2.3856207e-02   3.8112144e-02  -9.3922246e-03  -1.6516344e-02   2.0019513e-02   3.5942042e-02   1.6459893e-01   1.4139133e-02   6.1824592e-02  -8.1030393e-02   4.3832955e-02   2.6307991e-02   3.1902795e-02   8.6669448e-02  -1.0934812e-02  -7.8965420e-02   1.2945861e-01  -1.9275829e-02   4.0221374e-02  -8.9154138e-02  -3.9825910e-02  -3.0833040e-02   5.6413021e-02   1.1105717e-02  -9.1933026e-02   2.1407242e-02  -1.4812788e-01  -5.4072669e-02   9.2553840e-02  -1.3266268e-02  -4.1135077e-02   2.7173787e-02  -7.5106308e-03   1.1774429e-01   7.8066125e-03   1.6161915e-01  -5.2784912e-02   2.1169933e-02  -1.1214754e-02   0.0000000e+00   5.7171442e-02   3.7003042e-02   9.5829704e-02  -2.2805645e-02   8.1585834e-02   5.1110006e-02  -2.3498856e-02  -4.2342192e-02   1.4388461e-02  -8.0646045e-02  -1.6695756e-01   1.4977777e-01   3.8919997e-02   3.2176189e-02  -7.0335840e-02  -1.1679379e-01   8.4966749e-03  -2.0734487e-01  -1.2710687e-02   1.2056408e-01  -3.5955025e-02   1.5159633e-01   2.1102175e-02   9.1742372e-02
  -6.6187928e-02  -4.4147116e-02   2.0521550e-02  -7.8216782e-02   2.5918968e-02   2.8304498e-02   3.3914056e-03  -3.3058756e-02  -2.3703089e-02  -5.5827913e-02  -1.3431960e-02  -4.8332121e-02  -2.4652285e-02  -3.5903577e-02  -3.3009028e-02  -7.0479796e-02   7.4012512e-02   1.1950713e-01   2.7334115e-02  -5.6028894e-02  -3.1517851e-02  -8.4598063e-02   5.6042883e-02  -6.4634328e-02   1.2061154e-01   3.0849538e-02  -4.0161063e-03   2.1092895e-02  -2.0815944e-03   2.3059176e-02   5.8698848e-02  -1.4467604e-02   2.9772583e-03  -1.0710942e-01   2.5122169e-01  -1.1531914e-01  -3.1994882e-02   6.2213986e-02  -3.9968241e-02   4.9352215e-02  -1.1003071e-01   6.2870509e-02   1.3144258e-02   2.4737795e-02   1.5275602e-01   1.1091003e-01  -3.5557474e-02  -6.5735302e-02  -1.0035771e-02  -4.9427489e-02  -6.2867217e-02  -3.6641296e-02   1.1635977e-03   3.6524949e-05  -1.1664917e-02  -1.8406136e-03  -8.0822163e-02   2.9731620e-02   4.8437841e-02  -6.7192202e-02   4.9855760e-02   1.3385611e-03  -1.7059925e-02  -5.9310008e-02   1.7027889e-01   5.7171442e-02   0.0000000e+00   2.9257113e-01   1.6147389e-01   7.6212135e-02  -6.8605516e-02   2.7945170e-02   1.3407196e-02  -3.1086723e-02   6.7119382e-02  -5.1204233e-02  -8.0555628e-04   1.3342318e-02   5.6670046e-02  -1.5843965e-01  -1.2512390e-02  -4.0518761e-02  -5.4236520e-02   3.9811925e-02   1.0650359e-01   1.6590062e-02   9.5230518e-04   1.4908314e-02  -2.1055854e-02  -1.1955907e-02
   1.4605498e-02  -5.5156784e-02   1.6465256e-02   6.4195199e-02   2.8125397e-04   8.0049049e-02  -6.4597487e-02   4.1975050e-02   3.8512837e-02   4.6623756e-02  -3.0176549e-02  -1.0235570e-01   6.7390392e-03  -2.5332368e-03  -6.4055585e-03   6.3036197e-02  -8.1784533e-02  -3.3450706e-02  -3.3938812e-02   7.6375514e-02   1.2256338e-02   1.7267330e-02  -2.4829960e-02  -5.0024832e-02  -4.6442625e-02   5.3748781e-02  -4.1803062e-02   4.3434137e-02   2.3211160e-02   1.3246551e-02   4.7234713e-02   2.0324279e-02  -1.3093111e-01   4.5734472e-02   1.7160744e-01   1.0349148e-01   1.9396330e-03  -2.8745017e-02  -5.2927126e-03   1.0559362e-02   1.3657128e-02   4.2223146e-03  -8.9833361e-02   4.7139283e-02  -6.1898668e-02   1.4260139e-01   4.6771209e-02  -1.8187758e-02   3.0283210e-02   1.2008677e-01  -6.8883042e-02   3.6852519e-02  -1.2640401e-01  -2.1564912e-02   5.6436807e-02  -7.2280219e-02  -5.2682802e-02  -3.2655990e-02   8.2293254e-02   2.5180610e-02   2.9800566e-02  -3.7685684e-02  -5.2944437e-02  -3.5889138e-03  -8.6570028e-02   3.7003042e-02   2.9257113e-01   0.0000000e+00  -2.2461972e-02   1.5101698e-01   4.4224081e-03   1.1432130e-01  -6.8672657e-02   8.7059806e-03  -3.9280339e-02  -5.3829547e-02  -9.6981688e-02   1.1830363e-01  -6.7199316e-02   4.6129231e-02   1.4464946e-02  -9.7553657e-03  -3.5229684e-02   4.3244244e-02   1.1923375e-02   4.0218209e-03  -1.3827937e-02  -7.2995350e-04  -3.9478708e-02  -3.2913725e-02
   1.1608472e-01   5.1818050e-02  -6.9527741e-02  -7.7117681e-02   1.9355677e-02   4.5625647e-02   2.5830730e-02  -6.6021443e-02  -4.2037658e-02  -3.3760005e-02  -3.6531728e-02   1.7690084e-02  -1.4081701e-02   1.5465795e-03  -7.1111617e-02   1.8294167e-02   1.0775122e-01   7.5370662e-02   1.5063771e-01   6.2121509e-02   4.0590735e-02  -1.2538374e-01   2.8746103e-02   1.3303443e-01  -7.1413912e-03  -2.0777945e-02  -1.2736680e-02   4.3332512e-03  -1.3677713e-02  -1.1178020e-01   3.8512119e-02   3.3860447e-02  -6.0354610e-02  -1.0117545e-03  -3.5144469e-02   1.7103816e-01   5.3098926e-02   8.1517131e-02  -7.2386459e-02  -1.1840786e-01   1.0117052e-01  -1.9273277e-02   2.5190235e-02  -5.3512213e-02   8.5108935e-02   1.7888423e-02  -4.9785691e-02  -2.4075642e-02  -3.4399653e-02   2.5988590e-02  -5.6993871e-02  -3.0591909e-02   7.3320301e-02  -7.4510506e-02   8.9845922e-02   9.1431155e-02  -9.8486122e-02   9.5037779e-02  -9.8663466e-02  -5.2527088e-02   3.4191850e-02  -2.8063473e-02   1.5620217e-01  -8.6501277e-03  -7.6196985e-02   9.5829704e-02   1.6147389e-01  -2.2461972e-02   0.0000000e+00   1.5802020e-01  -1.7009129e-02  -1.2764575e-01   2.8011864e-02   5.3640543e-02   1.5409241e-02   4.0358314e-02   4.3103312e-02  -1.3550253e-01  -6.8701908e-02   3.7722235e-03   2.0811841e-02   6.4156118e-02  -7.2234986e-02  -3.7202793e-02   3.7763644e-02  -1.6915657e-02  -4.2287806e-02  -1.3354365e-01   4.6688690e-02  -2.3698677e-02
  -2.5566690e-02  -2.7664655e-02   9.1117261e-02  -5.6235248e-03  -6.0100378e-02   2.0452970e-02   9.0177719e-03  -7.1791047e-02  -6.2483081e-03  -2.7756515e-02   2.9135586e-02  -9.3950464e-03   5.4324774e-02  -1.3227328e-03  -6.4947841e-02   5.8559112e-02  -2.5443355e-02  -6.3744801e-02   1.0940536e-03   2.5774078e-01  -2.1694100e-02  -9.7652552e-02   6.6928476e-02  -5.9235210e-02   3.7109932e-02   1.0574927e-01  -6.5722876e-02  -2.3313854e-02   1.8460741e-02  -2.3941305e-03  -1.1899177e-01  -6.2675401e-02   1.8097795e-02   1.6112819e-02  -1.2611987e-01   1.1107191e-01   2.0692547e-02  -8.7018761e-02  -1.9266483e-02  -7.1501827e-02   9.3945968e-02   3.7745492e-03  -1.1639766e-02   1.6356904e-02   3.5660914e-02   1.7198240e-02   4.0576233e-02  -5.1604679e-02  -5.1014798e-02   2.0438563e-02  -2.4955654e-02  -4.0179038e-02  -6.6170429e-02   4.6664044e-02  -1.8645523e-02   6.5707044e-02   4.5385034e-03   6.4852740e-02   3.5855695e-02  -4.5417428e-02   1.0486930e-02  -1.2143127e-01  -7.6538196e-04   2.3741251e-02  -5.2221644e-02  -2.2805645e-02   7.6212135e-02   1.5101698e-01   1.5802020e-01   0.0000000e+00   3.2636093e-02   1.6327920e-02  -3.2331282e-02  -3.6868134e-02  -9.1061125e-02   2.5838034e-02  -4.6667396e-02  -6.6573400e-02  -8.4076986e-02   6.3167891e-02  -3.0490160e-02   7.8447475e-02  -2.9103283e-02   1.6779536e-04  -4.4523734e-02   3.0269545e-02  -8.1139299e-02   2.4033746e-02  -4.3625004e-02   9.5232282e-03
   4.6163450e-03  -1.0142239e-02  -1.1001861e-02  -7.3859369e-02  -3.6282940e-02   3.3107993e-02   1.6880409e-02  -1.0257437e-01   1.0427689e-01   1.5060706e-01  -4.4859121e-02  -1.6360452e-03  -7.9528501e-03  -8.1831347e-02  -6.3214000e-02  -7.1031759e-02  -2.6770460e-02  -5.2381542e-02  -7.0615412e-02  -4.1878046e-02   2.3798930e-01  -5.4035930e-02   1.2488959e-01  -1.2174325e-01   9.9374009e-02  -6.7925727e-02  -2.9230371e-02  -1.2791433e-02   3.1085281e-02  -1.0658966e-02   1.1091821e-01  -6.4196011e-02   1.0112309e-01  -1.2868886e-02  -4.6271924e-02  -8.3833125e-02   3.3107894e-02  -1.5325034e-01  -1.0541502e-01  -2.4438642e-02   7.3565447e-02  -5.5712197e-02   1.4660980e-01  -3.8788962e-02  -4.3159758e-02   1.0111744e-02  -1.0374488e-01  -8.2920327e-02   1.1831528e-01   1.2662354e-01  -2.0179166e-02  -3.4165645e-02  -1.2885429e-01  -5.8822615e-02  -4.3837858e-02   2.6346426e-02   1.1437901e-02   8.8834533e-02  -2.1075815e-01  -5.6215379e-03  -4.4491064e-02  -1.0955312e-02  -1.6156581e-01  -2.9333538e-02   6.9739655e-02   8.1585834e-02  -6.8605516e-02   4.4224081e-03  -1.7009129e-02   3.2636093e-02   0.0000000e+00  -6.0567591e-02   2.2612910e-02   8.4016661e-04   1.4297274e-01  -4.4838455e-02   1.2532246e-02   6.4519285e-02  -8.4613757e-03  -3.2702973e-02   4.1656640e-02   8.7917049e-02  -6.0208256e-02  -2.6644630e-02   1.1547553e-02  -8.8050494e-03  -1.3249445e-02  -7.3246700e-02   1.4364871e-01   6.4651374e-02
  -1.1750378e-02   3.0777691e-02  -1.6673239e-02   1.0912482e-01  -4.9604763e-02   8.3008542e-02  -8.0548573e-02   5.5194399e-02  -5.4049589e-02  -6.0497163e-02  -1.5141645e-02   7.3801668e-02   1.2450642e-01   1.4523073e-01   3.5487746e-02  -3.3205095e-02   7.2888808e-02  -1.0772057e-01  -2.1356384e-02  -7.0054924e-02  -7.5717542e-02   4.8741932e-02   4.3927935e-03  -8.5583984e-02   1.0110820e-01   6.6711801e-02  -1.4591020e-02   1.9293214e-02   3.2708794e-02  -5.4380802e-02  -8.0230125e-02  -3.0005280e-02  -1.1552340e-02  -7.9087418e-03  -3.0344803e-02   3.3319936e-03  -9.8644649e-02  -5.0407835e-02   4.5013543e-02  -1.0801383e-01   2.4445592e-01  -1.1853711e-01   2.9511863e-02   5.4914148e-02  -5.3283653e-02  -5.3049985e-02  -5.3747605e-02   1.2145550e-02   1.0301999e-01  -6.9744525e-02  -3.6648782e-02   9.5086410e-03  -9.3271435e-03  -1.2840176e-02   3.1990914e-02   4.3098985e-03  -7.2085903e-02   1.1316406e-01  -3.1241421e-02  -7.5950427e-02  -2.7326743e-02  -7.7497293e-02  -4.5057064e-02   6.7005675e-04   4.8738219e-02   5.1110006e-02   2.7945170e-02   1.1432130e-01  -1.2764575e-01   1.6327920e-02  -6.0567591e-02   0.0000000e+00   3.5662984e-02   3.9224311e-02   9.9283679e-02   1.2738558e-01   1.2950299e-01   8.8699252e-02  -2.4618968e-02   2.4625022e-02  -1.6179596e-01  -9.4679473e-02   8.0691291e-02   2.7884009e-02  -1.2712297e-02  -4.9614945e-02  -3.4605977e-02   1.1220000e-01  -6.7016278e-02  -1.1258979e-01
   8.0473803e-02  -2.3671383e-02   1.0248380e-02   5.9289298e-02  -1.8378529e-02   1.1798768e-02   2.3590627e-02   8.9520923e-03  -1.8873361e-02  -3.1808612e-03   6.2044935e-02   3.7284938e-02  -5.5036789e-02   1.4611821e-02   8.0651704e-02  -1.4643047e-02  -1.7623450e-02   4.1281225e-02   1.8034746e-02   3.2653078e-02   5.4335024e-02  -5.7197825e-02   4.8424946e-03  -2.2628187e-02  -6.7500296e-02   4.8098839e-02   3.5008508e-02   9.3437408e-03   2.4230105e-01  -1.3400383e-01   1.2730299e-01   1.2405210e-01  -5.4293430e-02   1.7966580e-02   1.1045905e-01  -7.8847381e-03  -7.5706238e-02  -6.3713190e-02   5.0006820e-02  -5.6996217e-02   9.1265287e-02   4.9045311e-02   8.1213068e-03   1.1287595e-02   1.0671067e-01  -9.8233167e-02  -4.3259275e-02  -1.5704850e-01   1.0799590e-02  -1.1034118e-02   1.3094240e-02   2.2050900e-02  -4.6310109e-02   5.7353122e-02   1.9833162e-02  -2.8972986e-03   2.2011452e-02  -8.4441832e-02   3.1899480e-02  -3.7925674e-02   2.1933695e-02   2.8527387e-03  -1.6006459e-02   8.6416618e-02  -7.1552434e-02  -2.3498856e-02   1.3407196e-02  -6.8672657e-02   2.8011864e-02  -3.2331282e-02   2.2612910e-02   3.5662984e-02   0.0000000e+00   6.4710490e-02   2.4918361e-01   5.4269596e-02   9.9422602e-02  -3.7789188e-02   1.0135930e-01   5.2249584e-02  -4.1846401e-02  -1.1093515e-02   5.6297099e-02   4.4995341e-02  -1.9742748e-02  -7.8848563e-02   1.8493395e-02   1.1297600e-01   8.1945334e-02   2.9386362e-02
  -5.0505143e-03  -9.2378124e-04  -5.6300232e-03   3.8377343e-02   4.4477102e-02   3.7992796e-03  -4.1533370e-02   8.9916494e-03  -8.3270741e-02  -5.0811476e-02  -1.0872004e-02  -3.2244162e-04   4.5545011e-02  -8.6409951e-03   1.2342261e-02   3.3472248e-02   1.8609816e-01  -1.1963856e-01  -1.5496409e-02   7.5130413e-02   1.1048968e-01  -9.4430766e-02   2.8505891e-02   4.5652338e-02   3.7116040e-02  -1.1153410e-02   2.4241181e-02   1.1679284e-02  -2.2201188e-02   1.7925346e-01   2.5312338e-02   5.6997523e-02  -5.9823272e-02   7.0029425e-02  -4.4335888e-02   7.2636892e-03  -3.6995723e-02   1.8531430e-02  -1.7072769e-02   5.2626794e-02  -1.6803230e-01   3.7749578e-01  -1.9035217e-02   4.7157941e-03   1.0654087e-02   1.9066620e-02  -8.9038529e-02   3.7243435e-02  -1.6580478e-02  -4.2016970e-03  -6.3711882e-03  -3.4898171e-02  -4.2468210e-02  -2.6182856e-02   4.8623502e-03  -3.5080735e-02   3.5039369e-03  -4.5487167e-02  -5.1039232e-02  -7.4463144e-03   2.5359818e-03   1.3922064e-02  -3.9283777e-02   5.4901378e-02  -7.4532666e-02  -4.2342192e-02  -3.1086723e-02   8.7059806e-03   5.3640543e-02  -3.6868134e-02   8.4016661e-04   3.9224311e-02   6.4710490e-02   0.0000000e+00  -1.9534671e-03   7.2354697e-02   4.4669812e-02   2.6630548e-02   3.8899697e-02   1.3476297e-02  -2.2397034e-02   1.1964613e-02   4.2833194e-02  -1.2944551e-01   1.8716230e-02   9.1535279e-02  -2.7739423e-03   3.2130520e-03   4.5505388e-02   7.3418254e-04
  -2.4478906e-02   4.1322425e-02  -2.1070095e-02  -9.4798945e-02  -6.5194266e-02   2.7777920e-03   3.6216301e-02  -3.5944478e-02   4.9915518e-04  -2.4670645e-02   9.5263911e-02  -1.9547403e-02  -9.3220809e-02  -1.2395430e-01  -3.1520781e-02  -1.2314091e-02   2.7523391e-04   3.7583271e-02   5.0427153e-03   2.2754939e-02   7.5462757e-03   1.2003549e-02   3.0151670e-02   6.0849931e-03  -6.4212688e-02  -1.6783727e-02  -1.8919831e-02   1.3541857e-02  -3.0699541e-03  -5.1894629e-02   2.1013312e-02   8.2820835e-03   8.1197080e-02  -3.0349566e-03  -3.2728842e-02  -4.0113106e-02   8.4916550e-03  -5.0085381e-02   4.4928414e-02   5.5630074e-02   2.5717389e-01  -2.9733663e-02  -8.1501127e-03  -5.5252527e-02   2.8648145e-02  -3.4395310e-02  -4.2862162e-02   5.0071896e-02  -5.8260209e-02  -7.3283543e-02   1.2340452e-01  -2.0104077e-03   6.5874109e-02   3.3934086e-02   1.8713884e-02   1.2258424e-02  -3.8436013e-02   5.0390765e-03   9.3369945e-02   5.9735328e-02   1.5905059e-02   6.1255606e-02  -3.1647865e-02  -3.2389347e-02  -5.6571405e-03   1.4388461e-02   6.7119382e-02  -3.9280339e-02   1.5409241e-02  -9.1061125e-02   1.4297274e-01   9.9283679e-02   2.4918361e-01  -1.9534671e-03   0.0000000e+00   7.9019233e-02   6.9877313e-02   1.4022624e-01   1.5637821e-02   4.2672025e-02  -9.4013901e-02  -1.6748479e-02   3.4137911e-02  -2.2170786e-02   7.8659994e-03  -2.8394131e-02  -5.3141289e-02   2.8711972e-02  -5.3017176e-02  -1.5770468e-02
   8.5713183e-02   6.2264742e-02   6.5848042e-02   2.3541883e-02   3.4703263e-02  -6.9707126e-02   9.9701332e-02   4.3958322e-02   8.3444603e-02  -6.4335946e-02  -1.0588151e-01  -6.6229611e-02  -2.1162078e-02   2.5481552e-02  -4.0285508e-03   1.5317764e-02   6.7942859e-02  -8.6926420e-03  -4.3530246e-02   9.1247413e-03   5.6766786e-02   9.8960113e-02   2.7861925e-02  -4.0232717e-02   3.4198074e-02  -4.5470129e-02   9.3489265e-03  -3.4748795e-02  -2.4156910e-02  -4.8644213e-02   1.4813359e-02  -2.1776060e-03  -2.2650039e-02   1.1670916e-01  -2.0778654e-02  -7.4778138e-02  -3.6194435e-02  -5.6170494e-02   1.2935551e-01   2.9920749e-02  -1.0888133e-01   2.3922827e-01   6.8954140e-02   1.9890143e-02  -7.3726925e-02   1.7260982e-01  -9.0064955e-03   1.7705298e-02   3.6632208e-02   3.9930778e-02  -6.9897205e-02  -3.1342944e-02   7.7167155e-03  -1.2504111e-01  -2.6075311e-02   8.1255143e-03  -5.4020840e-02  -2.2194026e-02   5.0517534e-03   5.4333347e-02  -5.1873378e-02  -4.3688125e-02   3.6980869e-03   7.3891267e-02   1.9021680e-02  -8.0646045e-02  -5.1204233e-02  -5.3829547e-02   4.0358314e-02   2.5838034e-02  -4.4838455e-02   1.2738558e-01   5.4269596e-02   7.2354697e-02   7.9019233e-02   0.0000000e+00   1.3186732e-01   6.3057550e-02  -8.0645651e-02  -7.5739132e-02  -2.3063740e-02   5.5692085e-02  -2.2186790e-03  -5.5011034e-02   2.9282699e-03   2.4454867e-02  -2.2714066e-02  -6.6502322e-03   3.1620136e-02   8.7387481e-03
  -8.3668041e-02  -2.5993425e-02  -7.6226547e-02  -8.5499122e-02  -3.2254128e-02   1.4091085e-02  -1.6450841e-02  -2.5145849e-02  -2.8926920e-02  -7.4121872e-02   7.8750550e-03  -6.4667556e-02   7.5336271e-02   1.1201997e-01  -6.9666579e-02   1.6064336e-01  -9.8241739e-02   5.3821071e-02  -5.0146046e-03  -1.0781698e-01  -1.1030833e-01   1.5743906e-01  -2.2196471e-02  -1.6511043e-02  -9.3955058e-02   4.8703577e-02  -2.2101493e-02   3.4145484e-02   2.8393963e-02  -4.9686770e-02  -6.9457768e-04  -4.3592715e-02   1.5461067e-01  -1.0911881e-01   2.1708907e-01  -1.6052910e-01   4.8980679e-02  -1.4310068e-01  -1.6962575e-01  -2.3612768e-02  -1.3314418e-01   1.1502436e-01   5.8527286e-02  -1.0332221e-01   4.3384008e-02  -7.0726893e-02   4.3246186e-02  -1.1817649e-01   4.0144870e-02   4.5791120e-02  -3.2392115e-03   1.1234837e-02  -1.3631148e-01  -3.7937639e-02   5.3550234e-02  -5.9231094e-02   6.4553507e-02   3.3975977e-02  -1.5776846e-02   1.2260213e-02   1.2243793e-01  -8.0557462e-02   5.1799056e-03   5.4468122e-02  -1.8221671e-01  -1.6695756e-01  -8.0555628e-04  -9.6981688e-02   4.3103312e-02  -4.6667396e-02   1.2532246e-02   1.2950299e-01   9.9422602e-02   4.4669812e-02   6.9877313e-02   1.3186732e-01   0.0000000e+00   3.2655273e-01   5.9638175e-02  -1.1576399e-01  -3.1684799e-03   3.5847348e-02  -1.0937654e-02  -1.0195173e-01   1.6356798e-02  -6.0463481e-03  -1.0563793e-01  -7.5984147e-02   8.3390475e-03  -7.6491108e-02
  -4.8215766e-02  -2.2711665e-02  -6.3469080e-02   3.4082721e-03  -1.7460763e-02  -8.2329094e-02   8.2849752e-02   4.2314397e-02  -1.1517368e-01   6.3584653e-02  -5.3441892e-02  -2.3904463e-02  -6.7703287e-02   2.1568290e-02  -2.5842427e-02  -9.8557278e-03   1.0760530e-02  -3.3534593e-02  -2.7971947e-03   3.8999771e-02   1.9766074e-01  -2.5800861e-02  -2.9145913e-02   3.7269315e-02   1.7980903e-02  -6.2061287e-02  -4.2003749e-02  -4.9033103e-03  -2.0330204e-02   4.6514162e-02  -7.7012649e-02  -7.7100074e-02  -1.3948603e-03   1.0099953e-01  -1.8461137e-02   2.7406785e-02  -2.4277833e-01   1.7604734e-01  -5.6891309e-02  -1.1049318e-02  -1.7763167e-02   1.4296673e-01  -1.2770480e-01   7.6439856e-02  -1.0424629e-02  -1.9345318e-02  -1.0442297e-01   7.2601287e-02  -2.2797271e-02   8.4420670e-02   5.9888358e-03   7.7604700e-02   2.7055306e-02   6.5398722e-03   7.9442508e-04   1.3281487e-02  -3.1241962e-02  -4.8134054e-03  -1.2492711e-01  -1.2245459e-01  -4.7330142e-02   4.6413404e-02   9.2633587e-02  -2.1234914e-03  -1.4058645e-02   1.4977777e-01   1.3342318e-02   1.1830363e-01  -1.3550253e-01  -6.6573400e-02   6.4519285e-02   8.8699252e-02  -3.7789188e-02   2.6630548e-02   1.4022624e-01   6.3057550e-02   3.2655273e-01   0.0000000e+00  -3.4980395e-02   6.0585335e-02   1.2298139e-01   3.6200371e-02  -1.0248738e-01   3.4141694e-02  -5.0627929e-02  -1.5112578e-01   1.3781668e-02  -1.1217694e-01  -7.1292209e-02   1.5327836e-02
   2.2301218e-02  -1.2930278e-01  -5.8725565e-02   4.4808007e-03  -8.6596456e-02  -7.8580965e-02  -4.2629031e-02  -5.7714631e-02   2.1944590e-02   2.0453810e-02  -1.3340734e-01  -4.9256490e-02   4.6359420e-02  -3.1759496e-03  -9.6029533e-02  -8.9006685e-02   2.1210815e-01  -2.9294197e-02   3.3414736e-02  -8.1492891e-02   2.0730776e-01  -8.3884030e-02   2.7969925e-02   2.7754297e-02   9.5719667e-02  -3.4878961e-02  -7.9097820e-02   5.1721501e-03   1.9384612e-01   9.4327153e-03  -7.0090569e-02   2.5665841e-02   1.2801342e-02   1.1688589e-02  -5.3900765e-02  -8.2266967e-02   5.4721666e-03  -1.2217281e-01   3.5115136e-02  -3.9321327e-03   3.9438215e-03  -9.4205223e-02   3.3753936e-02  -2.7569752e-02  -1.2896549e-01  -6.3391434e-02   9.6417346e-02   7.8335156e-02   3.2684779e-02  -7.7631360e-02  -3.0204738e-02   3.3304849e-02  -7.2174822e-02  -1.1613861e-02   7.4200047e-02   1.9291334e-02   7.4984712e-02  -1.0369815e-01  -7.8522017e-03  -9.5044310e-02   1.5898049e-02   1.3567494e-02  -4.3298014e-02  -3.2080622e-02   2.0663166e-02   3.8919997e-02   5.6670046e-02  -6.7199316e-02  -6.8701908e-02  -8.4076986e-02  -8.4613757e-03  -2.4618968e-02   1.0135930e-01   3.8899697e-02   1.5637821e-02  -8.0645651e-02   5.9638175e-02  -3.4980395e-02   0.0000000e+00   2.6470086e-01   2.6021051e-01   5.2610923e-02   7.2216732e-02   6.8838488e-02   2.8035868e-02  -2.6426943e-02  -5.1848366e-02  -5.3254335e-02  -1.2704671e-02   2.5951579e-02
  -3.8034730e-02   9.3168028e-02   4.4885036e-02   7.3386093e-02   1.5917325e-02   4.6734917e-02   9.7505132e-05   3.7741481e-02   2.2904598e-02  -8.1660248e-02  -6.6112195e-02   4.1187437e-02  -6.1313169e-02   5.6430242e-02   1.3520034e-01   6.5368238e-03   4.8905028e-02   3.7429380e-01  -3.0156565e-02   8.6457170e-02  -9.8061132e-02  -4.9833825e-02   1.8650146e-02   8.6559680e-03  -4.1909907e-02  -1.5168014e-03  -2.4443252e-02  -2.6867501e-02   5.0317035e-02   2.7862381e-01   7.0487536e-02   1.4712541e-02   1.8007757e-01   2.8726189e-02   1.0611326e-01   9.2428653e-02   6.8885905e-03   1.4172007e-01  -9.4985772e-02   2.7407296e-02  -7.4124697e-02  -2.7490326e-02  -5.3369085e-02  -7.8989857e-02   1.4526391e-01  -5.9820593e-02  -6.5706337e-03   1.9850824e-02   4.7382692e-02  -5.1038603e-02  -9.7026717e-03   2.4347966e-02  -5.0668315e-02  -5.9907167e-02  -2.4343566e-02   9.8176813e-02   5.7175215e-02   8.7056432e-02   1.4198859e-02   2.0319449e-02   7.0733190e-02  -7.7249505e-02  -4.6427916e-02  -1.1493412e-01  -3.3638520e-02   3.2176189e-02  -1.5843965e-01   4.6129231e-02   3.7722235e-03   6.3167891e-02  -3.2702973e-02   2.4625022e-02   5.2249584e-02   1.3476297e-02   4.2672025e-02  -7.5739132e-02  -1.1576399e-01   6.0585335e-02   2.6470086e-01   0.0000000e+00  -5.7861299e-02   1.5723477e-01   1.3054063e-02   1.1953350e-01  -4.9316176e-02   3.4570278e-02   1.0035958e-02   9.6968422e-03  -8.4303212e-02  -4.6400727e-02
  -1.9209878e-02  -5.5863116e-02  -1.0555469e-02  -6.0397537e-02   3.7024181e-02   7.1661416e-02  -2.5584628e-04  -2.0826738e-02  -2.3525115e-02  -2.1760777e-02   6.7116626e-02  -7.1011201e-02   1.9908077e-02   6.6808392e-03   6.1826670e-02   2.2348520e-02   1.7078260e-01  -8.4519051e-02   4.1947775e-02  -7.1239954e-02  -4.8434447e-03  -4.6284990e-02   2.2599688e-03  -1.4243543e-02  -1.8834089e-02   8.2068141e-02   1.5192749e-02   4.4317199e-02  -1.1098892e-01  -8.6045450e-02   6.1904526e-02   2.8093441e-02   8.8429307e-02  -4.9122825e-02  -9.9410053e-03   6.2383531e-02   1.8878598e-02   6.1582353e-02   1.0306023e-01  -5.4799832e-03   4.1899949e-02   3.4790212e-02   4.4297978e-02  -1.6726311e-02   8.3353256e-02   9.4219714e-03  -2.7163936e-02  -2.9164936e-02  -3.8576214e-03   1.5278432e-03  -2.2855414e-02  -5.5380155e-04  -2.2092699e-02   1.6100181e-02  -7.1783238e-02  -5.1962831e-02   2.6646124e-02  -2.0321855e-02  -7.3280285e-02   2.0358981e-02   2.2016717e-02   1.9794902e-02   2.0551522e-01  -1.7720903e-02  -2.4601143e-02  -7.0335840e-02  -1.2512390e-02   1.4464946e-02   2.0811841e-02  -3.0490160e-02   4.1656640e-02  -1.6179596e-01  -4.1846401e-02  -2.2397034e-02  -9.4013901e-02  -2.3063740e-02  -3.1684799e-03   1.2298139e-01   2.6021051e-01  -5.7861299e-02   0.0000000e+00   2.9898769e-01   1.2559502e-01   2.6249343e-03   7.7976030e-02  -1.5398607e-02  -3.1481306e-02   4.7059321e-03   3.8184098e-02  -5.3864061e-02
   4.2556097e-02   7.0252451e-02   7.8328924e-05  -9.0196314e-03  -5.3488957e-03   3.5523822e-02  -3.8031841e-02  -3.3462514e-02   3.4256618e-03   2.3969637e-02  -8.5411619e-03  -1.8534016e-02   4.1155476e-02  -9.2933968e-03  -7.1058404e-02  -6.8673004e-02  -1.7383834e-02   8.6232094e-02  -6.0360710e-04   6.4958578e-02  -7.1831061e-02   3.9220512e-02  -2.4368121e-02   8.6496603e-02   5.2899724e-03   7.5480821e-02  -1.1461916e-02   6.5187087e-02   2.5531194e-02  -3.7765159e-02   1.4198425e-02  -2.9519307e-02   7.5212550e-02   6.3084858e-02   2.6966673e-02  -9.0495927e-03  -7.4379123e-02   2.6212180e-02   4.3084163e-02  -8.4369975e-03  -1.3127690e-03   9.6875218e-02   6.9767993e-02  -7.3409394e-03   5.5386751e-02  -4.9699647e-02   1.1406813e-02   1.3792493e-02  -2.7096233e-02  -2.5436855e-02   2.6257477e-03   3.8476374e-02   5.0425809e-02  -4.8075847e-02  -6.6046053e-02   4.9165073e-03   1.8467686e-03   8.8293339e-02  -1.3099170e-02  -1.4595872e-04   4.6743195e-02   3.2091133e-02  -8.3390513e-03   1.5070427e-01   1.3180496e-01  -1.1679379e-01  -4.0518761e-02  -9.7553657e-03   6.4156118e-02   7.8447475e-02   8.7917049e-02  -9.4679473e-02  -1.1093515e-02   1.1964613e-02  -1.6748479e-02   5.5692085e-02   3.5847348e-02   3.6200371e-02   5.2610923e-02   1.5723477e-01   2.9898769e-01   0.0000000e+00   1.1887402e-01   7.6585264e-02   3.4432666e-02   2.5437210e-01  -1.3642443e-02   8.2150659e-02  -5.1078807e-02  -7.1784605e-02
  -1.2757720e-02   3.8473473e-02   5.7220664e-03  -4.5196146e-02   1.0709071e-02   9.4180838e-03  -3.7498008e-03  -2.3785783e-02  -2.0503973e-02  -2.1335930e-02  -6.2791652e-02  -2.0840383e-02   8.1136020e-02   9.0619804e-02   6.6364270e-02   7.1456744e-02   6.5138952e-02  -5.8453262e-02  -3.1137941e-02  -3.3643050e-02   5.7887068e-02  -4.4035502e-02  -7.9708374e-02   1.0630688e-02  -9.3409630e-02   3.3274904e-04   3.1040477e-03  -1.5952949e-02   1.2115345e-01   2.8678404e-02   9.2843743e-02   2.0472252e-02   3.1535589e-02  -1.9701678e-02   2.6643978e-02   7.1193566e-02  -6.7743221e-03  -1.0698160e-02   4.2992092e-02   1.1000268e-01   7.1403397e-02  -2.2738064e-02   4.1214002e-02  -1.5916840e-02  -3.1728528e-02   4.9513479e-02  -4.1373773e-02  -3.3842392e-02  -3.2353066e-02  -5.1495761e-02   3.9953962e-02  -5.2782055e-02  -1.8997595e-02  -4.3684234e-03   2.1538539e-02   1.1092149e-02  -1.1119087e-01   2.5702609e-02   1.0016870e-01   7.7295622e-02  -4.7034287e-02  -3.4796553e-02   8.6207963e-02  -4.7938860e-03  -2.3856959e-02   8.4966749e-03  -5.4236520e-02  -3.5229684e-02  -7.2234986e-02  -2.9103283e-02  -6.0208256e-02   8.0691291e-02   5.6297099e-02   4.2833194e-02   3.4137911e-02  -2.2186790e-03  -1.0937654e-02  -1.0248738e-01   7.2216732e-02   1.3054063e-02   1.2559502e-01   1.1887402e-01   0.0000000e+00   1.3014295e-01  -5.6081685e-03  -7.5601852e-02   3.5003721e-02  -1.8787838e-02   8.4478654e-03   2.8377412e-02
  -5.3966931e-02  -3.7532285e-02  -8.1953294e-03  -6.2012852e-02  -5.0089606e-02  -3.7844765e-02  -1.7103518e-02  -8.1497022e-03  -8.4298227e-03   1.6526469e-02   3.8639066e-02  -4.3426653e-02   7.9146753e-03   1.0361911e-01   3.4559430e-02   9.7252425e-02  -3.3473584e-02   7.4188845e-02  -2.6139846e-02  -1.6602304e-02  -7.1616137e-02  -2.8988371e-02  -6.1992407e-02   1.2452649e-02  -1.9734378e-02  -2.7393886e-04  -1.3964854e-02  -6.6035888e-04   8.9768140e-02   1.2856011e-01  -1.0182400e-02   1.1418645e-02  -5.5354777e-02   3.2916927e-02   1.1987306e-01  -1.9701176e-01   5.8476605e-02   5.2287870e-02   7.2708927e-02   1.9634693e-03   1.1743007e-01   5.1455631e-02  -4.3852215e-02   6.1707224e-02  -3.5851111e-03   8.0338708e-02  -1.7012021e-01   1.1778321e-01   2.5311335e-02   8.0734887e-02   8.4022591e-02  -9.8467960e-03  -1.4635041e-01  -5.4540445e-03  -2.2703373e-03   4.7903344e-02  -6.8458717e-02   3.1388027e-02  -3.6012674e-02  -1.2158650e-01   2.9694818e-02   5.1758316e-02   6.9228627e-03   6.5462414e-02  -1.4515801e-01  -2.0734487e-01   3.9811925e-02   4.3244244e-02  -3.7202793e-02   1.6779536e-04  -2.6644630e-02   2.7884009e-02   4.4995341e-02  -1.2944551e-01  -2.2170786e-02  -5.5011034e-02  -1.0195173e-01   3.4141694e-02   6.8838488e-02   1.1953350e-01   2.6249343e-03   7.6585264e-02   1.3014295e-01   0.0000000e+00   9.0937417e-02  -8.4143963e-02  -8.9270455e-02   1.4040124e-01  -1.0233445e-02  -1.4475538e-02
   1.0254412e-02   4.5292612e-02   5.2476897e-02   3.1182454e-03  -3.0210519e-02  -2.7296507e-02   4.9886591e-02  -3.9172028e-02  -4.0355579e-02  -1.0262418e-01  -7.0631297e-02  -5.5347350e-02   4.7782364e-02   4.7977371e-02   3.1608459e-02  -1.9716977e-03  -9.7189138e-02  -2.0078968e-02   4.6986719e-02  -3.4788334e-02   6.7290072e-02   4.2691839e-02   3.0355595e-02  -8.3794339e-02   7.5656581e-03  -3.5531194e-02  -4.3012749e-02  -5.0076126e-02  -6.3521780e-02   1.1366784e-02   2.1040172e-02   4.0250148e-02  -7.5964678e-02  -4.1170788e-02   8.5129466e-02  -3.0647929e-02   2.4468993e-02   9.3628208e-02  -1.2244545e-02   3.1688695e-03   1.7241743e-01   2.7582189e-02  -1.5186369e-03   7.5548344e-03  -6.6031503e-02  -2.1843461e-02  -5.9469211e-02   3.5610538e-02  -2.1397051e-02  -3.3009874e-02   7.7609847e-02   2.5606952e-03   2.5398391e-02   1.4385779e-02   8.1676140e-02  -1.7816205e-03  -3.4100791e-02   2.6728287e-02   1.6404304e-02  -5.0606599e-02   6.4119163e-02   9.4090168e-02   1.8899249e-02  -1.0861120e-02   7.8898134e-02  -1.2710687e-02   1.0650359e-01   1.1923375e-02   3.7763644e-02  -4.4523734e-02   1.1547553e-02  -1.2712297e-02  -1.9742748e-02   1.8716230e-02   7.8659994e-03   2.9282699e-03   1.6356798e-02  -5.0627929e-02   2.8035868e-02  -4.9316176e-02   7.7976030e-02   3.4432666e-02  -5.6081685e-03   9.0937417e-02   0.0000000e+00   1.8687383e-01  -2.8706508e-02   3.8057179e-02   4.7030822e-02   1.1764415e-02
  -3.9219524e-02   2.7864922e-02   3.5717695e-02   1.4993281e-02  -2.2715709e-02  -5.7227506e-02  -7.8073620e-04  -5.6367468e-02  -5.9393365e-02  -1.8612066e-02  -1.1068774e-01  -2.0188761e-02   7.8408410e-03   5.1636926e-02  -6.3606066e-02   2.7018180e-02  -1.1556713e-01   3.6625229e-02   6.2121243e-02   1.4295746e-02   4.4781367e-02   4.2364075e-02   2.2405378e-03   8.6744804e-02   3.3522892e-02  -9.1782552e-02  -8.2491708e-03   1.6272650e-02  -7.5539390e-03  -4.4454056e-02   8.0172576e-03   1.4965094e-02  -7.5214306e-02   5.7802771e-02   4.2042480e-02  -1.4554010e-01  -2.0527263e-02  -7.4772283e-02  -7.9158668e-02   7.9548644e-02   5.2652619e-03  -7.4619633e-03  -1.0842728e-02   5.0973749e-03  -3.9869702e-03  -2.5191423e-02  -2.8919290e-02   6.8244222e-02   4.5523928e-02   3.4580453e-02   7.6085169e-02   1.1169979e-01  -2.6398763e-02   9.6528165e-03  -4.8187338e-02  -7.6010303e-03   3.4260145e-02   5.9119772e-02   5.3502405e-02   1.4147597e-02   3.9094768e-02   6.7598562e-03   4.7033325e-02   5.1545855e-02   2.0774247e-02   1.2056408e-01   1.6590062e-02   4.0218209e-03  -1.6915657e-02   3.0269545e-02  -8.8050494e-03  -4.9614945e-02  -7.8848563e-02   9.1535279e-02  -2.8394131e-02   2.4454867e-02  -6.0463481e-03  -1.5112578e-01  -2.6426943e-02   3.4570278e-02  -1.5398607e-02   2.5437210e-01  -7.5601852e-02  -8.4143963e-02   1.8687383e-01   0.0000000e+00   9.6534915e-02   2.6920867e-01   1.0252487e-02   5.8721764e-02
  -1.2593468e-03  -3.4599925e-02  -1.6802462e-02  -4.6825911e-02  -9.4683995e-03   6.7710937e-02  -2.0247992e-02  -1.7549494e-02   3.9206203e-02   5.3296410e-02   6.0052514e-02   3.5995795e-02   2.3114000e-02   2.9744665e-02   1.0387454e-02   1.1930069e-02   4.0737641e-02   2.6241740e-02   1.7055053e-02  -3.0833359e-02   8.4769231e-02   1.6739697e-02  -6.4923488e-02  -4.7533124e-03   1.0848180e-01   4.3320218e-02   2.4178463e-02   6.2365064e-02   4.2250284e-02  -3.0082247e-03   6.0069923e-02  -5.7125310e-02   1.8276345e-03  -4.0683680e-02   9.0263020e-02   5.3601573e-03  -3.7467499e-02   1.7854168e-02  -3.0319268e-04   1.1400469e-01   1.0958952e-01   4.1321565e-02   2.4532283e-02   5.2081069e-02   8.1153391e-03   6.9856346e-02   1.0230796e-02  -2.4544653e-02  -1.3382315e-02  -3.6353369e-02   1.1131295e-01  -3.7953142e-02   1.2289821e-03   4.8477102e-02  -9.6802029e-03  -7.9430846e-02  -6.9291141e-03  -4.4360153e-02  -3.7366830e-03  -3.8293385e-02   2.0590691e-02  -6.6954009e-03   2.2679176e-02  -2.0967553e-02   6.9019070e-02  -3.5955025e-02   9.5230518e-04  -1.3827937e-02  -4.2287806e-02  -8.1139299e-02  -1.3249445e-02  -3.4605977e-02   1.8493395e-02  -2.7739423e-03  -5.3141289e-02  -2.2714066e-02  -1.0563793e-01   1.3781668e-02  -5.1848366e-02   1.0035958e-02  -3.1481306e-02  -1.3642443e-02   3.5003721e-02  -8.9270455e-02  -2.8706508e-02   9.6534915e-02   0.0000000e+00   7.0630345e-03   9.0556091e-02   1.0809211e-02
  -8.4553966e-02  -5.7648746e-02   4.8203282e-02  -1.6610238e-02   9.3143188e-02   3.7944262e-03   5.7996059e-02   1.0726178e-02   4.6739281e-02  -2.1800524e-04  -1.0091640e-02   4.6855774e-02  -5.2681676e-02   2.4632582e-02  -7.1106903e-02  -2.6382210e-02  -7.3904354e-02   1.2744106e-02  -2.0423062e-02  -1.4058173e-02  -3.8200657e-02  -7.9027854e-02   5.0960825e-02   7.1522690e-02   1.2957313e-01   1.7005194e-02   6.8795974e-02   8.9577211e-02   3.9127385e-02   1.8121294e-02  -1.9304803e-01  -8.2822735e-02   2.1802061e-02  -2.3282883e-02   4.9985568e-02   5.4530805e-02  -1.1082432e-01   1.4576413e-02   9.6709543e-02  -3.1087340e-02   1.1335559e-01   1.4144978e-01   6.5612833e-02   7.7805387e-02  -1.6564552e-01  -7.1550792e-02  -3.5097571e-02   8.7204018e-02  -5.4428124e-02  -7.5053743e-03  -1.5776472e-02  -6.7712658e-02  -6.6915068e-03  -1.0373071e-01   4.2377930e-02   2.4283761e-02   6.5948520e-02  -3.3781082e-02  -3.3130194e-02   7.0576113e-02   5.1151563e-02  -2.3237004e-02   3.2826369e-02  -6.5355080e-02  -1.0568858e-01   1.5159633e-01   1.4908314e-02  -7.2995350e-04  -1.3354365e-01   2.4033746e-02  -7.3246700e-02   1.1220000e-01   1.1297600e-01   3.2130520e-03   2.8711972e-02  -6.6502322e-03  -7.5984147e-02  -1.1217694e-01  -5.3254335e-02   9.6968422e-03   4.7059321e-03   8.2150659e-02  -1.8787838e-02   1.4040124e-01   3.8057179e-02   2.6920867e-01   7.0630345e-03   0.0000000e+00   6.6124796e-02   4.8304592e-02
   3.2518398e-02  -1.4094187e-02   1.0351383e-02  -2.2566185e-03   1.3232982e-02   8.1820528e-02  -2.6750720e-02  -2.3491591e-02   1.1533973e-02  -3.8019756e-02   2.0414752e-02  -2.8352503e-03   1.7022263e-02   5.5076452e-02   3.1633271e-02  -1.6079743e-02   9.7060509e-03  -6.4215746e-02  -3.3084652e-02  -2.4186469e-02  -1.9535357e-02   5.0134461e-02   3.5133394e-02  -6.3185716e-02   2.9868041e-02   2.8562988e-02  -1.1759242e-02   2.7481653e-02   3.1585313e-02  -2.1610963e-02   1.4707187e-02  -3.2074714e-02  -1.5528405e-02  -3.2146803e-02  -1.0378578e-02   1.7794277e-02  -4.4450672e-02   7.1641912e-02  -1.0762360e-02  -4.7877476e-03   8.2336204e-02   1.5142072e-02   4.3440528e-02  -5.2263084e-03  -1.9903112e-03  -4.8132060e-02  -4.3520976e-02  -2.9637919e-02  -2.0229823e-02   7.1895910e-03   6.2955859e-03   4.4017085e-03   3.4417693e-02  -1.3470512e-03   6.6812388e-02  -1.2621170e-02   2.4698657e-02  -2.7155505e-02  -1.3397376e-02  -2.8726980e-02   2.4584702e-02  -1.7023315e-02   8.6106875e-02  -3.9550085e-02   5.9481598e-02   2.1102175e-02  -2.1055854e-02  -3.9478708e-02   4.6688690e-02  -4.3625004e-02   1.4364871e-01  -6.7016278e-02   8.1945334e-02   4.5505388e-02  -5.3017176e-02   3.1620136e-02   8.3390475e-03  -7.1292209e-02  -1.2704671e-02  -8.4303212e-02   3.8184098e-02  -5.1078807e-02   8.4478654e-03  -1.0233445e-02   4.7030822e-02   1.0252487e-02   9.0556091e-02   6.6124796e-02   0.0000000e+00   5.7114255e-02
   2.5550926e-02   3.3096799e-02  -2.5688012e-03  -3.4157532e-03   1.3399418e-02  -3.4546141e-02   1.3773517e-02  -2.8634265e-02  -2.3834403e-02   1.9687432e-02  -4.3510978e-02   3.9927858e-02   1.6908680e-02   5.9577139e-02   6.0250363e-03   1.6669737e-02  -4.6692147e-02  -3.9340891e-03   1.0826436e-02  -2.3604945e-02   6.6502585e-02  -1.5935425e-02  -5.4073430e-03  -1.0631365e-02   7.1262767e-03  -2.8334123e-02   1.4661123e-03  -4.9869373e-02   1.6504615e-02   1.3576366e-05  -9.1485893e-03   1.9991143e-02   9.8886537e-02   2.1901250e-02  -1.8634732e-02  -6.3687902e-03  -1.3157655e-02  -1.0373161e-02  -1.1965663e-02   6.8373343e-02   4.7999715e-02  -8.3892480e-03  -1.2688134e-02  -1.1838533e-02  -1.1563874e-03   2.4244635e-02   1.4307624e-02  -2.3869831e-02  -5.1763897e-02   1.4112757e-02  -2.2488385e-02   2.2882085e-02  -3.6509585e-02   4.7476855e-02   2.5823817e-02   5.1019982e-02   7.2153205e-03   1.1807730e-03   1.4794210e-02   1.7995124e-02  -2.1206000e-02   4.1359558e-02  -7.2760029e-02   6.3467593e-03   7.7572387e-03   9.1742372e-02  -1.1955907e-02  -3.2913725e-02  -2.3698677e-02   9.5232282e-03   6.4651374e-02  -1.1258979e-01   2.9386362e-02   7.3418254e-04  -1.5770468e-02   8.7387481e-03  -7.6491108e-02   1.5327836e-02   2.5951579e-02  -4.6400727e-02  -5.3864061e-02  -7.1784605e-02   2.8377412e-02  -1.4475538e-02   1.1764415e-02   5.8721764e-02   1.0809211e-02   4.8304592e-02   5.7114255e-02   0.0000000e+00
