# Supplementary material for: Autistic traits and individual brain differences: functional network efficiency reflects attentional and social impairments, structural nodal efficiencies index systemising and theory-of-mind skills
Source: Mol Autism. 2021 Jan 21;12:3. doi: 10.1186/s13229-020-00377-8 (PMC7818759; doi:10.1186/s13229-020-00377-8)
Supplement: Supplementary file 8 — Additional file 8. Connectivity matrices. Connection matrices and functional correlation matrices for each subject, as floating-point values in ASCII text format, and MATLAB code for producing these. [file 13229_2020_377_MOESM8_ESM.zip › Paul_Arora_et_al_data/Physiological/BBC/DTI_rsfMRI_ConnectivityMatrices/connectivity_matrices/Connection_Matrix_sym_aHU0291.txt]

   0.0000000e+00   2.6362484e-02   2.8522458e-02   2.9448733e-02   3.2510254e-02   3.2215338e-02   2.5746062e-02   2.5340565e-02   3.2538018e-02   2.9568904e-02   3.3424128e-02   3.0765322e-02   3.1204179e-02   2.9871091e-02   3.3071931e-02   2.9657201e-02   3.3481794e-02   3.2171101e-02   2.9988858e-02   2.6658402e-02   3.3627818e-02   3.2212663e-02   3.2814091e-02   3.2547804e-02   3.4405729e-02   3.4259422e-02   2.8946403e-02   3.0635211e-02   3.0754491e-02   3.0159591e-02   3.5947880e-02   3.2528706e-02   3.2075205e-02   3.4869919e-02   3.8338768e-02   4.4651757e-02   3.5222400e-02   3.4039152e-02   3.1757318e-02   2.7567399e-02   3.1295863e-02   3.2772834e-02   3.0531533e-02   3.1115196e-02   3.4725303e-02   3.3773369e-02   2.8398729e-02   2.8917721e-02   3.3165598e-02   3.0230189e-02   2.6765008e-02   2.7153514e-02   3.3081266e-02   3.0502236e-02   2.6795362e-02   2.6149078e-02   2.6212363e-02   2.5991029e-02   2.9118819e-02   2.8992565e-02   2.9719405e-02   2.7456039e-02   2.8698956e-02   2.6338463e-02   2.6214285e-02   2.5240709e-02   3.2303942e-02   3.3934464e-02   2.9013756e-02   2.7675712e-02   3.1438394e-02   3.5650082e-02   3.8526249e-02   3.4400025e-02   4.3788868e-02   4.0253806e-02   3.4854298e-02   3.5497827e-02   2.9010943e-02   3.4052480e-02   2.9111794e-02   2.8231824e-02   3.2099648e-02   3.0444523e-02   2.7500139e-02   2.6986602e-02   2.4415031e-02   3.0151088e-02   2.7805036e-02   2.7665929e-02
   2.6362484e-02   0.0000000e+00   2.8795582e-02   2.8534097e-02   3.5640541e-02   3.3434151e-02   2.5849216e-02   2.5142092e-02   3.0925172e-02   2.7773009e-02   3.2602184e-02   2.9238481e-02   2.9950636e-02   2.8082387e-02   3.3221809e-02   2.8651401e-02   3.0891139e-02   3.0187456e-02   2.9710264e-02   2.6843360e-02   3.2790385e-02   2.7704636e-02   3.0548222e-02   3.3116403e-02   3.0578368e-02   3.3123345e-02   3.1861262e-02   3.0109459e-02   3.0691538e-02   3.0067010e-02   3.3623328e-02   3.1639240e-02   3.1150347e-02   3.2360618e-02   3.4440448e-02   4.1429176e-02   3.4047231e-02   3.2966587e-02   3.0185235e-02   2.5885385e-02   3.6282737e-02   3.0842885e-02   3.0283034e-02   3.1443457e-02   3.4993803e-02   3.3250137e-02   2.9263875e-02   2.9047468e-02   3.3664981e-02   3.1665713e-02   2.6467081e-02   2.6935640e-02   3.0206694e-02   2.8256316e-02   2.4838953e-02   2.6482411e-02   2.8548771e-02   2.7266266e-02   3.0057963e-02   2.9644112e-02   3.0605912e-02   2.7684944e-02   2.8219407e-02   2.5955833e-02   2.6267107e-02   2.4228438e-02   3.1416937e-02   3.1646297e-02   2.8098791e-02   2.7241031e-02   3.3448718e-02   3.5731473e-02   3.6628271e-02   3.8285173e-02   3.6478065e-02   3.9373696e-02   3.3767640e-02   3.5088333e-02   2.9819478e-02   3.0041675e-02   2.8945646e-02   2.7566534e-02   3.0816334e-02   3.1210130e-02   2.6984131e-02   2.7862862e-02   2.4016951e-02   2.8714944e-02   2.7542330e-02   2.7673046e-02
   2.8522458e-02   2.8795582e-02   0.0000000e+00   3.1307116e-02   3.6830217e-02   3.8249977e-02   2.9321555e-02   2.7522258e-02   3.3520995e-02   3.2094381e-02   3.4968326e-02   3.0420419e-02   3.0789897e-02   3.0290710e-02   3.3481025e-02   3.3278319e-02   3.3005350e-02   3.2254639e-02   3.0384862e-02   2.8284542e-02   3.6865203e-02   3.4158529e-02   3.5072120e-02   3.4701061e-02   3.1532921e-02   3.2118170e-02   3.1161267e-02   3.2717681e-02   3.2181065e-02   3.1746854e-02   3.5280363e-02   3.3939246e-02   3.4704607e-02   3.2980791e-02   3.5860705e-02   4.1784261e-02   3.6343345e-02   3.7829298e-02   3.3201273e-02   3.0188031e-02   3.9016986e-02   3.1796474e-02   3.2247957e-02   3.1575515e-02   3.7861335e-02   3.4627503e-02   3.0081741e-02   3.0358708e-02   3.6376863e-02   3.3632999e-02   2.9337667e-02   2.7897978e-02   3.2541097e-02   2.8335720e-02   3.0490615e-02   2.8833661e-02   2.9351255e-02   2.8494368e-02   3.1639795e-02   3.0719233e-02   3.2000282e-02   2.9750800e-02   2.8644385e-02   2.6946402e-02   2.7729718e-02   2.7305614e-02   3.3747820e-02   3.4170899e-02   2.9930727e-02   2.7670333e-02   3.3484346e-02   3.4052033e-02   3.9721471e-02   3.8527320e-02   3.7480600e-02   4.0450219e-02   3.5418679e-02   3.5081055e-02   3.3020721e-02   2.8454868e-02   2.9366059e-02   2.9979353e-02   3.3367390e-02   3.2305929e-02   2.8089636e-02   2.8560454e-02   2.5657101e-02   2.8674212e-02   2.8319160e-02   2.9455217e-02
   2.9448733e-02   2.8534097e-02   3.1307116e-02   0.0000000e+00   3.4114771e-02   3.6522831e-02   2.8808179e-02   2.6978052e-02   3.2308933e-02   3.2776349e-02   3.2720430e-02   2.9258961e-02   3.1706154e-02   3.0181600e-02   3.4467809e-02   3.1201007e-02   3.2453271e-02   3.0954464e-02   2.9389172e-02   2.9763226e-02   3.4758204e-02   3.3385620e-02   3.4716325e-02   3.2011324e-02   3.3942484e-02   3.3853726e-02   3.1174970e-02   3.2841103e-02   3.1266974e-02   3.1437219e-02   3.5716837e-02   3.3950962e-02   3.2453835e-02   3.1775753e-02   3.4207867e-02   4.0656435e-02   3.2261037e-02   3.4198279e-02   3.3321502e-02   3.0005117e-02   3.8713735e-02   3.4140668e-02   3.0232504e-02   3.2737898e-02   3.4933008e-02   3.5225502e-02   2.9752723e-02   2.8989878e-02   3.5136940e-02   3.2693634e-02   2.7041639e-02   2.6762222e-02   3.0685306e-02   2.8569703e-02   2.9028513e-02   2.8234257e-02   2.7490197e-02   2.9411981e-02   3.3072705e-02   2.9482519e-02   3.1243272e-02   2.9589336e-02   2.9527643e-02   2.8938297e-02   2.8695102e-02   2.8336433e-02   3.2642464e-02   3.4531216e-02   2.9901835e-02   2.9614481e-02   3.4425117e-02   3.7776180e-02   3.5717328e-02   3.7666362e-02   3.9488888e-02   3.7794150e-02   3.7649438e-02   3.6189295e-02   3.1082201e-02   2.9643825e-02   2.9338240e-02   2.7914294e-02   3.3979980e-02   3.3934060e-02   2.9045877e-02   2.9139662e-02   2.6640715e-02   2.8283079e-02   2.9581886e-02   3.0430849e-02
   3.2510254e-02   3.5640541e-02   3.6830217e-02   3.4114771e-02   0.0000000e+00   4.1272542e-02   3.5081592e-02   3.1945678e-02   3.6040736e-02   3.5122904e-02   4.0675675e-02   3.6592016e-02   3.8596784e-02   3.5317322e-02   3.8192339e-02   3.4758168e-02   3.8198494e-02   3.8000039e-02   3.5889088e-02   3.2990766e-02   4.0237080e-02   3.5956591e-02   4.2261283e-02   3.7262351e-02   3.7180861e-02   3.8867520e-02   3.6632295e-02   3.4783499e-02   3.5856143e-02   3.5895270e-02   4.2730080e-02   3.6134768e-02   3.5469861e-02   3.6277052e-02   4.2895339e-02   4.5466276e-02   3.9028009e-02   4.0795082e-02   3.7494292e-02   3.3556370e-02   4.4932610e-02   4.5557801e-02   3.4277277e-02   3.4273031e-02   3.7195256e-02   3.8779036e-02   3.4258500e-02   3.5637884e-02   3.8510669e-02   3.1368886e-02   3.1686040e-02   2.9128649e-02   3.3651557e-02   3.2581515e-02   3.3967301e-02   3.2106977e-02   3.2724230e-02   3.3630053e-02   3.7255260e-02   3.4816224e-02   3.8598592e-02   3.6568165e-02   3.3357771e-02   3.2456480e-02   3.4458364e-02   3.2547865e-02   3.9475164e-02   3.9326463e-02   3.5604663e-02   3.6332907e-02   3.9078424e-02   3.9707062e-02   4.3765131e-02   4.1268593e-02   3.9802884e-02   4.3160290e-02   4.1616278e-02   4.2343771e-02   3.5742122e-02   3.4040346e-02   3.5757588e-02   3.4001148e-02   4.1084370e-02   3.8408510e-02   3.3859521e-02   3.4912497e-02   3.1037873e-02   3.2021784e-02   3.6080631e-02   3.5945307e-02
   3.2215338e-02   3.3434151e-02   3.8249977e-02   3.6522831e-02   4.1272542e-02   0.0000000e+00   3.3765961e-02   3.3421053e-02   3.7238832e-02   3.4484264e-02   3.8233736e-02   3.4467442e-02   3.8210497e-02   3.6971454e-02   3.8235053e-02   3.5509484e-02   3.5520256e-02   3.3956471e-02   3.3766180e-02   2.9561659e-02   4.4237516e-02   3.8833042e-02   4.0317472e-02   3.2625218e-02   3.7174183e-02   3.7863199e-02   3.7101841e-02   3.4099935e-02   3.5071311e-02   3.2032223e-02   3.8341096e-02   3.7396683e-02   3.7210680e-02   3.5754779e-02   4.1660812e-02   4.4012728e-02   3.8310389e-02   4.1063531e-02   3.5491825e-02   3.4962094e-02   4.5844540e-02   4.2403519e-02   3.7248008e-02   3.8167146e-02   3.7108930e-02   3.8808016e-02   3.6898698e-02   3.7758835e-02   3.8378806e-02   3.7964349e-02   3.4417216e-02   3.5415205e-02   3.7270302e-02   3.4301112e-02   3.3736438e-02   3.3378442e-02   3.3240165e-02   3.1479988e-02   3.6253530e-02   3.6567889e-02   3.5923515e-02   3.4150495e-02   3.5883949e-02   3.2164316e-02   3.2682188e-02   3.1266283e-02   3.9063215e-02   4.0156893e-02   3.5557769e-02   3.6335614e-02   4.2840469e-02   4.2401262e-02   4.6906926e-02   4.5691181e-02   4.2778760e-02   4.4590951e-02   4.3160574e-02   4.1843915e-02   4.0498879e-02   4.4603786e-02   3.9193705e-02   3.4540784e-02   4.2437562e-02   4.0624235e-02   3.7573047e-02   3.7145275e-02   3.2919333e-02   3.5111449e-02   3.7192219e-02   3.4434671e-02
   2.5746062e-02   2.5849216e-02   2.9321555e-02   2.8808179e-02   3.5081592e-02   3.3765961e-02   0.0000000e+00   2.5851987e-02   2.8246121e-02   2.6554307e-02   2.9830240e-02   2.8990426e-02   2.9600776e-02   2.8967549e-02   3.3645100e-02   2.9602304e-02   2.9877329e-02   2.9552588e-02   2.9620407e-02   2.7025870e-02   3.8268586e-02   3.5384390e-02   3.2461797e-02   3.0339938e-02   3.0317791e-02   3.2033063e-02   2.8747819e-02   2.9290273e-02   3.0320378e-02   2.8737973e-02   3.4266135e-02   3.3438806e-02   3.2150094e-02   3.1987818e-02   4.0089111e-02   3.7340239e-02   3.2165712e-02   3.0732154e-02   2.7589729e-02   2.8607197e-02   4.3174408e-02   3.3313727e-02   3.0282236e-02   2.9826716e-02   3.2290167e-02   3.5096989e-02   2.9646658e-02   2.9423096e-02   3.2786467e-02   3.1581202e-02   2.6838305e-02   2.5722410e-02   3.1147566e-02   2.7931994e-02   2.6374389e-02   2.5277372e-02   2.5932825e-02   2.6091208e-02   2.9539066e-02   2.8447004e-02   2.9838352e-02   2.8478197e-02   2.9838476e-02   2.3056732e-02   2.6765133e-02   2.6426189e-02   3.1035452e-02   3.1409113e-02   2.8183900e-02   2.6482054e-02   3.2339429e-02   3.2129557e-02   3.4471597e-02   3.5507765e-02   3.8907691e-02   3.6224621e-02   3.4557476e-02   3.3737930e-02   2.8506988e-02   2.9116569e-02   2.8181141e-02   2.7521964e-02   3.3766224e-02   3.1440998e-02   2.7308405e-02   2.8404270e-02   2.5439689e-02   2.7201084e-02   2.6509091e-02   2.6070855e-02
   2.5340565e-02   2.5142092e-02   2.7522258e-02   2.6978052e-02   3.1945678e-02   3.3421053e-02   2.5851987e-02   0.0000000e+00   2.8675739e-02   2.7616175e-02   2.8911798e-02   2.9814097e-02   2.8916775e-02   2.8698587e-02   3.4240302e-02   2.9739976e-02   3.1916141e-02   2.9051442e-02   2.7736866e-02   2.5928178e-02   3.5120094e-02   3.2575695e-02   3.2060315e-02   2.9970756e-02   2.9093943e-02   3.2305891e-02   2.8649990e-02   2.9301546e-02   2.9917738e-02   2.8929396e-02   3.3490993e-02   3.2409403e-02   2.9998517e-02   3.3433329e-02   3.8141368e-02   4.4310081e-02   3.4015395e-02   3.0413188e-02   2.7369824e-02   2.8423275e-02   4.1439240e-02   2.9821038e-02   3.0464131e-02   2.9315203e-02   3.3922484e-02   3.3672139e-02   2.7504487e-02   2.8327476e-02   3.3485233e-02   3.2069032e-02   2.6801960e-02   2.5826889e-02   3.0952490e-02   2.6663311e-02   2.6868489e-02   2.4297942e-02   2.4856870e-02   2.5181074e-02   2.7179220e-02   2.6869312e-02   2.8635320e-02   2.5702325e-02   2.9093829e-02   2.1411510e-02   2.6126116e-02   2.4197224e-02   3.0121001e-02   3.0799670e-02   2.7172133e-02   2.6658986e-02   3.1969500e-02   3.3745181e-02   3.3653842e-02   3.6672701e-02   3.3904034e-02   3.5860519e-02   3.3166721e-02   3.3803687e-02   2.9712578e-02   2.7319374e-02   2.8002539e-02   2.7972960e-02   3.1770177e-02   3.1267860e-02   2.6868103e-02   2.7768076e-02   2.3758222e-02   2.4438361e-02   2.6701809e-02   2.6613298e-02
   3.2538018e-02   3.0925172e-02   3.3520995e-02   3.2308933e-02   3.6040736e-02   3.7238832e-02   2.8246121e-02   2.8675739e-02   0.0000000e+00   3.3332588e-02   3.5178406e-02   3.3121063e-02   3.4251794e-02   3.4212168e-02   3.8189254e-02   3.3216387e-02   3.4633904e-02   3.4906928e-02   3.1880883e-02   3.0960391e-02   3.9583095e-02   4.2661738e-02   3.5677327e-02   3.5975607e-02   3.2991234e-02   3.4320472e-02   3.1509321e-02   3.3852153e-02   3.4318760e-02   3.3462408e-02   3.7311946e-02   3.4501293e-02   3.2647049e-02   3.5673409e-02   4.1504714e-02   4.3343207e-02   3.3686718e-02   3.2180720e-02   2.9564651e-02   3.0094332e-02   4.4222775e-02   3.2918181e-02   3.2815237e-02   3.0826053e-02   3.5743152e-02   3.4696279e-02   3.1588119e-02   3.3096658e-02   3.8224931e-02   3.6632981e-02   3.0178313e-02   2.8482840e-02   3.4344826e-02   3.1485982e-02   3.0550768e-02   2.9209530e-02   2.9626101e-02   2.8837049e-02   3.1601285e-02   3.1366933e-02   3.3176265e-02   2.9878032e-02   3.2318388e-02   2.9201188e-02   3.0150596e-02   2.7772291e-02   3.4793180e-02   3.7441648e-02   3.0538924e-02   3.1600564e-02   3.5387056e-02   3.9064000e-02   4.0778264e-02   4.1920629e-02   4.0060000e-02   4.4930367e-02   3.7103865e-02   3.6252976e-02   3.4647402e-02   3.2392392e-02   3.2578166e-02   3.3387789e-02   3.4601672e-02   3.2812911e-02   3.1757544e-02   3.2729439e-02   2.8730125e-02   3.1193478e-02   3.2639261e-02   3.3145261e-02
   2.9568904e-02   2.7773009e-02   3.2094381e-02   3.2776349e-02   3.5122904e-02   3.4484264e-02   2.6554307e-02   2.7616175e-02   3.3332588e-02   0.0000000e+00   3.5559496e-02   3.3137675e-02   3.3220290e-02   3.2072062e-02   3.4890653e-02   3.2925412e-02   3.4878680e-02   3.3887342e-02   3.1762370e-02   3.0290252e-02   4.1707829e-02   4.1445111e-02   3.6263697e-02   3.4425022e-02   3.7023633e-02   3.6560787e-02   3.3553852e-02   3.1094663e-02   3.1882975e-02   3.2404804e-02   3.6546063e-02   3.5016251e-02   3.3559414e-02   3.5303268e-02   3.7142781e-02   4.0922660e-02   3.3683638e-02   3.5038641e-02   3.2393335e-02   3.1513288e-02   4.7385091e-02   3.4922596e-02   3.5487369e-02   3.2985596e-02   3.6147894e-02   3.7227899e-02   2.9501761e-02   3.0004475e-02   3.5650646e-02   3.1958570e-02   2.8834484e-02   2.7574949e-02   3.4387878e-02   2.8532415e-02   2.6861507e-02   2.6849223e-02   2.9274496e-02   3.0465802e-02   3.0205069e-02   2.8808695e-02   3.2123913e-02   2.8889703e-02   3.1287297e-02   3.0042390e-02   3.0271337e-02   2.7797703e-02   3.1210694e-02   3.3767943e-02   2.9095077e-02   3.0587806e-02   3.5867120e-02   3.3061663e-02   3.5296573e-02   3.8808169e-02   3.6274283e-02   4.3458644e-02   3.7453374e-02   3.6931313e-02   3.1724119e-02   3.1607330e-02   2.9465242e-02   2.9697654e-02   3.4783209e-02   3.3227632e-02   2.8499758e-02   2.9030702e-02   2.7701661e-02   2.8888203e-02   3.0933535e-02   3.0858316e-02
   3.3424128e-02   3.2602184e-02   3.4968326e-02   3.2720430e-02   4.0675675e-02   3.8233736e-02   2.9830240e-02   2.8911798e-02   3.5178406e-02   3.5559496e-02   0.0000000e+00   3.4012602e-02   3.4699798e-02   3.5149657e-02   3.7328005e-02   3.4270674e-02   3.3292422e-02   3.1895998e-02   3.0118041e-02   3.1884968e-02   4.4116879e-02   4.5565423e-02   3.8061682e-02   3.8381579e-02   3.8688976e-02   3.8002978e-02   3.5437773e-02   3.6229742e-02   3.5723074e-02   3.4679279e-02   3.9380523e-02   3.8770429e-02   3.6754356e-02   3.9516498e-02   4.6612982e-02   4.2287889e-02   3.5947517e-02   3.8959035e-02   3.5702059e-02   3.1469690e-02   4.6610185e-02   3.9629832e-02   3.4748128e-02   3.5336940e-02   3.7906413e-02   3.7595978e-02   3.1521556e-02   3.3749836e-02   3.8962682e-02   3.6347061e-02   3.1104187e-02   2.9865181e-02   3.6888348e-02   3.2950644e-02   3.0330291e-02   3.1367859e-02   3.2654634e-02   3.3237205e-02   3.4409230e-02   3.4511692e-02   3.4274961e-02   3.2838852e-02   3.6037856e-02   3.1225774e-02   3.2788549e-02   3.0428489e-02   3.5367594e-02   3.8640427e-02   3.1670858e-02   3.3806058e-02   3.7725421e-02   4.0402200e-02   3.9911045e-02   4.1121986e-02   4.1353244e-02   4.4989560e-02   3.9053775e-02   3.8391027e-02   3.4463945e-02   3.4622535e-02   3.3815159e-02   3.3530870e-02   3.7694352e-02   3.5716111e-02   3.0930586e-02   3.2380158e-02   3.3800165e-02   3.5591921e-02   3.3316962e-02   3.4513329e-02
   3.0765322e-02   2.9238481e-02   3.0420419e-02   2.9258961e-02   3.6592016e-02   3.4467442e-02   2.8990426e-02   2.9814097e-02   3.3121063e-02   3.3137675e-02   3.4012602e-02   0.0000000e+00   3.2997654e-02   3.3263315e-02   3.4167561e-02   3.2562999e-02   3.2934519e-02   3.2815656e-02   3.0099178e-02   3.1370184e-02   4.4761099e-02   4.2360043e-02   3.4518461e-02   3.3253603e-02   3.2358040e-02   3.5964010e-02   3.3665801e-02   3.1189212e-02   3.3331358e-02   3.1110120e-02   3.8587954e-02   3.4739620e-02   3.4077597e-02   3.3940397e-02   3.8977124e-02   4.2024841e-02   3.4975702e-02   3.8508775e-02   3.2077257e-02   2.8692487e-02   4.6608691e-02   3.7919176e-02   3.4836576e-02   3.5690345e-02   3.8284313e-02   3.8431377e-02   2.8667906e-02   3.1743822e-02   3.4616352e-02   3.3947055e-02   3.0268646e-02   3.1050014e-02   3.4434009e-02   3.3673670e-02   3.1634138e-02   3.2347333e-02   2.9189096e-02   3.2792785e-02   3.3459804e-02   3.4378034e-02   3.3823617e-02   3.2296809e-02   3.3831354e-02   2.7656544e-02   2.9516805e-02   2.9917495e-02   3.2551333e-02   3.5287443e-02   3.0110330e-02   2.9824303e-02   3.3302395e-02   3.6574162e-02   4.1015360e-02   3.8484237e-02   3.8628604e-02   4.2519841e-02   3.8322413e-02   3.5683494e-02   3.4762309e-02   3.3947063e-02   3.2047708e-02   2.9411739e-02   3.7182439e-02   3.2992695e-02   2.9906156e-02   3.1433019e-02   3.0602510e-02   3.2208243e-02   3.2071780e-02   3.1399721e-02
   3.1204179e-02   2.9950636e-02   3.0789897e-02   3.1706154e-02   3.8596784e-02   3.8210497e-02   2.9600776e-02   2.8916775e-02   3.4251794e-02   3.3220290e-02   3.4699798e-02   3.2997654e-02   0.0000000e+00   3.2667363e-02   3.5630574e-02   3.5539588e-02   3.4997286e-02   3.2299899e-02   3.2125653e-02   3.1234571e-02   3.8926144e-02   4.3082881e-02   3.4664203e-02   3.5183268e-02   3.3745761e-02   3.8153800e-02   3.3023644e-02   3.2609198e-02   3.5585652e-02   3.5389852e-02   3.9657001e-02   3.7564512e-02   3.4195612e-02   3.6098654e-02   3.9939903e-02   3.9323194e-02   3.4846992e-02   4.0417493e-02   3.2843754e-02   3.1855586e-02   4.5051521e-02   4.2292047e-02   3.3046655e-02   3.4090864e-02   3.6977852e-02   3.8907911e-02   3.0227795e-02   3.1567851e-02   3.5645075e-02   3.2286191e-02   2.8058822e-02   2.8406058e-02   3.3119860e-02   3.1202975e-02   3.1302003e-02   3.1106373e-02   2.9875286e-02   2.9586866e-02   3.1527460e-02   3.1784005e-02   3.4150411e-02   3.2816750e-02   3.4240326e-02   2.8768501e-02   2.9753988e-02   3.0162645e-02   3.5970232e-02   3.6702269e-02   3.4244533e-02   3.1532972e-02   3.4651017e-02   4.0395766e-02   4.0199492e-02   3.9036898e-02   4.1056022e-02   4.5688045e-02   4.0960896e-02   3.6976747e-02   3.4991042e-02   3.3434697e-02   3.2561947e-02   3.2378398e-02   3.7598277e-02   3.4727202e-02   3.0228937e-02   3.1263778e-02   3.1184814e-02   3.1920466e-02   3.2042563e-02   3.2017085e-02
   2.9871091e-02   2.8082387e-02   3.0290710e-02   3.0181600e-02   3.5317322e-02   3.6971454e-02   2.8967549e-02   2.8698587e-02   3.4212168e-02   3.2072062e-02   3.5149657e-02   3.3263315e-02   3.2667363e-02   0.0000000e+00   3.3495271e-02   3.0284244e-02   3.2410194e-02   2.9194768e-02   3.0435089e-02   3.0586989e-02   3.9324782e-02   4.0820237e-02   3.3335342e-02   3.3662386e-02   3.3985643e-02   3.3500307e-02   3.0989202e-02   3.1993229e-02   3.1360289e-02   3.2701217e-02   3.6980643e-02   3.6144293e-02   3.5324218e-02   3.3831111e-02   3.8925796e-02   4.3839121e-02   3.5827787e-02   3.7352906e-02   3.0146981e-02   3.1124329e-02   4.0422248e-02   3.8772172e-02   3.3616164e-02   3.1764313e-02   3.4958199e-02   3.6225322e-02   2.8831118e-02   3.2575956e-02   3.7242675e-02   3.2704288e-02   2.8620465e-02   2.9105600e-02   2.9744522e-02   2.8331219e-02   2.8506312e-02   2.8472526e-02   2.9025239e-02   2.8418561e-02   3.1687943e-02   2.9512542e-02   3.3316410e-02   2.9778060e-02   2.9977130e-02   2.6453893e-02   2.8978528e-02   2.8275687e-02   3.3602786e-02   3.5619859e-02   3.2091295e-02   3.1263996e-02   3.4307471e-02   3.7521871e-02   3.5287799e-02   3.6946647e-02   4.3140292e-02   3.9615636e-02   3.7214899e-02   3.7843031e-02   3.1140945e-02   3.0591145e-02   3.0647082e-02   2.7914429e-02   3.5028580e-02   3.2467924e-02   2.9147200e-02   3.0206103e-02   2.9371292e-02   3.1582707e-02   3.0220058e-02   2.9959407e-02
   3.3071931e-02   3.3221809e-02   3.3481025e-02   3.4467809e-02   3.8192339e-02   3.8235053e-02   3.3645100e-02   3.4240302e-02   3.8189254e-02   3.4890653e-02   3.7328005e-02   3.4167561e-02   3.5630574e-02   3.3495271e-02   0.0000000e+00   3.7274834e-02   3.8623652e-02   3.6304408e-02   3.6342836e-02   3.4091146e-02   4.0086687e-02   4.0037978e-02   3.8400690e-02   3.6803867e-02   3.7616266e-02   4.1461320e-02   3.7234107e-02   3.8480150e-02   3.7079762e-02   3.8149711e-02   3.9526987e-02   3.9284915e-02   3.6065469e-02   3.6602780e-02   4.3099014e-02   5.0536516e-02   3.9408732e-02   3.9897936e-02   3.5014797e-02   3.4928007e-02   4.6541115e-02   4.0858368e-02   3.7673959e-02   3.6492325e-02   3.7201207e-02   3.8960315e-02   3.1178361e-02   3.2934389e-02   3.8283905e-02   3.8512907e-02   3.1781768e-02   3.2251756e-02   3.5739331e-02   3.3618476e-02   3.4235747e-02   3.2646843e-02   3.2631673e-02   3.2850324e-02   3.6238692e-02   3.3758682e-02   3.6697315e-02   3.2646413e-02   3.2983597e-02   2.9835645e-02   3.2168832e-02   3.3434917e-02   4.0201614e-02   3.8296880e-02   3.5796605e-02   3.3535636e-02   3.8262355e-02   4.0371305e-02   4.0301373e-02   4.2324560e-02   4.4374053e-02   4.2582757e-02   4.2385274e-02   4.1000547e-02   3.3750462e-02   3.2942931e-02   3.5094359e-02   3.3172287e-02   3.8860836e-02   3.6797268e-02   3.3558732e-02   3.4047242e-02   3.1765415e-02   3.5310644e-02   3.4226693e-02   3.3892697e-02
   2.9657201e-02   2.8651401e-02   3.3278319e-02   3.1201007e-02   3.4758168e-02   3.5509484e-02   2.9602304e-02   2.9739976e-02   3.3216387e-02   3.2925412e-02   3.4270674e-02   3.2562999e-02   3.5539588e-02   3.0284244e-02   3.7274834e-02   0.0000000e+00   3.3772818e-02   3.4083958e-02   3.1257864e-02   3.1777749e-02   4.1406150e-02   3.8468360e-02   3.5467213e-02   3.4208870e-02   3.6587978e-02   3.7937883e-02   3.5941236e-02   3.4715362e-02   3.3492858e-02   3.4080891e-02   3.7830100e-02   3.5947141e-02   3.6868970e-02   3.6743380e-02   3.8304627e-02   5.3065652e-02   3.8224536e-02   3.7225731e-02   3.3684846e-02   3.3000815e-02   4.9856302e-02   4.2001116e-02   3.5046785e-02   3.4920044e-02   3.9287741e-02   3.9956466e-02   3.5255338e-02   3.5399221e-02   3.8239510e-02   3.6141644e-02   3.2459046e-02   3.3663038e-02   3.5163833e-02   3.0874744e-02   3.1240944e-02   3.2571129e-02   3.2778486e-02   3.3801500e-02   3.8621348e-02   3.3480580e-02   3.5510902e-02   3.1939293e-02   3.2889104e-02   2.9802326e-02   3.0627558e-02   3.1121707e-02   3.6912755e-02   3.7034441e-02   3.4324054e-02   3.0788085e-02   3.6429422e-02   3.8818415e-02   3.8751979e-02   4.1659807e-02   3.6912742e-02   4.5457853e-02   4.2359519e-02   3.6126891e-02   3.1960345e-02   3.4384408e-02   3.2956714e-02   3.0770732e-02   3.5552556e-02   3.4757657e-02   3.0047316e-02   3.1167877e-02   2.9430472e-02   3.1910784e-02   3.1405486e-02   3.1067141e-02
   3.3481794e-02   3.0891139e-02   3.3005350e-02   3.2453271e-02   3.8198494e-02   3.5520256e-02   2.9877329e-02   3.1916141e-02   3.4633904e-02   3.4878680e-02   3.3292422e-02   3.2934519e-02   3.4997286e-02   3.2410194e-02   3.8623652e-02   3.3772818e-02   0.0000000e+00   3.4708918e-02   3.3034082e-02   3.1486466e-02   4.7531488e-02   3.7714676e-02   3.5800767e-02   3.4293039e-02   3.4625133e-02   4.0092404e-02   3.3590396e-02   3.4186113e-02   3.3477664e-02   3.2383846e-02   3.7252836e-02   3.7867276e-02   3.6624352e-02   3.5589138e-02   3.5129472e-02   4.5376530e-02   3.5799351e-02   3.8656298e-02   3.5010334e-02   3.2948630e-02   4.5166206e-02   3.8431258e-02   3.4952007e-02   3.8136404e-02   3.9279715e-02   4.2498910e-02   3.5490120e-02   3.2806234e-02   3.6501301e-02   3.4634794e-02   3.0877927e-02   3.2149992e-02   3.3751196e-02   3.1487668e-02   3.1785703e-02   3.1363343e-02   3.2423501e-02   3.1827220e-02   3.3594427e-02   3.4239528e-02   3.3033521e-02   3.1986657e-02   3.3655981e-02   2.9263819e-02   2.9409398e-02   3.0615018e-02   3.7178721e-02   3.6691292e-02   3.5010660e-02   3.2434112e-02   3.7990876e-02   4.0486033e-02   3.9783900e-02   4.1707139e-02   3.6121932e-02   4.4490762e-02   3.6897972e-02   3.3974005e-02   3.3052509e-02   3.5194867e-02   3.5177608e-02   3.3779807e-02   3.6496701e-02   3.3806047e-02   3.0691919e-02   3.2197057e-02   3.1153270e-02   3.2727033e-02   3.3138864e-02   3.5271122e-02
   3.2171101e-02   3.0187456e-02   3.2254639e-02   3.0954464e-02   3.8000039e-02   3.3956471e-02   2.9552588e-02   2.9051442e-02   3.4906928e-02   3.3887342e-02   3.1895998e-02   3.2815656e-02   3.2299899e-02   2.9194768e-02   3.6304408e-02   3.4083958e-02   3.4708918e-02   0.0000000e+00   3.2329028e-02   3.0905054e-02   4.2356138e-02   3.5649162e-02   3.3686230e-02   3.5212248e-02   3.4198617e-02   3.7745722e-02   3.4839518e-02   3.1114921e-02   3.2547010e-02   3.4341724e-02   3.9792655e-02   3.6277585e-02   3.4813109e-02   3.8216650e-02   3.8894789e-02   4.0039204e-02   3.7604588e-02   3.4561293e-02   3.3050846e-02   3.3040672e-02   3.7914687e-02   3.7714385e-02   3.5908169e-02   3.4600779e-02   3.4579111e-02   3.7357465e-02   3.0342885e-02   2.9934924e-02   3.3464320e-02   3.3778694e-02   2.8197422e-02   2.9460940e-02   3.1786028e-02   3.0153406e-02   2.9018837e-02   2.9392587e-02   2.8274561e-02   3.0095414e-02   3.0791833e-02   3.0764283e-02   3.1953450e-02   2.9188179e-02   3.1077158e-02   2.5969444e-02   2.8991016e-02   2.9736699e-02   3.4306517e-02   3.4639649e-02   3.3275469e-02   3.2343117e-02   3.4137430e-02   3.7694448e-02   3.6831947e-02   3.8997883e-02   3.4847834e-02   4.4635079e-02   3.6881567e-02   3.5844279e-02   2.8658903e-02   3.1082229e-02   3.1670166e-02   3.0879631e-02   3.1039934e-02   3.1677079e-02   2.8386136e-02   2.9418877e-02   3.0078415e-02   3.3896384e-02   3.2247352e-02   3.1808025e-02
   2.9988858e-02   2.9710264e-02   3.0384862e-02   2.9389172e-02   3.5889088e-02   3.3766180e-02   2.9620407e-02   2.7736866e-02   3.1880883e-02   3.1762370e-02   3.0118041e-02   3.0099178e-02   3.2125653e-02   3.0435089e-02   3.6342836e-02   3.1257864e-02   3.3034082e-02   3.2329028e-02   0.0000000e+00   2.8329544e-02   4.1139569e-02   3.5341817e-02   3.2085495e-02   3.1498607e-02   3.2823931e-02   3.3995460e-02   3.1204226e-02   3.2895752e-02   3.1375200e-02   3.3489758e-02   3.9537946e-02   3.6156522e-02   3.3459853e-02   3.5500192e-02   4.0119178e-02   4.3818278e-02   3.5764950e-02   3.7444861e-02   3.2998331e-02   3.2097650e-02   4.3240072e-02   3.5287637e-02   3.4866851e-02   3.6486236e-02   3.6820734e-02   3.8371814e-02   3.2767051e-02   3.2402821e-02   3.5484286e-02   3.4838868e-02   3.0401785e-02   2.8965156e-02   3.7040455e-02   3.1174481e-02   2.9395469e-02   3.2538878e-02   2.8611482e-02   3.1349064e-02   3.2889362e-02   3.3890787e-02   3.4378804e-02   2.9517204e-02   3.1746045e-02   2.6011636e-02   3.0165933e-02   3.0413925e-02   3.3766610e-02   3.4039596e-02   3.2167350e-02   3.3242830e-02   3.4449161e-02   3.7959142e-02   3.7731472e-02   4.0341964e-02   4.0504488e-02   3.6577960e-02   3.6250126e-02   3.3130051e-02   3.0161636e-02   2.9849455e-02   3.2677434e-02   3.0615055e-02   3.4082778e-02   3.3314809e-02   2.9270763e-02   3.0880186e-02   3.0769451e-02   3.2737820e-02   3.1338348e-02   2.9886180e-02
   2.6658402e-02   2.6843360e-02   2.8284542e-02   2.9763226e-02   3.2990766e-02   2.9561659e-02   2.7025870e-02   2.5928178e-02   3.0960391e-02   3.0290252e-02   3.1884968e-02   3.1370184e-02   3.1234571e-02   3.0586989e-02   3.4091146e-02   3.1777749e-02   3.1486466e-02   3.0905054e-02   2.8329544e-02   0.0000000e+00   4.0061216e-02   3.1569986e-02   3.0700268e-02   3.0772877e-02   3.2725915e-02   3.3376094e-02   3.2806344e-02   3.2779497e-02   3.0977959e-02   3.1655943e-02   3.4239147e-02   3.2231125e-02   3.1748324e-02   3.0941253e-02   4.0127526e-02   3.9529229e-02   3.3881985e-02   3.5638545e-02   3.1136503e-02   2.7320983e-02   4.2640369e-02   3.4868183e-02   3.0336488e-02   3.2513600e-02   3.2417380e-02   3.3412088e-02   2.7615104e-02   2.9093156e-02   3.3919949e-02   2.8807817e-02   2.5917308e-02   2.6388807e-02   3.1522571e-02   2.7464846e-02   2.8074331e-02   2.8122870e-02   2.7560283e-02   2.7521345e-02   3.1384221e-02   3.1015068e-02   3.3200930e-02   2.7955800e-02   2.9469925e-02   2.4495061e-02   2.7377411e-02   2.6988043e-02   3.3093092e-02   3.4501339e-02   2.8967835e-02   3.1149543e-02   3.4133197e-02   3.5608583e-02   3.4271027e-02   3.9165029e-02   3.7911370e-02   4.2270620e-02   3.6017492e-02   3.4371637e-02   2.8944909e-02   2.8890829e-02   3.1160345e-02   2.7762096e-02   3.1401976e-02   2.9677918e-02   2.8056821e-02   2.8667634e-02   2.7780630e-02   2.9068571e-02   2.7137558e-02   2.8148113e-02
   3.3627818e-02   3.2790385e-02   3.6865203e-02   3.4758204e-02   4.0237080e-02   4.4237516e-02   3.8268586e-02   3.5120094e-02   3.9583095e-02   4.1707829e-02   4.4116879e-02   4.4761099e-02   3.8926144e-02   3.9324782e-02   4.0086687e-02   4.1406150e-02   4.7531488e-02   4.2356138e-02   4.1139569e-02   4.0061216e-02   0.0000000e+00   4.9079962e-02   4.9644343e-02   4.5382607e-02   4.3359083e-02   4.7086416e-02   3.7219091e-02   4.1140283e-02   4.8021546e-02   4.0408964e-02   3.8640653e-02   3.8292008e-02   4.0933000e-02   4.8167431e-02   5.0145184e-02   4.8686630e-02   4.6205850e-02   4.5614822e-02   3.9684972e-02   4.1591432e-02   4.8708847e-02   4.1986039e-02   3.3528888e-02   3.9588864e-02   4.0320609e-02   4.1164139e-02   3.4829396e-02   3.7924064e-02   3.3282545e-02   3.5736147e-02   3.1251775e-02   3.7523039e-02   4.0328339e-02   3.7820291e-02   3.6383104e-02   4.1840197e-02   4.1723523e-02   4.2216854e-02   3.7715352e-02   3.8058762e-02   3.8684146e-02   3.9767441e-02   4.1504883e-02   3.7479704e-02   3.7465528e-02   3.6371199e-02   4.3500175e-02   4.0578535e-02   4.1138165e-02   4.0610672e-02   4.1033075e-02   4.4287573e-02   3.9724250e-02   4.4838848e-02   4.7303332e-02   5.2128343e-02   4.4917658e-02   4.1383458e-02   3.2897824e-02   3.5173502e-02   3.1440551e-02   3.6245780e-02   3.8680392e-02   3.6365987e-02   4.2113151e-02   3.6825288e-02   3.4830342e-02   3.7729908e-02   3.1127835e-02   3.7549007e-02
   3.2212663e-02   2.7704636e-02   3.4158529e-02   3.3385620e-02   3.5956591e-02   3.8833042e-02   3.5384390e-02   3.2575695e-02   4.2661738e-02   4.1445111e-02   4.5565423e-02   4.2360043e-02   4.3082881e-02   4.0820237e-02   4.0037978e-02   3.8468360e-02   3.7714676e-02   3.5649162e-02   3.5341817e-02   3.1569986e-02   4.9079962e-02   0.0000000e+00   3.8005622e-02   3.8409703e-02   4.4496088e-02   3.8433156e-02   3.7856304e-02   3.9039070e-02   3.7215425e-02   3.6130734e-02   4.3448042e-02   3.9756341e-02   3.5179286e-02   3.4330300e-02   3.7114085e-02   4.1748768e-02   3.8562190e-02   3.5886387e-02   3.5502878e-02   3.3685295e-02   3.7726630e-02   3.8626705e-02   3.2277000e-02   3.1229469e-02   3.5638416e-02   3.3277312e-02   3.0262299e-02   3.1830874e-02   3.8416018e-02   3.8567610e-02   3.3689284e-02   3.1892178e-02   3.3506264e-02   3.0743716e-02   3.0052018e-02   2.9717578e-02   3.1690875e-02   3.2326098e-02   3.2746480e-02   3.5125389e-02   3.5753819e-02   3.3938907e-02   3.5357815e-02   2.9812026e-02   3.3570273e-02   3.0871463e-02   3.9409509e-02   4.1758922e-02   3.4052446e-02   3.0653483e-02   3.6523979e-02   4.0769653e-02   4.4883150e-02   4.2010083e-02   4.7395167e-02   4.8330236e-02   4.2340731e-02   3.7669210e-02   3.2192925e-02   3.1496913e-02   3.5569292e-02   3.2068095e-02   3.4599307e-02   2.8505838e-02   3.1806365e-02   3.4738394e-02   3.1963695e-02   3.5870740e-02   3.2018454e-02   3.7250487e-02
   3.2814091e-02   3.0548222e-02   3.5072120e-02   3.4716325e-02   4.2261283e-02   4.0317472e-02   3.2461797e-02   3.2060315e-02   3.5677327e-02   3.6263697e-02   3.8061682e-02   3.4518461e-02   3.4664203e-02   3.3335342e-02   3.8400690e-02   3.5467213e-02   3.5800767e-02   3.3686230e-02   3.2085495e-02   3.0700268e-02   4.9644343e-02   3.8005622e-02   0.0000000e+00   3.5207424e-02   3.5696190e-02   3.7914458e-02   3.3512018e-02   3.1814446e-02   3.1733134e-02   3.4093760e-02   4.0083426e-02   3.5031318e-02   3.3736278e-02   3.5109571e-02   3.6754054e-02   4.0111383e-02   3.8891510e-02   3.8821634e-02   3.3432045e-02   3.3103927e-02   4.1812115e-02   4.6099995e-02   3.6796763e-02   3.6427000e-02   3.8563507e-02   3.7465167e-02   3.3188063e-02   3.6001516e-02   4.0898296e-02   3.7087915e-02   3.2379766e-02   3.2179427e-02   3.5442951e-02   3.2945365e-02   3.2972929e-02   3.2285038e-02   3.2314962e-02   3.5161584e-02   3.5246604e-02   3.3197575e-02   3.4967471e-02   3.1933734e-02   3.5287005e-02   2.8745557e-02   3.0515072e-02   3.0468057e-02   3.5855318e-02   3.8484385e-02   3.3112483e-02   3.3039279e-02   3.5897065e-02   3.9014626e-02   3.9018579e-02   3.8171737e-02   4.2840196e-02   4.1408618e-02   3.9378876e-02   3.7829636e-02   3.7410606e-02   3.6419097e-02   3.3410112e-02   3.1848428e-02   3.7276165e-02   3.6134377e-02   3.0875294e-02   3.2759603e-02   3.2778493e-02   3.2944956e-02   3.4110061e-02   3.4105631e-02
   3.2547804e-02   3.3116403e-02   3.4701061e-02   3.2011324e-02   3.7262351e-02   3.2625218e-02   3.0339938e-02   2.9970756e-02   3.5975607e-02   3.4425022e-02   3.8381579e-02   3.3253603e-02   3.5183268e-02   3.3662386e-02   3.6803867e-02   3.4208870e-02   3.4293039e-02   3.5212248e-02   3.1498607e-02   3.0772877e-02   4.5382607e-02   3.8409703e-02   3.5207424e-02   0.0000000e+00   3.6440866e-02   3.8536338e-02   3.6502810e-02   3.1795441e-02   3.2697549e-02   3.6133628e-02   3.9000132e-02   3.6662554e-02   3.4634696e-02   3.4880674e-02   3.8454376e-02   3.9184807e-02   3.9259305e-02   4.0763112e-02   3.4924914e-02   3.3680777e-02   4.1430168e-02   4.5124688e-02   3.4391868e-02   3.7199429e-02   3.8380763e-02   3.9756204e-02   3.2646798e-02   3.1820325e-02   3.7634909e-02   3.3771107e-02   3.0976235e-02   3.0532577e-02   3.5373283e-02   3.1967033e-02   3.0807159e-02   3.0195613e-02   3.0677759e-02   3.2073045e-02   3.5427478e-02   3.2666053e-02   3.4431331e-02   3.0394031e-02   3.3897961e-02   3.0891717e-02   3.1939946e-02   3.1588182e-02   3.7575898e-02   3.7366837e-02   3.4435226e-02   3.3749057e-02   3.9510524e-02   4.2400393e-02   4.1220085e-02   4.1175410e-02   4.4337392e-02   4.8198318e-02   4.2932652e-02   3.9836972e-02   3.4686807e-02   3.7387070e-02   3.3717744e-02   3.2101943e-02   3.8960329e-02   3.7029910e-02   3.1396647e-02   3.2729603e-02   3.1600119e-02   3.3566132e-02   3.3900567e-02   3.3670701e-02
   3.4405729e-02   3.0578368e-02   3.1532921e-02   3.3942484e-02   3.7180861e-02   3.7174183e-02   3.0317791e-02   2.9093943e-02   3.2991234e-02   3.7023633e-02   3.8688976e-02   3.2358040e-02   3.3745761e-02   3.3985643e-02   3.7616266e-02   3.6587978e-02   3.4625133e-02   3.4198617e-02   3.2823931e-02   3.2725915e-02   4.3359083e-02   4.4496088e-02   3.5696190e-02   3.6440866e-02   0.0000000e+00   3.8212602e-02   3.6738345e-02   3.7119250e-02   3.4836565e-02   3.8375515e-02   4.1955455e-02   3.8167877e-02   3.6375865e-02   3.7803757e-02   4.2637532e-02   4.9843091e-02   3.7733362e-02   3.9830101e-02   3.3991082e-02   3.6211204e-02   4.5169961e-02   4.7032316e-02   3.6428185e-02   3.8111056e-02   3.9067918e-02   4.2805322e-02   3.6164766e-02   3.4415427e-02   3.5303234e-02   3.8687111e-02   3.4129727e-02   3.4470345e-02   3.4872486e-02   3.3135076e-02   3.4399938e-02   3.4769435e-02   3.3948643e-02   3.4484069e-02   3.7597983e-02   3.6585099e-02   3.5324305e-02   3.2580732e-02   3.7710655e-02   3.6018309e-02   3.3044545e-02   3.1202979e-02   3.8279108e-02   4.0477734e-02   3.7388750e-02   3.7059308e-02   3.6864608e-02   4.2997454e-02   4.1931895e-02   4.2657905e-02   4.4990689e-02   4.3842881e-02   4.2493018e-02   3.9126999e-02   3.4775625e-02   3.8026314e-02   3.3286241e-02   3.3433644e-02   4.0635153e-02   3.8350383e-02   3.2385818e-02   3.3826233e-02   3.1905330e-02   3.3942519e-02   3.4084154e-02   3.3982519e-02
   3.4259422e-02   3.3123345e-02   3.2118170e-02   3.3853726e-02   3.8867520e-02   3.7863199e-02   3.2033063e-02   3.2305891e-02   3.4320472e-02   3.6560787e-02   3.8002978e-02   3.5964010e-02   3.8153800e-02   3.3500307e-02   4.1461320e-02   3.7937883e-02   4.0092404e-02   3.7745722e-02   3.3995460e-02   3.3376094e-02   4.7086416e-02   3.8433156e-02   3.7914458e-02   3.8536338e-02   3.8212602e-02   0.0000000e+00   3.5944133e-02   3.8604743e-02   3.6380545e-02   3.9025799e-02   4.2277169e-02   3.5685786e-02   3.7007066e-02   3.6953001e-02   4.3326345e-02   4.7681572e-02   4.0709339e-02   4.3118524e-02   3.4481188e-02   3.4130581e-02   4.2415517e-02   4.2259037e-02   3.6894558e-02   3.9230755e-02   4.0259163e-02   3.8856947e-02   3.6048670e-02   3.3952809e-02   3.6773889e-02   3.6824977e-02   3.4961884e-02   3.3212657e-02   3.6411001e-02   3.4152171e-02   3.3857876e-02   3.3415158e-02   3.3487087e-02   3.7204841e-02   3.4193223e-02   3.4657230e-02   3.6973629e-02   3.0752429e-02   3.6294933e-02   3.3390697e-02   3.2619128e-02   3.3741159e-02   3.6896059e-02   3.8028679e-02   3.7152923e-02   3.6643879e-02   4.1323833e-02   4.1974929e-02   4.1475086e-02   4.2940779e-02   4.8409321e-02   4.4542583e-02   4.4387991e-02   3.5755012e-02   3.2714109e-02   3.7798053e-02   3.3761769e-02   3.3202819e-02   3.8220126e-02   3.6123054e-02   3.0371224e-02   3.2891506e-02   3.5251399e-02   3.3872282e-02   3.3483777e-02   3.3697921e-02
   2.8946403e-02   3.1861262e-02   3.1161267e-02   3.1174970e-02   3.6632295e-02   3.7101841e-02   2.8747819e-02   2.8649990e-02   3.1509321e-02   3.3553852e-02   3.5437773e-02   3.3665801e-02   3.3023644e-02   3.0989202e-02   3.7234107e-02   3.5941236e-02   3.3590396e-02   3.4839518e-02   3.1204226e-02   3.2806344e-02   3.7219091e-02   3.7856304e-02   3.3512018e-02   3.6502810e-02   3.6738345e-02   3.5944133e-02   0.0000000e+00   3.4106135e-02   3.1132149e-02   3.6027911e-02   3.5828745e-02   3.4300636e-02   3.3871557e-02   3.7108392e-02   3.6389290e-02   3.8810574e-02   3.4207777e-02   4.0297015e-02   3.2330248e-02   2.9645820e-02   4.0669831e-02   3.9350276e-02   3.5910574e-02   3.5410942e-02   3.8118220e-02   3.5004165e-02   3.0977850e-02   3.1909893e-02   3.4666594e-02   3.5854194e-02   3.1550263e-02   3.2397682e-02   3.4535659e-02   3.0883849e-02   2.9942676e-02   3.2827526e-02   3.0865792e-02   3.0687229e-02   3.4983722e-02   3.3358725e-02   3.4794233e-02   3.0363275e-02   3.2215674e-02   2.6441967e-02   2.7945477e-02   3.0586537e-02   3.4166126e-02   3.6205986e-02   3.3842741e-02   3.1489431e-02   3.4532900e-02   3.6069700e-02   3.8363560e-02   3.8237864e-02   4.1316620e-02   4.3817923e-02   3.4773439e-02   3.0399340e-02   3.3912143e-02   3.1903361e-02   3.2223724e-02   2.8495114e-02   3.4860533e-02   3.2638772e-02   2.9425229e-02   2.9431267e-02   3.1092152e-02   2.8041851e-02   2.9981738e-02   3.3357937e-02
   3.0635211e-02   3.0109459e-02   3.2717681e-02   3.2841103e-02   3.4783499e-02   3.4099935e-02   2.9290273e-02   2.9301546e-02   3.3852153e-02   3.1094663e-02   3.6229742e-02   3.1189212e-02   3.2609198e-02   3.1993229e-02   3.8480150e-02   3.4715362e-02   3.4186113e-02   3.1114921e-02   3.2895752e-02   3.2779497e-02   4.1140283e-02   3.9039070e-02   3.1814446e-02   3.1795441e-02   3.7119250e-02   3.8604743e-02   3.4106135e-02   0.0000000e+00   3.1735116e-02   3.5478844e-02   3.9593239e-02   3.4485469e-02   3.5937452e-02   3.5652783e-02   3.5672546e-02   4.1982688e-02   3.6282935e-02   3.9644490e-02   3.1418602e-02   3.1595083e-02   3.9746283e-02   4.2641728e-02   3.4344564e-02   3.3512229e-02   3.5772265e-02   3.5023278e-02   2.9467515e-02   3.3380603e-02   3.4579999e-02   3.7362117e-02   2.9181912e-02   3.0615099e-02   3.2977398e-02   3.1651338e-02   2.9530377e-02   2.9602934e-02   3.0931364e-02   3.2542604e-02   3.5596870e-02   3.3553830e-02   3.4383682e-02   3.1583084e-02   3.2371122e-02   3.0223905e-02   3.0953532e-02   3.2652004e-02   3.6143841e-02   3.3409194e-02   3.3239245e-02   3.1006421e-02   3.4915249e-02   3.7786891e-02   3.7551656e-02   3.8993240e-02   4.0323244e-02   4.0896441e-02   3.4640573e-02   3.7507488e-02   3.1997359e-02   3.3167956e-02   3.1980982e-02   2.9598693e-02   3.6115011e-02   3.4723492e-02   2.8708694e-02   3.1988265e-02   3.3226654e-02   3.0030496e-02   3.1775973e-02   3.2292012e-02
   3.0754491e-02   3.0691538e-02   3.2181065e-02   3.1266974e-02   3.5856143e-02   3.5071311e-02   3.0320378e-02   2.9917738e-02   3.4318760e-02   3.1882975e-02   3.5723074e-02   3.3331358e-02   3.5585652e-02   3.1360289e-02   3.7079762e-02   3.3492858e-02   3.3477664e-02   3.2547010e-02   3.1375200e-02   3.0977959e-02   4.8021546e-02   3.7215425e-02   3.1733134e-02   3.2697549e-02   3.4836565e-02   3.6380545e-02   3.1132149e-02   3.1735116e-02   0.0000000e+00   3.1863739e-02   3.5920972e-02   3.2502977e-02   3.3344425e-02   3.3751221e-02   3.4178472e-02   4.2571180e-02   3.4491212e-02   3.5095347e-02   2.8867838e-02   3.0036939e-02   4.0597800e-02   4.4462721e-02   3.1524621e-02   3.1002841e-02   3.5075108e-02   3.2899419e-02   2.8135265e-02   2.9482275e-02   3.3121886e-02   3.5433241e-02   2.8178173e-02   2.8519401e-02   3.2383693e-02   2.7916924e-02   2.8915340e-02   2.7741948e-02   3.0110333e-02   3.0681909e-02   3.1162866e-02   3.0628024e-02   3.2666194e-02   2.8726922e-02   2.9798406e-02   2.7110882e-02   3.0109658e-02   2.9226289e-02   3.4928995e-02   3.3807782e-02   3.1610537e-02   2.9314836e-02   3.2339566e-02   4.1009947e-02   3.8765247e-02   3.7613809e-02   4.0630426e-02   4.0730081e-02   3.6833582e-02   3.9382683e-02   3.4965362e-02   3.1209654e-02   3.4060289e-02   3.1786606e-02   3.3604595e-02   3.4421142e-02   3.1256311e-02   3.1465907e-02   3.2145805e-02   3.0982635e-02   3.0656241e-02   3.3026416e-02
   3.0159591e-02   3.0067010e-02   3.1746854e-02   3.1437219e-02   3.5895270e-02   3.2032223e-02   2.8737973e-02   2.8929396e-02   3.3462408e-02   3.2404804e-02   3.4679279e-02   3.1110120e-02   3.5389852e-02   3.2701217e-02   3.8149711e-02   3.4080891e-02   3.2383846e-02   3.4341724e-02   3.3489758e-02   3.1655943e-02   4.0408964e-02   3.6130734e-02   3.4093760e-02   3.6133628e-02   3.8375515e-02   3.9025799e-02   3.6027911e-02   3.5478844e-02   3.1863739e-02   0.0000000e+00   4.0728369e-02   3.7145068e-02   3.6248079e-02   3.8401752e-02   4.0226630e-02   4.7642405e-02   4.1902102e-02   4.1750217e-02   3.4254512e-02   3.4321176e-02   3.8820986e-02   5.0488021e-02   3.5913984e-02   3.7882682e-02   3.9338712e-02   3.7031443e-02   3.2950700e-02   3.2878539e-02   3.5197913e-02   3.4225232e-02   3.0288089e-02   3.0114812e-02   3.2410902e-02   3.0393662e-02   2.9574602e-02   2.8399433e-02   2.9149190e-02   2.8912970e-02   3.2295767e-02   3.1536228e-02   3.4082037e-02   3.0670896e-02   3.1126389e-02   2.5693627e-02   3.1275085e-02   2.8353841e-02   3.1082302e-02   3.3061326e-02   2.9599433e-02   2.9730074e-02   3.3456211e-02   3.7522627e-02   3.6568816e-02   3.4933528e-02   4.1849888e-02   4.0117886e-02   3.6296688e-02   3.6398999e-02   2.8811938e-02   2.9559201e-02   3.2539344e-02   3.0266854e-02   3.3208140e-02   3.2493040e-02   2.9119982e-02   2.9692137e-02   3.0022610e-02   3.0416319e-02   3.2062451e-02   3.0368743e-02
   3.5947880e-02   3.3623328e-02   3.5280363e-02   3.5716837e-02   4.2730080e-02   3.8341096e-02   3.4266135e-02   3.3490993e-02   3.7311946e-02   3.6546063e-02   3.9380523e-02   3.8587954e-02   3.9657001e-02   3.6980643e-02   3.9526987e-02   3.7830100e-02   3.7252836e-02   3.9792655e-02   3.9537946e-02   3.4239147e-02   3.8640653e-02   4.3448042e-02   4.0083426e-02   3.9000132e-02   4.1955455e-02   4.2277169e-02   3.5828745e-02   3.9593239e-02   3.5920972e-02   4.0728369e-02   0.0000000e+00   4.0137043e-02   4.0374340e-02   3.9940668e-02   4.4371134e-02   4.9963147e-02   4.2352361e-02   4.1548787e-02   3.7664801e-02   3.6879646e-02   4.8002903e-02   4.9856483e-02   4.0798169e-02   4.1218989e-02   4.3280932e-02   4.3826237e-02   3.7588863e-02   3.9451001e-02   4.1913508e-02   4.1069364e-02   3.5745125e-02   3.4849218e-02   4.0384424e-02   3.6649916e-02   3.6425681e-02   3.3692372e-02   3.3910762e-02   3.3835692e-02   3.7098684e-02   3.6624523e-02   3.8756275e-02   3.5974848e-02   3.8903348e-02   3.2908098e-02   3.6610073e-02   3.6465937e-02   4.1654425e-02   4.1540804e-02   3.6355790e-02   3.8241090e-02   4.1970375e-02   4.1293242e-02   4.4302616e-02   4.3067209e-02   5.0632764e-02   4.4447319e-02   4.0851652e-02   4.2080171e-02   3.7500610e-02   3.8117741e-02   3.6475355e-02   3.5275087e-02   4.0404316e-02   3.5781050e-02   3.4078201e-02   3.5476503e-02   3.6142811e-02   3.5647888e-02   3.7601713e-02   3.7245932e-02
   3.2528706e-02   3.1639240e-02   3.3939246e-02   3.3950962e-02   3.6134768e-02   3.7396683e-02   3.3438806e-02   3.2409403e-02   3.4501293e-02   3.5016251e-02   3.8770429e-02   3.4739620e-02   3.7564512e-02   3.6144293e-02   3.9284915e-02   3.5947141e-02   3.7867276e-02   3.6277585e-02   3.6156522e-02   3.2231125e-02   3.8292008e-02   3.9756341e-02   3.5031318e-02   3.6662554e-02   3.8167877e-02   3.5685786e-02   3.4300636e-02   3.4485469e-02   3.2502977e-02   3.7145068e-02   4.0137043e-02   0.0000000e+00   3.4798078e-02   3.5491060e-02   4.1584463e-02   4.5196351e-02   3.6723616e-02   3.9370383e-02   3.5073552e-02   3.3338703e-02   4.5264264e-02   3.7941807e-02   3.6301957e-02   3.7248934e-02   3.8578849e-02   3.8513933e-02   3.1855115e-02   3.1463514e-02   3.7107093e-02   3.5166735e-02   3.0912158e-02   3.2229345e-02   3.6308561e-02   3.1470831e-02   2.9745525e-02   2.8641270e-02   3.2583358e-02   2.9538643e-02   3.3129293e-02   3.2693426e-02   3.5221739e-02   2.8645967e-02   3.3838272e-02   3.0537060e-02   3.4525510e-02   3.3500911e-02   3.6805023e-02   3.7968784e-02   3.2901075e-02   3.4487756e-02   3.9803024e-02   4.1263442e-02   4.2143435e-02   4.2201925e-02   4.4175323e-02   4.4453494e-02   3.8434612e-02   4.2578902e-02   3.4661028e-02   3.5512969e-02   3.1964896e-02   3.6322524e-02   3.7028565e-02   3.6872115e-02   3.1305032e-02   3.4992821e-02   3.6498390e-02   3.3183094e-02   3.4615702e-02   3.2673069e-02
   3.2075205e-02   3.1150347e-02   3.4704607e-02   3.2453835e-02   3.5469861e-02   3.7210680e-02   3.2150094e-02   2.9998517e-02   3.2647049e-02   3.3559414e-02   3.6754356e-02   3.4077597e-02   3.4195612e-02   3.5324218e-02   3.6065469e-02   3.6868970e-02   3.6624352e-02   3.4813109e-02   3.3459853e-02   3.1748324e-02   4.0933000e-02   3.5179286e-02   3.3736278e-02   3.4634696e-02   3.6375865e-02   3.7007066e-02   3.3871557e-02   3.5937452e-02   3.3344425e-02   3.6248079e-02   4.0374340e-02   3.4798078e-02   0.0000000e+00   3.6412288e-02   4.0028714e-02   4.5148998e-02   3.5923687e-02   3.6823721e-02   3.5836117e-02   3.2702367e-02   4.6086739e-02   4.1925697e-02   3.4530285e-02   3.4926545e-02   3.7838824e-02   3.7249325e-02   3.1137342e-02   3.3933122e-02   3.4225098e-02   3.5299617e-02   3.1867850e-02   3.1447134e-02   3.6002390e-02   3.2602876e-02   3.2808218e-02   2.9818620e-02   3.0130568e-02   3.1563476e-02   3.3448652e-02   3.0865658e-02   3.5866509e-02   3.0600358e-02   3.3187188e-02   2.8789986e-02   3.2905167e-02   3.0678326e-02   3.6047956e-02   3.7596532e-02   3.2833439e-02   3.1522712e-02   3.8802493e-02   3.6075949e-02   4.0237364e-02   4.2814668e-02   4.0823828e-02   4.5419299e-02   3.3851266e-02   3.4642631e-02   3.7350920e-02   3.4408718e-02   3.2739318e-02   3.2085940e-02   3.5053682e-02   3.7140485e-02   3.1811814e-02   3.2197964e-02   3.1509260e-02   3.1902232e-02   3.3069643e-02   3.3156761e-02
   3.4869919e-02   3.2360618e-02   3.2980791e-02   3.1775753e-02   3.6277052e-02   3.5754779e-02   3.1987818e-02   3.3433329e-02   3.5673409e-02   3.5303268e-02   3.9516498e-02   3.3940397e-02   3.6098654e-02   3.3831111e-02   3.6602780e-02   3.6743380e-02   3.5589138e-02   3.8216650e-02   3.5500192e-02   3.0941253e-02   4.8167431e-02   3.4330300e-02   3.5109571e-02   3.4880674e-02   3.7803757e-02   3.6953001e-02   3.7108392e-02   3.5652783e-02   3.3751221e-02   3.8401752e-02   3.9940668e-02   3.5491060e-02   3.6412288e-02   0.0000000e+00   3.7054024e-02   4.1825829e-02   3.7522784e-02   3.8133506e-02   3.6178108e-02   3.2211022e-02   4.4660136e-02   4.6457052e-02   3.5376704e-02   3.7148806e-02   3.6068739e-02   3.6792363e-02   3.3789741e-02   3.4215364e-02   3.4148993e-02   3.5106034e-02   2.9859590e-02   2.9774963e-02   3.5211876e-02   3.3154220e-02   3.3242379e-02   3.0130165e-02   3.1843618e-02   3.1718825e-02   3.3349575e-02   3.2318917e-02   3.4693424e-02   3.1020438e-02   3.4176736e-02   2.9442912e-02   3.1430039e-02   3.1752382e-02   3.8327147e-02   3.8900971e-02   3.5872346e-02   3.0765256e-02   3.8842908e-02   4.1287443e-02   3.9634801e-02   3.9715838e-02   3.8908662e-02   4.3832529e-02   3.7627463e-02   3.6975647e-02   3.6767627e-02   3.5762166e-02   3.3141952e-02   3.1327938e-02   3.8689262e-02   3.7138255e-02   3.1956824e-02   3.2149172e-02   3.1203313e-02   3.3782827e-02   3.3334582e-02   3.4883016e-02
   3.8338768e-02   3.4440448e-02   3.5860705e-02   3.4207867e-02   4.2895339e-02   4.1660812e-02   4.0089111e-02   3.8141368e-02   4.1504714e-02   3.7142781e-02   4.6612982e-02   3.8977124e-02   3.9939903e-02   3.8925796e-02   4.3099014e-02   3.8304627e-02   3.5129472e-02   3.8894789e-02   4.0119178e-02   4.0127526e-02   5.0145184e-02   3.7114085e-02   3.6754054e-02   3.8454376e-02   4.2637532e-02   4.3326345e-02   3.6389290e-02   3.5672546e-02   3.4178472e-02   4.0226630e-02   4.4371134e-02   4.1584463e-02   4.0028714e-02   3.7054024e-02   0.0000000e+00   4.5924201e-02   4.0053649e-02   4.5005252e-02   3.9605515e-02   3.6179533e-02   5.0739055e-02   4.2271989e-02   3.7379873e-02   3.8858332e-02   4.1360169e-02   4.1593277e-02   3.6563153e-02   3.7316362e-02   4.5328303e-02   4.0581805e-02   3.4863711e-02   3.4754190e-02   4.0113494e-02   3.7925490e-02   4.2124688e-02   3.9026597e-02   3.6357466e-02   3.7594290e-02   3.7944858e-02   3.6070689e-02   3.6873366e-02   3.5458638e-02   3.8140631e-02   3.4049739e-02   3.7182397e-02   3.2780398e-02   3.8376625e-02   4.3588718e-02   3.9611400e-02   3.8692585e-02   4.0635835e-02   4.0741399e-02   4.3771433e-02   4.4431031e-02   5.0048789e-02   4.5991440e-02   4.8013181e-02   3.9489304e-02   3.9965872e-02   4.4349957e-02   3.9870165e-02   3.7792412e-02   4.1478419e-02   4.0770530e-02   3.1749242e-02   3.0962371e-02   3.4098115e-02   3.9279128e-02   4.1289999e-02   3.8662288e-02
   4.4651757e-02   4.1429176e-02   4.1784261e-02   4.0656435e-02   4.5466276e-02   4.4012728e-02   3.7340239e-02   4.4310081e-02   4.3343207e-02   4.0922660e-02   4.2287889e-02   4.2024841e-02   3.9323194e-02   4.3839121e-02   5.0536516e-02   5.3065652e-02   4.5376530e-02   4.0039204e-02   4.3818278e-02   3.9529229e-02   4.8686630e-02   4.1748768e-02   4.0111383e-02   3.9184807e-02   4.9843091e-02   4.7681572e-02   3.8810574e-02   4.1982688e-02   4.2571180e-02   4.7642405e-02   4.9963147e-02   4.5196351e-02   4.5148998e-02   4.1825829e-02   4.5924201e-02   0.0000000e+00   4.2514802e-02   4.5044118e-02   4.3531431e-02   3.7816773e-02   5.6371288e-02   5.2423378e-02   4.4125447e-02   4.6651475e-02   5.2117891e-02   4.7465031e-02   4.5315805e-02   4.4407218e-02   5.0045876e-02   5.0076762e-02   3.9578748e-02   3.8258746e-02   4.2701545e-02   3.3207886e-02   3.9158468e-02   4.1254200e-02   3.5106125e-02   3.9767101e-02   4.6447777e-02   4.0166512e-02   4.0933063e-02   4.0360786e-02   4.8466544e-02   3.9635306e-02   4.0039387e-02   4.2042619e-02   4.4028171e-02   4.8795920e-02   4.5927392e-02   3.9767076e-02   4.1448199e-02   4.9968124e-02   5.2286578e-02   5.4051347e-02   5.9900292e-02   5.8186934e-02   5.0861745e-02   4.6050468e-02   3.9115182e-02   4.5010055e-02   3.8578570e-02   3.4963318e-02   3.5655743e-02   3.5815934e-02   3.8205971e-02   3.9173976e-02   3.5359020e-02   3.7281183e-02   4.0660368e-02   3.7549643e-02
   3.5222400e-02   3.4047231e-02   3.6343345e-02   3.2261037e-02   3.9028009e-02   3.8310389e-02   3.2165712e-02   3.4015395e-02   3.3686718e-02   3.3683638e-02   3.5947517e-02   3.4975702e-02   3.4846992e-02   3.5827787e-02   3.9408732e-02   3.8224536e-02   3.5799351e-02   3.7604588e-02   3.5764950e-02   3.3881985e-02   4.6205850e-02   3.8562190e-02   3.8891510e-02   3.9259305e-02   3.7733362e-02   4.0709339e-02   3.4207777e-02   3.6282935e-02   3.4491212e-02   4.1902102e-02   4.2352361e-02   3.6723616e-02   3.5923687e-02   3.7522784e-02   4.0053649e-02   4.2514802e-02   0.0000000e+00   3.8435625e-02   3.4969350e-02   3.4355168e-02   4.6287704e-02   4.0903761e-02   3.6436109e-02   3.7849967e-02   3.8745129e-02   3.8699151e-02   3.3773000e-02   3.4812577e-02   3.9664454e-02   3.9834698e-02   3.2552287e-02   2.9839162e-02   3.5034286e-02   3.4328892e-02   3.3179008e-02   3.3485187e-02   3.3608660e-02   3.2312739e-02   3.7756595e-02   3.3930482e-02   3.9131848e-02   3.6031221e-02   3.9056142e-02   3.2895322e-02   3.4071266e-02   3.3349360e-02   3.6580278e-02   3.9946582e-02   3.6132549e-02   3.4163475e-02   3.8664995e-02   4.3601854e-02   4.5552330e-02   4.0638141e-02   4.1916393e-02   4.6740350e-02   4.2574405e-02   4.0105372e-02   4.0795451e-02   3.4504408e-02   3.6034053e-02   3.5821828e-02   3.5869273e-02   3.5380406e-02   3.2597068e-02   3.3196833e-02   3.6561191e-02   3.6721099e-02   3.7366942e-02   3.4264908e-02
   3.4039152e-02   3.2966587e-02   3.7829298e-02   3.4198279e-02   4.0795082e-02   4.1063531e-02   3.0732154e-02   3.0413188e-02   3.2180720e-02   3.5038641e-02   3.8959035e-02   3.8508775e-02   4.0417493e-02   3.7352906e-02   3.9897936e-02   3.7225731e-02   3.8656298e-02   3.4561293e-02   3.7444861e-02   3.5638545e-02   4.5614822e-02   3.5886387e-02   3.8821634e-02   4.0763112e-02   3.9830101e-02   4.3118524e-02   4.0297015e-02   3.9644490e-02   3.5095347e-02   4.1750217e-02   4.1548787e-02   3.9370383e-02   3.6823721e-02   3.8133506e-02   4.5005252e-02   4.5044118e-02   3.8435625e-02   0.0000000e+00   3.7016256e-02   3.4176279e-02   4.6308073e-02   4.2570281e-02   3.8284339e-02   3.5776219e-02   3.8081768e-02   3.7711584e-02   3.4505382e-02   3.3926105e-02   3.6100317e-02   3.7542139e-02   3.2220015e-02   3.0053501e-02   3.4026426e-02   3.3728746e-02   3.0828473e-02   3.5952352e-02   3.3116101e-02   3.4068347e-02   3.4617107e-02   3.6716872e-02   3.7326106e-02   3.5536638e-02   3.8599132e-02   2.8144491e-02   3.1824213e-02   3.3297400e-02   3.7500440e-02   3.8502110e-02   3.2991035e-02   3.1112490e-02   4.1030377e-02   4.0592981e-02   4.0314437e-02   3.9070688e-02   4.3933673e-02   4.5610656e-02   4.0742616e-02   4.2663522e-02   3.9014954e-02   3.3252056e-02   3.3606945e-02   3.2892319e-02   3.7502177e-02   3.9061334e-02   3.2256358e-02   3.2980049e-02   3.5965890e-02   3.3037116e-02   3.6547004e-02   3.7385031e-02
   3.1757318e-02   3.0185235e-02   3.3201273e-02   3.3321502e-02   3.7494292e-02   3.5491825e-02   2.7589729e-02   2.7369824e-02   2.9564651e-02   3.2393335e-02   3.5702059e-02   3.2077257e-02   3.2843754e-02   3.0146981e-02   3.5014797e-02   3.3684846e-02   3.5010334e-02   3.3050846e-02   3.2998331e-02   3.1136503e-02   3.9684972e-02   3.5502878e-02   3.3432045e-02   3.4924914e-02   3.3991082e-02   3.4481188e-02   3.2330248e-02   3.1418602e-02   2.8867838e-02   3.4254512e-02   3.7664801e-02   3.5073552e-02   3.5836117e-02   3.6178108e-02   3.9605515e-02   4.3531431e-02   3.4969350e-02   3.7016256e-02   0.0000000e+00   3.1713614e-02   4.5630319e-02   3.8668003e-02   3.3656890e-02   3.4517036e-02   3.6655126e-02   3.5651527e-02   3.0523856e-02   3.3203935e-02   3.6699889e-02   3.2844603e-02   3.0296020e-02   2.9840219e-02   3.3176751e-02   3.0947987e-02   3.2563348e-02   3.0428391e-02   2.8552544e-02   3.0313545e-02   3.4371115e-02   3.4064611e-02   3.3858931e-02   2.9143653e-02   3.0498784e-02   2.7830653e-02   3.0397199e-02   3.2198372e-02   3.3927642e-02   3.5313167e-02   3.0992483e-02   2.9677050e-02   3.6338408e-02   3.8406021e-02   3.7983567e-02   3.8928036e-02   4.2489222e-02   4.1027997e-02   3.5665718e-02   4.0269589e-02   3.3636398e-02   3.6064991e-02   3.3714681e-02   3.1660329e-02   3.4211102e-02   3.5150701e-02   3.0114799e-02   3.0492575e-02   3.1105142e-02   3.0488223e-02   3.0517938e-02   3.0794393e-02
   2.7567399e-02   2.5885385e-02   3.0188031e-02   3.0005117e-02   3.3556370e-02   3.4962094e-02   2.8607197e-02   2.8423275e-02   3.0094332e-02   3.1513288e-02   3.1469690e-02   2.8692487e-02   3.1855586e-02   3.1124329e-02   3.4928007e-02   3.3000815e-02   3.2948630e-02   3.3040672e-02   3.2097650e-02   2.7320983e-02   4.1591432e-02   3.3685295e-02   3.3103927e-02   3.3680777e-02   3.6211204e-02   3.4130581e-02   2.9645820e-02   3.1595083e-02   3.0036939e-02   3.4321176e-02   3.6879646e-02   3.3338703e-02   3.2702367e-02   3.2211022e-02   3.6179533e-02   3.7816773e-02   3.4355168e-02   3.4176279e-02   3.1713614e-02   0.0000000e+00   3.7653042e-02   3.9765884e-02   3.4842586e-02   3.1319481e-02   3.5125114e-02   3.3548018e-02   2.8788388e-02   2.9309015e-02   3.3189813e-02   3.1997746e-02   2.9877550e-02   3.0164634e-02   3.3895486e-02   3.0754552e-02   2.9849393e-02   2.9622670e-02   2.7493118e-02   2.8861220e-02   3.1252149e-02   2.9644043e-02   3.2960870e-02   2.9110274e-02   3.2273614e-02   2.9197581e-02   3.0436213e-02   2.7339044e-02   3.0703624e-02   3.3534299e-02   3.4385328e-02   3.1310244e-02   3.7436140e-02   3.4186720e-02   3.9911858e-02   3.7912267e-02   4.2828573e-02   3.9195314e-02   3.5239161e-02   3.7434421e-02   2.5154818e-02   3.2664662e-02   3.0151437e-02   2.8730150e-02   3.2516654e-02   3.1351685e-02   2.6922761e-02   2.7311598e-02   3.1521287e-02   3.3083050e-02   3.0795522e-02   2.8460818e-02
   3.1295863e-02   3.6282737e-02   3.9016986e-02   3.8713735e-02   4.4932610e-02   4.5844540e-02   4.3174408e-02   4.1439240e-02   4.4222775e-02   4.7385091e-02   4.6610185e-02   4.6608691e-02   4.5051521e-02   4.0422248e-02   4.6541115e-02   4.9856302e-02   4.5166206e-02   3.7914687e-02   4.3240072e-02   4.2640369e-02   4.8708847e-02   3.7726630e-02   4.1812115e-02   4.1430168e-02   4.5169961e-02   4.2415517e-02   4.0669831e-02   3.9746283e-02   4.0597800e-02   3.8820986e-02   4.8002903e-02   4.5264264e-02   4.6086739e-02   4.4660136e-02   5.0739055e-02   5.6371288e-02   4.6287704e-02   4.6308073e-02   4.5630319e-02   3.7653042e-02   0.0000000e+00   4.6832884e-02   4.3300244e-02   4.1161510e-02   4.8463312e-02   4.7166013e-02   4.0833003e-02   3.4960144e-02   4.0242348e-02   4.2537375e-02   3.6682473e-02   3.8715308e-02   3.8109494e-02   3.4523595e-02   3.5909474e-02   3.9909795e-02   3.9498821e-02   4.2592696e-02   4.6240276e-02   4.3143992e-02   4.2749278e-02   4.0918372e-02   4.1650062e-02   4.1327344e-02   4.5669883e-02   4.2621834e-02   4.2725652e-02   4.3838626e-02   3.7256569e-02   3.9288948e-02   4.2067861e-02   4.3677251e-02   5.1586686e-02   4.9995913e-02   5.0952669e-02   5.8693169e-02   4.5337324e-02   4.1874221e-02   3.6041273e-02   4.2051127e-02   3.9456862e-02   3.9166397e-02   4.3602039e-02   3.7107843e-02   3.3428432e-02   3.3859993e-02   3.9003404e-02   3.5459644e-02   4.0714491e-02   3.5942164e-02
   3.2772834e-02   3.0842885e-02   3.1796474e-02   3.4140668e-02   4.5557801e-02   4.2403519e-02   3.3313727e-02   2.9821038e-02   3.2918181e-02   3.4922596e-02   3.9629832e-02   3.7919176e-02   4.2292047e-02   3.8772172e-02   4.0858368e-02   4.2001116e-02   3.8431258e-02   3.7714385e-02   3.5287637e-02   3.4868183e-02   4.1986039e-02   3.8626705e-02   4.6099995e-02   4.5124688e-02   4.7032316e-02   4.2259037e-02   3.9350276e-02   4.2641728e-02   4.4462721e-02   5.0488021e-02   4.9856483e-02   3.7941807e-02   4.1925697e-02   4.6457052e-02   4.2271989e-02   5.2423378e-02   4.0903761e-02   4.2570281e-02   3.8668003e-02   3.9765884e-02   4.6832884e-02   0.0000000e+00   3.6790370e-02   4.0322112e-02   4.0051044e-02   4.1175760e-02   3.0242654e-02   3.4441295e-02   4.3245050e-02   4.4396034e-02   3.2937268e-02   2.9161656e-02   3.3228751e-02   3.2142684e-02   3.2250495e-02   3.3808160e-02   3.0027604e-02   3.3025119e-02   3.3127990e-02   3.5395695e-02   3.5765830e-02   3.7102309e-02   4.1538865e-02   3.1362064e-02   3.1399210e-02   2.9731047e-02   3.9857067e-02   4.5821976e-02   3.9936142e-02   4.0010976e-02   4.2410539e-02   4.2301957e-02   4.8350030e-02   5.0261313e-02   4.7285656e-02   4.9397363e-02   4.7632229e-02   4.7448482e-02   3.4522647e-02   3.3531733e-02   3.5388601e-02   3.7410654e-02   3.7752269e-02   3.7749612e-02   3.0628938e-02   3.1033683e-02   3.2956191e-02   3.8614313e-02   3.8820968e-02   3.0656055e-02
   3.0531533e-02   3.0283034e-02   3.2247957e-02   3.0232504e-02   3.4277277e-02   3.7248008e-02   3.0282236e-02   3.0464131e-02   3.2815237e-02   3.5487369e-02   3.4748128e-02   3.4836576e-02   3.3046655e-02   3.3616164e-02   3.7673959e-02   3.5046785e-02   3.4952007e-02   3.5908169e-02   3.4866851e-02   3.0336488e-02   3.3528888e-02   3.2277000e-02   3.6796763e-02   3.4391868e-02   3.6428185e-02   3.6894558e-02   3.5910574e-02   3.4344564e-02   3.1524621e-02   3.5913984e-02   4.0798169e-02   3.6301957e-02   3.4530285e-02   3.5376704e-02   3.7379873e-02   4.4125447e-02   3.6436109e-02   3.8284339e-02   3.3656890e-02   3.4842586e-02   4.3300244e-02   3.6790370e-02   0.0000000e+00   3.2660938e-02   3.5406409e-02   3.6456859e-02   3.1948596e-02   3.1793272e-02   3.4344290e-02   3.6294166e-02   3.1164673e-02   3.1491160e-02   3.4353132e-02   3.2959661e-02   2.9450535e-02   2.8259809e-02   2.9529795e-02   2.9796462e-02   3.3212174e-02   3.0216524e-02   3.4355003e-02   3.0812678e-02   3.2375052e-02   2.9427433e-02   3.0127096e-02   2.9474508e-02   3.4590380e-02   3.5673614e-02   3.1528807e-02   3.2278594e-02   3.6591646e-02   3.8619672e-02   3.8615666e-02   4.1426702e-02   4.2923315e-02   4.2022168e-02   3.6664025e-02   3.7129304e-02   3.2069766e-02   3.1968537e-02   3.0568143e-02   3.1244550e-02   3.4635427e-02   3.2525676e-02   3.0138947e-02   3.2208642e-02   3.1833716e-02   3.4229776e-02   3.2970069e-02   3.2316043e-02
   3.1115196e-02   3.1443457e-02   3.1575515e-02   3.2737898e-02   3.4273031e-02   3.8167146e-02   2.9826716e-02   2.9315203e-02   3.0826053e-02   3.2985596e-02   3.5336940e-02   3.5690345e-02   3.4090864e-02   3.1764313e-02   3.6492325e-02   3.4920044e-02   3.8136404e-02   3.4600779e-02   3.6486236e-02   3.2513600e-02   3.9588864e-02   3.1229469e-02   3.6427000e-02   3.7199429e-02   3.8111056e-02   3.9230755e-02   3.5410942e-02   3.3512229e-02   3.1002841e-02   3.7882682e-02   4.1218989e-02   3.7248934e-02   3.4926545e-02   3.7148806e-02   3.8858332e-02   4.6651475e-02   3.7849967e-02   3.5776219e-02   3.4517036e-02   3.1319481e-02   4.1161510e-02   4.0322112e-02   3.2660938e-02   0.0000000e+00   3.8890494e-02   3.7273576e-02   3.3409417e-02   3.2334085e-02   3.8829620e-02   3.6808493e-02   3.0842296e-02   3.1265993e-02   3.5158254e-02   3.2439697e-02   3.1935023e-02   3.2573934e-02   3.2314890e-02   3.3126865e-02   3.5271110e-02   3.2540975e-02   3.6163866e-02   3.2886355e-02   3.6041040e-02   2.9931346e-02   3.2731792e-02   3.0672551e-02   3.5958459e-02   3.7326249e-02   3.3873833e-02   3.2881738e-02   3.7601875e-02   3.8311674e-02   3.8251307e-02   3.8857324e-02   4.6995754e-02   4.7076146e-02   3.9080439e-02   4.2610482e-02   3.7572888e-02   3.6267477e-02   3.3576668e-02   3.3752377e-02   3.5498767e-02   3.4118534e-02   3.0491415e-02   3.2009668e-02   3.3116064e-02   3.1437125e-02   3.2024702e-02   3.2160054e-02
   3.4725303e-02   3.4993803e-02   3.7861335e-02   3.4933008e-02   3.7195256e-02   3.7108930e-02   3.2290167e-02   3.3922484e-02   3.5743152e-02   3.6147894e-02   3.7906413e-02   3.8284313e-02   3.6977852e-02   3.4958199e-02   3.7201207e-02   3.9287741e-02   3.9279715e-02   3.4579111e-02   3.6820734e-02   3.2417380e-02   4.0320609e-02   3.5638416e-02   3.8563507e-02   3.8380763e-02   3.9067918e-02   4.0259163e-02   3.8118220e-02   3.5772265e-02   3.5075108e-02   3.9338712e-02   4.3280932e-02   3.8578849e-02   3.7838824e-02   3.6068739e-02   4.1360169e-02   5.2117891e-02   3.8745129e-02   3.8081768e-02   3.6655126e-02   3.5125114e-02   4.8463312e-02   4.0051044e-02   3.5406409e-02   3.8890494e-02   0.0000000e+00   3.9245497e-02   3.5335432e-02   3.4091376e-02   3.9085065e-02   3.9597101e-02   3.4158120e-02   3.4192011e-02   3.8811655e-02   3.6205567e-02   3.5560820e-02   3.4189643e-02   3.2903066e-02   3.3103419e-02   3.7568168e-02   3.5694245e-02   3.7826525e-02   3.4458022e-02   3.8132470e-02   3.3618123e-02   3.5517098e-02   3.3000359e-02   3.7138858e-02   3.8311034e-02   3.3332595e-02   3.4318959e-02   4.1808379e-02   3.9122368e-02   3.9781823e-02   4.1451467e-02   4.4629166e-02   4.8053859e-02   4.1367559e-02   3.8595478e-02   3.5998190e-02   3.8083276e-02   3.7090259e-02   3.5660869e-02   3.7586591e-02   3.6604711e-02   3.2716961e-02   3.4168406e-02   3.4980017e-02   3.2892973e-02   3.5112938e-02   3.6304946e-02
   3.3773369e-02   3.3250137e-02   3.4627503e-02   3.5225502e-02   3.8779036e-02   3.8808016e-02   3.5096989e-02   3.3672139e-02   3.4696279e-02   3.7227899e-02   3.7595978e-02   3.8431377e-02   3.8907911e-02   3.6225322e-02   3.8960315e-02   3.9956466e-02   4.2498910e-02   3.7357465e-02   3.8371814e-02   3.3412088e-02   4.1164139e-02   3.3277312e-02   3.7465167e-02   3.9756204e-02   4.2805322e-02   3.8856947e-02   3.5004165e-02   3.5023278e-02   3.2899419e-02   3.7031443e-02   4.3826237e-02   3.8513933e-02   3.7249325e-02   3.6792363e-02   4.1593277e-02   4.7465031e-02   3.8699151e-02   3.7711584e-02   3.5651527e-02   3.3548018e-02   4.7166013e-02   4.1175760e-02   3.6456859e-02   3.7273576e-02   3.9245497e-02   0.0000000e+00   3.2967887e-02   3.3639240e-02   3.7180612e-02   3.7515130e-02   3.2858344e-02   3.2689071e-02   3.5068304e-02   3.5989970e-02   3.5422281e-02   3.2535612e-02   3.2203783e-02   3.2447438e-02   3.7696998e-02   3.5366436e-02   3.9019405e-02   3.2370199e-02   3.6130298e-02   3.0198287e-02   3.2891112e-02   3.5615511e-02   3.9450255e-02   4.0143854e-02   3.4885710e-02   3.7458724e-02   3.9376456e-02   4.2309573e-02   4.2301847e-02   4.2621939e-02   4.4106880e-02   4.5893789e-02   4.1498573e-02   4.1718687e-02   3.5701547e-02   3.6345638e-02   3.7236552e-02   3.4534173e-02   3.7691392e-02   3.7000788e-02   3.4584846e-02   3.5675270e-02   3.4822296e-02   3.4891860e-02   3.5025333e-02   3.7482357e-02
   2.8398729e-02   2.9263875e-02   3.0081741e-02   2.9752723e-02   3.4258500e-02   3.6898698e-02   2.9646658e-02   2.7504487e-02   3.1588119e-02   2.9501761e-02   3.1521556e-02   2.8667906e-02   3.0227795e-02   2.8831118e-02   3.1178361e-02   3.5255338e-02   3.5490120e-02   3.0342885e-02   3.2767051e-02   2.7615104e-02   3.4829396e-02   3.0262299e-02   3.3188063e-02   3.2646798e-02   3.6164766e-02   3.6048670e-02   3.0977850e-02   2.9467515e-02   2.8135265e-02   3.2950700e-02   3.7588863e-02   3.1855115e-02   3.1137342e-02   3.3789741e-02   3.6563153e-02   4.5315805e-02   3.3773000e-02   3.4505382e-02   3.0523856e-02   2.8788388e-02   4.0833003e-02   3.0242654e-02   3.1948596e-02   3.3409417e-02   3.5335432e-02   3.2967887e-02   0.0000000e+00   3.0022018e-02   3.1884777e-02   3.1223683e-02   2.8174656e-02   2.7312645e-02   3.3102198e-02   2.9047099e-02   2.9696059e-02   2.9354246e-02   2.7419480e-02   2.8006046e-02   3.1556910e-02   3.0398292e-02   3.1709953e-02   2.5807010e-02   3.0648207e-02   2.6223435e-02   2.9026746e-02   2.8700140e-02   3.2381937e-02   3.4236289e-02   2.7665705e-02   2.9349244e-02   3.5333860e-02   3.5021167e-02   3.5422238e-02   3.8312830e-02   3.7453725e-02   3.7405746e-02   3.7676061e-02   3.6401113e-02   2.9990260e-02   2.9101885e-02   3.0074888e-02   2.7776708e-02   3.0518313e-02   2.9175603e-02   2.6787588e-02   2.7488496e-02   2.7784347e-02   2.7905100e-02   3.0048808e-02   3.0746256e-02
   2.8917721e-02   2.9047468e-02   3.0358708e-02   2.8989878e-02   3.5637884e-02   3.7758835e-02   2.9423096e-02   2.8327476e-02   3.3096658e-02   3.0004475e-02   3.3749836e-02   3.1743822e-02   3.1567851e-02   3.2575956e-02   3.2934389e-02   3.5399221e-02   3.2806234e-02   2.9934924e-02   3.2402821e-02   2.9093156e-02   3.7924064e-02   3.1830874e-02   3.6001516e-02   3.1820325e-02   3.4415427e-02   3.3952809e-02   3.1909893e-02   3.3380603e-02   2.9482275e-02   3.2878539e-02   3.9451001e-02   3.1463514e-02   3.3933122e-02   3.4215364e-02   3.7316362e-02   4.4407218e-02   3.4812577e-02   3.3926105e-02   3.3203935e-02   2.9309015e-02   3.4960144e-02   3.4441295e-02   3.1793272e-02   3.2334085e-02   3.4091376e-02   3.3639240e-02   3.0022018e-02   0.0000000e+00   3.5730342e-02   3.3134942e-02   2.8362383e-02   2.7968517e-02   3.1662229e-02   2.9527174e-02   2.9086150e-02   2.7657097e-02   2.7537580e-02   2.8825573e-02   3.1670994e-02   3.0352747e-02   3.2633680e-02   2.9619909e-02   3.0953760e-02   2.6124141e-02   2.9495998e-02   2.8311700e-02   3.2525736e-02   3.3752311e-02   2.8584147e-02   3.0152757e-02   3.4652922e-02   3.7026487e-02   3.9030925e-02   3.5287066e-02   4.1249300e-02   4.1392335e-02   3.6429590e-02   3.6748611e-02   3.3274974e-02   2.9596945e-02   3.1320773e-02   3.0093614e-02   3.3890841e-02   3.2846439e-02   2.8121428e-02   2.8238829e-02   2.7488050e-02   2.8622536e-02   2.9711289e-02   2.9716986e-02
   3.3165598e-02   3.3664981e-02   3.6376863e-02   3.5136940e-02   3.8510669e-02   3.8378806e-02   3.2786467e-02   3.3485233e-02   3.8224931e-02   3.5650646e-02   3.8962682e-02   3.4616352e-02   3.5645075e-02   3.7242675e-02   3.8283905e-02   3.8239510e-02   3.6501301e-02   3.3464320e-02   3.5484286e-02   3.3919949e-02   3.3282545e-02   3.8416018e-02   4.0898296e-02   3.7634909e-02   3.5303234e-02   3.6773889e-02   3.4666594e-02   3.4579999e-02   3.3121886e-02   3.5197913e-02   4.1913508e-02   3.7107093e-02   3.4225098e-02   3.4148993e-02   4.5328303e-02   5.0045876e-02   3.9664454e-02   3.6100317e-02   3.6699889e-02   3.3189813e-02   4.0242348e-02   4.3245050e-02   3.4344290e-02   3.8829620e-02   3.9085065e-02   3.7180612e-02   3.1884777e-02   3.5730342e-02   0.0000000e+00   3.7529699e-02   3.2863098e-02   3.1586618e-02   3.5274339e-02   3.5057735e-02   3.4492645e-02   3.1641567e-02   3.3226524e-02   3.3784571e-02   3.7434134e-02   3.3777787e-02   3.6463048e-02   3.1859116e-02   3.4461665e-02   3.1468542e-02   3.6065391e-02   3.4094527e-02   3.6158355e-02   3.8305271e-02   3.3731554e-02   3.4935886e-02   4.0380732e-02   3.8879041e-02   4.2031953e-02   3.8096937e-02   4.3055647e-02   4.5279789e-02   4.0909656e-02   3.9433042e-02   3.6880610e-02   3.7510194e-02   3.6371426e-02   3.4948501e-02   3.9236761e-02   3.6151068e-02   3.0367197e-02   3.2952593e-02   3.1861311e-02   3.6578461e-02   3.5476088e-02   3.3433328e-02
   3.0230189e-02   3.1665713e-02   3.3632999e-02   3.2693634e-02   3.1368886e-02   3.7964349e-02   3.1581202e-02   3.2069032e-02   3.6632981e-02   3.1958570e-02   3.6347061e-02   3.3947055e-02   3.2286191e-02   3.2704288e-02   3.8512907e-02   3.6141644e-02   3.4634794e-02   3.3778694e-02   3.4838868e-02   2.8807817e-02   3.5736147e-02   3.8567610e-02   3.7087915e-02   3.3771107e-02   3.8687111e-02   3.6824977e-02   3.5854194e-02   3.7362117e-02   3.5433241e-02   3.4225232e-02   4.1069364e-02   3.5166735e-02   3.5299617e-02   3.5106034e-02   4.0581805e-02   5.0076762e-02   3.9834698e-02   3.7542139e-02   3.2844603e-02   3.1997746e-02   4.2537375e-02   4.4396034e-02   3.6294166e-02   3.6808493e-02   3.9597101e-02   3.7515130e-02   3.1223683e-02   3.3134942e-02   3.7529699e-02   0.0000000e+00   3.4157451e-02   3.3630581e-02   3.4281616e-02   3.2827851e-02   3.1237165e-02   3.3304949e-02   3.3128828e-02   3.3193798e-02   3.4293501e-02   3.2128478e-02   3.5821446e-02   3.1408394e-02   3.4726212e-02   2.9036142e-02   3.3205146e-02   3.3172401e-02   3.2922712e-02   3.5634064e-02   3.1648513e-02   3.4404416e-02   3.6222354e-02   4.0111939e-02   3.9183727e-02   3.8813873e-02   4.6911277e-02   4.3722490e-02   3.9783116e-02   3.7869396e-02   3.2340705e-02   3.3712999e-02   3.3440160e-02   3.1367717e-02   3.6452343e-02   3.5444291e-02   3.1135124e-02   2.9847909e-02   2.8765685e-02   3.3417755e-02   3.2732965e-02   3.1483026e-02
   2.6765008e-02   2.6467081e-02   2.9337667e-02   2.7041639e-02   3.1686040e-02   3.4417216e-02   2.6838305e-02   2.6801960e-02   3.0178313e-02   2.8834484e-02   3.1104187e-02   3.0268646e-02   2.8058822e-02   2.8620465e-02   3.1781768e-02   3.2459046e-02   3.0877927e-02   2.8197422e-02   3.0401785e-02   2.5917308e-02   3.1251775e-02   3.3689284e-02   3.2379766e-02   3.0976235e-02   3.4129727e-02   3.4961884e-02   3.1550263e-02   2.9181912e-02   2.8178173e-02   3.0288089e-02   3.5745125e-02   3.0912158e-02   3.1867850e-02   2.9859590e-02   3.4863711e-02   3.9578748e-02   3.2552287e-02   3.2220015e-02   3.0296020e-02   2.9877550e-02   3.6682473e-02   3.2937268e-02   3.1164673e-02   3.0842296e-02   3.4158120e-02   3.2858344e-02   2.8174656e-02   2.8362383e-02   3.2863098e-02   3.4157451e-02   0.0000000e+00   2.8718664e-02   3.1886416e-02   2.8220054e-02   2.7176818e-02   2.6980901e-02   2.7896719e-02   2.8775352e-02   2.9983013e-02   2.8141338e-02   3.3016497e-02   2.7103580e-02   3.0393256e-02   2.4788013e-02   2.9139822e-02   2.6735390e-02   3.0179602e-02   3.2251658e-02   2.9900452e-02   2.8249571e-02   3.2728982e-02   3.3011377e-02   3.4779908e-02   3.4995548e-02   4.3064908e-02   3.2054141e-02   3.4948663e-02   3.4312735e-02   3.2237402e-02   2.8416419e-02   2.7959301e-02   2.7832414e-02   3.0122657e-02   3.0338827e-02   2.5214779e-02   2.6567232e-02   2.5360519e-02   2.6693474e-02   2.8752497e-02   2.7953298e-02
   2.7153514e-02   2.6935640e-02   2.7897978e-02   2.6762222e-02   2.9128649e-02   3.5415205e-02   2.5722410e-02   2.5826889e-02   2.8482840e-02   2.7574949e-02   2.9865181e-02   3.1050014e-02   2.8406058e-02   2.9105600e-02   3.2251756e-02   3.3663038e-02   3.2149992e-02   2.9460940e-02   2.8965156e-02   2.6388807e-02   3.7523039e-02   3.1892178e-02   3.2179427e-02   3.0532577e-02   3.4470345e-02   3.3212657e-02   3.2397682e-02   3.0615099e-02   2.8519401e-02   3.0114812e-02   3.4849218e-02   3.2229345e-02   3.1447134e-02   2.9774963e-02   3.4754190e-02   3.8258746e-02   2.9839162e-02   3.0053501e-02   2.9840219e-02   3.0164634e-02   3.8715308e-02   2.9161656e-02   3.1491160e-02   3.1265993e-02   3.4192011e-02   3.2689071e-02   2.7312645e-02   2.7968517e-02   3.1586618e-02   3.3630581e-02   2.8718664e-02   0.0000000e+00   3.2534313e-02   3.0049072e-02   2.9209588e-02   2.8425708e-02   2.6421554e-02   2.6827228e-02   3.0509969e-02   2.8468571e-02   3.4683660e-02   2.7808249e-02   3.2868975e-02   2.6861718e-02   2.8765797e-02   2.7755737e-02   3.1928216e-02   3.4068465e-02   2.8631844e-02   2.9528367e-02   3.2975916e-02   3.2392873e-02   3.4905841e-02   3.6456441e-02   3.9011997e-02   3.9565263e-02   3.6031619e-02   3.3696288e-02   3.3986471e-02   2.6884555e-02   2.9883233e-02   2.7571284e-02   3.0255514e-02   3.0660339e-02   2.5267793e-02   2.6556352e-02   2.4776495e-02   2.6205761e-02   2.7518990e-02   2.7766150e-02
   3.3081266e-02   3.0206694e-02   3.2541097e-02   3.0685306e-02   3.3651557e-02   3.7270302e-02   3.1147566e-02   3.0952490e-02   3.4344826e-02   3.4387878e-02   3.6888348e-02   3.4434009e-02   3.3119860e-02   2.9744522e-02   3.5739331e-02   3.5163833e-02   3.3751196e-02   3.1786028e-02   3.7040455e-02   3.1522571e-02   4.0328339e-02   3.3506264e-02   3.5442951e-02   3.5373283e-02   3.4872486e-02   3.6411001e-02   3.4535659e-02   3.2977398e-02   3.2383693e-02   3.2410902e-02   4.0384424e-02   3.6308561e-02   3.6002390e-02   3.5211876e-02   4.0113494e-02   4.2701545e-02   3.5034286e-02   3.4026426e-02   3.3176751e-02   3.3895486e-02   3.8109494e-02   3.3228751e-02   3.4353132e-02   3.5158254e-02   3.8811655e-02   3.5068304e-02   3.3102198e-02   3.1662229e-02   3.5274339e-02   3.4281616e-02   3.1886416e-02   3.2534313e-02   0.0000000e+00   3.4727029e-02   3.0798612e-02   3.1103176e-02   3.1498916e-02   3.1524092e-02   3.2294481e-02   3.1667031e-02   3.8898858e-02   3.0108175e-02   3.4918536e-02   2.8117096e-02   3.1908682e-02   3.0179073e-02   3.4647150e-02   3.5560910e-02   3.1914931e-02   3.1044622e-02   3.5463340e-02   3.8077424e-02   3.7474830e-02   3.9394286e-02   4.6952390e-02   4.2303372e-02   3.9795274e-02   3.7238843e-02   3.8190345e-02   3.2623529e-02   3.4250366e-02   3.1514164e-02   3.4024318e-02   3.0869361e-02   2.8615474e-02   2.9050216e-02   3.0200935e-02   3.0778073e-02   3.0354631e-02   3.4181983e-02
   3.0502236e-02   2.8256316e-02   2.8335720e-02   2.8569703e-02   3.2581515e-02   3.4301112e-02   2.7931994e-02   2.6663311e-02   3.1485982e-02   2.8532415e-02   3.2950644e-02   3.3673670e-02   3.1202975e-02   2.8331219e-02   3.3618476e-02   3.0874744e-02   3.1487668e-02   3.0153406e-02   3.1174481e-02   2.7464846e-02   3.7820291e-02   3.0743716e-02   3.2945365e-02   3.1967033e-02   3.3135076e-02   3.4152171e-02   3.0883849e-02   3.1651338e-02   2.7916924e-02   3.0393662e-02   3.6649916e-02   3.1470831e-02   3.2602876e-02   3.3154220e-02   3.7925490e-02   3.3207886e-02   3.4328892e-02   3.3728746e-02   3.0947987e-02   3.0754552e-02   3.4523595e-02   3.2142684e-02   3.2959661e-02   3.2439697e-02   3.6205567e-02   3.5989970e-02   2.9047099e-02   2.9527174e-02   3.5057735e-02   3.2827851e-02   2.8220054e-02   3.0049072e-02   3.4727029e-02   0.0000000e+00   2.9248528e-02   2.8782315e-02   3.0375850e-02   3.0246197e-02   2.9593427e-02   2.9867541e-02   3.2134982e-02   2.8530771e-02   3.2914899e-02   2.7946565e-02   3.0818409e-02   2.7991275e-02   3.2555863e-02   3.6005744e-02   3.0006410e-02   3.0031308e-02   3.4008209e-02   3.4308720e-02   3.6215058e-02   3.4547689e-02   4.3557298e-02   4.3412279e-02   3.5809315e-02   3.5408573e-02   3.2676271e-02   3.1340237e-02   3.1741193e-02   3.0398281e-02   3.2976416e-02   3.2657214e-02   2.8520068e-02   2.8907516e-02   2.7429045e-02   3.0436851e-02   2.9597494e-02   2.8580230e-02
   2.6795362e-02   2.4838953e-02   3.0490615e-02   2.9028513e-02   3.3967301e-02   3.3736438e-02   2.6374389e-02   2.6868489e-02   3.0550768e-02   2.6861507e-02   3.0330291e-02   3.1634138e-02   3.1302003e-02   2.8506312e-02   3.4235747e-02   3.1240944e-02   3.1785703e-02   2.9018837e-02   2.9395469e-02   2.8074331e-02   3.6383104e-02   3.0052018e-02   3.2972929e-02   3.0807159e-02   3.4399938e-02   3.3857876e-02   2.9942676e-02   2.9530377e-02   2.8915340e-02   2.9574602e-02   3.6425681e-02   2.9745525e-02   3.2808218e-02   3.3242379e-02   4.2124688e-02   3.9158468e-02   3.3179008e-02   3.0828473e-02   3.2563348e-02   2.9849393e-02   3.5909474e-02   3.2250495e-02   2.9450535e-02   3.1935023e-02   3.5560820e-02   3.5422281e-02   2.9696059e-02   2.9086150e-02   3.4492645e-02   3.1237165e-02   2.7176818e-02   2.9209588e-02   3.0798612e-02   2.9248528e-02   0.0000000e+00   2.6802500e-02   2.6085097e-02   2.7932841e-02   3.1018689e-02   2.9033178e-02   2.9928556e-02   2.5293333e-02   2.7920792e-02   2.5593612e-02   2.9488086e-02   2.6885080e-02   3.0549748e-02   3.1459135e-02   2.6032596e-02   2.5188344e-02   3.1817068e-02   3.3279401e-02   3.6296043e-02   3.4953062e-02   3.9840995e-02   3.6624923e-02   3.6007752e-02   3.3566949e-02   3.0707658e-02   3.0128954e-02   2.9985295e-02   2.8164191e-02   2.9565674e-02   3.0246157e-02   2.6385924e-02   2.6951635e-02   2.7663600e-02   3.0136190e-02   2.8374159e-02   2.7488886e-02
   2.6149078e-02   2.6482411e-02   2.8833661e-02   2.8234257e-02   3.2106977e-02   3.3378442e-02   2.5277372e-02   2.4297942e-02   2.9209530e-02   2.6849223e-02   3.1367859e-02   3.2347333e-02   3.1106373e-02   2.8472526e-02   3.2646843e-02   3.2571129e-02   3.1363343e-02   2.9392587e-02   3.2538878e-02   2.8122870e-02   4.1840197e-02   2.9717578e-02   3.2285038e-02   3.0195613e-02   3.4769435e-02   3.3415158e-02   3.2827526e-02   2.9602934e-02   2.7741948e-02   2.8399433e-02   3.3692372e-02   2.8641270e-02   2.9818620e-02   3.0130165e-02   3.9026597e-02   4.1254200e-02   3.3485187e-02   3.5952352e-02   3.0428391e-02   2.9622670e-02   3.9909795e-02   3.3808160e-02   2.8259809e-02   3.2573934e-02   3.4189643e-02   3.2535612e-02   2.9354246e-02   2.7657097e-02   3.1641567e-02   3.3304949e-02   2.6980901e-02   2.8425708e-02   3.1103176e-02   2.8782315e-02   2.6802500e-02   0.0000000e+00   2.6207172e-02   2.7284907e-02   3.1344946e-02   2.9419008e-02   3.1935432e-02   2.7173775e-02   3.0269292e-02   2.7639355e-02   2.9412046e-02   2.7792192e-02   3.0952710e-02   3.2622571e-02   2.9184611e-02   2.9143030e-02   3.2242947e-02   3.5275650e-02   3.5545447e-02   3.5629767e-02   3.8835947e-02   3.6559928e-02   3.5782400e-02   3.5317832e-02   3.5538427e-02   3.3197806e-02   3.0253672e-02   2.8474658e-02   3.1914821e-02   3.1664347e-02   2.6294369e-02   2.6252674e-02   2.5657019e-02   2.7659505e-02   2.8455272e-02   2.8884414e-02
   2.6212363e-02   2.8548771e-02   2.9351255e-02   2.7490197e-02   3.2724230e-02   3.3240165e-02   2.5932825e-02   2.4856870e-02   2.9626101e-02   2.9274496e-02   3.2654634e-02   2.9189096e-02   2.9875286e-02   2.9025239e-02   3.2631673e-02   3.2778486e-02   3.2423501e-02   2.8274561e-02   2.8611482e-02   2.7560283e-02   4.1723523e-02   3.1690875e-02   3.2314962e-02   3.0677759e-02   3.3948643e-02   3.3487087e-02   3.0865792e-02   3.0931364e-02   3.0110333e-02   2.9149190e-02   3.3910762e-02   3.2583358e-02   3.0130568e-02   3.1843618e-02   3.6357466e-02   3.5106125e-02   3.3608660e-02   3.3116101e-02   2.8552544e-02   2.7493118e-02   3.9498821e-02   3.0027604e-02   2.9529795e-02   3.2314890e-02   3.2903066e-02   3.2203783e-02   2.7419480e-02   2.7537580e-02   3.3226524e-02   3.3128828e-02   2.7896719e-02   2.6421554e-02   3.1498916e-02   3.0375850e-02   2.6085097e-02   2.6207172e-02   0.0000000e+00   2.7696051e-02   2.9933817e-02   2.8902431e-02   3.2071263e-02   2.5600096e-02   2.8558569e-02   2.6218080e-02   2.7832606e-02   2.8442723e-02   2.9527348e-02   3.2102407e-02   2.6693888e-02   2.7240690e-02   3.2081518e-02   3.3182945e-02   3.4160792e-02   3.5490900e-02   4.1169506e-02   4.0724643e-02   3.4854330e-02   3.6096145e-02   2.9464163e-02   3.2052180e-02   3.0760482e-02   2.8281784e-02   3.2249012e-02   2.9320639e-02   2.6409042e-02   2.6854228e-02   2.6904927e-02   2.6459834e-02   2.7185934e-02   2.7632079e-02
   2.5991029e-02   2.7266266e-02   2.8494368e-02   2.9411981e-02   3.3630053e-02   3.1479988e-02   2.6091208e-02   2.5181074e-02   2.8837049e-02   3.0465802e-02   3.3237205e-02   3.2792785e-02   2.9586866e-02   2.8418561e-02   3.2850324e-02   3.3801500e-02   3.1827220e-02   3.0095414e-02   3.1349064e-02   2.7521345e-02   4.2216854e-02   3.2326098e-02   3.5161584e-02   3.2073045e-02   3.4484069e-02   3.7204841e-02   3.0687229e-02   3.2542604e-02   3.0681909e-02   2.8912970e-02   3.3835692e-02   2.9538643e-02   3.1563476e-02   3.1718825e-02   3.7594290e-02   3.9767101e-02   3.2312739e-02   3.4068347e-02   3.0313545e-02   2.8861220e-02   4.2592696e-02   3.3025119e-02   2.9796462e-02   3.3126865e-02   3.3103419e-02   3.2447438e-02   2.8006046e-02   2.8825573e-02   3.3784571e-02   3.3193798e-02   2.8775352e-02   2.6827228e-02   3.1524092e-02   3.0246197e-02   2.7932841e-02   2.7284907e-02   2.7696051e-02   0.0000000e+00   2.7819794e-02   2.8850569e-02   3.3205897e-02   2.8834035e-02   3.0576690e-02   2.7104210e-02   2.9405344e-02   2.8402478e-02   3.1953558e-02   3.5144515e-02   2.9339754e-02   2.8378659e-02   3.2823050e-02   3.5353543e-02   3.5112039e-02   3.6432619e-02   4.2332485e-02   4.2901605e-02   3.7114655e-02   3.4746700e-02   3.1110835e-02   2.9069752e-02   2.8342102e-02   2.7798838e-02   3.2099551e-02   2.9903968e-02   2.5252615e-02   2.7356044e-02   2.6723718e-02   3.1725096e-02   2.8134884e-02   2.8001149e-02
   2.9118819e-02   3.0057963e-02   3.1639795e-02   3.3072705e-02   3.7255260e-02   3.6253530e-02   2.9539066e-02   2.7179220e-02   3.1601285e-02   3.0205069e-02   3.4409230e-02   3.3459804e-02   3.1527460e-02   3.1687943e-02   3.6238692e-02   3.8621348e-02   3.3594427e-02   3.0791833e-02   3.2889362e-02   3.1384221e-02   3.7715352e-02   3.2746480e-02   3.5246604e-02   3.5427478e-02   3.7597983e-02   3.4193223e-02   3.4983722e-02   3.5596870e-02   3.1162866e-02   3.2295767e-02   3.7098684e-02   3.3129293e-02   3.3448652e-02   3.3349575e-02   3.7944858e-02   4.6447777e-02   3.7756595e-02   3.4617107e-02   3.4371115e-02   3.1252149e-02   4.6240276e-02   3.3127990e-02   3.3212174e-02   3.5271110e-02   3.7568168e-02   3.7696998e-02   3.1556910e-02   3.1670994e-02   3.7434134e-02   3.4293501e-02   2.9983013e-02   3.0509969e-02   3.2294481e-02   2.9593427e-02   3.1018689e-02   3.1344946e-02   2.9933817e-02   2.7819794e-02   0.0000000e+00   3.0837970e-02   3.3482614e-02   3.0392086e-02   3.6285596e-02   2.7613082e-02   3.0833073e-02   3.0103619e-02   3.3300139e-02   3.5315463e-02   3.0988374e-02   3.2831535e-02   3.5837696e-02   3.7717733e-02   4.0058561e-02   3.6431947e-02   4.7484533e-02   4.2775785e-02   3.9028821e-02   3.4195464e-02   3.3821944e-02   3.4613098e-02   3.3317709e-02   3.1678918e-02   3.6781482e-02   3.4027758e-02   2.9693468e-02   3.0343165e-02   2.9530236e-02   3.1194168e-02   3.0090117e-02   2.9854336e-02
   2.8992565e-02   2.9644112e-02   3.0719233e-02   2.9482519e-02   3.4816224e-02   3.6567889e-02   2.8447004e-02   2.6869312e-02   3.1366933e-02   2.8808695e-02   3.4511692e-02   3.4378034e-02   3.1784005e-02   2.9512542e-02   3.3758682e-02   3.3480580e-02   3.4239528e-02   3.0764283e-02   3.3890787e-02   3.1015068e-02   3.8058762e-02   3.5125389e-02   3.3197575e-02   3.2666053e-02   3.6585099e-02   3.4657230e-02   3.3358725e-02   3.3553830e-02   3.0628024e-02   3.1536228e-02   3.6624523e-02   3.2693426e-02   3.0865658e-02   3.2318917e-02   3.6070689e-02   4.0166512e-02   3.3930482e-02   3.6716872e-02   3.4064611e-02   2.9644043e-02   4.3143992e-02   3.5395695e-02   3.0216524e-02   3.2540975e-02   3.5694245e-02   3.5366436e-02   3.0398292e-02   3.0352747e-02   3.3777787e-02   3.2128478e-02   2.8141338e-02   2.8468571e-02   3.1667031e-02   2.9867541e-02   2.9033178e-02   2.9419008e-02   2.8902431e-02   2.8850569e-02   3.0837970e-02   0.0000000e+00   3.3173626e-02   2.7468124e-02   3.1609069e-02   2.6478254e-02   2.8329646e-02   2.9815904e-02   3.1317528e-02   3.3846032e-02   2.9463896e-02   2.8600778e-02   3.3190182e-02   3.3081631e-02   3.5208621e-02   3.4274014e-02   4.2379821e-02   4.1349346e-02   3.7104791e-02   3.4139157e-02   3.3282116e-02   3.1116832e-02   3.0776920e-02   2.7816505e-02   3.2406443e-02   3.3683259e-02   2.7674711e-02   2.7320411e-02   2.9450346e-02   3.0751080e-02   2.9778274e-02   2.9811074e-02
   2.9719405e-02   3.0605912e-02   3.2000282e-02   3.1243272e-02   3.8598592e-02   3.5923515e-02   2.9838352e-02   2.8635320e-02   3.3176265e-02   3.2123913e-02   3.4274961e-02   3.3823617e-02   3.4150411e-02   3.3316410e-02   3.6697315e-02   3.5510902e-02   3.3033521e-02   3.1953450e-02   3.4378804e-02   3.3200930e-02   3.8684146e-02   3.5753819e-02   3.4967471e-02   3.4431331e-02   3.5324305e-02   3.6973629e-02   3.4794233e-02   3.4383682e-02   3.2666194e-02   3.4082037e-02   3.8756275e-02   3.5221739e-02   3.5866509e-02   3.4693424e-02   3.6873366e-02   4.0933063e-02   3.9131848e-02   3.7326106e-02   3.3858931e-02   3.2960870e-02   4.2749278e-02   3.5765830e-02   3.4355003e-02   3.6163866e-02   3.7826525e-02   3.9019405e-02   3.1709953e-02   3.2633680e-02   3.6463048e-02   3.5821446e-02   3.3016497e-02   3.4683660e-02   3.8898858e-02   3.2134982e-02   2.9928556e-02   3.1935432e-02   3.2071263e-02   3.3205897e-02   3.3482614e-02   3.3173626e-02   0.0000000e+00   2.9125815e-02   3.4985685e-02   3.0025230e-02   3.2601829e-02   3.1458268e-02   3.5483495e-02   3.7589273e-02   3.0056598e-02   2.9818839e-02   3.7243075e-02   3.6219308e-02   4.0810062e-02   3.6159491e-02   4.3973369e-02   4.5722613e-02   3.6929684e-02   3.5319424e-02   3.4860883e-02   3.3328036e-02   3.3088309e-02   3.0807432e-02   3.3402156e-02   3.2045093e-02   2.8258663e-02   2.8235528e-02   2.8801558e-02   3.0770525e-02   3.1424861e-02   2.9985358e-02
   2.7456039e-02   2.7684944e-02   2.9750800e-02   2.9589336e-02   3.6568165e-02   3.4150495e-02   2.8478197e-02   2.5702325e-02   2.9878032e-02   2.8889703e-02   3.2838852e-02   3.2296809e-02   3.2816750e-02   2.9778060e-02   3.2646413e-02   3.1939293e-02   3.1986657e-02   2.9188179e-02   2.9517204e-02   2.7955800e-02   3.9767441e-02   3.3938907e-02   3.1933734e-02   3.0394031e-02   3.2580732e-02   3.0752429e-02   3.0363275e-02   3.1583084e-02   2.8726922e-02   3.0670896e-02   3.5974848e-02   2.8645967e-02   3.0600358e-02   3.1020438e-02   3.5458638e-02   4.0360786e-02   3.6031221e-02   3.5536638e-02   2.9143653e-02   2.9110274e-02   4.0918372e-02   3.7102309e-02   3.0812678e-02   3.2886355e-02   3.4458022e-02   3.2370199e-02   2.5807010e-02   2.9619909e-02   3.1859116e-02   3.1408394e-02   2.7103580e-02   2.7808249e-02   3.0108175e-02   2.8530771e-02   2.5293333e-02   2.7173775e-02   2.5600096e-02   2.8834035e-02   3.0392086e-02   2.7468124e-02   2.9125815e-02   0.0000000e+00   2.8516451e-02   2.5257500e-02   2.8038783e-02   2.6358331e-02   3.0373773e-02   3.3115777e-02   2.6470606e-02   2.5661227e-02   3.1606386e-02   3.6218555e-02   3.5364518e-02   3.4072421e-02   3.8246969e-02   4.1152193e-02   3.4310669e-02   3.2130188e-02   3.2545360e-02   3.0884675e-02   3.0759518e-02   2.8648689e-02   3.0317693e-02   3.0898302e-02   2.8650605e-02   2.8527815e-02   2.7383084e-02   2.6973103e-02   2.7483628e-02   2.7494339e-02
   2.8698956e-02   2.8219407e-02   2.8644385e-02   2.9527643e-02   3.3357771e-02   3.5883949e-02   2.9838476e-02   2.9093829e-02   3.2318388e-02   3.1287297e-02   3.6037856e-02   3.3831354e-02   3.4240326e-02   2.9977130e-02   3.2983597e-02   3.2889104e-02   3.3655981e-02   3.1077158e-02   3.1746045e-02   2.9469925e-02   4.1504883e-02   3.5357815e-02   3.5287005e-02   3.3897961e-02   3.7710655e-02   3.6294933e-02   3.2215674e-02   3.2371122e-02   2.9798406e-02   3.1126389e-02   3.8903348e-02   3.3838272e-02   3.3187188e-02   3.4176736e-02   3.8140631e-02   4.8466544e-02   3.9056142e-02   3.8599132e-02   3.0498784e-02   3.2273614e-02   4.1650062e-02   4.1538865e-02   3.2375052e-02   3.6041040e-02   3.8132470e-02   3.6130298e-02   3.0648207e-02   3.0953760e-02   3.4461665e-02   3.4726212e-02   3.0393256e-02   3.2868975e-02   3.4918536e-02   3.2914899e-02   2.7920792e-02   3.0269292e-02   2.8558569e-02   3.0576690e-02   3.6285596e-02   3.1609069e-02   3.4985685e-02   2.8516451e-02   0.0000000e+00   2.7251006e-02   2.9413035e-02   2.8681954e-02   3.3285249e-02   3.6862013e-02   3.2194209e-02   3.1402468e-02   3.3762520e-02   3.7995456e-02   3.7502190e-02   3.7721111e-02   4.2351596e-02   4.0633873e-02   3.5735184e-02   3.7651832e-02   3.3468530e-02   3.3188725e-02   3.2922411e-02   3.1110335e-02   3.2772199e-02   3.0861694e-02   2.7023323e-02   2.9062392e-02   2.9533304e-02   3.0005029e-02   3.0012066e-02   3.0648701e-02
   2.6338463e-02   2.5955833e-02   2.6946402e-02   2.8938297e-02   3.2456480e-02   3.2164316e-02   2.3056732e-02   2.1411510e-02   2.9201188e-02   3.0042390e-02   3.1225774e-02   2.7656544e-02   2.8768501e-02   2.6453893e-02   2.9835645e-02   2.9802326e-02   2.9263819e-02   2.5969444e-02   2.6011636e-02   2.4495061e-02   3.7479704e-02   2.9812026e-02   2.8745557e-02   3.0891717e-02   3.6018309e-02   3.3390697e-02   2.6441967e-02   3.0223905e-02   2.7110882e-02   2.5693627e-02   3.2908098e-02   3.0537060e-02   2.8789986e-02   2.9442912e-02   3.4049739e-02   3.9635306e-02   3.2895322e-02   2.8144491e-02   2.7830653e-02   2.9197581e-02   4.1327344e-02   3.1362064e-02   2.9427433e-02   2.9931346e-02   3.3618123e-02   3.0198287e-02   2.6223435e-02   2.6124141e-02   3.1468542e-02   2.9036142e-02   2.4788013e-02   2.6861718e-02   2.8117096e-02   2.7946565e-02   2.5593612e-02   2.7639355e-02   2.6218080e-02   2.7104210e-02   2.7613082e-02   2.6478254e-02   3.0025230e-02   2.5257500e-02   2.7251006e-02   0.0000000e+00   2.4567081e-02   2.4654198e-02   3.0021269e-02   3.3702687e-02   2.8837886e-02   2.8515135e-02   2.8218193e-02   3.2930132e-02   3.4304387e-02   3.2811784e-02   3.5228958e-02   3.7771415e-02   3.0888756e-02   3.0910193e-02   2.7439901e-02   2.9540576e-02   2.9488704e-02   2.8270300e-02   3.1397555e-02   2.9986064e-02   2.4393530e-02   2.5723814e-02   2.3959048e-02   2.6490887e-02   2.7811975e-02   2.9112283e-02
   2.6214285e-02   2.6267107e-02   2.7729718e-02   2.8695102e-02   3.4458364e-02   3.2682188e-02   2.6765133e-02   2.6126116e-02   3.0150596e-02   3.0271337e-02   3.2788549e-02   2.9516805e-02   2.9753988e-02   2.8978528e-02   3.2168832e-02   3.0627558e-02   2.9409398e-02   2.8991016e-02   3.0165933e-02   2.7377411e-02   3.7465528e-02   3.3570273e-02   3.0515072e-02   3.1939946e-02   3.3044545e-02   3.2619128e-02   2.7945477e-02   3.0953532e-02   3.0109658e-02   3.1275085e-02   3.6610073e-02   3.4525510e-02   3.2905167e-02   3.1430039e-02   3.7182397e-02   4.0039387e-02   3.4071266e-02   3.1824213e-02   3.0397199e-02   3.0436213e-02   4.5669883e-02   3.1399210e-02   3.0127096e-02   3.2731792e-02   3.5517098e-02   3.2891112e-02   2.9026746e-02   2.9495998e-02   3.6065391e-02   3.3205146e-02   2.9139822e-02   2.8765797e-02   3.1908682e-02   3.0818409e-02   2.9488086e-02   2.9412046e-02   2.7832606e-02   2.9405344e-02   3.0833073e-02   2.8329646e-02   3.2601829e-02   2.8038783e-02   2.9413035e-02   2.4567081e-02   0.0000000e+00   2.7931678e-02   3.2281102e-02   3.3280896e-02   2.7891133e-02   2.9233320e-02   3.2126418e-02   3.3570474e-02   3.7248704e-02   3.6518303e-02   3.9404503e-02   4.0266286e-02   3.5741100e-02   3.0244013e-02   3.1201993e-02   3.2387090e-02   3.2682094e-02   2.8052753e-02   3.1902821e-02   2.9294025e-02   2.5958669e-02   2.7284197e-02   2.6556561e-02   2.8283253e-02   2.8729940e-02   2.9238193e-02
   2.5240709e-02   2.4228438e-02   2.7305614e-02   2.8336433e-02   3.2547865e-02   3.1266283e-02   2.6426189e-02   2.4197224e-02   2.7772291e-02   2.7797703e-02   3.0428489e-02   2.9917495e-02   3.0162645e-02   2.8275687e-02   3.3434917e-02   3.1121707e-02   3.0615018e-02   2.9736699e-02   3.0413925e-02   2.6988043e-02   3.6371199e-02   3.0871463e-02   3.0468057e-02   3.1588182e-02   3.1202979e-02   3.3741159e-02   3.0586537e-02   3.2652004e-02   2.9226289e-02   2.8353841e-02   3.6465937e-02   3.3500911e-02   3.0678326e-02   3.1752382e-02   3.2780398e-02   4.2042619e-02   3.3349360e-02   3.3297400e-02   3.2198372e-02   2.7339044e-02   4.2621834e-02   2.9731047e-02   2.9474508e-02   3.0672551e-02   3.3000359e-02   3.5615511e-02   2.8700140e-02   2.8311700e-02   3.4094527e-02   3.3172401e-02   2.6735390e-02   2.7755737e-02   3.0179073e-02   2.7991275e-02   2.6885080e-02   2.7792192e-02   2.8442723e-02   2.8402478e-02   3.0103619e-02   2.9815904e-02   3.1458268e-02   2.6358331e-02   2.8681954e-02   2.4654198e-02   2.7931678e-02   0.0000000e+00   3.1390652e-02   3.3899369e-02   3.0271797e-02   2.8930196e-02   3.1153417e-02   3.2752113e-02   3.6993824e-02   3.5060416e-02   4.2971325e-02   4.1891342e-02   3.3284807e-02   2.9861033e-02   3.0867159e-02   3.1236204e-02   2.9031484e-02   2.7170794e-02   3.1558744e-02   3.0958885e-02   2.6750231e-02   2.7216095e-02   2.4967535e-02   2.9649836e-02   2.7532550e-02   2.6916888e-02
   3.2303942e-02   3.1416937e-02   3.3747820e-02   3.2642464e-02   3.9475164e-02   3.9063215e-02   3.1035452e-02   3.0121001e-02   3.4793180e-02   3.1210694e-02   3.5367594e-02   3.2551333e-02   3.5970232e-02   3.3602786e-02   4.0201614e-02   3.6912755e-02   3.7178721e-02   3.4306517e-02   3.3766610e-02   3.3093092e-02   4.3500175e-02   3.9409509e-02   3.5855318e-02   3.7575898e-02   3.8279108e-02   3.6896059e-02   3.4166126e-02   3.6143841e-02   3.4928995e-02   3.1082302e-02   4.1654425e-02   3.6805023e-02   3.6047956e-02   3.8327147e-02   3.8376625e-02   4.4028171e-02   3.6580278e-02   3.7500440e-02   3.3927642e-02   3.0703624e-02   4.2725652e-02   3.9857067e-02   3.4590380e-02   3.5958459e-02   3.7138858e-02   3.9450255e-02   3.2381937e-02   3.2525736e-02   3.6158355e-02   3.2922712e-02   3.0179602e-02   3.1928216e-02   3.4647150e-02   3.2555863e-02   3.0549748e-02   3.0952710e-02   2.9527348e-02   3.1953558e-02   3.3300139e-02   3.1317528e-02   3.5483495e-02   3.0373773e-02   3.3285249e-02   3.0021269e-02   3.2281102e-02   3.1390652e-02   0.0000000e+00   3.7110949e-02   3.2887041e-02   3.0820621e-02   3.5139993e-02   3.6878573e-02   3.7434112e-02   3.8412798e-02   4.9253378e-02   4.4961594e-02   3.7923984e-02   3.5459535e-02   3.8298676e-02   3.1381082e-02   3.4133213e-02   3.3214662e-02   3.4941953e-02   3.5501351e-02   3.1346762e-02   3.1571125e-02   3.1029011e-02   3.5142074e-02   3.2346823e-02   3.1470348e-02
   3.3934464e-02   3.1646297e-02   3.4170899e-02   3.4531216e-02   3.9326463e-02   4.0156893e-02   3.1409113e-02   3.0799670e-02   3.7441648e-02   3.3767943e-02   3.8640427e-02   3.5287443e-02   3.6702269e-02   3.5619859e-02   3.8296880e-02   3.7034441e-02   3.6691292e-02   3.4639649e-02   3.4039596e-02   3.4501339e-02   4.0578535e-02   4.1758922e-02   3.8484385e-02   3.7366837e-02   4.0477734e-02   3.8028679e-02   3.6205986e-02   3.3409194e-02   3.3807782e-02   3.3061326e-02   4.1540804e-02   3.7968784e-02   3.7596532e-02   3.8900971e-02   4.3588718e-02   4.8795920e-02   3.9946582e-02   3.8502110e-02   3.5313167e-02   3.3534299e-02   4.3838626e-02   4.5821976e-02   3.5673614e-02   3.7326249e-02   3.8311034e-02   4.0143854e-02   3.4236289e-02   3.3752311e-02   3.8305271e-02   3.5634064e-02   3.2251658e-02   3.4068465e-02   3.5560910e-02   3.6005744e-02   3.1459135e-02   3.2622571e-02   3.2102407e-02   3.5144515e-02   3.5315463e-02   3.3846032e-02   3.7589273e-02   3.3115777e-02   3.6862013e-02   3.3702687e-02   3.3280896e-02   3.3899369e-02   3.7110949e-02   0.0000000e+00   3.2387850e-02   3.5846379e-02   3.6340729e-02   4.0907785e-02   4.0249489e-02   3.8398885e-02   4.7322279e-02   4.3251590e-02   4.0760964e-02   3.9056715e-02   3.9439977e-02   3.3547326e-02   3.6760845e-02   3.3480296e-02   3.6545610e-02   3.6814213e-02   3.2425032e-02   3.2218121e-02   3.0701017e-02   3.5167604e-02   3.3876027e-02   3.4289251e-02
   2.9013756e-02   2.8098791e-02   2.9930727e-02   2.9901835e-02   3.5604663e-02   3.5557769e-02   2.8183900e-02   2.7172133e-02   3.0538924e-02   2.9095077e-02   3.1670858e-02   3.0110330e-02   3.4244533e-02   3.2091295e-02   3.5796605e-02   3.4324054e-02   3.5010660e-02   3.3275469e-02   3.2167350e-02   2.8967835e-02   4.1138165e-02   3.4052446e-02   3.3112483e-02   3.4435226e-02   3.7388750e-02   3.7152923e-02   3.3842741e-02   3.3239245e-02   3.1610537e-02   2.9599433e-02   3.6355790e-02   3.2901075e-02   3.2833439e-02   3.5872346e-02   3.9611400e-02   4.5927392e-02   3.6132549e-02   3.2991035e-02   3.0992483e-02   3.4385328e-02   3.7256569e-02   3.9936142e-02   3.1528807e-02   3.3873833e-02   3.3332595e-02   3.4885710e-02   2.7665705e-02   2.8584147e-02   3.3731554e-02   3.1648513e-02   2.9900452e-02   2.8631844e-02   3.1914931e-02   3.0006410e-02   2.6032596e-02   2.9184611e-02   2.6693888e-02   2.9339754e-02   3.0988374e-02   2.9463896e-02   3.0056598e-02   2.6470606e-02   3.2194209e-02   2.8837886e-02   2.7891133e-02   3.0271797e-02   3.2887041e-02   3.2387850e-02   0.0000000e+00   2.9568577e-02   3.4327251e-02   3.5003143e-02   3.4966746e-02   3.4006453e-02   4.0000936e-02   3.5509475e-02   3.7556135e-02   3.2988281e-02   3.4655161e-02   3.1473723e-02   2.9957762e-02   2.7651170e-02   3.0997765e-02   2.8789650e-02   2.6408046e-02   2.5939522e-02   2.6212929e-02   2.7447116e-02   2.7695122e-02   2.9012563e-02
   2.7675712e-02   2.7241031e-02   2.7670333e-02   2.9614481e-02   3.6332907e-02   3.6335614e-02   2.6482054e-02   2.6658986e-02   3.1600564e-02   3.0587806e-02   3.3806058e-02   2.9824303e-02   3.1532972e-02   3.1263996e-02   3.3535636e-02   3.0788085e-02   3.2434112e-02   3.2343117e-02   3.3242830e-02   3.1149543e-02   4.0610672e-02   3.0653483e-02   3.3039279e-02   3.3749057e-02   3.7059308e-02   3.6643879e-02   3.1489431e-02   3.1006421e-02   2.9314836e-02   2.9730074e-02   3.8241090e-02   3.4487756e-02   3.1522712e-02   3.0765256e-02   3.8692585e-02   3.9767076e-02   3.4163475e-02   3.1112490e-02   2.9677050e-02   3.1310244e-02   3.9288948e-02   4.0010976e-02   3.2278594e-02   3.2881738e-02   3.4318959e-02   3.7458724e-02   2.9349244e-02   3.0152757e-02   3.4935886e-02   3.4404416e-02   2.8249571e-02   2.9528367e-02   3.1044622e-02   3.0031308e-02   2.5188344e-02   2.9143030e-02   2.7240690e-02   2.8378659e-02   3.2831535e-02   2.8600778e-02   2.9818839e-02   2.5661227e-02   3.1402468e-02   2.8515135e-02   2.9233320e-02   2.8930196e-02   3.0820621e-02   3.5846379e-02   2.9568577e-02   0.0000000e+00   3.3286155e-02   3.6981842e-02   3.7980073e-02   4.0004731e-02   4.5166447e-02   4.0191538e-02   3.8182099e-02   3.4524672e-02   3.4105859e-02   3.3317894e-02   3.5620057e-02   2.9954858e-02   3.4184669e-02   3.0957718e-02   2.7707059e-02   2.8694631e-02   2.7402013e-02   2.9596445e-02   2.8362494e-02   2.9341178e-02
   3.1438394e-02   3.3448718e-02   3.3484346e-02   3.4425117e-02   3.9078424e-02   4.2840469e-02   3.2339429e-02   3.1969500e-02   3.5387056e-02   3.5867120e-02   3.7725421e-02   3.3302395e-02   3.4651017e-02   3.4307471e-02   3.8262355e-02   3.6429422e-02   3.7990876e-02   3.4137430e-02   3.4449161e-02   3.4133197e-02   4.1033075e-02   3.6523979e-02   3.5897065e-02   3.9510524e-02   3.6864608e-02   4.1323833e-02   3.4532900e-02   3.4915249e-02   3.2339566e-02   3.3456211e-02   4.1970375e-02   3.9803024e-02   3.8802493e-02   3.8842908e-02   4.0635835e-02   4.1448199e-02   3.8664995e-02   4.1030377e-02   3.6338408e-02   3.7436140e-02   4.2067861e-02   4.2410539e-02   3.6591646e-02   3.7601875e-02   4.1808379e-02   3.9376456e-02   3.5333860e-02   3.4652922e-02   4.0380732e-02   3.6222354e-02   3.2728982e-02   3.2975916e-02   3.5463340e-02   3.4008209e-02   3.1817068e-02   3.2242947e-02   3.2081518e-02   3.2823050e-02   3.5837696e-02   3.3190182e-02   3.7243075e-02   3.1606386e-02   3.3762520e-02   2.8218193e-02   3.2126418e-02   3.1153417e-02   3.5139993e-02   3.6340729e-02   3.4327251e-02   3.3286155e-02   0.0000000e+00   3.8783112e-02   3.9641388e-02   4.2061709e-02   4.8649175e-02   4.3940417e-02   4.1284677e-02   3.7004741e-02   3.8759310e-02   3.8367303e-02   3.4422335e-02   3.3139886e-02   3.7080391e-02   3.5905600e-02   3.1584807e-02   3.1105825e-02   3.1637645e-02   3.5120102e-02   3.3417258e-02   3.2518193e-02
   3.5650082e-02   3.5731473e-02   3.4052033e-02   3.7776180e-02   3.9707062e-02   4.2401262e-02   3.2129557e-02   3.3745181e-02   3.9064000e-02   3.3061663e-02   4.0402200e-02   3.6574162e-02   4.0395766e-02   3.7521871e-02   4.0371305e-02   3.8818415e-02   4.0486033e-02   3.7694448e-02   3.7959142e-02   3.5608583e-02   4.4287573e-02   4.0769653e-02   3.9014626e-02   4.2400393e-02   4.2997454e-02   4.1974929e-02   3.6069700e-02   3.7786891e-02   4.1009947e-02   3.7522627e-02   4.1293242e-02   4.1263442e-02   3.6075949e-02   4.1287443e-02   4.0741399e-02   4.9968124e-02   4.3601854e-02   4.0592981e-02   3.8406021e-02   3.4186720e-02   4.3677251e-02   4.2301957e-02   3.8619672e-02   3.8311674e-02   3.9122368e-02   4.2309573e-02   3.5021167e-02   3.7026487e-02   3.8879041e-02   4.0111939e-02   3.3011377e-02   3.2392873e-02   3.8077424e-02   3.4308720e-02   3.3279401e-02   3.5275650e-02   3.3182945e-02   3.5353543e-02   3.7717733e-02   3.3081631e-02   3.6219308e-02   3.6218555e-02   3.7995456e-02   3.2930132e-02   3.3570474e-02   3.2752113e-02   3.6878573e-02   4.0907785e-02   3.5003143e-02   3.6981842e-02   3.8783112e-02   0.0000000e+00   4.0939013e-02   4.3720294e-02   4.8501499e-02   4.5533755e-02   4.1773038e-02   3.8611322e-02   3.8726567e-02   3.7013377e-02   3.6916436e-02   3.6051531e-02   3.5103528e-02   3.8676546e-02   3.4649590e-02   3.4066131e-02   3.5261041e-02   3.0690107e-02   3.3411732e-02   3.3938648e-02
   3.8526249e-02   3.6628271e-02   3.9721471e-02   3.5717328e-02   4.3765131e-02   4.6906926e-02   3.4471597e-02   3.3653842e-02   4.0778264e-02   3.5296573e-02   3.9911045e-02   4.1015360e-02   4.0199492e-02   3.5287799e-02   4.0301373e-02   3.8751979e-02   3.9783900e-02   3.6831947e-02   3.7731472e-02   3.4271027e-02   3.9724250e-02   4.4883150e-02   3.9018579e-02   4.1220085e-02   4.1931895e-02   4.1475086e-02   3.8363560e-02   3.7551656e-02   3.8765247e-02   3.6568816e-02   4.4302616e-02   4.2143435e-02   4.0237364e-02   3.9634801e-02   4.3771433e-02   5.2286578e-02   4.5552330e-02   4.0314437e-02   3.7983567e-02   3.9911858e-02   5.1586686e-02   4.8350030e-02   3.8615666e-02   3.8251307e-02   3.9781823e-02   4.2301847e-02   3.5422238e-02   3.9030925e-02   4.2031953e-02   3.9183727e-02   3.4779908e-02   3.4905841e-02   3.7474830e-02   3.6215058e-02   3.6296043e-02   3.5545447e-02   3.4160792e-02   3.5112039e-02   4.0058561e-02   3.5208621e-02   4.0810062e-02   3.5364518e-02   3.7502190e-02   3.4304387e-02   3.7248704e-02   3.6993824e-02   3.7434112e-02   4.0249489e-02   3.4966746e-02   3.7980073e-02   3.9641388e-02   4.0939013e-02   0.0000000e+00   4.5146093e-02   4.8518047e-02   4.9518075e-02   4.2508302e-02   4.1760060e-02   4.3090123e-02   3.3780865e-02   3.8252848e-02   3.6527779e-02   3.9821871e-02   4.0075110e-02   3.6793439e-02   3.7572662e-02   3.5924468e-02   3.2841242e-02   3.7253675e-02   3.8900823e-02
   3.4400025e-02   3.8285173e-02   3.8527320e-02   3.7666362e-02   4.1268593e-02   4.5691181e-02   3.5507765e-02   3.6672701e-02   4.1920629e-02   3.8808169e-02   4.1121986e-02   3.8484237e-02   3.9036898e-02   3.6946647e-02   4.2324560e-02   4.1659807e-02   4.1707139e-02   3.8997883e-02   4.0341964e-02   3.9165029e-02   4.4838848e-02   4.2010083e-02   3.8171737e-02   4.1175410e-02   4.2657905e-02   4.2940779e-02   3.8237864e-02   3.8993240e-02   3.7613809e-02   3.4933528e-02   4.3067209e-02   4.2201925e-02   4.2814668e-02   3.9715838e-02   4.4431031e-02   5.4051347e-02   4.0638141e-02   3.9070688e-02   3.8928036e-02   3.7912267e-02   4.9995913e-02   5.0261313e-02   4.1426702e-02   3.8857324e-02   4.1451467e-02   4.2621939e-02   3.8312830e-02   3.5287066e-02   3.8096937e-02   3.8813873e-02   3.4995548e-02   3.6456441e-02   3.9394286e-02   3.4547689e-02   3.4953062e-02   3.5629767e-02   3.5490900e-02   3.6432619e-02   3.6431947e-02   3.4274014e-02   3.6159491e-02   3.4072421e-02   3.7721111e-02   3.2811784e-02   3.6518303e-02   3.5060416e-02   3.8412798e-02   3.8398885e-02   3.4006453e-02   4.0004731e-02   4.2061709e-02   4.3720294e-02   4.5146093e-02   0.0000000e+00   4.8866753e-02   5.2572923e-02   4.1295374e-02   3.9636244e-02   4.1038924e-02   3.4010911e-02   3.8716642e-02   3.6574740e-02   4.1997704e-02   3.8125039e-02   3.5327837e-02   3.6790970e-02   3.7011234e-02   3.5020961e-02   3.8582742e-02   3.7540538e-02
   4.3788868e-02   3.6478065e-02   3.7480600e-02   3.9488888e-02   3.9802884e-02   4.2778760e-02   3.8907691e-02   3.3904034e-02   4.0060000e-02   3.6274283e-02   4.1353244e-02   3.8628604e-02   4.1056022e-02   4.3140292e-02   4.4374053e-02   3.6912742e-02   3.6121932e-02   3.4847834e-02   4.0504488e-02   3.7911370e-02   4.7303332e-02   4.7395167e-02   4.2840196e-02   4.4337392e-02   4.4990689e-02   4.8409321e-02   4.1316620e-02   4.0323244e-02   4.0630426e-02   4.1849888e-02   5.0632764e-02   4.4175323e-02   4.0823828e-02   3.8908662e-02   5.0048789e-02   5.9900292e-02   4.1916393e-02   4.3933673e-02   4.2489222e-02   4.2828573e-02   5.0952669e-02   4.7285656e-02   4.2923315e-02   4.6995754e-02   4.4629166e-02   4.4106880e-02   3.7453725e-02   4.1249300e-02   4.3055647e-02   4.6911277e-02   4.3064908e-02   3.9011997e-02   4.6952390e-02   4.3557298e-02   3.9840995e-02   3.8835947e-02   4.1169506e-02   4.2332485e-02   4.7484533e-02   4.2379821e-02   4.3973369e-02   3.8246969e-02   4.2351596e-02   3.5228958e-02   3.9404503e-02   4.2971325e-02   4.9253378e-02   4.7322279e-02   4.0000936e-02   4.5166447e-02   4.8649175e-02   4.8501499e-02   4.8518047e-02   4.8866753e-02   0.0000000e+00   4.5183045e-02   4.1648931e-02   4.1836297e-02   4.2734371e-02   4.1442682e-02   3.6824226e-02   3.7683571e-02   4.2343763e-02   3.8838645e-02   3.7581915e-02   3.3781468e-02   3.6307631e-02   3.6512616e-02   3.5760442e-02   3.6407695e-02
   4.0253806e-02   3.9373696e-02   4.0450219e-02   3.7794150e-02   4.3160290e-02   4.4590951e-02   3.6224621e-02   3.5860519e-02   4.4930367e-02   4.3458644e-02   4.4989560e-02   4.2519841e-02   4.5688045e-02   3.9615636e-02   4.2582757e-02   4.5457853e-02   4.4490762e-02   4.4635079e-02   3.6577960e-02   4.2270620e-02   5.2128343e-02   4.8330236e-02   4.1408618e-02   4.8198318e-02   4.3842881e-02   4.4542583e-02   4.3817923e-02   4.0896441e-02   4.0730081e-02   4.0117886e-02   4.4447319e-02   4.4453494e-02   4.5419299e-02   4.3832529e-02   4.5991440e-02   5.8186934e-02   4.6740350e-02   4.5610656e-02   4.1027997e-02   3.9195314e-02   5.8693169e-02   4.9397363e-02   4.2022168e-02   4.7076146e-02   4.8053859e-02   4.5893789e-02   3.7405746e-02   4.1392335e-02   4.5279789e-02   4.3722490e-02   3.2054141e-02   3.9565263e-02   4.2303372e-02   4.3412279e-02   3.6624923e-02   3.6559928e-02   4.0724643e-02   4.2901605e-02   4.2775785e-02   4.1349346e-02   4.5722613e-02   4.1152193e-02   4.0633873e-02   3.7771415e-02   4.0266286e-02   4.1891342e-02   4.4961594e-02   4.3251590e-02   3.5509475e-02   4.0191538e-02   4.3940417e-02   4.5533755e-02   4.9518075e-02   5.2572923e-02   4.5183045e-02   0.0000000e+00   5.0336129e-02   4.4769016e-02   4.5165001e-02   3.9761979e-02   3.9867500e-02   4.2970186e-02   4.2678186e-02   4.2567503e-02   4.3984492e-02   4.0953121e-02   3.9377515e-02   4.2918155e-02   4.1318561e-02   3.7977284e-02
   3.4854298e-02   3.3767640e-02   3.5418679e-02   3.7649438e-02   4.1616278e-02   4.3160574e-02   3.4557476e-02   3.3166721e-02   3.7103865e-02   3.7453374e-02   3.9053775e-02   3.8322413e-02   4.0960896e-02   3.7214899e-02   4.2385274e-02   4.2359519e-02   3.6897972e-02   3.6881567e-02   3.6250126e-02   3.6017492e-02   4.4917658e-02   4.2340731e-02   3.9378876e-02   4.2932652e-02   4.2493018e-02   4.4387991e-02   3.4773439e-02   3.4640573e-02   3.6833582e-02   3.6296688e-02   4.0851652e-02   3.8434612e-02   3.3851266e-02   3.7627463e-02   4.8013181e-02   5.0861745e-02   4.2574405e-02   4.0742616e-02   3.5665718e-02   3.5239161e-02   4.5337324e-02   4.7632229e-02   3.6664025e-02   3.9080439e-02   4.1367559e-02   4.1498573e-02   3.7676061e-02   3.6429590e-02   4.0909656e-02   3.9783116e-02   3.4948663e-02   3.6031619e-02   3.9795274e-02   3.5809315e-02   3.6007752e-02   3.5782400e-02   3.4854330e-02   3.7114655e-02   3.9028821e-02   3.7104791e-02   3.6929684e-02   3.4310669e-02   3.5735184e-02   3.0888756e-02   3.5741100e-02   3.3284807e-02   3.7923984e-02   4.0760964e-02   3.7556135e-02   3.8182099e-02   4.1284677e-02   4.1773038e-02   4.2508302e-02   4.1295374e-02   4.1648931e-02   5.0336129e-02   0.0000000e+00   3.8894550e-02   4.0850649e-02   3.8465065e-02   3.7983461e-02   3.6174391e-02   4.0070438e-02   3.6589269e-02   3.5415004e-02   3.6473113e-02   3.3497403e-02   3.9823981e-02   3.6510430e-02   3.6088351e-02
   3.5497827e-02   3.5088333e-02   3.5081055e-02   3.6189295e-02   4.2343771e-02   4.1843915e-02   3.3737930e-02   3.3803687e-02   3.6252976e-02   3.6931313e-02   3.8391027e-02   3.5683494e-02   3.6976747e-02   3.7843031e-02   4.1000547e-02   3.6126891e-02   3.3974005e-02   3.5844279e-02   3.3130051e-02   3.4371637e-02   4.1383458e-02   3.7669210e-02   3.7829636e-02   3.9836972e-02   3.9126999e-02   3.5755012e-02   3.0399340e-02   3.7507488e-02   3.9382683e-02   3.6398999e-02   4.2080171e-02   4.2578902e-02   3.4642631e-02   3.6975647e-02   3.9489304e-02   4.6050468e-02   4.0105372e-02   4.2663522e-02   4.0269589e-02   3.7434421e-02   4.1874221e-02   4.7448482e-02   3.7129304e-02   4.2610482e-02   3.8595478e-02   4.1718687e-02   3.6401113e-02   3.6748611e-02   3.9433042e-02   3.7869396e-02   3.4312735e-02   3.3696288e-02   3.7238843e-02   3.5408573e-02   3.3566949e-02   3.5317832e-02   3.6096145e-02   3.4746700e-02   3.4195464e-02   3.4139157e-02   3.5319424e-02   3.2130188e-02   3.7651832e-02   3.0910193e-02   3.0244013e-02   2.9861033e-02   3.5459535e-02   3.9056715e-02   3.2988281e-02   3.4524672e-02   3.7004741e-02   3.8611322e-02   4.1760060e-02   3.9636244e-02   4.1836297e-02   4.4769016e-02   3.8894550e-02   0.0000000e+00   3.9235911e-02   3.7975390e-02   3.5924437e-02   3.3865619e-02   3.9668451e-02   3.6604810e-02   3.3902222e-02   3.3235110e-02   2.9115947e-02   3.6873642e-02   3.7578413e-02   3.5745559e-02
   2.9010943e-02   2.9819478e-02   3.3020721e-02   3.1082201e-02   3.5742122e-02   4.0498879e-02   2.8506988e-02   2.9712578e-02   3.4647402e-02   3.1724119e-02   3.4463945e-02   3.4762309e-02   3.4991042e-02   3.1140945e-02   3.3750462e-02   3.1960345e-02   3.3052509e-02   2.8658903e-02   3.0161636e-02   2.8944909e-02   3.2897824e-02   3.2192925e-02   3.7410606e-02   3.4686807e-02   3.4775625e-02   3.2714109e-02   3.3912143e-02   3.1997359e-02   3.4965362e-02   2.8811938e-02   3.7500610e-02   3.4661028e-02   3.7350920e-02   3.6767627e-02   3.9965872e-02   3.9115182e-02   4.0795451e-02   3.9014954e-02   3.3636398e-02   2.5154818e-02   3.6041273e-02   3.4522647e-02   3.2069766e-02   3.7572888e-02   3.5998190e-02   3.5701547e-02   2.9990260e-02   3.3274974e-02   3.6880610e-02   3.2340705e-02   3.2237402e-02   3.3986471e-02   3.8190345e-02   3.2676271e-02   3.0707658e-02   3.5538427e-02   2.9464163e-02   3.1110835e-02   3.3821944e-02   3.3282116e-02   3.4860883e-02   3.2545360e-02   3.3468530e-02   2.7439901e-02   3.1201993e-02   3.0867159e-02   3.8298676e-02   3.9439977e-02   3.4655161e-02   3.4105859e-02   3.8759310e-02   3.8726567e-02   4.3090123e-02   4.1038924e-02   4.2734371e-02   4.5165001e-02   4.0850649e-02   3.9235911e-02   0.0000000e+00   3.5231470e-02   3.5478632e-02   3.6473923e-02   3.8651587e-02   3.2978852e-02   3.0772702e-02   3.2258339e-02   3.0617338e-02   3.2731021e-02   3.0635276e-02   3.0494022e-02
   3.4052480e-02   3.0041675e-02   2.8454868e-02   2.9643825e-02   3.4040346e-02   4.4603786e-02   2.9116569e-02   2.7319374e-02   3.2392392e-02   3.1607330e-02   3.4622535e-02   3.3947063e-02   3.3434697e-02   3.0591145e-02   3.2942931e-02   3.4384408e-02   3.5194867e-02   3.1082229e-02   2.9849455e-02   2.8890829e-02   3.5173502e-02   3.1496913e-02   3.6419097e-02   3.7387070e-02   3.8026314e-02   3.7798053e-02   3.1903361e-02   3.3167956e-02   3.1209654e-02   2.9559201e-02   3.8117741e-02   3.5512969e-02   3.4408718e-02   3.5762166e-02   4.4349957e-02   4.5010055e-02   3.4504408e-02   3.3252056e-02   3.6064991e-02   3.2664662e-02   4.2051127e-02   3.3531733e-02   3.1968537e-02   3.6267477e-02   3.8083276e-02   3.6345638e-02   2.9101885e-02   2.9596945e-02   3.7510194e-02   3.3712999e-02   2.8416419e-02   2.6884555e-02   3.2623529e-02   3.1340237e-02   3.0128954e-02   3.3197806e-02   3.2052180e-02   2.9069752e-02   3.4613098e-02   3.1116832e-02   3.3328036e-02   3.0884675e-02   3.3188725e-02   2.9540576e-02   3.2387090e-02   3.1236204e-02   3.1381082e-02   3.3547326e-02   3.1473723e-02   3.3317894e-02   3.8367303e-02   3.7013377e-02   3.3780865e-02   3.4010911e-02   4.1442682e-02   3.9761979e-02   3.8465065e-02   3.7975390e-02   3.5231470e-02   0.0000000e+00   3.1567666e-02   3.0759913e-02   3.4891074e-02   3.4366885e-02   2.7475099e-02   3.3185361e-02   2.9652563e-02   3.0007825e-02   3.3597692e-02   3.3197399e-02
   2.9111794e-02   2.8945646e-02   2.9366059e-02   2.9338240e-02   3.5757588e-02   3.9193705e-02   2.8181141e-02   2.8002539e-02   3.2578166e-02   2.9465242e-02   3.3815159e-02   3.2047708e-02   3.2561947e-02   3.0647082e-02   3.5094359e-02   3.2956714e-02   3.5177608e-02   3.1670166e-02   3.2677434e-02   3.1160345e-02   3.1440551e-02   3.5569292e-02   3.3410112e-02   3.3717744e-02   3.3286241e-02   3.3761769e-02   3.2223724e-02   3.1980982e-02   3.4060289e-02   3.2539344e-02   3.6475355e-02   3.1964896e-02   3.2739318e-02   3.3141952e-02   3.9870165e-02   3.8578570e-02   3.6034053e-02   3.3606945e-02   3.3714681e-02   3.0151437e-02   3.9456862e-02   3.5388601e-02   3.0568143e-02   3.3576668e-02   3.7090259e-02   3.7236552e-02   3.0074888e-02   3.1320773e-02   3.6371426e-02   3.3440160e-02   2.7959301e-02   2.9883233e-02   3.4250366e-02   3.1741193e-02   2.9985295e-02   3.0253672e-02   3.0760482e-02   2.8342102e-02   3.3317709e-02   3.0776920e-02   3.3088309e-02   3.0759518e-02   3.2922411e-02   2.9488704e-02   3.2682094e-02   2.9031484e-02   3.4133213e-02   3.6760845e-02   2.9957762e-02   3.5620057e-02   3.4422335e-02   3.6916436e-02   3.8252848e-02   3.8716642e-02   3.6824226e-02   3.9867500e-02   3.7983461e-02   3.5924437e-02   3.5478632e-02   3.1567666e-02   0.0000000e+00   2.9963266e-02   3.3716694e-02   3.2477838e-02   2.8350695e-02   2.9964663e-02   2.7239303e-02   2.9326799e-02   2.8829979e-02   3.0180712e-02
   2.8231824e-02   2.7566534e-02   2.9979353e-02   2.7914294e-02   3.4001148e-02   3.4540784e-02   2.7521964e-02   2.7972960e-02   3.3387789e-02   2.9697654e-02   3.3530870e-02   2.9411739e-02   3.2378398e-02   2.7914429e-02   3.3172287e-02   3.0770732e-02   3.3779807e-02   3.0879631e-02   3.0615055e-02   2.7762096e-02   3.6245780e-02   3.2068095e-02   3.1848428e-02   3.2101943e-02   3.3433644e-02   3.3202819e-02   2.8495114e-02   2.9598693e-02   3.1786606e-02   3.0266854e-02   3.5275087e-02   3.6322524e-02   3.2085940e-02   3.1327938e-02   3.7792412e-02   3.4963318e-02   3.5821828e-02   3.2892319e-02   3.1660329e-02   2.8730150e-02   3.9166397e-02   3.7410654e-02   3.1244550e-02   3.3752377e-02   3.5660869e-02   3.4534173e-02   2.7776708e-02   3.0093614e-02   3.4948501e-02   3.1367717e-02   2.7832414e-02   2.7571284e-02   3.1514164e-02   3.0398281e-02   2.8164191e-02   2.8474658e-02   2.8281784e-02   2.7798838e-02   3.1678918e-02   2.7816505e-02   3.0807432e-02   2.8648689e-02   3.1110335e-02   2.8270300e-02   2.8052753e-02   2.7170794e-02   3.3214662e-02   3.3480296e-02   2.7651170e-02   2.9954858e-02   3.3139886e-02   3.6051531e-02   3.6527779e-02   3.6574740e-02   3.7683571e-02   4.2970186e-02   3.6174391e-02   3.3865619e-02   3.6473923e-02   3.0759913e-02   2.9963266e-02   0.0000000e+00   3.2532109e-02   3.1503261e-02   2.7357500e-02   2.8304459e-02   2.6192028e-02   2.7620255e-02   2.9666412e-02   2.9892680e-02
   3.2099648e-02   3.0816334e-02   3.3367390e-02   3.3979980e-02   4.1084370e-02   4.2437562e-02   3.3766224e-02   3.1770177e-02   3.4601672e-02   3.4783209e-02   3.7694352e-02   3.7182439e-02   3.7598277e-02   3.5028580e-02   3.8860836e-02   3.5552556e-02   3.6496701e-02   3.1039934e-02   3.4082778e-02   3.1401976e-02   3.8680392e-02   3.4599307e-02   3.7276165e-02   3.8960329e-02   4.0635153e-02   3.8220126e-02   3.4860533e-02   3.6115011e-02   3.3604595e-02   3.3208140e-02   4.0404316e-02   3.7028565e-02   3.5053682e-02   3.8689262e-02   4.1478419e-02   3.5655743e-02   3.5869273e-02   3.7502177e-02   3.4211102e-02   3.2516654e-02   4.3602039e-02   3.7752269e-02   3.4635427e-02   3.5498767e-02   3.7586591e-02   3.7691392e-02   3.0518313e-02   3.3890841e-02   3.9236761e-02   3.6452343e-02   3.0122657e-02   3.0255514e-02   3.4024318e-02   3.2976416e-02   2.9565674e-02   3.1914821e-02   3.2249012e-02   3.2099551e-02   3.6781482e-02   3.2406443e-02   3.3402156e-02   3.0317693e-02   3.2772199e-02   3.1397555e-02   3.1902821e-02   3.1558744e-02   3.4941953e-02   3.6545610e-02   3.0997765e-02   3.4184669e-02   3.7080391e-02   3.5103528e-02   3.9821871e-02   4.1997704e-02   4.2343763e-02   4.2678186e-02   4.0070438e-02   3.9668451e-02   3.8651587e-02   3.4891074e-02   3.3716694e-02   3.2532109e-02   0.0000000e+00   3.5048077e-02   3.1175716e-02   3.2239569e-02   3.0716885e-02   3.3042733e-02   3.5054968e-02   3.3796648e-02
   3.0444523e-02   3.1210130e-02   3.2305929e-02   3.3934060e-02   3.8408510e-02   4.0624235e-02   3.1440998e-02   3.1267860e-02   3.2812911e-02   3.3227632e-02   3.5716111e-02   3.2992695e-02   3.4727202e-02   3.2467924e-02   3.6797268e-02   3.4757657e-02   3.3806047e-02   3.1677079e-02   3.3314809e-02   2.9677918e-02   3.6365987e-02   2.8505838e-02   3.6134377e-02   3.7029910e-02   3.8350383e-02   3.6123054e-02   3.2638772e-02   3.4723492e-02   3.4421142e-02   3.2493040e-02   3.5781050e-02   3.6872115e-02   3.7140485e-02   3.7138255e-02   4.0770530e-02   3.5815934e-02   3.5380406e-02   3.9061334e-02   3.5150701e-02   3.1351685e-02   3.7107843e-02   3.7749612e-02   3.2525676e-02   3.4118534e-02   3.6604711e-02   3.7000788e-02   2.9175603e-02   3.2846439e-02   3.6151068e-02   3.5444291e-02   3.0338827e-02   3.0660339e-02   3.0869361e-02   3.2657214e-02   3.0246157e-02   3.1664347e-02   2.9320639e-02   2.9903968e-02   3.4027758e-02   3.3683259e-02   3.2045093e-02   3.0898302e-02   3.0861694e-02   2.9986064e-02   2.9294025e-02   3.0958885e-02   3.5501351e-02   3.6814213e-02   2.8789650e-02   3.0957718e-02   3.5905600e-02   3.8676546e-02   4.0075110e-02   3.8125039e-02   3.8838645e-02   4.2567503e-02   3.6589269e-02   3.6604810e-02   3.2978852e-02   3.4366885e-02   3.2477838e-02   3.1503261e-02   3.5048077e-02   0.0000000e+00   2.9447520e-02   3.0961379e-02   2.8936605e-02   3.3145250e-02   3.2299548e-02   3.2197019e-02
   2.7500139e-02   2.6984131e-02   2.8089636e-02   2.9045877e-02   3.3859521e-02   3.7573047e-02   2.7308405e-02   2.6868103e-02   3.1757544e-02   2.8499758e-02   3.0930586e-02   2.9906156e-02   3.0228937e-02   2.9147200e-02   3.3558732e-02   3.0047316e-02   3.0691919e-02   2.8386136e-02   2.9270763e-02   2.8056821e-02   4.2113151e-02   3.1806365e-02   3.0875294e-02   3.1396647e-02   3.2385818e-02   3.0371224e-02   2.9425229e-02   2.8708694e-02   3.1256311e-02   2.9119982e-02   3.4078201e-02   3.1305032e-02   3.1811814e-02   3.1956824e-02   3.1749242e-02   3.8205971e-02   3.2597068e-02   3.2256358e-02   3.0114799e-02   2.6922761e-02   3.3428432e-02   3.0628938e-02   3.0138947e-02   3.0491415e-02   3.2716961e-02   3.4584846e-02   2.6787588e-02   2.8121428e-02   3.0367197e-02   3.1135124e-02   2.5214779e-02   2.5267793e-02   2.8615474e-02   2.8520068e-02   2.6385924e-02   2.6294369e-02   2.6409042e-02   2.5252615e-02   2.9693468e-02   2.7674711e-02   2.8258663e-02   2.8650605e-02   2.7023323e-02   2.4393530e-02   2.5958669e-02   2.6750231e-02   3.1346762e-02   3.2425032e-02   2.6408046e-02   2.7707059e-02   3.1584807e-02   3.4649590e-02   3.6793439e-02   3.5327837e-02   3.7581915e-02   4.3984492e-02   3.5415004e-02   3.3902222e-02   3.0772702e-02   2.7475099e-02   2.8350695e-02   2.7357500e-02   3.1175716e-02   2.9447520e-02   0.0000000e+00   2.7277833e-02   2.5192247e-02   2.8411749e-02   2.7462535e-02   2.8066465e-02
   2.6986602e-02   2.7862862e-02   2.8560454e-02   2.9139662e-02   3.4912497e-02   3.7145275e-02   2.8404270e-02   2.7768076e-02   3.2729439e-02   2.9030702e-02   3.2380158e-02   3.1433019e-02   3.1263778e-02   3.0206103e-02   3.4047242e-02   3.1167877e-02   3.2197057e-02   2.9418877e-02   3.0880186e-02   2.8667634e-02   3.6825288e-02   3.4738394e-02   3.2759603e-02   3.2729603e-02   3.3826233e-02   3.2891506e-02   2.9431267e-02   3.1988265e-02   3.1465907e-02   2.9692137e-02   3.5476503e-02   3.4992821e-02   3.2197964e-02   3.2149172e-02   3.0962371e-02   3.9173976e-02   3.3196833e-02   3.2980049e-02   3.0492575e-02   2.7311598e-02   3.3859993e-02   3.1033683e-02   3.2208642e-02   3.2009668e-02   3.4168406e-02   3.5675270e-02   2.7488496e-02   2.8238829e-02   3.2952593e-02   2.9847909e-02   2.6567232e-02   2.6556352e-02   2.9050216e-02   2.8907516e-02   2.6951635e-02   2.6252674e-02   2.6854228e-02   2.7356044e-02   3.0343165e-02   2.7320411e-02   2.8235528e-02   2.8527815e-02   2.9062392e-02   2.5723814e-02   2.7284197e-02   2.7216095e-02   3.1571125e-02   3.2218121e-02   2.5939522e-02   2.8694631e-02   3.1105825e-02   3.4066131e-02   3.7572662e-02   3.6790970e-02   3.3781468e-02   4.0953121e-02   3.6473113e-02   3.3235110e-02   3.2258339e-02   3.3185361e-02   2.9964663e-02   2.8304459e-02   3.2239569e-02   3.0961379e-02   2.7277833e-02   0.0000000e+00   2.5381372e-02   2.9143004e-02   2.8653169e-02   2.8603583e-02
   2.4415031e-02   2.4016951e-02   2.5657101e-02   2.6640715e-02   3.1037873e-02   3.2919333e-02   2.5439689e-02   2.3758222e-02   2.8730125e-02   2.7701661e-02   3.3800165e-02   3.0602510e-02   3.1184814e-02   2.9371292e-02   3.1765415e-02   2.9430472e-02   3.1153270e-02   3.0078415e-02   3.0769451e-02   2.7780630e-02   3.4830342e-02   3.1963695e-02   3.2778493e-02   3.1600119e-02   3.1905330e-02   3.5251399e-02   3.1092152e-02   3.3226654e-02   3.2145805e-02   3.0022610e-02   3.6142811e-02   3.6498390e-02   3.1509260e-02   3.1203313e-02   3.4098115e-02   3.5359020e-02   3.6561191e-02   3.5965890e-02   3.1105142e-02   3.1521287e-02   3.9003404e-02   3.2956191e-02   3.1833716e-02   3.3116064e-02   3.4980017e-02   3.4822296e-02   2.7784347e-02   2.7488050e-02   3.1861311e-02   2.8765685e-02   2.5360519e-02   2.4776495e-02   3.0200935e-02   2.7429045e-02   2.7663600e-02   2.5657019e-02   2.6904927e-02   2.6723718e-02   2.9530236e-02   2.9450346e-02   2.8801558e-02   2.7383084e-02   2.9533304e-02   2.3959048e-02   2.6556561e-02   2.4967535e-02   3.1029011e-02   3.0701017e-02   2.6212929e-02   2.7402013e-02   3.1637645e-02   3.5261041e-02   3.5924468e-02   3.7011234e-02   3.6307631e-02   3.9377515e-02   3.3497403e-02   2.9115947e-02   3.0617338e-02   2.9652563e-02   2.7239303e-02   2.6192028e-02   3.0716885e-02   2.8936605e-02   2.5192247e-02   2.5381372e-02   0.0000000e+00   2.8430351e-02   2.8075092e-02   2.7689665e-02
   3.0151088e-02   2.8714944e-02   2.8674212e-02   2.8283079e-02   3.2021784e-02   3.5111449e-02   2.7201084e-02   2.4438361e-02   3.1193478e-02   2.8888203e-02   3.5591921e-02   3.2208243e-02   3.1920466e-02   3.1582707e-02   3.5310644e-02   3.1910784e-02   3.2727033e-02   3.3896384e-02   3.2737820e-02   2.9068571e-02   3.7729908e-02   3.5870740e-02   3.2944956e-02   3.3566132e-02   3.3942519e-02   3.3872282e-02   2.8041851e-02   3.0030496e-02   3.0982635e-02   3.0416319e-02   3.5647888e-02   3.3183094e-02   3.1902232e-02   3.3782827e-02   3.9279128e-02   3.7281183e-02   3.6721099e-02   3.3037116e-02   3.0488223e-02   3.3083050e-02   3.5459644e-02   3.8614313e-02   3.4229776e-02   3.1437125e-02   3.2892973e-02   3.4891860e-02   2.7905100e-02   2.8622536e-02   3.6578461e-02   3.3417755e-02   2.6693474e-02   2.6205761e-02   3.0778073e-02   3.0436851e-02   3.0136190e-02   2.7659505e-02   2.6459834e-02   3.1725096e-02   3.1194168e-02   3.0751080e-02   3.0770525e-02   2.6973103e-02   3.0005029e-02   2.6490887e-02   2.8283253e-02   2.9649836e-02   3.5142074e-02   3.5167604e-02   2.7447116e-02   2.9596445e-02   3.5120102e-02   3.0690107e-02   3.2841242e-02   3.5020961e-02   3.6512616e-02   4.2918155e-02   3.9823981e-02   3.6873642e-02   3.2731021e-02   3.0007825e-02   2.9326799e-02   2.7620255e-02   3.3042733e-02   3.3145250e-02   2.8411749e-02   2.9143004e-02   2.8430351e-02   0.0000000e+00   2.8908143e-02   3.0934844e-02
   2.7805036e-02   2.7542330e-02   2.8319160e-02   2.9581886e-02   3.6080631e-02   3.7192219e-02   2.6509091e-02   2.6701809e-02   3.2639261e-02   3.0933535e-02   3.3316962e-02   3.2071780e-02   3.2042563e-02   3.0220058e-02   3.4226693e-02   3.1405486e-02   3.3138864e-02   3.2247352e-02   3.1338348e-02   2.7137558e-02   3.1127835e-02   3.2018454e-02   3.4110061e-02   3.3900567e-02   3.4084154e-02   3.3483777e-02   2.9981738e-02   3.1775973e-02   3.0656241e-02   3.2062451e-02   3.7601713e-02   3.4615702e-02   3.3069643e-02   3.3334582e-02   4.1289999e-02   4.0660368e-02   3.7366942e-02   3.6547004e-02   3.0517938e-02   3.0795522e-02   4.0714491e-02   3.8820968e-02   3.2970069e-02   3.2024702e-02   3.5112938e-02   3.5025333e-02   3.0048808e-02   2.9711289e-02   3.5476088e-02   3.2732965e-02   2.8752497e-02   2.7518990e-02   3.0354631e-02   2.9597494e-02   2.8374159e-02   2.8455272e-02   2.7185934e-02   2.8134884e-02   3.0090117e-02   2.9778274e-02   3.1424861e-02   2.7483628e-02   3.0012066e-02   2.7811975e-02   2.8729940e-02   2.7532550e-02   3.2346823e-02   3.3876027e-02   2.7695122e-02   2.8362494e-02   3.3417258e-02   3.3411732e-02   3.7253675e-02   3.8582742e-02   3.5760442e-02   4.1318561e-02   3.6510430e-02   3.7578413e-02   3.0635276e-02   3.3597692e-02   2.8829979e-02   2.9666412e-02   3.5054968e-02   3.2299548e-02   2.7462535e-02   2.8653169e-02   2.8075092e-02   2.8908143e-02   0.0000000e+00   3.0531977e-02
   2.7665929e-02   2.7673046e-02   2.9455217e-02   3.0430849e-02   3.5945307e-02   3.4434671e-02   2.6070855e-02   2.6613298e-02   3.3145261e-02   3.0858316e-02   3.4513329e-02   3.1399721e-02   3.2017085e-02   2.9959407e-02   3.3892697e-02   3.1067141e-02   3.5271122e-02   3.1808025e-02   2.9886180e-02   2.8148113e-02   3.7549007e-02   3.7250487e-02   3.4105631e-02   3.3670701e-02   3.3982519e-02   3.3697921e-02   3.3357937e-02   3.2292012e-02   3.3026416e-02   3.0368743e-02   3.7245932e-02   3.2673069e-02   3.3156761e-02   3.4883016e-02   3.8662288e-02   3.7549643e-02   3.4264908e-02   3.7385031e-02   3.0794393e-02   2.8460818e-02   3.5942164e-02   3.0656055e-02   3.2316043e-02   3.2160054e-02   3.6304946e-02   3.7482357e-02   3.0746256e-02   2.9716986e-02   3.3433328e-02   3.1483026e-02   2.7953298e-02   2.7766150e-02   3.4181983e-02   2.8580230e-02   2.7488886e-02   2.8884414e-02   2.7632079e-02   2.8001149e-02   2.9854336e-02   2.9811074e-02   2.9985358e-02   2.7494339e-02   3.0648701e-02   2.9112283e-02   2.9238193e-02   2.6916888e-02   3.1470348e-02   3.4289251e-02   2.9012563e-02   2.9341178e-02   3.2518193e-02   3.3938648e-02   3.8900823e-02   3.7540538e-02   3.6407695e-02   3.7977284e-02   3.6088351e-02   3.5745559e-02   3.0494022e-02   3.3197399e-02   3.0180712e-02   2.9892680e-02   3.3796648e-02   3.2197019e-02   2.8066465e-02   2.8603583e-02   2.7689665e-02   3.0934844e-02   3.0531977e-02   0.0000000e+00
