# Supplementary material for: Autistic traits and individual brain differences: functional network efficiency reflects attentional and social impairments, structural nodal efficiencies index systemising and theory-of-mind skills
Source: Mol Autism. 2021 Jan 21;12:3. doi: 10.1186/s13229-020-00377-8 (PMC7818759; doi:10.1186/s13229-020-00377-8)
Supplement: Supplementary file 8 — Additional file 8. Connectivity matrices. Connection matrices and functional correlation matrices for each subject, as floating-point values in ASCII text format, and MATLAB code for producing these. [file 13229_2020_377_MOESM8_ESM.zip › Paul_Arora_et_al_data/Physiological/BBC/DTI_rsfMRI_ConnectivityMatrices/connectivity_matrices/Netmat_rsfMRI_aal90_subj09.txt]

   0.0000000e+00   6.1463286e-02  -9.4547284e-03  -2.9890639e-02   1.3724207e-02  -5.3824382e-03  -6.2024996e-02  -3.4823636e-02   3.7322902e-02   1.4093559e-02   4.8522491e-02  -7.0868309e-02   1.5544814e-02   6.6794520e-02  -3.6759680e-02  -6.3605372e-02   7.6944971e-02   5.5163857e-02   1.7509548e-01  -2.7075046e-02   5.0530951e-02   1.6068817e-02  -8.9433348e-02  -1.2799596e-01   3.7933032e-02  -6.9240617e-02  -2.4915833e-02  -5.3281314e-02  -8.6483093e-02  -1.3685206e-02  -2.7324763e-02   3.0355247e-03   1.0723203e-01  -1.0525952e-01  -7.9066758e-02   2.7040516e-02  -4.5826179e-02  -3.3480848e-03   2.3644994e-02  -6.4699020e-02   1.7466004e-02   5.2869085e-02  -6.0602005e-02  -1.0624889e-02  -4.9159566e-02  -1.2332837e-02   2.9882030e-02   4.7251168e-03  -3.1121070e-02   4.2957899e-02  -2.0924257e-02   3.8090830e-02   2.0647435e-02  -5.6424125e-02   4.2525559e-02   3.8960436e-02   2.2560801e-01  -1.6081997e-02   2.7568463e-02  -8.1959331e-02   2.1420272e-01  -4.2452326e-02   7.6541521e-02  -4.5262543e-02  -8.9363215e-02  -1.4289609e-02   4.1208834e-02  -2.9100111e-02  -3.4008763e-02  -6.4278664e-02  -5.0240396e-02  -2.8897359e-02   1.8028761e-02   2.7782581e-02   4.0769297e-03   3.3078513e-02   7.1692373e-02  -9.3259196e-02  -3.4833378e-02  -2.4515033e-02  -7.1817126e-02  -5.4754317e-02   3.4174824e-02   5.6329647e-02  -2.9221070e-02  -1.4281814e-01  -6.1009720e-02  -4.3541368e-02  -8.0841334e-03  -1.2023198e-02
   6.1463286e-02   0.0000000e+00  -2.7881944e-02   6.0746178e-02   2.5301291e-02   2.4389807e-02  -2.3396993e-02  -4.7270743e-02   3.8530673e-02  -9.0300087e-02   3.9489240e-02   6.7855180e-02   1.2317086e-02  -2.2783396e-02  -2.0792516e-02   6.7199724e-02  -3.7309084e-02   7.5948350e-02   2.0699752e-02   1.3407603e-01  -7.2884748e-02  -1.1308181e-02  -1.3004964e-02   1.0168643e-02   3.0069610e-02   2.3761507e-02   4.6653498e-03   1.5960122e-02  -7.5031048e-02   4.0909784e-02  -2.7858169e-03  -1.2972136e-02  -2.9009494e-02   6.5442037e-02   1.2345543e-03  -7.7570943e-02  -5.3429354e-02  -1.0309425e-02   1.4917463e-02   2.2027916e-03   9.5340884e-03   9.8506243e-02  -3.6130964e-02  -1.0382493e-02   6.6573815e-02   3.6215781e-02   4.8419362e-03   1.5395493e-02  -8.4740217e-02   2.2350950e-03   2.6626336e-02   4.6578315e-02   4.2102775e-02   5.9841534e-02  -1.6333114e-02  -3.2069675e-02   3.4372541e-02   2.1108432e-01   1.4039279e-02   3.2513938e-02   4.2987999e-02   6.3141645e-02  -1.6514789e-02   6.9627500e-02  -5.2009053e-02  -2.6080942e-03  -2.2596359e-02   2.5236795e-02  -1.1175647e-02  -3.7582771e-02  -1.2807608e-01   9.0521652e-03  -4.8964898e-03   2.7827081e-02   2.6047387e-02  -6.5392044e-03  -1.6046510e-02  -5.7045873e-02  -3.9729459e-02  -3.1529778e-03   1.2428653e-02  -2.8071014e-02  -5.4915884e-02  -1.9345775e-02  -2.6374024e-02   3.8508472e-02  -2.3072939e-03  -1.3157579e-02   2.3762224e-02   5.2496860e-02
  -9.4547284e-03  -2.7881944e-02   0.0000000e+00   4.5386914e-02   3.0129010e-02   1.5431701e-02   1.8998178e-01   3.0554678e-02   4.7320074e-02  -2.6690066e-03  -5.9233895e-02  -5.5633324e-02   2.1693530e-02  -2.9349935e-02   3.0089803e-02  -2.8092124e-02  -4.8663088e-02  -3.2181237e-03   6.8977554e-02  -2.2012209e-03  -5.3449795e-02  -1.2769894e-02   1.6081782e-01   3.6725673e-02   8.4258524e-03   2.3271487e-02  -4.7598047e-03  -9.0963452e-03   1.2890639e-03  -5.6641220e-02   3.2996269e-03  -2.1512366e-02  -3.1683549e-02  -1.9921242e-02  -4.6239864e-02  -5.0886200e-02  -5.9865763e-03  -1.2352230e-02  -7.5829895e-02  -1.6990229e-02   2.4734266e-04  -2.6795285e-02  -2.5680962e-02   2.0107538e-03  -1.8164927e-02   6.6319834e-03  -5.9538675e-02   1.1112567e-02  -3.0165786e-02  -3.2597956e-02   7.1610211e-02  -1.4812147e-02   2.2618315e-02   1.9269195e-02  -4.1872641e-02   2.4641220e-02  -7.6706357e-03  -2.7407667e-02   2.5986765e-02  -1.3647067e-02  -2.8903861e-02  -2.4320777e-02   3.6941687e-02  -2.1591722e-02   4.6399279e-02  -7.4458186e-02  -1.0282088e-02  -1.8057607e-02  -1.7495482e-02  -6.3980077e-02  -1.2742966e-02  -3.0742559e-02   1.1616507e-01  -7.7968491e-03  -2.5891756e-02  -2.1911627e-02  -6.0623486e-02  -6.0973051e-02   1.3466886e-03   1.3461901e-02  -7.2262679e-04  -2.4376967e-02  -1.4279598e-02   3.4836592e-03   7.3068693e-02  -2.2730008e-02  -1.1252797e-02  -4.8597067e-02  -2.1645616e-02  -2.0031848e-02
  -2.9890639e-02   6.0746178e-02   4.5386914e-02   0.0000000e+00   1.9024340e-02   7.8210178e-02   8.7610183e-04   1.0023831e-01  -1.6129331e-02  -3.9655581e-03  -2.6928298e-02   5.5444636e-02  -7.7619776e-02  -3.1512765e-02  -3.1810984e-02   2.5317779e-02   1.2225666e-02   1.0777659e-02   8.5972460e-02   1.4699686e-01  -7.4742792e-02  -1.7955267e-02   3.8675925e-02   9.2171962e-02   4.9728900e-02  -1.1192702e-02   2.5113679e-02   4.3702610e-02  -1.5967454e-02   2.7993260e-02  -1.2787775e-02  -5.3814499e-03   1.1061399e-02  -5.1651957e-02   1.5285105e-02  -2.7887571e-02  -2.9100298e-02  -1.2882695e-02  -2.3978660e-03  -1.3212522e-03  -5.1165247e-02   6.5496397e-02  -2.6682146e-02  -1.0544222e-02  -3.4176752e-02  -4.1125754e-02  -3.0899619e-02   2.3602669e-02   8.9043841e-02   4.1179316e-02  -1.2768626e-02  -1.3150325e-02   8.6446392e-03   3.8227891e-02  -5.0082487e-03  -5.5299874e-02  -3.9111513e-02  -1.8918811e-02  -1.0086917e-01  -1.7413944e-02   1.5347965e-02   6.4464733e-03   1.3234382e-02   3.9027261e-02   3.4684069e-02  -9.6899890e-02  -1.7899703e-02  -1.2963465e-02   2.1821040e-03  -1.2894320e-02  -3.0779831e-02   1.2558292e-02  -3.7299965e-02   4.4625746e-02  -6.5208249e-02  -3.6020094e-02  -3.1901267e-02  -2.1572742e-02  -2.7121410e-02  -1.1197422e-02  -3.6487776e-02  -7.4642386e-02  -1.6189494e-02   1.3317059e-03  -6.5974145e-02   4.0642022e-02   1.9063430e-02  -1.1282804e-02  -3.1289581e-02   1.8561647e-02
   1.3724207e-02   2.5301291e-02   3.0129010e-02   1.9024340e-02   0.0000000e+00   2.6107822e-02   8.0911592e-02   6.8145869e-02   2.3094167e-01  -4.3841742e-03  -2.0993089e-02   3.5923889e-02  -2.3819482e-03   4.4449700e-02   3.4395512e-02   7.7638026e-03  -1.0655115e-02  -2.8611037e-02  -1.0628678e-02  -1.2317372e-02   1.0429137e-01   5.3765957e-02  -1.0177995e-01  -5.1384728e-02   7.1271787e-02   2.2424907e-02   1.1326454e-01   1.5276398e-03   4.3359361e-03  -1.3833670e-02  -4.9476853e-02   3.9652728e-02  -4.7608781e-02  -3.3125139e-02   3.6985388e-02  -5.8257431e-02   4.3046222e-03  -1.3235224e-02   5.0259537e-02  -1.0137371e-02   9.0570046e-02  -7.2787719e-03  -5.4073043e-02  -7.0860040e-03   6.3994317e-02   8.7884313e-02   5.4418566e-02   2.0011942e-03  -5.2941385e-02   4.7666098e-03   5.3075271e-02   2.6660515e-02  -2.7968717e-02  -1.3690295e-01  -4.7810006e-02  -2.1167842e-02  -1.2934494e-01  -5.9732116e-02  -4.3750592e-02  -1.3862039e-02   5.6422506e-02   6.6318348e-02  -6.1687350e-02  -3.8783586e-03  -6.6237299e-02  -9.3952698e-03   7.5480787e-02  -3.8944897e-02   6.6621174e-02  -3.8928070e-02   8.4196028e-02  -4.8659044e-02  -2.0640924e-02  -3.3148698e-02   1.1877940e-02  -4.5849875e-02   6.7129351e-02   3.2315279e-02   3.7723107e-02   6.6014603e-02  -4.9723391e-02  -3.0427236e-02   3.8835833e-02  -2.2085210e-02  -3.6229859e-02  -1.4447636e-02  -1.7920927e-01  -4.4988447e-02  -1.4394330e-02   5.2070780e-02
  -5.3824382e-03   2.4389807e-02   1.5431701e-02   7.8210178e-02   2.6107822e-02   0.0000000e+00   5.1918015e-02   7.6329390e-02   3.0402379e-03   2.5816065e-01   8.0815816e-02  -2.3577760e-02  -1.1473802e-03  -6.1986163e-02  -2.4762888e-02   6.1905736e-02   3.5283754e-02  -3.3828181e-02   7.3449749e-02   6.0722698e-02   6.7392473e-02  -4.5475654e-02  -3.0866339e-02  -1.8151386e-02   8.5836369e-02   1.7585153e-01  -4.8296708e-02   2.1345536e-01  -1.5696780e-02   3.1444820e-02  -7.7495603e-03  -1.1117148e-04   1.4057518e-02  -6.4300223e-03  -4.2789534e-02   1.1810067e-01   2.7839048e-02  -2.5517674e-04  -1.2470225e-01  -1.5149904e-02  -3.1747339e-03  -8.9400280e-03  -5.6847354e-02   1.7930479e-02   1.2420573e-02  -2.7707177e-02   6.5118382e-02   2.0325409e-03   8.0793569e-02  -4.8782275e-03  -2.7744092e-02  -3.4445004e-02   7.8976303e-04   5.3042394e-02   4.0952307e-02   1.3530215e-02  -7.3650640e-02   5.1273058e-02   9.1006647e-02   8.3039672e-02   3.1098660e-02  -3.1607037e-02  -6.5966933e-02   1.9150392e-02  -2.5036996e-02  -1.9721136e-02  -2.2956031e-02  -8.1611461e-04   3.9285613e-02   2.9961718e-02   6.2703609e-02  -7.1148302e-02   4.9067112e-02   7.6155032e-02  -8.4299809e-02  -5.4008823e-02  -7.4210435e-02  -1.4121549e-02   2.9781199e-02  -3.1074038e-02  -3.0679892e-02  -4.4734733e-02  -1.5943821e-02  -3.9664690e-02  -1.0465254e-01  -3.7258580e-02   1.0314282e-01  -1.3883201e-02   8.2216742e-02   1.6080132e-02
  -6.2024996e-02  -2.3396993e-02   1.8998178e-01   8.7610183e-04   8.0911592e-02   5.1918015e-02   0.0000000e+00   1.0491632e-01   8.5629826e-02   8.1059073e-02  -1.5562328e-02  -9.4420423e-02   1.7638149e-01   2.6788492e-02  -2.0221921e-02  -2.3718634e-02  -5.2269340e-02  -1.7626576e-03  -3.7321146e-02  -2.5005925e-02   1.2496541e-02   4.0686338e-02   8.6682221e-02  -4.6292738e-02   2.8441773e-03   4.2311837e-03  -3.4310450e-02  -5.0957431e-02   1.1390745e-02  -5.3976345e-02   6.3419659e-02  -2.5286017e-02  -5.6553192e-02  -2.4542240e-02  -9.7988171e-02  -3.6198005e-02  -4.9505626e-02  -1.9864444e-02  -5.6705851e-02  -7.9026571e-02  -3.4383547e-02   3.8341641e-02   2.2926954e-02  -3.4685911e-02   2.7804893e-02  -5.7097524e-02   6.0935028e-02  -5.7977899e-02  -1.2338519e-01   8.2390071e-03  -1.8166195e-02  -1.3406623e-02  -3.4799111e-02  -2.1376062e-02   3.9498230e-02  -3.0598648e-02  -8.0156203e-02  -6.8823107e-02   5.7607499e-03  -5.1069530e-02   7.6437032e-02  -3.8052678e-02   2.1682694e-02  -7.7047236e-02   1.2860077e-01   4.0612772e-02   2.5385864e-02  -8.0174986e-02   1.2353325e-02  -6.4902284e-02   5.9263094e-02  -9.1854851e-02   4.6356692e-02  -5.1559430e-02  -3.2852460e-02   5.2083256e-02  -6.4014759e-03  -4.4645589e-02   7.8104046e-02  -1.1461663e-02  -1.4704943e-02  -3.8740602e-03  -4.0012002e-03  -3.6222385e-02   3.6127926e-02  -8.9853898e-03   9.0385095e-02  -3.9343740e-02   2.6850407e-03   3.0560750e-02
  -3.4823636e-02  -4.7270743e-02   3.0554678e-02   1.0023831e-01   6.8145869e-02   7.6329390e-02   1.0491632e-01   0.0000000e+00  -2.4182940e-02   7.3727049e-02  -1.6068066e-02   9.9364241e-02  -1.1139045e-03   1.6248848e-01  -5.4490857e-02  -2.3686297e-02  -2.4076720e-03  -1.4961730e-02   6.0716781e-02  -2.0226849e-02  -1.2142696e-02   2.3814552e-02  -3.8171201e-02  -2.6656922e-02   1.8981982e-02   2.8540699e-02  -1.8362880e-02  -1.8573125e-02   3.0831694e-02   4.7698282e-02  -2.8590534e-02  -6.4701827e-02  -1.6632269e-02   3.0732914e-02   1.5316645e-03   6.8176400e-02  -2.1985629e-02   5.1044674e-03  -2.5616484e-02   3.0732639e-02  -5.9516750e-03   2.1542821e-02   7.1770697e-02  -7.2784018e-02   5.2886867e-02   1.0389332e-02  -5.5066434e-02  -8.9492570e-02   3.2901514e-02   1.6498334e-02   1.1037497e-02   3.1106414e-02  -5.4429830e-02   4.8302696e-03   2.5444009e-03  -2.0136898e-02   5.5894095e-02  -9.5897276e-02  -1.3904607e-01  -4.3403093e-02  -6.0083897e-02  -2.7036875e-02  -8.0895284e-03   2.3212495e-02   3.5084042e-02   8.8994374e-02  -8.0720956e-02  -1.8389180e-02  -1.4888605e-02   1.1421348e-02  -3.5292539e-02   7.5262845e-03  -1.5253194e-02   5.2540303e-03  -1.6457419e-02   4.3204593e-03  -3.2097962e-02  -1.5895446e-01  -2.6800919e-02  -3.1218333e-02  -2.8043305e-02  -7.2559769e-02  -5.0242973e-02  -2.2169983e-02   2.7025835e-02   3.4701784e-02   8.0209250e-03  -9.8853119e-03   5.4752386e-02   7.7505263e-02
   3.7322902e-02   3.8530673e-02   4.7320074e-02  -1.6129331e-02   2.3094167e-01   3.0402379e-03   8.5629826e-02  -2.4182940e-02   0.0000000e+00   1.2409851e-01   2.3866232e-02  -2.1624648e-02   7.5089529e-02   3.7605620e-02   1.9091096e-01  -6.6641113e-02  -2.1145356e-02   6.7612132e-02   3.3916320e-02   8.7093062e-03   4.6909463e-03   1.6063269e-01  -5.3717466e-02   1.5795912e-02  -5.9042259e-02  -5.3337951e-02   6.4919599e-02   5.8797046e-02  -2.8866463e-02  -9.5591303e-02  -1.4664969e-02   3.4877623e-02  -6.4194013e-02   1.2343246e-02   1.6794000e-02   1.6519016e-03   1.1510763e-01   3.1271295e-03   8.6714095e-02  -3.0494760e-02  -1.0118435e-01   9.8503139e-02  -4.7448918e-02  -6.3204865e-02   5.0461426e-02   4.4012997e-02   6.0191087e-02  -4.1674432e-02   2.3007984e-03   3.7399178e-02   2.2805440e-02   1.6200249e-02  -2.9959081e-02   7.6267186e-02  -1.0195418e-01  -3.2305226e-02  -2.1364347e-02  -6.4216360e-03  -1.3436733e-02  -4.6310324e-02   3.2184382e-03  -5.5919892e-03  -7.3747047e-02  -3.2959646e-02  -5.4494296e-02  -3.9757194e-03  -1.7683291e-02  -9.1498744e-02  -5.3313385e-02  -5.4865603e-02  -4.4868024e-02   7.6964942e-04   1.9754138e-02  -4.0228353e-02  -1.0678821e-02  -8.2115931e-02  -2.0347325e-02   5.5455328e-02  -2.2258965e-03   1.3476157e-02   2.2687647e-02   4.8371787e-02   1.3898488e-02  -3.7945906e-02  -1.0946150e-02  -3.4929062e-02  -1.5198204e-01  -5.3112257e-02  -3.2314140e-02   8.0318224e-02
   1.4093559e-02  -9.0300087e-02  -2.6690066e-03  -3.9655581e-03  -4.3841742e-03   2.5816065e-01   8.1059073e-02   7.3727049e-02   1.2409851e-01   0.0000000e+00   1.2204544e-02   4.5435513e-02  -2.6380083e-02   8.4793850e-02   9.7088236e-03   1.0561266e-01  -1.9681059e-02   1.0473895e-03  -2.5330006e-02  -4.7109055e-02   9.1350646e-03  -2.7866686e-02  -2.0744165e-02   4.1759388e-02  -3.3189746e-02   3.4437023e-02  -1.0715492e-01  -5.2867755e-02   1.1820215e-02  -7.4373946e-03   1.4147608e-02   4.6363008e-02   1.2330136e-01  -9.1404307e-03  -1.4605295e-02   9.9223438e-02   6.1365595e-03  -3.5089929e-02  -9.6183993e-02  -9.5994748e-02  -1.6193386e-02   5.5933102e-03   1.3784351e-02   4.4302707e-02  -2.0916481e-02   4.1707222e-02  -3.4852896e-02  -4.0643889e-02   9.4530717e-02   8.0606494e-02   3.1317783e-02  -4.2802833e-02  -2.1689969e-02  -8.1130423e-02   1.0321235e-01  -7.9795465e-03   1.3250536e-02   2.5826424e-03   4.3943975e-02  -2.3833140e-02  -1.4970131e-02  -8.4731236e-03   1.1201284e-02   4.0150158e-02   5.3139077e-02   1.0768121e-01  -1.0566507e-01  -7.2382795e-02  -3.5923530e-02  -8.3881365e-02  -2.5608426e-02   1.8429482e-01  -3.2550859e-02   1.1850321e-02   4.3028706e-02   1.1184609e-03  -9.4532045e-02  -6.3245906e-02   2.8546119e-03  -1.9773771e-02  -1.2966139e-02  -1.4121803e-03  -1.7017976e-02  -1.8118517e-02  -1.0046601e-01  -3.2705354e-02  -1.2205894e-02  -7.8733519e-02  -3.5307733e-03   2.1648333e-02
   4.8522491e-02   3.9489240e-02  -5.9233895e-02  -2.6928298e-02  -2.0993089e-02   8.0815816e-02  -1.5562328e-02  -1.6068066e-02   2.3866232e-02   1.2204544e-02   0.0000000e+00   7.1653812e-02   3.7274922e-01  -8.4184858e-02   8.7442233e-02  -2.4294686e-02   1.0510323e-01  -4.2413227e-02   6.4780182e-02   1.1782392e-02  -8.4698298e-02  -5.9048938e-02   7.0886376e-02  -1.7871860e-01   4.2019201e-02  -1.0237235e-01  -7.9060507e-02   8.6719417e-02  -6.1486186e-03   4.6742074e-02   4.4249956e-02  -8.9882443e-02  -2.5932198e-02   1.0476975e-02   1.0718785e-01   4.7113521e-02   2.6158290e-02  -2.8080503e-02  -2.1279540e-02   3.5616942e-02   8.0731801e-02  -6.1118056e-02  -6.3680303e-03  -4.1091841e-02  -1.0789780e-01  -1.9091489e-02   2.3217201e-02   2.4095995e-02   8.5799463e-03   2.1093968e-02   1.9281142e-02  -2.8982740e-02   1.2818115e-01  -7.6253648e-02   5.1497052e-02  -1.3739093e-02  -3.8036226e-02   1.3905531e-02  -9.8564182e-02   2.8829600e-02  -9.1095156e-03  -2.2264908e-02   8.8403253e-02   3.7087156e-02  -3.1650392e-02  -1.1339370e-02  -6.6335631e-03  -2.4081471e-02  -8.7314143e-03   2.6832275e-02   4.4821007e-02  -1.4071751e-02  -2.4038977e-02  -8.6827068e-04  -4.2231038e-02   5.1741136e-02   1.1984790e-02  -8.4707340e-02   1.3763523e-02  -1.1524218e-01   4.4838872e-02   2.5117986e-02   4.2502110e-02   4.3793888e-02   8.9539166e-02   7.2992309e-02  -5.4349021e-02   8.4824992e-03  -4.8196467e-02   2.6116026e-02
  -7.0868309e-02   6.7855180e-02  -5.5633324e-02   5.5444636e-02   3.5923889e-02  -2.3577760e-02  -9.4420423e-02   9.9364241e-02  -2.1624648e-02   4.5435513e-02   7.1653812e-02   0.0000000e+00   9.3237484e-03   1.8316176e-01   8.8432881e-02   1.6901492e-01  -9.6593068e-03   4.9291764e-02  -6.3749375e-02  -4.0394498e-02  -6.2801721e-02   4.9136266e-02  -4.9555095e-02   1.1995798e-02  -5.7655733e-02   1.3461831e-02  -1.1240756e-02  -6.6234930e-02  -6.9706167e-02   1.2801014e-01   6.7730124e-02   2.7733895e-02  -8.3041984e-02  -7.3204109e-02  -1.6151485e-02  -5.0952735e-02  -1.4231071e-02   2.7303647e-03  -5.2412401e-02   2.7919827e-02  -1.4377820e-01   5.4156300e-02  -1.5615657e-03  -3.4496096e-02   4.0501781e-03  -6.4798141e-02  -2.2930589e-02   1.0260813e-01  -2.8153315e-03  -1.4532353e-02  -1.9702357e-02  -7.3638432e-02   7.3601124e-02  -4.6972393e-02  -1.0924044e-02   4.5446505e-03  -8.5104016e-02  -6.9211862e-04  -8.1237858e-02  -3.0284687e-02   2.0859226e-02  -3.5883078e-02  -8.9335025e-02   4.2919584e-02   2.7514658e-02   3.1003740e-02  -1.9684963e-02   4.2423543e-02  -6.0823958e-02   3.9014257e-02  -2.4962137e-02   1.9017615e-02   8.2156523e-02   6.2216720e-02   4.7113501e-02   2.2508027e-02  -4.9439657e-03  -1.3032487e-01  -3.6062481e-02   6.4042987e-02  -8.3764976e-02   3.8888442e-02   3.9755051e-02   1.2585498e-01   1.9472763e-02   1.9284548e-01   2.3711320e-02   2.5909236e-02  -1.1864060e-01  -6.9814989e-03
   1.5544814e-02   1.2317086e-02   2.1693530e-02  -7.7619776e-02  -2.3819482e-03  -1.1473802e-03   1.7638149e-01  -1.1139045e-03   7.5089529e-02  -2.6380083e-02   3.7274922e-01   9.3237484e-03   0.0000000e+00   6.6210341e-02   2.0694635e-01   3.3762795e-02  -2.1730663e-02  -2.3877164e-02   1.0307013e-01  -5.3263139e-02   3.5355914e-02  -9.3376600e-02   1.1809162e-01  -7.9709828e-02  -4.7948779e-03   1.9360546e-02  -8.0908054e-02   4.8381115e-02   2.9209325e-02   3.4535205e-03   2.7328199e-03  -6.3030524e-02  -4.9068025e-02   2.5811399e-02   5.1558762e-02   2.6157757e-02  -8.3727644e-02   2.4758480e-02   6.3463081e-04   2.7717772e-02   6.5620737e-02  -9.3488605e-02   1.8078428e-02  -6.1679568e-03   3.9544607e-02   6.1485168e-02  -2.6762591e-02  -7.3851719e-02  -2.0936979e-02  -1.7499557e-02  -2.1301499e-02   5.0828710e-03   3.8272375e-03  -7.1917403e-03  -2.3234722e-02   3.2423279e-02  -3.5586759e-02  -4.3173521e-02  -8.5790151e-02  -7.7591797e-02  -1.2017001e-02   5.0825947e-02   4.2005079e-02   1.9272085e-02   6.5850824e-02   1.0845366e-01   5.5030636e-03  -3.0744665e-02   6.8148192e-02  -7.8868155e-03  -2.3748039e-02  -3.5055119e-02   9.6300687e-03   1.1815694e-02   5.1556216e-03  -4.0453959e-02  -2.7595167e-02   5.4606269e-02   3.2242943e-02   4.1107396e-02  -7.7364981e-02   3.7546832e-03   5.4838890e-02   2.3045878e-02   6.3051796e-02   4.7289827e-03   4.0316624e-02   4.9337654e-03   1.0130894e-02   2.8241135e-02
   6.6794520e-02  -2.2783396e-02  -2.9349935e-02  -3.1512765e-02   4.4449700e-02  -6.1986163e-02   2.6788492e-02   1.6248848e-01   3.7605620e-02   8.4793850e-02  -8.4184858e-02   1.8316176e-01   6.6210341e-02   0.0000000e+00   1.2689265e-02   4.7823011e-02  -1.1031165e-02   1.5880926e-01  -2.8884317e-02  -8.3388799e-02  -3.7614515e-02  -8.4196659e-03  -6.8416323e-02  -6.2226180e-03  -5.4870506e-02   2.8798133e-02  -6.9021273e-04   2.0542215e-02  -1.5778242e-02  -4.9841420e-02   2.2919145e-02   3.4305938e-02   2.9691241e-02  -4.6285992e-02  -3.4545521e-02  -4.9219100e-04  -4.6299261e-02   2.2813707e-02   4.3015151e-02   1.7175863e-02  -6.8086333e-02   8.3775347e-02   4.0905478e-02  -2.4070163e-03   4.3551635e-02  -7.4311366e-02  -1.0854593e-01   6.0747499e-02  -2.9271061e-02  -6.8603922e-02  -2.4719474e-02   6.8608422e-02   4.5971063e-03  -1.0399092e-01   7.1902591e-03   7.1866602e-02  -8.8679692e-03  -1.0872528e-01  -2.3937255e-03   6.3845000e-02  -1.0515742e-01   2.9162630e-03   4.9710945e-02   1.5991315e-02   2.1143318e-02   1.8141681e-01   1.7910148e-02  -4.3749010e-02   7.5896930e-02   3.9281911e-02   6.6720857e-02  -2.6957038e-02  -1.8140638e-02  -2.6898918e-02   5.5164439e-02   1.4126067e-02  -5.4531053e-02   1.8656547e-02   4.1180254e-02   4.3416553e-02  -2.3413073e-03  -1.7168826e-02  -5.0947594e-02   1.1218398e-01  -3.1010033e-02  -2.7344685e-02  -7.7618784e-02   1.3319482e-02   7.2038315e-02   4.0699026e-02
  -3.6759680e-02  -2.0792516e-02   3.0089803e-02  -3.1810984e-02   3.4395512e-02  -2.4762888e-02  -2.0221921e-02  -5.4490857e-02   1.9091096e-01   9.7088236e-03   8.7442233e-02   8.8432881e-02   2.0694635e-01   1.2689265e-02   0.0000000e+00   1.1975149e-01  -1.0841478e-01  -1.1400702e-02   3.2899716e-02  -9.9762434e-03   8.9055414e-04   6.6464419e-03   6.2781915e-02   1.3126146e-02   5.1373931e-02   3.3594225e-02   2.1671627e-02   8.6095656e-02   2.8482038e-02   5.4048703e-02   4.4331341e-03   2.1118226e-02   3.0949836e-02   5.0684085e-02  -1.4925233e-01  -1.8597662e-02  -2.8665565e-02   3.3866904e-02   4.7529987e-02   2.6529098e-03   6.8049626e-02   1.4520703e-02  -3.1718940e-02   3.3319803e-02  -2.8130987e-02   8.4342747e-02   9.8879279e-03  -5.7125124e-02   7.6514243e-02   2.9018988e-02  -2.3610211e-02   3.0159477e-02   3.7341230e-03  -3.9221023e-02  -8.1191243e-02  -3.7519541e-02   1.1509374e-02  -4.0664160e-02   1.8082304e-02  -2.6441100e-03  -6.8190774e-02   1.5761427e-02  -3.2596311e-02  -5.0374721e-02   3.3639930e-03   2.6116136e-02  -4.1121509e-02   5.1468848e-02  -5.8653926e-02   4.1283890e-02   1.0760185e-02  -3.7357021e-02   9.8563022e-03  -6.1031512e-02   4.7670692e-02  -5.0507551e-02   3.4283752e-02  -4.2818790e-02   2.2738659e-02   8.4760551e-02  -3.9789607e-02  -4.0267740e-02   1.2841788e-01   8.8781507e-02   4.9741664e-03  -2.4320405e-02   1.0574734e-01  -8.6799439e-03  -7.5259065e-02   6.8686278e-03
  -6.3605372e-02   6.7199724e-02  -2.8092124e-02   2.5317779e-02   7.7638026e-03   6.1905736e-02  -2.3718634e-02  -2.3686297e-02  -6.6641113e-02   1.0561266e-01  -2.4294686e-02   1.6901492e-01   3.3762795e-02   4.7823011e-02   1.1975149e-01   0.0000000e+00  -6.2170094e-02  -1.3709898e-02  -4.5185519e-02   1.1430536e-01   1.0232565e-01   4.8736128e-02   2.8583433e-02   1.1900543e-01   6.2930126e-02   2.2123141e-02  -2.7352164e-02   1.8263587e-02   1.0808634e-02   1.0931207e-01  -9.2858308e-02  -3.9844434e-03   1.5260885e-02   6.4437370e-02  -8.6659250e-02  -8.4353013e-02   1.1160204e-02  -4.8244467e-02   4.5259594e-02  -4.6046999e-02  -8.2009156e-02  -2.8220510e-02  -3.2152189e-03   4.8224183e-02  -4.0980129e-02   3.2680004e-02   3.6064724e-02   8.9557130e-02  -7.1598775e-02  -3.1751486e-02  -4.1750056e-02  -6.1699234e-02  -1.0015711e-01  -6.8982400e-02   1.3616991e-02   3.1288167e-02  -6.0204454e-02  -3.9976423e-02   1.4323058e-02  -2.9997719e-02  -2.7080111e-02  -4.1944712e-02  -2.0443207e-02   2.1927949e-02  -7.0074083e-02  -6.0445120e-02  -1.3000632e-02   3.1418161e-02  -8.8128341e-02  -1.5126961e-02   8.7795246e-02   2.1202752e-02  -1.6824561e-02   7.8932997e-02   5.1295691e-03  -1.3586842e-01   7.5160773e-02  -1.1033973e-01   1.0321114e-01   6.7359293e-03  -3.5311241e-02  -7.5257997e-02   2.9763774e-02   8.2819934e-02   8.8932551e-02   1.2928482e-01   2.4520768e-02   1.4168808e-02   2.0290634e-02   5.9230527e-02
   7.6944971e-02  -3.7309084e-02  -4.8663088e-02   1.2225666e-02  -1.0655115e-02   3.5283754e-02  -5.2269340e-02  -2.4076720e-03  -2.1145356e-02  -1.9681059e-02   1.0510323e-01  -9.6593068e-03  -2.1730663e-02  -1.1031165e-02  -1.0841478e-01  -6.2170094e-02   0.0000000e+00   7.7474822e-02  -5.0476719e-02  -1.8142396e-02  -2.7048198e-02  -3.8666671e-02   4.2706461e-02   4.7087752e-03   5.3326568e-02  -1.6855132e-02   4.7298264e-02   6.8847145e-02   6.5608529e-02   4.3550805e-02   6.2536156e-02   2.8525347e-02  -1.6527977e-02  -6.1066907e-02  -1.7193452e-02  -9.3009832e-02   9.8182107e-02  -7.5863235e-02   3.1323433e-02  -3.9033982e-02  -1.4610614e-02  -1.7753115e-02   3.1516778e-02  -3.2751545e-02   3.1236235e-02   5.2026290e-02  -2.7293260e-02  -6.2994778e-02  -1.4757444e-02   6.1502849e-02   4.9828492e-02  -2.3680571e-02   3.3712309e-02  -1.3839155e-02  -7.9970399e-03  -6.2631856e-02   7.3701746e-03   2.0358331e-02  -3.0573165e-02   4.7496536e-02   2.5375377e-02  -8.7660255e-02   1.7500479e-01   2.8100191e-02   1.3907745e-01  -4.7793365e-02   1.4472229e-03  -3.7952775e-02  -1.9296507e-03   1.9929711e-02  -4.8737016e-02  -8.7758270e-02  -6.8591134e-02   8.2285256e-02   2.1493583e-02  -5.5808004e-02   4.4048667e-02  -3.4310881e-03   3.6178811e-01   4.6606616e-02   3.3648606e-02   1.1815588e-01   3.8383668e-02   1.5955658e-02  -8.4909698e-02  -1.8228018e-02   6.1862410e-02   4.8495057e-02  -2.1713247e-02  -6.8465028e-03
   5.5163857e-02   7.5948350e-02  -3.2181237e-03   1.0777659e-02  -2.8611037e-02  -3.3828181e-02  -1.7626576e-03  -1.4961730e-02   6.7612132e-02   1.0473895e-03  -4.2413227e-02   4.9291764e-02  -2.3877164e-02   1.5880926e-01  -1.1400702e-02  -1.3709898e-02   7.7474822e-02   0.0000000e+00  -3.2426783e-02   5.3593540e-02  -6.7635835e-02  -4.1753349e-02   2.3751123e-02  -8.7137693e-02   2.0260638e-02  -5.1204524e-02  -8.0231683e-03   5.6546374e-02  -2.5261230e-02   6.4296782e-02  -1.3255174e-02   2.7182926e-02  -6.5690147e-02  -2.4180779e-02  -1.4176979e-04  -4.6640864e-02  -1.6842436e-02   1.9930095e-02   1.6640317e-02   2.8582273e-02  -9.9532600e-02   1.2785816e-01   3.0357447e-02  -3.7881207e-02   1.7669539e-02  -4.3684876e-02   3.6101909e-02  -7.1049811e-02  -6.2059503e-02  -4.0856902e-02   3.2376656e-02  -1.4018838e-02   2.7900633e-02   9.6577432e-02   4.6946644e-03   7.6998657e-03  -4.6145738e-02  -1.6894338e-02   1.0112853e-02   8.0762943e-02  -1.1278497e-01   1.1546219e-01  -3.0492568e-02   1.2693164e-01  -2.1513832e-02   3.8730527e-02   5.4268408e-03  -2.2488164e-02  -5.1459057e-02  -3.5280350e-02  -2.3112922e-02   4.9978010e-02   8.1223899e-03   1.7244661e-02   2.9738880e-02   9.6175256e-02   1.5690852e-02  -1.2102645e-01  -1.8261680e-02   2.7537936e-01  -2.6197717e-02   1.5591839e-01  -3.4586831e-02   1.9456969e-02  -1.0926154e-01  -5.3514210e-02   7.7718525e-03  -6.7078971e-02  -4.3861550e-03  -3.3721392e-02
   1.7509548e-01   2.0699752e-02   6.8977554e-02   8.5972460e-02  -1.0628678e-02   7.3449749e-02  -3.7321146e-02   6.0716781e-02   3.3916320e-02  -2.5330006e-02   6.4780182e-02  -6.3749375e-02   1.0307013e-01  -2.8884317e-02   3.2899716e-02  -4.5185519e-02  -5.0476719e-02  -3.2426783e-02   0.0000000e+00   1.6024318e-01   4.3346360e-02  -8.9419740e-02  -3.0340081e-02   1.3730058e-01  -2.7643973e-02   4.5555366e-02  -5.2001639e-02  -1.0137009e-01  -1.4198650e-02   1.0478813e-01  -1.8340133e-02   9.8627880e-02   1.5442170e-01  -8.5094769e-02  -7.7228652e-02   5.2307414e-02  -1.2936709e-01  -2.5007304e-02  -1.7849387e-02   2.7917177e-02  -3.8968806e-02   1.3842902e-01  -2.6919047e-02   4.0183192e-02  -5.6905424e-02   3.2299401e-02  -3.6539725e-02  -6.6034562e-02  -1.0237961e-01  -6.7521871e-02   1.0250377e-02  -3.8707044e-02   2.9185905e-02  -1.4370609e-02   3.5399630e-02   6.0401724e-02  -9.2011775e-03  -1.3043687e-01  -7.8467783e-03   3.5792746e-03  -3.7683575e-02   6.5286330e-02   1.3481976e-01   1.0111104e-02  -7.9139179e-02  -1.3945511e-02   4.0357453e-02   1.2448278e-01   9.9847339e-02  -1.7342192e-01   7.5271505e-03   4.6695030e-02   1.2202270e-01   2.6403283e-02   6.5949580e-05  -1.3567363e-02  -4.7761071e-02  -1.0043519e-01  -9.8231151e-02   5.9516558e-02   1.9806050e-02   2.7334858e-02   5.1746943e-02   2.5875746e-02   2.5461742e-02  -5.7074094e-02  -8.9513167e-02  -2.5073243e-02   1.3016559e-02  -5.4446896e-02
  -2.7075046e-02   1.3407603e-01  -2.2012209e-03   1.4699686e-01  -1.2317372e-02   6.0722698e-02  -2.5005925e-02  -2.0226849e-02   8.7093062e-03  -4.7109055e-02   1.1782392e-02  -4.0394498e-02  -5.3263139e-02  -8.3388799e-02  -9.9762434e-03   1.1430536e-01  -1.8142396e-02   5.3593540e-02   1.6024318e-01   0.0000000e+00  -1.0625553e-02  -3.0537248e-02  -5.1026167e-02  -2.5529354e-02  -3.6814514e-02  -2.9109275e-02  -3.1650209e-02   1.5229630e-02   3.6558410e-02   2.3542192e-02   5.3706126e-02   4.7218829e-02  -2.7327377e-03   1.7099156e-01  -1.1302805e-01   2.9268283e-03   3.5443080e-02  -3.8271138e-02   1.4020183e-02   2.8681145e-02  -9.2788348e-02  -1.6451979e-03  -7.0464762e-02  -3.3080472e-02   3.0541883e-02   3.3483783e-02   2.4690213e-02   1.4658682e-04  -2.7320224e-02  -7.4880286e-03  -6.8191225e-02  -8.7120196e-02   7.2292605e-03  -5.9503820e-02   1.5557717e-01  -4.3169100e-02  -6.7896721e-02   7.8227521e-02  -5.9927770e-02   9.0883079e-02  -6.9826087e-02  -6.5102649e-02  -3.7425492e-02  -1.0141135e-02   3.0648274e-03  -3.4837356e-03  -6.0177923e-02  -1.1537953e-01   1.8012131e-02   1.8785025e-01   7.0810827e-02  -1.3821774e-02   1.9142096e-02   1.2939104e-01   2.5497034e-03   8.8889174e-02   1.0289340e-01  -1.1264616e-01  -4.5366258e-02  -5.8611503e-02  -5.3126946e-02   4.6394895e-02  -4.3466145e-02   8.2431121e-02  -9.4892217e-02  -5.0597460e-04   3.0424340e-02  -7.6651199e-02   6.3964963e-04   4.5114940e-02
   5.0530951e-02  -7.2884748e-02  -5.3449795e-02  -7.4742792e-02   1.0429137e-01   6.7392473e-02   1.2496541e-02  -1.2142696e-02   4.6909463e-03   9.1350646e-03  -8.4698298e-02  -6.2801721e-02   3.5355914e-02  -3.7614515e-02   8.9055414e-04   1.0232565e-01  -2.7048198e-02  -6.7635835e-02   4.3346360e-02  -1.0625553e-02   0.0000000e+00   1.0619216e-01  -5.4976296e-02  -3.4365397e-02   2.7444515e-01  -5.3589233e-02   1.6822129e-01   1.9203324e-01  -9.2599863e-02   8.2941941e-02   9.0075866e-03  -6.5277470e-02  -4.9615674e-02  -2.8510780e-02  -6.3485446e-02   9.7144119e-03  -8.0379087e-02  -7.2974542e-02   6.6437879e-02  -3.8044100e-02   1.0967454e-01  -4.7951839e-03  -2.7350677e-02  -5.1652810e-02   1.5230150e-02   9.0110904e-02   7.9934744e-02   4.9832675e-02  -1.7149813e-02  -1.9728608e-02   7.3531491e-02  -1.2681513e-01   8.8191672e-02   2.4787221e-01  -2.9143127e-02  -8.6722757e-02   9.7388088e-02  -1.7838303e-02   1.5555665e-01  -2.6208010e-02   1.8278230e-02   1.1360236e-02   1.5885582e-01  -5.4146691e-02   4.7645018e-02   9.0566904e-02  -1.9763335e-02   2.4580289e-02  -2.9842451e-02   2.3481495e-01   1.3792169e-01   2.6082263e-03  -9.9886339e-02   1.1878277e-01  -2.5620529e-02   6.0260939e-02  -3.7511851e-02   1.2799677e-01  -4.9893871e-03   5.0972465e-02   4.2557205e-03  -1.4993675e-03   1.0865022e-02   3.7518831e-02   1.0470105e-01   5.5588335e-02  -6.2615153e-02  -4.3687829e-02   3.2143834e-02   6.0080196e-02
   1.6068817e-02  -1.1308181e-02  -1.2769894e-02  -1.7955267e-02   5.3765957e-02  -4.5475654e-02   4.0686338e-02   2.3814552e-02   1.6063269e-01  -2.7866686e-02  -5.9048938e-02   4.9136266e-02  -9.3376600e-02  -8.4196659e-03   6.6464419e-03   4.8736128e-02  -3.8666671e-02  -4.1753349e-02  -8.9419740e-02  -3.0537248e-02   1.0619216e-01   0.0000000e+00  -6.1238830e-02   6.3054478e-03  -4.4137202e-02   2.1307775e-01   2.4497372e-02   3.4806718e-01   1.8830448e-01  -1.0334297e-03  -1.7869543e-02  -7.5833815e-02  -6.4849372e-04   4.1722058e-02   1.8098158e-02  -2.2239958e-04  -1.1716009e-01   4.0757162e-02  -8.5267500e-02   4.5630982e-02   2.3461785e-02   1.0362327e-01  -2.2602862e-02  -1.1050386e-01   7.0378291e-02  -3.3269982e-02   6.6543945e-02  -1.0210321e-02  -1.0180808e-01   4.8753907e-02   2.0492306e-02   7.4070515e-03   3.6267424e-02   2.3775300e-02   4.9348593e-02   5.5440861e-02   2.3339609e-02  -1.3567617e-02  -3.2013762e-02  -7.3830149e-03   1.0678908e-01  -7.2132633e-02   6.5438705e-02  -2.2724584e-02  -1.2449793e-01   1.2171219e-02   9.7334368e-02   2.6553094e-02  -1.0359982e-01   8.6245124e-02   5.6145635e-02   1.0849224e-01   9.9136333e-02  -4.9727943e-02   8.5876854e-03   6.0044935e-02  -4.3082491e-02   6.4211060e-02   1.5655891e-02  -1.3607733e-01  -2.0994326e-02   2.2714659e-02  -2.9892069e-02   7.1868341e-02  -3.5762462e-02   1.1283740e-02  -1.0611439e-01  -6.6058865e-02  -3.1296494e-02  -8.4611127e-03
  -8.9433348e-02  -1.3004964e-02   1.6081782e-01   3.8675925e-02  -1.0177995e-01  -3.0866339e-02   8.6682221e-02  -3.8171201e-02  -5.3717466e-02  -2.0744165e-02   7.0886376e-02  -4.9555095e-02   1.1809162e-01  -6.8416323e-02   6.2781915e-02   2.8583433e-02   4.2706461e-02   2.3751123e-02  -3.0340081e-02  -5.1026167e-02  -5.4976296e-02  -6.1238830e-02   0.0000000e+00   2.1337142e-01   1.4764805e-01   5.4224912e-02   9.4432903e-03  -9.5266997e-03   1.5805689e-03  -7.2510684e-02   1.1751009e-01   2.9942445e-02  -1.1966981e-01   4.1919393e-02   3.0292700e-02   3.4984478e-02  -3.7684488e-04   1.6348232e-02  -5.5681447e-03   1.3112102e-03  -7.1925929e-02   1.4040775e-02   2.9636741e-02   3.5069267e-02  -1.4976771e-01   1.9363234e-02   5.3616353e-02  -8.3000483e-02   5.4338576e-02   4.9843374e-02   5.6777357e-02  -1.7770783e-02   3.6414012e-02  -4.5076757e-02  -1.5245928e-01  -4.0735461e-02  -3.4033392e-02   2.6616273e-02  -3.1852179e-02  -4.4091419e-02  -1.4751426e-01  -2.4769383e-02  -1.7342959e-02   7.2977705e-02  -8.4326105e-02  -7.8750718e-02  -5.3003784e-02  -3.1301335e-02  -4.5544840e-02   3.7573830e-02   6.4060679e-02  -2.3820388e-02   2.9690252e-02   4.1711262e-02   2.1954197e-02   3.6289729e-02  -4.1999968e-02  -4.0038780e-02   1.1445767e-02  -9.5817149e-02  -2.3481152e-02   6.1586364e-03  -1.4875057e-02  -2.5630143e-02   3.5784775e-02  -3.3019475e-02  -3.4226808e-02  -4.7080424e-02  -1.4179473e-02  -4.2489803e-02
  -1.2799596e-01   1.0168643e-02   3.6725673e-02   9.2171962e-02  -5.1384728e-02  -1.8151386e-02  -4.6292738e-02  -2.6656922e-02   1.5795912e-02   4.1759388e-02  -1.7871860e-01   1.1995798e-02  -7.9709828e-02  -6.2226180e-03   1.3126146e-02   1.1900543e-01   4.7087752e-03  -8.7137693e-02   1.3730058e-01  -2.5529354e-02  -3.4365397e-02   6.3054478e-03   2.1337142e-01   0.0000000e+00   4.6092722e-02   1.4237880e-01   4.7423530e-02  -5.5630643e-02  -3.6947407e-02  -6.8513338e-02   2.4005934e-02   2.1996881e-01  -8.1984712e-02  -4.5975121e-02   1.1772664e-01  -6.9280462e-02   8.8397328e-03   3.2537507e-02  -1.5522953e-02  -1.7022068e-03  -1.1525907e-02   7.2331111e-03  -1.2114284e-02   4.0318207e-02  -5.2294310e-02  -9.2230429e-02   1.6745117e-02  -2.7169052e-02   4.9314020e-02  -1.4487019e-03   5.2308914e-02   6.9321901e-02  -3.8809865e-02  -5.5021611e-04  -6.5012175e-02   8.8041778e-02   1.1304805e-02   6.9002979e-03  -4.7842970e-02  -1.1851766e-01  -2.1888545e-02   6.1830366e-02   6.1723969e-02   3.1854752e-02  -4.0743893e-02  -1.9345818e-02  -2.7729297e-02  -1.0426199e-02  -1.4574972e-02   7.1923581e-02  -2.4017136e-02   5.3079902e-02  -2.3037483e-03  -7.4753414e-02   5.8983707e-03   1.3794154e-02  -4.2782511e-02  -1.4413125e-02   5.0029646e-02  -1.1765687e-03   3.7127194e-02   1.8595068e-02   4.6209521e-02   3.0226175e-02   2.8410535e-02   7.6187393e-02  -3.6625021e-02   3.9710786e-02   9.4159955e-04  -1.6408287e-03
   3.7933032e-02   3.0069610e-02   8.4258524e-03   4.9728900e-02   7.1271787e-02   8.5836369e-02   2.8441773e-03   1.8981982e-02  -5.9042259e-02  -3.3189746e-02   4.2019201e-02  -5.7655733e-02  -4.7948779e-03  -5.4870506e-02   5.1373931e-02   6.2930126e-02   5.3326568e-02   2.0260638e-02  -2.7643973e-02  -3.6814514e-02   2.7444515e-01  -4.4137202e-02   1.4764805e-01   4.6092722e-02   0.0000000e+00   1.6022673e-01   8.4251204e-02   1.0130693e-01  -5.1256247e-02  -2.6246056e-02   1.7472899e-01   4.8043280e-02   1.3585153e-02  -1.7765575e-02  -1.5402651e-01   1.0673669e-01  -2.6530861e-02  -1.1143988e-02   4.5899599e-02   2.3169369e-02   3.1708263e-02   9.1067730e-02  -7.1474995e-02   1.1273732e-02  -2.4701346e-02   2.8263407e-04   1.1941522e-02  -2.3919443e-02   6.4444041e-02   9.2334856e-03  -4.9688911e-02   7.0630919e-02   4.6952085e-02  -1.0472747e-01  -4.2960225e-02  -4.6095383e-02   2.0268162e-02  -1.2537031e-03  -8.9949926e-03  -1.0198629e-02   3.7644539e-03  -7.0010104e-02  -4.3427135e-02  -2.8262041e-02   6.6389218e-02  -2.7658253e-03  -2.9963872e-02   3.3189158e-02  -4.3225467e-02  -3.2151721e-02   5.1404003e-02  -1.0270736e-01  -7.7030897e-02  -3.8654369e-02   5.1331125e-02   2.7241525e-02   4.3841330e-02  -5.2624302e-02   3.8322525e-02   6.0513734e-04  -7.1296604e-03  -3.8644126e-02  -4.4533424e-02  -8.6884517e-02   5.3924163e-03   5.0553372e-02  -1.0332632e-01   4.6366865e-02  -4.5632032e-02   3.0528067e-02
  -6.9240617e-02   2.3761507e-02   2.3271487e-02  -1.1192702e-02   2.2424907e-02   1.7585153e-01   4.2311837e-03   2.8540699e-02  -5.3337951e-02   3.4437023e-02  -1.0237235e-01   1.3461831e-02   1.9360546e-02   2.8798133e-02   3.3594225e-02   2.2123141e-02  -1.6855132e-02  -5.1204524e-02   4.5555366e-02  -2.9109275e-02  -5.3589233e-02   2.1307775e-01   5.4224912e-02   1.4237880e-01   1.6022673e-01   0.0000000e+00   1.6257442e-02   1.4355840e-01   3.4634446e-02  -2.3647783e-02   1.6176778e-01   1.4543614e-01   1.9682980e-03   4.6938559e-02   1.2659380e-02   1.1562041e-01  -7.6167358e-02   7.6429471e-02  -4.5934327e-02   4.5192995e-02  -1.0653263e-03  -4.1900861e-04   2.7131287e-03  -3.1450034e-02   2.0704696e-02  -9.9406829e-02   6.9507329e-02  -4.3018437e-02  -4.4144051e-02  -1.5038600e-02  -3.5718206e-02   2.0369964e-02   6.3361724e-02   1.1994800e-02   3.2769232e-02   7.0022154e-02   9.0501666e-02   1.1915312e-01   3.7960549e-02  -2.1044186e-02  -5.9204723e-03  -1.9066590e-03   4.7798106e-02   1.6856671e-02   3.1743017e-02  -8.8032577e-02  -2.8569604e-02   5.6314173e-02   5.4495071e-02  -7.0017557e-02   1.2995305e-02  -7.2700392e-03   7.4812941e-02  -1.1063714e-01   6.5164999e-02   1.8951105e-02   5.9908554e-02   1.0828847e-01   5.4251528e-02   6.7752893e-02  -2.9139372e-02  -4.9326416e-03  -3.6616064e-02  -8.3182611e-02   9.9210306e-03  -3.5047040e-02   1.1668209e-02  -8.1675206e-02   5.5367559e-03  -1.5300000e-02
  -2.4915833e-02   4.6653498e-03  -4.7598047e-03   2.5113679e-02   1.1326454e-01  -4.8296708e-02  -3.4310450e-02  -1.8362880e-02   6.4919599e-02  -1.0715492e-01  -7.9060507e-02  -1.1240756e-02  -8.0908054e-02  -6.9021273e-04   2.1671627e-02  -2.7352164e-02   4.7298264e-02  -8.0231683e-03  -5.2001639e-02  -3.1650209e-02   1.6822129e-01   2.4497372e-02   9.4432903e-03   4.7423530e-02   8.4251204e-02   1.6257442e-02   0.0000000e+00   1.2907647e-01  -4.9730453e-02   6.1262085e-03  -1.3038103e-02   1.3467755e-02  -2.2687388e-02   2.7251114e-03   9.8115749e-04   3.9554784e-02  -2.1875190e-02  -1.9549568e-02   9.5974795e-02  -3.7020811e-03  -3.9794692e-02   1.0815863e-01   4.2311293e-02  -1.8115909e-02  -1.1935270e-02   5.2301610e-02  -5.9244557e-02   4.3453771e-02  -5.8164262e-02  -8.5673565e-02  -4.1347398e-02  -1.2964128e-01   6.5490594e-02  -4.0660782e-02  -5.6476634e-02   1.7837829e-02  -2.5747336e-02   1.9543882e-02  -1.8956871e-02   3.0296333e-02   1.5412903e-03   6.0134358e-02   5.5596674e-02  -3.2402249e-02  -5.9318535e-02  -3.5828796e-02  -3.4146023e-02  -2.2118703e-02  -4.0418475e-03   2.6838104e-02   1.4059177e-02   3.7961309e-02  -4.7103585e-02  -7.2361026e-02  -1.3590400e-02  -8.4730227e-02  -9.3224839e-03  -8.5398230e-02  -1.0576990e-01   4.8802620e-02   5.4733505e-02  -2.7259119e-02   4.9095633e-02  -5.6504997e-02  -2.7752562e-02  -8.1760156e-02   1.0015255e-01   1.5953273e-02  -2.4940718e-03   3.3932819e-02
  -5.3281314e-02   1.5960122e-02  -9.0963452e-03   4.3702610e-02   1.5276398e-03   2.1345536e-01  -5.0957431e-02  -1.8573125e-02   5.8797046e-02  -5.2867755e-02   8.6719417e-02  -6.6234930e-02   4.8381115e-02   2.0542215e-02   8.6095656e-02   1.8263587e-02   6.8847145e-02   5.6546374e-02  -1.0137009e-01   1.5229630e-02   1.9203324e-01   3.4806718e-01  -9.5266997e-03  -5.5630643e-02   1.0130693e-01   1.4355840e-01   1.2907647e-01   0.0000000e+00   2.2254409e-02  -8.6170803e-02  -3.8817529e-02   2.0515841e-02  -1.4658412e-02   1.4430935e-02   1.7199752e-01  -1.3107933e-01   9.5439727e-02   9.5619629e-03  -1.7038862e-03   6.5969500e-02   5.9214568e-03  -1.3305571e-02   1.8257716e-02   4.3728588e-02  -1.0313966e-01  -5.1423947e-03  -3.1268916e-02   3.9683843e-02  -2.9139584e-02  -7.8320580e-02  -9.6003111e-02   2.2697943e-02  -2.2335486e-02  -6.0377336e-02  -1.7033705e-02  -4.3771439e-02   1.3937176e-02   3.7766126e-02  -2.3020035e-02   8.1976772e-02  -5.2617256e-03   1.3823873e-03  -1.3924148e-02   1.8029478e-02  -7.7440627e-02   2.7609487e-02   3.5754104e-02   4.6413260e-02   2.3300085e-03  -1.1924329e-01  -1.4123389e-01   1.0689895e-02  -2.2513244e-02   3.8086061e-02  -8.1616563e-02  -3.5602177e-02  -7.3835314e-02  -1.3245204e-01  -9.9620989e-02  -1.1104878e-02  -7.4938807e-03   1.1925404e-02  -7.5911043e-03   4.6778861e-02  -9.9161780e-02  -8.5574414e-03   6.6701891e-02   5.5374535e-02  -6.2900336e-03  -4.2225072e-02
  -8.6483093e-02  -7.5031048e-02   1.2890639e-03  -1.5967454e-02   4.3359361e-03  -1.5696780e-02   1.1390745e-02   3.0831694e-02  -2.8866463e-02   1.1820215e-02  -6.1486186e-03  -6.9706167e-02   2.9209325e-02  -1.5778242e-02   2.8482038e-02   1.0808634e-02   6.5608529e-02  -2.5261230e-02  -1.4198650e-02   3.6558410e-02  -9.2599863e-02   1.8830448e-01   1.5805689e-03  -3.6947407e-02  -5.1256247e-02   3.4634446e-02  -4.9730453e-02   2.2254409e-02   0.0000000e+00   1.6751155e-01   3.6848353e-02  -3.6697785e-02   4.2441103e-02   1.1402303e-01   6.9132774e-03  -7.1158316e-02   7.2135159e-02  -2.6896097e-02  -2.2757553e-02   7.2471395e-03   8.8252929e-02  -4.0839474e-02  -5.4832583e-02  -9.6243842e-03  -1.3629422e-02   8.9294466e-03   6.9778023e-02  -2.7480831e-02  -3.5016368e-02   7.0153354e-02  -9.4036499e-02  -4.0344891e-02   9.0869823e-03   1.1446538e-01  -5.0753298e-04  -1.1528051e-01  -5.3327871e-02  -3.6689466e-02   4.8236866e-03  -1.3088213e-02   5.3485889e-02   6.1106054e-02   9.1077924e-02   3.4778935e-02  -1.8962954e-02   8.9700100e-02   4.6234532e-02  -1.0185639e-02   6.0772147e-02  -1.0369857e-01  -3.5488047e-02  -1.3882289e-02   1.3944400e-01  -9.8111265e-02  -1.6596227e-02  -5.3178381e-02  -5.8964324e-03  -8.3124719e-03   2.1855998e-02   8.9778392e-02   8.0874249e-02  -7.8040444e-02   1.8207467e-01   5.7326003e-02  -5.3270993e-02  -1.2509152e-02  -2.1954751e-03   4.9398659e-02  -1.0920064e-02  -4.4747233e-02
  -1.3685206e-02   4.0909784e-02  -5.6641220e-02   2.7993260e-02  -1.3833670e-02   3.1444820e-02  -5.3976345e-02   4.7698282e-02  -9.5591303e-02  -7.4373946e-03   4.6742074e-02   1.2801014e-01   3.4535205e-03  -4.9841420e-02   5.4048703e-02   1.0931207e-01   4.3550805e-02   6.4296782e-02   1.0478813e-01   2.3542192e-02   8.2941941e-02  -1.0334297e-03  -7.2510684e-02  -6.8513338e-02  -2.6246056e-02  -2.3647783e-02   6.1262085e-03  -8.6170803e-02   1.6751155e-01   0.0000000e+00   9.8838294e-02   6.5789626e-02   8.8332927e-03  -3.2986701e-02  -9.7177160e-02   1.1070154e-01  -3.2109374e-02   9.1635828e-02   1.0011932e-02   3.9044932e-02   1.2868061e-01  -2.7375649e-02  -1.4590272e-02  -1.4045139e-01   3.8758271e-02  -9.3840005e-02   3.2278271e-02   4.0046636e-02  -6.8065129e-03  -1.2985375e-02   4.1511478e-02  -2.5593459e-02  -1.2722329e-01   3.5392664e-02  -8.7930727e-02  -6.6780261e-02   7.2677639e-02  -4.4364121e-02  -4.9513443e-04  -3.1028279e-02  -8.6839566e-02  -2.8227691e-02  -7.6603239e-02  -8.1236694e-03  -7.3490539e-02   4.9843958e-02  -2.9966385e-02   8.4395476e-03  -8.1653068e-02  -5.3685064e-02   1.1567988e-02  -1.7503240e-02  -1.0591452e-01   5.2627521e-02  -1.0038828e-01  -1.5827542e-01  -4.9061874e-02  -9.5420130e-03  -6.1434926e-02   1.5935745e-01   5.4358390e-03  -2.7683296e-02   8.4924578e-02   1.5275597e-01  -3.0323963e-02  -8.0145024e-02   1.0226206e-01  -3.7255320e-02  -4.4383298e-02  -8.7528517e-02
  -2.7324763e-02  -2.7858169e-03   3.2996269e-03  -1.2787775e-02  -4.9476853e-02  -7.7495603e-03   6.3419659e-02  -2.8590534e-02  -1.4664969e-02   1.4147608e-02   4.4249956e-02   6.7730124e-02   2.7328199e-03   2.2919145e-02   4.4331341e-03  -9.2858308e-02   6.2536156e-02  -1.3255174e-02  -1.8340133e-02   5.3706126e-02   9.0075866e-03  -1.7869543e-02   1.1751009e-01   2.4005934e-02   1.7472899e-01   1.6176778e-01  -1.3038103e-02  -3.8817529e-02   3.6848353e-02   9.8838294e-02   0.0000000e+00   3.4741572e-01   1.0624363e-01   8.3398696e-02  -1.4092800e-02   1.8548450e-02   9.3273661e-02  -6.0161788e-02   2.2268565e-02   3.6096986e-04  -1.2647187e-02   2.8846427e-02   5.2937724e-02  -6.2674682e-02   3.3468521e-02   4.6866505e-02  -4.2995954e-02   4.8821843e-02  -7.6422919e-02   5.0282792e-02  -1.4885789e-02   6.3778756e-02  -1.2531292e-02   6.1888378e-02   4.7613905e-02   8.3605649e-03  -5.7315124e-02  -5.7947867e-02   3.7491046e-02   4.1042340e-02   1.1088997e-01  -3.2959690e-02   6.1251496e-03  -7.2598756e-02   4.3920133e-02  -3.4162130e-02   5.0089467e-02  -4.3662975e-02  -9.1622504e-03  -5.2070317e-03   1.4637330e-01  -1.2505548e-01  -4.2618644e-02   3.0538444e-02   6.2855587e-02   1.2871093e-02   7.4366028e-03   1.5167924e-02  -6.1216582e-02  -6.3751641e-02   5.6085747e-02   7.6297527e-02   1.5896689e-02   1.0832886e-02  -6.3385255e-02   2.2997463e-03   2.6585857e-02   8.3706701e-02  -3.7080397e-02   7.4555822e-03
   3.0355247e-03  -1.2972136e-02  -2.1512366e-02  -5.3814499e-03   3.9652728e-02  -1.1117148e-04  -2.5286017e-02  -6.4701827e-02   3.4877623e-02   4.6363008e-02  -8.9882443e-02   2.7733895e-02  -6.3030524e-02   3.4305938e-02   2.1118226e-02  -3.9844434e-03   2.8525347e-02   2.7182926e-02   9.8627880e-02   4.7218829e-02  -6.5277470e-02  -7.5833815e-02   2.9942445e-02   2.1996881e-01   4.8043280e-02   1.4543614e-01   1.3467755e-02   2.0515841e-02  -3.6697785e-02   6.5789626e-02   3.4741572e-01   0.0000000e+00   3.3212554e-02   5.2397811e-02   1.0270597e-01  -4.4616931e-02   5.8875983e-02   4.0915795e-03  -1.0176092e-02  -4.4986890e-02   9.9648505e-03  -6.9409438e-03  -4.8808537e-02  -5.0502808e-02   7.6440417e-02   3.0563406e-02  -2.7970768e-02   9.2388650e-02   3.1229223e-04  -4.1748760e-02  -6.1419815e-02   3.2163521e-02  -4.3003563e-02   3.4753748e-02  -1.5510592e-02   4.2004195e-02   1.6785019e-02  -1.4008429e-02  -1.0062684e-01  -3.0807777e-02  -3.6998131e-02  -2.2580766e-02   5.6139996e-02  -2.8693965e-02  -9.2277019e-03   7.4269847e-02   4.1929449e-02   4.0239740e-03  -6.1873397e-03  -5.5624684e-03   3.8518531e-02   4.1453466e-02  -3.7055754e-02  -4.6248131e-02   1.1296697e-01   1.2472472e-01  -8.7899288e-02  -9.5073821e-03  -2.6559658e-02  -3.8383072e-02   3.5313273e-02  -1.7847116e-02   6.1415044e-02   3.7985139e-02  -4.3423631e-02  -4.4939019e-02  -1.9731964e-02  -4.0768090e-02  -3.5976582e-02  -7.1430412e-02
   1.0723203e-01  -2.9009494e-02  -3.1683549e-02   1.1061399e-02  -4.7608781e-02   1.4057518e-02  -5.6553192e-02  -1.6632269e-02  -6.4194013e-02   1.2330136e-01  -2.5932198e-02  -8.3041984e-02  -4.9068025e-02   2.9691241e-02   3.0949836e-02   1.5260885e-02  -1.6527977e-02  -6.5690147e-02   1.5442170e-01  -2.7327377e-03  -4.9615674e-02  -6.4849372e-04  -1.1966981e-01  -8.1984712e-02   1.3585153e-02   1.9682980e-03  -2.2687388e-02  -1.4658412e-02   4.2441103e-02   8.8332927e-03   1.0624363e-01   3.3212554e-02   0.0000000e+00   3.0931247e-01   1.1082507e-01  -1.2489307e-01  -1.4082715e-01  -1.0334961e-01   9.8691540e-02   1.8835165e-02  -1.1315862e-02   2.9761685e-02   1.1181462e-01  -1.1637046e-01  -1.2995435e-01  -1.2796404e-02  -7.1400179e-02   4.3009673e-02   4.9495539e-02   7.9261158e-02  -4.1710834e-02   4.1336159e-02   2.7209006e-02  -5.2623396e-02  -2.0263945e-02  -6.0293642e-02   1.6569156e-01  -6.6455819e-02   3.2010750e-02   5.4163476e-02  -5.3503638e-02  -7.1430521e-02   8.1845736e-02  -7.9049031e-02  -9.1275504e-02  -1.6637151e-02   4.3674066e-02   5.2729356e-02   2.2034722e-01   1.2811494e-02   4.8760568e-02   3.3914843e-02   3.7312713e-02  -2.7504912e-02   5.0809396e-02  -2.2228667e-02   9.6210106e-02  -1.1117439e-01   1.4321293e-03   5.2900306e-02   2.1328311e-02   5.1070513e-02   5.4899749e-03   4.8947704e-02   1.1654300e-02   7.1558703e-03  -1.2008476e-02   3.4944101e-02  -2.8391356e-02   9.0509144e-02
  -1.0525952e-01   6.5442037e-02  -1.9921242e-02  -5.1651957e-02  -3.3125139e-02  -6.4300223e-03  -2.4542240e-02   3.0732914e-02   1.2343246e-02  -9.1404307e-03   1.0476975e-02  -7.3204109e-02   2.5811399e-02  -4.6285992e-02   5.0684085e-02   6.4437370e-02  -6.1066907e-02  -2.4180779e-02  -8.5094769e-02   1.7099156e-01  -2.8510780e-02   4.1722058e-02   4.1919393e-02  -4.5975121e-02  -1.7765575e-02   4.6938559e-02   2.7251114e-03   1.4430935e-02   1.1402303e-01  -3.2986701e-02   8.3398696e-02   5.2397811e-02   3.0931247e-01   0.0000000e+00   3.2460204e-02   6.0257233e-02   1.3673064e-02  -9.4960213e-02  -8.3497539e-03  -7.6248878e-02   6.6085066e-03   3.4475987e-02   7.4425483e-03  -4.0214161e-03  -1.4252794e-02   8.3667636e-02  -9.4689618e-02   7.3912361e-02   2.2944468e-02   1.5494593e-02  -1.2603534e-02   3.0436166e-02  -2.0864640e-02  -7.5549866e-02  -3.0761708e-02  -6.6438833e-02  -1.5485320e-03   7.3481288e-02   5.6838222e-02  -2.5234560e-02  -1.0859339e-01  -3.9687873e-02  -6.8337816e-02   4.9376846e-02   1.0188285e-01   8.7850770e-02  -4.2136600e-02   5.1697630e-03   9.1103436e-02  -8.8600201e-02   5.4876992e-03   7.0977692e-03   1.0498794e-01  -8.2216782e-02  -7.3243366e-03  -2.4875944e-02   8.2127996e-02   2.3918117e-02  -8.4933279e-04   3.8686160e-02   3.5099870e-02   1.1929767e-01  -8.5980197e-02   6.2221869e-02  -6.2164854e-02  -4.7267995e-02   2.8194267e-02  -1.3739866e-02   4.7607260e-02   6.7102290e-02
  -7.9066758e-02   1.2345543e-03  -4.6239864e-02   1.5285105e-02   3.6985388e-02  -4.2789534e-02  -9.7988171e-02   1.5316645e-03   1.6794000e-02  -1.4605295e-02   1.0718785e-01  -1.6151485e-02   5.1558762e-02  -3.4545521e-02  -1.4925233e-01  -8.6659250e-02  -1.7193452e-02  -1.4176979e-04  -7.7228652e-02  -1.1302805e-01  -6.3485446e-02   1.8098158e-02   3.0292700e-02   1.1772664e-01  -1.5402651e-01   1.2659380e-02   9.8115749e-04   1.7199752e-01   6.9132774e-03  -9.7177160e-02  -1.4092800e-02   1.0270597e-01   1.1082507e-01   3.2460204e-02   0.0000000e+00   4.8176317e-01   9.5649789e-03  -3.1359882e-02  -8.9778166e-03   7.0954340e-03   4.5566138e-02  -1.0735500e-01   3.2676373e-02  -4.8657342e-02  -2.3651273e-02   3.1160808e-02   1.0104752e-01  -2.8989564e-04  -1.8684203e-02   5.1594876e-02   1.3601873e-02   2.1879685e-02   4.2760658e-02   1.0060765e-02  -4.0007223e-02  -2.4690125e-03   8.4045075e-03  -5.4975225e-02  -5.7964610e-02  -6.3695416e-02   2.2492777e-02   5.2509742e-02  -3.2950450e-02   3.3349768e-02   2.4161966e-01  -6.7033068e-02   1.2502733e-01   4.6887098e-02  -1.2625827e-01  -5.3056312e-02  -2.0291603e-02   2.4860147e-02   3.6624135e-02   1.9101694e-01  -5.0137235e-02   4.1429220e-02   3.0011709e-01  -2.1620194e-01  -1.9768510e-01   9.4685877e-02  -1.9091080e-02   2.2803733e-02   2.4358138e-02  -2.4548629e-02   5.5959058e-02   3.2003012e-02  -1.1135391e-01   8.1432363e-03  -3.1498223e-02  -1.4412727e-02
   2.7040516e-02  -7.7570943e-02  -5.0886200e-02  -2.7887571e-02  -5.8257431e-02   1.1810067e-01  -3.6198005e-02   6.8176400e-02   1.6519016e-03   9.9223438e-02   4.7113521e-02  -5.0952735e-02   2.6157757e-02  -4.9219100e-04  -1.8597662e-02  -8.4353013e-02  -9.3009832e-02  -4.6640864e-02   5.2307414e-02   2.9268283e-03   9.7144119e-03  -2.2239958e-04   3.4984478e-02  -6.9280462e-02   1.0673669e-01   1.1562041e-01   3.9554784e-02  -1.3107933e-01  -7.1158316e-02   1.1070154e-01   1.8548450e-02  -4.4616931e-02  -1.2489307e-01   6.0257233e-02   4.8176317e-01   0.0000000e+00   4.5510822e-02   6.9039947e-02   1.5860289e-02   3.9834455e-03  -3.8390492e-02   3.5431205e-02   4.6187895e-03   7.1510197e-03  -9.6886128e-03   6.1846420e-02  -1.6072092e-01   1.6703895e-01  -8.0297934e-02  -8.0583517e-02   1.8431006e-02  -5.8090004e-02  -7.7907256e-02  -2.9412849e-02   5.6325447e-02  -6.1643197e-02  -5.7271191e-03   1.9548601e-02  -4.7542266e-02  -3.5502022e-02  -7.5074952e-03   2.2644817e-02  -9.2212367e-02  -1.7078992e-03  -1.1885894e-01   1.0007354e-01   5.0492461e-02   1.9047687e-01  -1.8853734e-01   1.7557094e-01  -8.9315751e-02  -8.2495886e-02  -1.1006921e-01  -1.4106101e-01   7.5350915e-02  -6.2443034e-02   5.2830395e-02   1.2106433e-01   4.6451299e-02  -6.0186397e-02   2.9919059e-02   4.3575800e-02  -7.7815452e-02   1.3230676e-01   7.5186672e-03  -1.2156478e-01   9.6906209e-03  -6.0387349e-02   8.1839903e-02   2.8368396e-02
  -4.5826179e-02  -5.3429354e-02  -5.9865763e-03  -2.9100298e-02   4.3046222e-03   2.7839048e-02  -4.9505626e-02  -2.1985629e-02   1.1510763e-01   6.1365595e-03   2.6158290e-02  -1.4231071e-02  -8.3727644e-02  -4.6299261e-02  -2.8665565e-02   1.1160204e-02   9.8182107e-02  -1.6842436e-02  -1.2936709e-01   3.5443080e-02  -8.0379087e-02  -1.1716009e-01  -3.7684488e-04   8.8397328e-03  -2.6530861e-02  -7.6167358e-02  -2.1875190e-02   9.5439727e-02   7.2135159e-02  -3.2109374e-02   9.3273661e-02   5.8875983e-02  -1.4082715e-01   1.3673064e-02   9.5649789e-03   4.5510822e-02   0.0000000e+00   7.2006044e-02   2.6668368e-01   8.5185922e-03   7.8437538e-02   7.0901403e-02   2.6571062e-02   8.6690930e-02  -3.0937122e-02  -2.3208764e-02  -8.9074558e-02  -3.9343643e-02  -4.1100885e-02  -9.4730826e-02   9.2446605e-02  -8.9291937e-02  -3.4256358e-02   5.2828164e-02   4.8419542e-02  -1.9014498e-02   7.0763773e-03  -6.9119255e-02   2.2361567e-02  -2.5684526e-02   4.8253757e-02  -7.0825779e-02  -7.2095388e-02  -1.3178795e-02   5.9648916e-02  -5.5613560e-02  -4.6316713e-02  -1.9898159e-02  -2.9582085e-02   4.9085491e-02   2.4465033e-02   5.7052738e-02   1.3080316e-01   3.8051214e-02  -4.2092003e-02  -6.4752222e-02  -3.1918371e-03  -1.4885997e-01   8.7862472e-02  -5.6285070e-02  -9.6430850e-03  -7.8659299e-02   1.9348880e-02  -2.5199781e-02  -7.4116084e-03   1.4743958e-03  -1.0212459e-01   8.3586324e-02  -7.7201136e-02   3.8012556e-03
  -3.3480848e-03  -1.0309425e-02  -1.2352230e-02  -1.2882695e-02  -1.3235224e-02  -2.5517674e-04  -1.9864444e-02   5.1044674e-03   3.1271295e-03  -3.5089929e-02  -2.8080503e-02   2.7303647e-03   2.4758480e-02   2.2813707e-02   3.3866904e-02  -4.8244467e-02  -7.5863235e-02   1.9930095e-02  -2.5007304e-02  -3.8271138e-02  -7.2974542e-02   4.0757162e-02   1.6348232e-02   3.2537507e-02  -1.1143988e-02   7.6429471e-02  -1.9549568e-02   9.5619629e-03  -2.6896097e-02   9.1635828e-02  -6.0161788e-02   4.0915795e-03  -1.0334961e-01  -9.4960213e-02  -3.1359882e-02   6.9039947e-02   7.2006044e-02   0.0000000e+00   3.9883952e-02   2.2029684e-01  -3.2839596e-02   1.3840267e-01  -1.1414140e-02  -8.9604600e-03  -2.5973983e-02   5.7456050e-02   1.1220157e-03  -4.2254520e-02  -1.8535170e-02   3.3659113e-02   8.1786342e-03   2.5001360e-02  -2.7964037e-02   7.9048875e-02   1.0891823e-02  -1.0667765e-02   1.9254279e-02  -9.3015837e-02   5.1459145e-02  -1.3357990e-02  -9.9809050e-03  -8.1785677e-02  -3.4520976e-02   1.6630129e-02  -3.4524589e-03   5.2498472e-02   1.9456466e-02   2.4174314e-02   9.5829396e-03   7.3665931e-02  -7.9363437e-02   9.1132325e-02  -1.4894707e-02   2.2270680e-02  -9.7227657e-02  -5.5141813e-02  -9.8335530e-02   9.1574176e-02   4.2643320e-02   1.2508663e-01   4.8377135e-02   3.9118524e-02   2.2486680e-02   3.2980540e-03   1.9985809e-02   9.1950533e-03  -1.8137746e-01   3.7438124e-02  -3.7346708e-02  -2.7270950e-02
   2.3644994e-02   1.4917463e-02  -7.5829895e-02  -2.3978660e-03   5.0259537e-02  -1.2470225e-01  -5.6705851e-02  -2.5616484e-02   8.6714095e-02  -9.6183993e-02  -2.1279540e-02  -5.2412401e-02   6.3463081e-04   4.3015151e-02   4.7529987e-02   4.5259594e-02   3.1323433e-02   1.6640317e-02  -1.7849387e-02   1.4020183e-02   6.6437879e-02  -8.5267500e-02  -5.5681447e-03  -1.5522953e-02   4.5899599e-02  -4.5934327e-02   9.5974795e-02  -1.7038862e-03  -2.2757553e-02   1.0011932e-02   2.2268565e-02  -1.0176092e-02   9.8691540e-02  -8.3497539e-03  -8.9778166e-03   1.5860289e-02   2.6668368e-01   3.9883952e-02   0.0000000e+00   1.7386612e-01   1.1639450e-01  -2.4210376e-02  -3.5582002e-03   1.8451192e-02   1.9759796e-02   3.7856070e-02   3.1274787e-02   6.7392644e-03  -1.9750089e-02  -4.3994725e-04  -5.0468851e-02  -5.5532939e-02   4.7807075e-02  -5.3157165e-02  -1.3475992e-02  -3.9023766e-02  -5.4035096e-02  -7.1189615e-02  -2.4243765e-02  -1.9195338e-03   4.8544777e-02   4.0670741e-02   7.9028363e-02  -1.0267131e-02  -4.9834307e-02   1.6085064e-03  -7.9212384e-02   1.1521877e-02  -5.6054974e-02  -4.1086608e-02  -3.7396004e-02  -2.0973444e-02  -8.4618585e-02   2.3088472e-02   7.9071828e-05  -3.1965418e-03  -6.0858646e-02  -2.9407895e-02   7.9959104e-02  -4.0224030e-02  -1.5183696e-02  -1.2301372e-01   1.8478973e-02  -7.4356082e-03  -2.3292214e-02  -5.6746145e-02   2.6686281e-02  -3.0825603e-02   2.1522844e-03   2.0158783e-02
  -6.4699020e-02   2.2027916e-03  -1.6990229e-02  -1.3212522e-03  -1.0137371e-02  -1.5149904e-02  -7.9026571e-02   3.0732639e-02  -3.0494760e-02  -9.5994748e-02   3.5616942e-02   2.7919827e-02   2.7717772e-02   1.7175863e-02   2.6529098e-03  -4.6046999e-02  -3.9033982e-02   2.8582273e-02   2.7917177e-02   2.8681145e-02  -3.8044100e-02   4.5630982e-02   1.3112102e-03  -1.7022068e-03   2.3169369e-02   4.5192995e-02  -3.7020811e-03   6.5969500e-02   7.2471395e-03   3.9044932e-02   3.6096986e-04  -4.4986890e-02   1.8835165e-02  -7.6248878e-02   7.0954340e-03   3.9834455e-03   8.5185922e-03   2.2029684e-01   1.7386612e-01   0.0000000e+00   9.8956747e-02   3.9896734e-02   1.1135323e-02  -2.0929076e-02  -2.7801891e-02   3.5719969e-02  -1.4721579e-02   2.7389044e-03  -4.5579954e-02  -1.9752366e-02  -7.0502028e-02   6.9614673e-02  -1.3192997e-01   1.9751799e-02  -1.3440407e-02   1.3176323e-01  -1.3807063e-02  -5.8409222e-02  -2.2370563e-03   2.2336893e-02   8.1445412e-03  -5.4395993e-02  -1.7694790e-02  -4.5784854e-03  -7.1094356e-02   8.3403321e-02   1.7496998e-02  -9.6591199e-03  -5.0617155e-02   1.9365109e-02  -7.2923658e-02   3.8382816e-02   2.1966309e-02  -1.2241066e-02  -4.7154628e-02  -6.9773446e-03  -6.5216488e-02  -6.7600974e-02   2.0947454e-02   1.3568801e-01  -4.8932925e-02  -3.4774105e-02  -4.6246446e-02  -1.9402821e-02  -7.8607546e-03   8.0979585e-02  -2.7638412e-02   2.4015586e-02   6.8569350e-02   1.7363975e-02
   1.7466004e-02   9.5340884e-03   2.4734266e-04  -5.1165247e-02   9.0570046e-02  -3.1747339e-03  -3.4383547e-02  -5.9516750e-03  -1.0118435e-01  -1.6193386e-02   8.0731801e-02  -1.4377820e-01   6.5620737e-02  -6.8086333e-02   6.8049626e-02  -8.2009156e-02  -1.4610614e-02  -9.9532600e-02  -3.8968806e-02  -9.2788348e-02   1.0967454e-01   2.3461785e-02  -7.1925929e-02  -1.1525907e-02   3.1708263e-02  -1.0653263e-03  -3.9794692e-02   5.9214568e-03   8.8252929e-02   1.2868061e-01  -1.2647187e-02   9.9648505e-03  -1.1315862e-02   6.6085066e-03   4.5566138e-02  -3.8390492e-02   7.8437538e-02  -3.2839596e-02   1.1639450e-01   9.8956747e-02   0.0000000e+00   2.7852832e-01  -1.1503276e-01   5.5280690e-02   3.3042500e-02  -4.8348207e-02  -4.4129713e-02   3.8064236e-02   1.8625005e-03  -4.1989618e-03   9.8460583e-02   6.1651407e-02   1.0138745e-01  -5.4737612e-02   6.2800969e-02   8.8493453e-02   2.4314909e-02  -8.5178737e-02   9.0265856e-03  -1.0179476e-01  -8.1852719e-02   2.6339121e-02   3.4476388e-02  -1.2817634e-02   6.9262696e-02  -4.1057151e-02  -1.2203901e-01  -4.9050470e-02   6.9046039e-02   2.4663549e-02  -1.2757318e-02   2.5479436e-02   2.6952640e-01   1.7034897e-01   2.8956575e-01  -3.0157462e-02  -7.9721637e-02   1.8991891e-02   1.1934648e-02  -3.7807439e-02   5.3937422e-02   5.9997826e-02  -4.8952521e-02   1.1463817e-01   1.5321338e-02  -4.9636571e-02   5.5006479e-02  -3.8002372e-02   2.8514369e-02  -4.1084263e-02
   5.2869085e-02   9.8506243e-02  -2.6795285e-02   6.5496397e-02  -7.2787719e-03  -8.9400280e-03   3.8341641e-02   2.1542821e-02   9.8503139e-02   5.5933102e-03  -6.1118056e-02   5.4156300e-02  -9.3488605e-02   8.3775347e-02   1.4520703e-02  -2.8220510e-02  -1.7753115e-02   1.2785816e-01   1.3842902e-01  -1.6451979e-03  -4.7951839e-03   1.0362327e-01   1.4040775e-02   7.2331111e-03   9.1067730e-02  -4.1900861e-04   1.0815863e-01  -1.3305571e-02  -4.0839474e-02  -2.7375649e-02   2.8846427e-02  -6.9409438e-03   2.9761685e-02   3.4475987e-02  -1.0735500e-01   3.5431205e-02   7.0901403e-02   1.3840267e-01  -2.4210376e-02   3.9896734e-02   2.7852832e-01   0.0000000e+00   1.3814638e-02   3.4171622e-02  -5.4401028e-02   4.0927678e-02  -2.0674943e-03  -4.0285809e-02   4.8881368e-02   1.6758716e-01   5.8899321e-02  -5.1187400e-02   8.1278336e-02  -9.3355503e-03   9.4193230e-02  -4.4951971e-02  -7.3430450e-02   8.3370707e-02  -1.7833111e-02  -3.9431527e-02  -3.8760844e-02  -1.6998391e-02   1.0420891e-02   4.5462719e-02   2.4675149e-02   9.2401314e-02   8.4967071e-02   9.3700237e-02  -4.2001050e-02  -4.4871556e-03   2.2081702e-03   3.4088285e-02   1.9592760e-02   1.8442433e-01   2.8367621e-02   1.2187510e-01   1.0766165e-01   1.0171245e-01  -8.7358786e-02   1.8377543e-01   1.1270685e-01   8.2670199e-02   2.1790209e-03  -4.4621917e-02   4.2516358e-02   7.0931151e-02   4.5863389e-03   1.8673471e-02   6.5432512e-02   7.2034182e-02
  -6.0602005e-02  -3.6130964e-02  -2.5680962e-02  -2.6682146e-02  -5.4073043e-02  -5.6847354e-02   2.2926954e-02   7.1770697e-02  -4.7448918e-02   1.3784351e-02  -6.3680303e-03  -1.5615657e-03   1.8078428e-02   4.0905478e-02  -3.1718940e-02  -3.2152189e-03   3.1516778e-02   3.0357447e-02  -2.6919047e-02  -7.0464762e-02  -2.7350677e-02  -2.2602862e-02   2.9636741e-02  -1.2114284e-02  -7.1474995e-02   2.7131287e-03   4.2311293e-02   1.8257716e-02  -5.4832583e-02  -1.4590272e-02   5.2937724e-02  -4.8808537e-02   1.1181462e-01   7.4425483e-03   3.2676373e-02   4.6187895e-03   2.6571062e-02  -1.1414140e-02  -3.5582002e-03   1.1135323e-02  -1.1503276e-01   1.3814638e-02   0.0000000e+00   1.6009050e-01   2.2590095e-01   1.5997183e-02   5.8078972e-01   5.6566078e-03  -1.3010662e-01  -6.4206811e-02  -5.9011440e-02   2.1953339e-02   1.4804538e-01  -1.0514097e-01   6.9913484e-02  -3.1741383e-02   1.3703956e-01  -4.9223193e-02  -7.6417511e-02   3.0388315e-02  -9.4060824e-02   5.0661391e-02   7.3510191e-02   5.6280896e-02  -1.1718720e-01   1.5597813e-01  -4.2204873e-02  -1.2011939e-02  -6.6830329e-02   1.0935250e-02   4.3264285e-02  -1.8424571e-02  -9.9712158e-03   3.5747119e-02   1.4069992e-01   2.2527607e-02   1.8483964e-02  -1.4752627e-02   9.6237310e-03   6.6118157e-02  -2.4801259e-02  -2.8599602e-02  -8.7053912e-04  -1.2957708e-01   1.2843385e-02   3.3533493e-02   2.6752366e-02   4.3490959e-02  -6.8067719e-02  -4.1450863e-02
  -1.0624889e-02  -1.0382493e-02   2.0107538e-03  -1.0544222e-02  -7.0860040e-03   1.7930479e-02  -3.4685911e-02  -7.2784018e-02  -6.3204865e-02   4.4302707e-02  -4.1091841e-02  -3.4496096e-02  -6.1679568e-03  -2.4070163e-03   3.3319803e-02   4.8224183e-02  -3.2751545e-02  -3.7881207e-02   4.0183192e-02  -3.3080472e-02  -5.1652810e-02  -1.1050386e-01   3.5069267e-02   4.0318207e-02   1.1273732e-02  -3.1450034e-02  -1.8115909e-02   4.3728588e-02  -9.6243842e-03  -1.4045139e-01  -6.2674682e-02  -5.0502808e-02  -1.1637046e-01  -4.0214161e-03  -4.8657342e-02   7.1510197e-03   8.6690930e-02  -8.9604600e-03   1.8451192e-02  -2.0929076e-02   5.5280690e-02   3.4171622e-02   1.6009050e-01   0.0000000e+00  -2.6320582e-03   2.5011109e-01  -3.3063719e-02   3.7370652e-01  -6.3652371e-02   1.8192648e-02  -3.1179211e-03  -4.4132879e-02   1.1813907e-02   2.5509748e-02  -2.7017724e-03   6.6529109e-04  -7.4118070e-03   1.7944986e-03  -3.6063802e-02  -7.1595691e-02  -4.0808156e-02   4.0247221e-03  -2.3646504e-02   3.7308895e-02  -2.7676570e-02  -7.1805955e-02   2.6990057e-02   1.3038267e-01   2.3476340e-02  -5.9436019e-02   2.0567023e-03  -1.1055729e-01  -3.2292473e-02  -4.3068349e-02  -6.0069893e-03  -1.3840360e-02   3.1459548e-02   1.4597375e-02  -2.0736739e-02  -3.6448186e-02   1.2908287e-02   3.5395164e-02   4.1834109e-03  -1.7030691e-04  -1.1348860e-01   2.0640999e-02   6.4705270e-02   3.5560139e-02   4.1868642e-02  -5.1102800e-02
  -4.9159566e-02   6.6573815e-02  -1.8164927e-02  -3.4176752e-02   6.3994317e-02   1.2420573e-02   2.7804893e-02   5.2886867e-02   5.0461426e-02  -2.0916481e-02  -1.0789780e-01   4.0501781e-03   3.9544607e-02   4.3551635e-02  -2.8130987e-02  -4.0980129e-02   3.1236235e-02   1.7669539e-02  -5.6905424e-02   3.0541883e-02   1.5230150e-02   7.0378291e-02  -1.4976771e-01  -5.2294310e-02  -2.4701346e-02   2.0704696e-02  -1.1935270e-02  -1.0313966e-01  -1.3629422e-02   3.8758271e-02   3.3468521e-02   7.6440417e-02  -1.2995435e-01  -1.4252794e-02  -2.3651273e-02  -9.6886128e-03  -3.0937122e-02  -2.5973983e-02   1.9759796e-02  -2.7801891e-02   3.3042500e-02  -5.4401028e-02   2.2590095e-01  -2.6320582e-03   0.0000000e+00   3.2116461e-01  -7.4317034e-03  -4.1050584e-02   5.0688274e-01  -2.1870328e-03   5.3851905e-03  -1.9672051e-01  -3.0787508e-02   2.7831047e-03   4.3172137e-03   1.8118028e-02   7.3469141e-02   3.7569203e-03  -5.6979973e-02  -3.3093940e-02  -2.8368498e-02  -3.6904320e-02   9.2260762e-02  -6.0763224e-02  -9.0416399e-02  -3.9219133e-02   2.8633004e-01  -1.0411328e-02  -9.4417906e-02  -1.2414495e-01  -2.4457647e-02  -5.5166715e-02   7.3593166e-02   4.2107004e-03   6.3781511e-02  -4.0738599e-02  -2.5553804e-02  -4.7662271e-02   3.4906690e-02  -1.0936173e-01  -1.9748549e-02   7.1044200e-02  -5.2922015e-02  -4.8055231e-03   2.5057212e-02   1.8515260e-02  -7.0684445e-03   6.3098824e-02  -3.3916689e-02   4.2018096e-02
  -1.2332837e-02   3.6215781e-02   6.6319834e-03  -4.1125754e-02   8.7884313e-02  -2.7707177e-02  -5.7097524e-02   1.0389332e-02   4.4012997e-02   4.1707222e-02  -1.9091489e-02  -6.4798141e-02   6.1485168e-02  -7.4311366e-02   8.4342747e-02   3.2680004e-02   5.2026290e-02  -4.3684876e-02   3.2299401e-02   3.3483783e-02   9.0110904e-02  -3.3269982e-02   1.9363234e-02  -9.2230429e-02   2.8263407e-04  -9.9406829e-02   5.2301610e-02  -5.1423947e-03   8.9294466e-03  -9.3840005e-02   4.6866505e-02   3.0563406e-02  -1.2796404e-02   8.3667636e-02   3.1160808e-02   6.1846420e-02  -2.3208764e-02   5.7456050e-02   3.7856070e-02   3.5719969e-02  -4.8348207e-02   4.0927678e-02   1.5997183e-02   2.5011109e-01   3.2116461e-01   0.0000000e+00  -7.7344297e-02   1.6581987e-01  -3.6440276e-02   1.6982122e-01  -4.0695435e-02   1.5407374e-03   2.4041366e-02   6.6359734e-02  -8.6370120e-03   3.2327497e-02   1.9655060e-03   6.8444337e-02  -1.2886657e-01   3.3076362e-02   1.5899798e-01  -8.5829376e-02   9.1826766e-02   3.7873526e-02   7.6539857e-02  -6.1242802e-02   3.7930739e-02   1.5908385e-01   2.3820631e-02   1.8264252e-02  -3.1931442e-02   1.3228413e-01  -3.0688968e-02   7.3348969e-02   8.3767631e-03   1.9473972e-02  -1.6019686e-01  -2.7485498e-02   3.7899089e-03   6.5704446e-03  -9.9809604e-02   2.0982227e-03   4.9883013e-02  -1.6090380e-02  -8.4620730e-02  -4.9366703e-02  -1.0132921e-03  -4.7298251e-03  -2.0330017e-03   4.8415394e-02
   2.9882030e-02   4.8419362e-03  -5.9538675e-02  -3.0899619e-02   5.4418566e-02   6.5118382e-02   6.0935028e-02  -5.5066434e-02   6.0191087e-02  -3.4852896e-02   2.3217201e-02  -2.2930589e-02  -2.6762591e-02  -1.0854593e-01   9.8879279e-03   3.6064724e-02  -2.7293260e-02   3.6101909e-02  -3.6539725e-02   2.4690213e-02   7.9934744e-02   6.6543945e-02   5.3616353e-02   1.6745117e-02   1.1941522e-02   6.9507329e-02  -5.9244557e-02  -3.1268916e-02   6.9778023e-02   3.2278271e-02  -4.2995954e-02  -2.7970768e-02  -7.1400179e-02  -9.4689618e-02   1.0104752e-01  -1.6072092e-01  -8.9074558e-02   1.1220157e-03   3.1274787e-02  -1.4721579e-02  -4.4129713e-02  -2.0674943e-03   5.8078972e-01  -3.3063719e-02  -7.4317034e-03  -7.7344297e-02   0.0000000e+00   2.1933862e-01   2.3592202e-01  -2.9912260e-02   1.0658999e-01   8.6449068e-02   1.1554233e-02  -7.6430354e-02   2.2568519e-01   4.2022459e-02   4.0350137e-02  -1.3695129e-02  -1.4368444e-02  -1.0353419e-01   1.0125280e-01  -1.0104493e-01  -1.5864934e-01  -7.6139160e-02   4.8261541e-02  -1.0356136e-02  -3.0280917e-02   1.0590998e-02   1.1259808e-01   4.3693374e-02  -9.6677298e-02   1.2351699e-02   6.8714270e-02  -1.3701789e-01  -2.3391121e-02  -3.4895878e-02  -3.6805605e-02  -7.2688094e-02  -2.5837267e-02  -4.3621842e-02   7.3420529e-02   1.7986702e-02   8.3810458e-02   8.6211709e-02  -5.6543346e-02  -8.5836610e-02   8.7791876e-03  -2.9634630e-02   2.9588321e-02  -3.3044734e-02
   4.7251168e-03   1.5395493e-02   1.1112567e-02   2.3602669e-02   2.0011942e-03   2.0325409e-03  -5.7977899e-02  -8.9492570e-02  -4.1674432e-02  -4.0643889e-02   2.4095995e-02   1.0260813e-01  -7.3851719e-02   6.0747499e-02  -5.7125124e-02   8.9557130e-02  -6.2994778e-02  -7.1049811e-02  -6.6034562e-02   1.4658682e-04   4.9832675e-02  -1.0210321e-02  -8.3000483e-02  -2.7169052e-02  -2.3919443e-02  -4.3018437e-02   4.3453771e-02   3.9683843e-02  -2.7480831e-02   4.0046636e-02   4.8821843e-02   9.2388650e-02   4.3009673e-02   7.3912361e-02  -2.8989564e-04   1.6703895e-01  -3.9343643e-02  -4.2254520e-02   6.7392644e-03   2.7389044e-03   3.8064236e-02  -4.0285809e-02   5.6566078e-03   3.7370652e-01  -4.1050584e-02   1.6581987e-01   2.1933862e-01   0.0000000e+00  -8.1460480e-03   1.5640321e-01   1.1178138e-01  -6.4312195e-02  -1.1380727e-01  -5.0086154e-02   1.6847796e-02   1.7619516e-01  -3.4377807e-02  -8.2287213e-02   7.8861852e-02  -4.8328241e-02  -1.4847298e-02   9.8658937e-02  -2.1870145e-02  -1.5536967e-01  -1.0497198e-01   6.2907257e-02  -1.2441242e-01  -1.1630502e-01   1.3247056e-02  -1.8958657e-01  -8.8274878e-02  -1.4018578e-01   1.2357274e-02  -3.9618417e-02  -7.6600600e-02   5.0801892e-02  -2.2431946e-02   1.3457654e-01   1.4714509e-02   3.0648826e-02   9.4117155e-02   9.7858467e-03  -3.6532136e-02   4.8748406e-02   9.7339876e-02   3.5496239e-02   3.6240784e-02  -1.1267662e-02  -4.8004690e-02  -9.6612554e-02
  -3.1121070e-02  -8.4740217e-02  -3.0165786e-02   8.9043841e-02  -5.2941385e-02   8.0793569e-02  -1.2338519e-01   3.2901514e-02   2.3007984e-03   9.4530717e-02   8.5799463e-03  -2.8153315e-03  -2.0936979e-02  -2.9271061e-02   7.6514243e-02  -7.1598775e-02  -1.4757444e-02  -6.2059503e-02  -1.0237961e-01  -2.7320224e-02  -1.7149813e-02  -1.0180808e-01   5.4338576e-02   4.9314020e-02   6.4444041e-02  -4.4144051e-02  -5.8164262e-02  -2.9139584e-02  -3.5016368e-02  -6.8065129e-03  -7.6422919e-02   3.1229223e-04   4.9495539e-02   2.2944468e-02  -1.8684203e-02  -8.0297934e-02  -4.1100885e-02  -1.8535170e-02  -1.9750089e-02  -4.5579954e-02   1.8625005e-03   4.8881368e-02  -1.3010662e-01  -6.3652371e-02   5.0688274e-01  -3.6440276e-02   2.3592202e-01  -8.1460480e-03   0.0000000e+00   1.3747185e-01   1.2328129e-02  -6.8335152e-02   8.2063687e-02  -5.6287920e-02  -5.6446004e-02  -4.7693112e-02  -2.1544451e-02  -1.2677564e-01   4.6169746e-02  -6.8614044e-02  -1.7607512e-02   5.2391146e-02  -8.4785343e-03   9.7247152e-02  -3.4704267e-02  -1.1324237e-02   9.2404244e-04  -6.3537963e-02  -8.8024743e-02   5.7894920e-02  -1.7538445e-03  -4.2137928e-03   6.0801640e-03   3.9420681e-03   2.2418550e-02  -1.9075761e-03  -4.8188688e-04  -2.9902534e-02   3.0658189e-02   4.2251631e-02   1.9013115e-02  -3.6971725e-02  -1.8954647e-02  -2.4051461e-02  -2.7136906e-02  -7.2088931e-02  -1.3217915e-02  -1.3859794e-02  -1.2171279e-02   1.6827112e-02
   4.2957899e-02   2.2350950e-03  -3.2597956e-02   4.1179316e-02   4.7666098e-03  -4.8782275e-03   8.2390071e-03   1.6498334e-02   3.7399178e-02   8.0606494e-02   2.1093968e-02  -1.4532353e-02  -1.7499557e-02  -6.8603922e-02   2.9018988e-02  -3.1751486e-02   6.1502849e-02  -4.0856902e-02  -6.7521871e-02  -7.4880286e-03  -1.9728608e-02   4.8753907e-02   4.9843374e-02  -1.4487019e-03   9.2334856e-03  -1.5038600e-02  -8.5673565e-02  -7.8320580e-02   7.0153354e-02  -1.2985375e-02   5.0282792e-02  -4.1748760e-02   7.9261158e-02   1.5494593e-02   5.1594876e-02  -8.0583517e-02  -9.4730826e-02   3.3659113e-02  -4.3994725e-04  -1.9752366e-02  -4.1989618e-03   1.6758716e-01  -6.4206811e-02   1.8192648e-02  -2.1870328e-03   1.6982122e-01  -2.9912260e-02   1.5640321e-01   1.3747185e-01   0.0000000e+00   5.6393963e-02   2.3161253e-01  -2.6480793e-02   4.3224309e-02   6.2423887e-02  -1.1209090e-01  -7.5219530e-02   3.6127096e-03   9.7789302e-03   5.5858144e-02  -1.7161182e-02   1.3751471e-01   1.4478621e-02   3.7972168e-02  -6.9796213e-02  -4.8952178e-02   5.8387921e-02   6.3693693e-03   2.5983966e-03   2.6156679e-02  -8.2956830e-03  -5.6269269e-02  -1.2713378e-01   1.1017626e-01  -1.3179851e-02   1.1488743e-01  -6.8876823e-03  -1.3034360e-02  -1.5381440e-02   4.1894332e-02  -1.2530869e-02  -1.0097357e-01   3.8984793e-02  -2.9831528e-02   7.0034397e-02   1.2373744e-02   8.0962246e-03   3.6368235e-02  -5.8432477e-02   3.8281893e-02
  -2.0924257e-02   2.6626336e-02   7.1610211e-02  -1.2768626e-02   5.3075271e-02  -2.7744092e-02  -1.8166195e-02   1.1037497e-02   2.2805440e-02   3.1317783e-02   1.9281142e-02  -1.9702357e-02  -2.1301499e-02  -2.4719474e-02  -2.3610211e-02  -4.1750056e-02   4.9828492e-02   3.2376656e-02   1.0250377e-02  -6.8191225e-02   7.3531491e-02   2.0492306e-02   5.6777357e-02   5.2308914e-02  -4.9688911e-02  -3.5718206e-02  -4.1347398e-02  -9.6003111e-02  -9.4036499e-02   4.1511478e-02  -1.4885789e-02  -6.1419815e-02  -4.1710834e-02  -1.2603534e-02   1.3601873e-02   1.8431006e-02   9.2446605e-02   8.1786342e-03  -5.0468851e-02  -7.0502028e-02   9.8460583e-02   5.8899321e-02  -5.9011440e-02  -3.1179211e-03   5.3851905e-03  -4.0695435e-02   1.0658999e-01   1.1178138e-01   1.2328129e-02   5.6393963e-02   0.0000000e+00   1.7191197e-01   8.6733106e-02   5.0103659e-02   7.4950192e-03   7.6751814e-02  -1.1055077e-01   5.6378405e-02   2.6847917e-01  -3.3240599e-02  -1.5620069e-01   6.4840413e-02   3.5524296e-02   3.3479611e-02  -1.1676400e-02  -9.4124074e-02   6.9614907e-02  -3.6585833e-02  -5.9014050e-02   6.9772767e-02   9.7629946e-02   6.2095727e-02  -1.2130462e-02  -5.0924766e-02  -7.7406796e-02  -1.4341126e-01   8.9553549e-02  -2.2725313e-01   2.0487604e-02  -6.8022817e-02  -5.3519549e-02  -1.2659865e-02  -2.6205375e-02   1.0498214e-01  -1.0755555e-01  -1.0789060e-01  -3.3801460e-02   8.7989594e-02  -9.3265919e-02   2.6688248e-02
   3.8090830e-02   4.6578315e-02  -1.4812147e-02  -1.3150325e-02   2.6660515e-02  -3.4445004e-02  -1.3406623e-02   3.1106414e-02   1.6200249e-02  -4.2802833e-02  -2.8982740e-02  -7.3638432e-02   5.0828710e-03   6.8608422e-02   3.0159477e-02  -6.1699234e-02  -2.3680571e-02  -1.4018838e-02  -3.8707044e-02  -8.7120196e-02  -1.2681513e-01   7.4070515e-03  -1.7770783e-02   6.9321901e-02   7.0630919e-02   2.0369964e-02  -1.2964128e-01   2.2697943e-02  -4.0344891e-02  -2.5593459e-02   6.3778756e-02   3.2163521e-02   4.1336159e-02   3.0436166e-02   2.1879685e-02  -5.8090004e-02  -8.9291937e-02   2.5001360e-02  -5.5532939e-02   6.9614673e-02   6.1651407e-02  -5.1187400e-02   2.1953339e-02  -4.4132879e-02  -1.9672051e-01   1.5407374e-03   8.6449068e-02  -6.4312195e-02  -6.8335152e-02   2.3161253e-01   1.7191197e-01   0.0000000e+00  -1.8099283e-01   2.7673252e-01   4.2525072e-02   1.0335005e-01  -6.6110842e-03  -4.0509998e-02  -1.1174938e-01   1.6333665e-02  -6.5007366e-03   1.5243789e-02  -3.8380200e-02  -5.7470069e-03  -5.7107053e-03   1.4711942e-01   1.4410483e-02   5.0048848e-02  -4.7592289e-02  -5.3154745e-02  -4.0217880e-02  -1.1147368e-01  -1.6264783e-02   3.4536611e-03  -2.7534808e-02  -2.4389854e-02  -7.1644371e-02   3.3082184e-02   5.9637845e-02  -1.4964506e-02  -1.0488335e-01  -9.1447577e-02  -8.8648762e-02   9.9308863e-03  -1.5405294e-02  -1.2619172e-02   7.6924043e-02   9.9664371e-02   6.7179109e-03   3.0963794e-02
   2.0647435e-02   4.2102775e-02   2.2618315e-02   8.6446392e-03  -2.7968717e-02   7.8976303e-04  -3.4799111e-02  -5.4429830e-02  -2.9959081e-02  -2.1689969e-02   1.2818115e-01   7.3601124e-02   3.8272375e-03   4.5971063e-03   3.7341230e-03  -1.0015711e-01   3.3712309e-02   2.7900633e-02   2.9185905e-02   7.2292605e-03   8.8191672e-02   3.6267424e-02   3.6414012e-02  -3.8809865e-02   4.6952085e-02   6.3361724e-02   6.5490594e-02  -2.2335486e-02   9.0869823e-03  -1.2722329e-01  -1.2531292e-02  -4.3003563e-02   2.7209006e-02  -2.0864640e-02   4.2760658e-02  -7.7907256e-02  -3.4256358e-02  -2.7964037e-02   4.7807075e-02  -1.3192997e-01   1.0138745e-01   8.1278336e-02   1.4804538e-01   1.1813907e-02  -3.0787508e-02   2.4041366e-02   1.1554233e-02  -1.1380727e-01   8.2063687e-02  -2.6480793e-02   8.6733106e-02  -1.8099283e-01   0.0000000e+00   4.9759880e-01   2.6315592e-01  -3.1173418e-02  -4.2839632e-02   6.3414505e-02   3.2746086e-02  -9.5590869e-03  -5.5657695e-02  -5.9095020e-03  -1.9326130e-01   1.2329673e-03   1.1721290e-01  -1.3704617e-02  -4.7702956e-02   6.9984413e-02  -2.1238323e-02  -2.1662418e-04   5.9823914e-02  -6.0310824e-02  -8.2557828e-02  -8.8329209e-02  -8.9144796e-02   8.2192229e-02  -2.8726773e-02  -2.1486991e-02  -5.8993323e-02   5.3333868e-02  -2.0460303e-02   4.6082038e-03  -7.9525497e-03   8.2823851e-02   1.0638780e-01   4.2784426e-02  -7.6546489e-02   3.3275291e-03  -1.2378521e-01  -5.6648212e-02
  -5.6424125e-02   5.9841534e-02   1.9269195e-02   3.8227891e-02  -1.3690295e-01   5.3042394e-02  -2.1376062e-02   4.8302696e-03   7.6267186e-02  -8.1130423e-02  -7.6253648e-02  -4.6972393e-02  -7.1917403e-03  -1.0399092e-01  -3.9221023e-02  -6.8982400e-02  -1.3839155e-02   9.6577432e-02  -1.4370609e-02  -5.9503820e-02   2.4787221e-01   2.3775300e-02  -4.5076757e-02  -5.5021611e-04  -1.0472747e-01   1.1994800e-02  -4.0660782e-02  -6.0377336e-02   1.1446538e-01   3.5392664e-02   6.1888378e-02   3.4753748e-02  -5.2623396e-02  -7.5549866e-02   1.0060765e-02  -2.9412849e-02   5.2828164e-02   7.9048875e-02  -5.3157165e-02   1.9751799e-02  -5.4737612e-02  -9.3355503e-03  -1.0514097e-01   2.5509748e-02   2.7831047e-03   6.6359734e-02  -7.6430354e-02  -5.0086154e-02  -5.6287920e-02   4.3224309e-02   5.0103659e-02   2.7673252e-01   4.9759880e-01   0.0000000e+00  -1.7389285e-03   9.4443377e-02   7.7769869e-03  -8.2555371e-02  -1.1749294e-01  -1.1576486e-01  -2.5785833e-02   2.1316242e-02   1.7296956e-02   2.0292188e-02  -2.0112685e-01   8.5421707e-02  -7.3052599e-02  -6.1356270e-03  -3.8670214e-03  -7.7299371e-02   4.1931603e-02  -4.9765127e-02   1.0062339e-01  -9.6078252e-02   4.5004507e-02  -4.8922650e-02   8.1488401e-02  -1.1445274e-01   1.3298891e-01  -1.1471751e-01  -1.3994074e-02  -1.0435776e-01  -6.9827221e-03  -6.9896511e-02  -5.2424351e-02   1.6165805e-02   7.1797643e-02   1.0225432e-02   1.3091510e-01   8.8498269e-02
   4.2525559e-02  -1.6333114e-02  -4.1872641e-02  -5.0082487e-03  -4.7810006e-02   4.0952307e-02   3.9498230e-02   2.5444009e-03  -1.0195418e-01   1.0321235e-01   5.1497052e-02  -1.0924044e-02  -2.3234722e-02   7.1902591e-03  -8.1191243e-02   1.3616991e-02  -7.9970399e-03   4.6946644e-03   3.5399630e-02   1.5557717e-01  -2.9143127e-02   4.9348593e-02  -1.5245928e-01  -6.5012175e-02  -4.2960225e-02   3.2769232e-02  -5.6476634e-02  -1.7033705e-02  -5.0753298e-04  -8.7930727e-02   4.7613905e-02  -1.5510592e-02  -2.0263945e-02  -3.0761708e-02  -4.0007223e-02   5.6325447e-02   4.8419542e-02   1.0891823e-02  -1.3475992e-02  -1.3440407e-02   6.2800969e-02   9.4193230e-02   6.9913484e-02  -2.7017724e-03   4.3172137e-03  -8.6370120e-03   2.2568519e-01   1.6847796e-02  -5.6446004e-02   6.2423887e-02   7.4950192e-03   4.2525072e-02   2.6315592e-01  -1.7389285e-03   0.0000000e+00   1.8399157e-01  -1.0629319e-02  -1.9496792e-02  -1.8609515e-02   8.8204428e-02  -9.0423805e-02   8.5824552e-03   3.4369257e-02   6.8805322e-03   6.5890582e-02  -1.1260847e-01   1.5877954e-02  -2.0655545e-02  -3.6570394e-02  -1.0022117e-02  -2.3358567e-02   6.9220409e-04  -3.4347407e-02   8.1982670e-03  -2.6587628e-02   5.0359556e-02  -8.6237408e-02  -2.1214620e-02  -7.0256139e-02   9.6593407e-02   5.5672304e-02  -3.8519770e-02  -2.2847594e-02   4.2018228e-02   2.6807283e-02   1.5897198e-02   4.2532315e-02   3.7865233e-02   1.0366228e-01   4.4499722e-02
   3.8960436e-02  -3.2069675e-02   2.4641220e-02  -5.5299874e-02  -2.1167842e-02   1.3530215e-02  -3.0598648e-02  -2.0136898e-02  -3.2305226e-02  -7.9795465e-03  -1.3739093e-02   4.5446505e-03   3.2423279e-02   7.1866602e-02  -3.7519541e-02   3.1288167e-02  -6.2631856e-02   7.6998657e-03   6.0401724e-02  -4.3169100e-02  -8.6722757e-02   5.5440861e-02  -4.0735461e-02   8.8041778e-02  -4.6095383e-02   7.0022154e-02   1.7837829e-02  -4.3771439e-02  -1.1528051e-01  -6.6780261e-02   8.3605649e-03   4.2004195e-02  -6.0293642e-02  -6.6438833e-02  -2.4690125e-03  -6.1643197e-02  -1.9014498e-02  -1.0667765e-02  -3.9023766e-02   1.3176323e-01   8.8493453e-02  -4.4951971e-02  -3.1741383e-02   6.6529109e-04   1.8118028e-02   3.2327497e-02   4.2022459e-02   1.7619516e-01  -4.7693112e-02  -1.1209090e-01   7.6751814e-02   1.0335005e-01  -3.1173418e-02   9.4443377e-02   1.8399157e-01   0.0000000e+00  -5.1859786e-03  -1.6849497e-02  -2.4116093e-02  -1.4787456e-02  -7.5617945e-02  -1.7465069e-02   5.4634788e-02   4.5503751e-02   5.3078034e-02  -2.1533522e-02  -1.1822986e-03  -6.0920323e-02   8.7623045e-03   9.0767911e-03   3.2176406e-02  -3.7200910e-02   6.4331008e-02  -2.5564527e-02  -2.6681350e-02  -4.8640017e-02  -2.1575905e-02  -3.9227951e-02   1.3141263e-02   2.1032286e-02  -3.3022144e-02   2.9079292e-02  -3.6668232e-02   5.1122815e-02  -3.9292901e-02  -2.4032498e-02   1.4497896e-01   4.4802959e-02   9.4535164e-02   9.9316052e-02
   2.2560801e-01   3.4372541e-02  -7.6706357e-03  -3.9111513e-02  -1.2934494e-01  -7.3650640e-02  -8.0156203e-02   5.5894095e-02  -2.1364347e-02   1.3250536e-02  -3.8036226e-02  -8.5104016e-02  -3.5586759e-02  -8.8679692e-03   1.1509374e-02  -6.0204454e-02   7.3701746e-03  -4.6145738e-02  -9.2011775e-03  -6.7896721e-02   9.7388088e-02   2.3339609e-02  -3.4033392e-02   1.1304805e-02   2.0268162e-02   9.0501666e-02  -2.5747336e-02   1.3937176e-02  -5.3327871e-02   7.2677639e-02  -5.7315124e-02   1.6785019e-02   1.6569156e-01  -1.5485320e-03   8.4045075e-03  -5.7271191e-03   7.0763773e-03   1.9254279e-02  -5.4035096e-02  -1.3807063e-02   2.4314909e-02  -7.3430450e-02   1.3703956e-01  -7.4118070e-03   7.3469141e-02   1.9655060e-03   4.0350137e-02  -3.4377807e-02  -2.1544451e-02  -7.5219530e-02  -1.1055077e-01  -6.6110842e-03  -4.2839632e-02   7.7769869e-03  -1.0629319e-02  -5.1859786e-03   0.0000000e+00   3.2722381e-01   2.1263479e-02  -1.3584144e-01   1.1568633e-01  -1.2320828e-02  -6.3179145e-03   4.2732211e-02  -1.4087360e-01  -1.1188588e-01  -8.6817632e-02  -7.2515618e-02   1.6075565e-02  -5.8450393e-03   2.5548088e-02   1.8142668e-02  -2.2842635e-02   4.1915771e-03   2.4912665e-03  -1.0694630e-01  -2.7471070e-02  -4.4329426e-02   1.5974265e-01  -4.5608608e-02  -1.6890607e-03   3.8436944e-03  -1.0533677e-01   6.6003279e-02   6.2774158e-02   3.2471047e-02  -2.2838578e-02  -4.8727466e-02   3.6850578e-03  -1.2218501e-02
  -1.6081997e-02   2.1108432e-01  -2.7407667e-02  -1.8918811e-02  -5.9732116e-02   5.1273058e-02  -6.8823107e-02  -9.5897276e-02  -6.4216360e-03   2.5826424e-03   1.3905531e-02  -6.9211862e-04  -4.3173521e-02  -1.0872528e-01  -4.0664160e-02  -3.9976423e-02   2.0358331e-02  -1.6894338e-02  -1.3043687e-01   7.8227521e-02  -1.7838303e-02  -1.3567617e-02   2.6616273e-02   6.9002979e-03  -1.2537031e-03   1.1915312e-01   1.9543882e-02   3.7766126e-02  -3.6689466e-02  -4.4364121e-02  -5.7947867e-02  -1.4008429e-02  -6.6455819e-02   7.3481288e-02  -5.4975225e-02   1.9548601e-02  -6.9119255e-02  -9.3015837e-02  -7.1189615e-02  -5.8409222e-02  -8.5178737e-02   8.3370707e-02  -4.9223193e-02   1.7944986e-03   3.7569203e-03   6.8444337e-02  -1.3695129e-02  -8.2287213e-02  -1.2677564e-01   3.6127096e-03   5.6378405e-02  -4.0509998e-02   6.3414505e-02  -8.2555371e-02  -1.9496792e-02  -1.6849497e-02   3.2722381e-01   0.0000000e+00  -1.0199448e-01   8.8966583e-03  -6.3146781e-02   1.5037432e-01  -1.3258283e-01   8.1844634e-02  -4.5891147e-03   1.4355878e-02  -8.1474487e-03  -2.5050385e-03   1.0898848e-01  -5.6872528e-03  -5.5363547e-02  -1.6927059e-01   2.1351386e-02   3.8566727e-02   2.3914628e-02   1.6042325e-02  -1.2294094e-01   3.0929420e-02   1.2210928e-01   5.2355032e-02   7.7557252e-02  -2.6581552e-02  -1.2992818e-02  -1.7777612e-02  -2.6313490e-02  -2.3260869e-02  -4.2687931e-02  -1.3557049e-02  -7.0800975e-02   3.5806814e-02
   2.7568463e-02   1.4039279e-02   2.5986765e-02  -1.0086917e-01  -4.3750592e-02   9.1006647e-02   5.7607499e-03  -1.3904607e-01  -1.3436733e-02   4.3943975e-02  -9.8564182e-02  -8.1237858e-02  -8.5790151e-02  -2.3937255e-03   1.8082304e-02   1.4323058e-02  -3.0573165e-02   1.0112853e-02  -7.8467783e-03  -5.9927770e-02   1.5555665e-01  -3.2013762e-02  -3.1852179e-02  -4.7842970e-02  -8.9949926e-03   3.7960549e-02  -1.8956871e-02  -2.3020035e-02   4.8236866e-03  -4.9513443e-04   3.7491046e-02  -1.0062684e-01   3.2010750e-02   5.6838222e-02  -5.7964610e-02  -4.7542266e-02   2.2361567e-02   5.1459145e-02  -2.4243765e-02  -2.2370563e-03   9.0265856e-03  -1.7833111e-02  -7.6417511e-02  -3.6063802e-02  -5.6979973e-02  -1.2886657e-01  -1.4368444e-02   7.8861852e-02   4.6169746e-02   9.7789302e-03   2.6847917e-01  -1.1174938e-01   3.2746086e-02  -1.1749294e-01  -1.8609515e-02  -2.4116093e-02   2.1263479e-02  -1.0199448e-01   0.0000000e+00   2.3389173e-01   2.0635203e-01   1.6351373e-01  -1.7250388e-02   6.7640668e-02  -7.2356167e-03  -9.9883853e-02   1.8000559e-01   1.5455943e-02  -1.0445431e-01  -6.9765752e-02  -4.4865424e-02  -8.8642688e-02   5.3789468e-02   1.5914192e-02   1.0651818e-01   4.7687709e-02  -1.0917731e-02  -1.5864717e-01  -2.8221572e-03  -1.2906682e-01  -8.5002374e-02  -1.5928912e-02  -8.8410982e-03  -3.9218908e-02  -6.7418554e-02  -2.2658882e-02  -5.1059763e-03   4.7532973e-02  -7.5379180e-04  -1.2750550e-03
  -8.1959331e-02   3.2513938e-02  -1.3647067e-02  -1.7413944e-02  -1.3862039e-02   8.3039672e-02  -5.1069530e-02  -4.3403093e-02  -4.6310324e-02  -2.3833140e-02   2.8829600e-02  -3.0284687e-02  -7.7591797e-02   6.3845000e-02  -2.6441100e-03  -2.9997719e-02   4.7496536e-02   8.0762943e-02   3.5792746e-03   9.0883079e-02  -2.6208010e-02  -7.3830149e-03  -4.4091419e-02  -1.1851766e-01  -1.0198629e-02  -2.1044186e-02   3.0296333e-02   8.1976772e-02  -1.3088213e-02  -3.1028279e-02   4.1042340e-02  -3.0807777e-02   5.4163476e-02  -2.5234560e-02  -6.3695416e-02  -3.5502022e-02  -2.5684526e-02  -1.3357990e-02  -1.9195338e-03   2.2336893e-02  -1.0179476e-01  -3.9431527e-02   3.0388315e-02  -7.1595691e-02  -3.3093940e-02   3.3076362e-02  -1.0353419e-01  -4.8328241e-02  -6.8614044e-02   5.5858144e-02  -3.3240599e-02   1.6333665e-02  -9.5590869e-03  -1.1576486e-01   8.8204428e-02  -1.4787456e-02  -1.3584144e-01   8.8966583e-03   2.3389173e-01   0.0000000e+00  -6.8346011e-02   2.2302441e-01   8.1234960e-02   1.0689395e-02   6.3488872e-02  -9.0124685e-03   6.5890155e-02   7.8887351e-02  -5.9958965e-02   1.2534402e-01  -4.9624740e-02  -8.3490457e-02   3.2461574e-02  -2.8356544e-02   1.0843387e-01   4.7950114e-02  -6.2379430e-02   1.4767454e-02  -5.1069411e-03  -1.0388256e-01  -2.5336025e-02  -7.3215709e-02   4.1259387e-02  -2.9847936e-02   1.4156459e-02  -1.2084313e-02  -3.7112628e-02   5.2913188e-02   1.6988524e-02   3.2464694e-03
   2.1420272e-01   4.2987999e-02  -2.8903861e-02   1.5347965e-02   5.6422506e-02   3.1098660e-02   7.6437032e-02  -6.0083897e-02   3.2184382e-03  -1.4970131e-02  -9.1095156e-03   2.0859226e-02  -1.2017001e-02  -1.0515742e-01  -6.8190774e-02  -2.7080111e-02   2.5375377e-02  -1.1278497e-01  -3.7683575e-02  -6.9826087e-02   1.8278230e-02   1.0678908e-01  -1.4751426e-01  -2.1888545e-02   3.7644539e-03  -5.9204723e-03   1.5412903e-03  -5.2617256e-03   5.3485889e-02  -8.6839566e-02   1.1088997e-01  -3.6998131e-02  -5.3503638e-02  -1.0859339e-01   2.2492777e-02  -7.5074952e-03   4.8253757e-02  -9.9809050e-03   4.8544777e-02   8.1445412e-03  -8.1852719e-02  -3.8760844e-02  -9.4060824e-02  -4.0808156e-02  -2.8368498e-02   1.5899798e-01   1.0125280e-01  -1.4847298e-02  -1.7607512e-02  -1.7161182e-02  -1.5620069e-01  -6.5007366e-03  -5.5657695e-02  -2.5785833e-02  -9.0423805e-02  -7.5617945e-02   1.1568633e-01  -6.3146781e-02   2.0635203e-01  -6.8346011e-02   0.0000000e+00   1.6017243e-01   8.9746502e-02   9.0053080e-02   1.7435410e-01   1.3012016e-01  -4.3457761e-02  -6.3271358e-02  -1.0220900e-01  -3.5691071e-03  -6.9862906e-03   3.6829375e-03   5.3828351e-03  -1.3193325e-01   3.0932312e-02   9.2448714e-02   1.4627271e-02  -1.7420337e-01   9.8680692e-03   1.4364242e-01  -1.5404136e-01   9.4548422e-02   6.2687231e-02   5.0962825e-02  -4.7067595e-02   9.1122939e-02   8.7281101e-02  -1.3659981e-02   6.1635253e-02  -1.2354718e-02
  -4.2452326e-02   6.3141645e-02  -2.4320777e-02   6.4464733e-03   6.6318348e-02  -3.1607037e-02  -3.8052678e-02  -2.7036875e-02  -5.5919892e-03  -8.4731236e-03  -2.2264908e-02  -3.5883078e-02   5.0825947e-02   2.9162630e-03   1.5761427e-02  -4.1944712e-02  -8.7660255e-02   1.1546219e-01   6.5286330e-02  -6.5102649e-02   1.1360236e-02  -7.2132633e-02  -2.4769383e-02   6.1830366e-02  -7.0010104e-02  -1.9066590e-03   6.0134358e-02   1.3823873e-03   6.1106054e-02  -2.8227691e-02  -3.2959690e-02  -2.2580766e-02  -7.1430521e-02  -3.9687873e-02   5.2509742e-02   2.2644817e-02  -7.0825779e-02  -8.1785677e-02   4.0670741e-02  -5.4395993e-02   2.6339121e-02  -1.6998391e-02   5.0661391e-02   4.0247221e-03  -3.6904320e-02  -8.5829376e-02  -1.0104493e-01   9.8658937e-02   5.2391146e-02   1.3751471e-01   6.4840413e-02   1.5243789e-02  -5.9095020e-03   2.1316242e-02   8.5824552e-03  -1.7465069e-02  -1.2320828e-02   1.5037432e-01   1.6351373e-01   2.2302441e-01   1.6017243e-01   0.0000000e+00  -3.0605729e-02   3.2434093e-01  -1.3542973e-01   2.8695115e-01  -8.3611854e-02  -9.5576739e-02   6.5956265e-02  -1.1799954e-01  -5.8786436e-02  -2.7417471e-02  -1.2300149e-02  -5.1576894e-02   3.3542636e-02  -6.9649367e-02  -8.9971025e-02   7.3359205e-02  -4.7424770e-02  -3.9312438e-02  -2.3149121e-02   4.8529299e-03   7.7617561e-02  -3.5373169e-02   8.2822548e-02  -4.0447005e-02  -4.2123930e-02   4.2950512e-03   1.8203002e-02   5.1891456e-02
   7.6541521e-02  -1.6514789e-02   3.6941687e-02   1.3234382e-02  -6.1687350e-02  -6.5966933e-02   2.1682694e-02  -8.0895284e-03  -7.3747047e-02   1.1201284e-02   8.8403253e-02  -8.9335025e-02   4.2005079e-02   4.9710945e-02  -3.2596311e-02  -2.0443207e-02   1.7500479e-01  -3.0492568e-02   1.3481976e-01  -3.7425492e-02   1.5885582e-01   6.5438705e-02  -1.7342959e-02   6.1723969e-02  -4.3427135e-02   4.7798106e-02   5.5596674e-02  -1.3924148e-02   9.1077924e-02  -7.6603239e-02   6.1251496e-03   5.6139996e-02   8.1845736e-02  -6.8337816e-02  -3.2950450e-02  -9.2212367e-02  -7.2095388e-02  -3.4520976e-02   7.9028363e-02  -1.7694790e-02   3.4476388e-02   1.0420891e-02   7.3510191e-02  -2.3646504e-02   9.2260762e-02   9.1826766e-02  -1.5864934e-01  -2.1870145e-02  -8.4785343e-03   1.4478621e-02   3.5524296e-02  -3.8380200e-02  -1.9326130e-01   1.7296956e-02   3.4369257e-02   5.4634788e-02  -6.3179145e-03  -1.3258283e-01  -1.7250388e-02   8.1234960e-02   8.9746502e-02  -3.0605729e-02   0.0000000e+00   2.3280775e-01  -4.5170120e-02  -7.8450332e-02  -8.9604412e-02   1.2959493e-01  -5.4676592e-02   2.1460650e-02  -1.2568021e-01  -1.3791244e-02   5.1424825e-02  -1.4242475e-01  -7.9612848e-02   5.2943100e-03   1.1403940e-01   5.4552536e-03   1.6435339e-02  -1.2663523e-01   2.0197258e-01   5.8054904e-02   1.4719199e-02  -8.8340261e-04   4.5375999e-02   3.5058756e-02   5.2298507e-02  -1.3588307e-01  -6.1669899e-02   1.6965088e-02
  -4.5262543e-02   6.9627500e-02  -2.1591722e-02   3.9027261e-02  -3.8783586e-03   1.9150392e-02  -7.7047236e-02   2.3212495e-02  -3.2959646e-02   4.0150158e-02   3.7087156e-02   4.2919584e-02   1.9272085e-02   1.5991315e-02  -5.0374721e-02   2.1927949e-02   2.8100191e-02   1.2693164e-01   1.0111104e-02  -1.0141135e-02  -5.4146691e-02  -2.2724584e-02   7.2977705e-02   3.1854752e-02  -2.8262041e-02   1.6856671e-02  -3.2402249e-02   1.8029478e-02   3.4778935e-02  -8.1236694e-03  -7.2598756e-02  -2.8693965e-02  -7.9049031e-02   4.9376846e-02   3.3349768e-02  -1.7078992e-03  -1.3178795e-02   1.6630129e-02  -1.0267131e-02  -4.5784854e-03  -1.2817634e-02   4.5462719e-02   5.6280896e-02   3.7308895e-02  -6.0763224e-02   3.7873526e-02  -7.6139160e-02  -1.5536967e-01   9.7247152e-02   3.7972168e-02   3.3479611e-02  -5.7470069e-03   1.2329673e-03   2.0292188e-02   6.8805322e-03   4.5503751e-02   4.2732211e-02   8.1844634e-02   6.7640668e-02   1.0689395e-02   9.0053080e-02   3.2434093e-01   2.3280775e-01   0.0000000e+00  -9.3071817e-02  -1.6950995e-03  -6.6740422e-02  -1.0877194e-03  -4.2966443e-02  -8.0733330e-02   1.1178091e-01  -1.7056531e-02  -2.5722507e-02  -6.2495222e-03  -1.9157629e-02   2.9212752e-03  -1.3950183e-01  -8.0767467e-03  -2.5196929e-02   7.7485658e-02   5.6623198e-02   1.3950072e-01  -6.1209864e-02   4.3967346e-02  -7.7110431e-02   1.2212319e-02  -4.7750091e-02  -4.9539379e-02  -2.7723936e-02   4.9090297e-02
  -8.9363215e-02  -5.2009053e-02   4.6399279e-02   3.4684069e-02  -6.6237299e-02  -2.5036996e-02   1.2860077e-01   3.5084042e-02  -5.4494296e-02   5.3139077e-02  -3.1650392e-02   2.7514658e-02   6.5850824e-02   2.1143318e-02   3.3639930e-03  -7.0074083e-02   1.3907745e-01  -2.1513832e-02  -7.9139179e-02   3.0648274e-03   4.7645018e-02  -1.2449793e-01  -8.4326105e-02  -4.0743893e-02   6.6389218e-02   3.1743017e-02  -5.9318535e-02  -7.7440627e-02  -1.8962954e-02  -7.3490539e-02   4.3920133e-02  -9.2277019e-03  -9.1275504e-02   1.0188285e-01   2.4161966e-01  -1.1885894e-01   5.9648916e-02  -3.4524589e-03  -4.9834307e-02  -7.1094356e-02   6.9262696e-02   2.4675149e-02  -1.1718720e-01  -2.7676570e-02  -9.0416399e-02   7.6539857e-02   4.8261541e-02  -1.0497198e-01  -3.4704267e-02  -6.9796213e-02  -1.1676400e-02  -5.7107053e-03   1.1721290e-01  -2.0112685e-01   6.5890582e-02   5.3078034e-02  -1.4087360e-01  -4.5891147e-03  -7.2356167e-03   6.3488872e-02   1.7435410e-01  -1.3542973e-01  -4.5170120e-02  -9.3071817e-02   0.0000000e+00   2.8604861e-01  -6.3592568e-03   1.4145012e-01  -1.1921733e-01  -1.4454355e-01  -2.9413938e-02  -1.4275626e-02  -3.4301641e-02  -4.7714808e-02   2.4372441e-02  -9.0435982e-02  -3.7826968e-02  -4.2403360e-02   1.8483753e-01   3.1768125e-02  -2.0218795e-02  -8.5046063e-02  -9.2302477e-02  -2.0805340e-02  -2.0016148e-02  -9.0413703e-03   6.7593761e-02   6.9763575e-03  -1.1484410e-01  -2.7624601e-03
  -1.4289609e-02  -2.6080942e-03  -7.4458186e-02  -9.6899890e-02  -9.3952698e-03  -1.9721136e-02   4.0612772e-02   8.8994374e-02  -3.9757194e-03   1.0768121e-01  -1.1339370e-02   3.1003740e-02   1.0845366e-01   1.8141681e-01   2.6116136e-02  -6.0445120e-02  -4.7793365e-02   3.8730527e-02  -1.3945511e-02  -3.4837356e-03   9.0566904e-02   1.2171219e-02  -7.8750718e-02  -1.9345818e-02  -2.7658253e-03  -8.8032577e-02  -3.5828796e-02   2.7609487e-02   8.9700100e-02   4.9843958e-02  -3.4162130e-02   7.4269847e-02  -1.6637151e-02   8.7850770e-02  -6.7033068e-02   1.0007354e-01  -5.5613560e-02   5.2498472e-02   1.6085064e-03   8.3403321e-02  -4.1057151e-02   9.2401314e-02   1.5597813e-01  -7.1805955e-02  -3.9219133e-02  -6.1242802e-02  -1.0356136e-02   6.2907257e-02  -1.1324237e-02  -4.8952178e-02  -9.4124074e-02   1.4711942e-01  -1.3704617e-02   8.5421707e-02  -1.1260847e-01  -2.1533522e-02  -1.1188588e-01   1.4355878e-02  -9.9883853e-02  -9.0124685e-03   1.3012016e-01   2.8695115e-01  -7.8450332e-02  -1.6950995e-03   2.8604861e-01   0.0000000e+00   2.2153860e-02  -3.0925900e-02   2.2233284e-02   1.1090047e-01   2.8646997e-02  -7.6595056e-02  -4.1446355e-03  -1.0245543e-02   3.1495031e-02  -1.9286746e-02   4.6413934e-02   9.2510163e-03   3.0544546e-02  -1.9225377e-01   1.1481676e-01  -3.9597989e-02   1.9476352e-02   5.9561956e-02  -4.1198357e-02  -6.2303079e-02   3.7231857e-03  -1.3561812e-01   3.4006507e-02  -9.3433688e-02
   4.1208834e-02  -2.2596359e-02  -1.0282088e-02  -1.7899703e-02   7.5480787e-02  -2.2956031e-02   2.5385864e-02  -8.0720956e-02  -1.7683291e-02  -1.0566507e-01  -6.6335631e-03  -1.9684963e-02   5.5030636e-03   1.7910148e-02  -4.1121509e-02  -1.3000632e-02   1.4472229e-03   5.4268408e-03   4.0357453e-02  -6.0177923e-02  -1.9763335e-02   9.7334368e-02  -5.3003784e-02  -2.7729297e-02  -2.9963872e-02  -2.8569604e-02  -3.4146023e-02   3.5754104e-02   4.6234532e-02  -2.9966385e-02   5.0089467e-02   4.1929449e-02   4.3674066e-02  -4.2136600e-02   1.2502733e-01   5.0492461e-02  -4.6316713e-02   1.9456466e-02  -7.9212384e-02   1.7496998e-02  -1.2203901e-01   8.4967071e-02  -4.2204873e-02   2.6990057e-02   2.8633004e-01   3.7930739e-02  -3.0280917e-02  -1.2441242e-01   9.2404244e-04   5.8387921e-02   6.9614907e-02   1.4410483e-02  -4.7702956e-02  -7.3052599e-02   1.5877954e-02  -1.1822986e-03  -8.6817632e-02  -8.1474487e-03   1.8000559e-01   6.5890155e-02  -4.3457761e-02  -8.3611854e-02  -8.9604412e-02  -6.6740422e-02  -6.3592568e-03   2.2153860e-02   0.0000000e+00   3.1205507e-01   1.9929309e-01   1.1299857e-01   1.5234015e-01  -8.7693099e-02   3.8469313e-03  -6.0251719e-02  -1.3396957e-02  -2.5923554e-02  -1.5775717e-01  -9.9420742e-02   4.8938476e-02  -7.6771141e-02   4.7641755e-02  -1.0126384e-02   7.2233926e-02  -5.7039988e-02   9.9432940e-03   5.7299499e-02   1.5555680e-02   5.1892540e-02   6.9959228e-02  -6.7987351e-02
  -2.9100111e-02   2.5236795e-02  -1.8057607e-02  -1.2963465e-02  -3.8944897e-02  -8.1611461e-04  -8.0174986e-02  -1.8389180e-02  -9.1498744e-02  -7.2382795e-02  -2.4081471e-02   4.2423543e-02  -3.0744665e-02  -4.3749010e-02   5.1468848e-02   3.1418161e-02  -3.7952775e-02  -2.2488164e-02   1.2448278e-01  -1.1537953e-01   2.4580289e-02   2.6553094e-02  -3.1301335e-02  -1.0426199e-02   3.3189158e-02   5.6314173e-02  -2.2118703e-02   4.6413260e-02  -1.0185639e-02   8.4395476e-03  -4.3662975e-02   4.0239740e-03   5.2729356e-02   5.1697630e-03   4.6887098e-02   1.9047687e-01  -1.9898159e-02   2.4174314e-02   1.1521877e-02  -9.6591199e-03  -4.9050470e-02   9.3700237e-02  -1.2011939e-02   1.3038267e-01  -1.0411328e-02   1.5908385e-01   1.0590998e-02  -1.1630502e-01  -6.3537963e-02   6.3693693e-03  -3.6585833e-02   5.0048848e-02   6.9984413e-02  -6.1356270e-03  -2.0655545e-02  -6.0920323e-02  -7.2515618e-02  -2.5050385e-03   1.5455943e-02   7.8887351e-02  -6.3271358e-02  -9.5576739e-02   1.2959493e-01  -1.0877194e-03   1.4145012e-01  -3.0925900e-02   3.1205507e-01   0.0000000e+00   4.9703819e-02  -2.9516171e-02  -7.6274747e-02   5.3880837e-02  -4.0654824e-03  -7.6065138e-02  -3.8306384e-03  -2.9776626e-02  -1.1331224e-02   8.2995378e-02  -2.1370542e-02   2.5951196e-02   1.1759969e-02  -5.5325187e-02   1.8646518e-02  -1.2091611e-01   7.0260311e-02   6.2820957e-02   1.1616879e-01  -6.1092866e-02  -1.5577246e-02  -2.2278891e-02
  -3.4008763e-02  -1.1175647e-02  -1.7495482e-02   2.1821040e-03   6.6621174e-02   3.9285613e-02   1.2353325e-02  -1.4888605e-02  -5.3313385e-02  -3.5923530e-02  -8.7314143e-03  -6.0823958e-02   6.8148192e-02   7.5896930e-02  -5.8653926e-02  -8.8128341e-02  -1.9296507e-03  -5.1459057e-02   9.9847339e-02   1.8012131e-02  -2.9842451e-02  -1.0359982e-01  -4.5544840e-02  -1.4574972e-02  -4.3225467e-02   5.4495071e-02  -4.0418475e-03   2.3300085e-03   6.0772147e-02  -8.1653068e-02  -9.1622504e-03  -6.1873397e-03   2.2034722e-01   9.1103436e-02  -1.2625827e-01  -1.8853734e-01  -2.9582085e-02   9.5829396e-03  -5.6054974e-02  -5.0617155e-02   6.9046039e-02  -4.2001050e-02  -6.6830329e-02   2.3476340e-02  -9.4417906e-02   2.3820631e-02   1.1259808e-01   1.3247056e-02  -8.8024743e-02   2.5983966e-03  -5.9014050e-02  -4.7592289e-02  -2.1238323e-02  -3.8670214e-03  -3.6570394e-02   8.7623045e-03   1.6075565e-02   1.0898848e-01  -1.0445431e-01  -5.9958965e-02  -1.0220900e-01   6.5956265e-02  -5.4676592e-02  -4.2966443e-02  -1.1921733e-01   2.2233284e-02   1.9929309e-01   4.9703819e-02   0.0000000e+00   4.1247853e-01  -1.7536734e-01   6.4091273e-02   2.1149828e-02  -4.9072049e-02  -6.4814379e-02  -1.0192635e-01   5.1763967e-02  -2.9996532e-02   9.5875019e-02  -2.9925078e-03   5.0997448e-03   1.8860456e-02  -3.1811858e-02  -6.8234099e-02  -1.0674718e-01  -5.6482398e-02  -9.5597426e-02   4.9919643e-03  -9.3292066e-03  -3.1016713e-02
  -6.4278664e-02  -3.7582771e-02  -6.3980077e-02  -1.2894320e-02  -3.8928070e-02   2.9961718e-02  -6.4902284e-02   1.1421348e-02  -5.4865603e-02  -8.3881365e-02   2.6832275e-02   3.9014257e-02  -7.8868155e-03   3.9281911e-02   4.1283890e-02  -1.5126961e-02   1.9929711e-02  -3.5280350e-02  -1.7342192e-01   1.8785025e-01   2.3481495e-01   8.6245124e-02   3.7573830e-02   7.1923581e-02  -3.2151721e-02  -7.0017557e-02   2.6838104e-02  -1.1924329e-01  -1.0369857e-01  -5.3685064e-02  -5.2070317e-03  -5.5624684e-03   1.2811494e-02  -8.8600201e-02  -5.3056312e-02   1.7557094e-01   4.9085491e-02   7.3665931e-02  -4.1086608e-02   1.9365109e-02   2.4663549e-02  -4.4871556e-03   1.0935250e-02  -5.9436019e-02  -1.2414495e-01   1.8264252e-02   4.3693374e-02  -1.8958657e-01   5.7894920e-02   2.6156679e-02   6.9772767e-02  -5.3154745e-02  -2.1662418e-04  -7.7299371e-02  -1.0022117e-02   9.0767911e-03  -5.8450393e-03  -5.6872528e-03  -6.9765752e-02   1.2534402e-01  -3.5691071e-03  -1.1799954e-01   2.1460650e-02  -8.0733330e-02  -1.4454355e-01   1.1090047e-01   1.1299857e-01  -2.9516171e-02   4.1247853e-01   0.0000000e+00  -2.1937433e-02  -1.4982381e-01   3.9416893e-02  -9.0875797e-03   3.8397283e-02   1.2224409e-01  -1.0147434e-02  -1.5465048e-01   4.5919700e-02   3.2347793e-02  -5.2734935e-02  -1.0225168e-01   1.8001076e-02   1.9424209e-02  -1.8365433e-02  -5.7982122e-02   6.3397642e-02  -5.1933487e-02   2.0161830e-02  -1.9844917e-02
  -5.0240396e-02  -1.2807608e-01  -1.2742966e-02  -3.0779831e-02   8.4196028e-02   6.2703609e-02   5.9263094e-02  -3.5292539e-02  -4.4868024e-02  -2.5608426e-02   4.4821007e-02  -2.4962137e-02  -2.3748039e-02   6.6720857e-02   1.0760185e-02   8.7795246e-02  -4.8737016e-02  -2.3112922e-02   7.5271505e-03   7.0810827e-02   1.3792169e-01   5.6145635e-02   6.4060679e-02  -2.4017136e-02   5.1404003e-02   1.2995305e-02   1.4059177e-02  -1.4123389e-01  -3.5488047e-02   1.1567988e-02   1.4637330e-01   3.8518531e-02   4.8760568e-02   5.4876992e-03  -2.0291603e-02  -8.9315751e-02   2.4465033e-02  -7.9363437e-02  -3.7396004e-02  -7.2923658e-02  -1.2757318e-02   2.2081702e-03   4.3264285e-02   2.0567023e-03  -2.4457647e-02  -3.1931442e-02  -9.6677298e-02  -8.8274878e-02  -1.7538445e-03  -8.2956830e-03   9.7629946e-02  -4.0217880e-02   5.9823914e-02   4.1931603e-02  -2.3358567e-02   3.2176406e-02   2.5548088e-02  -5.5363547e-02  -4.4865424e-02  -4.9624740e-02  -6.9862906e-03  -5.8786436e-02  -1.2568021e-01   1.1178091e-01  -2.9413938e-02   2.8646997e-02   1.5234015e-01  -7.6274747e-02  -1.7536734e-01  -2.1937433e-02   0.0000000e+00   2.5460550e-01  -3.1249319e-02   1.5777566e-02   4.6229054e-02   1.9960464e-02  -1.7268909e-02   5.8580240e-02  -2.6313321e-03  -6.1833847e-02   6.3642711e-02   1.9649516e-02  -1.7314560e-02  -8.6514712e-02  -3.1004391e-02  -9.0352623e-02  -1.3790345e-02  -5.2026408e-02   2.7557888e-02  -3.0851629e-02
  -2.8897359e-02   9.0521652e-03  -3.0742559e-02   1.2558292e-02  -4.8659044e-02  -7.1148302e-02  -9.1854851e-02   7.5262845e-03   7.6964942e-04   1.8429482e-01  -1.4071751e-02   1.9017615e-02  -3.5055119e-02  -2.6957038e-02  -3.7357021e-02   2.1202752e-02  -8.7758270e-02   4.9978010e-02   4.6695030e-02  -1.3821774e-02   2.6082263e-03   1.0849224e-01  -2.3820388e-02   5.3079902e-02  -1.0270736e-01  -7.2700392e-03   3.7961309e-02   1.0689895e-02  -1.3882289e-02  -1.7503240e-02  -1.2505548e-01   4.1453466e-02   3.3914843e-02   7.0977692e-03   2.4860147e-02  -8.2495886e-02   5.7052738e-02   9.1132325e-02  -2.0973444e-02   3.8382816e-02   2.5479436e-02   3.4088285e-02  -1.8424571e-02  -1.1055729e-01  -5.5166715e-02   1.3228413e-01   1.2351699e-02  -1.4018578e-01  -4.2137928e-03  -5.6269269e-02   6.2095727e-02  -1.1147368e-01  -6.0310824e-02  -4.9765127e-02   6.9220409e-04  -3.7200910e-02   1.8142668e-02  -1.6927059e-01  -8.8642688e-02  -8.3490457e-02   3.6829375e-03  -2.7417471e-02  -1.3791244e-02  -1.7056531e-02  -1.4275626e-02  -7.6595056e-02  -8.7693099e-02   5.3880837e-02   6.4091273e-02  -1.4982381e-01   2.5460550e-01   0.0000000e+00  -1.0895950e-02  -4.6994469e-02   1.9987806e-02   2.7675550e-01  -1.0285529e-01   9.4895255e-02  -2.9345838e-02  -1.2492514e-01  -2.8958954e-02  -1.1440007e-02   3.5780287e-02  -9.2745041e-02   1.1789218e-02  -3.3731371e-02   7.1765889e-02  -3.8423609e-02   3.8652934e-02  -1.4820605e-02
   1.8028761e-02  -4.8964898e-03   1.1616507e-01  -3.7299965e-02  -2.0640924e-02   4.9067112e-02   4.6356692e-02  -1.5253194e-02   1.9754138e-02  -3.2550859e-02  -2.4038977e-02   8.2156523e-02   9.6300687e-03  -1.8140638e-02   9.8563022e-03  -1.6824561e-02  -6.8591134e-02   8.1223899e-03   1.2202270e-01   1.9142096e-02  -9.9886339e-02   9.9136333e-02   2.9690252e-02  -2.3037483e-03  -7.7030897e-02   7.4812941e-02  -4.7103585e-02  -2.2513244e-02   1.3944400e-01  -1.0591452e-01  -4.2618644e-02  -3.7055754e-02   3.7312713e-02   1.0498794e-01   3.6624135e-02  -1.1006921e-01   1.3080316e-01  -1.4894707e-02  -8.4618585e-02   2.1966309e-02   2.6952640e-01   1.9592760e-02  -9.9712158e-03  -3.2292473e-02   7.3593166e-02  -3.0688968e-02   6.8714270e-02   1.2357274e-02   6.0801640e-03  -1.2713378e-01  -1.2130462e-02  -1.6264783e-02  -8.2557828e-02   1.0062339e-01  -3.4347407e-02   6.4331008e-02  -2.2842635e-02   2.1351386e-02   5.3789468e-02   3.2461574e-02   5.3828351e-03  -1.2300149e-02   5.1424825e-02  -2.5722507e-02  -3.4301641e-02  -4.1446355e-03   3.8469313e-03  -4.0654824e-03   2.1149828e-02   3.9416893e-02  -3.1249319e-02  -1.0895950e-02   0.0000000e+00   2.2430424e-01   1.8203529e-01  -1.6700396e-01   4.9424549e-02   3.2937599e-02  -4.7989819e-02  -4.9266884e-04   1.2216588e-02  -1.5889717e-03   8.7894909e-02  -5.3356822e-02   6.2813824e-02  -6.8551391e-02  -2.7136691e-02   3.8315253e-03  -1.1293157e-01  -7.4453690e-02
   2.7782581e-02   2.7827081e-02  -7.7968491e-03   4.4625746e-02  -3.3148698e-02   7.6155032e-02  -5.1559430e-02   5.2540303e-03  -4.0228353e-02   1.1850321e-02  -8.6827068e-04   6.2216720e-02   1.1815694e-02  -2.6898918e-02  -6.1031512e-02   7.8932997e-02   8.2285256e-02   1.7244661e-02   2.6403283e-02   1.2939104e-01   1.1878277e-01  -4.9727943e-02   4.1711262e-02  -7.4753414e-02  -3.8654369e-02  -1.1063714e-01  -7.2361026e-02   3.8086061e-02  -9.8111265e-02   5.2627521e-02   3.0538444e-02  -4.6248131e-02  -2.7504912e-02  -8.2216782e-02   1.9101694e-01  -1.4106101e-01   3.8051214e-02   2.2270680e-02   2.3088472e-02  -1.2241066e-02   1.7034897e-01   1.8442433e-01   3.5747119e-02  -4.3068349e-02   4.2107004e-03   7.3348969e-02  -1.3701789e-01  -3.9618417e-02   3.9420681e-03   1.1017626e-01  -5.0924766e-02   3.4536611e-03  -8.8329209e-02  -9.6078252e-02   8.1982670e-03  -2.5564527e-02   4.1915771e-03   3.8566727e-02   1.5914192e-02  -2.8356544e-02  -1.3193325e-01  -5.1576894e-02  -1.4242475e-01  -6.2495222e-03  -4.7714808e-02  -1.0245543e-02  -6.0251719e-02  -7.6065138e-02  -4.9072049e-02  -9.0875797e-03   1.5777566e-02  -4.6994469e-02   2.2430424e-01   0.0000000e+00   1.1051013e-01   1.6434399e-01  -3.1884227e-02   2.3270066e-01   8.6944717e-02  -3.4174063e-02  -3.8901766e-02  -4.8846637e-02  -2.2753852e-02  -2.4628227e-02   1.6230769e-02  -6.4370082e-03   1.2364103e-01   4.5279633e-02  -5.7412354e-03   1.0530619e-02
   4.0769297e-03   2.6047387e-02  -2.5891756e-02  -6.5208249e-02   1.1877940e-02  -8.4299809e-02  -3.2852460e-02  -1.6457419e-02  -1.0678821e-02   4.3028706e-02  -4.2231038e-02   4.7113501e-02   5.1556216e-03   5.5164439e-02   4.7670692e-02   5.1295691e-03   2.1493583e-02   2.9738880e-02   6.5949580e-05   2.5497034e-03  -2.5620529e-02   8.5876854e-03   2.1954197e-02   5.8983707e-03   5.1331125e-02   6.5164999e-02  -1.3590400e-02  -8.1616563e-02  -1.6596227e-02  -1.0038828e-01   6.2855587e-02   1.1296697e-01   5.0809396e-02  -7.3243366e-03  -5.0137235e-02   7.5350915e-02  -4.2092003e-02  -9.7227657e-02   7.9071828e-05  -4.7154628e-02   2.8956575e-01   2.8367621e-02   1.4069992e-01  -6.0069893e-03   6.3781511e-02   8.3767631e-03  -2.3391121e-02  -7.6600600e-02   2.2418550e-02  -1.3179851e-02  -7.7406796e-02  -2.7534808e-02  -8.9144796e-02   4.5004507e-02  -2.6587628e-02  -2.6681350e-02   2.4912665e-03   2.3914628e-02   1.0651818e-01   1.0843387e-01   3.0932312e-02   3.3542636e-02  -7.9612848e-02  -1.9157629e-02   2.4372441e-02   3.1495031e-02  -1.3396957e-02  -3.8306384e-03  -6.4814379e-02   3.8397283e-02   4.6229054e-02   1.9987806e-02   1.8203529e-01   1.1051013e-01   0.0000000e+00   1.4778569e-01  -2.3152751e-02  -1.5847694e-01   3.3205027e-02  -8.3319954e-02  -3.2941837e-02  -1.3756197e-02   3.3841592e-02  -3.4589798e-02   2.0912259e-02   5.1619181e-04  -7.1283046e-02  -2.8481914e-02   7.6507080e-02   1.7818079e-03
   3.3078513e-02  -6.5392044e-03  -2.1911627e-02  -3.6020094e-02  -4.5849875e-02  -5.4008823e-02   5.2083256e-02   4.3204593e-03  -8.2115931e-02   1.1184609e-03   5.1741136e-02   2.2508027e-02  -4.0453959e-02   1.4126067e-02  -5.0507551e-02  -1.3586842e-01  -5.5808004e-02   9.6175256e-02  -1.3567363e-02   8.8889174e-02   6.0260939e-02   6.0044935e-02   3.6289729e-02   1.3794154e-02   2.7241525e-02   1.8951105e-02  -8.4730227e-02  -3.5602177e-02  -5.3178381e-02  -1.5827542e-01   1.2871093e-02   1.2472472e-01  -2.2228667e-02  -2.4875944e-02   4.1429220e-02  -6.2443034e-02  -6.4752222e-02  -5.5141813e-02  -3.1965418e-03  -6.9773446e-03  -3.0157462e-02   1.2187510e-01   2.2527607e-02  -1.3840360e-02  -4.0738599e-02   1.9473972e-02  -3.4895878e-02   5.0801892e-02  -1.9075761e-03   1.1488743e-01  -1.4341126e-01  -2.4389854e-02   8.2192229e-02  -4.8922650e-02   5.0359556e-02  -4.8640017e-02  -1.0694630e-01   1.6042325e-02   4.7687709e-02   4.7950114e-02   9.2448714e-02  -6.9649367e-02   5.2943100e-03   2.9212752e-03  -9.0435982e-02  -1.9286746e-02  -2.5923554e-02  -2.9776626e-02  -1.0192635e-01   1.2224409e-01   1.9960464e-02   2.7675550e-01  -1.6700396e-01   1.6434399e-01   1.4778569e-01   0.0000000e+00   5.8293902e-02   2.2266026e-02   1.0418711e-01   7.8079438e-02  -6.8229175e-02   1.6009686e-02   1.8953259e-03   1.2429880e-01  -3.1590259e-02   2.1988777e-02   2.6973047e-02  -2.0123602e-03  -4.7345100e-02  -8.1092815e-02
   7.1692373e-02  -1.6046510e-02  -6.0623486e-02  -3.1901267e-02   6.7129351e-02  -7.4210435e-02  -6.4014759e-03  -3.2097962e-02  -2.0347325e-02  -9.4532045e-02   1.1984790e-02  -4.9439657e-03  -2.7595167e-02  -5.4531053e-02   3.4283752e-02   7.5160773e-02   4.4048667e-02   1.5690852e-02  -4.7761071e-02   1.0289340e-01  -3.7511851e-02  -4.3082491e-02  -4.1999968e-02  -4.2782511e-02   4.3841330e-02   5.9908554e-02  -9.3224839e-03  -7.3835314e-02  -5.8964324e-03  -4.9061874e-02   7.4366028e-03  -8.7899288e-02   9.6210106e-02   8.2127996e-02   3.0011709e-01   5.2830395e-02  -3.1918371e-03  -9.8335530e-02  -6.0858646e-02  -6.5216488e-02  -7.9721637e-02   1.0766165e-01   1.8483964e-02   3.1459548e-02  -2.5553804e-02  -1.6019686e-01  -3.6805605e-02  -2.2431946e-02  -4.8188688e-04  -6.8876823e-03   8.9553549e-02  -7.1644371e-02  -2.8726773e-02   8.1488401e-02  -8.6237408e-02  -2.1575905e-02  -2.7471070e-02  -1.2294094e-01  -1.0917731e-02  -6.2379430e-02   1.4627271e-02  -8.9971025e-02   1.1403940e-01  -1.3950183e-01  -3.7826968e-02   4.6413934e-02  -1.5775717e-01  -1.1331224e-02   5.1763967e-02  -1.0147434e-02  -1.7268909e-02  -1.0285529e-01   4.9424549e-02  -3.1884227e-02  -2.3152751e-02   5.8293902e-02   0.0000000e+00   9.4346710e-02  -2.0884673e-03  -1.3885978e-02  -1.0981013e-01   4.9694726e-02   1.1620160e-02   1.4362509e-03  -1.6778350e-01  -3.3131441e-03  -1.4640383e-01  -4.9990136e-02  -1.7602070e-02   6.9076491e-02
  -9.3259196e-02  -5.7045873e-02  -6.0973051e-02  -2.1572742e-02   3.2315279e-02  -1.4121549e-02  -4.4645589e-02  -1.5895446e-01   5.5455328e-02  -6.3245906e-02  -8.4707340e-02  -1.3032487e-01   5.4606269e-02   1.8656547e-02  -4.2818790e-02  -1.1033973e-01  -3.4310881e-03  -1.2102645e-01  -1.0043519e-01  -1.1264616e-01   1.2799677e-01   6.4211060e-02  -4.0038780e-02  -1.4413125e-02  -5.2624302e-02   1.0828847e-01  -8.5398230e-02  -1.3245204e-01  -8.3124719e-03  -9.5420130e-03   1.5167924e-02  -9.5073821e-03  -1.1117439e-01   2.3918117e-02  -2.1620194e-01   1.2106433e-01  -1.4885997e-01   9.1574176e-02  -2.9407895e-02  -6.7600974e-02   1.8991891e-02   1.0171245e-01  -1.4752627e-02   1.4597375e-02  -4.7662271e-02  -2.7485498e-02  -7.2688094e-02   1.3457654e-01  -2.9902534e-02  -1.3034360e-02  -2.2725313e-01   3.3082184e-02  -2.1486991e-02  -1.1445274e-01  -2.1214620e-02  -3.9227951e-02  -4.4329426e-02   3.0929420e-02  -1.5864717e-01   1.4767454e-02  -1.7420337e-01   7.3359205e-02   5.4552536e-03  -8.0767467e-03  -4.2403360e-02   9.2510163e-03  -9.9420742e-02   8.2995378e-02  -2.9996532e-02  -1.5465048e-01   5.8580240e-02   9.4895255e-02   3.2937599e-02   2.3270066e-01  -1.5847694e-01   2.2266026e-02   9.4346710e-02   0.0000000e+00   9.3695823e-02  -1.8437255e-01  -6.6555198e-02  -7.1502961e-02   6.6554288e-02   2.0426387e-02  -5.5158714e-02  -2.0002981e-02  -2.3353319e-02   1.7899273e-02  -4.2351873e-02   1.1178454e-02
  -3.4833378e-02  -3.9729459e-02   1.3466886e-03  -2.7121410e-02   3.7723107e-02   2.9781199e-02   7.8104046e-02  -2.6800919e-02  -2.2258965e-03   2.8546119e-03   1.3763523e-02  -3.6062481e-02   3.2242943e-02   4.1180254e-02   2.2738659e-02   1.0321114e-01   3.6178811e-01  -1.8261680e-02  -9.8231151e-02  -4.5366258e-02  -4.9893871e-03   1.5655891e-02   1.1445767e-02   5.0029646e-02   3.8322525e-02   5.4251528e-02  -1.0576990e-01  -9.9620989e-02   2.1855998e-02  -6.1434926e-02  -6.1216582e-02  -2.6559658e-02   1.4321293e-03  -8.4933279e-04  -1.9768510e-01   4.6451299e-02   8.7862472e-02   4.2643320e-02   7.9959104e-02   2.0947454e-02   1.1934648e-02  -8.7358786e-02   9.6237310e-03  -2.0736739e-02   3.4906690e-02   3.7899089e-03  -2.5837267e-02   1.4714509e-02   3.0658189e-02  -1.5381440e-02   2.0487604e-02   5.9637845e-02  -5.8993323e-02   1.3298891e-01  -7.0256139e-02   1.3141263e-02   1.5974265e-01   1.2210928e-01  -2.8221572e-03  -5.1069411e-03   9.8680692e-03  -4.7424770e-02   1.6435339e-02  -2.5196929e-02   1.8483753e-01   3.0544546e-02   4.8938476e-02  -2.1370542e-02   9.5875019e-02   4.5919700e-02  -2.6313321e-03  -2.9345838e-02  -4.7989819e-02   8.6944717e-02   3.3205027e-02   1.0418711e-01  -2.0884673e-03   9.3695823e-02   0.0000000e+00   2.5404769e-01   2.0386726e-01   2.1768501e-01   2.9127835e-02   3.9146116e-02  -2.7947505e-02  -9.7603269e-03   2.0638387e-02  -9.1209887e-03  -1.7060563e-02   2.1738990e-02
  -2.4515033e-02  -3.1529778e-03   1.3461901e-02  -1.1197422e-02   6.6014603e-02  -3.1074038e-02  -1.1461663e-02  -3.1218333e-02   1.3476157e-02  -1.9773771e-02  -1.1524218e-01   6.4042987e-02   4.1107396e-02   4.3416553e-02   8.4760551e-02   6.7359293e-03   4.6606616e-02   2.7537936e-01   5.9516558e-02  -5.8611503e-02   5.0972465e-02  -1.3607733e-01  -9.5817149e-02  -1.1765687e-03   6.0513734e-04   6.7752893e-02   4.8802620e-02  -1.1104878e-02   8.9778392e-02   1.5935745e-01  -6.3751641e-02  -3.8383072e-02   5.2900306e-02   3.8686160e-02   9.4685877e-02  -6.0186397e-02  -5.6285070e-02   1.2508663e-01  -4.0224030e-02   1.3568801e-01  -3.7807439e-02   1.8377543e-01   6.6118157e-02  -3.6448186e-02  -1.0936173e-01   6.5704446e-03  -4.3621842e-02   3.0648826e-02   4.2251631e-02   4.1894332e-02  -6.8022817e-02  -1.4964506e-02   5.3333868e-02  -1.1471751e-01   9.6593407e-02   2.1032286e-02  -4.5608608e-02   5.2355032e-02  -1.2906682e-01  -1.0388256e-01   1.4364242e-01  -3.9312438e-02  -1.2663523e-01   7.7485658e-02   3.1768125e-02  -1.9225377e-01  -7.6771141e-02   2.5951196e-02  -2.9925078e-03   3.2347793e-02  -6.1833847e-02  -1.2492514e-01  -4.9266884e-04  -3.4174063e-02  -8.3319954e-02   7.8079438e-02  -1.3885978e-02  -1.8437255e-01   2.5404769e-01   0.0000000e+00   2.5451910e-03   5.0869170e-02   6.4101255e-02  -2.0067539e-01  -3.2416836e-02  -6.1149124e-02   1.5242011e-02  -3.3184220e-02  -9.2433439e-02  -5.2476824e-02
  -7.1817126e-02   1.2428653e-02  -7.2262679e-04  -3.6487776e-02  -4.9723391e-02  -3.0679892e-02  -1.4704943e-02  -2.8043305e-02   2.2687647e-02  -1.2966139e-02   4.4838872e-02  -8.3764976e-02  -7.7364981e-02  -2.3413073e-03  -3.9789607e-02  -3.5311241e-02   3.3648606e-02  -2.6197717e-02   1.9806050e-02  -5.3126946e-02   4.2557205e-03  -2.0994326e-02  -2.3481152e-02   3.7127194e-02  -7.1296604e-03  -2.9139372e-02   5.4733505e-02  -7.4938807e-03   8.0874249e-02   5.4358390e-03   5.6085747e-02   3.5313273e-02   2.1328311e-02   3.5099870e-02  -1.9091080e-02   2.9919059e-02  -9.6430850e-03   4.8377135e-02  -1.5183696e-02  -4.8932925e-02   5.3937422e-02   1.1270685e-01  -2.4801259e-02   1.2908287e-02  -1.9748549e-02  -9.9809604e-02   7.3420529e-02   9.4117155e-02   1.9013115e-02  -1.2530869e-02  -5.3519549e-02  -1.0488335e-01  -2.0460303e-02  -1.3994074e-02   5.5672304e-02  -3.3022144e-02  -1.6890607e-03   7.7557252e-02  -8.5002374e-02  -2.5336025e-02  -1.5404136e-01  -2.3149121e-02   2.0197258e-01   5.6623198e-02  -2.0218795e-02   1.1481676e-01   4.7641755e-02   1.1759969e-02   5.0997448e-03  -5.2734935e-02   6.3642711e-02  -2.8958954e-02   1.2216588e-02  -3.8901766e-02  -3.2941837e-02  -6.8229175e-02  -1.0981013e-01  -6.6555198e-02   2.0386726e-01   2.5451910e-03   0.0000000e+00   2.1027038e-01   7.1836791e-02   1.2619790e-01   2.1307427e-01   3.0139181e-03  -5.3431060e-02   5.8990782e-02   7.9407362e-02   1.5566495e-02
  -5.4754317e-02  -2.8071014e-02  -2.4376967e-02  -7.4642386e-02  -3.0427236e-02  -4.4734733e-02  -3.8740602e-03  -7.2559769e-02   4.8371787e-02  -1.4121803e-03   2.5117986e-02   3.8888442e-02   3.7546832e-03  -1.7168826e-02  -4.0267740e-02  -7.5257997e-02   1.1815588e-01   1.5591839e-01   2.7334858e-02   4.6394895e-02  -1.4993675e-03   2.2714659e-02   6.1586364e-03   1.8595068e-02  -3.8644126e-02  -4.9326416e-03  -2.7259119e-02   1.1925404e-02  -7.8040444e-02  -2.7683296e-02   7.6297527e-02  -1.7847116e-02   5.1070513e-02   1.1929767e-01   2.2803733e-02   4.3575800e-02  -7.8659299e-02   3.9118524e-02  -1.2301372e-01  -3.4774105e-02   5.9997826e-02   8.2670199e-02  -2.8599602e-02   3.5395164e-02   7.1044200e-02   2.0982227e-03   1.7986702e-02   9.7858467e-03  -3.6971725e-02  -1.0097357e-01  -1.2659865e-02  -9.1447577e-02   4.6082038e-03  -1.0435776e-01  -3.8519770e-02   2.9079292e-02   3.8436944e-03  -2.6581552e-02  -1.5928912e-02  -7.3215709e-02   9.4548422e-02   4.8529299e-03   5.8054904e-02   1.3950072e-01  -8.5046063e-02  -3.9597989e-02  -1.0126384e-02  -5.5325187e-02   1.8860456e-02  -1.0225168e-01   1.9649516e-02  -1.1440007e-02  -1.5889717e-03  -4.8846637e-02  -1.3756197e-02   1.6009686e-02   4.9694726e-02  -7.1502961e-02   2.1768501e-01   5.0869170e-02   2.1027038e-01   0.0000000e+00  -1.8381086e-02   1.7877753e-01   2.9987706e-02   1.2258807e-01  -1.8725531e-02  -2.1894395e-02   6.1721762e-02   2.2348707e-02
   3.4174824e-02  -5.4915884e-02  -1.4279598e-02  -1.6189494e-02   3.8835833e-02  -1.5943821e-02  -4.0012002e-03  -5.0242973e-02   1.3898488e-02  -1.7017976e-02   4.2502110e-02   3.9755051e-02   5.4838890e-02  -5.0947594e-02   1.2841788e-01   2.9763774e-02   3.8383668e-02  -3.4586831e-02   5.1746943e-02  -4.3466145e-02   1.0865022e-02  -2.9892069e-02  -1.4875057e-02   4.6209521e-02  -4.4533424e-02  -3.6616064e-02   4.9095633e-02  -7.5911043e-03   1.8207467e-01   8.4924578e-02   1.5896689e-02   6.1415044e-02   5.4899749e-03  -8.5980197e-02   2.4358138e-02  -7.7815452e-02   1.9348880e-02   2.2486680e-02   1.8478973e-02  -4.6246446e-02  -4.8952521e-02   2.1790209e-03  -8.7053912e-04   4.1834109e-03  -5.2922015e-02   4.9883013e-02   8.3810458e-02  -3.6532136e-02  -1.8954647e-02   3.8984793e-02  -2.6205375e-02  -8.8648762e-02  -7.9525497e-03  -6.9827221e-03  -2.2847594e-02  -3.6668232e-02  -1.0533677e-01  -1.2992818e-02  -8.8410982e-03   4.1259387e-02   6.2687231e-02   7.7617561e-02   1.4719199e-02  -6.1209864e-02  -9.2302477e-02   1.9476352e-02   7.2233926e-02   1.8646518e-02  -3.1811858e-02   1.8001076e-02  -1.7314560e-02   3.5780287e-02   8.7894909e-02  -2.2753852e-02   3.3841592e-02   1.8953259e-03   1.1620160e-02   6.6554288e-02   2.9127835e-02   6.4101255e-02   7.1836791e-02  -1.8381086e-02   0.0000000e+00   1.1454004e-01   1.0077854e-02   7.3781233e-04   1.1611277e-01   1.1889982e-01  -1.3670577e-02  -8.0188119e-03
   5.6329647e-02  -1.9345775e-02   3.4836592e-03   1.3317059e-03  -2.2085210e-02  -3.9664690e-02  -3.6222385e-02  -2.2169983e-02  -3.7945906e-02  -1.8118517e-02   4.3793888e-02   1.2585498e-01   2.3045878e-02   1.1218398e-01   8.8781507e-02   8.2819934e-02   1.5955658e-02   1.9456969e-02   2.5875746e-02   8.2431121e-02   3.7518831e-02   7.1868341e-02  -2.5630143e-02   3.0226175e-02  -8.6884517e-02  -8.3182611e-02  -5.6504997e-02   4.6778861e-02   5.7326003e-02   1.5275597e-01   1.0832886e-02   3.7985139e-02   4.8947704e-02   6.2221869e-02  -2.4548629e-02   1.3230676e-01  -2.5199781e-02   3.2980540e-03  -7.4356082e-03  -1.9402821e-02   1.1463817e-01  -4.4621917e-02  -1.2957708e-01  -1.7030691e-04  -4.8055231e-03  -1.6090380e-02   8.6211709e-02   4.8748406e-02  -2.4051461e-02  -2.9831528e-02   1.0498214e-01   9.9308863e-03   8.2823851e-02  -6.9896511e-02   4.2018228e-02   5.1122815e-02   6.6003279e-02  -1.7777612e-02  -3.9218908e-02  -2.9847936e-02   5.0962825e-02  -3.5373169e-02  -8.8340261e-04   4.3967346e-02  -2.0805340e-02   5.9561956e-02  -5.7039988e-02  -1.2091611e-01  -6.8234099e-02   1.9424209e-02  -8.6514712e-02  -9.2745041e-02  -5.3356822e-02  -2.4628227e-02  -3.4589798e-02   1.2429880e-01   1.4362509e-03   2.0426387e-02   3.9146116e-02  -2.0067539e-01   1.2619790e-01   1.7877753e-01   1.1454004e-01   0.0000000e+00  -6.0447143e-02   2.0979450e-02   3.7169605e-02   1.1600455e-01  -1.2854232e-02  -3.7814517e-04
  -2.9221070e-02  -2.6374024e-02   7.3068693e-02  -6.5974145e-02  -3.6229859e-02  -1.0465254e-01   3.6127926e-02   2.7025835e-02  -1.0946150e-02  -1.0046601e-01   8.9539166e-02   1.9472763e-02   6.3051796e-02  -3.1010033e-02   4.9741664e-03   8.8932551e-02  -8.4909698e-02  -1.0926154e-01   2.5461742e-02  -9.4892217e-02   1.0470105e-01  -3.5762462e-02   3.5784775e-02   2.8410535e-02   5.3924163e-03   9.9210306e-03  -2.7752562e-02  -9.9161780e-02  -5.3270993e-02  -3.0323963e-02  -6.3385255e-02  -4.3423631e-02   1.1654300e-02  -6.2164854e-02   5.5959058e-02   7.5186672e-03  -7.4116084e-03   1.9985809e-02  -2.3292214e-02  -7.8607546e-03   1.5321338e-02   4.2516358e-02   1.2843385e-02  -1.1348860e-01   2.5057212e-02  -8.4620730e-02  -5.6543346e-02   9.7339876e-02  -2.7136906e-02   7.0034397e-02  -1.0755555e-01  -1.5405294e-02   1.0638780e-01  -5.2424351e-02   2.6807283e-02  -3.9292901e-02   6.2774158e-02  -2.6313490e-02  -6.7418554e-02   1.4156459e-02  -4.7067595e-02   8.2822548e-02   4.5375999e-02  -7.7110431e-02  -2.0016148e-02  -4.1198357e-02   9.9432940e-03   7.0260311e-02  -1.0674718e-01  -1.8365433e-02  -3.1004391e-02   1.1789218e-02   6.2813824e-02   1.6230769e-02   2.0912259e-02  -3.1590259e-02  -1.6778350e-01  -5.5158714e-02  -2.7947505e-02  -3.2416836e-02   2.1307427e-01   2.9987706e-02   1.0077854e-02  -6.0447143e-02   0.0000000e+00   1.8692715e-01  -8.0771537e-02  -1.0405643e-02   5.2272312e-02   4.3115761e-02
  -1.4281814e-01   3.8508472e-02  -2.2730008e-02   4.0642022e-02  -1.4447636e-02  -3.7258580e-02  -8.9853898e-03   3.4701784e-02  -3.4929062e-02  -3.2705354e-02   7.2992309e-02   1.9284548e-01   4.7289827e-03  -2.7344685e-02  -2.4320405e-02   1.2928482e-01  -1.8228018e-02  -5.3514210e-02  -5.7074094e-02  -5.0597460e-04   5.5588335e-02   1.1283740e-02  -3.3019475e-02   7.6187393e-02   5.0553372e-02  -3.5047040e-02  -8.1760156e-02  -8.5574414e-03  -1.2509152e-02  -8.0145024e-02   2.2997463e-03  -4.4939019e-02   7.1558703e-03  -4.7267995e-02   3.2003012e-02  -1.2156478e-01   1.4743958e-03   9.1950533e-03  -5.6746145e-02   8.0979585e-02  -4.9636571e-02   7.0931151e-02   3.3533493e-02   2.0640999e-02   1.8515260e-02  -4.9366703e-02  -8.5836610e-02   3.5496239e-02  -7.2088931e-02   1.2373744e-02  -1.0789060e-01  -1.2619172e-02   4.2784426e-02   1.6165805e-02   1.5897198e-02  -2.4032498e-02   3.2471047e-02  -2.3260869e-02  -2.2658882e-02  -1.2084313e-02   9.1122939e-02  -4.0447005e-02   3.5058756e-02   1.2212319e-02  -9.0413703e-03  -6.2303079e-02   5.7299499e-02   6.2820957e-02  -5.6482398e-02  -5.7982122e-02  -9.0352623e-02  -3.3731371e-02  -6.8551391e-02  -6.4370082e-03   5.1619181e-04   2.1988777e-02  -3.3131441e-03  -2.0002981e-02  -9.7603269e-03  -6.1149124e-02   3.0139181e-03   1.2258807e-01   7.3781233e-04   2.0979450e-02   1.8692715e-01   0.0000000e+00  -6.3403091e-02   1.1269116e-01   1.5638059e-02   7.7868602e-02
  -6.1009720e-02  -2.3072939e-03  -1.1252797e-02   1.9063430e-02  -1.7920927e-01   1.0314282e-01   9.0385095e-02   8.0209250e-03  -1.5198204e-01  -1.2205894e-02  -5.4349021e-02   2.3711320e-02   4.0316624e-02  -7.7618784e-02   1.0574734e-01   2.4520768e-02   6.1862410e-02   7.7718525e-03  -8.9513167e-02   3.0424340e-02  -6.2615153e-02  -1.0611439e-01  -3.4226808e-02  -3.6625021e-02  -1.0332632e-01   1.1668209e-02   1.0015255e-01   6.6701891e-02  -2.1954751e-03   1.0226206e-01   2.6585857e-02  -1.9731964e-02  -1.2008476e-02   2.8194267e-02  -1.1135391e-01   9.6906209e-03  -1.0212459e-01  -1.8137746e-01   2.6686281e-02  -2.7638412e-02   5.5006479e-02   4.5863389e-03   2.6752366e-02   6.4705270e-02  -7.0684445e-03  -1.0132921e-03   8.7791876e-03   3.6240784e-02  -1.3217915e-02   8.0962246e-03  -3.3801460e-02   7.6924043e-02  -7.6546489e-02   7.1797643e-02   4.2532315e-02   1.4497896e-01  -2.2838578e-02  -4.2687931e-02  -5.1059763e-03  -3.7112628e-02   8.7281101e-02  -4.2123930e-02   5.2298507e-02  -4.7750091e-02   6.7593761e-02   3.7231857e-03   1.5555680e-02   1.1616879e-01  -9.5597426e-02   6.3397642e-02  -1.3790345e-02   7.1765889e-02  -2.7136691e-02   1.2364103e-01  -7.1283046e-02   2.6973047e-02  -1.4640383e-01  -2.3353319e-02   2.0638387e-02   1.5242011e-02  -5.3431060e-02  -1.8725531e-02   1.1611277e-01   3.7169605e-02  -8.0771537e-02  -6.3403091e-02   0.0000000e+00  -1.8528815e-02   2.1995746e-01   3.2911076e-02
  -4.3541368e-02  -1.3157579e-02  -4.8597067e-02  -1.1282804e-02  -4.4988447e-02  -1.3883201e-02  -3.9343740e-02  -9.8853119e-03  -5.3112257e-02  -7.8733519e-02   8.4824992e-03   2.5909236e-02   4.9337654e-03   1.3319482e-02  -8.6799439e-03   1.4168808e-02   4.8495057e-02  -6.7078971e-02  -2.5073243e-02  -7.6651199e-02  -4.3687829e-02  -6.6058865e-02  -4.7080424e-02   3.9710786e-02   4.6366865e-02  -8.1675206e-02   1.5953273e-02   5.5374535e-02   4.9398659e-02  -3.7255320e-02   8.3706701e-02  -4.0768090e-02   3.4944101e-02  -1.3739866e-02   8.1432363e-03  -6.0387349e-02   8.3586324e-02   3.7438124e-02  -3.0825603e-02   2.4015586e-02  -3.8002372e-02   1.8673471e-02   4.3490959e-02   3.5560139e-02   6.3098824e-02  -4.7298251e-03  -2.9634630e-02  -1.1267662e-02  -1.3859794e-02   3.6368235e-02   8.7989594e-02   9.9664371e-02   3.3275291e-03   1.0225432e-02   3.7865233e-02   4.4802959e-02  -4.8727466e-02  -1.3557049e-02   4.7532973e-02   5.2913188e-02  -1.3659981e-02   4.2950512e-03  -1.3588307e-01  -4.9539379e-02   6.9763575e-03  -1.3561812e-01   5.1892540e-02  -6.1092866e-02   4.9919643e-03  -5.1933487e-02  -5.2026408e-02  -3.8423609e-02   3.8315253e-03   4.5279633e-02  -2.8481914e-02  -2.0123602e-03  -4.9990136e-02   1.7899273e-02  -9.1209887e-03  -3.3184220e-02   5.8990782e-02  -2.1894395e-02   1.1889982e-01   1.1600455e-01  -1.0405643e-02   1.1269116e-01  -1.8528815e-02   0.0000000e+00  -7.8731017e-02   9.2009313e-02
  -8.0841334e-03   2.3762224e-02  -2.1645616e-02  -3.1289581e-02  -1.4394330e-02   8.2216742e-02   2.6850407e-03   5.4752386e-02  -3.2314140e-02  -3.5307733e-03  -4.8196467e-02  -1.1864060e-01   1.0130894e-02   7.2038315e-02  -7.5259065e-02   2.0290634e-02  -2.1713247e-02  -4.3861550e-03   1.3016559e-02   6.3964963e-04   3.2143834e-02  -3.1296494e-02  -1.4179473e-02   9.4159955e-04  -4.5632032e-02   5.5367559e-03  -2.4940718e-03  -6.2900336e-03  -1.0920064e-02  -4.4383298e-02  -3.7080397e-02  -3.5976582e-02  -2.8391356e-02   4.7607260e-02  -3.1498223e-02   8.1839903e-02  -7.7201136e-02  -3.7346708e-02   2.1522844e-03   6.8569350e-02   2.8514369e-02   6.5432512e-02  -6.8067719e-02   4.1868642e-02  -3.3916689e-02  -2.0330017e-03   2.9588321e-02  -4.8004690e-02  -1.2171279e-02  -5.8432477e-02  -9.3265919e-02   6.7179109e-03  -1.2378521e-01   1.3091510e-01   1.0366228e-01   9.4535164e-02   3.6850578e-03  -7.0800975e-02  -7.5379180e-04   1.6988524e-02   6.1635253e-02   1.8203002e-02  -6.1669899e-02  -2.7723936e-02  -1.1484410e-01   3.4006507e-02   6.9959228e-02  -1.5577246e-02  -9.3292066e-03   2.0161830e-02   2.7557888e-02   3.8652934e-02  -1.1293157e-01  -5.7412354e-03   7.6507080e-02  -4.7345100e-02  -1.7602070e-02  -4.2351873e-02  -1.7060563e-02  -9.2433439e-02   7.9407362e-02   6.1721762e-02  -1.3670577e-02  -1.2854232e-02   5.2272312e-02   1.5638059e-02   2.1995746e-01  -7.8731017e-02   0.0000000e+00   3.5772985e-02
  -1.2023198e-02   5.2496860e-02  -2.0031848e-02   1.8561647e-02   5.2070780e-02   1.6080132e-02   3.0560750e-02   7.7505263e-02   8.0318224e-02   2.1648333e-02   2.6116026e-02  -6.9814989e-03   2.8241135e-02   4.0699026e-02   6.8686278e-03   5.9230527e-02  -6.8465028e-03  -3.3721392e-02  -5.4446896e-02   4.5114940e-02   6.0080196e-02  -8.4611127e-03  -4.2489803e-02  -1.6408287e-03   3.0528067e-02  -1.5300000e-02   3.3932819e-02  -4.2225072e-02  -4.4747233e-02  -8.7528517e-02   7.4555822e-03  -7.1430412e-02   9.0509144e-02   6.7102290e-02  -1.4412727e-02   2.8368396e-02   3.8012556e-03  -2.7270950e-02   2.0158783e-02   1.7363975e-02  -4.1084263e-02   7.2034182e-02  -4.1450863e-02  -5.1102800e-02   4.2018096e-02   4.8415394e-02  -3.3044734e-02  -9.6612554e-02   1.6827112e-02   3.8281893e-02   2.6688248e-02   3.0963794e-02  -5.6648212e-02   8.8498269e-02   4.4499722e-02   9.9316052e-02  -1.2218501e-02   3.5806814e-02  -1.2750550e-03   3.2464694e-03  -1.2354718e-02   5.1891456e-02   1.6965088e-02   4.9090297e-02  -2.7624601e-03  -9.3433688e-02  -6.7987351e-02  -2.2278891e-02  -3.1016713e-02  -1.9844917e-02  -3.0851629e-02  -1.4820605e-02  -7.4453690e-02   1.0530619e-02   1.7818079e-03  -8.1092815e-02   6.9076491e-02   1.1178454e-02   2.1738990e-02  -5.2476824e-02   1.5566495e-02   2.2348707e-02  -8.0188119e-03  -3.7814517e-04   4.3115761e-02   7.7868602e-02   3.2911076e-02   9.2009313e-02   3.5772985e-02   0.0000000e+00
