# Supplementary material for: Autistic traits and individual brain differences: functional network efficiency reflects attentional and social impairments, structural nodal efficiencies index systemising and theory-of-mind skills
Source: Mol Autism. 2021 Jan 21;12:3. doi: 10.1186/s13229-020-00377-8 (PMC7818759; doi:10.1186/s13229-020-00377-8)
Supplement: Supplementary file 8 — Additional file 8. Connectivity matrices. Connection matrices and functional correlation matrices for each subject, as floating-point values in ASCII text format, and MATLAB code for producing these. [file 13229_2020_377_MOESM8_ESM.zip › Paul_Arora_et_al_data/Physiological/BBC/DTI_rsfMRI_ConnectivityMatrices/connectivity_matrices/Netmat_rsfMRI_aal90_subj21.txt]

   0.0000000e+00   4.7195569e-02  -2.1017092e-03   1.4136565e-03  -2.6060997e-02   3.1717965e-02   1.1421860e-01  -6.4975020e-03   2.1108594e-02   7.5411384e-02   1.2257337e-01   3.7428381e-02   8.7646304e-02  -1.3474906e-02   5.0137432e-02   2.2539504e-02  -4.2087222e-02  -3.4398293e-02   4.3418049e-03  -1.1293902e-01   1.9876895e-02   6.1209038e-02  -6.1188084e-02  -7.1008033e-03  -1.6764461e-02  -8.1163287e-03  -4.3662259e-02  -5.7614834e-02   2.7820395e-02  -8.2925521e-02  -5.2485677e-02   2.4967653e-02   6.2299347e-02  -7.9270876e-02  -5.5559336e-02  -6.2973200e-02  -1.3771383e-02  -4.5422103e-02  -5.2169480e-02   2.5773561e-03  -3.0310484e-03  -9.1099527e-02  -1.6044139e-03  -1.1639683e-02   1.2831128e-02   3.2272203e-02  -1.0995095e-01  -1.1434327e-02   1.8252171e-04   4.9855315e-02  -7.5382582e-03  -1.9214700e-02   9.6173611e-03   4.5296819e-02  -1.2517233e-02  -5.3281531e-02   5.0729944e-02  -4.3455789e-02   2.9444450e-02  -1.2997547e-01   9.2219182e-03   3.9679282e-03  -3.8383459e-02   8.7859249e-02   1.4156773e-01  -2.7984637e-02  -9.0306828e-02  -1.7523641e-02   1.3200403e-01   2.9432454e-02  -3.3104486e-02  -8.1698569e-02   1.3276877e-02  -7.6617938e-02   5.3923750e-02  -5.8303339e-02   9.6905615e-03  -7.7221513e-02   7.2864397e-02  -6.7748270e-02   3.5212123e-02   3.4743500e-02  -5.9001578e-03  -2.3208798e-02   7.0546665e-03   1.0319524e-02  -1.0501989e-01   2.6103570e-03  -2.4626973e-03  -4.5287548e-02
   4.7195569e-02   0.0000000e+00  -1.5537374e-02   8.5536492e-03   2.9400470e-02  -2.1684021e-02  -8.8765610e-02   2.3066589e-02  -6.2235616e-03  -1.1800737e-03   2.6607585e-03   9.1456134e-02  -2.5995486e-02  -9.7508005e-03  -3.8835541e-02   8.1646052e-02  -7.5539868e-02   7.0067845e-02   4.4540221e-02   9.9838180e-02   5.4835165e-02   1.6869811e-02  -1.1123917e-02   1.5051526e-02  -1.1646778e-02   2.6277689e-02  -3.2460646e-02  -7.9717716e-03   7.1792065e-03  -1.0076946e-02  -1.9440694e-02  -3.9300348e-02  -2.6127645e-02  -1.7222248e-02  -1.0494947e-01  -1.2648712e-02  -4.2361057e-02   4.1321135e-02  -2.4860526e-02   1.3250970e-02  -1.7461438e-02  -3.7721069e-02  -4.3425361e-02  -6.7303632e-03  -1.7546058e-02   5.5734416e-02   2.2600642e-02   8.9284413e-03   8.0013072e-03  -1.5349827e-02  -1.7398181e-02  -3.5588098e-02  -2.1766254e-02  -3.1490356e-02  -4.3281346e-02  -1.7312027e-02  -1.3328103e-02   8.6721626e-02   4.1250226e-02   1.8634935e-02  -2.7611262e-02  -2.9072225e-02  -3.4761101e-02  -3.9162191e-03   5.8059296e-02  -7.5156770e-03  -6.5968857e-02  -2.2449464e-02   1.2499034e-02  -1.9034805e-02  -5.4489042e-03   5.9516626e-02  -3.2773698e-03  -1.5468724e-02   3.6479512e-02   9.8407645e-03   2.7565753e-02  -6.4338143e-02  -1.6181133e-02   4.1963494e-03  -3.7181243e-02   7.4906803e-02   1.2670971e-02  -7.5713131e-03  -2.0356893e-02   7.1096606e-02  -1.1714095e-02  -1.5576697e-02   1.0663879e-02  -1.3514241e-02
  -2.1017092e-03  -1.5537374e-02   0.0000000e+00   5.4448758e-02   2.1632974e-02  -1.6599949e-02   1.4828737e-01  -2.2519855e-02   4.6572544e-02  -6.3508783e-03   3.6010379e-02  -2.8434436e-02   1.9852127e-02   3.9264483e-02   4.0529205e-02  -3.5775902e-02  -1.8748342e-02  -2.8786208e-02   3.4354006e-02   2.4189391e-02  -4.1774017e-02  -9.3990435e-04   1.7863600e-01   5.6487317e-02  -5.2639303e-03   9.0369872e-03  -2.0001845e-02   4.4687455e-02   1.6185014e-02   2.4975110e-02  -3.0671726e-03  -1.1021640e-01   7.4180515e-02  -2.9873750e-02   7.4541633e-02  -7.8421222e-02   2.2294210e-02   2.8090640e-02   3.7966216e-02  -2.2347840e-02  -5.0694989e-02  -3.2184124e-02   4.4941644e-02  -4.6258504e-03  -5.0842897e-02  -2.8691813e-02  -1.7723444e-02  -3.1705248e-02   6.6637029e-03   5.1015435e-02   6.1510497e-03   5.4105299e-02  -4.0047955e-02   5.0354600e-02  -5.4359329e-02   4.6944489e-02  -4.8601314e-02  -8.6613220e-03  -3.1455020e-02  -5.9480188e-02   5.7881755e-02  -1.7422286e-02   1.3179368e-02   3.9318508e-04   7.8837661e-02   1.0656329e-02  -1.7349530e-02  -2.5815768e-02  -2.9877584e-02  -6.8625100e-02   4.9905672e-02   6.4998025e-02   5.9823872e-02   5.4009161e-03  -6.9457837e-02  -3.1769642e-02  -3.7404975e-02  -9.2645969e-04  -3.1602005e-02   7.3621200e-02  -8.6722572e-02   5.9021207e-02  -2.0760709e-02   2.2349426e-02  -7.7010531e-03  -4.5766292e-02   4.2169197e-02   4.5551357e-02   3.0175539e-02   7.1508025e-04
   1.4136565e-03   8.5536492e-03   5.4448758e-02   0.0000000e+00   1.0663236e-03  -1.3401867e-02   1.0565941e-01   1.4230623e-01  -3.6683630e-02   6.4971210e-03  -4.9084195e-03   1.8649943e-02  -8.9342645e-03   5.9756239e-02  -4.5051699e-02  -1.7696542e-02  -1.2642572e-02  -5.6971597e-02  -6.0564280e-02   4.6156384e-02  -3.2681164e-02  -7.2659574e-02   9.3172014e-02   1.5258913e-01  -2.9681592e-02   7.4834790e-02  -4.5287570e-02   3.8134283e-02  -2.4891044e-02  -7.7201634e-02  -3.2663823e-02  -4.5158893e-02  -1.5710826e-03  -3.4608410e-03  -2.6138000e-02   3.7594141e-02   2.0258614e-02  -3.3655226e-02  -7.1360947e-02  -4.8247406e-02   2.6368617e-02   3.4897328e-02   4.8180383e-03   2.7198783e-02   1.1535293e-02  -5.6688564e-02   2.2359585e-02  -2.5245445e-02  -4.3797088e-02  -3.9798250e-02   3.4900297e-02   8.2863887e-02  -3.3860033e-02   5.3030012e-03   1.9901193e-02  -9.9665328e-03   3.3071738e-02   3.2994941e-02  -6.1774811e-02  -3.2069553e-03  -2.7749929e-02   1.7266280e-02  -2.5154983e-03   1.3294454e-02   4.0073368e-02   4.6536134e-02   1.9675053e-02  -1.7900870e-02  -1.3815409e-02  -5.4583451e-02   2.3789338e-02   2.0532188e-02  -1.6545265e-02   2.9490566e-02   5.0658785e-02  -1.2891850e-02  -7.1987708e-02   3.6225944e-02   7.4356713e-03   5.4654466e-02   5.0100808e-02  -1.7956795e-03  -8.2292851e-02  -2.6676776e-02  -1.5786395e-02  -6.7269341e-03  -3.1414872e-02   2.2343698e-02  -4.1278833e-02   3.1634507e-02
  -2.6060997e-02   2.9400470e-02   2.1632974e-02   1.0663236e-03   0.0000000e+00   5.5945671e-02   2.5593003e-02   1.8789005e-02   1.0197247e-01  -1.1258696e-02   9.6065137e-03  -5.9517570e-02   3.8330839e-02  -6.9667665e-03   7.4219039e-02  -2.1590752e-02   4.1999479e-03  -1.0289945e-04  -1.0625147e-02   1.2285257e-02   6.1966572e-02   3.1015437e-03  -4.6423442e-02   5.6222907e-03   1.4745506e-01   7.1469807e-02   1.8741229e-01   7.8807583e-02   5.8959088e-02   5.9381914e-02  -1.8918432e-02   1.0098677e-02   3.3420472e-02  -5.9074792e-02  -7.1955147e-03   1.1640146e-02  -7.6721649e-02   4.7618139e-02  -3.6141392e-02  -9.5930813e-02  -6.8707641e-02   6.5019020e-02  -4.9911688e-03  -3.3259938e-03  -8.0090108e-03   7.3354661e-03   3.6718940e-02  -4.9865327e-02  -6.9496282e-03   2.9636038e-02  -3.0486711e-02   2.5756001e-03  -4.5977703e-02   6.4994597e-02   6.6042514e-02  -5.0067681e-02  -1.0479839e-02   4.8286621e-02  -1.4986309e-02   4.8584380e-02  -5.0827757e-02   9.7010088e-03  -5.0101481e-02  -2.7768246e-02   1.0893827e-01   5.3831990e-03   2.1546255e-02  -3.6880577e-03  -2.8076647e-02  -4.7324254e-03   4.1211445e-02   7.2079752e-02  -3.7730233e-02   7.0431759e-04  -5.0825116e-02   2.1055204e-02  -5.6671473e-02  -4.0049510e-02   4.1744233e-02   6.1841628e-02   1.3458074e-02  -6.3156908e-03   4.1957883e-02  -4.1529866e-02  -4.3825727e-02  -1.7617896e-03  -1.2607720e-01  -2.5112246e-02   4.4370401e-03   1.5764964e-02
   3.1717965e-02  -2.1684021e-02  -1.6599949e-02  -1.3401867e-02   5.5945671e-02   0.0000000e+00   4.4720648e-02   1.6786851e-02   1.2078078e-01   8.0814600e-02  -6.0852074e-02   3.6243879e-02   4.8697803e-03   4.2343676e-02   2.3761307e-02   3.9716149e-03  -4.8688823e-02   5.4602590e-02  -5.8082565e-03  -4.9195927e-02  -3.6447256e-02   4.6930603e-02   1.6695082e-02  -6.9467071e-02   1.1099240e-02   8.7794124e-02   5.2723061e-02   4.9987085e-02   1.0647354e-02  -3.7262868e-02  -3.0024951e-02   2.1447122e-03   9.7217068e-03   3.7437745e-02   1.6089922e-02  -1.1378565e-02  -5.4697620e-02  -6.3748170e-02   3.0195271e-02  -1.4777502e-02   1.9115307e-02   6.8537266e-02  -1.3994210e-02   5.7706984e-02   2.6899498e-02   8.1364956e-04  -1.1729925e-02   4.3243118e-02   1.3647425e-02   1.4872461e-02  -1.2765449e-02  -1.5709651e-02  -2.0508510e-02   1.1495875e-02   3.2157487e-02  -1.8763087e-02   7.3541721e-02   2.4569179e-02  -2.6096466e-02  -2.9712857e-02  -5.5987977e-02   2.6730205e-02   3.1205869e-02  -6.3846296e-03  -3.7160543e-02   4.2368427e-02   3.2050747e-02   4.7616253e-02  -1.0020826e-02  -4.1328877e-02   6.9624647e-03   6.1539225e-02   2.3596856e-03  -1.0173645e-01  -1.1743420e-02  -5.8023660e-02   8.7725374e-02  -5.5391578e-02  -6.6117361e-03   2.9869836e-02   5.4509550e-02  -6.7527309e-02  -7.0112703e-03   3.5208583e-02   1.3179679e-02  -2.3277884e-02  -1.0098254e-01  -4.4810633e-03   3.0501872e-02  -1.8701628e-03
   1.1421860e-01  -8.8765610e-02   1.4828737e-01   1.0565941e-01   2.5593003e-02   4.4720648e-02   0.0000000e+00   7.2349971e-02   3.8556722e-02   2.4564235e-02   1.4793660e-01  -1.2482974e-01   1.3592914e-01   6.1131552e-02   7.3924427e-02  -1.3016119e-02   2.4049499e-02  -3.7834020e-03   6.2231270e-02   3.5482921e-02   6.6019419e-02  -3.8381832e-02   8.0434967e-02  -5.1610422e-02  -3.7135126e-02  -5.6179427e-02  -5.3499401e-03  -2.1058104e-02   3.3279726e-02  -1.8437190e-02   8.6833539e-02  -1.1239636e-02   3.2818935e-02  -6.5129227e-02  -2.1251154e-02  -2.8776652e-02  -1.2296488e-02  -4.4143733e-02  -9.6469788e-02  -2.5850661e-02  -6.6933453e-03   2.7612527e-02   5.6969074e-02  -1.9218562e-02   3.1543188e-02  -5.7715823e-02  -8.8510570e-02  -5.1524793e-03  -1.6772357e-03   6.0237710e-02   2.2451623e-02   4.8896539e-02  -2.6914805e-03  -4.6249313e-02  -5.4070117e-02   2.3227418e-02  -3.0314138e-02  -8.8978359e-02  -1.0153147e-01  -8.5092211e-02   6.0460446e-02   5.4080326e-02  -3.3420305e-02   6.7446456e-03   9.1691019e-02  -3.8485231e-02   7.3573777e-02   2.2166859e-02   4.2144208e-02  -4.9775761e-02   8.9853559e-02  -4.2671211e-03   1.1238621e-01   1.6247652e-02  -7.0994359e-02   3.4496942e-02   4.7433754e-02  -6.5367792e-02  -1.2955871e-01   2.1101377e-02  -1.3199502e-01  -4.4230190e-02  -3.5170046e-02   4.9795100e-02  -2.4217646e-02  -2.0705809e-02   2.6017124e-02   1.0567939e-02   1.8061468e-02  -1.1788011e-02
  -6.4975020e-03   2.3066589e-02  -2.2519855e-02   1.4230623e-01   1.8789005e-02   1.6786851e-02   7.2349971e-02   0.0000000e+00  -4.4649091e-02   1.2071444e-03   4.1221998e-03   7.9610053e-02  -2.1500645e-02   1.0248216e-01  -4.2736949e-03   1.0577541e-01   5.6413179e-03  -3.7149466e-02  -6.2255275e-03   3.6531148e-02  -1.2321729e-04  -6.1350822e-02   3.0084142e-02   4.8524230e-02  -4.2504598e-02   1.5018208e-02   2.3557779e-03  -3.2999261e-02   4.7067600e-02  -6.1980094e-02  -1.3812059e-02  -1.8055616e-02   2.2727741e-02  -4.2055185e-02  -1.4074800e-02  -2.6306630e-02  -5.3983599e-03   5.9483838e-03  -7.4173533e-02  -6.9396021e-02  -8.6831152e-03  -3.7407427e-03  -5.7312239e-02  -2.0851802e-02   9.5408704e-03  -4.6826690e-02   3.0392888e-03  -2.1417239e-02  -4.1941562e-02  -7.7746934e-02   2.2103262e-02   2.2720278e-02  -2.2236446e-02   2.3904084e-02  -1.8481990e-02  -1.2135211e-01   3.0549910e-02  -3.8091074e-02  -8.6172824e-02  -4.4036397e-02  -2.5220110e-02   1.6480009e-02   1.5633183e-03   1.7208957e-02  -1.4139053e-02   8.9783123e-02  -3.0768579e-02  -2.8636067e-02  -3.2720309e-02  -7.4420755e-03  -8.0235194e-02  -1.2837405e-02  -1.8108482e-02  -6.4093075e-02   5.5246224e-02   4.5050103e-03  -2.5031275e-02  -7.3377328e-03   2.2654603e-03  -1.3953919e-02   1.1364577e-02  -8.4273368e-02   4.1862476e-02   6.9568749e-02   1.4214868e-02   1.7408907e-02   3.6734366e-02   5.7875939e-02  -3.1604973e-02   3.3921029e-02
   2.1108594e-02  -6.2235616e-03   4.6572544e-02  -3.6683630e-02   1.0197247e-01   1.2078078e-01   3.8556722e-02  -4.4649091e-02   0.0000000e+00   1.3500904e-01  -5.7154270e-02  -8.8731889e-02  -3.7649988e-02  -1.8561501e-02   5.5755844e-02   1.5218923e-02  -7.0508599e-02   2.5815985e-02   4.2337526e-02   1.1462970e-02   2.0494585e-02  -3.8629056e-02   7.2366387e-02   7.9059564e-03   4.5923282e-02  -2.9882928e-02   1.2130969e-01   3.8170584e-02   9.5479653e-03   3.8822085e-02  -4.2797656e-03   1.7283806e-02  -1.8393238e-02   2.3132644e-02   1.0801985e-01  -1.0900740e-01  -3.3400638e-02  -4.0938373e-02  -7.3264853e-02  -1.1516393e-02  -6.0917809e-02   1.4278313e-01   3.1069116e-02  -1.4617880e-02   3.1776071e-02   2.6800464e-02   1.4857483e-02   1.0359484e-02   5.8412848e-02   1.7033588e-02   1.0601741e-02  -7.2828498e-02  -4.2040152e-02   2.5686174e-02   7.7306759e-02   3.1098219e-02  -4.9260447e-02  -1.8170856e-03   7.2162086e-02   5.5097526e-02   2.8565068e-02   2.8855631e-02   5.1087252e-02  -2.4668183e-02   3.7396312e-02   4.1621214e-02  -4.1652485e-02   9.2445891e-03   3.2782986e-02   3.8377632e-02  -5.5042204e-02   9.2003722e-03   5.0190976e-02   7.3889883e-02   4.7865530e-02  -2.1561279e-05   5.5430642e-02  -5.7173372e-02   2.2072204e-02   4.4530419e-02  -9.6527285e-03   2.0524958e-02  -4.0100166e-03  -1.7747039e-02   2.1695787e-02   3.1096315e-03  -2.4702769e-01   1.3492425e-01   1.1344578e-02   3.1884509e-02
   7.5411384e-02  -1.1800737e-03  -6.3508783e-03   6.4971210e-03  -1.1258696e-02   8.0814600e-02   2.4564235e-02   1.2071444e-03   1.3500904e-01   0.0000000e+00   4.1746194e-02   4.1146966e-02  -4.1883964e-02  -2.7567656e-02   4.0647501e-02   5.6943923e-02   8.1638009e-02   3.4384661e-03  -1.7000254e-02  -1.4747458e-02   1.9063190e-02   4.7101533e-02   1.9422666e-02   2.9275795e-02   6.4974800e-02  -1.5679838e-02  -1.7307908e-02   3.7255087e-02  -2.1452204e-02  -1.6288128e-03   1.9654092e-02   2.4356891e-02  -8.1883489e-03   5.3787828e-02  -3.9404043e-02  -4.0732281e-02  -3.6367387e-02  -3.5563501e-02  -3.2273455e-02  -3.4929446e-03  -1.1458241e-01   6.7902209e-02   4.3547536e-02   2.7300840e-02  -2.3240665e-02   2.7052730e-02  -9.9770221e-03   3.0854096e-02   1.6533908e-02  -3.6173785e-02   3.6336591e-02   2.5338886e-02  -2.7106736e-03  -5.9756396e-02   4.5205621e-02   1.2073740e-02   1.4724464e-02  -7.1780393e-02  -2.5236123e-02  -6.0413894e-03   8.8630549e-03   5.1323867e-02  -1.1800351e-01  -7.2613686e-03  -1.4426096e-01   2.0366712e-02   3.4902346e-02   1.6467280e-02  -4.4789616e-02  -4.3885754e-02  -6.0106486e-02  -2.4009984e-03  -3.1816485e-02  -2.7026527e-02   8.0115520e-04   1.7301053e-02  -3.7682338e-02  -4.8115698e-02   9.3300169e-02  -7.1992371e-03  -5.1756238e-03  -1.9283937e-02  -7.5236433e-02  -1.0605691e-02   3.7485254e-02   2.9619508e-02  -2.1689672e-01   6.1141688e-02   5.7392083e-02  -4.4683535e-02
   1.2257337e-01   2.6607585e-03   3.6010379e-02  -4.9084195e-03   9.6065137e-03  -6.0852074e-02   1.4793660e-01   4.1221998e-03  -5.7154270e-02   4.1746194e-02   0.0000000e+00   4.9750215e-02   3.6503624e-01   2.7080533e-02   4.5472757e-02   4.5323365e-02   7.8921642e-02  -1.3132645e-02   8.1000430e-02  -4.7126038e-02   1.6534818e-02  -9.2798796e-02  -2.2870619e-02   6.1263919e-03  -3.7720305e-03  -7.4565565e-03   3.0479639e-02  -9.3213028e-02   9.1899917e-02   4.0521642e-02   3.4526900e-03   4.1753182e-02   4.1339095e-02   6.7829588e-03   1.1049374e-01  -5.0305324e-02   4.9928884e-02  -1.8834902e-02   6.7707290e-02  -2.2188106e-03  -7.0058154e-02   6.4738749e-02   1.2647681e-01   1.5958068e-02   3.3896149e-02   5.4188879e-02   7.3390979e-02  -1.0812467e-02  -6.6659852e-02   3.5984709e-02  -7.6962590e-02   5.3523637e-02  -2.3278119e-02  -5.1974046e-02  -5.1339598e-02  -9.2114709e-02  -2.8250248e-02  -7.6000895e-02   4.5118371e-03   4.2752012e-02   1.2623987e-01   5.0674745e-02   7.1326794e-02  -7.6330314e-02  -1.7711265e-01  -8.9653500e-02  -2.3938663e-03  -6.6298042e-03   7.1206236e-02   3.3269646e-02   2.6294138e-02   9.6288630e-03   5.5215155e-03   5.3356208e-02  -8.0781880e-03  -2.4746192e-02  -7.4951800e-02  -3.7647253e-02  -1.4374661e-01   7.6590147e-02   9.4639001e-02  -2.1223541e-02   8.9856085e-02  -2.3770557e-02   1.0060334e-01  -2.3844330e-03  -5.8196603e-03  -6.0133305e-02  -2.7450115e-02  -1.2128374e-02
   3.7428381e-02   9.1456134e-02  -2.8434436e-02   1.8649943e-02  -5.9517570e-02   3.6243879e-02  -1.2482974e-01   7.9610053e-02  -8.8731889e-02   4.1146966e-02   4.9750215e-02   0.0000000e+00   7.1870824e-02   3.1080244e-01   1.1172557e-02   1.0337231e-01  -6.4289664e-02   8.5602170e-02  -5.9584758e-02   3.8859105e-02  -1.0312647e-01  -2.8043838e-02  -3.4448829e-03  -5.7598524e-02  -1.6895919e-02  -1.0555611e-02  -2.3550036e-02   5.3634682e-03   2.3216032e-02   2.8473571e-02  -1.8187180e-02   5.3764584e-03  -8.7692817e-02   7.2377291e-02  -9.1845052e-02  -5.6624198e-02   2.7136766e-02   9.4534611e-02   1.7728430e-02  -3.6821410e-02  -2.9265074e-02   5.9817579e-02  -3.7694081e-02   4.7866378e-02  -2.4591058e-02  -1.1027473e-02  -1.2793062e-01   3.8499964e-02   4.1360946e-02  -4.4636227e-02  -1.9016078e-02  -2.4081726e-02  -4.1614279e-02  -1.1369316e-02   1.3456475e-02  -6.2084138e-02  -2.3577333e-02  -6.5473106e-02   3.8788524e-02   1.4659236e-02   4.7795114e-02  -3.2094366e-02  -4.6514904e-02  -6.8521132e-02  -7.8050017e-02   1.7828747e-02   2.6307629e-02  -3.9050972e-02  -2.2834076e-02   7.5787647e-03  -8.0885196e-02   1.2317159e-01  -1.0289369e-02  -1.8384164e-02   7.7382744e-02   1.2332863e-01  -1.1563372e-02  -6.3467124e-02   6.3430400e-02  -6.7605711e-02   1.1781165e-02   3.5335694e-02  -1.4694974e-02  -1.6532116e-02  -7.9199175e-03  -4.5058301e-02  -6.6414676e-03  -1.3872481e-01   5.5857621e-02   1.5709744e-02
   8.7646304e-02  -2.5995486e-02   1.9852127e-02  -8.9342645e-03   3.8330839e-02   4.8697803e-03   1.3592914e-01  -2.1500645e-02  -3.7649988e-02  -4.1883964e-02   3.6503624e-01   7.1870824e-02   0.0000000e+00   9.6361525e-02   1.1558877e-01  -6.2504049e-03  -6.2470485e-02  -6.8657255e-02   1.3618591e-01  -1.5128471e-02   7.1658661e-02  -7.6470504e-02  -8.7831707e-02  -6.4726794e-02   6.5004232e-04  -1.3444157e-02   5.7134734e-03  -1.2650343e-02   8.4349710e-02   1.6569721e-02   4.1652239e-04  -5.9032737e-02  -3.0945235e-02  -3.6718409e-02   5.1292973e-02   4.4247020e-02  -4.8816395e-02   4.2853239e-02   2.9150903e-02   7.7926933e-02   1.0876265e-02  -8.2578479e-02   1.4366347e-02   4.1559470e-03   4.2405687e-02  -4.2648985e-03  -2.4102716e-03  -2.4092444e-02   4.6555372e-02   7.4442002e-02  -7.5655630e-02   2.7359048e-02  -8.0095204e-02  -6.0811007e-02   5.6126793e-03   9.6331595e-02  -4.9075596e-03  -2.1258024e-03  -7.4407768e-02   3.5472714e-02   1.2760409e-02   3.7883690e-02   3.9886498e-02   3.2900603e-02  -5.5040957e-02   3.2437113e-02  -4.6436849e-02  -9.0729595e-02   1.1394867e-02  -4.7388708e-02  -4.7646960e-02  -2.2326812e-02   3.8293216e-02   9.2563962e-02  -1.3774922e-04  -1.1812755e-01   7.6481083e-02   4.3964984e-02   2.0012434e-02  -4.8474196e-02   7.7452758e-02   2.9808861e-02   9.5117879e-02  -1.8093544e-02  -4.5221204e-02  -2.5763420e-02  -1.5421061e-02  -1.1016899e-02  -2.1131152e-02  -1.4699274e-02
  -1.3474906e-02  -9.7508005e-03   3.9264483e-02   5.9756239e-02  -6.9667665e-03   4.2343676e-02   6.1131552e-02   1.0248216e-01  -1.8561501e-02  -2.7567656e-02   2.7080533e-02   3.1080244e-01   9.6361525e-02   0.0000000e+00   8.5196111e-03   1.8088225e-01   4.9107090e-02   2.8651849e-02  -5.9103255e-03  -5.6286692e-02  -8.9164256e-03   6.6727254e-02   2.9471502e-02  -3.2915730e-02  -3.4225743e-02  -3.0637563e-02   6.3156525e-03   1.7497915e-02   8.5010995e-02   4.8232423e-02   5.1576489e-03  -1.0210937e-01  -5.4307413e-03   3.4189713e-03  -2.8687014e-02   1.5516886e-01  -8.2139421e-02   8.8157318e-02  -9.5121582e-02  -3.7448116e-02   5.2872302e-05  -4.6380218e-02   7.2443052e-02   8.3720432e-02  -1.2346595e-01  -8.9366666e-02   2.0466507e-02   7.9188645e-02  -1.4302383e-02   6.0575206e-04  -3.1421851e-03  -5.9389889e-02   7.3576418e-03  -6.1396814e-02  -5.4042268e-02  -1.7229810e-02   5.6680415e-02   3.7795683e-02   1.3723875e-01   3.5552524e-02  -5.8825151e-03   6.7728638e-02   9.2265874e-03   5.3651500e-02   5.0456763e-02  -2.1131438e-03   1.9316892e-02  -1.3833775e-02  -1.9408494e-02  -1.2498025e-02  -7.2861520e-02   1.3319887e-02  -2.0152085e-02  -5.6003236e-02   1.5423141e-02  -3.8689341e-02  -4.2607616e-03  -7.6714371e-02   7.5201661e-02  -6.0274502e-02   3.1750761e-03   6.9700181e-02   8.8574759e-02   1.9834681e-02  -1.0896687e-01  -6.2855543e-02  -1.0603109e-03   7.1284502e-02  -6.8524022e-02   5.8709520e-02
   5.0137432e-02  -3.8835541e-02   4.0529205e-02  -4.5051699e-02   7.4219039e-02   2.3761307e-02   7.3924427e-02  -4.2736949e-03   5.5755844e-02   4.0647501e-02   4.5472757e-02   1.1172557e-02   1.1558877e-01   8.5196111e-03   0.0000000e+00   1.1502301e-01  -4.1594055e-02  -8.7779023e-02  -5.8014465e-02  -7.3872042e-02   4.4691652e-02  -1.8722312e-02   1.0227633e-01  -6.1233866e-02   5.5470361e-04   1.0104767e-02   5.9784347e-02  -6.2637122e-03   8.8223206e-02  -3.0675930e-02   1.1716571e-01   1.0213639e-02   1.8300242e-02  -4.7274060e-02  -7.6037912e-02  -3.2042294e-02  -1.2262757e-02   7.1122836e-02  -6.0926481e-02   6.2390648e-02   1.1871642e-01  -6.1377090e-02  -1.5105837e-01  -1.5202887e-02   5.6616491e-03   1.6308316e-02   4.6081413e-02   4.5500023e-03  -2.3328999e-03   1.4409719e-02   1.3610814e-02  -3.0084372e-02  -9.9578163e-03   7.3669093e-02   1.1756033e-02   4.4999307e-02  -4.7474249e-02  -4.5581430e-02  -1.0920601e-01   5.3639741e-02   2.4540897e-02   2.4153106e-02  -4.5106062e-02   6.0701755e-02   4.1137395e-03  -2.8446033e-02  -3.0120355e-02   3.5225995e-02  -8.0039750e-02  -4.4237957e-02   2.2288178e-02   3.5232027e-02  -3.5779045e-03   1.6596873e-03  -4.2447484e-02   7.7992219e-03   9.8782780e-05   1.7352028e-02   6.6125234e-02  -1.4358961e-02  -5.2122054e-02   3.1335328e-02   1.2761220e-01  -2.6068324e-02   1.0252796e-01  -7.0258648e-03   1.8864663e-02   4.4246369e-02   2.4158799e-03  -6.5500778e-03
   2.2539504e-02   8.1646052e-02  -3.5775902e-02  -1.7696542e-02  -2.1590752e-02   3.9716149e-03  -1.3016119e-02   1.0577541e-01   1.5218923e-02   5.6943923e-02   4.5323365e-02   1.0337231e-01  -6.2504049e-03   1.8088225e-01   1.1502301e-01   0.0000000e+00   7.8532485e-02   1.5016635e-02   9.4317151e-02   2.2703366e-02  -7.9953487e-03  -1.1090410e-01   7.7522349e-02   1.6487722e-01  -5.9948976e-03  -9.7849178e-02  -1.7392217e-03   2.6762513e-02   4.7861801e-02   1.3423255e-01   3.0608512e-02   7.9479190e-02   1.4195469e-02   7.8176658e-02  -2.9302890e-02  -6.4742996e-02   7.1292880e-02  -2.3014786e-02  -4.6865478e-02  -5.4511176e-04   1.0316462e-02   5.4465750e-02  -8.4457422e-02  -4.0368117e-02  -5.0416376e-03   6.7958601e-02  -2.6445742e-02   1.0560640e-02   1.9005362e-02   2.5210076e-02  -6.4706907e-04  -2.4138560e-02   6.4404065e-02  -4.3191646e-02  -1.1349940e-02  -1.2205564e-02   4.4823281e-02  -2.6639150e-02   1.3914939e-02  -1.8852845e-02  -4.8537023e-02  -2.1694550e-02  -7.2744967e-02  -1.2508575e-01  -1.3846284e-02   1.1845754e-01  -1.7063220e-02   5.6934921e-02  -1.3568822e-01   2.8254392e-02   2.9157300e-02   3.5520601e-02  -3.5900598e-02  -1.1012901e-01  -2.2197646e-02   3.0102993e-02   1.1600585e-03  -7.5577654e-02   8.3833306e-03   1.4502910e-02  -1.0653685e-01   1.9559433e-02   6.4777603e-02   1.6739896e-01  -1.5183991e-02   2.1035244e-01  -3.2251558e-02   7.4691845e-02  -2.2138215e-02   2.0514334e-02
  -4.2087222e-02  -7.5539868e-02  -1.8748342e-02  -1.2642572e-02   4.1999479e-03  -4.8688823e-02   2.4049499e-02   5.6413179e-03  -7.0508599e-02   8.1638009e-02   7.8921642e-02  -6.4289664e-02  -6.2470485e-02   4.9107090e-02  -4.1594055e-02   7.8532485e-02   0.0000000e+00   4.0364679e-02  -5.4976137e-02   4.8510733e-02   8.7476129e-03   1.3030408e-03  -6.5152542e-02  -1.8266499e-04   1.3659615e-03  -1.2351167e-01  -7.9659402e-03  -2.0395385e-03   2.8440670e-02   6.3866361e-04   2.9526091e-02  -5.4175436e-03   6.5196673e-02   4.6243313e-02   1.3146642e-01  -9.8107954e-02  -2.5391297e-02   1.5762542e-03   2.2575055e-02  -9.8796071e-02  -6.4483722e-02   6.1235741e-02  -3.1932194e-02  -2.9617907e-02  -2.0041287e-02   2.2539797e-02   1.1151639e-01  -4.3397063e-02   2.0903987e-02  -1.3772191e-03   4.6203257e-02  -2.2943055e-02   2.0605951e-02  -3.7632128e-02   6.6580079e-02  -2.7949783e-02   1.0297198e-01  -3.6909574e-02  -5.3654733e-02   3.7545383e-04   3.8917842e-02  -3.3865359e-02   1.7390613e-01   2.9035834e-02   3.4069376e-02  -8.6084260e-02  -8.4141149e-03  -1.2130871e-03  -2.8872017e-02   7.5878326e-02  -6.9931872e-03   4.6810942e-02  -2.8194966e-02  -4.2491322e-02   6.9674890e-02  -1.4574989e-02  -1.0648910e-01  -2.7823354e-02   3.7692176e-01   8.8917322e-02  -1.5048961e-02   8.0363001e-02  -4.3720544e-02   7.1545192e-02  -6.0079008e-02   2.5325740e-02   4.4616394e-02  -5.1612591e-02   2.4411278e-02  -3.2167975e-02
  -3.4398293e-02   7.0067845e-02  -2.8786208e-02  -5.6971597e-02  -1.0289945e-04   5.4602590e-02  -3.7834020e-03  -3.7149466e-02   2.5815985e-02   3.4384661e-03  -1.3132645e-02   8.5602170e-02  -6.8657255e-02   2.8651849e-02  -8.7779023e-02   1.5016635e-02   4.0364679e-02   0.0000000e+00   3.8093024e-02   1.0902427e-01  -1.7132353e-02  -2.1169195e-02  -3.2768316e-02  -5.7385237e-02   7.9331464e-02   3.7369360e-02  -1.7434238e-02   3.0625243e-02   6.6764124e-02   5.6133352e-02  -4.9328741e-03  -6.1507613e-02  -7.3960749e-02   3.6645346e-02  -1.1067806e-02  -6.9031187e-02   1.2460591e-02   1.2771254e-01  -6.1936167e-02   2.6532445e-02  -2.3831447e-02   9.0758061e-02   2.9437584e-02  -3.5399992e-02  -1.4330170e-02   3.3349226e-03   5.6046547e-02  -2.1619768e-02  -5.0332777e-02  -7.2119695e-02  -3.0327493e-02  -4.0023175e-02   1.0966195e-02   2.2067516e-02   1.6384174e-03   2.1940439e-02  -1.9853623e-02   6.4082234e-03   9.8353016e-03  -1.0633733e-02   2.6775119e-02   6.2952136e-02  -1.0487511e-02   2.1819739e-01  -1.8171457e-02  -7.5415835e-02   1.1651761e-01  -1.1972772e-02   1.9189147e-02  -1.6381262e-01   3.7337468e-02   1.7658928e-02   1.0408326e-01   2.2384051e-02  -5.1814259e-02   3.5490262e-02   1.2709732e-01  -1.0699761e-01  -2.3524499e-02   3.5080764e-01   4.9882057e-02   5.8525513e-02   5.1823757e-02  -1.1578145e-02  -2.4595007e-02   3.7741640e-02   1.3114308e-01  -2.0660608e-02  -2.0982002e-02  -2.0410378e-02
   4.3418049e-03   4.4540221e-02   3.4354006e-02  -6.0564280e-02  -1.0625147e-02  -5.8082565e-03   6.2231270e-02  -6.2255275e-03   4.2337526e-02  -1.7000254e-02   8.1000430e-02  -5.9584758e-02   1.3618591e-01  -5.9103255e-03  -5.8014465e-02   9.4317151e-02  -5.4976137e-02   3.8093024e-02   0.0000000e+00   1.4134184e-01   1.0438849e-02  -5.9013005e-04   2.1824467e-03  -6.7855371e-03  -4.1437018e-02  -3.6640372e-02  -1.7493930e-02  -2.8999441e-02  -2.5290344e-02   6.9855122e-02  -6.9581196e-02  -4.7184270e-02   2.5270394e-02   5.2384347e-02  -2.9731116e-05  -4.8305451e-02  -6.1942612e-02  -1.1030144e-02   3.5255962e-02  -4.4270899e-02   3.0232842e-02  -1.5148377e-01  -3.5236936e-02  -4.9291609e-02  -3.5450319e-02  -2.9500554e-02  -1.0996490e-01  -4.4766957e-02   3.9326151e-02   2.8377184e-02   4.1920189e-02   4.5432715e-02  -1.6785207e-03  -1.0930974e-02  -4.9633512e-02   9.7375729e-03  -5.2928496e-02  -1.9519227e-02  -4.2689810e-02  -3.8113869e-02  -1.1581236e-01  -7.2954751e-02   3.0308760e-02   2.0145404e-03  -6.6006462e-02  -9.2254870e-02  -4.3274236e-02  -3.4114605e-02   6.7011294e-02   2.8384912e-02   6.7311147e-03   7.1809137e-03   2.7057368e-02   7.1980243e-02  -2.2111215e-02  -4.9598569e-03  -7.3647789e-03   2.9181246e-03  -1.7844048e-02  -3.4672235e-02   3.2421401e-02   3.7258238e-02   7.2834751e-02   9.0808513e-02  -2.3535390e-02   4.1142872e-02  -9.5291514e-04   8.4807966e-02  -1.7638889e-02  -1.3065712e-02
  -1.1293902e-01   9.9838180e-02   2.4189391e-02   4.6156384e-02   1.2285257e-02  -4.9195927e-02   3.5482921e-02   3.6531148e-02   1.1462970e-02  -1.4747458e-02  -4.7126038e-02   3.8859105e-02  -1.5128471e-02  -5.6286692e-02  -7.3872042e-02   2.2703366e-02   4.8510733e-02   1.0902427e-01   1.4134184e-01   0.0000000e+00   8.4303284e-02  -8.5904230e-02   5.1300575e-02  -5.5319272e-02   3.5424505e-02  -1.2828226e-01  -5.4931181e-02   2.2706043e-02  -4.8603502e-02   5.3585526e-02   2.0554916e-02  -3.2200277e-02  -6.5107920e-02   9.9692424e-02  -6.5347695e-02  -3.0110261e-02   1.9454455e-02   2.7275421e-02  -5.0635415e-02  -9.7053623e-03  -1.8538085e-02  -5.2454534e-02   3.9657078e-02   2.4503016e-03   4.5652049e-02   3.8700982e-02   1.5303464e-02  -8.7252512e-02   4.1894847e-02  -1.5649549e-02   5.3374791e-02  -1.4276388e-02  -7.0165555e-02   5.8454994e-02  -9.8042812e-02   2.4731590e-02  -3.1987376e-02   3.8770709e-02  -1.3063142e-01  -4.4943169e-02  -2.2601334e-02  -1.7017074e-02  -3.6845196e-02  -2.6448440e-02   2.4164862e-02  -4.1304232e-02  -6.1328930e-02  -2.5560882e-02   6.2838983e-02   1.4774413e-01   4.0642421e-02   7.3908826e-02  -7.7878952e-02   8.6444784e-02  -9.2800113e-03  -1.0065853e-01   6.0253309e-02   3.2319552e-02   1.1916240e-01   3.5390452e-02  -2.3014245e-02   7.9958782e-03  -5.2534403e-02   3.2369547e-03  -6.2745812e-02   6.3239201e-02   5.1651578e-02  -3.6928976e-02  -2.9286410e-03   1.4979888e-02
   1.9876895e-02   5.4835165e-02  -4.1774017e-02  -3.2681164e-02   6.1966572e-02  -3.6447256e-02   6.6019419e-02  -1.2321729e-04   2.0494585e-02   1.9063190e-02   1.6534818e-02  -1.0312647e-01   7.1658661e-02  -8.9164256e-03   4.4691652e-02  -7.9953487e-03   8.7476129e-03  -1.7132353e-02   1.0438849e-02   8.4303284e-02   0.0000000e+00   6.6280092e-02  -3.2248914e-02  -5.9003252e-02   2.2679493e-01  -2.6365091e-02   1.2906467e-01   5.0468786e-02   2.6393541e-03  -3.0603543e-02  -1.2198340e-01   1.8443949e-02  -3.0918563e-02  -3.0435312e-02   3.0227389e-03  -5.0753459e-02  -3.7082818e-02   1.2973865e-01   6.9894554e-02  -7.3724329e-02   3.6776446e-02  -9.3119389e-02  -2.8789613e-03  -6.6109457e-02  -7.6941105e-03   1.1896057e-02   2.2789333e-02  -1.5445472e-02   4.0241687e-02   1.9360751e-02   1.1033474e-02  -1.2240095e-02   1.0201519e-01  -1.4094819e-01  -1.3456018e-02   4.6852264e-02  -2.4618348e-02  -1.3864217e-02  -2.1094531e-03   4.7139497e-03  -3.2539039e-02  -5.1621314e-02   1.6033917e-02   8.4118455e-02  -3.4810226e-02  -2.3130069e-02   2.8762014e-02  -2.8670327e-02   8.0905690e-03   2.2759701e-02   4.6341672e-02   1.3679818e-01   1.0399806e-01   5.5541164e-02  -6.8132229e-02  -1.7035272e-01  -4.5183700e-02  -6.5029784e-02  -1.1598266e-01  -2.8195890e-02   6.1195789e-02  -9.6264505e-04   5.2339722e-02  -2.2456712e-02  -7.7067849e-02   8.0057449e-02   3.2989096e-02  -5.8982634e-03   3.6865637e-02  -5.1939419e-02
   6.1209038e-02   1.6869811e-02  -9.3990435e-04  -7.2659574e-02   3.1015437e-03   4.6930603e-02  -3.8381832e-02  -6.1350822e-02  -3.8629056e-02   4.7101533e-02  -9.2798796e-02  -2.8043838e-02  -7.6470504e-02   6.6727254e-02  -1.8722312e-02  -1.1090410e-01   1.3030408e-03  -2.1169195e-02  -5.9013005e-04  -8.5904230e-02   6.6280092e-02   0.0000000e+00   7.8639831e-02  -7.2365032e-02   5.2573372e-02   1.2086531e-02  -1.1505827e-02   5.5664711e-02   7.2771687e-02  -1.1631588e-02   3.1510968e-02  -6.7809498e-03  -2.8374238e-02  -7.8488977e-03   1.1547676e-03   6.4416088e-02   3.1200607e-02  -6.9707815e-02   3.5976240e-02  -2.2266450e-02   3.0575007e-02  -1.4184697e-02   6.0498801e-03   2.2360182e-03  -1.0452401e-01  -6.5451839e-02  -6.1145792e-02   7.3165622e-02  -3.4413683e-02  -4.5864885e-02  -2.7742040e-02  -8.7907244e-04  -1.0273697e-01  -2.8322000e-02  -1.7094302e-01  -5.1892380e-03   8.9609307e-02   8.6902257e-02   5.4333038e-02  -4.4093592e-02  -5.3076861e-02  -8.6544411e-02  -4.7471229e-02   9.0808971e-02   1.0983458e-02  -1.0283729e-01  -1.9637654e-02   2.7477953e-02  -4.5178749e-03  -5.9108382e-02  -3.5492627e-03   1.0844725e-01  -1.4660403e-02  -1.3891427e-02  -1.8062427e-02  -3.7792113e-02  -2.8981936e-03   2.4235816e-03  -3.6555678e-02   1.2429710e-01  -5.7520563e-02   1.9693130e-02   1.1637009e-01   5.2774409e-02   1.5729003e-02   5.0668493e-02  -6.7934660e-02  -3.5544268e-02   3.7870427e-02   7.3342894e-03
  -6.1188084e-02  -1.1123917e-02   1.7863600e-01   9.3172014e-02  -4.6423442e-02   1.6695082e-02   8.0434967e-02   3.0084142e-02   7.2366387e-02   1.9422666e-02  -2.2870619e-02  -3.4448829e-03  -8.7831707e-02   2.9471502e-02   1.0227633e-01   7.7522349e-02  -6.5152542e-02  -3.2768316e-02   2.1824467e-03   5.1300575e-02  -3.2248914e-02   7.8639831e-02   0.0000000e+00   1.4700604e-01   1.4563873e-01   7.8122289e-02   3.4092559e-02   7.2598476e-02   1.9217765e-02   1.7248629e-02   6.5580333e-02  -1.2001046e-01  -1.1333783e-01  -5.9934393e-04   1.4686320e-01  -8.7393327e-02   1.6635166e-02   4.8165950e-02  -6.9977333e-02   2.8766603e-02  -1.0908379e-01  -2.1520094e-02  -3.4190348e-02  -7.1697252e-04  -2.1779926e-02  -1.9351882e-02   1.3760383e-02   3.3906619e-02   4.1134856e-03  -2.2953218e-02   1.7313801e-02   3.6234805e-02  -4.6049872e-02  -1.7016177e-02  -5.8695499e-02   3.6240914e-03   1.3589222e-02  -1.3618771e-02  -8.0292789e-02  -5.4584455e-02   4.0038070e-03  -1.5130520e-01   8.5830413e-02  -8.0740198e-03   3.8231378e-02   9.5489803e-02  -7.6867010e-02   5.8024964e-04   2.3904228e-02  -5.2564761e-02   8.9535373e-02  -3.3822607e-02   1.7061227e-02  -8.5692797e-02   5.3595542e-02   2.0842693e-02  -1.4235336e-01   1.2736888e-01  -1.0156139e-02   5.3985083e-02   1.1464557e-02  -6.6874255e-02   4.5030947e-02  -4.6550938e-03   3.2995755e-03   4.0341557e-02   1.0850441e-01   2.3147649e-03   1.0366439e-03  -1.9046183e-02
  -7.1008033e-03   1.5051526e-02   5.6487317e-02   1.5258913e-01   5.6222907e-03  -6.9467071e-02  -5.1610422e-02   4.8524230e-02   7.9059564e-03   2.9275795e-02   6.1263919e-03  -5.7598524e-02  -6.4726794e-02  -3.2915730e-02  -6.1233866e-02   1.6487722e-01  -1.8266499e-04  -5.7385237e-02  -6.7855371e-03  -5.5319272e-02  -5.9003252e-02  -7.2365032e-02   1.4700604e-01   0.0000000e+00   3.2667434e-02   7.7382090e-02  -1.1302970e-02   4.9080042e-02  -4.0528275e-02   2.5865651e-03  -3.2506456e-02   9.9847495e-02   2.0806029e-02   2.0856988e-02   4.0832499e-02  -1.7581961e-02   9.3584208e-03  -2.1358906e-03   1.9916275e-03   5.2863516e-03  -3.9588875e-02  -1.9779785e-02   4.5308327e-02  -1.4163818e-02  -4.3120606e-02   7.3672234e-03   2.7566642e-02  -9.3822233e-02  -4.0160871e-02  -1.2129207e-02  -7.7234972e-03   8.0614261e-02  -1.2677255e-02  -2.9111018e-02   4.1670983e-02  -6.8128034e-03  -1.6075919e-02   5.3995187e-03  -1.2240382e-02  -7.2501300e-02  -5.9039985e-02  -9.0088959e-02   4.2379874e-02  -1.1976642e-02  -8.3794933e-02   8.7343260e-02   1.1751339e-02  -4.3221701e-02   2.5741714e-02  -1.0217153e-01   1.5550669e-02   5.4492185e-02  -9.0242414e-04  -7.1310473e-02  -3.1176695e-02  -8.2312873e-03  -9.6474826e-02   1.9433268e-02   6.8095223e-02  -2.1771074e-03  -2.3890339e-02  -2.2010119e-02  -1.6549630e-02  -1.7369753e-02   2.1681706e-02   4.7213010e-02   2.7170756e-02   1.2202222e-01   1.2400876e-02   3.4959850e-02
  -1.6764461e-02  -1.1646778e-02  -5.2639303e-03  -2.9681592e-02   1.4745506e-01   1.1099240e-02  -3.7135126e-02  -4.2504598e-02   4.5923282e-02   6.4974800e-02  -3.7720305e-03  -1.6895919e-02   6.5004232e-04  -3.4225743e-02   5.5470361e-04  -5.9948976e-03   1.3659615e-03   7.9331464e-02  -4.1437018e-02   3.5424505e-02   2.2679493e-01   5.2573372e-02   1.4563873e-01   3.2667434e-02   0.0000000e+00   1.0836706e-01   9.4268731e-02   1.3013708e-01  -2.1183277e-02   1.5250194e-01   1.9768480e-01  -1.6347299e-01  -2.2354873e-03  -7.3272406e-02   1.2042135e-01   7.7149811e-02  -5.5549199e-02   2.3624390e-02  -7.4727725e-03  -4.5783495e-02  -8.1499916e-02  -7.3481337e-02   2.2895821e-02   5.3487164e-03   1.2915012e-01   6.7614968e-02  -3.6937855e-02  -7.6045756e-02  -3.0809731e-03  -3.2401128e-02  -3.3475065e-03  -3.7532331e-02   2.7605372e-02   1.5225880e-02   9.2243963e-02  -5.9702501e-03   5.3877782e-02  -1.6581713e-02  -4.5586453e-02  -7.2434300e-02   5.2617465e-02  -2.8820610e-02  -2.3566349e-02   3.0416254e-02  -1.0084896e-01   3.4597381e-02   1.1746060e-01   1.6632770e-02   1.2009831e-03   6.6036420e-02   1.6451881e-01  -6.3629258e-02  -3.7472087e-02   1.0652449e-02   2.4569673e-02   1.2559097e-01  -1.3693146e-02   4.4136349e-02  -2.0348957e-02  -8.6719063e-02   5.1976301e-02   2.3503306e-02   5.0934423e-02  -7.6715439e-05  -9.1534745e-04  -5.6442115e-02  -3.2601128e-02  -7.3618511e-02   1.8096012e-02  -1.2777490e-02
  -8.1163287e-03   2.6277689e-02   9.0369872e-03   7.4834790e-02   7.1469807e-02   8.7794124e-02  -5.6179427e-02   1.5018208e-02  -2.9882928e-02  -1.5679838e-02  -7.4565565e-03  -1.0555611e-02  -1.3444157e-02  -3.0637563e-02   1.0104767e-02  -9.7849178e-02  -1.2351167e-01   3.7369360e-02  -3.6640372e-02  -1.2828226e-01  -2.6365091e-02   1.2086531e-02   7.8122289e-02   7.7382090e-02   1.0836706e-01   0.0000000e+00   7.8774599e-02   1.6040474e-01   7.3365405e-02  -1.2814833e-01   8.6537607e-02   2.1358852e-01   8.7916556e-02   5.8820504e-02   8.1386116e-02   1.3588320e-02  -3.3251582e-03   3.8804618e-02  -3.4980651e-02  -4.3230913e-02   1.4941412e-02   1.9465572e-01  -5.2726377e-02   6.9178505e-02   5.5191035e-02  -4.3433942e-02   5.2510178e-02   2.2034669e-02  -1.6865578e-03  -3.1146771e-02  -9.7958557e-03  -4.3240240e-02   4.7567579e-02  -6.9887652e-03   3.3912994e-02   9.7429563e-02  -1.5297008e-02   4.2668715e-02  -4.1667647e-03  -5.6425512e-02  -8.5635831e-02   1.0587836e-02   5.9780662e-02   3.3655311e-02  -6.3142679e-02  -7.9864261e-02   3.8879317e-04   1.4503277e-02   7.8811949e-03  -6.2591669e-02  -1.2048909e-02  -3.4274766e-02  -5.4852060e-02  -8.5254274e-02   2.5393700e-02   8.7637763e-02   4.5892459e-02  -8.6948251e-03   2.6069249e-02   2.6095532e-02   4.7548721e-02   4.2187475e-02   5.0829246e-02   5.2642716e-02   1.0822166e-02  -3.0897827e-02   3.5399150e-02  -1.5746942e-01   8.0405609e-02  -7.3326695e-02
  -4.3662259e-02  -3.2460646e-02  -2.0001845e-02  -4.5287570e-02   1.8741229e-01   5.2723061e-02  -5.3499401e-03   2.3557779e-03   1.2130969e-01  -1.7307908e-02   3.0479639e-02  -2.3550036e-02   5.7134734e-03   6.3156525e-03   5.9784347e-02  -1.7392217e-03  -7.9659402e-03  -1.7434238e-02  -1.7493930e-02  -5.4931181e-02   1.2906467e-01  -1.1505827e-02   3.4092559e-02  -1.1302970e-02   9.4268731e-02   7.8774599e-02   0.0000000e+00   7.2266634e-02   4.3711947e-02   3.5394496e-02  -1.0395104e-02   1.0153500e-01  -2.2862258e-02  -4.5439189e-02   3.7450825e-02  -6.3586335e-02  -2.2120240e-02   4.2836426e-02  -7.9901722e-03  -7.6997451e-03  -5.3890603e-02   5.7100712e-02  -6.2121863e-02  -1.0089688e-02  -2.4613064e-02   2.1612430e-02  -1.1294134e-01   5.0486430e-02   2.1486839e-02  -3.0760737e-03  -3.1963779e-02  -9.4438238e-03   1.9593407e-02   6.9911725e-03   5.7254211e-02  -9.2879059e-02  -2.2303951e-02  -1.2364686e-02  -1.7858065e-02   5.8341262e-02   1.1281269e-02  -2.5134458e-02  -4.9789360e-02  -1.3392019e-02   3.5396358e-02   9.5873024e-03   1.1326963e-02  -2.9479105e-02   3.3839172e-02   4.8941014e-02   5.8452178e-02  -3.6516765e-03  -1.0640723e-02   2.6944464e-02  -6.2584345e-03   2.0487752e-02  -4.0229752e-02   1.6179092e-03   4.1831227e-02   8.9261090e-02   1.5625403e-02   7.6191063e-03   3.2559805e-02  -9.5206384e-02  -3.2856339e-02   3.0815863e-03  -8.2514427e-02  -3.0033190e-02  -3.2968319e-02   1.9962763e-02
  -5.7614834e-02  -7.9717716e-03   4.4687455e-02   3.8134283e-02   7.8807583e-02   4.9987085e-02  -2.1058104e-02  -3.2999261e-02   3.8170584e-02   3.7255087e-02  -9.3213028e-02   5.3634682e-03  -1.2650343e-02   1.7497915e-02  -6.2637122e-03   2.6762513e-02  -2.0395385e-03   3.0625243e-02  -2.8999441e-02   2.2706043e-02   5.0468786e-02   5.5664711e-02   7.2598476e-02   4.9080042e-02   1.3013708e-01   1.6040474e-01   7.2266634e-02   0.0000000e+00   3.4061406e-02   1.6746302e-02  -8.4707322e-03   6.0414263e-02   3.7032218e-02   1.5497961e-02   5.3837667e-02  -1.2851910e-01   2.6042873e-02   1.6077905e-02   3.1579471e-02   2.7937914e-03  -2.6520056e-02  -2.2451682e-02   2.4119750e-02   2.3042453e-02  -7.7160440e-03  -5.3012893e-02  -5.6216291e-02  -7.2972359e-03   5.1447834e-03  -3.7631784e-02  -1.5462502e-02   1.8529824e-02  -2.9145604e-02  -2.0510687e-02   5.5235218e-03   7.4631646e-02   1.4828959e-02   3.2986296e-02  -7.6984623e-02   2.8972981e-03  -2.6201122e-02   5.1186537e-02   1.4492761e-02  -4.2527610e-02   1.5180171e-02   5.8672457e-02   1.0392579e-01   3.7482429e-02  -1.3288768e-02  -4.1861331e-02  -5.1852621e-02  -1.1574343e-02  -2.0327193e-02   3.9848054e-02   7.3947878e-03  -5.6960971e-02   2.1414139e-02  -3.0511321e-03   6.3861377e-03   7.4309813e-03   3.6092634e-02   5.6711392e-02   2.5974924e-02   1.7292362e-02   1.9677976e-02   5.5750313e-02  -2.8530884e-02  -2.1174456e-02   1.6566536e-02   1.9186452e-02
   2.7820395e-02   7.1792065e-03   1.6185014e-02  -2.4891044e-02   5.8959088e-02   1.0647354e-02   3.3279726e-02   4.7067600e-02   9.5479653e-03  -2.1452204e-02   9.1899917e-02   2.3216032e-02   8.4349710e-02   8.5010995e-02   8.8223206e-02   4.7861801e-02   2.8440670e-02   6.6764124e-02  -2.5290344e-02  -4.8603502e-02   2.6393541e-03   7.2771687e-02   1.9217765e-02  -4.0528275e-02  -2.1183277e-02   7.3365405e-02   4.3711947e-02   3.4061406e-02   0.0000000e+00   4.0026519e-03   5.4524420e-02   8.4649816e-03   2.2682330e-01  -2.0035343e-03  -7.9278033e-02   5.6602459e-02   9.4610918e-02   2.7969681e-02  -1.3268159e-02   2.3590827e-02   8.9697073e-02   8.2882957e-02   1.5302162e-02   1.8332072e-02   7.5290635e-02   2.7485214e-02   5.6358047e-02  -5.8258584e-03   3.4655382e-02  -3.5062423e-02  -1.4752573e-02   3.6445463e-02   1.0576791e-04   8.9481952e-02  -7.2855036e-02   8.6711194e-03   4.4456173e-02   1.2597943e-02   8.4815480e-02   2.8426771e-02  -3.7788774e-02  -5.0967893e-02   6.5334897e-02  -2.9600628e-02  -6.6517001e-02   3.6608000e-02   1.9298855e-02   7.6780367e-03   4.4757408e-02  -1.0318818e-01  -3.1152257e-02  -6.2126824e-02   2.2702933e-01  -1.1013972e-02  -6.3215979e-02  -8.5640362e-04  -2.6785175e-02   2.9332520e-02   1.0097527e-01   4.2242167e-02   7.4209695e-02   1.8332566e-02   1.4341188e-01   5.5330296e-02  -9.6728696e-02  -1.4486438e-02   1.4113918e-02   1.0525070e-02  -5.7942515e-02  -7.2622332e-02
  -8.2925521e-02  -1.0076946e-02   2.4975110e-02  -7.7201634e-02   5.9381914e-02  -3.7262868e-02  -1.8437190e-02  -6.1980094e-02   3.8822085e-02  -1.6288128e-03   4.0521642e-02   2.8473571e-02   1.6569721e-02   4.8232423e-02  -3.0675930e-02   1.3423255e-01   6.3866361e-04   5.6133352e-02   6.9855122e-02   5.3585526e-02  -3.0603543e-02  -1.1631588e-02   1.7248629e-02   2.5865651e-03   1.5250194e-01  -1.2814833e-01   3.5394496e-02   1.6746302e-02   4.0026519e-03   0.0000000e+00   8.8396838e-02   6.0773442e-02  -2.0019135e-02   1.0508699e-01  -8.4500645e-02   5.0835947e-03  -2.6867651e-02   5.7913851e-02   3.5656146e-02   2.3985751e-02   7.7704090e-02  -4.3185224e-02  -7.9182241e-04   6.7456876e-02  -7.7250740e-02  -6.7700098e-03  -3.0441259e-02   5.9020787e-02  -3.9744609e-02  -2.6102943e-03  -5.8177785e-02  -5.1721717e-02  -3.6341545e-02  -3.3110703e-02   5.7696761e-02   6.7206461e-03  -4.8542107e-02  -5.1948640e-03  -2.1701467e-02  -5.1503410e-02  -3.9704721e-02   7.6690743e-02   1.2120011e-01  -4.6702059e-02  -7.0139937e-03  -8.5774312e-02  -2.5763205e-02  -1.2500404e-02  -1.0572408e-01  -1.9420289e-02   1.6841179e-02  -1.8728050e-01   1.5166008e-02   1.0893609e-01   1.6316975e-01  -6.8038821e-02  -2.1003433e-01   2.5923888e-02  -1.2404660e-01   2.2351515e-01   7.6220526e-02   1.2250682e-02   7.1289066e-03   1.1849276e-02  -3.0467008e-02  -5.8002460e-02   8.1428133e-02   1.3672082e-02  -1.5929112e-02  -2.1351386e-02
  -5.2485677e-02  -1.9440694e-02  -3.0671726e-03  -3.2663823e-02  -1.8918432e-02  -3.0024951e-02   8.6833539e-02  -1.3812059e-02  -4.2797656e-03   1.9654092e-02   3.4526900e-03  -1.8187180e-02   4.1652239e-04   5.1576489e-03   1.1716571e-01   3.0608512e-02   2.9526091e-02  -4.9328741e-03  -6.9581196e-02   2.0554916e-02  -1.2198340e-01   3.1510968e-02   6.5580333e-02  -3.2506456e-02   1.9768480e-01   8.6537607e-02  -1.0395104e-02  -8.4707322e-03   5.4524420e-02   8.8396838e-02   0.0000000e+00   2.4202876e-01  -3.4915459e-02  -2.2163190e-02  -1.3033720e-01   1.6672569e-01   1.8860216e-02  -1.3552494e-03  -8.9430587e-02   1.2752652e-02   7.6931994e-03  -1.7414247e-01  -5.1212194e-02   2.1056109e-02  -2.1945712e-02   2.5081850e-02   6.0248502e-02   3.4941156e-02  -8.1329775e-02  -1.3687674e-02   1.2074214e-02  -8.8419091e-02  -3.1725983e-02  -9.5095237e-02  -1.3746101e-02   9.2021256e-02  -7.9137800e-02  -3.7516340e-02  -6.2978429e-02  -4.9720441e-02   8.0566153e-02  -4.6874278e-02   2.8101739e-02  -3.4942837e-02  -4.8501497e-02  -7.2238816e-02   2.6960284e-02   4.8958270e-02  -2.2512889e-02   1.2866393e-01   1.3209769e-01   5.9144544e-03  -2.3600618e-02   2.0881026e-02   1.4067007e-01   2.3031092e-02   4.6943391e-02  -2.0989224e-02   5.2228760e-02  -9.0245193e-03  -4.6666645e-02   2.7283763e-02   1.0670961e-01   1.2707743e-01  -1.3029292e-02  -3.3750944e-02   2.7631268e-04  -4.2514070e-02   7.3754822e-03  -2.3904541e-02
   2.4967653e-02  -3.9300348e-02  -1.1021640e-01  -4.5158893e-02   1.0098677e-02   2.1447122e-03  -1.1239636e-02  -1.8055616e-02   1.7283806e-02   2.4356891e-02   4.1753182e-02   5.3764584e-03  -5.9032737e-02  -1.0210937e-01   1.0213639e-02   7.9479190e-02  -5.4175436e-03  -6.1507613e-02  -4.7184270e-02  -3.2200277e-02   1.8443949e-02  -6.7809498e-03  -1.2001046e-01   9.9847495e-02  -1.6347299e-01   2.1358852e-01   1.0153500e-01   6.0414263e-02   8.4649816e-03   6.0773442e-02   2.4202876e-01   0.0000000e+00  -7.8675724e-03   2.1414469e-02  -3.7755764e-02   7.2498668e-02   8.5502047e-02  -1.3213778e-02  -4.5712667e-02   1.5352477e-02   4.4654794e-02  -4.8042220e-02   4.8151778e-02   1.4702902e-02   1.7959754e-02  -3.0876289e-02  -9.8259058e-03  -2.6666705e-02  -2.6694830e-02  -1.6467484e-02  -2.4465264e-02  -1.2790283e-02   1.2101036e-01  -1.4389591e-01   3.3531409e-02   1.5287849e-02   2.4887431e-02  -1.1702669e-02  -1.5448700e-02  -1.7527422e-01   1.0555301e-01  -1.5362307e-02   9.9341860e-03  -3.5396868e-02   1.2073800e-02  -3.3880522e-02  -5.3286289e-03  -2.2309785e-02   6.8765413e-02   4.0880071e-02  -8.2742620e-02   2.4724213e-01  -6.1897167e-02   1.1769574e-01   2.8670059e-02  -1.0672594e-01  -3.0357178e-02   8.0380714e-02  -4.5745892e-02   2.2026938e-02  -6.1574173e-02  -1.2504018e-01   1.4389540e-02   5.1858771e-02   2.9100390e-03   5.9026825e-02   1.0623559e-01  -8.6267364e-02   3.4442534e-02   2.7494204e-02
   6.2299347e-02  -2.6127645e-02   7.4180515e-02  -1.5710826e-03   3.3420472e-02   9.7217068e-03   3.2818935e-02   2.2727741e-02  -1.8393238e-02  -8.1883489e-03   4.1339095e-02  -8.7692817e-02  -3.0945235e-02  -5.4307413e-03   1.8300242e-02   1.4195469e-02   6.5196673e-02  -7.3960749e-02   2.5270394e-02  -6.5107920e-02  -3.0918563e-02  -2.8374238e-02  -1.1333783e-01   2.0806029e-02  -2.2354873e-03   8.7916556e-02  -2.2862258e-02   3.7032218e-02   2.2682330e-01  -2.0019135e-02  -3.4915459e-02  -7.8675724e-03   0.0000000e+00   3.1572170e-01   2.8199608e-01  -2.0734988e-01  -4.1988594e-02  -2.1727802e-01   9.4338706e-02   5.0800378e-03  -1.8313556e-02  -2.6400610e-02  -1.1025549e-01  -5.7922152e-03  -1.3212296e-02  -8.1349990e-02  -7.3880149e-02  -5.0189587e-02  -6.0381510e-02   9.9525922e-04  -4.3655829e-03  -9.1157719e-02   3.4970321e-02   5.3033608e-02   2.4984854e-03   1.4796052e-03  -1.1802235e-02   3.6402707e-02   2.0417601e-02  -3.5032928e-02  -6.6602811e-02   2.9433599e-03  -1.6880687e-03   1.5336421e-02  -1.1025042e-01  -2.6028492e-02  -1.3224852e-01   4.9178741e-02  -1.8592967e-02   4.2547309e-02  -8.4439550e-02   3.2859347e-02   8.9022775e-02   1.4916618e-02  -1.0107078e-01   3.4156529e-02   1.9293787e-02  -8.5121989e-02  -5.2880027e-02   3.9484433e-02  -4.3861941e-02  -1.0126477e-02   1.2396230e-02   6.4470299e-03  -1.5724759e-02  -5.1220604e-02   3.2592248e-02   3.8777762e-02  -5.3990946e-03   5.9851732e-02
  -7.9270876e-02  -1.7222248e-02  -2.9873750e-02  -3.4608410e-03  -5.9074792e-02   3.7437745e-02  -6.5129227e-02  -4.2055185e-02   2.3132644e-02   5.3787828e-02   6.7829588e-03   7.2377291e-02  -3.6718409e-02   3.4189713e-03  -4.7274060e-02   7.8176658e-02   4.6243313e-02   3.6645346e-02   5.2384347e-02   9.9692424e-02  -3.0435312e-02  -7.8488977e-03  -5.9934393e-04   2.0856988e-02  -7.3272406e-02   5.8820504e-02  -4.5439189e-02   1.5497961e-02  -2.0035343e-03   1.0508699e-01  -2.2163190e-02   2.1414469e-02   3.1572170e-01   0.0000000e+00   5.6821037e-02   8.1254526e-02  -1.0370412e-01  -8.3450371e-02   4.5608911e-02   2.1208047e-02  -8.7337045e-02  -1.0130095e-01  -8.5368168e-02   5.5097402e-02  -5.2620309e-02  -4.5739900e-02  -5.2692218e-02  -3.5573296e-02   6.3188661e-04  -5.9019980e-02   2.6520648e-02  -4.6920848e-02  -2.7916247e-02  -8.6455999e-02   8.3556587e-03   5.1790330e-02  -2.8597305e-02   1.9081100e-02   7.3783032e-02  -6.1380943e-02  -8.5822280e-02   5.9616636e-02  -2.5775647e-02  -5.7295465e-02  -5.3103833e-02   3.6091669e-02  -2.5393208e-02   9.0690750e-02  -1.2739001e-01   5.6758632e-02   7.7089302e-02  -8.4292277e-03  -4.7864346e-02   7.5985747e-02  -5.0044169e-02  -8.5582398e-02   5.6679447e-02   1.1696543e-01  -5.8218007e-02   1.3947720e-01  -3.6210385e-03  -2.2049796e-02  -7.6234423e-02   3.0198050e-02   5.0184730e-02   1.2872622e-02  -9.7501572e-03  -1.6761667e-02  -1.7461398e-02   6.3466767e-03
  -5.5559336e-02  -1.0494947e-01   7.4541633e-02  -2.6138000e-02  -7.1955147e-03   1.6089922e-02  -2.1251154e-02  -1.4074800e-02   1.0801985e-01  -3.9404043e-02   1.1049374e-01  -9.1845052e-02   5.1292973e-02  -2.8687014e-02  -7.6037912e-02  -2.9302890e-02   1.3146642e-01  -1.1067806e-02  -2.9731116e-05  -6.5347695e-02   3.0227389e-03   1.1547676e-03   1.4686320e-01   4.0832499e-02   1.2042135e-01   8.1386116e-02   3.7450825e-02   5.3837667e-02  -7.9278033e-02  -8.4500645e-02  -1.3033720e-01  -3.7755764e-02   2.8199608e-01   5.6821037e-02   0.0000000e+00   5.5816755e-01   1.1630948e-01   7.7916767e-02  -3.5572547e-02  -3.4901732e-02   1.0893042e-04  -1.3229791e-01   8.6662104e-02   3.2516353e-02   3.9760687e-02  -5.5270394e-02   1.0439139e-01   9.3948963e-02  -5.3660655e-02   2.1806545e-02  -7.3036808e-02  -4.3527507e-02  -2.2899806e-02  -1.3574147e-04  -4.0900037e-02  -6.5097187e-02  -8.9108139e-02  -4.4518807e-02   7.4383751e-02  -8.6496404e-02  -8.7223974e-02  -1.6020949e-01   2.0511722e-03   1.7811431e-03   2.2862300e-01   1.5829822e-01   6.1042078e-02  -1.9464573e-02   3.1319479e-02   2.7342820e-02  -1.0813255e-01  -7.1735596e-02  -1.4616842e-01  -2.4578702e-02   1.1417312e-02   1.1612905e-01   1.7649200e-01  -1.4741262e-01  -2.2836025e-02  -5.8928631e-02  -3.4938218e-02   1.4532733e-01  -6.4341599e-03  -1.0406677e-01   1.2659391e-01   8.7602106e-02   1.6335755e-02   5.7318867e-03   6.2626856e-02   9.1732989e-03
  -6.2973200e-02  -1.2648712e-02  -7.8421222e-02   3.7594141e-02   1.1640146e-02  -1.1378565e-02  -2.8776652e-02  -2.6306630e-02  -1.0900740e-01  -4.0732281e-02  -5.0305324e-02  -5.6624198e-02   4.4247020e-02   1.5516886e-01  -3.2042294e-02  -6.4742996e-02  -9.8107954e-02  -6.9031187e-02  -4.8305451e-02  -3.0110261e-02  -5.0753459e-02   6.4416088e-02  -8.7393327e-02  -1.7581961e-02   7.7149811e-02   1.3588320e-02  -6.3586335e-02  -1.2851910e-01   5.6602459e-02   5.0835947e-03   1.6672569e-01   7.2498668e-02  -2.0734988e-01   8.1254526e-02   5.5816755e-01   0.0000000e+00  -9.5623486e-03  -5.5190432e-02  -4.0840694e-02   7.8279357e-02   9.5190536e-02   3.8717368e-02  -2.1968808e-01   4.7333510e-02   5.2583334e-02   1.1505579e-01  -3.0438939e-02  -7.0690763e-02   1.1720106e-02   6.0946056e-02   4.5728292e-02   1.0257940e-01   9.9184648e-02   2.3010149e-02  -8.5989690e-02  -4.7852245e-03  -7.1878871e-02   5.0690062e-03  -3.8386127e-02  -6.8096767e-03   3.5360768e-02   6.9114816e-03  -5.2655843e-02   6.2078284e-02  -1.7082711e-02   8.7042300e-02  -9.3552180e-03   2.9669226e-02  -5.6659947e-03  -2.5791955e-02   2.7698278e-03   2.8643965e-02   6.7246430e-02  -2.0028805e-02   7.7351901e-02  -1.0638317e-01  -1.2463235e-01   1.6053464e-01  -2.6925645e-02  -3.2354614e-02  -2.1689258e-02  -2.5423204e-03  -5.1926141e-03  -6.6717276e-02  -8.5072460e-02   9.0781082e-02  -5.5675747e-02   1.2589400e-02  -2.3820892e-02  -3.0292831e-02
  -1.3771383e-02  -4.2361057e-02   2.2294210e-02   2.0258614e-02  -7.6721649e-02  -5.4697620e-02  -1.2296488e-02  -5.3983599e-03  -3.3400638e-02  -3.6367387e-02   4.9928884e-02   2.7136766e-02  -4.8816395e-02  -8.2139421e-02  -1.2262757e-02   7.1292880e-02  -2.5391297e-02   1.2460591e-02  -6.1942612e-02   1.9454455e-02  -3.7082818e-02   3.1200607e-02   1.6635166e-02   9.3584208e-03  -5.5549199e-02  -3.3251582e-03  -2.2120240e-02   2.6042873e-02   9.4610918e-02  -2.6867651e-02   1.8860216e-02   8.5502047e-02  -4.1988594e-02  -1.0370412e-01   1.1630948e-01  -9.5623486e-03   0.0000000e+00   5.5991797e-03   1.5188435e-01   1.9983498e-01   3.5352117e-03   8.1190227e-02   9.1858004e-02  -2.4164518e-02   9.6216512e-03  -4.9777266e-02  -4.4925834e-03  -3.2291451e-03  -1.2009396e-02  -2.6871132e-03   2.4646883e-03  -1.3009243e-02   1.0718858e-02  -8.5452695e-02  -2.3683585e-01  -6.2386182e-02   2.3461156e-02   2.9718184e-02  -3.1907530e-02   2.6619179e-02   4.2246438e-02   2.6623205e-02  -1.6671800e-02   2.7634766e-02  -5.9670564e-02  -1.0135798e-01   2.5306488e-02   1.2965729e-01  -1.1180723e-01  -7.2235364e-02   7.7629243e-02   8.0576264e-02  -1.2371744e-01  -5.3478260e-02   3.7978460e-02  -1.7179947e-01   5.7000612e-02  -3.6970576e-01   6.5894379e-02   2.3312881e-02   1.3754350e-01  -6.2915763e-02   8.9228519e-03  -4.6316085e-02  -6.6314244e-02  -3.0897981e-02  -7.7429364e-02   2.8092076e-02   5.5423641e-02   1.8008674e-02
  -4.5422103e-02   4.1321135e-02   2.8090640e-02  -3.3655226e-02   4.7618139e-02  -6.3748170e-02  -4.4143733e-02   5.9483838e-03  -4.0938373e-02  -3.5563501e-02  -1.8834902e-02   9.4534611e-02   4.2853239e-02   8.8157318e-02   7.1122836e-02  -2.3014786e-02   1.5762542e-03   1.2771254e-01  -1.1030144e-02   2.7275421e-02   1.2973865e-01  -6.9707815e-02   4.8165950e-02  -2.1358906e-03   2.3624390e-02   3.8804618e-02   4.2836426e-02   1.6077905e-02   2.7969681e-02   5.7913851e-02  -1.3552494e-03  -1.3213778e-02  -2.1727802e-01  -8.3450371e-02   7.7916767e-02  -5.5190432e-02   5.5991797e-03   0.0000000e+00  -1.1455312e-01   3.4519125e-01  -1.9201396e-02   6.1138477e-02  -1.4348867e-02  -8.3680934e-02  -7.0362274e-02  -5.6452864e-02   2.5439898e-02  -6.9813241e-03  -7.2989034e-03   4.2894591e-02   1.2636749e-03   1.1653355e-01   6.2289004e-02  -3.0529211e-02  -1.1461889e-01   4.4368414e-02  -7.7690689e-02   5.7095806e-02  -4.3866097e-02  -4.3353318e-02  -7.4595146e-02   1.2504622e-01   7.5531554e-02  -3.7813773e-02   8.0113083e-02   7.0909797e-02  -4.4039277e-02  -9.2653294e-02   4.8151718e-02   4.2126012e-02  -9.8011607e-02  -1.4628407e-01  -1.0371117e-02  -1.4946051e-01  -1.1473433e-01   1.0599441e-01  -2.9188361e-02   1.4303833e-01  -3.8702992e-02   8.9316482e-02  -9.4627155e-02  -3.6211908e-03  -9.7730827e-03  -4.8531092e-02  -2.7445671e-02  -8.4483046e-03  -1.2181081e-01  -1.8448923e-02   6.6517504e-03  -5.7193516e-03
  -5.2169480e-02  -2.4860526e-02   3.7966216e-02  -7.1360947e-02  -3.6141392e-02   3.0195271e-02  -9.6469788e-02  -7.4173533e-02  -7.3264853e-02  -3.2273455e-02   6.7707290e-02   1.7728430e-02   2.9150903e-02  -9.5121582e-02  -6.0926481e-02  -4.6865478e-02   2.2575055e-02  -6.1936167e-02   3.5255962e-02  -5.0635415e-02   6.9894554e-02   3.5976240e-02  -6.9977333e-02   1.9916275e-03  -7.4727725e-03  -3.4980651e-02  -7.9901722e-03   3.1579471e-02  -1.3268159e-02   3.5656146e-02  -8.9430587e-02  -4.5712667e-02   9.4338706e-02   4.5608911e-02  -3.5572547e-02  -4.0840694e-02   1.5188435e-01  -1.1455312e-01   0.0000000e+00   2.4788643e-01   1.0921313e-01   9.7589564e-02   1.6081846e-02   5.5157936e-03   3.4034690e-03   7.5136377e-03   1.2973470e-01   1.4975435e-01  -3.2528257e-02   4.4236773e-03   9.6067044e-03  -1.5247083e-03  -1.3761972e-01  -5.9928849e-02   1.7973543e-01   5.3684026e-02   5.2999635e-02  -9.7276654e-02  -5.0608663e-02  -9.1020582e-02  -2.2516964e-02  -1.3914332e-02   2.9794959e-02   8.0532080e-02   1.8535745e-01   8.7806924e-02   8.4238954e-02   7.6762996e-02   9.6008758e-04   1.8054986e-02   1.5031204e-01  -7.1488960e-02   8.1366936e-02  -1.0856100e-01  -1.0007986e-01  -1.6204041e-02  -4.1158056e-02   9.9948364e-02   7.4298498e-02  -4.9942687e-02   1.9885814e-02   8.9803408e-03   8.0678647e-02   9.0413799e-02  -1.4619788e-03   2.4526663e-02   9.6205711e-02   5.0472428e-02   1.0507071e-01   7.2763929e-02
   2.5773561e-03   1.3250970e-02  -2.2347840e-02  -4.8247406e-02  -9.5930813e-02  -1.4777502e-02  -2.5850661e-02  -6.9396021e-02  -1.1516393e-02  -3.4929446e-03  -2.2188106e-03  -3.6821410e-02   7.7926933e-02  -3.7448116e-02   6.2390648e-02  -5.4511176e-04  -9.8796071e-02   2.6532445e-02  -4.4270899e-02  -9.7053623e-03  -7.3724329e-02  -2.2266450e-02   2.8766603e-02   5.2863516e-03  -4.5783495e-02  -4.3230913e-02  -7.6997451e-03   2.7937914e-03   2.3590827e-02   2.3985751e-02   1.2752652e-02   1.5352477e-02   5.0800378e-03   2.1208047e-02  -3.4901732e-02   7.8279357e-02   1.9983498e-01   3.4519125e-01   2.4788643e-01   0.0000000e+00   5.7371070e-02  -1.7592841e-02  -1.0628068e-01   4.1554116e-03  -6.0925186e-02  -1.7327844e-03   7.6542233e-03   1.3645222e-02   5.4410741e-02   5.4961416e-03   7.1594639e-02   3.6036052e-02   2.5669853e-02  -4.5144034e-02   3.0430777e-02   5.7895508e-02  -8.8200745e-02   1.7494553e-02  -6.1454965e-03  -1.3092962e-01   8.1764018e-03   9.2739029e-02  -3.5330960e-02   8.3678695e-02   6.8600738e-02   2.0388916e-02  -4.1727281e-03   2.0824093e-02   8.6298879e-02   6.8307091e-02  -2.9973233e-02   8.9170273e-02  -1.3953099e-01   1.9633812e-02  -8.8220712e-03   2.3718343e-01  -4.7632269e-02  -1.6425663e-01  -6.9716149e-02   6.2383428e-02  -3.6692622e-02   5.2249123e-02  -1.8073564e-02  -1.2019954e-02   2.0898689e-02  -1.0775844e-02   8.6152824e-02   8.4121627e-02  -7.4757431e-02   4.6719976e-02
  -3.0310484e-03  -1.7461438e-02  -5.0694989e-02   2.6368617e-02  -6.8707641e-02   1.9115307e-02  -6.6933453e-03  -8.6831152e-03  -6.0917809e-02  -1.1458241e-01  -7.0058154e-02  -2.9265074e-02   1.0876265e-02   5.2872302e-05   1.1871642e-01   1.0316462e-02  -6.4483722e-02  -2.3831447e-02   3.0232842e-02  -1.8538085e-02   3.6776446e-02   3.0575007e-02  -1.0908379e-01  -3.9588875e-02  -8.1499916e-02   1.4941412e-02  -5.3890603e-02  -2.6520056e-02   8.9697073e-02   7.7704090e-02   7.6931994e-03   4.4654794e-02  -1.8313556e-02  -8.7337045e-02   1.0893042e-04   9.5190536e-02   3.5352117e-03  -1.9201396e-02   1.0921313e-01   5.7371070e-02   0.0000000e+00   2.1663480e-01  -4.9898036e-02  -4.3663744e-02   1.1344910e-02  -6.7408253e-02   6.2048824e-02  -2.3295802e-02  -5.7821124e-02  -2.0642073e-02  -1.1415555e-02  -4.2811659e-02   3.3405587e-02  -9.1356937e-02   6.9593161e-03   2.7910635e-02  -7.2508090e-02  -3.3723105e-02  -8.0832211e-02   7.3107137e-02  -6.4198931e-02  -6.5180962e-02   1.6572417e-01  -2.9012139e-02  -2.5698140e-02  -3.2048912e-02   7.6958995e-02  -6.3932083e-02   2.4425425e-02  -5.7779718e-02   6.5164617e-02  -2.5138749e-02   1.3208658e-01  -1.8797607e-02   2.4735308e-02   2.4135430e-02  -7.8952595e-02   4.2918964e-02  -6.5262067e-03   7.6748071e-02   1.9819663e-01   6.1681104e-02  -6.6268473e-02  -3.8947187e-03   4.7684215e-02  -9.0035772e-02  -1.1745352e-01   5.6713715e-02  -7.9667426e-02  -1.8702215e-02
  -9.1099527e-02  -3.7721069e-02  -3.2184124e-02   3.4897328e-02   6.5019020e-02   6.8537266e-02   2.7612527e-02  -3.7407427e-03   1.4278313e-01   6.7902209e-02   6.4738749e-02   5.9817579e-02  -8.2578479e-02  -4.6380218e-02  -6.1377090e-02   5.4465750e-02   6.1235741e-02   9.0758061e-02  -1.5148377e-01  -5.2454534e-02  -9.3119389e-02  -1.4184697e-02  -2.1520094e-02  -1.9779785e-02  -7.3481337e-02   1.9465572e-01   5.7100712e-02  -2.2451682e-02   8.2882957e-02  -4.3185224e-02  -1.7414247e-01  -4.8042220e-02  -2.6400610e-02  -1.0130095e-01  -1.3229791e-01   3.8717368e-02   8.1190227e-02   6.1138477e-02   9.7589564e-02  -1.7592841e-02   2.1663480e-01   0.0000000e+00   8.1192322e-02  -1.0349688e-01  -1.1101472e-01   4.0991866e-02  -1.2470887e-01   8.1962548e-02  -7.6962844e-02   1.1901646e-02   4.8455910e-03   1.3579024e-01  -1.6279462e-02  -3.5303255e-02  -3.9141741e-03   9.3437624e-02  -5.0023182e-03   2.1059336e-02  -6.4726645e-02  -5.0893382e-02   4.3206013e-02  -5.9603429e-02  -5.3867259e-02  -4.6992227e-02   3.2124207e-02  -1.0536063e-01  -1.4256970e-01  -6.9943198e-03   3.9626745e-02   8.3432985e-02  -4.0590584e-02  -1.0394279e-01  -4.1040160e-03   1.2925868e-01   6.1725015e-02   1.2542909e-01   1.3971661e-01  -1.9668132e-02  -1.6778817e-01  -8.9704852e-02  -8.8842984e-02   1.3337750e-01   6.9940313e-03   8.2190087e-02   1.6253826e-02   8.1120600e-02  -1.4429003e-01   1.3366258e-02   1.0353839e-01   1.1861146e-02
  -1.6044139e-03  -4.3425361e-02   4.4941644e-02   4.8180383e-03  -4.9911688e-03  -1.3994210e-02   5.6969074e-02  -5.7312239e-02   3.1069116e-02   4.3547536e-02   1.2647681e-01  -3.7694081e-02   1.4366347e-02   7.2443052e-02  -1.5105837e-01  -8.4457422e-02  -3.1932194e-02   2.9437584e-02  -3.5236936e-02   3.9657078e-02  -2.8789613e-03   6.0498801e-03  -3.4190348e-02   4.5308327e-02   2.2895821e-02  -5.2726377e-02  -6.2121863e-02   2.4119750e-02   1.5302162e-02  -7.9182241e-04  -5.1212194e-02   4.8151778e-02  -1.1025549e-01  -8.5368168e-02   8.6662104e-02  -2.1968808e-01   9.1858004e-02  -1.4348867e-02   1.6081846e-02  -1.0628068e-01  -4.9898036e-02   8.1192322e-02   0.0000000e+00   1.5967606e-01   1.0112275e-01  -2.4992996e-02   2.9470832e-01   1.8678371e-01   1.0008222e-01   2.3668689e-03   2.4884527e-02  -8.7505610e-03   1.5115651e-01  -1.4350400e-02  -9.7061965e-02  -1.2516778e-01  -1.0669678e-02   1.3492632e-02   1.2311966e-03  -3.7311094e-02  -2.9275125e-02  -9.0454515e-03  -1.2737249e-01  -2.4160817e-02  -3.0294670e-02   1.9467116e-02   7.0591254e-02  -9.7828538e-02  -3.8929042e-03  -3.4389108e-02  -2.9571979e-02  -6.3950885e-02  -9.3285671e-02   6.3447924e-02  -7.5002605e-02   5.1998688e-03  -1.7860272e-02   3.3343264e-02   1.4525190e-02  -9.1608361e-04  -1.6307490e-02  -9.3944945e-03  -2.8810460e-02   5.0882285e-02  -1.6996448e-02  -9.1436490e-02   3.6008320e-02   1.6813043e-02  -4.0979355e-02  -2.5768471e-02
  -1.1639683e-02  -6.7303632e-03  -4.6258504e-03   2.7198783e-02  -3.3259938e-03   5.7706984e-02  -1.9218562e-02  -2.0851802e-02  -1.4617880e-02   2.7300840e-02   1.5958068e-02   4.7866378e-02   4.1559470e-03   8.3720432e-02  -1.5202887e-02  -4.0368117e-02  -2.9617907e-02  -3.5399992e-02  -4.9291609e-02   2.4503016e-03  -6.6109457e-02   2.2360182e-03  -7.1697252e-04  -1.4163818e-02   5.3487164e-03   6.9178505e-02  -1.0089688e-02   2.3042453e-02   1.8332072e-02   6.7456876e-02   2.1056109e-02   1.4702902e-02  -5.7922152e-03   5.5097402e-02   3.2516353e-02   4.7333510e-02  -2.4164518e-02  -8.3680934e-02   5.5157936e-03   4.1554116e-03  -4.3663744e-02  -1.0349688e-01   1.5967606e-01   0.0000000e+00   4.3668177e-02   1.1447114e-01   1.1755008e-01   2.3890379e-01  -2.5609284e-02   4.6374553e-02  -1.6168114e-02   9.1953460e-02  -2.4245049e-02   5.8430039e-02  -2.7105366e-02   1.0576824e-01   3.1205004e-02   8.8248205e-02  -2.4440894e-02   6.3943337e-03  -4.7103591e-02  -6.5932509e-03   5.5519626e-03  -1.3204053e-02   2.2502856e-02  -1.2437214e-01   2.4752779e-02   4.0828776e-02  -3.2725325e-02  -9.0705956e-03   8.0703799e-02   9.2397011e-02  -8.1764015e-02   3.9022742e-02   2.2797815e-02  -1.3934750e-02  -4.0283371e-02   5.3083975e-03   9.1347290e-02  -4.5510777e-02  -6.2398333e-02  -5.1678537e-02  -3.5890456e-02   3.3994638e-02  -4.7411557e-02  -4.4391102e-02   2.5631929e-02   1.1205523e-01  -3.8248105e-02   9.0319369e-03
   1.2831128e-02  -1.7546058e-02  -5.0842897e-02   1.1535293e-02  -8.0090108e-03   2.6899498e-02   3.1543188e-02   9.5408704e-03   3.1776071e-02  -2.3240665e-02   3.3896149e-02  -2.4591058e-02   4.2405687e-02  -1.2346595e-01   5.6616491e-03  -5.0416376e-03  -2.0041287e-02  -1.4330170e-02  -3.5450319e-02   4.5652049e-02  -7.6941105e-03  -1.0452401e-01  -2.1779926e-02  -4.3120606e-02   1.2915012e-01   5.5191035e-02  -2.4613064e-02  -7.7160440e-03   7.5290635e-02  -7.7250740e-02  -2.1945712e-02   1.7959754e-02  -1.3212296e-02  -5.2620309e-02   3.9760687e-02   5.2583334e-02   9.6216512e-03  -7.0362274e-02   3.4034690e-03  -6.0925186e-02   1.1344910e-02  -1.1101472e-01   1.0112275e-01   4.3668177e-02   0.0000000e+00   2.1494266e-01   3.6579279e-02  -3.7592790e-02   1.6645125e-01   1.4218506e-02  -1.9470806e-02  -8.9111024e-02  -1.1637758e-01   3.2267210e-02  -4.3647977e-02  -7.8263937e-02   2.4650761e-02   6.6181937e-02  -8.1910563e-02   5.6359357e-02   6.5435539e-02   3.4326872e-02  -5.4917722e-02  -7.0499156e-02   9.1254570e-02  -2.2533109e-02   5.7363284e-02  -2.5591044e-02  -6.5706804e-03  -2.8906980e-02  -1.2347775e-01   5.4784489e-03   7.2358420e-02   1.9682617e-02   8.8044780e-03   9.4005166e-03  -7.4924867e-02  -1.5880781e-02  -4.0555610e-03   7.1261959e-02   4.8805278e-02  -6.7110829e-03  -8.1337318e-03   1.3734574e-01   7.9758337e-02   4.2241159e-02   1.1027476e-01  -2.4308938e-03   1.1610877e-02   1.8121745e-02
   3.2272203e-02   5.5734416e-02  -2.8691813e-02  -5.6688564e-02   7.3354661e-03   8.1364956e-04  -5.7715823e-02  -4.6826690e-02   2.6800464e-02   2.7052730e-02   5.4188879e-02  -1.1027473e-02  -4.2648985e-03  -8.9366666e-02   1.6308316e-02   6.7958601e-02   2.2539797e-02   3.3349226e-03  -2.9500554e-02   3.8700982e-02   1.1896057e-02  -6.5451839e-02  -1.9351882e-02   7.3672234e-03   6.7614968e-02  -4.3433942e-02   2.1612430e-02  -5.3012893e-02   2.7485214e-02  -6.7700098e-03   2.5081850e-02  -3.0876289e-02  -8.1349990e-02  -4.5739900e-02  -5.5270394e-02   1.1505579e-01  -4.9777266e-02  -5.6452864e-02   7.5136377e-03  -1.7327844e-03  -6.7408253e-02   4.0991866e-02  -2.4992996e-02   1.1447114e-01   2.1494266e-01   0.0000000e+00   7.5010347e-03   8.5745111e-02   1.0916904e-01   1.8082125e-01   6.8817951e-03   1.1313629e-02  -7.7300349e-02   1.0353948e-01  -9.3228691e-03   1.8974087e-02  -3.4558123e-02   5.6820567e-03   6.5824137e-02   6.3484944e-02   7.3484016e-02  -4.8240777e-02  -5.6458283e-02  -1.2929534e-02  -9.4516924e-02  -5.2387283e-02   3.9938835e-03   1.2522312e-01  -4.8266539e-02   3.2963814e-02   3.3488758e-03   2.3872765e-02  -4.4006516e-02  -2.0475828e-02  -3.6128095e-02  -2.9519641e-02  -4.4882078e-02   5.9014957e-02   5.7430500e-02  -7.3234346e-03  -5.3042818e-02   1.0477151e-02   4.3978558e-02   2.3956715e-02  -4.6858820e-02   3.1883768e-02   9.2500433e-02   6.7006060e-02   8.5989571e-03  -3.9565802e-03
  -1.0995095e-01   2.2600642e-02  -1.7723444e-02   2.2359585e-02   3.6718940e-02  -1.1729925e-02  -8.8510570e-02   3.0392888e-03   1.4857483e-02  -9.9770221e-03   7.3390979e-02  -1.2793062e-01  -2.4102716e-03   2.0466507e-02   4.6081413e-02  -2.6445742e-02   1.1151639e-01   5.6046547e-02  -1.0996490e-01   1.5303464e-02   2.2789333e-02  -6.1145792e-02   1.3760383e-02   2.7566642e-02  -3.6937855e-02   5.2510178e-02  -1.1294134e-01  -5.6216291e-02   5.6358047e-02  -3.0441259e-02   6.0248502e-02  -9.8259058e-03  -7.3880149e-02  -5.2692218e-02   1.0439139e-01  -3.0438939e-02  -4.4925834e-03   2.5439898e-02   1.2973470e-01   7.6542233e-03   6.2048824e-02  -1.2470887e-01   2.9470832e-01   1.1755008e-01   3.6579279e-02   7.5010347e-03   0.0000000e+00   6.7718029e-02   1.8004219e-02  -3.9707709e-02   5.6733698e-02  -1.4879983e-01  -2.0070700e-03   4.9750895e-02   1.2303136e-01   3.9994103e-02   4.0294508e-02   6.1908181e-02  -2.7504406e-02  -4.6782156e-02  -4.4841904e-02   3.5217930e-02  -1.5766570e-02   1.7689257e-02   2.9634644e-03  -8.5993673e-02  -3.3881438e-02  -8.8778000e-02  -7.4409944e-02  -1.8385254e-02  -1.0833154e-01   1.0010857e-01   7.9478291e-02  -1.1498211e-01  -5.2589839e-03   5.7182508e-02  -3.7437703e-02  -2.8243023e-02   6.9759198e-02   1.0673598e-02  -1.1959856e-01  -5.3572518e-02  -1.7559227e-02   4.3103494e-03  -9.2971877e-02  -4.8669299e-02  -1.6108050e-01   2.8219125e-02  -9.1976166e-02  -6.2235206e-02
  -1.1434327e-02   8.9284413e-03  -3.1705248e-02  -2.5245445e-02  -4.9865327e-02   4.3243118e-02  -5.1524793e-03  -2.1417239e-02   1.0359484e-02   3.0854096e-02  -1.0812467e-02   3.8499964e-02  -2.4092444e-02   7.9188645e-02   4.5500023e-03   1.0560640e-02  -4.3397063e-02  -2.1619768e-02  -4.4766957e-02  -8.7252512e-02  -1.5445472e-02   7.3165622e-02   3.3906619e-02  -9.3822233e-02  -7.6045756e-02   2.2034669e-02   5.0486430e-02  -7.2972359e-03  -5.8258584e-03   5.9020787e-02   3.4941156e-02  -2.6666705e-02  -5.0189587e-02  -3.5573296e-02   9.3948963e-02  -7.0690763e-02  -3.2291451e-03  -6.9813241e-03   1.4975435e-01   1.3645222e-02  -2.3295802e-02   8.1962548e-02   1.8678371e-01   2.3890379e-01  -3.7592790e-02   8.5745111e-02   6.7718029e-02   0.0000000e+00  -2.5335927e-02   5.8676642e-02  -3.9393707e-02   6.4469586e-02   3.0084284e-02   3.4442083e-02   3.6253017e-02   8.0337423e-02  -1.3529526e-02   3.1011878e-02   2.3362004e-02   2.4541114e-02  -1.9548214e-02  -1.4731743e-02  -3.8869547e-02  -1.0227035e-01  -3.3662271e-02  -2.1349564e-02  -1.3126581e-01   1.5839157e-02  -1.3712236e-02   6.1122857e-02   1.2696915e-01  -5.5541787e-02   1.0203084e-01  -3.9726853e-02   1.1569480e-01  -1.9976945e-01  -6.5735448e-02  -5.6548834e-02  -1.0570086e-01   1.8573631e-01  -6.4434285e-02  -2.7180489e-02  -4.2326828e-02   3.5091734e-03  -1.4953227e-02   4.3919132e-02   1.2568516e-02   5.0917979e-03  -3.8231673e-02   3.8932909e-02
   1.8252171e-04   8.0013072e-03   6.6637029e-03  -4.3797088e-02  -6.9496282e-03   1.3647425e-02  -1.6772357e-03  -4.1941562e-02   5.8412848e-02   1.6533908e-02  -6.6659852e-02   4.1360946e-02   4.6555372e-02  -1.4302383e-02  -2.3328999e-03   1.9005362e-02   2.0903987e-02  -5.0332777e-02   3.9326151e-02   4.1894847e-02   4.0241687e-02  -3.4413683e-02   4.1134856e-03  -4.0160871e-02  -3.0809731e-03  -1.6865578e-03   2.1486839e-02   5.1447834e-03   3.4655382e-02  -3.9744609e-02  -8.1329775e-02  -2.6694830e-02  -6.0381510e-02   6.3188661e-04  -5.3660655e-02   1.1720106e-02  -1.2009396e-02  -7.2989034e-03  -3.2528257e-02   5.4410741e-02  -5.7821124e-02  -7.6962844e-02   1.0008222e-01  -2.5609284e-02   1.6645125e-01   1.0916904e-01   1.8004219e-02  -2.5335927e-02   0.0000000e+00   7.1579098e-02   1.9317473e-01  -7.6476578e-02   7.0356041e-02  -3.3505831e-02   2.1411539e-02  -1.5654915e-02  -1.4415772e-04   1.6802457e-02   9.0158495e-02  -2.4419170e-02   2.7857996e-02  -4.6748220e-02  -7.3810406e-02  -2.5301526e-02   9.1347046e-02  -8.4304036e-02  -2.2452823e-02  -5.0311392e-02  -8.1830492e-02  -6.6292949e-02  -1.1143598e-02  -9.7252430e-02   5.4516775e-02   1.0648298e-02  -1.9557243e-02  -1.5050288e-02  -5.6205262e-02   2.4756844e-02   1.0060473e-01  -3.6574483e-02  -5.1421839e-02   2.3397904e-02   4.7172170e-02  -4.8416878e-02   1.6296946e-02  -2.2260281e-02   4.8351898e-02  -3.6253894e-02   2.3226468e-02  -2.1274552e-02
   4.9855315e-02  -1.5349827e-02   5.1015435e-02  -3.9798250e-02   2.9636038e-02   1.4872461e-02   6.0237710e-02  -7.7746934e-02   1.7033588e-02  -3.6173785e-02   3.5984709e-02  -4.4636227e-02   7.4442002e-02   6.0575206e-04   1.4409719e-02   2.5210076e-02  -1.3772191e-03  -7.2119695e-02   2.8377184e-02  -1.5649549e-02   1.9360751e-02  -4.5864885e-02  -2.2953218e-02  -1.2129207e-02  -3.2401128e-02  -3.1146771e-02  -3.0760737e-03  -3.7631784e-02  -3.5062423e-02  -2.6102943e-03  -1.3687674e-02  -1.6467484e-02   9.9525922e-04  -5.9019980e-02   2.1806545e-02   6.0946056e-02  -2.6871132e-03   4.2894591e-02   4.4236773e-03   5.4961416e-03  -2.0642073e-02   1.1901646e-02   2.3668689e-03   4.6374553e-02   1.4218506e-02   1.8082125e-01  -3.9707709e-02   5.8676642e-02   7.1579098e-02   0.0000000e+00   1.1405439e-01   2.2798778e-01   7.1260147e-02   1.0606720e-01   6.3190840e-02   4.7714322e-02  -4.5532524e-02   4.6747664e-03   9.8076659e-02   2.7230627e-02  -4.9735459e-02   3.0716766e-02  -1.9452557e-02   4.5190036e-02  -8.2950651e-02  -4.6657435e-03  -7.9533025e-02   1.6215754e-01  -6.0934411e-02  -1.0123103e-02   3.8370399e-03   7.2676083e-03  -3.9384488e-02  -1.7740454e-02  -1.3727260e-02  -1.2734318e-02   4.3323327e-02   3.2739682e-02   1.0462844e-01   1.1178339e-01   3.5304413e-02  -5.5228801e-02   6.2596054e-03   5.9018916e-04  -7.8929495e-02   3.4042769e-02  -1.1779513e-02  -2.8585578e-02   4.6048918e-02   6.6633774e-02
  -7.5382582e-03  -1.7398181e-02   6.1510497e-03   3.4900297e-02  -3.0486711e-02  -1.2765449e-02   2.2451623e-02   2.2103262e-02   1.0601741e-02   3.6336591e-02  -7.6962590e-02  -1.9016078e-02  -7.5655630e-02  -3.1421851e-03   1.3610814e-02  -6.4706907e-04   4.6203257e-02  -3.0327493e-02   4.1920189e-02   5.3374791e-02   1.1033474e-02  -2.7742040e-02   1.7313801e-02  -7.7234972e-03  -3.3475065e-03  -9.7958557e-03  -3.1963779e-02  -1.5462502e-02  -1.4752573e-02  -5.8177785e-02   1.2074214e-02  -2.4465264e-02  -4.3655829e-03   2.6520648e-02  -7.3036808e-02   4.5728292e-02   2.4646883e-03   1.2636749e-03   9.6067044e-03   7.1594639e-02  -1.1415555e-02   4.8455910e-03   2.4884527e-02  -1.6168114e-02  -1.9470806e-02   6.8817951e-03   5.6733698e-02  -3.9393707e-02   1.9317473e-01   1.1405439e-01   0.0000000e+00   1.0887176e-01   2.5794202e-01   9.7786546e-02   7.6965818e-02  -4.8003854e-03   2.2048248e-02  -5.3477821e-04   6.9905912e-02  -1.1374122e-01  -3.7039829e-02   8.3089474e-03   1.0168920e-02   6.2952595e-02   5.7387165e-02  -1.2288090e-01  -3.7494678e-02  -2.1649499e-02  -6.8952099e-02   3.2438567e-02   5.0019197e-02  -4.6899031e-02   2.5413482e-03   1.2589953e-02   3.2952063e-02   3.4806291e-02  -1.3467767e-01   2.0261117e-02   3.5224435e-02  -1.1866484e-01   7.8537768e-02   3.4422660e-02   4.9378576e-02  -8.3811728e-02   7.0789973e-02   1.5295746e-02   4.3144098e-02   3.6770613e-02  -1.0521678e-02   4.3589103e-02
  -1.9214700e-02  -3.5588098e-02   5.4105299e-02   8.2863887e-02   2.5756001e-03  -1.5709651e-02   4.8896539e-02   2.2720278e-02  -7.2828498e-02   2.5338886e-02   5.3523637e-02  -2.4081726e-02   2.7359048e-02  -5.9389889e-02  -3.0084372e-02  -2.4138560e-02  -2.2943055e-02  -4.0023175e-02   4.5432715e-02  -1.4276388e-02  -1.2240095e-02  -8.7907244e-04   3.6234805e-02   8.0614261e-02  -3.7532331e-02  -4.3240240e-02  -9.4438238e-03   1.8529824e-02   3.6445463e-02  -5.1721717e-02  -8.8419091e-02  -1.2790283e-02  -9.1157719e-02  -4.6920848e-02  -4.3527507e-02   1.0257940e-01  -1.3009243e-02   1.1653355e-01  -1.5247083e-03   3.6036052e-02  -4.2811659e-02   1.3579024e-01  -8.7505610e-03   9.1953460e-02  -8.9111024e-02   1.1313629e-02  -1.4879983e-01   6.4469586e-02  -7.6476578e-02   2.2798778e-01   1.0887176e-01   0.0000000e+00   1.1924273e-01   2.4190221e-01   5.4966529e-02   1.1534414e-01   5.4518510e-02   7.0441627e-03  -2.8074515e-03  -1.1601997e-02  -7.0174652e-02  -4.6591689e-02   1.6634976e-02  -2.1320243e-02  -8.4917137e-03   3.7800742e-02   2.1392277e-01   3.7631422e-02  -2.7836554e-02  -9.4863815e-02   9.4226175e-03   5.4374788e-02   3.3584557e-02   2.3416275e-02  -1.2869709e-03  -4.7373267e-02   9.1274337e-02  -5.5220613e-02  -5.8948992e-02   1.0607360e-01   1.1016416e-01  -7.2817248e-02  -4.5830336e-02   3.0651539e-02   1.6838439e-02   8.4185627e-02   4.6578116e-02  -1.4885243e-03  -2.5370774e-02   3.3857745e-02
   9.6173611e-03  -2.1766254e-02  -4.0047955e-02  -3.3860033e-02  -4.5977703e-02  -2.0508510e-02  -2.6914805e-03  -2.2236446e-02  -4.2040152e-02  -2.7106736e-03  -2.3278119e-02  -4.1614279e-02  -8.0095204e-02   7.3576418e-03  -9.9578163e-03   6.4404065e-02   2.0605951e-02   1.0966195e-02  -1.6785207e-03  -7.0165555e-02   1.0201519e-01  -1.0273697e-01  -4.6049872e-02  -1.2677255e-02   2.7605372e-02   4.7567579e-02   1.9593407e-02  -2.9145604e-02   1.0576791e-04  -3.6341545e-02  -3.1725983e-02   1.2101036e-01   3.4970321e-02  -2.7916247e-02  -2.2899806e-02   9.9184648e-02   1.0718858e-02   6.2289004e-02  -1.3761972e-01   2.5669853e-02   3.3405587e-02  -1.6279462e-02   1.5115651e-01  -2.4245049e-02  -1.1637758e-01  -7.7300349e-02  -2.0070700e-03   3.0084284e-02   7.0356041e-02   7.1260147e-02   2.5794202e-01   1.1924273e-01   0.0000000e+00   1.3493112e-01   5.5183174e-02   8.0209735e-02   9.1142363e-02   6.1935313e-02  -8.8238277e-03  -6.2764936e-02  -9.7418255e-03  -2.3262214e-02   1.2672962e-02  -4.9098766e-02  -1.5209850e-01   1.7352969e-02  -3.1026086e-02  -4.6052155e-02   4.2372780e-02   3.9744404e-02  -2.2323092e-02   2.5087203e-02   3.9055375e-02   9.6757827e-03   1.4823520e-02   2.4043960e-02  -4.6125679e-02   1.4627928e-01  -7.0208044e-02  -5.6940207e-02   6.7529928e-02   6.0648551e-02  -5.1096360e-03  -6.5258712e-02   7.3037306e-02  -2.5373399e-03   6.2916855e-02  -3.6570361e-02   2.1409508e-02  -1.2561805e-02
   4.5296819e-02  -3.1490356e-02   5.0354600e-02   5.3030012e-03   6.4994597e-02   1.1495875e-02  -4.6249313e-02   2.3904084e-02   2.5686174e-02  -5.9756396e-02  -5.1974046e-02  -1.1369316e-02  -6.0811007e-02  -6.1396814e-02   7.3669093e-02  -4.3191646e-02  -3.7632128e-02   2.2067516e-02  -1.0930974e-02   5.8454994e-02  -1.4094819e-01  -2.8322000e-02  -1.7016177e-02  -2.9111018e-02   1.5225880e-02  -6.9887652e-03   6.9911725e-03  -2.0510687e-02   8.9481952e-02  -3.3110703e-02  -9.5095237e-02  -1.4389591e-01   5.3033608e-02  -8.6455999e-02  -1.3574147e-04   2.3010149e-02  -8.5452695e-02  -3.0529211e-02  -5.9928849e-02  -4.5144034e-02  -9.1356937e-02  -3.5303255e-02  -1.4350400e-02   5.8430039e-02   3.2267210e-02   1.0353948e-01   4.9750895e-02   3.4442083e-02  -3.3505831e-02   1.0606720e-01   9.7786546e-02   2.4190221e-01   1.3493112e-01   0.0000000e+00   4.6657836e-02   2.4741864e-02   6.2157155e-02  -4.4228626e-04  -3.9037831e-02   1.3886884e-02   5.6564963e-02  -2.2414258e-02   3.8982245e-02   5.4791066e-03  -1.4934759e-01  -2.5616974e-02   4.6568424e-03  -6.5948433e-02   4.9783509e-02   9.6274219e-02  -1.0286448e-02  -9.6038167e-02   4.4293715e-03  -6.3733226e-02   4.2635522e-02   8.7157621e-02   6.1634512e-02  -8.8444983e-02  -3.6187239e-02   2.1936654e-02  -8.9520991e-02   1.8165818e-02   5.9748681e-02   8.3881167e-02   1.7903354e-02   5.5010534e-03  -1.4879185e-02  -9.5017136e-02   1.8431382e-02   4.1058473e-02
  -1.2517233e-02  -4.3281346e-02  -5.4359329e-02   1.9901193e-02   6.6042514e-02   3.2157487e-02  -5.4070117e-02  -1.8481990e-02   7.7306759e-02   4.5205621e-02  -5.1339598e-02   1.3456475e-02   5.6126793e-03  -5.4042268e-02   1.1756033e-02  -1.1349940e-02   6.6580079e-02   1.6384174e-03  -4.9633512e-02  -9.8042812e-02  -1.3456018e-02  -1.7094302e-01  -5.8695499e-02   4.1670983e-02   9.2243963e-02   3.3912994e-02   5.7254211e-02   5.5235218e-03  -7.2855036e-02   5.7696761e-02  -1.3746101e-02   3.3531409e-02   2.4984854e-03   8.3556587e-03  -4.0900037e-02  -8.5989690e-02  -2.3683585e-01  -1.1461889e-01   1.7973543e-01   3.0430777e-02   6.9593161e-03  -3.9141741e-03  -9.7061965e-02  -2.7105366e-02  -4.3647977e-02  -9.3228691e-03   1.2303136e-01   3.6253017e-02   2.1411539e-02   6.3190840e-02   7.6965818e-02   5.4966529e-02   5.5183174e-02   4.6657836e-02   0.0000000e+00   1.2130321e-01   4.5969461e-02  -7.3730975e-02   7.0422249e-02   3.1001245e-02  -1.5225833e-02  -7.2671145e-02  -4.2562224e-02  -7.4411833e-02   4.2162763e-02  -6.1473197e-03  -1.0763008e-02  -1.4270240e-01   2.4537299e-02  -4.9694006e-02  -2.7186694e-02  -5.0471376e-02  -7.3171925e-02   3.2179951e-02   2.2466805e-03  -2.8625366e-02  -3.5462022e-02  -1.2133708e-01  -1.0210565e-01   1.1095331e-02   9.9208294e-02   3.9494258e-03  -4.2109936e-03   7.6991714e-02  -2.3961361e-02  -2.1815040e-02   3.0048225e-02   7.9119802e-02  -1.8661468e-02   7.8590421e-03
  -5.3281531e-02  -1.7312027e-02   4.6944489e-02  -9.9665328e-03  -5.0067681e-02  -1.8763087e-02   2.3227418e-02  -1.2135211e-01   3.1098219e-02   1.2073740e-02  -9.2114709e-02  -6.2084138e-02   9.6331595e-02  -1.7229810e-02   4.4999307e-02  -1.2205564e-02  -2.7949783e-02   2.1940439e-02   9.7375729e-03   2.4731590e-02   4.6852264e-02  -5.1892380e-03   3.6240914e-03  -6.8128034e-03  -5.9702501e-03   9.7429563e-02  -9.2879059e-02   7.4631646e-02   8.6711194e-03   6.7206461e-03   9.2021256e-02   1.5287849e-02   1.4796052e-03   5.1790330e-02  -6.5097187e-02  -4.7852245e-03  -6.2386182e-02   4.4368414e-02   5.3684026e-02   5.7895508e-02   2.7910635e-02   9.3437624e-02  -1.2516778e-01   1.0576824e-01  -7.8263937e-02   1.8974087e-02   3.9994103e-02   8.0337423e-02  -1.5654915e-02   4.7714322e-02  -4.8003854e-03   1.1534414e-01   8.0209735e-02   2.4741864e-02   1.2130321e-01   0.0000000e+00  -3.1641895e-02   7.1275841e-02   1.1411455e-01   5.3471631e-02   7.6216239e-02   8.5608383e-03  -6.2307108e-02  -5.4149084e-02   5.6973751e-03   1.1106009e-02   4.7970770e-02  -9.7194422e-02   1.0165913e-01  -7.0209726e-03  -1.3838759e-01   1.2072391e-01   2.0900435e-02  -4.6985652e-02  -8.9014230e-02  -7.5501397e-02  -2.0201093e-01  -8.8927085e-02   2.7854856e-04   2.2315507e-02  -4.7501013e-02  -4.0070100e-02   6.2368249e-02   5.5407506e-02   6.7683703e-02   8.0143052e-02  -5.8449714e-02   1.3276956e-01   7.9348310e-02  -2.1650249e-02
   5.0729944e-02  -1.3328103e-02  -4.8601314e-02   3.3071738e-02  -1.0479839e-02   7.3541721e-02  -3.0314138e-02   3.0549910e-02  -4.9260447e-02   1.4724464e-02  -2.8250248e-02  -2.3577333e-02  -4.9075596e-03   5.6680415e-02  -4.7474249e-02   4.4823281e-02   1.0297198e-01  -1.9853623e-02  -5.2928496e-02  -3.1987376e-02  -2.4618348e-02   8.9609307e-02   1.3589222e-02  -1.6075919e-02   5.3877782e-02  -1.5297008e-02  -2.2303951e-02   1.4828959e-02   4.4456173e-02  -4.8542107e-02  -7.9137800e-02   2.4887431e-02  -1.1802235e-02  -2.8597305e-02  -8.9108139e-02  -7.1878871e-02   2.3461156e-02  -7.7690689e-02   5.2999635e-02  -8.8200745e-02  -7.2508090e-02  -5.0023182e-03  -1.0669678e-02   3.1205004e-02   2.4650761e-02  -3.4558123e-02   4.0294508e-02  -1.3529526e-02  -1.4415772e-04  -4.5532524e-02   2.2048248e-02   5.4518510e-02   9.1142363e-02   6.2157155e-02   4.5969461e-02  -3.1641895e-02   0.0000000e+00   2.0612478e-01   7.7845006e-02  -6.5129679e-02   3.6244161e-02  -4.0669419e-02   2.5825946e-01   5.1429873e-02  -2.3930398e-02  -3.1773101e-02   1.9329169e-02   2.4261770e-02   4.7947606e-02   2.8174162e-02  -1.0706535e-03  -1.1908760e-02   1.0638392e-03  -1.7270875e-02  -5.6235674e-02   1.2610790e-02   7.9426985e-02  -4.2362575e-03   5.9304812e-02   8.3652998e-02   5.6846597e-02  -4.9094932e-02  -6.9852921e-02   4.5463816e-02  -5.2780590e-03   1.4789932e-02   2.0753949e-02   1.5548913e-02   5.6590389e-02   7.6634196e-03
  -4.3455789e-02   8.6721626e-02  -8.6613220e-03   3.2994941e-02   4.8286621e-02   2.4569179e-02  -8.8978359e-02  -3.8091074e-02  -1.8170856e-03  -7.1780393e-02  -7.6000895e-02  -6.5473106e-02  -2.1258024e-03   3.7795683e-02  -4.5581430e-02  -2.6639150e-02  -3.6909574e-02   6.4082234e-03  -1.9519227e-02   3.8770709e-02  -1.3864217e-02   8.6902257e-02  -1.3618771e-02   5.3995187e-03  -1.6581713e-02   4.2668715e-02  -1.2364686e-02   3.2986296e-02   1.2597943e-02  -5.1948640e-03  -3.7516340e-02  -1.1702669e-02   3.6402707e-02   1.9081100e-02  -4.4518807e-02   5.0690062e-03   2.9718184e-02   5.7095806e-02  -9.7276654e-02   1.7494553e-02  -3.3723105e-02   2.1059336e-02   1.3492632e-02   8.8248205e-02   6.6181937e-02   5.6820567e-03   6.1908181e-02   3.1011878e-02   1.6802457e-02   4.6747664e-03  -5.3477821e-04   7.0441627e-03   6.1935313e-02  -4.4228626e-04  -7.3730975e-02   7.1275841e-02   2.0612478e-01   0.0000000e+00   1.0646149e-02   5.1289656e-02  -8.0735166e-02   1.9668133e-02   3.8364681e-02   8.6159738e-02   2.9412779e-02   5.0774244e-03  -5.1860892e-02  -5.4550248e-04   3.6316951e-02   5.9224723e-02   1.4306354e-02   1.1021009e-01  -1.5634214e-02   4.6105175e-02  -3.6126024e-02  -6.6178345e-02  -3.1412595e-02  -1.5509522e-01  -3.6217374e-02   1.7420469e-01  -7.2788955e-02   1.4184909e-01   1.0138401e-03   2.4119363e-02  -8.3902130e-03   1.7641651e-02  -3.2123449e-03   7.8154491e-03  -1.7842584e-02   2.5593385e-02
   2.9444450e-02   4.1250226e-02  -3.1455020e-02  -6.1774811e-02  -1.4986309e-02  -2.6096466e-02  -1.0153147e-01  -8.6172824e-02   7.2162086e-02  -2.5236123e-02   4.5118371e-03   3.8788524e-02  -7.4407768e-02   1.3723875e-01  -1.0920601e-01   1.3914939e-02  -5.3654733e-02   9.8353016e-03  -4.2689810e-02  -1.3063142e-01  -2.1094531e-03   5.4333038e-02  -8.0292789e-02  -1.2240382e-02  -4.5586453e-02  -4.1667647e-03  -1.7858065e-02  -7.6984623e-02   8.4815480e-02  -2.1701467e-02  -6.2978429e-02  -1.5448700e-02   2.0417601e-02   7.3783032e-02   7.4383751e-02  -3.8386127e-02  -3.1907530e-02  -4.3866097e-02  -5.0608663e-02  -6.1454965e-03  -8.0832211e-02  -6.4726645e-02   1.2311966e-03  -2.4440894e-02  -8.1910563e-02   6.5824137e-02  -2.7504406e-02   2.3362004e-02   9.0158495e-02   9.8076659e-02   6.9905912e-02  -2.8074515e-03  -8.8238277e-03  -3.9037831e-02   7.0422249e-02   1.1411455e-01   7.7845006e-02   1.0646149e-02   0.0000000e+00   1.0930536e-01   2.2941665e-01   6.7295009e-03   1.2216979e-01   5.5090849e-02   7.1561979e-02  -4.6766526e-02   1.1348302e-01  -6.2016641e-02  -1.9230163e-02  -4.7711310e-02   1.2310128e-01   2.4685160e-02  -8.0048781e-02  -3.4024259e-02  -1.8505402e-02   1.2092598e-01  -1.0959811e-03  -1.5340270e-02  -1.1898369e-01   1.3534090e-01   1.1758271e-01   1.9152999e-04   1.5315082e-02  -1.1807269e-01   3.1974989e-02  -1.0532582e-02  -1.1179786e-01   5.0324403e-02   5.1969310e-02   2.1483306e-02
  -1.2997547e-01   1.8634935e-02  -5.9480188e-02  -3.2069553e-03   4.8584380e-02  -2.9712857e-02  -8.5092211e-02  -4.4036397e-02   5.5097526e-02  -6.0413894e-03   4.2752012e-02   1.4659236e-02   3.5472714e-02   3.5552524e-02   5.3639741e-02  -1.8852845e-02   3.7545383e-04  -1.0633733e-02  -3.8113869e-02  -4.4943169e-02   4.7139497e-03  -4.4093592e-02  -5.4584455e-02  -7.2501300e-02  -7.2434300e-02  -5.6425512e-02   5.8341262e-02   2.8972981e-03   2.8426771e-02  -5.1503410e-02  -4.9720441e-02  -1.7527422e-01  -3.5032928e-02  -6.1380943e-02  -8.6496404e-02  -6.8096767e-03   2.6619179e-02  -4.3353318e-02  -9.1020582e-02  -1.3092962e-01   7.3107137e-02  -5.0893382e-02  -3.7311094e-02   6.3943337e-03   5.6359357e-02   6.3484944e-02  -4.6782156e-02   2.4541114e-02  -2.4419170e-02   2.7230627e-02  -1.1374122e-01  -1.1601997e-02  -6.2764936e-02   1.3886884e-02   3.1001245e-02   5.3471631e-02  -6.5129679e-02   5.1289656e-02   1.0930536e-01   0.0000000e+00   2.5983351e-02   8.0072480e-02   5.2348700e-02   1.6691051e-01  -9.7801664e-02   2.8597088e-03   1.7208089e-01   9.5183239e-02  -8.3544005e-03  -4.7990385e-03   6.2366731e-03  -1.9099046e-01  -1.4308005e-01  -2.0828266e-02   1.2593604e-01   5.5913854e-02  -1.3781190e-01   1.2297307e-01  -7.6736022e-02   1.9397381e-02  -8.7561139e-02   2.9440255e-02  -5.8824880e-02  -4.9106014e-02  -3.5477205e-02   2.4694881e-02   5.1517357e-02   3.7572420e-02   2.3661440e-02   1.0130715e-02
   9.2219182e-03  -2.7611262e-02   5.7881755e-02  -2.7749929e-02  -5.0827757e-02  -5.5987977e-02   6.0460446e-02  -2.5220110e-02   2.8565068e-02   8.8630549e-03   1.2623987e-01   4.7795114e-02   1.2760409e-02  -5.8825151e-03   2.4540897e-02  -4.8537023e-02   3.8917842e-02   2.6775119e-02  -1.1581236e-01  -2.2601334e-02  -3.2539039e-02  -5.3076861e-02   4.0038070e-03  -5.9039985e-02   5.2617465e-02  -8.5635831e-02   1.1281269e-02  -2.6201122e-02  -3.7788774e-02  -3.9704721e-02   8.0566153e-02   1.0555301e-01  -6.6602811e-02  -8.5822280e-02  -8.7223974e-02   3.5360768e-02   4.2246438e-02  -7.4595146e-02  -2.2516964e-02   8.1764018e-03  -6.4198931e-02   4.3206013e-02  -2.9275125e-02  -4.7103591e-02   6.5435539e-02   7.3484016e-02  -4.4841904e-02  -1.9548214e-02   2.7857996e-02  -4.9735459e-02  -3.7039829e-02  -7.0174652e-02  -9.7418255e-03   5.6564963e-02  -1.5225833e-02   7.6216239e-02   3.6244161e-02  -8.0735166e-02   2.2941665e-01   2.5983351e-02   0.0000000e+00   1.1602883e-01   3.2762649e-01  -4.5702911e-02   1.5003588e-01   8.2648190e-02   7.7996881e-02  -1.2476904e-01  -1.9750352e-02  -7.9252009e-02  -4.3620008e-02   6.7237810e-02  -1.4212797e-02   5.8016309e-02  -1.6182500e-02   2.8162665e-02   5.5534065e-02   4.7343329e-02   5.8967373e-02   1.2171996e-01  -9.8635455e-02  -7.6847403e-02   1.7550886e-02  -7.1185175e-03   7.6351958e-02   1.0158490e-02  -7.6290489e-02  -1.6941859e-03   6.3287885e-02   4.3214247e-03
   3.9679282e-03  -2.9072225e-02  -1.7422286e-02   1.7266280e-02   9.7010088e-03   2.6730205e-02   5.4080326e-02   1.6480009e-02   2.8855631e-02   5.1323867e-02   5.0674745e-02  -3.2094366e-02   3.7883690e-02   6.7728638e-02   2.4153106e-02  -2.1694550e-02  -3.3865359e-02   6.2952136e-02  -7.2954751e-02  -1.7017074e-02  -5.1621314e-02  -8.6544411e-02  -1.5130520e-01  -9.0088959e-02  -2.8820610e-02   1.0587836e-02  -2.5134458e-02   5.1186537e-02  -5.0967893e-02   7.6690743e-02  -4.6874278e-02  -1.5362307e-02   2.9433599e-03   5.9616636e-02  -1.6020949e-01   6.9114816e-03   2.6623205e-02   1.2504622e-01  -1.3914332e-02   9.2739029e-02  -6.5180962e-02  -5.9603429e-02  -9.0454515e-03  -6.5932509e-03   3.4326872e-02  -4.8240777e-02   3.5217930e-02  -1.4731743e-02  -4.6748220e-02   3.0716766e-02   8.3089474e-03  -4.6591689e-02  -2.3262214e-02  -2.2414258e-02  -7.2671145e-02   8.5608383e-03  -4.0669419e-02   1.9668133e-02   6.7295009e-03   8.0072480e-02   1.1602883e-01   0.0000000e+00  -1.5042279e-02   1.3173541e-01  -3.2961681e-02   2.3117176e-01  -5.8665934e-02   7.5400204e-02   1.9170236e-03  -1.5902507e-02  -4.4639656e-02  -3.6015901e-02  -2.5799964e-02  -6.7251309e-02   5.8348635e-02   1.2522474e-01  -1.8977021e-02  -8.3981556e-02  -4.1291481e-02   7.3033488e-02  -3.2278871e-02  -7.8106356e-03  -8.5628475e-02  -2.2817796e-02   9.7296750e-02   5.4367167e-02  -1.1567359e-01  -5.1721419e-02  -2.7440467e-02   6.3209971e-02
  -3.8383459e-02  -3.4761101e-02   1.3179368e-02  -2.5154983e-03  -5.0101481e-02   3.1205869e-02  -3.3420305e-02   1.5633183e-03   5.1087252e-02  -1.1800351e-01   7.1326794e-02  -4.6514904e-02   3.9886498e-02   9.2265874e-03  -4.5106062e-02  -7.2744967e-02   1.7390613e-01  -1.0487511e-02   3.0308760e-02  -3.6845196e-02   1.6033917e-02  -4.7471229e-02   8.5830413e-02   4.2379874e-02  -2.3566349e-02   5.9780662e-02  -4.9789360e-02   1.4492761e-02   6.5334897e-02   1.2120011e-01   2.8101739e-02   9.9341860e-03  -1.6880687e-03  -2.5775647e-02   2.0511722e-03  -5.2655843e-02  -1.6671800e-02   7.5531554e-02   2.9794959e-02  -3.5330960e-02   1.6572417e-01  -5.3867259e-02  -1.2737249e-01   5.5519626e-03  -5.4917722e-02  -5.6458283e-02  -1.5766570e-02  -3.8869547e-02  -7.3810406e-02  -1.9452557e-02   1.0168920e-02   1.6634976e-02   1.2672962e-02   3.8982245e-02  -4.2562224e-02  -6.2307108e-02   2.5825946e-01   3.8364681e-02   1.2216979e-01   5.2348700e-02   3.2762649e-01  -1.5042279e-02   0.0000000e+00   1.7493751e-01   1.1762830e-03  -9.1963843e-02  -3.9852935e-02   1.6940819e-02   4.3748165e-02   1.9047370e-02  -2.1365493e-02  -1.3905922e-02   4.1350048e-03  -5.3214669e-02   4.5171045e-02  -3.4359596e-02  -9.9807344e-02   4.1260587e-02   3.2818271e-02  -2.1927499e-01   1.8087070e-01  -1.6544059e-01  -1.7686552e-02   4.9589404e-02  -2.4088031e-02  -2.6787858e-02   3.6027529e-02  -7.1394395e-02   8.6246737e-02   1.7744874e-02
   8.7859249e-02  -3.9162191e-03   3.9318508e-04   1.3294454e-02  -2.7768246e-02  -6.3846296e-03   6.7446456e-03   1.7208957e-02  -2.4668183e-02  -7.2613686e-03  -7.6330314e-02  -6.8521132e-02   3.2900603e-02   5.3651500e-02   6.0701755e-02  -1.2508575e-01   2.9035834e-02   2.1819739e-01   2.0145404e-03  -2.6448440e-02   8.4118455e-02   9.0808971e-02  -8.0740198e-03  -1.1976642e-02   3.0416254e-02   3.3655311e-02  -1.3392019e-02  -4.2527610e-02  -2.9600628e-02  -4.6702059e-02  -3.4942837e-02  -3.5396868e-02   1.5336421e-02  -5.7295465e-02   1.7811431e-03   6.2078284e-02   2.7634766e-02  -3.7813773e-02   8.0532080e-02   8.3678695e-02  -2.9012139e-02  -4.6992227e-02  -2.4160817e-02  -1.3204053e-02  -7.0499156e-02  -1.2929534e-02   1.7689257e-02  -1.0227035e-01  -2.5301526e-02   4.5190036e-02   6.2952595e-02  -2.1320243e-02  -4.9098766e-02   5.4791066e-03  -7.4411833e-02  -5.4149084e-02   5.1429873e-02   8.6159738e-02   5.5090849e-02   1.6691051e-01  -4.5702911e-02   1.3173541e-01   1.7493751e-01   0.0000000e+00  -7.9273416e-02   1.7850576e-02  -6.3001708e-02  -2.7459535e-02  -7.6398593e-03   4.5648001e-03  -1.2649645e-02   2.2842459e-03  -4.1870712e-02   2.1379275e-02   1.4560284e-01  -1.1100724e-03  -5.1256297e-02   7.3604228e-02  -1.2117636e-02  -2.2317368e-02  -2.1733941e-01   3.5894008e-01   2.7918464e-02   1.0816753e-01  -1.5016998e-01  -2.3954471e-03  -5.5462022e-03   2.8703647e-02   9.6269228e-03   5.5270159e-02
   1.4156773e-01   5.8059296e-02   7.8837661e-02   4.0073368e-02   1.0893827e-01  -3.7160543e-02   9.1691019e-02  -1.4139053e-02   3.7396312e-02  -1.4426096e-01  -1.7711265e-01  -7.8050017e-02  -5.5040957e-02   5.0456763e-02   4.1137395e-03  -1.3846284e-02   3.4069376e-02  -1.8171457e-02  -6.6006462e-02   2.4164862e-02  -3.4810226e-02   1.0983458e-02   3.8231378e-02  -8.3794933e-02  -1.0084896e-01  -6.3142679e-02   3.5396358e-02   1.5180171e-02  -6.6517001e-02  -7.0139937e-03  -4.8501497e-02   1.2073800e-02  -1.1025042e-01  -5.3103833e-02   2.2862300e-01  -1.7082711e-02  -5.9670564e-02   8.0113083e-02   1.8535745e-01   6.8600738e-02  -2.5698140e-02   3.2124207e-02  -3.0294670e-02   2.2502856e-02   9.1254570e-02  -9.4516924e-02   2.9634644e-03  -3.3662271e-02   9.1347046e-02  -8.2950651e-02   5.7387165e-02  -8.4917137e-03  -1.5209850e-01  -1.4934759e-01   4.2162763e-02   5.6973751e-03  -2.3930398e-02   2.9412779e-02   7.1561979e-02  -9.7801664e-02   1.5003588e-01  -3.2961681e-02   1.1762830e-03  -7.9273416e-02   0.0000000e+00  -5.7096988e-02   2.7051971e-01   2.7354287e-02  -3.8834636e-02   1.1169070e-03   1.9122349e-03  -9.2088669e-02   3.4586971e-02   1.8383199e-02   1.3778738e-01  -1.2202368e-02  -1.7031601e-02   5.6204544e-03   1.0453503e-01  -2.0211261e-02  -5.0242479e-02   2.5417441e-03   2.4746485e-02  -1.2767307e-02   2.4095771e-02   6.1198298e-02   8.7202924e-03   3.5539185e-02  -6.4238397e-02  -1.7743647e-02
  -2.7984637e-02  -7.5156770e-03   1.0656329e-02   4.6536134e-02   5.3831990e-03   4.2368427e-02  -3.8485231e-02   8.9783123e-02   4.1621214e-02   2.0366712e-02  -8.9653500e-02   1.7828747e-02   3.2437113e-02  -2.1131438e-03  -2.8446033e-02   1.1845754e-01  -8.6084260e-02  -7.5415835e-02  -9.2254870e-02  -4.1304232e-02  -2.3130069e-02  -1.0283729e-01   9.5489803e-02   8.7343260e-02   3.4597381e-02  -7.9864261e-02   9.5873024e-03   5.8672457e-02   3.6608000e-02  -8.5774312e-02  -7.2238816e-02  -3.3880522e-02  -2.6028492e-02   3.6091669e-02   1.5829822e-01   8.7042300e-02  -1.0135798e-01   7.0909797e-02   8.7806924e-02   2.0388916e-02  -3.2048912e-02  -1.0536063e-01   1.9467116e-02  -1.2437214e-01  -2.2533109e-02  -5.2387283e-02  -8.5993673e-02  -2.1349564e-02  -8.4304036e-02  -4.6657435e-03  -1.2288090e-01   3.7800742e-02   1.7352969e-02  -2.5616974e-02  -6.1473197e-03   1.1106009e-02  -3.1773101e-02   5.0774244e-03  -4.6766526e-02   2.8597088e-03   8.2648190e-02   2.3117176e-01  -9.1963843e-02   1.7850576e-02  -5.7096988e-02   0.0000000e+00  -9.6070035e-02   3.2740197e-02  -1.7533876e-03   2.7942452e-02  -3.1000527e-02  -4.0510334e-02   9.3166127e-02  -1.1986115e-01  -7.8092768e-02   1.0458043e-02  -6.6185548e-02   2.9214711e-02   2.1259462e-02   8.6823033e-02  -1.8294217e-02  -5.9581582e-02   3.5273593e-02   9.9303612e-02   1.2367401e-02   8.4543114e-02  -1.0590641e-02  -9.3659945e-02  -4.2319862e-02  -6.6671338e-02
  -9.0306828e-02  -6.5968857e-02  -1.7349530e-02   1.9675053e-02   2.1546255e-02   3.2050747e-02   7.3573777e-02  -3.0768579e-02  -4.1652485e-02   3.4902346e-02  -2.3938663e-03   2.6307629e-02  -4.6436849e-02   1.9316892e-02  -3.0120355e-02  -1.7063220e-02  -8.4141149e-03   1.1651761e-01  -4.3274236e-02  -6.1328930e-02   2.8762014e-02  -1.9637654e-02  -7.6867010e-02   1.1751339e-02   1.1746060e-01   3.8879317e-04   1.1326963e-02   1.0392579e-01   1.9298855e-02  -2.5763205e-02   2.6960284e-02  -5.3286289e-03  -1.3224852e-01  -2.5393208e-02   6.1042078e-02  -9.3552180e-03   2.5306488e-02  -4.4039277e-02   8.4238954e-02  -4.1727281e-03   7.6958995e-02  -1.4256970e-01   7.0591254e-02   2.4752779e-02   5.7363284e-02   3.9938835e-03  -3.3881438e-02  -1.3126581e-01  -2.2452823e-02  -7.9533025e-02  -3.7494678e-02   2.1392277e-01  -3.1026086e-02   4.6568424e-03  -1.0763008e-02   4.7970770e-02   1.9329169e-02  -5.1860892e-02   1.1348302e-01   1.7208089e-01   7.7996881e-02  -5.8665934e-02  -3.9852935e-02  -6.3001708e-02   2.7051971e-01  -9.6070035e-02   0.0000000e+00   2.9428431e-01  -1.0040384e-02  -1.3584127e-02  -1.1646949e-01   6.2486862e-04  -1.6277099e-02  -1.5554595e-02  -1.0896828e-01   6.8532667e-02   8.5756199e-02  -6.3631394e-02  -1.6246422e-01  -2.1146103e-02   6.7489654e-02   7.6616536e-02  -2.9449661e-02  -1.3518505e-02   1.6194322e-02  -8.1375963e-02   2.7902967e-02   2.2164990e-02  -6.1984798e-02  -9.5939644e-02
  -1.7523641e-02  -2.2449464e-02  -2.5815768e-02  -1.7900870e-02  -3.6880577e-03   4.7616253e-02   2.2166859e-02  -2.8636067e-02   9.2445891e-03   1.6467280e-02  -6.6298042e-03  -3.9050972e-02  -9.0729595e-02  -1.3833775e-02   3.5225995e-02   5.6934921e-02  -1.2130871e-03  -1.1972772e-02  -3.4114605e-02  -2.5560882e-02  -2.8670327e-02   2.7477953e-02   5.8024964e-04  -4.3221701e-02   1.6632770e-02   1.4503277e-02  -2.9479105e-02   3.7482429e-02   7.6780367e-03  -1.2500404e-02   4.8958270e-02  -2.2309785e-02   4.9178741e-02   9.0690750e-02  -1.9464573e-02   2.9669226e-02   1.2965729e-01  -9.2653294e-02   7.6762996e-02   2.0824093e-02  -6.3932083e-02  -6.9943198e-03  -9.7828538e-02   4.0828776e-02  -2.5591044e-02   1.2522312e-01  -8.8778000e-02   1.5839157e-02  -5.0311392e-02   1.6215754e-01  -2.1649499e-02   3.7631422e-02  -4.6052155e-02  -6.5948433e-02  -1.4270240e-01  -9.7194422e-02   2.4261770e-02  -5.4550248e-04  -6.2016641e-02   9.5183239e-02  -1.2476904e-01   7.5400204e-02   1.6940819e-02  -2.7459535e-02   2.7354287e-02   3.2740197e-02   2.9428431e-01   0.0000000e+00  -5.6480182e-02   2.0276031e-01   2.7809435e-02  -8.0102492e-02  -7.0512258e-02   9.4183304e-02  -5.7008412e-02  -1.1117441e-01  -1.2170484e-01   8.9054891e-03   4.7334664e-02  -9.1027044e-02  -1.9041306e-03  -5.0561287e-02   6.5335495e-03  -2.9666386e-02  -4.4019481e-02  -2.7054987e-02   9.9996792e-03  -4.3903219e-02  -3.3235597e-02   4.2406858e-03
   1.3200403e-01   1.2499034e-02  -2.9877584e-02  -1.3815409e-02  -2.8076647e-02  -1.0020826e-02   4.2144208e-02  -3.2720309e-02   3.2782986e-02  -4.4789616e-02   7.1206236e-02  -2.2834076e-02   1.1394867e-02  -1.9408494e-02  -8.0039750e-02  -1.3568822e-01  -2.8872017e-02   1.9189147e-02   6.7011294e-02   6.2838983e-02   8.0905690e-03  -4.5178749e-03   2.3904228e-02   2.5741714e-02   1.2009831e-03   7.8811949e-03   3.3839172e-02  -1.3288768e-02   4.4757408e-02  -1.0572408e-01  -2.2512889e-02   6.8765413e-02  -1.8592967e-02  -1.2739001e-01   3.1319479e-02  -5.6659947e-03  -1.1180723e-01   4.8151718e-02   9.6008758e-04   8.6298879e-02   2.4425425e-02   3.9626745e-02  -3.8929042e-03  -3.2725325e-02  -6.5706804e-03  -4.8266539e-02  -7.4409944e-02  -1.3712236e-02  -8.1830492e-02  -6.0934411e-02  -6.8952099e-02  -2.7836554e-02   4.2372780e-02   4.9783509e-02   2.4537299e-02   1.0165913e-01   4.7947606e-02   3.6316951e-02  -1.9230163e-02  -8.3544005e-03  -1.9750352e-02   1.9170236e-03   4.3748165e-02  -7.6398593e-03  -3.8834636e-02  -1.7533876e-03  -1.0040384e-02  -5.6480182e-02   0.0000000e+00   2.9886957e-01  -7.9859184e-02   8.9787981e-02   2.2698342e-02  -1.3117673e-01   4.5210589e-02  -1.1235784e-01  -1.2425195e-01  -8.7710574e-02   9.1994632e-02   3.3533465e-03   1.9933931e-02   7.2177326e-02  -3.2292867e-02  -7.1372216e-02   6.6569567e-03   1.0535581e-02   5.1028419e-02   1.3832079e-02  -1.9344882e-02  -2.0584421e-02
   2.9432454e-02  -1.9034805e-02  -6.8625100e-02  -5.4583451e-02  -4.7324254e-03  -4.1328877e-02  -4.9775761e-02  -7.4420755e-03   3.8377632e-02  -4.3885754e-02   3.3269646e-02   7.5787647e-03  -4.7388708e-02  -1.2498025e-02  -4.4237957e-02   2.8254392e-02   7.5878326e-02  -1.6381262e-01   2.8384912e-02   1.4774413e-01   2.2759701e-02  -5.9108382e-02  -5.2564761e-02  -1.0217153e-01   6.6036420e-02  -6.2591669e-02   4.8941014e-02  -4.1861331e-02  -1.0318818e-01  -1.9420289e-02   1.2866393e-01   4.0880071e-02   4.2547309e-02   5.6758632e-02   2.7342820e-02  -2.5791955e-02  -7.2235364e-02   4.2126012e-02   1.8054986e-02   6.8307091e-02  -5.7779718e-02   8.3432985e-02  -3.4389108e-02  -9.0705956e-03  -2.8906980e-02   3.2963814e-02  -1.8385254e-02   6.1122857e-02  -6.6292949e-02  -1.0123103e-02   3.2438567e-02  -9.4863815e-02   3.9744404e-02   9.6274219e-02  -4.9694006e-02  -7.0209726e-03   2.8174162e-02   5.9224723e-02  -4.7711310e-02  -4.7990385e-03  -7.9252009e-02  -1.5902507e-02   1.9047370e-02   4.5648001e-03   1.1169070e-03   2.7942452e-02  -1.3584127e-02   2.0276031e-01   2.9886957e-01   0.0000000e+00   1.6550712e-02   4.6765115e-03  -5.7351147e-02  -7.8589511e-02  -5.6700637e-03  -3.0176355e-02  -8.4060427e-02  -8.4594852e-02  -1.9846682e-02   5.6618950e-02  -3.6462314e-02   1.5926910e-01  -2.3978618e-02  -4.3366354e-02  -1.7338287e-02  -2.5597286e-02  -9.4418897e-02  -2.9478971e-02  -7.6470172e-02   2.0983064e-02
  -3.3104486e-02  -5.4489042e-03   4.9905672e-02   2.3789338e-02   4.1211445e-02   6.9624647e-03   8.9853559e-02  -8.0235194e-02  -5.5042204e-02  -6.0106486e-02   2.6294138e-02  -8.0885196e-02  -4.7646960e-02  -7.2861520e-02   2.2288178e-02   2.9157300e-02  -6.9931872e-03   3.7337468e-02   6.7311147e-03   4.0642421e-02   4.6341672e-02  -3.5492627e-03   8.9535373e-02   1.5550669e-02   1.6451881e-01  -1.2048909e-02   5.8452178e-02  -5.1852621e-02  -3.1152257e-02   1.6841179e-02   1.3209769e-01  -8.2742620e-02  -8.4439550e-02   7.7089302e-02  -1.0813255e-01   2.7698278e-03   7.7629243e-02  -9.8011607e-02   1.5031204e-01  -2.9973233e-02   6.5164617e-02  -4.0590584e-02  -2.9571979e-02   8.0703799e-02  -1.2347775e-01   3.3488758e-03  -1.0833154e-01   1.2696915e-01  -1.1143598e-02   3.8370399e-03   5.0019197e-02   9.4226175e-03  -2.2323092e-02  -1.0286448e-02  -2.7186694e-02  -1.3838759e-01  -1.0706535e-03   1.4306354e-02   1.2310128e-01   6.2366731e-03  -4.3620008e-02  -4.4639656e-02  -2.1365493e-02  -1.2649645e-02   1.9122349e-03  -3.1000527e-02  -1.1646949e-01   2.7809435e-02  -7.9859184e-02   1.6550712e-02   0.0000000e+00  -4.0224596e-02   1.2721921e-01   2.5472497e-02   2.4754101e-01   3.5450085e-02   1.7913741e-01  -1.8861384e-01   7.7277341e-02  -1.8717374e-02  -3.8959764e-02   2.0957430e-03  -3.4099571e-02  -6.5556362e-02  -9.2041564e-03  -8.0552159e-02  -8.0225088e-02  -9.3162238e-02  -1.7250017e-04   4.2199251e-02
  -8.1698569e-02   5.9516626e-02   6.4998025e-02   2.0532188e-02   7.2079752e-02   6.1539225e-02  -4.2671211e-03  -1.2837405e-02   9.2003722e-03  -2.4009984e-03   9.6288630e-03   1.2317159e-01  -2.2326812e-02   1.3319887e-02   3.5232027e-02   3.5520601e-02   4.6810942e-02   1.7658928e-02   7.1809137e-03   7.3908826e-02   1.3679818e-01   1.0844725e-01  -3.3822607e-02   5.4492185e-02  -6.3629258e-02  -3.4274766e-02  -3.6516765e-03  -1.1574343e-02  -6.2126824e-02  -1.8728050e-01   5.9144544e-03   2.4724213e-01   3.2859347e-02  -8.4292277e-03  -7.1735596e-02   2.8643965e-02   8.0576264e-02  -1.4628407e-01  -7.1488960e-02   8.9170273e-02  -2.5138749e-02  -1.0394279e-01  -6.3950885e-02   9.2397011e-02   5.4784489e-03   2.3872765e-02   1.0010857e-01  -5.5541787e-02  -9.7252430e-02   7.2676083e-03  -4.6899031e-02   5.4374788e-02   2.5087203e-02  -9.6038167e-02  -5.0471376e-02   1.2072391e-01  -1.1908760e-02   1.1021009e-01   2.4685160e-02  -1.9099046e-01   6.7237810e-02  -3.6015901e-02  -1.3905922e-02   2.2842459e-03  -9.2088669e-02  -4.0510334e-02   6.2486862e-04  -8.0102492e-02   8.9787981e-02   4.6765115e-03  -4.0224596e-02   0.0000000e+00   5.8419212e-03   1.1917329e-01  -2.3212964e-02   2.7380131e-01   1.2110768e-01   8.5651954e-02  -1.7240537e-01   6.3763865e-03   1.6278874e-01  -2.9133119e-03  -2.8183850e-02  -2.5402972e-02  -7.7631210e-02  -2.0188629e-03  -3.7768357e-03   8.8541064e-03  -5.4113231e-02   6.9863320e-03
   1.3276877e-02  -3.2773698e-03   5.9823872e-02  -1.6545265e-02  -3.7730233e-02   2.3596856e-03   1.1238621e-01  -1.8108482e-02   5.0190976e-02  -3.1816485e-02   5.5215155e-03  -1.0289369e-02   3.8293216e-02  -2.0152085e-02  -3.5779045e-03  -3.5900598e-02  -2.8194966e-02   1.0408326e-01   2.7057368e-02  -7.7878952e-02   1.0399806e-01  -1.4660403e-02   1.7061227e-02  -9.0242414e-04  -3.7472087e-02  -5.4852060e-02  -1.0640723e-02  -2.0327193e-02   2.2702933e-01   1.5166008e-02  -2.3600618e-02  -6.1897167e-02   8.9022775e-02  -4.7864346e-02  -1.4616842e-01   6.7246430e-02  -1.2371744e-01  -1.0371117e-02   8.1366936e-02  -1.3953099e-01   1.3208658e-01  -4.1040160e-03  -9.3285671e-02  -8.1764015e-02   7.2358420e-02  -4.4006516e-02   7.9478291e-02   1.0203084e-01   5.4516775e-02  -3.9384488e-02   2.5413482e-03   3.3584557e-02   3.9055375e-02   4.4293715e-03  -7.3171925e-02   2.0900435e-02   1.0638392e-03  -1.5634214e-02  -8.0048781e-02  -1.4308005e-01  -1.4212797e-02  -2.5799964e-02   4.1350048e-03  -4.1870712e-02   3.4586971e-02   9.3166127e-02  -1.6277099e-02  -7.0512258e-02   2.2698342e-02  -5.7351147e-02   1.2721921e-01   5.8419212e-03   0.0000000e+00   3.7104831e-02   1.8591936e-01   1.5582730e-01   8.8479904e-02  -1.6561014e-01  -4.3136184e-02   8.2913879e-02  -1.6259569e-03  -2.6852981e-02  -2.1732577e-02  -2.7359275e-03  -1.4157916e-02  -1.6543306e-02  -1.7934755e-02  -6.9285441e-02  -1.1422432e-02  -4.8804259e-02
  -7.6617938e-02  -1.5468724e-02   5.4009161e-03   2.9490566e-02   7.0431759e-04  -1.0173645e-01   1.6247652e-02  -6.4093075e-02   7.3889883e-02  -2.7026527e-02   5.3356208e-02  -1.8384164e-02   9.2563962e-02  -5.6003236e-02   1.6596873e-03  -1.1012901e-01  -4.2491322e-02   2.2384051e-02   7.1980243e-02   8.6444784e-02   5.5541164e-02  -1.3891427e-02  -8.5692797e-02  -7.1310473e-02   1.0652449e-02  -8.5254274e-02   2.6944464e-02   3.9848054e-02  -1.1013972e-02   1.0893609e-01   2.0881026e-02   1.1769574e-01   1.4916618e-02   7.5985747e-02  -2.4578702e-02  -2.0028805e-02  -5.3478260e-02  -1.4946051e-01  -1.0856100e-01   1.9633812e-02  -1.8797607e-02   1.2925868e-01   6.3447924e-02   3.9022742e-02   1.9682617e-02  -2.0475828e-02  -1.1498211e-01  -3.9726853e-02   1.0648298e-02  -1.7740454e-02   1.2589953e-02   2.3416275e-02   9.6757827e-03  -6.3733226e-02   3.2179951e-02  -4.6985652e-02  -1.7270875e-02   4.6105175e-02  -3.4024259e-02  -2.0828266e-02   5.8016309e-02  -6.7251309e-02  -5.3214669e-02   2.1379275e-02   1.8383199e-02  -1.1986115e-01  -1.5554595e-02   9.4183304e-02  -1.3117673e-01  -7.8589511e-02   2.5472497e-02   1.1917329e-01   3.7104831e-02   0.0000000e+00   3.6167939e-02   3.9828442e-01  -1.2711073e-01   1.0520685e-01   1.9071230e-03   1.1874957e-02  -3.1392117e-02   1.1781597e-01   4.9927396e-02   6.3085619e-03   4.9000199e-02   2.3642011e-02  -5.6236029e-02   7.9822141e-03  -7.8900388e-02   5.0842490e-02
   5.3923750e-02   3.6479512e-02  -6.9457837e-02   5.0658785e-02  -5.0825116e-02  -1.1743420e-02  -7.0994359e-02   5.5246224e-02   4.7865530e-02   8.0115520e-04  -8.0781880e-03   7.7382744e-02  -1.3774922e-04   1.5423141e-02  -4.2447484e-02  -2.2197646e-02   6.9674890e-02  -5.1814259e-02  -2.2111215e-02  -9.2800113e-03  -6.8132229e-02  -1.8062427e-02   5.3595542e-02  -3.1176695e-02   2.4569673e-02   2.5393700e-02  -6.2584345e-03   7.3947878e-03  -6.3215979e-02   1.6316975e-01   1.4067007e-01   2.8670059e-02  -1.0107078e-01  -5.0044169e-02   1.1417312e-02   7.7351901e-02   3.7978460e-02  -1.1473433e-01  -1.0007986e-01  -8.8220712e-03   2.4735308e-02   6.1725015e-02  -7.5002605e-02   2.2797815e-02   8.8044780e-03  -3.6128095e-02  -5.2589839e-03   1.1569480e-01  -1.9557243e-02  -1.3727260e-02   3.2952063e-02  -1.2869709e-03   1.4823520e-02   4.2635522e-02   2.2466805e-03  -8.9014230e-02  -5.6235674e-02  -3.6126024e-02  -1.8505402e-02   1.2593604e-01  -1.6182500e-02   5.8348635e-02   4.5171045e-02   1.4560284e-01   1.3778738e-01  -7.8092768e-02  -1.0896828e-01  -5.7008412e-02   4.5210589e-02  -5.6700637e-03   2.4754101e-01  -2.3212964e-02   1.8591936e-01   3.6167939e-02   0.0000000e+00  -6.5762942e-02   5.3391310e-02   3.3246995e-03  -1.2191677e-02  -5.4267712e-02  -2.1509477e-02  -4.9823482e-02  -4.2209962e-02   1.4100390e-01   6.7242859e-02  -2.6360022e-02   4.1180863e-02   1.1285923e-01   1.4219386e-02   2.3765750e-02
  -5.8303339e-02   9.8407645e-03  -3.1769642e-02  -1.2891850e-02   2.1055204e-02  -5.8023660e-02   3.4496942e-02   4.5050103e-03  -2.1561279e-05   1.7301053e-02  -2.4746192e-02   1.2332863e-01  -1.1812755e-01  -3.8689341e-02   7.7992219e-03   3.0102993e-02  -1.4574989e-02   3.5490262e-02  -4.9598569e-03  -1.0065853e-01  -1.7035272e-01  -3.7792113e-02   2.0842693e-02  -8.2312873e-03   1.2559097e-01   8.7637763e-02   2.0487752e-02  -5.6960971e-02  -8.5640362e-04  -6.8038821e-02   2.3031092e-02  -1.0672594e-01   3.4156529e-02  -8.5582398e-02   1.1612905e-01  -1.0638317e-01  -1.7179947e-01   1.0599441e-01  -1.6204041e-02   2.3718343e-01   2.4135430e-02   1.2542909e-01   5.1998688e-03  -1.3934750e-02   9.4005166e-03  -2.9519641e-02   5.7182508e-02  -1.9976945e-01  -1.5050288e-02  -1.2734318e-02   3.4806291e-02  -4.7373267e-02   2.4043960e-02   8.7157621e-02  -2.8625366e-02  -7.5501397e-02   1.2610790e-02  -6.6178345e-02   1.2092598e-01   5.5913854e-02   2.8162665e-02   1.2522474e-01  -3.4359596e-02  -1.1100724e-03  -1.2202368e-02   1.0458043e-02   6.8532667e-02  -1.1117441e-01  -1.1235784e-01  -3.0176355e-02   3.5450085e-02   2.7380131e-01   1.5582730e-01   3.9828442e-01  -6.5762942e-02   0.0000000e+00  -1.3381997e-01  -9.0435646e-02   2.0162245e-01  -1.2166312e-01  -8.6361618e-02  -1.0150772e-01  -7.9875039e-02   1.1198826e-01  -2.2515439e-02   2.8081073e-02   1.3128586e-01  -1.9217396e-02  -2.7534149e-02  -5.2920542e-02
   9.6905615e-03   2.7565753e-02  -3.7404975e-02  -7.1987708e-02  -5.6671473e-02   8.7725374e-02   4.7433754e-02  -2.5031275e-02   5.5430642e-02  -3.7682338e-02  -7.4951800e-02  -1.1563372e-02   7.6481083e-02  -4.2607616e-03   9.8782780e-05   1.1600585e-03  -1.0648910e-01   1.2709732e-01  -7.3647789e-03   6.0253309e-02  -4.5183700e-02  -2.8981936e-03  -1.4235336e-01  -9.6474826e-02  -1.3693146e-02   4.5892459e-02  -4.0229752e-02   2.1414139e-02  -2.6785175e-02  -2.1003433e-01   4.6943391e-02  -3.0357178e-02   1.9293787e-02   5.6679447e-02   1.7649200e-01  -1.2463235e-01   5.7000612e-02  -2.9188361e-02  -4.1158056e-02  -4.7632269e-02  -7.8952595e-02   1.3971661e-01  -1.7860272e-02  -4.0283371e-02  -7.4924867e-02  -4.4882078e-02  -3.7437703e-02  -6.5735448e-02  -5.6205262e-02   4.3323327e-02  -1.3467767e-01   9.1274337e-02  -4.6125679e-02   6.1634512e-02  -3.5462022e-02  -2.0201093e-01   7.9426985e-02  -3.1412595e-02  -1.0959811e-03  -1.3781190e-01   5.5534065e-02  -1.8977021e-02  -9.9807344e-02  -5.1256297e-02  -1.7031601e-02  -6.6185548e-02   8.5756199e-02  -1.2170484e-01  -1.2425195e-01  -8.4060427e-02   1.7913741e-01   1.2110768e-01   8.8479904e-02  -1.2711073e-01   5.3391310e-02  -1.3381997e-01   0.0000000e+00   4.0363105e-01   7.5801781e-02  -9.2764891e-02  -4.8822984e-02   1.2670498e-01   4.9102792e-02   2.4383099e-02  -5.4488323e-02  -6.6759667e-03  -6.2152035e-03  -1.4772154e-02   2.8346131e-02  -1.7875677e-02
  -7.7221513e-02  -6.4338143e-02  -9.2645969e-04   3.6225944e-02  -4.0049510e-02  -5.5391578e-02  -6.5367792e-02  -7.3377328e-03  -5.7173372e-02  -4.8115698e-02  -3.7647253e-02  -6.3467124e-02   4.3964984e-02  -7.6714371e-02   1.7352028e-02  -7.5577654e-02  -2.7823354e-02  -1.0699761e-01   2.9181246e-03   3.2319552e-02  -6.5029784e-02   2.4235816e-03   1.2736888e-01   1.9433268e-02   4.4136349e-02  -8.6948251e-03   1.6179092e-03  -3.0511321e-03   2.9332520e-02   2.5923888e-02  -2.0989224e-02   8.0380714e-02  -8.5121989e-02   1.1696543e-01  -1.4741262e-01   1.6053464e-01  -3.6970576e-01   1.4303833e-01   9.9948364e-02  -1.6425663e-01   4.2918964e-02  -1.9668132e-02   3.3343264e-02   5.3083975e-03  -1.5880781e-02   5.9014957e-02  -2.8243023e-02  -5.6548834e-02   2.4756844e-02   3.2739682e-02   2.0261117e-02  -5.5220613e-02   1.4627928e-01  -8.8444983e-02  -1.2133708e-01  -8.8927085e-02  -4.2362575e-03  -1.5509522e-01  -1.5340270e-02   1.2297307e-01   4.7343329e-02  -8.3981556e-02   4.1260587e-02   7.3604228e-02   5.6204544e-03   2.9214711e-02  -6.3631394e-02   8.9054891e-03  -8.7710574e-02  -8.4594852e-02  -1.8861384e-01   8.5651954e-02  -1.6561014e-01   1.0520685e-01   3.3246995e-03  -9.0435646e-02   4.0363105e-01   0.0000000e+00  -1.1356952e-01   3.0669187e-01   4.6181514e-02  -8.9669242e-03  -7.1511877e-02   3.8102258e-02  -8.9066640e-02  -4.5539516e-02  -7.6948956e-02   1.6382014e-01  -2.8060131e-02  -7.5546906e-02
   7.2864397e-02  -1.6181133e-02  -3.1602005e-02   7.4356713e-03   4.1744233e-02  -6.6117361e-03  -1.2955871e-01   2.2654603e-03   2.2072204e-02   9.3300169e-02  -1.4374661e-01   6.3430400e-02   2.0012434e-02   7.5201661e-02   6.6125234e-02   8.3833306e-03   3.7692176e-01  -2.3524499e-02  -1.7844048e-02   1.1916240e-01  -1.1598266e-01  -3.6555678e-02  -1.0156139e-02   6.8095223e-02  -2.0348957e-02   2.6069249e-02   4.1831227e-02   6.3861377e-03   1.0097527e-01  -1.2404660e-01   5.2228760e-02  -4.5745892e-02  -5.2880027e-02  -5.8218007e-02  -2.2836025e-02  -2.6925645e-02   6.5894379e-02  -3.8702992e-02   7.4298498e-02  -6.9716149e-02  -6.5262067e-03  -1.6778817e-01   1.4525190e-02   9.1347290e-02  -4.0555610e-03   5.7430500e-02   6.9759198e-02  -1.0570086e-01   1.0060473e-01   1.0462844e-01   3.5224435e-02  -5.8948992e-02  -7.0208044e-02  -3.6187239e-02  -1.0210565e-01   2.7854856e-04   5.9304812e-02  -3.6217374e-02  -1.1898369e-01  -7.6736022e-02   5.8967373e-02  -4.1291481e-02   3.2818271e-02  -1.2117636e-02   1.0453503e-01   2.1259462e-02  -1.6246422e-01   4.7334664e-02   9.1994632e-02  -1.9846682e-02   7.7277341e-02  -1.7240537e-01  -4.3136184e-02   1.9071230e-03  -1.2191677e-02   2.0162245e-01   7.5801781e-02  -1.1356952e-01   0.0000000e+00   1.3990365e-01   3.1322550e-01   1.7260424e-01  -6.4817309e-03  -4.5652616e-02  -4.2830342e-02   8.2953180e-02  -2.4253002e-02   2.7903954e-02   5.7612729e-02  -1.7040307e-02
  -6.7748270e-02   4.1963494e-03   7.3621200e-02   5.4654466e-02   6.1841628e-02   2.9869836e-02   2.1101377e-02  -1.3953919e-02   4.4530419e-02  -7.1992371e-03   7.6590147e-02  -6.7605711e-02  -4.8474196e-02  -6.0274502e-02  -1.4358961e-02   1.4502910e-02   8.8917322e-02   3.5080764e-01  -3.4672235e-02   3.5390452e-02  -2.8195890e-02   1.2429710e-01   5.3985083e-02  -2.1771074e-03  -8.6719063e-02   2.6095532e-02   8.9261090e-02   7.4309813e-03   4.2242167e-02   2.2351515e-01  -9.0245193e-03   2.2026938e-02   3.9484433e-02   1.3947720e-01  -5.8928631e-02  -3.2354614e-02   2.3312881e-02   8.9316482e-02  -4.9942687e-02   6.2383428e-02   7.6748071e-02  -8.9704852e-02  -9.1608361e-04  -4.5510777e-02   7.1261959e-02  -7.3234346e-03   1.0673598e-02   1.8573631e-01  -3.6574483e-02   1.1178339e-01  -1.1866484e-01   1.0607360e-01  -5.6940207e-02   2.1936654e-02   1.1095331e-02   2.2315507e-02   8.3652998e-02   1.7420469e-01   1.3534090e-01   1.9397381e-02   1.2171996e-01   7.3033488e-02  -2.1927499e-01  -2.2317368e-02  -2.0211261e-02   8.6823033e-02  -2.1146103e-02  -9.1027044e-02   3.3533465e-03   5.6618950e-02  -1.8717374e-02   6.3763865e-03   8.2913879e-02   1.1874957e-02  -5.4267712e-02  -1.2166312e-01  -9.2764891e-02   3.0669187e-01   1.3990365e-01   0.0000000e+00   1.0489372e-01   1.1279198e-01  -1.0158052e-01  -1.9616538e-03   9.5023217e-02   2.9197218e-02   1.3360223e-01  -4.8302757e-02   2.5961324e-02   1.8344174e-02
   3.5212123e-02  -3.7181243e-02  -8.6722572e-02   5.0100808e-02   1.3458074e-02   5.4509550e-02  -1.3199502e-01   1.1364577e-02  -9.6527285e-03  -5.1756238e-03   9.4639001e-02   1.1781165e-02   7.7452758e-02   3.1750761e-03  -5.2122054e-02  -1.0653685e-01  -1.5048961e-02   4.9882057e-02   3.2421401e-02  -2.3014245e-02   6.1195789e-02  -5.7520563e-02   1.1464557e-02  -2.3890339e-02   5.1976301e-02   4.7548721e-02   1.5625403e-02   3.6092634e-02   7.4209695e-02   7.6220526e-02  -4.6666645e-02  -6.1574173e-02  -4.3861941e-02  -3.6210385e-03  -3.4938218e-02  -2.1689258e-02   1.3754350e-01  -9.4627155e-02   1.9885814e-02  -3.6692622e-02   1.9819663e-01  -8.8842984e-02  -1.6307490e-02  -6.2398333e-02   4.8805278e-02  -5.3042818e-02  -1.1959856e-01  -6.4434285e-02  -5.1421839e-02   3.5304413e-02   7.8537768e-02   1.1016416e-01   6.7529928e-02  -8.9520991e-02   9.9208294e-02  -4.7501013e-02   5.6846597e-02  -7.2788955e-02   1.1758271e-01  -8.7561139e-02  -9.8635455e-02  -3.2278871e-02   1.8087070e-01  -2.1733941e-01  -5.0242479e-02  -1.8294217e-02   6.7489654e-02  -1.9041306e-03   1.9933931e-02  -3.6462314e-02  -3.8959764e-02   1.6278874e-01  -1.6259569e-03  -3.1392117e-02  -2.1509477e-02  -8.6361618e-02  -4.8822984e-02   4.6181514e-02   3.1322550e-01   1.0489372e-01   0.0000000e+00   1.1764645e-01   3.9188341e-02   6.4462160e-02   1.9334595e-01   2.9933931e-02  -4.2541526e-02  -6.0946233e-02  -6.6938596e-02  -8.8546800e-03
   3.4743500e-02   7.4906803e-02   5.9021207e-02  -1.7956795e-03  -6.3156908e-03  -6.7527309e-02  -4.4230190e-02  -8.4273368e-02   2.0524958e-02  -1.9283937e-02  -2.1223541e-02   3.5335694e-02   2.9808861e-02   6.9700181e-02   3.1335328e-02   1.9559433e-02   8.0363001e-02   5.8525513e-02   3.7258238e-02   7.9958782e-03  -9.6264505e-04   1.9693130e-02  -6.6874255e-02  -2.2010119e-02   2.3503306e-02   4.2187475e-02   7.6191063e-03   5.6711392e-02   1.8332566e-02   1.2250682e-02   2.7283763e-02  -1.2504018e-01  -1.0126477e-02  -2.2049796e-02   1.4532733e-01  -2.5423204e-03  -6.2915763e-02  -3.6211908e-03   8.9803408e-03   5.2249123e-02   6.1681104e-02   1.3337750e-01  -9.3944945e-03  -5.1678537e-02  -6.7110829e-03   1.0477151e-02  -5.3572518e-02  -2.7180489e-02   2.3397904e-02  -5.5228801e-02   3.4422660e-02  -7.2817248e-02   6.0648551e-02   1.8165818e-02   3.9494258e-03  -4.0070100e-02  -4.9094932e-02   1.4184909e-01   1.9152999e-04   2.9440255e-02  -7.6847403e-02  -7.8106356e-03  -1.6544059e-01   3.5894008e-01   2.5417441e-03  -5.9581582e-02   7.6616536e-02  -5.0561287e-02   7.2177326e-02   1.5926910e-01   2.0957430e-03  -2.9133119e-03  -2.6852981e-02   1.1781597e-01  -4.9823482e-02  -1.0150772e-01   1.2670498e-01  -8.9669242e-03   1.7260424e-01   1.1279198e-01   1.1764645e-01   0.0000000e+00   2.9795595e-02   1.4053527e-01   5.1252144e-02   3.4318222e-02  -2.7155853e-03  -2.9464218e-03  -2.9889093e-02   3.3253995e-02
  -5.9001578e-03   1.2670971e-02  -2.0760709e-02  -8.2292851e-02   4.1957883e-02  -7.0112703e-03  -3.5170046e-02   4.1862476e-02  -4.0100166e-03  -7.5236433e-02   8.9856085e-02  -1.4694974e-02   9.5117879e-02   8.8574759e-02   1.2761220e-01   6.4777603e-02  -4.3720544e-02   5.1823757e-02   7.2834751e-02  -5.2534403e-02   5.2339722e-02   1.1637009e-01   4.5030947e-02  -1.6549630e-02   5.0934423e-02   5.0829246e-02   3.2559805e-02   2.5974924e-02   1.4341188e-01   7.1289066e-03   1.0670961e-01   1.4389540e-02   1.2396230e-02  -7.6234423e-02  -6.4341599e-03  -5.1926141e-03   8.9228519e-03  -9.7730827e-03   8.0678647e-02  -1.8073564e-02  -6.6268473e-02   6.9940313e-03  -2.8810460e-02  -3.5890456e-02  -8.1337318e-03   4.3978558e-02  -1.7559227e-02  -4.2326828e-02   4.7172170e-02   6.2596054e-03   4.9378576e-02  -4.5830336e-02  -5.1096360e-03   5.9748681e-02  -4.2109936e-03   6.2368249e-02  -6.9852921e-02   1.0138401e-03   1.5315082e-02  -5.8824880e-02   1.7550886e-02  -8.5628475e-02  -1.7686552e-02   2.7918464e-02   2.4746485e-02   3.5273593e-02  -2.9449661e-02   6.5335495e-03  -3.2292867e-02  -2.3978618e-02  -3.4099571e-02  -2.8183850e-02  -2.1732577e-02   4.9927396e-02  -4.2209962e-02  -7.9875039e-02   4.9102792e-02  -7.1511877e-02  -6.4817309e-03  -1.0158052e-01   3.9188341e-02   2.9795595e-02   0.0000000e+00   1.1402201e-01   7.3241147e-02   6.7903606e-03   1.6989698e-01   6.1509316e-02  -1.6030524e-02  -3.5763389e-03
  -2.3208798e-02  -7.5713131e-03   2.2349426e-02  -2.6676776e-02  -4.1529866e-02   3.5208583e-02   4.9795100e-02   6.9568749e-02  -1.7747039e-02  -1.0605691e-02  -2.3770557e-02  -1.6532116e-02  -1.8093544e-02   1.9834681e-02  -2.6068324e-02   1.6739896e-01   7.1545192e-02  -1.1578145e-02   9.0808513e-02   3.2369547e-03  -2.2456712e-02   5.2774409e-02  -4.6550938e-03  -1.7369753e-02  -7.6715439e-05   5.2642716e-02  -9.5206384e-02   1.7292362e-02   5.5330296e-02   1.1849276e-02   1.2707743e-01   5.1858771e-02   6.4470299e-03   3.0198050e-02  -1.0406677e-01  -6.6717276e-02  -4.6316085e-02  -4.8531092e-02   9.0413799e-02  -1.2019954e-02  -3.8947187e-03   8.2190087e-02   5.0882285e-02   3.3994638e-02   1.3734574e-01   2.3956715e-02   4.3103494e-03   3.5091734e-03  -4.8416878e-02   5.9018916e-04  -8.3811728e-02   3.0651539e-02  -6.5258712e-02   8.3881167e-02   7.6991714e-02   5.5407506e-02   4.5463816e-02   2.4119363e-02  -1.1807269e-01  -4.9106014e-02  -7.1185175e-03  -2.2817796e-02   4.9589404e-02   1.0816753e-01  -1.2767307e-02   9.9303612e-02  -1.3518505e-02  -2.9666386e-02  -7.1372216e-02  -4.3366354e-02  -6.5556362e-02  -2.5402972e-02  -2.7359275e-03   6.3085619e-03   1.4100390e-01   1.1198826e-01   2.4383099e-02   3.8102258e-02  -4.5652616e-02  -1.9616538e-03   6.4462160e-02   1.4053527e-01   1.1402201e-01   0.0000000e+00   1.1224407e-01   8.9606579e-02  -1.6329919e-01   1.7070844e-01   2.0820880e-02  -4.6115930e-02
   7.0546665e-03  -2.0356893e-02  -7.7010531e-03  -1.5786395e-02  -4.3825727e-02   1.3179679e-02  -2.4217646e-02   1.4214868e-02   2.1695787e-02   3.7485254e-02   1.0060334e-01  -7.9199175e-03  -4.5221204e-02  -1.0896687e-01   1.0252796e-01  -1.5183991e-02  -6.0079008e-02  -2.4595007e-02  -2.3535390e-02  -6.2745812e-02  -7.7067849e-02   1.5729003e-02   3.2995755e-03   2.1681706e-02  -9.1534745e-04   1.0822166e-02  -3.2856339e-02   1.9677976e-02  -9.6728696e-02  -3.0467008e-02  -1.3029292e-02   2.9100390e-03  -1.5724759e-02   5.0184730e-02   1.2659391e-01  -8.5072460e-02  -6.6314244e-02  -2.7445671e-02  -1.4619788e-03   2.0898689e-02   4.7684215e-02   1.6253826e-02  -1.6996448e-02  -4.7411557e-02   7.9758337e-02  -4.6858820e-02  -9.2971877e-02  -1.4953227e-02   1.6296946e-02  -7.8929495e-02   7.0789973e-02   1.6838439e-02   7.3037306e-02   1.7903354e-02  -2.3961361e-02   6.7683703e-02  -5.2780590e-03  -8.3902130e-03   3.1974989e-02  -3.5477205e-02   7.6351958e-02   9.7296750e-02  -2.4088031e-02  -1.5016998e-01   2.4095771e-02   1.2367401e-02   1.6194322e-02  -4.4019481e-02   6.6569567e-03  -1.7338287e-02  -9.2041564e-03  -7.7631210e-02  -1.4157916e-02   4.9000199e-02   6.7242859e-02  -2.2515439e-02  -5.4488323e-02  -8.9066640e-02  -4.2830342e-02   9.5023217e-02   1.9334595e-01   5.1252144e-02   7.3241147e-02   1.1224407e-01   0.0000000e+00   1.2134552e-01   2.1107577e-02   2.4050497e-02   1.0149317e-01   7.5071395e-02
   1.0319524e-02   7.1096606e-02  -4.5766292e-02  -6.7269341e-03  -1.7617896e-03  -2.3277884e-02  -2.0705809e-02   1.7408907e-02   3.1096315e-03   2.9619508e-02  -2.3844330e-03  -4.5058301e-02  -2.5763420e-02  -6.2855543e-02  -7.0258648e-03   2.1035244e-01   2.5325740e-02   3.7741640e-02   4.1142872e-02   6.3239201e-02   8.0057449e-02   5.0668493e-02   4.0341557e-02   4.7213010e-02  -5.6442115e-02  -3.0897827e-02   3.0815863e-03   5.5750313e-02  -1.4486438e-02  -5.8002460e-02  -3.3750944e-02   5.9026825e-02  -5.1220604e-02   1.2872622e-02   8.7602106e-02   9.0781082e-02  -3.0897981e-02  -8.4483046e-03   2.4526663e-02  -1.0775844e-02  -9.0035772e-02   8.1120600e-02  -9.1436490e-02  -4.4391102e-02   4.2241159e-02   3.1883768e-02  -4.8669299e-02   4.3919132e-02  -2.2260281e-02   3.4042769e-02   1.5295746e-02   8.4185627e-02  -2.5373399e-03   5.5010534e-03  -2.1815040e-02   8.0143052e-02   1.4789932e-02   1.7641651e-02  -1.0532582e-02   2.4694881e-02   1.0158490e-02   5.4367167e-02  -2.6787858e-02  -2.3954471e-03   6.1198298e-02   8.4543114e-02  -8.1375963e-02  -2.7054987e-02   1.0535581e-02  -2.5597286e-02  -8.0552159e-02  -2.0188629e-03  -1.6543306e-02   2.3642011e-02  -2.6360022e-02   2.8081073e-02  -6.6759667e-03  -4.5539516e-02   8.2953180e-02   2.9197218e-02   2.9933931e-02   3.4318222e-02   6.7903606e-03   8.9606579e-02   1.2134552e-01   0.0000000e+00   1.1209736e-02  -3.5361123e-02   4.9353713e-02   5.7011415e-02
  -1.0501989e-01  -1.1714095e-02   4.2169197e-02  -3.1414872e-02  -1.2607720e-01  -1.0098254e-01   2.6017124e-02   3.6734366e-02  -2.4702769e-01  -2.1689672e-01  -5.8196603e-03  -6.6414676e-03  -1.5421061e-02  -1.0603109e-03   1.8864663e-02  -3.2251558e-02   4.4616394e-02   1.3114308e-01  -9.5291514e-04   5.1651578e-02   3.2989096e-02  -6.7934660e-02   1.0850441e-01   2.7170756e-02  -3.2601128e-02   3.5399150e-02  -8.2514427e-02  -2.8530884e-02   1.4113918e-02   8.1428133e-02   2.7631268e-04   1.0623559e-01   3.2592248e-02  -9.7501572e-03   1.6335755e-02  -5.5675747e-02  -7.7429364e-02  -1.2181081e-01   9.6205711e-02   8.6152824e-02  -1.1745352e-01  -1.4429003e-01   3.6008320e-02   2.5631929e-02   1.1027476e-01   9.2500433e-02  -1.6108050e-01   1.2568516e-02   4.8351898e-02  -1.1779513e-02   4.3144098e-02   4.6578116e-02   6.2916855e-02  -1.4879185e-02   3.0048225e-02  -5.8449714e-02   2.0753949e-02  -3.2123449e-03  -1.1179786e-01   5.1517357e-02  -7.6290489e-02  -1.1567359e-01   3.6027529e-02  -5.5462022e-03   8.7202924e-03  -1.0590641e-02   2.7902967e-02   9.9996792e-03   5.1028419e-02  -9.4418897e-02  -8.0225088e-02  -3.7768357e-03  -1.7934755e-02  -5.6236029e-02   4.1180863e-02   1.3128586e-01  -6.2152035e-03  -7.6948956e-02  -2.4253002e-02   1.3360223e-01  -4.2541526e-02  -2.7155853e-03   1.6989698e-01  -1.6329919e-01   2.1107577e-02   1.1209736e-02   0.0000000e+00   7.3612872e-02   5.9886512e-02   9.8324324e-03
   2.6103570e-03  -1.5576697e-02   4.5551357e-02   2.2343698e-02  -2.5112246e-02  -4.4810633e-03   1.0567939e-02   5.7875939e-02   1.3492425e-01   6.1141688e-02  -6.0133305e-02  -1.3872481e-01  -1.1016899e-02   7.1284502e-02   4.4246369e-02   7.4691845e-02  -5.1612591e-02  -2.0660608e-02   8.4807966e-02  -3.6928976e-02  -5.8982634e-03  -3.5544268e-02   2.3147649e-03   1.2202222e-01  -7.3618511e-02  -1.5746942e-01  -3.0033190e-02  -2.1174456e-02   1.0525070e-02   1.3672082e-02  -4.2514070e-02  -8.6267364e-02   3.8777762e-02  -1.6761667e-02   5.7318867e-03   1.2589400e-02   2.8092076e-02  -1.8448923e-02   5.0472428e-02   8.4121627e-02   5.6713715e-02   1.3366258e-02   1.6813043e-02   1.1205523e-01  -2.4308938e-03   6.7006060e-02   2.8219125e-02   5.0917979e-03  -3.6253894e-02  -2.8585578e-02   3.6770613e-02  -1.4885243e-03  -3.6570361e-02  -9.5017136e-02   7.9119802e-02   1.3276956e-01   1.5548913e-02   7.8154491e-03   5.0324403e-02   3.7572420e-02  -1.6941859e-03  -5.1721419e-02  -7.1394395e-02   2.8703647e-02   3.5539185e-02  -9.3659945e-02   2.2164990e-02  -4.3903219e-02   1.3832079e-02  -2.9478971e-02  -9.3162238e-02   8.8541064e-03  -6.9285441e-02   7.9822141e-03   1.1285923e-01  -1.9217396e-02  -1.4772154e-02   1.6382014e-01   2.7903954e-02  -4.8302757e-02  -6.0946233e-02  -2.9464218e-03   6.1509316e-02   1.7070844e-01   2.4050497e-02  -3.5361123e-02   7.3612872e-02   0.0000000e+00  -5.5400703e-02   6.1031969e-02
  -2.4626973e-03   1.0663879e-02   3.0175539e-02  -4.1278833e-02   4.4370401e-03   3.0501872e-02   1.8061468e-02  -3.1604973e-02   1.1344578e-02   5.7392083e-02  -2.7450115e-02   5.5857621e-02  -2.1131152e-02  -6.8524022e-02   2.4158799e-03  -2.2138215e-02   2.4411278e-02  -2.0982002e-02  -1.7638889e-02  -2.9286410e-03   3.6865637e-02   3.7870427e-02   1.0366439e-03   1.2400876e-02   1.8096012e-02   8.0405609e-02  -3.2968319e-02   1.6566536e-02  -5.7942515e-02  -1.5929112e-02   7.3754822e-03   3.4442534e-02  -5.3990946e-03  -1.7461398e-02   6.2626856e-02  -2.3820892e-02   5.5423641e-02   6.6517504e-03   1.0507071e-01  -7.4757431e-02  -7.9667426e-02   1.0353839e-01  -4.0979355e-02  -3.8248105e-02   1.1610877e-02   8.5989571e-03  -9.1976166e-02  -3.8231673e-02   2.3226468e-02   4.6048918e-02  -1.0521678e-02  -2.5370774e-02   2.1409508e-02   1.8431382e-02  -1.8661468e-02   7.9348310e-02   5.6590389e-02  -1.7842584e-02   5.1969310e-02   2.3661440e-02   6.3287885e-02  -2.7440467e-02   8.6246737e-02   9.6269228e-03  -6.4238397e-02  -4.2319862e-02  -6.1984798e-02  -3.3235597e-02  -1.9344882e-02  -7.6470172e-02  -1.7250017e-04  -5.4113231e-02  -1.1422432e-02  -7.8900388e-02   1.4219386e-02  -2.7534149e-02   2.8346131e-02  -2.8060131e-02   5.7612729e-02   2.5961324e-02  -6.6938596e-02  -2.9889093e-02  -1.6030524e-02   2.0820880e-02   1.0149317e-01   4.9353713e-02   5.9886512e-02  -5.5400703e-02   0.0000000e+00   3.4998172e-02
  -4.5287548e-02  -1.3514241e-02   7.1508025e-04   3.1634507e-02   1.5764964e-02  -1.8701628e-03  -1.1788011e-02   3.3921029e-02   3.1884509e-02  -4.4683535e-02  -1.2128374e-02   1.5709744e-02  -1.4699274e-02   5.8709520e-02  -6.5500778e-03   2.0514334e-02  -3.2167975e-02  -2.0410378e-02  -1.3065712e-02   1.4979888e-02  -5.1939419e-02   7.3342894e-03  -1.9046183e-02   3.4959850e-02  -1.2777490e-02  -7.3326695e-02   1.9962763e-02   1.9186452e-02  -7.2622332e-02  -2.1351386e-02  -2.3904541e-02   2.7494204e-02   5.9851732e-02   6.3466767e-03   9.1732989e-03  -3.0292831e-02   1.8008674e-02  -5.7193516e-03   7.2763929e-02   4.6719976e-02  -1.8702215e-02   1.1861146e-02  -2.5768471e-02   9.0319369e-03   1.8121745e-02  -3.9565802e-03  -6.2235206e-02   3.8932909e-02  -2.1274552e-02   6.6633774e-02   4.3589103e-02   3.3857745e-02  -1.2561805e-02   4.1058473e-02   7.8590421e-03  -2.1650249e-02   7.6634196e-03   2.5593385e-02   2.1483306e-02   1.0130715e-02   4.3214247e-03   6.3209971e-02   1.7744874e-02   5.5270159e-02  -1.7743647e-02  -6.6671338e-02  -9.5939644e-02   4.2406858e-03  -2.0584421e-02   2.0983064e-02   4.2199251e-02   6.9863320e-03  -4.8804259e-02   5.0842490e-02   2.3765750e-02  -5.2920542e-02  -1.7875677e-02  -7.5546906e-02  -1.7040307e-02   1.8344174e-02  -8.8546800e-03   3.3253995e-02  -3.5763389e-03  -4.6115930e-02   7.5071395e-02   5.7011415e-02   9.8324324e-03   6.1031969e-02   3.4998172e-02   0.0000000e+00
