# Supplementary material for: Autistic traits and individual brain differences: functional network efficiency reflects attentional and social impairments, structural nodal efficiencies index systemising and theory-of-mind skills
Source: Mol Autism. 2021 Jan 21;12:3. doi: 10.1186/s13229-020-00377-8 (PMC7818759; doi:10.1186/s13229-020-00377-8)
Supplement: Supplementary file 8 — Additional file 8. Connectivity matrices. Connection matrices and functional correlation matrices for each subject, as floating-point values in ASCII text format, and MATLAB code for producing these. [file 13229_2020_377_MOESM8_ESM.zip › Paul_Arora_et_al_data/Physiological/BBC/DTI_rsfMRI_ConnectivityMatrices/connectivity_matrices/Netmat_rsfMRI_aal90_subj20.txt]

   0.0000000e+00   8.2552640e-02   4.2985728e-02  -4.6507143e-02   1.6959962e-02  -2.8942417e-02  -3.8295029e-02   4.8435684e-02   2.7626053e-02  -2.1911660e-03   2.8345208e-02  -2.7534919e-02  -6.4968852e-02  -4.1233101e-02   3.1795086e-02  -3.0071014e-03   6.9123087e-02   5.3496402e-02   1.3414377e-01  -1.5620397e-02  -5.7772848e-02   7.7974028e-02   6.3194733e-03  -1.8898177e-02  -1.9148755e-02  -7.5294616e-02   5.1267875e-03  -1.1367394e-02  -7.6649855e-03  -6.2291177e-02  -5.0120949e-03  -2.7086723e-03   4.3192598e-02   1.3232593e-03  -1.7958404e-02  -4.9073270e-02  -5.8607135e-02  -2.8090964e-02  -3.4412714e-02   3.4614810e-04   3.0973393e-02  -6.5793403e-03   6.2660707e-02  -4.4359166e-02   4.5535206e-02   9.9639717e-03  -5.7906114e-02  -9.1074163e-02   7.6164259e-02   4.8911056e-02  -9.4888584e-03  -1.0622104e-02   3.3422482e-02  -5.3019944e-03   5.2105570e-02   9.4628797e-02   1.2351847e-01   2.4249180e-02   6.6971467e-03   4.0805293e-02   3.3143954e-02  -2.4147851e-02   5.8951474e-02  -3.5287543e-02  -2.1022691e-02  -5.1427583e-02  -9.5533883e-03   4.7132707e-02   1.6609278e-02   1.8482694e-02  -1.7225619e-02  -7.9971388e-03   3.5742865e-02   5.3882348e-02  -6.4149467e-02   7.3516369e-02  -4.8222001e-02   5.6306897e-02   3.0818904e-02  -7.3326455e-02  -4.3951631e-02  -4.0072352e-02  -5.4662889e-02   5.2308720e-02   1.7725874e-02   9.6017149e-03   7.1197797e-02   1.2342107e-03   3.7125379e-02  -5.3882174e-02
   8.2552640e-02   0.0000000e+00   6.2928263e-02   2.8193546e-02   2.8457480e-02  -9.7977752e-03   7.6499791e-02   1.0219297e-01   8.4326483e-02  -9.4693772e-02   5.5256674e-02  -1.4559159e-02   7.2747688e-02   2.6632981e-02  -6.9768275e-02  -3.1142882e-03  -3.3012628e-02   2.5751420e-02   6.4353548e-02   2.6978525e-03  -1.4890493e-01  -1.1944244e-02   6.6379838e-02   9.7024245e-02   4.3531769e-02   5.0414397e-02  -2.7339262e-02  -4.5512747e-02   3.8750338e-03   8.7845889e-03   6.4824357e-02  -2.2038086e-02  -7.0911638e-02  -1.0123900e-01  -3.5815719e-02  -1.6181608e-01   1.2308216e-01  -1.4831784e-02  -4.2134834e-02  -6.4399195e-02   6.6434995e-02   4.5987655e-02  -2.0266394e-02  -2.0941056e-02  -2.7771043e-02  -1.7685950e-02   1.5987362e-01   7.8972172e-02  -4.2649508e-02  -1.6417563e-02   2.8564860e-02   6.1701483e-02   2.8645583e-04   9.4686970e-02  -7.9158195e-02  -2.2275221e-02   9.5417897e-02   2.6672781e-01   4.3010076e-03  -1.0727503e-02   3.7821560e-02   5.1236464e-02  -1.5652385e-01  -1.5981196e-02   8.1903863e-02  -8.3324107e-02   4.7795295e-02   2.7066662e-02   1.7621503e-02  -1.6213453e-02  -3.6933914e-02   1.7074933e-03  -5.3088953e-03  -2.6812398e-02  -1.1894044e-01  -1.4691947e-02  -2.0893347e-02  -5.6491169e-02   1.3416597e-02  -6.3775794e-02   1.4212432e-02  -1.8751985e-02  -3.4208531e-02   4.6562980e-02  -5.9844029e-04   2.5036580e-02  -1.0005386e-01  -3.8363488e-04  -3.1812034e-02  -1.5943117e-01
   4.2985728e-02   6.2928263e-02   0.0000000e+00   2.0484003e-02   1.2869205e-02   1.3032024e-02   1.0544919e-01   4.2849297e-02   1.6032852e-02  -7.0767590e-03   3.0683940e-02   6.6836700e-02  -5.1478934e-03  -3.0910046e-02   2.4269895e-02   2.3431381e-02  -1.3384695e-02  -9.2505224e-03   7.7227883e-02  -3.0553200e-02  -1.5186205e-02  -1.1711964e-02   8.9647125e-02   5.0722241e-02   5.5027614e-02   8.6369894e-03   5.3332846e-03  -2.3305119e-02  -1.4437351e-02  -2.7178046e-02   2.1604740e-02   1.0048229e-01   2.5783476e-02   6.0713871e-02  -2.8258480e-02  -2.7488042e-02  -2.8370111e-02  -5.2648811e-03   5.0257031e-02  -4.6328116e-02   2.1646978e-02  -1.6388858e-02   7.1111645e-02   2.2351722e-02   8.9928692e-03  -1.4278253e-02  -2.1641163e-02  -3.3832642e-03   3.2062142e-02   1.4993936e-02   7.0423614e-03  -2.4650159e-02  -4.4729219e-04   1.8892174e-02   1.2174063e-02  -9.9578158e-03  -2.3364092e-02  -2.0246794e-02   3.5391305e-02  -2.2129577e-02   5.3639023e-02   8.4195978e-02   4.9901453e-02   5.2598922e-02   5.3074303e-02  -1.6298609e-02   8.5799861e-02   2.8932628e-02  -2.5756644e-02   3.3384924e-02  -4.2174243e-02  -2.2126976e-02  -3.8698760e-02  -4.2333992e-02   3.1380396e-02   9.7675239e-03   3.0358472e-02   3.9599813e-02   6.8119273e-02   1.0253311e-02   7.7699147e-03  -4.2139233e-02   2.0345393e-02  -1.1654468e-03   2.3877317e-02   6.5292383e-03   5.1844739e-02  -2.9156488e-02   2.5816328e-03  -4.6901422e-03
  -4.6507143e-02   2.8193546e-02   2.0484003e-02   0.0000000e+00   2.6772355e-02  -3.5218241e-02   2.7843481e-02   2.2773639e-02  -5.3417946e-02   4.3558442e-03   1.1561831e-02   8.4199265e-03  -1.0440958e-02   7.3663072e-02  -3.6979243e-02  -2.4054946e-02   4.5006906e-02   1.6841396e-02   9.8512244e-02   5.6539815e-02   1.3775946e-02   3.9584526e-02   1.8665214e-01   1.9137793e-01   1.2936916e-02   3.6971590e-02  -2.0813982e-02  -2.5512559e-03  -2.0019107e-02  -8.0101440e-02  -2.8273274e-02  -2.3513436e-02  -7.1334835e-02   2.7265577e-02  -1.1705675e-01  -3.6121106e-02  -6.5728302e-02   7.8110202e-03   8.7073473e-02   1.8382928e-02  -6.8038623e-02  -6.9744269e-02  -9.0188903e-02   6.2910194e-03   1.5031283e-02  -5.3034919e-02  -7.9812908e-02   3.2266844e-02  -1.1381090e-02  -5.2295837e-02  -3.4991634e-02   3.2661835e-03   3.2345443e-02   3.4059898e-02  -1.1324588e-02  -8.6462735e-02   1.4031108e-03   5.7909516e-03  -2.1366868e-02   2.7644373e-02  -2.7829718e-02   3.7740722e-02  -2.1667063e-03  -1.1171443e-01   5.2453556e-02   2.1649785e-02  -4.6584368e-02   2.9565420e-02  -8.7725937e-03  -3.7237476e-02   2.6020880e-03  -8.7627271e-02  -9.6544511e-03  -7.1725765e-02  -3.6220248e-03   7.8642408e-03  -3.3257616e-02   6.4482725e-02   4.9567168e-02   3.6464245e-02   1.0170582e-02  -1.2066419e-02   9.6252991e-03  -5.9616126e-02  -3.8692797e-04   3.1805869e-02   1.0550474e-01   5.1958199e-02   3.5514945e-02  -2.5394241e-02
   1.6959962e-02   2.8457480e-02   1.2869205e-02   2.6772355e-02   0.0000000e+00   5.2967994e-02   3.1493728e-02  -2.9613974e-03   8.2919887e-02   3.3664576e-02  -9.7618581e-03  -1.0619886e-01  -1.6023243e-02  -1.7933979e-03   3.1850978e-02  -3.4666446e-02  -9.9619566e-03   8.7087134e-02  -1.5604264e-02   6.3100919e-02   4.2046523e-02   4.0474037e-02   3.7805778e-02   6.4640687e-03   6.1171681e-02  -5.6210166e-02   2.7904810e-02   1.9508101e-02  -3.4450744e-02  -1.2017880e-02   3.1820055e-02   1.0331023e-01  -6.6442428e-02   2.2597389e-02   4.5248890e-02   1.9769033e-02   2.9791340e-02  -2.5335154e-02   4.1757807e-02  -1.8353788e-02   1.5856683e-02  -1.8064403e-02   3.8037365e-03   2.8818793e-02  -7.6520229e-03  -2.6584300e-02   6.1109909e-02  -2.5792324e-02   3.8952301e-03   3.8841613e-02   3.9614008e-02   1.9736047e-02   1.3527191e-04   3.6759108e-02   2.4630817e-03  -3.9629527e-02  -4.9355784e-02   1.8652092e-02  -4.4081581e-02  -4.1517898e-02  -2.0388793e-02   4.4396299e-02   1.3615851e-02  -2.4830148e-02   5.7780136e-02   1.6826601e-02   4.6084710e-02  -3.7891182e-02  -3.0428675e-02   1.1150264e-02   4.1478226e-02   4.1418799e-02  -7.2407966e-02   1.3009550e-02  -1.5003048e-02   1.8879834e-02  -4.7974951e-02  -2.6957298e-02  -6.0191983e-02  -7.8965804e-03   3.7921752e-02   8.3526365e-03  -7.1880706e-02  -6.5168410e-02   3.7243234e-02   3.4750312e-02   1.2666386e-02   7.9579535e-02  -6.6171347e-03  -8.1355918e-04
  -2.8942417e-02  -9.7977752e-03   1.3032024e-02  -3.5218241e-02   5.2967994e-02   0.0000000e+00   7.5840137e-02   2.2496142e-03   3.3844920e-02   6.6919561e-02  -2.6803036e-04   1.1088319e-02   2.2225071e-02  -7.0611138e-02   1.8549930e-02   1.1644832e-02  -4.5431188e-02   5.6277085e-02  -2.5721508e-02   1.8935040e-03   1.8421835e-02   8.8739822e-02  -3.8702984e-02   3.1836465e-02   7.5118337e-02   2.4612203e-01   8.1114276e-02   1.0782763e-01  -2.8179013e-02   3.6707327e-02  -6.2618783e-02   3.2685695e-02  -4.7276965e-02   4.1040440e-02   1.8507861e-02  -2.9218670e-02   7.0901356e-02   7.7434985e-03   5.8952872e-02  -6.6325206e-02  -1.3451676e-03   4.1275309e-03   2.2830495e-02  -3.5898263e-03   1.1989713e-02   1.5117427e-02  -2.6109526e-03  -2.4004217e-02   6.4598768e-03   6.1443164e-02   5.9087006e-02  -1.3895209e-02  -3.2000729e-02  -1.8865972e-02  -5.5825369e-02   7.4139519e-02   2.6479250e-02   2.5117321e-02  -3.8138656e-02  -4.2432800e-02  -5.5316163e-02   3.5087632e-04   7.1290470e-03   2.7526402e-02   3.4723499e-02   1.2084636e-02  -1.5903202e-02  -2.4394297e-02  -1.3201854e-02   7.8714524e-02   5.2496331e-03   4.6372802e-02   1.7568747e-02  -1.9505034e-02   5.8794593e-02   1.5291741e-02   8.2143004e-04  -2.3355205e-02  -4.6781643e-03  -4.3158888e-02   5.5511199e-03  -1.2596601e-02   1.7008695e-02  -1.5923534e-02   6.6045049e-03   2.3930693e-02  -3.4990282e-02   1.6722596e-03  -3.0750849e-03   2.6224101e-02
  -3.8295029e-02   7.6499791e-02   1.0544919e-01   2.7843481e-02   3.1493728e-02   7.5840137e-02   0.0000000e+00   1.1266956e-01   1.5406145e-02   8.1300757e-03   2.5685275e-02   8.2165417e-02  -9.2079920e-03   9.0618892e-03  -2.6937106e-03  -6.9899331e-02  -6.0963633e-02   4.5365818e-02  -1.7082945e-02  -1.9781971e-02  -7.4983371e-02   7.1669933e-02   5.3951715e-02  -2.6964506e-02   9.7779934e-02   2.8245233e-02   2.2420429e-03   3.7965015e-03  -1.7060256e-02   3.3929624e-02   8.1317520e-02   3.4551961e-02   2.9852960e-02   4.2256855e-02  -1.2839702e-01   1.4929698e-02  -4.6566431e-02   4.4532521e-02   1.0389585e-01  -5.2667822e-02  -1.0192593e-01  -3.5380250e-02  -8.5256356e-03   4.8166607e-02   5.8944174e-02  -7.2590144e-02  -2.8091679e-02   2.4439431e-02   6.4069068e-03   1.0232919e-01   3.2042822e-02   1.9751652e-02  -6.1389877e-02  -5.5832685e-02   1.3091600e-02  -3.4137725e-02  -3.7126961e-02   2.5757998e-02   5.6514425e-02  -4.2236280e-03   4.0795693e-03  -3.4722399e-02   2.6978533e-03   9.7279097e-02  -7.4135373e-02  -1.3826980e-04   9.7568614e-02   9.9359675e-03  -1.5498623e-01  -7.0562444e-02  -1.6964934e-02  -1.9129068e-02   2.8831221e-02  -1.1194425e-01   1.1385456e-02  -2.6262983e-02  -1.6075927e-02   1.2337632e-01   1.2979315e-01  -9.1673165e-02   1.0551422e-01  -1.4706200e-02   1.5028297e-01  -1.5656230e-02   3.9012502e-02  -6.8395309e-02  -1.0372807e-02  -9.2407281e-02   3.5974525e-04  -4.9600479e-02
   4.8435684e-02   1.0219297e-01   4.2849297e-02   2.2773639e-02  -2.9613974e-03   2.2496142e-03   1.1266956e-01   0.0000000e+00   3.3087603e-02   4.0485869e-02  -2.4117038e-02   5.7491094e-02   4.7830357e-02   1.4823289e-01   2.3937354e-02  -4.8380510e-02  -7.6544590e-02  -3.5573762e-02   5.6726171e-02   5.3618104e-02  -5.4644649e-02  -2.5805408e-02   3.2914763e-02  -4.4262331e-04  -3.8456364e-03   9.9633377e-03  -7.5409833e-02  -4.8435528e-02  -8.7916533e-02   3.0110591e-02   2.3923758e-02   2.2580715e-02   3.0890787e-02  -2.8055549e-02   7.8228662e-03   2.5690297e-02  -5.0644793e-02  -1.1079219e-01   2.3761218e-02   3.0680481e-02  -5.2758036e-02   4.2699188e-02   2.4438804e-03   6.8110713e-02   2.9257730e-02   4.0211692e-02  -1.3126280e-02   1.6921199e-02   7.8306385e-02  -4.0136191e-03  -1.0174717e-02   4.2091711e-02  -2.1884791e-02  -6.5737848e-02   1.6779228e-02  -3.5829477e-03   4.9397972e-02  -1.1595474e-02  -6.2743523e-02   1.1557520e-01  -2.8876248e-02   4.7265768e-02   4.8621533e-02  -2.2705851e-02   2.6997079e-02  -5.2583357e-02  -2.3973921e-02   9.1241764e-02  -7.1974021e-03  -1.0951867e-01   1.0151011e-01  -2.5866371e-02   2.3469135e-02  -1.0750623e-01   9.2028411e-02  -7.0491785e-02   6.1976653e-02  -5.4694409e-02   7.1344109e-02   6.5596874e-02   5.8927753e-02  -8.2370736e-03  -7.2519355e-02   2.7402098e-02  -1.5184113e-02   1.4777456e-02  -1.6413181e-01  -2.0017797e-02  -5.3184972e-02   2.5266033e-02
   2.7626053e-02   8.4326483e-02   1.6032852e-02  -5.3417946e-02   8.2919887e-02   3.3844920e-02   1.5406145e-02   3.3087603e-02   0.0000000e+00   1.7816951e-01   1.0303276e-01   2.3628154e-02   1.3716559e-01   2.4016026e-02   1.9579390e-01   8.2465039e-02  -7.0175717e-02   1.9482143e-02  -8.1305832e-02  -1.1769609e-01   1.5218567e-01   6.2906394e-02   3.2441523e-02  -4.9247024e-02   6.8495048e-03   2.2418115e-02  -1.5987402e-02   4.7957030e-02   2.6358907e-02   7.6837820e-02   4.0788306e-02   3.1761757e-02  -2.6512780e-02   4.5162469e-02  -2.3675805e-02  -2.0874554e-02   5.3438497e-02  -1.0663567e-02  -1.1255321e-02   2.9562860e-02  -6.8279407e-02  -5.2279522e-02   8.5908435e-03   1.1699747e-02  -1.9895714e-03   6.3911812e-03   4.6234727e-02  -1.1488873e-02  -3.3682764e-02   8.9354188e-03  -5.4710928e-03   7.2324318e-02  -4.7483917e-02   5.0158993e-03  -1.4005363e-03  -1.8431910e-02   3.1481944e-02  -3.1146513e-02   1.4175558e-02  -1.4105058e-01   6.5058225e-02   3.1470761e-02  -2.2211667e-02  -2.7432321e-02   6.0181656e-02  -4.9399329e-02  -4.7058842e-03  -1.2701117e-01  -8.4479176e-02   2.6241454e-02   3.6171756e-02  -3.4187670e-02   7.3135902e-03  -9.8391539e-02  -3.1830107e-02  -7.7562608e-02  -1.4077272e-01  -5.7134391e-02  -7.8816538e-03  -6.8282631e-02  -1.7455807e-02   3.9104991e-02  -8.2860187e-02  -7.2155433e-02   9.2876831e-03  -7.5857530e-02   1.4318778e-02   3.2100380e-02   7.5431842e-02  -1.6839112e-02
  -2.1911660e-03  -9.4693772e-02  -7.0767590e-03   4.3558442e-03   3.3664576e-02   6.6919561e-02   8.1300757e-03   4.0485869e-02   1.7816951e-01   0.0000000e+00   7.8835368e-02   5.3535604e-02   4.9741244e-02   3.8981420e-02   5.7035258e-02   1.4715591e-01   2.5321805e-02  -3.1598019e-02  -8.8513672e-02  -1.3614141e-02   1.7259794e-02   1.0149580e-01  -2.5823500e-02   8.5732949e-03  -3.8081289e-02   8.5482292e-02  -1.7050565e-02   2.2871539e-02  -2.6507531e-02   7.2312614e-02  -7.1424129e-02  -4.6456971e-02  -6.8893851e-02   4.9267868e-02  -5.3133202e-02  -2.8954398e-02  -9.5173016e-03  -7.8180536e-03   2.3036419e-02   2.5017177e-02  -1.4490714e-02  -3.7900336e-02  -8.3032844e-03  -3.8135008e-02  -7.8420094e-03  -2.2284164e-02   2.5050385e-03  -2.0912362e-03   1.6133125e-03  -2.3471393e-03  -5.2066484e-02   1.2846028e-02   1.9985456e-02  -1.6673775e-02  -5.2709553e-02   3.1433504e-02  -6.9557998e-03  -7.5894404e-03   2.1595330e-02   4.5230801e-02   1.9594945e-02   1.0095112e-01   6.7088612e-02   5.7894292e-02  -4.6232425e-02   9.0691129e-02  -2.0817547e-03  -7.7526316e-03  -3.6700004e-02   1.0127999e-01   1.4299614e-02   5.6081706e-02   4.6984149e-02  -1.8150690e-02   5.7424804e-02  -1.4280892e-02  -6.6447800e-02   4.9469436e-02  -4.7497429e-02   3.4802754e-02  -4.0008637e-02   3.6724150e-02  -3.3649310e-04   3.5785159e-02  -1.1115689e-02   1.8975854e-02  -3.6519742e-02   1.5795948e-02   4.0523472e-02   5.3963104e-02
   2.8345208e-02   5.5256674e-02   3.0683940e-02   1.1561831e-02  -9.7618581e-03  -2.6803036e-04   2.5685275e-02  -2.4117038e-02   1.0303276e-01   7.8835368e-02   0.0000000e+00  -1.6697128e-01   5.8993141e-02  -7.6085364e-02   6.9163903e-02   4.3784892e-02   1.5362891e-01  -4.1658334e-02  -3.2659780e-02  -2.5786699e-02  -1.0780486e-01  -7.3359547e-02  -4.0390661e-03   1.3098710e-02  -8.3632515e-02   1.6721644e-03  -4.5227499e-03   1.9864699e-02   1.8382514e-01  -1.0420863e-01  -1.1096440e-01  -3.2204921e-02   4.4079776e-02  -5.0438436e-02  -4.7868742e-02   5.1728766e-02  -1.7809077e-01   1.4779019e-01  -6.5281846e-02   2.5862533e-02  -7.6865063e-02  -8.9273776e-02  -3.6657324e-02   3.5216130e-02  -8.3179039e-02  -4.5400986e-03  -6.7477148e-02  -7.2929906e-02   2.9308515e-02  -8.0534217e-02  -9.5718794e-03  -5.3304906e-03  -4.5336251e-02   5.0038078e-02  -1.4245642e-02  -2.1962115e-02  -8.6212035e-04   9.9071819e-02   2.0280633e-02  -5.1716297e-02   2.6891640e-02   2.8904908e-03   1.2999283e-01   1.4910878e-01  -5.4244488e-02   6.8265994e-02  -2.0590792e-02  -8.7789892e-02  -3.3422720e-02  -8.2526755e-02  -5.8262482e-02  -4.0303903e-02   3.2969415e-02  -8.8592244e-02   9.1723145e-02   1.4048401e-01   4.1238107e-03  -1.8401614e-01   1.1348094e-02  -3.3199469e-02  -2.7272523e-02  -1.9405850e-02  -2.8533607e-02   4.9259422e-02  -7.5200056e-02   2.7089845e-02   1.3373929e-02  -6.7600959e-02  -2.9819253e-02  -2.1158416e-02
  -2.7534919e-02  -1.4559159e-02   6.6836700e-02   8.4199265e-03  -1.0619886e-01   1.1088319e-02   8.2165417e-02   5.7491094e-02   2.3628154e-02   5.3535604e-02  -1.6697128e-01   0.0000000e+00  -2.7804077e-02   3.8486027e-01   7.7340780e-02   3.6921634e-03   5.0364423e-03   1.0586714e-01   1.7030969e-01  -4.5050968e-02  -2.0189496e-02  -2.0876112e-03  -5.6480231e-03   6.7287395e-02   5.0252247e-02   5.1129445e-02   1.0704937e-02   4.1624176e-02   3.1905433e-02  -4.1072066e-03  -4.2357560e-02  -1.1188965e-01  -3.9334887e-02   1.0368450e-01   1.6326562e-01  -4.3255092e-02   1.5478458e-02   7.5922054e-03  -8.2762220e-02  -2.1153377e-02  -7.2276051e-02  -1.6483296e-01  -8.3718721e-03  -3.8123214e-02   2.4724826e-02  -2.6176984e-02   8.4701563e-02  -1.7458160e-02  -1.3256545e-02  -4.7659975e-02  -4.4969586e-02  -1.3395839e-01  -4.8082113e-02   2.2752572e-02  -7.4078528e-02  -6.6773456e-02   1.2020418e-02   7.5822122e-02   4.6713197e-02   3.4488011e-02   1.0039283e-01   1.1182908e-01  -6.2294222e-02   1.0625119e-01  -1.5446453e-01   6.8065778e-02  -7.5768095e-02  -1.4473696e-01  -4.8462404e-02  -1.7024181e-01   1.0750010e-01   1.4164955e-01   9.2862749e-02   4.1813187e-03   5.6591611e-02  -4.1853091e-02  -1.0681704e-01  -1.2798254e-01   2.4270939e-02   3.3161072e-02  -2.6352238e-02   7.7317684e-02   4.2167779e-02   4.8633926e-02   2.7217423e-02   3.7882646e-02   1.2096497e-01  -5.5372182e-02   5.2336716e-02   1.1409501e-01
  -6.4968852e-02   7.2747688e-02  -5.1478934e-03  -1.0440958e-02  -1.6023243e-02   2.2225071e-02  -9.2079920e-03   4.7830357e-02   1.3716559e-01   4.9741244e-02   5.8993141e-02  -2.7804077e-02   0.0000000e+00  -2.4982334e-02   1.0178235e-01   3.2265606e-02   5.3444534e-02  -1.5625356e-01  -2.8364841e-02   4.8011702e-02  -3.5859071e-02  -3.9872357e-02  -2.7558841e-02  -8.6970446e-02  -8.0099927e-03   7.3364160e-02   2.6284296e-02   1.3767662e-02   1.1812157e-01   2.7548428e-02   4.9372524e-03   6.9356517e-02  -3.0092112e-02  -3.6078479e-02  -1.7728058e-01   4.2963260e-02  -7.7275899e-02  -1.1891091e-01   3.0289080e-02  -1.2078021e-01   3.0091691e-02  -6.6071481e-02   9.9443888e-03   4.8259163e-02   1.6279342e-02  -1.2904309e-01  -6.8065844e-02   1.8096715e-02  -8.6557779e-02   6.1334873e-03   5.3788532e-02   6.0805273e-02  -3.0185885e-02   8.9052658e-03  -1.2188038e-02  -3.8475672e-02  -3.6752267e-02   3.5266370e-02   2.1255968e-02  -1.0865196e-01   5.6887393e-02   7.1472909e-02   9.0060436e-03   5.0966233e-02   9.8145150e-02   9.6552792e-02   1.6574119e-03   1.0483647e-02  -1.0649246e-01  -1.6622546e-01  -2.8713023e-02   1.3612080e-02  -5.6185651e-02   4.3004203e-02   1.0531603e-01  -1.2900040e-01  -1.8032633e-01  -8.2111795e-02  -1.8635356e-02   8.6956558e-02  -9.2416369e-02   2.1404757e-02  -4.3257384e-02   6.9610660e-02  -5.0210395e-02  -4.0807357e-02  -3.2459133e-02  -2.1603141e-02  -9.6670804e-02  -7.8637329e-02
  -4.1233101e-02   2.6632981e-02  -3.0910046e-02   7.3663072e-02  -1.7933979e-03  -7.0611138e-02   9.0618892e-03   1.4823289e-01   2.4016026e-02   3.8981420e-02  -7.6085364e-02   3.8486027e-01  -2.4982334e-02   0.0000000e+00  -9.1371682e-02   7.1632583e-02  -6.0148447e-02   7.2063510e-02  -5.6746230e-02  -2.3371256e-02  -1.7282414e-02   9.6346584e-02   6.9373874e-02   5.4732242e-02  -1.6935392e-01  -9.5546395e-02  -4.5884355e-02  -7.4122771e-02   7.1824406e-02  -4.5010387e-02  -1.9475910e-01  -4.2526163e-02   3.2799825e-02   3.8577730e-02  -1.1856743e-01   5.2663594e-02  -1.0590526e-01   4.9438250e-02  -3.1680585e-02   5.9016877e-02   9.6290553e-02   9.6697725e-02  -4.0719791e-02   7.5024963e-02  -2.8708657e-02  -9.8888996e-02   3.3542309e-02   1.0290584e-03  -4.2862590e-02   6.6519955e-02   5.7339133e-02   5.5968800e-02   5.8443400e-02  -3.4641798e-04   2.7159198e-02   8.2182209e-02  -4.2232658e-02  -1.0151229e-01  -2.1218165e-02  -1.0229285e-01  -3.8062647e-03   7.2463125e-05   1.4118084e-01  -5.2873460e-02   5.1533274e-02   1.5307376e-01  -5.7962135e-02   4.1120504e-02   1.7824279e-01   5.3250798e-03  -2.6938409e-02   5.8334253e-02  -1.5900086e-01  -1.3045077e-01  -6.4543503e-02   5.6195985e-04  -3.1318466e-02   4.9861978e-02   1.9754053e-02  -5.8016881e-02   1.0758170e-02  -3.3821356e-02  -7.6039529e-02   2.7966275e-03   1.3944003e-02   1.4856765e-01  -1.8371888e-02  -1.4342852e-02  -6.0543574e-02   1.4653032e-01
   3.1795086e-02  -6.9768275e-02   2.4269895e-02  -3.6979243e-02   3.1850978e-02   1.8549930e-02  -2.6937106e-03   2.3937354e-02   1.9579390e-01   5.7035258e-02   6.9163903e-02   7.7340780e-02   1.0178235e-01  -9.1371682e-02   0.0000000e+00   1.3521869e-01  -1.4526450e-02   5.0431400e-02   7.9657614e-02   2.2948097e-02   4.9238895e-02  -4.8441018e-02   1.1415229e-02  -5.9015043e-02   1.0974470e-02  -3.0191078e-02   2.7221185e-02   3.7374344e-02   9.6731065e-02   1.3847877e-02   6.7398751e-03   6.2013411e-02  -4.8450247e-02  -1.3039489e-04  -1.7151544e-02   8.4921107e-04   3.7175023e-02  -3.7659758e-02  -3.6923252e-02   1.0248187e-01   6.7687832e-02   5.3929326e-03  -5.6720292e-02   1.1235039e-02  -3.7809222e-02  -7.8752197e-02  -3.6732358e-02   1.0123602e-02   2.6127505e-02   5.7559753e-02   1.1979312e-03  -6.2732701e-02  -3.6407930e-02   2.5024438e-02  -4.1750626e-02   4.0702714e-02   4.3427136e-02  -3.3148947e-02   5.6448247e-02  -7.2517414e-02   5.7632118e-02   5.4369383e-02  -1.3852877e-01  -2.5254193e-02   9.3898014e-02   2.8851361e-02   3.2101661e-02  -6.6674179e-02  -3.4041508e-02  -1.0581182e-03   3.6032833e-02   6.2471963e-03   2.2307966e-02  -8.4557743e-02  -8.7053479e-03  -8.1216211e-02   4.9800706e-02  -1.8726716e-02  -5.4441087e-02   2.8233746e-02  -1.6658841e-02  -5.7703772e-02   5.0499075e-03   1.8818588e-02   5.9214540e-02  -1.3559581e-02  -8.8050964e-02  -1.4068805e-01   5.0577331e-02   1.0494269e-02
  -3.0071014e-03  -3.1142882e-03   2.3431381e-02  -2.4054946e-02  -3.4666446e-02   1.1644832e-02  -6.9899331e-02  -4.8380510e-02   8.2465039e-02   1.4715591e-01   4.3784892e-02   3.6921634e-03   3.2265606e-02   7.1632583e-02   1.3521869e-01   0.0000000e+00   5.1351188e-02  -9.5375808e-02  -4.6406449e-02  -5.0407661e-02   4.3148472e-02   3.7668735e-02   1.2221891e-01   1.3370984e-01   4.7536420e-03   1.2288705e-02   8.4218876e-02   1.6291419e-02  -7.0180340e-02   1.5423590e-01   7.7852635e-02  -9.3623381e-03  -3.0767992e-02  -8.9553189e-02  -4.8993698e-02  -8.6282442e-02   3.2277138e-02   5.6344124e-02  -3.6370026e-02  -1.7797748e-02   1.1876621e-03  -1.2591018e-01  -4.4605580e-02  -2.3684955e-02  -2.4621878e-02  -4.0773897e-02  -8.9110523e-02  -2.1297380e-02   1.2451319e-01  -3.4607604e-02  -6.7956057e-03  -7.3523100e-02   2.9493465e-03  -1.2772622e-03  -9.2225854e-02  -2.6008902e-02   6.7336734e-02  -3.2492347e-03   3.6728393e-02  -6.2785642e-02  -3.7897985e-02   5.2757059e-02  -1.0776815e-01   7.6975309e-02   5.0697663e-02   7.5328451e-02  -6.9923491e-02  -1.4607810e-02   1.3192160e-02   3.3893985e-02  -1.1420647e-01  -1.3797040e-02   9.1331215e-02   4.2963616e-02   8.6269974e-04  -5.2278570e-03  -6.1355829e-02   5.3747769e-02  -3.4089786e-02  -1.5948051e-01  -9.0919006e-02  -7.8821623e-02  -1.7325650e-02   1.7247944e-01   1.0802585e-01   1.1288980e-01  -4.9918183e-02  -9.4715392e-02  -6.8276313e-03   5.1217271e-02
   6.9123087e-02  -3.3012628e-02  -1.3384695e-02   4.5006906e-02  -9.9619566e-03  -4.5431188e-02  -6.0963633e-02  -7.6544590e-02  -7.0175717e-02   2.5321805e-02   1.5362891e-01   5.0364423e-03   5.3444534e-02  -6.0148447e-02  -1.4526450e-02   5.1351188e-02   0.0000000e+00  -5.8411522e-02   6.0231627e-02   2.0116949e-02   6.4778152e-03  -5.3830493e-02  -3.5787600e-02   8.0641894e-02   7.1903119e-02  -4.7670915e-02  -1.2462201e-01  -9.4028111e-02   4.6994798e-02   5.8845809e-02   3.1406769e-03   6.1754928e-02  -6.2637392e-02  -1.3721015e-02   1.3289815e-02  -4.6065422e-02  -3.0761763e-03  -1.5501363e-01   5.2808356e-02  -1.4959218e-01   5.9617307e-02   6.5877790e-02   3.6942273e-02  -8.8230382e-02   5.5672204e-02  -3.8949550e-02  -1.7522105e-02  -7.7838062e-02   5.2539179e-02   9.4114338e-02   1.8883672e-02   3.2694912e-02   6.6357363e-02   4.0992247e-02  -8.1022446e-02  -2.1977190e-03   2.1448771e-02   5.3440456e-02   1.0729375e-02   9.9246383e-02  -2.6982794e-02   2.7187914e-02  -5.3615701e-02  -1.5494105e-02   2.6722716e-02   5.7379870e-02  -3.3321714e-02   1.1225134e-01  -1.1434820e-02  -1.0962153e-01  -6.9237833e-02   2.4638170e-01   6.8400934e-02   6.1294705e-02  -1.0144827e-01   1.6338078e-02  -4.3416544e-02  -6.8781748e-02   4.0995892e-01  -1.0767472e-01   6.3416617e-02   3.2001904e-02   7.6295185e-02   2.5050191e-02   2.8773845e-02   8.4981538e-03  -9.2319576e-02  -1.5187489e-02   2.4975324e-02  -2.7756946e-02
   5.3496402e-02   2.5751420e-02  -9.2505224e-03   1.6841396e-02   8.7087134e-02   5.6277085e-02   4.5365818e-02  -3.5573762e-02   1.9482143e-02  -3.1598019e-02  -4.1658334e-02   1.0586714e-01  -1.5625356e-01   7.2063510e-02   5.0431400e-02  -9.5375808e-02  -5.8411522e-02   0.0000000e+00  -7.3347570e-02  -2.3614741e-02   6.6035208e-02  -1.4355689e-01   1.2057268e-03   6.6933682e-03  -3.5149629e-02  -5.4573661e-02   5.7020061e-02   3.0869026e-02   7.0670928e-02   1.2208509e-01   5.6763419e-04   3.2241901e-02  -1.6537764e-02  -8.0049033e-02  -2.3928385e-02  -1.7765577e-03  -1.3777922e-01  -1.1932589e-01   1.1230452e-03  -4.7625271e-02   2.8184586e-02   1.0339975e-01   4.7990233e-02   1.1414160e-02  -7.9253253e-02  -3.6906112e-02   4.4702742e-02   5.8313964e-02  -7.9136135e-02  -2.6953051e-02   1.8499461e-02   2.5490546e-02  -1.4466324e-01   4.0849753e-02   4.4870320e-02   2.7954282e-03   1.3510275e-01   2.9325680e-02   1.3349748e-02  -1.0313568e-01   8.6692430e-02   6.4744024e-02   1.7660748e-02   1.3955169e-01   6.4459706e-03   5.6687441e-03  -2.9997428e-02   4.0288686e-02   8.6948982e-02  -5.9306103e-02  -8.2022058e-02  -2.3811656e-02   1.2772214e-01   1.0387970e-01  -8.0485846e-02  -1.9775615e-02   4.4850347e-02  -8.3618584e-03  -4.3436744e-02   2.5402684e-02   7.2675119e-02   9.7569594e-02  -4.2115945e-02   1.4019806e-01   2.6062071e-02   8.7014087e-03  -1.1456832e-01   2.5324923e-02  -6.9740993e-02   2.3584992e-02
   1.3414377e-01   6.4353548e-02   7.7227883e-02   9.8512244e-02  -1.5604264e-02  -2.5721508e-02  -1.7082945e-02   5.6726171e-02  -8.1305832e-02  -8.8513672e-02  -3.2659780e-02   1.7030969e-01  -2.8364841e-02  -5.6746230e-02   7.9657614e-02  -4.6406449e-02   6.0231627e-02  -7.3347570e-02   0.0000000e+00   1.4577950e-01   4.5627214e-02   6.9796506e-02   2.0697690e-02   4.3311484e-03  -1.7805507e-02  -4.6127720e-02  -1.1218456e-01  -3.2549548e-02   5.3202260e-02   7.7428517e-02  -2.2747076e-02  -6.3646896e-02   1.9947089e-01  -5.7782777e-02  -1.4278202e-01   6.4900947e-02  -6.7408346e-02  -1.4930977e-02   2.7564320e-02   1.3525406e-01   1.4760102e-02   6.7937292e-02   3.5204254e-02   5.2523716e-02   2.8207151e-02  -3.4864531e-02   2.5345553e-02  -5.3254211e-02   7.7195987e-03  -6.7780089e-03   6.2108143e-02   6.9934466e-02   6.6192159e-02   4.7227293e-02  -3.9785058e-02   1.7935933e-04   6.2344613e-02   3.2756840e-02  -7.5180613e-02   1.0697159e-02  -8.1662964e-02  -3.7323005e-02   2.7278253e-02  -1.1605098e-02   3.1230740e-02   1.1075462e-02   2.7160143e-02  -7.3392612e-02   1.2855707e-01  -3.9087493e-02   5.9561430e-02  -7.4589380e-02   2.1842779e-02  -4.1803881e-02   3.7299594e-02  -1.7712306e-02   9.8857267e-02   8.6622642e-02  -2.3806340e-02  -8.2917494e-02   4.6383729e-02  -7.5316129e-02   3.0446926e-02   8.8559857e-02  -3.4892805e-02  -3.8001562e-02   3.8333305e-02  -4.0066155e-02   1.3189386e-02  -3.5825768e-02
  -1.5620397e-02   2.6978525e-03  -3.0553200e-02   5.6539815e-02   6.3100919e-02   1.8935040e-03  -1.9781971e-02   5.3618104e-02  -1.1769609e-01  -1.3614141e-02  -2.5786699e-02  -4.5050968e-02   4.8011702e-02  -2.3371256e-02   2.2948097e-02  -5.0407661e-02   2.0116949e-02  -2.3614741e-02   1.4577950e-01   0.0000000e+00   3.1018581e-02   3.9555823e-02  -5.0081699e-02  -7.8466350e-03  -7.2668952e-02  -8.9908691e-02  -1.7564830e-02  -4.8515212e-02   4.0969216e-02   1.8597460e-02   1.1225617e-01   6.2036119e-02   3.9000529e-03   2.7571760e-02  -1.1395925e-02  -7.1752286e-02  -1.1506592e-02   2.9316148e-02  -7.5656967e-02   1.1351761e-01  -1.4195514e-03   4.9906751e-02   1.1738156e-03   3.5749351e-02   3.7422110e-02  -1.5272725e-02  -4.4093144e-02  -4.8240079e-02  -1.5892966e-02  -8.0747848e-02   8.0307810e-02   6.1272414e-02   6.5973084e-02   5.9062051e-03   7.7225566e-02  -4.8097353e-04   1.2595666e-02   1.0328900e-01  -1.9628502e-03  -8.9435903e-02  -1.0446772e-01   3.6931826e-02  -2.0763983e-01   2.7236994e-01   3.3201159e-02   7.1203630e-02  -3.7773563e-02  -3.0529122e-02   5.0759166e-02   9.7854192e-02  -9.4016765e-02   1.2588401e-01  -4.3016894e-02  -1.2671249e-01  -1.5894359e-02  -3.0227553e-02  -4.7334770e-02   5.0460374e-02  -5.9952639e-02  -1.2925912e-01  -1.3554603e-01   6.8630436e-02  -2.3827428e-02  -3.9218973e-02  -3.2710471e-03   1.6702515e-02   2.3564807e-02  -1.3062905e-01   9.3363443e-03   3.2368815e-02
  -5.7772848e-02  -1.4890493e-01  -1.5186205e-02   1.3775946e-02   4.2046523e-02   1.8421835e-02  -7.4983371e-02  -5.4644649e-02   1.5218567e-01   1.7259794e-02  -1.0780486e-01  -2.0189496e-02  -3.5859071e-02  -1.7282414e-02   4.9238895e-02   4.3148472e-02   6.4778152e-03   6.6035208e-02   4.5627214e-02   3.1018581e-02   0.0000000e+00   2.1017180e-01   5.5556216e-02   5.2102100e-04   2.2972092e-02   6.1459242e-02   5.3017738e-02   3.5522105e-02  -1.3159344e-02   9.8534054e-02   3.0971737e-03   6.1683274e-02   3.5979448e-03  -1.0393435e-01  -6.3181920e-02  -7.5131653e-02  -9.6106362e-03  -2.3393696e-02   4.3456404e-02   4.0022612e-02   1.3793047e-01   1.2145630e-01  -7.6446767e-02  -5.8341780e-03   5.7282169e-02   3.4498705e-02   7.2705945e-03   2.9812367e-02  -1.6190685e-02  -1.9753570e-02  -3.7693160e-02   9.7460767e-02   8.0546588e-02  -1.3002801e-02   2.8678950e-02  -8.5673123e-02   3.3776633e-02  -6.8686177e-02   2.7066138e-03  -6.9648469e-02  -1.4246133e-02   5.4364136e-02  -6.4482073e-02   4.8746754e-02   8.1806243e-03  -7.0645854e-02   7.2331711e-02  -1.2060152e-02  -4.6715282e-02  -9.2964135e-02  -1.3564448e-02  -6.1246854e-02  -2.4454275e-04   6.2181950e-02  -9.6249969e-02  -8.3084437e-02   6.1116914e-02   2.7172249e-02   4.2348965e-02   3.9061061e-02   7.9080242e-02   2.8592702e-03  -7.0040836e-02  -5.8260241e-03  -2.5861156e-03  -4.8768429e-02   9.6622380e-02  -5.4532956e-02   6.9073551e-03  -2.6248773e-02
   7.7974028e-02  -1.1944244e-02  -1.1711964e-02   3.9584526e-02   4.0474037e-02   8.8739822e-02   7.1669933e-02  -2.5805408e-02   6.2906394e-02   1.0149580e-01  -7.3359547e-02  -2.0876112e-03  -3.9872357e-02   9.6346584e-02  -4.8441018e-02   3.7668735e-02  -5.3830493e-02  -1.4355689e-01   6.9796506e-02   3.9555823e-02   2.1017180e-01   0.0000000e+00   2.1516665e-02  -5.0710254e-02  -5.1685074e-02   4.4952239e-02   4.7857714e-02   5.8378650e-02   4.3515000e-02   1.6482673e-02   4.8421910e-02   8.5423105e-02  -5.2149933e-03  -9.4112819e-02   1.7368187e-02   2.7240701e-01  -1.5283259e-01  -5.8138907e-02  -7.4465490e-04   8.5455806e-02   5.7121584e-02   7.9754975e-02   3.1213223e-02   9.5661364e-02   1.5058959e-02   1.2274471e-03   4.2020035e-02  -2.9337853e-02   6.1880356e-02   3.9824492e-03   2.9615261e-02   2.3687662e-03   8.2947997e-02  -5.6408064e-02  -1.2208354e-01  -2.6095440e-02   1.1634897e-02   6.5075565e-02   2.7429656e-02   1.5296891e-01   6.4484899e-02  -5.0778867e-02   5.4728130e-02   8.7764979e-02   5.8873341e-02   8.2021775e-02  -3.8338110e-02  -5.8798537e-02  -5.6585640e-02  -1.3146456e-01   1.3554656e-01   1.3164352e-01   7.4202330e-02   6.4785098e-02  -3.7994673e-02  -7.6383162e-02   4.4982688e-02  -9.8553840e-02   1.0411779e-01  -1.6920251e-02  -1.8756379e-02   5.6811189e-02   1.2918598e-02   2.5358608e-02  -2.6856520e-02  -6.9572404e-04   7.3373267e-02   3.6807879e-02  -2.2174274e-02  -1.7698109e-02
   6.3194733e-03   6.6379838e-02   8.9647125e-02   1.8665214e-01   3.7805778e-02  -3.8702984e-02   5.3951715e-02   3.2914763e-02   3.2441523e-02  -2.5823500e-02  -4.0390661e-03  -5.6480231e-03  -2.7558841e-02   6.9373874e-02   1.1415229e-02   1.2221891e-01  -3.5787600e-02   1.2057268e-03   2.0697690e-02  -5.0081699e-02   5.5556216e-02   2.1516665e-02   0.0000000e+00   2.1519639e-01   6.3263824e-02  -3.7318316e-02   2.6407735e-02  -2.8116356e-02   2.7738243e-03   4.5308480e-03   1.4054045e-01  -8.3392912e-03   1.4192764e-02  -2.1279928e-02   6.8860107e-02  -2.9787262e-02   1.5106537e-02  -6.4201382e-02  -1.6713188e-02  -2.5786361e-02   3.8131189e-02  -2.9053111e-02  -1.9757579e-02   2.3280808e-02   7.3130196e-02  -1.1838871e-02  -4.8777036e-02   3.0353451e-02   3.0040376e-02  -3.5066295e-02   8.4459772e-03  -5.0342285e-02  -1.6002021e-02  -3.9420706e-04   2.1276777e-02  -5.3584754e-02   4.0845526e-03  -5.8025588e-02  -1.6047653e-02   7.9621662e-02  -3.5257899e-02   2.8809352e-04  -2.7579745e-02  -3.3215880e-02   3.0837915e-02  -1.5373910e-02   7.8042472e-02   3.2987118e-02  -3.1237582e-02  -5.9385048e-03  -2.9089138e-02  -6.4080216e-02  -2.2200435e-02   1.0374712e-03  -1.9099290e-02  -7.0358783e-02   1.5533644e-03  -3.7234814e-02  -4.2348856e-02  -2.0496280e-02  -2.9200431e-03  -3.7950810e-02  -1.8076673e-02  -3.8091405e-02   1.6799547e-02   2.0075612e-02  -6.1866955e-02  -4.8056082e-03   6.3510137e-03  -4.7096381e-03
  -1.8898177e-02   9.7024245e-02   5.0722241e-02   1.9137793e-01   6.4640687e-03   3.1836465e-02  -2.6964506e-02  -4.4262331e-04  -4.9247024e-02   8.5732949e-03   1.3098710e-02   6.7287395e-02  -8.6970446e-02   5.4732242e-02  -5.9015043e-02   1.3370984e-01   8.0641894e-02   6.6933682e-03   4.3311484e-03  -7.8466350e-03   5.2102100e-04  -5.0710254e-02   2.1519639e-01   0.0000000e+00   1.8034203e-01   1.8127726e-01  -1.0167215e-02  -2.1099182e-02  -6.7084937e-02   2.1231037e-02   5.4767678e-03  -2.5369773e-03   1.3573973e-03  -5.8403907e-02  -4.4714571e-02   1.5910117e-01   3.0981312e-02  -1.0669283e-01  -5.8482824e-02  -1.0504255e-02   7.4378443e-03   1.9994927e-02   5.8832680e-02   2.7132773e-03  -3.9167417e-02   1.1334803e-01  -6.2672076e-02   4.8923435e-02   4.1537042e-02  -1.0850282e-02   2.4770525e-02  -4.4238829e-02   1.3095943e-02   7.9739676e-03   3.4815866e-02  -5.8944137e-02   1.2283735e-02   5.0228107e-03  -2.2065576e-02   2.2371440e-03  -6.6645412e-02  -5.8398487e-02   7.9229298e-02  -5.8705772e-02  -2.5834163e-02   3.8114879e-02  -1.6766866e-02  -3.3894373e-02  -5.5122276e-02   8.8220578e-04  -3.1199852e-02   3.3693628e-02   8.5106775e-02  -3.9638070e-02   3.4736144e-02   5.9794790e-02  -1.6227158e-01   7.3576580e-02  -1.1915253e-01   4.4587322e-02  -3.2276653e-02  -1.0108324e-01   1.4910332e-02  -2.3990770e-02   4.3155911e-02   1.1151031e-01  -6.4691438e-02  -3.7732599e-02   4.9535874e-02   4.5526740e-02
  -1.9148755e-02   4.3531769e-02   5.5027614e-02   1.2936916e-02   6.1171681e-02   7.5118337e-02   9.7779934e-02  -3.8456364e-03   6.8495048e-03  -3.8081289e-02  -8.3632515e-02   5.0252247e-02  -8.0099927e-03  -1.6935392e-01   1.0974470e-02   4.7536420e-03   7.1903119e-02  -3.5149629e-02  -1.7805507e-02  -7.2668952e-02   2.2972092e-02  -5.1685074e-02   6.3263824e-02   1.8034203e-01   0.0000000e+00   1.9813216e-01   2.2532480e-02   3.2250915e-02   1.7972322e-02  -6.5419939e-02  -4.3305981e-03  -2.3337997e-02  -6.1011501e-02   1.3966359e-02   1.8267266e-01   1.5651124e-03   6.8082535e-02  -1.3958432e-01   9.5991424e-02  -1.9510384e-02   9.2972732e-02   8.1702942e-02   9.7680816e-02   3.4038938e-02  -2.9139683e-02   4.8938707e-02   2.7249592e-02  -1.2296051e-02   9.5282759e-02   1.0837220e-02   4.5517876e-02  -8.9630003e-03  -2.8614054e-02  -3.0184601e-02   7.2422263e-02  -7.8850822e-02  -2.9957813e-02   2.8123940e-02  -6.2294373e-02  -8.8758266e-02  -9.2468160e-03  -2.9242647e-02  -1.4472409e-02  -8.4575376e-03   1.0780005e-01  -4.1507849e-02   8.7161338e-03  -2.8891706e-02  -6.1784500e-02   2.3274892e-02  -1.1711525e-02   6.8287329e-02  -7.8781571e-02  -1.1171130e-02  -2.2286863e-02  -1.1389786e-01   3.8654247e-02   4.2075976e-02   3.3650724e-03   1.7768747e-02   2.2488985e-02  -9.5577206e-02  -3.2307412e-02  -4.7513633e-02   9.2761088e-02   2.9918033e-02  -7.4366661e-02   1.7266309e-03   1.9422698e-02   1.7202578e-02
  -7.5294616e-02   5.0414397e-02   8.6369894e-03   3.6971590e-02  -5.6210166e-02   2.4612203e-01   2.8245233e-02   9.9633377e-03   2.2418115e-02   8.5482292e-02   1.6721644e-03   5.1129445e-02   7.3364160e-02  -9.5546395e-02  -3.0191078e-02   1.2288705e-02  -4.7670915e-02  -5.4573661e-02  -4.6127720e-02  -8.9908691e-02   6.1459242e-02   4.4952239e-02  -3.7318316e-02   1.8127726e-01   1.9813216e-01   0.0000000e+00   1.3522923e-01   5.4014195e-02   1.0170135e-03   3.3410775e-02  -7.4727236e-02  -1.6388738e-01   1.1226297e-02   4.0473566e-02   5.8363596e-02  -1.0488136e-01  -7.7538472e-02   2.0694362e-02   4.5836674e-02  -2.1739673e-02   1.2330617e-03   1.2768832e-01   5.8641012e-02   3.3537786e-02  -1.5977261e-02  -6.7775154e-02   5.7819401e-03   3.9099769e-02   5.4286984e-02  -4.5123666e-02   2.9115474e-02  -1.8326793e-02   6.9635933e-02  -6.7108230e-02  -1.4696607e-03   1.3110275e-01   4.4244268e-02  -6.6614541e-02  -1.5528555e-03  -2.2894528e-02   2.0442888e-03   6.3186035e-04  -4.1621695e-03   7.6306717e-02   5.8256708e-02  -2.6112975e-02  -2.8062223e-02   1.9284795e-02   6.6011519e-02  -2.5102319e-03   1.7046503e-02   2.6239591e-02  -9.9252112e-02  -7.4516831e-03   1.1467834e-02   1.4267167e-02   6.9948406e-02   7.2272104e-02   6.7545290e-02  -1.2580199e-01   1.9151153e-02   1.3186097e-01   5.9815777e-03   7.5581442e-03  -1.8174708e-02  -9.1891788e-03  -1.4055168e-02   9.0488419e-02  -9.2369558e-03  -6.1209408e-03
   5.1267875e-03  -2.7339262e-02   5.3332846e-03  -2.0813982e-02   2.7904810e-02   8.1114276e-02   2.2420429e-03  -7.5409833e-02  -1.5987402e-02  -1.7050565e-02  -4.5227499e-03   1.0704937e-02   2.6284296e-02  -4.5884355e-02   2.7221185e-02   8.4218876e-02  -1.2462201e-01   5.7020061e-02  -1.1218456e-01  -1.7564830e-02   5.3017738e-02   4.7857714e-02   2.6407735e-02  -1.0167215e-02   2.2532480e-02   1.3522923e-01   0.0000000e+00   1.2174037e-01   9.8911880e-03  -7.0261566e-02  -1.4530943e-02  -2.7363784e-02  -5.8141403e-02   3.0437278e-02  -2.8269690e-02   2.4809520e-03   2.0280091e-02   5.1077343e-02   8.1566627e-02  -1.0401717e-01  -3.3662654e-02  -1.0833621e-01   7.9332367e-03   1.2102981e-02   3.4290926e-03   7.3425729e-03  -2.5798493e-02  -1.3702186e-02  -2.1137896e-03  -5.6874779e-02   4.5931334e-02  -5.3596211e-02  -2.7105019e-02   4.7253539e-02  -2.1635916e-02   1.5285030e-02   1.0953379e-02   5.8877056e-02   5.2407306e-02   5.1494791e-02  -5.2885062e-02  -1.9981431e-02  -1.1821000e-01  -2.2435217e-02   3.6636626e-02   2.7711004e-03   1.6782954e-02  -1.0050974e-01  -1.2519724e-03  -1.2968053e-01   1.6538996e-02  -1.9577917e-03  -2.3961874e-02   7.1989259e-02  -6.3927020e-02  -9.6977711e-02   2.0572172e-02   2.6673628e-02   9.2574002e-02  -2.4832121e-02  -1.7104870e-02   1.1692728e-02  -3.1532948e-02   1.6033464e-02   1.0611002e-02   3.6946423e-02  -1.0564534e-02   1.0783804e-02  -7.8009624e-02  -2.8239788e-02
  -1.1367394e-02  -4.5512747e-02  -2.3305119e-02  -2.5512559e-03   1.9508101e-02   1.0782763e-01   3.7965015e-03  -4.8435528e-02   4.7957030e-02   2.2871539e-02   1.9864699e-02   4.1624176e-02   1.3767662e-02  -7.4122771e-02   3.7374344e-02   1.6291419e-02  -9.4028111e-02   3.0869026e-02  -3.2549548e-02  -4.8515212e-02   3.5522105e-02   5.8378650e-02  -2.8116356e-02  -2.1099182e-02   3.2250915e-02   5.4014195e-02   1.2174037e-01   0.0000000e+00  -2.2302754e-02  -4.2625385e-03  -1.1822198e-02  -4.0128114e-02  -9.2425274e-02   2.3069162e-02  -1.7354663e-02  -1.4493924e-01  -3.0706866e-03   1.0219272e-04  -2.9338874e-02   7.9761518e-03   5.4628388e-02   7.1240524e-02   4.7171495e-02   4.0289807e-02   2.1031573e-02   6.2551340e-02  -1.8111249e-02  -4.2309537e-02  -6.9428469e-02   1.5303595e-02  -2.6523777e-03  -1.9545947e-02  -6.0827336e-02   5.8965015e-02  -1.3075052e-01   1.0738611e-02   1.2870443e-02   2.8000684e-02  -1.1404016e-02  -1.2714845e-02  -2.7929204e-02  -3.3165082e-02   1.1395874e-02  -4.0864380e-02   9.5839265e-02  -2.2212430e-02  -2.1797462e-02   2.7781916e-02   3.5975972e-02   2.7763229e-02   5.7982619e-02   1.4892035e-02   6.6083237e-02  -2.2840112e-02  -2.2450916e-02   2.6247935e-02   3.5820552e-02   8.3843597e-02   1.8818979e-02  -3.5729098e-02  -2.6796823e-02  -2.3676142e-03   2.8518753e-02  -5.6416826e-02  -5.5962114e-03   2.4340285e-02   2.4558193e-02   1.1127854e-02  -2.5094437e-02   8.6304898e-03
  -7.6649855e-03   3.8750338e-03  -1.4437351e-02  -2.0019107e-02  -3.4450744e-02  -2.8179013e-02  -1.7060256e-02  -8.7916533e-02   2.6358907e-02  -2.6507531e-02   1.8382514e-01   3.1905433e-02   1.1812157e-01   7.1824406e-02   9.6731065e-02  -7.0180340e-02   4.6994798e-02   7.0670928e-02   5.3202260e-02   4.0969216e-02  -1.3159344e-02   4.3515000e-02   2.7738243e-03  -6.7084937e-02   1.7972322e-02   1.0170135e-03   9.8911880e-03  -2.2302754e-02   0.0000000e+00   9.8887452e-02  -5.9143803e-03  -4.6690003e-02  -8.9950895e-03  -1.0331302e-01  -8.1220712e-02  -1.8458186e-02   4.7666611e-02   3.4151126e-02  -4.6158265e-02  -8.5191843e-02   5.6528088e-02   1.6199970e-02  -7.1385949e-02  -3.1632123e-03  -6.3094768e-02   2.7230885e-02  -2.7260270e-02  -1.0685579e-02  -5.9587094e-02   2.9825785e-02  -2.0350446e-03  -3.9689133e-04  -1.6155704e-02   2.4266596e-03  -3.3679740e-03   1.6523013e-02  -6.2179126e-02  -2.1722617e-02  -5.5802642e-02  -9.0263828e-02  -6.6332766e-03  -2.4453138e-02  -2.3956658e-02   4.3644436e-03   1.2050322e-01  -5.0620742e-02   2.0861702e-03   5.4117264e-02   4.6721948e-02  -1.0048258e-01   5.2291214e-02  -1.8855117e-03   1.1438047e-01   2.0007134e-02   7.7208880e-02  -5.3741939e-02  -1.0742713e-02   4.4715058e-02   1.8762523e-01  -1.6624474e-02  -9.9898177e-03  -7.0559351e-02   7.4033179e-02   5.8179890e-02  -9.4072857e-02  -3.2926829e-02  -3.6909488e-02   7.8724678e-03   1.1337652e-02   1.0037461e-03
  -6.2291177e-02   8.7845889e-03  -2.7178046e-02  -8.0101440e-02  -1.2017880e-02   3.6707327e-02   3.3929624e-02   3.0110591e-02   7.6837820e-02   7.2312614e-02  -1.0420863e-01  -4.1072066e-03   2.7548428e-02  -4.5010387e-02   1.3847877e-02   1.5423590e-01   5.8845809e-02   1.2208509e-01   7.7428517e-02   1.8597460e-02   9.8534054e-02   1.6482673e-02   4.5308480e-03   2.1231037e-02  -6.5419939e-02   3.3410775e-02  -7.0261566e-02  -4.2625385e-03   9.8887452e-02   0.0000000e+00   6.6963216e-02   2.2262370e-02  -4.1472620e-02   5.2911603e-02   8.6871743e-02  -3.8604328e-03  -4.7445513e-03   2.2905138e-02  -4.0219890e-02  -8.1587325e-02  -9.2494571e-02  -1.2318979e-01   1.3990931e-02  -2.4857661e-02   1.5114415e-03  -3.8554529e-03  -3.1833239e-02   7.6348147e-03  -4.5858541e-02  -7.3921518e-02  -3.9814957e-02  -2.3221397e-02   1.5431454e-02   3.5935950e-02  -3.1851025e-02  -2.5475087e-02   3.9574709e-02  -4.4651163e-02  -9.1829670e-02   9.0351518e-03  -5.3405265e-03  -2.9940555e-02  -9.7912986e-02  -6.9084543e-02   1.7493039e-02  -1.3008260e-01   1.1113020e-02  -2.3496521e-03  -7.2871808e-02   1.0960098e-02  -5.5670983e-02   1.1911497e-01   9.0462769e-03   8.8817710e-02   2.7739266e-02   2.7412740e-01  -7.8514112e-02   4.7479918e-02   2.6030097e-02   9.3700171e-02   9.2935780e-02   9.1343281e-02  -1.9247374e-02   1.5712210e-01  -1.4667015e-02  -1.0943156e-01   5.4199434e-03  -6.0910996e-02  -3.8412314e-02   1.2359525e-01
  -5.0120949e-03   6.4824357e-02   2.1604740e-02  -2.8273274e-02   3.1820055e-02  -6.2618783e-02   8.1317520e-02   2.3923758e-02   4.0788306e-02  -7.1424129e-02  -1.1096440e-01  -4.2357560e-02   4.9372524e-03  -1.9475910e-01   6.7398751e-03   7.7852635e-02   3.1406769e-03   5.6763419e-04  -2.2747076e-02   1.1225617e-01   3.0971737e-03   4.8421910e-02   1.4054045e-01   5.4767678e-03  -4.3305981e-03  -7.4727236e-02  -1.4530943e-02  -1.1822198e-02  -5.9143803e-03   6.6963216e-02   0.0000000e+00   4.7560570e-02   1.3135836e-02  -5.7549082e-02  -8.0342833e-02   1.3264371e-01  -1.2772492e-01   3.7506996e-02   9.0483680e-03   6.8360526e-02   1.0989180e-01  -2.3392616e-02   2.4806908e-02  -4.3288548e-03   2.3301937e-02   2.7555663e-02   3.6416323e-03  -2.8621579e-02  -7.8600485e-02   3.8589678e-02   6.3612969e-03  -2.7701177e-02   4.7304290e-02   2.2562602e-03  -5.7111999e-03  -3.9961896e-02  -6.5337891e-02  -2.1900086e-02   6.2369467e-02   6.7354760e-03   4.3796313e-02  -5.8050988e-02   5.3159138e-02   7.1520956e-02  -3.3582546e-02  -1.3033537e-02  -7.3970112e-03   6.1003868e-02  -7.8758388e-02  -1.5233928e-01   1.4950032e-02  -1.6486262e-03   1.0497651e-02  -2.7570578e-02  -1.2103156e-01  -7.2077890e-02  -8.9581514e-02  -3.7038030e-02  -3.7509965e-02  -9.1964029e-02  -4.7744034e-03   1.0308131e-01   9.1585158e-02  -3.3513724e-02   4.9424185e-02   3.8901167e-03  -1.0105849e-01   9.8441472e-02   1.0084842e-02   1.6167604e-02
  -2.7086723e-03  -2.2038086e-02   1.0048229e-01  -2.3513436e-02   1.0331023e-01   3.2685695e-02   3.4551961e-02   2.2580715e-02   3.1761757e-02  -4.6456971e-02  -3.2204921e-02  -1.1188965e-01   6.9356517e-02  -4.2526163e-02   6.2013411e-02  -9.3623381e-03   6.1754928e-02   3.2241901e-02  -6.3646896e-02   6.2036119e-02   6.1683274e-02   8.5423105e-02  -8.3392912e-03  -2.5369773e-03  -2.3337997e-02  -1.6388738e-01  -2.7363784e-02  -4.0128114e-02  -4.6690003e-02   2.2262370e-02   4.7560570e-02   0.0000000e+00  -1.6226456e-01   2.7410980e-02   1.7037212e-01  -1.1789308e-01  -4.9075323e-02  -1.9267815e-01   6.0052105e-02   1.8998021e-02   5.9881445e-02  -4.9999026e-02   3.4371397e-02  -1.6847153e-02  -1.6079488e-01  -1.3609806e-02   1.5064824e-02   4.1741009e-02  -9.5200135e-03  -3.2574544e-02  -7.9564412e-03  -1.7562074e-02   8.5099500e-02   2.8301387e-02  -3.0809078e-02   2.4039317e-02  -9.0234240e-02  -5.2156351e-02   5.1426951e-02  -1.5581668e-01  -4.7659651e-02   5.5195810e-02   1.0072272e-01   1.7276643e-02  -7.3542507e-02  -1.0378446e-01  -9.5069733e-02   2.4433782e-02  -9.9467642e-02   2.8237900e-03   1.4836346e-02   2.9720578e-02  -5.6757174e-02  -7.0550055e-02   6.1138475e-02   9.8619373e-02  -5.9905324e-02   9.7022160e-02   4.1941907e-02  -6.4310871e-02  -6.7338245e-02  -1.4125048e-01  -4.5494295e-02   7.4100501e-02   3.3157331e-02   2.6404396e-02   4.8991819e-03   1.1059826e-01   4.4716478e-02   9.5453696e-04
   4.3192598e-02  -7.0911638e-02   2.5783476e-02  -7.1334835e-02  -6.6442428e-02  -4.7276965e-02   2.9852960e-02   3.0890787e-02  -2.6512780e-02  -6.8893851e-02   4.4079776e-02  -3.9334887e-02  -3.0092112e-02   3.2799825e-02  -4.8450247e-02  -3.0767992e-02  -6.2637392e-02  -1.6537764e-02   1.9947089e-01   3.9000529e-03   3.5979448e-03  -5.2149933e-03   1.4192764e-02   1.3573973e-03  -6.1011501e-02   1.1226297e-02  -5.8141403e-02  -9.2425274e-02  -8.9950895e-03  -4.1472620e-02   1.3135836e-02  -1.6226456e-01   0.0000000e+00   2.6510758e-01   2.5283538e-01  -2.2749182e-01   1.2278859e-01  -1.4566217e-01   9.7786413e-02  -1.2528070e-02  -8.0103917e-02   1.5972356e-01  -2.6218247e-02  -8.2680357e-02  -7.7562462e-02   3.8405899e-02  -2.3209984e-01  -1.4318111e-01  -2.2664940e-02  -2.1912110e-02   4.0665351e-02  -4.2550318e-05   1.1648642e-02  -5.2701480e-02  -1.6557109e-02  -8.5832158e-02  -2.8789416e-02  -4.1912561e-02   6.0075714e-02  -1.9754717e-01   1.4891895e-01   3.6896453e-02  -5.9806270e-02   7.7706396e-02   2.1027592e-02  -5.8741413e-04   4.2068109e-02  -9.0945462e-02   5.5651503e-02  -1.2558231e-01   8.1342985e-02  -4.9932684e-02   2.2059596e-02  -3.7881508e-04   3.1255596e-02  -3.2373436e-02  -8.9066045e-03   2.1871541e-01  -8.6633001e-02  -8.8300281e-02   6.2092571e-02   2.9419862e-02   9.7815426e-02  -4.2329501e-02   3.4080444e-02  -1.7566308e-02  -2.2451370e-02  -9.7423789e-02  -7.6228777e-02  -1.1038045e-01
   1.3232593e-03  -1.0123900e-01   6.0713871e-02   2.7265577e-02   2.2597389e-02   4.1040440e-02   4.2256855e-02  -2.8055549e-02   4.5162469e-02   4.9267868e-02  -5.0438436e-02   1.0368450e-01  -3.6078479e-02   3.8577730e-02  -1.3039489e-04  -8.9553189e-02  -1.3721015e-02  -8.0049033e-02  -5.7782777e-02   2.7571760e-02  -1.0393435e-01  -9.4112819e-02  -2.1279928e-02  -5.8403907e-02   1.3966359e-02   4.0473566e-02   3.0437278e-02   2.3069162e-02  -1.0331302e-01   5.2911603e-02  -5.7549082e-02   2.7410980e-02   2.6510758e-01   0.0000000e+00   9.1646303e-02   1.9953001e-01  -1.3002371e-01  -2.3761214e-01  -1.5661253e-01   1.1460814e-02   1.3852742e-01   1.1146538e-01  -3.2133625e-02  -7.1871934e-02   8.3237219e-02  -1.5662119e-01  -1.0850416e-01  -2.8999510e-02  -9.5029452e-03  -3.5442692e-02  -3.3946972e-02  -1.1068663e-01  -1.7127845e-02   1.2377233e-01  -3.3936356e-02  -8.8848220e-02  -1.1017465e-01  -5.4757946e-02  -7.9286921e-02  -6.7506397e-03  -1.3770020e-01   7.1974357e-02  -9.7519200e-02   3.8150250e-02   3.0864082e-02  -1.3763458e-01  -6.0081669e-02   1.6934579e-02  -6.2354002e-02  -1.4069662e-02  -1.8402522e-01  -2.1054207e-02  -2.8078553e-02   1.4158157e-02  -9.9236614e-02   1.0255156e-01  -3.2178511e-01   3.1581987e-03  -3.0999643e-02  -1.1664346e-01   2.9396954e-02  -5.8816386e-02  -1.7883525e-01  -1.0476827e-01  -8.9335355e-02  -4.5450928e-02  -1.8436588e-01  -2.0639425e-02  -2.2784150e-02  -1.3223121e-02
  -1.7958404e-02  -3.5815719e-02  -2.8258480e-02  -1.1705675e-01   4.5248890e-02   1.8507861e-02  -1.2839702e-01   7.8228662e-03  -2.3675805e-02  -5.3133202e-02  -4.7868742e-02   1.6326562e-01  -1.7728058e-01  -1.1856743e-01  -1.7151544e-02  -4.8993698e-02   1.3289815e-02  -2.3928385e-02  -1.4278202e-01  -1.1395925e-02  -6.3181920e-02   1.7368187e-02   6.8860107e-02  -4.4714571e-02   1.8267266e-01   5.8363596e-02  -2.8269690e-02  -1.7354663e-02  -8.1220712e-02   8.6871743e-02  -8.0342833e-02   1.7037212e-01   2.5283538e-01   9.1646303e-02   0.0000000e+00   2.9455605e-01  -1.7689863e-01   1.3674196e-01  -1.4944371e-01   1.2771651e-01   6.8230447e-03  -1.1873319e-01  -5.2898372e-02   8.5639884e-04   2.8365093e-02  -5.2254211e-03  -7.8085986e-02  -1.5107207e-03  -1.2676818e-01   5.8169936e-03   1.4599295e-02   5.1473395e-02   2.1294733e-02  -4.4580763e-02  -1.1905533e-01   6.6175002e-02   1.1799676e-01  -4.8468619e-02   4.5080602e-02  -5.3433687e-02  -1.2270353e-02  -9.2631131e-02  -7.5058165e-03  -3.9573762e-02   1.2293437e-01   4.9551387e-02   1.9121462e-01   4.1595903e-02   8.0621477e-02  -1.5958571e-01   7.6938942e-02  -1.0652949e-01  -9.8725133e-03  -5.1633509e-03  -2.8562637e-02   5.3420821e-02  -1.8759389e-02  -1.8884152e-01   6.9609550e-02  -1.0259616e-01  -1.6450902e-01   5.3183332e-02   6.3982522e-03   9.7965221e-02   5.1229431e-02  -3.7894443e-03   4.6505279e-03  -7.7364844e-03  -9.0535724e-03   2.7312733e-02
  -4.9073270e-02  -1.6181608e-01  -2.7488042e-02  -3.6121106e-02   1.9769033e-02  -2.9218670e-02   1.4929698e-02   2.5690297e-02  -2.0874554e-02  -2.8954398e-02   5.1728766e-02  -4.3255092e-02   4.2963260e-02   5.2663594e-02   8.4921107e-04  -8.6282442e-02  -4.6065422e-02  -1.7765577e-03   6.4900947e-02  -7.1752286e-02  -7.5131653e-02   2.7240701e-01  -2.9787262e-02   1.5910117e-01   1.5651124e-03  -1.0488136e-01   2.4809520e-03  -1.4493924e-01  -1.8458186e-02  -3.8604328e-03   1.3264371e-01  -1.1789308e-01  -2.2749182e-01   1.9953001e-01   2.9455605e-01   0.0000000e+00   1.5886259e-01   2.9736216e-02   9.4874723e-02  -8.0058129e-02  -7.5691214e-02   1.5928087e-01  -9.0858279e-02  -5.6261561e-02  -4.2640419e-03  -7.4795218e-03   7.5821983e-02  -5.8823669e-03   4.7469967e-02   3.5929014e-02  -6.7112940e-02  -3.6060976e-02   5.0216533e-04  -9.7277876e-03  -8.9720375e-03   5.1683842e-02   1.7503746e-02  -7.2894751e-02   7.1735424e-02  -3.0771986e-01   6.9117579e-02   6.1115802e-02  -5.3343244e-02  -3.3300097e-03   1.2823847e-01  -7.8614610e-02  -5.2609431e-02   6.8741015e-02   1.1423681e-01   7.9546535e-02  -1.4260673e-01  -9.0825835e-02  -7.0592256e-02   5.8284223e-02   4.1656564e-02  -2.0241870e-02   2.0882416e-02   2.4914264e-01   1.4399723e-02  -4.8561845e-02  -8.2567794e-03  -1.3948544e-01   7.8136466e-02   4.2071617e-03  -3.7992446e-02  -2.1293128e-02  -5.1039788e-02  -1.2118997e-01  -9.3400241e-03  -9.6947425e-03
  -5.8607135e-02   1.2308216e-01  -2.8370111e-02  -6.5728302e-02   2.9791340e-02   7.0901356e-02  -4.6566431e-02  -5.0644793e-02   5.3438497e-02  -9.5173016e-03  -1.7809077e-01   1.5478458e-02  -7.7275899e-02  -1.0590526e-01   3.7175023e-02   3.2277138e-02  -3.0761763e-03  -1.3777922e-01  -6.7408346e-02  -1.1506592e-02  -9.6106362e-03  -1.5283259e-01   1.5106537e-02   3.0981312e-02   6.8082535e-02  -7.7538472e-02   2.0280091e-02  -3.0706866e-03   4.7666611e-02  -4.7445513e-03  -1.2772492e-01  -4.9075323e-02   1.2278859e-01  -1.3002371e-01  -1.7689863e-01   1.5886259e-01   0.0000000e+00   3.1375728e-02   6.5914002e-02   1.4836960e-01   6.0933282e-02  -1.4612907e-02   6.2099247e-02  -3.2252497e-02   2.0505336e-02  -3.0663461e-02   7.2691658e-02  -2.9367410e-02  -1.4749025e-02  -1.6174684e-01  -3.7092414e-03  -1.2829571e-01  -3.7245533e-02  -1.2097795e-01  -1.6048621e-02   7.4865794e-02  -3.9622807e-02   9.9203842e-02  -3.1169942e-02  -8.5021229e-02  -3.5382178e-02   3.7171436e-02   9.5774672e-02   4.6676504e-02   1.0487209e-01  -8.2697156e-03  -4.9005233e-02  -2.9359222e-02   7.6295831e-03  -6.5248877e-02  -4.6692705e-03  -4.5960454e-02   1.4755835e-01  -8.3202413e-02  -1.2365630e-01  -6.2951958e-02   5.3339954e-02  -2.5398187e-01   1.2309091e-01   1.1220230e-02   8.7808461e-02  -7.5827056e-02   3.7356841e-02   6.0782773e-02   1.9142824e-02   4.4090529e-02  -1.5771768e-01   3.4066423e-02   2.0898787e-01   3.2190663e-02
  -2.8090964e-02  -1.4831784e-02  -5.2648811e-03   7.8110202e-03  -2.5335154e-02   7.7434985e-03   4.4532521e-02  -1.1079219e-01  -1.0663567e-02  -7.8180536e-03   1.4779019e-01   7.5922054e-03  -1.1891091e-01   4.9438250e-02  -3.7659758e-02   5.6344124e-02  -1.5501363e-01  -1.1932589e-01  -1.4930977e-02   2.9316148e-02  -2.3393696e-02  -5.8138907e-02  -6.4201382e-02  -1.0669283e-01  -1.3958432e-01   2.0694362e-02   5.1077343e-02   1.0219272e-04   3.4151126e-02   2.2905138e-02   3.7506996e-02  -1.9267815e-01  -1.4566217e-01  -2.3761214e-01   1.3674196e-01   2.9736216e-02   3.1375728e-02   0.0000000e+00  -8.3967566e-02   6.7242944e-02   2.3312100e-01   2.0694109e-01   1.0439806e-03   2.6840368e-02   1.4721580e-01   4.8994729e-03  -4.1241984e-02  -1.3535934e-01  -2.4208344e-03   9.5565053e-03   3.6538165e-02  -1.0030550e-01   7.3654307e-02   8.8811492e-04   3.5821451e-02  -1.2249471e-01  -6.2589828e-02  -2.0633981e-01   4.2873495e-03  -1.8400438e-02  -2.4675256e-02   1.1255194e-01  -8.6675299e-02  -9.1822170e-02   1.8298085e-03  -7.4335458e-02  -9.4946416e-03   3.3061119e-02  -1.3127438e-01  -1.0687953e-01   3.1279859e-02   2.3703472e-02   8.2150359e-02  -4.8312976e-02  -3.9349074e-02  -1.5262084e-01  -1.9079866e-01   1.1923254e-01   3.2948616e-02   3.7552299e-02   1.2455493e-02  -8.9674180e-03   3.2822215e-02   1.1065264e-01  -1.0670042e-01   3.1234327e-02  -1.1200266e-01   1.6082447e-02  -9.1469941e-03   7.4063356e-02
  -3.4412714e-02  -4.2134834e-02   5.0257031e-02   8.7073473e-02   4.1757807e-02   5.8952872e-02   1.0389585e-01   2.3761218e-02  -1.1255321e-02   2.3036419e-02  -6.5281846e-02  -8.2762220e-02   3.0289080e-02  -3.1680585e-02  -3.6923252e-02  -3.6370026e-02   5.2808356e-02   1.1230452e-03   2.7564320e-02  -7.5656967e-02   4.3456404e-02  -7.4465490e-04  -1.6713188e-02  -5.8482824e-02   9.5991424e-02   4.5836674e-02   8.1566627e-02  -2.9338874e-02  -4.6158265e-02  -4.0219890e-02   9.0483680e-03   6.0052105e-02   9.7786413e-02  -1.5661253e-01  -1.4944371e-01   9.4874723e-02   6.5914002e-02  -8.3967566e-02   0.0000000e+00   1.8698983e-01   1.7774079e-01   2.4133024e-02  -3.6708234e-02  -1.2801720e-01  -3.0012448e-02   9.8908481e-02  -2.7405240e-02  -1.9683185e-01   1.3294726e-02   1.7031414e-02   2.1888720e-02   6.0978717e-02  -1.2947602e-02   6.0235179e-02   1.7090979e-01   4.1323616e-02   5.8019602e-02   5.8250331e-02  -4.6884173e-03  -2.4950375e-02   5.2967995e-02   9.7844539e-03  -1.2890495e-01   3.0214005e-02   5.9058779e-02   1.7230852e-02   1.4174665e-01   5.0258542e-02   7.1454130e-02  -2.6345758e-02   4.4661733e-02  -2.1499132e-02   2.9059624e-02   8.0899233e-03   3.1933704e-02   5.3265846e-02  -7.1506926e-02  -7.8964300e-02  -7.7699646e-02   4.9178910e-02  -6.9775293e-02   6.6934526e-02   9.8311820e-03   3.0337230e-02   2.4227892e-04   1.6131167e-02   8.7794429e-02   5.5130242e-04  -3.4112748e-02   6.9023018e-02
   3.4614810e-04  -6.4399195e-02  -4.6328116e-02   1.8382928e-02  -1.8353788e-02  -6.6325206e-02  -5.2667822e-02   3.0680481e-02   2.9562860e-02   2.5017177e-02   2.5862533e-02  -2.1153377e-02  -1.2078021e-01   5.9016877e-02   1.0248187e-01  -1.7797748e-02  -1.4959218e-01  -4.7625271e-02   1.3525406e-01   1.1351761e-01   4.0022612e-02   8.5455806e-02  -2.5786361e-02  -1.0504255e-02  -1.9510384e-02  -2.1739673e-02  -1.0401717e-01   7.9761518e-03  -8.5191843e-02  -8.1587325e-02   6.8360526e-02   1.8998021e-02  -1.2528070e-02   1.1460814e-02   1.2771651e-01  -8.0058129e-02   1.4836960e-01   6.7242944e-02   1.8698983e-01   0.0000000e+00   1.1219091e-01  -7.0237614e-02  -1.7640426e-03   9.2363509e-02  -8.6749574e-02   6.7013569e-03   1.6310168e-02   4.2860296e-02  -1.3720056e-02   5.8617728e-02  -3.9029601e-03  -4.8685099e-02  -6.5969077e-02   1.1959295e-01  -6.1697909e-02   2.2970619e-01   2.4259973e-02   2.1682391e-02  -2.1154302e-02   6.5300229e-02   1.2322342e-02  -4.5776192e-02  -6.3210529e-02  -6.2685568e-02   5.6120591e-03   6.2383159e-02   2.4811540e-02   2.1614333e-02  -2.1287701e-01   5.2545661e-02  -1.3105718e-01   6.0025474e-03  -1.2830100e-01   9.2929730e-02   9.5755397e-02   6.5359483e-03  -1.4143696e-01   7.7160084e-02   2.1271552e-01  -1.3408350e-01  -2.4315932e-02  -9.7465588e-02   4.7750291e-02  -3.9984451e-02  -3.9800852e-02   5.4684122e-02  -2.7569508e-01   2.1645742e-01  -2.6282147e-03   6.4878754e-02
   3.0973393e-02   6.6434995e-02   2.1646978e-02  -6.8038623e-02   1.5856683e-02  -1.3451676e-03  -1.0192593e-01  -5.2758036e-02  -6.8279407e-02  -1.4490714e-02  -7.6865063e-02  -7.2276051e-02   3.0091691e-02   9.6290553e-02   6.7687832e-02   1.1876621e-03   5.9617307e-02   2.8184586e-02   1.4760102e-02  -1.4195514e-03   1.3793047e-01   5.7121584e-02   3.8131189e-02   7.4378443e-03   9.2972732e-02   1.2330617e-03  -3.3662654e-02   5.4628388e-02   5.6528088e-02  -9.2494571e-02   1.0989180e-01   5.9881445e-02  -8.0103917e-02   1.3852742e-01   6.8230447e-03  -7.5691214e-02   6.0933282e-02   2.3312100e-01   1.7774079e-01   1.1219091e-01   0.0000000e+00   7.5202318e-02  -4.3831517e-02  -1.1219547e-01   1.9819384e-02  -4.7149739e-02   5.3948475e-02   2.7046571e-02  -9.6932114e-02   9.8864550e-02  -1.0640363e-01   9.4578297e-02   4.0019609e-02  -7.1342015e-02   6.4439194e-02  -3.9555341e-02   8.6925618e-02   9.2428170e-02  -2.3344464e-02  -6.2001494e-02   4.8924048e-02  -9.4413477e-02   1.5787587e-01  -6.3636878e-02  -7.3784782e-02   8.5901977e-02  -1.6097719e-01  -5.6216771e-02   1.7034432e-01   7.3548059e-02  -3.1387798e-02  -1.9579058e-03  -2.1644181e-02   8.9136353e-02   1.3868613e-01  -2.4785868e-02   9.7098443e-02   4.7678034e-03  -8.8317922e-02   7.3438078e-02   7.7830064e-02   8.9859732e-02   1.5810776e-01   5.0834194e-02   8.5805996e-02   9.7262968e-02  -6.9459189e-02  -4.5842647e-02   2.4558133e-02  -8.0762537e-03
  -6.5793403e-03   4.5987655e-02  -1.6388858e-02  -6.9744269e-02  -1.8064403e-02   4.1275309e-03  -3.5380250e-02   4.2699188e-02  -5.2279522e-02  -3.7900336e-02  -8.9273776e-02  -1.6483296e-01  -6.6071481e-02   9.6697725e-02   5.3929326e-03  -1.2591018e-01   6.5877790e-02   1.0339975e-01   6.7937292e-02   4.9906751e-02   1.2145630e-01   7.9754975e-02  -2.9053111e-02   1.9994927e-02   8.1702942e-02   1.2768832e-01  -1.0833621e-01   7.1240524e-02   1.6199970e-02  -1.2318979e-01  -2.3392616e-02  -4.9999026e-02   1.5972356e-01   1.1146538e-01  -1.1873319e-01   1.5928087e-01  -1.4612907e-02   2.0694109e-01   2.4133024e-02  -7.0237614e-02   7.5202318e-02   0.0000000e+00   1.2155748e-02   5.7191135e-02  -1.2116611e-01  -9.1616483e-02  -8.9467113e-02  -1.2780840e-02   9.7494867e-02  -1.3032830e-01  -9.4805903e-02  -9.8899392e-02   3.0144316e-03   3.6851902e-02  -1.3964063e-01  -1.6437538e-02   1.1203032e-02   4.5717754e-02   7.0528819e-02   5.5150634e-04   2.9315090e-02   9.7369549e-02  -5.5813544e-02   2.6970088e-03  -1.1381222e-01  -2.1701349e-02   1.5911449e-01  -9.3616997e-02  -1.1092507e-01  -4.1603273e-03  -2.8653409e-02   7.1423377e-02   1.6957241e-01  -1.3068466e-02   8.8316182e-02   7.3144385e-02  -2.4251909e-02  -1.2879951e-01   1.4181867e-01   1.6010388e-01  -5.4136419e-02  -9.4840137e-02  -7.6156192e-03   3.3440789e-01  -3.1608721e-02  -5.9821313e-02  -1.6683247e-02   1.0983844e-01   8.4359265e-02   8.5133037e-02
   6.2660707e-02  -2.0266394e-02   7.1111645e-02  -9.0188903e-02   3.8037365e-03   2.2830495e-02  -8.5256356e-03   2.4438804e-03   8.5908435e-03  -8.3032844e-03  -3.6657324e-02  -8.3718721e-03   9.9443888e-03  -4.0719791e-02  -5.6720292e-02  -4.4605580e-02   3.6942273e-02   4.7990233e-02   3.5204254e-02   1.1738156e-03  -7.6446767e-02   3.1213223e-02  -1.9757579e-02   5.8832680e-02   9.7680816e-02   5.8641012e-02   7.9332367e-03   4.7171495e-02  -7.1385949e-02   1.3990931e-02   2.4806908e-02   3.4371397e-02  -2.6218247e-02  -3.2133625e-02  -5.2898372e-02  -9.0858279e-02   6.2099247e-02   1.0439806e-03  -3.6708234e-02  -1.7640426e-03  -4.3831517e-02   1.2155748e-02   0.0000000e+00   2.4989790e-01   4.7588698e-02   7.1687068e-02   2.3339995e-01   1.9631370e-02   3.8021740e-02   1.0227460e-01   6.0559320e-03  -2.5758879e-02   8.2791144e-02   1.1500604e-02  -7.0336188e-03  -7.3546191e-02  -6.1507892e-02  -4.2514236e-04  -5.1399465e-02  -1.2182190e-01  -1.7739892e-02  -3.3729683e-02  -3.4584958e-02   2.2158426e-02  -2.9457347e-02   3.1025018e-02   1.7305135e-02   9.1466186e-02   6.9324231e-02   1.1253354e-02   1.8405056e-02   3.5442078e-02  -1.1766763e-01   9.0253291e-02   1.1611762e-02   7.2346720e-02   2.6963888e-02  -1.4017723e-02  -8.8482390e-02  -8.1793914e-02  -3.1876624e-02  -3.9375609e-02   6.3798677e-02   8.5109548e-02  -4.2651502e-02  -1.2872456e-02   5.3587674e-02  -6.9101530e-02  -3.7240000e-02   2.4656761e-02
  -4.4359166e-02  -2.0941056e-02   2.2351722e-02   6.2910194e-03   2.8818793e-02  -3.5898263e-03   4.8166607e-02   6.8110713e-02   1.1699747e-02  -3.8135008e-02   3.5216130e-02  -3.8123214e-02   4.8259163e-02   7.5024963e-02   1.1235039e-02  -2.3684955e-02  -8.8230382e-02   1.1414160e-02   5.2523716e-02   3.5749351e-02  -5.8341780e-03   9.5661364e-02   2.3280808e-02   2.7132773e-03   3.4038938e-02   3.3537786e-02   1.2102981e-02   4.0289807e-02  -3.1632123e-03  -2.4857661e-02  -4.3288548e-03  -1.6847153e-02  -8.2680357e-02  -7.1871934e-02   8.5639884e-04  -5.6261561e-02  -3.2252497e-02   2.6840368e-02  -1.2801720e-01   9.2363509e-02  -1.1219547e-01   5.7191135e-02   2.4989790e-01   0.0000000e+00   1.1357935e-01   1.9554296e-01   6.0915200e-02   9.2741509e-02  -1.8402374e-02   2.8447299e-02   2.4845161e-02   9.4244502e-02   6.2729591e-02   3.1869422e-02  -4.8380980e-02   9.0283025e-04  -3.6337381e-02  -2.9272249e-02  -6.1727803e-02  -7.3095863e-02   5.3828918e-02   1.4299524e-02  -5.1996443e-02   4.0555462e-02   3.5986567e-02  -5.9817556e-02  -3.5041054e-02   8.4235369e-02  -2.2710811e-02  -6.2271517e-02   2.0629840e-02  -1.8376266e-02   1.6167659e-02   1.2633685e-01  -7.0096080e-02  -1.5681413e-02  -4.4147211e-02  -6.6147678e-02  -5.5318499e-02  -8.7897646e-03  -1.4643519e-02  -4.3072141e-02  -6.2664057e-02  -2.0305898e-02   2.0335707e-02  -6.2675539e-03   6.2249452e-02  -9.3214466e-02  -5.1905429e-02   2.1532095e-02
   4.5535206e-02  -2.7771043e-02   8.9928692e-03   1.5031283e-02  -7.6520229e-03   1.1989713e-02   5.8944174e-02   2.9257730e-02  -1.9895714e-03  -7.8420094e-03  -8.3179039e-02   2.4724826e-02   1.6279342e-02  -2.8708657e-02  -3.7809222e-02  -2.4621878e-02   5.5672204e-02  -7.9253253e-02   2.8207151e-02   3.7422110e-02   5.7282169e-02   1.5058959e-02   7.3130196e-02  -3.9167417e-02  -2.9139683e-02  -1.5977261e-02   3.4290926e-03   2.1031573e-02  -6.3094768e-02   1.5114415e-03   2.3301937e-02  -1.6079488e-01  -7.7562462e-02   8.3237219e-02   2.8365093e-02  -4.2640419e-03   2.0505336e-02   1.4721580e-01  -3.0012448e-02  -8.6749574e-02   1.9819384e-02  -1.2116611e-01   4.7588698e-02   1.1357935e-01   0.0000000e+00   1.6581757e-01  -1.3791990e-01   5.8439735e-02   1.5051930e-01   7.3256968e-02   6.5225625e-02   1.2400737e-01  -3.4749017e-02   5.0774565e-03   5.9160793e-02   1.2940863e-01   8.6688787e-02  -2.4463342e-03  -7.0689581e-02   4.2703076e-02   2.3389229e-02   1.4076865e-02   2.9294840e-02   6.4701402e-02  -6.1710712e-02   3.6260578e-03   1.5519724e-01   7.0824202e-02  -9.8355754e-03   1.4839818e-02  -3.3589768e-02   3.7273725e-02   1.6077505e-01  -3.9264267e-02  -1.1214500e-01   1.4617974e-01   4.3414130e-02  -1.4812036e-01  -4.1668605e-03  -1.2771438e-02   2.1780595e-03  -4.4674921e-02  -5.5692504e-02   2.2994291e-02   2.4093393e-02   6.9097052e-02   6.5114554e-02   5.3999410e-02  -2.7895433e-02   5.0069128e-02
   9.9639717e-03  -1.7685950e-02  -1.4278253e-02  -5.3034919e-02  -2.6584300e-02   1.5117427e-02  -7.2590144e-02   4.0211692e-02   6.3911812e-03  -2.2284164e-02  -4.5400986e-03  -2.6176984e-02  -1.2904309e-01  -9.8888996e-02  -7.8752197e-02  -4.0773897e-02  -3.8949550e-02  -3.6906112e-02  -3.4864531e-02  -1.5272725e-02   3.4498705e-02   1.2274471e-03  -1.1838871e-02   1.1334803e-01   4.8938707e-02  -6.7775154e-02   7.3425729e-03   6.2551340e-02   2.7230885e-02  -3.8554529e-03   2.7555663e-02  -1.3609806e-02   3.8405899e-02  -1.5662119e-01  -5.2254211e-03  -7.4795218e-03  -3.0663461e-02   4.8994729e-03   9.8908481e-02   6.7013569e-03  -4.7149739e-02  -9.1616483e-02   7.1687068e-02   1.9554296e-01   1.6581757e-01   0.0000000e+00  -4.2669240e-02   2.6352649e-02   9.2630133e-02   1.1674195e-02   4.0363910e-03   1.4658540e-01  -2.8517280e-02  -6.1873158e-02  -2.5436069e-02   9.0608668e-02  -3.4993412e-03  -6.7923374e-02  -1.7238906e-02   8.6200495e-03   1.0764781e-01   1.2160819e-01  -9.6000039e-02  -7.0739390e-02  -9.4604671e-03  -5.6996878e-02  -6.5554365e-02   2.0500842e-02   3.1005675e-02   7.8358804e-03  -7.6083334e-02   2.2359061e-02  -3.6461364e-02  -5.3703369e-02  -1.8429927e-02  -3.0062962e-02  -1.6532263e-01   8.3142008e-02   1.0844124e-01  -4.5329890e-02  -2.7092405e-02  -1.4773298e-02  -3.4733284e-02   1.1138715e-02  -2.4720237e-02   5.5429084e-02  -1.1842515e-01  -4.9099802e-02   2.2480268e-04   7.4881025e-02
  -5.7906114e-02   1.5987362e-01  -2.1641163e-02  -7.9812908e-02   6.1109909e-02  -2.6109526e-03  -2.8091679e-02  -1.3126280e-02   4.6234727e-02   2.5050385e-03  -6.7477148e-02   8.4701563e-02  -6.8065844e-02   3.3542309e-02  -3.6732358e-02  -8.9110523e-02  -1.7522105e-02   4.4702742e-02   2.5345553e-02  -4.4093144e-02   7.2705945e-03   4.2020035e-02  -4.8777036e-02  -6.2672076e-02   2.7249592e-02   5.7819401e-03  -2.5798493e-02  -1.8111249e-02  -2.7260270e-02  -3.1833239e-02   3.6416323e-03   1.5064824e-02  -2.3209984e-01  -1.0850416e-01  -7.8085986e-02   7.5821983e-02   7.2691658e-02  -4.1241984e-02  -2.7405240e-02   1.6310168e-02   5.3948475e-02  -8.9467113e-02   2.3339995e-01   6.0915200e-02  -1.3791990e-01  -4.2669240e-02   0.0000000e+00   1.2410356e-01  -5.0260271e-03  -6.7264988e-02  -3.2631228e-02  -6.8365720e-02   1.1498906e-01   1.1852337e-01   5.4951401e-02  -1.9081793e-02  -5.0766614e-02  -9.2110126e-02   8.4132925e-02   7.5389398e-02  -7.2895323e-03   1.0296855e-02  -3.0422904e-02  -1.4712827e-03   6.2652743e-02   1.0851703e-02   6.3341822e-02   3.6539365e-02   6.5551177e-02  -3.4886256e-02   1.5432539e-02  -7.3082550e-02   3.3640211e-02  -3.4664992e-02   9.4004624e-02   1.8181647e-01  -8.2176900e-03  -8.1511960e-02  -5.3402695e-02  -6.6808022e-02  -3.1648174e-02   6.4516258e-02  -1.1901416e-02   2.6026964e-02  -3.5075184e-02  -6.3157953e-02   6.0052012e-02  -7.3843761e-02  -4.8242882e-02  -9.3820305e-02
  -9.1074163e-02   7.8972172e-02  -3.3832642e-03   3.2266844e-02  -2.5792324e-02  -2.4004217e-02   2.4439431e-02   1.6921199e-02  -1.1488873e-02  -2.0912362e-03  -7.2929906e-02  -1.7458160e-02   1.8096715e-02   1.0290584e-03   1.0123602e-02  -2.1297380e-02  -7.7838062e-02   5.8313964e-02  -5.3254211e-02  -4.8240079e-02   2.9812367e-02  -2.9337853e-02   3.0353451e-02   4.8923435e-02  -1.2296051e-02   3.9099769e-02  -1.3702186e-02  -4.2309537e-02  -1.0685579e-02   7.6348147e-03  -2.8621579e-02   4.1741009e-02  -1.4318111e-01  -2.8999510e-02  -1.5107207e-03  -5.8823669e-03  -2.9367410e-02  -1.3535934e-01  -1.9683185e-01   4.2860296e-02   2.7046571e-02  -1.2780840e-02   1.9631370e-02   9.2741509e-02   5.8439735e-02   2.6352649e-02   1.2410356e-01   0.0000000e+00  -5.5609369e-04  -7.5125341e-03  -6.0402509e-02  -2.3351002e-05   8.4696618e-02   4.1377164e-02   7.5194627e-02   1.4134098e-01  -2.0984554e-02   2.9600225e-02   5.6686877e-02  -2.9471983e-02   4.6573324e-03  -7.5994905e-02  -9.6675756e-02  -5.1034026e-02  -5.4282641e-02   6.2349256e-02   5.4773567e-02  -8.6447453e-03  -2.7779898e-02  -4.4936449e-02   9.8545793e-03  -4.7765904e-02   6.4997345e-02  -3.6647680e-02   2.2102224e-03  -4.7132774e-02  -1.9219928e-02   1.1042756e-01   3.4567710e-02   5.5082951e-03   1.5569907e-02  -6.6096854e-02   5.2370625e-02   3.7554425e-02  -4.5076714e-02  -1.0721604e-02  -1.4059292e-02  -1.2800943e-02  -2.5158057e-02  -2.7067815e-02
   7.6164259e-02  -4.2649508e-02   3.2062142e-02  -1.1381090e-02   3.8952301e-03   6.4598768e-03   6.4069068e-03   7.8306385e-02  -3.3682764e-02   1.6133125e-03   2.9308515e-02  -1.3256545e-02  -8.6557779e-02  -4.2862590e-02   2.6127505e-02   1.2451319e-01   5.2539179e-02  -7.9136135e-02   7.7195987e-03  -1.5892966e-02  -1.6190685e-02   6.1880356e-02   3.0040376e-02   4.1537042e-02   9.5282759e-02   5.4286984e-02  -2.1137896e-03  -6.9428469e-02  -5.9587094e-02  -4.5858541e-02  -7.8600485e-02  -9.5200135e-03  -2.2664940e-02  -9.5029452e-03  -1.2676818e-01   4.7469967e-02  -1.4749025e-02  -2.4208344e-03   1.3294726e-02  -1.3720056e-02  -9.6932114e-02   9.7494867e-02   3.8021740e-02  -1.8402374e-02   1.5051930e-01   9.2630133e-02  -5.0260271e-03  -5.5609369e-04   0.0000000e+00   9.9796165e-02   6.0276061e-02  -3.9070946e-02  -6.1182367e-02   4.3899381e-02   5.4055676e-02   6.9336573e-02   3.6566577e-02  -9.2247195e-02   2.1008145e-02  -9.1147085e-02  -8.3087413e-02  -2.6061359e-02   4.6867825e-02   6.6111927e-02  -8.7578981e-02   5.8567629e-03   4.4416066e-02  -6.1466786e-02   4.0628875e-02  -2.8638160e-02   9.8108732e-03  -3.6052466e-02  -7.2842395e-02  -7.9954929e-03   1.3604304e-02   2.6672181e-03  -1.6001947e-03   4.0393156e-02  -5.0449011e-02  -6.7613587e-02   6.2739948e-02   3.4401984e-02  -1.2477680e-01   1.2486932e-01   5.0682805e-03   1.6521468e-02   5.1516842e-03   8.7230339e-02  -4.4108924e-02   2.5154626e-02
   4.8911056e-02  -1.6417563e-02   1.4993936e-02  -5.2295837e-02   3.8841613e-02   6.1443164e-02   1.0232919e-01  -4.0136191e-03   8.9354188e-03  -2.3471393e-03  -8.0534217e-02  -4.7659975e-02   6.1334873e-03   6.6519955e-02   5.7559753e-02  -3.4607604e-02   9.4114338e-02  -2.6953051e-02  -6.7780089e-03  -8.0747848e-02  -1.9753570e-02   3.9824492e-03  -3.5066295e-02  -1.0850282e-02   1.0837220e-02  -4.5123666e-02  -5.6874779e-02   1.5303595e-02   2.9825785e-02  -7.3921518e-02   3.8589678e-02  -3.2574544e-02  -2.1912110e-02  -3.5442692e-02   5.8169936e-03   3.5929014e-02  -1.6174684e-01   9.5565053e-03   1.7031414e-02   5.8617728e-02   9.8864550e-02  -1.3032830e-01   1.0227460e-01   2.8447299e-02   7.3256968e-02   1.1674195e-02  -6.7264988e-02  -7.5125341e-03   9.9796165e-02   0.0000000e+00  -9.5724001e-03   1.4443110e-01  -5.1726313e-02   1.0941755e-01  -6.8591750e-02   2.3878899e-03   1.1183176e-02   8.1063301e-02   1.8313603e-02   2.8210191e-02  -6.4215003e-02  -6.1128403e-02  -9.7274785e-02   9.3473845e-02  -2.8640845e-02   3.7009386e-02   1.9333452e-02  -1.3781509e-01  -2.1473832e-02   1.0310918e-01  -1.0906959e-01  -7.6001368e-02   6.6892858e-02  -5.0345140e-02   6.7031877e-02  -2.8154114e-02   2.8611588e-02   1.3265593e-01  -3.5261997e-02   9.6290137e-02   4.9941069e-02  -9.5217177e-02   5.5451680e-02  -7.7104673e-02  -6.8812569e-02  -1.9290005e-02  -7.5685807e-02   1.5238722e-03  -2.3120732e-02   4.5115090e-02
  -9.4888584e-03   2.8564860e-02   7.0423614e-03  -3.4991634e-02   3.9614008e-02   5.9087006e-02   3.2042822e-02  -1.0174717e-02  -5.4710928e-03  -5.2066484e-02  -9.5718794e-03  -4.4969586e-02   5.3788532e-02   5.7339133e-02   1.1979312e-03  -6.7956057e-03   1.8883672e-02   1.8499461e-02   6.2108143e-02   8.0307810e-02  -3.7693160e-02   2.9615261e-02   8.4459772e-03   2.4770525e-02   4.5517876e-02   2.9115474e-02   4.5931334e-02  -2.6523777e-03  -2.0350446e-03  -3.9814957e-02   6.3612969e-03  -7.9564412e-03   4.0665351e-02  -3.3946972e-02   1.4599295e-02  -6.7112940e-02  -3.7092414e-03   3.6538165e-02   2.1888720e-02  -3.9029601e-03  -1.0640363e-01  -9.4805903e-02   6.0559320e-03   2.4845161e-02   6.5225625e-02   4.0363910e-03  -3.2631228e-02  -6.0402509e-02   6.0276061e-02  -9.5724001e-03   0.0000000e+00   2.3773295e-02  -3.9691484e-02   3.9843359e-03   2.7826070e-02   1.2663868e-02   1.9833698e-03   8.2262543e-02   7.7218002e-02  -4.9899038e-02   2.7594804e-02  -1.0500752e-01  -9.2818456e-03  -1.3773200e-02   3.5515354e-02  -1.2123566e-01  -3.9893228e-02  -1.0356304e-01   1.9270655e-02   1.7468767e-02  -3.7609875e-02   1.0227992e-01  -1.1114438e-02   1.2773508e-01   5.3740820e-02   7.0617864e-02   1.0901426e-03   1.2923829e-02   1.4220721e-02   2.4209271e-02   3.3093682e-02   4.6587467e-02   6.9963226e-03   4.2431187e-02   3.0346945e-03   5.5257994e-02  -6.5780201e-03   3.4722198e-02  -5.8721604e-02  -7.6737611e-03
  -1.0622104e-02   6.1701483e-02  -2.4650159e-02   3.2661835e-03   1.9736047e-02  -1.3895209e-02   1.9751652e-02   4.2091711e-02   7.2324318e-02   1.2846028e-02  -5.3304906e-03  -1.3395839e-01   6.0805273e-02   5.5968800e-02  -6.2732701e-02  -7.3523100e-02   3.2694912e-02   2.5490546e-02   6.9934466e-02   6.1272414e-02   9.7460767e-02   2.3687662e-03  -5.0342285e-02  -4.4238829e-02  -8.9630003e-03  -1.8326793e-02  -5.3596211e-02  -1.9545947e-02  -3.9689133e-04  -2.3221397e-02  -2.7701177e-02  -1.7562074e-02  -4.2550318e-05  -1.1068663e-01   5.1473395e-02  -3.6060976e-02  -1.2829571e-01  -1.0030550e-01   6.0978717e-02  -4.8685099e-02   9.4578297e-02  -9.8899392e-02  -2.5758879e-02   9.4244502e-02   1.2400737e-01   1.4658540e-01  -6.8365720e-02  -2.3351002e-05  -3.9070946e-02   1.4443110e-01   2.3773295e-02   0.0000000e+00  -4.4457990e-02  -2.1740621e-02   5.2263477e-02  -4.3623966e-02   3.0168671e-02  -4.9356662e-02   3.6425512e-03   9.4572902e-03  -3.1429846e-02  -3.4921060e-02   8.6076621e-03   4.0873219e-04   1.5851077e-02  -5.0537692e-02  -4.6109537e-02  -1.4160632e-01   1.6797238e-02   1.8118425e-02  -3.6656075e-03  -4.0946659e-02   6.9103780e-02   6.6394229e-02  -2.7457962e-03  -3.3935165e-02  -4.4666530e-02   4.9919118e-02  -2.9635898e-03  -2.6966165e-02   5.7394341e-03   9.3743598e-02  -3.7999390e-02   5.8215320e-02   2.6691007e-02   6.5442073e-03  -1.0119996e-01   3.0446069e-02  -2.1783301e-03  -1.2312537e-02
   3.3422482e-02   2.8645583e-04  -4.4729219e-04   3.2345443e-02   1.3527191e-04  -3.2000729e-02  -6.1389877e-02  -2.1884791e-02  -4.7483917e-02   1.9985456e-02  -4.5336251e-02  -4.8082113e-02  -3.0185885e-02   5.8443400e-02  -3.6407930e-02   2.9493465e-03   6.6357363e-02  -1.4466324e-01   6.6192159e-02   6.5973084e-02   8.0546588e-02   8.2947997e-02  -1.6002021e-02   1.3095943e-02  -2.8614054e-02   6.9635933e-02  -2.7105019e-02  -6.0827336e-02  -1.6155704e-02   1.5431454e-02   4.7304290e-02   8.5099500e-02   1.1648642e-02  -1.7127845e-02   2.1294733e-02   5.0216533e-04  -3.7245533e-02   7.3654307e-02  -1.2947602e-02  -6.5969077e-02   4.0019609e-02   3.0144316e-03   8.2791144e-02   6.2729591e-02  -3.4749017e-02  -2.8517280e-02   1.1498906e-01   8.4696618e-02  -6.1182367e-02  -5.1726313e-02  -3.9691484e-02  -4.4457990e-02   0.0000000e+00   1.0990448e-01   2.8240204e-02   7.2968761e-02  -7.5861432e-02   5.5430000e-02   1.6771136e-02  -5.9966663e-02  -7.1587609e-02   8.4376200e-02   3.5616185e-02   6.7221464e-02   1.0839361e-02  -2.0259365e-01  -1.3044703e-02  -8.6270552e-02   2.8125409e-02   8.3517558e-02  -3.0586842e-02  -2.4169902e-04  -2.5046765e-02   1.6347250e-03   7.2884559e-03  -9.6223267e-03  -9.7437706e-03  -6.6354733e-02   1.7256784e-02   5.8803740e-02   8.6948659e-02   6.4032573e-03   2.2146646e-02   3.4036870e-02   1.9356779e-02   3.8622372e-03   5.7724963e-03   4.8336339e-04   1.4190460e-02   2.0244871e-02
  -5.3019944e-03   9.4686970e-02   1.8892174e-02   3.4059898e-02   3.6759108e-02  -1.8865972e-02  -5.5832685e-02  -6.5737848e-02   5.0158993e-03  -1.6673775e-02   5.0038078e-02   2.2752572e-02   8.9052658e-03  -3.4641798e-04   2.5024438e-02  -1.2772622e-03   4.0992247e-02   4.0849753e-02   4.7227293e-02   5.9062051e-03  -1.3002801e-02  -5.6408064e-02  -3.9420706e-04   7.9739676e-03  -3.0184601e-02  -6.7108230e-02   4.7253539e-02   5.8965015e-02   2.4266596e-03   3.5935950e-02   2.2562602e-03   2.8301387e-02  -5.2701480e-02   1.2377233e-01  -4.4580763e-02  -9.7277876e-03  -1.2097795e-01   8.8811492e-04   6.0235179e-02   1.1959295e-01  -7.1342015e-02   3.6851902e-02   1.1500604e-02   3.1869422e-02   5.0774565e-03  -6.1873158e-02   1.1852337e-01   4.1377164e-02   4.3899381e-02   1.0941755e-01   3.9843359e-03  -2.1740621e-02   1.0990448e-01   0.0000000e+00   5.7914100e-02   9.2435594e-02  -6.8990154e-02   6.8407616e-03  -5.8513251e-03  -1.1010432e-01   6.4338440e-02   6.3746624e-02   7.1286890e-02  -6.0871697e-02   2.5579276e-02  -1.5077483e-01   9.6776269e-02  -8.7466100e-02   2.7461120e-02   5.6611529e-02   6.9605049e-02   3.5972382e-02   8.0493745e-02   1.9779236e-02   2.4990360e-02  -8.1541193e-02   4.7670818e-02  -3.3369123e-02   4.1930646e-02  -3.0287699e-02   3.0722798e-03   4.6581742e-02   1.6626727e-02   5.6197647e-02   2.6707956e-02   2.1218103e-03   9.8675323e-03   8.3163747e-02   1.6883707e-02   7.5585427e-02
   5.2105570e-02  -7.9158195e-02   1.2174063e-02  -1.1324588e-02   2.4630817e-03  -5.5825369e-02   1.3091600e-02   1.6779228e-02  -1.4005363e-03  -5.2709553e-02  -1.4245642e-02  -7.4078528e-02  -1.2188038e-02   2.7159198e-02  -4.1750626e-02  -9.2225854e-02  -8.1022446e-02   4.4870320e-02  -3.9785058e-02   7.7225566e-02   2.8678950e-02  -1.2208354e-01   2.1276777e-02   3.4815866e-02   7.2422263e-02  -1.4696607e-03  -2.1635916e-02  -1.3075052e-01  -3.3679740e-03  -3.1851025e-02  -5.7111999e-03  -3.0809078e-02  -1.6557109e-02  -3.3936356e-02  -1.1905533e-01  -8.9720375e-03  -1.6048621e-02   3.5821451e-02   1.7090979e-01  -6.1697909e-02   6.4439194e-02  -1.3964063e-01  -7.0336188e-03  -4.8380980e-02   5.9160793e-02  -2.5436069e-02   5.4951401e-02   7.5194627e-02   5.4055676e-02  -6.8591750e-02   2.7826070e-02   5.2263477e-02   2.8240204e-02   5.7914100e-02   0.0000000e+00   6.4994583e-02   1.4454711e-02  -6.2330214e-02   1.5105553e-02  -4.6288705e-02   2.5196680e-03  -2.8863454e-02  -1.6732402e-02   2.2468739e-02   1.1386099e-02  -1.1330452e-02   5.1953856e-02  -1.8905832e-01   1.3614766e-01  -1.9402645e-01   1.0153127e-02   1.9576294e-02   1.3012473e-01   1.4328249e-02   4.1010864e-02   3.5346085e-02  -9.4797087e-02   4.8765583e-02   2.6388346e-02  -6.3514136e-02  -6.5498163e-02   1.8225291e-02  -8.9227789e-02  -8.6122340e-02   1.2286476e-02  -2.2338080e-02  -4.6102276e-03   1.0937629e-02   6.0553131e-02   6.5209339e-02
   9.4628797e-02  -2.2275221e-02  -9.9578158e-03  -8.6462735e-02  -3.9629527e-02   7.4139519e-02  -3.4137725e-02  -3.5829477e-03  -1.8431910e-02   3.1433504e-02  -2.1962115e-02  -6.6773456e-02  -3.8475672e-02   8.2182209e-02   4.0702714e-02  -2.6008902e-02  -2.1977190e-03   2.7954282e-03   1.7935933e-04  -4.8097353e-04  -8.5673123e-02  -2.6095440e-02  -5.3584754e-02  -5.8944137e-02  -7.8850822e-02   1.3110275e-01   1.5285030e-02   1.0738611e-02   1.6523013e-02  -2.5475087e-02  -3.9961896e-02   2.4039317e-02  -8.5832158e-02  -8.8848220e-02   6.6175002e-02   5.1683842e-02   7.4865794e-02  -1.2249471e-01   4.1323616e-02   2.2970619e-01  -3.9555341e-02  -1.6437538e-02  -7.3546191e-02   9.0283025e-04   1.2940863e-01   9.0608668e-02  -1.9081793e-02   1.4134098e-01   6.9336573e-02   2.3878899e-03   1.2663868e-02  -4.3623966e-02   7.2968761e-02   9.2435594e-02   6.4994583e-02   0.0000000e+00   5.3810718e-02  -1.0399469e-01   1.9774772e-02  -4.6930442e-03   8.9652447e-02  -6.5402966e-02   5.1604635e-02   7.8559304e-02  -1.7443776e-01  -5.1820185e-02   2.7624842e-03   2.6160792e-02   3.0694854e-02   8.6651129e-03  -5.6207858e-02   3.4079488e-02  -2.0329079e-02   2.6345744e-02  -3.3443179e-02   1.3942014e-02   2.2699255e-02  -2.4320543e-02   3.6374285e-02   5.6504816e-02  -7.4753116e-02  -2.8485722e-02   8.9840188e-02  -1.1328376e-01  -1.0112338e-02   1.4994680e-02  -1.6064611e-01  -1.5484604e-03   5.0176439e-02   7.9023267e-02
   1.2351847e-01   9.5417897e-02  -2.3364092e-02   1.4031108e-03  -4.9355784e-02   2.6479250e-02  -3.7126961e-02   4.9397972e-02   3.1481944e-02  -6.9557998e-03  -8.6212035e-04   1.2020418e-02  -3.6752267e-02  -4.2232658e-02   4.3427136e-02   6.7336734e-02   2.1448771e-02   1.3510275e-01   6.2344613e-02   1.2595666e-02   3.3776633e-02   1.1634897e-02   4.0845526e-03   1.2283735e-02  -2.9957813e-02   4.4244268e-02   1.0953379e-02   1.2870443e-02  -6.2179126e-02   3.9574709e-02  -6.5337891e-02  -9.0234240e-02  -2.8789416e-02  -1.1017465e-01   1.1799676e-01   1.7503746e-02  -3.9622807e-02  -6.2589828e-02   5.8019602e-02   2.4259973e-02   8.6925618e-02   1.1203032e-02  -6.1507892e-02  -3.6337381e-02   8.6688787e-02  -3.4993412e-03  -5.0766614e-02  -2.0984554e-02   3.6566577e-02   1.1183176e-02   1.9833698e-03   3.0168671e-02  -7.5861432e-02  -6.8990154e-02   1.4454711e-02   5.3810718e-02   0.0000000e+00   6.6209015e-02   2.3171570e-02   6.8791636e-02   2.0911017e-02  -1.0629337e-01   3.6200400e-02   3.5595700e-02   6.7537081e-02   7.1686671e-03  -3.7054955e-02  -3.7360239e-02   1.2706516e-01   1.0039454e-01  -9.9860042e-02   9.1294613e-03   3.0782277e-02   3.2536043e-02   7.8063729e-04   1.8828907e-04  -1.0081569e-01   1.4696465e-02  -1.3015051e-02   4.4402032e-02  -1.4190624e-02  -3.8343989e-02   8.1747006e-03   1.2578797e-02   2.1717395e-02  -1.1676585e-03   5.2944026e-02  -6.4868894e-02  -6.7336433e-03  -6.3318798e-02
   2.4249180e-02   2.6672781e-01  -2.0246794e-02   5.7909516e-03   1.8652092e-02   2.5117321e-02   2.5757998e-02  -1.1595474e-02  -3.1146513e-02  -7.5894404e-03   9.9071819e-02   7.5822122e-02   3.5266370e-02  -1.0151229e-01  -3.3148947e-02  -3.2492347e-03   5.3440456e-02   2.9325680e-02   3.2756840e-02   1.0328900e-01  -6.8686177e-02   6.5075565e-02  -5.8025588e-02   5.0228107e-03   2.8123940e-02  -6.6614541e-02   5.8877056e-02   2.8000684e-02  -2.1722617e-02  -4.4651163e-02  -2.1900086e-02  -5.2156351e-02  -4.1912561e-02  -5.4757946e-02  -4.8468619e-02  -7.2894751e-02   9.9203842e-02  -2.0633981e-01   5.8250331e-02   2.1682391e-02   9.2428170e-02   4.5717754e-02  -4.2514236e-04  -2.9272249e-02  -2.4463342e-03  -6.7923374e-02  -9.2110126e-02   2.9600225e-02  -9.2247195e-02   8.1063301e-02   8.2262543e-02  -4.9356662e-02   5.5430000e-02   6.8407616e-03  -6.2330214e-02  -1.0399469e-01   6.6209015e-02   0.0000000e+00   8.6056143e-02   9.1967877e-02  -4.1033268e-02   4.7363061e-02   1.2509829e-02   4.5175999e-02   7.4679375e-02   3.6438949e-02   6.7582603e-03   2.5161803e-03   9.6441571e-02   1.1956355e-01   8.1268920e-03   1.7420650e-02  -9.5809347e-04  -1.3084693e-02  -2.6457237e-02   1.6109734e-01  -4.1153470e-02  -1.5062353e-02  -1.4691834e-02  -7.0873721e-02   1.0811859e-01  -3.3208301e-02   3.7521897e-03   3.8668911e-02   3.9143361e-02  -2.7745374e-02  -1.2393188e-01   2.4224198e-02  -3.8653711e-02   4.4880807e-03
   6.6971467e-03   4.3010076e-03   3.5391305e-02  -2.1366868e-02  -4.4081581e-02  -3.8138656e-02   5.6514425e-02  -6.2743523e-02   1.4175558e-02   2.1595330e-02   2.0280633e-02   4.6713197e-02   2.1255968e-02  -2.1218165e-02   5.6448247e-02   3.6728393e-02   1.0729375e-02   1.3349748e-02  -7.5180613e-02  -1.9628502e-03   2.7066138e-03   2.7429656e-02  -1.6047653e-02  -2.2065576e-02  -6.2294373e-02  -1.5528555e-03   5.2407306e-02  -1.1404016e-02  -5.5802642e-02  -9.1829670e-02   6.2369467e-02   5.1426951e-02   6.0075714e-02  -7.9286921e-02   4.5080602e-02   7.1735424e-02  -3.1169942e-02   4.2873495e-03  -4.6884173e-03  -2.1154302e-02  -2.3344464e-02   7.0528819e-02  -5.1399465e-02  -6.1727803e-02  -7.0689581e-02  -1.7238906e-02   8.4132925e-02   5.6686877e-02   2.1008145e-02   1.8313603e-02   7.7218002e-02   3.6425512e-03   1.6771136e-02  -5.8513251e-03   1.5105553e-02   1.9774772e-02   2.3171570e-02   8.6056143e-02   0.0000000e+00   2.6224065e-01   2.4790698e-01  -1.2470688e-01   1.1872795e-01   7.4074762e-02   5.8298408e-02  -3.9800888e-02   1.7580829e-01  -3.3773183e-02   1.4797421e-01   8.4374075e-02  -6.6643817e-02  -4.5062390e-02  -1.6549453e-02  -5.5830300e-02   1.3732694e-01  -3.3001834e-02  -9.8335845e-02   5.6737139e-02  -3.8819676e-02   8.1325859e-03  -3.6100965e-02  -2.0393286e-02  -6.2753597e-02   1.0250622e-01   5.1498688e-02  -2.9332747e-02   2.8423952e-02  -8.8198086e-02   3.6351333e-03   7.2115421e-04
   4.0805293e-02  -1.0727503e-02  -2.2129577e-02   2.7644373e-02  -4.1517898e-02  -4.2432800e-02  -4.2236280e-03   1.1557520e-01  -1.4105058e-01   4.5230801e-02  -5.1716297e-02   3.4488011e-02  -1.0865196e-01  -1.0229285e-01  -7.2517414e-02  -6.2785642e-02   9.9246383e-02  -1.0313568e-01   1.0697159e-02  -8.9435903e-02  -6.9648469e-02   1.5296891e-01   7.9621662e-02   2.2371440e-03  -8.8758266e-02  -2.2894528e-02   5.1494791e-02  -1.2714845e-02  -9.0263828e-02   9.0351518e-03   6.7354760e-03  -1.5581668e-01  -1.9754717e-01  -6.7506397e-03  -5.3433687e-02  -3.0771986e-01  -8.5021229e-02  -1.8400438e-02  -2.4950375e-02   6.5300229e-02  -6.2001494e-02   5.5150634e-04  -1.2182190e-01  -7.3095863e-02   4.2703076e-02   8.6200495e-03   7.5389398e-02  -2.9471983e-02  -9.1147085e-02   2.8210191e-02  -4.9899038e-02   9.4572902e-03  -5.9966663e-02  -1.1010432e-01  -4.6288705e-02  -4.6930442e-03   6.8791636e-02   9.1967877e-02   2.6224065e-01   0.0000000e+00   5.3371424e-02   2.5558294e-01  -2.5056916e-02   1.4021580e-01   9.5943380e-03  -1.0808387e-01  -1.9408515e-03  -1.2316951e-01   7.1590124e-02   6.9943690e-03   5.7522353e-03  -1.1023688e-01   1.9703676e-02  -1.2101424e-02   3.4855457e-02  -1.4058083e-01  -6.4767756e-02   1.0647286e-01  -9.8571177e-02  -2.9722224e-02   5.2205267e-02  -3.8648572e-02  -3.6202621e-02   2.7460390e-02  -2.2408377e-02  -5.2205532e-02  -2.0540623e-01   2.1693035e-02  -3.5867111e-02   5.7844348e-02
   3.3143954e-02   3.7821560e-02   5.3639023e-02  -2.7829718e-02  -2.0388793e-02  -5.5316163e-02   4.0795693e-03  -2.8876248e-02   6.5058225e-02   1.9594945e-02   2.6891640e-02   1.0039283e-01   5.6887393e-02  -3.8062647e-03   5.7632118e-02  -3.7897985e-02  -2.6982794e-02   8.6692430e-02  -8.1662964e-02  -1.0446772e-01  -1.4246133e-02   6.4484899e-02  -3.5257899e-02  -6.6645412e-02  -9.2468160e-03   2.0442888e-03  -5.2885062e-02  -2.7929204e-02  -6.6332766e-03  -5.3405265e-03   4.3796313e-02  -4.7659651e-02   1.4891895e-01  -1.3770020e-01  -1.2270353e-02   6.9117579e-02  -3.5382178e-02  -2.4675256e-02   5.2967995e-02   1.2322342e-02   4.8924048e-02   2.9315090e-02  -1.7739892e-02   5.3828918e-02   2.3389229e-02   1.0764781e-01  -7.2895323e-03   4.6573324e-03  -8.3087413e-02  -6.4215003e-02   2.7594804e-02  -3.1429846e-02  -7.1587609e-02   6.4338440e-02   2.5196680e-03   8.9652447e-02   2.0911017e-02  -4.1033268e-02   2.4790698e-01   5.3371424e-02   0.0000000e+00   1.6430506e-01   1.1940978e-01   2.6345869e-02   2.2103820e-02   2.3364222e-02   3.4638940e-03   1.3298561e-02  -1.1785087e-01   8.2735841e-02   1.0940008e-01   1.7625390e-01  -1.8062298e-01  -1.8738944e-02  -4.6230296e-03   1.4170186e-01   2.3572479e-02  -3.6156273e-02   2.4775059e-02   2.7920091e-02   1.1507022e-02  -3.8948637e-02   1.1738700e-01  -7.7804504e-02   9.6758562e-02   1.0898734e-02   2.0463944e-01  -4.5258330e-02   5.0089720e-02  -8.9435571e-03
  -2.4147851e-02   5.1236464e-02   8.4195978e-02   3.7740722e-02   4.4396299e-02   3.5087632e-04  -3.4722399e-02   4.7265768e-02   3.1470761e-02   1.0095112e-01   2.8904908e-03   1.1182908e-01   7.1472909e-02   7.2463125e-05   5.4369383e-02   5.2757059e-02   2.7187914e-02   6.4744024e-02  -3.7323005e-02   3.6931826e-02   5.4364136e-02  -5.0778867e-02   2.8809352e-04  -5.8398487e-02  -2.9242647e-02   6.3186035e-04  -1.9981431e-02  -3.3165082e-02  -2.4453138e-02  -2.9940555e-02  -5.8050988e-02   5.5195810e-02   3.6896453e-02   7.1974357e-02  -9.2631131e-02   6.1115802e-02   3.7171436e-02   1.1255194e-01   9.7844539e-03  -4.5776192e-02  -9.4413477e-02   9.7369549e-02  -3.3729683e-02   1.4299524e-02   1.4076865e-02   1.2160819e-01   1.0296855e-02  -7.5994905e-02  -2.6061359e-02  -6.1128403e-02  -1.0500752e-01  -3.4921060e-02   8.4376200e-02   6.3746624e-02  -2.8863454e-02  -6.5402966e-02  -1.0629337e-01   4.7363061e-02  -1.2470688e-01   2.5558294e-01   1.6430506e-01   0.0000000e+00   2.9689766e-02  -4.5036298e-02   1.4863506e-01   1.9954498e-01  -5.0848455e-02  -1.5593295e-02   4.2732093e-02   1.3017447e-01  -9.8792140e-02  -7.6169783e-02   3.4413401e-02   9.0842036e-02  -1.2868614e-01   7.7482513e-02   1.3824201e-02   8.6392675e-02  -5.5043162e-02  -1.2728304e-01   1.5990181e-02  -2.2948710e-02   6.7722294e-02  -1.0775465e-01   1.0874919e-01  -6.5442117e-03  -7.4743979e-02   7.0975249e-02  -4.8387796e-02   1.5331158e-02
   5.8951474e-02  -1.5652385e-01   4.9901453e-02  -2.1667063e-03   1.3615851e-02   7.1290470e-03   2.6978533e-03   4.8621533e-02  -2.2211667e-02   6.7088612e-02   1.2999283e-01  -6.2294222e-02   9.0060436e-03   1.4118084e-01  -1.3852877e-01  -1.0776815e-01  -5.3615701e-02   1.7660748e-02   2.7278253e-02  -2.0763983e-01  -6.4482073e-02   5.4728130e-02  -2.7579745e-02   7.9229298e-02  -1.4472409e-02  -4.1621695e-03  -1.1821000e-01   1.1395874e-02  -2.3956658e-02  -9.7912986e-02   5.3159138e-02   1.0072272e-01  -5.9806270e-02  -9.7519200e-02  -7.5058165e-03  -5.3343244e-02   9.5774672e-02  -8.6675299e-02  -1.2890495e-01  -6.3210529e-02   1.5787587e-01  -5.5813544e-02  -3.4584958e-02  -5.1996443e-02   2.9294840e-02  -9.6000039e-02  -3.0422904e-02  -9.6675756e-02   4.6867825e-02  -9.7274785e-02  -9.2818456e-03   8.6076621e-03   3.5616185e-02   7.1286890e-02  -1.6732402e-02   5.1604635e-02   3.6200400e-02   1.2509829e-02   1.1872795e-01  -2.5056916e-02   1.1940978e-01   2.9689766e-02   0.0000000e+00   8.5383469e-02   2.7839180e-01  -1.0233661e-01   7.0761821e-02  -1.7004457e-01  -1.4584292e-01  -1.4881392e-01   6.9506412e-02  -5.2780242e-02  -1.0366578e-02   8.6567459e-03  -1.9537872e-01  -8.7813303e-02  -2.7897471e-02   2.8806993e-02  -3.1451994e-02  -1.5938025e-01   1.3363099e-01   4.1377595e-02  -1.7767530e-02   4.2152648e-02  -3.8363340e-02   6.1689750e-03  -1.5521061e-01  -1.3565292e-01   2.5857879e-02  -1.3790673e-03
  -3.5287543e-02  -1.5981196e-02   5.2598922e-02  -1.1171443e-01  -2.4830148e-02   2.7526402e-02   9.7279097e-02  -2.2705851e-02  -2.7432321e-02   5.7894292e-02   1.4910878e-01   1.0625119e-01   5.0966233e-02  -5.2873460e-02  -2.5254193e-02   7.6975309e-02  -1.5494105e-02   1.3955169e-01  -1.1605098e-02   2.7236994e-01   4.8746754e-02   8.7764979e-02  -3.3215880e-02  -5.8705772e-02  -8.4575376e-03   7.6306717e-02  -2.2435217e-02  -4.0864380e-02   4.3644436e-03  -6.9084543e-02   7.1520956e-02   1.7276643e-02   7.7706396e-02   3.8150250e-02  -3.9573762e-02  -3.3300097e-03   4.6676504e-02  -9.1822170e-02   3.0214005e-02  -6.2685568e-02  -6.3636878e-02   2.6970088e-03   2.2158426e-02   4.0555462e-02   6.4701402e-02  -7.0739390e-02  -1.4712827e-03  -5.1034026e-02   6.6111927e-02   9.3473845e-02  -1.3773200e-02   4.0873219e-04   6.7221464e-02  -6.0871697e-02   2.2468739e-02   7.8559304e-02   3.5595700e-02   4.5175999e-02   7.4074762e-02   1.4021580e-01   2.6345869e-02  -4.5036298e-02   8.5383469e-02   0.0000000e+00  -4.0326526e-02   1.7274728e-02  -1.3706329e-02  -8.1371845e-02  -5.3154081e-02   2.6162520e-02  -1.4773523e-03  -2.1320814e-01  -5.3888331e-02   2.7389382e-02  -1.5121017e-02   9.9174820e-03  -7.5093658e-02   1.0234786e-01  -1.9566660e-02   8.8026685e-02   3.5511114e-02   1.2482539e-02   3.9038741e-03  -9.5858813e-03   1.9897986e-03   1.6439299e-02   3.8317173e-03   1.3984153e-01   9.5555312e-02   3.8010380e-02
  -2.1022691e-02   8.1903863e-02   5.3074303e-02   5.2453556e-02   5.7780136e-02   3.4723499e-02  -7.4135373e-02   2.6997079e-02   6.0181656e-02  -4.6232425e-02  -5.4244488e-02  -1.5446453e-01   9.8145150e-02   5.1533274e-02   9.3898014e-02   5.0697663e-02   2.6722716e-02   6.4459706e-03   3.1230740e-02   3.3201159e-02   8.1806243e-03   5.8873341e-02   3.0837915e-02  -2.5834163e-02   1.0780005e-01   5.8256708e-02   3.6636626e-02   9.5839265e-02   1.2050322e-01   1.7493039e-02  -3.3582546e-02  -7.3542507e-02   2.1027592e-02   3.0864082e-02   1.2293437e-01   1.2823847e-01   1.0487209e-01   1.8298085e-03   5.9058779e-02   5.6120591e-03  -7.3784782e-02  -1.1381222e-01  -2.9457347e-02   3.5986567e-02  -6.1710712e-02  -9.4604671e-03   6.2652743e-02  -5.4282641e-02  -8.7578981e-02  -2.8640845e-02   3.5515354e-02   1.5851077e-02   1.0839361e-02   2.5579276e-02   1.1386099e-02  -1.7443776e-01   6.7537081e-02   7.4679375e-02   5.8298408e-02   9.5943380e-03   2.2103820e-02   1.4863506e-01   2.7839180e-01  -4.0326526e-02   0.0000000e+00   1.0120392e-01   1.4115674e-01   5.2953172e-02   2.9232346e-02   2.9325993e-02  -1.0685833e-01   2.2841052e-03   1.1318036e-01  -3.2717892e-03   3.1400351e-02   9.2999182e-02   6.8311199e-02   8.5669979e-02   2.1298679e-02   3.0292289e-02   4.0359140e-03  -3.3430981e-02  -2.9841509e-02  -4.2280491e-02   8.8043770e-03   2.2497727e-02   6.8889938e-02   1.3183477e-01  -1.0004004e-01  -1.0608829e-03
  -5.1427583e-02  -8.3324107e-02  -1.6298609e-02   2.1649785e-02   1.6826601e-02   1.2084636e-02  -1.3826980e-04  -5.2583357e-02  -4.9399329e-02   9.0691129e-02   6.8265994e-02   6.8065778e-02   9.6552792e-02   1.5307376e-01   2.8851361e-02   7.5328451e-02   5.7379870e-02   5.6687441e-03   1.1075462e-02   7.1203630e-02  -7.0645854e-02   8.2021775e-02  -1.5373910e-02   3.8114879e-02  -4.1507849e-02  -2.6112975e-02   2.7711004e-03  -2.2212430e-02  -5.0620742e-02  -1.3008260e-01  -1.3033537e-02  -1.0378446e-01  -5.8741413e-04  -1.3763458e-01   4.9551387e-02  -7.8614610e-02  -8.2697156e-03  -7.4335458e-02   1.7230852e-02   6.2383159e-02   8.5901977e-02  -2.1701349e-02   3.1025018e-02  -5.9817556e-02   3.6260578e-03  -5.6996878e-02   1.0851703e-02   6.2349256e-02   5.8567629e-03   3.7009386e-02  -1.2123566e-01  -5.0537692e-02  -2.0259365e-01  -1.5077483e-01  -1.1330452e-02  -5.1820185e-02   7.1686671e-03   3.6438949e-02  -3.9800888e-02  -1.0808387e-01   2.3364222e-02   1.9954498e-01  -1.0233661e-01   1.7274728e-02   1.0120392e-01   0.0000000e+00   1.2697174e-01   1.8344944e-01  -2.3334330e-02  -1.4715258e-02   1.0539280e-01  -6.2067718e-02  -6.3140079e-03   1.1825191e-02  -6.4208878e-02   1.1234461e-01   5.6419643e-02   1.0624399e-01   8.4899524e-03   8.7202057e-03   2.4622480e-02  -8.2977850e-02   4.5722000e-02   1.8672247e-04   4.6222591e-03   1.7018604e-02  -3.7280657e-02   1.0813695e-01  -8.2562471e-02  -7.3592649e-03
  -9.5533883e-03   4.7795295e-02   8.5799861e-02  -4.6584368e-02   4.6084710e-02  -1.5903202e-02   9.7568614e-02  -2.3973921e-02  -4.7058842e-03  -2.0817547e-03  -2.0590792e-02  -7.5768095e-02   1.6574119e-03  -5.7962135e-02   3.2101661e-02  -6.9923491e-02  -3.3321714e-02  -2.9997428e-02   2.7160143e-02  -3.7773563e-02   7.2331711e-02  -3.8338110e-02   7.8042472e-02  -1.6766866e-02   8.7161338e-03  -2.8062223e-02   1.6782954e-02  -2.1797462e-02   2.0861702e-03   1.1113020e-02  -7.3970112e-03  -9.5069733e-02   4.2068109e-02  -6.0081669e-02   1.9121462e-01  -5.2609431e-02  -4.9005233e-02  -9.4946416e-03   1.4174665e-01   2.4811540e-02  -1.6097719e-01   1.5911449e-01   1.7305135e-02  -3.5041054e-02   1.5519724e-01  -6.5554365e-02   6.3341822e-02   5.4773567e-02   4.4416066e-02   1.9333452e-02  -3.9893228e-02  -4.6109537e-02  -1.3044703e-02   9.6776269e-02   5.1953856e-02   2.7624842e-03  -3.7054955e-02   6.7582603e-03   1.7580829e-01  -1.9408515e-03   3.4638940e-03  -5.0848455e-02   7.0761821e-02  -1.3706329e-02   1.4115674e-01   1.2697174e-01   0.0000000e+00   3.6384377e-01   1.5506438e-02   4.7070466e-02   1.1525907e-01  -1.9226355e-02  -6.1208369e-02  -3.3481083e-02   8.1843230e-03  -1.5396840e-01  -1.9251609e-02  -8.0146670e-02  -9.5163509e-02   4.3447888e-02  -9.1824770e-03   2.0890705e-02  -3.9498601e-02  -1.3576122e-02  -3.8497009e-03  -4.9234176e-02   9.7635952e-02  -1.2110312e-01  -2.2404772e-02   3.0149940e-02
   4.7132707e-02   2.7066662e-02   2.8932628e-02   2.9565420e-02  -3.7891182e-02  -2.4394297e-02   9.9359675e-03   9.1241764e-02  -1.2701117e-01  -7.7526316e-03  -8.7789892e-02  -1.4473696e-01   1.0483647e-02   4.1120504e-02  -6.6674179e-02  -1.4607810e-02   1.1225134e-01   4.0288686e-02  -7.3392612e-02  -3.0529122e-02  -1.2060152e-02  -5.8798537e-02   3.2987118e-02  -3.3894373e-02  -2.8891706e-02   1.9284795e-02  -1.0050974e-01   2.7781916e-02   5.4117264e-02  -2.3496521e-03   6.1003868e-02   2.4433782e-02  -9.0945462e-02   1.6934579e-02   4.1595903e-02   6.8741015e-02  -2.9359222e-02   3.3061119e-02   5.0258542e-02   2.1614333e-02  -5.6216771e-02  -9.3616997e-02   9.1466186e-02   8.4235369e-02   7.0824202e-02   2.0500842e-02   3.6539365e-02  -8.6447453e-03  -6.1466786e-02  -1.3781509e-01  -1.0356304e-01  -1.4160632e-01  -8.6270552e-02  -8.7466100e-02  -1.8905832e-01   2.6160792e-02  -3.7360239e-02   2.5161803e-03  -3.3773183e-02  -1.2316951e-01   1.3298561e-02  -1.5593295e-02  -1.7004457e-01  -8.1371845e-02   5.2953172e-02   1.8344944e-01   3.6384377e-01   0.0000000e+00  -4.6654528e-02  -7.6972806e-03  -9.1313153e-03  -2.7359645e-03  -2.7820394e-02  -8.8528871e-02   2.9487992e-02  -9.3911864e-02  -9.9390791e-02   8.7871605e-02  -8.4613643e-02  -8.7965177e-02   2.2348416e-02   7.7513849e-03   2.4807328e-02   3.0490438e-02   3.1940986e-02   4.4519084e-02  -1.1051797e-01   6.9171755e-02  -9.6200962e-02  -4.5392058e-02
   1.6609278e-02   1.7621503e-02  -2.5756644e-02  -8.7725937e-03  -3.0428675e-02  -1.3201854e-02  -1.5498623e-01  -7.1974021e-03  -8.4479176e-02  -3.6700004e-02  -3.3422720e-02  -4.8462404e-02  -1.0649246e-01   1.7824279e-01  -3.4041508e-02   1.3192160e-02  -1.1434820e-02   8.6948982e-02   1.2855707e-01   5.0759166e-02  -4.6715282e-02  -5.6585640e-02  -3.1237582e-02  -5.5122276e-02  -6.1784500e-02   6.6011519e-02  -1.2519724e-03   3.5975972e-02   4.6721948e-02  -7.2871808e-02  -7.8758388e-02  -9.9467642e-02   5.5651503e-02  -6.2354002e-02   8.0621477e-02   1.1423681e-01   7.6295831e-03  -1.3127438e-01   7.1454130e-02  -2.1287701e-01   1.7034432e-01  -1.1092507e-01   6.9324231e-02  -2.2710811e-02  -9.8355754e-03   3.1005675e-02   6.5551177e-02  -2.7779898e-02   4.0628875e-02  -2.1473832e-02   1.9270655e-02   1.6797238e-02   2.8125409e-02   2.7461120e-02   1.3614766e-01   3.0694854e-02   1.2706516e-01   9.6441571e-02   1.4797421e-01   7.1590124e-02  -1.1785087e-01   4.2732093e-02  -1.4584292e-01  -5.3154081e-02   2.9232346e-02  -2.3334330e-02   1.5506438e-02  -4.6654528e-02   0.0000000e+00   4.7879588e-03  -1.2698467e-02   5.7397709e-02  -1.8962205e-02  -5.3255332e-02  -6.2602966e-02  -1.3277147e-01  -2.7882912e-01  -1.2171428e-01   4.4614816e-02   5.3403076e-02  -9.2422604e-03  -7.5061167e-02  -8.4130246e-02  -4.9479906e-02  -4.6338035e-02  -1.7118263e-02   2.5669369e-02   2.3532228e-02   3.3324633e-02  -9.3944280e-03
   1.8482694e-02  -1.6213453e-02   3.3384924e-02  -3.7237476e-02   1.1150264e-02   7.8714524e-02  -7.0562444e-02  -1.0951867e-01   2.6241454e-02   1.0127999e-01  -8.2526755e-02  -1.7024181e-01  -1.6622546e-01   5.3250798e-03  -1.0581182e-03   3.3893985e-02  -1.0962153e-01  -5.9306103e-02  -3.9087493e-02   9.7854192e-02  -9.2964135e-02  -1.3146456e-01  -5.9385048e-03   8.8220578e-04   2.3274892e-02  -2.5102319e-03  -1.2968053e-01   2.7763229e-02  -1.0048258e-01   1.0960098e-02  -1.5233928e-01   2.8237900e-03  -1.2558231e-01  -1.4069662e-02  -1.5958571e-01   7.9546535e-02  -6.5248877e-02  -1.0687953e-01  -2.6345758e-02   5.2545661e-02   7.3548059e-02  -4.1603273e-03   1.1253354e-02  -6.2271517e-02   1.4839818e-02   7.8358804e-03  -3.4886256e-02  -4.4936449e-02  -2.8638160e-02   1.0310918e-01   1.7468767e-02   1.8118425e-02   8.3517558e-02   5.6611529e-02  -1.9402645e-01   8.6651129e-03   1.0039454e-01   1.1956355e-01   8.4374075e-02   6.9943690e-03   8.2735841e-02   1.3017447e-01  -1.4881392e-01   2.6162520e-02   2.9325993e-02  -1.4715258e-02   4.7070466e-02  -7.6972806e-03   4.7879588e-03   0.0000000e+00   2.3328846e-01  -6.8578790e-02  -1.1258269e-01  -1.0842473e-01   2.1363243e-02  -7.5454083e-02  -4.3811612e-02  -8.4824187e-02   1.6984631e-01  -1.5019167e-01  -1.5109495e-01   7.9671560e-02  -1.4572146e-02  -3.8876050e-03   2.2723728e-02   2.3374472e-02   8.9642980e-02  -1.0726995e-02  -1.2619789e-01   7.2246816e-02
  -1.7225619e-02  -3.6933914e-02  -4.2174243e-02   2.6020880e-03   4.1478226e-02   5.2496331e-03  -1.6964934e-02   1.0151011e-01   3.6171756e-02   1.4299614e-02  -5.8262482e-02   1.0750010e-01  -2.8713023e-02  -2.6938409e-02   3.6032833e-02  -1.1420647e-01  -6.9237833e-02  -8.2022058e-02   5.9561430e-02  -9.4016765e-02  -1.3564448e-02   1.3554656e-01  -2.9089138e-02  -3.1199852e-02  -1.1711525e-02   1.7046503e-02   1.6538996e-02   5.7982619e-02   5.2291214e-02  -5.5670983e-02   1.4950032e-02   1.4836346e-02   8.1342985e-02  -1.8402522e-01   7.6938942e-02  -1.4260673e-01  -4.6692705e-03   3.1279859e-02   4.4661733e-02  -1.3105718e-01  -3.1387798e-02  -2.8653409e-02   1.8405056e-02   2.0629840e-02  -3.3589768e-02  -7.6083334e-02   1.5432539e-02   9.8545793e-03   9.8108732e-03  -1.0906959e-01  -3.7609875e-02  -3.6656075e-03  -3.0586842e-02   6.9605049e-02   1.0153127e-02  -5.6207858e-02  -9.9860042e-02   8.1268920e-03  -6.6643817e-02   5.7522353e-03   1.0940008e-01  -9.8792140e-02   6.9506412e-02  -1.4773523e-03  -1.0685833e-01   1.0539280e-01   1.1525907e-01  -9.1313153e-03  -1.2698467e-02   2.3328846e-01   0.0000000e+00   4.0269257e-02   7.1154826e-02   1.1670782e-01  -1.6607618e-03   3.8103169e-02  -1.9727512e-01   1.7526639e-01   5.4758085e-02  -5.6846489e-02  -6.7822515e-03  -1.3140102e-01  -8.9982591e-02  -6.4204200e-03   2.0183896e-02  -6.6146691e-02  -2.6931660e-01   6.1290504e-03   8.3244915e-02  -3.1155385e-02
  -7.9971388e-03   1.7074933e-03  -2.2126976e-02  -8.7627271e-02   4.1418799e-02   4.6372802e-02  -1.9129068e-02  -2.5866371e-02  -3.4187670e-02   5.6081706e-02  -4.0303903e-02   1.4164955e-01   1.3612080e-02   5.8334253e-02   6.2471963e-03  -1.3797040e-02   2.4638170e-01  -2.3811656e-02  -7.4589380e-02   1.2588401e-01  -6.1246854e-02   1.3164352e-01  -6.4080216e-02   3.3693628e-02   6.8287329e-02   2.6239591e-02  -1.9577917e-03   1.4892035e-02  -1.8855117e-03   1.1911497e-01  -1.6486262e-03   2.9720578e-02  -4.9932684e-02  -2.1054207e-02  -1.0652949e-01  -9.0825835e-02  -4.5960454e-02   2.3703472e-02  -2.1499132e-02   6.0025474e-03  -1.9579058e-03   7.1423377e-02   3.5442078e-02  -1.8376266e-02   3.7273725e-02   2.2359061e-02  -7.3082550e-02  -4.7765904e-02  -3.6052466e-02  -7.6001368e-02   1.0227992e-01  -4.0946659e-02  -2.4169902e-04   3.5972382e-02   1.9576294e-02   3.4079488e-02   9.1294613e-03   1.7420650e-02  -4.5062390e-02  -1.1023688e-01   1.7625390e-01  -7.6169783e-02  -5.2780242e-02  -2.1320814e-01   2.2841052e-03  -6.2067718e-02  -1.9226355e-02  -2.7359645e-03   5.7397709e-02  -6.8578790e-02   4.0269257e-02   0.0000000e+00   2.9165008e-02  -1.0818380e-02   4.9493919e-02  -2.0281982e-01  -4.3363334e-02   1.4907692e-01  -2.6034424e-01  -6.8558025e-02   2.0587595e-02  -3.5747296e-02  -5.2452016e-02  -1.8460754e-01  -3.8746573e-03  -1.0480276e-02  -5.7341948e-02   4.4272130e-02  -5.4430957e-02   3.4417825e-02
   3.5742865e-02  -5.3088953e-03  -3.8698760e-02  -9.6544511e-03  -7.2407966e-02   1.7568747e-02   2.8831221e-02   2.3469135e-02   7.3135902e-03   4.6984149e-02   3.2969415e-02   9.2862749e-02  -5.6185651e-02  -1.5900086e-01   2.2307966e-02   9.1331215e-02   6.8400934e-02   1.2772214e-01   2.1842779e-02  -4.3016894e-02  -2.4454275e-04   7.4202330e-02  -2.2200435e-02   8.5106775e-02  -7.8781571e-02  -9.9252112e-02  -2.3961874e-02   6.6083237e-02   1.1438047e-01   9.0462769e-03   1.0497651e-02  -5.6757174e-02   2.2059596e-02  -2.8078553e-02  -9.8725133e-03  -7.0592256e-02   1.4755835e-01   8.2150359e-02   2.9059624e-02  -1.2830100e-01  -2.1644181e-02   1.6957241e-01  -1.1766763e-01   1.6167659e-02   1.6077505e-01  -3.6461364e-02   3.3640211e-02   6.4997345e-02  -7.2842395e-02   6.6892858e-02  -1.1114438e-02   6.9103780e-02  -2.5046765e-02   8.0493745e-02   1.3012473e-01  -2.0329079e-02   3.0782277e-02  -9.5809347e-04  -1.6549453e-02   1.9703676e-02  -1.8062298e-01   3.4413401e-02  -1.0366578e-02  -5.3888331e-02   1.1318036e-01  -6.3140079e-03  -6.1208369e-02  -2.7820394e-02  -1.8962205e-02  -1.1258269e-01   7.1154826e-02   2.9165008e-02   0.0000000e+00   5.8613347e-02   2.0023025e-01   9.8538329e-02  -5.0955248e-02   4.0163332e-02   2.4538813e-02  -1.3558638e-01  -1.4079191e-01  -7.1466306e-02  -5.2576057e-02  -5.6971760e-02  -1.1170532e-01   1.6470610e-02   9.3041013e-02   1.7228059e-03  -4.5969034e-02  -5.9369182e-02
   5.3882348e-02  -2.6812398e-02  -4.2333992e-02  -7.1725765e-02   1.3009550e-02  -1.9505034e-02  -1.1194425e-01  -1.0750623e-01  -9.8391539e-02  -1.8150690e-02  -8.8592244e-02   4.1813187e-03   4.3004203e-02  -1.3045077e-01  -8.4557743e-02   4.2963616e-02   6.1294705e-02   1.0387970e-01  -4.1803881e-02  -1.2671249e-01   6.2181950e-02   6.4785098e-02   1.0374712e-03  -3.9638070e-02  -1.1171130e-02  -7.4516831e-03   7.1989259e-02  -2.2840112e-02   2.0007134e-02   8.8817710e-02  -2.7570578e-02  -7.0550055e-02  -3.7881508e-04   1.4158157e-02  -5.1633509e-03   5.8284223e-02  -8.3202413e-02  -4.8312976e-02   8.0899233e-03   9.2929730e-02   8.9136353e-02  -1.3068466e-02   9.0253291e-02   1.2633685e-01  -3.9264267e-02  -5.3703369e-02  -3.4664992e-02  -3.6647680e-02  -7.9954929e-03  -5.0345140e-02   1.2773508e-01   6.6394229e-02   1.6347250e-03   1.9779236e-02   1.4328249e-02   2.6345744e-02   3.2536043e-02  -1.3084693e-02  -5.5830300e-02  -1.2101424e-02  -1.8738944e-02   9.0842036e-02   8.6567459e-03   2.7389382e-02  -3.2717892e-03   1.1825191e-02  -3.3481083e-02  -8.8528871e-02  -5.3255332e-02  -1.0842473e-01   1.1670782e-01  -1.0818380e-02   5.8613347e-02   0.0000000e+00   5.9919566e-02   1.2167124e-01  -4.5969896e-02   7.9459646e-02  -1.1944708e-01  -2.6437282e-02   7.1800089e-02  -2.3625264e-02  -2.0469060e-03  -3.1669354e-02  -1.0618713e-02   1.7127958e-02   3.4179476e-02  -7.0858878e-02   6.7517844e-03   3.8231135e-02
  -6.4149467e-02  -1.1894044e-01   3.1380396e-02  -3.6220248e-03  -1.5003048e-02   5.8794593e-02   1.1385456e-02   9.2028411e-02  -3.1830107e-02   5.7424804e-02   9.1723145e-02   5.6591611e-02   1.0531603e-01  -6.4543503e-02  -8.7053479e-03   8.6269974e-04  -1.0144827e-01  -8.0485846e-02   3.7299594e-02  -1.5894359e-02  -9.6249969e-02  -3.7994673e-02  -1.9099290e-02   3.4736144e-02  -2.2286863e-02   1.1467834e-02  -6.3927020e-02  -2.2450916e-02   7.7208880e-02   2.7739266e-02  -1.2103156e-01   6.1138475e-02   3.1255596e-02  -9.9236614e-02  -2.8562637e-02   4.1656564e-02  -1.2365630e-01  -3.9349074e-02   3.1933704e-02   9.5755397e-02   1.3868613e-01   8.8316182e-02   1.1611762e-02  -7.0096080e-02  -1.1214500e-01  -1.8429927e-02   9.4004624e-02   2.2102224e-03   1.3604304e-02   6.7031877e-02   5.3740820e-02  -2.7457962e-03   7.2884559e-03   2.4990360e-02   4.1010864e-02  -3.3443179e-02   7.8063729e-04  -2.6457237e-02   1.3732694e-01   3.4855457e-02  -4.6230296e-03  -1.2868614e-01  -1.9537872e-01  -1.5121017e-02   3.1400351e-02  -6.4208878e-02   8.1843230e-03   2.9487992e-02  -6.2602966e-02   2.1363243e-02  -1.6607618e-03   4.9493919e-02   2.0023025e-01   5.9919566e-02   0.0000000e+00   7.0107615e-02   1.8003887e-01   3.0039150e-02  -7.5572037e-02  -5.9008767e-02   6.8963288e-02   3.2183266e-02   2.8728321e-02  -6.7617651e-02   5.3437639e-02  -1.0312966e-03  -8.7327607e-02   1.0899776e-01  -5.5643338e-02   5.7956820e-02
   7.3516369e-02  -1.4691947e-02   9.7675239e-03   7.8642408e-03   1.8879834e-02   1.5291741e-02  -2.6262983e-02  -7.0491785e-02  -7.7562608e-02  -1.4280892e-02   1.4048401e-01  -4.1853091e-02  -1.2900040e-01   5.6195985e-04  -8.1216211e-02  -5.2278570e-03   1.6338078e-02  -1.9775615e-02  -1.7712306e-02  -3.0227553e-02  -8.3084437e-02  -7.6383162e-02  -7.0358783e-02   5.9794790e-02  -1.1389786e-01   1.4267167e-02  -9.6977711e-02   2.6247935e-02  -5.3741939e-02   2.7412740e-01  -7.2077890e-02   9.8619373e-02  -3.2373436e-02   1.0255156e-01   5.3420821e-02  -2.0241870e-02  -6.2951958e-02  -1.5262084e-01   5.3265846e-02   6.5359483e-03  -2.4785868e-02   7.3144385e-02   7.2346720e-02  -1.5681413e-02   1.4617974e-01  -3.0062962e-02   1.8181647e-01  -4.7132774e-02   2.6672181e-03  -2.8154114e-02   7.0617864e-02  -3.3935165e-02  -9.6223267e-03  -8.1541193e-02   3.5346085e-02   1.3942014e-02   1.8828907e-04   1.6109734e-01  -3.3001834e-02  -1.4058083e-01   1.4170186e-01   7.7482513e-02  -8.7813303e-02   9.9174820e-03   9.2999182e-02   1.1234461e-01  -1.5396840e-01  -9.3911864e-02  -1.3277147e-01  -7.5454083e-02   3.8103169e-02  -2.0281982e-01   9.8538329e-02   1.2167124e-01   7.0107615e-02   0.0000000e+00  -2.0616157e-02   7.2658168e-03  -2.0168555e-02   2.0912396e-01  -3.4452553e-02   4.9996811e-02   1.6050341e-02  -2.8481001e-02   8.3823858e-02  -7.1166413e-02  -1.1063197e-01   6.6641378e-02  -1.7142409e-02  -1.5854659e-02
  -4.8222001e-02  -2.0893347e-02   3.0358472e-02  -3.3257616e-02  -4.7974951e-02   8.2143004e-04  -1.6075927e-02   6.1976653e-02  -1.4077272e-01  -6.6447800e-02   4.1238107e-03  -1.0681704e-01  -1.8032633e-01  -3.1318466e-02   4.9800706e-02  -6.1355829e-02  -4.3416544e-02   4.4850347e-02   9.8857267e-02  -4.7334770e-02   6.1116914e-02   4.4982688e-02   1.5533644e-03  -1.6227158e-01   3.8654247e-02   6.9948406e-02   2.0572172e-02   3.5820552e-02  -1.0742713e-02  -7.8514112e-02  -8.9581514e-02  -5.9905324e-02  -8.9066045e-03  -3.2178511e-01  -1.8759389e-02   2.0882416e-02   5.3339954e-02  -1.9079866e-01  -7.1506926e-02  -1.4143696e-01   9.7098443e-02  -2.4251909e-02   2.6963888e-02  -4.4147211e-02   4.3414130e-02  -1.6532263e-01  -8.2176900e-03  -1.9219928e-02  -1.6001947e-03   2.8611588e-02   1.0901426e-03  -4.4666530e-02  -9.7437706e-03   4.7670818e-02  -9.4797087e-02   2.2699255e-02  -1.0081569e-01  -4.1153470e-02  -9.8335845e-02  -6.4767756e-02   2.3572479e-02   1.3824201e-02  -2.7897471e-02  -7.5093658e-02   6.8311199e-02   5.6419643e-02  -1.9251609e-02  -9.9390791e-02  -2.7882912e-01  -4.3811612e-02  -1.9727512e-01  -4.3363334e-02  -5.0955248e-02  -4.5969896e-02   1.8003887e-01  -2.0616157e-02   0.0000000e+00   6.2708262e-02   1.9902782e-02  -8.2566896e-02  -1.2139443e-01   4.5024579e-02  -1.2391771e-01  -3.6828606e-04   3.4461198e-02   5.3427796e-02  -1.3485877e-01  -1.0076898e-01  -2.6454513e-02   4.2854363e-02
   5.6306897e-02  -5.6491169e-02   3.9599813e-02   6.4482725e-02  -2.6957298e-02  -2.3355205e-02   1.2337632e-01  -5.4694409e-02  -5.7134391e-02   4.9469436e-02  -1.8401614e-01  -1.2798254e-01  -8.2111795e-02   4.9861978e-02  -1.8726716e-02   5.3747769e-02  -6.8781748e-02  -8.3618584e-03   8.6622642e-02   5.0460374e-02   2.7172249e-02  -9.8553840e-02  -3.7234814e-02   7.3576580e-02   4.2075976e-02   7.2272104e-02   2.6673628e-02   8.3843597e-02   4.4715058e-02   4.7479918e-02  -3.7038030e-02   9.7022160e-02   2.1871541e-01   3.1581987e-03  -1.8884152e-01   2.4914264e-01  -2.5398187e-01   1.1923254e-01  -7.8964300e-02   7.7160084e-02   4.7678034e-03  -1.2879951e-01  -1.4017723e-02  -6.6147678e-02  -1.4812036e-01   8.3142008e-02  -8.1511960e-02   1.1042756e-01   4.0393156e-02   1.3265593e-01   1.2923829e-02   4.9919118e-02  -6.6354733e-02  -3.3369123e-02   4.8765583e-02  -2.4320543e-02   1.4696465e-02  -1.5062353e-02   5.6737139e-02   1.0647286e-01  -3.6156273e-02   8.6392675e-02   2.8806993e-02   1.0234786e-01   8.5669979e-02   1.0624399e-01  -8.0146670e-02   8.7871605e-02  -1.2171428e-01  -8.4824187e-02   1.7526639e-01   1.4907692e-01   4.0163332e-02   7.9459646e-02   3.0039150e-02   7.2658168e-03   6.2708262e-02   0.0000000e+00   8.9752019e-03   1.0776961e-01  -8.1179026e-02   8.2564864e-02  -1.4058302e-02   1.3585595e-01  -2.8453786e-02   1.1065429e-02   1.0126484e-01  -1.0100549e-01   3.4000039e-02  -5.9727850e-02
   3.0818904e-02   1.3416597e-02   6.8119273e-02   4.9567168e-02  -6.0191983e-02  -4.6781643e-03   1.2979315e-01   7.1344109e-02  -7.8816538e-03  -4.7497429e-02   1.1348094e-02   2.4270939e-02  -1.8635356e-02   1.9754053e-02  -5.4441087e-02  -3.4089786e-02   4.0995892e-01  -4.3436744e-02  -2.3806340e-02  -5.9952639e-02   4.2348965e-02   1.0411779e-01  -4.2348856e-02  -1.1915253e-01   3.3650724e-03   6.7545290e-02   9.2574002e-02   1.8818979e-02   1.8762523e-01   2.6030097e-02  -3.7509965e-02   4.1941907e-02  -8.6633001e-02  -3.0999643e-02   6.9609550e-02   1.4399723e-02   1.2309091e-01   3.2948616e-02  -7.7699646e-02   2.1271552e-01  -8.8317922e-02   1.4181867e-01  -8.8482390e-02  -5.5318499e-02  -4.1668605e-03   1.0844124e-01  -5.3402695e-02   3.4567710e-02  -5.0449011e-02  -3.5261997e-02   1.4220721e-02  -2.9635898e-03   1.7256784e-02   4.1930646e-02   2.6388346e-02   3.6374285e-02  -1.3015051e-02  -1.4691834e-02  -3.8819676e-02  -9.8571177e-02   2.4775059e-02  -5.5043162e-02  -3.1451994e-02  -1.9566660e-02   2.1298679e-02   8.4899524e-03  -9.5163509e-02  -8.4613643e-02   4.4614816e-02   1.6984631e-01   5.4758085e-02  -2.6034424e-01   2.4538813e-02  -1.1944708e-01  -7.5572037e-02  -2.0168555e-02   1.9902782e-02   8.9752019e-03   0.0000000e+00   5.0000483e-02   2.2931676e-01   6.5154786e-02  -7.5736035e-02  -4.2259069e-02   1.6747675e-02  -7.4362457e-03   6.1311068e-02  -5.3970964e-02  -3.3070186e-02  -9.8425644e-03
  -7.3326455e-02  -6.3775794e-02   1.0253311e-02   3.6464245e-02  -7.8965804e-03  -4.3158888e-02  -9.1673165e-02   6.5596874e-02  -6.8282631e-02   3.4802754e-02  -3.3199469e-02   3.3161072e-02   8.6956558e-02  -5.8016881e-02   2.8233746e-02  -1.5948051e-01  -1.0767472e-01   2.5402684e-02  -8.2917494e-02  -1.2925912e-01   3.9061061e-02  -1.6920251e-02  -2.0496280e-02   4.4587322e-02   1.7768747e-02  -1.2580199e-01  -2.4832121e-02  -3.5729098e-02  -1.6624474e-02   9.3700171e-02  -9.1964029e-02  -6.4310871e-02  -8.8300281e-02  -1.1664346e-01  -1.0259616e-01  -4.8561845e-02   1.1220230e-02   3.7552299e-02   4.9178910e-02  -1.3408350e-01   7.3438078e-02   1.6010388e-01  -8.1793914e-02  -8.7897646e-03  -1.2771438e-02  -4.5329890e-02  -6.6808022e-02   5.5082951e-03  -6.7613587e-02   9.6290137e-02   2.4209271e-02  -2.6966165e-02   5.8803740e-02  -3.0287699e-02  -6.3514136e-02   5.6504816e-02   4.4402032e-02  -7.0873721e-02   8.1325859e-03  -2.9722224e-02   2.7920091e-02  -1.2728304e-01  -1.5938025e-01   8.8026685e-02   3.0292289e-02   8.7202057e-03   4.3447888e-02  -8.7965177e-02   5.3403076e-02  -1.5019167e-01  -5.6846489e-02  -6.8558025e-02  -1.3558638e-01  -2.6437282e-02  -5.9008767e-02   2.0912396e-01  -8.2566896e-02   1.0776961e-01   5.0000483e-02   0.0000000e+00  -1.3097947e-01  -2.2553646e-02  -2.2543141e-01   3.2860696e-02   1.1578166e-01   6.0587429e-02  -1.4511802e-01   1.2887884e-01  -1.0776163e-02  -8.5341263e-02
  -4.3951631e-02   1.4212432e-02   7.7699147e-03   1.0170582e-02   3.7921752e-02   5.5511199e-03   1.0551422e-01   5.8927753e-02  -1.7455807e-02  -4.0008637e-02  -2.7272523e-02  -2.6352238e-02  -9.2416369e-02   1.0758170e-02  -1.6658841e-02  -9.0919006e-02   6.3416617e-02   7.2675119e-02   4.6383729e-02  -1.3554603e-01   7.9080242e-02  -1.8756379e-02  -2.9200431e-03  -3.2276653e-02   2.2488985e-02   1.9151153e-02  -1.7104870e-02  -2.6796823e-02  -9.9898177e-03   9.2935780e-02  -4.7744034e-03  -6.7338245e-02   6.2092571e-02   2.9396954e-02  -1.6450902e-01  -8.2567794e-03   8.7808461e-02   1.2455493e-02  -6.9775293e-02  -2.4315932e-02   7.7830064e-02  -5.4136419e-02  -3.1876624e-02  -1.4643519e-02   2.1780595e-03  -2.7092405e-02  -3.1648174e-02   1.5569907e-02   6.2739948e-02   4.9941069e-02   3.3093682e-02   5.7394341e-03   8.6948659e-02   3.0722798e-03  -6.5498163e-02  -7.4753116e-02  -1.4190624e-02   1.0811859e-01  -3.6100965e-02   5.2205267e-02   1.1507022e-02   1.5990181e-02   1.3363099e-01   3.5511114e-02   4.0359140e-03   2.4622480e-02  -9.1824770e-03   2.2348416e-02  -9.2422604e-03  -1.5109495e-01  -6.7822515e-03   2.0587595e-02  -1.4079191e-01   7.1800089e-02   6.8963288e-02  -3.4452553e-02  -1.2139443e-01  -8.1179026e-02   2.2931676e-01  -1.3097947e-01   0.0000000e+00   6.2317536e-02   5.4174661e-02   3.7977350e-02   1.4421797e-01  -5.3552437e-02  -3.3943049e-02   2.0202376e-02  -7.4605741e-02  -5.9774404e-02
  -4.0072352e-02  -1.8751985e-02  -4.2139233e-02  -1.2066419e-02   8.3526365e-03  -1.2596601e-02  -1.4706200e-02  -8.2370736e-03   3.9104991e-02   3.6724150e-02  -1.9405850e-02   7.7317684e-02   2.1404757e-02  -3.3821356e-02  -5.7703772e-02  -7.8821623e-02   3.2001904e-02   9.7569594e-02  -7.5316129e-02   6.8630436e-02   2.8592702e-03   5.6811189e-02  -3.7950810e-02  -1.0108324e-01  -9.5577206e-02   1.3186097e-01   1.1692728e-02  -2.3676142e-03  -7.0559351e-02   9.1343281e-02   1.0308131e-01  -1.4125048e-01   2.9419862e-02  -5.8816386e-02   5.3183332e-02  -1.3948544e-01  -7.5827056e-02  -8.9674180e-03   6.6934526e-02  -9.7465588e-02   8.9859732e-02  -9.4840137e-02  -3.9375609e-02  -4.3072141e-02  -4.4674921e-02  -1.4773298e-02   6.4516258e-02  -6.6096854e-02   3.4401984e-02  -9.5217177e-02   4.6587467e-02   9.3743598e-02   6.4032573e-03   4.6581742e-02   1.8225291e-02  -2.8485722e-02  -3.8343989e-02  -3.3208301e-02  -2.0393286e-02  -3.8648572e-02  -3.8948637e-02  -2.2948710e-02   4.1377595e-02   1.2482539e-02  -3.3430981e-02  -8.2977850e-02   2.0890705e-02   7.7513849e-03  -7.5061167e-02   7.9671560e-02  -1.3140102e-01  -3.5747296e-02  -7.1466306e-02  -2.3625264e-02   3.2183266e-02   4.9996811e-02   4.5024579e-02   8.2564864e-02   6.5154786e-02  -2.2553646e-02   6.2317536e-02   0.0000000e+00   1.8609797e-02   2.0226705e-01   9.1784156e-04   2.3234521e-02  -5.4551194e-02  -1.8779627e-02  -5.0541585e-02   6.5295925e-02
  -5.4662889e-02  -3.4208531e-02   2.0345393e-02   9.6252991e-03  -7.1880706e-02   1.7008695e-02   1.5028297e-01  -7.2519355e-02  -8.2860187e-02  -3.3649310e-04  -2.8533607e-02   4.2167779e-02  -4.3257384e-02  -7.6039529e-02   5.0499075e-03  -1.7325650e-02   7.6295185e-02  -4.2115945e-02   3.0446926e-02  -2.3827428e-02  -7.0040836e-02   1.2918598e-02  -1.8076673e-02   1.4910332e-02  -3.2307412e-02   5.9815777e-03  -3.1532948e-02   2.8518753e-02   7.4033179e-02  -1.9247374e-02   9.1585158e-02  -4.5494295e-02   9.7815426e-02  -1.7883525e-01   6.3982522e-03   7.8136466e-02   3.7356841e-02   3.2822215e-02   9.8311820e-03   4.7750291e-02   1.5810776e-01  -7.6156192e-03   6.3798677e-02  -6.2664057e-02  -5.5692504e-02  -3.4733284e-02  -1.1901416e-02   5.2370625e-02  -1.2477680e-01   5.5451680e-02   6.9963226e-03  -3.7999390e-02   2.2146646e-02   1.6626727e-02  -8.9227789e-02   8.9840188e-02   8.1747006e-03   3.7521897e-03  -6.2753597e-02  -3.6202621e-02   1.1738700e-01   6.7722294e-02  -1.7767530e-02   3.9038741e-03  -2.9841509e-02   4.5722000e-02  -3.9498601e-02   2.4807328e-02  -8.4130246e-02  -1.4572146e-02  -8.9982591e-02  -5.2452016e-02  -5.2576057e-02  -2.0469060e-03   2.8728321e-02   1.6050341e-02  -1.2391771e-01  -1.4058302e-02  -7.5736035e-02  -2.2543141e-01   5.4174661e-02   1.8609797e-02   0.0000000e+00   1.2248983e-01   2.1142048e-02   4.8888050e-02   1.9833566e-01   1.5186623e-01   9.8976670e-02  -5.2393223e-02
   5.2308720e-02   4.6562980e-02  -1.1654468e-03  -5.9616126e-02  -6.5168410e-02  -1.5923534e-02  -1.5656230e-02   2.7402098e-02  -7.2155433e-02   3.5785159e-02   4.9259422e-02   4.8633926e-02   6.9610660e-02   2.7966275e-03   1.8818588e-02   1.7247944e-01   2.5050191e-02   1.4019806e-01   8.8559857e-02  -3.9218973e-02  -5.8260241e-03   2.5358608e-02  -3.8091405e-02  -2.3990770e-02  -4.7513633e-02   7.5581442e-03   1.6033464e-02  -5.6416826e-02   5.8179890e-02   1.5712210e-01  -3.3513724e-02   7.4100501e-02  -4.2329501e-02  -1.0476827e-01   9.7965221e-02   4.2071617e-03   6.0782773e-02   1.1065264e-01   3.0337230e-02  -3.9984451e-02   5.0834194e-02   3.3440789e-01   8.5109548e-02  -2.0305898e-02   2.2994291e-02   1.1138715e-02   2.6026964e-02   3.7554425e-02   1.2486932e-01  -7.7104673e-02   4.2431187e-02   5.8215320e-02   3.4036870e-02   5.6197647e-02  -8.6122340e-02  -1.1328376e-01   1.2578797e-02   3.8668911e-02   1.0250622e-01   2.7460390e-02  -7.7804504e-02  -1.0775465e-01   4.2152648e-02  -9.5858813e-03  -4.2280491e-02   1.8672247e-04  -1.3576122e-02   3.0490438e-02  -4.9479906e-02  -3.8876050e-03  -6.4204200e-03  -1.8460754e-01  -5.6971760e-02  -3.1669354e-02  -6.7617651e-02  -2.8481001e-02  -3.6828606e-04   1.3585595e-01  -4.2259069e-02   3.2860696e-02   3.7977350e-02   2.0226705e-01   1.2248983e-01   0.0000000e+00  -1.8439035e-02   1.1723941e-01  -7.7725084e-02  -4.7404775e-02  -2.7969485e-02  -2.0111846e-02
   1.7725874e-02  -5.9844029e-04   2.3877317e-02  -3.8692797e-04   3.7243234e-02   6.6045049e-03   3.9012502e-02  -1.5184113e-02   9.2876831e-03  -1.1115689e-02  -7.5200056e-02   2.7217423e-02  -5.0210395e-02   1.3944003e-02   5.9214540e-02   1.0802585e-01   2.8773845e-02   2.6062071e-02  -3.4892805e-02  -3.2710471e-03  -2.5861156e-03  -2.6856520e-02   1.6799547e-02   4.3155911e-02   9.2761088e-02  -1.8174708e-02   1.0611002e-02  -5.5962114e-03  -9.4072857e-02  -1.4667015e-02   4.9424185e-02   3.3157331e-02   3.4080444e-02  -8.9335355e-02   5.1229431e-02  -3.7992446e-02   1.9142824e-02  -1.0670042e-01   2.4227892e-04  -3.9800852e-02   8.5805996e-02  -3.1608721e-02  -4.2651502e-02   2.0335707e-02   2.4093393e-02  -2.4720237e-02  -3.5075184e-02  -4.5076714e-02   5.0682805e-03  -6.8812569e-02   3.0346945e-03   2.6691007e-02   1.9356779e-02   2.6707956e-02   1.2286476e-02  -1.0112338e-02   2.1717395e-02   3.9143361e-02   5.1498688e-02  -2.2408377e-02   9.6758562e-02   1.0874919e-01  -3.8363340e-02   1.9897986e-03   8.8043770e-03   4.6222591e-03  -3.8497009e-03   3.1940986e-02  -4.6338035e-02   2.2723728e-02   2.0183896e-02  -3.8746573e-03  -1.1170532e-01  -1.0618713e-02   5.3437639e-02   8.3823858e-02   3.4461198e-02  -2.8453786e-02   1.6747675e-02   1.1578166e-01   1.4421797e-01   9.1784156e-04   2.1142048e-02  -1.8439035e-02   0.0000000e+00   4.4543538e-02   8.4544469e-02  -2.6578895e-03   6.1318214e-02   2.3328520e-02
   9.6017149e-03   2.5036580e-02   6.5292383e-03   3.1805869e-02   3.4750312e-02   2.3930693e-02  -6.8395309e-02   1.4777456e-02  -7.5857530e-02   1.8975854e-02   2.7089845e-02   3.7882646e-02  -4.0807357e-02   1.4856765e-01  -1.3559581e-02   1.1288980e-01   8.4981538e-03   8.7014087e-03  -3.8001562e-02   1.6702515e-02  -4.8768429e-02  -6.9572404e-04   2.0075612e-02   1.1151031e-01   2.9918033e-02  -9.1891788e-03   3.6946423e-02   2.4340285e-02  -3.2926829e-02  -1.0943156e-01   3.8901167e-03   2.6404396e-02  -1.7566308e-02  -4.5450928e-02  -3.7894443e-03  -2.1293128e-02   4.4090529e-02   3.1234327e-02   1.6131167e-02   5.4684122e-02   9.7262968e-02  -5.9821313e-02  -1.2872456e-02  -6.2675539e-03   6.9097052e-02   5.5429084e-02  -6.3157953e-02  -1.0721604e-02   1.6521468e-02  -1.9290005e-02   5.5257994e-02   6.5442073e-03   3.8622372e-03   2.1218103e-03  -2.2338080e-02   1.4994680e-02  -1.1676585e-03  -2.7745374e-02  -2.9332747e-02  -5.2205532e-02   1.0898734e-02  -6.5442117e-03   6.1689750e-03   1.6439299e-02   2.2497727e-02   1.7018604e-02  -4.9234176e-02   4.4519084e-02  -1.7118263e-02   2.3374472e-02  -6.6146691e-02  -1.0480276e-02   1.6470610e-02   1.7127958e-02  -1.0312966e-03  -7.1166413e-02   5.3427796e-02   1.1065429e-02  -7.4362457e-03   6.0587429e-02  -5.3552437e-02   2.3234521e-02   4.8888050e-02   1.1723941e-01   4.4543538e-02   0.0000000e+00   2.8443500e-02   6.1766310e-02   1.6775181e-02   6.3456005e-02
   7.1197797e-02  -1.0005386e-01   5.1844739e-02   1.0550474e-01   1.2666386e-02  -3.4990282e-02  -1.0372807e-02  -1.6413181e-01   1.4318778e-02  -3.6519742e-02   1.3373929e-02   1.2096497e-01  -3.2459133e-02  -1.8371888e-02  -8.8050964e-02  -4.9918183e-02  -9.2319576e-02  -1.1456832e-01   3.8333305e-02   2.3564807e-02   9.6622380e-02   7.3373267e-02  -6.1866955e-02  -6.4691438e-02  -7.4366661e-02  -1.4055168e-02  -1.0564534e-02   2.4558193e-02  -3.6909488e-02   5.4199434e-03  -1.0105849e-01   4.8991819e-03  -2.2451370e-02  -1.8436588e-01   4.6505279e-03  -5.1039788e-02  -1.5771768e-01  -1.1200266e-01   8.7794429e-02  -2.7569508e-01  -6.9459189e-02  -1.6683247e-02   5.3587674e-02   6.2249452e-02   6.5114554e-02  -1.1842515e-01   6.0052012e-02  -1.4059292e-02   5.1516842e-03  -7.5685807e-02  -6.5780201e-03  -1.0119996e-01   5.7724963e-03   9.8675323e-03  -4.6102276e-03  -1.6064611e-01   5.2944026e-02  -1.2393188e-01   2.8423952e-02  -2.0540623e-01   2.0463944e-01  -7.4743979e-02  -1.5521061e-01   3.8317173e-03   6.8889938e-02  -3.7280657e-02   9.7635952e-02  -1.1051797e-01   2.5669369e-02   8.9642980e-02  -2.6931660e-01  -5.7341948e-02   9.3041013e-02   3.4179476e-02  -8.7327607e-02  -1.1063197e-01  -1.3485877e-01   1.0126484e-01   6.1311068e-02  -1.4511802e-01  -3.3943049e-02  -5.4551194e-02   1.9833566e-01  -7.7725084e-02   8.4544469e-02   2.8443500e-02   0.0000000e+00   3.0181258e-01   8.6894992e-02  -2.3372445e-02
   1.2342107e-03  -3.8363488e-04  -2.9156488e-02   5.1958199e-02   7.9579535e-02   1.6722596e-03  -9.2407281e-02  -2.0017797e-02   3.2100380e-02   1.5795948e-02  -6.7600959e-02  -5.5372182e-02  -2.1603141e-02  -1.4342852e-02  -1.4068805e-01  -9.4715392e-02  -1.5187489e-02   2.5324923e-02  -4.0066155e-02  -1.3062905e-01  -5.4532956e-02   3.6807879e-02  -4.8056082e-03  -3.7732599e-02   1.7266309e-03   9.0488419e-02   1.0783804e-02   1.1127854e-02   7.8724678e-03  -6.0910996e-02   9.8441472e-02   1.1059826e-01  -9.7423789e-02  -2.0639425e-02  -7.7364844e-03  -1.2118997e-01   3.4066423e-02   1.6082447e-02   5.5130242e-04   2.1645742e-01  -4.5842647e-02   1.0983844e-01  -6.9101530e-02  -9.3214466e-02   5.3999410e-02  -4.9099802e-02  -7.3843761e-02  -1.2800943e-02   8.7230339e-02   1.5238722e-03   3.4722198e-02   3.0446069e-02   4.8336339e-04   8.3163747e-02   1.0937629e-02  -1.5484604e-03  -6.4868894e-02   2.4224198e-02  -8.8198086e-02   2.1693035e-02  -4.5258330e-02   7.0975249e-02  -1.3565292e-01   1.3984153e-01   1.3183477e-01   1.0813695e-01  -1.2110312e-01   6.9171755e-02   2.3532228e-02  -1.0726995e-02   6.1290504e-03   4.4272130e-02   1.7228059e-03  -7.0858878e-02   1.0899776e-01   6.6641378e-02  -1.0076898e-01  -1.0100549e-01  -5.3970964e-02   1.2887884e-01   2.0202376e-02  -1.8779627e-02   1.5186623e-01  -4.7404775e-02  -2.6578895e-03   6.1766310e-02   3.0181258e-01   0.0000000e+00   3.8427495e-02   1.0712622e-01
   3.7125379e-02  -3.1812034e-02   2.5816328e-03   3.5514945e-02  -6.6171347e-03  -3.0750849e-03   3.5974525e-04  -5.3184972e-02   7.5431842e-02   4.0523472e-02  -2.9819253e-02   5.2336716e-02  -9.6670804e-02  -6.0543574e-02   5.0577331e-02  -6.8276313e-03   2.4975324e-02  -6.9740993e-02   1.3189386e-02   9.3363443e-03   6.9073551e-03  -2.2174274e-02   6.3510137e-03   4.9535874e-02   1.9422698e-02  -9.2369558e-03  -7.8009624e-02  -2.5094437e-02   1.1337652e-02  -3.8412314e-02   1.0084842e-02   4.4716478e-02  -7.6228777e-02  -2.2784150e-02  -9.0535724e-03  -9.3400241e-03   2.0898787e-01  -9.1469941e-03  -3.4112748e-02  -2.6282147e-03   2.4558133e-02   8.4359265e-02  -3.7240000e-02  -5.1905429e-02  -2.7895433e-02   2.2480268e-04  -4.8242882e-02  -2.5158057e-02  -4.4108924e-02  -2.3120732e-02  -5.8721604e-02  -2.1783301e-03   1.4190460e-02   1.6883707e-02   6.0553131e-02   5.0176439e-02  -6.7336433e-03  -3.8653711e-02   3.6351333e-03  -3.5867111e-02   5.0089720e-02  -4.8387796e-02   2.5857879e-02   9.5555312e-02  -1.0004004e-01  -8.2562471e-02  -2.2404772e-02  -9.6200962e-02   3.3324633e-02  -1.2619789e-01   8.3244915e-02  -5.4430957e-02  -4.5969034e-02   6.7517844e-03  -5.5643338e-02  -1.7142409e-02  -2.6454513e-02   3.4000039e-02  -3.3070186e-02  -1.0776163e-02  -7.4605741e-02  -5.0541585e-02   9.8976670e-02  -2.7969485e-02   6.1318214e-02   1.6775181e-02   8.6894992e-02   3.8427495e-02   0.0000000e+00   1.0120054e-01
  -5.3882174e-02  -1.5943117e-01  -4.6901422e-03  -2.5394241e-02  -8.1355918e-04   2.6224101e-02  -4.9600479e-02   2.5266033e-02  -1.6839112e-02   5.3963104e-02  -2.1158416e-02   1.1409501e-01  -7.8637329e-02   1.4653032e-01   1.0494269e-02   5.1217271e-02  -2.7756946e-02   2.3584992e-02  -3.5825768e-02   3.2368815e-02  -2.6248773e-02  -1.7698109e-02  -4.7096381e-03   4.5526740e-02   1.7202578e-02  -6.1209408e-03  -2.8239788e-02   8.6304898e-03   1.0037461e-03   1.2359525e-01   1.6167604e-02   9.5453696e-04  -1.1038045e-01  -1.3223121e-02   2.7312733e-02  -9.6947425e-03   3.2190663e-02   7.4063356e-02   6.9023018e-02   6.4878754e-02  -8.0762537e-03   8.5133037e-02   2.4656761e-02   2.1532095e-02   5.0069128e-02   7.4881025e-02  -9.3820305e-02  -2.7067815e-02   2.5154626e-02   4.5115090e-02  -7.6737611e-03  -1.2312537e-02   2.0244871e-02   7.5585427e-02   6.5209339e-02   7.9023267e-02  -6.3318798e-02   4.4880807e-03   7.2115421e-04   5.7844348e-02  -8.9435571e-03   1.5331158e-02  -1.3790673e-03   3.8010380e-02  -1.0608829e-03  -7.3592649e-03   3.0149940e-02  -4.5392058e-02  -9.3944280e-03   7.2246816e-02  -3.1155385e-02   3.4417825e-02  -5.9369182e-02   3.8231135e-02   5.7956820e-02  -1.5854659e-02   4.2854363e-02  -5.9727850e-02  -9.8425644e-03  -8.5341263e-02  -5.9774404e-02   6.5295925e-02  -5.2393223e-02  -2.0111846e-02   2.3328520e-02   6.3456005e-02  -2.3372445e-02   1.0712622e-01   1.0120054e-01   0.0000000e+00
