# Supplementary material for: Autistic traits and individual brain differences: functional network efficiency reflects attentional and social impairments, structural nodal efficiencies index systemising and theory-of-mind skills
Source: Mol Autism. 2021 Jan 21;12:3. doi: 10.1186/s13229-020-00377-8 (PMC7818759; doi:10.1186/s13229-020-00377-8)
Supplement: Supplementary file 8 — Additional file 8. Connectivity matrices. Connection matrices and functional correlation matrices for each subject, as floating-point values in ASCII text format, and MATLAB code for producing these. [file 13229_2020_377_MOESM8_ESM.zip › Paul_Arora_et_al_data/Physiological/BBC/DTI_rsfMRI_ConnectivityMatrices/connectivity_matrices/Netmat_rsfMRI_aal90_subj08.txt]

   0.0000000e+00   7.5498352e-02   1.1685503e-02  -2.6058516e-02   1.0061934e-02   5.3712563e-03   1.5942078e-02  -1.4725425e-02   1.4867129e-02  -4.0522170e-03   2.0481529e-01   5.2654987e-02   4.9713310e-02  -2.3302801e-02   2.0195604e-02   2.2960970e-02   4.8323146e-02  -2.1694011e-02   3.1933994e-02   6.8110301e-03  -5.7303874e-02   1.0172174e-02   5.7454047e-02   4.9005762e-02   2.0111729e-02   2.3074540e-02  -3.8136987e-03   4.4795747e-02   1.1096168e-02   1.4821464e-02   3.3532366e-02   3.7541836e-02   1.1205149e-02  -9.5662910e-03  -6.9715726e-02   1.9491576e-02   4.0463722e-02  -3.5919548e-02   9.4488155e-03  -1.5582326e-02   2.1142920e-02  -3.2767374e-02  -6.2046258e-04   2.5242831e-02   2.2591690e-02  -6.8634688e-02   9.4049821e-04  -1.4508107e-02   2.7278675e-02   3.4867586e-02   2.1181256e-02   1.4144474e-02  -1.1439078e-02  -3.5868046e-02   1.6909334e-02   4.8149967e-03   2.0686673e-01   2.6506550e-03   1.6660695e-02  -2.5393252e-02   8.8621456e-02   4.5340975e-02  -2.0355860e-02   2.8678724e-02  -2.0186449e-02  -5.5957672e-02   4.2635451e-02   3.0964004e-02   2.6046852e-02  -6.1503712e-02  -8.3603201e-02   1.4807897e-02   1.7239682e-02  -5.9291712e-03   8.0778184e-02   4.3128507e-04   2.6410711e-02   7.3974982e-03   3.3280603e-02  -4.9899868e-02  -4.1409466e-02  -9.1065778e-04  -3.1504212e-02  -3.1315632e-02   5.7362310e-02   7.7268806e-03  -2.4594948e-03  -2.4106567e-02  -2.6761377e-03  -8.3299023e-03
   7.5498352e-02   0.0000000e+00  -2.2892949e-02   1.0499105e-02   5.0210592e-02   2.6566870e-02  -1.0535924e-02   4.4987919e-02  -1.5271013e-02  -5.5785319e-02   4.7334205e-02   9.4538571e-02  -5.4740867e-03   2.3473710e-02   3.0944324e-03  -2.9008742e-03   1.7056197e-02   4.1735473e-03  -4.2222127e-02   1.4416819e-01  -9.0550372e-03  -3.3200193e-02  -5.2355700e-02   1.9728017e-02  -2.1476462e-02   3.5268650e-02   3.1989927e-02   3.7124546e-02   3.3622553e-03   8.1425531e-02  -7.0920221e-03  -1.8301132e-02  -1.0665768e-02   9.7773484e-02   2.9078803e-02  -5.6821156e-02   6.1767898e-02   5.1566163e-05   3.5035215e-02  -1.2131627e-02  -4.5436530e-02  -6.2996661e-02  -4.9840926e-03  -5.4751475e-02  -1.0554739e-02   7.0964209e-03   1.0259182e-02   8.6411429e-03   2.1172996e-02   2.7297770e-02  -1.2675754e-02  -4.7618716e-02   7.2427735e-02   1.4928161e-02   4.4797249e-03   2.1534720e-02  -8.5158356e-02   1.0763536e-01   1.9161586e-02   1.3734446e-01  -4.6954621e-02   1.2634089e-01  -5.2676249e-02   9.3239496e-02  -3.4391054e-02  -1.7205987e-02  -1.8764701e-04   9.8544063e-03   9.6352184e-02  -2.3583704e-02  -4.8949048e-02  -5.5283223e-02   1.7902084e-02   1.1396079e-01   6.2969265e-02  -6.8770378e-02   3.0826202e-02  -2.7814814e-03   4.7654952e-02  -8.6847290e-02  -6.6199978e-02   1.8593978e-02  -2.8120202e-02   1.0318489e-01   7.5715700e-03   3.6643145e-02  -1.1224696e-02  -4.8136208e-02  -3.5192073e-02   3.3650863e-02
   1.1685503e-02  -2.2892949e-02   0.0000000e+00   4.0241431e-02   2.5230173e-02  -3.7327720e-02   1.4288609e-01  -1.2663917e-02  -2.1240555e-02  -4.0476318e-02   1.9456195e-02   5.3347896e-03   1.6791138e-02  -5.6193770e-02   1.1662649e-05  -3.1353167e-02   2.0942008e-02   1.2363688e-03   1.4640197e-01   1.9463842e-02  -2.2080633e-03  -9.1679519e-03   7.8178337e-02  -5.4992892e-02   7.1024042e-02   1.4837049e-02   7.2126363e-03  -3.5908186e-02  -1.7701468e-02  -3.5887514e-02  -4.3850237e-02  -1.2683841e-02   4.9277706e-02   3.0119514e-02  -4.3048328e-02   1.7443548e-02  -9.9465790e-03  -3.6105179e-02  -2.2335479e-02  -4.7391036e-03   1.0144778e-02  -6.5951893e-03  -2.2734465e-02  -2.6957655e-02   7.0621627e-02  -9.2538179e-02  -4.5728011e-02   2.7780740e-02   1.4417727e-02  -1.0196787e-02  -1.4861746e-02  -3.4621900e-02  -2.9362963e-02   1.1681355e-02  -2.8002144e-02   5.1110928e-02  -6.5924104e-03  -7.3904562e-02  -3.9264749e-02   1.3380261e-02  -5.5235011e-02  -7.4855791e-02  -2.7668221e-02   4.1375243e-02   3.2580300e-02   1.0243295e-02   2.9448241e-02  -6.2548695e-02  -6.2812734e-02  -5.9649962e-02   5.9914522e-02  -6.7116541e-03   1.3432289e-02   2.6506614e-03  -1.5823432e-02   2.7364697e-02  -5.1829125e-02  -7.4894024e-02  -8.2832490e-02   1.2348539e-02   2.5084942e-02   1.7061986e-02  -1.3495001e-02  -3.6670075e-02   7.1545253e-02  -1.6107419e-02   5.8843330e-02  -6.8361593e-02   1.0383974e-02  -3.7666093e-02
  -2.6058516e-02   1.0499105e-02   4.0241431e-02   0.0000000e+00  -3.0771646e-02   3.1503068e-02   2.3159932e-02   1.3876747e-01  -8.9981464e-04   4.2614506e-02  -7.5936067e-02   8.6628085e-02  -2.6739213e-02   3.9742356e-02  -4.9683011e-02   3.7484273e-02  -3.6258415e-02  -1.2191517e-03   9.2137328e-02   1.2168791e-02   1.9656821e-02  -6.2886867e-02  -3.6779232e-04   7.6469209e-02   1.4126647e-02   8.1168484e-02   9.5329945e-03  -4.3834557e-02  -4.0301754e-02  -4.4130523e-02  -8.8356235e-02   4.5446840e-02   3.0682989e-03   3.5644218e-03  -6.4196066e-02  -2.4340153e-02  -4.5192886e-02   3.6455821e-02  -6.0435164e-02  -4.5721024e-02  -8.5328220e-02   5.3472564e-02   1.5857517e-02  -4.6323585e-02  -4.5306524e-03  -2.0870113e-02   2.8207002e-02  -5.8047993e-03  -3.1811612e-02   4.4139141e-02   4.3188664e-02  -5.1850809e-02  -1.1558687e-02   1.8550223e-03   4.3192218e-02   1.1686589e-02   2.2489255e-03  -5.9969585e-02  -4.2346738e-02   8.6690661e-03   5.2652491e-03   1.4113011e-02  -3.2470779e-02   3.4650570e-03   5.8938201e-02   5.5554540e-02  -3.7389595e-02   6.0705794e-02  -7.4099559e-03  -5.7147116e-02  -7.6591755e-03   3.1695052e-02  -4.3328497e-02   1.0367456e-02   2.4929870e-02   4.2049037e-02   3.0669947e-02  -5.5681245e-02   4.7928481e-02   7.7606246e-02  -3.3437594e-02   8.5808514e-03  -5.3228480e-02  -3.7560268e-02  -3.0586396e-02  -4.2104539e-02   3.3669497e-02  -3.8366517e-02   1.5310754e-02  -2.5002110e-02
   1.0061934e-02   5.0210592e-02   2.5230173e-02  -3.0771646e-02   0.0000000e+00   9.4082533e-02   5.4215682e-02   6.4300758e-03   1.5329064e-01   3.1712692e-02  -6.0404661e-02  -7.0996817e-02   2.7418520e-02   2.5719813e-02   5.2763477e-02  -1.2512608e-01   9.7142631e-03   6.7231077e-02  -7.2566391e-03   2.0988438e-02   3.6638345e-02   4.3283129e-02  -7.2044571e-02  -6.9786164e-02   4.1112254e-02   1.3137648e-01   2.1715214e-01   6.0094501e-02   7.3866294e-02   8.6174662e-03   4.2471885e-02   6.9545849e-02   1.3121391e-02   2.0561407e-02  -9.5441753e-02   5.8450691e-02   1.3574834e-01   6.5932385e-02  -1.4168025e-02  -3.0631886e-02  -5.8900423e-02  -3.4676500e-02  -8.0681263e-02  -2.7183176e-02   3.1990019e-02   8.2421915e-02  -1.4861316e-02  -2.3743479e-02   2.4344004e-02   4.1974815e-02  -4.7929275e-03  -5.6576473e-02  -7.0124369e-02   4.8381027e-03  -2.5458619e-03   4.0881419e-03   2.7161195e-03  -5.5949879e-02  -2.1872915e-02   7.3031945e-02  -1.6215149e-02   6.5338569e-03   1.8592730e-04  -1.7308216e-02  -1.2639840e-02  -8.8567859e-02  -4.8113097e-02  -9.3991441e-02   4.4372307e-04   2.8111433e-02  -1.1222401e-02  -7.4264285e-02   4.3529136e-02   6.4767693e-03  -5.6274916e-02  -1.4696732e-02   8.7761227e-03  -2.2482189e-02  -8.6715405e-04  -1.0744563e-01   2.7165476e-02   3.2550735e-02  -5.8594442e-02   1.2747160e-03  -5.1769784e-02  -7.1145852e-03   2.6344878e-02  -3.4543677e-03  -2.7931055e-02   2.1266455e-02
   5.3712563e-03   2.6566870e-02  -3.7327720e-02   3.1503068e-02   9.4082533e-02   0.0000000e+00   1.4990934e-03   7.3299114e-02  -4.2933310e-02   1.9197281e-01   4.5128652e-02  -1.5336989e-02   4.0439446e-02   3.6230579e-02  -5.2847155e-02   5.0944630e-02  -9.2029209e-02  -5.6870718e-04   1.2009028e-02  -3.7371615e-02  -6.8420769e-02  -1.0522438e-02  -1.0499498e-02  -4.2324932e-02   2.0445226e-02   1.9919017e-01   8.9798039e-02   1.9391048e-01   4.4677381e-02  -7.5163605e-02   8.4815174e-02  -3.1819695e-02   2.9349798e-02  -2.6145584e-02  -2.8576462e-03   8.3056874e-03   6.9457001e-02  -5.2386526e-02  -1.5722285e-01  -8.9930865e-02   3.7310479e-02  -5.2577011e-02  -3.1193464e-02   1.3168678e-02   3.7242905e-03   1.0657439e-01  -5.3134486e-02   2.8311149e-02   3.9681455e-02  -1.7019389e-03   3.2059089e-02  -3.6720564e-02  -3.1439655e-02   1.6302822e-01   7.2794526e-03  -4.0637942e-02  -6.4554342e-02   3.7888777e-02  -4.4832905e-03   1.4009286e-02   3.1029719e-02  -2.5769409e-02  -1.9151275e-02   3.3362030e-02   5.5776022e-02   5.3024533e-02   1.3211223e-03   1.4534659e-02  -2.3940504e-02   7.9059379e-02  -4.1923529e-02   1.3899234e-02   1.4639220e-02  -8.0889897e-02  -8.0363464e-02  -6.8530953e-02   2.0101159e-02   5.5765471e-04   2.0666460e-02  -2.1158106e-02  -2.5396412e-02  -1.4047323e-02  -5.1504702e-02   1.4010555e-01  -1.0179917e-02  -4.4976231e-02   6.4762237e-02  -1.0025552e-01   4.3938578e-02  -7.1915379e-03
   1.5942078e-02  -1.0535924e-02   1.4288609e-01   2.3159932e-02   5.4215682e-02   1.4990934e-03   0.0000000e+00   7.2400436e-02   8.9431615e-02   2.5261677e-02   5.5828144e-02   1.8814545e-03   1.2229300e-01  -6.6095780e-02   7.5261922e-03  -6.2845491e-02  -7.7106465e-03   5.2197539e-02   6.9404760e-02  -2.4268854e-03   4.0537889e-02  -4.8877404e-03  -5.6794480e-03  -1.0454278e-01   2.4842228e-02   4.8542688e-02  -1.5020038e-02  -2.3655704e-02  -4.0790986e-03   6.4620865e-02  -1.4809380e-02  -1.1363626e-02   9.8576461e-03   3.4383689e-02   8.0232047e-03  -1.0746396e-01  -2.7954715e-02  -2.6603634e-02   3.7834397e-02  -6.3919394e-03   6.8974929e-02  -5.5755062e-02  -7.0430828e-02  -1.6345542e-02  -1.5401815e-02   7.8448087e-02  -1.1285759e-02  -1.1016846e-03  -2.6310211e-02  -3.8646522e-02   3.4973115e-02   2.3523312e-02  -1.1312825e-01   1.0877560e-01  -5.4461337e-02   8.8139212e-02  -4.8109576e-02  -8.3982954e-02  -4.0055241e-02  -6.8720323e-02   4.4240259e-02  -1.1129973e-02   5.2764930e-03   1.0465256e-01   9.0655415e-02   3.1075840e-02   4.7543348e-02   8.4365643e-03  -4.1590717e-02  -9.8493881e-02   1.7774406e-02  -1.8496814e-03  -3.6789185e-02   5.7301159e-02   6.6241819e-02  -7.4302702e-03  -2.7000676e-02   2.1886059e-02  -1.5578935e-01   8.3305378e-02  -6.5879747e-02   4.1184043e-02  -4.2304353e-02  -5.2059742e-02   2.8545087e-02  -1.9703124e-02   4.0441664e-02  -5.5978598e-02  -1.0806511e-02  -4.8472516e-02
  -1.4725425e-02   4.4987919e-02  -1.2663917e-02   1.3876747e-01   6.4300758e-03   7.3299114e-02   7.2400436e-02   0.0000000e+00   3.5519790e-02   1.6449247e-01  -2.1795082e-02   6.2967888e-02   3.9029729e-02   7.5913675e-02  -1.7476828e-02  -4.5822980e-02   1.6212326e-02   4.2550117e-02  -3.4692316e-02  -4.2616900e-02  -3.3136949e-02  -6.5586719e-02  -3.4145897e-02  -2.5974247e-02  -4.9008171e-02   2.9930514e-02  -3.1412300e-02   4.6387295e-02   3.1131387e-02   6.6401681e-02   1.9507367e-02  -2.4758181e-02  -6.0266419e-02  -1.8744810e-02  -2.6922707e-02  -2.5754247e-02  -5.9887761e-03   1.3586450e-02  -5.0742990e-03   1.6609232e-02  -3.5585429e-02   3.9802551e-03   7.2864375e-03  -5.2582558e-03  -9.1100284e-02  -2.4469923e-02   5.3242656e-02  -1.0007789e-02  -4.6064436e-02  -3.9584418e-02   7.9489241e-02   2.7028784e-02  -1.8637225e-02  -1.1791064e-01  -1.7095916e-02   9.3113445e-03   1.8441027e-02  -5.8732956e-02  -7.2157709e-02   2.9054108e-02   1.0714499e-02   6.9825408e-02  -1.8045627e-02  -1.8576965e-02   1.2746356e-02   1.7435202e-01  -8.5806266e-02   6.0372844e-02  -3.0360887e-02  -1.5373955e-02   2.8446233e-02  -2.0349323e-02   1.5742777e-02   1.5653855e-03   5.0257273e-02   3.5602354e-02   3.2695678e-02   1.3918004e-02  -4.9521485e-02   4.3780146e-02  -5.6247667e-02   5.2252680e-02  -7.1778387e-02  -7.8555363e-02  -1.2000542e-02  -3.6263847e-03   1.8540560e-02  -1.8927302e-02   3.7611097e-03  -3.8719506e-02
   1.4867129e-02  -1.5271013e-02  -2.1240555e-02  -8.9981464e-04   1.5329064e-01  -4.2933310e-02   8.9431615e-02   3.5519790e-02   0.0000000e+00   5.4805954e-02  -6.5780699e-02  -6.0224794e-02   8.6064214e-02   4.6280262e-02   2.2849145e-01  -2.4019433e-02  -1.1104108e-03   3.8159210e-02   4.7956167e-03  -1.7702190e-02   1.6460625e-02   1.5959481e-02   8.5094970e-02   1.7999172e-02  -2.0931659e-01   6.8026772e-02   1.2494640e-01  -1.8597543e-02   6.3892717e-02   4.0313976e-03   1.9869471e-02  -7.0056301e-02  -2.4640736e-02  -1.0266104e-01  -6.4291939e-02  -8.2726434e-02   9.8740275e-03  -4.3221179e-02   1.2205771e-02  -9.0278965e-02   2.4975469e-02  -3.0584964e-02   4.7586946e-02  -7.1727559e-02   5.7451510e-02  -1.3201328e-01   2.9887725e-02  -3.7682741e-02  -9.8942714e-02   2.7516176e-02  -9.9241224e-02   1.6202316e-02   4.1822587e-03   5.4562927e-02  -9.7837096e-02  -4.8387798e-02  -1.6222841e-02  -1.0759539e-01   2.7272621e-02  -3.0711981e-02   1.4599949e-03   6.0541593e-02  -6.0579590e-02  -1.3083649e-02   7.9457811e-02   5.9395275e-02  -2.5893480e-02  -1.6115546e-02   8.4721173e-02  -7.5648247e-02   2.1811667e-02  -4.6944191e-02   7.0426744e-03  -2.2757651e-02  -3.9404534e-02  -9.1352841e-02  -7.0036500e-02  -9.9583684e-03  -5.1695648e-02   3.6784054e-02  -3.0743137e-02  -4.8905979e-02  -3.8926930e-02  -3.4665535e-02   3.1300694e-02  -8.2745587e-02   1.1481395e-04   5.6012294e-02  -2.0499652e-02  -1.1708504e-02
  -4.0522170e-03  -5.5785319e-02  -4.0476318e-02   4.2614506e-02   3.1712692e-02   1.9197281e-01   2.5261677e-02   1.6449247e-01   5.4805954e-02   0.0000000e+00   1.1752099e-02   8.7531895e-02  -5.0603029e-03   7.1181546e-02   4.2089858e-02   7.8304698e-02   5.5223897e-02  -6.3607062e-02  -8.0811594e-02  -5.8558922e-03  -3.6920379e-02  -6.1915331e-02  -6.7552083e-02   1.0439980e-02   8.4658150e-03   2.6442640e-03  -4.4530998e-02   5.0155078e-02  -1.6751446e-02  -1.8941850e-02  -4.8782920e-02  -3.4814961e-02   4.5307371e-03  -1.2942530e-02  -6.4990228e-02   7.0791232e-03  -8.4241735e-02  -1.0771201e-02  -3.7838703e-02   5.2524350e-02   5.5937228e-03   2.7759348e-02   5.1126915e-02   4.5114537e-02   1.5336070e-02  -1.2684086e-02  -8.6455737e-02  -3.7280060e-02  -3.4154907e-02  -3.7286266e-02   7.5614276e-02  -7.4448863e-02  -4.9143322e-03   1.3591692e-02  -3.0396253e-02   4.4663857e-02   1.1045843e-01  -9.3503049e-02  -3.0397040e-02   3.8237346e-02   8.8530717e-03  -2.9413482e-02   4.6523685e-03  -9.8305282e-02   1.0211256e-02   1.4656265e-01  -3.6325776e-02  -8.3512747e-02  -2.8847688e-02  -5.2926147e-02   7.7285152e-02   3.5709042e-02  -5.5142301e-02  -3.0237149e-03   7.3542274e-02   2.3163212e-02  -4.0384975e-02  -8.6178889e-02  -8.4104209e-02   4.1456511e-02   6.6726733e-02   2.0743132e-02  -1.0815036e-01  -8.0478373e-02   2.4807260e-02   3.8822149e-02  -7.1872344e-02  -1.0962092e-01   1.5640484e-02   3.3366758e-02
   2.0481529e-01   4.7334205e-02   1.9456195e-02  -7.5936067e-02  -6.0404661e-02   4.5128652e-02   5.5828144e-02  -2.1795082e-02  -6.5780699e-02   1.1752099e-02   0.0000000e+00   1.0855840e-01   2.2288978e-01  -3.9506026e-02   9.3777825e-02   9.7950334e-02   1.0214060e-01   3.9885022e-02   1.0040871e-01  -2.2671179e-02   7.4532591e-02  -1.3061176e-01  -1.6645416e-03   5.7338797e-02   1.5363116e-02  -1.4430330e-01   7.8091329e-03   3.5591582e-02   9.2461299e-02   6.3420112e-02  -1.9540098e-02  -8.0555563e-02  -1.5584237e-04  -1.0913721e-02  -7.1559248e-02  -3.7402230e-02   3.2992598e-02   1.7194301e-02   1.3231842e-02  -3.0176134e-02   6.3787598e-02  -1.1750491e-01  -6.0253492e-02   2.5803350e-02   1.1419943e-03  -1.9695250e-02  -2.4574147e-02   4.4831973e-02  -3.4074685e-02  -8.5825586e-02  -4.2862018e-02  -3.6843791e-02   8.4109352e-02  -8.3182085e-02  -2.6778672e-02   3.3228109e-02  -6.6432510e-02  -5.2059683e-02   2.8901050e-02  -3.0628857e-02   1.5877430e-01  -6.2554423e-02   1.4546169e-01   5.8409977e-02   1.2875381e-02   8.4353942e-03   2.2038521e-02   4.9851850e-02  -8.9943126e-02   2.6190160e-02  -4.3165057e-02  -1.6565962e-02   5.3267545e-02   1.3526482e-01   3.4514245e-03  -4.1650378e-02  -4.0302936e-02   4.6336563e-02  -4.5269778e-03   5.9145024e-03   1.4242733e-02   1.3721104e-02   2.2397562e-03  -2.8887692e-02  -2.6075239e-02   7.6121858e-03  -5.6688621e-02   3.3840906e-02   9.3660186e-03   6.9782840e-03
   5.2654987e-02   9.4538571e-02   5.3347896e-03   8.6628085e-02  -7.0996817e-02  -1.5336989e-02   1.8814545e-03   6.2967888e-02  -6.0224794e-02   8.7531895e-02   1.0855840e-01   0.0000000e+00  -2.4915144e-02   1.5688229e-01  -4.3841659e-03   2.3474429e-01   2.4642326e-02   4.3666869e-02  -5.5516786e-03   8.7408112e-02   3.3791779e-02   4.7840590e-02  -1.3637349e-01  -7.6105553e-03  -1.5584506e-01   7.1100017e-03  -5.2006901e-02  -1.2408931e-03   1.4421554e-02   1.7242062e-01  -1.5257823e-02  -5.5553944e-02  -5.2221165e-02   4.8180429e-02  -7.7740989e-02   1.2180286e-01  -3.9571849e-02   2.6910684e-02  -1.2633425e-02   8.6445185e-02  -8.7069916e-02   1.4124170e-01   7.7731347e-03  -6.2321333e-02   5.9404050e-03  -5.0225456e-02   1.7976599e-02   2.0558822e-02  -2.8397643e-03  -3.3282706e-02   5.5601995e-02  -5.9863727e-03  -1.1200968e-02  -8.3479365e-03  -2.7299463e-02  -6.6074369e-02  -1.2672941e-02  -1.3556656e-01  -4.0421923e-02  -2.6680475e-02  -5.2381764e-02  -4.6125563e-02   1.3733512e-02   4.1051920e-02  -5.6869865e-02  -2.2138998e-02   3.7924575e-02  -3.8706469e-02  -6.5610264e-02  -1.0078650e-02  -3.3931145e-03   1.8251201e-02  -9.2581291e-03  -2.0398627e-02  -1.9192868e-02  -3.8987091e-02   2.0416443e-02   5.4115249e-02   1.4033038e-02   5.3552032e-02   2.1734344e-02  -6.7588623e-02   6.6955120e-02   6.3354041e-02   1.4611946e-02   1.4001859e-02   1.9203336e-03  -9.0073896e-02  -3.4638974e-02  -3.8322198e-02
   4.9713310e-02  -5.4740867e-03   1.6791138e-02  -2.6739213e-02   2.7418520e-02   4.0439446e-02   1.2229300e-01   3.9029729e-02   8.6064214e-02  -5.0603029e-03   2.2288978e-01  -2.4915144e-02   0.0000000e+00   1.5812831e-02   8.1051736e-02  -3.9683548e-03  -3.0144916e-02  -5.8186588e-02   4.2361343e-02  -1.1758787e-01  -4.1781353e-02  -1.0860415e-01   3.0222287e-02  -1.0901514e-02   9.1705928e-02  -1.2468109e-01   1.5376013e-02   1.2143828e-02   2.9119415e-02   8.8076924e-02   1.8517462e-02  -8.3402961e-02  -4.3377815e-02   1.0213668e-02   2.8382949e-02  -4.0706210e-02  -9.8253362e-03   7.5718964e-03   3.6875276e-02   6.7342821e-02   7.5696574e-02   1.0975450e-02   3.4003988e-03  -8.0120259e-02  -3.1842885e-02   9.7696642e-02  -1.9875480e-02   1.2927440e-02   1.3068092e-02   4.2151079e-02  -1.9027909e-02   5.4994682e-02  -1.0828510e-02   8.6733198e-02  -6.8945279e-02   5.6656255e-02  -1.0693994e-02  -2.1239725e-02   4.8426343e-02   1.1125902e-02   4.9010320e-02   5.3527762e-02  -6.5826958e-02  -3.1862023e-02   1.6389421e-02   1.3955992e-02  -1.2010275e-02  -7.7666236e-02   2.9982181e-02   6.3659305e-02  -1.2615637e-02   3.4406943e-02  -2.5765004e-02   9.4909254e-02  -3.8253790e-02  -3.0670722e-03   4.8003828e-02   1.1191941e-01   6.7965562e-02  -2.4770063e-02   3.7992354e-02  -6.2079286e-03  -1.6892500e-02   5.3578629e-02  -4.1423342e-02  -1.3456268e-01  -3.2982609e-02   3.8596582e-03  -2.0498076e-02  -1.3154602e-02
  -2.3302801e-02   2.3473710e-02  -5.6193770e-02   3.9742356e-02   2.5719813e-02   3.6230579e-02  -6.6095780e-02   7.5913675e-02   4.6280262e-02   7.1181546e-02  -3.9506026e-02   1.5688229e-01   1.5812831e-02   0.0000000e+00   6.6446832e-02   1.5373104e-01  -3.9299433e-02  -1.1884507e-02  -2.6299385e-02  -1.9146102e-02  -1.5996702e-02   1.4675320e-03   8.6944847e-03   1.1177159e-01  -1.7436797e-01  -5.3652333e-02  -6.4605538e-03   7.1723998e-03  -1.5192034e-02   3.3489639e-03  -5.9663363e-02  -8.5142140e-02  -9.2167448e-02   3.3445287e-02   6.1077151e-04   6.4699911e-02   6.3343819e-02   2.6203186e-02  -4.5503159e-03   4.3545255e-02   3.3991412e-02   1.0141106e-01   9.8192947e-03  -3.7792822e-02   7.9197490e-03  -6.1100801e-03   4.3279901e-02  -6.9648079e-02  -1.1050828e-02   3.4071974e-02   2.2107465e-02   8.7481917e-02   1.8405149e-02  -1.1529607e-01  -1.4511699e-02  -4.5571863e-02  -4.3264159e-02  -8.1274312e-02  -9.9765391e-02  -5.8591040e-02   2.4565287e-03   8.1911547e-02   4.6245766e-02   2.5850508e-02  -9.7325695e-02   3.9531462e-02  -7.7499219e-02  -1.3182715e-01   5.1998461e-03   1.1752779e-02  -3.7673892e-02  -2.9460312e-02  -3.6127456e-03  -4.7555927e-02  -2.8639881e-02  -1.6451829e-02   7.7271715e-02   5.3425740e-02   6.3505917e-02   8.4464405e-02   1.6960436e-03  -5.8984356e-02  -3.2312248e-02   1.3601115e-01  -5.0482451e-02  -5.3754593e-02  -2.9245318e-02  -1.0114193e-02  -5.8003037e-03   5.5775376e-03
   2.0195604e-02   3.0944324e-03   1.1662649e-05  -4.9683011e-02   5.2763477e-02  -5.2847155e-02   7.5261922e-03  -1.7476828e-02   2.2849145e-01   4.2089858e-02   9.3777825e-02  -4.3841659e-03   8.1051736e-02   6.6446832e-02   0.0000000e+00   1.4145449e-01   7.4334239e-02  -2.7290427e-02   5.6166594e-02   8.6051956e-03   5.4050381e-02  -7.0133419e-02   1.2855520e-02   1.2640533e-02  -7.4655434e-02   1.1579591e-02   1.2838919e-01   6.5081524e-02   5.9939522e-03  -5.3000563e-02   1.8669775e-02  -4.3784180e-02  -1.8344150e-02  -9.0132567e-03   5.8825275e-02  -7.1034642e-02  -1.8281989e-02   2.2970078e-02   9.4231031e-02  -9.5640214e-02   6.1387674e-03   1.5042685e-02   8.5917194e-02  -7.3557192e-02   4.1073949e-02  -1.6159231e-02   3.5567570e-02  -1.1339103e-01   3.1243150e-02   5.9725829e-02  -2.0110257e-02  -5.5535457e-02  -3.5288548e-02  -2.3997832e-02  -3.7571574e-02   9.7781853e-03  -7.5373948e-02   7.7948926e-02  -5.1302761e-02  -2.2784377e-02  -4.7645131e-02  -7.1257691e-03  -2.4789320e-02  -1.4400669e-02  -3.2426542e-02   1.0497338e-02   8.9612033e-03   1.2230811e-02  -6.0084261e-02  -4.1060195e-02  -1.0638508e-01  -4.8499309e-02  -1.5916020e-02   5.4743618e-02  -8.5148770e-02   5.4017133e-02  -2.9404822e-02  -1.8430332e-02  -4.4772158e-02  -3.6699950e-02   2.4354332e-02   8.0667999e-02   2.0751430e-01  -8.8723928e-02   2.0603231e-02  -6.1114482e-02  -5.4917661e-02   1.3473001e-02  -2.9844551e-02   4.2331855e-03
   2.2960970e-02  -2.9008742e-03  -3.1353167e-02   3.7484273e-02  -1.2512608e-01   5.0944630e-02  -6.2845491e-02  -4.5822980e-02  -2.4019433e-02   7.8304698e-02   9.7950334e-02   2.3474429e-01  -3.9683548e-03   1.5373104e-01   1.4145449e-01   0.0000000e+00  -3.1781690e-02  -1.5205008e-01   4.7307467e-02   1.5418112e-01   4.3741900e-02   4.7920684e-02   4.7139898e-03   9.0157534e-02   6.1484991e-02   2.8479745e-02   1.4245163e-03   3.8271416e-03   5.1560427e-02   9.9753798e-03   1.6024205e-01  -1.7433042e-03  -2.9099989e-02  -6.1371607e-02  -7.0564335e-03  -9.8052978e-04  -5.2329107e-02  -5.7223716e-02  -3.9376190e-02  -1.3541723e-02  -1.0141676e-01   1.3289091e-01  -8.0962130e-03  -2.0067827e-02   1.7209094e-02   1.8263405e-02   1.8706177e-02  -3.3185344e-02  -8.0005845e-03   5.1770632e-02  -3.6570758e-02   2.4421505e-02  -5.8288878e-02  -2.0734895e-02   2.0356090e-02   9.2847172e-02  -5.9493022e-03   5.0048788e-02  -5.4451827e-02  -1.0971533e-01   4.2574702e-04  -3.6320273e-02  -7.4299246e-02   2.2004134e-02   2.6738595e-02   6.5039395e-02  -6.6477672e-02  -3.0420279e-02  -3.9693594e-02  -1.0526391e-02   3.2886505e-03   7.9891499e-02  -2.3134874e-02   8.2456969e-02  -8.6897541e-03   2.0762413e-02  -3.1880899e-02  -6.3054167e-02  -3.1509324e-03   1.0386108e-01  -3.7675059e-02  -3.3649061e-02   4.6208770e-02   1.4619774e-01  -7.7481256e-02   4.4593119e-02  -4.0890085e-02   2.6055672e-02   2.3536234e-03  -2.7167853e-02
   4.8323146e-02   1.7056197e-02   2.0942008e-02  -3.6258415e-02   9.7142631e-03  -9.2029209e-02  -7.7106465e-03   1.6212326e-02  -1.1104108e-03   5.5223897e-02   1.0214060e-01   2.4642326e-02  -3.0144916e-02  -3.9299433e-02   7.4334239e-02  -3.1781690e-02   0.0000000e+00   1.7577877e-01  -3.5072676e-02   2.7338261e-02  -1.5954936e-02   7.6258947e-02  -1.7363050e-02   1.0963752e-02  -1.2606301e-01  -4.9604816e-02   4.8940013e-02   5.1779189e-02   1.1616666e-01   4.7582953e-02  -7.4897517e-02   9.5244935e-02  -3.6791583e-02  -2.4721126e-02   7.5223896e-03   9.1411091e-02   3.1224852e-02  -5.0865068e-02   8.2892390e-03  -7.6242002e-02  -2.4128174e-03   1.1225383e-01   7.8339197e-02   4.0343473e-02   5.6477634e-02   7.5384751e-03  -9.7813801e-02  -6.3578267e-02  -1.1594142e-02  -5.4872514e-02   5.6015266e-02  -4.5818521e-02  -6.9382313e-02   1.0107676e-01  -2.1177119e-02   1.1160135e-01   1.6897090e-01   2.5027707e-01   2.3756490e-02  -5.8430994e-02   2.6164643e-02  -1.0467286e-01   7.0942271e-02  -8.8457318e-02   6.8062026e-02   1.0436853e-01  -2.1994036e-02  -1.0084802e-01   4.3074315e-02   1.9606553e-02   8.8739134e-03   6.9273022e-03  -5.7175668e-02   8.5281174e-03  -2.3511825e-02  -7.0741447e-02   4.9558917e-02  -3.3564240e-02   2.3009155e-01   1.1184516e-01   2.5200127e-02  -4.9031551e-02   8.8016504e-02  -1.4731183e-01  -3.1379374e-02  -8.8443889e-03   2.0154174e-02   2.9356594e-02  -2.8478921e-03  -4.4212910e-03
  -2.1694011e-02   4.1735473e-03   1.2363688e-03  -1.2191517e-03   6.7231077e-02  -5.6870718e-04   5.2197539e-02   4.2550117e-02   3.8159210e-02  -6.3607062e-02   3.9885022e-02   4.3666869e-02  -5.8186588e-02  -1.1884507e-02  -2.7290427e-02  -1.5205008e-01   1.7577877e-01   0.0000000e+00   1.4997491e-02   4.7356815e-02  -7.2634225e-02  -1.4993414e-04  -4.2220436e-03   1.1337493e-02   1.6753337e-02   9.3003873e-02   2.9600806e-02  -1.8080941e-03   9.7241578e-02   1.1374234e-01  -9.2558458e-02  -6.9004496e-02  -3.2008739e-03   3.9644803e-02  -5.0157255e-03   8.3148841e-02  -7.7432653e-02   6.9269872e-03   1.3374989e-03  -3.8210485e-02  -4.8177162e-02   5.3256106e-02  -4.1925645e-03  -3.9460242e-02  -1.3500239e-02   2.4258498e-02   9.1345208e-03   2.1765410e-02   1.4817398e-03   5.2678184e-02  -5.6638813e-03   5.0672945e-02   3.3145078e-02   2.8748052e-02  -7.9975722e-02  -1.1879894e-02  -6.5278320e-02   3.3663623e-01  -5.7570104e-02  -6.3964754e-02  -3.6898272e-02  -1.0717439e-01   5.0368454e-02   1.8624817e-01  -5.9160590e-02   4.4854612e-02  -3.7951050e-02   1.8462886e-02  -8.3018955e-02  -1.3924200e-01  -3.7108465e-02  -1.0950512e-02   3.4840130e-02  -4.8308293e-02  -5.8322935e-02  -2.8712939e-02   1.9937736e-02   1.4244826e-02  -1.0055333e-01   1.6349210e-01  -2.7961265e-02  -7.2660211e-05  -3.7996197e-02   1.4860066e-01   1.4962951e-02  -1.7997300e-03  -4.1635570e-02   2.0914176e-02   2.0300454e-02  -6.5725866e-02
   3.1933994e-02  -4.2222127e-02   1.4640197e-01   9.2137328e-02  -7.2566391e-03   1.2009028e-02   6.9404760e-02  -3.4692316e-02   4.7956167e-03  -8.0811594e-02   1.0040871e-01  -5.5516786e-03   4.2361343e-02  -2.6299385e-02   5.6166594e-02   4.7307467e-02  -3.5072676e-02   1.4997491e-02   0.0000000e+00   5.8664078e-02  -4.5913762e-03  -3.4338388e-02   6.4085526e-02   3.4754450e-02  -1.9845692e-02  -8.3585459e-04  -1.4343219e-02  -3.6081363e-02   3.9357497e-02  -4.4497009e-02  -5.7364070e-02   2.8063764e-02   1.6258275e-01   3.5805768e-02  -7.6265820e-02  -3.9099865e-02  -2.0240091e-02  -1.1822740e-02  -1.5748178e-02  -1.3904759e-03  -1.3848640e-02   1.5603403e-02  -3.9194527e-02   2.4257377e-02   1.0075140e-02  -9.5645056e-02  -1.4125148e-02   2.8167452e-02  -5.1949195e-02   5.4274474e-02  -3.0639320e-02  -9.3259699e-02  -7.7218065e-02   9.0578671e-02  -3.6013688e-02  -6.3960461e-02   3.7711790e-03  -1.9105186e-02  -4.5706598e-02  -8.8684789e-02  -4.5960723e-02  -5.6975758e-02   6.7547716e-02  -2.0594748e-02  -7.8078613e-02  -4.2128028e-02  -3.3223893e-02   3.9757312e-02   5.5282184e-02   3.5204738e-03  -1.5882457e-02  -1.4608009e-02   1.3153710e-02   4.6822314e-02  -5.2116740e-02   3.4857716e-02   6.0800925e-02  -1.0576215e-01  -6.6185923e-02  -4.7602145e-02  -3.0205112e-02  -1.4827344e-02   8.6067003e-02  -1.7090750e-02   2.9605577e-02  -3.2788218e-02   1.7929823e-02  -2.3644824e-02   6.7862043e-03  -3.5486350e-02
   6.8110301e-03   1.4416819e-01   1.9463842e-02   1.2168791e-02   2.0988438e-02  -3.7371615e-02  -2.4268854e-03  -4.2616900e-02  -1.7702190e-02  -5.8558922e-03  -2.2671179e-02   8.7408112e-02  -1.1758787e-01  -1.9146102e-02   8.6051956e-03   1.5418112e-01   2.7338261e-02   4.7356815e-02   5.8664078e-02   0.0000000e+00  -1.7464154e-02   2.6829336e-02   3.5754237e-02   9.4078062e-02   1.1582222e-01  -5.2038515e-04  -2.4682574e-02  -1.1147127e-03   1.7931183e-02  -6.0788854e-03   8.5884817e-02  -1.8552479e-02   5.0438772e-03   4.7131770e-02  -3.1264481e-02  -6.2612900e-02   5.0589926e-03  -4.7490494e-02   7.2502324e-02  -5.0044187e-02  -9.7509864e-02  -9.2516059e-02  -1.8033510e-02  -1.2341301e-01  -6.8448778e-02   4.1217114e-02   7.6850017e-02   8.3190465e-02  -8.0992457e-03  -2.2125674e-02   1.5815359e-02  -1.6773039e-01  -1.1269963e-01   5.0875433e-02  -1.7849455e-02   1.0533863e-03   1.0135637e-01   2.2311508e-02   1.3479336e-02  -7.5228171e-02  -5.0873379e-02   8.3916207e-03   1.8829982e-03  -1.1085246e-01  -5.4480454e-02  -4.9620466e-03  -3.1483010e-02  -7.5107007e-02   2.4638349e-02   7.9745035e-02   1.5333136e-01  -1.4449648e-03  -6.4405607e-02   3.9944174e-02   3.9137934e-02   2.7381960e-02   7.1545564e-02  -5.9550894e-02  -1.1861633e-01   2.8537006e-02  -1.1802242e-01   1.5715451e-01  -9.9090432e-03   5.9977661e-02  -1.0644763e-01   4.5944671e-02   9.9071024e-02  -3.1656612e-02  -2.5095779e-02   3.8325515e-02
  -5.7303874e-02  -9.0550372e-03  -2.2080633e-03   1.9656821e-02   3.6638345e-02  -6.8420769e-02   4.0537889e-02  -3.3136949e-02   1.6460625e-02  -3.6920379e-02   7.4532591e-02   3.3791779e-02  -4.1781353e-02  -1.5996702e-02   5.4050381e-02   4.3741900e-02  -1.5954936e-02  -7.2634225e-02  -4.5913762e-03  -1.7464154e-02   0.0000000e+00   2.5125192e-01  -2.2000894e-01  -1.4090245e-02   2.8127062e-01  -7.6940671e-02   3.5372343e-01   7.6841394e-03  -4.8901751e-02   2.0924778e-02  -1.1355217e-03  -7.6222185e-02   5.9305936e-02  -1.8956280e-02   5.7678847e-02   2.6054224e-02  -2.8867650e-02   1.1848893e-01  -2.0469024e-02  -6.8807587e-02   6.2794950e-02   6.5567109e-03  -3.3598342e-02   5.4727485e-02   3.7542924e-02  -2.9286087e-02   7.5729977e-03   4.4181309e-02   6.0428664e-02   1.0950645e-03   1.7299734e-02   2.0423676e-02   5.7898311e-02   1.0798510e-01  -8.2334488e-02   1.8955693e-02  -5.9514289e-02   4.0118813e-02   9.0918343e-02  -2.7894716e-02   4.4396201e-02   9.0805857e-03   1.1829057e-01  -7.0297136e-03  -2.9939387e-02   7.2346314e-02   4.4694648e-02   7.6526018e-02   1.8880876e-02  -2.5922420e-02   2.3407244e-01  -6.1995515e-02   1.9799778e-02   1.6321946e-01  -1.3774555e-01   2.6844522e-02  -3.0897530e-02   4.1930641e-02   5.2598758e-02  -1.3277807e-02   3.0704340e-02  -2.9874330e-02   2.6275382e-03  -3.2956549e-02  -1.6655848e-02   1.7267219e-02   9.2406715e-02  -1.2433625e-02  -3.0706242e-02   5.4188015e-02
   1.0172174e-02  -3.3200193e-02  -9.1679519e-03  -6.2886867e-02   4.3283129e-02  -1.0522438e-02  -4.8877404e-03  -6.5586719e-02   1.5959481e-02  -6.1915331e-02  -1.3061176e-01   4.7840590e-02  -1.0860415e-01   1.4675320e-03  -7.0133419e-02   4.7920684e-02   7.6258947e-02  -1.4993414e-04  -3.4338388e-02   2.6829336e-02   2.5125192e-01   0.0000000e+00  -2.6065788e-02  -5.9812066e-02  -1.4050439e-01   1.3671382e-01   4.6054159e-02   1.6736766e-01   1.9397385e-02   6.4737572e-02   1.3070221e-02  -2.8302717e-03   9.1646934e-03  -8.5345563e-03  -8.3271777e-02  -2.6473874e-02   3.6794097e-02  -7.9352569e-02  -2.0646152e-01   7.4369022e-02   4.9793466e-02   1.8697314e-01  -5.5060145e-02  -6.1142871e-02   7.3078434e-03   6.1726604e-02  -7.4105705e-03   1.6080119e-01   1.3289937e-02   5.4525505e-03   1.0909811e-02  -7.1670625e-02   7.8251988e-02   5.5780306e-02  -3.6413195e-02  -1.0499151e-01   3.9467703e-03  -6.2093133e-02   1.1091110e-01  -3.7129358e-02   1.8347549e-02   1.1351000e-01   7.8432044e-02  -8.9939419e-02   1.3073447e-02   1.5753536e-02   2.1974720e-02   1.2547106e-01   1.3167288e-02  -8.7690073e-02  -1.7418278e-02   9.2492942e-02  -4.3128573e-02  -2.3218450e-02   7.8555050e-02   9.0980688e-02  -3.2104329e-03   1.2096551e-03   4.8505549e-02  -3.9981742e-02  -8.3167728e-02  -6.0372362e-02  -4.4484653e-02  -3.1781323e-02   6.3461581e-02   1.7900945e-02  -2.6589978e-02   7.8881039e-03   8.7157003e-03  -5.0831273e-04
   5.7454047e-02  -5.2355700e-02   7.8178337e-02  -3.6779232e-04  -7.2044571e-02  -1.0499498e-02  -5.6794480e-03  -3.4145897e-02   8.5094970e-02  -6.7552083e-02  -1.6645416e-03  -1.3637349e-01   3.0222287e-02   8.6944847e-03   1.2855520e-02   4.7139898e-03  -1.7363050e-02  -4.2220436e-03   6.4085526e-02   3.5754237e-02  -2.2000894e-01  -2.6065788e-02   0.0000000e+00   1.9094744e-01   1.2999382e-01  -7.7923094e-03  -1.8533307e-02  -2.4177400e-02  -3.9850972e-02   7.5768087e-02   1.8089988e-01  -6.3124895e-02   2.0732143e-03  -9.9906636e-03  -2.5983294e-02   6.7916688e-02   1.0938378e-01   3.7723662e-02  -7.4427410e-02  -3.0868011e-02   5.0399977e-02   9.8363496e-02   2.3229157e-02  -7.2765432e-03   1.2411452e-02  -4.1444990e-02  -3.5263422e-02   3.7027734e-02   2.2243796e-02  -3.6584764e-02   6.1237819e-02  -1.7526249e-02  -1.5738571e-02   3.6636506e-02  -2.0196979e-02  -4.9064263e-02  -9.0228049e-02  -1.8396485e-03  -6.4104700e-02   7.3660706e-03   2.4750307e-02  -6.9551218e-02   1.8773104e-02  -6.6306937e-02   2.4202165e-01  -4.4479464e-02   4.6404873e-02   6.5488449e-02  -6.3783767e-02  -7.9817681e-02   8.3001007e-02  -8.5160111e-02  -1.8116584e-02  -3.2737810e-02   1.1157506e-01   3.0919007e-03  -1.3290305e-02   2.8936346e-02   6.5743571e-02   4.6611975e-02  -9.2605713e-02  -3.4607103e-02  -1.7747765e-02  -7.7887968e-03   7.7603616e-02  -3.7477333e-02  -1.8722585e-02  -1.0505209e-02   5.7013583e-02  -2.1619032e-02
   4.9005762e-02   1.9728017e-02  -5.4992892e-02   7.6469209e-02  -6.9786164e-02  -4.2324932e-02  -1.0454278e-01  -2.5974247e-02   1.7999172e-02   1.0439980e-02   5.7338797e-02  -7.6105553e-03  -1.0901514e-02   1.1177159e-01   1.2640533e-02   9.0157534e-02   1.0963752e-02   1.1337493e-02   3.4754450e-02   9.4078062e-02  -1.4090245e-02  -5.9812066e-02   1.9094744e-01   0.0000000e+00  -7.8199147e-02   1.0763144e-01  -3.3526542e-02   5.8065975e-02  -1.2476066e-01  -4.3225720e-02  -1.4911586e-01   2.8780276e-01   9.7280939e-03  -4.5862513e-02  -5.6218223e-02   5.9385711e-02   7.5143000e-02   1.5937891e-02   8.0182917e-02   1.0546655e-02  -6.0608690e-04  -2.4280682e-02  -2.0727960e-02   5.7609329e-02  -4.1583283e-02   2.4360525e-02  -2.8690586e-02   1.8479364e-02  -5.5734332e-02   5.5492546e-02  -2.2004681e-02   4.6006619e-02   5.9813336e-02   7.2446201e-02   3.4114578e-03  -7.7171322e-03  -9.8281572e-03  -2.6395407e-02   1.9433751e-02  -7.2852190e-03   4.7088171e-03  -1.2239941e-01  -1.0832628e-01   7.3719780e-02   4.2125187e-02  -8.3343859e-03  -9.5205565e-03   8.8117765e-02  -3.0792905e-02  -5.0702539e-02   1.3343288e-03   1.9700763e-02   2.5755158e-02   2.6655287e-02   7.9757662e-02   9.7761470e-02  -1.1265031e-01   3.5333513e-02  -3.7596203e-02   4.3508949e-03   1.0399604e-02   5.8339750e-03   2.6702559e-02   7.7954180e-02  -1.1665753e-01   9.3231152e-02  -6.2050931e-02   1.0744557e-01  -3.2508829e-02   2.4657177e-02
   2.0111729e-02  -2.1476462e-02   7.1024042e-02   1.4126647e-02   4.1112254e-02   2.0445226e-02   2.4842228e-02  -4.9008171e-02  -2.0931659e-01   8.4658150e-03   1.5363116e-02  -1.5584506e-01   9.1705928e-02  -1.7436797e-01  -7.4655434e-02   6.1484991e-02  -1.2606301e-01   1.6753337e-02  -1.9845692e-02   1.1582222e-01   2.8127062e-01  -1.4050439e-01   1.2999382e-01  -7.8199147e-02   0.0000000e+00   7.8714745e-02   1.8388092e-01   1.6314206e-01   2.2208385e-03   1.1827669e-01   6.9994449e-02   2.1442329e-02  -1.0176476e-01  -4.0066414e-02   2.6360995e-03   9.6213088e-02  -1.2659605e-01   1.0432382e-01   1.6597903e-01  -5.4239708e-02   5.4609626e-03   7.6482171e-02   5.3731859e-02  -2.8502945e-02   1.7382150e-02  -2.3486359e-03   1.7418020e-02  -6.4120897e-02  -3.4320548e-02   5.1839194e-02   7.1158234e-02   5.1070465e-03   7.9613121e-02  -9.1270527e-02   2.0608799e-03  -1.4000584e-02   5.9427408e-02   1.0453047e-02  -9.4582045e-02   1.2499881e-01  -6.3469470e-02   1.2363762e-02  -3.6075105e-02  -2.8594586e-02   1.0803366e-01   2.3087673e-02  -2.4080680e-02  -2.8098150e-03  -1.2980536e-02  -2.9993147e-02  -3.7236272e-02   1.1263838e-01  -6.3395390e-02  -3.5982178e-02   4.8076349e-02  -9.9025792e-02   1.1496209e-01  -2.0908130e-02  -2.9224205e-02   1.3099301e-01  -8.6451284e-02  -4.9261829e-02   1.3013982e-01   6.5844969e-02   1.6600239e-02  -5.3894428e-02  -7.0650671e-02   6.9806103e-02   1.6150826e-02   3.3991823e-03
   2.3074540e-02   3.5268650e-02   1.4837049e-02   8.1168484e-02   1.3137648e-01   1.9919017e-01   4.8542688e-02   2.9930514e-02   6.8026772e-02   2.6442640e-03  -1.4430330e-01   7.1100017e-03  -1.2468109e-01  -5.3652333e-02   1.1579591e-02   2.8479745e-02  -4.9604816e-02   9.3003873e-02  -8.3585459e-04  -5.2038515e-04  -7.6940671e-02   1.3671382e-01  -7.7923094e-03   1.0763144e-01   7.8714745e-02   0.0000000e+00   5.1308070e-02   2.2414655e-01   6.0507494e-02  -6.9268401e-02   1.1749662e-01   8.0759901e-02   1.8224437e-03  -1.3696790e-02   3.5547793e-02  -1.3371404e-02  -3.7109440e-02  -8.9469398e-02   1.2592435e-01   1.2680351e-02  -1.5766018e-02   1.4510650e-01   9.9702573e-02   1.9211500e-02  -3.6682917e-03  -1.1370939e-01   7.5833344e-03   1.1440503e-01  -4.3396581e-02   1.2497986e-02  -1.2697017e-02  -5.6771867e-03  -6.1497998e-03  -6.9580081e-02   8.9729430e-02  -6.1750603e-02   9.5924963e-02   2.1764257e-02  -1.7264643e-02   7.2605244e-02   1.5845730e-02  -6.9611336e-02   7.1427511e-03   1.0879518e-01   5.1524165e-02  -3.9609663e-02   2.0125844e-02   9.1760167e-02   1.4172097e-02   7.2204819e-02   1.1355539e-01   4.2632161e-02   9.8818596e-02   9.1966963e-02   1.9494239e-03   5.8113769e-03  -3.1773732e-02   5.4822919e-02   4.0653568e-02   1.1312377e-01  -4.1603944e-02  -6.3001812e-02  -5.0198162e-02  -1.3973589e-02   4.4533189e-02   5.8643612e-03  -3.2021208e-02   8.3872185e-02  -2.7638551e-02  -3.4004713e-02
  -3.8136987e-03   3.1989927e-02   7.2126363e-03   9.5329945e-03   2.1715214e-01   8.9798039e-02  -1.5020038e-02  -3.1412300e-02   1.2494640e-01  -4.4530998e-02   7.8091329e-03  -5.2006901e-02   1.5376013e-02  -6.4605538e-03   1.2838919e-01   1.4245163e-03   4.8940013e-02   2.9600806e-02  -1.4343219e-02  -2.4682574e-02   3.5372343e-01   4.6054159e-02  -1.8533307e-02  -3.3526542e-02   1.8388092e-01   5.1308070e-02   0.0000000e+00   1.3170173e-01  -3.3271429e-04  -2.5541205e-02  -2.2888955e-03   6.4213963e-02  -1.2139981e-02   2.7673898e-03   3.8554010e-03  -2.2109579e-02   5.4229808e-02   8.1172578e-02  -2.9290109e-02   5.8496622e-02  -1.6706318e-01  -3.3329370e-02  -8.6964684e-03  -3.9746929e-02  -3.0667875e-02  -1.0097922e-02  -3.6812631e-02   5.0498863e-03   3.1207548e-03  -7.2055406e-02  -4.8298006e-02  -2.1686875e-02   7.2085289e-02  -1.1780494e-01  -2.8970479e-02  -1.6450270e-02   5.0222174e-02  -4.5965468e-02  -7.5842113e-02  -5.6702705e-02   4.9914662e-02  -5.9162599e-02  -9.8910034e-02   1.7316403e-02  -5.3146861e-02  -1.0637593e-01   4.0110814e-02   4.2228592e-02   4.3174048e-02  -1.0256209e-02   4.5527832e-03  -1.1310611e-01   6.2616167e-02  -9.1703113e-02   9.4893985e-02  -1.1115025e-01   4.8220163e-03  -9.3015487e-02   2.7943694e-02  -1.6472837e-02  -4.1325043e-02  -6.1039019e-02   5.2631607e-02  -1.0174092e-02  -1.0174601e-01  -6.8073050e-02   9.4497499e-02  -4.2742040e-02   6.4058464e-02  -5.1128795e-02
   4.4795747e-02   3.7124546e-02  -3.5908186e-02  -4.3834557e-02   6.0094501e-02   1.9391048e-01  -2.3655704e-02   4.6387295e-02  -1.8597543e-02   5.0155078e-02   3.5591582e-02  -1.2408931e-03   1.2143828e-02   7.1723998e-03   6.5081524e-02   3.8271416e-03   5.1779189e-02  -1.8080941e-03  -3.6081363e-02  -1.1147127e-03   7.6841394e-03   1.6736766e-01  -2.4177400e-02   5.8065975e-02   1.6314206e-01   2.2414655e-01   1.3170173e-01   0.0000000e+00   3.1730582e-02   1.5153235e-02   8.5888161e-03   2.6240908e-02   2.9687112e-02   1.5973156e-02   2.0592572e-02  -3.8244477e-02   1.5579188e-02  -6.0223530e-02   4.4844063e-03   8.7678553e-02   1.1098594e-01  -5.0856574e-02   7.0419890e-03  -8.4998505e-03  -1.9654364e-03  -5.5588204e-02   2.5070469e-02  -6.3866992e-02   1.7427444e-02  -1.2633361e-02   3.6293674e-02   5.3646450e-02  -9.1782460e-02  -1.7151940e-02   4.9029490e-02  -5.6043698e-02   1.8379158e-02   1.7428879e-02   1.2066327e-02  -2.1888315e-02  -3.3157555e-02   8.1765914e-03  -6.4735996e-02  -6.4383458e-02  -3.7718095e-02  -1.5851859e-02  -4.8622417e-03   2.0838140e-02  -6.8601826e-02   2.6052699e-02  -4.8650847e-02   6.3148806e-02  -5.9733779e-02  -2.6149368e-02  -1.0005544e-02  -3.9797252e-02  -6.6216101e-02   2.0514964e-02  -6.0533591e-02  -3.7989497e-03  -1.2559610e-02   4.6778294e-02  -7.2575091e-03   1.2190747e-02  -2.8471503e-02  -3.9335628e-02   6.9339854e-02   4.0992576e-02   1.2251868e-03  -3.2633913e-02
   1.1096168e-02   3.3622553e-03  -1.7701468e-02  -4.0301754e-02   7.3866294e-02   4.4677381e-02  -4.0790986e-03   3.1131387e-02   6.3892717e-02  -1.6751446e-02   9.2461299e-02   1.4421554e-02   2.9119415e-02  -1.5192034e-02   5.9939522e-03   5.1560427e-02   1.1616666e-01   9.7241578e-02   3.9357497e-02   1.7931183e-02  -4.8901751e-02   1.9397385e-02  -3.9850972e-02  -1.2476066e-01   2.2208385e-03   6.0507494e-02  -3.3271429e-04   3.1730582e-02   0.0000000e+00   3.4288329e-02   7.4644400e-02   2.3200365e-02   9.6204942e-02   3.9301354e-02   3.5280510e-02   6.2880312e-02   4.3750333e-02   5.3280045e-02  -1.4356629e-02   2.6747746e-02  -6.0219447e-02   1.1758281e-01   3.9123690e-02  -1.1139794e-02   4.6361438e-02  -4.8456670e-02  -3.7022213e-02   3.1728916e-02  -5.3704081e-02  -5.6800880e-03  -2.5163276e-02   1.8848767e-02  -2.6636972e-02   9.6091573e-02   1.3721276e-02   7.7013292e-02  -1.7261796e-02  -4.1768456e-02   7.7000607e-02  -3.5830368e-02   1.0806133e-02  -3.4733759e-02   1.0229532e-01  -3.1313840e-02  -5.6029647e-02   2.4504164e-02   9.7412630e-03  -2.5561542e-02  -4.6500917e-04  -4.0066986e-02  -7.0917573e-02  -1.4235027e-02   9.6811553e-02   5.1526849e-03  -9.2560471e-02   5.4320635e-02   3.9085183e-02  -4.8612503e-02   2.6626825e-02   1.0181847e-01  -5.4106687e-02   1.0660394e-02   1.5817469e-01   8.4855230e-02  -4.5087254e-02  -3.5119205e-02   1.8845149e-02   2.7546600e-02   6.0319763e-03  -2.0687369e-02
   1.4821464e-02   8.1425531e-02  -3.5887514e-02  -4.4130523e-02   8.6174662e-03  -7.5163605e-02   6.4620865e-02   6.6401681e-02   4.0313976e-03  -1.8941850e-02   6.3420112e-02   1.7242062e-01   8.8076924e-02   3.3489639e-03  -5.3000563e-02   9.9753798e-03   4.7582953e-02   1.1374234e-01  -4.4497009e-02  -6.0788854e-03   2.0924778e-02   6.4737572e-02   7.5768087e-02  -4.3225720e-02   1.1827669e-01  -6.9268401e-02  -2.5541205e-02   1.5153235e-02   3.4288329e-02   0.0000000e+00   2.2850702e-01   2.9272624e-02   3.0514713e-02   9.5484852e-02  -1.8398033e-02   2.3180524e-02  -7.2145253e-03   5.0903533e-02  -2.4497188e-02   4.6647632e-02   7.3362533e-03   1.1682792e-01  -1.2248473e-02   6.3134625e-02  -9.6521329e-02  -3.3140763e-02   3.1980175e-02  -5.2588037e-03   6.8314598e-02  -1.4577746e-02   1.7128023e-02   6.7543436e-02   2.9750687e-02  -1.0521797e-01   3.7484259e-02  -3.5717558e-02  -3.5607652e-02  -1.9176602e-02  -2.8301657e-02   6.3551533e-02  -2.7700165e-02   9.0399024e-03   2.9865771e-02   7.9108689e-02   1.2847660e-02  -6.5203724e-02   7.8404906e-03   1.5460804e-02   6.6059171e-02   1.3610516e-02   1.1638859e-01  -1.9081992e-01  -1.7077811e-01   1.5984111e-01   4.9405183e-02  -1.3485890e-01  -1.1971761e-01   1.5560388e-02  -1.1132073e-02   1.3754626e-01   3.7288628e-02  -8.2902200e-02   5.6173255e-02  -9.0128758e-03  -2.7784306e-02   6.6573930e-03  -1.0055329e-01  -5.3052626e-02  -3.5467371e-02  -2.7632278e-02
   3.3532366e-02  -7.0920221e-03  -4.3850237e-02  -8.8356235e-02   4.2471885e-02   8.4815174e-02  -1.4809380e-02   1.9507367e-02   1.9869471e-02  -4.8782920e-02  -1.9540098e-02  -1.5257823e-02   1.8517462e-02  -5.9663363e-02   1.8669775e-02   1.6024205e-01  -7.4897517e-02  -9.2558458e-02  -5.7364070e-02   8.5884817e-02  -1.1355217e-03   1.3070221e-02   1.8089988e-01  -1.4911586e-01   6.9994449e-02   1.1749662e-01  -2.2888955e-03   8.5888161e-03   7.4644400e-02   2.2850702e-01   0.0000000e+00   3.1759693e-01  -4.7569383e-02   3.6459787e-02   2.0981292e-02   1.4337218e-02  -7.1529283e-03  -1.0528228e-01  -8.6424121e-02   3.8370997e-02   7.5314640e-02  -1.6631247e-01  -1.9967566e-02   2.3573252e-02  -6.3008337e-03   1.1817827e-02  -1.3530607e-02  -3.7037034e-02   1.0243684e-02  -1.4408434e-02  -1.2618736e-02   4.4016745e-03   3.7728609e-02   4.3581777e-02  -7.8599219e-02  -7.0691244e-03  -1.6563961e-02  -1.9532073e-02  -1.1343891e-02   1.9618240e-02   5.8206723e-03  -2.0653503e-02   3.2963133e-02  -1.0973849e-01  -1.0427666e-02  -2.6312149e-02  -5.1082873e-02  -1.0567085e-01  -1.0125016e-01  -6.5360387e-03   1.5896067e-01  -1.7084861e-02  -2.1204909e-02   2.3086486e-03   8.4586689e-02  -4.6589283e-02  -2.5669006e-02   4.7744046e-02  -2.6961057e-02   1.3744464e-02   1.7814398e-02  -1.6156663e-02   3.2703366e-02   1.7923948e-02  -9.4829142e-04   4.3256324e-02   5.9339453e-02   4.0201657e-02  -1.2510089e-02   5.4895878e-02
   3.7541836e-02  -1.8301132e-02  -1.2683841e-02   4.5446840e-02   6.9545849e-02  -3.1819695e-02  -1.1363626e-02  -2.4758181e-02  -7.0056301e-02  -3.4814961e-02  -8.0555563e-02  -5.5553944e-02  -8.3402961e-02  -8.5142140e-02  -4.3784180e-02  -1.7433042e-03   9.5244935e-02  -6.9004496e-02   2.8063764e-02  -1.8552479e-02  -7.6222185e-02  -2.8302717e-03  -6.3124895e-02   2.8780276e-01   2.1442329e-02   8.0759901e-02   6.4213963e-02   2.6240908e-02   2.3200365e-02   2.9272624e-02   3.1759693e-01   0.0000000e+00   5.5547820e-02   1.8746125e-01  -7.1490772e-02   1.9075992e-02   1.0143144e-04   3.8577645e-02  -3.8314760e-03   4.9268829e-02   2.4128943e-02  -5.9263740e-02  -1.4528059e-01   5.8257519e-02  -1.6121357e-02  -3.7747494e-02   8.4212786e-02  -7.5852474e-02  -1.4704705e-02  -2.6489872e-02  -4.5964046e-02   1.1037313e-02  -4.1599723e-02   5.5961866e-02   3.9410724e-02  -4.7743561e-02  -4.0665352e-02  -4.9546580e-02  -2.8803000e-02  -7.7671949e-02   6.2654641e-03  -2.8744424e-02  -6.4567835e-02  -2.9890333e-02  -3.9019997e-02  -2.4401571e-02   3.2826171e-02  -4.7180218e-02  -4.2764740e-02  -3.8406655e-02  -2.2834780e-01   2.7573965e-01   7.8168789e-03   8.7660009e-02   2.6402215e-03   9.3243916e-03  -1.1953480e-02  -3.2132214e-02   6.0914275e-02  -4.4306764e-02   3.4428037e-02  -1.0161639e-02   1.5972357e-02  -9.4261615e-03  -5.6293544e-02   1.3245132e-02  -6.5922276e-02  -5.0001198e-02  -2.9440421e-02  -1.5490517e-02
   1.1205149e-02  -1.0665768e-02   4.9277706e-02   3.0682989e-03   1.3121391e-02   2.9349798e-02   9.8576461e-03  -6.0266419e-02  -2.4640736e-02   4.5307371e-03  -1.5584237e-04  -5.2221165e-02  -4.3377815e-02  -9.2167448e-02  -1.8344150e-02  -2.9099989e-02  -3.6791583e-02  -3.2008739e-03   1.6258275e-01   5.0438772e-03   5.9305936e-02   9.1646934e-03   2.0732143e-03   9.7280939e-03  -1.0176476e-01   1.8224437e-03  -1.2139981e-02   2.9687112e-02   9.6204942e-02   3.0514713e-02  -4.7569383e-02   5.5547820e-02   0.0000000e+00   3.1266939e-01  -1.1256409e-02   5.1279979e-02   2.8684947e-02  -8.1554489e-02  -7.2050303e-02  -4.2930017e-02  -9.7813209e-02   4.9008828e-02  -3.0858968e-02   8.0831496e-02   8.4206262e-02  -3.0404517e-02  -7.2667129e-02  -5.2625957e-02  -3.7348155e-02   5.2937692e-02   3.1678990e-02  -1.8608582e-02   3.3730421e-02   4.9801893e-02  -6.1540035e-03   4.1738309e-03   5.2114950e-02  -8.1007826e-02   7.7097203e-02  -3.4716477e-02  -5.4470426e-02   3.0476723e-02  -8.3901868e-03  -7.7642357e-03  -3.9962449e-02  -7.9182652e-02   5.1421967e-02   2.3446849e-02   5.3762141e-02  -2.4634143e-02  -4.9020833e-02  -2.6453303e-02   9.8543061e-02  -2.0960895e-02   6.1421095e-03  -2.6662580e-02  -1.4739370e-01   8.4714935e-02  -6.7642346e-02   6.8508655e-02  -1.0475742e-02   5.2253055e-03   6.2340480e-02   7.3065029e-02  -5.2833928e-02  -8.5452438e-02  -9.8436918e-02   1.8258341e-02   2.9631722e-03  -5.2718889e-03
  -9.5662910e-03   9.7773484e-02   3.0119514e-02   3.5644218e-03   2.0561407e-02  -2.6145584e-02   3.4383689e-02  -1.8744810e-02  -1.0266104e-01  -1.2942530e-02  -1.0913721e-02   4.8180429e-02   1.0213668e-02   3.3445287e-02  -9.0132567e-03  -6.1371607e-02  -2.4721126e-02   3.9644803e-02   3.5805768e-02   4.7131770e-02  -1.8956280e-02  -8.5345563e-03  -9.9906636e-03  -4.5862513e-02  -4.0066414e-02  -1.3696790e-02   2.7673898e-03   1.5973156e-02   3.9301354e-02   9.5484852e-02   3.6459787e-02   1.8746125e-01   3.1266939e-01   0.0000000e+00   7.8566627e-02   1.0096688e-01   2.8046071e-02  -7.3729956e-02   2.7585798e-02   9.0531117e-03  -1.1466148e-02  -6.6432826e-03  -2.1828555e-02  -5.4096657e-03  -4.0130316e-02   1.2549803e-02   6.9026938e-02  -1.2518414e-02  -6.4185790e-02   6.4639023e-03  -5.7285944e-02   2.0342136e-03  -9.5381136e-02  -4.3262873e-02   6.0085379e-02  -1.8528483e-02  -6.0242388e-02  -7.1409109e-03  -9.5067085e-04   5.3978335e-02  -6.9767023e-02  -1.0594569e-02   7.5119921e-02  -8.7948206e-02   9.7692596e-03   1.8295084e-02   4.2830001e-02   5.0155628e-03   3.9731760e-02   3.5446432e-02  -1.6586057e-01   5.2572905e-02   3.2121924e-02   3.5063214e-02  -3.1010813e-02   5.4457301e-02  -5.7646391e-02  -1.6952642e-02   3.2499602e-02   7.8782643e-02   5.2240206e-03   3.3568026e-02  -7.1756430e-02   6.4955457e-02  -5.6152687e-02  -1.4717867e-01  -1.3267265e-01  -4.3550300e-02  -5.9301410e-03  -6.3897438e-03
  -6.9715726e-02   2.9078803e-02  -4.3048328e-02  -6.4196066e-02  -9.5441753e-02  -2.8576462e-03   8.0232047e-03  -2.6922707e-02  -6.4291939e-02  -6.4990228e-02  -7.1559248e-02  -7.7740989e-02   2.8382949e-02   6.1077151e-04   5.8825275e-02  -7.0564335e-03   7.5223896e-03  -5.0157255e-03  -7.6265820e-02  -3.1264481e-02   5.7678847e-02  -8.3271777e-02  -2.5983294e-02  -5.6218223e-02   2.6360995e-03   3.5547793e-02   3.8554010e-03   2.0592572e-02   3.5280510e-02  -1.8398033e-02   2.0981292e-02  -7.1490772e-02  -1.1256409e-02   7.8566627e-02   0.0000000e+00   4.2411773e-01  -6.4732096e-02  -3.1629987e-02   2.4212951e-02   8.9658252e-02   2.2590574e-02  -1.0655670e-01   4.7255244e-02  -8.8110498e-02  -6.4149444e-02   2.6528698e-02  -3.8213094e-02   5.6925620e-02  -2.2084637e-02  -6.9229711e-02   2.5739818e-02  -5.8237255e-02   2.9810782e-02  -1.1794591e-01   3.6774848e-02  -5.0140824e-02  -3.9456004e-02  -1.1950829e-02  -1.2460537e-02  -1.2454182e-01   5.9788687e-02  -3.4799410e-02  -8.6627032e-02   5.7017913e-02   1.2938910e-01   6.8867181e-02   3.5525825e-02  -1.4432528e-02  -6.6908586e-02  -1.1151153e-01  -9.8215905e-02  -1.8828728e-02  -8.5528185e-02   3.8892087e-02  -3.2275576e-02   3.4043767e-02   1.1337503e-01  -5.9658882e-02   1.2342797e-01   2.0140902e-02  -7.2625174e-02  -7.2769348e-02  -1.4546483e-02   4.3401038e-02  -9.7276111e-03  -6.0923109e-02  -1.2760837e-02  -6.0643955e-03   1.0648453e-03  -2.7417781e-02
   1.9491576e-02  -5.6821156e-02   1.7443548e-02  -2.4340153e-02   5.8450691e-02   8.3056874e-03  -1.0746396e-01  -2.5754247e-02  -8.2726434e-02   7.0791232e-03  -3.7402230e-02   1.2180286e-01  -4.0706210e-02   6.4699911e-02  -7.1034642e-02  -9.8052978e-04   9.1411091e-02   8.3148841e-02  -3.9099865e-02  -6.2612900e-02   2.6054224e-02  -2.6473874e-02   6.7916688e-02   5.9385711e-02   9.6213088e-02  -1.3371404e-02  -2.2109579e-02  -3.8244477e-02   6.2880312e-02   2.3180524e-02   1.4337218e-02   1.9075992e-02   5.1279979e-02   1.0096688e-01   4.2411773e-01   0.0000000e+00  -1.0378136e-01   1.3449646e-02   7.0919290e-02  -1.0893424e-01   2.2636965e-02  -2.0293243e-01  -3.2524408e-02  -7.9262245e-02   2.0321265e-02   1.3581077e-01   6.2500987e-02   5.8558862e-02  -1.2108186e-01   1.3112134e-02  -1.6357478e-01  -9.0706486e-02  -9.0812554e-02   1.1177954e-01  -7.4381191e-02  -1.3502904e-02   8.3000709e-02  -1.3145200e-01   1.7521186e-02  -1.5102468e-02   5.6121616e-02   4.2754639e-02  -3.2319106e-02   7.8664946e-02   1.1176770e-01   4.5415161e-02   3.5563601e-02   7.8093351e-02   5.2172215e-02  -8.1158382e-02   7.2307285e-02   5.5669315e-02   8.8293727e-02   5.9681058e-02  -6.0323233e-02  -1.5564032e-02  -2.1438302e-02   7.2105644e-02  -1.3290623e-01  -1.1239281e-01   8.3942356e-02   2.7425634e-02   6.1482639e-02  -1.6061508e-01   1.6125340e-02  -3.8528005e-02  -1.5334042e-02  -6.4422777e-02   2.7476630e-03  -1.4743808e-03
   4.0463722e-02   6.1767898e-02  -9.9465790e-03  -4.5192886e-02   1.3574834e-01   6.9457001e-02  -2.7954715e-02  -5.9887761e-03   9.8740275e-03  -8.4241735e-02   3.2992598e-02  -3.9571849e-02  -9.8253362e-03   6.3343819e-02  -1.8281989e-02  -5.2329107e-02   3.1224852e-02  -7.7432653e-02  -2.0240091e-02   5.0589926e-03  -2.8867650e-02   3.6794097e-02   1.0938378e-01   7.5143000e-02  -1.2659605e-01  -3.7109440e-02   5.4229808e-02   1.5579188e-02   4.3750333e-02  -7.2145253e-03  -7.1529283e-03   1.0143144e-04   2.8684947e-02   2.8046071e-02  -6.4732096e-02  -1.0378136e-01   0.0000000e+00   1.2724834e-01   5.0989609e-02  -5.6216123e-02   2.4691281e-01  -6.0658711e-02  -2.9745155e-02  -2.6686999e-02  -4.7582433e-02   3.2053163e-02   5.7479088e-03   8.9395222e-02  -6.9237338e-02  -1.6958638e-02   2.0541158e-02   2.2667920e-02  -1.5388190e-03   7.3665127e-02   8.2098972e-02  -5.5298021e-02  -9.0676570e-02   6.4204483e-03  -8.3654805e-02  -1.4524561e-02  -2.7201687e-02   2.7131879e-02  -4.3212105e-02  -6.4624504e-02   1.0783907e-01  -1.7535094e-02  -2.8491469e-02  -3.3290019e-02  -2.8619708e-02  -5.1980415e-02   1.2588196e-01   4.4129181e-02   2.9762438e-02  -1.4103448e-01  -1.6528398e-01   2.0754906e-02  -3.0856668e-02   2.0135117e-02   9.2512298e-02  -1.3371321e-02  -3.0960778e-02  -4.2604388e-02   1.4660557e-01  -3.1523597e-02  -2.4900476e-02   2.9163553e-02   5.7621817e-02  -3.8549962e-02   2.0332566e-02   2.2450347e-02
  -3.5919548e-02   5.1566163e-05  -3.6105179e-02   3.6455821e-02   6.5932385e-02  -5.2386526e-02  -2.6603634e-02   1.3586450e-02  -4.3221179e-02  -1.0771201e-02   1.7194301e-02   2.6910684e-02   7.5718964e-03   2.6203186e-02   2.2970078e-02  -5.7223716e-02  -5.0865068e-02   6.9269872e-03  -1.1822740e-02  -4.7490494e-02   1.1848893e-01  -7.9352569e-02   3.7723662e-02   1.5937891e-02   1.0432382e-01  -8.9469398e-02   8.1172578e-02  -6.0223530e-02   5.3280045e-02   5.0903533e-02  -1.0528228e-01   3.8577645e-02  -8.1554489e-02  -7.3729956e-02  -3.1629987e-02   1.3449646e-02   1.2724834e-01   0.0000000e+00  -1.6921497e-02   3.2245626e-01  -2.3524880e-02   1.0433871e-01  -7.2462941e-02  -4.5831364e-02  -2.1158492e-02   1.9941639e-02  -1.8159516e-04   7.9220264e-02  -2.9163168e-02  -1.5980870e-02  -1.1080601e-02  -3.9388930e-02  -6.4546864e-02  -4.0640168e-02   6.4847765e-02  -3.7251131e-03   6.1952232e-03  -3.6743283e-02  -4.3748817e-02  -6.2352614e-02  -2.9152222e-02  -3.2103465e-02  -4.9146496e-02   7.9209041e-02   4.2658237e-02  -4.3106972e-02  -3.6619086e-03  -3.8993955e-02   5.6606144e-02  -7.8579297e-02   3.9766536e-02  -8.5684038e-04   7.4732702e-04   6.4382896e-02  -1.1471384e-01   7.4001635e-02  -2.0461691e-02   1.6033788e-01  -9.9517442e-02   2.3055380e-01   1.3065141e-02  -3.9572015e-03   4.7833520e-02  -4.3915624e-02   1.9989806e-02  -5.3722144e-03  -6.8106847e-02  -1.9091328e-02  -2.7187377e-02   4.8068961e-02
   9.4488155e-03   3.5035215e-02  -2.2335479e-02  -6.0435164e-02  -1.4168025e-02  -1.5722285e-01   3.7834397e-02  -5.0742990e-03   1.2205771e-02  -3.7838703e-02   1.3231842e-02  -1.2633425e-02   3.6875276e-02  -4.5503159e-03   9.4231031e-02  -3.9376190e-02   8.2892390e-03   1.3374989e-03  -1.5748178e-02   7.2502324e-02  -2.0469024e-02  -2.0646152e-01  -7.4427410e-02   8.0182917e-02   1.6597903e-01   1.2592435e-01  -2.9290109e-02   4.4844063e-03  -1.4356629e-02  -2.4497188e-02  -8.6424121e-02  -3.8314760e-03  -7.2050303e-02   2.7585798e-02   2.4212951e-02   7.0919290e-02   5.0989609e-02  -1.6921497e-02   0.0000000e+00   1.8437858e-01   1.1742126e-01   6.1750675e-02   2.0584491e-02   2.1419972e-02   2.4888216e-02   3.0244447e-02  -6.6975820e-03   7.7251398e-03  -3.1517494e-02   3.4588225e-02   5.4217606e-02   9.4372418e-02  -3.6504674e-02   7.3847154e-02   1.7766902e-01  -4.7380320e-02  -1.4092282e-01  -7.2849244e-03  -4.9607578e-02  -2.5049634e-02   6.0974245e-02   7.9027967e-02   9.1922188e-02  -1.0097106e-01  -1.7369114e-02   2.8814170e-02  -1.5557593e-02   8.6536217e-03   1.3771713e-01  -8.4428745e-03   1.6223754e-01  -3.1840360e-02  -1.0539261e-01  -2.9065792e-02   1.6343175e-04   3.5076850e-02  -9.6221385e-02  -6.0259202e-02   5.4587464e-02  -9.3507282e-02   1.1818804e-01   1.1760730e-02   5.5791706e-02  -5.6108873e-02   4.6547110e-02  -2.9577635e-02   5.1328466e-02  -1.6399603e-04  -5.6142091e-02  -5.1461789e-02
  -1.5582326e-02  -1.2131627e-02  -4.7391036e-03  -4.5721024e-02  -3.0631886e-02  -8.9930865e-02  -6.3919394e-03   1.6609232e-02  -9.0278965e-02   5.2524350e-02  -3.0176134e-02   8.6445185e-02   6.7342821e-02   4.3545255e-02  -9.5640214e-02  -1.3541723e-02  -7.6242002e-02  -3.8210485e-02  -1.3904759e-03  -5.0044187e-02  -6.8807587e-02   7.4369022e-02  -3.0868011e-02   1.0546655e-02  -5.4239708e-02   1.2680351e-02   5.8496622e-02   8.7678553e-02   2.6747746e-02   4.6647632e-02   3.8370997e-02   4.9268829e-02  -4.2930017e-02   9.0531117e-03   8.9658252e-02  -1.0893424e-01  -5.6216123e-02   3.2245626e-01   1.8437858e-01   0.0000000e+00  -3.4799630e-02   8.8280081e-02  -1.0973296e-02  -1.4941309e-02   1.5980778e-01  -1.7962404e-03  -6.4822262e-02   5.1302834e-02  -4.2049458e-02  -6.2377606e-02  -2.6882865e-02   2.0462599e-02  -4.2680995e-02  -6.1403899e-02  -8.2960615e-02   1.5917208e-01  -2.9394830e-02  -1.9750734e-02  -1.0415722e-02  -1.2120796e-01   1.4788337e-02   1.2375766e-01  -5.4766091e-02  -1.3653747e-01  -4.4953917e-02  -4.6043804e-02   2.8655819e-02   3.2955885e-02  -8.7318386e-02   3.2055497e-02  -4.4571206e-02  -4.3631042e-02   4.7668021e-02  -1.0702446e-01  -3.2325373e-02   2.8847099e-02  -1.0624787e-02  -1.1854549e-01  -4.3550834e-02   1.4874043e-01  -5.3857211e-02  -1.2477119e-02  -5.8591549e-02   6.3332614e-02   4.8823014e-03   5.0757115e-02  -1.0546948e-03   2.5991903e-02   2.1686598e-02   1.0095052e-02
   2.1142920e-02  -4.5436530e-02   1.0144778e-02  -8.5328220e-02  -5.8900423e-02   3.7310479e-02   6.8974929e-02  -3.5585429e-02   2.4975469e-02   5.5937228e-03   6.3787598e-02  -8.7069916e-02   7.5696574e-02   3.3991412e-02   6.1387674e-03  -1.0141676e-01  -2.4128174e-03  -4.8177162e-02  -1.3848640e-02  -9.7509864e-02   6.2794950e-02   4.9793466e-02   5.0399977e-02  -6.0608690e-04   5.4609626e-03  -1.5766018e-02  -1.6706318e-01   1.1098594e-01  -6.0219447e-02   7.3362533e-03   7.5314640e-02   2.4128943e-02  -9.7813209e-02  -1.1466148e-02   2.2590574e-02   2.2636965e-02   2.4691281e-01  -2.3524880e-02   1.1742126e-01  -3.4799630e-02   0.0000000e+00   2.6386281e-01   3.4054170e-03  -3.5710672e-02  -1.6076686e-01   9.8713071e-02   1.0321009e-01  -4.5967053e-02   2.8931632e-02  -6.6173535e-02   5.5808877e-02  -9.6490874e-02  -2.5495694e-03   1.9623674e-02   8.9907174e-02  -2.2844387e-03  -8.9623607e-03   6.3199647e-02   1.4992430e-01  -9.2508247e-02   3.6734481e-03  -1.0752822e-01   1.7202654e-02   4.8388188e-02  -2.0111458e-01  -5.8030892e-02  -2.6885475e-02  -3.9410199e-02   7.1884327e-02  -1.1456981e-01   8.9513314e-02   4.4287440e-02   2.0545171e-01   4.9453744e-02   1.5946550e-01  -3.2730526e-02  -9.9482069e-02  -2.1787611e-01  -1.1352330e-01   1.6240615e-01   8.9013556e-02  -1.3205628e-01  -3.7119667e-02   8.9591026e-03  -2.5370176e-02  -5.1331205e-02   1.8949425e-01  -7.1603612e-03  -4.2298842e-02   1.9021739e-02
  -3.2767374e-02  -6.2996661e-02  -6.5951893e-03   5.3472564e-02  -3.4676500e-02  -5.2577011e-02  -5.5755062e-02   3.9802551e-03  -3.0584964e-02   2.7759348e-02  -1.1750491e-01   1.4124170e-01   1.0975450e-02   1.0141106e-01   1.5042685e-02   1.3289091e-01   1.1225383e-01   5.3256106e-02   1.5603403e-02  -9.2516059e-02   6.5567109e-03   1.8697314e-01   9.8363496e-02  -2.4280682e-02   7.6482171e-02   1.4510650e-01  -3.3329370e-02  -5.0856574e-02   1.1758281e-01   1.1682792e-01  -1.6631247e-01  -5.9263740e-02   4.9008828e-02  -6.6432826e-03  -1.0655670e-01  -2.0293243e-01  -6.0658711e-02   1.0433871e-01   6.1750675e-02   8.8280081e-02   2.6386281e-01   0.0000000e+00  -7.7424699e-02   8.4952865e-03  -8.8426252e-02   5.3715162e-02   8.1656769e-03  -4.0302556e-02  -2.5493538e-02   1.6657044e-02  -6.6204058e-02  -9.8203505e-02  -7.3015185e-02   1.9613596e-02   1.0216153e-01  -1.9169910e-02  -4.8150745e-03  -6.0859137e-02  -5.4302938e-02   1.5466189e-01   8.0034527e-02  -5.6751693e-02   3.7263442e-02   8.4297019e-02   7.0867588e-02  -9.9564621e-02  -6.1830444e-02   6.8258864e-02  -9.4968601e-02   2.5229185e-02  -1.9718221e-02   1.0429998e-01   1.3004830e-01   1.1977356e-01   1.2857067e-03  -5.0724382e-02   4.3130822e-02  -6.8996145e-02   2.0421563e-02  -1.5724943e-01  -7.8569773e-02  -3.3659063e-03   8.8274158e-02   1.1363229e-01   3.2125683e-02  -7.6169663e-02   5.2971714e-02   2.0117610e-02   9.0541793e-02   4.7263039e-02
  -6.2046258e-04  -4.9840926e-03  -2.2734465e-02   1.5857517e-02  -8.0681263e-02  -3.1193464e-02  -7.0430828e-02   7.2864375e-03   4.7586946e-02   5.1126915e-02  -6.0253492e-02   7.7731347e-03   3.4003988e-03   9.8192947e-03   8.5917194e-02  -8.0962130e-03   7.8339197e-02  -4.1925645e-03  -3.9194527e-02  -1.8033510e-02  -3.3598342e-02  -5.5060145e-02   2.3229157e-02  -2.0727960e-02   5.3731859e-02   9.9702573e-02  -8.6964684e-03   7.0419890e-03   3.9123690e-02  -1.2248473e-02  -1.9967566e-02  -1.4528059e-01  -3.0858968e-02  -2.1828555e-02   4.7255244e-02  -3.2524408e-02  -2.9745155e-02  -7.2462941e-02   2.0584491e-02  -1.0973296e-02   3.4054170e-03  -7.7424699e-02   0.0000000e+00   1.8491167e-01   2.0681051e-01   5.7648660e-03   4.3280747e-01   9.4857376e-02   5.6474341e-02  -4.6257219e-02  -2.0084830e-03   2.9750770e-02   7.8704104e-02   3.6066587e-02   2.7113662e-04   2.3006624e-02  -1.7526384e-02  -3.7648519e-02  -5.9829193e-02  -4.7060239e-02  -4.7677587e-02   2.1134869e-02  -5.6519964e-02  -9.6310621e-02  -7.2911816e-02  -1.1604608e-01  -1.5547667e-02   2.7277463e-02   8.5544574e-02  -2.7089963e-02   9.1508454e-02  -1.2856623e-02   8.5064064e-02  -2.3915036e-02   5.3683050e-02   7.0707558e-02   2.9327659e-02  -7.7799565e-02  -6.7741855e-03  -8.0272679e-02  -9.1458082e-02   2.9099234e-02   4.0498220e-03   8.7386664e-02   3.5222663e-02  -5.2720689e-02   4.0519333e-02  -7.6390447e-02   1.6669905e-02  -8.3523140e-02
   2.5242831e-02  -5.4751475e-02  -2.6957655e-02  -4.6323585e-02  -2.7183176e-02   1.3168678e-02  -1.6345542e-02  -5.2582558e-03  -7.1727559e-02   4.5114537e-02   2.5803350e-02  -6.2321333e-02  -8.0120259e-02  -3.7792822e-02  -7.3557192e-02  -2.0067827e-02   4.0343473e-02  -3.9460242e-02   2.4257377e-02  -1.2341301e-01   5.4727485e-02  -6.1142871e-02  -7.2765432e-03   5.7609329e-02  -2.8502945e-02   1.9211500e-02  -3.9746929e-02  -8.4998505e-03  -1.1139794e-02   6.3134625e-02   2.3573252e-02   5.8257519e-02   8.0831496e-02  -5.4096657e-03  -8.8110498e-02  -7.9262245e-02  -2.6686999e-02  -4.5831364e-02   2.1419972e-02  -1.4941309e-02  -3.5710672e-02   8.4952865e-03   1.8491167e-01   0.0000000e+00   8.3599803e-02   4.1961293e-01   1.6645853e-01   4.5549103e-01  -5.0777732e-02   1.3797589e-01  -3.2889084e-02  -4.9716865e-02  -8.5941757e-02  -1.4684890e-01   1.0568588e-02  -2.1455167e-02  -1.0457281e-02  -5.9624726e-02   2.1927432e-02   3.1140564e-02  -5.4504145e-02   1.9397723e-02  -8.8503094e-02   8.1182425e-02  -9.3714496e-03  -3.6474736e-02  -9.8176971e-02  -1.1376411e-01   5.2560853e-02  -1.3114611e-01   3.2580703e-02  -1.0941106e-01  -2.7917435e-02  -2.2558511e-02  -9.6673382e-03  -1.5945575e-01   5.5758520e-02   3.7364700e-02   1.1573578e-02   5.4701483e-02   1.7191500e-02   4.6804281e-02   4.5008717e-02  -4.7337088e-02  -6.7459758e-02   3.7381995e-02  -2.4803592e-02  -8.4019979e-02   8.0190209e-03  -8.7915474e-02
   2.2591690e-02  -1.0554739e-02   7.0621627e-02  -4.5306524e-03   3.1990019e-02   3.7242905e-03  -1.5401815e-02  -9.1100284e-02   5.7451510e-02   1.5336070e-02   1.1419943e-03   5.9404050e-03  -3.1842885e-02   7.9197490e-03   4.1073949e-02   1.7209094e-02   5.6477634e-02  -1.3500239e-02   1.0075140e-02  -6.8448778e-02   3.7542924e-02   7.3078434e-03   1.2411452e-02  -4.1583283e-02   1.7382150e-02  -3.6682917e-03  -3.0667875e-02  -1.9654364e-03   4.6361438e-02  -9.6521329e-02  -6.3008337e-03  -1.6121357e-02   8.4206262e-02  -4.0130316e-02  -6.4149444e-02   2.0321265e-02  -4.7582433e-02  -2.1158492e-02   2.4888216e-02   1.5980778e-01  -1.6076686e-01  -8.8426252e-02   2.0681051e-01   8.3599803e-02   0.0000000e+00   3.4612887e-01   2.2842294e-01  -2.6541999e-01   4.2225723e-02   7.1956800e-02  -6.5057506e-02  -3.3407060e-02   1.4847158e-01  -1.6350296e-01  -3.9713145e-02   1.3741472e-02  -6.5003682e-02   5.8145026e-02   3.3792566e-02   6.7683837e-02   6.4632560e-03  -2.0010712e-01   1.5634391e-01   2.5895295e-02   1.2199762e-01  -7.6747722e-02   6.6256916e-02  -6.6962161e-02  -5.0418604e-02  -7.0960661e-02   2.9166328e-02   1.0801222e-01  -4.1102252e-02  -4.5591185e-02   9.3649812e-02   5.6108605e-02  -5.3130380e-02   4.4182550e-03  -9.6547765e-02   1.1617656e-01  -9.6156871e-03  -3.3763230e-02  -8.0270690e-02   4.9495809e-02   7.7653438e-02  -1.0036741e-01   2.2503406e-02   3.6489912e-02   1.4679025e-02   3.9805034e-02
  -6.8634688e-02   7.0964209e-03  -9.2538179e-02  -2.0870113e-02   8.2421915e-02   1.0657439e-01   7.8448087e-02  -2.4469923e-02  -1.3201328e-01  -1.2684086e-02  -1.9695250e-02  -5.0225456e-02   9.7696642e-02  -6.1100801e-03  -1.6159231e-02   1.8263405e-02   7.5384751e-03   2.4258498e-02  -9.5645056e-02   4.1217114e-02  -2.9286087e-02   6.1726604e-02  -4.1444990e-02   2.4360525e-02  -2.3486359e-03  -1.1370939e-01  -1.0097922e-02  -5.5588204e-02  -4.8456670e-02  -3.3140763e-02   1.1817827e-02  -3.7747494e-02  -3.0404517e-02   1.2549803e-02   2.6528698e-02   1.3581077e-01   3.2053163e-02   1.9941639e-02   3.0244447e-02  -1.7962404e-03   9.8713071e-02   5.3715162e-02   5.7648660e-03   4.1961293e-01   3.4612887e-01   0.0000000e+00  -1.2283275e-01  -1.9692857e-01  -2.4290758e-02   1.3722909e-01   5.6210289e-02  -7.9405230e-02  -1.2163060e-02  -2.8694817e-02  -2.1233167e-03   1.2905304e-01  -3.9644262e-03   2.9429056e-02  -3.0644203e-02  -1.2660291e-01  -6.3129847e-02  -8.0070333e-02  -3.0370128e-02  -6.6827075e-02  -2.0524754e-02   6.0505719e-02   5.6753765e-02   3.3541688e-01  -8.7016791e-02   6.5887225e-02  -3.3019949e-02   2.9690498e-02  -3.6314560e-02   6.3168182e-02  -2.5019448e-02  -1.9093218e-02   6.0026280e-02  -1.3526463e-01   9.0333991e-02   4.4461204e-02  -1.2854903e-01  -6.2093661e-03   2.2551384e-02   2.1364258e-02  -5.9151677e-02   7.6292492e-02   8.0969689e-03   1.3295694e-02  -3.6348568e-02   1.0123201e-03
   9.4049821e-04   1.0259182e-02  -4.5728011e-02   2.8207002e-02  -1.4861316e-02  -5.3134486e-02  -1.1285759e-02   5.3242656e-02   2.9887725e-02  -8.6455737e-02  -2.4574147e-02   1.7976599e-02  -1.9875480e-02   4.3279901e-02   3.5567570e-02   1.8706177e-02  -9.7813801e-02   9.1345208e-03  -1.4125148e-02   7.6850017e-02   7.5729977e-03  -7.4105705e-03  -3.5263422e-02  -2.8690586e-02   1.7418020e-02   7.5833344e-03  -3.6812631e-02   2.5070469e-02  -3.7022213e-02   3.1980175e-02  -1.3530607e-02   8.4212786e-02  -7.2667129e-02   6.9026938e-02  -3.8213094e-02   6.2500987e-02   5.7479088e-03  -1.8159516e-04  -6.6975820e-03  -6.4822262e-02   1.0321009e-01   8.1656769e-03   4.3280747e-01   1.6645853e-01   2.2842294e-01  -1.2283275e-01   0.0000000e+00   2.6978313e-01   6.4280159e-02  -8.0743721e-02   4.9323736e-02  -8.0410942e-03   7.7348253e-02   2.0860834e-01   2.2032088e-02   7.1195203e-02   1.6003862e-01  -4.9707628e-02   3.9108105e-02   1.6020522e-02   1.0547381e-01   7.4698785e-02  -4.3375830e-02  -3.2418404e-02   1.9007112e-02   3.6824157e-02  -1.1902934e-02  -1.9449264e-02  -1.7483826e-02   1.3915698e-01  -1.2515084e-01  -1.1987302e-01  -5.0136096e-02   7.7933647e-02   5.2546877e-02  -4.0692188e-02  -8.6936830e-02   3.3616690e-02   5.2444928e-02  -3.2939619e-02  -9.9085095e-02   5.8969078e-02  -7.5529422e-02   2.5348239e-02  -2.7338397e-02  -1.2941078e-02   3.7208480e-02   9.2717624e-02  -2.8904051e-02   1.0268155e-02
  -1.4508107e-02   8.6411429e-03   2.7780740e-02  -5.8047993e-03  -2.3743479e-02   2.8311149e-02  -1.1016846e-03  -1.0007789e-02  -3.7682741e-02  -3.7280060e-02   4.4831973e-02   2.0558822e-02   1.2927440e-02  -6.9648079e-02  -1.1339103e-01  -3.3185344e-02  -6.3578267e-02   2.1765410e-02   2.8167452e-02   8.3190465e-02   4.4181309e-02   1.6080119e-01   3.7027734e-02   1.8479364e-02  -6.4120897e-02   1.1440503e-01   5.0498863e-03  -6.3866992e-02   3.1728916e-02  -5.2588037e-03  -3.7037034e-02  -7.5852474e-02  -5.2625957e-02  -1.2518414e-02   5.6925620e-02   5.8558862e-02   8.9395222e-02   7.9220264e-02   7.7251398e-03   5.1302834e-02  -4.5967053e-02  -4.0302556e-02   9.4857376e-02   4.5549103e-01  -2.6541999e-01  -1.9692857e-01   2.6978313e-01   0.0000000e+00  -8.6418913e-02   1.2991759e-01   4.2611630e-04  -3.8015720e-02  -1.4830386e-01  -3.8838995e-02  -1.0420326e-01   1.9465537e-01  -1.4170522e-01   2.2619816e-02  -7.1632022e-02   3.0293978e-02   9.5268493e-03  -1.0306168e-01   1.6930336e-02  -8.9453810e-03   1.9309320e-03  -1.6520631e-02  -2.8480687e-04   7.7472855e-03  -8.8552651e-02  -7.0024248e-03  -4.5809968e-02   5.5895091e-02  -5.9859540e-02  -8.0694161e-04  -8.2690337e-04   6.6959349e-02   6.4874439e-03   2.6615651e-02  -5.8306380e-02   5.3791607e-02   1.0925793e-01  -1.0897907e-01   7.3464762e-02  -5.0395363e-04  -2.4949808e-02  -1.6070214e-01  -1.6440060e-02  -2.1278972e-02  -1.2625912e-02   1.7645385e-03
   2.7278675e-02   2.1172996e-02   1.4417727e-02  -3.1811612e-02   2.4344004e-02   3.9681455e-02  -2.6310211e-02  -4.6064436e-02  -9.8942714e-02  -3.4154907e-02  -3.4074685e-02  -2.8397643e-03   1.3068092e-02  -1.1050828e-02   3.1243150e-02  -8.0005845e-03  -1.1594142e-02   1.4817398e-03  -5.1949195e-02  -8.0992457e-03   6.0428664e-02   1.3289937e-02   2.2243796e-02  -5.5734332e-02  -3.4320548e-02  -4.3396581e-02   3.1207548e-03   1.7427444e-02  -5.3704081e-02   6.8314598e-02   1.0243684e-02  -1.4704705e-02  -3.7348155e-02  -6.4185790e-02  -2.2084637e-02  -1.2108186e-01  -6.9237338e-02  -2.9163168e-02  -3.1517494e-02  -4.2049458e-02   2.8931632e-02  -2.5493538e-02   5.6474341e-02  -5.0777732e-02   4.2225723e-02  -2.4290758e-02   6.4280159e-02  -8.6418913e-02   0.0000000e+00   1.2060276e-01   1.9260042e-01   1.0455347e-01  -2.5861099e-01   1.3514042e-02   8.6443413e-02  -3.2646471e-02  -1.8321627e-01  -1.1918303e-02   1.8711070e-01   1.3448389e-02   6.2607923e-02   3.6152364e-02  -1.0051235e-01  -5.9009697e-02  -6.3099521e-02  -5.9147648e-03   1.8949180e-01  -6.6486810e-02  -3.8237933e-02  -1.2061484e-01  -1.3319365e-02  -3.1242787e-02   8.0051717e-02   9.4665014e-03  -2.7221731e-02  -6.2463804e-03  -1.1032057e-01  -6.7716208e-02   6.3873914e-02  -3.0705396e-03  -7.2813077e-02   2.0137635e-02  -5.7662366e-02  -2.2535640e-02  -1.5431825e-01  -1.0941982e-02   2.8692630e-02  -6.0546472e-04   5.1575015e-02   2.6635310e-02
   3.4867586e-02   2.7297770e-02  -1.0196787e-02   4.4139141e-02   4.1974815e-02  -1.7019389e-03  -3.8646522e-02  -3.9584418e-02   2.7516176e-02  -3.7286266e-02  -8.5825586e-02  -3.3282706e-02   4.2151079e-02   3.4071974e-02   5.9725829e-02   5.1770632e-02  -5.4872514e-02   5.2678184e-02   5.4274474e-02  -2.2125674e-02   1.0950645e-03   5.4525505e-03  -3.6584764e-02   5.5492546e-02   5.1839194e-02   1.2497986e-02  -7.2055406e-02  -1.2633361e-02  -5.6800880e-03  -1.4577746e-02  -1.4408434e-02  -2.6489872e-02   5.2937692e-02   6.4639023e-03  -6.9229711e-02   1.3112134e-02  -1.6958638e-02  -1.5980870e-02   3.4588225e-02  -6.2377606e-02  -6.6173535e-02   1.6657044e-02  -4.6257219e-02   1.3797589e-01   7.1956800e-02   1.3722909e-01  -8.0743721e-02   1.2991759e-01   1.2060276e-01   0.0000000e+00   2.0623352e-02   1.2491609e-01  -1.0028470e-02  -1.6004317e-02   6.2687687e-02   1.3256842e-01  -6.1661139e-02   1.4693814e-02   7.6949849e-02   1.7238203e-01  -1.0983642e-02   1.6556195e-02  -1.5332911e-02  -6.0100182e-02  -1.2148397e-01   6.9326078e-03  -2.6100769e-02  -4.5487051e-02   1.6672591e-02  -1.1629887e-01   1.1732049e-03   3.0465349e-02  -5.0795051e-02   7.3650765e-02  -1.2876050e-01   8.9408811e-02  -1.8625653e-02  -2.0766074e-02  -1.9146312e-02   5.2068112e-03   1.4595084e-02  -5.4800946e-03   4.8924084e-02  -3.7578353e-02  -4.7376213e-02  -2.7699380e-02   3.3518926e-03  -8.7401300e-02  -1.5434783e-02   6.9406452e-02
   2.1181256e-02  -1.2675754e-02  -1.4861746e-02   4.3188664e-02  -4.7929275e-03   3.2059089e-02   3.4973115e-02   7.9489241e-02  -9.9241224e-02   7.5614276e-02  -4.2862018e-02   5.5601995e-02  -1.9027909e-02   2.2107465e-02  -2.0110257e-02  -3.6570758e-02   5.6015266e-02  -5.6638813e-03  -3.0639320e-02   1.5815359e-02   1.7299734e-02   1.0909811e-02   6.1237819e-02  -2.2004681e-02   7.1158234e-02  -1.2697017e-02  -4.8298006e-02   3.6293674e-02  -2.5163276e-02   1.7128023e-02  -1.2618736e-02  -4.5964046e-02   3.1678990e-02  -5.7285944e-02   2.5739818e-02  -1.6357478e-01   2.0541158e-02  -1.1080601e-02   5.4217606e-02  -2.6882865e-02   5.5808877e-02  -6.6204058e-02  -2.0084830e-03  -3.2889084e-02  -6.5057506e-02   5.6210289e-02   4.9323736e-02   4.2611630e-04   1.9260042e-01   2.0623352e-02   0.0000000e+00   2.8048365e-02   2.7113649e-01  -1.2724279e-01   1.0977541e-01   8.8918279e-02   2.6802640e-02   3.5006643e-02  -6.8983402e-02  -1.0677948e-01   4.7320898e-02  -4.7364965e-02   3.6789755e-02  -1.8267584e-01   1.7695890e-01  -1.6400042e-01   1.1225669e-01   1.1981081e-02   2.9603450e-02  -1.0727950e-01   2.3052498e-02  -1.4961502e-01   2.8558731e-02  -5.0661696e-02  -5.6478829e-02  -2.7810073e-02   8.6849755e-02   3.2960441e-02   8.0405248e-02  -9.3080250e-02  -7.5795200e-02  -6.7066485e-03  -3.4128731e-02   2.0712406e-02  -8.3153321e-03  -3.9182189e-03  -1.0579323e-01   4.2346036e-02  -1.8976362e-02   5.4277173e-02
   1.4144474e-02  -4.7618716e-02  -3.4621900e-02  -5.1850809e-02  -5.6576473e-02  -3.6720564e-02   2.3523312e-02   2.7028784e-02   1.6202316e-02  -7.4448863e-02  -3.6843791e-02  -5.9863727e-03   5.4994682e-02   8.7481917e-02  -5.5535457e-02   2.4421505e-02  -4.5818521e-02   5.0672945e-02  -9.3259699e-02  -1.6773039e-01   2.0423676e-02  -7.1670625e-02  -1.7526249e-02   4.6006619e-02   5.1070465e-03  -5.6771867e-03  -2.1686875e-02   5.3646450e-02   1.8848767e-02   6.7543436e-02   4.4016745e-03   1.1037313e-02  -1.8608582e-02   2.0342136e-03  -5.8237255e-02  -9.0706486e-02   2.2667920e-02  -3.9388930e-02   9.4372418e-02   2.0462599e-02  -9.6490874e-02  -9.8203505e-02   2.9750770e-02  -4.9716865e-02  -3.3407060e-02  -7.9405230e-02  -8.0410942e-03  -3.8015720e-02   1.0455347e-01   1.2491609e-01   2.8048365e-02   0.0000000e+00  -1.9689061e-01   3.4201431e-01  -8.0285797e-02   8.3408314e-02   1.0371906e-01   5.6971700e-02  -4.1866065e-02   1.6293550e-02   6.4069551e-03   9.3278297e-03  -2.4526834e-02   1.1852310e-01  -1.9500176e-02   1.5034368e-03   5.8619599e-02   1.2889404e-01  -6.8828920e-02  -1.4118903e-01  -7.3898482e-03   4.8507452e-02   2.0662519e-02   1.0488689e-01  -8.5108846e-02  -5.6974359e-02  -1.0561919e-01   6.1272530e-02  -3.4137908e-02   4.8644856e-04  -3.4176677e-02  -1.6016485e-01  -3.7377697e-02  -1.5801028e-02   1.8388207e-02  -4.4320855e-02  -1.7231822e-02  -7.2645281e-02   1.7883694e-02   2.5207782e-02
  -1.1439078e-02   7.2427735e-02  -2.9362963e-02  -1.1558687e-02  -7.0124369e-02  -3.1439655e-02  -1.1312825e-01  -1.8637225e-02   4.1822587e-03  -4.9143322e-03   8.4109352e-02  -1.1200968e-02  -1.0828510e-02   1.8405149e-02  -3.5288548e-02  -5.8288878e-02  -6.9382313e-02   3.3145078e-02  -7.7218065e-02  -1.1269963e-01   5.7898311e-02   7.8251988e-02  -1.5738571e-02   5.9813336e-02   7.9613121e-02  -6.1497998e-03   7.2085289e-02  -9.1782460e-02  -2.6636972e-02   2.9750687e-02   3.7728609e-02  -4.1599723e-02   3.3730421e-02  -9.5381136e-02   2.9810782e-02  -9.0812554e-02  -1.5388190e-03  -6.4546864e-02  -3.6504674e-02  -4.2680995e-02  -2.5495694e-03  -7.3015185e-02   7.8704104e-02  -8.5941757e-02   1.4847158e-01  -1.2163060e-02   7.7348253e-02  -1.4830386e-01  -2.5861099e-01  -1.0028470e-02   2.7113649e-01  -1.9689061e-01   0.0000000e+00   3.7523185e-01   2.4358300e-01  -1.6670105e-01  -5.1284749e-02   2.5248362e-02  -9.9477856e-02   1.8587195e-02  -2.7785307e-02   3.1894287e-02  -4.8800363e-02   1.3142323e-01  -8.9083409e-02  -4.0038636e-02  -1.2771485e-02  -1.5254306e-01  -5.8581585e-02  -7.2319618e-02  -1.0843314e-01  -1.3864612e-02   1.1702401e-01   1.1178949e-01  -1.7302438e-01   4.9335816e-02  -1.2163212e-01  -2.4358310e-02  -8.6037702e-02   7.5791159e-02   3.2703676e-02  -5.7480649e-02   4.9461262e-04  -1.1300426e-01   1.4496840e-01   5.6412154e-02  -1.7245120e-02  -7.8754681e-04   4.6097506e-03   6.3147576e-02
  -3.5868046e-02   1.4928161e-02   1.1681355e-02   1.8550223e-03   4.8381027e-03   1.6302822e-01   1.0877560e-01  -1.1791064e-01   5.4562927e-02   1.3591692e-02  -8.3182085e-02  -8.3479365e-03   8.6733198e-02  -1.1529607e-01  -2.3997832e-02  -2.0734895e-02   1.0107676e-01   2.8748052e-02   9.0578671e-02   5.0875433e-02   1.0798510e-01   5.5780306e-02   3.6636506e-02   7.2446201e-02  -9.1270527e-02  -6.9580081e-02  -1.1780494e-01  -1.7151940e-02   9.6091573e-02  -1.0521797e-01   4.3581777e-02   5.5961866e-02   4.9801893e-02  -4.3262873e-02  -1.1794591e-01   1.1177954e-01   7.3665127e-02  -4.0640168e-02   7.3847154e-02  -6.1403899e-02   1.9623674e-02   1.9613596e-02   3.6066587e-02  -1.4684890e-01  -1.6350296e-01  -2.8694817e-02   2.0860834e-01  -3.8838995e-02   1.3514042e-02  -1.6004317e-02  -1.2724279e-01   3.4201431e-01   3.7523185e-01   0.0000000e+00   8.8061316e-02   2.1233068e-01  -5.5083249e-02  -5.1565696e-02  -5.2930439e-02   4.4321665e-02  -4.5391886e-02  -1.2752664e-02  -6.0380672e-02  -2.9578843e-02  -1.0437393e-02   1.0114609e-01   5.4331137e-03   2.3333494e-02  -9.3507454e-03   3.5622050e-02  -4.3208372e-02  -5.2093079e-02   1.1125005e-02  -9.1475624e-02   1.7468314e-01  -1.0006733e-02   9.6552622e-02  -3.3206866e-02   1.2700840e-01   8.8410965e-02  -3.4362455e-03   9.6695333e-02  -3.4018549e-02   3.2137693e-02  -1.2857493e-01  -2.3762057e-02  -9.4744394e-02  -6.4553179e-02  -7.5164031e-02   3.7133488e-02
   1.6909334e-02   4.4797249e-03  -2.8002144e-02   4.3192218e-02  -2.5458619e-03   7.2794526e-03  -5.4461337e-02  -1.7095916e-02  -9.7837096e-02  -3.0396253e-02  -2.6778672e-02  -2.7299463e-02  -6.8945279e-02  -1.4511699e-02  -3.7571574e-02   2.0356090e-02  -2.1177119e-02  -7.9975722e-02  -3.6013688e-02  -1.7849455e-02  -8.2334488e-02  -3.6413195e-02  -2.0196979e-02   3.4114578e-03   2.0608799e-03   8.9729430e-02  -2.8970479e-02   4.9029490e-02   1.3721276e-02   3.7484259e-02  -7.8599219e-02   3.9410724e-02  -6.1540035e-03   6.0085379e-02   3.6774848e-02  -7.4381191e-02   8.2098972e-02   6.4847765e-02   1.7766902e-01  -8.2960615e-02   8.9907174e-02   1.0216153e-01   2.7113662e-04   1.0568588e-02  -3.9713145e-02  -2.1233167e-03   2.2032088e-02  -1.0420326e-01   8.6443413e-02   6.2687687e-02   1.0977541e-01  -8.0285797e-02   2.4358300e-01   8.8061316e-02   0.0000000e+00   1.8194429e-01   1.2123106e-02  -1.9734794e-02   3.2707548e-02  -1.2933588e-01   6.3478349e-02  -4.4426441e-02   5.5069875e-02  -5.1587092e-02  -2.5789411e-02   1.2471686e-02  -3.5689269e-03  -2.3857732e-02   1.3041361e-03  -3.3158424e-02  -2.5538435e-02  -5.6811278e-02  -1.3070154e-01  -3.1095760e-02   2.8175438e-03   3.2463749e-02   4.4727692e-05   1.1728877e-02  -1.4310637e-01   7.5319245e-03   9.8296468e-02   3.1673375e-02  -8.4162322e-02  -8.0425878e-02  -2.1256432e-02   4.8345508e-03  -5.9047057e-02  -6.0693860e-02   1.2377965e-02  -3.7977782e-02
   4.8149967e-03   2.1534720e-02   5.1110928e-02   1.1686589e-02   4.0881419e-03  -4.0637942e-02   8.8139212e-02   9.3113445e-03  -4.8387798e-02   4.4663857e-02   3.3228109e-02  -6.6074369e-02   5.6656255e-02  -4.5571863e-02   9.7781853e-03   9.2847172e-02   1.1160135e-01  -1.1879894e-02  -6.3960461e-02   1.0533863e-03   1.8955693e-02  -1.0499151e-01  -4.9064263e-02  -7.7171322e-03  -1.4000584e-02  -6.1750603e-02  -1.6450270e-02  -5.6043698e-02   7.7013292e-02  -3.5717558e-02  -7.0691244e-03  -4.7743561e-02   4.1738309e-03  -1.8528483e-02  -5.0140824e-02  -1.3502904e-02  -5.5298021e-02  -3.7251131e-03  -4.7380320e-02   1.5917208e-01  -2.2844387e-03  -1.9169910e-02   2.3006624e-02  -2.1455167e-02   1.3741472e-02   1.2905304e-01   7.1195203e-02   1.9465537e-01  -3.2646471e-02   1.3256842e-01   8.8918279e-02   8.3408314e-02  -1.6670105e-01   2.1233068e-01   1.8194429e-01   0.0000000e+00   8.0936015e-02   2.3191817e-04   1.1345614e-02  -9.2530744e-02  -2.6414339e-02  -5.8096825e-03  -3.5170924e-02   6.0253636e-02  -7.3070445e-02  -5.4257511e-02  -1.9054383e-03  -2.5099576e-02  -2.6694780e-02  -4.5307113e-03  -5.0795596e-02  -2.9787070e-02   1.0708606e-01   7.5515951e-03   2.0971678e-02  -5.7097133e-02  -7.7181033e-02  -1.8993494e-01  -1.7583734e-01  -3.5192745e-02   4.8094731e-03  -6.9846834e-02  -2.6752715e-03  -8.3950138e-03   3.7223673e-02   1.5546528e-02  -2.5500068e-02   1.2191729e-01   9.1403202e-03   9.9974980e-02
   2.0686673e-01  -8.5158356e-02  -6.5924104e-03   2.2489255e-03   2.7161195e-03  -6.4554342e-02  -4.8109576e-02   1.8441027e-02  -1.6222841e-02   1.1045843e-01  -6.6432510e-02  -1.2672941e-02  -1.0693994e-02  -4.3264159e-02  -7.5373948e-02  -5.9493022e-03   1.6897090e-01  -6.5278320e-02   3.7711790e-03   1.0135637e-01  -5.9514289e-02   3.9467703e-03  -9.0228049e-02  -9.8281572e-03   5.9427408e-02   9.5924963e-02   5.0222174e-02   1.8379158e-02  -1.7261796e-02  -3.5607652e-02  -1.6563961e-02  -4.0665352e-02   5.2114950e-02  -6.0242388e-02  -3.9456004e-02   8.3000709e-02  -9.0676570e-02   6.1952232e-03  -1.4092282e-01  -2.9394830e-02  -8.9623607e-03  -4.8150745e-03  -1.7526384e-02  -1.0457281e-02  -6.5003682e-02  -3.9644262e-03   1.6003862e-01  -1.4170522e-01  -1.8321627e-01  -6.1661139e-02   2.6802640e-02   1.0371906e-01  -5.1284749e-02  -5.5083249e-02   1.2123106e-02   8.0936015e-02   0.0000000e+00   1.8030728e-01   1.8303558e-01  -1.0796117e-01   1.1822728e-01  -1.3355880e-01  -5.3695807e-02  -1.2569051e-03  -1.6587504e-01  -5.3424114e-02  -4.1256685e-02  -8.4036175e-02   7.6498644e-02  -7.8624470e-02  -6.8527723e-02  -2.8798444e-02  -7.0265469e-02   8.3415170e-03   8.6410674e-02   1.0947548e-01  -4.8747529e-02  -3.0213409e-02   2.0625195e-01  -7.4673685e-02   9.4174249e-02  -5.5701626e-02   3.0377897e-02  -1.2071992e-02  -2.2179186e-02  -4.1216691e-02   2.9930032e-02  -3.6057103e-02  -3.1537130e-02  -4.1679833e-02
   2.6506550e-03   1.0763536e-01  -7.3904562e-02  -5.9969585e-02  -5.5949879e-02   3.7888777e-02  -8.3982954e-02  -5.8732956e-02  -1.0759539e-01  -9.3503049e-02  -5.2059683e-02  -1.3556656e-01  -2.1239725e-02  -8.1274312e-02   7.7948926e-02   5.0048788e-02   2.5027707e-01   3.3663623e-01  -1.9105186e-02   2.2311508e-02   4.0118813e-02  -6.2093133e-02  -1.8396485e-03  -2.6395407e-02   1.0453047e-02   2.1764257e-02  -4.5965468e-02   1.7428879e-02  -4.1768456e-02  -1.9176602e-02  -1.9532073e-02  -4.9546580e-02  -8.1007826e-02  -7.1409109e-03  -1.1950829e-02  -1.3145200e-01   6.4204483e-03  -3.6743283e-02  -7.2849244e-03  -1.9750734e-02   6.3199647e-02  -6.0859137e-02  -3.7648519e-02  -5.9624726e-02   5.8145026e-02   2.9429056e-02  -4.9707628e-02   2.2619816e-02  -1.1918303e-02   1.4693814e-02   3.5006643e-02   5.6971700e-02   2.5248362e-02  -5.1565696e-02  -1.9734794e-02   2.3191817e-04   1.8030728e-01   0.0000000e+00  -1.2499823e-02  -2.0061125e-02  -1.3141604e-01   1.4929175e-01  -1.2330579e-02   5.0994717e-02   1.2213575e-01  -5.2367930e-02  -5.6783790e-02  -9.2566602e-02  -5.4542679e-02   2.7399910e-01  -5.9996154e-03   3.3051706e-02   5.0252940e-03   6.4176982e-02   2.4695089e-02   5.2152162e-02  -1.1411482e-01   8.4922894e-02   6.8597685e-02   2.3013085e-02  -8.2504290e-02  -2.0448583e-02   1.7833633e-02  -1.7519148e-02   2.3903928e-02  -9.4208302e-02  -2.5965997e-02  -8.6984231e-02   2.0204418e-02  -3.8209614e-02
   1.6660695e-02   1.9161586e-02  -3.9264749e-02  -4.2346738e-02  -2.1872915e-02  -4.4832905e-03  -4.0055241e-02  -7.2157709e-02   2.7272621e-02  -3.0397040e-02   2.8901050e-02  -4.0421923e-02   4.8426343e-02  -9.9765391e-02  -5.1302761e-02  -5.4451827e-02   2.3756490e-02  -5.7570104e-02  -4.5706598e-02   1.3479336e-02   9.0918343e-02   1.1091110e-01  -6.4104700e-02   1.9433751e-02  -9.4582045e-02  -1.7264643e-02  -7.5842113e-02   1.2066327e-02   7.7000607e-02  -2.8301657e-02  -1.1343891e-02  -2.8803000e-02   7.7097203e-02  -9.5067085e-04  -1.2460537e-02   1.7521186e-02  -8.3654805e-02  -4.3748817e-02  -4.9607578e-02  -1.0415722e-02   1.4992430e-01  -5.4302938e-02  -5.9829193e-02   2.1927432e-02   3.3792566e-02  -3.0644203e-02   3.9108105e-02  -7.1632022e-02   1.8711070e-01   7.6949849e-02  -6.8983402e-02  -4.1866065e-02  -9.9477856e-02  -5.2930439e-02   3.2707548e-02   1.1345614e-02   1.8303558e-01  -1.2499823e-02   0.0000000e+00   1.9992940e-01   2.1112380e-01   6.3205923e-02   5.5018520e-02   7.2049677e-02  -1.6605823e-02   1.9041516e-01   8.2010761e-02  -3.0281060e-02   5.8965713e-03  -2.5808584e-02   5.2957341e-02  -6.2240484e-02   8.5960602e-02  -6.0703413e-02  -4.7834553e-03   5.5009144e-02  -1.8124178e-02   1.5847325e-01  -6.4118664e-02   5.9299802e-03  -1.8613099e-02   1.6890906e-02   4.4708072e-02   4.7753376e-02  -1.2317867e-01  -6.5490424e-03   4.3611813e-03  -8.1296511e-02   8.4460578e-03  -1.2020127e-02
  -2.5393252e-02   1.3734446e-01   1.3380261e-02   8.6690661e-03   7.3031945e-02   1.4009286e-02  -6.8720323e-02   2.9054108e-02  -3.0711981e-02   3.8237346e-02  -3.0628857e-02  -2.6680475e-02   1.1125902e-02  -5.8591040e-02  -2.2784377e-02  -1.0971533e-01  -5.8430994e-02  -6.3964754e-02  -8.8684789e-02  -7.5228171e-02  -2.7894716e-02  -3.7129358e-02   7.3660706e-03  -7.2852190e-03   1.2499881e-01   7.2605244e-02  -5.6702705e-02  -2.1888315e-02  -3.5830368e-02   6.3551533e-02   1.9618240e-02  -7.7671949e-02  -3.4716477e-02   5.3978335e-02  -1.2454182e-01  -1.5102468e-02  -1.4524561e-02  -6.2352614e-02  -2.5049634e-02  -1.2120796e-01  -9.2508247e-02   1.5466189e-01  -4.7060239e-02   3.1140564e-02   6.7683837e-02  -1.2660291e-01   1.6020522e-02   3.0293978e-02   1.3448389e-02   1.7238203e-01  -1.0677948e-01   1.6293550e-02   1.8587195e-02   4.4321665e-02  -1.2933588e-01  -9.2530744e-02  -1.0796117e-01  -2.0061125e-02   1.9992940e-01   0.0000000e+00   4.2677135e-02   1.6289605e-01   4.1717702e-02   1.3307471e-01  -1.3241200e-02  -1.1607186e-01   1.1078976e-02   8.0048062e-02  -8.9781157e-02   7.2842270e-02   3.7330493e-02  -1.3605997e-01  -1.5597341e-01   5.0962698e-02  -6.7463919e-02   2.1581571e-01  -1.3672579e-02  -2.2417527e-01   9.2213708e-02   1.1685335e-02   1.0940321e-02   2.6550535e-02  -4.2997965e-02  -4.6771048e-02   1.2830163e-02  -5.1461921e-02  -3.4458915e-02   5.2284015e-02  -2.2341990e-02   1.3237078e-01
   8.8621456e-02  -4.6954621e-02  -5.5235011e-02   5.2652491e-03  -1.6215149e-02   3.1029719e-02   4.4240259e-02   1.0714499e-02   1.4599949e-03   8.8530717e-03   1.5877430e-01  -5.2381764e-02   4.9010320e-02   2.4565287e-03  -4.7645131e-02   4.2574702e-04   2.6164643e-02  -3.6898272e-02  -4.5960723e-02  -5.0873379e-02   4.4396201e-02   1.8347549e-02   2.4750307e-02   4.7088171e-03  -6.3469470e-02   1.5845730e-02   4.9914662e-02  -3.3157555e-02   1.0806133e-02  -2.7700165e-02   5.8206723e-03   6.2654641e-03  -5.4470426e-02  -6.9767023e-02   5.9788687e-02   5.6121616e-02  -2.7201687e-02  -2.9152222e-02   6.0974245e-02   1.4788337e-02   3.6734481e-03   8.0034527e-02  -4.7677587e-02  -5.4504145e-02   6.4632560e-03  -6.3129847e-02   1.0547381e-01   9.5268493e-03   6.2607923e-02  -1.0983642e-02   4.7320898e-02   6.4069551e-03  -2.7785307e-02  -4.5391886e-02   6.3478349e-02  -2.6414339e-02   1.1822728e-01  -1.3141604e-01   2.1112380e-01   4.2677135e-02   0.0000000e+00   1.2385400e-01   2.5936822e-01   1.4356010e-01   1.6006986e-01  -3.5629920e-03   3.6619379e-02  -3.6689373e-02  -1.1765277e-02   5.0013968e-02  -3.1706217e-02   1.3694774e-02  -5.7446441e-02  -5.5512975e-02   3.9616090e-02   3.9267310e-02   3.7956495e-02  -5.0519904e-02   3.3372925e-02  -2.8513364e-02  -7.2304686e-02   8.2526936e-02  -6.8118835e-02   4.6699111e-02  -1.1044539e-01  -1.6212623e-03   6.8674236e-03  -4.8953107e-02   5.4790779e-02  -1.7369535e-02
   4.5340975e-02   1.2634089e-01  -7.4855791e-02   1.4113011e-02   6.5338569e-03  -2.5769409e-02  -1.1129973e-02   6.9825408e-02   6.0541593e-02  -2.9413482e-02  -6.2554423e-02  -4.6125563e-02   5.3527762e-02   8.1911547e-02  -7.1257691e-03  -3.6320273e-02  -1.0467286e-01  -1.0717439e-01  -5.6975758e-02   8.3916207e-03   9.0805857e-03   1.1351000e-01  -6.9551218e-02  -1.2239941e-01   1.2363762e-02  -6.9611336e-02  -5.9162599e-02   8.1765914e-03  -3.4733759e-02   9.0399024e-03  -2.0653503e-02  -2.8744424e-02   3.0476723e-02  -1.0594569e-02  -3.4799410e-02   4.2754639e-02   2.7131879e-02  -3.2103465e-02   7.9027967e-02   1.2375766e-01  -1.0752822e-01  -5.6751693e-02   2.1134869e-02   1.9397723e-02  -2.0010712e-01  -8.0070333e-02   7.4698785e-02  -1.0306168e-01   3.6152364e-02   1.6556195e-02  -4.7364965e-02   9.3278297e-03   3.1894287e-02  -1.2752664e-02  -4.4426441e-02  -5.8096825e-03  -1.3355880e-01   1.4929175e-01   6.3205923e-02   1.6289605e-01   1.2385400e-01   0.0000000e+00  -1.3347424e-01   8.0664076e-02  -5.5500493e-02   1.4609190e-01  -3.0130379e-02  -9.4727479e-02  -1.3059388e-01  -4.5468517e-02  -2.6993042e-02  -4.8497803e-03   6.0038940e-02   2.7955059e-02   3.0947138e-02  -1.0011658e-01   1.3710939e-01  -1.8300519e-01   3.8796563e-02   1.4860388e-02  -1.0785618e-01   7.9432470e-02   6.7459924e-02   7.7762843e-02   1.4847965e-02  -2.8905150e-02  -1.8226775e-02  -4.3843825e-02   7.0135071e-04   2.1736105e-02
  -2.0355860e-02  -5.2676249e-02  -2.7668221e-02  -3.2470779e-02   1.8592730e-04  -1.9151275e-02   5.2764930e-03  -1.8045627e-02  -6.0579590e-02   4.6523685e-03   1.4546169e-01   1.3733512e-02  -6.5826958e-02   4.6245766e-02  -2.4789320e-02  -7.4299246e-02   7.0942271e-02   5.0368454e-02   6.7547716e-02   1.8829982e-03   1.1829057e-01   7.8432044e-02   1.8773104e-02  -1.0832628e-01  -3.6075105e-02   7.1427511e-03  -9.8910034e-02  -6.4735996e-02   1.0229532e-01   2.9865771e-02   3.2963133e-02  -6.4567835e-02  -8.3901868e-03   7.5119921e-02  -8.6627032e-02  -3.2319106e-02  -4.3212105e-02  -4.9146496e-02   9.1922188e-02  -5.4766091e-02   1.7202654e-02   3.7263442e-02  -5.6519964e-02  -8.8503094e-02   1.5634391e-01  -3.0370128e-02  -4.3375830e-02   1.6930336e-02  -1.0051235e-01  -1.5332911e-02   3.6789755e-02  -2.4526834e-02  -4.8800363e-02  -6.0380672e-02   5.5069875e-02  -3.5170924e-02  -5.3695807e-02  -1.2330579e-02   5.5018520e-02   4.1717702e-02   2.5936822e-01  -1.3347424e-01   0.0000000e+00  -2.2057793e-02   2.6433431e-03  -1.4436055e-01  -6.8366652e-02  -1.0637674e-01  -7.6385172e-02   1.0126234e-01  -1.2574440e-02  -1.3433049e-01  -4.3356086e-02  -2.4197270e-02   7.1748318e-02   6.0997889e-03   1.1703570e-01  -7.9621023e-02   1.0042327e-01  -1.3338518e-01   3.5583718e-02   3.7976291e-02   7.6413666e-02  -1.4501961e-02   2.1231646e-02   3.5737641e-03  -5.9451300e-02  -6.3274675e-02  -5.4235708e-03   4.1616480e-02
   2.8678724e-02   9.3239496e-02   4.1375243e-02   3.4650570e-03  -1.7308216e-02   3.3362030e-02   1.0465256e-01  -1.8576965e-02  -1.3083649e-02  -9.8305282e-02   5.8409977e-02   4.1051920e-02  -3.1862023e-02   2.5850508e-02  -1.4400669e-02   2.2004134e-02  -8.8457318e-02   1.8624817e-01  -2.0594748e-02  -1.1085246e-01  -7.0297136e-03  -8.9939419e-02  -6.6306937e-02   7.3719780e-02  -2.8594586e-02   1.0879518e-01   1.7316403e-02  -6.4383458e-02  -3.1313840e-02   7.9108689e-02  -1.0973849e-01  -2.9890333e-02  -7.7642357e-03  -8.7948206e-02   5.7017913e-02   7.8664946e-02  -6.4624504e-02   7.9209041e-02  -1.0097106e-01  -1.3653747e-01   4.8388188e-02   8.4297019e-02  -9.6310621e-02   8.1182425e-02   2.5895295e-02  -6.6827075e-02  -3.2418404e-02  -8.9453810e-03  -5.9009697e-02  -6.0100182e-02  -1.8267584e-01   1.1852310e-01   1.3142323e-01  -2.9578843e-02  -5.1587092e-02   6.0253636e-02  -1.2569051e-03   5.0994717e-02   7.2049677e-02   1.3307471e-01   1.4356010e-01   8.0664076e-02  -2.2057793e-02   0.0000000e+00  -1.0256366e-01  -1.1666336e-01   1.1307667e-02  -9.7258309e-03   2.8163735e-02  -1.0509121e-01  -5.2929403e-02   1.1290666e-01  -4.7298406e-02  -6.2593746e-02   3.7875546e-02  -8.4438751e-02  -9.2399217e-02  -8.3677640e-02  -1.9558391e-01   1.8592109e-01   1.6243439e-03  -3.5912773e-02  -5.1322911e-02   1.2497299e-01   7.7155042e-02   2.4866358e-02  -5.6983072e-02  -3.9027674e-02  -1.8755237e-02  -3.5350596e-02
  -2.0186449e-02  -3.4391054e-02   3.2580300e-02   5.8938201e-02  -1.2639840e-02   5.5776022e-02   9.0655415e-02   1.2746356e-02   7.9457811e-02   1.0211256e-02   1.2875381e-02  -5.6869865e-02   1.6389421e-02  -9.7325695e-02  -3.2426542e-02   2.6738595e-02   6.8062026e-02  -5.9160590e-02  -7.8078613e-02  -5.4480454e-02  -2.9939387e-02   1.3073447e-02   2.4202165e-01   4.2125187e-02   1.0803366e-01   5.1524165e-02  -5.3146861e-02  -3.7718095e-02  -5.6029647e-02   1.2847660e-02  -1.0427666e-02  -3.9019997e-02  -3.9962449e-02   9.7692596e-03   1.2938910e-01   1.1176770e-01   1.0783907e-01   4.2658237e-02  -1.7369114e-02  -4.4953917e-02  -2.0111458e-01   7.0867588e-02  -7.2911816e-02  -9.3714496e-03   1.2199762e-01  -2.0524754e-02   1.9007112e-02   1.9309320e-03  -6.3099521e-02  -1.2148397e-01   1.7695890e-01  -1.9500176e-02  -8.9083409e-02  -1.0437393e-02  -2.5789411e-02  -7.3070445e-02  -1.6587504e-01   1.2213575e-01  -1.6605823e-02  -1.3241200e-02   1.6006986e-01  -5.5500493e-02   2.6433431e-03  -1.0256366e-01   0.0000000e+00   2.0480098e-01   1.8366622e-02  -7.7187743e-02   8.2365538e-02  -7.7463763e-02  -1.7065400e-02  -9.9724142e-02   4.6672295e-02   1.3311249e-01  -3.3267825e-02   4.5514460e-02  -1.0001284e-01  -1.2962470e-01   4.5366854e-02  -9.9396962e-02  -6.5030061e-02   5.3404028e-02   1.6424341e-02   1.2208924e-01   3.1544932e-02  -1.4588605e-02  -8.2820246e-02   1.9379184e-02   9.6802382e-02  -1.1600556e-02
  -5.5957672e-02  -1.7205987e-02   1.0243295e-02   5.5554540e-02  -8.8567859e-02   5.3024533e-02   3.1075840e-02   1.7435202e-01   5.9395275e-02   1.4656265e-01   8.4353942e-03  -2.2138998e-02   1.3955992e-02   3.9531462e-02   1.0497338e-02   6.5039395e-02   1.0436853e-01   4.4854612e-02  -4.2128028e-02  -4.9620466e-03   7.2346314e-02   1.5753536e-02  -4.4479464e-02  -8.3343859e-03   2.3087673e-02  -3.9609663e-02  -1.0637593e-01  -1.5851859e-02   2.4504164e-02  -6.5203724e-02  -2.6312149e-02  -2.4401571e-02  -7.9182652e-02   1.8295084e-02   6.8867181e-02   4.5415161e-02  -1.7535094e-02  -4.3106972e-02   2.8814170e-02  -4.6043804e-02  -5.8030892e-02  -9.9564621e-02  -1.1604608e-01  -3.6474736e-02  -7.6747722e-02   6.0505719e-02   3.6824157e-02  -1.6520631e-02  -5.9147648e-03   6.9326078e-03  -1.6400042e-01   1.5034368e-03  -4.0038636e-02   1.0114609e-01   1.2471686e-02  -5.4257511e-02  -5.3424114e-02  -5.2367930e-02   1.9041516e-01  -1.1607186e-01  -3.5629920e-03   1.4609190e-01  -1.4436055e-01  -1.1666336e-01   2.0480098e-01   0.0000000e+00  -3.6857697e-02   8.4305202e-02  -8.4718176e-02  -5.4188531e-02   2.3277437e-02  -2.0572818e-02   4.0868714e-03   3.3479813e-02  -7.8195831e-02  -3.5152465e-02  -2.8432414e-02  -8.0505418e-02  -1.0209708e-01   1.2933743e-01  -5.5202007e-03  -5.9118357e-02   3.4912936e-02  -2.8641006e-02  -2.9703372e-02   9.2727837e-02  -6.1287656e-02  -1.5275418e-02   7.0187521e-03  -4.9740145e-02
   4.2635451e-02  -1.8764701e-04   2.9448241e-02  -3.7389595e-02  -4.8113097e-02   1.3211223e-03   4.7543348e-02  -8.5806266e-02  -2.5893480e-02  -3.6325776e-02   2.2038521e-02   3.7924575e-02  -1.2010275e-02  -7.7499219e-02   8.9612033e-03  -6.6477672e-02  -2.1994036e-02  -3.7951050e-02  -3.3223893e-02  -3.1483010e-02   4.4694648e-02   2.1974720e-02   4.6404873e-02  -9.5205565e-03  -2.4080680e-02   2.0125844e-02   4.0110814e-02  -4.8622417e-03   9.7412630e-03   7.8404906e-03  -5.1082873e-02   3.2826171e-02   5.1421967e-02   4.2830001e-02   3.5525825e-02   3.5563601e-02  -2.8491469e-02  -3.6619086e-03  -1.5557593e-02   2.8655819e-02  -2.6885475e-02  -6.1830444e-02  -1.5547667e-02  -9.8176971e-02   6.6256916e-02   5.6753765e-02  -1.1902934e-02  -2.8480687e-04   1.8949180e-01  -2.6100769e-02   1.1225669e-01   5.8619599e-02  -1.2771485e-02   5.4331137e-03  -3.5689269e-03  -1.9054383e-03  -4.1256685e-02  -5.6783790e-02   8.2010761e-02   1.1078976e-02   3.6619379e-02  -3.0130379e-02  -6.8366652e-02   1.1307667e-02   1.8366622e-02  -3.6857697e-02   0.0000000e+00   2.4169615e-01   4.8969123e-02   6.1306562e-02  -7.5591635e-02   3.2468459e-02   7.2201416e-02  -3.1361800e-02  -2.1765923e-02   3.7691798e-04  -2.2675533e-02  -6.0609203e-04   3.2030760e-02   2.3890638e-02  -1.3602556e-02  -5.6798871e-02   3.0238755e-02  -4.3164015e-02   6.7233386e-02  -1.1525885e-02  -1.7587675e-02  -2.8397699e-02   1.4410828e-02  -7.7738915e-03
   3.0964004e-02   9.8544063e-03  -6.2548695e-02   6.0705794e-02  -9.3991441e-02   1.4534659e-02   8.4365643e-03   6.0372844e-02  -1.6115546e-02  -8.3512747e-02   4.9851850e-02  -3.8706469e-02  -7.7666236e-02  -1.3182715e-01   1.2230811e-02  -3.0420279e-02  -1.0084802e-01   1.8462886e-02   3.9757312e-02  -7.5107007e-02   7.6526018e-02   1.2547106e-01   6.5488449e-02   8.8117765e-02  -2.8098150e-03   9.1760167e-02   4.2228592e-02   2.0838140e-02  -2.5561542e-02   1.5460804e-02  -1.0567085e-01  -4.7180218e-02   2.3446849e-02   5.0155628e-03  -1.4432528e-02   7.8093351e-02  -3.3290019e-02  -3.8993955e-02   8.6536217e-03   3.2955885e-02  -3.9410199e-02   6.8258864e-02   2.7277463e-02  -1.1376411e-01  -6.6962161e-02   3.3541688e-01  -1.9449264e-02   7.7472855e-03  -6.6486810e-02  -4.5487051e-02   1.1981081e-02   1.2889404e-01  -1.5254306e-01   2.3333494e-02  -2.3857732e-02  -2.5099576e-02  -8.4036175e-02  -9.2566602e-02  -3.0281060e-02   8.0048062e-02  -3.6689373e-02  -9.4727479e-02  -1.0637674e-01  -9.7258309e-03  -7.7187743e-02   8.4305202e-02   2.4169615e-01   0.0000000e+00  -3.6323452e-02   1.5473432e-01  -9.4297249e-02  -3.1339101e-02   1.1197663e-02  -8.5013198e-02   6.3456795e-02   4.5718532e-02   3.9214440e-02   2.1308401e-02   2.0135872e-02   3.8543069e-02   7.0177826e-02   2.2753927e-04  -9.0981831e-02  -1.0856128e-01   1.7091774e-01   9.3959607e-02   1.4249054e-02   5.6840406e-02  -1.6195242e-02  -6.4923233e-02
   2.6046852e-02   9.6352184e-02  -6.2812734e-02  -7.4099559e-03   4.4372307e-04  -2.3940504e-02  -4.1590717e-02  -3.0360887e-02   8.4721173e-02  -2.8847688e-02  -8.9943126e-02  -6.5610264e-02   2.9982181e-02   5.1998461e-03  -6.0084261e-02  -3.9693594e-02   4.3074315e-02  -8.3018955e-02   5.5282184e-02   2.4638349e-02   1.8880876e-02   1.3167288e-02  -6.3783767e-02  -3.0792905e-02  -1.2980536e-02   1.4172097e-02   4.3174048e-02  -6.8601826e-02  -4.6500917e-04   6.6059171e-02  -1.0125016e-01  -4.2764740e-02   5.3762141e-02   3.9731760e-02  -6.6908586e-02   5.2172215e-02  -2.8619708e-02   5.6606144e-02   1.3771713e-01  -8.7318386e-02   7.1884327e-02  -9.4968601e-02   8.5544574e-02   5.2560853e-02  -5.0418604e-02  -8.7016791e-02  -1.7483826e-02  -8.8552651e-02  -3.8237933e-02   1.6672591e-02   2.9603450e-02  -6.8828920e-02  -5.8581585e-02  -9.3507454e-03   1.3041361e-03  -2.6694780e-02   7.6498644e-02  -5.4542679e-02   5.8965713e-03  -8.9781157e-02  -1.1765277e-02  -1.3059388e-01  -7.6385172e-02   2.8163735e-02   8.2365538e-02  -8.4718176e-02   4.8969123e-02  -3.6323452e-02   0.0000000e+00   4.9503763e-01  -6.1736442e-02  -4.5206135e-02   5.4746253e-02   9.4518006e-02  -1.0784010e-01  -1.6025988e-02   2.6910955e-02  -6.5496046e-02  -6.7561577e-02   1.4767388e-01  -4.6138355e-03  -5.4618019e-02  -4.5065632e-02   4.2283722e-02  -6.7536942e-03   3.1208768e-02  -1.0726279e-01   1.1349796e-02   2.8590652e-02   5.8970616e-03
  -6.1503712e-02  -2.3583704e-02  -5.9649962e-02  -5.7147116e-02   2.8111433e-02   7.9059379e-02  -9.8493881e-02  -1.5373955e-02  -7.5648247e-02  -5.2926147e-02   2.6190160e-02  -1.0078650e-02   6.3659305e-02   1.1752779e-02  -4.1060195e-02  -1.0526391e-02   1.9606553e-02  -1.3924200e-01   3.5204738e-03   7.9745035e-02  -2.5922420e-02  -8.7690073e-02  -7.9817681e-02  -5.0702539e-02  -2.9993147e-02   7.2204819e-02  -1.0256209e-02   2.6052699e-02  -4.0066986e-02   1.3610516e-02  -6.5360387e-03  -3.8406655e-02  -2.4634143e-02   3.5446432e-02  -1.1151153e-01  -8.1158382e-02  -5.1980415e-02  -7.8579297e-02  -8.4428745e-03   3.2055497e-02  -1.1456981e-01   2.5229185e-02  -2.7089963e-02  -1.3114611e-01  -7.0960661e-02   6.5887225e-02   1.3915698e-01  -7.0024248e-03  -1.2061484e-01  -1.1629887e-01  -1.0727950e-01  -1.4118903e-01  -7.2319618e-02   3.5622050e-02  -3.3158424e-02  -4.5307113e-03  -7.8624470e-02   2.7399910e-01  -2.5808584e-02   7.2842270e-02   5.0013968e-02  -4.5468517e-02   1.0126234e-01  -1.0509121e-01  -7.7463763e-02  -5.4188531e-02   6.1306562e-02   1.5473432e-01   4.9503763e-01   0.0000000e+00  -1.6695412e-02  -1.8569546e-02  -1.7817284e-02   1.1898531e-02  -9.4606314e-02  -6.2137189e-02   2.4600973e-03  -1.7434875e-02  -1.4145134e-01   1.2768292e-01  -3.2451019e-02   4.2060198e-02  -3.8649467e-02  -2.1644407e-02  -7.6891589e-02  -1.9817238e-02   6.0600372e-02  -1.4376769e-02  -1.6425318e-02   1.5545283e-02
  -8.3603201e-02  -4.8949048e-02   5.9914522e-02  -7.6591755e-03  -1.1222401e-02  -4.1923529e-02   1.7774406e-02   2.8446233e-02   2.1811667e-02   7.7285152e-02  -4.3165057e-02  -3.3931145e-03  -1.2615637e-02  -3.7673892e-02  -1.0638508e-01   3.2886505e-03   8.8739134e-03  -3.7108465e-02  -1.5882457e-02   1.5333136e-01   2.3407244e-01  -1.7418278e-02   8.3001007e-02   1.3343288e-03  -3.7236272e-02   1.1355539e-01   4.5527832e-03  -4.8650847e-02  -7.0917573e-02   1.1638859e-01   1.5896067e-01  -2.2834780e-01  -4.9020833e-02  -1.6586057e-01  -9.8215905e-02   7.2307285e-02   1.2588196e-01   3.9766536e-02   1.6223754e-01  -4.4571206e-02   8.9513314e-02  -1.9718221e-02   9.1508454e-02   3.2580703e-02   2.9166328e-02  -3.3019949e-02  -1.2515084e-01  -4.5809968e-02  -1.3319365e-02   1.1732049e-03   2.3052498e-02  -7.3898482e-03  -1.0843314e-01  -4.3208372e-02  -2.5538435e-02  -5.0795596e-02  -6.8527723e-02  -5.9996154e-03   5.2957341e-02   3.7330493e-02  -3.1706217e-02  -2.6993042e-02  -1.2574440e-02  -5.2929403e-02  -1.7065400e-02   2.3277437e-02  -7.5591635e-02  -9.4297249e-02  -6.1736442e-02  -1.6695412e-02   0.0000000e+00   1.6472149e-01   8.6927956e-02   2.8616098e-02   9.1399455e-02  -1.4848284e-02  -1.1967919e-01   9.8305659e-02   3.2738556e-02  -1.0136970e-02   4.8087087e-02   9.2029938e-02  -6.0623844e-02  -1.1498779e-01  -7.1942951e-02  -7.8961012e-03  -1.9102010e-01   3.2670480e-02  -8.6485279e-02  -6.5125693e-04
   1.4807897e-02  -5.5283223e-02  -6.7116541e-03   3.1695052e-02  -7.4264285e-02   1.3899234e-02  -1.8496814e-03  -2.0349323e-02  -4.6944191e-02   3.5709042e-02  -1.6565962e-02   1.8251201e-02   3.4406943e-02  -2.9460312e-02  -4.8499309e-02   7.9891499e-02   6.9273022e-03  -1.0950512e-02  -1.4608009e-02  -1.4449648e-03  -6.1995515e-02   9.2492942e-02  -8.5160111e-02   1.9700763e-02   1.1263838e-01   4.2632161e-02  -1.1310611e-01   6.3148806e-02  -1.4235027e-02  -1.9081992e-01  -1.7084861e-02   2.7573965e-01  -2.6453303e-02   5.2572905e-02  -1.8828728e-02   5.5669315e-02   4.4129181e-02  -8.5684038e-04  -3.1840360e-02  -4.3631042e-02   4.4287440e-02   1.0429998e-01  -1.2856623e-02  -1.0941106e-01   1.0801222e-01   2.9690498e-02  -1.1987302e-01   5.5895091e-02  -3.1242787e-02   3.0465349e-02  -1.4961502e-01   4.8507452e-02  -1.3864612e-02  -5.2093079e-02  -5.6811278e-02  -2.9787070e-02  -2.8798444e-02   3.3051706e-02  -6.2240484e-02  -1.3605997e-01   1.3694774e-02  -4.8497803e-03  -1.3433049e-01   1.1290666e-01  -9.9724142e-02  -2.0572818e-02   3.2468459e-02  -3.1339101e-02  -4.5206135e-02  -1.8569546e-02   1.6472149e-01   0.0000000e+00   8.1317935e-02   3.9616152e-02  -1.4710915e-01   1.5105959e-01  -9.1849884e-02  -2.2660158e-02   3.3022535e-02  -1.9722646e-01  -7.0751752e-03   8.4583111e-02  -9.1192009e-02  -2.1255882e-02  -4.5107925e-03  -7.8716801e-02  -7.0116890e-02   2.7361641e-02   3.2493480e-02  -3.2132975e-02
   1.7239682e-02   1.7902084e-02   1.3432289e-02  -4.3328497e-02   4.3529136e-02   1.4639220e-02  -3.6789185e-02   1.5742777e-02   7.0426744e-03  -5.5142301e-02   5.3267545e-02  -9.2581291e-03  -2.5765004e-02  -3.6127456e-03  -1.5916020e-02  -2.3134874e-02  -5.7175668e-02   3.4840130e-02   1.3153710e-02  -6.4405607e-02   1.9799778e-02  -4.3128573e-02  -1.8116584e-02   2.5755158e-02  -6.3395390e-02   9.8818596e-02   6.2616167e-02  -5.9733779e-02   9.6811553e-02  -1.7077811e-01  -2.1204909e-02   7.8168789e-03   9.8543061e-02   3.2121924e-02  -8.5528185e-02   8.8293727e-02   2.9762438e-02   7.4732702e-04  -1.0539261e-01   4.7668021e-02   2.0545171e-01   1.3004830e-01   8.5064064e-02  -2.7917435e-02  -4.1102252e-02  -3.6314560e-02  -5.0136096e-02  -5.9859540e-02   8.0051717e-02  -5.0795051e-02   2.8558731e-02   2.0662519e-02   1.1702401e-01   1.1125005e-02  -1.3070154e-01   1.0708606e-01  -7.0265469e-02   5.0252940e-03   8.5960602e-02  -1.5597341e-01  -5.7446441e-02   6.0038940e-02  -4.3356086e-02  -4.7298406e-02   4.6672295e-02   4.0868714e-03   7.2201416e-02   1.1197663e-02   5.4746253e-02  -1.7817284e-02   8.6927956e-02   8.1317935e-02   0.0000000e+00   2.2226786e-01   2.5745200e-01   3.7160247e-02   2.1428708e-01  -5.4337018e-02  -2.1005838e-02   7.0632656e-02   1.9448951e-02   2.0911683e-02   1.2335614e-01   5.6430468e-02  -2.9201291e-02  -3.9437682e-02  -7.6620140e-02  -2.6022754e-02   4.7297113e-03  -6.9114929e-02
  -5.9291712e-03   1.1396079e-01   2.6506614e-03   1.0367456e-02   6.4767693e-03  -8.0889897e-02   5.7301159e-02   1.5653855e-03  -2.2757651e-02  -3.0237149e-03   1.3526482e-01  -2.0398627e-02   9.4909254e-02  -4.7555927e-02   5.4743618e-02   8.2456969e-02   8.5281174e-03  -4.8308293e-02   4.6822314e-02   3.9944174e-02   1.6321946e-01  -2.3218450e-02  -3.2737810e-02   2.6655287e-02  -3.5982178e-02   9.1966963e-02  -9.1703113e-02  -2.6149368e-02   5.1526849e-03   1.5984111e-01   2.3086486e-03   8.7660009e-02  -2.0960895e-02   3.5063214e-02   3.8892087e-02   5.9681058e-02  -1.4103448e-01   6.4382896e-02  -2.9065792e-02  -1.0702446e-01   4.9453744e-02   1.1977356e-01  -2.3915036e-02  -2.2558511e-02  -4.5591185e-02   6.3168182e-02   7.7933647e-02  -8.0694161e-04   9.4665014e-03   7.3650765e-02  -5.0661696e-02   1.0488689e-01   1.1178949e-01  -9.1475624e-02  -3.1095760e-02   7.5515951e-03   8.3415170e-03   6.4176982e-02  -6.0703413e-02   5.0962698e-02  -5.5512975e-02   2.7955059e-02  -2.4197270e-02  -6.2593746e-02   1.3311249e-01   3.3479813e-02  -3.1361800e-02  -8.5013198e-02   9.4518006e-02   1.1898531e-02   2.8616098e-02   3.9616152e-02   2.2226786e-01   0.0000000e+00   1.4182080e-01   1.3524225e-01   5.9699928e-02   4.5022982e-02   1.4178450e-02  -6.8686710e-02  -2.0310220e-02   2.6900814e-02  -4.1530365e-02   2.9900335e-04   3.5032290e-02   7.0441745e-02  -1.0665491e-02  -5.6458238e-02   3.7649318e-03   8.6194325e-02
   8.0778184e-02   6.2969265e-02  -1.5823432e-02   2.4929870e-02  -5.6274916e-02  -8.0363464e-02   6.6241819e-02   5.0257273e-02  -3.9404534e-02   7.3542274e-02   3.4514245e-03  -1.9192868e-02  -3.8253790e-02  -2.8639881e-02  -8.5148770e-02  -8.6897541e-03  -2.3511825e-02  -5.8322935e-02  -5.2116740e-02   3.9137934e-02  -1.3774555e-01   7.8555050e-02   1.1157506e-01   7.9757662e-02   4.8076349e-02   1.9494239e-03   9.4893985e-02  -1.0005544e-02  -9.2560471e-02   4.9405183e-02   8.4586689e-02   2.6402215e-03   6.1421095e-03  -3.1010813e-02  -3.2275576e-02  -6.0323233e-02  -1.6528398e-01  -1.1471384e-01   1.6343175e-04  -3.2325373e-02   1.5946550e-01   1.2857067e-03   5.3683050e-02  -9.6673382e-03   9.3649812e-02  -2.5019448e-02   5.2546877e-02  -8.2690337e-04  -2.7221731e-02  -1.2876050e-01  -5.6478829e-02  -8.5108846e-02  -1.7302438e-01   1.7468314e-01   2.8175438e-03   2.0971678e-02   8.6410674e-02   2.4695089e-02  -4.7834553e-03  -6.7463919e-02   3.9616090e-02   3.0947138e-02   7.1748318e-02   3.7875546e-02  -3.3267825e-02  -7.8195831e-02  -2.1765923e-02   6.3456795e-02  -1.0784010e-01  -9.4606314e-02   9.1399455e-02  -1.4710915e-01   2.5745200e-01   1.4182080e-01   0.0000000e+00  -1.1810800e-02   8.7217633e-02   9.3072596e-02  -3.3940501e-02  -3.5091902e-02   8.0895801e-02   4.3766275e-02  -1.8572137e-02  -1.0966624e-02   4.1996058e-02  -1.1108799e-02  -5.6113805e-02   4.9521161e-02  -1.1889277e-02  -3.1259150e-02
   4.3128507e-04  -6.8770378e-02   2.7364697e-02   4.2049037e-02  -1.4696732e-02  -6.8530953e-02  -7.4302702e-03   3.5602354e-02  -9.1352841e-02   2.3163212e-02  -4.1650378e-02  -3.8987091e-02  -3.0670722e-03  -1.6451829e-02   5.4017133e-02   2.0762413e-02  -7.0741447e-02  -2.8712939e-02   3.4857716e-02   2.7381960e-02   2.6844522e-02   9.0980688e-02   3.0919007e-03   9.7761470e-02  -9.9025792e-02   5.8113769e-03  -1.1115025e-01  -3.9797252e-02   5.4320635e-02  -1.3485890e-01  -4.6589283e-02   9.3243916e-03  -2.6662580e-02   5.4457301e-02   3.4043767e-02  -1.5564032e-02   2.0754906e-02   7.4001635e-02   3.5076850e-02   2.8847099e-02  -3.2730526e-02  -5.0724382e-02   7.0707558e-02  -1.5945575e-01   5.6108605e-02  -1.9093218e-02  -4.0692188e-02   6.6959349e-02  -6.2463804e-03   8.9408811e-02  -2.7810073e-02  -5.6974359e-02   4.9335816e-02  -1.0006733e-02   3.2463749e-02  -5.7097133e-02   1.0947548e-01   5.2152162e-02   5.5009144e-02   2.1581571e-01   3.9267310e-02  -1.0011658e-01   6.0997889e-03  -8.4438751e-02   4.5514460e-02  -3.5152465e-02   3.7691798e-04   4.5718532e-02  -1.6025988e-02  -6.2137189e-02  -1.4848284e-02   1.5105959e-01   3.7160247e-02   1.3524225e-01  -1.1810800e-02   0.0000000e+00   1.3027195e-01  -6.0609694e-02  -2.6727774e-02   3.8126664e-02  -2.8755176e-02   1.3960906e-01   4.2977135e-02  -9.2521532e-02  -2.8347457e-02  -8.0683861e-02   1.8454351e-02   4.3297253e-03   2.9883170e-02  -3.7701022e-02
   2.6410711e-02   3.0826202e-02  -5.1829125e-02   3.0669947e-02   8.7761227e-03   2.0101159e-02  -2.7000676e-02   3.2695678e-02  -7.0036500e-02  -4.0384975e-02  -4.0302936e-02   2.0416443e-02   4.8003828e-02   7.7271715e-02  -2.9404822e-02  -3.1880899e-02   4.9558917e-02   1.9937736e-02   6.0800925e-02   7.1545564e-02  -3.0897530e-02  -3.2104329e-03  -1.3290305e-02  -1.1265031e-01   1.1496209e-01  -3.1773732e-02   4.8220163e-03  -6.6216101e-02   3.9085183e-02  -1.1971761e-01  -2.5669006e-02  -1.1953480e-02  -1.4739370e-01  -5.7646391e-02   1.1337503e-01  -2.1438302e-02  -3.0856668e-02  -2.0461691e-02  -9.6221385e-02  -1.0624787e-02  -9.9482069e-02   4.3130822e-02   2.9327659e-02   5.5758520e-02  -5.3130380e-02   6.0026280e-02  -8.6936830e-02   6.4874439e-03  -1.1032057e-01  -1.8625653e-02   8.6849755e-02  -1.0561919e-01  -1.2163212e-01   9.6552622e-02   4.4727692e-05  -7.7181033e-02  -4.8747529e-02  -1.1411482e-01  -1.8124178e-02  -1.3672579e-02   3.7956495e-02   1.3710939e-01   1.1703570e-01  -9.2399217e-02  -1.0001284e-01  -2.8432414e-02  -2.2675533e-02   3.9214440e-02   2.6910955e-02   2.4600973e-03  -1.1967919e-01  -9.1849884e-02   2.1428708e-01   5.9699928e-02   8.7217633e-02   1.3027195e-01   0.0000000e+00   2.6301054e-01   1.3549315e-02   1.8334657e-02  -8.5460407e-02  -7.1778434e-02  -1.8418860e-02   8.7028331e-03   5.9998148e-02  -3.7622778e-02  -9.4252348e-02  -9.8874249e-02  -1.4383633e-02  -2.1811816e-02
   7.3974982e-03  -2.7814814e-03  -7.4894024e-02  -5.5681245e-02  -2.2482189e-02   5.5765471e-04   2.1886059e-02   1.3918004e-02  -9.9583684e-03  -8.6178889e-02   4.6336563e-02   5.4115249e-02   1.1191941e-01   5.3425740e-02  -1.8430332e-02  -6.3054167e-02  -3.3564240e-02   1.4244826e-02  -1.0576215e-01  -5.9550894e-02   4.1930641e-02   1.2096551e-03   2.8936346e-02   3.5333513e-02  -2.0908130e-02   5.4822919e-02  -9.3015487e-02   2.0514964e-02  -4.8612503e-02   1.5560388e-02   4.7744046e-02  -3.2132214e-02   8.4714935e-02  -1.6952642e-02  -5.9658882e-02   7.2105644e-02   2.0135117e-02   1.6033788e-01  -6.0259202e-02  -1.1854549e-01  -2.1787611e-01  -6.8996145e-02  -7.7799565e-02   3.7364700e-02   4.4182550e-03  -1.3526463e-01   3.3616690e-02   2.6615651e-02  -6.7716208e-02  -2.0766074e-02   3.2960441e-02   6.1272530e-02  -2.4358310e-02  -3.3206866e-02   1.1728877e-02  -1.8993494e-01  -3.0213409e-02   8.4922894e-02   1.5847325e-01  -2.2417527e-01  -5.0519904e-02  -1.8300519e-01  -7.9621023e-02  -8.3677640e-02  -1.2962470e-01  -8.0505418e-02  -6.0609203e-04   2.1308401e-02  -6.5496046e-02  -1.7434875e-02   9.8305659e-02  -2.2660158e-02  -5.4337018e-02   4.5022982e-02   9.3072596e-02  -6.0609694e-02   2.6301054e-01   0.0000000e+00  -2.0113441e-01   1.5357235e-01   3.2752304e-02  -5.3996970e-02  -9.4092857e-02  -5.7239865e-02  -1.4576763e-02  -3.9370169e-02   7.9533251e-02   1.2938763e-02  -7.8104956e-03  -1.6699814e-02
   3.3280603e-02   4.7654952e-02  -8.2832490e-02   4.7928481e-02  -8.6715405e-04   2.0666460e-02  -1.5578935e-01  -4.9521485e-02  -5.1695648e-02  -8.4104209e-02  -4.5269778e-03   1.4033038e-02   6.7965562e-02   6.3505917e-02  -4.4772158e-02  -3.1509324e-03   2.3009155e-01  -1.0055333e-01  -6.6185923e-02  -1.1861633e-01   5.2598758e-02   4.8505549e-02   6.5743571e-02  -3.7596203e-02  -2.9224205e-02   4.0653568e-02   2.7943694e-02  -6.0533591e-02   2.6626825e-02  -1.1132073e-02  -2.6961057e-02   6.0914275e-02  -6.7642346e-02   3.2499602e-02   1.2342797e-01  -1.3290623e-01   9.2512298e-02  -9.9517442e-02   5.4587464e-02  -4.3550834e-02  -1.1352330e-01   2.0421563e-02  -6.7741855e-03   1.1573578e-02  -9.6547765e-02   9.0333991e-02   5.2444928e-02  -5.8306380e-02   6.3873914e-02  -1.9146312e-02   8.0405248e-02  -3.4137908e-02  -8.6037702e-02   1.2700840e-01  -1.4310637e-01  -1.7583734e-01   2.0625195e-01   6.8597685e-02  -6.4118664e-02   9.2213708e-02   3.3372925e-02   3.8796563e-02   1.0042327e-01  -1.9558391e-01   4.5366854e-02  -1.0209708e-01   3.2030760e-02   2.0135872e-02  -6.7561577e-02  -1.4145134e-01   3.2738556e-02   3.3022535e-02  -2.1005838e-02   1.4178450e-02  -3.3940501e-02  -2.6727774e-02   1.3549315e-02  -2.0113441e-01   0.0000000e+00   3.9172395e-01   2.0770004e-01   1.1021431e-01  -5.0502929e-02  -1.3330649e-02   7.4968646e-02  -3.0809829e-02  -1.2695211e-01   7.2238922e-03  -7.0983736e-02  -9.7414515e-02
  -4.9899868e-02  -8.6847290e-02   1.2348539e-02   7.7606246e-02  -1.0744563e-01  -2.1158106e-02   8.3305378e-02   4.3780146e-02   3.6784054e-02   4.1456511e-02   5.9145024e-03   5.3552032e-02  -2.4770063e-02   8.4464405e-02  -3.6699950e-02   1.0386108e-01   1.1184516e-01   1.6349210e-01  -4.7602145e-02   2.8537006e-02  -1.3277807e-02  -3.9981742e-02   4.6611975e-02   4.3508949e-03   1.3099301e-01   1.1312377e-01  -1.6472837e-02  -3.7989497e-03   1.0181847e-01   1.3754626e-01   1.3744464e-02  -4.4306764e-02   6.8508655e-02   7.8782643e-02   2.0140902e-02  -1.1239281e-01  -1.3371321e-02   2.3055380e-01  -9.3507282e-02   1.4874043e-01   1.6240615e-01  -1.5724943e-01  -8.0272679e-02   5.4701483e-02   1.1617656e-01   4.4461204e-02  -3.2939619e-02   5.3791607e-02  -3.0705396e-03   5.2068112e-03  -9.3080250e-02   4.8644856e-04   7.5791159e-02   8.8410965e-02   7.5319245e-03  -3.5192745e-02  -7.4673685e-02   2.3013085e-02   5.9299802e-03   1.1685335e-02  -2.8513364e-02   1.4860388e-02  -1.3338518e-01   1.8592109e-01  -9.9396962e-02   1.2933743e-01   2.3890638e-02   3.8543069e-02   1.4767388e-01   1.2768292e-01  -1.0136970e-02  -1.9722646e-01   7.0632656e-02  -6.8686710e-02  -3.5091902e-02   3.8126664e-02   1.8334657e-02   1.5357235e-01   3.9172395e-01   0.0000000e+00   1.4558946e-01   2.4523566e-01  -2.4693222e-02  -1.1483904e-01  -8.7724753e-02  -9.7526162e-02   7.5290740e-02   5.7352157e-02   2.5464662e-02   1.3010198e-02
  -4.1409466e-02  -6.6199978e-02   2.5084942e-02  -3.3437594e-02   2.7165476e-02  -2.5396412e-02  -6.5879747e-02  -5.6247667e-02  -3.0743137e-02   6.6726733e-02   1.4242733e-02   2.1734344e-02   3.7992354e-02   1.6960436e-03   2.4354332e-02  -3.7675059e-02   2.5200127e-02  -2.7961265e-02  -3.0205112e-02  -1.1802242e-01   3.0704340e-02  -8.3167728e-02  -9.2605713e-02   1.0399604e-02  -8.6451284e-02  -4.1603944e-02  -4.1325043e-02  -1.2559610e-02  -5.4106687e-02   3.7288628e-02   1.7814398e-02   3.4428037e-02  -1.0475742e-02   5.2240206e-03  -7.2625174e-02   8.3942356e-02  -3.0960778e-02   1.3065141e-02   1.1818804e-01  -5.3857211e-02   8.9013556e-02  -7.8569773e-02  -9.1458082e-02   1.7191500e-02  -9.6156871e-03  -1.2854903e-01  -9.9085095e-02   1.0925793e-01  -7.2813077e-02   1.4595084e-02  -7.5795200e-02  -3.4176677e-02   3.2703676e-02  -3.4362455e-03   9.8296468e-02   4.8094731e-03   9.4174249e-02  -8.2504290e-02  -1.8613099e-02   1.0940321e-02  -7.2304686e-02  -1.0785618e-01   3.5583718e-02   1.6243439e-03  -6.5030061e-02  -5.5202007e-03  -1.3602556e-02   7.0177826e-02  -4.6138355e-03  -3.2451019e-02   4.8087087e-02  -7.0751752e-03   1.9448951e-02  -2.0310220e-02   8.0895801e-02  -2.8755176e-02  -8.5460407e-02   3.2752304e-02   2.0770004e-01   1.4558946e-01   0.0000000e+00   2.0421749e-01   6.3837358e-02   2.0604171e-01   1.9144828e-01   4.7212234e-02   2.7967124e-02   1.2389604e-02  -5.4657812e-02  -6.5732276e-03
  -9.1065778e-04   1.8593978e-02   1.7061986e-02   8.5808514e-03   3.2550735e-02  -1.4047323e-02   4.1184043e-02   5.2252680e-02  -4.8905979e-02   2.0743132e-02   1.3721104e-02  -6.7588623e-02  -6.2079286e-03  -5.8984356e-02   8.0667999e-02  -3.3649061e-02  -4.9031551e-02  -7.2660211e-05  -1.4827344e-02   1.5715451e-01  -2.9874330e-02  -6.0372362e-02  -3.4607103e-02   5.8339750e-03  -4.9261829e-02  -6.3001812e-02  -6.1039019e-02   4.6778294e-02   1.0660394e-02  -8.2902200e-02  -1.6156663e-02  -1.0161639e-02   5.2253055e-03   3.3568026e-02  -7.2769348e-02   2.7425634e-02  -4.2604388e-02  -3.9572015e-03   1.1760730e-02  -1.2477119e-02  -1.3205628e-01  -3.3659063e-03   2.9099234e-02   4.6804281e-02  -3.3763230e-02  -6.2093661e-03   5.8969078e-02  -1.0897907e-01   2.0137635e-02  -5.4800946e-03  -6.7066485e-03  -1.6016485e-01  -5.7480649e-02   9.6695333e-02   3.1673375e-02  -6.9846834e-02  -5.5701626e-02  -2.0448583e-02   1.6890906e-02   2.6550535e-02   8.2526936e-02   7.9432470e-02   3.7976291e-02  -3.5912773e-02   5.3404028e-02  -5.9118357e-02  -5.6798871e-02   2.2753927e-04  -5.4618019e-02   4.2060198e-02   9.2029938e-02   8.4583111e-02   2.0911683e-02   2.6900814e-02   4.3766275e-02   1.3960906e-01  -7.1778434e-02  -5.3996970e-02   1.1021431e-01   2.4523566e-01   2.0421749e-01   0.0000000e+00   2.6979123e-02   2.6250497e-01  -3.5573286e-03   1.4421337e-01   1.2585812e-01   6.0574517e-03   1.9379012e-02  -1.1850324e-02
  -3.1504212e-02  -2.8120202e-02  -1.3495001e-02  -5.3228480e-02  -5.8594442e-02  -5.1504702e-02  -4.2304353e-02  -7.1778387e-02  -3.8926930e-02  -1.0815036e-01   2.2397562e-03   6.6955120e-02  -1.6892500e-02  -3.2312248e-02   2.0751430e-01   4.6208770e-02   8.8016504e-02  -3.7996197e-02   8.6067003e-02  -9.9090432e-03   2.6275382e-03  -4.4484653e-02  -1.7747765e-02   2.6702559e-02   1.3013982e-01  -5.0198162e-02   5.2631607e-02  -7.2575091e-03   1.5817469e-01   5.6173255e-02   3.2703366e-02   1.5972357e-02   6.2340480e-02  -7.1756430e-02  -1.4546483e-02   6.1482639e-02   1.4660557e-01   4.7833520e-02   5.5791706e-02  -5.8591549e-02  -3.7119667e-02   8.8274158e-02   4.0498220e-03   4.5008717e-02  -8.0270690e-02   2.2551384e-02  -7.5529422e-02   7.3464762e-02  -5.7662366e-02   4.8924084e-02  -3.4128731e-02  -3.7377697e-02   4.9461262e-04  -3.4018549e-02  -8.4162322e-02  -2.6752715e-03   3.0377897e-02   1.7833633e-02   4.4708072e-02  -4.2997965e-02  -6.8118835e-02   6.7459924e-02   7.6413666e-02  -5.1322911e-02   1.6424341e-02   3.4912936e-02   3.0238755e-02  -9.0981831e-02  -4.5065632e-02  -3.8649467e-02  -6.0623844e-02  -9.1192009e-02   1.2335614e-01  -4.1530365e-02  -1.8572137e-02   4.2977135e-02  -1.8418860e-02  -9.4092857e-02  -5.0502929e-02  -2.4693222e-02   6.3837358e-02   2.6979123e-02   0.0000000e+00   4.9744244e-02   7.8929982e-02   4.1144410e-02   2.2075107e-01   1.4542271e-02   4.8988563e-02  -3.1743118e-02
  -3.1315632e-02   1.0318489e-01  -3.6670075e-02  -3.7560268e-02   1.2747160e-03   1.4010555e-01  -5.2059742e-02  -7.8555363e-02  -3.4665535e-02  -8.0478373e-02  -2.8887692e-02   6.3354041e-02   5.3578629e-02   1.3601115e-01  -8.8723928e-02   1.4619774e-01  -1.4731183e-01   1.4860066e-01  -1.7090750e-02   5.9977661e-02  -3.2956549e-02  -3.1781323e-02  -7.7887968e-03   7.7954180e-02   6.5844969e-02  -1.3973589e-02  -1.0174092e-02   1.2190747e-02   8.4855230e-02  -9.0128758e-03   1.7923948e-02  -9.4261615e-03   7.3065029e-02   6.4955457e-02   4.3401038e-02  -1.6061508e-01  -3.1523597e-02  -4.3915624e-02  -5.6108873e-02   6.3332614e-02   8.9591026e-03   1.1363229e-01   8.7386664e-02  -4.7337088e-02   4.9495809e-02   2.1364258e-02   2.5348239e-02  -5.0395363e-04  -2.2535640e-02  -3.7578353e-02   2.0712406e-02  -1.5801028e-02  -1.1300426e-01   3.2137693e-02  -8.0425878e-02  -8.3950138e-03  -1.2071992e-02  -1.7519148e-02   4.7753376e-02  -4.6771048e-02   4.6699111e-02   7.7762843e-02  -1.4501961e-02   1.2497299e-01   1.2208924e-01  -2.8641006e-02  -4.3164015e-02  -1.0856128e-01   4.2283722e-02  -2.1644407e-02  -1.1498779e-01  -2.1255882e-02   5.6430468e-02   2.9900335e-04  -1.0966624e-02  -9.2521532e-02   8.7028331e-03  -5.7239865e-02  -1.3330649e-02  -1.1483904e-01   2.0604171e-01   2.6250497e-01   4.9744244e-02   0.0000000e+00   1.1014638e-01   8.9185577e-02   1.4860635e-02   1.2084304e-01   1.8641797e-03  -3.3734430e-02
   5.7362310e-02   7.5715700e-03   7.1545253e-02  -3.0586396e-02  -5.1769784e-02  -1.0179917e-02   2.8545087e-02  -1.2000542e-02   3.1300694e-02   2.4807260e-02  -2.6075239e-02   1.4611946e-02  -4.1423342e-02  -5.0482451e-02   2.0603231e-02  -7.7481256e-02  -3.1379374e-02   1.4962951e-02   2.9605577e-02  -1.0644763e-01  -1.6655848e-02   6.3461581e-02   7.7603616e-02  -1.1665753e-01   1.6600239e-02   4.4533189e-02  -1.0174601e-01  -2.8471503e-02  -4.5087254e-02  -2.7784306e-02  -9.4829142e-04  -5.6293544e-02  -5.2833928e-02  -5.6152687e-02  -9.7276111e-03   1.6125340e-02  -2.4900476e-02   1.9989806e-02   4.6547110e-02   4.8823014e-03  -2.5370176e-02   3.2125683e-02   3.5222663e-02  -6.7459758e-02   7.7653438e-02  -5.9151677e-02  -2.7338397e-02  -2.4949808e-02  -1.5431825e-01  -4.7376213e-02  -8.3153321e-03   1.8388207e-02   1.4496840e-01  -1.2857493e-01  -2.1256432e-02   3.7223673e-02  -2.2179186e-02   2.3903928e-02  -1.2317867e-01   1.2830163e-02  -1.1044539e-01   1.4847965e-02   2.1231646e-02   7.7155042e-02   3.1544932e-02  -2.9703372e-02   6.7233386e-02   1.7091774e-01  -6.7536942e-03  -7.6891589e-02  -7.1942951e-02  -4.5107925e-03  -2.9201291e-02   3.5032290e-02   4.1996058e-02  -2.8347457e-02   5.9998148e-02  -1.4576763e-02   7.4968646e-02  -8.7724753e-02   1.9144828e-01  -3.5573286e-03   7.8929982e-02   1.1014638e-01   0.0000000e+00   1.4829256e-01   1.7953254e-01   7.8257737e-02  -1.3912408e-03   1.2836360e-02
   7.7268806e-03   3.6643145e-02  -1.6107419e-02  -4.2104539e-02  -7.1145852e-03  -4.4976231e-02  -1.9703124e-02  -3.6263847e-03  -8.2745587e-02   3.8822149e-02   7.6121858e-03   1.4001859e-02  -1.3456268e-01  -5.3754593e-02  -6.1114482e-02   4.4593119e-02  -8.8443889e-03  -1.7997300e-03  -3.2788218e-02   4.5944671e-02   1.7267219e-02   1.7900945e-02  -3.7477333e-02   9.3231152e-02  -5.3894428e-02   5.8643612e-03  -6.8073050e-02  -3.9335628e-02  -3.5119205e-02   6.6573930e-03   4.3256324e-02   1.3245132e-02  -8.5452438e-02  -1.4717867e-01  -6.0923109e-02  -3.8528005e-02   2.9163553e-02  -5.3722144e-03  -2.9577635e-02   5.0757115e-02  -5.1331205e-02  -7.6169663e-02  -5.2720689e-02   3.7381995e-02  -1.0036741e-01   7.6292492e-02  -1.2941078e-02  -1.6070214e-01  -1.0941982e-02  -2.7699380e-02  -3.9182189e-03  -4.4320855e-02   5.6412154e-02  -2.3762057e-02   4.8345508e-03   1.5546528e-02  -4.1216691e-02  -9.4208302e-02  -6.5490424e-03  -5.1461921e-02  -1.6212623e-03  -2.8905150e-02   3.5737641e-03   2.4866358e-02  -1.4588605e-02   9.2727837e-02  -1.1525885e-02   9.3959607e-02   3.1208768e-02  -1.9817238e-02  -7.8961012e-03  -7.8716801e-02  -3.9437682e-02   7.0441745e-02  -1.1108799e-02  -8.0683861e-02  -3.7622778e-02  -3.9370169e-02  -3.0809829e-02  -9.7526162e-02   4.7212234e-02   1.4421337e-01   4.1144410e-02   8.9185577e-02   1.4829256e-01   0.0000000e+00   6.3809134e-02   8.9463060e-02   1.7254705e-02   6.6260120e-02
  -2.4594948e-03  -1.1224696e-02   5.8843330e-02   3.3669497e-02   2.6344878e-02   6.4762237e-02   4.0441664e-02   1.8540560e-02   1.1481395e-04  -7.1872344e-02  -5.6688621e-02   1.9203336e-03  -3.2982609e-02  -2.9245318e-02  -5.4917661e-02  -4.0890085e-02   2.0154174e-02  -4.1635570e-02   1.7929823e-02   9.9071024e-02   9.2406715e-02  -2.6589978e-02  -1.8722585e-02  -6.2050931e-02  -7.0650671e-02  -3.2021208e-02   9.4497499e-02   6.9339854e-02   1.8845149e-02  -1.0055329e-01   5.9339453e-02  -6.5922276e-02  -9.8436918e-02  -1.3267265e-01  -1.2760837e-02  -1.5334042e-02   5.7621817e-02  -6.8106847e-02   5.1328466e-02  -1.0546948e-03   1.8949425e-01   5.2971714e-02   4.0519333e-02  -2.4803592e-02   2.2503406e-02   8.0969689e-03   3.7208480e-02  -1.6440060e-02   2.8692630e-02   3.3518926e-03  -1.0579323e-01  -1.7231822e-02  -1.7245120e-02  -9.4744394e-02  -5.9047057e-02  -2.5500068e-02   2.9930032e-02  -2.5965997e-02   4.3611813e-03  -3.4458915e-02   6.8674236e-03  -1.8226775e-02  -5.9451300e-02  -5.6983072e-02  -8.2820246e-02  -6.1287656e-02  -1.7587675e-02   1.4249054e-02  -1.0726279e-01   6.0600372e-02  -1.9102010e-01  -7.0116890e-02  -7.6620140e-02  -1.0665491e-02  -5.6113805e-02   1.8454351e-02  -9.4252348e-02   7.9533251e-02  -1.2695211e-01   7.5290740e-02   2.7967124e-02   1.2585812e-01   2.2075107e-01   1.4860635e-02   1.7953254e-01   6.3809134e-02   0.0000000e+00  -6.4694985e-02   9.5103649e-02  -1.2520794e-02
  -2.4106567e-02  -4.8136208e-02  -6.8361593e-02  -3.8366517e-02  -3.4543677e-03  -1.0025552e-01  -5.5978598e-02  -1.8927302e-02   5.6012294e-02  -1.0962092e-01   3.3840906e-02  -9.0073896e-02   3.8596582e-03  -1.0114193e-02   1.3473001e-02   2.6055672e-02   2.9356594e-02   2.0914176e-02  -2.3644824e-02  -3.1656612e-02  -1.2433625e-02   7.8881039e-03  -1.0505209e-02   1.0744557e-01   6.9806103e-02   8.3872185e-02  -4.2742040e-02   4.0992576e-02   2.7546600e-02  -5.3052626e-02   4.0201657e-02  -5.0001198e-02   1.8258341e-02  -4.3550300e-02  -6.0643955e-03  -6.4422777e-02  -3.8549962e-02  -1.9091328e-02  -1.6399603e-04   2.5991903e-02  -7.1603612e-03   2.0117610e-02  -7.6390447e-02  -8.4019979e-02   3.6489912e-02   1.3295694e-02   9.2717624e-02  -2.1278972e-02  -6.0546472e-04  -8.7401300e-02   4.2346036e-02  -7.2645281e-02  -7.8754681e-04  -6.4553179e-02  -6.0693860e-02   1.2191729e-01  -3.6057103e-02  -8.6984231e-02  -8.1296511e-02   5.2284015e-02  -4.8953107e-02  -4.3843825e-02  -6.3274675e-02  -3.9027674e-02   1.9379184e-02  -1.5275418e-02  -2.8397699e-02   5.6840406e-02   1.1349796e-02  -1.4376769e-02   3.2670480e-02   2.7361641e-02  -2.6022754e-02  -5.6458238e-02   4.9521161e-02   4.3297253e-03  -9.8874249e-02   1.2938763e-02   7.2238922e-03   5.7352157e-02   1.2389604e-02   6.0574517e-03   1.4542271e-02   1.2084304e-01   7.8257737e-02   8.9463060e-02  -6.4694985e-02   0.0000000e+00  -3.7191659e-02   1.1929885e-01
  -2.6761377e-03  -3.5192073e-02   1.0383974e-02   1.5310754e-02  -2.7931055e-02   4.3938578e-02  -1.0806511e-02   3.7611097e-03  -2.0499652e-02   1.5640484e-02   9.3660186e-03  -3.4638974e-02  -2.0498076e-02  -5.8003037e-03  -2.9844551e-02   2.3536234e-03  -2.8478921e-03   2.0300454e-02   6.7862043e-03  -2.5095779e-02  -3.0706242e-02   8.7157003e-03   5.7013583e-02  -3.2508829e-02   1.6150826e-02  -2.7638551e-02   6.4058464e-02   1.2251868e-03   6.0319763e-03  -3.5467371e-02  -1.2510089e-02  -2.9440421e-02   2.9631722e-03  -5.9301410e-03   1.0648453e-03   2.7476630e-03   2.0332566e-02  -2.7187377e-02  -5.6142091e-02   2.1686598e-02  -4.2298842e-02   9.0541793e-02   1.6669905e-02   8.0190209e-03   1.4679025e-02  -3.6348568e-02  -2.8904051e-02  -1.2625912e-02   5.1575015e-02  -1.5434783e-02  -1.8976362e-02   1.7883694e-02   4.6097506e-03  -7.5164031e-02   1.2377965e-02   9.1403202e-03  -3.1537130e-02   2.0204418e-02   8.4460578e-03  -2.2341990e-02   5.4790779e-02   7.0135071e-04  -5.4235708e-03  -1.8755237e-02   9.6802382e-02   7.0187521e-03   1.4410828e-02  -1.6195242e-02   2.8590652e-02  -1.6425318e-02  -8.6485279e-02   3.2493480e-02   4.7297113e-03   3.7649318e-03  -1.1889277e-02   2.9883170e-02  -1.4383633e-02  -7.8104956e-03  -7.0983736e-02   2.5464662e-02  -5.4657812e-02   1.9379012e-02   4.8988563e-02   1.8641797e-03  -1.3912408e-03   1.7254705e-02   9.5103649e-02  -3.7191659e-02   0.0000000e+00   6.2886134e-03
  -8.3299023e-03   3.3650863e-02  -3.7666093e-02  -2.5002110e-02   2.1266455e-02  -7.1915379e-03  -4.8472516e-02  -3.8719506e-02  -1.1708504e-02   3.3366758e-02   6.9782840e-03  -3.8322198e-02  -1.3154602e-02   5.5775376e-03   4.2331855e-03  -2.7167853e-02  -4.4212910e-03  -6.5725866e-02  -3.5486350e-02   3.8325515e-02   5.4188015e-02  -5.0831273e-04  -2.1619032e-02   2.4657177e-02   3.3991823e-03  -3.4004713e-02  -5.1128795e-02  -3.2633913e-02  -2.0687369e-02  -2.7632278e-02   5.4895878e-02  -1.5490517e-02  -5.2718889e-03  -6.3897438e-03  -2.7417781e-02  -1.4743808e-03   2.2450347e-02   4.8068961e-02  -5.1461789e-02   1.0095052e-02   1.9021739e-02   4.7263039e-02  -8.3523140e-02  -8.7915474e-02   3.9805034e-02   1.0123201e-03   1.0268155e-02   1.7645385e-03   2.6635310e-02   6.9406452e-02   5.4277173e-02   2.5207782e-02   6.3147576e-02   3.7133488e-02  -3.7977782e-02   9.9974980e-02  -4.1679833e-02  -3.8209614e-02  -1.2020127e-02   1.3237078e-01  -1.7369535e-02   2.1736105e-02   4.1616480e-02  -3.5350596e-02  -1.1600556e-02  -4.9740145e-02  -7.7738915e-03  -6.4923233e-02   5.8970616e-03   1.5545283e-02  -6.5125693e-04  -3.2132975e-02  -6.9114929e-02   8.6194325e-02  -3.1259150e-02  -3.7701022e-02  -2.1811816e-02  -1.6699814e-02  -9.7414515e-02   1.3010198e-02  -6.5732276e-03  -1.1850324e-02  -3.1743118e-02  -3.3734430e-02   1.2836360e-02   6.6260120e-02  -1.2520794e-02   1.1929885e-01   6.2886134e-03   0.0000000e+00
