# Supplementary material for: Autistic traits and individual brain differences: functional network efficiency reflects attentional and social impairments, structural nodal efficiencies index systemising and theory-of-mind skills
Source: Mol Autism. 2021 Jan 21;12:3. doi: 10.1186/s13229-020-00377-8 (PMC7818759; doi:10.1186/s13229-020-00377-8)
Supplement: Supplementary file 8 — Additional file 8. Connectivity matrices. Connection matrices and functional correlation matrices for each subject, as floating-point values in ASCII text format, and MATLAB code for producing these. [file 13229_2020_377_MOESM8_ESM.zip › Paul_Arora_et_al_data/Physiological/BBC/DTI_rsfMRI_ConnectivityMatrices/connectivity_matrices/Connection_Matrix_sym_aHU0248.txt]

   0.0000000e+00   3.2801825e-02   3.3175936e-02   3.2927942e-02   3.6206640e-02   3.2727249e-02   2.7443654e-02   2.9102406e-02   3.6140414e-02   3.0180086e-02   3.3395638e-02   3.3510035e-02   3.1707249e-02   3.2869879e-02   3.2587623e-02   3.0637847e-02   3.4551528e-02   3.2421702e-02   3.5334811e-02   3.5788756e-02   3.9109358e-02   3.6324207e-02   3.6574531e-02   3.8249964e-02   3.5865423e-02   3.4296451e-02   3.0643375e-02   3.0898723e-02   3.2555275e-02   3.2825055e-02   3.6400157e-02   3.6180892e-02   3.8402394e-02   4.2860664e-02   4.5570506e-02   5.4645720e-02   3.9038304e-02   3.2980181e-02   3.3618867e-02   2.7014762e-02   3.9734578e-02   3.8661390e-02   3.8745806e-02   4.1448861e-02   3.9470080e-02   4.1894835e-02   3.0775002e-02   3.3337744e-02   3.3649799e-02   3.6206118e-02   3.2564012e-02   3.0212663e-02   3.4495029e-02   3.1659927e-02   2.7639912e-02   2.9360908e-02   3.0681936e-02   3.0617377e-02   3.0718206e-02   2.9847074e-02   2.9369526e-02   3.1493061e-02   3.1415775e-02   3.0820139e-02   2.9188144e-02   3.0439972e-02   3.7073289e-02   4.0869908e-02   3.7069838e-02   3.7023574e-02   3.1701630e-02   3.9993880e-02   3.6130649e-02   4.0415490e-02   3.9047921e-02   3.9302679e-02   3.8519582e-02   3.5388899e-02   3.4275542e-02   3.2145490e-02   3.0111275e-02   3.3127801e-02   3.3341016e-02   3.3375831e-02   2.8402682e-02   2.6722964e-02   3.4563370e-02   2.9172800e-02   2.8664057e-02   2.8356002e-02
   3.2801825e-02   0.0000000e+00   3.5513373e-02   3.3465850e-02   4.0019874e-02   3.4658912e-02   2.9930767e-02   3.0535547e-02   3.6109971e-02   3.0855758e-02   3.2996939e-02   3.6451311e-02   3.2316704e-02   3.2369664e-02   3.3787191e-02   3.1305722e-02   3.6629905e-02   3.5349455e-02   3.4984870e-02   3.6244037e-02   4.0971893e-02   3.6967398e-02   3.8103097e-02   3.8137980e-02   3.2763992e-02   3.7782860e-02   3.2120835e-02   3.3458789e-02   3.4543804e-02   3.6605126e-02   3.9238397e-02   3.7474181e-02   3.8771443e-02   4.0985460e-02   4.3091970e-02   5.2412958e-02   3.5957060e-02   3.5752326e-02   3.3720298e-02   3.2886877e-02   4.7078253e-02   3.3484203e-02   3.8216402e-02   4.3002561e-02   4.2167042e-02   4.4318391e-02   3.1580807e-02   3.3014226e-02   3.1536611e-02   3.5697208e-02   3.3387049e-02   3.0240676e-02   3.6499576e-02   3.5494740e-02   3.0771218e-02   3.0174554e-02   3.3058232e-02   3.4108084e-02   3.4545737e-02   3.2457864e-02   3.0557520e-02   3.3130016e-02   3.1624379e-02   3.1524884e-02   3.0648626e-02   3.2305222e-02   4.0659074e-02   4.0671874e-02   3.6166962e-02   3.8424940e-02   3.4033409e-02   4.0409008e-02   3.8072444e-02   4.0146032e-02   4.0729809e-02   3.5559247e-02   4.0040960e-02   4.0565498e-02   3.4735559e-02   3.4025382e-02   3.0948549e-02   3.3570918e-02   3.3723698e-02   3.5086506e-02   3.0411602e-02   2.8715537e-02   3.6028736e-02   3.1078906e-02   3.0898443e-02   2.8866175e-02
   3.3175936e-02   3.5513373e-02   0.0000000e+00   3.5298127e-02   4.0406623e-02   3.6704992e-02   3.0988776e-02   3.0852688e-02   3.7806489e-02   3.5214435e-02   3.5500328e-02   3.6844405e-02   3.3538250e-02   3.3632673e-02   3.5579360e-02   3.2209901e-02   3.6914222e-02   3.5911021e-02   3.8627367e-02   3.8579224e-02   3.9719131e-02   3.5504413e-02   3.9146674e-02   3.8047361e-02   3.3556635e-02   3.6504797e-02   3.2118402e-02   3.7838637e-02   3.5884681e-02   3.6555823e-02   3.8886766e-02   3.7824425e-02   4.0084108e-02   4.2125439e-02   4.4358362e-02   4.8553677e-02   3.7283948e-02   3.9290656e-02   3.6601062e-02   3.4857795e-02   4.5961972e-02   3.7392358e-02   3.9970712e-02   4.3139609e-02   4.2273646e-02   4.4607423e-02   3.0968671e-02   3.5807367e-02   3.2682411e-02   3.8309985e-02   3.2960653e-02   3.1020644e-02   3.7363317e-02   3.7453306e-02   3.2486557e-02   3.0897859e-02   3.2408567e-02   3.4814050e-02   3.3919921e-02   3.3650703e-02   3.0865498e-02   3.4678905e-02   3.0818283e-02   3.1567371e-02   3.2447032e-02   3.2439367e-02   4.3246920e-02   4.4748558e-02   3.8569616e-02   4.2100833e-02   4.0031933e-02   3.9393850e-02   4.1164162e-02   4.2167255e-02   4.2099930e-02   4.0971044e-02   4.0630341e-02   4.1932162e-02   3.6330967e-02   3.3133175e-02   3.2564091e-02   3.4383957e-02   3.4718004e-02   3.4888077e-02   3.3340104e-02   3.2000624e-02   3.5812650e-02   3.4131366e-02   3.3347037e-02   3.0183823e-02
   3.2927942e-02   3.3465850e-02   3.5298127e-02   0.0000000e+00   3.9822381e-02   3.6180926e-02   3.2035480e-02   3.1759498e-02   3.6601291e-02   3.2026902e-02   3.5241979e-02   3.6143702e-02   3.1950353e-02   3.2900344e-02   3.3602066e-02   3.2422122e-02   3.4372985e-02   3.3631615e-02   3.5635224e-02   3.7398687e-02   4.3722970e-02   3.7977285e-02   4.0377046e-02   3.9261333e-02   3.3060109e-02   3.6442368e-02   2.9849551e-02   3.4685644e-02   3.5733983e-02   3.5209163e-02   3.8649805e-02   3.6301033e-02   4.0211373e-02   4.3402039e-02   4.6658833e-02   4.4832691e-02   3.5691212e-02   3.7937954e-02   3.8147718e-02   3.4017046e-02   4.3802267e-02   3.9514616e-02   4.0416019e-02   4.1973073e-02   4.1718422e-02   4.5018812e-02   3.0937629e-02   3.5880964e-02   3.4283843e-02   3.9903717e-02   3.4553199e-02   3.0399393e-02   3.4779292e-02   3.9344160e-02   3.3738219e-02   3.0819302e-02   3.4157697e-02   3.4813124e-02   3.6543615e-02   3.2407076e-02   3.0274503e-02   3.4198973e-02   3.4640841e-02   3.2403523e-02   3.5219290e-02   3.0773244e-02   4.2246173e-02   4.5130115e-02   3.7674244e-02   3.9686396e-02   4.0124856e-02   4.4095755e-02   3.5014050e-02   4.1602205e-02   3.9121296e-02   4.2469295e-02   3.9607537e-02   3.9583230e-02   3.6110974e-02   3.9500360e-02   3.1657213e-02   3.4376514e-02   3.4984552e-02   3.6372539e-02   3.3787870e-02   3.1802249e-02   3.4163310e-02   3.3083920e-02   3.0523509e-02   2.9503878e-02
   3.6206640e-02   4.0019874e-02   4.0406623e-02   3.9822381e-02   0.0000000e+00   3.9728101e-02   3.3467774e-02   3.3808835e-02   4.0265754e-02   3.8627184e-02   4.2010392e-02   3.9211020e-02   3.5507530e-02   3.9176005e-02   4.0729976e-02   3.6720566e-02   3.7156086e-02   3.9711205e-02   4.0879607e-02   3.7286302e-02   4.6396235e-02   4.1785188e-02   3.9163142e-02   4.2299479e-02   3.7681940e-02   4.3488393e-02   3.4094792e-02   3.6715307e-02   3.6738293e-02   3.9341264e-02   4.3974994e-02   4.0167386e-02   4.2844470e-02   4.5971297e-02   4.8461463e-02   5.0488558e-02   4.0624825e-02   4.1670113e-02   4.2243757e-02   3.7071476e-02   5.3893077e-02   4.5409087e-02   4.6507731e-02   4.7388375e-02   4.3594401e-02   4.7590404e-02   3.4252880e-02   3.9214962e-02   3.6815395e-02   4.1924036e-02   3.5648918e-02   3.6066828e-02   3.7050546e-02   4.0471756e-02   3.2552879e-02   3.3371713e-02   3.9903425e-02   4.2333152e-02   3.8200448e-02   3.6547942e-02   3.8036699e-02   3.8922724e-02   3.7103101e-02   3.8791937e-02   3.6119713e-02   3.6072648e-02   4.8167984e-02   4.7189835e-02   4.2540770e-02   3.8265954e-02   3.9950515e-02   4.5279410e-02   4.2531700e-02   4.7293671e-02   4.2787926e-02   3.6552084e-02   4.1100093e-02   4.4444862e-02   4.0670965e-02   4.0961134e-02   3.5569374e-02   3.8507926e-02   3.5923688e-02   3.7771749e-02   3.4631218e-02   3.8592964e-02   3.7079999e-02   3.7058449e-02   3.9294940e-02   3.5740063e-02
   3.2727249e-02   3.4658912e-02   3.6704992e-02   3.6180926e-02   3.9728101e-02   0.0000000e+00   3.1159924e-02   3.2637593e-02   3.6690968e-02   3.2915116e-02   3.7576635e-02   3.7423542e-02   3.5405395e-02   3.4149323e-02   3.8467080e-02   3.0975850e-02   3.9209276e-02   3.8936284e-02   4.2943326e-02   4.0237425e-02   4.2293716e-02   4.0981605e-02   4.2267854e-02   3.7203552e-02   3.6469509e-02   4.0515571e-02   3.3131417e-02   3.7143360e-02   3.5691694e-02   4.1076028e-02   4.1387116e-02   4.1874285e-02   4.5091283e-02   4.5636880e-02   5.5872291e-02   4.9070477e-02   4.1339967e-02   4.0759930e-02   3.7809489e-02   3.7767383e-02   4.2835545e-02   3.7125859e-02   4.4900450e-02   4.6945782e-02   4.1986688e-02   4.4547666e-02   3.3860863e-02   3.9137318e-02   3.6398240e-02   4.3111687e-02   3.6839652e-02   3.2242491e-02   3.5840752e-02   3.6283665e-02   3.4951819e-02   3.8071428e-02   3.8990016e-02   4.2509066e-02   3.5031719e-02   3.8513108e-02   3.4128724e-02   3.8714668e-02   3.8758804e-02   3.8428761e-02   3.7656486e-02   3.3393430e-02   4.6869876e-02   4.6207737e-02   4.4289316e-02   4.1406420e-02   3.8303132e-02   4.1031886e-02   3.8610896e-02   4.2539542e-02   4.2755386e-02   3.8969246e-02   4.2758027e-02   4.0138811e-02   3.5945536e-02   3.4248634e-02   3.2047244e-02   3.4720363e-02   3.5685796e-02   3.7407385e-02   3.5724125e-02   3.7707542e-02   4.0362596e-02   3.6899685e-02   3.4085282e-02   2.9710578e-02
   2.7443654e-02   2.9930767e-02   3.0988776e-02   3.2035480e-02   3.3467774e-02   3.1159924e-02   0.0000000e+00   2.8595105e-02   3.1286701e-02   2.7993825e-02   3.1347703e-02   3.3602948e-02   2.7519110e-02   2.9740774e-02   3.0723840e-02   2.7058008e-02   3.0005576e-02   3.0490409e-02   3.3414576e-02   3.5136984e-02   3.5183734e-02   3.0743352e-02   3.5733226e-02   3.4766925e-02   3.0437285e-02   3.3488540e-02   2.7184703e-02   3.0717043e-02   3.0170638e-02   3.0636013e-02   3.7357547e-02   3.2111320e-02   3.5766700e-02   3.9047065e-02   4.5342325e-02   3.5827209e-02   3.3962069e-02   3.1288405e-02   3.0541849e-02   2.6162292e-02   4.1524443e-02   3.3277986e-02   3.5784492e-02   3.7914992e-02   3.5552981e-02   3.8912766e-02   2.7749186e-02   3.1347280e-02   2.9366554e-02   3.3587436e-02   2.9221977e-02   2.7785878e-02   3.1639391e-02   3.2177681e-02   2.6792761e-02   2.9348437e-02   2.9332603e-02   2.9923518e-02   3.0064000e-02   2.8742115e-02   2.6996753e-02   2.9503907e-02   3.0301691e-02   3.0025866e-02   3.2377541e-02   2.8825880e-02   3.9431693e-02   4.1573892e-02   3.5102884e-02   3.7272387e-02   3.3422087e-02   3.8052489e-02   3.6088549e-02   3.7895163e-02   3.9353525e-02   3.8679926e-02   3.6730705e-02   3.5947014e-02   3.1782426e-02   3.1755983e-02   2.9436540e-02   3.0899645e-02   3.0521222e-02   3.3372080e-02   2.9228980e-02   2.8975821e-02   3.2572317e-02   2.8798039e-02   2.9477922e-02   2.6443948e-02
   2.9102406e-02   3.0535547e-02   3.0852688e-02   3.1759498e-02   3.3808835e-02   3.2637593e-02   2.8595105e-02   0.0000000e+00   3.2800283e-02   2.9468847e-02   2.9733684e-02   3.4059020e-02   2.9097546e-02   3.1185936e-02   3.0454169e-02   2.9296638e-02   3.1678486e-02   3.0141452e-02   3.3409258e-02   3.4445858e-02   3.6238374e-02   2.9149621e-02   3.5348713e-02   3.5282468e-02   2.7701942e-02   3.1901651e-02   2.6952425e-02   3.2160031e-02   3.1351454e-02   3.1563361e-02   3.3479330e-02   3.2077641e-02   3.6779030e-02   4.0836327e-02   4.5835679e-02   3.8721444e-02   3.5713256e-02   3.1339809e-02   3.2350668e-02   3.1599672e-02   4.1848171e-02   2.7980708e-02   3.5660093e-02   3.8895069e-02   3.8395563e-02   4.1802617e-02   2.8748771e-02   3.2147554e-02   3.2431560e-02   3.5662592e-02   3.0216009e-02   2.7989135e-02   3.2037904e-02   3.5911793e-02   2.7203567e-02   2.8527539e-02   3.0207756e-02   3.1178770e-02   3.0779429e-02   2.9286599e-02   3.0074487e-02   2.9795004e-02   3.1162790e-02   3.0305161e-02   3.3344712e-02   3.0667676e-02   3.9260877e-02   3.9721400e-02   3.6064272e-02   4.0564374e-02   3.3190178e-02   3.9300137e-02   3.6472424e-02   3.9340740e-02   3.8667787e-02   3.5887906e-02   3.6839622e-02   3.8934937e-02   3.1458234e-02   3.8416039e-02   3.0126541e-02   3.0412803e-02   3.2668035e-02   3.3286430e-02   2.8584535e-02   2.7978023e-02   3.3638446e-02   2.9060960e-02   2.8873056e-02   2.5503009e-02
   3.6140414e-02   3.6109971e-02   3.7806489e-02   3.6601291e-02   4.0265754e-02   3.6690968e-02   3.1286701e-02   3.2800283e-02   0.0000000e+00   3.8362747e-02   3.7246393e-02   4.1603124e-02   3.6903480e-02   3.6937136e-02   3.3764363e-02   3.5980937e-02   3.7785819e-02   3.4790980e-02   4.2704098e-02   4.3781666e-02   4.2879829e-02   4.0166513e-02   4.1326707e-02   4.0060362e-02   4.0975074e-02   3.7774298e-02   3.4783587e-02   3.6161777e-02   3.7017692e-02   3.4378671e-02   3.9718239e-02   4.5538379e-02   4.7621147e-02   5.0210515e-02   5.6236721e-02   4.2456494e-02   3.7714737e-02   3.5423543e-02   4.0015304e-02   3.6779735e-02   5.3750401e-02   3.6156160e-02   4.3145183e-02   4.3541862e-02   4.4546345e-02   4.6353340e-02   3.4321612e-02   3.7499857e-02   4.1203625e-02   4.3407870e-02   3.6611885e-02   3.3767758e-02   4.2571232e-02   4.1193212e-02   3.4169122e-02   3.5561997e-02   3.7632587e-02   4.0074624e-02   3.7073708e-02   3.8350739e-02   3.7891764e-02   3.3895013e-02   3.9803547e-02   3.5714193e-02   3.6645675e-02   3.5659684e-02   4.3244001e-02   4.4395659e-02   3.8518154e-02   4.3055497e-02   4.1372513e-02   3.9114213e-02   3.9210239e-02   4.4596081e-02   4.2167176e-02   4.5884982e-02   3.7658565e-02   4.3467655e-02   3.9954027e-02   3.6964901e-02   3.3128247e-02   3.2187931e-02   3.5705880e-02   3.7203730e-02   3.2983757e-02   3.2805514e-02   3.8577002e-02   3.6189205e-02   3.5192575e-02   3.4273492e-02
   3.0180086e-02   3.0855758e-02   3.5214435e-02   3.2026902e-02   3.8627184e-02   3.2915116e-02   2.7993825e-02   2.9468847e-02   3.8362747e-02   0.0000000e+00   3.4825095e-02   3.5449346e-02   3.0129329e-02   2.9319443e-02   3.2662282e-02   3.0290404e-02   2.9535585e-02   3.0279611e-02   3.5730375e-02   3.7695996e-02   3.7216857e-02   3.7380392e-02   3.8615976e-02   3.6711842e-02   3.1051593e-02   3.4453899e-02   2.8773145e-02   3.0101168e-02   3.2489565e-02   3.6507866e-02   3.6334994e-02   3.6600211e-02   3.6794056e-02   4.1742920e-02   4.8765792e-02   3.7213464e-02   3.4024922e-02   3.6893057e-02   3.5527475e-02   3.1058973e-02   4.4275531e-02   3.8340654e-02   3.7991379e-02   3.7745155e-02   3.9831553e-02   4.2920286e-02   3.2609041e-02   3.5205840e-02   3.3170984e-02   3.6811701e-02   3.1467846e-02   3.0567893e-02   3.8626157e-02   3.7159567e-02   3.1766925e-02   3.2165652e-02   2.9991930e-02   3.3466827e-02   3.1463809e-02   3.3647687e-02   3.3204134e-02   3.1988361e-02   3.4587760e-02   3.1020763e-02   3.4418868e-02   3.1788696e-02   4.1227883e-02   4.3861278e-02   3.7225831e-02   4.0094547e-02   3.7609707e-02   4.4480100e-02   3.8052541e-02   4.0914175e-02   3.8944312e-02   4.1763373e-02   3.7325033e-02   4.3998635e-02   3.7094320e-02   3.0098802e-02   2.9712325e-02   3.4243450e-02   3.4612129e-02   3.8610328e-02   3.0351280e-02   2.6400116e-02   3.5535004e-02   3.1324303e-02   3.1164030e-02   3.0861858e-02
   3.3395638e-02   3.2996939e-02   3.5500328e-02   3.5241979e-02   4.2010392e-02   3.7576635e-02   3.1347703e-02   2.9733684e-02   3.7246393e-02   3.4825095e-02   0.0000000e+00   3.4297253e-02   3.3365208e-02   3.2821842e-02   3.3622292e-02   3.0574985e-02   3.1654285e-02   3.2030334e-02   3.5775985e-02   3.7036678e-02   4.4370546e-02   3.3526402e-02   3.9013661e-02   3.8233557e-02   3.1082867e-02   3.2142198e-02   2.8862519e-02   3.3398149e-02   3.4672144e-02   3.4871493e-02   3.5959920e-02   3.5719573e-02   4.0194443e-02   4.4142374e-02   5.2293584e-02   5.2150625e-02   3.6727254e-02   3.9548790e-02   3.9690053e-02   3.2970817e-02   3.8239191e-02   4.1551340e-02   4.1885080e-02   4.3751267e-02   4.1166265e-02   4.2725807e-02   3.1330261e-02   3.5660922e-02   3.5731779e-02   3.9915780e-02   3.5755881e-02   3.2251352e-02   3.8481397e-02   3.8239365e-02   3.1081381e-02   3.0693632e-02   3.2814737e-02   3.6080601e-02   3.6905828e-02   3.5722162e-02   3.4454465e-02   3.3450465e-02   3.4754471e-02   3.5052718e-02   3.4286637e-02   3.2349225e-02   4.1222418e-02   4.4737699e-02   4.0713737e-02   4.5726971e-02   3.8836528e-02   4.4412610e-02   3.9260418e-02   4.0717335e-02   4.0364497e-02   4.2875946e-02   4.3939685e-02   4.2227981e-02   3.5854597e-02   3.3218101e-02   3.3542114e-02   3.5404764e-02   3.4340739e-02   3.7227375e-02   3.2209602e-02   3.0459262e-02   3.5738065e-02   3.2971274e-02   2.9945850e-02   3.1770174e-02
   3.3510035e-02   3.6451311e-02   3.6844405e-02   3.6143702e-02   3.9211020e-02   3.7423542e-02   3.3602948e-02   3.4059020e-02   4.1603124e-02   3.5449346e-02   3.4297253e-02   0.0000000e+00   3.3649950e-02   3.5828677e-02   3.2742539e-02   3.6491885e-02   3.8634376e-02   3.6869502e-02   4.1993523e-02   4.2045734e-02   4.8003305e-02   3.7195990e-02   3.7766878e-02   3.9736635e-02   3.4409475e-02   3.9170638e-02   3.6835106e-02   3.4762417e-02   3.7194272e-02   3.5538756e-02   3.6856802e-02   3.5919637e-02   3.9665111e-02   4.5628805e-02   5.2035662e-02   5.1601589e-02   3.6373093e-02   3.6310208e-02   3.9124710e-02   3.4126858e-02   4.7153462e-02   4.2286773e-02   3.8258102e-02   4.2282975e-02   4.2423784e-02   4.3096391e-02   3.2152457e-02   3.5303500e-02   3.7786315e-02   3.9812723e-02   3.7469314e-02   3.4652372e-02   3.6663966e-02   3.9023054e-02   3.1947931e-02   3.3088013e-02   3.4087845e-02   3.5293322e-02   3.5597143e-02   3.3834003e-02   3.3516124e-02   3.1999078e-02   3.5498857e-02   3.3847521e-02   3.4977674e-02   3.3673465e-02   4.2083354e-02   4.4209093e-02   3.8044949e-02   3.9587341e-02   3.7841758e-02   4.2829688e-02   3.9374818e-02   3.9847550e-02   4.0845111e-02   4.2380770e-02   4.3276821e-02   4.1326260e-02   3.9794385e-02   3.6250980e-02   3.2807691e-02   3.5737342e-02   3.3151571e-02   3.6367352e-02   3.2825743e-02   3.1300982e-02   3.3992332e-02   3.5578414e-02   3.3640694e-02   3.0554466e-02
   3.1707249e-02   3.2316704e-02   3.3538250e-02   3.1950353e-02   3.5507530e-02   3.5405395e-02   2.7519110e-02   2.9097546e-02   3.6903480e-02   3.0129329e-02   3.3365208e-02   3.3649950e-02   0.0000000e+00   3.2426085e-02   3.0671889e-02   2.8435552e-02   3.3603095e-02   3.1869497e-02   3.4796833e-02   3.6055136e-02   3.9854403e-02   2.8965273e-02   3.5175485e-02   3.6656948e-02   2.9850017e-02   3.3851225e-02   2.8897662e-02   3.1969181e-02   3.1101236e-02   3.2856773e-02   3.3694605e-02   3.3457671e-02   3.5936555e-02   3.8819910e-02   5.2050146e-02   6.1789025e-02   3.6202413e-02   3.6416732e-02   3.3302266e-02   2.8487508e-02   4.8381404e-02   3.7787141e-02   3.3966397e-02   4.0518688e-02   3.8244304e-02   4.1177123e-02   2.9378351e-02   3.2810491e-02   3.3232458e-02   3.4818878e-02   3.0112537e-02   2.7880370e-02   3.3156778e-02   3.0127850e-02   2.8759702e-02   2.7958448e-02   2.8477265e-02   3.0457603e-02   3.1476607e-02   3.0666608e-02   2.8404614e-02   2.8900810e-02   3.0422984e-02   2.9525920e-02   3.2265244e-02   2.9893091e-02   3.7763245e-02   3.8790754e-02   3.5383209e-02   4.2574351e-02   3.3448891e-02   3.9805716e-02   3.6539066e-02   3.7796215e-02   3.7582757e-02   4.1123785e-02   3.6995193e-02   3.7558047e-02   3.0234840e-02   3.2637557e-02   2.8402975e-02   3.1764203e-02   3.1366736e-02   3.3160291e-02   3.0154309e-02   2.8132767e-02   3.1431944e-02   3.0459472e-02   2.9445208e-02   2.6940317e-02
   3.2869879e-02   3.2369664e-02   3.3632673e-02   3.2900344e-02   3.9176005e-02   3.4149323e-02   2.9740774e-02   3.1185936e-02   3.6937136e-02   2.9319443e-02   3.2821842e-02   3.5828677e-02   3.2426085e-02   0.0000000e+00   3.3769445e-02   2.8153729e-02   3.4698216e-02   3.2527637e-02   3.7382644e-02   3.7022068e-02   4.0765718e-02   3.6972115e-02   3.6426899e-02   3.8793597e-02   3.1692776e-02   3.7577207e-02   3.0472344e-02   3.3235662e-02   3.2087104e-02   3.4820452e-02   3.8169385e-02   3.4316038e-02   3.9839171e-02   4.2466425e-02   5.4007403e-02   5.4657723e-02   3.7430954e-02   3.5679767e-02   3.7031442e-02   3.1801111e-02   4.5177547e-02   3.7706676e-02   3.7084033e-02   4.1152686e-02   4.1727654e-02   4.3765879e-02   3.1760253e-02   3.5908068e-02   3.6327128e-02   3.9460054e-02   3.3358437e-02   3.1593722e-02   3.8512935e-02   3.6198038e-02   2.9985391e-02   2.8825011e-02   3.1109646e-02   3.4335421e-02   3.4923556e-02   3.5075002e-02   3.4203244e-02   3.3891575e-02   3.4862085e-02   3.3405732e-02   3.2187142e-02   3.2064175e-02   4.2587856e-02   4.5089883e-02   3.7727825e-02   4.2346434e-02   3.8691405e-02   4.4718856e-02   3.7905971e-02   3.8675030e-02   4.1317178e-02   3.7010253e-02   3.9715347e-02   3.9242821e-02   3.2112402e-02   2.9122414e-02   3.0069396e-02   3.3697687e-02   3.4820387e-02   3.5014944e-02   3.2308575e-02   3.0251816e-02   3.2071525e-02   3.2746766e-02   3.0622301e-02   2.9242576e-02
   3.2587623e-02   3.3787191e-02   3.5579360e-02   3.3602066e-02   4.0729976e-02   3.8467080e-02   3.0723840e-02   3.0454169e-02   3.3764363e-02   3.2662282e-02   3.3622292e-02   3.2742539e-02   3.0671889e-02   3.3769445e-02   0.0000000e+00   2.8674200e-02   3.2821297e-02   3.3069994e-02   3.6384491e-02   3.6937888e-02   4.0956164e-02   2.8056449e-02   3.7557567e-02   3.7607134e-02   3.2524684e-02   3.4837724e-02   3.2015985e-02   3.3988630e-02   3.1149832e-02   3.5196486e-02   3.6164976e-02   3.3716632e-02   3.9508519e-02   4.5742725e-02   5.4788055e-02   4.1265048e-02   3.6274420e-02   3.3214063e-02   3.4972655e-02   3.0623321e-02   4.2996815e-02   3.4459378e-02   3.5402790e-02   4.0447755e-02   4.0736949e-02   4.3401597e-02   3.2754162e-02   3.4471773e-02   3.4264658e-02   3.7818365e-02   3.2330628e-02   2.7625227e-02   3.3427714e-02   3.2915227e-02   2.8278636e-02   2.8936182e-02   3.2122588e-02   3.2282665e-02   3.1524447e-02   3.0973511e-02   2.7764211e-02   3.1374148e-02   3.3068085e-02   2.8635991e-02   2.9915598e-02   3.0321963e-02   4.0132102e-02   4.1746556e-02   3.8387347e-02   4.0728631e-02   3.5640630e-02   4.2427200e-02   3.6498222e-02   3.4574858e-02   3.6586995e-02   3.7908927e-02   3.8548390e-02   4.1043903e-02   3.3905664e-02   3.0055920e-02   3.2213126e-02   3.2903258e-02   3.4701594e-02   3.4304004e-02   3.1444640e-02   3.0673745e-02   3.0825687e-02   2.9137356e-02   2.8288391e-02   2.7096703e-02
   3.0637847e-02   3.1305722e-02   3.2209901e-02   3.2422122e-02   3.6720566e-02   3.0975850e-02   2.7058008e-02   2.9296638e-02   3.5980937e-02   3.0290404e-02   3.0574985e-02   3.6491885e-02   2.8435552e-02   2.8153729e-02   2.8674200e-02   0.0000000e+00   3.1704150e-02   3.2522957e-02   3.4984262e-02   3.5832568e-02   3.8868666e-02   3.0717165e-02   3.6697127e-02   3.6166544e-02   3.3890181e-02   3.0680272e-02   2.6669519e-02   2.8924877e-02   2.8277633e-02   3.1681000e-02   3.2389804e-02   3.1690016e-02   3.6180321e-02   3.9724759e-02   4.7014306e-02   3.2501888e-02   3.2509186e-02   3.2571024e-02   3.2730924e-02   2.6636101e-02   3.8530958e-02   3.4228456e-02   3.5035707e-02   3.9278233e-02   4.0415781e-02   4.1404362e-02   3.0946980e-02   3.2364094e-02   3.0318010e-02   3.5116076e-02   3.0105334e-02   2.5798755e-02   3.4179101e-02   3.4211980e-02   2.7948783e-02   2.8033440e-02   3.0615306e-02   3.0984343e-02   3.0338657e-02   3.1490525e-02   2.9802590e-02   2.8095061e-02   3.0307086e-02   2.9020870e-02   3.1704145e-02   3.0083088e-02   3.7799458e-02   3.8788006e-02   3.7727408e-02   3.9919061e-02   3.4429817e-02   4.2594030e-02   3.8326918e-02   3.8693718e-02   3.8828394e-02   3.8361546e-02   3.5504012e-02   4.1728643e-02   3.1145734e-02   3.1740920e-02   2.9585477e-02   2.9467043e-02   3.0931194e-02   3.3474639e-02   3.1534271e-02   3.0242425e-02   3.3245337e-02   3.1356631e-02   2.4418781e-02   2.5820393e-02
   3.4551528e-02   3.6629905e-02   3.6914222e-02   3.4372985e-02   3.7156086e-02   3.9209276e-02   3.0005576e-02   3.1678486e-02   3.7785819e-02   2.9535585e-02   3.1654285e-02   3.8634376e-02   3.3603095e-02   3.4698216e-02   3.2821297e-02   3.1704150e-02   0.0000000e+00   3.4829234e-02   3.5772717e-02   4.0182229e-02   4.2603762e-02   3.9505739e-02   4.0615433e-02   4.1323372e-02   3.3272904e-02   3.5055364e-02   3.4622542e-02   3.4115888e-02   3.1190187e-02   3.4787041e-02   3.9886105e-02   3.5620708e-02   3.6890249e-02   4.0145182e-02   4.9976249e-02   4.4243015e-02   3.4996051e-02   3.5362358e-02   3.3748439e-02   3.1748091e-02   4.4231666e-02   4.1379410e-02   3.9049150e-02   4.0163692e-02   4.2686778e-02   3.9944731e-02   3.1440753e-02   3.7242279e-02   3.7377668e-02   4.0705874e-02   3.0803629e-02   3.0720666e-02   3.6203018e-02   3.4431793e-02   3.0162938e-02   3.0239903e-02   3.4796773e-02   3.6739465e-02   3.3988013e-02   3.3190193e-02   3.2168411e-02   3.4494946e-02   3.8675553e-02   3.2024969e-02   3.2605050e-02   3.0523350e-02   4.0846200e-02   4.4782628e-02   3.8933379e-02   4.4137186e-02   3.5937918e-02   4.1280019e-02   3.7324060e-02   3.9143350e-02   3.4953707e-02   3.9270220e-02   3.6842780e-02   4.3252524e-02   3.6791797e-02   3.6486137e-02   3.4513102e-02   3.8448916e-02   3.5060720e-02   3.6813561e-02   3.1279178e-02   3.3089433e-02   3.3919937e-02   3.4140981e-02   3.1385782e-02   3.2056191e-02
   3.2421702e-02   3.5349455e-02   3.5911021e-02   3.3631615e-02   3.9711205e-02   3.8936284e-02   3.0490409e-02   3.0141452e-02   3.4790980e-02   3.0279611e-02   3.2030334e-02   3.6869502e-02   3.1869497e-02   3.2527637e-02   3.3069994e-02   3.2522957e-02   3.4829234e-02   0.0000000e+00   3.5347861e-02   3.7244490e-02   4.2173896e-02   3.5804084e-02   3.9072387e-02   4.0003501e-02   3.5217889e-02   3.8095110e-02   3.6083236e-02   3.4545305e-02   3.3467150e-02   3.8249016e-02   4.0084163e-02   3.7754183e-02   4.4178092e-02   4.7684450e-02   5.3457033e-02   5.0465056e-02   3.7683600e-02   3.5989264e-02   3.5092617e-02   3.0590582e-02   4.1954138e-02   4.1269204e-02   4.0722284e-02   3.9798054e-02   4.2774145e-02   4.8080375e-02   3.4103015e-02   3.5843903e-02   3.6936369e-02   3.9954060e-02   3.1228513e-02   3.0359932e-02   3.7653002e-02   3.7266971e-02   3.1064184e-02   3.3360588e-02   3.3417409e-02   3.7198377e-02   3.5706017e-02   3.3810208e-02   3.1781534e-02   3.6185418e-02   3.8230363e-02   3.6692357e-02   3.4748574e-02   3.3251858e-02   3.9477166e-02   4.5997484e-02   4.0784357e-02   4.5221064e-02   3.7889480e-02   4.7912311e-02   4.0213802e-02   4.1123531e-02   3.8327162e-02   4.3179865e-02   4.3127906e-02   4.5063886e-02   3.7372064e-02   3.3718082e-02   3.2465659e-02   3.4886056e-02   3.3862527e-02   3.5349850e-02   2.9692674e-02   2.9355218e-02   3.4631782e-02   3.5879887e-02   3.3002657e-02   3.0341228e-02
   3.5334811e-02   3.4984870e-02   3.8627367e-02   3.5635224e-02   4.0879607e-02   4.2943326e-02   3.3414576e-02   3.3409258e-02   4.2704098e-02   3.5730375e-02   3.5775985e-02   4.1993523e-02   3.4796833e-02   3.7382644e-02   3.6384491e-02   3.4984262e-02   3.5772717e-02   3.5347861e-02   0.0000000e+00   3.9869399e-02   4.2192560e-02   3.7385707e-02   3.9234979e-02   4.0402803e-02   3.6835472e-02   3.9227608e-02   3.1416590e-02   3.4824222e-02   3.5235969e-02   4.0488577e-02   4.0042209e-02   3.8647750e-02   3.9908070e-02   4.4637791e-02   5.0283131e-02   5.3708616e-02   4.0314339e-02   3.9170877e-02   3.5594620e-02   3.4556144e-02   4.6941648e-02   3.7342381e-02   4.2743885e-02   4.1658982e-02   4.3869726e-02   4.8370760e-02   3.4747092e-02   3.7719837e-02   3.9997673e-02   4.0810642e-02   3.4075397e-02   3.3670626e-02   4.4665018e-02   3.6641438e-02   3.1835982e-02   3.2226614e-02   3.1476943e-02   3.7224187e-02   3.6422772e-02   3.3949580e-02   3.1117455e-02   3.5833440e-02   3.8024657e-02   3.4634012e-02   3.4650177e-02   3.3308374e-02   4.0537292e-02   4.5960414e-02   3.7735505e-02   4.6445559e-02   3.9402941e-02   4.4077152e-02   4.1350439e-02   4.0913975e-02   4.0471373e-02   4.6260307e-02   4.1165608e-02   4.3786542e-02   3.4860711e-02   3.9336620e-02   3.4960377e-02   3.6870683e-02   3.7664625e-02   3.9956728e-02   3.5619536e-02   3.6255742e-02   3.8261251e-02   3.6064834e-02   3.4133846e-02   3.3173306e-02
   3.5788756e-02   3.6244037e-02   3.8579224e-02   3.7398687e-02   3.7286302e-02   4.0237425e-02   3.5136984e-02   3.4445858e-02   4.3781666e-02   3.7695996e-02   3.7036678e-02   4.2045734e-02   3.6055136e-02   3.7022068e-02   3.6937888e-02   3.5832568e-02   4.0182229e-02   3.7244490e-02   3.9869399e-02   0.0000000e+00   4.4308338e-02   4.1146268e-02   4.0322964e-02   4.1704056e-02   3.8794743e-02   3.8122319e-02   3.2246251e-02   3.5854034e-02   3.5244724e-02   3.9167150e-02   4.2757012e-02   4.0244632e-02   4.0256201e-02   4.6643543e-02   4.7890789e-02   5.8411261e-02   4.4440544e-02   3.7676352e-02   3.9484710e-02   3.7226589e-02   4.7465901e-02   3.7702027e-02   4.1260394e-02   4.3648141e-02   4.4390623e-02   4.7513282e-02   3.4616139e-02   3.9822596e-02   3.9019125e-02   4.1673411e-02   3.6270201e-02   3.4169937e-02   4.3837783e-02   3.9996744e-02   3.2785441e-02   3.3426548e-02   3.5480772e-02   3.8296590e-02   3.7110253e-02   3.5254568e-02   3.5193118e-02   3.7780380e-02   3.4884964e-02   3.6233641e-02   3.7125603e-02   3.5915705e-02   4.1420303e-02   4.8226707e-02   4.0433716e-02   4.5313485e-02   4.1126549e-02   4.7634512e-02   4.0755466e-02   4.5119037e-02   4.6727099e-02   4.7558799e-02   4.5885720e-02   4.4483838e-02   4.0776211e-02   3.9091512e-02   3.5966603e-02   3.9353134e-02   3.9841423e-02   4.0631545e-02   3.5670319e-02   3.4367223e-02   3.8557397e-02   3.5334211e-02   3.4332134e-02   3.5837848e-02
   3.9109358e-02   4.0971893e-02   3.9719131e-02   4.3722970e-02   4.6396235e-02   4.2293716e-02   3.5183734e-02   3.6238374e-02   4.2879829e-02   3.7216857e-02   4.4370546e-02   4.8003305e-02   3.9854403e-02   4.0765718e-02   4.0956164e-02   3.8868666e-02   4.2603762e-02   4.2173896e-02   4.2192560e-02   4.4308338e-02   0.0000000e+00   4.0773132e-02   4.6706829e-02   4.9445107e-02   4.4763410e-02   4.6690382e-02   4.0975157e-02   4.9256168e-02   4.1774527e-02   4.1400864e-02   4.6751792e-02   5.1320112e-02   4.7713215e-02   4.9894948e-02   5.6719416e-02   6.7891026e-02   4.8384430e-02   4.4232824e-02   4.7088561e-02   4.7360628e-02   5.1558136e-02   4.9755601e-02   4.6975089e-02   5.0959738e-02   5.0284380e-02   5.1716333e-02   3.7205039e-02   4.1418787e-02   3.7429388e-02   4.2666434e-02   3.7679153e-02   3.8326701e-02   4.3793540e-02   4.3623734e-02   3.7122173e-02   3.8793983e-02   4.0130761e-02   3.7219690e-02   3.6545737e-02   3.6491944e-02   3.7764732e-02   3.6079227e-02   4.0522634e-02   3.8248235e-02   4.4266274e-02   4.3181169e-02   4.8945187e-02   5.0633577e-02   5.3194528e-02   5.4578217e-02   4.2730018e-02   4.7928489e-02   3.7262013e-02   4.5034903e-02   5.2937844e-02   4.5626374e-02   4.8494299e-02   5.0556966e-02   4.4901521e-02   4.8683438e-02   3.3502543e-02   3.7858851e-02   4.0096690e-02   3.8622754e-02   3.7477779e-02   3.1227293e-02   3.6822535e-02   3.7569710e-02   3.9791336e-02   3.8523216e-02
   3.6324207e-02   3.6967398e-02   3.5504413e-02   3.7977285e-02   4.1785188e-02   4.0981605e-02   3.0743352e-02   2.9149621e-02   4.0166513e-02   3.7380392e-02   3.3526402e-02   3.7195990e-02   2.8965273e-02   3.6972115e-02   2.8056449e-02   3.0717165e-02   3.9505739e-02   3.5804084e-02   3.7385707e-02   4.1146268e-02   4.0773132e-02   0.0000000e+00   3.9873773e-02   3.7887241e-02   4.0765347e-02   3.4041824e-02   3.3056435e-02   4.1193320e-02   3.4007510e-02   3.7323148e-02   3.6494069e-02   3.4472026e-02   4.1203006e-02   4.4869390e-02   5.4082296e-02   5.8950416e-02   3.9272286e-02   4.3026282e-02   3.8606892e-02   3.0973239e-02   4.8185885e-02   4.1146194e-02   4.0007068e-02   5.0612246e-02   4.6061005e-02   4.5314260e-02   3.4506819e-02   3.6136974e-02   3.7117132e-02   4.1390720e-02   3.2082278e-02   3.7910239e-02   4.3540970e-02   3.8469078e-02   3.4727548e-02   3.4158250e-02   3.7795137e-02   3.8739101e-02   3.5102892e-02   4.1041407e-02   3.7825003e-02   4.1090754e-02   3.6427453e-02   3.7446957e-02   3.5626687e-02   3.4327683e-02   4.1843441e-02   4.4328673e-02   4.0700008e-02   4.7904053e-02   4.2788497e-02   4.5642382e-02   3.9567411e-02   3.9677057e-02   3.9946745e-02   5.1676264e-02   4.5144021e-02   4.5091604e-02   3.6184615e-02   3.7096560e-02   3.1342053e-02   3.1939944e-02   3.3130689e-02   3.8727802e-02   3.4805823e-02   3.4547911e-02   3.3873716e-02   3.7248713e-02   3.3247418e-02   3.1640830e-02
   3.6574531e-02   3.8103097e-02   3.9146674e-02   4.0377046e-02   3.9163142e-02   4.2267854e-02   3.5733226e-02   3.5348713e-02   4.1326707e-02   3.8615976e-02   3.9013661e-02   3.7766878e-02   3.5175485e-02   3.6426899e-02   3.7557567e-02   3.6697127e-02   4.0615433e-02   3.9072387e-02   3.9234979e-02   4.0322964e-02   4.6706829e-02   3.9873773e-02   0.0000000e+00   4.2834294e-02   4.3738644e-02   4.0168172e-02   3.8344371e-02   3.7792249e-02   3.5866619e-02   4.2038801e-02   4.0473231e-02   4.1581263e-02   4.2587687e-02   4.6121664e-02   5.3558275e-02   5.3786753e-02   3.8565972e-02   3.7968200e-02   3.8617661e-02   3.8062711e-02   4.9910244e-02   4.2093365e-02   4.2412973e-02   4.5519862e-02   4.6172212e-02   4.8149019e-02   3.4901869e-02   3.9508690e-02   4.2015815e-02   3.7509059e-02   3.6207556e-02   3.5878807e-02   4.3501758e-02   3.8480211e-02   3.3666831e-02   3.4202961e-02   3.5676265e-02   3.7338548e-02   3.6328362e-02   3.7410801e-02   3.4524941e-02   3.4308366e-02   3.5945630e-02   3.6162308e-02   3.9021346e-02   3.5165758e-02   4.3798317e-02   4.7983422e-02   4.0722759e-02   4.8821818e-02   4.4419941e-02   4.8215596e-02   4.0167838e-02   4.5585204e-02   4.0914796e-02   4.6061118e-02   4.5978728e-02   4.7973969e-02   4.2357486e-02   3.4104943e-02   3.5296733e-02   3.7726975e-02   3.6902871e-02   4.0278792e-02   3.6094828e-02   3.4987650e-02   3.6103525e-02   3.6565691e-02   3.4284725e-02   3.3856715e-02
   3.8249964e-02   3.8137980e-02   3.8047361e-02   3.9261333e-02   4.2299479e-02   3.7203552e-02   3.4766925e-02   3.5282468e-02   4.0060362e-02   3.6711842e-02   3.8233557e-02   3.9736635e-02   3.6656948e-02   3.8793597e-02   3.7607134e-02   3.6166544e-02   4.1323372e-02   4.0003501e-02   4.0402803e-02   4.1704056e-02   4.9445107e-02   3.7887241e-02   4.2834294e-02   0.0000000e+00   4.1677929e-02   4.2815244e-02   3.4766538e-02   3.9947259e-02   3.5500128e-02   4.2309236e-02   4.3642785e-02   4.3267305e-02   4.2204259e-02   4.6560046e-02   4.9500625e-02   6.1834628e-02   4.2806658e-02   3.8790827e-02   3.7257858e-02   3.5488306e-02   4.9715422e-02   3.9441439e-02   4.2315226e-02   4.7195784e-02   4.5804152e-02   4.6305502e-02   3.4602900e-02   3.9862365e-02   4.1460509e-02   4.0901755e-02   3.6039192e-02   3.5146684e-02   4.3562019e-02   4.1416125e-02   3.4862759e-02   3.3497427e-02   3.4981845e-02   3.7781889e-02   3.7346260e-02   3.8059374e-02   3.9224477e-02   3.6248351e-02   3.4907720e-02   3.6111322e-02   3.7212453e-02   3.7578869e-02   4.4693630e-02   4.9023702e-02   4.0944896e-02   4.5599646e-02   4.3526180e-02   4.8581557e-02   4.2450698e-02   4.4255402e-02   4.1231786e-02   4.6933981e-02   4.6500334e-02   4.4522690e-02   3.8398911e-02   3.5108963e-02   3.3863022e-02   3.6962427e-02   3.7665193e-02   3.8850223e-02   3.7221648e-02   3.5908202e-02   3.4382762e-02   3.7085074e-02   3.4982479e-02   3.2790555e-02
   3.5865423e-02   3.2763992e-02   3.3556635e-02   3.3060109e-02   3.7681940e-02   3.6469509e-02   3.0437285e-02   2.7701942e-02   4.0975074e-02   3.1051593e-02   3.1082867e-02   3.4409475e-02   2.9850017e-02   3.1692776e-02   3.2524684e-02   3.3890181e-02   3.3272904e-02   3.5217889e-02   3.6835472e-02   3.8794743e-02   4.4763410e-02   4.0765347e-02   4.3738644e-02   4.1677929e-02   0.0000000e+00   4.2907728e-02   3.6459318e-02   3.6697658e-02   3.5453446e-02   4.0022075e-02   3.8549596e-02   4.1397894e-02   4.2406251e-02   4.5634156e-02   5.0318937e-02   5.2456846e-02   4.1367612e-02   3.8343803e-02   3.7057513e-02   3.4628207e-02   4.3852584e-02   3.6514097e-02   3.8252247e-02   4.4814794e-02   4.0249178e-02   4.5315419e-02   3.3056941e-02   3.8939328e-02   3.7328589e-02   4.0831930e-02   3.4996404e-02   3.2149250e-02   4.5059046e-02   3.7337170e-02   2.9900465e-02   3.0824942e-02   3.2394222e-02   3.4449769e-02   3.5188153e-02   3.5192439e-02   3.0790425e-02   3.6752874e-02   3.1694990e-02   3.3478481e-02   3.4994862e-02   3.3057705e-02   3.9338297e-02   4.6086571e-02   3.5530418e-02   4.1290683e-02   3.7286297e-02   3.9553735e-02   3.9229857e-02   3.7873930e-02   3.9899325e-02   4.3708374e-02   4.0759767e-02   4.2013262e-02   3.3548592e-02   3.5654572e-02   3.4173973e-02   3.6724833e-02   3.3165759e-02   3.6364065e-02   3.1947444e-02   3.4855502e-02   3.1065622e-02   3.5627303e-02   2.9785667e-02   3.2357672e-02
   3.4296451e-02   3.7782860e-02   3.6504797e-02   3.6442368e-02   4.3488393e-02   4.0515571e-02   3.3488540e-02   3.1901651e-02   3.7774298e-02   3.4453899e-02   3.2142198e-02   3.9170638e-02   3.3851225e-02   3.7577207e-02   3.4837724e-02   3.0680272e-02   3.5055364e-02   3.8095110e-02   3.9227608e-02   3.8122319e-02   4.6690382e-02   3.4041824e-02   4.0168172e-02   4.2815244e-02   4.2907728e-02   0.0000000e+00   3.1913188e-02   3.7064634e-02   3.6470490e-02   4.1910505e-02   3.7295847e-02   3.9370191e-02   3.9936221e-02   4.4608126e-02   5.2635274e-02   5.8646817e-02   3.8183239e-02   3.7520687e-02   3.3526760e-02   3.0043639e-02   3.7220947e-02   3.7817081e-02   3.3555632e-02   3.8413713e-02   4.4275459e-02   4.6780824e-02   3.4535503e-02   3.4982214e-02   3.6316167e-02   4.2495842e-02   3.6454146e-02   3.2319965e-02   3.9181271e-02   3.6941787e-02   3.0952654e-02   3.2940834e-02   3.2702611e-02   3.5613564e-02   3.6488427e-02   3.4889343e-02   3.4448158e-02   3.6333217e-02   2.9209552e-02   3.3327744e-02   3.2896971e-02   3.4406492e-02   4.1725799e-02   4.4192603e-02   3.7260011e-02   4.5581755e-02   4.1432165e-02   4.2781271e-02   4.3532458e-02   4.3022547e-02   4.1158216e-02   4.9382848e-02   4.2908393e-02   4.2302682e-02   3.5458525e-02   3.8690716e-02   3.4737879e-02   3.6220856e-02   3.8871985e-02   3.7493876e-02   3.4115656e-02   3.4479580e-02   3.3054295e-02   3.5799598e-02   3.2653061e-02   3.4116492e-02
   3.0643375e-02   3.2120835e-02   3.2118402e-02   2.9849551e-02   3.4094792e-02   3.3131417e-02   2.7184703e-02   2.6952425e-02   3.4783587e-02   2.8773145e-02   2.8862519e-02   3.6835106e-02   2.8897662e-02   3.0472344e-02   3.2015985e-02   2.6669519e-02   3.4622542e-02   3.6083236e-02   3.1416590e-02   3.2246251e-02   4.0975157e-02   3.3056435e-02   3.8344371e-02   3.4766538e-02   3.6459318e-02   3.1913188e-02   0.0000000e+00   3.5448537e-02   3.2490352e-02   3.7186273e-02   3.8759472e-02   3.8798088e-02   3.6279778e-02   4.2996258e-02   4.3300427e-02   4.4185657e-02   3.4071804e-02   3.4232789e-02   3.0599952e-02   2.8776738e-02   3.8458130e-02   3.5977337e-02   3.6601043e-02   3.7245449e-02   4.0333149e-02   4.2903803e-02   3.6617636e-02   3.6481271e-02   3.5918756e-02   3.7629177e-02   3.3152828e-02   3.0424838e-02   4.0660800e-02   3.5410591e-02   3.2569354e-02   3.4098892e-02   3.0867122e-02   3.7033411e-02   3.7629543e-02   3.5017189e-02   3.1776166e-02   3.4256627e-02   3.6268067e-02   3.6902863e-02   3.7824997e-02   3.5466580e-02   4.5098165e-02   4.5277003e-02   3.9542832e-02   4.1753014e-02   3.6906254e-02   4.3101896e-02   4.2769527e-02   3.9825962e-02   3.6465682e-02   4.2766192e-02   4.0719148e-02   3.6431103e-02   3.0236081e-02   4.0351353e-02   3.0605115e-02   3.2352924e-02   3.1425551e-02   3.1491494e-02   3.1088656e-02   2.9965285e-02   3.1610879e-02   3.2853377e-02   2.7951528e-02   3.0674853e-02
   3.0898723e-02   3.3458789e-02   3.7838637e-02   3.4685644e-02   3.6715307e-02   3.7143360e-02   3.0717043e-02   3.2160031e-02   3.6161777e-02   3.0101168e-02   3.3398149e-02   3.4762417e-02   3.1969181e-02   3.3235662e-02   3.3988630e-02   2.8924877e-02   3.4115888e-02   3.4545305e-02   3.4824222e-02   3.5854034e-02   4.9256168e-02   4.1193320e-02   3.7792249e-02   3.9947259e-02   3.6697658e-02   3.7064634e-02   3.5448537e-02   0.0000000e+00   3.4350088e-02   3.9603289e-02   3.9115674e-02   4.0091776e-02   4.1477558e-02   4.5310557e-02   5.0784621e-02   4.9022064e-02   3.9637344e-02   3.2220078e-02   3.3797327e-02   3.3459346e-02   4.1039804e-02   4.1433500e-02   4.0180964e-02   4.1378633e-02   4.4095069e-02   4.2633333e-02   3.3261129e-02   3.3182311e-02   3.0736370e-02   3.5260503e-02   3.1259023e-02   2.9284409e-02   3.6356655e-02   3.2965190e-02   2.8051284e-02   2.6948754e-02   2.9552058e-02   3.3596497e-02   3.3253746e-02   3.1666077e-02   3.1156912e-02   3.3909585e-02   2.9048579e-02   3.2189468e-02   3.3315543e-02   3.0933597e-02   4.0820043e-02   4.4741850e-02   3.9690502e-02   4.0027409e-02   4.1042867e-02   4.3086850e-02   4.3333528e-02   4.0160882e-02   3.9616325e-02   4.6143645e-02   4.2496035e-02   4.0192653e-02   3.5742717e-02   3.5827818e-02   3.4275670e-02   3.5384613e-02   3.6081829e-02   3.5294758e-02   3.4575386e-02   3.0323159e-02   3.6351171e-02   3.7453576e-02   3.1548670e-02   3.2168779e-02
   3.2555275e-02   3.4543804e-02   3.5884681e-02   3.5733983e-02   3.6738293e-02   3.5691694e-02   3.0170638e-02   3.1351454e-02   3.7017692e-02   3.2489565e-02   3.4672144e-02   3.7194272e-02   3.1101236e-02   3.2087104e-02   3.1149832e-02   2.8277633e-02   3.1190187e-02   3.3467150e-02   3.5235969e-02   3.5244724e-02   4.1774527e-02   3.4007510e-02   3.5866619e-02   3.5500128e-02   3.5453446e-02   3.6470490e-02   3.2490352e-02   3.4350088e-02   0.0000000e+00   3.7547253e-02   3.5911902e-02   3.8554754e-02   4.0929660e-02   4.3481294e-02   4.9056243e-02   4.5076125e-02   3.6549297e-02   3.2481084e-02   3.2661540e-02   3.3819477e-02   4.1102202e-02   3.4698370e-02   3.9464332e-02   4.1402227e-02   4.1297921e-02   4.2530046e-02   3.1552307e-02   3.4146150e-02   3.5062269e-02   3.4238410e-02   3.2060005e-02   3.0991904e-02   3.8944501e-02   3.5339627e-02   2.9406044e-02   2.8354336e-02   3.1418076e-02   3.5120560e-02   3.4269912e-02   3.2907308e-02   3.2969957e-02   3.3885048e-02   3.1671706e-02   3.4539301e-02   3.4224382e-02   3.1802528e-02   4.0139670e-02   4.3747149e-02   3.6543674e-02   4.5732055e-02   4.1590961e-02   4.3582676e-02   3.8301717e-02   4.1125710e-02   4.2130692e-02   4.4281897e-02   4.2182962e-02   3.9882555e-02   3.4322795e-02   3.7557376e-02   3.1976221e-02   3.6973428e-02   3.6299846e-02   3.6007293e-02   3.2471338e-02   3.0677538e-02   3.3814831e-02   3.6784063e-02   3.2642963e-02   3.1592393e-02
   3.2825055e-02   3.6605126e-02   3.6555823e-02   3.5209163e-02   3.9341264e-02   4.1076028e-02   3.0636013e-02   3.1563361e-02   3.4378671e-02   3.6507866e-02   3.4871493e-02   3.5538756e-02   3.2856773e-02   3.4820452e-02   3.5196486e-02   3.1681000e-02   3.4787041e-02   3.8249016e-02   4.0488577e-02   3.9167150e-02   4.1400864e-02   3.7323148e-02   4.2038801e-02   4.2309236e-02   4.0022075e-02   4.1910505e-02   3.7186273e-02   3.9603289e-02   3.7547253e-02   0.0000000e+00   4.2506117e-02   3.9817687e-02   4.1933197e-02   4.4121001e-02   5.7094242e-02   4.6714012e-02   3.9993880e-02   3.5684474e-02   3.6469091e-02   3.3755858e-02   4.0261737e-02   3.4945869e-02   4.0636640e-02   4.2530627e-02   4.2186784e-02   4.5059161e-02   3.4016998e-02   3.7427607e-02   3.8929107e-02   3.6627631e-02   3.4587500e-02   3.2386852e-02   4.0990022e-02   3.5191170e-02   3.1356882e-02   3.2122772e-02   3.4130816e-02   3.5857316e-02   3.4374351e-02   3.1757518e-02   3.0948281e-02   3.3860420e-02   2.9703862e-02   3.3934848e-02   3.5356267e-02   3.2078292e-02   3.8827888e-02   4.2833052e-02   3.5179369e-02   4.2290093e-02   4.2338758e-02   4.2931632e-02   3.7415625e-02   4.1510276e-02   4.3259423e-02   4.6255805e-02   4.4090688e-02   4.3171004e-02   3.4266111e-02   4.0404603e-02   3.3794917e-02   3.8695323e-02   3.6216274e-02   3.7994516e-02   3.5844889e-02   3.1860469e-02   3.4841658e-02   3.6630523e-02   3.2093686e-02   3.2654126e-02
   3.6400157e-02   3.9238397e-02   3.8886766e-02   3.8649805e-02   4.3974994e-02   4.1387116e-02   3.7357547e-02   3.3479330e-02   3.9718239e-02   3.6334994e-02   3.5959920e-02   3.6856802e-02   3.3694605e-02   3.8169385e-02   3.6164976e-02   3.2389804e-02   3.9886105e-02   4.0084163e-02   4.0042209e-02   4.2757012e-02   4.6751792e-02   3.6494069e-02   4.0473231e-02   4.3642785e-02   3.8549596e-02   3.7295847e-02   3.8759472e-02   3.9115674e-02   3.5911902e-02   4.2506117e-02   0.0000000e+00   4.1086671e-02   4.2256014e-02   4.9292887e-02   5.3356892e-02   5.4278974e-02   4.2512143e-02   4.1897087e-02   4.1254458e-02   3.7752110e-02   4.2329587e-02   5.2603292e-02   4.4496580e-02   4.6684809e-02   4.6693363e-02   4.9760519e-02   3.8712751e-02   3.9338084e-02   4.1808659e-02   4.4803661e-02   3.8100210e-02   3.7902782e-02   4.2550550e-02   3.9289639e-02   3.7984247e-02   3.3254860e-02   3.7605740e-02   3.8542656e-02   3.9307676e-02   4.0886188e-02   3.4255810e-02   3.5614609e-02   3.3716752e-02   3.6587635e-02   4.2579906e-02   3.7204217e-02   4.3684453e-02   4.4854983e-02   3.8730283e-02   4.6134566e-02   4.3551928e-02   4.0908397e-02   4.0160087e-02   4.1017605e-02   4.5027461e-02   5.2156710e-02   4.5183463e-02   4.1874424e-02   3.7577498e-02   4.1135884e-02   3.4252877e-02   3.8184946e-02   3.6891502e-02   3.8876048e-02   3.7435666e-02   3.3995272e-02   3.7599643e-02   3.6185505e-02   3.6987539e-02   3.4676172e-02
   3.6180892e-02   3.7474181e-02   3.7824425e-02   3.6301033e-02   4.0167386e-02   4.1874285e-02   3.2111320e-02   3.2077641e-02   4.5538379e-02   3.6600211e-02   3.5719573e-02   3.5919637e-02   3.3457671e-02   3.4316038e-02   3.3716632e-02   3.1690016e-02   3.5620708e-02   3.7754183e-02   3.8647750e-02   4.0244632e-02   5.1320112e-02   3.4472026e-02   4.1581263e-02   4.3267305e-02   4.1397894e-02   3.9370191e-02   3.8798088e-02   4.0091776e-02   3.8554754e-02   3.9817687e-02   4.1086671e-02   0.0000000e+00   4.2440999e-02   4.5608736e-02   5.0359260e-02   4.9811679e-02   4.0785220e-02   4.3410775e-02   3.9998331e-02   4.1341301e-02   4.5971080e-02   4.8151111e-02   4.4626803e-02   4.7094036e-02   4.7870559e-02   4.9997761e-02   3.5091572e-02   3.9638352e-02   3.9364284e-02   4.1862924e-02   3.8027619e-02   3.6363158e-02   4.2417193e-02   4.0396323e-02   3.6345962e-02   3.4773764e-02   3.6963547e-02   3.9054917e-02   3.7458982e-02   3.6667366e-02   3.6213327e-02   3.5882050e-02   3.6833714e-02   3.7299488e-02   3.7844105e-02   3.3656557e-02   4.0854295e-02   4.9970823e-02   4.0463517e-02   4.4003961e-02   4.1584267e-02   4.3298766e-02   4.2798285e-02   4.2554486e-02   4.4099374e-02   4.4481421e-02   4.3794195e-02   4.0345634e-02   3.4110814e-02   4.0838012e-02   3.5829869e-02   3.6771412e-02   3.5598710e-02   3.6680874e-02   3.4045758e-02   3.2781333e-02   3.4748917e-02   3.3944041e-02   2.9564598e-02   3.1664332e-02
   3.8402394e-02   3.8771443e-02   4.0084108e-02   4.0211373e-02   4.2844470e-02   4.5091283e-02   3.5766700e-02   3.6779030e-02   4.7621147e-02   3.6794056e-02   4.0194443e-02   3.9665111e-02   3.5936555e-02   3.9839171e-02   3.9508519e-02   3.6180321e-02   3.6890249e-02   4.4178092e-02   3.9908070e-02   4.0256201e-02   4.7713215e-02   4.1203006e-02   4.2587687e-02   4.2204259e-02   4.2406251e-02   3.9936221e-02   3.6279778e-02   4.1477558e-02   4.0929660e-02   4.1933197e-02   4.2256014e-02   4.2440999e-02   0.0000000e+00   4.7506498e-02   5.2837331e-02   5.0032758e-02   4.4642409e-02   4.4013161e-02   4.0329543e-02   4.1003913e-02   4.5008516e-02   4.8653992e-02   4.3392023e-02   4.8896221e-02   4.8996648e-02   5.1872469e-02   3.8769733e-02   4.2474918e-02   4.4284114e-02   4.3825065e-02   3.9893900e-02   3.6786839e-02   4.4334664e-02   4.2776785e-02   3.8272762e-02   3.6427361e-02   3.8767908e-02   4.0545687e-02   3.9069019e-02   4.1606210e-02   3.8367701e-02   3.8572218e-02   3.4296546e-02   3.5462668e-02   3.6458837e-02   3.7201165e-02   4.5541482e-02   4.9429894e-02   4.4135554e-02   4.5968810e-02   4.2828205e-02   4.5915074e-02   4.5993711e-02   4.5629057e-02   5.1114376e-02   5.0363695e-02   4.6865454e-02   4.5712647e-02   3.7285804e-02   4.2201557e-02   3.6953089e-02   3.9699272e-02   4.1247618e-02   4.0678035e-02   3.8816801e-02   3.5799777e-02   3.9220481e-02   3.9304084e-02   3.6150697e-02   3.5572602e-02
   4.2860664e-02   4.0985460e-02   4.2125439e-02   4.3402039e-02   4.5971297e-02   4.5636880e-02   3.9047065e-02   4.0836327e-02   5.0210515e-02   4.1742920e-02   4.4142374e-02   4.5628805e-02   3.8819910e-02   4.2466425e-02   4.5742725e-02   3.9724759e-02   4.0145182e-02   4.7684450e-02   4.4637791e-02   4.6643543e-02   4.9894948e-02   4.4869390e-02   4.6121664e-02   4.6560046e-02   4.5634156e-02   4.4608126e-02   4.2996258e-02   4.5310557e-02   4.3481294e-02   4.4121001e-02   4.9292887e-02   4.5608736e-02   4.7506498e-02   0.0000000e+00   5.5839203e-02   5.9134824e-02   4.4128064e-02   4.2601449e-02   4.1608146e-02   3.9674179e-02   5.0430322e-02   5.3830056e-02   4.8391039e-02   4.8122504e-02   5.1677788e-02   5.4490661e-02   4.0586915e-02   4.1804135e-02   4.6162748e-02   4.4908622e-02   4.0620638e-02   4.0897841e-02   4.3136557e-02   4.3396865e-02   3.7957243e-02   3.7619106e-02   4.3539596e-02   4.2537021e-02   4.1377541e-02   3.9586670e-02   4.0636661e-02   4.2548131e-02   4.1773868e-02   3.8401163e-02   4.2303548e-02   4.1380866e-02   4.9382867e-02   5.1524112e-02   4.4940975e-02   4.7291999e-02   4.6532417e-02   4.9193212e-02   4.6692259e-02   4.6210972e-02   4.7152254e-02   5.3559338e-02   4.8855344e-02   4.6987764e-02   3.6417783e-02   4.5714847e-02   4.3596342e-02   4.3842860e-02   4.0859114e-02   4.3477866e-02   4.0808303e-02   3.7269446e-02   4.2408909e-02   4.1991620e-02   3.8525012e-02   3.8278234e-02
   4.5570506e-02   4.3091970e-02   4.4358362e-02   4.6658833e-02   4.8461463e-02   5.5872291e-02   4.5342325e-02   4.5835679e-02   5.6236721e-02   4.8765792e-02   5.2293584e-02   5.2035662e-02   5.2050146e-02   5.4007403e-02   5.4788055e-02   4.7014306e-02   4.9976249e-02   5.3457033e-02   5.0283131e-02   4.7890789e-02   5.6719416e-02   5.4082296e-02   5.3558275e-02   4.9500625e-02   5.0318937e-02   5.2635274e-02   4.3300427e-02   5.0784621e-02   4.9056243e-02   5.7094242e-02   5.3356892e-02   5.0359260e-02   5.2837331e-02   5.5839203e-02   0.0000000e+00   5.3642500e-02   4.3861800e-02   4.6192010e-02   4.3850728e-02   5.0396652e-02   5.9592029e-02   5.7711254e-02   5.3568884e-02   5.4766235e-02   5.7256131e-02   5.7054973e-02   4.0413607e-02   4.1378353e-02   4.5654825e-02   4.8159497e-02   4.3653384e-02   4.4131165e-02   4.7718730e-02   4.8415446e-02   4.3387344e-02   4.3358691e-02   4.3085646e-02   4.7447409e-02   4.7671227e-02   4.6111662e-02   4.5788371e-02   4.6835155e-02   4.4727606e-02   4.3790696e-02   4.9298377e-02   4.8966198e-02   4.9224932e-02   5.1912305e-02   4.9651787e-02   5.4907124e-02   4.3926493e-02   4.6693770e-02   4.9938022e-02   4.5948169e-02   4.9562866e-02   5.5589538e-02   4.8784576e-02   5.4388541e-02   4.2738536e-02   4.8577356e-02   4.5027836e-02   4.9841844e-02   4.4296191e-02   4.6024305e-02   4.6695980e-02   4.4928254e-02   4.9924238e-02   4.7307526e-02   4.6790659e-02   4.2723764e-02
   5.4645720e-02   5.2412958e-02   4.8553677e-02   4.4832691e-02   5.0488558e-02   4.9070477e-02   3.5827209e-02   3.8721444e-02   4.2456494e-02   3.7213464e-02   5.2150625e-02   5.1601589e-02   6.1789025e-02   5.4657723e-02   4.1265048e-02   3.2501888e-02   4.4243015e-02   5.0465056e-02   5.3708616e-02   5.8411261e-02   6.7891026e-02   5.8950416e-02   5.3786753e-02   6.1834628e-02   5.2456846e-02   5.8646817e-02   4.4185657e-02   4.9022064e-02   4.5076125e-02   4.6714012e-02   5.4278974e-02   4.9811679e-02   5.0032758e-02   5.9134824e-02   5.3642500e-02   0.0000000e+00   6.1019073e-02   4.6247082e-02   4.5694104e-02   5.2577664e-02   5.7368682e-02   4.9219539e-02   4.4583203e-02   5.3490797e-02   5.3869336e-02   6.2509044e-02   5.0567668e-02   5.1392743e-02   4.5544513e-02   4.7452733e-02   4.4121691e-02   3.8502364e-02   4.5419622e-02   4.2044482e-02   4.1981884e-02   4.4951600e-02   5.0198565e-02   4.3665691e-02   4.3090020e-02   4.5300945e-02   4.4573005e-02   4.6029287e-02   4.6521253e-02   5.2051266e-02   5.4742276e-02   5.0565693e-02   5.0018761e-02   6.0765694e-02   4.9746804e-02   6.0090517e-02   6.4007706e-02   5.4003507e-02   5.7800822e-02   5.4830962e-02   5.2884679e-02   6.2316183e-02   5.9647118e-02   5.3878447e-02   3.6329362e-02   5.2654653e-02   4.8926185e-02   5.1703727e-02   4.6001354e-02   4.9882631e-02   4.7410681e-02   4.9006281e-02   5.3159314e-02   5.3218295e-02   4.1488599e-02   4.9564772e-02
   3.9038304e-02   3.5957060e-02   3.7283948e-02   3.5691212e-02   4.0624825e-02   4.1339967e-02   3.3962069e-02   3.5713256e-02   3.7714737e-02   3.4024922e-02   3.6727254e-02   3.6373093e-02   3.6202413e-02   3.7430954e-02   3.6274420e-02   3.2509186e-02   3.4996051e-02   3.7683600e-02   4.0314339e-02   4.4440544e-02   4.8384430e-02   3.9272286e-02   3.8565972e-02   4.2806658e-02   4.1367612e-02   3.8183239e-02   3.4071804e-02   3.9637344e-02   3.6549297e-02   3.9993880e-02   4.2512143e-02   4.0785220e-02   4.4642409e-02   4.4128064e-02   4.3861800e-02   6.1019073e-02   0.0000000e+00   3.8936094e-02   3.4551422e-02   3.5285990e-02   4.2902675e-02   4.7702156e-02   3.9863890e-02   4.1377750e-02   4.3639501e-02   4.3126324e-02   3.2837381e-02   3.8630761e-02   3.7643334e-02   3.9667637e-02   3.4373949e-02   3.1872834e-02   3.7911730e-02   3.8068124e-02   3.1895454e-02   3.2913550e-02   3.3512396e-02   3.6280906e-02   3.6385218e-02   3.5594851e-02   3.6559850e-02   3.5410406e-02   3.4979563e-02   3.4719061e-02   3.4854351e-02   3.6566721e-02   4.5913250e-02   4.9206710e-02   4.2404060e-02   4.4670624e-02   4.1035190e-02   4.5538250e-02   4.3471824e-02   4.7194729e-02   4.9203452e-02   5.0115299e-02   4.3045068e-02   4.3693273e-02   3.8096418e-02   4.1979305e-02   3.5393454e-02   3.6216907e-02   3.6504541e-02   3.8762455e-02   3.6804938e-02   3.5561379e-02   3.4263683e-02   3.9779558e-02   3.1304322e-02   3.3005764e-02
   3.2980181e-02   3.5752326e-02   3.9290656e-02   3.7937954e-02   4.1670113e-02   4.0759930e-02   3.1288405e-02   3.1339809e-02   3.5423543e-02   3.6893057e-02   3.9548790e-02   3.6310208e-02   3.6416732e-02   3.5679767e-02   3.3214063e-02   3.2571024e-02   3.5362358e-02   3.5989264e-02   3.9170877e-02   3.7676352e-02   4.4232824e-02   4.3026282e-02   3.7968200e-02   3.8790827e-02   3.8343803e-02   3.7520687e-02   3.4232789e-02   3.2220078e-02   3.2481084e-02   3.5684474e-02   4.1897087e-02   4.3410775e-02   4.4013161e-02   4.2601449e-02   4.6192010e-02   4.6247082e-02   3.8936094e-02   0.0000000e+00   3.2224605e-02   3.4362792e-02   4.2836194e-02   3.9403509e-02   3.9555664e-02   4.1483051e-02   4.1732735e-02   4.1186480e-02   3.0627134e-02   3.4235180e-02   3.6794940e-02   3.6802285e-02   3.4537707e-02   3.0520649e-02   3.8804648e-02   3.4778443e-02   3.1034459e-02   3.0391383e-02   3.4407173e-02   3.7936066e-02   3.9095325e-02   3.4988486e-02   3.2162887e-02   3.2382116e-02   3.2516134e-02   3.3737066e-02   3.2677563e-02   3.2711565e-02   4.3281491e-02   4.5998040e-02   4.1063832e-02   4.1923961e-02   3.9321510e-02   4.2521414e-02   3.8949878e-02   3.8575220e-02   4.8222224e-02   4.4636311e-02   4.8184982e-02   4.1616484e-02   3.8591652e-02   3.7331866e-02   3.2902603e-02   3.4383329e-02   3.5440749e-02   3.8736999e-02   3.7139211e-02   3.4493284e-02   3.5585260e-02   3.6898965e-02   3.4278355e-02   3.3193417e-02
   3.3618867e-02   3.3720298e-02   3.6601062e-02   3.8147718e-02   4.2243757e-02   3.7809489e-02   3.0541849e-02   3.2350668e-02   4.0015304e-02   3.5527475e-02   3.9690053e-02   3.9124710e-02   3.3302266e-02   3.7031442e-02   3.4972655e-02   3.2730924e-02   3.3748439e-02   3.5092617e-02   3.5594620e-02   3.9484710e-02   4.7088561e-02   3.8606892e-02   3.8617661e-02   3.7257858e-02   3.7057513e-02   3.3526760e-02   3.0599952e-02   3.3797327e-02   3.2661540e-02   3.6469091e-02   4.1254458e-02   3.9998331e-02   4.0329543e-02   4.1608146e-02   4.3850728e-02   4.5694104e-02   3.4551422e-02   3.2224605e-02   0.0000000e+00   3.3010005e-02   4.2643569e-02   3.7734013e-02   3.9020329e-02   3.8355984e-02   4.2375117e-02   4.2044934e-02   3.0704105e-02   3.3528852e-02   3.4598224e-02   4.1024243e-02   3.4313952e-02   3.0633635e-02   3.8295061e-02   3.5874367e-02   3.0600908e-02   3.3522868e-02   3.3237795e-02   3.4373838e-02   3.3846151e-02   3.2521391e-02   3.3568061e-02   3.3672235e-02   3.1057315e-02   2.9314525e-02   3.3496580e-02   3.1072997e-02   3.9924057e-02   4.3231581e-02   3.6000684e-02   4.1541146e-02   4.4315123e-02   4.5315677e-02   3.9550942e-02   3.9870757e-02   4.3864219e-02   3.7674918e-02   4.2553599e-02   3.9485129e-02   3.2324601e-02   3.8919034e-02   3.3434165e-02   3.4927773e-02   3.4872278e-02   4.1795872e-02   3.3018880e-02   3.0792504e-02   3.2975322e-02   3.4246902e-02   3.3008000e-02   3.1361595e-02
   2.7014762e-02   3.2886877e-02   3.4857795e-02   3.4017046e-02   3.7071476e-02   3.7767383e-02   2.6162292e-02   3.1599672e-02   3.6779735e-02   3.1058973e-02   3.2970817e-02   3.4126858e-02   2.8487508e-02   3.1801111e-02   3.0623321e-02   2.6636101e-02   3.1748091e-02   3.0590582e-02   3.4556144e-02   3.7226589e-02   4.7360628e-02   3.0973239e-02   3.8062711e-02   3.5488306e-02   3.4628207e-02   3.0043639e-02   2.8776738e-02   3.3459346e-02   3.3819477e-02   3.3755858e-02   3.7752110e-02   4.1341301e-02   4.1003913e-02   3.9674179e-02   5.0396652e-02   5.2577664e-02   3.5285990e-02   3.4362792e-02   3.3010005e-02   0.0000000e+00   4.4504482e-02   4.0093224e-02   3.6258025e-02   3.9367409e-02   4.2149412e-02   4.3468972e-02   3.0708200e-02   3.1798284e-02   2.9954191e-02   3.6180338e-02   3.1099620e-02   2.8845479e-02   3.4356808e-02   3.0724307e-02   2.8084798e-02   3.0912751e-02   3.0839713e-02   3.4008650e-02   3.1932747e-02   2.7889787e-02   2.7220862e-02   3.2827257e-02   2.6793710e-02   2.8659652e-02   3.2521723e-02   2.8835755e-02   3.7117832e-02   4.1621796e-02   3.3885028e-02   3.8282284e-02   3.6350804e-02   4.2208525e-02   3.6947807e-02   3.5068168e-02   3.7689033e-02   3.3005006e-02   4.4271090e-02   3.9925116e-02   3.1188566e-02   4.3195590e-02   2.9780570e-02   3.1690372e-02   3.2371308e-02   3.3891898e-02   2.8688295e-02   3.0496475e-02   3.2427961e-02   3.2697193e-02   3.0219186e-02   2.6711672e-02
   3.9734578e-02   4.7078253e-02   4.5961972e-02   4.3802267e-02   5.3893077e-02   4.2835545e-02   4.1524443e-02   4.1848171e-02   5.3750401e-02   4.4275531e-02   3.8239191e-02   4.7153462e-02   4.8381404e-02   4.5177547e-02   4.2996815e-02   3.8530958e-02   4.4231666e-02   4.1954138e-02   4.6941648e-02   4.7465901e-02   5.1558136e-02   4.8185885e-02   4.9910244e-02   4.9715422e-02   4.3852584e-02   3.7220947e-02   3.8458130e-02   4.1039804e-02   4.1102202e-02   4.0261737e-02   4.2329587e-02   4.5971080e-02   4.5008516e-02   5.0430322e-02   5.9592029e-02   5.7368682e-02   4.2902675e-02   4.2836194e-02   4.2643569e-02   4.4504482e-02   0.0000000e+00   5.5193457e-02   5.3509366e-02   5.5578308e-02   5.7208270e-02   5.8487897e-02   3.8473419e-02   3.4690759e-02   4.2978167e-02   5.0489343e-02   3.9529437e-02   4.2293658e-02   4.3463683e-02   3.8281372e-02   3.4278340e-02   3.9617123e-02   4.3806496e-02   4.5121467e-02   4.4350426e-02   4.2841200e-02   3.7421982e-02   3.7606215e-02   3.4284355e-02   3.5481689e-02   3.7899227e-02   4.1093514e-02   5.0834256e-02   4.5215085e-02   3.7879197e-02   4.5183332e-02   4.1614411e-02   4.8830706e-02   4.9362902e-02   4.4884327e-02   5.1315374e-02   4.7867536e-02   5.2773917e-02   5.3640412e-02   4.1924865e-02   4.7095911e-02   4.3921518e-02   4.7604434e-02   3.9310872e-02   3.9849721e-02   3.7968170e-02   3.5907695e-02   4.4416327e-02   3.6512110e-02   3.8191690e-02   3.8480187e-02
   3.8661390e-02   3.3484203e-02   3.7392358e-02   3.9514616e-02   4.5409087e-02   3.7125859e-02   3.3277986e-02   2.7980708e-02   3.6156160e-02   3.8340654e-02   4.1551340e-02   4.2286773e-02   3.7787141e-02   3.7706676e-02   3.4459378e-02   3.4228456e-02   4.1379410e-02   4.1269204e-02   3.7342381e-02   3.7702027e-02   4.9755601e-02   4.1146194e-02   4.2093365e-02   3.9441439e-02   3.6514097e-02   3.7817081e-02   3.5977337e-02   4.1433500e-02   3.4698370e-02   3.4945869e-02   5.2603292e-02   4.8151111e-02   4.8653992e-02   5.3830056e-02   5.7711254e-02   4.9219539e-02   4.7702156e-02   3.9403509e-02   3.7734013e-02   4.0093224e-02   5.5193457e-02   0.0000000e+00   3.7349162e-02   4.3048267e-02   4.6875763e-02   4.3015508e-02   3.3592165e-02   3.1864072e-02   3.0822296e-02   3.6330781e-02   4.5414346e-02   3.7020858e-02   3.5581110e-02   3.5929857e-02   3.7167764e-02   3.6603846e-02   3.6544897e-02   3.5963182e-02   3.6082625e-02   3.4336891e-02   3.7074169e-02   3.1819496e-02   3.6490207e-02   2.9602115e-02   3.5006554e-02   3.2646302e-02   4.5225486e-02   4.3572997e-02   3.9034012e-02   4.1827782e-02   5.0665524e-02   4.9291685e-02   4.3889342e-02   3.8634209e-02   4.3821035e-02   4.7939433e-02   4.9938390e-02   4.4038436e-02   3.7768106e-02   4.0302251e-02   3.6553391e-02   3.7988471e-02   3.8748336e-02   3.6699349e-02   3.3591303e-02   3.0601184e-02   3.7583930e-02   3.7129208e-02   3.3114332e-02   3.3228430e-02
   3.8745806e-02   3.8216402e-02   3.9970712e-02   4.0416019e-02   4.6507731e-02   4.4900450e-02   3.5784492e-02   3.5660093e-02   4.3145183e-02   3.7991379e-02   4.1885080e-02   3.8258102e-02   3.3966397e-02   3.7084033e-02   3.5402790e-02   3.5035707e-02   3.9049150e-02   4.0722284e-02   4.2743885e-02   4.1260394e-02   4.6975089e-02   4.0007068e-02   4.2412973e-02   4.2315226e-02   3.8252247e-02   3.3555632e-02   3.6601043e-02   4.0180964e-02   3.9464332e-02   4.0636640e-02   4.4496580e-02   4.4626803e-02   4.3392023e-02   4.8391039e-02   5.3568884e-02   4.4583203e-02   3.9863890e-02   3.9555664e-02   3.9020329e-02   3.6258025e-02   5.3509366e-02   3.7349162e-02   0.0000000e+00   4.1812916e-02   4.6188779e-02   4.4931211e-02   3.8269264e-02   3.8202436e-02   4.1873247e-02   4.1382520e-02   3.5461433e-02   3.5186683e-02   3.8712854e-02   3.9708947e-02   3.7876331e-02   3.6323532e-02   4.1211409e-02   4.0026244e-02   3.6575648e-02   3.6791608e-02   3.2537837e-02   3.4309238e-02   3.2781520e-02   3.7357483e-02   3.8758623e-02   3.4770131e-02   4.3480569e-02   4.5451572e-02   4.0609020e-02   4.7262361e-02   4.2641615e-02   4.6148704e-02   4.2556510e-02   4.1813750e-02   4.6533207e-02   4.2365781e-02   4.5217822e-02   4.4086392e-02   3.4748628e-02   4.1504151e-02   3.5808042e-02   3.8230363e-02   3.8972471e-02   3.8731974e-02   3.7859469e-02   3.5538511e-02   4.0786145e-02   3.8022714e-02   3.6761513e-02   3.5067644e-02
   4.1448861e-02   4.3002561e-02   4.3139609e-02   4.1973073e-02   4.7388375e-02   4.6945782e-02   3.7914992e-02   3.8895069e-02   4.3541862e-02   3.7745155e-02   4.3751267e-02   4.2282975e-02   4.0518688e-02   4.1152686e-02   4.0447755e-02   3.9278233e-02   4.0163692e-02   3.9798054e-02   4.1658982e-02   4.3648141e-02   5.0959738e-02   5.0612246e-02   4.5519862e-02   4.7195784e-02   4.4814794e-02   3.8413713e-02   3.7245449e-02   4.1378633e-02   4.1402227e-02   4.2530627e-02   4.6684809e-02   4.7094036e-02   4.8896221e-02   4.8122504e-02   5.4766235e-02   5.3490797e-02   4.1377750e-02   4.1483051e-02   3.8355984e-02   3.9367409e-02   5.5578308e-02   4.3048267e-02   4.1812916e-02   0.0000000e+00   4.6845927e-02   4.5700731e-02   3.6543091e-02   3.9729698e-02   3.8117228e-02   4.3722899e-02   3.7351168e-02   3.5489174e-02   4.0851237e-02   4.3786021e-02   3.5221535e-02   3.9576128e-02   3.7340255e-02   3.8305190e-02   3.8069982e-02   3.8599852e-02   3.7463011e-02   4.1548206e-02   3.5411598e-02   3.6565241e-02   4.1366273e-02   3.6658998e-02   4.6084073e-02   5.0076126e-02   4.2563600e-02   4.9018550e-02   4.5020683e-02   5.0033419e-02   4.1622456e-02   4.2403431e-02   4.5747772e-02   4.5269027e-02   4.6972799e-02   4.3168497e-02   4.5617930e-02   4.8387651e-02   3.9403604e-02   4.2922819e-02   4.0742950e-02   3.9882072e-02   3.7669711e-02   3.8949908e-02   4.3561191e-02   3.8490316e-02   3.9088576e-02   3.8807518e-02
   3.9470080e-02   4.2167042e-02   4.2273646e-02   4.1718422e-02   4.3594401e-02   4.1986688e-02   3.5552981e-02   3.8395563e-02   4.4546345e-02   3.9831553e-02   4.1166265e-02   4.2423784e-02   3.8244304e-02   4.1727654e-02   4.0736949e-02   4.0415781e-02   4.2686778e-02   4.2774145e-02   4.3869726e-02   4.4390623e-02   5.0284380e-02   4.6061005e-02   4.6172212e-02   4.5804152e-02   4.0249178e-02   4.4275459e-02   4.0333149e-02   4.4095069e-02   4.1297921e-02   4.2186784e-02   4.6693363e-02   4.7870559e-02   4.8996648e-02   5.1677788e-02   5.7256131e-02   5.3869336e-02   4.3639501e-02   4.1732735e-02   4.2375117e-02   4.2149412e-02   5.7208270e-02   4.6875763e-02   4.6188779e-02   4.6845927e-02   0.0000000e+00   5.0402827e-02   3.8235167e-02   3.9014902e-02   3.9774930e-02   4.3992587e-02   3.9414302e-02   3.7124440e-02   4.1915286e-02   4.0731861e-02   3.3907153e-02   3.6868613e-02   3.8668656e-02   3.9443438e-02   4.1094791e-02   3.8510958e-02   3.5906495e-02   3.8292852e-02   3.4616541e-02   3.7162988e-02   4.4640214e-02   3.8394147e-02   4.6167775e-02   5.0230733e-02   4.0237497e-02   4.5243668e-02   4.1994427e-02   4.7875222e-02   4.5032670e-02   4.2578350e-02   5.1298774e-02   4.4451805e-02   4.8662631e-02   4.5816811e-02   3.8834691e-02   4.6597284e-02   3.8791968e-02   4.1642554e-02   4.0687006e-02   3.8820124e-02   3.7154363e-02   3.7190882e-02   4.2054817e-02   3.8376273e-02   3.6427534e-02   3.7613734e-02
   4.1894835e-02   4.4318391e-02   4.4607423e-02   4.5018812e-02   4.7590404e-02   4.4547666e-02   3.8912766e-02   4.1802617e-02   4.6353340e-02   4.2920286e-02   4.2725807e-02   4.3096391e-02   4.1177123e-02   4.3765879e-02   4.3401597e-02   4.1404362e-02   3.9944731e-02   4.8080375e-02   4.8370760e-02   4.7513282e-02   5.1716333e-02   4.5314260e-02   4.8149019e-02   4.6305502e-02   4.5315419e-02   4.6780824e-02   4.2903803e-02   4.2633333e-02   4.2530046e-02   4.5059161e-02   4.9760519e-02   4.9997761e-02   5.1872469e-02   5.4490661e-02   5.7054973e-02   6.2509044e-02   4.3126324e-02   4.1186480e-02   4.2044934e-02   4.3468972e-02   5.8487897e-02   4.3015508e-02   4.4931211e-02   4.5700731e-02   5.0402827e-02   0.0000000e+00   3.9855068e-02   4.4453293e-02   4.1468944e-02   4.7733620e-02   4.0634569e-02   3.8611625e-02   4.1891908e-02   4.2113621e-02   3.7931508e-02   3.8129541e-02   4.1678981e-02   4.2287402e-02   4.2828214e-02   4.2197943e-02   4.2035604e-02   4.2365739e-02   3.6902306e-02   3.9669980e-02   3.8382913e-02   4.1109123e-02   5.0511159e-02   5.3715620e-02   4.5767794e-02   4.6405202e-02   4.4802948e-02   5.1343496e-02   4.8371308e-02   4.8492501e-02   4.7335360e-02   4.7640900e-02   4.7972961e-02   4.5651526e-02   3.9767714e-02   4.3035942e-02   3.7640332e-02   4.0415906e-02   4.1924015e-02   4.1995993e-02   4.1702061e-02   4.0299653e-02   4.2577798e-02   4.1678183e-02   3.7449844e-02   3.9619052e-02
   3.0775002e-02   3.1580807e-02   3.0968671e-02   3.0937629e-02   3.4252880e-02   3.3860863e-02   2.7749186e-02   2.8748771e-02   3.4321612e-02   3.2609041e-02   3.1330261e-02   3.2152457e-02   2.9378351e-02   3.1760253e-02   3.2754162e-02   3.0946980e-02   3.1440753e-02   3.4103015e-02   3.4747092e-02   3.4616139e-02   3.7205039e-02   3.4506819e-02   3.4901869e-02   3.4602900e-02   3.3056941e-02   3.4535503e-02   3.6617636e-02   3.3261129e-02   3.1552307e-02   3.4016998e-02   3.8712751e-02   3.5091572e-02   3.8769733e-02   4.0586915e-02   4.0413607e-02   5.0567668e-02   3.2837381e-02   3.0627134e-02   3.0704105e-02   3.0708200e-02   3.8473419e-02   3.3592165e-02   3.8269264e-02   3.6543091e-02   3.8235167e-02   3.9855068e-02   0.0000000e+00   3.4756756e-02   3.3220755e-02   3.8951821e-02   3.1042224e-02   2.8433950e-02   3.1399617e-02   3.6372785e-02   2.8106301e-02   2.7662090e-02   2.8500511e-02   3.1171486e-02   2.9682796e-02   2.9970601e-02   3.0344218e-02   3.1110107e-02   2.7821736e-02   3.0775844e-02   2.8420434e-02   3.0079033e-02   3.8099694e-02   3.9379928e-02   3.4016823e-02   3.8167606e-02   3.5305695e-02   4.1167371e-02   3.3431707e-02   3.4749155e-02   4.0021638e-02   3.2377886e-02   3.7243790e-02   3.7299652e-02   3.3160029e-02   3.3492246e-02   2.8584259e-02   3.0281798e-02   2.9551822e-02   3.2187324e-02   3.0202521e-02   2.8631786e-02   3.0338710e-02   3.0285557e-02   2.6252295e-02   2.8703283e-02
   3.3337744e-02   3.3014226e-02   3.5807367e-02   3.5880964e-02   3.9214962e-02   3.9137318e-02   3.1347280e-02   3.2147554e-02   3.7499857e-02   3.5205840e-02   3.5660922e-02   3.5303500e-02   3.2810491e-02   3.5908068e-02   3.4471773e-02   3.2364094e-02   3.7242279e-02   3.5843903e-02   3.7719837e-02   3.9822596e-02   4.1418787e-02   3.6136974e-02   3.9508690e-02   3.9862365e-02   3.8939328e-02   3.4982214e-02   3.6481271e-02   3.3182311e-02   3.4146150e-02   3.7427607e-02   3.9338084e-02   3.9638352e-02   4.2474918e-02   4.1804135e-02   4.1378353e-02   5.1392743e-02   3.8630761e-02   3.4235180e-02   3.3528852e-02   3.1798284e-02   3.4690759e-02   3.1864072e-02   3.8202436e-02   3.9729698e-02   3.9014902e-02   4.4453293e-02   3.4756756e-02   0.0000000e+00   3.2210408e-02   3.7694635e-02   3.2241723e-02   3.2499186e-02   3.5527496e-02   3.5172027e-02   3.3282137e-02   3.2393667e-02   3.2287210e-02   3.4778821e-02   3.6130228e-02   3.2887102e-02   3.3749375e-02   3.4649767e-02   3.0090597e-02   3.4543459e-02   3.3429730e-02   3.4396829e-02   4.0499231e-02   4.2424702e-02   3.8384325e-02   4.4310118e-02   4.0306979e-02   4.1560389e-02   4.0443299e-02   4.1063849e-02   4.0514401e-02   3.7096680e-02   3.8085216e-02   3.8598074e-02   3.4126056e-02   3.8139449e-02   3.3316335e-02   3.6189873e-02   3.5142839e-02   3.4871286e-02   3.2923939e-02   3.0327723e-02   3.2697381e-02   3.1381894e-02   3.0636952e-02   3.1204764e-02
   3.3649799e-02   3.1536611e-02   3.2682411e-02   3.4283843e-02   3.6815395e-02   3.6398240e-02   2.9366554e-02   3.2431560e-02   4.1203625e-02   3.3170984e-02   3.5731779e-02   3.7786315e-02   3.3232458e-02   3.6327128e-02   3.4264658e-02   3.0318010e-02   3.7377668e-02   3.6936369e-02   3.9997673e-02   3.9019125e-02   3.7429388e-02   3.7117132e-02   4.2015815e-02   4.1460509e-02   3.7328589e-02   3.6316167e-02   3.5918756e-02   3.0736370e-02   3.5062269e-02   3.8929107e-02   4.1808659e-02   3.9364284e-02   4.4284114e-02   4.6162748e-02   4.5654825e-02   4.5544513e-02   3.7643334e-02   3.6794940e-02   3.4598224e-02   2.9954191e-02   4.2978167e-02   3.0822296e-02   4.1873247e-02   3.8117228e-02   3.9774930e-02   4.1468944e-02   3.3220755e-02   3.2210408e-02   0.0000000e+00   3.8825212e-02   3.3491897e-02   3.1441348e-02   3.7107919e-02   3.4992734e-02   3.1549210e-02   2.7461858e-02   3.2714589e-02   3.3562316e-02   3.6598286e-02   3.2723269e-02   3.1800359e-02   3.1288954e-02   3.0360642e-02   3.2993773e-02   3.3099753e-02   3.0999257e-02   3.8919182e-02   4.0991434e-02   3.6666682e-02   3.9895636e-02   3.7899953e-02   3.7967632e-02   3.7627467e-02   3.7975165e-02   4.0484192e-02   3.1505190e-02   3.7915408e-02   3.4951773e-02   3.2801965e-02   3.6796188e-02   3.1475259e-02   3.2994002e-02   3.3888702e-02   3.1648549e-02   2.9630956e-02   2.8939935e-02   3.3124339e-02   2.9489201e-02   2.8795835e-02   2.8662930e-02
   3.6206118e-02   3.5697208e-02   3.8309985e-02   3.9903717e-02   4.1924036e-02   4.3111687e-02   3.3587436e-02   3.5662592e-02   4.3407870e-02   3.6811701e-02   3.9915780e-02   3.9812723e-02   3.4818878e-02   3.9460054e-02   3.7818365e-02   3.5116076e-02   4.0705874e-02   3.9954060e-02   4.0810642e-02   4.1673411e-02   4.2666434e-02   4.1390720e-02   3.7509059e-02   4.0901755e-02   4.0831930e-02   4.2495842e-02   3.7629177e-02   3.5260503e-02   3.4238410e-02   3.6627631e-02   4.4803661e-02   4.1862924e-02   4.3825065e-02   4.4908622e-02   4.8159497e-02   4.7452733e-02   3.9667637e-02   3.6802285e-02   4.1024243e-02   3.6180338e-02   5.0489343e-02   3.6330781e-02   4.1382520e-02   4.3722899e-02   4.3992587e-02   4.7733620e-02   3.8951821e-02   3.7694635e-02   3.8825212e-02   0.0000000e+00   3.6380335e-02   3.4303701e-02   3.9480575e-02   3.9135652e-02   3.3888154e-02   3.5447132e-02   3.8889568e-02   3.9011224e-02   3.7096303e-02   3.4504627e-02   3.4256320e-02   3.6787265e-02   3.6338734e-02   3.8928077e-02   3.9107009e-02   3.3895672e-02   4.4643284e-02   4.5633115e-02   3.9781044e-02   4.2542546e-02   4.5106117e-02   4.5625765e-02   4.0445928e-02   4.1655499e-02   4.3463403e-02   3.3855203e-02   4.5795389e-02   4.1421764e-02   3.4069710e-02   3.9625980e-02   3.6333931e-02   3.6486510e-02   3.7703833e-02   3.5907810e-02   3.6975319e-02   3.2421856e-02   3.6508945e-02   3.6778606e-02   3.6815420e-02   3.5735531e-02
   3.2564012e-02   3.3387049e-02   3.2960653e-02   3.4553199e-02   3.5648918e-02   3.6839652e-02   2.9221977e-02   3.0216009e-02   3.6611885e-02   3.1467846e-02   3.5755881e-02   3.7469314e-02   3.0112537e-02   3.3358437e-02   3.2330628e-02   3.0105334e-02   3.0803629e-02   3.1228513e-02   3.4075397e-02   3.6270201e-02   3.7679153e-02   3.2082278e-02   3.6207556e-02   3.6039192e-02   3.4996404e-02   3.6454146e-02   3.3152828e-02   3.1259023e-02   3.2060005e-02   3.4587500e-02   3.8100210e-02   3.8027619e-02   3.9893900e-02   4.0620638e-02   4.3653384e-02   4.4121691e-02   3.4373949e-02   3.4537707e-02   3.4313952e-02   3.1099620e-02   3.9529437e-02   4.5414346e-02   3.5461433e-02   3.7351168e-02   3.9414302e-02   4.0634569e-02   3.1042224e-02   3.2241723e-02   3.3491897e-02   3.6380335e-02   0.0000000e+00   2.9723205e-02   3.2458286e-02   3.4242177e-02   3.0460144e-02   2.9981374e-02   3.1142030e-02   3.3742064e-02   3.2117919e-02   3.0020492e-02   3.1373149e-02   3.2050233e-02   2.8508949e-02   2.9603579e-02   3.1081414e-02   2.9858471e-02   3.7889302e-02   4.1818029e-02   3.7164498e-02   3.3955786e-02   3.5786636e-02   4.4098952e-02   3.2682593e-02   3.5026320e-02   3.5800005e-02   3.3290694e-02   4.1445068e-02   3.6934504e-02   3.2784977e-02   3.5633032e-02   3.1666754e-02   3.2605845e-02   3.2792644e-02   3.1851567e-02   2.9956189e-02   2.9741830e-02   3.1410556e-02   3.2049325e-02   2.7482263e-02   2.9238893e-02
   3.0212663e-02   3.0240676e-02   3.1020644e-02   3.0399393e-02   3.6066828e-02   3.2242491e-02   2.7785878e-02   2.7989135e-02   3.3767758e-02   3.0567893e-02   3.2251352e-02   3.4652372e-02   2.7880370e-02   3.1593722e-02   2.7625227e-02   2.5798755e-02   3.0720666e-02   3.0359932e-02   3.3670626e-02   3.4169937e-02   3.8326701e-02   3.7910239e-02   3.5878807e-02   3.5146684e-02   3.2149250e-02   3.2319965e-02   3.0424838e-02   2.9284409e-02   3.0991904e-02   3.2386852e-02   3.7902782e-02   3.6363158e-02   3.6786839e-02   4.0897841e-02   4.4131165e-02   3.8502364e-02   3.1872834e-02   3.0520649e-02   3.0633635e-02   2.8845479e-02   4.2293658e-02   3.7020858e-02   3.5186683e-02   3.5489174e-02   3.7124440e-02   3.8611625e-02   2.8433950e-02   3.2499186e-02   3.1441348e-02   3.4303701e-02   2.9723205e-02   0.0000000e+00   3.1866970e-02   3.1603158e-02   2.7347236e-02   2.7890224e-02   3.1150395e-02   3.2026895e-02   3.1355675e-02   2.9111080e-02   2.7557700e-02   2.9466074e-02   2.8099325e-02   3.1006913e-02   3.0114268e-02   2.8667200e-02   3.8064470e-02   4.1620007e-02   3.5323108e-02   3.6516936e-02   3.5027505e-02   4.0218253e-02   3.3670124e-02   3.6680937e-02   3.5539911e-02   3.3231458e-02   4.1645830e-02   3.4662019e-02   3.1042292e-02   3.3251884e-02   3.0796849e-02   2.9542976e-02   3.2410241e-02   3.1726298e-02   3.0611735e-02   2.9465094e-02   2.9405800e-02   3.0078123e-02   2.7289979e-02   2.7196573e-02
   3.4495029e-02   3.6499576e-02   3.7363317e-02   3.4779292e-02   3.7050546e-02   3.5840752e-02   3.1639391e-02   3.2037904e-02   4.2571232e-02   3.8626157e-02   3.8481397e-02   3.6663966e-02   3.3156778e-02   3.8512935e-02   3.3427714e-02   3.4179101e-02   3.6203018e-02   3.7653002e-02   4.4665018e-02   4.3837783e-02   4.3793540e-02   4.3540970e-02   4.3501758e-02   4.3562019e-02   4.5059046e-02   3.9181271e-02   4.0660800e-02   3.6356655e-02   3.8944501e-02   4.0990022e-02   4.2550550e-02   4.2417193e-02   4.4334664e-02   4.3136557e-02   4.7718730e-02   4.5419622e-02   3.7911730e-02   3.8804648e-02   3.8295061e-02   3.4356808e-02   4.3463683e-02   3.5581110e-02   3.8712854e-02   4.0851237e-02   4.1915286e-02   4.1891908e-02   3.1399617e-02   3.5527496e-02   3.7107919e-02   3.9480575e-02   3.2458286e-02   3.1866970e-02   0.0000000e+00   3.5675308e-02   3.1521549e-02   3.1123738e-02   3.1502205e-02   3.2827577e-02   3.4651107e-02   3.3629235e-02   3.2596592e-02   3.6105137e-02   3.0868481e-02   3.2100733e-02   3.0494557e-02   3.0492654e-02   4.0211199e-02   3.9326944e-02   3.4520878e-02   4.1368031e-02   3.9358283e-02   3.6684395e-02   3.6944848e-02   3.9418571e-02   4.0080441e-02   3.7891470e-02   3.9989757e-02   3.7159854e-02   3.4539498e-02   3.4704109e-02   3.2246696e-02   3.2027771e-02   3.1548097e-02   3.5441139e-02   3.2067556e-02   3.0701447e-02   3.0974644e-02   2.7841737e-02   2.9363698e-02   3.0825588e-02
   3.1659927e-02   3.5494740e-02   3.7453306e-02   3.9344160e-02   4.0471756e-02   3.6283665e-02   3.2177681e-02   3.5911793e-02   4.1193212e-02   3.7159567e-02   3.8239365e-02   3.9023054e-02   3.0127850e-02   3.6198038e-02   3.2915227e-02   3.4211980e-02   3.4431793e-02   3.7266971e-02   3.6641438e-02   3.9996744e-02   4.3623734e-02   3.8469078e-02   3.8480211e-02   4.1416125e-02   3.7337170e-02   3.6941787e-02   3.5410591e-02   3.2965190e-02   3.5339627e-02   3.5191170e-02   3.9289639e-02   4.0396323e-02   4.2776785e-02   4.3396865e-02   4.8415446e-02   4.2044482e-02   3.8068124e-02   3.4778443e-02   3.5874367e-02   3.0724307e-02   3.8281372e-02   3.5929857e-02   3.9708947e-02   4.3786021e-02   4.0731861e-02   4.2113621e-02   3.6372785e-02   3.5172027e-02   3.4992734e-02   3.9135652e-02   3.4242177e-02   3.1603158e-02   3.5675308e-02   0.0000000e+00   2.7048476e-02   3.1694899e-02   3.3147224e-02   3.4128568e-02   3.6700451e-02   3.5369346e-02   3.1920499e-02   3.4456547e-02   3.1975014e-02   3.3328145e-02   3.2484712e-02   3.2543572e-02   4.3100672e-02   4.6700799e-02   3.8767095e-02   4.0958051e-02   4.3055773e-02   4.1301215e-02   3.8913427e-02   4.0496807e-02   4.3233928e-02   4.0793711e-02   4.4633596e-02   4.1047606e-02   3.2646720e-02   3.4702969e-02   3.2789947e-02   3.6150990e-02   3.7515835e-02   3.4510190e-02   3.3331424e-02   3.2643764e-02   3.6519734e-02   3.5043892e-02   3.3371003e-02   3.1158476e-02
   2.7639912e-02   3.0771218e-02   3.2486557e-02   3.3738219e-02   3.2552879e-02   3.4951819e-02   2.6792761e-02   2.7203567e-02   3.4169122e-02   3.1766925e-02   3.1081381e-02   3.1947931e-02   2.8759702e-02   2.9985391e-02   2.8278636e-02   2.7948783e-02   3.0162938e-02   3.1064184e-02   3.1835982e-02   3.2785441e-02   3.7122173e-02   3.4727548e-02   3.3666831e-02   3.4862759e-02   2.9900465e-02   3.0952654e-02   3.2569354e-02   2.8051284e-02   2.9406044e-02   3.1356882e-02   3.7984247e-02   3.6345962e-02   3.8272762e-02   3.7957243e-02   4.3387344e-02   4.1981884e-02   3.1895454e-02   3.1034459e-02   3.0600908e-02   2.8084798e-02   3.4278340e-02   3.7167764e-02   3.7876331e-02   3.5221535e-02   3.3907153e-02   3.7931508e-02   2.8106301e-02   3.3282137e-02   3.1549210e-02   3.3888154e-02   3.0460144e-02   2.7347236e-02   3.1521549e-02   2.7048476e-02   0.0000000e+00   2.6205643e-02   2.8266858e-02   3.0358844e-02   3.2400938e-02   2.9207055e-02   2.8293646e-02   2.8224904e-02   2.6166744e-02   2.7620961e-02   2.8647127e-02   2.7734697e-02   3.7437210e-02   3.9279138e-02   3.3112652e-02   3.7070765e-02   3.5189813e-02   3.6350738e-02   3.3473122e-02   3.5509272e-02   3.8264182e-02   3.4547590e-02   3.7283750e-02   3.3932481e-02   3.2751858e-02   3.5010296e-02   2.9228168e-02   2.9243392e-02   2.9361448e-02   3.2066857e-02   2.7637553e-02   2.5889376e-02   3.2594312e-02   2.8613474e-02   2.7286612e-02   2.6802885e-02
   2.9360908e-02   3.0174554e-02   3.0897859e-02   3.0819302e-02   3.3371713e-02   3.8071428e-02   2.9348437e-02   2.8527539e-02   3.5561997e-02   3.2165652e-02   3.0693632e-02   3.3088013e-02   2.7958448e-02   2.8825011e-02   2.8936182e-02   2.8033440e-02   3.0239903e-02   3.3360588e-02   3.2226614e-02   3.3426548e-02   3.8793983e-02   3.4158250e-02   3.4202961e-02   3.3497427e-02   3.0824942e-02   3.2940834e-02   3.4098892e-02   2.6948754e-02   2.8354336e-02   3.2122772e-02   3.3254860e-02   3.4773764e-02   3.6427361e-02   3.7619106e-02   4.3358691e-02   4.4951600e-02   3.2913550e-02   3.0391383e-02   3.3522868e-02   3.0912751e-02   3.9617123e-02   3.6603846e-02   3.6323532e-02   3.9576128e-02   3.6868613e-02   3.8129541e-02   2.7662090e-02   3.2393667e-02   2.7461858e-02   3.5447132e-02   2.9981374e-02   2.7890224e-02   3.1123738e-02   3.1694899e-02   2.6205643e-02   0.0000000e+00   2.8411566e-02   2.9129155e-02   3.2184701e-02   2.9591941e-02   2.6403343e-02   2.6654725e-02   2.6915695e-02   2.8546890e-02   2.8996377e-02   2.8413903e-02   3.7409764e-02   3.9331697e-02   3.3486328e-02   3.6086215e-02   3.0592095e-02   3.6511768e-02   3.3485052e-02   3.3867403e-02   3.5496993e-02   3.2660917e-02   3.7992275e-02   3.3288912e-02   3.0831791e-02   3.3729642e-02   2.9843655e-02   2.9467240e-02   2.7746780e-02   3.0932398e-02   2.8975066e-02   2.7566607e-02   2.9592428e-02   2.9578498e-02   2.6142668e-02   2.7352555e-02
   3.0681936e-02   3.3058232e-02   3.2408567e-02   3.4157697e-02   3.9903425e-02   3.8990016e-02   2.9332603e-02   3.0207756e-02   3.7632587e-02   2.9991930e-02   3.2814737e-02   3.4087845e-02   2.8477265e-02   3.1109646e-02   3.2122588e-02   3.0615306e-02   3.4796773e-02   3.3417409e-02   3.1476943e-02   3.5480772e-02   4.0130761e-02   3.7795137e-02   3.5676265e-02   3.4981845e-02   3.2394222e-02   3.2702611e-02   3.0867122e-02   2.9552058e-02   3.1418076e-02   3.4130816e-02   3.7605740e-02   3.6963547e-02   3.8767908e-02   4.3539596e-02   4.3085646e-02   5.0198565e-02   3.3512396e-02   3.4407173e-02   3.3237795e-02   3.0839713e-02   4.3806496e-02   3.6544897e-02   4.1211409e-02   3.7340255e-02   3.8668656e-02   4.1678981e-02   2.8500511e-02   3.2287210e-02   3.2714589e-02   3.8889568e-02   3.1142030e-02   3.1150395e-02   3.1502205e-02   3.3147224e-02   2.8266858e-02   2.8411566e-02   0.0000000e+00   3.1796850e-02   3.2507474e-02   3.1344561e-02   2.9812379e-02   3.2066332e-02   2.8374061e-02   3.1362756e-02   3.0149357e-02   3.2095588e-02   3.9766981e-02   4.1757996e-02   3.6370043e-02   4.3035179e-02   3.4318962e-02   4.0357290e-02   3.4134952e-02   3.7728026e-02   3.7754864e-02   3.9725428e-02   3.9219638e-02   3.7534159e-02   3.1969387e-02   3.2765727e-02   2.9306174e-02   3.0477128e-02   3.1220444e-02   3.3704152e-02   3.0117101e-02   2.9634580e-02   3.1305541e-02   2.9606168e-02   2.9014401e-02   2.8506009e-02
   3.0617377e-02   3.4108084e-02   3.4814050e-02   3.4813124e-02   4.2333152e-02   4.2509066e-02   2.9923518e-02   3.1178770e-02   4.0074624e-02   3.3466827e-02   3.6080601e-02   3.5293322e-02   3.0457603e-02   3.4335421e-02   3.2282665e-02   3.0984343e-02   3.6739465e-02   3.7198377e-02   3.7224187e-02   3.8296590e-02   3.7219690e-02   3.8739101e-02   3.7338548e-02   3.7781889e-02   3.4449769e-02   3.5613564e-02   3.7033411e-02   3.3596497e-02   3.5120560e-02   3.5857316e-02   3.8542656e-02   3.9054917e-02   4.0545687e-02   4.2537021e-02   4.7447409e-02   4.3665691e-02   3.6280906e-02   3.7936066e-02   3.4373838e-02   3.4008650e-02   4.5121467e-02   3.5963182e-02   4.0026244e-02   3.8305190e-02   3.9443438e-02   4.2287402e-02   3.1171486e-02   3.4778821e-02   3.3562316e-02   3.9011224e-02   3.3742064e-02   3.2026895e-02   3.2827577e-02   3.4128568e-02   3.0358844e-02   2.9129155e-02   3.1796850e-02   0.0000000e+00   3.3526244e-02   3.0516039e-02   2.9123782e-02   3.1619067e-02   2.9616276e-02   3.0471294e-02   3.3029778e-02   3.1089482e-02   3.9552454e-02   4.2587465e-02   3.6933531e-02   4.0213158e-02   3.6661866e-02   4.0335750e-02   3.4239238e-02   3.6395336e-02   3.9003753e-02   3.9455350e-02   4.0416487e-02   3.6849699e-02   3.6065884e-02   3.4165312e-02   3.0691993e-02   3.1380964e-02   3.0613118e-02   3.2021499e-02   3.1565034e-02   2.9258621e-02   3.3783642e-02   3.1261033e-02   2.9881503e-02   2.9386157e-02
   3.0718206e-02   3.4545737e-02   3.3919921e-02   3.6543615e-02   3.8200448e-02   3.5031719e-02   3.0064000e-02   3.0779429e-02   3.7073708e-02   3.1463809e-02   3.6905828e-02   3.5597143e-02   3.1476607e-02   3.4923556e-02   3.1524447e-02   3.0338657e-02   3.3988013e-02   3.5706017e-02   3.6422772e-02   3.7110253e-02   3.6545737e-02   3.5102892e-02   3.6328362e-02   3.7346260e-02   3.5188153e-02   3.6488427e-02   3.7629543e-02   3.3253746e-02   3.4269912e-02   3.4374351e-02   3.9307676e-02   3.7458982e-02   3.9069019e-02   4.1377541e-02   4.7671227e-02   4.3090020e-02   3.6385218e-02   3.9095325e-02   3.3846151e-02   3.1932747e-02   4.4350426e-02   3.6082625e-02   3.6575648e-02   3.8069982e-02   4.1094791e-02   4.2828214e-02   2.9682796e-02   3.6130228e-02   3.6598286e-02   3.7096303e-02   3.2117919e-02   3.1355675e-02   3.4651107e-02   3.6700451e-02   3.2400938e-02   3.2184701e-02   3.2507474e-02   3.3526244e-02   0.0000000e+00   3.1052983e-02   3.0380743e-02   3.2182651e-02   3.2523179e-02   3.2673483e-02   3.3751417e-02   2.9527328e-02   4.1724183e-02   4.4543680e-02   3.4722159e-02   3.9835969e-02   4.0416696e-02   4.1172042e-02   3.8202243e-02   3.6133975e-02   3.7460343e-02   4.0638525e-02   4.2185632e-02   3.7480378e-02   3.9412913e-02   3.7677149e-02   3.3641653e-02   3.5253526e-02   3.3411498e-02   3.5246609e-02   3.3584727e-02   3.0693442e-02   3.2973022e-02   3.3193778e-02   3.0591016e-02   2.8549818e-02
   2.9847074e-02   3.2457864e-02   3.3650703e-02   3.2407076e-02   3.6547942e-02   3.8513108e-02   2.8742115e-02   2.9286599e-02   3.8350739e-02   3.3647687e-02   3.5722162e-02   3.3834003e-02   3.0666608e-02   3.5075002e-02   3.0973511e-02   3.1490525e-02   3.3190193e-02   3.3810208e-02   3.3949580e-02   3.5254568e-02   3.6491944e-02   4.1041407e-02   3.7410801e-02   3.8059374e-02   3.5192439e-02   3.4889343e-02   3.5017189e-02   3.1666077e-02   3.2907308e-02   3.1757518e-02   4.0886188e-02   3.6667366e-02   4.1606210e-02   3.9586670e-02   4.6111662e-02   4.5300945e-02   3.5594851e-02   3.4988486e-02   3.2521391e-02   2.7889787e-02   4.2841200e-02   3.4336891e-02   3.6791608e-02   3.8599852e-02   3.8510958e-02   4.2197943e-02   2.9970601e-02   3.2887102e-02   3.2723269e-02   3.4504627e-02   3.0020492e-02   2.9111080e-02   3.3629235e-02   3.5369346e-02   2.9207055e-02   2.9591941e-02   3.1344561e-02   3.0516039e-02   3.1052983e-02   0.0000000e+00   2.9352360e-02   3.1140121e-02   2.7549018e-02   3.0245603e-02   3.1142637e-02   2.8256477e-02   3.7878489e-02   4.1802151e-02   3.5392959e-02   3.8052051e-02   3.8848323e-02   3.5832837e-02   3.2184299e-02   3.6259194e-02   3.2533754e-02   3.8008622e-02   3.9032072e-02   3.2536316e-02   3.5551087e-02   3.2600882e-02   3.2742167e-02   3.2304191e-02   3.2412075e-02   3.4189196e-02   2.9133905e-02   2.7374677e-02   3.1180095e-02   2.9439392e-02   2.6991810e-02   2.5735872e-02
   2.9369526e-02   3.0557520e-02   3.0865498e-02   3.0274503e-02   3.8036699e-02   3.4128724e-02   2.6996753e-02   3.0074487e-02   3.7891764e-02   3.3204134e-02   3.4454465e-02   3.3516124e-02   2.8404614e-02   3.4203244e-02   2.7764211e-02   2.9802590e-02   3.2168411e-02   3.1781534e-02   3.1117455e-02   3.5193118e-02   3.7764732e-02   3.7825003e-02   3.4524941e-02   3.9224477e-02   3.0790425e-02   3.4448158e-02   3.1776166e-02   3.1156912e-02   3.2969957e-02   3.0948281e-02   3.4255810e-02   3.6213327e-02   3.8367701e-02   4.0636661e-02   4.5788371e-02   4.4573005e-02   3.6559850e-02   3.2162887e-02   3.3568061e-02   2.7220862e-02   3.7421982e-02   3.7074169e-02   3.2537837e-02   3.7463011e-02   3.5906495e-02   4.2035604e-02   3.0344218e-02   3.3749375e-02   3.1800359e-02   3.4256320e-02   3.1373149e-02   2.7557700e-02   3.2596592e-02   3.1920499e-02   2.8293646e-02   2.6403343e-02   2.9812379e-02   2.9123782e-02   3.0380743e-02   2.9352360e-02   0.0000000e+00   3.1161011e-02   2.6761571e-02   2.9174202e-02   2.9397777e-02   2.7857329e-02   3.7952259e-02   4.1774052e-02   3.4485414e-02   3.8464801e-02   3.1282978e-02   3.6242694e-02   3.4122443e-02   3.6700163e-02   3.4049865e-02   4.3239436e-02   3.8801725e-02   3.4239690e-02   3.5982641e-02   3.5628008e-02   3.0789583e-02   2.9832454e-02   3.0823051e-02   3.4446370e-02   2.7658641e-02   2.7616016e-02   3.1423595e-02   2.9831708e-02   2.8961858e-02   2.9038827e-02
   3.1493061e-02   3.3130016e-02   3.4678905e-02   3.4198973e-02   3.8922724e-02   3.8714668e-02   2.9503907e-02   2.9795004e-02   3.3895013e-02   3.1988361e-02   3.3450465e-02   3.1999078e-02   2.8900810e-02   3.3891575e-02   3.1374148e-02   2.8095061e-02   3.4494946e-02   3.6185418e-02   3.5833440e-02   3.7780380e-02   3.6079227e-02   4.1090754e-02   3.4308366e-02   3.6248351e-02   3.6752874e-02   3.6333217e-02   3.4256627e-02   3.3909585e-02   3.3885048e-02   3.3860420e-02   3.5614609e-02   3.5882050e-02   3.8572218e-02   4.2548131e-02   4.6835155e-02   4.6029287e-02   3.5410406e-02   3.2382116e-02   3.3672235e-02   3.2827257e-02   3.7606215e-02   3.1819496e-02   3.4309238e-02   4.1548206e-02   3.8292852e-02   4.2365739e-02   3.1110107e-02   3.4649767e-02   3.1288954e-02   3.6787265e-02   3.2050233e-02   2.9466074e-02   3.6105137e-02   3.4456547e-02   2.8224904e-02   2.6654725e-02   3.2066332e-02   3.1619067e-02   3.2182651e-02   3.1140121e-02   3.1161011e-02   0.0000000e+00   3.3014158e-02   3.3101456e-02   2.9510131e-02   3.0298181e-02   3.9055926e-02   4.0824418e-02   3.4232657e-02   3.9871274e-02   3.2455056e-02   3.9792180e-02   3.4329372e-02   3.5510292e-02   3.7527311e-02   4.1720598e-02   4.1066822e-02   4.0474767e-02   3.5575004e-02   3.3844552e-02   3.0874990e-02   3.3283846e-02   3.4361139e-02   3.9828722e-02   3.0735659e-02   2.9085143e-02   3.0839349e-02   3.1448271e-02   2.8704110e-02   2.8246779e-02
   3.1415775e-02   3.1624379e-02   3.0818283e-02   3.4640841e-02   3.7103101e-02   3.8758804e-02   3.0301691e-02   3.1162790e-02   3.9803547e-02   3.4587760e-02   3.4754471e-02   3.5498857e-02   3.0422984e-02   3.4862085e-02   3.3068085e-02   3.0307086e-02   3.8675553e-02   3.8230363e-02   3.8024657e-02   3.4884964e-02   4.0522634e-02   3.6427453e-02   3.5945630e-02   3.4907720e-02   3.1694990e-02   2.9209552e-02   3.6268067e-02   2.9048579e-02   3.1671706e-02   2.9703862e-02   3.3716752e-02   3.6833714e-02   3.4296546e-02   4.1773868e-02   4.4727606e-02   4.6521253e-02   3.4979563e-02   3.2516134e-02   3.1057315e-02   2.6793710e-02   3.4284355e-02   3.6490207e-02   3.2781520e-02   3.5411598e-02   3.4616541e-02   3.6902306e-02   2.7821736e-02   3.0090597e-02   3.0360642e-02   3.6338734e-02   2.8508949e-02   2.8099325e-02   3.0868481e-02   3.1975014e-02   2.6166744e-02   2.6915695e-02   2.8374061e-02   2.9616276e-02   3.2523179e-02   2.7549018e-02   2.6761571e-02   3.3014158e-02   0.0000000e+00   2.8593343e-02   2.8140970e-02   2.8245071e-02   3.7475531e-02   4.0982482e-02   3.3313540e-02   3.8815488e-02   3.4425692e-02   3.8049014e-02   3.5881950e-02   3.4851539e-02   3.5864965e-02   4.1974072e-02   4.0773226e-02   3.8038246e-02   3.6069631e-02   3.7004572e-02   3.0945630e-02   3.2898919e-02   3.1350983e-02   3.4868585e-02   3.0195509e-02   2.7099106e-02   3.2089663e-02   3.3242597e-02   3.1001689e-02   3.0876560e-02
   3.0820139e-02   3.1524884e-02   3.1567371e-02   3.2403523e-02   3.8791937e-02   3.8428761e-02   3.0025866e-02   3.0305161e-02   3.5714193e-02   3.1020763e-02   3.5052718e-02   3.3847521e-02   2.9525920e-02   3.3405732e-02   2.8635991e-02   2.9020870e-02   3.2024969e-02   3.6692357e-02   3.4634012e-02   3.6233641e-02   3.8248235e-02   3.7446957e-02   3.6162308e-02   3.6111322e-02   3.3478481e-02   3.3327744e-02   3.6902863e-02   3.2189468e-02   3.4539301e-02   3.3934848e-02   3.6587635e-02   3.7299488e-02   3.5462668e-02   3.8401163e-02   4.3790696e-02   5.2051266e-02   3.4719061e-02   3.3737066e-02   2.9314525e-02   2.8659652e-02   3.5481689e-02   2.9602115e-02   3.7357483e-02   3.6565241e-02   3.7162988e-02   3.9669980e-02   3.0775844e-02   3.4543459e-02   3.2993773e-02   3.8928077e-02   2.9603579e-02   3.1006913e-02   3.2100733e-02   3.3328145e-02   2.7620961e-02   2.8546890e-02   3.1362756e-02   3.0471294e-02   3.2673483e-02   3.0245603e-02   2.9174202e-02   3.3101456e-02   2.8593343e-02   0.0000000e+00   3.2120778e-02   3.0675826e-02   3.8998404e-02   4.2086992e-02   3.3493761e-02   4.0898158e-02   3.8363520e-02   4.2012682e-02   3.6050398e-02   3.9744167e-02   3.8079399e-02   4.0143244e-02   3.9843038e-02   3.6134146e-02   3.5653816e-02   3.6702934e-02   3.0745641e-02   3.2032833e-02   3.3703885e-02   3.2652961e-02   2.9286826e-02   2.9111321e-02   2.9785183e-02   3.0322558e-02   3.0108834e-02   2.9193588e-02
   2.9188144e-02   3.0648626e-02   3.2447032e-02   3.5219290e-02   3.6119713e-02   3.7656486e-02   3.2377541e-02   3.3344712e-02   3.6645675e-02   3.4418868e-02   3.4286637e-02   3.4977674e-02   3.2265244e-02   3.2187142e-02   2.9915598e-02   3.1704145e-02   3.2605050e-02   3.4748574e-02   3.4650177e-02   3.7125603e-02   4.4266274e-02   3.5626687e-02   3.9021346e-02   3.7212453e-02   3.4994862e-02   3.2896971e-02   3.7824997e-02   3.3315543e-02   3.4224382e-02   3.5356267e-02   4.2579906e-02   3.7844105e-02   3.6458837e-02   4.2303548e-02   4.9298377e-02   5.4742276e-02   3.4854351e-02   3.2677563e-02   3.3496580e-02   3.2521723e-02   3.7899227e-02   3.5006554e-02   3.8758623e-02   4.1366273e-02   4.4640214e-02   3.8382913e-02   2.8420434e-02   3.3429730e-02   3.3099753e-02   3.9107009e-02   3.1081414e-02   3.0114268e-02   3.0494557e-02   3.2484712e-02   2.8647127e-02   2.8996377e-02   3.0149357e-02   3.3029778e-02   3.3751417e-02   3.1142637e-02   2.9397777e-02   2.9510131e-02   2.8140970e-02   3.2120778e-02   0.0000000e+00   2.8379623e-02   3.7647233e-02   3.9553319e-02   3.2119788e-02   3.7943645e-02   3.4294481e-02   3.9343265e-02   3.3730122e-02   3.6948787e-02   4.0696531e-02   4.0088677e-02   3.9171720e-02   3.6225182e-02   3.1173091e-02   3.4598511e-02   2.7829830e-02   3.0991020e-02   3.0912335e-02   2.9451591e-02   2.9608919e-02   2.8167378e-02   3.3449465e-02   3.0892262e-02   2.9391251e-02   2.8700532e-02
   3.0439972e-02   3.2305222e-02   3.2439367e-02   3.0773244e-02   3.6072648e-02   3.3393430e-02   2.8825880e-02   3.0667676e-02   3.5659684e-02   3.1788696e-02   3.2349225e-02   3.3673465e-02   2.9893091e-02   3.2064175e-02   3.0321963e-02   3.0083088e-02   3.0523350e-02   3.3251858e-02   3.3308374e-02   3.5915705e-02   4.3181169e-02   3.4327683e-02   3.5165758e-02   3.7578869e-02   3.3057705e-02   3.4406492e-02   3.5466580e-02   3.0933597e-02   3.1802528e-02   3.2078292e-02   3.7204217e-02   3.3656557e-02   3.7201165e-02   4.1380866e-02   4.8966198e-02   5.0565693e-02   3.6566721e-02   3.2711565e-02   3.1072997e-02   2.8835755e-02   4.1093514e-02   3.2646302e-02   3.4770131e-02   3.6658998e-02   3.8394147e-02   4.1109123e-02   3.0079033e-02   3.4396829e-02   3.0999257e-02   3.3895672e-02   2.9858471e-02   2.8667200e-02   3.0492654e-02   3.2543572e-02   2.7734697e-02   2.8413903e-02   3.2095588e-02   3.1089482e-02   2.9527328e-02   2.8256477e-02   2.7857329e-02   3.0298181e-02   2.8245071e-02   3.0675826e-02   2.8379623e-02   0.0000000e+00   3.8079543e-02   4.1664133e-02   3.6213883e-02   3.7212106e-02   3.4046133e-02   4.0543510e-02   3.4644435e-02   3.6066409e-02   4.2613482e-02   3.9646544e-02   4.0427716e-02   3.3217939e-02   3.5836382e-02   3.6782853e-02   3.0326307e-02   3.0500769e-02   3.0716378e-02   3.0633700e-02   2.9982690e-02   2.8402066e-02   3.4859623e-02   3.3026748e-02   3.0652581e-02   2.8187522e-02
   3.7073289e-02   4.0659074e-02   4.3246920e-02   4.2246173e-02   4.8167984e-02   4.6869876e-02   3.9431693e-02   3.9260877e-02   4.3244001e-02   4.1227883e-02   4.1222418e-02   4.2083354e-02   3.7763245e-02   4.2587856e-02   4.0132102e-02   3.7799458e-02   4.0846200e-02   3.9477166e-02   4.0537292e-02   4.1420303e-02   4.8945187e-02   4.1843441e-02   4.3798317e-02   4.4693630e-02   3.9338297e-02   4.1725799e-02   4.5098165e-02   4.0820043e-02   4.0139670e-02   3.8827888e-02   4.3684453e-02   4.0854295e-02   4.5541482e-02   4.9382867e-02   4.9224932e-02   5.0018761e-02   4.5913250e-02   4.3281491e-02   3.9924057e-02   3.7117832e-02   5.0834256e-02   4.5225486e-02   4.3480569e-02   4.6084073e-02   4.6167775e-02   5.0511159e-02   3.8099694e-02   4.0499231e-02   3.8919182e-02   4.4643284e-02   3.7889302e-02   3.8064470e-02   4.0211199e-02   4.3100672e-02   3.7437210e-02   3.7409764e-02   3.9766981e-02   3.9552454e-02   4.1724183e-02   3.7878489e-02   3.7952259e-02   3.9055926e-02   3.7475531e-02   3.8998404e-02   3.7647233e-02   3.8079543e-02   0.0000000e+00   4.8152203e-02   4.5504571e-02   4.6142314e-02   4.1925050e-02   4.8874672e-02   4.0594161e-02   4.5384885e-02   5.0624062e-02   5.0169052e-02   4.3679935e-02   4.3316117e-02   4.2764421e-02   3.9603101e-02   3.8651656e-02   4.0389528e-02   3.9720496e-02   4.2534349e-02   3.8935896e-02   3.7599518e-02   4.0741254e-02   4.0768320e-02   3.9999380e-02   3.7968680e-02
   4.0869908e-02   4.0671874e-02   4.4748558e-02   4.5130115e-02   4.7189835e-02   4.6207737e-02   4.1573892e-02   3.9721400e-02   4.4395659e-02   4.3861278e-02   4.4737699e-02   4.4209093e-02   3.8790754e-02   4.5089883e-02   4.1746556e-02   3.8788006e-02   4.4782628e-02   4.5997484e-02   4.5960414e-02   4.8226707e-02   5.0633577e-02   4.4328673e-02   4.7983422e-02   4.9023702e-02   4.6086571e-02   4.4192603e-02   4.5277003e-02   4.4741850e-02   4.3747149e-02   4.2833052e-02   4.4854983e-02   4.9970823e-02   4.9429894e-02   5.1524112e-02   5.1912305e-02   6.0765694e-02   4.9206710e-02   4.5998040e-02   4.3231581e-02   4.1621796e-02   4.5215085e-02   4.3572997e-02   4.5451572e-02   5.0076126e-02   5.0230733e-02   5.3715620e-02   3.9379928e-02   4.2424702e-02   4.0991434e-02   4.5633115e-02   4.1818029e-02   4.1620007e-02   3.9326944e-02   4.6700799e-02   3.9279138e-02   3.9331697e-02   4.1757996e-02   4.2587465e-02   4.4543680e-02   4.1802151e-02   4.1774052e-02   4.0824418e-02   4.0982482e-02   4.2086992e-02   3.9553319e-02   4.1664133e-02   4.8152203e-02   0.0000000e+00   4.6515194e-02   5.0296986e-02   4.4496198e-02   5.3048524e-02   4.4220801e-02   4.7245272e-02   5.1514741e-02   4.9178120e-02   4.6595347e-02   4.4401695e-02   4.3905415e-02   4.3468963e-02   3.9755770e-02   4.1639840e-02   4.0029135e-02   4.3672384e-02   4.0747228e-02   3.9569833e-02   4.2218609e-02   3.7661415e-02   3.8625724e-02   4.0877780e-02
   3.7069838e-02   3.6166962e-02   3.8569616e-02   3.7674244e-02   4.2540770e-02   4.4289316e-02   3.5102884e-02   3.6064272e-02   3.8518154e-02   3.7225831e-02   4.0713737e-02   3.8044949e-02   3.5383209e-02   3.7727825e-02   3.8387347e-02   3.7727408e-02   3.8933379e-02   4.0784357e-02   3.7735505e-02   4.0433716e-02   5.3194528e-02   4.0700008e-02   4.0722759e-02   4.0944896e-02   3.5530418e-02   3.7260011e-02   3.9542832e-02   3.9690502e-02   3.6543674e-02   3.5179369e-02   3.8730283e-02   4.0463517e-02   4.4135554e-02   4.4940975e-02   4.9651787e-02   4.9746804e-02   4.2404060e-02   4.1063832e-02   3.6000684e-02   3.3885028e-02   3.7879197e-02   3.9034012e-02   4.0609020e-02   4.2563600e-02   4.0237497e-02   4.5767794e-02   3.4016823e-02   3.8384325e-02   3.6666682e-02   3.9781044e-02   3.7164498e-02   3.5323108e-02   3.4520878e-02   3.8767095e-02   3.3112652e-02   3.3486328e-02   3.6370043e-02   3.6933531e-02   3.4722159e-02   3.5392959e-02   3.4485414e-02   3.4232657e-02   3.3313540e-02   3.3493761e-02   3.2119788e-02   3.6213883e-02   4.5504571e-02   4.6515194e-02   0.0000000e+00   4.5723827e-02   4.4085574e-02   4.3126010e-02   4.0931599e-02   4.2989624e-02   4.2463162e-02   4.5356154e-02   4.3669702e-02   4.2013272e-02   4.0129003e-02   3.6278903e-02   3.4415588e-02   3.5576403e-02   3.9821998e-02   4.0507962e-02   3.5829724e-02   3.4130917e-02   4.0260603e-02   3.5011669e-02   3.5596177e-02   3.2938541e-02
   3.7023574e-02   3.8424940e-02   4.2100833e-02   3.9686396e-02   3.8265954e-02   4.1406420e-02   3.7272387e-02   4.0564374e-02   4.3055497e-02   4.0094547e-02   4.5726971e-02   3.9587341e-02   4.2574351e-02   4.2346434e-02   4.0728631e-02   3.9919061e-02   4.4137186e-02   4.5221064e-02   4.6445559e-02   4.5313485e-02   5.4578217e-02   4.7904053e-02   4.8821818e-02   4.5599646e-02   4.1290683e-02   4.5581755e-02   4.1753014e-02   4.0027409e-02   4.5732055e-02   4.2290093e-02   4.6134566e-02   4.4003961e-02   4.5968810e-02   4.7291999e-02   5.4907124e-02   6.0090517e-02   4.4670624e-02   4.1923961e-02   4.1541146e-02   3.8282284e-02   4.5183332e-02   4.1827782e-02   4.7262361e-02   4.9018550e-02   4.5243668e-02   4.6405202e-02   3.8167606e-02   4.4310118e-02   3.9895636e-02   4.2542546e-02   3.3955786e-02   3.6516936e-02   4.1368031e-02   4.0958051e-02   3.7070765e-02   3.6086215e-02   4.3035179e-02   4.0213158e-02   3.9835969e-02   3.8052051e-02   3.8464801e-02   3.9871274e-02   3.8815488e-02   4.0898158e-02   3.7943645e-02   3.7212106e-02   4.6142314e-02   5.0296986e-02   4.5723827e-02   0.0000000e+00   4.5750285e-02   5.1977241e-02   4.4053609e-02   4.6877747e-02   4.4302733e-02   4.6909289e-02   4.9473946e-02   4.2184869e-02   4.1518299e-02   4.1891493e-02   4.0651666e-02   4.0385529e-02   4.1569801e-02   4.1549277e-02   3.7666488e-02   3.5567517e-02   4.0279878e-02   3.9955112e-02   3.4279910e-02   3.3662934e-02
   3.1701630e-02   3.4033409e-02   4.0031933e-02   4.0124856e-02   3.9950515e-02   3.8303132e-02   3.3422087e-02   3.3190178e-02   4.1372513e-02   3.7609707e-02   3.8836528e-02   3.7841758e-02   3.3448891e-02   3.8691405e-02   3.5640630e-02   3.4429817e-02   3.5937918e-02   3.7889480e-02   3.9402941e-02   4.1126549e-02   4.2730018e-02   4.2788497e-02   4.4419941e-02   4.3526180e-02   3.7286297e-02   4.1432165e-02   3.6906254e-02   4.1042867e-02   4.1590961e-02   4.2338758e-02   4.3551928e-02   4.1584267e-02   4.2828205e-02   4.6532417e-02   4.3926493e-02   6.4007706e-02   4.1035190e-02   3.9321510e-02   4.4315123e-02   3.6350804e-02   4.1614411e-02   5.0665524e-02   4.2641615e-02   4.5020683e-02   4.1994427e-02   4.4802948e-02   3.5305695e-02   4.0306979e-02   3.7899953e-02   4.5106117e-02   3.5786636e-02   3.5027505e-02   3.9358283e-02   4.3055773e-02   3.5189813e-02   3.0592095e-02   3.4318962e-02   3.6661866e-02   4.0416696e-02   3.8848323e-02   3.1282978e-02   3.2455056e-02   3.4425692e-02   3.8363520e-02   3.4294481e-02   3.4046133e-02   4.1925050e-02   4.4496198e-02   4.4085574e-02   4.5750285e-02   0.0000000e+00   4.4584202e-02   4.0614155e-02   4.3049929e-02   4.3734686e-02   4.3122092e-02   4.3487990e-02   4.4506859e-02   3.9775622e-02   4.1550901e-02   3.8906461e-02   3.9212489e-02   3.9076961e-02   4.0613963e-02   3.2858648e-02   3.1030309e-02   3.4924110e-02   3.5967604e-02   3.4794486e-02   3.4963637e-02
   3.9993880e-02   4.0409008e-02   3.9393850e-02   4.4095755e-02   4.5279410e-02   4.1031886e-02   3.8052489e-02   3.9300137e-02   3.9114213e-02   4.4480100e-02   4.4412610e-02   4.2829688e-02   3.9805716e-02   4.4718856e-02   4.2427200e-02   4.2594030e-02   4.1280019e-02   4.7912311e-02   4.4077152e-02   4.7634512e-02   4.7928489e-02   4.5642382e-02   4.8215596e-02   4.8581557e-02   3.9553735e-02   4.2781271e-02   4.3101896e-02   4.3086850e-02   4.3582676e-02   4.2931632e-02   4.0908397e-02   4.3298766e-02   4.5915074e-02   4.9193212e-02   4.6693770e-02   5.4003507e-02   4.5538250e-02   4.2521414e-02   4.5315677e-02   4.2208525e-02   4.8830706e-02   4.9291685e-02   4.6148704e-02   5.0033419e-02   4.7875222e-02   5.1343496e-02   4.1167371e-02   4.1560389e-02   3.7967632e-02   4.5625765e-02   4.4098952e-02   4.0218253e-02   3.6684395e-02   4.1301215e-02   3.6350738e-02   3.6511768e-02   4.0357290e-02   4.0335750e-02   4.1172042e-02   3.5832837e-02   3.6242694e-02   3.9792180e-02   3.8049014e-02   4.2012682e-02   3.9343265e-02   4.0543510e-02   4.8874672e-02   5.3048524e-02   4.3126010e-02   5.1977241e-02   4.4584202e-02   0.0000000e+00   3.8495435e-02   4.4107131e-02   4.2962990e-02   4.8822654e-02   4.5827215e-02   4.2925495e-02   3.5987130e-02   4.4422685e-02   3.8002049e-02   3.9745328e-02   4.0747014e-02   4.0160000e-02   3.7165417e-02   3.4900742e-02   4.2883681e-02   4.1900380e-02   3.6953885e-02   3.4830911e-02
   3.6130649e-02   3.8072444e-02   4.1164162e-02   3.5014050e-02   4.2531700e-02   3.8610896e-02   3.6088549e-02   3.6472424e-02   3.9210239e-02   3.8052541e-02   3.9260418e-02   3.9374818e-02   3.6539066e-02   3.7905971e-02   3.6498222e-02   3.8326918e-02   3.7324060e-02   4.0213802e-02   4.1350439e-02   4.0755466e-02   3.7262013e-02   3.9567411e-02   4.0167838e-02   4.2450698e-02   3.9229857e-02   4.3532458e-02   4.2769527e-02   4.3333528e-02   3.8301717e-02   3.7415625e-02   4.0160087e-02   4.2798285e-02   4.5993711e-02   4.6692259e-02   4.9938022e-02   5.7800822e-02   4.3471824e-02   3.8949878e-02   3.9550942e-02   3.6947807e-02   4.9362902e-02   4.3889342e-02   4.2556510e-02   4.1622456e-02   4.5032670e-02   4.8371308e-02   3.3431707e-02   4.0443299e-02   3.7627467e-02   4.0445928e-02   3.2682593e-02   3.3670124e-02   3.6944848e-02   3.8913427e-02   3.3473122e-02   3.3485052e-02   3.4134952e-02   3.4239238e-02   3.8202243e-02   3.2184299e-02   3.4122443e-02   3.4329372e-02   3.5881950e-02   3.6050398e-02   3.3730122e-02   3.4644435e-02   4.0594161e-02   4.4220801e-02   4.0931599e-02   4.4053609e-02   4.0614155e-02   3.8495435e-02   0.0000000e+00   4.5044281e-02   4.0591213e-02   4.6529990e-02   4.3864286e-02   3.8754309e-02   3.7258408e-02   5.0616535e-02   3.7525332e-02   3.9963312e-02   4.3773508e-02   4.0694476e-02   3.5312979e-02   3.2362146e-02   3.9039252e-02   3.9074284e-02   3.6686690e-02   3.5591481e-02
   4.0415490e-02   4.0146032e-02   4.2167255e-02   4.1602205e-02   4.7293671e-02   4.2539542e-02   3.7895163e-02   3.9340740e-02   4.4596081e-02   4.0914175e-02   4.0717335e-02   3.9847550e-02   3.7796215e-02   3.8675030e-02   3.4574858e-02   3.8693718e-02   3.9143350e-02   4.1123531e-02   4.0913975e-02   4.5119037e-02   4.5034903e-02   3.9677057e-02   4.5585204e-02   4.4255402e-02   3.7873930e-02   4.3022547e-02   3.9825962e-02   4.0160882e-02   4.1125710e-02   4.1510276e-02   4.1017605e-02   4.2554486e-02   4.5629057e-02   4.6210972e-02   4.5948169e-02   5.4830962e-02   4.7194729e-02   3.8575220e-02   3.9870757e-02   3.5068168e-02   4.4884327e-02   3.8634209e-02   4.1813750e-02   4.2403431e-02   4.2578350e-02   4.8492501e-02   3.4749155e-02   4.1063849e-02   3.7975165e-02   4.1655499e-02   3.5026320e-02   3.6680937e-02   3.9418571e-02   4.0496807e-02   3.5509272e-02   3.3867403e-02   3.7728026e-02   3.6395336e-02   3.6133975e-02   3.6259194e-02   3.6700163e-02   3.5510292e-02   3.4851539e-02   3.9744167e-02   3.6948787e-02   3.6066409e-02   4.5384885e-02   4.7245272e-02   4.2989624e-02   4.6877747e-02   4.3049929e-02   4.4107131e-02   4.5044281e-02   0.0000000e+00   4.9274652e-02   5.1345067e-02   4.7028161e-02   4.6643745e-02   4.0173596e-02   5.3395397e-02   3.8802445e-02   4.3819605e-02   4.4589506e-02   4.4048932e-02   4.0561952e-02   3.7888122e-02   4.3722543e-02   4.2022665e-02   3.8964074e-02   3.9658824e-02
   3.9047921e-02   4.0729809e-02   4.2099930e-02   3.9121296e-02   4.2787926e-02   4.2755386e-02   3.9353525e-02   3.8667787e-02   4.2167176e-02   3.8944312e-02   4.0364497e-02   4.0845111e-02   3.7582757e-02   4.1317178e-02   3.6586995e-02   3.8828394e-02   3.4953707e-02   3.8327162e-02   4.0471373e-02   4.6727099e-02   5.2937844e-02   3.9946745e-02   4.0914796e-02   4.1231786e-02   3.9899325e-02   4.1158216e-02   3.6465682e-02   3.9616325e-02   4.2130692e-02   4.3259423e-02   4.5027461e-02   4.4099374e-02   5.1114376e-02   4.7152254e-02   4.9562866e-02   5.2884679e-02   4.9203452e-02   4.8222224e-02   4.3864219e-02   3.7689033e-02   5.1315374e-02   4.3821035e-02   4.6533207e-02   4.5747772e-02   5.1298774e-02   4.7335360e-02   4.0021638e-02   4.0514401e-02   4.0484192e-02   4.3463403e-02   3.5800005e-02   3.5539911e-02   4.0080441e-02   4.3233928e-02   3.8264182e-02   3.5496993e-02   3.7754864e-02   3.9003753e-02   3.7460343e-02   3.2533754e-02   3.4049865e-02   3.7527311e-02   3.5864965e-02   3.8079399e-02   4.0696531e-02   4.2613482e-02   5.0624062e-02   5.1514741e-02   4.2463162e-02   4.4302733e-02   4.3734686e-02   4.2962990e-02   4.0591213e-02   4.9274652e-02   0.0000000e+00   5.2151621e-02   4.3954730e-02   4.1902428e-02   4.0460659e-02   4.3109669e-02   3.7722712e-02   3.6198774e-02   3.7339161e-02   3.7903338e-02   3.7247959e-02   3.4788134e-02   4.1342195e-02   3.8405885e-02   3.7320130e-02   3.7830778e-02
   3.9302679e-02   3.5559247e-02   4.0971044e-02   4.2469295e-02   3.6552084e-02   3.8969246e-02   3.8679926e-02   3.5887906e-02   4.5884982e-02   4.1763373e-02   4.2875946e-02   4.2380770e-02   4.1123785e-02   3.7010253e-02   3.7908927e-02   3.8361546e-02   3.9270220e-02   4.3179865e-02   4.6260307e-02   4.7558799e-02   4.5626374e-02   5.1676264e-02   4.6061118e-02   4.6933981e-02   4.3708374e-02   4.9382848e-02   4.2766192e-02   4.6143645e-02   4.4281897e-02   4.6255805e-02   5.2156710e-02   4.4481421e-02   5.0363695e-02   5.3559338e-02   5.5589538e-02   6.2316183e-02   5.0115299e-02   4.4636311e-02   3.7674918e-02   3.3005006e-02   4.7867536e-02   4.7939433e-02   4.2365781e-02   4.5269027e-02   4.4451805e-02   4.7640900e-02   3.2377886e-02   3.7096680e-02   3.1505190e-02   3.3855203e-02   3.3290694e-02   3.3231458e-02   3.7891470e-02   4.0793711e-02   3.4547590e-02   3.2660917e-02   3.9725428e-02   3.9455350e-02   4.0638525e-02   3.8008622e-02   4.3239436e-02   4.1720598e-02   4.1974072e-02   4.0143244e-02   4.0088677e-02   3.9646544e-02   5.0169052e-02   4.9178120e-02   4.5356154e-02   4.6909289e-02   4.3122092e-02   4.8822654e-02   4.6529990e-02   5.1345067e-02   5.2151621e-02   0.0000000e+00   5.4021378e-02   4.8926725e-02   4.6943170e-02   5.8779854e-02   4.4399351e-02   4.2519558e-02   5.0421331e-02   4.5311959e-02   4.2043340e-02   3.8799636e-02   4.0865361e-02   3.7530393e-02   3.6593867e-02   3.5330042e-02
   3.8519582e-02   4.0040960e-02   4.0630341e-02   3.9607537e-02   4.1100093e-02   4.2758027e-02   3.6730705e-02   3.6839622e-02   3.7658565e-02   3.7325033e-02   4.3939685e-02   4.3276821e-02   3.6995193e-02   3.9715347e-02   3.8548390e-02   3.5504012e-02   3.6842780e-02   4.3127906e-02   4.1165608e-02   4.5885720e-02   4.8494299e-02   4.5144021e-02   4.5978728e-02   4.6500334e-02   4.0759767e-02   4.2908393e-02   4.0719148e-02   4.2496035e-02   4.2182962e-02   4.4090688e-02   4.5183463e-02   4.3794195e-02   4.6865454e-02   4.8855344e-02   4.8784576e-02   5.9647118e-02   4.3045068e-02   4.8184982e-02   4.2553599e-02   4.4271090e-02   5.2773917e-02   4.9938390e-02   4.5217822e-02   4.6972799e-02   4.8662631e-02   4.7972961e-02   3.7243790e-02   3.8085216e-02   3.7915408e-02   4.5795389e-02   4.1445068e-02   4.1645830e-02   3.9989757e-02   4.4633596e-02   3.7283750e-02   3.7992275e-02   3.9219638e-02   4.0416487e-02   4.2185632e-02   3.9032072e-02   3.8801725e-02   4.1066822e-02   4.0773226e-02   3.9843038e-02   3.9171720e-02   4.0427716e-02   4.3679935e-02   4.6595347e-02   4.3669702e-02   4.9473946e-02   4.3487990e-02   4.5827215e-02   4.3864286e-02   4.7028161e-02   4.3954730e-02   5.4021378e-02   0.0000000e+00   4.2658243e-02   3.8316870e-02   5.2614091e-02   3.6803413e-02   3.7639305e-02   3.9799146e-02   4.2744851e-02   3.8013955e-02   3.4538592e-02   3.9570604e-02   3.7761765e-02   3.7019243e-02   3.5289715e-02
   3.5388899e-02   4.0565498e-02   4.1932162e-02   3.9583230e-02   4.4444862e-02   4.0138811e-02   3.5947014e-02   3.8934937e-02   4.3467655e-02   4.3998635e-02   4.2227981e-02   4.1326260e-02   3.7558047e-02   3.9242821e-02   4.1043903e-02   4.1728643e-02   4.3252524e-02   4.5063886e-02   4.3786542e-02   4.4483838e-02   5.0556966e-02   4.5091604e-02   4.7973969e-02   4.4522690e-02   4.2013262e-02   4.2302682e-02   3.6431103e-02   4.0192653e-02   3.9882555e-02   4.3171004e-02   4.1874424e-02   4.0345634e-02   4.5712647e-02   4.6987764e-02   5.4388541e-02   5.3878447e-02   4.3693273e-02   4.1616484e-02   3.9485129e-02   3.9925116e-02   5.3640412e-02   4.4038436e-02   4.4086392e-02   4.3168497e-02   4.5816811e-02   4.5651526e-02   3.7299652e-02   3.8598074e-02   3.4951773e-02   4.1421764e-02   3.6934504e-02   3.4662019e-02   3.7159854e-02   4.1047606e-02   3.3932481e-02   3.3288912e-02   3.7534159e-02   3.6849699e-02   3.7480378e-02   3.2536316e-02   3.4239690e-02   4.0474767e-02   3.8038246e-02   3.6134146e-02   3.6225182e-02   3.3217939e-02   4.3316117e-02   4.4401695e-02   4.2013272e-02   4.2184869e-02   4.4506859e-02   4.2925495e-02   3.8754309e-02   4.6643745e-02   4.1902428e-02   4.8926725e-02   4.2658243e-02   0.0000000e+00   3.6031423e-02   5.1333798e-02   3.5584253e-02   3.7083219e-02   3.8892893e-02   4.1589494e-02   3.7209597e-02   3.7150461e-02   4.3055039e-02   3.6258611e-02   3.4675973e-02   3.2458129e-02
   3.4275542e-02   3.4735559e-02   3.6330967e-02   3.6110974e-02   4.0670965e-02   3.5945536e-02   3.1782426e-02   3.1458234e-02   3.9954027e-02   3.7094320e-02   3.5854597e-02   3.9794385e-02   3.0234840e-02   3.2112402e-02   3.3905664e-02   3.1145734e-02   3.6791797e-02   3.7372064e-02   3.4860711e-02   4.0776211e-02   4.4901521e-02   3.6184615e-02   4.2357486e-02   3.8398911e-02   3.3548592e-02   3.5458525e-02   3.0236081e-02   3.5742717e-02   3.4322795e-02   3.4266111e-02   3.7577498e-02   3.4110814e-02   3.7285804e-02   3.6417783e-02   4.2738536e-02   3.6329362e-02   3.8096418e-02   3.8591652e-02   3.2324601e-02   3.1188566e-02   4.1924865e-02   3.7768106e-02   3.4748628e-02   4.5617930e-02   3.8834691e-02   3.9767714e-02   3.3160029e-02   3.4126056e-02   3.2801965e-02   3.4069710e-02   3.2784977e-02   3.1042292e-02   3.4539498e-02   3.2646720e-02   3.2751858e-02   3.0831791e-02   3.1969387e-02   3.6065884e-02   3.9412913e-02   3.5551087e-02   3.5982641e-02   3.5575004e-02   3.6069631e-02   3.5653816e-02   3.1173091e-02   3.5836382e-02   4.2764421e-02   4.3905415e-02   4.0129003e-02   4.1518299e-02   3.9775622e-02   3.5987130e-02   3.7258408e-02   4.0173596e-02   4.0460659e-02   4.6943170e-02   3.8316870e-02   3.6031423e-02   0.0000000e+00   4.0824837e-02   3.2877657e-02   3.3796883e-02   3.2205480e-02   3.4231576e-02   3.5555010e-02   3.5172590e-02   3.5052455e-02   2.9360205e-02   3.6345530e-02   3.0530998e-02
   3.2145490e-02   3.4025382e-02   3.3133175e-02   3.9500360e-02   4.0961134e-02   3.4248634e-02   3.1755983e-02   3.8416039e-02   3.6964901e-02   3.0098802e-02   3.3218101e-02   3.6250980e-02   3.2637557e-02   2.9122414e-02   3.0055920e-02   3.1740920e-02   3.6486137e-02   3.3718082e-02   3.9336620e-02   3.9091512e-02   4.8683438e-02   3.7096560e-02   3.4104943e-02   3.5108963e-02   3.5654572e-02   3.8690716e-02   4.0351353e-02   3.5827818e-02   3.7557376e-02   4.0404603e-02   4.1135884e-02   4.0838012e-02   4.2201557e-02   4.5714847e-02   4.8577356e-02   5.2654653e-02   4.1979305e-02   3.7331866e-02   3.8919034e-02   4.3195590e-02   4.7095911e-02   4.0302251e-02   4.1504151e-02   4.8387651e-02   4.6597284e-02   4.3035942e-02   3.3492246e-02   3.8139449e-02   3.6796188e-02   3.9625980e-02   3.5633032e-02   3.3251884e-02   3.4704109e-02   3.4702969e-02   3.5010296e-02   3.3729642e-02   3.2765727e-02   3.4165312e-02   3.7677149e-02   3.2600882e-02   3.5628008e-02   3.3844552e-02   3.7004572e-02   3.6702934e-02   3.4598511e-02   3.6782853e-02   3.9603101e-02   4.3468963e-02   3.6278903e-02   4.1891493e-02   4.1550901e-02   4.4422685e-02   5.0616535e-02   5.3395397e-02   4.3109669e-02   5.8779854e-02   5.2614091e-02   5.1333798e-02   4.0824837e-02   0.0000000e+00   3.6547888e-02   3.6481567e-02   3.9120471e-02   4.0125771e-02   3.6495667e-02   3.3051335e-02   3.9143502e-02   4.1543144e-02   3.9203487e-02   3.6428565e-02
   3.0111275e-02   3.0948549e-02   3.2564091e-02   3.1657213e-02   3.5569374e-02   3.2047244e-02   2.9436540e-02   3.0126541e-02   3.3128247e-02   2.9712325e-02   3.3542114e-02   3.2807691e-02   2.8402975e-02   3.0069396e-02   3.2213126e-02   2.9585477e-02   3.4513102e-02   3.2465659e-02   3.4960377e-02   3.5966603e-02   3.3502543e-02   3.1342053e-02   3.5296733e-02   3.3863022e-02   3.4173973e-02   3.4737879e-02   3.0605115e-02   3.4275670e-02   3.1976221e-02   3.3794917e-02   3.4252877e-02   3.5829869e-02   3.6953089e-02   4.3596342e-02   4.5027836e-02   4.8926185e-02   3.5393454e-02   3.2902603e-02   3.3434165e-02   2.9780570e-02   4.3921518e-02   3.6553391e-02   3.5808042e-02   3.9403604e-02   3.8791968e-02   3.7640332e-02   2.8584259e-02   3.3316335e-02   3.1475259e-02   3.6333931e-02   3.1666754e-02   3.0796849e-02   3.2246696e-02   3.2789947e-02   2.9228168e-02   2.9843655e-02   2.9306174e-02   3.0691993e-02   3.3641653e-02   3.2742167e-02   3.0789583e-02   3.0874990e-02   3.0945630e-02   3.0745641e-02   2.7829830e-02   3.0326307e-02   3.8651656e-02   3.9755770e-02   3.4415588e-02   4.0651666e-02   3.8906461e-02   3.8002049e-02   3.7525332e-02   3.8802445e-02   3.7722712e-02   4.4399351e-02   3.6803413e-02   3.5584253e-02   3.2877657e-02   3.6547888e-02   0.0000000e+00   3.1681540e-02   3.1679910e-02   3.3317669e-02   2.8418285e-02   3.0312409e-02   3.5296974e-02   3.0187355e-02   2.9317932e-02   2.7477560e-02
   3.3127801e-02   3.3570918e-02   3.4383957e-02   3.4376514e-02   3.8507926e-02   3.4720363e-02   3.0899645e-02   3.0412803e-02   3.2187931e-02   3.4243450e-02   3.5404764e-02   3.5737342e-02   3.1764203e-02   3.3697687e-02   3.2903258e-02   2.9467043e-02   3.8448916e-02   3.4886056e-02   3.6870683e-02   3.9353134e-02   3.7858851e-02   3.1939944e-02   3.7726975e-02   3.6962427e-02   3.6724833e-02   3.6220856e-02   3.2352924e-02   3.5384613e-02   3.6973428e-02   3.8695323e-02   3.8184946e-02   3.6771412e-02   3.9699272e-02   4.3842860e-02   4.9841844e-02   5.1703727e-02   3.6216907e-02   3.4383329e-02   3.4927773e-02   3.1690372e-02   4.7604434e-02   3.7988471e-02   3.8230363e-02   4.2922819e-02   4.1642554e-02   4.0415906e-02   3.0281798e-02   3.6189873e-02   3.2994002e-02   3.6486510e-02   3.2605845e-02   2.9542976e-02   3.2027771e-02   3.6150990e-02   2.9243392e-02   2.9467240e-02   3.0477128e-02   3.1380964e-02   3.5253526e-02   3.2304191e-02   2.9832454e-02   3.3283846e-02   3.2898919e-02   3.2032833e-02   3.0991020e-02   3.0500769e-02   4.0389528e-02   4.1639840e-02   3.5576403e-02   4.0385529e-02   3.9212489e-02   3.9745328e-02   3.9963312e-02   4.3819605e-02   3.6198774e-02   4.2519558e-02   3.7639305e-02   3.7083219e-02   3.3796883e-02   3.6481567e-02   3.1681540e-02   0.0000000e+00   3.7073534e-02   3.4039149e-02   3.2844227e-02   3.0199246e-02   3.5430615e-02   3.1435883e-02   3.0052443e-02   3.0558722e-02
   3.3341016e-02   3.3723698e-02   3.4718004e-02   3.4984552e-02   3.5923688e-02   3.5685796e-02   3.0521222e-02   3.2668035e-02   3.5705880e-02   3.4612129e-02   3.4340739e-02   3.3151571e-02   3.1366736e-02   3.4820387e-02   3.4701594e-02   3.0931194e-02   3.5060720e-02   3.3862527e-02   3.7664625e-02   3.9841423e-02   4.0096690e-02   3.3130689e-02   3.6902871e-02   3.7665193e-02   3.3165759e-02   3.8871985e-02   3.1425551e-02   3.6081829e-02   3.6299846e-02   3.6216274e-02   3.6891502e-02   3.5598710e-02   4.1247618e-02   4.0859114e-02   4.4296191e-02   4.6001354e-02   3.6504541e-02   3.5440749e-02   3.4872278e-02   3.2371308e-02   3.9310872e-02   3.8748336e-02   3.8972471e-02   4.0742950e-02   4.0687006e-02   4.1924015e-02   2.9551822e-02   3.5142839e-02   3.3888702e-02   3.7703833e-02   3.2792644e-02   3.2410241e-02   3.1548097e-02   3.7515835e-02   2.9361448e-02   2.7746780e-02   3.1220444e-02   3.0613118e-02   3.3411498e-02   3.2412075e-02   3.0823051e-02   3.4361139e-02   3.1350983e-02   3.3703885e-02   3.0912335e-02   3.0716378e-02   3.9720496e-02   4.0029135e-02   3.9821998e-02   4.1569801e-02   3.9076961e-02   4.0747014e-02   4.3773508e-02   4.4589506e-02   3.7339161e-02   5.0421331e-02   3.9799146e-02   3.8892893e-02   3.2205480e-02   3.9120471e-02   3.1679910e-02   3.7073534e-02   0.0000000e+00   3.6095229e-02   3.2256647e-02   3.1745560e-02   3.9646185e-02   3.4548927e-02   3.1257220e-02   2.9084405e-02
   3.3375831e-02   3.5086506e-02   3.4888077e-02   3.6372539e-02   3.7771749e-02   3.7407385e-02   3.3372080e-02   3.3286430e-02   3.7203730e-02   3.8610328e-02   3.7227375e-02   3.6367352e-02   3.3160291e-02   3.5014944e-02   3.4304004e-02   3.3474639e-02   3.6813561e-02   3.5349850e-02   3.9956728e-02   4.0631545e-02   3.8622754e-02   3.8727802e-02   4.0278792e-02   3.8850223e-02   3.6364065e-02   3.7493876e-02   3.1491494e-02   3.5294758e-02   3.6007293e-02   3.7994516e-02   3.8876048e-02   3.6680874e-02   4.0678035e-02   4.3477866e-02   4.6024305e-02   4.9882631e-02   3.8762455e-02   3.8736999e-02   4.1795872e-02   3.3891898e-02   3.9849721e-02   3.6699349e-02   3.8731974e-02   3.9882072e-02   3.8820124e-02   4.1995993e-02   3.2187324e-02   3.4871286e-02   3.1648549e-02   3.5907810e-02   3.1851567e-02   3.1726298e-02   3.5441139e-02   3.4510190e-02   3.2066857e-02   3.0932398e-02   3.3704152e-02   3.2021499e-02   3.5246609e-02   3.4189196e-02   3.4446370e-02   3.9828722e-02   3.4868585e-02   3.2652961e-02   2.9451591e-02   3.0633700e-02   4.2534349e-02   4.3672384e-02   4.0507962e-02   4.1549277e-02   4.0613963e-02   4.0160000e-02   4.0694476e-02   4.4048932e-02   3.7903338e-02   4.5311959e-02   4.2744851e-02   4.1589494e-02   3.4231576e-02   4.0125771e-02   3.3317669e-02   3.4039149e-02   3.6095229e-02   0.0000000e+00   3.3611075e-02   3.2133931e-02   3.4663762e-02   3.2869127e-02   3.2791599e-02   3.1640478e-02
   2.8402682e-02   3.0411602e-02   3.3340104e-02   3.3787870e-02   3.4631218e-02   3.5724125e-02   2.9228980e-02   2.8584535e-02   3.2983757e-02   3.0351280e-02   3.2209602e-02   3.2825743e-02   3.0154309e-02   3.2308575e-02   3.1444640e-02   3.1534271e-02   3.1279178e-02   2.9692674e-02   3.5619536e-02   3.5670319e-02   3.7477779e-02   3.4805823e-02   3.6094828e-02   3.7221648e-02   3.1947444e-02   3.4115656e-02   3.1088656e-02   3.4575386e-02   3.2471338e-02   3.5844889e-02   3.7435666e-02   3.4045758e-02   3.8816801e-02   4.0808303e-02   4.6695980e-02   4.7410681e-02   3.6804938e-02   3.7139211e-02   3.3018880e-02   2.8688295e-02   3.7968170e-02   3.3591303e-02   3.7859469e-02   3.7669711e-02   3.7154363e-02   4.1702061e-02   3.0202521e-02   3.2923939e-02   2.9630956e-02   3.6975319e-02   2.9956189e-02   3.0611735e-02   3.2067556e-02   3.3331424e-02   2.7637553e-02   2.8975066e-02   3.0117101e-02   3.1565034e-02   3.3584727e-02   2.9133905e-02   2.7658641e-02   3.0735659e-02   3.0195509e-02   2.9286826e-02   2.9608919e-02   2.9982690e-02   3.8935896e-02   4.0747228e-02   3.5829724e-02   3.7666488e-02   3.2858648e-02   3.7165417e-02   3.5312979e-02   4.0561952e-02   3.7247959e-02   4.2043340e-02   3.8013955e-02   3.7209597e-02   3.5555010e-02   3.6495667e-02   2.8418285e-02   3.2844227e-02   3.2256647e-02   3.3611075e-02   0.0000000e+00   2.8569953e-02   3.3390509e-02   3.1075567e-02   2.8730808e-02   2.6768255e-02
   2.6722964e-02   2.8715537e-02   3.2000624e-02   3.1802249e-02   3.8592964e-02   3.7707542e-02   2.8975821e-02   2.7978023e-02   3.2805514e-02   2.6400116e-02   3.0459262e-02   3.1300982e-02   2.8132767e-02   3.0251816e-02   3.0673745e-02   3.0242425e-02   3.3089433e-02   2.9355218e-02   3.6255742e-02   3.4367223e-02   3.1227293e-02   3.4547911e-02   3.4987650e-02   3.5908202e-02   3.4855502e-02   3.4479580e-02   2.9965285e-02   3.0323159e-02   3.0677538e-02   3.1860469e-02   3.3995272e-02   3.2781333e-02   3.5799777e-02   3.7269446e-02   4.4928254e-02   4.9006281e-02   3.5561379e-02   3.4493284e-02   3.0792504e-02   3.0496475e-02   3.5907695e-02   3.0601184e-02   3.5538511e-02   3.8949908e-02   3.7190882e-02   4.0299653e-02   2.8631786e-02   3.0327723e-02   2.8939935e-02   3.2421856e-02   2.9741830e-02   2.9465094e-02   3.0701447e-02   3.2643764e-02   2.5889376e-02   2.7566607e-02   2.9634580e-02   2.9258621e-02   3.0693442e-02   2.7374677e-02   2.7616016e-02   2.9085143e-02   2.7099106e-02   2.9111321e-02   2.8167378e-02   2.8402066e-02   3.7599518e-02   3.9569833e-02   3.4130917e-02   3.5567517e-02   3.1030309e-02   3.4900742e-02   3.2362146e-02   3.7888122e-02   3.4788134e-02   3.8799636e-02   3.4538592e-02   3.7150461e-02   3.5172590e-02   3.3051335e-02   3.0312409e-02   3.0199246e-02   3.1745560e-02   3.2133931e-02   2.8569953e-02   0.0000000e+00   3.3257708e-02   2.9965521e-02   2.9321043e-02   2.5834089e-02
   3.4563370e-02   3.6028736e-02   3.5812650e-02   3.4163310e-02   3.7079999e-02   4.0362596e-02   3.2572317e-02   3.3638446e-02   3.8577002e-02   3.5535004e-02   3.5738065e-02   3.3992332e-02   3.1431944e-02   3.2071525e-02   3.0825687e-02   3.3245337e-02   3.3919937e-02   3.4631782e-02   3.8261251e-02   3.8557397e-02   3.6822535e-02   3.3873716e-02   3.6103525e-02   3.4382762e-02   3.1065622e-02   3.3054295e-02   3.1610879e-02   3.6351171e-02   3.3814831e-02   3.4841658e-02   3.7599643e-02   3.4748917e-02   3.9220481e-02   4.2408909e-02   4.9924238e-02   5.3159314e-02   3.4263683e-02   3.5585260e-02   3.2975322e-02   3.2427961e-02   4.4416327e-02   3.7583930e-02   4.0786145e-02   4.3561191e-02   4.2054817e-02   4.2577798e-02   3.0338710e-02   3.2697381e-02   3.3124339e-02   3.6508945e-02   3.1410556e-02   2.9405800e-02   3.0974644e-02   3.6519734e-02   3.2594312e-02   2.9592428e-02   3.1305541e-02   3.3783642e-02   3.2973022e-02   3.1180095e-02   3.1423595e-02   3.0839349e-02   3.2089663e-02   2.9785183e-02   3.3449465e-02   3.4859623e-02   4.0741254e-02   4.2218609e-02   4.0260603e-02   4.0279878e-02   3.4924110e-02   4.2883681e-02   3.9039252e-02   4.3722543e-02   4.1342195e-02   4.0865361e-02   3.9570604e-02   4.3055039e-02   3.5052455e-02   3.9143502e-02   3.5296974e-02   3.5430615e-02   3.9646185e-02   3.4663762e-02   3.3390509e-02   3.3257708e-02   0.0000000e+00   3.4553593e-02   3.2705984e-02   3.1961634e-02
   2.9172800e-02   3.1078906e-02   3.4131366e-02   3.3083920e-02   3.7058449e-02   3.6899685e-02   2.8798039e-02   2.9060960e-02   3.6189205e-02   3.1324303e-02   3.2971274e-02   3.5578414e-02   3.0459472e-02   3.2746766e-02   2.9137356e-02   3.1356631e-02   3.4140981e-02   3.5879887e-02   3.6064834e-02   3.5334211e-02   3.7569710e-02   3.7248713e-02   3.6565691e-02   3.7085074e-02   3.5627303e-02   3.5799598e-02   3.2853377e-02   3.7453576e-02   3.6784063e-02   3.6630523e-02   3.6185505e-02   3.3944041e-02   3.9304084e-02   4.1991620e-02   4.7307526e-02   5.3218295e-02   3.9779558e-02   3.6898965e-02   3.4246902e-02   3.2697193e-02   3.6512110e-02   3.7129208e-02   3.8022714e-02   3.8490316e-02   3.8376273e-02   4.1678183e-02   3.0285557e-02   3.1381894e-02   2.9489201e-02   3.6778606e-02   3.2049325e-02   3.0078123e-02   2.7841737e-02   3.5043892e-02   2.8613474e-02   2.9578498e-02   2.9606168e-02   3.1261033e-02   3.3193778e-02   2.9439392e-02   2.9831708e-02   3.1448271e-02   3.3242597e-02   3.0322558e-02   3.0892262e-02   3.3026748e-02   4.0768320e-02   3.7661415e-02   3.5011669e-02   3.9955112e-02   3.5967604e-02   4.1900380e-02   3.9074284e-02   4.2022665e-02   3.8405885e-02   3.7530393e-02   3.7761765e-02   3.6258611e-02   2.9360205e-02   4.1543144e-02   3.0187355e-02   3.1435883e-02   3.4548927e-02   3.2869127e-02   3.1075567e-02   2.9965521e-02   3.4553593e-02   0.0000000e+00   2.7593874e-02   2.5598572e-02
   2.8664057e-02   3.0898443e-02   3.3347037e-02   3.0523509e-02   3.9294940e-02   3.4085282e-02   2.9477922e-02   2.8873056e-02   3.5192575e-02   3.1164030e-02   2.9945850e-02   3.3640694e-02   2.9445208e-02   3.0622301e-02   2.8288391e-02   2.4418781e-02   3.1385782e-02   3.3002657e-02   3.4133846e-02   3.4332134e-02   3.9791336e-02   3.3247418e-02   3.4284725e-02   3.4982479e-02   2.9785667e-02   3.2653061e-02   2.7951528e-02   3.1548670e-02   3.2642963e-02   3.2093686e-02   3.6987539e-02   2.9564598e-02   3.6150697e-02   3.8525012e-02   4.6790659e-02   4.1488599e-02   3.1304322e-02   3.4278355e-02   3.3008000e-02   3.0219186e-02   3.8191690e-02   3.3114332e-02   3.6761513e-02   3.9088576e-02   3.6427534e-02   3.7449844e-02   2.6252295e-02   3.0636952e-02   2.8795835e-02   3.6815420e-02   2.7482263e-02   2.7289979e-02   2.9363698e-02   3.3371003e-02   2.7286612e-02   2.6142668e-02   2.9014401e-02   2.9881503e-02   3.0591016e-02   2.6991810e-02   2.8961858e-02   2.8704110e-02   3.1001689e-02   3.0108834e-02   2.9391251e-02   3.0652581e-02   3.9999380e-02   3.8625724e-02   3.5596177e-02   3.4279910e-02   3.4794486e-02   3.6953885e-02   3.6686690e-02   3.8964074e-02   3.7320130e-02   3.6593867e-02   3.7019243e-02   3.4675973e-02   3.6345530e-02   3.9203487e-02   2.9317932e-02   3.0052443e-02   3.1257220e-02   3.2791599e-02   2.8730808e-02   2.9321043e-02   3.2705984e-02   2.7593874e-02   0.0000000e+00   2.7735878e-02
   2.8356002e-02   2.8866175e-02   3.0183823e-02   2.9503878e-02   3.5740063e-02   2.9710578e-02   2.6443948e-02   2.5503009e-02   3.4273492e-02   3.0861858e-02   3.1770174e-02   3.0554466e-02   2.6940317e-02   2.9242576e-02   2.7096703e-02   2.5820393e-02   3.2056191e-02   3.0341228e-02   3.3173306e-02   3.5837848e-02   3.8523216e-02   3.1640830e-02   3.3856715e-02   3.2790555e-02   3.2357672e-02   3.4116492e-02   3.0674853e-02   3.2168779e-02   3.1592393e-02   3.2654126e-02   3.4676172e-02   3.1664332e-02   3.5572602e-02   3.8278234e-02   4.2723764e-02   4.9564772e-02   3.3005764e-02   3.3193417e-02   3.1361595e-02   2.6711672e-02   3.8480187e-02   3.3228430e-02   3.5067644e-02   3.8807518e-02   3.7613734e-02   3.9619052e-02   2.8703283e-02   3.1204764e-02   2.8662930e-02   3.5735531e-02   2.9238893e-02   2.7196573e-02   3.0825588e-02   3.1158476e-02   2.6802885e-02   2.7352555e-02   2.8506009e-02   2.9386157e-02   2.8549818e-02   2.5735872e-02   2.9038827e-02   2.8246779e-02   3.0876560e-02   2.9193588e-02   2.8700532e-02   2.8187522e-02   3.7968680e-02   4.0877780e-02   3.2938541e-02   3.3662934e-02   3.4963637e-02   3.4830911e-02   3.5591481e-02   3.9658824e-02   3.7830778e-02   3.5330042e-02   3.5289715e-02   3.2458129e-02   3.0530998e-02   3.6428565e-02   2.7477560e-02   3.0558722e-02   2.9084405e-02   3.1640478e-02   2.6768255e-02   2.5834089e-02   3.1961634e-02   2.5598572e-02   2.7735878e-02   0.0000000e+00
