# Supplementary material for: Autistic traits and individual brain differences: functional network efficiency reflects attentional and social impairments, structural nodal efficiencies index systemising and theory-of-mind skills
Source: Mol Autism. 2021 Jan 21;12:3. doi: 10.1186/s13229-020-00377-8 (PMC7818759; doi:10.1186/s13229-020-00377-8)
Supplement: Supplementary file 8 — Additional file 8. Connectivity matrices. Connection matrices and functional correlation matrices for each subject, as floating-point values in ASCII text format, and MATLAB code for producing these. [file 13229_2020_377_MOESM8_ESM.zip › Paul_Arora_et_al_data/Physiological/BBC/DTI_rsfMRI_ConnectivityMatrices/connectivity_matrices/Netmat_rsfMRI_aal90_subj22.txt]

   0.0000000e+00   1.2754096e-01   5.9885882e-03  -4.8026831e-02   7.6106623e-02   7.4617272e-03  -2.9742682e-02  -2.2602376e-02  -6.1386929e-03  -3.3236503e-02  -1.0970015e-03   8.6663297e-02  -2.8006985e-02   2.5110935e-02   3.2393132e-03  -2.7690188e-02   1.0612353e-01   1.4505561e-01   7.3263107e-02  -4.9867432e-02   2.7592415e-02   8.8050275e-02   3.3256974e-02  -1.0393043e-01  -4.3577786e-02  -1.2580498e-02   1.7160774e-02   5.0441173e-02   1.2566015e-01  -2.8101395e-02  -2.8016963e-02  -5.5996752e-02  -9.2532532e-02  -4.9760076e-03   5.6309365e-02   2.7475226e-02  -9.1402913e-02   1.2220468e-03   3.5785376e-02  -6.1628967e-02  -6.8359497e-02   5.1930949e-03   2.2455618e-02   5.7955199e-02  -1.2310864e-02  -1.0555063e-01   4.5889982e-02  -3.0827773e-03  -3.1137461e-02   7.0549543e-02  -4.0949762e-02  -2.5718200e-02   3.5248915e-02   8.0448522e-02   1.6956403e-02  -1.9613550e-02   2.5521617e-01   3.2331587e-02  -4.3395681e-02   2.3954220e-03  -2.5090674e-03  -4.6564763e-02   3.5775871e-02  -7.5836626e-02   4.8726621e-02  -6.2464104e-02  -3.2036280e-03  -1.5096485e-02   1.9766881e-02  -9.6091527e-02   4.3034831e-02   1.0207525e-02   2.5271334e-02  -2.5972417e-02   6.6067734e-02  -4.9746685e-03  -1.1946888e-02   7.7664414e-02   8.8487018e-02  -6.5659090e-02   3.1251943e-02  -5.1037878e-02   5.6939591e-03  -5.8476898e-02  -1.4875243e-02  -1.6607714e-02   7.8336320e-03   7.0136919e-03   5.9688945e-03   9.8753566e-03
   1.2754096e-01   0.0000000e+00  -6.1486186e-02  -2.9020225e-02   4.2473906e-02   5.4017722e-02  -2.0384485e-02  -2.1993837e-02  -5.9885000e-02  -7.2571686e-03   3.0829924e-02   2.1314735e-02   2.6196340e-02  -5.1565848e-02  -3.8423673e-02  -4.5554729e-02   5.8435337e-02   8.8365256e-02   2.9022578e-02   5.0777769e-02  -5.3687434e-03  -5.7767487e-02  -7.4144739e-02   9.8960693e-03   1.5785166e-03   1.7697150e-02   5.8550659e-02   3.1004692e-02   2.8630961e-02   1.1167225e-02  -2.9340140e-02  -2.6098727e-02   1.2088212e-02  -5.8716216e-03  -8.8103810e-02   2.9405397e-02  -5.8556073e-02  -9.4338749e-02  -4.1668816e-02   3.3512665e-02  -6.1919721e-02  -4.3495601e-02   7.1089137e-02  -6.7045718e-04   3.4283719e-02  -5.0774821e-02   1.3189049e-02   6.2286571e-03  -1.2133767e-02   2.9213351e-02  -3.5161412e-02   2.3682605e-02  -1.6223153e-02   3.5967954e-02   2.9290144e-02   4.0872321e-02   7.7782110e-03   1.4194721e-01  -4.6691919e-03   1.3910157e-02  -2.2151214e-02  -2.5668425e-02  -1.3093764e-03   1.3337649e-02   2.2531432e-02  -9.3930871e-03   3.3150305e-02  -1.2552394e-02  -4.1625462e-02  -4.4806554e-02   2.8938684e-02   8.2594125e-02   7.9468727e-02  -1.5356669e-02   2.6532697e-02   1.6182970e-02  -8.8401379e-02  -7.3864707e-02  -1.3399102e-01   8.7829626e-02   2.4406041e-02   3.7200545e-02  -2.1012951e-02  -7.7997683e-02  -2.2746439e-02   3.9316125e-02   7.5281243e-02  -9.0930823e-03   5.0078367e-04  -9.7951472e-03
   5.9885882e-03  -6.1486186e-02   0.0000000e+00   2.2261198e-02   1.9181544e-02  -6.2986774e-03   8.2595549e-02  -8.7428152e-03   6.1042844e-02   1.3845738e-02  -1.1320631e-02  -4.2340296e-02  -8.2689569e-02   1.5274001e-02   7.3026639e-02   7.4429660e-02   2.9920793e-02   8.8514953e-03   5.5007262e-02   1.4454027e-02  -1.0538621e-01   3.7895633e-02   8.5601629e-02   3.7985483e-02  -2.7221696e-02   3.0638000e-02   5.2329304e-02  -4.2027381e-02  -5.2146477e-02  -1.7046990e-02   3.3120162e-02  -6.4002439e-02   2.2126620e-02  -1.5771079e-03  -6.3713803e-02   6.9535230e-02  -2.3685347e-02   1.0695190e-02  -2.7431358e-02  -5.7205414e-03   6.0461823e-02   6.0041531e-02   1.6501681e-02   1.8838921e-02  -2.0973370e-02  -6.9232865e-03  -2.4967620e-02  -7.5816149e-03  -8.4094668e-03   3.2361549e-03  -1.6587012e-02  -1.5857877e-02   4.6879472e-02   5.0156212e-02  -8.0506454e-04  -7.9918719e-02  -1.4564780e-02  -3.0297109e-02  -1.8739578e-02  -1.7750219e-02  -7.5316980e-02  -3.8064089e-03   1.0614214e-01  -3.6912375e-03   2.6741529e-02  -3.8967821e-02  -6.2192641e-03   4.2551292e-03  -1.1096083e-02  -2.9106872e-02   8.7911513e-03   5.1439221e-03  -1.2263179e-02  -3.7888239e-02   4.1991248e-02  -5.8510570e-02  -8.2919697e-03  -5.3102362e-02   1.9548043e-02  -3.4478582e-02  -5.6412051e-02  -7.7077345e-02   2.2388971e-02   5.0269628e-02   1.1632441e-02   5.3279857e-02  -7.9265753e-02   2.2107714e-02  -1.6475448e-02  -4.0529251e-02
  -4.8026831e-02  -2.9020225e-02   2.2261198e-02   0.0000000e+00   2.0328236e-02   4.6387264e-02  -8.4410251e-03   1.0435616e-01  -2.7641536e-02   4.6168988e-02  -4.5652830e-02  -1.0955466e-02  -3.6326462e-02   5.7256896e-02  -6.5125749e-03   5.0200574e-02   1.8450663e-02  -7.5241213e-02  -3.1691230e-02   9.2145071e-02  -2.7050255e-02  -8.6045985e-03  -3.7845373e-02   8.4540677e-02   6.8550231e-02  -7.9929810e-02   1.1959872e-02  -6.2648549e-03   2.5417413e-02  -6.6329707e-02  -1.9956666e-02  -5.1472267e-02  -5.3187903e-02   3.6766760e-02  -1.6129180e-03  -3.6599307e-02  -3.8253677e-02   4.2729547e-02  -7.3981903e-02  -4.0084738e-02   7.5052940e-02   3.6162014e-02   1.5875933e-02  -4.7582032e-02   9.6451134e-03   3.4926146e-02   1.5060481e-02  -7.7177072e-02   2.9563340e-02   4.8856891e-03   1.8492132e-02  -3.5608205e-02   7.6025822e-02  -7.3092161e-03   6.0100381e-05  -8.3451406e-02   2.7610568e-02   4.1621756e-03   2.6349745e-04   1.7291397e-02  -6.2691102e-02   1.1759774e-02  -5.6593614e-02  -5.4833470e-03   1.6561114e-02   1.0036841e-01  -4.6624020e-02  -5.1944121e-03   3.4463925e-03   1.0250807e-02   4.8992610e-02  -9.0561348e-02  -5.7325147e-02   1.1976376e-01   5.8400429e-03  -1.6302490e-02   5.0682730e-02  -2.4010967e-02  -2.5648573e-02   9.7757482e-03   2.5406638e-02  -5.4434035e-02   8.4047921e-03   1.5548194e-02  -4.5541879e-02   7.7962591e-03   1.9112707e-02  -1.7960830e-02   1.5044770e-03   1.5706397e-02
   7.6106623e-02   4.2473906e-02   1.9181544e-02   2.0328236e-02   0.0000000e+00   1.7077421e-02   6.2339645e-02  -3.3983901e-02   1.3664346e-01   4.4557559e-02   7.7916939e-02  -4.3756037e-02   7.9727067e-02   7.4809326e-02   1.9265422e-02   3.0330343e-02   4.9358502e-02   4.8783669e-02   3.6743880e-02   2.2873498e-03   3.0795816e-02  -2.4512685e-02  -4.9678357e-02  -1.0958093e-01   5.7471980e-02   5.4462783e-02   2.4777510e-01   1.9394238e-02  -8.6206235e-03   2.9605731e-02   7.8141884e-02  -1.2430772e-02  -4.4073597e-02   2.3202151e-02   1.1130236e-01  -9.9504092e-02   5.7373441e-02   6.0004460e-02  -2.7307226e-02   3.9213448e-02  -2.7664844e-02  -6.1303629e-03   3.5562653e-02  -1.9019931e-02   8.5262528e-03   2.1972014e-02   2.6859477e-02  -1.3587681e-02   2.4237955e-02   9.5978725e-03  -4.5067299e-03  -3.1812400e-02  -3.6749306e-02   1.8431093e-02  -6.5034891e-02  -2.0449607e-03   7.7481463e-03   4.9412397e-02  -6.3888727e-03   3.8424866e-02   4.1787553e-02   3.0311746e-02  -2.4546775e-02   1.7820918e-03   3.0105711e-02  -8.7089783e-03  -2.7817310e-03  -3.3026270e-03   1.4816305e-02   8.4398323e-02  -8.5346642e-03   7.9314224e-02  -6.2376900e-02  -8.0024438e-02   2.1576672e-02  -3.3731271e-02   3.1270146e-02   8.1977476e-02  -1.3226408e-01  -2.3630649e-02  -3.5772766e-04  -3.8820001e-02  -5.8103052e-02  -5.0685999e-02  -2.2193076e-02  -5.0688112e-02   8.5206583e-02   7.6725541e-02   2.4038200e-02   6.4622066e-02
   7.4617272e-03   5.4017722e-02  -6.2986774e-03   4.6387264e-02   1.7077421e-02   0.0000000e+00  -3.8978508e-02   1.1363580e-01   2.9906409e-02   9.5843712e-02  -4.2796174e-02   1.3876585e-01  -5.5262239e-02   4.2740342e-03  -2.8213638e-02   7.5280266e-02   6.6506817e-02  -1.4032297e-02  -6.3548024e-02   1.3743040e-02  -3.8261707e-02  -8.8351288e-02  -5.8436119e-02   1.5631495e-02   1.7059210e-01   1.7502268e-01  -3.7670317e-02   1.5092796e-01  -5.2377136e-03  -4.2281958e-03   5.9442022e-02  -3.3095807e-02   4.1926881e-02  -2.5979521e-02  -6.0498451e-02   4.1031349e-02   8.3752087e-02  -4.2405585e-02   6.3362641e-02  -7.4028116e-03   8.7998939e-02  -9.5086903e-02  -2.6324515e-02   2.5953713e-02   4.7979166e-02   3.6228363e-02  -6.6430602e-02   2.2619501e-02   5.2194924e-02   5.3489461e-02   3.9282898e-03  -5.9150302e-03   5.4837522e-02  -6.3546232e-02  -3.3313561e-02  -4.1549254e-03  -8.9783171e-04   3.0246924e-02  -5.5937040e-03  -5.0979237e-03   1.3181566e-02   6.0404538e-03  -4.6559785e-02  -3.7050080e-02   2.2281583e-02  -9.4440053e-02  -4.6086339e-02  -3.9002799e-02   4.5285724e-03   3.9274872e-02  -1.2558991e-02   7.5470293e-02   4.5842443e-02  -3.7500467e-02  -9.0009837e-02  -9.1129883e-03  -6.9914299e-02  -8.3213201e-02   4.5479533e-06  -1.3983567e-02  -8.2966700e-04  -6.7071074e-02   8.6401393e-02  -2.8295387e-02  -1.8086623e-02  -4.6501544e-02  -6.2976191e-03   1.8428839e-03   2.1078659e-02   1.1578674e-02
  -2.9742682e-02  -2.0384485e-02   8.2595549e-02  -8.4410251e-03   6.2339645e-02  -3.8978508e-02   0.0000000e+00   6.8978252e-02   1.0508582e-01   3.6736193e-02   8.5794827e-02  -1.2096294e-02   9.3356016e-02  -4.2463502e-02   8.7198958e-02  -2.9893060e-02  -5.3079954e-02  -3.1347213e-02  -3.5796029e-02  -9.7833563e-03  -8.7789402e-02  -4.5086705e-02   4.5322883e-02  -9.0749156e-02   7.5737919e-02  -5.8088145e-02   5.7333606e-02   8.5989779e-03  -7.4881090e-03   2.6789547e-02  -1.1203891e-02  -3.4879934e-02   2.4041467e-03   1.5748613e-02  -3.0240350e-02  -4.1602682e-02   1.3592771e-02  -4.6590671e-02   7.7908120e-03  -3.0724961e-02  -3.0671043e-02   4.5313150e-02   3.7036217e-02  -8.1403850e-02  -8.6545415e-02  -4.2125133e-02  -7.3146097e-02  -2.1931632e-02   3.5401246e-02  -1.4301784e-02  -1.1288713e-02   6.7969067e-03  -1.0089509e-02  -2.0757436e-02   3.2542798e-02  -2.1083759e-02  -2.4854860e-02   1.3906447e-03  -1.1916006e-02  -5.7534649e-03   1.7447248e-03  -3.9039660e-02   4.0382162e-02  -1.8247549e-02   1.2538811e-01   2.9208904e-02   6.7033764e-02  -1.2146993e-02  -1.0883726e-02  -5.3777631e-03   1.9070150e-02   5.4288659e-04   4.2973312e-02  -6.0305591e-02  -1.0726697e-02  -8.2261413e-02   6.0357032e-02   1.6332743e-02  -8.9941876e-02  -5.8375600e-02  -2.4369216e-02   3.0645029e-02  -1.5389598e-02   5.9208805e-02  -2.2872773e-02   9.6122078e-03  -1.9516593e-02  -1.5789488e-02  -1.4670070e-02   3.3493162e-02
  -2.2602376e-02  -2.1993837e-02  -8.7428152e-03   1.0435616e-01  -3.3983901e-02   1.1363580e-01   6.8978252e-02   0.0000000e+00   5.9763552e-03   1.0011354e-01  -1.5143062e-02   1.1875427e-01   1.5965362e-02   1.0729526e-02   2.0657108e-02   5.1424294e-02  -6.5097103e-02  -7.7390682e-02  -6.7246401e-02  -4.2442056e-03  -1.4627285e-01  -6.3091390e-02  -2.1902573e-02  -1.8069601e-02   4.6793419e-02   3.6639583e-02   4.9796344e-03   3.5371406e-02   9.9435030e-02   2.7075279e-02  -6.0806794e-02   4.9289999e-02   4.0196808e-03   3.3233784e-02  -2.5717294e-03  -2.5164968e-02   3.5430621e-02   3.3938565e-02   1.4209586e-03  -4.4059349e-02   4.4258913e-03  -3.7426487e-03   5.7122171e-02  -4.1227926e-02  -6.2313809e-02  -3.4270145e-02  -1.9075746e-02  -6.9511870e-03  -4.1340844e-03  -4.9895639e-02   1.8612778e-02   4.8654372e-02   5.4685707e-02  -1.0406152e-02   2.0412591e-02  -4.6546907e-02  -1.0729489e-02  -2.5624912e-02   1.4696665e-02   2.6502709e-02  -8.6015623e-02  -2.2486370e-02  -2.1039389e-02   2.5489539e-02   7.3603288e-02   7.6661322e-02  -2.4961466e-02   1.9857585e-02  -2.4495169e-02   3.1725809e-03  -4.5485121e-03   2.0002092e-03   3.2529407e-02   4.9277264e-03  -2.1236278e-02   5.0236869e-02   3.8596425e-02  -6.8366592e-03  -3.3629820e-02  -7.5249601e-02  -1.5852131e-02   9.6083690e-03  -5.7406242e-02   1.8065856e-02  -4.8846572e-02  -3.4554347e-02  -2.7452270e-02  -8.1722911e-03   1.2390400e-02   3.6008957e-02
  -6.1386929e-03  -5.9885000e-02   6.1042844e-02  -2.7641536e-02   1.3664346e-01   2.9906409e-02   1.0508582e-01   5.9763552e-03   0.0000000e+00   1.5845599e-01   1.0561183e-01   4.0081054e-02   7.7169631e-02   5.0522065e-02  -9.1094815e-02  -3.0985742e-02   6.4415041e-03   3.1133272e-02  -3.6163349e-03  -1.3016348e-02  -1.4032458e-01   3.6170198e-02   1.0088764e-01  -1.8258446e-02   5.0143056e-02   2.0366300e-01   4.5988850e-02   4.8898378e-02  -5.0735480e-04  -6.5605451e-02  -6.6165190e-02  -7.4285096e-02  -2.1941308e-02   1.4091103e-02  -3.8671308e-02  -6.5042863e-03   1.0097931e-01  -2.1160078e-02  -1.6362132e-01  -3.1924110e-02  -7.9537753e-02   6.2050770e-02  -1.5785524e-02   5.2097347e-02   2.5861424e-02   6.5916651e-02   5.1116361e-02   2.4322009e-02   4.5707250e-02   6.0983276e-02   2.7504838e-02   7.2414870e-02   1.7238488e-02   6.9208283e-02  -1.7847007e-02   2.0417424e-03  -1.5752708e-02  -5.1914667e-03  -3.2641379e-02  -1.7864448e-02   1.1297517e-01   3.6402756e-02  -6.0116197e-02  -2.3224231e-02  -6.3436580e-02  -3.8810673e-03  -3.1606061e-02  -5.1320230e-02   1.1508622e-02  -1.2476845e-01   1.3670114e-02  -6.0449930e-02  -5.2793988e-02  -1.0695785e-01   7.8891367e-02   3.5724591e-02  -6.2235649e-02   5.0829455e-03  -8.1367714e-02  -4.9359461e-02   3.4179493e-04   2.8892205e-02   5.5345770e-02   1.5469743e-02  -5.0552441e-02   6.0336954e-02  -5.6647011e-02  -3.9774214e-02   1.3160377e-02   2.3089249e-03
  -3.3236503e-02  -7.2571686e-03   1.3845738e-02   4.6168988e-02   4.4557559e-02   9.5843712e-02   3.6736193e-02   1.0011354e-01   1.5845599e-01   0.0000000e+00   2.8406812e-02   7.3961832e-03  -3.4027517e-02   3.8060505e-02  -2.0360586e-01   1.1331294e-01  -1.5468428e-01  -4.7201905e-02   4.8685414e-02   1.1106172e-02   1.4872633e-02  -6.0571038e-02   2.7104768e-02   3.4272743e-02   1.1335309e-02   1.1367645e-01   1.1630041e-02  -9.1461829e-03   4.3326197e-03   4.1581503e-02   4.5850060e-03  -2.8243485e-02  -3.0582518e-02   1.6138203e-03  -4.1046261e-02  -1.0496057e-02   4.3929956e-02   6.8113820e-03  -4.7670679e-02  -8.1095162e-03  -3.3677580e-02  -1.1583209e-02  -3.6133529e-02  -1.9865928e-02  -5.0855094e-02  -5.3464367e-02   3.9048585e-03   7.6111023e-02   3.0171397e-02   2.0075351e-02   4.8070950e-02   5.0790959e-02   7.2376852e-02  -9.6096019e-02  -3.4732787e-02   4.7729484e-03   2.8153189e-02   6.5962647e-03  -5.0910137e-04   3.4817850e-02  -3.1753617e-02  -3.5696147e-02   3.9755072e-02   1.9358500e-02  -6.5728840e-03   9.2571816e-02  -4.8949179e-02  -1.8643622e-02  -2.1427930e-02  -1.0770154e-01   3.8077566e-02   4.3269761e-02  -8.2842532e-02  -4.5144980e-02   1.9821498e-03   4.4486740e-02  -4.1765778e-02  -2.0353464e-02   3.1116726e-02   1.8177319e-02  -2.4215670e-02   5.3575966e-02   1.0195703e-01  -4.4021037e-02  -6.0183158e-02  -5.3694326e-02  -8.8696149e-02  -8.8622944e-02  -9.6442631e-03   8.9478043e-02
  -1.0970015e-03   3.0829924e-02  -1.1320631e-02  -4.5652830e-02   7.7916939e-02  -4.2796174e-02   8.5794827e-02  -1.5143062e-02   1.0561183e-01   2.8406812e-02   0.0000000e+00   1.1446434e-01   2.3187216e-01  -7.3572980e-02   5.5654923e-02  -6.8170491e-03   1.8793606e-01   2.6476331e-02   6.5191749e-02   3.0134293e-02   1.6531539e-02   2.8186057e-02  -2.9135022e-03  -7.5007892e-02  -3.1082471e-02  -6.2762482e-02   2.7557086e-02  -2.6272793e-02   1.3044934e-02  -5.0619240e-02   4.7044122e-02  -2.1639475e-02   2.0095139e-02   6.3862899e-02   9.3976663e-02   3.9919473e-02   6.9236642e-04  -6.1187732e-02   1.1039456e-01   2.2784486e-02  -3.3924681e-03   1.9736617e-02  -1.5030361e-02  -2.0451668e-02  -4.1050923e-02  -1.5323846e-02  -7.7053670e-02  -2.3526231e-02  -3.7722071e-02  -1.5714355e-02   7.3574662e-02   2.5358563e-02   7.3222402e-02  -3.6652073e-02   5.9416911e-03   2.5151843e-02  -7.2682658e-02   1.6790719e-02   1.3165542e-02  -3.3579730e-02   6.8947727e-02  -4.5440902e-02  -6.1427292e-02   2.9071821e-02  -6.0876836e-03  -4.3403436e-02  -8.0286485e-02  -4.0582193e-02  -6.1052183e-02  -7.8430834e-02  -2.8409620e-02   5.7976407e-04  -3.9052307e-02  -3.6699305e-02   1.0857257e-03   2.5308298e-02  -7.3075648e-02  -6.6590154e-02   6.7872248e-02  -5.1941434e-02  -1.8257443e-02   1.6926987e-02  -2.4505490e-02   6.5182527e-02  -8.2487767e-02  -8.2602430e-02   9.3964077e-02   1.2395587e-02  -2.5062710e-02   7.3609729e-02
   8.6663297e-02   2.1314735e-02  -4.2340296e-02  -1.0955466e-02  -4.3756037e-02   1.3876585e-01  -1.2096294e-02   1.1875427e-01   4.0081054e-02   7.3961832e-03   1.1446434e-01   0.0000000e+00   1.1559378e-01   2.8069427e-01  -4.0340962e-03   1.2248832e-02  -1.0600950e-02   2.2757709e-01   4.8779672e-02  -2.9621001e-02  -1.2878067e-02   3.4980122e-02   2.3128765e-02  -3.9874229e-02   3.3582545e-02  -1.0909131e-01  -5.5032552e-02   8.7662314e-02  -4.7912020e-02   1.2276827e-01  -2.3834021e-02   4.2990314e-02   3.3451382e-03   2.1107982e-02   2.8450652e-02  -1.0385813e-03  -1.3852514e-01   7.0071358e-02  -9.0821304e-02  -3.6274655e-05   1.0247313e-01  -6.8239552e-02   1.1688560e-01  -1.0289225e-02  -1.8919182e-02  -1.0207719e-01  -9.1499344e-02  -1.7624821e-02  -3.5401659e-02  -2.1752589e-02   3.1634595e-02   1.3873218e-01   3.8067298e-02  -4.1200790e-02   3.3072583e-02   8.7383927e-04  -4.3476780e-02  -1.0130533e-01  -2.7951376e-03  -4.9258227e-02   5.5987511e-02   1.3800011e-01   4.6885476e-02   1.0630508e-01   2.2112057e-02  -9.2161112e-04  -1.0283493e-01  -2.3697323e-02   2.0443621e-02   4.3107704e-03   7.2505664e-02  -1.1118748e-01   8.8013847e-02   1.2077910e-01   7.0450499e-02  -2.5221903e-02   5.4724440e-02  -1.3538371e-01  -3.1118653e-02   5.9292484e-02  -1.7247750e-02  -3.6949660e-02  -1.5800201e-01  -1.9624228e-02  -2.0664951e-02  -6.3966418e-02  -5.1195753e-02  -6.5269594e-02  -3.0347070e-02   7.2212535e-02
  -2.8006985e-02   2.6196340e-02  -8.2689569e-02  -3.6326462e-02   7.9727067e-02  -5.5262239e-02   9.3356016e-02   1.5965362e-02   7.7169631e-02  -3.4027517e-02   2.3187216e-01   1.1559378e-01   0.0000000e+00   1.3931670e-01   2.5618676e-01   8.4898805e-02  -5.9034517e-02  -1.1176758e-01   2.8460905e-02  -1.7579457e-02   2.1181772e-02  -2.7115403e-02   2.8757579e-02  -1.0354512e-01   1.5860923e-02  -5.4752438e-02   3.1499699e-02   2.9153903e-02   9.6344191e-02  -6.4747327e-02  -3.7388910e-02  -3.3242091e-02  -1.1532924e-02   6.3217940e-03  -7.7237251e-02  -4.0781903e-02  -4.9497966e-02  -5.2008361e-02   8.8694301e-03   1.3180353e-02   2.3954704e-02   1.2578050e-01  -1.8399395e-03  -2.3135105e-02   6.7259212e-02  -2.2226559e-02  -7.6476143e-02  -2.2227335e-02   8.1244119e-03  -1.3454553e-02   2.8998551e-02   3.7860709e-02  -1.0167616e-01  -7.7242535e-02  -9.7173736e-03   3.6680398e-02  -7.4088295e-02   9.7093392e-04  -1.8800396e-02  -2.8393033e-02   1.2348454e-01  -5.2273882e-02  -1.8631500e-02   9.6037345e-02  -1.8922876e-02  -6.8369623e-02   1.7060659e-02  -3.4450263e-02  -5.4349632e-02  -1.7836245e-02   5.1762705e-02  -8.3830571e-03   6.2124433e-02  -7.2251179e-02  -1.5446695e-01  -2.8053219e-02  -5.5951924e-02  -5.1929229e-02   2.2366404e-02  -6.8805787e-04   6.9276948e-02  -2.8801502e-03   1.0875339e-01  -6.9401858e-02   5.8574787e-02  -1.1671464e-02  -3.8928272e-02  -2.5735844e-02   2.7063460e-03   4.3140493e-02
   2.5110935e-02  -5.1565848e-02   1.5274001e-02   5.7256896e-02   7.4809326e-02   4.2740342e-03  -4.2463502e-02   1.0729526e-02   5.0522065e-02   3.8060505e-02  -7.3572980e-02   2.8069427e-01   1.3931670e-01   0.0000000e+00   8.7837366e-03   2.8268019e-01  -9.7472043e-02   7.7209801e-02   2.0606914e-02   9.0089593e-03   8.3536286e-03   2.9268981e-02  -3.9732062e-02   8.4945432e-02  -4.4114733e-02  -7.2567595e-02   4.4670791e-03   1.4969716e-02   3.8853618e-02   4.3991507e-02  -1.3170678e-01  -2.9319865e-03  -5.2982680e-03   7.0864529e-02  -1.2869978e-02   4.1533367e-02  -7.3068084e-02   4.0579859e-03  -5.6569195e-02   2.1188112e-02   8.5847053e-02   1.0079038e-02   5.5568417e-02   1.1181679e-02   1.7095679e-02   1.4677271e-02   5.7672833e-02  -2.8758328e-02  -3.9281858e-02   7.3240541e-02  -2.9268331e-02   9.8169569e-03  -3.7472697e-02  -2.6466151e-02  -2.7754095e-02  -7.1470237e-02   3.0126697e-02  -7.6382974e-02  -5.3993629e-02  -4.3154046e-02   4.3579146e-02  -4.1480574e-02   1.8865438e-02  -4.6175711e-02   7.3634486e-02   6.0389001e-02  -4.2596174e-02   2.4636721e-02   8.0539771e-02   1.6468029e-02   7.0787950e-03   1.5043935e-02   6.5101712e-02  -5.5508510e-02  -3.7211073e-02  -1.1890701e-01  -1.6478158e-02  -2.7712054e-02   2.4310810e-02   7.4439813e-02  -4.4362533e-02  -6.6052121e-02  -3.4705015e-02   5.2876498e-02  -1.4158325e-02   7.2727500e-02   3.4978025e-02   4.5019380e-02  -4.9668866e-04  -3.2052963e-02
   3.2393132e-03  -3.8423673e-02   7.3026639e-02  -6.5125749e-03   1.9265422e-02  -2.8213638e-02   8.7198958e-02   2.0657108e-02  -9.1094815e-02  -2.0360586e-01   5.5654923e-02  -4.0340962e-03   2.5618676e-01   8.7837366e-03   0.0000000e+00   2.3723613e-01   4.6785022e-02  -7.1714211e-02  -3.9435848e-02  -8.3195474e-02  -9.0955710e-03   6.4546583e-03   1.2963792e-01  -5.8528686e-03   2.4261990e-02   6.7960773e-03   6.3410868e-02   4.6999330e-02   7.3904470e-02   5.7568027e-02   1.0733442e-01   3.3259180e-02  -3.5994070e-02   1.0715599e-02  -9.4320099e-02  -2.8479663e-02   1.3059014e-02  -6.6704753e-05   1.1285683e-01  -5.8364612e-02  -4.3560641e-02  -1.4624338e-01   9.8789823e-02  -1.3381341e-02   1.0141524e-01   4.7063193e-02  -1.0615395e-01  -6.5296098e-02   9.3608627e-02  -3.1200669e-02  -1.7011957e-02  -4.4188604e-02   1.6735502e-02  -2.0023075e-02   1.4444816e-02  -4.9852446e-02  -4.7328852e-02  -1.6798688e-02  -3.6414963e-02   1.3382678e-02  -7.1637884e-02  -6.1596156e-02   5.7694010e-02   3.1598314e-03  -5.4877124e-02  -1.3765098e-02  -5.2263023e-02  -7.3558186e-02  -2.0748031e-02   2.3219282e-02   1.0143728e-03  -1.3288299e-01   1.4178739e-02   6.4211866e-02   5.1503842e-02  -8.4001317e-03   2.5244378e-02  -2.6264705e-03  -4.6752327e-02   1.7378499e-02   6.1010719e-02  -4.9519992e-02  -1.0001882e-01  -5.3947116e-02   1.3168950e-02   3.9145324e-02   1.7057956e-03  -4.0949150e-03  -6.2224128e-02  -4.8015657e-02
  -2.7690188e-02  -4.5554729e-02   7.4429660e-02   5.0200574e-02   3.0330343e-02   7.5280266e-02  -2.9893060e-02   5.1424294e-02  -3.0985742e-02   1.1331294e-01  -6.8170491e-03   1.2248832e-02   8.4898805e-02   2.8268019e-01   2.3723613e-01   0.0000000e+00   1.0604962e-03  -5.9266222e-02  -1.0937497e-03   2.4485703e-02  -2.4562774e-02  -5.3512517e-02   3.5709773e-02   1.3572523e-01  -2.8528179e-02   7.3667675e-02   2.7426682e-02   9.6047751e-03   3.8968587e-02   7.7587337e-03  -1.1008877e-02   3.6363429e-02  -2.5905490e-02   5.6477357e-02   9.2287857e-02  -3.2136114e-02   1.2137221e-01  -8.4528765e-02   6.7756899e-03   2.3250851e-03  -1.2696806e-01   7.0905156e-02   5.1966487e-02   1.3004470e-02   1.0714175e-02  -2.1452881e-02  -4.9641592e-02   6.6821645e-03  -1.0821068e-02  -1.9191770e-02   6.9742489e-03  -3.9760048e-02   3.8338209e-02  -7.7130292e-02   5.0481716e-02  -1.4255532e-02   5.9205079e-03  -6.7445515e-02  -4.6871556e-02  -4.4365148e-04  -4.2879384e-02  -5.4095301e-04   1.2227986e-01   4.2510232e-02  -5.8667702e-02   4.4380701e-02  -4.9787572e-02  -3.0658725e-02   2.3138056e-02   5.5348922e-02  -9.6059388e-02   6.3670165e-02   1.5131987e-02   1.3273055e-02   2.3089874e-02   1.1558089e-02  -1.3190843e-01   1.2836313e-01   4.5544349e-02   1.3685402e-01  -3.9268862e-02  -9.7297256e-02  -1.4397427e-02   4.9778592e-02   8.0669408e-03   8.0014942e-02   6.1634308e-02   2.3330253e-02   1.6055878e-02   2.6323593e-03
   1.0612353e-01   5.8435337e-02   2.9920793e-02   1.8450663e-02   4.9358502e-02   6.6506817e-02  -5.3079954e-02  -6.5097103e-02   6.4415041e-03  -1.5468428e-01   1.8793606e-01  -1.0600950e-02  -5.9034517e-02  -9.7472043e-02   4.6785022e-02   1.0604962e-03   0.0000000e+00   4.0584193e-02   5.7011569e-02   1.2857950e-01   1.4489374e-02  -5.9071021e-02   1.7151071e-02   3.2894494e-02   6.4174484e-02  -9.8464351e-02   2.4280055e-02  -3.6006382e-02   6.7138583e-02   5.7924936e-02   6.3591378e-03   1.1088819e-02   5.0913043e-02   7.8750731e-02  -4.7271447e-02   4.1982765e-02   1.0071588e-01   2.6230249e-02  -4.5604094e-05   1.0992490e-02  -2.5054844e-02   8.7479335e-02   4.6429486e-02  -3.2866645e-02   3.1866095e-04  -5.4708603e-02   4.8615356e-02  -7.3207434e-02  -2.8133287e-02  -1.3341463e-02  -4.2622180e-03   5.4596398e-03   8.0839770e-02  -9.5002448e-03   5.5417022e-02   1.5710381e-02   1.6883215e-02   2.1142661e-02   7.0595801e-02   4.1160952e-02   4.1252511e-02   1.5219783e-02   4.5773736e-02  -1.2375242e-01   1.7149322e-02  -3.6182038e-03   7.8533048e-03  -3.1368288e-02   3.2570307e-02  -1.6726627e-03   1.7139820e-02   4.7872531e-02  -1.2315477e-01  -4.1131074e-02   8.4550066e-02   1.4027934e-01  -6.4989647e-03   2.3742392e-02   3.7452853e-01   6.9877662e-02   1.0622553e-01  -9.9117181e-02  -2.2800915e-02   3.1674994e-02  -2.7840651e-02   5.9575961e-02   6.7954851e-02   6.5174842e-02  -3.2771454e-03   2.7775882e-02
   1.4505561e-01   8.8365256e-02   8.8514953e-03  -7.5241213e-02   4.8783669e-02  -1.4032297e-02  -3.1347213e-02  -7.7390682e-02   3.1133272e-02  -4.7201905e-02   2.6476331e-02   2.2757709e-01  -1.1176758e-01   7.7209801e-02  -7.1714211e-02  -5.9266222e-02   4.0584193e-02   0.0000000e+00   2.3424009e-02  -5.5182148e-02  -8.8611071e-02  -3.2740955e-02   2.7614599e-02   3.7300190e-02  -1.7830315e-02  -7.8983013e-02  -2.2308520e-02   2.4786107e-02  -9.7842557e-02   1.3231832e-01   7.7882216e-02  -3.2600362e-03   3.5653021e-02   3.4953320e-03   6.3242015e-03   6.1886199e-02  -2.3128247e-02  -1.9342467e-02   3.6169374e-02   1.4735113e-02   1.4385621e-01  -1.2811138e-01   2.2297155e-02  -3.0133100e-02   3.1919371e-02  -8.9932034e-02   4.3479229e-02  -5.5521398e-02   1.5712181e-02  -1.7789777e-02  -3.3937685e-02   2.1838695e-02  -3.0243778e-02   6.1391811e-02  -5.2042590e-02   7.6030574e-03   4.3101145e-02   5.2531376e-02   1.7788691e-02  -2.4183491e-02  -1.3709979e-02  -2.5560281e-02   6.5187034e-02   1.1151282e-01  -1.2925003e-02   4.3482401e-02  -2.9616198e-02  -2.6745924e-02   7.1855186e-02   1.5147171e-02  -8.8654073e-02   4.7460071e-02  -4.2638652e-02  -2.2405237e-02   1.0133528e-01   3.1133830e-02  -4.6670731e-02  -1.8120067e-01  -3.0104079e-02   1.4555015e-01  -2.5661504e-02   6.3858906e-02   3.9085149e-02   5.3808848e-02   2.0822966e-02   1.1218663e-02   8.4921103e-02   8.4651136e-02   3.2979924e-03  -4.1199366e-02
   7.3263107e-02   2.9022578e-02   5.5007262e-02  -3.1691230e-02   3.6743880e-02  -6.3548024e-02  -3.5796029e-02  -6.7246401e-02  -3.6163349e-03   4.8685414e-02   6.5191749e-02   4.8779672e-02   2.8460905e-02   2.0606914e-02  -3.9435848e-02  -1.0937497e-03   5.7011569e-02   2.3424009e-02   0.0000000e+00   2.4906665e-01   2.2111169e-02   5.0550328e-02   1.0584625e-01  -1.1402841e-02  -2.5208016e-02  -2.2317730e-03   1.8422534e-02  -4.3418513e-02  -1.3016878e-02   3.3615949e-02   1.1100811e-01   7.0309455e-03   9.2049556e-02   6.9990069e-02  -2.8568760e-02  -4.1522060e-03  -1.6752579e-01   4.7392490e-02  -9.7679731e-02   3.1726382e-02  -9.0172348e-02  -6.3566916e-02  -1.9015704e-02   1.4231375e-03  -5.6194461e-02  -8.9614142e-03  -1.0980829e-02   1.8385605e-02  -3.5636013e-02   3.0708078e-02  -3.3576474e-03  -2.9302225e-02   9.5923031e-02  -1.1099602e-03   8.1384300e-02  -4.7214437e-02  -1.0666431e-01  -2.7630900e-02   4.4287391e-02  -1.2301810e-01  -2.6989209e-02  -2.3184891e-02  -5.2790728e-03   3.8054757e-02   1.0030004e-02  -9.8765902e-02   1.0602250e-02  -1.9037967e-02   6.9468550e-02  -5.6015023e-02   1.5675412e-02  -2.8327386e-02  -2.3083781e-03   2.5406579e-03   4.4477699e-03   8.8107423e-02  -1.3684052e-02   3.2918520e-02   1.4198938e-01  -8.6098203e-02  -2.5448675e-02  -3.2202261e-03  -2.0183196e-02  -4.9180478e-02   1.2620007e-02  -1.1172866e-01   6.8126079e-02  -8.8115043e-02   1.9421026e-03  -9.1470709e-02
  -4.9867432e-02   5.0777769e-02   1.4454027e-02   9.2145071e-02   2.2873498e-03   1.3743040e-02  -9.7833563e-03  -4.2442056e-03  -1.3016348e-02   1.1106172e-02   3.0134293e-02  -2.9621001e-02  -1.7579457e-02   9.0089593e-03  -8.3195474e-02   2.4485703e-02   1.2857950e-01  -5.5182148e-02   2.4906665e-01   0.0000000e+00   1.3119535e-02   4.3674110e-02  -6.3520439e-02   8.1483628e-02   2.2588661e-02  -7.6811773e-02  -3.3735085e-02  -3.3838994e-03  -2.8857749e-03  -3.3332041e-02   7.5562017e-03   2.6411058e-02  -3.4543616e-03   4.9642577e-02  -2.7508990e-02   1.1850677e-02  -1.8150581e-02  -4.0795569e-02   6.2801617e-03   3.1880415e-02  -4.6167913e-02  -6.0022970e-02   3.9566121e-02  -8.3075064e-02  -5.4145070e-02  -2.2462448e-02  -9.0684819e-03  -1.0204705e-03   1.4055922e-02   1.6816837e-02   4.8396094e-02  -2.1457624e-02   2.2120547e-02  -1.5629613e-03   4.4569561e-02  -1.4059557e-02  -4.9605442e-02   3.1498861e-02   1.1797292e-02  -1.0149405e-01  -2.3913209e-02  -3.9883826e-02  -2.8635487e-02  -5.0854426e-02  -1.6473382e-02  -7.9540941e-03  -7.7302206e-04   9.7797721e-03   1.3211482e-01   1.3360314e-01   9.3417126e-02  -6.1625280e-02   9.6336307e-02   7.2934698e-02  -2.5861770e-02   1.9308254e-02  -4.3942811e-02  -2.0659113e-02  -3.9065445e-02   5.7380435e-03  -5.1813615e-02   2.6943009e-02   4.5410252e-02  -8.6644360e-03  -1.1612296e-01   3.3394640e-03  -4.1175336e-02  -1.0693814e-01  -2.9332419e-02  -1.4279681e-02
   2.7592415e-02  -5.3687434e-03  -1.0538621e-01  -2.7050255e-02   3.0795816e-02  -3.8261707e-02  -8.7789402e-02  -1.4627285e-01  -1.4032458e-01   1.4872633e-02   1.6531539e-02  -1.2878067e-02   2.1181772e-02   8.3536286e-03  -9.0955710e-03  -2.4562774e-02   1.4489374e-02  -8.8611071e-02   2.2111169e-02   1.3119535e-02   0.0000000e+00   2.6971909e-01  -1.5626661e-01   1.1097165e-02   2.5427765e-01   9.0202113e-02  -3.5173273e-03   1.7334386e-02  -3.7903404e-02  -6.4488939e-03   1.0116863e-01   3.8998613e-02   6.2947143e-02  -4.7052568e-02   1.5969483e-02  -6.4971590e-02  -1.3102697e-01   3.1834920e-02   8.3299788e-03  -5.5109396e-02   1.7226664e-02   1.6082070e-01   2.5447594e-02   6.1278563e-02   2.3845709e-03  -6.6815340e-02   3.0630247e-03   1.7595121e-02  -7.1272135e-02   1.5010152e-02   3.4488391e-02  -2.8462305e-02   1.8211861e-02   9.2421499e-03  -5.7790178e-02  -2.8606193e-02   6.9246498e-02  -1.1334903e-02  -8.6445446e-02  -1.5880769e-02   8.2540003e-02  -1.3235695e-01   5.3298558e-03   1.9311469e-02   1.8622972e-02   3.0065639e-02   7.6840716e-02  -2.1040252e-02  -9.0110856e-02  -4.1063355e-02   1.5156302e-01  -2.7290912e-02  -6.9142577e-02   1.3302782e-01  -5.0549838e-03  -9.2985658e-02   1.3708185e-02   4.7355999e-02  -3.2321299e-03  -2.9307136e-02   8.3242724e-02  -5.7387398e-02  -4.3298112e-02  -1.3702987e-02  -1.3969878e-02   3.3162447e-02  -5.0619878e-02  -5.8120873e-02  -1.5811522e-03   1.1702881e-01
   8.8050275e-02  -5.7767487e-02   3.7895633e-02  -8.6045985e-03  -2.4512685e-02  -8.8351288e-02  -4.5086705e-02  -6.3091390e-02   3.6170198e-02  -6.0571038e-02   2.8186057e-02   3.4980122e-02  -2.7115403e-02   2.9268981e-02   6.4546583e-03  -5.3512517e-02  -5.9071021e-02  -3.2740955e-02   5.0550328e-02   4.3674110e-02   2.6971909e-01   0.0000000e+00   2.2450465e-02   3.6078444e-02   9.2005181e-02   1.9648893e-01  -4.5414741e-02   1.0733419e-01  -2.6154446e-02  -1.0788271e-01  -2.4223988e-02  -2.2964905e-03  -4.6573739e-02  -1.4575817e-02   2.5883617e-02  -1.5197598e-02  -3.0504145e-03  -1.7048037e-02  -1.1416409e-01   3.6088424e-02   8.7040923e-02  -6.8087993e-02   6.7603556e-02   6.1842586e-02  -2.6475045e-02   1.7373545e-02  -1.4087714e-01  -8.8699806e-02  -8.2711151e-02  -7.6905247e-03  -5.4051746e-02   5.4892717e-02   3.8460730e-02   1.8791267e-02   2.2148106e-02   4.4645800e-02   8.7308273e-03  -4.6131524e-02  -6.5539550e-02  -2.9081166e-02  -8.1786112e-02  -1.9355244e-02   2.3859657e-02  -9.4681011e-04  -6.8210529e-02  -6.0425973e-02  -6.3875401e-02   4.0550577e-02  -7.8504919e-02   2.5133792e-02   8.5603860e-02  -1.9950897e-03  -3.3399731e-02   1.5838840e-02  -1.1431132e-02   1.5548828e-01   1.1169986e-01  -1.5595206e-02   5.6040793e-02  -1.9609603e-02   8.6365313e-04   4.5738788e-02  -1.6117573e-02   1.8323271e-01   9.3913307e-02  -2.8588391e-02   7.4188431e-02   6.5851656e-02   3.5312124e-02  -2.5634814e-02
   3.3256974e-02  -7.4144739e-02   8.5601629e-02  -3.7845373e-02  -4.9678357e-02  -5.8436119e-02   4.5322883e-02  -2.1902573e-02   1.0088764e-01   2.7104768e-02  -2.9135022e-03   2.3128765e-02   2.8757579e-02  -3.9732062e-02   1.2963792e-01   3.5709773e-02   1.7151071e-02   2.7614599e-02   1.0584625e-01  -6.3520439e-02  -1.5626661e-01   2.2450465e-02   0.0000000e+00   1.4444777e-01   1.3395161e-03   5.7583023e-02  -2.1497900e-02   1.6886062e-02  -1.1172822e-01  -2.2696382e-02   1.5883562e-01   1.5154936e-01   6.1091084e-02   5.7574233e-02  -7.8898471e-02   3.0886566e-02  -2.6281611e-02  -3.4826611e-02   4.7339130e-03  -8.5454819e-02  -8.3586240e-03  -1.1679389e-02   6.8818074e-03   6.0362364e-02   1.2303016e-02  -5.7800245e-02   2.1077671e-02   2.0054557e-02  -8.1647693e-03   3.7176657e-02   1.0446350e-02  -2.7066946e-03   1.8799500e-02   1.1739124e-02   5.3704782e-03   1.5168660e-02  -6.8384805e-02  -6.2980643e-02  -1.0123479e-01  -3.0921582e-02  -5.9193158e-04   4.4330520e-03   4.2233985e-02  -9.4285880e-02   1.2702443e-01   6.5466356e-02   8.0894945e-02  -1.8643990e-02   6.1198631e-02  -9.0369984e-02  -1.3039210e-02   2.9414886e-02  -1.7156611e-02   3.0461640e-02  -2.9302786e-02  -6.2838135e-02   6.5792821e-03   5.7620085e-02  -2.4985365e-02  -2.2437032e-02  -1.0878697e-03   3.0078208e-02  -1.9959684e-02  -2.5450779e-02   8.3817795e-02  -6.5493245e-02   1.7084382e-02  -4.2259025e-02  -1.7713128e-06   3.4179916e-02
  -1.0393043e-01   9.8960693e-03   3.7985483e-02   8.4540677e-02  -1.0958093e-01   1.5631495e-02  -9.0749156e-02  -1.8069601e-02  -1.8258446e-02   3.4272743e-02  -7.5007892e-02  -3.9874229e-02  -1.0354512e-01   8.4945432e-02  -5.8528686e-03   1.3572523e-01   3.2894494e-02   3.7300190e-02  -1.1402841e-02   8.1483628e-02   1.1097165e-02   3.6078444e-02   1.4444777e-01   0.0000000e+00  -3.5473664e-02   7.2989800e-02  -4.3803649e-02   3.2676272e-02   1.5453118e-02  -3.7363980e-02   3.8365901e-02   2.1457832e-02  -2.7072674e-02   4.2804428e-02   4.0367992e-02  -1.6136663e-02  -8.4692427e-02   6.6706278e-02   9.1880538e-03   2.5549051e-02   4.3636509e-02  -1.0601598e-01   4.2291451e-02   5.6421292e-02   8.4214115e-02   1.6702118e-02   2.5371354e-02   1.7769698e-02  -3.7251968e-02  -8.4893072e-03  -2.8368958e-02  -3.9070241e-02  -6.0420962e-02  -3.3109398e-02   6.5317666e-02  -1.3855492e-02  -5.4493577e-02   2.3471781e-02  -9.8892974e-02  -6.9899193e-02  -4.0663173e-02  -6.4252233e-02   1.7601579e-02  -1.2243007e-02  -3.7568013e-02   1.4432921e-01  -1.2675149e-02   1.3241039e-02  -1.2650000e-03  -2.1698069e-02  -5.8776054e-02   3.2646825e-02   2.4617760e-02   3.2417033e-02   1.7937040e-02  -1.4986520e-01  -7.3899972e-02  -1.7501527e-02  -3.6408167e-03  -2.6319244e-03  -2.0193118e-02   3.3101953e-02  -7.9815304e-02  -6.2678784e-02  -4.0604838e-02   1.4016243e-01   1.2161857e-03   5.4035383e-02   3.7493464e-02   6.3751273e-03
  -4.3577786e-02   1.5785166e-03  -2.7221696e-02   6.8550231e-02   5.7471980e-02   1.7059210e-01   7.5737919e-02   4.6793419e-02   5.0143056e-02   1.1335309e-02  -3.1082471e-02   3.3582545e-02   1.5860923e-02  -4.4114733e-02   2.4261990e-02  -2.8528179e-02   6.4174484e-02  -1.7830315e-02  -2.5208016e-02   2.2588661e-02   2.5427765e-01   9.2005181e-02   1.3395161e-03  -3.5473664e-02   0.0000000e+00   3.5592236e-01   1.7840314e-02   6.7774477e-02  -5.8118883e-02   3.1262515e-02   1.1562409e-01  -3.9444402e-02  -4.4580148e-02   3.2291516e-02   1.5294202e-02  -1.6190556e-02   1.8436519e-02  -3.7039840e-02  -3.1459919e-02  -7.2275357e-02  -1.2224230e-01   6.2010440e-02   1.2706626e-02  -6.7250849e-02   3.3268496e-02  -2.5766939e-02  -3.5833709e-03  -6.4580579e-02   3.1588372e-02  -2.7587576e-02   2.8533851e-02   5.9122159e-02  -3.0515186e-02   4.1110148e-02   1.3761681e-02  -3.5967673e-02  -2.9833709e-02  -2.3190358e-02   5.7059447e-02  -4.1363849e-03  -1.0706972e-02  -5.4446403e-02  -7.5035482e-03   1.1463608e-02   6.2944976e-02  -4.1497507e-02   1.0649868e-02   5.1642140e-02   8.8063800e-03  -4.2065259e-03   1.0489012e-01  -1.6675459e-01  -6.0055567e-02   1.1460578e-02  -2.1218064e-02  -8.9482744e-02   2.1807541e-02   8.0946723e-02  -1.3672942e-02   4.0579372e-02   2.5710690e-02  -4.3351835e-02   6.7264112e-02  -8.4016806e-02   4.6823101e-02  -2.4014760e-02   9.8376445e-02  -1.9318362e-02  -1.0053634e-02  -1.6087754e-02
  -1.2580498e-02   1.7697150e-02   3.0638000e-02  -7.9929810e-02   5.4462783e-02   1.7502268e-01  -5.8088145e-02   3.6639583e-02   2.0366300e-01   1.1367645e-01  -6.2762482e-02  -1.0909131e-01  -5.4752438e-02  -7.2567595e-02   6.7960773e-03   7.3667675e-02  -9.8464351e-02  -7.8983013e-02  -2.2317730e-03  -7.6811773e-02   9.0202113e-02   1.9648893e-01   5.7583023e-02   7.2989800e-02   3.5592236e-01   0.0000000e+00   1.5581407e-01   2.1729048e-01   9.9418232e-02   1.1526389e-02   2.3985169e-02   1.0601911e-01   2.3453651e-02  -1.1246197e-02   5.2551595e-02   4.8986738e-02  -7.9000518e-02   5.5377359e-02  -8.0510476e-03  -3.5179788e-03   6.2268628e-02  -5.1554510e-02  -6.3369046e-02   1.6963890e-02   6.6107352e-02  -3.3903344e-02   2.7678581e-02  -6.0244718e-02  -2.6468409e-02  -1.2978937e-01  -1.1374142e-03   3.9289350e-02   2.1775555e-02   4.6136858e-02  -7.2236579e-04  -1.3271305e-02   4.1305221e-02   3.2821468e-02   2.6372071e-02  -4.6579391e-02  -1.0903274e-01   5.5861748e-02  -4.5833102e-02  -2.8765227e-02  -2.7885157e-02  -6.6530736e-04   1.7849712e-02  -5.7605555e-02   2.0222091e-02   1.0153197e-01  -3.8677223e-02   2.5735136e-02   1.4086425e-01  -8.9003093e-02   1.7237116e-03   6.9225777e-02  -1.5501248e-01  -8.6305309e-02   9.3650353e-02   6.8414155e-02  -5.6715769e-02   9.5256325e-03  -1.3515785e-02  -5.5694415e-02   6.9684948e-03  -7.1250781e-04   8.3940485e-02   9.0200578e-02   4.7814617e-02  -3.8250812e-02
   1.7160774e-02   5.8550659e-02   5.2329304e-02   1.1959872e-02   2.4777510e-01  -3.7670317e-02   5.7333606e-02   4.9796344e-03   4.5988850e-02   1.1630041e-02   2.7557086e-02  -5.5032552e-02   3.1499699e-02   4.4670791e-03   6.3410868e-02   2.7426682e-02   2.4280055e-02  -2.2308520e-02   1.8422534e-02  -3.3735085e-02  -3.5173273e-03  -4.5414741e-02  -2.1497900e-02  -4.3803649e-02   1.7840314e-02   1.5581407e-01   0.0000000e+00   4.1190088e-02  -3.5731043e-02   4.2913448e-02   4.3424952e-02   3.3046923e-02  -3.0590430e-02  -1.0521475e-02   8.2137766e-02  -2.8441225e-02   7.1731273e-02   3.1871726e-02  -5.7741402e-02   1.8762547e-02  -4.4478269e-02   7.5426454e-02   2.4404199e-02  -2.3547860e-03  -1.1614438e-02   1.2562209e-02   3.3633702e-02   1.2834077e-02   1.7063255e-02   4.9640621e-03   8.3472496e-03  -7.0469301e-03  -6.7359129e-02   3.1541092e-02   3.6601146e-03  -1.7953282e-02  -4.7195268e-03   5.0234272e-02   1.1693293e-02   2.6337840e-02  -3.6295073e-02   9.7386354e-03   4.4204703e-03  -9.2227584e-03   2.9793295e-02  -1.2764790e-02   7.1640041e-03   6.1701469e-02   1.4108992e-03   7.2272081e-02   1.6247378e-02   5.0509855e-02  -2.2991150e-02   5.2303979e-02   6.6123879e-02  -3.1100847e-02  -2.0939678e-02  -6.9039143e-03  -7.4445617e-02   1.2792705e-01   2.1292282e-02  -1.0332066e-03  -1.3440662e-02  -3.4779232e-02  -7.1511076e-02  -4.5418462e-02  -2.1762662e-02   8.1367942e-02  -9.7273200e-03   3.1212257e-02
   5.0441173e-02   3.1004692e-02  -4.2027381e-02  -6.2648549e-03   1.9394238e-02   1.5092796e-01   8.5989779e-03   3.5371406e-02   4.8898378e-02  -9.1461829e-03  -2.6272793e-02   8.7662314e-02   2.9153903e-02   1.4969716e-02   4.6999330e-02   9.6047751e-03  -3.6006382e-02   2.4786107e-02  -4.3418513e-02  -3.3838994e-03   1.7334386e-02   1.0733419e-01   1.6886062e-02   3.2676272e-02   6.7774477e-02   2.1729048e-01   4.1190088e-02   0.0000000e+00   3.4026300e-02   4.9813052e-02  -8.6635090e-03  -3.4868818e-02  -9.5320045e-03   2.2707161e-02  -4.3247689e-02  -1.3124577e-02   4.8505248e-02   2.2553866e-02   5.9294064e-02  -9.3806221e-03   3.6765090e-02  -6.4728672e-02  -1.5692642e-02   1.2195406e-03   4.0651675e-02   5.3144901e-02  -3.2354092e-02  -1.0081484e-02   2.8189183e-02   3.6923462e-02   5.4531103e-03  -1.1668981e-03   2.6374130e-02  -7.8834930e-03  -1.8975358e-02   1.1719457e-02   5.4075256e-03   2.3759448e-03  -6.7052559e-02  -1.8129854e-02  -3.0809652e-02  -2.8053773e-02  -3.7002584e-02  -6.4727272e-02   6.1632334e-02  -8.7216462e-03  -1.1305190e-02   3.0779531e-02  -2.4410843e-02   1.5047601e-02   1.4591297e-02   1.6878092e-02  -1.2654444e-03   4.4789763e-02   4.9959661e-03   5.3330027e-02  -7.5524825e-02  -2.6811921e-02   3.3654090e-03   6.6317138e-02  -2.5035855e-02   3.8337202e-02  -6.0688776e-02   6.1331095e-03  -7.6165006e-02  -5.2119356e-02   8.8634050e-03   3.5575286e-02   1.5734594e-02   1.7561395e-02
   1.2566015e-01   2.8630961e-02  -5.2146477e-02   2.5417413e-02  -8.6206235e-03  -5.2377136e-03  -7.4881090e-03   9.9435030e-02  -5.0735480e-04   4.3326197e-03   1.3044934e-02  -4.7912020e-02   9.6344191e-02   3.8853618e-02   7.3904470e-02   3.8968587e-02   6.7138583e-02  -9.7842557e-02  -1.3016878e-02  -2.8857749e-03  -3.7903404e-02  -2.6154446e-02  -1.1172822e-01   1.5453118e-02  -5.8118883e-02   9.9418232e-02  -3.5731043e-02   3.4026300e-02   0.0000000e+00   1.6197917e-01  -6.2157348e-02  -4.0135388e-02  -1.7794866e-02   2.0021692e-02  -1.1812228e-01  -8.8610911e-03  -3.5101663e-02   3.1247788e-03   9.8367095e-03  -1.9997419e-02   4.6698134e-02  -2.0035454e-02  -4.5985301e-02  -7.6522973e-02   2.4694960e-02   2.8331284e-02  -2.7574503e-02   6.8667577e-03   3.2739227e-02  -2.7891334e-02  -5.2760960e-02  -1.1256006e-01   4.0408244e-02  -6.6667732e-02  -4.7403857e-02  -3.1272422e-03   6.5097496e-02   4.4043568e-03  -7.1209600e-02  -1.0595879e-02  -5.8235374e-02  -2.6964465e-02  -1.1381381e-01   5.9819281e-03  -1.0171356e-01  -3.0202313e-02   6.9656616e-02   1.4928922e-02  -1.6896697e-02  -6.6140393e-02  -3.0028603e-02  -8.1025325e-02   2.0719420e-01  -1.1513909e-01  -8.5980433e-03   8.9235671e-03   1.2627684e-01   8.2398883e-02   1.9545839e-01   3.7685802e-02  -1.9271116e-02   4.4508393e-02   4.3798455e-02   1.7812979e-02  -1.1944959e-01  -3.6585694e-02   9.7775385e-02   4.5310644e-02   3.3919579e-02  -1.2447731e-02
  -2.8101395e-02   1.1167225e-02  -1.7046990e-02  -6.6329707e-02   2.9605731e-02  -4.2281958e-03   2.6789547e-02   2.7075279e-02  -6.5605451e-02   4.1581503e-02  -5.0619240e-02   1.2276827e-01  -6.4747327e-02   4.3991507e-02   5.7568027e-02   7.7587337e-03   5.7924936e-02   1.3231832e-01   3.3615949e-02  -3.3332041e-02  -6.4488939e-03  -1.0788271e-01  -2.2696382e-02  -3.7363980e-02   3.1262515e-02   1.1526389e-02   4.2913448e-02   4.9813052e-02   1.6197917e-01   0.0000000e+00   2.3955947e-02   3.3304318e-02   4.3136722e-02   5.0592795e-02  -4.2253804e-02   3.3108774e-02  -5.4985810e-02   1.3690500e-02   1.0429394e-01   5.5283202e-02  -9.9249951e-02   1.2255933e-01  -6.6974047e-03  -1.0727012e-01   5.7571294e-02   1.0896222e-02  -1.5539598e-03   1.6492621e-02   1.6594104e-02  -7.5663786e-03  -6.7642119e-02   1.1773197e-02  -4.5947062e-02   7.6494372e-03  -1.6345146e-02   3.1947372e-02   1.0014004e-02  -4.5162813e-02   5.0117551e-02   1.9725583e-02  -2.5459961e-02  -4.3172377e-02   8.4263767e-02  -2.8068158e-02   1.8808120e-02  -6.5573036e-02  -6.5129091e-02  -9.6269428e-02  -2.0528938e-02  -2.4774103e-02  -7.1197535e-02  -1.1808977e-02  -7.8411770e-02   2.6647653e-01  -2.9914027e-02  -5.1785674e-02   7.6422954e-02  -5.0097394e-02  -7.4455698e-02   2.0432492e-01  -2.9931363e-02   1.8255598e-02   9.2132867e-02   5.7792725e-02  -8.2198302e-03  -1.2041263e-01   2.8510677e-02   8.9594551e-02  -2.9570502e-02  -4.8390980e-02
  -2.8016963e-02  -2.9340140e-02   3.3120162e-02  -1.9956666e-02   7.8141884e-02   5.9442022e-02  -1.1203891e-02  -6.0806794e-02  -6.6165190e-02   4.5850060e-03   4.7044122e-02  -2.3834021e-02  -3.7388910e-02  -1.3170678e-01   1.0733442e-01  -1.1008877e-02   6.3591378e-03   7.7882216e-02   1.1100811e-01   7.5562017e-03   1.0116863e-01  -2.4223988e-02   1.5883562e-01   3.8365901e-02   1.1562409e-01   2.3985169e-02   4.3424952e-02  -8.6635090e-03  -6.2157348e-02   2.3955947e-02   0.0000000e+00   3.8160707e-01   6.0856249e-05  -2.8634059e-02   5.7886325e-03   1.1999013e-02   1.2069297e-02  -3.8292756e-02   5.2197412e-02   8.7318595e-03  -2.3118937e-02   2.1533428e-02  -6.0507658e-03  -7.0040448e-02   6.3861594e-02   1.1097136e-01  -3.9254125e-03  -5.5374999e-02   6.1622946e-02   6.5140597e-03  -1.7479990e-02  -3.2837658e-02  -7.8069893e-02  -5.0649859e-03   2.9944320e-03  -1.6764837e-02   7.3442813e-03  -1.4788939e-02  -1.0237425e-02  -7.3767038e-02   1.1622543e-01   3.7742793e-02  -8.9603299e-03   4.2504055e-02  -6.1134624e-02  -1.8164981e-02  -4.2585590e-02  -4.5425510e-02   5.7685573e-02  -4.4150972e-02  -1.6048672e-02   2.0271632e-02   2.5599003e-02   6.3915034e-03  -7.9121816e-03   1.9274526e-01  -4.2033819e-05   3.1732091e-02   2.1066718e-02  -2.2901346e-02   5.7531641e-02   5.4916977e-02  -7.2375313e-03  -3.3160512e-03   2.1700664e-02  -1.2431382e-02  -4.9036144e-02  -6.7193735e-02   6.5096783e-03  -1.4159942e-02
  -5.5996752e-02  -2.6098727e-02  -6.4002439e-02  -5.1472267e-02  -1.2430772e-02  -3.3095807e-02  -3.4879934e-02   4.9289999e-02  -7.4285096e-02  -2.8243485e-02  -2.1639475e-02   4.2990314e-02  -3.3242091e-02  -2.9319865e-03   3.3259180e-02   3.6363429e-02   1.1088819e-02  -3.2600362e-03   7.0309455e-03   2.6411058e-02   3.8998613e-02  -2.2964905e-03   1.5154936e-01   2.1457832e-02  -3.9444402e-02   1.0601911e-01   3.3046923e-02  -3.4868818e-02  -4.0135388e-02   3.3304318e-02   3.8160707e-01   0.0000000e+00   1.2417509e-01   2.1380135e-02   7.6037635e-02  -9.6243643e-02  -5.3363413e-02  -8.3907120e-02  -2.6115096e-02   5.2037919e-02  -2.3053503e-02  -9.5053257e-03   6.9611849e-03   6.9493990e-03  -1.0047536e-01   1.0380548e-01  -2.8006621e-02   7.7935172e-02   1.1799509e-02   5.9955733e-02   1.8216221e-02   5.5246287e-02  -6.7649493e-02   4.8865906e-02  -3.1246624e-02   4.4303358e-02   6.4018891e-02  -1.5030832e-02   2.0144529e-02   1.5219233e-02   1.0836032e-02   8.1429208e-02   3.6209990e-02  -3.1294081e-02  -6.4052718e-02   1.6667604e-01  -3.1108059e-02   1.0305048e-02   7.7087207e-02  -1.1796665e-01  -3.2511368e-02   1.7517982e-01   9.3540834e-02  -1.3511141e-01  -1.6757604e-02   1.0029192e-01   8.4094462e-03  -1.4693353e-02  -8.5719163e-02  -2.1980641e-02   1.2333515e-01   1.5117311e-02  -1.1713222e-01   8.9887468e-02   4.8116481e-02  -4.5476012e-02   2.1330285e-02   1.9802551e-02   2.4456583e-02   6.1261351e-02
  -9.2532532e-02   1.2088212e-02   2.2126620e-02  -5.3187903e-02  -4.4073597e-02   4.1926881e-02   2.4041467e-03   4.0196808e-03  -2.1941308e-02  -3.0582518e-02   2.0095139e-02   3.3451382e-03  -1.1532924e-02  -5.2982680e-03  -3.5994070e-02  -2.5905490e-02   5.0913043e-02   3.5653021e-02   9.2049556e-02  -3.4543616e-03   6.2947143e-02  -4.6573739e-02   6.1091084e-02  -2.7072674e-02  -4.4580148e-02   2.3453651e-02  -3.0590430e-02  -9.5320045e-03  -1.7794866e-02   4.3136722e-02   6.0856249e-05   1.2417509e-01   0.0000000e+00   4.4428580e-01   8.3172780e-02  -1.2973333e-01  -4.1494466e-02  -2.7206425e-02  -2.0055516e-02  -2.2682816e-02  -1.1545187e-01   3.1372644e-02  -1.1742817e-02  -1.3767139e-02  -3.6544935e-02   1.9854649e-02   1.2664626e-02  -1.0285244e-01   6.3115517e-03  -1.0634171e-01  -6.5464138e-03  -1.0907603e-01  -1.6091934e-02  -9.2331190e-02  -9.3999995e-02   6.1373274e-03  -1.1290360e-01  -5.9095366e-02  -1.1319939e-01  -2.4382276e-02  -6.2012389e-02  -4.4957206e-03   2.1080840e-03   5.6692980e-02  -5.2809343e-02  -9.2748473e-02   1.6055215e-01  -5.5366935e-03  -1.8274905e-03  -8.3647530e-02   8.3924244e-02  -7.1746109e-02  -1.2825831e-01  -1.0312226e-01   7.1768377e-02  -7.5930043e-02   9.9047631e-02  -2.0349099e-01   1.2993171e-03   2.1097995e-01  -8.9740582e-02   3.6872756e-03   2.1029377e-02   3.8673194e-02  -5.6550029e-03  -5.2292406e-02  -3.1708166e-03   2.4304256e-02  -3.4999042e-02   3.0707869e-02
  -4.9760076e-03  -5.8716216e-03  -1.5771079e-03   3.6766760e-02   2.3202151e-02  -2.5979521e-02   1.5748613e-02   3.3233784e-02   1.4091103e-02   1.6138203e-03   6.3862899e-02   2.1107982e-02   6.3217940e-03   7.0864529e-02   1.0715599e-02   5.6477357e-02   7.8750731e-02   3.4953320e-03   6.9990069e-02   4.9642577e-02  -4.7052568e-02  -1.4575817e-02   5.7574233e-02   4.2804428e-02   3.2291516e-02  -1.1246197e-02  -1.0521475e-02   2.2707161e-02   2.0021692e-02   5.0592795e-02  -2.8634059e-02   2.1380135e-02   4.4428580e-01   0.0000000e+00   2.9010077e-02   1.8834256e-01  -9.4152065e-02  -1.6574724e-01  -8.2599230e-02  -7.0556185e-02   2.2359796e-01   1.6408313e-02   2.7999074e-02   3.9291254e-02  -2.5218268e-02   1.1628710e-02   7.8299552e-02   1.0039917e-02  -5.6518626e-02  -5.0582422e-02  -4.9733042e-02   6.7691200e-02   1.8930951e-02   3.5481495e-02  -1.0794778e-01  -7.9479914e-03  -2.7736013e-02   1.4410320e-02  -1.3927152e-01   5.8882105e-02  -9.1048587e-02   1.2586027e-02   4.7974848e-02  -2.3393815e-02  -6.4475699e-02   1.8510362e-02  -1.9303127e-02   9.3014307e-02  -1.1480835e-01   8.6971433e-02  -4.3681705e-02  -6.5634533e-02   4.4919136e-02   8.6514217e-02   2.2901672e-02  -8.1361467e-02  -8.4407289e-02   1.3288430e-01   7.6674762e-02  -1.3380072e-02   6.0876239e-02   6.1790507e-02   4.5275698e-02   3.9081572e-02  -4.5917666e-02   6.0105384e-03   2.1010019e-02  -5.5306328e-02  -4.5263089e-02   9.3095669e-03
   5.6309365e-02  -8.8103810e-02  -6.3713803e-02  -1.6129180e-03   1.1130236e-01  -6.0498451e-02  -3.0240350e-02  -2.5717294e-03  -3.8671308e-02  -4.1046261e-02   9.3976663e-02   2.8450652e-02  -7.7237251e-02  -1.2869978e-02  -9.4320099e-02   9.2287857e-02  -4.7271447e-02   6.3242015e-03  -2.8568760e-02  -2.7508990e-02   1.5969483e-02   2.5883617e-02  -7.8898471e-02   4.0367992e-02   1.5294202e-02   5.2551595e-02   8.2137766e-02  -4.3247689e-02  -1.1812228e-01  -4.2253804e-02   5.7886325e-03   7.6037635e-02   8.3172780e-02   2.9010077e-02   0.0000000e+00   5.8101306e-01   8.2804839e-02   1.3456221e-01  -5.7141468e-02   1.3118761e-01  -1.2170750e-01  -3.1926415e-02  -2.1161655e-02  -5.4131785e-02   6.6636676e-02   7.5043415e-02  -5.5804147e-02  -6.9064842e-02   2.8509819e-02  -1.2176819e-01  -1.7527355e-02  -2.5626635e-02   4.6453559e-02  -1.9158720e-02   2.5714659e-02   5.7547790e-02   3.0003130e-02   3.7608526e-03  -3.9259890e-02  -6.6129270e-02  -1.2046279e-02  -5.5390194e-02  -8.0843699e-02   5.2404049e-02   1.8329826e-01  -4.2929525e-02   2.2196798e-01   6.9346574e-02  -3.0436604e-02  -8.9463109e-03  -9.7699448e-02  -2.8388128e-02   8.1647599e-02  -1.0120983e-02   9.5712160e-02  -5.5783899e-03   2.1139061e-01  -7.9717161e-02  -6.8402090e-02  -1.8084548e-02   3.2735171e-02   1.4206370e-02   4.3987973e-02  -1.9891801e-02  -1.7225691e-02   6.8079558e-03  -4.5042572e-02  -6.5898806e-03  -5.3626979e-02   1.2241013e-02
   2.7475226e-02   2.9405397e-02   6.9535230e-02  -3.6599307e-02  -9.9504092e-02   4.1031349e-02  -4.1602682e-02  -2.5164968e-02  -6.5042863e-03  -1.0496057e-02   3.9919473e-02  -1.0385813e-03  -4.0781903e-02   4.1533367e-02  -2.8479663e-02  -3.2136114e-02   4.1982765e-02   6.1886199e-02  -4.1522060e-03   1.1850677e-02  -6.4971590e-02  -1.5197598e-02   3.0886566e-02  -1.6136663e-02  -1.6190556e-02   4.8986738e-02  -2.8441225e-02  -1.3124577e-02  -8.8610911e-03   3.3108774e-02   1.1999013e-02  -9.6243643e-02  -1.2973333e-01   1.8834256e-01   5.8101306e-01   0.0000000e+00   2.3389918e-02  -7.0352443e-02   1.1705322e-01  -9.1000424e-02  -1.7595886e-02  -5.8664066e-03  -5.0659362e-02   1.5746208e-02   8.6276172e-02   4.9144460e-02  -9.4602884e-02  -5.6136047e-02   4.0218580e-02  -1.2207229e-02  -3.7326445e-02  -4.1533893e-02   3.4184524e-02  -3.4969564e-02  -5.9784752e-02   4.9124877e-02   2.4529768e-03  -2.3614625e-02   1.4997831e-01   7.0315720e-06  -5.8620392e-02  -7.1933828e-02   1.1267653e-01   3.3264002e-02  -2.1630502e-02   2.4928420e-02   1.6464316e-02   1.1933957e-01   1.6226103e-02  -5.9201705e-02   8.6136077e-02   4.9642829e-02  -2.7648413e-02  -3.2024323e-02  -1.8871622e-01   1.3050170e-01  -2.3769585e-01   1.7652721e-01  -1.5334152e-01  -8.8658349e-03  -2.5792251e-03   7.6324090e-02  -1.1918693e-01  -1.7290401e-02  -5.2369717e-02   3.7329447e-02  -3.2705846e-02  -5.0504719e-02   4.2130358e-02  -3.1783657e-02
  -9.1402913e-02  -5.8556073e-02  -2.3685347e-02  -3.8253677e-02   5.7373441e-02   8.3752087e-02   1.3592771e-02   3.5430621e-02   1.0097931e-01   4.3929956e-02   6.9236642e-04  -1.3852514e-01  -4.9497966e-02  -7.3068084e-02   1.3059014e-02   1.2137221e-01   1.0071588e-01  -2.3128247e-02  -1.6752579e-01  -1.8150581e-02  -1.3102697e-01  -3.0504145e-03  -2.6281611e-02  -8.4692427e-02   1.8436519e-02  -7.9000518e-02   7.1731273e-02   4.8505248e-02  -3.5101663e-02  -5.4985810e-02   1.2069297e-02  -5.3363413e-02  -4.1494466e-02  -9.4152065e-02   8.2804839e-02   2.3389918e-02   0.0000000e+00   3.3007051e-02   1.8307725e-01  -7.8009631e-04   1.6213853e-02   9.4844576e-02   1.8938073e-02   2.9761109e-02  -5.1787889e-02  -1.0943165e-01   4.2767745e-02   4.2789910e-02  -2.1799315e-02  -6.9266847e-02  -1.6818907e-02  -7.5670168e-02  -6.5760928e-02  -6.6026286e-02   9.6010637e-02   8.3591730e-02  -1.0960113e-01  -5.5006858e-02  -8.2051574e-02  -4.5320645e-02  -8.0264399e-04  -1.1744377e-01  -5.6121642e-03   3.7886783e-02   9.8744744e-03   2.2577126e-02  -7.5757255e-02  -2.6092449e-02   3.0423937e-02   4.3616211e-02  -5.4500040e-02  -5.3901444e-02   9.4116761e-02  -1.1035138e-01   7.5001953e-02  -2.6615511e-02   6.7445722e-02  -2.0681200e-01   1.6498788e-01  -3.4654221e-02  -2.6048496e-02   1.0771712e-01   2.3594320e-02  -2.7407869e-02  -6.0696620e-02   1.0276761e-02  -3.6705730e-02  -4.2251087e-02   5.6512775e-02   4.4814701e-02
   1.2220468e-03  -9.4338749e-02   1.0695190e-02   4.2729547e-02   6.0004460e-02  -4.2405585e-02  -4.6590671e-02   3.3938565e-02  -2.1160078e-02   6.8113820e-03  -6.1187732e-02   7.0071358e-02  -5.2008361e-02   4.0579859e-03  -6.6704753e-05  -8.4528765e-02   2.6230249e-02  -1.9342467e-02   4.7392490e-02  -4.0795569e-02   3.1834920e-02  -1.7048037e-02  -3.4826611e-02   6.6706278e-02  -3.7039840e-02   5.5377359e-02   3.1871726e-02   2.2553866e-02   3.1247788e-03   1.3690500e-02  -3.8292756e-02  -8.3907120e-02  -2.7206425e-02  -1.6574724e-01   1.3456221e-01  -7.0352443e-02   3.3007051e-02   0.0000000e+00  -8.5940118e-02   3.1164558e-01   6.0370282e-02   1.2143006e-02   6.4399847e-02  -7.6211304e-02   3.2970664e-02   2.5384703e-02  -2.9894794e-03  -7.6485159e-02  -1.1435404e-02  -2.7480495e-02  -6.3763138e-02   8.2357096e-02   2.2010228e-02  -5.7286121e-03   1.0380190e-01   8.0486794e-02  -7.2773969e-02  -6.7491796e-02   3.9150167e-02   1.0703710e-03  -1.2563661e-01   4.1332652e-02  -6.1804177e-02  -4.7503351e-02  -1.5813558e-01   7.8251190e-02   1.8337353e-02  -1.1055581e-01   8.3414198e-02  -1.5134433e-01  -3.3500699e-03  -6.8550695e-03  -7.6068424e-02  -4.0120760e-02  -9.5537931e-02  -1.3324964e-01  -1.0662682e-01   7.3838605e-02   6.3167205e-02  -5.0476495e-03   1.1836934e-01   8.4420694e-03  -1.1363986e-01   7.1253408e-03  -2.6457684e-02  -6.6316563e-02  -1.0287252e-02  -3.2849346e-02  -2.7962210e-02   1.2768813e-02
   3.5785376e-02  -4.1668816e-02  -2.7431358e-02  -7.3981903e-02  -2.7307226e-02   6.3362641e-02   7.7908120e-03   1.4209586e-03  -1.6362132e-01  -4.7670679e-02   1.1039456e-01  -9.0821304e-02   8.8694301e-03  -5.6569195e-02   1.1285683e-01   6.7756899e-03  -4.5604094e-05   3.6169374e-02  -9.7679731e-02   6.2801617e-03   8.3299788e-03  -1.1416409e-01   4.7339130e-03   9.1880538e-03  -3.1459919e-02  -8.0510476e-03  -5.7741402e-02   5.9294064e-02   9.8367095e-03   1.0429394e-01   5.2197412e-02  -2.6115096e-02  -2.0055516e-02  -8.2599230e-02  -5.7141468e-02   1.1705322e-01   1.8307725e-01  -8.5940118e-02   0.0000000e+00   2.2888903e-01   7.5261148e-02   1.6608675e-03   2.6752492e-03   4.9089839e-02   7.1322728e-02  -6.6479519e-02   2.8261525e-02   3.1890266e-02   1.9872998e-02  -1.6605145e-02   4.7739494e-02   6.6649434e-03   3.2460873e-03  -2.5680392e-02   1.0802535e-01   1.0373615e-02  -1.7929527e-03  -3.5341922e-02  -5.0768066e-02  -6.4569552e-02  -2.1626103e-03  -1.7446629e-01  -1.3260239e-02  -3.6363131e-02   8.9269344e-02   2.9881689e-02  -3.5914736e-02   3.2013492e-02   1.7510417e-02   1.4810212e-02  -5.4284795e-03  -1.4078841e-01  -2.9780199e-02   1.1524703e-01   4.8884367e-02   3.0583276e-02   1.3486431e-02   4.5666164e-02   2.8760142e-02   3.3184597e-02   1.1050161e-02   2.7678882e-02  -8.2813246e-02  -8.1396573e-04  -8.5216172e-02  -8.9449659e-02   8.7529053e-02   7.1142781e-02   3.8668868e-02   5.5771011e-02
  -6.1628967e-02   3.3512665e-02  -5.7205414e-03  -4.0084738e-02   3.9213448e-02  -7.4028116e-03  -3.0724961e-02  -4.4059349e-02  -3.1924110e-02  -8.1095162e-03   2.2784486e-02  -3.6274655e-05   1.3180353e-02   2.1188112e-02  -5.8364612e-02   2.3250851e-03   1.0992490e-02   1.4735113e-02   3.1726382e-02   3.1880415e-02  -5.5109396e-02   3.6088424e-02  -8.5454819e-02   2.5549051e-02  -7.2275357e-02  -3.5179788e-03   1.8762547e-02  -9.3806221e-03  -1.9997419e-02   5.5283202e-02   8.7318595e-03   5.2037919e-02  -2.2682816e-02  -7.0556185e-02   1.3118761e-01  -9.1000424e-02  -7.8009631e-04   3.1164558e-01   2.2888903e-01   0.0000000e+00   1.3464418e-01   4.0113213e-02  -8.3778705e-03   2.6194042e-02   7.3931080e-02  -7.3311829e-02  -9.2424148e-02   6.5090048e-02  -5.6103525e-03  -1.9032071e-02   4.9707312e-02   2.8419162e-02   4.1275447e-02   8.8038988e-03   6.2907677e-03   1.3824737e-01  -6.7636722e-02   2.6405057e-02  -1.0751581e-01  -2.3511326e-02  -3.9669135e-02   1.3150947e-01  -1.1361124e-01  -1.9086649e-02  -1.1993370e-01   1.4655663e-01  -4.5132971e-02  -3.7864662e-02   2.6456631e-02   5.4727111e-05  -4.6207581e-02  -6.6789851e-02   1.7770433e-02   2.2703565e-03  -1.0578515e-01  -9.1644576e-03  -6.9148629e-02   5.6890206e-02  -3.3277491e-02   5.2866418e-02   1.0044441e-02  -6.2118614e-02   3.9293673e-02   8.7879083e-03  -9.9860016e-03  -1.6080781e-02   7.7755577e-02   4.4623182e-02  -1.4117940e-02  -3.9158795e-02
  -6.8359497e-02  -6.1919721e-02   6.0461823e-02   7.5052940e-02  -2.7664844e-02   8.7998939e-02  -3.0671043e-02   4.4258913e-03  -7.9537753e-02  -3.3677580e-02  -3.3924681e-03   1.0247313e-01   2.3954704e-02   8.5847053e-02  -4.3560641e-02  -1.2696806e-01  -2.5054844e-02   1.4385621e-01  -9.0172348e-02  -4.6167913e-02   1.7226664e-02   8.7040923e-02  -8.3586240e-03   4.3636509e-02  -1.2224230e-01   6.2268628e-02  -4.4478269e-02   3.6765090e-02   4.6698134e-02  -9.9249951e-02  -2.3118937e-02  -2.3053503e-02  -1.1545187e-01   2.2359796e-01  -1.2170750e-01  -1.7595886e-02   1.6213853e-02   6.0370282e-02   7.5261148e-02   1.3464418e-01   0.0000000e+00   7.6542637e-02  -4.5774292e-02  -4.7369855e-02  -1.6043148e-02  -6.6222370e-03   3.4734493e-02  -1.8346380e-02   4.4264192e-02  -7.3421156e-02   4.6613988e-02   3.2544349e-02  -2.5194953e-02  -9.7961810e-03   7.5534170e-02   2.2180420e-02  -2.5823641e-02   6.9398975e-02   1.3185397e-02   5.9331024e-03  -4.7330540e-02  -4.5752523e-02  -2.7197086e-03  -6.9885938e-02   7.1772897e-02  -2.7442059e-01   7.8772090e-02   1.0277008e-01  -5.4907799e-02  -6.9174359e-03   4.2201579e-02   1.4959126e-01   2.9943528e-01  -7.9965414e-02   1.4189489e-01   8.2752006e-02   1.0983364e-01  -5.4483063e-02  -1.4691524e-01   2.5372068e-02  -6.4235140e-03  -5.7309746e-02   1.2679709e-01   6.9781617e-02   2.4024943e-01   4.7165914e-02   1.3733574e-02   1.8032127e-02   7.2420592e-02   3.8471603e-02
   5.1930949e-03  -4.3495601e-02   6.0041531e-02   3.6162014e-02  -6.1303629e-03  -9.5086903e-02   4.5313150e-02  -3.7426487e-03   6.2050770e-02  -1.1583209e-02   1.9736617e-02  -6.8239552e-02   1.2578050e-01   1.0079038e-02  -1.4624338e-01   7.0905156e-02   8.7479335e-02  -1.2811138e-01  -6.3566916e-02  -6.0022970e-02   1.6082070e-01  -6.8087993e-02  -1.1679389e-02  -1.0601598e-01   6.2010440e-02  -5.1554510e-02   7.5426454e-02  -6.4728672e-02  -2.0035454e-02   1.2255933e-01   2.1533428e-02  -9.5053257e-03   3.1372644e-02   1.6408313e-02  -3.1926415e-02  -5.8664066e-03   9.4844576e-02   1.2143006e-02   1.6608675e-03   4.0113213e-02   7.6542637e-02   0.0000000e+00   4.2924737e-02   1.3150557e-01  -1.5799666e-02   7.9057017e-02   5.3757236e-03   3.4743228e-02   3.1851070e-02   7.7996010e-02   6.3901805e-02   7.6313269e-03   4.0018186e-02  -5.5537509e-02  -1.6183306e-02   2.8913551e-02  -3.8334976e-02   1.1986042e-02  -5.4119656e-02   3.0359901e-02  -1.1147800e-01   3.5491369e-02   2.7528266e-02   9.5472963e-03   5.8061141e-02  -1.0498481e-01   1.2110289e-02   4.1897134e-02   2.2845717e-02   4.5972322e-03   7.1358833e-02   4.3472997e-02   5.0880515e-02   3.3786971e-01  -2.0002568e-02   1.8362371e-01  -1.8494719e-01  -7.0307911e-03   6.8585158e-02  -5.2090308e-02   5.0919154e-03  -3.0304259e-02   7.6957981e-02   3.3781392e-02   1.1249707e-01   8.7719931e-03   3.6982309e-02  -2.8510878e-02   5.1016086e-02  -2.3187881e-02
   2.2455618e-02   7.1089137e-02   1.6501681e-02   1.5875933e-02   3.5562653e-02  -2.6324515e-02   3.7036217e-02   5.7122171e-02  -1.5785524e-02  -3.6133529e-02  -1.5030361e-02   1.1688560e-01  -1.8399395e-03   5.5568417e-02   9.8789823e-02   5.1966487e-02   4.6429486e-02   2.2297155e-02  -1.9015704e-02   3.9566121e-02   2.5447594e-02   6.7603556e-02   6.8818074e-03   4.2291451e-02   1.2706626e-02  -6.3369046e-02   2.4404199e-02  -1.5692642e-02  -4.5985301e-02  -6.6974047e-03  -6.0507658e-03   6.9611849e-03  -1.1742817e-02   2.7999074e-02  -2.1161655e-02  -5.0659362e-02   1.8938073e-02   6.4399847e-02   2.6752492e-03  -8.3778705e-03  -4.5774292e-02   4.2924737e-02   0.0000000e+00   2.3757964e-01   2.4911607e-01  -1.0507289e-01   1.8626691e-01   1.7841502e-01   6.3507115e-02  -4.1238893e-02  -6.2546124e-02   8.1398024e-02  -7.9713144e-03  -5.6420762e-02   9.1345042e-02   1.8267266e-02  -1.7759469e-03   4.1890796e-02   2.9843084e-02  -5.0572903e-02  -1.0562712e-01  -3.7799401e-02  -5.0798834e-02  -5.7885806e-03   1.9568042e-02  -3.3750705e-02   3.6168493e-02  -1.5804100e-02  -1.3392530e-02   7.7689395e-02   9.0919996e-02   6.7124381e-02  -1.8729278e-02  -2.4161553e-02   5.9048238e-02   2.2459597e-02   4.1550995e-02   5.5531468e-03  -1.1283857e-01   6.2293449e-03  -1.0672655e-02   1.4255052e-02  -1.3006887e-01   7.2227403e-02   2.0224774e-03   2.6962035e-02  -1.2895953e-02  -1.4596535e-02   2.1149491e-02   3.5876549e-02
   5.7955199e-02  -6.7045718e-04   1.8838921e-02  -4.7582032e-02  -1.9019931e-02   2.5953713e-02  -8.1403850e-02  -4.1227926e-02   5.2097347e-02  -1.9865928e-02  -2.0451668e-02  -1.0289225e-02  -2.3135105e-02   1.1181679e-02  -1.3381341e-02   1.3004470e-02  -3.2866645e-02  -3.0133100e-02   1.4231375e-03  -8.3075064e-02   6.1278563e-02   6.1842586e-02   6.0362364e-02   5.6421292e-02  -6.7250849e-02   1.6963890e-02  -2.3547860e-03   1.2195406e-03  -7.6522973e-02  -1.0727012e-01  -7.0040448e-02   6.9493990e-03  -1.3767139e-02   3.9291254e-02  -5.4131785e-02   1.5746208e-02   2.9761109e-02  -7.6211304e-02   4.9089839e-02   2.6194042e-02  -4.7369855e-02   1.3150557e-01   2.3757964e-01   0.0000000e+00   9.3780116e-02   6.0060804e-02   9.3249454e-02   2.8784178e-01  -8.5842678e-02   2.5748467e-02   3.3838077e-02   3.0603086e-02   5.2469584e-02  -4.5038657e-02  -6.9267946e-03   1.4530057e-02   6.9106155e-03  -8.7668671e-03  -4.1976917e-02   4.3552866e-03  -5.5391275e-02   2.5826475e-02   1.2433016e-03   8.8976882e-02   4.0984721e-02  -9.6513493e-02   3.9188676e-02   5.3306769e-02  -6.3208454e-03  -2.0860170e-02   1.9418753e-03  -3.2601787e-02  -4.8828737e-02  -2.6244220e-02  -7.1457256e-02  -2.1949547e-02   2.9910908e-02   4.9185626e-02   1.0767954e-02  -1.4768694e-02  -1.7252671e-02   1.7952076e-02   1.2167040e-02  -1.1428140e-01  -2.5821761e-02  -4.4634523e-02   8.4105809e-02   1.3967381e-03   3.0409866e-02   2.7592398e-02
  -1.2310864e-02   3.4283719e-02  -2.0973370e-02   9.6451134e-03   8.5262528e-03   4.7979166e-02  -8.6545415e-02  -6.2313809e-02   2.5861424e-02  -5.0855094e-02  -4.1050923e-02  -1.8919182e-02   6.7259212e-02   1.7095679e-02   1.0141524e-01   1.0714175e-02   3.1866095e-04   3.1919371e-02  -5.6194461e-02  -5.4145070e-02   2.3845709e-03  -2.6475045e-02   1.2303016e-02   8.4214115e-02   3.3268496e-02   6.6107352e-02  -1.1614438e-02   4.0651675e-02   2.4694960e-02   5.7571294e-02   6.3861594e-02  -1.0047536e-01  -3.6544935e-02  -2.5218268e-02   6.6636676e-02   8.6276172e-02  -5.1787889e-02   3.2970664e-02   7.1322728e-02   7.3931080e-02  -1.6043148e-02  -1.5799666e-02   2.4911607e-01   9.3780116e-02   0.0000000e+00   1.8649796e-01  -1.3010241e-02   1.2136412e-02   2.1993157e-01   3.5666363e-02  -2.7679310e-02   3.0074464e-02  -7.2372986e-02  -5.1608692e-02   9.8566865e-03  -1.1505602e-02  -1.3536713e-02   1.4429514e-02  -9.8076599e-03  -3.6041742e-02  -5.0306330e-02   1.9171900e-03  -1.9951370e-04   1.8668173e-02   4.1565077e-02   5.9285431e-02   1.2693782e-01   8.6491004e-02  -5.7459307e-02  -3.9124262e-02   9.2655878e-02   1.9126203e-02  -1.2230169e-01  -1.3804191e-03   1.5612066e-02  -7.1117326e-03   8.6504740e-02  -6.7230730e-02   6.8070941e-02  -5.7026526e-02  -5.4398219e-03  -8.2390595e-02   5.5961194e-02   2.5429406e-02   2.9721117e-02  -3.1152010e-02  -1.0179375e-01  -4.1969056e-02  -5.7992941e-02  -6.3955316e-02
  -1.0555063e-01  -5.0774821e-02  -6.9232865e-03   3.4926146e-02   2.1972014e-02   3.6228363e-02  -4.2125133e-02  -3.4270145e-02   6.5916651e-02  -5.3464367e-02  -1.5323846e-02  -1.0207719e-01  -2.2226559e-02   1.4677271e-02   4.7063193e-02  -2.1452881e-02  -5.4708603e-02  -8.9932034e-02  -8.9614142e-03  -2.2462448e-02  -6.6815340e-02   1.7373545e-02  -5.7800245e-02   1.6702118e-02  -2.5766939e-02  -3.3903344e-02   1.2562209e-02   5.3144901e-02   2.8331284e-02   1.0896222e-02   1.1097136e-01   1.0380548e-01   1.9854649e-02   1.1628710e-02   7.5043415e-02   4.9144460e-02  -1.0943165e-01   2.5384703e-02  -6.6479519e-02  -7.3311829e-02  -6.6222370e-03   7.9057017e-02  -1.0507289e-01   6.0060804e-02   1.8649796e-01   0.0000000e+00  -1.7746785e-02   5.6025307e-02   1.4024005e-01   1.1313257e-01   6.3328290e-02   1.8371444e-02   3.1259059e-02  -2.6160149e-03   9.5777893e-02   1.5412793e-02   1.4194864e-02  -2.0230173e-02   1.0655787e-01  -1.7706709e-02   2.3882116e-02  -1.9175712e-02   2.8801852e-02  -4.9683081e-04  -1.3285836e-03  -1.0159952e-01   6.6078164e-02   6.0854013e-02   4.5513847e-02  -1.1649139e-01   1.3050098e-01   1.1038471e-02  -8.7189369e-03  -1.8612047e-03   2.9334166e-02  -7.5094845e-02   4.4597319e-02  -2.3693628e-02   3.8723466e-02   6.5229800e-03  -4.3568459e-02  -1.8963412e-02  -5.8011452e-02  -3.0309964e-03  -5.0835004e-02  -1.8872951e-02  -1.4726524e-02   2.0837902e-02  -5.3325228e-02  -6.3497421e-02
   4.5889982e-02   1.3189049e-02  -2.4967620e-02   1.5060481e-02   2.6859477e-02  -6.6430602e-02  -7.3146097e-02  -1.9075746e-02   5.1116361e-02   3.9048585e-03  -7.7053670e-02  -9.1499344e-02  -7.6476143e-02   5.7672833e-02  -1.0615395e-01  -4.9641592e-02   4.8615356e-02   4.3479229e-02  -1.0980829e-02  -9.0684819e-03   3.0630247e-03  -1.4087714e-01   2.1077671e-02   2.5371354e-02  -3.5833709e-03   2.7678581e-02   3.3633702e-02  -3.2354092e-02  -2.7574503e-02  -1.5539598e-03  -3.9254125e-03  -2.8006621e-02   1.2664626e-02   7.8299552e-02  -5.5804147e-02  -9.4602884e-02   4.2767745e-02  -2.9894794e-03   2.8261525e-02  -9.2424148e-02   3.4734493e-02   5.3757236e-03   1.8626691e-01   9.3249454e-02  -1.3010241e-02  -1.7746785e-02   0.0000000e+00   1.6024160e-01   1.4583298e-02  -7.7036918e-03  -1.2295644e-02   1.2608713e-03   1.0298721e-01   1.2277610e-01   3.6946925e-02   6.2763601e-02   1.7398432e-02  -8.8686359e-02  -4.3543629e-02  -7.0192780e-02   4.6267603e-02  -1.3336353e-01  -3.2809019e-02  -1.3337667e-01  -7.1807595e-02  -2.5967212e-02  -3.1809183e-02  -1.0587899e-01   6.2611609e-02  -6.9832175e-03   9.1251035e-02  -1.7802399e-01   8.2589421e-02  -9.7625604e-03  -8.2585902e-02   1.1305288e-01   5.4699090e-02  -1.1903323e-01  -4.2088017e-02   3.4013796e-02  -2.5227338e-02  -1.9190754e-02  -1.4448423e-02   3.7994094e-02  -1.5038275e-02   6.1087786e-02  -3.9145494e-02  -3.5502760e-02  -5.8113313e-02  -3.9323608e-02
  -3.0827773e-03   6.2286571e-03  -7.5816149e-03  -7.7177072e-02  -1.3587681e-02   2.2619501e-02  -2.1931632e-02  -6.9511870e-03   2.4322009e-02   7.6111023e-02  -2.3526231e-02  -1.7624821e-02  -2.2227335e-02  -2.8758328e-02  -6.5296098e-02   6.6821645e-03  -7.3207434e-02  -5.5521398e-02   1.8385605e-02  -1.0204705e-03   1.7595121e-02  -8.8699806e-02   2.0054557e-02   1.7769698e-02  -6.4580579e-02  -6.0244718e-02   1.2834077e-02  -1.0081484e-02   6.8667577e-03   1.6492621e-02  -5.5374999e-02   7.7935172e-02  -1.0285244e-01   1.0039917e-02  -6.9064842e-02  -5.6136047e-02   4.2789910e-02  -7.6485159e-02   3.1890266e-02   6.5090048e-02  -1.8346380e-02   3.4743228e-02   1.7841502e-01   2.8784178e-01   1.2136412e-02   5.6025307e-02   1.6024160e-01   0.0000000e+00  -4.5062424e-03   2.7467577e-02   2.5080283e-02  -3.5723915e-02  -1.4173159e-02  -5.8989122e-02  -1.7898135e-02   9.6980884e-02   2.8806852e-02  -4.8159102e-03  -7.5411011e-02  -2.3222192e-02  -4.8960259e-02  -8.6733521e-02   2.4930507e-02   3.9756268e-02   3.6442920e-02  -4.9149971e-02   1.1653653e-02   9.1531681e-02  -5.2158745e-03  -3.1641203e-02  -3.5473639e-02  -1.5011819e-02   6.3529635e-02  -1.3952158e-02   5.1635732e-02  -2.5730243e-02  -9.2175603e-02   1.1834419e-01  -1.2671168e-02   7.9660318e-02   2.7031794e-02   7.8834205e-02  -6.7484010e-02   1.5522964e-02  -4.2505211e-03  -5.2049860e-02  -5.3150776e-03  -1.7504066e-02  -7.2766344e-02   8.7905885e-03
  -3.1137461e-02  -1.2133767e-02  -8.4094668e-03   2.9563340e-02   2.4237955e-02   5.2194924e-02   3.5401246e-02  -4.1340844e-03   4.5707250e-02   3.0171397e-02  -3.7722071e-02  -3.5401659e-02   8.1244119e-03  -3.9281858e-02   9.3608627e-02  -1.0821068e-02  -2.8133287e-02   1.5712181e-02  -3.5636013e-02   1.4055922e-02  -7.1272135e-02  -8.2711151e-02  -8.1647693e-03  -3.7251968e-02   3.1588372e-02  -2.6468409e-02   1.7063255e-02   2.8189183e-02   3.2739227e-02   1.6594104e-02   6.1622946e-02   1.1799509e-02   6.3115517e-03  -5.6518626e-02   2.8509819e-02   4.0218580e-02  -2.1799315e-02  -1.1435404e-02   1.9872998e-02  -5.6103525e-03   4.4264192e-02   3.1851070e-02   6.3507115e-02  -8.5842678e-02   2.1993157e-01   1.4024005e-01   1.4583298e-02  -4.5062424e-03   0.0000000e+00   1.1682322e-01   1.5125019e-01  -1.9179980e-02   1.3528903e-01   1.6884426e-02  -3.4278519e-02   1.8883387e-02   1.7225855e-02   1.3818535e-02   1.6979842e-02  -7.1727936e-02  -3.9414835e-02  -1.4177818e-02   9.2753786e-03   7.2737334e-03  -5.9444498e-02  -1.4610606e-02   2.6240627e-02  -1.5641860e-03   1.2760915e-02  -1.0889728e-02   9.7910407e-02  -8.9031580e-03  -2.6924067e-02  -4.4080774e-02   5.9115023e-02  -3.0284546e-02   3.5170047e-02  -6.8522795e-02  -1.6140923e-02  -4.2367187e-02   2.7651145e-02   6.7586568e-02   6.3291352e-02   6.7837066e-02   7.6419630e-02   5.6215409e-03  -3.7815620e-03   2.7586473e-02  -3.9771284e-03  -3.4352684e-02
   7.0549543e-02   2.9213351e-02   3.2361549e-03   4.8856891e-03   9.5978725e-03   5.3489461e-02  -1.4301784e-02  -4.9895639e-02   6.0983276e-02   2.0075351e-02  -1.5714355e-02  -2.1752589e-02  -1.3454553e-02   7.3240541e-02  -3.1200669e-02  -1.9191770e-02  -1.3341463e-02  -1.7789777e-02   3.0708078e-02   1.6816837e-02   1.5010152e-02  -7.6905247e-03   3.7176657e-02  -8.4893072e-03  -2.7587576e-02  -1.2978937e-01   4.9640621e-03   3.6923462e-02  -2.7891334e-02  -7.5663786e-03   6.5140597e-03   5.9955733e-02  -1.0634171e-01  -5.0582422e-02  -1.2176819e-01  -1.2207229e-02  -6.9266847e-02  -2.7480495e-02  -1.6605145e-02  -1.9032071e-02  -7.3421156e-02   7.7996010e-02  -4.1238893e-02   2.5748467e-02   3.5666363e-02   1.1313257e-01  -7.7036918e-03   2.7467577e-02   1.1682322e-01   0.0000000e+00   4.8111291e-02   6.8974304e-02   3.7288979e-02   1.4610873e-01  -3.0510695e-02   3.4455681e-02   2.2546020e-02   6.8186103e-02  -4.9723226e-02  -7.1691902e-03  -6.2844869e-03  -3.4715508e-02  -1.0882324e-01  -9.0936327e-02  -1.0618129e-02  -2.1283309e-02   4.2385920e-02   9.5847039e-03   1.8295732e-02  -1.2969950e-02  -1.5501477e-02   9.7344745e-03  -8.1403179e-03  -1.2508485e-02   4.9616073e-02   7.1113900e-03  -1.1137758e-01  -9.6820197e-03  -1.1020268e-01   4.5378535e-02   1.6956013e-02   8.3798692e-02   3.6983757e-02   1.6954444e-02   1.4373391e-03  -4.9883742e-03   2.0666266e-02   2.6846778e-02   4.8594879e-03  -1.2591265e-03
  -4.0949762e-02  -3.5161412e-02  -1.6587012e-02   1.8492132e-02  -4.5067299e-03   3.9282898e-03  -1.1288713e-02   1.8612778e-02   2.7504838e-02   4.8070950e-02   7.3574662e-02   3.1634595e-02   2.8998551e-02  -2.9268331e-02  -1.7011957e-02   6.9742489e-03  -4.2622180e-03  -3.3937685e-02  -3.3576474e-03   4.8396094e-02   3.4488391e-02  -5.4051746e-02   1.0446350e-02  -2.8368958e-02   2.8533851e-02  -1.1374142e-03   8.3472496e-03   5.4531103e-03  -5.2760960e-02  -6.7642119e-02  -1.7479990e-02   1.8216221e-02  -6.5464138e-03  -4.9733042e-02  -1.7527355e-02  -3.7326445e-02  -1.6818907e-02  -6.3763138e-02   4.7739494e-02   4.9707312e-02   4.6613988e-02   6.3901805e-02  -6.2546124e-02   3.3838077e-02  -2.7679310e-02   6.3328290e-02  -1.2295644e-02   2.5080283e-02   1.5125019e-01   4.8111291e-02   0.0000000e+00   2.5839124e-03   2.8066083e-01   3.5565188e-02   6.1496157e-02   3.0151375e-02   9.0437813e-03  -3.1616229e-02   4.7854843e-02  -3.7626752e-02  -1.5444821e-02   2.3190821e-02   6.6899370e-03   4.7597295e-02  -8.9580403e-03  -3.3828761e-02  -1.8105271e-02   2.2091549e-02   4.2382407e-02   5.3402615e-02   2.0157505e-02  -6.4965056e-02  -4.6582929e-03  -4.1672216e-02   2.6999226e-02  -3.3007074e-02  -5.5767922e-02  -6.6082684e-02   4.2837305e-02  -4.4897612e-02  -4.7015394e-02   5.9967492e-02   5.6371055e-02   1.0048896e-02   8.0562170e-02   7.2871100e-03  -9.8133156e-03   6.2330176e-02  -2.5400826e-02   1.0130782e-02
  -2.5718200e-02   2.3682605e-02  -1.5857877e-02  -3.5608205e-02  -3.1812400e-02  -5.9150302e-03   6.7969067e-03   4.8654372e-02   7.2414870e-02   5.0790959e-02   2.5358563e-02   1.3873218e-01   3.7860709e-02   9.8169569e-03  -4.4188604e-02  -3.9760048e-02   5.4596398e-03   2.1838695e-02  -2.9302225e-02  -2.1457624e-02  -2.8462305e-02   5.4892717e-02  -2.7066946e-03  -3.9070241e-02   5.9122159e-02   3.9289350e-02  -7.0469301e-03  -1.1668981e-03  -1.1256006e-01   1.1773197e-02  -3.2837658e-02   5.5246287e-02  -1.0907603e-01   6.7691200e-02  -2.5626635e-02  -4.1533893e-02  -7.5670168e-02   8.2357096e-02   6.6649434e-03   2.8419162e-02   3.2544349e-02   7.6313269e-03   8.1398024e-02   3.0603086e-02   3.0074464e-02   1.8371444e-02   1.2608713e-03  -3.5723915e-02  -1.9179980e-02   6.8974304e-02   2.5839124e-03   0.0000000e+00  -1.2555108e-01   1.9259755e-01   5.6883104e-02   1.7346931e-01  -3.9009350e-02   5.8041732e-03   8.6550870e-02   6.9244881e-02  -4.8716140e-02   8.5511203e-03  -8.8061475e-02  -5.0997454e-02   2.1637591e-02   8.2497690e-02   3.2663109e-02   9.7301593e-02  -4.2647272e-02  -3.9030611e-02  -5.7709436e-02  -2.4699858e-02  -1.9481248e-02   6.3443722e-02  -1.7525942e-03   2.2415452e-03   8.1412503e-02  -5.3787428e-02   1.2428763e-01   3.5905051e-02  -6.2315306e-03  -4.0472778e-02   8.2271797e-02   4.9069120e-02   2.4778465e-02   7.2534187e-02  -3.8817037e-02  -6.6539751e-02   2.9418996e-02   3.5407550e-02
   3.5248915e-02  -1.6223153e-02   4.6879472e-02   7.6025822e-02  -3.6749306e-02   5.4837522e-02  -1.0089509e-02   5.4685707e-02   1.7238488e-02   7.2376852e-02   7.3222402e-02   3.8067298e-02  -1.0167616e-01  -3.7472697e-02   1.6735502e-02   3.8338209e-02   8.0839770e-02  -3.0243778e-02   9.5923031e-02   2.2120547e-02   1.8211861e-02   3.8460730e-02   1.8799500e-02  -6.0420962e-02  -3.0515186e-02   2.1775555e-02  -6.7359129e-02   2.6374130e-02   4.0408244e-02  -4.5947062e-02  -7.8069893e-02  -6.7649493e-02  -1.6091934e-02   1.8930951e-02   4.6453559e-02   3.4184524e-02  -6.5760928e-02   2.2010228e-02   3.2460873e-03   4.1275447e-02  -2.5194953e-02   4.0018186e-02  -7.9713144e-03   5.2469584e-02  -7.2372986e-02   3.1259059e-02   1.0298721e-01  -1.4173159e-02   1.3528903e-01   3.7288979e-02   2.8066083e-01  -1.2555108e-01   0.0000000e+00   8.7978921e-02   1.2478816e-01   3.0203598e-02   1.0732094e-01   5.5259536e-02  -2.3784091e-02  -6.7232763e-03   2.2586048e-02   1.2303098e-01   6.6275297e-02   4.2431449e-02  -3.8956247e-02   8.1806801e-02   3.4995408e-03  -3.2141048e-02   5.2036556e-02   8.7174168e-04  -3.2365224e-02   1.0863199e-02  -5.0335232e-02   2.6868487e-02  -8.4805761e-02   3.4466353e-02  -7.6344263e-02  -8.7895995e-02   1.0108735e-01  -1.6115741e-02  -3.8960501e-02   1.9220933e-02  -6.3348427e-02   4.3222372e-02  -2.1652178e-02   6.1700060e-02   1.0310629e-01   8.7408710e-04  -1.0588785e-02  -4.8646767e-02
   8.0448522e-02   3.5967954e-02   5.0156212e-02  -7.3092161e-03   1.8431093e-02  -6.3546232e-02  -2.0757436e-02  -1.0406152e-02   6.9208283e-02  -9.6096019e-02  -3.6652073e-02  -4.1200790e-02  -7.7242535e-02  -2.6466151e-02  -2.0023075e-02  -7.7130292e-02  -9.5002448e-03   6.1391811e-02  -1.1099602e-03  -1.5629613e-03   9.2421499e-03   1.8791267e-02   1.1739124e-02  -3.3109398e-02   4.1110148e-02   4.6136858e-02   3.1541092e-02  -7.8834930e-03  -6.6667732e-02   7.6494372e-03  -5.0649859e-03   4.8865906e-02  -9.2331190e-02   3.5481495e-02  -1.9158720e-02  -3.4969564e-02  -6.6026286e-02  -5.7286121e-03  -2.5680392e-02   8.8038988e-03  -9.7961810e-03  -5.5537509e-02  -5.6420762e-02  -4.5038657e-02  -5.1608692e-02  -2.6160149e-03   1.2277610e-01  -5.8989122e-02   1.6884426e-02   1.4610873e-01   3.5565188e-02   1.9259755e-01   8.7978921e-02   0.0000000e+00  -8.9662238e-02   5.8488406e-02   3.7076104e-02   4.7278401e-02  -4.7550880e-02  -8.8645278e-03  -7.1731570e-02   7.5874373e-04   2.6073785e-02  -3.1535861e-02  -5.1341836e-02  -2.5767879e-02  -7.6240374e-02  -3.6787947e-02   4.6892281e-02   8.5106976e-02  -9.1624543e-02  -4.6745403e-02   3.1529759e-02  -3.9085250e-02   2.7009856e-02  -1.3319523e-01   1.3089201e-02  -9.2521820e-02  -3.7387375e-02  -2.8053034e-02   9.6390036e-03  -6.4335711e-02  -3.0311248e-02   1.1601775e-01   1.6206979e-02   3.9782672e-02  -2.6419609e-02   1.8847890e-02  -8.3061417e-03  -7.5620205e-02
   1.6956403e-02   2.9290144e-02  -8.0506454e-04   6.0100381e-05  -6.5034891e-02  -3.3313561e-02   3.2542798e-02   2.0412591e-02  -1.7847007e-02  -3.4732787e-02   5.9416911e-03   3.3072583e-02  -9.7173736e-03  -2.7754095e-02   1.4444816e-02   5.0481716e-02   5.5417022e-02  -5.2042590e-02   8.1384300e-02   4.4569561e-02  -5.7790178e-02   2.2148106e-02   5.3704782e-03   6.5317666e-02   1.3761681e-02  -7.2236579e-04   3.6601146e-03  -1.8975358e-02  -4.7403857e-02  -1.6345146e-02   2.9944320e-03  -3.1246624e-02  -9.3999995e-02  -1.0794778e-01   2.5714659e-02  -5.9784752e-02   9.6010637e-02   1.0380190e-01   1.0802535e-01   6.2907677e-03   7.5534170e-02  -1.6183306e-02   9.1345042e-02  -6.9267946e-03   9.8566865e-03   9.5777893e-02   3.6946925e-02  -1.7898135e-02  -3.4278519e-02  -3.0510695e-02   6.1496157e-02   5.6883104e-02   1.2478816e-01  -8.9662238e-02   0.0000000e+00   1.3135465e-01   2.3241430e-02   7.7742617e-03   4.0067274e-02  -6.5288762e-02   6.6785848e-02   1.0267768e-02   3.1170604e-02   1.9386499e-02   4.3028991e-02  -4.1530685e-02   6.8700327e-03  -5.6241230e-02   2.4005921e-02  -6.5791860e-02   9.3770485e-03   1.2847605e-02  -9.1772479e-02   7.7038959e-02   5.1904624e-02   1.5536588e-02  -5.7221460e-02  -1.5441045e-03   4.9902304e-03   9.0287764e-02   5.1667918e-03   8.2006595e-02   4.1660547e-02   2.1632860e-03  -2.8944838e-03   1.0121723e-01   1.1767482e-02  -7.7422740e-02  -4.3625168e-02  -6.4435381e-03
  -1.9613550e-02   4.0872321e-02  -7.9918719e-02  -8.3451406e-02  -2.0449607e-03  -4.1549254e-03  -2.1083759e-02  -4.6546907e-02   2.0417424e-03   4.7729484e-03   2.5151843e-02   8.7383927e-04   3.6680398e-02  -7.1470237e-02  -4.9852446e-02  -1.4255532e-02   1.5710381e-02   7.6030574e-03  -4.7214437e-02  -1.4059557e-02  -2.8606193e-02   4.4645800e-02   1.5168660e-02  -1.3855492e-02  -3.5967673e-02  -1.3271305e-02  -1.7953282e-02   1.1719457e-02  -3.1272422e-03   3.1947372e-02  -1.6764837e-02   4.4303358e-02   6.1373274e-03  -7.9479914e-03   5.7547790e-02   4.9124877e-02   8.3591730e-02   8.0486794e-02   1.0373615e-02   1.3824737e-01   2.2180420e-02   2.8913551e-02   1.8267266e-02   1.4530057e-02  -1.1505602e-02   1.5412793e-02   6.2763601e-02   9.6980884e-02   1.8883387e-02   3.4455681e-02   3.0151375e-02   1.7346931e-01   3.0203598e-02   5.8488406e-02   1.3135465e-01   0.0000000e+00   1.9267444e-03   2.9394427e-02  -1.2800761e-02   6.1661672e-02   5.2864011e-02   4.6486839e-02   1.8993198e-02   4.1774096e-02  -5.4947728e-02  -4.1956004e-02  -1.5351482e-02  -5.2810295e-02  -1.7328005e-04  -4.6562850e-02  -1.0945160e-01  -6.2371920e-02   1.0874802e-02  -9.3959959e-03  -6.3799294e-03   5.6170419e-03  -6.9197260e-02   2.8397466e-02  -6.8924963e-02   1.9929769e-02  -1.0100722e-01   2.9796260e-02   2.8417527e-02   2.4649777e-02  -3.7590155e-02  -1.4221207e-02   8.2095918e-02  -3.4637585e-02   6.9962825e-04   2.7181881e-02
   2.5521617e-01   7.7782110e-03  -1.4564780e-02   2.7610568e-02   7.7481463e-03  -8.9783171e-04  -2.4854860e-02  -1.0729489e-02  -1.5752708e-02   2.8153189e-02  -7.2682658e-02  -4.3476780e-02  -7.4088295e-02   3.0126697e-02  -4.7328852e-02   5.9205079e-03   1.6883215e-02   4.3101145e-02  -1.0666431e-01  -4.9605442e-02   6.9246498e-02   8.7308273e-03  -6.8384805e-02  -5.4493577e-02  -2.9833709e-02   4.1305221e-02  -4.7195268e-03   5.4075256e-03   6.5097496e-02   1.0014004e-02   7.3442813e-03   6.4018891e-02  -1.1290360e-01  -2.7736013e-02   3.0003130e-02   2.4529768e-03  -1.0960113e-01  -7.2773969e-02  -1.7929527e-03  -6.7636722e-02  -2.5823641e-02  -3.8334976e-02  -1.7759469e-03   6.9106155e-03  -1.3536713e-02   1.4194864e-02   1.7398432e-02   2.8806852e-02   1.7225855e-02   2.2546020e-02   9.0437813e-03  -3.9009350e-02   1.0732094e-01   3.7076104e-02   2.3241430e-02   1.9267444e-03   0.0000000e+00   1.0276667e-01   1.8063464e-02   3.7026579e-02   4.9686535e-02  -3.0493757e-03   8.9927489e-02  -5.4443476e-02  -4.1382492e-02  -2.3680845e-02  -4.8720282e-02  -3.5100588e-02   4.7933385e-02  -2.3616214e-02  -2.1049175e-02   3.5592468e-02   3.0206367e-02   1.2834794e-02  -9.3932227e-03  -9.0531357e-02   9.6217659e-03   4.9319791e-04   9.5998716e-02   1.5840379e-01   5.8940320e-02   1.3008397e-03  -2.4205651e-02   1.2004118e-02  -4.6560568e-03   5.8128104e-02  -8.6009966e-02   1.8529617e-02   2.9038031e-02   2.1869470e-03
   3.2331587e-02   1.4194721e-01  -3.0297109e-02   4.1621756e-03   4.9412397e-02   3.0246924e-02   1.3906447e-03  -2.5624912e-02  -5.1914667e-03   6.5962647e-03   1.6790719e-02  -1.0130533e-01   9.7093392e-04  -7.6382974e-02  -1.6798688e-02  -6.7445515e-02   2.1142661e-02   5.2531376e-02  -2.7630900e-02   3.1498861e-02  -1.1334903e-02  -4.6131524e-02  -6.2980643e-02   2.3471781e-02  -2.3190358e-02   3.2821468e-02   5.0234272e-02   2.3759448e-03   4.4043568e-03  -4.5162813e-02  -1.4788939e-02  -1.5030832e-02  -5.9095366e-02   1.4410320e-02   3.7608526e-03  -2.3614625e-02  -5.5006858e-02  -6.7491796e-02  -3.5341922e-02   2.6405057e-02   6.9398975e-02   1.1986042e-02   4.1890796e-02  -8.7668671e-03   1.4429514e-02  -2.0230173e-02  -8.8686359e-02  -4.8159102e-03   1.3818535e-02   6.8186103e-02  -3.1616229e-02   5.8041732e-03   5.5259536e-02   4.7278401e-02   7.7742617e-03   2.9394427e-02   1.0276667e-01   0.0000000e+00  -3.3010246e-02   4.5887367e-02  -2.9467640e-02   2.8737222e-02  -5.5467089e-02   4.1356577e-02  -7.6556202e-02  -2.5086544e-02   1.5604730e-02   1.2077520e-02  -1.8488085e-02   1.0335944e-01  -2.9743540e-02   3.4139192e-02  -2.5983996e-02  -5.5034713e-02  -1.0313734e-03   5.2732695e-03  -6.5099276e-02   4.9325863e-02  -4.4282565e-02   1.8351065e-01  -6.6384437e-03   1.0511650e-01  -2.4952338e-02  -3.7110320e-02  -3.4159246e-02   9.9913442e-02  -2.3049741e-02   4.1041837e-03   2.8392486e-02  -4.0518349e-03
  -4.3395681e-02  -4.6691919e-03  -1.8739578e-02   2.6349745e-04  -6.3888727e-03  -5.5937040e-03  -1.1916006e-02   1.4696665e-02  -3.2641379e-02  -5.0910137e-04   1.3165542e-02  -2.7951376e-03  -1.8800396e-02  -5.3993629e-02  -3.6414963e-02  -4.6871556e-02   7.0595801e-02   1.7788691e-02   4.4287391e-02   1.1797292e-02  -8.6445446e-02  -6.5539550e-02  -1.0123479e-01  -9.8892974e-02   5.7059447e-02   2.6372071e-02   1.1693293e-02  -6.7052559e-02  -7.1209600e-02   5.0117551e-02  -1.0237425e-02   2.0144529e-02  -1.1319939e-01  -1.3927152e-01  -3.9259890e-02   1.4997831e-01  -8.2051574e-02   3.9150167e-02  -5.0768066e-02  -1.0751581e-01   1.3185397e-02  -5.4119656e-02   2.9843084e-02  -4.1976917e-02  -9.8076599e-03   1.0655787e-01  -4.3543629e-02  -7.5411011e-02   1.6979842e-02  -4.9723226e-02   4.7854843e-02   8.6550870e-02  -2.3784091e-02  -4.7550880e-02   4.0067274e-02  -1.2800761e-02   1.8063464e-02  -3.3010246e-02   0.0000000e+00   1.1174578e-01   1.1746291e-01  -4.7830037e-02   7.7284089e-02   9.1024769e-02  -1.2621491e-01  -1.3874245e-01   4.2962340e-02   2.9356069e-02   1.5619557e-02  -3.1470980e-02   3.5360786e-02  -9.5988388e-02  -1.0654887e-02   1.4567027e-02   3.5536291e-03  -3.0984647e-03  -2.2732723e-02  -7.8368358e-02   2.3214008e-02   7.4705789e-02  -3.1365223e-02  -8.9622611e-02  -1.1349851e-01   1.3908783e-02   1.6866162e-02  -6.2076435e-02  -1.0111343e-02   1.2436739e-01   4.8849506e-02  -2.8726219e-02
   2.3954220e-03   1.3910157e-02  -1.7750219e-02   1.7291397e-02   3.8424866e-02  -5.0979237e-03  -5.7534649e-03   2.6502709e-02  -1.7864448e-02   3.4817850e-02  -3.3579730e-02  -4.9258227e-02  -2.8393033e-02  -4.3154046e-02   1.3382678e-02  -4.4365148e-04   4.1160952e-02  -2.4183491e-02  -1.2301810e-01  -1.0149405e-01  -1.5880769e-02  -2.9081166e-02  -3.0921582e-02  -6.9899193e-02  -4.1363849e-03  -4.6579391e-02   2.6337840e-02  -1.8129854e-02  -1.0595879e-02   1.9725583e-02  -7.3767038e-02   1.5219233e-02  -2.4382276e-02   5.8882105e-02  -6.6129270e-02   7.0315720e-06  -4.5320645e-02   1.0703710e-03  -6.4569552e-02  -2.3511326e-02   5.9331024e-03   3.0359901e-02  -5.0572903e-02   4.3552866e-03  -3.6041742e-02  -1.7706709e-02  -7.0192780e-02  -2.3222192e-02  -7.1727936e-02  -7.1691902e-03  -3.7626752e-02   6.9244881e-02  -6.7232763e-03  -8.8645278e-03  -6.5288762e-02   6.1661672e-02   3.7026579e-02   4.5887367e-02   1.1174578e-01   0.0000000e+00   2.7145553e-02   1.3749271e-01   8.5642109e-02   5.7370458e-02  -1.8259190e-01   4.7148476e-02   4.4250139e-02   1.2716846e-01  -7.3135804e-02   4.3633134e-03  -8.3202122e-02   3.6456548e-02  -2.0785928e-02   3.7233035e-02   5.8091760e-02   1.2804550e-02  -1.1736233e-01  -2.5636798e-03  -4.2702277e-03   3.5811101e-02   2.7193303e-02  -5.2329029e-02  -6.0449481e-02  -4.5033693e-02  -2.0067514e-02  -5.8802786e-02  -1.2773482e-02  -5.5163163e-02   1.5063159e-03   3.6981525e-02
  -2.5090674e-03  -2.2151214e-02  -7.5316980e-02  -6.2691102e-02   4.1787553e-02   1.3181566e-02   1.7447248e-03  -8.6015623e-02   1.1297517e-01  -3.1753617e-02   6.8947727e-02   5.5987511e-02   1.2348454e-01   4.3579146e-02  -7.1637884e-02  -4.2879384e-02   4.1252511e-02  -1.3709979e-02  -2.6989209e-02  -2.3913209e-02   8.2540003e-02  -8.1786112e-02  -5.9193158e-04  -4.0663173e-02  -1.0706972e-02  -1.0903274e-01  -3.6295073e-02  -3.0809652e-02  -5.8235374e-02  -2.5459961e-02   1.1622543e-01   1.0836032e-02  -6.2012389e-02  -9.1048587e-02  -1.2046279e-02  -5.8620392e-02  -8.0264399e-04  -1.2563661e-01  -2.1626103e-03  -3.9669135e-02  -4.7330540e-02  -1.1147800e-01  -1.0562712e-01  -5.5391275e-02  -5.0306330e-02   2.3882116e-02   4.6267603e-02  -4.8960259e-02  -3.9414835e-02  -6.2844869e-03  -1.5444821e-02  -4.8716140e-02   2.2586048e-02  -7.1731570e-02   6.6785848e-02   5.2864011e-02   4.9686535e-02  -2.9467640e-02   1.1746291e-01   2.7145553e-02   0.0000000e+00   1.4759030e-01   2.2056282e-02   7.0059290e-05   1.6695002e-01   1.1664116e-02   6.1018259e-02  -5.7009642e-02   6.6178762e-02   8.2482968e-02   5.8302387e-02  -3.4924933e-02  -1.6008233e-03   1.0262188e-01  -4.9889901e-02  -1.4831963e-02  -1.5218225e-02  -9.0677209e-02   3.9512363e-03   5.9988787e-03  -3.5172219e-02  -2.4205423e-02   7.4406268e-02  -5.1939992e-02   3.5246190e-02   3.6155657e-02   1.2026579e-02   1.4947801e-02   6.3058465e-02   1.3508622e-02
  -4.6564763e-02  -2.5668425e-02  -3.8064089e-03   1.1759774e-02   3.0311746e-02   6.0404538e-03  -3.9039660e-02  -2.2486370e-02   3.6402756e-02  -3.5696147e-02  -4.5440902e-02   1.3800011e-01  -5.2273882e-02  -4.1480574e-02  -6.1596156e-02  -5.4095301e-04   1.5219783e-02  -2.5560281e-02  -2.3184891e-02  -3.9883826e-02  -1.3235695e-01  -1.9355244e-02   4.4330520e-03  -6.4252233e-02  -5.4446403e-02   5.5861748e-02   9.7386354e-03  -2.8053773e-02  -2.6964465e-02  -4.3172377e-02   3.7742793e-02   8.1429208e-02  -4.4957206e-03   1.2586027e-02  -5.5390194e-02  -7.1933828e-02  -1.1744377e-01   4.1332652e-02  -1.7446629e-01   1.3150947e-01  -4.5752523e-02   3.5491369e-02  -3.7799401e-02   2.5826475e-02   1.9171900e-03  -1.9175712e-02  -1.3336353e-01  -8.6733521e-02  -1.4177818e-02  -3.4715508e-02   2.3190821e-02   8.5511203e-03   1.2303098e-01   7.5874373e-04   1.0267768e-02   4.6486839e-02  -3.0493757e-03   2.8737222e-02  -4.7830037e-02   1.3749271e-01   1.4759030e-01   0.0000000e+00  -2.2096887e-02   8.3482730e-02   8.4135788e-02   1.8204500e-01  -6.7011102e-02  -3.2060504e-02  -4.0964949e-02   4.3826779e-02   4.4250721e-02  -1.2538723e-01   1.1202110e-01   9.6337286e-02  -4.4035540e-02   4.1519672e-02   9.2754908e-04   2.5926048e-02   6.7737158e-02   9.8122238e-02  -1.7097906e-02  -1.0651884e-02   1.9585969e-02  -9.7379794e-02   7.3227767e-02  -7.8139895e-02  -1.7684138e-03  -1.0091803e-01   5.1557883e-02   6.3144515e-02
   3.5775871e-02  -1.3093764e-03   1.0614214e-01  -5.6593614e-02  -2.4546775e-02  -4.6559785e-02   4.0382162e-02  -2.1039389e-02  -6.0116197e-02   3.9755072e-02  -6.1427292e-02   4.6885476e-02  -1.8631500e-02   1.8865438e-02   5.7694010e-02   1.2227986e-01   4.5773736e-02   6.5187034e-02  -5.2790728e-03  -2.8635487e-02   5.3298558e-03   2.3859657e-02   4.2233985e-02   1.7601579e-02  -7.5035482e-03  -4.5833102e-02   4.4204703e-03  -3.7002584e-02  -1.1381381e-01   8.4263767e-02  -8.9603299e-03   3.6209990e-02   2.1080840e-03   4.7974848e-02  -8.0843699e-02   1.1267653e-01  -5.6121642e-03  -6.1804177e-02  -1.3260239e-02  -1.1361124e-01  -2.7197086e-03   2.7528266e-02  -5.0798834e-02   1.2433016e-03  -1.9951370e-04   2.8801852e-02  -3.2809019e-02   2.4930507e-02   9.2753786e-03  -1.0882324e-01   6.6899370e-03  -8.8061475e-02   6.6275297e-02   2.6073785e-02   3.1170604e-02   1.8993198e-02   8.9927489e-02  -5.5467089e-02   7.7284089e-02   8.5642109e-02   2.2056282e-02  -2.2096887e-02   0.0000000e+00   2.0703118e-01   1.8875832e-02  -6.3567270e-02  -2.3114114e-02   1.3014262e-02  -3.2660397e-02  -1.2849096e-01  -3.3126809e-02  -5.3430495e-02   3.7642765e-02  -7.0359628e-02  -2.4393371e-03  -1.0833695e-01  -1.1429183e-01  -1.0225768e-02  -4.6659840e-02  -5.7204481e-02   7.4937209e-02  -2.2520851e-02  -5.5529091e-02   1.3437568e-02   1.3992462e-01   5.4705843e-02  -1.7911172e-01  -1.3702369e-02  -1.0247164e-02  -2.6963593e-02
  -7.5836626e-02   1.3337649e-02  -3.6912375e-03  -5.4833470e-03   1.7820918e-03  -3.7050080e-02  -1.8247549e-02   2.5489539e-02  -2.3224231e-02   1.9358500e-02   2.9071821e-02   1.0630508e-01   9.6037345e-02  -4.6175711e-02   3.1598314e-03   4.2510232e-02  -1.2375242e-01   1.1151282e-01   3.8054757e-02  -5.0854426e-02   1.9311469e-02  -9.4681011e-04  -9.4285880e-02  -1.2243007e-02   1.1463608e-02  -2.8765227e-02  -9.2227584e-03  -6.4727272e-02   5.9819281e-03  -2.8068158e-02   4.2504055e-02  -3.1294081e-02   5.6692980e-02  -2.3393815e-02   5.2404049e-02   3.3264002e-02   3.7886783e-02  -4.7503351e-02  -3.6363131e-02  -1.9086649e-02  -6.9885938e-02   9.5472963e-03  -5.7885806e-03   8.8976882e-02   1.8668173e-02  -4.9683081e-04  -1.3337667e-01   3.9756268e-02   7.2737334e-03  -9.0936327e-02   4.7597295e-02  -5.0997454e-02   4.2431449e-02  -3.1535861e-02   1.9386499e-02   4.1774096e-02  -5.4443476e-02   4.1356577e-02   9.1024769e-02   5.7370458e-02   7.0059290e-05   8.3482730e-02   2.0703118e-01   0.0000000e+00  -2.3208603e-01  -7.4008760e-02  -2.9619925e-02  -4.1750758e-02  -1.0119205e-01  -1.0214728e-02  -3.3254990e-04  -1.1878037e-01   3.1809080e-02   9.6011211e-03   9.2759337e-02   1.3377226e-01   4.3996672e-02   7.6090107e-02   3.9986450e-02   7.0538328e-02   1.5162911e-02   1.3987326e-01   4.7566589e-02  -3.6756465e-02   3.7459562e-02   4.5555163e-02   9.2503166e-04   2.1028501e-02   2.2551745e-02   3.5186686e-03
   4.8726621e-02   2.2531432e-02   2.6741529e-02   1.6561114e-02   3.0105711e-02   2.2281583e-02   1.2538811e-01   7.3603288e-02  -6.3436580e-02  -6.5728840e-03  -6.0876836e-03   2.2112057e-02  -1.8922876e-02   7.3634486e-02  -5.4877124e-02  -5.8667702e-02   1.7149322e-02  -1.2925003e-02   1.0030004e-02  -1.6473382e-02   1.8622972e-02  -6.8210529e-02   1.2702443e-01  -3.7568013e-02   6.2944976e-02  -2.7885157e-02   2.9793295e-02   6.1632334e-02  -1.0171356e-01   1.8808120e-02  -6.1134624e-02  -6.4052718e-02  -5.2809343e-02  -6.4475699e-02   1.8329826e-01  -2.1630502e-02   9.8744744e-03  -1.5813558e-01   8.9269344e-02  -1.1993370e-01   7.1772897e-02   5.8061141e-02   1.9568042e-02   4.0984721e-02   4.1565077e-02  -1.3285836e-03  -7.1807595e-02   3.6442920e-02  -5.9444498e-02  -1.0618129e-02  -8.9580403e-03   2.1637591e-02  -3.8956247e-02  -5.1341836e-02   4.3028991e-02  -5.4947728e-02  -4.1382492e-02  -7.6556202e-02  -1.2621491e-01  -1.8259190e-01   1.6695002e-01   8.4135788e-02   1.8875832e-02  -2.3208603e-01   0.0000000e+00   3.1088189e-01   1.3106574e-01  -3.5069365e-02  -5.5983350e-02  -1.7998937e-01   1.2098901e-02  -1.1882955e-01  -4.8754066e-02  -4.8285777e-02  -7.8071077e-02   4.5125151e-03  -6.5074419e-02  -4.4653385e-02   1.7174568e-01   9.4528481e-02  -7.8684774e-02  -3.5887335e-02   2.4843009e-02   2.4917988e-02   1.5224924e-01   1.5828552e-03  -1.8330573e-02   1.3799220e-01   3.4666402e-02   5.0265900e-02
  -6.2464104e-02  -9.3930871e-03  -3.8967821e-02   1.0036841e-01  -8.7089783e-03  -9.4440053e-02   2.9208904e-02   7.6661322e-02  -3.8810673e-03   9.2571816e-02  -4.3403436e-02  -9.2161112e-04  -6.8369623e-02   6.0389001e-02  -1.3765098e-02   4.4380701e-02  -3.6182038e-03   4.3482401e-02  -9.8765902e-02  -7.9540941e-03   3.0065639e-02  -6.0425973e-02   6.5466356e-02   1.4432921e-01  -4.1497507e-02  -6.6530736e-04  -1.2764790e-02  -8.7216462e-03  -3.0202313e-02  -6.5573036e-02  -1.8164981e-02   1.6667604e-01  -9.2748473e-02   1.8510362e-02  -4.2929525e-02   2.4928420e-02   2.2577126e-02   7.8251190e-02   2.9881689e-02   1.4655663e-01  -2.7442059e-01  -1.0498481e-01  -3.3750705e-02  -9.6513493e-02   5.9285431e-02  -1.0159952e-01  -2.5967212e-02  -4.9149971e-02  -1.4610606e-02  -2.1283309e-02  -3.3828761e-02   8.2497690e-02   8.1806801e-02  -2.5767879e-02  -4.1530685e-02  -4.1956004e-02  -2.3680845e-02  -2.5086544e-02  -1.3874245e-01   4.7148476e-02   1.1664116e-02   1.8204500e-01  -6.3567270e-02  -7.4008760e-02   3.1088189e-01   0.0000000e+00   9.9955565e-02   1.0957125e-01   1.7813741e-02  -3.2904153e-02  -3.2023370e-02   8.6399850e-02   8.9075073e-03   9.8717585e-02   8.1547018e-02   1.4125174e-01  -6.2417191e-03  -1.8621844e-02   5.4921422e-02  -3.7128087e-02   7.7179939e-02  -7.8727045e-02  -5.3157394e-02   4.8219792e-02   4.8706083e-04   1.7077943e-01   5.4124841e-02  -3.2053444e-02   1.4776042e-03   9.5089217e-02
  -3.2036280e-03   3.3150305e-02  -6.2192641e-03  -4.6624020e-02  -2.7817310e-03  -4.6086339e-02   6.7033764e-02  -2.4961466e-02  -3.1606061e-02  -4.8949179e-02  -8.0286485e-02  -1.0283493e-01   1.7060659e-02  -4.2596174e-02  -5.2263023e-02  -4.9787572e-02   7.8533048e-03  -2.9616198e-02   1.0602250e-02  -7.7302206e-04   7.6840716e-02  -6.3875401e-02   8.0894945e-02  -1.2675149e-02   1.0649868e-02   1.7849712e-02   7.1640041e-03  -1.1305190e-02   6.9656616e-02  -6.5129091e-02  -4.2585590e-02  -3.1108059e-02   1.6055215e-01  -1.9303127e-02   2.2196798e-01   1.6464316e-02  -7.5757255e-02   1.8337353e-02  -3.5914736e-02  -4.5132971e-02   7.8772090e-02   1.2110289e-02   3.6168493e-02   3.9188676e-02   1.2693782e-01   6.6078164e-02  -3.1809183e-02   1.1653653e-02   2.6240627e-02   4.2385920e-02  -1.8105271e-02   3.2663109e-02   3.4995408e-03  -7.6240374e-02   6.8700327e-03  -1.5351482e-02  -4.8720282e-02   1.5604730e-02   4.2962340e-02   4.4250139e-02   6.1018259e-02  -6.7011102e-02  -2.3114114e-02  -2.9619925e-02   1.3106574e-01   9.9955565e-02   0.0000000e+00   2.7547645e-01   1.0780812e-01   7.6541064e-02  -7.2341151e-02  -7.1313110e-02   1.3895777e-01  -1.1150824e-02   9.3168550e-03  -4.4123846e-02  -3.6075055e-03  -9.5015102e-02   7.9082086e-03   4.3353213e-02  -6.0105829e-02  -5.1999879e-03   5.4793317e-02  -1.1344842e-02   3.1449847e-02   5.9874452e-02   6.7224237e-02  -2.8449698e-03  -1.9445411e-02   2.6469779e-02
  -1.5096485e-02  -1.2552394e-02   4.2551292e-03  -5.1944121e-03  -3.3026270e-03  -3.9002799e-02  -1.2146993e-02   1.9857585e-02  -5.1320230e-02  -1.8643622e-02  -4.0582193e-02  -2.3697323e-02  -3.4450263e-02   2.4636721e-02  -7.3558186e-02  -3.0658725e-02  -3.1368288e-02  -2.6745924e-02  -1.9037967e-02   9.7797721e-03  -2.1040252e-02   4.0550577e-02  -1.8643990e-02   1.3241039e-02   5.1642140e-02  -5.7605555e-02   6.1701469e-02   3.0779531e-02   1.4928922e-02  -9.6269428e-02  -4.5425510e-02   1.0305048e-02  -5.5366935e-03   9.3014307e-02   6.9346574e-02   1.1933957e-01  -2.6092449e-02  -1.1055581e-01   3.2013492e-02  -3.7864662e-02   1.0277008e-01   4.1897134e-02  -1.5804100e-02   5.3306769e-02   8.6491004e-02   6.0854013e-02  -1.0587899e-01   9.1531681e-02  -1.5641860e-03   9.5847039e-03   2.2091549e-02   9.7301593e-02  -3.2141048e-02  -3.6787947e-02  -5.6241230e-02  -5.2810295e-02  -3.5100588e-02   1.2077520e-02   2.9356069e-02   1.2716846e-01  -5.7009642e-02  -3.2060504e-02   1.3014262e-02  -4.1750758e-02  -3.5069365e-02   1.0957125e-01   2.7547645e-01   0.0000000e+00   5.3856609e-02   1.3317481e-01  -4.0854151e-02  -8.1825042e-02  -7.0266433e-02   1.8585283e-02   5.8598728e-02  -1.7697021e-02  -5.6038297e-02  -1.2354295e-02   1.0902969e-02  -8.9757741e-03  -2.2810734e-02  -5.2213403e-02  -5.4042506e-02  -1.6031564e-02  -2.4442902e-02   3.4545333e-02   6.6662759e-02  -4.3238646e-02  -8.7350912e-03   6.8805401e-04
   1.9766881e-02  -4.1625462e-02  -1.1096083e-02   3.4463925e-03   1.4816305e-02   4.5285724e-03  -1.0883726e-02  -2.4495169e-02   1.1508622e-02  -2.1427930e-02  -6.1052183e-02   2.0443621e-02  -5.4349632e-02   8.0539771e-02  -2.0748031e-02   2.3138056e-02   3.2570307e-02   7.1855186e-02   6.9468550e-02   1.3211482e-01  -9.0110856e-02  -7.8504919e-02   6.1198631e-02  -1.2650000e-03   8.8063800e-03   2.0222091e-02   1.4108992e-03  -2.4410843e-02  -1.6896697e-02  -2.0528938e-02   5.7685573e-02   7.7087207e-02  -1.8274905e-03  -1.1480835e-01  -3.0436604e-02   1.6226103e-02   3.0423937e-02   8.3414198e-02   1.7510417e-02   2.6456631e-02  -5.4907799e-02   2.2845717e-02  -1.3392530e-02  -6.3208454e-03  -5.7459307e-02   4.5513847e-02   6.2611609e-02  -5.2158745e-03   1.2760915e-02   1.8295732e-02   4.2382407e-02  -4.2647272e-02   5.2036556e-02   4.6892281e-02   2.4005921e-02  -1.7328005e-04   4.7933385e-02  -1.8488085e-02   1.5619557e-02  -7.3135804e-02   6.6178762e-02  -4.0964949e-02  -3.2660397e-02  -1.0119205e-01  -5.5983350e-02   1.7813741e-02   1.0780812e-01   5.3856609e-02   0.0000000e+00   3.5699868e-01   1.3919256e-01   3.0916053e-02   6.7644904e-02   4.5918418e-02  -6.0333691e-02  -6.7609796e-02   4.0110253e-02  -4.0077940e-02   4.2563111e-02   5.3867704e-02   1.3373221e-02   5.6789493e-03   3.4218201e-02  -3.0209153e-04  -5.8872597e-02  -4.7853279e-02   7.3951627e-03  -1.9585148e-02  -2.4417869e-02  -4.0816409e-02
  -9.6091527e-02  -4.4806554e-02  -2.9106872e-02   1.0250807e-02   8.4398323e-02   3.9274872e-02  -5.3777631e-03   3.1725809e-03  -1.2476845e-01  -1.0770154e-01  -7.8430834e-02   4.3107704e-03  -1.7836245e-02   1.6468029e-02   2.3219282e-02   5.5348922e-02  -1.6726627e-03   1.5147171e-02  -5.6015023e-02   1.3360314e-01  -4.1063355e-02   2.5133792e-02  -9.0369984e-02  -2.1698069e-02  -4.2065259e-03   1.0153197e-01   7.2272081e-02   1.5047601e-02  -6.6140393e-02  -2.4774103e-02  -4.4150972e-02  -1.1796665e-01  -8.3647530e-02   8.6971433e-02  -8.9463109e-03  -5.9201705e-02   4.3616211e-02  -1.5134433e-01   1.4810212e-02   5.4727111e-05  -6.9174359e-03   4.5972322e-03   7.7689395e-02  -2.0860170e-02  -3.9124262e-02  -1.1649139e-01  -6.9832175e-03  -3.1641203e-02  -1.0889728e-02  -1.2969950e-02   5.3402615e-02  -3.9030611e-02   8.7174168e-04   8.5106976e-02  -6.5791860e-02  -4.6562850e-02  -2.3616214e-02   1.0335944e-01  -3.1470980e-02   4.3633134e-03   8.2482968e-02   4.3826779e-02  -1.2849096e-01  -1.0214728e-02  -1.7998937e-01  -3.2904153e-02   7.6541064e-02   1.3317481e-01   3.5699868e-01   0.0000000e+00   2.3463702e-02  -4.5286791e-02  -1.2615908e-01   4.2686036e-02   2.4618875e-02  -3.3463173e-03  -5.9319805e-03  -6.3735852e-02   8.6583365e-02   3.6099192e-02  -2.0915053e-03   1.8597947e-02  -4.4943421e-02  -2.1745357e-02   9.9977787e-04  -9.5730958e-03  -1.5110765e-01   3.2230368e-02  -2.2339343e-02  -5.3201427e-03
   4.3034831e-02   2.8938684e-02   8.7911513e-03   4.8992610e-02  -8.5346642e-03  -1.2558991e-02   1.9070150e-02  -4.5485121e-03   1.3670114e-02   3.8077566e-02  -2.8409620e-02   7.2505664e-02   5.1762705e-02   7.0787950e-03   1.0143728e-03  -9.6059388e-02   1.7139820e-02  -8.8654073e-02   1.5675412e-02   9.3417126e-02   1.5156302e-01   8.5603860e-02  -1.3039210e-02  -5.8776054e-02   1.0489012e-01  -3.8677223e-02   1.6247378e-02   1.4591297e-02  -3.0028603e-02  -7.1197535e-02  -1.6048672e-02  -3.2511368e-02   8.3924244e-02  -4.3681705e-02  -9.7699448e-02   8.6136077e-02  -5.4500040e-02  -3.3500699e-03  -5.4284795e-03  -4.6207581e-02   4.2201579e-02   7.1358833e-02   9.0919996e-02   1.9418753e-03   9.2655878e-02   1.3050098e-01   9.1251035e-02  -3.5473639e-02   9.7910407e-02  -1.5501477e-02   2.0157505e-02  -5.7709436e-02  -3.2365224e-02  -9.1624543e-02   9.3770485e-03  -1.0945160e-01  -2.1049175e-02  -2.9743540e-02   3.5360786e-02  -8.3202122e-02   5.8302387e-02   4.4250721e-02  -3.3126809e-02  -3.3254990e-04   1.2098901e-02  -3.2023370e-02  -7.2341151e-02  -4.0854151e-02   1.3919256e-01   2.3463702e-02   0.0000000e+00   1.2901261e-01   9.5086189e-02   9.8502217e-02   3.9585940e-02  -1.8943666e-02   8.9602868e-02  -4.1572238e-02   3.3690026e-02  -4.4592871e-02   3.3649968e-02   6.0606818e-02  -5.9589677e-02   2.4902702e-03  -6.5535921e-02   2.9247293e-02  -1.6702014e-02  -2.5920565e-02   8.0944667e-03   5.5448019e-02
   1.0207525e-02   8.2594125e-02   5.1439221e-03  -9.0561348e-02   7.9314224e-02   7.5470293e-02   5.4288659e-04   2.0002092e-03  -6.0449930e-02   4.3269761e-02   5.7976407e-04  -1.1118748e-01  -8.3830571e-03   1.5043935e-02  -1.3288299e-01   6.3670165e-02   4.7872531e-02   4.7460071e-02  -2.8327386e-02  -6.1625280e-02  -2.7290912e-02  -1.9950897e-03   2.9414886e-02   3.2646825e-02  -1.6675459e-01   2.5735136e-02   5.0509855e-02   1.6878092e-02  -8.1025325e-02  -1.1808977e-02   2.0271632e-02   1.7517982e-01  -7.1746109e-02  -6.5634533e-02  -2.8388128e-02   4.9642829e-02  -5.3901444e-02  -6.8550695e-03  -1.4078841e-01  -6.6789851e-02   1.4959126e-01   4.3472997e-02   6.7124381e-02  -3.2601787e-02   1.9126203e-02   1.1038471e-02  -1.7802399e-01  -1.5011819e-02  -8.9031580e-03   9.7344745e-03  -6.4965056e-02  -2.4699858e-02   1.0863199e-02  -4.6745403e-02   1.2847605e-02  -6.2371920e-02   3.5592468e-02   3.4139192e-02  -9.5988388e-02   3.6456548e-02  -3.4924933e-02  -1.2538723e-01  -5.3430495e-02  -1.1878037e-01  -1.1882955e-01   8.6399850e-02  -7.1313110e-02  -8.1825042e-02   3.0916053e-02  -4.5286791e-02   1.2901261e-01   0.0000000e+00   6.7439532e-02  -9.1841816e-02   1.2000669e-01   1.4094340e-01   7.2786005e-03   7.1336273e-02  -5.8419673e-02  -4.8522962e-02   8.7065710e-02  -3.8766471e-02   1.3178910e-01  -4.7204382e-02  -7.5756781e-02  -7.2071471e-02  -3.7490867e-02  -2.6038354e-02   9.2381142e-02  -7.6730172e-03
   2.5271334e-02   7.9468727e-02  -1.2263179e-02  -5.7325147e-02  -6.2376900e-02   4.5842443e-02   4.2973312e-02   3.2529407e-02  -5.2793988e-02  -8.2842532e-02  -3.9052307e-02   8.8013847e-02   6.2124433e-02   6.5101712e-02   1.4178739e-02   1.5131987e-02  -1.2315477e-01  -4.2638652e-02  -2.3083781e-03   9.6336307e-02  -6.9142577e-02  -3.3399731e-02  -1.7156611e-02   2.4617760e-02  -6.0055567e-02   1.4086425e-01  -2.2991150e-02  -1.2654444e-03   2.0719420e-01  -7.8411770e-02   2.5599003e-02   9.3540834e-02  -1.2825831e-01   4.4919136e-02   8.1647599e-02  -2.7648413e-02   9.4116761e-02  -7.6068424e-02  -2.9780199e-02   1.7770433e-02   2.9943528e-01   5.0880515e-02  -1.8729278e-02  -4.8828737e-02  -1.2230169e-01  -8.7189369e-03   8.2589421e-02   6.3529635e-02  -2.6924067e-02  -8.1403179e-03  -4.6582929e-03  -1.9481248e-02  -5.0335232e-02   3.1529759e-02  -9.1772479e-02   1.0874802e-02   3.0206367e-02  -2.5983996e-02  -1.0654887e-02  -2.0785928e-02  -1.6008233e-03   1.1202110e-01   3.7642765e-02   3.1809080e-02  -4.8754066e-02   8.9075073e-03   1.3895777e-01  -7.0266433e-02   6.7644904e-02  -1.2615908e-01   9.5086189e-02   6.7439532e-02   0.0000000e+00   2.5894620e-01   1.6245231e-01  -5.8859090e-02   1.8743315e-01   9.1203523e-02   6.4224753e-02  -1.0392367e-01   1.3738888e-02   1.5891699e-01  -1.1791973e-01  -4.3181969e-02  -1.7694252e-02  -1.6495712e-02  -2.2530821e-02  -1.9290701e-02  -1.1326426e-02  -5.5506926e-02
  -2.5972417e-02  -1.5356669e-02  -3.7888239e-02   1.1976376e-01  -8.0024438e-02  -3.7500467e-02  -6.0305591e-02   4.9277264e-03  -1.0695785e-01  -4.5144980e-02  -3.6699305e-02   1.2077910e-01  -7.2251179e-02  -5.5508510e-02   6.4211866e-02   1.3273055e-02  -4.1131074e-02  -2.2405237e-02   2.5406579e-03   7.2934698e-02   1.3302782e-01   1.5838840e-02   3.0461640e-02   3.2417033e-02   1.1460578e-02  -8.9003093e-02   5.2303979e-02   4.4789763e-02  -1.1513909e-01   2.6647653e-01   6.3915034e-03  -1.3511141e-01  -1.0312226e-01   8.6514217e-02  -1.0120983e-02  -3.2024323e-02  -1.1035138e-01  -4.0120760e-02   1.1524703e-01   2.2703565e-03  -7.9965414e-02   3.3786971e-01  -2.4161553e-02  -2.6244220e-02  -1.3804191e-03  -1.8612047e-03  -9.7625604e-03  -1.3952158e-02  -4.4080774e-02  -1.2508485e-02  -4.1672216e-02   6.3443722e-02   2.6868487e-02  -3.9085250e-02   7.7038959e-02  -9.3959959e-03   1.2834794e-02  -5.5034713e-02   1.4567027e-02   3.7233035e-02   1.0262188e-01   9.6337286e-02  -7.0359628e-02   9.6011211e-03  -4.8285777e-02   9.8717585e-02  -1.1150824e-02   1.8585283e-02   4.5918418e-02   4.2686036e-02   9.8502217e-02  -9.1841816e-02   2.5894620e-01   0.0000000e+00   9.7210568e-03   2.0008108e-01  -1.2237694e-01  -6.3268787e-02  -1.8151543e-01  -5.3474240e-02   4.6234575e-02  -1.1477471e-02   1.5516085e-01  -5.5844818e-02  -9.2497969e-02  -3.0622900e-02   3.2017763e-02   6.1767466e-02  -8.3307626e-02   2.9526908e-02
   6.6067734e-02   2.6532697e-02   4.1991248e-02   5.8400429e-03   2.1576672e-02  -9.0009837e-02  -1.0726697e-02  -2.1236278e-02   7.8891367e-02   1.9821498e-03   1.0857257e-03   7.0450499e-02  -1.5446695e-01  -3.7211073e-02   5.1503842e-02   2.3089874e-02   8.4550066e-02   1.0133528e-01   4.4477699e-03  -2.5861770e-02  -5.0549838e-03  -1.1431132e-02  -2.9302786e-02   1.7937040e-02  -2.1218064e-02   1.7237116e-03   6.6123879e-02   4.9959661e-03  -8.5980433e-03  -2.9914027e-02  -7.9121816e-03  -1.6757604e-02   7.1768377e-02   2.2901672e-02   9.5712160e-02  -1.8871622e-01   7.5001953e-02  -9.5537931e-02   4.8884367e-02  -1.0578515e-01   1.4189489e-01  -2.0002568e-02   5.9048238e-02  -7.1457256e-02   1.5612066e-02   2.9334166e-02  -8.2585902e-02   5.1635732e-02   5.9115023e-02   4.9616073e-02   2.6999226e-02  -1.7525942e-03  -8.4805761e-02   2.7009856e-02   5.1904624e-02  -6.3799294e-03  -9.3932227e-03  -1.0313734e-03   3.5536291e-03   5.8091760e-02  -4.9889901e-02  -4.4035540e-02  -2.4393371e-03   9.2759337e-02  -7.8071077e-02   8.1547018e-02   9.3168550e-03   5.8598728e-02  -6.0333691e-02   2.4618875e-02   3.9585940e-02   1.2000669e-01   1.6245231e-01   9.7210568e-03   0.0000000e+00   1.9775237e-01   3.4572513e-02   2.0057664e-02   2.5260872e-02  -9.2881536e-02   2.7579116e-02  -2.0650579e-02  -7.5748354e-02  -1.5931740e-02  -7.5198373e-02  -2.2407460e-02   9.5763580e-03   6.4386854e-02  -8.9375611e-02  -2.3098339e-02
  -4.9746685e-03   1.6182970e-02  -5.8510570e-02  -1.6302490e-02  -3.3731271e-02  -9.1129883e-03  -8.2261413e-02   5.0236869e-02   3.5724591e-02   4.4486740e-02   2.5308298e-02  -2.5221903e-02  -2.8053219e-02  -1.1890701e-01  -8.4001317e-03   1.1558089e-02   1.4027934e-01   3.1133830e-02   8.8107423e-02   1.9308254e-02  -9.2985658e-02   1.5548828e-01  -6.2838135e-02  -1.4986520e-01  -8.9482744e-02   6.9225777e-02  -3.1100847e-02   5.3330027e-02   8.9235671e-03  -5.1785674e-02   1.9274526e-01   1.0029192e-01  -7.5930043e-02  -8.1361467e-02  -5.5783899e-03   1.3050170e-01  -2.6615511e-02  -1.3324964e-01   3.0583276e-02  -9.1644576e-03   8.2752006e-02   1.8362371e-01   2.2459597e-02  -2.1949547e-02  -7.1117326e-03  -7.5094845e-02   1.1305288e-01  -2.5730243e-02  -3.0284546e-02   7.1113900e-03  -3.3007074e-02   2.2415452e-03   3.4466353e-02  -1.3319523e-01   1.5536588e-02   5.6170419e-03  -9.0531357e-02   5.2732695e-03  -3.0984647e-03   1.2804550e-02  -1.4831963e-02   4.1519672e-02  -1.0833695e-01   1.3377226e-01   4.5125151e-03   1.4125174e-01  -4.4123846e-02  -1.7697021e-02  -6.7609796e-02  -3.3463173e-03  -1.8943666e-02   1.4094340e-01  -5.8859090e-02   2.0008108e-01   1.9775237e-01   0.0000000e+00   3.7628465e-02   1.1409334e-02   8.5567161e-02  -1.1736060e-01  -8.9307681e-02   9.9628352e-03  -1.5478155e-01   4.1603032e-02   3.4022871e-02   7.1360355e-02  -5.9917506e-02   4.3383854e-02  -4.3786262e-02  -4.2642587e-02
  -1.1946888e-02  -8.8401379e-02  -8.2919697e-03   5.0682730e-02   3.1270146e-02  -6.9914299e-02   6.0357032e-02   3.8596425e-02  -6.2235649e-02  -4.1765778e-02  -7.3075648e-02   5.4724440e-02  -5.5951924e-02  -1.6478158e-02   2.5244378e-02  -1.3190843e-01  -6.4989647e-03  -4.6670731e-02  -1.3684052e-02  -4.3942811e-02   1.3708185e-02   1.1169986e-01   6.5792821e-03  -7.3899972e-02   2.1807541e-02  -1.5501248e-01  -2.0939678e-02  -7.5524825e-02   1.2627684e-01   7.6422954e-02  -4.2033819e-05   8.4094462e-03   9.9047631e-02  -8.4407289e-02   2.1139061e-01  -2.3769585e-01   6.7445722e-02  -1.0662682e-01   1.3486431e-02  -6.9148629e-02   1.0983364e-01  -1.8494719e-01   4.1550995e-02   2.9910908e-02   8.6504740e-02   4.4597319e-02   5.4699090e-02  -9.2175603e-02   3.5170047e-02  -1.1137758e-01  -5.5767922e-02   8.1412503e-02  -7.6344263e-02   1.3089201e-02  -5.7221460e-02  -6.9197260e-02   9.6217659e-03  -6.5099276e-02  -2.2732723e-02  -1.1736233e-01  -1.5218225e-02   9.2754908e-04  -1.1429183e-01   4.3996672e-02  -6.5074419e-02  -6.2417191e-03  -3.6075055e-03  -5.6038297e-02   4.0110253e-02  -5.9319805e-03   8.9602868e-02   7.2786005e-03   1.8743315e-01  -1.2237694e-01   3.4572513e-02   3.7628465e-02   0.0000000e+00   1.3288893e-01   5.1485783e-02   1.7567507e-01  -1.5437792e-01  -1.2665551e-01  -1.3904988e-02   2.1914428e-03  -3.1765663e-02  -8.4013856e-02   1.3339201e-01  -1.3395411e-01   7.9551260e-02  -2.7203108e-02
   7.7664414e-02  -7.3864707e-02  -5.3102362e-02  -2.4010967e-02   8.1977476e-02  -8.3213201e-02   1.6332743e-02  -6.8366592e-03   5.0829455e-03  -2.0353464e-02  -6.6590154e-02  -1.3538371e-01  -5.1929229e-02  -2.7712054e-02  -2.6264705e-03   1.2836313e-01   2.3742392e-02  -1.8120067e-01   3.2918520e-02  -2.0659113e-02   4.7355999e-02  -1.5595206e-02   5.7620085e-02  -1.7501527e-02   8.0946723e-02  -8.6305309e-02  -6.9039143e-03  -2.6811921e-02   8.2398883e-02  -5.0097394e-02   3.1732091e-02  -1.4693353e-02  -2.0349099e-01   1.3288430e-01  -7.9717161e-02   1.7652721e-01  -2.0681200e-01   7.3838605e-02   4.5666164e-02   5.6890206e-02  -5.4483063e-02  -7.0307911e-03   5.5531468e-03   4.9185626e-02  -6.7230730e-02  -2.3693628e-02  -1.1903323e-01   1.1834419e-01  -6.8522795e-02  -9.6820197e-03  -6.6082684e-02  -5.3787428e-02  -8.7895995e-02  -9.2521820e-02  -1.5441045e-03   2.8397466e-02   4.9319791e-04   4.9325863e-02  -7.8368358e-02  -2.5636798e-03  -9.0677209e-02   2.5926048e-02  -1.0225768e-02   7.6090107e-02  -4.4653385e-02  -1.8621844e-02  -9.5015102e-02  -1.2354295e-02  -4.0077940e-02  -6.3735852e-02  -4.1572238e-02   7.1336273e-02   9.1203523e-02  -6.3268787e-02   2.0057664e-02   1.1409334e-02   1.3288893e-01   0.0000000e+00   1.1372775e-02   8.9194561e-02   2.1162185e-02  -3.1435484e-02   1.1006395e-01  -3.4461402e-02  -9.7942670e-02   8.9803228e-03   5.1775161e-02  -3.0988398e-03  -1.6428274e-02   2.0071683e-03
   8.8487018e-02  -1.3399102e-01   1.9548043e-02  -2.5648573e-02  -1.3226408e-01   4.5479533e-06  -8.9941876e-02  -3.3629820e-02  -8.1367714e-02   3.1116726e-02   6.7872248e-02  -3.1118653e-02   2.2366404e-02   2.4310810e-02  -4.6752327e-02   4.5544349e-02   3.7452853e-01  -3.0104079e-02   1.4198938e-01  -3.9065445e-02  -3.2321299e-03   5.6040793e-02  -2.4985365e-02  -3.6408167e-03  -1.3672942e-02   9.3650353e-02  -7.4445617e-02   3.3654090e-03   1.9545839e-01  -7.4455698e-02   2.1066718e-02  -8.5719163e-02   1.2993171e-03   7.6674762e-02  -6.8402090e-02  -1.5334152e-01   1.6498788e-01   6.3167205e-02   2.8760142e-02  -3.3277491e-02  -1.4691524e-01   6.8585158e-02  -1.1283857e-01   1.0767954e-02   6.8070941e-02   3.8723466e-02  -4.2088017e-02  -1.2671168e-02  -1.6140923e-02  -1.1020268e-01   4.2837305e-02   1.2428763e-01   1.0108735e-01  -3.7387375e-02   4.9902304e-03  -6.8924963e-02   9.5998716e-02  -4.4282565e-02   2.3214008e-02  -4.2702277e-03   3.9512363e-03   6.7737158e-02  -4.6659840e-02   3.9986450e-02   1.7174568e-01   5.4921422e-02   7.9082086e-03   1.0902969e-02   4.2563111e-02   8.6583365e-02   3.3690026e-02  -5.8419673e-02   6.4224753e-02  -1.8151543e-01   2.5260872e-02   8.5567161e-02   5.1485783e-02   1.1372775e-02   0.0000000e+00   1.4501207e-01   1.4401413e-01  -2.7001604e-02   7.0825270e-02   5.9621316e-02   1.0742254e-02   1.2007996e-02  -1.2650654e-01   1.7105518e-02  -3.5376477e-02  -5.1836716e-02
  -6.5659090e-02   8.7829626e-02  -3.4478582e-02   9.7757482e-03  -2.3630649e-02  -1.3983567e-02  -5.8375600e-02  -7.5249601e-02  -4.9359461e-02   1.8177319e-02  -5.1941434e-02   5.9292484e-02  -6.8805787e-04   7.4439813e-02   1.7378499e-02   1.3685402e-01   6.9877662e-02   1.4555015e-01  -8.6098203e-02   5.7380435e-03  -2.9307136e-02  -1.9609603e-02  -2.2437032e-02  -2.6319244e-03   4.0579372e-02   6.8414155e-02   1.2792705e-01   6.6317138e-02   3.7685802e-02   2.0432492e-01  -2.2901346e-02  -2.1980641e-02   2.1097995e-01  -1.3380072e-02  -1.8084548e-02  -8.8658349e-03  -3.4654221e-02  -5.0476495e-03   3.3184597e-02   5.2866418e-02   2.5372068e-02  -5.2090308e-02   6.2293449e-03  -1.4768694e-02  -5.7026526e-02   6.5229800e-03   3.4013796e-02   7.9660318e-02  -4.2367187e-02   4.5378535e-02  -4.4897612e-02   3.5905051e-02  -1.6115741e-02  -2.8053034e-02   9.0287764e-02   1.9929769e-02   1.5840379e-01   1.8351065e-01   7.4705789e-02   3.5811101e-02   5.9988787e-03   9.8122238e-02  -5.7204481e-02   7.0538328e-02   9.4528481e-02  -3.7128087e-02   4.3353213e-02  -8.9757741e-03   5.3867704e-02   3.6099192e-02  -4.4592871e-02  -4.8522962e-02  -1.0392367e-01  -5.3474240e-02  -9.2881536e-02  -1.1736060e-01   1.7567507e-01   8.9194561e-02   1.4501207e-01   0.0000000e+00   1.8801895e-01   2.7286495e-01  -6.2894301e-02   8.7024565e-02   1.9814468e-02   5.8108737e-02  -1.1207523e-01  -9.4157569e-02   2.5294338e-02   1.9908953e-02
   3.1251943e-02   2.4406041e-02  -5.6412051e-02   2.5406638e-02  -3.5772766e-04  -8.2966700e-04  -2.4369216e-02  -1.5852131e-02   3.4179493e-04  -2.4215670e-02  -1.8257443e-02  -1.7247750e-02   6.9276948e-02  -4.4362533e-02   6.1010719e-02  -3.9268862e-02   1.0622553e-01  -2.5661504e-02  -2.5448675e-02  -5.1813615e-02   8.3242724e-02   8.6365313e-04  -1.0878697e-03  -2.0193118e-02   2.5710690e-02  -5.6715769e-02   2.1292282e-02  -2.5035855e-02  -1.9271116e-02  -2.9931363e-02   5.7531641e-02   1.2333515e-01  -8.9740582e-02   6.0876239e-02   3.2735171e-02  -2.5792251e-03  -2.6048496e-02   1.1836934e-01   1.1050161e-02   1.0044441e-02  -6.4235140e-03   5.0919154e-03  -1.0672655e-02  -1.7252671e-02  -5.4398219e-03  -4.3568459e-02  -2.5227338e-02   2.7031794e-02   2.7651145e-02   1.6956013e-02  -4.7015394e-02  -6.2315306e-03  -3.8960501e-02   9.6390036e-03   5.1667918e-03  -1.0100722e-01   5.8940320e-02  -6.6384437e-03  -3.1365223e-02   2.7193303e-02  -3.5172219e-02  -1.7097906e-02   7.4937209e-02   1.5162911e-02  -7.8684774e-02   7.7179939e-02  -6.0105829e-02  -2.2810734e-02   1.3373221e-02  -2.0915053e-03   3.3649968e-02   8.7065710e-02   1.3738888e-02   4.6234575e-02   2.7579116e-02  -8.9307681e-02  -1.5437792e-01   2.1162185e-02   1.4401413e-01   1.8801895e-01   0.0000000e+00   2.4311254e-01   4.9125097e-02   3.3250046e-02   1.2649378e-01   2.8868809e-02  -4.8089762e-02  -4.3156369e-02  -2.7004986e-02   4.6844202e-02
  -5.1037878e-02   3.7200545e-02  -7.7077345e-02  -5.4434035e-02  -3.8820001e-02  -6.7071074e-02   3.0645029e-02   9.6083690e-03   2.8892205e-02   5.3575966e-02   1.6926987e-02  -3.6949660e-02  -2.8801502e-03  -6.6052121e-02  -4.9519992e-02  -9.7297256e-02  -9.9117181e-02   6.3858906e-02  -3.2202261e-03   2.6943009e-02  -5.7387398e-02   4.5738788e-02   3.0078208e-02   3.3101953e-02  -4.3351835e-02   9.5256325e-03  -1.0332066e-03   3.8337202e-02   4.4508393e-02   1.8255598e-02   5.4916977e-02   1.5117311e-02   3.6872756e-03   6.1790507e-02   1.4206370e-02   7.6324090e-02   1.0771712e-01   8.4420694e-03   2.7678882e-02  -6.2118614e-02  -5.7309746e-02  -3.0304259e-02   1.4255052e-02   1.7952076e-02  -8.2390595e-02  -1.8963412e-02  -1.9190754e-02   7.8834205e-02   6.7586568e-02   8.3798692e-02   5.9967492e-02  -4.0472778e-02   1.9220933e-02  -6.4335711e-02   8.2006595e-02   2.9796260e-02   1.3008397e-03   1.0511650e-01  -8.9622611e-02  -5.2329029e-02  -2.4205423e-02  -1.0651884e-02  -2.2520851e-02   1.3987326e-01  -3.5887335e-02  -7.8727045e-02  -5.1999879e-03  -5.2213403e-02   5.6789493e-03   1.8597947e-02   6.0606818e-02  -3.8766471e-02   1.5891699e-01  -1.1477471e-02  -2.0650579e-02   9.9628352e-03  -1.2665551e-01  -3.1435484e-02  -2.7001604e-02   2.7286495e-01   2.4311254e-01   0.0000000e+00   9.9346408e-02   1.2647880e-01   5.3718825e-02   8.1045692e-02   8.3115014e-02  -2.0196849e-03   1.5015182e-02   4.6510075e-02
   5.6939591e-03  -2.1012951e-02   2.2388971e-02   8.4047921e-03  -5.8103052e-02   8.6401393e-02  -1.5389598e-02  -5.7406242e-02   5.5345770e-02   1.0195703e-01  -2.4505490e-02  -1.5800201e-01   1.0875339e-01  -3.4705015e-02  -1.0001882e-01  -1.4397427e-02  -2.2800915e-02   3.9085149e-02  -2.0183196e-02   4.5410252e-02  -4.3298112e-02  -1.6117573e-02  -1.9959684e-02  -7.9815304e-02   6.7264112e-02  -1.3515785e-02  -1.3440662e-02  -6.0688776e-02   4.3798455e-02   9.2132867e-02  -7.2375313e-03  -1.1713222e-01   2.1029377e-02   4.5275698e-02   4.3987973e-02  -1.1918693e-01   2.3594320e-02  -1.1363986e-01  -8.2813246e-02   3.9293673e-02   1.2679709e-01   7.6957981e-02  -1.3006887e-01   1.2167040e-02   5.5961194e-02  -5.8011452e-02  -1.4448423e-02  -6.7484010e-02   6.3291352e-02   3.6983757e-02   5.6371055e-02   8.2271797e-02  -6.3348427e-02  -3.0311248e-02   4.1660547e-02   2.8417527e-02  -2.4205651e-02  -2.4952338e-02  -1.1349851e-01  -6.0449481e-02   7.4406268e-02   1.9585969e-02  -5.5529091e-02   4.7566589e-02   2.4843009e-02  -5.3157394e-02   5.4793317e-02  -5.4042506e-02   3.4218201e-02  -4.4943421e-02  -5.9589677e-02   1.3178910e-01  -1.1791973e-01   1.5516085e-01  -7.5748354e-02  -1.5478155e-01  -1.3904988e-02   1.1006395e-01   7.0825270e-02  -6.2894301e-02   4.9125097e-02   9.9346408e-02   0.0000000e+00   1.3309903e-01  -1.5149517e-02  -1.7236888e-02   2.9564858e-02  -2.1528341e-02  -5.4050136e-02  -7.5233522e-02
  -5.8476898e-02  -7.7997683e-02   5.0269628e-02   1.5548194e-02  -5.0685999e-02  -2.8295387e-02   5.9208805e-02   1.8065856e-02   1.5469743e-02  -4.4021037e-02   6.5182527e-02  -1.9624228e-02  -6.9401858e-02   5.2876498e-02  -5.3947116e-02   4.9778592e-02   3.1674994e-02   5.3808848e-02  -4.9180478e-02  -8.6644360e-03  -1.3702987e-02   1.8323271e-01  -2.5450779e-02  -6.2678784e-02  -8.4016806e-02  -5.5694415e-02  -3.4779232e-02   6.1331095e-03   1.7812979e-02   5.7792725e-02  -3.3160512e-03   8.9887468e-02   3.8673194e-02   3.9081572e-02  -1.9891801e-02  -1.7290401e-02  -2.7407869e-02   7.1253408e-03  -8.1396573e-04   8.7879083e-03   6.9781617e-02   3.3781392e-02   7.2227403e-02  -1.1428140e-01   2.5429406e-02  -3.0309964e-03   3.7994094e-02   1.5522964e-02   6.7837066e-02   1.6954444e-02   1.0048896e-02   4.9069120e-02   4.3222372e-02   1.1601775e-01   2.1632860e-03   2.4649777e-02   1.2004118e-02  -3.7110320e-02   1.3908783e-02  -4.5033693e-02  -5.1939992e-02  -9.7379794e-02   1.3437568e-02  -3.6756465e-02   2.4917988e-02   4.8219792e-02  -1.1344842e-02  -1.6031564e-02  -3.0209153e-04  -2.1745357e-02   2.4902702e-03  -4.7204382e-02  -4.3181969e-02  -5.5844818e-02  -1.5931740e-02   4.1603032e-02   2.1914428e-03  -3.4461402e-02   5.9621316e-02   8.7024565e-02   3.3250046e-02   1.2647880e-01   1.3309903e-01   0.0000000e+00   4.8910167e-02   6.7045487e-02   1.2885100e-01   7.3199223e-02  -4.7427467e-02  -6.4582431e-02
  -1.4875243e-02  -2.2746439e-02   1.1632441e-02  -4.5541879e-02  -2.2193076e-02  -1.8086623e-02  -2.2872773e-02  -4.8846572e-02  -5.0552441e-02  -6.0183158e-02  -8.2487767e-02  -2.0664951e-02   5.8574787e-02  -1.4158325e-02   1.3168950e-02   8.0669408e-03  -2.7840651e-02   2.0822966e-02   1.2620007e-02  -1.1612296e-01  -1.3969878e-02   9.3913307e-02   8.3817795e-02  -4.0604838e-02   4.6823101e-02   6.9684948e-03  -7.1511076e-02  -7.6165006e-02  -1.1944959e-01  -8.2198302e-03   2.1700664e-02   4.8116481e-02  -5.6550029e-03  -4.5917666e-02  -1.7225691e-02  -5.2369717e-02  -6.0696620e-02  -2.6457684e-02  -8.5216172e-02  -9.9860016e-03   2.4024943e-01   1.1249707e-01   2.0224774e-03  -2.5821761e-02   2.9721117e-02  -5.0835004e-02  -1.5038275e-02  -4.2505211e-03   7.6419630e-02   1.4373391e-03   8.0562170e-02   2.4778465e-02  -2.1652178e-02   1.6206979e-02  -2.8944838e-03  -3.7590155e-02  -4.6560568e-03  -3.4159246e-02   1.6866162e-02  -2.0067514e-02   3.5246190e-02   7.3227767e-02   1.3992462e-01   3.7459562e-02   1.5224924e-01   4.8706083e-04   3.1449847e-02  -2.4442902e-02  -5.8872597e-02   9.9977787e-04  -6.5535921e-02  -7.5756781e-02  -1.7694252e-02  -9.2497969e-02  -7.5198373e-02   3.4022871e-02  -3.1765663e-02  -9.7942670e-02   1.0742254e-02   1.9814468e-02   1.2649378e-01   5.3718825e-02  -1.5149517e-02   4.8910167e-02   0.0000000e+00   1.5656157e-01   4.1213217e-02   7.7178217e-02   6.4498936e-02  -2.6007495e-02
  -1.6607714e-02   3.9316125e-02   5.3279857e-02   7.7962591e-03  -5.0688112e-02  -4.6501544e-02   9.6122078e-03  -3.4554347e-02   6.0336954e-02  -5.3694326e-02  -8.2602430e-02  -6.3966418e-02  -1.1671464e-02   7.2727500e-02   3.9145324e-02   8.0014942e-02   5.9575961e-02   1.1218663e-02  -1.1172866e-01   3.3394640e-03   3.3162447e-02  -2.8588391e-02  -6.5493245e-02   1.4016243e-01  -2.4014760e-02  -7.1250781e-04  -4.5418462e-02  -5.2119356e-02  -3.6585694e-02  -1.2041263e-01  -1.2431382e-02  -4.5476012e-02  -5.2292406e-02   6.0105384e-03   6.8079558e-03   3.7329447e-02   1.0276761e-02  -6.6316563e-02  -8.9449659e-02  -1.6080781e-02   4.7165914e-02   8.7719931e-03   2.6962035e-02  -4.4634523e-02  -3.1152010e-02  -1.8872951e-02   6.1087786e-02  -5.2049860e-02   5.6215409e-03  -4.9883742e-03   7.2871100e-03   7.2534187e-02   6.1700060e-02   3.9782672e-02   1.0121723e-01  -1.4221207e-02   5.8128104e-02   9.9913442e-02  -6.2076435e-02  -5.8802786e-02   3.6155657e-02  -7.8139895e-02   5.4705843e-02   4.5555163e-02   1.5828552e-03   1.7077943e-01   5.9874452e-02   3.4545333e-02  -4.7853279e-02  -9.5730958e-03   2.9247293e-02  -7.2071471e-02  -1.6495712e-02  -3.0622900e-02  -2.2407460e-02   7.1360355e-02  -8.4013856e-02   8.9803228e-03   1.2007996e-02   5.8108737e-02   2.8868809e-02   8.1045692e-02  -1.7236888e-02   6.7045487e-02   1.5656157e-01   0.0000000e+00   6.7119960e-02   5.3474919e-02   6.5035945e-02   1.0107437e-02
   7.8336320e-03   7.5281243e-02  -7.9265753e-02   1.9112707e-02   8.5206583e-02  -6.2976191e-03  -1.9516593e-02  -2.7452270e-02  -5.6647011e-02  -8.8696149e-02   9.3964077e-02  -5.1195753e-02  -3.8928272e-02   3.4978025e-02   1.7057956e-03   6.1634308e-02   6.7954851e-02   8.4921103e-02   6.8126079e-02  -4.1175336e-02  -5.0619878e-02   7.4188431e-02   1.7084382e-02   1.2161857e-03   9.8376445e-02   8.3940485e-02  -2.1762662e-02   8.8634050e-03   9.7775385e-02   2.8510677e-02  -4.9036144e-02   2.1330285e-02  -3.1708166e-03   2.1010019e-02  -4.5042572e-02  -3.2705846e-02  -3.6705730e-02  -1.0287252e-02   8.7529053e-02   7.7755577e-02   1.3733574e-02   3.6982309e-02  -1.2895953e-02   8.4105809e-02  -1.0179375e-01  -1.4726524e-02  -3.9145494e-02  -5.3150776e-03  -3.7815620e-03   2.0666266e-02  -9.8133156e-03  -3.8817037e-02   1.0310629e-01  -2.6419609e-02   1.1767482e-02   8.2095918e-02  -8.6009966e-02  -2.3049741e-02  -1.0111343e-02  -1.2773482e-02   1.2026579e-02  -1.7684138e-03  -1.7911172e-01   9.2503166e-04  -1.8330573e-02   5.4124841e-02   6.7224237e-02   6.6662759e-02   7.3951627e-03  -1.5110765e-01  -1.6702014e-02  -3.7490867e-02  -2.2530821e-02   3.2017763e-02   9.5763580e-03  -5.9917506e-02   1.3339201e-01   5.1775161e-02  -1.2650654e-01  -1.1207523e-01  -4.8089762e-02   8.3115014e-02   2.9564858e-02   1.2885100e-01   4.1213217e-02   6.7119960e-02   0.0000000e+00   1.2455384e-01   1.1415818e-01  -4.3146553e-02
   7.0136919e-03  -9.0930823e-03   2.2107714e-02  -1.7960830e-02   7.6725541e-02   1.8428839e-03  -1.5789488e-02  -8.1722911e-03  -3.9774214e-02  -8.8622944e-02   1.2395587e-02  -6.5269594e-02  -2.5735844e-02   4.5019380e-02  -4.0949150e-03   2.3330253e-02   6.5174842e-02   8.4651136e-02  -8.8115043e-02  -1.0693814e-01  -5.8120873e-02   6.5851656e-02  -4.2259025e-02   5.4035383e-02  -1.9318362e-02   9.0200578e-02   8.1367942e-02   3.5575286e-02   4.5310644e-02   8.9594551e-02  -6.7193735e-02   1.9802551e-02   2.4304256e-02  -5.5306328e-02  -6.5898806e-03  -5.0504719e-02  -4.2251087e-02  -3.2849346e-02   7.1142781e-02   4.4623182e-02   1.8032127e-02  -2.8510878e-02  -1.4596535e-02   1.3967381e-03  -4.1969056e-02   2.0837902e-02  -3.5502760e-02  -1.7504066e-02   2.7586473e-02   2.6846778e-02   6.2330176e-02  -6.6539751e-02   8.7408710e-04   1.8847890e-02  -7.7422740e-02  -3.4637585e-02   1.8529617e-02   4.1041837e-03   1.2436739e-01  -5.5163163e-02   1.4947801e-02  -1.0091803e-01  -1.3702369e-02   2.1028501e-02   1.3799220e-01  -3.2053444e-02  -2.8449698e-03  -4.3238646e-02  -1.9585148e-02   3.2230368e-02  -2.5920565e-02  -2.6038354e-02  -1.9290701e-02   6.1767466e-02   6.4386854e-02   4.3383854e-02  -1.3395411e-01  -3.0988398e-03   1.7105518e-02  -9.4157569e-02  -4.3156369e-02  -2.0196849e-03  -2.1528341e-02   7.3199223e-02   7.7178217e-02   5.3474919e-02   1.2455384e-01   0.0000000e+00   5.4403439e-02   6.8606068e-03
   5.9688945e-03   5.0078367e-04  -1.6475448e-02   1.5044770e-03   2.4038200e-02   2.1078659e-02  -1.4670070e-02   1.2390400e-02   1.3160377e-02  -9.6442631e-03  -2.5062710e-02  -3.0347070e-02   2.7063460e-03  -4.9668866e-04  -6.2224128e-02   1.6055878e-02  -3.2771454e-03   3.2979924e-03   1.9421026e-03  -2.9332419e-02  -1.5811522e-03   3.5312124e-02  -1.7713128e-06   3.7493464e-02  -1.0053634e-02   4.7814617e-02  -9.7273200e-03   1.5734594e-02   3.3919579e-02  -2.9570502e-02   6.5096783e-03   2.4456583e-02  -3.4999042e-02  -4.5263089e-02  -5.3626979e-02   4.2130358e-02   5.6512775e-02  -2.7962210e-02   3.8668868e-02  -1.4117940e-02   7.2420592e-02   5.1016086e-02   2.1149491e-02   3.0409866e-02  -5.7992941e-02  -5.3325228e-02  -5.8113313e-02  -7.2766344e-02  -3.9771284e-03   4.8594879e-03  -2.5400826e-02   2.9418996e-02  -1.0588785e-02  -8.3061417e-03  -4.3625168e-02   6.9962825e-04   2.9038031e-02   2.8392486e-02   4.8849506e-02   1.5063159e-03   6.3058465e-02   5.1557883e-02  -1.0247164e-02   2.2551745e-02   3.4666402e-02   1.4776042e-03  -1.9445411e-02  -8.7350912e-03  -2.4417869e-02  -2.2339343e-02   8.0944667e-03   9.2381142e-02  -1.1326426e-02  -8.3307626e-02  -8.9375611e-02  -4.3786262e-02   7.9551260e-02  -1.6428274e-02  -3.5376477e-02   2.5294338e-02  -2.7004986e-02   1.5015182e-02  -5.4050136e-02  -4.7427467e-02   6.4498936e-02   6.5035945e-02   1.1415818e-01   5.4403439e-02   0.0000000e+00   5.0993986e-02
   9.8753566e-03  -9.7951472e-03  -4.0529251e-02   1.5706397e-02   6.4622066e-02   1.1578674e-02   3.3493162e-02   3.6008957e-02   2.3089249e-03   8.9478043e-02   7.3609729e-02   7.2212535e-02   4.3140493e-02  -3.2052963e-02  -4.8015657e-02   2.6323593e-03   2.7775882e-02  -4.1199366e-02  -9.1470709e-02  -1.4279681e-02   1.1702881e-01  -2.5634814e-02   3.4179916e-02   6.3751273e-03  -1.6087754e-02  -3.8250812e-02   3.1212257e-02   1.7561395e-02  -1.2447731e-02  -4.8390980e-02  -1.4159942e-02   6.1261351e-02   3.0707869e-02   9.3095669e-03   1.2241013e-02  -3.1783657e-02   4.4814701e-02   1.2768813e-02   5.5771011e-02  -3.9158795e-02   3.8471603e-02  -2.3187881e-02   3.5876549e-02   2.7592398e-02  -6.3955316e-02  -6.3497421e-02  -3.9323608e-02   8.7905885e-03  -3.4352684e-02  -1.2591265e-03   1.0130782e-02   3.5407550e-02  -4.8646767e-02  -7.5620205e-02  -6.4435381e-03   2.7181881e-02   2.1869470e-03  -4.0518349e-03  -2.8726219e-02   3.6981525e-02   1.3508622e-02   6.3144515e-02  -2.6963593e-02   3.5186686e-03   5.0265900e-02   9.5089217e-02   2.6469779e-02   6.8805401e-04  -4.0816409e-02  -5.3201427e-03   5.5448019e-02  -7.6730172e-03  -5.5506926e-02   2.9526908e-02  -2.3098339e-02  -4.2642587e-02  -2.7203108e-02   2.0071683e-03  -5.1836716e-02   1.9908953e-02   4.6844202e-02   4.6510075e-02  -7.5233522e-02  -6.4582431e-02  -2.6007495e-02   1.0107437e-02  -4.3146553e-02   6.8606068e-03   5.0993986e-02   0.0000000e+00
