# Supplementary material for: Autistic traits and individual brain differences: functional network efficiency reflects attentional and social impairments, structural nodal efficiencies index systemising and theory-of-mind skills
Source: Mol Autism. 2021 Jan 21;12:3. doi: 10.1186/s13229-020-00377-8 (PMC7818759; doi:10.1186/s13229-020-00377-8)
Supplement: Supplementary file 8 — Additional file 8. Connectivity matrices. Connection matrices and functional correlation matrices for each subject, as floating-point values in ASCII text format, and MATLAB code for producing these. [file 13229_2020_377_MOESM8_ESM.zip › Paul_Arora_et_al_data/Physiological/BBC/DTI_rsfMRI_ConnectivityMatrices/connectivity_matrices/Netmat_rsfMRI_aal90_subj23.txt]

   0.0000000e+00   7.1855063e-02   2.5200731e-02   4.3280118e-03  -1.1449482e-02  -3.8852617e-02  -6.4516407e-02  -8.0996287e-02   4.0853483e-02   6.9544996e-03   3.8864173e-02   1.1410788e-01   1.4660843e-03  -4.2062731e-03  -4.9038553e-03   1.1755675e-01   7.7184414e-02   5.8830903e-02   7.2252129e-02  -9.6441688e-03  -1.0014271e-03  -8.2399049e-02  -1.3107536e-02  -3.1236396e-02   9.3138021e-03   1.6812429e-02  -3.3950823e-02  -2.1765767e-02   2.7179911e-02  -5.0618481e-02   2.1991168e-02   2.9408429e-03   4.3674147e-02  -7.0818053e-03  -4.9051362e-02   3.9995628e-02  -2.5666439e-02  -6.3367302e-02   7.6513595e-02   1.9467766e-02   8.7049618e-02  -4.2126558e-02   1.7102391e-02   3.7382131e-02   3.7280062e-02  -4.9855245e-04   9.8885404e-03   6.2080850e-02  -5.5095140e-03   5.0831687e-03  -1.5794771e-02   3.5273217e-02  -1.5800649e-02   1.0394463e-01   4.4477158e-02   4.0648300e-02   2.6858074e-01   6.8000033e-02  -6.6358020e-03  -9.8796597e-02   1.2876940e-02  -8.0095588e-02  -4.5140296e-03  -4.1487375e-02   2.7956627e-02  -3.7486602e-02  -6.8065853e-02  -6.7264091e-02   1.0053139e-01   3.6154005e-02   5.0511492e-02  -7.0278260e-03   3.1952594e-02   2.6706210e-02  -6.2919332e-02  -7.3439170e-02  -2.8852063e-02  -9.8862050e-03  -7.6745880e-03  -1.1474612e-02  -4.9079403e-03  -5.1930476e-02  -3.5836037e-02  -6.3393690e-02  -1.0312101e-02   8.6692581e-03   1.1233774e-02  -2.8353609e-03   5.2082100e-03  -1.4559672e-03
   7.1855063e-02   0.0000000e+00   3.0286830e-02   5.3789959e-02   1.3328066e-02   3.6225706e-02  -3.9705840e-03   2.5539590e-02  -2.3618772e-02  -7.7151704e-02   2.8129133e-02  -1.2721548e-02  -1.9041645e-02  -1.5218481e-02   1.9142212e-02  -3.8312789e-02   1.8105390e-02   7.2861957e-02   8.6407357e-02   8.4941534e-02  -4.6230085e-02   2.1106960e-02  -2.3095721e-02  -6.0132227e-03   2.8745529e-02  -1.8260775e-02  -3.6192007e-02  -2.6392853e-02   4.2437228e-02  -1.7914008e-02  -1.1531792e-01  -2.9677158e-02   7.6033956e-02   5.1825811e-02  -2.9288750e-02  -1.2543179e-01  -7.2050876e-03  -6.8016044e-02   1.5878347e-04   5.9968770e-02   3.9301352e-02  -9.3903496e-02  -4.9918162e-02   7.6614492e-03   3.4180123e-03   3.2509344e-02   1.4811666e-03   2.7606418e-02   4.0926324e-02   1.0362908e-01  -1.5993224e-02   5.1341642e-02   3.5668193e-02  -3.6809790e-02   4.3782808e-02  -3.9965381e-02   4.7266235e-02   1.3900441e-01   1.6970755e-02  -5.3070388e-02  -4.8608033e-02   2.1030015e-02  -8.4266269e-02  -1.3172678e-02   3.5139015e-02   3.9557592e-02  -2.5084970e-03  -7.2662216e-02   6.6795384e-02   1.5104715e-01  -3.9513857e-02   1.7508429e-03   7.5824551e-03  -7.8974950e-03  -6.4392051e-02   8.3985930e-02  -1.1242063e-02   9.9855040e-02  -2.0430677e-02   1.6175237e-01   2.6935783e-02   2.4147324e-02  -3.2333601e-02   1.2712628e-02  -1.7688209e-02  -1.4997156e-02   8.8177214e-02  -4.0018936e-02   1.2365266e-02  -3.9358004e-02
   2.5200731e-02   3.0286830e-02   0.0000000e+00   3.7438024e-02   6.4315621e-02   3.0539763e-02   1.1080693e-01   2.3179373e-02   1.8056089e-02  -7.3136196e-02   1.0298963e-02  -3.5396243e-02   3.5062840e-02  -4.4931781e-02  -3.9635348e-03  -5.0262153e-02  -6.3821608e-02  -2.8373575e-02   7.3715111e-03  -5.9758060e-04   1.5139419e-02  -8.6331322e-02   1.7974099e-01   5.3506553e-02   1.2530941e-01   1.7936288e-02   6.4227435e-03  -2.8433842e-02  -4.9391954e-03   4.9789067e-03   5.5495813e-03  -2.0104687e-02   2.2022713e-02   2.0089471e-02  -2.9092380e-02  -1.0749628e-01   4.8394278e-02   2.7495060e-02  -6.5304379e-02  -3.6336637e-02   5.9349077e-02  -3.3268498e-02  -7.1807578e-02   7.1343012e-03   3.1208417e-03   2.4417849e-02  -6.3233573e-02   4.6717953e-02  -2.3081364e-02   5.0503387e-02  -1.6383896e-03  -8.9208789e-03  -1.3412723e-02   3.2325568e-02  -1.0809969e-02  -8.5549150e-04   5.8151598e-02  -3.0181303e-02  -3.0942909e-02  -2.8851902e-02   2.3499434e-03  -3.3150281e-02   4.3021449e-02   1.8210525e-02   9.0028098e-02  -3.6423531e-02   4.5663490e-02  -7.9254590e-03  -1.7603564e-02  -2.1796089e-02   5.0029150e-02  -2.8568393e-02  -9.9325899e-03  -2.4041214e-02  -6.2379795e-02   4.7285072e-02  -8.0508225e-02  -1.1612658e-02  -8.8743786e-02  -1.0528410e-02   2.0775154e-02   5.4885626e-02  -1.1876672e-02  -2.7368078e-02   2.7352143e-02   2.3670978e-02  -8.6651214e-02  -1.8142669e-04   1.6671213e-02  -8.6616681e-03
   4.3280118e-03   5.3789959e-02   3.7438024e-02   0.0000000e+00   1.8168826e-02  -4.7012936e-04   6.1900954e-03   1.0971347e-01   3.7516264e-02  -8.0875172e-02  -1.7032660e-02  -1.3349058e-02  -1.1669725e-02   1.1798579e-01   3.1445699e-02   4.8831706e-02   1.5998405e-03  -3.3056839e-02   3.2275828e-02   3.0204643e-02  -6.0805313e-03  -5.7699338e-02   4.3617773e-02   1.3848528e-01   1.3583608e-03  -1.4511493e-02  -1.9368191e-02   3.2058058e-02  -3.5234402e-02  -7.1830038e-03   3.8024909e-02   6.2589553e-02  -5.1780565e-03   2.8580258e-03   3.1706637e-03  -4.1448192e-02  -9.4148625e-02  -4.8775570e-02  -1.9877110e-02   2.6293722e-02  -5.7329612e-03  -4.4099701e-04  -3.0735527e-02   2.0977837e-03   2.2781351e-02  -1.5499346e-02  -3.4665580e-02   9.2069655e-03  -2.9481408e-03   4.9970290e-03  -2.1620977e-02   7.1798243e-02  -2.4513359e-02  -2.7631939e-02  -2.4749500e-02  -2.5890232e-02  -2.7998445e-02  -2.4468944e-02  -1.1234387e-02  -1.4624145e-02  -3.3445145e-02  -2.9367005e-02   2.7276894e-02  -6.1327321e-02  -1.2226592e-02   2.0815599e-02  -5.5637142e-03  -9.4991052e-03  -8.6512333e-03   4.5710194e-02   2.0699922e-03   1.6392994e-02  -3.5178412e-03  -7.8427505e-03  -1.4683800e-03   5.2227646e-02   4.2264941e-03   3.6123530e-03  -3.6451070e-02   6.2026851e-02  -1.7541867e-03   2.7825948e-02   9.8879735e-03  -1.8102135e-02  -1.3034891e-02   5.0268151e-02  -6.5956811e-02  -4.9799570e-02  -2.6024022e-02   3.3539348e-03
  -1.1449482e-02   1.3328066e-02   6.4315621e-02   1.8168826e-02   0.0000000e+00   1.2010308e-02   3.5090384e-02   6.2553852e-04   1.2393719e-01   5.3013532e-02   5.8974660e-02  -2.1271857e-02  -3.4174820e-02  -1.1950987e-02   5.0921850e-02   1.1487403e-02  -3.0257632e-02  -8.2840340e-02   3.2970125e-02   6.5704390e-03   3.5208220e-02   1.5064152e-01  -1.6443995e-02   2.6385445e-03   1.7514154e-02   2.2914645e-02   1.5488146e-01   4.4323307e-02  -4.4988243e-02   7.4135180e-02  -8.0991251e-02  -4.4296995e-02   3.0585313e-02  -4.2229923e-02  -2.4279691e-02   6.4058820e-03   2.0280851e-03  -2.1654511e-02  -5.0373712e-02   9.7548471e-03  -7.1838412e-02   7.8392866e-02   1.3821887e-02  -2.8404127e-04  -2.3296651e-03   4.3347691e-02  -6.3203197e-02   3.0583543e-02   4.6891244e-03   3.3780102e-02   1.1341384e-02   1.0836502e-02   3.6343068e-02   1.1940459e-02  -2.1214955e-02   1.8780999e-02   1.4992773e-02  -6.4202125e-02  -5.1132071e-02  -7.0801896e-03   4.5981216e-02   5.4622047e-04   4.8808635e-02   7.1798619e-03  -4.1124731e-02  -4.8448546e-02  -3.1354233e-02   4.8900705e-02   5.2090280e-02   2.0841555e-02   2.4938051e-02  -5.4754113e-02  -7.1646862e-02  -4.5442016e-02   5.6636565e-02  -4.8027032e-02  -6.0893534e-02   2.9764634e-02  -7.9768904e-02   4.5408117e-02   2.3195709e-02  -2.2664566e-03  -3.8195746e-02   5.9823938e-02  -1.6926488e-03  -1.5469978e-02   8.4718660e-02   5.2085324e-02   4.3679747e-02   1.0979989e-02
  -3.8852617e-02   3.6225706e-02   3.0539763e-02  -4.7012936e-04   1.2010308e-02   0.0000000e+00   1.1001411e-02   1.3220727e-01   2.4793536e-02   7.5285981e-02   4.1549831e-02  -3.0231396e-02  -1.0808584e-02  -4.1691557e-02  -1.1084830e-02   7.3887021e-02   2.4514774e-02  -2.4713258e-02   1.1210569e-01  -1.7137308e-02   1.0419539e-01   1.0552058e-01  -4.2627708e-02  -1.2984240e-02   2.3454881e-02   4.7870745e-02   7.3568725e-02   1.8877590e-01   7.6951348e-02  -1.1408888e-02  -5.1712761e-02   1.0688900e-01  -6.2298426e-03  -8.1498244e-02   2.9780249e-02   8.7050913e-02  -1.4933540e-02   8.5047560e-02   1.1626098e-01   1.0269158e-01   3.6798324e-02  -8.3216100e-02  -3.2430296e-02   1.2919932e-02  -8.4361206e-03   1.2239136e-01  -2.3332376e-02   8.5725715e-03  -8.4339438e-03   3.2092966e-02   1.4950011e-03   4.0351030e-02   4.2159719e-02   6.6372729e-02   3.4279907e-02  -1.2718534e-02   3.0612305e-03   8.8759497e-03  -4.6036247e-02   2.9521822e-02   3.5134612e-03   8.4217807e-02  -7.4889935e-02   6.6796713e-02  -6.8684723e-03  -2.9375292e-02   8.9308460e-02  -4.1165949e-02  -3.5297556e-02  -8.3036854e-02  -1.0915056e-01  -2.6218297e-02   1.3365971e-01  -3.4251915e-02  -4.2131864e-02  -1.0340763e-03   2.1179280e-02  -9.0955857e-02  -9.8781567e-02  -7.6673091e-02  -4.7023858e-03  -2.8201861e-02  -4.2580604e-02   4.0651039e-02  -5.0335755e-02  -2.5034570e-02  -1.1115418e-01   2.2142254e-02   6.6654277e-02   8.1483929e-03
  -6.4516407e-02  -3.9705840e-03   1.1080693e-01   6.1900954e-03   3.5090384e-02   1.1001411e-02   0.0000000e+00   9.7569565e-02   1.7026963e-01   6.4819944e-02   7.6087109e-02  -3.9338620e-03   1.3608598e-01  -2.7637080e-02   6.7671700e-03  -4.6232391e-02  -4.7598160e-02  -4.2687055e-02  -1.0991780e-02  -1.0052160e-02   4.8490580e-02  -3.0297641e-02   5.3026296e-02   1.3791818e-02   1.0751964e-01  -2.9548940e-02  -3.1668123e-02   1.6861362e-02   5.2951621e-02  -5.1121865e-03  -1.4524736e-02  -1.0791739e-01  -6.0534618e-02   3.9998496e-02  -5.1269165e-02  -1.3737344e-02   1.5431696e-02  -1.9633515e-02  -4.4690134e-04  -6.3783906e-02   8.2131990e-03  -8.6535711e-03  -2.7204174e-02   3.1016888e-02  -3.2196483e-05   3.0454859e-02  -1.9966762e-02   2.0198590e-02  -3.2776950e-02  -5.2546647e-02  -4.0664640e-02  -5.9701004e-02  -6.3496901e-02   9.2122068e-02   7.7485849e-02  -5.6949887e-02  -4.4941399e-02   4.5551849e-03  -1.4565657e-02  -9.9673130e-02   7.5845386e-02   6.4114802e-04   3.9422909e-02  -1.2326510e-02   3.5616695e-02   3.5987128e-02  -1.2149961e-03   8.8463254e-03  -9.0563074e-02  -5.2230937e-02  -5.4297581e-02  -1.0457736e-01   6.2362556e-03  -4.0725518e-03   2.9112918e-02   3.7424717e-02   3.9794925e-02  -1.2033701e-01   7.5962259e-04  -1.9001063e-03   1.3868888e-02   2.7617585e-02  -3.4978546e-02   4.0038397e-02   1.1118365e-02  -1.9780934e-02  -4.1488022e-02  -1.1044074e-01   7.5132904e-02  -4.2736347e-02
  -8.0996287e-02   2.5539590e-02   2.3179373e-02   1.0971347e-01   6.2553852e-04   1.3220727e-01   9.7569565e-02   0.0000000e+00   9.0838717e-03   2.8392166e-02  -4.4375895e-02   3.0754747e-02  -2.6771157e-02   1.0194266e-01  -1.3246046e-02  -4.1748273e-02  -7.9034450e-04   1.2951892e-02   5.7071217e-02  -7.4941431e-02  -4.6196183e-02  -5.8927747e-02  -8.3593906e-02  -3.2506949e-02   8.5540552e-03  -4.9490692e-03  -5.9642092e-03  -2.1324128e-02  -3.3546438e-02   5.2451333e-02  -4.9324742e-02   5.0456018e-02  -1.5556077e-02  -8.0763210e-03  -1.2276501e-02  -1.2730140e-01   2.2086763e-02  -8.4160435e-02  -7.1101479e-02   1.3129797e-02  -2.6717840e-02  -2.7142796e-02  -2.1585376e-02  -8.3052106e-03   3.1435620e-02   6.2530291e-02  -2.0431449e-02  -1.0433402e-01   2.0980754e-05  -7.4185415e-03   1.5964062e-02   2.3410411e-02  -7.7907862e-02   2.7135804e-02   3.2772491e-02  -9.5306254e-02  -4.4228614e-02  -1.1700430e-01  -5.2568603e-02  -5.3849286e-02  -3.0478327e-02   3.1037757e-02   1.7434053e-02  -2.7562741e-02  -5.7175384e-03   4.0913476e-02  -9.1673716e-02  -7.1041675e-03  -7.8163621e-02  -1.6620870e-02  -7.8552425e-02   4.3240944e-03   4.4618266e-03   8.9452739e-03  -1.5407261e-02   6.7479156e-02  -3.3637258e-02  -6.1797057e-02  -4.4889851e-02   2.0823592e-02   9.3788203e-03  -2.0834254e-02  -1.5959641e-02   6.2809494e-02  -3.0802710e-02  -2.2818700e-03  -1.2416258e-02   2.4723651e-02   3.3755756e-02  -5.6747997e-03
   4.0853483e-02  -2.3618772e-02   1.8056089e-02   3.7516264e-02   1.2393719e-01   2.4793536e-02   1.7026963e-01   9.0838717e-03   0.0000000e+00   9.8611736e-02  -5.1588571e-02  -4.8827457e-02   7.6455127e-02   2.8945068e-02   1.2788684e-01   8.2962708e-02   2.2784345e-02   2.4658827e-02  -4.8713045e-03  -1.0463464e-02   1.0076184e-01   1.4980889e-01  -4.3458341e-02   1.1794494e-01  -1.1610445e-01  -1.8993551e-01   8.2584489e-02  -9.6241168e-02  -1.5362485e-02  -6.7121382e-02   8.8985913e-02  -4.5644710e-03   1.5756877e-01  -7.1619434e-02  -1.9139603e-01   5.8368410e-02   4.2152025e-02   2.0063418e-02   5.4532045e-03   8.4679168e-02   1.8429788e-03  -1.5318168e-01   9.1150646e-02  -9.4110813e-03   1.1144861e-02  -3.2205779e-02   5.1412285e-02   3.3206043e-03   2.8238885e-02   2.7688874e-02  -3.8128000e-02  -7.2731697e-02  -1.3948716e-02   1.5950361e-02   6.5000467e-02   9.6608146e-03  -5.6136759e-04  -3.2912575e-02  -1.3958380e-02  -1.0549495e-01   1.5294208e-01   1.5076423e-01  -5.6728629e-02  -3.0271019e-02  -1.9170914e-02   6.6684419e-02   8.2740360e-02  -7.5981202e-02   7.9787061e-03  -6.4588550e-02  -1.1000872e-01   6.1080631e-02  -2.4900736e-02   5.9333376e-02   6.2497225e-02   2.4976758e-02  -5.3711653e-02   3.8413622e-02   1.1296727e-01  -1.4094105e-02  -1.0414516e-02  -2.6421817e-02  -7.1766441e-02  -1.4489557e-01  -6.7233267e-04  -3.9982925e-02  -6.8431674e-02   7.7060676e-02   1.9632261e-02  -7.5451858e-03
   6.9544996e-03  -7.7151704e-02  -7.3136196e-02  -8.0875172e-02   5.3013532e-02   7.5285981e-02   6.4819944e-02   2.8392166e-02   9.8611736e-02   0.0000000e+00   7.8853348e-02   1.3250823e-02   2.2404602e-02   2.1684470e-01   5.3095478e-02   1.2037457e-01   1.0950726e-01   2.0008601e-02  -1.0150062e-02  -3.3792784e-02   1.6219852e-02  -2.0121536e-02  -2.9484401e-02  -9.4044109e-02  -8.4835468e-03   2.2426816e-02   6.3266336e-02   3.7876795e-02   4.7844236e-03  -6.0495458e-02   1.0712787e-01  -1.2656922e-02  -6.4907335e-02  -1.4613536e-02   4.0800486e-02  -6.7400016e-02   8.8020973e-02  -4.9184541e-02  -1.5286525e-01  -8.9934822e-02  -1.2491584e-01   9.9586255e-02  -4.0338739e-02   9.4531965e-03   5.7821491e-02   3.7554161e-02  -8.5935311e-02  -5.5455337e-02   7.2994898e-03   5.3937092e-02   3.6492768e-02   8.1731982e-02  -2.8513905e-03   2.5561846e-02  -8.5994318e-02   2.3061848e-02  -2.8448629e-02  -2.6564351e-02  -6.5780501e-02   2.2957986e-02   5.8325246e-02   1.2523140e-02  -5.2949430e-02  -1.7041208e-02  -1.3538902e-01   1.0949663e-01  -9.5063797e-02   5.9876865e-02  -9.8898592e-02  -1.9069333e-02   1.1889892e-01  -5.8577843e-02   8.5478468e-02   1.5923090e-02   5.2495647e-02   1.0399455e-03  -2.7986317e-02  -3.1782622e-02  -4.1453024e-02  -2.2421015e-02  -4.7593927e-02   5.5434302e-02  -5.7802780e-02  -4.0367611e-02   6.4073861e-04  -1.2113455e-02   6.5985635e-02  -9.6432081e-02  -9.4647277e-02   2.4920504e-02
   3.8864173e-02   2.8129133e-02   1.0298963e-02  -1.7032660e-02   5.8974660e-02   4.1549831e-02   7.6087109e-02  -4.4375895e-02  -5.1588571e-02   7.8853348e-02   0.0000000e+00  -1.7363349e-02   1.6383471e-01  -1.5024222e-02   1.3861593e-02   3.5980401e-02   1.1971546e-01  -8.3901833e-02   9.7701548e-02   8.0977288e-02  -9.1517005e-02  -5.9221550e-02  -3.2636093e-02  -7.1206963e-02   1.8420822e-02  -3.5416019e-02  -8.3628204e-03  -1.9313339e-02   1.2777247e-01  -1.0050037e-02   2.8112122e-02   7.3489881e-02  -7.3944662e-02  -1.1765328e-02  -5.6717425e-02  -3.5348144e-02  -6.8821918e-02  -3.9883367e-04  -1.7328669e-02  -1.3957249e-02   4.7844513e-02   7.6568598e-03  -3.0371315e-02   4.3609450e-02   1.2841929e-02  -3.9877288e-02  -2.1891112e-02   6.6996622e-02   4.3270045e-02  -3.6043549e-02  -2.2330316e-03  -1.7947863e-02  -1.1096623e-01  -2.3947783e-02  -3.7918826e-02   1.1338238e-03  -7.4974696e-03  -9.4992805e-02   7.4324858e-02  -2.1853308e-02   2.1215272e-01  -1.9707344e-02   8.9515197e-03   1.0320652e-01  -7.3667925e-02  -1.5372093e-01   2.8326397e-03   1.1167350e-01   2.1495768e-02   7.7557123e-02   7.9391076e-02   3.3467625e-03   7.4143563e-02  -1.0620681e-02  -2.1202898e-02   1.1528281e-02   1.1115095e-01  -2.1508240e-02   5.8004361e-02  -8.3134480e-02   4.0295173e-02   5.2194309e-02   3.8411368e-02   5.1778459e-02  -7.8180046e-02  -1.4716152e-02   3.8744176e-02  -7.0145939e-02   5.1451668e-02   8.9349991e-03
   1.1410788e-01  -1.2721548e-02  -3.5396243e-02  -1.3349058e-02  -2.1271857e-02  -3.0231396e-02  -3.9338620e-03   3.0754747e-02  -4.8827457e-02   1.3250823e-02  -1.7363349e-02   0.0000000e+00  -5.0863136e-02   9.8841000e-02   5.9579672e-02   9.1374007e-02  -6.5867823e-02   8.2500309e-02   4.9849982e-02   2.2731938e-03  -3.6298665e-02   6.3365716e-03  -9.3438364e-03  -1.4482356e-02  -8.3063455e-02  -6.5378376e-03  -4.9510733e-04   3.4365112e-02  -4.8074220e-03   1.4766150e-01  -1.3539652e-02  -6.3120875e-02   4.5257556e-02  -1.6152815e-03   7.2492413e-02  -4.5454191e-02   2.1559176e-02  -1.9933358e-01  -1.4422517e-02  -3.7941021e-02  -2.4030864e-02  -1.2263797e-01  -1.3103363e-03   4.7751386e-02  -1.0996340e-02  -1.1785497e-02  -2.1440103e-02   1.0040916e-01  -9.7835424e-02  -8.4896819e-02  -4.9177263e-03  -4.6974997e-02   6.4998082e-02   1.0396250e-02   1.0043304e-04   1.4819394e-02   3.8951875e-03  -9.5996049e-02  -1.5646278e-03  -7.7234457e-02   1.1626906e-02   1.1884761e-01  -5.2420307e-02   1.2953421e-01  -2.6525795e-03  -4.1699962e-02  -8.2962345e-02  -1.0378646e-01  -2.8100343e-02  -3.2350820e-02   1.9896512e-02   7.6230161e-02   4.7605001e-02   7.2746692e-02   9.0098479e-02   1.3411873e-01  -6.0879905e-02  -9.3230706e-02  -1.1950746e-02  -1.1670253e-02  -4.4733425e-02   1.1771731e-02   2.4925312e-02   7.1177936e-02  -1.8226051e-02  -8.4404279e-03  -6.9330682e-02  -3.2089661e-02   1.3281191e-01   2.2723033e-03
   1.4660843e-03  -1.9041645e-02   3.5062840e-02  -1.1669725e-02  -3.4174820e-02  -1.0808584e-02   1.3608598e-01  -2.6771157e-02   7.6455127e-02   2.2404602e-02   1.6383471e-01  -5.0863136e-02   0.0000000e+00   1.7517793e-01   2.0346703e-01   4.0089393e-02   5.1985582e-03  -7.7156166e-02   7.4463075e-02   7.9589678e-02  -9.2151664e-03  -1.1246332e-01   1.4448531e-01   2.8134485e-03  -4.0425568e-02  -1.3401603e-01  -3.2641019e-03  -1.6527578e-02   7.1665927e-02  -5.8311943e-02  -6.5851483e-02  -6.3282455e-02  -1.0518865e-01  -6.7993471e-02   1.1097038e-01   9.3130582e-02  -2.1437332e-02   5.4165647e-02   3.7122498e-02  -1.1968756e-01   2.2341835e-02   4.4106925e-02   1.0727857e-02  -1.1395952e-02   3.8828896e-02  -3.4131787e-03  -2.3461731e-02   4.2447883e-02   5.8856255e-02  -3.7857374e-02  -2.3139381e-02  -3.2425874e-02  -6.8623765e-02  -2.7419704e-02   2.4226603e-02   3.9013162e-02  -2.4266814e-02   4.1176784e-02   5.2459927e-03  -7.9084925e-02   2.2332138e-02   4.9885634e-03   5.6467101e-02   6.9692085e-02   1.5299613e-01  -2.5110296e-02   2.0106662e-02  -9.0347475e-02   1.3683870e-02  -1.8755434e-02   1.9111804e-02  -2.7283512e-02  -4.9992048e-02   5.0348098e-02  -6.3590638e-02   2.3390461e-02   3.6319096e-02  -7.7607843e-02   7.5946985e-02   1.1290697e-04  -2.2473492e-02  -7.2612921e-03   1.0194949e-01   7.8818777e-03   3.8333676e-02   3.5121149e-02   1.1655843e-01  -6.1014822e-02   2.1132697e-02  -1.4794595e-02
  -4.2062731e-03  -1.5218481e-02  -4.4931781e-02   1.1798579e-01  -1.1950987e-02  -4.1691557e-02  -2.7637080e-02   1.0194266e-01   2.8945068e-02   2.1684470e-01  -1.5024222e-02   9.8841000e-02   1.7517793e-01   0.0000000e+00   1.5900294e-01   2.0168542e-01  -5.9473066e-02  -7.8104830e-02   1.7913636e-03  -9.3792936e-03   3.5736104e-02  -1.1442549e-01   4.0315419e-02   1.6501479e-01  -2.0497579e-02  -8.6437672e-03  -4.3839568e-02   1.3262809e-02  -1.2072644e-01  -7.4690143e-02  -7.2886957e-02   6.7122009e-03  -4.4382294e-02  -2.4668874e-02  -5.5749879e-02  -7.7997889e-02  -1.2643410e-02   5.5913011e-02  -4.6841339e-02  -3.7662526e-02  -1.6450950e-02  -6.0329686e-02  -2.4689560e-02  -8.9125856e-03  -2.3176892e-03  -7.6223984e-02   6.4304980e-02   4.5478671e-02   4.8181333e-02  -2.9192580e-02   1.7312287e-02   2.1038352e-02   6.8191965e-02  -5.4232455e-02  -8.1415845e-02  -8.9500149e-03  -2.3347229e-03   2.6828248e-02   1.7866808e-02  -5.0041488e-02  -9.3969301e-02   3.9975389e-02  -5.2536001e-03   1.0229923e-01  -3.8613472e-02   1.2618423e-01  -9.5464989e-02  -9.2456198e-02  -5.9663153e-02   3.1041514e-02   6.1046024e-02   1.7713796e-01  -7.0592696e-03  -1.5546539e-03  -8.2535188e-03   3.5349853e-02   4.9994869e-02   2.4535906e-02   4.3386089e-03   9.9537124e-02   4.3850013e-03  -1.0264430e-01   5.4947171e-03   9.6880586e-02  -5.2280501e-02  -1.3619115e-02  -3.3249629e-02   4.7347597e-02  -2.0308700e-02   5.1763348e-02
  -4.9038553e-03   1.9142212e-02  -3.9635348e-03   3.1445699e-02   5.0921850e-02  -1.1084830e-02   6.7671700e-03  -1.3246046e-02   1.2788684e-01   5.3095478e-02   1.3861593e-02   5.9579672e-02   2.0346703e-01   1.5900294e-01   0.0000000e+00   1.0063987e-01  -1.6557463e-02  -3.1842572e-02  -1.1396311e-04   2.5780669e-02   1.9069327e-02   3.3491103e-02   1.1801103e-02  -1.9214974e-02  -1.5324777e-02  -3.6133302e-02   5.6397117e-02   9.2592250e-02  -4.5590366e-03   4.3654621e-03   9.6724561e-02   8.2628825e-02   2.3505928e-02  -1.4057651e-02   8.3424046e-02  -1.1781442e-01   5.9361377e-02  -9.1516732e-03  -2.0889773e-02  -7.9559455e-02   2.2978047e-01  -1.0143939e-01   2.4115182e-03  -5.4082585e-02  -9.5026673e-03   4.1572854e-03  -2.4172386e-02  -1.9855881e-02  -1.0781409e-02  -1.4364871e-02   2.7807885e-02  -7.3667265e-02  -6.1429232e-02  -8.4387363e-02  -5.6684472e-03  -3.8224975e-02  -1.3526550e-02   5.8042796e-03   4.8889904e-03  -8.6421860e-02   1.2889838e-02   6.4959147e-02  -2.3811539e-02   3.2538219e-03   7.5806585e-02  -4.2670139e-02  -3.0151449e-02  -5.1830511e-02  -7.0465248e-03  -6.4004029e-02   4.7648254e-02  -3.4992849e-02  -4.8821177e-02  -5.5829317e-02  -1.2923949e-01   4.8723527e-02  -1.2955947e-01   3.0545791e-02   1.7587711e-02  -1.0440206e-02   5.1734656e-02   7.6770942e-02   1.2441947e-01  -1.3657178e-02   4.5539904e-02   2.5135142e-02   2.6129224e-02  -2.0514459e-02  -3.3833996e-02  -2.0682937e-02
   1.1755675e-01  -3.8312789e-02  -5.0262153e-02   4.8831706e-02   1.1487403e-02   7.3887021e-02  -4.6232391e-02  -4.1748273e-02   8.2962708e-02   1.2037457e-01   3.5980401e-02   9.1374007e-02   4.0089393e-02   2.0168542e-01   1.0063987e-01   0.0000000e+00  -2.8170674e-02   7.5468307e-04   7.1859665e-02   5.4154408e-02  -6.0420768e-02   6.6372717e-02  -5.7777978e-02   3.2312985e-02  -1.7989614e-02  -7.5172583e-02   4.7788644e-02  -1.2090305e-02   4.7384353e-02   9.0983716e-03   4.2506745e-02   3.2107986e-02  -1.5084568e-02  -3.7984122e-02  -5.6431739e-02  -4.7094113e-02  -4.4400439e-02   8.5293824e-03   8.2525311e-02  -6.1685205e-03   4.9139547e-02   1.4340095e-01   1.6605983e-02  -2.0519307e-02   1.4669345e-02  -1.8750237e-02   3.3207894e-02  -2.5333558e-02   2.9549777e-02  -3.9570069e-02  -3.0812627e-02   4.1393089e-02  -6.6171600e-02   2.2148204e-02  -4.9441161e-02  -6.0327941e-02   2.1089031e-02  -2.1820801e-02  -5.1576532e-02  -3.0159229e-02  -1.9731747e-02   3.8793361e-02  -1.7882490e-02  -1.2716618e-03   2.1900982e-02   6.1533621e-02  -3.1713234e-02  -2.4525669e-02   7.4783501e-02   6.2589118e-02  -1.9086759e-02  -7.3335758e-02  -2.7482650e-03   2.2511682e-02   1.5586046e-02   3.3414199e-03   1.0143629e-01  -9.2210659e-03  -3.8418751e-02  -5.1555679e-02   4.6928291e-02  -1.0203518e-02  -2.9636001e-02   1.3483185e-01   3.0612821e-02   1.0652020e-01   6.8654805e-02   3.2607965e-02  -5.4852861e-02   7.3286675e-02
   7.7184414e-02   1.8105390e-02  -6.3821608e-02   1.5998405e-03  -3.0257632e-02   2.4514774e-02  -4.7598160e-02  -7.9034450e-04   2.2784345e-02   1.0950726e-01   1.1971546e-01  -6.5867823e-02   5.1985582e-03  -5.9473066e-02  -1.6557463e-02  -2.8170674e-02   0.0000000e+00  -3.0980928e-02   6.4234000e-02   2.4531593e-02  -2.1265087e-02  -9.3028101e-02  -6.7781843e-02  -4.3825275e-02   3.3748269e-02   8.8640362e-02  -2.9577914e-03  -6.3000858e-03   1.4151667e-01   1.1164801e-01   3.1919347e-02  -7.3686117e-03  -4.1257421e-03   2.4155085e-02  -5.0138367e-02  -7.3907296e-02   5.4465605e-02  -2.8517789e-02   8.3643496e-02   1.2621325e-02  -1.6392804e-02   3.6048953e-03  -3.3311660e-02  -2.1124017e-02  -1.3593772e-02   5.0590046e-02   6.1128511e-02  -4.2844211e-02   2.0520086e-02   4.6090049e-02   3.2290759e-02   4.5752639e-02   2.6165616e-02  -8.2502337e-02  -2.1506776e-02   2.5132888e-02   1.1323942e-01   7.5227440e-03  -1.0524049e-01  -1.3629906e-02   2.4828583e-02  -1.6234490e-02   3.8126620e-02  -3.6054770e-02   7.1292027e-02  -6.2191382e-02  -6.4074705e-02   2.9463731e-02  -6.1044331e-02   1.6900213e-02  -1.2529570e-01  -1.4255093e-02   8.9405888e-03   1.1110797e-01  -8.1483334e-02  -1.7759168e-02  -4.1396478e-02  -2.7538549e-02   4.5494292e-01   4.2557499e-02   6.4952093e-02   6.9232041e-02   1.3133906e-01   7.1103175e-03  -1.2004334e-01  -4.8319589e-02  -1.0703974e-01  -4.3148832e-02  -1.1233323e-01  -3.2340512e-02
   5.8830903e-02   7.2861957e-02  -2.8373575e-02  -3.3056839e-02  -8.2840340e-02  -2.4713258e-02  -4.2687055e-02   1.2951892e-02   2.4658827e-02   2.0008601e-02  -8.3901833e-02   8.2500309e-02  -7.7156166e-02  -7.8104830e-02  -3.1842572e-02   7.5468307e-04  -3.0980928e-02   0.0000000e+00  -1.4772473e-02   1.0492130e-02  -2.1479761e-03  -5.9907146e-03  -3.9247340e-02   4.3502914e-02  -5.4965744e-02  -7.0241488e-02   6.5383855e-02  -1.2190492e-01   2.1157328e-03   9.1015093e-02  -7.1021743e-02   2.0159777e-02   2.5706169e-03  -1.1370924e-01  -3.1827792e-02  -6.6155060e-03  -1.1201415e-02   2.3702011e-02   1.5468402e-02   1.5437597e-02   9.1950427e-02   1.6941651e-02  -5.8828041e-03  -9.8262936e-03   3.4398902e-02   4.0491972e-02  -1.0621231e-02  -9.5245319e-02  -6.1776710e-02  -7.9380316e-04  -2.6562623e-02  -1.2042971e-02  -2.6468749e-03   3.9012558e-02   1.7759461e-02   3.4838386e-02   2.2915299e-02   7.2761161e-02   4.2516495e-03  -1.0993420e-01   4.4410776e-02  -4.1376412e-02  -5.1253361e-02   1.2417480e-02   6.8260604e-02   7.1100094e-02   4.7712007e-02   7.7897869e-02  -2.4417509e-02  -9.9429969e-03   6.8783193e-02   9.9914471e-02  -3.6924715e-02   1.1207787e-02   4.2624284e-02  -1.2410426e-02   4.0882214e-02  -1.2524099e-01   1.7924946e-02   1.9906400e-01  -3.9892976e-02   4.2920756e-02  -4.6040130e-02   9.6244220e-02   1.0083044e-02  -4.1873036e-02  -1.2554498e-01  -1.4600579e-02   1.8802433e-02   4.0441901e-04
   7.2252129e-02   8.6407357e-02   7.3715111e-03   3.2275828e-02   3.2970125e-02   1.1210569e-01  -1.0991780e-02   5.7071217e-02  -4.8713045e-03  -1.0150062e-02   9.7701548e-02   4.9849982e-02   7.4463075e-02   1.7913636e-03  -1.1396311e-04   7.1859665e-02   6.4234000e-02  -1.4772473e-02   0.0000000e+00   1.1835552e-01   8.1867434e-02   3.5359146e-02   3.0876455e-02   1.3333202e-01  -1.1836889e-01   4.2449347e-02  -1.6100451e-02  -6.9851797e-02   5.4022469e-02   3.9860672e-02  -1.0113547e-01   2.3984278e-02   1.4418736e-01  -1.3470500e-02   7.6665653e-02  -7.1422660e-02   1.1473827e-03   2.9323111e-03  -2.3308952e-02  -8.4770692e-03  -7.3410370e-02  -1.0625292e-02  -6.0800222e-02  -2.1812967e-02  -1.5188934e-02  -1.9953601e-02  -5.6500070e-02  -1.0133871e-02  -1.7149288e-02   3.4808751e-02  -4.6642986e-02  -1.9593440e-02   1.5459755e-02   2.3630708e-02   4.8819462e-03  -3.5931921e-02   1.3607039e-03  -5.2330565e-02   8.1710983e-02   2.3186314e-04  -3.8210708e-02  -1.0402492e-01   7.2550980e-02  -2.4970157e-02  -1.4032017e-02  -7.0199599e-02  -9.1339587e-03  -1.1879497e-02   4.1073168e-02   2.3713190e-02  -1.0711244e-01  -1.8119455e-02   6.5984446e-02   3.5582327e-02   5.8258639e-02  -1.5239677e-02  -5.4700579e-02  -4.5440788e-02   8.9800281e-03   2.0260985e-02   6.3835939e-02  -5.2156724e-02  -1.8725794e-02   1.0342192e-02  -1.6258368e-03   1.5640442e-02   9.4659884e-02  -1.0668528e-01  -2.6442790e-02  -7.2110700e-03
  -9.6441688e-03   8.4941534e-02  -5.9758060e-04   3.0204643e-02   6.5704390e-03  -1.7137308e-02  -1.0052160e-02  -7.4941431e-02  -1.0463464e-02  -3.3792784e-02   8.0977288e-02   2.2731938e-03   7.9589678e-02  -9.3792936e-03   2.5780669e-02   5.4154408e-02   2.4531593e-02   1.0492130e-02   1.1835552e-01   0.0000000e+00   1.1872353e-01  -9.3912645e-02   5.1293726e-03   3.0613691e-02  -2.7378348e-02  -3.9123787e-02   5.4298555e-03  -1.9997735e-02  -4.6197884e-02  -8.8072349e-02   9.9018086e-03  -3.2149795e-03   7.9552505e-03   1.5678427e-01  -5.4630781e-02   2.3022449e-02   4.6204165e-02  -6.4780336e-02   5.6111925e-02   3.2393957e-02  -3.7000906e-02  -2.9611423e-02  -1.0543353e-02  -1.4294248e-02  -9.5313644e-02   2.2273733e-03   2.2933515e-02  -5.1683073e-02  -4.6980769e-02  -1.0630119e-02   1.4324693e-02  -5.8416955e-03  -3.6673482e-02   4.3661420e-02  -6.3651384e-02   5.6016748e-02  -1.2004512e-01  -6.8520377e-02  -8.3842183e-02   3.7269163e-02  -2.8668469e-02  -3.4678611e-02  -2.8135473e-04   6.9258460e-02   3.1747522e-02  -8.1317465e-02   4.7893471e-03   4.8910486e-02   2.8421671e-02   2.2061964e-01  -1.6278921e-01   4.2272545e-02  -4.0448644e-02  -2.9304027e-02  -2.9421522e-02   2.4393719e-02   9.2243964e-02  -6.6697843e-02  -1.0765438e-02   1.1173051e-01  -3.8755814e-02   9.5431811e-02  -4.8345774e-02  -4.0901202e-02  -3.1449416e-02   4.2325997e-02  -1.1257388e-01  -5.2130697e-03  -5.1615433e-02  -9.7117286e-03
  -1.0014271e-03  -4.6230085e-02   1.5139419e-02  -6.0805313e-03   3.5208220e-02   1.0419539e-01   4.8490580e-02  -4.6196183e-02   1.0076184e-01   1.6219852e-02  -9.1517005e-02  -3.6298665e-02  -9.2151664e-03   3.5736104e-02   1.9069327e-02  -6.0420768e-02  -2.1265087e-02  -2.1479761e-03   8.1867434e-02   1.1872353e-01   0.0000000e+00   2.1304202e-01   1.5790162e-02  -5.4556700e-02   9.2147268e-02   8.2925505e-02   8.0361221e-02   7.6966119e-02  -1.3337049e-01  -2.2530762e-02   1.0489499e-01  -9.1941922e-02  -4.5907800e-02   7.2521901e-02  -1.1354596e-01  -1.3008217e-02  -6.8299640e-02  -1.5671465e-02   2.1211104e-01  -8.2885436e-02   3.4014350e-01  -1.2501612e-01  -6.1174665e-02   3.8912524e-02   1.6139040e-02   6.3286714e-02  -2.1286495e-02  -1.4445200e-02   4.3797941e-02   1.2733633e-02  -4.6567491e-02  -5.0064723e-02   9.4536898e-02  -7.0170964e-02   2.6750204e-02  -2.0554890e-02   8.0021924e-02  -1.6615254e-02  -2.0277618e-02   2.1993407e-02   2.0872126e-02  -3.6626867e-02   1.3719060e-01   5.6642838e-02  -1.2599062e-01  -1.2736054e-01  -7.6788215e-02   6.9119717e-02   5.2470263e-02   1.2451536e-02   2.5650710e-01  -1.5384823e-01  -1.4662938e-01   6.9832414e-02  -9.7918172e-02  -1.0962953e-01   4.8906630e-02  -1.5690154e-02   7.9029860e-02  -3.7271522e-02   4.9588466e-02  -1.1758991e-01  -5.7026229e-02  -1.5900163e-01  -2.6793487e-02  -1.5711143e-02  -6.6800467e-02   4.8948517e-02   5.1630270e-02  -1.2596396e-02
  -8.2399049e-02   2.1106960e-02  -8.6331322e-02  -5.7699338e-02   1.5064152e-01   1.0552058e-01  -3.0297641e-02  -5.8927747e-02   1.4980889e-01  -2.0121536e-02  -5.9221550e-02   6.3365716e-03  -1.1246332e-01  -1.1442549e-01   3.3491103e-02   6.6372717e-02  -9.3028101e-02  -5.9907146e-03   3.5359146e-02  -9.3912645e-02   2.1304202e-01   0.0000000e+00  -7.7594744e-02  -9.5826877e-02  -7.2946785e-02   2.4675088e-01   1.0624022e-01   1.0460439e-01   1.2765712e-01  -3.0850223e-02  -3.9733381e-02  -1.1882897e-02  -5.3620065e-02  -5.9884716e-02   9.2640582e-02   4.9981327e-02   1.1569828e-01   6.3364443e-02  -1.4069560e-01   6.9298619e-02   1.9111561e-02  -1.5824672e-01  -1.1078351e-02   1.0864008e-02  -8.3602397e-03  -5.5174422e-02  -1.2875515e-01  -8.0186573e-02   7.7350136e-02  -4.7586928e-02  -1.5040853e-02   4.6211151e-02  -7.5257819e-02   5.0455590e-02  -2.8083899e-02   2.5900738e-02  -1.1324728e-01  -1.8150976e-02   3.5772621e-02  -9.1473669e-02  -2.2197996e-02  -4.9633970e-02  -9.7381773e-02  -9.6703168e-03  -1.9747255e-02  -1.3804901e-02   2.5236573e-02  -2.8899320e-02   8.4455899e-02   1.2508831e-01  -1.0749990e-02   2.3025181e-01   1.7840714e-01  -7.5848152e-02  -5.7619399e-02   1.1524133e-01  -7.9224755e-02   3.3094104e-02   2.0138811e-02   8.0036804e-02   2.8154564e-02   3.3960442e-02  -2.3957319e-02   7.7227519e-03   9.6061423e-02   2.3500451e-02  -2.0939694e-02  -9.7709391e-02  -4.7817957e-02  -3.3834359e-02
  -1.3107536e-02  -2.3095721e-02   1.7974099e-01   4.3617773e-02  -1.6443995e-02  -4.2627708e-02   5.3026296e-02  -8.3593906e-02  -4.3458341e-02  -2.9484401e-02  -3.2636093e-02  -9.3438364e-03   1.4448531e-01   4.0315419e-02   1.1801103e-02  -5.7777978e-02  -6.7781843e-02  -3.9247340e-02   3.0876455e-02   5.1293726e-03   1.5790162e-02  -7.7594744e-02   0.0000000e+00   3.0944177e-01   8.9612693e-02   9.7292454e-02   1.1300068e-02  -2.0908024e-02   6.8731166e-02   4.0472914e-03   1.5900858e-01   2.0368116e-03  -6.9197045e-02   1.9145516e-02  -4.5853911e-02   1.0533268e-01   7.9845816e-02  -3.4192188e-02  -8.6175378e-03   1.0954515e-03  -9.7738952e-02  -8.7207226e-02   1.8471957e-03   4.1844741e-02   4.2779148e-02  -6.2736149e-02  -4.9149735e-02   1.3701693e-03   9.0487318e-03   6.1479154e-02  -3.7528728e-02   3.4394120e-03   2.9365862e-02   3.4410857e-02  -2.8800999e-02   1.9165374e-02  -6.7432646e-03   6.4387208e-03  -2.6103022e-02  -1.6716756e-02   2.6776219e-02  -6.5370366e-02   2.7837110e-02   1.7753257e-03   1.5241837e-01   3.5327162e-02   3.9234329e-02  -9.8458874e-02  -3.9298381e-02   2.9179258e-03   5.7081394e-02  -5.5607460e-02  -1.1026832e-03   1.2687525e-02   1.0415402e-01   2.3667607e-02  -8.5245558e-02   6.9850309e-02  -5.8734719e-02  -1.2336533e-02  -8.3076375e-02   9.0287065e-03   9.8071351e-02  -2.9615295e-02   3.3195525e-02   4.0320692e-03   5.6157369e-02   2.9519628e-02  -5.7870170e-02  -1.3647063e-02
  -3.1236396e-02  -6.0132227e-03   5.3506553e-02   1.3848528e-01   2.6385445e-03  -1.2984240e-02   1.3791818e-02  -3.2506949e-02   1.1794494e-01  -9.4044109e-02  -7.1206963e-02  -1.4482356e-02   2.8134485e-03   1.6501479e-01  -1.9214974e-02   3.2312985e-02  -4.3825275e-02   4.3502914e-02   1.3333202e-01   3.0613691e-02  -5.4556700e-02  -9.5826877e-02   3.0944177e-01   0.0000000e+00  -7.0508958e-03   1.5324149e-01   6.3881030e-02   1.7473606e-02  -3.1968348e-02   1.5607572e-02  -5.3295380e-02   6.6942631e-02  -1.8640502e-02  -5.6889002e-02   1.5760852e-01   3.7836703e-02   2.4877912e-02   7.5873435e-02  -8.2685588e-03   7.1317519e-02  -3.1641771e-02   8.0008631e-02   8.5771997e-03   6.2976537e-02  -5.3258139e-02  -5.3677198e-02   5.2705227e-02  -7.0860290e-03  -1.0314341e-02   5.9099100e-02  -5.8030572e-02  -6.1929947e-03  -3.6388292e-02   1.4651303e-02  -7.5691210e-02  -3.3214081e-02  -4.8234197e-02  -1.9510034e-02  -7.2669396e-02  -3.0553428e-02  -9.3698872e-02  -1.0290988e-01  -1.5050395e-02  -1.0058150e-01   1.0160625e-02  -2.1724211e-03   3.8990227e-02   1.0659421e-01  -4.7702553e-02  -1.8863188e-02   4.5308693e-02   6.9343214e-02   4.4751179e-02   5.9160120e-02   4.7216128e-02   1.9036862e-02   4.2335202e-02   1.2124529e-02   5.3845912e-02   1.6323965e-01  -4.3125930e-02  -6.5224629e-02   3.1626340e-02  -4.7985928e-02  -3.5440636e-02  -4.8906454e-02  -7.2396795e-02   1.5693782e-01   3.8604719e-02   7.9530224e-03
   9.3138021e-03   2.8745529e-02   1.2530941e-01   1.3583608e-03   1.7514154e-02   2.3454881e-02   1.0751964e-01   8.5540552e-03  -1.1610445e-01  -8.4835468e-03   1.8420822e-02  -8.3063455e-02  -4.0425568e-02  -2.0497579e-02  -1.5324777e-02  -1.7989614e-02   3.3748269e-02  -5.4965744e-02  -1.1836889e-01  -2.7378348e-02   9.2147268e-02  -7.2946785e-02   8.9612693e-02  -7.0508958e-03   0.0000000e+00   2.2045920e-02   5.1725105e-02   9.1387996e-02  -3.6662377e-02   8.4266250e-02   2.5271970e-01  -6.3279121e-02  -5.3024534e-02  -1.2172623e-01   9.7867407e-02  -6.5666468e-02   5.5859478e-02  -2.6092494e-02   4.5410231e-03  -6.2330556e-02   5.2108304e-02  -1.5065652e-02   7.4934796e-02   1.4614711e-02   6.8225276e-02   1.2587488e-01  -1.1441469e-02  -5.6228619e-02  -4.6554968e-02  -6.9225993e-02   2.7971260e-03  -3.9580797e-02   3.2414483e-02  -8.9689659e-03  -1.2136571e-02  -1.6307329e-01   5.5027311e-02   1.3038079e-01  -1.9529456e-02  -1.1750810e-02  -7.3632959e-02   3.6856093e-02  -8.7801049e-02  -2.8038333e-04   1.0222507e-01   9.0897283e-02  -4.5515293e-02   2.9959760e-02  -2.7023461e-02   2.5189386e-02  -1.9450138e-02  -1.5049412e-01   4.7236740e-03   6.2166063e-03  -8.8604126e-02  -8.4106063e-02   1.1084620e-01   7.3023826e-02   1.3425339e-02   1.2046487e-02  -1.1773568e-02  -9.0618903e-03  -4.8913561e-02   9.7449719e-03  -5.8337229e-03   4.1312035e-02   5.9062645e-02   1.5236348e-02  -4.3239958e-02   6.7138244e-02
   1.6812429e-02  -1.8260775e-02   1.7936288e-02  -1.4511493e-02   2.2914645e-02   4.7870745e-02  -2.9548940e-02  -4.9490692e-03  -1.8993551e-01   2.2426816e-02  -3.5416019e-02  -6.5378376e-03  -1.3401603e-01  -8.6437672e-03  -3.6133302e-02  -7.5172583e-02   8.8640362e-02  -7.0241488e-02   4.2449347e-02  -3.9123787e-02   8.2925505e-02   2.4675088e-01   9.7292454e-02   1.5324149e-01   2.2045920e-02   0.0000000e+00  -5.4760553e-02   3.3723801e-02  -6.0450797e-02  -6.7383523e-02   1.4951518e-01   2.6528738e-01   1.1628887e-02   4.8831055e-02   1.2652197e-02  -1.2722326e-01   2.1804556e-02  -1.9613367e-02   7.9327744e-02   1.3179444e-04   9.3397816e-02   7.5175105e-02   6.0844991e-02  -2.1948302e-02   4.9698198e-03   1.0043343e-02  -3.0693670e-02  -2.6606828e-02   3.9937522e-02   2.5865318e-02   6.6141567e-02   2.6023698e-02   6.2584548e-02   1.1768733e-03   2.2586049e-02   3.3250601e-02   3.0094391e-02  -9.4003700e-02   7.0153221e-02  -1.2613089e-03   2.1558559e-02   4.0470138e-02   5.1368640e-03  -1.3606264e-02   5.0612181e-02   1.8372197e-01  -8.0262129e-03   6.2992480e-02  -7.3356160e-02  -1.2657869e-01  -8.9267051e-02   7.1663951e-02  -1.4937818e-02  -1.0169509e-01  -1.0652783e-01   1.8436724e-01  -2.4393134e-02  -8.0422956e-03   3.9735456e-02   2.6809779e-02   5.4419296e-03  -4.6343941e-02  -3.4155759e-02   8.0737102e-02  -4.8726448e-02  -2.6118651e-02  -1.0013473e-02  -1.7089680e-02  -1.0143446e-02  -2.8799085e-02
  -3.3950823e-02  -3.6192007e-02   6.4227435e-03  -1.9368191e-02   1.5488146e-01   7.3568725e-02  -3.1668123e-02  -5.9642092e-03   8.2584489e-02   6.3266336e-02  -8.3628204e-03  -4.9510733e-04  -3.2641019e-03  -4.3839568e-02   5.6397117e-02   4.7788644e-02  -2.9577914e-03   6.5383855e-02  -1.6100451e-02   5.4298555e-03   8.0361221e-02   1.0624022e-01   1.1300068e-02   6.3881030e-02   5.1725105e-02  -5.4760553e-02   0.0000000e+00   2.1090180e-01   1.7960372e-02   2.9524396e-02  -1.1534196e-01   3.2594696e-02  -9.3950991e-03  -2.8030950e-02  -3.3135652e-03  -5.8870987e-02  -2.5417540e-02  -8.9407091e-02   1.9595505e-01  -4.7924273e-02  -1.0854728e-01   2.0274063e-03   5.8753761e-02   3.7830843e-02  -5.4364645e-02  -2.5086564e-02  -5.2961155e-02   3.6239934e-02   3.1944191e-02  -1.3338793e-02   4.2946331e-02   1.7002613e-02  -1.5444648e-02  -5.2062133e-03  -2.0718067e-02  -1.9380468e-02   2.8565185e-02   8.7454101e-03  -9.7831743e-03   8.7004933e-02  -3.6362039e-02   1.5117803e-02  -1.6480459e-02   9.5266445e-02   6.2021891e-02   4.8493502e-02   1.6565916e-02   9.7046728e-02  -7.8136326e-02  -2.0021132e-02   3.1450084e-02  -2.8716282e-02  -7.6588086e-02   5.1419600e-03  -3.6726378e-02  -4.1231935e-02  -1.9949549e-02  -7.9742759e-02  -3.1484895e-02   2.4048650e-02  -2.4039792e-02  -2.1557410e-02   6.0997567e-02   1.1834024e-01  -1.5427422e-02  -1.0632016e-01   2.2487441e-02   9.1455575e-02  -7.0214620e-02   1.9806568e-02
  -2.1765767e-02  -2.6392853e-02  -2.8433842e-02   3.2058058e-02   4.4323307e-02   1.8877590e-01   1.6861362e-02  -2.1324128e-02  -9.6241168e-02   3.7876795e-02  -1.9313339e-02   3.4365112e-02  -1.6527578e-02   1.3262809e-02   9.2592250e-02  -1.2090305e-02  -6.3000858e-03  -1.2190492e-01  -6.9851797e-02  -1.9997735e-02   7.6966119e-02   1.0460439e-01  -2.0908024e-02   1.7473606e-02   9.1387996e-02   3.3723801e-02   2.1090180e-01   0.0000000e+00   3.3704217e-02   2.6181432e-02   4.3165582e-02  -7.2839122e-03  -7.8870385e-02   3.5712121e-02   6.6345878e-02   4.0251241e-02   5.7733530e-03   1.7148149e-01  -2.1318006e-02   7.8044386e-02  -8.7500972e-02  -9.0921669e-02   4.2081565e-02   5.4398916e-04   1.9362711e-02   2.3305736e-02   2.5787397e-04  -3.2294887e-02  -1.8199478e-02  -2.0052557e-02   1.0274040e-01   9.7433606e-02   3.8249999e-02  -4.9287156e-03  -1.0602547e-01  -3.8066640e-02   4.2838673e-02   1.2905596e-01   6.7081474e-02   5.2388218e-02   6.8476585e-02   3.8247353e-03   5.2421333e-02  -1.9822905e-02   7.7412767e-02  -3.9470536e-02   3.0074200e-02   6.3252357e-03   4.7251572e-02   6.1140391e-02  -3.9072130e-03   8.4851059e-02   1.7428340e-02   7.5280636e-02  -2.3873606e-02   1.9713082e-03  -3.1075421e-02  -9.1880897e-02  -5.6161332e-02  -8.3282253e-02  -4.0595615e-02   2.1654876e-02   7.9593874e-02   7.0133234e-02  -1.3867399e-02   1.6952843e-03   4.1460282e-03   8.8317712e-02   7.4068580e-02  -2.9215087e-02
   2.7179911e-02   4.2437228e-02  -4.9391954e-03  -3.5234402e-02  -4.4988243e-02   7.6951348e-02   5.2951621e-02  -3.3546438e-02  -1.5362485e-02   4.7844236e-03   1.2777247e-01  -4.8074220e-03   7.1665927e-02  -1.2072644e-01  -4.5590366e-03   4.7384353e-02   1.4151667e-01   2.1157328e-03   5.4022469e-02  -4.6197884e-02  -1.3337049e-01   1.2765712e-01   6.8731166e-02  -3.1968348e-02  -3.6662377e-02  -6.0450797e-02   1.7960372e-02   3.3704217e-02   0.0000000e+00   1.5399933e-01   5.1071520e-02  -1.7143090e-02  -3.2433331e-02  -1.6025133e-02   3.0761052e-02  -1.0757965e-01   5.3022576e-02  -1.3573760e-01   1.9089773e-02  -2.8693234e-02   4.0537262e-02  -6.1307492e-02  -2.2618874e-02  -8.0753757e-03   5.3723645e-02  -2.7092234e-02  -3.1840341e-02   2.1575049e-02   7.3603382e-02   4.3959222e-02  -1.5625478e-02  -7.1159502e-02   1.9377645e-02  -5.1209509e-02  -5.9942052e-02  -6.8985651e-02   2.0665254e-02   9.0020536e-03  -5.3119543e-02   3.5036348e-03   2.7662796e-02   5.4754600e-02  -2.1848743e-02   3.1633583e-02  -1.5161655e-01   3.1646940e-02   6.8211526e-02  -6.5278674e-02  -3.9059202e-02  -4.4792639e-02  -5.2805647e-02   4.5453966e-02   1.8303527e-01  -4.7941725e-02   9.8268739e-02  -1.0613251e-01   1.2863101e-01  -3.9292898e-02  -1.4527099e-02  -1.0043936e-01   5.7146712e-02   1.4384337e-02   1.0532844e-01   4.7654237e-02   2.5283773e-03  -1.2460613e-01  -6.3717617e-02   5.6804411e-02   2.7601567e-02  -7.9997203e-02
  -5.0618481e-02  -1.7914008e-02   4.9789067e-03  -7.1830038e-03   7.4135180e-02  -1.1408888e-02  -5.1121865e-03   5.2451333e-02  -6.7121382e-02  -6.0495458e-02  -1.0050037e-02   1.4766150e-01  -5.8311943e-02  -7.4690143e-02   4.3654621e-03   9.0983716e-03   1.1164801e-01   9.1015093e-02   3.9860672e-02  -8.8072349e-02  -2.2530762e-02  -3.0850223e-02   4.0472914e-03   1.5607572e-02   8.4266250e-02  -6.7383523e-02   2.9524396e-02   2.6181432e-02   1.5399933e-01   0.0000000e+00   3.1163236e-02  -7.0914077e-02  -5.5790651e-02  -5.9384459e-02  -3.8660461e-02  -3.1268290e-03  -1.1772999e-01   6.8136333e-02  -2.5923158e-02   4.3128714e-02   7.5618094e-03   1.3126621e-01  -7.3823115e-02   1.4616670e-02  -5.3013624e-02   3.2367131e-02  -3.0333613e-02   1.7647928e-02  -7.9280924e-02   3.1205985e-02  -2.7444000e-02  -1.2326573e-02   2.7250201e-02  -6.8387810e-02  -5.9432039e-03  -1.8793632e-02   1.3562033e-02  -2.2497928e-02  -2.9571576e-03  -2.2520626e-03   4.9994961e-02   9.5699953e-02   5.5275687e-02   1.2164984e-02  -6.6475881e-02  -1.1890758e-01  -5.1461745e-02  -1.0942561e-01   6.7726208e-02  -1.5393380e-01  -2.9210718e-02  -9.3302273e-02  -2.0427272e-04   1.7375416e-01  -4.2567237e-02  -3.9541376e-02   1.6240962e-02  -8.0527450e-02  -8.4402859e-02   1.6061425e-01   2.0346990e-02  -1.6112974e-02   6.3913783e-02   1.0079981e-01  -3.7491283e-03  -6.3697636e-02  -3.1778364e-02   2.0874177e-02   1.5474646e-02  -1.9196149e-02
   2.1991168e-02  -1.1531792e-01   5.5495813e-03   3.8024909e-02  -8.0991251e-02  -5.1712761e-02  -1.4524736e-02  -4.9324742e-02   8.8985913e-02   1.0712787e-01   2.8112122e-02  -1.3539652e-02  -6.5851483e-02  -7.2886957e-02   9.6724561e-02   4.2506745e-02   3.1919347e-02  -7.1021743e-02  -1.0113547e-01   9.9018086e-03   1.0489499e-01  -3.9733381e-02   1.5900858e-01  -5.3295380e-02   2.5271970e-01   1.4951518e-01  -1.1534196e-01   4.3165582e-02   5.1071520e-02   3.1163236e-02   0.0000000e+00   4.1801764e-01   3.1706719e-02   9.8102052e-02  -2.9096723e-02  -3.1626100e-02  -4.1232629e-02   2.1311813e-02  -4.1483512e-03   1.1787155e-01  -3.7275703e-02  -2.6173491e-02  -1.0349949e-02  -4.4828603e-02   3.8474464e-02  -4.0360867e-02   4.0776831e-03   3.9473239e-02  -7.4669428e-02  -4.2097944e-03  -8.1663826e-03   4.4598943e-02  -9.6979419e-02   1.6182382e-02   8.0668019e-02   1.7648681e-02  -1.0107244e-02  -9.2307647e-03  -6.0606934e-02  -5.5752110e-03   4.6117473e-02  -3.0394691e-02   3.6755995e-02  -1.7824516e-02   5.3655272e-02   2.6175621e-02  -4.3056328e-02  -6.4134738e-02   3.8902608e-02   2.1524512e-02   8.2771406e-02  -6.5679798e-03   4.2166768e-02   7.5831595e-02   1.6156282e-01  -1.0529394e-01  -2.8230361e-02  -5.1227274e-02   3.8682205e-02  -6.8280967e-02  -2.0256830e-02   4.4925907e-02   4.7450136e-02  -4.3002494e-02  -2.6732554e-02   4.0245515e-02   1.5776446e-02  -5.1342593e-02  -3.3543014e-02   2.1999387e-02
   2.9408429e-03  -2.9677158e-02  -2.0104687e-02   6.2589553e-02  -4.4296995e-02   1.0688900e-01  -1.0791739e-01   5.0456018e-02  -4.5644710e-03  -1.2656922e-02   7.3489881e-02  -6.3120875e-02  -6.3282455e-02   6.7122009e-03   8.2628825e-02   3.2107986e-02  -7.3686117e-03   2.0159777e-02   2.3984278e-02  -3.2149795e-03  -9.1941922e-02  -1.1882897e-02   2.0368116e-03   6.6942631e-02  -6.3279121e-02   2.6528738e-01   3.2594696e-02  -7.2839122e-03  -1.7143090e-02  -7.0914077e-02   4.1801764e-01   0.0000000e+00   7.1178312e-02   1.2265916e-01  -8.9727083e-02  -8.2086268e-03  -1.4458888e-01   5.5253290e-02  -7.2254689e-03  -3.9504932e-02  -3.9647267e-02  -1.0598099e-02  -2.9240611e-02   2.7691384e-02   5.1240384e-03   6.9426950e-02   6.9535642e-02   2.0007862e-02  -4.6762273e-02  -7.9351649e-03  -3.0081704e-03   2.6636520e-02  -4.1374161e-02  -3.3865535e-02   8.4560113e-02  -3.5716774e-02  -1.7301633e-02  -2.9342361e-02   4.4302147e-02  -3.9194893e-02  -6.6432252e-02  -6.1320596e-04  -1.4460284e-02   6.9429809e-02  -8.3020097e-02   7.2910568e-03   7.0918049e-02   5.7110406e-02   4.8978431e-02   1.6153208e-02   1.0882732e-01   1.6036490e-01   3.2117090e-02  -4.8356653e-02   1.0198491e-01  -3.0268496e-02   1.6396090e-02  -4.0545878e-02  -2.2624736e-03   1.5961191e-03   4.7966598e-02   3.0552645e-02   6.4211398e-02   5.2817164e-02  -4.0029477e-02  -5.3775051e-02  -1.0287145e-01   6.8177429e-02  -1.0111315e-02  -2.2640815e-03
   4.3674147e-02   7.6033956e-02   2.2022713e-02  -5.1780565e-03   3.0585313e-02  -6.2298426e-03  -6.0534618e-02  -1.5556077e-02   1.5756877e-01  -6.4907335e-02  -7.3944662e-02   4.5257556e-02  -1.0518865e-01  -4.4382294e-02   2.3505928e-02  -1.5084568e-02  -4.1257421e-03   2.5706169e-03   1.4418736e-01   7.9552505e-03  -4.5907800e-02  -5.3620065e-02  -6.9197045e-02  -1.8640502e-02  -5.3024534e-02   1.1628887e-02  -9.3950991e-03  -7.8870385e-02  -3.2433331e-02  -5.5790651e-02   3.1706719e-02   7.1178312e-02   0.0000000e+00   3.3496945e-01   3.4695668e-01  -4.5256505e-02   7.0424219e-02  -4.4235933e-03  -1.0790128e-01  -9.3525746e-02   7.3573913e-02  -6.4362695e-02  -1.7208362e-02  -2.3075647e-02  -4.3437958e-02  -4.2155948e-02  -8.1934539e-03   4.2406185e-02  -1.1327647e-02  -1.2435084e-02  -1.7471891e-02   6.4014642e-04   3.3217768e-02   3.3150434e-02  -5.8891146e-02  -4.4502819e-02   1.0998209e-01   4.8537337e-02   1.7728565e-02   5.5114936e-02   5.6304814e-02   4.7794099e-02   1.3096252e-01   9.7895280e-02  -2.4216165e-02   4.7786739e-02   2.1792670e-02   5.3710461e-02  -5.3871557e-02  -1.1778117e-01  -1.4342460e-02  -7.5288494e-02   1.4427275e-01  -3.2680331e-02  -8.9363393e-03  -1.4948587e-01   1.1934386e-01  -6.6145144e-02  -1.5236302e-02  -1.2095337e-02   8.3932504e-03  -5.3229125e-02   4.6606729e-02   4.6801175e-02   5.1821793e-02   7.8314370e-02   7.7058387e-02  -1.9601754e-02  -9.8272661e-02   4.2586077e-02
  -7.0818053e-03   5.1825811e-02   2.0089471e-02   2.8580258e-03  -4.2229923e-02  -8.1498244e-02   3.9998496e-02  -8.0763210e-03  -7.1619434e-02  -1.4613536e-02  -1.1765328e-02  -1.6152815e-03  -6.7993471e-02  -2.4668874e-02  -1.4057651e-02  -3.7984122e-02   2.4155085e-02  -1.1370924e-01  -1.3470500e-02   1.5678427e-01   7.2521901e-02  -5.9884716e-02   1.9145516e-02  -5.6889002e-02  -1.2172623e-01   4.8831055e-02  -2.8030950e-02   3.5712121e-02  -1.6025133e-02  -5.9384459e-02   9.8102052e-02   1.2265916e-01   3.3496945e-01   0.0000000e+00   9.2425667e-02   1.9984184e-01   1.9255319e-03  -5.0203196e-02   7.8351600e-02  -4.7175074e-02  -4.2771491e-02   2.1948073e-02  -1.5484629e-02   3.0523759e-02  -1.4940153e-02   1.9492499e-02  -8.1396803e-02   2.2339515e-02   1.0013890e-01  -1.7127557e-02   1.6247152e-02  -9.8880851e-02   2.5673267e-02  -4.4973735e-02  -3.3105251e-02  -4.5110009e-02  -6.9171032e-02   1.3481065e-01  -4.0982146e-02   2.5232495e-03  -4.9198893e-02  -6.7615581e-04   5.0876234e-02   7.3763053e-02  -6.8414021e-02   2.5680820e-02  -1.7605588e-01   3.6689141e-02  -3.9552710e-02   1.2652203e-01  -4.8673673e-03  -3.7864198e-02   9.8455563e-02   6.8986122e-02  -4.7903899e-02  -1.0010928e-02   2.6374850e-02   3.5707144e-02  -4.1838554e-02   1.6835737e-01   4.8100572e-02   6.7225168e-02  -5.8144209e-02   6.2975031e-02   1.8724187e-02  -1.2285893e-02   5.4796958e-02   4.0350978e-02  -6.4050584e-03  -3.1963693e-02
  -4.9051362e-02  -2.9288750e-02  -2.9092380e-02   3.1706637e-03  -2.4279691e-02   2.9780249e-02  -5.1269165e-02  -1.2276501e-02  -1.9139603e-01   4.0800486e-02  -5.6717425e-02   7.2492413e-02   1.1097038e-01  -5.5749879e-02   8.3424046e-02  -5.6431739e-02  -5.0138367e-02  -3.1827792e-02   7.6665653e-02  -5.4630781e-02  -1.1354596e-01   9.2640582e-02  -4.5853911e-02   1.5760852e-01   9.7867407e-02   1.2652197e-02  -3.3135652e-03   6.6345878e-02   3.0761052e-02  -3.8660461e-02  -2.9096723e-02  -8.9727083e-02   3.4695668e-01   9.2425667e-02   0.0000000e+00   2.5509135e-01  -6.9930674e-02  -1.2916939e-04  -6.2625025e-02   8.5388402e-02   2.2614810e-03   1.7705474e-01  -4.2375602e-03  -3.9378592e-02   1.3078207e-01  -5.6263960e-02   3.3262847e-02   7.2676302e-02  -2.1605149e-02   6.9498129e-03  -6.3376775e-02  -2.7921610e-02  -6.0068619e-02  -8.7461310e-02   1.3385585e-01   4.4859734e-03  -5.4176163e-02  -1.1958821e-02  -3.7865731e-02   5.2778536e-03  -2.7318290e-02  -1.0697387e-01   5.8957399e-02  -3.6360244e-02  -4.3403201e-03   1.0417128e-01   1.5618583e-01   6.9802803e-02  -8.2224918e-02   1.6617521e-02   4.1293920e-02  -1.5308640e-02  -9.6045980e-02  -8.2883291e-02  -2.2218971e-02  -6.4208056e-02   2.7584334e-01  -2.1849317e-01   9.3961479e-02  -1.0406444e-01   2.3352707e-02   8.8900777e-02  -5.2280429e-02  -5.2958196e-02  -3.0759144e-02  -5.3687635e-03  -1.5757819e-01  -5.1237995e-02  -3.0828395e-03  -3.5844999e-02
   3.9995628e-02  -1.2543179e-01  -1.0749628e-01  -4.1448192e-02   6.4058820e-03   8.7050913e-02  -1.3737344e-02  -1.2730140e-01   5.8368410e-02  -6.7400016e-02  -3.5348144e-02  -4.5454191e-02   9.3130582e-02  -7.7997889e-02  -1.1781442e-01  -4.7094113e-02  -7.3907296e-02  -6.6155060e-03  -7.1422660e-02   2.3022449e-02  -1.3008217e-02   4.9981327e-02   1.0533268e-01   3.7836703e-02  -6.5666468e-02  -1.2722326e-01  -5.8870987e-02   4.0251241e-02  -1.0757965e-01  -3.1268290e-03  -3.1626100e-02  -8.2086268e-03  -4.5256505e-02   1.9984184e-01   2.5509135e-01   0.0000000e+00  -2.8015897e-02  -3.8061747e-02  -7.2700110e-03   7.5552457e-02   6.9352010e-02  -1.1832087e-01  -1.5981268e-01   7.0843888e-02   1.3161292e-02   6.0401537e-02   9.3674661e-02   7.6065021e-02  -7.3809100e-02   1.2018004e-02  -3.7903196e-02  -6.1996965e-02  -1.6320935e-02  -1.0048678e-01  -4.3498904e-02  -9.6792650e-02   4.0599726e-02   2.1309355e-02  -5.3025867e-02  -2.8857075e-02   2.3251852e-01  -6.9351625e-03  -2.3620746e-02  -2.6482147e-02  -2.4289674e-02   9.2876644e-02  -1.7484047e-01   7.9746648e-02   5.2524213e-02  -1.4996681e-01   6.2912591e-02  -1.6009026e-02   2.6826102e-02  -1.1298110e-01   3.0746465e-02  -6.0372731e-02  -2.2337564e-01   2.8185369e-01   2.8463901e-02  -6.7437037e-02  -2.9745383e-02   1.2729700e-02   4.5816990e-02   8.5670169e-02   3.2136062e-02  -6.6572951e-03  -8.3591703e-02  -1.7692222e-01  -3.0131821e-03   4.6224545e-02
  -2.5666439e-02  -7.2050876e-03   4.8394278e-02  -9.4148625e-02   2.0280851e-03  -1.4933540e-02   1.5431696e-02   2.2086763e-02   4.2152025e-02   8.8020973e-02  -6.8821918e-02   2.1559176e-02  -2.1437332e-02  -1.2643410e-02   5.9361377e-02  -4.4400439e-02   5.4465605e-02  -1.1201415e-02   1.1473827e-03   4.6204165e-02  -6.8299640e-02   1.1569828e-01   7.9845816e-02   2.4877912e-02   5.5859478e-02   2.1804556e-02  -2.5417540e-02   5.7733530e-03   5.3022576e-02  -1.1772999e-01  -4.1232629e-02  -1.4458888e-01   7.0424219e-02   1.9255319e-03  -6.9930674e-02  -2.8015897e-02   0.0000000e+00   3.1623743e-02   1.1952001e-01   1.8135783e-01   1.4396011e-01   5.2398594e-02   2.5116902e-02   7.4307295e-02  -2.5337604e-02  -4.8893150e-02   2.5386510e-02  -4.3262055e-02  -6.7569749e-02  -9.0123115e-02   9.1946205e-03  -8.1334916e-02   6.6287025e-02  -1.1557990e-01  -4.6121755e-02  -3.2197545e-02  -5.3060989e-02  -3.4597610e-02  -1.0670008e-02   2.4054009e-02  -6.4268988e-02  -6.8500489e-02  -3.9570795e-02  -5.3214947e-02   1.4128061e-01  -1.2665365e-02  -8.5180798e-02  -8.0524293e-02   6.1625809e-02   4.0649564e-02   1.1230850e-01  -5.5163194e-02   4.8564273e-02  -1.7224078e-02  -1.2652533e-01   9.9221647e-03   2.0258785e-01  -9.6225128e-02   9.4987815e-02   5.4960007e-02   5.6733851e-02   4.5229823e-02   6.2644036e-02   6.5860675e-02   1.5077155e-02  -5.8474683e-03  -4.8776097e-02  -4.3496262e-02  -1.0859672e-02  -7.8459454e-03
  -6.3367302e-02  -6.8016044e-02   2.7495060e-02  -4.8775570e-02  -2.1654511e-02   8.5047560e-02  -1.9633515e-02  -8.4160435e-02   2.0063418e-02  -4.9184541e-02  -3.9883367e-04  -1.9933358e-01   5.4165647e-02   5.5913011e-02  -9.1516732e-03   8.5293824e-03  -2.8517789e-02   2.3702011e-02   2.9323111e-03  -6.4780336e-02  -1.5671465e-02   6.3364443e-02  -3.4192188e-02   7.5873435e-02  -2.6092494e-02  -1.9613367e-02  -8.9407091e-02   1.7148149e-01  -1.3573760e-01   6.8136333e-02   2.1311813e-02   5.5253290e-02  -4.4235933e-03  -5.0203196e-02  -1.2916939e-04  -3.8061747e-02   3.1623743e-02   0.0000000e+00  -1.2042112e-01   2.5112938e-01  -1.4980602e-02  -1.8352727e-02  -8.0196945e-02  -3.4172909e-02  -7.4132316e-02  -5.5841928e-02   7.0856946e-02   6.6960214e-02  -7.9009180e-02   1.7141351e-02  -8.0239122e-02  -2.9671399e-02  -1.0563646e-01   2.8655160e-02  -6.3472087e-02   4.8353152e-02   1.1581371e-02   2.4232567e-02  -6.5260693e-02  -5.9854020e-02  -1.2226150e-01   1.2996635e-02   2.1657263e-02   9.6186055e-02  -6.3235225e-02  -6.2443227e-02  -3.4011017e-02  -3.5849711e-02   2.5185375e-02   1.0888265e-02   5.7486405e-02   1.0230779e-01  -1.9943800e-02   1.3724746e-01  -1.3794823e-01   1.2460501e-02   5.4774372e-02  -8.1047568e-02  -7.6488450e-02   1.6908917e-01   6.8994278e-02   4.2491408e-02  -4.4317133e-02   1.2927447e-02   2.2314679e-02   3.8744318e-02  -5.4298507e-03  -3.9392091e-02  -8.0308461e-02  -1.4465177e-02
   7.6513595e-02   1.5878347e-04  -6.5304379e-02  -1.9877110e-02  -5.0373712e-02   1.1626098e-01  -4.4690134e-04  -7.1101479e-02   5.4532045e-03  -1.5286525e-01  -1.7328669e-02  -1.4422517e-02   3.7122498e-02  -4.6841339e-02  -2.0889773e-02   8.2525311e-02   8.3643496e-02   1.5468402e-02  -2.3308952e-02   5.6111925e-02   2.1211104e-01  -1.4069560e-01  -8.6175378e-03  -8.2685588e-03   4.5410231e-03   7.9327744e-02   1.9595505e-01  -2.1318006e-02   1.9089773e-02  -2.5923158e-02  -4.1483512e-03  -7.2254689e-03  -1.0790128e-01   7.8351600e-02  -6.2625025e-02  -7.2700110e-03   1.1952001e-01  -1.2042112e-01   0.0000000e+00   1.7304558e-01   1.0712272e-01   1.9266852e-01  -7.7363197e-02   2.4015312e-02  -8.1330012e-03   1.5279633e-02  -4.2552637e-02   4.3311102e-02   4.0819294e-02  -1.4012797e-01  -2.3160996e-02  -2.1654902e-02   1.2738987e-02  -9.5324012e-02   1.7085739e-01   9.4953893e-02   7.5882949e-02   1.8474563e-02   2.7329317e-02  -5.4697400e-02  -3.5973194e-02   7.1632815e-02  -3.9925195e-02   3.3164578e-03   3.2374776e-02   6.9127890e-02   6.4557610e-02  -2.3621595e-02  -2.2592565e-03   4.3537876e-02   1.5423625e-02  -5.8453484e-02  -4.2677677e-02   1.0459625e-02   1.3825121e-01  -1.6801807e-02  -2.8901506e-02  -8.2325146e-02   5.7363999e-02  -1.4538369e-01   8.1945851e-04  -8.1802888e-02  -2.7036794e-02   1.2143018e-02  -3.1437563e-02  -3.8027448e-02   2.9202932e-02   4.0852189e-02  -9.4334964e-02   1.7629900e-02
   1.9467766e-02   5.9968770e-02  -3.6336637e-02   2.6293722e-02   9.7548471e-03   1.0269158e-01  -6.3783906e-02   1.3129797e-02   8.4679168e-02  -8.9934822e-02  -1.3957249e-02  -3.7941021e-02  -1.1968756e-01  -3.7662526e-02  -7.9559455e-02  -6.1685205e-03   1.2621325e-02   1.5437597e-02  -8.4770692e-03   3.2393957e-02  -8.2885436e-02   6.9298619e-02   1.0954515e-03   7.1317519e-02  -6.2330556e-02   1.3179444e-04  -4.7924273e-02   7.8044386e-02  -2.8693234e-02   4.3128714e-02   1.1787155e-01  -3.9504932e-02  -9.3525746e-02  -4.7175074e-02   8.5388402e-02   7.5552457e-02   1.8135783e-01   2.5112938e-01   1.7304558e-01   0.0000000e+00   2.0444586e-03   7.4762905e-02   1.5092527e-02   5.0080902e-02   7.2667721e-02  -1.1708794e-01   2.2871566e-02   7.0444389e-02  -7.9877880e-03   4.6076817e-02  -3.1235837e-02   1.2362069e-02  -7.9731875e-02   1.2232751e-01  -1.0834732e-02   1.6732695e-01  -2.4255468e-02  -2.0168161e-02  -8.1573194e-02  -1.6520245e-03  -1.9369915e-02   6.8171224e-02   2.3018564e-02   6.0910045e-02   1.0780325e-04  -1.6091692e-03  -4.4507859e-02  -4.0796259e-02  -1.1857282e-02   5.1117854e-02  -3.6305183e-02  -9.9141253e-03  -2.2604401e-02  -3.3619556e-02  -2.2358208e-04  -6.5301177e-02   1.4550066e-03   2.8220583e-02  -1.1609883e-01   9.4895413e-02  -2.5411086e-02   1.7832800e-02   8.4450441e-02   7.8445105e-02  -4.6779959e-02  -2.0982945e-02   1.2599935e-01  -6.7776446e-03   6.9624950e-02  -1.6188997e-02
   8.7049618e-02   3.9301352e-02   5.9349077e-02  -5.7329612e-03  -7.1838412e-02   3.6798324e-02   8.2131990e-03  -2.6717840e-02   1.8429788e-03  -1.2491584e-01   4.7844513e-02  -2.4030864e-02   2.2341835e-02  -1.6450950e-02   2.2978047e-01   4.9139547e-02  -1.6392804e-02   9.1950427e-02  -7.3410370e-02  -3.7000906e-02   3.4014350e-01   1.9111561e-02  -9.7738952e-02  -3.1641771e-02   5.2108304e-02   9.3397816e-02  -1.0854728e-01  -8.7500972e-02   4.0537262e-02   7.5618094e-03  -3.7275703e-02  -3.9647267e-02   7.3573913e-02  -4.2771491e-02   2.2614810e-03   6.9352010e-02   1.4396011e-01  -1.4980602e-02   1.0712272e-01   2.0444586e-03   0.0000000e+00   1.4733391e-01   4.5939258e-02   6.3881368e-03  -4.7939304e-02  -1.7680142e-02  -3.9929774e-02  -1.3779127e-01   5.3378702e-02   8.2528593e-02  -6.0686016e-02   1.2783487e-01  -3.9586591e-02   2.3939983e-02   9.7651679e-03   6.7094452e-02   3.8411231e-02  -1.0296231e-01   2.6842568e-02   8.4445305e-02  -3.8806265e-02  -7.2264377e-02   1.2555138e-02  -4.3740369e-02   1.4054886e-02   8.3862432e-02  -6.0765721e-02   3.0122977e-02  -1.1362826e-01  -1.0263469e-01  -2.0589284e-02   9.4775805e-02   1.9020043e-01   9.2577776e-02   2.2826489e-01   7.2655453e-02   1.4793948e-02  -3.7955442e-02  -6.4914116e-02  -2.8931382e-02   1.1105709e-02   9.0883372e-02   2.7088620e-01  -1.7037571e-03   4.1298817e-02   8.7690690e-02  -5.1203228e-02   7.5916527e-02   2.0764377e-03   1.9099220e-02
  -4.2126558e-02  -9.3903496e-02  -3.3268498e-02  -4.4099701e-04   7.8392866e-02  -8.3216100e-02  -8.6535711e-03  -2.7142796e-02  -1.5318168e-01   9.9586255e-02   7.6568598e-03  -1.2263797e-01   4.4106925e-02  -6.0329686e-02  -1.0143939e-01   1.4340095e-01   3.6048953e-03   1.6941651e-02  -1.0625292e-02  -2.9611423e-02  -1.2501612e-01  -1.5824672e-01  -8.7207226e-02   8.0008631e-02  -1.5065652e-02   7.5175105e-02   2.0274063e-03  -9.0921669e-02  -6.1307492e-02   1.3126621e-01  -2.6173491e-02  -1.0598099e-02  -6.4362695e-02   2.1948073e-02   1.7705474e-01  -1.1832087e-01   5.2398594e-02  -1.8352727e-02   1.9266852e-01   7.4762905e-02   1.4733391e-01   0.0000000e+00   1.1480112e-01  -3.5333701e-02   9.6847000e-02  -5.8022660e-02  -1.8222183e-01  -4.8351809e-02   2.0661276e-02  -6.2881746e-02   1.0347975e-01   5.1394565e-02  -3.2205981e-02  -2.4409826e-02   7.2327875e-02   1.4105363e-02  -8.6630802e-02   6.5259406e-04  -2.9904733e-02  -2.9876455e-02  -4.0331036e-03   2.5662509e-02  -6.1280880e-02   4.6924088e-02  -3.0817361e-03  -1.0559434e-01  -6.4050650e-02   7.4066867e-03   1.2077039e-01   1.8384822e-02   1.7120117e-01   2.4324279e-02  -9.9453310e-02   6.1165364e-02   8.9900566e-02   2.9963621e-02  -2.2547391e-01   1.1986559e-01   4.8860061e-02   3.3674239e-02   3.4952798e-02  -7.9207749e-02  -1.3244965e-02   6.0084243e-02  -2.8239315e-02   7.0037551e-02  -1.4624274e-01  -2.9800200e-02  -3.8508591e-02   9.2094238e-02
   1.7102391e-02  -4.9918162e-02  -7.1807578e-02  -3.0735527e-02   1.3821887e-02  -3.2430296e-02  -2.7204174e-02  -2.1585376e-02   9.1150646e-02  -4.0338739e-02  -3.0371315e-02  -1.3103363e-03   1.0727857e-02  -2.4689560e-02   2.4115182e-03   1.6605983e-02  -3.3311660e-02  -5.8828041e-03  -6.0800222e-02  -1.0543353e-02  -6.1174665e-02  -1.1078351e-02   1.8471957e-03   8.5771997e-03   7.4934796e-02   6.0844991e-02   5.8753761e-02   4.2081565e-02  -2.2618874e-02  -7.3823115e-02  -1.0349949e-02  -2.9240611e-02  -1.7208362e-02  -1.5484629e-02  -4.2375602e-03  -1.5981268e-01   2.5116902e-02  -8.0196945e-02  -7.7363197e-02   1.5092527e-02   4.5939258e-02   1.1480112e-01   0.0000000e+00   2.2220960e-01   2.0650929e-01   3.4612839e-02   4.6315380e-01   6.6747890e-02   2.2920010e-01   3.7191158e-02   4.2746595e-02  -2.6412600e-03  -1.5581414e-01  -1.2569852e-02  -4.5659221e-02  -8.7378769e-02   1.7205847e-02   6.5066301e-02   1.6696927e-02   6.5552168e-02   4.8476847e-02   2.0928733e-02  -8.4760316e-03   3.6341384e-02  -5.7963376e-02  -1.0729095e-01  -7.9497438e-02  -1.0707509e-02  -8.6014128e-02   5.1106331e-02   7.4261432e-02  -1.6403553e-02   8.4940682e-02  -5.4041283e-02   1.8792600e-02   6.4189542e-02   2.0413674e-01  -4.9050133e-02   9.8357445e-03   7.8474450e-02   1.4602835e-02  -3.6175106e-02  -4.4150196e-02  -4.8991930e-02   8.6688300e-03   2.0670677e-02   6.3238982e-02  -1.6213195e-01  -1.9334951e-02  -3.7868434e-03
   3.7382131e-02   7.6614492e-03   7.1343012e-03   2.0977837e-03  -2.8404127e-04   1.2919932e-02   3.1016888e-02  -8.3052106e-03  -9.4110813e-03   9.4531965e-03   4.3609450e-02   4.7751386e-02  -1.1395952e-02  -8.9125856e-03  -5.4082585e-02  -2.0519307e-02  -2.1124017e-02  -9.8262936e-03  -2.1812967e-02  -1.4294248e-02   3.8912524e-02   1.0864008e-02   4.1844741e-02   6.2976537e-02   1.4614711e-02  -2.1948302e-02   3.7830843e-02   5.4398916e-04  -8.0753757e-03   1.4616670e-02  -4.4828603e-02   2.7691384e-02  -2.3075647e-02   3.0523759e-02  -3.9378592e-02   7.0843888e-02   7.4307295e-02  -3.4172909e-02   2.4015312e-02   5.0080902e-02   6.3881368e-03  -3.5333701e-02   2.2220960e-01   0.0000000e+00   6.2336380e-02   2.2343863e-01  -6.0770942e-02   4.1846842e-01   1.2503361e-02   1.4493536e-01  -6.7826190e-02   5.5075745e-02  -7.4261902e-02  -2.2595351e-02   9.5511200e-03   2.4693655e-02   2.1057870e-02   3.4551930e-02   3.9459190e-02   3.5128734e-02  -1.0330279e-01   6.7101797e-02   7.8562928e-03  -4.8188694e-02  -1.4837160e-02   2.0963923e-02   5.8699341e-02   4.6315113e-02  -5.1753017e-02  -2.3350807e-02  -4.3794944e-02   2.0883773e-02   6.0193427e-02   3.6281836e-02  -1.1909210e-01   3.9715910e-02  -7.9068544e-02   3.8438748e-02   1.2040542e-01  -2.1279332e-03   5.3044743e-02  -7.2032016e-02   2.8288812e-02  -6.0598287e-03   7.8949484e-02  -2.8855218e-02  -3.6581526e-02   4.3223321e-02   1.2553890e-02   5.6136708e-03
   3.7280062e-02   3.4180123e-03   3.1208417e-03   2.2781351e-02  -2.3296651e-03  -8.4361206e-03  -3.2196483e-05   3.1435620e-02   1.1144861e-02   5.7821491e-02   1.2841929e-02  -1.0996340e-02   3.8828896e-02  -2.3176892e-03  -9.5026673e-03   1.4669345e-02  -1.3593772e-02   3.4398902e-02  -1.5188934e-02  -9.5313644e-02   1.6139040e-02  -8.3602397e-03   4.2779148e-02  -5.3258139e-02   6.8225276e-02   4.9698198e-03  -5.4364645e-02   1.9362711e-02   5.3723645e-02  -5.3013624e-02   3.8474464e-02   5.1240384e-03  -4.3437958e-02  -1.4940153e-02   1.3078207e-01   1.3161292e-02  -2.5337604e-02  -7.4132316e-02  -8.1330012e-03   7.2667721e-02  -4.7939304e-02   9.6847000e-02   2.0650929e-01   6.2336380e-02   0.0000000e+00   2.3158133e-01   2.5407721e-02   3.2392001e-02   1.6086544e-01  -1.6123663e-02   2.5924372e-02   5.0208060e-02   1.7405116e-02   3.6066444e-02  -9.4696511e-02  -2.0451470e-02   1.0726418e-02  -8.6450659e-02   9.6368645e-03  -1.3464141e-01   1.4944503e-03  -8.1150176e-02  -2.3660144e-03  -1.8471755e-03   6.3494772e-02   5.5669784e-02   2.1709710e-01   7.0248165e-02   5.7209306e-02  -5.6660810e-02  -2.8287922e-02  -7.6482779e-02   3.0304465e-02  -2.1024646e-02   8.2596668e-02  -7.4386014e-03   6.8603096e-02   1.4972668e-01  -4.3630847e-02   9.4954382e-02  -2.9717859e-03   5.0503849e-02   3.5256952e-02   1.2061264e-01  -4.3405587e-02  -9.1863890e-03   5.9708478e-02  -2.9918841e-02  -5.8380897e-02   2.1420501e-03
  -4.9855245e-04   3.2509344e-02   2.4417849e-02  -1.5499346e-02   4.3347691e-02   1.2239136e-01   3.0454859e-02   6.2530291e-02  -3.2205779e-02   3.7554161e-02  -3.9877288e-02  -1.1785497e-02  -3.4131787e-03  -7.6223984e-02   4.1572854e-03  -1.8750237e-02   5.0590046e-02   4.0491972e-02  -1.9953601e-02   2.2273733e-03   6.3286714e-02  -5.5174422e-02  -6.2736149e-02  -5.3677198e-02   1.2587488e-01   1.0043343e-02  -2.5086564e-02   2.3305736e-02  -2.7092234e-02   3.2367131e-02  -4.0360867e-02   6.9426950e-02  -4.2155948e-02   1.9492499e-02  -5.6263960e-02   6.0401537e-02  -4.8893150e-02  -5.5841928e-02   1.5279633e-02  -1.1708794e-01  -1.7680142e-02  -5.8022660e-02   3.4612839e-02   2.2343863e-01   2.3158133e-01   0.0000000e+00  -1.0005824e-01   9.6474334e-02  -1.9127576e-02   9.3135414e-02  -3.3565072e-02   9.4699060e-02   1.7752836e-02   5.5314646e-02  -3.7722598e-02  -2.1253314e-02  -2.5055553e-02  -1.1330756e-02  -7.5190007e-02  -5.9633101e-02  -1.4136880e-01   1.5784693e-02   8.2583361e-02   1.5577149e-02  -5.1365447e-02  -4.5582528e-02   4.5406862e-02   1.2466949e-01   2.8030605e-02  -1.2512980e-02   2.0970601e-02   2.3782103e-02  -7.7689302e-02   4.7823257e-02   7.7736124e-02  -4.8936341e-02  -1.8702914e-02  -1.4566772e-02   5.1160153e-02  -3.8072965e-02  -5.4396286e-03   3.6405663e-02  -1.3611886e-01   9.6227021e-03  -6.2230385e-02  -2.3341856e-02   8.8071015e-03  -1.1603208e-02   5.2102279e-03   1.7472977e-02
   9.8885404e-03   1.4811666e-03  -6.3233573e-02  -3.4665580e-02  -6.3203197e-02  -2.3332376e-02  -1.9966762e-02  -2.0431449e-02   5.1412285e-02  -8.5935311e-02  -2.1891112e-02  -2.1440103e-02  -2.3461731e-02   6.4304980e-02  -2.4172386e-02   3.3207894e-02   6.1128511e-02  -1.0621231e-02  -5.6500070e-02   2.2933515e-02  -2.1286495e-02  -1.2875515e-01  -4.9149735e-02   5.2705227e-02  -1.1441469e-02  -3.0693670e-02  -5.2961155e-02   2.5787397e-04  -3.1840341e-02  -3.0333613e-02   4.0776831e-03   6.9535642e-02  -8.1934539e-03  -8.1396803e-02   3.3262847e-02   9.3674661e-02   2.5386510e-02   7.0856946e-02  -4.2552637e-02   2.2871566e-02  -3.9929774e-02  -1.8222183e-01   4.6315380e-01  -6.0770942e-02   2.5407721e-02  -1.0005824e-01   0.0000000e+00   1.5118053e-01   1.4348642e-01   1.9877569e-02   7.4498940e-02  -4.8712803e-02   1.1180894e-01  -9.7998590e-03   2.3276822e-01  -4.7206050e-02  -8.2485692e-02  -5.8162657e-02   4.3826836e-03   1.1295756e-02   8.5964508e-02  -7.3935464e-02  -6.4224092e-02   2.4966332e-02   6.1641197e-04  -4.2178936e-02   4.7053476e-02  -2.8861704e-02   1.0500437e-01   7.6116202e-02   2.6749208e-02  -9.1101621e-02  -3.6871778e-02   1.0268799e-01   2.4590309e-02   1.3638596e-02  -1.2511983e-01  -2.0712464e-01   4.2920380e-02  -4.6167860e-02   9.3218362e-03   8.7470600e-02   8.1753909e-02   4.7881602e-02  -3.3477411e-02   3.9848808e-03  -6.3233927e-02   2.4760961e-02  -5.0931836e-02  -2.5258037e-02
   6.2080850e-02   2.7606418e-02   4.6717953e-02   9.2069655e-03   3.0583543e-02   8.5725715e-03   2.0198590e-02  -1.0433402e-01   3.3206043e-03  -5.5455337e-02   6.6996622e-02   1.0040916e-01   4.2447883e-02   4.5478671e-02  -1.9855881e-02  -2.5333558e-02  -4.2844211e-02  -9.5245319e-02  -1.0133871e-02  -5.1683073e-02  -1.4445200e-02  -8.0186573e-02   1.3701693e-03  -7.0860290e-03  -5.6228619e-02  -2.6606828e-02   3.6239934e-02  -3.2294887e-02   2.1575049e-02   1.7647928e-02   3.9473239e-02   2.0007862e-02   4.2406185e-02   2.2339515e-02   7.2676302e-02   7.6065021e-02  -4.3262055e-02   6.6960214e-02   4.3311102e-02   7.0444389e-02  -1.3779127e-01  -4.8351809e-02   6.6747890e-02   4.1846842e-01   3.2392001e-02   9.6474334e-02   1.5118053e-01   0.0000000e+00   2.6813052e-02   1.4835103e-01  -4.4232511e-02  -3.0371701e-02  -8.5896655e-03  -5.3858335e-02   7.7545872e-02   1.5310032e-01  -2.5952916e-02  -6.4249283e-03  -4.2623437e-02   1.7637012e-03  -7.9341316e-02  -6.0469351e-02  -4.5468083e-02   2.8310065e-02  -6.6000317e-02   5.6072220e-03  -6.6199283e-02   2.0269784e-02  -3.8426582e-03  -1.1055197e-01  -7.3529854e-02  -2.3467378e-04   1.2424660e-02   5.7215882e-02  -1.1827106e-01   1.2672220e-01  -6.1264440e-02  -4.2710863e-02  -1.9011918e-02  -1.4734207e-02   3.1486924e-02  -1.8926235e-02  -2.6118521e-02   1.9713724e-02   2.4033155e-02   8.0409796e-03  -9.4810422e-02  -5.3095130e-03   1.4047324e-02   2.3982644e-02
  -5.5095140e-03   4.0926324e-02  -2.3081364e-02  -2.9481408e-03   4.6891244e-03  -8.4339438e-03  -3.2776950e-02   2.0980754e-05   2.8238885e-02   7.2994898e-03   4.3270045e-02  -9.7835424e-02   5.8856255e-02   4.8181333e-02  -1.0781409e-02   2.9549777e-02   2.0520086e-02  -6.1776710e-02  -1.7149288e-02  -4.6980769e-02   4.3797941e-02   7.7350136e-02   9.0487318e-03  -1.0314341e-02  -4.6554968e-02   3.9937522e-02   3.1944191e-02  -1.8199478e-02   7.3603382e-02  -7.9280924e-02  -7.4669428e-02  -4.6762273e-02  -1.1327647e-02   1.0013890e-01  -2.1605149e-02  -7.3809100e-02  -6.7569749e-02  -7.9009180e-02   4.0819294e-02  -7.9877880e-03   5.3378702e-02   2.0661276e-02   2.2920010e-01   1.2503361e-02   1.6086544e-01  -1.9127576e-02   1.4348642e-01   2.6813052e-02   0.0000000e+00   1.4683911e-01   9.7334162e-02  -2.7140646e-03   1.2850478e-01   4.5044323e-02  -1.6062587e-02  -2.7556544e-02   1.7867683e-02   1.8091913e-02   6.1417901e-02  -8.5622866e-03   2.4879024e-02  -4.6361537e-03  -5.1835290e-02  -5.0366576e-02  -8.3115723e-02  -3.9639045e-03  -1.4822907e-02  -4.4726925e-02  -1.7485016e-02   3.1014222e-02  -8.9861800e-03   3.2810566e-02   2.0936134e-02  -1.0929002e-02  -2.3653231e-02  -8.8784781e-02   3.5308960e-02   5.7305871e-03  -9.7707687e-02   3.0016275e-02   9.4003658e-03   3.8702822e-02   3.0952380e-02   5.3902091e-02   6.4391575e-02   3.9372097e-02  -6.1202232e-02   1.3747469e-02   2.5158922e-02   3.2494404e-03
   5.0831687e-03   1.0362908e-01   5.0503387e-02   4.9970290e-03   3.3780102e-02   3.2092966e-02  -5.2546647e-02  -7.4185415e-03   2.7688874e-02   5.3937092e-02  -3.6043549e-02  -8.4896819e-02  -3.7857374e-02  -2.9192580e-02  -1.4364871e-02  -3.9570069e-02   4.6090049e-02  -7.9380316e-04   3.4808751e-02  -1.0630119e-02   1.2733633e-02  -4.7586928e-02   6.1479154e-02   5.9099100e-02  -6.9225993e-02   2.5865318e-02  -1.3338793e-02  -2.0052557e-02   4.3959222e-02   3.1205985e-02  -4.2097944e-03  -7.9351649e-03  -1.2435084e-02  -1.7127557e-02   6.9498129e-03   1.2018004e-02  -9.0123115e-02   1.7141351e-02  -1.4012797e-01   4.6076817e-02   8.2528593e-02  -6.2881746e-02   3.7191158e-02   1.4493536e-01  -1.6123663e-02   9.3135414e-02   1.9877569e-02   1.4835103e-01   1.4683911e-01   0.0000000e+00   2.8185874e-02   2.8217303e-02   5.1659812e-02   1.0503072e-01  -4.0812499e-02  -4.5813802e-03  -3.1834158e-03   6.2691646e-02  -7.6141276e-03   1.2987510e-01   4.7410404e-03   3.9809162e-02  -9.1230550e-02  -8.5366237e-02  -5.2378747e-03   3.1651838e-02  -6.3396101e-02  -6.9380877e-02   1.7117711e-02   6.7906873e-02  -1.5024389e-02   7.9495374e-02  -1.0950603e-01  -7.4874239e-03  -2.2904449e-02  -5.0095891e-03  -9.7578910e-02  -2.3925273e-03   6.0105336e-02  -1.3724597e-01  -4.2607798e-03  -1.3728888e-02   1.6373566e-03  -5.1862762e-02   3.1207095e-02  -1.7631154e-02  -3.7045602e-02   5.8754213e-02   3.0807469e-02  -2.7227936e-02
  -1.5794771e-02  -1.5993224e-02  -1.6383896e-03  -2.1620977e-02   1.1341384e-02   1.4950011e-03  -4.0664640e-02   1.5964062e-02  -3.8128000e-02   3.6492768e-02  -2.2330316e-03  -4.9177263e-03  -2.3139381e-02   1.7312287e-02   2.7807885e-02  -3.0812627e-02   3.2290759e-02  -2.6562623e-02  -4.6642986e-02   1.4324693e-02  -4.6567491e-02  -1.5040853e-02  -3.7528728e-02  -5.8030572e-02   2.7971260e-03   6.6141567e-02   4.2946331e-02   1.0274040e-01  -1.5625478e-02  -2.7444000e-02  -8.1663826e-03  -3.0081704e-03  -1.7471891e-02   1.6247152e-02  -6.3376775e-02  -3.7903196e-02   9.1946205e-03  -8.0239122e-02  -2.3160996e-02  -3.1235837e-02  -6.0686016e-02   1.0347975e-01   4.2746595e-02  -6.7826190e-02   2.5924372e-02  -3.3565072e-02   7.4498940e-02  -4.4232511e-02   9.7334162e-02   2.8185874e-02   0.0000000e+00   1.1192387e-01   1.5790365e-01   7.5909058e-02  -1.4895927e-02   3.6934824e-03  -3.0111070e-02  -2.5007848e-02   3.9486783e-02   1.3905228e-03   4.7919756e-02  -3.2963957e-02  -4.3772365e-02   3.1176703e-03   6.3983415e-02  -9.1541692e-02  -2.4113349e-02  -1.9550065e-02  -4.5493847e-02  -3.7721728e-02   4.2223666e-02  -2.2851876e-04   2.4583645e-02  -2.3838095e-02  -4.6715971e-02  -2.0591002e-02  -8.2744477e-02  -7.6559970e-03   4.6883804e-02   8.2540286e-03  -7.7664201e-03  -4.7245875e-02   3.4182190e-02  -1.1183052e-02  -2.0822774e-02   8.7895887e-03  -1.0612428e-01  -6.6701747e-03   1.7682733e-02   5.9688528e-03
   3.5273217e-02   5.1341642e-02  -8.9208789e-03   7.1798243e-02   1.0836502e-02   4.0351030e-02  -5.9701004e-02   2.3410411e-02  -7.2731697e-02   8.1731982e-02  -1.7947863e-02  -4.6974997e-02  -3.2425874e-02   2.1038352e-02  -7.3667265e-02   4.1393089e-02   4.5752639e-02  -1.2042971e-02  -1.9593440e-02  -5.8416955e-03  -5.0064723e-02   4.6211151e-02   3.4394120e-03  -6.1929947e-03  -3.9580797e-02   2.6023698e-02   1.7002613e-02   9.7433606e-02  -7.1159502e-02  -1.2326573e-02   4.4598943e-02   2.6636520e-02   6.4014642e-04  -9.8880851e-02  -2.7921610e-02  -6.1996965e-02  -8.1334916e-02  -2.9671399e-02  -2.1654902e-02   1.2362069e-02   1.2783487e-01   5.1394565e-02  -2.6412600e-03   5.5075745e-02   5.0208060e-02   9.4699060e-02  -4.8712803e-02  -3.0371701e-02  -2.7140646e-03   2.8217303e-02   1.1192387e-01   0.0000000e+00  -3.6134639e-02   1.4065803e-01  -3.3213803e-03   1.2560935e-01   2.9007315e-02   7.5476361e-03   7.5105097e-03   8.5691051e-02   6.2483174e-02   4.5582556e-02   1.1042942e-01   1.2971842e-02   1.6696943e-01   4.6107098e-02   2.6301199e-02  -2.6134690e-02  -4.1280628e-02   4.0307503e-02   6.9087925e-02  -2.4446003e-02  -5.7489823e-02  -6.0064670e-02  -6.4829769e-04   1.9674417e-02   5.9511012e-02  -5.7406158e-03   2.5107944e-02   1.3901308e-01   3.6850300e-02  -1.3031242e-02   1.1756465e-02  -4.8105036e-02  -1.2628003e-02   5.2964804e-02  -2.2797541e-02  -2.8118047e-02  -5.8906073e-02   4.4540162e-02
  -1.5800649e-02   3.5668193e-02  -1.3412723e-02  -2.4513359e-02   3.6343068e-02   4.2159719e-02  -6.3496901e-02  -7.7907862e-02  -1.3948716e-02  -2.8513905e-03  -1.1096623e-01   6.4998082e-02  -6.8623765e-02   6.8191965e-02  -6.1429232e-02  -6.6171600e-02   2.6165616e-02  -2.6468749e-03   1.5459755e-02  -3.6673482e-02   9.4536898e-02  -7.5257819e-02   2.9365862e-02  -3.6388292e-02   3.2414483e-02   6.2584548e-02  -1.5444648e-02   3.8249999e-02   1.9377645e-02   2.7250201e-02  -9.6979419e-02  -4.1374161e-02   3.3217768e-02   2.5673267e-02  -6.0068619e-02  -1.6320935e-02   6.6287025e-02  -1.0563646e-01   1.2738987e-02  -7.9731875e-02  -3.9586591e-02  -3.2205981e-02  -1.5581414e-01  -7.4261902e-02   1.7405116e-02   1.7752836e-02   1.1180894e-01  -8.5896655e-03   1.2850478e-01   5.1659812e-02   1.5790365e-01  -3.6134639e-02   0.0000000e+00   3.6739450e-01   1.8876989e-01  -2.5572520e-02  -1.0963819e-01   4.3867677e-02  -5.9808582e-02  -8.7641804e-02  -5.2882185e-02  -4.8851188e-03   2.8782428e-02  -3.3189359e-02  -2.7178873e-02   8.6876260e-02   4.1948376e-02  -7.2831893e-03   6.4382402e-02  -2.8941238e-02   1.0133215e-01   8.3965037e-02  -2.5165423e-02   2.2817986e-02  -1.3209258e-02   2.6450025e-02  -3.6034095e-02  -1.0019351e-01   1.3720782e-02  -2.7006389e-02   3.4510082e-02   7.7035751e-02  -6.4737992e-02   2.6441531e-02   1.0751486e-01   3.4919871e-03  -4.2353024e-02   1.0028801e-03   1.0377122e-02   3.2827076e-03
   1.0394463e-01  -3.6809790e-02   3.2325568e-02  -2.7631939e-02   1.1940459e-02   6.6372729e-02   9.2122068e-02   2.7135804e-02   1.5950361e-02   2.5561846e-02  -2.3947783e-02   1.0396250e-02  -2.7419704e-02  -5.4232455e-02  -8.4387363e-02   2.2148204e-02  -8.2502337e-02   3.9012558e-02   2.3630708e-02   4.3661420e-02  -7.0170964e-02   5.0455590e-02   3.4410857e-02   1.4651303e-02  -8.9689659e-03   1.1768733e-03  -5.2062133e-03  -4.9287156e-03  -5.1209509e-02  -6.8387810e-02   1.6182382e-02  -3.3865535e-02   3.3150434e-02  -4.4973735e-02  -8.7461310e-02  -1.0048678e-01  -1.1557990e-01   2.8655160e-02  -9.5324012e-02   1.2232751e-01   2.3939983e-02  -2.4409826e-02  -1.2569852e-02  -2.2595351e-02   3.6066444e-02   5.5314646e-02  -9.7998590e-03  -5.3858335e-02   4.5044323e-02   1.0503072e-01   7.5909058e-02   1.4065803e-01   3.6739450e-01   0.0000000e+00   1.0712461e-01   8.3662651e-02   3.7910026e-02   4.3288773e-02  -1.0079884e-01  -1.0199701e-02  -8.8960437e-03  -3.3683552e-02   6.3854373e-02   7.1065631e-02  -7.6723239e-03   4.7719261e-02  -4.8711009e-02  -3.5566166e-02   6.3722925e-02   1.1859967e-02  -1.0033326e-02  -4.3850674e-02   5.3749742e-02  -7.7837562e-02   7.9032345e-02   3.5521978e-02   2.5603708e-02  -3.5982601e-02  -2.5818529e-02   6.5682545e-02   2.2797479e-02   6.2566339e-02   6.8735143e-02   5.2513531e-02   1.0746132e-01   5.5714540e-02  -9.4355022e-02  -7.0543029e-02  -1.2711471e-03   2.5732181e-02
   4.4477158e-02   4.3782808e-02  -1.0809969e-02  -2.4749500e-02  -2.1214955e-02   3.4279907e-02   7.7485849e-02   3.2772491e-02   6.5000467e-02  -8.5994318e-02  -3.7918826e-02   1.0043304e-04   2.4226603e-02  -8.1415845e-02  -5.6684472e-03  -4.9441161e-02  -2.1506776e-02   1.7759461e-02   4.8819462e-03  -6.3651384e-02   2.6750204e-02  -2.8083899e-02  -2.8800999e-02  -7.5691210e-02  -1.2136571e-02   2.2586049e-02  -2.0718067e-02  -1.0602547e-01  -5.9942052e-02  -5.9432039e-03   8.0668019e-02   8.4560113e-02  -5.8891146e-02  -3.3105251e-02   1.3385585e-01  -4.3498904e-02  -4.6121755e-02  -6.3472087e-02   1.7085739e-01  -1.0834732e-02   9.7651679e-03   7.2327875e-02  -4.5659221e-02   9.5511200e-03  -9.4696511e-02  -3.7722598e-02   2.3276822e-01   7.7545872e-02  -1.6062587e-02  -4.0812499e-02  -1.4895927e-02  -3.3213803e-03   1.8876989e-01   1.0712461e-01   0.0000000e+00   9.7543448e-02  -4.3533861e-02   1.7351467e-02   2.9056905e-02  -1.0130464e-01   1.2673629e-03  -1.0096491e-02  -5.2007119e-02  -4.8615347e-02   2.8184465e-02   1.2999857e-02  -2.7444025e-02  -7.3870159e-02  -1.8034880e-03  -6.6551429e-02  -1.0638920e-02   3.1072782e-03  -6.9936449e-02   4.5321329e-02   4.9374170e-03   1.6313777e-02  -5.8066593e-02   5.4552066e-02  -1.0934335e-01  -3.2805684e-02   6.6953676e-02   1.9020017e-02  -1.0623364e-02  -2.0162767e-02  -8.8337413e-03   2.1290978e-02   1.7754428e-01   7.7292874e-02  -1.8782281e-02   3.5985811e-03
   4.0648300e-02  -3.9965381e-02  -8.5549150e-04  -2.5890232e-02   1.8780999e-02  -1.2718534e-02  -5.6949887e-02  -9.5306254e-02   9.6608146e-03   2.3061848e-02   1.1338238e-03   1.4819394e-02   3.9013162e-02  -8.9500149e-03  -3.8224975e-02  -6.0327941e-02   2.5132888e-02   3.4838386e-02  -3.5931921e-02   5.6016748e-02  -2.0554890e-02   2.5900738e-02   1.9165374e-02  -3.3214081e-02  -1.6307329e-01   3.3250601e-02  -1.9380468e-02  -3.8066640e-02  -6.8985651e-02  -1.8793632e-02   1.7648681e-02  -3.5716774e-02  -4.4502819e-02  -4.5110009e-02   4.4859734e-03  -9.6792650e-02  -3.2197545e-02   4.8353152e-02   9.4953893e-02   1.6732695e-01   6.7094452e-02   1.4105363e-02  -8.7378769e-02   2.4693655e-02  -2.0451470e-02  -2.1253314e-02  -4.7206050e-02   1.5310032e-01  -2.7556544e-02  -4.5813802e-03   3.6934824e-03   1.2560935e-01  -2.5572520e-02   8.3662651e-02   9.7543448e-02   0.0000000e+00  -3.4835648e-02  -1.3816357e-03  -3.4209356e-02   6.5821103e-03   4.9035148e-03   4.1723397e-02  -3.2613279e-02   2.4382772e-02   8.0617352e-02   3.4747820e-02  -2.8799437e-02   4.6110422e-02  -1.1090345e-02  -1.0569589e-02  -3.4125713e-02  -3.1034953e-02   3.5297564e-02  -6.2264843e-02   1.0658863e-01  -1.1508416e-01  -3.3778063e-02   5.8898825e-02  -4.2077572e-02   8.6620138e-02  -3.9294699e-03   3.0500031e-02   2.2956381e-02  -4.1279934e-02  -8.6175170e-03   2.1053224e-02  -7.0861007e-02   2.5422095e-02  -1.6589080e-03   1.0425224e-02
   2.6858074e-01   4.7266235e-02   5.8151598e-02  -2.7998445e-02   1.4992773e-02   3.0612305e-03  -4.4941399e-02  -4.4228614e-02  -5.6136759e-04  -2.8448629e-02  -7.4974696e-03   3.8951875e-03  -2.4266814e-02  -2.3347229e-03  -1.3526550e-02   2.1089031e-02   1.1323942e-01   2.2915299e-02   1.3607039e-03  -1.2004512e-01   8.0021924e-02  -1.1324728e-01  -6.7432646e-03  -4.8234197e-02   5.5027311e-02   3.0094391e-02   2.8565185e-02   4.2838673e-02   2.0665254e-02   1.3562033e-02  -1.0107244e-02  -1.7301633e-02   1.0998209e-01  -6.9171032e-02  -5.4176163e-02   4.0599726e-02  -5.3060989e-02   1.1581371e-02   7.5882949e-02  -2.4255468e-02   3.8411231e-02  -8.6630802e-02   1.7205847e-02   2.1057870e-02   1.0726418e-02  -2.5055553e-02  -8.2485692e-02  -2.5952916e-02   1.7867683e-02  -3.1834158e-03  -3.0111070e-02   2.9007315e-02  -1.0963819e-01   3.7910026e-02  -4.3533861e-02  -3.4835648e-02   0.0000000e+00   1.8371915e-01   3.9216273e-02  -2.1469195e-02   1.7601413e-02  -4.9893588e-02   5.8881101e-02  -2.4012274e-02  -9.0634408e-02  -1.5394918e-01   2.7985234e-02  -7.2594765e-02   4.0954643e-02  -1.4556018e-01   2.4208843e-03   4.2041102e-02  -1.2843019e-01  -7.0187185e-02   4.5986287e-02  -2.2652482e-02  -5.3197071e-02   8.6002322e-03   5.3786664e-02   1.4943326e-01   4.1913454e-02  -4.2758158e-02   2.6954847e-02   1.0534094e-03   4.9114712e-03  -3.6024288e-02  -7.7330702e-02  -6.7513576e-02   1.4721308e-02  -3.3900237e-03
   6.8000033e-02   1.3900441e-01  -3.0181303e-02  -2.4468944e-02  -6.4202125e-02   8.8759497e-03   4.5551849e-03  -1.1700430e-01  -3.2912575e-02  -2.6564351e-02  -9.4992805e-02  -9.5996049e-02   4.1176784e-02   2.6828248e-02   5.8042796e-03  -2.1820801e-02   7.5227440e-03   7.2761161e-02  -5.2330565e-02  -6.8520377e-02  -1.6615254e-02  -1.8150976e-02   6.4387208e-03  -1.9510034e-02   1.3038079e-01  -9.4003700e-02   8.7454101e-03   1.2905596e-01   9.0020536e-03  -2.2497928e-02  -9.2307647e-03  -2.9342361e-02   4.8537337e-02   1.3481065e-01  -1.1958821e-02   2.1309355e-02  -3.4597610e-02   2.4232567e-02   1.8474563e-02  -2.0168161e-02  -1.0296231e-01   6.5259406e-04   6.5066301e-02   3.4551930e-02  -8.6450659e-02  -1.1330756e-02  -5.8162657e-02  -6.4249283e-03   1.8091913e-02   6.2691646e-02  -2.5007848e-02   7.5476361e-03   4.3867677e-02   4.3288773e-02   1.7351467e-02  -1.3816357e-03   1.8371915e-01   0.0000000e+00   1.7134897e-01   1.6604339e-01  -2.8567354e-02   4.6196136e-02  -3.8056610e-02   1.3292032e-02   3.2911159e-02  -5.5871554e-02  -7.2202356e-02  -4.7564157e-02   2.9093930e-02   3.8153670e-02   9.3482425e-03   2.0046301e-02  -6.3619759e-02   9.4635887e-03   1.1889248e-01   4.7488986e-02  -5.3876346e-02   9.8224326e-03   1.2771036e-02   2.1617750e-01  -2.1391880e-03   6.0784182e-04  -1.4950680e-02   9.5525341e-02   6.0573850e-02  -1.2914241e-02   2.2869199e-02  -7.2258446e-02   2.3200673e-03  -1.2221392e-02
  -6.6358020e-03   1.6970755e-02  -3.0942909e-02  -1.1234387e-02  -5.1132071e-02  -4.6036247e-02  -1.4565657e-02  -5.2568603e-02  -1.3958380e-02  -6.5780501e-02   7.4324858e-02  -1.5646278e-03   5.2459927e-03   1.7866808e-02   4.8889904e-03  -5.1576532e-02  -1.0524049e-01   4.2516495e-03   8.1710983e-02  -8.3842183e-02  -2.0277618e-02   3.5772621e-02  -2.6103022e-02  -7.2669396e-02  -1.9529456e-02   7.0153221e-02  -9.7831743e-03   6.7081474e-02  -5.3119543e-02  -2.9571576e-03  -6.0606934e-02   4.4302147e-02   1.7728565e-02  -4.0982146e-02  -3.7865731e-02  -5.3025867e-02  -1.0670008e-02  -6.5260693e-02   2.7329317e-02  -8.1573194e-02   2.6842568e-02  -2.9904733e-02   1.6696927e-02   3.9459190e-02   9.6368645e-03  -7.5190007e-02   4.3826836e-03  -4.2623437e-02   6.1417901e-02  -7.6141276e-03   3.9486783e-02   7.5105097e-03  -5.9808582e-02  -1.0079884e-01   2.9056905e-02  -3.4209356e-02   3.9216273e-02   1.7134897e-01   0.0000000e+00   1.4228299e-01   1.3416209e-01   3.8245669e-02   1.1863253e-02   2.9187539e-02  -5.6976705e-02  -7.8678643e-02   1.1964034e-01  -7.1311738e-02   1.6518521e-02  -4.0602054e-02   2.0897680e-02   9.7741311e-03   6.5915793e-02  -1.4299899e-02   4.4216404e-02  -4.4245592e-02  -9.3276374e-02   3.4576445e-03  -1.1945072e-01   1.2875553e-01  -7.4503756e-03  -2.9963483e-02   3.5300333e-02  -3.9729947e-02   2.1000378e-02   3.4538232e-03  -8.7479281e-02  -1.5408064e-02  -4.7398460e-02  -8.3559372e-03
  -9.8796597e-02  -5.3070388e-02  -2.8851902e-02  -1.4624145e-02  -7.0801896e-03   2.9521822e-02  -9.9673130e-02  -5.3849286e-02  -1.0549495e-01   2.2957986e-02  -2.1853308e-02  -7.7234457e-02  -7.9084925e-02  -5.0041488e-02  -8.6421860e-02  -3.0159229e-02  -1.3629906e-02  -1.0993420e-01   2.3186314e-04   3.7269163e-02   2.1993407e-02  -9.1473669e-02  -1.6716756e-02  -3.0553428e-02  -1.1750810e-02  -1.2613089e-03   8.7004933e-02   5.2388218e-02   3.5036348e-03  -2.2520626e-03  -5.5752110e-03  -3.9194893e-02   5.5114936e-02   2.5232495e-03   5.2778536e-03  -2.8857075e-02   2.4054009e-02  -5.9854020e-02  -5.4697400e-02  -1.6520245e-03   8.4445305e-02  -2.9876455e-02   6.5552168e-02   3.5128734e-02  -1.3464141e-01  -5.9633101e-02   1.1295756e-02   1.7637012e-03  -8.5622866e-03   1.2987510e-01   1.3905228e-03   8.5691051e-02  -8.7641804e-02  -1.0199701e-02  -1.0130464e-01   6.5821103e-03  -2.1469195e-02   1.6604339e-01   1.4228299e-01   0.0000000e+00   5.1571508e-02   1.2303524e-01   3.8528539e-02   7.1506886e-02   2.6762701e-02   3.1634892e-02   3.2700535e-02   4.9058825e-02  -1.7329348e-02  -3.6216156e-03  -4.5433382e-02  -1.3429154e-01  -3.5200810e-02   1.1038332e-02   3.7187139e-02   1.2447424e-01   7.4873442e-03  -5.2449447e-02  -3.5338509e-03  -2.0355204e-02  -5.6372909e-02  -1.3864950e-02   1.8551510e-02  -6.7226999e-02   1.3425153e-02   8.8754867e-04   1.0499876e-01   1.0442858e-02   5.3683840e-02   3.0067564e-02
   1.2876940e-02  -4.8608033e-02   2.3499434e-03  -3.3445145e-02   4.5981216e-02   3.5134612e-03   7.5845386e-02  -3.0478327e-02   1.5294208e-01   5.8325246e-02   2.1215272e-01   1.1626906e-02   2.2332138e-02  -9.3969301e-02   1.2889838e-02  -1.9731747e-02   2.4828583e-02   4.4410776e-02  -3.8210708e-02  -2.8668469e-02   2.0872126e-02  -2.2197996e-02   2.6776219e-02  -9.3698872e-02  -7.3632959e-02   2.1558559e-02  -3.6362039e-02   6.8476585e-02   2.7662796e-02   4.9994961e-02   4.6117473e-02  -6.6432252e-02   5.6304814e-02  -4.9198893e-02  -2.7318290e-02   2.3251852e-01  -6.4268988e-02  -1.2226150e-01  -3.5973194e-02  -1.9369915e-02  -3.8806265e-02  -4.0331036e-03   4.8476847e-02  -1.0330279e-01   1.4944503e-03  -1.4136880e-01   8.5964508e-02  -7.9341316e-02   2.4879024e-02   4.7410404e-03   4.7919756e-02   6.2483174e-02  -5.2882185e-02  -8.8960437e-03   1.2673629e-03   4.9035148e-03   1.7601413e-02  -2.8567354e-02   1.3416209e-01   5.1571508e-02   0.0000000e+00   9.7426489e-02   1.6230496e-01   6.5304552e-02   2.3114359e-01   5.4495186e-02   2.9398406e-03  -4.5232222e-03   7.3915380e-02  -4.6509199e-03  -3.3105079e-02  -3.0044082e-02  -2.8021145e-02  -7.8431090e-02   1.2879500e-02   1.7920730e-01   4.9731118e-02  -1.6195704e-01   3.7320345e-02   1.4700080e-01  -9.2952882e-02  -6.2332716e-02  -8.6807382e-02  -3.0140410e-02  -5.6610227e-03   2.0068971e-03  -1.0725031e-01   1.2537018e-01  -2.0327934e-02   6.7237461e-03
  -8.0095588e-02   2.1030015e-02  -3.3150281e-02  -2.9367005e-02   5.4622047e-04   8.4217807e-02   6.4114802e-04   3.1037757e-02   1.5076423e-01   1.2523140e-02  -1.9707344e-02   1.1884761e-01   4.9885634e-03   3.9975389e-02   6.4959147e-02   3.8793361e-02  -1.6234490e-02  -4.1376412e-02  -1.0402492e-01  -3.4678611e-02  -3.6626867e-02  -4.9633970e-02  -6.5370366e-02  -1.0290988e-01   3.6856093e-02   4.0470138e-02   1.5117803e-02   3.8247353e-03   5.4754600e-02   9.5699953e-02  -3.0394691e-02  -6.1320596e-04   4.7794099e-02  -6.7615581e-04  -1.0697387e-01  -6.9351625e-03  -6.8500489e-02   1.2996635e-02   7.1632815e-02   6.8171224e-02  -7.2264377e-02   2.5662509e-02   2.0928733e-02   6.7101797e-02  -8.1150176e-02   1.5784693e-02  -7.3935464e-02  -6.0469351e-02  -4.6361537e-03   3.9809162e-02  -3.2963957e-02   4.5582556e-02  -4.8851188e-03  -3.3683552e-02  -1.0096491e-02   4.1723397e-02  -4.9893588e-02   4.6196136e-02   3.8245669e-02   1.2303524e-01   9.7426489e-02   0.0000000e+00  -3.3814997e-02   2.7170152e-01  -1.1817848e-01   3.6788242e-01   1.1794194e-03  -5.8202018e-03  -6.2890970e-02   1.8708145e-02  -3.1119333e-02  -2.4501682e-02  -7.7888578e-02  -6.8257835e-02   1.7715176e-02   2.3091258e-02  -5.6308347e-02   9.1692323e-02   2.1035655e-02   3.8535913e-02   6.7542792e-02   8.1119315e-03   3.6167950e-02  -1.1418469e-01   2.4908765e-02  -2.5819833e-02  -1.9777000e-02  -5.4438876e-02   5.0718082e-02   2.1502081e-02
  -4.5140296e-03  -8.4266269e-02   4.3021449e-02   2.7276894e-02   4.8808635e-02  -7.4889935e-02   3.9422909e-02   1.7434053e-02  -5.6728629e-02  -5.2949430e-02   8.9515197e-03  -5.2420307e-02   5.6467101e-02  -5.2536001e-03  -2.3811539e-02  -1.7882490e-02   3.8126620e-02  -5.1253361e-02   7.2550980e-02  -2.8135473e-04   1.3719060e-01  -9.7381773e-02   2.7837110e-02  -1.5050395e-02  -8.7801049e-02   5.1368640e-03  -1.6480459e-02   5.2421333e-02  -2.1848743e-02   5.5275687e-02   3.6755995e-02  -1.4460284e-02   1.3096252e-01   5.0876234e-02   5.8957399e-02  -2.3620746e-02  -3.9570795e-02   2.1657263e-02  -3.9925195e-02   2.3018564e-02   1.2555138e-02  -6.1280880e-02  -8.4760316e-03   7.8562928e-03  -2.3660144e-03   8.2583361e-02  -6.4224092e-02  -4.5468083e-02  -5.1835290e-02  -9.1230550e-02  -4.3772365e-02   1.1042942e-01   2.8782428e-02   6.3854373e-02  -5.2007119e-02  -3.2613279e-02   5.8881101e-02  -3.8056610e-02   1.1863253e-02   3.8528539e-02   1.6230496e-01  -3.3814997e-02   0.0000000e+00   2.1893318e-01  -2.0385439e-02  -8.7175787e-02   6.5681083e-02   8.9453363e-02   8.2756938e-03   1.0011529e-02  -3.5357711e-02  -1.8963301e-02   2.7621595e-02   1.5753314e-01  -2.7720113e-02   1.6094769e-01   2.6591743e-02  -1.2691683e-02   1.5678431e-02  -4.4547142e-02   1.2862563e-01   5.8676726e-02  -5.7461460e-02   5.6170820e-02   6.9224644e-02   4.6555883e-02  -5.0750205e-02   3.8869211e-02  -3.0839744e-05   1.7809210e-02
  -4.1487375e-02  -1.3172678e-02   1.8210525e-02  -6.1327321e-02   7.1798619e-03   6.6796713e-02  -1.2326510e-02  -2.7562741e-02  -3.0271019e-02  -1.7041208e-02   1.0320652e-01   1.2953421e-01   6.9692085e-02   1.0229923e-01   3.2538219e-03  -1.2716618e-03  -3.6054770e-02   1.2417480e-02  -2.4970157e-02   6.9258460e-02   5.6642838e-02  -9.6703168e-03   1.7753257e-03  -1.0058150e-01  -2.8038333e-04  -1.3606264e-02   9.5266445e-02  -1.9822905e-02   3.1633583e-02   1.2164984e-02  -1.7824516e-02   6.9429809e-02   9.7895280e-02   7.3763053e-02  -3.6360244e-02  -2.6482147e-02  -5.3214947e-02   9.6186055e-02   3.3164578e-03   6.0910045e-02  -4.3740369e-02   4.6924088e-02   3.6341384e-02  -4.8188694e-02  -1.8471755e-03   1.5577149e-02   2.4966332e-02   2.8310065e-02  -5.0366576e-02  -8.5366237e-02   3.1176703e-03   1.2971842e-02  -3.3189359e-02   7.1065631e-02  -4.8615347e-02   2.4382772e-02  -2.4012274e-02   1.3292032e-02   2.9187539e-02   7.1506886e-02   6.5304552e-02   2.7170152e-01   2.1893318e-01   0.0000000e+00  -5.5497400e-02  -8.8103665e-03   1.1276517e-03  -3.2086634e-02  -5.3058048e-02   9.1283346e-02   2.7535783e-02   9.5681997e-02   4.7676474e-02  -2.1785074e-02  -1.6904554e-02  -7.2141396e-02  -7.5338365e-02   7.7899479e-02  -4.1298218e-03   8.0371147e-04   1.4746090e-02   1.1168344e-01  -9.4339960e-03   5.0606029e-02  -6.2847439e-02  -2.8852217e-02  -1.0037432e-01   2.7409196e-02   3.6025281e-02   3.4514166e-02
   2.7956627e-02   3.5139015e-02   9.0028098e-02  -1.2226592e-02  -4.1124731e-02  -6.8684723e-03   3.5616695e-02  -5.7175384e-03  -1.9170914e-02  -1.3538902e-01  -7.3667925e-02  -2.6525795e-03   1.5299613e-01  -3.8613472e-02   7.5806585e-02   2.1900982e-02   7.1292027e-02   6.8260604e-02  -1.4032017e-02   3.1747522e-02  -1.2599062e-01  -1.9747255e-02   1.5241837e-01   1.0160625e-02   1.0222507e-01   5.0612181e-02   6.2021891e-02   7.7412767e-02  -1.5161655e-01  -6.6475881e-02   5.3655272e-02  -8.3020097e-02  -2.4216165e-02  -6.8414021e-02  -4.3403201e-03  -2.4289674e-02   1.4128061e-01  -6.3235225e-02   3.2374776e-02   1.0780325e-04   1.4054886e-02  -3.0817361e-03  -5.7963376e-02  -1.4837160e-02   6.3494772e-02  -5.1365447e-02   6.1641197e-04  -6.6000317e-02  -8.3115723e-02  -5.2378747e-03   6.3983415e-02   1.6696943e-01  -2.7178873e-02  -7.6723239e-03   2.8184465e-02   8.0617352e-02  -9.0634408e-02   3.2911159e-02  -5.6976705e-02   2.6762701e-02   2.3114359e-01  -1.1817848e-01  -2.0385439e-02  -5.5497400e-02   0.0000000e+00   8.2140529e-02   2.0850308e-01   5.2858148e-02   1.7989137e-02   1.1441953e-01   2.8033237e-02  -2.5048164e-02   6.0143541e-02  -7.9050433e-02  -9.3365035e-02   1.8171865e-02  -1.2340874e-02   4.7119017e-02   1.2467797e-01   1.5208174e-02  -6.3729854e-02  -1.2955574e-01  -2.0078972e-02   7.2622535e-02   1.5451480e-01   3.3591938e-02  -7.2711584e-02   2.1604307e-02   7.3887394e-02  -1.8490833e-03
  -3.7486602e-02   3.9557592e-02  -3.6423531e-02   2.0815599e-02  -4.8448546e-02  -2.9375292e-02   3.5987128e-02   4.0913476e-02   6.6684419e-02   1.0949663e-01  -1.5372093e-01  -4.1699962e-02  -2.5110296e-02   1.2618423e-01  -4.2670139e-02   6.1533621e-02  -6.2191382e-02   7.1100094e-02  -7.0199599e-02  -8.1317465e-02  -1.2736054e-01  -1.3804901e-02   3.5327162e-02  -2.1724211e-03   9.0897283e-02   1.8372197e-01   4.8493502e-02  -3.9470536e-02   3.1646940e-02  -1.1890758e-01   2.6175621e-02   7.2910568e-03   4.7786739e-02   2.5680820e-02   1.0417128e-01   9.2876644e-02  -1.2665365e-02  -6.2443227e-02   6.9127890e-02  -1.6091692e-03   8.3862432e-02  -1.0559434e-01  -1.0729095e-01   2.0963923e-02   5.5669784e-02  -4.5582528e-02  -4.2178936e-02   5.6072220e-03  -3.9639045e-03   3.1651838e-02  -9.1541692e-02   4.6107098e-02   8.6876260e-02   4.7719261e-02   1.2999857e-02   3.4747820e-02  -1.5394918e-01  -5.5871554e-02  -7.8678643e-02   3.1634892e-02   5.4495186e-02   3.6788242e-01  -8.7175787e-02  -8.8103665e-03   8.2140529e-02   0.0000000e+00  -6.6263571e-02   6.8112098e-02  -4.7207783e-03   8.0673348e-02  -9.3684781e-02  -1.2230176e-01   3.8276243e-02   5.7766588e-02  -3.3769489e-02  -7.6970319e-03   1.1054879e-02  -3.4461195e-02   9.4124380e-02   5.4063937e-02  -6.3088630e-02  -1.0644743e-01   6.4097328e-03   3.3963184e-02  -3.7645149e-02  -5.0329851e-02   7.7047965e-04  -8.4306318e-02   8.5682578e-03   4.7124613e-02
  -6.8065853e-02  -2.5084970e-03   4.5663490e-02  -5.5637142e-03  -3.1354233e-02   8.9308460e-02  -1.2149961e-03  -9.1673716e-02   8.2740360e-02  -9.5063797e-02   2.8326397e-03  -8.2962345e-02   2.0106662e-02  -9.5464989e-02  -3.0151449e-02  -3.1713234e-02  -6.4074705e-02   4.7712007e-02  -9.1339587e-03   4.7893471e-03  -7.6788215e-02   2.5236573e-02   3.9234329e-02   3.8990227e-02  -4.5515293e-02  -8.0262129e-03   1.6565916e-02   3.0074200e-02   6.8211526e-02  -5.1461745e-02  -4.3056328e-02   7.0918049e-02   2.1792670e-02  -1.7605588e-01   1.5618583e-01  -1.7484047e-01  -8.5180798e-02  -3.4011017e-02   6.4557610e-02  -4.4507859e-02  -6.0765721e-02  -6.4050650e-02  -7.9497438e-02   5.8699341e-02   2.1709710e-01   4.5406862e-02   4.7053476e-02  -6.6199283e-02  -1.4822907e-02  -6.3396101e-02  -2.4113349e-02   2.6301199e-02   4.1948376e-02  -4.8711009e-02  -2.7444025e-02  -2.8799437e-02   2.7985234e-02  -7.2202356e-02   1.1964034e-01   3.2700535e-02   2.9398406e-03   1.1794194e-03   6.5681083e-02   1.1276517e-03   2.0850308e-01  -6.6263571e-02   0.0000000e+00   2.8345977e-01   6.8232615e-02  -2.7266625e-02  -1.0420777e-01   1.2668554e-01   2.9961231e-02   2.7974245e-02   1.3412330e-02  -8.8316080e-04  -4.2470205e-02   6.3918486e-03  -4.1175549e-02   8.4139756e-02   1.2440255e-02  -1.9549241e-03   8.1769491e-02  -1.1664262e-01   3.8772642e-02  -2.4540218e-02   7.8897985e-02   3.1098656e-03  -3.1247499e-02  -3.9979774e-04
  -6.7264091e-02  -7.2662216e-02  -7.9254590e-03  -9.4991052e-03   4.8900705e-02  -4.1165949e-02   8.8463254e-03  -7.1041675e-03  -7.5981202e-02   5.9876865e-02   1.1167350e-01  -1.0378646e-01  -9.0347475e-02  -9.2456198e-02  -5.1830511e-02  -2.4525669e-02   2.9463731e-02   7.7897869e-02  -1.1879497e-02   4.8910486e-02   6.9119717e-02  -2.8899320e-02  -9.8458874e-02   1.0659421e-01   2.9959760e-02   6.2992480e-02   9.7046728e-02   6.3252357e-03  -6.5278674e-02  -1.0942561e-01  -6.4134738e-02   5.7110406e-02   5.3710461e-02   3.6689141e-02   6.9802803e-02   7.9746648e-02  -8.0524293e-02  -3.5849711e-02  -2.3621595e-02  -4.0796259e-02   3.0122977e-02   7.4066867e-03  -1.0707509e-02   4.6315113e-02   7.0248165e-02   1.2466949e-01  -2.8861704e-02   2.0269784e-02  -4.4726925e-02  -6.9380877e-02  -1.9550065e-02  -2.6134690e-02  -7.2831893e-03  -3.5566166e-02  -7.3870159e-02   4.6110422e-02  -7.2594765e-02  -4.7564157e-02  -7.1311738e-02   4.9058825e-02  -4.5232222e-03  -5.8202018e-03   8.9453363e-02  -3.2086634e-02   5.2858148e-02   6.8112098e-02   2.8345977e-01   0.0000000e+00  -4.8077216e-02   7.2552274e-03   3.1692070e-02   3.0381484e-02  -7.0165712e-02   3.3581902e-02  -3.1641555e-02   4.4778748e-02  -1.2467587e-01   4.4284804e-02  -6.9426725e-02   1.7270675e-03   3.3903571e-02  -1.7847098e-02   3.0430049e-02   5.1444563e-03  -4.1406086e-03   3.8597872e-02   8.3176065e-02  -1.9675203e-02  -3.2451418e-03   4.4612014e-02
   1.0053139e-01   6.6795384e-02  -1.7603564e-02  -8.6512333e-03   5.2090280e-02  -3.5297556e-02  -9.0563074e-02  -7.8163621e-02   7.9787061e-03  -9.8898592e-02   2.1495768e-02  -2.8100343e-02   1.3683870e-02  -5.9663153e-02  -7.0465248e-03   7.4783501e-02  -6.1044331e-02  -2.4417509e-02   4.1073168e-02   2.8421671e-02   5.2470263e-02   8.4455899e-02  -3.9298381e-02  -4.7702553e-02  -2.7023461e-02  -7.3356160e-02  -7.8136326e-02   4.7251572e-02  -3.9059202e-02   6.7726208e-02   3.8902608e-02   4.8978431e-02  -5.3871557e-02  -3.9552710e-02  -8.2224918e-02   5.2524213e-02   6.1625809e-02   2.5185375e-02  -2.2592565e-03  -1.1857282e-02  -1.1362826e-01   1.2077039e-01  -8.6014128e-02  -5.1753017e-02   5.7209306e-02   2.8030605e-02   1.0500437e-01  -3.8426582e-03  -1.7485016e-02   1.7117711e-02  -4.5493847e-02  -4.1280628e-02   6.4382402e-02   6.3722925e-02  -1.8034880e-03  -1.1090345e-02   4.0954643e-02   2.9093930e-02   1.6518521e-02  -1.7329348e-02   7.3915380e-02  -6.2890970e-02   8.2756938e-03  -5.3058048e-02   1.7989137e-02  -4.7207783e-03   6.8232615e-02  -4.8077216e-02   0.0000000e+00   1.7720721e-01  -1.4823939e-03  -1.0317959e-01   3.5333138e-03   4.8282791e-02  -2.6393173e-02   8.6921785e-02   4.6765798e-02   5.8777311e-03  -1.0538612e-02  -1.6522305e-02   3.2427780e-02  -7.8540897e-02   5.8269046e-03  -6.2791868e-03   1.6900349e-02   2.9272203e-03   4.9317067e-02  -9.6366148e-02  -1.4457082e-02   5.7435715e-03
   3.6154005e-02   1.5104715e-01  -2.1796089e-02   4.5710194e-02   2.0841555e-02  -8.3036854e-02  -5.2230937e-02  -1.6620870e-02  -6.4588550e-02  -1.9069333e-02   7.7557123e-02  -3.2350820e-02  -1.8755434e-02   3.1041514e-02  -6.4004029e-02   6.2589118e-02   1.6900213e-02  -9.9429969e-03   2.3713190e-02   2.2061964e-01   1.2451536e-02   1.2508831e-01   2.9179258e-03  -1.8863188e-02   2.5189386e-02  -1.2657869e-01  -2.0021132e-02   6.1140391e-02  -4.4792639e-02  -1.5393380e-01   2.1524512e-02   1.6153208e-02  -1.1778117e-01   1.2652203e-01   1.6617521e-02  -1.4996681e-01   4.0649564e-02   1.0888265e-02   4.3537876e-02   5.1117854e-02  -1.0263469e-01   1.8384822e-02   5.1106331e-02  -2.3350807e-02  -5.6660810e-02  -1.2512980e-02   7.6116202e-02  -1.1055197e-01   3.1014222e-02   6.7906873e-02  -3.7721728e-02   4.0307503e-02  -2.8941238e-02   1.1859967e-02  -6.6551429e-02  -1.0569589e-02  -1.4556018e-01   3.8153670e-02  -4.0602054e-02  -3.6216156e-03  -4.6509199e-03   1.8708145e-02   1.0011529e-02   9.1283346e-02   1.1441953e-01   8.0673348e-02  -2.7266625e-02   7.2552274e-03   1.7720721e-01   0.0000000e+00  -3.8408914e-02  -3.1461585e-02  -3.6305183e-02  -1.6605657e-02   7.6146280e-02  -1.5899061e-01  -9.7752635e-02  -9.5804612e-03   1.5124813e-02  -1.1081216e-01  -4.9462050e-02   7.0374493e-03  -6.6488773e-03  -1.0632369e-01   8.1267345e-03  -1.5889252e-02  -1.0894708e-01   7.8539188e-02  -6.5154841e-02  -8.3627038e-03
   5.0511492e-02  -3.9513857e-02   5.0029150e-02   2.0699922e-03   2.4938051e-02  -1.0915056e-01  -5.4297581e-02  -7.8552425e-02  -1.1000872e-01   1.1889892e-01   7.9391076e-02   1.9896512e-02   1.9111804e-02   6.1046024e-02   4.7648254e-02  -1.9086759e-02  -1.2529570e-01   6.8783193e-02  -1.0711244e-01  -1.6278921e-01   2.5650710e-01  -1.0749990e-02   5.7081394e-02   4.5308693e-02  -1.9450138e-02  -8.9267051e-02   3.1450084e-02  -3.9072130e-03  -5.2805647e-02  -2.9210718e-02   8.2771406e-02   1.0882732e-01  -1.4342460e-02  -4.8673673e-03   4.1293920e-02   6.2912591e-02   1.1230850e-01   5.7486405e-02   1.5423625e-02  -3.6305183e-02  -2.0589284e-02   1.7120117e-01   7.4261432e-02  -4.3794944e-02  -2.8287922e-02   2.0970601e-02   2.6749208e-02  -7.3529854e-02  -8.9861800e-03  -1.5024389e-02   4.2223666e-02   6.9087925e-02   1.0133215e-01  -1.0033326e-02  -1.0638920e-02  -3.4125713e-02   2.4208843e-03   9.3482425e-03   2.0897680e-02  -4.5433382e-02  -3.3105079e-02  -3.1119333e-02  -3.5357711e-02   2.7535783e-02   2.8033237e-02  -9.3684781e-02  -1.0420777e-01   3.1692070e-02  -1.4823939e-03  -3.8408914e-02   0.0000000e+00   6.4539560e-02   1.9554079e-01   3.7582677e-02   1.3422973e-01   1.6903299e-02  -1.6634148e-02  -9.7672782e-02  -2.2249719e-02  -9.5868342e-02   2.5581046e-02   6.7531761e-02  -6.0785724e-02  -1.4177831e-01   1.1529179e-02   2.7403000e-02   1.3282832e-02  -4.3060830e-02   1.6460671e-01   3.9423296e-04
  -7.0278260e-03   1.7508429e-03  -2.8568393e-02   1.6392994e-02  -5.4754113e-02  -2.6218297e-02  -1.0457736e-01   4.3240944e-03   6.1080631e-02  -5.8577843e-02   3.3467625e-03   7.6230161e-02  -2.7283512e-02   1.7713796e-01  -3.4992849e-02  -7.3335758e-02  -1.4255093e-02   9.9914471e-02  -1.8119455e-02   4.2272545e-02  -1.5384823e-01   2.3025181e-01  -5.5607460e-02   6.9343214e-02  -1.5049412e-01   7.1663951e-02  -2.8716282e-02   8.4851059e-02   4.5453966e-02  -9.3302273e-02  -6.5679798e-03   1.6036490e-01  -7.5288494e-02  -3.7864198e-02  -1.5308640e-02  -1.6009026e-02  -5.5163194e-02   1.0230779e-01  -5.8453484e-02  -9.9141253e-03   9.4775805e-02   2.4324279e-02  -1.6403553e-02   2.0883773e-02  -7.6482779e-02   2.3782103e-02  -9.1101621e-02  -2.3467378e-04   3.2810566e-02   7.9495374e-02  -2.2851876e-04  -2.4446003e-02   8.3965037e-02  -4.3850674e-02   3.1072782e-03  -3.1034953e-02   4.2041102e-02   2.0046301e-02   9.7741311e-03  -1.3429154e-01  -3.0044082e-02  -2.4501682e-02  -1.8963301e-02   9.5681997e-02  -2.5048164e-02  -1.2230176e-01   1.2668554e-01   3.0381484e-02  -1.0317959e-01  -3.1461585e-02   6.4539560e-02   0.0000000e+00  -2.0199748e-01   2.0788314e-02   1.8268668e-02   1.5523668e-01   1.5571841e-01   1.6949036e-02   7.9615074e-02  -1.2351508e-01   3.7554894e-02   8.2922040e-03  -6.5673838e-02  -7.5198975e-02   1.9019713e-02  -3.8690208e-02   6.6906034e-02  -5.2663819e-02  -1.1947597e-02  -4.2987072e-02
   3.1952594e-02   7.5824551e-03  -9.9325899e-03  -3.5178412e-03  -7.1646862e-02   1.3365971e-01   6.2362556e-03   4.4618266e-03  -2.4900736e-02   8.5478468e-02   7.4143563e-02   4.7605001e-02  -4.9992048e-02  -7.0592696e-03  -4.8821177e-02  -2.7482650e-03   8.9405888e-03  -3.6924715e-02   6.5984446e-02  -4.0448644e-02  -1.4662938e-01   1.7840714e-01  -1.1026832e-03   4.4751179e-02   4.7236740e-03  -1.4937818e-02  -7.6588086e-02   1.7428340e-02   1.8303527e-01  -2.0427272e-04   4.2166768e-02   3.2117090e-02   1.4427275e-01   9.8455563e-02  -9.6045980e-02   2.6826102e-02   4.8564273e-02  -1.9943800e-02  -4.2677677e-02  -2.2604401e-02   1.9020043e-01  -9.9453310e-02   8.4940682e-02   6.0193427e-02   3.0304465e-02  -7.7689302e-02  -3.6871778e-02   1.2424660e-02   2.0936134e-02  -1.0950603e-01   2.4583645e-02  -5.7489823e-02  -2.5165423e-02   5.3749742e-02  -6.9936449e-02   3.5297564e-02  -1.2843019e-01  -6.3619759e-02   6.5915793e-02  -3.5200810e-02  -2.8021145e-02  -7.7888578e-02   2.7621595e-02   4.7676474e-02   6.0143541e-02   3.8276243e-02   2.9961231e-02  -7.0165712e-02   3.5333138e-03  -3.6305183e-02   1.9554079e-01  -2.0199748e-01   0.0000000e+00   1.7363507e-01   1.6560257e-01   2.9277769e-02  -4.2186007e-02   4.7607577e-02  -3.6039413e-02   1.2180176e-01   2.4988200e-02   2.1299260e-02  -4.6319391e-02  -1.0179640e-01   2.5749785e-02  -5.0206537e-03   9.1145151e-02   1.0750239e-01  -9.2319155e-03  -2.5628879e-02
   2.6706210e-02  -7.8974950e-03  -2.4041214e-02  -7.8427505e-03  -4.5442016e-02  -3.4251915e-02  -4.0725518e-03   8.9452739e-03   5.9333376e-02   1.5923090e-02  -1.0620681e-02   7.2746692e-02   5.0348098e-02  -1.5546539e-03  -5.5829317e-02   2.2511682e-02   1.1110797e-01   1.1207787e-02   3.5582327e-02  -2.9304027e-02   6.9832414e-02  -7.5848152e-02   1.2687525e-02   5.9160120e-02   6.2166063e-03  -1.0169509e-01   5.1419600e-03   7.5280636e-02  -4.7941725e-02   1.7375416e-01   7.5831595e-02  -4.8356653e-02  -3.2680331e-02   6.8986122e-02  -8.2883291e-02  -1.1298110e-01  -1.7224078e-02   1.3724746e-01   1.0459625e-02  -3.3619556e-02   9.2577776e-02   6.1165364e-02  -5.4041283e-02   3.6281836e-02  -2.1024646e-02   4.7823257e-02   1.0268799e-01   5.7215882e-02  -1.0929002e-02  -7.4874239e-03  -2.3838095e-02  -6.0064670e-02   2.2817986e-02  -7.7837562e-02   4.5321329e-02  -6.2264843e-02  -7.0187185e-02   9.4635887e-03  -1.4299899e-02   1.1038332e-02  -7.8431090e-02  -6.8257835e-02   1.5753314e-01  -2.1785074e-02  -7.9050433e-02   5.7766588e-02   2.7974245e-02   3.3581902e-02   4.8282791e-02  -1.6605657e-02   3.7582677e-02   2.0788314e-02   1.7363507e-01   0.0000000e+00  -1.5979411e-01   3.0337477e-01  -7.0817848e-02   1.1150600e-01  -2.5419884e-02   2.4458068e-02  -1.8219185e-01  -7.2981468e-02   2.1650706e-02   2.9629237e-02  -1.0549028e-01   4.3037108e-02  -5.1440255e-02  -4.1575963e-02   2.8826259e-02  -8.2064669e-04
  -6.2919332e-02  -6.4392051e-02  -6.2379795e-02  -1.4683800e-03   5.6636565e-02  -4.2131864e-02   2.9112918e-02  -1.5407261e-02   6.2497225e-02   5.2495647e-02  -2.1202898e-02   9.0098479e-02  -6.3590638e-02  -8.2535188e-03  -1.2923949e-01   1.5586046e-02  -8.1483334e-02   4.2624284e-02   5.8258639e-02  -2.9421522e-02  -9.7918172e-02  -5.7619399e-02   1.0415402e-01   4.7216128e-02  -8.8604126e-02  -1.0652783e-01  -3.6726378e-02  -2.3873606e-02   9.8268739e-02  -4.2567237e-02   1.6156282e-01   1.0198491e-01  -8.9363393e-03  -4.7903899e-02  -2.2218971e-02   3.0746465e-02  -1.2652533e-01  -1.3794823e-01   1.3825121e-01  -2.2358208e-04   2.2826489e-01   8.9900566e-02   1.8792600e-02  -1.1909210e-01   8.2596668e-02   7.7736124e-02   2.4590309e-02  -1.1827106e-01  -2.3653231e-02  -2.2904449e-02  -4.6715971e-02  -6.4829769e-04  -1.3209258e-02   7.9032345e-02   4.9374170e-03   1.0658863e-01   4.5986287e-02   1.1889248e-01   4.4216404e-02   3.7187139e-02   1.2879500e-02   1.7715176e-02  -2.7720113e-02  -1.6904554e-02  -9.3365035e-02  -3.3769489e-02   1.3412330e-02  -3.1641555e-02  -2.6393173e-02   7.6146280e-02   1.3422973e-01   1.8268668e-02   1.6560257e-01  -1.5979411e-01   0.0000000e+00   1.9847834e-01   6.3095297e-02  -6.3931285e-02   1.9118594e-02   5.6962690e-02   1.8759553e-02  -3.5685209e-02   6.3808721e-03   8.6419560e-03   3.5595969e-02  -5.5635188e-02   1.9177647e-02  -3.2885774e-02   4.6016846e-02  -1.9148468e-02
  -7.3439170e-02   8.3985930e-02   4.7285072e-02   5.2227646e-02  -4.8027032e-02  -1.0340763e-03   3.7424717e-02   6.7479156e-02   2.4976758e-02   1.0399455e-03   1.1528281e-02   1.3411873e-01   2.3390461e-02   3.5349853e-02   4.8723527e-02   3.3414199e-03  -1.7759168e-02  -1.2410426e-02  -1.5239677e-02   2.4393719e-02  -1.0962953e-01   1.1524133e-01   2.3667607e-02   1.9036862e-02  -8.4106063e-02   1.8436724e-01  -4.1231935e-02   1.9713082e-03  -1.0613251e-01  -3.9541376e-02  -1.0529394e-01  -3.0268496e-02  -1.4948587e-01  -1.0010928e-02  -6.4208056e-02  -6.0372731e-02   9.9221647e-03   1.2460501e-02  -1.6801807e-02  -6.5301177e-02   7.2655453e-02   2.9963621e-02   6.4189542e-02   3.9715910e-02  -7.4386014e-03  -4.8936341e-02   1.3638596e-02   1.2672220e-01  -8.8784781e-02  -5.0095891e-03  -2.0591002e-02   1.9674417e-02   2.6450025e-02   3.5521978e-02   1.6313777e-02  -1.1508416e-01  -2.2652482e-02   4.7488986e-02  -4.4245592e-02   1.2447424e-01   1.7920730e-01   2.3091258e-02   1.6094769e-01  -7.2141396e-02   1.8171865e-02  -7.6970319e-03  -8.8316080e-04   4.4778748e-02   8.6921785e-02  -1.5899061e-01   1.6903299e-02   1.5523668e-01   2.9277769e-02   3.0337477e-01   1.9847834e-01   0.0000000e+00   1.2807529e-05   3.2203154e-01   4.8239851e-02  -5.2062817e-02   5.8773822e-02   6.2706067e-02  -8.8878056e-02   4.6097434e-02   1.5700490e-02  -2.3452119e-02   4.4200549e-02  -3.6312578e-02  -1.5005758e-01  -6.9367463e-03
  -2.8852063e-02  -1.1242063e-02  -8.0508225e-02   4.2264941e-03  -6.0893534e-02   2.1179280e-02   3.9794925e-02  -3.3637258e-02  -5.3711653e-02  -2.7986317e-02   1.1115095e-01  -6.0879905e-02   3.6319096e-02   4.9994869e-02  -1.2955947e-01   1.0143629e-01  -4.1396478e-02   4.0882214e-02  -5.4700579e-02   9.2243964e-02   4.8906630e-02  -7.9224755e-02  -8.5245558e-02   4.2335202e-02   1.1084620e-01  -2.4393134e-02  -1.9949549e-02  -3.1075421e-02   1.2863101e-01   1.6240962e-02  -2.8230361e-02   1.6396090e-02   1.1934386e-01   2.6374850e-02   2.7584334e-01  -2.2337564e-01   2.0258785e-01   5.4774372e-02  -2.8901506e-02   1.4550066e-03   1.4793948e-02  -2.2547391e-01   2.0413674e-01  -7.9068544e-02   6.8603096e-02  -1.8702914e-02  -1.2511983e-01  -6.1264440e-02   3.5308960e-02  -9.7578910e-02  -8.2744477e-02   5.9511012e-02  -3.6034095e-02   2.5603708e-02  -5.8066593e-02  -3.3778063e-02  -5.3197071e-02  -5.3876346e-02  -9.3276374e-02   7.4873442e-03   4.9731118e-02  -5.6308347e-02   2.6591743e-02  -7.5338365e-02  -1.2340874e-02   1.1054879e-02  -4.2470205e-02  -1.2467587e-01   4.6765798e-02  -9.7752635e-02  -1.6634148e-02   1.5571841e-01  -4.2186007e-02  -7.0817848e-02   6.3095297e-02   1.2807529e-05   0.0000000e+00   3.0428586e-01  -6.2846224e-02   4.6972454e-02  -6.0701798e-02  -1.4799116e-01  -4.1916673e-02  -2.6562848e-02  -1.6185683e-02  -1.7444035e-01   2.2886589e-03   2.1072358e-02   1.4629736e-01  -2.7105716e-02
  -9.8862050e-03   9.9855040e-02  -1.1612658e-02   3.6123530e-03   2.9764634e-02  -9.0955857e-02  -1.2033701e-01  -6.1797057e-02   3.8413622e-02  -3.1782622e-02  -2.1508240e-02  -9.3230706e-02  -7.7607843e-02   2.4535906e-02   3.0545791e-02  -9.2210659e-03  -2.7538549e-02  -1.2524099e-01  -4.5440788e-02  -6.6697843e-02  -1.5690154e-02   3.3094104e-02   6.9850309e-02   1.2124529e-02   7.3023826e-02  -8.0422956e-03  -7.9742759e-02  -9.1880897e-02  -3.9292898e-02  -8.0527450e-02  -5.1227274e-02  -4.0545878e-02  -6.6145144e-02   3.5707144e-02  -2.1849317e-01   2.8185369e-01  -9.6225128e-02  -8.1047568e-02  -8.2325146e-02   2.8220583e-02  -3.7955442e-02   1.1986559e-01  -4.9050133e-02   3.8438748e-02   1.4972668e-01  -1.4566772e-02  -2.0712464e-01  -4.2710863e-02   5.7305871e-03  -2.3925273e-03  -7.6559970e-03  -5.7406158e-03  -1.0019351e-01  -3.5982601e-02   5.4552066e-02   5.8898825e-02   8.6002322e-03   9.8224326e-03   3.4576445e-03  -5.2449447e-02  -1.6195704e-01   9.1692323e-02  -1.2691683e-02   7.7899479e-02   4.7119017e-02  -3.4461195e-02   6.3918486e-03   4.4284804e-02   5.8777311e-03  -9.5804612e-03  -9.7672782e-02   1.6949036e-02   4.7607577e-02   1.1150600e-01  -6.3931285e-02   3.2203154e-01   3.0428586e-01   0.0000000e+00   5.6675956e-03  -1.5035685e-01   8.8238582e-02   4.3895990e-02   1.3254176e-01  -5.2827841e-02   2.4912984e-02   5.7469720e-03  -1.4850495e-01   1.1002084e-01  -3.4270927e-02   1.2612854e-03
  -7.6745880e-03  -2.0430677e-02  -8.8743786e-02  -3.6451070e-02  -7.9768904e-02  -9.8781567e-02   7.5962259e-04  -4.4889851e-02   1.1296727e-01  -4.1453024e-02   5.8004361e-02  -1.1950746e-02   7.5946985e-02   4.3386089e-03   1.7587711e-02  -3.8418751e-02   4.5494292e-01   1.7924946e-02   8.9800281e-03  -1.0765438e-02   7.9029860e-02   2.0138811e-02  -5.8734719e-02   5.3845912e-02   1.3425339e-02   3.9735456e-02  -3.1484895e-02  -5.6161332e-02  -1.4527099e-02  -8.4402859e-02   3.8682205e-02  -2.2624736e-03  -1.5236302e-02  -4.1838554e-02   9.3961479e-02   2.8463901e-02   9.4987815e-02  -7.6488450e-02   5.7363999e-02  -1.1609883e-01  -6.4914116e-02   4.8860061e-02   9.8357445e-03   1.2040542e-01  -4.3630847e-02   5.1160153e-02   4.2920380e-02  -1.9011918e-02  -9.7707687e-02   6.0105336e-02   4.6883804e-02   2.5107944e-02   1.3720782e-02  -2.5818529e-02  -1.0934335e-01  -4.2077572e-02   5.3786664e-02   1.2771036e-02  -1.1945072e-01  -3.5338509e-03   3.7320345e-02   2.1035655e-02   1.5678431e-02  -4.1298218e-03   1.2467797e-01   9.4124380e-02  -4.1175549e-02  -6.9426725e-02  -1.0538612e-02   1.5124813e-02  -2.2249719e-02   7.9615074e-02  -3.6039413e-02  -2.5419884e-02   1.9118594e-02   4.8239851e-02  -6.2846224e-02   5.6675956e-03   0.0000000e+00   1.9836947e-01   1.9641068e-01   1.7436263e-01  -3.7039572e-02   1.5626299e-02  -2.6770992e-02  -1.2430755e-02   1.5591199e-01   5.5734535e-02   8.7522377e-02   1.9478768e-02
  -1.1474612e-02   1.6175237e-01  -1.0528410e-02   6.2026851e-02   4.5408117e-02  -7.6673091e-02  -1.9001063e-03   2.0823592e-02  -1.4094105e-02  -2.2421015e-02  -8.3134480e-02  -1.1670253e-02   1.1290697e-04   9.9537124e-02  -1.0440206e-02  -5.1555679e-02   4.2557499e-02   1.9906400e-01   2.0260985e-02   1.1173051e-01  -3.7271522e-02   8.0036804e-02  -1.2336533e-02   1.6323965e-01   1.2046487e-02   2.6809779e-02   2.4048650e-02  -8.3282253e-02  -1.0043936e-01   1.6061425e-01  -6.8280967e-02   1.5961191e-03  -1.2095337e-02   1.6835737e-01  -1.0406444e-01  -6.7437037e-02   5.4960007e-02   1.6908917e-01  -1.4538369e-01   9.4895413e-02  -2.8931382e-02   3.3674239e-02   7.8474450e-02  -2.1279332e-03   9.4954382e-02  -3.8072965e-02  -4.6167860e-02  -1.4734207e-02   3.0016275e-02  -1.3724597e-01   8.2540286e-03   1.3901308e-01  -2.7006389e-02   6.5682545e-02  -3.2805684e-02   8.6620138e-02   1.4943326e-01   2.1617750e-01   1.2875553e-01  -2.0355204e-02   1.4700080e-01   3.8535913e-02  -4.4547142e-02   8.0371147e-04   1.5208174e-02   5.4063937e-02   8.4139756e-02   1.7270675e-03  -1.6522305e-02  -1.1081216e-01  -9.5868342e-02  -1.2351508e-01   1.2180176e-01   2.4458068e-02   5.6962690e-02  -5.2062817e-02   4.6972454e-02  -1.5035685e-01   1.9836947e-01   0.0000000e+00  -3.5560047e-02   8.5938213e-02  -2.6071250e-02   2.8510873e-02   1.7048105e-02  -1.0615237e-03   1.9079960e-03  -3.2246914e-02  -3.9483498e-02   1.1467723e-02
  -4.9079403e-03   2.6935783e-02   2.0775154e-02  -1.7541867e-03   2.3195709e-02  -4.7023858e-03   1.3868888e-02   9.3788203e-03  -1.0414516e-02  -4.7593927e-02   4.0295173e-02  -4.4733425e-02  -2.2473492e-02   4.3850013e-03   5.1734656e-02   4.6928291e-02   6.4952093e-02  -3.9892976e-02   6.3835939e-02  -3.8755814e-02   4.9588466e-02   2.8154564e-02  -8.3076375e-02  -4.3125930e-02  -1.1773568e-02   5.4419296e-03  -2.4039792e-02  -4.0595615e-02   5.7146712e-02   2.0346990e-02  -2.0256830e-02   4.7966598e-02   8.3932504e-03   4.8100572e-02   2.3352707e-02  -2.9745383e-02   5.6733851e-02   6.8994278e-02   8.1945851e-04  -2.5411086e-02   1.1105709e-02   3.4952798e-02   1.4602835e-02   5.3044743e-02  -2.9717859e-03  -5.4396286e-03   9.3218362e-03   3.1486924e-02   9.4003658e-03  -4.2607798e-03  -7.7664201e-03   3.6850300e-02   3.4510082e-02   2.2797479e-02   6.6953676e-02  -3.9294699e-03   4.1913454e-02  -2.1391880e-03  -7.4503756e-03  -5.6372909e-02  -9.2952882e-02   6.7542792e-02   1.2862563e-01   1.4746090e-02  -6.3729854e-02  -6.3088630e-02   1.2440255e-02   3.3903571e-02   3.2427780e-02  -4.9462050e-02   2.5581046e-02   3.7554894e-02   2.4988200e-02  -1.8219185e-01   1.8759553e-02   5.8773822e-02  -6.0701798e-02   8.8238582e-02   1.9641068e-01  -3.5560047e-02   0.0000000e+00   1.5817014e-01   5.0897243e-02   1.0416258e-01   1.0799657e-01   1.8360215e-02   3.1218542e-02  -5.3485058e-02  -1.4823371e-02  -2.7537944e-03
  -5.1930476e-02   2.4147324e-02   5.4885626e-02   2.7825948e-02  -2.2664566e-03  -2.8201861e-02   2.7617585e-02  -2.0834254e-02  -2.6421817e-02   5.5434302e-02   5.2194309e-02   1.1771731e-02  -7.2612921e-03  -1.0264430e-01   7.6770942e-02  -1.0203518e-02   6.9232041e-02   4.2920756e-02  -5.2156724e-02   9.5431811e-02  -1.1758991e-01   3.3960442e-02   9.0287065e-03  -6.5224629e-02  -9.0618903e-03  -4.6343941e-02  -2.1557410e-02   2.1654876e-02   1.4384337e-02  -1.6112974e-02   4.4925907e-02   3.0552645e-02  -5.3229125e-02   6.7225168e-02   8.8900777e-02   1.2729700e-02   4.5229823e-02   4.2491408e-02  -8.1802888e-02   1.7832800e-02   9.0883372e-02  -7.9207749e-02  -3.6175106e-02  -7.2032016e-02   5.0503849e-02   3.6405663e-02   8.7470600e-02  -1.8926235e-02   3.8702822e-02  -1.3728888e-02  -4.7245875e-02  -1.3031242e-02   7.7035751e-02   6.2566339e-02   1.9020017e-02   3.0500031e-02  -4.2758158e-02   6.0784182e-04  -2.9963483e-02  -1.3864950e-02  -6.2332716e-02   8.1119315e-03   5.8676726e-02   1.1168344e-01  -1.2955574e-01  -1.0644743e-01  -1.9549241e-03  -1.7847098e-02  -7.8540897e-02   7.0374493e-03   6.7531761e-02   8.2922040e-03   2.1299260e-02  -7.2981468e-02  -3.5685209e-02   6.2706067e-02  -1.4799116e-01   4.3895990e-02   1.7436263e-01   8.5938213e-02   1.5817014e-01   0.0000000e+00  -1.8759687e-02   1.3202448e-01   7.6761872e-02   1.2752229e-01   4.1529855e-02   1.8943065e-02   2.9233717e-02   1.2913930e-02
  -3.5836037e-02  -3.2333601e-02  -1.1876672e-02   9.8879735e-03  -3.8195746e-02  -4.2580604e-02  -3.4978546e-02  -1.5959641e-02  -7.1766441e-02  -5.7802780e-02   3.8411368e-02   2.4925312e-02   1.0194949e-01   5.4947171e-03   1.2441947e-01  -2.9636001e-02   1.3133906e-01  -4.6040130e-02  -1.8725794e-02  -4.8345774e-02  -5.7026229e-02  -2.3957319e-02   9.8071351e-02   3.1626340e-02  -4.8913561e-02  -3.4155759e-02   6.0997567e-02   7.9593874e-02   1.0532844e-01   6.3913783e-02   4.7450136e-02   6.4211398e-02   4.6606729e-02  -5.8144209e-02  -5.2280429e-02   4.5816990e-02   6.2644036e-02  -4.4317133e-02  -2.7036794e-02   8.4450441e-02   2.7088620e-01  -1.3244965e-02  -4.4150196e-02   2.8288812e-02   3.5256952e-02  -1.3611886e-01   8.1753909e-02  -2.6118521e-02   3.0952380e-02   1.6373566e-03   3.4182190e-02   1.1756465e-02  -6.4737992e-02   6.8735143e-02  -1.0623364e-02   2.2956381e-02   2.6954847e-02  -1.4950680e-02   3.5300333e-02   1.8551510e-02  -8.6807382e-02   3.6167950e-02  -5.7461460e-02  -9.4339960e-03  -2.0078972e-02   6.4097328e-03   8.1769491e-02   3.0430049e-02   5.8269046e-03  -6.6488773e-03  -6.0785724e-02  -6.5673838e-02  -4.6319391e-02   2.1650706e-02   6.3808721e-03  -8.8878056e-02  -4.1916673e-02   1.3254176e-01  -3.7039572e-02  -2.6071250e-02   5.0897243e-02  -1.8759687e-02   0.0000000e+00   1.6589914e-01   4.8491791e-02  -2.6466412e-02   1.0723693e-01  -5.4268032e-02  -3.8978412e-02  -2.1239326e-02
  -6.3393690e-02   1.2712628e-02  -2.7368078e-02  -1.8102135e-02   5.9823938e-02   4.0651039e-02   4.0038397e-02   6.2809494e-02  -1.4489557e-01  -4.0367611e-02   5.1778459e-02   7.1177936e-02   7.8818777e-03   9.6880586e-02  -1.3657178e-02   1.3483185e-01   7.1103175e-03   9.6244220e-02   1.0342192e-02  -4.0901202e-02  -1.5900163e-01   7.7227519e-03  -2.9615295e-02  -4.7985928e-02   9.7449719e-03   8.0737102e-02   1.1834024e-01   7.0133234e-02   4.7654237e-02   1.0079981e-01  -4.3002494e-02   5.2817164e-02   4.6801175e-02   6.2975031e-02  -5.2958196e-02   8.5670169e-02   6.5860675e-02   1.2927447e-02   1.2143018e-02   7.8445105e-02  -1.7037571e-03   6.0084243e-02  -4.8991930e-02  -6.0598287e-03   1.2061264e-01   9.6227021e-03   4.7881602e-02   1.9713724e-02   5.3902091e-02  -5.1862762e-02  -1.1183052e-02  -4.8105036e-02   2.6441531e-02   5.2513531e-02  -2.0162767e-02  -4.1279934e-02   1.0534094e-03   9.5525341e-02  -3.9729947e-02  -6.7226999e-02  -3.0140410e-02  -1.1418469e-01   5.6170820e-02   5.0606029e-02   7.2622535e-02   3.3963184e-02  -1.1664262e-01   5.1444563e-03  -6.2791868e-03  -1.0632369e-01  -1.4177831e-01  -7.5198975e-02  -1.0179640e-01   2.9629237e-02   8.6419560e-03   4.6097434e-02  -2.6562848e-02  -5.2827841e-02   1.5626299e-02   2.8510873e-02   1.0416258e-01   1.3202448e-01   1.6589914e-01   0.0000000e+00   9.0386681e-02   5.6596511e-02  -2.2377168e-02   2.8231560e-01   1.3182152e-01   3.6271500e-02
  -1.0312101e-02  -1.7688209e-02   2.7352143e-02  -1.3034891e-02  -1.6926488e-03  -5.0335755e-02   1.1118365e-02  -3.0802710e-02  -6.7233267e-04   6.4073861e-04  -7.8180046e-02  -1.8226051e-02   3.8333676e-02  -5.2280501e-02   4.5539904e-02   3.0612821e-02  -1.2004334e-01   1.0083044e-02  -1.6258368e-03  -3.1449416e-02  -2.6793487e-02   9.6061423e-02   3.3195525e-02  -3.5440636e-02  -5.8337229e-03  -4.8726448e-02  -1.5427422e-02  -1.3867399e-02   2.5283773e-03  -3.7491283e-03  -2.6732554e-02  -4.0029477e-02   5.1821793e-02   1.8724187e-02  -3.0759144e-02   3.2136062e-02   1.5077155e-02   2.2314679e-02  -3.1437563e-02  -4.6779959e-02   4.1298817e-02  -2.8239315e-02   8.6688300e-03   7.8949484e-02  -4.3405587e-02  -6.2230385e-02  -3.3477411e-02   2.4033155e-02   6.4391575e-02   3.1207095e-02  -2.0822774e-02  -1.2628003e-02   1.0751486e-01   1.0746132e-01  -8.8337413e-03  -8.6175170e-03   4.9114712e-03   6.0573850e-02   2.1000378e-02   1.3425153e-02  -5.6610227e-03   2.4908765e-02   6.9224644e-02  -6.2847439e-02   1.5451480e-01  -3.7645149e-02   3.8772642e-02  -4.1406086e-03   1.6900349e-02   8.1267345e-03   1.1529179e-02   1.9019713e-02   2.5749785e-02  -1.0549028e-01   3.5595969e-02   1.5700490e-02  -1.6185683e-02   2.4912984e-02  -2.6770992e-02   1.7048105e-02   1.0799657e-01   7.6761872e-02   4.8491791e-02   9.0386681e-02   0.0000000e+00   1.1605348e-01   5.4591936e-02   1.1513763e-01   3.7992899e-02  -6.2574590e-03
   8.6692581e-03  -1.4997156e-02   2.3670978e-02   5.0268151e-02  -1.5469978e-02  -2.5034570e-02  -1.9780934e-02  -2.2818700e-03  -3.9982925e-02  -1.2113455e-02  -1.4716152e-02  -8.4404279e-03   3.5121149e-02  -1.3619115e-02   2.5135142e-02   1.0652020e-01  -4.8319589e-02  -4.1873036e-02   1.5640442e-02   4.2325997e-02  -1.5711143e-02   2.3500451e-02   4.0320692e-03  -4.8906454e-02   4.1312035e-02  -2.6118651e-02  -1.0632016e-01   1.6952843e-03  -1.2460613e-01  -6.3697636e-02   4.0245515e-02  -5.3775051e-02   7.8314370e-02  -1.2285893e-02  -5.3687635e-03  -6.6572951e-03  -5.8474683e-03   3.8744318e-02  -3.8027448e-02  -2.0982945e-02   8.7690690e-02   7.0037551e-02   2.0670677e-02  -2.8855218e-02  -9.1863890e-03  -2.3341856e-02   3.9848808e-03   8.0409796e-03   3.9372097e-02  -1.7631154e-02   8.7895887e-03   5.2964804e-02   3.4919871e-03   5.5714540e-02   2.1290978e-02   2.1053224e-02  -3.6024288e-02  -1.2914241e-02   3.4538232e-03   8.8754867e-04   2.0068971e-03  -2.5819833e-02   4.6555883e-02  -2.8852217e-02   3.3591938e-02  -5.0329851e-02  -2.4540218e-02   3.8597872e-02   2.9272203e-03  -1.5889252e-02   2.7403000e-02  -3.8690208e-02  -5.0206537e-03   4.3037108e-02  -5.5635188e-02  -2.3452119e-02  -1.7444035e-01   5.7469720e-03  -1.2430755e-02  -1.0615237e-03   1.8360215e-02   1.2752229e-01  -2.6466412e-02   5.6596511e-02   1.1605348e-01   0.0000000e+00  -4.5005498e-03   3.2375207e-02  -1.9341109e-02   6.2239173e-02
   1.1233774e-02   8.8177214e-02  -8.6651214e-02  -6.5956811e-02   8.4718660e-02  -1.1115418e-01  -4.1488022e-02  -1.2416258e-02  -6.8431674e-02   6.5985635e-02   3.8744176e-02  -6.9330682e-02   1.1655843e-01  -3.3249629e-02   2.6129224e-02   6.8654805e-02  -1.0703974e-01  -1.2554498e-01   9.4659884e-02  -1.1257388e-01  -6.6800467e-02  -2.0939694e-02   5.6157369e-02  -7.2396795e-02   5.9062645e-02  -1.0013473e-02   2.2487441e-02   4.1460282e-03  -6.3717617e-02  -3.1778364e-02   1.5776446e-02  -1.0287145e-01   7.7058387e-02   5.4796958e-02  -1.5757819e-01  -8.3591703e-02  -4.8776097e-02  -5.4298507e-03   2.9202932e-02   1.2599935e-01  -5.1203228e-02  -1.4624274e-01   6.3238982e-02  -3.6581526e-02   5.9708478e-02   8.8071015e-03  -6.3233927e-02  -9.4810422e-02  -6.1202232e-02  -3.7045602e-02  -1.0612428e-01  -2.2797541e-02  -4.2353024e-02  -9.4355022e-02   1.7754428e-01  -7.0861007e-02  -7.7330702e-02   2.2869199e-02  -8.7479281e-02   1.0499876e-01  -1.0725031e-01  -1.9777000e-02  -5.0750205e-02  -1.0037432e-01  -7.2711584e-02   7.7047965e-04   7.8897985e-02   8.3176065e-02   4.9317067e-02  -1.0894708e-01   1.3282832e-02   6.6906034e-02   9.1145151e-02  -5.1440255e-02   1.9177647e-02   4.4200549e-02   2.2886589e-03  -1.4850495e-01   1.5591199e-01   1.9079960e-03   3.1218542e-02   4.1529855e-02   1.0723693e-01  -2.2377168e-02   5.4591936e-02  -4.5005498e-03   0.0000000e+00   3.5427716e-01  -4.9561120e-02   6.9885414e-02
  -2.8353609e-03  -4.0018936e-02  -1.8142669e-04  -4.9799570e-02   5.2085324e-02   2.2142254e-02  -1.1044074e-01   2.4723651e-02   7.7060676e-02  -9.6432081e-02  -7.0145939e-02  -3.2089661e-02  -6.1014822e-02   4.7347597e-02  -2.0514459e-02   3.2607965e-02  -4.3148832e-02  -1.4600579e-02  -1.0668528e-01  -5.2130697e-03   4.8948517e-02  -9.7709391e-02   2.9519628e-02   1.5693782e-01   1.5236348e-02  -1.7089680e-02   9.1455575e-02   8.8317712e-02   5.6804411e-02   2.0874177e-02  -5.1342593e-02   6.8177429e-02  -1.9601754e-02   4.0350978e-02  -5.1237995e-02  -1.7692222e-01  -4.3496262e-02  -3.9392091e-02   4.0852189e-02  -6.7776446e-03   7.5916527e-02  -2.9800200e-02  -1.6213195e-01   4.3223321e-02  -2.9918841e-02  -1.1603208e-02   2.4760961e-02  -5.3095130e-03   1.3747469e-02   5.8754213e-02  -6.6701747e-03  -2.8118047e-02   1.0028801e-03  -7.0543029e-02   7.7292874e-02   2.5422095e-02  -6.7513576e-02  -7.2258446e-02  -1.5408064e-02   1.0442858e-02   1.2537018e-01  -5.4438876e-02   3.8869211e-02   2.7409196e-02   2.1604307e-02  -8.4306318e-02   3.1098656e-03  -1.9675203e-02  -9.6366148e-02   7.8539188e-02  -4.3060830e-02  -5.2663819e-02   1.0750239e-01  -4.1575963e-02  -3.2885774e-02  -3.6312578e-02   2.1072358e-02   1.1002084e-01   5.5734535e-02  -3.2246914e-02  -5.3485058e-02   1.8943065e-02  -5.4268032e-02   2.8231560e-01   1.1513763e-01   3.2375207e-02   3.5427716e-01   0.0000000e+00   6.2920645e-02   2.8790896e-02
   5.2082100e-03   1.2365266e-02   1.6671213e-02  -2.6024022e-02   4.3679747e-02   6.6654277e-02   7.5132904e-02   3.3755756e-02   1.9632261e-02  -9.4647277e-02   5.1451668e-02   1.3281191e-01   2.1132697e-02  -2.0308700e-02  -3.3833996e-02  -5.4852861e-02  -1.1233323e-01   1.8802433e-02  -2.6442790e-02  -5.1615433e-02   5.1630270e-02  -4.7817957e-02  -5.7870170e-02   3.8604719e-02  -4.3239958e-02  -1.0143446e-02  -7.0214620e-02   7.4068580e-02   2.7601567e-02   1.5474646e-02  -3.3543014e-02  -1.0111315e-02  -9.8272661e-02  -6.4050584e-03  -3.0828395e-03  -3.0131821e-03  -1.0859672e-02  -8.0308461e-02  -9.4334964e-02   6.9624950e-02   2.0764377e-03  -3.8508591e-02  -1.9334951e-02   1.2553890e-02  -5.8380897e-02   5.2102279e-03  -5.0931836e-02   1.4047324e-02   2.5158922e-02   3.0807469e-02   1.7682733e-02  -5.8906073e-02   1.0377122e-02  -1.2711471e-03  -1.8782281e-02  -1.6589080e-03   1.4721308e-02   2.3200673e-03  -4.7398460e-02   5.3683840e-02  -2.0327934e-02   5.0718082e-02  -3.0839744e-05   3.6025281e-02   7.3887394e-02   8.5682578e-03  -3.1247499e-02  -3.2451418e-03  -1.4457082e-02  -6.5154841e-02   1.6460671e-01  -1.1947597e-02  -9.2319155e-03   2.8826259e-02   4.6016846e-02  -1.5005758e-01   1.4629736e-01  -3.4270927e-02   8.7522377e-02  -3.9483498e-02  -1.4823371e-02   2.9233717e-02  -3.8978412e-02   1.3182152e-01   3.7992899e-02  -1.9341109e-02  -4.9561120e-02   6.2920645e-02   0.0000000e+00   6.3564406e-03
  -1.4559672e-03  -3.9358004e-02  -8.6616681e-03   3.3539348e-03   1.0979989e-02   8.1483929e-03  -4.2736347e-02  -5.6747997e-03  -7.5451858e-03   2.4920504e-02   8.9349991e-03   2.2723033e-03  -1.4794595e-02   5.1763348e-02  -2.0682937e-02   7.3286675e-02  -3.2340512e-02   4.0441901e-04  -7.2110700e-03  -9.7117286e-03  -1.2596396e-02  -3.3834359e-02  -1.3647063e-02   7.9530224e-03   6.7138244e-02  -2.8799085e-02   1.9806568e-02  -2.9215087e-02  -7.9997203e-02  -1.9196149e-02   2.1999387e-02  -2.2640815e-03   4.2586077e-02  -3.1963693e-02  -3.5844999e-02   4.6224545e-02  -7.8459454e-03  -1.4465177e-02   1.7629900e-02  -1.6188997e-02   1.9099220e-02   9.2094238e-02  -3.7868434e-03   5.6136708e-03   2.1420501e-03   1.7472977e-02  -2.5258037e-02   2.3982644e-02   3.2494404e-03  -2.7227936e-02   5.9688528e-03   4.4540162e-02   3.2827076e-03   2.5732181e-02   3.5985811e-03   1.0425224e-02  -3.3900237e-03  -1.2221392e-02  -8.3559372e-03   3.0067564e-02   6.7237461e-03   2.1502081e-02   1.7809210e-02   3.4514166e-02  -1.8490833e-03   4.7124613e-02  -3.9979774e-04   4.4612014e-02   5.7435715e-03  -8.3627038e-03   3.9423296e-04  -4.2987072e-02  -2.5628879e-02  -8.2064669e-04  -1.9148468e-02  -6.9367463e-03  -2.7105716e-02   1.2612854e-03   1.9478768e-02   1.1467723e-02  -2.7537944e-03   1.2913930e-02  -2.1239326e-02   3.6271500e-02  -6.2574590e-03   6.2239173e-02   6.9885414e-02   2.8790896e-02   6.3564406e-03   0.0000000e+00
