# Supplementary material for: Autistic traits and individual brain differences: functional network efficiency reflects attentional and social impairments, structural nodal efficiencies index systemising and theory-of-mind skills
Source: Mol Autism. 2021 Jan 21;12:3. doi: 10.1186/s13229-020-00377-8 (PMC7818759; doi:10.1186/s13229-020-00377-8)
Supplement: Supplementary file 8 — Additional file 8. Connectivity matrices. Connection matrices and functional correlation matrices for each subject, as floating-point values in ASCII text format, and MATLAB code for producing these. [file 13229_2020_377_MOESM8_ESM.zip › Paul_Arora_et_al_data/Physiological/BBC/DTI_rsfMRI_ConnectivityMatrices/connectivity_matrices/Connection_Matrix_sym_aHU0067.txt]

   0.0000000e+00   2.6411170e-02   2.6393316e-02   2.8105586e-02   3.3285942e-02   3.0746635e-02   2.5598349e-02   2.4931237e-02   2.8460555e-02   2.7801740e-02   2.7680854e-02   2.8551586e-02   2.7729237e-02   2.5837013e-02   2.6921276e-02   2.8239624e-02   2.8860949e-02   2.8200124e-02   2.6900346e-02   3.1333155e-02   2.8934755e-02   3.1576905e-02   2.9225905e-02   3.0775135e-02   3.0162183e-02   2.7671689e-02   2.8622666e-02   2.9444179e-02   2.7872401e-02   2.9963711e-02   3.1100109e-02   2.9656730e-02   3.3670018e-02   3.2238871e-02   4.4214297e-02   5.7112469e-02   2.9431275e-02   3.3272615e-02   2.8082982e-02   2.9695260e-02   3.2210285e-02   3.2171961e-02   3.3592764e-02   3.5673131e-02   3.4065808e-02   3.7254387e-02   2.7114458e-02   2.6683491e-02   3.3867281e-02   3.0186185e-02   2.9235037e-02   2.6209680e-02   3.5884748e-02   2.8734997e-02   2.6658206e-02   2.4998307e-02   2.6237438e-02   2.5992600e-02   2.9435655e-02   3.0008581e-02   2.8233039e-02   2.8056600e-02   3.0304589e-02   2.6573948e-02   2.4985030e-02   2.7216151e-02   3.5296352e-02   3.7184951e-02   2.5872362e-02   2.9040920e-02   2.9028738e-02   3.3564436e-02   3.3557865e-02   3.5287692e-02   3.4332814e-02   3.5036596e-02   3.0670958e-02   3.5971462e-02   2.5130816e-02   2.3395572e-02   2.4005819e-02   2.5917547e-02   2.8934609e-02   2.9671976e-02   2.2924789e-02   2.5359691e-02   2.3847594e-02   2.8426326e-02   2.3639534e-02   2.5320151e-02
   2.6411170e-02   0.0000000e+00   2.8288233e-02   2.8769362e-02   3.3493164e-02   3.2650329e-02   2.5994772e-02   2.6771559e-02   3.1701804e-02   2.8382125e-02   3.0890744e-02   2.9685422e-02   2.8329659e-02   3.0897407e-02   2.8250612e-02   2.9964143e-02   3.0511034e-02   2.9697142e-02   3.0139704e-02   3.2624336e-02   3.2634402e-02   3.4636956e-02   3.1942724e-02   3.2479495e-02   3.0456796e-02   3.1858256e-02   2.9259987e-02   2.8677507e-02   2.9054323e-02   3.2403685e-02   3.5319628e-02   3.0545107e-02   3.5717258e-02   3.5461704e-02   4.4841639e-02   5.8869778e-02   3.0618081e-02   3.8732713e-02   3.1132483e-02   3.3423922e-02   3.5242313e-02   3.2996181e-02   3.4886700e-02   3.5537924e-02   3.7212034e-02   4.0521670e-02   2.8160672e-02   3.0269057e-02   3.4337144e-02   3.2896187e-02   2.9933231e-02   2.7830337e-02   3.5366582e-02   3.2548342e-02   2.8230381e-02   2.7453922e-02   2.7574938e-02   2.6859942e-02   3.0043723e-02   3.2388227e-02   2.9167673e-02   2.8363465e-02   3.1184646e-02   2.6957300e-02   2.5979114e-02   2.8074390e-02   3.6104910e-02   3.6849578e-02   2.7970649e-02   3.2063223e-02   2.9577590e-02   3.4419359e-02   3.6564852e-02   3.7441442e-02   3.9794220e-02   3.8359073e-02   3.0610298e-02   3.7612605e-02   2.5613932e-02   2.1159297e-02   2.6343855e-02   2.7665287e-02   3.0314289e-02   2.9500639e-02   2.3897065e-02   2.7061268e-02   2.5583855e-02   2.9576748e-02   2.4377900e-02   2.6438991e-02
   2.6393316e-02   2.8288233e-02   0.0000000e+00   3.0361413e-02   3.3983060e-02   3.2528567e-02   2.7916966e-02   2.7466493e-02   3.1549530e-02   3.0482093e-02   2.9096281e-02   3.0322451e-02   2.8184494e-02   2.8566032e-02   2.9383449e-02   2.9872977e-02   2.8230508e-02   2.9053676e-02   3.0600375e-02   3.2312757e-02   3.5998767e-02   3.3829362e-02   3.1659220e-02   3.2738895e-02   3.2076847e-02   3.3643204e-02   3.0946546e-02   2.8858855e-02   3.0140789e-02   3.2353272e-02   3.4581861e-02   3.1153880e-02   3.5984285e-02   3.6616404e-02   4.8075673e-02   5.5992932e-02   3.1736743e-02   3.7050481e-02   2.8664766e-02   3.0938717e-02   3.4412031e-02   3.2494269e-02   3.2679385e-02   3.5046089e-02   3.5920500e-02   3.8138115e-02   2.9065217e-02   3.0533956e-02   3.5273013e-02   3.3596684e-02   3.0037613e-02   2.9896091e-02   3.5681726e-02   3.2485426e-02   2.6963041e-02   2.9539854e-02   2.8780313e-02   2.8985134e-02   3.2009998e-02   3.1668642e-02   2.9582140e-02   3.1243028e-02   3.1530806e-02   2.7447037e-02   2.6784460e-02   2.7763159e-02   3.7586060e-02   3.9221554e-02   3.2085674e-02   3.4046890e-02   3.1776836e-02   3.2226782e-02   3.7220714e-02   4.1066421e-02   4.1496301e-02   4.2108462e-02   3.1148422e-02   4.0414558e-02   2.7921847e-02   2.6453238e-02   2.6523467e-02   2.8206599e-02   3.2266167e-02   3.2401913e-02   2.6273308e-02   2.7809992e-02   2.6704896e-02   3.0914682e-02   2.5513267e-02   2.6725077e-02
   2.8105586e-02   2.8769362e-02   3.0361413e-02   0.0000000e+00   3.4542853e-02   3.3452203e-02   2.9728455e-02   2.9050563e-02   3.3840403e-02   2.9063434e-02   2.9305699e-02   3.2288460e-02   3.0228676e-02   3.1352748e-02   3.1432010e-02   3.2560290e-02   2.9155297e-02   3.1028604e-02   3.1604124e-02   3.5165726e-02   3.8209109e-02   3.3233102e-02   3.4622532e-02   3.3429716e-02   3.5662034e-02   3.4529519e-02   3.0689215e-02   3.0376783e-02   3.1923560e-02   3.5875778e-02   3.6613887e-02   3.1948426e-02   3.8324545e-02   3.6333330e-02   4.6244236e-02   5.7869353e-02   3.1954793e-02   3.8101278e-02   3.0196916e-02   3.1405651e-02   3.3776133e-02   3.6636497e-02   3.4333649e-02   3.7422693e-02   3.5771627e-02   4.0879125e-02   3.1477779e-02   3.2914152e-02   3.7260933e-02   3.3851359e-02   3.2100320e-02   3.2743867e-02   3.7716750e-02   3.2011832e-02   2.8249727e-02   3.0291911e-02   3.0143579e-02   2.9778486e-02   3.3128256e-02   3.2597908e-02   3.0393768e-02   3.0306091e-02   3.1795889e-02   3.0648720e-02   2.8049597e-02   3.0308210e-02   3.9031241e-02   4.1747741e-02   3.1930484e-02   3.4203809e-02   3.3232534e-02   3.4510501e-02   3.8757572e-02   4.0337921e-02   4.3830012e-02   4.1184961e-02   3.5437961e-02   3.7961472e-02   2.7721648e-02   2.8840964e-02   2.9854142e-02   2.9746726e-02   3.2746536e-02   3.4948599e-02   2.7951466e-02   3.0291960e-02   2.7025648e-02   3.0588575e-02   2.6961524e-02   2.9279804e-02
   3.3285942e-02   3.3493164e-02   3.3983060e-02   3.4542853e-02   0.0000000e+00   3.9319824e-02   3.1316556e-02   3.3683299e-02   3.8437175e-02   3.4287780e-02   3.6473936e-02   3.8967265e-02   3.1819491e-02   3.8124308e-02   3.7552611e-02   3.6919947e-02   3.1813749e-02   3.7938457e-02   3.5587190e-02   3.7983233e-02   3.9558419e-02   3.7812338e-02   3.8851462e-02   4.0781775e-02   4.0286786e-02   3.6562048e-02   3.6693418e-02   3.4730380e-02   3.6421421e-02   3.9654338e-02   3.9912627e-02   3.6138217e-02   3.8714422e-02   3.6000219e-02   4.3337284e-02   5.6600828e-02   3.5984752e-02   4.3712683e-02   3.6185578e-02   3.6101829e-02   3.5623071e-02   3.7940194e-02   3.7487393e-02   4.2411805e-02   4.1450573e-02   4.5194378e-02   3.5174672e-02   3.6724999e-02   3.9693370e-02   3.5870125e-02   3.4541888e-02   3.2440412e-02   4.4570668e-02   3.4455823e-02   3.4274872e-02   3.2910088e-02   3.1155324e-02   3.1093781e-02   3.7413939e-02   3.6619100e-02   3.4719491e-02   3.4852883e-02   3.1985985e-02   3.2400321e-02   3.2600005e-02   3.4136815e-02   4.0032200e-02   4.4744322e-02   3.2450505e-02   3.5264438e-02   3.6075014e-02   3.6994633e-02   4.1403164e-02   4.3206291e-02   4.7889101e-02   4.5540851e-02   3.8715642e-02   4.0538614e-02   3.2327556e-02   3.0555026e-02   3.5445863e-02   3.6707206e-02   3.8625881e-02   3.4092133e-02   2.8657991e-02   3.3701934e-02   2.8228126e-02   3.6245683e-02   3.3161498e-02   3.2993398e-02
   3.0746635e-02   3.2650329e-02   3.2528567e-02   3.3452203e-02   3.9319824e-02   0.0000000e+00   3.1344920e-02   3.5009268e-02   3.8462081e-02   3.4816769e-02   3.4221974e-02   3.7220324e-02   3.2853716e-02   3.0309420e-02   2.8955930e-02   3.1150912e-02   3.0670791e-02   3.4838377e-02   3.4378120e-02   3.4865314e-02   4.1693960e-02   3.8414450e-02   3.5695824e-02   3.6160900e-02   3.6136644e-02   3.7227075e-02   3.5726450e-02   3.2598990e-02   3.0415869e-02   3.6104991e-02   3.8920394e-02   3.4085567e-02   3.8078115e-02   3.6174422e-02   4.9017861e-02   5.1280872e-02   3.2492391e-02   4.2135780e-02   3.5742971e-02   3.3031448e-02   3.9483674e-02   3.9654108e-02   3.6461224e-02   4.0151412e-02   3.7314831e-02   4.0862274e-02   3.2385804e-02   3.4024623e-02   3.7847292e-02   3.9226625e-02   3.6728513e-02   3.2679774e-02   3.8109794e-02   3.4335001e-02   3.3545744e-02   3.4818412e-02   2.9685993e-02   3.2068374e-02   3.5326176e-02   3.7353698e-02   3.3886631e-02   3.2230459e-02   3.0027738e-02   3.4696569e-02   2.8776337e-02   3.0598322e-02   4.0019360e-02   4.3844423e-02   3.2631014e-02   3.4794048e-02   3.2546016e-02   3.8441810e-02   4.5055706e-02   3.9399924e-02   3.9492505e-02   4.5590069e-02   3.8724744e-02   4.2105337e-02   3.1772385e-02   2.7891808e-02   2.9576336e-02   3.1978864e-02   3.3757286e-02   3.4420793e-02   2.9637991e-02   3.1257195e-02   2.9362649e-02   3.7177593e-02   3.4039503e-02   3.0338652e-02
   2.5598349e-02   2.5994772e-02   2.7916966e-02   2.9728455e-02   3.1316556e-02   3.1344920e-02   0.0000000e+00   2.6086665e-02   3.0005917e-02   2.9198225e-02   2.7617086e-02   2.9462754e-02   2.6957713e-02   2.4962117e-02   2.6757660e-02   2.7373900e-02   2.6860922e-02   2.9267808e-02   2.9109345e-02   3.1567932e-02   3.4316475e-02   3.1547153e-02   3.1307309e-02   3.3516262e-02   2.7635741e-02   2.9454697e-02   2.9764551e-02   2.8940845e-02   2.7500556e-02   3.0699198e-02   3.2529770e-02   3.0113587e-02   3.4752222e-02   3.2023469e-02   4.1917273e-02   4.8097054e-02   2.7934800e-02   3.5134438e-02   2.8948208e-02   2.7289442e-02   3.6701676e-02   3.3330726e-02   3.1592148e-02   3.4299637e-02   3.5810898e-02   3.6172388e-02   2.6578698e-02   2.9530207e-02   3.4041957e-02   3.1936234e-02   2.9445367e-02   2.6615035e-02   3.0275137e-02   2.7112972e-02   2.5203184e-02   2.5198085e-02   2.4591749e-02   2.5454456e-02   2.9321575e-02   2.7544634e-02   2.6249710e-02   2.7671257e-02   2.8399684e-02   2.7798835e-02   2.4493160e-02   2.7371516e-02   3.6075109e-02   3.6071398e-02   2.6468409e-02   3.1529297e-02   2.8491776e-02   3.3983712e-02   3.2576165e-02   3.7244608e-02   3.6998971e-02   4.2054591e-02   3.2518897e-02   3.5486454e-02   2.6521005e-02   2.4253036e-02   2.3960000e-02   2.6348706e-02   2.8824734e-02   2.8668504e-02   2.4622870e-02   2.6934998e-02   2.2843406e-02   2.9709862e-02   2.5589172e-02   2.5519385e-02
   2.4931237e-02   2.6771559e-02   2.7466493e-02   2.9050563e-02   3.3683299e-02   3.5009268e-02   2.6086665e-02   0.0000000e+00   3.0685576e-02   2.9530635e-02   2.6691955e-02   2.9505706e-02   2.7255836e-02   2.6645377e-02   2.8275425e-02   2.9134493e-02   2.7854464e-02   2.9352874e-02   2.9397928e-02   3.1559859e-02   3.0440070e-02   3.3697537e-02   3.0760614e-02   3.3615178e-02   3.3963526e-02   3.2092885e-02   3.0235999e-02   2.9375615e-02   2.9668595e-02   3.2234475e-02   3.4415219e-02   3.0686891e-02   3.7628124e-02   3.4487005e-02   4.8706689e-02   4.7651445e-02   2.9117055e-02   3.7094004e-02   3.2847714e-02   2.8438572e-02   3.6548277e-02   3.7037314e-02   3.2295111e-02   3.8018196e-02   3.6878420e-02   3.7616852e-02   2.7658309e-02   2.9390233e-02   3.6419108e-02   3.3892615e-02   2.9037153e-02   2.7571760e-02   3.2013349e-02   2.9005621e-02   2.7944783e-02   2.7368778e-02   2.7240433e-02   2.7213411e-02   3.0866878e-02   2.9383141e-02   2.8118593e-02   2.9491123e-02   2.8645607e-02   2.7088959e-02   2.5155344e-02   2.8078408e-02   3.7865809e-02   3.8174281e-02   2.7738234e-02   3.0616719e-02   3.0958348e-02   3.3696325e-02   3.4454052e-02   4.1771960e-02   3.8746046e-02   3.6505821e-02   3.0166365e-02   3.6537875e-02   2.5589622e-02   2.6506557e-02   2.5774870e-02   2.7708541e-02   2.9260189e-02   2.9268963e-02   2.4816608e-02   2.6525434e-02   2.5480568e-02   2.8399617e-02   2.5462341e-02   2.6694455e-02
   2.8460555e-02   3.1701804e-02   3.1549530e-02   3.3840403e-02   3.8437175e-02   3.8462081e-02   3.0005917e-02   3.0685576e-02   0.0000000e+00   3.1959586e-02   2.9283512e-02   3.4638860e-02   3.1720501e-02   3.1204907e-02   3.2082992e-02   3.1351414e-02   3.0594903e-02   3.2971531e-02   3.3364154e-02   3.5397780e-02   3.4606754e-02   4.2291747e-02   3.4579905e-02   3.6413401e-02   3.8891935e-02   3.5701218e-02   3.4157660e-02   3.2852243e-02   3.1048673e-02   3.5421416e-02   4.0076245e-02   3.4385576e-02   3.7553307e-02   3.6411379e-02   5.2411384e-02   4.9080121e-02   3.5200133e-02   3.9185480e-02   3.1805502e-02   3.1411179e-02   3.0846647e-02   3.7335076e-02   3.5402701e-02   3.9336831e-02   3.8311961e-02   4.2162484e-02   3.1771775e-02   3.1339821e-02   3.6764739e-02   3.5614793e-02   3.3403704e-02   2.9877740e-02   3.5950141e-02   3.3349829e-02   3.3533865e-02   3.0902825e-02   3.1143197e-02   3.2202523e-02   3.5492931e-02   3.3657464e-02   3.1934847e-02   3.2476805e-02   3.4309626e-02   3.0572657e-02   3.0662586e-02   3.0290868e-02   3.8643892e-02   4.2471656e-02   3.3409769e-02   3.5137571e-02   3.3792027e-02   3.8425715e-02   3.8757832e-02   4.3765292e-02   3.8465000e-02   4.2661745e-02   3.2649545e-02   3.9647241e-02   3.0122461e-02   3.0244792e-02   3.1438849e-02   3.0289920e-02   3.3338945e-02   3.3463322e-02   2.6580439e-02   2.9215735e-02   2.8342663e-02   3.0528755e-02   2.8920797e-02   3.0362531e-02
   2.7801740e-02   2.8382125e-02   3.0482093e-02   2.9063434e-02   3.4287780e-02   3.4816769e-02   2.9198225e-02   2.9530635e-02   3.1959586e-02   0.0000000e+00   2.7656516e-02   3.1079214e-02   2.9122032e-02   2.8730001e-02   2.9110541e-02   3.0051130e-02   3.1313607e-02   3.1227920e-02   3.3266029e-02   3.3831305e-02   3.3993046e-02   3.5824295e-02   3.2463577e-02   3.3925851e-02   2.9610137e-02   3.2759061e-02   2.8582733e-02   3.0742490e-02   2.7153923e-02   3.3796403e-02   3.5584131e-02   3.0516525e-02   3.4844335e-02   3.4271117e-02   4.4898498e-02   4.9570432e-02   3.4115050e-02   3.9431929e-02   3.4073178e-02   3.0529415e-02   3.0031482e-02   3.3660129e-02   3.4960299e-02   3.5410150e-02   3.8150963e-02   4.0464440e-02   3.0255270e-02   3.2864436e-02   3.7045697e-02   3.8838552e-02   3.2999898e-02   3.1666446e-02   3.3741540e-02   2.9220140e-02   2.8138619e-02   2.8042564e-02   2.8128473e-02   2.9419781e-02   3.2300878e-02   3.3437707e-02   3.0177883e-02   3.0617356e-02   3.2747890e-02   2.8914027e-02   2.8793156e-02   3.0860985e-02   3.8116071e-02   4.0160086e-02   3.0003855e-02   3.0278197e-02   3.1180578e-02   3.4022652e-02   3.8514384e-02   4.0769132e-02   4.2552753e-02   4.1073466e-02   3.2920861e-02   3.9448364e-02   2.9048108e-02   2.9831396e-02   2.8183612e-02   2.6693954e-02   3.0990180e-02   3.0970424e-02   2.4793014e-02   2.7652557e-02   2.8781918e-02   3.0166941e-02   2.6737184e-02   2.8077203e-02
   2.7680854e-02   3.0890744e-02   2.9096281e-02   2.9305699e-02   3.6473936e-02   3.4221974e-02   2.7617086e-02   2.6691955e-02   2.9283512e-02   2.7656516e-02   0.0000000e+00   3.1036110e-02   3.1676479e-02   3.5541474e-02   3.2519242e-02   3.0597327e-02   3.2172868e-02   3.2469575e-02   3.3098060e-02   3.5496933e-02   3.5047318e-02   3.9344590e-02   3.5936221e-02   4.0573688e-02   3.5143859e-02   3.5251853e-02   3.3829899e-02   3.4729187e-02   3.2736498e-02   3.8780547e-02   3.9549504e-02   3.4851603e-02   4.3192117e-02   3.9955647e-02   4.7960200e-02   4.9754618e-02   3.4396023e-02   4.1570155e-02   3.6172820e-02   3.3350959e-02   3.2894682e-02   3.3293309e-02   3.8831205e-02   3.8469671e-02   3.9029183e-02   4.1149696e-02   3.3074738e-02   3.2308874e-02   3.7765858e-02   3.8152168e-02   3.2947119e-02   3.1777866e-02   4.0189572e-02   3.6907316e-02   3.3023349e-02   3.1410322e-02   2.8272777e-02   2.9627848e-02   3.1422106e-02   3.0982389e-02   2.9706820e-02   3.2685936e-02   3.2407783e-02   3.0554212e-02   3.0070544e-02   3.0432114e-02   3.7766077e-02   4.1602710e-02   3.3000994e-02   3.4153988e-02   3.5933758e-02   3.7501009e-02   4.0210082e-02   4.0723119e-02   4.1738841e-02   4.0795563e-02   3.5505383e-02   4.3083393e-02   2.8249428e-02   2.7749543e-02   2.8505499e-02   2.9768738e-02   3.1612035e-02   3.3079704e-02   2.9113485e-02   3.0052269e-02   2.7433461e-02   3.1735597e-02   2.8209728e-02   2.7551227e-02
   2.8551586e-02   2.9685422e-02   3.0322451e-02   3.2288460e-02   3.8967265e-02   3.7220324e-02   2.9462754e-02   2.9505706e-02   3.4638860e-02   3.1079214e-02   3.1036110e-02   0.0000000e+00   3.0084445e-02   3.2484598e-02   3.0532559e-02   3.2643966e-02   3.2663310e-02   3.3368517e-02   3.1374354e-02   3.4433911e-02   3.1721931e-02   3.9712716e-02   3.6519649e-02   3.5532682e-02   3.6144555e-02   3.6634015e-02   3.4620310e-02   3.3928205e-02   2.9947574e-02   3.3485783e-02   3.6192192e-02   3.2245223e-02   3.6831562e-02   3.5004919e-02   4.9536076e-02   4.7653755e-02   3.5249463e-02   4.1156291e-02   3.3680334e-02   3.3334433e-02   3.7823415e-02   3.4508771e-02   3.5854502e-02   3.6852044e-02   3.7369382e-02   3.9376233e-02   3.4365610e-02   3.3306425e-02   3.9054284e-02   3.7171171e-02   3.1552228e-02   3.0536591e-02   4.0145446e-02   3.1762860e-02   3.0187156e-02   3.1004340e-02   2.9219664e-02   3.0288739e-02   3.3437708e-02   3.5267261e-02   2.9256352e-02   2.9889704e-02   3.1241229e-02   2.9392279e-02   2.9073596e-02   2.9531330e-02   3.9403853e-02   3.9837108e-02   3.2460972e-02   3.1371811e-02   3.3478840e-02   3.8546637e-02   3.7051540e-02   4.1001699e-02   4.2990162e-02   4.0486786e-02   3.3933415e-02   3.9259870e-02   2.9792941e-02   3.2120666e-02   2.7606184e-02   3.1369402e-02   3.2484895e-02   3.1785820e-02   2.6054456e-02   2.8343347e-02   2.6007884e-02   3.0211098e-02   2.6944802e-02   2.8798379e-02
   2.7729237e-02   2.8329659e-02   2.8184494e-02   3.0228676e-02   3.1819491e-02   3.2853716e-02   2.6957713e-02   2.7255836e-02   3.1720501e-02   2.9122032e-02   3.1676479e-02   3.0084445e-02   0.0000000e+00   3.0250893e-02   3.0212217e-02   2.7494415e-02   3.0205081e-02   3.0466203e-02   3.2027207e-02   3.2697599e-02   3.2458817e-02   3.6648498e-02   3.2133660e-02   3.5825425e-02   3.5982894e-02   3.2151108e-02   3.3547088e-02   3.0207854e-02   2.9526519e-02   3.4584277e-02   3.5875756e-02   3.2707635e-02   3.4881256e-02   3.5713504e-02   4.9825303e-02   4.4606068e-02   3.1931165e-02   4.0422894e-02   3.1342756e-02   2.9952558e-02   3.7108433e-02   3.4525048e-02   3.6212580e-02   3.7742068e-02   3.7678358e-02   3.9095482e-02   3.1401939e-02   2.9973254e-02   3.5816253e-02   3.5350321e-02   3.2085126e-02   2.9770201e-02   3.5255461e-02   3.0090802e-02   2.7883769e-02   2.9098145e-02   2.7832811e-02   2.9000748e-02   3.3246190e-02   3.1693845e-02   2.8631919e-02   2.8313362e-02   2.8041524e-02   2.8049431e-02   2.5668766e-02   2.7003816e-02   3.7857522e-02   4.0565060e-02   3.1869218e-02   2.9078954e-02   3.1070273e-02   3.5434646e-02   3.5932779e-02   3.7935876e-02   3.9523062e-02   3.9215789e-02   3.1824422e-02   3.7511663e-02   3.0789214e-02   3.4152312e-02   2.7442620e-02   2.9006653e-02   3.2477544e-02   3.0569300e-02   2.5684355e-02   2.7754514e-02   2.5620912e-02   3.0872719e-02   2.6991562e-02   2.9423583e-02
   2.5837013e-02   3.0897407e-02   2.8566032e-02   3.1352748e-02   3.8124308e-02   3.0309420e-02   2.4962117e-02   2.6645377e-02   3.1204907e-02   2.8730001e-02   3.5541474e-02   3.2484598e-02   3.0250893e-02   0.0000000e+00   2.6837188e-02   2.7148162e-02   2.8856182e-02   3.0543321e-02   2.9725541e-02   3.4463291e-02   4.1103078e-02   3.6396201e-02   3.3325532e-02   3.2686574e-02   3.1880550e-02   3.3077630e-02   3.4523020e-02   2.9279383e-02   3.0348905e-02   3.2449865e-02   3.5834127e-02   3.1723607e-02   3.5867005e-02   3.4625157e-02   4.9208701e-02   4.8509590e-02   3.0945360e-02   3.7643801e-02   3.0695868e-02   2.9968587e-02   3.5589759e-02   3.3273945e-02   3.5221945e-02   3.8270279e-02   3.6764809e-02   3.8722473e-02   2.7975467e-02   2.9580077e-02   3.5736595e-02   3.2748926e-02   3.4790639e-02   3.0958452e-02   3.5013377e-02   3.2919379e-02   3.0282084e-02   3.0283784e-02   2.8305301e-02   2.7878853e-02   3.2993410e-02   3.0534264e-02   2.8890815e-02   2.9323315e-02   3.0766386e-02   3.1964840e-02   2.8959550e-02   3.0259597e-02   3.7993212e-02   3.9424404e-02   3.3685336e-02   3.0102844e-02   3.1837907e-02   3.5615203e-02   3.6124382e-02   4.1088603e-02   4.0241999e-02   4.0685390e-02   3.2741169e-02   3.9921437e-02   3.2056526e-02   3.3360261e-02   2.8610993e-02   2.9658436e-02   3.2094738e-02   3.3502901e-02   2.7529129e-02   2.7246189e-02   2.8026251e-02   3.0166122e-02   2.7812027e-02   2.6815146e-02
   2.6921276e-02   2.8250612e-02   2.9383449e-02   3.1432010e-02   3.7552611e-02   2.8955930e-02   2.6757660e-02   2.8275425e-02   3.2082992e-02   2.9110541e-02   3.2519242e-02   3.0532559e-02   3.0212217e-02   2.6837188e-02   0.0000000e+00   3.1673814e-02   2.9555771e-02   3.0346580e-02   3.2900627e-02   3.4171242e-02   3.7054424e-02   3.1923453e-02   3.5220857e-02   3.6094480e-02   3.4385661e-02   3.8385428e-02   3.2900467e-02   3.1212979e-02   2.7301241e-02   3.4972762e-02   3.7517123e-02   3.2528517e-02   3.7745746e-02   3.6699309e-02   4.9770273e-02   4.7084347e-02   3.2985100e-02   3.8335036e-02   3.3595983e-02   3.1489981e-02   3.9097362e-02   4.0007553e-02   3.5732576e-02   3.8864759e-02   3.8440971e-02   4.1395544e-02   3.0590119e-02   3.3096735e-02   3.7835774e-02   3.4693896e-02   3.2527140e-02   3.1813726e-02   3.5006265e-02   3.0230403e-02   2.9382595e-02   2.8924587e-02   2.8279236e-02   2.8559280e-02   3.3101082e-02   3.1342478e-02   3.0741188e-02   3.0004592e-02   2.8138171e-02   2.9607012e-02   2.7209789e-02   2.9780452e-02   3.6359688e-02   3.9083673e-02   3.0914208e-02   3.1445661e-02   3.2440157e-02   3.3259970e-02   3.5682325e-02   4.0767376e-02   3.6635518e-02   4.5483924e-02   3.2068938e-02   3.8159383e-02   2.8763620e-02   2.9107353e-02   2.7276338e-02   2.9054025e-02   3.3030739e-02   3.2848233e-02   2.6355182e-02   2.9431562e-02   2.7649151e-02   2.8710033e-02   2.7006699e-02   2.6455622e-02
   2.8239624e-02   2.9964143e-02   2.9872977e-02   3.2560290e-02   3.6919947e-02   3.1150912e-02   2.7373900e-02   2.9134493e-02   3.1351414e-02   3.0051130e-02   3.0597327e-02   3.2643966e-02   2.7494415e-02   2.7148162e-02   3.1673814e-02   0.0000000e+00   3.1508726e-02   3.1635970e-02   3.1622509e-02   3.4956507e-02   3.7594146e-02   3.5587513e-02   3.5123283e-02   3.6091528e-02   3.2418936e-02   3.2332430e-02   3.0521813e-02   2.9127819e-02   2.8528711e-02   3.2842686e-02   3.5983090e-02   3.2259106e-02   3.7992267e-02   3.6699398e-02   4.9120646e-02   4.6004964e-02   3.0724863e-02   3.8625905e-02   2.9702058e-02   2.6303515e-02   3.0010196e-02   3.2466987e-02   3.3638369e-02   3.8929826e-02   3.6646029e-02   4.0068024e-02   3.1264691e-02   3.0155138e-02   3.6571299e-02   3.5458720e-02   3.0662907e-02   3.0357939e-02   3.6901388e-02   2.7927671e-02   2.7069682e-02   2.6662486e-02   2.6384923e-02   3.0225465e-02   3.1164462e-02   3.1845515e-02   3.0723536e-02   3.0251128e-02   3.1405564e-02   2.8204424e-02   2.6219190e-02   3.0191886e-02   3.5555098e-02   3.7436529e-02   3.2475765e-02   3.2333197e-02   3.3936815e-02   3.4898015e-02   3.7261109e-02   3.9915368e-02   3.9531004e-02   4.0823955e-02   3.3744066e-02   3.6316035e-02   3.1449103e-02   2.9971269e-02   2.9800179e-02   2.8627504e-02   3.3603079e-02   3.0339514e-02   2.7107933e-02   2.7584488e-02   2.5348798e-02   3.0159339e-02   2.7505358e-02   2.5567470e-02
   2.8860949e-02   3.0511034e-02   2.8230508e-02   2.9155297e-02   3.1813749e-02   3.0670791e-02   2.6860922e-02   2.7854464e-02   3.0594903e-02   3.1313607e-02   3.2172868e-02   3.2663310e-02   3.0205081e-02   2.8856182e-02   2.9555771e-02   3.1508726e-02   0.0000000e+00   3.4744435e-02   3.3489736e-02   3.6891571e-02   3.3124279e-02   3.4443931e-02   3.4511816e-02   3.6774029e-02   3.6681222e-02   3.3374948e-02   3.5248508e-02   3.3436758e-02   3.1211512e-02   3.4903442e-02   3.5648798e-02   3.1827137e-02   3.7245675e-02   3.5214975e-02   4.9425954e-02   4.4907485e-02   2.9056424e-02   3.9035076e-02   3.3730497e-02   2.9871166e-02   3.6372934e-02   3.2403594e-02   3.2481361e-02   3.9347643e-02   3.6666229e-02   3.9778554e-02   3.2979816e-02   3.4990263e-02   3.6730324e-02   3.6219771e-02   3.5183795e-02   3.5006012e-02   3.8727002e-02   3.4001693e-02   3.0011085e-02   3.0424096e-02   3.2161200e-02   3.2871843e-02   3.4446922e-02   3.2689648e-02   3.2138539e-02   3.2166177e-02   3.1431736e-02   3.2815159e-02   3.1017019e-02   3.2109163e-02   3.7685739e-02   4.0263249e-02   3.1791284e-02   3.5800789e-02   3.2878227e-02   3.6190228e-02   3.7482758e-02   3.9654144e-02   3.9859611e-02   3.9316117e-02   3.2503721e-02   3.7593929e-02   2.9163140e-02   3.0469657e-02   2.8436223e-02   2.7325611e-02   3.1547372e-02   3.1030668e-02   2.7213005e-02   2.9046694e-02   2.7941890e-02   3.1684202e-02   2.6846725e-02   2.7576970e-02
   2.8200124e-02   2.9697142e-02   2.9053676e-02   3.1028604e-02   3.7938457e-02   3.4838377e-02   2.9267808e-02   2.9352874e-02   3.2971531e-02   3.1227920e-02   3.2469575e-02   3.3368517e-02   3.0466203e-02   3.0543321e-02   3.0346580e-02   3.1635970e-02   3.4744435e-02   0.0000000e+00   3.2929637e-02   3.5407922e-02   3.6601864e-02   3.6389488e-02   3.2218445e-02   3.4363639e-02   3.6511036e-02   3.5776796e-02   3.4326513e-02   3.2055940e-02   3.0394097e-02   3.5476586e-02   3.7805410e-02   3.3736955e-02   3.6879399e-02   3.5688935e-02   4.7854952e-02   4.9103012e-02   3.2914205e-02   3.9642157e-02   3.2845156e-02   3.2689482e-02   3.7526486e-02   3.7316640e-02   3.4152366e-02   3.8932840e-02   3.7104513e-02   3.8669007e-02   3.0141751e-02   3.3318028e-02   3.9784323e-02   3.7749811e-02   3.3270941e-02   3.2614792e-02   3.6535887e-02   2.9036645e-02   2.9943323e-02   2.8668269e-02   2.7784873e-02   2.9635007e-02   3.4244954e-02   3.2353040e-02   2.8712069e-02   2.9098202e-02   2.8726572e-02   2.9358416e-02   2.8773018e-02   3.0368560e-02   3.6928398e-02   3.8008598e-02   3.0259625e-02   3.1613862e-02   3.1015681e-02   3.5482494e-02   3.6968033e-02   3.9376220e-02   3.9446146e-02   4.2476547e-02   3.1863230e-02   3.6985252e-02   3.0232077e-02   3.0300487e-02   2.6859412e-02   2.9278945e-02   3.1176791e-02   3.2544420e-02   2.6797444e-02   2.7778218e-02   2.6049048e-02   3.2851938e-02   2.6363682e-02   2.8711565e-02
   2.6900346e-02   3.0139704e-02   3.0600375e-02   3.1604124e-02   3.5587190e-02   3.4378120e-02   2.9109345e-02   2.9397928e-02   3.3364154e-02   3.3266029e-02   3.3098060e-02   3.1374354e-02   3.2027207e-02   2.9725541e-02   3.2900627e-02   3.1622509e-02   3.3489736e-02   3.2929637e-02   0.0000000e+00   3.5459537e-02   3.5008596e-02   3.3565483e-02   3.2406553e-02   3.2035375e-02   3.4227118e-02   3.3732441e-02   3.5347171e-02   3.2881801e-02   2.9346236e-02   3.2465257e-02   3.4806616e-02   2.8951974e-02   3.6296207e-02   3.5885285e-02   4.5760166e-02   4.5525931e-02   3.4149389e-02   3.7206981e-02   3.2324868e-02   2.9330012e-02   3.8964433e-02   3.6256992e-02   3.6199467e-02   3.8877127e-02   3.6267701e-02   3.7213577e-02   2.9031727e-02   2.8850856e-02   3.5159217e-02   3.5052370e-02   3.1900236e-02   2.9334188e-02   3.5929333e-02   2.7690568e-02   2.7553146e-02   2.9332369e-02   2.8377841e-02   2.8316679e-02   3.2349851e-02   3.1859796e-02   2.8164822e-02   3.0398180e-02   2.9735405e-02   2.9545081e-02   2.8985221e-02   3.1783722e-02   3.9062190e-02   4.1039528e-02   3.1425528e-02   3.2931529e-02   3.2475844e-02   3.6518962e-02   3.6620193e-02   3.9689815e-02   4.0827657e-02   3.6284787e-02   3.1484189e-02   3.7072756e-02   2.9691715e-02   3.2186021e-02   2.8910791e-02   2.8214626e-02   3.0920032e-02   3.1831302e-02   2.6061044e-02   2.8042225e-02   2.8780504e-02   3.4178266e-02   2.8270282e-02   2.9299574e-02
   3.1333155e-02   3.2624336e-02   3.2312757e-02   3.5165726e-02   3.7983233e-02   3.4865314e-02   3.1567932e-02   3.1559859e-02   3.5397780e-02   3.3831305e-02   3.5496933e-02   3.4433911e-02   3.2697599e-02   3.4463291e-02   3.4171242e-02   3.4956507e-02   3.6891571e-02   3.5407922e-02   3.5459537e-02   0.0000000e+00   3.9196296e-02   4.0900955e-02   3.5583182e-02   3.7432665e-02   3.8522784e-02   3.9759627e-02   3.7047051e-02   3.4558894e-02   3.4523951e-02   3.8623113e-02   3.8355625e-02   3.4343810e-02   4.0678794e-02   4.0112158e-02   5.1888604e-02   5.6218278e-02   3.5655854e-02   4.0897467e-02   3.5060379e-02   3.2899314e-02   4.1025127e-02   4.3406011e-02   3.9137741e-02   4.2433321e-02   4.0658012e-02   4.3596715e-02   3.4843760e-02   3.5177050e-02   4.2539259e-02   3.8023675e-02   3.6817901e-02   3.5006932e-02   4.1719883e-02   3.3322230e-02   3.1564470e-02   3.2821850e-02   3.2295589e-02   3.4517116e-02   3.6269593e-02   3.5068774e-02   3.2744049e-02   3.4791491e-02   3.3462423e-02   3.3625085e-02   3.3727218e-02   3.5744158e-02   4.1793446e-02   4.3864219e-02   3.9287742e-02   3.8661592e-02   3.6609110e-02   3.8330315e-02   4.1803169e-02   4.3682730e-02   4.6730077e-02   4.0313663e-02   3.6513009e-02   4.4520540e-02   3.5587247e-02   3.7960119e-02   3.2102992e-02   3.3252812e-02   3.4292408e-02   3.8123704e-02   3.0941393e-02   3.1093912e-02   3.0230976e-02   3.1214343e-02   3.0945809e-02   3.1347216e-02
   2.8934755e-02   3.2634402e-02   3.5998767e-02   3.8209109e-02   3.9558419e-02   4.1693960e-02   3.4316475e-02   3.0440070e-02   3.4606754e-02   3.3993046e-02   3.5047318e-02   3.1721931e-02   3.2458817e-02   4.1103078e-02   3.7054424e-02   3.7594146e-02   3.3124279e-02   3.6601864e-02   3.5008596e-02   3.9196296e-02   0.0000000e+00   3.8514103e-02   3.9647028e-02   3.5206303e-02   3.8110131e-02   4.0564752e-02   4.5570040e-02   3.8904842e-02   3.3922812e-02   3.9360440e-02   4.3385018e-02   3.2668591e-02   4.2429465e-02   4.1722213e-02   5.2839333e-02   5.2632553e-02   3.5302594e-02   4.2484698e-02   3.6418726e-02   3.3859397e-02   4.3069008e-02   4.4571905e-02   4.1643602e-02   4.0887587e-02   4.0520229e-02   4.2098008e-02   3.4045314e-02   3.3000684e-02   4.0239842e-02   4.1378551e-02   4.3406973e-02   4.4039919e-02   4.7957701e-02   3.3984705e-02   3.6123939e-02   3.0726158e-02   3.5370939e-02   3.5041574e-02   3.9958929e-02   4.3386195e-02   4.0300696e-02   4.0111237e-02   4.0087334e-02   3.6118704e-02   3.5044862e-02   3.6030503e-02   4.2713095e-02   4.3589412e-02   4.0021786e-02   3.8881001e-02   3.5044595e-02   4.3472569e-02   4.1978436e-02   4.5637488e-02   4.3053542e-02   4.4343141e-02   3.9141653e-02   4.2767606e-02   3.5434966e-02   3.4871464e-02   3.6920303e-02   3.8233811e-02   4.1713375e-02   4.1307444e-02   3.1714472e-02   3.7549991e-02   3.3419769e-02   3.5109607e-02   2.9200625e-02   3.2132858e-02
   3.1576905e-02   3.4636956e-02   3.3829362e-02   3.3233102e-02   3.7812338e-02   3.8414450e-02   3.1547153e-02   3.3697537e-02   4.2291747e-02   3.5824295e-02   3.9344590e-02   3.9712716e-02   3.6648498e-02   3.6396201e-02   3.1923453e-02   3.5587513e-02   3.4443931e-02   3.6389488e-02   3.3565483e-02   4.0900955e-02   3.8514103e-02   0.0000000e+00   3.5868902e-02   3.5210011e-02   3.8554393e-02   3.4426399e-02   4.1549928e-02   4.1306199e-02   4.0088871e-02   4.1170091e-02   4.3728866e-02   3.7509104e-02   3.9773372e-02   3.6432934e-02   5.3564072e-02   5.4368417e-02   3.6370297e-02   4.5413276e-02   3.7644682e-02   3.3535221e-02   3.7529809e-02   4.0185808e-02   3.7956899e-02   4.3047837e-02   4.2216823e-02   4.4783673e-02   3.5586850e-02   3.8166518e-02   4.4017000e-02   4.4137051e-02   3.9661066e-02   3.5304183e-02   3.8296772e-02   3.7905618e-02   3.2083672e-02   3.0164003e-02   3.3698151e-02   3.0995725e-02   3.6837422e-02   3.9382683e-02   3.1549933e-02   3.7380618e-02   3.0400481e-02   3.3193295e-02   2.7185359e-02   3.1734756e-02   4.0672252e-02   4.0702423e-02   3.3120651e-02   4.0679405e-02   3.6084480e-02   3.9048543e-02   4.1657588e-02   4.3235286e-02   3.8374775e-02   4.0703845e-02   3.4242135e-02   3.8865927e-02   3.0428640e-02   2.7754986e-02   3.0197592e-02   3.5234119e-02   3.3832854e-02   3.3788230e-02   2.8675272e-02   3.1615968e-02   2.5025446e-02   3.2840296e-02   2.7400798e-02   3.0165429e-02
   2.9225905e-02   3.1942724e-02   3.1659220e-02   3.4622532e-02   3.8851462e-02   3.5695824e-02   3.1307309e-02   3.0760614e-02   3.4579905e-02   3.2463577e-02   3.5936221e-02   3.6519649e-02   3.2133660e-02   3.3325532e-02   3.5220857e-02   3.5123283e-02   3.4511816e-02   3.2218445e-02   3.2406553e-02   3.5583182e-02   3.9647028e-02   3.5868902e-02   0.0000000e+00   3.8364983e-02   3.8776664e-02   3.4727997e-02   3.5666449e-02   3.1971214e-02   3.0988126e-02   3.5263391e-02   3.8932638e-02   3.3396528e-02   3.9194772e-02   3.7108028e-02   5.2040873e-02   5.0617682e-02   3.4048469e-02   3.8057383e-02   3.5576335e-02   3.2991635e-02   3.7032261e-02   3.3998335e-02   3.6893068e-02   3.9535629e-02   3.8914249e-02   4.3599251e-02   3.2395477e-02   3.3087793e-02   4.0865999e-02   3.7766332e-02   3.4363759e-02   3.3159252e-02   3.5551943e-02   3.0885597e-02   3.0393517e-02   3.0334719e-02   3.1027014e-02   3.1066520e-02   3.4249231e-02   3.3591807e-02   3.0470442e-02   3.3202661e-02   3.1758045e-02   3.0845109e-02   3.0095429e-02   3.1690468e-02   4.1140818e-02   4.1464046e-02   3.4444074e-02   3.6721510e-02   3.6356575e-02   3.5849033e-02   4.0568548e-02   4.1794385e-02   3.7530435e-02   4.5497291e-02   3.7296119e-02   4.1833599e-02   3.1404335e-02   3.1771524e-02   3.1186752e-02   3.1137785e-02   3.7013407e-02   3.4704692e-02   2.9258241e-02   3.1411865e-02   2.9189567e-02   3.6501359e-02   3.0417621e-02   3.0162918e-02
   3.0775135e-02   3.2479495e-02   3.2738895e-02   3.3429716e-02   4.0781775e-02   3.6160900e-02   3.3516262e-02   3.3615178e-02   3.6413401e-02   3.3925851e-02   4.0573688e-02   3.5532682e-02   3.5825425e-02   3.2686574e-02   3.6094480e-02   3.6091528e-02   3.6774029e-02   3.4363639e-02   3.2035375e-02   3.7432665e-02   3.5206303e-02   3.5210011e-02   3.8364983e-02   0.0000000e+00   4.0175972e-02   3.6937130e-02   3.7052668e-02   3.5445617e-02   3.2683581e-02   3.6048322e-02   3.7903234e-02   3.3929285e-02   4.1412568e-02   3.9910416e-02   5.5031975e-02   5.4390664e-02   3.7801265e-02   4.5104747e-02   3.8650680e-02   3.5731519e-02   3.6470432e-02   3.9728397e-02   4.0057746e-02   4.3368819e-02   4.2556480e-02   4.6170150e-02   3.5407145e-02   3.6787631e-02   4.1226568e-02   3.9557883e-02   3.6254086e-02   3.6795806e-02   3.7270546e-02   3.2954158e-02   3.3567899e-02   3.2318583e-02   3.2972799e-02   3.2662352e-02   3.5487591e-02   3.6994232e-02   3.3015930e-02   3.3605841e-02   3.2392414e-02   3.2765677e-02   3.2131199e-02   3.3910967e-02   3.9876832e-02   4.3115994e-02   3.7809756e-02   4.0880848e-02   3.6769741e-02   3.9735062e-02   3.9239001e-02   4.2928201e-02   4.3367252e-02   4.3327919e-02   3.8157860e-02   4.1797291e-02   3.0244827e-02   3.6142848e-02   3.2189887e-02   3.3914533e-02   3.7996172e-02   3.6684963e-02   2.9275154e-02   3.1774315e-02   3.1480916e-02   3.4358983e-02   3.2173114e-02   3.0678109e-02
   3.0162183e-02   3.0456796e-02   3.2076847e-02   3.5662034e-02   4.0286786e-02   3.6136644e-02   2.7635741e-02   3.3963526e-02   3.8891935e-02   2.9610137e-02   3.5143859e-02   3.6144555e-02   3.5982894e-02   3.1880550e-02   3.4385661e-02   3.2418936e-02   3.6681222e-02   3.6511036e-02   3.4227118e-02   3.8522784e-02   3.8110131e-02   3.8554393e-02   3.8776664e-02   4.0175972e-02   0.0000000e+00   3.8303430e-02   3.7474507e-02   3.9265361e-02   3.6293453e-02   3.8615286e-02   4.1260259e-02   3.3944032e-02   4.1426120e-02   3.9848728e-02   5.2647880e-02   5.0997334e-02   3.7061784e-02   4.4499804e-02   3.3115067e-02   3.0489165e-02   4.1770714e-02   3.7180050e-02   3.9511081e-02   4.5269388e-02   4.0194300e-02   4.4101733e-02   3.3953428e-02   3.7311454e-02   4.1611776e-02   3.9162380e-02   3.5866873e-02   3.4825714e-02   4.2296936e-02   3.1663184e-02   3.1994885e-02   3.1529129e-02   3.0177324e-02   3.3652235e-02   3.2404820e-02   3.3765769e-02   3.2856836e-02   3.3617061e-02   3.1662801e-02   3.2511034e-02   2.9682460e-02   3.2963943e-02   3.8479289e-02   4.4919040e-02   3.8102392e-02   4.1658267e-02   3.6081182e-02   4.0871809e-02   4.0535491e-02   4.3191028e-02   4.6814531e-02   3.8731626e-02   3.6402098e-02   4.5595222e-02   3.3846900e-02   3.4327786e-02   3.3928700e-02   3.2154953e-02   3.5092808e-02   3.6087136e-02   3.2372867e-02   3.1108590e-02   2.9887777e-02   3.4543956e-02   3.1728390e-02   3.1328868e-02
   2.7671689e-02   3.1858256e-02   3.3643204e-02   3.4529519e-02   3.6562048e-02   3.7227075e-02   2.9454697e-02   3.2092885e-02   3.5701218e-02   3.2759061e-02   3.5251853e-02   3.6634015e-02   3.2151108e-02   3.3077630e-02   3.8385428e-02   3.2332430e-02   3.3374948e-02   3.5776796e-02   3.3732441e-02   3.9759627e-02   4.0564752e-02   3.4426399e-02   3.4727997e-02   3.6937130e-02   3.8303430e-02   0.0000000e+00   3.5895557e-02   3.5983279e-02   3.4529993e-02   3.7569251e-02   4.1246194e-02   3.1702230e-02   4.4284662e-02   4.1730467e-02   5.0854681e-02   5.3399374e-02   3.6312553e-02   3.9729352e-02   3.6342934e-02   3.3850962e-02   4.5078084e-02   4.3756518e-02   3.8227920e-02   4.2630344e-02   4.1805089e-02   4.4282207e-02   3.3882776e-02   3.8130327e-02   4.2040217e-02   4.0808878e-02   4.0088691e-02   3.5298224e-02   3.8602332e-02   3.3009186e-02   3.1567990e-02   3.6553668e-02   3.2308130e-02   3.5307706e-02   3.7917686e-02   3.3949234e-02   3.0489967e-02   3.3080736e-02   3.4965053e-02   3.1041283e-02   2.9661607e-02   3.3328400e-02   3.7080608e-02   4.2709679e-02   3.5594936e-02   3.6372728e-02   3.5870853e-02   3.8408778e-02   3.8719280e-02   4.3316744e-02   4.3220109e-02   3.7005819e-02   3.5779529e-02   4.0964525e-02   3.4653385e-02   3.2803179e-02   2.9810929e-02   3.2622155e-02   3.1375651e-02   3.3607909e-02   2.7607735e-02   3.1476077e-02   2.9195611e-02   3.3012369e-02   3.1675703e-02   2.9749437e-02
   2.8622666e-02   2.9259987e-02   3.0946546e-02   3.0689215e-02   3.6693418e-02   3.5726450e-02   2.9764551e-02   3.0235999e-02   3.4157660e-02   2.8582733e-02   3.3829899e-02   3.4620310e-02   3.3547088e-02   3.4523020e-02   3.2900467e-02   3.0521813e-02   3.5248508e-02   3.4326513e-02   3.5347171e-02   3.7047051e-02   4.5570040e-02   4.1549928e-02   3.5666449e-02   3.7052668e-02   3.7474507e-02   3.5895557e-02   0.0000000e+00   3.3582045e-02   3.1594605e-02   3.6318332e-02   3.9673075e-02   2.8568223e-02   3.7877227e-02   3.5318556e-02   4.5730110e-02   4.8533170e-02   3.5722571e-02   3.6754208e-02   3.2671981e-02   3.0174867e-02   3.7909188e-02   4.0590974e-02   3.5321340e-02   3.6173959e-02   3.7814502e-02   4.0443329e-02   2.6010416e-02   2.9993263e-02   3.6586590e-02   3.4209542e-02   3.1949044e-02   3.0547955e-02   3.5117816e-02   3.2559007e-02   2.7307477e-02   2.6465825e-02   2.7160739e-02   2.9772596e-02   3.3006429e-02   3.0398541e-02   2.7266077e-02   2.9553255e-02   2.8035544e-02   2.8336246e-02   2.8487261e-02   3.0116989e-02   3.5008306e-02   3.8595964e-02   3.3152279e-02   3.7280817e-02   3.6359724e-02   3.6954432e-02   3.9740957e-02   3.8810988e-02   4.0006486e-02   3.4323909e-02   3.5001002e-02   3.9492206e-02   3.1602927e-02   3.0107519e-02   3.1277693e-02   2.8300838e-02   3.2114662e-02   3.3859366e-02   3.0402759e-02   2.9580480e-02   2.4986173e-02   3.2221146e-02   2.8634858e-02   2.7451728e-02
   2.9444179e-02   2.8677507e-02   2.8858855e-02   3.0376783e-02   3.4730380e-02   3.2598990e-02   2.8940845e-02   2.9375615e-02   3.2852243e-02   3.0742490e-02   3.4729187e-02   3.3928205e-02   3.0207854e-02   2.9279383e-02   3.1212979e-02   2.9127819e-02   3.3436758e-02   3.2055940e-02   3.2881801e-02   3.4558894e-02   3.8904842e-02   4.1306199e-02   3.1971214e-02   3.5445617e-02   3.9265361e-02   3.5983279e-02   3.3582045e-02   0.0000000e+00   3.0548880e-02   3.2342274e-02   3.3391662e-02   3.0765857e-02   3.7907595e-02   3.5690424e-02   4.6341857e-02   4.9042994e-02   3.2954552e-02   3.8897115e-02   3.3926994e-02   2.7286819e-02   3.7021773e-02   4.1674127e-02   3.6904831e-02   3.7113784e-02   3.8796806e-02   4.1593162e-02   3.1060186e-02   3.3889697e-02   4.0228073e-02   3.7101179e-02   3.1908783e-02   3.1279810e-02   3.5988849e-02   3.2836272e-02   3.0823225e-02   3.0280056e-02   2.9757188e-02   3.0298011e-02   3.5087202e-02   3.2217227e-02   3.0996045e-02   3.1178200e-02   3.0722050e-02   3.0819733e-02   2.9899865e-02   3.0659229e-02   3.7082009e-02   3.7990611e-02   3.4263557e-02   3.7425413e-02   3.4869695e-02   3.6225763e-02   3.7467774e-02   3.9388642e-02   3.8793588e-02   4.0062028e-02   3.4974310e-02   3.8511124e-02   3.1526647e-02   3.1363557e-02   2.9246151e-02   2.7534568e-02   3.4678110e-02   3.5353449e-02   2.6095730e-02   2.9958514e-02   2.5502096e-02   3.2784368e-02   2.5596096e-02   2.7864478e-02
   2.7872401e-02   2.9054323e-02   3.0140789e-02   3.1923560e-02   3.6421421e-02   3.0415869e-02   2.7500556e-02   2.9668595e-02   3.1048673e-02   2.7153923e-02   3.2736498e-02   2.9947574e-02   2.9526519e-02   3.0348905e-02   2.7301241e-02   2.8528711e-02   3.1211512e-02   3.0394097e-02   2.9346236e-02   3.4523951e-02   3.3922812e-02   4.0088871e-02   3.0988126e-02   3.2683581e-02   3.6293453e-02   3.4529993e-02   3.1594605e-02   3.0548880e-02   0.0000000e+00   3.2284763e-02   3.4460782e-02   3.0671900e-02   3.6352297e-02   3.5474298e-02   4.2593230e-02   4.3692457e-02   3.1537668e-02   3.5749323e-02   3.2137173e-02   2.6542258e-02   3.4184269e-02   3.3163483e-02   3.5607836e-02   3.5318454e-02   3.6491944e-02   4.1518364e-02   2.9724467e-02   3.1086962e-02   3.6404700e-02   3.4558672e-02   3.2795770e-02   2.9962631e-02   3.4054495e-02   3.0133317e-02   2.6505627e-02   2.8696900e-02   2.9200408e-02   2.9319486e-02   3.2287778e-02   3.0398053e-02   2.8662708e-02   2.8489433e-02   2.7637912e-02   2.9165463e-02   2.6316558e-02   2.7938077e-02   3.6157630e-02   3.9316881e-02   3.4161089e-02   3.4625295e-02   3.0715555e-02   3.4515847e-02   3.4183411e-02   3.6091398e-02   4.0023310e-02   3.7644417e-02   3.1002473e-02   3.7359670e-02   2.9603884e-02   3.2235014e-02   2.8124865e-02   2.9039204e-02   3.2201692e-02   3.1262982e-02   2.7160874e-02   2.7150059e-02   2.4701864e-02   3.5008926e-02   2.7010792e-02   2.7880733e-02
   2.9963711e-02   3.2403685e-02   3.2353272e-02   3.5875778e-02   3.9654338e-02   3.6104991e-02   3.0699198e-02   3.2234475e-02   3.5421416e-02   3.3796403e-02   3.8780547e-02   3.3485783e-02   3.4584277e-02   3.2449865e-02   3.4972762e-02   3.2842686e-02   3.4903442e-02   3.5476586e-02   3.2465257e-02   3.8623113e-02   3.9360440e-02   4.1170091e-02   3.5263391e-02   3.6048322e-02   3.8615286e-02   3.7569251e-02   3.6318332e-02   3.2342274e-02   3.2284763e-02   0.0000000e+00   3.4136230e-02   3.2954506e-02   3.8302764e-02   3.7685370e-02   4.4965204e-02   4.5381427e-02   3.4099631e-02   4.0566840e-02   3.3827853e-02   3.0801604e-02   3.5929876e-02   3.9796608e-02   3.8916772e-02   3.7167759e-02   3.7080056e-02   4.0569414e-02   3.1350400e-02   3.3216348e-02   3.9513675e-02   3.5602737e-02   3.3108657e-02   3.0210898e-02   3.5412003e-02   3.2410153e-02   2.9279150e-02   3.0523868e-02   3.0433836e-02   3.1008469e-02   3.3403820e-02   3.6056228e-02   3.1963068e-02   3.2083901e-02   2.9610728e-02   3.0558742e-02   2.9615890e-02   2.9871873e-02   3.9854959e-02   4.1284842e-02   3.7581492e-02   3.6778011e-02   3.1671723e-02   3.5023213e-02   3.8095114e-02   4.0288455e-02   3.7450217e-02   3.8890444e-02   3.2870826e-02   3.9855256e-02   3.5385465e-02   3.2770548e-02   2.9515661e-02   3.0980501e-02   3.4246340e-02   3.5241117e-02   3.0471148e-02   3.0698471e-02   2.7784680e-02   3.4922573e-02   3.1327152e-02   3.0108355e-02
   3.1100109e-02   3.5319628e-02   3.4581861e-02   3.6613887e-02   3.9912627e-02   3.8920394e-02   3.2529770e-02   3.4415219e-02   4.0076245e-02   3.5584131e-02   3.9549504e-02   3.6192192e-02   3.5875756e-02   3.5834127e-02   3.7517123e-02   3.5983090e-02   3.5648798e-02   3.7805410e-02   3.4806616e-02   3.8355625e-02   4.3385018e-02   4.3728866e-02   3.8932638e-02   3.7903234e-02   4.1260259e-02   4.1246194e-02   3.9673075e-02   3.3391662e-02   3.4460782e-02   3.4136230e-02   0.0000000e+00   3.4179165e-02   4.2154010e-02   3.9471611e-02   5.0832175e-02   4.6248672e-02   3.6081961e-02   4.0614749e-02   3.7765024e-02   3.3887759e-02   4.6225560e-02   4.0282581e-02   4.1249273e-02   4.2424076e-02   4.3039772e-02   4.5276063e-02   3.4468077e-02   3.7382821e-02   4.5280215e-02   4.1299718e-02   3.8832861e-02   3.5144240e-02   3.9845068e-02   3.5069536e-02   3.5308281e-02   3.5055419e-02   3.4003017e-02   3.5598101e-02   3.7116076e-02   3.8663790e-02   3.6087929e-02   3.5351948e-02   3.6714542e-02   3.4646527e-02   3.4551184e-02   3.7378422e-02   4.5005719e-02   4.4261084e-02   3.9220493e-02   4.1133271e-02   3.9927298e-02   4.3775494e-02   4.2415194e-02   4.3831089e-02   4.1501230e-02   3.6729111e-02   3.8125545e-02   4.4580430e-02   3.8501243e-02   3.5801208e-02   3.1935154e-02   3.3860366e-02   3.7963971e-02   3.4293802e-02   3.1080655e-02   3.3185137e-02   3.1028996e-02   3.6779478e-02   3.1875072e-02   3.3523984e-02
   2.9656730e-02   3.0545107e-02   3.1153880e-02   3.1948426e-02   3.6138217e-02   3.4085567e-02   3.0113587e-02   3.0686891e-02   3.4385576e-02   3.0516525e-02   3.4851603e-02   3.2245223e-02   3.2707635e-02   3.1723607e-02   3.2528517e-02   3.2259106e-02   3.1827137e-02   3.3736955e-02   2.8951974e-02   3.4343810e-02   3.2668591e-02   3.7509104e-02   3.3396528e-02   3.3929285e-02   3.3944032e-02   3.1702230e-02   2.8568223e-02   3.0765857e-02   3.0671900e-02   3.2954506e-02   3.4179165e-02   0.0000000e+00   4.1096210e-02   3.6849806e-02   4.3878011e-02   4.7051327e-02   3.2361757e-02   3.8265790e-02   3.2952948e-02   2.9439571e-02   4.0865742e-02   3.0672868e-02   3.6821211e-02   3.8882354e-02   4.0086460e-02   4.0270745e-02   2.8208863e-02   3.1184773e-02   3.9538880e-02   3.6454875e-02   3.5306952e-02   3.2480205e-02   3.5431465e-02   3.3574846e-02   3.1085694e-02   2.9441622e-02   2.9435176e-02   3.1857196e-02   3.4167230e-02   3.6330550e-02   3.3154788e-02   3.1115494e-02   3.0387014e-02   2.8590898e-02   3.0452311e-02   3.4180736e-02   3.9934333e-02   4.2090410e-02   3.7856686e-02   4.0227094e-02   3.5766244e-02   4.0725909e-02   4.1631386e-02   4.3078467e-02   4.0193661e-02   3.2349699e-02   3.4706468e-02   3.8220682e-02   3.3302029e-02   3.4004455e-02   3.0549477e-02   3.1543759e-02   3.4828877e-02   3.1717242e-02   2.7768095e-02   2.9023950e-02   2.7620124e-02   3.1765582e-02   2.8997282e-02   3.0886837e-02
   3.3670018e-02   3.5717258e-02   3.5984285e-02   3.8324545e-02   3.8714422e-02   3.8078115e-02   3.4752222e-02   3.7628124e-02   3.7553307e-02   3.4844335e-02   4.3192117e-02   3.6831562e-02   3.4881256e-02   3.5867005e-02   3.7745746e-02   3.7992267e-02   3.7245675e-02   3.6879399e-02   3.6296207e-02   4.0678794e-02   4.2429465e-02   3.9773372e-02   3.9194772e-02   4.1412568e-02   4.1426120e-02   4.4284662e-02   3.7877227e-02   3.7907595e-02   3.6352297e-02   3.8302764e-02   4.2154010e-02   4.1096210e-02   0.0000000e+00   4.1791411e-02   5.2440909e-02   5.3089093e-02   3.8549818e-02   4.6603480e-02   3.9058869e-02   3.7569884e-02   4.7798550e-02   3.4217900e-02   4.2453252e-02   4.3142490e-02   4.4180921e-02   4.6392475e-02   3.4214688e-02   3.5668250e-02   4.2043083e-02   4.1509476e-02   3.9203143e-02   3.7859852e-02   4.1948400e-02   3.6900190e-02   3.5659414e-02   3.4953980e-02   3.5381734e-02   3.5667108e-02   3.9155081e-02   3.8429432e-02   3.6352886e-02   3.4999434e-02   3.6452960e-02   3.3747436e-02   3.1167845e-02   3.5046784e-02   4.3404574e-02   4.6735457e-02   4.1940097e-02   4.5960937e-02   3.8368535e-02   4.0048732e-02   4.3680129e-02   4.2752467e-02   4.6265038e-02   3.9620589e-02   4.1890745e-02   4.6010613e-02   4.1922757e-02   3.8025841e-02   3.4860276e-02   3.6527887e-02   3.9052494e-02   4.0128373e-02   3.3931157e-02   3.6386362e-02   3.4614624e-02   3.8231122e-02   3.7598634e-02   3.4511903e-02
   3.2238871e-02   3.5461704e-02   3.6616404e-02   3.6333330e-02   3.6000219e-02   3.6174422e-02   3.2023469e-02   3.4487005e-02   3.6411379e-02   3.4271117e-02   3.9955647e-02   3.5004919e-02   3.5713504e-02   3.4625157e-02   3.6699309e-02   3.6699398e-02   3.5214975e-02   3.5688935e-02   3.5885285e-02   4.0112158e-02   4.1722213e-02   3.6432934e-02   3.7108028e-02   3.9910416e-02   3.9848728e-02   4.1730467e-02   3.5318556e-02   3.5690424e-02   3.5474298e-02   3.7685370e-02   3.9471611e-02   3.6849806e-02   4.1791411e-02   0.0000000e+00   5.2671476e-02   5.0389606e-02   3.7894105e-02   3.7880448e-02   3.8271744e-02   3.7481542e-02   4.0183072e-02   3.8423568e-02   4.1001532e-02   4.0792546e-02   4.0735110e-02   4.6329042e-02   3.7741739e-02   3.7493477e-02   4.3946538e-02   4.0622151e-02   3.8999826e-02   3.7108609e-02   4.7147749e-02   4.1266886e-02   3.6822357e-02   3.6495528e-02   3.6533109e-02   3.6783399e-02   3.9445796e-02   3.9533728e-02   3.6842815e-02   3.6432047e-02   3.6721215e-02   3.4662359e-02   3.5196191e-02   3.5815683e-02   4.3892709e-02   4.4874216e-02   3.8045973e-02   4.5278244e-02   3.7328888e-02   4.3081259e-02   4.4341125e-02   4.8235278e-02   4.2895451e-02   4.3639565e-02   4.0822062e-02   4.5319423e-02   3.8624442e-02   3.1959533e-02   3.3831980e-02   3.2362892e-02   3.7715487e-02   3.9232888e-02   3.3006967e-02   3.3420791e-02   3.6708839e-02   3.6670770e-02   3.3324342e-02   3.1126501e-02
   4.4214297e-02   4.4841639e-02   4.8075673e-02   4.6244236e-02   4.3337284e-02   4.9017861e-02   4.1917273e-02   4.8706689e-02   5.2411384e-02   4.4898498e-02   4.7960200e-02   4.9536076e-02   4.9825303e-02   4.9208701e-02   4.9770273e-02   4.9120646e-02   4.9425954e-02   4.7854952e-02   4.5760166e-02   5.1888604e-02   5.2839333e-02   5.3564072e-02   5.2040873e-02   5.5031975e-02   5.2647880e-02   5.0854681e-02   4.5730110e-02   4.6341857e-02   4.2593230e-02   4.4965204e-02   5.0832175e-02   4.3878011e-02   5.2440909e-02   5.2671476e-02   0.0000000e+00   6.7675475e-02   5.7870590e-02   5.3436761e-02   4.8031810e-02   4.6383560e-02   5.1485362e-02   4.9148845e-02   5.3778105e-02   5.6075390e-02   5.0915038e-02   5.2761838e-02   4.4893219e-02   4.6614531e-02   5.4784565e-02   5.5916988e-02   5.4402095e-02   5.2689635e-02   5.6459070e-02   4.5216161e-02   4.3356358e-02   4.0468781e-02   4.4914296e-02   4.5013932e-02   4.7579712e-02   4.4539347e-02   4.1996989e-02   4.5920585e-02   4.8869456e-02   4.7953918e-02   3.8906977e-02   4.0620004e-02   4.9823274e-02   5.3194725e-02   4.7957210e-02   4.8494528e-02   4.4186313e-02   5.1707595e-02   5.4196996e-02   5.2727111e-02   5.1654441e-02   4.6947194e-02   5.0492632e-02   5.2975574e-02   4.6700828e-02   4.6621613e-02   4.6171278e-02   4.4427168e-02   4.5365211e-02   4.8646546e-02   4.2830771e-02   4.4324230e-02   4.7821700e-02   4.8935647e-02   4.5091227e-02   4.5043321e-02
   5.7112469e-02   5.8869778e-02   5.5992932e-02   5.7869353e-02   5.6600828e-02   5.1280872e-02   4.8097054e-02   4.7651445e-02   4.9080121e-02   4.9570432e-02   4.9754618e-02   4.7653755e-02   4.4606068e-02   4.8509590e-02   4.7084347e-02   4.6004964e-02   4.4907485e-02   4.9103012e-02   4.5525931e-02   5.6218278e-02   5.2632553e-02   5.4368417e-02   5.0617682e-02   5.4390664e-02   5.0997334e-02   5.3399374e-02   4.8533170e-02   4.9042994e-02   4.3692457e-02   4.5381427e-02   4.6248672e-02   4.7051327e-02   5.3089093e-02   5.0389606e-02   6.7675475e-02   0.0000000e+00   4.8581535e-02   5.5628625e-02   4.5637633e-02   4.6753485e-02   4.9775758e-02   4.9927272e-02   4.7422286e-02   5.4524501e-02   5.0876324e-02   6.1896565e-02   4.7979369e-02   4.4766984e-02   4.9034776e-02   4.8716237e-02   5.2055360e-02   4.9555707e-02   4.5445362e-02   4.5656569e-02   4.5151289e-02   4.9077349e-02   5.0690373e-02   4.7271114e-02   4.5122704e-02   4.8380590e-02   4.5067519e-02   5.5449604e-02   5.5211499e-02   4.9633541e-02   4.8510908e-02   4.8801187e-02   6.5510530e-02   6.0293846e-02   5.2010689e-02   5.8309560e-02   4.8473281e-02   5.3497742e-02   5.6816746e-02   5.8211394e-02   5.9030342e-02   5.3869992e-02   6.2430527e-02   6.3069596e-02   5.1328692e-02   4.8984590e-02   4.7991936e-02   4.3634976e-02   5.2290359e-02   5.2130667e-02   4.5495982e-02   5.0600432e-02   4.8885088e-02   5.9339640e-02   5.4006176e-02   5.0744847e-02
   2.9431275e-02   3.0618081e-02   3.1736743e-02   3.1954793e-02   3.5984752e-02   3.2492391e-02   2.7934800e-02   2.9117055e-02   3.5200133e-02   3.4115050e-02   3.4396023e-02   3.5249463e-02   3.1931165e-02   3.0945360e-02   3.2985100e-02   3.0724863e-02   2.9056424e-02   3.2914205e-02   3.4149389e-02   3.5655854e-02   3.5302594e-02   3.6370297e-02   3.4048469e-02   3.7801265e-02   3.7061784e-02   3.6312553e-02   3.5722571e-02   3.2954552e-02   3.1537668e-02   3.4099631e-02   3.6081961e-02   3.2361757e-02   3.8549818e-02   3.7894105e-02   5.7870590e-02   4.8581535e-02   0.0000000e+00   3.6014228e-02   3.3654116e-02   3.4262145e-02   4.0233830e-02   4.4906865e-02   3.5950997e-02   3.7916990e-02   4.0421123e-02   4.2536433e-02   3.2487788e-02   3.5818375e-02   3.6478021e-02   3.7101822e-02   3.7091903e-02   3.5479068e-02   3.8338604e-02   3.1090361e-02   3.2037925e-02   3.1745074e-02   3.2152570e-02   3.2337382e-02   3.8834389e-02   3.7854019e-02   3.4629965e-02   3.5214233e-02   3.2746556e-02   3.3118199e-02   3.1837555e-02   3.3445021e-02   4.0618310e-02   4.2604145e-02   3.8922485e-02   4.5631439e-02   3.6370772e-02   3.8956679e-02   3.8580973e-02   4.0178422e-02   3.9338767e-02   3.4182049e-02   3.4287434e-02   4.0316504e-02   3.4768426e-02   3.4617871e-02   2.9698558e-02   3.0552228e-02   3.4040951e-02   3.5024512e-02   2.8417391e-02   3.0495730e-02   2.5670825e-02   3.3438893e-02   2.9558763e-02   2.6829327e-02
   3.3272615e-02   3.8732713e-02   3.7050481e-02   3.8101278e-02   4.3712683e-02   4.2135780e-02   3.5134438e-02   3.7094004e-02   3.9185480e-02   3.9431929e-02   4.1570155e-02   4.1156291e-02   4.0422894e-02   3.7643801e-02   3.8335036e-02   3.8625905e-02   3.9035076e-02   3.9642157e-02   3.7206981e-02   4.0897467e-02   4.2484698e-02   4.5413276e-02   3.8057383e-02   4.5104747e-02   4.4499804e-02   3.9729352e-02   3.6754208e-02   3.8897115e-02   3.5749323e-02   4.0566840e-02   4.0614749e-02   3.8265790e-02   4.6603480e-02   3.7880448e-02   5.3436761e-02   5.5628625e-02   3.6014228e-02   0.0000000e+00   3.5568130e-02   3.7492604e-02   4.4363482e-02   4.4482022e-02   4.2248249e-02   4.5935640e-02   4.0812681e-02   4.6156300e-02   3.4300074e-02   3.7603818e-02   4.2328604e-02   4.2383526e-02   3.6595898e-02   3.6906501e-02   4.1049107e-02   3.3275936e-02   3.5564601e-02   3.6313953e-02   3.5166226e-02   3.5248945e-02   4.0980763e-02   3.8948197e-02   3.6604634e-02   3.7016357e-02   3.6650390e-02   3.6643730e-02   3.4828832e-02   3.6790785e-02   4.2696407e-02   4.6278248e-02   4.0793745e-02   4.4194165e-02   3.4327482e-02   4.4115553e-02   4.4152284e-02   4.7550395e-02   5.0021009e-02   4.3122620e-02   4.0322327e-02   4.5246276e-02   4.1138895e-02   3.8189148e-02   3.6501165e-02   3.5829399e-02   3.8115564e-02   4.0971330e-02   3.6197267e-02   3.7653065e-02   3.5840354e-02   3.7662709e-02   3.3141927e-02   3.5019605e-02
   2.8082982e-02   3.1132483e-02   2.8664766e-02   3.0196916e-02   3.6185578e-02   3.5742971e-02   2.8948208e-02   3.2847714e-02   3.1805502e-02   3.4073178e-02   3.6172820e-02   3.3680334e-02   3.1342756e-02   3.0695868e-02   3.3595983e-02   2.9702058e-02   3.3730497e-02   3.2845156e-02   3.2324868e-02   3.5060379e-02   3.6418726e-02   3.7644682e-02   3.5576335e-02   3.8650680e-02   3.3115067e-02   3.6342934e-02   3.2671981e-02   3.3926994e-02   3.2137173e-02   3.3827853e-02   3.7765024e-02   3.2952948e-02   3.9058869e-02   3.8271744e-02   4.8031810e-02   4.5637633e-02   3.3654116e-02   3.5568130e-02   0.0000000e+00   3.1730203e-02   4.2971035e-02   3.5864026e-02   3.8321340e-02   3.9093583e-02   3.5303456e-02   4.0457083e-02   3.0226705e-02   3.1618449e-02   3.9519209e-02   3.7401930e-02   3.2811825e-02   3.1963778e-02   3.6864073e-02   3.1428511e-02   2.8327914e-02   3.1653290e-02   2.8288696e-02   2.9751331e-02   3.0223581e-02   3.0797054e-02   2.8721570e-02   3.0417005e-02   3.0332927e-02   3.0907901e-02   2.9501855e-02   3.0248669e-02   3.6549733e-02   4.0121035e-02   3.1586949e-02   3.7233191e-02   2.9081802e-02   3.4635888e-02   3.6543420e-02   3.6906059e-02   3.7975024e-02   3.7925319e-02   3.1121428e-02   3.7870802e-02   3.1453255e-02   3.1045122e-02   2.8031963e-02   2.7782603e-02   3.2397563e-02   3.2703520e-02   2.8919467e-02   2.9256882e-02   2.9548590e-02   3.3949845e-02   2.7377115e-02   3.1445407e-02
   2.9695260e-02   3.3423922e-02   3.0938717e-02   3.1405651e-02   3.6101829e-02   3.3031448e-02   2.7289442e-02   2.8438572e-02   3.1411179e-02   3.0529415e-02   3.3350959e-02   3.3334433e-02   2.9952558e-02   2.9968587e-02   3.1489981e-02   2.6303515e-02   2.9871166e-02   3.2689482e-02   2.9330012e-02   3.2899314e-02   3.3859397e-02   3.3535221e-02   3.2991635e-02   3.5731519e-02   3.0489165e-02   3.3850962e-02   3.0174867e-02   2.7286819e-02   2.6542258e-02   3.0801604e-02   3.3887759e-02   2.9439571e-02   3.7569884e-02   3.7481542e-02   4.6383560e-02   4.6753485e-02   3.4262145e-02   3.7492604e-02   3.1730203e-02   0.0000000e+00   3.8741415e-02   3.4212547e-02   3.7554133e-02   3.7127563e-02   3.6433995e-02   4.0035364e-02   3.1462093e-02   3.2354286e-02   3.4560295e-02   3.2684538e-02   3.1098162e-02   3.0484562e-02   3.6270102e-02   3.0304249e-02   2.8845073e-02   3.0085340e-02   2.9710508e-02   2.8539564e-02   3.1101898e-02   2.9591541e-02   2.7254151e-02   2.9266182e-02   2.9397637e-02   2.9236617e-02   2.7067008e-02   3.1639863e-02   3.9426230e-02   3.9402132e-02   3.2459828e-02   3.8256513e-02   3.1204196e-02   3.5699339e-02   3.6547904e-02   3.9572209e-02   4.1607081e-02   4.0359821e-02   3.7235651e-02   3.8625987e-02   2.9578372e-02   3.0767834e-02   3.2288289e-02   3.1995477e-02   3.5070335e-02   3.4071889e-02   2.9693469e-02   2.9370258e-02   2.8358414e-02   3.7279048e-02   3.0468381e-02   3.0737837e-02
   3.2210285e-02   3.5242313e-02   3.4412031e-02   3.3776133e-02   3.5623071e-02   3.9483674e-02   3.6701676e-02   3.6548277e-02   3.0846647e-02   3.0031482e-02   3.2894682e-02   3.7823415e-02   3.7108433e-02   3.5589759e-02   3.9097362e-02   3.0010196e-02   3.6372934e-02   3.7526486e-02   3.8964433e-02   4.1025127e-02   4.3069008e-02   3.7529809e-02   3.7032261e-02   3.6470432e-02   4.1770714e-02   4.5078084e-02   3.7909188e-02   3.7021773e-02   3.4184269e-02   3.5929876e-02   4.6225560e-02   4.0865742e-02   4.7798550e-02   4.0183072e-02   5.1485362e-02   4.9775758e-02   4.0233830e-02   4.4363482e-02   4.2971035e-02   3.8741415e-02   0.0000000e+00   3.4533828e-02   4.2093333e-02   4.2891017e-02   4.2192537e-02   4.6045387e-02   4.2040573e-02   3.6717270e-02   4.1513503e-02   4.0130728e-02   3.5477929e-02   3.5400981e-02   4.3034211e-02   3.5863657e-02   3.2274471e-02   3.4568243e-02   3.3470191e-02   3.1752478e-02   3.5580107e-02   3.8326849e-02   3.3988985e-02   3.5773738e-02   3.3091555e-02   3.7430005e-02   3.3193397e-02   3.7413173e-02   4.6377804e-02   4.4137429e-02   3.6165706e-02   4.0593499e-02   3.4405142e-02   4.4798599e-02   4.3221276e-02   4.8330638e-02   4.6531278e-02   4.3833387e-02   4.1985455e-02   4.2289982e-02   3.4248993e-02   3.2281929e-02   3.5827994e-02   3.2698724e-02   3.5413889e-02   3.8407886e-02   3.0477317e-02   3.2729168e-02   3.1043322e-02   4.3446680e-02   3.5841662e-02   3.1231915e-02
   3.2171961e-02   3.2996181e-02   3.2494269e-02   3.6636497e-02   3.7940194e-02   3.9654108e-02   3.3330726e-02   3.7037314e-02   3.7335076e-02   3.3660129e-02   3.3293309e-02   3.4508771e-02   3.4525048e-02   3.3273945e-02   4.0007553e-02   3.2466987e-02   3.2403594e-02   3.7316640e-02   3.6256992e-02   4.3406011e-02   4.4571905e-02   4.0185808e-02   3.3998335e-02   3.9728397e-02   3.7180050e-02   4.3756518e-02   4.0590974e-02   4.1674127e-02   3.3163483e-02   3.9796608e-02   4.0282581e-02   3.0672868e-02   3.4217900e-02   3.8423568e-02   4.9148845e-02   4.9927272e-02   4.4906865e-02   4.4482022e-02   3.5864026e-02   3.4212547e-02   3.4533828e-02   0.0000000e+00   3.6575709e-02   4.3081398e-02   4.8550956e-02   4.9081875e-02   3.5982759e-02   3.7070138e-02   3.8229081e-02   3.8209249e-02   3.6964780e-02   4.0707567e-02   4.4782868e-02   3.4105528e-02   2.9560435e-02   3.5316740e-02   3.5228941e-02   3.3903861e-02   3.3305981e-02   4.4169350e-02   4.0249642e-02   3.7187585e-02   3.4974338e-02   4.0338726e-02   3.4590747e-02   3.1912207e-02   4.0805602e-02   4.7467594e-02   4.2167695e-02   4.4000988e-02   4.1168279e-02   4.3193305e-02   4.0880671e-02   4.4082571e-02   4.0621061e-02   4.7962673e-02   4.5784416e-02   4.8564310e-02   3.8593439e-02   4.1497771e-02   3.9349246e-02   3.9961222e-02   3.5068660e-02   3.3872749e-02   3.3267797e-02   3.5974967e-02   3.5126141e-02   4.2611099e-02   2.9501892e-02   3.2132313e-02
   3.3592764e-02   3.4886700e-02   3.2679385e-02   3.4333649e-02   3.7487393e-02   3.6461224e-02   3.1592148e-02   3.2295111e-02   3.5402701e-02   3.4960299e-02   3.8831205e-02   3.5854502e-02   3.6212580e-02   3.5221945e-02   3.5732576e-02   3.3638369e-02   3.2481361e-02   3.4152366e-02   3.6199467e-02   3.9137741e-02   4.1643602e-02   3.7956899e-02   3.6893068e-02   4.0057746e-02   3.9511081e-02   3.8227920e-02   3.5321340e-02   3.6904831e-02   3.5607836e-02   3.8916772e-02   4.1249273e-02   3.6821211e-02   4.2453252e-02   4.1001532e-02   5.3778105e-02   4.7422286e-02   3.5950997e-02   4.2248249e-02   3.8321340e-02   3.7554133e-02   4.2093333e-02   3.6575709e-02   0.0000000e+00   3.9613770e-02   4.2757371e-02   4.5870631e-02   3.6423920e-02   3.6672674e-02   4.2093343e-02   3.8795524e-02   3.6740503e-02   3.7973643e-02   4.4143961e-02   3.4883798e-02   3.3150463e-02   3.3235354e-02   3.3634765e-02   3.3532932e-02   3.6338337e-02   3.7457841e-02   3.4696933e-02   3.6303742e-02   3.4067569e-02   3.2849122e-02   3.1439325e-02   3.5310344e-02   4.1473931e-02   4.2976331e-02   3.7389420e-02   3.9624997e-02   3.5326812e-02   3.9984042e-02   3.8620402e-02   4.1263280e-02   3.9748696e-02   4.1494431e-02   3.7297189e-02   4.3257731e-02   3.3285905e-02   3.6696966e-02   3.2649180e-02   3.4365859e-02   3.5763109e-02   3.7463727e-02   3.1478044e-02   3.2104307e-02   3.0155456e-02   3.6659811e-02   3.3089069e-02   3.3696301e-02
   3.5673131e-02   3.5537924e-02   3.5046089e-02   3.7422693e-02   4.2411805e-02   4.0151412e-02   3.4299637e-02   3.8018196e-02   3.9336831e-02   3.5410150e-02   3.8469671e-02   3.6852044e-02   3.7742068e-02   3.8270279e-02   3.8864759e-02   3.8929826e-02   3.9347643e-02   3.8932840e-02   3.8877127e-02   4.2433321e-02   4.0887587e-02   4.3047837e-02   3.9535629e-02   4.3368819e-02   4.5269388e-02   4.2630344e-02   3.6173959e-02   3.7113784e-02   3.5318454e-02   3.7167759e-02   4.2424076e-02   3.8882354e-02   4.3142490e-02   4.0792546e-02   5.6075390e-02   5.4524501e-02   3.7916990e-02   4.5935640e-02   3.9093583e-02   3.7127563e-02   4.2891017e-02   4.3081398e-02   3.9613770e-02   0.0000000e+00   4.5369685e-02   4.7165539e-02   3.7871956e-02   3.7413088e-02   4.1377263e-02   3.9385172e-02   3.6898182e-02   3.5963884e-02   4.5992375e-02   3.6937165e-02   3.4045068e-02   3.6936975e-02   3.5404473e-02   3.2761649e-02   3.8044762e-02   3.7712008e-02   3.6512483e-02   3.6295846e-02   3.4424705e-02   3.3778771e-02   3.3323592e-02   3.4489060e-02   4.2617603e-02   4.4208493e-02   3.8160544e-02   4.2876511e-02   3.8416914e-02   4.3401746e-02   4.3821020e-02   4.1339310e-02   4.6329446e-02   4.5803355e-02   4.1303097e-02   4.2523140e-02   3.3403742e-02   3.4813101e-02   3.5061884e-02   3.6385093e-02   3.6805652e-02   4.2028708e-02   3.3697273e-02   3.1950620e-02   3.4710148e-02   3.7470694e-02   3.3444647e-02   3.4547773e-02
   3.4065808e-02   3.7212034e-02   3.5920500e-02   3.5771627e-02   4.1450573e-02   3.7314831e-02   3.5810898e-02   3.6878420e-02   3.8311961e-02   3.8150963e-02   3.9029183e-02   3.7369382e-02   3.7678358e-02   3.6764809e-02   3.8440971e-02   3.6646029e-02   3.6666229e-02   3.7104513e-02   3.6267701e-02   4.0658012e-02   4.0520229e-02   4.2216823e-02   3.8914249e-02   4.2556480e-02   4.0194300e-02   4.1805089e-02   3.7814502e-02   3.8796806e-02   3.6491944e-02   3.7080056e-02   4.3039772e-02   4.0086460e-02   4.4180921e-02   4.0735110e-02   5.0915038e-02   5.0876324e-02   4.0421123e-02   4.0812681e-02   3.5303456e-02   3.6433995e-02   4.2192537e-02   4.8550956e-02   4.2757371e-02   4.5369685e-02   0.0000000e+00   4.7725726e-02   3.8455792e-02   3.8529164e-02   4.3821069e-02   3.7979942e-02   4.1085289e-02   3.9270682e-02   4.7175740e-02   3.4798192e-02   3.5965284e-02   3.4729297e-02   3.6876327e-02   3.6502831e-02   4.0791591e-02   3.6426589e-02   3.6067352e-02   3.4870661e-02   3.6370798e-02   3.6794459e-02   3.3133704e-02   3.6771962e-02   4.4360158e-02   4.5259217e-02   4.0710977e-02   4.0267522e-02   3.8160078e-02   4.3755150e-02   4.4324870e-02   4.4872878e-02   4.8172479e-02   4.7570017e-02   4.1887983e-02   4.5268578e-02   3.6965612e-02   3.4193788e-02   3.4474813e-02   3.5071392e-02   3.6982240e-02   3.9326554e-02   3.6058306e-02   3.5106573e-02   3.4839537e-02   3.5241158e-02   3.1826397e-02   3.3532458e-02
   3.7254387e-02   4.0521670e-02   3.8138115e-02   4.0879125e-02   4.5194378e-02   4.0862274e-02   3.6172388e-02   3.7616852e-02   4.2162484e-02   4.0464440e-02   4.1149696e-02   3.9376233e-02   3.9095482e-02   3.8722473e-02   4.1395544e-02   4.0068024e-02   3.9778554e-02   3.8669007e-02   3.7213577e-02   4.3596715e-02   4.2098008e-02   4.4783673e-02   4.3599251e-02   4.6170150e-02   4.4101733e-02   4.4282207e-02   4.0443329e-02   4.1593162e-02   4.1518364e-02   4.0569414e-02   4.5276063e-02   4.0270745e-02   4.6392475e-02   4.6329042e-02   5.2761838e-02   6.1896565e-02   4.2536433e-02   4.6156300e-02   4.0457083e-02   4.0035364e-02   4.6045387e-02   4.9081875e-02   4.5870631e-02   4.7165539e-02   4.7725726e-02   0.0000000e+00   3.8886234e-02   3.8182985e-02   4.5986822e-02   4.2093597e-02   4.0897638e-02   3.9256438e-02   4.8403931e-02   3.7121357e-02   3.7172668e-02   3.7713635e-02   3.7377835e-02   3.6713086e-02   4.2082076e-02   4.0666023e-02   4.0064003e-02   4.2153235e-02   3.9076834e-02   3.7801335e-02   3.5990888e-02   3.9446804e-02   4.5404748e-02   4.7174971e-02   4.1005095e-02   4.1463360e-02   4.3129196e-02   4.6217510e-02   4.5530632e-02   4.6635380e-02   4.7837666e-02   5.0059551e-02   4.4168687e-02   4.7557188e-02   4.1303082e-02   3.9839945e-02   3.7731390e-02   3.9623002e-02   4.0114572e-02   4.0887942e-02   3.5524192e-02   3.8030607e-02   3.7223611e-02   4.1532671e-02   3.6424745e-02   3.8971277e-02
   2.7114458e-02   2.8160672e-02   2.9065217e-02   3.1477779e-02   3.5174672e-02   3.2385804e-02   2.6578698e-02   2.7658309e-02   3.1771775e-02   3.0255270e-02   3.3074738e-02   3.4365610e-02   3.1401939e-02   2.7975467e-02   3.0590119e-02   3.1264691e-02   3.2979816e-02   3.0141751e-02   2.9031727e-02   3.4843760e-02   3.4045314e-02   3.5586850e-02   3.2395477e-02   3.5407145e-02   3.3953428e-02   3.3882776e-02   2.6010416e-02   3.1060186e-02   2.9724467e-02   3.1350400e-02   3.4468077e-02   2.8208863e-02   3.4214688e-02   3.7741739e-02   4.4893219e-02   4.7979369e-02   3.2487788e-02   3.4300074e-02   3.0226705e-02   3.1462093e-02   4.2040573e-02   3.5982759e-02   3.6423920e-02   3.7871956e-02   3.8455792e-02   3.8886234e-02   0.0000000e+00   2.9440582e-02   3.5328033e-02   3.1803561e-02   3.2363986e-02   3.4534568e-02   3.6392108e-02   3.0060537e-02   3.0651892e-02   3.1465106e-02   3.0866083e-02   2.8076388e-02   3.3075105e-02   3.1176827e-02   2.9640346e-02   2.9897778e-02   2.8257567e-02   2.9050697e-02   2.8870343e-02   3.0896745e-02   3.7644365e-02   3.8987241e-02   3.3408274e-02   3.3354587e-02   3.1204990e-02   3.6699936e-02   3.7003693e-02   3.8174850e-02   3.8339914e-02   4.2318089e-02   3.4188174e-02   4.0637953e-02   2.8172901e-02   2.7652204e-02   2.7999297e-02   2.7170166e-02   2.9815576e-02   2.8728326e-02   2.6318506e-02   2.8365107e-02   2.6574822e-02   2.9560504e-02   2.9583819e-02   2.8711286e-02
   2.6683491e-02   3.0269057e-02   3.0533956e-02   3.2914152e-02   3.6724999e-02   3.4024623e-02   2.9530207e-02   2.9390233e-02   3.1339821e-02   3.2864436e-02   3.2308874e-02   3.3306425e-02   2.9973254e-02   2.9580077e-02   3.3096735e-02   3.0155138e-02   3.4990263e-02   3.3318028e-02   2.8850856e-02   3.5177050e-02   3.3000684e-02   3.8166518e-02   3.3087793e-02   3.6787631e-02   3.7311454e-02   3.8130327e-02   2.9993263e-02   3.3889697e-02   3.1086962e-02   3.3216348e-02   3.7382821e-02   3.1184773e-02   3.5668250e-02   3.7493477e-02   4.6614531e-02   4.4766984e-02   3.5818375e-02   3.7603818e-02   3.1618449e-02   3.2354286e-02   3.6717270e-02   3.7070138e-02   3.6672674e-02   3.7413088e-02   3.8529164e-02   3.8182985e-02   2.9440582e-02   0.0000000e+00   3.4982029e-02   3.3111662e-02   3.0099591e-02   3.2454566e-02   3.5800070e-02   3.1441550e-02   2.8287575e-02   2.7386228e-02   2.8552480e-02   2.9432413e-02   3.4416312e-02   3.2140927e-02   3.0700623e-02   3.1405459e-02   3.0123698e-02   2.9257500e-02   3.0562210e-02   3.1760991e-02   3.8192990e-02   3.8483194e-02   3.2034733e-02   3.3998764e-02   3.2853657e-02   3.6077254e-02   3.5550110e-02   3.9957446e-02   3.6584201e-02   4.5840888e-02   3.4443809e-02   4.1723816e-02   2.7593017e-02   3.0311170e-02   2.7625905e-02   2.8442061e-02   3.4919773e-02   3.1027819e-02   2.8848403e-02   2.9755932e-02   2.8370871e-02   3.2665263e-02   2.9062482e-02   2.7776975e-02
   3.3867281e-02   3.4337144e-02   3.5273013e-02   3.7260933e-02   3.9693370e-02   3.7847292e-02   3.4041957e-02   3.6419108e-02   3.6764739e-02   3.7045697e-02   3.7765858e-02   3.9054284e-02   3.5816253e-02   3.5736595e-02   3.7835774e-02   3.6571299e-02   3.6730324e-02   3.9784323e-02   3.5159217e-02   4.2539259e-02   4.0239842e-02   4.4017000e-02   4.0865999e-02   4.1226568e-02   4.1611776e-02   4.2040217e-02   3.6586590e-02   4.0228073e-02   3.6404700e-02   3.9513675e-02   4.5280215e-02   3.9538880e-02   4.2043083e-02   4.3946538e-02   5.4784565e-02   4.9034776e-02   3.6478021e-02   4.2328604e-02   3.9519209e-02   3.4560295e-02   4.1513503e-02   3.8229081e-02   4.2093343e-02   4.1377263e-02   4.3821069e-02   4.5986822e-02   3.5328033e-02   3.4982029e-02   0.0000000e+00   3.7395246e-02   3.5085506e-02   3.6236720e-02   4.1980818e-02   3.6241066e-02   3.5991156e-02   3.5587029e-02   3.3978136e-02   3.3221272e-02   3.9347304e-02   3.4562520e-02   3.4246403e-02   3.5281267e-02   3.3981813e-02   3.5459903e-02   3.3756903e-02   3.3984186e-02   4.1807510e-02   4.5797094e-02   3.9542784e-02   3.9943847e-02   3.8646845e-02   4.1311615e-02   4.1951610e-02   4.5395053e-02   4.3582347e-02   4.9020270e-02   3.8760400e-02   4.5295070e-02   3.8537756e-02   3.4266759e-02   3.7032908e-02   3.4407066e-02   3.8586305e-02   4.1100610e-02   3.2889440e-02   3.5821102e-02   3.2964252e-02   3.5182695e-02   3.4880391e-02   3.5031168e-02
   3.0186185e-02   3.2896187e-02   3.3596684e-02   3.3851359e-02   3.5870125e-02   3.9226625e-02   3.1936234e-02   3.3892615e-02   3.5614793e-02   3.8838552e-02   3.8152168e-02   3.7171171e-02   3.5350321e-02   3.2748926e-02   3.4693896e-02   3.5458720e-02   3.6219771e-02   3.7749811e-02   3.5052370e-02   3.8023675e-02   4.1378551e-02   4.4137051e-02   3.7766332e-02   3.9557883e-02   3.9162380e-02   4.0808878e-02   3.4209542e-02   3.7101179e-02   3.4558672e-02   3.5602737e-02   4.1299718e-02   3.6454875e-02   4.1509476e-02   4.0622151e-02   5.5916988e-02   4.8716237e-02   3.7101822e-02   4.2383526e-02   3.7401930e-02   3.2684538e-02   4.0130728e-02   3.8209249e-02   3.8795524e-02   3.9385172e-02   3.7979942e-02   4.2093597e-02   3.1803561e-02   3.3111662e-02   3.7395246e-02   0.0000000e+00   3.5175006e-02   3.3497564e-02   4.2934320e-02   3.6202996e-02   3.2280918e-02   3.3473856e-02   3.2555279e-02   3.3637255e-02   3.6711513e-02   3.7783085e-02   3.3978735e-02   3.6102087e-02   3.2655656e-02   3.2346212e-02   3.2500316e-02   3.5164108e-02   4.3248925e-02   4.2865553e-02   3.8370017e-02   3.9131878e-02   3.8128049e-02   4.1220528e-02   4.2334625e-02   4.4288478e-02   4.3816837e-02   4.3840088e-02   3.6064115e-02   4.1918708e-02   3.6256986e-02   3.1994681e-02   3.5153781e-02   3.3881709e-02   3.4049237e-02   3.3679042e-02   3.1910033e-02   3.3552798e-02   3.3046397e-02   3.4479694e-02   3.1347403e-02   3.1357973e-02
   2.9235037e-02   2.9933231e-02   3.0037613e-02   3.2100320e-02   3.4541888e-02   3.6728513e-02   2.9445367e-02   2.9037153e-02   3.3403704e-02   3.2999898e-02   3.2947119e-02   3.1552228e-02   3.2085126e-02   3.4790639e-02   3.2527140e-02   3.0662907e-02   3.5183795e-02   3.3270941e-02   3.1900236e-02   3.6817901e-02   4.3406973e-02   3.9661066e-02   3.4363759e-02   3.6254086e-02   3.5866873e-02   4.0088691e-02   3.1949044e-02   3.1908783e-02   3.2795770e-02   3.3108657e-02   3.8832861e-02   3.5306952e-02   3.9203143e-02   3.8999826e-02   5.4402095e-02   5.2055360e-02   3.7091903e-02   3.6595898e-02   3.2811825e-02   3.1098162e-02   3.5477929e-02   3.6964780e-02   3.6740503e-02   3.6898182e-02   4.1085289e-02   4.0897638e-02   3.2363986e-02   3.0099591e-02   3.5085506e-02   3.5175006e-02   0.0000000e+00   3.1453233e-02   3.8952963e-02   3.0240646e-02   2.9760277e-02   3.1917791e-02   2.9844470e-02   2.9422279e-02   3.1400717e-02   3.0771318e-02   2.9477156e-02   3.1047171e-02   3.0707466e-02   3.0566341e-02   2.7931043e-02   2.9135101e-02   3.9659801e-02   3.9598450e-02   3.3367126e-02   3.3465374e-02   3.2776078e-02   3.5400742e-02   3.7510220e-02   3.9739729e-02   4.0511727e-02   3.7861809e-02   3.3710770e-02   3.6367857e-02   3.2666252e-02   3.1009718e-02   2.8991754e-02   2.9823872e-02   3.1335581e-02   3.1641272e-02   2.9033815e-02   2.9395351e-02   2.9857242e-02   3.1972791e-02   2.7917328e-02   2.7800166e-02
   2.6209680e-02   2.7830337e-02   2.9896091e-02   3.2743867e-02   3.2440412e-02   3.2679774e-02   2.6615035e-02   2.7571760e-02   2.9877740e-02   3.1666446e-02   3.1777866e-02   3.0536591e-02   2.9770201e-02   3.0958452e-02   3.1813726e-02   3.0357939e-02   3.5006012e-02   3.2614792e-02   2.9334188e-02   3.5006932e-02   4.4039919e-02   3.5304183e-02   3.3159252e-02   3.6795806e-02   3.4825714e-02   3.5298224e-02   3.0547955e-02   3.1279810e-02   2.9962631e-02   3.0210898e-02   3.5144240e-02   3.2480205e-02   3.7859852e-02   3.7108609e-02   5.2689635e-02   4.9555707e-02   3.5479068e-02   3.6906501e-02   3.1963778e-02   3.0484562e-02   3.5400981e-02   4.0707567e-02   3.7973643e-02   3.5963884e-02   3.9270682e-02   3.9256438e-02   3.4534568e-02   3.2454566e-02   3.6236720e-02   3.3497564e-02   3.1453233e-02   0.0000000e+00   3.5321782e-02   2.8354609e-02   2.9799921e-02   2.9809059e-02   2.8759750e-02   3.1096724e-02   3.2442481e-02   3.1113139e-02   3.0443303e-02   2.8009384e-02   2.6496219e-02   2.7336088e-02   2.6146001e-02   2.9755290e-02   3.9405654e-02   3.6283239e-02   3.1418988e-02   3.1882660e-02   3.3418075e-02   3.8471366e-02   3.8681762e-02   3.8842588e-02   4.2739244e-02   4.3954028e-02   3.0801589e-02   3.8288536e-02   2.9866527e-02   3.2475691e-02   2.6155749e-02   2.8927410e-02   3.0896006e-02   2.8834122e-02   2.8660196e-02   2.9257902e-02   2.8597582e-02   2.9862477e-02   2.6849742e-02   2.7898534e-02
   3.5884748e-02   3.5366582e-02   3.5681726e-02   3.7716750e-02   4.4570668e-02   3.8109794e-02   3.0275137e-02   3.2013349e-02   3.5950141e-02   3.3741540e-02   4.0189572e-02   4.0145446e-02   3.5255461e-02   3.5013377e-02   3.5006265e-02   3.6901388e-02   3.8727002e-02   3.6535887e-02   3.5929333e-02   4.1719883e-02   4.7957701e-02   3.8296772e-02   3.5551943e-02   3.7270546e-02   4.2296936e-02   3.8602332e-02   3.5117816e-02   3.5988849e-02   3.4054495e-02   3.5412003e-02   3.9845068e-02   3.5431465e-02   4.1948400e-02   4.7147749e-02   5.6459070e-02   4.5445362e-02   3.8338604e-02   4.1049107e-02   3.6864073e-02   3.6270102e-02   4.3034211e-02   4.4782868e-02   4.4143961e-02   4.5992375e-02   4.7175740e-02   4.8403931e-02   3.6392108e-02   3.5800070e-02   4.1980818e-02   4.2934320e-02   3.8952963e-02   3.5321782e-02   0.0000000e+00   3.2057840e-02   3.3609709e-02   3.2882054e-02   3.4200027e-02   3.0221956e-02   3.3672695e-02   3.1591374e-02   3.2649958e-02   3.4063028e-02   3.4470256e-02   3.2429509e-02   3.2536236e-02   3.5382984e-02   4.0910767e-02   3.8982938e-02   3.9435925e-02   4.0980183e-02   3.8848002e-02   4.7234583e-02   4.5720574e-02   4.5217051e-02   5.1763174e-02   4.8771725e-02   3.8411397e-02   4.5738045e-02   4.0716827e-02   3.4134609e-02   3.3981790e-02   3.3464193e-02   3.5921687e-02   3.5360020e-02   3.2721760e-02   3.3943111e-02   3.5005562e-02   3.4527299e-02   3.2031848e-02   3.4439195e-02
   2.8734997e-02   3.2548342e-02   3.2485426e-02   3.2011832e-02   3.4455823e-02   3.4335001e-02   2.7112972e-02   2.9005621e-02   3.3349829e-02   2.9220140e-02   3.6907316e-02   3.1762860e-02   3.0090802e-02   3.2919379e-02   3.0230403e-02   2.7927671e-02   3.4001693e-02   2.9036645e-02   2.7690568e-02   3.3322230e-02   3.3984705e-02   3.7905618e-02   3.0885597e-02   3.2954158e-02   3.1663184e-02   3.3009186e-02   3.2559007e-02   3.2836272e-02   3.0133317e-02   3.2410153e-02   3.5069536e-02   3.3574846e-02   3.6900190e-02   4.1266886e-02   4.5216161e-02   4.5656569e-02   3.1090361e-02   3.3275936e-02   3.1428511e-02   3.0304249e-02   3.5863657e-02   3.4105528e-02   3.4883798e-02   3.6937165e-02   3.4798192e-02   3.7121357e-02   3.0060537e-02   3.1441550e-02   3.6241066e-02   3.6202996e-02   3.0240646e-02   2.8354609e-02   3.2057840e-02   0.0000000e+00   2.6125404e-02   2.7917274e-02   2.6360237e-02   2.6808600e-02   3.3124813e-02   2.7756385e-02   2.8303996e-02   2.8212569e-02   2.8621605e-02   2.8805303e-02   2.2819531e-02   2.9804531e-02   3.6426480e-02   3.7804571e-02   3.5192421e-02   3.0683217e-02   2.9936327e-02   3.6049874e-02   3.7554477e-02   3.6472146e-02   4.1106459e-02   4.3721390e-02   3.7008240e-02   4.1495077e-02   2.9296390e-02   2.8675169e-02   2.5016792e-02   2.9243055e-02   3.3007245e-02   3.4225230e-02   3.0943190e-02   2.9490201e-02   2.8267752e-02   3.1577902e-02   2.8002622e-02   3.0243764e-02
   2.6658206e-02   2.8230381e-02   2.6963041e-02   2.8249727e-02   3.4274872e-02   3.3545744e-02   2.5203184e-02   2.7944783e-02   3.3533865e-02   2.8138619e-02   3.3023349e-02   3.0187156e-02   2.7883769e-02   3.0282084e-02   2.9382595e-02   2.7069682e-02   3.0011085e-02   2.9943323e-02   2.7553146e-02   3.1564470e-02   3.6123939e-02   3.2083672e-02   3.0393517e-02   3.3567899e-02   3.1994885e-02   3.1567990e-02   2.7307477e-02   3.0823225e-02   2.6505627e-02   2.9279150e-02   3.5308281e-02   3.1085694e-02   3.5659414e-02   3.6822357e-02   4.3356358e-02   4.5151289e-02   3.2037925e-02   3.5564601e-02   2.8327914e-02   2.8845073e-02   3.2274471e-02   2.9560435e-02   3.3150463e-02   3.4045068e-02   3.5965284e-02   3.7172668e-02   3.0651892e-02   2.8287575e-02   3.5991156e-02   3.2280918e-02   2.9760277e-02   2.9799921e-02   3.3609709e-02   2.6125404e-02   0.0000000e+00   2.6357295e-02   2.7050309e-02   2.5552163e-02   3.1505294e-02   2.8718075e-02   2.8287281e-02   3.0450746e-02   2.9068141e-02   2.7525687e-02   2.4005839e-02   2.7675091e-02   3.5505793e-02   3.6978296e-02   3.3737527e-02   3.2996928e-02   3.2236447e-02   3.5325928e-02   3.5912258e-02   3.6891492e-02   3.7464162e-02   4.0261084e-02   3.7234922e-02   3.9024890e-02   2.8183682e-02   2.8443025e-02   2.6718207e-02   2.8392853e-02   3.2166751e-02   3.0197186e-02   2.7010417e-02   2.7511806e-02   2.9620214e-02   3.3425980e-02   2.6711658e-02   2.5575729e-02
   2.4998307e-02   2.7453922e-02   2.9539854e-02   3.0291911e-02   3.2910088e-02   3.4818412e-02   2.5198085e-02   2.7368778e-02   3.0902825e-02   2.8042564e-02   3.1410322e-02   3.1004340e-02   2.9098145e-02   3.0283784e-02   2.8924587e-02   2.6662486e-02   3.0424096e-02   2.8668269e-02   2.9332369e-02   3.2821850e-02   3.0726158e-02   3.0164003e-02   3.0334719e-02   3.2318583e-02   3.1529129e-02   3.6553668e-02   2.6465825e-02   3.0280056e-02   2.8696900e-02   3.0523868e-02   3.5055419e-02   2.9441622e-02   3.4953980e-02   3.6495528e-02   4.0468781e-02   4.9077349e-02   3.1745074e-02   3.6313953e-02   3.1653290e-02   3.0085340e-02   3.4568243e-02   3.5316740e-02   3.3235354e-02   3.6936975e-02   3.4729297e-02   3.7713635e-02   3.1465106e-02   2.7386228e-02   3.5587029e-02   3.3473856e-02   3.1917791e-02   2.9809059e-02   3.2882054e-02   2.7917274e-02   2.6357295e-02   0.0000000e+00   2.7754239e-02   2.7155983e-02   2.8840070e-02   2.7515700e-02   3.0454210e-02   2.9869587e-02   3.0063793e-02   2.7723607e-02   2.5931319e-02   2.7884150e-02   3.5626641e-02   4.0346905e-02   3.2614527e-02   3.3944907e-02   3.3516523e-02   3.8055914e-02   3.8201711e-02   3.5953678e-02   3.7576532e-02   3.8943626e-02   3.3144564e-02   3.7320456e-02   3.2111548e-02   2.9701278e-02   2.7623586e-02   2.7835911e-02   3.0180179e-02   3.0474479e-02   2.6437535e-02   2.7457287e-02   2.6583015e-02   3.2890911e-02   2.5909008e-02   2.6615540e-02
   2.6237438e-02   2.7574938e-02   2.8780313e-02   3.0143579e-02   3.1155324e-02   2.9685993e-02   2.4591749e-02   2.7240433e-02   3.1143197e-02   2.8128473e-02   2.8272777e-02   2.9219664e-02   2.7832811e-02   2.8305301e-02   2.8279236e-02   2.6384923e-02   3.2161200e-02   2.7784873e-02   2.8377841e-02   3.2295589e-02   3.5370939e-02   3.3698151e-02   3.1027014e-02   3.2972799e-02   3.0177324e-02   3.2308130e-02   2.7160739e-02   2.9757188e-02   2.9200408e-02   3.0433836e-02   3.4003017e-02   2.9435176e-02   3.5381734e-02   3.6533109e-02   4.4914296e-02   5.0690373e-02   3.2152570e-02   3.5166226e-02   2.8288696e-02   2.9710508e-02   3.3470191e-02   3.5228941e-02   3.3634765e-02   3.5404473e-02   3.6876327e-02   3.7377835e-02   3.0866083e-02   2.8552480e-02   3.3978136e-02   3.2555279e-02   2.9844470e-02   2.8759750e-02   3.4200027e-02   2.6360237e-02   2.7050309e-02   2.7754239e-02   0.0000000e+00   2.7612720e-02   3.0789192e-02   2.9749935e-02   2.8110748e-02   2.8423146e-02   2.7943339e-02   2.7210947e-02   2.4948613e-02   2.8119045e-02   3.7727979e-02   3.8394590e-02   3.1856997e-02   3.1457608e-02   3.2542854e-02   3.5769916e-02   3.4681357e-02   3.7904439e-02   3.7251319e-02   3.7990693e-02   3.0991139e-02   3.4167492e-02   3.0680755e-02   2.9220131e-02   2.6477551e-02   2.8277352e-02   3.2188602e-02   3.1395786e-02   2.5107867e-02   2.5693741e-02   2.5802578e-02   3.2929622e-02   2.6498906e-02   2.6406200e-02
   2.5992600e-02   2.6859942e-02   2.8985134e-02   2.9778486e-02   3.1093781e-02   3.2068374e-02   2.5454456e-02   2.7213411e-02   3.2202523e-02   2.9419781e-02   2.9627848e-02   3.0288739e-02   2.9000748e-02   2.7878853e-02   2.8559280e-02   3.0225465e-02   3.2871843e-02   2.9635007e-02   2.8316679e-02   3.4517116e-02   3.5041574e-02   3.0995725e-02   3.1066520e-02   3.2662352e-02   3.3652235e-02   3.5307706e-02   2.9772596e-02   3.0298011e-02   2.9319486e-02   3.1008469e-02   3.5598101e-02   3.1857196e-02   3.5667108e-02   3.6783399e-02   4.5013932e-02   4.7271114e-02   3.2337382e-02   3.5248945e-02   2.9751331e-02   2.8539564e-02   3.1752478e-02   3.3903861e-02   3.3532932e-02   3.2761649e-02   3.6502831e-02   3.6713086e-02   2.8076388e-02   2.9432413e-02   3.3221272e-02   3.3637255e-02   2.9422279e-02   3.1096724e-02   3.0221956e-02   2.6808600e-02   2.5552163e-02   2.7155983e-02   2.7612720e-02   0.0000000e+00   3.1607524e-02   2.9823762e-02   2.8307137e-02   2.8905079e-02   2.7916998e-02   2.7504477e-02   2.6065730e-02   2.8925958e-02   3.6572631e-02   3.5414846e-02   3.2843876e-02   3.0954486e-02   3.1572889e-02   3.4969272e-02   3.7450517e-02   3.8722933e-02   3.7826962e-02   3.9458466e-02   3.3689144e-02   3.4355178e-02   2.5899873e-02   3.2939000e-02   2.6804256e-02   2.8040525e-02   3.1010259e-02   3.0052821e-02   2.5247372e-02   2.6039826e-02   2.4116148e-02   3.1502355e-02   2.6344960e-02   2.5775919e-02
   2.9435655e-02   3.0043723e-02   3.2009998e-02   3.3128256e-02   3.7413939e-02   3.5326176e-02   2.9321575e-02   3.0866878e-02   3.5492931e-02   3.2300878e-02   3.1422106e-02   3.3437708e-02   3.3246190e-02   3.2993410e-02   3.3101082e-02   3.1164462e-02   3.4446922e-02   3.4244954e-02   3.2349851e-02   3.6269593e-02   3.9958929e-02   3.6837422e-02   3.4249231e-02   3.5487591e-02   3.2404820e-02   3.7917686e-02   3.3006429e-02   3.5087202e-02   3.2287778e-02   3.3403820e-02   3.7116076e-02   3.4167230e-02   3.9155081e-02   3.9445796e-02   4.7579712e-02   4.5122704e-02   3.8834389e-02   4.0980763e-02   3.0223581e-02   3.1101898e-02   3.5580107e-02   3.3305981e-02   3.6338337e-02   3.8044762e-02   4.0791591e-02   4.2082076e-02   3.3075105e-02   3.4416312e-02   3.9347304e-02   3.6711513e-02   3.1400717e-02   3.2442481e-02   3.3672695e-02   3.3124813e-02   3.1505294e-02   2.8840070e-02   3.0789192e-02   3.1607524e-02   0.0000000e+00   3.1995678e-02   3.1777210e-02   3.2617815e-02   3.1681748e-02   3.0893238e-02   2.8769773e-02   3.1323248e-02   4.0425287e-02   3.9094635e-02   3.5398529e-02   3.4277114e-02   3.5272041e-02   3.8394896e-02   4.0487816e-02   4.1364262e-02   4.3129518e-02   4.7273191e-02   3.7840623e-02   3.9342175e-02   3.2219988e-02   3.2720856e-02   2.9266857e-02   3.2102407e-02   3.1533386e-02   3.2661324e-02   2.8303636e-02   2.8652556e-02   2.7366772e-02   3.3081615e-02   2.7603824e-02   2.8810330e-02
   3.0008581e-02   3.2388227e-02   3.1668642e-02   3.2597908e-02   3.6619100e-02   3.7353698e-02   2.7544634e-02   2.9383141e-02   3.3657464e-02   3.3437707e-02   3.0982389e-02   3.5267261e-02   3.1693845e-02   3.0534264e-02   3.1342478e-02   3.1845515e-02   3.2689648e-02   3.2353040e-02   3.1859796e-02   3.5068774e-02   4.3386195e-02   3.9382683e-02   3.3591807e-02   3.6994232e-02   3.3765769e-02   3.3949234e-02   3.0398541e-02   3.2217227e-02   3.0398053e-02   3.6056228e-02   3.8663790e-02   3.6330550e-02   3.8429432e-02   3.9533728e-02   4.4539347e-02   4.8380590e-02   3.7854019e-02   3.8948197e-02   3.0797054e-02   2.9591541e-02   3.8326849e-02   4.4169350e-02   3.7457841e-02   3.7712008e-02   3.6426589e-02   4.0666023e-02   3.1176827e-02   3.2140927e-02   3.4562520e-02   3.7783085e-02   3.0771318e-02   3.1113139e-02   3.1591374e-02   2.7756385e-02   2.8718075e-02   2.7515700e-02   2.9749935e-02   2.9823762e-02   3.1995678e-02   0.0000000e+00   3.0690152e-02   3.0661775e-02   2.8318863e-02   3.0135502e-02   2.9759872e-02   3.0058670e-02   3.8201256e-02   3.9215962e-02   3.4090283e-02   3.3108170e-02   3.4809560e-02   3.7230811e-02   3.9998016e-02   3.8897481e-02   4.2518810e-02   4.0747364e-02   3.4539179e-02   3.6968160e-02   3.3668760e-02   3.3117596e-02   2.9298219e-02   2.9433366e-02   3.2332429e-02   3.2694042e-02   2.6595213e-02   2.8144509e-02   2.5545254e-02   3.0144564e-02   2.6808430e-02   2.9694710e-02
   2.8233039e-02   2.9167673e-02   2.9582140e-02   3.0393768e-02   3.4719491e-02   3.3886631e-02   2.6249710e-02   2.8118593e-02   3.1934847e-02   3.0177883e-02   2.9706820e-02   2.9256352e-02   2.8631919e-02   2.8890815e-02   3.0741188e-02   3.0723536e-02   3.2138539e-02   2.8712069e-02   2.8164822e-02   3.2744049e-02   4.0300696e-02   3.1549933e-02   3.0470442e-02   3.3015930e-02   3.2856836e-02   3.0489967e-02   2.7266077e-02   3.0996045e-02   2.8662708e-02   3.1963068e-02   3.6087929e-02   3.3154788e-02   3.6352886e-02   3.6842815e-02   4.1996989e-02   4.5067519e-02   3.4629965e-02   3.6604634e-02   2.8721570e-02   2.7254151e-02   3.3988985e-02   4.0249642e-02   3.4696933e-02   3.6512483e-02   3.6067352e-02   4.0064003e-02   2.9640346e-02   3.0700623e-02   3.4246403e-02   3.3978735e-02   2.9477156e-02   3.0443303e-02   3.2649958e-02   2.8303996e-02   2.8287281e-02   3.0454210e-02   2.8110748e-02   2.8307137e-02   3.1777210e-02   3.0690152e-02   0.0000000e+00   2.8453668e-02   2.8035632e-02   2.7332785e-02   2.6392103e-02   2.9279304e-02   3.8835644e-02   3.8633808e-02   3.1602482e-02   3.3023936e-02   3.6331446e-02   3.7416548e-02   3.8017825e-02   3.6356565e-02   3.8833104e-02   3.5658789e-02   3.2100836e-02   3.7505039e-02   2.9739534e-02   2.6123417e-02   2.6550457e-02   2.8123745e-02   3.0452338e-02   2.8972145e-02   2.6979255e-02   2.7334174e-02   2.4143506e-02   3.0601771e-02   2.6507560e-02   2.7534782e-02
   2.8056600e-02   2.8363465e-02   3.1243028e-02   3.0306091e-02   3.4852883e-02   3.2230459e-02   2.7671257e-02   2.9491123e-02   3.2476805e-02   3.0617356e-02   3.2685936e-02   2.9889704e-02   2.8313362e-02   2.9323315e-02   3.0004592e-02   3.0251128e-02   3.2166177e-02   2.9098202e-02   3.0398180e-02   3.4791491e-02   4.0111237e-02   3.7380618e-02   3.3202661e-02   3.3605841e-02   3.3617061e-02   3.3080736e-02   2.9553255e-02   3.1178200e-02   2.8489433e-02   3.2083901e-02   3.5351948e-02   3.1115494e-02   3.4999434e-02   3.6432047e-02   4.5920585e-02   5.5449604e-02   3.5214233e-02   3.7016357e-02   3.0417005e-02   2.9266182e-02   3.5773738e-02   3.7187585e-02   3.6303742e-02   3.6295846e-02   3.4870661e-02   4.2153235e-02   2.9897778e-02   3.1405459e-02   3.5281267e-02   3.6102087e-02   3.1047171e-02   2.8009384e-02   3.4063028e-02   2.8212569e-02   3.0450746e-02   2.9869587e-02   2.8423146e-02   2.8905079e-02   3.2617815e-02   3.0661775e-02   2.8453668e-02   0.0000000e+00   2.8184318e-02   2.8842522e-02   2.7732385e-02   3.0267670e-02   3.9106079e-02   3.9300655e-02   3.3613629e-02   3.2216364e-02   3.2705083e-02   3.6033152e-02   3.7259659e-02   3.7461528e-02   3.7817041e-02   3.8157372e-02   3.3935485e-02   3.7862593e-02   3.1738860e-02   2.8499046e-02   2.7649214e-02   2.8465844e-02   2.9094294e-02   2.8178788e-02   2.5626795e-02   2.7929993e-02   2.7263121e-02   2.9236240e-02   2.6436071e-02   2.7136305e-02
   3.0304589e-02   3.1184646e-02   3.1530806e-02   3.1795889e-02   3.1985985e-02   3.0027738e-02   2.8399684e-02   2.8645607e-02   3.4309626e-02   3.2747890e-02   3.2407783e-02   3.1241229e-02   2.8041524e-02   3.0766386e-02   2.8138171e-02   3.1405564e-02   3.1431736e-02   2.8726572e-02   2.9735405e-02   3.3462423e-02   4.0087334e-02   3.0400481e-02   3.1758045e-02   3.2392414e-02   3.1662801e-02   3.4965053e-02   2.8035544e-02   3.0722050e-02   2.7637912e-02   2.9610728e-02   3.6714542e-02   3.0387014e-02   3.6452960e-02   3.6721215e-02   4.8869456e-02   5.5211499e-02   3.2746556e-02   3.6650390e-02   3.0332927e-02   2.9397637e-02   3.3091555e-02   3.4974338e-02   3.4067569e-02   3.4424705e-02   3.6370798e-02   3.9076834e-02   2.8257567e-02   3.0123698e-02   3.3981813e-02   3.2655656e-02   3.0707466e-02   2.6496219e-02   3.4470256e-02   2.8621605e-02   2.9068141e-02   3.0063793e-02   2.7943339e-02   2.7916998e-02   3.1681748e-02   2.8318863e-02   2.8035632e-02   2.8184318e-02   0.0000000e+00   2.9296989e-02   2.6965172e-02   2.9340861e-02   3.8388021e-02   3.8197934e-02   3.3323193e-02   3.0447339e-02   3.3828915e-02   3.4414629e-02   4.0430873e-02   3.8667149e-02   3.7080173e-02   4.1886107e-02   3.6725091e-02   4.0697082e-02   3.2331464e-02   3.0364025e-02   2.8572625e-02   2.8278268e-02   3.4835856e-02   3.3080760e-02   2.9066337e-02   2.9519849e-02   2.9616655e-02   3.0465062e-02   2.7461685e-02   2.7270019e-02
   2.6573948e-02   2.6957300e-02   2.7447037e-02   3.0648720e-02   3.2400321e-02   3.4696569e-02   2.7798835e-02   2.7088959e-02   3.0572657e-02   2.8914027e-02   3.0554212e-02   2.9392279e-02   2.8049431e-02   3.1964840e-02   2.9607012e-02   2.8204424e-02   3.2815159e-02   2.9358416e-02   2.9545081e-02   3.3625085e-02   3.6118704e-02   3.3193295e-02   3.0845109e-02   3.2765677e-02   3.2511034e-02   3.1041283e-02   2.8336246e-02   3.0819733e-02   2.9165463e-02   3.0558742e-02   3.4646527e-02   2.8590898e-02   3.3747436e-02   3.4662359e-02   4.7953918e-02   4.9633541e-02   3.3118199e-02   3.6643730e-02   3.0907901e-02   2.9236617e-02   3.7430005e-02   4.0338726e-02   3.2849122e-02   3.3778771e-02   3.6794459e-02   3.7801335e-02   2.9050697e-02   2.9257500e-02   3.5459903e-02   3.2346212e-02   3.0566341e-02   2.7336088e-02   3.2429509e-02   2.8805303e-02   2.7525687e-02   2.7723607e-02   2.7210947e-02   2.7504477e-02   3.0893238e-02   3.0135502e-02   2.7332785e-02   2.8842522e-02   2.9296989e-02   0.0000000e+00   2.4590214e-02   2.8226378e-02   3.7120677e-02   3.7293116e-02   3.1320514e-02   3.1544844e-02   3.3073773e-02   3.4710469e-02   3.7865468e-02   3.7099805e-02   3.5723375e-02   4.0920112e-02   3.3618082e-02   3.3452065e-02   2.8027818e-02   3.1802149e-02   2.7767858e-02   2.8279080e-02   3.2871726e-02   3.1316198e-02   2.6537329e-02   2.8057278e-02   2.8342373e-02   2.7409553e-02   2.5557543e-02   2.6284826e-02
   2.4985030e-02   2.5979114e-02   2.6784460e-02   2.8049597e-02   3.2600005e-02   2.8776337e-02   2.4493160e-02   2.5155344e-02   3.0662586e-02   2.8793156e-02   3.0070544e-02   2.9073596e-02   2.5668766e-02   2.8959550e-02   2.7209789e-02   2.6219190e-02   3.1017019e-02   2.8773018e-02   2.8985221e-02   3.3727218e-02   3.5044862e-02   2.7185359e-02   3.0095429e-02   3.2131199e-02   2.9682460e-02   2.9661607e-02   2.8487261e-02   2.9899865e-02   2.6316558e-02   2.9615890e-02   3.4551184e-02   3.0452311e-02   3.1167845e-02   3.5196191e-02   3.8906977e-02   4.8510908e-02   3.1837555e-02   3.4828832e-02   2.9501855e-02   2.7067008e-02   3.3193397e-02   3.4590747e-02   3.1439325e-02   3.3323592e-02   3.3133704e-02   3.5990888e-02   2.8870343e-02   3.0562210e-02   3.3756903e-02   3.2500316e-02   2.7931043e-02   2.6146001e-02   3.2536236e-02   2.2819531e-02   2.4005839e-02   2.5931319e-02   2.4948613e-02   2.6065730e-02   2.8769773e-02   2.9759872e-02   2.6392103e-02   2.7732385e-02   2.6965172e-02   2.4590214e-02   0.0000000e+00   2.8087004e-02   3.6099299e-02   3.5432442e-02   3.0941083e-02   3.3599460e-02   3.3901710e-02   3.5808042e-02   3.3992126e-02   3.7625444e-02   3.8922912e-02   3.8798472e-02   3.3483453e-02   3.1649875e-02   2.7014216e-02   2.9513883e-02   2.6514992e-02   2.6361823e-02   2.7982571e-02   2.8590532e-02   2.4495920e-02   2.5698789e-02   2.4273932e-02   2.6387830e-02   2.4266153e-02   2.6940161e-02
   2.7216151e-02   2.8074390e-02   2.7763159e-02   3.0308210e-02   3.4136815e-02   3.0598322e-02   2.7371516e-02   2.8078408e-02   3.0290868e-02   3.0860985e-02   3.0432114e-02   2.9531330e-02   2.7003816e-02   3.0259597e-02   2.9780452e-02   3.0191886e-02   3.2109163e-02   3.0368560e-02   3.1783722e-02   3.5744158e-02   3.6030503e-02   3.1734756e-02   3.1690468e-02   3.3910967e-02   3.2963943e-02   3.3328400e-02   3.0116989e-02   3.0659229e-02   2.7938077e-02   2.9871873e-02   3.7378422e-02   3.4180736e-02   3.5046784e-02   3.5815683e-02   4.0620004e-02   4.8801187e-02   3.3445021e-02   3.6790785e-02   3.0248669e-02   3.1639863e-02   3.7413173e-02   3.1912207e-02   3.5310344e-02   3.4489060e-02   3.6771962e-02   3.9446804e-02   3.0896745e-02   3.1760991e-02   3.3984186e-02   3.5164108e-02   2.9135101e-02   2.9755290e-02   3.5382984e-02   2.9804531e-02   2.7675091e-02   2.7884150e-02   2.8119045e-02   2.8925958e-02   3.1323248e-02   3.0058670e-02   2.9279304e-02   3.0267670e-02   2.9340861e-02   2.8226378e-02   2.8087004e-02   0.0000000e+00   3.9466386e-02   3.7348160e-02   3.4216024e-02   3.3352225e-02   3.5193595e-02   3.8070509e-02   3.4552611e-02   3.8106114e-02   4.0343886e-02   3.5205519e-02   3.4909441e-02   3.5082785e-02   2.8267375e-02   2.9648774e-02   2.7772950e-02   2.8169067e-02   3.2033389e-02   3.1386451e-02   2.6521178e-02   2.6591861e-02   2.5666627e-02   2.9310267e-02   2.6675371e-02   2.8237511e-02
   3.5296352e-02   3.6104910e-02   3.7586060e-02   3.9031241e-02   4.0032200e-02   4.0019360e-02   3.6075109e-02   3.7865809e-02   3.8643892e-02   3.8116071e-02   3.7766077e-02   3.9403853e-02   3.7857522e-02   3.7993212e-02   3.6359688e-02   3.5555098e-02   3.7685739e-02   3.6928398e-02   3.9062190e-02   4.1793446e-02   4.2713095e-02   4.0672252e-02   4.1140818e-02   3.9876832e-02   3.8479289e-02   3.7080608e-02   3.5008306e-02   3.7082009e-02   3.6157630e-02   3.9854959e-02   4.5005719e-02   3.9934333e-02   4.3404574e-02   4.3892709e-02   4.9823274e-02   6.5510530e-02   4.0618310e-02   4.2696407e-02   3.6549733e-02   3.9426230e-02   4.6377804e-02   4.0805602e-02   4.1473931e-02   4.2617603e-02   4.4360158e-02   4.5404748e-02   3.7644365e-02   3.8192990e-02   4.1807510e-02   4.3248925e-02   3.9659801e-02   3.9405654e-02   4.0910767e-02   3.6426480e-02   3.5505793e-02   3.5626641e-02   3.7727979e-02   3.6572631e-02   4.0425287e-02   3.8201256e-02   3.8835644e-02   3.9106079e-02   3.8388021e-02   3.7120677e-02   3.6099299e-02   3.9466386e-02   0.0000000e+00   4.3876067e-02   4.3664728e-02   4.1988315e-02   4.0840990e-02   4.2316759e-02   4.5667027e-02   4.5334818e-02   4.6075866e-02   4.3379744e-02   4.1467285e-02   4.4210506e-02   3.9154623e-02   3.8671838e-02   3.5781404e-02   3.7842785e-02   4.0783061e-02   3.8665501e-02   3.5036738e-02   3.5941121e-02   3.5713019e-02   3.7755547e-02   3.5713648e-02   3.7248604e-02
   3.7184951e-02   3.6849578e-02   3.9221554e-02   4.1747741e-02   4.4744322e-02   4.3844423e-02   3.6071398e-02   3.8174281e-02   4.2471656e-02   4.0160086e-02   4.1602710e-02   3.9837108e-02   4.0565060e-02   3.9424404e-02   3.9083673e-02   3.7436529e-02   4.0263249e-02   3.8008598e-02   4.1039528e-02   4.3864219e-02   4.3589412e-02   4.0702423e-02   4.1464046e-02   4.3115994e-02   4.4919040e-02   4.2709679e-02   3.8595964e-02   3.7990611e-02   3.9316881e-02   4.1284842e-02   4.4261084e-02   4.2090410e-02   4.6735457e-02   4.4874216e-02   5.3194725e-02   6.0293846e-02   4.2604145e-02   4.6278248e-02   4.0121035e-02   3.9402132e-02   4.4137429e-02   4.7467594e-02   4.2976331e-02   4.4208493e-02   4.5259217e-02   4.7174971e-02   3.8987241e-02   3.8483194e-02   4.5797094e-02   4.2865553e-02   3.9598450e-02   3.6283239e-02   3.8982938e-02   3.7804571e-02   3.6978296e-02   4.0346905e-02   3.8394590e-02   3.5414846e-02   3.9094635e-02   3.9215962e-02   3.8633808e-02   3.9300655e-02   3.8197934e-02   3.7293116e-02   3.5432442e-02   3.7348160e-02   4.3876067e-02   0.0000000e+00   4.5070971e-02   4.4747926e-02   4.0999259e-02   4.3485818e-02   4.4699450e-02   4.2917632e-02   4.6505235e-02   4.8878317e-02   4.4368623e-02   4.6781539e-02   3.9367945e-02   4.1234325e-02   3.8069471e-02   3.7432182e-02   3.8422274e-02   3.8273214e-02   3.5989378e-02   3.6694734e-02   3.6789522e-02   4.0420905e-02   3.6087369e-02   3.7882094e-02
   2.5872362e-02   2.7970649e-02   3.2085674e-02   3.1930484e-02   3.2450505e-02   3.2631014e-02   2.6468409e-02   2.7738234e-02   3.3409769e-02   3.0003855e-02   3.3000994e-02   3.2460972e-02   3.1869218e-02   3.3685336e-02   3.0914208e-02   3.2475765e-02   3.1791284e-02   3.0259625e-02   3.1425528e-02   3.9287742e-02   4.0021786e-02   3.3120651e-02   3.4444074e-02   3.7809756e-02   3.8102392e-02   3.5594936e-02   3.3152279e-02   3.4263557e-02   3.4161089e-02   3.7581492e-02   3.9220493e-02   3.7856686e-02   4.1940097e-02   3.8045973e-02   4.7957210e-02   5.2010689e-02   3.8922485e-02   4.0793745e-02   3.1586949e-02   3.2459828e-02   3.6165706e-02   4.2167695e-02   3.7389420e-02   3.8160544e-02   4.0710977e-02   4.1005095e-02   3.3408274e-02   3.2034733e-02   3.9542784e-02   3.8370017e-02   3.3367126e-02   3.1418988e-02   3.9435925e-02   3.5192421e-02   3.3737527e-02   3.2614527e-02   3.1856997e-02   3.2843876e-02   3.5398529e-02   3.4090283e-02   3.1602482e-02   3.3613629e-02   3.3323193e-02   3.1320514e-02   3.0941083e-02   3.4216024e-02   4.3664728e-02   4.5070971e-02   0.0000000e+00   4.0285119e-02   3.5712210e-02   3.5839164e-02   4.1728971e-02   3.9191829e-02   4.0619181e-02   4.0469829e-02   3.6826394e-02   4.0030400e-02   3.2084856e-02   3.3375853e-02   2.9251010e-02   2.9926366e-02   3.3457668e-02   3.4311461e-02   2.6969432e-02   2.7262940e-02   2.9176877e-02   2.8943091e-02   2.7139390e-02   2.9172653e-02
   2.9040920e-02   3.2063223e-02   3.4046890e-02   3.4203809e-02   3.5264438e-02   3.4794048e-02   3.1529297e-02   3.0616719e-02   3.5137571e-02   3.0278197e-02   3.4153988e-02   3.1371811e-02   2.9078954e-02   3.0102844e-02   3.1445661e-02   3.2333197e-02   3.5800789e-02   3.1613862e-02   3.2931529e-02   3.8661592e-02   3.8881001e-02   4.0679405e-02   3.6721510e-02   4.0880848e-02   4.1658267e-02   3.6372728e-02   3.7280817e-02   3.7425413e-02   3.4625295e-02   3.6778011e-02   4.1133271e-02   4.0227094e-02   4.5960937e-02   4.5278244e-02   4.8494528e-02   5.8309560e-02   4.5631439e-02   4.4194165e-02   3.7233191e-02   3.8256513e-02   4.0593499e-02   4.4000988e-02   3.9624997e-02   4.2876511e-02   4.0267522e-02   4.1463360e-02   3.3354587e-02   3.3998764e-02   3.9943847e-02   3.9131878e-02   3.3465374e-02   3.1882660e-02   4.0980183e-02   3.0683217e-02   3.2996928e-02   3.3944907e-02   3.1457608e-02   3.0954486e-02   3.4277114e-02   3.3108170e-02   3.3023936e-02   3.2216364e-02   3.0447339e-02   3.1544844e-02   3.3599460e-02   3.3352225e-02   4.1988315e-02   4.4747926e-02   4.0285119e-02   0.0000000e+00   4.4508495e-02   4.2534423e-02   4.6827316e-02   4.4602903e-02   4.7048048e-02   4.8321207e-02   4.0819217e-02   4.3070988e-02   3.7893142e-02   3.8160425e-02   3.4660894e-02   3.5050778e-02   3.7713293e-02   3.8947196e-02   3.1035923e-02   3.4364215e-02   3.8699269e-02   3.7435710e-02   3.2968235e-02   3.1698559e-02
   2.9028738e-02   2.9577590e-02   3.1776836e-02   3.3232534e-02   3.6075014e-02   3.2546016e-02   2.8491776e-02   3.0958348e-02   3.3792027e-02   3.1180578e-02   3.5933758e-02   3.3478840e-02   3.1070273e-02   3.1837907e-02   3.2440157e-02   3.3936815e-02   3.2878227e-02   3.1015681e-02   3.2475844e-02   3.6609110e-02   3.5044595e-02   3.6084480e-02   3.6356575e-02   3.6769741e-02   3.6081182e-02   3.5870853e-02   3.6359724e-02   3.4869695e-02   3.0715555e-02   3.1671723e-02   3.9927298e-02   3.5766244e-02   3.8368535e-02   3.7328888e-02   4.4186313e-02   4.8473281e-02   3.6370772e-02   3.4327482e-02   2.9081802e-02   3.1204196e-02   3.4405142e-02   4.1168279e-02   3.5326812e-02   3.8416914e-02   3.8160078e-02   4.3129196e-02   3.1204990e-02   3.2853657e-02   3.8646845e-02   3.8128049e-02   3.2776078e-02   3.3418075e-02   3.8848002e-02   2.9936327e-02   3.2236447e-02   3.3516523e-02   3.2542854e-02   3.1572889e-02   3.5272041e-02   3.4809560e-02   3.6331446e-02   3.2705083e-02   3.3828915e-02   3.3073773e-02   3.3901710e-02   3.5193595e-02   4.0840990e-02   4.0999259e-02   3.5712210e-02   4.4508495e-02   0.0000000e+00   3.9336005e-02   4.2613994e-02   3.9180675e-02   4.3776321e-02   4.0438997e-02   3.6325388e-02   3.9881824e-02   3.1509667e-02   3.5357928e-02   3.0172121e-02   3.1291090e-02   3.2854502e-02   3.2743236e-02   2.8803508e-02   3.0767330e-02   2.9140892e-02   3.3590386e-02   2.8449266e-02   3.0046717e-02
   3.3564436e-02   3.4419359e-02   3.2226782e-02   3.4510501e-02   3.6994633e-02   3.8441810e-02   3.3983712e-02   3.3696325e-02   3.8425715e-02   3.4022652e-02   3.7501009e-02   3.8546637e-02   3.5434646e-02   3.5615203e-02   3.3259970e-02   3.4898015e-02   3.6190228e-02   3.5482494e-02   3.6518962e-02   3.8330315e-02   4.3472569e-02   3.9048543e-02   3.5849033e-02   3.9735062e-02   4.0871809e-02   3.8408778e-02   3.6954432e-02   3.6225763e-02   3.4515847e-02   3.5023213e-02   4.3775494e-02   4.0725909e-02   4.0048732e-02   4.3081259e-02   5.1707595e-02   5.3497742e-02   3.8956679e-02   4.4115553e-02   3.4635888e-02   3.5699339e-02   4.4798599e-02   4.3193305e-02   3.9984042e-02   4.3401746e-02   4.3755150e-02   4.6217510e-02   3.6699936e-02   3.6077254e-02   4.1311615e-02   4.1220528e-02   3.5400742e-02   3.8471366e-02   4.7234583e-02   3.6049874e-02   3.5325928e-02   3.8055914e-02   3.5769916e-02   3.4969272e-02   3.8394896e-02   3.7230811e-02   3.7416548e-02   3.6033152e-02   3.4414629e-02   3.4710469e-02   3.5808042e-02   3.8070509e-02   4.2316759e-02   4.3485818e-02   3.5839164e-02   4.2534423e-02   3.9336005e-02   0.0000000e+00   4.3918743e-02   4.5001878e-02   4.2595794e-02   3.8151158e-02   4.2437895e-02   4.3789138e-02   3.7827266e-02   3.9629782e-02   3.4081548e-02   3.5988039e-02   3.8591983e-02   3.6384355e-02   3.2914733e-02   3.3599263e-02   3.4372439e-02   3.6911091e-02   3.3190444e-02   3.2041752e-02
   3.3557865e-02   3.6564852e-02   3.7220714e-02   3.8757572e-02   4.1403164e-02   4.5055706e-02   3.2576165e-02   3.4454052e-02   3.8757832e-02   3.8514384e-02   4.0210082e-02   3.7051540e-02   3.5932779e-02   3.6124382e-02   3.5682325e-02   3.7261109e-02   3.7482758e-02   3.6968033e-02   3.6620193e-02   4.1803169e-02   4.1978436e-02   4.1657588e-02   4.0568548e-02   3.9239001e-02   4.0535491e-02   3.8719280e-02   3.9740957e-02   3.7467774e-02   3.4183411e-02   3.8095114e-02   4.2415194e-02   4.1631386e-02   4.3680129e-02   4.4341125e-02   5.4196996e-02   5.6816746e-02   3.8580973e-02   4.4152284e-02   3.6543420e-02   3.6547904e-02   4.3221276e-02   4.0880671e-02   3.8620402e-02   4.3821020e-02   4.4324870e-02   4.5530632e-02   3.7003693e-02   3.5550110e-02   4.1951610e-02   4.2334625e-02   3.7510220e-02   3.8681762e-02   4.5720574e-02   3.7554477e-02   3.5912258e-02   3.8201711e-02   3.4681357e-02   3.7450517e-02   4.0487816e-02   3.9998016e-02   3.8017825e-02   3.7259659e-02   4.0430873e-02   3.7865468e-02   3.3992126e-02   3.4552611e-02   4.5667027e-02   4.4699450e-02   4.1728971e-02   4.6827316e-02   4.2613994e-02   4.3918743e-02   0.0000000e+00   4.5225805e-02   4.7877138e-02   3.9964558e-02   4.5224639e-02   4.5093263e-02   3.8537576e-02   3.5568363e-02   3.5229959e-02   3.6104972e-02   3.8259203e-02   3.8479305e-02   3.4466792e-02   3.5529922e-02   3.1903121e-02   3.8892445e-02   3.4956826e-02   3.2769986e-02
   3.5287692e-02   3.7441442e-02   4.1066421e-02   4.0337921e-02   4.3206291e-02   3.9399924e-02   3.7244608e-02   4.1771960e-02   4.3765292e-02   4.0769132e-02   4.0723119e-02   4.1001699e-02   3.7935876e-02   4.1088603e-02   4.0767376e-02   3.9915368e-02   3.9654144e-02   3.9376220e-02   3.9689815e-02   4.3682730e-02   4.5637488e-02   4.3235286e-02   4.1794385e-02   4.2928201e-02   4.3191028e-02   4.3316744e-02   3.8810988e-02   3.9388642e-02   3.6091398e-02   4.0288455e-02   4.3831089e-02   4.3078467e-02   4.2752467e-02   4.8235278e-02   5.2727111e-02   5.8211394e-02   4.0178422e-02   4.7550395e-02   3.6906059e-02   3.9572209e-02   4.8330638e-02   4.4082571e-02   4.1263280e-02   4.1339310e-02   4.4872878e-02   4.6635380e-02   3.8174850e-02   3.9957446e-02   4.5395053e-02   4.4288478e-02   3.9739729e-02   3.8842588e-02   4.5217051e-02   3.6472146e-02   3.6891492e-02   3.5953678e-02   3.7904439e-02   3.8722933e-02   4.1364262e-02   3.8897481e-02   3.6356565e-02   3.7461528e-02   3.8667149e-02   3.7099805e-02   3.7625444e-02   3.8106114e-02   4.5334818e-02   4.2917632e-02   3.9191829e-02   4.4602903e-02   3.9180675e-02   4.5001878e-02   4.5225805e-02   0.0000000e+00   4.6234217e-02   4.0457909e-02   4.3587326e-02   4.5199667e-02   3.9673500e-02   3.7159436e-02   3.5753819e-02   3.7584035e-02   4.0623812e-02   4.0991666e-02   3.7636651e-02   3.7209442e-02   3.4053449e-02   4.2089312e-02   3.6135969e-02   3.7194190e-02
   3.4332814e-02   3.9794220e-02   4.1496301e-02   4.3830012e-02   4.7889101e-02   3.9492505e-02   3.6998971e-02   3.8746046e-02   3.8465000e-02   4.2552753e-02   4.1738841e-02   4.2990162e-02   3.9523062e-02   4.0241999e-02   3.6635518e-02   3.9531004e-02   3.9859611e-02   3.9446146e-02   4.0827657e-02   4.6730077e-02   4.3053542e-02   3.8374775e-02   3.7530435e-02   4.3367252e-02   4.6814531e-02   4.3220109e-02   4.0006486e-02   3.8793588e-02   4.0023310e-02   3.7450217e-02   4.1501230e-02   4.0193661e-02   4.6265038e-02   4.2895451e-02   5.1654441e-02   5.9030342e-02   3.9338767e-02   5.0021009e-02   3.7975024e-02   4.1607081e-02   4.6531278e-02   4.0621061e-02   3.9748696e-02   4.6329446e-02   4.8172479e-02   4.7837666e-02   3.8339914e-02   3.6584201e-02   4.3582347e-02   4.3816837e-02   4.0511727e-02   4.2739244e-02   5.1763174e-02   4.1106459e-02   3.7464162e-02   3.7576532e-02   3.7251319e-02   3.7826962e-02   4.3129518e-02   4.2518810e-02   3.8833104e-02   3.7817041e-02   3.7080173e-02   3.5723375e-02   3.8922912e-02   4.0343886e-02   4.6075866e-02   4.6505235e-02   4.0619181e-02   4.7048048e-02   4.3776321e-02   4.2595794e-02   4.7877138e-02   4.6234217e-02   0.0000000e+00   4.1335943e-02   3.8306603e-02   4.5067648e-02   3.7726850e-02   3.5259279e-02   3.6429892e-02   3.5626577e-02   4.1803719e-02   3.6220081e-02   3.3746061e-02   3.7608952e-02   3.4309951e-02   4.3230770e-02   3.1633895e-02   3.3848506e-02
   3.5036596e-02   3.8359073e-02   4.2108462e-02   4.1184961e-02   4.5540851e-02   4.5590069e-02   4.2054591e-02   3.6505821e-02   4.2661745e-02   4.1073466e-02   4.0795563e-02   4.0486786e-02   3.9215789e-02   4.0685390e-02   4.5483924e-02   4.0823955e-02   3.9316117e-02   4.2476547e-02   3.6284787e-02   4.0313663e-02   4.4343141e-02   4.0703845e-02   4.5497291e-02   4.3327919e-02   3.8731626e-02   3.7005819e-02   3.4323909e-02   4.0062028e-02   3.7644417e-02   3.8890444e-02   3.6729111e-02   3.2349699e-02   3.9620589e-02   4.3639565e-02   4.6947194e-02   5.3869992e-02   3.4182049e-02   4.3122620e-02   3.7925319e-02   4.0359821e-02   4.3833387e-02   4.7962673e-02   4.1494431e-02   4.5803355e-02   4.7570017e-02   5.0059551e-02   4.2318089e-02   4.5840888e-02   4.9020270e-02   4.3840088e-02   3.7861809e-02   4.3954028e-02   4.8771725e-02   4.3721390e-02   4.0261084e-02   3.8943626e-02   3.7990693e-02   3.9458466e-02   4.7273191e-02   4.0747364e-02   3.5658789e-02   3.8157372e-02   4.1886107e-02   4.0920112e-02   3.8798472e-02   3.5205519e-02   4.3379744e-02   4.8878317e-02   4.0469829e-02   4.8321207e-02   4.0438997e-02   3.8151158e-02   3.9964558e-02   4.0457909e-02   4.1335943e-02   0.0000000e+00   3.7149522e-02   3.9575610e-02   3.0433599e-02   3.4841431e-02   3.4246088e-02   3.4278564e-02   4.1088949e-02   3.7975389e-02   3.3317500e-02   3.5213664e-02   3.2605800e-02   3.8369287e-02   3.7321051e-02   4.0983299e-02
   3.0670958e-02   3.0610298e-02   3.1148422e-02   3.5437961e-02   3.8715642e-02   3.8724744e-02   3.2518897e-02   3.0166365e-02   3.2649545e-02   3.2920861e-02   3.5505383e-02   3.3933415e-02   3.1824422e-02   3.2741169e-02   3.2068938e-02   3.3744066e-02   3.2503721e-02   3.1863230e-02   3.1484189e-02   3.6513009e-02   3.9141653e-02   3.4242135e-02   3.7296119e-02   3.8157860e-02   3.6402098e-02   3.5779529e-02   3.5001002e-02   3.4974310e-02   3.1002473e-02   3.2870826e-02   3.8125545e-02   3.4706468e-02   4.1890745e-02   4.0822062e-02   5.0492632e-02   6.2430527e-02   3.4287434e-02   4.0322327e-02   3.1121428e-02   3.7235651e-02   4.1985455e-02   4.5784416e-02   3.7297189e-02   4.1303097e-02   4.1887983e-02   4.4168687e-02   3.4188174e-02   3.4443809e-02   3.8760400e-02   3.6064115e-02   3.3710770e-02   3.0801589e-02   3.8411397e-02   3.7008240e-02   3.7234922e-02   3.3144564e-02   3.0991139e-02   3.3689144e-02   3.7840623e-02   3.4539179e-02   3.2100836e-02   3.3935485e-02   3.6725091e-02   3.3618082e-02   3.3483453e-02   3.4909441e-02   4.1467285e-02   4.4368623e-02   3.6826394e-02   4.0819217e-02   3.6325388e-02   4.2437895e-02   4.5224639e-02   4.3587326e-02   3.8306603e-02   3.7149522e-02   0.0000000e+00   4.2057549e-02   3.2191854e-02   3.1423865e-02   3.1417653e-02   3.2944810e-02   3.6804763e-02   3.4946371e-02   3.0384143e-02   3.1991209e-02   2.7925369e-02   3.2880156e-02   2.9162100e-02   3.1393831e-02
   3.5971462e-02   3.7612605e-02   4.0414558e-02   3.7961472e-02   4.0538614e-02   4.2105337e-02   3.5486454e-02   3.6537875e-02   3.9647241e-02   3.9448364e-02   4.3083393e-02   3.9259870e-02   3.7511663e-02   3.9921437e-02   3.8159383e-02   3.6316035e-02   3.7593929e-02   3.6985252e-02   3.7072756e-02   4.4520540e-02   4.2767606e-02   3.8865927e-02   4.1833599e-02   4.1797291e-02   4.5595222e-02   4.0964525e-02   3.9492206e-02   3.8511124e-02   3.7359670e-02   3.9855256e-02   4.4580430e-02   3.8220682e-02   4.6010613e-02   4.5319423e-02   5.2975574e-02   6.3069596e-02   4.0316504e-02   4.5246276e-02   3.7870802e-02   3.8625987e-02   4.2289982e-02   4.8564310e-02   4.3257731e-02   4.2523140e-02   4.5268578e-02   4.7557188e-02   4.0637953e-02   4.1723816e-02   4.5295070e-02   4.1918708e-02   3.6367857e-02   3.8288536e-02   4.5738045e-02   4.1495077e-02   3.9024890e-02   3.7320456e-02   3.4167492e-02   3.4355178e-02   3.9342175e-02   3.6968160e-02   3.7505039e-02   3.7862593e-02   4.0697082e-02   3.3452065e-02   3.1649875e-02   3.5082785e-02   4.4210506e-02   4.6781539e-02   4.0030400e-02   4.3070988e-02   3.9881824e-02   4.3789138e-02   4.5093263e-02   4.5199667e-02   4.5067648e-02   3.9575610e-02   4.2057549e-02   0.0000000e+00   4.0005215e-02   3.6893921e-02   3.5114311e-02   3.4915562e-02   3.7245983e-02   4.0843342e-02   3.6094998e-02   3.5168621e-02   3.3284501e-02   3.3749871e-02   3.3701790e-02   3.5353377e-02
   2.5130816e-02   2.5613932e-02   2.7921847e-02   2.7721648e-02   3.2327556e-02   3.1772385e-02   2.6521005e-02   2.5589622e-02   3.0122461e-02   2.9048108e-02   2.8249428e-02   2.9792941e-02   3.0789214e-02   3.2056526e-02   2.8763620e-02   3.1449103e-02   2.9163140e-02   3.0232077e-02   2.9691715e-02   3.5587247e-02   3.5434966e-02   3.0428640e-02   3.1404335e-02   3.0244827e-02   3.3846900e-02   3.4653385e-02   3.1602927e-02   3.1526647e-02   2.9603884e-02   3.5385465e-02   3.8501243e-02   3.3302029e-02   4.1922757e-02   3.8624442e-02   4.6700828e-02   5.1328692e-02   3.4768426e-02   4.1138895e-02   3.1453255e-02   2.9578372e-02   3.4248993e-02   3.8593439e-02   3.3285905e-02   3.3403742e-02   3.6965612e-02   4.1303082e-02   2.8172901e-02   2.7593017e-02   3.8537756e-02   3.6256986e-02   3.2666252e-02   2.9866527e-02   4.0716827e-02   2.9296390e-02   2.8183682e-02   3.2111548e-02   3.0680755e-02   2.5899873e-02   3.2219988e-02   3.3668760e-02   2.9739534e-02   3.1738860e-02   3.2331464e-02   2.8027818e-02   2.7014216e-02   2.8267375e-02   3.9154623e-02   3.9367945e-02   3.2084856e-02   3.7893142e-02   3.1509667e-02   3.7827266e-02   3.8537576e-02   3.9673500e-02   3.7726850e-02   3.0433599e-02   3.2191854e-02   4.0005215e-02   0.0000000e+00   2.9943504e-02   2.5193859e-02   2.6113504e-02   3.1739342e-02   3.2483358e-02   2.7117884e-02   2.7166049e-02   2.9047621e-02   2.7177605e-02   2.5753281e-02   2.6691568e-02
   2.3395572e-02   2.1159297e-02   2.6453238e-02   2.8840964e-02   3.0555026e-02   2.7891808e-02   2.4253036e-02   2.6506557e-02   3.0244792e-02   2.9831396e-02   2.7749543e-02   3.2120666e-02   3.4152312e-02   3.3360261e-02   2.9107353e-02   2.9971269e-02   3.0469657e-02   3.0300487e-02   3.2186021e-02   3.7960119e-02   3.4871464e-02   2.7754986e-02   3.1771524e-02   3.6142848e-02   3.4327786e-02   3.2803179e-02   3.0107519e-02   3.1363557e-02   3.2235014e-02   3.2770548e-02   3.5801208e-02   3.4004455e-02   3.8025841e-02   3.1959533e-02   4.6621613e-02   4.8984590e-02   3.4617871e-02   3.8189148e-02   3.1045122e-02   3.0767834e-02   3.2281929e-02   4.1497771e-02   3.6696966e-02   3.4813101e-02   3.4193788e-02   3.9839945e-02   2.7652204e-02   3.0311170e-02   3.4266759e-02   3.1994681e-02   3.1009718e-02   3.2475691e-02   3.4134609e-02   2.8675169e-02   2.8443025e-02   2.9701278e-02   2.9220131e-02   3.2939000e-02   3.2720856e-02   3.3117596e-02   2.6123417e-02   2.8499046e-02   3.0364025e-02   3.1802149e-02   2.9513883e-02   2.9648774e-02   3.8671838e-02   4.1234325e-02   3.3375853e-02   3.8160425e-02   3.5357928e-02   3.9629782e-02   3.5568363e-02   3.7159436e-02   3.5259279e-02   3.4841431e-02   3.1423865e-02   3.6893921e-02   2.9943504e-02   0.0000000e+00   2.4493332e-02   2.9785772e-02   3.4660283e-02   3.5372639e-02   2.6887261e-02   2.5197660e-02   3.0689418e-02   2.9489426e-02   2.6774794e-02   3.2008811e-02
   2.4005819e-02   2.6343855e-02   2.6523467e-02   2.9854142e-02   3.5445863e-02   2.9576336e-02   2.3960000e-02   2.5774870e-02   3.1438849e-02   2.8183612e-02   2.8505499e-02   2.7606184e-02   2.7442620e-02   2.8610993e-02   2.7276338e-02   2.9800179e-02   2.8436223e-02   2.6859412e-02   2.8910791e-02   3.2102992e-02   3.6920303e-02   3.0197592e-02   3.1186752e-02   3.2189887e-02   3.3928700e-02   2.9810929e-02   3.1277693e-02   2.9246151e-02   2.8124865e-02   2.9515661e-02   3.1935154e-02   3.0549477e-02   3.4860276e-02   3.3831980e-02   4.6171278e-02   4.7991936e-02   2.9698558e-02   3.6501165e-02   2.8031963e-02   3.2288289e-02   3.5827994e-02   3.9349246e-02   3.2649180e-02   3.5061884e-02   3.4474813e-02   3.7731390e-02   2.7999297e-02   2.7625905e-02   3.7032908e-02   3.5153781e-02   2.8991754e-02   2.6155749e-02   3.3981790e-02   2.5016792e-02   2.6718207e-02   2.7623586e-02   2.6477551e-02   2.6804256e-02   2.9266857e-02   2.9298219e-02   2.6550457e-02   2.7649214e-02   2.8572625e-02   2.7767858e-02   2.6514992e-02   2.7772950e-02   3.5781404e-02   3.8069471e-02   2.9251010e-02   3.4660894e-02   3.0172121e-02   3.4081548e-02   3.5229959e-02   3.5753819e-02   3.6429892e-02   3.4246088e-02   3.1417653e-02   3.5114311e-02   2.5193859e-02   2.4493332e-02   0.0000000e+00   2.7316433e-02   3.1429909e-02   3.0053154e-02   2.5507733e-02   2.6481543e-02   2.7091358e-02   2.8592344e-02   2.4252420e-02   2.6435993e-02
   2.5917547e-02   2.7665287e-02   2.8206599e-02   2.9746726e-02   3.6707206e-02   3.1978864e-02   2.6348706e-02   2.7708541e-02   3.0289920e-02   2.6693954e-02   2.9768738e-02   3.1369402e-02   2.9006653e-02   2.9658436e-02   2.9054025e-02   2.8627504e-02   2.7325611e-02   2.9278945e-02   2.8214626e-02   3.3252812e-02   3.8233811e-02   3.5234119e-02   3.1137785e-02   3.3914533e-02   3.2154953e-02   3.2622155e-02   2.8300838e-02   2.7534568e-02   2.9039204e-02   3.0980501e-02   3.3860366e-02   3.1543759e-02   3.6527887e-02   3.2362892e-02   4.4427168e-02   4.3634976e-02   3.0552228e-02   3.5829399e-02   2.7782603e-02   3.1995477e-02   3.2698724e-02   3.9961222e-02   3.4365859e-02   3.6385093e-02   3.5071392e-02   3.9623002e-02   2.7170166e-02   2.8442061e-02   3.4407066e-02   3.3881709e-02   2.9823872e-02   2.8927410e-02   3.3464193e-02   2.9243055e-02   2.8392853e-02   2.7835911e-02   2.8277352e-02   2.8040525e-02   3.2102407e-02   2.9433366e-02   2.8123745e-02   2.8465844e-02   2.8278268e-02   2.8279080e-02   2.6361823e-02   2.8169067e-02   3.7842785e-02   3.7432182e-02   2.9926366e-02   3.5050778e-02   3.1291090e-02   3.5988039e-02   3.6104972e-02   3.7584035e-02   3.5626577e-02   3.4278564e-02   3.2944810e-02   3.4915562e-02   2.6113504e-02   2.9785772e-02   2.7316433e-02   0.0000000e+00   3.0982848e-02   3.2018245e-02   2.6202281e-02   2.7521430e-02   2.7032210e-02   3.0123272e-02   2.5162494e-02   2.6851504e-02
   2.8934609e-02   3.0314289e-02   3.2266167e-02   3.2746536e-02   3.8625881e-02   3.3757286e-02   2.8824734e-02   2.9260189e-02   3.3338945e-02   3.0990180e-02   3.1612035e-02   3.2484895e-02   3.2477544e-02   3.2094738e-02   3.3030739e-02   3.3603079e-02   3.1547372e-02   3.1176791e-02   3.0920032e-02   3.4292408e-02   4.1713375e-02   3.3832854e-02   3.7013407e-02   3.7996172e-02   3.5092808e-02   3.1375651e-02   3.2114662e-02   3.4678110e-02   3.2201692e-02   3.4246340e-02   3.7963971e-02   3.4828877e-02   3.9052494e-02   3.7715487e-02   4.5365211e-02   5.2290359e-02   3.4040951e-02   3.8115564e-02   3.2397563e-02   3.5070335e-02   3.5413889e-02   3.5068660e-02   3.5763109e-02   3.6805652e-02   3.6982240e-02   4.0114572e-02   2.9815576e-02   3.4919773e-02   3.8586305e-02   3.4049237e-02   3.1335581e-02   3.0896006e-02   3.5921687e-02   3.3007245e-02   3.2166751e-02   3.0180179e-02   3.2188602e-02   3.1010259e-02   3.1533386e-02   3.2332429e-02   3.0452338e-02   2.9094294e-02   3.4835856e-02   3.2871726e-02   2.7982571e-02   3.2033389e-02   4.0783061e-02   3.8422274e-02   3.3457668e-02   3.7713293e-02   3.2854502e-02   3.8591983e-02   3.8259203e-02   4.0623812e-02   4.1803719e-02   4.1088949e-02   3.6804763e-02   3.7245983e-02   3.1739342e-02   3.4660283e-02   3.1429909e-02   3.0982848e-02   0.0000000e+00   3.4231584e-02   2.9532151e-02   3.1185761e-02   2.7938812e-02   3.1533936e-02   2.9362755e-02   2.9892642e-02
   2.9671976e-02   2.9500639e-02   3.2401913e-02   3.4948599e-02   3.4092133e-02   3.4420793e-02   2.8668504e-02   2.9268963e-02   3.3463322e-02   3.0970424e-02   3.3079704e-02   3.1785820e-02   3.0569300e-02   3.3502901e-02   3.2848233e-02   3.0339514e-02   3.1030668e-02   3.2544420e-02   3.1831302e-02   3.8123704e-02   4.1307444e-02   3.3788230e-02   3.4704692e-02   3.6684963e-02   3.6087136e-02   3.3607909e-02   3.3859366e-02   3.5353449e-02   3.1262982e-02   3.5241117e-02   3.4293802e-02   3.1717242e-02   4.0128373e-02   3.9232888e-02   4.8646546e-02   5.2130667e-02   3.5024512e-02   4.0971330e-02   3.2703520e-02   3.4071889e-02   3.8407886e-02   3.3872749e-02   3.7463727e-02   4.2028708e-02   3.9326554e-02   4.0887942e-02   2.8728326e-02   3.1027819e-02   4.1100610e-02   3.3679042e-02   3.1641272e-02   2.8834122e-02   3.5360020e-02   3.4225230e-02   3.0197186e-02   3.0474479e-02   3.1395786e-02   3.0052821e-02   3.2661324e-02   3.2694042e-02   2.8972145e-02   2.8178788e-02   3.3080760e-02   3.1316198e-02   2.8590532e-02   3.1386451e-02   3.8665501e-02   3.8273214e-02   3.4311461e-02   3.8947196e-02   3.2743236e-02   3.6384355e-02   3.8479305e-02   4.0991666e-02   3.6220081e-02   3.7975389e-02   3.4946371e-02   4.0843342e-02   3.2483358e-02   3.5372639e-02   3.0053154e-02   3.2018245e-02   3.4231584e-02   0.0000000e+00   2.7916857e-02   3.0614297e-02   2.6659459e-02   3.2774945e-02   3.0877731e-02   3.0546238e-02
   2.2924789e-02   2.3897065e-02   2.6273308e-02   2.7951466e-02   2.8657991e-02   2.9637991e-02   2.4622870e-02   2.4816608e-02   2.6580439e-02   2.4793014e-02   2.9113485e-02   2.6054456e-02   2.5684355e-02   2.7529129e-02   2.6355182e-02   2.7107933e-02   2.7213005e-02   2.6797444e-02   2.6061044e-02   3.0941393e-02   3.1714472e-02   2.8675272e-02   2.9258241e-02   2.9275154e-02   3.2372867e-02   2.7607735e-02   3.0402759e-02   2.6095730e-02   2.7160874e-02   3.0471148e-02   3.1080655e-02   2.7768095e-02   3.3931157e-02   3.3006967e-02   4.2830771e-02   4.5495982e-02   2.8417391e-02   3.6197267e-02   2.8919467e-02   2.9693469e-02   3.0477317e-02   3.3267797e-02   3.1478044e-02   3.3697273e-02   3.6058306e-02   3.5524192e-02   2.6318506e-02   2.8848403e-02   3.2889440e-02   3.1910033e-02   2.9033815e-02   2.8660196e-02   3.2721760e-02   3.0943190e-02   2.7010417e-02   2.6437535e-02   2.5107867e-02   2.5247372e-02   2.8303636e-02   2.6595213e-02   2.6979255e-02   2.5626795e-02   2.9066337e-02   2.6537329e-02   2.4495920e-02   2.6521178e-02   3.5036738e-02   3.5989378e-02   2.6969432e-02   3.1035923e-02   2.8803508e-02   3.2914733e-02   3.4466792e-02   3.7636651e-02   3.3746061e-02   3.3317500e-02   3.0384143e-02   3.6094998e-02   2.7117884e-02   2.6887261e-02   2.5507733e-02   2.6202281e-02   2.9532151e-02   2.7916857e-02   0.0000000e+00   2.5108578e-02   2.4925151e-02   2.6822084e-02   2.3586607e-02   2.4375163e-02
   2.5359691e-02   2.7061268e-02   2.7809992e-02   3.0291960e-02   3.3701934e-02   3.1257195e-02   2.6934998e-02   2.6525434e-02   2.9215735e-02   2.7652557e-02   3.0052269e-02   2.8343347e-02   2.7754514e-02   2.7246189e-02   2.9431562e-02   2.7584488e-02   2.9046694e-02   2.7778218e-02   2.8042225e-02   3.1093912e-02   3.7549991e-02   3.1615968e-02   3.1411865e-02   3.1774315e-02   3.1108590e-02   3.1476077e-02   2.9580480e-02   2.9958514e-02   2.7150059e-02   3.0698471e-02   3.3185137e-02   2.9023950e-02   3.6386362e-02   3.3420791e-02   4.4324230e-02   5.0600432e-02   3.0495730e-02   3.7653065e-02   2.9256882e-02   2.9370258e-02   3.2729168e-02   3.5974967e-02   3.2104307e-02   3.1950620e-02   3.5106573e-02   3.8030607e-02   2.8365107e-02   2.9755932e-02   3.5821102e-02   3.3552798e-02   2.9395351e-02   2.9257902e-02   3.3943111e-02   2.9490201e-02   2.7511806e-02   2.7457287e-02   2.5693741e-02   2.6039826e-02   2.8652556e-02   2.8144509e-02   2.7334174e-02   2.7929993e-02   2.9519849e-02   2.8057278e-02   2.5698789e-02   2.6591861e-02   3.5941121e-02   3.6694734e-02   2.7262940e-02   3.4364215e-02   3.0767330e-02   3.3599263e-02   3.5529922e-02   3.7209442e-02   3.7608952e-02   3.5213664e-02   3.1991209e-02   3.5168621e-02   2.7166049e-02   2.5197660e-02   2.6481543e-02   2.7521430e-02   3.1185761e-02   3.0614297e-02   2.5108578e-02   0.0000000e+00   2.4586365e-02   2.9038823e-02   2.3713458e-02   2.4946524e-02
   2.3847594e-02   2.5583855e-02   2.6704896e-02   2.7025648e-02   2.8228126e-02   2.9362649e-02   2.2843406e-02   2.5480568e-02   2.8342663e-02   2.8781918e-02   2.7433461e-02   2.6007884e-02   2.5620912e-02   2.8026251e-02   2.7649151e-02   2.5348798e-02   2.7941890e-02   2.6049048e-02   2.8780504e-02   3.0230976e-02   3.3419769e-02   2.5025446e-02   2.9189567e-02   3.1480916e-02   2.9887777e-02   2.9195611e-02   2.4986173e-02   2.5502096e-02   2.4701864e-02   2.7784680e-02   3.1028996e-02   2.7620124e-02   3.4614624e-02   3.6708839e-02   4.7821700e-02   4.8885088e-02   2.5670825e-02   3.5840354e-02   2.9548590e-02   2.8358414e-02   3.1043322e-02   3.5126141e-02   3.0155456e-02   3.4710148e-02   3.4839537e-02   3.7223611e-02   2.6574822e-02   2.8370871e-02   3.2964252e-02   3.3046397e-02   2.9857242e-02   2.8597582e-02   3.5005562e-02   2.8267752e-02   2.9620214e-02   2.6583015e-02   2.5802578e-02   2.4116148e-02   2.7366772e-02   2.5545254e-02   2.4143506e-02   2.7263121e-02   2.9616655e-02   2.8342373e-02   2.4273932e-02   2.5666627e-02   3.5713019e-02   3.6789522e-02   2.9176877e-02   3.8699269e-02   2.9140892e-02   3.4372439e-02   3.1903121e-02   3.4053449e-02   3.4309951e-02   3.2605800e-02   2.7925369e-02   3.3284501e-02   2.9047621e-02   3.0689418e-02   2.7091358e-02   2.7032210e-02   2.7938812e-02   2.6659459e-02   2.4925151e-02   2.4586365e-02   0.0000000e+00   2.8582520e-02   2.4412215e-02   2.5021998e-02
   2.8426326e-02   2.9576748e-02   3.0914682e-02   3.0588575e-02   3.6245683e-02   3.7177593e-02   2.9709862e-02   2.8399617e-02   3.0528755e-02   3.0166941e-02   3.1735597e-02   3.0211098e-02   3.0872719e-02   3.0166122e-02   2.8710033e-02   3.0159339e-02   3.1684202e-02   3.2851938e-02   3.4178266e-02   3.1214343e-02   3.5109607e-02   3.2840296e-02   3.6501359e-02   3.4358983e-02   3.4543956e-02   3.3012369e-02   3.2221146e-02   3.2784368e-02   3.5008926e-02   3.4922573e-02   3.6779478e-02   3.1765582e-02   3.8231122e-02   3.6670770e-02   4.8935647e-02   5.9339640e-02   3.3438893e-02   3.7662709e-02   3.3949845e-02   3.7279048e-02   4.3446680e-02   4.2611099e-02   3.6659811e-02   3.7470694e-02   3.5241158e-02   4.1532671e-02   2.9560504e-02   3.2665263e-02   3.5182695e-02   3.4479694e-02   3.1972791e-02   2.9862477e-02   3.4527299e-02   3.1577902e-02   3.3425980e-02   3.2890911e-02   3.2929622e-02   3.1502355e-02   3.3081615e-02   3.0144564e-02   3.0601771e-02   2.9236240e-02   3.0465062e-02   2.7409553e-02   2.6387830e-02   2.9310267e-02   3.7755547e-02   4.0420905e-02   2.8943091e-02   3.7435710e-02   3.3590386e-02   3.6911091e-02   3.8892445e-02   4.2089312e-02   4.3230770e-02   3.8369287e-02   3.2880156e-02   3.3749871e-02   2.7177605e-02   2.9489426e-02   2.8592344e-02   3.0123272e-02   3.1533936e-02   3.2774945e-02   2.6822084e-02   2.9038823e-02   2.8582520e-02   0.0000000e+00   2.6145172e-02   3.0037296e-02
   2.3639534e-02   2.4377900e-02   2.5513267e-02   2.6961524e-02   3.3161498e-02   3.4039503e-02   2.5589172e-02   2.5462341e-02   2.8920797e-02   2.6737184e-02   2.8209728e-02   2.6944802e-02   2.6991562e-02   2.7812027e-02   2.7006699e-02   2.7505358e-02   2.6846725e-02   2.6363682e-02   2.8270282e-02   3.0945809e-02   2.9200625e-02   2.7400798e-02   3.0417621e-02   3.2173114e-02   3.1728390e-02   3.1675703e-02   2.8634858e-02   2.5596096e-02   2.7010792e-02   3.1327152e-02   3.1875072e-02   2.8997282e-02   3.7598634e-02   3.3324342e-02   4.5091227e-02   5.4006176e-02   2.9558763e-02   3.3141927e-02   2.7377115e-02   3.0468381e-02   3.5841662e-02   2.9501892e-02   3.3089069e-02   3.3444647e-02   3.1826397e-02   3.6424745e-02   2.9583819e-02   2.9062482e-02   3.4880391e-02   3.1347403e-02   2.7917328e-02   2.6849742e-02   3.2031848e-02   2.8002622e-02   2.6711658e-02   2.5909008e-02   2.6498906e-02   2.6344960e-02   2.7603824e-02   2.6808430e-02   2.6507560e-02   2.6436071e-02   2.7461685e-02   2.5557543e-02   2.4266153e-02   2.6675371e-02   3.5713648e-02   3.6087369e-02   2.7139390e-02   3.2968235e-02   2.8449266e-02   3.3190444e-02   3.4956826e-02   3.6135969e-02   3.1633895e-02   3.7321051e-02   2.9162100e-02   3.3701790e-02   2.5753281e-02   2.6774794e-02   2.4252420e-02   2.5162494e-02   2.9362755e-02   3.0877731e-02   2.3586607e-02   2.3713458e-02   2.4412215e-02   2.6145172e-02   0.0000000e+00   2.4766915e-02
   2.5320151e-02   2.6438991e-02   2.6725077e-02   2.9279804e-02   3.2993398e-02   3.0338652e-02   2.5519385e-02   2.6694455e-02   3.0362531e-02   2.8077203e-02   2.7551227e-02   2.8798379e-02   2.9423583e-02   2.6815146e-02   2.6455622e-02   2.5567470e-02   2.7576970e-02   2.8711565e-02   2.9299574e-02   3.1347216e-02   3.2132858e-02   3.0165429e-02   3.0162918e-02   3.0678109e-02   3.1328868e-02   2.9749437e-02   2.7451728e-02   2.7864478e-02   2.7880733e-02   3.0108355e-02   3.3523984e-02   3.0886837e-02   3.4511903e-02   3.1126501e-02   4.5043321e-02   5.0744847e-02   2.6829327e-02   3.5019605e-02   3.1445407e-02   3.0737837e-02   3.1231915e-02   3.2132313e-02   3.3696301e-02   3.4547773e-02   3.3532458e-02   3.8971277e-02   2.8711286e-02   2.7776975e-02   3.5031168e-02   3.1357973e-02   2.7800166e-02   2.7898534e-02   3.4439195e-02   3.0243764e-02   2.5575729e-02   2.6615540e-02   2.6406200e-02   2.5775919e-02   2.8810330e-02   2.9694710e-02   2.7534782e-02   2.7136305e-02   2.7270019e-02   2.6284826e-02   2.6940161e-02   2.8237511e-02   3.7248604e-02   3.7882094e-02   2.9172653e-02   3.1698559e-02   3.0046717e-02   3.2041752e-02   3.2769986e-02   3.7194190e-02   3.3848506e-02   4.0983299e-02   3.1393831e-02   3.5353377e-02   2.6691568e-02   3.2008811e-02   2.6435993e-02   2.6851504e-02   2.9892642e-02   3.0546238e-02   2.4375163e-02   2.4946524e-02   2.5021998e-02   3.0037296e-02   2.4766915e-02   0.0000000e+00
