# Supplementary material for: Autistic traits and individual brain differences: functional network efficiency reflects attentional and social impairments, structural nodal efficiencies index systemising and theory-of-mind skills
Source: Mol Autism. 2021 Jan 21;12:3. doi: 10.1186/s13229-020-00377-8 (PMC7818759; doi:10.1186/s13229-020-00377-8)
Supplement: Supplementary file 8 — Additional file 8. Connectivity matrices. Connection matrices and functional correlation matrices for each subject, as floating-point values in ASCII text format, and MATLAB code for producing these. [file 13229_2020_377_MOESM8_ESM.zip › Paul_Arora_et_al_data/Physiological/BBC/DTI_rsfMRI_ConnectivityMatrices/connectivity_matrices/Netmat_rsfMRI_aal90_subj27.txt]

   0.0000000e+00   1.1818510e-01   1.2937690e-02  -3.8388840e-02  -1.1269971e-02  -3.1960996e-02   6.9882818e-02  -1.1594302e-02   7.0695148e-03  -4.4347664e-02   7.4573447e-02   7.2126898e-02   1.1066863e-01   8.9387342e-03  -1.1455976e-03   6.6895950e-03   6.8783557e-02   3.2998845e-02   6.2763623e-02   5.5924642e-02   4.1118724e-02  -3.1599094e-02  -8.2610176e-02   2.5182234e-03  -3.6200277e-02  -1.5890569e-03   7.4308604e-02  -2.7420911e-02  -2.1017368e-02  -5.0382710e-02  -4.4058857e-02   3.4385031e-02  -1.4726321e-02  -2.7962394e-02   4.9446242e-02   2.2549209e-02  -2.3792741e-02  -1.0344127e-03   9.3674345e-02   4.1495695e-03   1.2656360e-02  -9.4731933e-03   7.9961892e-03   5.8631685e-02   1.5370210e-02  -3.2223634e-02   2.3412613e-02   4.8948550e-03   2.0597803e-02  -2.7499299e-02   2.4279688e-03   2.0819644e-02  -2.8213511e-04  -2.8299401e-02  -3.0373353e-02  -1.4944903e-02   2.1257557e-01   4.0732082e-02  -1.1731154e-02  -1.1221948e-02  -3.1475590e-02   9.9372404e-03  -6.4252195e-02  -4.3937704e-02  -7.1796701e-02   8.7420489e-03  -4.9889536e-02  -3.1050038e-02   6.1373886e-02   7.3003734e-02  -3.8504465e-02  -4.1624589e-02   1.2429880e-02   1.7776047e-02  -4.6587703e-02   2.7742215e-02  -6.1008299e-02   3.3499681e-02  -2.2164117e-02   4.1087470e-02   8.9923791e-02   1.0925960e-01  -2.1813106e-02   4.2268899e-02   9.2450666e-03   5.8425949e-02  -6.7917631e-02   2.4167957e-02  -1.6305101e-02  -1.2860414e-02
   1.1818510e-01   0.0000000e+00   1.5172385e-02   1.4723689e-02  -2.1315785e-02   9.4578195e-03  -1.7742499e-02  -7.0449206e-02  -9.7540931e-02  -1.3882664e-02  -3.0883001e-02   1.4386062e-01  -1.1565537e-02   1.7610432e-03  -1.3420161e-02   3.1042270e-02   7.8513928e-02   7.7931464e-02  -1.9562760e-02   7.7524435e-02  -3.0890560e-03   1.1069065e-01  -7.8162236e-02  -1.0217370e-03   2.8102961e-02   1.7386784e-02  -4.6070967e-03   7.7817831e-02   4.4868757e-02  -2.9372446e-02  -4.5485545e-02   1.8050963e-02   3.3216154e-02  -6.9694210e-03   1.2571329e-02  -6.7630942e-02  -1.3052337e-02  -4.8960656e-02  -4.1811150e-03  -5.5687412e-02  -3.4038713e-02   1.4464895e-02   9.0480738e-03   2.5410999e-02   7.2003809e-02   7.5857045e-02  -1.5232235e-02  -2.1195868e-02   5.4529001e-02   2.0679390e-04   6.8320709e-02   5.6637885e-02  -3.9063522e-02  -2.3415408e-03  -1.9308723e-02   2.2244496e-02   6.2607759e-02   1.5571730e-01   5.4667237e-02   3.5509769e-02  -2.8703551e-02   7.0948222e-02  -6.3429960e-02  -2.8386597e-02  -1.9993810e-02  -1.2308353e-02  -2.9131520e-02  -8.5716295e-02   9.1048043e-03   4.1091109e-02   8.5492720e-02  -1.7035991e-02   3.4074070e-02   4.2305500e-02   7.4753184e-03   1.0810069e-02  -2.8595458e-02   1.2612004e-02   2.3220342e-03   4.8881407e-02  -3.8657255e-02   8.0236840e-02  -4.8630265e-02  -7.5114675e-02   1.9584376e-02   3.4203776e-02  -6.6144853e-03  -7.2795838e-02  -6.6623362e-03  -3.3746254e-02
   1.2937690e-02   1.5172385e-02   0.0000000e+00   1.1507263e-02   2.8796505e-03  -1.8985853e-03   9.5183368e-03  -3.2842941e-02  -1.0450181e-02  -1.8079863e-02   1.9432112e-02   2.1217059e-02   2.1000589e-02  -8.0787807e-02   6.9705271e-03   5.1313149e-04  -4.6579235e-02  -1.9875921e-02  -8.1253443e-03   2.5216168e-02  -1.0144412e-01  -5.9445029e-02   1.3838332e-01   3.9252340e-02   4.8001366e-02  -9.7482533e-04   9.1673226e-02   3.8521966e-03   3.8647565e-02  -1.5857097e-02   2.0839878e-02  -2.5381731e-02  -6.4095773e-02  -6.2658069e-02   3.2554097e-02  -4.2415987e-02  -2.1202497e-02   1.7493248e-02  -4.7532306e-02  -6.0851184e-02  -1.7485060e-02  -1.8018750e-02   5.2481007e-02   1.3667116e-02   4.0225358e-02  -2.8041197e-02  -2.2356319e-03  -2.2812925e-02  -1.7443650e-03  -1.5958806e-03   1.4982212e-02  -3.5045029e-02  -8.2357125e-02   2.4795360e-03  -5.4310467e-02  -2.8674363e-02   6.4124037e-03  -1.4300119e-04  -2.6348939e-02  -7.5230876e-02  -4.5998640e-02  -7.3126954e-02   5.8912697e-02  -1.6259952e-02   9.4327279e-03   1.1660776e-03  -2.8999114e-02  -3.4464750e-02  -7.1830317e-02   1.1261927e-02   1.0744672e-02  -1.4711876e-02   1.9507912e-02   2.8931632e-03  -1.9504545e-02   2.6060967e-02  -4.0753446e-02  -6.8967462e-02  -1.0056731e-04   3.4977664e-02  -4.8564569e-02  -6.6945176e-04   2.7105164e-02   8.5324545e-02   4.5843128e-02   5.2634873e-02   3.9959510e-02   2.9892282e-02   2.7087370e-02  -2.7210783e-02
  -3.8388840e-02   1.4723689e-02   1.1507263e-02   0.0000000e+00  -1.4618668e-03   2.2674210e-02  -2.5515515e-02   2.6984551e-01  -4.2605062e-02   2.6621083e-02   4.8216758e-02  -1.4135468e-02  -5.0266133e-02  -3.3801951e-02  -4.1584920e-02  -4.8524040e-03   1.8513114e-02   2.0891923e-02  -2.3765879e-02   4.0515051e-03  -6.8496479e-02  -8.2012314e-02   5.7687237e-02   2.3017845e-01  -3.4210715e-02   6.0366244e-02  -2.4631575e-02   2.4150168e-02   7.5316819e-03   2.2796858e-02  -3.9161125e-02   6.0401771e-02  -3.6018267e-02   3.1452034e-02  -2.6998789e-02   1.5395285e-02   5.7059163e-02  -3.7780456e-02  -1.2871980e-01   9.1393686e-03  -1.0875354e-01   5.2950012e-03  -1.1878958e-02  -3.7328083e-02  -8.6589169e-02  -3.0884393e-03   7.9831892e-03   2.4720531e-02  -1.0280639e-02  -3.7415637e-02   3.8006755e-02   4.0754371e-02   2.0430332e-02  -8.4346760e-02  -1.6893217e-02  -3.1201845e-02  -5.2324505e-02   7.4348854e-03  -3.1255480e-02  -2.9527823e-02  -7.2535230e-02  -5.5323759e-02  -8.5237579e-02   2.3746387e-02   8.7737018e-02   2.3418734e-02  -8.0892926e-02  -2.2533380e-02  -1.3045875e-03   1.1176393e-01   4.1679341e-02   1.3911812e-01  -3.4025936e-02   2.7888026e-02  -1.1892906e-02  -3.9673745e-02  -7.8819274e-02  -3.9432629e-02  -1.1484253e-01   2.7331035e-02  -1.1029634e-02  -4.3203018e-02   3.7922006e-03  -3.2150204e-02  -1.6199566e-02   2.1936334e-02   1.8265777e-02   7.1634477e-02  -1.7159453e-02   1.0097693e-02
  -1.1269971e-02  -2.1315785e-02   2.8796505e-03  -1.4618668e-03   0.0000000e+00  -1.5660191e-03   8.6804606e-03   2.4381999e-02   4.6180148e-02   1.1287023e-01  -3.7247721e-02  -1.7338974e-02   8.8982974e-03  -8.7495942e-03  -1.8791421e-03  -1.0578511e-01  -6.5668386e-02  -2.8152464e-02  -2.7117319e-02   4.7865645e-02   1.2433827e-01  -3.2802606e-02  -4.0829399e-02  -1.0679787e-01   6.6240669e-02  -3.5710082e-02   1.1146128e-01   1.6146206e-02   1.9348359e-02   1.1892055e-01   8.5810932e-03  -2.2115093e-03  -9.4568755e-03   6.7849720e-02   1.9452983e-02  -3.0753582e-02  -4.7822965e-03  -7.5554622e-02   4.3877195e-02   7.4253723e-02   2.4482517e-02  -1.6250817e-02  -6.5046989e-02  -1.6562233e-02   1.7286837e-02   6.1650793e-02  -5.3838515e-02  -8.0052211e-02  -3.4888229e-02   2.4613629e-02  -3.1536522e-02   1.4551468e-02   1.1723003e-02   7.1397365e-02  -6.0671975e-03  -1.5550110e-02   2.9801460e-03   1.0406196e-02  -4.2406198e-02  -1.7452401e-02  -1.7442513e-02  -6.6785278e-02  -7.0417703e-02  -2.6321747e-02   6.4187861e-02  -7.1943435e-04  -7.0944537e-02  -2.5026673e-02  -1.0494838e-02   1.2768685e-02  -1.5448728e-02  -8.4880707e-03  -1.8006164e-02  -1.1545585e-02   8.6206889e-02  -5.5038590e-03  -3.3733438e-02  -4.4388732e-02  -2.7747184e-02   1.5369361e-02  -4.0278829e-02   6.1363587e-03  -1.4933552e-02  -5.8078235e-02   1.1644675e-03   1.0612928e-02   1.3303797e-02  -4.4537270e-02  -9.1921890e-03   4.3008330e-02
  -3.1960996e-02   9.4578195e-03  -1.8985853e-03   2.2674210e-02  -1.5660191e-03   0.0000000e+00   4.2231344e-02   5.9825879e-02   9.5581224e-03   6.3566256e-02  -4.9622670e-02   1.4899995e-02   4.2388289e-02   2.1299411e-02   3.8203987e-02   1.1306013e-02   2.7505850e-02  -2.8388737e-04   2.7578733e-03  -1.7387013e-02   6.6617436e-03   5.4825332e-02  -1.1324290e-02  -5.0197916e-02  -6.1179454e-02   1.2397003e-01   1.6040955e-01   2.6026138e-01   4.5237767e-02   6.0910218e-02   1.7885852e-02  -1.9395735e-02   3.3038163e-02   1.2990508e-02  -5.3437695e-03  -2.6186423e-02  -1.2040755e-03  -7.1914651e-02  -4.5230942e-03  -1.5032844e-02  -6.4698384e-02   4.0873850e-02  -4.8040440e-02   2.8359235e-05  -1.7740976e-02   6.2849326e-02  -8.3680426e-02   1.0694968e-02   4.2485321e-02   7.8276108e-03   5.9478271e-02  -2.6241692e-02   9.7384051e-02   4.8312458e-02   5.6476809e-02   2.8527527e-02  -5.8554297e-02   2.5176943e-03  -1.0078109e-02   1.6950573e-02  -2.2159131e-02   1.2258108e-02  -2.0024170e-03  -8.5641939e-02  -2.2261270e-03   3.3797152e-02   5.8419417e-02   1.1514173e-02  -2.9013088e-02   8.2716491e-02   2.1674603e-02   4.4977805e-02  -4.5613455e-02  -2.2981605e-03   2.7476791e-02   9.1924640e-02  -1.6172621e-02  -2.7718738e-02   3.5225993e-02  -5.5156056e-02   2.9222181e-02  -4.8182353e-02  -2.2846054e-02  -4.1342487e-03  -6.3458139e-02  -3.1202446e-02   8.0376268e-02   2.9172602e-02   3.4799419e-02  -4.5256637e-03
   6.9882818e-02  -1.7742499e-02   9.5183368e-03  -2.5515515e-02   8.6804606e-03   4.2231344e-02   0.0000000e+00   2.3438450e-01   7.5976392e-02   5.4226846e-02   4.3948362e-02   1.1057838e-02   1.1632755e-01   3.7803503e-02   6.9031862e-02  -1.1147296e-01  -9.2156178e-02  -5.1506940e-02  -2.7173228e-02  -6.5706843e-02  -5.2610970e-02  -7.8725957e-02   3.5533787e-02  -9.3551949e-04   1.1930927e-01   3.4400846e-02  -5.5149503e-03   4.4347160e-02  -3.6125944e-03   5.4873384e-02   8.5922929e-02   2.8659958e-02   1.2056237e-02  -5.4828592e-02  -8.4885383e-03  -1.3207858e-01  -9.9395088e-02  -3.5402936e-02  -9.2372907e-03  -8.0544763e-02  -2.1808441e-02  -9.3755455e-02  -5.3479803e-02  -2.8207425e-02  -4.8703155e-03   1.4683901e-03   8.6828220e-02  -8.4399259e-03  -1.9591294e-03  -2.7703197e-02  -1.7452168e-02  -5.5877103e-03  -8.4342001e-02  -4.0055720e-02  -4.1066388e-03  -4.3807111e-02   2.2488462e-02  -3.0099009e-02   2.9562293e-02  -1.8752226e-02   6.9831671e-02  -4.6599154e-02   3.4614838e-03  -5.1237469e-02   9.5875789e-02  -2.3055711e-02   2.1170202e-02  -2.3454690e-02  -2.5645350e-02  -1.0495687e-01   8.3166684e-04  -1.7255400e-02   1.3844231e-01   2.1372192e-03   5.2392371e-02  -1.1088408e-02  -3.6232902e-02   4.7101395e-02  -4.7492772e-02  -4.6483684e-02   4.8264995e-02   5.6396006e-02   2.3032957e-02  -7.8187597e-02  -3.5234657e-02   1.7858526e-02  -1.1180690e-01  -5.3720949e-02  -3.7180449e-02  -5.5511382e-02
  -1.1594302e-02  -7.0449206e-02  -3.2842941e-02   2.6984551e-01   2.4381999e-02   5.9825879e-02   2.3438450e-01   0.0000000e+00  -5.0078206e-02   1.0268564e-01   8.6938434e-04   7.4574964e-02   4.6642051e-03   2.8673363e-01   3.8812996e-02  -2.3590186e-02   7.6013859e-03   2.9116084e-02   1.5253657e-02  -1.1656284e-01  -7.0272188e-02  -7.9487048e-02  -2.8753756e-02  -5.5241613e-02  -5.1263219e-02  -7.8347413e-03  -2.0543380e-02   2.2941820e-03   3.4182856e-02  -2.7905294e-03   4.6000862e-02   4.5955191e-03  -1.3733456e-02   5.2108782e-02  -8.3400886e-02   3.7612409e-03   9.4918113e-02  -2.7647275e-02   1.3370749e-03  -2.1251712e-02  -5.3056266e-02  -9.1832924e-02   1.2343394e-02  -4.1914813e-02  -9.1734851e-02   4.8324327e-02   2.5682249e-02  -6.3471790e-02  -2.9967686e-02  -3.4727959e-02   2.1184929e-02  -2.8710641e-02   4.3231580e-03  -6.4352076e-02  -3.7187865e-03  -5.7581560e-02   1.1400514e-02  -1.7751622e-02  -5.4204152e-02  -6.8349009e-02  -6.3256303e-02  -2.8018834e-02  -4.4619954e-02   1.9684758e-02  -4.8575495e-03   6.3441679e-02  -5.3386928e-02  -1.2199324e-02   1.1568392e-01  -2.5105835e-02  -6.0758444e-03   5.8498709e-02   1.5720686e-02   3.9538466e-02   1.0401004e-02  -7.1989952e-02  -4.2372172e-02  -1.2554372e-02  -1.0997474e-01  -1.0370254e-02   2.9916770e-02  -4.1482042e-02  -1.4044155e-02  -3.4547993e-02  -1.3794547e-02  -1.4270767e-02   7.1673879e-02  -3.2291832e-02  -8.7466794e-02  -1.3362811e-02
   7.0695148e-03  -9.7540931e-02  -1.0450181e-02  -4.2605062e-02   4.6180148e-02   9.5581224e-03   7.5976392e-02  -5.0078206e-02   0.0000000e+00   8.5672208e-02   3.6574615e-02  -7.1055441e-02   3.2477291e-02  -4.5313394e-02   3.8287278e-04  -2.4955549e-03  -3.4550933e-02   6.9035318e-03  -2.5529539e-02  -7.1849022e-02  -1.8887190e-02   4.1000111e-02   2.3627801e-03  -7.0901394e-02  -4.7464258e-02  -8.4526042e-03   1.4246885e-01  -4.9055315e-02   1.4686047e-03  -2.3323422e-02  -3.9298733e-02  -1.0127026e-02   1.8556124e-02   3.8244695e-03  -1.0767194e-01   2.3027201e-02  -2.1588680e-02  -1.0558791e-01  -3.5755648e-02  -6.7419883e-02  -3.3278313e-02   8.2986937e-02  -3.8467286e-02  -1.8587503e-02   7.9633570e-03  -1.2406687e-01  -1.4120971e-02   3.0562871e-02   1.4779106e-02   1.7243070e-02  -1.2709706e-02   1.0552026e-02   1.0711079e-02   2.3520076e-02   1.4095359e-02  -4.5418831e-03  -2.8852509e-02  -2.7022058e-02   3.3297703e-02  -4.4624374e-03   2.8650655e-02   3.4913840e-02  -3.2683418e-02  -3.9103043e-02   8.5060721e-02  -2.9241808e-04  -1.0106268e-01  -4.6178858e-02  -1.4426429e-02  -2.7493266e-02  -3.3485171e-02   2.2474379e-02  -3.7028601e-02   1.2117472e-02   5.0731178e-02   5.4323686e-02   2.5362111e-02  -1.3680851e-01  -6.2169047e-02  -4.9367722e-02  -4.2096462e-02   2.8164277e-02   3.5896205e-02  -5.8132150e-02   3.7459897e-02  -9.0423409e-03  -8.0809286e-02  -3.3017660e-02   5.2093357e-03   3.4826074e-02
  -4.4347664e-02  -1.3882664e-02  -1.8079863e-02   2.6621083e-02   1.1287023e-01   6.3566256e-02   5.4226846e-02   1.0268564e-01   8.5672208e-02   0.0000000e+00  -4.6925621e-02   6.0533024e-02  -3.5815798e-02   6.7043535e-02  -4.0550302e-02   3.3413935e-02   2.9345291e-02  -5.6719069e-02  -2.7757891e-02  -1.7740544e-02  -6.6136366e-03   4.1727124e-02  -1.0548147e-01  -9.7403101e-02  -6.8500888e-02  -1.7463214e-01   1.3916259e-01   8.7965756e-02  -3.3791679e-02  -1.5451299e-02   1.5503477e-02   1.7579203e-02   7.7644405e-02  -2.7948896e-03  -1.9780497e-02  -2.3121227e-02  -1.0924795e-01   6.1843979e-02  -1.2424058e-01  -1.1032747e-01  -3.4996505e-02   2.1054401e-02   7.2127785e-03  -8.3804783e-02   2.8370257e-02  -1.1985749e-02   1.1219986e-01   5.7334180e-02   2.3989987e-02   8.4433531e-02   2.7724660e-02  -2.2469671e-02  -5.2338486e-02   4.7287220e-03   2.8113489e-02   8.5004947e-02  -4.1480194e-02  -3.2567708e-02  -6.6272716e-02  -1.0332416e-02   6.1189687e-02   1.5155824e-01  -1.0482119e-01  -4.7784416e-02   4.1453874e-02   1.3275090e-01   3.6751345e-02  -2.4079724e-02  -4.9077093e-02  -8.6375111e-02   3.8289961e-02   4.8355682e-02  -2.5313989e-02   2.8683481e-02  -2.7430972e-03   1.1439889e-02  -9.4551799e-02   4.7907093e-02   1.8815173e-02   8.2577694e-02   3.9511806e-02  -6.8674261e-02   1.1106711e-03   5.9406833e-02  -5.8428078e-02  -3.6805209e-02   9.3227041e-02  -1.6700859e-02   2.3464559e-02   1.4888932e-02
   7.4573447e-02  -3.0883001e-02   1.9432112e-02   4.8216758e-02  -3.7247721e-02  -4.9622670e-02   4.3948362e-02   8.6938434e-04   3.6574615e-02  -4.6925621e-02   0.0000000e+00  -2.9602629e-02   1.8044271e-01  -4.2946126e-02   6.8325900e-02  -1.8730906e-02   3.9755406e-04   3.4661213e-02   1.2682754e-01   1.4747860e-02   1.2844317e-01  -1.4306573e-01  -9.2859813e-03   3.6730009e-03  -5.4912793e-02  -7.8976561e-02   5.7915847e-02   1.0604251e-02   8.9091597e-02   5.2359299e-02  -7.6461334e-02   2.9837778e-02   2.9424124e-02   9.0640077e-02   3.8074885e-03  -4.6459294e-02   3.4463271e-03  -3.6535420e-02  -4.7156409e-02   7.6217477e-02   1.1806738e-02   2.3725099e-02   2.7460980e-02  -1.6325088e-02  -4.5560569e-02   5.3552769e-03  -8.5222209e-03   3.1977467e-02  -2.7763401e-02  -7.5509194e-02  -6.7912090e-03  -5.6306635e-02  -5.4848856e-02  -6.0146015e-02   2.8372995e-02  -2.1450645e-02   1.3207717e-02  -2.7140053e-02   2.6917292e-02   4.2441666e-02   1.0741997e-01   2.1963964e-03   4.5298278e-02   1.3777167e-01  -9.2838271e-02  -7.9029534e-02  -7.8140978e-03  -1.0549517e-01  -5.0564937e-02   2.8946325e-03   6.9770262e-03  -1.0609825e-02   1.0327760e-02  -5.3354598e-02  -7.4151139e-02  -5.2178474e-02   1.7871491e-02  -6.2781312e-02  -5.4074999e-02  -1.8743954e-02   6.6943633e-03  -4.7572839e-02   3.5487189e-02  -1.3810279e-02   5.1615825e-03  -2.8451632e-02  -6.3038219e-02  -6.2987240e-04  -2.9507088e-02  -1.4992362e-02
   7.2126898e-02   1.4386062e-01   2.1217059e-02  -1.4135468e-02  -1.7338974e-02   1.4899995e-02   1.1057838e-02   7.4574964e-02  -7.1055441e-02   6.0533024e-02  -2.9602629e-02   0.0000000e+00   1.0772009e-01   2.6146165e-01   5.3892692e-03   1.9194585e-01  -5.0701416e-02   1.9010523e-01  -3.0709174e-02   1.0614620e-02  -6.5825414e-02   6.8770350e-02   1.8736841e-02   1.8015953e-02  -2.5409281e-02  -5.8603946e-02  -3.3420749e-04  -8.5215144e-02  -3.6885846e-02   1.2522230e-02  -5.9578875e-02   9.6123377e-02  -1.1222847e-01  -7.4881655e-02  -3.6054881e-02   1.0970435e-01  -6.2075602e-02   1.1624719e-01  -1.8872013e-02   2.5328165e-02  -1.1023133e-02  -3.9991014e-02   7.8402908e-02  -5.3321722e-03  -4.0070671e-02  -3.7503140e-02   2.6304897e-02   4.0182604e-03  -6.2530223e-02  -9.3522347e-02  -1.0931952e-02  -2.9095430e-02  -1.2182917e-01  -1.8897799e-02  -3.1445683e-02  -1.9962221e-02   4.5080232e-02  -9.1678157e-03  -8.7452534e-02   1.6991337e-02  -4.3261926e-02   1.0471841e-01   5.4195992e-02   3.2464576e-02   4.7597443e-02   4.0151487e-02  -4.4966623e-02  -2.6308822e-02  -8.5502567e-02   1.4807282e-02  -1.0962116e-01  -2.3886526e-02   1.0855310e-03   2.4990245e-02   4.6603117e-02   8.3193870e-02   7.3226511e-02  -1.2069288e-01   5.2121542e-02  -6.5094053e-03   2.0149067e-02  -1.6398426e-02  -5.6155390e-02   5.1927732e-02   5.0735479e-02  -3.6431743e-02  -6.1925349e-02   1.1264408e-01   9.0335115e-02   1.9715897e-02
   1.1066863e-01  -1.1565537e-02   2.1000589e-02  -5.0266133e-02   8.8982974e-03   4.2388289e-02   1.1632755e-01   4.6642051e-03   3.2477291e-02  -3.5815798e-02   1.8044271e-01   1.0772009e-01   0.0000000e+00   1.5967285e-01   1.0902259e-01   2.3061884e-02  -2.4992691e-02  -1.1507001e-01  -3.4535287e-02  -4.2762093e-02   4.9322681e-02  -1.1338689e-01   2.9444869e-03  -3.1478620e-02   3.0602409e-02  -3.4332869e-02  -8.5591831e-03   2.0579556e-02   7.2886115e-03  -2.6005579e-02  -1.6647873e-01  -1.0413442e-01   4.7754653e-02   4.1566011e-02  -4.3928034e-02   2.2673565e-02  -4.1560523e-02  -5.4477609e-02   4.7237871e-03   1.7018203e-02   2.1674516e-02  -2.2099427e-02   7.1762078e-04   2.3877845e-02  -3.4370414e-02  -4.5256659e-02  -8.3648853e-02  -3.1685288e-02   4.0364721e-02  -6.1785241e-03   2.3161656e-02  -3.9663813e-03  -1.5699917e-02   4.9448105e-02  -4.2908283e-02  -3.8652838e-02  -3.2562823e-02  -1.5724030e-02  -5.3840236e-02  -2.6275924e-02   3.6307206e-02   1.9585385e-03   5.3076680e-02  -2.9863905e-02   5.6296845e-02  -5.8982912e-02   1.0433861e-02  -1.0063103e-01  -7.9003923e-02   3.3226285e-02   5.3907886e-02  -6.7058689e-03  -1.1450745e-01  -7.4283645e-02  -1.4752235e-02  -2.8816379e-02   1.0697109e-01  -6.2210804e-02   5.7221444e-03  -7.9333582e-02   4.4335449e-02   2.4815130e-02   5.3055340e-02   5.7694532e-02   8.8457744e-02  -2.4647216e-02  -5.6183707e-02   9.8422729e-02  -2.3106572e-02  -2.6650225e-02
   8.9387342e-03   1.7610432e-03  -8.0787807e-02  -3.3801951e-02  -8.7495942e-03   2.1299411e-02   3.7803503e-02   2.8673363e-01  -4.5313394e-02   6.7043535e-02  -4.2946126e-02   2.6146165e-01   1.5967285e-01   0.0000000e+00   3.6211612e-02   1.4047969e-01   5.9997390e-02   1.7853409e-02  -1.1135101e-03  -3.3227463e-02   8.6706217e-02  -1.4322537e-02  -1.4511530e-01  -8.5883371e-02  -3.8720141e-02   3.0408059e-02  -6.6178705e-02  -7.2310215e-02   2.2505570e-02  -6.3820080e-02  -8.1390334e-03  -7.4670438e-03  -6.7255573e-02   3.1835521e-02   5.3515147e-02  -3.1201267e-02   4.0338515e-02   4.7531067e-02  -5.0575810e-02  -7.0961345e-03   1.0034217e-01   6.8560567e-02  -4.1584040e-02   2.6125947e-02  -5.8043053e-02  -5.4799315e-02  -3.8452996e-02   6.6100263e-02   6.2527500e-02   1.3259845e-01   6.4034307e-02  -1.8412171e-02   3.0011737e-02  -1.1825513e-01   1.6585216e-02   2.8004327e-02  -1.6563246e-02  -1.8009251e-02   1.6820788e-03  -2.0289089e-02  -6.6417719e-03   7.0095253e-02  -3.9533785e-02   5.8914471e-02   3.2661286e-02   1.0290175e-02   3.3083476e-02   5.0884975e-02   2.1417827e-02   6.0571765e-02  -1.2483435e-01   5.2781794e-02  -6.1585207e-03   8.7629077e-04   8.3849204e-02   1.5268287e-02   4.6307397e-02  -6.8181795e-02   6.2359114e-02  -7.4832898e-02  -1.5808626e-02  -2.4791910e-02  -1.7845918e-02   3.7932779e-02  -7.9191785e-03  -8.3382589e-02  -1.1830726e-01  -1.2262881e-02  -9.2832408e-03  -6.6757930e-02
  -1.1455976e-03  -1.3420161e-02   6.9705271e-03  -4.1584920e-02  -1.8791421e-03   3.8203987e-02   6.9031862e-02   3.8812996e-02   3.8287278e-04  -4.0550302e-02   6.8325900e-02   5.3892692e-03   1.0902259e-01   3.6211612e-02   0.0000000e+00   1.7251917e-01  -6.4039516e-02  -6.5223698e-02   1.4883306e-01  -2.8966935e-02   8.1679677e-02   1.4513598e-02  -2.4359362e-02  -3.6667770e-03   1.7296666e-02  -1.9175987e-02   1.4570220e-03  -4.5216756e-03   2.1857766e-02   1.0803907e-01   1.5833700e-01  -5.1612446e-02  -3.1107434e-02  -1.1751705e-02  -6.9539438e-02  -3.4037872e-02   1.1021494e-01   4.7492875e-03  -9.1324514e-02  -5.4354300e-02   4.6472097e-02  -2.7866960e-02   5.7595493e-02  -1.8903925e-03   6.1024607e-02   8.1471474e-02  -5.6207224e-02  -3.4371290e-02  -3.3251854e-02  -5.3707074e-02   3.0622282e-02   7.2224153e-02   5.6070711e-02   7.5785938e-02  -1.4254985e-02   4.2307231e-03  -4.3951886e-02  -1.6146835e-02  -1.6442067e-02  -1.5550790e-02   6.3183483e-03  -3.3135940e-02   2.2360860e-02  -2.2284929e-02   6.2365893e-02   3.1255198e-04   9.3406963e-03  -2.9336118e-02   2.0452154e-02   8.4928304e-02   1.8556158e-02  -1.0473799e-02   6.5727109e-02  -6.6019554e-02  -6.9413667e-02   1.2926368e-01   4.0043471e-02   3.2043575e-02   5.2970249e-02  -2.7180376e-02  -3.0394649e-02  -8.5155061e-03   2.2441659e-01   7.0223525e-02  -4.6875870e-02  -3.7577867e-02  -2.6070823e-02   7.3933194e-02   2.7875573e-02  -9.0712196e-04
   6.6895950e-03   3.1042270e-02   5.1313149e-04  -4.8524040e-03  -1.0578511e-01   1.1306013e-02  -1.1147296e-01  -2.3590186e-02  -2.4955549e-03   3.3413935e-02  -1.8730906e-02   1.9194585e-01   2.3061884e-02   1.4047969e-01   1.7251917e-01   0.0000000e+00   1.4897864e-03  -3.6157581e-02   8.8573349e-02   1.6862906e-01  -4.3012606e-02   1.8433383e-02  -2.0561192e-02   7.0593484e-02  -1.0240572e-01  -3.3283989e-02  -1.8738383e-03   8.0434025e-02  -1.3389801e-01   1.2201393e-01   5.9920944e-02   5.0463071e-02   6.8755381e-02   1.1143122e-01   5.1995647e-02  -6.4868499e-02  -3.8511398e-02   1.5642380e-03  -3.4719075e-02   1.5923200e-02  -6.4243723e-02   7.4876068e-02   1.1562405e-02  -1.7799238e-02  -8.0864097e-02  -1.3108344e-03  -3.1355235e-02   4.2186383e-02   6.4367195e-02  -2.9324661e-02   9.0694650e-02  -1.0345608e-02  -1.0207959e-02  -7.0633661e-02  -6.2215595e-02  -7.5157294e-02  -5.9014303e-02  -1.5264776e-02  -3.3925773e-02  -1.7840793e-02  -2.5292484e-02   7.1554854e-02   1.1325000e-02  -3.8921811e-02  -1.2215000e-02   6.8044169e-02  -1.0095209e-01  -8.3470636e-02  -2.8863756e-02   2.8978718e-02   3.2582491e-02  -3.3337937e-02  -3.2319646e-02  -4.5624787e-02  -5.9095871e-02   3.0923864e-02   1.8079758e-02  -1.3962876e-02  -3.3762589e-02  -1.9259658e-02  -6.6906621e-02  -4.7220082e-03   4.2781818e-02   3.6232876e-01  -4.0914211e-04   9.3280732e-02   6.2150979e-02   4.3000429e-02  -6.1908558e-02   4.3532985e-02
   6.8783557e-02   7.8513928e-02  -4.6579235e-02   1.8513114e-02  -6.5668386e-02   2.7505850e-02  -9.2156178e-02   7.6013859e-03  -3.4550933e-02   2.9345291e-02   3.9755406e-04  -5.0701416e-02  -2.4992691e-02   5.9997390e-02  -6.4039516e-02   1.4897864e-03   0.0000000e+00  -1.1411761e-02  -2.3690568e-02   1.3969722e-01   1.9381802e-01  -2.8863999e-02   3.7543623e-02   2.8728174e-02   1.5288361e-02  -7.5481946e-02  -1.7252439e-02  -6.1784668e-02   6.3377013e-03  -3.3722129e-02  -2.1604417e-02   3.1918311e-02   5.5954775e-02   2.4585475e-02   2.3192887e-02  -1.4264721e-01   4.2616148e-02   2.0508870e-02   6.8941067e-02  -9.4837001e-02  -5.5293228e-02   6.8670668e-02  -3.0973096e-02  -3.2199956e-02  -1.6567714e-02  -2.0885860e-02   8.8251962e-03  -2.1257238e-02   8.5035174e-02   6.5249776e-02   1.3478421e-02  -9.7584651e-03  -3.2716641e-02  -5.5645757e-03   9.5679767e-03  -1.0493748e-03   9.0338656e-02   4.8699430e-02  -8.8400179e-02  -1.9788404e-03  -6.6026008e-03   2.0095033e-02  -1.1513204e-01   1.3192928e-02  -3.5730594e-02  -2.7463081e-02  -2.8904954e-02  -2.6989064e-02   1.8695838e-02  -1.4407301e-03   2.4254545e-02  -2.4193834e-02  -6.9445063e-02   2.1086595e-02  -1.0040763e-01  -4.0964887e-02  -1.4192096e-01  -5.1455480e-02   2.3205520e-01   3.1214181e-02   8.6137421e-02  -3.4700512e-02   6.1468178e-02  -8.0256942e-02   1.6748889e-02  -1.2917015e-02  -5.4938611e-03   8.8709233e-04  -3.1887414e-02   3.5584579e-02
   3.2998845e-02   7.7931464e-02  -1.9875921e-02   2.0891923e-02  -2.8152464e-02  -2.8388737e-04  -5.1506940e-02   2.9116084e-02   6.9035318e-03  -5.6719069e-02   3.4661213e-02   1.9010523e-01  -1.1507001e-01   1.7853409e-02  -6.5223698e-02  -3.6157581e-02  -1.1411761e-02   0.0000000e+00   3.5092850e-02  -3.5764042e-02   4.2081800e-02   2.6009101e-02  -1.4281275e-02  -4.1688712e-03  -2.9530871e-02   7.2274467e-02   6.5250222e-02   5.7502180e-02   2.9724544e-02  -1.0609672e-02  -3.9803384e-02   4.1679261e-02  -3.0102713e-03  -8.2449687e-02   2.8723855e-02  -9.1696780e-02  -8.2817314e-03  -2.5346509e-02  -4.5222147e-02  -1.0289099e-02  -1.7692132e-02  -9.4600156e-02  -5.0867572e-02   3.5980915e-02   1.1135128e-02  -2.7869245e-02   2.1719896e-02   3.1666407e-02  -1.7843584e-02  -1.0229898e-01  -3.1014374e-02  -3.2660691e-02   4.1560767e-02   7.7909317e-02   1.0761008e-03   3.0155423e-02   6.6214919e-02   9.3361342e-02  -2.3627284e-02   1.3977623e-02   2.3380751e-02   3.5249673e-03   9.2695042e-02   1.1624268e-01   3.1531339e-02  -2.6531516e-02   5.1922194e-02  -5.8215236e-02   1.0991059e-02   1.1683479e-02  -7.7413447e-02   6.8814681e-03   1.0561375e-02   1.5445419e-02  -1.8873258e-02   1.0917699e-01  -2.7467127e-02   5.8338393e-03   2.9909860e-02   1.9005949e-01  -2.4221962e-02   1.3799951e-01  -6.8402932e-02  -4.8885829e-03  -3.4839700e-02  -7.9057383e-02   2.6219435e-02   9.6547878e-03  -1.5890353e-02  -5.7575735e-02
   6.2763623e-02  -1.9562760e-02  -8.1253443e-03  -2.3765879e-02  -2.7117319e-02   2.7578733e-03  -2.7173228e-02   1.5253657e-02  -2.5529539e-02  -2.7757891e-02   1.2682754e-01  -3.0709174e-02  -3.4535287e-02  -1.1135101e-03   1.4883306e-01   8.8573349e-02  -2.3690568e-02   3.5092850e-02   0.0000000e+00   1.7584727e-01   4.1500973e-02   1.5633217e-02   2.4863866e-02  -2.0568482e-02  -4.6026032e-02  -1.2885621e-01   5.7430386e-02   1.6739047e-03  -4.2583180e-02   3.7333482e-02   1.6383665e-01  -1.1050452e-01   9.4745266e-02  -2.9610695e-02  -1.0200952e-01   1.4444419e-03   8.9470191e-02  -2.1265031e-02  -8.1364601e-02  -5.8677410e-02  -2.7309433e-02  -8.2152551e-02   3.5334392e-02   7.6547209e-02  -1.2439366e-01   9.4079305e-03  -6.2780967e-02   3.5135899e-02  -6.9812523e-02  -2.1390502e-02   6.2995893e-03   2.9919746e-02   2.6087366e-02  -2.6519629e-02   9.8302127e-02   4.9054321e-02  -1.6589316e-02  -5.6090501e-02  -2.5879459e-02  -1.8418394e-02  -6.6646872e-02   4.5156806e-03  -8.2297559e-03  -7.1496009e-02  -1.3942420e-01  -3.3573967e-02   3.0819120e-02  -7.4032357e-02   1.1933397e-01  -1.9381994e-01   1.0336280e-01  -4.3134694e-02   4.3706760e-02   2.5222739e-02   1.4096795e-02   5.6800258e-02  -3.7557075e-02  -2.3818393e-02   3.5782129e-02   3.5168265e-02   6.7872416e-02  -9.5558416e-03  -9.6849290e-02   3.9486800e-02  -3.4570752e-02  -2.6655913e-03  -1.0854179e-02  -2.1357903e-03   1.2830653e-02  -1.0182625e-02
   5.5924642e-02   7.7524435e-02   2.5216168e-02   4.0515051e-03   4.7865645e-02  -1.7387013e-02  -6.5706843e-02  -1.1656284e-01  -7.1849022e-02  -1.7740544e-02   1.4747860e-02   1.0614620e-02  -4.2762093e-02  -3.3227463e-02  -2.8966935e-02   1.6862906e-01   1.3969722e-01  -3.5764042e-02   1.7584727e-01   0.0000000e+00  -2.6418269e-02  -6.4795608e-02   9.9397059e-02   2.2165418e-02  -1.3682475e-02  -1.9344137e-01   2.7348344e-02   8.7302599e-02  -4.4376461e-02   1.1896857e-02  -7.6047729e-03  -2.8565529e-02  -4.4080994e-02   1.8465432e-01  -6.3511639e-02   2.7166453e-02   4.1409306e-02   1.2872215e-02  -5.2019317e-02   5.9782730e-02   1.4617875e-01  -1.5740613e-01  -7.7628117e-02   2.8357365e-02   2.1238095e-03  -3.6695943e-02  -1.6297508e-02  -4.6705387e-02  -4.2450894e-02   1.1251309e-02   2.1127591e-02  -3.8383782e-03   4.6341760e-02  -2.5241891e-02  -5.5324467e-02   5.6609748e-02  -5.5362268e-02  -2.6777625e-02  -1.4873727e-01  -3.5262824e-02   1.8669184e-02  -7.6840853e-02  -8.8893985e-02  -1.3752253e-02  -1.4243472e-02  -4.9035282e-02   1.7682899e-04  -7.0997697e-03  -9.1248163e-02   1.8084525e-01   5.9121606e-02  -1.1757914e-01   7.5616165e-02   1.5411979e-01   2.3292111e-02   7.4631152e-02  -3.3625327e-02  -5.4574128e-02  -3.1757387e-02  -1.5030314e-01   3.7485526e-02   2.7694945e-02  -2.6215845e-02  -7.3119350e-02   1.5117808e-02  -6.1585327e-02   2.6778654e-02  -2.3122321e-01  -2.4739882e-02  -2.4388662e-02
   4.1118724e-02  -3.0890560e-03  -1.0144412e-01  -6.8496479e-02   1.2433827e-01   6.6617436e-03  -5.2610970e-02  -7.0272188e-02  -1.8887190e-02  -6.6136366e-03   1.2844317e-01  -6.5825414e-02   4.9322681e-02   8.6706217e-02   8.1679677e-02  -4.3012606e-02   1.9381802e-01   4.2081800e-02   4.1500973e-02  -2.6418269e-02   0.0000000e+00   2.6782761e-02  -1.7043350e-01   6.2502818e-02   2.2886357e-01  -9.6801938e-02   7.9585863e-02   6.0343839e-02  -9.7968334e-02   2.3223259e-02  -1.5176408e-02   7.3649664e-02  -1.0028403e-01   2.9391071e-02  -1.0249915e-01   8.1057239e-02  -8.2550474e-02   2.7459388e-02  -5.2325835e-02  -7.7652598e-02   1.5631945e-01  -1.1844857e-02   1.9466942e-02  -1.9852297e-02  -4.1216254e-02  -1.7247024e-02  -1.1231911e-01   3.3134123e-02   1.3613610e-02  -3.7525013e-02  -7.2765134e-02   5.4117458e-02   6.6536103e-02   9.0738204e-02   7.2486352e-02  -7.2849768e-02  -3.2892917e-02  -1.1456021e-02  -6.3120873e-02  -1.3192224e-02   2.4512611e-02   1.3945163e-02  -2.2190900e-02   8.1538042e-03   1.9048212e-02  -4.2992438e-02   2.0367376e-02   3.2901533e-02  -1.0670958e-01  -2.2812322e-02   1.4966393e-01   1.6187487e-01   1.0713017e-01   3.2002333e-02   5.9821981e-02  -1.9331300e-01  -6.9626349e-03   8.3598785e-03  -2.4423668e-02  -2.0375860e-02   8.0812043e-02  -7.3767295e-02  -1.1878930e-01  -7.7288235e-02   4.9781911e-02   2.3817488e-02   7.1802548e-02   2.4483558e-01  -1.5829474e-02   4.0974240e-02
  -3.1599094e-02   1.1069065e-01  -5.9445029e-02  -8.2012314e-02  -3.2802606e-02   5.4825332e-02  -7.8725957e-02  -7.9487048e-02   4.1000111e-02   4.1727124e-02  -1.4306573e-01   6.8770350e-02  -1.1338689e-01  -1.4322537e-02   1.4513598e-02   1.8433383e-02  -2.8863999e-02   2.6009101e-02   1.5633217e-02  -6.4795608e-02   2.6782761e-02   0.0000000e+00   3.5688110e-02   3.3205507e-02  -1.1701084e-01   1.3320431e-02   2.0611414e-01   3.8045844e-02   9.6677167e-02   9.1611586e-02  -4.8161739e-02  -7.5990591e-02  -5.5917467e-02  -6.6747759e-02  -2.3083517e-02   1.3444025e-01  -7.5726345e-03  -6.6959226e-02   2.1751841e-01   5.8540969e-02   2.5445508e-02  -2.0017358e-01   6.3468454e-03  -3.7549961e-02  -1.5566370e-01   9.6160610e-03   4.6955291e-03  -1.0991279e-01  -2.4435674e-02  -3.1131084e-02  -4.3886843e-02  -3.5571101e-03   7.7605773e-02  -5.8648387e-03  -8.9698570e-02   5.5423915e-02   2.8842749e-02   2.9665638e-02  -3.0216072e-02  -3.4257107e-02  -6.3134057e-02  -1.7213199e-02  -5.8085764e-02   1.2907014e-02  -4.3110473e-02  -3.7362161e-02  -1.3036626e-01   1.1664860e-02   1.7310297e-02   1.2952140e-02   5.6474746e-02   2.0644172e-01   2.5912033e-02  -1.0407265e-01   2.5765263e-02  -3.0158962e-02   7.6490315e-02  -1.2145286e-01   3.2437473e-02  -8.5636612e-02  -3.6697822e-02   2.3658489e-02   4.4450573e-02  -8.0365737e-02  -8.2581804e-02  -3.0932168e-03  -1.7516103e-01  -6.8797667e-02   1.1823624e-01  -2.7700443e-02
  -8.2610176e-02  -7.8162236e-02   1.3838332e-01   5.7687237e-02  -4.0829399e-02  -1.1324290e-02   3.5533787e-02  -2.8753756e-02   2.3627801e-03  -1.0548147e-01  -9.2859813e-03   1.8736841e-02   2.9444869e-03  -1.4511530e-01  -2.4359362e-02  -2.0561192e-02   3.7543623e-02  -1.4281275e-02   2.4863866e-02   9.9397059e-02  -1.7043350e-01   3.5688110e-02   0.0000000e+00   2.4298970e-01   1.3870456e-01  -1.3081456e-01  -1.6412648e-02   1.3063641e-03  -4.4686483e-02  -4.8124618e-02   1.2499927e-01   9.8864840e-02   1.1374407e-02  -5.0009712e-02   3.1845106e-02  -1.4120987e-03  -1.9193117e-02  -2.1622500e-02  -1.3686077e-01  -2.7146239e-02   3.3701527e-02  -4.6548284e-02   4.3381643e-02   1.4520757e-02   3.5809836e-02  -7.7852264e-02  -4.5634025e-02   1.8820219e-02   1.9032927e-02  -2.2322400e-02  -1.5680722e-02  -1.7582937e-02  -8.5247039e-02   1.8346225e-03  -7.7348562e-02   9.3186673e-03  -6.1395404e-02   1.5468576e-02  -5.0384539e-02  -6.1390643e-02  -1.2472746e-02  -7.6337782e-02   2.6052317e-02  -2.9502642e-02   6.4503570e-02   2.1538916e-02  -4.4665621e-03  -6.8733416e-02  -1.3604230e-02  -1.9121455e-02   8.2766625e-02   4.2610602e-02   2.6962109e-02  -4.0935506e-02  -1.3795941e-02  -1.5694896e-02  -9.0359849e-03  -2.9403852e-02   1.0749284e-01   4.5415530e-02  -9.3186146e-02  -6.8748591e-02  -4.6809007e-02  -4.1892241e-04   6.1269793e-02  -2.5265502e-02  -7.3414037e-02  -2.2690357e-02  -7.9777672e-03   1.7139328e-02
   2.5182234e-03  -1.0217370e-03   3.9252340e-02   2.3017845e-01  -1.0679787e-01  -5.0197916e-02  -9.3551949e-04  -5.5241613e-02  -7.0901394e-02  -9.7403101e-02   3.6730009e-03   1.8015953e-02  -3.1478620e-02  -8.5883371e-02  -3.6667770e-03   7.0593484e-02   2.8728174e-02  -4.1688712e-03  -2.0568482e-02   2.2165418e-02   6.2502818e-02   3.3205507e-02   2.4298970e-01   0.0000000e+00   8.5289514e-02   5.5877862e-03  -5.6381074e-03   3.1355279e-02  -1.0706999e-01  -8.5066889e-02  -1.0891273e-01   2.1274375e-01   4.2760833e-02   2.2702478e-02  -8.2130263e-02   4.4508252e-02  -6.0003969e-02  -1.0696317e-02  -6.2685259e-02  -1.4950258e-02   3.1932002e-02  -4.4026857e-02  -8.2667540e-02  -6.1125307e-02  -4.8727340e-03  -3.9577849e-02   2.4423554e-02   8.1046802e-03   3.5083101e-02   1.3620168e-02   1.1607389e-02   4.8093796e-02   2.3433564e-02  -5.0685941e-02   2.3345113e-02  -5.3985388e-02  -5.1952362e-02   1.5698302e-02  -1.6269929e-02  -5.9851953e-02  -2.1776176e-02  -7.1704388e-02  -5.7511746e-04  -6.3292542e-02   1.4825110e-02   5.5025568e-02   2.1624950e-02  -2.1872181e-02  -4.2404287e-02   4.9609794e-02  -1.0995894e-01   7.0452734e-02  -1.5422918e-02  -5.4288248e-02   1.3197075e-03  -1.4766431e-02  -1.1061328e-01   1.2484198e-01  -9.4268843e-02   1.4502298e-01  -7.8387752e-03  -6.9937689e-02   8.2611759e-04   1.0084570e-01   8.9622375e-02   5.6433443e-02  -4.3316694e-02   6.5543596e-02  -2.5653223e-02   4.1851251e-03
  -3.6200277e-02   2.8102961e-02   4.8001366e-02  -3.4210715e-02   6.6240669e-02  -6.1179454e-02   1.1930927e-01  -5.1263219e-02  -4.7464258e-02  -6.8500888e-02  -5.4912793e-02  -2.5409281e-02   3.0602409e-02  -3.8720141e-02   1.7296666e-02  -1.0240572e-01   1.5288361e-02  -2.9530871e-02  -4.6026032e-02  -1.3682475e-02   2.2886357e-01  -1.1701084e-01   1.3870456e-01   8.5289514e-02   0.0000000e+00   1.0301495e-01   1.1792230e-01   7.3952513e-02  -2.2861077e-02  -8.7768948e-02   2.3209824e-01  -8.9739704e-02   7.2784823e-02  -2.1039476e-02   1.5909156e-01   9.4487256e-02  -2.5623756e-02   2.0568263e-02   6.9111548e-02   7.7504950e-02   1.2762370e-02   4.6300569e-02   3.5890206e-02  -3.2050214e-02  -2.9402076e-02  -1.2544998e-02   3.3747377e-02  -3.2840651e-02  -3.3993742e-02   8.4339794e-02   6.0834637e-03   8.7481401e-02  -9.2154412e-02   9.2992317e-02   2.1370826e-03  -4.6380984e-02  -3.4908989e-02   9.4175249e-03  -3.6617646e-02  -1.9462465e-02   5.3559676e-02  -8.4004492e-02  -1.0973858e-01   1.1917780e-01   1.3520871e-01   2.1427322e-02  -1.1191256e-01  -8.1420257e-02  -2.9266514e-02   1.2829399e-02   3.4651101e-02  -8.5682950e-02  -9.5780022e-02   1.5964130e-01  -7.5278147e-02  -1.4237725e-02   4.4669824e-02  -1.2417789e-01  -1.5194012e-02  -6.0008825e-02  -1.5619889e-02   5.5419653e-02   6.1308027e-02   5.2049021e-02  -3.6472696e-02  -3.9381203e-02   1.2999414e-02   3.9038582e-02  -1.1098873e-01  -1.9796286e-02
  -1.5890569e-03   1.7386784e-02  -9.7482533e-04   6.0366244e-02  -3.5710082e-02   1.2397003e-01   3.4400846e-02  -7.8347413e-03  -8.4526042e-03  -1.7463214e-01  -7.8976561e-02  -5.8603946e-02  -3.4332869e-02   3.0408059e-02  -1.9175987e-02  -3.3283989e-02  -7.5481946e-02   7.2274467e-02  -1.2885621e-01  -1.9344137e-01  -9.6801938e-02   1.3320431e-02  -1.3081456e-01   5.5877862e-03   1.0301495e-01   0.0000000e+00   2.4000607e-01   1.2720344e-01  -3.2546933e-02   6.7004535e-02   4.7643013e-03   1.0252822e-01  -5.0270811e-02   2.3227969e-04   1.2758879e-01   2.9546797e-02   5.3599549e-02  -1.1911503e-02   1.8364451e-02  -4.1429817e-04   1.3434149e-02  -1.2201011e-01   1.5252862e-03   3.4573197e-02  -1.0079034e-01  -1.3974619e-02  -3.9329571e-02  -3.1987237e-02  -6.2098217e-02   5.2578997e-02   3.0071660e-02  -1.3821413e-02  -7.6835892e-02   9.4991628e-03  -1.9409716e-02  -1.8122193e-02   2.1739343e-05   5.3382715e-02   1.0097185e-02  -5.8858685e-02  -3.3410737e-02  -2.0593029e-02  -1.1642511e-01  -9.2389873e-03   4.1512110e-03   2.5937997e-02  -1.5599884e-01  -1.5962294e-02  -5.8395377e-03   1.1056940e-01  -4.9247241e-02  -3.6540573e-02   1.5863353e-01  -1.4561772e-01   1.6632025e-02  -5.2645857e-02  -2.5581404e-02   2.9667740e-02  -4.1474168e-03   7.6094505e-02  -5.0401016e-02  -4.6108670e-02   3.4547600e-04   9.3101827e-02   4.4089191e-02  -3.5029528e-02  -1.3583607e-02   1.3449613e-01   5.8724295e-02   4.5130739e-02
   7.4308604e-02  -4.6070967e-03   9.1673226e-02  -2.4631575e-02   1.1146128e-01   1.6040955e-01  -5.5149503e-03  -2.0543380e-02   1.4246885e-01   1.3916259e-01   5.7915847e-02  -3.3420749e-04  -8.5591831e-03  -6.6178705e-02   1.4570220e-03  -1.8738383e-03  -1.7252439e-02   6.5250222e-02   5.7430386e-02   2.7348344e-02   7.9585863e-02   2.0611414e-01  -1.6412648e-02  -5.6381074e-03   1.1792230e-01   2.4000607e-01   0.0000000e+00   9.7735836e-02  -7.9865159e-03   6.2360884e-02   6.6708046e-03   5.2922570e-02   1.0726808e-03   6.9224625e-02  -2.8435615e-02   2.9495141e-02  -5.4110316e-03  -9.1383576e-02   1.4308440e-02   4.4615766e-02  -6.6731321e-02   7.7456719e-02  -2.0811082e-02   6.6434019e-03   4.5856701e-02  -4.8753077e-02  -6.2868333e-02  -8.9262411e-03   4.8168834e-02  -4.7769000e-02   8.6211001e-02   1.4722093e-02  -3.1316279e-02  -2.1625483e-02   2.8250943e-02   9.3157545e-03   6.7648727e-04   5.5728513e-03  -7.5065826e-03   5.5811840e-03  -7.3369670e-02  -3.5027141e-02  -1.9337084e-02  -3.3548486e-02  -2.4682071e-02   3.8292230e-02  -2.9833763e-02  -1.5378990e-02  -2.5797965e-02  -3.2740523e-02  -3.5106434e-02  -5.2243546e-02  -1.2754378e-01   6.7795460e-03   1.2311140e-01  -2.0369484e-02   2.4351665e-02  -2.3777083e-02   3.0149056e-02  -1.0093374e-02   3.3005793e-02  -1.2241196e-02  -1.4220287e-03  -8.0603002e-02   6.1375899e-02  -1.3873405e-02   2.9570565e-02  -7.5448272e-02  -6.7797000e-02   5.9713944e-02
  -2.7420911e-02   7.7817831e-02   3.8521966e-03   2.4150168e-02   1.6146206e-02   2.6026138e-01   4.4347160e-02   2.2941820e-03  -4.9055315e-02   8.7965756e-02   1.0604251e-02  -8.5215144e-02   2.0579556e-02  -7.2310215e-02  -4.5216756e-03   8.0434025e-02  -6.1784668e-02   5.7502180e-02   1.6739047e-03   8.7302599e-02   6.0343839e-02   3.8045844e-02   1.3063641e-03   3.1355279e-02   7.3952513e-02   1.2720344e-01   9.7735836e-02   0.0000000e+00   1.5048483e-01   8.8299579e-02  -7.8813968e-03   6.0689295e-03  -8.7778599e-02  -4.8523082e-02   1.0454979e-01   7.0897220e-02   1.8793859e-02  -8.9091740e-02   1.1367382e-02  -8.4482687e-03   8.7360894e-02  -1.4490655e-01  -9.1776679e-02   4.6988532e-02   3.6983125e-02  -4.5735659e-02  -1.9714673e-02   8.7737965e-02  -4.5614766e-03  -3.7329651e-02  -4.7711493e-02   2.8474155e-02   5.1342087e-02  -1.9997076e-01   3.4448018e-02   4.8686735e-02  -2.9290449e-02   1.9814078e-02  -1.2843848e-02   5.9293746e-02  -5.7285119e-02   7.7074876e-03  -2.5395550e-02  -7.4649401e-02  -9.0913684e-02   4.5170041e-02   2.0812168e-02  -1.2987292e-01  -2.3525528e-02  -7.2465585e-02  -4.2806680e-02   3.0036888e-03   5.8117073e-02   3.4181294e-02  -1.5916092e-01  -4.2936419e-02  -1.1102945e-01  -6.0841753e-03   4.8600657e-02   6.3097320e-02  -1.2963778e-01  -1.2850303e-02  -9.8907388e-02   1.5349255e-01  -1.8903937e-02   9.6293648e-02   2.1015924e-01  -5.4830922e-03   3.2912247e-03  -6.9700706e-03
  -2.1017368e-02   4.4868757e-02   3.8647565e-02   7.5316819e-03   1.9348359e-02   4.5237767e-02  -3.6125944e-03   3.4182856e-02   1.4686047e-03  -3.3791679e-02   8.9091597e-02  -3.6885846e-02   7.2886115e-03   2.2505570e-02   2.1857766e-02  -1.3389801e-01   6.3377013e-03   2.9724544e-02  -4.2583180e-02  -4.4376461e-02  -9.7968334e-02   9.6677167e-02  -4.4686483e-02  -1.0706999e-01  -2.2861077e-02  -3.2546933e-02  -7.9865159e-03   1.5048483e-01   0.0000000e+00  -6.4815658e-03  -6.0531689e-02  -1.0381374e-01   5.0613650e-02  -5.8377725e-03  -9.6438603e-02  -2.1333431e-02   2.5042270e-02  -3.9330654e-02   1.9658500e-02   4.5684659e-02   2.9951083e-02   4.7137836e-03   3.0112354e-02  -5.3829670e-02   1.0076779e-01   5.6964419e-03  -4.5243282e-02  -9.6793846e-02  -6.3604892e-02   1.1998205e-02  -1.5863128e-02  -4.0794649e-02   4.8112393e-02  -4.7568851e-02  -5.9751640e-02   2.3455606e-02  -1.0583900e-03  -2.3240200e-02   2.4035182e-02   2.1246511e-02   4.3304024e-03  -1.4185664e-02  -3.8960112e-02   4.1527370e-02  -6.5233117e-02  -7.4765178e-02  -1.1591106e-02  -1.8568503e-03  -6.6426453e-02  -2.5699655e-02  -4.6303733e-02   3.6147400e-02   1.3793251e-01   5.4146773e-02   2.6023304e-02   2.7153192e-03   7.0095881e-02   5.5235777e-02   9.5010818e-02   7.4601825e-02   1.1057673e-02   6.4545196e-02   1.2252953e-01   1.2155349e-01  -2.5429555e-02   5.8687724e-03  -6.1668370e-02   2.7755991e-02   5.1519745e-03  -1.1669275e-02
  -5.0382710e-02  -2.9372446e-02  -1.5857097e-02   2.2796858e-02   1.1892055e-01   6.0910218e-02   5.4873384e-02  -2.7905294e-03  -2.3323422e-02  -1.5451299e-02   5.2359299e-02   1.2522230e-02  -2.6005579e-02  -6.3820080e-02   1.0803907e-01   1.2201393e-01  -3.3722129e-02  -1.0609672e-02   3.7333482e-02   1.1896857e-02   2.3223259e-02   9.1611586e-02  -4.8124618e-02  -8.5066889e-02  -8.7768948e-02   6.7004535e-02   6.2360884e-02   8.8299579e-02  -6.4815658e-03   0.0000000e+00   1.1827007e-01  -3.7229678e-02   4.1571314e-02  -4.9048147e-04   3.2986437e-02  -8.4889441e-02  -4.6000086e-02   1.8807612e-01  -1.3942265e-01   1.9013677e-01  -9.0734805e-02   1.9396908e-01  -6.8886543e-03  -4.1732298e-02  -7.3997811e-02   1.5808320e-01   4.1708854e-02   2.3300147e-02  -2.6551391e-02   3.6530822e-02  -7.2678361e-02  -4.7691714e-02   2.9819942e-02  -1.6354569e-02   5.3871540e-02  -1.4876695e-01   3.0386595e-02   7.6243598e-03   2.8545095e-03  -2.6003883e-02  -6.1850637e-02  -2.9234429e-02   7.2826415e-02   8.1884365e-03  -2.5041097e-02  -1.5721674e-01   5.4021576e-02  -2.3510144e-02  -1.3989349e-01   7.1026732e-02  -5.3097366e-02  -1.6050683e-01  -6.9612135e-02   1.3716630e-01  -6.4922792e-02  -5.1591546e-02  -8.0176271e-03  -6.2586578e-02   4.0679734e-02   1.9665766e-01   1.7978291e-02   4.0083489e-02   1.3536940e-01   9.6636380e-02   9.7596436e-03  -1.7358224e-02  -1.7321818e-01  -4.6545806e-02   2.4793252e-02   4.0758588e-02
  -4.4058857e-02  -4.5485545e-02   2.0839878e-02  -3.9161125e-02   8.5810932e-03   1.7885852e-02   8.5922929e-02   4.6000862e-02  -3.9298733e-02   1.5503477e-02  -7.6461334e-02  -5.9578875e-02  -1.6647873e-01  -8.1390334e-03   1.5833700e-01   5.9920944e-02  -2.1604417e-02  -3.9803384e-02   1.6383665e-01  -7.6047729e-03  -1.5176408e-02  -4.8161739e-02   1.2499927e-01  -1.0891273e-01   2.3209824e-01   4.7643013e-03   6.6708046e-03  -7.8813968e-03  -6.0531689e-02   1.1827007e-01   0.0000000e+00   4.0172474e-01   3.0467972e-02  -7.8967151e-02   1.0893273e-02  -2.9625118e-02   1.5183681e-02  -8.0845632e-02  -4.5324572e-02  -6.2188009e-02   1.9151718e-01  -7.4337192e-03   1.5386292e-02   1.9467416e-02  -2.7977751e-02   7.5985830e-02  -6.7412515e-02   8.1069461e-03  -3.8171603e-02  -5.1468139e-03   1.6109496e-02  -4.1227192e-02   5.9699012e-02  -4.0407844e-02  -4.8205990e-02   5.7347265e-02  -1.6713978e-02  -4.9431888e-02  -1.8537922e-03   2.9836028e-02   7.9300422e-02  -3.9516703e-02   9.0101570e-02   4.2722212e-02  -9.9364579e-03  -5.6061387e-02  -7.0761615e-02   2.8634033e-02  -1.2596895e-02  -7.6907603e-02   1.8959646e-01  -3.8012381e-02  -3.0198561e-02  -5.9475200e-02   8.2880016e-02  -5.5920092e-02  -3.5205037e-02  -2.1813450e-02   8.6710347e-02   1.6518564e-02   2.3457669e-02   6.4473461e-02  -1.5960404e-02  -2.4841808e-02  -8.3115124e-02  -3.8001934e-02  -3.7000616e-02   1.1298782e-02   3.4799536e-02   6.5571904e-04
   3.4385031e-02   1.8050963e-02  -2.5381731e-02   6.0401771e-02  -2.2115093e-03  -1.9395735e-02   2.8659958e-02   4.5955191e-03  -1.0127026e-02   1.7579203e-02   2.9837778e-02   9.6123377e-02  -1.0413442e-01  -7.4670438e-03  -5.1612446e-02   5.0463071e-02   3.1918311e-02   4.1679261e-02  -1.1050452e-01  -2.8565529e-02   7.3649664e-02  -7.5990591e-02   9.8864840e-02   2.1274375e-01  -8.9739704e-02   1.0252822e-01   5.2922570e-02   6.0689295e-03  -1.0381374e-01  -3.7229678e-02   4.0172474e-01   0.0000000e+00  -2.1109476e-02   6.1498539e-02   2.8455939e-02  -6.4949246e-02  -1.2416883e-01  -2.2804789e-02   1.9997996e-01   7.9180155e-02   6.1193000e-03   2.3475156e-02  -4.6539879e-03  -2.4267432e-02   3.3034232e-02  -1.3289701e-02   3.1974593e-02  -2.1802406e-02   2.9379215e-02  -6.2384914e-02   2.3639006e-02  -1.9344750e-02   8.1231850e-02  -2.3662866e-02  -2.1113948e-02  -1.6049270e-02  -2.3206118e-02  -4.6197523e-02   2.8162152e-02   1.1702401e-01   2.5988720e-03   2.1079516e-02  -2.1435357e-03   6.9230340e-04  -5.0924200e-02   2.9392859e-02  -4.6094097e-04   4.9969095e-02  -7.4692027e-02  -5.5129467e-02   5.3310247e-02   1.0426974e-01  -4.2207779e-03  -8.1279227e-02   1.3746917e-01   7.2821832e-02  -5.0102246e-02  -5.0179720e-02  -1.8572287e-02   1.4430968e-01  -8.9250121e-03  -7.6289216e-02  -1.3059945e-02   7.3554430e-02  -2.2414338e-02  -5.0815488e-02  -8.7408030e-02  -1.2311971e-01  -1.1709164e-02  -2.0212431e-02
  -1.4726321e-02   3.3216154e-02  -6.4095773e-02  -3.6018267e-02  -9.4568755e-03   3.3038163e-02   1.2056237e-02  -1.3733456e-02   1.8556124e-02   7.7644405e-02   2.9424124e-02  -1.1222847e-01   4.7754653e-02  -6.7255573e-02  -3.1107434e-02   6.8755381e-02   5.5954775e-02  -3.0102713e-03   9.4745266e-02  -4.4080994e-02  -1.0028403e-01  -5.5917467e-02   1.1374407e-02   4.2760833e-02   7.2784823e-02  -5.0270811e-02   1.0726808e-03  -8.7778599e-02   5.0613650e-02   4.1571314e-02   3.0467972e-02  -2.1109476e-02   0.0000000e+00   3.5467664e-01   5.4556625e-02  -3.0224341e-02   5.7963451e-02   3.6143857e-02  -9.2986483e-03  -1.0918587e-01   1.3166366e-01  -1.1130893e-01  -2.5748304e-02  -7.6796317e-02   6.5747063e-03  -8.4828207e-02   2.6056198e-02   6.1794240e-03   3.8755688e-02  -1.4955566e-02  -2.6051986e-02  -5.8392812e-02   5.4686410e-03   1.5771239e-02   8.9816563e-02  -3.5522139e-02  -9.5523346e-02   6.5180327e-02  -3.9756277e-02   1.3000417e-02   6.3706599e-02   2.4023450e-02  -3.3840058e-02   9.2964667e-02   1.9695019e-02  -8.3835468e-03   1.9817806e-01  -4.8894874e-02   1.1264716e-01  -2.9615786e-02   2.4658286e-02   2.2926492e-02   5.2486898e-02  -6.8767569e-02  -5.6705663e-02   6.4863432e-02   1.9093555e-01  -8.1068832e-02  -2.2928465e-02   1.5523283e-01   2.0224921e-02   3.7955470e-02  -3.6487668e-02  -1.6410243e-02   2.5588590e-03   7.8425786e-02  -1.4023517e-01   1.6730954e-01  -6.6830104e-02   5.2780343e-02
  -2.7962394e-02  -6.9694210e-03  -6.2658069e-02   3.1452034e-02   6.7849720e-02   1.2990508e-02  -5.4828592e-02   5.2108782e-02   3.8244695e-03  -2.7948896e-03   9.0640077e-02  -7.4881655e-02   4.1566011e-02   3.1835521e-02  -1.1751705e-02   1.1143122e-01   2.4585475e-02  -8.2449687e-02  -2.9610695e-02   1.8465432e-01   2.9391071e-02  -6.6747759e-02  -5.0009712e-02   2.2702478e-02  -2.1039476e-02   2.3227969e-04   6.9224625e-02  -4.8523082e-02  -5.8377725e-03  -4.9048147e-04  -7.8967151e-02   6.1498539e-02   3.5467664e-01   0.0000000e+00  -4.5167542e-02   2.0828018e-01   2.3570946e-02  -1.1674240e-01  -1.3360505e-02   5.9604397e-02  -1.0084042e-01   1.2085416e-01   8.6375976e-02  -4.9997448e-03  -3.7403195e-04   7.4208075e-02   1.5112308e-01  -1.6268553e-01   6.8877981e-02   3.5864415e-02  -1.1735923e-02   1.9250938e-02  -7.6149071e-02  -1.5618575e-02  -2.1212004e-02  -3.1047116e-02  -7.4505546e-02   2.9252499e-02  -1.7772152e-02   1.1512791e-02   1.0166345e-01  -4.2882359e-03  -3.8879538e-02   5.5640942e-02  -8.7703046e-02  -6.4289010e-02  -7.0556383e-03   7.2979407e-02  -1.0557499e-01   9.5612281e-02  -4.1599087e-02   1.0297261e-01   1.0407904e-01  -3.8378730e-02   4.4132743e-02   1.9477462e-03   1.9031488e-02   9.3557417e-02   7.1823321e-02   1.4748448e-01  -9.8264220e-02  -2.7402545e-02   1.4111967e-02  -3.0118023e-02  -3.0979399e-02   1.4137333e-02   7.3012398e-02  -6.3080998e-02  -4.8384327e-02  -2.8914795e-02
   4.9446242e-02   1.2571329e-02   3.2554097e-02  -2.6998789e-02   1.9452983e-02  -5.3437695e-03  -8.4885383e-03  -8.3400886e-02  -1.0767194e-01  -1.9780497e-02   3.8074885e-03  -3.6054881e-02  -4.3928034e-02   5.3515147e-02  -6.9539438e-02   5.1995647e-02   2.3192887e-02   2.8723855e-02  -1.0200952e-01  -6.3511639e-02  -1.0249915e-01  -2.3083517e-02   3.1845106e-02  -8.2130263e-02   1.5909156e-01   1.2758879e-01  -2.8435615e-02   1.0454979e-01  -9.6438603e-02   3.2986437e-02   1.0893273e-02   2.8455939e-02   5.4556625e-02  -4.5167542e-02   0.0000000e+00   4.2879373e-01   8.2978539e-02  -4.0798582e-02  -1.1688637e-01   7.4065805e-02   1.1784261e-01  -9.2932888e-02   5.4035880e-02  -4.4551930e-02  -1.9854181e-02   1.0227889e-02   1.8000273e-02  -3.0668077e-02   1.0570223e-01  -4.1405245e-02   5.3693613e-02  -1.1667433e-01   8.9730049e-02  -8.0013170e-02  -2.7705825e-02  -4.2656253e-03   4.2298515e-02   8.4530909e-03  -1.0919395e-01  -1.2194986e-01  -1.2581512e-01  -4.1341429e-02   1.5446998e-02   4.2910728e-02   8.6615425e-02   6.6832173e-02   3.2539386e-01  -4.3011278e-02  -1.2754091e-02  -2.0619010e-01   6.8330360e-02  -1.3825021e-01   2.9475396e-02  -2.9866513e-03   6.5230840e-02  -3.8699976e-02   1.6419523e-01  -1.1299713e-01  -2.4550781e-02   8.8218039e-03   3.8319931e-03   3.3219802e-02   1.4694675e-02  -1.6056160e-01  -4.3444400e-02   5.5921148e-02  -7.8467150e-02  -2.6437434e-03  -1.1788004e-02   1.9772293e-02
   2.2549209e-02  -6.7630942e-02  -4.2415987e-02   1.5395285e-02  -3.0753582e-02  -2.6186423e-02  -1.3207858e-01   3.7612409e-03   2.3027201e-02  -2.3121227e-02  -4.6459294e-02   1.0970435e-01   2.2673565e-02  -3.1201267e-02  -3.4037872e-02  -6.4868499e-02  -1.4264721e-01  -9.1696780e-02   1.4444419e-03   2.7166453e-02   8.1057239e-02   1.3444025e-01  -1.4120987e-03   4.4508252e-02   9.4487256e-02   2.9546797e-02   2.9495141e-02   7.0897220e-02  -2.1333431e-02  -8.4889441e-02  -2.9625118e-02  -6.4949246e-02  -3.0224341e-02   2.0828018e-01   4.2879373e-01   0.0000000e+00  -2.9633808e-02   9.6575198e-02  -1.1072887e-01  -1.1777932e-01   1.0681121e-01   9.6863734e-02   1.5926617e-02   3.9163500e-02   2.1565692e-02   1.5859864e-01   6.3615693e-03  -6.2877946e-02  -1.2910541e-01  -2.6542237e-03  -1.8256064e-02  -8.3162501e-03  -7.3805464e-03   5.5096451e-02  -3.7225123e-02  -1.1151106e-01   7.5626027e-02  -4.7426467e-03   5.8375342e-02   6.0128157e-02   5.0224572e-02   3.3827172e-02   4.1652101e-02  -2.0369895e-02  -4.9986858e-02   8.8578126e-02  -6.6488112e-02   3.0472633e-01  -6.7474536e-02  -4.3923139e-02  -2.0071929e-02   1.2922215e-01  -3.1844136e-02   2.4531629e-02  -1.4876389e-01   8.5763343e-02   9.2665384e-03   1.6180617e-01   4.5553678e-02  -1.3552226e-01   9.6311496e-02  -5.9921196e-02  -1.2415455e-01   1.7066657e-01   7.3964394e-02   1.8200342e-01  -7.8733422e-02  -7.7979984e-02  -4.8211357e-02   4.7333317e-02
  -2.3792741e-02  -1.3052337e-02  -2.1202497e-02   5.7059163e-02  -4.7822965e-03  -1.2040755e-03  -9.9395088e-02   9.4918113e-02  -2.1588680e-02  -1.0924795e-01   3.4463271e-03  -6.2075602e-02  -4.1560523e-02   4.0338515e-02   1.1021494e-01  -3.8511398e-02   4.2616148e-02  -8.2817314e-03   8.9470191e-02   4.1409306e-02  -8.2550474e-02  -7.5726345e-03  -1.9193117e-02  -6.0003969e-02  -2.5623756e-02   5.3599549e-02  -5.4110316e-03   1.8793859e-02   2.5042270e-02  -4.6000086e-02   1.5183681e-02  -1.2416883e-01   5.7963451e-02   2.3570946e-02   8.2978539e-02  -2.9633808e-02   0.0000000e+00   8.9378210e-02   3.1646016e-01  -4.5624995e-02   5.8288285e-02  -1.1365160e-02  -4.0445947e-02  -5.5935614e-02   1.2030295e-01  -9.8266037e-02  -6.1869296e-02  -4.9040592e-02   3.6857846e-02  -4.3255901e-02  -3.5515403e-02   1.3591743e-01   6.5571014e-02  -6.8233423e-02  -8.9831302e-02   5.1391850e-03  -5.3413260e-02  -2.5229957e-02   3.5359400e-02  -2.6457457e-02  -2.0052948e-02  -2.3065796e-02  -4.1657247e-03   2.4610792e-02   5.3174699e-02  -1.5437366e-02  -6.5867209e-02  -6.8797940e-02  -9.3108177e-02   8.4318248e-03  -1.0835809e-02  -8.0145719e-02  -3.5477119e-02  -2.1337853e-02   6.0626541e-02  -3.8747575e-02   3.5600444e-02  -1.0982273e-01   1.4288534e-01  -6.7079441e-02  -5.0483159e-02  -7.7605174e-02  -4.2955707e-02  -7.2185735e-02   2.6290425e-02  -1.7318641e-03   1.3873606e-02   8.1773224e-02   3.9755661e-02  -3.1931865e-02
  -1.0344127e-03  -4.8960656e-02   1.7493248e-02  -3.7780456e-02  -7.5554622e-02  -7.1914651e-02  -3.5402936e-02  -2.7647275e-02  -1.0558791e-01   6.1843979e-02  -3.6535420e-02   1.1624719e-01  -5.4477609e-02   4.7531067e-02   4.7492875e-03   1.5642380e-03   2.0508870e-02  -2.5346509e-02  -2.1265031e-02   1.2872215e-02   2.7459388e-02  -6.6959226e-02  -2.1622500e-02  -1.0696317e-02   2.0568263e-02  -1.1911503e-02  -9.1383576e-02  -8.9091740e-02  -3.9330654e-02   1.8807612e-01  -8.0845632e-02  -2.2804789e-02   3.6143857e-02  -1.1674240e-01  -4.0798582e-02   9.6575198e-02   8.9378210e-02   0.0000000e+00   5.6560896e-02   2.6915259e-01  -1.7011058e-02  -1.3995601e-01  -9.5789150e-02  -8.1394588e-02  -2.7425690e-02  -8.8087792e-02  -4.8014106e-02   6.8125010e-02   5.4055479e-02  -1.3998186e-02   1.3225834e-02   1.9459604e-02   5.1973567e-02   5.1021665e-02   6.1945842e-03   9.5449767e-03   1.5324903e-02  -9.6816630e-02  -1.9173632e-02  -1.9407362e-01  -2.7869775e-04   4.6322380e-02  -1.0016940e-02  -6.5514953e-02  -2.8953303e-02   3.7146254e-02  -1.5845105e-02   2.4248027e-02  -9.5563770e-02  -9.0537175e-02  -9.6397491e-03   1.7510835e-01   8.1009733e-02   1.6649776e-03  -1.3939363e-01  -2.8006237e-02  -1.7806253e-01  -1.8650348e-01  -2.1581602e-02   2.1226306e-01   2.6683516e-02  -1.6932287e-01   8.0519386e-02   2.6193840e-02  -2.6753745e-03  -5.3640655e-02   3.6462912e-02   2.4498380e-02  -4.4320337e-02  -9.5402214e-02
   9.3674345e-02  -4.1811150e-03  -4.7532306e-02  -1.2871980e-01   4.3877195e-02  -4.5230942e-03  -9.2372907e-03   1.3370749e-03  -3.5755648e-02  -1.2424058e-01  -4.7156409e-02  -1.8872013e-02   4.7237871e-03  -5.0575810e-02  -9.1324514e-02  -3.4719075e-02   6.8941067e-02  -4.5222147e-02  -8.1364601e-02  -5.2019317e-02  -5.2325835e-02   2.1751841e-01  -1.3686077e-01  -6.2685259e-02   6.9111548e-02   1.8364451e-02   1.4308440e-02   1.1367382e-02   1.9658500e-02  -1.3942265e-01  -4.5324572e-02   1.9997996e-01  -9.2986483e-03  -1.3360505e-02  -1.1688637e-01  -1.1072887e-01   3.1646016e-01   5.6560896e-02   0.0000000e+00   2.1709982e-01   1.6862446e-01   7.8122899e-02  -3.0241517e-02   1.6871865e-02  -8.5253476e-03   4.8845773e-02  -5.8260295e-03   8.4806670e-02   4.9740340e-02  -7.2407760e-02   1.3292903e-02  -1.0542811e-02  -1.3591520e-01  -9.3001141e-03   7.4316712e-02  -1.9907984e-02   1.3114130e-03  -7.9267498e-02  -3.4311224e-02  -5.1800401e-02  -7.4084825e-02  -8.6961294e-02  -1.0952065e-01  -3.5067820e-02   1.8597011e-01  -2.7566601e-02   8.7320435e-02   1.1168290e-02  -1.6337062e-02  -5.7277216e-02   3.3737045e-02  -7.9450107e-02   5.0830638e-02  -5.8887819e-02  -4.5046265e-02  -4.0456177e-02   1.8399682e-02  -2.0317983e-03   1.2338307e-01  -1.0651413e-01   9.9489717e-02  -3.9168337e-03   5.1215702e-02   3.0458566e-01   5.0674684e-02  -1.0637794e-03   8.4200012e-02  -1.3404885e-01  -5.0757123e-02  -3.8406999e-02
   4.1495695e-03  -5.5687412e-02  -6.0851184e-02   9.1393686e-03   7.4253723e-02  -1.5032844e-02  -8.0544763e-02  -2.1251712e-02  -6.7419883e-02  -1.1032747e-01   7.6217477e-02   2.5328165e-02   1.7018203e-02  -7.0961345e-03  -5.4354300e-02   1.5923200e-02  -9.4837001e-02  -1.0289099e-02  -5.8677410e-02   5.9782730e-02  -7.7652598e-02   5.8540969e-02  -2.7146239e-02  -1.4950258e-02   7.7504950e-02  -4.1429817e-04   4.4615766e-02  -8.4482687e-03   4.5684659e-02   1.9013677e-01  -6.2188009e-02   7.9180155e-02  -1.0918587e-01   5.9604397e-02   7.4065805e-02  -1.1777932e-01  -4.5624995e-02   2.6915259e-01   2.1709982e-01   0.0000000e+00   6.5180937e-02   1.0963455e-02   3.8083075e-02  -5.7693347e-02  -5.9248904e-02  -3.6907823e-03   8.2360195e-02   9.2104342e-02   1.0429603e-02   5.8003286e-04   4.0509144e-03   3.6775483e-02  -2.4548297e-02  -2.0335212e-02   1.0443136e-01   2.6277787e-01  -1.3050475e-02  -4.9804864e-02   5.3024644e-02   3.7289197e-02   2.0390520e-02  -4.3790621e-02  -7.9084301e-02   2.2394880e-03   1.8567018e-02   8.6093597e-02  -4.4606806e-02  -2.2763124e-02   7.0487788e-02  -6.8521881e-02  -1.1352498e-03   7.0936545e-02  -9.7330165e-02   1.2614887e-01  -5.9312943e-02   1.4438866e-03   1.6585112e-01  -5.1623777e-02  -1.1934585e-02   5.6657105e-02  -4.0778119e-02  -7.6659293e-03  -1.0605776e-01   3.0453973e-05   3.5749375e-04  -6.5256003e-03  -3.2280375e-02   1.7323752e-01  -2.7882678e-02   2.4360744e-02
   1.2656360e-02  -3.4038713e-02  -1.7485060e-02  -1.0875354e-01   2.4482517e-02  -6.4698384e-02  -2.1808441e-02  -5.3056266e-02  -3.3278313e-02  -3.4996505e-02   1.1806738e-02  -1.1023133e-02   2.1674516e-02   1.0034217e-01   4.6472097e-02  -6.4243723e-02  -5.5293228e-02  -1.7692132e-02  -2.7309433e-02   1.4617875e-01   1.5631945e-01   2.5445508e-02   3.3701527e-02   3.1932002e-02   1.2762370e-02   1.3434149e-02  -6.6731321e-02   8.7360894e-02   2.9951083e-02  -9.0734805e-02   1.9151718e-01   6.1193000e-03   1.3166366e-01  -1.0084042e-01   1.1784261e-01   1.0681121e-01   5.8288285e-02  -1.7011058e-02   1.6862446e-01   6.5180937e-02   0.0000000e+00   2.3759153e-01   1.1659090e-02   1.8796510e-02  -2.6778008e-03  -1.4757296e-01  -2.8458564e-02   1.1279290e-01  -6.5063515e-02  -1.5302007e-02  -2.3847507e-02   6.7517625e-02  -6.9601499e-02   1.0292060e-01   2.6223572e-02   5.2183735e-02   8.8214468e-03   9.3092122e-02  -1.1134406e-02  -1.6224151e-03   1.5227048e-02   9.1490689e-02   7.3795159e-02  -3.4406673e-02  -7.9926462e-02   5.9300442e-02   6.9898543e-02  -2.5018269e-02   5.4789702e-02   7.3859526e-02  -9.8825883e-02   4.3433148e-02   2.0007086e-01   9.9061016e-02   1.1936736e-01   8.2133492e-02  -9.6843817e-02  -3.9162523e-02  -3.3805190e-02   6.3758155e-03  -7.9468819e-02   1.3737752e-02   2.1669830e-01  -1.1138105e-01  -2.5452869e-02  -7.0392428e-02   8.3972882e-02   9.0959508e-02  -1.4578077e-02   7.7270860e-03
  -9.4731933e-03   1.4464895e-02  -1.8018750e-02   5.2950012e-03  -1.6250817e-02   4.0873850e-02  -9.3755455e-02  -9.1832924e-02   8.2986937e-02   2.1054401e-02   2.3725099e-02  -3.9991014e-02  -2.2099427e-02   6.8560567e-02  -2.7866960e-02   7.4876068e-02   6.8670668e-02  -9.4600156e-02  -8.2152551e-02  -1.5740613e-01  -1.1844857e-02  -2.0017358e-01  -4.6548284e-02  -4.4026857e-02   4.6300569e-02  -1.2201011e-01   7.7456719e-02  -1.4490655e-01   4.7137836e-03   1.9396908e-01  -7.4337192e-03   2.3475156e-02  -1.1130893e-01   1.2085416e-01  -9.2932888e-02   9.6863734e-02  -1.1365160e-02  -1.3995601e-01   7.8122899e-02   1.0963455e-02   2.3759153e-01   0.0000000e+00   8.2063019e-02   6.0324183e-02  -1.5841130e-01  -9.7065978e-02  -3.5041958e-03  -2.8326916e-02   5.3073544e-02  -9.7489169e-02   4.6235556e-02  -8.2058341e-02   9.5355036e-02  -1.2996854e-01   4.6804322e-02  -7.5039902e-03   1.9527126e-02  -1.3179454e-02  -2.1483398e-02   2.9717366e-02  -5.0613033e-02  -5.4101043e-02  -4.8671857e-02   1.1888204e-02   9.2501853e-02   1.2615946e-02  -1.4466743e-01   3.2383590e-02   7.7737664e-03  -2.8620303e-03   1.4212186e-01  -1.4251833e-01   1.6611390e-01   2.8180414e-01   2.2655149e-03  -8.6337829e-02  -1.6317049e-01   2.4436391e-01  -1.0018387e-01   1.0491168e-01   5.2599857e-03  -1.3850168e-02   4.8435500e-02  -7.5494601e-02  -6.2878004e-02   7.5876228e-02  -9.3389874e-02   3.8381810e-02   4.5294645e-02   4.3086678e-02
   7.9961892e-03   9.0480738e-03   5.2481007e-02  -1.1878958e-02  -6.5046989e-02  -4.8040440e-02  -5.3479803e-02   1.2343394e-02  -3.8467286e-02   7.2127785e-03   2.7460980e-02   7.8402908e-02   7.1762078e-04  -4.1584040e-02   5.7595493e-02   1.1562405e-02  -3.0973096e-02  -5.0867572e-02   3.5334392e-02  -7.7628117e-02   1.9466942e-02   6.3468454e-03   4.3381643e-02  -8.2667540e-02   3.5890206e-02   1.5252862e-03  -2.0811082e-02  -9.1776679e-02   3.0112354e-02  -6.8886543e-03   1.5386292e-02  -4.6539879e-03  -2.5748304e-02   8.6375976e-02   5.4035880e-02   1.5926617e-02  -4.0445947e-02  -9.5789150e-02  -3.0241517e-02   3.8083075e-02   1.1659090e-02   8.2063019e-02   0.0000000e+00   9.9422663e-02   2.1513538e-01  -9.5047657e-02   4.7258789e-01   1.1714285e-01   1.4464855e-02  -1.1199661e-01  -7.3055870e-03  -3.3658421e-02   7.3545299e-02   1.1631334e-05   1.7492342e-02  -2.5623757e-02  -5.9252319e-02  -5.4549742e-04  -5.8685826e-02  -4.9341319e-02  -6.5965330e-02  -3.0745072e-02  -8.7714687e-02  -3.7770360e-02   2.2908625e-02   2.1184905e-02   9.0103347e-03  -1.4033002e-02  -4.1880649e-02   7.5497640e-02  -3.7587553e-02  -2.6154895e-02   9.2292828e-03  -8.5904767e-02  -1.5341118e-02  -1.4027132e-02  -6.4299225e-03  -4.3944782e-02   3.0243603e-02   4.5386282e-02  -2.5236499e-02  -5.4838678e-04  -3.9820353e-02  -9.2341608e-03  -8.5367531e-02  -5.2961567e-03   9.1378298e-02   2.0807703e-02  -1.7239124e-02   5.8863535e-02
   5.8631685e-02   2.5410999e-02   1.3667116e-02  -3.7328083e-02  -1.6562233e-02   2.8359235e-05  -2.8207425e-02  -4.1914813e-02  -1.8587503e-02  -8.3804783e-02  -1.6325088e-02  -5.3321722e-03   2.3877845e-02   2.6125947e-02  -1.8903925e-03  -1.7799238e-02  -3.2199956e-02   3.5980915e-02   7.6547209e-02   2.8357365e-02  -1.9852297e-02  -3.7549961e-02   1.4520757e-02  -6.1125307e-02  -3.2050214e-02   3.4573197e-02   6.6434019e-03   4.6988532e-02  -5.3829670e-02  -4.1732298e-02   1.9467416e-02  -2.4267432e-02  -7.6796317e-02  -4.9997448e-03  -4.4551930e-02   3.9163500e-02  -5.5935614e-02  -8.1394588e-02   1.6871865e-02  -5.7693347e-02   1.8796510e-02   6.0324183e-02   9.9422663e-02   0.0000000e+00   1.1661850e-01   2.3518535e-01   3.7579206e-02   4.5808241e-01  -5.5798426e-02   1.1887346e-01  -5.2478615e-02  -9.9815579e-03  -4.8214894e-02  -9.0713052e-03  -9.0500970e-02  -5.5111316e-03   3.0749815e-03   2.1943990e-02  -3.6027217e-02   2.5151431e-02  -7.1057114e-02   6.5079943e-03  -5.6609050e-02  -1.8318106e-02  -2.2532552e-03   1.1053648e-02  -1.0294709e-01   1.3749354e-02  -1.8972740e-02  -6.5678229e-02   2.7363391e-02   4.9544285e-02  -4.6891740e-02  -1.0573942e-02  -2.1982498e-02  -2.0158085e-02  -1.6825593e-02   7.8297735e-02  -5.1262263e-02   1.6323440e-02   1.4249221e-02   5.7478402e-02   4.6392858e-02  -1.0896180e-01   3.3536327e-02  -2.1212194e-02  -2.8677033e-02   8.4240275e-02  -4.0473142e-02  -4.9085153e-02
   1.5370210e-02   7.2003809e-02   4.0225358e-02  -8.6589169e-02   1.7286837e-02  -1.7740976e-02  -4.8703155e-03  -9.1734851e-02   7.9633570e-03   2.8370257e-02  -4.5560569e-02  -4.0070671e-02  -3.4370414e-02  -5.8043053e-02   6.1024607e-02  -8.0864097e-02  -1.6567714e-02   1.1135128e-02  -1.2439366e-01   2.1238095e-03  -4.1216254e-02  -1.5566370e-01   3.5809836e-02  -4.8727340e-03  -2.9402076e-02  -1.0079034e-01   4.5856701e-02   3.6983125e-02   1.0076779e-01  -7.3997811e-02  -2.7977751e-02   3.3034232e-02   6.5747063e-03  -3.7403195e-04  -1.9854181e-02   2.1565692e-02   1.2030295e-01  -2.7425690e-02  -8.5253476e-03  -5.9248904e-02  -2.6778008e-03  -1.5841130e-01   2.1513538e-01   1.1661850e-01   0.0000000e+00   3.1480829e-01   1.6164457e-01   1.2441660e-04   9.1164896e-02   3.6466674e-02  -1.9525416e-02  -3.1576083e-02   2.1462421e-01  -9.6360107e-02   6.2138201e-03  -7.0975946e-02   3.7717297e-03   3.5998766e-02  -5.5587390e-02  -1.8327178e-03   4.7623514e-02  -1.8542300e-02   6.9277056e-02  -5.0141189e-02   1.5971455e-02  -1.4891194e-02   2.9890375e-02  -6.3956378e-02   2.6081423e-02   4.6576691e-02  -6.8191298e-02   6.7011916e-02   1.6095612e-02  -4.6186941e-03   4.2466235e-02  -2.2676006e-02  -3.0839998e-02  -1.6486484e-01   6.3503366e-02  -9.6365597e-02  -5.2379608e-03  -2.5644615e-02  -1.4765397e-02   1.7255000e-01   3.2468531e-02  -3.8387227e-02   9.8380116e-02   6.7383699e-02  -5.1686107e-02   1.3197051e-02
  -3.2223634e-02   7.5857045e-02  -2.8041197e-02  -3.0884393e-03   6.1650793e-02   6.2849326e-02   1.4683901e-03   4.8324327e-02  -1.2406687e-01  -1.1985749e-02   5.3552769e-03  -3.7503140e-02  -4.5256659e-02  -5.4799315e-02   8.1471474e-02  -1.3108344e-03  -2.0885860e-02  -2.7869245e-02   9.4079305e-03  -3.6695943e-02  -1.7247024e-02   9.6160610e-03  -7.7852264e-02  -3.9577849e-02  -1.2544998e-02  -1.3974619e-02  -4.8753077e-02  -4.5735659e-02   5.6964419e-03   1.5808320e-01   7.5985830e-02  -1.3289701e-02  -8.4828207e-02   7.4208075e-02   1.0227889e-02   1.5859864e-01  -9.8266037e-02  -8.8087792e-02   4.8845773e-02  -3.6907823e-03  -1.4757296e-01  -9.7065978e-02  -9.5047657e-02   2.3518535e-01   3.1480829e-01   0.0000000e+00  -8.7086431e-02   1.5938624e-01   2.0440513e-02   1.6700443e-01   5.4660508e-02   1.0071419e-02  -1.5939150e-01   1.4813036e-02   7.6882845e-02   8.7013895e-03   3.6363835e-02   8.4859050e-02  -5.6939486e-02   7.1276286e-02   2.5034079e-02   4.0635862e-02   7.4408748e-02  -1.6107536e-02  -5.5153734e-02  -5.4427569e-03   3.9840188e-02   2.0964580e-02  -4.3134721e-02   7.4483430e-02   7.6115922e-03  -9.5899915e-02   1.4637828e-02  -1.4580635e-02  -4.2048772e-03   3.2457336e-02  -7.0592794e-03  -9.7519333e-03  -1.0644418e-01   9.8616046e-02  -1.3636713e-02  -7.6948307e-02   3.6400645e-03  -6.0363248e-02   9.8695753e-02  -1.7025810e-02  -1.7075046e-02   8.0907363e-02  -7.4415034e-03   1.9218765e-03
   2.3412613e-02  -1.5232235e-02  -2.2356319e-03   7.9831892e-03  -5.3838515e-02  -8.3680426e-02   8.6828220e-02   2.5682249e-02  -1.4120971e-02   1.1219986e-01  -8.5222209e-03   2.6304897e-02  -8.3648853e-02  -3.8452996e-02  -5.6207224e-02  -3.1355235e-02   8.8251962e-03   2.1719896e-02  -6.2780967e-02  -1.6297508e-02  -1.1231911e-01   4.6955291e-03  -4.5634025e-02   2.4423554e-02   3.3747377e-02  -3.9329571e-02  -6.2868333e-02  -1.9714673e-02  -4.5243282e-02   4.1708854e-02  -6.7412515e-02   3.1974593e-02   2.6056198e-02   1.5112308e-01   1.8000273e-02   6.3615693e-03  -6.1869296e-02  -4.8014106e-02  -5.8260295e-03   8.2360195e-02  -2.8458564e-02  -3.5041958e-03   4.7258789e-01   3.7579206e-02   1.6164457e-01  -8.7086431e-02   0.0000000e+00   1.3826692e-01   1.4057059e-01   3.2277766e-02  -1.0055341e-02   3.0077013e-02   1.0306771e-01  -3.9390862e-02   5.2753165e-02   4.4670608e-02   1.2088294e-01   1.2379739e-02   3.9565910e-02  -2.1698484e-02  -2.4071994e-02  -5.2899728e-02  -4.2010316e-02   5.3405558e-02  -7.7262053e-02  -2.8220392e-02  -5.5488833e-02  -1.0014121e-02  -9.1196057e-02   5.5020948e-02   8.2486943e-02  -5.3393670e-02   9.8632430e-02   7.8264230e-03   3.3929126e-02  -1.7134180e-02   4.9941246e-02  -2.0237866e-01   8.7096191e-02  -9.1892128e-02   1.4193380e-02   6.5512323e-03   2.1424902e-02   6.4897452e-02  -3.5073564e-02   8.1590787e-02   7.4707701e-03  -1.9132475e-02  -1.4065346e-02  -3.3100977e-02
   4.8948550e-03  -2.1195868e-02  -2.2812925e-02   2.4720531e-02  -8.0052211e-02   1.0694968e-02  -8.4399259e-03  -6.3471790e-02   3.0562871e-02   5.7334180e-02   3.1977467e-02   4.0182604e-03  -3.1685288e-02   6.6100263e-02  -3.4371290e-02   4.2186383e-02  -2.1257238e-02   3.1666407e-02   3.5135899e-02  -4.6705387e-02   3.3134123e-02  -1.0991279e-01   1.8820219e-02   8.1046802e-03  -3.2840651e-02  -3.1987237e-02  -8.9262411e-03   8.7737965e-02  -9.6793846e-02   2.3300147e-02   8.1069461e-03  -2.1802406e-02   6.1794240e-03  -1.6268553e-01  -3.0668077e-02  -6.2877946e-02  -4.9040592e-02   6.8125010e-02   8.4806670e-02   9.2104342e-02   1.1279290e-01  -2.8326916e-02   1.1714285e-01   4.5808241e-01   1.2441660e-04   1.5938624e-01   1.3826692e-01   0.0000000e+00   4.0164140e-03   1.0009493e-01   3.4344954e-02   4.5449201e-02  -1.1623049e-01  -7.0937017e-03   7.9780703e-02  -4.9479465e-02  -5.5842336e-02  -7.7663348e-03   3.6201412e-02   1.8554537e-02  -2.2187956e-02  -1.3016055e-03  -1.1606282e-01   3.1100164e-02   5.4039998e-02   1.4151503e-02  -5.5379481e-02   7.7510084e-03   2.8209432e-02  -2.0745725e-02  -3.0378477e-02   6.0364107e-02  -2.2097029e-02  -4.5815243e-02   1.4834709e-02  -2.1125705e-02  -5.6041209e-02   1.9753607e-01   5.5777174e-02  -1.0748225e-01   9.6453965e-03   1.9486996e-02   3.0872091e-03  -9.6672268e-02   1.6355298e-02  -1.6903706e-03  -1.0675638e-01   2.0519677e-02  -3.4717794e-02  -5.1396463e-02
   2.0597803e-02   5.4529001e-02  -1.7443650e-03  -1.0280639e-02  -3.4888229e-02   4.2485321e-02  -1.9591294e-03  -2.9967686e-02   1.4779106e-02   2.3989987e-02  -2.7763401e-02  -6.2530223e-02   4.0364721e-02   6.2527500e-02  -3.3251854e-02   6.4367195e-02   8.5035174e-02  -1.7843584e-02  -6.9812523e-02  -4.2450894e-02   1.3613610e-02  -2.4435674e-02   1.9032927e-02   3.5083101e-02  -3.3993742e-02  -6.2098217e-02   4.8168834e-02  -4.5614766e-03  -6.3604892e-02  -2.6551391e-02  -3.8171603e-02   2.9379215e-02   3.8755688e-02   6.8877981e-02   1.0570223e-01  -1.2910541e-01   3.6857846e-02   5.4055479e-02   4.9740340e-02   1.0429603e-02  -6.5063515e-02   5.3073544e-02   1.4464855e-02  -5.5798426e-02   9.1164896e-02   2.0440513e-02   1.4057059e-01   4.0164140e-03   0.0000000e+00   5.9992291e-02   1.7385227e-01   8.6048297e-02   7.1393886e-02  -5.6597526e-03  -2.5107673e-02   6.0200616e-02  -6.8269463e-03   5.2218270e-02   5.9582457e-02  -2.0871454e-02   1.2417182e-02  -2.1924832e-02  -4.0871372e-02  -1.3608715e-02   9.5322980e-03  -7.8720120e-02   1.7316461e-02  -3.3512480e-03  -8.8621089e-02  -2.3871207e-02   5.0217755e-02  -3.6488702e-02   1.2385258e-02  -7.6954551e-02  -6.7766963e-02   1.8696101e-02   1.3966492e-02   1.5828852e-02  -3.6719970e-02   8.4644572e-03  -2.1616252e-02   4.3781911e-02  -2.1988811e-02  -4.7474521e-02  -1.1086538e-03  -6.1088553e-03   2.6922834e-02  -1.4273733e-02   1.2400665e-02  -7.6049709e-04
  -2.7499299e-02   2.0679390e-04  -1.5958806e-03  -3.7415637e-02   2.4613629e-02   7.8276108e-03  -2.7703197e-02  -3.4727959e-02   1.7243070e-02   8.4433531e-02  -7.5509194e-02  -9.3522347e-02  -6.1785241e-03   1.3259845e-01  -5.3707074e-02  -2.9324661e-02   6.5249776e-02  -1.0229898e-01  -2.1390502e-02   1.1251309e-02  -3.7525013e-02  -3.1131084e-02  -2.2322400e-02   1.3620168e-02   8.4339794e-02   5.2578997e-02  -4.7769000e-02  -3.7329651e-02   1.1998205e-02   3.6530822e-02  -5.1468139e-03  -6.2384914e-02  -1.4955566e-02   3.5864415e-02  -4.1405245e-02  -2.6542237e-03  -4.3255901e-02  -1.3998186e-02  -7.2407760e-02   5.8003286e-04  -1.5302007e-02  -9.7489169e-02  -1.1199661e-01   1.1887346e-01   3.6466674e-02   1.6700443e-01   3.2277766e-02   1.0009493e-01   5.9992291e-02   0.0000000e+00   4.1037831e-02   7.7788682e-02   6.5313332e-03   1.0093480e-01  -2.8726888e-02   2.4121231e-02   1.7539283e-02   3.2803135e-02   3.3472980e-02   8.1026203e-03  -2.0049333e-02   9.9300447e-02   4.6675934e-02   1.8275982e-02  -5.9941042e-02  -4.5823343e-03  -7.7629570e-02  -5.7346865e-02  -6.0973796e-02  -8.6356657e-02   2.4658474e-02  -5.0557150e-02   8.9485324e-03   1.1845587e-01  -4.8088869e-02  -1.4817969e-02  -7.2341977e-03   2.9117898e-02  -5.0844540e-03   3.9061262e-02  -2.5519053e-02  -2.7277527e-02  -1.9295110e-03   3.9869765e-02   3.4347053e-02  -2.7226227e-02  -5.1699289e-02   1.1357460e-02   2.0217341e-02  -7.4001456e-03
   2.4279688e-03   6.8320709e-02   1.4982212e-02   3.8006755e-02  -3.1536522e-02   5.9478271e-02  -1.7452168e-02   2.1184929e-02  -1.2709706e-02   2.7724660e-02  -6.7912090e-03  -1.0931952e-02   2.3161656e-02   6.4034307e-02   3.0622282e-02   9.0694650e-02   1.3478421e-02  -3.1014374e-02   6.2995893e-03   2.1127591e-02  -7.2765134e-02  -4.3886843e-02  -1.5680722e-02   1.1607389e-02   6.0834637e-03   3.0071660e-02   8.6211001e-02  -4.7711493e-02  -1.5863128e-02  -7.2678361e-02   1.6109496e-02   2.3639006e-02  -2.6051986e-02  -1.1735923e-02   5.3693613e-02  -1.8256064e-02  -3.5515403e-02   1.3225834e-02   1.3292903e-02   4.0509144e-03  -2.3847507e-02   4.6235556e-02  -7.3055870e-03  -5.2478615e-02  -1.9525416e-02   5.4660508e-02  -1.0055341e-02   3.4344954e-02   1.7385227e-01   4.1037831e-02   0.0000000e+00   1.1878721e-01   1.8522107e-01   7.1274157e-02   9.8193501e-02   3.8322045e-02   7.5992732e-03   3.8890896e-02   1.1493285e-01  -2.7034150e-02  -1.0545307e-03  -5.5461236e-02  -8.2263148e-02   1.2910796e-02   3.2748974e-02  -4.0034472e-02  -6.3861742e-03  -1.5095524e-02  -1.8943904e-02  -6.2330014e-02   2.9501333e-02  -2.9203664e-02  -2.1936777e-02  -6.7791282e-02   2.8715997e-02   2.7038579e-02  -4.7281816e-02  -2.6119631e-02  -5.0454801e-02  -3.4705823e-03   2.3739372e-02   5.2170653e-02  -1.3147696e-02  -1.5726571e-02   2.8026850e-02  -1.1350397e-02   8.4616538e-03  -4.7485652e-02  -4.5761240e-03  -4.2840761e-03
   2.0819644e-02   5.6637885e-02  -3.5045029e-02   4.0754371e-02   1.4551468e-02  -2.6241692e-02  -5.5877103e-03  -2.8710641e-02   1.0552026e-02  -2.2469671e-02  -5.6306635e-02  -2.9095430e-02  -3.9663813e-03  -1.8412171e-02   7.2224153e-02  -1.0345608e-02  -9.7584651e-03  -3.2660691e-02   2.9919746e-02  -3.8383782e-03   5.4117458e-02  -3.5571101e-03  -1.7582937e-02   4.8093796e-02   8.7481401e-02  -1.3821413e-02   1.4722093e-02   2.8474155e-02  -4.0794649e-02  -4.7691714e-02  -4.1227192e-02  -1.9344750e-02  -5.8392812e-02   1.9250938e-02  -1.1667433e-01  -8.3162501e-03   1.3591743e-01   1.9459604e-02  -1.0542811e-02   3.6775483e-02   6.7517625e-02  -8.2058341e-02  -3.3658421e-02  -9.9815579e-03  -3.1576083e-02   1.0071419e-02   3.0077013e-02   4.5449201e-02   8.6048297e-02   7.7788682e-02   1.1878721e-01   0.0000000e+00   1.1301559e-01   1.4352196e-01   6.5222829e-02   1.6166792e-01   1.2745055e-02   6.0187875e-02   8.9518234e-02   9.7259511e-02  -9.1322769e-02   1.8431655e-02   2.2477042e-03  -5.5848881e-02   1.1074357e-01   5.8022140e-02  -5.6332911e-02   2.1808756e-02  -5.4643505e-02  -7.3489011e-02   7.4443902e-03  -3.8154412e-04   2.5615992e-02  -1.0524397e-02   2.8744106e-02   3.9561243e-02  -7.6779341e-02   4.7548939e-02  -3.7608666e-02   9.3596014e-02   4.1413714e-02   3.6589772e-02   5.6288125e-02  -6.6201050e-02   5.1548633e-02   3.9671923e-03  -6.2728405e-02  -7.8487453e-02   1.2181360e-02  -2.0743935e-02
  -2.8213511e-04  -3.9063522e-02  -8.2357125e-02   2.0430332e-02   1.1723003e-02   9.7384051e-02  -8.4342001e-02   4.3231580e-03   1.0711079e-02  -5.2338486e-02  -5.4848856e-02  -1.2182917e-01  -1.5699917e-02   3.0011737e-02   5.6070711e-02  -1.0207959e-02  -3.2716641e-02   4.1560767e-02   2.6087366e-02   4.6341760e-02   6.6536103e-02   7.7605773e-02  -8.5247039e-02   2.3433564e-02  -9.2154412e-02  -7.6835892e-02  -3.1316279e-02   5.1342087e-02   4.8112393e-02   2.9819942e-02   5.9699012e-02   8.1231850e-02   5.4686410e-03  -7.6149071e-02   8.9730049e-02  -7.3805464e-03   6.5571014e-02   5.1973567e-02  -1.3591520e-01  -2.4548297e-02  -6.9601499e-02   9.5355036e-02   7.3545299e-02  -4.8214894e-02   2.1462421e-01  -1.5939150e-01   1.0306771e-01  -1.1623049e-01   7.1393886e-02   6.5313332e-03   1.8522107e-01   1.1301559e-01   0.0000000e+00   3.0445932e-01  -1.6548174e-03  -1.0140883e-01  -1.4766059e-02  -1.1234005e-02   3.1520325e-03  -1.1278684e-01  -3.2984160e-02  -2.2734214e-02   3.9058190e-02  -4.2945321e-02   1.0343185e-03  -1.0371716e-02  -1.1167095e-02  -1.3920869e-01   4.3061313e-02   5.4628098e-02  -1.2728274e-01   3.6066619e-02  -1.0282496e-01   9.7502777e-03   6.4205883e-02  -1.1940829e-01   3.5524980e-02   2.6101458e-02  -2.4282970e-02  -1.2228558e-01   1.1306316e-01   9.0687378e-02   4.5699776e-02  -6.7932616e-02  -3.5598365e-02   2.9961236e-02   3.9144159e-02  -3.1480322e-02  -3.1278107e-02  -7.3298533e-02
  -2.8299401e-02  -2.3415408e-03   2.4795360e-03  -8.4346760e-02   7.1397365e-02   4.8312458e-02  -4.0055720e-02  -6.4352076e-02   2.3520076e-02   4.7287220e-03  -6.0146015e-02  -1.8897799e-02   4.9448105e-02  -1.1825513e-01   7.5785938e-02  -7.0633661e-02  -5.5645757e-03   7.7909317e-02  -2.6519629e-02  -2.5241891e-02   9.0738204e-02  -5.8648387e-03   1.8346225e-03  -5.0685941e-02   9.2992317e-02   9.4991628e-03  -2.1625483e-02  -1.9997076e-01  -4.7568851e-02  -1.6354569e-02  -4.0407844e-02  -2.3662866e-02   1.5771239e-02  -1.5618575e-02  -8.0013170e-02   5.5096451e-02  -6.8233423e-02   5.1021665e-02  -9.3001141e-03  -2.0335212e-02   1.0292060e-01  -1.2996854e-01   1.1631334e-05  -9.0713052e-03  -9.6360107e-02   1.4813036e-02  -3.9390862e-02  -7.0937017e-03  -5.6597526e-03   1.0093480e-01   7.1274157e-02   1.4352196e-01   3.0445932e-01   0.0000000e+00   4.7915997e-02   1.1174712e-01  -1.9438501e-02   3.4502604e-02  -4.1918832e-02  -4.2637148e-02   4.2378484e-02   7.0484052e-02  -4.3511430e-02  -5.2613267e-02  -1.3658024e-01  -9.1916545e-03  -8.2557508e-02  -7.3127149e-02   5.3271660e-02   8.8468027e-02  -5.5441749e-02  -7.9047850e-02   5.9975544e-02  -1.4942061e-01   1.8867396e-02   7.5691062e-02  -7.7681277e-02   1.0024038e-03  -9.3018818e-02   1.0907881e-01  -1.0399104e-01  -2.0997428e-02   3.1739489e-02   1.0034224e-01  -1.8608521e-02   4.5228488e-02   2.8049510e-02  -1.3448188e-01  -1.6126750e-02  -4.8964116e-02
  -3.0373353e-02  -1.9308723e-02  -5.4310467e-02  -1.6893217e-02  -6.0671975e-03   5.6476809e-02  -4.1066388e-03  -3.7187865e-03   1.4095359e-02   2.8113489e-02   2.8372995e-02  -3.1445683e-02  -4.2908283e-02   1.6585216e-02  -1.4254985e-02  -6.2215595e-02   9.5679767e-03   1.0761008e-03   9.8302127e-02  -5.5324467e-02   7.2486352e-02  -8.9698570e-02  -7.7348562e-02   2.3345113e-02   2.1370826e-03  -1.9409716e-02   2.8250943e-02   3.4448018e-02  -5.9751640e-02   5.3871540e-02  -4.8205990e-02  -2.1113948e-02   8.9816563e-02  -2.1212004e-02  -2.7705825e-02  -3.7225123e-02  -8.9831302e-02   6.1945842e-03   7.4316712e-02   1.0443136e-01   2.6223572e-02   4.6804322e-02   1.7492342e-02  -9.0500970e-02   6.2138201e-03   7.6882845e-02   5.2753165e-02   7.9780703e-02  -2.5107673e-02  -2.8726888e-02   9.8193501e-02   6.5222829e-02  -1.6548174e-03   4.7915997e-02   0.0000000e+00   1.4701084e-01   2.7641543e-02   1.1580961e-02  -6.7080139e-02  -3.3114247e-02  -3.7258106e-02  -3.1746442e-02   5.2044560e-03   5.3329560e-02   2.7541305e-02  -2.6343029e-02   8.5129568e-02  -1.1434886e-02   1.0810613e-01  -1.8861351e-02   6.6083125e-02   4.1090909e-02  -1.3227776e-01  -5.7403361e-02  -2.7064338e-03   1.2065713e-01  -1.2543513e-01  -6.7012624e-02   3.4589950e-02  -1.5688824e-02   3.8425375e-02  -1.7251230e-02  -1.0626332e-01   4.9280340e-02   1.0910780e-01   7.2297932e-02   1.5860761e-03  -1.3718476e-01   1.2040805e-02   5.6945300e-02
  -1.4944903e-02   2.2244496e-02  -2.8674363e-02  -3.1201845e-02  -1.5550110e-02   2.8527527e-02  -4.3807111e-02  -5.7581560e-02  -4.5418831e-03   8.5004947e-02  -2.1450645e-02  -1.9962221e-02  -3.8652838e-02   2.8004327e-02   4.2307231e-03  -7.5157294e-02  -1.0493748e-03   3.0155423e-02   4.9054321e-02   5.6609748e-02  -7.2849768e-02   5.5423915e-02   9.3186673e-03  -5.3985388e-02  -4.6380984e-02  -1.8122193e-02   9.3157545e-03   4.8686735e-02   2.3455606e-02  -1.4876695e-01   5.7347265e-02  -1.6049270e-02  -3.5522139e-02  -3.1047116e-02  -4.2656253e-03  -1.1151106e-01   5.1391850e-03   9.5449767e-03  -1.9907984e-02   2.6277787e-01   5.2183735e-02  -7.5039902e-03  -2.5623757e-02  -5.5111316e-03  -7.0975946e-02   8.7013895e-03   4.4670608e-02  -4.9479465e-02   6.0200616e-02   2.4121231e-02   3.8322045e-02   1.6166792e-01  -1.0140883e-01   1.1174712e-01   1.4701084e-01   0.0000000e+00  -2.2634927e-02   5.5935181e-03  -4.3196923e-02   7.0008954e-02  -2.7850540e-02   1.7696625e-02   5.0930282e-02   2.3775956e-02  -4.7599805e-02   6.4712397e-02   3.6033430e-02   2.2434400e-02  -2.7666680e-02   1.0045614e-01   6.9405344e-02  -3.3199778e-02  -2.5088455e-02  -9.8637780e-02  -1.3893110e-02  -4.2224747e-03  -4.2778547e-03   2.4551302e-02  -1.5338430e-01   9.1634567e-02   8.4650455e-03   8.4119464e-02  -8.2850507e-02   5.4272022e-02   1.4643594e-02   9.8684747e-03  -8.5812875e-02   1.6651734e-01   1.1551389e-01  -2.3118232e-02
   2.1257557e-01   6.2607759e-02   6.4124037e-03  -5.2324505e-02   2.9801460e-03  -5.8554297e-02   2.2488462e-02   1.1400514e-02  -2.8852509e-02  -4.1480194e-02   1.3207717e-02   4.5080232e-02  -3.2562823e-02  -1.6563246e-02  -4.3951886e-02  -5.9014303e-02   9.0338656e-02   6.6214919e-02  -1.6589316e-02  -5.5362268e-02  -3.2892917e-02   2.8842749e-02  -6.1395404e-02  -5.1952362e-02  -3.4908989e-02   2.1739343e-05   6.7648727e-04  -2.9290449e-02  -1.0583900e-03   3.0386595e-02  -1.6713978e-02  -2.3206118e-02  -9.5523346e-02  -7.4505546e-02   4.2298515e-02   7.5626027e-02  -5.3413260e-02   1.5324903e-02   1.3114130e-03  -1.3050475e-02   8.8214468e-03   1.9527126e-02  -5.9252319e-02   3.0749815e-03   3.7717297e-03   3.6363835e-02   1.2088294e-01  -5.5842336e-02  -6.8269463e-03   1.7539283e-02   7.5992732e-03   1.2745055e-02  -1.4766059e-02  -1.9438501e-02   2.7641543e-02  -2.2634927e-02   0.0000000e+00   8.9470017e-02   9.6374849e-02   5.4057523e-03   3.8746899e-02  -1.8105530e-02   3.4315092e-02   7.3596112e-02  -5.9442482e-02  -1.7205391e-02  -1.0042538e-01  -2.8444806e-02   1.2307013e-01  -1.9256979e-02  -3.5569128e-02  -1.1438784e-02   2.8644058e-02   3.0639981e-02  -1.7519865e-02   1.4906185e-02  -4.1181728e-02  -2.6070319e-02   6.1709333e-02   6.0610560e-02   6.4619384e-02   4.9480324e-02  -3.5975567e-02   8.1567435e-02   3.3769568e-02   2.6925487e-02   1.6928338e-02  -1.1923981e-02   1.4920615e-02   1.1804798e-02
   4.0732082e-02   1.5571730e-01  -1.4300119e-04   7.4348854e-03   1.0406196e-02   2.5176943e-03  -3.0099009e-02  -1.7751622e-02  -2.7022058e-02  -3.2567708e-02  -2.7140053e-02  -9.1678157e-03  -1.5724030e-02  -1.8009251e-02  -1.6146835e-02  -1.5264776e-02   4.8699430e-02   9.3361342e-02  -5.6090501e-02  -2.6777625e-02  -1.1456021e-02   2.9665638e-02   1.5468576e-02   1.5698302e-02   9.4175249e-03   5.3382715e-02   5.5728513e-03   1.9814078e-02  -2.3240200e-02   7.6243598e-03  -4.9431888e-02  -4.6197523e-02   6.5180327e-02   2.9252499e-02   8.4530909e-03  -4.7426467e-03  -2.5229957e-02  -9.6816630e-02  -7.9267498e-02  -4.9804864e-02   9.3092122e-02  -1.3179454e-02  -5.4549742e-04   2.1943990e-02   3.5998766e-02   8.4859050e-02   1.2379739e-02  -7.7663348e-03   5.2218270e-02   3.2803135e-02   3.8890896e-02   6.0187875e-02  -1.1234005e-02   3.4502604e-02   1.1580961e-02   5.5935181e-03   8.9470017e-02   0.0000000e+00   1.2051114e-02   5.2772276e-02   5.5254396e-04   4.8687058e-02  -4.4835120e-02   3.2038769e-02   6.3042967e-03  -1.6094788e-02  -1.3911302e-02  -2.8312081e-02   5.2158241e-02   7.5280149e-02  -3.6743701e-03  -8.5109595e-03   3.4713866e-03  -1.2111565e-02  -1.2959619e-02   1.3877865e-02   9.9145651e-03  -1.9554098e-02  -6.2866974e-03   6.7414149e-02  -5.5679617e-02   5.2671424e-02  -3.4124326e-02  -2.8965821e-03  -1.4444250e-03  -4.0171408e-02   5.2438311e-03  -5.7254554e-03  -4.4290545e-02   2.7844894e-02
  -1.1731154e-02   5.4667237e-02  -2.6348939e-02  -3.1255480e-02  -4.2406198e-02  -1.0078109e-02   2.9562293e-02  -5.4204152e-02   3.3297703e-02  -6.6272716e-02   2.6917292e-02  -8.7452534e-02  -5.3840236e-02   1.6820788e-03  -1.6442067e-02  -3.3925773e-02  -8.8400179e-02  -2.3627284e-02  -2.5879459e-02  -1.4873727e-01  -6.3120873e-02  -3.0216072e-02  -5.0384539e-02  -1.6269929e-02  -3.6617646e-02   1.0097185e-02  -7.5065826e-03  -1.2843848e-02   2.4035182e-02   2.8545095e-03  -1.8537922e-03   2.8162152e-02  -3.9756277e-02  -1.7772152e-02  -1.0919395e-01   5.8375342e-02   3.5359400e-02  -1.9173632e-02  -3.4311224e-02   5.3024644e-02  -1.1134406e-02  -2.1483398e-02  -5.8685826e-02  -3.6027217e-02  -5.5587390e-02  -5.6939486e-02   3.9565910e-02   3.6201412e-02   5.9582457e-02   3.3472980e-02   1.1493285e-01   8.9518234e-02   3.1520325e-03  -4.1918832e-02  -6.7080139e-02  -4.3196923e-02   9.6374849e-02   1.2051114e-02   0.0000000e+00   1.8827242e-01   2.0581117e-01   7.1227665e-02  -2.8914915e-02   2.7625511e-02   2.0454977e-02  -2.0607644e-02   1.3687245e-01   4.6719239e-02  -6.3321582e-02  -1.5053018e-01  -1.9644990e-02  -1.4185904e-02   7.0817001e-02  -6.5620857e-02   1.7106893e-01   5.0483693e-02  -1.6133938e-01  -4.8573475e-02  -1.3655459e-02  -3.2597359e-02  -1.0874999e-03   7.3006991e-03   2.7655406e-02  -7.4532664e-02   4.5702035e-03   1.8893701e-02   9.6752001e-02  -3.3082284e-03   1.9364731e-02  -3.4616254e-02
  -1.1221948e-02   3.5509769e-02  -7.5230876e-02  -2.9527823e-02  -1.7452401e-02   1.6950573e-02  -1.8752226e-02  -6.8349009e-02  -4.4624374e-03  -1.0332416e-02   4.2441666e-02   1.6991337e-02  -2.6275924e-02  -2.0289089e-02  -1.5550790e-02  -1.7840793e-02  -1.9788404e-03   1.3977623e-02  -1.8418394e-02  -3.5262824e-02  -1.3192224e-02  -3.4257107e-02  -6.1390643e-02  -5.9851953e-02  -1.9462465e-02  -5.8858685e-02   5.5811840e-03   5.9293746e-02   2.1246511e-02  -2.6003883e-02   2.9836028e-02   1.1702401e-01   1.3000417e-02   1.1512791e-02  -1.2194986e-01   6.0128157e-02  -2.6457457e-02  -1.9407362e-01  -5.1800401e-02   3.7289197e-02  -1.6224151e-03   2.9717366e-02  -4.9341319e-02   2.5151431e-02  -1.8327178e-03   7.1276286e-02  -2.1698484e-02   1.8554537e-02  -2.0871454e-02   8.1026203e-03  -2.7034150e-02   9.7259511e-02  -1.1278684e-01  -4.2637148e-02  -3.3114247e-02   7.0008954e-02   5.4057523e-03   5.2772276e-02   1.8827242e-01   0.0000000e+00   2.8258633e-02   4.4566862e-02  -1.8256614e-02   6.0977603e-03  -3.0103735e-02  -4.0735450e-02   1.2340992e-01   1.7706726e-01   1.6717660e-02  -2.9305132e-02  -1.4190980e-02   3.8928027e-02  -4.2888674e-02  -3.5859310e-02  -7.1420689e-02  -7.3644198e-02   1.7207662e-02  -6.5089947e-02  -4.9784628e-02  -1.0713143e-02   2.6942674e-02   6.3320380e-02   6.2168097e-02   1.7783471e-02  -1.1290461e-01  -5.5883547e-02  -5.1470887e-03   2.4576570e-03  -2.7612312e-02   2.3382897e-02
  -3.1475590e-02  -2.8703551e-02  -4.5998640e-02  -7.2535230e-02  -1.7442513e-02  -2.2159131e-02   6.9831671e-02  -6.3256303e-02   2.8650655e-02   6.1189687e-02   1.0741997e-01  -4.3261926e-02   3.6307206e-02  -6.6417719e-03   6.3183483e-03  -2.5292484e-02  -6.6026008e-03   2.3380751e-02  -6.6646872e-02   1.8669184e-02   2.4512611e-02  -6.3134057e-02  -1.2472746e-02  -2.1776176e-02   5.3559676e-02  -3.3410737e-02  -7.3369670e-02  -5.7285119e-02   4.3304024e-03  -6.1850637e-02   7.9300422e-02   2.5988720e-03   6.3706599e-02   1.0166345e-01  -1.2581512e-01   5.0224572e-02  -2.0052948e-02  -2.7869775e-04  -7.4084825e-02   2.0390520e-02   1.5227048e-02  -5.0613033e-02  -6.5965330e-02  -7.1057114e-02   4.7623514e-02   2.5034079e-02  -2.4071994e-02  -2.2187956e-02   1.2417182e-02  -2.0049333e-02  -1.0545307e-03  -9.1322769e-02  -3.2984160e-02   4.2378484e-02  -3.7258106e-02  -2.7850540e-02   3.8746899e-02   5.5254396e-04   2.0581117e-01   2.8258633e-02   0.0000000e+00   1.8732616e-01   1.0562336e-01   1.5465249e-01   1.6131026e-01   5.4949139e-02  -2.9857239e-02  -1.2596485e-01   2.4244568e-04  -4.1858769e-02  -6.3022813e-02  -2.8894718e-02   4.9112571e-02  -1.3147650e-01  -7.4265675e-02  -3.6102740e-02  -1.2670882e-01  -5.8832347e-02   4.7962854e-02  -5.2143411e-02   1.3202724e-02   6.8649823e-03   4.8975613e-03   1.5740614e-02  -6.3543173e-02  -2.2320617e-02  -2.1866059e-02  -2.6986173e-02  -6.9807610e-02   1.1400077e-02
   9.9372404e-03   7.0948222e-02  -7.3126954e-02  -5.5323759e-02  -6.6785278e-02   1.2258108e-02  -4.6599154e-02  -2.8018834e-02   3.4913840e-02   1.5155824e-01   2.1963964e-03   1.0471841e-01   1.9585385e-03   7.0095253e-02  -3.3135940e-02   7.1554854e-02   2.0095033e-02   3.5249673e-03   4.5156806e-03  -7.6840853e-02   1.3945163e-02  -1.7213199e-02  -7.6337782e-02  -7.1704388e-02  -8.4004492e-02  -2.0593029e-02  -3.5027141e-02   7.7074876e-03  -1.4185664e-02  -2.9234429e-02  -3.9516703e-02   2.1079516e-02   2.4023450e-02  -4.2882359e-03  -4.1341429e-02   3.3827172e-02  -2.3065796e-02   4.6322380e-02  -8.6961294e-02  -4.3790621e-02   9.1490689e-02  -5.4101043e-02  -3.0745072e-02   6.5079943e-03  -1.8542300e-02   4.0635862e-02  -5.2899728e-02  -1.3016055e-03  -2.1924832e-02   9.9300447e-02  -5.5461236e-02   1.8431655e-02  -2.2734214e-02   7.0484052e-02  -3.1746442e-02   1.7696625e-02  -1.8105530e-02   4.8687058e-02   7.1227665e-02   4.4566862e-02   1.8732616e-01   0.0000000e+00  -2.3930436e-04   5.6971232e-02   4.2281325e-02   2.0581905e-01  -2.5514947e-03  -1.2057024e-01   1.9569846e-03   5.4879872e-03   6.7847276e-02  -9.6273416e-02   3.4498677e-02   1.2318087e-02   7.4909375e-02  -5.8856015e-02   3.7980275e-02  -1.1526163e-02   5.4822932e-02   3.7310770e-02  -2.0189062e-02  -6.5085828e-02   4.9648414e-02   6.8228617e-03   3.2579274e-03   2.1825998e-02   4.2845923e-02   4.0532416e-02  -4.2850158e-02   3.9859320e-02
  -6.4252195e-02  -6.3429960e-02   5.8912697e-02  -8.5237579e-02  -7.0417703e-02  -2.0024170e-03   3.4614838e-03  -4.4619954e-02  -3.2683418e-02  -1.0482119e-01   4.5298278e-02   5.4195992e-02   5.3076680e-02  -3.9533785e-02   2.2360860e-02   1.1325000e-02  -1.1513204e-01   9.2695042e-02  -8.2297559e-03  -8.8893985e-02  -2.2190900e-02  -5.8085764e-02   2.6052317e-02  -5.7511746e-04  -1.0973858e-01  -1.1642511e-01  -1.9337084e-02  -2.5395550e-02  -3.8960112e-02   7.2826415e-02   9.0101570e-02  -2.1435357e-03  -3.3840058e-02  -3.8879538e-02   1.5446998e-02   4.1652101e-02  -4.1657247e-03  -1.0016940e-02  -1.0952065e-01  -7.9084301e-02   7.3795159e-02  -4.8671857e-02  -8.7714687e-02  -5.6609050e-02   6.9277056e-02   7.4408748e-02  -4.2010316e-02  -1.1606282e-01  -4.0871372e-02   4.6675934e-02  -8.2263148e-02   2.2477042e-03   3.9058190e-02  -4.3511430e-02   5.2044560e-03   5.0930282e-02   3.4315092e-02  -4.4835120e-02  -2.8914915e-02  -1.8256614e-02   1.0562336e-01  -2.3930436e-04   0.0000000e+00   6.5633538e-02   1.2988499e-02   6.2199753e-02   8.1494238e-02  -1.0911506e-01  -3.7873593e-02  -2.6149509e-02  -2.7086382e-03  -1.2605225e-02  -9.3411267e-02   5.2030950e-02   3.9754040e-02  -4.3681248e-03   3.8671941e-04   5.0649458e-02  -5.8523092e-02   4.5648871e-02   1.8256182e-01   3.5463098e-02   4.0829899e-02   1.0532016e-01   2.0307519e-01   5.0082937e-02   1.1975418e-01  -1.0822077e-01   5.4501191e-02  -2.4315790e-02
  -4.3937704e-02  -2.8386597e-02  -1.6259952e-02   2.3746387e-02  -2.6321747e-02  -8.5641939e-02  -5.1237469e-02   1.9684758e-02  -3.9103043e-02  -4.7784416e-02   1.3777167e-01   3.2464576e-02  -2.9863905e-02   5.8914471e-02  -2.2284929e-02  -3.8921811e-02   1.3192928e-02   1.1624268e-01  -7.1496009e-02  -1.3752253e-02   8.1538042e-03   1.2907014e-02  -2.9502642e-02  -6.3292542e-02   1.1917780e-01  -9.2389873e-03  -3.3548486e-02  -7.4649401e-02   4.1527370e-02   8.1884365e-03   4.2722212e-02   6.9230340e-04   9.2964667e-02   5.5640942e-02   4.2910728e-02  -2.0369895e-02   2.4610792e-02  -6.5514953e-02  -3.5067820e-02   2.2394880e-03  -3.4406673e-02   1.1888204e-02  -3.7770360e-02  -1.8318106e-02  -5.0141189e-02  -1.6107536e-02   5.3405558e-02   3.1100164e-02  -1.3608715e-02   1.8275982e-02   1.2910796e-02  -5.5848881e-02  -4.2945321e-02  -5.2613267e-02   5.3329560e-02   2.3775956e-02   7.3596112e-02   3.2038769e-02   2.7625511e-02   6.0977603e-03   1.5465249e-01   5.6971232e-02   6.5633538e-02   0.0000000e+00  -4.5730540e-02  -3.0411540e-02  -6.0948655e-02  -9.8794467e-02  -4.4854037e-03   4.3203979e-02   2.1188091e-02   1.5000460e-02  -1.4729262e-02  -8.6555916e-03   3.9220666e-02   1.4455637e-02   3.4512826e-02  -6.8008235e-02  -1.2389399e-02  -6.9399460e-02  -2.1098248e-02   1.2803758e-01   8.9625345e-03  -4.1080232e-02   9.3645448e-03   8.8953458e-02  -2.9936657e-02  -5.0370657e-02   3.4820400e-02   7.1391603e-02
  -7.1796701e-02  -1.9993810e-02   9.4327279e-03   8.7737018e-02   6.4187861e-02  -2.2261270e-03   9.5875789e-02  -4.8575495e-03   8.5060721e-02   4.1453874e-02  -9.2838271e-02   4.7597443e-02   5.6296845e-02   3.2661286e-02   6.2365893e-02  -1.2215000e-02  -3.5730594e-02   3.1531339e-02  -1.3942420e-01  -1.4243472e-02   1.9048212e-02  -4.3110473e-02   6.4503570e-02   1.4825110e-02   1.3520871e-01   4.1512110e-03  -2.4682071e-02  -9.0913684e-02  -6.5233117e-02  -2.5041097e-02  -9.9364579e-03  -5.0924200e-02   1.9695019e-02  -8.7703046e-02   8.6615425e-02  -4.9986858e-02   5.3174699e-02  -2.8953303e-02   1.8597011e-01   1.8567018e-02  -7.9926462e-02   9.2501853e-02   2.2908625e-02  -2.2532552e-03   1.5971455e-02  -5.5153734e-02  -7.7262053e-02   5.4039998e-02   9.5322980e-03  -5.9941042e-02   3.2748974e-02   1.1074357e-01   1.0343185e-03  -1.3658024e-01   2.7541305e-02  -4.7599805e-02  -5.9442482e-02   6.3042967e-03   2.0454977e-02  -3.0103735e-02   1.6131026e-01   4.2281325e-02   1.2988499e-02  -4.5730540e-02   0.0000000e+00   3.3686202e-01   9.9972804e-02   1.4773880e-02  -4.4867655e-02   1.7688619e-02   9.2691654e-02  -2.9476738e-04  -2.0602522e-02  -3.7569328e-02  -1.2863284e-01   8.5580709e-02   8.3385897e-03   2.2812100e-02   1.4791557e-01  -3.1553009e-02   5.3449026e-02   3.2018032e-02   4.6905001e-02  -5.9909415e-02   3.7918238e-02   1.6057872e-02   6.7719419e-03   2.7096936e-02   4.8525944e-02   2.7024144e-02
   8.7420489e-03  -1.2308353e-02   1.1660776e-03   2.3418734e-02  -7.1943435e-04   3.3797152e-02  -2.3055711e-02   6.3441679e-02  -2.9241808e-04   1.3275090e-01  -7.9029534e-02   4.0151487e-02  -5.8982912e-02   1.0290175e-02   3.1255198e-04   6.8044169e-02  -2.7463081e-02  -2.6531516e-02  -3.3573967e-02  -4.9035282e-02  -4.2992438e-02  -3.7362161e-02   2.1538916e-02   5.5025568e-02   2.1427322e-02   2.5937997e-02   3.8292230e-02   4.5170041e-02  -7.4765178e-02  -1.5721674e-01  -5.6061387e-02   2.9392859e-02  -8.3835468e-03  -6.4289010e-02   6.6832173e-02   8.8578126e-02  -1.5437366e-02   3.7146254e-02  -2.7566601e-02   8.6093597e-02   5.9300442e-02   1.2615946e-02   2.1184905e-02   1.1053648e-02  -1.4891194e-02  -5.4427569e-03  -2.8220392e-02   1.4151503e-02  -7.8720120e-02  -4.5823343e-03  -4.0034472e-02   5.8022140e-02  -1.0371716e-02  -9.1916545e-03  -2.6343029e-02   6.4712397e-02  -1.7205391e-02  -1.6094788e-02  -2.0607644e-02  -4.0735450e-02   5.4949139e-02   2.0581905e-01   6.2199753e-02  -3.0411540e-02   3.3686202e-01   0.0000000e+00  -4.8740324e-02  -5.9065018e-02   7.8861099e-02   8.1572688e-02  -1.8811177e-02  -1.0105899e-01  -2.7257539e-02   1.9193330e-05   4.5120063e-02  -2.7493686e-02   1.5742182e-02   9.8814265e-02  -8.2438575e-02   1.6091073e-01   3.6212190e-02  -1.0056161e-01  -5.4506512e-02  -6.8342861e-02   9.7191926e-03   1.1475332e-01   2.0803570e-02  -2.4059743e-02  -4.8001786e-02   1.8452527e-02
  -4.9889536e-02  -2.9131520e-02  -2.8999114e-02  -8.0892926e-02  -7.0944537e-02   5.8419417e-02   2.1170202e-02  -5.3386928e-02  -1.0106268e-01   3.6751345e-02  -7.8140978e-03  -4.4966623e-02   1.0433861e-02   3.3083476e-02   9.3406963e-03  -1.0095209e-01  -2.8904954e-02   5.1922194e-02   3.0819120e-02   1.7682899e-04   2.0367376e-02  -1.3036626e-01  -4.4665621e-03   2.1624950e-02  -1.1191256e-01  -1.5599884e-01  -2.9833763e-02   2.0812168e-02  -1.1591106e-02   5.4021576e-02  -7.0761615e-02  -4.6094097e-04   1.9817806e-01  -7.0556383e-03   3.2539386e-01  -6.6488112e-02  -6.5867209e-02  -1.5845105e-02   8.7320435e-02  -4.4606806e-02   6.9898543e-02  -1.4466743e-01   9.0103347e-03  -1.0294709e-01   2.9890375e-02   3.9840188e-02  -5.5488833e-02  -5.5379481e-02   1.7316461e-02  -7.7629570e-02  -6.3861742e-03  -5.6332911e-02  -1.1167095e-02  -8.2557508e-02   8.5129568e-02   3.6033430e-02  -1.0042538e-01  -1.3911302e-02   1.3687245e-01   1.2340992e-01  -2.9857239e-02  -2.5514947e-03   8.1494238e-02  -6.0948655e-02   9.9972804e-02  -4.8740324e-02   0.0000000e+00   2.5834516e-01  -5.7939490e-02   8.3977649e-02   1.0556343e-02  -8.3475977e-02  -3.8758987e-02  -7.5557668e-03   2.5367024e-02  -1.8195184e-02  -1.5226146e-01   2.8981406e-02   2.2853742e-02  -2.4749573e-02  -5.1445822e-02   2.6893770e-03  -8.4676660e-03  -1.3201335e-02  -4.1388946e-02  -7.1364604e-02   6.8480215e-03   1.1025250e-02  -8.3198285e-03  -6.8915168e-02
  -3.1050038e-02  -8.5716295e-02  -3.4464750e-02  -2.2533380e-02  -2.5026673e-02   1.1514173e-02  -2.3454690e-02  -1.2199324e-02  -4.6178858e-02  -2.4079724e-02  -1.0549517e-01  -2.6308822e-02  -1.0063103e-01   5.0884975e-02  -2.9336118e-02  -8.3470636e-02  -2.6989064e-02  -5.8215236e-02  -7.4032357e-02  -7.0997697e-03   3.2901533e-02   1.1664860e-02  -6.8733416e-02  -2.1872181e-02  -8.1420257e-02  -1.5962294e-02  -1.5378990e-02  -1.2987292e-01  -1.8568503e-03  -2.3510144e-02   2.8634033e-02   4.9969095e-02  -4.8894874e-02   7.2979407e-02  -4.3011278e-02   3.0472633e-01  -6.8797940e-02   2.4248027e-02   1.1168290e-02  -2.2763124e-02  -2.5018269e-02   3.2383590e-02  -1.4033002e-02   1.3749354e-02  -6.3956378e-02   2.0964580e-02  -1.0014121e-02   7.7510084e-03  -3.3512480e-03  -5.7346865e-02  -1.5095524e-02   2.1808756e-02  -1.3920869e-01  -7.3127149e-02  -1.1434886e-02   2.2434400e-02  -2.8444806e-02  -2.8312081e-02   4.6719239e-02   1.7706726e-01  -1.2596485e-01  -1.2057024e-01  -1.0911506e-01  -9.8794467e-02   1.4773880e-02  -5.9065018e-02   2.5834516e-01   0.0000000e+00  -7.8706507e-02   1.7478033e-01   1.0927862e-02   2.8666229e-03  -1.0642308e-03  -5.9238761e-02  -7.9116194e-03  -7.4591475e-02  -1.2152091e-02  -1.0520618e-01  -4.4028221e-02   5.5511400e-02   6.4279589e-02  -9.4165976e-03   5.3996440e-02  -4.4394910e-02  -3.5200709e-02  -7.1528738e-02   8.6582701e-03  -5.8618254e-02   5.6100293e-02  -4.3578618e-02
   6.1373886e-02   9.1048043e-03  -7.1830317e-02  -1.3045875e-03  -1.0494838e-02  -2.9013088e-02  -2.5645350e-02   1.1568392e-01  -1.4426429e-02  -4.9077093e-02  -5.0564937e-02  -8.5502567e-02  -7.9003923e-02   2.1417827e-02   2.0452154e-02  -2.8863756e-02   1.8695838e-02   1.0991059e-02   1.1933397e-01  -9.1248163e-02  -1.0670958e-01   1.7310297e-02  -1.3604230e-02  -4.2404287e-02  -2.9266514e-02  -5.8395377e-03  -2.5797965e-02  -2.3525528e-02  -6.6426453e-02  -1.3989349e-01  -1.2596895e-02  -7.4692027e-02   1.1264716e-01  -1.0557499e-01  -1.2754091e-02  -6.7474536e-02  -9.3108177e-02  -9.5563770e-02  -1.6337062e-02   7.0487788e-02   5.4789702e-02   7.7737664e-03  -4.1880649e-02  -1.8972740e-02   2.6081423e-02  -4.3134721e-02  -9.1196057e-02   2.8209432e-02  -8.8621089e-02  -6.0973796e-02  -1.8943904e-02  -5.4643505e-02   4.3061313e-02   5.3271660e-02   1.0810613e-01  -2.7666680e-02   1.2307013e-01   5.2158241e-02  -6.3321582e-02   1.6717660e-02   2.4244568e-04   1.9569846e-03  -3.7873593e-02  -4.4854037e-03  -4.4867655e-02   7.8861099e-02  -5.7939490e-02  -7.8706507e-02   0.0000000e+00   1.7220065e-01  -8.7077273e-05   4.4605884e-02   7.2382399e-02   7.9806962e-02  -2.9837472e-02  -1.3041280e-01  -9.8307651e-02  -7.6643521e-02   1.3300254e-01  -1.0348111e-01   4.9799418e-02  -2.6479555e-02  -1.4731822e-01  -3.1763520e-02  -3.2529281e-02  -9.4010124e-03   4.1846727e-02   1.4780348e-02  -5.3011936e-02   3.1609798e-02
   7.3003734e-02   4.1091109e-02   1.1261927e-02   1.1176393e-01   1.2768685e-02   8.2716491e-02  -1.0495687e-01  -2.5105835e-02  -2.7493266e-02  -8.6375111e-02   2.8946325e-03   1.4807282e-02   3.3226285e-02   6.0571765e-02   8.4928304e-02   2.8978718e-02  -1.4407301e-03   1.1683479e-02  -1.9381994e-01   1.8084525e-01  -2.2812322e-02   1.2952140e-02  -1.9121455e-02   4.9609794e-02   1.2829399e-02   1.1056940e-01  -3.2740523e-02  -7.2465585e-02  -2.5699655e-02   7.1026732e-02  -7.6907603e-02  -5.5129467e-02  -2.9615786e-02   9.5612281e-02  -2.0619010e-01  -4.3923139e-02   8.4318248e-03  -9.0537175e-02  -5.7277216e-02  -6.8521881e-02   7.3859526e-02  -2.8620303e-03   7.5497640e-02  -6.5678229e-02   4.6576691e-02   7.4483430e-02   5.5020948e-02  -2.0745725e-02  -2.3871207e-02  -8.6356657e-02  -6.2330014e-02  -7.3489011e-02   5.4628098e-02   8.8468027e-02  -1.8861351e-02   1.0045614e-01  -1.9256979e-02   7.5280149e-02  -1.5053018e-01  -2.9305132e-02  -4.1858769e-02   5.4879872e-03  -2.6149509e-02   4.3203979e-02   1.7688619e-02   8.1572688e-02   8.3977649e-02   1.7478033e-01   1.7220065e-01   0.0000000e+00   1.6734499e-02  -1.0037392e-01   1.2233040e-02  -6.1267608e-02   2.9935511e-02  -6.1108795e-02  -5.8505292e-02  -1.3396916e-02   5.6444954e-02  -4.7718049e-02   1.1841582e-02   2.9637882e-02  -1.6589764e-02  -2.7839799e-02  -4.1120189e-02  -3.7529522e-02  -6.7281253e-02   2.1419747e-02   4.1620092e-02  -7.8025000e-02
  -3.8504465e-02   8.5492720e-02   1.0744672e-02   4.1679341e-02  -1.5448728e-02   2.1674603e-02   8.3166684e-04  -6.0758444e-03  -3.3485171e-02   3.8289961e-02   6.9770262e-03  -1.0962116e-01   5.3907886e-02  -1.2483435e-01   1.8556158e-02   3.2582491e-02   2.4254545e-02  -7.7413447e-02   1.0336280e-01   5.9121606e-02   1.4966393e-01   5.6474746e-02   8.2766625e-02  -1.0995894e-01   3.4651101e-02  -4.9247241e-02  -3.5106434e-02  -4.2806680e-02  -4.6303733e-02  -5.3097366e-02   1.8959646e-01   5.3310247e-02   2.4658286e-02  -4.1599087e-02   6.8330360e-02  -2.0071929e-02  -1.0835809e-02  -9.6397491e-03   3.3737045e-02  -1.1352498e-03  -9.8825883e-02   1.4212186e-01  -3.7587553e-02   2.7363391e-02  -6.8191298e-02   7.6115922e-03   8.2486943e-02  -3.0378477e-02   5.0217755e-02   2.4658474e-02   2.9501333e-02   7.4443902e-03  -1.2728274e-01  -5.5441749e-02   6.6083125e-02   6.9405344e-02  -3.5569128e-02  -3.6743701e-03  -1.9644990e-02  -1.4190980e-02  -6.3022813e-02   6.7847276e-02  -2.7086382e-03   2.1188091e-02   9.2691654e-02  -1.8811177e-02   1.0556343e-02   1.0927862e-02  -8.7077273e-05   1.6734499e-02   0.0000000e+00   1.8039978e-01   1.5381557e-01  -5.8901703e-02   2.0550018e-01  -2.5448449e-02   7.1295691e-02  -3.9901402e-02   3.7502146e-02  -8.8867071e-02   6.5374488e-02   4.5092956e-02  -7.2302211e-02   3.6644112e-02   4.6898884e-02   3.3189637e-02   6.8860714e-02  -4.1629458e-02  -9.4541607e-02  -3.4116787e-02
  -4.1624589e-02  -1.7035991e-02  -1.4711876e-02   1.3911812e-01  -8.4880707e-03   4.4977805e-02  -1.7255400e-02   5.8498709e-02   2.2474379e-02   4.8355682e-02  -1.0609825e-02  -2.3886526e-02  -6.7058689e-03   5.2781794e-02  -1.0473799e-02  -3.3337937e-02  -2.4193834e-02   6.8814681e-03  -4.3134694e-02  -1.1757914e-01   1.6187487e-01   2.0644172e-01   4.2610602e-02   7.0452734e-02  -8.5682950e-02  -3.6540573e-02  -5.2243546e-02   3.0036888e-03   3.6147400e-02  -1.6050683e-01  -3.8012381e-02   1.0426974e-01   2.2926492e-02   1.0297261e-01  -1.3825021e-01   1.2922215e-01  -8.0145719e-02   1.7510835e-01  -7.9450107e-02   7.0936545e-02   4.3433148e-02  -1.4251833e-01  -2.6154895e-02   4.9544285e-02   6.7011916e-02  -9.5899915e-02  -5.3393670e-02   6.0364107e-02  -3.6488702e-02  -5.0557150e-02  -2.9203664e-02  -3.8154412e-04   3.6066619e-02  -7.9047850e-02   4.1090909e-02  -3.3199778e-02  -1.1438784e-02  -8.5109595e-03  -1.4185904e-02   3.8928027e-02  -2.8894718e-02  -9.6273416e-02  -1.2605225e-02   1.5000460e-02  -2.9476738e-04  -1.0105899e-01  -8.3475977e-02   2.8666229e-03   4.4605884e-02  -1.0037392e-01   1.8039978e-01   0.0000000e+00   9.6261514e-03  -8.6027435e-02   7.1471668e-03   3.0067486e-01   8.3201499e-02   5.0554071e-02   5.2763417e-02  -4.9656636e-02  -6.2827278e-03   6.0546596e-02   8.5253673e-02   1.5719414e-02  -5.0841359e-02   2.0298903e-02   7.0678599e-02   6.1759224e-02  -7.0988152e-02  -3.8301581e-02
   1.2429880e-02   3.4074070e-02   1.9507912e-02  -3.4025936e-02  -1.8006164e-02  -4.5613455e-02   1.3844231e-01   1.5720686e-02  -3.7028601e-02  -2.5313989e-02   1.0327760e-02   1.0855310e-03  -1.1450745e-01  -6.1585207e-03   6.5727109e-02  -3.2319646e-02  -6.9445063e-02   1.0561375e-02   4.3706760e-02   7.5616165e-02   1.0713017e-01   2.5912033e-02   2.6962109e-02  -1.5422918e-02  -9.5780022e-02   1.5863353e-01  -1.2754378e-01   5.8117073e-02   1.3793251e-01  -6.9612135e-02  -3.0198561e-02  -4.2207779e-03   5.2486898e-02   1.0407904e-01   2.9475396e-02  -3.1844136e-02  -3.5477119e-02   8.1009733e-02   5.0830638e-02  -9.7330165e-02   2.0007086e-01   1.6611390e-01   9.2292828e-03  -4.6891740e-02   1.6095612e-02   1.4637828e-02   9.8632430e-02  -2.2097029e-02   1.2385258e-02   8.9485324e-03  -2.1936777e-02   2.5615992e-02  -1.0282496e-01   5.9975544e-02  -1.3227776e-01  -2.5088455e-02   2.8644058e-02   3.4713866e-03   7.0817001e-02  -4.2888674e-02   4.9112571e-02   3.4498677e-02  -9.3411267e-02  -1.4729262e-02  -2.0602522e-02  -2.7257539e-02  -3.8758987e-02  -1.0642308e-03   7.2382399e-02   1.2233040e-02   1.5381557e-01   9.6261514e-03   0.0000000e+00   6.6033473e-02   2.2036360e-01   2.1234397e-01   7.6834857e-02  -6.1937264e-03  -4.5370145e-02   6.0035005e-02  -2.3939796e-02  -4.7578470e-02  -4.3429452e-02   1.2472689e-01  -4.2222006e-02   3.0275900e-02  -6.0517951e-03  -2.5741998e-02   8.9115010e-02   2.0831447e-02
   1.7776047e-02   4.2305500e-02   2.8931632e-03   2.7888026e-02  -1.1545585e-02  -2.2981605e-03   2.1372192e-03   3.9538466e-02   1.2117472e-02   2.8683481e-02  -5.3354598e-02   2.4990245e-02  -7.4283645e-02   8.7629077e-04  -6.6019554e-02  -4.5624787e-02   2.1086595e-02   1.5445419e-02   2.5222739e-02   1.5411979e-01   3.2002333e-02  -1.0407265e-01  -4.0935506e-02  -5.4288248e-02   1.5964130e-01  -1.4561772e-01   6.7795460e-03   3.4181294e-02   5.4146773e-02   1.3716630e-01  -5.9475200e-02  -8.1279227e-02  -6.8767569e-02  -3.8378730e-02  -2.9866513e-03   2.4531629e-02  -2.1337853e-02   1.6649776e-03  -5.8887819e-02   1.2614887e-01   9.9061016e-02   2.8180414e-01  -8.5904767e-02  -1.0573942e-02  -4.6186941e-03  -1.4580635e-02   7.8264230e-03  -4.5815243e-02  -7.6954551e-02   1.1845587e-01  -6.7791282e-02  -1.0524397e-02   9.7502777e-03  -1.4942061e-01  -5.7403361e-02  -9.8637780e-02   3.0639981e-02  -1.2111565e-02  -6.5620857e-02  -3.5859310e-02  -1.3147650e-01   1.2318087e-02   5.2030950e-02  -8.6555916e-03  -3.7569328e-02   1.9193330e-05  -7.5557668e-03  -5.9238761e-02   7.9806962e-02  -6.1267608e-02  -5.8901703e-02  -8.6027435e-02   6.6033473e-02   0.0000000e+00   4.1389810e-02   1.1310410e-01  -8.1577874e-02  -3.1951304e-02   4.2768949e-03  -1.1870584e-01   7.4326166e-03   3.7398385e-02  -2.9835899e-02   6.4908230e-02   2.4902823e-02  -5.7744779e-02   1.4781334e-02   9.3833221e-03   6.7070940e-02   1.5667634e-02
  -4.6587703e-02   7.4753184e-03  -1.9504545e-02  -1.1892906e-02   8.6206889e-02   2.7476791e-02   5.2392371e-02   1.0401004e-02   5.0731178e-02  -2.7430972e-03  -7.4151139e-02   4.6603117e-02  -1.4752235e-02   8.3849204e-02  -6.9413667e-02  -5.9095871e-02  -1.0040763e-01  -1.8873258e-02   1.4096795e-02   2.3292111e-02   5.9821981e-02   2.5765263e-02  -1.3795941e-02   1.3197075e-03  -7.5278147e-02   1.6632025e-02   1.2311140e-01  -1.5916092e-01   2.6023304e-02  -6.4922792e-02   8.2880016e-02   1.3746917e-01  -5.6705663e-02   4.4132743e-02   6.5230840e-02  -1.4876389e-01   6.0626541e-02  -1.3939363e-01  -4.5046265e-02  -5.9312943e-02   1.1936736e-01   2.2655149e-03  -1.5341118e-02  -2.1982498e-02   4.2466235e-02  -4.2048772e-03   3.3929126e-02   1.4834709e-02  -6.7766963e-02  -4.8088869e-02   2.8715997e-02   2.8744106e-02   6.4205883e-02   1.8867396e-02  -2.7064338e-03  -1.3893110e-02  -1.7519865e-02  -1.2959619e-02   1.7106893e-01  -7.1420689e-02  -7.4265675e-02   7.4909375e-02   3.9754040e-02   3.9220666e-02  -1.2863284e-01   4.5120063e-02   2.5367024e-02  -7.9116194e-03  -2.9837472e-02   2.9935511e-02   2.0550018e-01   7.1471668e-03   2.2036360e-01   4.1389810e-02   0.0000000e+00   1.5638453e-01   1.2812701e-01  -5.3988867e-02   6.7949543e-02  -3.0628327e-04   8.3501635e-02  -1.6052809e-02  -1.2554253e-01   1.6307222e-01   1.0825061e-01   4.8196600e-02  -6.5895163e-02   6.1816002e-02  -2.4775512e-02  -3.6274947e-02
   2.7742215e-02   1.0810069e-02   2.6060967e-02  -3.9673745e-02  -5.5038590e-03   9.1924640e-02  -1.1088408e-02  -7.1989952e-02   5.4323686e-02   1.1439889e-02  -5.2178474e-02   8.3193870e-02  -2.8816379e-02   1.5268287e-02   1.2926368e-01   3.0923864e-02  -4.0964887e-02   1.0917699e-01   5.6800258e-02   7.4631152e-02  -1.9331300e-01  -3.0158962e-02  -1.5694896e-02  -1.4766431e-02  -1.4237725e-02  -5.2645857e-02  -2.0369484e-02  -4.2936419e-02   2.7153192e-03  -5.1591546e-02  -5.5920092e-02   7.2821832e-02   6.4863432e-02   1.9477462e-03  -3.8699976e-02   8.5763343e-02  -3.8747575e-02  -2.8006237e-02  -4.0456177e-02   1.4438866e-03   8.2133492e-02  -8.6337829e-02  -1.4027132e-02  -2.0158085e-02  -2.2676006e-02   3.2457336e-02  -1.7134180e-02  -2.1125705e-02   1.8696101e-02  -1.4817969e-02   2.7038579e-02   3.9561243e-02  -1.1940829e-01   7.5691062e-02   1.2065713e-01  -4.2224747e-03   1.4906185e-02   1.3877865e-02   5.0483693e-02  -7.3644198e-02  -3.6102740e-02  -5.8856015e-02  -4.3681248e-03   1.4455637e-02   8.5580709e-02  -2.7493686e-02  -1.8195184e-02  -7.4591475e-02  -1.3041280e-01  -6.1108795e-02  -2.5448449e-02   3.0067486e-01   2.1234397e-01   1.1310410e-01   1.5638453e-01   0.0000000e+00  -1.1738382e-01   1.6100066e-01  -3.4864576e-02   8.5541752e-03  -1.8315018e-02   4.0196281e-02  -1.1349922e-02  -6.9780652e-02  -5.5430836e-02   1.0852132e-02   1.7765670e-02   9.2364793e-02   1.0871735e-01  -2.4317537e-02
  -6.1008299e-02  -2.8595458e-02  -4.0753446e-02  -7.8819274e-02  -3.3733438e-02  -1.6172621e-02  -3.6232902e-02  -4.2372172e-02   2.5362111e-02  -9.4551799e-02   1.7871491e-02   7.3226511e-02   1.0697109e-01   4.6307397e-02   4.0043471e-02   1.8079758e-02  -1.4192096e-01  -2.7467127e-02  -3.7557075e-02  -3.3625327e-02  -6.9626349e-03   7.6490315e-02  -9.0359849e-03  -1.1061328e-01   4.4669824e-02  -2.5581404e-02   2.4351665e-02  -1.1102945e-01   7.0095881e-02  -8.0176271e-03  -3.5205037e-02  -5.0102246e-02   1.9093555e-01   1.9031488e-02   1.6419523e-01   9.2665384e-03   3.5600444e-02  -1.7806253e-01   1.8399682e-02   1.6585112e-01  -9.6843817e-02  -1.6317049e-01  -6.4299225e-03  -1.6825593e-02  -3.0839998e-02  -7.0592794e-03   4.9941246e-02  -5.6041209e-02   1.3966492e-02  -7.2341977e-03  -4.7281816e-02  -7.6779341e-02   3.5524980e-02  -7.7681277e-02  -1.2543513e-01  -4.2778547e-03  -4.1181728e-02   9.9145651e-03  -1.6133938e-01   1.7207662e-02  -1.2670882e-01   3.7980275e-02   3.8671941e-04   3.4512826e-02   8.3385897e-03   1.5742182e-02  -1.5226146e-01  -1.2152091e-02  -9.8307651e-02  -5.8505292e-02   7.1295691e-02   8.3201499e-02   7.6834857e-02  -8.1577874e-02   1.2812701e-01  -1.1738382e-01   0.0000000e+00   2.4386799e-01  -1.5535826e-01   1.5670167e-01  -1.3382952e-02   1.3341064e-02   7.5576147e-02  -1.2245636e-01  -1.8095209e-02  -2.0579745e-01   1.3013044e-01   2.0665009e-02   5.5610958e-03  -4.9594279e-03
   3.3499681e-02   1.2612004e-02  -6.8967462e-02  -3.9432629e-02  -4.4388732e-02  -2.7718738e-02   4.7101395e-02  -1.2554372e-02  -1.3680851e-01   4.7907093e-02  -6.2781312e-02  -1.2069288e-01  -6.2210804e-02  -6.8181795e-02   3.2043575e-02  -1.3962876e-02  -5.1455480e-02   5.8338393e-03  -2.3818393e-02  -5.4574128e-02   8.3598785e-03  -1.2145286e-01  -2.9403852e-02   1.2484198e-01  -1.2417789e-01   2.9667740e-02  -2.3777083e-02  -6.0841753e-03   5.5235777e-02  -6.2586578e-02  -2.1813450e-02  -5.0179720e-02  -8.1068832e-02   9.3557417e-02  -1.1299713e-01   1.6180617e-01  -1.0982273e-01  -1.8650348e-01  -2.0317983e-03  -5.1623777e-02  -3.9162523e-02   2.4436391e-01  -4.3944782e-02   7.8297735e-02  -1.6486484e-01  -9.7519333e-03  -2.0237866e-01   1.9753607e-01   1.5828852e-02   2.9117898e-02  -2.6119631e-02   4.7548939e-02   2.6101458e-02   1.0024038e-03  -6.7012624e-02   2.4551302e-02  -2.6070319e-02  -1.9554098e-02  -4.8573475e-02  -6.5089947e-02  -5.8832347e-02  -1.1526163e-02   5.0649458e-02  -6.8008235e-02   2.2812100e-02   9.8814265e-02   2.8981406e-02  -1.0520618e-01  -7.6643521e-02  -1.3396916e-02  -3.9901402e-02   5.0554071e-02  -6.1937264e-03  -3.1951304e-02  -5.3988867e-02   1.6100066e-01   2.4386799e-01   0.0000000e+00   1.3077704e-01  -1.1793895e-01   8.0959682e-02  -4.2737776e-02   4.8010783e-02   1.3290231e-01  -7.7613636e-02  -4.7841389e-02  -2.3915413e-03  -1.7571598e-01  -1.4671552e-02  -9.6309496e-02
  -2.2164117e-02   2.3220342e-03  -1.0056731e-04  -1.1484253e-01  -2.7747184e-02   3.5225993e-02  -4.7492772e-02  -1.0997474e-01  -6.2169047e-02   1.8815173e-02  -5.4074999e-02   5.2121542e-02   5.7221444e-03   6.2359114e-02   5.2970249e-02  -3.3762589e-02   2.3205520e-01   2.9909860e-02   3.5782129e-02  -3.1757387e-02  -2.4423668e-02   3.2437473e-02   1.0749284e-01  -9.4268843e-02  -1.5194012e-02  -4.1474168e-03   3.0149056e-02   4.8600657e-02   9.5010818e-02   4.0679734e-02   8.6710347e-02  -1.8572287e-02  -2.2928465e-02   7.1823321e-02  -2.4550781e-02   4.5553678e-02   1.4288534e-01  -2.1581602e-02   1.2338307e-01  -1.1934585e-02  -3.3805190e-02  -1.0018387e-01   3.0243603e-02  -5.1262263e-02   6.3503366e-02  -1.0644418e-01   8.7096191e-02   5.5777174e-02  -3.6719970e-02  -5.0844540e-03  -5.0454801e-02  -3.7608666e-02  -2.4282970e-02  -9.3018818e-02   3.4589950e-02  -1.5338430e-01   6.1709333e-02  -6.2866974e-03  -1.3655459e-02  -4.9784628e-02   4.7962854e-02   5.4822932e-02  -5.8523092e-02  -1.2389399e-02   1.4791557e-01  -8.2438575e-02   2.2853742e-02  -4.4028221e-02   1.3300254e-01   5.6444954e-02   3.7502146e-02   5.2763417e-02  -4.5370145e-02   4.2768949e-03   6.7949543e-02  -3.4864576e-02  -1.5535826e-01   1.3077704e-01   0.0000000e+00   2.9252629e-01   2.3309958e-01   3.6876605e-02   2.8892517e-03  -6.7862111e-02   6.7712623e-03   5.1363778e-02  -1.6918005e-02   1.2002925e-02   9.1494377e-03  -4.3154981e-02
   4.1087470e-02   4.8881407e-02   3.4977664e-02   2.7331035e-02   1.5369361e-02  -5.5156056e-02  -4.6483684e-02  -1.0370254e-02  -4.9367722e-02   8.2577694e-02  -1.8743954e-02  -6.5094053e-03  -7.9333582e-02  -7.4832898e-02  -2.7180376e-02  -1.9259658e-02   3.1214181e-02   1.9005949e-01   3.5168265e-02  -1.5030314e-01  -2.0375860e-02  -8.5636612e-02   4.5415530e-02   1.4502298e-01  -6.0008825e-02   7.6094505e-02  -1.0093374e-02   6.3097320e-02   7.4601825e-02   1.9665766e-01   1.6518564e-02   1.4430968e-01   1.5523283e-01   1.4748448e-01   8.8218039e-03  -1.3552226e-01  -6.7079441e-02   2.1226306e-01  -1.0651413e-01   5.6657105e-02   6.3758155e-03   1.0491168e-01   4.5386282e-02   1.6323440e-02  -9.6365597e-02   9.8616046e-02  -9.1892128e-02  -1.0748225e-01   8.4644572e-03   3.9061262e-02  -3.4705823e-03   9.3596014e-02  -1.2228558e-01   1.0907881e-01  -1.5688824e-02   9.1634567e-02   6.0610560e-02   6.7414149e-02  -3.2597359e-02  -1.0713143e-02  -5.2143411e-02   3.7310770e-02   4.5648871e-02  -6.9399460e-02  -3.1553009e-02   1.6091073e-01  -2.4749573e-02   5.5511400e-02  -1.0348111e-01  -4.7718049e-02  -8.8867071e-02  -4.9656636e-02   6.0035005e-02  -1.1870584e-01  -3.0628327e-04   8.5541752e-03   1.5670167e-01  -1.1793895e-01   2.9252629e-01   0.0000000e+00   1.7042395e-01   1.6285062e-01   4.6426511e-04  -1.1684259e-01   5.3643047e-02  -2.6937210e-02   4.3241574e-02  -6.0494838e-02  -4.2869600e-02  -4.4842527e-02
   8.9923791e-02  -3.8657255e-02  -4.8564569e-02  -1.1029634e-02  -4.0278829e-02   2.9222181e-02   4.8264995e-02   2.9916770e-02  -4.2096462e-02   3.9511806e-02   6.6943633e-03   2.0149067e-02   4.4335449e-02  -1.5808626e-02  -3.0394649e-02  -6.6906621e-02   8.6137421e-02  -2.4221962e-02   6.7872416e-02   3.7485526e-02   8.0812043e-02  -3.6697822e-02  -9.3186146e-02  -7.8387752e-03  -1.5619889e-02  -5.0401016e-02   3.3005793e-02  -1.2963778e-01   1.1057673e-02   1.7978291e-02   2.3457669e-02  -8.9250121e-03   2.0224921e-02  -9.8264220e-02   3.8319931e-03   9.6311496e-02  -5.0483159e-02   2.6683516e-02   9.9489717e-02  -4.0778119e-02  -7.9468819e-02   5.2599857e-03  -2.5236499e-02   1.4249221e-02  -5.2379608e-03  -1.3636713e-02   1.4193380e-02   9.6453965e-03  -2.1616252e-02  -2.5519053e-02   2.3739372e-02   4.1413714e-02   1.1306316e-01  -1.0399104e-01   3.8425375e-02   8.4650455e-03   6.4619384e-02  -5.5679617e-02  -1.0874999e-03   2.6942674e-02   1.3202724e-02  -2.0189062e-02   1.8256182e-01  -2.1098248e-02   5.3449026e-02   3.6212190e-02  -5.1445822e-02   6.4279589e-02   4.9799418e-02   1.1841582e-02   6.5374488e-02  -6.2827278e-03  -2.3939796e-02   7.4326166e-03   8.3501635e-02  -1.8315018e-02  -1.3382952e-02   8.0959682e-02   2.3309958e-01   1.7042395e-01   0.0000000e+00   1.5035985e-01   1.1656282e-01   5.4848497e-02   1.0574171e-01  -1.3934450e-02  -2.1884742e-02  -5.4565226e-02  -1.1510597e-02   2.6511332e-02
   1.0925960e-01   8.0236840e-02  -6.6945176e-04  -4.3203018e-02   6.1363587e-03  -4.8182353e-02   5.6396006e-02  -4.1482042e-02   2.8164277e-02  -6.8674261e-02  -4.7572839e-02  -1.6398426e-02   2.4815130e-02  -2.4791910e-02  -8.5155061e-03  -4.7220082e-03  -3.4700512e-02   1.3799951e-01  -9.5558416e-03   2.7694945e-02  -7.3767295e-02   2.3658489e-02  -6.8748591e-02  -6.9937689e-02   5.5419653e-02  -4.6108670e-02  -1.2241196e-02  -1.2850303e-02   6.4545196e-02   4.0083489e-02   6.4473461e-02  -7.6289216e-02   3.7955470e-02  -2.7402545e-02   3.3219802e-02  -5.9921196e-02  -7.7605174e-02  -1.6932287e-01  -3.9168337e-03  -7.6659293e-03   1.3737752e-02  -1.3850168e-02  -5.4838678e-04   5.7478402e-02  -2.5644615e-02  -7.6948307e-02   6.5512323e-03   1.9486996e-02   4.3781911e-02  -2.7277527e-02   5.2170653e-02   3.6589772e-02   9.0687378e-02  -2.0997428e-02  -1.7251230e-02   8.4119464e-02   4.9480324e-02   5.2671424e-02   7.3006991e-03   6.3320380e-02   6.8649823e-03  -6.5085828e-02   3.5463098e-02   1.2803758e-01   3.2018032e-02  -1.0056161e-01   2.6893770e-03  -9.4165976e-03  -2.6479555e-02   2.9637882e-02   4.5092956e-02   6.0546596e-02  -4.7578470e-02   3.7398385e-02  -1.6052809e-02   4.0196281e-02   1.3341064e-02  -4.2737776e-02   3.6876605e-02   1.6285062e-01   1.5035985e-01   0.0000000e+00   1.0229662e-01   1.4119447e-01  -2.1317614e-02   1.2438115e-01  -1.8096654e-03   2.9842584e-02  -1.6126223e-02   2.1249685e-02
  -2.1813106e-02  -4.8630265e-02   2.7105164e-02   3.7922006e-03  -1.4933552e-02  -2.2846054e-02   2.3032957e-02  -1.4044155e-02   3.5896205e-02   1.1106711e-03   3.5487189e-02  -5.6155390e-02   5.3055340e-02  -1.7845918e-02   2.2441659e-01   4.2781818e-02   6.1468178e-02  -6.8402932e-02  -9.6849290e-02  -2.6215845e-02  -1.1878930e-01   4.4450573e-02  -4.6809007e-02   8.2611759e-04   6.1308027e-02   3.4547600e-04  -1.4220287e-03  -9.8907388e-02   1.2252953e-01   1.3536940e-01  -1.5960404e-02  -1.3059945e-02  -3.6487668e-02   1.4111967e-02   1.4694675e-02  -1.2415455e-01  -4.2955707e-02   8.0519386e-02   5.1215702e-02  -1.0605776e-01   2.1669830e-01   4.8435500e-02  -3.9820353e-02   4.6392858e-02  -1.4765397e-02   3.6400645e-03   2.1424902e-02   3.0872091e-03  -2.1988811e-02  -1.9295110e-03  -1.3147696e-02   5.6288125e-02   4.5699776e-02   3.1739489e-02  -1.0626332e-01  -8.2850507e-02  -3.5975567e-02  -3.4124326e-02   2.7655406e-02   6.2168097e-02   4.8975613e-03   4.9648414e-02   4.0829899e-02   8.9625345e-03   4.6905001e-02  -5.4506512e-02  -8.4676660e-03   5.3996440e-02  -1.4731822e-01  -1.6589764e-02  -7.2302211e-02   8.5253673e-02  -4.3429452e-02  -2.9835899e-02  -1.2554253e-01  -1.1349922e-02   7.5576147e-02   4.8010783e-02   2.8892517e-03   4.6426511e-04   1.1656282e-01   1.0229662e-01   0.0000000e+00   8.0367048e-02   6.0155937e-02  -2.1913921e-02   9.2846805e-02   7.5642322e-02  -1.7051663e-02  -5.7514953e-02
   4.2268899e-02  -7.5114675e-02   8.5324545e-02  -3.2150204e-02  -5.8078235e-02  -4.1342487e-03  -7.8187597e-02  -3.4547993e-02  -5.8132150e-02   5.9406833e-02  -1.3810279e-02   5.1927732e-02   5.7694532e-02   3.7932779e-02   7.0223525e-02   3.6232876e-01  -8.0256942e-02  -4.8885829e-03   3.9486800e-02  -7.3119350e-02  -7.7288235e-02  -8.0365737e-02  -4.1892241e-04   1.0084570e-01   5.2049021e-02   9.3101827e-02  -8.0603002e-02   1.5349255e-01   1.2155349e-01   9.6636380e-02  -2.4841808e-02   7.3554430e-02  -1.6410243e-02  -3.0118023e-02  -1.6056160e-01   1.7066657e-01  -7.2185735e-02   2.6193840e-02   3.0458566e-01   3.0453973e-05  -1.1138105e-01  -7.5494601e-02  -9.2341608e-03  -1.0896180e-01   1.7255000e-01  -6.0363248e-02   6.4897452e-02  -9.6672268e-02  -4.7474521e-02   3.9869765e-02  -1.5726571e-02  -6.6201050e-02  -6.7932616e-02   1.0034224e-01   4.9280340e-02   5.4272022e-02   8.1567435e-02  -2.8965821e-03  -7.4532664e-02   1.7783471e-02   1.5740614e-02   6.8228617e-03   1.0532016e-01  -4.1080232e-02  -5.9909415e-02  -6.8342861e-02  -1.3201335e-02  -4.4394910e-02  -3.1763520e-02  -2.7839799e-02   3.6644112e-02   1.5719414e-02   1.2472689e-01   6.4908230e-02   1.6307222e-01  -6.9780652e-02  -1.2245636e-01   1.3290231e-01  -6.7862111e-02  -1.1684259e-01   5.4848497e-02   1.4119447e-01   8.0367048e-02   0.0000000e+00  -5.9269868e-02   2.2550016e-02   1.3282156e-03  -3.8550360e-02  -5.4571919e-02   4.9363996e-02
   9.2450666e-03   1.9584376e-02   4.5843128e-02  -1.6199566e-02   1.1644675e-03  -6.3458139e-02  -3.5234657e-02  -1.3794547e-02   3.7459897e-02  -5.8428078e-02   5.1615825e-03   5.0735479e-02   8.8457744e-02  -7.9191785e-03  -4.6875870e-02  -4.0914211e-04   1.6748889e-02  -3.4839700e-02  -3.4570752e-02   1.5117808e-02   4.9781911e-02  -8.2581804e-02   6.1269793e-02   8.9622375e-02  -3.6472696e-02   4.4089191e-02   6.1375899e-02  -1.8903937e-02  -2.5429555e-02   9.7596436e-03  -8.3115124e-02  -2.2414338e-02   2.5588590e-03  -3.0979399e-02  -4.3444400e-02   7.3964394e-02   2.6290425e-02  -2.6753745e-03   5.0674684e-02   3.5749375e-04  -2.5452869e-02  -6.2878004e-02  -8.5367531e-02   3.3536327e-02   3.2468531e-02   9.8695753e-02  -3.5073564e-02   1.6355298e-02  -1.1086538e-03   3.4347053e-02   2.8026850e-02   5.1548633e-02  -3.5598365e-02  -1.8608521e-02   1.0910780e-01   1.4643594e-02   3.3769568e-02  -1.4444250e-03   4.5702035e-03  -1.1290461e-01  -6.3543173e-02   3.2579274e-03   2.0307519e-01   9.3645448e-03   3.7918238e-02   9.7191926e-03  -4.1388946e-02  -3.5200709e-02  -3.2529281e-02  -4.1120189e-02   4.6898884e-02  -5.0841359e-02  -4.2222006e-02   2.4902823e-02   1.0825061e-01  -5.5430836e-02  -1.8095209e-02  -7.7613636e-02   6.7712623e-03   5.3643047e-02   1.0574171e-01  -2.1317614e-02   6.0155937e-02  -5.9269868e-02   0.0000000e+00   1.3456377e-01   3.2381803e-02  -1.7709331e-02   7.4484913e-02   8.6540194e-02
   5.8425949e-02   3.4203776e-02   5.2634873e-02   2.1936334e-02   1.0612928e-02  -3.1202446e-02   1.7858526e-02  -1.4270767e-02  -9.0423409e-03  -3.6805209e-02  -2.8451632e-02  -3.6431743e-02  -2.4647216e-02  -8.3382589e-02  -3.7577867e-02   9.3280732e-02  -1.2917015e-02  -7.9057383e-02  -2.6655913e-03  -6.1585327e-02   2.3817488e-02  -3.0932168e-03  -2.5265502e-02   5.6433443e-02  -3.9381203e-02  -3.5029528e-02  -1.3873405e-02   9.6293648e-02   5.8687724e-03  -1.7358224e-02  -3.8001934e-02  -5.0815488e-02   7.8425786e-02   1.4137333e-02   5.5921148e-02   1.8200342e-01  -1.7318641e-03  -5.3640655e-02  -1.0637794e-03  -6.5256003e-03  -7.0392428e-02   7.5876228e-02  -5.2961567e-03  -2.1212194e-02  -3.8387227e-02  -1.7025810e-02   8.1590787e-02  -1.6903706e-03  -6.1088553e-03  -2.7226227e-02  -1.1350397e-02   3.9671923e-03   2.9961236e-02   4.5228488e-02   7.2297932e-02   9.8684747e-03   2.6925487e-02  -4.0171408e-02   1.8893701e-02  -5.5883547e-02  -2.2320617e-02   2.1825998e-02   5.0082937e-02   8.8953458e-02   1.6057872e-02   1.1475332e-01  -7.1364604e-02  -7.1528738e-02  -9.4010124e-03  -3.7529522e-02   3.3189637e-02   2.0298903e-02   3.0275900e-02  -5.7744779e-02   4.8196600e-02   1.0852132e-02  -2.0579745e-01  -4.7841389e-02   5.1363778e-02  -2.6937210e-02  -1.3934450e-02   1.2438115e-01  -2.1913921e-02   2.2550016e-02   1.3456377e-01   0.0000000e+00  -8.5137446e-03   1.1740300e-01   5.8446940e-02   9.3801974e-02
  -6.7917631e-02  -6.6144853e-03   3.9959510e-02   1.8265777e-02   1.3303797e-02   8.0376268e-02  -1.1180690e-01   7.1673879e-02  -8.0809286e-02   9.3227041e-02  -6.3038219e-02  -6.1925349e-02  -5.6183707e-02  -1.1830726e-01  -2.6070823e-02   6.2150979e-02  -5.4938611e-03   2.6219435e-02  -1.0854179e-02   2.6778654e-02   7.1802548e-02  -1.7516103e-01  -7.3414037e-02  -4.3316694e-02   1.2999414e-02  -1.3583607e-02   2.9570565e-02   2.1015924e-01  -6.1668370e-02  -1.7321818e-01  -3.7000616e-02  -8.7408030e-02  -1.4023517e-01   7.3012398e-02  -7.8467150e-02  -7.8733422e-02   1.3873606e-02   3.6462912e-02   8.4200012e-02  -3.2280375e-02   8.3972882e-02  -9.3389874e-02   9.1378298e-02  -2.8677033e-02   9.8380116e-02  -1.7075046e-02   7.4707701e-03  -1.0675638e-01   2.6922834e-02  -5.1699289e-02   8.4616538e-03  -6.2728405e-02   3.9144159e-02   2.8049510e-02   1.5860761e-03  -8.5812875e-02   1.6928338e-02   5.2438311e-03   9.6752001e-02  -5.1470887e-03  -2.1866059e-02   4.2845923e-02   1.1975418e-01  -2.9936657e-02   6.7719419e-03   2.0803570e-02   6.8480215e-03   8.6582701e-03   4.1846727e-02  -6.7281253e-02   6.8860714e-02   7.0678599e-02  -6.0517951e-03   1.4781334e-02  -6.5895163e-02   1.7765670e-02   1.3013044e-01  -2.3915413e-03  -1.6918005e-02   4.3241574e-02  -2.1884742e-02  -1.8096654e-03   9.2846805e-02   1.3282156e-03   3.2381803e-02  -8.5137446e-03   0.0000000e+00   9.8033547e-02   8.9760508e-02  -2.7242830e-02
   2.4167957e-02  -7.2795838e-02   2.9892282e-02   7.1634477e-02  -4.4537270e-02   2.9172602e-02  -5.3720949e-02  -3.2291832e-02  -3.3017660e-02  -1.6700859e-02  -6.2987240e-04   1.1264408e-01   9.8422729e-02  -1.2262881e-02   7.3933194e-02   4.3000429e-02   8.8709233e-04   9.6547878e-03  -2.1357903e-03  -2.3122321e-01   2.4483558e-01  -6.8797667e-02  -2.2690357e-02   6.5543596e-02   3.9038582e-02   1.3449613e-01  -7.5448272e-02  -5.4830922e-03   2.7755991e-02  -4.6545806e-02   1.1298782e-02  -1.2311971e-01   1.6730954e-01  -6.3080998e-02  -2.6437434e-03  -7.7979984e-02   8.1773224e-02   2.4498380e-02  -1.3404885e-01   1.7323752e-01   9.0959508e-02   3.8381810e-02   2.0807703e-02   8.4240275e-02   6.7383699e-02   8.0907363e-02  -1.9132475e-02   2.0519677e-02  -1.4273733e-02   1.1357460e-02  -4.7485652e-02  -7.8487453e-02  -3.1480322e-02  -1.3448188e-01  -1.3718476e-01   1.6651734e-01  -1.1923981e-02  -5.7254554e-03  -3.3082284e-03   2.4576570e-03  -2.6986173e-02   4.0532416e-02  -1.0822077e-01  -5.0370657e-02   2.7096936e-02  -2.4059743e-02   1.1025250e-02  -5.8618254e-02   1.4780348e-02   2.1419747e-02  -4.1629458e-02   6.1759224e-02  -2.5741998e-02   9.3833221e-03   6.1816002e-02   9.2364793e-02   2.0665009e-02  -1.7571598e-01   1.2002925e-02  -6.0494838e-02  -5.4565226e-02   2.9842584e-02   7.5642322e-02  -3.8550360e-02  -1.7709331e-02   1.1740300e-01   9.8033547e-02   0.0000000e+00   1.5291840e-01  -9.1397944e-02
  -1.6305101e-02  -6.6623362e-03   2.7087370e-02  -1.7159453e-02  -9.1921890e-03   3.4799419e-02  -3.7180449e-02  -8.7466794e-02   5.2093357e-03   2.3464559e-02  -2.9507088e-02   9.0335115e-02  -2.3106572e-02  -9.2832408e-03   2.7875573e-02  -6.1908558e-02  -3.1887414e-02  -1.5890353e-02   1.2830653e-02  -2.4739882e-02  -1.5829474e-02   1.1823624e-01  -7.9777672e-03  -2.5653223e-02  -1.1098873e-01   5.8724295e-02  -6.7797000e-02   3.2912247e-03   5.1519745e-03   2.4793252e-02   3.4799536e-02  -1.1709164e-02  -6.6830104e-02  -4.8384327e-02  -1.1788004e-02  -4.8211357e-02   3.9755661e-02  -4.4320337e-02  -5.0757123e-02  -2.7882678e-02  -1.4578077e-02   4.5294645e-02  -1.7239124e-02  -4.0473142e-02  -5.1686107e-02  -7.4415034e-03  -1.4065346e-02  -3.4717794e-02   1.2400665e-02   2.0217341e-02  -4.5761240e-03   1.2181360e-02  -3.1278107e-02  -1.6126750e-02   1.2040805e-02   1.1551389e-01   1.4920615e-02  -4.4290545e-02   1.9364731e-02  -2.7612312e-02  -6.9807610e-02  -4.2850158e-02   5.4501191e-02   3.4820400e-02   4.8525944e-02  -4.8001786e-02  -8.3198285e-03   5.6100293e-02  -5.3011936e-02   4.1620092e-02  -9.4541607e-02  -7.0988152e-02   8.9115010e-02   6.7070940e-02  -2.4775512e-02   1.0871735e-01   5.5610958e-03  -1.4671552e-02   9.1494377e-03  -4.2869600e-02  -1.1510597e-02  -1.6126223e-02  -1.7051663e-02  -5.4571919e-02   7.4484913e-02   5.8446940e-02   8.9760508e-02   1.5291840e-01   0.0000000e+00   3.8589396e-02
  -1.2860414e-02  -3.3746254e-02  -2.7210783e-02   1.0097693e-02   4.3008330e-02  -4.5256637e-03  -5.5511382e-02  -1.3362811e-02   3.4826074e-02   1.4888932e-02  -1.4992362e-02   1.9715897e-02  -2.6650225e-02  -6.6757930e-02  -9.0712196e-04   4.3532985e-02   3.5584579e-02  -5.7575735e-02  -1.0182625e-02  -2.4388662e-02   4.0974240e-02  -2.7700443e-02   1.7139328e-02   4.1851251e-03  -1.9796286e-02   4.5130739e-02   5.9713944e-02  -6.9700706e-03  -1.1669275e-02   4.0758588e-02   6.5571904e-04  -2.0212431e-02   5.2780343e-02  -2.8914795e-02   1.9772293e-02   4.7333317e-02  -3.1931865e-02  -9.5402214e-02  -3.8406999e-02   2.4360744e-02   7.7270860e-03   4.3086678e-02   5.8863535e-02  -4.9085153e-02   1.3197051e-02   1.9218765e-03  -3.3100977e-02  -5.1396463e-02  -7.6049709e-04  -7.4001456e-03  -4.2840761e-03  -2.0743935e-02  -7.3298533e-02  -4.8964116e-02   5.6945300e-02  -2.3118232e-02   1.1804798e-02   2.7844894e-02  -3.4616254e-02   2.3382897e-02   1.1400077e-02   3.9859320e-02  -2.4315790e-02   7.1391603e-02   2.7024144e-02   1.8452527e-02  -6.8915168e-02  -4.3578618e-02   3.1609798e-02  -7.8025000e-02  -3.4116787e-02  -3.8301581e-02   2.0831447e-02   1.5667634e-02  -3.6274947e-02  -2.4317537e-02  -4.9594279e-03  -9.6309496e-02  -4.3154981e-02  -4.4842527e-02   2.6511332e-02   2.1249685e-02  -5.7514953e-02   4.9363996e-02   8.6540194e-02   9.3801974e-02  -2.7242830e-02  -9.1397944e-02   3.8589396e-02   0.0000000e+00
