# Supplementary material for: Autistic traits and individual brain differences: functional network efficiency reflects attentional and social impairments, structural nodal efficiencies index systemising and theory-of-mind skills
Source: Mol Autism. 2021 Jan 21;12:3. doi: 10.1186/s13229-020-00377-8 (PMC7818759; doi:10.1186/s13229-020-00377-8)
Supplement: Supplementary file 8 — Additional file 8. Connectivity matrices. Connection matrices and functional correlation matrices for each subject, as floating-point values in ASCII text format, and MATLAB code for producing these. [file 13229_2020_377_MOESM8_ESM.zip › Paul_Arora_et_al_data/Physiological/BBC/DTI_rsfMRI_ConnectivityMatrices/connectivity_matrices/Netmat_rsfMRI_aal90_subj26.txt]

   0.0000000e+00   6.1267709e-02  -8.8673826e-03  -7.1133457e-02   2.4663850e-02  -5.4074785e-02  -3.0654647e-02  -4.6369020e-02  -4.2657197e-02   1.1768438e-02   1.1589500e-01   7.5167506e-02   7.1944978e-02  -3.6871962e-02  -2.5337229e-03  -2.8974881e-02   1.9632384e-02   4.8186407e-02   8.6933578e-02   1.0140599e-02   6.6462440e-02  -2.1416246e-02   6.6210659e-02   2.4768331e-02  -1.3266018e-02   1.6033306e-02  -1.1282353e-02  -5.1630103e-02   2.4933356e-02   2.0244131e-02  -9.0112577e-02   1.6552255e-02  -2.5624678e-02   7.1883479e-03   3.9305007e-02   4.7084149e-02   1.8353920e-02  -7.0823953e-02  -7.5602726e-03  -3.9384493e-02  -1.0708711e-02  -4.5651452e-02  -4.1903265e-02   3.1505648e-02  -8.0702130e-02  -6.4292222e-02  -3.8367880e-02   3.5145972e-02   1.0331985e-02  -1.1923467e-02   1.0972016e-02   3.6686023e-02  -9.6681784e-03   2.7861098e-02   6.6577826e-02   2.2156215e-02   6.1496237e-02   6.0862112e-02  -3.4922929e-02  -3.5453855e-02   8.4745762e-03   2.0986432e-02   5.6731708e-02   2.4524567e-02  -1.5958535e-02  -7.6936255e-02   6.8179497e-03  -1.1481709e-01  -1.1077991e-02   1.8824942e-02   6.1599810e-02  -7.1654875e-02   4.2567386e-02  -1.7960346e-02   4.3263102e-02   4.1397270e-02  -9.2632611e-03   5.8239417e-02  -3.9676167e-02  -4.9546427e-02   3.1875323e-02   3.7623741e-02   2.9261265e-02   1.7289564e-02   9.0255829e-02   3.2239409e-02   9.2480922e-02  -9.1131300e-02   5.3635176e-02  -2.5156831e-02
   6.1267709e-02   0.0000000e+00   1.6196329e-02   2.3981461e-02   2.7612382e-03   1.8030003e-02  -3.9467507e-02   3.7033903e-02   4.3055047e-02  -3.5287231e-02   1.7221824e-02   1.3666992e-01  -1.7075345e-02   3.5964685e-02  -5.7146114e-02  -5.2048911e-02   5.6900049e-02   6.4502120e-02  -1.6170302e-02   6.4341498e-02   2.7390903e-02  -2.4805988e-02   2.8391252e-02  -4.1801802e-02  -2.1699742e-02  -2.5523907e-02   1.5403192e-03   5.5003477e-02  -5.6047822e-02  -6.5455095e-03   2.1073062e-02  -9.7029781e-02   3.2062922e-02   5.0596054e-02  -2.0935448e-03  -2.1373321e-02  -2.8429098e-02  -5.9773837e-02  -6.1846264e-02  -2.7212824e-02   3.2824788e-04  -3.4270200e-02   7.9735064e-02   2.4694897e-02   1.8664563e-02   7.5978742e-02   4.9022837e-02  -6.5865976e-02   1.2428528e-02   1.5540690e-02   4.0529287e-03   2.8753260e-02   1.7391238e-02  -3.8095827e-02   5.2057220e-02   8.2226776e-03   1.6692648e-01   1.6390557e-01  -6.3383963e-02   5.8767956e-03   5.4355726e-02   4.1775345e-02  -1.0688487e-01   7.4842472e-02  -6.1300436e-02  -7.9691280e-02  -4.9938281e-02  -8.2764925e-02   7.2069357e-02   9.4021843e-02  -6.8371159e-02   5.4006840e-02   7.7338464e-03   8.3660523e-02  -4.6589538e-02   2.2618893e-02   3.9631765e-02   3.5524475e-02  -4.6176007e-02   5.4075650e-02   2.8056713e-02   4.2498890e-02   1.2438889e-02   1.3291299e-02   4.4360312e-02   5.1664885e-02  -7.9327037e-02  -5.9491605e-02   4.9240038e-02   2.8554720e-03
  -8.8673826e-03   1.6196329e-02   0.0000000e+00   1.0027265e-01   3.8428737e-02  -4.5540370e-03   1.9812453e-01   1.1886818e-01   4.3394964e-02  -3.8486588e-02   5.8071555e-03  -3.3374166e-02  -6.7377633e-03  -2.2571608e-02  -2.2173059e-02  -6.9242505e-02  -6.0941429e-02  -1.8078895e-02  -4.5321168e-02  -7.3299694e-02   4.5332648e-02  -7.2511866e-03   1.4836881e-01   4.0759989e-02   5.7110737e-02   7.1223858e-02  -2.6450926e-03  -3.4674780e-02   1.2583574e-02  -3.5765124e-02   6.3995997e-02  -7.4627393e-02   3.9493841e-02  -1.7688084e-02  -1.5555697e-02  -8.1262450e-02  -4.8686144e-02  -3.9322169e-03   2.4630484e-02   1.3967217e-02   5.7243040e-03  -3.4320406e-02   4.1057048e-04   6.9312407e-02  -5.5391010e-02  -3.0493727e-02  -1.8990506e-02   3.3699248e-02  -5.9051109e-03  -4.1627497e-02  -2.1565093e-02   2.7591096e-02  -8.4478242e-03  -1.1917152e-02  -3.6316049e-02  -5.0724164e-02  -7.4094032e-02  -1.1812038e-02   1.5267419e-02  -2.4400402e-02   1.0535139e-02  -1.1390480e-01  -9.2258380e-03   2.8839510e-02  -4.4787047e-02  -3.2384033e-02   2.9696357e-02  -1.9532765e-02   1.8982551e-02   1.0337302e-02  -3.7964430e-02  -4.8731352e-02   3.7147905e-02   1.6696734e-02  -3.1012911e-02   2.8051053e-02   1.4192512e-02  -5.9562189e-02  -6.7845162e-02   6.2535339e-02   3.5227206e-03   5.6812758e-02  -3.5507468e-02   3.0393275e-02  -6.1968802e-03  -3.1055962e-02  -9.6281685e-02  -1.1465660e-01   2.4798405e-03  -4.0023315e-03
  -7.1133457e-02   2.3981461e-02   1.0027265e-01   0.0000000e+00  -4.0317866e-02   7.4433735e-03   4.8640711e-02   1.9509616e-01   2.4747749e-02   1.4399971e-02  -8.6360053e-02   5.5093618e-02  -8.0927516e-02   4.0847786e-02  -1.0044378e-01  -2.1692887e-02   7.8864000e-03   1.7291147e-02  -3.7609024e-02   3.2048966e-02   6.1408898e-02   7.3703928e-03   4.1690223e-02   1.4255614e-01  -1.4353448e-02   3.2393090e-02  -3.1097384e-02  -1.3650517e-02  -5.9507345e-02  -2.9980321e-02   3.5853948e-02   1.7811820e-01  -1.9025421e-02   3.0712302e-02   8.3252809e-02  -7.5566491e-02  -3.0274065e-02   2.7974570e-02  -2.7410416e-02   2.9891703e-02  -8.8640173e-02  -1.0735392e-01  -4.1721144e-02  -1.9341919e-02  -3.1448261e-02  -3.8106725e-02  -1.5197242e-03  -2.6132188e-02   2.3924713e-02  -3.7726557e-03  -3.0161103e-02   1.3541188e-02   1.8456932e-03  -6.2789949e-02   1.2884521e-02  -7.5287240e-02  -4.7058084e-02   5.2307516e-03  -3.1510179e-03   2.9704022e-02   2.9391864e-03  -2.3198201e-02  -7.4828935e-02   4.5757551e-02  -2.3160973e-02  -1.2571360e-02  -3.1601630e-02  -7.2230405e-02  -4.6193605e-03   1.2372677e-02  -4.5261879e-02   7.3856608e-02   2.9206854e-02   3.2247583e-02  -6.3721792e-02   2.6193616e-02  -9.8026326e-02  -1.2225552e-02  -4.8039758e-02   7.4132921e-02   4.1697574e-02   1.4660647e-02  -5.4786845e-02  -9.2449581e-03  -4.4791892e-02   2.2821469e-02   3.5841491e-03   1.0323883e-01   9.5849518e-03   1.8011210e-02
   2.4663850e-02   2.7612382e-03   3.8428737e-02  -4.0317866e-02   0.0000000e+00   1.1099529e-01   8.0321753e-02  -3.3599198e-02   2.3618558e-01   7.1575379e-02   3.8333524e-02  -2.0315136e-02   1.5572166e-02  -1.8676109e-02   2.0399484e-02  -8.6034945e-02  -4.0133657e-02   2.5413450e-02   5.9239821e-02  -3.3313383e-03  -2.2223086e-02  -1.9407809e-02  -9.0183736e-03  -2.7699614e-02   2.0056001e-01   1.9972584e-02   1.2286925e-01   1.2024018e-01  -6.7533463e-02   8.7156470e-04  -1.3539240e-01   1.1935630e-02   2.2568311e-02   6.1555454e-02  -5.7270182e-02   9.0816024e-02   4.1394671e-02  -1.2764451e-01  -2.0044022e-03  -4.5683357e-02  -4.6863073e-02  -2.2241076e-02  -4.2576808e-02   1.9069379e-02  -3.2190533e-02  -9.9069303e-02  -4.5975471e-02  -6.3348718e-02   5.4721457e-02   1.1560229e-02   9.4796707e-02   8.3881249e-02   5.9747581e-02   3.0029284e-03  -1.5549101e-02  -8.6687668e-02   1.4073812e-02  -4.3259182e-03   8.1597066e-02   2.4485421e-02   4.2053008e-02   3.8537210e-02   4.1308281e-04  -9.0596593e-03  -6.7518998e-03  -7.1813121e-02  -3.3721094e-02  -7.4050548e-03  -3.6970005e-02  -1.3647571e-02   5.5062243e-02  -3.1881965e-02  -9.7919506e-02   9.2030023e-02  -4.6453440e-02   2.4973878e-02   3.6528810e-02  -6.6936192e-02   2.7113099e-02  -4.7545989e-02  -1.2332998e-02  -1.2900855e-02   5.3423136e-02   4.2019884e-02  -1.9697519e-02   3.5856373e-02  -6.4877373e-02   1.4879264e-02   2.8908290e-02   5.8280461e-04
  -5.4074785e-02   1.8030003e-02  -4.5540370e-03   7.4433735e-03   1.1099529e-01   0.0000000e+00   2.1808497e-02  -6.3430363e-05   2.5361283e-02   5.1138112e-02  -8.3643171e-03  -6.5668541e-02  -2.6564540e-02   1.4635584e-02   5.3990633e-02   1.3157371e-01   9.6076489e-02   2.8969243e-02  -2.6612396e-02   4.3144672e-02  -7.2649287e-02   7.3623089e-02  -5.0477897e-02  -7.3034685e-02   1.1038274e-01  -1.0758758e-01   6.0783384e-03   1.9600932e-01   3.8376439e-03   3.5874778e-02   5.9766704e-02  -8.9653395e-03   3.8517581e-02   2.5302029e-02   1.2185825e-02   1.4901150e-01   8.4182746e-02   1.4849166e-02  -4.1459971e-02  -9.8052264e-03  -5.1987218e-02  -1.3200995e-01  -4.7542410e-02  -6.9921561e-03   2.6358999e-02   4.9731184e-02  -4.8476070e-02  -5.2977185e-02   5.2418035e-02  -7.6273547e-03  -4.7223941e-02  -1.8772420e-02   3.4266654e-02   2.6529607e-02  -4.0791635e-03   6.9519375e-02   3.8559508e-03   2.2740055e-04   4.7234377e-02   1.4502200e-03  -3.5903998e-02   7.4337194e-03  -4.1216733e-02   1.6170468e-02   1.6601327e-03   3.7729539e-03  -8.5234262e-02  -4.5567460e-02  -1.6490739e-02   8.9596159e-02  -1.6410145e-02   3.7804913e-03   4.4083361e-02  -1.9051689e-02  -9.0440011e-03   4.0579519e-02   1.0002969e-02  -9.6067900e-03  -6.0751529e-02   4.7753923e-02  -2.4407442e-02  -5.3740821e-02  -1.7379146e-02  -1.2755227e-02  -2.1489030e-02  -5.6578259e-02   8.2231169e-02   8.8280299e-02   8.3182134e-02  -2.8896477e-02
  -3.0654647e-02  -3.9467507e-02   1.9812453e-01   4.8640711e-02   8.0321753e-02   2.1808497e-02   0.0000000e+00   1.2709188e-01   8.7856690e-02  -1.0512445e-02   7.2073715e-02  -3.0060005e-02   4.2178526e-02   3.1293549e-02  -7.0523665e-03  -7.4253924e-02  -4.6693608e-02  -1.7926319e-02  -9.0180211e-02  -3.7443210e-02   6.9757833e-02  -8.4402691e-02  -6.2613945e-03  -1.8021012e-02   3.8732518e-02  -4.2945089e-02   1.9624535e-02  -8.4555436e-02   1.5305451e-02  -3.9794788e-02   1.0908612e-01  -7.6369350e-02   4.2499957e-02  -1.0144756e-02  -2.7833429e-02  -2.8135542e-02  -7.2292490e-03   3.4481822e-03   4.9708441e-02   7.0834957e-03   5.7730647e-03  -1.0004534e-01  -5.2691611e-02   5.0898920e-02  -1.1266709e-01   2.6524573e-02   1.4933399e-02   1.5067855e-02   4.7001975e-02   2.6786104e-03   3.1408977e-02   4.5008965e-02   2.7360549e-02   5.5878997e-02  -2.1382312e-02  -2.2116036e-02  -7.1120893e-02  -3.8323260e-02   1.9435645e-02  -6.0087747e-02   4.6395536e-02  -6.7011358e-02   7.1656797e-02  -3.9116184e-02   5.4070686e-02   8.2697594e-02  -5.1019715e-02   3.1413604e-02   4.0248258e-02   1.2948533e-02   4.5564683e-02  -9.3523765e-03   2.7543237e-02  -4.1826837e-02   7.7511862e-02   4.9888790e-02  -3.9362783e-02   1.7839964e-02  -3.6673321e-02   3.2242566e-02   2.5645936e-02   3.9210531e-02  -4.8419086e-02   1.0524624e-02  -2.4175864e-02   4.4607346e-02  -5.6344140e-02  -1.1759797e-01  -1.5303903e-02   4.9097730e-02
  -4.6369020e-02   3.7033903e-02   1.1886818e-01   1.9509616e-01  -3.3599198e-02  -6.3430363e-05   1.2709188e-01   0.0000000e+00  -3.7725357e-02   7.2360108e-02   9.8322586e-04   7.8511339e-02  -1.2302345e-02   1.3078222e-01  -1.0605576e-01   3.6440051e-03   1.7835016e-02  -3.4487963e-02  -2.7531698e-02  -3.6438997e-02   5.0717567e-02  -1.3604233e-02  -1.0731638e-01  -4.3606173e-02  -3.9800606e-02  -3.8242808e-02  -2.7009975e-02   7.8370562e-03  -4.1164097e-02  -4.0083548e-03  -3.4334662e-02   1.7988093e-02   1.7995354e-02  -3.3481591e-02  -3.0515675e-02  -1.4007064e-02   4.3975627e-03  -2.7752479e-02  -2.2278006e-02   2.9042924e-02  -1.2071416e-02  -1.0319768e-01  -2.6383664e-02  -3.8228941e-02  -4.5280725e-02  -1.1279826e-02   1.7609052e-02  -4.9501481e-02  -5.3418068e-02   1.4990489e-02  -5.9175647e-02   4.2773036e-02   2.4622747e-03   3.3072738e-02   1.5543735e-02  -3.2957067e-02  -7.9270262e-02  -4.2841565e-03  -4.1525380e-02  -2.3512322e-02   6.6696931e-03  -1.5498113e-03   2.0035455e-02   1.1108793e-02  -3.0904254e-02   1.2377710e-01   2.7675634e-02  -2.7994501e-02   9.5015994e-03  -6.4400722e-02  -4.4019808e-02   1.2178640e-01   5.9259237e-02   7.2149378e-03  -9.5312182e-02   5.1496634e-02  -5.1141865e-03  -6.6528560e-02   1.1736967e-02  -9.0930836e-02   2.1662015e-02   2.7190724e-03  -4.5458755e-02   8.6137056e-02   5.4033013e-03   4.9522220e-02  -2.4282559e-02   1.0900599e-02   3.1235673e-02   3.3113888e-04
  -4.2657197e-02   4.3055047e-02   4.3394964e-02   2.4747749e-02   2.3618558e-01   2.5361283e-02   8.7856690e-02  -3.7725357e-02   0.0000000e+00   1.6689512e-01   2.0458600e-02   3.7483896e-02   4.8156921e-03  -3.7462429e-02   2.1321291e-01  -6.3648190e-02  -1.8498385e-03  -2.3909711e-02   1.5202216e-02   3.2639568e-04  -3.7738828e-02  -3.3613815e-02   2.2579202e-02   1.5952964e-03  -2.1284724e-02  -4.2925680e-02  -3.0527597e-02  -2.8231031e-02   4.2303653e-02  -8.5605593e-02   8.9532479e-02  -1.5095772e-02  -1.8763262e-02   7.6621796e-03  -6.5425103e-02  -5.1096776e-03   4.8504242e-02  -2.8136122e-02   5.5591554e-02  -1.0413159e-02  -9.7213646e-02  -1.1152424e-01  -2.6647574e-02   1.3402634e-03  -4.0588150e-02   2.2709275e-02   5.8984265e-02  -1.6643708e-02   1.0278085e-01   1.8757690e-02   9.8339099e-03  -2.9066662e-02  -2.4000202e-02  -8.2858233e-02   3.7939640e-02  -6.7588236e-02  -8.6015744e-02  -2.4833115e-02  -1.5144356e-03   3.2435167e-02  -3.3244960e-02  -2.9286860e-02  -3.5626275e-02   1.0452131e-03   6.5940983e-02   6.4886240e-02  -4.0809698e-02  -1.5839617e-01   5.9167548e-02   1.0063127e-02  -5.8817068e-02   1.7808692e-01  -7.3822205e-03  -4.8113181e-02   8.9154998e-02  -3.8883034e-02  -1.3990845e-02  -1.4521112e-01   5.0791323e-02  -7.7937799e-02   1.2943125e-02   9.5716690e-02   3.3450885e-02   2.1737581e-02  -4.6697364e-02   2.5698008e-02   1.1038889e-01  -1.2368770e-01  -6.3809727e-03  -4.4886306e-02
   1.1768438e-02  -3.5287231e-02  -3.8486588e-02   1.4399971e-02   7.1575379e-02   5.1138112e-02  -1.0512445e-02   7.2360108e-02   1.6689512e-01   0.0000000e+00   2.8780401e-02   3.0865080e-02  -2.8663498e-02  -2.3271027e-02   4.9666738e-02   1.1337138e-01  -3.0189861e-02  -3.2359747e-02   6.4874448e-02  -6.3570345e-02   5.8435428e-02   1.2471982e-02  -8.6009947e-02  -8.2804383e-02   3.8548152e-02  -3.1909644e-04  -5.9680962e-03   3.0513134e-02  -1.2260628e-02   4.7705556e-02   8.0444104e-03   4.4887835e-02  -5.1637575e-02  -2.8120399e-03  -2.7848564e-03  -7.9983462e-02  -6.3515467e-02  -4.0393884e-02  -5.8281290e-02  -6.4573634e-02   3.5564887e-02  -7.2473039e-03   7.0505060e-03   3.3032508e-02  -4.5185411e-02  -1.5517360e-02  -1.6884424e-02   2.2617857e-03   6.2351758e-02  -1.4591005e-02   2.0611241e-02   1.2025750e-02  -5.5931060e-02   1.6738287e-02  -6.2901419e-03  -8.2136001e-02  -6.0000695e-02  -2.8824741e-02  -8.5426359e-03   3.5541800e-02   2.1692582e-03  -2.6581087e-02   1.0787115e-01  -2.2628380e-02  -1.6108888e-02   1.2605795e-01  -6.2920197e-03  -9.7678249e-02  -1.1746052e-02   2.6972596e-02   1.2350581e-02   8.0657626e-02  -2.5942022e-02   4.6760646e-04   1.4474482e-02  -1.2282474e-01  -7.3076778e-02   6.0643191e-02   3.1010840e-02  -1.9622153e-02  -5.6468828e-02  -1.6656579e-02  -1.8762972e-03   6.1107264e-02  -1.7705061e-02   2.9275983e-02   1.0707155e-01   1.2483257e-02   2.0897529e-03  -5.4772940e-02
   1.1589500e-01   1.7221824e-02   5.8071555e-03  -8.6360053e-02   3.8333524e-02  -8.3643171e-03   7.2073715e-02   9.8322586e-04   2.0458600e-02   2.8780401e-02   0.0000000e+00   1.2476147e-01   1.9193527e-01   8.2664495e-02   6.2749061e-02   1.5275105e-02   6.1188331e-02   2.0920880e-02   5.4135973e-02   2.8176416e-02   9.2718140e-02  -9.3906770e-02   2.5866257e-03  -8.0293366e-02  -1.3523932e-02   2.3981132e-02  -5.3368681e-03  -5.4212521e-02   7.7831372e-02  -9.0676721e-03  -5.3090308e-02  -8.5586105e-02  -1.5155061e-02  -6.2522449e-02  -5.0107926e-02  -4.8454569e-03   3.6169616e-02   5.4099489e-02   7.5323132e-02   4.5095935e-03   1.0531035e-01  -1.3017688e-01   2.4853191e-02   3.2332676e-02  -5.9062746e-02   7.0892944e-02  -4.8788664e-03   6.0173311e-02  -1.0177106e-02   1.1683802e-02  -2.0553042e-02   1.6586194e-02  -1.1530882e-01  -3.4575227e-02  -5.4428943e-02   3.7273101e-02  -4.9125667e-02  -1.5467348e-03  -3.0982288e-02  -7.7972859e-02   1.1240455e-01   7.8643314e-02  -2.2470983e-02  -2.9178281e-02   9.3289083e-02  -3.0793661e-02   8.1901918e-03  -4.4260660e-02   1.0862831e-02   9.4593001e-03   4.8550152e-02  -3.0740061e-02   8.1024611e-02   1.3403115e-02  -4.1155330e-02   7.3425152e-02  -3.4050946e-02   2.9548238e-02  -6.4166572e-02   1.5554962e-02  -2.6135410e-02  -2.2254945e-02   6.9127779e-02  -3.0090430e-03   1.1877485e-02  -1.4322209e-03  -6.1057623e-02   4.8485484e-02  -7.0671314e-03  -7.5302524e-03
   7.5167506e-02   1.3666992e-01  -3.3374166e-02   5.5093618e-02  -2.0315136e-02  -6.5668541e-02  -3.0060005e-02   7.8511339e-02   3.7483896e-02   3.0865080e-02   1.2476147e-01   0.0000000e+00   6.9784830e-02   2.3037532e-01   4.7499025e-02   1.3507680e-01   4.5268570e-02   6.2933978e-02   6.2936098e-02   7.9369464e-02  -1.6351521e-02   1.4683834e-01   6.8417418e-02   8.2952086e-02  -5.4852555e-02  -6.4373692e-02  -4.1547357e-02  -1.7162495e-02   5.5084803e-02   3.3584626e-02   1.7929145e-02   3.1803791e-02  -5.9448191e-02   4.0082475e-02  -3.7989557e-02   9.1970658e-03  -3.5064997e-02  -1.8401545e-02   3.5174761e-02  -4.4102768e-02  -1.8445018e-03  -2.5296629e-02   3.2982438e-02   1.9611693e-03  -5.8610059e-02   2.0602296e-02  -9.2353571e-03   4.4721816e-02  -1.8245217e-02  -3.7580000e-03   2.4861326e-03   3.7831292e-02  -2.1930620e-03  -5.8955979e-02   6.3627642e-02  -9.6508414e-03   3.0407756e-02  -1.6119182e-02  -6.1921246e-03  -8.3067968e-02  -1.4507592e-02   1.8603850e-01  -2.1655200e-02   7.7415211e-03  -1.9553874e-01   8.2409307e-02  -8.6087276e-02  -6.1825051e-03  -5.6218977e-02  -2.9458053e-02  -3.6654694e-02   6.5092713e-02  -5.7785248e-02  -2.4443237e-02  -6.1778523e-02   7.7300373e-03   3.3392887e-02   2.1686816e-02  -7.0812521e-02  -5.5697219e-02  -1.5815901e-02  -1.5596575e-01   3.0334656e-02   7.1170726e-02  -1.9641460e-02   1.1751861e-01  -9.8789496e-02  -8.7333400e-02  -2.1386244e-02  -6.0775476e-02
   7.1944978e-02  -1.7075345e-02  -6.7377633e-03  -8.0927516e-02   1.5572166e-02  -2.6564540e-02   4.2178526e-02  -1.2302345e-02   4.8156921e-03  -2.8663498e-02   1.9193527e-01   6.9784830e-02   0.0000000e+00   1.3401592e-01   2.5220953e-02   2.9949630e-02  -7.6005339e-02   1.5198182e-02   6.4454938e-02   5.0896205e-02   5.8575213e-02  -9.3052488e-02   4.6093077e-02  -5.7089898e-02   6.1448192e-02  -3.4558515e-02   4.5255689e-02  -5.1611467e-02   3.8520619e-02  -2.3038436e-02  -1.7762263e-02  -1.4046200e-02  -3.3465574e-02   7.5871438e-03  -7.9833380e-02  -6.1938906e-03   7.2955448e-02   5.3917381e-03   6.5250691e-02  -4.4442467e-03  -3.7130518e-03   1.0064444e-02   5.5233621e-03  -6.6338659e-02  -4.3340594e-04   2.9822253e-02   6.0532652e-02  -5.0251495e-02  -1.9429371e-02  -4.9005803e-02  -5.6480911e-02  -9.6271455e-03  -4.1351852e-02  -5.7468117e-02  -5.8330948e-02   9.9842725e-04  -3.1792140e-02   2.4760474e-02  -1.9222978e-02  -1.5184049e-02   3.7285515e-03   2.3010668e-02  -1.8380645e-02  -1.0752994e-01   1.2048783e-01   2.3131218e-02  -1.5523321e-02   2.2426588e-02  -3.7290532e-02  -3.1714301e-02  -3.9632377e-02   5.5061096e-04  -2.0799559e-02  -3.1610867e-02  -5.7069136e-02   3.3531156e-02   8.1378770e-04  -2.5113609e-02  -3.4574445e-02  -1.1873728e-03   9.4082831e-03  -2.0688966e-02   4.7676848e-02   7.1603483e-02   5.5522528e-02   4.2364908e-03  -2.7264469e-03   2.0602698e-03  -1.2086184e-02   8.6353015e-03
  -3.6871962e-02   3.5964685e-02  -2.2571608e-02   4.0847786e-02  -1.8676109e-02   1.4635584e-02   3.1293549e-02   1.3078222e-01  -3.7462429e-02  -2.3271027e-02   8.2664495e-02   2.3037532e-01   1.3401592e-01   0.0000000e+00  -4.4324788e-02   1.2710044e-01  -1.2032513e-02   2.7335857e-02  -2.4292760e-02   5.4524016e-02  -1.2628326e-01   3.6023668e-03  -7.2991433e-02  -3.9763985e-02  -6.5603297e-02   9.3864990e-02   2.8204958e-03  -1.9546982e-03   2.4056844e-03   3.8808578e-03   1.7197006e-02  -8.7999406e-02  -3.2108554e-02  -8.4661013e-02  -8.9522899e-02   1.5206499e-02   4.6955036e-02  -3.3707246e-03   6.4988936e-03   3.2468219e-02   8.1825539e-02   7.2716133e-02   1.4767578e-02  -4.7661816e-02   4.9661651e-02   7.0448386e-02  -3.3970568e-03  -7.0757217e-02  -4.2240270e-02   2.7325758e-02  -1.1549090e-02   5.7147160e-02  -1.9118797e-03  -5.5067292e-02  -8.3872977e-02   3.6958100e-02  -1.6998188e-02  -2.0687534e-04  -5.6846193e-02  -7.7668137e-02  -5.6372122e-02   8.1160194e-02   3.4710016e-02  -3.1543538e-02   4.5381562e-02   1.4897482e-01  -8.5403609e-02  -5.4305100e-03  -1.0749292e-01   5.9214669e-03  -6.9109309e-02   1.9224464e-02  -5.7674853e-02  -8.3103160e-02  -9.9994880e-03  -2.3633854e-02  -1.2951016e-02  -8.4911385e-02  -5.0709128e-04  -6.3071408e-02   4.6597198e-02   1.7709214e-02  -1.9933810e-02   4.1836291e-02  -6.8045839e-03   7.0235323e-03  -1.0154194e-01   6.4388209e-03  -1.5192980e-03   4.0601496e-02
  -2.5337229e-03  -5.7146114e-02  -2.2173059e-02  -1.0044378e-01   2.0399484e-02   5.3990633e-02  -7.0523665e-03  -1.0605576e-01   2.1321291e-01   4.9666738e-02   6.2749061e-02   4.7499025e-02   2.5220953e-02  -4.4324788e-02   0.0000000e+00   1.9655659e-01   3.5414914e-03  -5.4634350e-02  -3.5700634e-02   2.4299456e-02   7.5374346e-03   8.6299443e-04   6.8084738e-02  -2.3891777e-02  -2.7746690e-02  -4.0751190e-03   7.6152848e-02   1.6043147e-02   6.9890616e-02   5.7902452e-03   5.2102667e-03   5.8808702e-03  -4.6739578e-02   1.4404792e-01   2.9675792e-02   3.2887094e-02  -4.0436926e-02   2.1343420e-02   8.9402022e-03   1.4420025e-02  -8.6771732e-02  -1.0655222e-01  -1.7524114e-02  -3.7546174e-02  -4.3318932e-02  -3.5505677e-02  -2.7134323e-02  -7.1780683e-03   3.3195206e-02  -2.3854582e-02   9.3186640e-03  -5.5792264e-02  -3.8839715e-02   3.8481100e-02  -2.2103487e-02   5.3553845e-02  -7.2815129e-02  -4.9643006e-02   2.3449545e-02   1.6388728e-02   6.5846491e-02  -5.6998485e-02   4.8692226e-02   2.3984837e-02  -1.8387080e-02  -3.1278950e-02  -1.0456355e-02  -5.6456044e-02  -3.6283885e-02   2.4661680e-02  -7.3806395e-02   6.4491900e-02   2.5418983e-02   3.8978996e-02   3.8506643e-02  -4.5882211e-03   4.2334288e-02  -1.2362791e-01  -7.4817470e-02  -5.1458139e-02  -3.5528681e-03   9.3428408e-02   9.2024569e-02   4.3382803e-02   1.5031287e-02   2.4423193e-02  -8.7973158e-02   1.5641565e-03   1.8224911e-02   7.8850255e-02
  -2.8974881e-02  -5.2048911e-02  -6.9242505e-02  -2.1692887e-02  -8.6034945e-02   1.3157371e-01  -7.4253924e-02   3.6440051e-03  -6.3648190e-02   1.1337138e-01   1.5275105e-02   1.3507680e-01   2.9949630e-02   1.2710044e-01   1.9655659e-01   0.0000000e+00  -6.0767443e-02  -5.1066771e-02  -2.6751242e-02   4.7659549e-02  -1.6835456e-02  -5.4065552e-02  -2.0150812e-02   4.4526749e-02   6.9680110e-02  -1.0110105e-02   6.4481252e-03   9.4593571e-02   4.4870709e-02   1.5652328e-01   1.9977701e-02  -2.9605146e-02  -6.9268167e-02   5.8456156e-02  -3.1792678e-02   4.4468062e-02  -4.1546396e-02  -1.5504522e-02  -3.7432754e-02   3.5527041e-02   9.1210347e-02   4.4225384e-03   2.9885480e-02   2.8189538e-02   1.6495673e-02  -3.4479989e-02  -1.4682081e-03   4.0859704e-02   4.3956282e-02  -1.5737329e-02  -6.1676392e-03  -4.7446565e-02   1.5520964e-02   5.3448977e-03   3.3298088e-02   5.0484214e-02  -6.7566127e-02  -2.6779791e-02   2.3266355e-02  -1.3550851e-02  -1.6962399e-02  -4.9400510e-02   4.5860014e-02  -2.3931906e-02  -3.7945589e-02   1.2817459e-02  -5.6897282e-02  -1.2405387e-02  -2.5014780e-02   7.7876757e-02  -1.4668851e-03   3.9500577e-02  -5.3821014e-02   4.4110234e-02   8.2149051e-03  -7.1882740e-02   1.0927672e-01  -6.5424451e-02  -2.8270987e-02   1.4677087e-02  -9.8887204e-05   1.9675627e-02   8.1177937e-02   1.2297325e-01   3.8579714e-02   5.7043302e-02   9.5805147e-02   1.3596822e-01  -1.0762113e-02   3.5521349e-03
   1.9632384e-02   5.6900049e-02  -6.0941429e-02   7.8864000e-03  -4.0133657e-02   9.6076489e-02  -4.6693608e-02   1.7835016e-02  -1.8498385e-03  -3.0189861e-02   6.1188331e-02   4.5268570e-02  -7.6005339e-02  -1.2032513e-02   3.5414914e-03  -6.0767443e-02   0.0000000e+00   9.9679153e-02  -4.6940470e-02   3.8317284e-02  -5.5737433e-02   2.2047975e-02  -5.1825496e-02   2.7311157e-02  -2.8973580e-02   9.9283941e-03  -2.2865915e-03   2.1967403e-02   6.6590352e-02  -3.3823603e-02  -2.1096457e-02  -9.2024316e-03  -2.5129295e-02   1.5009591e-03   6.0706120e-02  -1.2585978e-01   6.8052806e-02   5.2302009e-02   1.1730962e-01   1.1934494e-02  -2.1865440e-03  -2.9059306e-02  -2.8044158e-02   3.2299283e-02  -4.0157336e-02   6.0020251e-02  -7.4070325e-02   6.3423659e-05  -2.2536054e-02   1.3119253e-02   4.7041430e-02  -7.2125571e-02   1.1205854e-03   6.6197173e-03   3.3705211e-02  -2.1197469e-02   1.7209962e-01   5.2972835e-02  -5.5035838e-02  -1.6005383e-02  -1.5860436e-02   5.6460849e-03   1.8860542e-02   5.2925661e-02   3.7645692e-02  -3.2950716e-02  -1.9681635e-02  -1.6929117e-02   5.8534051e-02   2.0700379e-02   3.4264747e-02  -1.9832474e-02   8.8843648e-02  -4.4422001e-02   8.1466889e-03  -7.0450585e-02  -1.0424242e-01  -5.0891885e-02   2.4952078e-01  -1.2363801e-02   1.0233196e-01  -9.0074679e-04  -8.5156995e-03   7.3993652e-03  -3.8839912e-02   1.2307922e-02   7.4527438e-02   1.0213802e-02   1.6926882e-03   1.3403983e-02
   4.8186407e-02   6.4502120e-02  -1.8078895e-02   1.7291147e-02   2.5413450e-02   2.8969243e-02  -1.7926319e-02  -3.4487963e-02  -2.3909711e-02  -3.2359747e-02   2.0920880e-02   6.2933978e-02   1.5198182e-02   2.7335857e-02  -5.4634350e-02  -5.1066771e-02   9.9679153e-02   0.0000000e+00   5.6123148e-02   2.1274603e-03  -4.9435178e-04   6.5316824e-02   8.5733516e-03  -1.1405513e-02  -9.0270412e-03  -5.6544759e-02   1.1428522e-02   1.2086347e-02   6.7471875e-02   4.3656333e-02  -8.1356251e-02  -3.0592174e-02   3.1413271e-02  -3.0148773e-02  -4.6493055e-03  -7.3383855e-03  -5.8686871e-02   2.4393958e-02  -4.3569075e-02   4.6926424e-02  -1.9159956e-02   6.5609745e-03  -2.4429230e-02   1.1196567e-02  -2.1443175e-02  -1.4960531e-02   3.5524791e-03  -1.0744388e-02  -1.4112948e-02  -3.7996472e-02   2.8768461e-02   3.8009592e-02   1.5424838e-02  -4.1673887e-02  -6.7811797e-02   1.5521434e-02   9.7705093e-02   7.4581153e-02  -5.2924266e-02  -5.7338671e-03  -4.7965383e-02   2.0277559e-04   2.9328184e-03  -1.1596985e-02  -3.3170024e-02  -2.7148769e-02   7.6734543e-03  -4.6679501e-02   1.4552271e-04  -3.5058356e-02  -3.8400417e-02  -3.7444989e-02   1.1408447e-01  -1.6508685e-02  -4.9325489e-02  -1.1005480e-01  -8.3914547e-02   5.2041318e-02  -3.6663192e-02   2.4815053e-01  -5.4329370e-02   3.1248927e-02   9.1600229e-03   5.4657392e-02   2.1084469e-03  -3.5364481e-02   1.4435934e-01   5.3630114e-03   3.9139967e-02  -4.6559293e-02
   8.6933578e-02  -1.6170302e-02  -4.5321168e-02  -3.7609024e-02   5.9239821e-02  -2.6612396e-02  -9.0180211e-02  -2.7531698e-02   1.5202216e-02   6.4874448e-02   5.4135973e-02   6.2936098e-02   6.4454938e-02  -2.4292760e-02  -3.5700634e-02  -2.6751242e-02  -4.6940470e-02   5.6123148e-02   0.0000000e+00   1.6639876e-01  -5.2302492e-03  -2.9947472e-02   2.4686036e-02  -3.8032095e-02  -1.1560402e-02   1.2751430e-02   3.4193400e-02  -5.9169121e-02  -4.6405021e-02   2.6359339e-02   8.7471462e-02   8.9022955e-02   9.6602104e-02  -1.8594468e-02   3.5863268e-03  -1.0416603e-01  -2.4531291e-02   3.4365624e-02  -7.3744773e-02  -3.4219768e-02  -4.2148383e-02   6.9705355e-03   3.0550020e-03  -2.5144657e-02   1.4130519e-02  -3.5288344e-02   1.6486214e-02   1.2691742e-02  -2.3776309e-02  -4.5347586e-03  -8.0073335e-02  -3.3320694e-02  -4.6421663e-03   3.8855692e-02  -6.3090518e-02  -7.8605901e-02   5.0852443e-03  -1.5391243e-02  -1.0076762e-02  -2.5574260e-02  -5.0943924e-02  -7.8865419e-03   8.2222925e-02  -1.2684334e-01  -9.6706488e-02  -1.4036376e-01   6.2530725e-02  -1.3107669e-02  -1.9383281e-02   7.7993351e-03  -4.1852869e-03   2.3474022e-02   9.2180463e-02   6.2987703e-02  -8.6186382e-02   4.6909201e-02   3.9371404e-02  -7.9568178e-02  -5.8310319e-02  -5.3976450e-03   1.6399796e-02  -5.4194404e-02  -2.2557337e-02   2.2193481e-02   1.5558174e-02  -1.0590338e-01   5.9362131e-02   9.1452984e-02   1.5576229e-02  -8.6668680e-02
   1.0140599e-02   6.4341498e-02  -7.3299694e-02   3.2048966e-02  -3.3313383e-03   4.3144672e-02  -3.7443210e-02  -3.6438997e-02   3.2639568e-04  -6.3570345e-02   2.8176416e-02   7.9369464e-02   5.0896205e-02   5.4524016e-02   2.4299456e-02   4.7659549e-02   3.8317284e-02   2.1274603e-03   1.6639876e-01   0.0000000e+00  -1.3778286e-01  -2.6860849e-02   2.5354493e-02   6.8650674e-02   8.5516707e-03  -9.0524769e-02  -3.2141185e-02  -2.2244796e-02  -3.1420224e-02  -3.3561168e-02  -1.1084546e-02  -2.6906589e-02  -2.1310000e-02   1.2432829e-01  -5.4211139e-02  -3.5541136e-02  -5.5937680e-03  -2.9068096e-02   2.8633262e-02   6.4076498e-03   4.8634165e-02   3.2441456e-04  -3.0706361e-02  -3.8968466e-02   3.9248658e-02  -2.5023566e-03  -1.3306933e-02  -8.2087664e-02   4.3323450e-03  -1.0368591e-02  -4.4555024e-02  -9.4905315e-02  -1.4357080e-02  -4.7863569e-02  -2.7609950e-02  -1.0199698e-01  -2.5812964e-02  -2.5372394e-02  -1.0156398e-02   5.4608128e-02  -5.5824204e-02   1.5840518e-03  -1.4835389e-01  -1.0065319e-01  -6.8990320e-02  -1.2501073e-01  -8.1531294e-02   3.0633234e-02  -1.9912133e-02   2.1185503e-01   5.0544340e-02   7.9023091e-02   4.5274544e-04  -5.6893979e-03  -2.4523630e-02   4.2295533e-02  -1.2912750e-01   1.9964593e-02  -4.9643356e-02   7.8735887e-02   2.2335721e-02  -1.5384892e-02  -3.8630848e-02  -2.3775969e-02  -1.2618887e-02   1.6630620e-02  -4.6417439e-03   3.5568759e-02   6.5275255e-02   3.5428023e-02
   6.6462440e-02   2.7390903e-02   4.5332648e-02   6.1408898e-02  -2.2223086e-02  -7.2649287e-02   6.9757833e-02   5.0717567e-02  -3.7738828e-02   5.8435428e-02   9.2718140e-02  -1.6351521e-02   5.8575213e-02  -1.2628326e-01   7.5374346e-03  -1.6835456e-02  -5.5737433e-02  -4.9435178e-04  -5.2302492e-03  -1.3778286e-01   0.0000000e+00   2.8031323e-01  -7.0414649e-02  -1.8421344e-04   1.1734247e-01   2.4393525e-02   1.5472354e-01   1.0106061e-01   9.0422009e-05   5.0128167e-02   1.3036865e-02  -9.1368205e-03  -2.1396866e-02  -1.9904203e-02  -1.3582859e-01  -1.8118472e-02  -1.0397203e-01   5.6268131e-02   6.9073201e-03  -7.0666021e-02   1.6355150e-01  -1.4551182e-01  -1.6308294e-02   2.3696106e-02  -3.7122202e-02   5.2437433e-02  -7.9809238e-02  -8.2595751e-03  -6.4131487e-02   4.8452491e-02  -3.8694105e-02   6.0508076e-03   3.7461877e-02  -4.8991402e-03   1.1616318e-01   9.5345923e-03   1.1557898e-03  -1.0212381e-03   4.0698750e-02   1.4213970e-02   4.6450640e-02  -2.0423906e-02   5.5162239e-03  -1.9092014e-03   7.4815418e-02  -2.1102935e-02   2.8073963e-02  -6.6140685e-02   7.3161236e-02   3.4961585e-02   2.2736412e-01   5.4207299e-02  -1.1200411e-01   1.3297973e-01  -1.2009755e-01   2.2912791e-02  -9.7518552e-02  -3.5730323e-02  -6.9120145e-02   1.9895291e-02   5.3527792e-02   4.6375951e-02   7.2249289e-03  -5.1962597e-02   8.9836214e-02   4.2035799e-02   3.1214499e-02   1.0639114e-01  -6.1632284e-02   7.3691703e-02
  -2.1416246e-02  -2.4805988e-02  -7.2511866e-03   7.3703928e-03  -1.9407809e-02   7.3623089e-02  -8.4402691e-02  -1.3604233e-02  -3.3613815e-02   1.2471982e-02  -9.3906770e-02   1.4683834e-01  -9.3052488e-02   3.6023668e-03   8.6299443e-04  -5.4065552e-02   2.2047975e-02   6.5316824e-02  -2.9947472e-02  -2.6860849e-02   2.8031323e-01   0.0000000e+00   6.2630646e-02  -4.3353698e-02  -2.4303588e-01   2.2799230e-01  -1.5387216e-02   1.6077617e-01   1.4010771e-01   3.6819399e-02   4.3963771e-02  -1.2568353e-01   2.2142676e-02  -7.7138525e-02   9.0587070e-02   1.0630674e-01   6.7448802e-02   4.9271008e-02   1.2909850e-05  -5.5489362e-02  -1.2835006e-01   8.4650568e-02   1.1215556e-02  -8.0272563e-02  -8.8010089e-02  -3.3668249e-02   7.0096900e-02  -1.7091820e-02   3.9968010e-02   2.4577405e-02   6.8550732e-02  -6.4733645e-02   7.2792301e-02   3.6173555e-02  -2.8603896e-03  -4.0915647e-02  -3.4617365e-02   3.2048863e-03   1.5375350e-01   3.9197773e-02   6.0068441e-02  -1.5632133e-02  -1.2804829e-01   1.5741923e-02  -2.0007499e-02  -3.7636678e-02   8.7679112e-03   2.7918738e-02  -1.3839969e-01   1.3730135e-02   5.2146576e-02   7.2423674e-02   4.0794464e-02  -1.4948168e-01   4.9868759e-02   1.0552613e-01  -1.2085354e-01   9.0189820e-02   8.0838279e-02   7.2444955e-03   1.2462841e-02  -9.8128905e-02   5.6112750e-04   1.0506112e-01   8.7161896e-02   8.0875545e-02  -1.8398839e-02  -6.6101544e-02  -2.2044589e-02  -4.2005184e-02
   6.6210659e-02   2.8391252e-02   1.4836881e-01   4.1690223e-02  -9.0183736e-03  -5.0477897e-02  -6.2613945e-03  -1.0731638e-01   2.2579202e-02  -8.6009947e-02   2.5866257e-03   6.8417418e-02   4.6093077e-02  -7.2991433e-02   6.8084738e-02  -2.0150812e-02  -5.1825496e-02   8.5733516e-03   2.4686036e-02   2.5354493e-02  -7.0414649e-02   6.2630646e-02   0.0000000e+00   3.3595465e-01   5.3193012e-02   4.4637531e-02  -6.6999657e-03   4.3239222e-02  -1.0654453e-02  -1.1007536e-01   1.3470220e-01  -1.3615884e-01  -1.2036889e-01  -4.2241350e-03   1.2454233e-01  -8.8399998e-02  -6.8876275e-05   8.6001261e-02  -2.0606210e-02  -6.5152970e-03   3.3829114e-02  -6.9494605e-02   5.5698932e-02  -1.1294406e-01   1.0246159e-02   2.9522247e-02  -8.4354788e-02  -4.8526099e-02  -2.4163148e-02  -9.4720160e-02  -1.0064776e-02   3.9623734e-03  -5.3531215e-02  -5.5753002e-02   1.1155542e-02  -9.9120218e-03  -7.3401472e-02   3.5593793e-02  -7.7845052e-02   4.3011006e-02  -9.1324980e-02  -1.0456771e-01   1.7793549e-02  -4.2993761e-02   8.6734686e-02  -1.4766244e-01   3.0378190e-02  -3.4428330e-02  -5.6585626e-02  -6.7594729e-02   1.8310146e-02  -1.0694986e-01   4.4201859e-02  -9.1050746e-02  -2.9953952e-02   3.3257670e-02   4.3357601e-02  -4.8248340e-02  -1.7576329e-02   2.7166971e-02  -8.2503691e-02  -3.7941526e-02   4.7636679e-02   2.9528188e-03   6.5485524e-02   1.0473864e-01   5.6824708e-02   6.6796151e-02   3.9399270e-02   4.3624649e-02
   2.4768331e-02  -4.1801802e-02   4.0759989e-02   1.4255614e-01  -2.7699614e-02  -7.3034685e-02  -1.8021012e-02  -4.3606173e-02   1.5952964e-03  -8.2804383e-02  -8.0293366e-02   8.2952086e-02  -5.7089898e-02  -3.9763985e-02  -2.3891777e-02   4.4526749e-02   2.7311157e-02  -1.1405513e-02  -3.8032095e-02   6.8650674e-02  -1.8421344e-04  -4.3353698e-02   3.3595465e-01   0.0000000e+00  -1.0011069e-01   6.3413882e-02  -5.0767071e-02   7.5056013e-02  -1.8369350e-02  -8.5627531e-02   3.2803557e-02   2.0261042e-01  -1.0269644e-01   3.2711110e-02   9.8829074e-02   5.7519705e-02  -4.7233920e-02  -1.0017646e-02  -3.9047831e-02   5.8441119e-03  -1.6686204e-02   1.7226737e-02  -1.5763771e-02   2.6740493e-02   6.2394414e-02  -3.0091001e-02   1.6032004e-02   3.3294399e-02  -1.3385486e-04   1.4325579e-02   6.3902030e-03  -1.6290546e-02   9.0802778e-02   6.0705915e-04  -2.8042108e-02  -6.2217691e-02  -5.9686941e-02  -6.3794747e-03  -6.6870499e-02  -6.9624969e-02  -6.4650162e-02  -3.6638029e-02   3.7180384e-02  -1.8479382e-02   3.8354435e-02   6.8806512e-02  -3.2961265e-02  -5.4490708e-02   5.4149609e-02   1.5783154e-01   8.4989319e-02  -1.5833427e-02  -1.9194600e-03   7.0508408e-02   8.2266094e-03   2.7718796e-02  -7.3472939e-02   3.5489862e-02  -1.1177626e-02   5.8438350e-02  -1.2884773e-02  -1.5565913e-02   4.2677588e-03  -2.5318096e-03   5.2410356e-02   1.5662094e-01   9.1591177e-02   7.7077381e-02   3.2246733e-02  -7.5096882e-03
  -1.3266018e-02  -2.1699742e-02   5.7110737e-02  -1.4353448e-02   2.0056001e-01   1.1038274e-01   3.8732518e-02  -3.9800606e-02  -2.1284724e-02   3.8548152e-02  -1.3523932e-02  -5.4852555e-02   6.1448192e-02  -6.5603297e-02  -2.7746690e-02   6.9680110e-02  -2.8973580e-02  -9.0270412e-03  -1.1560402e-02   8.5516707e-03   1.1734247e-01  -2.4303588e-01   5.3193012e-02  -1.0011069e-01   0.0000000e+00   3.0520393e-01   2.0870907e-01   1.0116464e-01  -8.8176059e-02  -2.5089825e-02   1.6939638e-01   7.0547482e-03  -4.5817499e-02  -3.5150428e-02   1.4396374e-01   5.6065499e-02  -1.1006059e-01  -2.6261908e-02   1.0501031e-01  -4.1902244e-02   1.9612394e-01   1.6473376e-02   2.7016730e-02   1.8286194e-02  -1.9512133e-02  -1.0674043e-01   2.8555047e-02   4.6700033e-02  -3.5287207e-02  -5.4914832e-02  -3.6665692e-02   2.8345597e-02  -1.4570899e-02   1.5066239e-02   1.8487367e-02  -5.5974944e-03   7.9364154e-02   9.4081026e-02  -7.7695081e-02   4.6699131e-02  -1.2322701e-01   7.4412716e-02  -9.5193166e-02  -3.1601080e-02   4.0287550e-02  -1.6864280e-02   2.8029125e-02  -1.0752310e-01   1.7106769e-02   1.2447516e-02  -4.8367101e-03   3.2345573e-02  -5.1405731e-02  -5.4397765e-02  -2.0616156e-01  -9.5467375e-02   5.2725641e-02   8.9764225e-02  -3.8122680e-02   1.8754961e-02   4.3239028e-02  -4.5035966e-02   6.5431769e-02  -1.7090525e-02  -1.6430945e-02  -5.8641480e-02   1.6950877e-01  -2.6831800e-02  -7.7738609e-02   5.4561780e-02
   1.6033306e-02  -2.5523907e-02   7.1223858e-02   3.2393090e-02   1.9972584e-02  -1.0758758e-01  -4.2945089e-02  -3.8242808e-02  -4.2925680e-02  -3.1909644e-04   2.3981132e-02  -6.4373692e-02  -3.4558515e-02   9.3864990e-02  -4.0751190e-03  -1.0110105e-02   9.9283941e-03  -5.6544759e-02   1.2751430e-02  -9.0524769e-02   2.4393525e-02   2.2799230e-01   4.4637531e-02   6.3413882e-02   3.0520393e-01   0.0000000e+00   1.4056210e-01   2.6314303e-01   9.3050570e-02  -1.0838933e-01   1.1590040e-01   1.1210516e-01  -2.0330653e-02  -3.7237805e-02   1.0977083e-01  -5.6653714e-02   5.7400341e-02  -1.0025562e-01   6.5793746e-02   2.1562347e-02  -7.9071719e-03   1.5864003e-01  -4.7743387e-02   5.8679442e-02   5.0943058e-02   2.0168739e-02  -2.5564789e-02   2.9389081e-02   3.8247338e-02   5.8271282e-02  -3.2372416e-02   7.8286752e-02  -5.1377798e-02  -1.0540266e-01  -1.2257849e-01  -3.1542093e-02   1.1046299e-01  -5.8708230e-03  -5.7650294e-02  -2.3362321e-02   9.2855183e-02  -6.9516497e-03   2.4866899e-02   1.6326109e-02  -7.2401605e-02  -5.4251951e-02  -4.8859010e-02   1.8922925e-02   3.7205928e-02  -4.2405206e-02  -2.4679312e-02   6.2078341e-02   7.2569267e-02  -1.9961824e-02   5.5004049e-02  -2.7184856e-02   5.7838841e-03  -4.6637795e-02  -1.6782469e-02   2.9502069e-02  -5.6077196e-02   3.3833952e-03  -4.2946174e-02   1.0380070e-02  -3.1773981e-02  -7.1674523e-02  -9.1568036e-03  -5.7950261e-02  -4.6643037e-03  -6.7768628e-03
  -1.1282353e-02   1.5403192e-03  -2.6450926e-03  -3.1097384e-02   1.2286925e-01   6.0783384e-03   1.9624535e-02  -2.7009975e-02  -3.0527597e-02  -5.9680962e-03  -5.3368681e-03  -4.1547357e-02   4.5255689e-02   2.8204958e-03   7.6152848e-02   6.4481252e-03  -2.2865915e-03   1.1428522e-02   3.4193400e-02  -3.2141185e-02   1.5472354e-01  -1.5387216e-02  -6.6999657e-03  -5.0767071e-02   2.0870907e-01   1.4056210e-01   0.0000000e+00   9.0893846e-02  -9.3264660e-02  -1.9424166e-02  -1.1367790e-02  -4.7803933e-02   2.0921266e-02   2.9535739e-02   2.0854837e-02  -8.6208058e-02   5.6943661e-03   7.3158358e-02  -6.6777104e-03   6.5116747e-02  -9.3349561e-02   5.5074445e-02  -2.7908019e-04  -2.8623174e-02   6.1224630e-02   8.8089734e-02  -3.1873388e-02   1.9694321e-03   5.1838494e-02   2.3831261e-02   6.0129573e-03   2.4271597e-02   9.6058402e-03   2.3321819e-02  -7.4952816e-02  -3.0471302e-02   7.3934333e-03  -2.7886581e-03  -1.0070300e-01  -3.8640308e-02  -2.2666717e-02  -2.1264655e-02  -4.5070097e-02  -2.4880569e-02  -2.6691584e-03  -4.3379187e-03   1.9333972e-02   7.7744090e-02  -2.9369766e-02   5.3903941e-03  -4.4337080e-02  -1.3531737e-02  -6.2190803e-02   8.1241929e-02   1.5352281e-02   2.7817823e-02   1.9132749e-02  -2.5602342e-02   3.2158585e-02   6.4780935e-03   7.0020052e-02  -2.0560647e-02   6.5089168e-02   2.9878368e-02   5.3750878e-02   9.0975913e-03   2.4487121e-02  -4.7764926e-02   3.5353010e-03   9.3671223e-02
  -5.1630103e-02   5.5003477e-02  -3.4674780e-02  -1.3650517e-02   1.2024018e-01   1.9600932e-01  -8.4555436e-02   7.8370562e-03  -2.8231031e-02   3.0513134e-02  -5.4212521e-02  -1.7162495e-02  -5.1611467e-02  -1.9546982e-03   1.6043147e-02   9.4593571e-02   2.1967403e-02   1.2086347e-02  -5.9169121e-02  -2.2244796e-02   1.0106061e-01   1.6077617e-01   4.3239222e-02   7.5056013e-02   1.0116464e-01   2.6314303e-01   9.0893846e-02   0.0000000e+00   3.8966253e-02   6.7243042e-02   2.5258908e-02   2.9866709e-02   1.5389405e-02  -5.7415870e-03   1.1361022e-02  -3.6773648e-03   2.7803173e-03  -3.3388252e-02  -8.1931840e-02   4.4989879e-02   1.0392755e-01  -1.0487373e-01  -5.5112748e-02  -4.2355421e-03   4.5584132e-02   2.9992725e-02  -7.9296165e-02  -1.4326803e-02  -2.1799679e-02   4.4243475e-03  -2.7481630e-02  -1.1439943e-02   1.2930717e-02  -9.0983445e-02   1.9764128e-03   4.2788333e-02   2.7328677e-02   2.1336350e-02  -3.5514919e-02  -2.0416842e-02  -6.9117774e-02   1.6897685e-02  -4.2649388e-02   4.9999114e-02  -8.2922916e-02   4.3947717e-02   6.6615712e-03   3.1373442e-02   5.7484942e-02  -6.3243588e-02   3.7847003e-02  -1.8810883e-02  -4.9009647e-02  -4.2849274e-02  -1.2628290e-02   4.5385752e-02  -2.8421778e-02  -3.8315041e-02   2.2222964e-02  -2.9307940e-02  -5.9790671e-02  -5.1368129e-02   5.5932417e-02   6.4044124e-02   5.5494831e-03   5.2281323e-02  -3.5167402e-03   6.1097530e-02   8.3009284e-02  -3.9707467e-02
   2.4933356e-02  -5.6047822e-02   1.2583574e-02  -5.9507345e-02  -6.7533463e-02   3.8376439e-03   1.5305451e-02  -4.1164097e-02   4.2303653e-02  -1.2260628e-02   7.7831372e-02   5.5084803e-02   3.8520619e-02   2.4056844e-03   6.9890616e-02   4.4870709e-02   6.6590352e-02   6.7471875e-02  -4.6405021e-02  -3.1420224e-02   9.0422009e-05   1.4010771e-01  -1.0654453e-02  -1.8369350e-02  -8.8176059e-02   9.3050570e-02  -9.3264660e-02   3.8966253e-02   0.0000000e+00   8.3296516e-02   3.0534627e-02   6.3584540e-02   3.0749010e-02   4.7814397e-02  -3.5822595e-02  -3.8062248e-02  -6.5802033e-02  -4.5008640e-02  -1.0359288e-02   3.5580625e-04   1.2628692e-01   9.2905934e-02  -9.2919003e-02   2.4029456e-02   3.8188274e-02  -4.1742365e-02  -1.9541827e-02   1.0045224e-02   1.0713279e-01  -2.4566047e-02   1.5600204e-02  -3.0818912e-02  -1.2574373e-03   4.7879206e-02   1.2436965e-02   7.9811900e-02   7.9080794e-03  -6.4727558e-02  -9.1861715e-02   4.5698934e-02   1.6042351e-02   3.9582144e-03   2.9685167e-02   4.9100941e-03  -1.2255643e-01  -1.6382033e-02   7.4841297e-02   4.0874069e-04   6.2708957e-02  -7.7604751e-02  -1.5174170e-01  -2.9715623e-02   1.6221661e-01  -1.0560126e-01  -5.9611937e-02   4.8686151e-02   1.0776517e-01   7.0395876e-03   1.2761418e-01  -5.2156857e-03   1.5872195e-02   4.6918732e-02   4.4731742e-02   7.0959922e-02  -4.7951587e-02   3.2125441e-02   4.3776895e-02  -1.1057507e-01  -9.4642211e-02  -2.5324469e-02
   2.0244131e-02  -6.5455095e-03  -3.5765124e-02  -2.9980321e-02   8.7156470e-04   3.5874778e-02  -3.9794788e-02  -4.0083548e-03  -8.5605593e-02   4.7705556e-02  -9.0676721e-03   3.3584626e-02  -2.3038436e-02   3.8808578e-03   5.7902452e-03   1.5652328e-01  -3.3823603e-02   4.3656333e-02   2.6359339e-02  -3.3561168e-02   5.0128167e-02   3.6819399e-02  -1.1007536e-01  -8.5627531e-02  -2.5089825e-02  -1.0838933e-01  -1.9424166e-02   6.7243042e-02   8.3296516e-02   0.0000000e+00   1.2130529e-01   1.4750951e-01   2.2128245e-02  -1.9824508e-02  -7.8618614e-02   4.7268912e-02  -1.8491109e-02   2.8078753e-02   7.5877224e-02   1.9606223e-02   8.4372783e-02  -2.9565895e-02  -2.0378815e-02  -3.4914622e-02   3.7661261e-02   9.2804966e-02  -6.8421083e-02   1.8144820e-03  -2.9799585e-02  -1.1885558e-02   3.0110419e-02  -7.0767316e-02   4.7377484e-02  -9.3406671e-02   1.0348086e-01  -1.0136204e-01  -3.0571936e-02  -5.3717602e-02  -7.9967970e-02   6.0806607e-02   2.9880874e-02  -1.2055732e-02   7.6436293e-02   5.4521588e-02  -1.4936748e-01   2.1694075e-02  -7.0420983e-04  -9.9809814e-03   8.1971588e-03  -4.6764967e-04  -1.5811806e-02  -1.3475612e-01  -9.4143696e-02   1.6074643e-01   4.9173679e-02  -1.6297450e-02  -1.8646783e-02   6.9975674e-02   7.8965591e-02   1.8704175e-01   1.7890032e-02   1.1008463e-02   3.5706316e-02   1.1798712e-02  -2.8592826e-02  -6.5152133e-02   2.4362947e-02  -3.5465676e-02  -4.1982039e-02  -2.7904377e-02
  -9.0112577e-02   2.1073062e-02   6.3995997e-02   3.5853948e-02  -1.3539240e-01   5.9766704e-02   1.0908612e-01  -3.4334662e-02   8.9532479e-02   8.0444104e-03  -5.3090308e-02   1.7929145e-02  -1.7762263e-02   1.7197006e-02   5.2102667e-03   1.9977701e-02  -2.1096457e-02  -8.1356251e-02   8.7471462e-02  -1.1084546e-02   1.3036865e-02   4.3963771e-02   1.3470220e-01   3.2803557e-02   1.6939638e-01   1.1590040e-01  -1.1367790e-02   2.5258908e-02   3.0534627e-02   1.2130529e-01   0.0000000e+00   3.5273887e-01   1.3596082e-01   5.5675644e-02  -2.0233203e-02  -8.6099707e-02   4.4270299e-02  -2.4357984e-02   1.1769212e-02  -2.1865270e-02   1.5074351e-01  -3.0595859e-02   1.0025987e-02  -2.4804487e-02  -3.3200784e-02   1.3557896e-01  -1.3758759e-02   1.0495641e-02  -2.5770735e-02   1.5997901e-02  -5.2343312e-02  -8.8962343e-02  -2.4499115e-02   4.8819100e-02  -5.2145946e-02  -2.0639094e-02   9.0228285e-03   1.5144529e-03  -7.8822922e-03   1.5267267e-03  -2.5843703e-02  -3.4540473e-02   1.7046024e-02  -4.7628577e-02   8.9762447e-02   3.1696649e-02  -1.2158867e-01   3.8609231e-02  -4.8410299e-02   7.5169101e-02   6.6378695e-02  -1.0898768e-01   1.3500297e-03  -7.3024736e-02   1.2938354e-01  -1.1624428e-01   1.2229635e-02   7.0694551e-03   1.3948164e-02  -8.3914605e-02   8.4177211e-02  -2.3640524e-02   2.6725994e-03   1.8579149e-02  -9.6832707e-03  -8.8762851e-03  -1.8222197e-02  -7.0591782e-02  -1.7596329e-02   7.1438244e-03
   1.6552255e-02  -9.7029781e-02  -7.4627393e-02   1.7811820e-01   1.1935630e-02  -8.9653395e-03  -7.6369350e-02   1.7988093e-02  -1.5095772e-02   4.4887835e-02  -8.5586105e-02   3.1803791e-02  -1.4046200e-02  -8.7999406e-02   5.8808702e-03  -2.9605146e-02  -9.2024316e-03  -3.0592174e-02   8.9022955e-02  -2.6906589e-02  -9.1368205e-03  -1.2568353e-01  -1.3615884e-01   2.0261042e-01   7.0547482e-03   1.1210516e-01  -4.7803933e-02   2.9866709e-02   6.3584540e-02   1.4750951e-01   3.5273887e-01   0.0000000e+00   4.6485231e-02   1.2926044e-01  -1.5851436e-01   7.3365048e-02   1.5782254e-02  -8.0288262e-02   4.4981733e-02   1.0492006e-02  -2.5446676e-01   3.6543925e-02  -2.4633295e-02   1.6548303e-02   4.3958664e-02   6.7706563e-02  -7.3255076e-03  -8.0568026e-02  -1.8079203e-02  -7.7889985e-02   1.9076953e-02   5.0256503e-02   3.6130745e-02   4.6549050e-02   8.2016045e-02   6.2917148e-02  -1.5786123e-02  -4.6820766e-02  -2.3379795e-02  -1.0773198e-01   4.3603023e-02   4.9387269e-02  -7.8029737e-02   1.5897391e-02   1.3611898e-01  -1.3583279e-01   3.2485295e-02  -5.0719963e-02  -7.5153217e-02  -1.5591294e-01   3.4554387e-02   9.9488090e-02   6.1158812e-02   1.6942300e-01  -4.2317659e-02   4.6299492e-02  -7.6498070e-02  -5.3850072e-03  -2.7471004e-02   6.8840440e-03   1.4032152e-02  -7.5233391e-02   8.5259935e-02   3.9106150e-04   3.9698819e-02   3.7512191e-02  -3.7486640e-02  -1.2345765e-02  -4.6823499e-02  -9.5706071e-02
  -2.5624678e-02   3.2062922e-02   3.9493841e-02  -1.9025421e-02   2.2568311e-02   3.8517581e-02   4.2499957e-02   1.7995354e-02  -1.8763262e-02  -5.1637575e-02  -1.5155061e-02  -5.9448191e-02  -3.3465574e-02  -3.2108554e-02  -4.6739578e-02  -6.9268167e-02  -2.5129295e-02   3.1413271e-02   9.6602104e-02  -2.1310000e-02  -2.1396866e-02   2.2142676e-02  -1.2036889e-01  -1.0269644e-01  -4.5817499e-02  -2.0330653e-02   2.0921266e-02   1.5389405e-02   3.0749010e-02   2.2128245e-02   1.3596082e-01   4.6485231e-02   0.0000000e+00   3.1820607e-01   4.8147567e-02  -9.2303039e-03   1.2297601e-02   7.3279565e-04  -8.7687183e-02   2.0851669e-02   5.3913102e-02  -5.9511490e-02  -2.8490400e-02  -1.9618604e-02  -4.9464513e-02   2.3653164e-02  -2.6857748e-02  -9.9429438e-02   7.1776488e-02   4.4090008e-03   5.1787257e-02  -1.0228976e-01  -1.8852898e-02   4.1942209e-02  -5.8006238e-02   6.4678448e-02   4.9398868e-03   2.3338138e-02   5.3886231e-02  -1.2504728e-01  -2.4659170e-02  -2.5607478e-02   1.4266905e-01   1.7690403e-02  -1.9826374e-02  -5.3008143e-02   3.3809319e-02   7.0774171e-02  -9.2650324e-03  -6.6378558e-02  -1.5227162e-01  -3.1517188e-02   3.3378936e-02   1.0945901e-01  -1.4533205e-01   5.9969969e-02   8.2717928e-02   2.8395927e-02   9.7792147e-03   4.6450622e-02   4.6734785e-02  -2.0528071e-02  -2.0921457e-02   3.1773104e-02   3.9412473e-02  -6.6253432e-02  -1.4803158e-02  -1.9331418e-03   1.3286873e-02  -3.8488471e-02
   7.1883479e-03   5.0596054e-02  -1.7688084e-02   3.0712302e-02   6.1555454e-02   2.5302029e-02  -1.0144756e-02  -3.3481591e-02   7.6621796e-03  -2.8120399e-03  -6.2522449e-02   4.0082475e-02   7.5871438e-03  -8.4661013e-02   1.4404792e-01   5.8456156e-02   1.5009591e-03  -3.0148773e-02  -1.8594468e-02   1.2432829e-01  -1.9904203e-02  -7.7138525e-02  -4.2241350e-03   3.2711110e-02  -3.5150428e-02  -3.7237805e-02   2.9535739e-02  -5.7415870e-03   4.7814397e-02  -1.9824508e-02   5.5675644e-02   1.2926044e-01   3.1820607e-01   0.0000000e+00   8.5273598e-02  -5.1864686e-03   2.0484800e-02  -2.9862467e-02   3.8152623e-02   2.4321963e-02  -1.4630914e-02  -2.2436848e-02   4.5699199e-02  -4.9797440e-03  -1.0744300e-01  -1.2065965e-01   1.8524017e-02  -3.0685264e-02   6.4928807e-02   2.1276360e-02   9.5016094e-03  -1.0125865e-01   2.6770774e-02   1.9419934e-02   1.8930891e-02   1.9610085e-02   4.4166238e-02   9.4077150e-02   6.6623011e-03   1.2390715e-01   5.9771056e-02   1.7338228e-03  -6.5696826e-02   4.4314410e-03  -2.1528911e-02  -4.2982836e-03  -1.2883371e-01   2.4123671e-01  -3.1400196e-02   4.5527501e-04  -5.1794387e-02  -1.8441825e-01   1.9468321e-02   9.8378370e-02  -1.4464284e-02  -7.3917680e-03  -4.4662613e-02   1.4194912e-01   9.2104211e-02   8.9330642e-02  -9.5665437e-02  -3.0507034e-02  -2.2122262e-02   2.4877640e-02   4.3683977e-03   1.3361316e-01  -2.3871860e-02   8.5650383e-02  -1.1040543e-02   3.3752215e-02
   3.9305007e-02  -2.0935448e-03  -1.5555697e-02   8.3252809e-02  -5.7270182e-02   1.2185825e-02  -2.7833429e-02  -3.0515675e-02  -6.5425103e-02  -2.7848564e-03  -5.0107926e-02  -3.7989557e-02  -7.9833380e-02  -8.9522899e-02   2.9675792e-02  -3.1792678e-02   6.0706120e-02  -4.6493055e-03   3.5863268e-03  -5.4211139e-02  -1.3582859e-01   9.0587070e-02   1.2454233e-01   9.8829074e-02   1.4396374e-01   1.0977083e-01   2.0854837e-02   1.1361022e-02  -3.5822595e-02  -7.8618614e-02  -2.0233203e-02  -1.5851436e-01   4.8147567e-02   8.5273598e-02   0.0000000e+00   1.8524725e-01   6.2088326e-02  -1.2438732e-01   7.6004997e-02   9.8308865e-02   9.0443613e-02  -4.9675518e-02   4.3859989e-02   1.0655540e-01  -1.0232247e-01  -9.3887507e-03   8.6182531e-02  -1.1992066e-01  -1.9291205e-02  -6.4372340e-02  -4.3264363e-02   2.6047081e-02  -8.0054320e-02   1.7742422e-02   5.1202688e-02   3.1861864e-03  -1.0774022e-01  -9.9076538e-02   3.9617089e-02  -1.0685295e-01   1.2372387e-01  -9.6315673e-02  -2.9624734e-02  -1.6850343e-01   7.8631174e-02   1.4750263e-01   6.7303312e-02   3.8520398e-02  -1.6402540e-02  -2.1574128e-01  -1.3651921e-01   9.7390395e-02  -3.0758550e-02   1.5536753e-02  -9.4748353e-02   2.8818012e-02   2.1300495e-02   3.6009117e-02   5.0898241e-02  -3.9847453e-02   1.2388502e-02  -6.1752061e-02   2.7068821e-02  -6.5315764e-03  -8.5878122e-02   2.1788734e-02  -1.4227610e-01   1.5013225e-02   7.0104027e-02  -5.0467744e-03
   4.7084149e-02  -2.1373321e-02  -8.1262450e-02  -7.5566491e-02   9.0816024e-02   1.4901150e-01  -2.8135542e-02  -1.4007064e-02  -5.1096776e-03  -7.9983462e-02  -4.8454569e-03   9.1970658e-03  -6.1938906e-03   1.5206499e-02   3.2887094e-02   4.4468062e-02  -1.2585978e-01  -7.3383855e-03  -1.0416603e-01  -3.5541136e-02  -1.8118472e-02   1.0630674e-01  -8.8399998e-02   5.7519705e-02   5.6065499e-02  -5.6653714e-02  -8.6208058e-02  -3.6773648e-03  -3.8062248e-02   4.7268912e-02  -8.6099707e-02   7.3365048e-02  -9.2303039e-03  -5.1864686e-03   1.8524725e-01   0.0000000e+00  -1.8016789e-02   2.3421263e-03   3.1640355e-02   2.9770582e-02   7.4381085e-03   5.1908245e-02  -6.5070823e-02   2.2702568e-02   2.6199473e-03   1.2223754e-01  -4.1733863e-02   8.3021038e-02  -4.5764987e-02  -5.8275932e-02  -1.0439016e-01   6.1023642e-02  -1.3730357e-01   2.2084173e-02   2.2840325e-02   2.2289388e-02   1.5179431e-02  -2.7128369e-03   8.0672271e-02  -2.3084474e-01  -5.6098863e-02  -2.1007219e-02   9.3146405e-02   8.1433887e-02   9.0682703e-02  -4.9881781e-02   1.0262331e-01   9.5465637e-02  -1.0741312e-02   7.8852883e-02   8.8305690e-03  -5.6991558e-02  -1.7079893e-01  -1.7755803e-02   1.4793896e-01   6.5129843e-02  -7.0294085e-02   1.8070837e-02  -4.8846911e-02   6.6863470e-02  -1.6235764e-01   1.3857258e-01  -1.3913191e-01   6.2704426e-02  -4.4293971e-02  -7.5919878e-02   9.6345099e-02  -6.4271198e-02   3.5233559e-02  -7.1992734e-02
   1.8353920e-02  -2.8429098e-02  -4.8686144e-02  -3.0274065e-02   4.1394671e-02   8.4182746e-02  -7.2292490e-03   4.3975627e-03   4.8504242e-02  -6.3515467e-02   3.6169616e-02  -3.5064997e-02   7.2955448e-02   4.6955036e-02  -4.0436926e-02  -4.1546396e-02   6.8052806e-02  -5.8686871e-02  -2.4531291e-02  -5.5937680e-03  -1.0397203e-01   6.7448802e-02  -6.8876275e-05  -4.7233920e-02  -1.1006059e-01   5.7400341e-02   5.6943661e-03   2.7803173e-03  -6.5802033e-02  -1.8491109e-02   4.4270299e-02   1.5782254e-02   1.2297601e-02   2.0484800e-02   6.2088326e-02  -1.8016789e-02   0.0000000e+00   6.2547529e-02   1.8789184e-01   8.0108213e-02   2.0842779e-02  -8.0607405e-02   7.2000864e-02  -7.0962779e-02   1.3765696e-02   2.7298192e-02   1.7628684e-01  -1.2543724e-01   8.1111064e-03  -5.5632687e-02  -4.7349658e-02  -2.7405364e-03  -2.1887718e-02  -2.9368202e-02  -7.7410224e-03  -4.6015864e-02   3.4149340e-02  -3.1172304e-03  -1.6562200e-02  -8.2589407e-03  -1.8088209e-02   1.2678953e-02  -2.3607015e-02   2.0170570e-03  -4.0572067e-02  -6.2691789e-02  -1.0148574e-01   5.9638798e-02   7.3268906e-02   1.4076252e-02   7.4653330e-02   1.1673879e-01  -1.0956381e-02  -1.8162832e-02   1.4771841e-01  -1.2289231e-01  -2.8142873e-02  -8.8624044e-02   1.2119989e-01  -1.0583262e-01   3.3117289e-02  -8.4304009e-02   3.3819844e-02   1.1024911e-01   1.8326198e-02   2.1296518e-03   8.6560657e-03   3.8635763e-02   8.8451622e-02  -1.6589617e-02
  -7.0823953e-02  -5.9773837e-02  -3.9322169e-03   2.7974570e-02  -1.2764451e-01   1.4849166e-02   3.4481822e-03  -2.7752479e-02  -2.8136122e-02  -4.0393884e-02   5.4099489e-02  -1.8401545e-02   5.3917381e-03  -3.3707246e-03   2.1343420e-02  -1.5504522e-02   5.2302009e-02   2.4393958e-02   3.4365624e-02  -2.9068096e-02   5.6268131e-02   4.9271008e-02   8.6001261e-02  -1.0017646e-02  -2.6261908e-02  -1.0025562e-01   7.3158358e-02  -3.3388252e-02  -4.5008640e-02   2.8078753e-02  -2.4357984e-02  -8.0288262e-02   7.3279565e-04  -2.9862467e-02  -1.2438732e-01   2.3421263e-03   6.2547529e-02   0.0000000e+00  -2.2818975e-02   2.8571789e-01   1.1328771e-01  -8.1857960e-02  -6.7483908e-02  -7.2183146e-02  -2.9246549e-02  -3.2194331e-02  -1.2670381e-01   8.7346797e-03   7.8248815e-02  -4.9526633e-02   8.0943800e-03   3.5911709e-02   7.7461583e-02   6.2365327e-02   5.9582351e-04   2.1303616e-02  -7.7057600e-02  -2.7892649e-02  -1.9326119e-02  -5.5980459e-02  -4.4259250e-02  -2.1924084e-02  -4.6807251e-02  -5.4240169e-02  -1.2769238e-01   4.5407649e-02  -2.9334376e-02  -1.5384037e-01   1.2188228e-01  -5.4536144e-02   2.0935749e-02  -1.6747427e-01  -1.3310624e-02   3.9100760e-02  -2.3766242e-01  -9.6340612e-02  -1.5320395e-01   2.1046693e-01   3.9270997e-02  -1.3763089e-01   1.9106793e-03  -6.4414776e-02   4.1064254e-02  -9.0807771e-02  -1.8081108e-02  -1.0444870e-02   7.9083010e-02  -1.0146301e-02  -5.3516565e-02   1.5556982e-02
  -7.5602726e-03  -6.1846264e-02   2.4630484e-02  -2.7410416e-02  -2.0044022e-03  -4.1459971e-02   4.9708441e-02  -2.2278006e-02   5.5591554e-02  -5.8281290e-02   7.5323132e-02   3.5174761e-02   6.5250691e-02   6.4988936e-03   8.9402022e-03  -3.7432754e-02   1.1730962e-01  -4.3569075e-02  -7.3744773e-02   2.8633262e-02   6.9073201e-03   1.2909850e-05  -2.0606210e-02  -3.9047831e-02   1.0501031e-01   6.5793746e-02  -6.6777104e-03  -8.1931840e-02  -1.0359288e-02   7.5877224e-02   1.1769212e-02   4.4981733e-02  -8.7687183e-02   3.8152623e-02   7.6004997e-02   3.1640355e-02   1.8789184e-01  -2.2818975e-02   0.0000000e+00   1.2809505e-01   1.0535379e-01   1.2616379e-01   5.4198327e-02   3.3924113e-03  -5.5781291e-03   1.2596197e-02   1.1543643e-01   6.7882301e-03   2.2479425e-02   7.2684654e-03   4.4114958e-02   4.0992088e-02  -6.2125305e-02  -7.9991207e-02   1.8526293e-01  -1.0122677e-01   8.7342689e-02  -6.5477740e-03   1.7025576e-02  -6.0635174e-03  -3.9477057e-02  -5.9434441e-02  -1.9703579e-02  -7.6644270e-03  -4.3171839e-02  -6.6120721e-03   1.3464170e-02   3.9327859e-02   6.8947295e-03  -5.5272899e-02   5.8536728e-02  -6.3117381e-02  -8.1441109e-02   3.0649738e-02  -8.2937583e-03  -1.5927410e-02  -1.9718328e-02   9.7606860e-02   1.5439278e-02   1.2701652e-02   5.2680684e-02  -7.5703508e-02  -1.9889364e-02   3.8760106e-02  -6.0634108e-02  -3.0150906e-02   6.0654407e-02   4.5904117e-02  -1.1981306e-02   4.9797586e-02
  -3.9384493e-02  -2.7212824e-02   1.3967217e-02   2.9891703e-02  -4.5683357e-02  -9.8052264e-03   7.0834957e-03   2.9042924e-02  -1.0413159e-02  -6.4573634e-02   4.5095935e-03  -4.4102768e-02  -4.4442467e-03   3.2468219e-02   1.4420025e-02   3.5527041e-02   1.1934494e-02   4.6926424e-02  -3.4219768e-02   6.4076498e-03  -7.0666021e-02  -5.5489362e-02  -6.5152970e-03   5.8441119e-03  -4.1902244e-02   2.1562347e-02   6.5116747e-02   4.4989879e-02   3.5580625e-04   1.9606223e-02  -2.1865270e-02   1.0492006e-02   2.0851669e-02   2.4321963e-02   9.8308865e-02   2.9770582e-02   8.0108213e-02   2.8571789e-01   1.2809505e-01   0.0000000e+00   1.0806461e-02   9.7904480e-02  -1.2826952e-02   4.0702132e-02   4.4976270e-03  -6.0887709e-02   1.4368468e-03  -6.2477198e-02   2.7999260e-02   1.6123405e-02   4.9754768e-03   7.6349114e-02   3.2673881e-02   1.6035223e-02   3.3987145e-02   7.8063094e-02   3.5217152e-03   2.3827530e-03   5.6377766e-02   1.9200106e-02  -1.0993421e-02  -1.5632971e-02  -3.1217034e-02   3.4399918e-02   2.4657917e-02   4.0558921e-02  -3.6398666e-03  -5.7304196e-02   7.0099246e-02  -1.3426566e-03  -7.5255074e-02   4.9219037e-02  -9.5423616e-02  -4.3629468e-02   1.0961088e-03   7.6798213e-02  -3.0381380e-02   2.6822363e-02  -8.5148402e-02   4.3414912e-02  -1.1932601e-02  -2.0997885e-02   1.1636790e-01   4.0053378e-02   1.0999697e-02  -3.3171510e-02   6.0112225e-02  -8.8573252e-02  -1.0680848e-03   3.9266740e-02
  -1.0708711e-02   3.2824788e-04   5.7243040e-03  -8.8640173e-02  -4.6863073e-02  -5.1987218e-02   5.7730647e-03  -1.2071416e-02  -9.7213646e-02   3.5564887e-02   1.0531035e-01  -1.8445018e-03  -3.7130518e-03   8.1825539e-02  -8.6771732e-02   9.1210347e-02  -2.1865440e-03  -1.9159956e-02  -4.2148383e-02   4.8634165e-02   1.6355150e-01  -1.2835006e-01   3.3829114e-02  -1.6686204e-02   1.9612394e-01  -7.9071719e-03  -9.3349561e-02   1.0392755e-01   1.2628692e-01   8.4372783e-02   1.5074351e-01  -2.5446676e-01   5.3913102e-02  -1.4630914e-02   9.0443613e-02   7.4381085e-03   2.0842779e-02   1.1328771e-01   1.0535379e-01   1.0806461e-02   0.0000000e+00   1.0297529e-01   4.2897165e-02  -1.5689011e-02  -7.0428428e-02  -6.6623228e-03   3.3550587e-02   1.0085436e-02  -1.1526866e-01  -3.1467504e-02   1.0376929e-03   2.5297208e-02   7.1472397e-02   2.1123931e-02   7.5880176e-02  -2.2596507e-02   9.1527413e-03  -7.1391602e-03   1.9827699e-01   9.3913743e-03  -8.0683623e-02   1.9334486e-02   1.1036894e-01  -4.6859018e-03  -7.5844117e-02  -8.4036006e-02   7.7380989e-02   5.5425616e-02   1.3882905e-02   3.9260077e-02   8.6533725e-02  -4.0322143e-02   2.0154545e-01   1.0791365e-01   1.8793446e-01   1.1582637e-01  -2.2167303e-01   3.6839411e-02  -3.9105792e-02   2.5745360e-02   7.9381032e-03   4.9706693e-02   1.0653221e-01   5.8341352e-02   2.4491073e-02  -1.4050809e-02  -6.3924444e-02  -6.2532890e-02   4.5553952e-02   2.2937304e-02
  -4.5651452e-02  -3.4270200e-02  -3.4320406e-02  -1.0735392e-01  -2.2241076e-02  -1.3200995e-01  -1.0004534e-01  -1.0319768e-01  -1.1152424e-01  -7.2473039e-03  -1.3017688e-01  -2.5296629e-02   1.0064444e-02   7.2716133e-02  -1.0655222e-01   4.4225384e-03  -2.9059306e-02   6.5609745e-03   6.9705355e-03   3.2441456e-04  -1.4551182e-01   8.4650568e-02  -6.9494605e-02   1.7226737e-02   1.6473376e-02   1.5864003e-01   5.5074445e-02  -1.0487373e-01   9.2905934e-02  -2.9565895e-02  -3.0595859e-02   3.6543925e-02  -5.9511490e-02  -2.2436848e-02  -4.9675518e-02   5.1908245e-02  -8.0607405e-02  -8.1857960e-02   1.2616379e-01   9.7904480e-02   1.0297529e-01   0.0000000e+00  -1.1918190e-01  -2.5864971e-02  -4.7793082e-02  -4.8053406e-02  -1.5562281e-02   4.6950852e-02   1.2943921e-02   1.6333095e-02   1.5327126e-02   1.8846958e-02   1.5260720e-01   7.1006199e-02   2.2314871e-02  -6.3912097e-02  -1.9267076e-02  -7.5581010e-02  -8.0927006e-02  -5.2264986e-02   1.0718074e-01   3.1207498e-02  -9.2093234e-02   1.5336997e-01   1.7303170e-01  -5.7746314e-02  -4.3730690e-02  -1.6734410e-02  -2.9507408e-03   6.3087155e-02   1.1284151e-01   1.5730496e-01   3.9716336e-02   1.4900999e-01  -1.1620599e-01   1.1275447e-01   4.0996347e-02  -9.9303224e-02   7.3012141e-02  -1.7941634e-01  -9.9323376e-02   1.6225813e-01   1.3924384e-01   9.8486982e-02   5.4482625e-02   1.6259499e-02   1.6575948e-02   1.5592922e-01   5.6713989e-02   3.4251907e-02
  -4.1903265e-02   7.9735064e-02   4.1057048e-04  -4.1721144e-02  -4.2576808e-02  -4.7542410e-02  -5.2691611e-02  -2.6383664e-02  -2.6647574e-02   7.0505060e-03   2.4853191e-02   3.2982438e-02   5.5233621e-03   1.4767578e-02  -1.7524114e-02   2.9885480e-02  -2.8044158e-02  -2.4429230e-02   3.0550020e-03  -3.0706361e-02  -1.6308294e-02   1.1215556e-02   5.5698932e-02  -1.5763771e-02   2.7016730e-02  -4.7743387e-02  -2.7908019e-04  -5.5112748e-02  -9.2919003e-02  -2.0378815e-02   1.0025987e-02  -2.4633295e-02  -2.8490400e-02   4.5699199e-02   4.3859989e-02  -6.5070823e-02   7.2000864e-02  -6.7483908e-02   5.4198327e-02  -1.2826952e-02   4.2897165e-02  -1.1918190e-01   0.0000000e+00   1.2712552e-01   2.2493560e-01   1.6542853e-02   2.3266585e-01   2.5392918e-02   2.5006419e-02  -6.5072330e-02   8.5313141e-02   6.8899718e-02   6.4402527e-02  -8.5011151e-04   1.7802360e-03   3.3405856e-02   1.6495651e-02   6.7049261e-02  -1.6239411e-01   6.1457630e-03   2.3951107e-02  -1.3988181e-02  -6.4109189e-02   7.8388269e-02   2.9178033e-02  -9.6825490e-02  -1.1431956e-02   2.5588014e-02  -3.9172711e-03  -9.0433400e-02  -2.9145166e-02  -6.1929975e-02   8.3034262e-03  -4.8875212e-02  -4.0051268e-02   9.8319249e-02   5.1463967e-02  -1.2697849e-01   1.9713477e-01  -8.2428317e-02  -8.2129088e-03  -1.4944871e-02  -5.8809738e-02   1.0502150e-03  -4.1520312e-02  -1.0602844e-02  -1.6028382e-02   2.5234378e-02   4.6905015e-02   3.1554926e-03
   3.1505648e-02   2.4694897e-02   6.9312407e-02  -1.9341919e-02   1.9069379e-02  -6.9921561e-03   5.0898920e-02  -3.8228941e-02   1.3402634e-03   3.3032508e-02   3.2332676e-02   1.9611693e-03  -6.6338659e-02  -4.7661816e-02  -3.7546174e-02   2.8189538e-02   3.2299283e-02   1.1196567e-02  -2.5144657e-02  -3.8968466e-02   2.3696106e-02  -8.0272563e-02  -1.1294406e-01   2.6740493e-02   1.8286194e-02   5.8679442e-02  -2.8623174e-02  -4.2355421e-03   2.4029456e-02  -3.4914622e-02  -2.4804487e-02   1.6548303e-02  -1.9618604e-02  -4.9797440e-03   1.0655540e-01   2.2702568e-02  -7.0962779e-02  -7.2183146e-02   3.3924113e-03   4.0702132e-02  -1.5689011e-02  -2.5864971e-02   1.2712552e-01   0.0000000e+00  -4.9739936e-02   1.9876886e-01   1.4004666e-01   3.4703499e-01   1.2897711e-02  -2.2202246e-02   5.5376776e-02  -3.6532771e-02   2.5399337e-02   4.4090988e-02   7.8929001e-02   7.1726010e-02  -3.9969940e-02   1.8282084e-02  -1.8738226e-02  -2.3296453e-02  -1.0071611e-01  -1.5737038e-02  -6.2573856e-02   4.1447052e-02  -1.0066135e-01   2.8099722e-02  -3.7979694e-03   5.4371919e-02   2.9710062e-02  -4.0349047e-02  -2.1409255e-02   8.6245313e-02   1.3824053e-02   8.6817221e-03   7.7531878e-02  -6.1046242e-02  -6.1352428e-02  -4.7415723e-02  -8.0809179e-02   1.0387517e-01  -2.0678087e-02  -3.4014777e-02  -2.8871220e-02  -2.0002265e-02  -1.8156190e-02  -8.0947906e-03  -8.7638572e-03   1.3450767e-01   1.5929860e-02   3.9720251e-02
  -8.0702130e-02   1.8664563e-02  -5.5391010e-02  -3.1448261e-02  -3.2190533e-02   2.6358999e-02  -1.1266709e-01  -4.5280725e-02  -4.0588150e-02  -4.5185411e-02  -5.9062746e-02  -5.8610059e-02  -4.3340594e-04   4.9661651e-02  -4.3318932e-02   1.6495673e-02  -4.0157336e-02  -2.1443175e-02   1.4130519e-02   3.9248658e-02  -3.7122202e-02  -8.8010089e-02   1.0246159e-02   6.2394414e-02  -1.9512133e-02   5.0943058e-02   6.1224630e-02   4.5584132e-02   3.8188274e-02   3.7661261e-02  -3.3200784e-02   4.3958664e-02  -4.9464513e-02  -1.0744300e-01  -1.0232247e-01   2.6199473e-03   1.3765696e-02  -2.9246549e-02  -5.5781291e-03   4.4976270e-03  -7.0428428e-02  -4.7793082e-02   2.2493560e-01  -4.9739936e-02   0.0000000e+00   2.3302680e-01   1.0510919e-01  -1.1968386e-02   1.6861207e-01   5.6926520e-02   8.0862040e-02   5.3641549e-02   1.1023728e-01  -1.9396826e-02  -2.5736082e-02  -1.6869354e-02   3.2180946e-02  -5.4464289e-02  -2.6874649e-02  -5.5238214e-03  -2.8005602e-02  -4.1067513e-02  -6.8543962e-02  -8.4090468e-02  -2.1806742e-02   1.0212785e-02   1.0963036e-01  -1.0237033e-01  -6.3341451e-02  -1.2640216e-02  -1.9762899e-02   2.9508477e-02  -8.3988343e-02   6.5400369e-03  -4.6847562e-02   7.6766772e-03  -9.0557385e-02  -7.2897765e-02  -4.8007399e-02   1.1599829e-01   3.9099058e-02  -8.3806508e-02   6.0178288e-03  -1.6838609e-02   1.0869488e-02  -4.4538565e-02  -7.2727599e-02  -3.6464385e-02  -7.3194948e-03   8.5112080e-03
  -6.4292222e-02   7.5978742e-02  -3.0493727e-02  -3.8106725e-02  -9.9069303e-02   4.9731184e-02   2.6524573e-02  -1.1279826e-02   2.2709275e-02  -1.5517360e-02   7.0892944e-02   2.0602296e-02   2.9822253e-02   7.0448386e-02  -3.5505677e-02  -3.4479989e-02   6.0020251e-02  -1.4960531e-02  -3.5288344e-02  -2.5023566e-03   5.2437433e-02  -3.3668249e-02   2.9522247e-02  -3.0091001e-02  -1.0674043e-01   2.0168739e-02   8.8089734e-02   2.9992725e-02  -4.1742365e-02   9.2804966e-02   1.3557896e-01   6.7706563e-02   2.3653164e-02  -1.2065965e-01  -9.3887507e-03   1.2223754e-01   2.7298192e-02  -3.2194331e-02   1.2596197e-02  -6.0887709e-02  -6.6623228e-03  -4.8053406e-02   1.6542853e-02   1.9876886e-01   2.3302680e-01   0.0000000e+00  -2.9424643e-02   2.3972523e-03   1.4738336e-01   1.5398656e-01   1.6983297e-02   5.9848210e-02  -5.7378153e-02  -3.1264860e-02  -6.4372012e-03  -9.4241059e-02  -9.2345207e-02   5.2308228e-02   9.1341239e-02   6.2189013e-02  -4.4451446e-02   1.2761717e-01   1.1912926e-01  -2.6899197e-02   1.0809124e-01  -1.0570804e-01   8.5167139e-02   3.1973206e-01  -2.0933733e-02   7.7204267e-03  -5.8593772e-03   2.8268193e-02   2.0286496e-02   1.6744753e-02  -8.9440823e-02  -2.3349359e-02   1.0607389e-01  -5.6524605e-02  -3.9633010e-02  -3.3966331e-02  -3.8325797e-02   8.1239167e-03   2.7992720e-02   5.0305855e-02  -5.7802444e-02  -8.8483157e-03   6.4913620e-02   7.7614385e-02  -1.8626208e-02  -1.5304065e-02
  -3.8367880e-02   4.9022837e-02  -1.8990506e-02  -1.5197242e-03  -4.5975471e-02  -4.8476070e-02   1.4933399e-02   1.7609052e-02   5.8984265e-02  -1.6884424e-02  -4.8788664e-03  -9.2353571e-03   6.0532652e-02  -3.3970568e-03  -2.7134323e-02  -1.4682081e-03  -7.4070325e-02   3.5524791e-03   1.6486214e-02  -1.3306933e-02  -7.9809238e-02   7.0096900e-02  -8.4354788e-02   1.6032004e-02   2.8555047e-02  -2.5564789e-02  -3.1873388e-02  -7.9296165e-02  -1.9541827e-02  -6.8421083e-02  -1.3758759e-02  -7.3255076e-03  -2.6857748e-02   1.8524017e-02   8.6182531e-02  -4.1733863e-02   1.7628684e-01  -1.2670381e-01   1.1543643e-01   1.4368468e-03   3.3550587e-02  -1.5562281e-02   2.3266585e-01   1.4004666e-01   1.0510919e-01  -2.9424643e-02   0.0000000e+00   1.9698457e-01   6.0595035e-02   1.4655385e-02  -8.4786639e-03  -1.2693163e-01   5.0103492e-02  -4.2814003e-02   8.3821006e-02  -2.7444529e-02   1.5819817e-02   5.1883155e-02   4.6137715e-02  -1.4241769e-02   5.9485229e-02   1.2216488e-02   6.3590148e-02   2.8946902e-02  -4.3709843e-02  -5.1973758e-02  -2.4755760e-02   4.3951597e-02   4.9023415e-02   7.3341143e-02  -3.5904011e-02   5.6437603e-02  -3.3117107e-02   6.3700795e-02  -8.1408812e-02  -7.4025890e-02  -3.1639615e-02   1.5619078e-02  -8.8995063e-02   5.2764603e-02   4.8108463e-02  -3.8844917e-02   2.6155484e-03   9.7590948e-02   4.5883501e-02   6.7693181e-03   5.4682428e-02  -5.7395931e-02  -2.9310264e-02   1.0301609e-02
   3.5145972e-02  -6.5865976e-02   3.3699248e-02  -2.6132188e-02  -6.3348718e-02  -5.2977185e-02   1.5067855e-02  -4.9501481e-02  -1.6643708e-02   2.2617857e-03   6.0173311e-02   4.4721816e-02  -5.0251495e-02  -7.0757217e-02  -7.1780683e-03   4.0859704e-02   6.3423659e-05  -1.0744388e-02   1.2691742e-02  -8.2087664e-02  -8.2595751e-03  -1.7091820e-02  -4.8526099e-02   3.3294399e-02   4.6700033e-02   2.9389081e-02   1.9694321e-03  -1.4326803e-02   1.0045224e-02   1.8144820e-03   1.0495641e-02  -8.0568026e-02  -9.9429438e-02  -3.0685264e-02  -1.1992066e-01   8.3021038e-02  -1.2543724e-01   8.7346797e-03   6.7882301e-03  -6.2477198e-02   1.0085436e-02   4.6950852e-02   2.5392918e-02   3.4703499e-01  -1.1968386e-02   2.3972523e-03   1.9698457e-01   0.0000000e+00   6.0373181e-02   1.1846537e-01  -1.3190523e-02  -7.3920944e-02  -1.8813925e-02   1.2907520e-01   2.0822568e-02  -3.7711915e-02  -4.8222975e-02   3.7094818e-02   3.4049291e-02  -6.3317341e-02  -3.9503697e-02  -2.3501705e-02  -8.0767309e-02  -5.9998435e-03  -1.2549185e-02   2.1429217e-02  -1.0194654e-01  -9.0092768e-02  -5.0979226e-02  -7.6539926e-02  -5.4152426e-02  -1.3048161e-01  -1.0907263e-02  -7.2811762e-03  -6.0712835e-02   1.5893895e-02  -1.2895310e-01   6.1715844e-03   8.2066286e-02   6.6003412e-02  -1.3018848e-01   2.1540121e-02  -1.8937535e-02  -6.1916455e-02  -6.4455006e-02   2.3044227e-02  -4.9972856e-02  -9.9323978e-03  -6.3015205e-02  -3.4636916e-02
   1.0331985e-02   1.2428528e-02  -5.9051109e-03   2.3924713e-02   5.4721457e-02   5.2418035e-02   4.7001975e-02  -5.3418068e-02   1.0278085e-01   6.2351758e-02  -1.0177106e-02  -1.8245217e-02  -1.9429371e-02  -4.2240270e-02   3.3195206e-02   4.3956282e-02  -2.2536054e-02  -1.4112948e-02  -2.3776309e-02   4.3323450e-03  -6.4131487e-02   3.9968010e-02  -2.4163148e-02  -1.3385486e-04  -3.5287207e-02   3.8247338e-02   5.1838494e-02  -2.1799679e-02   1.0713279e-01  -2.9799585e-02  -2.5770735e-02  -1.8079203e-02   7.1776488e-02   6.4928807e-02  -1.9291205e-02  -4.5764987e-02   8.1111064e-03   7.8248815e-02   2.2479425e-02   2.7999260e-02  -1.1526866e-01   1.2943921e-02   2.5006419e-02   1.2897711e-02   1.6861207e-01   1.4738336e-01   6.0595035e-02   6.0373181e-02   0.0000000e+00   8.8580833e-02   2.0506349e-01   9.9754754e-04   6.3912588e-02   9.6146015e-02   9.8245610e-04  -4.8028489e-02   5.8213988e-03   2.1270880e-02   2.2365275e-01  -4.2609007e-02   2.1453402e-02   3.3421450e-02  -1.1036306e-01  -4.7172207e-02  -8.6527207e-02  -2.0102362e-02   7.1822516e-02  -1.1336462e-01   8.5985034e-02  -6.2994290e-02  -5.7413308e-03  -4.2278449e-02   4.2718224e-02  -2.7638015e-02   1.9691096e-02   6.2368038e-02   2.8710179e-02   3.6960296e-02  -2.0216544e-02   7.7136398e-03   3.0509737e-02   9.5625735e-02   2.4297122e-02   4.8279259e-02  -1.2893066e-02   5.9098817e-02   7.4280968e-02  -4.5878940e-02   2.4642316e-02  -2.0305994e-02
  -1.1923467e-02   1.5540690e-02  -4.1627497e-02  -3.7726557e-03   1.1560229e-02  -7.6273547e-03   2.6786104e-03   1.4990489e-02   1.8757690e-02  -1.4591005e-02   1.1683802e-02  -3.7580000e-03  -4.9005803e-02   2.7325758e-02  -2.3854582e-02  -1.5737329e-02   1.3119253e-02  -3.7996472e-02  -4.5347586e-03  -1.0368591e-02   4.8452491e-02   2.4577405e-02  -9.4720160e-02   1.4325579e-02  -5.4914832e-02   5.8271282e-02   2.3831261e-02   4.4243475e-03  -2.4566047e-02  -1.1885558e-02   1.5997901e-02  -7.7889985e-02   4.4090008e-03   2.1276360e-02  -6.4372340e-02  -5.8275932e-02  -5.5632687e-02  -4.9526633e-02   7.2684654e-03   1.6123405e-02  -3.1467504e-02   1.6333095e-02  -6.5072330e-02  -2.2202246e-02   5.6926520e-02   1.5398656e-01   1.4655385e-02   1.1846537e-01   8.8580833e-02   0.0000000e+00   3.7532502e-03   1.0820881e-01  -8.0410029e-03   8.9840066e-02   2.7611073e-02  -4.4272893e-04  -6.2911123e-02   3.6143605e-03  -1.8262048e-02   1.0709262e-01   3.3030097e-02   2.1995476e-03   5.7406768e-02  -5.3422036e-02  -4.9603512e-02  -1.9250042e-02   3.1150218e-02   3.9220148e-02  -1.0036999e-02   3.3229621e-02   3.1720033e-02  -2.1526156e-02   1.7013858e-02  -4.4716738e-02   9.3875673e-02  -2.1041919e-03  -8.0987795e-02  -6.8531560e-02  -8.0455122e-02  -6.0111468e-02   4.1210629e-02   3.9360435e-02   7.1246220e-03   4.0436224e-02  -6.1370430e-02  -6.0167729e-03   9.0145477e-02  -2.4961850e-02  -4.8758722e-02  -7.0552989e-03
   1.0972016e-02   4.0529287e-03  -2.1565093e-02  -3.0161103e-02   9.4796707e-02  -4.7223941e-02   3.1408977e-02  -5.9175647e-02   9.8339099e-03   2.0611241e-02  -2.0553042e-02   2.4861326e-03  -5.6480911e-02  -1.1549090e-02   9.3186640e-03  -6.1676392e-03   4.7041430e-02   2.8768461e-02  -8.0073335e-02  -4.4555024e-02  -3.8694105e-02   6.8550732e-02  -1.0064776e-02   6.3902030e-03  -3.6665692e-02  -3.2372416e-02   6.0129573e-03  -2.7481630e-02   1.5600204e-02   3.0110419e-02  -5.2343312e-02   1.9076953e-02   5.1787257e-02   9.5016094e-03  -4.3264363e-02  -1.0439016e-01  -4.7349658e-02   8.0943800e-03   4.4114958e-02   4.9754768e-03   1.0376929e-03   1.5327126e-02   8.5313141e-02   5.5376776e-02   8.0862040e-02   1.6983297e-02  -8.4786639e-03  -1.3190523e-02   2.0506349e-01   3.7532502e-03   0.0000000e+00   4.8117861e-03   1.7237433e-01  -2.6900701e-02   1.2092326e-01  -1.3810950e-02   5.0622029e-02   1.8403862e-02   1.1702409e-02  -3.4288763e-02   6.8350404e-03  -4.3788231e-02   6.4980882e-02  -7.6498652e-03   1.0491613e-01  -6.0564861e-02   1.0967268e-01  -2.0840449e-02   1.6803325e-02  -2.9509186e-02   5.4412611e-02   1.2657522e-02  -5.1561569e-02  -3.3250492e-02   9.6220869e-02   2.2294236e-02  -4.5619235e-02   5.3405147e-02  -5.2076978e-02  -1.2395369e-01  -2.6012376e-02  -1.3307637e-02  -2.7230701e-02  -7.8388757e-03   1.9698548e-02   6.8169970e-02   2.5711764e-02  -9.0802846e-03  -1.2535931e-02   3.0110959e-02
   3.6686023e-02   2.8753260e-02   2.7591096e-02   1.3541188e-02   8.3881249e-02  -1.8772420e-02   4.5008965e-02   4.2773036e-02  -2.9066662e-02   1.2025750e-02   1.6586194e-02   3.7831292e-02  -9.6271455e-03   5.7147160e-02  -5.5792264e-02  -4.7446565e-02  -7.2125571e-02   3.8009592e-02  -3.3320694e-02  -9.4905315e-02   6.0508076e-03  -6.4733645e-02   3.9623734e-03  -1.6290546e-02   2.8345597e-02   7.8286752e-02   2.4271597e-02  -1.1439943e-02  -3.0818912e-02  -7.0767316e-02  -8.8962343e-02   5.0256503e-02  -1.0228976e-01  -1.0125865e-01   2.6047081e-02   6.1023642e-02  -2.7405364e-03   3.5911709e-02   4.0992088e-02   7.6349114e-02   2.5297208e-02   1.8846958e-02   6.8899718e-02  -3.6532771e-02   5.3641549e-02   5.9848210e-02  -1.2693163e-01  -7.3920944e-02   9.9754754e-04   1.0820881e-01   4.8117861e-03   0.0000000e+00  -6.8812986e-03   1.8628730e-01   3.7601949e-02   8.0272809e-02   2.5536987e-02   4.2851668e-02  -4.0990568e-02   1.5516281e-01   8.7420255e-03   1.9695306e-02  -5.7569525e-02  -1.0563775e-03   4.6366488e-02   1.1734226e-01   2.6719255e-03  -1.1837811e-01  -1.1355045e-01  -4.6297700e-02  -1.0778987e-01  -5.0874407e-02   1.1684530e-01  -6.3066990e-02   5.4206873e-02  -2.9488319e-02  -2.6716783e-02   1.3826860e-01  -1.0010129e-02   4.6113821e-02  -7.3784133e-02  -5.3945160e-02   8.9950436e-03   1.3271909e-01  -7.9378124e-02  -2.5491671e-02  -6.8144474e-02   1.1876580e-01  -9.0616040e-03  -3.0432424e-02
  -9.6681784e-03   1.7391238e-02  -8.4478242e-03   1.8456932e-03   5.9747581e-02   3.4266654e-02   2.7360549e-02   2.4622747e-03  -2.4000202e-02  -5.5931060e-02  -1.1530882e-01  -2.1930620e-03  -4.1351852e-02  -1.9118797e-03  -3.8839715e-02   1.5520964e-02   1.1205854e-03   1.5424838e-02  -4.6421663e-03  -1.4357080e-02   3.7461877e-02   7.2792301e-02  -5.3531215e-02   9.0802778e-02  -1.4570899e-02  -5.1377798e-02   9.6058402e-03   1.2930717e-02  -1.2574373e-03   4.7377484e-02  -2.4499115e-02   3.6130745e-02  -1.8852898e-02   2.6770774e-02  -8.0054320e-02  -1.3730357e-01  -2.1887718e-02   7.7461583e-02  -6.2125305e-02   3.2673881e-02   7.1472397e-02   1.5260720e-01   6.4402527e-02   2.5399337e-02   1.1023728e-01  -5.7378153e-02   5.0103492e-02  -1.8813925e-02   6.3912588e-02  -8.0410029e-03   1.7237433e-01  -6.8812986e-03   0.0000000e+00   4.1757410e-02   1.7003464e-01   1.8944718e-02   5.2413915e-02   4.6709002e-02  -4.6844122e-02   4.6969532e-02   8.4340124e-02  -5.9494227e-02  -3.8068120e-02  -7.3439711e-02  -1.6029348e-02   3.8650864e-02  -3.8140649e-02  -7.0305425e-02  -5.7972175e-03  -2.8758652e-02   1.5130597e-02   2.2244191e-02  -2.4666138e-02  -6.6844508e-02   4.9474482e-02  -1.9494642e-02  -3.2449446e-03  -2.1556658e-02  -1.7009116e-01   2.1617853e-02  -6.0115596e-02  -8.2356092e-03  -2.7707404e-02  -4.6693044e-02   7.9998465e-02   3.7125965e-02   5.0776469e-02  -4.9891368e-02   7.5930906e-02   1.0048762e-02
   2.7861098e-02  -3.8095827e-02  -1.1917152e-02  -6.2789949e-02   3.0029284e-03   2.6529607e-02   5.5878997e-02   3.3072738e-02  -8.2858233e-02   1.6738287e-02  -3.4575227e-02  -5.8955979e-02  -5.7468117e-02  -5.5067292e-02   3.8481100e-02   5.3448977e-03   6.6197173e-03  -4.1673887e-02   3.8855692e-02  -4.7863569e-02  -4.8991402e-03   3.6173555e-02  -5.5753002e-02   6.0705915e-04   1.5066239e-02  -1.0540266e-01   2.3321819e-02  -9.0983445e-02   4.7879206e-02  -9.3406671e-02   4.8819100e-02   4.6549050e-02   4.1942209e-02   1.9419934e-02   1.7742422e-02   2.2084173e-02  -2.9368202e-02   6.2365327e-02  -7.9991207e-02   1.6035223e-02   2.1123931e-02   7.1006199e-02  -8.5011151e-04   4.4090988e-02  -1.9396826e-02  -3.1264860e-02  -4.2814003e-02   1.2907520e-01   9.6146015e-02   8.9840066e-02  -2.6900701e-02   1.8628730e-01   4.1757410e-02   0.0000000e+00  -1.3258041e-01   6.8557432e-02   1.1825981e-01   8.7736050e-02   3.7370777e-02   1.4814824e-02  -4.5106568e-02  -2.4548643e-02   1.3393893e-02  -4.4101076e-02  -1.1950140e-01  -6.2664833e-02  -4.9085096e-02  -6.1701550e-02  -6.7926599e-02  -4.3639587e-02   2.0335061e-02   1.3518637e-01   4.9242080e-02  -9.6207900e-02  -1.5752049e-01  -4.4885192e-02   3.5942278e-03  -1.8358643e-01   3.6588845e-02  -8.7247075e-02   2.6786018e-02   3.9071088e-02  -3.9925017e-03   3.2178430e-02   4.0316676e-02   5.2376883e-02  -1.7546084e-01   7.0191819e-03   3.1092920e-02   1.3077142e-02
   6.6577826e-02   5.2057220e-02  -3.6316049e-02   1.2884521e-02  -1.5549101e-02  -4.0791635e-03  -2.1382312e-02   1.5543735e-02   3.7939640e-02  -6.2901419e-03  -5.4428943e-02   6.3627642e-02  -5.8330948e-02  -8.3872977e-02  -2.2103487e-02   3.3298088e-02   3.3705211e-02  -6.7811797e-02  -6.3090518e-02  -2.7609950e-02   1.1616318e-01  -2.8603896e-03   1.1155542e-02  -2.8042108e-02   1.8487367e-02  -1.2257849e-01  -7.4952816e-02   1.9764128e-03   1.2436965e-02   1.0348086e-01  -5.2145946e-02   8.2016045e-02  -5.8006238e-02   1.8930891e-02   5.1202688e-02   2.2840325e-02  -7.7410224e-03   5.9582351e-04   1.8526293e-01   3.3987145e-02   7.5880176e-02   2.2314871e-02   1.7802360e-03   7.8929001e-02  -2.5736082e-02  -6.4372012e-03   8.3821006e-02   2.0822568e-02   9.8245610e-04   2.7611073e-02   1.2092326e-01   3.7601949e-02   1.7003464e-01  -1.3258041e-01   0.0000000e+00   1.5561805e-01  -2.9223763e-03  -3.5981358e-02  -8.4347585e-02   3.6966008e-02   7.4304737e-03  -5.1859047e-02   2.8818488e-02  -3.9413837e-02  -3.9814549e-02  -3.1426671e-02   1.0439134e-01   4.9030518e-03   2.7281178e-02  -1.1081882e-01   8.3113878e-02  -9.6586623e-03  -8.2942916e-02   2.6309916e-02  -6.5952958e-03  -2.9745338e-02   2.4193267e-02  -5.0876379e-02   1.1394666e-01  -5.3387885e-02   9.3190811e-02  -3.1311657e-02   3.4953629e-02  -9.3055570e-02   7.7919683e-02  -1.2565203e-02  -3.9081707e-02   1.0268942e-01  -1.1208063e-02   6.1045771e-03
   2.2156215e-02   8.2226776e-03  -5.0724164e-02  -7.5287240e-02  -8.6687668e-02   6.9519375e-02  -2.2116036e-02  -3.2957067e-02  -6.7588236e-02  -8.2136001e-02   3.7273101e-02  -9.6508414e-03   9.9842725e-04   3.6958100e-02   5.3553845e-02   5.0484214e-02  -2.1197469e-02   1.5521434e-02  -7.8605901e-02  -1.0199698e-01   9.5345923e-03  -4.0915647e-02  -9.9120218e-03  -6.2217691e-02  -5.5974944e-03  -3.1542093e-02  -3.0471302e-02   4.2788333e-02   7.9811900e-02  -1.0136204e-01  -2.0639094e-02   6.2917148e-02   6.4678448e-02   1.9610085e-02   3.1861864e-03   2.2289388e-02  -4.6015864e-02   2.1303616e-02  -1.0122677e-01   7.8063094e-02  -2.2596507e-02  -6.3912097e-02   3.3405856e-02   7.1726010e-02  -1.6869354e-02  -9.4241059e-02  -2.7444529e-02  -3.7711915e-02  -4.8028489e-02  -4.4272893e-04  -1.3810950e-02   8.0272809e-02   1.8944718e-02   6.8557432e-02   1.5561805e-01   0.0000000e+00  -1.1370864e-02   2.1391763e-02  -1.2805602e-02  -7.4424172e-02  -5.0818506e-02   3.3713365e-02  -1.1538542e-01   2.5614338e-02   3.6139718e-02  -1.0089205e-01   2.6230556e-02  -1.1429021e-02  -2.3046412e-02  -1.0568091e-01  -7.2685823e-02   1.3559371e-01   7.7544917e-02  -5.4566704e-02  -5.7458489e-02   2.0471112e-02  -2.2002893e-02  -1.0336750e-01  -8.6359947e-02   1.2283324e-02  -3.7133132e-04   2.9709156e-02   1.0437818e-02  -1.0302803e-01   9.1078727e-03   8.7068356e-03   5.5679539e-02  -4.9986819e-03  -8.0777766e-02   3.5789889e-02
   6.1496237e-02   1.6692648e-01  -7.4094032e-02  -4.7058084e-02   1.4073812e-02   3.8559508e-03  -7.1120893e-02  -7.9270262e-02  -8.6015744e-02  -6.0000695e-02  -4.9125667e-02   3.0407756e-02  -3.1792140e-02  -1.6998188e-02  -7.2815129e-02  -6.7566127e-02   1.7209962e-01   9.7705093e-02   5.0852443e-03  -2.5812964e-02   1.1557898e-03  -3.4617365e-02  -7.3401472e-02  -5.9686941e-02   7.9364154e-02   1.1046299e-01   7.3934333e-03   2.7328677e-02   7.9080794e-03  -3.0571936e-02   9.0228285e-03  -1.5786123e-02   4.9398868e-03   4.4166238e-02  -1.0774022e-01   1.5179431e-02   3.4149340e-02  -7.7057600e-02   8.7342689e-02   3.5217152e-03   9.1527413e-03  -1.9267076e-02   1.6495651e-02  -3.9969940e-02   3.2180946e-02  -9.2345207e-02   1.5819817e-02  -4.8222975e-02   5.8213988e-03  -6.2911123e-02   5.0622029e-02   2.5536987e-02   5.2413915e-02   1.1825981e-01  -2.9223763e-03  -1.1370864e-02   0.0000000e+00   1.9962329e-01   8.9869895e-02   1.9717829e-02   1.1300170e-01   3.5737191e-02   1.7223797e-01   2.7329732e-02  -2.1737700e-02  -4.7860496e-02  -9.5974147e-02  -1.0172444e-01   2.9380453e-02   3.8096608e-02  -3.7940073e-02   5.8764774e-02  -6.7750575e-02  -2.5345732e-02  -8.7340377e-04  -3.0940183e-02  -1.2813529e-02  -7.5252476e-02  -1.9660934e-02   9.5368428e-02   3.9656158e-02  -6.7629814e-02  -8.4315620e-02   9.3267139e-03   4.7671220e-02   5.5112838e-02   4.7020789e-03  -2.4211460e-02  -7.6719154e-03   9.2868130e-04
   6.0862112e-02   1.6390557e-01  -1.1812038e-02   5.2307516e-03  -4.3259182e-03   2.2740055e-04  -3.8323260e-02  -4.2841565e-03  -2.4833115e-02  -2.8824741e-02  -1.5467348e-03  -1.6119182e-02   2.4760474e-02  -2.0687534e-04  -4.9643006e-02  -2.6779791e-02   5.2972835e-02   7.4581153e-02  -1.5391243e-02  -2.5372394e-02  -1.0212381e-03   3.2048863e-03   3.5593793e-02  -6.3794747e-03   9.4081026e-02  -5.8708230e-03  -2.7886581e-03   2.1336350e-02  -6.4727558e-02  -5.3717602e-02   1.5144529e-03  -4.6820766e-02   2.3338138e-02   9.4077150e-02  -9.9076538e-02  -2.7128369e-03  -3.1172304e-03  -2.7892649e-02  -6.5477740e-03   2.3827530e-03  -7.1391602e-03  -7.5581010e-02   6.7049261e-02   1.8282084e-02  -5.4464289e-02   5.2308228e-02   5.1883155e-02   3.7094818e-02   2.1270880e-02   3.6143605e-03   1.8403862e-02   4.2851668e-02   4.6709002e-02   8.7736050e-02  -3.5981358e-02   2.1391763e-02   1.9962329e-01   0.0000000e+00   1.9320981e-03   1.0961146e-01  -4.6091885e-02  -2.7081552e-02   1.0597210e-02  -1.1100702e-02   2.2695303e-02   1.4115059e-02  -4.9993302e-03  -2.7469982e-02   4.2940020e-02   1.4517920e-01   6.5646415e-03   2.0372113e-02   6.6248010e-02  -1.2018179e-02  -5.3557530e-02   3.9787804e-02   2.7655045e-02  -3.5674248e-02   1.1003079e-02   2.4795117e-02  -5.3751785e-02   9.7846601e-02  -2.1409936e-02   4.7920249e-02   1.6086242e-02   7.3384811e-02   3.4713432e-02  -8.3879577e-03   8.8089419e-03  -2.2319903e-04
  -3.4922929e-02  -6.3383963e-02   1.5267419e-02  -3.1510179e-03   8.1597066e-02   4.7234377e-02   1.9435645e-02  -4.1525380e-02  -1.5144356e-03  -8.5426359e-03  -3.0982288e-02  -6.1921246e-03  -1.9222978e-02  -5.6846193e-02   2.3449545e-02   2.3266355e-02  -5.5035838e-02  -5.2924266e-02  -1.0076762e-02  -1.0156398e-02   4.0698750e-02   1.5375350e-01  -7.7845052e-02  -6.6870499e-02  -7.7695081e-02  -5.7650294e-02  -1.0070300e-01  -3.5514919e-02  -9.1861715e-02  -7.9967970e-02  -7.8822922e-03  -2.3379795e-02   5.3886231e-02   6.6623011e-03   3.9617089e-02   8.0672271e-02  -1.6562200e-02  -1.9326119e-02   1.7025576e-02   5.6377766e-02   1.9827699e-01  -8.0927006e-02  -1.6239411e-01  -1.8738226e-02  -2.6874649e-02   9.1341239e-02   4.6137715e-02   3.4049291e-02   2.2365275e-01  -1.8262048e-02   1.1702409e-02  -4.0990568e-02  -4.6844122e-02   3.7370777e-02  -8.4347585e-02  -1.2805602e-02   8.9869895e-02   1.9320981e-03   0.0000000e+00   1.1886595e-01   1.8431917e-01   6.0340843e-02  -7.4375397e-02   2.4661418e-02   1.6267419e-01  -8.9365778e-02   8.2743817e-02  -2.4982114e-02  -5.7739505e-02   1.6470104e-01  -4.5163213e-02   3.5056103e-02   8.3980886e-03  -4.5024161e-02  -1.0094492e-01  -4.7444000e-02  -4.5330132e-02  -9.7439276e-02  -1.1034618e-02  -8.0263282e-02   2.7113633e-02  -7.9344206e-02  -9.8141177e-04  -4.4062789e-02   2.3599048e-02  -5.5219123e-02  -6.0096798e-02  -1.0879182e-01  -1.9928580e-02  -3.4364351e-02
  -3.5453855e-02   5.8767956e-03  -2.4400402e-02   2.9704022e-02   2.4485421e-02   1.4502200e-03  -6.0087747e-02  -2.3512322e-02   3.2435167e-02   3.5541800e-02  -7.7972859e-02  -8.3067968e-02  -1.5184049e-02  -7.7668137e-02   1.6388728e-02  -1.3550851e-02  -1.6005383e-02  -5.7338671e-03  -2.5574260e-02   5.4608128e-02   1.4213970e-02   3.9197773e-02   4.3011006e-02  -6.9624969e-02   4.6699131e-02  -2.3362321e-02  -3.8640308e-02  -2.0416842e-02   4.5698934e-02   6.0806607e-02   1.5267267e-03  -1.0773198e-01  -1.2504728e-01   1.2390715e-01  -1.0685295e-01  -2.3084474e-01  -8.2589407e-03  -5.5980459e-02  -6.0635174e-03   1.9200106e-02   9.3913743e-03  -5.2264986e-02   6.1457630e-03  -2.3296453e-02  -5.5238214e-03   6.2189013e-02  -1.4241769e-02  -6.3317341e-02  -4.2609007e-02   1.0709262e-01  -3.4288763e-02   1.5516281e-01   4.6969532e-02   1.4814824e-02   3.6966008e-02  -7.4424172e-02   1.9717829e-02   1.0961146e-01   1.1886595e-01   0.0000000e+00  -4.9523705e-02   1.5242011e-01   2.8468679e-02   1.8197811e-01  -1.3244439e-01   5.3933589e-03   9.4259603e-04   1.7183938e-01  -1.2221934e-01   2.2881801e-02  -8.2034393e-02   7.5562025e-02  -2.0820024e-02  -5.7479538e-02   8.3612110e-02   1.9350577e-02  -9.9614813e-02   1.8152701e-02  -2.5946799e-02  -1.0031122e-01  -1.7543503e-01   5.7741575e-03  -1.1865624e-02   1.1530399e-02  -6.5576965e-02  -4.5554782e-02   4.2117870e-02  -8.0278383e-02   2.7665122e-02   6.8872803e-02
   8.4745762e-03   5.4355726e-02   1.0535139e-02   2.9391864e-03   4.2053008e-02  -3.5903998e-02   4.6395536e-02   6.6696931e-03  -3.3244960e-02   2.1692582e-03   1.1240455e-01  -1.4507592e-02   3.7285515e-03  -5.6372122e-02   6.5846491e-02  -1.6962399e-02  -1.5860436e-02  -4.7965383e-02  -5.0943924e-02  -5.5824204e-02   4.6450640e-02   6.0068441e-02  -9.1324980e-02  -6.4650162e-02  -1.2322701e-01   9.2855183e-02  -2.2666717e-02  -6.9117774e-02   1.6042351e-02   2.9880874e-02  -2.5843703e-02   4.3603023e-02  -2.4659170e-02   5.9771056e-02   1.2372387e-01  -5.6098863e-02  -1.8088209e-02  -4.4259250e-02  -3.9477057e-02  -1.0993421e-02  -8.0683623e-02   1.0718074e-01   2.3951107e-02  -1.0071611e-01  -2.8005602e-02  -4.4451446e-02   5.9485229e-02  -3.9503697e-02   2.1453402e-02   3.3030097e-02   6.8350404e-03   8.7420255e-03   8.4340124e-02  -4.5106568e-02   7.4304737e-03  -5.0818506e-02   1.1300170e-01  -4.6091885e-02   1.8431917e-01  -4.9523705e-02   0.0000000e+00   5.5907899e-02   5.5949976e-02  -7.9116387e-03   1.8249908e-01   1.1327289e-02  -9.9953152e-02  -5.9677684e-02  -3.2823531e-03  -8.4782188e-02  -1.0875247e-01  -8.6993389e-02   2.4729113e-02   7.1516949e-02   2.6997949e-02  -5.8747867e-02   1.8665516e-02   1.7443142e-02  -5.2348606e-02   7.6744859e-02   3.7619139e-02   3.7257018e-03  -2.5373331e-02  -3.6825095e-02   4.9636995e-02   2.5189384e-02  -5.8962194e-02  -5.6258956e-02   2.6655885e-02  -1.7725920e-03
   2.0986432e-02   4.1775345e-02  -1.1390480e-01  -2.3198201e-02   3.8537210e-02   7.4337194e-03  -6.7011358e-02  -1.5498113e-03  -2.9286860e-02  -2.6581087e-02   7.8643314e-02   1.8603850e-01   2.3010668e-02   8.1160194e-02  -5.6998485e-02  -4.9400510e-02   5.6460849e-03   2.0277559e-04  -7.8865419e-03   1.5840518e-03  -2.0423906e-02  -1.5632133e-02  -1.0456771e-01  -3.6638029e-02   7.4412716e-02  -6.9516497e-03  -2.1264655e-02   1.6897685e-02   3.9582144e-03  -1.2055732e-02  -3.4540473e-02   4.9387269e-02  -2.5607478e-02   1.7338228e-03  -9.6315673e-02  -2.1007219e-02   1.2678953e-02  -2.1924084e-02  -5.9434441e-02  -1.5632971e-02   1.9334486e-02   3.1207498e-02  -1.3988181e-02  -1.5737038e-02  -4.1067513e-02   1.2761717e-01   1.2216488e-02  -2.3501705e-02   3.3421450e-02   2.1995476e-03  -4.3788231e-02   1.9695306e-02  -5.9494227e-02  -2.4548643e-02  -5.1859047e-02   3.3713365e-02   3.5737191e-02  -2.7081552e-02   6.0340843e-02   1.5242011e-01   5.5907899e-02   0.0000000e+00  -2.5684598e-02   2.2642370e-01   5.4731730e-02   3.5902043e-01   3.9433458e-04   2.5965240e-02   1.0025854e-02  -1.5303814e-01  -1.9251456e-02  -9.5738368e-02   1.5711962e-02   4.4748727e-02  -1.6701195e-02   7.2695121e-02  -3.0740848e-02   4.9669976e-02  -1.2727456e-02   4.0668062e-02   2.3762323e-02   1.1060085e-02   3.6877684e-02  -1.1009731e-01   4.4784153e-02   3.5007826e-02   1.6538769e-02  -3.6926214e-02   3.3030802e-02  -1.4232329e-02
   5.6731708e-02  -1.0688487e-01  -9.2258380e-03  -7.4828935e-02   4.1308281e-04  -4.1216733e-02   7.1656797e-02   2.0035455e-02  -3.5626275e-02   1.0787115e-01  -2.2470983e-02  -2.1655200e-02  -1.8380645e-02   3.4710016e-02   4.8692226e-02   4.5860014e-02   1.8860542e-02   2.9328184e-03   8.2222925e-02  -1.4835389e-01   5.5162239e-03  -1.2804829e-01   1.7793549e-02   3.7180384e-02  -9.5193166e-02   2.4866899e-02  -4.5070097e-02  -4.2649388e-02   2.9685167e-02   7.6436293e-02   1.7046024e-02  -7.8029737e-02   1.4266905e-01  -6.5696826e-02  -2.9624734e-02   9.3146405e-02  -2.3607015e-02  -4.6807251e-02  -1.9703579e-02  -3.1217034e-02   1.1036894e-01  -9.2093234e-02  -6.4109189e-02  -6.2573856e-02  -6.8543962e-02   1.1912926e-01   6.3590148e-02  -8.0767309e-02  -1.1036306e-01   5.7406768e-02   6.4980882e-02  -5.7569525e-02  -3.8068120e-02   1.3393893e-02   2.8818488e-02  -1.1538542e-01   1.7223797e-01   1.0597210e-02  -7.4375397e-02   2.8468679e-02   5.5949976e-02  -2.5684598e-02   0.0000000e+00   1.4390142e-01   2.6414546e-02  -8.4760961e-02  -4.0812747e-02  -7.0938535e-02   5.6756472e-03  -2.1851053e-02   1.3831914e-02  -3.5300534e-02  -3.0703729e-02   4.8443991e-02   3.6632429e-02   1.9996027e-02  -3.1963764e-02   2.4636038e-02   4.1074919e-02   1.7181762e-02   1.7449780e-01  -4.9168740e-02  -4.2221649e-02   9.0654747e-02   9.2944623e-02  -5.0964269e-03   6.3329970e-02   7.7385851e-02   6.4409226e-03   8.6462708e-02
   2.4524567e-02   7.4842472e-02   2.8839510e-02   4.5757551e-02  -9.0596593e-03   1.6170468e-02  -3.9116184e-02   1.1108793e-02   1.0452131e-03  -2.2628380e-02  -2.9178281e-02   7.7415211e-03  -1.0752994e-01  -3.1543538e-02   2.3984837e-02  -2.3931906e-02   5.2925661e-02  -1.1596985e-02  -1.2684334e-01  -1.0065319e-01  -1.9092014e-03   1.5741923e-02  -4.2993761e-02  -1.8479382e-02  -3.1601080e-02   1.6326109e-02  -2.4880569e-02   4.9999114e-02   4.9100941e-03   5.4521588e-02  -4.7628577e-02   1.5897391e-02   1.7690403e-02   4.4314410e-03  -1.6850343e-01   8.1433887e-02   2.0170570e-03  -5.4240169e-02  -7.6644270e-03   3.4399918e-02  -4.6859018e-03   1.5336997e-01   7.8388269e-02   4.1447052e-02  -8.4090468e-02  -2.6899197e-02   2.8946902e-02  -5.9998435e-03  -4.7172207e-02  -5.3422036e-02  -7.6498652e-03  -1.0563775e-03  -7.3439711e-02  -4.4101076e-02  -3.9413837e-02   2.5614338e-02   2.7329732e-02  -1.1100702e-02   2.4661418e-02   1.8197811e-01  -7.9116387e-03   2.2642370e-01   1.4390142e-01   0.0000000e+00  -4.9560613e-02  -1.2116549e-01  -3.8932585e-02  -6.2607677e-02   2.8285792e-02  -2.2177030e-02  -1.0356964e-01  -1.0359278e-01  -4.2849293e-02   5.3796650e-02   1.0130715e-02   1.2229798e-01   2.7919008e-02   2.7075621e-02  -1.7523987e-02  -1.2840206e-01   6.0718064e-03   5.5911796e-02   4.9390897e-02  -3.1556969e-02   2.0763937e-02   7.7109704e-03  -2.0086478e-02   1.8657237e-02   3.7250158e-02   8.9554759e-02
  -1.5958535e-02  -6.1300436e-02  -4.4787047e-02  -2.3160973e-02  -6.7518998e-03   1.6601327e-03   5.4070686e-02  -3.0904254e-02   6.5940983e-02  -1.6108888e-02   9.3289083e-02  -1.9553874e-01   1.2048783e-01   4.5381562e-02  -1.8387080e-02  -3.7945589e-02   3.7645692e-02  -3.3170024e-02  -9.6706488e-02  -6.8990320e-02   7.4815418e-02  -2.0007499e-02   8.6734686e-02   3.8354435e-02   4.0287550e-02  -7.2401605e-02  -2.6691584e-03  -8.2922916e-02  -1.2255643e-01  -1.4936748e-01   8.9762447e-02   1.3611898e-01  -1.9826374e-02  -2.1528911e-02   7.8631174e-02   9.0682703e-02  -4.0572067e-02  -1.2769238e-01  -4.3171839e-02   2.4657917e-02  -7.5844117e-02   1.7303170e-01   2.9178033e-02  -1.0066135e-01  -2.1806742e-02   1.0809124e-01  -4.3709843e-02  -1.2549185e-02  -8.6527207e-02  -4.9603512e-02   1.0491613e-01   4.6366488e-02  -1.6029348e-02  -1.1950140e-01  -3.9814549e-02   3.6139718e-02  -2.1737700e-02   2.2695303e-02   1.6267419e-01  -1.3244439e-01   1.8249908e-01   5.4731730e-02   2.6414546e-02  -4.9560613e-02   0.0000000e+00   1.0574302e-01   4.2750062e-02  -5.2952549e-02  -1.0447786e-02  -3.2478761e-02  -3.3309458e-04  -4.8347732e-02   3.2048274e-02  -1.1885234e-01   6.2149830e-02   3.0233649e-02  -5.4324058e-03  -3.7182247e-03   1.0110824e-01   2.6643055e-03  -2.3333785e-02  -3.1960143e-02  -1.0497029e-02  -2.8240694e-02   1.2874950e-01   1.0830407e-01   6.7005423e-02   4.2729440e-02  -5.0434523e-02   1.1819322e-02
  -7.6936255e-02  -7.9691280e-02  -3.2384033e-02  -1.2571360e-02  -7.1813121e-02   3.7729539e-03   8.2697594e-02   1.2377710e-01   6.4886240e-02   1.2605795e-01  -3.0793661e-02   8.2409307e-02   2.3131218e-02   1.4897482e-01  -3.1278950e-02   1.2817459e-02  -3.2950716e-02  -2.7148769e-02  -1.4036376e-01  -1.2501073e-01  -2.1102935e-02  -3.7636678e-02  -1.4766244e-01   6.8806512e-02  -1.6864280e-02  -5.4251951e-02  -4.3379187e-03   4.3947717e-02  -1.6382033e-02   2.1694075e-02   3.1696649e-02  -1.3583279e-01  -5.3008143e-02  -4.2982836e-03   1.4750263e-01  -4.9881781e-02  -6.2691789e-02   4.5407649e-02  -6.6120721e-03   4.0558921e-02  -8.4036006e-02  -5.7746314e-02  -9.6825490e-02   2.8099722e-02   1.0212785e-02  -1.0570804e-01  -5.1973758e-02   2.1429217e-02  -2.0102362e-02  -1.9250042e-02  -6.0564861e-02   1.1734226e-01   3.8650864e-02  -6.2664833e-02  -3.1426671e-02  -1.0089205e-01  -4.7860496e-02   1.4115059e-02  -8.9365778e-02   5.3933589e-03   1.1327289e-02   3.5902043e-01  -8.4760961e-02  -1.2116549e-01   1.0574302e-01   0.0000000e+00  -2.9217083e-02   3.5026801e-02  -4.0031001e-02   2.2753626e-02   1.8523474e-03  -5.6997045e-02  -3.4780357e-03   1.3515530e-01   2.0268516e-02   2.2350387e-02  -3.9868435e-02   1.5324340e-02   3.3247448e-02   6.0305257e-02   2.3422823e-02   7.1720169e-02  -6.5206324e-02  -9.3948491e-04   2.2193830e-03   1.8539309e-01   6.1763702e-02  -1.9547647e-02   3.0474860e-02   1.2069493e-02
   6.8179497e-03  -4.9938281e-02   2.9696357e-02  -3.1601630e-02  -3.3721094e-02  -8.5234262e-02  -5.1019715e-02   2.7675634e-02  -4.0809698e-02  -6.2920197e-03   8.1901918e-03  -8.6087276e-02  -1.5523321e-02  -8.5403609e-02  -1.0456355e-02  -5.6897282e-02  -1.9681635e-02   7.6734543e-03   6.2530725e-02  -8.1531294e-02   2.8073963e-02   8.7679112e-03   3.0378190e-02  -3.2961265e-02   2.8029125e-02  -4.8859010e-02   1.9333972e-02   6.6615712e-03   7.4841297e-02  -7.0420983e-04  -1.2158867e-01   3.2485295e-02   3.3809319e-02  -1.2883371e-01   6.7303312e-02   1.0262331e-01  -1.0148574e-01  -2.9334376e-02   1.3464170e-02  -3.6398666e-03   7.7380989e-02  -4.3730690e-02  -1.1431956e-02  -3.7979694e-03   1.0963036e-01   8.5167139e-02  -2.4755760e-02  -1.0194654e-01   7.1822516e-02   3.1150218e-02   1.0967268e-01   2.6719255e-03  -3.8140649e-02  -4.9085096e-02   1.0439134e-01   2.6230556e-02  -9.5974147e-02  -4.9993302e-03   8.2743817e-02   9.4259603e-04  -9.9953152e-02   3.9433458e-04  -4.0812747e-02  -3.8932585e-02   4.2750062e-02  -2.9217083e-02   0.0000000e+00   2.3530021e-01   1.0840753e-01   5.4892452e-02  -1.0315867e-01  -1.8411642e-02   6.3047196e-02  -5.7084258e-02  -1.3856270e-02   4.7006549e-02  -2.5794115e-02  -8.3552458e-03  -1.1831366e-01  -4.7963827e-02   6.8655239e-02   1.0142739e-01   8.4068491e-02   1.0054072e-02   6.6932731e-02   3.5235789e-02  -7.7974862e-02   2.9153000e-02  -8.0038390e-02  -2.6138132e-02
  -1.1481709e-01  -8.2764925e-02  -1.9532765e-02  -7.2230405e-02  -7.4050548e-03  -4.5567460e-02   3.1413604e-02  -2.7994501e-02  -1.5839617e-01  -9.7678249e-02  -4.4260660e-02  -6.1825051e-03   2.2426588e-02  -5.4305100e-03  -5.6456044e-02  -1.2405387e-02  -1.6929117e-02  -4.6679501e-02  -1.3107669e-02   3.0633234e-02  -6.6140685e-02   2.7918738e-02  -3.4428330e-02  -5.4490708e-02  -1.0752310e-01   1.8922925e-02   7.7744090e-02   3.1373442e-02   4.0874069e-04  -9.9809814e-03   3.8609231e-02  -5.0719963e-02   7.0774171e-02   2.4123671e-01   3.8520398e-02   9.5465637e-02   5.9638798e-02  -1.5384037e-01   3.9327859e-02  -5.7304196e-02   5.5425616e-02  -1.6734410e-02   2.5588014e-02   5.4371919e-02  -1.0237033e-01   3.1973206e-01   4.3951597e-02  -9.0092768e-02  -1.1336462e-01   3.9220148e-02  -2.0840449e-02  -1.1837811e-01  -7.0305425e-02  -6.1701550e-02   4.9030518e-03  -1.1429021e-02  -1.0172444e-01  -2.7469982e-02  -2.4982114e-02   1.7183938e-01  -5.9677684e-02   2.5965240e-02  -7.0938535e-02  -6.2607677e-02  -5.2952549e-02   3.5026801e-02   2.3530021e-01   0.0000000e+00  -5.7508346e-02   6.8238538e-02   1.1169195e-01  -9.2934554e-03  -8.1413400e-02  -2.9995296e-02  -6.5887497e-02  -1.1013411e-01  -7.8815435e-02   3.9652924e-03  -1.3050525e-01  -1.1593696e-01  -1.0396480e-02   1.0037811e-01  -4.6681328e-03   1.2091666e-02  -4.9317215e-02   9.6602016e-02  -3.7569149e-02  -4.7896730e-02  -6.9243927e-02   2.4309095e-02
  -1.1077991e-02   7.2069357e-02   1.8982551e-02  -4.6193605e-03  -3.6970005e-02  -1.6490739e-02   4.0248258e-02   9.5015994e-03   5.9167548e-02  -1.1746052e-02   1.0862831e-02  -5.6218977e-02  -3.7290532e-02  -1.0749292e-01  -3.6283885e-02  -2.5014780e-02   5.8534051e-02   1.4552271e-04  -1.9383281e-02  -1.9912133e-02   7.3161236e-02  -1.3839969e-01  -5.6585626e-02   5.4149609e-02   1.7106769e-02   3.7205928e-02  -2.9369766e-02   5.7484942e-02   6.2708957e-02   8.1971588e-03  -4.8410299e-02  -7.5153217e-02  -9.2650324e-03  -3.1400196e-02  -1.6402540e-02  -1.0741312e-02   7.3268906e-02   1.2188228e-01   6.8947295e-03   7.0099246e-02   1.3882905e-02  -2.9507408e-03  -3.9172711e-03   2.9710062e-02  -6.3341451e-02  -2.0933733e-02   4.9023415e-02  -5.0979226e-02   8.5985034e-02  -1.0036999e-02   1.6803325e-02  -1.1355045e-01  -5.7972175e-03  -6.7926599e-02   2.7281178e-02  -2.3046412e-02   2.9380453e-02   4.2940020e-02  -5.7739505e-02  -1.2221934e-01  -3.2823531e-03   1.0025854e-02   5.6756472e-03   2.8285792e-02  -1.0447786e-02  -4.0031001e-02   1.0840753e-01  -5.7508346e-02   0.0000000e+00   3.2057715e-01   2.7812732e-02  -9.1644155e-03   8.6975737e-02   6.7260519e-02  -8.3304833e-02   5.1774001e-02   7.8506376e-02  -5.0284644e-02   3.8071212e-03  -2.9848225e-02  -7.5293668e-03   1.4752030e-02  -4.6994050e-03  -9.8098698e-03  -3.7855239e-02   6.0752425e-02   9.2791469e-03  -4.0897701e-02  -4.6152730e-02  -4.4279173e-02
   1.8824942e-02   9.4021843e-02   1.0337302e-02   1.2372677e-02  -1.3647571e-02   8.9596159e-02   1.2948533e-02  -6.4400722e-02   1.0063127e-02   2.6972596e-02   9.4593001e-03  -2.9458053e-02  -3.1714301e-02   5.9214669e-03   2.4661680e-02   7.7876757e-02   2.0700379e-02  -3.5058356e-02   7.7993351e-03   2.1185503e-01   3.4961585e-02   1.3730135e-02  -6.7594729e-02   1.5783154e-01   1.2447516e-02  -4.2405206e-02   5.3903941e-03  -6.3243588e-02  -7.7604751e-02  -4.6764967e-04   7.5169101e-02  -1.5591294e-01  -6.6378558e-02   4.5527501e-04  -2.1574128e-01   7.8852883e-02   1.4076252e-02  -5.4536144e-02  -5.5272899e-02  -1.3426566e-03   3.9260077e-02   6.3087155e-02  -9.0433400e-02  -4.0349047e-02  -1.2640216e-02   7.7204267e-03   7.3341143e-02  -7.6539926e-02  -6.2994290e-02   3.3229621e-02  -2.9509186e-02  -4.6297700e-02  -2.8758652e-02  -4.3639587e-02  -1.1081882e-01  -1.0568091e-01   3.8096608e-02   1.4517920e-01   1.6470104e-01   2.2881801e-02  -8.4782188e-02  -1.5303814e-01  -2.1851053e-02  -2.2177030e-02  -3.2478761e-02   2.2753626e-02   5.4892452e-02   6.8238538e-02   3.2057715e-01   0.0000000e+00   2.4975656e-02  -3.4333517e-02  -2.4423240e-02  -2.3041932e-02  -7.8829681e-02   6.9199704e-02  -4.2886634e-02   4.0165053e-02   4.8685378e-02  -5.1262921e-02  -2.3341721e-02   1.4122956e-02  -4.4061085e-03  -6.2489554e-02  -4.0615290e-02   3.2335151e-02  -5.2526690e-02   7.3379347e-02  -3.9080168e-02   3.0670443e-02
   6.1599810e-02  -6.8371159e-02  -3.7964430e-02  -4.5261879e-02   5.5062243e-02  -1.6410145e-02   4.5564683e-02  -4.4019808e-02  -5.8817068e-02   1.2350581e-02   4.8550152e-02  -3.6654694e-02  -3.9632377e-02  -6.9109309e-02  -7.3806395e-02  -1.4668851e-03   3.4264747e-02  -3.8400417e-02  -4.1852869e-03   5.0544340e-02   2.2736412e-01   5.2146576e-02   1.8310146e-02   8.4989319e-02  -4.8367101e-03  -2.4679312e-02  -4.4337080e-02   3.7847003e-02  -1.5174170e-01  -1.5811806e-02   6.6378695e-02   3.4554387e-02  -1.5227162e-01  -5.1794387e-02  -1.3651921e-01   8.8305690e-03   7.4653330e-02   2.0935749e-02   5.8536728e-02  -7.5255074e-02   8.6533725e-02   1.1284151e-01  -2.9145166e-02  -2.1409255e-02  -1.9762899e-02  -5.8593772e-03  -3.5904011e-02  -5.4152426e-02  -5.7413308e-03   3.1720033e-02   5.4412611e-02  -1.0778987e-01   1.5130597e-02   2.0335061e-02   8.3113878e-02  -7.2685823e-02  -3.7940073e-02   6.5646415e-03  -4.5163213e-02  -8.2034393e-02  -1.0875247e-01  -1.9251456e-02   1.3831914e-02  -1.0356964e-01  -3.3309458e-04   1.8523474e-03  -1.0315867e-01   1.1169195e-01   2.7812732e-02   2.4975656e-02   0.0000000e+00   2.6886340e-01   1.1186305e-01   5.1176417e-02   2.0482530e-01  -1.9366965e-01   2.5079641e-02  -1.6097883e-02   4.8672106e-02  -2.8611380e-02   3.4133148e-02  -4.0033556e-02  -1.6384181e-02  -1.1833129e-01  -6.3685197e-04   7.0920887e-03  -6.4937832e-02  -1.7454631e-01   2.7941066e-02  -3.5667198e-02
  -7.1654875e-02   5.4006840e-02  -4.8731352e-02   7.3856608e-02  -3.1881965e-02   3.7804913e-03  -9.3523765e-03   1.2178640e-01   1.7808692e-01   8.0657626e-02  -3.0740061e-02   6.5092713e-02   5.5061096e-04   1.9224464e-02   6.4491900e-02   3.9500577e-02  -1.9832474e-02  -3.7444989e-02   2.3474022e-02   7.9023091e-02   5.4207299e-02   7.2423674e-02  -1.0694986e-01  -1.5833427e-02   3.2345573e-02   6.2078341e-02  -1.3531737e-02  -1.8810883e-02  -2.9715623e-02  -1.3475612e-01  -1.0898768e-01   9.9488090e-02  -3.1517188e-02  -1.8441825e-01   9.7390395e-02  -5.6991558e-02   1.1673879e-01  -1.6747427e-01  -6.3117381e-02   4.9219037e-02  -4.0322143e-02   1.5730496e-01  -6.1929975e-02   8.6245313e-02   2.9508477e-02   2.8268193e-02   5.6437603e-02  -1.3048161e-01  -4.2278449e-02  -2.1526156e-02   1.2657522e-02  -5.0874407e-02   2.2244191e-02   1.3518637e-01  -9.6586623e-03   1.3559371e-01   5.8764774e-02   2.0372113e-02   3.5056103e-02   7.5562025e-02  -8.6993389e-02  -9.5738368e-02  -3.5300534e-02  -1.0359278e-01  -4.8347732e-02  -5.6997045e-02  -1.8411642e-02  -9.2934554e-03  -9.1644155e-03  -3.4333517e-02   2.6886340e-01   0.0000000e+00  -2.4389154e-03   1.5891517e-01  -1.3379382e-01   3.3723621e-01   1.2672398e-01   2.2952703e-01  -2.5709144e-02   1.3252867e-01  -1.0413739e-02   7.3579273e-02  -9.1265349e-02   4.3440027e-02  -7.2293006e-02   2.2890398e-02  -3.8915690e-03  -6.7759100e-02  -4.2884910e-02   2.0302442e-02
   4.2567386e-02   7.7338464e-03   3.7147905e-02   2.9206854e-02  -9.7919506e-02   4.4083361e-02   2.7543237e-02   5.9259237e-02  -7.3822205e-03  -2.5942022e-02   8.1024611e-02  -5.7785248e-02  -2.0799559e-02  -5.7674853e-02   2.5418983e-02  -5.3821014e-02   8.8843648e-02   1.1408447e-01   9.2180463e-02   4.5274544e-04  -1.1200411e-01   4.0794464e-02   4.4201859e-02  -1.9194600e-03  -5.1405731e-02   7.2569267e-02  -6.2190803e-02  -4.9009647e-02   1.6221661e-01  -9.4143696e-02   1.3500297e-03   6.1158812e-02   3.3378936e-02   1.9468321e-02  -3.0758550e-02  -1.7079893e-01  -1.0956381e-02  -1.3310624e-02  -8.1441109e-02  -9.5423616e-02   2.0154545e-01   3.9716336e-02   8.3034262e-03   1.3824053e-02  -8.3988343e-02   2.0286496e-02  -3.3117107e-02  -1.0907263e-02   4.2718224e-02   1.7013858e-02  -5.1561569e-02   1.1684530e-01  -2.4666138e-02   4.9242080e-02  -8.2942916e-02   7.7544917e-02  -6.7750575e-02   6.6248010e-02   8.3980886e-03  -2.0820024e-02   2.4729113e-02   1.5711962e-02  -3.0703729e-02  -4.2849293e-02   3.2048274e-02  -3.4780357e-03   6.3047196e-02  -8.1413400e-02   8.6975737e-02  -2.4423240e-02   1.1186305e-01  -2.4389154e-03   0.0000000e+00   1.8722578e-01   3.8957880e-01  -2.1443371e-02   8.8803349e-02  -6.1362684e-02   1.1558975e-04   3.5756017e-02  -8.3171664e-02   1.8000978e-02  -1.8352042e-02   3.4468433e-02  -7.1259254e-02  -3.6570787e-02   9.3988126e-02   6.6925731e-02   3.9479518e-02  -9.4429645e-03
  -1.7960346e-02   8.3660523e-02   1.6696734e-02   3.2247583e-02   9.2030023e-02  -1.9051689e-02  -4.1826837e-02   7.2149378e-03  -4.8113181e-02   4.6760646e-04   1.3403115e-02  -2.4443237e-02  -3.1610867e-02  -8.3103160e-02   3.8978996e-02   4.4110234e-02  -4.4422001e-02  -1.6508685e-02   6.2987703e-02  -5.6893979e-03   1.3297973e-01  -1.4948168e-01  -9.1050746e-02   7.0508408e-02  -5.4397765e-02  -1.9961824e-02   8.1241929e-02  -4.2849274e-02  -1.0560126e-01   1.6074643e-01  -7.3024736e-02   1.6942300e-01   1.0945901e-01   9.8378370e-02   1.5536753e-02  -1.7755803e-02  -1.8162832e-02   3.9100760e-02   3.0649738e-02  -4.3629468e-02   1.0791365e-01   1.4900999e-01  -4.8875212e-02   8.6817221e-03   6.5400369e-03   1.6744753e-02   6.3700795e-02  -7.2811762e-03  -2.7638015e-02  -4.4716738e-02  -3.3250492e-02  -6.3066990e-02  -6.6844508e-02  -9.6207900e-02   2.6309916e-02  -5.4566704e-02  -2.5345732e-02  -1.2018179e-02  -4.5024161e-02  -5.7479538e-02   7.1516949e-02   4.4748727e-02   4.8443991e-02   5.3796650e-02  -1.1885234e-01   1.3515530e-01  -5.7084258e-02  -2.9995296e-02   6.7260519e-02  -2.3041932e-02   5.1176417e-02   1.5891517e-01   1.8722578e-01   0.0000000e+00   8.8434983e-02   2.4852581e-01  -3.2336657e-02   2.5284684e-03  -9.8314478e-02   4.5674207e-02  -6.1520886e-02  -2.2264606e-02  -5.1192064e-02  -2.1181888e-03   3.3698748e-03  -4.2169486e-02  -3.1895329e-02  -1.1151263e-02  -3.4817583e-02   2.4946198e-02
   4.3263102e-02  -4.6589538e-02  -3.1012911e-02  -6.3721792e-02  -4.6453440e-02  -9.0440011e-03   7.7511862e-02  -9.5312182e-02   8.9154998e-02   1.4474482e-02  -4.1155330e-02  -6.1778523e-02  -5.7069136e-02  -9.9994880e-03   3.8506643e-02   8.2149051e-03   8.1466889e-03  -4.9325489e-02  -8.6186382e-02  -2.4523630e-02  -1.2009755e-01   4.9868759e-02  -2.9953952e-02   8.2266094e-03  -2.0616156e-01   5.5004049e-02   1.5352281e-02  -1.2628290e-02  -5.9611937e-02   4.9173679e-02   1.2938354e-01  -4.2317659e-02  -1.4533205e-01  -1.4464284e-02  -9.4748353e-02   1.4793896e-01   1.4771841e-01  -2.3766242e-01  -8.2937583e-03   1.0961088e-03   1.8793446e-01  -1.1620599e-01  -4.0051268e-02   7.7531878e-02  -4.6847562e-02  -8.9440823e-02  -8.1408812e-02  -6.0712835e-02   1.9691096e-02   9.3875673e-02   9.6220869e-02   5.4206873e-02   4.9474482e-02  -1.5752049e-01  -6.5952958e-03  -5.7458489e-02  -8.7340377e-04  -5.3557530e-02  -1.0094492e-01   8.3612110e-02   2.6997949e-02  -1.6701195e-02   3.6632429e-02   1.0130715e-02   6.2149830e-02   2.0268516e-02  -1.3856270e-02  -6.5887497e-02  -8.3304833e-02  -7.8829681e-02   2.0482530e-01  -1.3379382e-01   3.8957880e-01   8.8434983e-02   0.0000000e+00   1.1775503e-01  -2.3587857e-02   2.9829189e-02  -3.8406191e-02  -6.4153740e-03   1.9776454e-02  -6.8410402e-02  -8.4495219e-03  -1.4254510e-02   5.2412641e-02  -4.4591476e-02  -1.8998354e-02   1.2744063e-02  -4.2502985e-02   5.6789170e-02
   4.1397270e-02   2.2618893e-02   2.8051053e-02   2.6193616e-02   2.4973878e-02   4.0579519e-02   4.9888790e-02   5.1496634e-02  -3.8883034e-02  -1.2282474e-01   7.3425152e-02   7.7300373e-03   3.3531156e-02  -2.3633854e-02  -4.5882211e-03  -7.1882740e-02  -7.0450585e-02  -1.1005480e-01   4.6909201e-02   4.2295533e-02   2.2912791e-02   1.0552613e-01   3.3257670e-02   2.7718796e-02  -9.5467375e-02  -2.7184856e-02   2.7817823e-02   4.5385752e-02   4.8686151e-02  -1.6297450e-02  -1.1624428e-01   4.6299492e-02   5.9969969e-02  -7.3917680e-03   2.8818012e-02   6.5129843e-02  -1.2289231e-01  -9.6340612e-02  -1.5927410e-02   7.6798213e-02   1.1582637e-01   1.1275447e-01   9.8319249e-02  -6.1046242e-02   7.6766772e-03  -2.3349359e-02  -7.4025890e-02   1.5893895e-02   6.2368038e-02  -2.1041919e-03   2.2294236e-02  -2.9488319e-02  -1.9494642e-02  -4.4885192e-02  -2.9745338e-02   2.0471112e-02  -3.0940183e-02   3.9787804e-02  -4.7444000e-02   1.9350577e-02  -5.8747867e-02   7.2695121e-02   1.9996027e-02   1.2229798e-01   3.0233649e-02   2.2350387e-02   4.7006549e-02  -1.1013411e-01   5.1774001e-02   6.9199704e-02  -1.9366965e-01   3.3723621e-01  -2.1443371e-02   2.4852581e-01   1.1775503e-01   0.0000000e+00  -2.3435727e-02  -6.0558268e-02   9.5702557e-02  -2.1463872e-01  -5.1394770e-02   2.6193651e-02   3.4224125e-02  -4.1717704e-02  -8.5211718e-03   6.2437850e-02   6.4771888e-02   1.2231305e-02  -4.3434624e-02   9.4094679e-03
  -9.2632611e-03   3.9631765e-02   1.4192512e-02  -9.8026326e-02   3.6528810e-02   1.0002969e-02  -3.9362783e-02  -5.1141865e-03  -1.3990845e-02  -7.3076778e-02  -3.4050946e-02   3.3392887e-02   8.1378770e-04  -1.2951016e-02   4.2334288e-02   1.0927672e-01  -1.0424242e-01  -8.3914547e-02   3.9371404e-02  -1.2912750e-01  -9.7518552e-02  -1.2085354e-01   4.3357601e-02  -7.3472939e-02   5.2725641e-02   5.7838841e-03   1.9132749e-02  -2.8421778e-02   1.0776517e-01  -1.8646783e-02   1.2229635e-02  -7.6498070e-02   8.2717928e-02  -4.4662613e-02   2.1300495e-02  -7.0294085e-02  -2.8142873e-02  -1.5320395e-01  -1.9718328e-02  -3.0381380e-02  -2.2167303e-01   4.0996347e-02   5.1463967e-02  -6.1352428e-02  -9.0557385e-02   1.0607389e-01  -3.1639615e-02  -1.2895310e-01   2.8710179e-02  -8.0987795e-02  -4.5619235e-02  -2.6716783e-02  -3.2449446e-03   3.5942278e-03   2.4193267e-02  -2.2002893e-02  -1.2813529e-02   2.7655045e-02  -4.5330132e-02  -9.9614813e-02   1.8665516e-02  -3.0740848e-02  -3.1963764e-02   2.7919008e-02  -5.4324058e-03  -3.9868435e-02  -2.5794115e-02  -7.8815435e-02   7.8506376e-02  -4.2886634e-02   2.5079641e-02   1.2672398e-01   8.8803349e-02  -3.2336657e-02  -2.3587857e-02  -2.3435727e-02   0.0000000e+00   4.5540526e-01   6.5832559e-02  -2.6510860e-01  -1.7706634e-02   2.9450850e-02  -4.8990884e-04   4.3318448e-02   1.2829324e-02  -8.5277758e-02  -1.8483295e-02  -6.5952742e-02   4.3283709e-02  -3.6365977e-02
   5.8239417e-02   3.5524475e-02  -5.9562189e-02  -1.2225552e-02  -6.6936192e-02  -9.6067900e-03   1.7839964e-02  -6.6528560e-02  -1.4521112e-01   6.0643191e-02   2.9548238e-02   2.1686816e-02  -2.5113609e-02  -8.4911385e-02  -1.2362791e-01  -6.5424451e-02  -5.0891885e-02   5.2041318e-02  -7.9568178e-02   1.9964593e-02  -3.5730323e-02   9.0189820e-02  -4.8248340e-02   3.5489862e-02   8.9764225e-02  -4.6637795e-02  -2.5602342e-02  -3.8315041e-02   7.0395876e-03   6.9975674e-02   7.0694551e-03  -5.3850072e-03   2.8395927e-02   1.4194912e-01   3.6009117e-02   1.8070837e-02  -8.8624044e-02   2.1046693e-01   9.7606860e-02   2.6822363e-02   3.6839411e-02  -9.9303224e-02  -1.2697849e-01  -4.7415723e-02  -7.2897765e-02  -5.6524605e-02   1.5619078e-02   6.1715844e-03   3.6960296e-02  -6.8531560e-02   5.3405147e-02   1.3826860e-01  -2.1556658e-02  -1.8358643e-01  -5.0876379e-02  -1.0336750e-01  -7.5252476e-02  -3.5674248e-02  -9.7439276e-02   1.8152701e-02   1.7443142e-02   4.9669976e-02   2.4636038e-02   2.7075621e-02  -3.7182247e-03   1.5324340e-02  -8.3552458e-03   3.9652924e-03  -5.0284644e-02   4.0165053e-02  -1.6097883e-02   2.2952703e-01  -6.1362684e-02   2.5284684e-03   2.9829189e-02  -6.0558268e-02   4.5540526e-01   0.0000000e+00  -9.3105981e-02   1.2826531e-01  -6.6762215e-02  -7.3347836e-02  -4.5535186e-02  -1.0267929e-01  -8.2669677e-02  -1.3484530e-03  -2.9824218e-02   7.6384118e-02  -5.5832758e-02   4.8642360e-02
  -3.9676167e-02  -4.6176007e-02  -6.7845162e-02  -4.8039758e-02   2.7113099e-02  -6.0751529e-02  -3.6673321e-02   1.1736967e-02   5.0791323e-02   3.1010840e-02  -6.4166572e-02  -7.0812521e-02  -3.4574445e-02  -5.0709128e-04  -7.4817470e-02  -2.8270987e-02   2.4952078e-01  -3.6663192e-02  -5.8310319e-02  -4.9643356e-02  -6.9120145e-02   8.0838279e-02  -1.7576329e-02  -1.1177626e-02  -3.8122680e-02  -1.6782469e-02   3.2158585e-02   2.2222964e-02   1.2761418e-01   7.8965591e-02   1.3948164e-02  -2.7471004e-02   9.7792147e-03   9.2104211e-02   5.0898241e-02  -4.8846911e-02   1.2119989e-01   3.9270997e-02   1.5439278e-02  -8.5148402e-02  -3.9105792e-02   7.3012141e-02   1.9713477e-01  -8.0809179e-02  -4.8007399e-02  -3.9633010e-02  -8.8995063e-02   8.2066286e-02  -2.0216544e-02  -8.0455122e-02  -5.2076978e-02  -1.0010129e-02  -1.7009116e-01   3.6588845e-02   1.1394666e-01  -8.6359947e-02  -1.9660934e-02   1.1003079e-02  -1.1034618e-02  -2.5946799e-02  -5.2348606e-02  -1.2727456e-02   4.1074919e-02  -1.7523987e-02   1.0110824e-01   3.3247448e-02  -1.1831366e-01  -1.3050525e-01   3.8071212e-03   4.8685378e-02   4.8672106e-02  -2.5709144e-02   1.1558975e-04  -9.8314478e-02  -3.8406191e-02   9.5702557e-02   6.5832559e-02  -9.3105981e-02   0.0000000e+00   1.5415324e-01   2.3255446e-01   2.0499082e-01  -7.1938573e-03   1.2041092e-02  -8.0354658e-02  -2.4798706e-02  -5.0239669e-02   8.0259059e-02  -4.0266141e-02  -6.1553192e-02
  -4.9546427e-02   5.4075650e-02   6.2535339e-02   7.4132921e-02  -4.7545989e-02   4.7753923e-02   3.2242566e-02  -9.0930836e-02  -7.7937799e-02  -1.9622153e-02   1.5554962e-02  -5.5697219e-02  -1.1873728e-03  -6.3071408e-02  -5.1458139e-02   1.4677087e-02  -1.2363801e-02   2.4815053e-01  -5.3976450e-03   7.8735887e-02   1.9895291e-02   7.2444955e-03   2.7166971e-02   5.8438350e-02   1.8754961e-02   2.9502069e-02   6.4780935e-03  -2.9307940e-02  -5.2156857e-03   1.8704175e-01  -8.3914605e-02   6.8840440e-03   4.6450622e-02   8.9330642e-02  -3.9847453e-02   6.6863470e-02  -1.0583262e-01  -1.3763089e-01   1.2701652e-02   4.3414912e-02   2.5745360e-02  -1.7941634e-01  -8.2428317e-02   1.0387517e-01   1.1599829e-01  -3.3966331e-02   5.2764603e-02   6.6003412e-02   7.7136398e-03  -6.0111468e-02  -1.2395369e-01   4.6113821e-02   2.1617853e-02  -8.7247075e-02  -5.3387885e-02   1.2283324e-02   9.5368428e-02   2.4795117e-02  -8.0263282e-02  -1.0031122e-01   7.6744859e-02   4.0668062e-02   1.7181762e-02  -1.2840206e-01   2.6643055e-03   6.0305257e-02  -4.7963827e-02  -1.1593696e-01  -2.9848225e-02  -5.1262921e-02  -2.8611380e-02   1.3252867e-01   3.5756017e-02   4.5674207e-02  -6.4153740e-03  -2.1463872e-01  -2.6510860e-01   1.2826531e-01   1.5415324e-01   0.0000000e+00   5.9082553e-02   2.5067593e-01   1.2445341e-01   7.0947775e-02   4.7628335e-02  -4.1542583e-02  -1.1350720e-01  -1.0496520e-01   1.2955354e-03  -5.8024364e-02
   3.1875323e-02   2.8056713e-02   3.5227206e-03   4.1697574e-02  -1.2332998e-02  -2.4407442e-02   2.5645936e-02   2.1662015e-02   1.2943125e-02  -5.6468828e-02  -2.6135410e-02  -1.5815901e-02   9.4082831e-03   4.6597198e-02  -3.5528681e-03  -9.8887204e-05   1.0233196e-01  -5.4329370e-02   1.6399796e-02   2.2335721e-02   5.3527792e-02   1.2462841e-02  -8.2503691e-02  -1.2884773e-02   4.3239028e-02  -5.6077196e-02   7.0020052e-02  -5.9790671e-02   1.5872195e-02   1.7890032e-02   8.4177211e-02   1.4032152e-02   4.6734785e-02  -9.5665437e-02   1.2388502e-02  -1.6235764e-01   3.3117289e-02   1.9106793e-03   5.2680684e-02  -1.1932601e-02   7.9381032e-03  -9.9323376e-02  -8.2129088e-03  -2.0678087e-02   3.9099058e-02  -3.8325797e-02   4.8108463e-02  -1.3018848e-01   3.0509737e-02   4.1210629e-02  -2.6012376e-02  -7.3784133e-02  -6.0115596e-02   2.6786018e-02   9.3190811e-02  -3.7133132e-04   3.9656158e-02  -5.3751785e-02   2.7113633e-02  -1.7543503e-01   3.7619139e-02   2.3762323e-02   1.7449780e-01   6.0718064e-03  -2.3333785e-02   2.3422823e-02   6.8655239e-02  -1.0396480e-02  -7.5293668e-03  -2.3341721e-02   3.4133148e-02  -1.0413739e-02  -8.3171664e-02  -6.1520886e-02   1.9776454e-02  -5.1394770e-02  -1.7706634e-02  -6.6762215e-02   2.3255446e-01   5.9082553e-02   0.0000000e+00   1.2686511e-01   7.1251766e-02   6.2542115e-02   1.4318592e-01  -4.7004074e-02  -1.4136041e-02  -2.5502338e-02  -3.5280182e-02   9.0798354e-02
   3.7623741e-02   4.2498890e-02   5.6812758e-02   1.4660647e-02  -1.2900855e-02  -5.3740821e-02   3.9210531e-02   2.7190724e-03   9.5716690e-02  -1.6656579e-02  -2.2254945e-02  -1.5596575e-01  -2.0688966e-02   1.7709214e-02   9.3428408e-02   1.9675627e-02  -9.0074679e-04   3.1248927e-02  -5.4194404e-02  -1.5384892e-02   4.6375951e-02  -9.8128905e-02  -3.7941526e-02  -1.5565913e-02  -4.5035966e-02   3.3833952e-03  -2.0560647e-02  -5.1368129e-02   4.6918732e-02   1.1008463e-02  -2.3640524e-02  -7.5233391e-02  -2.0528071e-02  -3.0507034e-02  -6.1752061e-02   1.3857258e-01  -8.4304009e-02  -6.4414776e-02  -7.5703508e-02  -2.0997885e-02   4.9706693e-02   1.6225813e-01  -1.4944871e-02  -3.4014777e-02  -8.3806508e-02   8.1239167e-03  -3.8844917e-02   2.1540121e-02   9.5625735e-02   3.9360435e-02  -1.3307637e-02  -5.3945160e-02  -8.2356092e-03   3.9071088e-02  -3.1311657e-02   2.9709156e-02  -6.7629814e-02   9.7846601e-02  -7.9344206e-02   5.7741575e-03   3.7257018e-03   1.1060085e-02  -4.9168740e-02   5.5911796e-02  -3.1960143e-02   7.1720169e-02   1.0142739e-01   1.0037811e-01   1.4752030e-02   1.4122956e-02  -4.0033556e-02   7.3579273e-02   1.8000978e-02  -2.2264606e-02  -6.8410402e-02   2.6193651e-02   2.9450850e-02  -7.3347836e-02   2.0499082e-01   2.5067593e-01   1.2686511e-01   0.0000000e+00   8.2064330e-02   7.0775674e-02  -5.0928753e-03   8.0232827e-02   1.9617394e-02  -1.2394106e-01   4.4125656e-02   2.6084383e-02
   2.9261265e-02   1.2438889e-02  -3.5507468e-02  -5.4786845e-02   5.3423136e-02  -1.7379146e-02  -4.8419086e-02  -4.5458755e-02   3.3450885e-02  -1.8762972e-03   6.9127779e-02   3.0334656e-02   4.7676848e-02  -1.9933810e-02   9.2024569e-02   8.1177937e-02  -8.5156995e-03   9.1600229e-03  -2.2557337e-02  -3.8630848e-02   7.2249289e-03   5.6112750e-04   4.7636679e-02   4.2677588e-03   6.5431769e-02  -4.2946174e-02   6.5089168e-02   5.5932417e-02   4.4731742e-02   3.5706316e-02   2.6725994e-03   8.5259935e-02  -2.0921457e-02  -2.2122262e-02   2.7068821e-02  -1.3913191e-01   3.3819844e-02   4.1064254e-02  -1.9889364e-02   1.1636790e-01   1.0653221e-01   1.3924384e-01  -5.8809738e-02  -2.8871220e-02   6.0178288e-03   2.7992720e-02   2.6155484e-03  -1.8937535e-02   2.4297122e-02   7.1246220e-03  -2.7230701e-02   8.9950436e-03  -2.7707404e-02  -3.9925017e-03   3.4953629e-02   1.0437818e-02  -8.4315620e-02  -2.1409936e-02  -9.8141177e-04  -1.1865624e-02  -2.5373331e-02   3.6877684e-02  -4.2221649e-02   4.9390897e-02  -1.0497029e-02  -6.5206324e-02   8.4068491e-02  -4.6681328e-03  -4.6994050e-03  -4.4061085e-03  -1.6384181e-02  -9.1265349e-02  -1.8352042e-02  -5.1192064e-02  -8.4495219e-03   3.4224125e-02  -4.8990884e-04  -4.5535186e-02  -7.1938573e-03   1.2445341e-01   7.1251766e-02   8.2064330e-02   0.0000000e+00   1.3984245e-01   9.0759607e-02   8.2345093e-02  -6.6641351e-02   7.1839273e-02  -6.7240899e-03   1.9507391e-02
   1.7289564e-02   1.3291299e-02   3.0393275e-02  -9.2449581e-03   4.2019884e-02  -1.2755227e-02   1.0524624e-02   8.6137056e-02   2.1737581e-02   6.1107264e-02  -3.0090430e-03   7.1170726e-02   7.1603483e-02   4.1836291e-02   4.3382803e-02   1.2297325e-01   7.3993652e-03   5.4657392e-02   2.2193481e-02  -2.3775969e-02  -5.1962597e-02   1.0506112e-01   2.9528188e-03  -2.5318096e-03  -1.7090525e-02   1.0380070e-02   2.9878368e-02   6.4044124e-02   7.0959922e-02   1.1798712e-02   1.8579149e-02   3.9106150e-04   3.1773104e-02   2.4877640e-02  -6.5315764e-03   6.2704426e-02   1.1024911e-01  -9.0807771e-02   3.8760106e-02   4.0053378e-02   5.8341352e-02   9.8486982e-02   1.0502150e-03  -2.0002265e-02  -1.6838609e-02   5.0305855e-02   9.7590948e-02  -6.1916455e-02   4.8279259e-02   4.0436224e-02  -7.8388757e-03   1.3271909e-01  -4.6693044e-02   3.2178430e-02  -9.3055570e-02  -1.0302803e-01   9.3267139e-03   4.7920249e-02  -4.4062789e-02   1.1530399e-02  -3.6825095e-02  -1.1009731e-01   9.0654747e-02  -3.1556969e-02  -2.8240694e-02  -9.3948491e-04   1.0054072e-02   1.2091666e-02  -9.8098698e-03  -6.2489554e-02  -1.1833129e-01   4.3440027e-02   3.4468433e-02  -2.1181888e-03  -1.4254510e-02  -4.1717704e-02   4.3318448e-02  -1.0267929e-01   1.2041092e-02   7.0947775e-02   6.2542115e-02   7.0775674e-02   1.3984245e-01   0.0000000e+00   3.2233287e-02   1.0583870e-01   1.4153407e-01   7.3716212e-02   2.1706043e-02  -5.9617600e-02
   9.0255829e-02   4.4360312e-02  -6.1968802e-03  -4.4791892e-02  -1.9697519e-02  -2.1489030e-02  -2.4175864e-02   5.4033013e-03  -4.6697364e-02  -1.7705061e-02   1.1877485e-02  -1.9641460e-02   5.5522528e-02  -6.8045839e-03   1.5031287e-02   3.8579714e-02  -3.8839912e-02   2.1084469e-03   1.5558174e-02  -1.2618887e-02   8.9836214e-02   8.7161896e-02   6.5485524e-02   5.2410356e-02  -1.6430945e-02  -3.1773981e-02   5.3750878e-02   5.5494831e-03  -4.7951587e-02  -2.8592826e-02  -9.6832707e-03   3.9698819e-02   3.9412473e-02   4.3683977e-03  -8.5878122e-02  -4.4293971e-02   1.8326198e-02  -1.8081108e-02  -6.0634108e-02   1.0999697e-02   2.4491073e-02   5.4482625e-02  -4.1520312e-02  -1.8156190e-02   1.0869488e-02  -5.7802444e-02   4.5883501e-02  -6.4455006e-02  -1.2893066e-02  -6.1370430e-02   1.9698548e-02  -7.9378124e-02   7.9998465e-02   4.0316676e-02   7.7919683e-02   9.1078727e-03   4.7671220e-02   1.6086242e-02   2.3599048e-02  -6.5576965e-02   4.9636995e-02   4.4784153e-02   9.2944623e-02   2.0763937e-02   1.2874950e-01   2.2193830e-03   6.6932731e-02  -4.9317215e-02  -3.7855239e-02  -4.0615290e-02  -6.3685197e-04  -7.2293006e-02  -7.1259254e-02   3.3698748e-03   5.2412641e-02  -8.5211718e-03   1.2829324e-02  -8.2669677e-02  -8.0354658e-02   4.7628335e-02   1.4318592e-01  -5.0928753e-03   9.0759607e-02   3.2233287e-02   0.0000000e+00   7.1981315e-02   4.0638648e-03   6.8892397e-03   8.9657061e-02   2.0712683e-02
   3.2239409e-02   5.1664885e-02  -3.1055962e-02   2.2821469e-02   3.5856373e-02  -5.6578259e-02   4.4607346e-02   4.9522220e-02   2.5698008e-02   2.9275983e-02  -1.4322209e-03   1.1751861e-01   4.2364908e-03   7.0235323e-03   2.4423193e-02   5.7043302e-02   1.2307922e-02  -3.5364481e-02  -1.0590338e-01   1.6630620e-02   4.2035799e-02   8.0875545e-02   1.0473864e-01   1.5662094e-01  -5.8641480e-02  -7.1674523e-02   9.0975913e-03   5.2281323e-02   3.2125441e-02  -6.5152133e-02  -8.8762851e-03   3.7512191e-02  -6.6253432e-02   1.3361316e-01   2.1788734e-02  -7.5919878e-02   2.1296518e-03  -1.0444870e-02  -3.0150906e-02  -3.3171510e-02  -1.4050809e-02   1.6259499e-02  -1.0602844e-02  -8.0947906e-03  -4.4538565e-02  -8.8483157e-03   6.7693181e-03   2.3044227e-02   5.9098817e-02  -6.0167729e-03   6.8169970e-02  -2.5491671e-02   3.7125965e-02   5.2376883e-02  -1.2565203e-02   8.7068356e-03   5.5112838e-02   7.3384811e-02  -5.5219123e-02  -4.5554782e-02   2.5189384e-02   3.5007826e-02  -5.0964269e-03   7.7109704e-03   1.0830407e-01   1.8539309e-01   3.5235789e-02   9.6602016e-02   6.0752425e-02   3.2335151e-02   7.0920887e-03   2.2890398e-02  -3.6570787e-02  -4.2169486e-02  -4.4591476e-02   6.2437850e-02  -8.5277758e-02  -1.3484530e-03  -2.4798706e-02  -4.1542583e-02  -4.7004074e-02   8.0232827e-02   8.2345093e-02   1.0583870e-01   7.1981315e-02   0.0000000e+00   7.8636565e-02   8.9293719e-02  -2.8951734e-02   4.5801615e-02
   9.2480922e-02  -7.9327037e-02  -9.6281685e-02   3.5841491e-03  -6.4877373e-02   8.2231169e-02  -5.6344140e-02  -2.4282559e-02   1.1038889e-01   1.0707155e-01  -6.1057623e-02  -9.8789496e-02  -2.7264469e-03  -1.0154194e-01  -8.7973158e-02   9.5805147e-02   7.4527438e-02   1.4435934e-01   5.9362131e-02  -4.6417439e-03   3.1214499e-02  -1.8398839e-02   5.6824708e-02   9.1591177e-02   1.6950877e-01  -9.1568036e-03   2.4487121e-02  -3.5167402e-03   4.3776895e-02   2.4362947e-02  -1.8222197e-02  -3.7486640e-02  -1.4803158e-02  -2.3871860e-02  -1.4227610e-01   9.6345099e-02   8.6560657e-03   7.9083010e-02   6.0654407e-02   6.0112225e-02  -6.3924444e-02   1.6575948e-02  -1.6028382e-02  -8.7638572e-03  -7.2727599e-02   6.4913620e-02   5.4682428e-02  -4.9972856e-02   7.4280968e-02   9.0145477e-02   2.5711764e-02  -6.8144474e-02   5.0776469e-02  -1.7546084e-01  -3.9081707e-02   5.5679539e-02   4.7020789e-03   3.4713432e-02  -6.0096798e-02   4.2117870e-02  -5.8962194e-02   1.6538769e-02   6.3329970e-02  -2.0086478e-02   6.7005423e-02   6.1763702e-02  -7.7974862e-02  -3.7569149e-02   9.2791469e-03  -5.2526690e-02  -6.4937832e-02  -3.8915690e-03   9.3988126e-02  -3.1895329e-02  -1.8998354e-02   6.4771888e-02  -1.8483295e-02  -2.9824218e-02  -5.0239669e-02  -1.1350720e-01  -1.4136041e-02   1.9617394e-02  -6.6641351e-02   1.4153407e-01   4.0638648e-03   7.8636565e-02   0.0000000e+00  -1.6121578e-01   1.5439025e-02  -6.7840196e-02
  -9.1131300e-02  -5.9491605e-02  -1.1465660e-01   1.0323883e-01   1.4879264e-02   8.8280299e-02  -1.1759797e-01   1.0900599e-02  -1.2368770e-01   1.2483257e-02   4.8485484e-02  -8.7333400e-02   2.0602698e-03   6.4388209e-03   1.5641565e-03   1.3596822e-01   1.0213802e-02   5.3630114e-03   9.1452984e-02   3.5568759e-02   1.0639114e-01  -6.6101544e-02   6.6796151e-02   7.7077381e-02  -2.6831800e-02  -5.7950261e-02  -4.7764926e-02   6.1097530e-02  -1.1057507e-01  -3.5465676e-02  -7.0591782e-02  -1.2345765e-02  -1.9331418e-03   8.5650383e-02   1.5013225e-02  -6.4271198e-02   3.8635763e-02  -1.0146301e-02   4.5904117e-02  -8.8573252e-02  -6.2532890e-02   1.5592922e-01   2.5234378e-02   1.3450767e-01  -3.6464385e-02   7.7614385e-02  -5.7395931e-02  -9.9323978e-03  -4.5878940e-02  -2.4961850e-02  -9.0802846e-03   1.1876580e-01  -4.9891368e-02   7.0191819e-03   1.0268942e-01  -4.9986819e-03  -2.4211460e-02  -8.3879577e-03  -1.0879182e-01  -8.0278383e-02  -5.6258956e-02  -3.6926214e-02   7.7385851e-02   1.8657237e-02   4.2729440e-02  -1.9547647e-02   2.9153000e-02  -4.7896730e-02  -4.0897701e-02   7.3379347e-02  -1.7454631e-01  -6.7759100e-02   6.6925731e-02  -1.1151263e-02   1.2744063e-02   1.2231305e-02  -6.5952742e-02   7.6384118e-02   8.0259059e-02  -1.0496520e-01  -2.5502338e-02  -1.2394106e-01   7.1839273e-02   7.3716212e-02   6.8892397e-03   8.9293719e-02  -1.6121578e-01   0.0000000e+00  -3.5676142e-03   6.1735838e-02
   5.3635176e-02   4.9240038e-02   2.4798405e-03   9.5849518e-03   2.8908290e-02   8.3182134e-02  -1.5303903e-02   3.1235673e-02  -6.3809727e-03   2.0897529e-03  -7.0671314e-03  -2.1386244e-02  -1.2086184e-02  -1.5192980e-03   1.8224911e-02  -1.0762113e-02   1.6926882e-03   3.9139967e-02   1.5576229e-02   6.5275255e-02  -6.1632284e-02  -2.2044589e-02   3.9399270e-02   3.2246733e-02  -7.7738609e-02  -4.6643037e-03   3.5353010e-03   8.3009284e-02  -9.4642211e-02  -4.1982039e-02  -1.7596329e-02  -4.6823499e-02   1.3286873e-02  -1.1040543e-02   7.0104027e-02   3.5233559e-02   8.8451622e-02  -5.3516565e-02  -1.1981306e-02  -1.0680848e-03   4.5553952e-02   5.6713989e-02   4.6905015e-02   1.5929860e-02  -7.3194948e-03  -1.8626208e-02  -2.9310264e-02  -6.3015205e-02   2.4642316e-02  -4.8758722e-02  -1.2535931e-02  -9.0616040e-03   7.5930906e-02   3.1092920e-02  -1.1208063e-02  -8.0777766e-02  -7.6719154e-03   8.8089419e-03  -1.9928580e-02   2.7665122e-02   2.6655885e-02   3.3030802e-02   6.4409226e-03   3.7250158e-02  -5.0434523e-02   3.0474860e-02  -8.0038390e-02  -6.9243927e-02  -4.6152730e-02  -3.9080168e-02   2.7941066e-02  -4.2884910e-02   3.9479518e-02  -3.4817583e-02  -4.2502985e-02  -4.3434624e-02   4.3283709e-02  -5.5832758e-02  -4.0266141e-02   1.2955354e-03  -3.5280182e-02   4.4125656e-02  -6.7240899e-03   2.1706043e-02   8.9657061e-02  -2.8951734e-02   1.5439025e-02  -3.5676142e-03   0.0000000e+00   8.7530769e-04
  -2.5156831e-02   2.8554720e-03  -4.0023315e-03   1.8011210e-02   5.8280461e-04  -2.8896477e-02   4.9097730e-02   3.3113888e-04  -4.4886306e-02  -5.4772940e-02  -7.5302524e-03  -6.0775476e-02   8.6353015e-03   4.0601496e-02   7.8850255e-02   3.5521349e-03   1.3403983e-02  -4.6559293e-02  -8.6668680e-02   3.5428023e-02   7.3691703e-02  -4.2005184e-02   4.3624649e-02  -7.5096882e-03   5.4561780e-02  -6.7768628e-03   9.3671223e-02  -3.9707467e-02  -2.5324469e-02  -2.7904377e-02   7.1438244e-03  -9.5706071e-02  -3.8488471e-02   3.3752215e-02  -5.0467744e-03  -7.1992734e-02  -1.6589617e-02   1.5556982e-02   4.9797586e-02   3.9266740e-02   2.2937304e-02   3.4251907e-02   3.1554926e-03   3.9720251e-02   8.5112080e-03  -1.5304065e-02   1.0301609e-02  -3.4636916e-02  -2.0305994e-02  -7.0552989e-03   3.0110959e-02  -3.0432424e-02   1.0048762e-02   1.3077142e-02   6.1045771e-03   3.5789889e-02   9.2868130e-04  -2.2319903e-04  -3.4364351e-02   6.8872803e-02  -1.7725920e-03  -1.4232329e-02   8.6462708e-02   8.9554759e-02   1.1819322e-02   1.2069493e-02  -2.6138132e-02   2.4309095e-02  -4.4279173e-02   3.0670443e-02  -3.5667198e-02   2.0302442e-02  -9.4429645e-03   2.4946198e-02   5.6789170e-02   9.4094679e-03  -3.6365977e-02   4.8642360e-02  -6.1553192e-02  -5.8024364e-02   9.0798354e-02   2.6084383e-02   1.9507391e-02  -5.9617600e-02   2.0712683e-02   4.5801615e-02  -6.7840196e-02   6.1735838e-02   8.7530769e-04   0.0000000e+00
