# Supplementary material for: Autistic traits and individual brain differences: functional network efficiency reflects attentional and social impairments, structural nodal efficiencies index systemising and theory-of-mind skills
Source: Mol Autism. 2021 Jan 21;12:3. doi: 10.1186/s13229-020-00377-8 (PMC7818759; doi:10.1186/s13229-020-00377-8)
Supplement: Supplementary file 8 — Additional file 8. Connectivity matrices. Connection matrices and functional correlation matrices for each subject, as floating-point values in ASCII text format, and MATLAB code for producing these. [file 13229_2020_377_MOESM8_ESM.zip › Paul_Arora_et_al_data/Physiological/BBC/DTI_rsfMRI_ConnectivityMatrices/connectivity_matrices/Connection_Matrix_sym_aHU0660.txt]

   0.0000000e+00   2.8408858e-02   3.0644788e-02   2.8297450e-02   3.6827574e-02   3.3243248e-02   3.0783184e-02   2.7071889e-02   3.2265534e-02   2.8117224e-02   3.3989914e-02   3.3454868e-02   3.0681075e-02   2.8901645e-02   3.1455034e-02   2.8887109e-02   3.2566089e-02   3.2623527e-02   3.5806836e-02   3.5812017e-02   3.8355139e-02   3.8454314e-02   3.3529746e-02   3.0085312e-02   4.1332061e-02   3.9306856e-02   3.4740239e-02   3.5956253e-02   3.1616081e-02   3.2838712e-02   4.6289926e-02   3.8137297e-02   3.5881516e-02   3.5233343e-02   3.6798372e-02   3.1434529e-02   3.2524098e-02   3.7865746e-02   2.8132118e-02   2.8440201e-02   4.1260279e-02   3.3712819e-02   3.2699075e-02   3.6995189e-02   3.4002118e-02   3.6134401e-02   2.9761287e-02   3.1347266e-02   3.3886461e-02   3.3520690e-02   3.3410325e-02   2.7275637e-02   3.9266253e-02   2.6205756e-02   2.8422702e-02   2.7365761e-02   3.1532565e-02   2.8393049e-02   3.2615891e-02   2.9409520e-02   2.7984807e-02   2.8847286e-02   2.9312865e-02   2.6411649e-02   3.2663166e-02   2.8772879e-02   3.1001757e-02   3.4754997e-02   3.2874917e-02   3.0020657e-02   3.5715533e-02   3.0845747e-02   3.5923467e-02   3.6008405e-02   3.3473940e-02   4.1056562e-02   3.6768565e-02   3.5399075e-02   3.0653894e-02   2.7206015e-02   2.9631647e-02   2.7576684e-02   2.5874223e-02   2.6272562e-02   2.7743261e-02   2.6236708e-02   2.4942281e-02   2.2715186e-02   2.7133256e-02   2.6871383e-02
   2.8408858e-02   0.0000000e+00   3.0283924e-02   2.9212577e-02   3.0804792e-02   2.8159375e-02   2.8824115e-02   2.5036601e-02   3.0735029e-02   2.6774677e-02   3.3459709e-02   3.2092453e-02   3.1706411e-02   2.9035651e-02   3.0949916e-02   2.7100641e-02   3.0620227e-02   2.8494057e-02   3.2555813e-02   3.4648789e-02   3.6370204e-02   3.1076880e-02   3.2821675e-02   2.9452532e-02   3.6228804e-02   3.6443216e-02   3.1964385e-02   2.9902401e-02   2.8255047e-02   2.8667361e-02   4.1998375e-02   3.9115250e-02   3.2263141e-02   3.4752295e-02   3.1518500e-02   3.3116913e-02   3.1501280e-02   3.5383684e-02   2.7303666e-02   2.7683178e-02   3.4898956e-02   3.0524722e-02   3.0566322e-02   3.4160777e-02   3.1021895e-02   3.5639229e-02   2.8481375e-02   3.0285849e-02   3.3906138e-02   3.2572241e-02   2.9957541e-02   2.6628499e-02   3.9315525e-02   2.4341943e-02   2.8076865e-02   2.6834088e-02   2.9652449e-02   2.7263043e-02   3.1765511e-02   2.8684642e-02   2.7514533e-02   2.9309916e-02   2.9758782e-02   2.8239094e-02   3.0314608e-02   2.6616987e-02   3.1792437e-02   3.4201642e-02   3.1950243e-02   3.2886172e-02   3.4879344e-02   2.9436633e-02   3.5028161e-02   3.6578115e-02   3.9383573e-02   4.1335923e-02   3.8289920e-02   3.4670819e-02   2.9397084e-02   2.5161818e-02   2.8974424e-02   2.6905399e-02   2.6734833e-02   2.5817274e-02   2.6432087e-02   2.6586950e-02   2.7162439e-02   2.5420120e-02   2.7858425e-02   2.6424730e-02
   3.0644788e-02   3.0283924e-02   0.0000000e+00   3.1790263e-02   3.4218549e-02   3.7041197e-02   3.3753992e-02   3.0025847e-02   3.2683931e-02   3.2119647e-02   3.6035082e-02   3.5129603e-02   3.4317737e-02   3.2819864e-02   3.2961550e-02   2.9962878e-02   3.7372680e-02   3.1171083e-02   3.6962056e-02   3.7204610e-02   3.8207640e-02   3.5320989e-02   3.8035828e-02   3.4460190e-02   4.2724207e-02   4.0306113e-02   3.7288410e-02   3.4730171e-02   3.2714925e-02   3.2140091e-02   4.7753987e-02   4.2934284e-02   3.6596311e-02   4.0082205e-02   3.5759756e-02   3.2923397e-02   3.6335697e-02   3.6770896e-02   3.2184359e-02   3.0046294e-02   3.9118635e-02   4.3292808e-02   3.3544262e-02   3.7883438e-02   3.2380009e-02   3.7921145e-02   3.1900023e-02   3.2659606e-02   3.4688108e-02   3.4342803e-02   3.3872766e-02   2.8485173e-02   4.0763126e-02   2.6858927e-02   3.0169156e-02   3.0255913e-02   3.4507279e-02   3.0264823e-02   3.3543451e-02   3.1635466e-02   2.9181678e-02   3.1171113e-02   3.1509328e-02   3.1573008e-02   3.5290082e-02   3.0193602e-02   3.3602815e-02   3.7061044e-02   3.3950892e-02   3.5957334e-02   3.7273344e-02   3.1724477e-02   3.5672171e-02   3.8366438e-02   3.9339714e-02   3.8397117e-02   3.8926836e-02   3.4663797e-02   3.4140125e-02   2.7274324e-02   3.2244943e-02   3.0641588e-02   2.8389048e-02   2.6888182e-02   3.0183050e-02   3.0083663e-02   3.0591260e-02   3.0400871e-02   3.0976007e-02   2.8840735e-02
   2.8297450e-02   2.9212577e-02   3.1790263e-02   0.0000000e+00   3.6108036e-02   3.1994427e-02   3.1650134e-02   2.7344992e-02   3.1534277e-02   2.7615376e-02   3.3284843e-02   3.3001107e-02   3.3538500e-02   3.0646665e-02   3.1831282e-02   2.7587518e-02   3.3107525e-02   2.9782921e-02   3.4648170e-02   3.4529641e-02   3.2329948e-02   3.5906277e-02   3.5078952e-02   3.0035960e-02   4.0846289e-02   3.8194879e-02   3.6849467e-02   3.2353880e-02   3.0869139e-02   3.1486565e-02   4.3638584e-02   4.1506931e-02   3.7038913e-02   3.7615631e-02   3.7233488e-02   3.0435730e-02   3.3457772e-02   3.4460514e-02   3.0965665e-02   2.9510181e-02   3.8079815e-02   3.6885270e-02   3.1849549e-02   3.5461200e-02   3.0556223e-02   3.5022568e-02   2.9450780e-02   3.1271682e-02   3.6230045e-02   3.5697318e-02   3.2073748e-02   2.7747821e-02   3.8795627e-02   2.6947264e-02   3.0139131e-02   2.9253510e-02   3.2496874e-02   2.8565632e-02   3.1533893e-02   2.9451040e-02   2.9798524e-02   3.2208998e-02   3.1423614e-02   2.8742671e-02   3.0699341e-02   2.8848567e-02   3.1491278e-02   3.4401582e-02   3.2125238e-02   3.2655250e-02   3.5253030e-02   3.2003811e-02   3.5554871e-02   3.5125572e-02   3.7051729e-02   3.4601422e-02   3.7621042e-02   3.3270156e-02   3.2766052e-02   3.0767088e-02   2.9573484e-02   2.8950139e-02   2.8384784e-02   2.6684262e-02   2.7571193e-02   2.7341044e-02   2.9715420e-02   2.7974433e-02   2.7346208e-02   2.5382088e-02
   3.6827574e-02   3.0804792e-02   3.4218549e-02   3.6108036e-02   0.0000000e+00   3.5015614e-02   3.4838267e-02   3.3044631e-02   3.5522834e-02   3.1725206e-02   3.9897170e-02   3.7387244e-02   3.8531641e-02   3.5780963e-02   3.6702175e-02   3.3545089e-02   3.7049299e-02   3.8036465e-02   4.2716632e-02   3.9903037e-02   3.9564240e-02   3.9985173e-02   4.2427703e-02   3.6898904e-02   4.4514679e-02   4.3691698e-02   4.2852668e-02   3.5888260e-02   3.4306626e-02   3.3936210e-02   4.9891501e-02   4.6858158e-02   4.1754482e-02   4.2994415e-02   4.2937054e-02   3.8117684e-02   4.2372842e-02   4.0559865e-02   3.7175262e-02   3.2517945e-02   4.7747248e-02   3.9334233e-02   3.9657528e-02   4.2028562e-02   3.8728741e-02   4.1600625e-02   3.5428840e-02   3.6020692e-02   3.8496391e-02   3.9685338e-02   3.8809404e-02   3.6729654e-02   4.7817562e-02   3.3121455e-02   3.8039170e-02   3.3960519e-02   3.8867523e-02   3.7571768e-02   4.1038901e-02   3.6954746e-02   3.7382927e-02   3.6810619e-02   3.5018952e-02   3.2766152e-02   3.7065183e-02   3.4892127e-02   4.1455295e-02   3.7919154e-02   3.5796263e-02   3.8670893e-02   4.1461671e-02   3.8184895e-02   4.0847323e-02   3.9585012e-02   4.1846971e-02   3.8849369e-02   4.2534594e-02   3.7876518e-02   4.1291553e-02   3.7035814e-02   3.7733107e-02   3.5326876e-02   3.2926869e-02   3.3860330e-02   3.4699434e-02   3.3865409e-02   3.2140637e-02   3.5652249e-02   3.4759853e-02   3.1689038e-02
   3.3243248e-02   2.8159375e-02   3.7041197e-02   3.1994427e-02   3.5015614e-02   0.0000000e+00   3.3974466e-02   2.9098436e-02   4.1019839e-02   3.0854139e-02   3.5324620e-02   3.6995479e-02   3.8603366e-02   3.4695119e-02   3.5861037e-02   3.2290173e-02   3.9727217e-02   3.4692996e-02   4.0597765e-02   3.9807120e-02   4.1991583e-02   4.2850883e-02   4.2179156e-02   3.7547073e-02   4.6394498e-02   4.7763781e-02   4.1678873e-02   4.4054870e-02   3.3568916e-02   3.3791222e-02   5.0531609e-02   4.8875758e-02   4.3159209e-02   4.2817407e-02   3.9110076e-02   3.8599749e-02   4.0434434e-02   4.0910656e-02   3.7905223e-02   3.2220082e-02   4.6772797e-02   3.7646315e-02   3.6302922e-02   3.7853272e-02   3.3815612e-02   3.8825707e-02   3.2847400e-02   3.5717884e-02   3.6539731e-02   3.7146244e-02   3.7353714e-02   2.8751513e-02   4.2092469e-02   2.8070350e-02   3.6404560e-02   3.3902194e-02   3.2047084e-02   2.9628782e-02   3.6299033e-02   3.0291827e-02   3.4512737e-02   3.4465490e-02   3.4524499e-02   3.1264361e-02   3.6746283e-02   3.5212888e-02   3.7509417e-02   4.3397095e-02   4.0621876e-02   3.8832107e-02   3.9247360e-02   3.8961551e-02   4.1703020e-02   4.3517204e-02   4.1853454e-02   4.7412735e-02   4.3049281e-02   4.2460141e-02   3.7138885e-02   3.2791884e-02   3.4702275e-02   3.3631580e-02   3.3739217e-02   3.3694684e-02   3.1750531e-02   3.0132961e-02   3.0012927e-02   2.7719767e-02   3.0850785e-02   3.3882973e-02
   3.0783184e-02   2.8824115e-02   3.3753992e-02   3.1650134e-02   3.4838267e-02   3.3974466e-02   0.0000000e+00   2.8804440e-02   3.5399460e-02   2.7172947e-02   3.5556669e-02   3.7589996e-02   3.4360558e-02   3.3551971e-02   3.2056116e-02   2.8137616e-02   3.6050411e-02   3.1621788e-02   3.6801425e-02   3.5833660e-02   4.3929800e-02   3.8318070e-02   3.4979580e-02   3.2943224e-02   3.7827704e-02   3.8952759e-02   3.8306340e-02   3.7222058e-02   3.0321137e-02   3.1902429e-02   4.7213676e-02   4.0368733e-02   3.8025039e-02   3.4625973e-02   3.7701761e-02   3.9430851e-02   3.4581039e-02   3.5638833e-02   3.1086660e-02   2.8553913e-02   4.0942684e-02   3.2952435e-02   3.3937073e-02   3.7378343e-02   3.2286543e-02   3.6753141e-02   3.0171810e-02   3.1306153e-02   3.3234827e-02   3.3964062e-02   3.2700878e-02   2.6399645e-02   4.1561581e-02   2.6991935e-02   3.0562604e-02   2.8566114e-02   2.9976296e-02   2.9805789e-02   3.2749316e-02   3.0711822e-02   3.0618594e-02   2.9388797e-02   3.1432457e-02   2.8721537e-02   3.2100311e-02   2.9490369e-02   3.2574125e-02   3.6170731e-02   3.2350633e-02   3.2711765e-02   3.7413034e-02   3.4082686e-02   3.8045527e-02   3.8230630e-02   4.0323669e-02   4.6152727e-02   3.6960219e-02   3.6438426e-02   3.2568453e-02   2.8640020e-02   3.0852442e-02   2.9816843e-02   2.8402133e-02   2.9590991e-02   2.8290027e-02   2.7287719e-02   2.7641210e-02   2.9075309e-02   2.9922148e-02   2.8277533e-02
   2.7071889e-02   2.5036601e-02   3.0025847e-02   2.7344992e-02   3.3044631e-02   2.9098436e-02   2.8804440e-02   0.0000000e+00   2.7566484e-02   2.3867454e-02   3.1813934e-02   3.3121741e-02   3.0768618e-02   3.1526790e-02   3.0234023e-02   2.5091336e-02   2.9937129e-02   2.9377762e-02   3.3558762e-02   3.2588281e-02   3.7162457e-02   3.7335433e-02   3.2808382e-02   2.9827733e-02   3.7293438e-02   3.4349820e-02   3.1115067e-02   3.1235304e-02   2.8208377e-02   2.9620809e-02   4.3992116e-02   4.0317597e-02   3.3551446e-02   3.1961256e-02   3.4251029e-02   3.0624895e-02   3.0966419e-02   3.3001122e-02   2.7942825e-02   2.7422399e-02   3.9502411e-02   2.8747475e-02   2.9903974e-02   3.3036541e-02   3.0187236e-02   3.2869073e-02   2.6688545e-02   2.7419543e-02   3.3325919e-02   3.1749241e-02   2.9391406e-02   2.3899497e-02   3.7452429e-02   2.2644929e-02   2.7066259e-02   2.3427767e-02   2.7347461e-02   2.5762592e-02   2.8768643e-02   2.6798706e-02   2.8135475e-02   2.7115012e-02   2.7381615e-02   2.6655879e-02   3.0309603e-02   2.6853349e-02   2.9811376e-02   3.4687025e-02   3.0498873e-02   2.8794915e-02   3.2773389e-02   2.7866734e-02   3.5975129e-02   3.5546733e-02   3.2182381e-02   3.9367733e-02   3.3276183e-02   3.2751745e-02   3.1463529e-02   2.4171778e-02   2.8067174e-02   2.6335348e-02   2.5284739e-02   2.5932007e-02   2.5267362e-02   2.4636192e-02   2.2708567e-02   2.3867721e-02   2.5750622e-02   2.3451716e-02
   3.2265534e-02   3.0735029e-02   3.2683931e-02   3.1534277e-02   3.5522834e-02   4.1019839e-02   3.5399460e-02   2.7566484e-02   0.0000000e+00   2.6326458e-02   3.5185823e-02   3.4464579e-02   3.5866589e-02   3.4480364e-02   3.5499607e-02   2.9753266e-02   3.5666449e-02   3.4912659e-02   3.7644610e-02   3.6156125e-02   3.6395776e-02   4.1303961e-02   3.6505426e-02   3.0145760e-02   3.9795089e-02   3.7896533e-02   3.6217876e-02   3.2300620e-02   3.0423723e-02   3.0325803e-02   4.6378418e-02   4.3391448e-02   3.5406827e-02   3.6283522e-02   3.5710351e-02   3.3672796e-02   3.2782651e-02   3.8794044e-02   3.3030549e-02   3.1013116e-02   4.1311140e-02   3.6096208e-02   3.1802342e-02   3.5397423e-02   3.3289992e-02   3.8388217e-02   3.0499541e-02   3.1417306e-02   3.7015033e-02   3.8271914e-02   3.6367177e-02   2.6651142e-02   3.9913315e-02   2.5760481e-02   3.0961219e-02   2.5692029e-02   3.0807412e-02   2.7614761e-02   3.3605017e-02   3.1800233e-02   3.2691879e-02   3.5019862e-02   3.4953502e-02   2.9773281e-02   3.4104858e-02   3.0019572e-02   3.4648417e-02   3.6888051e-02   3.2185089e-02   3.2335471e-02   3.9917859e-02   3.4441951e-02   3.7071547e-02   4.1992171e-02   3.6065095e-02   3.9807331e-02   3.8811390e-02   3.7054396e-02   2.8578930e-02   3.0622258e-02   2.9940641e-02   2.9658889e-02   2.8518076e-02   2.9023981e-02   2.9678193e-02   2.7247540e-02   2.5303295e-02   2.9813841e-02   2.9700497e-02   2.9053445e-02
   2.8117224e-02   2.6774677e-02   3.2119647e-02   2.7615376e-02   3.1725206e-02   3.0854139e-02   2.7172947e-02   2.3867454e-02   2.6326458e-02   0.0000000e+00   3.1072181e-02   3.1382052e-02   2.8941946e-02   3.0594082e-02   3.0215172e-02   2.4720069e-02   3.0965591e-02   2.9711610e-02   3.2272639e-02   3.4235174e-02   3.6552663e-02   3.6428382e-02   3.5196431e-02   2.9332583e-02   3.7603596e-02   3.6391863e-02   3.3342366e-02   3.3509406e-02   2.7374868e-02   2.9602659e-02   4.2980370e-02   3.6648681e-02   3.1493370e-02   3.5339723e-02   3.4642333e-02   2.7723036e-02   2.9393200e-02   3.1243381e-02   2.4682762e-02   2.6261737e-02   3.5748404e-02   3.3902661e-02   2.9675722e-02   2.9615905e-02   2.8279696e-02   3.4299988e-02   3.0544848e-02   2.9077688e-02   3.4423591e-02   3.1407710e-02   2.9702451e-02   2.3767500e-02   3.4999410e-02   2.2839392e-02   2.6138244e-02   2.3301855e-02   2.7342361e-02   2.3450712e-02   3.0005607e-02   2.8916685e-02   3.0461878e-02   3.0211818e-02   2.8673157e-02   2.4449292e-02   3.0911464e-02   2.4496003e-02   2.8073227e-02   3.3034465e-02   2.9469716e-02   3.0229766e-02   3.2512060e-02   3.1051940e-02   3.3988942e-02   3.4581645e-02   3.4087100e-02   4.1151675e-02   3.6896601e-02   3.2369306e-02   2.6792504e-02   2.7191920e-02   2.5355424e-02   2.5556419e-02   2.4711170e-02   2.5963074e-02   2.6548601e-02   2.5191528e-02   2.3809947e-02   2.6924202e-02   2.8699600e-02   2.4409877e-02
   3.3989914e-02   3.3459709e-02   3.6035082e-02   3.3284843e-02   3.9897170e-02   3.5324620e-02   3.5556669e-02   3.1813934e-02   3.5185823e-02   3.1072181e-02   0.0000000e+00   3.8834199e-02   3.9062365e-02   3.6433318e-02   3.7205049e-02   3.1876443e-02   3.6738427e-02   3.7643911e-02   3.8018256e-02   4.0816866e-02   4.1519257e-02   4.3426356e-02   4.0740323e-02   3.5420608e-02   4.4988090e-02   4.2212728e-02   3.6945330e-02   3.6069836e-02   3.5419023e-02   3.5990211e-02   5.1747531e-02   4.5650159e-02   3.9635700e-02   4.1765145e-02   3.9042145e-02   3.1768029e-02   3.7974128e-02   4.2868231e-02   3.3067095e-02   3.5399181e-02   4.1296007e-02   4.1664774e-02   3.5920444e-02   3.9244340e-02   3.6675551e-02   3.7854903e-02   3.2178014e-02   3.0929253e-02   3.7141289e-02   3.6033564e-02   3.7444370e-02   3.2987128e-02   4.2653063e-02   2.9499785e-02   3.3978765e-02   3.2762368e-02   3.4708242e-02   3.1755978e-02   3.8914173e-02   3.1029604e-02   3.3592184e-02   3.2966081e-02   3.3003970e-02   2.8920136e-02   3.5752373e-02   3.2056705e-02   3.4956308e-02   3.9065901e-02   3.9752698e-02   3.6805096e-02   4.4079916e-02   3.9367339e-02   3.8732441e-02   3.8561132e-02   3.8656584e-02   4.4807016e-02   3.9978799e-02   3.8931093e-02   3.4813890e-02   3.1115929e-02   3.4043002e-02   3.2992282e-02   3.3675009e-02   3.0148982e-02   3.2125967e-02   3.2346265e-02   3.1848491e-02   3.3978308e-02   3.2652136e-02   3.1495461e-02
   3.3454868e-02   3.2092453e-02   3.5129603e-02   3.3001107e-02   3.7387244e-02   3.6995479e-02   3.7589996e-02   3.3121741e-02   3.4464579e-02   3.1382052e-02   3.8834199e-02   0.0000000e+00   3.7764717e-02   3.4926496e-02   3.4542819e-02   3.0295272e-02   3.6315922e-02   3.5969567e-02   3.7819008e-02   3.9641340e-02   3.9142104e-02   4.4316206e-02   4.1781283e-02   3.8381694e-02   4.4055643e-02   4.0378358e-02   4.3336847e-02   3.9590832e-02   3.4903314e-02   3.4810932e-02   4.9158984e-02   4.8638682e-02   4.1986208e-02   4.2704922e-02   4.0575013e-02   3.8279287e-02   3.9520582e-02   3.8919207e-02   3.4129487e-02   3.3195455e-02   3.8429873e-02   3.8508970e-02   3.3840652e-02   3.8078924e-02   3.7286109e-02   4.0187073e-02   3.3493504e-02   3.6255031e-02   4.2741550e-02   4.0021128e-02   3.6604100e-02   3.2068091e-02   4.0562283e-02   3.0287506e-02   3.3869639e-02   3.1946080e-02   3.5787636e-02   3.0697000e-02   3.7995117e-02   3.6556202e-02   3.6501945e-02   3.4332489e-02   3.3244064e-02   3.1431429e-02   4.0768201e-02   3.4603632e-02   3.9313561e-02   4.0372508e-02   3.7228513e-02   3.4674866e-02   4.2236424e-02   3.7023042e-02   4.0474889e-02   3.9991955e-02   3.5531002e-02   4.8093133e-02   4.3111639e-02   3.8968777e-02   3.3620882e-02   3.2781319e-02   3.6772305e-02   3.2743325e-02   3.0341052e-02   3.3372519e-02   3.3404719e-02   3.2575063e-02   3.2214914e-02   3.1058121e-02   3.1067342e-02   3.1330647e-02
   3.0681075e-02   3.1706411e-02   3.4317737e-02   3.3538500e-02   3.8531641e-02   3.8603366e-02   3.4360558e-02   3.0768618e-02   3.5866589e-02   2.8941946e-02   3.9062365e-02   3.7764717e-02   0.0000000e+00   3.4953471e-02   3.4867241e-02   2.8886693e-02   3.6810481e-02   3.5615155e-02   3.7793575e-02   4.0309862e-02   3.8733332e-02   3.8362625e-02   3.7583370e-02   3.4643239e-02   4.3304589e-02   4.1199676e-02   3.8982258e-02   3.8182429e-02   3.0412417e-02   3.0559615e-02   4.5569611e-02   4.5219638e-02   3.9403517e-02   3.8374428e-02   3.8794868e-02   3.4005368e-02   3.7770404e-02   3.6562366e-02   3.0864715e-02   2.9878572e-02   3.6828177e-02   3.3174922e-02   3.3079315e-02   3.5999956e-02   3.4014472e-02   3.7374848e-02   3.1418450e-02   3.2933311e-02   3.9518925e-02   3.6863035e-02   3.5873807e-02   2.9890324e-02   4.2151682e-02   2.8403589e-02   3.2633822e-02   3.0032194e-02   3.2858271e-02   2.9672991e-02   3.6105585e-02   3.3316844e-02   3.2272522e-02   3.1757716e-02   3.2236314e-02   3.2515062e-02   3.4741301e-02   3.0368287e-02   3.3956751e-02   3.7038345e-02   3.2986153e-02   3.4240427e-02   4.0440848e-02   3.4439578e-02   4.1158493e-02   3.9991070e-02   3.4537203e-02   4.2164168e-02   3.9597872e-02   3.5560045e-02   2.6493266e-02   3.2307249e-02   3.0942949e-02   2.9506177e-02   2.9668401e-02   2.9139496e-02   3.1062556e-02   3.0553639e-02   3.0482239e-02   2.9038139e-02   2.9255169e-02   2.7731996e-02
   2.8901645e-02   2.9035651e-02   3.2819864e-02   3.0646665e-02   3.5780963e-02   3.4695119e-02   3.3551971e-02   3.1526790e-02   3.4480364e-02   3.0594082e-02   3.6433318e-02   3.4926496e-02   3.4953471e-02   0.0000000e+00   3.4330152e-02   2.9049830e-02   3.2383435e-02   3.1108547e-02   3.5795653e-02   3.7951431e-02   4.2587199e-02   4.0129382e-02   3.4948924e-02   3.3846227e-02   3.8755324e-02   3.9537019e-02   3.7170073e-02   3.3690973e-02   3.2785409e-02   3.3413322e-02   4.4487186e-02   4.1936440e-02   3.6497304e-02   3.2290059e-02   3.3010925e-02   2.9153961e-02   3.5342305e-02   3.8155532e-02   3.0519250e-02   2.8303222e-02   3.9411574e-02   3.1763912e-02   3.3463882e-02   3.6685585e-02   3.4161150e-02   3.6885708e-02   3.1657254e-02   3.2695427e-02   4.0502985e-02   3.3526454e-02   3.3818292e-02   2.8903023e-02   3.7839973e-02   2.7423807e-02   2.9963137e-02   3.0088447e-02   3.3142651e-02   3.1503800e-02   3.3527615e-02   3.2585899e-02   2.8408152e-02   2.7506651e-02   3.0767233e-02   2.6108564e-02   3.3439041e-02   2.9724785e-02   3.5080418e-02   3.7276712e-02   3.4536080e-02   3.4385276e-02   3.7603020e-02   3.2657209e-02   3.8280906e-02   3.7541667e-02   3.5020388e-02   4.5641249e-02   4.1216609e-02   4.1270614e-02   3.7022109e-02   3.2296147e-02   3.1441360e-02   3.0987586e-02   3.1019192e-02   2.8511932e-02   2.8653685e-02   2.9769147e-02   3.0090534e-02   3.1479866e-02   2.9641441e-02   2.7575627e-02
   3.1455034e-02   3.0949916e-02   3.2961550e-02   3.1831282e-02   3.6702175e-02   3.5861037e-02   3.2056116e-02   3.0234023e-02   3.5499607e-02   3.0215172e-02   3.7205049e-02   3.4542819e-02   3.4867241e-02   3.4330152e-02   0.0000000e+00   2.8896950e-02   3.2755161e-02   3.4907070e-02   3.6895543e-02   3.7048935e-02   3.8534450e-02   3.9089440e-02   3.7089847e-02   3.3226273e-02   4.1167502e-02   4.1626763e-02   3.8065769e-02   3.4570411e-02   3.0833829e-02   3.0894733e-02   4.4021087e-02   4.4455457e-02   3.7538610e-02   3.7576265e-02   3.6567796e-02   3.3549607e-02   3.7683675e-02   3.7451793e-02   3.2100907e-02   2.9489533e-02   4.0391251e-02   3.0413835e-02   3.3123467e-02   3.5392560e-02   3.1170407e-02   3.4582488e-02   2.8639127e-02   3.1714528e-02   3.7708465e-02   3.4318071e-02   3.1062821e-02   2.7027777e-02   3.7725381e-02   3.0587132e-02   3.0091356e-02   2.7310051e-02   2.9133670e-02   2.8908930e-02   3.3487018e-02   3.1457936e-02   2.9977117e-02   2.8899930e-02   2.9566428e-02   2.8143520e-02   3.2512231e-02   2.9107631e-02   3.3281204e-02   3.8190832e-02   3.5971346e-02   3.5720410e-02   4.1988249e-02   3.5194125e-02   3.7108622e-02   3.6820332e-02   3.7667602e-02   4.1870930e-02   3.9253796e-02   3.6077289e-02   3.1060730e-02   2.9126845e-02   3.1183813e-02   3.1008646e-02   3.0913073e-02   2.9552852e-02   2.8846446e-02   2.8285529e-02   2.6445371e-02   2.9759551e-02   3.0242967e-02   2.9210401e-02
   2.8887109e-02   2.7100641e-02   2.9962878e-02   2.7587518e-02   3.3545089e-02   3.2290173e-02   2.8137616e-02   2.5091336e-02   2.9753266e-02   2.4720069e-02   3.1876443e-02   3.0295272e-02   2.8886693e-02   2.9049830e-02   2.8896950e-02   0.0000000e+00   2.8726037e-02   3.0136386e-02   3.1714128e-02   3.1261699e-02   3.8058899e-02   3.4684369e-02   3.3076241e-02   2.8064588e-02   3.8491213e-02   3.7945718e-02   3.3056844e-02   3.1271539e-02   2.6080609e-02   2.8797373e-02   4.2577906e-02   4.0556945e-02   3.3654257e-02   3.5041552e-02   3.4757781e-02   3.3852193e-02   3.0659949e-02   3.3944626e-02   2.8288520e-02   2.6185199e-02   3.6426645e-02   3.1126547e-02   3.1354288e-02   3.3783780e-02   3.0848183e-02   3.3292057e-02   2.7637358e-02   3.0792691e-02   3.4664281e-02   3.1269202e-02   2.8806312e-02   2.5122558e-02   3.4823081e-02   2.4845249e-02   2.7590460e-02   2.4045381e-02   2.7639795e-02   2.5569453e-02   3.0420701e-02   2.6872271e-02   2.7913849e-02   2.6564354e-02   2.8300642e-02   2.3805514e-02   2.9474638e-02   2.6457449e-02   2.8529187e-02   3.3526419e-02   3.2537232e-02   3.3679607e-02   3.6612434e-02   2.9003648e-02   3.3529830e-02   3.4959327e-02   3.3078816e-02   3.6329064e-02   3.8525311e-02   3.3140702e-02   2.9599416e-02   3.1716835e-02   2.6791415e-02   2.5208054e-02   2.6910098e-02   2.6386846e-02   2.5656884e-02   2.4855098e-02   2.3074550e-02   2.6275126e-02   2.6621019e-02   2.4527597e-02
   3.2566089e-02   3.0620227e-02   3.7372680e-02   3.3107525e-02   3.7049299e-02   3.9727217e-02   3.6050411e-02   2.9937129e-02   3.5666449e-02   3.0965591e-02   3.6738427e-02   3.6315922e-02   3.6810481e-02   3.2383435e-02   3.2755161e-02   2.8726037e-02   0.0000000e+00   3.5884979e-02   3.6181244e-02   3.8128194e-02   3.8483178e-02   4.2935335e-02   3.6066479e-02   3.3797401e-02   4.4488402e-02   4.1469240e-02   3.5815631e-02   3.7208867e-02   2.8776216e-02   3.0421651e-02   4.8199512e-02   4.1185483e-02   3.9247894e-02   3.9128458e-02   3.9190601e-02   3.6714031e-02   3.5544060e-02   3.8167989e-02   2.9918204e-02   3.0117256e-02   3.7657245e-02   3.3316523e-02   3.5976274e-02   3.7667826e-02   3.4816921e-02   3.6337977e-02   3.4757687e-02   3.5396950e-02   4.0038666e-02   3.4022873e-02   3.4936575e-02   3.0687690e-02   4.3844263e-02   3.2670989e-02   3.5879958e-02   3.0470772e-02   3.0961000e-02   3.0298329e-02   3.7159938e-02   3.5493382e-02   3.2428961e-02   3.3268160e-02   3.2258035e-02   2.9290105e-02   3.2878945e-02   3.0186283e-02   3.1300721e-02   3.7266987e-02   3.4079791e-02   3.7869565e-02   3.8857567e-02   3.4770562e-02   4.0750023e-02   3.8339187e-02   3.9482178e-02   3.3074767e-02   4.0346831e-02   3.6925077e-02   3.0119647e-02   3.5047949e-02   3.1124193e-02   3.3424381e-02   3.2350553e-02   3.4388570e-02   3.2854546e-02   3.1610960e-02   2.9155930e-02   3.0272698e-02   3.1756794e-02   3.1680932e-02
   3.2623527e-02   2.8494057e-02   3.1171083e-02   2.9782921e-02   3.8036465e-02   3.4692996e-02   3.1621788e-02   2.9377762e-02   3.4912659e-02   2.9711610e-02   3.7643911e-02   3.5969567e-02   3.5615155e-02   3.1108547e-02   3.4907070e-02   3.0136386e-02   3.5884979e-02   0.0000000e+00   3.7127033e-02   3.6979359e-02   4.0383449e-02   4.0006310e-02   3.6261530e-02   3.4855255e-02   4.3494766e-02   4.2619084e-02   3.5776473e-02   3.6937655e-02   3.2879059e-02   3.2576368e-02   4.7557569e-02   4.3363864e-02   4.0770857e-02   3.8659122e-02   3.8689200e-02   3.2600242e-02   3.3403269e-02   3.7608693e-02   3.0692084e-02   3.2245124e-02   3.6993327e-02   4.1391643e-02   3.5589881e-02   3.5929807e-02   3.3379625e-02   3.5587119e-02   3.2055571e-02   3.1435311e-02   3.8463872e-02   3.4457537e-02   3.1712789e-02   2.8745800e-02   4.0971059e-02   2.8034584e-02   2.8611759e-02   2.8039131e-02   2.9470010e-02   2.8212206e-02   3.3035728e-02   2.9961192e-02   3.0130998e-02   2.9827176e-02   3.2209104e-02   2.7765356e-02   3.1453341e-02   2.7898027e-02   3.0011092e-02   3.4786778e-02   3.2282617e-02   3.4573458e-02   3.2369082e-02   3.1779642e-02   3.9649357e-02   3.7528489e-02   3.7947324e-02   4.0152933e-02   3.6318644e-02   3.4335850e-02   3.2056831e-02   3.1770141e-02   3.2610174e-02   3.1219643e-02   3.0991022e-02   2.8485081e-02   2.9371913e-02   2.9431959e-02   2.6027125e-02   2.8306485e-02   2.9944983e-02   2.8374779e-02
   3.5806836e-02   3.2555813e-02   3.6962056e-02   3.4648170e-02   4.2716632e-02   4.0597765e-02   3.6801425e-02   3.3558762e-02   3.7644610e-02   3.2272639e-02   3.8018256e-02   3.7819008e-02   3.7793575e-02   3.5795653e-02   3.6895543e-02   3.1714128e-02   3.6181244e-02   3.7127033e-02   0.0000000e+00   3.9560392e-02   4.5430736e-02   3.7607601e-02   3.8999926e-02   3.7425499e-02   4.7490439e-02   4.0944692e-02   4.0826140e-02   3.7789960e-02   3.5365527e-02   3.6733794e-02   5.0247756e-02   4.5193158e-02   4.1584010e-02   4.2526299e-02   4.1332480e-02   3.5085009e-02   3.7866770e-02   4.0318113e-02   3.4105372e-02   3.7476290e-02   4.1988716e-02   4.2497011e-02   3.8448009e-02   4.3177100e-02   3.8915491e-02   4.0952102e-02   3.3595761e-02   3.3828230e-02   4.0043530e-02   4.3959849e-02   3.8045220e-02   3.1848626e-02   4.0993588e-02   3.1389988e-02   3.3154741e-02   3.2283705e-02   3.3913654e-02   3.1886116e-02   3.7994490e-02   3.5750431e-02   3.4509262e-02   3.2458278e-02   3.5088749e-02   3.3131269e-02   3.7553964e-02   3.1359800e-02   3.5804088e-02   4.0180997e-02   3.6798918e-02   4.0952263e-02   4.2430152e-02   3.5666361e-02   3.9518700e-02   4.3651949e-02   4.3100729e-02   4.2571705e-02   3.7666057e-02   3.9911788e-02   3.7906713e-02   3.3024002e-02   3.4880904e-02   3.3934932e-02   3.1121316e-02   3.5603453e-02   3.3503264e-02   3.2109583e-02   3.2751186e-02   3.3403719e-02   3.2754472e-02   3.0529649e-02
   3.5812017e-02   3.4648789e-02   3.7204610e-02   3.4529641e-02   3.9903037e-02   3.9807120e-02   3.5833660e-02   3.2588281e-02   3.6156125e-02   3.4235174e-02   4.0816866e-02   3.9641340e-02   4.0309862e-02   3.7951431e-02   3.7048935e-02   3.1261699e-02   3.8128194e-02   3.6979359e-02   3.9560392e-02   0.0000000e+00   4.5407252e-02   3.8889168e-02   3.9909939e-02   3.8486016e-02   4.9323269e-02   4.4218597e-02   4.0567740e-02   3.8678570e-02   3.4390710e-02   3.5515096e-02   5.1751404e-02   4.7903730e-02   4.3168399e-02   4.3225432e-02   3.9827345e-02   3.6815196e-02   3.7781560e-02   3.9256754e-02   3.1338070e-02   3.7289892e-02   4.6200734e-02   4.2945161e-02   3.6998284e-02   4.2054773e-02   3.8076054e-02   4.2331263e-02   3.4936917e-02   3.6887367e-02   4.3959328e-02   3.9103098e-02   3.7889369e-02   3.3186432e-02   4.3837670e-02   3.2822066e-02   3.4225338e-02   3.2618274e-02   3.5843986e-02   3.1823510e-02   3.6365552e-02   3.3459150e-02   3.3950557e-02   3.3811106e-02   3.6308499e-02   3.1858109e-02   3.7870916e-02   3.2458080e-02   3.5860004e-02   4.0798787e-02   3.9171289e-02   4.5506264e-02   4.5357106e-02   3.8443068e-02   4.3283365e-02   4.1090511e-02   4.2730572e-02   3.9979619e-02   4.1928044e-02   4.2978780e-02   3.4954379e-02   3.1137530e-02   3.6350210e-02   3.4698168e-02   3.2177362e-02   3.6270225e-02   3.3021141e-02   3.1629124e-02   3.2405222e-02   3.5210082e-02   3.2967876e-02   2.9736450e-02
   3.8355139e-02   3.6370204e-02   3.8207640e-02   3.2329948e-02   3.9564240e-02   4.1991583e-02   4.3929800e-02   3.7162457e-02   3.6395776e-02   3.6552663e-02   4.1519257e-02   3.9142104e-02   3.8733332e-02   4.2587199e-02   3.8534450e-02   3.8058899e-02   3.8483178e-02   4.0383449e-02   4.5430736e-02   4.5407252e-02   0.0000000e+00   4.4869040e-02   4.8190105e-02   4.5206032e-02   5.1789173e-02   5.1465213e-02   5.0661813e-02   4.4268676e-02   4.2893130e-02   3.9043086e-02   6.0805930e-02   5.1353518e-02   5.0833882e-02   5.1425683e-02   4.7671792e-02   5.3174733e-02   4.6249885e-02   4.8199436e-02   3.6155926e-02   4.1853911e-02   4.9450506e-02   4.2860341e-02   4.2349552e-02   4.4220322e-02   4.3052713e-02   4.4763824e-02   4.0873884e-02   4.3958938e-02   4.6761778e-02   4.4311673e-02   4.4956380e-02   3.8216993e-02   4.6562826e-02   3.6699066e-02   3.6616259e-02   3.7794308e-02   4.0786513e-02   3.4927278e-02   4.0845897e-02   3.8163669e-02   3.5547279e-02   3.7903479e-02   4.2266554e-02   3.7833933e-02   4.0738265e-02   3.8981746e-02   4.0258038e-02   4.1790401e-02   3.9921005e-02   4.5061553e-02   4.7854057e-02   3.9139988e-02   4.5367313e-02   4.6298684e-02   4.0702679e-02   4.2056233e-02   4.5060743e-02   4.0302926e-02   3.6413171e-02   3.5184723e-02   4.1214795e-02   3.8764163e-02   4.1304152e-02   4.2927015e-02   4.1644968e-02   3.4072706e-02   3.9249118e-02   3.8326210e-02   3.8871242e-02   3.4264181e-02
   3.8454314e-02   3.1076880e-02   3.5320989e-02   3.5906277e-02   3.9985173e-02   4.2850883e-02   3.8318070e-02   3.7335433e-02   4.1303961e-02   3.6428382e-02   4.3426356e-02   4.4316206e-02   3.8362625e-02   4.0129382e-02   3.9089440e-02   3.4684369e-02   4.2935335e-02   4.0006310e-02   3.7607601e-02   3.8889168e-02   4.4869040e-02   0.0000000e+00   4.3378792e-02   3.8560149e-02   4.6830013e-02   4.0229109e-02   4.6675475e-02   4.2796309e-02   3.7369551e-02   3.2836003e-02   4.7919204e-02   4.4568964e-02   4.0689625e-02   4.2506544e-02   3.7749016e-02   3.8952510e-02   4.1500000e-02   4.2777071e-02   3.4775845e-02   3.5213848e-02   4.8611921e-02   4.2550284e-02   4.1536894e-02   4.3038534e-02   4.1246074e-02   3.9163803e-02   4.0759683e-02   3.3690749e-02   4.5633527e-02   3.8035790e-02   3.8588348e-02   4.1383248e-02   3.8464971e-02   2.8272580e-02   3.6042121e-02   3.6573186e-02   3.1034640e-02   3.4654506e-02   4.3397887e-02   3.7652406e-02   4.0987084e-02   3.8711792e-02   3.6637462e-02   3.1606070e-02   3.6933221e-02   3.2181976e-02   3.7445464e-02   4.0975345e-02   3.6378633e-02   4.4714571e-02   4.4146605e-02   3.8777719e-02   4.2914981e-02   4.3501553e-02   4.4032924e-02   4.6230768e-02   4.0268384e-02   4.4834082e-02   4.0301422e-02   3.6768232e-02   3.6341817e-02   3.6026797e-02   3.6069194e-02   3.9044005e-02   3.6005225e-02   3.4779911e-02   4.0558988e-02   3.2174143e-02   2.9576337e-02   3.2972969e-02
   3.3529746e-02   3.2821675e-02   3.8035828e-02   3.5078952e-02   4.2427703e-02   4.2179156e-02   3.4979580e-02   3.2808382e-02   3.6505426e-02   3.5196431e-02   4.0740323e-02   4.1781283e-02   3.7583370e-02   3.4948924e-02   3.7089847e-02   3.3076241e-02   3.6066479e-02   3.6261530e-02   3.8999926e-02   3.9909939e-02   4.8190105e-02   4.3378792e-02   0.0000000e+00   3.6836798e-02   4.6539107e-02   4.3235888e-02   4.0199038e-02   3.7744437e-02   3.7464621e-02   3.6296551e-02   5.0534890e-02   4.6758434e-02   4.2094054e-02   3.9589998e-02   4.6729257e-02   3.8738416e-02   4.0350732e-02   4.0886238e-02   3.3074908e-02   3.4440815e-02   4.3514096e-02   3.9049063e-02   3.8630141e-02   4.0628505e-02   3.7617118e-02   3.8438612e-02   3.3766258e-02   3.3397428e-02   4.0622720e-02   3.8016900e-02   3.5837003e-02   3.1383490e-02   3.9277992e-02   3.3811140e-02   3.4993076e-02   3.1791965e-02   3.6311440e-02   3.0292151e-02   3.8733974e-02   3.4840641e-02   3.7292246e-02   3.5591195e-02   3.4668728e-02   3.4503969e-02   3.6735542e-02   3.2717963e-02   3.8042101e-02   4.1161431e-02   3.8181915e-02   4.0155738e-02   4.0781641e-02   3.5211902e-02   4.1485378e-02   4.2349599e-02   4.4023492e-02   4.0633360e-02   4.2919062e-02   4.2076110e-02   3.6060933e-02   3.1626180e-02   3.4811212e-02   3.4301178e-02   3.2680451e-02   3.3470099e-02   3.2314652e-02   3.1976100e-02   3.2093776e-02   3.4576676e-02   3.4117613e-02   3.1227079e-02
   3.0085312e-02   2.9452532e-02   3.4460190e-02   3.0035960e-02   3.6898904e-02   3.7547073e-02   3.2943224e-02   2.9827733e-02   3.0145760e-02   2.9332583e-02   3.5420608e-02   3.8381694e-02   3.4643239e-02   3.3846227e-02   3.3226273e-02   2.8064588e-02   3.3797401e-02   3.4855255e-02   3.7425499e-02   3.8486016e-02   4.5206032e-02   3.8560149e-02   3.6836798e-02   0.0000000e+00   4.3073332e-02   3.9899915e-02   3.6450993e-02   3.7644670e-02   3.4062757e-02   3.2009421e-02   4.6684314e-02   4.5505575e-02   3.9615863e-02   3.7923999e-02   4.3739872e-02   3.4567940e-02   3.6800213e-02   3.5167091e-02   3.0830164e-02   3.2286430e-02   3.9827848e-02   3.4405564e-02   3.4018045e-02   3.8223165e-02   3.4060078e-02   3.9041525e-02   3.1499479e-02   3.1412547e-02   3.9133779e-02   3.5262933e-02   3.3956995e-02   3.0045075e-02   3.7456297e-02   2.9229115e-02   3.1375780e-02   2.9280482e-02   3.2301396e-02   3.0702038e-02   3.4780447e-02   3.3430248e-02   3.1583337e-02   3.2271730e-02   3.2616468e-02   3.1869834e-02   3.3849978e-02   3.0037695e-02   3.3355103e-02   3.6741540e-02   3.6800654e-02   3.8000564e-02   3.9955922e-02   3.4900297e-02   3.7931378e-02   3.7031546e-02   3.8404684e-02   3.8087031e-02   4.0997769e-02   3.7333972e-02   3.1403157e-02   2.8560973e-02   3.2208351e-02   3.0222035e-02   3.2004184e-02   3.1635627e-02   2.9301015e-02   2.8802678e-02   2.8008293e-02   3.1742073e-02   2.9816536e-02   2.7952510e-02
   4.1332061e-02   3.6228804e-02   4.2724207e-02   4.0846289e-02   4.4514679e-02   4.6394498e-02   3.7827704e-02   3.7293438e-02   3.9795089e-02   3.7603596e-02   4.4988090e-02   4.4055643e-02   4.3304589e-02   3.8755324e-02   4.1167502e-02   3.8491213e-02   4.4488402e-02   4.3494766e-02   4.7490439e-02   4.9323269e-02   5.1789173e-02   4.6830013e-02   4.6539107e-02   4.3073332e-02   0.0000000e+00   4.8158734e-02   4.5160510e-02   4.7251688e-02   4.1897181e-02   4.2736548e-02   5.9448237e-02   5.1241169e-02   4.9038978e-02   4.4707716e-02   5.0151921e-02   4.1987765e-02   4.6569813e-02   4.4777332e-02   3.6980270e-02   4.0583941e-02   4.8636765e-02   4.3076976e-02   4.2134767e-02   4.9305989e-02   4.1073247e-02   4.7814273e-02   4.2651274e-02   4.2739133e-02   4.7653107e-02   4.4032800e-02   4.2971827e-02   3.8988286e-02   4.9900095e-02   4.0051848e-02   4.1702403e-02   3.9498420e-02   4.2701155e-02   4.0901071e-02   4.4951352e-02   4.4299033e-02   4.1725081e-02   4.2420989e-02   4.4182807e-02   3.9932095e-02   4.3905183e-02   4.1243024e-02   4.1593726e-02   4.6022436e-02   4.8480879e-02   4.8815006e-02   4.7484903e-02   4.0135893e-02   4.7283972e-02   5.0137768e-02   5.5409535e-02   4.5774157e-02   4.7079666e-02   4.0952344e-02   4.4736772e-02   4.1668857e-02   4.0151881e-02   3.7566476e-02   3.6819334e-02   3.7741003e-02   3.7196044e-02   3.9079627e-02   3.7534785e-02   4.5547239e-02   3.7812035e-02   3.6294614e-02
   3.9306856e-02   3.6443216e-02   4.0306113e-02   3.8194879e-02   4.3691698e-02   4.7763781e-02   3.8952759e-02   3.4349820e-02   3.7896533e-02   3.6391863e-02   4.2212728e-02   4.0378358e-02   4.1199676e-02   3.9537019e-02   4.1626763e-02   3.7945718e-02   4.1469240e-02   4.2619084e-02   4.0944692e-02   4.4218597e-02   5.1465213e-02   4.0229109e-02   4.3235888e-02   3.9899915e-02   4.8158734e-02   0.0000000e+00   4.7580548e-02   4.0816035e-02   3.6979513e-02   3.7057682e-02   5.1472425e-02   4.6678571e-02   4.4839452e-02   4.5712060e-02   4.4982250e-02   4.3015905e-02   4.2991971e-02   4.2280711e-02   3.8112208e-02   4.1948221e-02   4.2356469e-02   4.3001475e-02   4.2117459e-02   4.5206216e-02   3.8924993e-02   4.0354789e-02   4.0975077e-02   3.8719524e-02   4.6404344e-02   4.1645044e-02   3.6520850e-02   3.1530713e-02   4.7759986e-02   3.3892335e-02   3.7263154e-02   3.5585108e-02   3.8857214e-02   3.3953215e-02   4.0274216e-02   3.6754936e-02   3.5692418e-02   3.7523129e-02   3.8449011e-02   3.8442717e-02   3.9161719e-02   3.5176663e-02   4.0067686e-02   4.3360798e-02   4.3159989e-02   4.3579302e-02   4.0852338e-02   4.0084184e-02   4.5281188e-02   4.6645250e-02   4.8830255e-02   4.7649173e-02   4.5921283e-02   4.1887630e-02   4.2996348e-02   4.0035248e-02   4.0034090e-02   3.6661334e-02   3.6646902e-02   3.8733586e-02   3.7554037e-02   3.5765052e-02   3.6783581e-02   3.7426158e-02   3.7933242e-02   3.4377068e-02
   3.4740239e-02   3.1964385e-02   3.7288410e-02   3.6849467e-02   4.2852668e-02   4.1678873e-02   3.8306340e-02   3.1115067e-02   3.6217876e-02   3.3342366e-02   3.6945330e-02   4.3336847e-02   3.8982258e-02   3.7170073e-02   3.8065769e-02   3.3056844e-02   3.5815631e-02   3.5776473e-02   4.0826140e-02   4.0567740e-02   5.0661813e-02   4.6675475e-02   4.0199038e-02   3.6450993e-02   4.5160510e-02   4.7580548e-02   0.0000000e+00   3.5924514e-02   3.5789870e-02   3.7894218e-02   5.1455021e-02   4.3447381e-02   4.0526329e-02   4.1082931e-02   4.3330469e-02   4.5727747e-02   3.5932708e-02   4.0908527e-02   3.6015648e-02   3.7814239e-02   4.3418565e-02   4.0985467e-02   3.9142889e-02   4.4085792e-02   3.8416510e-02   3.9458469e-02   3.8963636e-02   3.7411176e-02   4.0234757e-02   3.9157672e-02   3.8233793e-02   3.1954301e-02   4.2069349e-02   3.5930103e-02   3.5215425e-02   3.1209642e-02   3.6705358e-02   3.1231913e-02   3.8981423e-02   3.6133199e-02   3.4117242e-02   3.1927959e-02   3.6013554e-02   3.2950438e-02   3.5594706e-02   3.2328651e-02   3.6558098e-02   3.8495895e-02   3.2771718e-02   3.7819297e-02   3.8251608e-02   3.7062133e-02   4.2402001e-02   4.0637788e-02   4.7293353e-02   3.5287032e-02   4.1872058e-02   4.1451479e-02   4.0622274e-02   3.3915435e-02   3.2186811e-02   3.2553514e-02   3.3107881e-02   3.6379576e-02   3.4065504e-02   2.9828004e-02   3.1746548e-02   3.6796307e-02   3.5389089e-02   3.2098015e-02
   3.5956253e-02   2.9902401e-02   3.4730171e-02   3.2353880e-02   3.5888260e-02   4.4054870e-02   3.7222058e-02   3.1235304e-02   3.2300620e-02   3.3509406e-02   3.6069836e-02   3.9590832e-02   3.8182429e-02   3.3690973e-02   3.4570411e-02   3.1271539e-02   3.7208867e-02   3.6937655e-02   3.7789960e-02   3.8678570e-02   4.4268676e-02   4.2796309e-02   3.7744437e-02   3.7644670e-02   4.7251688e-02   4.0816035e-02   3.5924514e-02   0.0000000e+00   3.4695331e-02   3.5754911e-02   4.7282703e-02   4.7247907e-02   4.1295867e-02   3.9537696e-02   4.4806519e-02   4.3573542e-02   3.6445936e-02   4.2513350e-02   3.6679620e-02   3.8035096e-02   4.8568459e-02   4.5985237e-02   3.8526102e-02   4.4448985e-02   4.1030781e-02   4.2075698e-02   3.6421769e-02   3.4224076e-02   4.1985502e-02   3.8953183e-02   3.6881994e-02   3.2712585e-02   4.0339526e-02   2.8681197e-02   3.5191392e-02   3.2375303e-02   3.4063215e-02   3.0654159e-02   3.7025411e-02   3.3009482e-02   3.3786198e-02   3.4711455e-02   3.4795918e-02   3.2228299e-02   3.4928454e-02   3.0916379e-02   3.3211577e-02   4.0883590e-02   3.9454306e-02   3.9714853e-02   3.8233825e-02   3.7572820e-02   4.3680042e-02   4.6270165e-02   4.5571940e-02   3.9171719e-02   4.5971420e-02   4.1031451e-02   4.2508149e-02   3.9857963e-02   3.4952828e-02   3.3324149e-02   3.5788479e-02   3.5013492e-02   3.6189440e-02   2.9668692e-02   3.2446243e-02   3.5328177e-02   3.2244831e-02   2.8459941e-02
   3.1616081e-02   2.8255047e-02   3.2714925e-02   3.0869139e-02   3.4306626e-02   3.3568916e-02   3.0321137e-02   2.8208377e-02   3.0423723e-02   2.7374868e-02   3.5419023e-02   3.4903314e-02   3.0412417e-02   3.2785409e-02   3.0833829e-02   2.6080609e-02   2.8776216e-02   3.2879059e-02   3.5365527e-02   3.4390710e-02   4.2893130e-02   3.7369551e-02   3.7464621e-02   3.4062757e-02   4.1897181e-02   3.6979513e-02   3.5789870e-02   3.4695331e-02   0.0000000e+00   3.1491758e-02   4.6698293e-02   4.3272493e-02   3.8699226e-02   3.8401530e-02   4.2983909e-02   4.0475546e-02   3.7780113e-02   3.6244952e-02   2.9125432e-02   3.1627180e-02   3.9582481e-02   4.1069585e-02   3.4295502e-02   3.9859216e-02   3.8341267e-02   3.9863917e-02   3.2790272e-02   3.3939055e-02   4.0003933e-02   3.6657884e-02   3.4126119e-02   2.9041713e-02   3.8020413e-02   3.1534334e-02   3.2035381e-02   2.9869317e-02   3.1669408e-02   2.7445663e-02   3.4968025e-02   3.2728823e-02   3.1664372e-02   3.1042918e-02   3.1760478e-02   3.0984346e-02   3.3826639e-02   3.1503129e-02   3.3816183e-02   3.6838438e-02   3.2844982e-02   3.6256972e-02   3.4949519e-02   3.3371310e-02   3.7809788e-02   3.9602878e-02   4.1024152e-02   2.8666121e-02   3.8535608e-02   3.7199837e-02   3.7198446e-02   3.1020479e-02   3.1169952e-02   3.0353392e-02   2.9110304e-02   3.1199454e-02   2.9657738e-02   2.8495198e-02   3.2358337e-02   3.1273614e-02   3.0293712e-02   2.8122565e-02
   3.2838712e-02   2.8667361e-02   3.2140091e-02   3.1486565e-02   3.3936210e-02   3.3791222e-02   3.1902429e-02   2.9620809e-02   3.0325803e-02   2.9602659e-02   3.5990211e-02   3.4810932e-02   3.0559615e-02   3.3413322e-02   3.0894733e-02   2.8797373e-02   3.0421651e-02   3.2576368e-02   3.6733794e-02   3.5515096e-02   3.9043086e-02   3.2836003e-02   3.6296551e-02   3.2009421e-02   4.2736548e-02   3.7057682e-02   3.7894218e-02   3.5754911e-02   3.1491758e-02   0.0000000e+00   4.8217334e-02   4.1541285e-02   3.8642407e-02   3.7620174e-02   3.9876933e-02   3.7071134e-02   4.0291803e-02   3.7959339e-02   2.9980536e-02   3.1607838e-02   3.9159240e-02   3.7646907e-02   3.4661449e-02   4.1081134e-02   3.4157960e-02   3.9582660e-02   3.1671238e-02   3.4024201e-02   3.9166875e-02   3.7795011e-02   3.3865644e-02   2.9372030e-02   3.6394195e-02   2.8323963e-02   3.0201279e-02   2.9678495e-02   3.1517301e-02   2.8580078e-02   3.4595607e-02   3.0621859e-02   3.0648807e-02   3.0743061e-02   2.8698382e-02   2.9156062e-02   3.1027337e-02   2.8156369e-02   3.1953235e-02   3.6014446e-02   3.4334951e-02   3.4955356e-02   3.4040828e-02   3.2744859e-02   3.6513827e-02   3.4906379e-02   3.9928770e-02   2.7551549e-02   3.7519324e-02   3.7498018e-02   3.4144322e-02   2.9681443e-02   2.9046069e-02   2.7086571e-02   2.7199490e-02   3.0866601e-02   2.8779314e-02   2.5626519e-02   2.9930818e-02   3.1099614e-02   2.8473811e-02   2.6651757e-02
   4.6289926e-02   4.1998375e-02   4.7753987e-02   4.3638584e-02   4.9891501e-02   5.0531609e-02   4.7213676e-02   4.3992116e-02   4.6378418e-02   4.2980370e-02   5.1747531e-02   4.9158984e-02   4.5569611e-02   4.4487186e-02   4.4021087e-02   4.2577906e-02   4.8199512e-02   4.7557569e-02   5.0247756e-02   5.1751404e-02   6.0805930e-02   4.7919204e-02   5.0534890e-02   4.6684314e-02   5.9448237e-02   5.1472425e-02   5.1455021e-02   4.7282703e-02   4.6698293e-02   4.8217334e-02   0.0000000e+00   5.6756423e-02   5.0963561e-02   5.3626563e-02   5.5335325e-02   4.9771053e-02   5.1436905e-02   4.9407916e-02   4.3807115e-02   4.7425992e-02   5.3035083e-02   4.6702891e-02   5.0266837e-02   5.3996937e-02   4.9521499e-02   5.2657125e-02   4.5061119e-02   4.6003118e-02   5.1302845e-02   4.9427961e-02   5.0364741e-02   4.3707370e-02   5.3378939e-02   4.3233544e-02   4.3868871e-02   4.1678792e-02   4.5870528e-02   4.2464115e-02   4.7775766e-02   4.4491927e-02   4.4202063e-02   4.3665442e-02   4.4572382e-02   4.5006876e-02   5.0104376e-02   4.3705589e-02   4.5785495e-02   4.8969899e-02   4.7386357e-02   4.8430909e-02   5.1854483e-02   4.7835708e-02   5.1202660e-02   5.0807776e-02   5.7107525e-02   4.9414313e-02   5.4255454e-02   5.2809391e-02   5.2086531e-02   4.3053909e-02   4.5794788e-02   4.6201132e-02   4.6238855e-02   4.4750507e-02   4.5911116e-02   4.4520495e-02   4.5558832e-02   4.3884573e-02   4.4887648e-02   4.3122704e-02
   3.8137297e-02   3.9115250e-02   4.2934284e-02   4.1506931e-02   4.6858158e-02   4.8875758e-02   4.0368733e-02   4.0317597e-02   4.3391448e-02   3.6648681e-02   4.5650159e-02   4.8638682e-02   4.5219638e-02   4.1936440e-02   4.4455457e-02   4.0556945e-02   4.1185483e-02   4.3363864e-02   4.5193158e-02   4.7903730e-02   5.1353518e-02   4.4568964e-02   4.6758434e-02   4.5505575e-02   5.1241169e-02   4.6678571e-02   4.3447381e-02   4.7247907e-02   4.3272493e-02   4.1541285e-02   5.6756423e-02   0.0000000e+00   4.5697289e-02   4.9668969e-02   4.8347522e-02   5.5338175e-02   4.8826701e-02   5.1397820e-02   4.0590647e-02   4.3109128e-02   4.8134105e-02   4.1118089e-02   4.1850880e-02   4.8815558e-02   4.4273514e-02   4.8136860e-02   4.0722831e-02   4.3594546e-02   4.8658342e-02   4.5652867e-02   4.3424287e-02   3.9851324e-02   4.5823491e-02   3.8369334e-02   4.0133373e-02   4.2210023e-02   4.2693332e-02   4.0967469e-02   4.4924715e-02   4.2158536e-02   4.0512233e-02   4.0999577e-02   4.0373143e-02   4.0202808e-02   4.3732209e-02   3.9625612e-02   4.4476204e-02   4.6960419e-02   4.7093808e-02   4.4849702e-02   4.5980451e-02   4.4216432e-02   5.0415437e-02   4.8921573e-02   5.1431176e-02   4.5677771e-02   4.7125904e-02   4.8549514e-02   5.0110103e-02   4.6154424e-02   4.0772992e-02   4.0195900e-02   4.0091942e-02   3.8802383e-02   3.8863849e-02   3.8193169e-02   3.9483793e-02   4.1545222e-02   3.8339607e-02   3.5451693e-02
   3.5881516e-02   3.2263141e-02   3.6596311e-02   3.7038913e-02   4.1754482e-02   4.3159209e-02   3.8025039e-02   3.3551446e-02   3.5406827e-02   3.1493370e-02   3.9635700e-02   4.1986208e-02   3.9403517e-02   3.6497304e-02   3.7538610e-02   3.3654257e-02   3.9247894e-02   4.0770857e-02   4.1584010e-02   4.3168399e-02   5.0833882e-02   4.0689625e-02   4.2094054e-02   3.9615863e-02   4.9038978e-02   4.4839452e-02   4.0526329e-02   4.1295867e-02   3.8699226e-02   3.8642407e-02   5.0963561e-02   4.5697289e-02   0.0000000e+00   4.2875823e-02   4.4293838e-02   3.8913475e-02   4.1863398e-02   4.0698537e-02   3.4129738e-02   3.6718154e-02   4.5819039e-02   4.3677463e-02   3.8531659e-02   4.0846818e-02   3.7215523e-02   4.0793388e-02   3.5468292e-02   3.6251147e-02   4.0236707e-02   3.8692655e-02   3.5695871e-02   3.2577059e-02   3.8346298e-02   3.5400093e-02   3.5240146e-02   3.3569876e-02   3.3784916e-02   3.4014055e-02   3.8911262e-02   3.6389352e-02   3.6542583e-02   3.5210614e-02   3.5140584e-02   3.3298873e-02   3.8151571e-02   3.5670086e-02   4.1184662e-02   3.8740626e-02   3.8842920e-02   3.6489572e-02   4.1034511e-02   3.8743584e-02   4.4729362e-02   4.4052380e-02   4.3148848e-02   3.7933881e-02   3.9568336e-02   4.1814401e-02   3.8819714e-02   3.4972444e-02   3.3987001e-02   3.4105788e-02   3.4010407e-02   3.4240249e-02   3.3186931e-02   3.1519488e-02   3.5191088e-02   3.6271019e-02   3.5166322e-02   3.1544383e-02
   3.5233343e-02   3.4752295e-02   4.0082205e-02   3.7615631e-02   4.2994415e-02   4.2817407e-02   3.4625973e-02   3.1961256e-02   3.6283522e-02   3.5339723e-02   4.1765145e-02   4.2704922e-02   3.8374428e-02   3.2290059e-02   3.7576265e-02   3.5041552e-02   3.9128458e-02   3.8659122e-02   4.2526299e-02   4.3225432e-02   5.1425683e-02   4.2506544e-02   3.9589998e-02   3.7923999e-02   4.4707716e-02   4.5712060e-02   4.1082931e-02   3.9537696e-02   3.8401530e-02   3.7620174e-02   5.3626563e-02   4.9668969e-02   4.2875823e-02   0.0000000e+00   4.4486608e-02   3.6274515e-02   4.6366093e-02   4.1010760e-02   3.5928697e-02   3.9760010e-02   4.8644987e-02   4.3948639e-02   3.8809254e-02   4.6321030e-02   4.0833768e-02   4.5198531e-02   3.8348013e-02   3.6522857e-02   4.0965334e-02   4.0566356e-02   3.9699125e-02   3.3135346e-02   3.8423955e-02   3.3430220e-02   3.6050209e-02   3.5488430e-02   3.6168402e-02   3.3744497e-02   3.7562002e-02   3.6842552e-02   3.6951614e-02   3.6237100e-02   3.7286267e-02   3.3383519e-02   3.9129317e-02   3.6111734e-02   3.9591504e-02   4.2329728e-02   4.2238602e-02   3.9677010e-02   4.3877414e-02   3.8765325e-02   4.3052627e-02   4.3945558e-02   4.5284419e-02   4.3411449e-02   4.6140324e-02   4.5494835e-02   4.0993275e-02   3.2120786e-02   3.5176981e-02   3.4032175e-02   3.3551944e-02   3.7390013e-02   3.6124948e-02   3.4709595e-02   3.2722301e-02   3.5228566e-02   3.4724048e-02   3.1816722e-02
   3.6798372e-02   3.1518500e-02   3.5759756e-02   3.7233488e-02   4.2937054e-02   3.9110076e-02   3.7701761e-02   3.4251029e-02   3.5710351e-02   3.4642333e-02   3.9042145e-02   4.0575013e-02   3.8794868e-02   3.3010925e-02   3.6567796e-02   3.4757781e-02   3.9190601e-02   3.8689200e-02   4.1332480e-02   3.9827345e-02   4.7671792e-02   3.7749016e-02   4.6729257e-02   4.3739872e-02   5.0151921e-02   4.4982250e-02   4.3330469e-02   4.4806519e-02   4.2983909e-02   3.9876933e-02   5.5335325e-02   4.8347522e-02   4.4293838e-02   4.4486608e-02   0.0000000e+00   3.9476373e-02   3.7113520e-02   3.9796363e-02   3.1361958e-02   3.3769962e-02   4.5319386e-02   3.7555615e-02   3.9665875e-02   4.5139581e-02   3.9865284e-02   3.8868981e-02   3.4247439e-02   3.3210521e-02   3.6180925e-02   3.5406138e-02   3.8035774e-02   3.0772737e-02   3.6834843e-02   3.2201200e-02   3.4696726e-02   3.1439965e-02   3.7162761e-02   3.2640954e-02   3.6116795e-02   3.4202603e-02   3.5790469e-02   3.9447898e-02   4.0297240e-02   3.6412520e-02   3.7962525e-02   3.3521456e-02   3.2822076e-02   3.8074898e-02   3.7637426e-02   4.2564114e-02   4.5663890e-02   3.6422390e-02   3.9535904e-02   3.8986909e-02   4.3163059e-02   4.8366583e-02   4.5829747e-02   4.4423057e-02   3.8523590e-02   3.5642337e-02   3.4794630e-02   3.3944157e-02   3.5298080e-02   3.6671892e-02   3.1881830e-02   3.1508941e-02   3.3221839e-02   3.5353523e-02   3.9454067e-02   3.7685618e-02
   3.1434529e-02   3.3116913e-02   3.2923397e-02   3.0435730e-02   3.8117684e-02   3.8599749e-02   3.9430851e-02   3.0624895e-02   3.3672796e-02   2.7723036e-02   3.1768029e-02   3.8279287e-02   3.4005368e-02   2.9153961e-02   3.3549607e-02   3.3852193e-02   3.6714031e-02   3.2600242e-02   3.5085009e-02   3.6815196e-02   5.3174733e-02   3.8952510e-02   3.8738416e-02   3.4567940e-02   4.1987765e-02   4.3015905e-02   4.5727747e-02   4.3573542e-02   4.0475546e-02   3.7071134e-02   4.9771053e-02   5.5338175e-02   3.8913475e-02   3.6274515e-02   3.9476373e-02   0.0000000e+00   4.9699618e-02   4.0763666e-02   3.8776323e-02   3.8105335e-02   4.8576798e-02   4.9214584e-02   4.3301484e-02   4.0936525e-02   3.8738899e-02   4.4660891e-02   3.8875614e-02   3.8938127e-02   3.7775782e-02   4.2401407e-02   4.5102734e-02   4.6753473e-02   4.6664698e-02   3.5032410e-02   3.5933057e-02   3.5182147e-02   4.2136439e-02   3.7794033e-02   4.0412289e-02   3.6820998e-02   4.1722261e-02   4.2657264e-02   3.8004719e-02   3.6976497e-02   3.9775314e-02   3.5088389e-02   3.7360434e-02   4.0636291e-02   4.2433361e-02   4.4144200e-02   4.6054422e-02   3.8960025e-02   4.6898575e-02   3.9988059e-02   4.2461422e-02   3.5151752e-02   4.4924009e-02   4.3723972e-02   3.6923968e-02   3.2564031e-02   3.0807913e-02   3.4584138e-02   3.4861294e-02   3.0668043e-02   3.0910765e-02   3.3988181e-02   3.3862601e-02   3.5647542e-02   3.2877947e-02   3.0427518e-02
   3.2524098e-02   3.1501280e-02   3.6335697e-02   3.3457772e-02   4.2372842e-02   4.0434434e-02   3.4581039e-02   3.0966419e-02   3.2782651e-02   2.9393200e-02   3.7974128e-02   3.9520582e-02   3.7770404e-02   3.5342305e-02   3.7683675e-02   3.0659949e-02   3.5544060e-02   3.3403269e-02   3.7866770e-02   3.7781560e-02   4.6249885e-02   4.1500000e-02   4.0350732e-02   3.6800213e-02   4.6569813e-02   4.2991971e-02   3.5932708e-02   3.6445936e-02   3.7780113e-02   4.0291803e-02   5.1436905e-02   4.8826701e-02   4.1863398e-02   4.6366093e-02   3.7113520e-02   4.9699618e-02   0.0000000e+00   4.0373169e-02   3.7576772e-02   3.6347046e-02   4.3481453e-02   3.9787558e-02   3.6313878e-02   4.2770145e-02   3.8211554e-02   3.9809297e-02   3.2260830e-02   3.3547157e-02   3.7595838e-02   4.0233033e-02   3.9722991e-02   3.5983631e-02   4.2648321e-02   3.4265174e-02   3.3349583e-02   2.9830328e-02   3.0473836e-02   3.0378615e-02   3.7207073e-02   3.1977269e-02   3.4939211e-02   3.4578831e-02   3.6439707e-02   3.3178266e-02   3.4738971e-02   3.3389822e-02   3.4864377e-02   3.6100411e-02   3.6215157e-02   3.7179909e-02   3.8177719e-02   3.3956160e-02   3.9872639e-02   4.0055819e-02   4.1477836e-02   3.3194290e-02   4.2674216e-02   3.8887464e-02   3.8995183e-02   3.4963053e-02   3.1952733e-02   3.3803683e-02   3.2449050e-02   3.1892589e-02   3.2545464e-02   3.2601647e-02   3.5036941e-02   3.1783209e-02   3.0682016e-02   3.0950157e-02
   3.7865746e-02   3.5383684e-02   3.6770896e-02   3.4460514e-02   4.0559865e-02   4.0910656e-02   3.5638833e-02   3.3001122e-02   3.8794044e-02   3.1243381e-02   4.2868231e-02   3.8919207e-02   3.6562366e-02   3.8155532e-02   3.7451793e-02   3.3944626e-02   3.8167989e-02   3.7608693e-02   4.0318113e-02   3.9256754e-02   4.8199436e-02   4.2777071e-02   4.0886238e-02   3.5167091e-02   4.4777332e-02   4.2280711e-02   4.0908527e-02   4.2513350e-02   3.6244952e-02   3.7959339e-02   4.9407916e-02   5.1397820e-02   4.0698537e-02   4.1010760e-02   3.9796363e-02   4.0763666e-02   4.0373169e-02   0.0000000e+00   3.3442098e-02   3.5503736e-02   4.1187434e-02   3.9664289e-02   3.8070796e-02   4.0633129e-02   3.7535435e-02   4.2511919e-02   3.4662630e-02   3.3384037e-02   4.1034798e-02   3.6627469e-02   3.8954905e-02   3.2836923e-02   4.0062370e-02   3.4628502e-02   3.4809722e-02   3.4304604e-02   3.4389792e-02   3.4233397e-02   3.7398604e-02   3.5501876e-02   3.5504198e-02   3.4756898e-02   3.9595277e-02   3.3702266e-02   3.2755841e-02   3.2880534e-02   3.4976266e-02   3.8742850e-02   4.0016939e-02   4.0198334e-02   4.1224553e-02   3.7273887e-02   4.2363874e-02   4.2924481e-02   4.5219818e-02   3.8779274e-02   4.2752999e-02   3.8612689e-02   3.6480358e-02   3.7044720e-02   3.2931200e-02   3.3612631e-02   3.6007487e-02   3.5980959e-02   3.6477941e-02   3.5246198e-02   3.6627922e-02   3.4360999e-02   3.3123885e-02   3.3645459e-02
   2.8132118e-02   2.7303666e-02   3.2184359e-02   3.0965665e-02   3.7175262e-02   3.7905223e-02   3.1086660e-02   2.7942825e-02   3.3030549e-02   2.4682762e-02   3.3067095e-02   3.4129487e-02   3.0864715e-02   3.0519250e-02   3.2100907e-02   2.8288520e-02   2.9918204e-02   3.0692084e-02   3.4105372e-02   3.1338070e-02   3.6155926e-02   3.4775845e-02   3.3074908e-02   3.0830164e-02   3.6980270e-02   3.8112208e-02   3.6015648e-02   3.6679620e-02   2.9125432e-02   2.9980536e-02   4.3807115e-02   4.0590647e-02   3.4129738e-02   3.5928697e-02   3.1361958e-02   3.8776323e-02   3.7576772e-02   3.3442098e-02   0.0000000e+00   2.9593492e-02   3.3266087e-02   3.0886165e-02   3.2057371e-02   3.5668176e-02   3.2882985e-02   3.4696118e-02   2.9851270e-02   2.8828658e-02   3.0829541e-02   3.2087047e-02   3.1169422e-02   2.6074950e-02   3.3291995e-02   2.9282226e-02   2.9025602e-02   2.7894073e-02   3.0810861e-02   2.8153066e-02   3.2163300e-02   3.0403996e-02   2.8513364e-02   2.9514591e-02   3.0101325e-02   2.9573143e-02   3.4084141e-02   3.1103307e-02   3.3808129e-02   3.5913886e-02   3.4888350e-02   3.3544361e-02   3.4240312e-02   3.1742620e-02   3.8230133e-02   3.7249204e-02   3.9921122e-02   3.9941299e-02   3.2382651e-02   3.3185511e-02   3.2993899e-02   2.9796933e-02   2.9846143e-02   2.8492166e-02   2.7942859e-02   2.8336484e-02   2.8129701e-02   2.8624952e-02   2.9747945e-02   2.7735888e-02   2.8996784e-02   2.8018594e-02
   2.8440201e-02   2.7683178e-02   3.0046294e-02   2.9510181e-02   3.2517945e-02   3.2220082e-02   2.8553913e-02   2.7422399e-02   3.1013116e-02   2.6261737e-02   3.5399181e-02   3.3195455e-02   2.9878572e-02   2.8303222e-02   2.9489533e-02   2.6185199e-02   3.0117256e-02   3.2245124e-02   3.7476290e-02   3.7289892e-02   4.1853911e-02   3.5213848e-02   3.4440815e-02   3.2286430e-02   4.0583941e-02   4.1948221e-02   3.7814239e-02   3.8035096e-02   3.1627180e-02   3.1607838e-02   4.7425992e-02   4.3109128e-02   3.6718154e-02   3.9760010e-02   3.3769962e-02   3.8105335e-02   3.6347046e-02   3.5503736e-02   2.9593492e-02   0.0000000e+00   3.8538887e-02   3.4599793e-02   3.0634347e-02   3.4781392e-02   3.2688708e-02   3.7388919e-02   3.1653954e-02   3.1722329e-02   3.3560446e-02   3.2947844e-02   3.5060420e-02   2.8550456e-02   3.1613474e-02   2.8296065e-02   3.0441703e-02   2.9164454e-02   3.0093195e-02   2.7927384e-02   3.3258947e-02   3.2838490e-02   2.9236276e-02   3.2345656e-02   2.8666028e-02   2.7228593e-02   3.3149720e-02   3.0221693e-02   3.3481225e-02   3.6213777e-02   3.1220526e-02   3.1774719e-02   3.7163068e-02   3.1667206e-02   3.5425972e-02   3.6701961e-02   3.7404476e-02   4.0243562e-02   3.3345562e-02   3.5390456e-02   3.0011739e-02   3.0111682e-02   2.9835843e-02   2.8671474e-02   2.8637286e-02   2.6581885e-02   2.6977769e-02   2.6004058e-02   2.9515055e-02   3.0177303e-02   2.6866775e-02   2.4834544e-02
   4.1260279e-02   3.4898956e-02   3.9118635e-02   3.8079815e-02   4.7747248e-02   4.6772797e-02   4.0942684e-02   3.9502411e-02   4.1311140e-02   3.5748404e-02   4.1296007e-02   3.8429873e-02   3.6828177e-02   3.9411574e-02   4.0391251e-02   3.6426645e-02   3.7657245e-02   3.6993327e-02   4.1988716e-02   4.6200734e-02   4.9450506e-02   4.8611921e-02   4.3514096e-02   3.9827848e-02   4.8636765e-02   4.2356469e-02   4.3418565e-02   4.8568459e-02   3.9582481e-02   3.9159240e-02   5.3035083e-02   4.8134105e-02   4.5819039e-02   4.8644987e-02   4.5319386e-02   4.8576798e-02   4.3481453e-02   4.1187434e-02   3.3266087e-02   3.8538887e-02   0.0000000e+00   4.7557373e-02   4.0632859e-02   4.7613336e-02   3.8866443e-02   4.5336059e-02   4.0343516e-02   4.0809653e-02   4.1259214e-02   3.7479264e-02   4.2925770e-02   3.1784308e-02   3.9632203e-02   3.7543618e-02   3.2333596e-02   3.5600666e-02   3.7160955e-02   3.2834259e-02   3.7042162e-02   3.8236818e-02   3.1907593e-02   3.9504059e-02   3.9051988e-02   3.5380812e-02   4.1779544e-02   3.4531087e-02   3.7109982e-02   3.8936029e-02   3.7443415e-02   3.4976731e-02   4.3544118e-02   3.5684205e-02   4.0089958e-02   4.0008067e-02   4.4558718e-02   4.7316359e-02   4.5414516e-02   4.2673188e-02   3.5866673e-02   4.2441376e-02   3.8827989e-02   3.9784013e-02   3.7730833e-02   3.6958957e-02   3.7005616e-02   3.2622897e-02   3.2559470e-02   3.9339107e-02   3.5212258e-02   3.5021488e-02
   3.3712819e-02   3.0524722e-02   4.3292808e-02   3.6885270e-02   3.9334233e-02   3.7646315e-02   3.2952435e-02   2.8747475e-02   3.6096208e-02   3.3902661e-02   4.1664774e-02   3.8508970e-02   3.3174922e-02   3.1763912e-02   3.0413835e-02   3.1126547e-02   3.3316523e-02   4.1391643e-02   4.2497011e-02   4.2945161e-02   4.2860341e-02   4.2550284e-02   3.9049063e-02   3.4405564e-02   4.3076976e-02   4.3001475e-02   4.0985467e-02   4.5985237e-02   4.1069585e-02   3.7646907e-02   4.6702891e-02   4.1118089e-02   4.3677463e-02   4.3948639e-02   3.7555615e-02   4.9214584e-02   3.9787558e-02   3.9664289e-02   3.0886165e-02   3.4599793e-02   4.7557373e-02   0.0000000e+00   3.8469857e-02   4.3128368e-02   3.9381734e-02   4.0950561e-02   3.6199168e-02   3.6371454e-02   4.3581185e-02   3.6205182e-02   3.5349061e-02   3.0150108e-02   4.1532543e-02   3.0998807e-02   3.1542064e-02   2.8245295e-02   2.9939262e-02   3.0186598e-02   3.5585932e-02   3.1974200e-02   3.3227883e-02   3.1672508e-02   3.8780903e-02   3.5433244e-02   3.6475219e-02   3.1827784e-02   3.4419099e-02   3.7397071e-02   4.1349470e-02   4.2352930e-02   4.5323382e-02   4.3147349e-02   4.4743651e-02   3.8178513e-02   4.1308578e-02   3.9434943e-02   4.5459818e-02   4.6742955e-02   4.4000807e-02   3.9590931e-02   4.1537217e-02   3.5240619e-02   3.5312443e-02   3.7936794e-02   3.4444314e-02   3.4097520e-02   3.5392126e-02   4.0495900e-02   4.0822988e-02   3.4170950e-02
   3.2699075e-02   3.0566322e-02   3.3544262e-02   3.1849549e-02   3.9657528e-02   3.6302922e-02   3.3937073e-02   2.9903974e-02   3.1802342e-02   2.9675722e-02   3.5920444e-02   3.3840652e-02   3.3079315e-02   3.3463882e-02   3.3123467e-02   3.1354288e-02   3.5976274e-02   3.5589881e-02   3.8448009e-02   3.6998284e-02   4.2349552e-02   4.1536894e-02   3.8630141e-02   3.4018045e-02   4.2134767e-02   4.2117459e-02   3.9142889e-02   3.8526102e-02   3.4295502e-02   3.4661449e-02   5.0266837e-02   4.1850880e-02   3.8531659e-02   3.8809254e-02   3.9665875e-02   4.3301484e-02   3.6313878e-02   3.8070796e-02   3.2057371e-02   3.0634347e-02   4.0632859e-02   3.8469857e-02   0.0000000e+00   3.8232191e-02   3.7124197e-02   3.9807187e-02   3.1842708e-02   3.1091087e-02   3.6302997e-02   3.3947422e-02   3.4180758e-02   2.9393383e-02   3.6037569e-02   2.8866344e-02   3.2019784e-02   3.0674530e-02   3.2105215e-02   2.9365998e-02   3.3881790e-02   3.2174215e-02   3.0496476e-02   3.0743900e-02   3.1991460e-02   2.9419072e-02   3.2931099e-02   2.8829473e-02   3.3260614e-02   3.6646655e-02   3.5687109e-02   3.5311253e-02   3.8810443e-02   3.6165149e-02   3.7011413e-02   3.8225836e-02   3.9135623e-02   3.3831596e-02   3.7906945e-02   4.0871471e-02   3.4475164e-02   3.3306760e-02   3.0731781e-02   2.9648578e-02   3.2189736e-02   3.4257861e-02   3.0724419e-02   2.9750496e-02   3.0222805e-02   3.1059761e-02   3.1375649e-02   2.9775967e-02
   3.6995189e-02   3.4160777e-02   3.7883438e-02   3.5461200e-02   4.2028562e-02   3.7853272e-02   3.7378343e-02   3.3036541e-02   3.5397423e-02   2.9615905e-02   3.9244340e-02   3.8078924e-02   3.5999956e-02   3.6685585e-02   3.5392560e-02   3.3783780e-02   3.7667826e-02   3.5929807e-02   4.3177100e-02   4.2054773e-02   4.4220322e-02   4.3038534e-02   4.0628505e-02   3.8223165e-02   4.9305989e-02   4.5206216e-02   4.4085792e-02   4.4448985e-02   3.9859216e-02   4.1081134e-02   5.3996937e-02   4.8815558e-02   4.0846818e-02   4.6321030e-02   4.5139581e-02   4.0936525e-02   4.2770145e-02   4.0633129e-02   3.5668176e-02   3.4781392e-02   4.7613336e-02   4.3128368e-02   3.8232191e-02   0.0000000e+00   4.1024662e-02   4.4622150e-02   3.6664018e-02   3.6950666e-02   3.9753960e-02   3.7013037e-02   3.5690543e-02   3.3014392e-02   3.9106993e-02   3.5666097e-02   3.5190786e-02   3.2199573e-02   3.4436959e-02   3.3197212e-02   3.6227650e-02   3.4326929e-02   3.3494563e-02   3.4669391e-02   3.5573659e-02   3.1763020e-02   3.7373776e-02   3.4183663e-02   3.9579731e-02   3.9924337e-02   3.7854600e-02   3.9698504e-02   4.3388462e-02   3.7809190e-02   4.1109092e-02   4.1274663e-02   4.3702645e-02   3.8887490e-02   4.5731152e-02   4.3255491e-02   3.6920150e-02   3.5383567e-02   3.6237872e-02   3.5338281e-02   3.2884673e-02   3.3837612e-02   3.4267245e-02   3.1832394e-02   3.2073204e-02   3.3513185e-02   3.5267189e-02   3.3951753e-02
   3.4002118e-02   3.1021895e-02   3.2380009e-02   3.0556223e-02   3.8728741e-02   3.3815612e-02   3.2286543e-02   3.0187236e-02   3.3289992e-02   2.8279696e-02   3.6675551e-02   3.7286109e-02   3.4014472e-02   3.4161150e-02   3.1170407e-02   3.0848183e-02   3.4816921e-02   3.3379625e-02   3.8915491e-02   3.8076054e-02   4.3052713e-02   4.1246074e-02   3.7617118e-02   3.4060078e-02   4.1073247e-02   3.8924993e-02   3.8416510e-02   4.1030781e-02   3.8341267e-02   3.4157960e-02   4.9521499e-02   4.4273514e-02   3.7215523e-02   4.0833768e-02   3.9865284e-02   3.8738899e-02   3.8211554e-02   3.7535435e-02   3.2882985e-02   3.2688708e-02   3.8866443e-02   3.9381734e-02   3.7124197e-02   4.1024662e-02   0.0000000e+00   3.7444103e-02   3.0448400e-02   3.0610952e-02   3.8006289e-02   3.3802625e-02   3.3368667e-02   2.8450570e-02   3.7324264e-02   3.0825216e-02   3.1982936e-02   2.8760827e-02   3.2450134e-02   3.0130033e-02   3.4524071e-02   3.0835035e-02   3.2139080e-02   3.0606643e-02   3.3916368e-02   2.8205319e-02   3.3852839e-02   3.0203977e-02   3.6321306e-02   3.7824106e-02   3.6744801e-02   3.5442637e-02   4.0388668e-02   3.5443937e-02   3.7364394e-02   3.7940391e-02   4.1017773e-02   4.1418453e-02   4.2384236e-02   3.8839948e-02   3.1483201e-02   3.1257816e-02   3.4493924e-02   3.2005671e-02   3.1092007e-02   3.3125607e-02   3.0744374e-02   2.9739421e-02   2.6698816e-02   3.4304104e-02   2.9621111e-02   2.9417458e-02
   3.6134401e-02   3.5639229e-02   3.7921145e-02   3.5022568e-02   4.1600625e-02   3.8825707e-02   3.6753141e-02   3.2869073e-02   3.8388217e-02   3.4299988e-02   3.7854903e-02   4.0187073e-02   3.7374848e-02   3.6885708e-02   3.4582488e-02   3.3292057e-02   3.6337977e-02   3.5587119e-02   4.0952102e-02   4.2331263e-02   4.4763824e-02   3.9163803e-02   3.8438612e-02   3.9041525e-02   4.7814273e-02   4.0354789e-02   3.9458469e-02   4.2075698e-02   3.9863917e-02   3.9582660e-02   5.2657125e-02   4.8136860e-02   4.0793388e-02   4.5198531e-02   3.8868981e-02   4.4660891e-02   3.9809297e-02   4.2511919e-02   3.4696118e-02   3.7388919e-02   4.5336059e-02   4.0950561e-02   3.9807187e-02   4.4622150e-02   3.7444103e-02   0.0000000e+00   3.6221582e-02   3.5936324e-02   4.1544422e-02   3.7167460e-02   3.7570945e-02   3.1374629e-02   3.9994224e-02   3.3822293e-02   3.3288425e-02   3.0258088e-02   3.4216212e-02   3.2691968e-02   3.7485713e-02   3.7586391e-02   3.7889425e-02   3.6330569e-02   3.7084437e-02   3.2860970e-02   3.8154135e-02   3.4352425e-02   3.8330641e-02   4.3090021e-02   4.1847251e-02   3.8131617e-02   4.3626538e-02   3.7689992e-02   4.1939764e-02   4.2120395e-02   4.3401295e-02   4.4245244e-02   4.4424485e-02   4.0999198e-02   3.5148686e-02   3.6998224e-02   3.6085243e-02   3.4721328e-02   3.4815316e-02   3.6721883e-02   3.4955246e-02   3.1960699e-02   2.8768596e-02   3.3235635e-02   3.2967164e-02   3.1718263e-02
   2.9761287e-02   2.8481375e-02   3.1900023e-02   2.9450780e-02   3.5428840e-02   3.2847400e-02   3.0171810e-02   2.6688545e-02   3.0499541e-02   3.0544848e-02   3.2178014e-02   3.3493504e-02   3.1418450e-02   3.1657254e-02   2.8639127e-02   2.7637358e-02   3.4757687e-02   3.2055571e-02   3.3595761e-02   3.4936917e-02   4.0873884e-02   4.0759683e-02   3.3766258e-02   3.1499479e-02   4.2651274e-02   4.0975077e-02   3.8963636e-02   3.6421769e-02   3.2790272e-02   3.1671238e-02   4.5061119e-02   4.0722831e-02   3.5468292e-02   3.8348013e-02   3.4247439e-02   3.8875614e-02   3.2260830e-02   3.4662630e-02   2.9851270e-02   3.1653954e-02   4.0343516e-02   3.6199168e-02   3.1842708e-02   3.6664018e-02   3.0448400e-02   3.6221582e-02   0.0000000e+00   3.2707577e-02   3.5501568e-02   3.2388521e-02   3.2987733e-02   2.4519190e-02   3.0829697e-02   2.8288568e-02   3.0437526e-02   2.8094590e-02   2.9865830e-02   2.8212679e-02   3.0144682e-02   3.0103818e-02   2.9179135e-02   3.1593894e-02   3.1087076e-02   2.7425580e-02   3.3062944e-02   2.9054667e-02   3.2684039e-02   3.6308147e-02   3.5497122e-02   3.3617998e-02   3.8112118e-02   3.4814412e-02   3.7346342e-02   3.6931836e-02   3.5153280e-02   3.9933354e-02   4.0393647e-02   3.8177319e-02   3.0904062e-02   3.1525919e-02   2.9482401e-02   2.8099656e-02   2.9160632e-02   2.8559025e-02   2.7662097e-02   2.7474860e-02   3.2050431e-02   3.0613248e-02   2.7482012e-02   2.6426128e-02
   3.1347266e-02   3.0285849e-02   3.2659606e-02   3.1271682e-02   3.6020692e-02   3.5717884e-02   3.1306153e-02   2.7419543e-02   3.1417306e-02   2.9077688e-02   3.0929253e-02   3.6255031e-02   3.2933311e-02   3.2695427e-02   3.1714528e-02   3.0792691e-02   3.5396950e-02   3.1435311e-02   3.3828230e-02   3.6887367e-02   4.3958938e-02   3.3690749e-02   3.3397428e-02   3.1412547e-02   4.2739133e-02   3.8719524e-02   3.7411176e-02   3.4224076e-02   3.3939055e-02   3.4024201e-02   4.6003118e-02   4.3594546e-02   3.6251147e-02   3.6522857e-02   3.3210521e-02   3.8938127e-02   3.3547157e-02   3.3384037e-02   2.8828658e-02   3.1722329e-02   4.0809653e-02   3.6371454e-02   3.1091087e-02   3.6950666e-02   3.0610952e-02   3.5936324e-02   3.2707577e-02   0.0000000e+00   3.7188910e-02   3.2569335e-02   3.5945759e-02   2.7870166e-02   3.3611307e-02   3.0764007e-02   3.0748422e-02   2.7941729e-02   3.0568723e-02   3.0040903e-02   3.4512609e-02   3.3802306e-02   3.2516066e-02   3.2817457e-02   3.0776559e-02   2.9854412e-02   3.3720517e-02   3.0614215e-02   3.3094155e-02   3.5171089e-02   3.5252441e-02   3.4028739e-02   3.9623582e-02   3.3350361e-02   3.9092517e-02   3.8991974e-02   4.1668444e-02   3.7650546e-02   4.0320754e-02   3.8271477e-02   3.2381677e-02   3.2481816e-02   3.1022552e-02   3.1221481e-02   2.9581586e-02   3.0589783e-02   2.9035806e-02   2.7348002e-02   2.8716509e-02   2.9717781e-02   2.7518880e-02   2.6744235e-02
   3.3886461e-02   3.3906138e-02   3.4688108e-02   3.6230045e-02   3.8496391e-02   3.6539731e-02   3.3234827e-02   3.3325919e-02   3.7015033e-02   3.4423591e-02   3.7141289e-02   4.2741550e-02   3.9518925e-02   4.0502985e-02   3.7708465e-02   3.4664281e-02   4.0038666e-02   3.8463872e-02   4.0043530e-02   4.3959328e-02   4.6761778e-02   4.5633527e-02   4.0622720e-02   3.9133779e-02   4.7653107e-02   4.6404344e-02   4.0234757e-02   4.1985502e-02   4.0003933e-02   3.9166875e-02   5.1302845e-02   4.8658342e-02   4.0236707e-02   4.0965334e-02   3.6180925e-02   3.7775782e-02   3.7595838e-02   4.1034798e-02   3.0829541e-02   3.3560446e-02   4.1259214e-02   4.3581185e-02   3.6302997e-02   3.9753960e-02   3.8006289e-02   4.1544422e-02   3.5501568e-02   3.7188910e-02   0.0000000e+00   3.5335732e-02   3.9098757e-02   3.2190031e-02   4.1038969e-02   3.1819282e-02   3.4632372e-02   3.2418297e-02   3.5335920e-02   3.3108437e-02   3.7375588e-02   3.6627210e-02   3.4621515e-02   3.3590684e-02   3.2797658e-02   3.3263854e-02   3.5870224e-02   3.2474332e-02   3.4797725e-02   3.9883445e-02   3.8133794e-02   3.6187415e-02   4.0823937e-02   3.8311311e-02   3.9531931e-02   4.4709379e-02   4.4695373e-02   4.2326957e-02   4.2951524e-02   4.1374282e-02   3.8774945e-02   3.2752285e-02   3.4773323e-02   3.4457864e-02   3.4030642e-02   3.4114454e-02   3.4294204e-02   3.3190309e-02   3.2106848e-02   3.3992150e-02   3.3741877e-02   3.2560109e-02
   3.3520690e-02   3.2572241e-02   3.4342803e-02   3.5697318e-02   3.9685338e-02   3.7146244e-02   3.3964062e-02   3.1749241e-02   3.8271914e-02   3.1407710e-02   3.6033564e-02   4.0021128e-02   3.6863035e-02   3.3526454e-02   3.4318071e-02   3.1269202e-02   3.4022873e-02   3.4457537e-02   4.3959849e-02   3.9103098e-02   4.4311673e-02   3.8035790e-02   3.8016900e-02   3.5262933e-02   4.4032800e-02   4.1645044e-02   3.9157672e-02   3.8953183e-02   3.6657884e-02   3.7795011e-02   4.9427961e-02   4.5652867e-02   3.8692655e-02   4.0566356e-02   3.5406138e-02   4.2401407e-02   4.0233033e-02   3.6627469e-02   3.2087047e-02   3.2947844e-02   3.7479264e-02   3.6205182e-02   3.3947422e-02   3.7013037e-02   3.3802625e-02   3.7167460e-02   3.2388521e-02   3.2569335e-02   3.5335732e-02   0.0000000e+00   3.5009093e-02   2.9129726e-02   3.7167159e-02   2.8563639e-02   3.0989658e-02   2.8814738e-02   3.0734754e-02   2.8253993e-02   3.4745267e-02   3.1687557e-02   2.9710090e-02   3.0919573e-02   3.2644340e-02   2.8313419e-02   3.2672272e-02   2.9322094e-02   3.2480555e-02   3.5591124e-02   3.6566684e-02   3.6152312e-02   3.8215680e-02   3.2399833e-02   3.7014336e-02   3.7145019e-02   3.6647121e-02   3.6647850e-02   3.6812462e-02   4.0888937e-02   3.1279336e-02   3.1809301e-02   3.1155071e-02   2.9821169e-02   3.1144025e-02   3.1907024e-02   3.0006547e-02   2.9373784e-02   3.1298442e-02   3.3807037e-02   3.1907334e-02   3.0856055e-02
   3.3410325e-02   2.9957541e-02   3.3872766e-02   3.2073748e-02   3.8809404e-02   3.7353714e-02   3.2700878e-02   2.9391406e-02   3.6367177e-02   2.9702451e-02   3.7444370e-02   3.6604100e-02   3.5873807e-02   3.3818292e-02   3.1062821e-02   2.8806312e-02   3.4936575e-02   3.1712789e-02   3.8045220e-02   3.7889369e-02   4.4956380e-02   3.8588348e-02   3.5837003e-02   3.3956995e-02   4.2971827e-02   3.6520850e-02   3.8233793e-02   3.6881994e-02   3.4126119e-02   3.3865644e-02   5.0364741e-02   4.3424287e-02   3.5695871e-02   3.9699125e-02   3.8035774e-02   4.5102734e-02   3.9722991e-02   3.8954905e-02   3.1169422e-02   3.5060420e-02   4.2925770e-02   3.5349061e-02   3.4180758e-02   3.5690543e-02   3.3368667e-02   3.7570945e-02   3.2987733e-02   3.5945759e-02   3.9098757e-02   3.5009093e-02   0.0000000e+00   2.8498517e-02   3.6691617e-02   2.9940846e-02   3.1754139e-02   3.0565228e-02   3.3303986e-02   3.0523674e-02   3.5344382e-02   3.2347449e-02   3.1812761e-02   3.0213135e-02   3.1816595e-02   3.0792180e-02   3.5546601e-02   3.0583949e-02   3.5244956e-02   3.7816812e-02   3.5901811e-02   3.2431074e-02   4.0968311e-02   3.6352975e-02   3.8011228e-02   3.8862542e-02   3.7670650e-02   4.1027680e-02   3.6177777e-02   4.1183219e-02   3.4429130e-02   2.9629948e-02   3.0587589e-02   3.1035216e-02   3.0186086e-02   3.2407905e-02   3.0897686e-02   2.9115936e-02   3.1232814e-02   2.9695217e-02   2.9933403e-02   3.0697937e-02
   2.7275637e-02   2.6628499e-02   2.8485173e-02   2.7747821e-02   3.6729654e-02   2.8751513e-02   2.6399645e-02   2.3899497e-02   2.6651142e-02   2.3767500e-02   3.2987128e-02   3.2068091e-02   2.9890324e-02   2.8903023e-02   2.7027777e-02   2.5122558e-02   3.0687690e-02   2.8745800e-02   3.1848626e-02   3.3186432e-02   3.8216993e-02   4.1383248e-02   3.1383490e-02   3.0045075e-02   3.8988286e-02   3.1530713e-02   3.1954301e-02   3.2712585e-02   2.9041713e-02   2.9372030e-02   4.3707370e-02   3.9851324e-02   3.2577059e-02   3.3135346e-02   3.0772737e-02   4.6753473e-02   3.5983631e-02   3.2836923e-02   2.6074950e-02   2.8550456e-02   3.1784308e-02   3.0150108e-02   2.9393383e-02   3.3014392e-02   2.8450570e-02   3.1374629e-02   2.4519190e-02   2.7870166e-02   3.2190031e-02   2.9129726e-02   2.8498517e-02   0.0000000e+00   3.2842398e-02   2.7354070e-02   2.5491394e-02   2.3017133e-02   2.6541421e-02   2.7614865e-02   3.1839817e-02   2.6704214e-02   2.7386321e-02   2.5483114e-02   2.6416039e-02   2.5317695e-02   3.0555304e-02   2.7497384e-02   2.9130162e-02   3.6035799e-02   3.1664668e-02   3.0055337e-02   3.7173784e-02   3.1853195e-02   3.3033089e-02   3.3279177e-02   3.6033531e-02   4.0097920e-02   3.1246449e-02   3.3023309e-02   3.2355358e-02   2.9054023e-02   2.5353128e-02   2.6035678e-02   2.5333038e-02   2.5202139e-02   2.4382912e-02   2.5346625e-02   2.4882931e-02   2.4774634e-02   2.4744954e-02   2.3607412e-02
   3.9266253e-02   3.9315525e-02   4.0763126e-02   3.8795627e-02   4.7817562e-02   4.2092469e-02   4.1561581e-02   3.7452429e-02   3.9913315e-02   3.4999410e-02   4.2653063e-02   4.0562283e-02   4.2151682e-02   3.7839973e-02   3.7725381e-02   3.4823081e-02   4.3844263e-02   4.0971059e-02   4.0993588e-02   4.3837670e-02   4.6562826e-02   3.8464971e-02   3.9277992e-02   3.7456297e-02   4.9900095e-02   4.7759986e-02   4.2069349e-02   4.0339526e-02   3.8020413e-02   3.6394195e-02   5.3378939e-02   4.5823491e-02   3.8346298e-02   3.8423955e-02   3.6834843e-02   4.6664698e-02   4.2648321e-02   4.0062370e-02   3.3291995e-02   3.1613474e-02   3.9632203e-02   4.1532543e-02   3.6037569e-02   3.9106993e-02   3.7324264e-02   3.9994224e-02   3.0829697e-02   3.3611307e-02   4.1038969e-02   3.7167159e-02   3.6691617e-02   3.2842398e-02   0.0000000e+00   3.9937671e-02   3.6997921e-02   3.3539357e-02   3.5135741e-02   3.1949782e-02   4.0373786e-02   3.8091252e-02   3.7623544e-02   3.6581157e-02   3.5832470e-02   3.4556332e-02   3.8016754e-02   3.9504123e-02   4.2132025e-02   4.4822043e-02   4.1827785e-02   4.0311411e-02   4.4381458e-02   4.3042351e-02   4.7150253e-02   4.7154734e-02   4.3986937e-02   4.5300181e-02   4.0994023e-02   4.5610457e-02   4.2342184e-02   4.3162804e-02   3.9581132e-02   3.7920306e-02   3.8474692e-02   3.9243013e-02   3.9603479e-02   3.8269424e-02   3.3792924e-02   3.9559965e-02   4.0300645e-02   3.6056442e-02
   2.6205756e-02   2.4341943e-02   2.6858927e-02   2.6947264e-02   3.3121455e-02   2.8070350e-02   2.6991935e-02   2.2644929e-02   2.5760481e-02   2.2839392e-02   2.9499785e-02   3.0287506e-02   2.8403589e-02   2.7423807e-02   3.0587132e-02   2.4845249e-02   3.2670989e-02   2.8034584e-02   3.1389988e-02   3.2822066e-02   3.6699066e-02   2.8272580e-02   3.3811140e-02   2.9229115e-02   4.0051848e-02   3.3892335e-02   3.5930103e-02   2.8681197e-02   3.1534334e-02   2.8323963e-02   4.3233544e-02   3.8369334e-02   3.5400093e-02   3.3430220e-02   3.2201200e-02   3.5032410e-02   3.4265174e-02   3.4628502e-02   2.9282226e-02   2.8296065e-02   3.7543618e-02   3.0998807e-02   2.8866344e-02   3.5666097e-02   3.0825216e-02   3.3822293e-02   2.8288568e-02   3.0764007e-02   3.1819282e-02   2.8563639e-02   2.9940846e-02   2.7354070e-02   3.9937671e-02   0.0000000e+00   2.7481926e-02   2.4611060e-02   2.5837274e-02   2.4570811e-02   2.7852338e-02   2.8074172e-02   2.8507622e-02   2.5569957e-02   2.5354042e-02   2.4084312e-02   2.6750115e-02   2.5365208e-02   2.9321351e-02   3.3646472e-02   3.0119390e-02   3.2088457e-02   3.2987267e-02   2.8942859e-02   3.1142859e-02   3.5434986e-02   3.5071927e-02   3.3646743e-02   3.4423021e-02   3.3816079e-02   2.4267983e-02   2.6809249e-02   2.7651148e-02   2.5567299e-02   2.1729949e-02   2.4662148e-02   2.3220792e-02   2.3339770e-02   2.3597294e-02   2.1772134e-02   2.6148972e-02   2.3189243e-02
   2.8422702e-02   2.8076865e-02   3.0169156e-02   3.0139131e-02   3.8039170e-02   3.6404560e-02   3.0562604e-02   2.7066259e-02   3.0961219e-02   2.6138244e-02   3.3978765e-02   3.3869639e-02   3.2633822e-02   2.9963137e-02   3.0091356e-02   2.7590460e-02   3.5879958e-02   2.8611759e-02   3.3154741e-02   3.4225338e-02   3.6616259e-02   3.6042121e-02   3.4993076e-02   3.1375780e-02   4.1702403e-02   3.7263154e-02   3.5215425e-02   3.5191392e-02   3.2035381e-02   3.0201279e-02   4.3868871e-02   4.0133373e-02   3.5240146e-02   3.6050209e-02   3.4696726e-02   3.5933057e-02   3.3349583e-02   3.4809722e-02   2.9025602e-02   3.0441703e-02   3.2333596e-02   3.1542064e-02   3.2019784e-02   3.5190786e-02   3.1982936e-02   3.3288425e-02   3.0437526e-02   3.0748422e-02   3.4632372e-02   3.0989658e-02   3.1754139e-02   2.5491394e-02   3.6997921e-02   2.7481926e-02   0.0000000e+00   2.5842002e-02   2.8711046e-02   2.7051305e-02   3.2247003e-02   2.8618159e-02   2.9174801e-02   2.9368598e-02   2.9688785e-02   2.8691415e-02   3.2754279e-02   2.7956032e-02   3.0944450e-02   3.4967256e-02   3.2645691e-02   3.2838975e-02   3.6101208e-02   3.3083448e-02   3.4912363e-02   3.6054116e-02   3.6903378e-02   3.6133594e-02   3.8813048e-02   3.5047716e-02   2.8850575e-02   2.5819517e-02   2.9805441e-02   2.7636277e-02   2.6668186e-02   2.9153014e-02   2.7229114e-02   2.6147121e-02   2.5809507e-02   2.5217656e-02   2.8110000e-02   2.6711153e-02
   2.7365761e-02   2.6834088e-02   3.0255913e-02   2.9253510e-02   3.3960519e-02   3.3902194e-02   2.8566114e-02   2.3427767e-02   2.5692029e-02   2.3301855e-02   3.2762368e-02   3.1946080e-02   3.0032194e-02   3.0088447e-02   2.7310051e-02   2.4045381e-02   3.0470772e-02   2.8039131e-02   3.2283705e-02   3.2618274e-02   3.7794308e-02   3.6573186e-02   3.1791965e-02   2.9280482e-02   3.9498420e-02   3.5585108e-02   3.1209642e-02   3.2375303e-02   2.9869317e-02   2.9678495e-02   4.1678792e-02   4.2210023e-02   3.3569876e-02   3.5488430e-02   3.1439965e-02   3.5182147e-02   2.9830328e-02   3.4304604e-02   2.7894073e-02   2.9164454e-02   3.5600666e-02   2.8245295e-02   3.0674530e-02   3.2199573e-02   2.8760827e-02   3.0258088e-02   2.8094590e-02   2.7941729e-02   3.2418297e-02   2.8814738e-02   3.0565228e-02   2.3017133e-02   3.3539357e-02   2.4611060e-02   2.5842002e-02   0.0000000e+00   2.5291017e-02   2.5589753e-02   2.8838815e-02   2.5980415e-02   2.5847624e-02   2.7249108e-02   2.7494106e-02   2.4852284e-02   2.8643314e-02   2.6314213e-02   2.7655532e-02   3.3922448e-02   3.1636535e-02   3.2373420e-02   3.3142042e-02   2.8713920e-02   3.2495556e-02   3.4863306e-02   3.4210150e-02   3.7772707e-02   3.7432176e-02   3.3292745e-02   2.8673232e-02   2.3196683e-02   2.7863549e-02   2.4785455e-02   2.6371388e-02   2.8216116e-02   2.4491900e-02   2.5091181e-02   2.5527774e-02   2.5191687e-02   2.5343364e-02   2.3442277e-02
   3.1532565e-02   2.9652449e-02   3.4507279e-02   3.2496874e-02   3.8867523e-02   3.2047084e-02   2.9976296e-02   2.7347461e-02   3.0807412e-02   2.7342361e-02   3.4708242e-02   3.5787636e-02   3.2858271e-02   3.3142651e-02   2.9133670e-02   2.7639795e-02   3.0961000e-02   2.9470010e-02   3.3913654e-02   3.5843986e-02   4.0786513e-02   3.1034640e-02   3.6311440e-02   3.2301396e-02   4.2701155e-02   3.8857214e-02   3.6705358e-02   3.4063215e-02   3.1669408e-02   3.1517301e-02   4.5870528e-02   4.2693332e-02   3.3784916e-02   3.6168402e-02   3.7162761e-02   4.2136439e-02   3.0473836e-02   3.4389792e-02   3.0810861e-02   3.0093195e-02   3.7160955e-02   2.9939262e-02   3.2105215e-02   3.4436959e-02   3.2450134e-02   3.4216212e-02   2.9865830e-02   3.0568723e-02   3.5335920e-02   3.0734754e-02   3.3303986e-02   2.6541421e-02   3.5135741e-02   2.5837274e-02   2.8711046e-02   2.5291017e-02   0.0000000e+00   2.8939109e-02   3.3426404e-02   2.9895849e-02   2.7976630e-02   3.0555426e-02   3.0101629e-02   2.9440326e-02   3.2006798e-02   2.9655430e-02   3.2889506e-02   3.5786399e-02   3.2692778e-02   3.3010934e-02   3.6476775e-02   3.2077221e-02   3.8567430e-02   3.7538617e-02   3.7233307e-02   3.9757462e-02   3.7902496e-02   4.0299496e-02   3.3167213e-02   2.8068698e-02   3.0438128e-02   2.7716880e-02   2.7231762e-02   2.8188663e-02   2.7637263e-02   2.7549152e-02   2.7872157e-02   2.7231479e-02   2.7747754e-02   2.6454005e-02
   2.8393049e-02   2.7263043e-02   3.0264823e-02   2.8565632e-02   3.7571768e-02   2.9628782e-02   2.9805789e-02   2.5762592e-02   2.7614761e-02   2.3450712e-02   3.1755978e-02   3.0697000e-02   2.9672991e-02   3.1503800e-02   2.8908930e-02   2.5569453e-02   3.0298329e-02   2.8212206e-02   3.1886116e-02   3.1823510e-02   3.4927278e-02   3.4654506e-02   3.0292151e-02   3.0702038e-02   4.0901071e-02   3.3953215e-02   3.1231913e-02   3.0654159e-02   2.7445663e-02   2.8580078e-02   4.2464115e-02   4.0967469e-02   3.4014055e-02   3.3744497e-02   3.2640954e-02   3.7794033e-02   3.0378615e-02   3.4233397e-02   2.8153066e-02   2.7927384e-02   3.2834259e-02   3.0186598e-02   2.9365998e-02   3.3197212e-02   3.0130033e-02   3.2691968e-02   2.8212679e-02   3.0040903e-02   3.3108437e-02   2.8253993e-02   3.0523674e-02   2.7614865e-02   3.1949782e-02   2.4570811e-02   2.7051305e-02   2.5589753e-02   2.8939109e-02   0.0000000e+00   3.1957780e-02   2.8696152e-02   2.5991495e-02   2.9902953e-02   2.8830926e-02   2.6767315e-02   3.1521365e-02   2.6890181e-02   3.1519949e-02   3.3768155e-02   3.0860180e-02   3.4191659e-02   3.5336361e-02   3.0788747e-02   3.5346187e-02   3.6334210e-02   3.6662554e-02   3.5129694e-02   3.4832789e-02   3.3540532e-02   2.9309488e-02   2.9641950e-02   2.8431194e-02   2.6244377e-02   2.7342185e-02   2.5325754e-02   2.5767441e-02   2.5288603e-02   2.8904980e-02   2.4669403e-02   2.5154118e-02   2.4574322e-02
   3.2615891e-02   3.1765511e-02   3.3543451e-02   3.1533893e-02   4.1038901e-02   3.6299033e-02   3.2749316e-02   2.8768643e-02   3.3605017e-02   3.0005607e-02   3.8914173e-02   3.7995117e-02   3.6105585e-02   3.3527615e-02   3.3487018e-02   3.0420701e-02   3.7159938e-02   3.3035728e-02   3.7994490e-02   3.6365552e-02   4.0845897e-02   4.3397887e-02   3.8733974e-02   3.4780447e-02   4.4951352e-02   4.0274216e-02   3.8981423e-02   3.7025411e-02   3.4968025e-02   3.4595607e-02   4.7775766e-02   4.4924715e-02   3.8911262e-02   3.7562002e-02   3.6116795e-02   4.0412289e-02   3.7207073e-02   3.7398604e-02   3.2163300e-02   3.3258947e-02   3.7042162e-02   3.5585932e-02   3.3881790e-02   3.6227650e-02   3.4524071e-02   3.7485713e-02   3.0144682e-02   3.4512609e-02   3.7375588e-02   3.4745267e-02   3.5344382e-02   3.1839817e-02   4.0373786e-02   2.7852338e-02   3.2247003e-02   2.8838815e-02   3.3426404e-02   3.1957780e-02   0.0000000e+00   3.2628300e-02   3.2193142e-02   3.2846878e-02   3.3251843e-02   3.1635589e-02   3.6488518e-02   3.0687804e-02   3.4161663e-02   3.7995171e-02   3.5311961e-02   3.9397358e-02   3.8184738e-02   3.4881627e-02   3.9694251e-02   4.2140048e-02   4.5342546e-02   4.7577515e-02   4.0499149e-02   4.1365379e-02   3.3042978e-02   3.3740911e-02   3.3991031e-02   3.2027590e-02   3.1113231e-02   3.3084273e-02   3.0495283e-02   2.9497190e-02   3.1460911e-02   3.2020209e-02   2.9833316e-02   2.8517949e-02
   2.9409520e-02   2.8684642e-02   3.1635466e-02   2.9451040e-02   3.6954746e-02   3.0291827e-02   3.0711822e-02   2.6798706e-02   3.1800233e-02   2.8916685e-02   3.1029604e-02   3.6556202e-02   3.3316844e-02   3.2585899e-02   3.1457936e-02   2.6872271e-02   3.5493382e-02   2.9961192e-02   3.5750431e-02   3.3459150e-02   3.8163669e-02   3.7652406e-02   3.4840641e-02   3.3430248e-02   4.4299033e-02   3.6754936e-02   3.6133199e-02   3.3009482e-02   3.2728823e-02   3.0621859e-02   4.4491927e-02   4.2158536e-02   3.6389352e-02   3.6842552e-02   3.4202603e-02   3.6820998e-02   3.1977269e-02   3.5501876e-02   3.0403996e-02   3.2838490e-02   3.8236818e-02   3.1974200e-02   3.2174215e-02   3.4326929e-02   3.0835035e-02   3.7586391e-02   3.0103818e-02   3.3802306e-02   3.6627210e-02   3.1687557e-02   3.2347449e-02   2.6704214e-02   3.8091252e-02   2.8074172e-02   2.8618159e-02   2.5980415e-02   2.9895849e-02   2.8696152e-02   3.2628300e-02   0.0000000e+00   2.9595818e-02   3.0182442e-02   3.1766506e-02   2.8432268e-02   3.3248757e-02   2.8908325e-02   3.1889046e-02   3.4637412e-02   3.3983055e-02   3.6147686e-02   3.4992058e-02   3.0246516e-02   3.3368904e-02   3.7265806e-02   3.8900798e-02   3.9837711e-02   3.7995421e-02   4.0232307e-02   2.9689070e-02   3.1041313e-02   3.1261229e-02   2.8713176e-02   2.5524032e-02   2.9359636e-02   2.6315498e-02   2.6551521e-02   2.6951937e-02   2.7312614e-02   2.8430191e-02   2.6054905e-02
   2.7984807e-02   2.7514533e-02   2.9181678e-02   2.9798524e-02   3.7382927e-02   3.4512737e-02   3.0618594e-02   2.8135475e-02   3.2691879e-02   3.0461878e-02   3.3592184e-02   3.6501945e-02   3.2272522e-02   2.8408152e-02   2.9977117e-02   2.7913849e-02   3.2428961e-02   3.0130998e-02   3.4509262e-02   3.3950557e-02   3.5547279e-02   4.0987084e-02   3.7292246e-02   3.1583337e-02   4.1725081e-02   3.5692418e-02   3.4117242e-02   3.3786198e-02   3.1664372e-02   3.0648807e-02   4.4202063e-02   4.0512233e-02   3.6542583e-02   3.6951614e-02   3.5790469e-02   4.1722261e-02   3.4939211e-02   3.5504198e-02   2.8513364e-02   2.9236276e-02   3.1907593e-02   3.3227883e-02   3.0496476e-02   3.3494563e-02   3.2139080e-02   3.7889425e-02   2.9179135e-02   3.2516066e-02   3.4621515e-02   2.9710090e-02   3.1812761e-02   2.7386321e-02   3.7623544e-02   2.8507622e-02   2.9174801e-02   2.5847624e-02   2.7976630e-02   2.5991495e-02   3.2193142e-02   2.9595818e-02   0.0000000e+00   2.7948276e-02   2.8453442e-02   2.7349400e-02   3.2910217e-02   2.8654602e-02   2.9879842e-02   3.5605213e-02   3.2732264e-02   3.2831130e-02   3.6059209e-02   2.9410648e-02   3.3634383e-02   3.4229065e-02   3.5996217e-02   3.4708990e-02   3.7738332e-02   3.8289150e-02   3.1416610e-02   2.6890348e-02   2.9420830e-02   2.6709550e-02   2.5193454e-02   2.7699853e-02   2.5538724e-02   2.4864812e-02   2.4381658e-02   2.6885832e-02   2.7865937e-02   2.6053465e-02
   2.8847286e-02   2.9309916e-02   3.1171113e-02   3.2208998e-02   3.6810619e-02   3.4465490e-02   2.9388797e-02   2.7115012e-02   3.5019862e-02   3.0211818e-02   3.2966081e-02   3.4332489e-02   3.1757716e-02   2.7506651e-02   2.8899930e-02   2.6564354e-02   3.3268160e-02   2.9827176e-02   3.2458278e-02   3.3811106e-02   3.7903479e-02   3.8711792e-02   3.5591195e-02   3.2271730e-02   4.2420989e-02   3.7523129e-02   3.1927959e-02   3.4711455e-02   3.1042918e-02   3.0743061e-02   4.3665442e-02   4.0999577e-02   3.5210614e-02   3.6237100e-02   3.9447898e-02   4.2657264e-02   3.4578831e-02   3.4756898e-02   2.9514591e-02   3.2345656e-02   3.9504059e-02   3.1672508e-02   3.0743900e-02   3.4669391e-02   3.0606643e-02   3.6330569e-02   3.1593894e-02   3.2817457e-02   3.3590684e-02   3.0919573e-02   3.0213135e-02   2.5483114e-02   3.6581157e-02   2.5569957e-02   2.9368598e-02   2.7249108e-02   3.0555426e-02   2.9902953e-02   3.2846878e-02   3.0182442e-02   2.7948276e-02   0.0000000e+00   3.0559732e-02   2.9045792e-02   3.1516059e-02   2.9835522e-02   3.1287524e-02   3.4521174e-02   3.4158078e-02   3.4534496e-02   3.2007898e-02   2.8226798e-02   3.3347608e-02   3.6400152e-02   3.8787438e-02   3.2996656e-02   3.8528912e-02   3.8033966e-02   3.1711025e-02   2.9872453e-02   2.8323911e-02   2.8721371e-02   2.7034945e-02   3.0186270e-02   2.7019303e-02   2.6487958e-02   2.6233969e-02   2.5369806e-02   2.7662457e-02   2.4818027e-02
   2.9312865e-02   2.9758782e-02   3.1509328e-02   3.1423614e-02   3.5018952e-02   3.4524499e-02   3.1432457e-02   2.7381615e-02   3.4953502e-02   2.8673157e-02   3.3003970e-02   3.3244064e-02   3.2236314e-02   3.0767233e-02   2.9566428e-02   2.8300642e-02   3.2258035e-02   3.2209104e-02   3.5088749e-02   3.6308499e-02   4.2266554e-02   3.6637462e-02   3.4668728e-02   3.2616468e-02   4.4182807e-02   3.8449011e-02   3.6013554e-02   3.4795918e-02   3.1760478e-02   2.8698382e-02   4.4572382e-02   4.0373143e-02   3.5140584e-02   3.7286267e-02   4.0297240e-02   3.8004719e-02   3.6439707e-02   3.9595277e-02   3.0101325e-02   2.8666028e-02   3.9051988e-02   3.8780903e-02   3.1991460e-02   3.5573659e-02   3.3916368e-02   3.7084437e-02   3.1087076e-02   3.0776559e-02   3.2797658e-02   3.2644340e-02   3.1816595e-02   2.6416039e-02   3.5832470e-02   2.5354042e-02   2.9688785e-02   2.7494106e-02   3.0101629e-02   2.8830926e-02   3.3251843e-02   3.1766506e-02   2.8453442e-02   3.0559732e-02   0.0000000e+00   2.8212272e-02   3.1682709e-02   3.0598687e-02   3.1523022e-02   3.7563046e-02   3.4882415e-02   3.4165444e-02   3.5708822e-02   3.5042306e-02   3.5954141e-02   3.5528319e-02   3.3567395e-02   3.9635329e-02   3.6724344e-02   3.8438010e-02   3.4885659e-02   3.2313413e-02   2.9386835e-02   2.8303457e-02   2.7070421e-02   3.1370602e-02   2.8708759e-02   2.6512820e-02   2.6956735e-02   3.0064158e-02   3.1282656e-02   2.8555766e-02
   2.6411649e-02   2.8239094e-02   3.1573008e-02   2.8742671e-02   3.2766152e-02   3.1264361e-02   2.8721537e-02   2.6655879e-02   2.9773281e-02   2.4449292e-02   2.8920136e-02   3.1431429e-02   3.2515062e-02   2.6108564e-02   2.8143520e-02   2.3805514e-02   2.9290105e-02   2.7765356e-02   3.3131269e-02   3.1858109e-02   3.7833933e-02   3.1606070e-02   3.4503969e-02   3.1869834e-02   3.9932095e-02   3.8442717e-02   3.2950438e-02   3.2228299e-02   3.0984346e-02   2.9156062e-02   4.5006876e-02   4.0202808e-02   3.3298873e-02   3.3383519e-02   3.6412520e-02   3.6976497e-02   3.3178266e-02   3.3702266e-02   2.9573143e-02   2.7228593e-02   3.5380812e-02   3.5433244e-02   2.9419072e-02   3.1763020e-02   2.8205319e-02   3.2860970e-02   2.7425580e-02   2.9854412e-02   3.3263854e-02   2.8313419e-02   3.0792180e-02   2.5317695e-02   3.4556332e-02   2.4084312e-02   2.8691415e-02   2.4852284e-02   2.9440326e-02   2.6767315e-02   3.1635589e-02   2.8432268e-02   2.7349400e-02   2.9045792e-02   2.8212272e-02   0.0000000e+00   3.0638948e-02   2.9390912e-02   3.2560781e-02   3.7265241e-02   3.5491664e-02   3.3030187e-02   3.8881359e-02   3.0957025e-02   3.5839495e-02   3.6607976e-02   3.8126592e-02   3.8899316e-02   3.5996479e-02   3.4930242e-02   3.3531801e-02   3.1402063e-02   2.9191999e-02   2.8303174e-02   2.8041344e-02   3.1746098e-02   2.7288457e-02   2.7355613e-02   2.4482757e-02   2.6922912e-02   2.6974124e-02   2.5041795e-02
   3.2663166e-02   3.0314608e-02   3.5290082e-02   3.0699341e-02   3.7065183e-02   3.6746283e-02   3.2100311e-02   3.0309603e-02   3.4104858e-02   3.0911464e-02   3.5752373e-02   4.0768201e-02   3.4741301e-02   3.3439041e-02   3.2512231e-02   2.9474638e-02   3.2878945e-02   3.1453341e-02   3.7553964e-02   3.7870916e-02   4.0738265e-02   3.6933221e-02   3.6735542e-02   3.3849978e-02   4.3905183e-02   3.9161719e-02   3.5594706e-02   3.4928454e-02   3.3826639e-02   3.1027337e-02   5.0104376e-02   4.3732209e-02   3.8151571e-02   3.9129317e-02   3.7962525e-02   3.9775314e-02   3.4738971e-02   3.2755841e-02   3.4084141e-02   3.3149720e-02   4.1779544e-02   3.6475219e-02   3.2931099e-02   3.7373776e-02   3.3852839e-02   3.8154135e-02   3.3062944e-02   3.3720517e-02   3.5870224e-02   3.2672272e-02   3.5546601e-02   3.0555304e-02   3.8016754e-02   2.6750115e-02   3.2754279e-02   2.8643314e-02   3.2006798e-02   3.1521365e-02   3.6488518e-02   3.3248757e-02   3.2910217e-02   3.1516059e-02   3.1682709e-02   3.0638948e-02   0.0000000e+00   3.2723251e-02   3.4812475e-02   3.8916227e-02   3.7524738e-02   3.6177043e-02   4.0261814e-02   3.4533601e-02   3.7829486e-02   4.0183301e-02   3.8097440e-02   3.5986661e-02   3.9191433e-02   3.7821026e-02   3.2025927e-02   3.5442350e-02   3.2300750e-02   2.9753354e-02   2.9383798e-02   3.2849441e-02   2.9726291e-02   3.0150259e-02   3.1397137e-02   3.0682850e-02   3.1661883e-02   2.9344223e-02
   2.8772879e-02   2.6616987e-02   3.0193602e-02   2.8848567e-02   3.4892127e-02   3.5212888e-02   2.9490369e-02   2.6853349e-02   3.0019572e-02   2.4496003e-02   3.2056705e-02   3.4603632e-02   3.0368287e-02   2.9724785e-02   2.9107631e-02   2.6457449e-02   3.0186283e-02   2.7898027e-02   3.1359800e-02   3.2458080e-02   3.8981746e-02   3.2181976e-02   3.2717963e-02   3.0037695e-02   4.1243024e-02   3.5176663e-02   3.2328651e-02   3.0916379e-02   3.1503129e-02   2.8156369e-02   4.3705589e-02   3.9625612e-02   3.5670086e-02   3.6111734e-02   3.3521456e-02   3.5088389e-02   3.3389822e-02   3.2880534e-02   3.1103307e-02   3.0221693e-02   3.4531087e-02   3.1827784e-02   2.8829473e-02   3.4183663e-02   3.0203977e-02   3.4352425e-02   2.9054667e-02   3.0614215e-02   3.2474332e-02   2.9322094e-02   3.0583949e-02   2.7497384e-02   3.9504123e-02   2.5365208e-02   2.7956032e-02   2.6314213e-02   2.9655430e-02   2.6890181e-02   3.0687804e-02   2.8908325e-02   2.8654602e-02   2.9835522e-02   3.0598687e-02   2.9390912e-02   3.2723251e-02   0.0000000e+00   3.0223756e-02   3.3945796e-02   3.0734867e-02   3.0834132e-02   3.3182940e-02   2.7245734e-02   3.5784355e-02   3.6042354e-02   3.6466756e-02   2.8897280e-02   3.6529709e-02   3.8568310e-02   2.8410685e-02   2.7620963e-02   2.8783659e-02   2.7495188e-02   2.7635311e-02   2.8073126e-02   2.7832449e-02   2.6715400e-02   2.7427950e-02   2.5263399e-02   2.6371185e-02   2.4410857e-02
   3.1001757e-02   3.1792437e-02   3.3602815e-02   3.1491278e-02   4.1455295e-02   3.7509417e-02   3.2574125e-02   2.9811376e-02   3.4648417e-02   2.8073227e-02   3.4956308e-02   3.9313561e-02   3.3956751e-02   3.5080418e-02   3.3281204e-02   2.8529187e-02   3.1300721e-02   3.0011092e-02   3.5804088e-02   3.5860004e-02   4.0258038e-02   3.7445464e-02   3.8042101e-02   3.3355103e-02   4.1593726e-02   4.0067686e-02   3.6558098e-02   3.3211577e-02   3.3816183e-02   3.1953235e-02   4.5785495e-02   4.4476204e-02   4.1184662e-02   3.9591504e-02   3.2822076e-02   3.7360434e-02   3.4864377e-02   3.4976266e-02   3.3808129e-02   3.3481225e-02   3.7109982e-02   3.4419099e-02   3.3260614e-02   3.9579731e-02   3.6321306e-02   3.8330641e-02   3.2684039e-02   3.3094155e-02   3.4797725e-02   3.2480555e-02   3.5244956e-02   2.9130162e-02   4.2132025e-02   2.9321351e-02   3.0944450e-02   2.7655532e-02   3.2889506e-02   3.1519949e-02   3.4161663e-02   3.1889046e-02   2.9879842e-02   3.1287524e-02   3.1523022e-02   3.2560781e-02   3.4812475e-02   3.0223756e-02   0.0000000e+00   3.8813879e-02   3.8723939e-02   3.6388059e-02   3.7932131e-02   3.3342661e-02   4.0034485e-02   3.7310143e-02   3.5551039e-02   4.1086735e-02   4.3560591e-02   4.0296359e-02   3.7365321e-02   3.3229260e-02   3.1658692e-02   3.0807151e-02   2.9924588e-02   3.1072176e-02   3.0417205e-02   3.0178282e-02   2.8962462e-02   2.9870590e-02   3.0439377e-02   2.8018783e-02
   3.4754997e-02   3.4201642e-02   3.7061044e-02   3.4401582e-02   3.7919154e-02   4.3397095e-02   3.6170731e-02   3.4687025e-02   3.6888051e-02   3.3034465e-02   3.9065901e-02   4.0372508e-02   3.7038345e-02   3.7276712e-02   3.8190832e-02   3.3526419e-02   3.7266987e-02   3.4786778e-02   4.0180997e-02   4.0798787e-02   4.1790401e-02   4.0975345e-02   4.1161431e-02   3.6741540e-02   4.6022436e-02   4.3360798e-02   3.8495895e-02   4.0883590e-02   3.6838438e-02   3.6014446e-02   4.8969899e-02   4.6960419e-02   3.8740626e-02   4.2329728e-02   3.8074898e-02   4.0636291e-02   3.6100411e-02   3.8742850e-02   3.5913886e-02   3.6213777e-02   3.8936029e-02   3.7397071e-02   3.6646655e-02   3.9924337e-02   3.7824106e-02   4.3090021e-02   3.6308147e-02   3.5171089e-02   3.9883445e-02   3.5591124e-02   3.7816812e-02   3.6035799e-02   4.4822043e-02   3.3646472e-02   3.4967256e-02   3.3922448e-02   3.5786399e-02   3.3768155e-02   3.7995171e-02   3.4637412e-02   3.5605213e-02   3.4521174e-02   3.7563046e-02   3.7265241e-02   3.8916227e-02   3.3945796e-02   3.8813879e-02   0.0000000e+00   4.2147129e-02   3.9888944e-02   4.3357505e-02   3.6165485e-02   4.3526712e-02   4.1984570e-02   4.0890603e-02   4.6138342e-02   4.6839370e-02   4.4689532e-02   3.8920599e-02   3.9117298e-02   3.5707022e-02   3.2350153e-02   3.3647255e-02   3.5170804e-02   3.4088234e-02   3.2006866e-02   3.1729097e-02   3.2988372e-02   3.5021227e-02   3.2582127e-02
   3.2874917e-02   3.1950243e-02   3.3950892e-02   3.2125238e-02   3.5796263e-02   4.0621876e-02   3.2350633e-02   3.0498873e-02   3.2185089e-02   2.9469716e-02   3.9752698e-02   3.7228513e-02   3.2986153e-02   3.4536080e-02   3.5971346e-02   3.2537232e-02   3.4079791e-02   3.2282617e-02   3.6798918e-02   3.9171289e-02   3.9921005e-02   3.6378633e-02   3.8181915e-02   3.6800654e-02   4.8480879e-02   4.3159989e-02   3.2771718e-02   3.9454306e-02   3.2844982e-02   3.4334951e-02   4.7386357e-02   4.7093808e-02   3.8842920e-02   4.2238602e-02   3.7637426e-02   4.2433361e-02   3.6215157e-02   4.0016939e-02   3.4888350e-02   3.1220526e-02   3.7443415e-02   4.1349470e-02   3.5687109e-02   3.7854600e-02   3.6744801e-02   4.1847251e-02   3.5497122e-02   3.5252441e-02   3.8133794e-02   3.6566684e-02   3.5901811e-02   3.1664668e-02   4.1827785e-02   3.0119390e-02   3.2645691e-02   3.1636535e-02   3.2692778e-02   3.0860180e-02   3.5311961e-02   3.3983055e-02   3.2732264e-02   3.4158078e-02   3.4882415e-02   3.5491664e-02   3.7524738e-02   3.0734867e-02   3.8723939e-02   4.2147129e-02   0.0000000e+00   3.7599139e-02   4.2886366e-02   3.3594500e-02   4.0553035e-02   4.0362999e-02   4.2020192e-02   3.7170991e-02   4.3975222e-02   4.3074603e-02   3.8175127e-02   3.5099510e-02   3.5503316e-02   3.1935133e-02   2.9955366e-02   3.2144157e-02   3.3349713e-02   3.0774214e-02   3.0945100e-02   2.9711012e-02   3.1681603e-02   2.9290943e-02
   3.0020657e-02   3.2886172e-02   3.5957334e-02   3.2655250e-02   3.8670893e-02   3.8832107e-02   3.2711765e-02   2.8794915e-02   3.2335471e-02   3.0229766e-02   3.6805096e-02   3.4674866e-02   3.4240427e-02   3.4385276e-02   3.5720410e-02   3.3679607e-02   3.7869565e-02   3.4573458e-02   4.0952263e-02   4.5506264e-02   4.5061553e-02   4.4714571e-02   4.0155738e-02   3.8000564e-02   4.8815006e-02   4.3579302e-02   3.7819297e-02   3.9714853e-02   3.6256972e-02   3.4955356e-02   4.8430909e-02   4.4849702e-02   3.6489572e-02   3.9677010e-02   4.2564114e-02   4.4144200e-02   3.7179909e-02   4.0198334e-02   3.3544361e-02   3.1774719e-02   3.4976731e-02   4.2352930e-02   3.5311253e-02   3.9698504e-02   3.5442637e-02   3.8131617e-02   3.3617998e-02   3.4028739e-02   3.6187415e-02   3.6152312e-02   3.2431074e-02   3.0055337e-02   4.0311411e-02   3.2088457e-02   3.2838975e-02   3.2373420e-02   3.3010934e-02   3.4191659e-02   3.9397358e-02   3.6147686e-02   3.2831130e-02   3.4534496e-02   3.4165444e-02   3.3030187e-02   3.6177043e-02   3.0834132e-02   3.6388059e-02   3.9888944e-02   3.7599139e-02   0.0000000e+00   3.9150848e-02   3.5813628e-02   4.1346516e-02   4.2042911e-02   4.0693741e-02   3.7364658e-02   3.9626627e-02   4.1527677e-02   3.6229877e-02   3.5204064e-02   3.2766213e-02   3.0181872e-02   2.6323265e-02   2.9395466e-02   2.9495199e-02   2.7588631e-02   2.5768057e-02   2.6136768e-02   2.8294832e-02   2.8920296e-02
   3.5715533e-02   3.4879344e-02   3.7273344e-02   3.5253030e-02   4.1461671e-02   3.9247360e-02   3.7413034e-02   3.2773389e-02   3.9917859e-02   3.2512060e-02   4.4079916e-02   4.2236424e-02   4.0440848e-02   3.7603020e-02   4.1988249e-02   3.6612434e-02   3.8857567e-02   3.2369082e-02   4.2430152e-02   4.5357106e-02   4.7854057e-02   4.4146605e-02   4.0781641e-02   3.9955922e-02   4.7484903e-02   4.0852338e-02   3.8251608e-02   3.8233825e-02   3.4949519e-02   3.4040828e-02   5.1854483e-02   4.5980451e-02   4.1034511e-02   4.3877414e-02   4.5663890e-02   4.6054422e-02   3.8177719e-02   4.1224553e-02   3.4240312e-02   3.7163068e-02   4.3544118e-02   4.5323382e-02   3.8810443e-02   4.3388462e-02   4.0388668e-02   4.3626538e-02   3.8112118e-02   3.9623582e-02   4.0823937e-02   3.8215680e-02   4.0968311e-02   3.7173784e-02   4.4381458e-02   3.2987267e-02   3.6101208e-02   3.3142042e-02   3.6476775e-02   3.5336361e-02   3.8184738e-02   3.4992058e-02   3.6059209e-02   3.2007898e-02   3.5708822e-02   3.8881359e-02   4.0261814e-02   3.3182940e-02   3.7932131e-02   4.3357505e-02   4.2886366e-02   3.9150848e-02   0.0000000e+00   4.1077177e-02   4.4027734e-02   3.9653931e-02   4.1576087e-02   4.2794566e-02   4.1791336e-02   4.2508071e-02   4.0060585e-02   4.3103020e-02   3.6482760e-02   3.6513155e-02   3.3150721e-02   3.6051051e-02   3.6421417e-02   3.2468776e-02   2.8866083e-02   3.0754750e-02   3.5980116e-02   3.2279296e-02
   3.0845747e-02   2.9436633e-02   3.1724477e-02   3.2003811e-02   3.8184895e-02   3.8961551e-02   3.4082686e-02   2.7866734e-02   3.4441951e-02   3.1051940e-02   3.9367339e-02   3.7023042e-02   3.4439578e-02   3.2657209e-02   3.5194125e-02   2.9003648e-02   3.4770562e-02   3.1779642e-02   3.5666361e-02   3.8443068e-02   3.9139988e-02   3.8777719e-02   3.5211902e-02   3.4900297e-02   4.0135893e-02   4.0084184e-02   3.7062133e-02   3.7572820e-02   3.3371310e-02   3.2744859e-02   4.7835708e-02   4.4216432e-02   3.8743584e-02   3.8765325e-02   3.6422390e-02   3.8960025e-02   3.3956160e-02   3.7273887e-02   3.1742620e-02   3.1667206e-02   3.5684205e-02   4.3147349e-02   3.6165149e-02   3.7809190e-02   3.5443937e-02   3.7689992e-02   3.4814412e-02   3.3350361e-02   3.8311311e-02   3.2399833e-02   3.6352975e-02   3.1853195e-02   4.3042351e-02   2.8942859e-02   3.3083448e-02   2.8713920e-02   3.2077221e-02   3.0788747e-02   3.4881627e-02   3.0246516e-02   2.9410648e-02   2.8226798e-02   3.5042306e-02   3.0957025e-02   3.4533601e-02   2.7245734e-02   3.3342661e-02   3.6165485e-02   3.3594500e-02   3.5813628e-02   4.1077177e-02   0.0000000e+00   3.7405217e-02   4.1458112e-02   3.8528364e-02   4.0418563e-02   3.6654127e-02   3.8871791e-02   3.7457863e-02   3.5262159e-02   3.3836069e-02   2.8112754e-02   2.7329140e-02   3.0793307e-02   2.8706422e-02   2.8651132e-02   3.1040618e-02   2.9211062e-02   3.0708133e-02   2.7159785e-02
   3.5923467e-02   3.5028161e-02   3.5672171e-02   3.5554871e-02   4.0847323e-02   4.1703020e-02   3.8045527e-02   3.5975129e-02   3.7071547e-02   3.3988942e-02   3.8732441e-02   4.0474889e-02   4.1158493e-02   3.8280906e-02   3.7108622e-02   3.3529830e-02   4.0750023e-02   3.9649357e-02   3.9518700e-02   4.3283365e-02   4.5367313e-02   4.2914981e-02   4.1485378e-02   3.7931378e-02   4.7283972e-02   4.5281188e-02   4.2402001e-02   4.3680042e-02   3.7809788e-02   3.6513827e-02   5.1202660e-02   5.0415437e-02   4.4729362e-02   4.3052627e-02   3.9535904e-02   4.6898575e-02   3.9872639e-02   4.2363874e-02   3.8230133e-02   3.5425972e-02   4.0089958e-02   4.4743651e-02   3.7011413e-02   4.1109092e-02   3.7364394e-02   4.1939764e-02   3.7346342e-02   3.9092517e-02   3.9531931e-02   3.7014336e-02   3.8011228e-02   3.3033089e-02   4.7150253e-02   3.1142859e-02   3.4912363e-02   3.2495556e-02   3.8567430e-02   3.5346187e-02   3.9694251e-02   3.3368904e-02   3.3634383e-02   3.3347608e-02   3.5954141e-02   3.5839495e-02   3.7829486e-02   3.5784355e-02   4.0034485e-02   4.3526712e-02   4.0553035e-02   4.1346516e-02   4.4027734e-02   3.7405217e-02   0.0000000e+00   4.2132813e-02   4.3069472e-02   4.5238814e-02   4.2875677e-02   4.4856399e-02   4.7382127e-02   3.9138969e-02   3.5887869e-02   3.4219173e-02   3.2452091e-02   3.4570192e-02   3.5893418e-02   3.1463932e-02   3.3927230e-02   3.2490070e-02   3.5024165e-02   3.2528391e-02
   3.6008405e-02   3.6578115e-02   3.8366438e-02   3.5125572e-02   3.9585012e-02   4.3517204e-02   3.8230630e-02   3.5546733e-02   4.1992171e-02   3.4581645e-02   3.8561132e-02   3.9991955e-02   3.9991070e-02   3.7541667e-02   3.6820332e-02   3.4959327e-02   3.8339187e-02   3.7528489e-02   4.3651949e-02   4.1090511e-02   4.6298684e-02   4.3501553e-02   4.2349599e-02   3.7031546e-02   5.0137768e-02   4.6645250e-02   4.0637788e-02   4.6270165e-02   3.9602878e-02   3.4906379e-02   5.0807776e-02   4.8921573e-02   4.4052380e-02   4.3945558e-02   3.8986909e-02   3.9988059e-02   4.0055819e-02   4.2924481e-02   3.7249204e-02   3.6701961e-02   4.0008067e-02   3.8178513e-02   3.8225836e-02   4.1274663e-02   3.7940391e-02   4.2120395e-02   3.6931836e-02   3.8991974e-02   4.4709379e-02   3.7145019e-02   3.8862542e-02   3.3279177e-02   4.7154734e-02   3.5434986e-02   3.6054116e-02   3.4863306e-02   3.7538617e-02   3.6334210e-02   4.2140048e-02   3.7265806e-02   3.4229065e-02   3.6400152e-02   3.5528319e-02   3.6607976e-02   4.0183301e-02   3.6042354e-02   3.7310143e-02   4.1984570e-02   4.0362999e-02   4.2042911e-02   3.9653931e-02   4.1458112e-02   4.2132813e-02   0.0000000e+00   4.1812479e-02   4.1989500e-02   4.1935643e-02   4.1763740e-02   4.2387453e-02   3.6464267e-02   3.5206800e-02   3.2046609e-02   3.0500928e-02   3.6093258e-02   3.2676001e-02   3.2851053e-02   3.3138959e-02   3.2182928e-02   3.3360281e-02   3.1241751e-02
   3.3473940e-02   3.9383573e-02   3.9339714e-02   3.7051729e-02   4.1846971e-02   4.1853454e-02   4.0323669e-02   3.2182381e-02   3.6065095e-02   3.4087100e-02   3.8656584e-02   3.5531002e-02   3.4537203e-02   3.5020388e-02   3.7667602e-02   3.3078816e-02   3.9482178e-02   3.7947324e-02   4.3100729e-02   4.2730572e-02   4.0702679e-02   4.4032924e-02   4.4023492e-02   3.8404684e-02   5.5409535e-02   4.8830255e-02   4.7293353e-02   4.5571940e-02   4.1024152e-02   3.9928770e-02   5.7107525e-02   5.1431176e-02   4.3148848e-02   4.5284419e-02   4.3163059e-02   4.2461422e-02   4.1477836e-02   4.5219818e-02   3.9921122e-02   3.7404476e-02   4.4558718e-02   4.1308578e-02   3.9135623e-02   4.3702645e-02   4.1017773e-02   4.3401295e-02   3.5153280e-02   4.1668444e-02   4.4695373e-02   3.6647121e-02   3.7670650e-02   3.6033531e-02   4.3986937e-02   3.5071927e-02   3.6903378e-02   3.4210150e-02   3.7233307e-02   3.6662554e-02   4.5342546e-02   3.8900798e-02   3.5996217e-02   3.8787438e-02   3.3567395e-02   3.8126592e-02   3.8097440e-02   3.6466756e-02   3.5551039e-02   4.0890603e-02   4.2020192e-02   4.0693741e-02   4.1576087e-02   3.8528364e-02   4.3069472e-02   4.1812479e-02   0.0000000e+00   3.9276554e-02   4.3465114e-02   4.2933188e-02   4.6004595e-02   4.0254390e-02   3.8463305e-02   3.4178898e-02   3.4433291e-02   3.8684406e-02   3.7603370e-02   3.4067755e-02   3.2055136e-02   3.5093685e-02   4.1314552e-02   3.5127160e-02
   4.1056562e-02   4.1335923e-02   3.8397117e-02   3.4601422e-02   3.8849369e-02   4.7412735e-02   4.6152727e-02   3.9367733e-02   3.9807331e-02   4.1151675e-02   4.4807016e-02   4.8093133e-02   4.2164168e-02   4.5641249e-02   4.1870930e-02   3.6329064e-02   3.3074767e-02   4.0152933e-02   4.2571705e-02   3.9979619e-02   4.2056233e-02   4.6230768e-02   4.0633360e-02   3.8087031e-02   4.5774157e-02   4.7649173e-02   3.5287032e-02   3.9171719e-02   2.8666121e-02   2.7551549e-02   4.9414313e-02   4.5677771e-02   3.7933881e-02   4.3411449e-02   4.8366583e-02   3.5151752e-02   3.3194290e-02   3.8779274e-02   3.9941299e-02   4.0243562e-02   4.7316359e-02   3.9434943e-02   3.3831596e-02   3.8887490e-02   4.1418453e-02   4.4245244e-02   3.9933354e-02   3.7650546e-02   4.2326957e-02   3.6647850e-02   4.1027680e-02   4.0097920e-02   4.5300181e-02   3.3646743e-02   3.6133594e-02   3.7772707e-02   3.9757462e-02   3.5129694e-02   4.7577515e-02   3.9837711e-02   3.4708990e-02   3.2996656e-02   3.9635329e-02   3.8899316e-02   3.5986661e-02   2.8897280e-02   4.1086735e-02   4.6138342e-02   3.7170991e-02   3.7364658e-02   4.2794566e-02   4.0418563e-02   4.5238814e-02   4.1989500e-02   3.9276554e-02   0.0000000e+00   4.4302113e-02   4.3248076e-02   3.9167940e-02   3.8942246e-02   3.5845807e-02   3.1400344e-02   3.1378830e-02   3.8169461e-02   3.4530912e-02   3.6519276e-02   3.1087874e-02   2.8127727e-02   3.0034240e-02   3.1567403e-02
   3.6768565e-02   3.8289920e-02   3.8926836e-02   3.7621042e-02   4.2534594e-02   4.3049281e-02   3.6960219e-02   3.3276183e-02   3.8811390e-02   3.6896601e-02   3.9978799e-02   4.3111639e-02   3.9597872e-02   4.1216609e-02   3.9253796e-02   3.8525311e-02   4.0346831e-02   3.6318644e-02   3.7666057e-02   4.1928044e-02   4.5060743e-02   4.0268384e-02   4.2919062e-02   4.0997769e-02   4.7079666e-02   4.5921283e-02   4.1872058e-02   4.5971420e-02   3.8535608e-02   3.7519324e-02   5.4255454e-02   4.7125904e-02   3.9568336e-02   4.6140324e-02   4.5829747e-02   4.4924009e-02   4.2674216e-02   4.2752999e-02   3.2382651e-02   3.3345562e-02   4.5414516e-02   4.5459818e-02   3.7906945e-02   4.5731152e-02   4.2384236e-02   4.4424485e-02   4.0393647e-02   4.0320754e-02   4.2951524e-02   3.6812462e-02   3.6177777e-02   3.1246449e-02   4.0994023e-02   3.4423021e-02   3.8813048e-02   3.7432176e-02   3.7902496e-02   3.4832789e-02   4.0499149e-02   3.7995421e-02   3.7738332e-02   3.8528912e-02   3.6724344e-02   3.5996479e-02   3.9191433e-02   3.6529709e-02   4.3560591e-02   4.6839370e-02   4.3975222e-02   3.9626627e-02   4.1791336e-02   3.6654127e-02   4.2875677e-02   4.1935643e-02   4.3465114e-02   4.4302113e-02   0.0000000e+00   4.8056128e-02   4.6818397e-02   3.9794397e-02   4.1158883e-02   3.5573996e-02   3.5060887e-02   3.5438586e-02   3.4858158e-02   3.6508966e-02   3.5678302e-02   3.3526456e-02   3.4019118e-02   3.2724519e-02
   3.5399075e-02   3.4670819e-02   3.4663797e-02   3.3270156e-02   3.7876518e-02   4.2460141e-02   3.6438426e-02   3.2751745e-02   3.7054396e-02   3.2369306e-02   3.8931093e-02   3.8968777e-02   3.5560045e-02   4.1270614e-02   3.6077289e-02   3.3140702e-02   3.6925077e-02   3.4335850e-02   3.9911788e-02   4.2978780e-02   4.0302926e-02   4.4834082e-02   4.2076110e-02   3.7333972e-02   4.0952344e-02   4.1887630e-02   4.1451479e-02   4.1031451e-02   3.7199837e-02   3.7498018e-02   5.2809391e-02   4.8549514e-02   4.1814401e-02   4.5494835e-02   4.4423057e-02   4.3723972e-02   3.8887464e-02   3.8612689e-02   3.3185511e-02   3.5390456e-02   4.2673188e-02   4.6742955e-02   4.0871471e-02   4.3255491e-02   3.8839948e-02   4.0999198e-02   3.8177319e-02   3.8271477e-02   4.1374282e-02   4.0888937e-02   4.1183219e-02   3.3023309e-02   4.5610457e-02   3.3816079e-02   3.5047716e-02   3.3292745e-02   4.0299496e-02   3.3540532e-02   4.1365379e-02   4.0232307e-02   3.8289150e-02   3.8033966e-02   3.8438010e-02   3.4930242e-02   3.7821026e-02   3.8568310e-02   4.0296359e-02   4.4689532e-02   4.3074603e-02   4.1527677e-02   4.2508071e-02   3.8871791e-02   4.4856399e-02   4.1763740e-02   4.2933188e-02   4.3248076e-02   4.8056128e-02   0.0000000e+00   4.5667610e-02   3.8916409e-02   3.6515542e-02   3.3694308e-02   3.5824483e-02   3.7682876e-02   3.7187130e-02   3.3167031e-02   3.0070247e-02   3.3486776e-02   3.2740442e-02   3.1084200e-02
   3.0653894e-02   2.9397084e-02   3.4140125e-02   3.2766052e-02   4.1291553e-02   3.7138885e-02   3.2568453e-02   3.1463529e-02   2.8578930e-02   2.6792504e-02   3.4813890e-02   3.3620882e-02   2.6493266e-02   3.7022109e-02   3.1060730e-02   2.9599416e-02   3.0119647e-02   3.2056831e-02   3.7906713e-02   3.4954379e-02   3.6413171e-02   4.0301422e-02   3.6060933e-02   3.1403157e-02   4.4736772e-02   4.2996348e-02   4.0622274e-02   4.2508149e-02   3.7198446e-02   3.4144322e-02   5.2086531e-02   5.0110103e-02   3.8819714e-02   4.0993275e-02   3.8523590e-02   3.6923968e-02   3.8995183e-02   3.6480358e-02   3.2993899e-02   3.0011739e-02   3.5866673e-02   4.4000807e-02   3.4475164e-02   3.6920150e-02   3.1483201e-02   3.5148686e-02   3.0904062e-02   3.2381677e-02   3.8774945e-02   3.1279336e-02   3.4429130e-02   3.2355358e-02   4.2342184e-02   2.4267983e-02   2.8850575e-02   2.8673232e-02   3.3167213e-02   2.9309488e-02   3.3042978e-02   2.9689070e-02   3.1416610e-02   3.1711025e-02   3.4885659e-02   3.3531801e-02   3.2025927e-02   2.8410685e-02   3.7365321e-02   3.8920599e-02   3.8175127e-02   3.6229877e-02   4.0060585e-02   3.7457863e-02   4.7382127e-02   4.2387453e-02   4.6004595e-02   3.9167940e-02   4.6818397e-02   4.5667610e-02   0.0000000e+00   3.8355945e-02   3.8602792e-02   3.4079996e-02   3.6318969e-02   3.6292137e-02   3.1981100e-02   2.6693075e-02   2.7733656e-02   3.1504918e-02   3.2014363e-02   2.7937009e-02
   2.7206015e-02   2.5161818e-02   2.7274324e-02   3.0767088e-02   3.7035814e-02   3.2791884e-02   2.8640020e-02   2.4171778e-02   3.0622258e-02   2.7191920e-02   3.1115929e-02   3.2781319e-02   3.2307249e-02   3.2296147e-02   2.9126845e-02   3.1716835e-02   3.5047949e-02   3.1770141e-02   3.3024002e-02   3.1137530e-02   3.5184723e-02   3.6768232e-02   3.1626180e-02   2.8560973e-02   4.1668857e-02   4.0035248e-02   3.3915435e-02   3.9857963e-02   3.1020479e-02   2.9681443e-02   4.3053909e-02   4.6154424e-02   3.4972444e-02   3.2120786e-02   3.5642337e-02   3.2564031e-02   3.4963053e-02   3.7044720e-02   2.9796933e-02   3.0111682e-02   4.2441376e-02   3.9590931e-02   3.3306760e-02   3.5383567e-02   3.1257816e-02   3.6998224e-02   3.1525919e-02   3.2481816e-02   3.2752285e-02   3.1809301e-02   2.9629948e-02   2.9054023e-02   4.3162804e-02   2.6809249e-02   2.5819517e-02   2.3196683e-02   2.8068698e-02   2.9641950e-02   3.3740911e-02   3.1041313e-02   2.6890348e-02   2.9872453e-02   3.2313413e-02   3.1402063e-02   3.5442350e-02   2.7620963e-02   3.3229260e-02   3.9117298e-02   3.5099510e-02   3.5204064e-02   4.3103020e-02   3.5262159e-02   3.9138969e-02   3.6464267e-02   4.0254390e-02   3.8942246e-02   3.9794397e-02   3.8916409e-02   3.8355945e-02   0.0000000e+00   2.6515436e-02   3.0748521e-02   3.0017104e-02   3.0637634e-02   2.6716948e-02   2.6601144e-02   2.7042208e-02   2.5346042e-02   2.8475447e-02   2.6881192e-02
   2.9631647e-02   2.8974424e-02   3.2244943e-02   2.9573484e-02   3.7733107e-02   3.4702275e-02   3.0852442e-02   2.8067174e-02   2.9940641e-02   2.5355424e-02   3.4043002e-02   3.6772305e-02   3.0942949e-02   3.1441360e-02   3.1183813e-02   2.6791415e-02   3.1124193e-02   3.2610174e-02   3.4880904e-02   3.6350210e-02   4.1214795e-02   3.6341817e-02   3.4811212e-02   3.2208351e-02   4.0151881e-02   4.0034090e-02   3.2186811e-02   3.4952828e-02   3.1169952e-02   2.9046069e-02   4.5794788e-02   4.0772992e-02   3.3987001e-02   3.5176981e-02   3.4794630e-02   3.0807913e-02   3.1952733e-02   3.2931200e-02   2.9846143e-02   2.9835843e-02   3.8827989e-02   4.1537217e-02   3.0731781e-02   3.6237872e-02   3.4493924e-02   3.6085243e-02   2.9482401e-02   3.1022552e-02   3.4773323e-02   3.1155071e-02   3.0587589e-02   2.5353128e-02   3.9581132e-02   2.7651148e-02   2.9805441e-02   2.7863549e-02   3.0438128e-02   2.8431194e-02   3.3991031e-02   3.1261229e-02   2.9420830e-02   2.8323911e-02   2.9386835e-02   2.9191999e-02   3.2300750e-02   2.8783659e-02   3.1658692e-02   3.5707022e-02   3.5503316e-02   3.2766213e-02   3.6482760e-02   3.3836069e-02   3.5887869e-02   3.5206800e-02   3.8463305e-02   3.5845807e-02   4.1158883e-02   3.6515542e-02   3.8602792e-02   2.6515436e-02   0.0000000e+00   2.9565853e-02   2.7719766e-02   2.9859416e-02   3.0333540e-02   2.8482215e-02   2.4304617e-02   2.6624776e-02   2.8653786e-02   2.6482595e-02
   2.7576684e-02   2.6905399e-02   3.0641588e-02   2.8950139e-02   3.5326876e-02   3.3631580e-02   2.9816843e-02   2.6335348e-02   2.9658889e-02   2.5556419e-02   3.2992282e-02   3.2743325e-02   2.9506177e-02   3.0987586e-02   3.1008646e-02   2.5208054e-02   3.3424381e-02   3.1219643e-02   3.3934932e-02   3.4698168e-02   3.8764163e-02   3.6026797e-02   3.4301178e-02   3.0222035e-02   3.7566476e-02   3.6661334e-02   3.2553514e-02   3.3324149e-02   3.0353392e-02   2.7086571e-02   4.6201132e-02   4.0195900e-02   3.4105788e-02   3.4032175e-02   3.3944157e-02   3.4584138e-02   3.3803683e-02   3.3612631e-02   2.8492166e-02   2.8671474e-02   3.9784013e-02   3.5240619e-02   2.9648578e-02   3.5338281e-02   3.2005671e-02   3.4721328e-02   2.8099656e-02   3.1221481e-02   3.4457864e-02   2.9821169e-02   3.1035216e-02   2.6035678e-02   3.7920306e-02   2.5567299e-02   2.7636277e-02   2.4785455e-02   2.7716880e-02   2.6244377e-02   3.2027590e-02   2.8713176e-02   2.6709550e-02   2.8721371e-02   2.8303457e-02   2.8303174e-02   2.9753354e-02   2.7495188e-02   3.0807151e-02   3.2350153e-02   3.1935133e-02   3.0181872e-02   3.6513155e-02   2.8112754e-02   3.4219173e-02   3.2046609e-02   3.4178898e-02   3.1400344e-02   3.5573996e-02   3.3694308e-02   3.4079996e-02   3.0748521e-02   2.9565853e-02   0.0000000e+00   2.5049919e-02   2.8286134e-02   2.7339138e-02   2.4390262e-02   2.2447597e-02   2.7594781e-02   2.8393976e-02   2.5300325e-02
   2.5874223e-02   2.6734833e-02   2.8389048e-02   2.8384784e-02   3.2926869e-02   3.3739217e-02   2.8402133e-02   2.5284739e-02   2.8518076e-02   2.4711170e-02   3.3675009e-02   3.0341052e-02   2.9668401e-02   3.1019192e-02   3.0913073e-02   2.6910098e-02   3.2350553e-02   3.0991022e-02   3.1121316e-02   3.2177362e-02   4.1304152e-02   3.6069194e-02   3.2680451e-02   3.2004184e-02   3.6819334e-02   3.6646902e-02   3.3107881e-02   3.5788479e-02   2.9110304e-02   2.7199490e-02   4.6238855e-02   4.0091942e-02   3.4010407e-02   3.3551944e-02   3.5298080e-02   3.4861294e-02   3.2449050e-02   3.6007487e-02   2.7942859e-02   2.8637286e-02   3.7730833e-02   3.5312443e-02   3.2189736e-02   3.2884673e-02   3.1092007e-02   3.4815316e-02   2.9160632e-02   2.9581586e-02   3.4030642e-02   3.1144025e-02   3.0186086e-02   2.5333038e-02   3.8474692e-02   2.1729949e-02   2.6668186e-02   2.6371388e-02   2.7231762e-02   2.7342185e-02   3.1113231e-02   2.5524032e-02   2.5193454e-02   2.7034945e-02   2.7070421e-02   2.8041344e-02   2.9383798e-02   2.7635311e-02   2.9924588e-02   3.3647255e-02   2.9955366e-02   2.6323265e-02   3.3150721e-02   2.7329140e-02   3.2452091e-02   3.0500928e-02   3.4433291e-02   3.1378830e-02   3.5060887e-02   3.5824483e-02   3.6318969e-02   3.0017104e-02   2.7719766e-02   2.5049919e-02   0.0000000e+00   2.8272715e-02   2.5997475e-02   2.4905931e-02   2.8009614e-02   2.5658916e-02   2.6728193e-02   2.4546105e-02
   2.6272562e-02   2.5817274e-02   2.6888182e-02   2.6684262e-02   3.3860330e-02   3.3694684e-02   2.9590991e-02   2.5932007e-02   2.9023981e-02   2.5963074e-02   3.0148982e-02   3.3372519e-02   2.9139496e-02   2.8511932e-02   2.9552852e-02   2.6386846e-02   3.4388570e-02   2.8485081e-02   3.5603453e-02   3.6270225e-02   4.2927015e-02   3.9044005e-02   3.3470099e-02   3.1635627e-02   3.7741003e-02   3.8733586e-02   3.6379576e-02   3.5013492e-02   3.1199454e-02   3.0866601e-02   4.4750507e-02   3.8802383e-02   3.4240249e-02   3.7390013e-02   3.6671892e-02   3.0668043e-02   3.1892589e-02   3.5980959e-02   2.8336484e-02   2.6581885e-02   3.6958957e-02   3.7936794e-02   3.4257861e-02   3.3837612e-02   3.3125607e-02   3.6721883e-02   2.8559025e-02   3.0589783e-02   3.4114454e-02   3.1907024e-02   3.2407905e-02   2.5202139e-02   3.9243013e-02   2.4662148e-02   2.9153014e-02   2.8216116e-02   2.8188663e-02   2.5325754e-02   3.3084273e-02   2.9359636e-02   2.7699853e-02   3.0186270e-02   3.1370602e-02   3.1746098e-02   3.2849441e-02   2.8073126e-02   3.1072176e-02   3.5170804e-02   3.2144157e-02   2.9395466e-02   3.6051051e-02   3.0793307e-02   3.4570192e-02   3.6093258e-02   3.8684406e-02   3.8169461e-02   3.5438586e-02   3.7682876e-02   3.6292137e-02   3.0637634e-02   2.9859416e-02   2.8286134e-02   2.8272715e-02   0.0000000e+00   3.0327361e-02   2.5341281e-02   3.0101949e-02   2.9303708e-02   2.8199034e-02   2.7065431e-02
   2.7743261e-02   2.6432087e-02   3.0183050e-02   2.7571193e-02   3.4699434e-02   3.1750531e-02   2.8290027e-02   2.5267362e-02   2.9678193e-02   2.6548601e-02   3.2125967e-02   3.3404719e-02   3.1062556e-02   2.8653685e-02   2.8846446e-02   2.5656884e-02   3.2854546e-02   2.9371913e-02   3.3503264e-02   3.3021141e-02   4.1644968e-02   3.6005225e-02   3.2314652e-02   2.9301015e-02   3.7196044e-02   3.7554037e-02   3.4065504e-02   3.6189440e-02   2.9657738e-02   2.8779314e-02   4.5911116e-02   3.8863849e-02   3.3186931e-02   3.6124948e-02   3.1881830e-02   3.0910765e-02   3.2545464e-02   3.6477941e-02   2.8129701e-02   2.6977769e-02   3.7005616e-02   3.4444314e-02   3.0724419e-02   3.4267245e-02   3.0744374e-02   3.4955246e-02   2.7662097e-02   2.9035806e-02   3.4294204e-02   3.0006547e-02   3.0897686e-02   2.4382912e-02   3.9603479e-02   2.3220792e-02   2.7229114e-02   2.4491900e-02   2.7637263e-02   2.5767441e-02   3.0495283e-02   2.6315498e-02   2.5538724e-02   2.7019303e-02   2.8708759e-02   2.7288457e-02   2.9726291e-02   2.7832449e-02   3.0417205e-02   3.4088234e-02   3.3349713e-02   2.9495199e-02   3.6421417e-02   2.8706422e-02   3.5893418e-02   3.2676001e-02   3.7603370e-02   3.4530912e-02   3.4858158e-02   3.7187130e-02   3.1981100e-02   2.6716948e-02   3.0333540e-02   2.7339138e-02   2.5997475e-02   3.0327361e-02   0.0000000e+00   2.5904036e-02   2.9095116e-02   2.8285381e-02   2.7063736e-02   2.4976672e-02
   2.6236708e-02   2.6586950e-02   3.0083663e-02   2.7341044e-02   3.3865409e-02   3.0132961e-02   2.7287719e-02   2.4636192e-02   2.7247540e-02   2.5191528e-02   3.2346265e-02   3.2575063e-02   3.0553639e-02   2.9769147e-02   2.8285529e-02   2.4855098e-02   3.1610960e-02   2.9431959e-02   3.2109583e-02   3.1629124e-02   3.4072706e-02   3.4779911e-02   3.1976100e-02   2.8802678e-02   3.9079627e-02   3.5765052e-02   2.9828004e-02   2.9668692e-02   2.8495198e-02   2.5626519e-02   4.4520495e-02   3.8193169e-02   3.1519488e-02   3.4709595e-02   3.1508941e-02   3.3988181e-02   3.2601647e-02   3.5246198e-02   2.8624952e-02   2.6004058e-02   3.2622897e-02   3.4097520e-02   2.9750496e-02   3.1832394e-02   2.9739421e-02   3.1960699e-02   2.7474860e-02   2.7348002e-02   3.3190309e-02   2.9373784e-02   2.9115936e-02   2.5346625e-02   3.8269424e-02   2.3339770e-02   2.6147121e-02   2.5091181e-02   2.7549152e-02   2.5288603e-02   2.9497190e-02   2.6551521e-02   2.4864812e-02   2.6487958e-02   2.6512820e-02   2.7355613e-02   3.0150259e-02   2.6715400e-02   3.0178282e-02   3.2006866e-02   3.0774214e-02   2.7588631e-02   3.2468776e-02   2.8651132e-02   3.1463932e-02   3.2851053e-02   3.4067755e-02   3.6519276e-02   3.6508966e-02   3.3167031e-02   2.6693075e-02   2.6601144e-02   2.8482215e-02   2.4390262e-02   2.4905931e-02   2.5341281e-02   2.5904036e-02   0.0000000e+00   2.4781029e-02   2.5405556e-02   2.5535653e-02   2.2904184e-02
   2.4942281e-02   2.7162439e-02   3.0591260e-02   2.9715420e-02   3.2140637e-02   3.0012927e-02   2.7641210e-02   2.2708567e-02   2.5303295e-02   2.3809947e-02   3.1848491e-02   3.2214914e-02   3.0482239e-02   3.0090534e-02   2.6445371e-02   2.3074550e-02   2.9155930e-02   2.6027125e-02   3.2751186e-02   3.2405222e-02   3.9249118e-02   4.0558988e-02   3.2093776e-02   2.8008293e-02   3.7534785e-02   3.6783581e-02   3.1746548e-02   3.2446243e-02   3.2358337e-02   2.9930818e-02   4.5558832e-02   3.9483793e-02   3.5191088e-02   3.2722301e-02   3.3221839e-02   3.3862601e-02   3.5036941e-02   3.6627922e-02   2.9747945e-02   2.9515055e-02   3.2559470e-02   3.5392126e-02   3.0222805e-02   3.2073204e-02   2.6698816e-02   2.8768596e-02   3.2050431e-02   2.8716509e-02   3.2106848e-02   3.1298442e-02   3.1232814e-02   2.4882931e-02   3.3792924e-02   2.3597294e-02   2.5809507e-02   2.5527774e-02   2.7872157e-02   2.8904980e-02   3.1460911e-02   2.6951937e-02   2.4381658e-02   2.6233969e-02   2.6956735e-02   2.4482757e-02   3.1397137e-02   2.7427950e-02   2.8962462e-02   3.1729097e-02   3.0945100e-02   2.5768057e-02   2.8866083e-02   3.1040618e-02   3.3927230e-02   3.3138959e-02   3.2055136e-02   3.1087874e-02   3.5678302e-02   3.0070247e-02   2.7733656e-02   2.7042208e-02   2.4304617e-02   2.2447597e-02   2.8009614e-02   3.0101949e-02   2.9095116e-02   2.4781029e-02   0.0000000e+00   2.3609992e-02   2.1708030e-02   2.1007868e-02
   2.2715186e-02   2.5420120e-02   3.0400871e-02   2.7974433e-02   3.5652249e-02   2.7719767e-02   2.9075309e-02   2.3867721e-02   2.9813841e-02   2.6924202e-02   3.3978308e-02   3.1058121e-02   2.9038139e-02   3.1479866e-02   2.9759551e-02   2.6275126e-02   3.0272698e-02   2.8306485e-02   3.3403719e-02   3.5210082e-02   3.8326210e-02   3.2174143e-02   3.4576676e-02   3.1742073e-02   4.5547239e-02   3.7426158e-02   3.6796307e-02   3.5328177e-02   3.1273614e-02   3.1099614e-02   4.3884573e-02   4.1545222e-02   3.6271019e-02   3.5228566e-02   3.5353523e-02   3.5647542e-02   3.1783209e-02   3.4360999e-02   2.7735888e-02   3.0177303e-02   3.9339107e-02   4.0495900e-02   3.1059761e-02   3.3513185e-02   3.4304104e-02   3.3235635e-02   3.0613248e-02   2.9717781e-02   3.3992150e-02   3.3807037e-02   2.9695217e-02   2.4774634e-02   3.9559965e-02   2.1772134e-02   2.5217656e-02   2.5191687e-02   2.7231479e-02   2.4669403e-02   3.2020209e-02   2.7312614e-02   2.6885832e-02   2.5369806e-02   3.0064158e-02   2.6922912e-02   3.0682850e-02   2.5263399e-02   2.9870590e-02   3.2988372e-02   2.9711012e-02   2.6136768e-02   3.0754750e-02   2.9211062e-02   3.2490070e-02   3.2182928e-02   3.5093685e-02   2.8127727e-02   3.3526456e-02   3.3486776e-02   3.1504918e-02   2.5346042e-02   2.6624776e-02   2.7594781e-02   2.5658916e-02   2.9303708e-02   2.8285381e-02   2.5405556e-02   2.3609992e-02   0.0000000e+00   2.6003503e-02   2.3801124e-02
   2.7133256e-02   2.7858425e-02   3.0976007e-02   2.7346208e-02   3.4759853e-02   3.0850785e-02   2.9922148e-02   2.5750622e-02   2.9700497e-02   2.8699600e-02   3.2652136e-02   3.1067342e-02   2.9255169e-02   2.9641441e-02   3.0242967e-02   2.6621019e-02   3.1756794e-02   2.9944983e-02   3.2754472e-02   3.2967876e-02   3.8871242e-02   2.9576337e-02   3.4117613e-02   2.9816536e-02   3.7812035e-02   3.7933242e-02   3.5389089e-02   3.2244831e-02   3.0293712e-02   2.8473811e-02   4.4887648e-02   3.8339607e-02   3.5166322e-02   3.4724048e-02   3.9454067e-02   3.2877947e-02   3.0682016e-02   3.3123885e-02   2.8996784e-02   2.6866775e-02   3.5212258e-02   4.0822988e-02   3.1375649e-02   3.5267189e-02   2.9621111e-02   3.2967164e-02   2.7482012e-02   2.7518880e-02   3.3741877e-02   3.1907334e-02   2.9933403e-02   2.4744954e-02   4.0300645e-02   2.6148972e-02   2.8110000e-02   2.5343364e-02   2.7747754e-02   2.5154118e-02   2.9833316e-02   2.8430191e-02   2.7865937e-02   2.7662457e-02   3.1282656e-02   2.6974124e-02   3.1661883e-02   2.6371185e-02   3.0439377e-02   3.5021227e-02   3.1681603e-02   2.8294832e-02   3.5980116e-02   3.0708133e-02   3.5024165e-02   3.3360281e-02   4.1314552e-02   3.0034240e-02   3.4019118e-02   3.2740442e-02   3.2014363e-02   2.8475447e-02   2.8653786e-02   2.8393976e-02   2.6728193e-02   2.8199034e-02   2.7063736e-02   2.5535653e-02   2.1708030e-02   2.6003503e-02   0.0000000e+00   2.5168074e-02
   2.6871383e-02   2.6424730e-02   2.8840735e-02   2.5382088e-02   3.1689038e-02   3.3882973e-02   2.8277533e-02   2.3451716e-02   2.9053445e-02   2.4409877e-02   3.1495461e-02   3.1330647e-02   2.7731996e-02   2.7575627e-02   2.9210401e-02   2.4527597e-02   3.1680932e-02   2.8374779e-02   3.0529649e-02   2.9736450e-02   3.4264181e-02   3.2972969e-02   3.1227079e-02   2.7952510e-02   3.6294614e-02   3.4377068e-02   3.2098015e-02   2.8459941e-02   2.8122565e-02   2.6651757e-02   4.3122704e-02   3.5451693e-02   3.1544383e-02   3.1816722e-02   3.7685618e-02   3.0427518e-02   3.0950157e-02   3.3645459e-02   2.8018594e-02   2.4834544e-02   3.5021488e-02   3.4170950e-02   2.9775967e-02   3.3951753e-02   2.9417458e-02   3.1718263e-02   2.6426128e-02   2.6744235e-02   3.2560109e-02   3.0856055e-02   3.0697937e-02   2.3607412e-02   3.6056442e-02   2.3189243e-02   2.6711153e-02   2.3442277e-02   2.6454005e-02   2.4574322e-02   2.8517949e-02   2.6054905e-02   2.6053465e-02   2.4818027e-02   2.8555766e-02   2.5041795e-02   2.9344223e-02   2.4410857e-02   2.8018783e-02   3.2582127e-02   2.9290943e-02   2.8920296e-02   3.2279296e-02   2.7159785e-02   3.2528391e-02   3.1241751e-02   3.5127160e-02   3.1567403e-02   3.2724519e-02   3.1084200e-02   2.7937009e-02   2.6881192e-02   2.6482595e-02   2.5300325e-02   2.4546105e-02   2.7065431e-02   2.4976672e-02   2.2904184e-02   2.1007868e-02   2.3801124e-02   2.5168074e-02   0.0000000e+00
