# Supplementary material for: Autistic traits and individual brain differences: functional network efficiency reflects attentional and social impairments, structural nodal efficiencies index systemising and theory-of-mind skills
Source: Mol Autism. 2021 Jan 21;12:3. doi: 10.1186/s13229-020-00377-8 (PMC7818759; doi:10.1186/s13229-020-00377-8)
Supplement: Supplementary file 8 — Additional file 8. Connectivity matrices. Connection matrices and functional correlation matrices for each subject, as floating-point values in ASCII text format, and MATLAB code for producing these. [file 13229_2020_377_MOESM8_ESM.zip › Paul_Arora_et_al_data/Physiological/BBC/DTI_rsfMRI_ConnectivityMatrices/connectivity_matrices/Connection_Matrix_sym_aHU0338.txt]

   0.0000000e+00   2.8694417e-02   3.0411035e-02   2.9849313e-02   3.3788837e-02   2.9296548e-02   2.7427506e-02   2.5392200e-02   3.0371013e-02   2.9589135e-02   2.9435864e-02   3.0080248e-02   3.0273699e-02   2.7485646e-02   3.0895197e-02   3.2997004e-02   3.1372974e-02   3.5381031e-02   3.6333886e-02   3.4062653e-02   3.6712977e-02   3.2572372e-02   3.2703735e-02   3.6494079e-02   3.4618013e-02   3.3992588e-02   3.1620434e-02   2.8369121e-02   3.2011523e-02   3.2323889e-02   3.5665133e-02   3.1826071e-02   3.7245879e-02   3.4827173e-02   4.1413157e-02   4.9501283e-02   3.7691204e-02   3.9731772e-02   3.1838420e-02   2.9142338e-02   3.9943195e-02   3.3426192e-02   3.8080036e-02   4.2569933e-02   3.8322838e-02   4.5702231e-02   3.4145046e-02   3.3787071e-02   3.5019111e-02   3.6614097e-02   3.3915818e-02   3.2032508e-02   3.8838180e-02   2.8658730e-02   2.8319146e-02   3.0048269e-02   3.0896694e-02   3.0911375e-02   3.3094791e-02   3.2727692e-02   3.2866684e-02   3.3294032e-02   2.8419173e-02   3.1440642e-02   3.0709072e-02   3.2900268e-02   3.9027174e-02   3.7028837e-02   3.6116360e-02   3.5458905e-02   3.2929357e-02   4.1240402e-02   3.6458742e-02   3.9275109e-02   4.2300321e-02   3.7373626e-02   3.6351305e-02   3.9982453e-02   3.0024252e-02   3.1971213e-02   2.9324067e-02   2.7869835e-02   3.0360119e-02   3.2309708e-02   2.8635571e-02   2.7162283e-02   3.0277960e-02   2.6892461e-02   2.7900102e-02   2.5873180e-02
   2.8694417e-02   0.0000000e+00   3.1770156e-02   2.9483344e-02   3.4576097e-02   3.0644759e-02   2.7309777e-02   2.6435732e-02   3.2107444e-02   2.9134831e-02   3.0816878e-02   3.3635427e-02   3.0540891e-02   2.9250136e-02   2.9660892e-02   3.2302992e-02   3.1853180e-02   3.3953393e-02   3.4908344e-02   3.4986960e-02   3.5642399e-02   3.3633742e-02   3.3004387e-02   3.8480183e-02   3.6625307e-02   3.5462578e-02   3.3484921e-02   3.1464393e-02   3.1960486e-02   3.2196949e-02   3.3467049e-02   2.9722490e-02   3.5319730e-02   3.3841344e-02   4.4574208e-02   5.2772811e-02   3.6980569e-02   4.0902795e-02   3.2653344e-02   2.9608495e-02   3.7212863e-02   3.3952750e-02   3.8179175e-02   4.2122861e-02   3.8671449e-02   4.8653375e-02   3.6365697e-02   3.4308122e-02   3.7016963e-02   3.9939406e-02   3.4188401e-02   3.2012845e-02   4.0862060e-02   3.2559947e-02   2.9532673e-02   2.8144530e-02   3.1085617e-02   3.2271654e-02   3.3571214e-02   3.3329960e-02   3.4407434e-02   3.4999685e-02   3.1825405e-02   3.1144190e-02   3.2761268e-02   3.4632438e-02   4.0986259e-02   3.7689806e-02   3.8265263e-02   4.2187947e-02   3.2014594e-02   3.6664548e-02   3.9406570e-02   3.8359539e-02   4.2107012e-02   4.0328478e-02   3.7123634e-02   3.7086204e-02   3.7062334e-02   3.2236554e-02   3.2922639e-02   3.0893820e-02   3.1767664e-02   3.4729794e-02   2.9820923e-02   2.8108419e-02   2.9305711e-02   2.8012452e-02   2.9287576e-02   3.0409882e-02
   3.0411035e-02   3.1770156e-02   0.0000000e+00   3.0826468e-02   3.5950437e-02   3.5298392e-02   2.8388257e-02   2.7642273e-02   3.2051067e-02   2.9464302e-02   3.3461711e-02   3.2611881e-02   3.2912466e-02   2.9722220e-02   2.9394062e-02   3.2402062e-02   3.2369908e-02   3.2771995e-02   3.5934945e-02   3.6554649e-02   3.0859241e-02   3.3765454e-02   3.2864757e-02   3.8680302e-02   3.7048011e-02   3.4552840e-02   3.1301733e-02   3.2438051e-02   3.3058480e-02   3.1308779e-02   3.5441015e-02   3.1014878e-02   3.6168639e-02   3.4646493e-02   4.8128313e-02   5.7313484e-02   3.7085917e-02   3.8813203e-02   2.9818028e-02   3.1098605e-02   3.7824179e-02   3.1852249e-02   3.8590520e-02   4.1173224e-02   3.8286252e-02   4.6645153e-02   3.3801013e-02   3.5138288e-02   3.6819370e-02   3.8975284e-02   3.3884786e-02   3.4578582e-02   4.5930060e-02   3.3515372e-02   2.9107627e-02   2.9084427e-02   3.1895982e-02   3.2622174e-02   3.3246410e-02   3.5075104e-02   3.3071132e-02   3.4973322e-02   3.1593225e-02   3.0933951e-02   3.2644927e-02   3.5535390e-02   3.9446234e-02   4.1298621e-02   3.9235953e-02   4.0038259e-02   3.6071302e-02   3.8595035e-02   3.9273777e-02   3.9822350e-02   4.5418616e-02   4.3336924e-02   3.7671893e-02   3.9916037e-02   3.2306313e-02   2.8868937e-02   3.0078041e-02   2.9223227e-02   3.1857647e-02   3.5852645e-02   3.1203839e-02   3.0651733e-02   2.8229180e-02   3.2133068e-02   2.9499260e-02   3.0007892e-02
   2.9849313e-02   2.9483344e-02   3.0826468e-02   0.0000000e+00   3.7009114e-02   3.1488015e-02   2.8570324e-02   2.7534996e-02   3.2982060e-02   2.9926873e-02   3.2933329e-02   3.0761575e-02   3.1919082e-02   3.0870077e-02   2.9738324e-02   3.3156428e-02   3.5031519e-02   3.4189928e-02   3.4933281e-02   3.4480265e-02   3.3322751e-02   3.5623674e-02   3.4283300e-02   3.9936218e-02   3.8036167e-02   3.7063253e-02   3.3270701e-02   2.8854508e-02   3.3883319e-02   3.2835402e-02   3.4590885e-02   3.0556779e-02   3.7430609e-02   3.6933159e-02   4.8275467e-02   6.3306080e-02   3.5902965e-02   3.7177447e-02   3.3220015e-02   2.9725497e-02   3.9081930e-02   3.0072947e-02   4.0163055e-02   4.1131034e-02   4.1262347e-02   4.6879464e-02   3.4247261e-02   3.5190944e-02   3.6812214e-02   4.0895641e-02   3.3436323e-02   3.5706381e-02   4.5126083e-02   3.2190995e-02   2.9883835e-02   2.9800253e-02   3.0376339e-02   3.0396500e-02   3.2102604e-02   3.5834678e-02   3.3419203e-02   3.5868481e-02   3.1172970e-02   3.0833666e-02   3.1114043e-02   3.4296346e-02   4.2208750e-02   4.3051807e-02   3.9396646e-02   3.8207247e-02   3.4020695e-02   3.9628243e-02   3.9249779e-02   4.0739193e-02   4.2531790e-02   4.5557772e-02   4.0089491e-02   3.9266924e-02   3.4942576e-02   3.2422332e-02   3.1512200e-02   3.2572241e-02   3.2867534e-02   3.7068245e-02   3.0132114e-02   2.8063308e-02   2.8502939e-02   3.0987871e-02   2.8488880e-02   3.0342711e-02
   3.3788837e-02   3.4576097e-02   3.5950437e-02   3.7009114e-02   0.0000000e+00   3.5192257e-02   3.0996777e-02   3.0602908e-02   3.5279465e-02   3.3956378e-02   3.7741102e-02   3.6591371e-02   3.4025370e-02   3.4854063e-02   3.1166609e-02   3.4705097e-02   4.0148414e-02   3.5638923e-02   3.9253342e-02   3.7236293e-02   3.4381687e-02   3.6170759e-02   3.6193773e-02   4.0784406e-02   3.7794164e-02   3.4061761e-02   3.0297506e-02   3.4436279e-02   3.6459951e-02   3.3927114e-02   3.6866244e-02   3.8629409e-02   3.8536201e-02   3.7761173e-02   4.7386458e-02   6.5308940e-02   4.1136192e-02   4.1803390e-02   3.8533828e-02   3.5718744e-02   3.8423069e-02   3.3113171e-02   4.1587757e-02   4.2855671e-02   4.0065494e-02   5.0699631e-02   3.6860039e-02   3.8714135e-02   3.7842272e-02   3.8201241e-02   3.5880708e-02   3.5023672e-02   4.3796328e-02   3.4821519e-02   3.2562742e-02   2.9078963e-02   3.4870926e-02   3.4447950e-02   3.5107512e-02   3.7675345e-02   3.6167867e-02   3.9910767e-02   3.2438608e-02   2.9237097e-02   3.5078812e-02   3.7879087e-02   4.8619910e-02   4.5635558e-02   3.9957010e-02   4.1631322e-02   3.7856421e-02   3.9498075e-02   4.3352583e-02   4.3930904e-02   4.7156500e-02   4.5033910e-02   4.6424830e-02   4.2663101e-02   3.8745283e-02   3.6844821e-02   3.4621845e-02   3.4656408e-02   3.6954785e-02   3.9164614e-02   3.3049810e-02   3.2348174e-02   3.1629053e-02   3.6025272e-02   3.2794891e-02   3.1411236e-02
   2.9296548e-02   3.0644759e-02   3.5298392e-02   3.1488015e-02   3.5192257e-02   0.0000000e+00   3.1976719e-02   3.0541764e-02   3.5912590e-02   3.1672596e-02   3.6250618e-02   3.5037413e-02   3.2406651e-02   3.0873659e-02   2.9859655e-02   3.2336696e-02   3.6333112e-02   3.0818595e-02   3.5530932e-02   3.4156983e-02   3.9610260e-02   3.4093685e-02   3.5313363e-02   3.9417485e-02   3.7308699e-02   3.5213264e-02   3.1451670e-02   3.0549392e-02   3.5056341e-02   3.0514518e-02   3.6831749e-02   3.2425655e-02   3.5567796e-02   3.6586047e-02   4.2814379e-02   4.9785488e-02   3.5374401e-02   3.9085878e-02   3.0183301e-02   2.9970879e-02   4.0310990e-02   3.0555036e-02   3.8142693e-02   3.7536215e-02   3.8605583e-02   4.9665941e-02   3.4752547e-02   3.1768010e-02   3.5965295e-02   4.0515011e-02   3.6390506e-02   3.2621788e-02   3.8541726e-02   3.0878067e-02   3.1134429e-02   3.1350948e-02   3.1125749e-02   3.3198756e-02   3.6368886e-02   3.4519756e-02   3.4855786e-02   3.8237816e-02   3.1658856e-02   3.1939697e-02   3.5116157e-02   3.5895672e-02   4.6989633e-02   4.4814846e-02   4.3710416e-02   4.2109907e-02   3.7555029e-02   4.2066303e-02   4.4029277e-02   4.0566300e-02   4.5830542e-02   4.3937975e-02   4.4644716e-02   4.1705540e-02   3.5655080e-02   3.5177855e-02   3.4072810e-02   3.2889221e-02   3.2843255e-02   3.6097482e-02   3.2246234e-02   3.1432961e-02   3.0325879e-02   3.5639307e-02   3.1676441e-02   3.0810795e-02
   2.7427506e-02   2.7309777e-02   2.8388257e-02   2.8570324e-02   3.0996777e-02   3.1976719e-02   0.0000000e+00   2.5692423e-02   2.8023042e-02   2.8624494e-02   3.2069893e-02   3.0210993e-02   2.8685383e-02   2.4947184e-02   2.7508401e-02   2.9336093e-02   3.1133074e-02   2.7905006e-02   3.3397873e-02   3.1912063e-02   4.1115666e-02   2.7307180e-02   3.1574832e-02   3.4579843e-02   3.2793514e-02   3.1265790e-02   2.8264262e-02   2.8179541e-02   3.0541862e-02   2.8765932e-02   3.3276269e-02   3.1197611e-02   3.3686484e-02   3.1679000e-02   4.4597528e-02   4.7996566e-02   3.4237138e-02   3.6369433e-02   2.7778505e-02   2.9715489e-02   3.7312281e-02   3.3556280e-02   3.6631056e-02   3.8340689e-02   3.9560323e-02   4.5666504e-02   3.1858831e-02   2.9737031e-02   3.5353495e-02   3.6337858e-02   3.2951504e-02   3.1900272e-02   3.9292854e-02   2.6747031e-02   2.7217139e-02   2.6263807e-02   2.7515806e-02   2.9493565e-02   2.9784538e-02   3.0361025e-02   3.1442531e-02   3.2245701e-02   2.8735412e-02   2.6545252e-02   2.8131576e-02   2.9808503e-02   4.0114122e-02   3.8217093e-02   3.6007995e-02   3.6293733e-02   3.4261032e-02   3.3767465e-02   3.8535012e-02   3.6996165e-02   4.1091878e-02   3.7883209e-02   3.6838152e-02   3.8666308e-02   2.8584639e-02   3.0320016e-02   2.7758274e-02   2.8407693e-02   2.7002560e-02   3.2918108e-02   2.7718260e-02   2.6453664e-02   2.5128506e-02   3.0376524e-02   2.9480950e-02   2.7614395e-02
   2.5392200e-02   2.6435732e-02   2.7642273e-02   2.7534996e-02   3.0602908e-02   3.0541764e-02   2.5692423e-02   0.0000000e+00   2.4599726e-02   2.8428072e-02   3.0769273e-02   3.0107449e-02   2.8722361e-02   2.5436018e-02   2.6508356e-02   2.9366667e-02   2.9453769e-02   2.9437257e-02   2.9774527e-02   3.2602155e-02   3.9857132e-02   3.4690351e-02   3.0856290e-02   3.6524525e-02   3.3321249e-02   3.3721941e-02   2.9491931e-02   2.7186430e-02   3.1080892e-02   2.7474295e-02   3.0973398e-02   2.9075248e-02   3.4277923e-02   3.2421658e-02   4.7540838e-02   4.7941455e-02   3.3730179e-02   3.6938615e-02   2.9016062e-02   2.7926803e-02   2.7963651e-02   2.9205798e-02   3.4640332e-02   4.2001692e-02   3.8997006e-02   4.3307841e-02   3.0971361e-02   2.9583140e-02   3.3596579e-02   3.4832045e-02   3.2577324e-02   2.9520597e-02   3.8231049e-02   2.8986963e-02   2.6167563e-02   2.6379976e-02   2.8392659e-02   2.8230338e-02   2.9352801e-02   3.0678503e-02   3.0437152e-02   3.0408689e-02   2.6886453e-02   2.7282541e-02   2.8247909e-02   2.9787960e-02   3.7616110e-02   3.9122919e-02   3.6253414e-02   3.7984676e-02   3.2568337e-02   3.7869103e-02   3.7894855e-02   3.4611144e-02   3.6898835e-02   3.7370372e-02   3.4430582e-02   3.7835994e-02   3.3253011e-02   3.0349701e-02   2.8583480e-02   2.8567701e-02   2.7401429e-02   3.2498288e-02   2.6338649e-02   2.5411787e-02   2.3475255e-02   2.7921998e-02   2.6448657e-02   2.5780224e-02
   3.0371013e-02   3.2107444e-02   3.2051067e-02   3.2982060e-02   3.5279465e-02   3.5912590e-02   2.8023042e-02   2.4599726e-02   0.0000000e+00   3.0127180e-02   3.3545687e-02   3.5380960e-02   3.4458924e-02   2.7585824e-02   2.7241611e-02   3.4890119e-02   3.7168280e-02   3.4551155e-02   3.5961177e-02   3.8159921e-02   3.6111206e-02   4.3685389e-02   3.2234167e-02   3.4785022e-02   3.3150570e-02   3.9557148e-02   3.6706899e-02   2.9513357e-02   3.4386034e-02   3.1497922e-02   3.2353432e-02   3.1961363e-02   3.4140381e-02   3.9184739e-02   5.1283108e-02   6.2191453e-02   3.7233745e-02   3.7524514e-02   3.4663346e-02   3.4928482e-02   3.5829449e-02   3.6887230e-02   3.7369069e-02   4.4780815e-02   4.2747036e-02   4.8044497e-02   3.4578097e-02   3.9255338e-02   3.9545274e-02   4.1278685e-02   3.5581580e-02   3.4932466e-02   4.2506044e-02   3.1993738e-02   3.0407425e-02   3.2605145e-02   3.2806676e-02   3.4955065e-02   3.4077545e-02   3.6511533e-02   3.7497763e-02   3.2130958e-02   3.2902209e-02   3.1749788e-02   3.2489796e-02   3.6602698e-02   4.3394324e-02   4.1080118e-02   4.1080658e-02   4.2240513e-02   3.6052929e-02   3.8200953e-02   4.1356147e-02   3.9721960e-02   4.0699060e-02   4.1073031e-02   3.8633768e-02   4.1238780e-02   4.0525291e-02   3.2822137e-02   3.0286657e-02   3.2990951e-02   3.1225601e-02   3.5166278e-02   3.0995337e-02   3.3448096e-02   2.9670431e-02   3.2182043e-02   2.7570084e-02   2.8532083e-02
   2.9589135e-02   2.9134831e-02   2.9464302e-02   2.9926873e-02   3.3956378e-02   3.1672596e-02   2.8624494e-02   2.8428072e-02   3.0127180e-02   0.0000000e+00   3.2144998e-02   3.1793039e-02   3.0988122e-02   2.7836238e-02   3.0848958e-02   3.1604511e-02   3.5252888e-02   3.1493211e-02   3.2359005e-02   3.4724070e-02   3.9556920e-02   3.8344219e-02   3.4352682e-02   3.8000535e-02   3.7886700e-02   3.3881524e-02   3.1291162e-02   3.2718927e-02   3.6114962e-02   3.1552665e-02   3.4501523e-02   3.1411539e-02   3.6475765e-02   3.4823375e-02   5.1203340e-02   5.2800201e-02   3.6172450e-02   3.8929507e-02   3.1360488e-02   3.2485841e-02   3.5758270e-02   3.4130236e-02   3.8379778e-02   4.2631128e-02   4.0287622e-02   4.7403535e-02   3.3529796e-02   3.0092585e-02   3.5636693e-02   3.7490311e-02   3.5858990e-02   3.3183430e-02   3.8911557e-02   2.9499900e-02   2.7814845e-02   2.6753096e-02   2.8305667e-02   2.8141501e-02   3.2619185e-02   3.3400229e-02   3.1616205e-02   3.3187151e-02   2.8871731e-02   3.0023977e-02   3.1534537e-02   3.1601652e-02   4.0837507e-02   3.9221554e-02   3.8325032e-02   3.4324636e-02   3.2454775e-02   3.5700957e-02   3.9419068e-02   3.7851585e-02   3.5935080e-02   4.2745437e-02   3.6811689e-02   3.9560471e-02   3.6625073e-02   3.5218973e-02   3.0581713e-02   3.0801645e-02   3.1072267e-02   3.0515338e-02   2.8445383e-02   2.8180407e-02   2.5252064e-02   2.8976604e-02   2.9672128e-02   2.8533901e-02
   2.9435864e-02   3.0816878e-02   3.3461711e-02   3.2933329e-02   3.7741102e-02   3.6250618e-02   3.2069893e-02   3.0769273e-02   3.3545687e-02   3.2144998e-02   0.0000000e+00   3.4918921e-02   3.5395447e-02   3.3686448e-02   3.5326272e-02   3.8303911e-02   3.6972981e-02   3.8163383e-02   3.6988466e-02   3.6670940e-02   4.1512257e-02   3.9047019e-02   3.9889914e-02   4.1858328e-02   4.2103757e-02   3.7412758e-02   3.3467510e-02   3.4354862e-02   3.9498822e-02   3.5149161e-02   3.7098343e-02   3.4679460e-02   3.9818137e-02   3.7383548e-02   5.0560469e-02   5.5707225e-02   3.7669171e-02   4.1362020e-02   3.4165702e-02   3.1601920e-02   3.8962599e-02   3.6015492e-02   3.8303416e-02   4.5966840e-02   4.1912591e-02   5.0071452e-02   3.6460640e-02   3.7105731e-02   3.8858977e-02   4.1024510e-02   3.7478151e-02   3.5504199e-02   3.8839783e-02   2.9709159e-02   3.0884840e-02   2.8131695e-02   3.2992257e-02   3.4329015e-02   3.5632142e-02   3.5280902e-02   3.1987557e-02   4.0896117e-02   3.3394213e-02   3.2734890e-02   3.5521810e-02   3.6129333e-02   4.2879040e-02   4.0300228e-02   3.8411610e-02   3.7963868e-02   3.6890813e-02   3.9477453e-02   4.4660074e-02   3.9708638e-02   3.9712063e-02   4.3650485e-02   4.1938583e-02   3.9913383e-02   3.6998348e-02   3.6078331e-02   3.2811963e-02   3.1253207e-02   3.3542864e-02   3.3761681e-02   3.2806464e-02   3.1458423e-02   3.2175790e-02   3.5874926e-02   3.1807961e-02   3.1174513e-02
   3.0080248e-02   3.3635427e-02   3.2611881e-02   3.0761575e-02   3.6591371e-02   3.5037413e-02   3.0210993e-02   3.0107449e-02   3.5380960e-02   3.1793039e-02   3.4918921e-02   0.0000000e+00   3.4057224e-02   3.3269804e-02   3.2431390e-02   3.5745575e-02   3.6863777e-02   3.5013220e-02   3.6074314e-02   3.6037697e-02   4.1605181e-02   3.4654794e-02   3.4996536e-02   4.0207664e-02   4.0217379e-02   3.5804782e-02   3.0562109e-02   3.0143568e-02   3.7095897e-02   3.4431282e-02   3.6918583e-02   3.6349976e-02   3.7690896e-02   3.6662902e-02   5.0729357e-02   4.9051619e-02   3.6067369e-02   3.6864845e-02   3.5694261e-02   3.5625132e-02   3.7029336e-02   3.6334042e-02   4.3230935e-02   4.4426209e-02   3.9341442e-02   4.7097173e-02   3.3738439e-02   3.6881491e-02   3.9662906e-02   4.3755467e-02   3.6500475e-02   3.4642066e-02   4.3005891e-02   3.2505164e-02   3.1065658e-02   3.1174689e-02   3.4529113e-02   3.3356504e-02   3.3494064e-02   3.5093281e-02   3.3960548e-02   3.6190352e-02   3.0903380e-02   3.0989163e-02   3.5056981e-02   3.7655182e-02   4.4087546e-02   4.1092522e-02   4.0049698e-02   3.7735219e-02   3.7650142e-02   3.7924108e-02   4.4072350e-02   3.7972023e-02   4.1362779e-02   4.6390689e-02   4.3471472e-02   4.2095177e-02   3.7137491e-02   3.6555669e-02   3.1871372e-02   3.1285132e-02   3.4232087e-02   3.3866571e-02   2.9463304e-02   3.0081828e-02   3.1518084e-02   3.2781245e-02   3.0933055e-02   3.0566786e-02
   3.0273699e-02   3.0540891e-02   3.2912466e-02   3.1919082e-02   3.4025370e-02   3.2406651e-02   2.8685383e-02   2.8722361e-02   3.4458924e-02   3.0988122e-02   3.5395447e-02   3.4057224e-02   0.0000000e+00   3.1715140e-02   2.9305718e-02   3.2056413e-02   3.5956414e-02   3.3311843e-02   3.4876759e-02   3.3859986e-02   4.0544286e-02   3.0442628e-02   3.5519510e-02   3.6534336e-02   3.5727597e-02   3.5162020e-02   3.0163312e-02   2.9619747e-02   3.3984950e-02   3.0257377e-02   3.2534880e-02   3.0867283e-02   3.6409545e-02   3.4243872e-02   5.0075923e-02   5.4557608e-02   3.5839919e-02   3.8549674e-02   3.3656220e-02   3.2310747e-02   3.6120388e-02   3.1940773e-02   4.0029611e-02   4.2039906e-02   4.1406376e-02   4.6587932e-02   3.4058158e-02   3.5552616e-02   3.7410209e-02   3.8582813e-02   3.4242724e-02   3.2449300e-02   3.9005623e-02   3.1480977e-02   2.7859048e-02   2.9071861e-02   3.1596317e-02   3.1604592e-02   3.2615457e-02   3.2347207e-02   3.0773917e-02   3.2958297e-02   2.7676946e-02   3.0333918e-02   3.2961270e-02   3.6506979e-02   3.9958405e-02   3.8834372e-02   3.6741724e-02   3.3946648e-02   3.3355606e-02   3.4830153e-02   4.1917634e-02   4.1173380e-02   4.3016779e-02   4.4742932e-02   4.0871373e-02   4.1192125e-02   3.8416868e-02   3.2571802e-02   3.1200759e-02   3.0613829e-02   2.9450475e-02   3.1246301e-02   2.9252688e-02   3.0100880e-02   2.9867276e-02   3.0579709e-02   2.9984337e-02   2.9283703e-02
   2.7485646e-02   2.9250136e-02   2.9722220e-02   3.0870077e-02   3.4854063e-02   3.0873659e-02   2.4947184e-02   2.5436018e-02   2.7585824e-02   2.7836238e-02   3.3686448e-02   3.3269804e-02   3.1715140e-02   0.0000000e+00   2.7003953e-02   2.8096930e-02   3.6107466e-02   3.2500573e-02   3.5063909e-02   3.4555396e-02   3.7650891e-02   2.8140473e-02   3.0973017e-02   3.6829008e-02   3.6624894e-02   3.5469049e-02   3.1505644e-02   3.0455683e-02   3.6140966e-02   3.0385086e-02   3.2122525e-02   3.1931514e-02   3.4642256e-02   3.4865769e-02   5.1395779e-02   5.1806444e-02   3.5231922e-02   3.8467565e-02   3.5661060e-02   3.1884543e-02   3.5356421e-02   3.2895283e-02   3.6437496e-02   4.1277877e-02   3.9640663e-02   4.7908399e-02   3.2708017e-02   3.6270466e-02   3.4871633e-02   4.0261778e-02   3.5031824e-02   3.2941280e-02   3.7350282e-02   3.0843707e-02   2.9380511e-02   2.7919847e-02   3.3748509e-02   3.1920476e-02   3.3458849e-02   3.1597006e-02   3.0253672e-02   3.3028421e-02   2.9296738e-02   3.2392725e-02   3.2573872e-02   3.3995898e-02   4.0495097e-02   3.7605609e-02   3.9331028e-02   4.0300044e-02   3.3164348e-02   3.4496076e-02   3.7213762e-02   4.0422727e-02   3.6550547e-02   4.1236191e-02   3.8858616e-02   3.6825361e-02   3.6966697e-02   3.2730970e-02   3.0402096e-02   2.9420684e-02   2.9692329e-02   3.2562889e-02   2.7856604e-02   2.7922244e-02   2.6014900e-02   2.9355999e-02   2.8289991e-02   2.7708668e-02
   3.0895197e-02   2.9660892e-02   2.9394062e-02   2.9738324e-02   3.1166609e-02   2.9859655e-02   2.7508401e-02   2.6508356e-02   2.7241611e-02   3.0848958e-02   3.5326272e-02   3.2431390e-02   2.9305718e-02   2.7003953e-02   0.0000000e+00   3.0051682e-02   3.4837528e-02   3.2216252e-02   3.5201637e-02   3.4669814e-02   3.2399243e-02   3.1974531e-02   3.4371566e-02   3.6778624e-02   3.8537419e-02   3.5576680e-02   3.0066726e-02   3.2318126e-02   3.5913473e-02   3.0832211e-02   3.6749870e-02   3.2410863e-02   3.9415490e-02   3.5187687e-02   5.1504559e-02   4.9565190e-02   3.6038036e-02   3.8511335e-02   3.2395646e-02   3.3163036e-02   3.5946278e-02   4.1299468e-02   4.0456098e-02   4.1835655e-02   4.1659849e-02   4.8018563e-02   3.4636033e-02   3.6439603e-02   3.9601053e-02   4.1493658e-02   3.7354797e-02   3.5702188e-02   3.9948511e-02   3.1436607e-02   2.8669379e-02   2.9115030e-02   3.2259461e-02   3.1537958e-02   3.4053922e-02   3.2183597e-02   3.2407995e-02   3.6130938e-02   3.0490919e-02   3.2719868e-02   3.2589462e-02   3.8629744e-02   4.0804157e-02   4.2280164e-02   3.8968012e-02   3.6695210e-02   3.4761205e-02   3.6439945e-02   3.7076192e-02   3.9872919e-02   3.7310133e-02   4.4990533e-02   3.8149998e-02   4.0327379e-02   3.3307271e-02   3.8428608e-02   3.2309958e-02   3.1332665e-02   3.3600343e-02   3.3694515e-02   2.9117677e-02   2.8185280e-02   2.8136276e-02   3.0047959e-02   2.8418317e-02   2.8362133e-02
   3.2997004e-02   3.2302992e-02   3.2402062e-02   3.3156428e-02   3.4705097e-02   3.2336696e-02   2.9336093e-02   2.9366667e-02   3.4890119e-02   3.1604511e-02   3.8303911e-02   3.5745575e-02   3.2056413e-02   2.8096930e-02   3.0051682e-02   0.0000000e+00   3.5842541e-02   3.4546387e-02   3.4310186e-02   3.6247262e-02   3.3988509e-02   3.3096937e-02   3.4010290e-02   3.6720676e-02   3.6589800e-02   3.6831137e-02   3.2271016e-02   2.9282260e-02   3.4123856e-02   2.9744745e-02   3.0934616e-02   3.5071464e-02   3.9362718e-02   3.5451563e-02   5.0219395e-02   4.6783223e-02   3.5543041e-02   3.7888707e-02   3.1261573e-02   3.1715920e-02   3.2335210e-02   3.8543182e-02   3.8399893e-02   4.1167238e-02   4.3142912e-02   4.8465836e-02   3.4148331e-02   3.7313772e-02   3.9928035e-02   4.3656319e-02   3.6886389e-02   3.5112763e-02   3.9480070e-02   3.2319012e-02   2.7300203e-02   2.9438045e-02   3.1247441e-02   3.0421126e-02   3.3028852e-02   3.6070081e-02   3.5093070e-02   3.7459615e-02   3.2061618e-02   3.5908220e-02   3.3247881e-02   3.5825242e-02   3.9345473e-02   4.0547675e-02   3.7505797e-02   3.4473777e-02   3.5037267e-02   3.6920351e-02   3.9977835e-02   4.0125817e-02   3.6884158e-02   4.5882355e-02   3.7823148e-02   4.0894761e-02   3.4175943e-02   3.4056266e-02   3.2942973e-02   3.1997110e-02   3.5150283e-02   3.4968158e-02   2.9306681e-02   2.9771730e-02   2.9881888e-02   3.1488125e-02   2.9923206e-02   2.9318230e-02
   3.1372974e-02   3.1853180e-02   3.2369908e-02   3.5031519e-02   4.0148414e-02   3.6333112e-02   3.1133074e-02   2.9453769e-02   3.7168280e-02   3.5252888e-02   3.6972981e-02   3.6863777e-02   3.5956414e-02   3.6107466e-02   3.4837528e-02   3.5842541e-02   0.0000000e+00   3.6647639e-02   3.8408096e-02   4.0622834e-02   4.0628283e-02   3.8488716e-02   3.9683265e-02   4.1943702e-02   4.3177953e-02   4.2465253e-02   3.7203596e-02   3.5915077e-02   4.1215024e-02   3.6746550e-02   3.6233974e-02   3.6406617e-02   4.1327678e-02   3.8540381e-02   5.2991163e-02   5.2617238e-02   4.3609555e-02   4.1269529e-02   3.3314719e-02   3.5626890e-02   3.6723175e-02   4.3693747e-02   4.4208427e-02   4.9362302e-02   4.4239177e-02   5.4342441e-02   3.7797786e-02   3.7401695e-02   4.3790086e-02   4.8051339e-02   3.8858742e-02   3.5478384e-02   4.4192888e-02   3.6383319e-02   3.2877711e-02   3.3697080e-02   3.5127056e-02   3.5404019e-02   3.4660943e-02   3.6782182e-02   3.8925763e-02   3.7255065e-02   3.2114567e-02   2.8963646e-02   3.5732871e-02   3.8325326e-02   3.8290870e-02   4.4140036e-02   3.7340679e-02   4.0946932e-02   3.9437450e-02   3.7386488e-02   4.3674451e-02   4.4955841e-02   3.9315060e-02   4.6408366e-02   3.9763833e-02   4.1625279e-02   4.4226374e-02   3.7000395e-02   3.3826013e-02   3.1975275e-02   3.3896197e-02   3.8512865e-02   3.1739971e-02   3.1685355e-02   3.1607492e-02   3.5121593e-02   3.0633904e-02   2.9264882e-02
   3.5381031e-02   3.3953393e-02   3.2771995e-02   3.4189928e-02   3.5638923e-02   3.0818595e-02   2.7905006e-02   2.9437257e-02   3.4551155e-02   3.1493211e-02   3.8163383e-02   3.5013220e-02   3.3311843e-02   3.2500573e-02   3.2216252e-02   3.4546387e-02   3.6647639e-02   0.0000000e+00   3.8315664e-02   3.6490297e-02   4.0182147e-02   3.7914069e-02   3.4152671e-02   3.8814543e-02   3.9022251e-02   3.5788099e-02   3.4378683e-02   3.5721403e-02   4.0345632e-02   3.2572746e-02   3.7434546e-02   3.3456527e-02   3.8822770e-02   3.9735400e-02   5.1029927e-02   4.3788757e-02   4.3472616e-02   4.1076718e-02   3.7004975e-02   3.5753124e-02   3.4820530e-02   4.1046613e-02   4.1517513e-02   4.3518750e-02   4.0207023e-02   4.8645850e-02   3.6874596e-02   3.6489865e-02   4.2331849e-02   4.1361878e-02   3.7527569e-02   3.6379733e-02   4.0662930e-02   3.6218846e-02   3.1916608e-02   3.4150895e-02   3.5605230e-02   3.6714004e-02   3.5018114e-02   3.6501379e-02   3.4871719e-02   3.6581539e-02   3.4218157e-02   3.0574247e-02   3.3471796e-02   3.4968144e-02   3.9519140e-02   4.2306909e-02   4.1326440e-02   3.8886032e-02   3.3553485e-02   3.4708349e-02   4.0559639e-02   3.9647855e-02   3.7126253e-02   4.1720997e-02   3.8352899e-02   3.8573182e-02   3.5417842e-02   3.6220756e-02   3.3213899e-02   3.0832561e-02   3.1628310e-02   3.5485861e-02   3.0681037e-02   2.9785324e-02   3.0094867e-02   3.3836657e-02   3.0614683e-02   3.0103252e-02
   3.6333886e-02   3.4908344e-02   3.5934945e-02   3.4933281e-02   3.9253342e-02   3.5530932e-02   3.3397873e-02   2.9774527e-02   3.5961177e-02   3.2359005e-02   3.6988466e-02   3.6074314e-02   3.4876759e-02   3.5063909e-02   3.5201637e-02   3.4310186e-02   3.8408096e-02   3.8315664e-02   0.0000000e+00   3.8925436e-02   3.7643098e-02   3.6731546e-02   3.5040520e-02   4.0119634e-02   3.9947456e-02   3.7101771e-02   3.6782267e-02   3.4609886e-02   3.7432982e-02   3.1503332e-02   3.7745148e-02   3.4792663e-02   4.0739899e-02   3.7007128e-02   5.5575247e-02   4.9853795e-02   4.3204562e-02   3.7397058e-02   3.4016299e-02   3.4266486e-02   3.7289239e-02   4.0582659e-02   4.1247269e-02   4.5055780e-02   3.9748022e-02   4.6133215e-02   3.5515474e-02   3.5680483e-02   3.9492604e-02   3.9423041e-02   3.6726840e-02   3.7252700e-02   4.0920380e-02   3.4258382e-02   3.1677163e-02   3.2013446e-02   3.5820155e-02   3.5499407e-02   3.6709972e-02   3.5294234e-02   3.8493973e-02   3.9303009e-02   3.2669973e-02   3.0284184e-02   3.5270846e-02   3.4629468e-02   4.4173104e-02   4.4563735e-02   4.1393654e-02   3.7057718e-02   3.6992737e-02   3.8437276e-02   4.4162351e-02   4.2986338e-02   4.0031425e-02   4.7182393e-02   3.8586279e-02   3.9072101e-02   3.9185974e-02   3.7376320e-02   3.3379725e-02   3.3369915e-02   3.5185104e-02   3.7079073e-02   3.4802381e-02   3.3137750e-02   3.2215889e-02   3.2959366e-02   3.4408779e-02   3.4906342e-02
   3.4062653e-02   3.4986960e-02   3.6554649e-02   3.4480265e-02   3.7236293e-02   3.4156983e-02   3.1912063e-02   3.2602155e-02   3.8159921e-02   3.4724070e-02   3.6670940e-02   3.6037697e-02   3.3859986e-02   3.4555396e-02   3.4669814e-02   3.6247262e-02   4.0622834e-02   3.6490297e-02   3.8925436e-02   0.0000000e+00   3.9413918e-02   3.6369246e-02   3.6484299e-02   4.1245453e-02   3.7167376e-02   3.8401499e-02   3.4267295e-02   3.8047213e-02   4.0898254e-02   3.4803321e-02   3.6640132e-02   3.4362018e-02   4.0294625e-02   3.8686356e-02   4.8025105e-02   4.9187498e-02   3.9820082e-02   4.1068893e-02   3.6761707e-02   3.6363808e-02   3.6068547e-02   3.5521366e-02   4.0563776e-02   4.6729159e-02   4.5435517e-02   4.8906361e-02   3.8695848e-02   3.8590866e-02   4.2171894e-02   4.3885543e-02   3.8394871e-02   3.9255873e-02   4.3142113e-02   3.3893701e-02   3.1944416e-02   3.3580491e-02   3.5291896e-02   3.6793190e-02   3.7694882e-02   3.8192221e-02   3.6070490e-02   3.7736617e-02   3.2102201e-02   3.2723277e-02   3.6098882e-02   3.8198306e-02   4.4787662e-02   4.4631585e-02   4.7091715e-02   4.3659846e-02   3.9144948e-02   4.1973623e-02   4.6967386e-02   4.3928908e-02   4.6970850e-02   5.0076500e-02   4.1220712e-02   4.2341860e-02   4.0686681e-02   3.8128852e-02   3.4961791e-02   3.3356607e-02   3.1970237e-02   3.4601675e-02   3.4387018e-02   3.4364703e-02   3.3066715e-02   3.2922708e-02   3.2497059e-02   3.1561459e-02
   3.6712977e-02   3.5642399e-02   3.0859241e-02   3.3322751e-02   3.4381687e-02   3.9610260e-02   4.1115666e-02   3.9857132e-02   3.6111206e-02   3.9556920e-02   4.1512257e-02   4.1605181e-02   4.0544286e-02   3.7650891e-02   3.2399243e-02   3.3988509e-02   4.0628283e-02   4.0182147e-02   3.7643098e-02   3.9413918e-02   0.0000000e+00   4.1878771e-02   3.7818332e-02   4.1178439e-02   4.4686789e-02   4.7225189e-02   4.0473290e-02   4.0649284e-02   3.7659613e-02   3.4919851e-02   3.3768009e-02   3.4676691e-02   3.9918553e-02   3.8354561e-02   4.9893862e-02   4.6490568e-02   4.1671515e-02   4.3517461e-02   3.7187891e-02   3.3395861e-02   3.6691398e-02   3.5204444e-02   4.6378724e-02   5.3217904e-02   4.6471447e-02   5.5027233e-02   4.0444685e-02   4.1551579e-02   4.1361762e-02   4.1312830e-02   3.7707646e-02   4.2088994e-02   3.9188507e-02   3.2644302e-02   3.0946608e-02   3.4192234e-02   3.5142241e-02   3.5770150e-02   3.7818641e-02   4.1402851e-02   4.5262175e-02   4.6581227e-02   3.8079623e-02   3.6940519e-02   4.0917160e-02   4.6335270e-02   5.0150538e-02   5.3421440e-02   4.2437081e-02   4.1991120e-02   4.4099257e-02   4.2991460e-02   4.6404285e-02   4.0571274e-02   3.7519791e-02   4.6604394e-02   4.4192454e-02   4.9869456e-02   4.5701393e-02   3.5035767e-02   3.7593840e-02   4.0351183e-02   3.7474243e-02   3.9581704e-02   4.2480768e-02   4.0286807e-02   2.9691996e-02   3.7351790e-02   3.4083561e-02   3.6272925e-02
   3.2572372e-02   3.3633742e-02   3.3765454e-02   3.5623674e-02   3.6170759e-02   3.4093685e-02   2.7307180e-02   3.4690351e-02   4.3685389e-02   3.8344219e-02   3.9047019e-02   3.4654794e-02   3.0442628e-02   2.8140473e-02   3.1974531e-02   3.3096937e-02   3.8488716e-02   3.7914069e-02   3.6731546e-02   3.6369246e-02   4.1878771e-02   0.0000000e+00   3.3037988e-02   3.3924942e-02   3.5008381e-02   3.1775011e-02   3.4612221e-02   3.8761683e-02   3.7130802e-02   3.2421204e-02   3.6981482e-02   3.4591036e-02   4.1681215e-02   4.0642879e-02   5.4139487e-02   5.2920675e-02   4.2038101e-02   4.8065917e-02   3.6555556e-02   3.5867901e-02   3.9070621e-02   3.5163095e-02   4.6617384e-02   4.8348126e-02   4.5337483e-02   5.8319219e-02   4.0415778e-02   4.2128949e-02   3.9347299e-02   4.4933520e-02   3.8802614e-02   3.7960614e-02   4.2362890e-02   3.7153319e-02   2.9209467e-02   3.5356201e-02   3.9708453e-02   4.0167685e-02   4.4147775e-02   4.2625276e-02   3.8407579e-02   3.7909245e-02   3.5341995e-02   3.0623955e-02   3.1710244e-02   3.7325465e-02   4.4769598e-02   5.2869853e-02   4.1692673e-02   4.1989536e-02   3.8301215e-02   4.0034067e-02   3.8904489e-02   3.7559034e-02   4.0341721e-02   5.0300288e-02   3.9235781e-02   4.8066957e-02   4.8597819e-02   3.2758921e-02   4.1361621e-02   4.0200183e-02   3.9786329e-02   3.6056720e-02   3.1252521e-02   2.9402667e-02   2.8388993e-02   3.2555709e-02   3.2130713e-02   2.9993747e-02
   3.2703735e-02   3.3004387e-02   3.2864757e-02   3.4283300e-02   3.6193773e-02   3.5313363e-02   3.1574832e-02   3.0856290e-02   3.2234167e-02   3.4352682e-02   3.9889914e-02   3.4996536e-02   3.5519510e-02   3.0973017e-02   3.4371566e-02   3.4010290e-02   3.9683265e-02   3.4152671e-02   3.5040520e-02   3.6484299e-02   3.7818332e-02   3.3037988e-02   0.0000000e+00   3.9212580e-02   3.8345405e-02   3.9137513e-02   3.7563608e-02   3.6264178e-02   3.6120257e-02   3.4052186e-02   3.4425294e-02   3.5567645e-02   4.1117688e-02   3.8250808e-02   5.4731660e-02   5.4245494e-02   4.2260183e-02   4.1719661e-02   3.6336801e-02   3.5407966e-02   3.8784128e-02   4.0677148e-02   4.3398494e-02   4.6785133e-02   4.6114810e-02   5.2545276e-02   3.8060266e-02   3.9303089e-02   4.0470298e-02   4.1187292e-02   3.8279046e-02   4.0317577e-02   4.3175948e-02   3.5192974e-02   3.1476498e-02   3.2462656e-02   3.5045535e-02   3.6096251e-02   3.7414094e-02   3.4901978e-02   3.3996113e-02   3.7432189e-02   3.2817476e-02   3.5626971e-02   3.6047873e-02   3.6080139e-02   4.1606998e-02   4.4188428e-02   4.3199154e-02   4.0159178e-02   3.4244470e-02   3.7051932e-02   3.9083613e-02   3.9638052e-02   4.2858781e-02   4.9544033e-02   3.9665201e-02   4.2309450e-02   3.2986991e-02   2.9320959e-02   3.3457239e-02   3.4315999e-02   3.3405236e-02   3.7386482e-02   3.1236648e-02   3.1662463e-02   3.0893336e-02   3.2948931e-02   3.2339994e-02   3.2749208e-02
   3.6494079e-02   3.8480183e-02   3.8680302e-02   3.9936218e-02   4.0784406e-02   3.9417485e-02   3.4579843e-02   3.6524525e-02   3.4785022e-02   3.8000535e-02   4.1858328e-02   4.0207664e-02   3.6534336e-02   3.6829008e-02   3.6778624e-02   3.6720676e-02   4.1943702e-02   3.8814543e-02   4.0119634e-02   4.1245453e-02   4.1178439e-02   3.3924942e-02   3.9212580e-02   0.0000000e+00   4.1158930e-02   4.4414263e-02   3.7386997e-02   3.9702758e-02   3.7416260e-02   3.8713423e-02   3.7285919e-02   3.7515220e-02   4.1937799e-02   4.2408466e-02   5.7634071e-02   6.0959376e-02   4.7800658e-02   4.5209473e-02   4.0569757e-02   3.9296035e-02   4.1490182e-02   4.2199166e-02   4.5774996e-02   4.9151180e-02   4.7912974e-02   5.5775562e-02   4.2187506e-02   4.3321579e-02   4.6897465e-02   4.4762781e-02   4.1257756e-02   4.0866065e-02   4.8174262e-02   3.8142322e-02   3.3632852e-02   3.3203238e-02   3.6347107e-02   3.7683401e-02   3.7894275e-02   3.6875656e-02   3.8197121e-02   4.1015946e-02   3.4596393e-02   3.4772347e-02   3.8283576e-02   3.9170469e-02   4.3167361e-02   4.4143174e-02   4.4250895e-02   4.1655522e-02   3.7332838e-02   4.3836815e-02   4.3149873e-02   4.2014182e-02   4.7659094e-02   5.0404428e-02   4.3088267e-02   4.4104292e-02   3.7058073e-02   3.2726267e-02   3.7816413e-02   3.8734581e-02   3.9366551e-02   4.1617725e-02   3.6857797e-02   3.5890840e-02   3.4215343e-02   3.5844318e-02   3.4823924e-02   3.5648227e-02
   3.4618013e-02   3.6625307e-02   3.7048011e-02   3.8036167e-02   3.7794164e-02   3.7308699e-02   3.2793514e-02   3.3321249e-02   3.3150570e-02   3.7886700e-02   4.2103757e-02   4.0217379e-02   3.5727597e-02   3.6624894e-02   3.8537419e-02   3.6589800e-02   4.3177953e-02   3.9022251e-02   3.9947456e-02   3.7167376e-02   4.4686789e-02   3.5008381e-02   3.8345405e-02   4.1158930e-02   0.0000000e+00   4.3377493e-02   3.7668544e-02   3.9242227e-02   3.6721216e-02   3.7640454e-02   4.2440122e-02   3.3982905e-02   3.8629249e-02   3.9283979e-02   5.1321123e-02   6.2656855e-02   3.9531779e-02   3.9598094e-02   3.5245022e-02   3.6050751e-02   4.3145696e-02   4.1621588e-02   4.3646449e-02   4.5767889e-02   4.6642034e-02   4.9938214e-02   3.9716400e-02   4.0565668e-02   4.2994829e-02   4.4453521e-02   4.0825768e-02   3.9769361e-02   4.2661497e-02   3.7783485e-02   3.3641855e-02   3.6146130e-02   3.6989868e-02   3.8947023e-02   3.8388046e-02   3.7008162e-02   3.9748013e-02   4.1229951e-02   3.7984296e-02   3.7469365e-02   4.1441073e-02   3.6329420e-02   4.4258209e-02   4.5403462e-02   4.4272698e-02   4.3891187e-02   3.5713173e-02   4.1656292e-02   4.3159041e-02   4.5550551e-02   4.7664859e-02   4.4109669e-02   4.2359355e-02   4.0746082e-02   3.8447149e-02   2.8678325e-02   3.3630659e-02   3.2254882e-02   3.7050239e-02   3.8625979e-02   3.3405453e-02   3.1429428e-02   3.3038847e-02   3.4673432e-02   3.6055653e-02   3.2863542e-02
   3.3992588e-02   3.5462578e-02   3.4552840e-02   3.7063253e-02   3.4061761e-02   3.5213264e-02   3.1265790e-02   3.3721941e-02   3.9557148e-02   3.3881524e-02   3.7412758e-02   3.5804782e-02   3.5162020e-02   3.5469049e-02   3.5576680e-02   3.6831137e-02   4.2465253e-02   3.5788099e-02   3.7101771e-02   3.8401499e-02   4.7225189e-02   3.1775011e-02   3.9137513e-02   4.4414263e-02   4.3377493e-02   0.0000000e+00   3.7037496e-02   3.6826305e-02   3.9487800e-02   3.7289982e-02   4.0455834e-02   3.5100602e-02   4.1834998e-02   4.2793350e-02   5.1275022e-02   5.7760638e-02   3.9333137e-02   4.3653779e-02   3.3067936e-02   3.6730376e-02   3.9821782e-02   3.6901671e-02   4.1506070e-02   4.4069444e-02   4.6549810e-02   5.1219001e-02   3.8370792e-02   3.7247960e-02   3.9539186e-02   4.5392128e-02   4.1044515e-02   4.1120932e-02   4.3005701e-02   3.6193908e-02   3.1792633e-02   3.2014170e-02   3.5706552e-02   3.4833609e-02   3.5866123e-02   3.6009328e-02   3.4419497e-02   3.7994099e-02   3.7468139e-02   3.9524745e-02   3.9114378e-02   3.7173511e-02   4.2490140e-02   4.3742027e-02   4.1982046e-02   4.1607692e-02   3.3390114e-02   3.8821876e-02   3.9790725e-02   3.9999389e-02   4.0680922e-02   4.4701531e-02   3.7430297e-02   4.1328367e-02   3.7954555e-02   3.1310357e-02   3.4787009e-02   3.5594346e-02   3.6900868e-02   3.8209112e-02   3.6863211e-02   3.3186386e-02   3.2136363e-02   3.8102534e-02   3.3626759e-02   3.2481824e-02
   3.1620434e-02   3.3484921e-02   3.1301733e-02   3.3270701e-02   3.0297506e-02   3.1451670e-02   2.8264262e-02   2.9491931e-02   3.6706899e-02   3.1291162e-02   3.3467510e-02   3.0562109e-02   3.0163312e-02   3.1505644e-02   3.0066726e-02   3.2271016e-02   3.7203596e-02   3.4378683e-02   3.6782267e-02   3.4267295e-02   4.0473290e-02   3.4612221e-02   3.7563608e-02   3.7386997e-02   3.7668544e-02   3.7037496e-02   0.0000000e+00   3.1087141e-02   3.1282279e-02   3.3715458e-02   3.2854591e-02   3.0847985e-02   3.2773601e-02   3.3450378e-02   4.9638785e-02   5.0371377e-02   3.5104024e-02   3.6101499e-02   2.8177987e-02   3.3121416e-02   3.5375216e-02   3.1991166e-02   3.8293780e-02   4.2927346e-02   4.1794929e-02   4.7115867e-02   2.9003312e-02   3.4211360e-02   3.5177339e-02   3.9558919e-02   3.3347314e-02   3.5790782e-02   3.7364976e-02   3.1776366e-02   2.7364994e-02   2.8531621e-02   3.2621119e-02   3.0461710e-02   3.3883880e-02   3.5090232e-02   3.2369700e-02   3.7712319e-02   3.3527695e-02   3.5712025e-02   3.6087375e-02   3.4933911e-02   4.2214611e-02   4.3151301e-02   4.1648313e-02   4.2194527e-02   3.8933173e-02   4.3567316e-02   4.2821692e-02   4.4505457e-02   3.9360907e-02   4.5685966e-02   4.0881235e-02   4.3117758e-02   3.3176719e-02   3.3690021e-02   3.2720410e-02   3.1316870e-02   3.6455897e-02   3.9004480e-02   3.0137735e-02   3.0884899e-02   2.9963659e-02   3.3524249e-02   3.1844830e-02   2.7932985e-02
   2.8369121e-02   3.1464393e-02   3.2438051e-02   2.8854508e-02   3.4436279e-02   3.0549392e-02   2.8179541e-02   2.7186430e-02   2.9513357e-02   3.2718927e-02   3.4354862e-02   3.0143568e-02   2.9619747e-02   3.0455683e-02   3.2318126e-02   2.9282260e-02   3.5915077e-02   3.5721403e-02   3.4609886e-02   3.8047213e-02   4.0649284e-02   3.8761683e-02   3.6264178e-02   3.9702758e-02   3.9242227e-02   3.6826305e-02   3.1087141e-02   0.0000000e+00   3.2230761e-02   3.9420401e-02   3.4185166e-02   3.2803193e-02   3.7524883e-02   4.1377584e-02   5.6430678e-02   5.9799941e-02   3.7726163e-02   4.4125914e-02   3.6280931e-02   3.7807987e-02   4.0328732e-02   3.4856614e-02   4.1816697e-02   4.6599804e-02   4.3428992e-02   5.1424706e-02   3.5842596e-02   4.1252631e-02   3.9112814e-02   4.0816186e-02   3.8349406e-02   3.7597224e-02   3.8318241e-02   3.4750697e-02   2.8993953e-02   2.7821643e-02   2.8627921e-02   2.8362556e-02   3.4549317e-02   3.0395477e-02   2.9553789e-02   2.7852902e-02   2.6959084e-02   2.6504757e-02   3.0523169e-02   2.9768446e-02   3.8269183e-02   3.9446809e-02   3.6152095e-02   3.5709673e-02   3.2888091e-02   3.6902954e-02   3.9323454e-02   3.4072344e-02   3.5220100e-02   4.0605598e-02   3.1450414e-02   3.4769541e-02   2.9085479e-02   2.6187439e-02   2.9927111e-02   2.7662359e-02   3.3233055e-02   3.0711602e-02   2.5846289e-02   2.8654758e-02   2.9995340e-02   3.2111269e-02   2.8822477e-02   2.6949549e-02
   3.2011523e-02   3.1960486e-02   3.3058480e-02   3.3883319e-02   3.6459951e-02   3.5056341e-02   3.0541862e-02   3.1080892e-02   3.4386034e-02   3.6114962e-02   3.9498822e-02   3.7095897e-02   3.3984950e-02   3.6140966e-02   3.5913473e-02   3.4123856e-02   4.1215024e-02   4.0345632e-02   3.7432982e-02   4.0898254e-02   3.7659613e-02   3.7130802e-02   3.6120257e-02   3.7416260e-02   3.6721216e-02   3.9487800e-02   3.1282279e-02   3.2230761e-02   0.0000000e+00   3.3867543e-02   3.0003658e-02   3.0301099e-02   3.3174381e-02   3.4264105e-02   5.0020364e-02   5.1548007e-02   3.5660769e-02   3.8325262e-02   3.1223073e-02   3.2519163e-02   4.0133369e-02   3.4489828e-02   3.9770928e-02   4.2117329e-02   4.0436161e-02   4.6683759e-02   3.2442691e-02   3.3778491e-02   3.6177330e-02   3.9317551e-02   3.5015527e-02   3.4412626e-02   3.4693570e-02   3.4999427e-02   2.9692872e-02   3.0484501e-02   3.0891040e-02   3.1772163e-02   3.5736982e-02   3.2609569e-02   3.3571953e-02   3.3784447e-02   2.8732854e-02   3.0218283e-02   3.3888083e-02   3.6943103e-02   4.1330636e-02   4.1109759e-02   3.9065554e-02   4.0319613e-02   3.6990335e-02   3.9532401e-02   3.9619487e-02   3.8713983e-02   3.9399704e-02   4.1343231e-02   3.5785973e-02   3.8685565e-02   3.1549808e-02   2.7137335e-02   3.1974445e-02   3.2686722e-02   3.4436846e-02   3.4050439e-02   3.0589843e-02   3.0052687e-02   2.9797536e-02   3.4542027e-02   3.1932070e-02   3.1558472e-02
   3.2323889e-02   3.2196949e-02   3.1308779e-02   3.2835402e-02   3.3927114e-02   3.0514518e-02   2.8765932e-02   2.7474295e-02   3.1497922e-02   3.1552665e-02   3.5149161e-02   3.4431282e-02   3.0257377e-02   3.0385086e-02   3.0832211e-02   2.9744745e-02   3.6746550e-02   3.2572746e-02   3.1503332e-02   3.4803321e-02   3.4919851e-02   3.2421204e-02   3.4052186e-02   3.8713423e-02   3.7640454e-02   3.7289982e-02   3.3715458e-02   3.9420401e-02   3.3867543e-02   0.0000000e+00   3.7251996e-02   3.5265703e-02   3.9527318e-02   4.2794978e-02   5.7006761e-02   5.6601854e-02   3.9913624e-02   4.0244683e-02   3.7023964e-02   3.4749132e-02   4.4606000e-02   3.8719595e-02   4.4978069e-02   4.7415276e-02   4.6712435e-02   5.1847492e-02   3.7659804e-02   3.9079899e-02   4.3317359e-02   4.7524043e-02   4.1428646e-02   4.1808990e-02   4.2963892e-02   3.9548799e-02   3.3552615e-02   3.6947923e-02   3.6497704e-02   3.7654343e-02   3.8750315e-02   4.1801349e-02   3.8952974e-02   3.8580921e-02   3.5000145e-02   3.5303351e-02   4.0062909e-02   4.1388108e-02   4.6961264e-02   4.5845311e-02   4.3652973e-02   4.5718524e-02   3.6922132e-02   4.1130056e-02   4.3159188e-02   4.0763851e-02   4.6753197e-02   4.8163425e-02   4.0368136e-02   4.4784361e-02   3.8465705e-02   2.9110694e-02   3.5518489e-02   3.4891411e-02   3.6160129e-02   3.5524650e-02   3.1283208e-02   3.1242957e-02   3.0940323e-02   3.3641356e-02   2.9350537e-02   3.0246240e-02
   3.5665133e-02   3.3467049e-02   3.5441015e-02   3.4590885e-02   3.6866244e-02   3.6831749e-02   3.3276269e-02   3.0973398e-02   3.2353432e-02   3.4501523e-02   3.7098343e-02   3.6918583e-02   3.2534880e-02   3.2122525e-02   3.6749870e-02   3.0934616e-02   3.6233974e-02   3.7434546e-02   3.7745148e-02   3.6640132e-02   3.3768009e-02   3.6981482e-02   3.4425294e-02   3.7285919e-02   4.2440122e-02   4.0455834e-02   3.2854591e-02   3.4185166e-02   3.0003658e-02   3.7251996e-02   0.0000000e+00   3.5067405e-02   3.6911687e-02   3.5156992e-02   4.3521427e-02   5.2381790e-02   3.7220953e-02   3.6642624e-02   3.3041112e-02   3.0717019e-02   4.6319278e-02   3.0269373e-02   3.9804419e-02   4.3727124e-02   4.3421534e-02   5.0163743e-02   3.5237433e-02   3.7023069e-02   4.1099840e-02   4.1822736e-02   3.8359455e-02   3.4576228e-02   4.2140458e-02   3.8567624e-02   3.1773674e-02   2.9433577e-02   3.2263200e-02   3.3004999e-02   3.6361775e-02   3.7255403e-02   3.3052568e-02   3.3737110e-02   3.1011653e-02   3.0376127e-02   3.5367470e-02   3.5814707e-02   4.2107009e-02   4.3475509e-02   4.1593594e-02   4.2933300e-02   3.1760612e-02   4.0193971e-02   3.9635340e-02   3.7892295e-02   4.3658467e-02   4.1806559e-02   3.4410942e-02   3.9677743e-02   3.2613656e-02   2.6443051e-02   3.2808372e-02   3.0598336e-02   3.2830506e-02   3.7782965e-02   3.2368717e-02   3.3042961e-02   3.1185513e-02   3.1262447e-02   2.8190652e-02   3.3351550e-02
   3.1826071e-02   2.9722490e-02   3.1014878e-02   3.0556779e-02   3.8629409e-02   3.2425655e-02   3.1197611e-02   2.9075248e-02   3.1961363e-02   3.1411539e-02   3.4679460e-02   3.6349976e-02   3.0867283e-02   3.1931514e-02   3.2410863e-02   3.5071464e-02   3.6406617e-02   3.3456527e-02   3.4792663e-02   3.4362018e-02   3.4676691e-02   3.4591036e-02   3.5567645e-02   3.7515220e-02   3.3982905e-02   3.5100602e-02   3.0847985e-02   3.2803193e-02   3.0301099e-02   3.5265703e-02   3.5067405e-02   0.0000000e+00   3.5846135e-02   3.9191066e-02   4.5516187e-02   5.4503399e-02   3.6156490e-02   3.6830131e-02   2.9371129e-02   3.3842437e-02   4.0108599e-02   2.8356024e-02   3.8545520e-02   4.2552266e-02   4.0425384e-02   4.7912177e-02   3.4458885e-02   3.6217803e-02   3.7964808e-02   4.1183107e-02   3.5037995e-02   3.2647430e-02   4.1650630e-02   3.6399441e-02   3.1271626e-02   3.1862014e-02   3.2425028e-02   3.3228139e-02   3.3151628e-02   3.4054413e-02   3.3202850e-02   3.5391828e-02   3.0351425e-02   2.9856038e-02   3.1815570e-02   3.3163225e-02   3.9249497e-02   4.1380990e-02   4.2315849e-02   4.2176236e-02   3.5613870e-02   3.7726050e-02   4.0350722e-02   3.8492637e-02   4.0994175e-02   3.6300566e-02   3.6228083e-02   3.9661381e-02   2.7057547e-02   2.5873819e-02   3.2499725e-02   3.1982076e-02   3.4954287e-02   3.8079870e-02   2.9536152e-02   2.8344224e-02   2.9814127e-02   2.9526752e-02   3.1329458e-02   3.1334729e-02
   3.7245879e-02   3.5319730e-02   3.6168639e-02   3.7430609e-02   3.8536201e-02   3.5567796e-02   3.3686484e-02   3.4277923e-02   3.4140381e-02   3.6475765e-02   3.9818137e-02   3.7690896e-02   3.6409545e-02   3.4642256e-02   3.9415490e-02   3.9362718e-02   4.1327678e-02   3.8822770e-02   4.0739899e-02   4.0294625e-02   3.9918553e-02   4.1681215e-02   4.1117688e-02   4.1937799e-02   3.8629249e-02   4.1834998e-02   3.2773601e-02   3.7524883e-02   3.3174381e-02   3.9527318e-02   3.6911687e-02   3.5846135e-02   0.0000000e+00   4.2367144e-02   5.2538404e-02   5.8085685e-02   4.5656646e-02   4.3133581e-02   3.7251605e-02   3.9686121e-02   4.4811694e-02   3.6110931e-02   4.4629182e-02   5.1018232e-02   4.8821635e-02   5.1227949e-02   3.8885947e-02   3.8567387e-02   4.4341776e-02   4.3517072e-02   4.0855522e-02   3.9270291e-02   4.6625633e-02   4.0426242e-02   3.4822678e-02   3.6559816e-02   3.8776573e-02   3.9033325e-02   4.1165585e-02   4.0170035e-02   3.9996542e-02   4.1426093e-02   3.7929706e-02   3.6618258e-02   4.2360800e-02   4.2736404e-02   4.8726696e-02   4.8938795e-02   4.6605979e-02   4.9629381e-02   4.0065514e-02   4.5149235e-02   4.7177730e-02   4.4028836e-02   4.7859833e-02   4.4942238e-02   4.6081189e-02   4.3013135e-02   3.7074594e-02   3.2100881e-02   3.8396824e-02   3.9736876e-02   4.1000279e-02   4.1997092e-02   3.5578070e-02   3.6714762e-02   3.8499330e-02   3.7504892e-02   3.6568136e-02   3.3981172e-02
   3.4827173e-02   3.3841344e-02   3.4646493e-02   3.6933159e-02   3.7761173e-02   3.6586047e-02   3.1679000e-02   3.2421658e-02   3.9184739e-02   3.4823375e-02   3.7383548e-02   3.6662902e-02   3.4243872e-02   3.4865769e-02   3.5187687e-02   3.5451563e-02   3.8540381e-02   3.9735400e-02   3.7007128e-02   3.8686356e-02   3.8354561e-02   4.0642879e-02   3.8250808e-02   4.2408466e-02   3.9283979e-02   4.2793350e-02   3.3450378e-02   4.1377584e-02   3.4264105e-02   4.2794978e-02   3.5156992e-02   3.9191066e-02   4.2367144e-02   0.0000000e+00   5.9234221e-02   6.3376667e-02   4.5999597e-02   4.3751623e-02   4.0070093e-02   3.9899075e-02   4.2795938e-02   3.8519899e-02   4.6310497e-02   4.8976790e-02   4.8508338e-02   5.3489375e-02   3.9496876e-02   4.0566037e-02   4.3888897e-02   4.8052100e-02   4.2762181e-02   3.8157084e-02   4.0298262e-02   4.3188201e-02   3.6113221e-02   3.8319079e-02   3.6747399e-02   3.6751853e-02   3.7748835e-02   3.7896607e-02   3.7426152e-02   3.8181351e-02   3.6106073e-02   3.6993284e-02   3.9536713e-02   3.8085354e-02   4.3910512e-02   4.6871922e-02   4.0018882e-02   4.6066285e-02   3.8014820e-02   4.1848676e-02   4.2907206e-02   3.9635320e-02   4.5093618e-02   4.0798412e-02   4.1338500e-02   3.9659971e-02   3.5489927e-02   2.8885678e-02   3.8026694e-02   3.6632707e-02   3.5959277e-02   3.7800209e-02   3.4473563e-02   3.8471192e-02   3.8538157e-02   3.6701676e-02   3.4041411e-02   3.3551928e-02
   4.1413157e-02   4.4574208e-02   4.8128313e-02   4.8275467e-02   4.7386458e-02   4.2814379e-02   4.4597528e-02   4.7540838e-02   5.1283108e-02   5.1203340e-02   5.0560469e-02   5.0729357e-02   5.0075923e-02   5.1395779e-02   5.1504559e-02   5.0219395e-02   5.2991163e-02   5.1029927e-02   5.5575247e-02   4.8025105e-02   4.9893862e-02   5.4139487e-02   5.4731660e-02   5.7634071e-02   5.1321123e-02   5.1275022e-02   4.9638785e-02   5.6430678e-02   5.0020364e-02   5.7006761e-02   4.3521427e-02   4.5516187e-02   5.2538404e-02   5.9234221e-02   0.0000000e+00   6.5079487e-02   5.6803756e-02   5.7551336e-02   4.4603536e-02   5.0533787e-02   5.4318296e-02   4.9353601e-02   5.7508976e-02   6.4258149e-02   5.7552900e-02   6.1653411e-02   4.5329458e-02   4.8826568e-02   5.5492149e-02   5.1734363e-02   4.8949928e-02   4.7770497e-02   5.4624732e-02   5.0542911e-02   3.8372253e-02   3.9821883e-02   4.2190196e-02   4.5666748e-02   4.5161408e-02   4.4780153e-02   4.6604803e-02   4.6731570e-02   4.3901386e-02   4.8431543e-02   4.7123833e-02   4.9063804e-02   5.5783600e-02   5.8466657e-02   5.4403479e-02   5.7525202e-02   4.9823042e-02   5.3321615e-02   5.4210636e-02   5.8045024e-02   5.7446913e-02   4.8349247e-02   5.1530641e-02   5.2143120e-02   4.3578764e-02   3.3304873e-02   4.6480025e-02   4.5891457e-02   4.6368311e-02   4.8538768e-02   4.0724469e-02   4.0532499e-02   4.2030789e-02   4.7973020e-02   4.2911587e-02   4.1637544e-02
   4.9501283e-02   5.2772811e-02   5.7313484e-02   6.3306080e-02   6.5308940e-02   4.9785488e-02   4.7996566e-02   4.7941455e-02   6.2191453e-02   5.2800201e-02   5.5707225e-02   4.9051619e-02   5.4557608e-02   5.1806444e-02   4.9565190e-02   4.6783223e-02   5.2617238e-02   4.3788757e-02   4.9853795e-02   4.9187498e-02   4.6490568e-02   5.2920675e-02   5.4245494e-02   6.0959376e-02   6.2656855e-02   5.7760638e-02   5.0371377e-02   5.9799941e-02   5.1548007e-02   5.6601854e-02   5.2381790e-02   5.4503399e-02   5.8085685e-02   6.3376667e-02   6.5079487e-02   0.0000000e+00   5.8702946e-02   5.4896694e-02   4.8203406e-02   4.8471563e-02   6.1045398e-02   5.3115213e-02   6.1987152e-02   6.5785881e-02   6.3881721e-02   6.6113646e-02   5.5620201e-02   5.4551532e-02   5.7411373e-02   6.2540341e-02   5.7651868e-02   5.7533239e-02   5.6097145e-02   5.9005466e-02   5.2130602e-02   5.4464262e-02   5.1812909e-02   4.9740376e-02   5.3192326e-02   5.6244558e-02   5.3930080e-02   4.5615097e-02   4.7256152e-02   5.4891172e-02   5.3079254e-02   4.6270960e-02   5.7442113e-02   5.3135916e-02   5.5923078e-02   5.8946966e-02   5.6861318e-02   5.5259330e-02   6.0655076e-02   5.6937462e-02   6.1116764e-02   5.6655687e-02   5.8734567e-02   5.9188053e-02   4.8222027e-02   4.0825037e-02   4.8284876e-02   4.7346423e-02   4.5700817e-02   5.6660079e-02   5.1166710e-02   5.0994793e-02   5.0518488e-02   5.2731114e-02   5.1682674e-02   5.1085413e-02
   3.7691204e-02   3.6980569e-02   3.7085917e-02   3.5902965e-02   4.1136192e-02   3.5374401e-02   3.4237138e-02   3.3730179e-02   3.7233745e-02   3.6172450e-02   3.7669171e-02   3.6067369e-02   3.5839919e-02   3.5231922e-02   3.6038036e-02   3.5543041e-02   4.3609555e-02   4.3472616e-02   4.3204562e-02   3.9820082e-02   4.1671515e-02   4.2038101e-02   4.2260183e-02   4.7800658e-02   3.9531779e-02   3.9333137e-02   3.5104024e-02   3.7726163e-02   3.5660769e-02   3.9913624e-02   3.7220953e-02   3.6156490e-02   4.5656646e-02   4.5999597e-02   5.6803756e-02   5.8702946e-02   0.0000000e+00   4.4392613e-02   3.6776162e-02   4.1142720e-02   4.5014322e-02   4.1678432e-02   4.3859734e-02   4.8628184e-02   5.0127899e-02   5.3380928e-02   4.0058401e-02   4.1076136e-02   4.3350135e-02   4.7602603e-02   4.3752118e-02   3.8948420e-02   4.3508331e-02   3.8034605e-02   3.6300002e-02   3.3660944e-02   3.3771386e-02   3.2671978e-02   3.6697653e-02   4.1143059e-02   3.8962785e-02   3.8988345e-02   3.3224077e-02   3.7356082e-02   3.7796100e-02   3.7393298e-02   4.7478581e-02   4.5757504e-02   4.3435941e-02   4.7601857e-02   3.6736238e-02   3.8672215e-02   4.4112820e-02   4.1754995e-02   3.9497424e-02   3.9393937e-02   4.0501305e-02   4.3228870e-02   3.2337862e-02   2.9211180e-02   3.5692793e-02   3.8650496e-02   3.8427362e-02   3.8373819e-02   3.4044213e-02   3.5084689e-02   3.6202554e-02   3.5186545e-02   3.5588748e-02   3.5681919e-02
   3.9731772e-02   4.0902795e-02   3.8813203e-02   3.7177447e-02   4.1803390e-02   3.9085878e-02   3.6369433e-02   3.6938615e-02   3.7524514e-02   3.8929507e-02   4.1362020e-02   3.6864845e-02   3.8549674e-02   3.8467565e-02   3.8511335e-02   3.7888707e-02   4.1269529e-02   4.1076718e-02   3.7397058e-02   4.1068893e-02   4.3517461e-02   4.8065917e-02   4.1719661e-02   4.5209473e-02   3.9598094e-02   4.3653779e-02   3.6101499e-02   4.4125914e-02   3.8325262e-02   4.0244683e-02   3.6642624e-02   3.6830131e-02   4.3133581e-02   4.3751623e-02   5.7551336e-02   5.4896694e-02   4.4392613e-02   0.0000000e+00   3.6159907e-02   3.7232971e-02   4.3382757e-02   3.8546220e-02   4.4768607e-02   4.8302730e-02   4.5493454e-02   5.4275703e-02   3.6699642e-02   3.7445448e-02   4.2033693e-02   4.4003719e-02   4.0180590e-02   3.8651660e-02   4.2240466e-02   4.1534119e-02   3.6450107e-02   3.4376722e-02   3.4676170e-02   3.6407369e-02   3.7261126e-02   4.1490003e-02   3.7939022e-02   3.6994820e-02   3.5011445e-02   3.8175087e-02   3.9369668e-02   3.8153421e-02   4.4138885e-02   4.2950559e-02   4.0451613e-02   4.8581498e-02   3.9540069e-02   4.2511053e-02   4.4610212e-02   4.3682828e-02   3.9516605e-02   4.1441564e-02   4.3764692e-02   4.7620544e-02   3.7635691e-02   3.6665788e-02   3.7429759e-02   4.0580182e-02   4.2128474e-02   4.3140407e-02   3.9533431e-02   3.6567121e-02   3.4795093e-02   3.4662201e-02   3.2876002e-02   3.4214679e-02
   3.1838420e-02   3.2653344e-02   2.9818028e-02   3.3220015e-02   3.8533828e-02   3.0183301e-02   2.7778505e-02   2.9016062e-02   3.4663346e-02   3.1360488e-02   3.4165702e-02   3.5694261e-02   3.3656220e-02   3.5661060e-02   3.2395646e-02   3.1261573e-02   3.3314719e-02   3.7004975e-02   3.4016299e-02   3.6761707e-02   3.7187891e-02   3.6555556e-02   3.6336801e-02   4.0569757e-02   3.5245022e-02   3.3067936e-02   2.8177987e-02   3.6280931e-02   3.1223073e-02   3.7023964e-02   3.3041112e-02   2.9371129e-02   3.7251605e-02   4.0070093e-02   4.4603536e-02   4.8203406e-02   3.6776162e-02   3.6159907e-02   0.0000000e+00   3.3884240e-02   3.7271569e-02   3.4276203e-02   3.8674513e-02   4.0369174e-02   3.9179669e-02   4.9611035e-02   3.3348973e-02   3.6187763e-02   3.5670732e-02   3.5670445e-02   3.4954878e-02   3.1707359e-02   3.4454795e-02   3.5567285e-02   3.1246400e-02   2.9755634e-02   3.1648117e-02   3.0339773e-02   3.2661770e-02   3.3104664e-02   3.3245034e-02   3.2476823e-02   3.0568563e-02   3.0167853e-02   3.0219562e-02   3.1021676e-02   3.6967319e-02   3.7602098e-02   3.6035268e-02   4.4179033e-02   3.5185045e-02   3.5933784e-02   3.9838935e-02   3.6624417e-02   3.8515370e-02   3.5460577e-02   3.3016962e-02   3.5022859e-02   3.0386201e-02   2.7345089e-02   3.0807481e-02   3.1747163e-02   3.3092002e-02   3.2017407e-02   2.8700935e-02   2.8554038e-02   2.9023902e-02   3.0238589e-02   3.0256984e-02   2.8721771e-02
   2.9142338e-02   2.9608495e-02   3.1098605e-02   2.9725497e-02   3.5718744e-02   2.9970879e-02   2.9715489e-02   2.7926803e-02   3.4928482e-02   3.2485841e-02   3.1601920e-02   3.5625132e-02   3.2310747e-02   3.1884543e-02   3.3163036e-02   3.1715920e-02   3.5626890e-02   3.5753124e-02   3.4266486e-02   3.6363808e-02   3.3395861e-02   3.5867901e-02   3.5407966e-02   3.9296035e-02   3.6050751e-02   3.6730376e-02   3.3121416e-02   3.7807987e-02   3.2519163e-02   3.4749132e-02   3.0717019e-02   3.3842437e-02   3.9686121e-02   3.9899075e-02   5.0533787e-02   4.8471563e-02   4.1142720e-02   3.7232971e-02   3.3884240e-02   0.0000000e+00   3.8413624e-02   4.1123974e-02   4.1750394e-02   4.1557656e-02   4.3826730e-02   4.9231358e-02   3.3828725e-02   3.4403618e-02   3.6897826e-02   3.7413129e-02   3.6695166e-02   3.1387944e-02   4.0848248e-02   3.5979818e-02   2.9514632e-02   2.9243487e-02   2.8441906e-02   2.9862341e-02   3.1612909e-02   3.1053730e-02   3.2330045e-02   3.2546482e-02   2.9324882e-02   2.6036735e-02   3.1825438e-02   3.3287837e-02   3.8673235e-02   3.7769222e-02   3.6292397e-02   3.8159558e-02   2.7012421e-02   3.0374706e-02   3.9403470e-02   3.7661017e-02   3.9718603e-02   3.3511425e-02   3.1954738e-02   3.4738586e-02   3.0870350e-02   2.2639628e-02   2.9539376e-02   2.7866969e-02   3.0224117e-02   3.1549366e-02   2.9089331e-02   2.8619037e-02   2.8594272e-02   3.0053591e-02   2.9478706e-02   2.8723900e-02
   3.9943195e-02   3.7212863e-02   3.7824179e-02   3.9081930e-02   3.8423069e-02   4.0310990e-02   3.7312281e-02   2.7963651e-02   3.5829449e-02   3.5758270e-02   3.8962599e-02   3.7029336e-02   3.6120388e-02   3.5356421e-02   3.5946278e-02   3.2335210e-02   3.6723175e-02   3.4820530e-02   3.7289239e-02   3.6068547e-02   3.6691398e-02   3.9070621e-02   3.8784128e-02   4.1490182e-02   4.3145696e-02   3.9821782e-02   3.5375216e-02   4.0328732e-02   4.0133369e-02   4.4606000e-02   4.6319278e-02   4.0108599e-02   4.4811694e-02   4.2795938e-02   5.4318296e-02   6.1045398e-02   4.5014322e-02   4.3382757e-02   3.7271569e-02   3.8413624e-02   0.0000000e+00   3.4520468e-02   3.7987937e-02   4.5139313e-02   4.8698693e-02   4.9564229e-02   3.6115028e-02   3.6569738e-02   4.1651756e-02   3.7843281e-02   3.9644761e-02   3.4108736e-02   4.0717197e-02   3.3459291e-02   3.3032642e-02   2.9467996e-02   3.5907653e-02   4.1714052e-02   4.0988099e-02   3.6180400e-02   3.6306307e-02   4.0360643e-02   3.7088139e-02   3.6005199e-02   3.7945116e-02   3.9705321e-02   4.6224600e-02   4.4841553e-02   4.2858323e-02   4.2778978e-02   3.1515145e-02   3.6981764e-02   4.2487184e-02   4.3500407e-02   4.5796578e-02   4.4323880e-02   3.8701951e-02   3.7666460e-02   3.4496422e-02   2.5885089e-02   3.2895564e-02   3.5641050e-02   3.1798790e-02   3.9813188e-02   3.2445274e-02   3.3445594e-02   2.8884942e-02   3.1658960e-02   3.1628085e-02   3.7290958e-02
   3.3426192e-02   3.3952750e-02   3.1852249e-02   3.0072947e-02   3.3113171e-02   3.0555036e-02   3.3556280e-02   2.9205798e-02   3.6887230e-02   3.4130236e-02   3.6015492e-02   3.6334042e-02   3.1940773e-02   3.2895283e-02   4.1299468e-02   3.8543182e-02   4.3693747e-02   4.1046613e-02   4.0582659e-02   3.5521366e-02   3.5204444e-02   3.5163095e-02   4.0677148e-02   4.2199166e-02   4.1621588e-02   3.6901671e-02   3.1991166e-02   3.4856614e-02   3.4489828e-02   3.8719595e-02   3.0269373e-02   2.8356024e-02   3.6110931e-02   3.8519899e-02   4.9353601e-02   5.3115213e-02   4.1678432e-02   3.8546220e-02   3.4276203e-02   4.1123974e-02   3.4520468e-02   0.0000000e+00   4.3336812e-02   3.8858713e-02   4.0945830e-02   4.5500491e-02   3.5705556e-02   3.4462616e-02   3.9231024e-02   3.9111321e-02   3.4050591e-02   3.5722621e-02   4.0425464e-02   4.1696900e-02   3.6242410e-02   3.1974539e-02   3.1362270e-02   3.8825143e-02   4.2384144e-02   3.5098637e-02   3.4026358e-02   4.0338615e-02   3.6436102e-02   3.3987519e-02   4.0114844e-02   3.8675171e-02   4.2030481e-02   4.1502632e-02   3.6024954e-02   3.6355681e-02   3.4007117e-02   4.1899060e-02   4.7103650e-02   4.3079941e-02   3.8978612e-02   3.5167770e-02   3.8608121e-02   4.4339953e-02   4.1834998e-02   3.2404664e-02   4.1051734e-02   3.4678436e-02   3.9170444e-02   3.9270183e-02   3.2055274e-02   2.9276926e-02   2.5978995e-02   3.0496374e-02   3.1143316e-02   3.1627338e-02
   3.8080036e-02   3.8179175e-02   3.8590520e-02   4.0163055e-02   4.1587757e-02   3.8142693e-02   3.6631056e-02   3.4640332e-02   3.7369069e-02   3.8379778e-02   3.8303416e-02   4.3230935e-02   4.0029611e-02   3.6437496e-02   4.0456098e-02   3.8399893e-02   4.4208427e-02   4.1517513e-02   4.1247269e-02   4.0563776e-02   4.6378724e-02   4.6617384e-02   4.3398494e-02   4.5774996e-02   4.3646449e-02   4.1506070e-02   3.8293780e-02   4.1816697e-02   3.9770928e-02   4.4978069e-02   3.9804419e-02   3.8545520e-02   4.4629182e-02   4.6310497e-02   5.7508976e-02   6.1987152e-02   4.3859734e-02   4.4768607e-02   3.8674513e-02   4.1750394e-02   3.7987937e-02   4.3336812e-02   0.0000000e+00   5.1968459e-02   5.0207446e-02   5.5134603e-02   4.4157684e-02   4.5645953e-02   4.4551745e-02   4.8876895e-02   4.5127737e-02   4.3390537e-02   4.5417739e-02   3.9908510e-02   3.6711859e-02   3.8840932e-02   4.0426890e-02   4.1243976e-02   4.1026404e-02   3.9797799e-02   4.2966894e-02   4.3007193e-02   3.8732460e-02   3.8785964e-02   4.4478564e-02   4.4257658e-02   5.1510765e-02   4.8607227e-02   4.0179525e-02   4.7005893e-02   4.6607438e-02   4.5234685e-02   4.9225110e-02   4.6611656e-02   4.6612628e-02   4.4025341e-02   4.1897390e-02   4.5413857e-02   4.3658720e-02   3.6422977e-02   4.2857749e-02   4.0936880e-02   4.0898666e-02   4.4626294e-02   3.8758175e-02   3.8415391e-02   3.2718562e-02   3.9547069e-02   3.8017293e-02   3.8104989e-02
   4.2569933e-02   4.2122861e-02   4.1173224e-02   4.1131034e-02   4.2855671e-02   3.7536215e-02   3.8340689e-02   4.2001692e-02   4.4780815e-02   4.2631128e-02   4.5966840e-02   4.4426209e-02   4.2039906e-02   4.1277877e-02   4.1835655e-02   4.1167238e-02   4.9362302e-02   4.3518750e-02   4.5055780e-02   4.6729159e-02   5.3217904e-02   4.8348126e-02   4.6785133e-02   4.9151180e-02   4.5767889e-02   4.4069444e-02   4.2927346e-02   4.6599804e-02   4.2117329e-02   4.7415276e-02   4.3727124e-02   4.2552266e-02   5.1018232e-02   4.8976790e-02   6.4258149e-02   6.5785881e-02   4.8628184e-02   4.8302730e-02   4.0369174e-02   4.1557656e-02   4.5139313e-02   3.8858713e-02   5.1968459e-02   0.0000000e+00   5.5582699e-02   6.1269801e-02   4.7225605e-02   4.5532725e-02   4.7355165e-02   5.0206287e-02   4.5005318e-02   4.5232216e-02   4.7907598e-02   4.5556468e-02   4.0786184e-02   3.8633342e-02   4.2089793e-02   4.1955707e-02   4.4258636e-02   4.5715675e-02   4.5283524e-02   4.3929967e-02   4.1770890e-02   3.9674723e-02   4.5410699e-02   4.3663147e-02   5.3551903e-02   5.1808207e-02   4.7979758e-02   4.9355496e-02   4.1803554e-02   4.5686159e-02   4.8043085e-02   4.9219086e-02   4.8607965e-02   4.6769269e-02   4.7528668e-02   4.4593591e-02   4.4212670e-02   3.2842036e-02   4.0690183e-02   4.1663032e-02   4.4364705e-02   4.5054388e-02   3.9870717e-02   3.9864945e-02   3.6954651e-02   4.1654664e-02   4.0531935e-02   3.9193005e-02
   3.8322838e-02   3.8671449e-02   3.8286252e-02   4.1262347e-02   4.0065494e-02   3.8605583e-02   3.9560323e-02   3.8997006e-02   4.2747036e-02   4.0287622e-02   4.1912591e-02   3.9341442e-02   4.1406376e-02   3.9640663e-02   4.1659849e-02   4.3142912e-02   4.4239177e-02   4.0207023e-02   3.9748022e-02   4.5435517e-02   4.6471447e-02   4.5337483e-02   4.6114810e-02   4.7912974e-02   4.6642034e-02   4.6549810e-02   4.1794929e-02   4.3428992e-02   4.0436161e-02   4.6712435e-02   4.3421534e-02   4.0425384e-02   4.8821635e-02   4.8508338e-02   5.7552900e-02   6.3881721e-02   5.0127899e-02   4.5493454e-02   3.9179669e-02   4.3826730e-02   4.8698693e-02   4.0945830e-02   5.0207446e-02   5.5582699e-02   0.0000000e+00   5.7662733e-02   4.2581975e-02   4.5382261e-02   4.6915755e-02   4.8428504e-02   4.7431393e-02   4.4781946e-02   4.6426479e-02   4.4838638e-02   4.1279312e-02   3.9269189e-02   3.9188182e-02   4.3187018e-02   4.4375222e-02   4.5088881e-02   4.4610243e-02   4.5158905e-02   4.2247909e-02   3.9969942e-02   4.4579864e-02   4.0319577e-02   5.1413855e-02   5.2113627e-02   4.6707879e-02   4.5029979e-02   4.1337802e-02   4.6167561e-02   4.6150962e-02   4.6071956e-02   4.9795654e-02   4.8629659e-02   4.6315208e-02   4.3835983e-02   4.4050373e-02   3.5216640e-02   3.9539823e-02   4.2295010e-02   4.2321768e-02   4.2148130e-02   3.8553972e-02   3.9188338e-02   3.7751881e-02   4.4009128e-02   3.8169333e-02   3.8715229e-02
   4.5702231e-02   4.8653375e-02   4.6645153e-02   4.6879464e-02   5.0699631e-02   4.9665941e-02   4.5666504e-02   4.3307841e-02   4.8044497e-02   4.7403535e-02   5.0071452e-02   4.7097173e-02   4.6587932e-02   4.7908399e-02   4.8018563e-02   4.8465836e-02   5.4342441e-02   4.8645850e-02   4.6133215e-02   4.8906361e-02   5.5027233e-02   5.8319219e-02   5.2545276e-02   5.5775562e-02   4.9938214e-02   5.1219001e-02   4.7115867e-02   5.1424706e-02   4.6683759e-02   5.1847492e-02   5.0163743e-02   4.7912177e-02   5.1227949e-02   5.3489375e-02   6.1653411e-02   6.6113646e-02   5.3380928e-02   5.4275703e-02   4.9611035e-02   4.9231358e-02   4.9564229e-02   4.5500491e-02   5.5134603e-02   6.1269801e-02   5.7662733e-02   0.0000000e+00   5.0363097e-02   4.9514552e-02   5.6616880e-02   5.4508519e-02   5.2338083e-02   5.0990277e-02   5.0871533e-02   4.8906363e-02   4.5507301e-02   4.3576105e-02   4.6980422e-02   4.9170684e-02   5.1230439e-02   5.1823358e-02   4.8774793e-02   5.0046796e-02   4.7469037e-02   4.6598196e-02   4.8377006e-02   4.9098169e-02   5.8536179e-02   5.6734069e-02   5.4575279e-02   4.8013942e-02   4.8481005e-02   5.1065037e-02   5.4475934e-02   5.3744683e-02   5.7486239e-02   5.3282995e-02   5.3190055e-02   5.3326126e-02   5.5577724e-02   4.3504207e-02   4.6118210e-02   4.7514520e-02   4.9598827e-02   5.1046712e-02   4.7660438e-02   4.7481109e-02   4.5640234e-02   4.7998781e-02   4.6849747e-02   4.6690927e-02
   3.4145046e-02   3.6365697e-02   3.3801013e-02   3.4247261e-02   3.6860039e-02   3.4752547e-02   3.1858831e-02   3.0971361e-02   3.4578097e-02   3.3529796e-02   3.6460640e-02   3.3738439e-02   3.4058158e-02   3.2708017e-02   3.4636033e-02   3.4148331e-02   3.7797786e-02   3.6874596e-02   3.5515474e-02   3.8695848e-02   4.0444685e-02   4.0415778e-02   3.8060266e-02   4.2187506e-02   3.9716400e-02   3.8370792e-02   2.9003312e-02   3.5842596e-02   3.2442691e-02   3.7659804e-02   3.5237433e-02   3.4458885e-02   3.8885947e-02   3.9496876e-02   4.5329458e-02   5.5620201e-02   4.0058401e-02   3.6699642e-02   3.3348973e-02   3.3828725e-02   3.6115028e-02   3.5705556e-02   4.4157684e-02   4.7225605e-02   4.2581975e-02   5.0363097e-02   0.0000000e+00   3.3470355e-02   4.3340347e-02   4.4075018e-02   3.9339740e-02   3.5806847e-02   3.7096933e-02   3.4850595e-02   3.2795366e-02   3.2863450e-02   3.5267865e-02   3.5049192e-02   3.4566400e-02   3.7823512e-02   3.5457982e-02   3.8639061e-02   3.4900623e-02   3.4881688e-02   3.6955932e-02   3.5435048e-02   4.5999667e-02   4.3617201e-02   3.9689413e-02   3.6409488e-02   3.6203283e-02   4.0243693e-02   4.0914666e-02   4.0371795e-02   4.3608774e-02   4.4994398e-02   3.7253868e-02   3.8993116e-02   4.0144034e-02   3.0812116e-02   3.4612108e-02   3.6464016e-02   3.5470289e-02   3.6571238e-02   3.1851762e-02   3.1819065e-02   3.0753615e-02   3.5249804e-02   3.1176130e-02   3.2039094e-02
   3.3787071e-02   3.4308122e-02   3.5138288e-02   3.5190944e-02   3.8714135e-02   3.1768010e-02   2.9737031e-02   2.9583140e-02   3.9255338e-02   3.0092585e-02   3.7105731e-02   3.6881491e-02   3.5552616e-02   3.6270466e-02   3.6439603e-02   3.7313772e-02   3.7401695e-02   3.6489865e-02   3.5680483e-02   3.8590866e-02   4.1551579e-02   4.2128949e-02   3.9303089e-02   4.3321579e-02   4.0565668e-02   3.7247960e-02   3.4211360e-02   4.1252631e-02   3.3778491e-02   3.9079899e-02   3.7023069e-02   3.6217803e-02   3.8567387e-02   4.0566037e-02   4.8826568e-02   5.4551532e-02   4.1076136e-02   3.7445448e-02   3.6187763e-02   3.4403618e-02   3.6569738e-02   3.4462616e-02   4.5645953e-02   4.5532725e-02   4.5382261e-02   4.9514552e-02   3.3470355e-02   0.0000000e+00   4.0413137e-02   4.4804865e-02   3.6623115e-02   3.6933729e-02   3.7157650e-02   3.7110307e-02   3.0986589e-02   3.1151424e-02   3.2181941e-02   3.2523416e-02   3.6981068e-02   3.8215076e-02   3.7669849e-02   3.7264189e-02   2.9789984e-02   3.2728044e-02   3.5651945e-02   3.6591608e-02   4.4442322e-02   4.4641181e-02   4.1018570e-02   3.9865819e-02   3.8025271e-02   3.8929806e-02   4.0159958e-02   3.8873379e-02   4.2738146e-02   3.9639448e-02   3.5785544e-02   4.0528120e-02   3.8669682e-02   2.9356968e-02   3.4057068e-02   3.5053493e-02   3.5345296e-02   3.8547160e-02   3.1332191e-02   3.4165439e-02   3.4024230e-02   3.3886166e-02   3.2250110e-02   3.2091031e-02
   3.5019111e-02   3.7016963e-02   3.6819370e-02   3.6812214e-02   3.7842272e-02   3.5965295e-02   3.5353495e-02   3.3596579e-02   3.9545274e-02   3.5636693e-02   3.8858977e-02   3.9662906e-02   3.7410209e-02   3.4871633e-02   3.9601053e-02   3.9928035e-02   4.3790086e-02   4.2331849e-02   3.9492604e-02   4.2171894e-02   4.1361762e-02   3.9347299e-02   4.0470298e-02   4.6897465e-02   4.2994829e-02   3.9539186e-02   3.5177339e-02   3.9112814e-02   3.6177330e-02   4.3317359e-02   4.1099840e-02   3.7964808e-02   4.4341776e-02   4.3888897e-02   5.5492149e-02   5.7411373e-02   4.3350135e-02   4.2033693e-02   3.5670732e-02   3.6897826e-02   4.1651756e-02   3.9231024e-02   4.4551745e-02   4.7355165e-02   4.6915755e-02   5.6616880e-02   4.3340347e-02   4.0413137e-02   0.0000000e+00   4.8639283e-02   4.4426277e-02   4.4695392e-02   4.3970461e-02   4.0577282e-02   3.7193157e-02   3.6395678e-02   3.7922433e-02   3.6719900e-02   4.1197276e-02   3.8820521e-02   3.9397308e-02   4.0468003e-02   3.4725865e-02   3.2183158e-02   3.8453248e-02   4.1640814e-02   4.9295157e-02   4.5881738e-02   4.3458559e-02   3.9472725e-02   4.2552898e-02   4.3549379e-02   4.5775628e-02   4.2399323e-02   4.9016957e-02   4.2099237e-02   4.0605754e-02   4.2610026e-02   4.3052179e-02   3.2800838e-02   3.7324209e-02   3.8825654e-02   3.7892555e-02   3.8922806e-02   3.6326258e-02   3.6072000e-02   3.6094629e-02   3.5812699e-02   3.6712657e-02   3.3930057e-02
   3.6614097e-02   3.9939406e-02   3.8975284e-02   4.0895641e-02   3.8201241e-02   4.0515011e-02   3.6337858e-02   3.4832045e-02   4.1278685e-02   3.7490311e-02   4.1024510e-02   4.3755467e-02   3.8582813e-02   4.0261778e-02   4.1493658e-02   4.3656319e-02   4.8051339e-02   4.1361878e-02   3.9423041e-02   4.3885543e-02   4.1312830e-02   4.4933520e-02   4.1187292e-02   4.4762781e-02   4.4453521e-02   4.5392128e-02   3.9558919e-02   4.0816186e-02   3.9317551e-02   4.7524043e-02   4.1822736e-02   4.1183107e-02   4.3517072e-02   4.8052100e-02   5.1734363e-02   6.2540341e-02   4.7602603e-02   4.4003719e-02   3.5670445e-02   3.7413129e-02   3.7843281e-02   3.9111321e-02   4.8876895e-02   5.0206287e-02   4.8428504e-02   5.4508519e-02   4.4075018e-02   4.4804865e-02   4.8639283e-02   0.0000000e+00   4.3453212e-02   4.5531928e-02   4.5086593e-02   4.3953227e-02   3.8850803e-02   3.9194376e-02   4.0863001e-02   4.0549584e-02   4.0442766e-02   4.1311015e-02   4.1380428e-02   4.4900532e-02   3.7225447e-02   3.8341728e-02   4.1665897e-02   4.4929511e-02   5.2645220e-02   4.9248912e-02   4.5366537e-02   4.5949362e-02   4.3136089e-02   4.5864515e-02   4.4556782e-02   4.3377419e-02   4.9834590e-02   5.1678746e-02   4.1799117e-02   4.4131154e-02   4.3610015e-02   4.0495558e-02   4.0697695e-02   3.9699170e-02   4.0369785e-02   4.0950625e-02   3.6051733e-02   3.8744828e-02   3.8075438e-02   3.7140161e-02   3.7023511e-02   3.6709889e-02
   3.3915818e-02   3.4188401e-02   3.3884786e-02   3.3436323e-02   3.5880708e-02   3.6390506e-02   3.2951504e-02   3.2577324e-02   3.5581580e-02   3.5858990e-02   3.7478151e-02   3.6500475e-02   3.4242724e-02   3.5031824e-02   3.7354797e-02   3.6886389e-02   3.8858742e-02   3.7527569e-02   3.6726840e-02   3.8394871e-02   3.7707646e-02   3.8802614e-02   3.8279046e-02   4.1257756e-02   4.0825768e-02   4.1044515e-02   3.3347314e-02   3.8349406e-02   3.5015527e-02   4.1428646e-02   3.8359455e-02   3.5037995e-02   4.0855522e-02   4.2762181e-02   4.8949928e-02   5.7651868e-02   4.3752118e-02   4.0180590e-02   3.4954878e-02   3.6695166e-02   3.9644761e-02   3.4050591e-02   4.5127737e-02   4.5005318e-02   4.7431393e-02   5.2338083e-02   3.9339740e-02   3.6623115e-02   4.4426277e-02   4.3453212e-02   0.0000000e+00   4.1334868e-02   4.0700643e-02   3.5060775e-02   3.2585141e-02   3.2871701e-02   3.4797134e-02   3.5852625e-02   3.6155348e-02   3.5128923e-02   3.4887469e-02   3.7280064e-02   3.3632539e-02   3.3897088e-02   3.5284032e-02   3.7017047e-02   4.6418354e-02   4.3498710e-02   4.1894467e-02   3.8146617e-02   3.9982323e-02   3.9114638e-02   3.9275290e-02   3.9820099e-02   4.6510467e-02   4.1116060e-02   3.6874629e-02   3.9956713e-02   3.8704160e-02   3.5320791e-02   3.5234729e-02   3.5129777e-02   3.7321822e-02   3.8033377e-02   3.2217039e-02   3.2467224e-02   3.3129978e-02   3.5520785e-02   3.4051678e-02   3.3960470e-02
   3.2032508e-02   3.2012845e-02   3.4578582e-02   3.5706381e-02   3.5023672e-02   3.2621788e-02   3.1900272e-02   2.9520597e-02   3.4932466e-02   3.3183430e-02   3.5504199e-02   3.4642066e-02   3.2449300e-02   3.2941280e-02   3.5702188e-02   3.5112763e-02   3.5478384e-02   3.6379733e-02   3.7252700e-02   3.9255873e-02   4.2088994e-02   3.7960614e-02   4.0317577e-02   4.0866065e-02   3.9769361e-02   4.1120932e-02   3.5790782e-02   3.7597224e-02   3.4412626e-02   4.1808990e-02   3.4576228e-02   3.2647430e-02   3.9270291e-02   3.8157084e-02   4.7770497e-02   5.7533239e-02   3.8948420e-02   3.8651660e-02   3.1707359e-02   3.1387944e-02   3.4108736e-02   3.5722621e-02   4.3390537e-02   4.5232216e-02   4.4781946e-02   5.0990277e-02   3.5806847e-02   3.6933729e-02   4.4695392e-02   4.5531928e-02   4.1334868e-02   0.0000000e+00   4.0912001e-02   3.8293132e-02   3.3019390e-02   3.1780458e-02   3.2136608e-02   3.4955901e-02   3.6472150e-02   3.5918718e-02   3.4064296e-02   3.7246983e-02   3.1318431e-02   3.3846486e-02   3.3696617e-02   3.6844509e-02   4.3906156e-02   4.3961447e-02   4.1002615e-02   4.1022382e-02   3.5908409e-02   3.7545343e-02   3.8689385e-02   3.9627334e-02   4.2751081e-02   4.3564449e-02   3.5776484e-02   4.1790811e-02   3.7586191e-02   3.8248148e-02   3.5920854e-02   3.3173296e-02   3.5757925e-02   3.9351061e-02   3.3686676e-02   3.3289786e-02   3.0833943e-02   3.5174445e-02   3.2601330e-02   3.2220543e-02
   3.8838180e-02   4.0862060e-02   4.5930060e-02   4.5126083e-02   4.3796328e-02   3.8541726e-02   3.9292854e-02   3.8231049e-02   4.2506044e-02   3.8911557e-02   3.8839783e-02   4.3005891e-02   3.9005623e-02   3.7350282e-02   3.9948511e-02   3.9480070e-02   4.4192888e-02   4.0662930e-02   4.0920380e-02   4.3142113e-02   3.9188507e-02   4.2362890e-02   4.3175948e-02   4.8174262e-02   4.2661497e-02   4.3005701e-02   3.7364976e-02   3.8318241e-02   3.4693570e-02   4.2963892e-02   4.2140458e-02   4.1650630e-02   4.6625633e-02   4.0298262e-02   5.4624732e-02   5.6097145e-02   4.3508331e-02   4.2240466e-02   3.4454795e-02   4.0848248e-02   4.0717197e-02   4.0425464e-02   4.5417739e-02   4.7907598e-02   4.6426479e-02   5.0871533e-02   3.7096933e-02   3.7157650e-02   4.3970461e-02   4.5086593e-02   4.0700643e-02   4.0912001e-02   0.0000000e+00   3.7189151e-02   3.2091827e-02   3.1913082e-02   3.7804341e-02   3.9347277e-02   3.8969854e-02   4.0605392e-02   3.9508271e-02   4.2399534e-02   3.5710275e-02   3.7906313e-02   4.0051085e-02   4.2743685e-02   4.8365021e-02   4.8073527e-02   4.8325544e-02   4.4737298e-02   4.4304991e-02   4.5126069e-02   4.7260463e-02   4.6341200e-02   4.0266069e-02   4.8968664e-02   4.5080953e-02   4.8193151e-02   4.4587103e-02   3.6953001e-02   3.9473920e-02   3.9955048e-02   3.8696907e-02   4.5110136e-02   3.9383268e-02   3.8636130e-02   3.7417094e-02   4.0201573e-02   3.8793519e-02   3.9489875e-02
   2.8658730e-02   3.2559947e-02   3.3515372e-02   3.2190995e-02   3.4821519e-02   3.0878067e-02   2.6747031e-02   2.8986963e-02   3.1993738e-02   2.9499900e-02   2.9709159e-02   3.2505164e-02   3.1480977e-02   3.0843707e-02   3.1436607e-02   3.2319012e-02   3.6383319e-02   3.6218846e-02   3.4258382e-02   3.3893701e-02   3.2644302e-02   3.7153319e-02   3.5192974e-02   3.8142322e-02   3.7783485e-02   3.6193908e-02   3.1776366e-02   3.4750697e-02   3.4999427e-02   3.9548799e-02   3.8567624e-02   3.6399441e-02   4.0426242e-02   4.3188201e-02   5.0542911e-02   5.9005466e-02   3.8034605e-02   4.1534119e-02   3.5567285e-02   3.5979818e-02   3.3459291e-02   4.1696900e-02   3.9908510e-02   4.5556468e-02   4.4838638e-02   4.8906363e-02   3.4850595e-02   3.7110307e-02   4.0577282e-02   4.3953227e-02   3.5060775e-02   3.8293132e-02   3.7189151e-02   0.0000000e+00   3.0645611e-02   3.1431953e-02   3.2076612e-02   3.4913100e-02   3.5067897e-02   3.4827902e-02   3.2809910e-02   3.5974902e-02   3.2300512e-02   3.4651385e-02   3.5590854e-02   3.5591080e-02   4.0650762e-02   3.9789880e-02   4.2301690e-02   3.9247382e-02   3.6798894e-02   4.0514885e-02   4.0471267e-02   3.5293180e-02   3.8542826e-02   3.7368603e-02   3.6836598e-02   3.8971730e-02   3.4486007e-02   3.0909840e-02   3.1476412e-02   3.0457357e-02   3.1734714e-02   3.6413644e-02   2.8360602e-02   3.0978347e-02   3.1050414e-02   3.5340734e-02   2.8036901e-02   2.8517025e-02
   2.8319146e-02   2.9532673e-02   2.9107627e-02   2.9883835e-02   3.2562742e-02   3.1134429e-02   2.7217139e-02   2.6167563e-02   3.0407425e-02   2.7814845e-02   3.0884840e-02   3.1065658e-02   2.7859048e-02   2.9380511e-02   2.8669379e-02   2.7300203e-02   3.2877711e-02   3.1916608e-02   3.1677163e-02   3.1944416e-02   3.0946608e-02   2.9209467e-02   3.1476498e-02   3.3632852e-02   3.3641855e-02   3.1792633e-02   2.7364994e-02   2.8993953e-02   2.9692872e-02   3.3552615e-02   3.1773674e-02   3.1271626e-02   3.4822678e-02   3.6113221e-02   3.8372253e-02   5.2130602e-02   3.6300002e-02   3.6450107e-02   3.1246400e-02   2.9514632e-02   3.3032642e-02   3.6242410e-02   3.6711859e-02   4.0786184e-02   4.1279312e-02   4.5507301e-02   3.2795366e-02   3.0986589e-02   3.7193157e-02   3.8850803e-02   3.2585141e-02   3.3019390e-02   3.2091827e-02   3.0645611e-02   0.0000000e+00   2.6378073e-02   2.8617592e-02   2.9588348e-02   3.1746883e-02   3.1911806e-02   3.0013222e-02   3.2053433e-02   2.7361770e-02   2.8468178e-02   3.1191263e-02   3.2790838e-02   4.0385646e-02   4.0881159e-02   3.5165995e-02   3.5584583e-02   3.2632379e-02   3.3840907e-02   3.5941703e-02   3.6606532e-02   3.8637660e-02   3.3454102e-02   3.2942216e-02   3.7432297e-02   3.2424481e-02   3.0164047e-02   2.9840898e-02   2.7602407e-02   3.1789696e-02   3.3726463e-02   2.8167310e-02   2.8523679e-02   2.8821751e-02   3.0736899e-02   2.8041605e-02   2.8104481e-02
   3.0048269e-02   2.8144530e-02   2.9084427e-02   2.9800253e-02   2.9078963e-02   3.1350948e-02   2.6263807e-02   2.6379976e-02   3.2605145e-02   2.6753096e-02   2.8131695e-02   3.1174689e-02   2.9071861e-02   2.7919847e-02   2.9115030e-02   2.9438045e-02   3.3697080e-02   3.4150895e-02   3.2013446e-02   3.3580491e-02   3.4192234e-02   3.5356201e-02   3.2462656e-02   3.3203238e-02   3.6146130e-02   3.2014170e-02   2.8531621e-02   2.7821643e-02   3.0484501e-02   3.6947923e-02   2.9433577e-02   3.1862014e-02   3.6559816e-02   3.8319079e-02   3.9821883e-02   5.4464262e-02   3.3660944e-02   3.4376722e-02   2.9755634e-02   2.9243487e-02   2.9467996e-02   3.1974539e-02   3.8840932e-02   3.8633342e-02   3.9269189e-02   4.3576105e-02   3.2863450e-02   3.1151424e-02   3.6395678e-02   3.9194376e-02   3.2871701e-02   3.1780458e-02   3.1913082e-02   3.1431953e-02   2.6378073e-02   0.0000000e+00   2.7616431e-02   2.9486207e-02   3.0432780e-02   3.0190237e-02   2.8070170e-02   3.0950161e-02   2.6290868e-02   2.7100574e-02   2.9580983e-02   3.2269410e-02   4.1209671e-02   3.9601242e-02   3.4858916e-02   3.8787971e-02   3.2035328e-02   3.5246654e-02   3.3277569e-02   3.5372523e-02   4.0780446e-02   3.4702779e-02   3.0751767e-02   3.3195921e-02   3.6339936e-02   3.1705757e-02   2.8585544e-02   2.8311836e-02   3.2989120e-02   3.4059292e-02   2.6862115e-02   2.5632760e-02   2.7769100e-02   2.7647057e-02   2.6146293e-02   2.7043499e-02
   3.0896694e-02   3.1085617e-02   3.1895982e-02   3.0376339e-02   3.4870926e-02   3.1125749e-02   2.7515806e-02   2.8392659e-02   3.2806676e-02   2.8305667e-02   3.2992257e-02   3.4529113e-02   3.1596317e-02   3.3748509e-02   3.2259461e-02   3.1247441e-02   3.5127056e-02   3.5605230e-02   3.5820155e-02   3.5291896e-02   3.5142241e-02   3.9708453e-02   3.5045535e-02   3.6347107e-02   3.6989868e-02   3.5706552e-02   3.2621119e-02   2.8627921e-02   3.0891040e-02   3.6497704e-02   3.2263200e-02   3.2425028e-02   3.8776573e-02   3.6747399e-02   4.2190196e-02   5.1812909e-02   3.3771386e-02   3.4676170e-02   3.1648117e-02   2.8441906e-02   3.5907653e-02   3.1362270e-02   4.0426890e-02   4.2089793e-02   3.9188182e-02   4.6980422e-02   3.5267865e-02   3.2181941e-02   3.7922433e-02   4.0863001e-02   3.4797134e-02   3.2136608e-02   3.7804341e-02   3.2076612e-02   2.8617592e-02   2.7616431e-02   0.0000000e+00   3.2203493e-02   3.2546058e-02   3.3434480e-02   3.3631927e-02   3.2648771e-02   2.8436877e-02   2.9970229e-02   3.0502810e-02   3.4137293e-02   4.0563625e-02   3.8571337e-02   3.7017758e-02   3.9479140e-02   3.4382826e-02   3.6993619e-02   3.6028730e-02   3.5408851e-02   4.1331019e-02   3.7224748e-02   3.4896220e-02   3.7179334e-02   3.5656676e-02   2.9029311e-02   3.0769354e-02   3.0595234e-02   3.1601245e-02   3.6015212e-02   2.9332835e-02   2.7303457e-02   2.6468764e-02   2.9237343e-02   2.8455274e-02   3.0017660e-02
   3.0911375e-02   3.2271654e-02   3.2622174e-02   3.0396500e-02   3.4447950e-02   3.3198756e-02   2.9493565e-02   2.8230338e-02   3.4955065e-02   2.8141501e-02   3.4329015e-02   3.3356504e-02   3.1604592e-02   3.1920476e-02   3.1537958e-02   3.0421126e-02   3.5404019e-02   3.6714004e-02   3.5499407e-02   3.6793190e-02   3.5770150e-02   4.0167685e-02   3.6096251e-02   3.7683401e-02   3.8947023e-02   3.4833609e-02   3.0461710e-02   2.8362556e-02   3.1772163e-02   3.7654343e-02   3.3004999e-02   3.3228139e-02   3.9033325e-02   3.6751853e-02   4.5666748e-02   4.9740376e-02   3.2671978e-02   3.6407369e-02   3.0339773e-02   2.9862341e-02   4.1714052e-02   3.8825143e-02   4.1243976e-02   4.1955707e-02   4.3187018e-02   4.9170684e-02   3.5049192e-02   3.2523416e-02   3.6719900e-02   4.0549584e-02   3.5852625e-02   3.4955901e-02   3.9347277e-02   3.4913100e-02   2.9588348e-02   2.9486207e-02   3.2203493e-02   0.0000000e+00   3.4958690e-02   3.3208276e-02   3.2288648e-02   3.3774196e-02   2.8943430e-02   3.2524773e-02   3.3037082e-02   3.4744258e-02   4.3314726e-02   3.9370475e-02   3.6852339e-02   4.0263774e-02   3.5316842e-02   3.5280052e-02   3.7442893e-02   3.7390685e-02   4.4398962e-02   4.1940504e-02   3.5625379e-02   3.5215156e-02   3.6245375e-02   2.9898087e-02   3.1167250e-02   3.1588743e-02   3.1321426e-02   3.6972515e-02   2.9737357e-02   2.8495568e-02   2.7988787e-02   2.9913476e-02   2.8849048e-02   3.1750618e-02
   3.3094791e-02   3.3571214e-02   3.3246410e-02   3.2102604e-02   3.5107512e-02   3.6368886e-02   2.9784538e-02   2.9352801e-02   3.4077545e-02   3.2619185e-02   3.5632142e-02   3.3494064e-02   3.2615457e-02   3.3458849e-02   3.4053922e-02   3.3028852e-02   3.4660943e-02   3.5018114e-02   3.6709972e-02   3.7694882e-02   3.7818641e-02   4.4147775e-02   3.7414094e-02   3.7894275e-02   3.8388046e-02   3.5866123e-02   3.3883880e-02   3.4549317e-02   3.5736982e-02   3.8750315e-02   3.6361775e-02   3.3151628e-02   4.1165585e-02   3.7748835e-02   4.5161408e-02   5.3192326e-02   3.6697653e-02   3.7261126e-02   3.2661770e-02   3.1612909e-02   4.0988099e-02   4.2384144e-02   4.1026404e-02   4.4258636e-02   4.4375222e-02   5.1230439e-02   3.4566400e-02   3.6981068e-02   4.1197276e-02   4.0442766e-02   3.6155348e-02   3.6472150e-02   3.8969854e-02   3.5067897e-02   3.1746883e-02   3.0432780e-02   3.2546058e-02   3.4958690e-02   0.0000000e+00   3.4958543e-02   3.3000210e-02   3.5428458e-02   3.0667384e-02   3.3028907e-02   3.4007969e-02   3.4067581e-02   4.6287743e-02   4.3472516e-02   4.1556106e-02   4.0628670e-02   3.8776612e-02   3.6207930e-02   4.0293316e-02   3.9291748e-02   4.7847508e-02   4.2871240e-02   3.7489709e-02   4.1640302e-02   3.2248539e-02   2.8196416e-02   3.1561316e-02   3.3341927e-02   3.5796123e-02   3.7629688e-02   3.0279326e-02   2.9077922e-02   2.8897660e-02   3.0929780e-02   2.8995139e-02   3.1891744e-02
   3.2727692e-02   3.3329960e-02   3.5075104e-02   3.5834678e-02   3.7675345e-02   3.4519756e-02   3.0361025e-02   3.0678503e-02   3.6511533e-02   3.3400229e-02   3.5280902e-02   3.5093281e-02   3.2347207e-02   3.1597006e-02   3.2183597e-02   3.6070081e-02   3.6782182e-02   3.6501379e-02   3.5294234e-02   3.8192221e-02   4.1402851e-02   4.2625276e-02   3.4901978e-02   3.6875656e-02   3.7008162e-02   3.6009328e-02   3.5090232e-02   3.0395477e-02   3.2609569e-02   4.1801349e-02   3.7255403e-02   3.4054413e-02   4.0170035e-02   3.7896607e-02   4.4780153e-02   5.6244558e-02   4.1143059e-02   4.1490003e-02   3.3104664e-02   3.1053730e-02   3.6180400e-02   3.5098637e-02   3.9797799e-02   4.5715675e-02   4.5088881e-02   5.1823358e-02   3.7823512e-02   3.8215076e-02   3.8820521e-02   4.1311015e-02   3.5128923e-02   3.5918718e-02   4.0605392e-02   3.4827902e-02   3.1911806e-02   3.0190237e-02   3.3434480e-02   3.3208276e-02   3.4958543e-02   0.0000000e+00   3.3829187e-02   3.5124544e-02   3.1985736e-02   3.0952132e-02   3.3822020e-02   3.6958685e-02   4.2084142e-02   4.3634921e-02   3.8133336e-02   4.1552618e-02   3.6334855e-02   3.5331105e-02   4.1163641e-02   4.2830040e-02   4.2253940e-02   4.3168045e-02   3.5182875e-02   4.0518601e-02   3.7587252e-02   3.0300430e-02   3.3910611e-02   3.7318857e-02   3.8214737e-02   3.9925016e-02   3.2573516e-02   3.2967686e-02   3.0251144e-02   3.4757478e-02   3.2639548e-02   3.2168895e-02
   3.2866684e-02   3.4407434e-02   3.3071132e-02   3.3419203e-02   3.6167867e-02   3.4855786e-02   3.1442531e-02   3.0437152e-02   3.7497763e-02   3.1616205e-02   3.1987557e-02   3.3960548e-02   3.0773917e-02   3.0253672e-02   3.2407995e-02   3.5093070e-02   3.8925763e-02   3.4871719e-02   3.8493973e-02   3.6070490e-02   4.5262175e-02   3.8407579e-02   3.3996113e-02   3.8197121e-02   3.9748013e-02   3.4419497e-02   3.2369700e-02   2.9553789e-02   3.3571953e-02   3.8952974e-02   3.3052568e-02   3.3202850e-02   3.9996542e-02   3.7426152e-02   4.6604803e-02   5.3930080e-02   3.8962785e-02   3.7939022e-02   3.3245034e-02   3.2330045e-02   3.6306307e-02   3.4026358e-02   4.2966894e-02   4.5283524e-02   4.4610243e-02   4.8774793e-02   3.5457982e-02   3.7669849e-02   3.9397308e-02   4.1380428e-02   3.4887469e-02   3.4064296e-02   3.9508271e-02   3.2809910e-02   3.0013222e-02   2.8070170e-02   3.3631927e-02   3.2288648e-02   3.3000210e-02   3.3829187e-02   0.0000000e+00   3.5774012e-02   2.9740954e-02   2.6695265e-02   3.1799699e-02   3.5274278e-02   4.2236049e-02   4.1922084e-02   3.7303130e-02   3.6314386e-02   3.7146455e-02   3.7229292e-02   4.0000106e-02   3.9687796e-02   4.6832773e-02   3.5650089e-02   3.3702516e-02   4.2063634e-02   3.8028109e-02   3.2030363e-02   3.1368749e-02   3.2659230e-02   3.2950014e-02   3.6820271e-02   3.1462414e-02   2.9531553e-02   3.1162269e-02   3.0310902e-02   3.1331561e-02   3.0547100e-02
   3.3294032e-02   3.4999685e-02   3.4973322e-02   3.5868481e-02   3.9910767e-02   3.8237816e-02   3.2245701e-02   3.0408689e-02   3.2130958e-02   3.3187151e-02   4.0896117e-02   3.6190352e-02   3.2958297e-02   3.3028421e-02   3.6130938e-02   3.7459615e-02   3.7255065e-02   3.6581539e-02   3.9303009e-02   3.7736617e-02   4.6581227e-02   3.7909245e-02   3.7432189e-02   4.1015946e-02   4.1229951e-02   3.7994099e-02   3.7712319e-02   2.7852902e-02   3.3784447e-02   3.8580921e-02   3.3737110e-02   3.5391828e-02   4.1426093e-02   3.8181351e-02   4.6731570e-02   4.5615097e-02   3.8988345e-02   3.6994820e-02   3.2476823e-02   3.2546482e-02   4.0360643e-02   4.0338615e-02   4.3007193e-02   4.3929967e-02   4.5158905e-02   5.0046796e-02   3.8639061e-02   3.7264189e-02   4.0468003e-02   4.4900532e-02   3.7280064e-02   3.7246983e-02   4.2399534e-02   3.5974902e-02   3.2053433e-02   3.0950161e-02   3.2648771e-02   3.3774196e-02   3.5428458e-02   3.5124544e-02   3.5774012e-02   0.0000000e+00   3.1005578e-02   3.1609984e-02   3.3770699e-02   3.6138860e-02   4.3138889e-02   4.3887521e-02   3.7668509e-02   3.6011031e-02   3.7469763e-02   3.9201323e-02   4.0813133e-02   4.1680568e-02   4.4706033e-02   3.7990890e-02   3.6981890e-02   4.2048784e-02   4.2471258e-02   3.6520796e-02   3.2666680e-02   3.2322495e-02   3.4565586e-02   3.6497636e-02   3.1401943e-02   3.1817021e-02   3.1509996e-02   3.3103065e-02   3.4595026e-02   3.1711200e-02
   2.8419173e-02   3.1825405e-02   3.1593225e-02   3.1172970e-02   3.2438608e-02   3.1658856e-02   2.8735412e-02   2.6886453e-02   3.2902209e-02   2.8871731e-02   3.3394213e-02   3.0903380e-02   2.7676946e-02   2.9296738e-02   3.0490919e-02   3.2061618e-02   3.2114567e-02   3.4218157e-02   3.2669973e-02   3.2102201e-02   3.8079623e-02   3.5341995e-02   3.2817476e-02   3.4596393e-02   3.7984296e-02   3.7468139e-02   3.3527695e-02   2.6959084e-02   2.8732854e-02   3.5000145e-02   3.1011653e-02   3.0351425e-02   3.7929706e-02   3.6106073e-02   4.3901386e-02   4.7256152e-02   3.3224077e-02   3.5011445e-02   3.0568563e-02   2.9324882e-02   3.7088139e-02   3.6436102e-02   3.8732460e-02   4.1770890e-02   4.2247909e-02   4.7469037e-02   3.4900623e-02   2.9789984e-02   3.4725865e-02   3.7225447e-02   3.3632539e-02   3.1318431e-02   3.5710275e-02   3.2300512e-02   2.7361770e-02   2.6290868e-02   2.8436877e-02   2.8943430e-02   3.0667384e-02   3.1985736e-02   2.9740954e-02   3.1005578e-02   0.0000000e+00   2.6563927e-02   2.8827329e-02   3.0154097e-02   4.1243651e-02   3.8478792e-02   3.6776389e-02   3.4760783e-02   3.4375314e-02   3.6709281e-02   3.7279088e-02   3.7878280e-02   4.5469511e-02   4.1219971e-02   3.6383499e-02   3.7783179e-02   3.2838145e-02   3.0528558e-02   2.9036070e-02   2.9479087e-02   3.1766427e-02   3.4942369e-02   2.9588662e-02   2.8301413e-02   2.8239754e-02   2.9302552e-02   2.7990300e-02   2.6169172e-02
   3.1440642e-02   3.1144190e-02   3.0933951e-02   3.0833666e-02   2.9237097e-02   3.1939697e-02   2.6545252e-02   2.7282541e-02   3.1749788e-02   3.0023977e-02   3.2734890e-02   3.0989163e-02   3.0333918e-02   3.2392725e-02   3.2719868e-02   3.5908220e-02   2.8963646e-02   3.0574247e-02   3.0284184e-02   3.2723277e-02   3.6940519e-02   3.0623955e-02   3.5626971e-02   3.4772347e-02   3.7469365e-02   3.9524745e-02   3.5712025e-02   2.6504757e-02   3.0218283e-02   3.5303351e-02   3.0376127e-02   2.9856038e-02   3.6618258e-02   3.6993284e-02   4.8431543e-02   5.4891172e-02   3.7356082e-02   3.8175087e-02   3.0167853e-02   2.6036735e-02   3.6005199e-02   3.3987519e-02   3.8785964e-02   3.9674723e-02   3.9969942e-02   4.6598196e-02   3.4881688e-02   3.2728044e-02   3.2183158e-02   3.8341728e-02   3.3897088e-02   3.3846486e-02   3.7906313e-02   3.4651385e-02   2.8468178e-02   2.7100574e-02   2.9970229e-02   3.2524773e-02   3.3028907e-02   3.0952132e-02   2.6695265e-02   3.1609984e-02   2.6563927e-02   0.0000000e+00   3.2851927e-02   3.4692985e-02   4.0900692e-02   3.9543044e-02   3.4494660e-02   3.6040161e-02   3.1811692e-02   3.2328211e-02   3.4329968e-02   3.4352877e-02   3.7476953e-02   4.1404390e-02   3.6603794e-02   3.8607515e-02   3.0539101e-02   2.9391105e-02   3.1913269e-02   2.8857589e-02   2.8922232e-02   3.3060279e-02   2.7106514e-02   2.5488868e-02   2.4542284e-02   2.9363912e-02   2.8500169e-02   2.8554253e-02
   3.0709072e-02   3.2761268e-02   3.2644927e-02   3.1114043e-02   3.5078812e-02   3.5116157e-02   2.8131576e-02   2.8247909e-02   3.2489796e-02   3.1534537e-02   3.5521810e-02   3.5056981e-02   3.2961270e-02   3.2573872e-02   3.2589462e-02   3.3247881e-02   3.5732871e-02   3.3471796e-02   3.5270846e-02   3.6098882e-02   4.0917160e-02   3.1710244e-02   3.6047873e-02   3.8283576e-02   4.1441073e-02   3.9114378e-02   3.6087375e-02   3.0523169e-02   3.3888083e-02   4.0062909e-02   3.5367470e-02   3.1815570e-02   4.2360800e-02   3.9536713e-02   4.7123833e-02   5.3079254e-02   3.7796100e-02   3.9369668e-02   3.0219562e-02   3.1825438e-02   3.7945116e-02   4.0114844e-02   4.4478564e-02   4.5410699e-02   4.4579864e-02   4.8377006e-02   3.6955932e-02   3.5651945e-02   3.8453248e-02   4.1665897e-02   3.5284032e-02   3.3696617e-02   4.0051085e-02   3.5590854e-02   3.1191263e-02   2.9580983e-02   3.0502810e-02   3.3037082e-02   3.4007969e-02   3.3822020e-02   3.1799699e-02   3.3770699e-02   2.8827329e-02   3.2851927e-02   0.0000000e+00   3.5764151e-02   4.1269941e-02   4.0914399e-02   3.7068291e-02   3.9646736e-02   3.5441599e-02   3.4399149e-02   3.9743070e-02   3.9574688e-02   4.1895616e-02   4.0106919e-02   3.7473791e-02   4.0884290e-02   3.5811451e-02   3.4682993e-02   3.3680245e-02   3.1652047e-02   3.3274185e-02   3.7068235e-02   3.1356694e-02   2.9007846e-02   2.8141537e-02   3.3143562e-02   2.7201156e-02   2.8864766e-02
   3.2900268e-02   3.4632438e-02   3.5535390e-02   3.4296346e-02   3.7879087e-02   3.5895672e-02   2.9808503e-02   2.9787960e-02   3.6602698e-02   3.1601652e-02   3.6129333e-02   3.7655182e-02   3.6506979e-02   3.3995898e-02   3.8629744e-02   3.5825242e-02   3.8325326e-02   3.4968144e-02   3.4629468e-02   3.8198306e-02   4.6335270e-02   3.7325465e-02   3.6080139e-02   3.9170469e-02   3.6329420e-02   3.7173511e-02   3.4933911e-02   2.9768446e-02   3.6943103e-02   4.1388108e-02   3.5814707e-02   3.3163225e-02   4.2736404e-02   3.8085354e-02   4.9063804e-02   4.6270960e-02   3.7393298e-02   3.8153421e-02   3.1021676e-02   3.3287837e-02   3.9705321e-02   3.8675171e-02   4.4257658e-02   4.3663147e-02   4.0319577e-02   4.9098169e-02   3.5435048e-02   3.6591608e-02   4.1640814e-02   4.4929511e-02   3.7017047e-02   3.6844509e-02   4.2743685e-02   3.5591080e-02   3.2790838e-02   3.2269410e-02   3.4137293e-02   3.4744258e-02   3.4067581e-02   3.6958685e-02   3.5274278e-02   3.6138860e-02   3.0154097e-02   3.4692985e-02   3.5764151e-02   0.0000000e+00   4.3727185e-02   4.3593630e-02   3.8575413e-02   4.0531025e-02   3.8343610e-02   4.3358447e-02   4.3808105e-02   4.0395933e-02   4.4597884e-02   4.5629412e-02   3.8680138e-02   4.0631468e-02   3.9919240e-02   3.4860749e-02   3.4670262e-02   3.3371717e-02   3.6393838e-02   3.9167600e-02   3.5257925e-02   3.4492556e-02   3.4255885e-02   3.5071299e-02   3.1509786e-02   3.2760801e-02
   3.9027174e-02   4.0986259e-02   3.9446234e-02   4.2208750e-02   4.8619910e-02   4.6989633e-02   4.0114122e-02   3.7616110e-02   4.3394324e-02   4.0837507e-02   4.2879040e-02   4.4087546e-02   3.9958405e-02   4.0495097e-02   4.0804157e-02   3.9345473e-02   3.8290870e-02   3.9519140e-02   4.4173104e-02   4.4787662e-02   5.0150538e-02   4.4769598e-02   4.1606998e-02   4.3167361e-02   4.4258209e-02   4.2490140e-02   4.2214611e-02   3.8269183e-02   4.1330636e-02   4.6961264e-02   4.2107009e-02   3.9249497e-02   4.8726696e-02   4.3910512e-02   5.5783600e-02   5.7442113e-02   4.7478581e-02   4.4138885e-02   3.6967319e-02   3.8673235e-02   4.6224600e-02   4.2030481e-02   5.1510765e-02   5.3551903e-02   5.1413855e-02   5.8536179e-02   4.5999667e-02   4.4442322e-02   4.9295157e-02   5.2645220e-02   4.6418354e-02   4.3906156e-02   4.8365021e-02   4.0650762e-02   4.0385646e-02   4.1209671e-02   4.0563625e-02   4.3314726e-02   4.6287743e-02   4.2084142e-02   4.2236049e-02   4.3138889e-02   4.1243651e-02   4.0900692e-02   4.1269941e-02   4.3727185e-02   0.0000000e+00   5.0101669e-02   4.5291226e-02   5.0609424e-02   4.3967827e-02   4.5019819e-02   4.6670369e-02   4.6015179e-02   4.8111489e-02   4.9528327e-02   4.5441066e-02   5.0048043e-02   4.8543259e-02   4.3546855e-02   4.1818659e-02   4.1056864e-02   4.2013392e-02   4.6135814e-02   4.2832894e-02   4.1416140e-02   4.1432054e-02   4.3247483e-02   4.0529919e-02   4.0211388e-02
   3.7028837e-02   3.7689806e-02   4.1298621e-02   4.3051807e-02   4.5635558e-02   4.4814846e-02   3.8217093e-02   3.9122919e-02   4.1080118e-02   3.9221554e-02   4.0300228e-02   4.1092522e-02   3.8834372e-02   3.7605609e-02   4.2280164e-02   4.0547675e-02   4.4140036e-02   4.2306909e-02   4.4563735e-02   4.4631585e-02   5.3421440e-02   5.2869853e-02   4.4188428e-02   4.4143174e-02   4.5403462e-02   4.3742027e-02   4.3151301e-02   3.9446809e-02   4.1109759e-02   4.5845311e-02   4.3475509e-02   4.1380990e-02   4.8938795e-02   4.6871922e-02   5.8466657e-02   5.3135916e-02   4.5757504e-02   4.2950559e-02   3.7602098e-02   3.7769222e-02   4.4841553e-02   4.1502632e-02   4.8607227e-02   5.1808207e-02   5.2113627e-02   5.6734069e-02   4.3617201e-02   4.4641181e-02   4.5881738e-02   4.9248912e-02   4.3498710e-02   4.3961447e-02   4.8073527e-02   3.9789880e-02   4.0881159e-02   3.9601242e-02   3.8571337e-02   3.9370475e-02   4.3472516e-02   4.3634921e-02   4.1922084e-02   4.3887521e-02   3.8478792e-02   3.9543044e-02   4.0914399e-02   4.3593630e-02   5.0101669e-02   0.0000000e+00   4.4274401e-02   4.6136929e-02   4.0777670e-02   4.3884719e-02   4.7102387e-02   4.5224928e-02   5.4844914e-02   4.7582407e-02   4.5595018e-02   4.8933698e-02   4.1893349e-02   4.4492816e-02   4.0877842e-02   4.1106500e-02   4.2776350e-02   4.2290349e-02   3.8864102e-02   3.9921195e-02   4.0240273e-02   4.1472804e-02   3.9720350e-02   3.8196961e-02
   3.6116360e-02   3.8265263e-02   3.9235953e-02   3.9396646e-02   3.9957010e-02   4.3710416e-02   3.6007995e-02   3.6253414e-02   4.1080658e-02   3.8325032e-02   3.8411610e-02   4.0049698e-02   3.6741724e-02   3.9331028e-02   3.8968012e-02   3.7505797e-02   3.7340679e-02   4.1326440e-02   4.1393654e-02   4.7091715e-02   4.2437081e-02   4.1692673e-02   4.3199154e-02   4.4250895e-02   4.4272698e-02   4.1982046e-02   4.1648313e-02   3.6152095e-02   3.9065554e-02   4.3652973e-02   4.1593594e-02   4.2315849e-02   4.6605979e-02   4.0018882e-02   5.4403479e-02   5.5923078e-02   4.3435941e-02   4.0451613e-02   3.6035268e-02   3.6292397e-02   4.2858323e-02   3.6024954e-02   4.0179525e-02   4.7979758e-02   4.6707879e-02   5.4575279e-02   3.9689413e-02   4.1018570e-02   4.3458559e-02   4.5366537e-02   4.1894467e-02   4.1002615e-02   4.8325544e-02   4.2301690e-02   3.5165995e-02   3.4858916e-02   3.7017758e-02   3.6852339e-02   4.1556106e-02   3.8133336e-02   3.7303130e-02   3.7668509e-02   3.6776389e-02   3.4494660e-02   3.7068291e-02   3.8575413e-02   4.5291226e-02   4.4274401e-02   0.0000000e+00   3.9824081e-02   3.7594504e-02   4.2822986e-02   4.2534786e-02   4.3108505e-02   4.8665463e-02   3.9283223e-02   4.1138732e-02   4.6920405e-02   3.7121926e-02   3.5431030e-02   3.5671147e-02   3.5858132e-02   3.3894801e-02   3.5828037e-02   3.4964877e-02   3.6314427e-02   3.3661469e-02   3.5296952e-02   3.7747473e-02   3.7270744e-02
   3.5458905e-02   4.2187947e-02   4.0038259e-02   3.8207247e-02   4.1631322e-02   4.2109907e-02   3.6293733e-02   3.7984676e-02   4.2240513e-02   3.4324636e-02   3.7963868e-02   3.7735219e-02   3.3946648e-02   4.0300044e-02   3.6695210e-02   3.4473777e-02   4.0946932e-02   3.8886032e-02   3.7057718e-02   4.3659846e-02   4.1991120e-02   4.1989536e-02   4.0159178e-02   4.1655522e-02   4.3891187e-02   4.1607692e-02   4.2194527e-02   3.5709673e-02   4.0319613e-02   4.5718524e-02   4.2933300e-02   4.2176236e-02   4.9629381e-02   4.6066285e-02   5.7525202e-02   5.8946966e-02   4.7601857e-02   4.8581498e-02   4.4179033e-02   3.8159558e-02   4.2778978e-02   3.6355681e-02   4.7005893e-02   4.9355496e-02   4.5029979e-02   4.8013942e-02   3.6409488e-02   3.9865819e-02   3.9472725e-02   4.5949362e-02   3.8146617e-02   4.1022382e-02   4.4737298e-02   3.9247382e-02   3.5584583e-02   3.8787971e-02   3.9479140e-02   4.0263774e-02   4.0628670e-02   4.1552618e-02   3.6314386e-02   3.6011031e-02   3.4760783e-02   3.6040161e-02   3.9646736e-02   4.0531025e-02   5.0609424e-02   4.6136929e-02   3.9824081e-02   0.0000000e+00   4.0481912e-02   4.4526170e-02   4.5526173e-02   4.7190257e-02   5.4607375e-02   4.8165200e-02   4.0726068e-02   4.7140935e-02   3.7156481e-02   4.4229013e-02   4.0390922e-02   3.9185703e-02   4.2408130e-02   4.5364069e-02   3.8934704e-02   3.9044331e-02   3.3776909e-02   3.8899105e-02   3.5276177e-02   3.6843088e-02
   3.2929357e-02   3.2014594e-02   3.6071302e-02   3.4020695e-02   3.7856421e-02   3.7555029e-02   3.4261032e-02   3.2568337e-02   3.6052929e-02   3.2454775e-02   3.6890813e-02   3.7650142e-02   3.3355606e-02   3.3164348e-02   3.4761205e-02   3.5037267e-02   3.9437450e-02   3.3553485e-02   3.6992737e-02   3.9144948e-02   4.4099257e-02   3.8301215e-02   3.4244470e-02   3.7332838e-02   3.5713173e-02   3.3390114e-02   3.8933173e-02   3.2888091e-02   3.6990335e-02   3.6922132e-02   3.1760612e-02   3.5613870e-02   4.0065514e-02   3.8014820e-02   4.9823042e-02   5.6861318e-02   3.6736238e-02   3.9540069e-02   3.5185045e-02   2.7012421e-02   3.1515145e-02   3.4007117e-02   4.6607438e-02   4.1803554e-02   4.1337802e-02   4.8481005e-02   3.6203283e-02   3.8025271e-02   4.2552898e-02   4.3136089e-02   3.9982323e-02   3.5908409e-02   4.4304991e-02   3.6798894e-02   3.2632379e-02   3.2035328e-02   3.4382826e-02   3.5316842e-02   3.8776612e-02   3.6334855e-02   3.7146455e-02   3.7469763e-02   3.4375314e-02   3.1811692e-02   3.5441599e-02   3.8343610e-02   4.3967827e-02   4.0777670e-02   3.7594504e-02   4.0481912e-02   0.0000000e+00   3.9647780e-02   3.9495468e-02   4.1162270e-02   4.3804710e-02   4.1189713e-02   3.7657564e-02   4.5126990e-02   3.2696844e-02   3.6266959e-02   3.3639472e-02   3.3342266e-02   3.4070681e-02   3.6978998e-02   3.2519780e-02   3.1087064e-02   3.0831824e-02   3.4579947e-02   3.3072218e-02   3.0853381e-02
   4.1240402e-02   3.6664548e-02   3.8595035e-02   3.9628243e-02   3.9498075e-02   4.2066303e-02   3.3767465e-02   3.7869103e-02   3.8200953e-02   3.5700957e-02   3.9477453e-02   3.7924108e-02   3.4830153e-02   3.4496076e-02   3.6439945e-02   3.6920351e-02   3.7386488e-02   3.4708349e-02   3.8437276e-02   4.1973623e-02   4.2991460e-02   4.0034067e-02   3.7051932e-02   4.3836815e-02   4.1656292e-02   3.8821876e-02   4.3567316e-02   3.6902954e-02   3.9532401e-02   4.1130056e-02   4.0193971e-02   3.7726050e-02   4.5149235e-02   4.1848676e-02   5.3321615e-02   5.5259330e-02   3.8672215e-02   4.2511053e-02   3.5933784e-02   3.0374706e-02   3.6981764e-02   4.1899060e-02   4.5234685e-02   4.5686159e-02   4.6167561e-02   5.1065037e-02   4.0243693e-02   3.8929806e-02   4.3549379e-02   4.5864515e-02   3.9114638e-02   3.7545343e-02   4.5126069e-02   4.0514885e-02   3.3840907e-02   3.5246654e-02   3.6993619e-02   3.5280052e-02   3.6207930e-02   3.5331105e-02   3.7229292e-02   3.9201323e-02   3.6709281e-02   3.2328211e-02   3.4399149e-02   4.3358447e-02   4.5019819e-02   4.3884719e-02   4.2822986e-02   4.4526170e-02   3.9647780e-02   0.0000000e+00   4.0332902e-02   3.8864525e-02   4.5788037e-02   4.0004686e-02   3.9794062e-02   4.4809013e-02   3.2575393e-02   3.8214432e-02   3.4857636e-02   3.7326467e-02   3.5915146e-02   4.1094603e-02   3.4707424e-02   3.6126114e-02   3.6623797e-02   3.6252835e-02   3.6394344e-02   3.4310587e-02
   3.6458742e-02   3.9406570e-02   3.9273777e-02   3.9249779e-02   4.3352583e-02   4.4029277e-02   3.8535012e-02   3.7894855e-02   4.1356147e-02   3.9419068e-02   4.4660074e-02   4.4072350e-02   4.1917634e-02   3.7213762e-02   3.7076192e-02   3.9977835e-02   4.3674451e-02   4.0559639e-02   4.4162351e-02   4.6967386e-02   4.6404285e-02   3.8904489e-02   3.9083613e-02   4.3149873e-02   4.3159041e-02   3.9790725e-02   4.2821692e-02   3.9323454e-02   3.9619487e-02   4.3159188e-02   3.9635340e-02   4.0350722e-02   4.7177730e-02   4.2907206e-02   5.4210636e-02   6.0655076e-02   4.4112820e-02   4.4610212e-02   3.9838935e-02   3.9403470e-02   4.2487184e-02   4.7103650e-02   4.9225110e-02   4.8043085e-02   4.6150962e-02   5.4475934e-02   4.0914666e-02   4.0159958e-02   4.5775628e-02   4.4556782e-02   3.9275290e-02   3.8689385e-02   4.7260463e-02   4.0471267e-02   3.5941703e-02   3.3277569e-02   3.6028730e-02   3.7442893e-02   4.0293316e-02   4.1163641e-02   4.0000106e-02   4.0813133e-02   3.7279088e-02   3.4329968e-02   3.9743070e-02   4.3808105e-02   4.6670369e-02   4.7102387e-02   4.2534786e-02   4.5526173e-02   3.9495468e-02   4.0332902e-02   0.0000000e+00   4.5704563e-02   5.0009868e-02   4.4716313e-02   3.9945450e-02   4.4278393e-02   3.9647241e-02   3.9002556e-02   3.7868996e-02   3.8044667e-02   4.0541724e-02   4.1820995e-02   3.7705586e-02   3.6349267e-02   3.6881169e-02   3.8053301e-02   3.8298208e-02   3.8341220e-02
   3.9275109e-02   3.8359539e-02   3.9822350e-02   4.0739193e-02   4.3930904e-02   4.0566300e-02   3.6996165e-02   3.4611144e-02   3.9721960e-02   3.7851585e-02   3.9708638e-02   3.7972023e-02   4.1173380e-02   4.0422727e-02   3.9872919e-02   4.0125817e-02   4.4955841e-02   3.9647855e-02   4.2986338e-02   4.3928908e-02   4.0571274e-02   3.7559034e-02   3.9638052e-02   4.2014182e-02   4.5550551e-02   3.9999389e-02   4.4505457e-02   3.4072344e-02   3.8713983e-02   4.0763851e-02   3.7892295e-02   3.8492637e-02   4.4028836e-02   3.9635320e-02   5.8045024e-02   5.6937462e-02   4.1754995e-02   4.3682828e-02   3.6624417e-02   3.7661017e-02   4.3500407e-02   4.3079941e-02   4.6611656e-02   4.9219086e-02   4.6071956e-02   5.3744683e-02   4.0371795e-02   3.8873379e-02   4.2399323e-02   4.3377419e-02   3.9820099e-02   3.9627334e-02   4.6341200e-02   3.5293180e-02   3.6606532e-02   3.5372523e-02   3.5408851e-02   3.7390685e-02   3.9291748e-02   4.2830040e-02   3.9687796e-02   4.1680568e-02   3.7878280e-02   3.4352877e-02   3.9574688e-02   4.0395933e-02   4.6015179e-02   4.5224928e-02   4.3108505e-02   4.7190257e-02   4.1162270e-02   3.8864525e-02   4.5704563e-02   0.0000000e+00   5.2663103e-02   4.2210690e-02   4.3328526e-02   4.9296564e-02   4.1338087e-02   4.0840828e-02   4.0035208e-02   3.7955937e-02   3.7399623e-02   4.2332562e-02   3.8390947e-02   3.8097415e-02   3.9882682e-02   3.4753239e-02   3.7242094e-02   3.7059108e-02
   4.2300321e-02   4.2107012e-02   4.5418616e-02   4.2531790e-02   4.7156500e-02   4.5830542e-02   4.1091878e-02   3.6898835e-02   4.0699060e-02   3.5935080e-02   3.9712063e-02   4.1362779e-02   4.3016779e-02   3.6550547e-02   3.7310133e-02   3.6884158e-02   3.9315060e-02   3.7126253e-02   4.0031425e-02   4.6970850e-02   3.7519791e-02   4.0341721e-02   4.2858781e-02   4.7659094e-02   4.7664859e-02   4.0680922e-02   3.9360907e-02   3.5220100e-02   3.9399704e-02   4.6753197e-02   4.3658467e-02   4.0994175e-02   4.7859833e-02   4.5093618e-02   5.7446913e-02   6.1116764e-02   3.9497424e-02   3.9516605e-02   3.8515370e-02   3.9718603e-02   4.5796578e-02   3.8978612e-02   4.6612628e-02   4.8607965e-02   4.9795654e-02   5.7486239e-02   4.3608774e-02   4.2738146e-02   4.9016957e-02   4.9834590e-02   4.6510467e-02   4.2751081e-02   4.0266069e-02   3.8542826e-02   3.8637660e-02   4.0780446e-02   4.1331019e-02   4.4398962e-02   4.7847508e-02   4.2253940e-02   4.6832773e-02   4.4706033e-02   4.5469511e-02   3.7476953e-02   4.1895616e-02   4.4597884e-02   4.8111489e-02   5.4844914e-02   4.8665463e-02   5.4607375e-02   4.3804710e-02   4.5788037e-02   5.0009868e-02   5.2663103e-02   0.0000000e+00   5.4352873e-02   4.6888100e-02   5.3485874e-02   4.4994516e-02   4.7736946e-02   4.8404251e-02   4.5906203e-02   4.7549225e-02   5.2060748e-02   4.2996286e-02   4.6030413e-02   4.9290054e-02   4.3539214e-02   3.9749342e-02   4.4931543e-02
   3.7373626e-02   4.0328478e-02   4.3336924e-02   4.5557772e-02   4.5033910e-02   4.3937975e-02   3.7883209e-02   3.7370372e-02   4.1073031e-02   4.2745437e-02   4.3650485e-02   4.6390689e-02   4.4742932e-02   4.1236191e-02   4.4990533e-02   4.5882355e-02   4.6408366e-02   4.1720997e-02   4.7182393e-02   5.0076500e-02   4.6604394e-02   5.0300288e-02   4.9544033e-02   5.0404428e-02   4.4109669e-02   4.4701531e-02   4.5685966e-02   4.0605598e-02   4.1343231e-02   4.8163425e-02   4.1806559e-02   3.6300566e-02   4.4942238e-02   4.0798412e-02   4.8349247e-02   5.6655687e-02   3.9393937e-02   4.1441564e-02   3.5460577e-02   3.3511425e-02   4.4323880e-02   3.5167770e-02   4.4025341e-02   4.6769269e-02   4.8629659e-02   5.3282995e-02   4.4994398e-02   3.9639448e-02   4.2099237e-02   5.1678746e-02   4.1116060e-02   4.3564449e-02   4.8968664e-02   3.7368603e-02   3.3454102e-02   3.4702779e-02   3.7224748e-02   4.1940504e-02   4.2871240e-02   4.3168045e-02   3.5650089e-02   3.7990890e-02   4.1219971e-02   4.1404390e-02   4.0106919e-02   4.5629412e-02   4.9528327e-02   4.7582407e-02   3.9283223e-02   4.8165200e-02   4.1189713e-02   4.0004686e-02   4.4716313e-02   4.2210690e-02   5.4352873e-02   0.0000000e+00   4.6555199e-02   4.4930532e-02   3.4978495e-02   3.9427274e-02   3.5139307e-02   3.4763302e-02   3.4768609e-02   4.0712204e-02   3.6341405e-02   3.3714411e-02   3.2543008e-02   3.6266721e-02   3.6135451e-02   3.6080021e-02
   3.6351305e-02   3.7123634e-02   3.7671893e-02   4.0089491e-02   4.6424830e-02   4.4644716e-02   3.6838152e-02   3.4430582e-02   3.8633768e-02   3.6811689e-02   4.1938583e-02   4.3471472e-02   4.0871373e-02   3.8858616e-02   3.8149998e-02   3.7823148e-02   3.9763833e-02   3.8352899e-02   3.8586279e-02   4.1220712e-02   4.4192454e-02   3.9235781e-02   3.9665201e-02   4.3088267e-02   4.2359355e-02   3.7430297e-02   4.0881235e-02   3.1450414e-02   3.5785973e-02   4.0368136e-02   3.4410942e-02   3.6228083e-02   4.6081189e-02   4.1338500e-02   5.1530641e-02   5.8734567e-02   4.0501305e-02   4.3764692e-02   3.3016962e-02   3.1954738e-02   3.8701951e-02   3.8608121e-02   4.1897390e-02   4.7528668e-02   4.6315208e-02   5.3190055e-02   3.7253868e-02   3.5785544e-02   4.0605754e-02   4.1799117e-02   3.6874629e-02   3.5776484e-02   4.5080953e-02   3.6836598e-02   3.2942216e-02   3.0751767e-02   3.4896220e-02   3.5625379e-02   3.7489709e-02   3.5182875e-02   3.3702516e-02   3.6981890e-02   3.6383499e-02   3.6603794e-02   3.7473791e-02   3.8680138e-02   4.5441066e-02   4.5595018e-02   4.1138732e-02   4.0726068e-02   3.7657564e-02   3.9794062e-02   3.9945450e-02   4.3328526e-02   4.6888100e-02   4.6555199e-02   0.0000000e+00   4.5117794e-02   3.9211483e-02   3.7414801e-02   3.6186521e-02   3.8324765e-02   3.7081737e-02   4.1184934e-02   3.5178050e-02   3.5439902e-02   3.4386214e-02   3.4789129e-02   3.5000244e-02   3.8147334e-02
   3.9982453e-02   3.7086204e-02   3.9916037e-02   3.9266924e-02   4.2663101e-02   4.1705540e-02   3.8666308e-02   3.7835994e-02   4.1238780e-02   3.9560471e-02   3.9913383e-02   4.2095177e-02   4.1192125e-02   3.6825361e-02   4.0327379e-02   4.0894761e-02   4.1625279e-02   3.8573182e-02   3.9072101e-02   4.2341860e-02   4.9869456e-02   4.8066957e-02   4.2309450e-02   4.4104292e-02   4.0746082e-02   4.1328367e-02   4.3117758e-02   3.4769541e-02   3.8685565e-02   4.4784361e-02   3.9677743e-02   3.9661381e-02   4.3013135e-02   3.9659971e-02   5.2143120e-02   5.9188053e-02   4.3228870e-02   4.7620544e-02   3.5022859e-02   3.4738586e-02   3.7666460e-02   4.4339953e-02   4.5413857e-02   4.4593591e-02   4.3835983e-02   5.3326126e-02   3.8993116e-02   4.0528120e-02   4.2610026e-02   4.4131154e-02   3.9956713e-02   4.1790811e-02   4.8193151e-02   3.8971730e-02   3.7432297e-02   3.3195921e-02   3.7179334e-02   3.5215156e-02   4.1640302e-02   4.0518601e-02   4.2063634e-02   4.2048784e-02   3.7783179e-02   3.8607515e-02   4.0884290e-02   4.0631468e-02   5.0048043e-02   4.8933698e-02   4.6920405e-02   4.7140935e-02   4.5126990e-02   4.4809013e-02   4.4278393e-02   4.9296564e-02   5.3485874e-02   4.4930532e-02   4.5117794e-02   0.0000000e+00   4.6845714e-02   4.2523658e-02   4.2882287e-02   4.0658602e-02   3.9252272e-02   4.9185176e-02   4.3834686e-02   3.9082733e-02   3.3290819e-02   3.5821842e-02   4.0709731e-02   4.2360237e-02
   3.0024252e-02   3.7062334e-02   3.2306313e-02   3.4942576e-02   3.8745283e-02   3.5655080e-02   2.8584639e-02   3.3253011e-02   4.0525291e-02   3.6625073e-02   3.6998348e-02   3.7137491e-02   3.8416868e-02   3.6966697e-02   3.3307271e-02   3.4175943e-02   4.4226374e-02   3.5417842e-02   3.9185974e-02   4.0686681e-02   4.5701393e-02   4.8597819e-02   3.2986991e-02   3.7058073e-02   3.8447149e-02   3.7954555e-02   3.3176719e-02   2.9085479e-02   3.1549808e-02   3.8465705e-02   3.2613656e-02   2.7057547e-02   3.7074594e-02   3.5489927e-02   4.3578764e-02   4.8222027e-02   3.2337862e-02   3.7635691e-02   3.0386201e-02   3.0870350e-02   3.4496422e-02   4.1834998e-02   4.3658720e-02   4.4212670e-02   4.4050373e-02   5.5577724e-02   4.0144034e-02   3.8669682e-02   4.3052179e-02   4.3610015e-02   3.8704160e-02   3.7586191e-02   4.4587103e-02   3.4486007e-02   3.2424481e-02   3.6339936e-02   3.5656676e-02   3.6245375e-02   3.2248539e-02   3.7587252e-02   3.8028109e-02   4.2471258e-02   3.2838145e-02   3.0539101e-02   3.5811451e-02   3.9919240e-02   4.8543259e-02   4.1893349e-02   3.7121926e-02   3.7156481e-02   3.2696844e-02   3.2575393e-02   3.9647241e-02   4.1338087e-02   4.4994516e-02   3.4978495e-02   3.9211483e-02   4.6845714e-02   0.0000000e+00   3.3181198e-02   3.5122123e-02   3.2080519e-02   3.0250927e-02   3.3115571e-02   2.7527201e-02   2.8755772e-02   2.8095494e-02   3.3782391e-02   2.9666467e-02   2.8743707e-02
   3.1971213e-02   3.2236554e-02   2.8868937e-02   3.2422332e-02   3.6844821e-02   3.5177855e-02   3.0320016e-02   3.0349701e-02   3.2822137e-02   3.5218973e-02   3.6078331e-02   3.6555669e-02   3.2571802e-02   3.2730970e-02   3.8428608e-02   3.4056266e-02   3.7000395e-02   3.6220756e-02   3.7376320e-02   3.8128852e-02   3.5035767e-02   3.2758921e-02   2.9320959e-02   3.2726267e-02   2.8678325e-02   3.1310357e-02   3.3690021e-02   2.6187439e-02   2.7137335e-02   2.9110694e-02   2.6443051e-02   2.5873819e-02   3.2100881e-02   2.8885678e-02   3.3304873e-02   4.0825037e-02   2.9211180e-02   3.6665788e-02   2.7345089e-02   2.2639628e-02   2.5885089e-02   3.2404664e-02   3.6422977e-02   3.2842036e-02   3.5216640e-02   4.3504207e-02   3.0812116e-02   2.9356968e-02   3.2800838e-02   4.0495558e-02   3.5320791e-02   3.8248148e-02   3.6953001e-02   3.0909840e-02   3.0164047e-02   3.1705757e-02   2.9029311e-02   2.9898087e-02   2.8196416e-02   3.0300430e-02   3.2030363e-02   3.6520796e-02   3.0528558e-02   2.9391105e-02   3.4682993e-02   3.4860749e-02   4.3546855e-02   4.4492816e-02   3.5431030e-02   4.4229013e-02   3.6266959e-02   3.8214432e-02   3.9002556e-02   4.0840828e-02   4.7736946e-02   3.9427274e-02   3.7414801e-02   4.2523658e-02   3.3181198e-02   0.0000000e+00   2.9051492e-02   3.7188307e-02   3.0439023e-02   3.4531528e-02   3.2691004e-02   3.1033594e-02   3.1718695e-02   3.3669828e-02   3.1347088e-02   3.2198390e-02
   2.9324067e-02   3.2922639e-02   3.0078041e-02   3.1512200e-02   3.4621845e-02   3.4072810e-02   2.7758274e-02   2.8583480e-02   3.0286657e-02   3.0581713e-02   3.2811963e-02   3.1871372e-02   3.1200759e-02   3.0402096e-02   3.2309958e-02   3.2942973e-02   3.3826013e-02   3.3213899e-02   3.3379725e-02   3.4961791e-02   3.7593840e-02   4.1361621e-02   3.3457239e-02   3.7816413e-02   3.3630659e-02   3.4787009e-02   3.2720410e-02   2.9927111e-02   3.1974445e-02   3.5518489e-02   3.2808372e-02   3.2499725e-02   3.8396824e-02   3.8026694e-02   4.6480025e-02   4.8284876e-02   3.5692793e-02   3.7429759e-02   3.0807481e-02   2.9539376e-02   3.2895564e-02   4.1051734e-02   4.2857749e-02   4.0690183e-02   3.9539823e-02   4.6118210e-02   3.4612108e-02   3.4057068e-02   3.7324209e-02   4.0697695e-02   3.5234729e-02   3.5920854e-02   3.9473920e-02   3.1476412e-02   2.9840898e-02   2.8585544e-02   3.0769354e-02   3.1167250e-02   3.1561316e-02   3.3910611e-02   3.1368749e-02   3.2666680e-02   2.9036070e-02   3.1913269e-02   3.3680245e-02   3.4670262e-02   4.1818659e-02   4.0877842e-02   3.5671147e-02   4.0390922e-02   3.3639472e-02   3.4857636e-02   3.7868996e-02   4.0035208e-02   4.8404251e-02   3.5139307e-02   3.6186521e-02   4.2882287e-02   3.5122123e-02   2.9051492e-02   0.0000000e+00   3.2435990e-02   3.3176599e-02   3.5156876e-02   3.1477447e-02   2.7935868e-02   2.5846119e-02   3.2359525e-02   2.7970214e-02   2.9243710e-02
   2.7869835e-02   3.0893820e-02   2.9223227e-02   3.2572241e-02   3.4656408e-02   3.2889221e-02   2.8407693e-02   2.8567701e-02   3.2990951e-02   3.0801645e-02   3.1253207e-02   3.1285132e-02   3.0613829e-02   2.9420684e-02   3.1332665e-02   3.1997110e-02   3.1975275e-02   3.0832561e-02   3.3369915e-02   3.3356607e-02   4.0351183e-02   4.0200183e-02   3.4315999e-02   3.8734581e-02   3.2254882e-02   3.5594346e-02   3.1316870e-02   2.7662359e-02   3.2686722e-02   3.4891411e-02   3.0598336e-02   3.1982076e-02   3.9736876e-02   3.6632707e-02   4.5891457e-02   4.7346423e-02   3.8650496e-02   4.0580182e-02   3.1747163e-02   2.7866969e-02   3.5641050e-02   3.4678436e-02   4.0936880e-02   4.1663032e-02   4.2295010e-02   4.7514520e-02   3.6464016e-02   3.5053493e-02   3.8825654e-02   3.9699170e-02   3.5129777e-02   3.3173296e-02   3.9955048e-02   3.0457357e-02   2.7602407e-02   2.8311836e-02   3.0595234e-02   3.1588743e-02   3.3341927e-02   3.7318857e-02   3.2659230e-02   3.2322495e-02   2.9479087e-02   2.8857589e-02   3.1652047e-02   3.3371717e-02   4.1056864e-02   4.1106500e-02   3.5858132e-02   3.9185703e-02   3.3342266e-02   3.7326467e-02   3.8044667e-02   3.7955937e-02   4.5906203e-02   3.4763302e-02   3.8324765e-02   4.0658602e-02   3.2080519e-02   3.7188307e-02   3.2435990e-02   0.0000000e+00   3.3028815e-02   3.5690847e-02   3.2099878e-02   2.9937194e-02   2.8907029e-02   3.2874760e-02   2.8486650e-02   2.9347874e-02
   3.0360119e-02   3.1767664e-02   3.1857647e-02   3.2867534e-02   3.6954785e-02   3.2843255e-02   2.7002560e-02   2.7401429e-02   3.1225601e-02   3.1072267e-02   3.3542864e-02   3.4232087e-02   2.9450475e-02   2.9692329e-02   3.3600343e-02   3.5150283e-02   3.3896197e-02   3.1628310e-02   3.5185104e-02   3.1970237e-02   3.7474243e-02   3.9786329e-02   3.3405236e-02   3.9366551e-02   3.7050239e-02   3.6900868e-02   3.6455897e-02   3.3233055e-02   3.4436846e-02   3.6160129e-02   3.2830506e-02   3.4954287e-02   4.1000279e-02   3.5959277e-02   4.6368311e-02   4.5700817e-02   3.8427362e-02   4.2128474e-02   3.3092002e-02   3.0224117e-02   3.1798790e-02   3.9170444e-02   4.0898666e-02   4.4364705e-02   4.2321768e-02   4.9598827e-02   3.5470289e-02   3.5345296e-02   3.7892555e-02   4.0369785e-02   3.7321822e-02   3.5757925e-02   3.8696907e-02   3.1734714e-02   3.1789696e-02   3.2989120e-02   3.1601245e-02   3.1321426e-02   3.5796123e-02   3.8214737e-02   3.2950014e-02   3.4565586e-02   3.1766427e-02   2.8922232e-02   3.3274185e-02   3.6393838e-02   4.2013392e-02   4.2776350e-02   3.3894801e-02   4.2408130e-02   3.4070681e-02   3.5915146e-02   4.0541724e-02   3.7399623e-02   4.7549225e-02   3.4768609e-02   3.7081737e-02   3.9252272e-02   3.0250927e-02   3.0439023e-02   3.3176599e-02   3.3028815e-02   0.0000000e+00   3.5378971e-02   3.0175009e-02   2.8237887e-02   2.7337169e-02   3.5458507e-02   2.8834236e-02   2.9944140e-02
   3.2309708e-02   3.4729794e-02   3.5852645e-02   3.7068245e-02   3.9164614e-02   3.6097482e-02   3.2918108e-02   3.2498288e-02   3.5166278e-02   3.0515338e-02   3.3761681e-02   3.3866571e-02   3.1246301e-02   3.2562889e-02   3.3694515e-02   3.4968158e-02   3.8512865e-02   3.5485861e-02   3.7079073e-02   3.4601675e-02   3.9581704e-02   3.6056720e-02   3.7386482e-02   4.1617725e-02   3.8625979e-02   3.8209112e-02   3.9004480e-02   3.0711602e-02   3.4050439e-02   3.5524650e-02   3.7782965e-02   3.8079870e-02   4.1997092e-02   3.7800209e-02   4.8538768e-02   5.6660079e-02   3.8373819e-02   4.3140407e-02   3.2017407e-02   3.1549366e-02   3.9813188e-02   3.9270183e-02   4.4626294e-02   4.5054388e-02   4.2148130e-02   5.1046712e-02   3.6571238e-02   3.8547160e-02   3.8922806e-02   4.0950625e-02   3.8033377e-02   3.9351061e-02   4.5110136e-02   3.6413644e-02   3.3726463e-02   3.4059292e-02   3.6015212e-02   3.6972515e-02   3.7629688e-02   3.9925016e-02   3.6820271e-02   3.6497636e-02   3.4942369e-02   3.3060279e-02   3.7068235e-02   3.9167600e-02   4.6135814e-02   4.2290349e-02   3.5828037e-02   4.5364069e-02   3.6978998e-02   4.1094603e-02   4.1820995e-02   4.2332562e-02   5.2060748e-02   4.0712204e-02   4.1184934e-02   4.9185176e-02   3.3115571e-02   3.4531528e-02   3.5156876e-02   3.5690847e-02   3.5378971e-02   0.0000000e+00   3.3914215e-02   3.5156740e-02   3.3106899e-02   3.7647573e-02   3.1797050e-02   3.2773284e-02
   2.8635571e-02   2.9820923e-02   3.1203839e-02   3.0132114e-02   3.3049810e-02   3.2246234e-02   2.7718260e-02   2.6338649e-02   3.0995337e-02   2.8445383e-02   3.2806464e-02   2.9463304e-02   2.9252688e-02   2.7856604e-02   2.9117677e-02   2.9306681e-02   3.1739971e-02   3.0681037e-02   3.4802381e-02   3.4387018e-02   4.2480768e-02   3.1252521e-02   3.1236648e-02   3.6857797e-02   3.3405453e-02   3.6863211e-02   3.0137735e-02   2.5846289e-02   3.0589843e-02   3.1283208e-02   3.2368717e-02   2.9536152e-02   3.5578070e-02   3.4473563e-02   4.0724469e-02   5.1166710e-02   3.4044213e-02   3.9533431e-02   2.8700935e-02   2.9089331e-02   3.2445274e-02   3.2055274e-02   3.8758175e-02   3.9870717e-02   3.8553972e-02   4.7660438e-02   3.1851762e-02   3.1332191e-02   3.6326258e-02   3.6051733e-02   3.2217039e-02   3.3686676e-02   3.9383268e-02   2.8360602e-02   2.8167310e-02   2.6862115e-02   2.9332835e-02   2.9737357e-02   3.0279326e-02   3.2573516e-02   3.1462414e-02   3.1401943e-02   2.9588662e-02   2.7106514e-02   3.1356694e-02   3.5257925e-02   4.2832894e-02   3.8864102e-02   3.4964877e-02   3.8934704e-02   3.2519780e-02   3.4707424e-02   3.7705586e-02   3.8390947e-02   4.2996286e-02   3.6341405e-02   3.5178050e-02   4.3834686e-02   2.7527201e-02   3.2691004e-02   3.1477447e-02   3.2099878e-02   3.0175009e-02   3.3914215e-02   0.0000000e+00   2.7632894e-02   2.8526856e-02   3.0479300e-02   2.7512512e-02   2.8362230e-02
   2.7162283e-02   2.8108419e-02   3.0651733e-02   2.8063308e-02   3.2348174e-02   3.1432961e-02   2.6453664e-02   2.5411787e-02   3.3448096e-02   2.8180407e-02   3.1458423e-02   3.0081828e-02   3.0100880e-02   2.7922244e-02   2.8185280e-02   2.9771730e-02   3.1685355e-02   2.9785324e-02   3.3137750e-02   3.4364703e-02   4.0286807e-02   2.9402667e-02   3.1662463e-02   3.5890840e-02   3.1429428e-02   3.3186386e-02   3.0884899e-02   2.8654758e-02   3.0052687e-02   3.1242957e-02   3.3042961e-02   2.8344224e-02   3.6714762e-02   3.8471192e-02   4.0532499e-02   5.0994793e-02   3.5084689e-02   3.6567121e-02   2.8554038e-02   2.8619037e-02   3.3445594e-02   2.9276926e-02   3.8415391e-02   3.9864945e-02   3.9188338e-02   4.7481109e-02   3.1819065e-02   3.4165439e-02   3.6072000e-02   3.8744828e-02   3.2467224e-02   3.3289786e-02   3.8636130e-02   3.0978347e-02   2.8523679e-02   2.5632760e-02   2.7303457e-02   2.8495568e-02   2.9077922e-02   3.2967686e-02   2.9531553e-02   3.1817021e-02   2.8301413e-02   2.5488868e-02   2.9007846e-02   3.4492556e-02   4.1416140e-02   3.9921195e-02   3.6314427e-02   3.9044331e-02   3.1087064e-02   3.6126114e-02   3.6349267e-02   3.8097415e-02   4.6030413e-02   3.3714411e-02   3.5439902e-02   3.9082733e-02   2.8755772e-02   3.1033594e-02   2.7935868e-02   2.9937194e-02   2.8237887e-02   3.5156740e-02   2.7632894e-02   0.0000000e+00   2.9863896e-02   2.8827896e-02   2.7106979e-02   2.7416011e-02
   3.0277960e-02   2.9305711e-02   2.8229180e-02   2.8502939e-02   3.1629053e-02   3.0325879e-02   2.5128506e-02   2.3475255e-02   2.9670431e-02   2.5252064e-02   3.2175790e-02   3.1518084e-02   2.9867276e-02   2.6014900e-02   2.8136276e-02   2.9881888e-02   3.1607492e-02   3.0094867e-02   3.2215889e-02   3.3066715e-02   2.9691996e-02   2.8388993e-02   3.0893336e-02   3.4215343e-02   3.3038847e-02   3.2136363e-02   2.9963659e-02   2.9995340e-02   2.9797536e-02   3.0940323e-02   3.1185513e-02   2.9814127e-02   3.8499330e-02   3.8538157e-02   4.2030789e-02   5.0518488e-02   3.6202554e-02   3.4795093e-02   2.9023902e-02   2.8594272e-02   2.8884942e-02   2.5978995e-02   3.2718562e-02   3.6954651e-02   3.7751881e-02   4.5640234e-02   3.0753615e-02   3.4024230e-02   3.6094629e-02   3.8075438e-02   3.3129978e-02   3.0833943e-02   3.7417094e-02   3.1050414e-02   2.8821751e-02   2.7769100e-02   2.6468764e-02   2.7988787e-02   2.8897660e-02   3.0251144e-02   3.1162269e-02   3.1509996e-02   2.8239754e-02   2.4542284e-02   2.8141537e-02   3.4255885e-02   4.1432054e-02   4.0240273e-02   3.3661469e-02   3.3776909e-02   3.0831824e-02   3.6623797e-02   3.6881169e-02   3.9882682e-02   4.9290054e-02   3.2543008e-02   3.4386214e-02   3.3290819e-02   2.8095494e-02   3.1718695e-02   2.5846119e-02   2.8907029e-02   2.7337169e-02   3.3106899e-02   2.8526856e-02   2.9863896e-02   0.0000000e+00   3.2206986e-02   2.8329842e-02   2.8021787e-02
   2.6892461e-02   2.8012452e-02   3.2133068e-02   3.0987871e-02   3.6025272e-02   3.5639307e-02   3.0376524e-02   2.7921998e-02   3.2182043e-02   2.8976604e-02   3.5874926e-02   3.2781245e-02   3.0579709e-02   2.9355999e-02   3.0047959e-02   3.1488125e-02   3.5121593e-02   3.3836657e-02   3.2959366e-02   3.2922708e-02   3.7351790e-02   3.2555709e-02   3.2948931e-02   3.5844318e-02   3.4673432e-02   3.8102534e-02   3.3524249e-02   3.2111269e-02   3.4542027e-02   3.3641356e-02   3.1262447e-02   2.9526752e-02   3.7504892e-02   3.6701676e-02   4.7973020e-02   5.2731114e-02   3.5186545e-02   3.4662201e-02   3.0238589e-02   3.0053591e-02   3.1658960e-02   3.0496374e-02   3.9547069e-02   4.1654664e-02   4.4009128e-02   4.7998781e-02   3.5249804e-02   3.3886166e-02   3.5812699e-02   3.7140161e-02   3.5520785e-02   3.5174445e-02   4.0201573e-02   3.5340734e-02   3.0736899e-02   2.7647057e-02   2.9237343e-02   2.9913476e-02   3.0929780e-02   3.4757478e-02   3.0310902e-02   3.3103065e-02   2.9302552e-02   2.9363912e-02   3.3143562e-02   3.5071299e-02   4.3247483e-02   4.1472804e-02   3.5296952e-02   3.8899105e-02   3.4579947e-02   3.6252835e-02   3.8053301e-02   3.4753239e-02   4.3539214e-02   3.6266721e-02   3.4789129e-02   3.5821842e-02   3.3782391e-02   3.3669828e-02   3.2359525e-02   3.2874760e-02   3.5458507e-02   3.7647573e-02   3.0479300e-02   2.8827896e-02   3.2206986e-02   0.0000000e+00   3.1825883e-02   3.2849400e-02
   2.7900102e-02   2.9287576e-02   2.9499260e-02   2.8488880e-02   3.2794891e-02   3.1676441e-02   2.9480950e-02   2.6448657e-02   2.7570084e-02   2.9672128e-02   3.1807961e-02   3.0933055e-02   2.9984337e-02   2.8289991e-02   2.8418317e-02   2.9923206e-02   3.0633904e-02   3.0614683e-02   3.4408779e-02   3.2497059e-02   3.4083561e-02   3.2130713e-02   3.2339994e-02   3.4823924e-02   3.6055653e-02   3.3626759e-02   3.1844830e-02   2.8822477e-02   3.1932070e-02   2.9350537e-02   2.8190652e-02   3.1329458e-02   3.6568136e-02   3.4041411e-02   4.2911587e-02   5.1682674e-02   3.5588748e-02   3.2876002e-02   3.0256984e-02   2.9478706e-02   3.1628085e-02   3.1143316e-02   3.8017293e-02   4.0531935e-02   3.8169333e-02   4.6849747e-02   3.1176130e-02   3.2250110e-02   3.6712657e-02   3.7023511e-02   3.4051678e-02   3.2601330e-02   3.8793519e-02   2.8036901e-02   2.8041605e-02   2.6146293e-02   2.8455274e-02   2.8849048e-02   2.8995139e-02   3.2639548e-02   3.1331561e-02   3.4595026e-02   2.7990300e-02   2.8500169e-02   2.7201156e-02   3.1509786e-02   4.0529919e-02   3.9720350e-02   3.7747473e-02   3.5276177e-02   3.3072218e-02   3.6394344e-02   3.8298208e-02   3.7242094e-02   3.9749342e-02   3.6135451e-02   3.5000244e-02   4.0709731e-02   2.9666467e-02   3.1347088e-02   2.7970214e-02   2.8486650e-02   2.8834236e-02   3.1797050e-02   2.7512512e-02   2.7106979e-02   2.8329842e-02   3.1825883e-02   0.0000000e+00   2.8862685e-02
   2.5873180e-02   3.0409882e-02   3.0007892e-02   3.0342711e-02   3.1411236e-02   3.0810795e-02   2.7614395e-02   2.5780224e-02   2.8532083e-02   2.8533901e-02   3.1174513e-02   3.0566786e-02   2.9283703e-02   2.7708668e-02   2.8362133e-02   2.9318230e-02   2.9264882e-02   3.0103252e-02   3.4906342e-02   3.1561459e-02   3.6272925e-02   2.9993747e-02   3.2749208e-02   3.5648227e-02   3.2863542e-02   3.2481824e-02   2.7932985e-02   2.6949549e-02   3.1558472e-02   3.0246240e-02   3.3351550e-02   3.1334729e-02   3.3981172e-02   3.3551928e-02   4.1637544e-02   5.1085413e-02   3.5681919e-02   3.4214679e-02   2.8721771e-02   2.8723900e-02   3.7290958e-02   3.1627338e-02   3.8104989e-02   3.9193005e-02   3.8715229e-02   4.6690927e-02   3.2039094e-02   3.2091031e-02   3.3930057e-02   3.6709889e-02   3.3960470e-02   3.2220543e-02   3.9489875e-02   2.8517025e-02   2.8104481e-02   2.7043499e-02   3.0017660e-02   3.1750618e-02   3.1891744e-02   3.2168895e-02   3.0547100e-02   3.1711200e-02   2.6169172e-02   2.8554253e-02   2.8864766e-02   3.2760801e-02   4.0211388e-02   3.8196961e-02   3.7270744e-02   3.6843088e-02   3.0853381e-02   3.4310587e-02   3.8341220e-02   3.7059108e-02   4.4931543e-02   3.6080021e-02   3.8147334e-02   4.2360237e-02   2.8743707e-02   3.2198390e-02   2.9243710e-02   2.9347874e-02   2.9944140e-02   3.2773284e-02   2.8362230e-02   2.7416011e-02   2.8021787e-02   3.2849400e-02   2.8862685e-02   0.0000000e+00
