# Supplementary material for: Autistic traits and individual brain differences: functional network efficiency reflects attentional and social impairments, structural nodal efficiencies index systemising and theory-of-mind skills
Source: Mol Autism. 2021 Jan 21;12:3. doi: 10.1186/s13229-020-00377-8 (PMC7818759; doi:10.1186/s13229-020-00377-8)
Supplement: Supplementary file 8 — Additional file 8. Connectivity matrices. Connection matrices and functional correlation matrices for each subject, as floating-point values in ASCII text format, and MATLAB code for producing these. [file 13229_2020_377_MOESM8_ESM.zip › Paul_Arora_et_al_data/Physiological/BBC/DTI_rsfMRI_ConnectivityMatrices/connectivity_matrices/Connection_Matrix_sym_aHU0879.txt]

   0.0000000e+00   2.7134289e-02   2.8107620e-02   2.5692031e-02   2.9904567e-02   3.0007642e-02   2.5275129e-02   2.5770470e-02   2.8913664e-02   3.0411898e-02   3.4154483e-02   3.1516323e-02   2.9847135e-02   2.6403612e-02   2.7830817e-02   2.6713546e-02   2.7995370e-02   2.7387067e-02   2.8851163e-02   2.8918498e-02   3.5316051e-02   2.9324757e-02   2.7694885e-02   2.9285221e-02   3.4895321e-02   2.7978646e-02   3.0228720e-02   2.5714808e-02   2.8087034e-02   2.9795546e-02   3.1330861e-02   3.0811428e-02   3.0182467e-02   3.0650096e-02   3.7514838e-02   3.7880953e-02   3.1841981e-02   3.0394449e-02   2.6784515e-02   2.9344698e-02   3.2529128e-02   3.4063114e-02   3.1627183e-02   3.1677140e-02   3.1815349e-02   3.5733443e-02   2.7192551e-02   2.9048179e-02   2.8741505e-02   3.2969393e-02   2.5936267e-02   2.8013345e-02   3.1468327e-02   2.5714688e-02   2.4888541e-02   2.6308352e-02   2.5579048e-02   2.7056766e-02   2.6919586e-02   2.6996886e-02   2.4973995e-02   2.5091711e-02   2.3574824e-02   2.6431439e-02   2.6009425e-02   2.6802461e-02   3.2676296e-02   3.6031159e-02   2.9605187e-02   3.3013113e-02   2.7280806e-02   2.2747994e-02   2.9060110e-02   3.0746145e-02   3.9059213e-02   3.8517062e-02   3.4511667e-02   3.3283274e-02   3.0072851e-02   2.7608571e-02   2.4708717e-02   2.6338241e-02   2.7496797e-02   2.5329647e-02   2.5104958e-02   2.5888315e-02   2.5237313e-02   2.5263082e-02   2.3133956e-02   2.3039469e-02
   2.7134289e-02   0.0000000e+00   2.9710570e-02   2.8088418e-02   3.1808809e-02   3.2054025e-02   2.5164815e-02   2.5833359e-02   3.0047472e-02   3.1765624e-02   3.4881769e-02   3.4209033e-02   3.1850694e-02   2.8822961e-02   2.9322620e-02   2.8594394e-02   2.9592626e-02   2.8036907e-02   3.1310258e-02   3.1766631e-02   3.8179004e-02   3.1596692e-02   3.0632334e-02   3.2706434e-02   3.8722240e-02   3.3808545e-02   3.1682934e-02   3.0129163e-02   3.1987621e-02   3.1590614e-02   3.5882350e-02   3.2968201e-02   3.2327318e-02   3.4942558e-02   4.0224689e-02   4.1888674e-02   3.6527551e-02   3.4105431e-02   3.1655841e-02   3.3924982e-02   3.6224162e-02   3.4381653e-02   3.4730223e-02   3.6330497e-02   3.2745736e-02   3.6610448e-02   3.1848207e-02   2.9989745e-02   3.0811257e-02   3.1589893e-02   2.7284996e-02   2.8621209e-02   3.4888042e-02   2.9140612e-02   2.7692362e-02   2.8426190e-02   2.7772558e-02   2.9384552e-02   3.0729002e-02   2.9727981e-02   2.6589484e-02   2.7524487e-02   2.6613168e-02   2.9277074e-02   2.7238103e-02   2.9119566e-02   3.5242004e-02   3.8188921e-02   2.9106981e-02   3.4375378e-02   2.9990390e-02   2.7362379e-02   3.2182787e-02   3.3615493e-02   4.1705836e-02   3.9506076e-02   3.7734135e-02   3.3426591e-02   3.3977579e-02   2.4749619e-02   2.8186516e-02   2.8587284e-02   2.8757014e-02   2.8685109e-02   2.6385677e-02   2.6853968e-02   2.6916179e-02   2.8036634e-02   2.6002915e-02   2.6358553e-02
   2.8107620e-02   2.9710570e-02   0.0000000e+00   2.8755603e-02   3.3390237e-02   2.8806946e-02   2.6635946e-02   2.7360531e-02   2.8319636e-02   2.8698402e-02   3.5440939e-02   3.3771208e-02   3.1242749e-02   2.8911692e-02   2.8580320e-02   2.8160812e-02   2.9178907e-02   2.9365353e-02   3.0585215e-02   3.2791141e-02   4.1002844e-02   2.4886257e-02   3.0633657e-02   3.2810992e-02   3.6782179e-02   2.8679519e-02   2.9147987e-02   2.9185725e-02   2.9815877e-02   3.0781439e-02   3.5478828e-02   3.1122983e-02   3.1281965e-02   3.3714467e-02   4.0664517e-02   4.6998122e-02   3.4280007e-02   3.6647085e-02   2.9895463e-02   3.1187345e-02   3.4309247e-02   3.1191927e-02   3.5081134e-02   3.5499933e-02   3.1576258e-02   3.4413232e-02   3.0763862e-02   2.9953130e-02   2.9670738e-02   3.1503805e-02   2.7125708e-02   2.6923769e-02   3.3377771e-02   2.9117181e-02   2.7061829e-02   2.8329341e-02   2.6606793e-02   2.7219650e-02   2.8818173e-02   2.9270063e-02   2.5827422e-02   2.8268948e-02   2.6046063e-02   2.8633988e-02   2.6174317e-02   2.8458881e-02   3.5229801e-02   3.9066489e-02   3.1118519e-02   3.2272365e-02   2.9997186e-02   2.5912115e-02   3.3481500e-02   3.4506649e-02   4.1914672e-02   3.3427113e-02   3.6538701e-02   3.2848210e-02   3.7519464e-02   2.6147305e-02   2.7133824e-02   2.7643829e-02   2.9219779e-02   3.0331668e-02   2.7233436e-02   2.6295077e-02   2.5911868e-02   2.8301513e-02   2.4012877e-02   2.5952959e-02
   2.5692031e-02   2.8088418e-02   2.8755603e-02   0.0000000e+00   2.9990946e-02   2.9033988e-02   2.6850383e-02   2.5674587e-02   2.7448278e-02   2.7475131e-02   3.2890035e-02   3.1406236e-02   3.0490984e-02   2.9739761e-02   3.0390788e-02   2.6125139e-02   2.8896964e-02   3.0865644e-02   3.1010178e-02   3.1436796e-02   3.8084615e-02   3.2147305e-02   3.1227355e-02   3.4925365e-02   3.7480884e-02   2.9415625e-02   2.9280894e-02   2.8411480e-02   2.7915801e-02   3.0116299e-02   3.5663555e-02   3.3121566e-02   3.1155096e-02   3.2566974e-02   4.0039056e-02   4.9641844e-02   3.2894737e-02   3.7501012e-02   2.9610584e-02   3.0433737e-02   3.3655920e-02   4.0154004e-02   3.3653055e-02   3.4378625e-02   3.0733048e-02   3.7037851e-02   2.8585173e-02   2.8173002e-02   2.8989648e-02   2.9600615e-02   2.6398903e-02   2.5307527e-02   3.1950035e-02   2.8952950e-02   2.5291595e-02   2.7113121e-02   2.6184792e-02   2.8489945e-02   2.8229801e-02   2.9731431e-02   2.5300357e-02   2.7304656e-02   2.6236157e-02   2.7165314e-02   2.6968007e-02   2.7090168e-02   3.4815742e-02   3.8502652e-02   2.9817246e-02   3.4301396e-02   3.0805474e-02   2.6034605e-02   3.1845375e-02   3.4230308e-02   4.1952136e-02   3.3638323e-02   3.2774537e-02   3.5117627e-02   3.3918090e-02   2.8842529e-02   2.6164884e-02   2.8498192e-02   2.9641047e-02   3.0620650e-02   2.6615219e-02   2.7674524e-02   2.7106079e-02   2.8747489e-02   2.4110196e-02   2.5820596e-02
   2.9904567e-02   3.1808809e-02   3.3390237e-02   2.9990946e-02   0.0000000e+00   3.2330434e-02   2.8509850e-02   2.8399964e-02   3.2774822e-02   3.1967845e-02   3.3634521e-02   2.9985191e-02   3.2416687e-02   3.1036403e-02   3.1960612e-02   2.7387922e-02   3.1864000e-02   3.3932305e-02   3.3320760e-02   3.3211952e-02   4.5020196e-02   3.1605864e-02   3.4693332e-02   3.7271397e-02   3.7735435e-02   3.3144442e-02   3.3240336e-02   3.2170461e-02   2.9450205e-02   3.3241954e-02   3.5466417e-02   3.3165044e-02   3.3859352e-02   3.4106178e-02   3.9451401e-02   4.3270671e-02   3.4142730e-02   3.9102643e-02   3.2272085e-02   3.3068274e-02   3.6066545e-02   4.5804929e-02   3.7166190e-02   3.7041818e-02   3.3359285e-02   3.6308447e-02   3.0438056e-02   3.3432766e-02   2.9593574e-02   3.1486575e-02   3.0208106e-02   2.9038993e-02   3.5425817e-02   3.1853465e-02   2.9601541e-02   3.1845554e-02   3.1293295e-02   3.2248022e-02   3.1564789e-02   3.1855881e-02   2.9786346e-02   3.0225765e-02   3.0395728e-02   2.7837657e-02   3.0996834e-02   3.1186747e-02   3.9684555e-02   4.2135416e-02   3.2389230e-02   3.9718277e-02   3.4518463e-02   3.0330660e-02   3.6359956e-02   3.3837246e-02   4.0227387e-02   4.1774172e-02   3.3040614e-02   3.4861716e-02   3.2155675e-02   3.0107529e-02   3.0256957e-02   2.9806331e-02   3.1258065e-02   3.1261007e-02   2.7961347e-02   3.1192638e-02   3.3288318e-02   3.0263379e-02   2.6275056e-02   2.9943301e-02
   3.0007642e-02   3.2054025e-02   2.8806946e-02   2.9033988e-02   3.2330434e-02   0.0000000e+00   2.6565388e-02   2.8457634e-02   3.3385189e-02   3.1466510e-02   3.3862679e-02   2.9280566e-02   3.4391116e-02   3.1306842e-02   3.1738386e-02   3.0109750e-02   2.9687722e-02   3.2704189e-02   3.2256682e-02   3.2884900e-02   3.9952905e-02   3.2798340e-02   3.4016042e-02   3.7297349e-02   4.0773628e-02   3.5170145e-02   3.3374438e-02   3.2047871e-02   3.2925025e-02   3.6190656e-02   3.6827798e-02   3.9019253e-02   3.4206188e-02   3.7943607e-02   3.9964618e-02   5.0390850e-02   3.4922571e-02   3.9218612e-02   3.5486676e-02   3.5971500e-02   3.6652724e-02   4.6567139e-02   3.4823185e-02   3.6697116e-02   3.6114165e-02   4.2933160e-02   3.3408152e-02   3.5311392e-02   3.5702360e-02   3.7750169e-02   3.1186313e-02   3.0911570e-02   3.8753823e-02   3.1334959e-02   2.9376403e-02   3.1642035e-02   3.0397944e-02   3.0464742e-02   3.0256861e-02   3.2169497e-02   2.9430685e-02   3.5437287e-02   3.1596875e-02   2.6924438e-02   3.0796182e-02   3.2136255e-02   3.7526671e-02   4.0990097e-02   3.2102592e-02   4.0226003e-02   3.4199315e-02   2.9736265e-02   3.7879115e-02   3.8163163e-02   4.6859866e-02   4.3259166e-02   3.5718121e-02   3.7543353e-02   3.5922905e-02   3.3996041e-02   3.1106667e-02   3.0319029e-02   3.2026567e-02   3.3864691e-02   3.0739141e-02   2.9334218e-02   2.9945910e-02   3.0841133e-02   2.6997792e-02   2.9917145e-02
   2.5275129e-02   2.5164815e-02   2.6635946e-02   2.6850383e-02   2.8509850e-02   2.6565388e-02   0.0000000e+00   2.3604554e-02   2.8224839e-02   2.8561729e-02   2.9880990e-02   2.8830591e-02   2.7025811e-02   2.7198315e-02   2.7451756e-02   2.4990495e-02   2.5113260e-02   2.6074777e-02   2.9345957e-02   2.7857903e-02   3.1737527e-02   3.1795501e-02   2.7714619e-02   2.9686793e-02   3.0221547e-02   2.8920343e-02   2.6398026e-02   2.4561880e-02   2.6029056e-02   2.8015568e-02   3.0698793e-02   3.0022692e-02   3.0200713e-02   3.1272227e-02   3.7170356e-02   3.6523026e-02   2.9396181e-02   3.4349380e-02   2.6485255e-02   2.6356787e-02   3.1003744e-02   3.5989978e-02   3.0570886e-02   3.1234105e-02   3.0009268e-02   3.2843497e-02   2.5995140e-02   2.9052877e-02   2.7325157e-02   3.0052328e-02   2.3818073e-02   2.8197632e-02   2.9866403e-02   2.6786089e-02   2.3009251e-02   2.5887473e-02   2.3573784e-02   2.5797460e-02   2.5655108e-02   2.7636117e-02   2.4068753e-02   2.6240131e-02   2.5240009e-02   2.5167150e-02   2.5050806e-02   2.4950932e-02   3.1122675e-02   3.6015933e-02   2.7676028e-02   3.5625616e-02   3.0820177e-02   2.5051331e-02   3.1311620e-02   3.1972774e-02   3.7493708e-02   3.8784449e-02   3.0099145e-02   3.1965282e-02   2.8291186e-02   2.4683910e-02   2.6361167e-02   2.5320491e-02   2.7073469e-02   2.8417664e-02   2.3835876e-02   2.3570524e-02   2.2524439e-02   2.6369604e-02   2.3918831e-02   2.3608431e-02
   2.5770470e-02   2.5833359e-02   2.7360531e-02   2.5674587e-02   2.8399964e-02   2.8457634e-02   2.3604554e-02   0.0000000e+00   3.0378257e-02   2.9299729e-02   3.0630887e-02   3.0960764e-02   2.7473865e-02   2.7015392e-02   2.8194231e-02   2.5974778e-02   2.4855733e-02   2.6489900e-02   2.8187147e-02   2.7550149e-02   3.0579018e-02   3.2481159e-02   2.7300839e-02   3.0570229e-02   3.2413165e-02   3.1235134e-02   2.6483633e-02   2.5754825e-02   2.6491679e-02   2.7393796e-02   3.0533426e-02   3.0345052e-02   2.9987434e-02   3.0668971e-02   4.0242050e-02   4.8332709e-02   3.3550185e-02   3.4076262e-02   2.6982438e-02   2.7788040e-02   3.3272506e-02   3.2665009e-02   2.8985544e-02   3.2564209e-02   3.0574313e-02   3.1934602e-02   2.6097372e-02   2.8022919e-02   2.6604726e-02   3.0588901e-02   2.3058342e-02   2.7463319e-02   2.9594736e-02   2.4371277e-02   2.3302675e-02   2.5434555e-02   2.3966017e-02   2.4537538e-02   2.5348260e-02   2.5623271e-02   2.3617396e-02   2.7181882e-02   2.4469055e-02   2.5078886e-02   2.6914579e-02   2.5410464e-02   3.2628147e-02   3.4907727e-02   2.7327433e-02   3.2627783e-02   2.5900323e-02   2.4138901e-02   3.0988501e-02   3.0038524e-02   3.7262716e-02   3.6488861e-02   3.2851037e-02   3.1709599e-02   2.6894047e-02   2.6104802e-02   2.6615966e-02   2.5109885e-02   2.5747192e-02   3.0285498e-02   2.4244228e-02   2.4248095e-02   2.5575368e-02   2.4248625e-02   2.3232764e-02   2.2814894e-02
   2.8913664e-02   3.0047472e-02   2.8319636e-02   2.7448278e-02   3.2774822e-02   3.3385189e-02   2.8224839e-02   3.0378257e-02   0.0000000e+00   3.1934200e-02   3.6180958e-02   3.4670158e-02   3.0934903e-02   2.8594471e-02   3.0408451e-02   2.9521566e-02   3.0668137e-02   3.3969383e-02   3.3122957e-02   3.3089549e-02   3.6509963e-02   4.3669080e-02   3.2091360e-02   3.3418094e-02   3.4936321e-02   3.4729175e-02   3.0249198e-02   2.9510972e-02   2.9853052e-02   3.3633286e-02   3.8675134e-02   3.3394453e-02   3.3421778e-02   3.5235080e-02   4.3830399e-02   5.6198313e-02   3.7883417e-02   3.6234385e-02   2.9378343e-02   2.9440153e-02   3.6590313e-02   3.4223921e-02   3.4993359e-02   3.6340609e-02   3.5586670e-02   3.6545423e-02   3.2783517e-02   3.2077483e-02   3.0616124e-02   3.4730642e-02   2.7310729e-02   3.1968205e-02   3.6000139e-02   3.0681931e-02   2.9548236e-02   3.1196097e-02   2.8000994e-02   2.7945654e-02   2.8713553e-02   2.8888616e-02   2.6668571e-02   2.9899154e-02   2.7223326e-02   2.8898818e-02   3.0674402e-02   2.8521906e-02   3.5967195e-02   3.8431130e-02   3.4201300e-02   3.7105022e-02   3.3940910e-02   2.7151651e-02   3.2783836e-02   3.4473531e-02   3.8306219e-02   4.3158075e-02   3.7713893e-02   3.4594205e-02   3.3603614e-02   2.6751685e-02   3.1077625e-02   3.2042697e-02   2.9786298e-02   3.3470030e-02   3.0200751e-02   2.7505764e-02   2.8080969e-02   2.8060382e-02   2.6888408e-02   2.6390289e-02
   3.0411898e-02   3.1765624e-02   2.8698402e-02   2.7475131e-02   3.1967845e-02   3.1466510e-02   2.8561729e-02   2.9299729e-02   3.1934200e-02   0.0000000e+00   3.7388008e-02   3.4553718e-02   3.1306261e-02   2.9643196e-02   3.0335595e-02   3.1333242e-02   2.8712613e-02   3.1275604e-02   3.0625861e-02   3.3694543e-02   3.8736403e-02   3.6930868e-02   3.3937359e-02   3.7161622e-02   3.3945321e-02   3.1036467e-02   2.8697822e-02   2.9517326e-02   2.7806696e-02   3.3148202e-02   3.5548698e-02   3.3521688e-02   3.3229655e-02   3.5539542e-02   4.5099551e-02   4.8938360e-02   3.9209219e-02   3.7968972e-02   2.9862481e-02   2.9260973e-02   3.3992525e-02   3.4821948e-02   3.5299167e-02   3.7367346e-02   3.7215576e-02   3.6801163e-02   3.2692740e-02   3.3773815e-02   3.2139248e-02   3.3887755e-02   3.0832707e-02   3.0748153e-02   3.3724157e-02   2.6126575e-02   2.7304346e-02   3.0369758e-02   2.8656075e-02   2.9821072e-02   3.0098927e-02   3.2080210e-02   2.9127527e-02   3.0825685e-02   2.8763959e-02   2.9979027e-02   2.9630281e-02   3.0510374e-02   3.6350270e-02   3.9472935e-02   2.9925290e-02   4.0200556e-02   3.3848509e-02   2.8950993e-02   3.4539493e-02   3.9534634e-02   4.2980392e-02   4.5833774e-02   3.9343880e-02   3.5585792e-02   3.2735940e-02   3.1015919e-02   3.0005212e-02   3.1262747e-02   3.3338915e-02   3.3481864e-02   2.8993763e-02   2.9634056e-02   2.5816828e-02   2.9389273e-02   2.9458762e-02   2.8345280e-02
   3.4154483e-02   3.4881769e-02   3.5440939e-02   3.2890035e-02   3.3634521e-02   3.3862679e-02   2.9880990e-02   3.0630887e-02   3.6180958e-02   3.7388008e-02   0.0000000e+00   3.6144553e-02   3.4725973e-02   3.4656689e-02   3.7263521e-02   3.4597940e-02   3.3079177e-02   3.8295460e-02   3.4674351e-02   3.8143257e-02   3.7196780e-02   4.0893460e-02   3.5896090e-02   3.6629846e-02   3.8689780e-02   3.4929789e-02   3.4344277e-02   3.3249045e-02   3.6045535e-02   3.7041330e-02   4.1515297e-02   3.7653410e-02   3.8458229e-02   3.6230557e-02   3.9905447e-02   5.5760846e-02   3.5845802e-02   3.9136683e-02   3.1562863e-02   3.4783601e-02   4.1812303e-02   3.9108133e-02   3.7693005e-02   3.8680342e-02   3.6019715e-02   3.7492409e-02   3.4502101e-02   3.2429207e-02   3.4469388e-02   3.5887508e-02   2.9161651e-02   3.0723846e-02   3.8082060e-02   3.6907055e-02   3.5434250e-02   3.6579974e-02   3.3739244e-02   3.2862875e-02   3.4592470e-02   3.3947800e-02   3.1077099e-02   3.0916736e-02   3.1449056e-02   3.2791166e-02   3.4279309e-02   3.3672797e-02   3.8146017e-02   4.1125538e-02   3.3456532e-02   4.1231318e-02   3.5283757e-02   3.2696766e-02   3.7090521e-02   3.9556582e-02   4.4163201e-02   4.1117255e-02   4.1788606e-02   4.0198054e-02   3.5732090e-02   3.1101996e-02   3.2595859e-02   3.2170968e-02   3.6624265e-02   3.5501536e-02   3.0769940e-02   3.0244092e-02   3.1000294e-02   3.1459155e-02   3.0193166e-02   3.0832942e-02
   3.1516323e-02   3.4209033e-02   3.3771208e-02   3.1406236e-02   2.9985191e-02   2.9280566e-02   2.8830591e-02   3.0960764e-02   3.4670158e-02   3.4553718e-02   3.6144553e-02   0.0000000e+00   3.4754789e-02   3.2573436e-02   3.4245070e-02   3.1788074e-02   3.0930926e-02   3.2151465e-02   3.2829025e-02   3.4770151e-02   3.9424226e-02   3.6280414e-02   3.5510263e-02   3.8101752e-02   3.7392152e-02   3.2312876e-02   2.9775620e-02   3.1988194e-02   3.2217531e-02   3.2034373e-02   3.7371643e-02   3.7253083e-02   3.5612797e-02   3.6361135e-02   4.3165862e-02   4.9193082e-02   3.4174117e-02   3.6101210e-02   3.1228913e-02   3.2400797e-02   3.8407568e-02   4.3051846e-02   3.6876477e-02   3.8946005e-02   3.3243777e-02   3.7990499e-02   3.4022557e-02   3.3744824e-02   3.2649509e-02   3.2436137e-02   3.0520553e-02   3.2344691e-02   3.7729061e-02   3.3473186e-02   2.8877196e-02   3.0909642e-02   2.9437562e-02   3.1358900e-02   3.2631941e-02   3.2259505e-02   3.1104843e-02   2.9234858e-02   2.9012800e-02   3.1909945e-02   3.2255881e-02   3.2451219e-02   3.6722697e-02   4.0682002e-02   3.4383825e-02   3.5034169e-02   3.4067073e-02   2.9473592e-02   3.7331636e-02   3.7680479e-02   4.1473278e-02   3.9497383e-02   4.0076876e-02   3.5458068e-02   3.3720950e-02   3.4436186e-02   3.2907281e-02   3.3948335e-02   3.2243248e-02   3.5668679e-02   2.9709096e-02   2.8461717e-02   2.8238474e-02   3.0980935e-02   2.8427481e-02   2.9787289e-02
   2.9847135e-02   3.1850694e-02   3.1242749e-02   3.0490984e-02   3.2416687e-02   3.4391116e-02   2.7025811e-02   2.7473865e-02   3.0934903e-02   3.1306261e-02   3.4725973e-02   3.4754789e-02   0.0000000e+00   3.0504176e-02   3.0056985e-02   2.7885684e-02   3.1573341e-02   3.0443452e-02   3.0449011e-02   3.0967138e-02   3.4807992e-02   3.2041593e-02   3.2163106e-02   3.2114681e-02   3.3391910e-02   3.2305393e-02   3.0090215e-02   2.8554723e-02   3.0183153e-02   3.2583415e-02   3.5053634e-02   3.1135261e-02   3.4370525e-02   3.3035010e-02   3.7092012e-02   4.4200816e-02   3.2862421e-02   3.4148711e-02   3.1124104e-02   3.0921232e-02   3.2655772e-02   4.3484579e-02   3.6259792e-02   3.7342823e-02   3.2352449e-02   3.5150817e-02   3.1357811e-02   3.2197240e-02   3.1438556e-02   3.1304000e-02   3.0331114e-02   2.9676223e-02   3.5675879e-02   2.8233411e-02   2.7200978e-02   3.0364425e-02   2.8183227e-02   2.9673656e-02   3.1671920e-02   3.2115787e-02   3.0227198e-02   2.9036178e-02   2.8232972e-02   2.9232712e-02   2.8274527e-02   3.0487704e-02   3.4810698e-02   3.8316523e-02   3.1136925e-02   3.8081167e-02   3.4455700e-02   2.9310464e-02   3.5284101e-02   3.6535969e-02   4.1405650e-02   4.2378601e-02   3.5514181e-02   3.4475029e-02   3.1924813e-02   3.5571935e-02   3.1485773e-02   3.0467100e-02   3.0197390e-02   3.2235763e-02   2.8122491e-02   2.8698750e-02   2.7682194e-02   2.8360140e-02   2.5972576e-02   2.8006146e-02
   2.6403612e-02   2.8822961e-02   2.8911692e-02   2.9739761e-02   3.1036403e-02   3.1306842e-02   2.7198315e-02   2.7015392e-02   2.8594471e-02   2.9643196e-02   3.4656689e-02   3.2573436e-02   3.0504176e-02   0.0000000e+00   3.2153443e-02   2.6780586e-02   3.0041741e-02   3.1162833e-02   3.2060832e-02   3.3417969e-02   4.1917763e-02   3.6199471e-02   3.1012178e-02   3.2817131e-02   3.3576427e-02   3.5913588e-02   2.8646470e-02   2.9266589e-02   3.0034393e-02   3.0602658e-02   3.6467091e-02   3.1407891e-02   3.2630628e-02   3.2117508e-02   3.6512332e-02   4.2544998e-02   3.2197119e-02   3.2293872e-02   2.9518272e-02   2.9154753e-02   3.6043051e-02   3.6886980e-02   3.4181898e-02   3.3100208e-02   3.0062653e-02   3.5615778e-02   2.9756490e-02   2.9166616e-02   2.8454619e-02   3.1382545e-02   2.8237164e-02   2.9786376e-02   3.3082452e-02   2.5866694e-02   2.6257440e-02   2.7617591e-02   2.5520881e-02   2.8360802e-02   2.9844593e-02   2.8573837e-02   2.7307586e-02   2.8897904e-02   2.7679242e-02   2.8592911e-02   3.0959624e-02   2.9666998e-02   3.4351282e-02   3.8056283e-02   3.1334381e-02   3.6334128e-02   3.4050487e-02   2.5860837e-02   3.4800740e-02   3.5472363e-02   4.0862492e-02   3.7549938e-02   3.4211466e-02   3.4696564e-02   3.1544269e-02   3.3630224e-02   2.7654510e-02   2.9094821e-02   2.8330988e-02   2.8270333e-02   2.7353222e-02   2.7366126e-02   2.7484943e-02   2.7842777e-02   2.4904682e-02   2.4009316e-02
   2.7830817e-02   2.9322620e-02   2.8580320e-02   3.0390788e-02   3.1960612e-02   3.1738386e-02   2.7451756e-02   2.8194231e-02   3.0408451e-02   3.0335595e-02   3.7263521e-02   3.4245070e-02   3.0056985e-02   3.2153443e-02   0.0000000e+00   2.8454664e-02   3.0733204e-02   3.0936434e-02   3.0440019e-02   3.3060257e-02   3.9613349e-02   3.2345102e-02   3.0957898e-02   3.0978515e-02   3.4021837e-02   3.5547161e-02   3.0074673e-02   3.1809496e-02   3.1236557e-02   3.1606676e-02   3.5763961e-02   3.2775967e-02   3.4148434e-02   3.4795172e-02   3.8294698e-02   4.0285742e-02   3.2448221e-02   3.6710877e-02   3.2375640e-02   3.1239223e-02   4.3203330e-02   3.5039230e-02   3.6691841e-02   3.5781363e-02   3.1184364e-02   3.6136289e-02   3.1366954e-02   3.3734414e-02   3.0420894e-02   3.3084725e-02   2.8005097e-02   3.1833186e-02   3.6856088e-02   2.9195689e-02   2.9107141e-02   3.1195886e-02   2.9814349e-02   3.2139016e-02   3.0964866e-02   3.1402378e-02   2.8817106e-02   2.9950162e-02   2.8815350e-02   2.9531888e-02   2.9431194e-02   2.8713263e-02   3.5423294e-02   3.7646221e-02   3.0871195e-02   3.3920856e-02   3.3319631e-02   2.9174799e-02   3.8399099e-02   3.7277842e-02   4.1509066e-02   3.4625610e-02   3.5852063e-02   3.6488647e-02   3.2061963e-02   3.4551322e-02   2.9320760e-02   2.9990956e-02   2.9475505e-02   3.1035749e-02   2.8196673e-02   2.9065414e-02   3.1796984e-02   3.1780514e-02   2.5909873e-02   2.6144938e-02
   2.6713546e-02   2.8594394e-02   2.8160812e-02   2.6125139e-02   2.7387922e-02   3.0109750e-02   2.4990495e-02   2.5974778e-02   2.9521566e-02   3.1333242e-02   3.4597940e-02   3.1788074e-02   2.7885684e-02   2.6780586e-02   2.8454664e-02   0.0000000e+00   2.9674207e-02   2.9194008e-02   2.8507130e-02   3.1879616e-02   3.5834765e-02   3.4015708e-02   3.0009340e-02   3.1389334e-02   3.4039778e-02   3.1115752e-02   2.7714026e-02   2.8529722e-02   2.6299263e-02   3.0444039e-02   3.0825729e-02   2.8727511e-02   2.9967497e-02   3.1088632e-02   3.4913433e-02   3.6358286e-02   3.1720303e-02   3.4760850e-02   2.7592548e-02   2.9719362e-02   3.9981573e-02   3.2239011e-02   3.5732299e-02   3.5000036e-02   3.1644840e-02   3.3772216e-02   3.0763787e-02   2.9911018e-02   2.8240653e-02   2.8703780e-02   2.5190722e-02   2.6823147e-02   3.0688139e-02   2.8752556e-02   2.5576740e-02   2.6046225e-02   2.6070967e-02   2.8629962e-02   2.7037335e-02   3.0886722e-02   2.6534450e-02   2.8849172e-02   2.5864961e-02   2.7047535e-02   2.6983486e-02   2.7460137e-02   3.3835780e-02   3.6635859e-02   2.9504845e-02   3.6483889e-02   3.1272651e-02   2.6044862e-02   3.0630601e-02   3.1226265e-02   3.9690304e-02   3.3384947e-02   3.3495744e-02   3.3840771e-02   2.8617664e-02   3.2572064e-02   2.8358725e-02   2.7338232e-02   2.7687771e-02   2.9289410e-02   2.6128869e-02   2.5664916e-02   2.5561818e-02   2.7416491e-02   2.6068705e-02   2.4684904e-02
   2.7995370e-02   2.9592626e-02   2.9178907e-02   2.8896964e-02   3.1864000e-02   2.9687722e-02   2.5113260e-02   2.4855733e-02   3.0668137e-02   2.8712613e-02   3.3079177e-02   3.0930926e-02   3.1573341e-02   3.0041741e-02   3.0733204e-02   2.9674207e-02   0.0000000e+00   3.2310805e-02   2.9189487e-02   3.2122652e-02   3.6604136e-02   3.6149888e-02   3.1223359e-02   3.3264998e-02   3.5789003e-02   3.1949020e-02   2.8688804e-02   2.9449572e-02   3.2468167e-02   3.2534405e-02   3.5470051e-02   3.3531737e-02   3.5583813e-02   3.7269341e-02   4.0588852e-02   4.9452041e-02   3.7712909e-02   4.0344042e-02   3.2913722e-02   3.0161620e-02   3.0169276e-02   3.9960617e-02   4.0352036e-02   3.9569022e-02   3.5904905e-02   3.7188684e-02   3.1985681e-02   3.3234360e-02   3.2511474e-02   3.6469683e-02   2.8620905e-02   3.1316547e-02   3.4382159e-02   3.1175287e-02   3.1461292e-02   3.2147999e-02   2.8834872e-02   3.0863479e-02   3.0683572e-02   3.0465559e-02   2.7165529e-02   3.0889811e-02   2.8959247e-02   2.9772921e-02   2.9422211e-02   3.0042605e-02   3.5925287e-02   3.7934656e-02   3.0651192e-02   3.7505448e-02   3.4278622e-02   3.1964607e-02   3.6221676e-02   3.4522026e-02   4.5246862e-02   3.7429736e-02   3.7451783e-02   3.8083643e-02   3.0432450e-02   3.3426818e-02   3.0857888e-02   3.0753905e-02   3.2171461e-02   3.1457512e-02   2.7596101e-02   2.9575976e-02   2.9724095e-02   2.7065855e-02   2.6801655e-02   2.6629216e-02
   2.7387067e-02   2.8036907e-02   2.9365353e-02   3.0865644e-02   3.3932305e-02   3.2704189e-02   2.6074777e-02   2.6489900e-02   3.3969383e-02   3.1275604e-02   3.8295460e-02   3.2151465e-02   3.0443452e-02   3.1162833e-02   3.0936434e-02   2.9194008e-02   3.2310805e-02   0.0000000e+00   3.1790289e-02   3.2519566e-02   3.5540659e-02   3.5534250e-02   3.4899397e-02   3.2905826e-02   3.3899070e-02   3.1421268e-02   3.0467405e-02   2.7690250e-02   2.9281510e-02   3.1558110e-02   3.3294121e-02   3.1217217e-02   3.3676944e-02   3.3233699e-02   4.1738000e-02   4.8013353e-02   3.0652786e-02   3.9140508e-02   2.9928774e-02   3.1925800e-02   3.2926732e-02   4.5547083e-02   3.4674461e-02   3.3962617e-02   3.1904124e-02   3.5018589e-02   3.2861515e-02   3.0666483e-02   3.2256603e-02   3.2262395e-02   2.8673504e-02   2.9651643e-02   3.9895737e-02   2.8182249e-02   2.6766175e-02   2.8998651e-02   2.7719430e-02   2.9777960e-02   3.2195344e-02   2.9303976e-02   2.8534437e-02   3.1902323e-02   2.6844335e-02   2.8434193e-02   2.9909907e-02   2.8606695e-02   3.3735358e-02   3.7517012e-02   2.8446469e-02   3.6531513e-02   3.6607530e-02   2.6237301e-02   3.4958862e-02   3.3983300e-02   3.9290253e-02   3.7755577e-02   3.6170974e-02   3.4055450e-02   3.0835257e-02   3.6369046e-02   2.9746686e-02   2.9494402e-02   3.0846688e-02   3.2996876e-02   2.7765019e-02   2.6988375e-02   2.7813617e-02   3.0745064e-02   2.6394220e-02   2.7104839e-02
   2.8851163e-02   3.1310258e-02   3.0585215e-02   3.1010178e-02   3.3320760e-02   3.2256682e-02   2.9345957e-02   2.8187147e-02   3.3122957e-02   3.0625861e-02   3.4674351e-02   3.2829025e-02   3.0449011e-02   3.2060832e-02   3.0440019e-02   2.8507130e-02   2.9189487e-02   3.1790289e-02   0.0000000e+00   3.2803723e-02   3.3352627e-02   3.1574913e-02   3.2368549e-02   3.2466432e-02   3.3954633e-02   3.3917821e-02   3.3526778e-02   3.1495392e-02   3.0802265e-02   3.1699629e-02   3.5175049e-02   2.9519408e-02   3.4349707e-02   3.4071948e-02   4.3212948e-02   4.4752999e-02   3.3310315e-02   3.6227139e-02   3.1347643e-02   3.1964302e-02   3.6554171e-02   4.4307320e-02   3.5003789e-02   3.9857730e-02   3.3697482e-02   3.6789007e-02   3.1896381e-02   2.9314799e-02   3.1869761e-02   3.2185496e-02   3.0925319e-02   2.9713430e-02   3.7683470e-02   3.1184230e-02   2.9696097e-02   3.0779040e-02   3.0697719e-02   3.1169077e-02   3.1130978e-02   2.9894749e-02   2.8623804e-02   3.0297954e-02   2.6371686e-02   3.0796516e-02   3.2456221e-02   3.1854201e-02   3.6218721e-02   3.8086295e-02   3.0448848e-02   3.7185165e-02   3.6033673e-02   2.8575829e-02   3.4788664e-02   3.4239317e-02   3.9146223e-02   3.8861777e-02   3.8063608e-02   3.6104423e-02   3.0815566e-02   3.1993906e-02   3.1673849e-02   3.2257330e-02   3.2607114e-02   3.4587620e-02   2.9733122e-02   2.8028164e-02   2.8402048e-02   2.9607094e-02   2.7645065e-02   2.7453360e-02
   2.8918498e-02   3.1766631e-02   3.2791141e-02   3.1436796e-02   3.3211952e-02   3.2884900e-02   2.7857903e-02   2.7550149e-02   3.3089549e-02   3.3694543e-02   3.8143257e-02   3.4770151e-02   3.0967138e-02   3.3417969e-02   3.3060257e-02   3.1879616e-02   3.2122652e-02   3.2519566e-02   3.2803723e-02   0.0000000e+00   3.4710818e-02   3.2452371e-02   3.3907615e-02   3.5284549e-02   3.4263047e-02   3.5526467e-02   3.5219628e-02   3.3515604e-02   3.0020181e-02   3.4296229e-02   3.7192211e-02   3.1666316e-02   3.5168684e-02   3.2831138e-02   3.9131805e-02   4.3210705e-02   3.5117187e-02   3.6216518e-02   3.0480621e-02   3.1886559e-02   3.8674494e-02   4.0568491e-02   3.6181282e-02   4.0719558e-02   3.4856211e-02   3.7849300e-02   3.1757485e-02   3.1344875e-02   3.1723100e-02   3.3971697e-02   2.9770819e-02   3.2283578e-02   3.8425427e-02   3.0300858e-02   2.9783358e-02   3.1605128e-02   2.8803672e-02   3.0401175e-02   3.1401046e-02   3.0808314e-02   2.9037022e-02   2.9323270e-02   2.8439598e-02   2.8561167e-02   3.0884606e-02   2.9729769e-02   3.5851612e-02   3.9943012e-02   2.9573699e-02   3.3037770e-02   3.0529951e-02   2.9406924e-02   3.5234974e-02   3.5074277e-02   4.4570793e-02   3.4658447e-02   3.7988993e-02   3.3828247e-02   3.0165078e-02   3.4958691e-02   3.0252017e-02   3.1136977e-02   3.2131194e-02   3.0491048e-02   2.8897045e-02   2.8849351e-02   2.5815890e-02   3.2018610e-02   2.6358109e-02   2.6289973e-02
   3.5316051e-02   3.8179004e-02   4.1002844e-02   3.8084615e-02   4.5020196e-02   3.9952905e-02   3.1737527e-02   3.0579018e-02   3.6509963e-02   3.8736403e-02   3.7196780e-02   3.9424226e-02   3.4807992e-02   4.1917763e-02   3.9613349e-02   3.5834765e-02   3.6604136e-02   3.5540659e-02   3.3352627e-02   3.4710818e-02   0.0000000e+00   3.9049668e-02   3.2719815e-02   3.7631451e-02   3.4935350e-02   3.5621387e-02   2.8909357e-02   3.4285702e-02   3.5355323e-02   3.6491874e-02   3.9017031e-02   3.2376551e-02   3.6444746e-02   3.4317529e-02   3.9621240e-02   4.3329913e-02   3.5642613e-02   3.7403272e-02   3.0917455e-02   3.7387278e-02   3.8331209e-02   3.7448549e-02   3.4825032e-02   3.8891272e-02   3.2842512e-02   3.5519934e-02   3.3314155e-02   3.5585939e-02   3.3446215e-02   3.5757071e-02   3.2672253e-02   3.4124680e-02   3.8809738e-02   3.3196960e-02   2.9496621e-02   3.0806144e-02   3.5007336e-02   3.3050254e-02   3.3545967e-02   2.8998869e-02   3.6295299e-02   3.4024067e-02   3.2261625e-02   3.4108483e-02   3.7973916e-02   3.3375009e-02   4.1531285e-02   4.2544181e-02   3.9680786e-02   3.8548598e-02   3.7074038e-02   3.4700179e-02   4.0792379e-02   3.5652562e-02   4.8830415e-02   3.9102442e-02   4.1778124e-02   4.5100528e-02   4.4341221e-02   4.1378134e-02   4.1743172e-02   4.0295972e-02   3.9798765e-02   3.7480132e-02   3.4778418e-02   3.3545022e-02   3.3456980e-02   3.9751826e-02   3.5518788e-02   3.2104368e-02
   2.9324757e-02   3.1596692e-02   2.4886257e-02   3.2147305e-02   3.1605864e-02   3.2798340e-02   3.1795501e-02   3.2481159e-02   4.3669080e-02   3.6930868e-02   4.0893460e-02   3.6280414e-02   3.2041593e-02   3.6199471e-02   3.2345102e-02   3.4015708e-02   3.6149888e-02   3.5534250e-02   3.1574913e-02   3.2452371e-02   3.9049668e-02   0.0000000e+00   3.3244858e-02   3.4326458e-02   3.5759332e-02   3.4053379e-02   3.1656977e-02   2.5591004e-02   2.8828216e-02   3.1645441e-02   3.8136061e-02   3.1260680e-02   3.6735439e-02   3.6232919e-02   4.3512292e-02   4.7301653e-02   3.3793009e-02   3.4318594e-02   3.0021095e-02   3.4215634e-02   3.6567762e-02   3.9304306e-02   3.5562992e-02   3.3369810e-02   3.1185318e-02   3.2989661e-02   2.7990383e-02   2.7972472e-02   3.0517543e-02   3.1121631e-02   2.6203092e-02   3.2785506e-02   3.4468772e-02   2.8419068e-02   3.1091549e-02   2.8568635e-02   2.7057953e-02   3.1089177e-02   3.2011326e-02   2.7529618e-02   2.6826614e-02   3.2306023e-02   3.3263751e-02   2.4052944e-02   2.9797262e-02   2.8263770e-02   3.3332344e-02   3.5062319e-02   3.0806681e-02   3.4634796e-02   3.1700751e-02   2.8074463e-02   4.0745563e-02   3.5774222e-02   4.1954404e-02   3.4377813e-02   3.5755979e-02   3.8717717e-02   3.4925123e-02   3.2995909e-02   2.9849049e-02   3.0608882e-02   2.9761349e-02   3.0798875e-02   2.9419657e-02   3.0402595e-02   2.8846418e-02   2.8002559e-02   3.1963759e-02   2.6240333e-02
   2.7694885e-02   3.0632334e-02   3.0633657e-02   3.1227355e-02   3.4693332e-02   3.4016042e-02   2.7714619e-02   2.7300839e-02   3.2091360e-02   3.3937359e-02   3.5896090e-02   3.5510263e-02   3.2163106e-02   3.1012178e-02   3.0957898e-02   3.0009340e-02   3.1223359e-02   3.4899397e-02   3.2368549e-02   3.3907615e-02   3.2719815e-02   3.3244858e-02   0.0000000e+00   3.2711031e-02   3.5847154e-02   3.3975208e-02   3.4058607e-02   2.7215639e-02   2.9349625e-02   3.3802282e-02   3.5992984e-02   3.3098916e-02   3.5396987e-02   3.3683795e-02   3.9282991e-02   4.5326955e-02   3.7155306e-02   3.8662836e-02   3.2192154e-02   3.3227476e-02   4.1563195e-02   3.8048764e-02   3.7934858e-02   3.6867221e-02   3.4392491e-02   3.6379559e-02   3.0642032e-02   3.3506876e-02   3.4306622e-02   3.3780802e-02   2.8963456e-02   2.8678682e-02   3.8555197e-02   2.7441069e-02   2.7724464e-02   3.1769700e-02   3.0007891e-02   3.0886234e-02   3.3255625e-02   3.2329954e-02   3.0628324e-02   3.1992834e-02   3.0730943e-02   3.1449118e-02   3.0878051e-02   3.0628137e-02   3.5639441e-02   4.0135884e-02   3.3195608e-02   3.5800949e-02   3.3786634e-02   3.1096539e-02   3.6211093e-02   3.4795796e-02   4.2151609e-02   3.9410442e-02   3.7050792e-02   3.9003711e-02   2.5849711e-02   3.5136116e-02   3.0702621e-02   3.0817390e-02   3.0662780e-02   3.1433092e-02   2.8877821e-02   2.8291097e-02   2.8470366e-02   3.0239217e-02   2.7894494e-02   2.6819887e-02
   2.9285221e-02   3.2706434e-02   3.2810992e-02   3.4925365e-02   3.7271397e-02   3.7297349e-02   2.9686793e-02   3.0570229e-02   3.3418094e-02   3.7161622e-02   3.6629846e-02   3.8101752e-02   3.2114681e-02   3.2817131e-02   3.0978515e-02   3.1389334e-02   3.3264998e-02   3.2905826e-02   3.2466432e-02   3.5284549e-02   3.7631451e-02   3.4326458e-02   3.2711031e-02   0.0000000e+00   3.3931200e-02   3.5830926e-02   3.4569311e-02   3.0926838e-02   3.0264757e-02   3.2131811e-02   3.2901752e-02   3.2952606e-02   3.4032248e-02   3.2792090e-02   3.8783022e-02   3.6297959e-02   3.5424573e-02   3.7609963e-02   3.1017419e-02   3.1659811e-02   3.9694104e-02   3.6997410e-02   3.5874913e-02   3.4623334e-02   3.5610258e-02   3.9867756e-02   3.2459139e-02   3.2430299e-02   3.1232924e-02   3.5593452e-02   2.8038533e-02   2.8916380e-02   3.5467308e-02   2.6385974e-02   2.8559916e-02   3.1908043e-02   3.0348121e-02   3.0098969e-02   3.1934231e-02   3.3693244e-02   3.0564817e-02   3.1915616e-02   2.8935386e-02   3.0188531e-02   3.0898728e-02   3.4039801e-02   3.6980319e-02   4.0884596e-02   3.2016119e-02   3.7491094e-02   3.7310264e-02   3.1907420e-02   3.7965295e-02   3.5079560e-02   4.1796595e-02   3.9666773e-02   3.7579798e-02   3.8538451e-02   3.1493256e-02   3.1823608e-02   2.9437905e-02   3.1260776e-02   3.1891034e-02   3.0849030e-02   2.9445301e-02   2.7174073e-02   2.7428295e-02   3.1221265e-02   2.7026218e-02   2.6344285e-02
   3.4895321e-02   3.8722240e-02   3.6782179e-02   3.7480884e-02   3.7735435e-02   4.0773628e-02   3.0221547e-02   3.2413165e-02   3.4936321e-02   3.3945321e-02   3.8689780e-02   3.7392152e-02   3.3391910e-02   3.3576427e-02   3.4021837e-02   3.4039778e-02   3.5789003e-02   3.3899070e-02   3.3954633e-02   3.4263047e-02   3.4935350e-02   3.5759332e-02   3.5847154e-02   3.3931200e-02   0.0000000e+00   3.7181066e-02   3.7275963e-02   3.3634955e-02   3.3023641e-02   3.7074868e-02   3.7793236e-02   3.5331248e-02   3.6614061e-02   3.9474837e-02   4.5215728e-02   4.9932615e-02   3.6198138e-02   3.7990876e-02   3.5104954e-02   3.5255719e-02   3.5077968e-02   4.9727418e-02   3.8989064e-02   3.5738705e-02   3.6871288e-02   4.1255574e-02   3.4738020e-02   3.4628073e-02   3.3677975e-02   3.3814194e-02   3.1489712e-02   3.4486404e-02   3.8677716e-02   3.1128777e-02   3.1275689e-02   3.4426751e-02   3.2327581e-02   3.2830306e-02   3.3279614e-02   3.4913389e-02   3.2066075e-02   3.9225211e-02   3.3967378e-02   3.3513966e-02   3.6049954e-02   3.5096958e-02   4.2974419e-02   4.4369218e-02   3.4441975e-02   4.2040214e-02   3.9733229e-02   3.1291663e-02   4.0976692e-02   4.0317766e-02   4.6740288e-02   4.3160122e-02   4.1123707e-02   4.1153444e-02   3.6294113e-02   3.9931696e-02   3.7768149e-02   3.8659062e-02   3.6609584e-02   3.4687089e-02   3.3254860e-02   3.1935247e-02   3.6041683e-02   3.8570823e-02   3.2177877e-02   3.1443017e-02
   2.7978646e-02   3.3808545e-02   2.8679519e-02   2.9415625e-02   3.3144442e-02   3.5170145e-02   2.8920343e-02   3.1235134e-02   3.4729175e-02   3.1036467e-02   3.4929789e-02   3.2312876e-02   3.2305393e-02   3.5913588e-02   3.5547161e-02   3.1115752e-02   3.1949020e-02   3.1421268e-02   3.3917821e-02   3.5526467e-02   3.5621387e-02   3.4053379e-02   3.3975208e-02   3.5830926e-02   3.7181066e-02   0.0000000e+00   3.2179194e-02   3.1515787e-02   3.4015984e-02   3.6226884e-02   3.9887286e-02   3.0259952e-02   3.4803350e-02   3.7629378e-02   4.4683528e-02   4.4937532e-02   2.9591574e-02   3.6730871e-02   3.1044345e-02   3.1908726e-02   3.3944811e-02   4.9020644e-02   3.9024351e-02   3.5048550e-02   3.3001343e-02   3.5129675e-02   3.1261206e-02   3.1761448e-02   3.0043758e-02   3.1693665e-02   2.7831311e-02   3.0958903e-02   3.6156221e-02   2.9328715e-02   2.8896498e-02   3.2907550e-02   2.8374508e-02   3.1374992e-02   3.1558626e-02   3.1933155e-02   2.8869890e-02   3.3042377e-02   3.2219960e-02   3.2131466e-02   3.2923314e-02   3.1874030e-02   3.6421837e-02   3.6813350e-02   3.1558216e-02   3.4200663e-02   3.3991799e-02   2.7407736e-02   3.5921972e-02   3.5819592e-02   4.4651651e-02   4.0757742e-02   3.7826552e-02   3.6250976e-02   3.2030679e-02   3.3599031e-02   3.2815279e-02   3.1142879e-02   3.2012286e-02   3.5252141e-02   3.0119546e-02   2.7159571e-02   2.9845143e-02   2.9106462e-02   2.5911517e-02   2.7250287e-02
   3.0228720e-02   3.1682934e-02   2.9147987e-02   2.9280894e-02   3.3240336e-02   3.3374438e-02   2.6398026e-02   2.6483633e-02   3.0249198e-02   2.8697822e-02   3.4344277e-02   2.9775620e-02   3.0090215e-02   2.8646470e-02   3.0074673e-02   2.7714026e-02   2.8688804e-02   3.0467405e-02   3.3526778e-02   3.5219628e-02   2.8909357e-02   3.1656977e-02   3.4058607e-02   3.4569311e-02   3.7275963e-02   3.2179194e-02   0.0000000e+00   2.8624340e-02   3.0677351e-02   3.2608844e-02   3.5519644e-02   3.0240837e-02   3.6310632e-02   3.4078738e-02   4.1613509e-02   4.4616977e-02   3.3579799e-02   3.5828729e-02   3.3164372e-02   3.1080565e-02   3.8230766e-02   4.1477028e-02   3.6917690e-02   3.5599396e-02   3.5317463e-02   3.6280257e-02   3.1161564e-02   3.2716693e-02   3.0885623e-02   3.3804022e-02   2.8116185e-02   2.9767864e-02   3.7600625e-02   2.9050144e-02   2.8641189e-02   3.1014314e-02   2.7919008e-02   2.7758036e-02   2.9472655e-02   3.0085218e-02   2.7491357e-02   2.7623623e-02   2.7228365e-02   2.7237807e-02   3.2285956e-02   3.1724893e-02   3.5143535e-02   3.6320204e-02   3.1044462e-02   3.3282982e-02   3.2872507e-02   2.7969645e-02   3.6275326e-02   3.2624700e-02   3.9292858e-02   3.2040794e-02   3.3362970e-02   3.3919491e-02   3.2562507e-02   3.0525775e-02   2.9291756e-02   2.9302711e-02   2.8364428e-02   2.9790238e-02   2.8448803e-02   2.8497318e-02   3.0585800e-02   2.7539234e-02   2.7502075e-02   2.6706026e-02
   2.5714808e-02   3.0129163e-02   2.9185725e-02   2.8411480e-02   3.2170461e-02   3.2047871e-02   2.4561880e-02   2.5754825e-02   2.9510972e-02   2.9517326e-02   3.3249045e-02   3.1988194e-02   2.8554723e-02   2.9266589e-02   3.1809496e-02   2.8529722e-02   2.9449572e-02   2.7690250e-02   3.1495392e-02   3.3515604e-02   3.4285702e-02   2.5591004e-02   2.7215639e-02   3.0926838e-02   3.3634955e-02   3.1515787e-02   2.8624340e-02   0.0000000e+00   2.6679247e-02   2.8323949e-02   3.2397862e-02   2.8557835e-02   3.2866327e-02   3.1689747e-02   3.8485986e-02   4.3634132e-02   3.1690159e-02   3.3170553e-02   2.8031047e-02   3.3839430e-02   3.4014267e-02   4.1920356e-02   3.5332710e-02   3.7156875e-02   3.4304860e-02   3.3153678e-02   3.1558000e-02   3.0122712e-02   3.1825628e-02   3.3006266e-02   2.8318327e-02   3.0115914e-02   3.7223493e-02   2.7104634e-02   2.8004885e-02   2.9671760e-02   2.8862347e-02   2.8831181e-02   2.6568405e-02   2.8220996e-02   2.6666299e-02   2.5545401e-02   2.7867254e-02   2.7566416e-02   3.2154997e-02   2.7619200e-02   3.6352858e-02   3.5862385e-02   2.7493944e-02   3.3795782e-02   3.2322459e-02   2.5558321e-02   3.3099498e-02   3.2339680e-02   3.8165403e-02   2.9286826e-02   3.4453177e-02   3.1770634e-02   2.8793224e-02   3.3570211e-02   2.8660344e-02   2.6954512e-02   2.8275714e-02   2.9101709e-02   2.6056132e-02   2.6487488e-02   2.8548863e-02   2.7281282e-02   2.1035263e-02   2.5042025e-02
   2.8087034e-02   3.1987621e-02   2.9815877e-02   2.7915801e-02   2.9450205e-02   3.2925025e-02   2.6029056e-02   2.6491679e-02   2.9853052e-02   2.7806696e-02   3.6045535e-02   3.2217531e-02   3.0183153e-02   3.0034393e-02   3.1236557e-02   2.6299263e-02   3.2468167e-02   2.9281510e-02   3.0802265e-02   3.0020181e-02   3.5355323e-02   2.8828216e-02   2.9349625e-02   3.0264757e-02   3.3023641e-02   3.4015984e-02   3.0677351e-02   2.6679247e-02   0.0000000e+00   3.0955242e-02   3.6042439e-02   2.9076796e-02   3.3749934e-02   3.2894826e-02   4.0734272e-02   4.2203678e-02   3.1964913e-02   3.2574118e-02   2.7565275e-02   3.2399811e-02   2.8406734e-02   3.8964319e-02   3.4861673e-02   3.3863556e-02   3.1824818e-02   3.3373029e-02   3.0331902e-02   2.9596954e-02   3.1346656e-02   3.1527794e-02   2.5972562e-02   2.7658493e-02   3.4024488e-02   2.8094084e-02   2.8408304e-02   2.9142382e-02   2.7973981e-02   2.8531784e-02   2.6627461e-02   2.8883167e-02   2.6836517e-02   2.9092767e-02   2.8919036e-02   2.7376820e-02   3.1506261e-02   3.0369094e-02   3.6472689e-02   3.6512034e-02   3.0473677e-02   3.4501360e-02   3.2597430e-02   2.8052729e-02   3.8047078e-02   3.2126939e-02   4.1486993e-02   3.2982890e-02   3.6696992e-02   3.4740816e-02   2.9054919e-02   3.2355012e-02   3.1306495e-02   2.9784016e-02   2.7646415e-02   3.2978158e-02   2.7113853e-02   2.8293886e-02   2.9558473e-02   2.7700353e-02   2.5449315e-02   2.5794344e-02
   2.9795546e-02   3.1590614e-02   3.0781439e-02   3.0116299e-02   3.3241954e-02   3.6190656e-02   2.8015568e-02   2.7393796e-02   3.3633286e-02   3.3148202e-02   3.7041330e-02   3.2034373e-02   3.2583415e-02   3.0602658e-02   3.1606676e-02   3.0444039e-02   3.2534405e-02   3.1558110e-02   3.1699629e-02   3.4296229e-02   3.6491874e-02   3.1645441e-02   3.3802282e-02   3.2131811e-02   3.7074868e-02   3.6226884e-02   3.2608844e-02   2.8323949e-02   3.0955242e-02   0.0000000e+00   3.8608908e-02   3.2398123e-02   3.6722145e-02   3.4374113e-02   3.8968477e-02   4.3561242e-02   3.5981883e-02   3.8343761e-02   2.9191443e-02   3.5543590e-02   3.2754858e-02   4.4891191e-02   3.6253519e-02   3.5061730e-02   3.3339583e-02   3.6239276e-02   3.1119791e-02   3.1694449e-02   3.2260281e-02   3.1718394e-02   2.7780670e-02   2.7996264e-02   3.6096532e-02   2.9859574e-02   2.8652335e-02   3.0527128e-02   2.8335284e-02   3.0943796e-02   3.0897713e-02   3.1511311e-02   2.6724604e-02   2.9243583e-02   2.8842491e-02   2.7417486e-02   3.0626204e-02   2.8846748e-02   3.4656854e-02   3.8996472e-02   3.0455593e-02   3.1991264e-02   3.1478387e-02   2.7052898e-02   3.4507707e-02   3.3848206e-02   4.4830279e-02   3.6060106e-02   3.5143311e-02   3.3250160e-02   2.9492382e-02   2.6955758e-02   2.9550923e-02   2.8083660e-02   2.8151606e-02   3.0879182e-02   2.6661124e-02   2.7435884e-02   2.6940992e-02   3.0444564e-02   2.7070887e-02   2.6772553e-02
   3.1330861e-02   3.5882350e-02   3.5478828e-02   3.5663555e-02   3.5466417e-02   3.6827798e-02   3.0698793e-02   3.0533426e-02   3.8675134e-02   3.5548698e-02   4.1515297e-02   3.7371643e-02   3.5053634e-02   3.6467091e-02   3.5763961e-02   3.0825729e-02   3.5470051e-02   3.3294121e-02   3.5175049e-02   3.7192211e-02   3.9017031e-02   3.8136061e-02   3.5992984e-02   3.2901752e-02   3.7793236e-02   3.9887286e-02   3.5519644e-02   3.2397862e-02   3.6042439e-02   3.8608908e-02   0.0000000e+00   3.5212318e-02   3.8217970e-02   3.6690069e-02   4.5521205e-02   4.6786806e-02   4.0613530e-02   3.8014114e-02   3.1875305e-02   3.7342804e-02   4.0742800e-02   4.0832506e-02   4.1116488e-02   4.0959150e-02   3.8342919e-02   3.7497040e-02   3.4792028e-02   3.5651079e-02   3.6655310e-02   3.8736670e-02   3.2048677e-02   3.2262695e-02   3.8140295e-02   3.5732527e-02   3.2666551e-02   3.6497758e-02   3.1070675e-02   3.3572319e-02   3.2504707e-02   3.1196759e-02   3.1078767e-02   3.6542574e-02   3.6411116e-02   3.0093393e-02   3.1318712e-02   3.0470261e-02   3.5063265e-02   4.1985450e-02   3.6010910e-02   3.9805838e-02   3.3349691e-02   2.9810635e-02   3.6894706e-02   3.7929724e-02   4.3286973e-02   3.9682218e-02   3.7694177e-02   3.6243521e-02   3.4405410e-02   2.9740417e-02   3.4190496e-02   3.3460500e-02   3.2134334e-02   3.3977770e-02   3.0855909e-02   3.2887119e-02   3.4163481e-02   3.3135714e-02   2.9320864e-02   3.0173346e-02
   3.0811428e-02   3.2968201e-02   3.1122983e-02   3.3121566e-02   3.3165044e-02   3.9019253e-02   3.0022692e-02   3.0345052e-02   3.3394453e-02   3.3521688e-02   3.7653410e-02   3.7253083e-02   3.1135261e-02   3.1407891e-02   3.2775967e-02   2.8727511e-02   3.3531737e-02   3.1217217e-02   2.9519408e-02   3.1666316e-02   3.2376551e-02   3.1260680e-02   3.3098916e-02   3.2952606e-02   3.5331248e-02   3.0259952e-02   3.0240837e-02   2.8557835e-02   2.9076796e-02   3.2398123e-02   3.5212318e-02   0.0000000e+00   3.3194038e-02   3.3171660e-02   3.9596333e-02   4.6043816e-02   3.6892816e-02   3.9013816e-02   2.8180765e-02   3.2475601e-02   3.7937706e-02   3.5822415e-02   3.4581775e-02   3.6283615e-02   3.5118129e-02   3.3313248e-02   3.0187388e-02   3.0350049e-02   3.3344819e-02   3.2168410e-02   2.7099594e-02   2.8903393e-02   3.3885339e-02   2.8260779e-02   2.6626591e-02   3.0743414e-02   2.8701969e-02   2.9366436e-02   3.0138954e-02   2.7058380e-02   2.7403690e-02   3.1548084e-02   2.8354010e-02   2.7181542e-02   3.0230931e-02   3.0272090e-02   3.5962347e-02   3.7252677e-02   3.2123799e-02   3.5900668e-02   3.2235325e-02   2.6653365e-02   3.5821674e-02   3.3290351e-02   4.1797136e-02   3.7482638e-02   3.6123684e-02   3.5137766e-02   2.6399129e-02   3.3731875e-02   3.1888063e-02   3.1185035e-02   3.0786972e-02   3.3688092e-02   2.9602849e-02   2.9347403e-02   2.7763798e-02   3.0912284e-02   2.8271899e-02   2.9584009e-02
   3.0182467e-02   3.2327318e-02   3.1281965e-02   3.1155096e-02   3.3859352e-02   3.4206188e-02   3.0200713e-02   2.9987434e-02   3.3421778e-02   3.3229655e-02   3.8458229e-02   3.5612797e-02   3.4370525e-02   3.2630628e-02   3.4148434e-02   2.9967497e-02   3.5583813e-02   3.3676944e-02   3.4349707e-02   3.5168684e-02   3.6444746e-02   3.6735439e-02   3.5396987e-02   3.4032248e-02   3.6614061e-02   3.4803350e-02   3.6310632e-02   3.2866327e-02   3.3749934e-02   3.6722145e-02   3.8217970e-02   3.3194038e-02   0.0000000e+00   3.7908680e-02   4.3091844e-02   4.5493604e-02   3.9306104e-02   4.1163130e-02   3.4178249e-02   3.4453260e-02   3.9255128e-02   4.0479226e-02   4.0684315e-02   3.8138349e-02   3.5735876e-02   3.5856356e-02   3.3684927e-02   3.4439636e-02   3.5732179e-02   3.3304738e-02   2.9926872e-02   3.2144018e-02   3.8590664e-02   3.5543457e-02   3.1065170e-02   3.2414624e-02   3.0198008e-02   3.4608082e-02   3.4951525e-02   3.3989881e-02   3.2801876e-02   3.3013665e-02   2.9750022e-02   2.8430805e-02   3.2542968e-02   3.4149754e-02   3.8511503e-02   4.0250415e-02   3.2259350e-02   3.8465872e-02   3.6583986e-02   3.1739033e-02   3.8821463e-02   3.5254937e-02   4.0181996e-02   3.6704887e-02   3.7711470e-02   3.8575263e-02   3.0308682e-02   3.0641711e-02   3.2881709e-02   3.3386666e-02   3.1278615e-02   3.3712073e-02   3.0529775e-02   3.0223721e-02   3.0253580e-02   3.4130559e-02   2.8866188e-02   2.8907795e-02
   3.0650096e-02   3.4942558e-02   3.3714467e-02   3.2566974e-02   3.4106178e-02   3.7943607e-02   3.1272227e-02   3.0668971e-02   3.5235080e-02   3.5539542e-02   3.6230557e-02   3.6361135e-02   3.3035010e-02   3.2117508e-02   3.4795172e-02   3.1088632e-02   3.7269341e-02   3.3233699e-02   3.4071948e-02   3.2831138e-02   3.4317529e-02   3.6232919e-02   3.3683795e-02   3.2792090e-02   3.9474837e-02   3.7629378e-02   3.4078738e-02   3.1689747e-02   3.2894826e-02   3.4374113e-02   3.6690069e-02   3.3171660e-02   3.7908680e-02   0.0000000e+00   4.1211199e-02   4.4487661e-02   3.6665108e-02   4.0081724e-02   3.3161095e-02   3.7050866e-02   3.6794620e-02   4.5650370e-02   3.7201634e-02   4.0557769e-02   3.7283482e-02   3.8034376e-02   3.5239714e-02   3.4461823e-02   3.4511493e-02   3.6447199e-02   3.1095874e-02   3.6623568e-02   4.0427576e-02   3.3181275e-02   3.0903853e-02   3.4995783e-02   3.2290545e-02   3.3812223e-02   3.3789699e-02   3.3820902e-02   3.2953929e-02   3.4787086e-02   3.0017819e-02   3.1110318e-02   3.5760674e-02   3.3468404e-02   3.8393605e-02   4.1099471e-02   3.1490280e-02   3.7938346e-02   3.4861898e-02   3.2980573e-02   3.7811324e-02   3.6793230e-02   4.0627548e-02   3.9099858e-02   4.0009342e-02   3.9814566e-02   3.1323247e-02   3.6354950e-02   3.2282504e-02   3.2156545e-02   3.1778793e-02   3.3827866e-02   3.1116103e-02   3.0827801e-02   3.1018599e-02   3.2581135e-02   3.1480491e-02   3.0817735e-02
   3.7514838e-02   4.0224689e-02   4.0664517e-02   4.0039056e-02   3.9451401e-02   3.9964618e-02   3.7170356e-02   4.0242050e-02   4.3830399e-02   4.5099551e-02   3.9905447e-02   4.3165862e-02   3.7092012e-02   3.6512332e-02   3.8294698e-02   3.4913433e-02   4.0588852e-02   4.1738000e-02   4.3212948e-02   3.9131805e-02   3.9621240e-02   4.3512292e-02   3.9282991e-02   3.8783022e-02   4.5215728e-02   4.4683528e-02   4.1613509e-02   3.8485986e-02   4.0734272e-02   3.8968477e-02   4.5521205e-02   3.9596333e-02   4.3091844e-02   4.1211199e-02   0.0000000e+00   5.0836998e-02   4.5003919e-02   4.3222799e-02   3.8534054e-02   4.2729929e-02   4.3196761e-02   5.3169932e-02   4.3571453e-02   4.6723661e-02   4.6786861e-02   4.0743591e-02   4.1788888e-02   4.0137866e-02   3.9036763e-02   4.0459623e-02   3.6977404e-02   4.0186274e-02   4.7827083e-02   3.8040891e-02   3.8604559e-02   4.2811999e-02   3.9379435e-02   4.0357985e-02   4.1463840e-02   4.1730026e-02   4.0287388e-02   4.5324215e-02   4.2051676e-02   4.2951055e-02   4.5321092e-02   4.4220064e-02   4.8264317e-02   4.9958398e-02   4.0438417e-02   4.5179585e-02   4.3646610e-02   4.0459813e-02   5.2194255e-02   4.6344737e-02   4.8354765e-02   4.6007771e-02   4.3613416e-02   4.3220157e-02   3.7608379e-02   4.2477690e-02   3.8586765e-02   3.9180838e-02   3.7700777e-02   4.0339029e-02   3.4766856e-02   3.6098403e-02   3.4939779e-02   3.6024351e-02   3.3155887e-02   3.3723987e-02
   3.7880953e-02   4.1888674e-02   4.6998122e-02   4.9641844e-02   4.3270671e-02   5.0390850e-02   3.6523026e-02   4.8332709e-02   5.6198313e-02   4.8938360e-02   5.5760846e-02   4.9193082e-02   4.4200816e-02   4.2544998e-02   4.0285742e-02   3.6358286e-02   4.9452041e-02   4.8013353e-02   4.4752999e-02   4.3210705e-02   4.3329913e-02   4.7301653e-02   4.5326955e-02   3.6297959e-02   4.9932615e-02   4.4937532e-02   4.4616977e-02   4.3634132e-02   4.2203678e-02   4.3561242e-02   4.6786806e-02   4.6043816e-02   4.5493604e-02   4.4487661e-02   5.0836998e-02   0.0000000e+00   3.8348599e-02   4.5141010e-02   4.0625255e-02   4.8157799e-02   4.6809472e-02   4.7863676e-02   4.0202828e-02   4.2374608e-02   4.8710823e-02   4.0639601e-02   4.8578910e-02   4.7072037e-02   3.5840295e-02   5.1070173e-02   4.0209668e-02   4.2303093e-02   4.8013295e-02   3.9184384e-02   4.5642026e-02   4.9036015e-02   4.5890677e-02   5.2976316e-02   4.4937692e-02   4.6527585e-02   3.7055204e-02   4.3881023e-02   5.2398059e-02   4.8198161e-02   5.0369949e-02   4.3062977e-02   4.4504385e-02   5.6606777e-02   4.8639033e-02   5.2639259e-02   5.5488610e-02   4.6206990e-02   4.2877500e-02   4.6037955e-02   5.4742312e-02   5.5167224e-02   4.3979992e-02   4.6198366e-02   3.8283483e-02   2.4928279e-02   4.7146664e-02   3.5043410e-02   3.8059875e-02   4.5913609e-02   3.8317014e-02   4.7186373e-02   4.0861492e-02   4.5206560e-02   4.0017926e-02   3.7266677e-02
   3.1841981e-02   3.6527551e-02   3.4280007e-02   3.2894737e-02   3.4142730e-02   3.4922571e-02   2.9396181e-02   3.3550185e-02   3.7883417e-02   3.9209219e-02   3.5845802e-02   3.4174117e-02   3.2862421e-02   3.2197119e-02   3.2448221e-02   3.1720303e-02   3.7712909e-02   3.0652786e-02   3.3310315e-02   3.5117187e-02   3.5642613e-02   3.3793009e-02   3.7155306e-02   3.5424573e-02   3.6198138e-02   2.9591574e-02   3.3579799e-02   3.1690159e-02   3.1964913e-02   3.5981883e-02   4.0613530e-02   3.6892816e-02   3.9306104e-02   3.6665108e-02   4.5003919e-02   3.8348599e-02   0.0000000e+00   3.9525673e-02   3.7722307e-02   3.9430595e-02   3.3096464e-02   4.0242103e-02   4.1856038e-02   3.6432765e-02   3.7088877e-02   3.6983063e-02   3.6489321e-02   3.6667425e-02   3.4292924e-02   3.2028590e-02   3.1571583e-02   3.3611261e-02   4.4267904e-02   3.6603254e-02   2.7125826e-02   2.8680510e-02   2.9329471e-02   3.2822858e-02   3.3662585e-02   3.1404398e-02   3.2040847e-02   3.4846139e-02   3.1043727e-02   2.8933458e-02   3.4505011e-02   3.0222434e-02   3.7381446e-02   4.3358421e-02   3.3080276e-02   3.7002559e-02   3.4807914e-02   3.2709129e-02   4.1029350e-02   3.4601792e-02   4.3875164e-02   3.7973806e-02   3.6527070e-02   3.6047258e-02   3.4928103e-02   3.1492282e-02   3.5603163e-02   3.4254165e-02   3.3635875e-02   3.5398732e-02   3.2980160e-02   2.9800613e-02   2.8497319e-02   3.1383844e-02   2.8452666e-02   2.9836401e-02
   3.0394449e-02   3.4105431e-02   3.6647085e-02   3.7501012e-02   3.9102643e-02   3.9218612e-02   3.4349380e-02   3.4076262e-02   3.6234385e-02   3.7968972e-02   3.9136683e-02   3.6101210e-02   3.4148711e-02   3.2293872e-02   3.6710877e-02   3.4760850e-02   4.0344042e-02   3.9140508e-02   3.6227139e-02   3.6216518e-02   3.7403272e-02   3.4318594e-02   3.8662836e-02   3.7609963e-02   3.7990876e-02   3.6730871e-02   3.5828729e-02   3.3170553e-02   3.2574118e-02   3.8343761e-02   3.8014114e-02   3.9013816e-02   4.1163130e-02   4.0081724e-02   4.3222799e-02   4.5141010e-02   3.9525673e-02   0.0000000e+00   3.4434417e-02   3.6963869e-02   3.6147030e-02   3.9845448e-02   4.3492442e-02   4.0864401e-02   4.0176067e-02   3.8645117e-02   3.5883011e-02   3.6721953e-02   3.9104733e-02   3.9643447e-02   3.0241411e-02   3.2802489e-02   3.9367777e-02   3.4057445e-02   3.5322038e-02   3.2522785e-02   3.0720048e-02   3.4896230e-02   3.6170590e-02   3.6120179e-02   3.3912481e-02   3.5232795e-02   3.4775198e-02   3.6868985e-02   3.6425017e-02   3.4071245e-02   3.9954732e-02   4.3198390e-02   3.7437497e-02   4.3593767e-02   3.8041074e-02   3.4613277e-02   4.2629788e-02   3.7613973e-02   4.6955939e-02   4.0279925e-02   4.0766012e-02   3.9107371e-02   3.5535975e-02   3.8377155e-02   3.6465400e-02   3.4330964e-02   3.1714169e-02   3.4350435e-02   3.3468486e-02   3.3451971e-02   3.3945438e-02   3.9453067e-02   3.4182588e-02   3.3066579e-02
   2.6784515e-02   3.1655841e-02   2.9895463e-02   2.9610584e-02   3.2272085e-02   3.5486676e-02   2.6485255e-02   2.6982438e-02   2.9378343e-02   2.9862481e-02   3.1562863e-02   3.1228913e-02   3.1124104e-02   2.9518272e-02   3.2375640e-02   2.7592548e-02   3.2913722e-02   2.9928774e-02   3.1347643e-02   3.0480621e-02   3.0917455e-02   3.0021095e-02   3.2192154e-02   3.1017419e-02   3.5104954e-02   3.1044345e-02   3.3164372e-02   2.8031047e-02   2.7565275e-02   2.9191443e-02   3.1875305e-02   2.8180765e-02   3.4178249e-02   3.3161095e-02   3.8534054e-02   4.0625255e-02   3.7722307e-02   3.4434417e-02   0.0000000e+00   3.2138953e-02   2.9505666e-02   3.4010440e-02   3.5839239e-02   3.5711697e-02   3.3646565e-02   3.5438501e-02   2.9345291e-02   2.8846756e-02   2.9829367e-02   3.3516143e-02   2.5124568e-02   2.6359705e-02   3.4650358e-02   2.8279724e-02   2.7048722e-02   2.7789882e-02   2.5787172e-02   2.6594986e-02   2.7748941e-02   2.7164779e-02   2.6257692e-02   2.7521538e-02   2.5980254e-02   2.6676393e-02   3.0682517e-02   2.9430559e-02   3.4464175e-02   3.6052329e-02   2.6923224e-02   3.5755999e-02   2.9461359e-02   2.7055976e-02   3.4244923e-02   3.3655729e-02   3.8111607e-02   3.8109055e-02   3.2707932e-02   3.3659573e-02   2.5306132e-02   2.6438779e-02   2.8208371e-02   2.8259497e-02   2.7873657e-02   2.5909353e-02   2.6647713e-02   2.6077350e-02   2.6858701e-02   2.9165824e-02   2.4817486e-02   2.7223285e-02
   2.9344698e-02   3.3924982e-02   3.1187345e-02   3.0433737e-02   3.3068274e-02   3.5971500e-02   2.6356787e-02   2.7788040e-02   2.9440153e-02   2.9260973e-02   3.4783601e-02   3.2400797e-02   3.0921232e-02   2.9154753e-02   3.1239223e-02   2.9719362e-02   3.0161620e-02   3.1925800e-02   3.1964302e-02   3.1886559e-02   3.7387278e-02   3.4215634e-02   3.3227476e-02   3.1659811e-02   3.5255719e-02   3.1908726e-02   3.1080565e-02   3.3839430e-02   3.2399811e-02   3.5543590e-02   3.7342804e-02   3.2475601e-02   3.4453260e-02   3.7050866e-02   4.2729929e-02   4.8157799e-02   3.9430595e-02   3.6963869e-02   3.2138953e-02   0.0000000e+00   3.3725171e-02   3.5227518e-02   3.5103408e-02   3.5984007e-02   3.8479145e-02   4.1414459e-02   3.8279471e-02   3.6554859e-02   3.4918854e-02   3.7955690e-02   3.4430027e-02   3.8269131e-02   4.3922923e-02   3.5974782e-02   3.6316275e-02   3.8437329e-02   3.5709251e-02   3.5217160e-02   3.5978788e-02   3.7514658e-02   3.7226267e-02   4.0413961e-02   3.3940939e-02   3.4015712e-02   3.2929247e-02   3.4618263e-02   4.1044848e-02   4.4249609e-02   3.3497786e-02   3.8168225e-02   3.3157181e-02   3.0165246e-02   3.6947536e-02   3.6293842e-02   4.3935249e-02   4.8597853e-02   4.1184498e-02   3.7559581e-02   3.2140811e-02   3.4525137e-02   3.4693239e-02   3.3070309e-02   3.1807151e-02   3.4912561e-02   3.1732877e-02   3.2749207e-02   2.8887575e-02   3.3976600e-02   2.7827782e-02   2.9381749e-02
   3.2529128e-02   3.6224162e-02   3.4309247e-02   3.3655920e-02   3.6066545e-02   3.6652724e-02   3.1003744e-02   3.3272506e-02   3.6590313e-02   3.3992525e-02   4.1812303e-02   3.8407568e-02   3.2655772e-02   3.6043051e-02   4.3203330e-02   3.9981573e-02   3.0169276e-02   3.2926732e-02   3.6554171e-02   3.8674494e-02   3.8331209e-02   3.6567762e-02   4.1563195e-02   3.9694104e-02   3.5077968e-02   3.3944811e-02   3.8230766e-02   3.4014267e-02   2.8406734e-02   3.2754858e-02   4.0742800e-02   3.7937706e-02   3.9255128e-02   3.6794620e-02   4.3196761e-02   4.6809472e-02   3.3096464e-02   3.6147030e-02   2.9505666e-02   3.3725171e-02   0.0000000e+00   3.8346468e-02   3.8820686e-02   3.6658625e-02   3.5695788e-02   3.8107040e-02   3.6913661e-02   3.7912217e-02   3.3656203e-02   3.5729931e-02   3.5984841e-02   3.6098762e-02   4.1897258e-02   3.7990984e-02   3.8577644e-02   3.7238921e-02   3.3827392e-02   3.2809123e-02   3.2429051e-02   3.2921059e-02   3.4742022e-02   3.7763967e-02   3.1795066e-02   3.2614551e-02   3.5650170e-02   3.6497698e-02   3.5561000e-02   3.6013330e-02   3.0086518e-02   3.6798544e-02   3.6095924e-02   3.4634711e-02   4.4194490e-02   4.2638757e-02   4.0345518e-02   4.4567752e-02   4.3968994e-02   4.1097326e-02   3.8255699e-02   3.7087486e-02   4.0838773e-02   4.0356283e-02   3.6735173e-02   3.8539561e-02   3.4327740e-02   3.0510061e-02   3.3183195e-02   3.5216426e-02   2.7075252e-02   3.3093634e-02
   3.4063114e-02   3.4381653e-02   3.1191927e-02   4.0154004e-02   4.5804929e-02   4.6567139e-02   3.5989978e-02   3.2665009e-02   3.4223921e-02   3.4821948e-02   3.9108133e-02   4.3051846e-02   4.3484579e-02   3.6886980e-02   3.5039230e-02   3.2239011e-02   3.9960617e-02   4.5547083e-02   4.4307320e-02   4.0568491e-02   3.7448549e-02   3.9304306e-02   3.8048764e-02   3.6997410e-02   4.9727418e-02   4.9020644e-02   4.1477028e-02   4.1920356e-02   3.8964319e-02   4.4891191e-02   4.0832506e-02   3.5822415e-02   4.0479226e-02   4.5650370e-02   5.3169932e-02   4.7863676e-02   4.0242103e-02   3.9845448e-02   3.4010440e-02   3.5227518e-02   3.8346468e-02   0.0000000e+00   3.8747339e-02   4.0543538e-02   3.3266484e-02   3.3713334e-02   3.4224272e-02   3.4936710e-02   4.1943466e-02   4.1891355e-02   3.2245513e-02   4.0366610e-02   4.5348988e-02   4.6744846e-02   4.5783857e-02   4.2229220e-02   3.2739229e-02   3.9749372e-02   3.7445270e-02   4.2801274e-02   4.1958083e-02   4.6209606e-02   3.6336102e-02   3.5417934e-02   3.7634095e-02   4.1466367e-02   4.9410828e-02   5.1030361e-02   4.0418791e-02   4.4955487e-02   4.6381882e-02   3.6610300e-02   3.9736183e-02   3.7729048e-02   4.8806716e-02   4.8482148e-02   4.0258685e-02   5.0902542e-02   4.0065625e-02   4.1702144e-02   3.5823102e-02   3.3935487e-02   3.3758831e-02   3.7061443e-02   3.4946563e-02   3.5986529e-02   3.5577429e-02   4.2357871e-02   3.5484558e-02   3.2480676e-02
   3.1627183e-02   3.4730223e-02   3.5081134e-02   3.3653055e-02   3.7166190e-02   3.4823185e-02   3.0570886e-02   2.8985544e-02   3.4993359e-02   3.5299167e-02   3.7693005e-02   3.6876477e-02   3.6259792e-02   3.4181898e-02   3.6691841e-02   3.5732299e-02   4.0352036e-02   3.4674461e-02   3.5003789e-02   3.6181282e-02   3.4825032e-02   3.5562992e-02   3.7934858e-02   3.5874913e-02   3.8989064e-02   3.9024351e-02   3.6917690e-02   3.5332710e-02   3.4861673e-02   3.6253519e-02   4.1116488e-02   3.4581775e-02   4.0684315e-02   3.7201634e-02   4.3571453e-02   4.0202828e-02   4.1856038e-02   4.3492442e-02   3.5839239e-02   3.5103408e-02   3.8820686e-02   3.8747339e-02   0.0000000e+00   3.9014734e-02   3.6451117e-02   3.8313342e-02   3.4528284e-02   3.7066023e-02   3.5579273e-02   3.4355704e-02   3.2360837e-02   3.3712925e-02   4.0870473e-02   3.2372540e-02   3.1865787e-02   3.3036172e-02   3.1959023e-02   3.4670579e-02   3.6326763e-02   3.5626509e-02   3.1199006e-02   3.4618074e-02   3.1463876e-02   3.3876492e-02   3.5136164e-02   3.2818282e-02   3.9414331e-02   4.1629935e-02   3.5415318e-02   4.4215600e-02   3.7502830e-02   3.3781040e-02   4.1985622e-02   3.7646306e-02   4.5946250e-02   4.4269120e-02   4.2352313e-02   4.1814129e-02   3.8814074e-02   3.6827006e-02   3.5525382e-02   3.3587629e-02   3.3853322e-02   3.3495989e-02   3.2144138e-02   3.1876264e-02   3.4937715e-02   3.4862300e-02   3.3877863e-02   3.2418452e-02
   3.1677140e-02   3.6330497e-02   3.5499933e-02   3.4378625e-02   3.7041818e-02   3.6697116e-02   3.1234105e-02   3.2564209e-02   3.6340609e-02   3.7367346e-02   3.8680342e-02   3.8946005e-02   3.7342823e-02   3.3100208e-02   3.5781363e-02   3.5000036e-02   3.9569022e-02   3.3962617e-02   3.9857730e-02   4.0719558e-02   3.8891272e-02   3.3369810e-02   3.6867221e-02   3.4623334e-02   3.5738705e-02   3.5048550e-02   3.5599396e-02   3.7156875e-02   3.3863556e-02   3.5061730e-02   4.0959150e-02   3.6283615e-02   3.8138349e-02   4.0557769e-02   4.6723661e-02   4.2374608e-02   3.6432765e-02   4.0864401e-02   3.5711697e-02   3.5984007e-02   3.6658625e-02   4.0543538e-02   3.9014734e-02   0.0000000e+00   3.7948965e-02   4.0835976e-02   3.5436729e-02   3.5461207e-02   3.5793456e-02   3.7211831e-02   3.1598564e-02   3.3990180e-02   4.0282054e-02   3.3188062e-02   3.3647079e-02   3.3716891e-02   3.2358792e-02   3.3083511e-02   3.5821327e-02   3.4943929e-02   2.9666025e-02   3.4536196e-02   3.0799262e-02   3.3110984e-02   3.6019734e-02   3.4545785e-02   3.9138997e-02   4.3155150e-02   3.0737252e-02   4.1778403e-02   3.5316413e-02   3.2456014e-02   4.1420399e-02   3.7776551e-02   4.2880413e-02   4.0822216e-02   3.7876333e-02   4.1110114e-02   3.6026048e-02   3.1825532e-02   3.3893110e-02   3.3826836e-02   3.4362419e-02   3.6416637e-02   3.2843459e-02   3.0115623e-02   3.2674176e-02   3.3074031e-02   3.0939591e-02   3.0457375e-02
   3.1815349e-02   3.2745736e-02   3.1576258e-02   3.0733048e-02   3.3359285e-02   3.6114165e-02   3.0009268e-02   3.0574313e-02   3.5586670e-02   3.7215576e-02   3.6019715e-02   3.3243777e-02   3.2352449e-02   3.0062653e-02   3.1184364e-02   3.1644840e-02   3.5904905e-02   3.1904124e-02   3.3697482e-02   3.4856211e-02   3.2842512e-02   3.1185318e-02   3.4392491e-02   3.5610258e-02   3.6871288e-02   3.3001343e-02   3.5317463e-02   3.4304860e-02   3.1824818e-02   3.3339583e-02   3.8342919e-02   3.5118129e-02   3.5735876e-02   3.7283482e-02   4.6786861e-02   4.8710823e-02   3.7088877e-02   4.0176067e-02   3.3646565e-02   3.8479145e-02   3.5695788e-02   3.3266484e-02   3.6451117e-02   3.7948965e-02   0.0000000e+00   3.8362378e-02   3.7233791e-02   3.5054079e-02   3.6309928e-02   3.3971887e-02   2.9995417e-02   3.1059587e-02   3.9536249e-02   3.4696191e-02   3.1735033e-02   3.1370245e-02   3.1258135e-02   3.1874846e-02   3.2763850e-02   3.3601564e-02   3.1235142e-02   3.5138807e-02   2.9966203e-02   3.0244370e-02   3.1515587e-02   2.8984903e-02   3.6604026e-02   4.2479596e-02   2.9964356e-02   4.0457704e-02   3.3198656e-02   3.0547482e-02   3.9685237e-02   3.7325469e-02   4.2921167e-02   4.0371640e-02   3.6442602e-02   3.9210527e-02   3.6196758e-02   3.3824427e-02   3.5221812e-02   3.2387120e-02   3.2377236e-02   3.7968356e-02   3.0402224e-02   2.8542242e-02   2.8418328e-02   3.0044690e-02   3.2141800e-02   3.2753841e-02
   3.5733443e-02   3.6610448e-02   3.4413232e-02   3.7037851e-02   3.6308447e-02   4.2933160e-02   3.2843497e-02   3.1934602e-02   3.6545423e-02   3.6801163e-02   3.7492409e-02   3.7990499e-02   3.5150817e-02   3.5615778e-02   3.6136289e-02   3.3772216e-02   3.7188684e-02   3.5018589e-02   3.6789007e-02   3.7849300e-02   3.5519934e-02   3.2989661e-02   3.6379559e-02   3.9867756e-02   4.1255574e-02   3.5129675e-02   3.6280257e-02   3.3153678e-02   3.3373029e-02   3.6239276e-02   3.7497040e-02   3.3313248e-02   3.5856356e-02   3.8034376e-02   4.0743591e-02   4.0639601e-02   3.6983063e-02   3.8645117e-02   3.5438501e-02   4.1414459e-02   3.8107040e-02   3.3713334e-02   3.8313342e-02   4.0835976e-02   3.8362378e-02   0.0000000e+00   3.7927346e-02   3.8043339e-02   3.9585875e-02   3.6412711e-02   3.4221383e-02   3.4524809e-02   3.8958772e-02   3.6324809e-02   3.5011036e-02   3.3661424e-02   3.3955872e-02   3.4751884e-02   3.3745332e-02   3.4759901e-02   3.0340840e-02   3.5481485e-02   3.2145081e-02   3.2378472e-02   3.4663824e-02   3.4183038e-02   3.8981955e-02   4.3085002e-02   3.4036628e-02   4.4968832e-02   3.6834890e-02   3.3905154e-02   4.4001825e-02   4.0907436e-02   4.2606918e-02   4.2731498e-02   3.7669372e-02   4.1167658e-02   3.8485200e-02   3.6616579e-02   3.8308097e-02   3.4835516e-02   3.2924195e-02   4.3248675e-02   3.2198328e-02   3.2717244e-02   3.4874670e-02   3.5556834e-02   3.2764847e-02   3.2468441e-02
   2.7192551e-02   3.1848207e-02   3.0763862e-02   2.8585173e-02   3.0438056e-02   3.3408152e-02   2.5995140e-02   2.6097372e-02   3.2783517e-02   3.2692740e-02   3.4502101e-02   3.4022557e-02   3.1357811e-02   2.9756490e-02   3.1366954e-02   3.0763787e-02   3.1985681e-02   3.2861515e-02   3.1896381e-02   3.1757485e-02   3.3314155e-02   2.7990383e-02   3.0642032e-02   3.2459139e-02   3.4738020e-02   3.1261206e-02   3.1161564e-02   3.1558000e-02   3.0331902e-02   3.1119791e-02   3.4792028e-02   3.0187388e-02   3.3684927e-02   3.5239714e-02   4.1788888e-02   4.8578910e-02   3.6489321e-02   3.5883011e-02   2.9345291e-02   3.8279471e-02   3.6913661e-02   3.4224272e-02   3.4528284e-02   3.5436729e-02   3.7233791e-02   3.7927346e-02   0.0000000e+00   3.3670436e-02   3.2748464e-02   3.4685917e-02   3.0095612e-02   3.0558448e-02   3.6680546e-02   2.7836237e-02   3.0179034e-02   2.9301479e-02   2.9093257e-02   3.0269616e-02   3.1269316e-02   3.1273101e-02   2.7136621e-02   3.1636396e-02   3.0120646e-02   2.7247164e-02   3.0759405e-02   3.1300994e-02   3.5475647e-02   3.9544722e-02   3.1039909e-02   3.9723302e-02   3.4063835e-02   2.8073647e-02   3.8221314e-02   3.6365769e-02   3.8333049e-02   3.8687129e-02   3.6880496e-02   3.6501479e-02   3.9220631e-02   3.0041747e-02   3.1900372e-02   2.9892791e-02   2.9572704e-02   3.2556156e-02   2.7355047e-02   2.6053615e-02   2.8281269e-02   2.9960155e-02   2.7795919e-02   2.6557675e-02
   2.9048179e-02   2.9989745e-02   2.9953130e-02   2.8173002e-02   3.3432766e-02   3.5311392e-02   2.9052877e-02   2.8022919e-02   3.2077483e-02   3.3773815e-02   3.2429207e-02   3.3744824e-02   3.2197240e-02   2.9166616e-02   3.3734414e-02   2.9911018e-02   3.3234360e-02   3.0666483e-02   2.9314799e-02   3.1344875e-02   3.5585939e-02   2.7972472e-02   3.3506876e-02   3.2430299e-02   3.4628073e-02   3.1761448e-02   3.2716693e-02   3.0122712e-02   2.9596954e-02   3.1694449e-02   3.5651079e-02   3.0350049e-02   3.4439636e-02   3.4461823e-02   4.0137866e-02   4.7072037e-02   3.6667425e-02   3.6721953e-02   2.8846756e-02   3.6554859e-02   3.7912217e-02   3.4936710e-02   3.7066023e-02   3.5461207e-02   3.5054079e-02   3.8043339e-02   3.3670436e-02   0.0000000e+00   2.9987782e-02   3.3829991e-02   2.7203810e-02   2.9973422e-02   3.9347276e-02   3.0672113e-02   2.9765762e-02   3.0610021e-02   2.8254732e-02   3.1067257e-02   3.0607340e-02   3.0441205e-02   2.7062219e-02   3.0717519e-02   2.8146086e-02   2.7971387e-02   2.8197385e-02   3.0106712e-02   3.4949131e-02   3.6970355e-02   2.9198526e-02   3.5829544e-02   3.2635618e-02   2.9877431e-02   3.9707135e-02   3.5919664e-02   3.8503689e-02   3.5289389e-02   3.6962806e-02   3.4773696e-02   3.6870403e-02   2.8995327e-02   3.1451529e-02   2.9972990e-02   2.9748393e-02   3.2232650e-02   2.6584443e-02   2.5884262e-02   2.8313740e-02   2.9857806e-02   2.5661990e-02   2.6893638e-02
   2.8741505e-02   3.0811257e-02   2.9670738e-02   2.8989648e-02   2.9593574e-02   3.5702360e-02   2.7325157e-02   2.6604726e-02   3.0616124e-02   3.2139248e-02   3.4469388e-02   3.2649509e-02   3.1438556e-02   2.8454619e-02   3.0420894e-02   2.8240653e-02   3.2511474e-02   3.2256603e-02   3.1869761e-02   3.1723100e-02   3.3446215e-02   3.0517543e-02   3.4306622e-02   3.1232924e-02   3.3677975e-02   3.0043758e-02   3.0885623e-02   3.1825628e-02   3.1346656e-02   3.2260281e-02   3.6655310e-02   3.3344819e-02   3.5732179e-02   3.4511493e-02   3.9036763e-02   3.5840295e-02   3.4292924e-02   3.9104733e-02   2.9829367e-02   3.4918854e-02   3.3656203e-02   4.1943466e-02   3.5579273e-02   3.5793456e-02   3.6309928e-02   3.9585875e-02   3.2748464e-02   2.9987782e-02   0.0000000e+00   3.0971476e-02   2.6978581e-02   2.9342772e-02   3.8611029e-02   3.1665316e-02   2.7901379e-02   3.2194134e-02   2.7478893e-02   2.8731904e-02   2.8789497e-02   3.0314964e-02   2.8852693e-02   3.1233157e-02   2.9386513e-02   2.7152405e-02   2.7371787e-02   2.9228253e-02   3.4499673e-02   3.6328704e-02   2.6216718e-02   3.2874083e-02   3.1806650e-02   2.7628972e-02   3.6657904e-02   3.6005390e-02   4.2213440e-02   3.9566961e-02   3.4239315e-02   3.5261280e-02   3.5701043e-02   3.1598862e-02   2.9070400e-02   2.8180122e-02   2.8001465e-02   3.1881874e-02   2.6722818e-02   2.6666672e-02   2.7045767e-02   2.8103720e-02   2.7850610e-02   2.6919425e-02
   3.2969393e-02   3.1589893e-02   3.1503805e-02   2.9600615e-02   3.1486575e-02   3.7750169e-02   3.0052328e-02   3.0588901e-02   3.4730642e-02   3.3887755e-02   3.5887508e-02   3.2436137e-02   3.1304000e-02   3.1382545e-02   3.3084725e-02   2.8703780e-02   3.6469683e-02   3.2262395e-02   3.2185496e-02   3.3971697e-02   3.5757071e-02   3.1121631e-02   3.3780802e-02   3.5593452e-02   3.3814194e-02   3.1693665e-02   3.3804022e-02   3.3006266e-02   3.1527794e-02   3.1718394e-02   3.8736670e-02   3.2168410e-02   3.3304738e-02   3.6447199e-02   4.0459623e-02   5.1070173e-02   3.2028590e-02   3.9643447e-02   3.3516143e-02   3.7955690e-02   3.5729931e-02   4.1891355e-02   3.4355704e-02   3.7211831e-02   3.3971887e-02   3.6412711e-02   3.4685917e-02   3.3829991e-02   3.0971476e-02   0.0000000e+00   3.0801997e-02   2.9495587e-02   3.7322605e-02   3.3769121e-02   2.9496568e-02   3.4198211e-02   3.0829907e-02   3.2422361e-02   3.1300442e-02   3.3943315e-02   3.0206985e-02   3.3217454e-02   2.9827726e-02   3.0330772e-02   3.1270639e-02   3.2248620e-02   3.8223110e-02   4.1497627e-02   3.0300599e-02   4.4819602e-02   3.5071067e-02   3.0294102e-02   3.9343350e-02   3.8721301e-02   4.0883739e-02   4.2074974e-02   4.4037868e-02   3.8635852e-02   3.4207378e-02   3.7730751e-02   3.4404751e-02   3.0205900e-02   2.9921391e-02   3.3578944e-02   2.8022872e-02   2.8820053e-02   3.1338186e-02   3.5386390e-02   2.7854953e-02   2.9657717e-02
   2.5936267e-02   2.7284996e-02   2.7125708e-02   2.6398903e-02   3.0208106e-02   3.1186313e-02   2.3818073e-02   2.3058342e-02   2.7310729e-02   3.0832707e-02   2.9161651e-02   3.0520553e-02   3.0331114e-02   2.8237164e-02   2.8005097e-02   2.5190722e-02   2.8620905e-02   2.8673504e-02   3.0925319e-02   2.9770819e-02   3.2672253e-02   2.6203092e-02   2.8963456e-02   2.8038533e-02   3.1489712e-02   2.7831311e-02   2.8116185e-02   2.8318327e-02   2.5972562e-02   2.7780670e-02   3.2048677e-02   2.7099594e-02   2.9926872e-02   3.1095874e-02   3.6977404e-02   4.0209668e-02   3.1571583e-02   3.0241411e-02   2.5124568e-02   3.4430027e-02   3.5984841e-02   3.2245513e-02   3.2360837e-02   3.1598564e-02   2.9995417e-02   3.4221383e-02   3.0095612e-02   2.7203810e-02   2.6978581e-02   3.0801997e-02   0.0000000e+00   2.4278334e-02   3.7931197e-02   2.7357544e-02   2.6445065e-02   2.7162957e-02   2.6039587e-02   2.6391842e-02   2.5845044e-02   2.8878734e-02   2.6015184e-02   2.7532683e-02   2.4939097e-02   2.5774761e-02   2.8119525e-02   2.7168443e-02   3.2775041e-02   3.6462540e-02   2.5327215e-02   3.2607425e-02   3.0081721e-02   2.4316197e-02   3.6694038e-02   3.5214706e-02   3.3874745e-02   3.2033605e-02   3.2362958e-02   3.3042995e-02   2.8806611e-02   2.6510399e-02   2.6122625e-02   2.4893499e-02   2.7134611e-02   2.7384177e-02   2.4414589e-02   2.4907217e-02   2.6103345e-02   2.8191816e-02   2.4220047e-02   2.4235515e-02
   2.8013345e-02   2.8621209e-02   2.6923769e-02   2.5307527e-02   2.9038993e-02   3.0911570e-02   2.8197632e-02   2.7463319e-02   3.1968205e-02   3.0748153e-02   3.0723846e-02   3.2344691e-02   2.9676223e-02   2.9786376e-02   3.1833186e-02   2.6823147e-02   3.1316547e-02   2.9651643e-02   2.9713430e-02   3.2283578e-02   3.4124680e-02   3.2785506e-02   2.8678682e-02   2.8916380e-02   3.4486404e-02   3.0958903e-02   2.9767864e-02   3.0115914e-02   2.7658493e-02   2.7996264e-02   3.2262695e-02   2.8903393e-02   3.2144018e-02   3.6623568e-02   4.0186274e-02   4.2303093e-02   3.3611261e-02   3.2802489e-02   2.6359705e-02   3.8269131e-02   3.6098762e-02   4.0366610e-02   3.3712925e-02   3.3990180e-02   3.1059587e-02   3.4524809e-02   3.0558448e-02   2.9973422e-02   2.9342772e-02   2.9495587e-02   2.4278334e-02   0.0000000e+00   3.6399173e-02   2.9207033e-02   2.7832913e-02   2.7831944e-02   2.5240937e-02   2.8304680e-02   2.8118013e-02   2.9276410e-02   2.6824330e-02   2.7749551e-02   2.6828163e-02   2.7229704e-02   2.9149462e-02   2.6390888e-02   3.2774009e-02   3.5817773e-02   2.7710929e-02   3.1738296e-02   2.8238034e-02   2.3714856e-02   3.6480276e-02   3.5467031e-02   3.1425893e-02   3.3170393e-02   3.2850007e-02   3.3986554e-02   3.1363799e-02   3.3198451e-02   2.7013492e-02   2.6605163e-02   2.8114576e-02   2.5784399e-02   2.4692325e-02   2.6276002e-02   2.5914249e-02   2.7895235e-02   2.3189689e-02   2.5800062e-02
   3.1468327e-02   3.4888042e-02   3.3377771e-02   3.1950035e-02   3.5425817e-02   3.8753823e-02   2.9866403e-02   2.9594736e-02   3.6000139e-02   3.3724157e-02   3.8082060e-02   3.7729061e-02   3.5675879e-02   3.3082452e-02   3.6856088e-02   3.0688139e-02   3.4382159e-02   3.9895737e-02   3.7683470e-02   3.8425427e-02   3.8809738e-02   3.4468772e-02   3.8555197e-02   3.5467308e-02   3.8677716e-02   3.6156221e-02   3.7600625e-02   3.7223493e-02   3.4024488e-02   3.6096532e-02   3.8140295e-02   3.3885339e-02   3.8590664e-02   4.0427576e-02   4.7827083e-02   4.8013295e-02   4.4267904e-02   3.9367777e-02   3.4650358e-02   4.3922923e-02   4.1897258e-02   4.5348988e-02   4.0870473e-02   4.0282054e-02   3.9536249e-02   3.8958772e-02   3.6680546e-02   3.9347276e-02   3.8611029e-02   3.7322605e-02   3.7931197e-02   3.6399173e-02   0.0000000e+00   3.8484587e-02   3.2325180e-02   3.5169775e-02   3.2973901e-02   3.5251472e-02   3.7399981e-02   3.5026493e-02   3.0699276e-02   3.1929155e-02   2.9928529e-02   2.9453355e-02   3.2953782e-02   3.2257175e-02   3.5980091e-02   4.1833433e-02   3.3793892e-02   3.7421636e-02   3.1881082e-02   3.1507951e-02   4.3616814e-02   3.5530462e-02   3.8868447e-02   4.2594085e-02   3.9940333e-02   3.9437614e-02   3.5490609e-02   3.9425625e-02   3.4186265e-02   3.2956668e-02   3.6614579e-02   3.5479599e-02   2.9789602e-02   2.9360548e-02   3.1284928e-02   3.5042022e-02   3.1748519e-02   2.9488684e-02
   2.5714688e-02   2.9140612e-02   2.9117181e-02   2.8952950e-02   3.1853465e-02   3.1334959e-02   2.6786089e-02   2.4371277e-02   3.0681931e-02   2.6126575e-02   3.6907055e-02   3.3473186e-02   2.8233411e-02   2.5866694e-02   2.9195689e-02   2.8752556e-02   3.1175287e-02   2.8182249e-02   3.1184230e-02   3.0300858e-02   3.3196960e-02   2.8419068e-02   2.7441069e-02   2.6385974e-02   3.1128777e-02   2.9328715e-02   2.9050144e-02   2.7104634e-02   2.8094084e-02   2.9859574e-02   3.5732527e-02   2.8260779e-02   3.5543457e-02   3.3181275e-02   3.8040891e-02   3.9184384e-02   3.6603254e-02   3.4057445e-02   2.8279724e-02   3.5974782e-02   3.7990984e-02   4.6744846e-02   3.2372540e-02   3.3188062e-02   3.4696191e-02   3.6324809e-02   2.7836237e-02   3.0672113e-02   3.1665316e-02   3.3769121e-02   2.7357544e-02   2.9207033e-02   3.8484587e-02   0.0000000e+00   2.8112613e-02   2.9531340e-02   2.7772079e-02   3.0444308e-02   2.9418916e-02   2.9749137e-02   2.7939429e-02   3.3555141e-02   2.8315285e-02   2.9603852e-02   2.9314516e-02   3.0952486e-02   3.3627671e-02   3.6803343e-02   3.2672603e-02   3.6318370e-02   3.3590792e-02   2.7181642e-02   3.7933014e-02   3.5690544e-02   3.3382654e-02   4.0296250e-02   3.6740199e-02   3.6189071e-02   3.3282825e-02   3.4147636e-02   2.9784480e-02   2.9551153e-02   2.9801670e-02   3.7566436e-02   3.0341724e-02   2.6386401e-02   2.7386341e-02   2.6071452e-02   2.4325569e-02   2.3894694e-02
   2.4888541e-02   2.7692362e-02   2.7061829e-02   2.5291595e-02   2.9601541e-02   2.9376403e-02   2.3009251e-02   2.3302675e-02   2.9548236e-02   2.7304346e-02   3.5434250e-02   2.8877196e-02   2.7200978e-02   2.6257440e-02   2.9107141e-02   2.5576740e-02   3.1461292e-02   2.6766175e-02   2.9696097e-02   2.9783358e-02   2.9496621e-02   3.1091549e-02   2.7724464e-02   2.8559916e-02   3.1275689e-02   2.8896498e-02   2.8641189e-02   2.8004885e-02   2.8408304e-02   2.8652335e-02   3.2666551e-02   2.6626591e-02   3.1065170e-02   3.0903853e-02   3.8604559e-02   4.5642026e-02   2.7125826e-02   3.5322038e-02   2.7048722e-02   3.6316275e-02   3.8577644e-02   4.5783857e-02   3.1865787e-02   3.3647079e-02   3.1735033e-02   3.5011036e-02   3.0179034e-02   2.9765762e-02   2.7901379e-02   2.9496568e-02   2.6445065e-02   2.7832913e-02   3.2325180e-02   2.8112613e-02   0.0000000e+00   2.7860012e-02   2.5394099e-02   2.7153434e-02   2.7633734e-02   2.7613329e-02   2.6601297e-02   2.7951091e-02   2.5896471e-02   2.8447422e-02   2.7712877e-02   2.7807334e-02   3.2220516e-02   3.3999482e-02   2.7036876e-02   3.0185719e-02   3.2452828e-02   2.5157710e-02   3.8128804e-02   3.3588418e-02   2.6498027e-02   3.4648519e-02   3.3730620e-02   3.3205500e-02   3.0647951e-02   3.2359443e-02   2.7723648e-02   2.9745175e-02   2.6261584e-02   3.2721745e-02   2.4613490e-02   2.3485705e-02   2.4146703e-02   2.8243635e-02   2.3793107e-02   2.3276506e-02
   2.6308352e-02   2.8426190e-02   2.8329341e-02   2.7113121e-02   3.1845554e-02   3.1642035e-02   2.5887473e-02   2.5434555e-02   3.1196097e-02   3.0369758e-02   3.6579974e-02   3.0909642e-02   3.0364425e-02   2.7617591e-02   3.1195886e-02   2.6046225e-02   3.2147999e-02   2.8998651e-02   3.0779040e-02   3.1605128e-02   3.0806144e-02   2.8568635e-02   3.1769700e-02   3.1908043e-02   3.4426751e-02   3.2907550e-02   3.1014314e-02   2.9671760e-02   2.9142382e-02   3.0527128e-02   3.6497758e-02   3.0743414e-02   3.2414624e-02   3.4995783e-02   4.2811999e-02   4.9036015e-02   2.8680510e-02   3.2522785e-02   2.7789882e-02   3.8437329e-02   3.7238921e-02   4.2229220e-02   3.3036172e-02   3.3716891e-02   3.1370245e-02   3.3661424e-02   2.9301479e-02   3.0610021e-02   3.2194134e-02   3.4198211e-02   2.7162957e-02   2.7831944e-02   3.5169775e-02   2.9531340e-02   2.7860012e-02   0.0000000e+00   2.7369116e-02   2.8340874e-02   2.9415160e-02   2.8757501e-02   2.6962517e-02   2.8516495e-02   2.6624863e-02   2.9053213e-02   2.8825011e-02   2.8083959e-02   3.4332503e-02   3.7061325e-02   2.9749242e-02   3.2232807e-02   3.1354157e-02   2.6703315e-02   3.5491200e-02   3.5061039e-02   2.9469349e-02   3.8342632e-02   3.2455497e-02   3.4078075e-02   3.1083208e-02   3.0960872e-02   2.9239908e-02   3.0656821e-02   2.7111084e-02   2.8678238e-02   2.6775374e-02   2.6621085e-02   2.7987751e-02   2.9282334e-02   2.5718206e-02   2.4991973e-02
   2.5579048e-02   2.7772558e-02   2.6606793e-02   2.6184792e-02   3.1293295e-02   3.0397944e-02   2.3573784e-02   2.3966017e-02   2.8000994e-02   2.8656075e-02   3.3739244e-02   2.9437562e-02   2.8183227e-02   2.5520881e-02   2.9814349e-02   2.6070967e-02   2.8834872e-02   2.7719430e-02   3.0697719e-02   2.8803672e-02   3.5007336e-02   2.7057953e-02   3.0007891e-02   3.0348121e-02   3.2327581e-02   2.8374508e-02   2.7919008e-02   2.8862347e-02   2.7973981e-02   2.8335284e-02   3.1070675e-02   2.8701969e-02   3.0198008e-02   3.2290545e-02   3.9379435e-02   4.5890677e-02   2.9329471e-02   3.0720048e-02   2.5787172e-02   3.5709251e-02   3.3827392e-02   3.2739229e-02   3.1959023e-02   3.2358792e-02   3.1258135e-02   3.3955872e-02   2.9093257e-02   2.8254732e-02   2.7478893e-02   3.0829907e-02   2.6039587e-02   2.5240937e-02   3.2973901e-02   2.7772079e-02   2.5394099e-02   2.7369116e-02   0.0000000e+00   2.7482894e-02   2.7991863e-02   2.7605787e-02   2.4671735e-02   2.6582004e-02   2.5056949e-02   2.6393547e-02   2.7506559e-02   2.5896442e-02   3.2014933e-02   3.4175478e-02   2.9606967e-02   3.4543675e-02   2.7175134e-02   2.4447359e-02   3.4116624e-02   3.4824949e-02   2.9599504e-02   4.1428337e-02   3.2815584e-02   3.1020826e-02   2.9416344e-02   3.2166945e-02   2.8181665e-02   2.8455927e-02   2.7212886e-02   3.0153840e-02   2.4902267e-02   2.3813545e-02   2.5107031e-02   2.7213225e-02   2.4171166e-02   2.5350767e-02
   2.7056766e-02   2.9384552e-02   2.7219650e-02   2.8489945e-02   3.2248022e-02   3.0464742e-02   2.5797460e-02   2.4537538e-02   2.7945654e-02   2.9821072e-02   3.2862875e-02   3.1358900e-02   2.9673656e-02   2.8360802e-02   3.2139016e-02   2.8629962e-02   3.0863479e-02   2.9777960e-02   3.1169077e-02   3.0401175e-02   3.3050254e-02   3.1089177e-02   3.0886234e-02   3.0098969e-02   3.2830306e-02   3.1374992e-02   2.7758036e-02   2.8831181e-02   2.8531784e-02   3.0943796e-02   3.3572319e-02   2.9366436e-02   3.4608082e-02   3.3812223e-02   4.0357985e-02   5.2976316e-02   3.2822858e-02   3.4896230e-02   2.6594986e-02   3.5217160e-02   3.2809123e-02   3.9749372e-02   3.4670579e-02   3.3083511e-02   3.1874846e-02   3.4751884e-02   3.0269616e-02   3.1067257e-02   2.8731904e-02   3.2422361e-02   2.6391842e-02   2.8304680e-02   3.5251472e-02   3.0444308e-02   2.7153434e-02   2.8340874e-02   2.7482894e-02   0.0000000e+00   2.9000814e-02   3.0179995e-02   2.7522614e-02   2.8085812e-02   2.7254521e-02   2.7918703e-02   3.3470915e-02   3.0188590e-02   3.5695909e-02   3.7612530e-02   2.9532466e-02   3.6187016e-02   2.8150726e-02   2.6190886e-02   3.9042108e-02   3.4303638e-02   3.3255721e-02   3.8882004e-02   3.5227171e-02   3.4216930e-02   3.1941160e-02   3.7098271e-02   3.0210533e-02   2.9271083e-02   2.9358413e-02   3.4241307e-02   2.7579521e-02   2.6127294e-02   2.6022501e-02   2.8405942e-02   2.4634295e-02   2.5619734e-02
   2.6919586e-02   3.0729002e-02   2.8818173e-02   2.8229801e-02   3.1564789e-02   3.0256861e-02   2.5655108e-02   2.5348260e-02   2.8713553e-02   3.0098927e-02   3.4592470e-02   3.2631941e-02   3.1671920e-02   2.9844593e-02   3.0964866e-02   2.7037335e-02   3.0683572e-02   3.2195344e-02   3.1130978e-02   3.1401046e-02   3.3545967e-02   3.2011326e-02   3.3255625e-02   3.1934231e-02   3.3279614e-02   3.1558626e-02   2.9472655e-02   2.6568405e-02   2.6627461e-02   3.0897713e-02   3.2504707e-02   3.0138954e-02   3.4951525e-02   3.3789699e-02   4.1463840e-02   4.4937692e-02   3.3662585e-02   3.6170590e-02   2.7748941e-02   3.5978788e-02   3.2429051e-02   3.7445270e-02   3.6326763e-02   3.5821327e-02   3.2763850e-02   3.3745332e-02   3.1269316e-02   3.0607340e-02   2.8789497e-02   3.1300442e-02   2.5845044e-02   2.8118013e-02   3.7399981e-02   2.9418916e-02   2.7633734e-02   2.9415160e-02   2.7991863e-02   2.9000814e-02   0.0000000e+00   2.9673982e-02   2.8471115e-02   2.8779274e-02   2.6669955e-02   2.6044160e-02   3.0229858e-02   2.8552604e-02   3.4836470e-02   3.6273080e-02   2.8524295e-02   3.4476416e-02   3.1538045e-02   2.7830094e-02   3.6518616e-02   3.4711967e-02   3.6073257e-02   3.8150305e-02   3.5300301e-02   3.4885634e-02   3.2904361e-02   3.5330948e-02   2.8628115e-02   2.9540869e-02   2.9757085e-02   3.0967187e-02   2.6581973e-02   2.6765950e-02   2.4296811e-02   3.0561340e-02   2.6145975e-02   2.4196059e-02
   2.6996886e-02   2.9727981e-02   2.9270063e-02   2.9731431e-02   3.1855881e-02   3.2169497e-02   2.7636117e-02   2.5623271e-02   2.8888616e-02   3.2080210e-02   3.3947800e-02   3.2259505e-02   3.2115787e-02   2.8573837e-02   3.1402378e-02   3.0886722e-02   3.0465559e-02   2.9303976e-02   2.9894749e-02   3.0808314e-02   2.8998869e-02   2.7529618e-02   3.2329954e-02   3.3693244e-02   3.4913389e-02   3.1933155e-02   3.0085218e-02   2.8220996e-02   2.8883167e-02   3.1511311e-02   3.1196759e-02   2.7058380e-02   3.3989881e-02   3.3820902e-02   4.1730026e-02   4.6527585e-02   3.1404398e-02   3.6120179e-02   2.7164779e-02   3.7514658e-02   3.2921059e-02   4.2801274e-02   3.5626509e-02   3.4943929e-02   3.3601564e-02   3.4759901e-02   3.1273101e-02   3.0441205e-02   3.0314964e-02   3.3943315e-02   2.8878734e-02   2.9276410e-02   3.5026493e-02   2.9749137e-02   2.7613329e-02   2.8757501e-02   2.7605787e-02   3.0179995e-02   2.9673982e-02   0.0000000e+00   2.7546150e-02   3.1914242e-02   2.7078395e-02   2.7322139e-02   3.0393472e-02   2.8462319e-02   3.3946444e-02   3.5394503e-02   3.0507133e-02   3.4837717e-02   3.4213574e-02   2.7496003e-02   3.7089825e-02   3.4540306e-02   3.2849162e-02   4.0177525e-02   3.6091650e-02   3.2101052e-02   2.9532797e-02   3.8291169e-02   2.9245320e-02   2.8232175e-02   2.7042328e-02   2.8415016e-02   2.7290947e-02   2.7309182e-02   2.3974480e-02   3.1546768e-02   2.8810422e-02   2.7030490e-02
   2.4973995e-02   2.6589484e-02   2.5827422e-02   2.5300357e-02   2.9786346e-02   2.9430685e-02   2.4068753e-02   2.3617396e-02   2.6668571e-02   2.9127527e-02   3.1077099e-02   3.1104843e-02   3.0227198e-02   2.7307586e-02   2.8817106e-02   2.6534450e-02   2.7165529e-02   2.8534437e-02   2.8623804e-02   2.9037022e-02   3.6295299e-02   2.6826614e-02   3.0628324e-02   3.0564817e-02   3.2066075e-02   2.8869890e-02   2.7491357e-02   2.6666299e-02   2.6836517e-02   2.6724604e-02   3.1078767e-02   2.7403690e-02   3.2801876e-02   3.2953929e-02   4.0287388e-02   3.7055204e-02   3.2040847e-02   3.3912481e-02   2.6257692e-02   3.7226267e-02   3.4742022e-02   4.1958083e-02   3.1199006e-02   2.9666025e-02   3.1235142e-02   3.0340840e-02   2.7136621e-02   2.7062219e-02   2.8852693e-02   3.0206985e-02   2.6015184e-02   2.6824330e-02   3.0699276e-02   2.7939429e-02   2.6601297e-02   2.6962517e-02   2.4671735e-02   2.7522614e-02   2.8471115e-02   2.7546150e-02   0.0000000e+00   2.9228173e-02   2.6258331e-02   2.4741583e-02   2.6587053e-02   2.5534134e-02   3.2210096e-02   3.4512221e-02   2.9632093e-02   3.2179568e-02   3.2155337e-02   2.6115906e-02   3.4122334e-02   3.2807724e-02   2.9284099e-02   3.7615567e-02   3.3628369e-02   3.3634052e-02   2.4890214e-02   3.0869157e-02   2.6730741e-02   2.7329460e-02   2.7174062e-02   2.9772880e-02   2.5304067e-02   2.4110001e-02   2.3617973e-02   2.7844887e-02   2.3955859e-02   2.3673071e-02
   2.5091711e-02   2.7524487e-02   2.8268948e-02   2.7304656e-02   3.0225765e-02   3.5437287e-02   2.6240131e-02   2.7181882e-02   2.9899154e-02   3.0825685e-02   3.0916736e-02   2.9234858e-02   2.9036178e-02   2.8897904e-02   2.9950162e-02   2.8849172e-02   3.0889811e-02   3.1902323e-02   3.0297954e-02   2.9323270e-02   3.4024067e-02   3.2306023e-02   3.1992834e-02   3.1915616e-02   3.9225211e-02   3.3042377e-02   2.7623623e-02   2.5545401e-02   2.9092767e-02   2.9243583e-02   3.6542574e-02   3.1548084e-02   3.3013665e-02   3.4787086e-02   4.5324215e-02   4.3881023e-02   3.4846139e-02   3.5232795e-02   2.7521538e-02   4.0413961e-02   3.7763967e-02   4.6209606e-02   3.4618074e-02   3.4536196e-02   3.5138807e-02   3.5481485e-02   3.1636396e-02   3.0717519e-02   3.1233157e-02   3.3217454e-02   2.7532683e-02   2.7749551e-02   3.1929155e-02   3.3555141e-02   2.7951091e-02   2.8516495e-02   2.6582004e-02   2.8085812e-02   2.8779274e-02   3.1914242e-02   2.9228173e-02   0.0000000e+00   2.8690849e-02   2.8831316e-02   2.8350977e-02   2.7148954e-02   3.3819342e-02   3.6573109e-02   3.0769675e-02   3.4956199e-02   3.0572018e-02   2.7280844e-02   3.5713645e-02   3.3293537e-02   3.4680023e-02   3.7521051e-02   3.6292873e-02   3.3779039e-02   2.8884599e-02   3.6165471e-02   2.8847032e-02   2.9237052e-02   2.9498923e-02   3.2842916e-02   2.7245192e-02   2.6586756e-02   2.5930929e-02   2.9863310e-02   2.5707453e-02   2.4664053e-02
   2.3574824e-02   2.6613168e-02   2.6046063e-02   2.6236157e-02   3.0395728e-02   3.1596875e-02   2.5240009e-02   2.4469055e-02   2.7223326e-02   2.8763959e-02   3.1449056e-02   2.9012800e-02   2.8232972e-02   2.7679242e-02   2.8815350e-02   2.5864961e-02   2.8959247e-02   2.6844335e-02   2.6371686e-02   2.8439598e-02   3.2261625e-02   3.3263751e-02   3.0730943e-02   2.8935386e-02   3.3967378e-02   3.2219960e-02   2.7228365e-02   2.7867254e-02   2.8919036e-02   2.8842491e-02   3.6411116e-02   2.8354010e-02   2.9750022e-02   3.0017819e-02   4.2051676e-02   5.2398059e-02   3.1043727e-02   3.4775198e-02   2.5980254e-02   3.3940939e-02   3.1795066e-02   3.6336102e-02   3.1463876e-02   3.0799262e-02   2.9966203e-02   3.2145081e-02   3.0120646e-02   2.8146086e-02   2.9386513e-02   2.9827726e-02   2.4939097e-02   2.6828163e-02   2.9928529e-02   2.8315285e-02   2.5896471e-02   2.6624863e-02   2.5056949e-02   2.7254521e-02   2.6669955e-02   2.7078395e-02   2.6258331e-02   2.8690849e-02   0.0000000e+00   2.5563526e-02   2.4866635e-02   2.4715117e-02   3.2140455e-02   3.4203333e-02   2.7800377e-02   3.2883906e-02   3.0142322e-02   2.4180052e-02   3.3540115e-02   3.2249495e-02   3.3129133e-02   3.4609074e-02   3.2780977e-02   3.3058825e-02   2.7525218e-02   3.5647133e-02   2.6872677e-02   2.4888656e-02   2.3896746e-02   2.7414051e-02   2.3278249e-02   2.4672057e-02   2.2352607e-02   2.6588770e-02   2.1283275e-02   2.2353234e-02
   2.6431439e-02   2.9277074e-02   2.8633988e-02   2.7165314e-02   2.7837657e-02   2.6924438e-02   2.5167150e-02   2.5078886e-02   2.8898818e-02   2.9979027e-02   3.2791166e-02   3.1909945e-02   2.9232712e-02   2.8592911e-02   2.9531888e-02   2.7047535e-02   2.9772921e-02   2.8434193e-02   3.0796516e-02   2.8561167e-02   3.4108483e-02   2.4052944e-02   3.1449118e-02   3.0188531e-02   3.3513966e-02   3.2131466e-02   2.7237807e-02   2.7566416e-02   2.7376820e-02   2.7417486e-02   3.0093393e-02   2.7181542e-02   2.8430805e-02   3.1110318e-02   4.2951055e-02   4.8198161e-02   2.8933458e-02   3.6868985e-02   2.6676393e-02   3.4015712e-02   3.2614551e-02   3.5417934e-02   3.3876492e-02   3.3110984e-02   3.0244370e-02   3.2378472e-02   2.7247164e-02   2.7971387e-02   2.7152405e-02   3.0330772e-02   2.5774761e-02   2.7229704e-02   2.9453355e-02   2.9603852e-02   2.8447422e-02   2.9053213e-02   2.6393547e-02   2.7918703e-02   2.6044160e-02   2.7322139e-02   2.4741583e-02   2.8831316e-02   2.5563526e-02   0.0000000e+00   2.7901723e-02   2.7227203e-02   3.4136485e-02   3.7576737e-02   3.0014665e-02   3.3682162e-02   2.7572074e-02   2.6419642e-02   3.4384287e-02   3.3961955e-02   3.2877368e-02   3.5378494e-02   3.1930623e-02   3.3462212e-02   3.1217598e-02   3.2364010e-02   2.8006140e-02   2.7708613e-02   2.7442467e-02   3.0224308e-02   2.3503376e-02   2.4643947e-02   2.4671990e-02   2.9355899e-02   2.3380801e-02   2.5766490e-02
   2.6009425e-02   2.7238103e-02   2.6174317e-02   2.6968007e-02   3.0996834e-02   3.0796182e-02   2.5050806e-02   2.6914579e-02   3.0674402e-02   2.9630281e-02   3.4279309e-02   3.2255881e-02   2.8274527e-02   3.0959624e-02   2.9431194e-02   2.6983486e-02   2.9422211e-02   2.9909907e-02   3.2456221e-02   3.0884606e-02   3.7973916e-02   2.9797262e-02   3.0878051e-02   3.0898728e-02   3.6049954e-02   3.2923314e-02   3.2285956e-02   3.2154997e-02   3.1506261e-02   3.0626204e-02   3.1318712e-02   3.0230931e-02   3.2542968e-02   3.5760674e-02   4.5321092e-02   5.0369949e-02   3.4505011e-02   3.6425017e-02   3.0682517e-02   3.2929247e-02   3.5650170e-02   3.7634095e-02   3.5136164e-02   3.6019734e-02   3.1515587e-02   3.4663824e-02   3.0759405e-02   2.8197385e-02   2.7371787e-02   3.1270639e-02   2.8119525e-02   2.9149462e-02   3.2953782e-02   2.9314516e-02   2.7712877e-02   2.8825011e-02   2.7506559e-02   3.3470915e-02   3.0229858e-02   3.0393472e-02   2.6587053e-02   2.8350977e-02   2.4866635e-02   2.7901723e-02   0.0000000e+00   2.9284710e-02   3.3292186e-02   3.8124750e-02   3.3049803e-02   3.7269723e-02   3.4323333e-02   2.7953819e-02   3.4048105e-02   3.2915404e-02   3.0567421e-02   4.0496756e-02   3.6544882e-02   3.7214119e-02   2.9772578e-02   3.6140464e-02   2.8443387e-02   2.9903164e-02   3.0682931e-02   3.5606935e-02   2.7876638e-02   2.6901516e-02   2.6029634e-02   3.2043737e-02   2.7368631e-02   2.6791715e-02
   2.6802461e-02   2.9119566e-02   2.8458881e-02   2.7090168e-02   3.1186747e-02   3.2136255e-02   2.4950932e-02   2.5410464e-02   2.8521906e-02   3.0510374e-02   3.3672797e-02   3.2451219e-02   3.0487704e-02   2.9666998e-02   2.8713263e-02   2.7460137e-02   3.0042605e-02   2.8606695e-02   3.1854201e-02   2.9729769e-02   3.3375009e-02   2.8263770e-02   3.0628137e-02   3.4039801e-02   3.5096958e-02   3.1874030e-02   3.1724893e-02   2.7619200e-02   3.0369094e-02   2.8846748e-02   3.0470261e-02   3.0272090e-02   3.4149754e-02   3.3468404e-02   4.4220064e-02   4.3062977e-02   3.0222434e-02   3.4071245e-02   2.9430559e-02   3.4618263e-02   3.6497698e-02   4.1466367e-02   3.2818282e-02   3.4545785e-02   2.8984903e-02   3.4183038e-02   3.1300994e-02   3.0106712e-02   2.9228253e-02   3.2248620e-02   2.7168443e-02   2.6390888e-02   3.2257175e-02   3.0952486e-02   2.7807334e-02   2.8083959e-02   2.5896442e-02   3.0188590e-02   2.8552604e-02   2.8462319e-02   2.5534134e-02   2.7148954e-02   2.4715117e-02   2.7227203e-02   2.9284710e-02   0.0000000e+00   3.3591115e-02   3.6482096e-02   3.2045641e-02   3.3217734e-02   3.2312793e-02   2.5936966e-02   3.3830957e-02   3.2005590e-02   2.9934235e-02   4.0023902e-02   3.4362843e-02   3.5848432e-02   2.8878145e-02   3.8788190e-02   2.8414189e-02   2.9940761e-02   2.7266956e-02   3.3704782e-02   2.6621759e-02   2.6179979e-02   2.6368307e-02   3.1674646e-02   2.4932118e-02   2.4971516e-02
   3.2676296e-02   3.5242004e-02   3.5229801e-02   3.4815742e-02   3.9684555e-02   3.7526671e-02   3.1122675e-02   3.2628147e-02   3.5967195e-02   3.6350270e-02   3.8146017e-02   3.6722697e-02   3.4810698e-02   3.4351282e-02   3.5423294e-02   3.3835780e-02   3.5925287e-02   3.3735358e-02   3.6218721e-02   3.5851612e-02   4.1531285e-02   3.3332344e-02   3.5639441e-02   3.6980319e-02   4.2974419e-02   3.6421837e-02   3.5143535e-02   3.6352858e-02   3.6472689e-02   3.4656854e-02   3.5063265e-02   3.5962347e-02   3.8511503e-02   3.8393605e-02   4.8264317e-02   4.4504385e-02   3.7381446e-02   3.9954732e-02   3.4464175e-02   4.1044848e-02   3.5561000e-02   4.9410828e-02   3.9414331e-02   3.9138997e-02   3.6604026e-02   3.8981955e-02   3.5475647e-02   3.4949131e-02   3.4499673e-02   3.8223110e-02   3.2775041e-02   3.2774009e-02   3.5980091e-02   3.3627671e-02   3.2220516e-02   3.4332503e-02   3.2014933e-02   3.5695909e-02   3.4836470e-02   3.3946444e-02   3.2210096e-02   3.3819342e-02   3.2140455e-02   3.4136485e-02   3.3292186e-02   3.3591115e-02   0.0000000e+00   4.2946719e-02   3.8048880e-02   3.9495322e-02   3.7091359e-02   3.2116086e-02   4.0616798e-02   3.6889035e-02   4.0483298e-02   4.0457596e-02   3.9172165e-02   4.0275384e-02   3.9798387e-02   3.8229534e-02   3.4533698e-02   3.5426419e-02   3.3662585e-02   3.7129837e-02   3.2518084e-02   3.2490067e-02   3.6043613e-02   3.6337534e-02   3.0444155e-02   3.0820648e-02
   3.6031159e-02   3.8188921e-02   3.9066489e-02   3.8502652e-02   4.2135416e-02   4.0990097e-02   3.6015933e-02   3.4907727e-02   3.8431130e-02   3.9472935e-02   4.1125538e-02   4.0682002e-02   3.8316523e-02   3.8056283e-02   3.7646221e-02   3.6635859e-02   3.7934656e-02   3.7517012e-02   3.8086295e-02   3.9943012e-02   4.2544181e-02   3.5062319e-02   4.0135884e-02   4.0884596e-02   4.4369218e-02   3.6813350e-02   3.6320204e-02   3.5862385e-02   3.6512034e-02   3.8996472e-02   4.1985450e-02   3.7252677e-02   4.0250415e-02   4.1099471e-02   4.9958398e-02   5.6606777e-02   4.3358421e-02   4.3198390e-02   3.6052329e-02   4.4249609e-02   3.6013330e-02   5.1030361e-02   4.1629935e-02   4.3155150e-02   4.2479596e-02   4.3085002e-02   3.9544722e-02   3.6970355e-02   3.6328704e-02   4.1497627e-02   3.6462540e-02   3.5817773e-02   4.1833433e-02   3.6803343e-02   3.3999482e-02   3.7061325e-02   3.4175478e-02   3.7612530e-02   3.6273080e-02   3.5394503e-02   3.4512221e-02   3.6573109e-02   3.4203333e-02   3.7576737e-02   3.8124750e-02   3.6482096e-02   4.2946719e-02   0.0000000e+00   3.9998680e-02   4.1893844e-02   3.7669806e-02   3.5129541e-02   4.0898368e-02   4.0826589e-02   3.8737911e-02   4.3255931e-02   4.2648802e-02   3.9537069e-02   3.7944676e-02   3.5369247e-02   3.4223248e-02   3.8295962e-02   3.7115723e-02   3.9481705e-02   3.4650214e-02   3.3471976e-02   3.3806873e-02   3.8645010e-02   3.3885448e-02   3.4803894e-02
   2.9605187e-02   2.9106981e-02   3.1118519e-02   2.9817246e-02   3.2389230e-02   3.2102592e-02   2.7676028e-02   2.7327433e-02   3.4201300e-02   2.9925290e-02   3.3456532e-02   3.4383825e-02   3.1136925e-02   3.1334381e-02   3.0871195e-02   2.9504845e-02   3.0651192e-02   2.8446469e-02   3.0448848e-02   2.9573699e-02   3.9680786e-02   3.0806681e-02   3.3195608e-02   3.2016119e-02   3.4441975e-02   3.1558216e-02   3.1044462e-02   2.7493944e-02   3.0473677e-02   3.0455593e-02   3.6010910e-02   3.2123799e-02   3.2259350e-02   3.1490280e-02   4.0438417e-02   4.8639033e-02   3.3080276e-02   3.7437497e-02   2.6923224e-02   3.3497786e-02   3.0086518e-02   4.0418791e-02   3.5415318e-02   3.0737252e-02   2.9964356e-02   3.4036628e-02   3.1039909e-02   2.9198526e-02   2.6216718e-02   3.0300599e-02   2.5327215e-02   2.7710929e-02   3.3793892e-02   3.2672603e-02   2.7036876e-02   2.9749242e-02   2.9606967e-02   2.9532466e-02   2.8524295e-02   3.0507133e-02   2.9632093e-02   3.0769675e-02   2.7800377e-02   3.0014665e-02   3.3049803e-02   3.2045641e-02   3.8048880e-02   3.9998680e-02   0.0000000e+00   3.5938677e-02   3.2830741e-02   3.0252850e-02   3.7979622e-02   3.2622871e-02   3.5056759e-02   3.3291504e-02   3.8081476e-02   3.6150176e-02   2.6959941e-02   3.1329433e-02   2.9848209e-02   3.2460140e-02   2.9847864e-02   3.5745593e-02   3.0018052e-02   3.0222338e-02   2.6750315e-02   3.0495609e-02   2.8224837e-02   2.7782845e-02
   3.3013113e-02   3.4375378e-02   3.2272365e-02   3.4301396e-02   3.9718277e-02   4.0226003e-02   3.5625616e-02   3.2627783e-02   3.7105022e-02   4.0200556e-02   4.1231318e-02   3.5034169e-02   3.8081167e-02   3.6334128e-02   3.3920856e-02   3.6483889e-02   3.7505448e-02   3.6531513e-02   3.7185165e-02   3.3037770e-02   3.8548598e-02   3.4634796e-02   3.5800949e-02   3.7491094e-02   4.2040214e-02   3.4200663e-02   3.3282982e-02   3.3795782e-02   3.4501360e-02   3.1991264e-02   3.9805838e-02   3.5900668e-02   3.8465872e-02   3.7938346e-02   4.5179585e-02   5.2639259e-02   3.7002559e-02   4.3593767e-02   3.5755999e-02   3.8168225e-02   3.6798544e-02   4.4955487e-02   4.4215600e-02   4.1778403e-02   4.0457704e-02   4.4968832e-02   3.9723302e-02   3.5829544e-02   3.2874083e-02   4.4819602e-02   3.2607425e-02   3.1738296e-02   3.7421636e-02   3.6318370e-02   3.0185719e-02   3.2232807e-02   3.4543675e-02   3.6187016e-02   3.4476416e-02   3.4837717e-02   3.2179568e-02   3.4956199e-02   3.2883906e-02   3.3682162e-02   3.7269723e-02   3.3217734e-02   3.9495322e-02   4.1893844e-02   3.5938677e-02   0.0000000e+00   3.7774268e-02   3.2576578e-02   3.8754252e-02   3.5233426e-02   3.7745340e-02   3.7972380e-02   4.0798528e-02   3.8668539e-02   3.0247762e-02   3.9317458e-02   3.4083601e-02   3.4184697e-02   3.2578143e-02   3.8841995e-02   3.4002776e-02   3.4103536e-02   3.1134512e-02   3.5730355e-02   3.1284646e-02   3.2997667e-02
   2.7280806e-02   2.9990390e-02   2.9997186e-02   3.0805474e-02   3.4518463e-02   3.4199315e-02   3.0820177e-02   2.5900323e-02   3.3940910e-02   3.3848509e-02   3.5283757e-02   3.4067073e-02   3.4455700e-02   3.4050487e-02   3.3319631e-02   3.1272651e-02   3.4278622e-02   3.6607530e-02   3.6033673e-02   3.0529951e-02   3.7074038e-02   3.1700751e-02   3.3786634e-02   3.7310264e-02   3.9733229e-02   3.3991799e-02   3.2872507e-02   3.2322459e-02   3.2597430e-02   3.1478387e-02   3.3349691e-02   3.2235325e-02   3.6583986e-02   3.4861898e-02   4.3646610e-02   5.5488610e-02   3.4807914e-02   3.8041074e-02   2.9461359e-02   3.3157181e-02   3.6095924e-02   4.6381882e-02   3.7502830e-02   3.5316413e-02   3.3198656e-02   3.6834890e-02   3.4063835e-02   3.2635618e-02   3.1806650e-02   3.5071067e-02   3.0081721e-02   2.8238034e-02   3.1881082e-02   3.3590792e-02   3.2452828e-02   3.1354157e-02   2.7175134e-02   2.8150726e-02   3.1538045e-02   3.4213574e-02   3.2155337e-02   3.0572018e-02   3.0142322e-02   2.7572074e-02   3.4323333e-02   3.2312793e-02   3.7091359e-02   3.7669806e-02   3.2830741e-02   3.7774268e-02   0.0000000e+00   3.0168389e-02   3.9647053e-02   3.5557378e-02   3.5076979e-02   3.3670520e-02   4.0079204e-02   3.7106989e-02   2.9505664e-02   3.9286673e-02   2.9478333e-02   2.8759147e-02   3.0536334e-02   3.2596546e-02   3.0074227e-02   2.6366034e-02   2.6527455e-02   3.1768603e-02   2.8369475e-02   2.7113065e-02
   2.2747994e-02   2.7362379e-02   2.5912115e-02   2.6034605e-02   3.0330660e-02   2.9736265e-02   2.5051331e-02   2.4138901e-02   2.7151651e-02   2.8950993e-02   3.2696766e-02   2.9473592e-02   2.9310464e-02   2.5860837e-02   2.9174799e-02   2.6044862e-02   3.1964607e-02   2.6237301e-02   2.8575829e-02   2.9406924e-02   3.4700179e-02   2.8074463e-02   3.1096539e-02   3.1907420e-02   3.1291663e-02   2.7407736e-02   2.7969645e-02   2.5558321e-02   2.8052729e-02   2.7052898e-02   2.9810635e-02   2.6653365e-02   3.1739033e-02   3.2980573e-02   4.0459813e-02   4.6206990e-02   3.2709129e-02   3.4613277e-02   2.7055976e-02   3.0165246e-02   3.4634711e-02   3.6610300e-02   3.3781040e-02   3.2456014e-02   3.0547482e-02   3.3905154e-02   2.8073647e-02   2.9877431e-02   2.7628972e-02   3.0294102e-02   2.4316197e-02   2.3714856e-02   3.1507951e-02   2.7181642e-02   2.5157710e-02   2.6703315e-02   2.4447359e-02   2.6190886e-02   2.7830094e-02   2.7496003e-02   2.6115906e-02   2.7280844e-02   2.4180052e-02   2.6419642e-02   2.7953819e-02   2.5936966e-02   3.2116086e-02   3.5129541e-02   3.0252850e-02   3.2576578e-02   3.0168389e-02   0.0000000e+00   3.2514414e-02   3.1141145e-02   3.3503285e-02   3.0613731e-02   3.4105512e-02   3.4377814e-02   2.6696918e-02   3.2365479e-02   2.5165306e-02   2.5121867e-02   2.7291120e-02   3.0917885e-02   2.5743688e-02   2.3735258e-02   2.2988837e-02   2.8216831e-02   2.1196212e-02   2.3028600e-02
   2.9060110e-02   3.2182787e-02   3.3481500e-02   3.1845375e-02   3.6359956e-02   3.7879115e-02   3.1311620e-02   3.0988501e-02   3.2783836e-02   3.4539493e-02   3.7090521e-02   3.7331636e-02   3.5284101e-02   3.4800740e-02   3.8399099e-02   3.0630601e-02   3.6221676e-02   3.4958862e-02   3.4788664e-02   3.5234974e-02   4.0792379e-02   4.0745563e-02   3.6211093e-02   3.7965295e-02   4.0976692e-02   3.5921972e-02   3.6275326e-02   3.3099498e-02   3.8047078e-02   3.4507707e-02   3.6894706e-02   3.5821674e-02   3.8821463e-02   3.7811324e-02   5.2194255e-02   4.2877500e-02   4.1029350e-02   4.2629788e-02   3.4244923e-02   3.6947536e-02   4.4194490e-02   3.9736183e-02   4.1985622e-02   4.1420399e-02   3.9685237e-02   4.4001825e-02   3.8221314e-02   3.9707135e-02   3.6657904e-02   3.9343350e-02   3.6694038e-02   3.6480276e-02   4.3616814e-02   3.7933014e-02   3.8128804e-02   3.5491200e-02   3.4116624e-02   3.9042108e-02   3.6518616e-02   3.7089825e-02   3.4122334e-02   3.5713645e-02   3.3540115e-02   3.4384287e-02   3.4048105e-02   3.3830957e-02   4.0616798e-02   4.0898368e-02   3.7979622e-02   3.8754252e-02   3.9647053e-02   3.2514414e-02   0.0000000e+00   4.0384261e-02   4.1742951e-02   3.9253079e-02   4.3504767e-02   3.7180726e-02   3.2021680e-02   3.6069831e-02   3.3409905e-02   3.5502629e-02   3.4497268e-02   3.8768896e-02   3.2640952e-02   3.1476578e-02   3.0828372e-02   3.1016522e-02   2.6966832e-02   3.0598027e-02
   3.0746145e-02   3.3615493e-02   3.4506649e-02   3.4230308e-02   3.3837246e-02   3.8163163e-02   3.1972774e-02   3.0038524e-02   3.4473531e-02   3.9534634e-02   3.9556582e-02   3.7680479e-02   3.6535969e-02   3.5472363e-02   3.7277842e-02   3.1226265e-02   3.4522026e-02   3.3983300e-02   3.4239317e-02   3.5074277e-02   3.5652562e-02   3.5774222e-02   3.4795796e-02   3.5079560e-02   4.0317766e-02   3.5819592e-02   3.2624700e-02   3.2339680e-02   3.2126939e-02   3.3848206e-02   3.7929724e-02   3.3290351e-02   3.5254937e-02   3.6793230e-02   4.6344737e-02   4.6037955e-02   3.4601792e-02   3.7613973e-02   3.3655729e-02   3.6293842e-02   4.2638757e-02   3.7729048e-02   3.7646306e-02   3.7776551e-02   3.7325469e-02   4.0907436e-02   3.6365769e-02   3.5919664e-02   3.6005390e-02   3.8721301e-02   3.5214706e-02   3.5467031e-02   3.5530462e-02   3.5690544e-02   3.3588418e-02   3.5061039e-02   3.4824949e-02   3.4303638e-02   3.4711967e-02   3.4540306e-02   3.2807724e-02   3.3293537e-02   3.2249495e-02   3.3961955e-02   3.2915404e-02   3.2005590e-02   3.6889035e-02   4.0826589e-02   3.2622871e-02   3.5233426e-02   3.5557378e-02   3.1141145e-02   4.0384261e-02   0.0000000e+00   3.5925264e-02   3.6143219e-02   3.8314802e-02   3.8912491e-02   3.5071400e-02   3.6480337e-02   3.3194553e-02   3.4947166e-02   3.3204841e-02   3.8906699e-02   3.0522475e-02   3.4339665e-02   3.3118146e-02   3.6823729e-02   3.0665661e-02   2.9920725e-02
   3.9059213e-02   4.1705836e-02   4.1914672e-02   4.1952136e-02   4.0227387e-02   4.6859866e-02   3.7493708e-02   3.7262716e-02   3.8306219e-02   4.2980392e-02   4.4163201e-02   4.1473278e-02   4.1405650e-02   4.0862492e-02   4.1509066e-02   3.9690304e-02   4.5246862e-02   3.9290253e-02   3.9146223e-02   4.4570793e-02   4.8830415e-02   4.1954404e-02   4.2151609e-02   4.1796595e-02   4.6740288e-02   4.4651651e-02   3.9292858e-02   3.8165403e-02   4.1486993e-02   4.4830279e-02   4.3286973e-02   4.1797136e-02   4.0181996e-02   4.0627548e-02   4.8354765e-02   5.4742312e-02   4.3875164e-02   4.6955939e-02   3.8111607e-02   4.3935249e-02   4.0345518e-02   4.8806716e-02   4.5946250e-02   4.2880413e-02   4.2921167e-02   4.2606918e-02   3.8333049e-02   3.8503689e-02   4.2213440e-02   4.0883739e-02   3.3874745e-02   3.1425893e-02   3.8868447e-02   3.3382654e-02   2.6498027e-02   2.9469349e-02   2.9599504e-02   3.3255721e-02   3.6073257e-02   3.2849162e-02   2.9284099e-02   3.4680023e-02   3.3129133e-02   3.2877368e-02   3.0567421e-02   2.9934235e-02   4.0483298e-02   3.8737911e-02   3.5056759e-02   3.7745340e-02   3.5076979e-02   3.3503285e-02   4.1742951e-02   3.5925264e-02   0.0000000e+00   4.3933884e-02   4.2322716e-02   3.9283068e-02   3.5068731e-02   4.0465543e-02   3.8614772e-02   4.2194554e-02   4.3841094e-02   4.7768197e-02   3.9909949e-02   4.1957540e-02   4.1509170e-02   4.1973780e-02   3.5694644e-02   4.0005113e-02
   3.8517062e-02   3.9506076e-02   3.3427113e-02   3.3638323e-02   4.1774172e-02   4.3259166e-02   3.8784449e-02   3.6488861e-02   4.3158075e-02   4.5833774e-02   4.1117255e-02   3.9497383e-02   4.2378601e-02   3.7549938e-02   3.4625610e-02   3.3384947e-02   3.7429736e-02   3.7755577e-02   3.8861777e-02   3.4658447e-02   3.9102442e-02   3.4377813e-02   3.9410442e-02   3.9666773e-02   4.3160122e-02   4.0757742e-02   3.2040794e-02   2.9286826e-02   3.2982890e-02   3.6060106e-02   3.9682218e-02   3.7482638e-02   3.6704887e-02   3.9099858e-02   4.6007771e-02   5.5167224e-02   3.7973806e-02   4.0279925e-02   3.8109055e-02   4.8597853e-02   4.4567752e-02   4.8482148e-02   4.4269120e-02   4.0822216e-02   4.0371640e-02   4.2731498e-02   3.8687129e-02   3.5289389e-02   3.9566961e-02   4.2074974e-02   3.2033605e-02   3.3170393e-02   4.2594085e-02   4.0296250e-02   3.4648519e-02   3.8342632e-02   4.1428337e-02   3.8882004e-02   3.8150305e-02   4.0177525e-02   3.7615567e-02   3.7521051e-02   3.4609074e-02   3.5378494e-02   4.0496756e-02   4.0023902e-02   4.0457596e-02   4.3255931e-02   3.3291504e-02   3.7972380e-02   3.3670520e-02   3.0613731e-02   3.9253079e-02   3.6143219e-02   4.3933884e-02   0.0000000e+00   3.8724785e-02   4.2458765e-02   3.1800027e-02   3.8200391e-02   3.5754163e-02   3.4922400e-02   3.4429685e-02   3.8601561e-02   3.4675294e-02   3.7688546e-02   3.2907659e-02   4.3309944e-02   3.6654535e-02   3.6286696e-02
   3.4511667e-02   3.7734135e-02   3.6538701e-02   3.2774537e-02   3.3040614e-02   3.5718121e-02   3.0099145e-02   3.2851037e-02   3.7713893e-02   3.9343880e-02   4.1788606e-02   4.0076876e-02   3.5514181e-02   3.4211466e-02   3.5852063e-02   3.3495744e-02   3.7451783e-02   3.6170974e-02   3.8063608e-02   3.7988993e-02   4.1778124e-02   3.5755979e-02   3.7050792e-02   3.7579798e-02   4.1123707e-02   3.7826552e-02   3.3362970e-02   3.4453177e-02   3.6696992e-02   3.5143311e-02   3.7694177e-02   3.6123684e-02   3.7711470e-02   4.0009342e-02   4.3613416e-02   4.3979992e-02   3.6527070e-02   4.0766012e-02   3.2707932e-02   4.1184498e-02   4.3968994e-02   4.0258685e-02   4.2352313e-02   3.7876333e-02   3.6442602e-02   3.7669372e-02   3.6880496e-02   3.6962806e-02   3.4239315e-02   4.4037868e-02   3.2362958e-02   3.2850007e-02   3.9940333e-02   3.6740199e-02   3.3730620e-02   3.2455497e-02   3.2815584e-02   3.5227171e-02   3.5300301e-02   3.6091650e-02   3.3628369e-02   3.6292873e-02   3.2780977e-02   3.1930623e-02   3.6544882e-02   3.4362843e-02   3.9172165e-02   4.2648802e-02   3.8081476e-02   4.0798528e-02   4.0079204e-02   3.4105512e-02   4.3504767e-02   3.8314802e-02   4.2322716e-02   3.8724785e-02   0.0000000e+00   4.0826365e-02   3.6483730e-02   4.3614894e-02   3.4468042e-02   3.4356410e-02   3.5549357e-02   3.7138865e-02   3.2352895e-02   3.2782349e-02   2.7619909e-02   3.4846014e-02   3.2864865e-02   3.3120145e-02
   3.3283274e-02   3.3426591e-02   3.2848210e-02   3.5117627e-02   3.4861716e-02   3.7543353e-02   3.1965282e-02   3.1709599e-02   3.4594205e-02   3.5585792e-02   4.0198054e-02   3.5458068e-02   3.4475029e-02   3.4696564e-02   3.6488647e-02   3.3840771e-02   3.8083643e-02   3.4055450e-02   3.6104423e-02   3.3828247e-02   4.5100528e-02   3.8717717e-02   3.9003711e-02   3.8538451e-02   4.1153444e-02   3.6250976e-02   3.3919491e-02   3.1770634e-02   3.4740816e-02   3.3250160e-02   3.6243521e-02   3.5137766e-02   3.8575263e-02   3.9814566e-02   4.3220157e-02   4.6198366e-02   3.6047258e-02   3.9107371e-02   3.3659573e-02   3.7559581e-02   4.1097326e-02   5.0902542e-02   4.1814129e-02   4.1110114e-02   3.9210527e-02   4.1167658e-02   3.6501479e-02   3.4773696e-02   3.5261280e-02   3.8635852e-02   3.3042995e-02   3.3986554e-02   3.9437614e-02   3.6189071e-02   3.3205500e-02   3.4078075e-02   3.1020826e-02   3.4216930e-02   3.4885634e-02   3.2101052e-02   3.3634052e-02   3.3779039e-02   3.3058825e-02   3.3462212e-02   3.7214119e-02   3.5848432e-02   4.0275384e-02   3.9537069e-02   3.6150176e-02   3.8668539e-02   3.7106989e-02   3.4377814e-02   3.7180726e-02   3.8912491e-02   3.9283068e-02   4.2458765e-02   4.0826365e-02   0.0000000e+00   3.4334013e-02   3.6306286e-02   3.1858286e-02   3.4543067e-02   3.5240659e-02   3.5893989e-02   3.0948130e-02   3.2946807e-02   3.1894418e-02   3.4661972e-02   3.0127476e-02   2.9981572e-02
   3.0072851e-02   3.3977579e-02   3.7519464e-02   3.3918090e-02   3.2155675e-02   3.5922905e-02   2.8291186e-02   2.6894047e-02   3.3603614e-02   3.2735940e-02   3.5732090e-02   3.3720950e-02   3.1924813e-02   3.1544269e-02   3.2061963e-02   2.8617664e-02   3.0432450e-02   3.0835257e-02   3.0815566e-02   3.0165078e-02   4.4341221e-02   3.4925123e-02   2.5849711e-02   3.1493256e-02   3.6294113e-02   3.2030679e-02   3.2562507e-02   2.8793224e-02   2.9054919e-02   2.9492382e-02   3.4405410e-02   2.6399129e-02   3.0308682e-02   3.1323247e-02   3.7608379e-02   3.8283483e-02   3.4928103e-02   3.5535975e-02   2.5306132e-02   3.2140811e-02   3.8255699e-02   4.0065625e-02   3.8814074e-02   3.6026048e-02   3.6196758e-02   3.8485200e-02   3.9220631e-02   3.6870403e-02   3.5701043e-02   3.4207378e-02   2.8806611e-02   3.1363799e-02   3.5490609e-02   3.3282825e-02   3.0647951e-02   3.1083208e-02   2.9416344e-02   3.1941160e-02   3.2904361e-02   2.9532797e-02   2.4890214e-02   2.8884599e-02   2.7525218e-02   3.1217598e-02   2.9772578e-02   2.8878145e-02   3.9798387e-02   3.7944676e-02   2.6959941e-02   3.0247762e-02   2.9505664e-02   2.6696918e-02   3.2021680e-02   3.5071400e-02   3.5068731e-02   3.1800027e-02   3.6483730e-02   3.4334013e-02   0.0000000e+00   3.2215920e-02   2.8484736e-02   3.2332897e-02   2.6515609e-02   3.2202772e-02   2.9559454e-02   2.9659906e-02   3.1049713e-02   2.8371908e-02   2.8850301e-02   3.0087193e-02
   2.7608571e-02   2.4749619e-02   2.6147305e-02   2.8842529e-02   3.0107529e-02   3.3996041e-02   2.4683910e-02   2.6104802e-02   2.6751685e-02   3.1015919e-02   3.1101996e-02   3.4436186e-02   3.5571935e-02   3.3630224e-02   3.4551322e-02   3.2572064e-02   3.3426818e-02   3.6369046e-02   3.1993906e-02   3.4958691e-02   4.1378134e-02   3.2995909e-02   3.5136116e-02   3.1823608e-02   3.9931696e-02   3.3599031e-02   3.0525775e-02   3.3570211e-02   3.2355012e-02   2.6955758e-02   2.9740417e-02   3.3731875e-02   3.0641711e-02   3.6354950e-02   4.2477690e-02   2.4928279e-02   3.1492282e-02   3.8377155e-02   2.6438779e-02   3.4525137e-02   3.7087486e-02   4.1702144e-02   3.6827006e-02   3.1825532e-02   3.3824427e-02   3.6616579e-02   3.0041747e-02   2.8995327e-02   3.1598862e-02   3.7730751e-02   2.6510399e-02   3.3198451e-02   3.9425625e-02   3.4147636e-02   3.2359443e-02   3.0960872e-02   3.2166945e-02   3.7098271e-02   3.5330948e-02   3.8291169e-02   3.0869157e-02   3.6165471e-02   3.5647133e-02   3.2364010e-02   3.6140464e-02   3.8788190e-02   3.8229534e-02   3.5369247e-02   3.1329433e-02   3.9317458e-02   3.9286673e-02   3.2365479e-02   3.6069831e-02   3.6480337e-02   4.0465543e-02   3.8200391e-02   4.3614894e-02   3.6306286e-02   3.2215920e-02   0.0000000e+00   3.0626088e-02   3.1686634e-02   2.9146234e-02   2.9582929e-02   2.8451486e-02   3.0420871e-02   2.7088440e-02   2.7649016e-02   2.6729796e-02   2.3121852e-02
   2.4708717e-02   2.8186516e-02   2.7133824e-02   2.6164884e-02   3.0256957e-02   3.1106667e-02   2.6361167e-02   2.6615966e-02   3.1077625e-02   3.0005212e-02   3.2595859e-02   3.2907281e-02   3.1485773e-02   2.7654510e-02   2.9320760e-02   2.8358725e-02   3.0857888e-02   2.9746686e-02   3.1673849e-02   3.0252017e-02   4.1743172e-02   2.9849049e-02   3.0702621e-02   2.9437905e-02   3.7768149e-02   3.2815279e-02   2.9291756e-02   2.8660344e-02   3.1306495e-02   2.9550923e-02   3.4190496e-02   3.1888063e-02   3.2881709e-02   3.2282504e-02   3.8586765e-02   4.7146664e-02   3.5603163e-02   3.6465400e-02   2.8208371e-02   3.4693239e-02   4.0838773e-02   3.5823102e-02   3.5525382e-02   3.3893110e-02   3.5221812e-02   3.8308097e-02   3.1900372e-02   3.1451529e-02   2.9070400e-02   3.4404751e-02   2.6122625e-02   2.7013492e-02   3.4186265e-02   2.9784480e-02   2.7723648e-02   2.9239908e-02   2.8181665e-02   3.0210533e-02   2.8628115e-02   2.9245320e-02   2.6730741e-02   2.8847032e-02   2.6872677e-02   2.8006140e-02   2.8443387e-02   2.8414189e-02   3.4533698e-02   3.4223248e-02   2.9848209e-02   3.4083601e-02   2.9478333e-02   2.5165306e-02   3.3409905e-02   3.3194553e-02   3.8614772e-02   3.5754163e-02   3.4468042e-02   3.1858286e-02   2.8484736e-02   3.0626088e-02   0.0000000e+00   2.8472209e-02   2.7988008e-02   2.9130484e-02   2.7192098e-02   2.7596524e-02   2.8314584e-02   2.6652067e-02   2.5714631e-02   2.4893781e-02
   2.6338241e-02   2.8587284e-02   2.7643829e-02   2.8498192e-02   2.9806331e-02   3.0319029e-02   2.5320491e-02   2.5109885e-02   3.2042697e-02   3.1262747e-02   3.2170968e-02   3.3948335e-02   3.0467100e-02   2.9094821e-02   2.9990956e-02   2.7338232e-02   3.0753905e-02   2.9494402e-02   3.2257330e-02   3.1136977e-02   4.0295972e-02   3.0608882e-02   3.0817390e-02   3.1260776e-02   3.8659062e-02   3.1142879e-02   2.9302711e-02   2.6954512e-02   2.9784016e-02   2.8083660e-02   3.3460500e-02   3.1185035e-02   3.3386666e-02   3.2156545e-02   3.9180838e-02   3.5043410e-02   3.4254165e-02   3.4330964e-02   2.8259497e-02   3.3070309e-02   4.0356283e-02   3.3935487e-02   3.3587629e-02   3.3826836e-02   3.2387120e-02   3.4835516e-02   2.9892791e-02   2.9972990e-02   2.8180122e-02   3.0205900e-02   2.4893499e-02   2.6605163e-02   3.2956668e-02   2.9551153e-02   2.9745175e-02   3.0656821e-02   2.8455927e-02   2.9271083e-02   2.9540869e-02   2.8232175e-02   2.7329460e-02   2.9237052e-02   2.4888656e-02   2.7708613e-02   2.9903164e-02   2.9940761e-02   3.5426419e-02   3.8295962e-02   3.2460140e-02   3.4184697e-02   2.8759147e-02   2.5121867e-02   3.5502629e-02   3.4947166e-02   4.2194554e-02   3.4922400e-02   3.4356410e-02   3.4543067e-02   3.2332897e-02   3.1686634e-02   2.8472209e-02   0.0000000e+00   3.0450128e-02   3.3089444e-02   2.6266299e-02   2.6345154e-02   2.5740223e-02   2.7780945e-02   2.3124023e-02   2.5845451e-02
   2.7496797e-02   2.8757014e-02   2.9219779e-02   2.9641047e-02   3.1258065e-02   3.2026567e-02   2.7073469e-02   2.5747192e-02   2.9786298e-02   3.3338915e-02   3.6624265e-02   3.2243248e-02   3.0197390e-02   2.8330988e-02   2.9475505e-02   2.7687771e-02   3.2171461e-02   3.0846688e-02   3.2607114e-02   3.2131194e-02   3.9798765e-02   2.9761349e-02   3.0662780e-02   3.1891034e-02   3.6609584e-02   3.2012286e-02   2.8364428e-02   2.8275714e-02   2.7646415e-02   2.8151606e-02   3.2134334e-02   3.0786972e-02   3.1278615e-02   3.1778793e-02   3.7700777e-02   3.8059875e-02   3.3635875e-02   3.1714169e-02   2.7873657e-02   3.1807151e-02   3.6735173e-02   3.3758831e-02   3.3853322e-02   3.4362419e-02   3.2377236e-02   3.2924195e-02   2.9572704e-02   2.9748393e-02   2.8001465e-02   2.9921391e-02   2.7134611e-02   2.8114576e-02   3.6614579e-02   2.9801670e-02   2.6261584e-02   2.7111084e-02   2.7212886e-02   2.9358413e-02   2.9757085e-02   2.7042328e-02   2.7174062e-02   2.9498923e-02   2.3896746e-02   2.7442467e-02   3.0682931e-02   2.7266956e-02   3.3662585e-02   3.7115723e-02   2.9847864e-02   3.2578143e-02   3.0536334e-02   2.7291120e-02   3.4497268e-02   3.3204841e-02   4.3841094e-02   3.4429685e-02   3.5549357e-02   3.5240659e-02   2.6515609e-02   2.9146234e-02   2.7988008e-02   3.0450128e-02   0.0000000e+00   2.9862676e-02   2.5583623e-02   2.6630581e-02   2.7420891e-02   2.8324306e-02   2.4983048e-02   2.8926816e-02
   2.5329647e-02   2.8685109e-02   3.0331668e-02   3.0620650e-02   3.1261007e-02   3.3864691e-02   2.8417664e-02   3.0285498e-02   3.3470030e-02   3.3481864e-02   3.5501536e-02   3.5668679e-02   3.2235763e-02   2.8270333e-02   3.1035749e-02   2.9289410e-02   3.1457512e-02   3.2996876e-02   3.4587620e-02   3.0491048e-02   3.7480132e-02   3.0798875e-02   3.1433092e-02   3.0849030e-02   3.4687089e-02   3.5252141e-02   2.9790238e-02   2.9101709e-02   3.2978158e-02   3.0879182e-02   3.3977770e-02   3.3688092e-02   3.3712073e-02   3.3827866e-02   4.0339029e-02   4.5913609e-02   3.5398732e-02   3.4350435e-02   2.5909353e-02   3.4912561e-02   3.8539561e-02   3.7061443e-02   3.3495989e-02   3.6416637e-02   3.7968356e-02   4.3248675e-02   3.2556156e-02   3.2232650e-02   3.1881874e-02   3.3578944e-02   2.7384177e-02   2.5784399e-02   3.5479599e-02   3.7566436e-02   3.2721745e-02   2.8678238e-02   3.0153840e-02   3.4241307e-02   3.0967187e-02   2.8415016e-02   2.9772880e-02   3.2842916e-02   2.7414051e-02   3.0224308e-02   3.5606935e-02   3.3704782e-02   3.7129837e-02   3.9481705e-02   3.5745593e-02   3.8841995e-02   3.2596546e-02   3.0917885e-02   3.8768896e-02   3.8906699e-02   4.7768197e-02   3.8601561e-02   3.7138865e-02   3.5893989e-02   3.2202772e-02   2.9582929e-02   2.9130484e-02   3.3089444e-02   2.9862676e-02   0.0000000e+00   2.7024990e-02   2.8173201e-02   2.6843074e-02   2.8962275e-02   2.3165454e-02   2.6698006e-02
   2.5104958e-02   2.6385677e-02   2.7233436e-02   2.6615219e-02   2.7961347e-02   3.0739141e-02   2.3835876e-02   2.4244228e-02   3.0200751e-02   2.8993763e-02   3.0769940e-02   2.9709096e-02   2.8122491e-02   2.7353222e-02   2.8196673e-02   2.6128869e-02   2.7596101e-02   2.7765019e-02   2.9733122e-02   2.8897045e-02   3.4778418e-02   2.9419657e-02   2.8877821e-02   2.9445301e-02   3.3254860e-02   3.0119546e-02   2.8448803e-02   2.6056132e-02   2.7113853e-02   2.6661124e-02   3.0855909e-02   2.9602849e-02   3.0529775e-02   3.1116103e-02   3.4766856e-02   3.8317014e-02   3.2980160e-02   3.3468486e-02   2.6647713e-02   3.1732877e-02   3.4327740e-02   3.4946563e-02   3.2144138e-02   3.2843459e-02   3.0402224e-02   3.2198328e-02   2.7355047e-02   2.6584443e-02   2.6722818e-02   2.8022872e-02   2.4414589e-02   2.4692325e-02   2.9789602e-02   3.0341724e-02   2.4613490e-02   2.6775374e-02   2.4902267e-02   2.7579521e-02   2.6581973e-02   2.7290947e-02   2.5304067e-02   2.7245192e-02   2.3278249e-02   2.3503376e-02   2.7876638e-02   2.6621759e-02   3.2518084e-02   3.4650214e-02   3.0018052e-02   3.4002776e-02   3.0074227e-02   2.5743688e-02   3.2640952e-02   3.0522475e-02   3.9909949e-02   3.4675294e-02   3.2352895e-02   3.0948130e-02   2.9559454e-02   2.8451486e-02   2.7192098e-02   2.6266299e-02   2.5583623e-02   2.7024990e-02   0.0000000e+00   2.4727119e-02   2.3059199e-02   2.5526163e-02   2.3927296e-02   2.5347643e-02
   2.5888315e-02   2.6853968e-02   2.6295077e-02   2.7674524e-02   3.1192638e-02   2.9334218e-02   2.3570524e-02   2.4248095e-02   2.7505764e-02   2.9634056e-02   3.0244092e-02   2.8461717e-02   2.8698750e-02   2.7366126e-02   2.9065414e-02   2.5664916e-02   2.9575976e-02   2.6988375e-02   2.8028164e-02   2.8849351e-02   3.3545022e-02   3.0402595e-02   2.8291097e-02   2.7174073e-02   3.1935247e-02   2.7159571e-02   2.8497318e-02   2.6487488e-02   2.8293886e-02   2.7435884e-02   3.2887119e-02   2.9347403e-02   3.0223721e-02   3.0827801e-02   3.6098403e-02   4.7186373e-02   2.9800613e-02   3.3451971e-02   2.6077350e-02   3.2749207e-02   3.0510061e-02   3.5986529e-02   3.1876264e-02   3.0115623e-02   2.8542242e-02   3.2717244e-02   2.6053615e-02   2.5884262e-02   2.6666672e-02   2.8820053e-02   2.4907217e-02   2.6276002e-02   2.9360548e-02   2.6386401e-02   2.3485705e-02   2.6621085e-02   2.3813545e-02   2.6127294e-02   2.6765950e-02   2.7309182e-02   2.4110001e-02   2.6586756e-02   2.4672057e-02   2.4643947e-02   2.6901516e-02   2.6179979e-02   3.2490067e-02   3.3471976e-02   3.0222338e-02   3.4103536e-02   2.6366034e-02   2.3735258e-02   3.1476578e-02   3.4339665e-02   4.1957540e-02   3.7688546e-02   3.2782349e-02   3.2946807e-02   2.9659906e-02   3.0420871e-02   2.7596524e-02   2.6345154e-02   2.6630581e-02   2.8173201e-02   2.4727119e-02   0.0000000e+00   2.3656213e-02   2.6041142e-02   2.4380133e-02   2.4331569e-02
   2.5237313e-02   2.6916179e-02   2.5911868e-02   2.7106079e-02   3.3288318e-02   2.9945910e-02   2.2524439e-02   2.5575368e-02   2.8080969e-02   2.5816828e-02   3.1000294e-02   2.8238474e-02   2.7682194e-02   2.7484943e-02   3.1796984e-02   2.5561818e-02   2.9724095e-02   2.7813617e-02   2.8402048e-02   2.5815890e-02   3.3456980e-02   2.8846418e-02   2.8470366e-02   2.7428295e-02   3.6041683e-02   2.9845143e-02   3.0585800e-02   2.8548863e-02   2.9558473e-02   2.6940992e-02   3.4163481e-02   2.7763798e-02   3.0253580e-02   3.1018599e-02   3.4939779e-02   4.0861492e-02   2.8497319e-02   3.3945438e-02   2.6858701e-02   2.8887575e-02   3.3183195e-02   3.5577429e-02   3.4937715e-02   3.2674176e-02   2.8418328e-02   3.4874670e-02   2.8281269e-02   2.8313740e-02   2.7045767e-02   3.1338186e-02   2.6103345e-02   2.5914249e-02   3.1284928e-02   2.7386341e-02   2.4146703e-02   2.7987751e-02   2.5107031e-02   2.6022501e-02   2.4296811e-02   2.3974480e-02   2.3617973e-02   2.5930929e-02   2.2352607e-02   2.4671990e-02   2.6029634e-02   2.6368307e-02   3.6043613e-02   3.3806873e-02   2.6750315e-02   3.1134512e-02   2.6527455e-02   2.2988837e-02   3.0828372e-02   3.3118146e-02   4.1509170e-02   3.2907659e-02   2.7619909e-02   3.1894418e-02   3.1049713e-02   2.7088440e-02   2.8314584e-02   2.5740223e-02   2.7420891e-02   2.6843074e-02   2.3059199e-02   2.3656213e-02   0.0000000e+00   2.4694924e-02   2.2407297e-02   2.2262305e-02
   2.5263082e-02   2.8036634e-02   2.8301513e-02   2.8747489e-02   3.0263379e-02   3.0841133e-02   2.6369604e-02   2.4248625e-02   2.8060382e-02   2.9389273e-02   3.1459155e-02   3.0980935e-02   2.8360140e-02   2.7842777e-02   3.1780514e-02   2.7416491e-02   2.7065855e-02   3.0745064e-02   2.9607094e-02   3.2018610e-02   3.9751826e-02   2.8002559e-02   3.0239217e-02   3.1221265e-02   3.8570823e-02   2.9106462e-02   2.7539234e-02   2.7281282e-02   2.7700353e-02   3.0444564e-02   3.3135714e-02   3.0912284e-02   3.4130559e-02   3.2581135e-02   3.6024351e-02   4.5206560e-02   3.1383844e-02   3.9453067e-02   2.9165824e-02   3.3976600e-02   3.5216426e-02   4.2357871e-02   3.4862300e-02   3.3074031e-02   3.0044690e-02   3.5556834e-02   2.9960155e-02   2.9857806e-02   2.8103720e-02   3.5386390e-02   2.8191816e-02   2.7895235e-02   3.5042022e-02   2.6071452e-02   2.8243635e-02   2.9282334e-02   2.7213225e-02   2.8405942e-02   3.0561340e-02   3.1546768e-02   2.7844887e-02   2.9863310e-02   2.6588770e-02   2.9355899e-02   3.2043737e-02   3.1674646e-02   3.6337534e-02   3.8645010e-02   3.0495609e-02   3.5730355e-02   3.1768603e-02   2.8216831e-02   3.1016522e-02   3.6823729e-02   4.1973780e-02   4.3309944e-02   3.4846014e-02   3.4661972e-02   2.8371908e-02   2.7649016e-02   2.6652067e-02   2.7780945e-02   2.8324306e-02   2.8962275e-02   2.5526163e-02   2.6041142e-02   2.4694924e-02   0.0000000e+00   2.3393777e-02   2.4132721e-02
   2.3133956e-02   2.6002915e-02   2.4012877e-02   2.4110196e-02   2.6275056e-02   2.6997792e-02   2.3918831e-02   2.3232764e-02   2.6888408e-02   2.9458762e-02   3.0193166e-02   2.8427481e-02   2.5972576e-02   2.4904682e-02   2.5909873e-02   2.6068705e-02   2.6801655e-02   2.6394220e-02   2.7645065e-02   2.6358109e-02   3.5518788e-02   3.1963759e-02   2.7894494e-02   2.7026218e-02   3.2177877e-02   2.5911517e-02   2.7502075e-02   2.1035263e-02   2.5449315e-02   2.7070887e-02   2.9320864e-02   2.8271899e-02   2.8866188e-02   3.1480491e-02   3.3155887e-02   4.0017926e-02   2.8452666e-02   3.4182588e-02   2.4817486e-02   2.7827782e-02   2.7075252e-02   3.5484558e-02   3.3877863e-02   3.0939591e-02   3.2141800e-02   3.2764847e-02   2.7795919e-02   2.5661990e-02   2.7850610e-02   2.7854953e-02   2.4220047e-02   2.3189689e-02   3.1748519e-02   2.4325569e-02   2.3793107e-02   2.5718206e-02   2.4171166e-02   2.4634295e-02   2.6145975e-02   2.8810422e-02   2.3955859e-02   2.5707453e-02   2.1283275e-02   2.3380801e-02   2.7368631e-02   2.4932118e-02   3.0444155e-02   3.3885448e-02   2.8224837e-02   3.1284646e-02   2.8369475e-02   2.1196212e-02   2.6966832e-02   3.0665661e-02   3.5694644e-02   3.6654535e-02   3.2864865e-02   3.0127476e-02   2.8850301e-02   2.6729796e-02   2.5714631e-02   2.3124023e-02   2.4983048e-02   2.3165454e-02   2.3927296e-02   2.4380133e-02   2.2407297e-02   2.3393777e-02   0.0000000e+00   2.0831983e-02
   2.3039469e-02   2.6358553e-02   2.5952959e-02   2.5820596e-02   2.9943301e-02   2.9917145e-02   2.3608431e-02   2.2814894e-02   2.6390289e-02   2.8345280e-02   3.0832942e-02   2.9787289e-02   2.8006146e-02   2.4009316e-02   2.6144938e-02   2.4684904e-02   2.6629216e-02   2.7104839e-02   2.7453360e-02   2.6289973e-02   3.2104368e-02   2.6240333e-02   2.6819887e-02   2.6344285e-02   3.1443017e-02   2.7250287e-02   2.6706026e-02   2.5042025e-02   2.5794344e-02   2.6772553e-02   3.0173346e-02   2.9584009e-02   2.8907795e-02   3.0817735e-02   3.3723987e-02   3.7266677e-02   2.9836401e-02   3.3066579e-02   2.7223285e-02   2.9381749e-02   3.3093634e-02   3.2480676e-02   3.2418452e-02   3.0457375e-02   3.2753841e-02   3.2468441e-02   2.6557675e-02   2.6893638e-02   2.6919425e-02   2.9657717e-02   2.4235515e-02   2.5800062e-02   2.9488684e-02   2.3894694e-02   2.3276506e-02   2.4991973e-02   2.5350767e-02   2.5619734e-02   2.4196059e-02   2.7030490e-02   2.3673071e-02   2.4664053e-02   2.2353234e-02   2.5766490e-02   2.6791715e-02   2.4971516e-02   3.0820648e-02   3.4803894e-02   2.7782845e-02   3.2997667e-02   2.7113065e-02   2.3028600e-02   3.0598027e-02   2.9920725e-02   4.0005113e-02   3.6286696e-02   3.3120145e-02   2.9981572e-02   3.0087193e-02   2.3121852e-02   2.4893781e-02   2.5845451e-02   2.8926816e-02   2.6698006e-02   2.5347643e-02   2.4331569e-02   2.2262305e-02   2.4132721e-02   2.0831983e-02   0.0000000e+00
