# Supplementary material for: Autistic traits and individual brain differences: functional network efficiency reflects attentional and social impairments, structural nodal efficiencies index systemising and theory-of-mind skills
Source: Mol Autism. 2021 Jan 21;12:3. doi: 10.1186/s13229-020-00377-8 (PMC7818759; doi:10.1186/s13229-020-00377-8)
Supplement: Supplementary file 8 — Additional file 8. Connectivity matrices. Connection matrices and functional correlation matrices for each subject, as floating-point values in ASCII text format, and MATLAB code for producing these. [file 13229_2020_377_MOESM8_ESM.zip › Paul_Arora_et_al_data/Physiological/BBC/DTI_rsfMRI_ConnectivityMatrices/connectivity_matrices/Netmat_rsfMRI_aal90_subj30.txt]

   0.0000000e+00   6.1389445e-02   7.0831716e-02  -1.4006299e-02   1.2840855e-02   2.7670873e-02   1.0608601e-01  -2.5180867e-02  -3.0112141e-02  -2.4099314e-02   1.6310317e-01   5.7950688e-02   8.3182012e-02   5.4007173e-02   6.5644689e-02   1.1720071e-02   3.7817913e-02  -2.9230091e-02   6.9926965e-02  -2.1817165e-02   2.3713905e-03  -1.1163318e-02   4.4788282e-02  -7.0895381e-02   3.4494187e-02   4.5762289e-03  -4.3833506e-02  -2.2221279e-02  -4.5694252e-02  -5.9675941e-02   1.1192809e-01  -6.9104513e-02   1.5386160e-02  -2.7704530e-02  -5.5368194e-02  -6.4112892e-02  -3.1510949e-02  -8.3674555e-03  -1.1239396e-02  -2.5761024e-02  -1.0995053e-02   1.0024002e-02  -2.1806058e-02  -6.7175569e-02   5.3767054e-02  -3.9811965e-03   5.6358469e-02  -4.9971545e-03  -7.7934356e-03  -8.1441907e-02   2.0187120e-02   2.1002420e-02  -3.4352266e-02   2.1595113e-03   4.1184820e-02  -1.7748892e-02   8.4555102e-02   2.0589973e-02  -1.0856005e-02   4.8043589e-02  -4.8092333e-03  -3.6103556e-02   6.4884905e-02   3.5300058e-02   5.4189055e-02  -1.3203630e-02  -2.6608485e-02   1.6465377e-03  -1.3639031e-02  -8.8092893e-03  -5.8347062e-03  -4.7511920e-03  -3.6058842e-02   9.4887919e-03   5.4183220e-02  -1.3147680e-02   2.6760493e-02   5.5157929e-02   1.3048210e-02  -2.4533649e-02   4.3125518e-03  -2.1210829e-02   7.0390323e-02  -4.9837858e-02   6.5769924e-02  -1.0430867e-02  -1.3026762e-02  -4.4836118e-03   4.5373726e-02   3.3813337e-02
   6.1389445e-02   0.0000000e+00  -7.0658900e-02  -2.9434001e-02  -1.1902002e-01   3.2349293e-02  -4.7644298e-02   9.9619618e-03  -2.6359789e-02   3.7702239e-03   5.3034697e-03   8.7119129e-02   9.3522605e-03  -1.3398994e-02   3.2449474e-02   7.0720403e-03   2.0480253e-02   6.0670523e-02  -5.2209401e-02  -1.4213210e-02   2.1793020e-02   4.8854581e-02  -1.4960453e-02  -2.8258175e-02  -9.1608235e-02   2.1077512e-02  -4.0876955e-03   2.7436852e-02   1.1094743e-03  -1.3783187e-02   1.2467839e-01   4.2096486e-02   2.5839844e-02  -1.2278054e-02  -3.1811955e-02   7.4289627e-03  -2.1492072e-03  -2.2876591e-02   1.2368240e-02  -3.5580436e-02  -2.4640817e-02   1.9563967e-02   8.9165160e-03  -4.1391913e-03  -2.5669123e-02  -1.9722149e-02   5.2682097e-02   3.7993108e-02   3.9878184e-02  -4.5656273e-02   7.2264495e-02  -4.7565043e-03  -1.2184716e-02   6.0127277e-03  -2.8062024e-02  -4.3564721e-02   4.6171946e-02   6.8953294e-02   1.3434808e-02   3.3034762e-02   1.2661747e-02   5.9849459e-02  -2.6041086e-02   4.8095153e-02  -1.0083034e-01  -5.5873897e-02   2.0060492e-03  -1.8833472e-02  -2.8590565e-02  -9.1066355e-04   1.1943962e-02  -1.9990835e-02  -2.6556355e-02   7.7447158e-02  -3.4789567e-02   3.5485520e-03  -8.0363082e-02  -3.4784890e-02  -9.1129367e-03  -3.6904986e-02  -1.9188033e-02  -8.2367009e-03   6.9089907e-03  -1.6276968e-02   4.0046931e-02  -4.2277976e-02   6.5057862e-02  -1.1735855e-02  -2.4832242e-03   8.4662544e-03
   7.0831716e-02  -7.0658900e-02   0.0000000e+00  -1.6167165e-02   6.3358337e-02  -5.1112880e-03   1.4849031e-01   4.5165185e-02  -2.0960523e-02   4.2575760e-02   4.9970508e-02   1.2001291e-02   3.9416346e-02   5.9294898e-02  -2.6640789e-02  -2.7526939e-02   4.4910000e-02  -1.4410155e-02   8.1283961e-02  -2.6098640e-02  -5.5274253e-02  -1.2004272e-02   1.4521047e-01  -1.5789597e-02   1.2327955e-01   7.5773063e-03  -1.1337945e-02  -5.3151209e-02  -5.6369522e-02  -5.1191675e-02  -8.1025629e-02  -1.2454201e-01  -5.6341469e-02  -2.6289625e-02   1.4002368e-02  -6.3481523e-03  -5.2725384e-02   7.5930883e-02  -8.0505238e-02  -4.1773458e-02  -6.8815910e-03  -2.2361652e-03  -8.2486744e-03  -5.6127913e-02   3.9467043e-02  -2.1952674e-02   2.4893936e-02  -4.2633959e-03  -2.1964054e-02   1.9317786e-02  -5.8949584e-03   2.3266749e-02   4.5556048e-03  -1.6042502e-02  -4.6811473e-02  -2.1889652e-02  -3.0010795e-02  -1.9883803e-02  -8.3189331e-03  -7.9911026e-03   7.2326952e-02   2.4326527e-02   1.1633805e-02  -3.2425837e-02   6.4383334e-02  -1.5748538e-02  -7.5266112e-02   2.5534662e-02  -3.9906754e-02  -4.6843759e-02   6.0691429e-02   1.8670983e-02   5.1633326e-02  -7.8305471e-02   5.6884969e-02   2.8668709e-03  -5.2559415e-02  -2.0073460e-02  -5.8000347e-02  -6.3951562e-02   4.0749426e-02   5.4698828e-02   8.4068785e-02   6.4206569e-02  -2.8509328e-02   1.6600414e-02  -8.1672018e-02  -3.2824806e-02   1.4299068e-02  -1.9558432e-02
  -1.4006299e-02  -2.9434001e-02  -1.6167165e-02   0.0000000e+00  -1.2555694e-02  -6.1820543e-03   1.6007052e-02   1.0419498e-01  -5.4839747e-02   2.4829511e-02  -9.5432534e-03   5.1762014e-02  -5.0525491e-02  -1.5213476e-02  -6.4315436e-02  -1.4232817e-02   3.3451536e-02  -4.8697214e-02   9.4938144e-03   1.9455885e-02   3.7209173e-02   1.0462862e-02   6.0493267e-02   1.4123945e-01   8.7292867e-03   2.9352160e-02  -3.5364537e-02  -8.5509522e-03  -2.3402193e-02   2.2637009e-02  -2.3876638e-02   4.6613471e-03  -3.0380177e-02   3.9841697e-02   6.2421706e-02  -7.4502251e-02  -2.8004580e-02  -3.4462100e-02  -2.4505045e-02  -5.3482809e-03  -3.8860949e-02   1.0664485e-02  -1.2486727e-02   5.3052340e-02  -8.5215989e-03  -2.3559132e-03  -3.7719236e-02  -5.0578983e-02  -2.2782039e-02  -2.4031299e-02   5.0704879e-02   4.0240578e-02   3.1315643e-02  -1.0161770e-02   9.6793540e-03  -3.0236561e-02  -6.3170353e-03  -4.0407371e-02  -2.7502393e-02  -7.2946181e-02  -2.2868618e-02  -7.2830761e-02   1.6229934e-02  -4.7775844e-02   7.0605145e-02   1.0088662e-01   7.6355241e-03  -8.7231576e-03  -2.1887834e-02   6.7569648e-03  -2.9258301e-02   5.5863905e-02  -3.7911023e-02   2.3196130e-02   8.3319455e-02  -1.2671888e-02   6.2101966e-03   1.0216520e-01   1.6959951e-02   8.4413760e-03  -1.4741345e-02  -3.8542317e-02   2.6252955e-02  -4.3893197e-02   3.1938822e-02   6.7848890e-02   1.8511577e-02   2.0536893e-02   1.3380371e-02  -1.1231730e-02
   1.2840855e-02  -1.1902002e-01   6.3358337e-02  -1.2555694e-02   0.0000000e+00  -6.2388052e-03   9.0376746e-04  -7.8042972e-02  -3.0327029e-02   1.1198324e-02   7.7117499e-02   2.7193558e-02   6.2592557e-02   9.1510147e-02   1.8668219e-02   3.7940826e-03  -8.3136982e-03  -1.8019117e-02   2.6605048e-02  -6.2637684e-03   1.3865785e-01  -1.4821808e-02  -3.6819187e-02   6.7415476e-03   2.7955794e-01  -1.1951811e-02   1.2586269e-01   3.9476940e-02  -1.3650325e-02   7.5357009e-03  -8.2051149e-02  -3.8535108e-02  -4.5541334e-02   1.4501044e-02  -7.1346323e-02   1.3501018e-03  -1.2472331e-02  -2.9134310e-02  -4.0559478e-02  -3.9537174e-02   3.3333942e-02   2.0376152e-02   1.6650825e-03  -9.8808564e-02   1.8010775e-02  -8.0542086e-03  -1.1213285e-01  -9.9653560e-03  -3.2342706e-03  -1.0915941e-02  -5.6105229e-02   7.3075004e-02  -3.7409778e-02   5.1488526e-02   2.1571782e-03   5.6150509e-02  -5.1974481e-02  -5.1532075e-02   2.4396865e-02   3.4286161e-02   9.2960676e-03  -7.0841699e-02  -1.6472809e-02  -6.5653545e-02  -9.0511101e-03  -7.2559306e-02   5.0261824e-03   5.6206347e-02   1.8823707e-03   2.8790406e-02  -2.9214749e-02   3.2822259e-02  -5.2444946e-02   2.3543878e-02  -5.3710510e-02   3.9216945e-02   1.1357914e-02   1.7030278e-01  -1.4718404e-02   5.2297208e-02  -1.7911019e-02  -2.7539409e-02  -6.7566174e-02   7.4628140e-03  -9.1122328e-02   2.6168653e-02   4.8955966e-04  -2.2017845e-02  -1.6675135e-02   5.4223653e-03
   2.7670873e-02   3.2349293e-02  -5.1112880e-03  -6.1820543e-03  -6.2388052e-03   0.0000000e+00  -3.7974302e-02   4.0885126e-02  -5.4009256e-03   5.1310937e-02   4.5907254e-03  -1.3023959e-02   2.9641927e-02  -3.6681177e-02  -5.6625458e-02   1.2328368e-01  -6.8731432e-02  -9.8421602e-02   3.5532108e-02  -8.1447249e-03  -2.1074481e-02   1.2314500e-02  -3.6186442e-02  -6.2482901e-02   1.6804652e-01   8.0798400e-03   3.7150977e-02   1.7268883e-01   4.4155928e-02   7.4220789e-02   5.0427594e-02  -6.5446050e-02  -5.7233787e-02  -4.9024253e-02   1.3184160e-04   7.6617170e-02   6.5376074e-02   1.9442201e-02  -5.9465279e-02   7.2105346e-02   4.5595067e-02  -1.2335027e-01  -4.4800848e-02   1.2976480e-02  -5.9711677e-03   1.0910147e-02   1.6952976e-02  -3.0817236e-02   3.1281364e-02  -1.4649390e-02   6.0370998e-02  -1.7116698e-02   2.8060011e-02   5.8070271e-02  -1.7442245e-02   1.0694439e-01   1.1911703e-02  -9.6095257e-04  -3.0216999e-02  -1.9806327e-02   1.2267722e-02   1.3992938e-02   1.0712481e-01  -1.9578944e-02   1.2394504e-02  -2.1618424e-02  -5.2752108e-03  -9.7088324e-03   1.5623918e-02  -1.7022947e-02   1.3092256e-02  -3.7119445e-02  -6.0461638e-02  -4.4562986e-02  -1.4864561e-01   7.2494984e-02  -3.9449735e-02   7.1907177e-03  -3.8029354e-02   2.8336506e-02   6.9208616e-03  -4.2754874e-02   2.8285711e-02   1.9153307e-02   3.4412695e-02  -1.6500741e-02  -5.0790043e-02  -1.4295428e-02   9.2313775e-03   2.9465956e-02
   1.0608601e-01  -4.7644298e-02   1.4849031e-01   1.6007052e-02   9.0376746e-04  -3.7974302e-02   0.0000000e+00   9.3684539e-02   2.0101382e-02   2.5346735e-02   7.5560083e-02  -7.7893399e-02   5.8519507e-02   6.6071118e-02   4.6537280e-02  -1.0656513e-02   2.5092900e-02   1.0917837e-02  -1.1855585e-03   3.6685587e-02   3.9645716e-02  -4.5408591e-02   1.1435803e-01  -8.3722294e-02   1.1787341e-01   2.0535465e-02  -5.0236705e-02  -4.7173804e-02  -1.5978825e-02  -3.0608734e-02   1.6083027e-01  -6.3230674e-02  -3.2799866e-02   7.8763790e-03  -5.3258832e-02  -2.6128890e-02  -2.3043138e-02   5.3211952e-02  -1.3921565e-02  -3.2607855e-02   1.4012337e-02  -2.1068740e-02   4.7465912e-02  -1.3780067e-02   3.4545049e-02   4.6201701e-02   7.9418316e-02  -7.4835434e-02  -5.0829847e-02  -7.1586598e-02  -1.3812218e-02  -6.4973018e-03  -3.0044121e-02  -3.4822028e-02  -1.1113431e-02  -2.2516678e-05   2.6677957e-02  -3.0956385e-02  -9.9930131e-03  -3.1239832e-03  -1.2968196e-02   1.2581087e-02   6.2031809e-02   7.0899363e-02  -3.1998693e-02   1.9825253e-02   4.3686003e-02   6.0749933e-02  -2.2360671e-02  -7.5721744e-02   4.4257365e-02  -3.4533353e-02   1.4628005e-02  -6.6039015e-02   6.0846530e-02  -1.1482602e-02  -8.5896256e-02   1.8725188e-02  -3.2440973e-02   2.4801197e-02   7.5768797e-02  -4.2574827e-02   3.2084439e-02  -4.2747180e-02   2.3078625e-02   3.6530301e-02   1.1544748e-02  -1.0948562e-01   2.3102757e-02  -1.5192385e-02
  -2.5180867e-02   9.9619618e-03   4.5165185e-02   1.0419498e-01  -7.8042972e-02   4.0885126e-02   9.3684539e-02   0.0000000e+00   8.6001081e-03   4.9294353e-02  -6.0425850e-02   5.8059934e-02   5.1385758e-02   7.1188523e-02  -6.4908562e-02  -1.7144290e-02   8.2670055e-03  -4.1183092e-02  -1.3945194e-02  -1.0258768e-02  -4.9340302e-02   5.8656376e-02  -9.1346789e-03   8.2656632e-02  -6.0417367e-02   4.3061968e-02  -7.4182238e-02   5.7299757e-02   4.8866863e-02   8.9242374e-02   2.0337502e-02   1.7976458e-02   8.4901740e-03   4.3083339e-02  -6.5051854e-02  -2.6164673e-02  -9.6893377e-02   1.2672397e-02  -4.3996796e-02  -6.3611473e-02  -5.7709665e-02  -3.2195209e-02   1.4611089e-02  -8.6630178e-03  -3.3974868e-03   3.5742499e-02   4.1919610e-02  -9.2382742e-02   2.2608520e-02  -7.4329589e-02   3.9362357e-02  -4.7170903e-02   1.7510745e-02  -5.3033824e-02  -4.4029336e-02  -5.8874387e-02  -6.0458744e-02  -9.5961974e-02   9.2615180e-03  -6.9302193e-02  -2.0015397e-02   8.6986396e-02  -6.1181952e-02  -4.8376457e-02   2.1641794e-03   1.5648019e-01  -1.0269194e-02   4.7764580e-02  -6.6654824e-03  -1.0996194e-02  -3.5078981e-02   9.3903458e-03   7.8665791e-02   6.1963224e-03  -9.1538542e-02   6.1162859e-02  -1.7144551e-02   7.8714912e-02   1.7728929e-02  -6.1326754e-02   2.3399593e-02  -2.1523969e-02  -2.9288043e-02  -8.3857505e-03  -1.4357390e-02   5.3626690e-02   2.3713198e-02  -1.1461652e-01   3.1591392e-02  -2.7688202e-02
  -3.0112141e-02  -2.6359789e-02  -2.0960523e-02  -5.4839747e-02  -3.0327029e-02  -5.4009256e-03   2.0101382e-02   8.6001081e-03   0.0000000e+00   6.4925117e-02   6.4171854e-02  -4.0054476e-02   1.2846545e-01   4.5254139e-02   1.5183859e-01  -1.9155558e-02  -5.8463618e-02  -9.9574966e-02  -7.5934545e-02   1.4476022e-03   3.7513195e-02   6.8425374e-02  -5.3368749e-02   4.4431971e-02   5.8244336e-02   1.3098956e-01   2.2194859e-02   1.8830878e-02  -1.5789867e-02  -4.2763451e-02  -4.1536143e-03   2.7621951e-02  -9.3856058e-02  -4.4078001e-02   1.2861177e-02  -9.4605881e-03  -8.9096540e-02   2.6797217e-02  -6.5536550e-03  -1.0960389e-01   4.7678641e-02   1.8641952e-02  -9.5251871e-03  -1.9433771e-02   2.7337854e-02   2.2626538e-03  -2.7485457e-02   2.8633486e-02   2.8876661e-03  -3.1934804e-03  -6.5458082e-02  -6.5346370e-02   1.2236048e-02   3.4511605e-02  -2.1487713e-02  -8.3563633e-02  -6.5505433e-02   2.8140846e-02  -1.3351913e-02   2.0904164e-02  -4.9333380e-03   5.1940405e-02  -5.7768727e-02   4.0032812e-02   5.9523035e-02  -1.0402280e-02   5.9922550e-02  -4.2218203e-02   2.0399479e-02  -5.8317487e-02  -1.4609384e-02  -5.8174115e-02   1.2428640e-02   3.6752761e-02   5.8154662e-03  -9.0824476e-03   3.9378500e-02   1.9994000e-02  -3.1660712e-02   8.9507088e-03   5.0327976e-02   3.5157937e-02  -4.2845876e-02  -1.1138057e-02  -7.1168606e-02  -3.4372502e-02  -4.8097112e-02  -5.2666938e-02   2.2932763e-02   8.4123796e-02
  -2.4099314e-02   3.7702239e-03   4.2575760e-02   2.4829511e-02   1.1198324e-02   5.1310937e-02   2.5346735e-02   4.9294353e-02   6.4925117e-02   0.0000000e+00  -3.0267050e-02  -1.3667918e-02  -2.0674967e-04  -8.2465901e-03   8.4653659e-03   1.1712759e-01   2.1105425e-02  -4.2444267e-02   5.1565781e-02   3.5255480e-02  -5.8144644e-02   6.9018927e-02  -9.5006620e-02   3.3453372e-04   6.5121631e-02   2.3312451e-01  -3.9960762e-02   4.2527562e-02   4.2233748e-03  -1.6716758e-02   9.0990473e-03   7.9770054e-04  -1.1605227e-01  -3.6385054e-02  -2.2806157e-02   3.6867013e-02   5.2725644e-02   4.8487380e-02   1.5019722e-02   2.0752922e-03   7.4124119e-02  -9.6706033e-02   2.3774026e-02  -2.4537313e-02  -5.6778659e-02   5.1779296e-02   3.4025993e-02   7.2060903e-02  -2.0907681e-02   7.8490084e-02  -4.2612893e-02   1.7685460e-02  -1.5760387e-02   5.9663563e-02  -4.8214501e-02  -2.3692056e-02  -3.9710540e-02  -2.5910911e-02  -1.3702676e-02   4.1350886e-02   4.9291606e-02   9.4762835e-02  -2.3885271e-02  -3.1324939e-02   6.6752169e-02   2.6207422e-02  -8.5984110e-02  -9.6503402e-03   1.2603038e-04   1.9615957e-02   4.3556941e-02  -7.9414347e-02  -3.1990984e-02   3.9497349e-02   4.8021643e-02  -3.1912297e-02  -2.3362619e-02   3.5728680e-02   4.6976044e-02  -6.6496577e-02  -7.4099176e-02   9.4670428e-03   5.6129602e-02  -1.6454725e-02  -9.1337165e-02  -6.2336518e-02  -4.4277478e-02   6.6328978e-03  -1.2214201e-02  -2.1622100e-02
   1.6310317e-01   5.3034697e-03   4.9970508e-02  -9.5432534e-03   7.7117499e-02   4.5907254e-03   7.5560083e-02  -6.0425850e-02   6.4171854e-02  -3.0267050e-02   0.0000000e+00   4.9901946e-02   2.7627344e-01   9.6749965e-02   4.8294676e-02   3.0159804e-02   7.3727929e-02  -6.5403327e-02  -8.6931978e-02  -8.0026623e-02   1.9050884e-02  -4.7761452e-02   1.8659064e-02  -1.0362613e-02  -5.0595829e-02   1.3383858e-03   5.4517681e-02   5.7851234e-02   4.0647693e-02   2.0673927e-02  -7.8781636e-02  -5.2920554e-02  -5.7220376e-02  -1.5724089e-02  -9.2028409e-03  -5.4748631e-02   7.1041350e-02   1.4352811e-02   4.3246109e-02  -1.9608847e-02  -8.7348841e-02  -3.1386431e-02   1.5048527e-02   2.0198874e-02   3.6436182e-02  -5.4928532e-02  -1.8869366e-02   2.9879356e-02  -2.3870817e-04  -4.6943815e-02   5.2430335e-02  -2.7814942e-02  -1.0839816e-02  -2.3890358e-02   3.6851675e-02   4.5762036e-03   1.9724776e-02  -3.4466846e-02  -1.5698994e-02  -2.0457826e-03   3.0121753e-02   4.1801897e-02   1.5524896e-01   9.1142287e-02   4.7967375e-02   1.0439084e-02   2.4970781e-02  -7.0616873e-02  -1.1733693e-01   1.8960550e-02  -4.5103280e-02  -5.0607013e-02  -4.5991075e-02   1.2872134e-02   1.5698777e-02  -4.4792980e-02  -6.8239057e-03   2.1851478e-02   1.6042910e-02   7.3328601e-03   1.9236694e-02  -4.6043301e-02  -3.1846519e-02   6.6892913e-02   3.4040715e-02  -8.8295728e-02  -1.7129512e-02  -7.1722478e-02   2.7660743e-03  -7.9688648e-03
   5.7950688e-02   8.7119129e-02   1.2001291e-02   5.1762014e-02   2.7193558e-02  -1.3023959e-02  -7.7893399e-02   5.8059934e-02  -4.0054476e-02  -1.3667918e-02   4.9901946e-02   0.0000000e+00   1.0415205e-01   2.6502204e-01   2.9431372e-02   9.0661035e-02  -2.2059439e-03   1.7825420e-01   1.7829260e-02  -9.1346499e-02  -6.0363495e-02   8.3285593e-02  -5.7111634e-02   2.5852973e-02  -7.1360197e-02   3.9740210e-02   2.6847698e-03   2.5337125e-02  -2.1522160e-02   3.9427440e-02  -5.3424599e-02   3.9175211e-02   5.9882815e-02  -2.4657747e-02   3.5614800e-03   3.8757060e-02   2.7140431e-02  -5.1984651e-02   3.5157158e-03   2.6940620e-03  -9.9097041e-02   4.4920550e-02  -7.1152975e-02  -5.6671747e-02   1.4611130e-02   3.3408300e-02   1.3907557e-02  -4.0608638e-02   5.3268671e-02  -3.0723688e-02   1.3596663e-03   5.8691249e-02  -2.4581290e-02   4.9415279e-02  -2.9576403e-02  -2.2760020e-02  -3.4926938e-02  -4.4958300e-02  -4.3267147e-02   6.8085352e-03   1.6970335e-01  -6.3414155e-02   7.0637463e-03  -1.4772109e-01   8.2826240e-02   1.6189589e-01  -3.5421874e-02  -4.4488884e-02  -7.7545446e-02  -1.0843111e-01   3.3003364e-02   6.9228513e-02   1.7529008e-02  -3.1321274e-03   4.2299884e-02   4.7293500e-02  -4.0214760e-02   7.1015655e-02   1.9274484e-04  -2.0345655e-02  -4.0645278e-02  -6.3938086e-02  -4.4381539e-02   2.6873293e-02   2.6727956e-03   7.6705003e-02   8.8740567e-03   1.1970784e-01   4.0570261e-03  -2.1876200e-03
   8.3182012e-02   9.3522605e-03   3.9416346e-02  -5.0525491e-02   6.2592557e-02   2.9641927e-02   5.8519507e-02   5.1385758e-02   1.2846545e-01  -2.0674967e-04   2.7627344e-01   1.0415205e-01   0.0000000e+00   8.7247607e-02   1.2350472e-01  -3.2580754e-02  -1.5024036e-02  -2.5148522e-02  -3.2308243e-02  -5.5914568e-02   1.3694715e-02   3.3173291e-02  -1.1711447e-01  -9.4352033e-02  -4.1435397e-02  -6.8037877e-02  -1.6404726e-02   2.0807490e-03   6.5202802e-02   5.5454051e-02  -6.2952435e-02  -1.3476289e-02  -1.7348429e-02   6.0801318e-03  -1.4372273e-02  -5.1819764e-02   4.1667218e-02  -1.9269029e-02  -2.2481948e-02  -2.6504521e-02  -1.1431733e-01   3.8480841e-03  -2.6628348e-03  -6.0719937e-03   1.2805563e-02   2.3973609e-03   1.2969170e-03  -3.7227562e-02  -2.4974131e-02   3.8883426e-02  -3.7350106e-02  -8.5924275e-03  -3.4775334e-03   4.7838389e-02  -6.7764076e-02   6.7560181e-02  -4.4666560e-02  -4.7044935e-02  -4.3771470e-02  -6.4930053e-02   5.4487196e-02  -2.1473953e-03   9.8019142e-02   3.1528019e-02   6.3157209e-02  -3.2381664e-02   1.8690654e-03  -2.1357356e-02  -1.2096300e-02  -9.0869994e-03   1.8826398e-02   4.3613665e-03   3.3958133e-02  -7.5643546e-04  -7.1790076e-02  -1.4100127e-02  -6.7702234e-02  -7.6347693e-02   2.1415610e-02  -4.2512201e-02   1.9875969e-02  -5.0139874e-02   8.0443315e-02  -1.7271575e-02   2.9150280e-02  -5.3576781e-05   8.5145052e-02   7.5724912e-02  -2.4633265e-02  -2.6976469e-03
   5.4007173e-02  -1.3398994e-02   5.9294898e-02  -1.5213476e-02   9.1510147e-02  -3.6681177e-02   6.6071118e-02   7.1188523e-02   4.5254139e-02  -8.2465901e-03   9.6749965e-02   2.6502204e-01   8.7247607e-02   0.0000000e+00  -2.8517380e-02   7.8679700e-02  -5.3805545e-04   1.3327219e-02   8.5403371e-03   2.6599546e-02  -1.7030237e-02  -2.5336578e-02  -6.4345051e-02  -3.2477220e-02  -5.2147960e-02   1.3367873e-02   2.2441244e-02  -2.4161704e-02  -2.3542856e-02   1.5175721e-01  -5.3482919e-02   4.2038680e-03   2.4352914e-02   3.5033958e-03  -4.1099148e-02  -6.0598396e-02  -3.4718085e-02   9.7360868e-02   1.1111714e-02  -3.9545849e-02   1.4748478e-02  -3.2518646e-02   3.2333569e-02  -6.5548544e-02   1.1080329e-02   1.2204901e-02   3.9132700e-02   2.5732815e-02   8.4845636e-03   2.5259770e-02   2.2107743e-02   5.4995459e-02  -2.8579022e-02   7.5683149e-02   1.0112142e-02   6.5761980e-03  -9.8000189e-03  -4.5188769e-02  -1.5404692e-02   5.8321572e-03   3.9384732e-02   7.8049718e-02  -1.0854262e-02   2.1698619e-02  -2.9321810e-03   1.4568657e-01  -5.3515213e-02  -3.7247871e-02  -1.6788954e-02  -3.3150729e-02   8.1409259e-03  -9.3052000e-03   4.5341127e-02   9.7046460e-03   2.7978913e-03  -8.2899285e-02  -1.6674370e-02   1.0212437e-01   2.7123613e-02  -1.9196551e-02   7.5764008e-02  -4.4022013e-02  -1.2817789e-01  -3.2327499e-02  -1.1870468e-01   4.3008655e-02  -3.7634862e-02  -7.6394342e-02   6.6530905e-02   2.3409943e-02
   6.5644689e-02   3.2449474e-02  -2.6640789e-02  -6.4315436e-02   1.8668219e-02  -5.6625458e-02   4.6537280e-02  -6.4908562e-02   1.5183859e-01   8.4653659e-03   4.8294676e-02   2.9431372e-02   1.2350472e-01  -2.8517380e-02   0.0000000e+00   8.0175031e-02  -5.7487068e-02   3.3349149e-03   5.8360250e-02  -1.4411159e-02  -4.3165306e-02   3.5778010e-02   8.8593522e-02  -7.4393809e-02   1.9715115e-02   4.0792754e-02  -2.6000001e-02   9.5736612e-03   3.2487934e-02  -6.8640088e-04   2.1462380e-02   2.8122735e-02  -2.1496274e-02  -6.7882128e-03  -1.0740921e-01  -2.3247055e-02  -1.9837888e-02   2.6838985e-02   4.7506638e-02  -6.7947395e-02   8.9254282e-02  -3.2155747e-02   1.4752440e-02  -6.8982023e-02  -1.8438211e-02  -4.2672937e-02   3.3183726e-02   8.5576215e-02   3.4744157e-03  -4.7879482e-02   1.1325074e-02   2.1909519e-02  -6.3984741e-02  -3.1819749e-02  -6.9728633e-02  -5.1961523e-02  -4.5637452e-02   3.0692400e-03  -5.5003756e-03  -5.5123061e-02  -3.5569532e-02  -6.6286153e-03  -2.4623191e-02   1.6508988e-02   9.5414665e-02  -2.8540469e-02   8.7222147e-02  -3.3665516e-02   4.3526627e-02  -1.1031450e-01  -5.7584377e-03  -1.5270760e-02  -2.3062596e-03   8.7823075e-02   4.2903180e-02   8.2223077e-02   8.7917341e-02   7.3827562e-02   6.3912544e-02   1.0724152e-02  -6.8168203e-02  -1.1106243e-02   1.1153112e-01   4.4824869e-02   6.2516990e-02   6.2331292e-02   6.4397022e-02   1.4054291e-01  -3.2352771e-02   1.6702166e-02
   1.1720071e-02   7.0720403e-03  -2.7526939e-02  -1.4232817e-02   3.7940826e-03   1.2328368e-01  -1.0656513e-02  -1.7144290e-02  -1.9155558e-02   1.1712759e-01   3.0159804e-02   9.0661035e-02  -3.2580754e-02   7.8679700e-02   8.0175031e-02   0.0000000e+00   4.1017625e-02  -7.6396654e-02   9.4361369e-02  -9.9811299e-03  -6.8963603e-02  -2.8983852e-02   7.2059017e-03   2.4923240e-02   1.5294368e-03   2.4485040e-02   5.3020797e-02   4.1254127e-02   2.6198294e-02   8.7781587e-02   4.6799623e-02   6.4602752e-02  -8.5432710e-03  -9.8594762e-03  -8.1832869e-02   2.2358472e-02   5.4518674e-04   3.5141127e-02  -1.4442224e-02   6.8418974e-02  -6.4510392e-02  -1.1182670e-02   2.1790574e-03   6.8991490e-02  -2.5931783e-02   7.7560642e-02  -3.9295486e-02  -1.0837992e-03  -2.5758674e-02  -3.6671952e-02   1.2864939e-02  -2.8914374e-03   7.6618934e-03  -3.1556225e-02   3.9398910e-02   2.3357635e-02  -1.2436932e-02  -3.4002799e-02  -1.5346556e-02  -2.1288754e-02  -2.6403811e-03   5.1365421e-02   5.9437829e-02  -1.7647137e-02  -4.1076408e-02   7.3652009e-02   2.1797075e-02   2.4361531e-02   4.1680956e-02  -3.1071662e-02   6.4666977e-02  -1.3576379e-01  -2.3298703e-02   6.9596069e-02  -1.2547388e-02   1.9793889e-02   5.8125329e-02   5.9278880e-02   3.1161919e-02  -4.4936303e-02   1.1869675e-02  -6.0023340e-02   9.5268293e-02   7.6952393e-02  -4.7840039e-03   3.0057760e-02  -3.8037170e-02   7.4742842e-02  -7.2535927e-02   4.5056207e-02
   3.7817913e-02   2.0480253e-02   4.4910000e-02   3.3451536e-02  -8.3136982e-03  -6.8731432e-02   2.5092900e-02   8.2670055e-03  -5.8463618e-02   2.1105425e-02   7.3727929e-02  -2.2059439e-03  -1.5024036e-02  -5.3805545e-04  -5.7487068e-02   4.1017625e-02   0.0000000e+00   2.3184965e-02  -1.0082688e-02  -2.7219461e-02   7.4453680e-02  -3.6712628e-02   2.7167951e-02   3.1898266e-02   2.9324062e-02   1.6316239e-03  -3.6213469e-02   2.1693514e-02   7.2669841e-02  -3.5338738e-02  -2.1211107e-01  -9.7901058e-03  -4.1179658e-02  -8.4633737e-03  -1.0895792e-02  -1.4790842e-01  -6.8618308e-03  -1.7997952e-02   1.6498417e-01  -3.7886094e-02  -1.0458948e-02   2.1603183e-02   2.6607121e-03   1.7757276e-02  -1.9614267e-02  -5.6746791e-02  -4.8427642e-02   5.1513666e-02  -7.7593950e-02  -7.0511156e-03   3.3412277e-02   4.4394224e-02  -5.6097711e-02  -3.5516077e-02   8.8490323e-02  -3.7005670e-02   7.3614817e-02   8.6897300e-02  -1.5385087e-02  -1.1756052e-03  -4.5234748e-02   6.2806815e-02   1.6425880e-01   3.2265827e-02   2.7324977e-02   1.6693237e-02   1.2019875e-02  -3.0896861e-02   1.0999411e-01   3.4852350e-02  -2.5549415e-03  -2.6510329e-02  -5.6417964e-02   4.5869481e-02  -5.0898571e-02   2.7180042e-02   1.3793158e-02  -7.4510418e-02   2.7664454e-01  -3.8753186e-02   7.4962138e-02  -5.1643219e-03   7.3890656e-02   1.1285164e-02  -5.2944788e-02  -2.1061664e-02  -2.2517821e-03   8.8491668e-03  -7.3659661e-02   2.5277092e-03
  -2.9230091e-02   6.0670523e-02  -1.4410155e-02  -4.8697214e-02  -1.8019117e-02  -9.8421602e-02   1.0917837e-02  -4.1183092e-02  -9.9574966e-02  -4.2444267e-02  -6.5403327e-02   1.7825420e-01  -2.5148522e-02   1.3327219e-02   3.3349149e-03  -7.6396654e-02   2.3184965e-02   0.0000000e+00   2.8745841e-02  -2.5797450e-02  -7.8862348e-02   4.3084699e-02  -1.1009321e-02  -9.3791739e-02   6.3212913e-03   1.4003278e-01  -2.8650827e-02   5.7406596e-02   3.1928291e-02   2.5989550e-03  -2.9916417e-02  -5.9572289e-02  -1.4849855e-02  -6.0349826e-02   3.8411336e-02   2.4977912e-02   2.5550356e-02   1.0879412e-02   5.2608332e-03  -1.2414285e-02  -5.2539603e-02   2.8369729e-02   3.6286490e-02   3.5232047e-02  -2.5940819e-02   6.6262512e-03  -5.5727735e-02  -1.7222096e-02   8.4878756e-03  -6.3422314e-02  -6.9881674e-02  -3.9929616e-02   3.3299418e-02  -1.1415707e-01  -7.6808428e-02  -3.4567545e-02   3.0257219e-02   5.6313521e-02  -1.7102743e-02  -2.5167676e-02   2.7028207e-02  -4.2203104e-02   1.1662222e-02   9.1935647e-02  -5.5122229e-02   6.7203357e-03  -3.3171100e-02  -8.9262307e-02   3.3661320e-02  -3.7108509e-02  -4.2102237e-02  -8.6505684e-03   7.1832930e-02  -6.1000658e-02  -6.2239326e-02  -3.1787530e-02  -7.0044159e-03  -5.9534737e-02   5.3518383e-02   2.7745072e-01   4.1154324e-02   1.0724421e-01   5.7315787e-03  -1.5610704e-02   8.6573544e-04  -1.1932628e-01   6.9953292e-02  -3.3046468e-02  -1.3437497e-02  -3.1160180e-02
   6.9926965e-02  -5.2209401e-02   8.1283961e-02   9.4938144e-03   2.6605048e-02   3.5532108e-02  -1.1855585e-03  -1.3945194e-02  -7.5934545e-02   5.1565781e-02  -8.6931978e-02   1.7829260e-02  -3.2308243e-02   8.5403371e-03   5.8360250e-02   9.4361369e-02  -1.0082688e-02   2.8745841e-02   0.0000000e+00   1.3505875e-01  -5.3617984e-02   6.7899784e-02   1.2130673e-01   1.1582199e-01  -3.5629535e-02  -6.5695775e-02  -6.3438137e-02  -3.7301969e-02   3.3237668e-02   3.0036067e-02  -1.7405917e-01  -9.9138514e-02   8.6412742e-02  -3.5160901e-02  -1.2362879e-01  -6.0415829e-02  -1.1454095e-01  -3.8202257e-02  -5.3490898e-02  -1.2719139e-01  -6.9996778e-02   2.1031613e-02  -1.1392661e-01  -1.1488069e-01  -5.2395702e-02  -2.8087528e-02  -4.5788108e-02   1.1436530e-01  -1.1442221e-02   2.9041231e-02  -5.3020617e-02  -3.3379892e-02   3.5038777e-02  -2.3565013e-02  -3.7506499e-02   7.9811195e-04   4.2002969e-02  -2.0281080e-02   2.7384494e-02  -2.3349995e-02  -7.7754047e-03  -7.0626575e-02  -4.5974997e-02  -4.8627462e-02   5.0886324e-02  -5.0908229e-02  -2.9529738e-03  -1.9842128e-02   2.0259368e-01   6.3088639e-03  -9.0207883e-02  -4.9047079e-02  -6.2110842e-02   1.9066709e-02   3.7018178e-02   9.9231265e-04   7.1705935e-02  -4.2967291e-03  -1.0361791e-01   3.0826201e-02  -7.3765540e-02  -6.8807330e-02  -1.3587398e-02   2.8380814e-02  -4.8162322e-02  -7.2522825e-02   8.5512376e-02   4.9075944e-02  -1.9089746e-02   5.5338289e-02
  -2.1817165e-02  -1.4213210e-02  -2.6098640e-02   1.9455885e-02  -6.2637684e-03  -8.1447249e-03   3.6685587e-02  -1.0258768e-02   1.4476022e-03   3.5255480e-02  -8.0026623e-02  -9.1346499e-02  -5.5914568e-02   2.6599546e-02  -1.4411159e-02  -9.9811299e-03  -2.7219461e-02  -2.5797450e-02   1.3505875e-01   0.0000000e+00  -5.7885502e-03   3.2114723e-02  -3.6188154e-02   5.9391076e-02   4.4635006e-02  -1.4696449e-02  -2.7645660e-02  -1.1364606e-02   1.3700250e-02   7.4802813e-02  -2.6822427e-02   7.7492205e-03   9.4886701e-02   1.1830065e-01  -5.5924430e-02  -4.8759961e-02   3.7645662e-02   7.2869315e-02   3.1938665e-02  -1.4005581e-01  -1.1603643e-01  -3.9247984e-02   2.5333797e-04  -1.1077731e-01   1.9315169e-02   1.1966384e-02  -1.5851912e-02  -1.8950088e-02   3.6826815e-02  -2.1949831e-02  -1.4595249e-02  -6.4767609e-02  -4.3363136e-02   1.4832388e-02  -6.7351913e-02  -5.0347203e-02   5.3209460e-02   2.5069494e-02   1.5510468e-02   1.0064038e-02   4.5119803e-02   1.9264953e-02   4.2506095e-02   1.8042361e-02  -1.2991513e-01  -1.0059926e-02   5.7351335e-02  -2.7255244e-03  -1.7634182e-03   8.7982316e-02   1.2696640e-02   1.5041282e-02   4.2737519e-02  -2.8502253e-02   1.2285384e-01   3.8793651e-03  -4.3293232e-02  -1.1662568e-02   4.8574998e-03   3.4074303e-02  -5.0505507e-02  -9.9842464e-04   8.0563320e-02   2.2259010e-02  -2.1847053e-02  -1.5321794e-03   2.1677322e-02   4.1490105e-02  -3.9338667e-02  -3.2198611e-02
   2.3713905e-03   2.1793020e-02  -5.5274253e-02   3.7209173e-02   1.3865785e-01  -2.1074481e-02   3.9645716e-02  -4.9340302e-02   3.7513195e-02  -5.8144644e-02   1.9050884e-02  -6.0363495e-02   1.3694715e-02  -1.7030237e-02  -4.3165306e-02  -6.8963603e-02   7.4453680e-02  -7.8862348e-02  -5.3617984e-02  -5.7885502e-03   0.0000000e+00   1.1963811e-01  -8.6409704e-02   2.3622994e-02   5.3379507e-02  -4.7322018e-02   1.6373547e-01   1.7123007e-02  -2.6144617e-02   3.3744689e-02  -9.0729436e-04   3.2959435e-02  -5.9685484e-02   1.0777573e-02   2.8213737e-02  -1.7329155e-01  -5.7526139e-02  -5.2704709e-02   6.4454639e-02  -2.3555749e-02   9.2150913e-02   6.6756632e-02  -1.0310283e-01  -7.8653329e-02   3.7739947e-02   6.2341770e-02  -4.8605338e-02   3.9762008e-02  -2.8358631e-02   4.3884997e-02  -1.5085640e-02  -6.6145010e-02  -8.1447675e-02  -3.4412730e-02  -2.8670471e-02  -2.9928432e-02  -1.3077495e-02   2.8238564e-03   2.1716239e-03  -3.9643385e-02  -7.7263789e-02  -1.5018391e-02   2.9348659e-02  -2.1357017e-02  -7.8193945e-02   1.3198370e-02  -1.8662280e-02   1.9525765e-02   3.2935452e-02   2.8155495e-02  -1.1924942e-01   3.9454885e-02  -1.2120107e-03   2.0530456e-02   9.5989671e-02  -1.1230701e-01  -1.0764661e-01   1.3563237e-01  -1.2121435e-01  -2.6317938e-02   3.2908490e-02  -8.0404032e-02  -2.0616473e-02  -4.1298304e-02   2.7490804e-02  -1.3353770e-02   2.0708317e-03  -9.0499482e-02  -5.4215609e-02   9.5433741e-02
  -1.1163318e-02   4.8854581e-02  -1.2004272e-02   1.0462862e-02  -1.4821808e-02   1.2314500e-02  -4.5408591e-02   5.8656376e-02   6.8425374e-02   6.9018927e-02  -4.7761452e-02   8.3285593e-02   3.3173291e-02  -2.5336578e-02   3.5778010e-02  -2.8983852e-02  -3.6712628e-02   4.3084699e-02   6.7899784e-02   3.2114723e-02   1.1963811e-01   0.0000000e+00   5.8030619e-02  -8.0474558e-02   2.5020100e-02   1.6674683e-01  -1.7437879e-02  -5.8532872e-03   6.1994634e-02   5.2834661e-03  -3.8806076e-02  -3.1410835e-02   2.9444864e-02  -1.5325994e-02   6.2392468e-02  -6.8449923e-02   1.1058388e-01  -2.7293134e-02   1.5989824e-02   6.1765994e-02  -1.3147429e-01   1.0231340e-02   4.1675758e-02   2.3563951e-03   4.9197304e-02   5.5341092e-02  -5.4485065e-02   3.5652516e-02   2.0529438e-02   1.1344128e-01   4.7300634e-02   7.2789601e-02   8.9808962e-02  -2.8063704e-02  -1.6519401e-01  -7.7556587e-02  -6.3584416e-02  -2.9101523e-03   4.6516207e-02   7.6031018e-02   4.1764743e-02   8.9102470e-02  -2.3149253e-02   3.5306181e-03  -3.4577038e-02  -5.2097302e-03   2.1274129e-02   9.6064007e-02   1.3853857e-03   9.6500038e-03  -2.3508346e-02   7.9011934e-02   3.3924483e-02  -6.3563063e-02  -5.1371068e-02   2.3244902e-01   6.7663348e-02   3.3972814e-02   4.5339743e-02   2.7400872e-02  -5.9028175e-02   7.7687451e-02  -1.3258622e-02   1.4741458e-02   5.1497701e-02   5.3325655e-02   7.0015971e-02   2.9023708e-02  -5.7281964e-02  -1.9536005e-02
   4.4788282e-02  -1.4960453e-02   1.4521047e-01   6.0493267e-02  -3.6819187e-02  -3.6186442e-02   1.1435803e-01  -9.1346789e-03  -5.3368749e-02  -9.5006620e-02   1.8659064e-02  -5.7111634e-02  -1.1711447e-01  -6.4345051e-02   8.8593522e-02   7.2059017e-03   2.7167951e-02  -1.1009321e-02   1.2130673e-01  -3.6188154e-02  -8.6409704e-02   5.8030619e-02   0.0000000e+00   2.6694121e-01   1.7677689e-01  -5.0638801e-02   4.9288903e-03  -8.2665240e-02  -2.1447866e-02  -7.3063925e-02   1.4366579e-01  -7.5726446e-02  -1.6926458e-02  -4.7450286e-02   1.1272157e-01  -9.2314180e-02   6.3164371e-02   7.3087359e-02   7.4175206e-03   5.5535492e-02  -1.6614871e-01  -3.9422120e-02   1.0482441e-01   6.3984818e-02   3.4923546e-02  -1.1298347e-01   6.9849976e-02  -3.7743378e-02  -2.6428171e-02  -2.0218990e-02   5.0586948e-02   6.6223641e-02   5.1624175e-02   8.5480612e-03  -1.6691952e-02  -1.9364981e-02  -5.6331744e-02   4.4457301e-02  -1.1659628e-01   3.3492093e-02  -4.6417999e-02   1.0169715e-03  -6.4626856e-02   4.6616975e-02   1.3291134e-01  -5.8144822e-02  -2.9125003e-02  -5.6501928e-02  -5.4457505e-02  -5.6756394e-02  -9.1591695e-03   6.3540375e-02  -3.8749732e-02   3.4580650e-02   7.9396775e-02  -2.1589193e-02   2.1817894e-02   1.5068994e-02   8.7568093e-02  -2.0962353e-02  -3.4919986e-02  -4.7433623e-02   9.4425740e-02   7.8842551e-02   1.0629931e-01  -4.0771496e-02   1.0939109e-01  -2.3930141e-02   2.2916862e-02   4.4160157e-02
  -7.0895381e-02  -2.8258175e-02  -1.5789597e-02   1.4123945e-01   6.7415476e-03  -6.2482901e-02  -8.3722294e-02   8.2656632e-02   4.4431971e-02   3.3453372e-04  -1.0362613e-02   2.5852973e-02  -9.4352033e-02  -3.2477220e-02  -7.4393809e-02   2.4923240e-02   3.1898266e-02  -9.3791739e-02   1.1582199e-01   5.9391076e-02   2.3622994e-02  -8.0474558e-02   2.6694121e-01   0.0000000e+00   1.3470317e-03   1.3015001e-01  -1.9271357e-02   5.3692020e-02   7.7552414e-02  -6.5780981e-02  -7.6568853e-02   2.8749184e-01  -8.9382302e-03   4.0285489e-02   7.8426058e-02  -6.1142973e-02  -1.8392366e-02  -8.2285532e-03  -6.4741892e-02  -2.0071762e-02  -1.3422648e-01   4.8436107e-02  -4.0597126e-02   3.6167683e-03  -4.4842744e-02  -8.4677525e-02  -5.6998414e-02  -9.2774119e-02  -1.6065861e-03   2.4099153e-02  -1.7602755e-02  -1.0693519e-02   6.0519610e-03   3.6616327e-02  -1.1485346e-02  -3.4681891e-02  -4.5972261e-02  -1.0436767e-02  -4.8053142e-02  -1.5465310e-02  -3.7532523e-02  -1.2551857e-01  -3.9153950e-02  -1.2514407e-02  -8.8504461e-02   5.5141519e-03   2.7075871e-02   1.7952049e-03  -1.9562523e-02   1.3074338e-02  -1.4180940e-01   3.4290476e-02   1.6931994e-02   1.5318848e-02  -8.1106429e-02   1.2287110e-02  -9.6937934e-02   8.0068318e-02   3.2870981e-02   3.8877579e-02   5.1038866e-02  -1.0690752e-01  -7.3191849e-03   1.7096819e-02   4.1602087e-02   5.7256785e-02  -3.8258698e-03   2.0675406e-02   2.7754600e-02   9.3024985e-02
   3.4494187e-02  -9.1608235e-02   1.2327955e-01   8.7292867e-03   2.7955794e-01   1.6804652e-01   1.1787341e-01  -6.0417367e-02   5.8244336e-02   6.5121631e-02  -5.0595829e-02  -7.1360197e-02  -4.1435397e-02  -5.2147960e-02   1.9715115e-02   1.5294368e-03   2.9324062e-02   6.3212913e-03  -3.5629535e-02   4.4635006e-02   5.3379507e-02   2.5020100e-02   1.7677689e-01   1.3470317e-03   0.0000000e+00   3.0584590e-01   1.6796806e-01   2.1969665e-01  -5.0481737e-02   3.0720400e-02   3.1451061e-01  -8.3445367e-02  -1.7566331e-02   5.2439365e-02  -3.2606874e-02   7.2717452e-02  -7.7174617e-03  -2.5271826e-02   1.8255246e-02  -4.0589433e-03   1.1738603e-01   6.0919880e-02   7.3060372e-03   3.3309379e-02  -8.3688750e-04  -6.2586228e-02  -9.0308821e-02   6.1584387e-02  -2.9447024e-02   2.0883824e-02   1.8552023e-02   6.3230970e-02   3.2239304e-02   9.7609144e-03   1.0605513e-02   1.7679062e-02   6.8887053e-02   1.7546001e-02  -1.3039009e-02  -9.5833713e-03  -3.6301297e-02  -1.5828504e-01  -1.2497353e-02  -4.9400789e-02   5.3709315e-03   3.4821495e-02  -4.7073922e-02   2.4122191e-02  -3.7219145e-03  -3.5030424e-02   8.7489199e-02   6.5479551e-02   4.9877471e-02   1.2498645e-02  -2.3925337e-02  -8.7879932e-03  -1.4370061e-01  -3.2406416e-02   2.9844476e-02  -2.6510211e-02  -6.3716324e-02   3.2639980e-02  -1.6204059e-01   3.0829282e-02  -2.1512225e-02  -4.2617461e-02   3.2167205e-02   1.2856471e-01  -4.2400220e-02  -4.2333041e-02
   4.5762289e-03   2.1077512e-02   7.5773063e-03   2.9352160e-02  -1.1951811e-02   8.0798400e-03   2.0535465e-02   4.3061968e-02   1.3098956e-01   2.3312451e-01   1.3383858e-03   3.9740210e-02  -6.8037877e-02   1.3367873e-02   4.0792754e-02   2.4485040e-02   1.6316239e-03   1.4003278e-01  -6.5695775e-02  -1.4696449e-02  -4.7322018e-02   1.6674683e-01  -5.0638801e-02   1.3015001e-01   3.0584590e-01   0.0000000e+00   2.0515246e-01   2.9290243e-01   8.8107393e-02  -4.7251989e-02  -7.7790983e-02   1.0852585e-01   2.2857130e-02  -2.4456505e-02   8.4518689e-02   8.9490710e-03  -6.5649579e-02  -2.3455058e-02   1.2365114e-02   6.0627694e-02   2.5572778e-02   6.5192149e-02  -1.6107053e-02  -1.4297940e-02   1.2361560e-02   4.2133703e-02   9.6485256e-02  -1.1205674e-01   1.6369480e-02  -1.2429789e-02   1.0625074e-02   4.1009719e-02  -4.0408645e-02   1.9348792e-02  -3.0545428e-02  -7.9978471e-02   2.1775158e-02   2.7587360e-03  -5.3029979e-02  -2.5890714e-02  -1.2654972e-02   3.6099538e-02   3.8709616e-03   4.5183688e-02  -1.9044954e-03  -5.4960153e-02  -4.4537689e-02  -5.2654486e-02   3.7969695e-02   2.8930320e-02  -2.4326755e-02  -4.4242769e-02   1.7439268e-03  -1.2481390e-01  -4.2903795e-02  -7.9949865e-02   5.9730836e-02  -1.0519130e-02   7.4363534e-02  -3.8996275e-02   4.5122148e-02  -6.8629542e-02   5.4857542e-02  -7.5461378e-02  -3.0363281e-02  -1.8998098e-02   7.0149360e-02   6.8590245e-02   9.2257545e-03   5.0106086e-02
  -4.3833506e-02  -4.0876955e-03  -1.1337945e-02  -3.5364537e-02   1.2586269e-01   3.7150977e-02  -5.0236705e-02  -7.4182238e-02   2.2194859e-02  -3.9960762e-02   5.4517681e-02   2.6847698e-03  -1.6404726e-02   2.2441244e-02  -2.6000001e-02   5.3020797e-02  -3.6213469e-02  -2.8650827e-02  -6.3438137e-02  -2.7645660e-02   1.6373547e-01  -1.7437879e-02   4.9288903e-03  -1.9271357e-02   1.6796806e-01   2.0515246e-01   0.0000000e+00   1.2004001e-01  -3.6223465e-03   7.7566409e-02  -3.9197567e-03  -1.2551540e-02   2.8322405e-02   3.7764099e-02  -1.5680370e-02  -3.2863569e-02   4.0635948e-03   4.8873407e-02   3.1262786e-02   1.8258747e-02  -9.9864764e-02   3.7600476e-02   3.8948550e-02   1.7471027e-02  -4.6469826e-02  -1.0761654e-02   5.2356859e-02   3.7575379e-02  -4.8995476e-03  -2.6548120e-02   3.3930883e-02   2.0857147e-02   1.3453514e-02  -5.7064605e-02   1.1990570e-02  -3.7804947e-02  -1.6392687e-02  -2.8683206e-02  -6.6164192e-02  -7.5089868e-02   4.0916880e-02  -8.1873750e-03  -5.6302327e-03   2.5461936e-02   2.1751579e-02  -6.2616673e-02  -3.6620836e-02   4.6799547e-02  -1.0100474e-01   2.4558328e-02   2.1345093e-02   4.4263424e-02  -7.2683886e-02   2.2745295e-02   4.1038562e-02   3.9156902e-02  -7.4292962e-02  -6.0472181e-04  -8.4080843e-02   5.5299835e-04   2.5665472e-02   4.2698490e-02  -3.7941825e-02  -9.4231553e-02  -2.3414973e-02  -3.9881268e-02  -1.6424704e-02  -2.8021112e-02  -4.6615294e-02   4.3938293e-02
  -2.2221279e-02   2.7436852e-02  -5.3151209e-02  -8.5509522e-03   3.9476940e-02   1.7268883e-01  -4.7173804e-02   5.7299757e-02   1.8830878e-02   4.2527562e-02   5.7851234e-02   2.5337125e-02   2.0807490e-03  -2.4161704e-02   9.5736612e-03   4.1254127e-02   2.1693514e-02   5.7406596e-02  -3.7301969e-02  -1.1364606e-02   1.7123007e-02  -5.8532872e-03  -8.2665240e-02   5.3692020e-02   2.1969665e-01   2.9290243e-01   1.2004001e-01   0.0000000e+00   4.2031301e-02  -1.3774506e-02   6.1554964e-03  -2.2459525e-03  -1.1307067e-02  -2.3883122e-02   9.9803678e-03  -8.3394240e-03   2.5555696e-02  -4.7703093e-02   3.5827224e-02   2.7492905e-02   9.7008646e-02  -5.9892538e-02  -3.0755794e-03   6.0510942e-03   7.0879171e-03  -2.0132958e-02  -6.5006813e-03  -5.3872638e-03   2.4131088e-02  -3.9726867e-02   2.1837035e-02  -9.0060361e-02   3.4419073e-02  -6.2270602e-03   1.8408718e-02  -1.3291685e-02  -4.4068626e-02  -2.2370815e-02   9.9122944e-03   1.6843663e-02   2.3899175e-02   3.1220009e-02   4.7600992e-04  -2.0304537e-02   1.0131489e-02   3.0520069e-02   4.2977328e-02  -5.6382086e-02   2.7901738e-02   2.5664354e-02   8.3069701e-02   6.5835019e-02   4.2457627e-02   1.0616699e-02  -6.8566155e-02   1.9867413e-02  -3.1691845e-03  -5.3365720e-02   2.7681430e-02   1.1179402e-02  -3.4751495e-02  -1.8535286e-02  -4.2911623e-02   1.5759467e-02   9.7561721e-03  -7.7255154e-03   5.1467534e-02   1.6381950e-02   1.2295328e-02   2.8037600e-02
  -4.5694252e-02   1.1094743e-03  -5.6369522e-02  -2.3402193e-02  -1.3650325e-02   4.4155928e-02  -1.5978825e-02   4.8866863e-02  -1.5789867e-02   4.2233748e-03   4.0647693e-02  -2.1522160e-02   6.5202802e-02  -2.3542856e-02   3.2487934e-02   2.6198294e-02   7.2669841e-02   3.1928291e-02   3.3237668e-02   1.3700250e-02  -2.6144617e-02   6.1994634e-02  -2.1447866e-02   7.7552414e-02  -5.0481737e-02   8.8107393e-02  -3.6223465e-03   4.2031301e-02   0.0000000e+00   1.0437496e-01   4.1429613e-02   9.6831363e-02   4.2065773e-02  -2.1493673e-02  -7.5470944e-02  -3.1288309e-02   4.0059147e-02  -1.6025412e-02  -2.0914555e-02   6.6415034e-02   4.7796610e-02  -9.8377588e-02   2.8546240e-02   5.0838794e-04   9.1842705e-03  -1.0670752e-01   3.5307624e-02   3.2809547e-02   4.2273010e-02   2.7013972e-02  -6.4389083e-02   2.1737583e-03  -1.0091473e-02   5.0665946e-03  -1.0014636e-01   9.7106219e-02  -3.9307676e-02  -1.1923148e-02  -1.0785424e-03  -6.9224401e-03   2.2490084e-02   2.0906453e-02   3.4417712e-02   8.6605355e-03  -4.0350606e-02   3.5332530e-02   1.7832670e-02  -6.7711699e-02   2.0076044e-02   1.1608572e-02  -1.5489110e-01  -7.9140046e-02   1.5003185e-01  -1.2628529e-02  -7.3237657e-02   1.5261328e-04   3.9324572e-02  -1.2854905e-01   1.4388686e-02   7.8139029e-02   2.6240941e-02   5.4377936e-02   5.6860801e-02  -5.6538735e-02  -5.0461114e-02  -3.5454073e-02  -3.9026936e-02  -6.9682928e-02  -8.2461953e-03  -5.2401846e-02
  -5.9675941e-02  -1.3783187e-02  -5.1191675e-02   2.2637009e-02   7.5357009e-03   7.4220789e-02  -3.0608734e-02   8.9242374e-02  -4.2763451e-02  -1.6716758e-02   2.0673927e-02   3.9427440e-02   5.5454051e-02   1.5175721e-01  -6.8640088e-04   8.7781587e-02  -3.5338738e-02   2.5989550e-03   3.0036067e-02   7.4802813e-02   3.3744689e-02   5.2834661e-03  -7.3063925e-02  -6.5780981e-02   3.0720400e-02  -4.7251989e-02   7.7566409e-02  -1.3774506e-02   1.0437496e-01   0.0000000e+00   1.0240852e-01   2.3589425e-02   2.4834438e-03   7.3571986e-02  -3.9947318e-02   8.8838927e-02  -1.4721375e-01   4.2271147e-02   5.0946120e-02   2.0898192e-02  -2.6789238e-02   2.2406390e-02   4.1373677e-02  -3.0149257e-03  -1.1924779e-02  -9.5565232e-03  -8.9031841e-02  -1.3489892e-01   6.7952497e-04   1.0469725e-01  -2.9284444e-02  -8.6395720e-03  -4.9849658e-02  -1.2898121e-02  -2.3556281e-02  -3.1285284e-02   9.0522289e-02  -3.3328732e-02  -1.2590582e-02  -6.6709399e-02  -4.2141691e-02   2.5038288e-02   3.1148834e-03  -3.0851385e-02  -3.9104050e-02  -3.8493971e-02  -6.3777999e-02  -3.2775497e-02  -4.1147763e-02  -4.6116875e-02  -3.0822527e-02   1.7656985e-02  -7.7090348e-02   2.0281723e-01   6.5670662e-02  -2.1089311e-02   5.8104762e-02   2.7574695e-02   2.1656453e-02   6.7255907e-02   1.3507829e-01   8.5170123e-02   9.4493698e-02   1.4325571e-01  -6.0103421e-02  -3.2324296e-04   5.9909218e-02  -7.4378733e-02  -5.4919719e-03  -2.8645558e-02
   1.1192809e-01   1.2467839e-01  -8.1025629e-02  -2.3876638e-02  -8.2051149e-02   5.0427594e-02   1.6083027e-01   2.0337502e-02  -4.1536143e-03   9.0990473e-03  -7.8781636e-02  -5.3424599e-02  -6.2952435e-02  -5.3482919e-02   2.1462380e-02   4.6799623e-02  -2.1211107e-01  -2.9916417e-02  -1.7405917e-01  -2.6822427e-02  -9.0729436e-04  -3.8806076e-02   1.4366579e-01  -7.6568853e-02   3.1451061e-01  -7.7790983e-02  -3.9197567e-03   6.1554964e-03   4.1429613e-02   1.0240852e-01   0.0000000e+00   3.1660985e-01   1.4327156e-01   8.0653899e-02   1.0526454e-01  -4.5887236e-02  -2.3055892e-02   1.2882475e-02  -8.4755370e-02  -6.1669787e-02  -4.1849279e-02  -2.8169617e-02   6.1257941e-02  -7.3970009e-02   4.4319962e-02  -2.7557821e-02  -2.3190260e-02   1.2397212e-02   2.1118848e-02  -5.1425681e-03  -1.6658020e-02  -6.1558723e-02   1.3430034e-02  -1.8273607e-02   2.5499280e-02   4.7372461e-03   6.7789677e-02   3.6877026e-02   2.7425290e-03   6.5668862e-02   6.4513839e-02   6.4186552e-02  -7.1585166e-03   5.6462381e-02  -6.6743716e-02   9.1771065e-02  -3.4855385e-02   5.5803910e-02   1.7175315e-02  -4.8169890e-02   5.8016043e-02   2.1290926e-02   5.2534622e-02   1.4920093e-02   5.1166924e-02   8.8250971e-02  -7.1499815e-02  -5.3998587e-02  -3.0888822e-02   5.9841277e-02  -2.7963298e-02  -8.2240570e-03   1.5133601e-01   1.7929427e-02  -6.5791016e-03  -7.3306787e-02   1.3948745e-02   7.0427094e-03   4.3928026e-03  -3.3686577e-02
  -6.9104513e-02   4.2096486e-02  -1.2454201e-01   4.6613471e-03  -3.8535108e-02  -6.5446050e-02  -6.3230674e-02   1.7976458e-02   2.7621951e-02   7.9770054e-04  -5.2920554e-02   3.9175211e-02  -1.3476289e-02   4.2038680e-03   2.8122735e-02   6.4602752e-02  -9.7901058e-03  -5.9572289e-02  -9.9138514e-02   7.7492205e-03   3.2959435e-02  -3.1410835e-02  -7.5726446e-02   2.8749184e-01  -8.3445367e-02   1.0852585e-01  -1.2551540e-02  -2.2459525e-03   9.6831363e-02   2.3589425e-02   3.1660985e-01   0.0000000e+00   1.0204568e-01   4.0938286e-02  -2.5777305e-03  -5.5429112e-02  -3.0066251e-02   1.6638830e-02  -5.5087342e-02  -1.3429806e-02   9.1399608e-02   7.8268934e-03   9.9538115e-03  -9.3698397e-02   1.5538750e-02  -3.1147522e-02   2.2976515e-02  -3.6797497e-02  -1.1258982e-02  -2.8499879e-02   1.2754234e-02  -3.4963792e-02  -8.4127161e-02  -7.7057417e-03   1.2042474e-02   6.9008875e-03  -7.5762880e-02  -2.5355858e-02  -1.7511435e-03  -3.9894634e-02  -2.8992825e-02   2.3947444e-02   4.8192761e-03   2.9689528e-02  -3.6814011e-02   3.7029108e-02   6.1374324e-03  -2.5366201e-02   4.0073449e-02  -1.0187399e-01  -2.6743363e-02   7.2334048e-02   4.4573581e-02   1.2831063e-02  -1.4833572e-01   2.8170475e-03  -7.9322782e-02  -1.6945039e-02  -7.6432335e-02   7.6810894e-02   1.4806997e-02  -4.2953605e-02   2.0879966e-02  -2.5159987e-02  -3.7552180e-02  -6.3433011e-03  -3.5781456e-02   1.4207635e-01   2.3471482e-03  -1.4810614e-02
   1.5386160e-02   2.5839844e-02  -5.6341469e-02  -3.0380177e-02  -4.5541334e-02  -5.7233787e-02  -3.2799866e-02   8.4901740e-03  -9.3856058e-02  -1.1605227e-01  -5.7220376e-02   5.9882815e-02  -1.7348429e-02   2.4352914e-02  -2.1496274e-02  -8.5432710e-03  -4.1179658e-02  -1.4849855e-02   8.6412742e-02   9.4886701e-02  -5.9685484e-02   2.9444864e-02  -1.6926458e-02  -8.9382302e-03  -1.7566331e-02   2.2857130e-02   2.8322405e-02  -1.1307067e-02   4.2065773e-02   2.4834438e-03   1.4327156e-01   1.0204568e-01   0.0000000e+00   2.3307916e-01   1.8937005e-01  -2.6269883e-02  -8.1321612e-03  -3.2014090e-02  -3.9311814e-02   4.4375106e-02   2.8402167e-02  -1.5401576e-02  -7.1047164e-02  -4.6289210e-02   2.8690133e-02   5.2535850e-02   1.2695987e-02   8.6635214e-02  -2.6259422e-03  -1.3841541e-02   2.5561958e-02  -3.4613325e-02  -6.6201199e-02   2.1856042e-02  -2.0723253e-02   2.0878691e-02   2.9151911e-02  -1.5150649e-02  -7.6606063e-02   3.2403299e-02   2.6703184e-02  -1.8059010e-02  -2.6547431e-02   1.1801152e-02   5.8539720e-02  -1.0050782e-01   4.6149147e-03  -7.5122293e-02   4.1289228e-02  -4.6902240e-02  -4.6929098e-02  -1.9820717e-02  -1.7753449e-02  -8.0482666e-02   2.5071549e-02  -2.2032697e-02   7.7566841e-02   6.1292843e-02   4.8886211e-02  -4.5247112e-02   9.5440736e-02   4.1692329e-02   4.3583677e-02  -2.4465762e-02   1.4965039e-02  -2.0908818e-02   1.4985197e-01  -5.4211256e-02  -3.2248343e-02  -4.7016006e-02
  -2.7704530e-02  -1.2278054e-02  -2.6289625e-02   3.9841697e-02   1.4501044e-02  -4.9024253e-02   7.8763790e-03   4.3083339e-02  -4.4078001e-02  -3.6385054e-02  -1.5724089e-02  -2.4657747e-02   6.0801318e-03   3.5033958e-03  -6.7882128e-03  -9.8594762e-03  -8.4633737e-03  -6.0349826e-02  -3.5160901e-02   1.1830065e-01   1.0777573e-02  -1.5325994e-02  -4.7450286e-02   4.0285489e-02   5.2439365e-02  -2.4456505e-02   3.7764099e-02  -2.3883122e-02  -2.1493673e-02   7.3571986e-02   8.0653899e-02   4.0938286e-02   2.3307916e-01   0.0000000e+00   1.5155366e-01  -7.5231354e-02   5.5745301e-02  -4.5680244e-02   1.9991941e-02  -9.4612846e-02  -1.3853511e-02  -1.7155177e-02  -3.1830583e-02  -9.5194743e-02  -6.3989994e-02   3.0799783e-02  -2.3976168e-02  -4.4116607e-02  -1.7241423e-02   4.9221517e-03   6.9885120e-02  -4.6723921e-03   4.1934897e-02  -1.2500321e-02   6.5273344e-03  -3.2394910e-02  -5.9906340e-02  -3.1412631e-02  -3.3507720e-02  -4.2539332e-03   2.1756043e-02   7.0859311e-03   3.7335827e-02   9.7514636e-03   5.9219599e-04  -2.3788840e-02  -3.8582815e-03   6.8156618e-02   3.0266831e-02   1.0119732e-01   4.1320594e-02  -5.3432509e-02   3.7863452e-02  -4.0660974e-02  -3.2855587e-03  -1.3704319e-02   8.7463564e-03   1.0503125e-01   4.5532124e-02  -5.2363881e-02   1.1358049e-01   3.4562087e-02   5.7516654e-02   5.6250939e-02  -4.1716015e-02   2.1328051e-02  -5.1767882e-02  -4.3775626e-02  -5.9735445e-02  -9.9869602e-03
  -5.5368194e-02  -3.1811955e-02   1.4002368e-02   6.2421706e-02  -7.1346323e-02   1.3184160e-04  -5.3258832e-02  -6.5051854e-02   1.2861177e-02  -2.2806157e-02  -9.2028409e-03   3.5614800e-03  -1.4372273e-02  -4.1099148e-02  -1.0740921e-01  -8.1832869e-02  -1.0895792e-02   3.8411336e-02  -1.2362879e-01  -5.5924430e-02   2.8213737e-02   6.2392468e-02   1.1272157e-01   7.8426058e-02  -3.2606874e-02   8.4518689e-02  -1.5680370e-02   9.9803678e-03  -7.5470944e-02  -3.9947318e-02   1.0526454e-01  -2.5777305e-03   1.8937005e-01   1.5155366e-01   0.0000000e+00   4.2036105e-01  -1.5006697e-02   8.5524373e-02   7.5480147e-02   3.5338218e-02  -5.1675594e-02   7.1030340e-02   3.0546102e-02  -3.3240478e-02   1.2468087e-01   3.5125931e-03  -7.3880256e-02   1.8735337e-01  -7.5546229e-02   1.3007263e-02  -2.7001157e-02  -5.8179893e-04   5.1980186e-02   6.1472348e-02  -1.3422108e-02   5.9338717e-02   1.0196103e-03  -1.0967135e-02   1.8875082e-02  -6.0121463e-02   3.8621784e-02  -6.5048089e-02  -3.0270346e-02   1.1353408e-02   2.5866303e-01   1.0938761e-01   1.5887066e-01   2.6010593e-02   1.7321974e-02  -3.2412345e-02   5.4146717e-02  -1.0380932e-01  -1.7459602e-02   7.8061806e-02   6.3607103e-02   2.3543136e-02   1.4673328e-01  -1.8676995e-02  -5.4485657e-02  -7.9806637e-02   5.5833888e-02   7.1938291e-02  -7.2976175e-02  -1.5289465e-01   2.5877252e-02   3.8564079e-02  -1.1407780e-01  -2.5088584e-02  -2.4216178e-02  -2.2472159e-02
  -6.4112892e-02   7.4289627e-03  -6.3481523e-03  -7.4502251e-02   1.3501018e-03   7.6617170e-02  -2.6128890e-02  -2.6164673e-02  -9.4605881e-03   3.6867013e-02  -5.4748631e-02   3.8757060e-02  -5.1819764e-02  -6.0598396e-02  -2.3247055e-02   2.2358472e-02  -1.4790842e-01   2.4977912e-02  -6.0415829e-02  -4.8759961e-02  -1.7329155e-01  -6.8449923e-02  -9.2314180e-02  -6.1142973e-02   7.2717452e-02   8.9490710e-03  -3.2863569e-02  -8.3394240e-03  -3.1288309e-02   8.8838927e-02  -4.5887236e-02  -5.5429112e-02  -2.6269883e-02  -7.5231354e-02   4.2036105e-01   0.0000000e+00  -1.4843704e-01  -8.0790011e-02   2.9898314e-02  -6.9556730e-03  -7.1359934e-02  -9.7612102e-03   2.0154423e-02   1.1454635e-01  -9.6000102e-02  -9.2353173e-02   1.0664927e-01  -6.2707977e-02   4.0043576e-02  -3.7422039e-02  -1.2251119e-01  -1.2527985e-01  -1.3256652e-01   7.6464458e-03   7.9267777e-02  -3.1404325e-02   4.9158165e-02   1.7296107e-02   9.1045175e-02   9.1986494e-02   4.7376755e-02   8.5505056e-02   8.7879525e-02  -6.8567415e-02   3.0795932e-02  -2.2555698e-03   1.0803305e-02   1.4955712e-01   2.3397668e-02   1.5772513e-02  -6.9219660e-02  -7.6679614e-02  -1.0524849e-01  -8.7102165e-02   1.3405237e-01  -1.5012961e-01  -5.8056249e-02   1.6077251e-01  -1.4774275e-01  -5.6845450e-02   9.0640531e-02  -1.0733227e-01  -3.6335086e-02   6.1661548e-02  -1.7167352e-02  -4.4578514e-03  -2.1562795e-02   6.1821153e-03  -8.1554623e-02   3.9186988e-02
  -3.1510949e-02  -2.1492072e-03  -5.2725384e-02  -2.8004580e-02  -1.2472331e-02   6.5376074e-02  -2.3043138e-02  -9.6893377e-02  -8.9096540e-02   5.2725644e-02   7.1041350e-02   2.7140431e-02   4.1667218e-02  -3.4718085e-02  -1.9837888e-02   5.4518674e-04  -6.8618308e-03   2.5550356e-02  -1.1454095e-01   3.7645662e-02  -5.7526139e-02   1.1058388e-01   6.3164371e-02  -1.8392366e-02  -7.7174617e-03  -6.5649579e-02   4.0635948e-03   2.5555696e-02   4.0059147e-02  -1.4721375e-01  -2.3055892e-02  -3.0066251e-02  -8.1321612e-03   5.5745301e-02  -1.5006697e-02  -1.4843704e-01   0.0000000e+00   3.2140085e-02   2.0106041e-01   2.2962934e-02  -1.7582303e-02   4.0281024e-02   4.5851251e-02  -9.3915541e-02  -3.2984884e-02  -3.8479188e-02  -1.2988543e-02  -5.0745303e-02   3.0595007e-02   3.6432502e-02   1.0171156e-02  -2.8147474e-02  -5.4081648e-02  -1.8788007e-02  -8.3722391e-03   2.5061735e-02  -8.5659615e-03  -4.0656716e-02  -2.9042894e-02  -2.7600358e-02   4.6187864e-02  -4.2809708e-02   3.6218804e-02  -1.7554932e-02   1.6021328e-02   3.3621056e-02   4.2700643e-02   2.6564949e-02   3.8919992e-02   3.7276858e-02  -5.6321091e-02  -4.9697868e-03   1.0205692e-01  -9.2759903e-02  -8.1179026e-03  -8.4335406e-02   5.2619722e-02  -1.1031427e-03   1.1436334e-01  -9.9842108e-02  -5.0060486e-02  -1.2972711e-02   8.0855725e-03  -2.8630770e-02   1.8336570e-02  -4.8200247e-02   2.2891024e-02   4.9723377e-02  -6.1094512e-02  -6.0665703e-02
  -8.3674555e-03  -2.2876591e-02   7.5930883e-02  -3.4462100e-02  -2.9134310e-02   1.9442201e-02   5.3211952e-02   1.2672397e-02   2.6797217e-02   4.8487380e-02   1.4352811e-02  -5.1984651e-02  -1.9269029e-02   9.7360868e-02   2.6838985e-02   3.5141127e-02  -1.7997952e-02   1.0879412e-02  -3.8202257e-02   7.2869315e-02  -5.2704709e-02  -2.7293134e-02   7.3087359e-02  -8.2285532e-03  -2.5271826e-02  -2.3455058e-02   4.8873407e-02  -4.7703093e-02  -1.6025412e-02   4.2271147e-02   1.2882475e-02   1.6638830e-02  -3.2014090e-02  -4.5680244e-02   8.5524373e-02  -8.0790011e-02   3.2140085e-02   0.0000000e+00   6.1990781e-02   2.7861276e-01  -1.0540646e-01   1.3030223e-01  -9.7344981e-02  -8.9570819e-02   6.9413212e-03  -1.4820372e-02  -7.5589846e-02   2.2839062e-01  -4.5842954e-02  -2.5071661e-02  -4.3742936e-02  -2.0600807e-02  -2.6220257e-02  -5.8811892e-03  -9.4426181e-02   1.0032079e-02  -6.0322745e-03  -1.0163919e-02  -2.0603321e-02  -6.6698307e-02  -1.0941815e-02   9.8607213e-03   7.9821799e-03   6.3732319e-02   5.3440622e-03  -7.5203155e-04   4.9312557e-02   2.2329921e-02  -3.0703886e-02   5.4738173e-02   8.5048238e-02  -2.4858353e-02   9.6851398e-02  -1.1074882e-01   4.7805973e-03  -7.6453371e-03   6.0483005e-02   4.6580398e-02  -1.3384989e-01  -5.8639956e-02  -1.5731321e-02   3.8688689e-02   5.7045803e-02  -6.2571435e-02   5.8921432e-02   1.8939506e-02   6.0267467e-02  -7.0139950e-02  -2.1990519e-03   2.0155847e-03
  -1.1239396e-02   1.2368240e-02  -8.0505238e-02  -2.4505045e-02  -4.0559478e-02  -5.9465279e-02  -1.3921565e-02  -4.3996796e-02  -6.5536550e-03   1.5019722e-02   4.3246109e-02   3.5157158e-03  -2.2481948e-02   1.1111714e-02   4.7506638e-02  -1.4442224e-02   1.6498417e-01   5.2608332e-03  -5.3490898e-02   3.1938665e-02   6.4454639e-02   1.5989824e-02   7.4175206e-03  -6.4741892e-02   1.8255246e-02   1.2365114e-02   3.1262786e-02   3.5827224e-02  -2.0914555e-02   5.0946120e-02  -8.4755370e-02  -5.5087342e-02  -3.9311814e-02   1.9991941e-02   7.5480147e-02   2.9898314e-02   2.0106041e-01   6.1990781e-02   0.0000000e+00   1.2423817e-01   4.8163837e-02   6.8021406e-04   2.5269089e-02  -7.1791445e-02  -6.8019855e-02  -5.7922419e-02   8.1527421e-02  -3.8734756e-02  -1.5846510e-02  -2.8863561e-02  -3.5699789e-02  -3.9621178e-02   1.6160702e-02  -8.9030491e-02   7.2572198e-02  -1.3480615e-01   1.7070384e-02   3.1788169e-02  -3.9247878e-03  -1.3546122e-02  -5.7032921e-02  -4.6324496e-02   1.5261314e-02  -7.0080046e-02  -8.7419596e-03  -3.0003102e-02   5.3369097e-02   5.3736518e-02   1.0598110e-01   6.0855922e-02  -1.6182491e-02   2.8358199e-02  -9.5008593e-02   5.9045450e-02  -6.4027243e-03  -1.5323695e-01  -7.8226588e-02  -4.0472494e-02   1.0133179e-01  -1.8472437e-01  -1.2057550e-02   7.1943606e-03  -2.7834486e-02   4.6899154e-02  -7.4225256e-02  -4.2802491e-02   1.0658137e-01   1.2309916e-02   6.5621235e-03  -2.1144306e-02
  -2.5761024e-02  -3.5580436e-02  -4.1773458e-02  -5.3482809e-03  -3.9537174e-02   7.2105346e-02  -3.2607855e-02  -6.3611473e-02  -1.0960389e-01   2.0752922e-03  -1.9608847e-02   2.6940620e-03  -2.6504521e-02  -3.9545849e-02  -6.7947395e-02   6.8418974e-02  -3.7886094e-02  -1.2414285e-02  -1.2719139e-01  -1.4005581e-01  -2.3555749e-02   6.1765994e-02   5.5535492e-02  -2.0071762e-02  -4.0589433e-03   6.0627694e-02   1.8258747e-02   2.7492905e-02   6.6415034e-02   2.0898192e-02  -6.1669787e-02  -1.3429806e-02   4.4375106e-02  -9.4612846e-02   3.5338218e-02  -6.9556730e-03   2.2962934e-02   2.7861276e-01   1.2423817e-01   0.0000000e+00  -3.1683877e-02  -3.7407299e-02  -9.7609333e-02  -5.2437862e-02   1.4836284e-02   4.1052816e-02   5.6106647e-02  -7.7883631e-02  -7.5787475e-02  -1.6209866e-02  -3.9849985e-02   1.5046910e-01  -4.6962167e-02  -1.9056836e-02   3.0832163e-02   1.4660206e-01  -2.6450163e-02   2.4392184e-02   6.6283744e-02   1.0004004e-01  -6.9657548e-02  -7.1272258e-02  -5.1195340e-02   9.0068383e-03  -8.7308906e-02  -4.3170224e-02   5.2578090e-02  -4.0319698e-02   2.1874876e-02   9.0408390e-02  -4.1778536e-02   7.9895323e-02   6.7318827e-02  -7.9485946e-02   1.0861002e-02   9.7631567e-02  -5.1675084e-02   6.9686163e-02  -1.8922620e-03   3.6632656e-02   5.7779607e-03   1.0649669e-01   4.3342129e-02  -5.4516170e-04  -5.3976752e-02  -1.5614487e-02   9.4288287e-02   1.0074638e-01   1.2566249e-01  -9.0843958e-03
  -1.0995053e-02  -2.4640817e-02  -6.8815910e-03  -3.8860949e-02   3.3333942e-02   4.5595067e-02   1.4012337e-02  -5.7709665e-02   4.7678641e-02   7.4124119e-02  -8.7348841e-02  -9.9097041e-02  -1.1431733e-01   1.4748478e-02   8.9254282e-02  -6.4510392e-02  -1.0458948e-02  -5.2539603e-02  -6.9996778e-02  -1.1603643e-01   9.2150913e-02  -1.3147429e-01  -1.6614871e-01  -1.3422648e-01   1.1738603e-01   2.5572778e-02  -9.9864764e-02   9.7008646e-02   4.7796610e-02  -2.6789238e-02  -4.1849279e-02   9.1399608e-02   2.8402167e-02  -1.3853511e-02  -5.1675594e-02  -7.1359934e-02  -1.7582303e-02  -1.0540646e-01   4.8163837e-02  -3.1683877e-02   0.0000000e+00   1.6681967e-01  -2.5912955e-02  -2.6897761e-02   5.5214599e-02  -9.9040258e-03  -4.7582227e-02  -1.5333309e-02  -1.8957124e-02  -4.4051422e-02   3.7245383e-02   1.9279973e-04  -2.8666573e-02   9.9598017e-02  -6.6716437e-02   5.9714966e-02  -4.7531451e-02   7.3304040e-02   6.0645901e-02  -1.0460142e-02  -1.5298421e-01  -8.0448526e-02   7.8710782e-02   6.8638174e-02   6.2963146e-02  -5.8017278e-02   4.2575011e-02   1.5547813e-02  -7.6134419e-02  -4.5562195e-02  -1.8188211e-01   4.4937529e-02   4.7378312e-02   1.9558537e-02   2.6389174e-01   8.3508458e-03   7.9498445e-02   9.6281480e-02  -2.0127521e-02   4.8151651e-02   3.9125683e-02  -1.7293387e-02   3.0684283e-02   3.7593730e-02  -5.2175829e-02   1.4884901e-01   1.3825767e-01  -8.6246090e-02   8.2694786e-02  -7.6578310e-04
   1.0024002e-02   1.9563967e-02  -2.2361652e-03   1.0664485e-02   2.0376152e-02  -1.2335027e-01  -2.1068740e-02  -3.2195209e-02   1.8641952e-02  -9.6706033e-02  -3.1386431e-02   4.4920550e-02   3.8480841e-03  -3.2518646e-02  -3.2155747e-02  -1.1182670e-02   2.1603183e-02   2.8369729e-02   2.1031613e-02  -3.9247984e-02   6.6756632e-02   1.0231340e-02  -3.9422120e-02   4.8436107e-02   6.0919880e-02   6.5192149e-02   3.7600476e-02  -5.9892538e-02  -9.8377588e-02   2.2406390e-02  -2.8169617e-02   7.8268934e-03  -1.5401576e-02  -1.7155177e-02   7.1030340e-02  -9.7612102e-03   4.0281024e-02   1.3030223e-01   6.8021406e-04  -3.7407299e-02   1.6681967e-01   0.0000000e+00   8.4282206e-02  -2.8622727e-02  -4.7108053e-02  -8.9398704e-02   1.9079768e-02   5.0364002e-02  -4.1763945e-03   3.3226004e-03  -2.5514826e-02   2.0588177e-02   9.7726528e-02   9.4618914e-02   1.1109430e-01   1.8885257e-02   6.4379093e-02   1.5094659e-03  -1.3207901e-01   1.1457388e-02   7.9286290e-03   1.5410047e-01  -3.0760725e-02   8.5338171e-02  -9.5986056e-02  -1.1324739e-02  -5.2035394e-02   6.5496648e-02   7.3491809e-02   5.7875321e-02  -1.1686027e-01  -6.9243514e-02   1.8952345e-01   3.1666543e-01   7.7047491e-02   2.8909814e-01   3.6990712e-02   3.5793829e-02  -9.2475624e-02  -1.1410992e-01   2.9265666e-02   2.0974169e-03   4.7588478e-02   1.2744617e-01   1.2074833e-01   6.2373890e-02   4.3022869e-03  -2.0250776e-02  -1.9964863e-02   4.6959810e-02
  -2.1806058e-02   8.9165160e-03  -8.2486744e-03  -1.2486727e-02   1.6650825e-03  -4.4800848e-02   4.7465912e-02   1.4611089e-02  -9.5251871e-03   2.3774026e-02   1.5048527e-02  -7.1152975e-02  -2.6628348e-03   3.2333569e-02   1.4752440e-02   2.1790574e-03   2.6607121e-03   3.6286490e-02  -1.1392661e-01   2.5333797e-04  -1.0310283e-01   4.1675758e-02   1.0482441e-01  -4.0597126e-02   7.3060372e-03  -1.6107053e-02   3.8948550e-02  -3.0755794e-03   2.8546240e-02   4.1373677e-02   6.1257941e-02   9.9538115e-03  -7.1047164e-02  -3.1830583e-02   3.0546102e-02   2.0154423e-02   4.5851251e-02  -9.7344981e-02   2.5269089e-02  -9.7609333e-02  -2.5912955e-02   8.4282206e-02   0.0000000e+00   1.9553578e-01   2.4861040e-01  -9.0280995e-03   3.1313243e-01   7.6663456e-02   7.5416331e-02   3.7811217e-02  -1.7971790e-02   5.1755066e-02   1.7769523e-03  -7.3552780e-03  -9.8828017e-04   1.5227272e-02   4.1951313e-02   1.0862705e-02   1.0170248e-02  -7.0111264e-02   5.4190125e-02  -3.8287387e-03  -5.4941006e-02  -1.3391518e-02   8.6808739e-02  -1.0936640e-01   5.6000156e-02  -2.0922328e-02  -7.0369068e-03   9.2945813e-03  -8.4681571e-02  -5.2285227e-02   2.7963284e-02   3.0610247e-02  -8.2695253e-02   7.3888725e-02  -1.3173091e-02   1.4240332e-01  -3.3129170e-02  -5.9187885e-04  -4.9772227e-02  -3.3731939e-03   8.2725506e-03   1.1929128e-02  -7.2502411e-03  -5.4600861e-02   1.7349340e-02  -3.4627245e-02   3.5902255e-02  -3.3092668e-02
  -6.7175569e-02  -4.1391913e-03  -5.6127913e-02   5.3052340e-02  -9.8808564e-02   1.2976480e-02  -1.3780067e-02  -8.6630178e-03  -1.9433771e-02  -2.4537313e-02   2.0198874e-02  -5.6671747e-02  -6.0719937e-03  -6.5548544e-02  -6.8982023e-02   6.8991490e-02   1.7757276e-02   3.5232047e-02  -1.1488069e-01  -1.1077731e-01  -7.8653329e-02   2.3563951e-03   6.3984818e-02   3.6167683e-03   3.3309379e-02  -1.4297940e-02   1.7471027e-02   6.0510942e-03   5.0838794e-04  -3.0149257e-03  -7.3970009e-02  -9.3698397e-02  -4.6289210e-02  -9.5194743e-02  -3.3240478e-02   1.1454635e-01  -9.3915541e-02  -8.9570819e-02  -7.1791445e-02  -5.2437862e-02  -2.6897761e-02  -2.8622727e-02   1.9553578e-01   0.0000000e+00   4.3233957e-02   1.0887972e-01   1.5751141e-02   3.5630341e-01  -7.9777338e-02   3.6421842e-02  -7.1576707e-02   1.3456368e-02   1.0649055e-03  -8.7015192e-02  -2.8145306e-02  -3.9366153e-02  -5.9562752e-02  -2.8558905e-02  -8.8416478e-02  -2.3430369e-02  -6.3362300e-02   2.0727297e-02   6.4741661e-02   3.0433460e-02  -1.3890521e-01   7.2908311e-03   9.0407646e-02   7.9376855e-02  -1.5469007e-02  -6.1196944e-02   3.3094934e-02   3.8094922e-02   9.6613513e-02   8.2020553e-02   7.3933105e-02   5.9773979e-03  -4.9694866e-02   1.4317255e-01  -6.1395259e-02   1.1710071e-01   4.3473888e-02  -1.3791687e-01   3.6148851e-02  -3.7346754e-02   2.8938382e-02  -1.7333849e-02   1.2643434e-01   2.0340063e-02   8.1565451e-03   1.4328383e-02
   5.3767054e-02  -2.5669123e-02   3.9467043e-02  -8.5215989e-03   1.8010775e-02  -5.9711677e-03   3.4545049e-02  -3.3974868e-03   2.7337854e-02  -5.6778659e-02   3.6436182e-02   1.4611130e-02   1.2805563e-02   1.1080329e-02  -1.8438211e-02  -2.5931783e-02  -1.9614267e-02  -2.5940819e-02  -5.2395702e-02   1.9315169e-02   3.7739947e-02   4.9197304e-02   3.4923546e-02  -4.4842744e-02  -8.3688750e-04   1.2361560e-02  -4.6469826e-02   7.0879171e-03   9.1842705e-03  -1.1924779e-02   4.4319962e-02   1.5538750e-02   2.8690133e-02  -6.3989994e-02   1.2468087e-01  -9.6000102e-02  -3.2984884e-02   6.9413212e-03  -6.8019855e-02   1.4836284e-02   5.5214599e-02  -4.7108053e-02   2.4861040e-01   4.3233957e-02   0.0000000e+00   2.1495849e-01   6.4090122e-02  -3.7259220e-03   1.8664811e-01   4.8816234e-02  -2.6687765e-02  -6.7364123e-03  -9.6193027e-02  -3.5366173e-02  -8.5504054e-02  -5.1440171e-02   6.0237592e-02  -1.7439643e-04   5.9506891e-02  -3.1218671e-02   8.3750855e-03   2.0925604e-02  -8.8632762e-02  -6.4014587e-03   5.7476316e-02  -2.9664929e-02   1.0732176e-01  -4.6232977e-02   9.7444874e-02   6.7346328e-02   4.2814342e-02   3.5945394e-04   5.2744563e-02  -4.3803639e-02  -1.1200578e-01  -9.6131423e-02   1.7655973e-02  -3.1431596e-02  -4.7772917e-02   2.6484905e-02  -2.3307401e-05   3.1652737e-03  -2.3311323e-02   9.9481017e-02   3.5179802e-02  -2.0360744e-02   2.9294555e-02   2.9092114e-03  -1.9317273e-03  -5.5037426e-02
  -3.9811965e-03  -1.9722149e-02  -2.1952674e-02  -2.3559132e-03  -8.0542086e-03   1.0910147e-02   4.6201701e-02   3.5742499e-02   2.2626538e-03   5.1779296e-02  -5.4928532e-02   3.3408300e-02   2.3973609e-03   1.2204901e-02  -4.2672937e-02   7.7560642e-02  -5.6746791e-02   6.6262512e-03  -2.8087528e-02   1.1966384e-02   6.2341770e-02   5.5341092e-02  -1.1298347e-01  -8.4677525e-02  -6.2586228e-02   4.2133703e-02  -1.0761654e-02  -2.0132958e-02  -1.0670752e-01  -9.5565232e-03  -2.7557821e-02  -3.1147522e-02   5.2535850e-02   3.0799783e-02   3.5125931e-03  -9.2353173e-02  -3.8479188e-02  -1.4820372e-02  -5.7922419e-02   4.1052816e-02  -9.9040258e-03  -8.9398704e-02  -9.0280995e-03   1.0887972e-01   2.1495849e-01   0.0000000e+00   2.8012341e-03  -7.1855055e-03   5.9119487e-02   1.6949613e-01   3.1888469e-02  -1.8375111e-02  -3.6381125e-02   1.3286835e-02   1.2917036e-02   1.8208397e-02   5.5562640e-03  -3.1869032e-02   7.5120922e-03   3.9800661e-02  -1.0626790e-01  -2.2992156e-02   2.6497822e-02  -1.9099693e-03  -1.0128569e-01   1.0407544e-01   2.1268912e-02   1.1805425e-01  -5.5341470e-03   2.1016373e-02  -4.7125590e-03  -2.5251588e-02   3.5439611e-02   3.2753945e-02  -5.1229679e-03  -5.9934685e-02  -9.2650303e-02   3.8005925e-02  -7.5876590e-02  -8.2632086e-02   7.0402409e-02   1.8210841e-02   2.0280275e-02   1.0341357e-01   9.3083921e-02   8.5236439e-02   7.9523245e-02   2.4699935e-02  -1.1873399e-01   3.2019292e-02
   5.6358469e-02   5.2682097e-02   2.4893936e-02  -3.7719236e-02  -1.1213285e-01   1.6952976e-02   7.9418316e-02   4.1919610e-02  -2.7485457e-02   3.4025993e-02  -1.8869366e-02   1.3907557e-02   1.2969170e-03   3.9132700e-02   3.3183726e-02  -3.9295486e-02  -4.8427642e-02  -5.5727735e-02  -4.5788108e-02  -1.5851912e-02  -4.8605338e-02  -5.4485065e-02   6.9849976e-02  -5.6998414e-02  -9.0308821e-02   9.6485256e-02   5.2356859e-02  -6.5006813e-03   3.5307624e-02  -8.9031841e-02  -2.3190260e-02   2.2976515e-02   1.2695987e-02  -2.3976168e-02  -7.3880256e-02   1.0664927e-01  -1.2988543e-02  -7.5589846e-02   8.1527421e-02   5.6106647e-02  -4.7582227e-02   1.9079768e-02   3.1313243e-01   1.5751141e-02   6.4090122e-02   2.8012341e-03   0.0000000e+00  -2.5682769e-03   7.8791687e-02  -4.1432228e-02   8.6390483e-03  -1.6078174e-01   5.2977757e-02   5.7655513e-02  -6.2470438e-02   6.3751926e-02   1.0387378e-02   1.3092525e-02  -4.2821722e-02  -2.3842785e-02  -1.9467988e-02  -3.5919860e-02  -3.6237933e-02  -1.0992372e-01   4.9876829e-02  -1.8319498e-01  -6.2330154e-02   4.8127068e-02  -3.0792826e-02   5.5846028e-02  -4.3887057e-02   6.2479395e-02  -5.0913783e-02   4.3948149e-02   5.0687100e-02   4.6677828e-02   2.3993258e-02   8.1622779e-02   1.1135777e-01  -1.0669026e-01  -1.2681466e-02   4.1790427e-02  -1.4580904e-02  -7.2700148e-02  -7.0264754e-02  -3.6903553e-02  -1.1269197e-01   8.8338534e-02   5.4596546e-02   4.1749636e-02
  -4.9971545e-03   3.7993108e-02  -4.2633959e-03  -5.0578983e-02  -9.9653560e-03  -3.0817236e-02  -7.4835434e-02  -9.2382742e-02   2.8633486e-02   7.2060903e-02   2.9879356e-02  -4.0608638e-02  -3.7227562e-02   2.5732815e-02   8.5576215e-02  -1.0837992e-03   5.1513666e-02  -1.7222096e-02   1.1436530e-01  -1.8950088e-02   3.9762008e-02   3.5652516e-02  -3.7743378e-02  -9.2774119e-02   6.1584387e-02  -1.1205674e-01   3.7575379e-02  -5.3872638e-03   3.2809547e-02  -1.3489892e-01   1.2397212e-02  -3.6797497e-02   8.6635214e-02  -4.4116607e-02   1.8735337e-01  -6.2707977e-02  -5.0745303e-02   2.2839062e-01  -3.8734756e-02  -7.7883631e-02  -1.5333309e-02   5.0364002e-02   7.6663456e-02   3.5630341e-01  -3.7259220e-03  -7.1855055e-03  -2.5682769e-03   0.0000000e+00  -2.5472143e-02   1.2311920e-01  -2.8023969e-02   1.3713264e-01  -4.5675937e-02  -2.2220308e-02   2.5843374e-02  -7.4232759e-02  -1.7885274e-02  -5.6504895e-02  -3.1722456e-02   2.8087551e-02  -7.2632093e-02  -1.4946776e-02  -5.0978749e-02  -9.7396725e-02  -1.5506132e-01   3.3045472e-02  -2.5581952e-02  -7.4187274e-02  -2.9498974e-02  -7.2735962e-02  -5.5372736e-02   2.9512917e-02  -3.5087450e-02  -2.6969483e-02  -5.6068331e-02  -8.0432946e-02  -1.5992015e-01  -9.8837285e-02  -2.5084779e-02   8.0913753e-02   6.9627619e-02   4.2641549e-02   7.2656958e-02  -5.5848469e-02  -1.3412127e-03  -9.4714452e-02  -1.5681398e-01   1.7900942e-01  -8.0405637e-03  -2.4448416e-02
  -7.7934356e-03   3.9878184e-02  -2.1964054e-02  -2.2782039e-02  -3.2342706e-03   3.1281364e-02  -5.0829847e-02   2.2608520e-02   2.8876661e-03  -2.0907681e-02  -2.3870817e-04   5.3268671e-02  -2.4974131e-02   8.4845636e-03   3.4744157e-03  -2.5758674e-02  -7.7593950e-02   8.4878756e-03  -1.1442221e-02   3.6826815e-02  -2.8358631e-02   2.0529438e-02  -2.6428171e-02  -1.6065861e-03  -2.9447024e-02   1.6369480e-02  -4.8995476e-03   2.4131088e-02   4.2273010e-02   6.7952497e-04   2.1118848e-02  -1.1258982e-02  -2.6259422e-03  -1.7241423e-02  -7.5546229e-02   4.0043576e-02   3.0595007e-02  -4.5842954e-02  -1.5846510e-02  -7.5787475e-02  -1.8957124e-02  -4.1763945e-03   7.5416331e-02  -7.9777338e-02   1.8664811e-01   5.9119487e-02   7.8791687e-02  -2.5472143e-02   0.0000000e+00   5.8651228e-02   8.9503515e-02  -4.2903205e-03   8.3414378e-03   5.5324380e-02  -1.0094867e-02   6.3276698e-03   1.5571080e-02  -1.4164942e-02   6.6199564e-02  -1.3051962e-03   2.0831637e-02  -2.4078037e-02  -9.9110057e-02  -4.0239119e-02  -3.7621141e-02  -6.7448746e-02   2.6374178e-02  -2.2791078e-02   4.3826005e-03   3.8957477e-02   2.2174742e-02  -4.6971120e-02   5.4928870e-02  -1.7406369e-02   4.0289538e-02  -1.0419817e-03  -2.2345129e-02  -3.6044605e-02   4.8776969e-02  -4.4678111e-02  -1.8737091e-02   5.7128484e-02  -4.3385792e-03   4.4851256e-02   1.4193351e-02  -3.3856927e-02   3.1939188e-02  -3.4144928e-02   2.5466226e-03  -8.4614317e-03
  -8.1441907e-02  -4.5656273e-02   1.9317786e-02  -2.4031299e-02  -1.0915941e-02  -1.4649390e-02  -7.1586598e-02  -7.4329589e-02  -3.1934804e-03   7.8490084e-02  -4.6943815e-02  -3.0723688e-02   3.8883426e-02   2.5259770e-02  -4.7879482e-02  -3.6671952e-02  -7.0511156e-03  -6.3422314e-02   2.9041231e-02  -2.1949831e-02   4.3884997e-02   1.1344128e-01  -2.0218990e-02   2.4099153e-02   2.0883824e-02  -1.2429789e-02  -2.6548120e-02  -3.9726867e-02   2.7013972e-02   1.0469725e-01  -5.1425681e-03  -2.8499879e-02  -1.3841541e-02   4.9221517e-03   1.3007263e-02  -3.7422039e-02   3.6432502e-02  -2.5071661e-02  -2.8863561e-02  -1.6209866e-02  -4.4051422e-02   3.3226004e-03   3.7811217e-02   3.6421842e-02   4.8816234e-02   1.6949613e-01  -4.1432228e-02   1.2311920e-01   5.8651228e-02   0.0000000e+00   3.2119547e-02   7.7364575e-02   6.6837918e-02   2.0520139e-01  -1.3228649e-02   1.0489347e-01   4.2743736e-02   4.9966982e-02  -2.9052593e-02   6.4246677e-02  -3.3732990e-02  -1.2818944e-02   4.8563340e-02  -1.1267062e-02   7.7029886e-02   3.7523141e-02  -1.5593558e-01  -7.6578660e-02   5.2380444e-02   4.0665755e-02  -1.8092069e-02   2.3066580e-02   4.3449460e-02   1.9102764e-02   1.9824199e-02  -9.2228842e-02  -8.1185491e-02  -2.8518313e-02  -9.1342348e-03  -4.2384520e-02   2.9185314e-02   7.0148100e-02   3.2230447e-02  -1.9840359e-02   2.1392472e-02  -1.7203369e-02   4.0575581e-02  -4.1998491e-03  -6.8422794e-02   9.3435727e-03
   2.0187120e-02   7.2264495e-02  -5.8949584e-03   5.0704879e-02  -5.6105229e-02   6.0370998e-02  -1.3812218e-02   3.9362357e-02  -6.5458082e-02  -4.2612893e-02   5.2430335e-02   1.3596663e-03  -3.7350106e-02   2.2107743e-02   1.1325074e-02   1.2864939e-02   3.3412277e-02  -6.9881674e-02  -5.3020617e-02  -1.4595249e-02  -1.5085640e-02   4.7300634e-02   5.0586948e-02  -1.7602755e-02   1.8552023e-02   1.0625074e-02   3.3930883e-02   2.1837035e-02  -6.4389083e-02  -2.9284444e-02  -1.6658020e-02   1.2754234e-02   2.5561958e-02   6.9885120e-02  -2.7001157e-02  -1.2251119e-01   1.0171156e-02  -4.3742936e-02  -3.5699789e-02  -3.9849985e-02   3.7245383e-02  -2.5514826e-02  -1.7971790e-02  -7.1576707e-02  -2.6687765e-02   3.1888469e-02   8.6390483e-03  -2.8023969e-02   8.9503515e-02   3.2119547e-02   0.0000000e+00   1.2241444e-01   1.2215628e-01   8.3617917e-02   1.0719573e-01  -1.0713497e-02  -6.2553764e-02  -6.0511858e-03   7.4952087e-02  -4.1640341e-02   5.7681812e-02   3.4422554e-03   5.0855298e-02   4.6625276e-02   1.1997809e-01  -1.4874010e-01   6.7976630e-02   1.0106165e-01  -2.4324084e-02  -3.1516322e-02   4.9813950e-02  -4.6622894e-02  -1.4718533e-02   3.1497796e-02  -1.2563302e-02  -7.1799068e-02   5.1846783e-02   6.3439947e-03   5.1607589e-02   5.7154300e-02   2.0778285e-02   9.4799783e-02  -9.7442746e-02  -8.7225135e-03   5.9306308e-03   4.9635027e-02   1.5454643e-02   6.0237040e-02  -4.5754692e-02   5.7909004e-03
   2.1002420e-02  -4.7565043e-03   2.3266749e-02   4.0240578e-02   7.3075004e-02  -1.7116698e-02  -6.4973018e-03  -4.7170903e-02  -6.5346370e-02   1.7685460e-02  -2.7814942e-02   5.8691249e-02  -8.5924275e-03   5.4995459e-02   2.1909519e-02  -2.8914374e-03   4.4394224e-02  -3.9929616e-02  -3.3379892e-02  -6.4767609e-02  -6.6145010e-02   7.2789601e-02   6.6223641e-02  -1.0693519e-02   6.3230970e-02   4.1009719e-02   2.0857147e-02  -9.0060361e-02   2.1737583e-03  -8.6395720e-03  -6.1558723e-02  -3.4963792e-02  -3.4613325e-02  -4.6723921e-03  -5.8179893e-04  -1.2527985e-01  -2.8147474e-02  -2.0600807e-02  -3.9621178e-02   1.5046910e-01   1.9279973e-04   2.0588177e-02   5.1755066e-02   1.3456368e-02  -6.7364123e-03  -1.8375111e-02  -1.6078174e-01   1.3713264e-01  -4.2903205e-03   7.7364575e-02   1.2241444e-01   0.0000000e+00   2.7487380e-02   1.3255097e-01   4.8592969e-02   6.4436516e-02   3.8349471e-02   2.5572744e-02   5.3506563e-02   9.2847732e-02   6.4137455e-02  -1.2268607e-02   3.7205348e-02   6.0221177e-02  -3.4527819e-02   7.2311508e-02   8.6431654e-02   1.1724729e-01  -3.0279637e-02  -2.5027519e-02  -1.4903251e-01  -3.9537245e-02   6.4973064e-02   1.0618035e-04  -2.0761070e-02   1.9738950e-02  -8.7738230e-02  -1.0744096e-01   2.3195544e-02   1.0442299e-02  -5.4538743e-02  -2.6277341e-03   2.6741336e-03  -9.9193877e-02  -5.2991092e-02   3.2656368e-02   1.0911403e-02   5.0381088e-02   3.8440319e-02  -2.5237391e-02
  -3.4352266e-02  -1.2184716e-02   4.5556048e-03   3.1315643e-02  -3.7409778e-02   2.8060011e-02  -3.0044121e-02   1.7510745e-02   1.2236048e-02  -1.5760387e-02  -1.0839816e-02  -2.4581290e-02  -3.4775334e-03  -2.8579022e-02  -6.3984741e-02   7.6618934e-03  -5.6097711e-02   3.3299418e-02   3.5038777e-02  -4.3363136e-02  -8.1447675e-02   8.9808962e-02   5.1624175e-02   6.0519610e-03   3.2239304e-02  -4.0408645e-02   1.3453514e-02   3.4419073e-02  -1.0091473e-02  -4.9849658e-02   1.3430034e-02  -8.4127161e-02  -6.6201199e-02   4.1934897e-02   5.1980186e-02  -1.3256652e-01  -5.4081648e-02  -2.6220257e-02   1.6160702e-02  -4.6962167e-02  -2.8666573e-02   9.7726528e-02   1.7769523e-03   1.0649055e-03  -9.6193027e-02  -3.6381125e-02   5.2977757e-02  -4.5675937e-02   8.3414378e-03   6.6837918e-02   1.2215628e-01   2.7487380e-02   0.0000000e+00   1.8115893e-01   6.9995304e-02   6.3476053e-02  -2.8901312e-02   4.7539297e-02  -1.2387825e-02   9.3271948e-03   5.4372561e-02   2.8618819e-02   5.2370595e-02   3.0092894e-02  -4.9346521e-02  -4.3869370e-02  -2.9625391e-02  -7.0201004e-03   8.9042876e-03   2.6784010e-02   7.8607643e-02   8.6644879e-02  -4.7661595e-02  -3.0811415e-03  -2.5896599e-02  -9.8755535e-02   1.8618671e-02  -9.4879348e-02  -4.0034085e-02   1.1071635e-02   3.9320959e-02   8.5442412e-02  -9.7369630e-02   8.4704846e-02   2.6349534e-02  -2.4414363e-02  -1.1345689e-02  -2.1237777e-02   4.3705432e-02   6.9263235e-03
   2.1595113e-03   6.0127277e-03  -1.6042502e-02  -1.0161770e-02   5.1488526e-02   5.8070271e-02  -3.4822028e-02  -5.3033824e-02   3.4511605e-02   5.9663563e-02  -2.3890358e-02   4.9415279e-02   4.7838389e-02   7.5683149e-02  -3.1819749e-02  -3.1556225e-02  -3.5516077e-02  -1.1415707e-01  -2.3565013e-02   1.4832388e-02  -3.4412730e-02  -2.8063704e-02   8.5480612e-03   3.6616327e-02   9.7609144e-03   1.9348792e-02  -5.7064605e-02  -6.2270602e-03   5.0665946e-03  -1.2898121e-02  -1.8273607e-02  -7.7057417e-03   2.1856042e-02  -1.2500321e-02   6.1472348e-02   7.6464458e-03  -1.8788007e-02  -5.8811892e-03  -8.9030491e-02  -1.9056836e-02   9.9598017e-02   9.4618914e-02  -7.3552780e-03  -8.7015192e-02  -3.5366173e-02   1.3286835e-02   5.7655513e-02  -2.2220308e-02   5.5324380e-02   2.0520139e-01   8.3617917e-02   1.3255097e-01   1.8115893e-01   0.0000000e+00   1.0020712e-01   2.4577215e-01   3.4926847e-02   1.9810299e-02   4.2104469e-02   4.2261338e-02  -1.4686565e-02  -6.2652248e-02  -3.1726600e-02  -8.8022523e-02  -9.2313054e-03  -4.7064563e-02   9.6995078e-03  -4.7258815e-02   3.9696952e-03   4.1688002e-02   5.1822685e-03  -1.2159934e-02  -1.5375069e-02   1.6464742e-03  -3.2765475e-02  -1.7902197e-02   2.0050983e-02  -3.5705880e-02   9.3963000e-02  -4.8227505e-02   2.3767290e-02  -1.1462312e-02   4.4442361e-02  -4.8226063e-02   6.1763914e-02   8.0945159e-03   3.4004396e-02  -7.1781547e-02   5.5266763e-02   2.9034343e-03
   4.1184820e-02  -2.8062024e-02  -4.6811473e-02   9.6793540e-03   2.1571782e-03  -1.7442245e-02  -1.1113431e-02  -4.4029336e-02  -2.1487713e-02  -4.8214501e-02   3.6851675e-02  -2.9576403e-02  -6.7764076e-02   1.0112142e-02  -6.9728633e-02   3.9398910e-02   8.8490323e-02  -7.6808428e-02  -3.7506499e-02  -6.7351913e-02  -2.8670471e-02  -1.6519401e-01  -1.6691952e-02  -1.1485346e-02   1.0605513e-02  -3.0545428e-02   1.1990570e-02   1.8408718e-02  -1.0014636e-01  -2.3556281e-02   2.5499280e-02   1.2042474e-02  -2.0723253e-02   6.5273344e-03  -1.3422108e-02   7.9267777e-02  -8.3722391e-03  -9.4426181e-02   7.2572198e-02   3.0832163e-02  -6.6716437e-02   1.1109430e-01  -9.8828017e-04  -2.8145306e-02  -8.5504054e-02   1.2917036e-02  -6.2470438e-02   2.5843374e-02  -1.0094867e-02  -1.3228649e-02   1.0719573e-01   4.8592969e-02   6.9995304e-02   1.0020712e-01   0.0000000e+00   5.3079350e-02   4.1386117e-02   7.0432355e-03   1.1017422e-02   3.4690205e-02  -2.0274721e-02  -7.6862341e-04   8.5503554e-03  -4.9851292e-02   2.6432253e-02  -6.4142177e-03   5.3032016e-03   3.9353636e-03   3.3868761e-02   4.3947021e-03   1.0900828e-01  -1.3878905e-03  -6.0445419e-02   8.4366619e-02  -4.0462142e-02  -1.0233925e-01   3.9589319e-02   2.0603294e-02  -5.3176534e-03  -2.3330527e-02   8.6224519e-02   1.9007299e-03  -2.3224653e-02   2.3869075e-02  -1.8420948e-02  -1.0938225e-02  -2.5454084e-03   7.7600086e-02  -9.1232318e-03   3.6810284e-02
  -1.7748892e-02  -4.3564721e-02  -2.1889652e-02  -3.0236561e-02   5.6150509e-02   1.0694439e-01  -2.2516678e-05  -5.8874387e-02  -8.3563633e-02  -2.3692056e-02   4.5762036e-03  -2.2760020e-02   6.7560181e-02   6.5761980e-03  -5.1961523e-02   2.3357635e-02  -3.7005670e-02  -3.4567545e-02   7.9811195e-04  -5.0347203e-02  -2.9928432e-02  -7.7556587e-02  -1.9364981e-02  -3.4681891e-02   1.7679062e-02  -7.9978471e-02  -3.7804947e-02  -1.3291685e-02   9.7106219e-02  -3.1285284e-02   4.7372461e-03   6.9008875e-03   2.0878691e-02  -3.2394910e-02   5.9338717e-02  -3.1404325e-02   2.5061735e-02   1.0032079e-02  -1.3480615e-01   1.4660206e-01   5.9714966e-02   1.8885257e-02   1.5227272e-02  -3.9366153e-02  -5.1440171e-02   1.8208397e-02   6.3751926e-02  -7.4232759e-02   6.3276698e-03   1.0489347e-01  -1.0713497e-02   6.4436516e-02   6.3476053e-02   2.4577215e-01   5.3079350e-02   0.0000000e+00   2.9126966e-03   3.8397937e-03  -1.9435376e-03   2.3511343e-02  -2.4842794e-02  -2.3210567e-02   4.6334200e-02   2.6061331e-02  -5.1216613e-02   5.8691018e-02  -4.1590855e-02  -4.1801213e-02  -1.1118858e-02   1.2505995e-02  -2.0683028e-02  -7.3475442e-02  -1.4357888e-02  -7.3686910e-02   5.5111751e-03   3.6212940e-02   1.4680243e-02  -1.1475324e-02  -1.9996362e-02  -5.9407699e-02   5.2187452e-03   3.9752611e-02  -2.8629890e-02  -7.7644383e-02   1.9484179e-02   4.8444778e-02   7.1822768e-02   4.9103057e-02   5.1077516e-02   4.1394756e-03
   8.4555102e-02   4.6171946e-02  -3.0010795e-02  -6.3170353e-03  -5.1974481e-02   1.1911703e-02   2.6677957e-02  -6.0458744e-02  -6.5505433e-02  -3.9710540e-02   1.9724776e-02  -3.4926938e-02  -4.4666560e-02  -9.8000189e-03  -4.5637452e-02  -1.2436932e-02   7.3614817e-02   3.0257219e-02   4.2002969e-02   5.3209460e-02  -1.3077495e-02  -6.3584416e-02  -5.6331744e-02  -4.5972261e-02   6.8887053e-02   2.1775158e-02  -1.6392687e-02  -4.4068626e-02  -3.9307676e-02   9.0522289e-02   6.7789677e-02  -7.5762880e-02   2.9151911e-02  -5.9906340e-02   1.0196103e-03   4.9158165e-02  -8.5659615e-03  -6.0322745e-03   1.7070384e-02  -2.6450163e-02  -4.7531451e-02   6.4379093e-02   4.1951313e-02  -5.9562752e-02   6.0237592e-02   5.5562640e-03   1.0387378e-02  -1.7885274e-02   1.5571080e-02   4.2743736e-02  -6.2553764e-02   3.8349471e-02  -2.8901312e-02   3.4926847e-02   4.1386117e-02   2.9126966e-03   0.0000000e+00   1.5797971e-01  -3.9085674e-03  -3.0452936e-02  -8.1724045e-02  -7.5455733e-02   2.9524527e-02   3.4662798e-02  -9.3987172e-02   5.5822498e-02  -2.1597499e-02  -6.0003377e-02   1.4760599e-02   4.5694025e-02  -3.4614898e-02   4.2014597e-03   2.3574805e-03   5.6325704e-03   6.4101967e-02   6.2186713e-02  -2.9988996e-02  -9.3491101e-03   1.3198134e-01   6.6736274e-02   3.1351857e-02  -1.0375086e-01  -8.3635822e-02  -5.9138979e-02   8.5754380e-02  -5.4014526e-02  -2.8957724e-03  -4.3897350e-02  -4.2850595e-02  -2.7666177e-02
   2.0589973e-02   6.8953294e-02  -1.9883803e-02  -4.0407371e-02  -5.1532075e-02  -9.6095257e-04  -3.0956385e-02  -9.5961974e-02   2.8140846e-02  -2.5910911e-02  -3.4466846e-02  -4.4958300e-02  -4.7044935e-02  -4.5188769e-02   3.0692400e-03  -3.4002799e-02   8.6897300e-02   5.6313521e-02  -2.0281080e-02   2.5069494e-02   2.8238564e-03  -2.9101523e-03   4.4457301e-02  -1.0436767e-02   1.7546001e-02   2.7587360e-03  -2.8683206e-02  -2.2370815e-02  -1.1923148e-02  -3.3328732e-02   3.6877026e-02  -2.5355858e-02  -1.5150649e-02  -3.1412631e-02  -1.0967135e-02   1.7296107e-02  -4.0656716e-02  -1.0163919e-02   3.1788169e-02   2.4392184e-02   7.3304040e-02   1.5094659e-03   1.0862705e-02  -2.8558905e-02  -1.7439643e-04  -3.1869032e-02   1.3092525e-02  -5.6504895e-02  -1.4164942e-02   4.9966982e-02  -6.0511858e-03   2.5572744e-02   4.7539297e-02   1.9810299e-02   7.0432355e-03   3.8397937e-03   1.5797971e-01   0.0000000e+00  -3.7605890e-02   7.6820029e-02  -1.7697859e-02   7.8504158e-02   3.6555858e-02   7.5874203e-02   7.8521946e-03  -5.2804122e-03   2.7720659e-02  -3.8720814e-03   1.8941048e-02   1.9250832e-02  -5.4898411e-02   2.2763701e-02   2.6454718e-03  -3.2521268e-03   3.3094462e-03   2.1969609e-02  -1.7284231e-02  -7.1934676e-02   5.2734433e-02   3.1429120e-02   3.1019028e-02  -1.1894864e-02  -5.4999326e-02  -1.6751525e-02  -2.1829483e-03  -2.8352223e-02   2.4830750e-02   1.4726536e-02  -7.1680135e-03   3.5406349e-02
  -1.0856005e-02   1.3434808e-02  -8.3189331e-03  -2.7502393e-02   2.4396865e-02  -3.0216999e-02  -9.9930131e-03   9.2615180e-03  -1.3351913e-02  -1.3702676e-02  -1.5698994e-02  -4.3267147e-02  -4.3771470e-02  -1.5404692e-02  -5.5003756e-03  -1.5346556e-02  -1.5385087e-02  -1.7102743e-02   2.7384494e-02   1.5510468e-02   2.1716239e-03   4.6516207e-02  -1.1659628e-01  -4.8053142e-02  -1.3039009e-02  -5.3029979e-02  -6.6164192e-02   9.9122944e-03  -1.0785424e-03  -1.2590582e-02   2.7425290e-03  -1.7511435e-03  -7.6606063e-02  -3.3507720e-02   1.8875082e-02   9.1045175e-02  -2.9042894e-02  -2.0603321e-02  -3.9247878e-03   6.6283744e-02   6.0645901e-02  -1.3207901e-01   1.0170248e-02  -8.8416478e-02   5.9506891e-02   7.5120922e-03  -4.2821722e-02  -3.1722456e-02   6.6199564e-02  -2.9052593e-02   7.4952087e-02   5.3506563e-02  -1.2387825e-02   4.2104469e-02   1.1017422e-02  -1.9435376e-03  -3.9085674e-03  -3.7605890e-02   0.0000000e+00   6.4205510e-02   1.1090902e-01  -1.0623536e-02   2.1337714e-02  -2.5932648e-02  -6.0149944e-02  -8.6556614e-02   1.1998805e-01   7.0361624e-02  -1.8692226e-02   3.7427509e-02  -4.5293967e-02  -3.6346012e-03   8.8847741e-02   3.3424615e-02   6.3451325e-02   1.2047426e-01  -1.2801944e-02   5.7330458e-02   1.9992626e-02  -3.4673293e-02   1.9215691e-02   8.8063149e-03  -3.4678477e-02  -2.3042915e-02  -1.0481408e-01  -4.9986627e-02  -1.1427967e-03   1.9142418e-02  -9.6960221e-03  -4.2471353e-02
   4.8043589e-02   3.3034762e-02  -7.9911026e-03  -7.2946181e-02   3.4286161e-02  -1.9806327e-02  -3.1239832e-03  -6.9302193e-02   2.0904164e-02   4.1350886e-02  -2.0457826e-03   6.8085352e-03  -6.4930053e-02   5.8321572e-03  -5.5123061e-02  -2.1288754e-02  -1.1756052e-03  -2.5167676e-02  -2.3349995e-02   1.0064038e-02  -3.9643385e-02   7.6031018e-02   3.3492093e-02  -1.5465310e-02  -9.5833713e-03  -2.5890714e-02  -7.5089868e-02   1.6843663e-02  -6.9224401e-03  -6.6709399e-02   6.5668862e-02  -3.9894634e-02   3.2403299e-02  -4.2539332e-03  -6.0121463e-02   9.1986494e-02  -2.7600358e-02  -6.6698307e-02  -1.3546122e-02   1.0004004e-01  -1.0460142e-02   1.1457388e-02  -7.0111264e-02  -2.3430369e-02  -3.1218671e-02   3.9800661e-02  -2.3842785e-02   2.8087551e-02  -1.3051962e-03   6.4246677e-02  -4.1640341e-02   9.2847732e-02   9.3271948e-03   4.2261338e-02   3.4690205e-02   2.3511343e-02  -3.0452936e-02   7.6820029e-02   6.4205510e-02   0.0000000e+00   5.2795938e-02   1.9119443e-01   9.9414701e-03   8.4117760e-02  -6.8227870e-02   3.2685976e-02  -7.6874508e-03   8.1533716e-02  -3.6240361e-02   2.0201249e-02   1.5966036e-02   2.7094680e-02   2.5943561e-02   4.7780372e-02  -4.9418332e-02  -3.7610549e-02  -2.9339748e-02  -5.7185877e-02   1.2235035e-02  -7.3696211e-02   2.0442230e-02   2.9446217e-02  -4.2890703e-02   4.4626733e-02  -7.3540917e-02  -3.6592862e-02   5.9162324e-02  -4.3017867e-02   1.5541847e-02   5.3783272e-02
  -4.8092333e-03   1.2661747e-02   7.2326952e-02  -2.2868618e-02   9.2960676e-03   1.2267722e-02  -1.2968196e-02  -2.0015397e-02  -4.9333380e-03   4.9291606e-02   3.0121753e-02   1.6970335e-01   5.4487196e-02   3.9384732e-02  -3.5569532e-02  -2.6403811e-03  -4.5234748e-02   2.7028207e-02  -7.7754047e-03   4.5119803e-02  -7.7263789e-02   4.1764743e-02  -4.6417999e-02  -3.7532523e-02  -3.6301297e-02  -1.2654972e-02   4.0916880e-02   2.3899175e-02   2.2490084e-02  -4.2141691e-02   6.4513839e-02  -2.8992825e-02   2.6703184e-02   2.1756043e-02   3.8621784e-02   4.7376755e-02   4.6187864e-02  -1.0941815e-02  -5.7032921e-02  -6.9657548e-02  -1.5298421e-01   7.9286290e-03   5.4190125e-02  -6.3362300e-02   8.3750855e-03  -1.0626790e-01  -1.9467988e-02  -7.2632093e-02   2.0831637e-02  -3.3732990e-02   5.7681812e-02   6.4137455e-02   5.4372561e-02  -1.4686565e-02  -2.0274721e-02  -2.4842794e-02  -8.1724045e-02  -1.7697859e-02   1.1090902e-01   5.2795938e-02   0.0000000e+00   1.1477263e-01   2.1121961e-01  -2.0322493e-02   9.5649463e-02  -1.4276790e-01   6.5701156e-02   1.3654659e-02  -5.7952575e-02  -3.2638139e-02  -4.2534536e-02   6.4074523e-02   4.8510238e-02  -4.5834480e-03   1.4239272e-02   9.9574459e-03   4.3532045e-02  -9.6075242e-03  -9.1628033e-02   1.0640162e-02   2.7012456e-02   1.3244574e-02   9.2146961e-02  -4.2488705e-02  -9.0685421e-02  -1.9702676e-02  -1.3894908e-02   2.5986864e-02   2.2061236e-02  -2.6741525e-02
  -3.6103556e-02   5.9849459e-02   2.4326527e-02  -7.2830761e-02  -7.0841699e-02   1.3992938e-02   1.2581087e-02   8.6986396e-02   5.1940405e-02   9.4762835e-02   4.1801897e-02  -6.3414155e-02  -2.1473953e-03   7.8049718e-02  -6.6286153e-03   5.1365421e-02   6.2806815e-02  -4.2203104e-02  -7.0626575e-02   1.9264953e-02  -1.5018391e-02   8.9102470e-02   1.0169715e-03  -1.2551857e-01  -1.5828504e-01   3.6099538e-02  -8.1873750e-03   3.1220009e-02   2.0906453e-02   2.5038288e-02   6.4186552e-02   2.3947444e-02  -1.8059010e-02   7.0859311e-03  -6.5048089e-02   8.5505056e-02  -4.2809708e-02   9.8607213e-03  -4.6324496e-02  -7.1272258e-02  -8.0448526e-02   1.5410047e-01  -3.8287387e-03   2.0727297e-02   2.0925604e-02  -2.2992156e-02  -3.5919860e-02  -1.4946776e-02  -2.4078037e-02  -1.2818944e-02   3.4422554e-03  -1.2268607e-02   2.8618819e-02  -6.2652248e-02  -7.6862341e-04  -2.3210567e-02  -7.5455733e-02   7.8504158e-02  -1.0623536e-02   1.9119443e-01   1.1477263e-01   0.0000000e+00   3.6279178e-02   2.1416433e-01  -7.7550075e-02   2.8398774e-01   2.2923270e-02  -1.0565773e-03   7.0696751e-02   4.2928829e-02  -5.6074617e-02   7.0580710e-02  -4.2747172e-02   2.5489924e-02   3.8185514e-02  -2.6693851e-02  -3.3522725e-02  -3.4947269e-03   3.6297712e-03  -3.3209591e-02   6.1092326e-02   3.3514299e-02  -5.7007224e-02   3.6709227e-02  -1.0358858e-01  -8.7738037e-02  -3.4690099e-02   3.0153744e-02   1.0454394e-02  -8.1183131e-03
   6.4884905e-02  -2.6041086e-02   1.1633805e-02   1.6229934e-02  -1.6472809e-02   1.0712481e-01   6.2031809e-02  -6.1181952e-02  -5.7768727e-02  -2.3885271e-02   1.5524896e-01   7.0637463e-03   9.8019142e-02  -1.0854262e-02  -2.4623191e-02   5.9437829e-02   1.6425880e-01   1.1662222e-02  -4.5974997e-02   4.2506095e-02   2.9348659e-02  -2.3149253e-02  -6.4626856e-02  -3.9153950e-02  -1.2497353e-02   3.8709616e-03  -5.6302327e-03   4.7600992e-04   3.4417712e-02   3.1148834e-03  -7.1585166e-03   4.8192761e-03  -2.6547431e-02   3.7335827e-02  -3.0270346e-02   8.7879525e-02   3.6218804e-02   7.9821799e-03   1.5261314e-02  -5.1195340e-02   7.8710782e-02  -3.0760725e-02  -5.4941006e-02   6.4741661e-02  -8.8632762e-02   2.6497822e-02  -3.6237933e-02  -5.0978749e-02  -9.9110057e-02   4.8563340e-02   5.0855298e-02   3.7205348e-02   5.2370595e-02  -3.1726600e-02   8.5503554e-03   4.6334200e-02   2.9524527e-02   3.6555858e-02   2.1337714e-02   9.9414701e-03   2.1121961e-01   3.6279178e-02   0.0000000e+00   1.2912230e-01   2.2421353e-02  -6.1310372e-02  -5.8166784e-03   6.8585437e-02   1.1520635e-02  -4.9585794e-03  -1.2202162e-01   6.2782213e-02   1.2913407e-01  -3.4399177e-02   6.6022915e-02   3.4445624e-02  -3.4076050e-02   3.2892566e-02  -6.3389637e-02   2.6067284e-02   7.1731977e-02  -8.5223365e-02   1.0944796e-01   1.0838447e-02  -4.4049535e-03   2.4110281e-02   2.2740125e-02   5.2001476e-02  -8.0678574e-02   3.8646732e-02
   3.5300058e-02   4.8095153e-02  -3.2425837e-02  -4.7775844e-02  -6.5653545e-02  -1.9578944e-02   7.0899363e-02  -4.8376457e-02   4.0032812e-02  -3.1324939e-02   9.1142287e-02  -1.4772109e-01   3.1528019e-02   2.1698619e-02   1.6508988e-02  -1.7647137e-02   3.2265827e-02   9.1935647e-02  -4.8627462e-02   1.8042361e-02  -2.1357017e-02   3.5306181e-03   4.6616975e-02  -1.2514407e-02  -4.9400789e-02   4.5183688e-02   2.5461936e-02  -2.0304537e-02   8.6605355e-03  -3.0851385e-02   5.6462381e-02   2.9689528e-02   1.1801152e-02   9.7514636e-03   1.1353408e-02  -6.8567415e-02  -1.7554932e-02   6.3732319e-02  -7.0080046e-02   9.0068383e-03   6.8638174e-02   8.5338171e-02  -1.3391518e-02   3.0433460e-02  -6.4014587e-03  -1.9099693e-03  -1.0992372e-01  -9.7396725e-02  -4.0239119e-02  -1.1267062e-02   4.6625276e-02   6.0221177e-02   3.0092894e-02  -8.8022523e-02  -4.9851292e-02   2.6061331e-02   3.4662798e-02   7.5874203e-02  -2.5932648e-02   8.4117760e-02  -2.0322493e-02   2.1416433e-01   1.2912230e-01   0.0000000e+00  -9.9583777e-02   5.0159366e-02  -2.7217915e-02  -2.2795739e-02  -2.1767589e-02  -7.3900660e-03  -8.1379792e-02  -7.6535872e-02  -2.0507886e-03  -6.5232784e-02   8.9291048e-03  -6.7719405e-03  -1.0850302e-01   3.5534466e-02   2.6285053e-02   5.8818956e-02   2.4810182e-02   1.7644407e-02  -1.2501848e-01  -8.2768980e-03   2.3341945e-03  -4.5562670e-02   2.6259130e-02  -3.1658318e-02   2.6444506e-02   4.5702806e-02
   5.4189055e-02  -1.0083034e-01   6.4383334e-02   7.0605145e-02  -9.0511101e-03   1.2394504e-02  -3.1998693e-02   2.1641794e-03   5.9523035e-02   6.6752169e-02   4.7967375e-02   8.2826240e-02   6.3157209e-02  -2.9321810e-03   9.5414665e-02  -4.1076408e-02   2.7324977e-02  -5.5122229e-02   5.0886324e-02  -1.2991513e-01  -7.8193945e-02  -3.4577038e-02   1.3291134e-01  -8.8504461e-02   5.3709315e-03  -1.9044954e-03   2.1751579e-02   1.0131489e-02  -4.0350606e-02  -3.9104050e-02  -6.6743716e-02  -3.6814011e-02   5.8539720e-02   5.9219599e-04   2.5866303e-01   3.0795932e-02   1.6021328e-02   5.3440622e-03  -8.7419596e-03  -8.7308906e-02   6.2963146e-02  -9.5986056e-02   8.6808739e-02  -1.3890521e-01   5.7476316e-02  -1.0128569e-01   4.9876829e-02  -1.5506132e-01  -3.7621141e-02   7.7029886e-02   1.1997809e-01  -3.4527819e-02  -4.9346521e-02  -9.2313054e-03   2.6432253e-02  -5.1216613e-02  -9.3987172e-02   7.8521946e-03  -6.0149944e-02  -6.8227870e-02   9.5649463e-02  -7.7550075e-02   2.2421353e-02  -9.9583777e-02   0.0000000e+00   1.9233994e-01   2.0490779e-02  -8.7174424e-03   4.1189546e-02  -5.2198607e-03  -1.0589241e-01  -1.3338176e-01   3.7363653e-02   1.0287750e-01   5.5216074e-02  -6.1272516e-02  -1.7768841e-01  -2.8087610e-02   3.5621249e-02   1.4637665e-01  -1.0518775e-01   2.6897540e-02   1.7789361e-02  -1.3513978e-01   9.5263923e-02   4.4288314e-02   7.4858315e-02  -6.5837023e-02  -7.9149017e-03   3.3810287e-02
  -1.3203630e-02  -5.5873897e-02  -1.5748538e-02   1.0088662e-01  -7.2559306e-02  -2.1618424e-02   1.9825253e-02   1.5648019e-01  -1.0402280e-02   2.6207422e-02   1.0439084e-02   1.6189589e-01  -3.2381664e-02   1.4568657e-01  -2.8540469e-02   7.3652009e-02   1.6693237e-02   6.7203357e-03  -5.0908229e-02  -1.0059926e-02   1.3198370e-02  -5.2097302e-03  -5.8144822e-02   5.5141519e-03   3.4821495e-02  -5.4960153e-02  -6.2616673e-02   3.0520069e-02   3.5332530e-02  -3.8493971e-02   9.1771065e-02   3.7029108e-02  -1.0050782e-01  -2.3788840e-02   1.0938761e-01  -2.2555698e-03   3.3621056e-02  -7.5203155e-04  -3.0003102e-02  -4.3170224e-02  -5.8017278e-02  -1.1324739e-02  -1.0936640e-01   7.2908311e-03  -2.9664929e-02   1.0407544e-01  -1.8319498e-01   3.3045472e-02  -6.7448746e-02   3.7523141e-02  -1.4874010e-01   7.2311508e-02  -4.3869370e-02  -4.7064563e-02  -6.4142177e-03   5.8691018e-02   5.5822498e-02  -5.2804122e-03  -8.6556614e-02   3.2685976e-02  -1.4276790e-01   2.8398774e-01  -6.1310372e-02   5.0159366e-02   1.9233994e-01   0.0000000e+00  -8.3950771e-02   4.8145318e-02  -8.7156508e-02   6.0732206e-02  -4.7482425e-02   2.7393037e-02   9.1897017e-03  -3.2030469e-02   4.6636275e-02   1.4759149e-02  -1.2687428e-01  -7.8124046e-03   7.8904811e-02  -1.9633786e-03  -7.6967675e-02  -2.7337045e-02  -1.6065684e-01  -1.6545049e-01   7.1995517e-02   1.3447724e-02  -4.0970266e-02   4.8031095e-02   1.9250659e-02  -4.6584640e-02
  -2.6608485e-02   2.0060492e-03  -7.5266112e-02   7.6355241e-03   5.0261824e-03  -5.2752108e-03   4.3686003e-02  -1.0269194e-02   5.9922550e-02  -8.5984110e-02   2.4970781e-02  -3.5421874e-02   1.8690654e-03  -5.3515213e-02   8.7222147e-02   2.1797075e-02   1.2019875e-02  -3.3171100e-02  -2.9529738e-03   5.7351335e-02  -1.8662280e-02   2.1274129e-02  -2.9125003e-02   2.7075871e-02  -4.7073922e-02  -4.4537689e-02  -3.6620836e-02   4.2977328e-02   1.7832670e-02  -6.3777999e-02  -3.4855385e-02   6.1374324e-03   4.6149147e-03  -3.8582815e-03   1.5887066e-01   1.0803305e-02   4.2700643e-02   4.9312557e-02   5.3369097e-02   5.2578090e-02   4.2575011e-02  -5.2035394e-02   5.6000156e-02   9.0407646e-02   1.0732176e-01   2.1268912e-02  -6.2330154e-02  -2.5581952e-02   2.6374178e-02  -1.5593558e-01   6.7976630e-02   8.6431654e-02  -2.9625391e-02   9.6995078e-03   5.3032016e-03  -4.1590855e-02  -2.1597499e-02   2.7720659e-02   1.1998805e-01  -7.6874508e-03   6.5701156e-02   2.2923270e-02  -5.8166784e-03  -2.7217915e-02   2.0490779e-02  -8.3950771e-02   0.0000000e+00   3.5939476e-01   1.4128551e-01  -5.4981649e-03  -1.0222600e-01   7.5267606e-02  -2.6805752e-02  -7.2083296e-03   5.7881583e-04   4.3844193e-03  -5.2423242e-02  -9.1577215e-03   5.9103082e-02   6.4559821e-02  -4.4387503e-02  -1.2673737e-01  -4.7023453e-02  -4.9208969e-02   5.4490384e-02   7.7896249e-02   8.9828883e-03  -4.2186740e-02   2.4246576e-02  -3.7089667e-02
   1.6465377e-03  -1.8833472e-02   2.5534662e-02  -8.7231576e-03   5.6206347e-02  -9.7088324e-03   6.0749933e-02   4.7764580e-02  -4.2218203e-02  -9.6503402e-03  -7.0616873e-02  -4.4488884e-02  -2.1357356e-02  -3.7247871e-02  -3.3665516e-02   2.4361531e-02  -3.0896861e-02  -8.9262307e-02  -1.9842128e-02  -2.7255244e-03   1.9525765e-02   9.6064007e-02  -5.6501928e-02   1.7952049e-03   2.4122191e-02  -5.2654486e-02   4.6799547e-02  -5.6382086e-02  -6.7711699e-02  -3.2775497e-02   5.5803910e-02  -2.5366201e-02  -7.5122293e-02   6.8156618e-02   2.6010593e-02   1.4955712e-01   2.6564949e-02   2.2329921e-02   5.3736518e-02  -4.0319698e-02   1.5547813e-02   6.5496648e-02  -2.0922328e-02   7.9376855e-02  -4.6232977e-02   1.1805425e-01   4.8127068e-02  -7.4187274e-02  -2.2791078e-02  -7.6578660e-02   1.0106165e-01   1.1724729e-01  -7.0201004e-03  -4.7258815e-02   3.9353636e-03  -4.1801213e-02  -6.0003377e-02  -3.8720814e-03   7.0361624e-02   8.1533716e-02   1.3654659e-02  -1.0565773e-03   6.8585437e-02  -2.2795739e-02  -8.7174424e-03   4.8145318e-02   3.5939476e-01   0.0000000e+00  -3.1735982e-02   3.2963224e-02   6.4443449e-02  -2.1365097e-02  -6.3427390e-02  -3.5580784e-02  -8.6694862e-02  -9.2588804e-03  -8.4767238e-02  -9.0766435e-02   2.6860222e-02   2.1938367e-03   4.5702494e-02  -4.0097121e-02  -8.2641526e-02  -3.2725490e-02  -3.7743483e-02   2.2296549e-01  -5.2430653e-02  -4.9424421e-02  -8.9606699e-02   5.0536367e-02
  -1.3639031e-02  -2.8590565e-02  -3.9906754e-02  -2.1887834e-02   1.8823707e-03   1.5623918e-02  -2.2360671e-02  -6.6654824e-03   2.0399479e-02   1.2603038e-04  -1.1733693e-01  -7.7545446e-02  -1.2096300e-02  -1.6788954e-02   4.3526627e-02   4.1680956e-02   1.0999411e-01   3.3661320e-02   2.0259368e-01  -1.7634182e-03   3.2935452e-02   1.3853857e-03  -5.4457505e-02  -1.9562523e-02  -3.7219145e-03   3.7969695e-02  -1.0100474e-01   2.7901738e-02   2.0076044e-02  -4.1147763e-02   1.7175315e-02   4.0073449e-02   4.1289228e-02   3.0266831e-02   1.7321974e-02   2.3397668e-02   3.8919992e-02  -3.0703886e-02   1.0598110e-01   2.1874876e-02  -7.6134419e-02   7.3491809e-02  -7.0369068e-03  -1.5469007e-02   9.7444874e-02  -5.5341470e-03  -3.0792826e-02  -2.9498974e-02   4.3826005e-03   5.2380444e-02  -2.4324084e-02  -3.0279637e-02   8.9042876e-03   3.9696952e-03   3.3868761e-02  -1.1118858e-02   1.4760599e-02   1.8941048e-02  -1.8692226e-02  -3.6240361e-02  -5.7952575e-02   7.0696751e-02   1.1520635e-02  -2.1767589e-02   4.1189546e-02  -8.7156508e-02   1.4128551e-01  -3.1735982e-02   0.0000000e+00   1.2392035e-01  -1.4153776e-01   2.1455458e-02   4.5555959e-02  -6.1727873e-02  -5.2014006e-02  -8.9732082e-02  -3.3199092e-02   9.8705367e-02  -1.6243998e-02  -4.6868562e-02  -5.7819158e-02  -4.3063129e-02  -1.1879958e-02   3.0808772e-02  -2.8272268e-02  -6.8291994e-02  -8.1882153e-02   4.0480531e-02   4.9349581e-02  -1.4747905e-02
  -8.8092893e-03  -9.1066355e-04  -4.6843759e-02   6.7569648e-03   2.8790406e-02  -1.7022947e-02  -7.5721744e-02  -1.0996194e-02  -5.8317487e-02   1.9615957e-02   1.8960550e-02  -1.0843111e-01  -9.0869994e-03  -3.3150729e-02  -1.1031450e-01  -3.1071662e-02   3.4852350e-02  -3.7108509e-02   6.3088639e-03   8.7982316e-02   2.8155495e-02   9.6500038e-03  -5.6756394e-02   1.3074338e-02  -3.5030424e-02   2.8930320e-02   2.4558328e-02   2.5664354e-02   1.1608572e-02  -4.6116875e-02  -4.8169890e-02  -1.0187399e-01  -4.6902240e-02   1.0119732e-01  -3.2412345e-02   1.5772513e-02   3.7276858e-02   5.4738173e-02   6.0855922e-02   9.0408390e-02  -4.5562195e-02   5.7875321e-02   9.2945813e-03  -6.1196944e-02   6.7346328e-02   2.1016373e-02   5.5846028e-02  -7.2735962e-02   3.8957477e-02   4.0665755e-02  -3.1516322e-02  -2.5027519e-02   2.6784010e-02   4.1688002e-02   4.3947021e-03   1.2505995e-02   4.5694025e-02   1.9250832e-02   3.7427509e-02   2.0201249e-02  -3.2638139e-02   4.2928829e-02  -4.9585794e-03  -7.3900660e-03  -5.2198607e-03   6.0732206e-02  -5.4981649e-03   3.2963224e-02   1.2392035e-01   0.0000000e+00  -2.2388708e-02  -3.7114246e-02   4.1803143e-02  -3.2579432e-02  -9.8994684e-03   1.3644576e-02  -1.2914005e-01   8.9109858e-03   6.2855991e-02   5.8077500e-02  -7.5203683e-02  -5.4630203e-02   5.8868389e-03   1.1959051e-02  -2.2766847e-02  -6.4248008e-02  -1.7649236e-02  -2.7620403e-02  -4.1255905e-02  -6.0456577e-03
  -5.8347062e-03   1.1943962e-02   6.0691429e-02  -2.9258301e-02  -2.9214749e-02   1.3092256e-02   4.4257365e-02  -3.5078981e-02  -1.4609384e-02   4.3556941e-02  -4.5103280e-02   3.3003364e-02   1.8826398e-02   8.1409259e-03  -5.7584377e-03   6.4666977e-02  -2.5549415e-03  -4.2102237e-02  -9.0207883e-02   1.2696640e-02  -1.1924942e-01  -2.3508346e-02  -9.1591695e-03  -1.4180940e-01   8.7489199e-02  -2.4326755e-02   2.1345093e-02   8.3069701e-02  -1.5489110e-01  -3.0822527e-02   5.8016043e-02  -2.6743363e-02  -4.6929098e-02   4.1320594e-02   5.4146717e-02  -6.9219660e-02  -5.6321091e-02   8.5048238e-02  -1.6182491e-02  -4.1778536e-02  -1.8188211e-01  -1.1686027e-01  -8.4681571e-02   3.3094934e-02   4.2814342e-02  -4.7125590e-03  -4.3887057e-02  -5.5372736e-02   2.2174742e-02  -1.8092069e-02   4.9813950e-02  -1.4903251e-01   7.8607643e-02   5.1822685e-03   1.0900828e-01  -2.0683028e-02  -3.4614898e-02  -5.4898411e-02  -4.5293967e-02   1.5966036e-02  -4.2534536e-02  -5.6074617e-02  -1.2202162e-01  -8.1379792e-02  -1.0589241e-01  -4.7482425e-02  -1.0222600e-01   6.4443449e-02  -1.4153776e-01  -2.2388708e-02   0.0000000e+00   1.0686222e-01   1.7356352e-01   6.5337446e-02   1.3816472e-01  -1.0630106e-01   3.5287225e-01  -3.9967617e-02   4.3942417e-02  -1.9781469e-02   8.0340070e-02   1.1071948e-04  -6.1801851e-02  -5.7375600e-02  -2.4972913e-02  -1.5589378e-03   4.9723738e-02  -8.1142276e-03  -9.5806457e-02  -1.5158412e-02
  -4.7511920e-03  -1.9990835e-02   1.8670983e-02   5.5863905e-02   3.2822259e-02  -3.7119445e-02  -3.4533353e-02   9.3903458e-03  -5.8174115e-02  -7.9414347e-02  -5.0607013e-02   6.9228513e-02   4.3613665e-03  -9.3052000e-03  -1.5270760e-02  -1.3576379e-01  -2.6510329e-02  -8.6505684e-03  -4.9047079e-02   1.5041282e-02   3.9454885e-02   7.9011934e-02   6.3540375e-02   3.4290476e-02   6.5479551e-02  -4.4242769e-02   4.4263424e-02   6.5835019e-02  -7.9140046e-02   1.7656985e-02   2.1290926e-02   7.2334048e-02  -1.9820717e-02  -5.3432509e-02  -1.0380932e-01  -7.6679614e-02  -4.9697868e-03  -2.4858353e-02   2.8358199e-02   7.9895323e-02   4.4937529e-02  -6.9243514e-02  -5.2285227e-02   3.8094922e-02   3.5945394e-04  -2.5251588e-02   6.2479395e-02   2.9512917e-02  -4.6971120e-02   2.3066580e-02  -4.6622894e-02  -3.9537245e-02   8.6644879e-02  -1.2159934e-02  -1.3878905e-03  -7.3475442e-02   4.2014597e-03   2.2763701e-02  -3.6346012e-03   2.7094680e-02   6.4074523e-02   7.0580710e-02   6.2782213e-02  -7.6535872e-02  -1.3338176e-01   2.7393037e-02   7.5267606e-02  -2.1365097e-02   2.1455458e-02  -3.7114246e-02   1.0686222e-01   0.0000000e+00  -1.5135653e-01   9.9514057e-02   4.9695603e-03   1.5463702e-01  -6.3447270e-02   1.1283394e-01  -1.5142952e-02  -8.3427312e-02  -2.0257670e-02  -3.1123034e-02   5.1952452e-02  -5.0533658e-02  -2.6410690e-02  -2.8260769e-02  -3.9121045e-02   4.0656928e-02   1.7192919e-02  -8.5313848e-02
  -3.6058842e-02  -2.6556355e-02   5.1633326e-02  -3.7911023e-02  -5.2444946e-02  -6.0461638e-02   1.4628005e-02   7.8665791e-02   1.2428640e-02  -3.1990984e-02  -4.5991075e-02   1.7529008e-02   3.3958133e-02   4.5341127e-02  -2.3062596e-03  -2.3298703e-02  -5.6417964e-02   7.1832930e-02  -6.2110842e-02   4.2737519e-02  -1.2120107e-03   3.3924483e-02  -3.8749732e-02   1.6931994e-02   4.9877471e-02   1.7439268e-03  -7.2683886e-02   4.2457627e-02   1.5003185e-01  -7.7090348e-02   5.2534622e-02   4.4573581e-02  -1.7753449e-02   3.7863452e-02  -1.7459602e-02  -1.0524849e-01   1.0205692e-01   9.6851398e-02  -9.5008593e-02   6.7318827e-02   4.7378312e-02   1.8952345e-01   2.7963284e-02   9.6613513e-02   5.2744563e-02   3.5439611e-02  -5.0913783e-02  -3.5087450e-02   5.4928870e-02   4.3449460e-02  -1.4718533e-02   6.4973064e-02  -4.7661595e-02  -1.5375069e-02  -6.0445419e-02  -1.4357888e-02   2.3574805e-03   2.6454718e-03   8.8847741e-02   2.5943561e-02   4.8510238e-02  -4.2747172e-02   1.2913407e-01  -2.0507886e-03   3.7363653e-02   9.1897017e-03  -2.6805752e-02  -6.3427390e-02   4.5555959e-02   4.1803143e-02   1.7356352e-01  -1.5135653e-01   0.0000000e+00   2.9358966e-01   3.6207566e-01  -6.6382870e-02   1.3759929e-02   1.3655045e-02  -6.7359100e-03   7.0394056e-02  -1.1925077e-01   3.2280806e-02  -9.5700383e-02   8.3205102e-03   4.1504774e-03   8.1618066e-03  -1.7840274e-01   9.9587988e-03  -1.0513678e-01  -1.2458054e-02
   9.4887919e-03   7.7447158e-02  -7.8305471e-02   2.3196130e-02   2.3543878e-02  -4.4562986e-02  -6.6039015e-02   6.1963224e-03   3.6752761e-02   3.9497349e-02   1.2872134e-02  -3.1321274e-03  -7.5643546e-04   9.7046460e-03   8.7823075e-02   6.9596069e-02   4.5869481e-02  -6.1000658e-02   1.9066709e-02  -2.8502253e-02   2.0530456e-02  -6.3563063e-02   3.4580650e-02   1.5318848e-02   1.2498645e-02  -1.2481390e-01   2.2745295e-02   1.0616699e-02  -1.2628529e-02   2.0281723e-01   1.4920093e-02   1.2831063e-02  -8.0482666e-02  -4.0660974e-02   7.8061806e-02  -8.7102165e-02  -9.2759903e-02  -1.1074882e-01   5.9045450e-02  -7.9485946e-02   1.9558537e-02   3.1666543e-01   3.0610247e-02   8.2020553e-02  -4.3803639e-02   3.2753945e-02   4.3948149e-02  -2.6969483e-02  -1.7406369e-02   1.9102764e-02   3.1497796e-02   1.0618035e-04  -3.0811415e-03   1.6464742e-03   8.4366619e-02  -7.3686910e-02   5.6325704e-03  -3.2521268e-03   3.3424615e-02   4.7780372e-02  -4.5834480e-03   2.5489924e-02  -3.4399177e-02  -6.5232784e-02   1.0287750e-01  -3.2030469e-02  -7.2083296e-03  -3.5580784e-02  -6.1727873e-02  -3.2579432e-02   6.5337446e-02   9.9514057e-02   2.9358966e-01   0.0000000e+00  -7.1130394e-02   6.0053237e-02  -1.9117161e-02   3.0969683e-02  -2.9645774e-02   4.2781948e-02  -4.8166894e-02   4.8181652e-02   3.0967484e-02  -3.4890140e-02  -7.7774090e-02   5.7904978e-03   2.4822651e-02  -1.8411446e-02  -7.6282589e-02  -1.3221460e-02
   5.4183220e-02  -3.4789567e-02   5.6884969e-02   8.3319455e-02  -5.3710510e-02  -1.4864561e-01   6.0846530e-02  -9.1538542e-02   5.8154662e-03   4.8021643e-02   1.5698777e-02   4.2299884e-02  -7.1790076e-02   2.7978913e-03   4.2903180e-02  -1.2547388e-02  -5.0898571e-02  -6.2239326e-02   3.7018178e-02   1.2285384e-01   9.5989671e-02  -5.1371068e-02   7.9396775e-02  -8.1106429e-02  -2.3925337e-02  -4.2903795e-02   4.1038562e-02  -6.8566155e-02  -7.3237657e-02   6.5670662e-02   5.1166924e-02  -1.4833572e-01   2.5071549e-02  -3.2855587e-03   6.3607103e-02   1.3405237e-01  -8.1179026e-03   4.7805973e-03  -6.4027243e-03   1.0861002e-02   2.6389174e-01   7.7047491e-02  -8.2695253e-02   7.3933105e-02  -1.1200578e-01  -5.1229679e-03   5.0687100e-02  -5.6068331e-02   4.0289538e-02   1.9824199e-02  -1.2563302e-02  -2.0761070e-02  -2.5896599e-02  -3.2765475e-02  -4.0462142e-02   5.5111751e-03   6.4101967e-02   3.3094462e-03   6.3451325e-02  -4.9418332e-02   1.4239272e-02   3.8185514e-02   6.6022915e-02   8.9291048e-03   5.5216074e-02   4.6636275e-02   5.7881583e-04  -8.6694862e-02  -5.2014006e-02  -9.8994684e-03   1.3816472e-01   4.9695603e-03   3.6207566e-01  -7.1130394e-02   0.0000000e+00   1.3808648e-01  -8.7387733e-02  -1.3386814e-01   1.2210393e-01  -1.9709909e-01   1.3125654e-01  -3.6858374e-02  -1.1661818e-02  -7.1131888e-02   1.1511659e-02  -6.3600417e-02   1.4907025e-01   1.7006744e-01   1.3600205e-01  -5.9888912e-02
  -1.3147680e-02   3.5485520e-03   2.8668709e-03  -1.2671888e-02   3.9216945e-02   7.2494984e-02  -1.1482602e-02   6.1162859e-02  -9.0824476e-03  -3.1912297e-02  -4.4792980e-02   4.7293500e-02  -1.4100127e-02  -8.2899285e-02   8.2223077e-02   1.9793889e-02   2.7180042e-02  -3.1787530e-02   9.9231265e-04   3.8793651e-03  -1.1230701e-01   2.3244902e-01  -2.1589193e-02   1.2287110e-02  -8.7879932e-03  -7.9949865e-02   3.9156902e-02   1.9867413e-02   1.5261328e-04  -2.1089311e-02   8.8250971e-02   2.8170475e-03  -2.2032697e-02  -1.3704319e-02   2.3543136e-02  -1.5012961e-01  -8.4335406e-02  -7.6453371e-03  -1.5323695e-01   9.7631567e-02   8.3508458e-03   2.8909814e-01   7.3888725e-02   5.9773979e-03  -9.6131423e-02  -5.9934685e-02   4.6677828e-02  -8.0432946e-02  -1.0419817e-03  -9.2228842e-02  -7.1799068e-02   1.9738950e-02  -9.8755535e-02  -1.7902197e-02  -1.0233925e-01   3.6212940e-02   6.2186713e-02   2.1969609e-02   1.2047426e-01  -3.7610549e-02   9.9574459e-03  -2.6693851e-02   3.4445624e-02  -6.7719405e-03  -6.1272516e-02   1.4759149e-02   4.3844193e-03  -9.2588804e-03  -8.9732082e-02   1.3644576e-02  -1.0630106e-01   1.5463702e-01  -6.6382870e-02   6.0053237e-02   1.3808648e-01   0.0000000e+00   8.3401902e-02  -6.7452504e-02  -7.2064458e-02  -7.5638947e-02   5.5827165e-02   2.4659872e-02  -1.3883937e-02   3.0236859e-02   5.6120176e-02   5.7173301e-03  -6.2503501e-02  -9.0377091e-03  -6.4156870e-02  -1.0549978e-02
   2.6760493e-02  -8.0363082e-02  -5.2559415e-02   6.2101966e-03   1.1357914e-02  -3.9449735e-02  -8.5896256e-02  -1.7144551e-02   3.9378500e-02  -2.3362619e-02  -6.8239057e-03  -4.0214760e-02  -6.7702234e-02  -1.6674370e-02   8.7917341e-02   5.8125329e-02   1.3793158e-02  -7.0044159e-03   7.1705935e-02  -4.3293232e-02  -1.0764661e-01   6.7663348e-02   2.1817894e-02  -9.6937934e-02  -1.4370061e-01   5.9730836e-02  -7.4292962e-02  -3.1691845e-03   3.9324572e-02   5.8104762e-02  -7.1499815e-02  -7.9322782e-02   7.7566841e-02   8.7463564e-03   1.4673328e-01  -5.8056249e-02   5.2619722e-02   6.0483005e-02  -7.8226588e-02  -5.1675084e-02   7.9498445e-02   3.6990712e-02  -1.3173091e-02  -4.9694866e-02   1.7655973e-02  -9.2650303e-02   2.3993258e-02  -1.5992015e-01  -2.2345129e-02  -8.1185491e-02   5.1846783e-02  -8.7738230e-02   1.8618671e-02   2.0050983e-02   3.9589319e-02   1.4680243e-02  -2.9988996e-02  -1.7284231e-02  -1.2801944e-02  -2.9339748e-02   4.3532045e-02  -3.3522725e-02  -3.4076050e-02  -1.0850302e-01  -1.7768841e-01  -1.2687428e-01  -5.2423242e-02  -8.4767238e-02  -3.3199092e-02  -1.2914005e-01   3.5287225e-01  -6.3447270e-02   1.3759929e-02  -1.9117161e-02  -8.7387733e-02   8.3401902e-02   0.0000000e+00   1.8090537e-01  -2.4552598e-02  -6.5324984e-02  -6.8627898e-03  -1.4233645e-02  -1.1593585e-01  -1.7865910e-01  -6.4048441e-02  -8.3152056e-02   6.4578165e-02   5.7045029e-02  -3.4816599e-02   3.5239735e-02
   5.5157929e-02  -3.4784890e-02  -2.0073460e-02   1.0216520e-01   1.7030278e-01   7.1907177e-03   1.8725188e-02   7.8714912e-02   1.9994000e-02   3.5728680e-02   2.1851478e-02   7.1015655e-02  -7.6347693e-02   1.0212437e-01   7.3827562e-02   5.9278880e-02  -7.4510418e-02  -5.9534737e-02  -4.2967291e-03  -1.1662568e-02   1.3563237e-01   3.3972814e-02   1.5068994e-02   8.0068318e-02  -3.2406416e-02  -1.0519130e-02  -6.0472181e-04  -5.3365720e-02  -1.2854905e-01   2.7574695e-02  -5.3998587e-02  -1.6945039e-02   6.1292843e-02   1.0503125e-01  -1.8676995e-02   1.6077251e-01  -1.1031427e-03   4.6580398e-02  -4.0472494e-02   6.9686163e-02   9.6281480e-02   3.5793829e-02   1.4240332e-01   1.4317255e-01  -3.1431596e-02   3.8005925e-02   8.1622779e-02  -9.8837285e-02  -3.6044605e-02  -2.8518313e-02   6.3439947e-03  -1.0744096e-01  -9.4879348e-02  -3.5705880e-02   2.0603294e-02  -1.1475324e-02  -9.3491101e-03  -7.1934676e-02   5.7330458e-02  -5.7185877e-02  -9.6075242e-03  -3.4947269e-03   3.2892566e-02   3.5534466e-02  -2.8087610e-02  -7.8124046e-03  -9.1577215e-03  -9.0766435e-02   9.8705367e-02   8.9109858e-03  -3.9967617e-02   1.1283394e-01   1.3655045e-02   3.0969683e-02  -1.3386814e-01  -6.7452504e-02   1.8090537e-01   0.0000000e+00   8.4192316e-02   1.7654404e-01   9.3252844e-02   1.8283862e-02   2.0193493e-02   2.8470780e-02  -3.1575700e-02   3.9109463e-03   4.9906042e-04   2.7325654e-04   2.9481133e-03   5.4031931e-02
   1.3048210e-02  -9.1129367e-03  -5.8000347e-02   1.6959951e-02  -1.4718404e-02  -3.8029354e-02  -3.2440973e-02   1.7728929e-02  -3.1660712e-02   4.6976044e-02   1.6042910e-02   1.9274484e-04   2.1415610e-02   2.7123613e-02   6.3912544e-02   3.1161919e-02   2.7664454e-01   5.3518383e-02  -1.0361791e-01   4.8574998e-03  -1.2121435e-01   4.5339743e-02   8.7568093e-02   3.2870981e-02   2.9844476e-02   7.4363534e-02  -8.4080843e-02   2.7681430e-02   1.4388686e-02   2.1656453e-02  -3.0888822e-02  -7.6432335e-02   4.8886211e-02   4.5532124e-02  -5.4485657e-02  -1.4774275e-01   1.1436334e-01  -1.3384989e-01   1.0133179e-01  -1.8922620e-03  -2.0127521e-02  -9.2475624e-02  -3.3129170e-02  -6.1395259e-02  -4.7772917e-02  -7.5876590e-02   1.1135777e-01  -2.5084779e-02   4.8776969e-02  -9.1342348e-03   5.1607589e-02   2.3195544e-02  -4.0034085e-02   9.3963000e-02  -5.3176534e-03  -1.9996362e-02   1.3198134e-01   5.2734433e-02   1.9992626e-02   1.2235035e-02  -9.1628033e-02   3.6297712e-03  -6.3389637e-02   2.6285053e-02   3.5621249e-02   7.8904811e-02   5.9103082e-02   2.6860222e-02  -1.6243998e-02   6.2855991e-02   4.3942417e-02  -1.5142952e-02  -6.7359100e-03  -2.9645774e-02   1.2210393e-01  -7.2064458e-02  -2.4552598e-02   8.4192316e-02   0.0000000e+00   1.9339177e-01   3.0736255e-01   1.1327469e-01   4.4709171e-02   5.8896506e-02   6.3274385e-02   6.9241866e-02  -9.1897494e-02  -1.1656925e-02   3.6012368e-02  -2.9309958e-02
  -2.4533649e-02  -3.6904986e-02  -6.3951562e-02   8.4413760e-03   5.2297208e-02   2.8336506e-02   2.4801197e-02  -6.1326754e-02   8.9507088e-03  -6.6496577e-02   7.3328601e-03  -2.0345655e-02  -4.2512201e-02  -1.9196551e-02   1.0724152e-02  -4.4936303e-02  -3.8753186e-02   2.7745072e-01   3.0826201e-02   3.4074303e-02  -2.6317938e-02   2.7400872e-02  -2.0962353e-02   3.8877579e-02  -2.6510211e-02  -3.8996275e-02   5.5299835e-04   1.1179402e-02   7.8139029e-02   6.7255907e-02   5.9841277e-02   7.6810894e-02  -4.5247112e-02  -5.2363881e-02  -7.9806637e-02  -5.6845450e-02  -9.9842108e-02  -5.8639956e-02  -1.8472437e-01   3.6632656e-02   4.8151651e-02  -1.1410992e-01  -5.9187885e-04   1.1710071e-01   2.6484905e-02  -8.2632086e-02  -1.0669026e-01   8.0913753e-02  -4.4678111e-02  -4.2384520e-02   5.7154300e-02   1.0442299e-02   1.1071635e-02  -4.8227505e-02  -2.3330527e-02  -5.9407699e-02   6.6736274e-02   3.1429120e-02  -3.4673293e-02  -7.3696211e-02   1.0640162e-02  -3.3209591e-02   2.6067284e-02   5.8818956e-02   1.4637665e-01  -1.9633786e-03   6.4559821e-02   2.1938367e-03  -4.6868562e-02   5.8077500e-02  -1.9781469e-02  -8.3427312e-02   7.0394056e-02   4.2781948e-02  -1.9709909e-01  -7.5638947e-02  -6.5324984e-02   1.7654404e-01   1.9339177e-01   0.0000000e+00   1.3065155e-01   1.3224278e-01  -7.6832660e-02  -3.7221867e-02   4.2324239e-02  -3.1938431e-02   7.9831736e-02   8.0933712e-02   1.2486513e-02  -2.0540447e-02
   4.3125518e-03  -1.9188033e-02   4.0749426e-02  -1.4741345e-02  -1.7911019e-02   6.9208616e-03   7.5768797e-02   2.3399593e-02   5.0327976e-02  -7.4099176e-02   1.9236694e-02  -4.0645278e-02   1.9875969e-02   7.5764008e-02  -6.8168203e-02   1.1869675e-02   7.4962138e-02   4.1154324e-02  -7.3765540e-02  -5.0505507e-02   3.2908490e-02  -5.9028175e-02  -3.4919986e-02   5.1038866e-02  -6.3716324e-02   4.5122148e-02   2.5665472e-02  -3.4751495e-02   2.6240941e-02   1.3507829e-01  -2.7963298e-02   1.4806997e-02   9.5440736e-02   1.1358049e-01   5.5833888e-02   9.0640531e-02  -5.0060486e-02  -1.5731321e-02  -1.2057550e-02   5.7779607e-03   3.9125683e-02   2.9265666e-02  -4.9772227e-02   4.3473888e-02  -2.3307401e-05   7.0402409e-02  -1.2681466e-02   6.9627619e-02  -1.8737091e-02   2.9185314e-02   2.0778285e-02  -5.4538743e-02   3.9320959e-02   2.3767290e-02   8.6224519e-02   5.2187452e-03   3.1351857e-02   3.1019028e-02   1.9215691e-02   2.0442230e-02   2.7012456e-02   6.1092326e-02   7.1731977e-02   2.4810182e-02  -1.0518775e-01  -7.6967675e-02  -4.4387503e-02   4.5702494e-02  -5.7819158e-02  -7.5203683e-02   8.0340070e-02  -2.0257670e-02  -1.1925077e-01  -4.8166894e-02   1.3125654e-01   5.5827165e-02  -6.8627898e-03   9.3252844e-02   3.0736255e-01   1.3065155e-01   0.0000000e+00   2.1239618e-01   6.7247135e-02   5.4805932e-02   1.7349450e-03   5.3274941e-02   1.4566136e-02  -4.7021551e-02   9.5992281e-03   4.1183374e-02
  -2.1210829e-02  -8.2367009e-03   5.4698828e-02  -3.8542317e-02  -2.7539409e-02  -4.2754874e-02  -4.2574827e-02  -2.1523969e-02   3.5157937e-02   9.4670428e-03  -4.6043301e-02  -6.3938086e-02  -5.0139874e-02  -4.4022013e-02  -1.1106243e-02  -6.0023340e-02  -5.1643219e-03   1.0724421e-01  -6.8807330e-02  -9.9842464e-04  -8.0404032e-02   7.7687451e-02  -4.7433623e-02  -1.0690752e-01   3.2639980e-02  -6.8629542e-02   4.2698490e-02  -1.8535286e-02   5.4377936e-02   8.5170123e-02  -8.2240570e-03  -4.2953605e-02   4.1692329e-02   3.4562087e-02   7.1938291e-02  -1.0733227e-01  -1.2972711e-02   3.8688689e-02   7.1943606e-03   1.0649669e-01  -1.7293387e-02   2.0974169e-03  -3.3731939e-03  -1.3791687e-01   3.1652737e-03   1.8210841e-02   4.1790427e-02   4.2641549e-02   5.7128484e-02   7.0148100e-02   9.4799783e-02  -2.6277341e-03   8.5442412e-02  -1.1462312e-02   1.9007299e-03   3.9752611e-02  -1.0375086e-01  -1.1894864e-02   8.8063149e-03   2.9446217e-02   1.3244574e-02   3.3514299e-02  -8.5223365e-02   1.7644407e-02   2.6897540e-02  -2.7337045e-02  -1.2673737e-01  -4.0097121e-02  -4.3063129e-02  -5.4630203e-02   1.1071948e-04  -3.1123034e-02   3.2280806e-02   4.8181652e-02  -3.6858374e-02   2.4659872e-02  -1.4233645e-02   1.8283862e-02   1.1327469e-01   1.3224278e-01   2.1239618e-01   0.0000000e+00   8.8742207e-02   6.6382837e-02  -9.3784706e-03   5.3728153e-02  -7.3314113e-02   5.8853857e-02   3.1562977e-03  -3.4448487e-02
   7.0390323e-02   6.9089907e-03   8.4068785e-02   2.6252955e-02  -6.7566174e-02   2.8285711e-02   3.2084439e-02  -2.9288043e-02  -4.2845876e-02   5.6129602e-02  -3.1846519e-02  -4.4381539e-02   8.0443315e-02  -1.2817789e-01   1.1153112e-01   9.5268293e-02   7.3890656e-02   5.7315787e-03  -1.3587398e-02   8.0563320e-02  -2.0616473e-02  -1.3258622e-02   9.4425740e-02  -7.3191849e-03  -1.6204059e-01   5.4857542e-02  -3.7941825e-02  -4.2911623e-02   5.6860801e-02   9.4493698e-02   1.5133601e-01   2.0879966e-02   4.3583677e-02   5.7516654e-02  -7.2976175e-02  -3.6335086e-02   8.0855725e-03   5.7045803e-02  -2.7834486e-02   4.3342129e-02   3.0684283e-02   4.7588478e-02   8.2725506e-03   3.6148851e-02  -2.3311323e-02   2.0280275e-02  -1.4580904e-02   7.2656958e-02  -4.3385792e-03   3.2230447e-02  -9.7442746e-02   2.6741336e-03  -9.7369630e-02   4.4442361e-02  -2.3224653e-02  -2.8629890e-02  -8.3635822e-02  -5.4999326e-02  -3.4678477e-02  -4.2890703e-02   9.2146961e-02  -5.7007224e-02   1.0944796e-01  -1.2501848e-01   1.7789361e-02  -1.6065684e-01  -4.7023453e-02  -8.2641526e-02  -1.1879958e-02   5.8868389e-03  -6.1801851e-02   5.1952452e-02  -9.5700383e-02   3.0967484e-02  -1.1661818e-02  -1.3883937e-02  -1.1593585e-01   2.0193493e-02   4.4709171e-02  -7.6832660e-02   6.7247135e-02   8.8742207e-02   0.0000000e+00   1.1408849e-01   4.2034191e-02   3.7769748e-02  -9.2364988e-03  -1.3096916e-02  -6.8663044e-02   2.7820096e-02
  -4.9837858e-02  -1.6276968e-02   6.4206569e-02  -4.3893197e-02   7.4628140e-03   1.9153307e-02  -4.2747180e-02  -8.3857505e-03  -1.1138057e-02  -1.6454725e-02   6.6892913e-02   2.6873293e-02  -1.7271575e-02  -3.2327499e-02   4.4824869e-02   7.6952393e-02   1.1285164e-02  -1.5610704e-02   2.8380814e-02   2.2259010e-02  -4.1298304e-02   1.4741458e-02   7.8842551e-02   1.7096819e-02   3.0829282e-02  -7.5461378e-02  -9.4231553e-02   1.5759467e-02  -5.6538735e-02   1.4325571e-01   1.7929427e-02  -2.5159987e-02  -2.4465762e-02   5.6250939e-02  -1.5289465e-01   6.1661548e-02  -2.8630770e-02  -6.2571435e-02   4.6899154e-02  -5.4516170e-04   3.7593730e-02   1.2744617e-01   1.1929128e-02  -3.7346754e-02   9.9481017e-02   1.0341357e-01  -7.2700148e-02  -5.5848469e-02   4.4851256e-02  -1.9840359e-02  -8.7225135e-03  -9.9193877e-02   8.4704846e-02  -4.8226063e-02   2.3869075e-02  -7.7644383e-02  -5.9138979e-02  -1.6751525e-02  -2.3042915e-02   4.4626733e-02  -4.2488705e-02   3.6709227e-02   1.0838447e-02  -8.2768980e-03  -1.3513978e-01  -1.6545049e-01  -4.9208969e-02  -3.2725490e-02   3.0808772e-02   1.1959051e-02  -5.7375600e-02  -5.0533658e-02   8.3205102e-03  -3.4890140e-02  -7.1131888e-02   3.0236859e-02  -1.7865910e-01   2.8470780e-02   5.8896506e-02  -3.7221867e-02   5.4805932e-02   6.6382837e-02   1.1408849e-01   0.0000000e+00   3.2667696e-02   3.5038103e-02   1.6028682e-02   1.5065928e-02  -4.5866194e-02   1.1782209e-02
   6.5769924e-02   4.0046931e-02  -2.8509328e-02   3.1938822e-02  -9.1122328e-02   3.4412695e-02   2.3078625e-02  -1.4357390e-02  -7.1168606e-02  -9.1337165e-02   3.4040715e-02   2.6727956e-03   2.9150280e-02  -1.1870468e-01   6.2516990e-02  -4.7840039e-03  -5.2944788e-02   8.6573544e-04  -4.8162322e-02  -2.1847053e-02   2.7490804e-02   5.1497701e-02   1.0629931e-01   4.1602087e-02  -2.1512225e-02  -3.0363281e-02  -2.3414973e-02   9.7561721e-03  -5.0461114e-02  -6.0103421e-02  -6.5791016e-03  -3.7552180e-02   1.4965039e-02  -4.1716015e-02   2.5877252e-02  -1.7167352e-02   1.8336570e-02   5.8921432e-02  -7.4225256e-02  -5.3976752e-02  -5.2175829e-02   1.2074833e-01  -7.2502411e-03   2.8938382e-02   3.5179802e-02   9.3083921e-02  -7.0264754e-02  -1.3412127e-03   1.4193351e-02   2.1392472e-02   5.9306308e-03  -5.2991092e-02   2.6349534e-02   6.1763914e-02  -1.8420948e-02   1.9484179e-02   8.5754380e-02  -2.1829483e-03  -1.0481408e-01  -7.3540917e-02  -9.0685421e-02  -1.0358858e-01  -4.4049535e-03   2.3341945e-03   9.5263923e-02   7.1995517e-02   5.4490384e-02  -3.7743483e-02  -2.8272268e-02  -2.2766847e-02  -2.4972913e-02  -2.6410690e-02   4.1504774e-03  -7.7774090e-02   1.1511659e-02   5.6120176e-02  -6.4048441e-02  -3.1575700e-02   6.3274385e-02   4.2324239e-02   1.7349450e-03  -9.3784706e-03   4.2034191e-02   3.2667696e-02   0.0000000e+00   1.4500600e-01   7.9924381e-02   7.2757066e-02   3.3354567e-02   2.6391523e-02
  -1.0430867e-02  -4.2277976e-02   1.6600414e-02   6.7848890e-02   2.6168653e-02  -1.6500741e-02   3.6530301e-02   5.3626690e-02  -3.4372502e-02  -6.2336518e-02  -8.8295728e-02   7.6705003e-02  -5.3576781e-05   4.3008655e-02   6.2331292e-02   3.0057760e-02  -2.1061664e-02  -1.1932628e-01  -7.2522825e-02  -1.5321794e-03  -1.3353770e-02   5.3325655e-02  -4.0771496e-02   5.7256785e-02  -4.2617461e-02  -1.8998098e-02  -3.9881268e-02  -7.7255154e-03  -3.5454073e-02  -3.2324296e-04  -7.3306787e-02  -6.3433011e-03  -2.0908818e-02   2.1328051e-02   3.8564079e-02  -4.4578514e-03  -4.8200247e-02   1.8939506e-02  -4.2802491e-02  -1.5614487e-02   1.4884901e-01   6.2373890e-02  -5.4600861e-02  -1.7333849e-02  -2.0360744e-02   8.5236439e-02  -3.6903553e-02  -9.4714452e-02  -3.3856927e-02  -1.7203369e-02   4.9635027e-02   3.2656368e-02  -2.4414363e-02   8.0945159e-03  -1.0938225e-02   4.8444778e-02  -5.4014526e-02  -2.8352223e-02  -4.9986627e-02  -3.6592862e-02  -1.9702676e-02  -8.7738037e-02   2.4110281e-02  -4.5562670e-02   4.4288314e-02   1.3447724e-02   7.7896249e-02   2.2296549e-01  -6.8291994e-02  -6.4248008e-02  -1.5589378e-03  -2.8260769e-02   8.1618066e-03   5.7904978e-03  -6.3600417e-02   5.7173301e-03  -8.3152056e-02   3.9109463e-03   6.9241866e-02  -3.1938431e-02   5.3274941e-02   5.3728153e-02   3.7769748e-02   3.5038103e-02   1.4500600e-01   0.0000000e+00  -1.9883153e-02   1.4850729e-01  -6.9660278e-03   5.9255196e-02
  -1.3026762e-02   6.5057862e-02  -8.1672018e-02   1.8511577e-02   4.8955966e-04  -5.0790043e-02   1.1544748e-02   2.3713198e-02  -4.8097112e-02  -4.4277478e-02  -1.7129512e-02   8.8740567e-03   8.5145052e-02  -3.7634862e-02   6.4397022e-02  -3.8037170e-02  -2.2517821e-03   6.9953292e-02   8.5512376e-02   2.1677322e-02   2.0708317e-03   7.0015971e-02   1.0939109e-01  -3.8258698e-03   3.2167205e-02   7.0149360e-02  -1.6424704e-02   5.1467534e-02  -3.9026936e-02   5.9909218e-02   1.3948745e-02  -3.5781456e-02   1.4985197e-01  -5.1767882e-02  -1.1407780e-01  -2.1562795e-02   2.2891024e-02   6.0267467e-02   1.0658137e-01   9.4288287e-02   1.3825767e-01   4.3022869e-03   1.7349340e-02   1.2643434e-01   2.9294555e-02   7.9523245e-02  -1.1269197e-01  -1.5681398e-01   3.1939188e-02   4.0575581e-02   1.5454643e-02   1.0911403e-02  -1.1345689e-02   3.4004396e-02  -2.5454084e-03   7.1822768e-02  -2.8957724e-03   2.4830750e-02  -1.1427967e-03   5.9162324e-02  -1.3894908e-02  -3.4690099e-02   2.2740125e-02   2.6259130e-02   7.4858315e-02  -4.0970266e-02   8.9828883e-03  -5.2430653e-02  -8.1882153e-02  -1.7649236e-02   4.9723738e-02  -3.9121045e-02  -1.7840274e-01   2.4822651e-02   1.4907025e-01  -6.2503501e-02   6.4578165e-02   4.9906042e-04  -9.1897494e-02   7.9831736e-02   1.4566136e-02  -7.3314113e-02  -9.2364988e-03   1.6028682e-02   7.9924381e-02  -1.9883153e-02   0.0000000e+00   1.4309622e-01   3.8669463e-04   6.1182224e-02
  -4.4836118e-03  -1.1735855e-02  -3.2824806e-02   2.0536893e-02  -2.2017845e-02  -1.4295428e-02  -1.0948562e-01  -1.1461652e-01  -5.2666938e-02   6.6328978e-03  -7.1722478e-02   1.1970784e-01   7.5724912e-02  -7.6394342e-02   1.4054291e-01   7.4742842e-02   8.8491668e-03  -3.3046468e-02   4.9075944e-02   4.1490105e-02  -9.0499482e-02   2.9023708e-02  -2.3930141e-02   2.0675406e-02   1.2856471e-01   6.8590245e-02  -2.8021112e-02   1.6381950e-02  -6.9682928e-02  -7.4378733e-02   7.0427094e-03   1.4207635e-01  -5.4211256e-02  -4.3775626e-02  -2.5088584e-02   6.1821153e-03   4.9723377e-02  -7.0139950e-02   1.2309916e-02   1.0074638e-01  -8.6246090e-02  -2.0250776e-02  -3.4627245e-02   2.0340063e-02   2.9092114e-03   2.4699935e-02   8.8338534e-02   1.7900942e-01  -3.4144928e-02  -4.1998491e-03   6.0237040e-02   5.0381088e-02  -2.1237777e-02  -7.1781547e-02   7.7600086e-02   4.9103057e-02  -4.3897350e-02   1.4726536e-02   1.9142418e-02  -4.3017867e-02   2.5986864e-02   3.0153744e-02   5.2001476e-02  -3.1658318e-02  -6.5837023e-02   4.8031095e-02  -4.2186740e-02  -4.9424421e-02   4.0480531e-02  -2.7620403e-02  -8.1142276e-03   4.0656928e-02   9.9587988e-03  -1.8411446e-02   1.7006744e-01  -9.0377091e-03   5.7045029e-02   2.7325654e-04  -1.1656925e-02   8.0933712e-02  -4.7021551e-02   5.8853857e-02  -1.3096916e-02   1.5065928e-02   7.2757066e-02   1.4850729e-01   1.4309622e-01   0.0000000e+00  -1.8538258e-02   1.2581716e-02
   4.5373726e-02  -2.4832242e-03   1.4299068e-02   1.3380371e-02  -1.6675135e-02   9.2313775e-03   2.3102757e-02   3.1591392e-02   2.2932763e-02  -1.2214201e-02   2.7660743e-03   4.0570261e-03  -2.4633265e-02   6.6530905e-02  -3.2352771e-02  -7.2535927e-02  -7.3659661e-02  -1.3437497e-02  -1.9089746e-02  -3.9338667e-02  -5.4215609e-02  -5.7281964e-02   2.2916862e-02   2.7754600e-02  -4.2400220e-02   9.2257545e-03  -4.6615294e-02   1.2295328e-02  -8.2461953e-03  -5.4919719e-03   4.3928026e-03   2.3471482e-03  -3.2248343e-02  -5.9735445e-02  -2.4216178e-02  -8.1554623e-02  -6.1094512e-02  -2.1990519e-03   6.5621235e-03   1.2566249e-01   8.2694786e-02  -1.9964863e-02   3.5902255e-02   8.1565451e-03  -1.9317273e-03  -1.1873399e-01   5.4596546e-02  -8.0405637e-03   2.5466226e-03  -6.8422794e-02  -4.5754692e-02   3.8440319e-02   4.3705432e-02   5.5266763e-02  -9.1232318e-03   5.1077516e-02  -4.2850595e-02  -7.1680135e-03  -9.6960221e-03   1.5541847e-02   2.2061236e-02   1.0454394e-02  -8.0678574e-02   2.6444506e-02  -7.9149017e-03   1.9250659e-02   2.4246576e-02  -8.9606699e-02   4.9349581e-02  -4.1255905e-02  -9.5806457e-02   1.7192919e-02  -1.0513678e-01  -7.6282589e-02   1.3600205e-01  -6.4156870e-02  -3.4816599e-02   2.9481133e-03   3.6012368e-02   1.2486513e-02   9.5992281e-03   3.1562977e-03  -6.8663044e-02  -4.5866194e-02   3.3354567e-02  -6.9660278e-03   3.8669463e-04  -1.8538258e-02   0.0000000e+00  -6.3713294e-04
   3.3813337e-02   8.4662544e-03  -1.9558432e-02  -1.1231730e-02   5.4223653e-03   2.9465956e-02  -1.5192385e-02  -2.7688202e-02   8.4123796e-02  -2.1622100e-02  -7.9688648e-03  -2.1876200e-03  -2.6976469e-03   2.3409943e-02   1.6702166e-02   4.5056207e-02   2.5277092e-03  -3.1160180e-02   5.5338289e-02  -3.2198611e-02   9.5433741e-02  -1.9536005e-02   4.4160157e-02   9.3024985e-02  -4.2333041e-02   5.0106086e-02   4.3938293e-02   2.8037600e-02  -5.2401846e-02  -2.8645558e-02  -3.3686577e-02  -1.4810614e-02  -4.7016006e-02  -9.9869602e-03  -2.2472159e-02   3.9186988e-02  -6.0665703e-02   2.0155847e-03  -2.1144306e-02  -9.0843958e-03  -7.6578310e-04   4.6959810e-02  -3.3092668e-02   1.4328383e-02  -5.5037426e-02   3.2019292e-02   4.1749636e-02  -2.4448416e-02  -8.4614317e-03   9.3435727e-03   5.7909004e-03  -2.5237391e-02   6.9263235e-03   2.9034343e-03   3.6810284e-02   4.1394756e-03  -2.7666177e-02   3.5406349e-02  -4.2471353e-02   5.3783272e-02  -2.6741525e-02  -8.1183131e-03   3.8646732e-02   4.5702806e-02   3.3810287e-02  -4.6584640e-02  -3.7089667e-02   5.0536367e-02  -1.4747905e-02  -6.0456577e-03  -1.5158412e-02  -8.5313848e-02  -1.2458054e-02  -1.3221460e-02  -5.9888912e-02  -1.0549978e-02   3.5239735e-02   5.4031931e-02  -2.9309958e-02  -2.0540447e-02   4.1183374e-02  -3.4448487e-02   2.7820096e-02   1.1782209e-02   2.6391523e-02   5.9255196e-02   6.1182224e-02   1.2581716e-02  -6.3713294e-04   0.0000000e+00
