# Supplementary material for: Autistic traits and individual brain differences: functional network efficiency reflects attentional and social impairments, structural nodal efficiencies index systemising and theory-of-mind skills
Source: Mol Autism. 2021 Jan 21;12:3. doi: 10.1186/s13229-020-00377-8 (PMC7818759; doi:10.1186/s13229-020-00377-8)
Supplement: Supplementary file 8 — Additional file 8. Connectivity matrices. Connection matrices and functional correlation matrices for each subject, as floating-point values in ASCII text format, and MATLAB code for producing these. [file 13229_2020_377_MOESM8_ESM.zip › Paul_Arora_et_al_data/Physiological/BBC/DTI_rsfMRI_ConnectivityMatrices/connectivity_matrices/Netmat_rsfMRI_aal90_subj24.txt]

   0.0000000e+00  -4.7555780e-02  -7.5925411e-03  -4.4376771e-03   2.8669745e-03   4.8945682e-03   3.6314300e-02  -1.4786421e-02   2.9318397e-03   2.9318397e-03   1.1153794e-01   2.9424311e-02   1.2816658e-02   5.7409842e-03   5.0992639e-03   2.4217738e-03  -7.2665007e-03   5.6438472e-02  -4.5639875e-02  -2.3630687e-02  -4.3578046e-02   1.3233706e-02   4.1828387e-04   5.2998570e-04   2.9318397e-03   2.9318397e-03   2.9318397e-03   1.1916308e-02  -6.2515142e-02  -1.8218110e-02  -1.2896172e-02  -2.2170340e-02   1.6223176e-02  -7.5710566e-02  -4.3154173e-02   6.1248615e-02  -7.3410627e-03   3.5798667e-02  -9.9594428e-02   4.3435994e-02   4.6976010e-02   8.2926377e-02   5.7904843e-02  -2.1720944e-02  -1.9369833e-02   6.8278106e-02  -4.4479298e-02  -8.7864196e-04   1.9053877e-02   6.8745174e-03  -1.4458314e-01  -1.6172560e-02   6.0000933e-02   7.2236564e-03   2.9084553e-02   5.9358121e-02   1.3018833e-01  -2.3306531e-02   1.3643486e-01   2.9429183e-02   1.4753989e-01  -1.1753322e-01   3.0845472e-02  -6.9908626e-03  -8.8195616e-02  -1.0549024e-02   9.2582892e-02  -7.9218130e-02   2.3775884e-02  -3.5895216e-02   1.2230699e-01  -1.7866181e-02  -8.4750312e-02   7.8801775e-02  -1.4572735e-02   7.0251293e-02   4.0985429e-02  -4.5993049e-02   2.7476499e-02  -1.8844385e-02  -5.1976390e-02   9.4838248e-02  -1.8644541e-04  -2.5824161e-02   3.2831672e-02  -2.7501166e-03   2.8959350e-03  -1.0293097e-02   3.6186852e-03  -1.8996897e-02
  -4.7555780e-02   0.0000000e+00  -1.7601562e-03   3.0310424e-02   8.8154505e-04   7.1127586e-03  -3.7004631e-03   9.6877013e-03   1.8125981e-03   1.8125981e-03  -1.6188618e-02   6.4218033e-02   4.3068912e-03   2.3677152e-02   2.2357667e-03   3.9696634e-03  -3.5404172e-02  -8.0544215e-02   4.2547551e-02   1.2625644e-01   8.4506836e-03   8.0718454e-03   6.0467262e-03   1.5684101e-03   1.8125981e-03   1.8125981e-03   1.8125981e-03   1.5506605e-02   3.3650860e-02   3.2161892e-02   1.7506761e-02   5.6100770e-02  -2.8660038e-02   7.5585240e-03  -4.6369404e-02  -8.5411795e-02  -1.1838937e-02   3.4759385e-03   4.3631724e-02   4.3398613e-02   1.1490489e-01   2.3807806e-02  -5.6225742e-02  -1.1192003e-01   7.3367628e-02  -9.9577940e-02  -4.1236060e-03   1.3992698e-02   4.1256972e-02   4.5012555e-02  -4.5046528e-03   4.8133506e-02   1.9211543e-01   3.1447683e-02  -4.2755831e-02  -4.8832657e-03  -4.4345840e-02   2.4731392e-01  -1.2094258e-01   8.9779073e-02   1.8862896e-02  -1.0091057e-02   1.5764191e-02   6.7629732e-02  -4.4244652e-02   5.6573852e-02   3.5004056e-02   4.7621496e-03  -2.8049022e-02  -3.3046882e-02   9.2297869e-03  -9.8106390e-02   2.3538152e-02  -3.3799455e-02  -8.0935573e-02   1.5729539e-02  -4.5177672e-02   8.3900586e-02  -1.3676529e-01  -1.9155560e-02  -3.1690595e-02   2.7315090e-02   3.3720265e-03   4.8220557e-02  -1.9492086e-02  -4.1751106e-02   2.8441672e-03   1.4373921e-02  -5.0595407e-03   2.5821677e-03
  -7.5925411e-03  -1.7601562e-03   0.0000000e+00   8.4999951e-04   5.0116337e-03   5.3489667e-03   3.7636549e-03   2.1196067e-03   5.7623931e-03   5.7623931e-03  -4.3445235e-03  -8.0203161e-03   4.5626692e-03  -9.0030033e-04   5.3608246e-03   5.2485053e-03  -3.7849561e-03  -1.3210271e-03   8.3193706e-03   1.7510038e-03  -3.8178616e-03   3.5279097e-04   3.1727469e-03   4.3979050e-03   5.7623931e-03   5.7623931e-03   5.7623931e-03   2.9112930e-03  -2.4541995e-04  -6.7160971e-04   8.9075114e-03   2.0181170e-03  -3.2775829e-03  -1.1468675e-02  -2.7728533e-02  -8.5699110e-04  -2.2971861e-03   1.0509577e-02  -2.2686924e-03   1.6469827e-03   1.0515634e-02  -1.9199442e-03   2.5511631e-03   4.9284825e-03  -1.1572096e-02  -1.0544746e-02  -6.1597154e-03  -7.5179051e-03  -2.5678682e-03  -1.3522133e-02   9.2948330e-03   2.5666471e-03  -5.2409595e-03   3.0410174e-03  -8.6710388e-03   1.0298199e-03   2.3784277e-03  -2.6076805e-03   2.2221864e-03  -1.1296878e-03   7.2949860e-03   5.7002939e-03   5.3062602e-04   2.8622354e-03  -1.4137969e-03   6.3491098e-03  -1.0309266e-02   8.7817535e-03  -4.8109257e-03  -3.4422290e-03   2.0283225e-03   6.7572158e-03   7.3845523e-03  -4.4449526e-03  -2.5710723e-03   2.5157458e-03   5.7081714e-03  -9.9987289e-03   5.6104763e-03  -5.0837816e-03  -3.5333029e-03  -3.6532675e-03   6.2448186e-03   3.6586114e-03  -1.1989803e-03   1.0502046e-02   5.9455951e-03   1.2966847e-03   8.1503641e-03  -1.8024051e-03
  -4.4376771e-03   3.0310424e-02   8.4999951e-04   0.0000000e+00   4.8796388e-03   4.4024435e-03   1.5820260e-04   6.6845601e-03   4.1622107e-03   4.1622107e-03  -2.5756323e-02   4.7263228e-03  -2.6139989e-03   7.8236896e-03   4.1596019e-03   3.0193380e-03  -1.7595200e-02   5.3436631e-03   8.2423705e-03   2.3553154e-02   1.1938281e-02   1.1846061e-02   2.9016259e-03   2.4105840e-03   4.1622107e-03   4.1622107e-03   4.1622107e-03   7.1363535e-03   7.7614922e-03   6.5532002e-03   3.4744793e-03   3.9454590e-03  -2.8892765e-03   3.6825209e-03  -6.9824624e-03  -8.9866373e-03   1.5311756e-03  -7.2699928e-03   1.1998855e-02  -1.2834352e-03   1.6415238e-03   4.5131278e-03   1.5803892e-02  -2.1907729e-02  -8.0713662e-03   4.0289351e-03  -1.1599641e-02  -3.8150755e-03   7.7722034e-03  -4.1876472e-03  -5.0619379e-03  -2.7847106e-03   5.7579483e-02   9.9475949e-03  -1.7315600e-03   8.5784218e-03   3.0525055e-03   1.4842180e-02  -5.6711176e-03   8.6564093e-03   1.7429038e-02   1.3288822e-02   9.7728285e-03   4.3531626e-03  -2.0435579e-02  -6.4464064e-03   1.6391185e-03   8.4763958e-03   6.4812201e-03   2.2607679e-02  -1.0017792e-02  -3.4882035e-03   8.7226115e-03  -1.5432535e-02  -2.3896947e-03  -1.5050651e-02   1.4196237e-02   1.8377145e-02  -1.4103031e-02  -1.0617237e-02  -7.5727440e-03  -1.4262201e-02   3.0465521e-03   2.3200987e-02  -5.1483186e-03   4.9574927e-03   4.4651528e-03   5.3856919e-03   3.7953642e-03   2.5664465e-03
   2.8669745e-03   8.8154505e-04   5.0116337e-03   4.8796388e-03   0.0000000e+00   1.0980138e-02   6.2575365e-03   4.3088440e-03   1.2480257e-02   1.2480257e-02   7.3161198e-04  -4.5216116e-04   8.3892823e-03  -1.8877129e-03   1.2649559e-02   7.4569109e-03  -4.8507363e-03   1.7434549e-03   1.9890313e-03   3.9504167e-03  -3.4891467e-03  -2.1382944e-03   8.3566242e-03   7.2622167e-03   1.2480257e-02   1.2480257e-02   1.2480257e-02   1.1196082e-02   1.1249098e-02  -6.7041355e-03   6.1119311e-03   3.1006255e-03  -1.4264623e-03  -5.4147907e-03  -1.6257735e-02   8.6693335e-03  -1.2777738e-02   1.1671245e-02  -4.2276525e-03   9.0284837e-03   4.1687285e-03   7.2364147e-03   8.0736980e-03   1.0225483e-04  -1.6304765e-02  -2.8575241e-03  -3.0203131e-03   4.2497974e-04   1.4763126e-03  -2.8025917e-03  -7.0260237e-03   4.9998869e-03  -4.4784728e-03   5.3503526e-03  -1.1503135e-02   1.1651287e-03   2.9750901e-03  -1.8176588e-03   5.7424030e-03   3.2870279e-03   1.9922379e-03   3.9267223e-03  -1.1519162e-02   6.7910438e-03  -6.9774720e-04   1.3862060e-03  -3.1480672e-03  -1.0901548e-03   3.1370094e-03   6.1084776e-03   6.4924209e-04  -3.7822066e-03   5.1542230e-03   5.3388700e-03  -6.7930657e-04  -1.1051826e-02  -2.4400515e-03   3.9461532e-04   2.9965277e-03   2.0145380e-03  -4.0835457e-04  -8.1130504e-03   1.1458056e-02   9.0709820e-03   6.4769810e-03   3.0123932e-03   1.2312357e-02   3.3498284e-03   4.3414560e-03  -3.1310769e-03
   4.8945682e-03   7.1127586e-03   5.3489667e-03   4.4024435e-03   1.0980138e-02   0.0000000e+00   6.2999742e-03   6.1422777e-03   1.2077212e-02   1.2077212e-02  -3.9367551e-03  -4.2527460e-03   9.4316645e-03   6.2501086e-03   1.1220755e-02   1.1964322e-02  -6.8015454e-03  -6.7713607e-04  -8.5833106e-03   2.9987067e-05  -1.7839607e-02   1.0665497e-02   7.6285872e-03   7.3541602e-03   1.2077212e-02   1.2077212e-02   1.2077212e-02   1.1440267e-02   4.8307471e-03   2.1069540e-02   1.3725851e-02   7.6017213e-03  -9.4194774e-03  -5.9252276e-03  -1.4117785e-02   3.7718982e-03   5.9805005e-03   3.5657741e-03  -1.5406069e-02  -1.2984073e-02   1.5378937e-02   2.0118755e-02   2.2145022e-03  -8.1490979e-03  -1.8767974e-02  -1.8125732e-02   3.9372322e-03   3.4798834e-03  -9.4060345e-03  -2.5824880e-03  -1.0934726e-02  -3.2712306e-03   1.7418986e-02   9.0802872e-03  -5.1369054e-04   1.4947671e-02   3.1649490e-03   2.2431003e-03   9.8066959e-03   4.4926545e-03  -4.7384175e-03  -3.6843066e-03  -1.1803152e-02   8.2811534e-03  -4.6826034e-03  -1.7809787e-02   9.0670755e-03  -7.1656707e-04  -2.5770665e-03  -3.1525590e-03   1.2946486e-02  -9.7514902e-03   7.2185248e-03   1.2487188e-02   2.7252076e-02  -1.6691891e-02   9.3360032e-03   2.4835857e-02  -9.7830914e-03  -3.4715112e-03   3.0283849e-03  -1.2541746e-02   1.1869467e-02  -3.7620007e-03   5.8004856e-03  -4.5874690e-03   1.2048111e-02   1.3047767e-02   4.4464386e-03  -3.5708063e-03
   3.6314300e-02  -3.7004631e-03   3.7636549e-03   1.5820260e-04   6.2575365e-03   6.2999742e-03   0.0000000e+00  -1.1971363e-03   7.1149428e-03   7.1149428e-03   1.5358593e-02  -7.6162376e-03   7.5814522e-03  -5.1862413e-03   6.9928678e-03   4.7812909e-03  -1.5206189e-02   1.0599245e-02  -8.7487482e-03   1.7219801e-03  -1.4076082e-02  -1.1074394e-03   3.7925639e-03   3.9479950e-03   7.1149428e-03   7.1149428e-03   7.1149428e-03   5.3603786e-03   1.4848538e-03  -1.2085096e-03   6.2635133e-03  -1.2213044e-02  -9.3582669e-04  -1.0492198e-02  -6.0734265e-04   3.1250189e-02   1.7243730e-02   1.3957720e-02  -1.9059955e-02   1.1353951e-02   6.6934529e-03   1.0556020e-02  -4.4651805e-03   5.2328656e-03  -5.9747802e-03   2.3622088e-03  -3.0918584e-03  -2.9852610e-02   2.1600907e-02  -1.3149737e-02  -1.2635155e-02  -4.4065168e-03  -4.3275482e-04   4.5747015e-03   2.7416371e-02   1.8762491e-03   3.2837319e-03   2.0388973e-04   1.9482680e-02   7.6000393e-03   4.8314523e-03  -2.1072730e-02   9.6111605e-04   1.2549984e-02  -2.5229455e-03  -3.2512050e-03   5.7625308e-03  -5.3724449e-05   6.2056335e-03  -9.5938433e-03   2.6642939e-02   3.1179627e-03  -2.7533294e-03   1.8768206e-02  -1.5709375e-03  -4.2480679e-03  -7.3437259e-03   6.9158837e-03  -4.9126236e-03  -8.3736261e-03  -1.0098691e-02   1.4719969e-02   6.5884072e-03  -1.0376132e-02   1.1640681e-02   9.6603140e-03   7.8202583e-03  -2.6729848e-03   4.8483401e-03  -5.2855134e-04
  -1.4786421e-02   9.6877013e-03   2.1196067e-03   6.6845601e-03   4.3088440e-03   6.1422777e-03  -1.1971363e-03   0.0000000e+00   3.5683419e-03   3.5683419e-03  -1.2839590e-03   3.2439340e-02  -1.0911637e-03   2.7242316e-02   2.9494961e-03   3.9494770e-03  -8.1758539e-03   7.7241600e-03  -3.1743151e-03  -5.4593748e-03   7.9405095e-04  -1.5293059e-02   2.5043829e-03   2.1394333e-03   3.5683419e-03   3.5683419e-03   3.5683419e-03   8.3115531e-03  -3.8998880e-04   2.5170180e-03   5.1249718e-03  -1.3490814e-04   1.5206791e-03  -1.4790014e-02  -1.2216339e-02  -2.3481163e-03   1.3808961e-02   1.3374263e-02   1.0282826e-02  -2.5039226e-02   1.4820584e-02   3.1607316e-03   1.9569312e-02  -2.6631210e-02  -1.1650194e-02   2.6309155e-03  -2.4828888e-02  -1.9311423e-02  -9.4011992e-03  -1.5508098e-02   1.5316864e-02  -1.4357309e-02   2.6180277e-02  -3.5718497e-03  -1.2733389e-03   9.6765772e-03  -6.1128405e-03   4.1212012e-03  -1.1710717e-02   1.8502008e-02  -5.2718399e-03   5.0731219e-02  -2.7848149e-02  -1.0150576e-02  -4.0845512e-03   3.4212074e-03  -1.5999908e-03  -4.7631187e-03   6.5186298e-03   6.0112097e-03  -5.9303429e-03   1.7625169e-02   1.4695056e-02  -1.4387093e-02   1.6217134e-02  -4.4133728e-03   1.0856355e-02   2.0442929e-02  -1.7180115e-02  -3.0616390e-02   3.4154108e-04  -3.5248738e-03   4.1956104e-03   4.3888546e-02   5.2016366e-03  -2.2781445e-03   3.4787092e-03   8.2319008e-03   1.0950128e-03   1.2622880e-03
   2.9318397e-03   1.8125981e-03   5.7623931e-03   4.1622107e-03   1.2480257e-02   1.2077212e-02   7.1149428e-03   3.5683419e-03   0.0000000e+00   1.2726500e-02  -1.9414844e-03  -2.6202542e-03   9.3420873e-03  -2.1149076e-03   1.2565814e-02   8.4066686e-03  -7.2445445e-03   7.5480168e-04   6.3253808e-04   3.5229405e-03  -2.0914103e-03  -8.6222068e-04   8.1538602e-03   7.5768173e-03   1.2726500e-02   1.2726500e-02   1.2726500e-02   1.0305928e-02   8.6758200e-03  -1.5673359e-03   8.8562592e-03   5.7823967e-03  -3.1816224e-03  -5.0958469e-03  -1.1557693e-02   6.2888404e-03  -2.4127480e-03   1.2194102e-02  -4.2931415e-03   4.9472470e-03   2.2663242e-03   1.2389531e-02   1.6411379e-03   7.7367834e-04  -1.2430659e-02  -7.2004083e-03   2.3396325e-03  -2.6752177e-03  -5.7862203e-04  -2.4743452e-03  -6.1481615e-03   1.9192375e-03  -2.7933634e-03   5.0960090e-03  -7.5338170e-03   3.2676504e-03   2.4252131e-03  -2.4277458e-03   2.8309053e-03  -5.1098909e-04   4.1011387e-03   1.5472786e-03  -7.0496672e-03   6.1429048e-03  -3.8735746e-03  -1.5060920e-03  -2.7060119e-03  -5.5833754e-04   4.5738508e-05  -5.6934308e-04   4.2140506e-03  -3.2385247e-03   6.6272040e-03   5.0367025e-03   3.8025223e-03  -1.3994426e-02   1.6480029e-03   5.7380913e-03  -8.1605211e-04   6.1802570e-03   4.8482705e-04  -6.9533360e-03   1.1752203e-02   9.2145940e-03   8.4818282e-03   5.0026905e-03   1.2681720e-02   4.8693557e-03   4.8468551e-03  -2.4028684e-04
   2.9318397e-03   1.8125981e-03   5.7623931e-03   4.1622107e-03   1.2480257e-02   1.2077212e-02   7.1149428e-03   3.5683419e-03   1.2726500e-02   0.0000000e+00  -1.9414844e-03  -2.6202542e-03   9.3420873e-03  -2.1149076e-03   1.2565814e-02   8.4066686e-03  -7.2445445e-03   7.5480168e-04   6.3253808e-04   3.5229405e-03  -2.0914103e-03  -8.6222068e-04   8.1538602e-03   7.5768173e-03   1.2726500e-02   1.2726500e-02   1.2726500e-02   1.0305928e-02   8.6758200e-03  -1.5673359e-03   8.8562592e-03   5.7823967e-03  -3.1816224e-03  -5.0958469e-03  -1.1557693e-02   6.2888404e-03  -2.4127480e-03   1.2194102e-02  -4.2931415e-03   4.9472470e-03   2.2663242e-03   1.2389531e-02   1.6411379e-03   7.7367834e-04  -1.2430659e-02  -7.2004083e-03   2.3396325e-03  -2.6752177e-03  -5.7862203e-04  -2.4743452e-03  -6.1481615e-03   1.9192375e-03  -2.7933634e-03   5.0960090e-03  -7.5338170e-03   3.2676504e-03   2.4252131e-03  -2.4277458e-03   2.8309053e-03  -5.1098909e-04   4.1011387e-03   1.5472786e-03  -7.0496672e-03   6.1429048e-03  -3.8735746e-03  -1.5060920e-03  -2.7060119e-03  -5.5833754e-04   4.5738508e-05  -5.6934308e-04   4.2140506e-03  -3.2385247e-03   6.6272040e-03   5.0367025e-03   3.8025223e-03  -1.3994426e-02   1.6480029e-03   5.7380913e-03  -8.1605211e-04   6.1802570e-03   4.8482705e-04  -6.9533360e-03   1.1752203e-02   9.2145940e-03   8.4818282e-03   5.0026905e-03   1.2681720e-02   4.8693557e-03   4.8468551e-03  -2.4028684e-04
   1.1153794e-01  -1.6188618e-02  -4.3445235e-03  -2.5756323e-02   7.3161198e-04  -3.9367551e-03   1.5358593e-02  -1.2839590e-03  -1.9414844e-03  -1.9414844e-03   0.0000000e+00   5.6953088e-02   8.3371641e-02   1.3300433e-02   1.5555177e-03  -1.1036570e-02   2.7428452e-01   6.2904316e-02   7.3796752e-02  -3.8262045e-02   3.4845740e-02  -1.2360497e-01  -9.3067331e-03  -7.9367133e-03  -1.9414844e-03  -1.9414844e-03  -1.9414844e-03  -8.5970646e-03   6.3522370e-02  -2.2435422e-02   3.9892088e-02   9.6280407e-02   9.7005671e-03  -8.7192507e-02   1.1336623e-02  -3.8631070e-02  -7.0270932e-02   1.2698151e-01   1.1719187e-03   6.8966629e-02   4.4293474e-02   1.5098774e-02   9.3972220e-02  -9.7105029e-02   9.5121434e-02   3.5251718e-03  -4.8519960e-02  -2.5084995e-02   4.1760610e-02   1.1044103e-01   5.2763306e-02   2.2830873e-03  -1.1038615e-01   1.6921019e-02  -1.9909715e-02   2.7287714e-02   1.4279097e-02  -3.9355263e-02   2.6292516e-02  -2.9059605e-02  -1.0247238e-01   2.9595347e-02  -4.2328826e-02  -5.7652352e-02   9.1747996e-02  -1.3183256e-02  -1.6424992e-02   2.5990380e-02   2.6380102e-02  -9.1634523e-02   7.6964287e-02   1.1230504e-01  -1.4301698e-01   8.3304807e-02  -3.6858082e-03   1.1821919e-01  -4.7652541e-02   1.3301949e-02  -7.7023869e-02   1.9780306e-02   5.0869883e-02   1.0699522e-01  -1.2268012e-03  -2.8972387e-02   2.2901566e-02  -1.0593578e-02  -5.9191767e-04  -3.9691555e-02  -2.2710120e-02  -2.0632520e-02
   2.9424311e-02   6.4218033e-02  -8.0203161e-03   4.7263228e-03  -4.5216116e-04  -4.2527460e-03  -7.6162376e-03   3.2439340e-02  -2.6202542e-03  -2.6202542e-03   5.6953088e-02   0.0000000e+00  -1.4343411e-02   2.0233761e-01  -2.5233413e-03   4.9847300e-04  -9.0668983e-03   4.0833781e-02   1.5126065e-02   4.5560402e-03   2.7277496e-02  -7.4775309e-02   4.9943781e-03  -5.7021607e-04  -2.6202542e-03  -2.6202542e-03  -2.6202542e-03   1.4014612e-02  -2.0985084e-02   1.0337001e-01  -7.1272454e-02  -3.2698130e-02   4.4622430e-03   8.8791927e-02   9.4697387e-02  -4.3253310e-02  -4.7710062e-02  -6.5283452e-02   9.8258474e-02  -3.8235028e-02  -5.6773089e-02  -3.3787881e-02  -1.0739638e-01   8.7180481e-02  -1.2049553e-02   1.3819208e-01   7.7241483e-02  -2.8616112e-02   8.8118940e-02  -2.7783232e-02   6.4939579e-02  -5.2748604e-02   1.7223659e-02   5.8921255e-02  -1.9877490e-02   5.9435532e-02   7.0719101e-03   1.4564092e-02   5.1145911e-02   1.2914121e-01   7.4657986e-02   2.8055076e-01   4.8983938e-02   7.0318366e-02  -1.1182292e-02  -9.6021677e-02  -7.1863656e-02  -1.4781532e-01  -1.1044481e-02   6.3283569e-02  -4.9639824e-02   9.0293373e-02   1.6341395e-03   6.2201595e-02   1.0389487e-01  -9.4806301e-02  -1.2774855e-01   2.3411623e-02   2.6620988e-02  -7.2463123e-03   9.6721473e-02  -7.8346484e-02  -4.1711821e-03  -4.8825368e-02   3.2892990e-02   5.6924847e-02  -1.3402023e-03  -2.9360385e-03  -2.5034846e-02   6.7699202e-03
   1.2816658e-02   4.3068912e-03   4.5626692e-03  -2.6139989e-03   8.3892823e-03   9.4316645e-03   7.5814522e-03  -1.0911637e-03   9.3420873e-03   9.3420873e-03   8.3371641e-02  -1.4343411e-02   0.0000000e+00  -1.0562274e-02   9.8592585e-03   5.0842498e-03   1.4417622e-02   8.2478797e-03  -3.0764984e-04   2.3652283e-04  -1.8725897e-03  -2.9249417e-02   5.3288315e-03   4.8595431e-03   9.3420873e-03   9.3420873e-03   9.3420873e-03   3.9191594e-03   2.3087488e-02  -1.2532500e-03   1.6407315e-02   1.5192248e-02   2.8328431e-03  -1.1866792e-02   1.4681686e-03   1.1952766e-02  -2.2129805e-02   1.4989929e-02  -2.1325721e-03   1.8522545e-02   2.9296994e-02  -1.3338442e-02  -1.4311842e-03   1.7242984e-03   2.8060660e-02   1.0923675e-02   9.7456827e-03  -1.5184753e-02   5.2043065e-03   1.7390489e-02  -1.7501486e-03   5.2403613e-03  -1.2097793e-02   1.0499561e-02   2.4734136e-03   3.8425815e-03   1.0014163e-02   8.5630657e-03   5.7650000e-03  -2.8253077e-02   2.1825330e-03   1.1973543e-03  -9.2999832e-03  -1.7573911e-02  -1.4024846e-04   6.9305578e-04  -1.3630684e-02   7.1054750e-03   1.2806517e-03  -1.2851231e-02   2.3942575e-02  -1.7891993e-04  -1.9194162e-02   1.2411458e-02  -1.8155694e-02  -1.2336520e-02  -1.4692288e-02   1.4433269e-03  -1.6261389e-02   1.8109332e-02   6.2477514e-03  -1.0660703e-02   7.6106602e-03  -1.5841318e-03   2.1663698e-02  -8.4088697e-03   9.4081062e-03  -3.0351556e-03   7.3552475e-03   1.1457215e-03
   5.7409842e-03   2.3677152e-02  -9.0030033e-04   7.8236896e-03  -1.8877129e-03   6.2501086e-03  -5.1862413e-03   2.7242316e-02  -2.1149076e-03  -2.1149076e-03   1.3300433e-02   2.0233761e-01  -1.0562274e-02   0.0000000e+00  -2.2858572e-03   7.8632352e-03   1.1541334e-02  -1.0845864e-02  -1.3680078e-02   1.1660510e-02  -2.2442795e-02  -7.3907047e-03   6.6853988e-04   1.5187698e-03  -2.1149076e-03  -2.1149076e-03  -2.1149076e-03   9.8909304e-03  -8.3875856e-02   2.8950343e-02   3.6538574e-03   1.0341657e-02   5.9599049e-03  -2.0996731e-02  -1.8248106e-03  -1.8129048e-02   8.1661458e-03   1.8958802e-02   8.8779947e-03  -3.1206402e-02   1.3156328e-03  -4.5732243e-02  -8.9288437e-03  -4.9625435e-03   1.7017096e-02   1.2816748e-02  -1.0860780e-02  -3.6236821e-02  -7.6089882e-03  -1.4234265e-02  -4.7041611e-02  -6.3509429e-02   2.9339453e-02   3.3205966e-02  -1.1808204e-02   2.4469551e-02  -3.6487632e-02   1.2409271e-02   2.5309056e-03   5.6724349e-02   6.7494997e-03   5.3142575e-02  -2.6748803e-04  -3.5022695e-02  -2.2989155e-03   2.2032327e-02   7.6136076e-03  -1.4623785e-02   8.3190553e-03   2.1513353e-02  -1.2622970e-02   3.8076756e-02  -1.3573426e-02  -3.0106238e-02   5.6002034e-02  -3.7034323e-02   4.8774924e-02   1.8626337e-03   7.9328620e-03  -2.8796507e-04   2.8999622e-02  -3.3740756e-02   1.5893285e-03  -7.6732524e-03   6.3476007e-03  -1.8163006e-02  -1.7078289e-03   1.8939756e-02  -3.3191906e-02   9.0581571e-03
   5.0992639e-03   2.2357667e-03   5.3608246e-03   4.1596019e-03   1.2649559e-02   1.1220755e-02   6.9928678e-03   2.9494961e-03   1.2565814e-02   1.2565814e-02   1.5555177e-03  -2.5233413e-03   9.8592585e-03  -2.2858572e-03   0.0000000e+00   7.7322920e-03  -3.9362989e-03   1.2185229e-03   1.6055813e-03   3.9526262e-03  -3.6249112e-03  -4.1797755e-03   8.2223625e-03   7.3592657e-03   1.2565814e-02   1.2565814e-02   1.2565814e-02   9.9191551e-03   7.7804068e-03  -3.9414332e-03   8.1816280e-03   7.1658102e-03  -3.0502758e-03  -3.6928881e-03  -1.3624950e-02   6.6671561e-03  -4.5479331e-03   1.0477928e-02  -5.2366847e-03   9.5490968e-03  -1.3378760e-04   8.3032294e-03   2.4889978e-03  -2.8041402e-03  -9.5713766e-03  -5.1929638e-03  -4.5710814e-04  -5.2037594e-03   1.8259331e-03  -1.6186873e-03  -1.0676444e-02   4.7449517e-03  -4.1516429e-03   4.2832718e-03  -5.9480845e-03   3.5870766e-03   1.4302377e-03  -1.7694448e-03   3.8795010e-03  -5.0707958e-04   3.1174575e-03   1.7397141e-03  -6.8522149e-03   3.8420526e-03  -2.5459108e-03  -1.0623564e-03  -3.5320951e-03  -1.6583016e-03   1.5555501e-03   1.2818838e-03   1.3730924e-03  -9.7577246e-04   1.8340569e-03   5.6606389e-03   1.0408339e-03  -1.4333829e-02  -2.9485725e-03   4.9037592e-03  -3.0374495e-04   6.4004722e-03   1.7904957e-03  -6.8666686e-03   1.0908221e-02   9.1668526e-03   9.6716751e-03   2.9842247e-03   1.2474465e-02   3.7404400e-03   3.5273263e-03  -1.3791120e-03
   2.4217738e-03   3.9696634e-03   5.2485053e-03   3.0193380e-03   7.4569109e-03   1.1964322e-02   4.7812909e-03   3.9494770e-03   8.4066686e-03   8.4066686e-03  -1.1036570e-02   4.9847300e-04   5.0842498e-03   7.8632352e-03   7.7322920e-03   0.0000000e+00   4.3931855e-03  -7.6378682e-03   2.7200990e-03   2.2853240e-03  -2.3435206e-02   1.2730168e-02   4.3062181e-03   6.1421192e-03   8.4066686e-03   8.4066686e-03   8.4066686e-03   8.5430281e-03  -5.3273830e-04   9.7414238e-03   8.1532602e-03   2.6813620e-03  -6.8605537e-03  -2.7781123e-03   7.7634103e-03  -2.1335344e-02   1.1421125e-02   7.8453621e-03  -1.1081982e-02  -9.9867765e-03   2.6009103e-02   2.7368688e-02  -8.4264180e-03  -4.0287815e-03  -1.2496543e-02  -2.3593033e-02   3.0739306e-03   9.5532369e-03  -2.8158136e-03  -1.9983874e-03  -7.8136978e-03  -3.1688016e-03   5.3892857e-03   7.8994378e-03   1.2542949e-02   5.7959016e-03   1.2017330e-02  -8.6769182e-04   1.0502092e-02   2.7595622e-03   3.9051896e-03   7.0954140e-03  -7.8331179e-03   4.6584166e-03  -2.3892580e-03  -3.0364946e-03  -1.0379681e-02   4.7606747e-03  -1.5051389e-03   2.8265437e-03   6.7063730e-03  -4.7511955e-03   8.4298696e-04   2.5582118e-02   9.0407654e-04  -1.4955827e-02   8.3851885e-03   2.9934835e-02  -9.0658788e-03   1.7565200e-02  -2.8600185e-03  -2.0003329e-02   8.7753540e-03  -1.9910065e-03  -5.4498711e-03  -5.6227094e-03   8.5593427e-03   8.8323727e-03   4.9323761e-03  -5.3260693e-03
  -7.2665007e-03  -3.5404172e-02  -3.7849561e-03  -1.7595200e-02  -4.8507363e-03  -6.8015454e-03  -1.5206189e-02  -8.1758539e-03  -7.2445445e-03  -7.2445445e-03   2.7428452e-01  -9.0668983e-03   1.4417622e-02   1.1541334e-02  -3.9362989e-03   4.3931855e-03   0.0000000e+00   1.0273734e-01   9.7345659e-02  -2.5750338e-03   4.8849079e-02   2.6297237e-02  -6.3173066e-03   7.7375301e-06  -7.2445445e-03  -7.2445445e-03  -7.2445445e-03   1.5274682e-03   4.5049418e-02   2.9169763e-02   2.3069612e-02   1.0519409e-01   7.7435541e-02   5.0458461e-02   1.0068758e-01  -1.5088374e-01   5.5938531e-02  -1.2830819e-02  -7.2131816e-02  -5.8679123e-04   1.0321732e-01  -5.1356327e-02  -1.1358910e-01  -4.2920610e-02  -1.2278176e-02  -1.4331852e-02  -3.5221956e-02   7.2977690e-02   1.6000136e-01  -3.9409667e-02  -5.0464560e-02  -9.7806056e-03   3.6781212e-03   6.1841656e-02   3.9591068e-02  -1.5642658e-02  -4.3434805e-02  -2.6678894e-02   5.6479938e-02  -1.7427936e-02  -6.9473591e-02  -4.1273389e-02   8.7326048e-02   1.9893916e-02   1.7449058e-01  -7.0210261e-02   1.2995858e-02  -1.3692285e-01   1.8756483e-02  -3.9207427e-03  -7.5906435e-02   4.7784308e-04  -6.4392267e-02   6.9428930e-03   1.7719730e-02   9.1521474e-02   2.8609939e-01   4.3171339e-02   3.8498972e-01   5.7688285e-02   8.4611134e-02  -2.0208709e-02  -1.5283618e-02  -7.0199537e-02  -4.5885508e-02  -3.0983320e-02  -6.7844594e-03  -2.2847129e-02   6.1122036e-02  -2.9983095e-02
   5.6438472e-02  -8.0544215e-02  -1.3210271e-03   5.3436631e-03   1.7434549e-03  -6.7713607e-04   1.0599245e-02   7.7241600e-03   7.5480168e-04   7.5480168e-04   6.2904316e-02   4.0833781e-02   8.2478797e-03  -1.0845864e-02   1.2185229e-03  -7.6378682e-03   1.0273734e-01   0.0000000e+00  -1.2587471e-02  -7.6133471e-03   5.4693198e-02   5.5839327e-02   5.2920541e-04  -4.8388233e-03   7.5480168e-04   7.5480168e-04   7.5480168e-04  -3.6723756e-03   8.9790314e-02   8.3194966e-02   3.8448346e-02   4.8528488e-02   4.8362396e-03   7.0585085e-02  -9.7740775e-02  -7.1497479e-02  -8.8913015e-02  -3.4428610e-02   2.6958284e-02  -5.4953197e-02  -1.9035069e-01  -1.1792486e-01   5.8102253e-03  -8.9044308e-02  -3.5821338e-02   4.7098022e-02  -5.3441049e-02  -5.6444987e-02   2.6200508e-02  -6.4835404e-02   1.6955964e-02  -1.1273733e-01   7.3195717e-02   1.1770274e-02  -3.7678797e-02   3.0427749e-02   9.2973612e-03  -4.8289042e-02   3.1794306e-02  -5.0267320e-02   3.8816928e-02   8.8936694e-02   4.9882313e-02   2.3648926e-01  -1.2241018e-01   8.6368774e-02   1.3018232e-02   3.0063945e-02   1.6053532e-02   7.3972650e-03  -3.4855911e-03   1.4713310e-01  -4.0849321e-02   1.6298354e-03  -1.4076630e-01  -1.4482435e-01   2.4384695e-02  -1.5133216e-01  -7.0955731e-02   1.5206161e-02  -6.0308759e-03   7.7913341e-02  -6.3311533e-03  -1.6165811e-01   1.0367290e-01  -7.1690516e-03  -2.9364043e-03  -3.2350128e-03   2.0884005e-02  -2.7971656e-02
  -4.5639875e-02   4.2547551e-02   8.3193706e-03   8.2423705e-03   1.9890313e-03  -8.5833106e-03  -8.7487482e-03  -3.1743151e-03   6.3253808e-04   6.3253808e-04   7.3796752e-02   1.5126065e-02  -3.0764984e-04  -1.3680078e-02   1.6055813e-03   2.7200990e-03   9.7345659e-02  -1.2587471e-02   0.0000000e+00   8.9191783e-02  -3.3599436e-02  -1.8637424e-02  -4.5311897e-03   4.1675131e-03   6.3253808e-04   6.3253808e-04   6.3253808e-04  -1.7055655e-03   1.7473317e-02  -4.7165024e-02   5.2584793e-03   1.8002359e-02   1.3704132e-02  -4.9395302e-03  -5.5592667e-03  -3.3975597e-03  -1.0365859e-01  -1.1315911e-03   4.8766563e-02  -7.2142020e-03  -3.0587312e-02  -2.8116259e-02   1.3995640e-02  -3.6103821e-02  -3.9325126e-02   1.3489823e-02   1.6844989e-02  -8.4679194e-03   1.7684914e-03  -2.8421691e-02  -1.2973781e-02   5.2585462e-02   4.9882167e-02  -5.6069078e-02  -3.3378413e-02  -7.6965228e-02  -2.0234665e-03   3.2305137e-03  -4.7062673e-02  -4.8756162e-03   4.0840426e-02  -2.3354667e-02   2.0988047e-02   9.1378193e-02  -4.5473636e-03   6.1454608e-03  -8.3928260e-02   6.2604656e-03   3.5498328e-03   3.4097353e-02  -7.4659951e-02   4.2937407e-02   1.7091583e-02  -4.0664762e-03   2.3727838e-02   2.3349528e-02   6.3323198e-02   2.5342927e-02  -4.6728708e-02   3.3645295e-02   6.6157582e-03   2.6864976e-02  -7.3205328e-04   4.4862924e-02  -4.6503061e-03   1.1754427e-02   5.7525496e-04  -1.6045526e-02  -4.3382169e-02  -2.9382786e-02
  -2.3630687e-02   1.2625644e-01   1.7510038e-03   2.3553154e-02   3.9504167e-03   2.9987067e-05   1.7219801e-03  -5.4593748e-03   3.5229405e-03   3.5229405e-03  -3.8262045e-02   4.5560402e-03   2.3652283e-04   1.1660510e-02   3.9526262e-03   2.2853240e-03  -2.5750338e-03  -7.6133471e-03   8.9191783e-02   0.0000000e+00   1.1613845e-02   1.1878017e-01   3.7279183e-03   2.7845823e-03   3.5229405e-03   3.5229405e-03   3.5229405e-03   5.2813667e-03  -1.4565857e-02  -5.2897362e-03  -7.4221485e-03   3.4928136e-02   4.1286490e-02   5.0055132e-02  -5.8145267e-02   7.3848353e-02  -5.9342779e-02   2.3849633e-02   7.9206103e-02   4.3858077e-02  -4.4906969e-02   3.8589051e-02  -3.3603599e-02  -1.2531369e-02  -1.2085762e-02  -1.1237177e-02   1.4861619e-02  -4.2623158e-02   7.7300608e-02   7.0616167e-04  -9.3031379e-02   4.7848531e-02   1.0350452e-01   2.6407658e-02  -8.5295788e-02  -4.6729892e-02   4.4488514e-03   6.7536947e-02  -1.5267991e-02   5.6260368e-02   3.6479891e-02  -1.2444894e-01   4.3915515e-03   6.9904757e-03  -4.3979595e-02   5.7720696e-03  -1.0706417e-02   5.8896824e-02   2.8310892e-02   8.7830520e-02  -7.1132438e-02   2.1818476e-04   5.0144415e-03   1.0403890e-01   2.7687684e-02  -9.5091524e-02   4.1574538e-02   4.1381874e-03  -1.4075522e-02   4.0249278e-02   7.8067437e-03   2.5212888e-03  -2.0109605e-03   7.7841117e-02  -4.9880709e-03  -9.4878400e-03   3.9023371e-03  -1.1756901e-03  -1.1500690e-02   1.1937096e-03
  -4.3578046e-02   8.4506836e-03  -3.8178616e-03   1.1938281e-02  -3.4891467e-03  -1.7839607e-02  -1.4076082e-02   7.9405095e-04  -2.0914103e-03  -2.0914103e-03   3.4845740e-02   2.7277496e-02  -1.8725897e-03  -2.2442795e-02  -3.6249112e-03  -2.3435206e-02   4.8849079e-02   5.4693198e-02  -3.3599436e-02   1.1613845e-02   0.0000000e+00   2.3315063e-01   1.9237312e-03  -1.2008950e-03  -2.0914103e-03  -2.0914103e-03  -2.0914103e-03   1.2480122e-02   2.2408700e-02   3.9863586e-03  -1.5408125e-03   6.4983435e-02  -9.4712937e-02  -1.7450543e-02   1.3690142e-01   1.0359375e-03   3.3564047e-02  -2.0853035e-02   6.6745866e-06  -5.6273868e-02   1.2031152e-01  -1.3476677e-01  -1.8361045e-02  -2.8491589e-03  -2.7254530e-02   3.0882171e-02   5.5078508e-02  -1.0624079e-01   7.1132108e-02   1.6611109e-01   4.9513815e-02  -3.5603279e-02  -6.5736978e-02   1.3966254e-02  -8.5680888e-02   1.3692457e-02  -1.1182124e-02  -1.2100005e-02  -1.9247941e-02   6.3266810e-03  -7.9852685e-02   7.8868714e-02  -2.3169274e-02  -3.2005450e-02  -4.3691701e-02  -1.1227140e-02  -1.2879704e-01  -6.1540545e-02  -8.7051431e-02  -5.3297887e-03  -4.5332634e-02   1.2936064e-02   1.8458677e-02  -6.4729115e-02   8.1627479e-02  -6.1763186e-02  -1.9011581e-02  -1.1448445e-01   1.5902526e-01  -9.2956055e-03  -3.5185975e-02  -6.3543303e-03   3.0974747e-03  -3.3098865e-02  -2.1876865e-02   8.8039679e-04  -3.3262169e-03  -1.9356797e-02  -1.4860865e-02   5.8184836e-02
   1.3233706e-02   8.0718454e-03   3.5279097e-04   1.1846061e-02  -2.1382944e-03   1.0665497e-02  -1.1074394e-03  -1.5293059e-02  -8.6222068e-04  -8.6222068e-04  -1.2360497e-01  -7.4775309e-02  -2.9249417e-02  -7.3907047e-03  -4.1797755e-03   1.2730168e-02   2.6297237e-02   5.5839327e-02  -1.8637424e-02   1.1878017e-01   2.3315063e-01   0.0000000e+00  -1.3839795e-02   8.3705323e-03  -8.6222068e-04  -8.6222068e-04  -8.6222068e-04   2.2866827e-02  -6.4208258e-02   1.5959992e-01  -3.0308954e-02   1.4666497e-03  -6.0748551e-02  -4.3780320e-02  -5.3007062e-02  -1.2249377e-01   3.1097347e-02   1.4094735e-01  -1.6166080e-01  -9.1436297e-03  -6.0772230e-02   1.9613411e-01   1.3686716e-01   5.2788191e-02  -8.7818713e-03  -1.3772889e-01   2.0896525e-02  -4.0483665e-02   1.1514731e-01   1.1282109e-01   2.3452173e-02   2.3251192e-02   7.8677663e-02   1.5728021e-04  -8.4976346e-02  -3.8762394e-02   1.9250275e-04  -8.6559509e-02  -1.6227693e-02   1.8302738e-02  -5.3738032e-02  -7.2314815e-02   2.7684790e-02   2.8538787e-02  -1.0201105e-01  -1.0592643e-01   4.8903145e-02  -9.1357331e-02   1.4694422e-02   5.5918523e-02   6.1661911e-03   9.7826431e-02   2.2942915e-02  -7.0154812e-06   3.0260015e-01  -7.6769332e-02  -5.7048564e-02   1.2737372e-01  -7.8968863e-02  -6.3402889e-02   1.4292240e-02  -1.2991386e-01  -2.2416180e-03   8.1544302e-03  -4.3760249e-02  -3.6188890e-02   6.6867027e-04  -1.2056364e-02   4.3960420e-03  -2.8081196e-02
   4.1828387e-04   6.0467262e-03   3.1727469e-03   2.9016259e-03   8.3566242e-03   7.6285872e-03   3.7925639e-03   2.5043829e-03   8.1538602e-03   8.1538602e-03  -9.3067331e-03   4.9943781e-03   5.3288315e-03   6.6853988e-04   8.2223625e-03   4.3062181e-03  -6.3173066e-03   5.2920541e-04  -4.5311897e-03   3.7279183e-03   1.9237312e-03  -1.3839795e-02   0.0000000e+00   4.7751026e-03   8.1538602e-03   8.1538602e-03   8.1538602e-03   7.2010121e-03   4.7708800e-03  -2.2579343e-03   8.0984536e-03   9.9788997e-03  -7.4569169e-03  -2.9134682e-04   3.4161038e-03   8.4852383e-03   1.2079368e-03   4.6694124e-03  -6.3654216e-03   8.2203342e-03  -6.1644068e-03  -2.6607122e-04  -2.2474488e-03   3.3450442e-03  -1.3534913e-02  -5.1424240e-03  -7.8986120e-03  -6.9222217e-03   9.7987445e-04   4.1051845e-05  -6.2189689e-03   1.0117668e-02   1.9307488e-03   7.1742607e-03  -1.7334525e-02   9.2819790e-03  -1.2657470e-03   3.6122100e-03   3.5768980e-03   1.3517486e-02   1.3957231e-03  -1.6991176e-03  -1.4989023e-03   3.7884555e-03  -5.0731827e-03   9.6445005e-03  -6.7324672e-03  -8.1510504e-03  -5.3178887e-03   1.4356813e-05  -2.3023891e-03  -5.2640658e-03   5.3432480e-03   1.0199904e-03   3.3236717e-03  -5.2177363e-03   1.4223951e-03  -6.4478419e-03  -1.8681775e-03  -1.2525900e-03  -3.0850188e-04  -3.1262923e-03   7.1250050e-03   1.0529553e-02   1.0077286e-02   5.2026010e-03   8.0501539e-03   4.5425092e-03   6.9091593e-03   2.7002102e-03
   5.2998570e-04   1.5684101e-03   4.3979050e-03   2.4105840e-03   7.2622167e-03   7.3541602e-03   3.9479950e-03   2.1394333e-03   7.5768173e-03   7.5768173e-03  -7.9367133e-03  -5.7021607e-04   4.8595431e-03   1.5187698e-03   7.3592657e-03   6.1421192e-03   7.7375301e-06  -4.8388233e-03   4.1675131e-03   2.7845823e-03  -1.2008950e-03   8.3705323e-03   4.7751026e-03   0.0000000e+00   7.5768173e-03   7.5768173e-03   7.5768173e-03   7.1608476e-03   5.2765885e-03   7.7482997e-03   7.5382037e-03   3.8021046e-03  -2.1524703e-03  -3.5882858e-03  -4.4677325e-03   6.2337710e-03   4.2098918e-03   4.1741881e-03  -3.8976258e-03   3.4340291e-03   9.2800014e-03   6.5097601e-03   8.2627552e-03   9.8584604e-03   4.7796404e-04  -3.5026769e-03  -8.2322092e-03  -1.3083832e-03  -3.5588180e-03  -4.9370677e-03  -4.5906135e-03  -4.5776977e-03   1.8861200e-03   7.4886412e-03  -2.8308618e-03  -2.2433552e-03  -4.0757632e-04   2.8897566e-03   6.0528730e-03   4.5086190e-03   1.0435597e-02   1.7493820e-03  -1.4364530e-02   5.2145420e-03  -2.6070947e-03   6.0259437e-03  -3.4370821e-03  -3.6165140e-04  -1.0775992e-04  -8.4635484e-04  -2.4444705e-03  -5.5414544e-03   4.9812956e-03   2.3562682e-03  -2.4955193e-03  -7.9630643e-03  -2.9915878e-03   4.2191524e-03  -7.4654568e-03   1.8931878e-03  -1.0921616e-03   2.7930405e-03   7.2537078e-03   6.7089665e-03   4.8728934e-04   3.9483642e-03   7.6442397e-03   3.4865795e-03   3.1774376e-03   2.0268762e-03
   2.9318397e-03   1.8125981e-03   5.7623931e-03   4.1622107e-03   1.2480257e-02   1.2077212e-02   7.1149428e-03   3.5683419e-03   1.2726500e-02   1.2726500e-02  -1.9414844e-03  -2.6202542e-03   9.3420873e-03  -2.1149076e-03   1.2565814e-02   8.4066686e-03  -7.2445445e-03   7.5480168e-04   6.3253808e-04   3.5229405e-03  -2.0914103e-03  -8.6222068e-04   8.1538602e-03   7.5768173e-03   0.0000000e+00   1.2726500e-02   1.2726500e-02   1.0305928e-02   8.6758200e-03  -1.5673359e-03   8.8562592e-03   5.7823967e-03  -3.1816224e-03  -5.0958469e-03  -1.1557693e-02   6.2888404e-03  -2.4127480e-03   1.2194102e-02  -4.2931415e-03   4.9472470e-03   2.2663242e-03   1.2389531e-02   1.6411379e-03   7.7367834e-04  -1.2430659e-02  -7.2004083e-03   2.3396325e-03  -2.6752177e-03  -5.7862203e-04  -2.4743452e-03  -6.1481615e-03   1.9192375e-03  -2.7933634e-03   5.0960090e-03  -7.5338170e-03   3.2676504e-03   2.4252131e-03  -2.4277458e-03   2.8309053e-03  -5.1098909e-04   4.1011387e-03   1.5472786e-03  -7.0496672e-03   6.1429048e-03  -3.8735746e-03  -1.5060920e-03  -2.7060119e-03  -5.5833754e-04   4.5738508e-05  -5.6934308e-04   4.2140506e-03  -3.2385247e-03   6.6272040e-03   5.0367025e-03   3.8025223e-03  -1.3994426e-02   1.6480029e-03   5.7380913e-03  -8.1605211e-04   6.1802570e-03   4.8482705e-04  -6.9533360e-03   1.1752203e-02   9.2145940e-03   8.4818282e-03   5.0026905e-03   1.2681720e-02   4.8693557e-03   4.8468551e-03  -2.4028684e-04
   2.9318397e-03   1.8125981e-03   5.7623931e-03   4.1622107e-03   1.2480257e-02   1.2077212e-02   7.1149428e-03   3.5683419e-03   1.2726500e-02   1.2726500e-02  -1.9414844e-03  -2.6202542e-03   9.3420873e-03  -2.1149076e-03   1.2565814e-02   8.4066686e-03  -7.2445445e-03   7.5480168e-04   6.3253808e-04   3.5229405e-03  -2.0914103e-03  -8.6222068e-04   8.1538602e-03   7.5768173e-03   1.2726500e-02   0.0000000e+00   1.2726500e-02   1.0305928e-02   8.6758200e-03  -1.5673359e-03   8.8562592e-03   5.7823967e-03  -3.1816224e-03  -5.0958469e-03  -1.1557693e-02   6.2888404e-03  -2.4127480e-03   1.2194102e-02  -4.2931415e-03   4.9472470e-03   2.2663242e-03   1.2389531e-02   1.6411379e-03   7.7367834e-04  -1.2430659e-02  -7.2004083e-03   2.3396325e-03  -2.6752177e-03  -5.7862203e-04  -2.4743452e-03  -6.1481615e-03   1.9192375e-03  -2.7933634e-03   5.0960090e-03  -7.5338170e-03   3.2676504e-03   2.4252131e-03  -2.4277458e-03   2.8309053e-03  -5.1098909e-04   4.1011387e-03   1.5472786e-03  -7.0496672e-03   6.1429048e-03  -3.8735746e-03  -1.5060920e-03  -2.7060119e-03  -5.5833754e-04   4.5738508e-05  -5.6934308e-04   4.2140506e-03  -3.2385247e-03   6.6272040e-03   5.0367025e-03   3.8025223e-03  -1.3994426e-02   1.6480029e-03   5.7380913e-03  -8.1605211e-04   6.1802570e-03   4.8482705e-04  -6.9533360e-03   1.1752203e-02   9.2145940e-03   8.4818282e-03   5.0026905e-03   1.2681720e-02   4.8693557e-03   4.8468551e-03  -2.4028684e-04
   2.9318397e-03   1.8125981e-03   5.7623931e-03   4.1622107e-03   1.2480257e-02   1.2077212e-02   7.1149428e-03   3.5683419e-03   1.2726500e-02   1.2726500e-02  -1.9414844e-03  -2.6202542e-03   9.3420873e-03  -2.1149076e-03   1.2565814e-02   8.4066686e-03  -7.2445445e-03   7.5480168e-04   6.3253808e-04   3.5229405e-03  -2.0914103e-03  -8.6222068e-04   8.1538602e-03   7.5768173e-03   1.2726500e-02   1.2726500e-02   0.0000000e+00   1.0305928e-02   8.6758200e-03  -1.5673359e-03   8.8562592e-03   5.7823967e-03  -3.1816224e-03  -5.0958469e-03  -1.1557693e-02   6.2888404e-03  -2.4127480e-03   1.2194102e-02  -4.2931415e-03   4.9472470e-03   2.2663242e-03   1.2389531e-02   1.6411379e-03   7.7367834e-04  -1.2430659e-02  -7.2004083e-03   2.3396325e-03  -2.6752177e-03  -5.7862203e-04  -2.4743452e-03  -6.1481615e-03   1.9192375e-03  -2.7933634e-03   5.0960090e-03  -7.5338170e-03   3.2676504e-03   2.4252131e-03  -2.4277458e-03   2.8309053e-03  -5.1098909e-04   4.1011387e-03   1.5472786e-03  -7.0496672e-03   6.1429048e-03  -3.8735746e-03  -1.5060920e-03  -2.7060119e-03  -5.5833754e-04   4.5738508e-05  -5.6934308e-04   4.2140506e-03  -3.2385247e-03   6.6272040e-03   5.0367025e-03   3.8025223e-03  -1.3994426e-02   1.6480029e-03   5.7380913e-03  -8.1605211e-04   6.1802570e-03   4.8482705e-04  -6.9533360e-03   1.1752203e-02   9.2145940e-03   8.4818282e-03   5.0026905e-03   1.2681720e-02   4.8693557e-03   4.8468551e-03  -2.4028684e-04
   1.1916308e-02   1.5506605e-02   2.9112930e-03   7.1363535e-03   1.1196082e-02   1.1440267e-02   5.3603786e-03   8.3115531e-03   1.0305928e-02   1.0305928e-02  -8.5970646e-03   1.4014612e-02   3.9191594e-03   9.8909304e-03   9.9191551e-03   8.5430281e-03   1.5274682e-03  -3.6723756e-03  -1.7055655e-03   5.2813667e-03   1.2480122e-02   2.2866827e-02   7.2010121e-03   7.1608476e-03   1.0305928e-02   1.0305928e-02   1.0305928e-02   0.0000000e+00   1.5711733e-02   5.5773998e-03   4.0218063e-03  -6.2753700e-04   9.3587872e-03   9.5987057e-03  -4.4322373e-03   6.4562580e-03   8.0947310e-03   1.4130080e-02  -2.0948780e-02  -1.3220494e-02  -1.7965300e-03   2.6069795e-02  -6.2396600e-03   1.1455645e-02  -5.9461366e-03   3.3382723e-02   5.5572688e-03  -2.5513776e-02   2.5843926e-02   1.2447997e-03  -7.3706569e-03   2.5999008e-03   2.5845610e-02  -1.9137571e-03  -3.1017334e-03   1.2902085e-03   5.1096158e-03   1.2315564e-02   1.5348359e-02   2.7906161e-02   1.0689929e-02  -1.3634799e-02  -1.6550301e-02   9.3746984e-03  -1.6719341e-02  -2.0478773e-02   1.2212820e-03  -1.5424730e-02  -2.7146173e-03   8.7403290e-03  -9.8139401e-03  -2.0065003e-02  -1.3791884e-02   5.5717871e-03  -3.3324999e-03  -2.3573378e-04   6.1004752e-03  -2.6652248e-02  -3.7845077e-02  -4.2034560e-03  -2.2787245e-02  -9.4143812e-04   1.1081164e-02   2.8232642e-02   8.4326483e-03  -1.2494238e-02   1.0222608e-02   7.3194861e-03   5.3674056e-03  -6.7653445e-03
  -6.2515142e-02   3.3650860e-02  -2.4541995e-04   7.7614922e-03   1.1249098e-02   4.8307471e-03   1.4848538e-03  -3.8998880e-04   8.6758200e-03   8.6758200e-03   6.3522370e-02  -2.0985084e-02   2.3087488e-02  -8.3875856e-02   7.7804068e-03  -5.3273830e-04   4.5049418e-02   8.9790314e-02   1.7473317e-02  -1.4565857e-02   2.2408700e-02  -6.4208258e-02   4.7708800e-03   5.2765885e-03   8.6758200e-03   8.6758200e-03   8.6758200e-03   1.5711733e-02   0.0000000e+00   8.9721065e-03   5.3084910e-02   1.4767136e-02   1.5127584e-01   9.2473701e-02  -5.7208389e-02  -3.6330600e-02  -4.4145083e-02   7.6202085e-02  -1.2716414e-02  -1.2670153e-02   7.7390002e-02   8.4187235e-02   4.9866241e-03   5.8620541e-02   1.1068116e-01   2.2812062e-02  -3.2176924e-02   3.8689279e-02   4.8399713e-02   1.2471178e-02   1.3981748e-01  -1.0378593e-01   1.6875034e-03   4.1433019e-02  -3.7433622e-03  -4.1120833e-02  -6.7600723e-03   5.2023820e-02   6.7863236e-02  -3.0432452e-02   5.2037685e-03   2.4500101e-02  -7.9635368e-02   2.9258193e-02   3.6742157e-02  -8.1740842e-02  -5.0493282e-02  -3.9227758e-02   9.1955569e-03  -2.3131943e-02  -7.8700454e-02  -2.0133819e-02   2.3220195e-01   6.8494846e-02   1.5029240e-02   3.7172591e-02   9.4575111e-02  -1.6657463e-02   2.9425322e-02  -7.4761108e-02   8.8887081e-02  -1.1393300e-02   2.2522508e-02   5.1832366e-02  -6.1433748e-02   2.3393516e-02   8.4673348e-03  -2.0438117e-02  -3.8734552e-02   8.2455296e-03
  -1.8218110e-02   3.2161892e-02  -6.7160971e-04   6.5532002e-03  -6.7041355e-03   2.1069540e-02  -1.2085096e-03   2.5170180e-03  -1.5673359e-03  -1.5673359e-03  -2.2435422e-02   1.0337001e-01  -1.2532500e-03   2.8950343e-02  -3.9414332e-03   9.7414238e-03   2.9169763e-02   8.3194966e-02  -4.7165024e-02  -5.2897362e-03   3.9863586e-03   1.5959992e-01  -2.2579343e-03   7.7482997e-03  -1.5673359e-03  -1.5673359e-03  -1.5673359e-03   5.5773998e-03   8.9721065e-03   0.0000000e+00   2.0428033e-02   3.4940733e-02  -2.6118480e-02   5.7118860e-02  -4.7683673e-03  -6.9810632e-02   1.2511157e-01   1.3939940e-01  -4.2635125e-03  -3.7059399e-02  -3.2260937e-02  -8.4216224e-02  -4.9077061e-02  -5.6380854e-03   1.1158335e-01  -2.3262936e-02  -1.7844701e-01  -1.6424598e-02   2.3820723e-03  -2.0541902e-02  -7.5211227e-02  -6.5806689e-02   4.0407038e-02  -5.3815976e-03  -7.4568641e-02   5.5192545e-02  -2.0564482e-02   9.8948988e-03   1.9682453e-02   3.3020344e-02  -5.7812408e-03   9.3068885e-02   3.0850063e-03   7.7167678e-02  -3.6501777e-02   1.9866797e-02   6.4980905e-03  -8.3290609e-03  -7.7503088e-04   3.0936234e-02  -4.1012408e-03  -8.6489780e-03   3.7485217e-02   8.8495893e-02  -4.3573694e-02   1.7527427e-01  -1.0752159e-01   5.9001951e-02  -8.6169748e-02   1.1124359e-02  -4.9379176e-02  -8.7890711e-02  -6.6597509e-03   6.2528484e-03  -5.4874587e-02  -6.2561404e-02  -1.0213241e-03   4.0664138e-02   7.7159541e-03  -2.2918295e-02
  -1.2896172e-02   1.7506761e-02   8.9075114e-03   3.4744793e-03   6.1119311e-03   1.3725851e-02   6.2635133e-03   5.1249718e-03   8.8562592e-03   8.8562592e-03   3.9892088e-02  -7.1272454e-02   1.6407315e-02   3.6538574e-03   8.1816280e-03   8.1532602e-03   2.3069612e-02   3.8448346e-02   5.2584793e-03  -7.4221485e-03  -1.5408125e-03  -3.0308954e-02   8.0984536e-03   7.5382037e-03   8.8562592e-03   8.8562592e-03   8.8562592e-03   4.0218063e-03   5.3084910e-02   2.0428033e-02   0.0000000e+00   6.3895843e-02   7.3194656e-02  -1.1162774e-02  -2.8864088e-02  -6.7586217e-02  -1.4891269e-02   3.2717269e-02   3.1197080e-02  -7.6006775e-03   3.1437104e-02  -1.2237126e-02   3.2658838e-02   3.7227983e-02  -1.1651072e-02  -3.4189488e-03  -5.8313117e-02  -3.1148690e-02  -1.4103494e-02   5.1817086e-02   3.9965973e-02   1.4739127e-02   3.2377034e-02   5.9324876e-03   2.7374654e-02   3.0151406e-02  -4.0369252e-02   1.9801517e-02   5.4341644e-03   5.8788517e-02  -5.8952372e-03  -8.2538782e-03  -3.2976877e-02  -3.9797353e-02  -4.7493017e-03   1.6383107e-02  -2.9792955e-02   1.8764907e-02   2.2938924e-02  -1.6963609e-02   4.8361653e-02   6.3384099e-03   1.9403872e-02  -1.7400460e-02  -3.9329706e-02  -3.3718055e-02   1.0663287e-01   3.1514901e-02  -6.2871766e-02   3.1177876e-02   1.4426274e-02   1.0893912e-02   9.9887133e-03  -6.5159752e-03   9.5726363e-03   1.6636055e-02   1.0069860e-02   8.7717326e-03   1.4736771e-02   4.6217090e-05
  -2.2170340e-02   5.6100770e-02   2.0181170e-03   3.9454590e-03   3.1006255e-03   7.6017213e-03  -1.2213044e-02  -1.3490814e-04   5.7823967e-03   5.7823967e-03   9.6280407e-02  -3.2698130e-02   1.5192248e-02   1.0341657e-02   7.1658102e-03   2.6813620e-03   1.0519409e-01   4.8528488e-02   1.8002359e-02   3.4928136e-02   6.4983435e-02   1.4666497e-03   9.9788997e-03   3.8021046e-03   5.7823967e-03   5.7823967e-03   5.7823967e-03  -6.2753700e-04   1.4767136e-02   3.4940733e-02   6.3895843e-02   0.0000000e+00   5.7730323e-02   5.3890057e-02  -7.2413380e-02   1.5635520e-02  -3.1511504e-02  -1.8254815e-02   1.6522489e-02   4.4837711e-02  -7.2290773e-02  -4.8813716e-02  -2.5507908e-02  -2.2308102e-02  -1.1255809e-02  -8.9435341e-02  -3.3265415e-02   4.4254691e-02  -9.9688163e-03   9.9588270e-02   4.3419697e-02   3.4683278e-02  -1.3859294e-02   6.1888344e-03  -3.5715480e-04   7.9760076e-02   2.5298489e-02  -4.5488702e-03   3.9602194e-02   5.4017142e-02   2.1844775e-02  -2.6626812e-02  -3.0420700e-02  -4.6541459e-02  -7.0123864e-03   7.4024656e-02  -2.1095454e-02  -1.1667451e-02  -3.8433618e-02  -1.2270662e-02   1.7392091e-02   9.6316836e-02  -2.6866045e-02   3.3823721e-02  -8.3110634e-02  -2.7214033e-02   1.6746310e-02  -5.2585946e-03  -1.7260969e-02   2.5382486e-02  -7.3434995e-03  -4.5610235e-03  -9.0923477e-05   3.7687474e-02  -4.7249364e-03   4.4520602e-04   5.0162168e-03   1.8967394e-02   2.7797607e-02   1.6215705e-02
   1.6223176e-02  -2.8660038e-02  -3.2775829e-03  -2.8892765e-03  -1.4264623e-03  -9.4194774e-03  -9.3582669e-04   1.5206791e-03  -3.1816224e-03  -3.1816224e-03   9.7005671e-03   4.4622430e-03   2.8328431e-03   5.9599049e-03  -3.0502758e-03  -6.8605537e-03   7.7435541e-02   4.8362396e-03   1.3704132e-02   4.1286490e-02  -9.4712937e-02  -6.0748551e-02  -7.4569169e-03  -2.1524703e-03  -3.1816224e-03  -3.1816224e-03  -3.1816224e-03   9.3587872e-03   1.5127584e-01  -2.6118480e-02   7.3194656e-02   5.7730323e-02   0.0000000e+00   2.7214611e-01   1.1949240e-02   9.2347304e-02   7.5862727e-02   1.4436031e-02  -1.1405143e-01   1.8377300e-02  -1.1471078e-01   7.8287805e-03  -9.4981928e-02   4.8046882e-02  -3.5499526e-02   6.1890975e-02   5.4041548e-02  -6.8192446e-02  -1.1648600e-01   9.7936707e-02  -6.3477951e-03  -5.0702198e-02  -7.5802303e-02  -1.4056526e-02  -7.3985006e-02  -5.2192073e-02   2.8723196e-02   1.7828115e-02  -6.2446563e-02   3.7790514e-02   8.8839790e-02   8.4614552e-02  -2.4392519e-02  -9.8338682e-02  -3.6608873e-02   8.3034617e-02  -1.4635567e-02  -9.0108359e-02   1.3001256e-01   3.4997797e-02   1.4946669e-01   6.7358956e-02   8.2007439e-02  -4.1125939e-02   7.7345061e-02  -3.2444029e-03  -1.0515779e-01  -5.3224160e-02  -4.1499595e-02   3.4205010e-02   6.6930058e-03  -4.6703961e-04   8.2705936e-03   1.1987403e-01  -2.9396509e-02  -1.7511365e-04  -5.6053853e-03  -2.8323921e-02   2.7484478e-02  -1.7558862e-02
  -7.5710566e-02   7.5585240e-03  -1.1468675e-02   3.6825209e-03  -5.4147907e-03  -5.9252276e-03  -1.0492198e-02  -1.4790014e-02  -5.0958469e-03  -5.0958469e-03  -8.7192507e-02   8.8791927e-02  -1.1866792e-02  -2.0996731e-02  -3.6928881e-03  -2.7781123e-03   5.0458461e-02   7.0585085e-02  -4.9395302e-03   5.0055132e-02  -1.7450543e-02  -4.3780320e-02  -2.9134682e-04  -3.5882858e-03  -5.0958469e-03  -5.0958469e-03  -5.0958469e-03   9.5987057e-03   9.2473701e-02   5.7118860e-02  -1.1162774e-02   5.3890057e-02   2.7214611e-01   0.0000000e+00   3.5527528e-01   4.6040632e-02  -6.4360409e-02  -1.6009489e-01   9.6816079e-02   8.2304682e-03   4.5152557e-03  -1.3504526e-01   1.1770010e-02   4.9850148e-02   2.1695240e-02  -5.9294116e-02  -7.6913730e-02  -3.6905790e-02   1.9932937e-02  -1.7055763e-02  -2.3894581e-02   4.1560254e-02  -6.3986824e-02  -3.9863747e-02  -3.4614790e-02   2.3533846e-02  -4.6318669e-02   1.0532259e-01  -3.0496300e-02   6.6552914e-03  -7.5918933e-02  -7.7737327e-02  -1.0391365e-02   2.5313851e-02  -3.2845476e-02  -1.5057632e-02   4.0878193e-02  -6.7640957e-02   6.6250025e-02   4.6810886e-02  -1.2221005e-01   1.1141065e-01  -4.8084903e-02   3.5515023e-02  -2.1757414e-03   3.4857794e-02  -7.8617660e-02   1.9194680e-01  -3.6566954e-02   3.6512403e-02  -2.6565645e-02  -2.5628021e-03  -1.4811466e-02   5.6857033e-02  -4.7901357e-02  -1.3639135e-02  -5.3904372e-03   4.2329576e-03  -1.1423340e-02  -3.0598983e-02
  -4.3154173e-02  -4.6369404e-02  -2.7728533e-02  -6.9824624e-03  -1.6257735e-02  -1.4117785e-02  -6.0734265e-04  -1.2216339e-02  -1.1557693e-02  -1.1557693e-02   1.1336623e-02   9.4697387e-02   1.4681686e-03  -1.8248106e-03  -1.3624950e-02   7.7634103e-03   1.0068758e-01  -9.7740775e-02  -5.5592667e-03  -5.8145267e-02   1.3690142e-01  -5.3007062e-02   3.4161038e-03  -4.4677325e-03  -1.1557693e-02  -1.1557693e-02  -1.1557693e-02  -4.4322373e-03  -5.7208389e-02  -4.7683673e-03  -2.8864088e-02  -7.2413380e-02   1.1949240e-02   3.5527528e-01   0.0000000e+00   3.3654820e-01  -4.5531438e-02   1.2472959e-01   2.0957806e-02  -6.3373778e-03   3.8583996e-02   2.2620537e-02   1.5400261e-02  -6.3779349e-02   7.3902200e-02  -1.9906551e-01   1.2521553e-02  -2.9436107e-02  -8.8980583e-02  -1.3772541e-02  -2.3541996e-02   1.0079907e-01   3.7334871e-03  -4.5621976e-03  -4.4362131e-02   9.5533419e-03  -1.2861091e-02  -4.6804255e-02  -6.4698099e-02  -7.6760384e-02   2.0820222e-01   1.6777552e-01  -6.7435594e-02   1.8359391e-02   1.0205438e-01  -1.8971166e-02   2.4370103e-01   5.2710627e-02  -1.2944407e-01  -5.1678676e-02   1.2716472e-01   1.1388643e-02  -1.9857202e-02  -1.1004503e-01   5.4909766e-02  -9.4766655e-02   6.9396426e-02  -6.8597349e-02  -6.1126841e-03  -2.4872993e-02  -1.3937652e-01  -3.6492771e-03  -8.0460904e-03   5.0002448e-02  -1.7025302e-02  -9.7824283e-02  -8.7595434e-03  -9.4099543e-03  -3.3343126e-02   4.5771754e-02
   6.1248615e-02  -8.5411795e-02  -8.5699110e-04  -8.9866373e-03   8.6693335e-03   3.7718982e-03   3.1250189e-02  -2.3481163e-03   6.2888404e-03   6.2888404e-03  -3.8631070e-02  -4.3253310e-02   1.1952766e-02  -1.8129048e-02   6.6671561e-03  -2.1335344e-02  -1.5088374e-01  -7.1497479e-02  -3.3975597e-03   7.3848353e-02   1.0359375e-03  -1.2249377e-01   8.4852383e-03   6.2337710e-03   6.2888404e-03   6.2888404e-03   6.2888404e-03   6.4562580e-03  -3.6330600e-02  -6.9810632e-02  -6.7586217e-02   1.5635520e-02   9.2347304e-02   4.6040632e-02   3.3654820e-01   0.0000000e+00  -1.0272214e-01  -1.5157735e-02  -9.4189408e-02  -1.0425818e-02   1.5778541e-01  -5.8218130e-02   1.0554726e-01   1.5167570e-01  -5.6119213e-02  -1.1125851e-01  -3.4729191e-02   1.6653856e-01   8.6260817e-02  -2.9871893e-03   1.1050144e-01  -1.9124573e-02   1.7055179e-01  -8.0333902e-03  -2.3944684e-02  -7.2831249e-02  -3.8252716e-02  -3.9407464e-02  -6.5552471e-02   6.4972923e-02   3.1813971e-02  -9.3304854e-02  -1.3863737e-02   1.0316892e-01  -1.1181772e-01   6.7397570e-02  -7.8106890e-02   1.5872037e-01  -6.4328926e-02   6.8231390e-02  -1.4698869e-02  -1.0137651e-01  -3.0810193e-02   3.8305709e-02   6.7298084e-02   4.0066675e-02   9.0442618e-02   1.9808703e-01  -1.2361472e-01  -1.2527577e-01   1.1704322e-01  -4.0000312e-03   5.2540739e-03  -1.8947162e-01  -4.0540218e-02  -1.8636421e-02   2.5368463e-03  -1.3702583e-02  -7.5028654e-02  -3.3305193e-03
  -7.3410627e-03  -1.1838937e-02  -2.2971861e-03   1.5311756e-03  -1.2777738e-02   5.9805005e-03   1.7243730e-02   1.3808961e-02  -2.4127480e-03  -2.4127480e-03  -7.0270932e-02  -4.7710062e-02  -2.2129805e-02   8.1661458e-03  -4.5479331e-03   1.1421125e-02   5.5938531e-02  -8.8913015e-02  -1.0365859e-01  -5.9342779e-02   3.3564047e-02   3.1097347e-02   1.2079368e-03   4.2098918e-03  -2.4127480e-03  -2.4127480e-03  -2.4127480e-03   8.0947310e-03  -4.4145083e-02   1.2511157e-01  -1.4891269e-02  -3.1511504e-02   7.5862727e-02  -6.4360409e-02  -4.5531438e-02  -1.0272214e-01   0.0000000e+00  -9.3467233e-02   5.0784790e-01  -3.1670785e-02  -2.3764354e-02  -8.5295223e-03   3.0014445e-01   1.5494884e-01   8.2631355e-02   6.6372024e-02   1.1919803e-01  -2.9342460e-02   4.1103591e-02  -1.0880386e-02  -2.4883654e-01  -1.8588619e-02  -1.2850441e-01  -3.5504141e-02  -4.6438907e-02   1.9425894e-02   3.9288053e-02   2.6258038e-02   9.6862582e-02  -5.3094453e-03  -2.2348856e-02  -3.9920007e-02   1.4554185e-01   1.5700059e-01   6.4236488e-02   7.1494966e-02  -1.1559022e-02  -7.6758052e-02   1.6938120e-02  -1.9365941e-02   6.1220832e-02  -7.7828493e-02  -2.5960452e-02   1.2777383e-01   2.7826060e-02  -9.7259824e-02   1.4583114e-01   3.8346156e-02  -5.3937967e-02   1.1497470e-02   9.5816059e-02   3.5516213e-02  -4.1790960e-04   2.1321285e-01   4.3902746e-02   2.0988898e-02  -2.2762609e-03   2.1234315e-02  -1.5314224e-02   8.5196958e-02
   3.5798667e-02   3.4759385e-03   1.0509577e-02  -7.2699928e-03   1.1671245e-02   3.5657741e-03   1.3957720e-02   1.3374263e-02   1.2194102e-02   1.2194102e-02   1.2698151e-01  -6.5283452e-02   1.4989929e-02   1.8958802e-02   1.0477928e-02   7.8453621e-03  -1.2830819e-02  -3.4428610e-02  -1.1315911e-03   2.3849633e-02  -2.0853035e-02   1.4094735e-01   4.6694124e-03   4.1741881e-03   1.2194102e-02   1.2194102e-02   1.2194102e-02   1.4130080e-02   7.6202085e-02   1.3939940e-01   3.2717269e-02  -1.8254815e-02   1.4436031e-02  -1.6009489e-01   1.2472959e-01  -1.5157735e-02  -9.3467233e-02   0.0000000e+00   6.2177566e-02   5.7568391e-02  -1.3792073e-01  -4.0268391e-01  -5.4054262e-02   1.9029498e-01   1.2575846e-02  -8.9526607e-02  -7.7940851e-02   1.2632717e-01   1.3435697e-02  -1.3412931e-01  -2.1562992e-02   1.3424313e-01  -1.4840953e-03   4.0676706e-02   3.5900405e-02   1.7496480e-02  -2.6851439e-02  -1.1580670e-01  -3.8202895e-02  -3.1984285e-02  -1.1100877e-01  -1.0953367e-01   2.0730087e-02  -1.6099727e-01  -8.4143399e-02   6.3095647e-02   1.0771411e-01   4.4488649e-03  -2.2407942e-02  -4.9037183e-02  -5.4153369e-02  -1.7531675e-02   1.3825567e-01   3.0001199e-01  -1.5407085e-01  -2.3490965e-01  -1.2838275e-01   1.3778806e-01  -5.7776784e-03   1.0875860e-01   9.2596194e-02  -1.4437114e-01   2.6773979e-02  -1.1116820e-01   1.6799339e-01  -5.0087058e-02   9.3871710e-03   7.1712557e-03  -2.2653975e-02   3.1631610e-03
  -9.9594428e-02   4.3631724e-02  -2.2686924e-03   1.1998855e-02  -4.2276525e-03  -1.5406069e-02  -1.9059955e-02   1.0282826e-02  -4.2931415e-03  -4.2931415e-03   1.1719187e-03   9.8258474e-02  -2.1325721e-03   8.8779947e-03  -5.2366847e-03  -1.1081982e-02  -7.2131816e-02   2.6958284e-02   4.8766563e-02   7.9206103e-02   6.6745866e-06  -1.6166080e-01  -6.3654216e-03  -3.8976258e-03  -4.2931415e-03  -4.2931415e-03  -4.2931415e-03  -2.0948780e-02  -1.2716414e-02  -4.2635125e-03   3.1197080e-02   1.6522489e-02  -1.1405143e-01   9.6816079e-02   2.0957806e-02  -9.4189408e-02   5.0784790e-01   6.2177566e-02   0.0000000e+00   6.1532249e-02   1.4477621e-01   1.8425589e-01   1.7082431e-01  -6.3381254e-03   2.0678551e-02  -8.5815413e-02  -3.8437497e-02  -6.9626199e-02  -2.4929563e-02   1.0943085e-02   2.2053581e-01  -7.6258858e-03   1.1595209e-01   1.5269118e-02   3.8964852e-01   1.3235246e-02   4.8395198e-02  -8.7832406e-02  -1.1535723e-01   3.6477111e-02  -1.5882817e-02  -1.2251308e-01   4.3591200e-03  -9.8598351e-02  -1.1269525e-01   6.9048686e-02  -3.5032084e-02  -3.7367068e-02   2.1298398e-02  -4.6607580e-02   5.0479266e-02   1.6671403e-02   4.1393784e-02  -4.0140948e-02  -5.3214906e-02   1.7868127e-01   3.2040564e-02  -1.4525781e-01  -1.0988233e-01  -6.8642181e-02   8.7009486e-02   2.0282953e-02   6.8059380e-03  -1.4126534e-01  -2.0815950e-02  -5.4304061e-02  -8.9105050e-03  -2.3455700e-02   8.3882229e-02   9.8315421e-03
   4.3435994e-02   4.3398613e-02   1.6469827e-03  -1.2834352e-03   9.0284837e-03  -1.2984073e-02   1.1353951e-02  -2.5039226e-02   4.9472470e-03   4.9472470e-03   6.8966629e-02  -3.8235028e-02   1.8522545e-02  -3.1206402e-02   9.5490968e-03  -9.9867765e-03  -5.8679123e-04  -5.4953197e-02  -7.2142020e-03   4.3858077e-02  -5.6273868e-02  -9.1436297e-03   8.2203342e-03   3.4340291e-03   4.9472470e-03   4.9472470e-03   4.9472470e-03  -1.3220494e-02  -1.2670153e-02  -3.7059399e-02  -7.6006775e-03   4.4837711e-02   1.8377300e-02   8.2304682e-03  -6.3373778e-03  -1.0425818e-02  -3.1670785e-02   5.7568391e-02   6.1532249e-02   0.0000000e+00  -1.5743857e-01   7.1901907e-02   4.4806994e-02  -6.0579185e-02   3.3628273e-02  -3.0567705e-02  -4.2754466e-02  -5.4468496e-03   3.9866017e-02  -5.9651912e-02  -1.6415323e-02  -2.5050055e-02  -1.3570827e-01   4.1293405e-02  -5.8220036e-02   3.1971571e-02  -9.8928989e-03   2.4414649e-02  -6.2065375e-02   4.0609560e-02  -9.4017073e-03  -1.5495107e-02   6.8964125e-02  -2.3558143e-02  -2.2768613e-03   1.2282926e-01  -1.0255866e-02   6.9488041e-02   6.3609509e-03   2.6645171e-02   6.5394573e-02  -3.1518846e-02   2.5969299e-02  -2.7302056e-02  -2.0741705e-02  -7.8358735e-02   3.2054257e-03   3.1592225e-02   5.9860984e-02  -4.1186574e-02   1.0217013e-01   6.7636633e-04  -1.9247481e-03  -5.4743897e-02   6.4217726e-02   1.5822490e-02   4.3051025e-03  -3.1445384e-02   5.5483873e-02   2.7081183e-03
   4.6976010e-02   1.1490489e-01   1.0515634e-02   1.6415238e-03   4.1687285e-03   1.5378937e-02   6.6934529e-03   1.4820584e-02   2.2663242e-03   2.2663242e-03   4.4293474e-02  -5.6773089e-02   2.9296994e-02   1.3156328e-03  -1.3378760e-04   2.6009103e-02   1.0321732e-01  -1.9035069e-01  -3.0587312e-02  -4.4906969e-02   1.2031152e-01  -6.0772230e-02  -6.1644068e-03   9.2800014e-03   2.2663242e-03   2.2663242e-03   2.2663242e-03  -1.7965300e-03   7.7390002e-02  -3.2260937e-02   3.1437104e-02  -7.2290773e-02  -1.1471078e-01   4.5152557e-03   3.8583996e-02   1.5778541e-01  -2.3764354e-02  -1.3792073e-01   1.4477621e-01  -1.5743857e-01   0.0000000e+00  -4.3403862e-02  -4.7699757e-02  -1.9972149e-02  -3.2927169e-02  -9.7664884e-02  -4.1428652e-03   4.7452351e-02   2.0036218e-01   1.0970112e-01  -1.0807094e-02   1.2288008e-01  -2.2242753e-01   7.2083604e-02  -9.7307009e-02  -5.9108126e-02   8.1957194e-02   4.1368118e-02   4.8467697e-02   7.1105424e-02   3.4499190e-03   6.1345396e-02   1.3764202e-01  -1.6230965e-02  -1.3742559e-01   7.5684583e-02  -1.9983953e-02  -1.6018506e-01   7.9007582e-03  -6.3726893e-02  -3.3327004e-02   3.8958236e-02   1.5196919e-01   1.0045052e-01  -1.4894740e-01  -1.0192772e-01  -5.2497390e-02  -1.1555517e-01   6.5274409e-02   1.2835434e-01  -1.9008919e-02  -9.0604825e-02   2.5941141e-02   1.3020070e-01   5.5071154e-03   3.4866200e-02   4.4819748e-03   1.2523360e-02   6.2893138e-03  -5.2190982e-02
   8.2926377e-02   2.3807806e-02  -1.9199442e-03   4.5131278e-03   7.2364147e-03   2.0118755e-02   1.0556020e-02   3.1607316e-03   1.2389531e-02   1.2389531e-02   1.5098774e-02  -3.3787881e-02  -1.3338442e-02  -4.5732243e-02   8.3032294e-03   2.7368688e-02  -5.1356327e-02  -1.1792486e-01  -2.8116259e-02   3.8589051e-02  -1.3476677e-01   1.9613411e-01  -2.6607122e-04   6.5097601e-03   1.2389531e-02   1.2389531e-02   1.2389531e-02   2.6069795e-02   8.4187235e-02  -8.4216224e-02  -1.2237126e-02  -4.8813716e-02   7.8287805e-03  -1.3504526e-01   2.2620537e-02  -5.8218130e-02  -8.5295223e-03  -4.0268391e-01   1.8425589e-01   7.1901907e-02  -4.3403862e-02   0.0000000e+00  -1.0862613e-01   1.4989512e-01  -8.6286023e-03  -1.4122524e-01  -2.9412013e-01  -4.9508845e-03   9.8047311e-02  -5.6187304e-02  -5.9889601e-02   1.8849777e-01  -3.3558907e-02   8.9289294e-02   1.1350767e-01   2.4446816e-02   1.8189157e-02  -5.2051533e-02   1.5365070e-02  -4.8412459e-03   3.5579397e-03   2.4460280e-01  -2.6704243e-03  -1.1474299e-01  -2.9680307e-02   4.9802460e-02   6.7737695e-02   7.8814513e-02  -5.9481157e-03   1.1513261e-01  -6.1882655e-02   1.3190478e-01   1.4226869e-02  -1.1120813e-01   6.3766840e-02  -1.7345610e-01  -7.2740011e-02   1.6640377e-01   5.7266543e-02   1.5498022e-01   1.8783918e-02  -1.4210229e-01   2.1172432e-02  -4.3185584e-02   2.4761153e-02   3.5202103e-02   9.1454376e-03   6.7068122e-03  -8.4017077e-02  -4.3757806e-02
   5.7904843e-02  -5.6225742e-02   2.5511631e-03   1.5803892e-02   8.0736980e-03   2.2145022e-03  -4.4651805e-03   1.9569312e-02   1.6411379e-03   1.6411379e-03   9.3972220e-02  -1.0739638e-01  -1.4311842e-03  -8.9288437e-03   2.4889978e-03  -8.4264180e-03  -1.1358910e-01   5.8102253e-03   1.3995640e-02  -3.3603599e-02  -1.8361045e-02   1.3686716e-01  -2.2474488e-03   8.2627552e-03   1.6411379e-03   1.6411379e-03   1.6411379e-03  -6.2396600e-03   4.9866241e-03  -4.9077061e-02   3.2658838e-02  -2.5507908e-02  -9.4981928e-02   1.1770010e-02   1.5400261e-02   1.0554726e-01   3.0014445e-01  -5.4054262e-02   1.7082431e-01   4.4806994e-02  -4.7699757e-02  -1.0862613e-01   0.0000000e+00  -1.0676902e-01   6.1628639e-02  -1.7793222e-01   3.3723186e-01   9.6862233e-02   1.1619945e-01   5.3664437e-02   2.8024463e-02  -7.2631645e-02   9.8880609e-02   2.2820710e-03  -1.6073977e-01   1.8648002e-02  -2.7455450e-02   3.0946604e-03  -1.1019743e-01   2.8379429e-03   1.4437949e-01   1.0154402e-01  -1.3038279e-01  -4.1540541e-02   5.1333147e-02  -1.8432236e-02   2.2550734e-02  -1.5852206e-02   6.1877116e-02   2.7821054e-03   5.8962398e-02   7.7782371e-02  -1.9007103e-02  -4.5596410e-02  -1.0189786e-01  -4.2074166e-02  -1.0494693e-01  -4.5286922e-02  -2.2790215e-03   5.4408316e-02   1.2347543e-02   4.2899293e-02  -8.1193522e-03  -9.4342270e-02   2.4945418e-02   9.1624483e-02   3.0517188e-04  -1.0787251e-02  -1.1733989e-01  -5.3103105e-02
  -2.1720944e-02  -1.1192003e-01   4.9284825e-03  -2.1907729e-02   1.0225483e-04  -8.1490979e-03   5.2328656e-03  -2.6631210e-02   7.7367834e-04   7.7367834e-04  -9.7105029e-02   8.7180481e-02   1.7242984e-03  -4.9625435e-03  -2.8041402e-03  -4.0287815e-03  -4.2920610e-02  -8.9044308e-02  -3.6103821e-02  -1.2531369e-02  -2.8491589e-03   5.2788191e-02   3.3450442e-03   9.8584604e-03   7.7367834e-04   7.7367834e-04   7.7367834e-04   1.1455645e-02   5.8620541e-02  -5.6380854e-03   3.7227983e-02  -2.2308102e-02   4.8046882e-02   4.9850148e-02  -6.3779349e-02   1.5167570e-01   1.5494884e-01   1.9029498e-01  -6.3381254e-03  -6.0579185e-02  -1.9972149e-02   1.4989512e-01  -1.0676902e-01   0.0000000e+00  -3.3191447e-02   1.4153297e-01   1.5057552e-01   1.9074076e-01   3.0474013e-02   6.3527012e-03   9.8018309e-02   9.6602559e-02  -1.0184739e-01   4.4040316e-02   3.4929983e-02  -4.4308563e-02  -2.9247864e-02  -1.8381042e-02   1.3742973e-01   1.0880647e-01   1.2772419e-01  -1.4193188e-01  -5.3242698e-02   1.3557464e-02  -2.5595851e-02  -3.4904153e-02   7.7206160e-02   9.6592422e-02   5.8911007e-04  -1.1162783e-02  -1.0651879e-01   6.8479886e-02   7.8498837e-02  -5.3751044e-02  -1.0284950e-01   2.5503101e-02   6.0528829e-02   6.7855063e-02   1.1732556e-01   1.7526836e-01   3.8495426e-02  -9.8657661e-02   9.7933419e-03   2.0634915e-02  -1.0018637e-01   5.8872051e-02   7.6398771e-03  -1.6095191e-02   2.7970787e-02  -4.7218748e-03
  -1.9369833e-02   7.3367628e-02  -1.1572096e-02  -8.0713662e-03  -1.6304765e-02  -1.8767974e-02  -5.9747802e-03  -1.1650194e-02  -1.2430659e-02  -1.2430659e-02   9.5121434e-02  -1.2049553e-02   2.8060660e-02   1.7017096e-02  -9.5713766e-03  -1.2496543e-02  -1.2278176e-02  -3.5821338e-02  -3.9325126e-02  -1.2085762e-02  -2.7254530e-02  -8.7818713e-03  -1.3534913e-02   4.7796404e-04  -1.2430659e-02  -1.2430659e-02  -1.2430659e-02  -5.9461366e-03   1.1068116e-01   1.1158335e-01  -1.1651072e-02  -1.1255809e-02  -3.5499526e-02   2.1695240e-02   7.3902200e-02  -5.6119213e-02   8.2631355e-02   1.2575846e-02   2.0678551e-02   3.3628273e-02  -3.2927169e-02  -8.6286023e-03   6.1628639e-02  -3.3191447e-02   0.0000000e+00   1.0309334e-01  -1.0745791e-02  -5.1374568e-02   3.9956339e-01   2.0185340e-02   3.1280042e-02   9.4516063e-02   6.6448062e-02  -4.0140446e-02  -4.6588387e-02  -1.9303635e-02  -2.6872329e-02   4.4362447e-02  -4.3539078e-03  -3.1183317e-02  -6.1544780e-02  -4.8290175e-02   4.7197415e-02  -1.1182512e-01  -6.6741706e-02   4.5832464e-02   1.5188993e-01   6.4100499e-02   1.4468465e-04  -6.4184179e-02  -9.6595466e-02   1.9319690e-02   1.3430274e-02  -5.5626990e-02  -3.8701544e-02  -8.9781805e-02   1.9558711e-01   5.5589126e-02  -6.5036226e-02   4.0902357e-02  -2.4711262e-02   2.2666739e-03  -1.9593484e-02  -7.4689310e-02   2.3661226e-02   1.0371966e-02  -1.5672908e-02  -1.9970970e-02  -2.1597538e-02   1.3741190e-02
   6.8278106e-02  -9.9577940e-02  -1.0544746e-02   4.0289351e-03  -2.8575241e-03  -1.8125732e-02   2.3622088e-03   2.6309155e-03  -7.2004083e-03  -7.2004083e-03   3.5251718e-03   1.3819208e-01   1.0923675e-02   1.2816748e-02  -5.1929638e-03  -2.3593033e-02  -1.4331852e-02   4.7098022e-02   1.3489823e-02  -1.1237177e-02   3.0882171e-02  -1.3772889e-01  -5.1424240e-03  -3.5026769e-03  -7.2004083e-03  -7.2004083e-03  -7.2004083e-03   3.3382723e-02   2.2812062e-02  -2.3262936e-02  -3.4189488e-03  -8.9435341e-02   6.1890975e-02  -5.9294116e-02  -1.9906551e-01  -1.1125851e-01   6.6372024e-02  -8.9526607e-02  -8.5815413e-02  -3.0567705e-02  -9.7664884e-02  -1.4122524e-01  -1.7793222e-01   1.4153297e-01   1.0309334e-01   0.0000000e+00   1.3261189e-01  -7.0445768e-02  -7.7056738e-02   2.1575754e-01  -4.2893944e-02   2.4637893e-01   1.2094780e-01  -1.4518888e-02  -2.7072240e-02  -6.0411457e-03  -3.3408355e-02   8.2938324e-04   1.1092799e-01   3.2827704e-02  -4.4013502e-02  -6.0425745e-02  -7.6774929e-02  -3.4474953e-02  -9.0667676e-02   1.0988884e-01  -2.9331360e-02   7.0662431e-02   3.6991150e-02   4.0242649e-02   1.8401534e-01   2.1426914e-02   1.7328662e-02  -1.7368518e-01   2.2560754e-02   4.8586911e-02   1.1888240e-01  -3.9024675e-03  -1.2908064e-01   2.0293111e-02  -2.2997122e-02   4.2150739e-02  -1.3384095e-02  -3.6083868e-02  -4.5847282e-02  -1.5917442e-02  -7.0892586e-03  -6.5962713e-03  -5.2079575e-02   1.4352872e-02
  -4.4479298e-02  -4.1236060e-03  -6.1597154e-03  -1.1599641e-02  -3.0203131e-03   3.9372322e-03  -3.0918584e-03  -2.4828888e-02   2.3396325e-03   2.3396325e-03  -4.8519960e-02   7.7241483e-02   9.7456827e-03  -1.0860780e-02  -4.5710814e-04   3.0739306e-03  -3.5221956e-02  -5.3441049e-02   1.6844989e-02   1.4861619e-02   5.5078508e-02   2.0896525e-02  -7.8986120e-03  -8.2322092e-03   2.3396325e-03   2.3396325e-03   2.3396325e-03   5.5572688e-03  -3.2176924e-02  -1.7844701e-01  -5.8313117e-02  -3.3265415e-02   5.4041548e-02  -7.6913730e-02   1.2521553e-02  -3.4729191e-02   1.1919803e-01  -7.7940851e-02  -3.8437497e-02  -4.2754466e-02  -4.1428652e-03  -2.9412013e-01   3.3723186e-01   1.5057552e-01  -1.0745791e-02   1.3261189e-01   0.0000000e+00   2.0276312e-01  -5.7763664e-02  -4.1340259e-02  -1.0414778e-02  -3.6340173e-02  -8.4449575e-02   7.1905903e-02   1.6754267e-01  -5.8381715e-02  -4.0343139e-02  -1.5517058e-02   2.1863612e-02  -3.0209981e-02  -1.6520981e-01   1.5809538e-01   9.4342155e-02  -2.9834916e-02   3.9663791e-02  -9.8775672e-02   1.0147310e-01   1.1667470e-01  -8.2387404e-02   4.3620928e-02  -3.1151520e-02  -8.1466932e-02  -1.9283910e-01   1.0984452e-01   1.4467346e-01   2.8178850e-02   1.7920763e-02   2.6338883e-02  -5.0860464e-02   8.4273683e-02  -4.2429757e-02  -4.3171700e-02   4.2153058e-03   2.0953880e-02   1.4579956e-01  -4.2058817e-03   1.9182192e-03  -2.0635007e-02  -2.6502507e-02  -2.9044481e-02
  -8.7864196e-04   1.3992698e-02  -7.5179051e-03  -3.8150755e-03   4.2497974e-04   3.4798834e-03  -2.9852610e-02  -1.9311423e-02  -2.6752177e-03  -2.6752177e-03  -2.5084995e-02  -2.8616112e-02  -1.5184753e-02  -3.6236821e-02  -5.2037594e-03   9.5532369e-03   7.2977690e-02  -5.6444987e-02  -8.4679194e-03  -4.2623158e-02  -1.0624079e-01  -4.0483665e-02  -6.9222217e-03  -1.3083832e-03  -2.6752177e-03  -2.6752177e-03  -2.6752177e-03  -2.5513776e-02   3.8689279e-02  -1.6424598e-02  -3.1148690e-02   4.4254691e-02  -6.8192446e-02  -3.6905790e-02  -2.9436107e-02   1.6653856e-01  -2.9342460e-02   1.2632717e-01  -6.9626199e-02  -5.4468496e-03   4.7452351e-02  -4.9508845e-03   9.6862233e-02   1.9074076e-01  -5.1374568e-02  -7.0445768e-02   2.0276312e-01   0.0000000e+00  -2.2985650e-02   9.7047953e-02  -8.5272561e-02   1.6397733e-02  -8.8478533e-02   1.5919377e-03   4.7250271e-02   2.6781429e-02  -1.4803939e-02  -2.8690179e-02  -2.7846807e-02  -7.5726802e-02   7.8870959e-02  -2.4719104e-02  -4.2314496e-02  -6.5465299e-02  -4.8851797e-02   2.4823307e-02  -4.8625037e-02  -2.5061693e-02  -5.1135680e-02   7.0964840e-02  -9.5073342e-02  -5.4437657e-02   6.5855963e-02   4.5502654e-02  -7.2139583e-02  -5.6716587e-02   9.3592722e-02   1.9885919e-02  -1.4416143e-02  -8.8584214e-02   1.1912008e-02  -2.8692944e-02   1.8592777e-03   3.7567558e-02  -8.5655195e-02  -3.2783445e-02  -2.7587287e-03   3.3698810e-02  -1.4491406e-02  -7.9195154e-03
   1.9053877e-02   4.1256972e-02  -2.5678682e-03   7.7722034e-03   1.4763126e-03  -9.4060345e-03   2.1600907e-02  -9.4011992e-03  -5.7862203e-04  -5.7862203e-04   4.1760610e-02   8.8118940e-02   5.2043065e-03  -7.6089882e-03   1.8259331e-03  -2.8158136e-03   1.6000136e-01   2.6200508e-02   1.7684914e-03   7.7300608e-02   7.1132108e-02   1.1514731e-01   9.7987445e-04  -3.5588180e-03  -5.7862203e-04  -5.7862203e-04  -5.7862203e-04   2.5843926e-02   4.8399713e-02   2.3820723e-03  -1.4103494e-02  -9.9688163e-03  -1.1648600e-01   1.9932937e-02  -8.8980583e-02   8.6260817e-02   4.1103591e-02   1.3435697e-02  -2.4929563e-02   3.9866017e-02   2.0036218e-01   9.8047311e-02   1.1619945e-01   3.0474013e-02   3.9956339e-01  -7.7056738e-02  -5.7763664e-02  -2.2985650e-02   0.0000000e+00  -2.1737494e-02   4.4762661e-02   8.8643786e-02  -9.0262472e-02   2.5978919e-03   6.6533967e-02  -3.1661920e-02  -4.8958506e-02  -6.7382603e-02   9.3541230e-02   1.3906182e-01  -2.3576503e-03  -1.3784893e-02  -2.4075887e-02   2.9893112e-02  -5.3596212e-02  -9.1368011e-02   9.3049194e-03  -7.1323701e-02  -2.7057995e-02   1.1931875e-01   5.5517941e-02  -3.1206186e-02   8.5289785e-02  -1.3611220e-01   5.5393970e-03   9.8191718e-02  -1.6161321e-01  -5.7160523e-02   6.0770959e-02   3.6859872e-02   7.2380760e-03   9.4603572e-02  -8.3350769e-03   8.6807566e-03   4.7295786e-02  -5.2367560e-03   1.7050147e-03   2.4194878e-03   9.1471825e-03   4.0883631e-02
   6.8745174e-03   4.5012555e-02  -1.3522133e-02  -4.1876472e-03  -2.8025917e-03  -2.5824880e-03  -1.3149737e-02  -1.5508098e-02  -2.4743452e-03  -2.4743452e-03   1.1044103e-01  -2.7783232e-02   1.7390489e-02  -1.4234265e-02  -1.6186873e-03  -1.9983874e-03  -3.9409667e-02  -6.4835404e-02  -2.8421691e-02   7.0616167e-04   1.6611109e-01   1.1282109e-01   4.1051845e-05  -4.9370677e-03  -2.4743452e-03  -2.4743452e-03  -2.4743452e-03   1.2447997e-03   1.2471178e-02  -2.0541902e-02   5.1817086e-02   9.9588270e-02   9.7936707e-02  -1.7055763e-02  -1.3772541e-02  -2.9871893e-03  -1.0880386e-02  -1.3412931e-01   1.0943085e-02  -5.9651912e-02   1.0970112e-01  -5.6187304e-02   5.3664437e-02   6.3527012e-03   2.0185340e-02   2.1575754e-01  -4.1340259e-02   9.7047953e-02  -2.1737494e-02   0.0000000e+00  -8.2754308e-02   2.3983825e-01   4.4437348e-02   5.6163632e-02  -1.2964158e-02   3.1545681e-02   3.0175245e-02  -3.7461879e-02  -9.9538075e-02   1.1925225e-02  -9.6221320e-03  -3.3016603e-02   2.8334268e-02   1.7237537e-02   7.3851541e-02   1.7136608e-01   1.4490530e-02   4.4780692e-02   6.0703799e-03  -4.2845241e-02   2.4376111e-01   7.0351223e-02   2.3058214e-02   6.0179433e-02  -4.7364462e-02   8.8302749e-02  -1.4376859e-01  -1.8948774e-02  -9.2179132e-03   6.5057505e-02   5.5494246e-02  -5.0915328e-02   8.4035565e-03   7.2658296e-02  -5.3085137e-02  -5.7737543e-02  -2.7232903e-03   9.8705006e-03  -5.9971698e-02   3.3124994e-02
  -1.4458314e-01  -4.5046528e-03   9.2948330e-03  -5.0619379e-03  -7.0260237e-03  -1.0934726e-02  -1.2635155e-02   1.5316864e-02  -6.1481615e-03  -6.1481615e-03   5.2763306e-02   6.4939579e-02  -1.7501486e-03  -4.7041611e-02  -1.0676444e-02  -7.8136978e-03  -5.0464560e-02   1.6955964e-02  -1.2973781e-02  -9.3031379e-02   4.9513815e-02   2.3452173e-02  -6.2189689e-03  -4.5906135e-03  -6.1481615e-03  -6.1481615e-03  -6.1481615e-03  -7.3706569e-03   1.3981748e-01  -7.5211227e-02   3.9965973e-02   4.3419697e-02  -6.3477951e-03  -2.3894581e-02  -2.3541996e-02   1.1050144e-01  -2.4883654e-01  -2.1562992e-02   2.2053581e-01  -1.6415323e-02  -1.0807094e-02  -5.9889601e-02   2.8024463e-02   9.8018309e-02   3.1280042e-02  -4.2893944e-02  -1.0414778e-02  -8.5272561e-02   4.4762661e-02  -8.2754308e-02   0.0000000e+00   2.4305217e-02   3.0677194e-02  -2.6369079e-02   9.1207693e-02   3.0040780e-02  -8.8889471e-03   3.5821710e-03   2.8321693e-02   3.9915796e-02   1.0966939e-01   1.2396649e-01   7.2330242e-02   8.9957534e-02   1.3235519e-01  -1.3282761e-01   2.8200264e-02   9.0546667e-02  -1.2926526e-02  -2.9246275e-02  -4.9835144e-02  -6.4024382e-02   1.6149974e-01   1.7729047e-02   7.4203999e-02  -1.1866953e-02  -1.2429745e-01   1.7338681e-02   8.4719054e-02   8.7990274e-03   4.5059008e-02   8.2367871e-02  -1.1614598e-03   3.0545173e-02  -4.8567173e-02   6.2546299e-03  -5.7244423e-03  -1.1441395e-02   2.0742913e-01   2.1933584e-02
  -1.6172560e-02   4.8133506e-02   2.5666471e-03  -2.7847106e-03   4.9998869e-03  -3.2712306e-03  -4.4065168e-03  -1.4357309e-02   1.9192375e-03   1.9192375e-03   2.2830873e-03  -5.2748604e-02   5.2403613e-03  -6.3509429e-02   4.7449517e-03  -3.1688016e-03  -9.7806056e-03  -1.1273733e-01   5.2585462e-02   4.7848531e-02  -3.5603279e-02   2.3251192e-02   1.0117668e-02  -4.5776977e-03   1.9192375e-03   1.9192375e-03   1.9192375e-03   2.5999008e-03  -1.0378593e-01  -6.5806689e-02   1.4739127e-02   3.4683278e-02  -5.0702198e-02   4.1560254e-02   1.0079907e-01  -1.9124573e-02  -1.8588619e-02   1.3424313e-01  -7.6258858e-03  -2.5050055e-02   1.2288008e-01   1.8849777e-01  -7.2631645e-02   9.6602559e-02   9.4516063e-02   2.4637893e-01  -3.6340173e-02   1.6397733e-02   8.8643786e-02   2.3983825e-01   2.4305217e-02   0.0000000e+00  -6.5980104e-02  -2.7325079e-02  -5.3047816e-02   4.1179794e-02   5.5704808e-02   3.6587230e-02  -8.3806337e-02   7.8619461e-02  -4.5754766e-02  -7.2924018e-02   1.0651038e-01  -1.4534097e-02   4.0800180e-02   6.1468735e-02  -5.1863617e-02  -3.5252620e-03   5.5347010e-02   9.3147949e-02   1.9746218e-02   8.0318053e-02  -8.0931425e-02   1.0244251e-01   7.8592450e-02   5.3777725e-03  -4.3595941e-02   2.0845822e-02  -4.1344735e-02  -1.0103113e-02  -7.5023433e-02   2.9267589e-02  -5.8991959e-03  -2.7290189e-02   3.1014556e-02   9.0308466e-02   2.9224263e-03  -2.2676643e-03   3.9601887e-02  -3.1545998e-02
   6.0000933e-02   1.9211543e-01  -5.2409595e-03   5.7579483e-02  -4.4784728e-03   1.7418986e-02  -4.3275482e-04   2.6180277e-02  -2.7933634e-03  -2.7933634e-03  -1.1038615e-01   1.7223659e-02  -1.2097793e-02   2.9339453e-02  -4.1516429e-03   5.3892857e-03   3.6781212e-03   7.3195717e-02   4.9882167e-02   1.0350452e-01  -6.5736978e-02   7.8677663e-02   1.9307488e-03   1.8861200e-03  -2.7933634e-03  -2.7933634e-03  -2.7933634e-03   2.5845610e-02   1.6875034e-03   4.0407038e-02   3.2377034e-02  -1.3859294e-02  -7.5802303e-02  -6.3986824e-02   3.7334871e-03   1.7055179e-01  -1.2850441e-01  -1.4840953e-03   1.1595209e-01  -1.3570827e-01  -2.2242753e-01  -3.3558907e-02   9.8880609e-02  -1.0184739e-01   6.6448062e-02   1.2094780e-01  -8.4449575e-02  -8.8478533e-02  -9.0262472e-02   4.4437348e-02   3.0677194e-02  -6.5980104e-02   0.0000000e+00   2.6635505e-02   2.3343474e-01   4.6563595e-02   2.9426357e-02   1.6674722e-02   7.6513919e-03   7.1417818e-02   2.2019910e-01   3.1803859e-02   1.9435628e-01  -8.3213327e-02  -1.6201179e-01  -1.1575084e-02   1.3498817e-01  -9.4789407e-02   3.2250947e-02  -2.5135795e-02  -4.0188037e-02   1.0263203e-01  -1.2300252e-01   1.6415320e-01   2.7132207e-04  -1.1178240e-02  -2.2074121e-02  -1.0318565e-01   2.6074630e-01   9.9067296e-02  -9.4276744e-02   3.3125404e-02  -1.3893748e-02   1.6312364e-01  -1.1215828e-01   1.4890729e-03  -2.2651336e-03   1.6495096e-03   3.6422297e-02   3.7039743e-02
   7.2236564e-03   3.1447683e-02   3.0410174e-03   9.9475949e-03   5.3503526e-03   9.0802872e-03   4.5747015e-03  -3.5718497e-03   5.0960090e-03   5.0960090e-03   1.6921019e-02   5.8921255e-02   1.0499561e-02   3.3205966e-02   4.2832718e-03   7.8994378e-03   6.1841656e-02   1.1770274e-02  -5.6069078e-02   2.6407658e-02   1.3966254e-02   1.5728021e-04   7.1742607e-03   7.4886412e-03   5.0960090e-03   5.0960090e-03   5.0960090e-03  -1.9137571e-03   4.1433019e-02  -5.3815976e-03   5.9324876e-03   6.1888344e-03  -1.4056526e-02  -3.9863747e-02  -4.5621976e-03  -8.0333902e-03  -3.5504141e-02   4.0676706e-02   1.5269118e-02   4.1293405e-02   7.2083604e-02   8.9289294e-02   2.2820710e-03   4.4040316e-02  -4.0140446e-02  -1.4518888e-02   7.1905903e-02   1.5919377e-03   2.5978919e-03   5.6163632e-02  -2.6369079e-02  -2.7325079e-02   2.6635505e-02   0.0000000e+00  -1.3302906e-02   6.9657187e-02   2.6892420e-02   9.8932285e-03  -3.9990071e-02  -8.8459400e-02   2.4408876e-02  -1.6875189e-02  -3.2793314e-02  -4.2570923e-02  -1.9210623e-02  -1.6635392e-02   3.0420154e-02   5.4413101e-02   6.6392782e-03  -1.4794528e-02   4.0768502e-02   1.7856423e-02  -6.1214506e-03  -5.2411928e-02   4.9914352e-02  -6.2298142e-02   1.6535061e-02   2.7014348e-02  -2.1542249e-02  -5.4731204e-03  -7.6465134e-03  -6.5775036e-02   7.5935018e-03   7.2259858e-02  -4.1782890e-03   2.9048065e-02   4.5484622e-03   1.5980831e-02   3.9232171e-02   4.9722961e-02
   2.9084553e-02  -4.2755831e-02  -8.6710388e-03  -1.7315600e-03  -1.1503135e-02  -5.1369054e-04   2.7416371e-02  -1.2733389e-03  -7.5338170e-03  -7.5338170e-03  -1.9909715e-02  -1.9877490e-02   2.4734136e-03  -1.1808204e-02  -5.9480845e-03   1.2542949e-02   3.9591068e-02  -3.7678797e-02  -3.3378413e-02  -8.5295788e-02  -8.5680888e-02  -8.4976346e-02  -1.7334525e-02  -2.8308618e-03  -7.5338170e-03  -7.5338170e-03  -7.5338170e-03  -3.1017334e-03  -3.7433622e-03  -7.4568641e-02   2.7374654e-02  -3.5715480e-04  -7.3985006e-02  -3.4614790e-02  -4.4362131e-02  -2.3944684e-02  -4.6438907e-02   3.5900405e-02   3.8964852e-01  -5.8220036e-02  -9.7307009e-02   1.1350767e-01  -1.6073977e-01   3.4929983e-02  -4.6588387e-02  -2.7072240e-02   1.6754267e-01   4.7250271e-02   6.6533967e-02  -1.2964158e-02   9.1207693e-02  -5.3047816e-02   2.3343474e-01  -1.3302906e-02   0.0000000e+00   2.5086049e-02  -5.2161156e-02   3.2446326e-02  -2.2467261e-02   7.1211106e-02  -1.4395654e-01  -4.9981044e-02  -8.8519209e-02   6.2951948e-02  -6.0233439e-03  -8.2052686e-02  -1.2595890e-01  -1.9338378e-02  -4.2572305e-03   4.2206030e-02   5.2413812e-02   1.0734717e-01   1.2353420e-02  -4.4767705e-02   2.3436894e-02  -1.2226768e-02  -7.6375010e-02   1.2022301e-01  -9.0269603e-03  -8.8063115e-03  -1.1674071e-01  -2.0113052e-02  -3.7940419e-03   3.3858140e-02   1.0268531e-01  -4.0228387e-02  -3.7393490e-03   5.8315555e-03   1.1791654e-01  -1.6688905e-03
   5.9358121e-02  -4.8832657e-03   1.0298199e-03   8.5784218e-03   1.1651287e-03   1.4947671e-02   1.8762491e-03   9.6765772e-03   3.2676504e-03   3.2676504e-03   2.7287714e-02   5.9435532e-02   3.8425815e-03   2.4469551e-02   3.5870766e-03   5.7959016e-03  -1.5642658e-02   3.0427749e-02  -7.6965228e-02  -4.6729892e-02   1.3692457e-02  -3.8762394e-02   9.2819790e-03  -2.2433552e-03   3.2676504e-03   3.2676504e-03   3.2676504e-03   1.2902085e-03  -4.1120833e-02   5.5192545e-02   3.0151406e-02   7.9760076e-02  -5.2192073e-02   2.3533846e-02   9.5533419e-03  -7.2831249e-02   1.9425894e-02   1.7496480e-02   1.3235246e-02   3.1971571e-02  -5.9108126e-02   2.4446816e-02   1.8648002e-02  -4.4308563e-02  -1.9303635e-02  -6.0411457e-03  -5.8381715e-02   2.6781429e-02  -3.1661920e-02   3.1545681e-02   3.0040780e-02   4.1179794e-02   4.6563595e-02   6.9657187e-02   2.5086049e-02   0.0000000e+00  -5.7185605e-03   6.3816622e-03   3.2304878e-02   4.7837286e-02  -6.5713831e-02  -1.7676306e-02   2.0932684e-02  -5.5292010e-02  -1.4247539e-02  -4.7315346e-02   6.9088016e-02   5.3214599e-03  -2.5792241e-02  -1.5633875e-03   2.5456085e-02   1.7949294e-02   2.4272513e-02   2.9442849e-02  -3.2520166e-02  -9.4402786e-02  -5.8483953e-02  -7.5563046e-02  -1.5278783e-02  -8.9140141e-02   4.2564351e-03  -3.7674662e-02  -1.0552197e-03   4.2138487e-02  -2.5099517e-02   3.8234383e-02   2.2057776e-03   4.0064149e-02   2.5398017e-02  -1.0023176e-02
   1.3018833e-01  -4.4345840e-02   2.3784277e-03   3.0525055e-03   2.9750901e-03   3.1649490e-03   3.2837319e-03  -6.1128405e-03   2.4252131e-03   2.4252131e-03   1.4279097e-02   7.0719101e-03   1.0014163e-02  -3.6487632e-02   1.4302377e-03   1.2017330e-02  -4.3434805e-02   9.2973612e-03  -2.0234665e-03   4.4488514e-03  -1.1182124e-02   1.9250275e-04  -1.2657470e-03  -4.0757632e-04   2.4252131e-03   2.4252131e-03   2.4252131e-03   5.1096158e-03  -6.7600723e-03  -2.0564482e-02  -4.0369252e-02   2.5298489e-02   2.8723196e-02  -4.6318669e-02  -1.2861091e-02  -3.8252716e-02   3.9288053e-02  -2.6851439e-02   4.8395198e-02  -9.8928989e-03   8.1957194e-02   1.8189157e-02  -2.7455450e-02  -2.9247864e-02  -2.6872329e-02  -3.3408355e-02  -4.0343139e-02  -1.4803939e-02  -4.8958506e-02   3.0175245e-02  -8.8889471e-03   5.5704808e-02   2.9426357e-02   2.6892420e-02  -5.2161156e-02  -5.7185605e-03   0.0000000e+00  -8.5400939e-02   1.0838734e-01  -4.5221341e-02   2.8022580e-01  -3.5104521e-02   9.0161218e-02  -3.7380591e-02  -7.0912257e-02  -3.3363724e-02  -2.0910222e-02  -3.2552473e-02  -9.7708330e-03  -1.7761073e-02   9.5576461e-02  -7.7620313e-04  -9.0217902e-02  -2.0699260e-02  -6.4906464e-02   8.2444628e-02   1.5048496e-02   3.1544613e-02   6.6803105e-02   9.6023439e-03  -5.0674065e-02  -2.2376657e-02   4.2492797e-03  -2.9022356e-02  -8.9789392e-03   5.2405678e-02   6.7008225e-04  -5.7287018e-03   6.8354257e-02  -3.1212045e-03
  -2.3306531e-02   2.4731392e-01  -2.6076805e-03   1.4842180e-02  -1.8176588e-03   2.2431003e-03   2.0388973e-04   4.1212012e-03  -2.4277458e-03  -2.4277458e-03  -3.9355263e-02   1.4564092e-02   8.5630657e-03   1.2409271e-02  -1.7694448e-03  -8.6769182e-04  -2.6678894e-02  -4.8289042e-02   3.2305137e-03   6.7536947e-02  -1.2100005e-02  -8.6559509e-02   3.6122100e-03   2.8897566e-03  -2.4277458e-03  -2.4277458e-03  -2.4277458e-03   1.2315564e-02   5.2023820e-02   9.8948988e-03   1.9801517e-02  -4.5488702e-03   1.7828115e-02   1.0532259e-01  -4.6804255e-02  -3.9407464e-02   2.6258038e-02  -1.1580670e-01  -8.7832406e-02   2.4414649e-02   4.1368118e-02  -5.2051533e-02   3.0946604e-03  -1.8381042e-02   4.4362447e-02   8.2938324e-04  -1.5517058e-02  -2.8690179e-02  -6.7382603e-02  -3.7461879e-02   3.5821710e-03   3.6587230e-02   1.6674722e-02   9.8932285e-03   3.2446326e-02   6.3816622e-03  -8.5400939e-02   0.0000000e+00  -1.2062105e-01   6.6953258e-02  -1.8874061e-03  -6.8525264e-02  -3.9397514e-02   1.9671769e-01   7.9648332e-02  -9.9970525e-03  -6.3697600e-03   5.5064663e-02   8.7980214e-03   1.0568469e-02  -1.1794215e-02  -5.6552180e-02  -1.2198536e-03   5.9343908e-03  -9.0841952e-02   4.1287533e-02  -1.5451582e-02  -6.6773447e-03  -6.3559086e-02  -2.0393977e-02   8.0797681e-03   1.4244144e-02  -2.8941528e-03  -2.2134552e-02  -3.3863385e-02  -4.9844941e-02  -1.9407886e-03  -4.2566341e-03   1.2243230e-02  -3.5140510e-03
   1.3643486e-01  -1.2094258e-01   2.2221864e-03  -5.6711176e-03   5.7424030e-03   9.8066959e-03   1.9482680e-02  -1.1710717e-02   2.8309053e-03   2.8309053e-03   2.6292516e-02   5.1145911e-02   5.7650000e-03   2.5309056e-03   3.8795010e-03   1.0502092e-02   5.6479938e-02   3.1794306e-02  -4.7062673e-02  -1.5267991e-02  -1.9247941e-02  -1.6227693e-02   3.5768980e-03   6.0528730e-03   2.8309053e-03   2.8309053e-03   2.8309053e-03   1.5348359e-02   6.7863236e-02   1.9682453e-02   5.4341644e-03   3.9602194e-02  -6.2446563e-02  -3.0496300e-02  -6.4698099e-02  -6.5552471e-02   9.6862582e-02  -3.8202895e-02  -1.1535723e-01  -6.2065375e-02   4.8467697e-02   1.5365070e-02  -1.1019743e-01   1.3742973e-01  -4.3539078e-03   1.1092799e-01   2.1863612e-02  -2.7846807e-02   9.3541230e-02  -9.9538075e-02   2.8321693e-02  -8.3806337e-02   7.6513919e-03  -3.9990071e-02  -2.2467261e-02   3.2304878e-02   1.0838734e-01  -1.2062105e-01   0.0000000e+00   1.0330413e-01   1.1997074e-01  -2.5734975e-02  -5.2884881e-02  -7.2891119e-02   1.6698949e-01   1.3057531e-01   2.7167593e-01  -2.5149508e-02  -4.2854140e-02   5.8733499e-04  -8.3608147e-03  -6.9844000e-03   4.5565751e-02   6.9503122e-02   5.5298371e-02  -1.7805450e-01  -9.5995983e-02   6.1499355e-02  -1.0131141e-01   2.1165585e-02  -5.6088846e-02   7.2806523e-03   1.5183798e-03   3.8445956e-02  -6.4601889e-02  -3.4228700e-02   2.8299109e-03   1.4935415e-03   1.8900277e-02  -2.2021492e-02
   2.9429183e-02   8.9779073e-02  -1.1296878e-03   8.6564093e-03   3.2870279e-03   4.4926545e-03   7.6000393e-03   1.8502008e-02  -5.1098909e-04  -5.1098909e-04  -2.9059605e-02   1.2914121e-01  -2.8253077e-02   5.6724349e-02  -5.0707958e-04   2.7595622e-03  -1.7427936e-02  -5.0267320e-02  -4.8756162e-03   5.6260368e-02   6.3266810e-03   1.8302738e-02   1.3517486e-02   4.5086190e-03  -5.1098909e-04  -5.1098909e-04  -5.1098909e-04   2.7906161e-02  -3.0432452e-02   3.3020344e-02   5.8788517e-02   5.4017142e-02   3.7790514e-02   6.6552914e-03  -7.6760384e-02   6.4972923e-02  -5.3094453e-03  -3.1984285e-02   3.6477111e-02   4.0609560e-02   7.1105424e-02  -4.8412459e-03   2.8379429e-03   1.0880647e-01  -3.1183317e-02   3.2827704e-02  -3.0209981e-02  -7.5726802e-02   1.3906182e-01   1.1925225e-02   3.9915796e-02   7.8619461e-02   7.1417818e-02  -8.8459400e-02   7.1211106e-02   4.7837286e-02  -4.5221341e-02   6.6953258e-02   1.0330413e-01   0.0000000e+00  -1.9310541e-02   3.3464952e-02  -1.5491905e-01   6.6303246e-02   4.1414784e-02   1.0664456e-01  -8.1621720e-02   4.5318444e-02  -9.6053576e-03  -2.0587159e-02   2.8444580e-02  -9.5629729e-03  -1.4383934e-04   5.2092912e-02   2.2282355e-02  -1.5808399e-01   2.6870070e-02  -7.2279757e-04   1.0849955e-01  -1.5186959e-01   3.9207917e-02   9.9448107e-02   1.8809431e-03   4.8345574e-02  -1.1011313e-01  -1.4863720e-02   1.6677884e-03   1.5395364e-02   2.4348331e-02  -5.6290304e-02
   1.4753989e-01   1.8862896e-02   7.2949860e-03   1.7429038e-02   1.9922379e-03  -4.7384175e-03   4.8314523e-03  -5.2718399e-03   4.1011387e-03   4.1011387e-03  -1.0247238e-01   7.4657986e-02   2.1825330e-03   6.7494997e-03   3.1174575e-03   3.9051896e-03  -6.9473591e-02   3.8816928e-02   4.0840426e-02   3.6479891e-02  -7.9852685e-02  -5.3738032e-02   1.3957231e-03   1.0435597e-02   4.1011387e-03   4.1011387e-03   4.1011387e-03   1.0689929e-02   5.2037685e-03  -5.7812408e-03  -5.8952372e-03   2.1844775e-02   8.8839790e-02  -7.5918933e-02   2.0820222e-01   3.1813971e-02  -2.2348856e-02  -1.1100877e-01  -1.5882817e-02  -9.4017073e-03   3.4499190e-03   3.5579397e-03   1.4437949e-01   1.2772419e-01  -6.1544780e-02  -4.4013502e-02  -1.6520981e-01   7.8870959e-02  -2.3576503e-03  -9.6221320e-03   1.0966939e-01  -4.5754766e-02   2.2019910e-01   2.4408876e-02  -1.4395654e-01  -6.5713831e-02   2.8022580e-01  -1.8874061e-03   1.1997074e-01  -1.9310541e-02   0.0000000e+00  -3.3051722e-02   4.0915117e-01   8.6712941e-03   1.5887226e-01  -1.0311217e-01  -1.0383133e-01  -6.9879289e-02   1.1104813e-02  -1.5475928e-02   8.4438812e-02   2.6087982e-02  -3.9401935e-02  -5.9908242e-02  -5.5765736e-03   1.8739226e-01  -1.2982822e-02  -4.9214011e-02  -1.3302380e-01   2.1849949e-02   1.0525719e-02   3.1530159e-02   9.5360008e-03  -8.4950801e-02  -1.7113426e-04   4.0716016e-02   4.7644750e-03   4.0253694e-03   3.1837698e-03   2.1924587e-03
  -1.1753322e-01  -1.0091057e-02   5.7002939e-03   1.3288822e-02   3.9267223e-03  -3.6843066e-03  -2.1072730e-02   5.0731219e-02   1.5472786e-03   1.5472786e-03   2.9595347e-02   2.8055076e-01   1.1973543e-03   5.3142575e-02   1.7397141e-03   7.0954140e-03  -4.1273389e-02   8.8936694e-02  -2.3354667e-02  -1.2444894e-01   7.8868714e-02  -7.2314815e-02  -1.6991176e-03   1.7493820e-03   1.5472786e-03   1.5472786e-03   1.5472786e-03  -1.3634799e-02   2.4500101e-02   9.3068885e-02  -8.2538782e-03  -2.6626812e-02   8.4614552e-02  -7.7737327e-02   1.6777552e-01  -9.3304854e-02  -3.9920007e-02  -1.0953367e-01  -1.2251308e-01  -1.5495107e-02   6.1345396e-02   2.4460280e-01   1.0154402e-01  -1.4193188e-01  -4.8290175e-02  -6.0425745e-02   1.5809538e-01  -2.4719104e-02  -1.3784893e-02  -3.3016603e-02   1.2396649e-01  -7.2924018e-02   3.1803859e-02  -1.6875189e-02  -4.9981044e-02  -1.7676306e-02  -3.5104521e-02  -6.8525264e-02  -2.5734975e-02   3.3464952e-02  -3.3051722e-02   0.0000000e+00  -7.3201375e-02   1.0206272e-02  -4.3892065e-02   3.1060867e-01   4.4005780e-02   9.9034466e-02   1.0496549e-01   2.0624337e-01  -1.1910912e-01   1.2472906e-01  -6.9151630e-02  -2.3945045e-02  -1.3898985e-01   2.2548535e-02   2.3383456e-01   5.7356454e-03  -1.3471749e-01   1.1801056e-02   3.9714510e-02   2.4777724e-02   1.9879830e-02  -1.6384097e-02  -4.2928908e-02  -2.2819076e-02   2.8411741e-03  -2.4326059e-02   4.9706370e-02   8.9761458e-03
   3.0845472e-02   1.5764191e-02   5.3062602e-04   9.7728285e-03  -1.1519162e-02  -1.1803152e-02   9.6111605e-04  -2.7848149e-02  -7.0496672e-03  -7.0496672e-03  -4.2328826e-02   4.8983938e-02  -9.2999832e-03  -2.6748803e-04  -6.8522149e-03  -7.8331179e-03   8.7326048e-02   4.9882313e-02   2.0988047e-02   4.3915515e-03  -2.3169274e-02   2.7684790e-02  -1.4989023e-03  -1.4364530e-02  -7.0496672e-03  -7.0496672e-03  -7.0496672e-03  -1.6550301e-02  -7.9635368e-02   3.0850063e-03  -3.2976877e-02  -3.0420700e-02  -2.4392519e-02  -1.0391365e-02  -6.7435594e-02  -1.3863737e-02   1.4554185e-01   2.0730087e-02   4.3591200e-03   6.8964125e-02   1.3764202e-01  -2.6704243e-03  -1.3038279e-01  -5.3242698e-02   4.7197415e-02  -7.6774929e-02   9.4342155e-02  -4.2314496e-02  -2.4075887e-02   2.8334268e-02   7.2330242e-02   1.0651038e-01   1.9435628e-01  -3.2793314e-02  -8.8519209e-02   2.0932684e-02   9.0161218e-02  -3.9397514e-02  -5.2884881e-02  -1.5491905e-01   4.0915117e-01  -7.3201375e-02   0.0000000e+00   1.0010875e-02   1.0739944e-01  -3.8153996e-03   4.4425442e-02  -1.2085432e-01   4.3193765e-03   7.3047464e-02  -1.5405116e-01  -4.6451596e-02   1.7813082e-02  -5.0106616e-02   8.1164603e-02  -9.4877733e-02  -5.2810448e-02   1.3467926e-01  -2.4218000e-02  -1.0959824e-01   8.9346352e-02   3.5333397e-03  -1.0992261e-02  -3.4723489e-03   1.3465429e-01   7.2497161e-03  -6.9150405e-03  -1.6742356e-02   3.1964623e-02  -3.4135017e-02
  -6.9908626e-03   6.7629732e-02   2.8622354e-03   4.3531626e-03   6.7910438e-03   8.2811534e-03   1.2549984e-02  -1.0150576e-02   6.1429048e-03   6.1429048e-03  -5.7652352e-02   7.0318366e-02  -1.7573911e-02  -3.5022695e-02   3.8420526e-03   4.6584166e-03   1.9893916e-02   2.3648926e-01   9.1378193e-02   6.9904757e-03  -3.2005450e-02   2.8538787e-02   3.7884555e-03   5.2145420e-03   6.1429048e-03   6.1429048e-03   6.1429048e-03   9.3746984e-03   2.9258193e-02   7.7167678e-02  -3.9797353e-02  -4.6541459e-02  -9.8338682e-02   2.5313851e-02   1.8359391e-02   1.0316892e-01   1.5700059e-01  -1.6099727e-01  -9.8598351e-02  -2.3558143e-02  -1.6230965e-02  -1.1474299e-01  -4.1540541e-02   1.3557464e-02  -1.1182512e-01  -3.4474953e-02  -2.9834916e-02  -6.5465299e-02   2.9893112e-02   1.7237537e-02   8.9957534e-02  -1.4534097e-02  -8.3213327e-02  -4.2570923e-02   6.2951948e-02  -5.5292010e-02  -3.7380591e-02   1.9671769e-01  -7.2891119e-02   6.6303246e-02   8.6712941e-03   1.0206272e-02   1.0010875e-02   0.0000000e+00  -1.3480627e-02   1.0992051e-01   6.4566255e-02   4.3502730e-02  -9.2447140e-02  -7.9356470e-02   1.1878497e-01   3.9171483e-02   1.5890861e-01   2.9959960e-02  -3.0369216e-02  -2.1018151e-01   6.5986388e-03  -1.2737363e-01  -3.3561009e-03   1.4387852e-01  -1.3075164e-02  -4.3199248e-02   1.3581940e-02  -3.0014510e-01   3.8821272e-03  -3.6924016e-02   5.1591604e-03  -1.3032720e-02   6.3284307e-02  -4.9119181e-02
  -8.8195616e-02  -4.4244652e-02  -1.4137969e-03  -2.0435579e-02  -6.9774720e-04  -4.6826034e-03  -2.5229455e-03  -4.0845512e-03  -3.8735746e-03  -3.8735746e-03   9.1747996e-02  -1.1182292e-02  -1.4024846e-04  -2.2989155e-03  -2.5459108e-03  -2.3892580e-03   1.7449058e-01  -1.2241018e-01  -4.5473636e-03  -4.3979595e-02  -4.3691701e-02  -1.0201105e-01  -5.0731827e-03  -2.6070947e-03  -3.8735746e-03  -3.8735746e-03  -3.8735746e-03  -1.6719341e-02   3.6742157e-02  -3.6501777e-02  -4.7493017e-03  -7.0123864e-03  -3.6608873e-02  -3.2845476e-02   1.0205438e-01  -1.1181772e-01   6.4236488e-02  -8.4143399e-02  -1.1269525e-01  -2.2768613e-03  -1.3742559e-01  -2.9680307e-02   5.1333147e-02  -2.5595851e-02  -6.6741706e-02  -9.0667676e-02   3.9663791e-02  -4.8851797e-02  -5.3596212e-02   7.3851541e-02   1.3235519e-01   4.0800180e-02  -1.6201179e-01  -1.9210623e-02  -6.0233439e-03  -1.4247539e-02  -7.0912257e-02   7.9648332e-02   1.6698949e-01   4.1414784e-02   1.5887226e-01  -4.3892065e-02   1.0739944e-01  -1.3480627e-02   0.0000000e+00  -5.7440258e-02   4.7071826e-02   7.1931847e-02   6.2238400e-02  -1.5264035e-02  -1.0587391e-02  -3.2868835e-02   2.5084162e-02   4.6508378e-02   3.3770591e-03  -1.2885701e-01  -1.2554773e-01  -8.8921939e-02  -5.9877535e-02  -4.2554886e-02   2.3475156e-01  -9.3208895e-02   4.5359595e-03   8.6017889e-02  -3.8303469e-03  -5.2270427e-02  -6.1532206e-04  -3.4055674e-02  -9.7249182e-02   1.8241320e-04
  -1.0549024e-02   5.6573852e-02   6.3491098e-03  -6.4464064e-03   1.3862060e-03  -1.7809787e-02  -3.2512050e-03   3.4212074e-03  -1.5060920e-03  -1.5060920e-03  -1.3183256e-02  -9.6021677e-02   6.9305578e-04   2.2032327e-02  -1.0623564e-03  -3.0364946e-03  -7.0210261e-02   8.6368774e-02   6.1454608e-03   5.7720696e-03  -1.1227140e-02  -1.0592643e-01   9.6445005e-03   6.0259437e-03  -1.5060920e-03  -1.5060920e-03  -1.5060920e-03  -2.0478773e-02  -8.1740842e-02   1.9866797e-02   1.6383107e-02   7.4024656e-02   8.3034617e-02  -1.5057632e-02  -1.8971166e-02   6.7397570e-02   7.1494966e-02   6.3095647e-02   6.9048686e-02   1.2282926e-01   7.5684583e-02   4.9802460e-02  -1.8432236e-02  -3.4904153e-02   4.5832464e-02   1.0988884e-01  -9.8775672e-02   2.4823307e-02  -9.1368011e-02   1.7136608e-01  -1.3282761e-01   6.1468735e-02  -1.1575084e-02  -1.6635392e-02  -8.2052686e-02  -4.7315346e-02  -3.3363724e-02  -9.9970525e-03   1.3057531e-01   1.0664456e-01  -1.0311217e-01   3.1060867e-01  -3.8153996e-03   1.0992051e-01  -5.7440258e-02   0.0000000e+00  -5.3568164e-02   2.8580542e-02   2.8425313e-02   8.3573469e-03   6.3491833e-02   1.2752813e-01   5.4930872e-02   8.4629069e-02   5.1040338e-02  -8.6588584e-02  -1.8530977e-01   4.8563107e-02   1.3226013e-01  -5.8597570e-02  -7.6999216e-02  -4.3941184e-02   1.5663978e-02  -1.2033129e-01   7.5149434e-02  -2.8993432e-02  -3.8910414e-03  -7.3694659e-03  -7.1206377e-03   3.0497595e-02
   9.2582892e-02   3.5004056e-02  -1.0309266e-02   1.6391185e-03  -3.1480672e-03   9.0670755e-03   5.7625308e-03  -1.5999908e-03  -2.7060119e-03  -2.7060119e-03  -1.6424992e-02  -7.1863656e-02  -1.3630684e-02   7.6136076e-03  -3.5320951e-03  -1.0379681e-02   1.2995858e-02   1.3018232e-02  -8.3928260e-02  -1.0706417e-02  -1.2879704e-01   4.8903145e-02  -6.7324672e-03  -3.4370821e-03  -2.7060119e-03  -2.7060119e-03  -2.7060119e-03   1.2212820e-03  -5.0493282e-02   6.4980905e-03  -2.9792955e-02  -2.1095454e-02  -1.4635567e-02   4.0878193e-02   2.4370103e-01  -7.8106890e-02  -1.1559022e-02   1.0771411e-01  -3.5032084e-02  -1.0255866e-02  -1.9983953e-02   6.7737695e-02   2.2550734e-02   7.7206160e-02   1.5188993e-01  -2.9331360e-02   1.0147310e-01  -4.8625037e-02   9.3049194e-03   1.4490530e-02   2.8200264e-02  -5.1863617e-02   1.3498817e-01   3.0420154e-02  -1.2595890e-01   6.9088016e-02  -2.0910222e-02  -6.3697600e-03   2.7167593e-01  -8.1621720e-02  -1.0383133e-01   4.4005780e-02   4.4425442e-02   6.4566255e-02   4.7071826e-02  -5.3568164e-02   0.0000000e+00   3.2206131e-01   7.1337943e-04  -5.6512806e-03  -1.0796201e-02   5.9730139e-02   2.3913704e-02  -4.6288567e-02   1.0715979e-01   2.9644377e-02   3.0145147e-02  -1.3529455e-01  -4.7639244e-02  -6.0550329e-02   1.8365873e-03   3.4844307e-02  -1.0370615e-02  -4.6021483e-03  -8.1170437e-02   2.2060655e-02  -3.1214334e-03   1.0642590e-02   8.7451832e-03   1.7488293e-02
  -7.9218130e-02   4.7621496e-03   8.7817535e-03   8.4763958e-03  -1.0901548e-03  -7.1656707e-04  -5.3724449e-05  -4.7631187e-03  -5.5833754e-04  -5.5833754e-04   2.5990380e-02  -1.4781532e-01   7.1054750e-03  -1.4623785e-02  -1.6583016e-03   4.7606747e-03  -1.3692285e-01   3.0063945e-02   6.2604656e-03   5.8896824e-02  -6.1540545e-02  -9.1357331e-02  -8.1510504e-03  -3.6165140e-04  -5.5833754e-04  -5.5833754e-04  -5.5833754e-04  -1.5424730e-02  -3.9227758e-02  -8.3290609e-03   1.8764907e-02  -1.1667451e-02  -9.0108359e-02  -6.7640957e-02   5.2710627e-02   1.5872037e-01  -7.6758052e-02   4.4488649e-03  -3.7367068e-02   6.9488041e-02  -1.6018506e-01   7.8814513e-02  -1.5852206e-02   9.6592422e-02   6.4100499e-02   7.0662431e-02   1.1667470e-01  -2.5061693e-02  -7.1323701e-02   4.4780692e-02   9.0546667e-02  -3.5252620e-03  -9.4789407e-02   5.4413101e-02  -1.9338378e-02   5.3214599e-03  -3.2552473e-02   5.5064663e-02  -2.5149508e-02   4.5318444e-02  -6.9879289e-02   9.9034466e-02  -1.2085432e-01   4.3502730e-02   7.1931847e-02   2.8580542e-02   3.2206131e-01   0.0000000e+00  -1.0018063e-02   1.0079870e-01   8.3618036e-02   6.9215735e-02  -6.3520856e-02   4.4970922e-02   9.6488446e-02   1.0141377e-01  -2.2747752e-02  -1.3276602e-01   3.0922958e-02   5.2407212e-02   1.2285648e-01   5.4266656e-02   3.0799462e-03   4.1810770e-02  -4.4213928e-02  -1.0125211e-02  -2.3225224e-04   1.8850481e-02   2.2082866e-02   8.1978294e-03
   2.3775884e-02  -2.8049022e-02  -4.8109257e-03   6.4812201e-03   3.1370094e-03  -2.5770665e-03   6.2056335e-03   6.5186298e-03   4.5738508e-05   4.5738508e-05   2.6380102e-02  -1.1044481e-02   1.2806517e-03   8.3190553e-03   1.5555501e-03  -1.5051389e-03   1.8756483e-02   1.6053532e-02   3.5498328e-03   2.8310892e-02  -8.7051431e-02   1.4694422e-02  -5.3178887e-03  -1.0775992e-04   4.5738508e-05   4.5738508e-05   4.5738508e-05  -2.7146173e-03   9.1955569e-03  -7.7503088e-04   2.2938924e-02  -3.8433618e-02   1.3001256e-01   6.6250025e-02  -1.2944407e-01  -6.4328926e-02   1.6938120e-02  -2.2407942e-02   2.1298398e-02   6.3609509e-03   7.9007582e-03  -5.9481157e-03   6.1877116e-02   5.8911007e-04   1.4468465e-04   3.6991150e-02  -8.2387404e-02  -5.1135680e-02  -2.7057995e-02   6.0703799e-03  -1.2926526e-02   5.5347010e-02   3.2250947e-02   6.6392782e-03  -4.2572305e-03  -2.5792241e-02  -9.7708330e-03   8.7980214e-03  -4.2854140e-02  -9.6053576e-03   1.1104813e-02   1.0496549e-01   4.3193765e-03  -9.2447140e-02   6.2238400e-02   2.8425313e-02   7.1337943e-04  -1.0018063e-02   0.0000000e+00   1.1004551e-01  -5.0851005e-02  -1.2781546e-02  -2.6941310e-02   2.8671844e-02  -7.4129489e-03  -4.3927312e-03   6.0638312e-02   5.1420902e-02  -3.7452134e-02   3.0308074e-03   4.1096593e-02   2.4387753e-02  -2.6662591e-03  -1.1328011e-02  -1.7982821e-02  -4.3538120e-04   1.9977108e-03  -1.3938238e-02  -1.3218647e-02  -1.2071183e-02
  -3.5895216e-02  -3.3046882e-02  -3.4422290e-03   2.2607679e-02   6.1084776e-03  -3.1525590e-03  -9.5938433e-03   6.0112097e-03  -5.6934308e-04  -5.6934308e-04  -9.1634523e-02   6.3283569e-02  -1.2851231e-02   2.1513353e-02   1.2818838e-03   2.8265437e-03  -3.9207427e-03   7.3972650e-03   3.4097353e-02   8.7830520e-02  -5.3297887e-03   5.5918523e-02   1.4356813e-05  -8.4635484e-04  -5.6934308e-04  -5.6934308e-04  -5.6934308e-04   8.7403290e-03  -2.3131943e-02   3.0936234e-02  -1.6963609e-02  -1.2270662e-02   3.4997797e-02   4.6810886e-02  -5.1678676e-02   6.8231390e-02  -1.9365941e-02  -4.9037183e-02  -4.6607580e-02   2.6645171e-02  -6.3726893e-02   1.1513261e-01   2.7821054e-03  -1.1162783e-02  -6.4184179e-02   4.0242649e-02   4.3620928e-02   7.0964840e-02   1.1931875e-01  -4.2845241e-02  -2.9246275e-02   9.3147949e-02  -2.5135795e-02  -1.4794528e-02   4.2206030e-02  -1.5633875e-03  -1.7761073e-02   1.0568469e-02   5.8733499e-04  -2.0587159e-02  -1.5475928e-02   2.0624337e-01   7.3047464e-02  -7.9356470e-02  -1.5264035e-02   8.3573469e-03  -5.6512806e-03   1.0079870e-01   1.1004551e-01   0.0000000e+00  -1.6230525e-01  -5.7317128e-02  -6.2389044e-02   8.3482299e-02   1.1738507e-01   3.8442733e-04  -2.2227024e-03  -5.4217829e-02   9.0895104e-02   1.8160921e-02  -7.0492290e-03   4.0717768e-02  -4.8533370e-03   6.9001214e-02   2.8265056e-03  -7.5598069e-03  -1.1737217e-03   7.3771596e-03   9.7300870e-03  -6.3641007e-03
   1.2230699e-01   9.2297869e-03   2.0283225e-03  -1.0017792e-02   6.4924209e-04   1.2946486e-02   2.6642939e-02  -5.9303429e-03   4.2140506e-03   4.2140506e-03   7.6964287e-02  -4.9639824e-02   2.3942575e-02  -1.2622970e-02   1.3730924e-03   6.7063730e-03  -7.5906435e-02  -3.4855911e-03  -7.4659951e-02  -7.1132438e-02  -4.5332634e-02   6.1661911e-03  -2.3023891e-03  -2.4444705e-03   4.2140506e-03   4.2140506e-03   4.2140506e-03  -9.8139401e-03  -7.8700454e-02  -4.1012408e-03   4.8361653e-02   1.7392091e-02   1.4946669e-01  -1.2221005e-01   1.2716472e-01  -1.4698869e-02   6.1220832e-02  -5.4153369e-02   5.0479266e-02   6.5394573e-02  -3.3327004e-02  -6.1882655e-02   5.8962398e-02  -1.0651879e-01  -9.6595466e-02   1.8401534e-01  -3.1151520e-02  -9.5073342e-02   5.5517941e-02   2.4376111e-01  -4.9835144e-02   1.9746218e-02  -4.0188037e-02   4.0768502e-02   5.2413812e-02   2.5456085e-02   9.5576461e-02  -1.1794215e-02  -8.3608147e-03   2.8444580e-02   8.4438812e-02  -1.1910912e-01  -1.5405116e-01   1.1878497e-01  -1.0587391e-02   6.3491833e-02  -1.0796201e-02   8.3618036e-02  -5.0851005e-02  -1.6230525e-01   0.0000000e+00   1.0922742e-01   1.7625368e-01  -1.4337547e-02   1.1255728e-01  -6.9119621e-02   1.0338896e-01   7.9442021e-02   1.7174499e-01   5.9087045e-02   2.8351216e-02   6.7018015e-02  -4.5459768e-04  -9.2093965e-02   9.3199895e-03   3.0614032e-02   6.3958226e-03   1.3798557e-03   1.0795855e-02   1.2810112e-02
  -1.7866181e-02  -9.8106390e-02   6.7572158e-03  -3.4882035e-03  -3.7822066e-03  -9.7514902e-03   3.1179627e-03   1.7625169e-02  -3.2385247e-03  -3.2385247e-03   1.1230504e-01   9.0293373e-02  -1.7891993e-04   3.8076756e-02  -9.7577246e-04  -4.7511955e-03   4.7784308e-04   1.4713310e-01   4.2937407e-02   2.1818476e-04   1.2936064e-02   9.7826431e-02  -5.2640658e-03  -5.5414544e-03  -3.2385247e-03  -3.2385247e-03  -3.2385247e-03  -2.0065003e-02  -2.0133819e-02  -8.6489780e-03   6.3384099e-03   9.6316836e-02   6.7358956e-02   1.1141065e-01   1.1388643e-02  -1.0137651e-01  -7.7828493e-02  -1.7531675e-02   1.6671403e-02  -3.1518846e-02   3.8958236e-02   1.3190478e-01   7.7782371e-02   6.8479886e-02   1.9319690e-02   2.1426914e-02  -8.1466932e-02  -5.4437657e-02  -3.1206186e-02   7.0351223e-02  -6.4024382e-02   8.0318053e-02   1.0263203e-01   1.7856423e-02   1.0734717e-01   1.7949294e-02  -7.7620313e-04  -5.6552180e-02  -6.9844000e-03  -9.5629729e-03   2.6087982e-02   1.2472906e-01  -4.6451596e-02   3.9171483e-02  -3.2868835e-02   1.2752813e-01   5.9730139e-02   6.9215735e-02  -1.2781546e-02  -5.7317128e-02   1.0922742e-01   0.0000000e+00   2.6672928e-02   1.5080106e-01   2.4720481e-02   1.6449802e-01   8.7821187e-03   1.3979741e-01  -1.2064608e-01  -1.5114091e-02  -5.0748155e-02  -2.9454963e-02  -9.6559026e-03   1.2793603e-01  -5.0353800e-02   2.3565939e-02  -5.3231945e-03  -2.1830363e-02  -1.3678679e-02  -2.6695560e-02
  -8.4750312e-02   2.3538152e-02   7.3845523e-03   8.7226115e-03   5.1542230e-03   7.2185248e-03  -2.7533294e-03   1.4695056e-02   6.6272040e-03   6.6272040e-03  -1.4301698e-01   1.6341395e-03  -1.9194162e-02  -1.3573426e-02   1.8340569e-03   8.4298696e-04  -6.4392267e-02  -4.0849321e-02   1.7091583e-02   5.0144415e-03   1.8458677e-02   2.2942915e-02   5.3432480e-03   4.9812956e-03   6.6272040e-03   6.6272040e-03   6.6272040e-03  -1.3791884e-02   2.3220195e-01   3.7485217e-02   1.9403872e-02  -2.6866045e-02   8.2007439e-02  -4.8084903e-02  -1.9857202e-02  -3.0810193e-02  -2.5960452e-02   1.3825567e-01   4.1393784e-02   2.5969299e-02   1.5196919e-01   1.4226869e-02  -1.9007103e-02   7.8498837e-02   1.3430274e-02   1.7328662e-02  -1.9283910e-01   6.5855963e-02   8.5289785e-02   2.3058214e-02   1.6149974e-01  -8.0931425e-02  -1.2300252e-01  -6.1214506e-03   1.2353420e-02   2.4272513e-02  -9.0217902e-02  -1.2198536e-03   4.5565751e-02  -1.4383934e-04  -3.9401935e-02  -6.9151630e-02   1.7813082e-02   1.5890861e-01   2.5084162e-02   5.4930872e-02   2.3913704e-02  -6.3520856e-02  -2.6941310e-02  -6.2389044e-02   1.7625368e-01   2.6672928e-02   0.0000000e+00   2.3208135e-02   3.6610813e-01   1.6808898e-01   6.5198405e-02  -1.3390214e-01  -8.1447500e-02  -3.9759257e-02   1.0962886e-01  -2.7157704e-02   1.7568920e-02   1.4963126e-01  -3.1755743e-02   2.9977305e-02   8.1384435e-03   1.1164951e-02   1.7527553e-03  -5.6778928e-03
   7.8801775e-02  -3.3799455e-02  -4.4449526e-03  -1.5432535e-02   5.3388700e-03   1.2487188e-02   1.8768206e-02  -1.4387093e-02   5.0367025e-03   5.0367025e-03   8.3304807e-02   6.2201595e-02   1.2411458e-02  -3.0106238e-02   5.6606389e-03   2.5582118e-02   6.9428930e-03   1.6298354e-03  -4.0664762e-03   1.0403890e-01  -6.4729115e-02  -7.0154812e-06   1.0199904e-03   2.3562682e-03   5.0367025e-03   5.0367025e-03   5.0367025e-03   5.5717871e-03   6.8494846e-02   8.8495893e-02  -1.7400460e-02   3.3823721e-02  -4.1125939e-02   3.5515023e-02  -1.1004503e-01   3.8305709e-02   1.2777383e-01   3.0001199e-01  -4.0140948e-02  -2.7302056e-02   1.0045052e-01  -1.1120813e-01  -4.5596410e-02  -5.3751044e-02  -5.5626990e-02  -1.7368518e-01   1.0984452e-01   4.5502654e-02  -1.3611220e-01   6.0179433e-02   1.7729047e-02   1.0244251e-01   1.6415320e-01  -5.2411928e-02  -4.4767705e-02   2.9442849e-02  -2.0699260e-02   5.9343908e-03   6.9503122e-02   5.2092912e-02  -5.9908242e-02  -2.3945045e-02  -5.0106616e-02   2.9959960e-02   4.6508378e-02   8.4629069e-02  -4.6288567e-02   4.4970922e-02   2.8671844e-02   8.3482299e-02  -1.4337547e-02   1.5080106e-01   2.3208135e-02   0.0000000e+00   7.2473038e-02   2.3486932e-01   4.7134622e-02  -3.3937941e-02  -1.3789812e-01  -8.4339746e-03  -1.1513371e-02   1.5006492e-01   6.1432243e-03   8.1971971e-02  -3.0919754e-04   7.7832220e-02   8.0402276e-03  -3.1937628e-04  -1.0714490e-02  -2.4383213e-02
  -1.4572735e-02  -8.0935573e-02  -2.5710723e-03  -2.3896947e-03  -6.7930657e-04   2.7252076e-02  -1.5709375e-03   1.6217134e-02   3.8025223e-03   3.8025223e-03  -3.6858082e-03   1.0389487e-01  -1.8155694e-02   5.6002034e-02   1.0408339e-03   9.0407654e-04   1.7719730e-02  -1.4076630e-01   2.3727838e-02   2.7687684e-02   8.1627479e-02   3.0260015e-01   3.3236717e-03  -2.4955193e-03   3.8025223e-03   3.8025223e-03   3.8025223e-03  -3.3324999e-03   1.5029240e-02  -4.3573694e-02  -3.9329706e-02  -8.3110634e-02   7.7345061e-02  -2.1757414e-03   5.4909766e-02   6.7298084e-02   2.7826060e-02  -1.5407085e-01  -5.3214906e-02  -2.0741705e-02  -1.4894740e-01   6.3766840e-02  -1.0189786e-01  -1.0284950e-01  -3.8701544e-02   2.2560754e-02   1.4467346e-01  -7.2139583e-02   5.5393970e-03  -4.7364462e-02   7.4203999e-02   7.8592450e-02   2.7132207e-04   4.9914352e-02   2.3436894e-02  -3.2520166e-02  -6.4906464e-02  -9.0841952e-02   5.5298371e-02   2.2282355e-02  -5.5765736e-03  -1.3898985e-01   8.1164603e-02  -3.0369216e-02   3.3770591e-03   5.1040338e-02   1.0715979e-01   9.6488446e-02  -7.4129489e-03   1.1738507e-01   1.1255728e-01   2.4720481e-02   3.6610813e-01   7.2473038e-02   0.0000000e+00   9.1447278e-02   3.3196372e-02   2.9788609e-02  -3.2381760e-02  -1.0470211e-01  -4.3600594e-02   1.1340268e-01  -1.1875356e-03  -1.5723392e-01   8.1827207e-02   1.6753705e-02   4.7841169e-03   3.8788866e-02   1.2744382e-02   2.0977099e-02
   7.0251293e-02   1.5729539e-02   2.5157458e-03  -1.5050651e-02  -1.1051826e-02  -1.6691891e-02  -4.2480679e-03  -4.4133728e-03  -1.3994426e-02  -1.3994426e-02   1.1821919e-01  -9.4806301e-02  -1.2336520e-02  -3.7034323e-02  -1.4333829e-02  -1.4955827e-02   9.1521474e-02  -1.4482435e-01   2.3349528e-02  -9.5091524e-02  -6.1763186e-02  -7.6769332e-02  -5.2177363e-03  -7.9630643e-03  -1.3994426e-02  -1.3994426e-02  -1.3994426e-02  -2.3573378e-04   3.7172591e-02   1.7527427e-01  -3.3718055e-02  -2.7214033e-02  -3.2444029e-03   3.4857794e-02  -9.4766655e-02   4.0066675e-02  -9.7259824e-02  -2.3490965e-01   1.7868127e-01  -7.8358735e-02  -1.0192772e-01  -1.7345610e-01  -4.2074166e-02   2.5503101e-02  -8.9781805e-02   4.8586911e-02   2.8178850e-02  -5.6716587e-02   9.8191718e-02   8.8302749e-02  -1.1866953e-02   5.3777725e-03  -1.1178240e-02  -6.2298142e-02  -1.2226768e-02  -9.4402786e-02   8.2444628e-02   4.1287533e-02  -1.7805450e-01  -1.5808399e-01   1.8739226e-01   2.2548535e-02  -9.4877733e-02  -2.1018151e-01  -1.2885701e-01  -8.6588584e-02   2.9644377e-02   1.0141377e-01  -4.3927312e-03   3.8442733e-04  -6.9119621e-02   1.6449802e-01   1.6808898e-01   2.3486932e-01   9.1447278e-02   0.0000000e+00   1.2900947e-02   7.4162621e-02  -9.9601975e-02  -4.0547344e-02   3.1742101e-03  -6.0304673e-02  -1.4076601e-02  -1.2163788e-01  -6.4825963e-02  -8.1594783e-03  -1.3579384e-02  -2.5516195e-02  -8.8861628e-02   1.3010460e-02
   4.0985429e-02  -4.5177672e-02   5.7081714e-03   1.4196237e-02  -2.4400515e-03   9.3360032e-03  -7.3437259e-03   1.0856355e-02   1.6480029e-03   1.6480029e-03  -4.7652541e-02  -1.2774855e-01  -1.4692288e-02   4.8774924e-02  -2.9485725e-03   8.3851885e-03   2.8609939e-01   2.4384695e-02   6.3323198e-02   4.1574538e-02  -1.9011581e-02  -5.7048564e-02   1.4223951e-03  -2.9915878e-03   1.6480029e-03   1.6480029e-03   1.6480029e-03   6.1004752e-03   9.4575111e-02  -1.0752159e-01   1.0663287e-01   1.6746310e-02  -1.0515779e-01  -7.8617660e-02   6.9396426e-02   9.0442618e-02   1.4583114e-01  -1.2838275e-01   3.2040564e-02   3.2054257e-03  -5.2497390e-02  -7.2740011e-02  -1.0494693e-01   6.0528829e-02   1.9558711e-01   1.1888240e-01   1.7920763e-02   9.3592722e-02  -1.6161321e-01  -1.4376859e-01  -1.2429745e-01  -4.3595941e-02  -2.2074121e-02   1.6535061e-02  -7.6375010e-02  -5.8483953e-02   1.5048496e-02  -1.5451582e-02  -9.5995983e-02   2.6870070e-02  -1.2982822e-02   2.3383456e-01  -5.2810448e-02   6.5986388e-03  -1.2554773e-01  -1.8530977e-01   3.0145147e-02  -2.2747752e-02   6.0638312e-02  -2.2227024e-03   1.0338896e-01   8.7821187e-03   6.5198405e-02   4.7134622e-02   3.3196372e-02   1.2900947e-02   0.0000000e+00   3.0647734e-01   1.5486996e-01  -1.2698604e-01  -7.8371681e-02  -3.1676377e-02   1.7076175e-02  -9.4889705e-02   4.3376236e-02   7.4500275e-02   3.9150057e-03  -2.6106782e-02   5.6059439e-02  -4.1369127e-02
  -4.5993049e-02   8.3900586e-02  -9.9987289e-03   1.8377145e-02   3.9461532e-04   2.4835857e-02   6.9158837e-03   2.0442929e-02   5.7380913e-03   5.7380913e-03   1.3301949e-02   2.3411623e-02   1.4433269e-03   1.8626337e-03   4.9037592e-03   2.9934835e-02   4.3171339e-02  -1.5133216e-01   2.5342927e-02   4.1381874e-03  -1.1448445e-01   1.2737372e-01  -6.4478419e-03   4.2191524e-03   5.7380913e-03   5.7380913e-03   5.7380913e-03  -2.6652248e-02  -1.6657463e-02   5.9001951e-02   3.1514901e-02  -5.2585946e-03  -5.3224160e-02   1.9194680e-01  -6.8597349e-02   1.9808703e-01   3.8346156e-02   1.3778806e-01  -1.4525781e-01   3.1592225e-02  -1.1555517e-01   1.6640377e-01  -4.5286922e-02   6.7855063e-02   5.5589126e-02  -3.9024675e-03   2.6338883e-02   1.9885919e-02  -5.7160523e-02  -1.8948774e-02   1.7338681e-02   2.0845822e-02  -1.0318565e-01   2.7014348e-02   1.2022301e-01  -7.5563046e-02   3.1544613e-02  -6.6773447e-03   6.1499355e-02  -7.2279757e-04  -4.9214011e-02   5.7356454e-03   1.3467926e-01  -1.2737363e-01  -8.8921939e-02   4.8563107e-02  -1.3529455e-01  -1.3276602e-01   5.1420902e-02  -5.4217829e-02   7.9442021e-02   1.3979741e-01  -1.3390214e-01  -3.3937941e-02   2.9788609e-02   7.4162621e-02   3.0647734e-01   0.0000000e+00  -1.1337708e-01  -8.9281851e-03  -2.5605522e-03   6.4727773e-02  -8.2497818e-03   4.0753020e-03   2.4497395e-02  -1.3353833e-02   3.7828479e-03   2.0991691e-02   1.4627108e-02  -3.8733611e-02
   2.7476499e-02  -1.3676529e-01   5.6104763e-03  -1.4103031e-02   2.9965277e-03  -9.7830914e-03  -4.9126236e-03  -1.7180115e-02  -8.1605211e-04  -8.1605211e-04  -7.7023869e-02   2.6620988e-02  -1.6261389e-02   7.9328620e-03  -3.0374495e-04  -9.0658788e-03   3.8498972e-01  -7.0955731e-02  -4.6728708e-02  -1.4075522e-02   1.5902526e-01  -7.8968863e-02  -1.8681775e-03  -7.4654568e-03  -8.1605211e-04  -8.1605211e-04  -8.1605211e-04  -3.7845077e-02   2.9425322e-02  -8.6169748e-02  -6.2871766e-02  -1.7260969e-02  -4.1499595e-02  -3.6566954e-02  -6.1126841e-03  -1.2361472e-01  -5.3937967e-02  -5.7776784e-03  -1.0988233e-01   5.9860984e-02   6.5274409e-02   5.7266543e-02  -2.2790215e-03   1.1732556e-01  -6.5036226e-02  -1.2908064e-01  -5.0860464e-02  -1.4416143e-02   6.0770959e-02  -9.2179132e-03   8.4719054e-02  -4.1344735e-02   2.6074630e-01  -2.1542249e-02  -9.0269603e-03  -1.5278783e-02   6.6803105e-02  -6.3559086e-02  -1.0131141e-01   1.0849955e-01  -1.3302380e-01  -1.3471749e-01  -2.4218000e-02  -3.3561009e-03  -5.9877535e-02   1.3226013e-01  -4.7639244e-02   3.0922958e-02  -3.7452134e-02   9.0895104e-02   1.7174499e-01  -1.2064608e-01  -8.1447500e-02  -1.3789812e-01  -3.2381760e-02  -9.9601975e-02   1.5486996e-01  -1.1337708e-01   0.0000000e+00  -3.0165635e-02   1.6525397e-01   5.8807241e-02   1.7664859e-04   8.0873697e-02  -1.8927733e-01   3.0567754e-02  -6.3563583e-03   1.9917981e-03  -1.0367442e-01   6.1154629e-03
  -1.8844385e-02  -1.9155560e-02  -5.0837816e-03  -1.0617237e-02   2.0145380e-03  -3.4715112e-03  -8.3736261e-03  -3.0616390e-02   6.1802570e-03   6.1802570e-03   1.9780306e-02  -7.2463123e-03   1.8109332e-02  -2.8796507e-04   6.4004722e-03   1.7565200e-02   5.7688285e-02   1.5206161e-02   3.3645295e-02   4.0249278e-02  -9.2956055e-03  -6.3402889e-02  -1.2525900e-03   1.8931878e-03   6.1802570e-03   6.1802570e-03   6.1802570e-03  -4.2034560e-03  -7.4761108e-02   1.1124359e-02   3.1177876e-02   2.5382486e-02   3.4205010e-02   3.6512403e-02  -2.4872993e-02  -1.2527577e-01   1.1497470e-02   1.0875860e-01  -6.8642181e-02  -4.1186574e-02   1.2835434e-01   1.5498022e-01   5.4408316e-02   1.7526836e-01   4.0902357e-02   2.0293111e-02   8.4273683e-02  -8.8584214e-02   3.6859872e-02   6.5057505e-02   8.7990274e-03  -1.0103113e-02   9.9067296e-02  -5.4731204e-03  -8.8063115e-03  -8.9140141e-02   9.6023439e-03  -2.0393977e-02   2.1165585e-02  -1.5186959e-01   2.1849949e-02   1.1801056e-02  -1.0959824e-01   1.4387852e-01  -4.2554886e-02  -5.8597570e-02  -6.0550329e-02   5.2407212e-02   3.0308074e-03   1.8160921e-02   5.9087045e-02  -1.5114091e-02  -3.9759257e-02  -8.4339746e-03  -1.0470211e-01  -4.0547344e-02  -1.2698604e-01  -8.9281851e-03  -3.0165635e-02   0.0000000e+00  -5.5379132e-02  -2.9449287e-02   7.5139579e-03  -1.2566728e-01   5.7154895e-02   5.1690506e-03   4.5367916e-03  -1.0774303e-02   7.1884603e-02  -2.7096350e-02
  -5.1976390e-02  -3.1690595e-02  -3.5333029e-03  -7.5727440e-03  -4.0835457e-04   3.0283849e-03  -1.0098691e-02   3.4154108e-04   4.8482705e-04   4.8482705e-04   5.0869883e-02   9.6721473e-02   6.2477514e-03   2.8999622e-02   1.7904957e-03  -2.8600185e-03   8.4611134e-02  -6.0308759e-03   6.6157582e-03   7.8067437e-03  -3.5185975e-02   1.4292240e-02  -3.0850188e-04  -1.0921616e-03   4.8482705e-04   4.8482705e-04   4.8482705e-04  -2.2787245e-02   8.8887081e-02  -4.9379176e-02   1.4426274e-02  -7.3434995e-03   6.6930058e-03  -2.6565645e-02  -1.3937652e-01   1.1704322e-01   9.5816059e-02   9.2596194e-02   8.7009486e-02   1.0217013e-01  -1.9008919e-02   1.8783918e-02   1.2347543e-02   3.8495426e-02  -2.4711262e-02  -2.2997122e-02  -4.2429757e-02   1.1912008e-02   7.2380760e-03   5.5494246e-02   4.5059008e-02  -7.5023433e-02  -9.4276744e-02  -7.6465134e-03  -1.1674071e-01   4.2564351e-03  -5.0674065e-02   8.0797681e-03  -5.6088846e-02   3.9207917e-02   1.0525719e-02   3.9714510e-02   8.9346352e-02  -1.3075164e-02   2.3475156e-01  -7.6999216e-02   1.8365873e-03   1.2285648e-01   4.1096593e-02  -7.0492290e-03   2.8351216e-02  -5.0748155e-02   1.0962886e-01  -1.1513371e-02  -4.3600594e-02   3.1742101e-03  -7.8371681e-02  -2.5605522e-03   1.6525397e-01  -5.5379132e-02   0.0000000e+00  -3.5658063e-02   7.4300322e-03   1.8019635e-03   9.3076756e-02  -1.9036908e-02  -3.5346196e-04  -1.1560653e-02  -5.7091487e-02   2.6707382e-02
   9.4838248e-02   2.7315090e-02  -3.6532675e-03  -1.4262201e-02  -8.1130504e-03  -1.2541746e-02   1.4719969e-02  -3.5248738e-03  -6.9533360e-03  -6.9533360e-03   1.0699522e-01  -7.8346484e-02  -1.0660703e-02  -3.3740756e-02  -6.8666686e-03  -2.0003329e-02  -2.0208709e-02   7.7913341e-02   2.6864976e-02   2.5212888e-03  -6.3543303e-03  -1.2991386e-01  -3.1262923e-03   2.7930405e-03  -6.9533360e-03  -6.9533360e-03  -6.9533360e-03  -9.4143812e-04  -1.1393300e-02  -8.7890711e-02   1.0893912e-02  -4.5610235e-03  -4.6703961e-04  -2.5628021e-03  -3.6492771e-03  -4.0000312e-03   3.5516213e-02  -1.4437114e-01   2.0282953e-02   6.7636633e-04  -9.0604825e-02  -1.4210229e-01   4.2899293e-02  -9.8657661e-02   2.2666739e-03   4.2150739e-02  -4.3171700e-02  -2.8692944e-02   9.4603572e-02  -5.0915328e-02   8.2367871e-02   2.9267589e-02   3.3125404e-02  -6.5775036e-02  -2.0113052e-02  -3.7674662e-02  -2.2376657e-02   1.4244144e-02   7.2806523e-03   9.9448107e-02   3.1530159e-02   2.4777724e-02   3.5333397e-03  -4.3199248e-02  -9.3208895e-02  -4.3941184e-02   3.4844307e-02   5.4266656e-02   2.4387753e-02   4.0717768e-02   6.7018015e-02  -2.9454963e-02  -2.7157704e-02   1.5006492e-01   1.1340268e-01  -6.0304673e-02  -3.1676377e-02   6.4727773e-02   5.8807241e-02  -2.9449287e-02  -3.5658063e-02   0.0000000e+00   2.7898544e-03   4.8174591e-01  -1.1726804e-02   5.3373719e-02  -9.5835539e-03   7.0039516e-04   6.6675780e-03   3.2986668e-03
  -1.8644541e-04   3.3720265e-03   6.2448186e-03   3.0465521e-03   1.1458056e-02   1.1869467e-02   6.5884072e-03   4.1956104e-03   1.1752203e-02   1.1752203e-02  -1.2268012e-03  -4.1711821e-03   7.6106602e-03   1.5893285e-03   1.0908221e-02   8.7753540e-03  -1.5283618e-02  -6.3311533e-03  -7.3205328e-04  -2.0109605e-03   3.0974747e-03  -2.2416180e-03   7.1250050e-03   7.2537078e-03   1.1752203e-02   1.1752203e-02   1.1752203e-02   1.1081164e-02   2.2522508e-02  -6.6597509e-03   9.9887133e-03  -9.0923477e-05   8.2705936e-03  -1.4811466e-02  -8.0460904e-03   5.2540739e-03  -4.1790960e-04   2.6773979e-02   6.8059380e-03  -1.9247481e-03   2.5941141e-02   2.1172432e-02  -8.1193522e-03   9.7933419e-03  -1.9593484e-02  -1.3384095e-02   4.2153058e-03   1.8592777e-03  -8.3350769e-03   8.4035565e-03  -1.1614598e-03  -5.8991959e-03  -1.3893748e-02   7.5935018e-03  -3.7940419e-03  -1.0552197e-03   4.2492797e-03  -2.8941528e-03   1.5183798e-03   1.8809431e-03   9.5360008e-03   1.9879830e-02  -1.0992261e-02   1.3581940e-02   4.5359595e-03   1.5663978e-02  -1.0370615e-02   3.0799462e-03  -2.6662591e-03  -4.8533370e-03  -4.5459768e-04  -9.6559026e-03   1.7568920e-02   6.1432243e-03  -1.1875356e-03  -1.4076601e-02   1.7076175e-02  -8.2497818e-03   1.7664859e-04   7.5139579e-03   7.4300322e-03   2.7898544e-03   0.0000000e+00   4.9004694e-04   1.5441517e-03   7.5582599e-03   1.1562675e-02   4.8929548e-03   1.3233130e-03   2.9070016e-03
  -2.5824161e-02   4.8220557e-02   3.6586114e-03   2.3200987e-02   9.0709820e-03  -3.7620007e-03  -1.0376132e-02   4.3888546e-02   9.2145940e-03   9.2145940e-03  -2.8972387e-02  -4.8825368e-02  -1.5841318e-03  -7.6732524e-03   9.1668526e-03  -1.9910065e-03  -7.0199537e-02  -1.6165811e-01   4.4862924e-02   7.7841117e-02  -3.3098865e-02   8.1544302e-03   1.0529553e-02   6.7089665e-03   9.2145940e-03   9.2145940e-03   9.2145940e-03   2.8232642e-02   5.1832366e-02   6.2528484e-03  -6.5159752e-03   3.7687474e-02   1.1987403e-01   5.6857033e-02   5.0002448e-02  -1.8947162e-01   2.1321285e-01  -1.1116820e-01  -1.4126534e-01  -5.4743897e-02   1.3020070e-01  -4.3185584e-02  -9.4342270e-02   2.0634915e-02  -7.4689310e-02  -3.6083868e-02   2.0953880e-02   3.7567558e-02   8.6807566e-03   7.2658296e-02   3.0545173e-02  -2.7290189e-02   1.6312364e-01   7.2259858e-02   3.3858140e-02   4.2138487e-02  -2.9022356e-02  -2.2134552e-02   3.8445956e-02   4.8345574e-02  -8.4950801e-02  -1.6384097e-02  -3.4723489e-03  -3.0014510e-01   8.6017889e-02  -1.2033129e-01  -4.6021483e-03   4.1810770e-02  -1.1328011e-02   6.9001214e-02  -9.2093965e-02   1.2793603e-01   1.4963126e-01   8.1971971e-02  -1.5723392e-01  -1.2163788e-01  -9.4889705e-02   4.0753020e-03   8.0873697e-02  -1.2566728e-01   1.8019635e-03   4.8174591e-01   4.9004694e-04   0.0000000e+00   1.4187766e-01  -1.4785325e-01   6.2489236e-03   5.5017918e-02   5.3382905e-02   2.9158205e-02
   3.2831672e-02  -1.9492086e-02  -1.1989803e-03  -5.1483186e-03   6.4769810e-03   5.8004856e-03   1.1640681e-02   5.2016366e-03   8.4818282e-03   8.4818282e-03   2.2901566e-02   3.2892990e-02   2.1663698e-02   6.3476007e-03   9.6716751e-03  -5.4498711e-03  -4.5885508e-02   1.0367290e-01  -4.6503061e-03  -4.9880709e-03  -2.1876865e-02  -4.3760249e-02   1.0077286e-02   4.8728934e-04   8.4818282e-03   8.4818282e-03   8.4818282e-03   8.4326483e-03  -6.1433748e-02  -5.4874587e-02   9.5726363e-03  -4.7249364e-03  -2.9396509e-02  -4.7901357e-02  -1.7025302e-02  -4.0540218e-02   4.3902746e-02   1.6799339e-01  -2.0815950e-02   6.4217726e-02   5.5071154e-03   2.4761153e-02   2.4945418e-02  -1.0018637e-01   2.3661226e-02  -4.5847282e-02   1.4579956e-01  -8.5655195e-02   4.7295786e-02  -5.3085137e-02  -4.8567173e-02   3.1014556e-02  -1.1215828e-01  -4.1782890e-03   1.0268531e-01  -2.5099517e-02  -8.9789392e-03  -3.3863385e-02  -6.4601889e-02  -1.1011313e-01  -1.7113426e-04  -4.2928908e-02   1.3465429e-01   3.8821272e-03  -3.8303469e-03   7.5149434e-02  -8.1170437e-02  -4.4213928e-02  -1.7982821e-02   2.8265056e-03   9.3199895e-03  -5.0353800e-02  -3.1755743e-02  -3.0919754e-04   8.1827207e-02  -6.4825963e-02   4.3376236e-02   2.4497395e-02  -1.8927733e-01   5.7154895e-02   9.3076756e-02  -1.1726804e-02   1.5441517e-03   1.4187766e-01   0.0000000e+00  -2.1006608e-02   6.7247509e-03  -8.5811568e-03   7.0867385e-02   2.6993140e-03
  -2.7501166e-03  -4.1751106e-02   1.0502046e-02   4.9574927e-03   3.0123932e-03  -4.5874690e-03   9.6603140e-03  -2.2781445e-03   5.0026905e-03   5.0026905e-03  -1.0593578e-02   5.6924847e-02  -8.4088697e-03  -1.8163006e-02   2.9842247e-03  -5.6227094e-03  -3.0983320e-02  -7.1690516e-03   1.1754427e-02  -9.4878400e-03   8.8039679e-04  -3.6188890e-02   5.2026010e-03   3.9483642e-03   5.0026905e-03   5.0026905e-03   5.0026905e-03  -1.2494238e-02   2.3393516e-02  -6.2561404e-02   1.6636055e-02   4.4520602e-04  -1.7511365e-04  -1.3639135e-02  -9.7824283e-02  -1.8636421e-02   2.0988898e-02  -5.0087058e-02  -5.4304061e-02   1.5822490e-02   3.4866200e-02   3.5202103e-02   9.1624483e-02   5.8872051e-02   1.0371966e-02  -1.5917442e-02  -4.2058817e-03  -3.2783445e-02  -5.2367560e-03  -5.7737543e-02   6.2546299e-03   9.0308466e-02   1.4890729e-03   2.9048065e-02  -4.0228387e-02   3.8234383e-02   5.2405678e-02  -4.9844941e-02  -3.4228700e-02  -1.4863720e-02   4.0716016e-02  -2.2819076e-02   7.2497161e-03  -3.6924016e-02  -5.2270427e-02  -2.8993432e-02   2.2060655e-02  -1.0125211e-02  -4.3538120e-04  -7.5598069e-03   3.0614032e-02   2.3565939e-02   2.9977305e-02   7.7832220e-02   1.6753705e-02  -8.1594783e-03   7.4500275e-02  -1.3353833e-02   3.0567754e-02   5.1690506e-03  -1.9036908e-02   5.3373719e-02   7.5582599e-03  -1.4785325e-01  -2.1006608e-02   0.0000000e+00   7.5320989e-03  -1.8527893e-02   2.3160282e-02   2.0591791e-02
   2.8959350e-03   2.8441672e-03   5.9455951e-03   4.4651528e-03   1.2312357e-02   1.2048111e-02   7.8202583e-03   3.4787092e-03   1.2681720e-02   1.2681720e-02  -5.9191767e-04  -1.3402023e-03   9.4081062e-03  -1.7078289e-03   1.2474465e-02   8.5593427e-03  -6.7844594e-03  -2.9364043e-03   5.7525496e-04   3.9023371e-03  -3.3262169e-03   6.6867027e-04   8.0501539e-03   7.6442397e-03   1.2681720e-02   1.2681720e-02   1.2681720e-02   1.0222608e-02   8.4673348e-03  -1.0213241e-03   1.0069860e-02   5.0162168e-03  -5.6053853e-03  -5.3904372e-03  -8.7595434e-03   2.5368463e-03  -2.2762609e-03   9.3871710e-03  -8.9105050e-03   4.3051025e-03   4.4819748e-03   9.1454376e-03   3.0517188e-04   7.6398771e-03  -1.5672908e-02  -7.0892586e-03   1.9182192e-03  -2.7587287e-03   1.7050147e-03  -2.7232903e-03  -5.7244423e-03   2.9224263e-03  -2.2651336e-03   4.5484622e-03  -3.7393490e-03   2.2057776e-03   6.7008225e-04  -1.9407886e-03   2.8299109e-03   1.6677884e-03   4.7644750e-03   2.8411741e-03  -6.9150405e-03   5.1591604e-03  -6.1532206e-04  -3.8910414e-03  -3.1214334e-03  -2.3225224e-04   1.9977108e-03  -1.1737217e-03   6.3958226e-03  -5.3231945e-03   8.1384435e-03   8.0402276e-03   4.7841169e-03  -1.3579384e-02   3.9150057e-03   3.7828479e-03  -6.3563583e-03   4.5367916e-03  -3.5346196e-04  -9.5835539e-03   1.1562675e-02   6.2489236e-03   6.7247509e-03   7.5320989e-03   0.0000000e+00   4.1306476e-03   5.4281398e-03   5.8381702e-04
  -1.0293097e-02   1.4373921e-02   1.2966847e-03   5.3856919e-03   3.3498284e-03   1.3047767e-02  -2.6729848e-03   8.2319008e-03   4.8693557e-03   4.8693557e-03  -3.9691555e-02  -2.9360385e-03  -3.0351556e-03   1.8939756e-02   3.7404400e-03   8.8323727e-03  -2.2847129e-02  -3.2350128e-03  -1.6045526e-02  -1.1756901e-03  -1.9356797e-02  -1.2056364e-02   4.5425092e-03   3.4865795e-03   4.8693557e-03   4.8693557e-03   4.8693557e-03   7.3194861e-03  -2.0438117e-02   4.0664138e-02   8.7717326e-03   1.8967394e-02  -2.8323921e-02   4.2329576e-03  -9.4099543e-03  -1.3702583e-02   2.1234315e-02   7.1712557e-03  -2.3455700e-02  -3.1445384e-02   1.2523360e-02   6.7068122e-03  -1.0787251e-02  -1.6095191e-02  -1.9970970e-02  -6.5962713e-03  -2.0635007e-02   3.3698810e-02   2.4194878e-03   9.8705006e-03  -1.1441395e-02  -2.2676643e-03   1.6495096e-03   1.5980831e-02   5.8315555e-03   4.0064149e-02  -5.7287018e-03  -4.2566341e-03   1.4935415e-03   1.5395364e-02   4.0253694e-03  -2.4326059e-02  -1.6742356e-02  -1.3032720e-02  -3.4055674e-02  -7.3694659e-03   1.0642590e-02   1.8850481e-02  -1.3938238e-02   7.3771596e-03   1.3798557e-03  -2.1830363e-02   1.1164951e-02  -3.1937628e-04   3.8788866e-02  -2.5516195e-02  -2.6106782e-02   2.0991691e-02   1.9917981e-03  -1.0774303e-02  -1.1560653e-02   7.0039516e-04   4.8929548e-03   5.5017918e-02  -8.5811568e-03  -1.8527893e-02   4.1306476e-03   0.0000000e+00  -1.2728830e-02   5.1805983e-03
   3.6186852e-03  -5.0595407e-03   8.1503641e-03   3.7953642e-03   4.3414560e-03   4.4464386e-03   4.8483401e-03   1.0950128e-03   4.8468551e-03   4.8468551e-03  -2.2710120e-02  -2.5034846e-02   7.3552475e-03  -3.3191906e-02   3.5273263e-03   4.9323761e-03   6.1122036e-02   2.0884005e-02  -4.3382169e-02  -1.1500690e-02  -1.4860865e-02   4.3960420e-03   6.9091593e-03   3.1774376e-03   4.8468551e-03   4.8468551e-03   4.8468551e-03   5.3674056e-03  -3.8734552e-02   7.7159541e-03   1.4736771e-02   2.7797607e-02   2.7484478e-02  -1.1423340e-02  -3.3343126e-02  -7.5028654e-02  -1.5314224e-02  -2.2653975e-02   8.3882229e-02   5.5483873e-02   6.2893138e-03  -8.4017077e-02  -1.1733989e-01   2.7970787e-02  -2.1597538e-02  -5.2079575e-02  -2.6502507e-02  -1.4491406e-02   9.1471825e-03  -5.9971698e-02   2.0742913e-01   3.9601887e-02   3.6422297e-02   3.9232171e-02   1.1791654e-01   2.5398017e-02   6.8354257e-02   1.2243230e-02   1.8900277e-02   2.4348331e-02   3.1837698e-03   4.9706370e-02   3.1964623e-02   6.3284307e-02  -9.7249182e-02  -7.1206377e-03   8.7451832e-03   2.2082866e-02  -1.3218647e-02   9.7300870e-03   1.0795855e-02  -1.3678679e-02   1.7527553e-03  -1.0714490e-02   1.2744382e-02  -8.8861628e-02   5.6059439e-02   1.4627108e-02  -1.0367442e-01   7.1884603e-02  -5.7091487e-02   6.6675780e-03   1.3233130e-03   5.3382905e-02   7.0867385e-02   2.3160282e-02   5.4281398e-03  -1.2728830e-02   0.0000000e+00   6.0089022e-03
  -1.8996897e-02   2.5821677e-03  -1.8024051e-03   2.5664465e-03  -3.1310769e-03  -3.5708063e-03  -5.2855134e-04   1.2622880e-03  -2.4028684e-04  -2.4028684e-04  -2.0632520e-02   6.7699202e-03   1.1457215e-03   9.0581571e-03  -1.3791120e-03  -5.3260693e-03  -2.9983095e-02  -2.7971656e-02  -2.9382786e-02   1.1937096e-03   5.8184836e-02  -2.8081196e-02   2.7002102e-03   2.0268762e-03  -2.4028684e-04  -2.4028684e-04  -2.4028684e-04  -6.7653445e-03   8.2455296e-03  -2.2918295e-02   4.6217090e-05   1.6215705e-02  -1.7558862e-02  -3.0598983e-02   4.5771754e-02  -3.3305193e-03   8.5196958e-02   3.1631610e-03   9.8315421e-03   2.7081183e-03  -5.2190982e-02  -4.3757806e-02  -5.3103105e-02  -4.7218748e-03   1.3741190e-02   1.4352872e-02  -2.9044481e-02  -7.9195154e-03   4.0883631e-02   3.3124994e-02   2.1933584e-02  -3.1545998e-02   3.7039743e-02   4.9722961e-02  -1.6688905e-03  -1.0023176e-02  -3.1212045e-03  -3.5140510e-03  -2.2021492e-02  -5.6290304e-02   2.1924587e-03   8.9761458e-03  -3.4135017e-02  -4.9119181e-02   1.8241320e-04   3.0497595e-02   1.7488293e-02   8.1978294e-03  -1.2071183e-02  -6.3641007e-03   1.2810112e-02  -2.6695560e-02  -5.6778928e-03  -2.4383213e-02   2.0977099e-02   1.3010460e-02  -4.1369127e-02  -3.8733611e-02   6.1154629e-03  -2.7096350e-02   2.6707382e-02   3.2986668e-03   2.9070016e-03   2.9158205e-02   2.6993140e-03   2.0591791e-02   5.8381702e-04   5.1805983e-03   6.0089022e-03   0.0000000e+00
