# Supplementary material for: Autistic traits and individual brain differences: functional network efficiency reflects attentional and social impairments, structural nodal efficiencies index systemising and theory-of-mind skills
Source: Mol Autism. 2021 Jan 21;12:3. doi: 10.1186/s13229-020-00377-8 (PMC7818759; doi:10.1186/s13229-020-00377-8)
Supplement: Supplementary file 8 — Additional file 8. Connectivity matrices. Connection matrices and functional correlation matrices for each subject, as floating-point values in ASCII text format, and MATLAB code for producing these. [file 13229_2020_377_MOESM8_ESM.zip › Paul_Arora_et_al_data/Physiological/BBC/DTI_rsfMRI_ConnectivityMatrices/connectivity_matrices/Netmat_rsfMRI_aal90_subj18.txt]

   0.0000000e+00   8.4488074e-02   4.5893276e-02   3.0790117e-02  -4.8725918e-02  -1.7306079e-02   1.7533905e-02  -1.1845991e-02  -1.5799208e-02  -1.1658017e-02   2.1821368e-01   9.7563688e-02   3.6576600e-02   3.4212876e-02  -1.4854657e-02   3.3924199e-02   6.6365749e-02   1.0785580e-02   9.1127618e-02   1.3903284e-02   6.6999140e-02   2.6961585e-02   1.7327524e-02   4.2420805e-03   1.8009380e-02  -1.0717576e-02  -7.7120038e-03  -5.2885155e-03  -2.0955458e-02  -3.2170989e-03   2.8623150e-02   1.2074909e-02   4.3424878e-02   7.7781903e-02  -9.7811573e-02   2.7121333e-02  -1.6373170e-02   1.8337498e-02  -3.5363440e-02   1.3571283e-02   2.0739312e-02  -3.0203074e-02  -6.7034069e-02  -2.3008446e-03   5.5574935e-03  -1.2790606e-02   2.1104659e-02  -1.0048612e-02   6.2447213e-03   4.5176427e-02  -1.2080613e-02   1.6595522e-02   8.6193769e-02  -8.1290411e-02  -5.0650046e-02   3.4548154e-02   2.0979239e-01   2.8917959e-02   7.3758076e-03  -3.2771235e-02   1.3993020e-01  -6.3582318e-02   6.4116595e-02  -3.6880184e-02  -4.6232674e-02  -2.5025538e-02  -6.7435207e-02   1.7197514e-03   9.9321838e-02  -2.5627624e-02  -6.2441215e-02   7.8293881e-02   5.1628342e-02  -4.6581144e-04   4.7575113e-02   8.4181684e-03  -1.0184761e-01  -2.6408541e-02  -4.0211336e-02  -7.6275968e-02   2.4689672e-02  -4.0403005e-02  -6.0828232e-02   2.0531928e-02   4.1411530e-02  -7.8038619e-03  -2.0165634e-02   1.0002970e-02  -1.1292248e-02   8.6166760e-03
   8.4488074e-02   0.0000000e+00   2.0084763e-02  -1.4831475e-03  -4.5355967e-02   3.5337907e-02  -4.3379770e-02  -5.7084087e-02  -2.0715616e-02  -7.2506464e-03   1.4214158e-01  -1.0158681e-02   5.2744283e-02  -2.1749138e-02  -4.4798822e-02  -8.1237843e-03  -3.7877594e-02  -8.5234314e-02   2.8406875e-02   1.0380935e-01  -7.5722704e-03  -5.6991009e-02  -5.1805784e-02  -1.2991524e-02   3.4196473e-02  -4.2537787e-02  -8.7744432e-03  -7.6491419e-03   5.2074103e-02   6.7647474e-02  -7.2919122e-02   3.0600075e-02  -9.1611704e-02   5.4204292e-02  -6.6367892e-02   5.0877889e-03   3.0006900e-02   6.5347955e-03   7.2031296e-02   4.5868769e-02   6.7852829e-02  -1.8832874e-01  -3.3525450e-02  -6.2185731e-02   2.6254060e-02  -7.6902158e-02  -1.7379427e-02   8.9588098e-03  -2.1612135e-02  -3.1231848e-02  -3.5497389e-02   6.0483504e-02  -3.9369074e-02  -1.8014334e-02  -1.5343392e-02   5.0398470e-02  -8.2206423e-03   2.7735372e-01  -4.2636432e-02  -3.0954171e-02  -6.8596066e-02   1.0701716e-01  -1.6067742e-01   4.3876052e-02   2.9619075e-02  -3.1806857e-02  -6.0933671e-02  -5.7680652e-02   5.0484976e-02   7.3087376e-02  -8.1236034e-02   1.3984289e-02  -1.9386521e-02   8.6781917e-02  -1.0257662e-01  -5.2908686e-02  -7.1186455e-02   8.7208850e-02  -1.1061570e-02  -1.3830603e-01  -7.2943995e-03   5.4068705e-02  -8.6922133e-02  -6.1791535e-02   4.4979760e-02   1.6465447e-02   4.2356746e-02   5.6993843e-03   7.5657777e-02  -4.2957193e-03
   4.5893276e-02   2.0084763e-02   0.0000000e+00   1.6231775e-02   9.9266354e-03   2.4675832e-02   9.5363561e-02  -1.2360913e-03  -2.5157587e-02  -1.3753382e-02   5.5106743e-02  -7.0712251e-03  -1.9957138e-02  -2.2735425e-02   9.4596179e-03   1.6085619e-02  -3.7256218e-03  -2.3358469e-02   6.1188851e-02   5.3761039e-02   2.9231600e-02  -2.1035159e-03   1.4343778e-01  -3.3197112e-03   7.5847928e-02   3.0079246e-02  -2.6672985e-02  -9.6286948e-03  -3.7807453e-02  -3.8466525e-02   4.5830440e-02  -3.9717598e-02  -6.2797996e-02  -2.1221423e-02   5.1407838e-02  -7.5944223e-03   3.5148029e-02  -1.5544099e-02  -2.7320287e-03  -1.3253825e-02   2.7317082e-02  -3.0285042e-02   6.7382495e-03  -1.0986336e-02   2.2292570e-02   1.3433878e-02   2.8756550e-02  -9.8209774e-03   1.3667617e-02   1.8907026e-02   2.9583695e-03   1.1037565e-02   1.7380082e-02   1.4148169e-02  -6.3825409e-02   1.5071348e-02   1.8368054e-02   1.3622616e-02   3.5617552e-02  -8.3074533e-02   2.5585797e-03  -2.7313974e-02   2.5210039e-03  -3.3655290e-02   5.8762810e-02   4.0039040e-02  -3.4412635e-02  -1.8211872e-02  -1.2341274e-02  -2.3191171e-02   1.2076727e-02  -1.8594441e-02   3.3026111e-02   1.8077108e-02   4.7601265e-04  -1.0691868e-02  -1.1799680e-02  -2.6501814e-02  -4.6783513e-02   2.2631322e-02  -2.4692653e-02   1.4858303e-02   7.0600927e-03   1.5509475e-02  -3.0703827e-02  -2.6789720e-02   8.4423958e-03  -8.2130603e-03   2.0999121e-02   3.5793081e-04
   3.0790117e-02  -1.4831475e-03   1.6231775e-02   0.0000000e+00  -2.2756339e-02  -1.0991623e-02   2.5607317e-02   6.7795783e-02  -3.4760191e-02   3.6648504e-03  -9.5694637e-03   8.2337572e-02  -2.9130900e-02   5.4939601e-02  -7.1300277e-03  -8.4431211e-04  -5.0490176e-04  -2.9210995e-03   6.8335933e-03   6.6885283e-02  -6.2690307e-03  -3.6587090e-02   1.3888654e-02   1.2427876e-01   1.0046821e-01   4.1869358e-02  -2.6244607e-02  -6.2037740e-04   4.9072178e-02   4.6610781e-03  -3.0801317e-02   5.6728768e-02  -6.6426489e-03  -3.2155091e-03  -2.6112070e-02  -2.5955315e-02  -7.0972356e-02   1.3519995e-03  -1.3408891e-02  -2.0931589e-02   4.7965094e-03  -2.6094560e-02   6.4549234e-02  -1.8820168e-02   3.9822299e-02   1.0389038e-02  -5.1687877e-02  -5.1246228e-03  -2.4066885e-02   4.7903898e-02  -3.7446135e-02   2.5883532e-02   4.7106671e-02  -2.6618758e-02   7.8243364e-02  -1.6504303e-02  -1.4327746e-02  -2.2651889e-02  -7.5185752e-03   2.4530420e-02   2.4531029e-02  -5.3311854e-03  -7.8059701e-02  -4.7883209e-02  -2.0816441e-02   1.0672530e-02   8.5395352e-03  -2.0144749e-03  -2.6154841e-03   4.1116975e-02  -3.0189099e-02   5.4800529e-02   2.3218538e-02  -1.6489025e-02   9.8902285e-04   3.3406056e-02  -9.9206352e-02   3.2558652e-02  -2.0641590e-02  -9.1757740e-02  -2.2084003e-02  -2.1168021e-02   3.5647054e-02   5.1590444e-02   1.9494980e-02  -2.7720013e-02   1.1539711e-02  -6.3669108e-03  -1.1248242e-02   6.6070596e-03
  -4.8725918e-02  -4.5355967e-02   9.9266354e-03  -2.2756339e-02   0.0000000e+00   1.3969754e-01   2.6168409e-02  -8.4121555e-03   1.9365234e-01   1.1898046e-01  -2.0811185e-02   1.8324500e-02  -3.4326279e-03   2.1164743e-02   1.9964392e-02  -2.1790395e-02   6.0128223e-02   1.2261256e-02   5.7651554e-02   2.0497627e-02   5.4774386e-02   9.6922839e-02  -2.5648344e-02   1.1782304e-02   1.8478031e-01  -2.9685349e-02   1.5092313e-01   6.4890311e-02   1.5279481e-02   7.2345042e-02  -6.7521665e-02   9.3864281e-03  -9.5967615e-03  -6.5732436e-02   2.6789583e-02  -2.2397409e-02  -1.8236865e-02  -4.7984601e-02   1.1740496e-02   8.2758358e-02  -2.8734733e-02   2.8449650e-02  -1.2140842e-02  -2.2556093e-02   2.1482353e-02   5.3480289e-02   4.0541411e-02  -4.0941485e-02   3.9144574e-02  -2.6392125e-02   3.6428114e-03  -2.1780015e-02  -7.9924338e-03   2.0561508e-02   4.6406486e-02  -2.9327309e-02   2.5605219e-02  -3.0679507e-02   3.6744380e-02  -7.0312718e-02   1.9691914e-02   4.1667125e-02   4.1805244e-02   3.3306849e-02  -5.7880562e-02   3.6307160e-02   6.5290990e-04  -1.1037826e-02   3.0885593e-02   1.1691121e-02  -9.9246387e-03  -6.0946832e-02  -9.1372162e-02   4.7839233e-02   3.1490089e-03  -7.3924653e-03   4.0712941e-03   6.6008914e-02  -8.5395771e-02   3.2825090e-02  -2.8634825e-02  -3.9841144e-02   6.1877874e-02  -8.0400305e-02  -2.5841089e-02   1.3709728e-02   8.2582674e-02  -2.5846927e-02  -1.3192534e-02   3.1454249e-02
  -1.7306079e-02   3.5337907e-02   2.4675832e-02  -1.0991623e-02   1.3969754e-01   0.0000000e+00   5.8231211e-03   6.4576511e-04   5.9577934e-02   2.6200072e-01   4.5975835e-03  -8.1417097e-02  -1.8727833e-02  -7.2012108e-02   1.5408726e-02  -2.8147074e-02   4.6477124e-02   5.6538521e-02   4.1098410e-02   1.0539881e-02  -7.5656980e-02   1.6242358e-01  -1.9499360e-02  -9.2622386e-02   9.0041721e-02   1.5151789e-01  -1.6552842e-02   1.1762928e-01  -3.4280109e-03   2.7090861e-02  -6.2293916e-03  -2.4493694e-02   2.1185786e-02  -1.5562966e-02  -9.6966275e-02  -7.3091610e-03   2.2384245e-02  -5.2294553e-02   7.3185010e-02   5.9971140e-02   2.5028220e-03  -7.3088713e-02  -1.2315973e-02  -6.0056103e-02   2.5217289e-02   7.4244069e-02  -3.6630619e-02   4.9255436e-02  -3.6233972e-04   2.7857258e-02   9.5218882e-02  -5.8014651e-02   3.9712024e-03   1.9566479e-02  -8.9111180e-02   1.3243364e-02  -3.9020830e-02   2.4798372e-02  -3.6487432e-02   1.7450214e-02   5.3763361e-02   7.1135770e-03  -5.3607968e-02  -5.7078124e-02   5.6810277e-02  -2.2138022e-02   2.1019061e-02  -2.9419609e-02  -8.9583549e-03   1.5839324e-02  -5.3685840e-02   2.6788990e-02   7.6400007e-02   6.3324802e-02   6.1203755e-02  -8.9850773e-03  -5.4633464e-02  -6.3710631e-02  -2.7946493e-02  -3.8123358e-02  -5.2342636e-02  -5.8880593e-03  -1.9309071e-02  -7.3567050e-03   3.6317650e-02  -1.6295059e-02   4.4765713e-02  -2.8383735e-02   5.2458104e-02  -4.6739017e-03
   1.7533905e-02  -4.3379770e-02   9.5363561e-02   2.5607317e-02   2.6168409e-02   5.8231211e-03   0.0000000e+00   6.4207184e-02  -3.2491909e-02   6.0201559e-02   3.2418549e-02  -1.2601604e-02   6.4903865e-02  -1.3564062e-02   3.9078786e-02   1.9607968e-02  -5.6557357e-02  -3.5622665e-02  -3.6228772e-02   1.0551584e-02  -1.9993210e-02  -5.7119373e-02   4.6859019e-02  -3.4982796e-02   6.8894285e-02   8.3982530e-03  -1.4302631e-02  -2.5570948e-02   5.6245302e-02  -3.2173106e-02   3.1461625e-02  -3.8643189e-02   2.9014022e-02  -6.6141743e-02  -1.7618948e-02   3.8313494e-03   1.4598484e-02   3.8209668e-02   5.0024099e-02  -1.0007253e-02   3.9939886e-02  -1.5423909e-02  -1.0097001e-02  -2.6003747e-02  -2.1692836e-02   2.4012860e-02  -3.4104814e-02   3.6078412e-02   9.6452667e-03  -3.3314165e-02   1.6091013e-02   1.7656274e-02  -3.4608631e-03   8.5464084e-03  -9.4892674e-02   7.0376238e-04   3.6768400e-03   6.8509363e-03  -1.8200350e-02  -1.1539732e-01   5.3925651e-02   3.9199272e-03   1.7789612e-02  -3.9430505e-02   3.6973224e-03  -3.3740936e-03  -5.7183573e-02  -3.3795907e-02   1.6099090e-02  -8.2571638e-02  -5.1835513e-03  -1.1036116e-01  -4.6300050e-02   3.8184079e-02   3.3935748e-02  -6.5745100e-02   3.1743403e-02  -3.3347753e-02  -1.9947008e-02  -8.2269050e-04  -5.2718578e-02  -7.7020095e-02  -9.4497400e-03  -4.3565868e-02  -1.0105401e-01  -1.0602432e-01  -1.2312510e-02  -8.9760937e-02  -1.1766690e-03  -1.0516848e-02
  -1.1845991e-02  -5.7084087e-02  -1.2360913e-03   6.7795783e-02  -8.4121555e-03   6.4576511e-04   6.4207184e-02   0.0000000e+00  -6.2476973e-02   8.9393134e-02  -4.0645951e-03   9.6825352e-02   4.3515180e-03   7.7824828e-02   4.0677512e-02   3.0403510e-02   1.0445636e-02   2.0564482e-02   3.6924228e-02   2.6051761e-02  -1.8352344e-02   6.9476268e-03  -3.6077845e-02  -1.5307235e-02  -5.0620249e-02   1.1302633e-01  -5.9132148e-05  -2.6892633e-02   4.5921924e-03   2.6330819e-02  -9.7501990e-02  -4.6238139e-02  -6.7100618e-03   1.9254551e-02  -9.1527462e-02   1.4475191e-02  -2.6836424e-02   5.0762857e-02  -4.2607796e-02   4.1039320e-02  -2.5151391e-02  -9.8191572e-03  -2.7524328e-02  -2.3037004e-02  -4.4432014e-02   6.0039039e-02   9.0697092e-03   5.8001657e-03  -2.8274119e-02   4.8969491e-02  -1.1398664e-02  -2.6892384e-02   2.2429084e-02  -8.4563927e-02  -2.7736953e-02  -3.8853965e-02  -4.4575967e-02  -5.0369198e-02  -1.7000948e-02  -3.0456070e-02  -4.5912265e-02   1.0242191e-02  -4.2216511e-02  -1.9220816e-02  -9.2201227e-03   1.2320531e-01  -5.4311483e-03  -8.0533108e-02  -1.5137550e-02  -2.3342475e-02   2.5681137e-02   4.7967073e-02  -1.1862645e-02   6.5123531e-02  -4.3783784e-02  -2.7000001e-02   3.8300070e-04   2.3198452e-02  -2.0937465e-02  -2.6867408e-02  -3.0873673e-02  -2.2141963e-02   1.0879286e-02  -1.3212514e-02   4.0200968e-03  -4.9802334e-02  -6.6575226e-02  -1.6265956e-02  -3.0686485e-02  -2.6819171e-02
  -1.5799208e-02  -2.0715616e-02  -2.5157587e-02  -3.4760191e-02   1.9365234e-01   5.9577934e-02  -3.2491909e-02  -6.2476973e-02   0.0000000e+00   1.6137576e-01  -2.7654599e-02   6.0154110e-02   6.1588395e-02   9.0870305e-02   1.5883323e-01   2.1734638e-02  -1.0546631e-02   5.6446448e-02   2.2271314e-02  -1.9831540e-02  -5.9034230e-03   5.4845829e-03   1.9540727e-02   3.9646806e-03  -1.2768457e-01   3.7034860e-02   1.5287122e-01   1.3537051e-01   2.9851302e-02   5.0802613e-02  -2.5256355e-02  -8.6305436e-02  -8.6730407e-03  -1.7209610e-02  -4.6803250e-02   6.0596878e-02   9.0082885e-02  -6.3852950e-02   2.2137050e-02   1.2062455e-02   1.2575433e-02  -9.7608680e-02   2.3380266e-02   6.2614398e-02  -1.4661750e-02  -4.0452690e-02   3.3540592e-02   2.6527554e-03  -4.5955789e-03  -3.1949223e-02   8.8509144e-02   7.4959270e-02   2.0325137e-02  -8.7242642e-02   5.5232172e-02   9.9806184e-02  -6.2816193e-02  -1.8680168e-02   6.2185562e-02   3.3223542e-02   6.7173580e-02  -5.2221671e-02  -6.7874117e-02  -4.1576382e-03   1.1644836e-01   1.2227503e-02   3.0731263e-02   5.7302668e-02  -5.3201759e-02  -2.0481511e-02   1.6912408e-02  -5.2373671e-02   6.7184341e-02  -2.3142891e-02  -3.1596469e-02   3.2797577e-02   5.2323777e-02   5.3123403e-02   1.5184651e-02   2.0253389e-02  -1.2688989e-02   3.9825393e-03  -6.8738807e-02  -8.5787345e-02   4.0303266e-03  -3.5635631e-03   6.0550826e-02   8.6538117e-03  -2.1318848e-02   2.8481244e-02
  -1.1658017e-02  -7.2506464e-03  -1.3753382e-02   3.6648504e-03   1.1898046e-01   2.6200072e-01   6.0201559e-02   8.9393134e-02   1.6137576e-01   0.0000000e+00   7.6996903e-02   5.6720564e-02   5.0617620e-02   2.0432922e-02  -3.8263439e-02   3.1262828e-02  -4.6365536e-02  -8.2165048e-03   3.1513467e-03   2.0793642e-02   4.0294732e-02  -1.5581068e-02  -6.1231479e-02  -7.8212555e-02  -5.8399182e-02   4.6692424e-03   2.8420041e-02  -5.0622240e-02   1.2489824e-02  -1.0836950e-01   5.0215789e-02   1.8741080e-02   7.4441162e-02  -4.3895516e-02  -1.3807744e-02  -8.1152731e-02  -7.9550538e-02  -6.9962978e-02   6.3396884e-02  -7.4003574e-03  -9.0486507e-02  -1.3603475e-01  -9.7415764e-02  -2.8182471e-02   6.5846616e-02   7.6543599e-02  -3.1610367e-02  -1.3333161e-03  -1.9231670e-03  -1.0736737e-03   1.7043955e-02  -3.9264680e-02  -3.8659554e-03  -1.1033982e-01  -1.0990144e-01  -8.3734648e-02  -8.3359549e-02  -4.7676081e-02   1.3166458e-02  -4.4841068e-02  -1.6274983e-03   6.7330289e-02   2.0307243e-02  -4.4273808e-02  -3.0426491e-02   5.2529408e-02  -3.6555069e-02  -5.2699210e-02  -2.3683383e-02  -1.2064477e-02   9.6693401e-02  -8.0637518e-02   7.6086913e-02   4.3538886e-02  -2.5061173e-02  -9.5408236e-02  -5.2016728e-02   8.1855272e-02  -4.9418000e-02  -3.8880663e-02   4.7244858e-02   3.3483189e-02  -5.6083043e-02  -2.3450765e-02   3.7689656e-02   2.0454117e-02  -1.2233778e-02  -3.9355045e-02  -1.1991504e-02   2.6120552e-02
   2.1821368e-01   1.4214158e-01   5.5106743e-02  -9.5694637e-03  -2.0811185e-02   4.5975835e-03   3.2418549e-02  -4.0645951e-03  -2.7654599e-02   7.6996903e-02   0.0000000e+00   1.2168096e-01   2.1986335e-01   6.1769024e-02   9.6019461e-02   6.7039568e-02   5.1254476e-02   1.2288089e-02   1.3282952e-01   3.9077216e-02   8.8222469e-02  -4.9053512e-02   3.8629376e-02  -4.5690856e-02  -4.6529248e-03   2.8750529e-02  -4.6080255e-02  -7.3606617e-03  -6.3015967e-03   3.7326725e-02   3.3257035e-02  -8.8896825e-03  -1.5684399e-02   1.0996017e-02   1.3182641e-01   2.3554433e-02  -4.0452669e-02   4.3352956e-02  -5.3404333e-02   1.1537117e-01   1.2274191e-02  -1.5800728e-03   1.5272894e-03   1.2809127e-02  -3.4908914e-02  -1.5771561e-02   4.4767886e-03   2.2382197e-02   2.2408922e-02  -1.0333488e-02   1.0637878e-01   6.6554250e-04   1.3307859e-02  -6.6401443e-02  -2.9536638e-02  -6.3602914e-03   1.1408530e-02   1.7822733e-02  -2.3664379e-02  -1.9700695e-02   7.5203076e-02  -3.4943010e-02  -1.3401703e-02   8.0350964e-02  -6.7227734e-02  -3.7891846e-02  -7.2650285e-02   3.5063421e-02  -6.3978944e-02   2.9628282e-03  -5.4280212e-02  -9.5048374e-02   1.2891872e-03  -1.9962130e-02   2.5337136e-01   1.3493272e-02  -7.7766106e-02  -5.2204190e-02   5.6847359e-02  -5.0791290e-02  -6.1813154e-02   1.3223701e-02  -4.1048599e-02   1.0436491e-01  -1.6033327e-02  -2.7401734e-02  -5.6454470e-02  -4.0416438e-02  -6.5917294e-03   1.9578022e-02
   9.7563688e-02  -1.0158681e-02  -7.0712251e-03   8.2337572e-02   1.8324500e-02  -8.1417097e-02  -1.2601604e-02   9.6825352e-02   6.0154110e-02   5.6720564e-02   1.2168096e-01   0.0000000e+00   5.0955130e-04   2.3353200e-01   3.8513915e-02   3.5807835e-02  -3.2104042e-04   1.0472864e-01   9.5962551e-02   1.0246245e-01  -1.0431909e-02  -9.6145789e-02   5.7668070e-03   9.7754834e-02  -3.3015254e-02  -9.1790375e-03   2.7177883e-02  -6.4376326e-02   4.9506827e-02   3.9429464e-02  -4.4399210e-02   4.8301744e-02   4.7992276e-02   2.5748351e-02  -7.3646803e-02   2.8547563e-02  -6.4386422e-03  -4.4604395e-02  -2.2007905e-02   5.9558885e-02  -1.5555827e-02  -1.2745349e-02   2.2987222e-03   3.1548119e-02  -1.6515560e-02  -7.8505752e-02  -5.6198315e-02  -1.8707727e-02  -2.6212983e-02  -1.0203760e-02  -5.7430500e-02  -7.4824161e-02   5.3893139e-02   4.5283914e-02   3.8318131e-02   2.0902539e-02  -3.9406204e-02  -9.6627820e-02  -3.0408395e-02   4.9492909e-03  -1.4726851e-02   7.0528573e-02  -7.1596926e-03  -1.9927130e-02  -5.8460742e-02   5.6686282e-02  -4.8535992e-02   1.5606927e-02  -4.3460814e-02   1.6585722e-02   2.9393993e-02   1.2278496e-01  -2.9729156e-02  -4.3714293e-02  -1.8819325e-02  -2.1102836e-02   1.0087571e-01  -1.9211487e-01   6.3278595e-03  -8.3475156e-03   4.7586756e-02  -4.8488295e-02  -7.7372638e-02  -8.1480233e-02   3.8787278e-02   7.2635405e-02   1.9932721e-03  -1.4744701e-02  -4.8133038e-02   9.1821057e-03
   3.6576600e-02   5.2744283e-02  -1.9957138e-02  -2.9130900e-02  -3.4326279e-03  -1.8727833e-02   6.4903865e-02   4.3515180e-03   6.1588395e-02   5.0617620e-02   2.1986335e-01   5.0955130e-04   0.0000000e+00   8.0274314e-02   1.3575591e-01   6.7802559e-02   1.8033728e-02  -5.1020036e-02   1.3947808e-02  -7.3197511e-02   2.4498832e-02   7.1277355e-02   4.2222791e-02  -2.3005081e-02  -1.2403404e-01   1.8941757e-02  -6.1932069e-02   6.2250587e-03   2.6472859e-02  -2.7762545e-02  -1.4161215e-02  -2.0052532e-02   4.3557764e-02   1.5676504e-02  -1.7714706e-02  -1.6703993e-02  -5.8985067e-02   2.2843502e-02   6.2825849e-02   3.4263833e-02   4.2471681e-02   6.9250005e-02  -4.5096595e-03   5.3505441e-02  -2.7156244e-02   4.4978414e-02   5.6976894e-02   2.5397954e-02  -7.7201363e-02  -3.6387601e-02   6.6787252e-03   3.5742526e-02   4.0723638e-02   4.4429322e-02  -3.5250304e-02  -8.9587700e-02  -7.4204293e-02   1.3351222e-02  -3.4842058e-02   3.8717043e-02   7.8804560e-02  -4.1751073e-02  -1.5809562e-02   7.4698212e-04   1.7898435e-02  -1.2894651e-01  -5.0473344e-02   4.6571048e-02  -2.6261740e-03  -1.7632013e-02   1.6052259e-02  -8.9806315e-02  -7.3534441e-02   8.5784551e-02   1.4336879e-03   4.0887367e-02  -4.4433890e-03   2.6655967e-02  -9.1038580e-03  -1.4035410e-02   1.0187300e-02  -5.8746536e-04   1.0874147e-01   4.0914786e-02   3.8477884e-02   1.8226101e-02   1.9606661e-02   1.3136295e-02   7.4372887e-03  -2.4039934e-02
   3.4212876e-02  -2.1749138e-02  -2.2735425e-02   5.4939601e-02   2.1164743e-02  -7.2012108e-02  -1.3564062e-02   7.7824828e-02   9.0870305e-02   2.0432922e-02   6.1769024e-02   2.3353200e-01   8.0274314e-02   0.0000000e+00   1.2171425e-01   6.9678744e-02  -3.2398934e-02  -2.8789081e-02  -1.1908960e-03   1.7345684e-02  -3.8755787e-04   7.6567925e-02  -2.0922678e-02   2.7838254e-02  -1.0394866e-01  -4.5719674e-02  -1.2739436e-02  -6.4657205e-03   6.2558608e-02  -4.7261592e-02  -9.0963397e-02  -8.4204581e-02   1.8702138e-02   5.7935698e-02  -5.1926467e-02   4.1728902e-02   2.8034687e-02  -2.2007321e-02  -6.4902391e-02   5.0544071e-04   4.8133893e-03  -6.5603327e-02   3.2185961e-02  -5.2288101e-02  -3.3571469e-02  -2.2743059e-02   6.1388412e-02  -1.1712913e-02   1.2925297e-02   1.9495067e-02  -2.9949493e-02  -1.2935111e-02   6.8936463e-02  -2.9654250e-03  -3.2946268e-02  -2.1537966e-02  -5.4526332e-02  -4.1691477e-02  -3.5526145e-02  -3.2522311e-02  -6.6150922e-03   1.3562771e-02  -6.9461814e-02  -1.0231954e-02   1.0413924e-02   1.5663367e-02  -2.5897324e-02  -6.4265538e-03   1.0816042e-03  -3.1204021e-02  -1.5088724e-02   1.2493780e-02   9.8657853e-03  -5.9584242e-02   2.4851733e-02  -5.8657237e-02  -8.6636001e-03  -1.3456520e-02   6.2197665e-02   7.9163911e-02  -6.1973691e-02   2.3467245e-04   1.8835140e-02  -6.4494229e-02   4.6195118e-02   4.8436091e-02  -2.2342006e-03   5.9768135e-02  -2.3102884e-02   8.7149047e-03
  -1.4854657e-02  -4.4798822e-02   9.4596179e-03  -7.1300277e-03   1.9964392e-02   1.5408726e-02   3.9078786e-02   4.0677512e-02   1.5883323e-01  -3.8263439e-02   9.6019461e-02   3.8513915e-02   1.3575591e-01   1.2171425e-01   0.0000000e+00   9.9645546e-02  -3.7528375e-02  -2.0763115e-03  -1.2750385e-04  -1.3915504e-02   9.2397305e-02   9.2592933e-03   2.5689411e-02  -5.2547250e-02  -5.4472483e-02  -1.5391864e-03  -3.6141757e-02   6.5599269e-02   6.7921036e-02   5.7608723e-02   5.4142551e-02   1.1226390e-02   2.2442815e-02  -6.2128734e-02  -1.5660864e-02   2.7507018e-02  -9.4035355e-04   6.4732729e-02  -6.1073248e-02   4.8804456e-02  -1.0783993e-02   1.1579844e-01   5.9651115e-02   4.9591199e-02  -9.8823816e-02   3.5274422e-02   6.6524829e-03   3.4155907e-02  -3.3691650e-02  -4.7985491e-02  -2.6228618e-02  -4.9490658e-02   8.0465293e-03  -3.9126379e-02  -2.5469483e-02  -9.0408465e-02  -6.0123325e-02   8.0288841e-03  -3.4059725e-02   1.4950899e-02   5.0806116e-03   2.2948493e-02   2.4708942e-02   2.0424450e-02   5.3094222e-02  -7.0436945e-03   1.5417471e-04  -3.2793791e-02   4.8959857e-03   2.5672827e-02   1.4251589e-02   1.7321847e-03   1.2070517e-02  -6.4309883e-02   3.0883523e-03  -2.6333223e-02  -3.8657768e-03  -3.0617846e-02   9.8388662e-02   1.2347293e-02  -2.5626648e-02  -7.8650631e-02   1.2803562e-01  -7.9063071e-02   1.7591738e-02  -9.9247163e-02  -3.7336203e-02   9.1725272e-03   2.4327743e-02  -3.4045632e-02
   3.3924199e-02  -8.1237843e-03   1.6085619e-02  -8.4431211e-04  -2.1790395e-02  -2.8147074e-02   1.9607968e-02   3.0403510e-02   2.1734638e-02   3.1262828e-02   6.7039568e-02   3.5807835e-02   6.7802559e-02   6.9678744e-02   9.9645546e-02   0.0000000e+00  -2.1123981e-02   1.1865635e-02  -3.2936658e-02   3.1642044e-02  -8.3793375e-03  -4.0730804e-03   1.8165317e-02  -7.4102524e-03  -8.3833582e-02   6.5653539e-02  -3.2912724e-02  -1.8548215e-03  -6.1963672e-02  -8.6520234e-03  -3.5125407e-02  -4.1657816e-04  -8.9494246e-02   3.5926756e-02  -6.1525457e-02  -8.1544669e-02  -4.2788398e-02  -1.9092559e-03   6.1460411e-03  -8.3443225e-02   6.7009927e-03   1.7664428e-01   1.0802008e-01   4.2253067e-02  -3.9765051e-02  -7.4266917e-02  -6.9780091e-03  -2.9104426e-02   1.4927167e-02   2.8114771e-02  -1.4750199e-02  -1.7075494e-02  -3.2425849e-03  -1.3472922e-02  -2.1552971e-02  -5.9730433e-02   1.1959562e-03  -6.4647871e-03  -3.0749586e-02  -3.1050580e-02   6.6991697e-03   2.2970255e-03   2.0010453e-02  -2.8196860e-02  -1.3390776e-02  -3.0799499e-02  -1.3504356e-02  -2.1433769e-02  -7.6614779e-03  -4.6468948e-02  -4.1105454e-02  -1.6920658e-02   3.5510593e-02  -7.0452062e-02  -4.4722232e-02  -1.1837243e-01  -3.9880907e-02  -2.2623641e-03   4.6217241e-03   5.6218785e-03   1.2422831e-02  -2.2271055e-02  -1.0271183e-01  -5.4357603e-02   6.7190290e-03  -1.3554520e-02   1.6832022e-02   9.2509195e-02   3.4716463e-02  -1.2136516e-02
   6.6365749e-02  -3.7877594e-02  -3.7256218e-03  -5.0490176e-04   6.0128223e-02   4.6477124e-02  -5.6557357e-02   1.0445636e-02  -1.0546631e-02  -4.6365536e-02   5.1254476e-02  -3.2104042e-04   1.8033728e-02  -3.2398934e-02  -3.7528375e-02  -2.1123981e-02   0.0000000e+00   1.9534000e-01   8.4647030e-02  -1.3011219e-02  -7.7898029e-02  -7.7794200e-02  -4.4055574e-02   3.7445371e-03   7.1579586e-02   1.2029020e-01   3.7081127e-02   8.1941386e-02   5.6942741e-02   6.7924248e-02  -1.2780487e-02   4.8117244e-02   4.9514004e-02   1.3803137e-02  -7.0543869e-02   6.3995136e-02   5.0616542e-02  -1.5681717e-01  -2.6494476e-02  -6.4725777e-03  -2.4728457e-01   6.2359670e-02  -9.6316123e-02  -2.4044339e-02   5.1379163e-02  -1.4862839e-03   1.3420366e-01  -1.0426206e-01  -2.4230895e-02  -2.4410645e-02  -4.4969981e-02   6.0321033e-02   2.0341983e-02  -5.7317129e-02   1.2366721e-02  -2.9530898e-02   1.6648523e-01   9.3636562e-03  -5.9948237e-02  -1.1578351e-01  -7.6470051e-02  -8.0916898e-02   1.3350258e-01   4.5113917e-02  -9.6143745e-03  -1.1526669e-01   6.2472146e-02  -5.4732184e-02  -1.1682120e-02  -1.1203391e-02  -1.0233834e-02  -1.4199277e-03   6.0153530e-02   1.4884623e-02   1.0584108e-01   8.3673909e-03  -1.1564517e-01  -7.9930303e-02   2.9051896e-01   4.2846883e-02   1.0302911e-01  -6.1643402e-02   8.5807888e-02  -6.8512234e-02  -4.0514078e-02  -1.6013921e-02  -1.1199492e-02  -4.4399625e-02  -1.6527357e-02  -4.9627113e-02
   1.0785580e-02  -8.5234314e-02  -2.3358469e-02  -2.9210995e-03   1.2261256e-02   5.6538521e-02  -3.5622665e-02   2.0564482e-02   5.6446448e-02  -8.2165048e-03   1.2288089e-02   1.0472864e-01  -5.1020036e-02  -2.8789081e-02  -2.0763115e-03   1.1865635e-02   1.9534000e-01   0.0000000e+00   3.0290743e-02   4.7994543e-02   2.8033383e-02   4.1801739e-02  -4.0503942e-02  -2.5042254e-02  -5.2024411e-02   4.0057494e-02  -2.4569327e-02  -1.6517521e-02   3.7960299e-02   7.2881360e-02  -2.4120461e-02   1.1140713e-02   1.0196438e-01   5.7180059e-02  -1.2630289e-01   5.4747051e-02   5.1561644e-02   5.6870511e-02   1.7243468e-02   7.8594401e-03   5.8492423e-02   6.4497260e-02   4.5726572e-02   4.7672522e-02   4.7216275e-02  -2.0931495e-02  -1.7463983e-02   3.8095578e-02  -8.1099903e-02  -1.7560705e-02  -3.4605204e-02   3.1595662e-03   1.1962248e-02   6.7348392e-02   2.4667523e-02   1.8507910e-02   1.3659619e-01   1.3340887e-01  -1.2616572e-01  -3.8182289e-02   6.8289702e-03   3.6476142e-02   7.9428401e-02   1.4890566e-01   3.1754133e-02  -1.7944864e-02   9.9777352e-02  -2.4301119e-02  -2.5401465e-02  -8.4941372e-03   4.3943077e-02   9.5629061e-03   1.2436328e-02  -1.1028396e-01  -3.1558308e-02  -1.9667098e-02   2.0892641e-01  -3.9607878e-02  -9.2565628e-02   1.8761794e-01   2.3019849e-02   3.3500130e-02  -1.0344559e-01   2.9286320e-02  -4.3559144e-02  -1.7958278e-03  -2.0721460e-02  -6.4907755e-02  -2.6681811e-02  -1.2352496e-02
   9.1127618e-02   2.8406875e-02   6.1188851e-02   6.8335933e-03   5.7651554e-02   4.1098410e-02  -3.6228772e-02   3.6924228e-02   2.2271314e-02   3.1513467e-03   1.3282952e-01   9.5962551e-02   1.3947808e-02  -1.1908960e-03  -1.2750385e-04  -3.2936658e-02   8.4647030e-02   3.0290743e-02   0.0000000e+00   1.6651471e-01  -1.6923507e-02  -1.2329579e-01   1.0050840e-01  -8.7850558e-02   2.7286313e-02  -3.5095161e-02   6.8959403e-03   2.6508172e-02  -3.1543646e-02   4.0789316e-02   5.9220800e-02   2.9301004e-02   3.7377317e-02   9.0114684e-02   5.6672461e-02   4.3653192e-03   3.1056095e-02   8.7243114e-03   1.0811678e-02  -9.1682549e-02   1.0383275e-02  -2.8505123e-03   1.7609631e-02  -3.3041336e-02  -1.0314981e-01   2.1138807e-02   3.7716378e-02  -2.9184015e-02   1.4006168e-02   3.1754646e-02  -2.4324652e-02  -4.1294915e-02  -5.6423127e-02   3.1487531e-02   4.1743360e-02  -6.3467248e-02   4.5409494e-02  -6.4713010e-02   8.5392303e-02   2.4006157e-02   3.7557785e-02   3.0834631e-03  -4.8221400e-03  -2.7761986e-02   1.8934951e-03   5.3034999e-02   1.4419529e-02  -7.0112160e-02   7.9589196e-02  -3.8756515e-02  -2.4192714e-03   3.2260804e-03   4.7236122e-03   7.0775500e-02  -1.4020979e-01   1.1075731e-01   3.3474426e-02  -5.4530813e-02  -7.6051874e-02  -1.6127857e-02   4.6940304e-02   4.5070994e-02   3.6484237e-02   6.9448254e-02   9.6779325e-03   3.4018834e-02  -4.3341699e-02   2.3184315e-04  -7.0402132e-02  -3.7491299e-02
   1.3903284e-02   1.0380935e-01   5.3761039e-02   6.6885283e-02   2.0497627e-02   1.0539881e-02   1.0551584e-02   2.6051761e-02  -1.9831540e-02   2.0793642e-02   3.9077216e-02   1.0246245e-01  -7.3197511e-02   1.7345684e-02  -1.3915504e-02   3.1642044e-02  -1.3011219e-02   4.7994543e-02   1.6651471e-01   0.0000000e+00  -4.7120691e-03  -2.3491743e-02   2.7037409e-02   4.3150393e-02   3.8142283e-02  -7.0048656e-02   1.3262656e-02  -1.7727369e-02   3.1441056e-02  -4.8735209e-02  -5.8597187e-02  -1.9389287e-02   9.8098907e-02   1.1286926e-01   2.4291589e-02   2.9450237e-02   1.5452067e-05  -2.3212811e-02  -5.3613978e-03  -1.0733124e-01  -1.2293341e-03   6.8694867e-02   3.2240571e-02  -3.1515592e-03  -5.5341999e-02  -6.5008722e-02  -4.9283319e-02   7.4857677e-02   5.2872870e-02   6.1076934e-02  -2.7114591e-02  -2.4741930e-03  -1.2237506e-01   9.7932981e-03   5.3082170e-02   2.0634899e-02  -2.2236013e-02   2.5063562e-02   6.2283949e-03   5.0465040e-02  -1.1062555e-01   3.3041380e-02  -7.1831849e-03  -2.6825014e-02   2.0010458e-02   6.2025899e-02   1.5303694e-02  -1.4363321e-02   6.6675776e-02   7.2043975e-02  -3.8758989e-02  -1.0855873e-02   6.3220773e-02  -4.0990029e-02  -1.2711093e-02   6.2513146e-02  -1.0996400e-01   2.8094431e-02   1.6979232e-02   5.2829924e-02   2.2755937e-02  -9.5160479e-05  -1.8563669e-02  -2.9271058e-02  -3.3886053e-02  -1.8172661e-03   5.7778316e-02   6.2714089e-02  -4.0084911e-02  -3.7845448e-02
   6.6999140e-02  -7.5722704e-03   2.9231600e-02  -6.2690307e-03   5.4774386e-02  -7.5656980e-02  -1.9993210e-02  -1.8352344e-02  -5.9034230e-03   4.0294732e-02   8.8222469e-02  -1.0431909e-02   2.4498832e-02  -3.8755787e-04   9.2397305e-02  -8.3793375e-03  -7.7898029e-02   2.8033383e-02  -1.6923507e-02  -4.7120691e-03   0.0000000e+00   1.8224421e-01  -3.6813795e-02  -6.8929090e-02   2.2798726e-01  -4.3618020e-02   8.7901308e-02   1.4699423e-04  -4.7053055e-03   2.1795895e-02   1.3268330e-01  -2.1553710e-02   2.1651317e-02  -1.0298142e-02  -2.3591220e-02  -1.1198582e-01  -9.3244666e-02  -1.1777580e-01   1.2967404e-02  -8.5506946e-02   1.1202885e-01   9.1765974e-02  -1.0042766e-01  -5.4910710e-02  -1.0146460e-01   1.2738704e-01   3.0072098e-02  -1.1168374e-01   5.6628611e-02   2.9563216e-02  -5.7445107e-02   1.1390360e-02   8.0051936e-02  -8.3232254e-03   6.4289492e-02  -3.0344043e-02   6.5313179e-03   1.5109060e-02  -6.3548241e-02   2.7295915e-02  -3.2991386e-02  -2.2470695e-02   7.3495708e-02  -4.9673545e-02  -2.9810081e-02   2.5961305e-03  -2.9681700e-02   9.2730949e-02  -4.8759996e-02   2.5489806e-02   1.8899767e-01  -1.4289658e-02  -4.7525202e-02  -5.1795880e-02  -1.2778620e-01  -1.0490327e-01   1.4159644e-02  -1.3671500e-02  -3.5164199e-02  -3.8956645e-02   4.0336030e-02  -3.2231976e-02   9.2011023e-02   4.2406476e-02  -3.3753336e-02  -9.4349463e-02   2.2367872e-03   2.9968391e-02  -2.5914766e-02   3.0729157e-02
   2.6961585e-02  -5.6991009e-02  -2.1035159e-03  -3.6587090e-02   9.6922839e-02   1.6242358e-01  -5.7119373e-02   6.9476268e-03   5.4845829e-03  -1.5581068e-02  -4.9053512e-02  -9.6145789e-02   7.1277355e-02   7.6567925e-02   9.2592933e-03  -4.0730804e-03  -7.7794200e-02   4.1801739e-02  -1.2329579e-01  -2.3491743e-02   1.8224421e-01   0.0000000e+00  -3.8318761e-02   2.4108106e-02  -2.6435459e-03   2.5971893e-01   4.5664554e-02   3.8218678e-02   1.8642511e-02  -1.6336459e-01  -3.8736311e-02   1.0006457e-01   1.9384374e-02   4.7793833e-03   2.0781550e-02   2.3517021e-01   5.0502417e-02   8.5105161e-02  -1.0850179e-01  -9.0813871e-03   1.6136429e-01  -1.8539870e-02   5.1021063e-02  -3.3922663e-02  -7.0892042e-02  -2.8023225e-03   8.8974847e-02  -1.0748907e-01   3.6311278e-02   4.7157009e-02   1.0747848e-02   1.2790014e-01  -9.1148163e-03  -7.7528326e-02  -3.8185276e-02   6.8197307e-02   2.3460881e-02  -8.3134721e-03   7.6079695e-02   5.4936869e-02  -4.2408076e-02   1.5431791e-02   2.3216089e-03   8.8094936e-02  -3.0355093e-02   3.2742621e-02  -1.8557639e-01  -1.9566450e-02   5.1396841e-02  -1.7265940e-02  -4.1249623e-02   4.4600445e-02   1.1432247e-01  -2.1181866e-01   1.0817565e-01   9.0014388e-02   5.5350530e-02  -6.2479664e-02  -1.1277879e-01   7.8531080e-02  -5.3648781e-02   4.8331470e-02   4.0715044e-02  -7.8761974e-03  -3.1603860e-02   1.0760889e-01   2.1522067e-02   1.1254496e-01   5.3630168e-02  -3.6224873e-03
   1.7327524e-02  -5.1805784e-02   1.4343778e-01   1.3888654e-02  -2.5648344e-02  -1.9499360e-02   4.6859019e-02  -3.6077845e-02   1.9540727e-02  -6.1231479e-02   3.8629376e-02   5.7668070e-03   4.2222791e-02  -2.0922678e-02   2.5689411e-02   1.8165317e-02  -4.4055574e-02  -4.0503942e-02   1.0050840e-01   2.7037409e-02  -3.6813795e-02  -3.8318761e-02   0.0000000e+00   1.1971006e-01   4.3323272e-02   2.7417441e-02  -1.6760034e-02  -2.1643957e-02  -1.1646534e-01  -3.0841163e-02   2.0260892e-01   5.5198634e-02  -2.2514751e-02   4.4610470e-02   6.1809868e-02  -6.9488622e-02   1.0049505e-02  -1.1884017e-02  -2.3207990e-02   2.0156389e-02  -4.1448467e-02  -3.9065567e-02  -3.1728293e-02  -1.4571511e-02   3.6486671e-02  -3.0031964e-02   1.3126758e-01  -1.1513508e-02  -4.2387357e-02   1.3648901e-02  -2.1612971e-02   1.6904328e-02  -2.9785253e-02   8.0074554e-02  -5.4204885e-02  -2.7546686e-02  -1.7279211e-02  -5.4737668e-02  -1.3496594e-02  -1.1294019e-01   1.5677069e-02  -7.5024048e-02  -5.0790027e-02  -8.4306646e-02   1.6959053e-01  -4.1481577e-03  -2.1491791e-02   4.8723829e-04  -7.0097505e-02  -1.9586247e-02   4.3807563e-02  -8.9477108e-02   5.3290015e-02  -6.4786546e-03  -4.5313354e-02   1.2098323e-01  -2.1310499e-02   6.7813199e-02  -8.4085450e-02   2.4676824e-02  -2.0800072e-02   3.0710322e-03   1.2418087e-02   2.9939456e-02   3.8315522e-02  -2.0196652e-03  -1.8735007e-02   2.1937808e-02   8.3852317e-02   4.6898225e-02
   4.2420805e-03  -1.2991524e-02  -3.3197112e-03   1.2427876e-01   1.1782304e-02  -9.2622386e-02  -3.4982796e-02  -1.5307235e-02   3.9646806e-03  -7.8212555e-02  -4.5690856e-02   9.7754834e-02  -2.3005081e-02   2.7838254e-02  -5.2547250e-02  -7.4102524e-03   3.7445371e-03  -2.5042254e-02  -8.7850558e-02   4.3150393e-02  -6.8929090e-02   2.4108106e-02   1.1971006e-01   0.0000000e+00   5.9725401e-02  -3.2085351e-02   8.7362652e-04  -1.4179108e-02  -6.4110059e-03   6.6893439e-02  -7.4461258e-02   1.8678838e-01  -3.3143880e-02  -4.4055464e-02   2.3006406e-02  -7.6911501e-02  -3.9037605e-02  -3.1033446e-02   1.9372833e-02   7.2780750e-02  -7.7451497e-02  -4.5921939e-02   2.9294967e-02   5.4819305e-02   4.1944282e-02  -5.9244709e-02  -2.9438087e-02   1.1355134e-02  -9.6495027e-03   7.3324367e-02  -3.8152486e-02   1.2222797e-01   1.3843020e-02  -1.1826032e-02   3.6797916e-02  -1.6997914e-02  -4.1405526e-02  -4.0429383e-02  -5.7551760e-02   1.6774181e-02  -4.4936811e-02   5.3534647e-03  -1.7856812e-02  -4.6163664e-02   9.6757292e-03   2.1539238e-02  -2.6417203e-02  -2.6038846e-02  -5.0109351e-02   8.4089385e-02   3.5426939e-03   1.8745935e-02  -2.1978827e-02  -1.8076333e-02   1.3180398e-01  -5.8765601e-02  -1.5881110e-02   1.1227465e-01  -8.5050288e-02  -5.9297971e-03   1.8862853e-02  -4.5888438e-02   5.9420416e-03   2.7049370e-02   3.7378999e-02   1.6301667e-02   3.5901555e-02   1.7925356e-02   2.3399272e-03   6.1476499e-02
   1.8009380e-02   3.4196473e-02   7.5847928e-02   1.0046821e-01   1.8478031e-01   9.0041721e-02   6.8894285e-02  -5.0620249e-02  -1.2768457e-01  -5.8399182e-02  -4.6529248e-03  -3.3015254e-02  -1.2403404e-01  -1.0394866e-01  -5.4472483e-02  -8.3833582e-02   7.1579586e-02  -5.2024411e-02   2.7286313e-02   3.8142283e-02   2.2798726e-01  -2.6435459e-03   4.3323272e-02   5.9725401e-02   0.0000000e+00   1.5238615e-01   1.5352660e-01   2.1386955e-01  -1.4066615e-02  -5.7850224e-02   8.9546187e-02   7.4998591e-02   9.2100335e-02   7.4056269e-02  -3.1870661e-02   6.0004187e-03  -4.2938389e-02   6.6732113e-02  -9.9015622e-02  -5.0945624e-02   1.7778204e-01   1.6966854e-01   9.4028934e-03   1.0205116e-01  -1.6651909e-01  -6.0144807e-03   2.9604411e-02   6.3261462e-02  -4.4380679e-02   5.8210038e-03  -5.3855570e-02  -2.1891558e-02   1.3103943e-01  -6.2125756e-02  -6.4520064e-02  -4.3950060e-02  -1.9053029e-02   4.8021960e-04   5.7923659e-02  -4.7048169e-02   1.9961301e-02   3.5781718e-02  -5.9651067e-02   7.9236362e-03  -5.0428129e-03  -6.9065494e-02   3.7492221e-03   3.8907220e-02  -1.5689104e-01   7.7853191e-02   6.4545212e-02  -3.9186810e-02  -1.5769163e-01   1.0726348e-01  -1.5963151e-02  -1.9844390e-01   8.7825591e-03  -1.0581672e-01   1.0994864e-02  -6.3352107e-02   1.6475732e-02  -3.2942382e-02   8.1545058e-03   1.9109130e-02  -6.3107896e-02  -6.5985997e-03   3.3702702e-02  -3.6589916e-02  -1.7313318e-02   7.7382380e-02
  -1.0717576e-02  -4.2537787e-02   3.0079246e-02   4.1869358e-02  -2.9685349e-02   1.5151789e-01   8.3982530e-03   1.1302633e-01   3.7034860e-02   4.6692424e-03   2.8750529e-02  -9.1790375e-03   1.8941757e-02  -4.5719674e-02  -1.5391864e-03   6.5653539e-02   1.2029020e-01   4.0057494e-02  -3.5095161e-02  -7.0048656e-02  -4.3618020e-02   2.5971893e-01   2.7417441e-02  -3.2085351e-02   1.5238615e-01   0.0000000e+00   3.8589753e-02   1.0886841e-01   2.5048238e-02  -4.6529542e-02  -2.5410472e-02   5.9662216e-04  -4.4421907e-02   2.6150357e-02   2.0421733e-01  -2.0698707e-01  -5.0391167e-02  -5.1723644e-02  -2.4591779e-02   3.5262380e-02   1.8354963e-01  -1.4736270e-01  -5.0524515e-02   3.9389858e-02   3.6836657e-02  -4.9082797e-03  -3.4680607e-02  -1.4098921e-03   2.7161261e-02   8.7911792e-02   3.6245968e-02   2.3639007e-02  -6.4856324e-03   1.8139818e-02  -2.8474203e-02   2.2579290e-02  -2.3296291e-02  -3.8615902e-02  -8.5835559e-02  -3.7966085e-02  -6.9590726e-02  -6.3832158e-02  -1.3679403e-01  -5.5362198e-02   2.0171836e-02   6.9509335e-02  -4.2010363e-02  -9.1572651e-03   5.5645102e-02   2.6726381e-03  -1.0727758e-01   1.3724121e-01   2.2627099e-02  -7.9366843e-02  -1.0491271e-01   3.6386294e-02  -1.0540639e-02  -4.2010823e-03   6.1022379e-02   7.3390630e-02  -2.4872192e-02   1.3322943e-02   2.3470521e-03   9.0457962e-03  -1.8973449e-02  -4.5463376e-02  -3.6630390e-02   9.0227284e-02   5.0563882e-02  -6.2978217e-02
  -7.7120038e-03  -8.7744432e-03  -2.6672985e-02  -2.6244607e-02   1.5092313e-01  -1.6552842e-02  -1.4302631e-02  -5.9132148e-05   1.5287122e-01   2.8420041e-02  -4.6080255e-02   2.7177883e-02  -6.1932069e-02  -1.2739436e-02  -3.6141757e-02  -3.2912724e-02   3.7081127e-02  -2.4569327e-02   6.8959403e-03   1.3262656e-02   8.7901308e-02   4.5664554e-02  -1.6760034e-02   8.7362652e-04   1.5352660e-01   3.8589753e-02   0.0000000e+00   6.9116773e-02  -2.5842092e-02   3.3421767e-02  -1.6881547e-02  -3.1752333e-02   1.1031265e-02   3.0587412e-02  -1.8853418e-02   9.8361758e-03  -5.9867750e-02   2.6789331e-02  -6.0058786e-02   3.0260008e-02   3.5677105e-02   4.5721502e-02   5.3261318e-03  -3.9054561e-02  -7.7056031e-03   5.0585104e-02   2.3531752e-02  -7.4614637e-02   2.3216198e-02   2.8390902e-02   1.6949037e-02   4.1684084e-02  -4.9240216e-02   3.4433619e-02   7.6820066e-02   6.5149209e-03   2.1985471e-02   3.4887899e-02  -2.4981140e-02  -3.9348688e-02  -6.8483676e-02  -2.5178204e-02   3.4573243e-02   1.2084298e-02  -5.4349307e-02   8.9456777e-03  -2.1382049e-02   5.7971279e-02   1.8627600e-02  -1.4691164e-02   6.0419619e-02  -2.7897863e-02  -4.2803888e-02  -2.0779876e-02  -9.6544280e-04   1.1939226e-02  -8.3973158e-03   2.6654497e-03  -1.0334401e-02   3.4568081e-02   3.6319244e-02  -2.2676124e-02  -2.1788430e-02  -6.4947421e-02   4.0985567e-02   1.0397068e-02   2.9378885e-02  -4.7263350e-02   3.8640586e-04   3.4443214e-02
  -5.2885155e-03  -7.6491419e-03  -9.6286948e-03  -6.2037740e-04   6.4890311e-02   1.1762928e-01  -2.5570948e-02  -2.6892633e-02   1.3537051e-01  -5.0622240e-02  -7.3606617e-03  -6.4376326e-02   6.2250587e-03  -6.4657205e-03   6.5599269e-02  -1.8548215e-03   8.1941386e-02  -1.6517521e-02   2.6508172e-02  -1.7727369e-02   1.4699423e-04   3.8218678e-02  -2.1643957e-02  -1.4179108e-02   2.1386955e-01   1.0886841e-01   6.9116773e-02   0.0000000e+00   1.5929619e-02   3.2228734e-02   2.7928508e-02   1.3401351e-02   2.3004002e-02   3.9871952e-02  -6.8563054e-02  -6.9736383e-02   5.1465093e-02   7.6164993e-02  -5.5409266e-02   3.0582091e-02  -5.1032995e-02  -3.6673030e-02  -1.9258391e-03  -4.6484976e-02   3.8146520e-02   1.8045864e-02  -4.4741008e-02  -1.4781033e-02  -4.1433117e-02   3.1010959e-02  -6.7716841e-03   5.6686186e-03   3.2640233e-02  -1.9659419e-02  -2.9238071e-02  -2.5778568e-02  -8.7146917e-02  -1.0066652e-02  -5.9716714e-02   7.3688846e-02  -1.8503198e-02  -3.7490270e-02   5.1309280e-02   2.0725481e-02   1.9663990e-03  -6.4278733e-02   1.4833449e-02   2.7459066e-02  -1.6014710e-02   1.3104879e-02  -6.4958997e-02   3.2777191e-02  -5.0814996e-02   2.6218215e-02   4.6037906e-02   6.8474005e-02  -4.0343270e-03   1.3699769e-02  -3.6044421e-02  -1.0400356e-02  -1.7611990e-02  -1.4049006e-02  -2.7272668e-02  -2.2166373e-02   3.0666242e-02   6.7668130e-02   6.9108589e-02   5.9144593e-02   2.3910398e-02  -2.3200988e-02
  -2.0955458e-02   5.2074103e-02  -3.7807453e-02   4.9072178e-02   1.5279481e-02  -3.4280109e-03   5.6245302e-02   4.5921924e-03   2.9851302e-02   1.2489824e-02  -6.3015967e-03   4.9506827e-02   2.6472859e-02   6.2558608e-02   6.7921036e-02  -6.1963672e-02   5.6942741e-02   3.7960299e-02  -3.1543646e-02   3.1441056e-02  -4.7053055e-03   1.8642511e-02  -1.1646534e-01  -6.4110059e-03  -1.4066615e-02   2.5048238e-02  -2.5842092e-02   1.5929619e-02   0.0000000e+00   1.9187074e-01  -4.5800571e-02   2.7594407e-02   4.1752790e-02  -9.4721214e-02   5.1439157e-02  -8.9753528e-03   7.0760787e-02  -1.9118862e-02   5.9131076e-02  -1.0959262e-01   6.4945940e-02   6.4899280e-02   2.9069284e-02  -9.5574988e-03  -2.0203700e-02  -5.5181581e-03   7.4261044e-03  -1.1237824e-03  -7.0194156e-02  -5.9135267e-02  -1.0314803e-03  -2.0078747e-02   7.7685604e-02  -1.3994272e-01  -7.8456174e-02  -2.0808071e-02  -5.8835377e-02   5.4841545e-02  -3.8405388e-02   3.1144096e-02  -7.9026830e-02  -1.2547649e-02   9.9472605e-02   2.9706011e-02  -1.9461604e-02  -8.9350836e-02  -8.2977387e-02   1.5878075e-02  -1.9742669e-03  -8.4224576e-02  -1.8313344e-01  -6.0801111e-02   1.8930465e-01  -6.0734507e-02  -3.4195321e-02   9.5940261e-03   6.9446762e-02  -1.2838241e-02   1.6794888e-02   7.0887423e-02  -3.0977854e-02  -7.7292713e-02   1.9776491e-01   3.5568450e-02  -2.6226214e-02  -8.6800565e-02   4.5115383e-02   2.2018171e-03   5.9611496e-03  -2.6335926e-02
  -3.2170989e-03   6.7647474e-02  -3.8466525e-02   4.6610781e-03   7.2345042e-02   2.7090861e-02  -3.2173106e-02   2.6330819e-02   5.0802613e-02  -1.0836950e-01   3.7326725e-02   3.9429464e-02  -2.7762545e-02  -4.7261592e-02   5.7608723e-02  -8.6520234e-03   6.7924248e-02   7.2881360e-02   4.0789316e-02  -4.8735209e-02   2.1795895e-02  -1.6336459e-01  -3.0841163e-02   6.6893439e-02  -5.7850224e-02  -4.6529542e-02   3.3421767e-02   3.2228734e-02   1.9187074e-01   0.0000000e+00  -9.1194208e-02   4.4533845e-02  -8.3717447e-02   3.9489826e-02  -6.4256624e-02  -1.6083234e-02  -2.7499611e-02   6.9137582e-02  -7.9548304e-03   9.3290119e-02   3.6809930e-02  -1.3515771e-02  -3.0034614e-02   3.4840607e-02  -1.6068423e-02   1.8390384e-02  -6.6931582e-02   4.6691127e-02   3.7263965e-02   1.6349123e-02  -1.7325076e-02   1.1442805e-02  -7.4060528e-02  -6.6208333e-02  -3.0641823e-02   2.1707291e-02  -3.2842806e-02  -4.9369422e-02  -5.1513772e-02  -1.0907007e-02  -2.8120370e-03  -1.2904647e-03   4.2126147e-03   2.1729731e-02  -1.6548964e-02  -9.8902484e-02   5.0680211e-02  -6.0100691e-02  -3.7743628e-03  -6.3431947e-02  -1.0364807e-01   5.8696774e-02  -1.8477094e-02   2.3693208e-01  -9.5244080e-02  -5.6407705e-03   4.0282738e-02   1.3371861e-02  -2.3310523e-02   1.3929486e-01   3.4516508e-02  -1.8420015e-02   1.7530621e-01   8.4385858e-03   2.2268945e-03  -3.2953575e-02   2.1501096e-02  -1.0380393e-01   5.8453798e-03   7.0083456e-02
   2.8623150e-02  -7.2919122e-02   4.5830440e-02  -3.0801317e-02  -6.7521665e-02  -6.2293916e-03   3.1461625e-02  -9.7501990e-02  -2.5256355e-02   5.0215789e-02   3.3257035e-02  -4.4399210e-02  -1.4161215e-02  -9.0963397e-02   5.4142551e-02  -3.5125407e-02  -1.2780487e-02  -2.4120461e-02   5.9220800e-02  -5.8597187e-02   1.3268330e-01  -3.8736311e-02   2.0260892e-01  -7.4461258e-02   8.9546187e-02  -2.5410472e-02  -1.6881547e-02   2.7928508e-02  -4.5800571e-02  -9.1194208e-02   0.0000000e+00   3.7695356e-01   4.3184585e-02  -3.2025158e-02   2.2045114e-03   5.6344633e-03  -5.7283139e-02  -3.1315660e-02   1.6198940e-02   7.0611227e-02   6.5990746e-02  -5.6536450e-04  -3.4563951e-02  -1.1742157e-02  -9.0848185e-03   3.5381240e-03   8.5146831e-02   1.0183204e-02  -3.4306003e-02  -1.0266392e-02  -3.4352099e-02  -2.8326661e-02  -2.1040808e-02  -8.6290400e-02  -2.3395323e-05   2.8770049e-03   4.5875954e-03  -6.1252462e-02  -1.2008379e-02  -3.0922730e-02   5.6672705e-02   8.9092912e-02   1.8913618e-02  -2.8149579e-02   6.8364735e-03   4.1872551e-02   6.9754474e-03  -3.6444120e-02   8.6462305e-02  -3.2464207e-02   1.7158065e-01  -5.8409358e-02   6.6847463e-03  -7.5315917e-02   4.9782352e-02   7.2712794e-02  -9.2688720e-02   5.5973537e-02   3.4517819e-02   2.9276175e-02   7.5373840e-02   5.0824465e-03  -1.8674869e-02   4.8005962e-03  -2.6030834e-02  -3.5731719e-02   5.7211952e-03   3.0907016e-03   1.2984329e-03  -2.2846312e-02
   1.2074909e-02   3.0600075e-02  -3.9717598e-02   5.6728768e-02   9.3864281e-03  -2.4493694e-02  -3.8643189e-02  -4.6238139e-02  -8.6305436e-02   1.8741080e-02  -8.8896825e-03   4.8301744e-02  -2.0052532e-02  -8.4204581e-02   1.1226390e-02  -4.1657816e-04   4.8117244e-02   1.1140713e-02   2.9301004e-02  -1.9389287e-02  -2.1553710e-02   1.0006457e-01   5.5198634e-02   1.8678838e-01   7.4998591e-02   5.9662216e-04  -3.1752333e-02   1.3401351e-02   2.7594407e-02   4.4533845e-02   3.7695356e-01   0.0000000e+00   1.4009068e-04  -4.1461676e-02  -4.4110190e-02  -5.3711024e-02  -1.6667648e-01   8.5258128e-02   9.0597492e-02   9.4550778e-02  -4.0105704e-02  -9.7603426e-03  -1.4499561e-02   1.2822741e-02  -3.9563336e-02  -2.3963814e-02   2.6781368e-02   5.1559663e-02   3.9801907e-02   2.9435175e-02  -1.1093780e-01   8.2545265e-02  -7.7937845e-02  -3.4714758e-02   4.3198988e-02  -4.5027140e-02   4.6913051e-02  -2.0238264e-02  -1.0928265e-02   4.2816081e-02  -2.4365970e-02   8.9194789e-02   8.8252587e-03   5.0217358e-03  -2.4420506e-02   1.3361130e-01  -9.7933004e-03  -3.0802171e-02  -2.9313089e-02   5.5289609e-02  -6.5380342e-02   1.0252384e-01   6.1554149e-02  -3.4264096e-02   1.3637761e-01  -2.2365950e-02   1.0854287e-01   5.8784273e-02   5.0085086e-02   6.3324626e-02   1.4729286e-02  -1.0879124e-01  -4.9666311e-02  -4.7766585e-02   5.6555820e-02   5.3404605e-02   2.1047374e-02  -1.7792799e-02  -4.3796621e-02  -4.4777159e-02
   4.3424878e-02  -9.1611704e-02  -6.2797996e-02  -6.6426489e-03  -9.5967615e-03   2.1185786e-02   2.9014022e-02  -6.7100618e-03  -8.6730407e-03   7.4441162e-02  -1.5684399e-02   4.7992276e-02   4.3557764e-02   1.8702138e-02   2.2442815e-02  -8.9494246e-02   4.9514004e-02   1.0196438e-01   3.7377317e-02   9.8098907e-02   2.1651317e-02   1.9384374e-02  -2.2514751e-02  -3.3143880e-02   9.2100335e-02  -4.4421907e-02   1.1031265e-02   2.3004002e-02   4.1752790e-02  -8.3717447e-02   4.3184585e-02   1.4009068e-04   0.0000000e+00   3.2019708e-01   1.3330835e-01  -1.1712023e-01  -2.2139779e-02  -1.0274996e-02  -1.5730445e-02   6.5212277e-03  -3.3742422e-02  -5.7162751e-02  -2.1632345e-02  -7.7954273e-02   2.8245522e-02  -6.6092443e-03  -9.7027075e-02   8.4472621e-02   3.9099186e-02  -3.0053851e-02  -3.3547791e-02  -3.2757705e-02  -7.0962879e-02  -3.5568470e-03  -5.8227987e-02  -6.9567103e-03   2.6047308e-02  -1.0703901e-01  -4.2779659e-02  -6.7644385e-02   3.2063610e-02  -3.5438201e-02  -3.3625680e-02   2.5466637e-02  -2.7689283e-02  -1.7893680e-01   2.2977152e-02  -4.5492255e-02   7.8277432e-04   8.6685747e-02  -7.9273991e-02  -7.0620842e-02  -1.2656383e-01  -9.3319069e-03   4.8967441e-02   1.1200332e-01   5.8768563e-02  -1.4863506e-01   2.4283322e-02   1.8637528e-02  -5.9547471e-02   4.2613969e-02   1.8569687e-01  -8.4824682e-02  -4.2282284e-02  -4.3751501e-02  -3.8679645e-02  -5.4924035e-02  -6.8602614e-03  -2.8803945e-02
   7.7781903e-02   5.4204292e-02  -2.1221423e-02  -3.2155091e-03  -6.5732436e-02  -1.5562966e-02  -6.6141743e-02   1.9254551e-02  -1.7209610e-02  -4.3895516e-02   1.0996017e-02   2.5748351e-02   1.5676504e-02   5.7935698e-02  -6.2128734e-02   3.5926756e-02   1.3803137e-02   5.7180059e-02   9.0114684e-02   1.1286926e-01  -1.0298142e-02   4.7793833e-03   4.4610470e-02  -4.4055464e-02   7.4056269e-02   2.6150357e-02   3.0587412e-02   3.9871952e-02  -9.4721214e-02   3.9489826e-02  -3.2025158e-02  -4.1461676e-02   3.2019708e-01   0.0000000e+00   1.2753384e-01   7.0177697e-02   4.6747036e-02  -1.1386587e-01   7.9495859e-02  -5.5301700e-02   1.1728075e-01   2.4447664e-02   1.6339487e-02  -5.5117963e-02  -2.1161344e-02   2.9689074e-02  -1.2956434e-01   1.2038427e-02   1.6767183e-02   4.3998928e-02  -4.3786516e-03   4.7438979e-02  -5.8208547e-02  -3.4722324e-02   5.2332286e-03  -2.2313102e-02   1.3418318e-02   4.8756781e-02  -7.7674816e-02   2.6997569e-02   9.9529206e-02   6.0594288e-02  -3.5347040e-02   8.5624317e-02   1.5082972e-02  -5.1517024e-02  -5.3245967e-02   1.7440975e-01  -2.2503677e-02   3.5700769e-02  -3.9445235e-02   1.4144603e-01  -2.2247337e-02   5.1500311e-02  -3.3626982e-02  -1.4846916e-01   4.4494328e-02   1.1044399e-01   4.4431520e-02   6.9826538e-02   4.8058420e-03   1.1929840e-01  -4.9582456e-02   1.3517004e-01   3.5969147e-02   1.2906334e-02  -1.7314224e-02  -3.1585243e-02  -2.3170397e-02   6.3558600e-03
  -9.7811573e-02  -6.6367892e-02   5.1407838e-02  -2.6112070e-02   2.6789583e-02  -9.6966275e-02  -1.7618948e-02  -9.1527462e-02  -4.6803250e-02  -1.3807744e-02   1.3182641e-01  -7.3646803e-02  -1.7714706e-02  -5.1926467e-02  -1.5660864e-02  -6.1525457e-02  -7.0543869e-02  -1.2630289e-01   5.6672461e-02   2.4291589e-02  -2.3591220e-02   2.0781550e-02   6.1809868e-02   2.3006406e-02  -3.1870661e-02   2.0421733e-01  -1.8853418e-02  -6.8563054e-02   5.1439157e-02  -6.4256624e-02   2.2045114e-03  -4.4110190e-02   1.3330835e-01   1.2753384e-01   0.0000000e+00   5.0466396e-01   2.1289193e-02  -1.1054188e-02   4.4550744e-02   6.0375337e-02  -1.3685150e-01   1.0114390e-01   1.1527350e-01  -2.9431232e-02   9.8720126e-02  -6.4693205e-02   8.8439273e-02  -1.3050255e-01  -4.4714481e-02  -5.7141471e-02  -4.7090307e-02  -3.2927047e-03   1.3603226e-02   7.8281498e-02   1.2800272e-02   2.3306131e-02  -1.0399453e-01  -8.8874096e-02  -7.9511882e-02  -1.1263820e-01  -2.7262537e-02   6.6507374e-02   2.1364852e-02   3.9256721e-02   1.0330040e-03   4.4710592e-02   2.0202897e-01   9.9738078e-03  -9.3805811e-02  -8.3229418e-02  -5.1951445e-02   2.5799362e-03   9.7289548e-02  -2.8854639e-03  -2.8496184e-02   1.1895018e-02   2.0155175e-01  -1.3993945e-01  -1.5442712e-03   6.3404724e-03  -4.9930218e-02   9.0642145e-02  -1.9354142e-02  -1.3569145e-01  -4.7054691e-02  -8.2769482e-02   6.6079889e-02  -1.0379581e-01  -7.1696916e-03   5.8328333e-02
   2.7121333e-02   5.0877889e-03  -7.5944223e-03  -2.5955315e-02  -2.2397409e-02  -7.3091610e-03   3.8313494e-03   1.4475191e-02   6.0596878e-02  -8.1152731e-02   2.3554433e-02   2.8547563e-02  -1.6703993e-02   4.1728902e-02   2.7507018e-02  -8.1544669e-02   6.3995136e-02   5.4747051e-02   4.3653192e-03   2.9450237e-02  -1.1198582e-01   2.3517021e-01  -6.9488622e-02  -7.6911501e-02   6.0004187e-03  -2.0698707e-01   9.8361758e-03  -6.9736383e-02  -8.9753528e-03  -1.6083234e-02   5.6344633e-03  -5.3711024e-02  -1.1712023e-01   7.0177697e-02   5.0466396e-01   0.0000000e+00  -1.6893835e-01  -5.8851864e-02  -1.2041537e-02   2.4660391e-02   2.1122276e-03  -1.3159196e-02  -1.4935083e-01   5.7989421e-02  -2.9899160e-04   3.7155273e-02  -1.2101008e-01   1.1874680e-02  -4.3749223e-02   4.1264258e-03  -4.1699340e-02  -3.5562157e-02  -1.1121258e-02  -9.1390241e-02  -1.4896871e-02  -1.0737406e-01   7.7507697e-03  -3.7061074e-02  -8.0325393e-02  -2.6669623e-02  -3.3250216e-02  -1.5978846e-01  -1.5813193e-02  -1.4791668e-02  -4.4368661e-02  -5.7719658e-02  -5.5845244e-02   1.9026852e-01  -8.1075542e-02   7.4551716e-03  -1.1513605e-02   9.2647783e-02   8.3213926e-03  -4.1850267e-02  -5.0013756e-02  -1.5467888e-01  -3.6202806e-01   1.4244110e-01   1.1626711e-01  -9.7994079e-02  -6.4587181e-02   2.9949676e-02  -5.1708123e-02   4.0259540e-03  -5.5904570e-02  -1.2313436e-02  -1.4085817e-02  -9.5425262e-03  -6.7704909e-04   6.8481359e-03
  -1.6373170e-02   3.0006900e-02   3.5148029e-02  -7.0972356e-02  -1.8236865e-02   2.2384245e-02   1.4598484e-02  -2.6836424e-02   9.0082885e-02  -7.9550538e-02  -4.0452669e-02  -6.4386422e-03  -5.8985067e-02   2.8034687e-02  -9.4035355e-04  -4.2788398e-02   5.0616542e-02   5.1561644e-02   3.1056095e-02   1.5452067e-05  -9.3244666e-02   5.0502417e-02   1.0049505e-02  -3.9037605e-02  -4.2938389e-02  -5.0391167e-02  -5.9867750e-02   5.1465093e-02   7.0760787e-02  -2.7499611e-02  -5.7283139e-02  -1.6667648e-01  -2.2139779e-02   4.6747036e-02   2.1289193e-02  -1.6893835e-01   0.0000000e+00   1.2500122e-01   1.0528634e-01   1.0352297e-01   1.5776219e-01   1.7727881e-01  -6.3000067e-02  -3.0160369e-02  -6.1549002e-02   1.0254776e-01   4.7322488e-02  -1.0695812e-01   2.9231277e-02  -5.5599179e-02   4.0039128e-02  -7.9392140e-03   4.3435732e-02  -3.5962981e-02  -1.0945633e-01   8.7124130e-02   3.3487310e-02  -1.3899986e-01  -9.0824513e-02  -4.4007514e-02  -5.4392236e-02   1.1547441e-02  -5.5427691e-02  -5.0312891e-02   6.5780646e-02   2.6190537e-02  -2.3806770e-02  -5.5800237e-02   3.7156690e-02  -5.2576452e-02   7.9281420e-02   5.5017216e-02   2.0277180e-02  -1.7781830e-01   2.6662854e-02  -1.3777250e-01   3.0086031e-02  -2.9952420e-02   1.5245831e-01  -1.4050434e-01  -4.7680833e-02  -2.5706884e-03   2.6646431e-02  -2.6392757e-02  -6.6980325e-02   1.1347014e-01  -1.2301313e-01  -6.2196567e-03   2.0712687e-02  -1.7785794e-02
   1.8337498e-02   6.5347955e-03  -1.5544099e-02   1.3519995e-03  -4.7984601e-02  -5.2294553e-02   3.8209668e-02   5.0762857e-02  -6.3852950e-02  -6.9962978e-02   4.3352956e-02  -4.4604395e-02   2.2843502e-02  -2.2007321e-02   6.4732729e-02  -1.9092559e-03  -1.5681717e-01   5.6870511e-02   8.7243114e-03  -2.3212811e-02  -1.1777580e-01   8.5105161e-02  -1.1884017e-02  -3.1033446e-02   6.6732113e-02  -5.1723644e-02   2.6789331e-02   7.6164993e-02  -1.9118862e-02   6.9137582e-02  -3.1315660e-02   8.5258128e-02  -1.0274996e-02  -1.1386587e-01  -1.1054188e-02  -5.8851864e-02   1.2500122e-01   0.0000000e+00  -2.5690750e-02   3.5709014e-01   4.2414959e-02   5.0678325e-02   1.6995639e-02  -1.0376550e-01  -3.8030340e-02   3.7330921e-02   8.1776238e-03  -7.8192486e-02  -2.3145058e-02   6.7927326e-02  -4.2364662e-02  -1.7156713e-03  -1.1831906e-02  -2.3839760e-02   5.2253142e-02   3.2837865e-02  -3.9811503e-02   1.7600767e-02  -3.5193622e-02   9.3308810e-02  -9.2866278e-02  -1.1802852e-01   2.5536731e-03  -2.8135396e-02   7.6328205e-02   2.5216476e-02   2.1324173e-02  -1.2412809e-03   3.2360564e-02  -4.5116791e-02  -1.3588629e-02   5.5262638e-03  -1.0566966e-01   1.0525365e-01  -2.2583707e-01   9.0265455e-03   3.4114775e-02  -1.4608270e-01  -6.5440113e-03   2.3600932e-01   3.0680232e-03  -4.8265640e-02  -6.6196693e-02  -4.2692762e-02   3.5659057e-02  -1.6224380e-02   5.1375787e-02  -3.1896081e-02  -4.2346595e-02   1.3761826e-02
  -3.5363440e-02   7.2031296e-02  -2.7320287e-03  -1.3408891e-02   1.1740496e-02   7.3185010e-02   5.0024099e-02  -4.2607796e-02   2.2137050e-02   6.3396884e-02  -5.3404333e-02  -2.2007905e-02   6.2825849e-02  -6.4902391e-02  -6.1073248e-02   6.1460411e-03  -2.6494476e-02   1.7243468e-02   1.0811678e-02  -5.3613978e-03   1.2967404e-02  -1.0850179e-01  -2.3207990e-02   1.9372833e-02  -9.9015622e-02  -2.4591779e-02  -6.0058786e-02  -5.5409266e-02   5.9131076e-02  -7.9548304e-03   1.6198940e-02   9.0597492e-02  -1.5730445e-02   7.9495859e-02   4.4550744e-02  -1.2041537e-02   1.0528634e-01  -2.5690750e-02   0.0000000e+00   1.6843841e-01   2.1163336e-01  -1.3044244e-01  -9.1472410e-02   7.6926156e-03  -3.6578405e-02   1.0685598e-01  -9.7024605e-03   5.6285252e-02  -7.2317075e-02   5.7673492e-02  -2.8863185e-02   2.7904839e-02  -1.6995936e-02  -5.3504213e-03   1.4028781e-01   1.0817997e-01  -1.5829961e-02  -1.0223358e-02  -3.6136568e-02  -2.0337741e-02   8.4983118e-02  -3.4409612e-02   2.7374405e-02  -8.6254146e-02   7.0892598e-03  -7.9797397e-02  -8.0109452e-04   3.1093397e-02  -1.1645613e-01   2.6243382e-02  -1.3158758e-02   7.0811867e-02   2.0042367e-02  -5.3280902e-02   8.9374445e-02  -5.7283285e-02   7.7514846e-02  -2.1788859e-01   8.9067790e-02  -6.6179446e-02   1.1460976e-01   1.9468630e-02  -2.9085872e-02   5.4976639e-02  -6.5235132e-02  -8.6543138e-02   8.4032868e-02   8.2054197e-02  -3.8336867e-02  -3.7415493e-02
   1.3571283e-02   4.5868769e-02  -1.3253825e-02  -2.0931589e-02   8.2758358e-02   5.9971140e-02  -1.0007253e-02   4.1039320e-02   1.2062455e-02  -7.4003574e-03   1.1537117e-01   5.9558885e-02   3.4263833e-02   5.0544071e-04   4.8804456e-02  -8.3443225e-02  -6.4725777e-03   7.8594401e-03  -9.1682549e-02  -1.0733124e-01  -8.5506946e-02  -9.0813871e-03   2.0156389e-02   7.2780750e-02  -5.0945624e-02   3.5262380e-02   3.0260008e-02   3.0582091e-02  -1.0959262e-01   9.3290119e-02   7.0611227e-02   9.4550778e-02   6.5212277e-03  -5.5301700e-02   6.0375337e-02   2.4660391e-02   1.0352297e-01   3.5709014e-01   1.6843841e-01   0.0000000e+00  -8.9178619e-02   6.9402123e-03  -2.5831683e-02  -1.8281125e-02   3.5362061e-02  -1.7949888e-02  -1.0502150e-01  -2.9794398e-02  -3.3298374e-02  -8.6246909e-02  -3.5350723e-02   4.7316912e-02   3.7443741e-03  -8.5014091e-02   1.2731505e-01   1.6294233e-01  -7.4577072e-02  -5.8272540e-02   3.6274011e-02  -1.1007399e-01  -1.7714969e-03   3.5809712e-02  -8.3673339e-03   7.1565348e-03  -2.9294371e-02  -1.5097564e-02   6.3633051e-02   5.5307891e-03  -1.2654505e-02   2.9319891e-02  -5.0256998e-02  -1.1904984e-02  -1.4615412e-01  -7.6219576e-02  -1.2306049e-02  -4.3503260e-02  -2.4538537e-01   1.5560407e-01  -1.2477832e-01   1.5814520e-01  -1.9492219e-02   6.3004785e-02   6.1955891e-02   6.0252432e-02  -5.2039499e-02   1.7598143e-02  -5.4759801e-02   6.8972366e-03  -2.2905578e-02  -5.1060594e-02
   2.0739312e-02   6.7852829e-02   2.7317082e-02   4.7965094e-03  -2.8734733e-02   2.5028220e-03   3.9939886e-02  -2.5151391e-02   1.2575433e-02  -9.0486507e-02   1.2274191e-02  -1.5555827e-02   4.2471681e-02   4.8133893e-03  -1.0783993e-02   6.7009927e-03  -2.4728457e-01   5.8492423e-02   1.0383275e-02  -1.2293341e-03   1.1202885e-01   1.6136429e-01  -4.1448467e-02  -7.7451497e-02   1.7778204e-01   1.8354963e-01   3.5677105e-02  -5.1032995e-02   6.4945940e-02   3.6809930e-02   6.5990746e-02  -4.0105704e-02  -3.3742422e-02   1.1728075e-01  -1.3685150e-01   2.1122276e-03   1.5776219e-01   4.2414959e-02   2.1163336e-01  -8.9178619e-02   0.0000000e+00   1.2675593e-01   6.6815895e-02  -3.2384047e-02   1.2251511e-01  -8.8501780e-02  -8.7685216e-02   3.3961092e-02   1.3700867e-01  -1.7319888e-01  -3.0012328e-02  -1.0522583e-01  -8.1046982e-02   7.0307217e-02   7.4619035e-03   2.3132815e-02   4.8022531e-02  -5.3852466e-02   2.3964917e-02  -8.2424824e-02  -5.2604019e-02   7.3941682e-03   5.5678305e-02   1.0690625e-01   3.7837817e-02   3.0288367e-02   1.2109666e-02   2.3454212e-02   1.5706908e-02  -9.8470981e-02   6.3710245e-02   4.3161627e-02   1.6043682e-01   8.9073361e-02   1.0557456e-01   1.1552839e-01  -2.0497504e-01   1.1097122e-01  -1.5549462e-02  -5.9372490e-02   1.0890026e-01   2.9176717e-02   7.4132972e-02  -2.2932693e-02   9.1600378e-02  -2.7106134e-02   1.2111368e-01  -8.2551467e-02  -3.7765698e-02  -2.2027701e-02
  -3.0203074e-02  -1.8832874e-01  -3.0285042e-02  -2.6094560e-02   2.8449650e-02  -7.3088713e-02  -1.5423909e-02  -9.8191572e-03  -9.7608680e-02  -1.3603475e-01  -1.5800728e-03  -1.2745349e-02   6.9250005e-02  -6.5603327e-02   1.1579844e-01   1.7664428e-01   6.2359670e-02   6.4497260e-02  -2.8505123e-03   6.8694867e-02   9.1765974e-02  -1.8539870e-02  -3.9065567e-02  -4.5921939e-02   1.6966854e-01  -1.4736270e-01   4.5721502e-02  -3.6673030e-02   6.4899280e-02  -1.3515771e-02  -5.6536450e-04  -9.7603426e-03  -5.7162751e-02   2.4447664e-02   1.0114390e-01  -1.3159196e-02   1.7727881e-01   5.0678325e-02  -1.3044244e-01   6.9402123e-03   1.2675593e-01   0.0000000e+00  -8.5269450e-02   1.4929097e-01  -3.9046104e-02   3.0733111e-02  -5.9287573e-03   7.0496397e-02  -2.5360387e-02  -2.2116725e-02   4.3107974e-02   6.2787592e-02   9.4308134e-02  -8.7875149e-02   2.2757273e-01   7.9000881e-02  -3.8876044e-02   4.6483863e-02  -7.1244959e-02  -9.0938876e-04  -2.4217081e-02  -2.5071319e-02  -1.2948854e-01  -4.8233469e-02   2.5641536e-02   1.2530524e-01  -3.9703857e-02  -5.3334006e-02   4.9293013e-02   9.1199830e-02  -9.2149705e-03  -1.9356253e-01   1.2615712e-03   2.2366717e-01  -2.9464590e-02   1.3075414e-01  -2.0687664e-02   1.7860416e-01   6.2218897e-02  -1.3471973e-01  -5.7768162e-03  -1.7705364e-02   1.2103187e-02  -2.7401466e-02   2.0186795e-02   7.6706991e-02  -2.6103154e-01   1.1970804e-01   1.2183459e-01   8.8985542e-02
  -6.7034069e-02  -3.3525450e-02   6.7382495e-03   6.4549234e-02  -1.2140842e-02  -1.2315973e-02  -1.0097001e-02  -2.7524328e-02   2.3380266e-02  -9.7415764e-02   1.5272894e-03   2.2987222e-03  -4.5096595e-03   3.2185961e-02   5.9651115e-02   1.0802008e-01  -9.6316123e-02   4.5726572e-02   1.7609631e-02   3.2240571e-02  -1.0042766e-01   5.1021063e-02  -3.1728293e-02   2.9294967e-02   9.4028934e-03  -5.0524515e-02   5.3261318e-03  -1.9258391e-03   2.9069284e-02  -3.0034614e-02  -3.4563951e-02  -1.4499561e-02  -2.1632345e-02   1.6339487e-02   1.1527350e-01  -1.4935083e-01  -6.3000067e-02   1.6995639e-02  -9.1472410e-02  -2.5831683e-02   6.6815895e-02  -8.5269450e-02   0.0000000e+00   2.2016169e-01   2.5266378e-01   7.4516506e-04   3.4815125e-01   9.8468790e-03  -1.0252977e-01   9.3242597e-02   4.0128663e-02  -1.5132528e-02  -8.5354332e-02  -5.1679869e-02   7.6511704e-02   6.8188365e-03  -1.0341072e-01   3.2094997e-02   6.1201456e-02  -1.9279815e-03   1.1389463e-01  -5.9321165e-02   2.3909236e-03   2.6124870e-02  -8.7007222e-02  -7.5303188e-02  -2.0884074e-02  -5.3662375e-02   1.6108767e-02   7.8109094e-02   1.3615100e-02  -5.0377523e-03   1.3583939e-01  -2.6329429e-02   2.3987747e-03  -1.2682303e-01  -1.0187885e-01   1.8891958e-02   1.2310215e-01   5.5526549e-02  -6.3688390e-02  -4.6255490e-02  -1.0358177e-01   6.2452655e-02  -4.0927330e-02   3.9542339e-02  -1.2962394e-02  -1.1093547e-01  -3.9475983e-02  -1.4373713e-02
  -2.3008446e-03  -6.2185731e-02  -1.0986336e-02  -1.8820168e-02  -2.2556093e-02  -6.0056103e-02  -2.6003747e-02  -2.3037004e-02   6.2614398e-02  -2.8182471e-02   1.2809127e-02   3.1548119e-02   5.3505441e-02  -5.2288101e-02   4.9591199e-02   4.2253067e-02  -2.4044339e-02   4.7672522e-02  -3.3041336e-02  -3.1515592e-03  -5.4910710e-02  -3.3922663e-02  -1.4571511e-02   5.4819305e-02   1.0205116e-01   3.9389858e-02  -3.9054561e-02  -4.6484976e-02  -9.5574988e-03   3.4840607e-02  -1.1742157e-02   1.2822741e-02  -7.7954273e-02  -5.5117963e-02  -2.9431232e-02   5.7989421e-02  -3.0160369e-02  -1.0376550e-01   7.6926156e-03  -1.8281125e-02  -3.2384047e-02   1.4929097e-01   2.2016169e-01   0.0000000e+00   1.3573773e-02   2.0759472e-01  -2.5126729e-02   4.0673909e-01  -6.2341731e-02   5.3452841e-02  -1.8938560e-02   9.1756677e-02   5.7991768e-02  -8.7463848e-02  -8.7109426e-02   1.7941710e-02   4.8603305e-02  -1.8276441e-02  -6.9224414e-03  -3.6659257e-02  -3.4394852e-02  -5.5410282e-02   3.5968076e-02   4.2807846e-02  -1.3469536e-02   6.8247608e-02  -1.1715042e-02   1.5322251e-02   4.5616933e-03   2.3488497e-02  -3.1499153e-04   7.3372000e-02  -3.2822763e-02  -8.3713136e-02  -1.8337438e-02   6.9603973e-02  -2.8978086e-02  -3.7324248e-02  -7.4398900e-02   1.6553884e-02   5.2610201e-03   4.3911276e-03   4.9151529e-02   6.1117261e-02  -3.4667462e-02   1.5233805e-02   8.3626789e-02  -5.5661589e-02  -6.3051821e-02  -5.9038439e-02
   5.5574935e-03   2.6254060e-02   2.2292570e-02   3.9822299e-02   2.1482353e-02   2.5217289e-02  -2.1692836e-02  -4.4432014e-02  -1.4661750e-02   6.5846616e-02  -3.4908914e-02  -1.6515560e-02  -2.7156244e-02  -3.3571469e-02  -9.8823816e-02  -3.9765051e-02   5.1379163e-02   4.7216275e-02  -1.0314981e-01  -5.5341999e-02  -1.0146460e-01  -7.0892042e-02   3.6486671e-02   4.1944282e-02  -1.6651909e-01   3.6836657e-02  -7.7056031e-03   3.8146520e-02  -2.0203700e-02  -1.6068423e-02  -9.0848185e-03  -3.9563336e-02   2.8245522e-02  -2.1161344e-02   9.8720126e-02  -2.9899160e-04  -6.1549002e-02  -3.8030340e-02  -3.6578405e-02   3.5362061e-02   1.2251511e-01  -3.9046104e-02   2.5266378e-01   1.3573773e-02   0.0000000e+00   3.1281969e-01   1.3402760e-01  -5.2223464e-02   3.3621617e-01   3.4246117e-02  -7.5906490e-02  -9.2238341e-02  -2.0489076e-02  -1.0580580e-01   1.9931894e-02  -1.3512653e-01  -3.8132290e-02  -3.5451021e-02  -1.4344175e-01  -6.1198944e-02  -3.1416724e-03   9.0061609e-03   1.2121318e-02   4.9084250e-02   9.3819652e-02   6.4618239e-02   1.0009439e-01   4.7506331e-02   6.2072260e-03  -7.9829566e-02  -7.2487259e-02   5.5926670e-03  -9.7731633e-02  -2.0741895e-02  -7.6093521e-02  -1.9608742e-02   4.4804731e-02   7.1786468e-02  -2.2107376e-02  -7.3886357e-02   6.3441229e-02   5.3365541e-02  -2.2095809e-02   4.8439950e-02   7.4869968e-02   2.5911110e-03   9.3989089e-03  -1.5792922e-03   2.3898130e-02  -4.6668244e-02
  -1.2790606e-02  -7.6902158e-02   1.3433878e-02   1.0389038e-02   5.3480289e-02   7.4244069e-02   2.4012860e-02   6.0039039e-02  -4.0452690e-02   7.6543599e-02  -1.5771561e-02  -7.8505752e-02   4.4978414e-02  -2.2743059e-02   3.5274422e-02  -7.4266917e-02  -1.4862839e-03  -2.0931495e-02   2.1138807e-02  -6.5008722e-02   1.2738704e-01  -2.8023225e-03  -3.0031964e-02  -5.9244709e-02  -6.0144807e-03  -4.9082797e-03   5.0585104e-02   1.8045864e-02  -5.5181581e-03   1.8390384e-02   3.5381240e-03  -2.3963814e-02  -6.6092443e-03   2.9689074e-02  -6.4693205e-02   3.7155273e-02   1.0254776e-01   3.7330921e-02   1.0685598e-01  -1.7949888e-02  -8.8501780e-02   3.0733111e-02   7.4516506e-04   2.0759472e-01   3.1281969e-01   0.0000000e+00  -5.0342391e-02   1.8368144e-01   1.0669108e-01   2.0613528e-01   1.4773623e-02   9.2751370e-02  -5.4639494e-02  -2.6776501e-02   4.2746340e-02  -2.9523944e-02  -1.4296367e-02  -6.2408719e-02  -1.1238661e-01   3.1357277e-02   1.8599016e-03  -3.6893221e-02   8.9804229e-03   5.0515666e-02   4.9956449e-03   1.2226791e-02  -7.3609006e-02   1.5656778e-01   6.4700480e-02   6.3112966e-02   4.5956117e-02  -3.2794532e-02  -3.3557942e-02   6.8724803e-02  -1.5309761e-03   5.2233719e-02  -3.7498209e-02  -3.0551101e-02  -2.6946924e-02   3.5715445e-02   3.4356701e-02   1.8871952e-02   4.1246396e-02   1.4504865e-02   2.4933608e-02  -6.8478094e-02  -4.7501971e-02  -1.1874542e-01  -4.0508348e-02   2.4216536e-04
   2.1104659e-02  -1.7379427e-02   2.8756550e-02  -5.1687877e-02   4.0541411e-02  -3.6630619e-02  -3.4104814e-02   9.0697092e-03   3.3540592e-02  -3.1610367e-02   4.4767886e-03  -5.6198315e-02   5.6976894e-02   6.1388412e-02   6.6524829e-03  -6.9780091e-03   1.3420366e-01  -1.7463983e-02   3.7716378e-02  -4.9283319e-02   3.0072098e-02   8.8974847e-02   1.3126758e-01  -2.9438087e-02   2.9604411e-02  -3.4680607e-02   2.3531752e-02  -4.4741008e-02   7.4261044e-03  -6.6931582e-02   8.5146831e-02   2.6781368e-02  -9.7027075e-02  -1.2956434e-01   8.8439273e-02  -1.2101008e-01   4.7322488e-02   8.1776238e-03  -9.7024605e-03  -1.0502150e-01  -8.7685216e-02  -5.9287573e-03   3.4815125e-01  -2.5126729e-02   1.3402760e-01  -5.0342391e-02   0.0000000e+00   2.7182282e-01   1.1700001e-01  -5.1678767e-02  -6.0728266e-03  -1.4843888e-01  -1.3639392e-01  -4.2509125e-02   1.2727089e-01   1.1909166e-01  -2.0320534e-02   1.4253790e-01   1.0051079e-01  -5.9286124e-02  -1.2608774e-01   2.4368402e-02  -4.8296826e-02   7.7367129e-03  -8.9396507e-02  -1.5533035e-01   2.3212363e-02  -6.6958431e-02   8.2064735e-02  -2.9510419e-02   2.1153682e-02   1.0120971e-01  -5.9349086e-02   5.5328655e-02  -1.0577223e-02  -1.1184369e-02   6.3200639e-03  -9.2773734e-02   1.2366370e-01  -7.7820754e-02   2.1488040e-02   8.3601068e-02   5.5929513e-02  -2.5970894e-02   5.6080849e-02   2.6223832e-03  -1.0384456e-01  -9.8198681e-02  -3.2668884e-02   4.9193751e-02
  -1.0048612e-02   8.9588098e-03  -9.8209774e-03  -5.1246228e-03  -4.0941485e-02   4.9255436e-02   3.6078412e-02   5.8001657e-03   2.6527554e-03  -1.3333161e-03   2.2382197e-02  -1.8707727e-02   2.5397954e-02  -1.1712913e-02   3.4155907e-02  -2.9104426e-02  -1.0426206e-01   3.8095578e-02  -2.9184015e-02   7.4857677e-02  -1.1168374e-01  -1.0748907e-01  -1.1513508e-02   1.1355134e-02   6.3261462e-02  -1.4098921e-03  -7.4614637e-02  -1.4781033e-02  -1.1237824e-03   4.6691127e-02   1.0183204e-02   5.1559663e-02   8.4472621e-02   1.2038427e-02  -1.3050255e-01   1.1874680e-02  -1.0695812e-01  -7.8192486e-02   5.6285252e-02  -2.9794398e-02   3.3961092e-02   7.0496397e-02   9.8468790e-03   4.0673909e-01  -5.2223464e-02   1.8368144e-01   2.7182282e-01   0.0000000e+00  -3.9523263e-02   1.0265489e-01   1.9768812e-02  -5.7928751e-02   7.8198108e-02   1.5786506e-01  -2.9724171e-02   1.3941106e-01   2.3909859e-02  -2.7963594e-02  -1.1467522e-01  -6.1200723e-04  -6.0655566e-02   3.1244342e-02  -9.3815107e-04   9.0553514e-03  -5.4448746e-02  -5.9358311e-03  -8.0387603e-03   2.7336095e-02  -7.0042369e-02  -8.7771483e-02  -1.4983128e-01  -5.3800502e-02  -2.3820576e-02  -9.8792807e-02   2.8313742e-02   6.5555937e-02  -1.2109558e-01  -4.7664187e-02  -8.9176857e-02   7.5969073e-02  -7.4929117e-02   4.7127142e-02  -4.9769061e-02   4.1640669e-02  -6.5523131e-02   1.9573017e-02  -3.4428056e-02   5.7887680e-02  -6.4742474e-02  -2.6472989e-02
   6.2447213e-03  -2.1612135e-02   1.3667617e-02  -2.4066885e-02   3.9144574e-02  -3.6233972e-04   9.6452667e-03  -2.8274119e-02  -4.5955789e-03  -1.9231670e-03   2.2408922e-02  -2.6212983e-02  -7.7201363e-02   1.2925297e-02  -3.3691650e-02   1.4927167e-02  -2.4230895e-02  -8.1099903e-02   1.4006168e-02   5.2872870e-02   5.6628611e-02   3.6311278e-02  -4.2387357e-02  -9.6495027e-03  -4.4380679e-02   2.7161261e-02   2.3216198e-02  -4.1433117e-02  -7.0194156e-02   3.7263965e-02  -3.4306003e-02   3.9801907e-02   3.9099186e-02   1.6767183e-02  -4.4714481e-02  -4.3749223e-02   2.9231277e-02  -2.3145058e-02  -7.2317075e-02  -3.3298374e-02   1.3700867e-01  -2.5360387e-02  -1.0252977e-01  -6.2341731e-02   3.3621617e-01   1.0669108e-01   1.1700001e-01  -3.9523263e-02   0.0000000e+00   1.1843953e-01   3.1018315e-01   2.7941240e-02  -4.1583998e-02  -4.1213844e-03   9.8232947e-02  -1.4037870e-02   3.5033157e-03  -3.8301474e-02   1.6501685e-01  -7.5893098e-02  -4.2912155e-02  -3.0982265e-02  -4.8279534e-02  -4.2387743e-02  -8.4762542e-02  -4.2006767e-02   1.4792951e-01   7.2718534e-03  -4.9583118e-02  -7.0984590e-03   5.5744463e-02  -5.2233422e-02   4.8627265e-03  -2.8307800e-02  -1.6453175e-02  -1.6395613e-01   2.1780052e-03   3.2125946e-02  -2.8599842e-02   8.3119545e-02   6.1119461e-02  -5.2548127e-02   7.1701513e-02  -8.8387238e-02  -6.3563750e-02  -6.8424824e-02  -1.8612521e-02   6.5383268e-02   2.9365942e-02  -5.8780907e-02
   4.5176427e-02  -3.1231848e-02   1.8907026e-02   4.7903898e-02  -2.6392125e-02   2.7857258e-02  -3.3314165e-02   4.8969491e-02  -3.1949223e-02  -1.0736737e-03  -1.0333488e-02  -1.0203760e-02  -3.6387601e-02   1.9495067e-02  -4.7985491e-02   2.8114771e-02  -2.4410645e-02  -1.7560705e-02   3.1754646e-02   6.1076934e-02   2.9563216e-02   4.7157009e-02   1.3648901e-02   7.3324367e-02   5.8210038e-03   8.7911792e-02   2.8390902e-02   3.1010959e-02  -5.9135267e-02   1.6349123e-02  -1.0266392e-02   2.9435175e-02  -3.0053851e-02   4.3998928e-02  -5.7141471e-02   4.1264258e-03  -5.5599179e-02   6.7927326e-02   5.7673492e-02  -8.6246909e-02  -1.7319888e-01  -2.2116725e-02   9.3242597e-02   5.3452841e-02   3.4246117e-02   2.0613528e-01  -5.1678767e-02   1.0265489e-01   1.1843953e-01   0.0000000e+00   9.8558996e-02   2.4520487e-01   8.8243634e-02  -1.6519332e-02  -1.3625697e-01  -4.0438109e-02  -3.0983245e-02  -3.2197064e-02   4.2696928e-02   1.2912610e-01   5.2841707e-02   7.7566553e-02   1.1917195e-02  -8.4234529e-02   2.9480360e-02  -7.9386787e-02  -8.4553892e-02  -7.6411717e-02  -6.3637628e-02  -1.7175479e-02   5.7140394e-03   8.9561505e-02  -5.1244714e-02  -4.2467379e-03  -9.5216576e-02   6.1540945e-02  -3.6883876e-02  -4.3978439e-02   9.1120736e-02   3.9305816e-05  -3.2872027e-02  -1.6918457e-02  -4.0126110e-02  -9.7471668e-02  -1.2435000e-02  -5.0754694e-02  -5.0326294e-03   6.2508853e-02  -9.0725018e-03   1.4053137e-02
  -1.2080613e-02  -3.5497389e-02   2.9583695e-03  -3.7446135e-02   3.6428114e-03   9.5218882e-02   1.6091013e-02  -1.1398664e-02   8.8509144e-02   1.7043955e-02   1.0637878e-01  -5.7430500e-02   6.6787252e-03  -2.9949493e-02  -2.6228618e-02  -1.4750199e-02  -4.4969981e-02  -3.4605204e-02  -2.4324652e-02  -2.7114591e-02  -5.7445107e-02   1.0747848e-02  -2.1612971e-02  -3.8152486e-02  -5.3855570e-02   3.6245968e-02   1.6949037e-02  -6.7716841e-03  -1.0314803e-03  -1.7325076e-02  -3.4352099e-02  -1.1093780e-01  -3.3547791e-02  -4.3786516e-03  -4.7090307e-02  -4.1699340e-02   4.0039128e-02  -4.2364662e-02  -2.8863185e-02  -3.5350723e-02  -3.0012328e-02   4.3107974e-02   4.0128663e-02  -1.8938560e-02  -7.5906490e-02   1.4773623e-02  -6.0728266e-03   1.9768812e-02   3.1018315e-01   9.8558996e-02   0.0000000e+00  -2.6670009e-03   2.7789138e-01  -5.0018412e-02   1.2974225e-01   6.8577857e-02   5.1691554e-02   2.3086210e-02   1.7007071e-01   8.6864888e-03   8.3572094e-02  -9.4347383e-02  -4.8950146e-02  -1.6568564e-02   3.1100692e-02  -6.2225778e-02  -4.2417595e-02  -1.8690845e-02  -5.4393157e-02   4.8228664e-02  -4.0511864e-02  -5.8438367e-02   3.8455020e-02   4.3942082e-02   6.8007426e-02  -6.0761816e-02   1.8213215e-02   1.5819185e-02  -3.5810727e-02  -6.6026915e-03  -5.1558198e-02   6.3259321e-03   4.3196399e-04   3.6240426e-02  -4.5472706e-02  -3.3229246e-02   7.9243658e-02   6.0252807e-03   2.4445945e-02   3.8400932e-02
   1.6595522e-02   6.0483504e-02   1.1037565e-02   2.5883532e-02  -2.1780015e-02  -5.8014651e-02   1.7656274e-02  -2.6892384e-02   7.4959270e-02  -3.9264680e-02   6.6554250e-04  -7.4824161e-02   3.5742526e-02  -1.2935111e-02  -4.9490658e-02  -1.7075494e-02   6.0321033e-02   3.1595662e-03  -4.1294915e-02  -2.4741930e-03   1.1390360e-02   1.2790014e-01   1.6904328e-02   1.2222797e-01  -2.1891558e-02   2.3639007e-02   4.1684084e-02   5.6686186e-03  -2.0078747e-02   1.1442805e-02  -2.8326661e-02   8.2545265e-02  -3.2757705e-02   4.7438979e-02  -3.2927047e-03  -3.5562157e-02  -7.9392140e-03  -1.7156713e-03   2.7904839e-02   4.7316912e-02  -1.0522583e-01   6.2787592e-02  -1.5132528e-02   9.1756677e-02  -9.2238341e-02   9.2751370e-02  -1.4843888e-01  -5.7928751e-02   2.7941240e-02   2.4520487e-01  -2.6670009e-03   0.0000000e+00   3.1104679e-02  -2.9440466e-02   1.9922187e-02   1.2796279e-01  -1.7769209e-02   5.0423523e-02  -2.2951506e-02  -4.9165811e-02   1.2667852e-02   5.7731101e-02   6.0366405e-03   4.2560700e-02   1.1657140e-01  -5.4641341e-02  -3.6003485e-02  -2.4891737e-02   3.2731792e-02  -5.7134435e-02   3.0795702e-02  -7.0822571e-02  -2.4951462e-02  -4.7697267e-02   5.9505529e-02   3.8680456e-02   3.6169891e-02  -1.1583358e-01  -6.9280317e-03   1.1472220e-02  -6.6445031e-02  -4.2788239e-02  -4.9654872e-02   1.5190109e-02   2.4878142e-02   7.5121813e-03   2.6978336e-02  -3.9288026e-02   1.1341952e-02   3.2445439e-02
   8.6193769e-02  -3.9369074e-02   1.7380082e-02   4.7106671e-02  -7.9924338e-03   3.9712024e-03  -3.4608631e-03   2.2429084e-02   2.0325137e-02  -3.8659554e-03   1.3307859e-02   5.3893139e-02   4.0723638e-02   6.8936463e-02   8.0465293e-03  -3.2425849e-03   2.0341983e-02   1.1962248e-02  -5.6423127e-02  -1.2237506e-01   8.0051936e-02  -9.1148163e-03  -2.9785253e-02   1.3843020e-02   1.3103943e-01  -6.4856324e-03  -4.9240216e-02   3.2640233e-02   7.7685604e-02  -7.4060528e-02  -2.1040808e-02  -7.7937845e-02  -7.0962879e-02  -5.8208547e-02   1.3603226e-02  -1.1121258e-02   4.3435732e-02  -1.1831906e-02  -1.6995936e-02   3.7443741e-03  -8.1046982e-02   9.4308134e-02  -8.5354332e-02   5.7991768e-02  -2.0489076e-02  -5.4639494e-02  -1.3639392e-01   7.8198108e-02  -4.1583998e-02   8.8243634e-02   2.7789138e-01   3.1104679e-02   0.0000000e+00   3.6148038e-01   1.6654267e-01  -7.7597437e-03   1.3803662e-04  -4.3712570e-02  -1.9284248e-02   7.8033678e-03  -5.4830195e-02   3.2269017e-02  -1.7587217e-02  -1.3226644e-01   1.5738768e-01  -8.8305966e-02   4.7651867e-02   3.4731129e-02   2.7113005e-02   3.2937274e-03   4.2743625e-03   6.0502614e-04   4.0171720e-02   1.2623492e-02   2.4260146e-02   7.2176387e-02  -1.5976538e-02   8.6675491e-02   6.2510295e-02  -2.1205047e-02  -1.1185294e-02   5.7997367e-02  -1.0910378e-03  -2.3538148e-02   1.5574413e-01  -2.9193721e-03  -9.3479096e-03  -1.4295936e-01   4.3497490e-02   7.5913608e-03
  -8.1290411e-02  -1.8014334e-02   1.4148169e-02  -2.6618758e-02   2.0561508e-02   1.9566479e-02   8.5464084e-03  -8.4563927e-02  -8.7242642e-02  -1.1033982e-01  -6.6401443e-02   4.5283914e-02   4.4429322e-02  -2.9654250e-03  -3.9126379e-02  -1.3472922e-02  -5.7317129e-02   6.7348392e-02   3.1487531e-02   9.7932981e-03  -8.3232254e-03  -7.7528326e-02   8.0074554e-02  -1.1826032e-02  -6.2125756e-02   1.8139818e-02   3.4433619e-02  -1.9659419e-02  -1.3994272e-01  -6.6208333e-02  -8.6290400e-02  -3.4714758e-02  -3.5568470e-03  -3.4722324e-02   7.8281498e-02  -9.1390241e-02  -3.5962981e-02  -2.3839760e-02  -5.3504213e-03  -8.5014091e-02   7.0307217e-02  -8.7875149e-02  -5.1679869e-02  -8.7463848e-02  -1.0580580e-01  -2.6776501e-02  -4.2509125e-02   1.5786506e-01  -4.1213844e-03  -1.6519332e-02  -5.0018412e-02  -2.9440466e-02   3.6148038e-01   0.0000000e+00   1.2133134e-02   1.0974531e-01   1.2998236e-02  -1.6862021e-02  -1.2625206e-01  -6.9635501e-02  -5.0571535e-02   9.1060751e-02   2.4394040e-02   1.1270054e-01  -7.7327598e-02  -8.8351098e-02  -7.5196694e-02  -1.1511690e-03   1.2318571e-02   4.8805676e-02   1.8456451e-02  -1.1913081e-02  -2.5185803e-02   3.6003313e-02  -1.6172722e-02  -8.5055891e-02  -4.1293548e-02   2.6062874e-02  -2.7767856e-02   4.7018667e-02  -4.4324516e-02   8.1459148e-03   1.0815326e-01  -9.2467486e-02   2.2369726e-01   9.7815020e-02  -5.8296955e-02  -5.4141523e-02   7.7823651e-02   3.1788313e-02
  -5.0650046e-02  -1.5343392e-02  -6.3825409e-02   7.8243364e-02   4.6406486e-02  -8.9111180e-02  -9.4892674e-02  -2.7736953e-02   5.5232172e-02  -1.0990144e-01  -2.9536638e-02   3.8318131e-02  -3.5250304e-02  -3.2946268e-02  -2.5469483e-02  -2.1552971e-02   1.2366721e-02   2.4667523e-02   4.1743360e-02   5.3082170e-02   6.4289492e-02  -3.8185276e-02  -5.4204885e-02   3.6797916e-02  -6.4520064e-02  -2.8474203e-02   7.6820066e-02  -2.9238071e-02  -7.8456174e-02  -3.0641823e-02  -2.3395323e-05   4.3198988e-02  -5.8227987e-02   5.2332286e-03   1.2800272e-02  -1.4896871e-02  -1.0945633e-01   5.2253142e-02   1.4028781e-01   1.2731505e-01   7.4619035e-03   2.2757273e-01   7.6511704e-02  -8.7109426e-02   1.9931894e-02   4.2746340e-02   1.2727089e-01  -2.9724171e-02   9.8232947e-02  -1.3625697e-01   1.2974225e-01   1.9922187e-02   1.6654267e-01   1.2133134e-02   0.0000000e+00   1.5147621e-01   6.3563241e-02  -2.3697268e-02   5.2405349e-02   4.5183340e-02   1.3797417e-01  -2.9521264e-02  -4.2407677e-02  -1.6697887e-02  -6.4686591e-02  -5.6189062e-02  -9.5721031e-02  -5.6715997e-02  -3.0733055e-02  -1.1099006e-01  -1.8446594e-03  -1.3775416e-02   8.5660519e-02  -6.3738094e-02  -3.0099652e-02   3.9301685e-02  -9.2509969e-02  -6.3905617e-02   2.6779930e-02  -8.2884250e-02   3.8879251e-02  -5.8520081e-02  -2.6610714e-02   5.4469775e-02   5.7313581e-02  -7.9189787e-03   1.0219423e-01  -5.1532928e-02  -1.4008186e-02   3.5332690e-03
   3.4548154e-02   5.0398470e-02   1.5071348e-02  -1.6504303e-02  -2.9327309e-02   1.3243364e-02   7.0376238e-04  -3.8853965e-02   9.9806184e-02  -8.3734648e-02  -6.3602914e-03   2.0902539e-02  -8.9587700e-02  -2.1537966e-02  -9.0408465e-02  -5.9730433e-02  -2.9530898e-02   1.8507910e-02  -6.3467248e-02   2.0634899e-02  -3.0344043e-02   6.8197307e-02  -2.7546686e-02  -1.6997914e-02  -4.3950060e-02   2.2579290e-02   6.5149209e-03  -2.5778568e-02  -2.0808071e-02   2.1707291e-02   2.8770049e-03  -4.5027140e-02  -6.9567103e-03  -2.2313102e-02   2.3306131e-02  -1.0737406e-01   8.7124130e-02   3.2837865e-02   1.0817997e-01   1.6294233e-01   2.3132815e-02   7.9000881e-02   6.8188365e-03   1.7941710e-02  -1.3512653e-01  -2.9523944e-02   1.1909166e-01   1.3941106e-01  -1.4037870e-02  -4.0438109e-02   6.8577857e-02   1.2796279e-01  -7.7597437e-03   1.0974531e-01   1.5147621e-01   0.0000000e+00  -6.2007572e-02  -1.0053069e-01  -5.7968545e-02  -3.3218053e-02   6.8553618e-02  -5.2522388e-02   1.2212658e-02   5.5097263e-02  -1.4318903e-02   5.2437709e-02  -3.2623577e-02   1.8432941e-03   2.2379559e-02  -6.0542115e-03  -1.2394827e-01   1.0443979e-02   3.8398500e-02  -3.7785797e-02   1.7897780e-02  -4.1080521e-02   1.3089570e-02  -1.0549706e-01  -1.3860386e-01   6.4234015e-02  -3.3685782e-02  -1.4451703e-02  -4.5587011e-02  -6.1386121e-02  -2.1776302e-02   7.3663889e-03   5.8434766e-02   2.5323732e-02  -2.2610863e-02   4.5169824e-02
   2.0979239e-01  -8.2206423e-03   1.8368054e-02  -1.4327746e-02   2.5605219e-02  -3.9020830e-02   3.6768400e-03  -4.4575967e-02  -6.2816193e-02  -8.3359549e-02   1.1408530e-02  -3.9406204e-02  -7.4204293e-02  -5.4526332e-02  -6.0123325e-02   1.1959562e-03   1.6648523e-01   1.3659619e-01   4.5409494e-02  -2.2236013e-02   6.5313179e-03   2.3460881e-02  -1.7279211e-02  -4.1405526e-02  -1.9053029e-02  -2.3296291e-02   2.1985471e-02  -8.7146917e-02  -5.8835377e-02  -3.2842806e-02   4.5875954e-03   4.6913051e-02   2.6047308e-02   1.3418318e-02  -1.0399453e-01   7.7507697e-03   3.3487310e-02  -3.9811503e-02  -1.5829961e-02  -7.4577072e-02   4.8022531e-02  -3.8876044e-02  -1.0341072e-01   4.8603305e-02  -3.8132290e-02  -1.4296367e-02  -2.0320534e-02   2.3909859e-02   3.5033157e-03  -3.0983245e-02   5.1691554e-02  -1.7769209e-02   1.3803662e-04   1.2998236e-02   6.3563241e-02  -6.2007572e-02   0.0000000e+00   1.2504089e-01   9.0090706e-02  -1.4735867e-01   1.4138715e-01  -8.1786680e-02   1.4390210e-02  -9.3155340e-03  -1.1108465e-02   2.4867453e-02  -4.2624999e-02  -1.7569220e-02   1.2369022e-01  -6.8261467e-02  -1.3087818e-01   1.9239140e-02   1.0547714e-02   1.2513766e-02  -1.1122447e-01   2.5307676e-02   3.2327551e-03  -5.4550261e-02   1.0229248e-01  -2.0027334e-03  -1.2798675e-01  -7.3784213e-02   3.0153902e-03   5.9626093e-02  -1.5521570e-02  -8.5415795e-04   8.7613750e-02  -4.2224058e-02  -1.8028374e-02  -9.0107778e-03
   2.8917959e-02   2.7735372e-01   1.3622616e-02  -2.2651889e-02  -3.0679507e-02   2.4798372e-02   6.8509363e-03  -5.0369198e-02  -1.8680168e-02  -4.7676081e-02   1.7822733e-02  -9.6627820e-02   1.3351222e-02  -4.1691477e-02   8.0288841e-03  -6.4647871e-03   9.3636562e-03   1.3340887e-01  -6.4713010e-02   2.5063562e-02   1.5109060e-02  -8.3134721e-03  -5.4737668e-02  -4.0429383e-02   4.8021960e-04  -3.8615902e-02   3.4887899e-02  -1.0066652e-02   5.4841545e-02  -4.9369422e-02  -6.1252462e-02  -2.0238264e-02  -1.0703901e-01   4.8756781e-02  -8.8874096e-02  -3.7061074e-02  -1.3899986e-01   1.7600767e-02  -1.0223358e-02  -5.8272540e-02  -5.3852466e-02   4.6483863e-02   3.2094997e-02  -1.8276441e-02  -3.5451021e-02  -6.2408719e-02   1.4253790e-01  -2.7963594e-02  -3.8301474e-02  -3.2197064e-02   2.3086210e-02   5.0423523e-02  -4.3712570e-02  -1.6862021e-02  -2.3697268e-02  -1.0053069e-01   1.2504089e-01   0.0000000e+00  -7.1787706e-03  -3.1744370e-02  -8.5580325e-02   1.0185637e-01  -7.3407612e-02   1.2308968e-01   6.5357737e-02  -2.1036302e-02   3.8237261e-02   9.1508662e-02  -1.2962761e-02   2.9214719e-02  -2.3144907e-02  -6.2926273e-02  -2.4998377e-02  -4.0399874e-02  -6.8226882e-02   6.4850182e-02   3.4920620e-02  -1.0261318e-02  -3.5465518e-02   5.8576797e-02  -4.4289391e-04  -1.2218989e-04  -3.2804971e-02   7.6230956e-03   3.6934297e-02  -1.4381336e-02   1.8230239e-02  -3.0580079e-02   5.3154121e-03  -2.4259379e-02
   7.3758076e-03  -4.2636432e-02   3.5617552e-02  -7.5185752e-03   3.6744380e-02  -3.6487432e-02  -1.8200350e-02  -1.7000948e-02   6.2185562e-02   1.3166458e-02  -2.3664379e-02  -3.0408395e-02  -3.4842058e-02  -3.5526145e-02  -3.4059725e-02  -3.0749586e-02  -5.9948237e-02  -1.2616572e-01   8.5392303e-02   6.2283949e-03  -6.3548241e-02   7.6079695e-02  -1.3496594e-02  -5.7551760e-02   5.7923659e-02  -8.5835559e-02  -2.4981140e-02  -5.9716714e-02  -3.8405388e-02  -5.1513772e-02  -1.2008379e-02  -1.0928265e-02  -4.2779659e-02  -7.7674816e-02  -7.9511882e-02  -8.0325393e-02  -9.0824513e-02  -3.5193622e-02  -3.6136568e-02   3.6274011e-02   2.3964917e-02  -7.1244959e-02   6.1201456e-02  -6.9224414e-03  -1.4344175e-01  -1.1238661e-01   1.0051079e-01  -1.1467522e-01   1.6501685e-01   4.2696928e-02   1.7007071e-01  -2.2951506e-02  -1.9284248e-02  -1.2625206e-01   5.2405349e-02  -5.7968545e-02   9.0090706e-02  -7.1787706e-03   0.0000000e+00   1.7884577e-01   1.4808052e-01  -1.1884115e-02   2.9325584e-02   6.9860459e-02   4.8504499e-02  -1.1156821e-01   9.3031892e-02  -4.2278583e-02  -9.3543543e-02   6.3594288e-03  -1.9092435e-01   8.2853168e-02  -1.7461105e-02   1.3678962e-02  -4.2925726e-02   4.9724614e-02  -4.7987498e-03  -9.2356127e-02   2.1316743e-02   3.6182125e-02   3.6108872e-03   6.5206534e-02   6.9068829e-02  -3.8649364e-02  -2.4100189e-02  -9.3281662e-03  -8.6930787e-02  -7.6401447e-02   7.3486766e-02   1.0240600e-02
  -3.2771235e-02  -3.0954171e-02  -8.3074533e-02   2.4530420e-02  -7.0312718e-02   1.7450214e-02  -1.1539732e-01  -3.0456070e-02   3.3223542e-02  -4.4841068e-02  -1.9700695e-02   4.9492909e-03   3.8717043e-02  -3.2522311e-02   1.4950899e-02  -3.1050580e-02  -1.1578351e-01  -3.8182289e-02   2.4006157e-02   5.0465040e-02   2.7295915e-02   5.4936869e-02  -1.1294019e-01   1.6774181e-02  -4.7048169e-02  -3.7966085e-02  -3.9348688e-02   7.3688846e-02   3.1144096e-02  -1.0907007e-02  -3.0922730e-02   4.2816081e-02  -6.7644385e-02   2.6997569e-02  -1.1263820e-01  -2.6669623e-02  -4.4007514e-02   9.3308810e-02  -2.0337741e-02  -1.1007399e-01  -8.2424824e-02  -9.0938876e-04  -1.9279815e-03  -3.6659257e-02  -6.1198944e-02   3.1357277e-02  -5.9286124e-02  -6.1200723e-04  -7.5893098e-02   1.2912610e-01   8.6864888e-03  -4.9165811e-02   7.8033678e-03  -6.9635501e-02   4.5183340e-02  -3.3218053e-02  -1.4735867e-01  -3.1744370e-02   1.7884577e-01   0.0000000e+00   4.5617470e-02   2.0791973e-01  -8.4845504e-03  -1.4098661e-02  -1.1607317e-01  -1.0857046e-02   4.1290705e-02   2.2761811e-01  -1.2724279e-01   4.8838016e-02  -6.4122509e-02   6.2961907e-02  -5.5558537e-02  -9.3003340e-03  -7.4225417e-02   4.9753639e-02   5.0138415e-03   1.9576073e-02   3.9094014e-02  -1.7711438e-02   3.1457150e-02  -1.0524615e-02  -7.4710048e-02  -2.9304438e-02   1.4485845e-02  -2.3839075e-02  -3.7921522e-02  -3.1801105e-02  -4.2804286e-02  -1.0387802e-02
   1.3993020e-01  -6.8596066e-02   2.5585797e-03   2.4531029e-02   1.9691914e-02   5.3763361e-02   5.3925651e-02  -4.5912265e-02   6.7173580e-02  -1.6274983e-03   7.5203076e-02  -1.4726851e-02   7.8804560e-02  -6.6150922e-03   5.0806116e-03   6.6991697e-03  -7.6470051e-02   6.8289702e-03   3.7557785e-02  -1.1062555e-01  -3.2991386e-02  -4.2408076e-02   1.5677069e-02  -4.4936811e-02   1.9961301e-02  -6.9590726e-02  -6.8483676e-02  -1.8503198e-02  -7.9026830e-02  -2.8120370e-03   5.6672705e-02  -2.4365970e-02   3.2063610e-02   9.9529206e-02  -2.7262537e-02  -3.3250216e-02  -5.4392236e-02  -9.2866278e-02   8.4983118e-02  -1.7714969e-03  -5.2604019e-02  -2.4217081e-02   1.1389463e-01  -3.4394852e-02  -3.1416724e-03   1.8599016e-03  -1.2608774e-01  -6.0655566e-02  -4.2912155e-02   5.2841707e-02   8.3572094e-02   1.2667852e-02  -5.4830195e-02  -5.0571535e-02   1.3797417e-01   6.8553618e-02   1.4138715e-01  -8.5580325e-02   1.4808052e-01   4.5617470e-02   0.0000000e+00   1.3702768e-01   9.8581065e-02   4.3291383e-02   1.6740687e-01   1.1082553e-01  -9.2400187e-02   7.1781554e-03   4.6351093e-02  -2.8516780e-02  -8.5620171e-03   3.1844569e-02  -2.5474066e-02   4.0463787e-02  -1.0867717e-02  -3.4232577e-02  -3.5441862e-02   3.2451503e-02   5.8357840e-02   1.3458149e-02  -4.9922108e-03   1.1175768e-02   5.1272861e-03  -4.2426320e-02  -3.9936916e-02  -6.1677996e-02   3.6027732e-02  -9.1847652e-02   3.1286862e-02   7.5066438e-02
  -6.3582318e-02   1.0701716e-01  -2.7313974e-02  -5.3311854e-03   4.1667125e-02   7.1135770e-03   3.9199272e-03   1.0242191e-02  -5.2221671e-02   6.7330289e-02  -3.4943010e-02   7.0528573e-02  -4.1751073e-02   1.3562771e-02   2.2948493e-02   2.2970255e-03  -8.0916898e-02   3.6476142e-02   3.0834631e-03   3.3041380e-02  -2.2470695e-02   1.5431791e-02  -7.5024048e-02   5.3534647e-03   3.5781718e-02  -6.3832158e-02  -2.5178204e-02  -3.7490270e-02  -1.2547649e-02  -1.2904647e-03   8.9092912e-02   8.9194789e-02  -3.5438201e-02   6.0594288e-02   6.6507374e-02  -1.5978846e-01   1.1547441e-02  -1.1802852e-01  -3.4409612e-02   3.5809712e-02   7.3941682e-03  -2.5071319e-02  -5.9321165e-02  -5.5410282e-02   9.0061609e-03  -3.6893221e-02   2.4368402e-02   3.1244342e-02  -3.0982265e-02   7.7566553e-02  -9.4347383e-02   5.7731101e-02   3.2269017e-02   9.1060751e-02  -2.9521264e-02  -5.2522388e-02  -8.1786680e-02   1.0185637e-01  -1.1884115e-02   2.0791973e-01   1.3702768e-01   0.0000000e+00  -4.5020093e-02   2.5085336e-01  -3.4244421e-02   2.1201275e-01  -7.0388989e-02  -5.8825115e-02  -3.9130091e-02  -7.7809900e-02   1.5977883e-02  -1.0176871e-01  -2.4182768e-02  -9.6505870e-02   8.1078725e-02  -3.1193797e-03  -1.5935848e-01  -6.9378260e-02   7.5343527e-03   6.9945276e-02  -8.4378847e-02  -3.0491870e-03   2.7533554e-02  -5.6064444e-02  -2.7752273e-02  -1.2674741e-01  -8.5333604e-03  -1.3129420e-01   4.9495023e-02   3.6835022e-02
   6.4116595e-02  -1.6067742e-01   2.5210039e-03  -7.8059701e-02   4.1805244e-02  -5.3607968e-02   1.7789612e-02  -4.2216511e-02  -6.7874117e-02   2.0307243e-02  -1.3401703e-02  -7.1596926e-03  -1.5809562e-02  -6.9461814e-02   2.4708942e-02   2.0010453e-02   1.3350258e-01   7.9428401e-02  -4.8221400e-03  -7.1831849e-03   7.3495708e-02   2.3216089e-03  -5.0790027e-02  -1.7856812e-02  -5.9651067e-02  -1.3679403e-01   3.4573243e-02   5.1309280e-02   9.9472605e-02   4.2126147e-03   1.8913618e-02   8.8252587e-03  -3.3625680e-02  -3.5347040e-02   2.1364852e-02  -1.5813193e-02  -5.5427691e-02   2.5536731e-03   2.7374405e-02  -8.3673339e-03   5.5678305e-02  -1.2948854e-01   2.3909236e-03   3.5968076e-02   1.2121318e-02   8.9804229e-03  -4.8296826e-02  -9.3815107e-04  -4.8279534e-02   1.1917195e-02  -4.8950146e-02   6.0366405e-03  -1.7587217e-02   2.4394040e-02  -4.2407677e-02   1.2212658e-02   1.4390210e-02  -7.3407612e-02   2.9325584e-02  -8.4845504e-03   9.8581065e-02  -4.5020093e-02   0.0000000e+00   2.2860197e-01   2.3957462e-01  -7.4702866e-02  -6.5386579e-02  -1.0147916e-01  -2.8939444e-02   3.6700035e-02  -2.8528775e-02  -4.9011497e-02   9.1512420e-02  -7.0318570e-02   4.2810775e-03  -1.0025371e-01  -1.7974788e-01   3.8422370e-02  -1.9778890e-01  -5.0757080e-02   2.9072965e-01  -2.5493904e-02  -5.3004783e-02  -1.9248560e-02   5.0133283e-02   1.8838005e-02   2.6344682e-02   2.6603197e-02   2.4153076e-02   9.8990183e-03
  -3.6880184e-02   4.3876052e-02  -3.3655290e-02  -4.7883209e-02   3.3306849e-02  -5.7078124e-02  -3.9430505e-02  -1.9220816e-02  -4.1576382e-03  -4.4273808e-02   8.0350964e-02  -1.9927130e-02   7.4698212e-04  -1.0231954e-02   2.0424450e-02  -2.8196860e-02   4.5113917e-02   1.4890566e-01  -2.7761986e-02  -2.6825014e-02  -4.9673545e-02   8.8094936e-02  -8.4306646e-02  -4.6163664e-02   7.9236362e-03  -5.5362198e-02   1.2084298e-02   2.0725481e-02   2.9706011e-02   2.1729731e-02  -2.8149579e-02   5.0217358e-03   2.5466637e-02   8.5624317e-02   3.9256721e-02  -1.4791668e-02  -5.0312891e-02  -2.8135396e-02  -8.6254146e-02   7.1565348e-03   1.0690625e-01  -4.8233469e-02   2.6124870e-02   4.2807846e-02   4.9084250e-02   5.0515666e-02   7.7367129e-03   9.0553514e-03  -4.2387743e-02  -8.4234529e-02  -1.6568564e-02   4.2560700e-02  -1.3226644e-01   1.1270054e-01  -1.6697887e-02   5.5097263e-02  -9.3155340e-03   1.2308968e-01   6.9860459e-02  -1.4098661e-02   4.3291383e-02   2.5085336e-01   2.2860197e-01   0.0000000e+00   5.1323612e-02  -2.4553348e-03  -9.5886627e-02  -6.9806628e-02  -8.0844034e-02   8.6330459e-02  -3.7388245e-02  -4.8015664e-03  -5.0783126e-02  -8.0709867e-02   7.4880161e-02   3.1815700e-02   2.3586760e-02   1.9346344e-02  -1.1208988e-01  -8.6964808e-02  -1.1184561e-03   9.6001575e-02   3.4390151e-03  -1.6091544e-02   4.6167454e-02   3.6586944e-02   3.8513856e-03  -8.5877296e-02   2.9255145e-02   3.4756982e-02
  -4.6232674e-02   2.9619075e-02   5.8762810e-02  -2.0816441e-02  -5.7880562e-02   5.6810277e-02   3.6973224e-03  -9.2201227e-03   1.1644836e-01  -3.0426491e-02  -6.7227734e-02  -5.8460742e-02   1.7898435e-02   1.0413924e-02   5.3094222e-02  -1.3390776e-02  -9.6143745e-03   3.1754133e-02   1.8934951e-03   2.0010458e-02  -2.9810081e-02  -3.0355093e-02   1.6959053e-01   9.6757292e-03  -5.0428129e-03   2.0171836e-02  -5.4349307e-02   1.9663990e-03  -1.9461604e-02  -1.6548964e-02   6.8364735e-03  -2.4420506e-02  -2.7689283e-02   1.5082972e-02   1.0330040e-03  -4.4368661e-02   6.5780646e-02   7.6328205e-02   7.0892598e-03  -2.9294371e-02   3.7837817e-02   2.5641536e-02  -8.7007222e-02  -1.3469536e-02   9.3819652e-02   4.9956449e-03  -8.9396507e-02  -5.4448746e-02  -8.4762542e-02   2.9480360e-02   3.1100692e-02   1.1657140e-01   1.5738768e-01  -7.7327598e-02  -6.4686591e-02  -1.4318903e-02  -1.1108465e-02   6.5357737e-02   4.8504499e-02  -1.1607317e-01   1.6740687e-01  -3.4244421e-02   2.3957462e-01   5.1323612e-02   0.0000000e+00   1.5631088e-01   2.8456159e-01   5.1080738e-02  -3.2288715e-02  -7.8133971e-02  -2.8972096e-02  -2.4178946e-02   4.2692804e-02   8.4239292e-03  -6.5748256e-02   5.6674290e-02  -1.9017459e-02   8.1896353e-03   9.0851037e-02  -3.4120302e-02  -1.0867715e-03  -5.9458306e-02   2.5396202e-02  -5.0963136e-03   1.1113313e-01   8.4533398e-02   1.0592125e-01   1.0177330e-01   5.3687804e-02   6.8347254e-02
  -2.5025538e-02  -3.1806857e-02   4.0039040e-02   1.0672530e-02   3.6307160e-02  -2.2138022e-02  -3.3740936e-03   1.2320531e-01   1.2227503e-02   5.2529408e-02  -3.7891846e-02   5.6686282e-02  -1.2894651e-01   1.5663367e-02  -7.0436945e-03  -3.0799499e-02  -1.1526669e-01  -1.7944864e-02   5.3034999e-02   6.2025899e-02   2.5961305e-03   3.2742621e-02  -4.1481577e-03   2.1539238e-02  -6.9065494e-02   6.9509335e-02   8.9456777e-03  -6.4278733e-02  -8.9350836e-02  -9.8902484e-02   4.1872551e-02   1.3361130e-01  -1.7893680e-01  -5.1517024e-02   4.4710592e-02  -5.7719658e-02   2.6190537e-02   2.5216476e-02  -7.9797397e-02  -1.5097564e-02   3.0288367e-02   1.2530524e-01  -7.5303188e-02   6.8247608e-02   6.4618239e-02   1.2226791e-02  -1.5533035e-01  -5.9358311e-03  -4.2006767e-02  -7.9386787e-02  -6.2225778e-02  -5.4641341e-02  -8.8305966e-02  -8.8351098e-02  -5.6189062e-02   5.2437709e-02   2.4867453e-02  -2.1036302e-02  -1.1156821e-01  -1.0857046e-02   1.1082553e-01   2.1201275e-01  -7.4702866e-02  -2.4553348e-03   1.5631088e-01   0.0000000e+00   4.8503596e-02   1.1301257e-01  -1.7610691e-02  -9.5289545e-02  -6.2945882e-02   3.9522669e-02   1.3623710e-01   1.3661010e-01  -5.6680203e-03  -1.4729924e-01  -8.6811667e-02  -2.0818501e-02   4.7857129e-02   1.2358494e-01   1.1262100e-03   2.6098516e-02   4.9595314e-02  -4.7889019e-02   7.2896781e-02   4.9164409e-02  -3.5463526e-02  -7.7014987e-02  -8.9903285e-02  -2.8445082e-02
  -6.7435207e-02  -6.0933671e-02  -3.4412635e-02   8.5395352e-03   6.5290990e-04   2.1019061e-02  -5.7183573e-02  -5.4311483e-03   3.0731263e-02  -3.6555069e-02  -7.2650285e-02  -4.8535992e-02  -5.0473344e-02  -2.5897324e-02   1.5417471e-04  -1.3504356e-02   6.2472146e-02   9.9777352e-02   1.4419529e-02   1.5303694e-02  -2.9681700e-02  -1.8557639e-01  -2.1491791e-02  -2.6417203e-02   3.7492221e-03  -4.2010363e-02  -2.1382049e-02   1.4833449e-02  -8.2977387e-02   5.0680211e-02   6.9754474e-03  -9.7933004e-03   2.2977152e-02  -5.3245967e-02   2.0202897e-01  -5.5845244e-02  -2.3806770e-02   2.1324173e-02  -8.0109452e-04   6.3633051e-02   1.2109666e-02  -3.9703857e-02  -2.0884074e-02  -1.1715042e-02   1.0009439e-01  -7.3609006e-02   2.3212363e-02  -8.0387603e-03   1.4792951e-01  -8.4553892e-02  -4.2417595e-02  -3.6003485e-02   4.7651867e-02  -7.5196694e-02  -9.5721031e-02  -3.2623577e-02  -4.2624999e-02   3.8237261e-02   9.3031892e-02   4.1290705e-02  -9.2400187e-02  -7.0388989e-02  -6.5386579e-02  -9.5886627e-02   2.8456159e-01   4.8503596e-02   0.0000000e+00   2.9912449e-01   7.8803169e-02   8.4237126e-02  -1.4089371e-02  -6.7293244e-02  -2.4333010e-02  -3.9954885e-02   1.7327319e-01   6.3897486e-02  -4.5363669e-02  -2.1270314e-01  -2.1113866e-01  -1.3187994e-02   1.4082513e-02  -7.8215602e-02  -3.8260533e-03  -5.7019255e-02   2.9893871e-02   2.0771447e-02  -7.1841847e-02   1.8120844e-02   2.5984227e-02  -4.5503914e-02
   1.7197514e-03  -5.7680652e-02  -1.8211872e-02  -2.0144749e-03  -1.1037826e-02  -2.9419609e-02  -3.3795907e-02  -8.0533108e-02   5.7302668e-02  -5.2699210e-02   3.5063421e-02   1.5606927e-02   4.6571048e-02  -6.4265538e-03  -3.2793791e-02  -2.1433769e-02  -5.4732184e-02  -2.4301119e-02  -7.0112160e-02  -1.4363321e-02   9.2730949e-02  -1.9566450e-02   4.8723829e-04  -2.6038846e-02   3.8907220e-02  -9.1572651e-03   5.7971279e-02   2.7459066e-02   1.5878075e-02  -6.0100691e-02  -3.6444120e-02  -3.0802171e-02  -4.5492255e-02   1.7440975e-01   9.9738078e-03   1.9026852e-01  -5.5800237e-02  -1.2412809e-03   3.1093397e-02   5.5307891e-03   2.3454212e-02  -5.3334006e-02  -5.3662375e-02   1.5322251e-02   4.7506331e-02   1.5656778e-01  -6.6958431e-02   2.7336095e-02   7.2718534e-03  -7.6411717e-02  -1.8690845e-02  -2.4891737e-02   3.4731129e-02  -1.1511690e-03  -5.6715997e-02   1.8432941e-03  -1.7569220e-02   9.1508662e-02  -4.2278583e-02   2.2761811e-01   7.1781554e-03  -5.8825115e-02  -1.0147916e-01  -6.9806628e-02   5.1080738e-02   1.1301257e-01   2.9912449e-01   0.0000000e+00  -2.4000410e-02   1.1765117e-01  -5.5727092e-02  -7.0804900e-02  -6.7752185e-02  -7.6057338e-02   2.8947132e-02   1.0282722e-01  -4.7342195e-02  -1.1126125e-02  -1.4294585e-02  -4.6395902e-02  -2.7275245e-02  -4.5855484e-02   3.3956989e-02  -1.9427013e-02  -2.8323524e-03   5.9705138e-02  -1.0235879e-02  -3.1766673e-02  -4.9789870e-02  -1.3903177e-02
   9.9321838e-02   5.0484976e-02  -1.2341274e-02  -2.6154841e-03   3.0885593e-02  -8.9583549e-03   1.6099090e-02  -1.5137550e-02  -5.3201759e-02  -2.3683383e-02  -6.3978944e-02  -4.3460814e-02  -2.6261740e-03   1.0816042e-03   4.8959857e-03  -7.6614779e-03  -1.1682120e-02  -2.5401465e-02   7.9589196e-02   6.6675776e-02  -4.8759996e-02   5.1396841e-02  -7.0097505e-02  -5.0109351e-02  -1.5689104e-01   5.5645102e-02   1.8627600e-02  -1.6014710e-02  -1.9742669e-03  -3.7743628e-03   8.6462305e-02  -2.9313089e-02   7.8277432e-04  -2.2503677e-02  -9.3805811e-02  -8.1075542e-02   3.7156690e-02   3.2360564e-02  -1.1645613e-01  -1.2654505e-02   1.5706908e-02   4.9293013e-02   1.6108767e-02   4.5616933e-03   6.2072260e-03   6.4700480e-02   8.2064735e-02  -7.0042369e-02  -4.9583118e-02  -6.3637628e-02  -5.4393157e-02   3.2731792e-02   2.7113005e-02   1.2318571e-02  -3.0733055e-02   2.2379559e-02   1.2369022e-01  -1.2962761e-02  -9.3543543e-02  -1.2724279e-01   4.6351093e-02  -3.9130091e-02  -2.8939444e-02  -8.0844034e-02  -3.2288715e-02  -1.7610691e-02   7.8803169e-02  -2.4000410e-02   0.0000000e+00   6.4420605e-01  -4.7455711e-02   4.3999995e-02  -1.1630461e-01  -6.2413438e-02  -1.4983644e-03   3.4813911e-02   2.4904894e-02   5.5066626e-02  -5.2514062e-02   8.6330819e-02   3.4679640e-02  -1.6104010e-02   2.5533483e-02  -1.8773571e-02   1.5479879e-02  -9.1384159e-02  -5.5923386e-03  -2.3414029e-02  -2.7202750e-02   3.1598527e-02
  -2.5627624e-02   7.3087376e-02  -2.3191171e-02   4.1116975e-02   1.1691121e-02   1.5839324e-02  -8.2571638e-02  -2.3342475e-02  -2.0481511e-02  -1.2064477e-02   2.9628282e-03   1.6585722e-02  -1.7632013e-02  -3.1204021e-02   2.5672827e-02  -4.6468948e-02  -1.1203391e-02  -8.4941372e-03  -3.8756515e-02   7.2043975e-02   2.5489806e-02  -1.7265940e-02  -1.9586247e-02   8.4089385e-02   7.7853191e-02   2.6726381e-03  -1.4691164e-02   1.3104879e-02  -8.4224576e-02  -6.3431947e-02  -3.2464207e-02   5.5289609e-02   8.6685747e-02   3.5700769e-02  -8.3229418e-02   7.4551716e-03  -5.2576452e-02  -4.5116791e-02   2.6243382e-02   2.9319891e-02  -9.8470981e-02   9.1199830e-02   7.8109094e-02   2.3488497e-02  -7.9829566e-02   6.3112966e-02  -2.9510419e-02  -8.7771483e-02  -7.0984590e-03  -1.7175479e-02   4.8228664e-02  -5.7134435e-02   3.2937274e-03   4.8805676e-02  -1.1099006e-01  -6.0542115e-03  -6.8261467e-02   2.9214719e-02   6.3594288e-03   4.8838016e-02  -2.8516780e-02  -7.7809900e-02   3.6700035e-02   8.6330459e-02  -7.8133971e-02  -9.5289545e-02   8.4237126e-02   1.1765117e-01   6.4420605e-01   0.0000000e+00   3.0538937e-02  -4.9240223e-02   1.5330589e-01  -7.0228196e-04  -1.0645834e-02  -6.3118157e-02  -3.0929830e-02  -6.0900318e-02  -3.2851183e-02   5.5156084e-02  -5.6651885e-02   7.5169970e-02   8.2472710e-03  -9.6679805e-02  -1.5101679e-02  -2.1965432e-02   4.2789731e-02   2.3212517e-02   4.1260492e-02   4.5293600e-02
  -6.2441215e-02  -8.1236034e-02   1.2076727e-02  -3.0189099e-02  -9.9246387e-03  -5.3685840e-02  -5.1835513e-03   2.5681137e-02   1.6912408e-02   9.6693401e-02  -5.4280212e-02   2.9393993e-02   1.6052259e-02  -1.5088724e-02   1.4251589e-02  -4.1105454e-02  -1.0233834e-02   4.3943077e-02  -2.4192714e-03  -3.8758989e-02   1.8899767e-01  -4.1249623e-02   4.3807563e-02   3.5426939e-03   6.4545212e-02  -1.0727758e-01   6.0419619e-02  -6.4958997e-02  -1.8313344e-01  -1.0364807e-01   1.7158065e-01  -6.5380342e-02  -7.9273991e-02  -3.9445235e-02  -5.1951445e-02  -1.1513605e-02   7.9281420e-02  -1.3588629e-02  -1.3158758e-02  -5.0256998e-02   6.3710245e-02  -9.2149705e-03   1.3615100e-02  -3.1499153e-04  -7.2487259e-02   4.5956117e-02   2.1153682e-02  -1.4983128e-01   5.5744463e-02   5.7140394e-03  -4.0511864e-02   3.0795702e-02   4.2743625e-03   1.8456451e-02  -1.8446594e-03  -1.2394827e-01  -1.3087818e-01  -2.3144907e-02  -1.9092435e-01  -6.4122509e-02  -8.5620171e-03   1.5977883e-02  -2.8528775e-02  -3.7388245e-02  -2.8972096e-02  -6.2945882e-02  -1.4089371e-02  -5.5727092e-02  -4.7455711e-02   3.0538937e-02   0.0000000e+00   4.1526318e-01   4.7733344e-02   6.0186076e-02   1.0930562e-01  -3.2228346e-02  -1.6022909e-02  -6.8919425e-02  -1.6970185e-02   2.9312351e-03   4.6858668e-02   2.6762721e-02  -6.6366136e-02  -2.7331653e-02  -4.7715287e-02   1.0116499e-02   8.4151741e-03  -7.7587972e-03  -1.4206826e-02   9.6512419e-03
   7.8293881e-02   1.3984289e-02  -1.8594441e-02   5.4800529e-02  -6.0946832e-02   2.6788990e-02  -1.1036116e-01   4.7967073e-02  -5.2373671e-02  -8.0637518e-02  -9.5048374e-02   1.2278496e-01  -8.9806315e-02   1.2493780e-02   1.7321847e-03  -1.6920658e-02  -1.4199277e-03   9.5629061e-03   3.2260804e-03  -1.0855873e-02  -1.4289658e-02   4.4600445e-02  -8.9477108e-02   1.8745935e-02  -3.9186810e-02   1.3724121e-01  -2.7897863e-02   3.2777191e-02  -6.0801111e-02   5.8696774e-02  -5.8409358e-02   1.0252384e-01  -7.0620842e-02   1.4144603e-01   2.5799362e-03   9.2647783e-02   5.5017216e-02   5.5262638e-03   7.0811867e-02  -1.1904984e-02   4.3161627e-02  -1.9356253e-01  -5.0377523e-03   7.3372000e-02   5.5926670e-03  -3.2794532e-02   1.0120971e-01  -5.3800502e-02  -5.2233422e-02   8.9561505e-02  -5.8438367e-02  -7.0822571e-02   6.0502614e-04  -1.1913081e-02  -1.3775416e-02   1.0443979e-02   1.9239140e-02  -6.2926273e-02   8.2853168e-02   6.2961907e-02   3.1844569e-02  -1.0176871e-01  -4.9011497e-02  -4.8015664e-03  -2.4178946e-02   3.9522669e-02  -6.7293244e-02  -7.0804900e-02   4.3999995e-02  -4.9240223e-02   4.1526318e-01   0.0000000e+00  -8.0084632e-02  -6.2524625e-02   7.0485776e-02   2.9703686e-01   9.1140008e-03   7.7134246e-02  -1.3410622e-01  -4.2108391e-02  -1.5616753e-01  -6.2549053e-02   1.3643584e-01  -6.9797485e-02   5.8543628e-02  -1.2432318e-02  -6.9041303e-04  -1.6300976e-02   5.9058923e-02  -3.6625919e-02
   5.1628342e-02  -1.9386521e-02   3.3026111e-02   2.3218538e-02  -9.1372162e-02   7.6400007e-02  -4.6300050e-02  -1.1862645e-02   6.7184341e-02   7.6086913e-02   1.2891872e-03  -2.9729156e-02  -7.3534441e-02   9.8657853e-03   1.2070517e-02   3.5510593e-02   6.0153530e-02   1.2436328e-02   4.7236122e-03   6.3220773e-02  -4.7525202e-02   1.1432247e-01   5.3290015e-02  -2.1978827e-02  -1.5769163e-01   2.2627099e-02  -4.2803888e-02  -5.0814996e-02   1.8930465e-01  -1.8477094e-02   6.6847463e-03   6.1554149e-02  -1.2656383e-01  -2.2247337e-02   9.7289548e-02   8.3213926e-03   2.0277180e-02  -1.0566966e-01   2.0042367e-02  -1.4615412e-01   1.6043682e-01   1.2615712e-03   1.3583939e-01  -3.2822763e-02  -9.7731633e-02  -3.3557942e-02  -5.9349086e-02  -2.3820576e-02   4.8627265e-03  -5.1244714e-02   3.8455020e-02  -2.4951462e-02   4.0171720e-02  -2.5185803e-02   8.5660519e-02   3.8398500e-02   1.0547714e-02  -2.4998377e-02  -1.7461105e-02  -5.5558537e-02  -2.5474066e-02  -2.4182768e-02   9.1512420e-02  -5.0783126e-02   4.2692804e-02   1.3623710e-01  -2.4333010e-02  -6.7752185e-02  -1.1630461e-01   1.5330589e-01   4.7733344e-02  -8.0084632e-02   0.0000000e+00   2.6737263e-01   2.1791170e-01  -2.4434971e-03   1.1964733e-01  -1.2454981e-02  -1.2847705e-01   1.5846871e-01  -4.6894825e-02  -1.0852893e-01  -2.0805288e-02  -3.1226461e-02  -2.1052943e-02   4.3886562e-03  -7.5895475e-02   2.0528490e-03  -3.4890080e-02  -8.0847900e-02
  -4.6581144e-04   8.6781917e-02   1.8077108e-02  -1.6489025e-02   4.7839233e-02   6.3324802e-02   3.8184079e-02   6.5123531e-02  -2.3142891e-02   4.3538886e-02  -1.9962130e-02  -4.3714293e-02   8.5784551e-02  -5.9584242e-02  -6.4309883e-02  -7.0452062e-02   1.4884623e-02  -1.1028396e-01   7.0775500e-02  -4.0990029e-02  -5.1795880e-02  -2.1181866e-01  -6.4786546e-03  -1.8076333e-02   1.0726348e-01  -7.9366843e-02  -2.0779876e-02   2.6218215e-02  -6.0734507e-02   2.3693208e-01  -7.5315917e-02  -3.4264096e-02  -9.3319069e-03   5.1500311e-02  -2.8854639e-03  -4.1850267e-02  -1.7781830e-01   1.0525365e-01  -5.3280902e-02  -7.6219576e-02   8.9073361e-02   2.2366717e-01  -2.6329429e-02  -8.3713136e-02  -2.0741895e-02   6.8724803e-02   5.5328655e-02  -9.8792807e-02  -2.8307800e-02  -4.2467379e-03   4.3942082e-02  -4.7697267e-02   1.2623492e-02   3.6003313e-02  -6.3738094e-02  -3.7785797e-02   1.2513766e-02  -4.0399874e-02   1.3678962e-02  -9.3003340e-03   4.0463787e-02  -9.6505870e-02  -7.0318570e-02  -8.0709867e-02   8.4239292e-03   1.3661010e-01  -3.9954885e-02  -7.6057338e-02  -6.2413438e-02  -7.0228196e-04   6.0186076e-02  -6.2524625e-02   2.6737263e-01   0.0000000e+00   1.9806134e-02   2.1403368e-01  -9.7051509e-02   5.7322392e-02  -7.5745164e-02   1.0885268e-01  -8.4103902e-03   1.8112659e-02  -6.7558496e-02   1.9936797e-02  -4.3071572e-02   5.5898217e-02   6.9332877e-02  -1.2850806e-01  -1.1948607e-01   5.8886935e-02
   4.7575113e-02  -1.0257662e-01   4.7601265e-04   9.8902285e-04   3.1490089e-03   6.1203755e-02   3.3935748e-02  -4.3783784e-02  -3.1596469e-02  -2.5061173e-02   2.5337136e-01  -1.8819325e-02   1.4336879e-03   2.4851733e-02   3.0883523e-03  -4.4722232e-02   1.0584108e-01  -3.1558308e-02  -1.4020979e-01  -1.2711093e-02  -1.2778620e-01   1.0817565e-01  -4.5313354e-02   1.3180398e-01  -1.5963151e-02  -1.0491271e-01  -9.6544280e-04   4.6037906e-02  -3.4195321e-02  -9.5244080e-02   4.9782352e-02   1.3637761e-01   4.8967441e-02  -3.3626982e-02  -2.8496184e-02  -5.0013756e-02   2.6662854e-02  -2.2583707e-01   8.9374445e-02  -1.2306049e-02   1.0557456e-01  -2.9464590e-02   2.3987747e-03  -1.8337438e-02  -7.6093521e-02  -1.5309761e-03  -1.0577223e-02   2.8313742e-02  -1.6453175e-02  -9.5216576e-02   6.8007426e-02   5.9505529e-02   2.4260146e-02  -1.6172722e-02  -3.0099652e-02   1.7897780e-02  -1.1122447e-01  -6.8226882e-02  -4.2925726e-02  -7.4225417e-02  -1.0867717e-02   8.1078725e-02   4.2810775e-03   7.4880161e-02  -6.5748256e-02  -5.6680203e-03   1.7327319e-01   2.8947132e-02  -1.4983644e-03  -1.0645834e-02   1.0930562e-01   7.0485776e-02   2.1791170e-01   1.9806134e-02   0.0000000e+00   1.1974121e-01   1.8224584e-01   1.2640028e-03   9.7663284e-02  -4.5734123e-03   5.6069974e-02  -3.1313135e-03  -5.5968903e-02   1.3053179e-01   8.7559461e-02  -7.2296477e-03  -7.4478759e-02   2.2655856e-03   3.5582470e-02   6.0127141e-02
   8.4181684e-03  -5.2908686e-02  -1.0691868e-02   3.3406056e-02  -7.3924653e-03  -8.9850773e-03  -6.5745100e-02  -2.7000001e-02   3.2797577e-02  -9.5408236e-02   1.3493272e-02  -2.1102836e-02   4.0887367e-02  -5.8657237e-02  -2.6333223e-02  -1.1837243e-01   8.3673909e-03  -1.9667098e-02   1.1075731e-01   6.2513146e-02  -1.0490327e-01   9.0014388e-02   1.2098323e-01  -5.8765601e-02  -1.9844390e-01   3.6386294e-02   1.1939226e-02   6.8474005e-02   9.5940261e-03  -5.6407705e-03   7.2712794e-02  -2.2365950e-02   1.1200332e-01  -1.4846916e-01   1.1895018e-02  -1.5467888e-01  -1.3777250e-01   9.0265455e-03  -5.7283285e-02  -4.3503260e-02   1.1552839e-01   1.3075414e-01  -1.2682303e-01   6.9603973e-02  -1.9608742e-02   5.2233719e-02  -1.1184369e-02   6.5555937e-02  -1.6395613e-01   6.1540945e-02  -6.0761816e-02   3.8680456e-02   7.2176387e-02  -8.5055891e-02   3.9301685e-02  -4.1080521e-02   2.5307676e-02   6.4850182e-02   4.9724614e-02   4.9753639e-02  -3.4232577e-02  -3.1193797e-03  -1.0025371e-01   3.1815700e-02   5.6674290e-02  -1.4729924e-01   6.3897486e-02   1.0282722e-01   3.4813911e-02  -6.3118157e-02  -3.2228346e-02   2.9703686e-01  -2.4434971e-03   2.1403368e-01   1.1974121e-01   0.0000000e+00  -1.6455707e-01   2.0202221e-01   7.1021379e-02  -2.5005416e-02  -5.3857383e-02   4.9915471e-02  -2.4120445e-02  -4.5534099e-02  -1.6273247e-01  -1.4828798e-02   8.1571800e-02   4.2452783e-02  -6.9135019e-02  -3.9949081e-02
  -1.0184761e-01  -7.1186455e-02  -1.1799680e-02  -9.9206352e-02   4.0712941e-03  -5.4633464e-02   3.1743403e-02   3.8300070e-04   5.2323777e-02  -5.2016728e-02  -7.7766106e-02   1.0087571e-01  -4.4433890e-03  -8.6636001e-03  -3.8657768e-03  -3.9880907e-02  -1.1564517e-01   2.0892641e-01   3.3474426e-02  -1.0996400e-01   1.4159644e-02   5.5350530e-02  -2.1310499e-02  -1.5881110e-02   8.7825591e-03  -1.0540639e-02  -8.3973158e-03  -4.0343270e-03   6.9446762e-02   4.0282738e-02  -9.2688720e-02   1.0854287e-01   5.8768563e-02   4.4494328e-02   2.0155175e-01  -3.6202806e-01   3.0086031e-02   3.4114775e-02   7.7514846e-02  -2.4538537e-01  -2.0497504e-01  -2.0687664e-02  -1.0187885e-01  -2.8978086e-02   4.4804731e-02  -3.7498209e-02   6.3200639e-03  -1.2109558e-01   2.1780052e-03  -3.6883876e-02   1.8213215e-02   3.6169891e-02  -1.5976538e-02  -4.1293548e-02  -9.2509969e-02   1.3089570e-02   3.2327551e-03   3.4920620e-02  -4.7987498e-03   5.0138415e-03  -3.5441862e-02  -1.5935848e-01  -1.7974788e-01   2.3586760e-02  -1.9017459e-02  -8.6811667e-02  -4.5363669e-02  -4.7342195e-02   2.4904894e-02  -3.0929830e-02  -1.6022909e-02   9.1140008e-03   1.1964733e-01  -9.7051509e-02   1.8224584e-01  -1.6455707e-01   0.0000000e+00   3.9665719e-01   3.9013829e-02  -9.2683152e-02  -8.1943697e-02  -1.0823701e-05  -6.0811248e-02   7.0497393e-02  -7.8966102e-02  -3.8576105e-02   3.3096695e-02  -4.0169907e-02  -8.6210990e-02  -5.6157261e-03
  -2.6408541e-02   8.7208850e-02  -2.6501814e-02   3.2558652e-02   6.6008914e-02  -6.3710631e-02  -3.3347753e-02   2.3198452e-02   5.3123403e-02   8.1855272e-02  -5.2204190e-02  -1.9211487e-01   2.6655967e-02  -1.3456520e-02  -3.0617846e-02  -2.2623641e-03  -7.9930303e-02  -3.9607878e-02  -5.4530813e-02   2.8094431e-02  -1.3671500e-02  -6.2479664e-02   6.7813199e-02   1.1227465e-01  -1.0581672e-01  -4.2010823e-03   2.6654497e-03   1.3699769e-02  -1.2838241e-02   1.3371861e-02   5.5973537e-02   5.8784273e-02  -1.4863506e-01   1.1044399e-01  -1.3993945e-01   1.4244110e-01  -2.9952420e-02  -1.4608270e-01  -2.1788859e-01   1.5560407e-01   1.1097122e-01   1.7860416e-01   1.8891958e-02  -3.7324248e-02   7.1786468e-02  -3.0551101e-02  -9.2773734e-02  -4.7664187e-02   3.2125946e-02  -4.3978439e-02   1.5819185e-02  -1.1583358e-01   8.6675491e-02   2.6062874e-02  -6.3905617e-02  -1.0549706e-01  -5.4550261e-02  -1.0261318e-02  -9.2356127e-02   1.9576073e-02   3.2451503e-02  -6.9378260e-02   3.8422370e-02   1.9346344e-02   8.1896353e-03  -2.0818501e-02  -2.1270314e-01  -1.1126125e-02   5.5066626e-02  -6.0900318e-02  -6.8919425e-02   7.7134246e-02  -1.2454981e-02   5.7322392e-02   1.2640028e-03   2.0202221e-01   3.9665719e-01   0.0000000e+00  -7.0389173e-02  -7.3084454e-03   1.1111979e-01   9.0913852e-02   2.0098335e-02  -4.0855083e-02  -1.1092052e-01  -8.6400696e-02  -2.6535352e-02  -8.6158396e-02  -4.7947073e-02  -6.4876101e-02
  -4.0211336e-02  -1.1061570e-02  -4.6783513e-02  -2.0641590e-02  -8.5395771e-02  -2.7946493e-02  -1.9947008e-02  -2.0937465e-02   1.5184651e-02  -4.9418000e-02   5.6847359e-02   6.3278595e-03  -9.1038580e-03   6.2197665e-02   9.8388662e-02   4.6217241e-03   2.9051896e-01  -9.2565628e-02  -7.6051874e-02   1.6979232e-02  -3.5164199e-02  -1.1277879e-01  -8.4085450e-02  -8.5050288e-02   1.0994864e-02   6.1022379e-02  -1.0334401e-02  -3.6044421e-02   1.6794888e-02  -2.3310523e-02   3.4517819e-02   5.0085086e-02   2.4283322e-02   4.4431520e-02  -1.5442712e-03   1.1626711e-01   1.5245831e-01  -6.5440113e-03   8.9067790e-02  -1.2477832e-01  -1.5549462e-02   6.2218897e-02   1.2310215e-01  -7.4398900e-02  -2.2107376e-02  -2.6946924e-02   1.2366370e-01  -8.9176857e-02  -2.8599842e-02   9.1120736e-02  -3.5810727e-02  -6.9280317e-03   6.2510295e-02  -2.7767856e-02   2.6779930e-02  -1.3860386e-01   1.0229248e-01  -3.5465518e-02   2.1316743e-02   3.9094014e-02   5.8357840e-02   7.5343527e-03  -1.9778890e-01  -1.1208988e-01   9.0851037e-02   4.7857129e-02  -2.1113866e-01  -1.4294585e-02  -5.2514062e-02  -3.2851183e-02  -1.6970185e-02  -1.3410622e-01  -1.2847705e-01  -7.5745164e-02   9.7663284e-02   7.1021379e-02   3.9013829e-02  -7.0389173e-02   0.0000000e+00   3.5560114e-01   2.6241482e-01   6.6239630e-02   6.6867098e-02  -3.2399632e-02   3.0547356e-02   2.1336004e-02   1.1098246e-01  -1.3661147e-02  -2.6170913e-02   2.3964829e-02
  -7.6275968e-02  -1.3830603e-01   2.2631322e-02  -9.1757740e-02   3.2825090e-02  -3.8123358e-02  -8.2269050e-04  -2.6867408e-02   2.0253389e-02  -3.8880663e-02  -5.0791290e-02  -8.3475156e-03  -1.4035410e-02   7.9163911e-02   1.2347293e-02   5.6218785e-03   4.2846883e-02   1.8761794e-01  -1.6127857e-02   5.2829924e-02  -3.8956645e-02   7.8531080e-02   2.4676824e-02  -5.9297971e-03  -6.3352107e-02   7.3390630e-02   3.4568081e-02  -1.0400356e-02   7.0887423e-02   1.3929486e-01   2.9276175e-02   6.3324626e-02   1.8637528e-02   6.9826538e-02   6.3404724e-03  -9.7994079e-02  -1.4050434e-01   2.3600932e-01  -6.6179446e-02   1.5814520e-01  -5.9372490e-02  -1.3471973e-01   5.5526549e-02   1.6553884e-02  -7.3886357e-02   3.5715445e-02  -7.7820754e-02   7.5969073e-02   8.3119545e-02   3.9305816e-05  -6.6026915e-03   1.1472220e-02  -2.1205047e-02   4.7018667e-02  -8.2884250e-02   6.4234015e-02  -2.0027334e-03   5.8576797e-02   3.6182125e-02  -1.7711438e-02   1.3458149e-02   6.9945276e-02  -5.0757080e-02  -8.6964808e-02  -3.4120302e-02   1.2358494e-01  -1.3187994e-02  -4.6395902e-02   8.6330819e-02   5.5156084e-02   2.9312351e-03  -4.2108391e-02   1.5846871e-01   1.0885268e-01  -4.5734123e-03  -2.5005416e-02  -9.2683152e-02  -7.3084454e-03   3.5560114e-01   0.0000000e+00   4.0277789e-02   2.9629494e-01   2.7037909e-02   3.5133565e-02  -6.8862989e-02  -8.2997844e-02   3.4876907e-02   6.0846796e-02   6.3896256e-02   2.0194974e-02
   2.4689672e-02  -7.2943995e-03  -2.4692653e-02  -2.2084003e-02  -2.8634825e-02  -5.2342636e-02  -5.2718578e-02  -3.0873673e-02  -1.2688989e-02   4.7244858e-02  -6.1813154e-02   4.7586756e-02   1.0187300e-02  -6.1973691e-02  -2.5626648e-02   1.2422831e-02   1.0302911e-01   2.3019849e-02   4.6940304e-02   2.2755937e-02   4.0336030e-02  -5.3648781e-02  -2.0800072e-02   1.8862853e-02   1.6475732e-02  -2.4872192e-02   3.6319244e-02  -1.7611990e-02  -3.0977854e-02   3.4516508e-02   7.5373840e-02   1.4729286e-02  -5.9547471e-02   4.8058420e-03  -4.9930218e-02  -6.4587181e-02  -4.7680833e-02   3.0680232e-03   1.1460976e-01  -1.9492219e-02   1.0890026e-01  -5.7768162e-03  -6.3688390e-02   5.2610201e-03   6.3441229e-02   3.4356701e-02   2.1488040e-02  -7.4929117e-02   6.1119461e-02  -3.2872027e-02  -5.1558198e-02  -6.6445031e-02  -1.1185294e-02  -4.4324516e-02   3.8879251e-02  -3.3685782e-02  -1.2798675e-01  -4.4289391e-04   3.6108872e-03   3.1457150e-02  -4.9922108e-03  -8.4378847e-02   2.9072965e-01  -1.1184561e-03  -1.0867715e-03   1.1262100e-03   1.4082513e-02  -2.7275245e-02   3.4679640e-02  -5.6651885e-02   4.6858668e-02  -1.5616753e-01  -4.6894825e-02  -8.4103902e-03   5.6069974e-02  -5.3857383e-02  -8.1943697e-02   1.1111979e-01   2.6241482e-01   4.0277789e-02   0.0000000e+00   1.6043654e-01   7.2145073e-02   5.1705751e-03   5.9253086e-02   2.0457285e-03  -1.0015485e-01   6.1725633e-02  -6.4386906e-02   3.7377117e-03
  -4.0403005e-02   5.4068705e-02   1.4858303e-02  -2.1168021e-02  -3.9841144e-02  -5.8880593e-03  -7.7020095e-02  -2.2141963e-02   3.9825393e-03   3.3483189e-02   1.3223701e-02  -4.8488295e-02  -5.8746536e-04   2.3467245e-04  -7.8650631e-02  -2.2271055e-02  -6.1643402e-02   3.3500130e-02   4.5070994e-02  -9.5160479e-05  -3.2231976e-02   4.8331470e-02   3.0710322e-03  -4.5888438e-02  -3.2942382e-02   1.3322943e-02  -2.2676124e-02  -1.4049006e-02  -7.7292713e-02  -1.8420015e-02   5.0824465e-03  -1.0879124e-01   4.2613969e-02   1.1929840e-01   9.0642145e-02   2.9949676e-02  -2.5706884e-03  -4.8265640e-02   1.9468630e-02   6.3004785e-02   2.9176717e-02  -1.7705364e-02  -4.6255490e-02   4.3911276e-03   5.3365541e-02   1.8871952e-02   8.3601068e-02   4.7127142e-02  -5.2548127e-02  -1.6918457e-02   6.3259321e-03  -4.2788239e-02   5.7997367e-02   8.1459148e-03  -5.8520081e-02  -1.4451703e-02  -7.3784213e-02  -1.2218989e-04   6.5206534e-02  -1.0524615e-02   1.1175768e-02  -3.0491870e-03  -2.5493904e-02   9.6001575e-02  -5.9458306e-02   2.6098516e-02  -7.8215602e-02  -4.5855484e-02  -1.6104010e-02   7.5169970e-02   2.6762721e-02  -6.2549053e-02  -1.0852893e-01   1.8112659e-02  -3.1313135e-03   4.9915471e-02  -1.0823701e-05   9.0913852e-02   6.6239630e-02   2.9629494e-01   1.6043654e-01   0.0000000e+00   4.4762520e-02   2.5986243e-01   3.8649968e-02   9.5767390e-02  -4.0406998e-02   2.3707842e-02   2.1663281e-02   3.0981876e-02
  -6.0828232e-02  -8.6922133e-02   7.0600927e-03   3.5647054e-02   6.1877874e-02  -1.9309071e-02  -9.4497400e-03   1.0879286e-02  -6.8738807e-02  -5.6083043e-02  -4.1048599e-02  -7.7372638e-02   1.0874147e-01   1.8835140e-02   1.2803562e-01  -1.0271183e-01   8.5807888e-02  -1.0344559e-01   3.6484237e-02  -1.8563669e-02   9.2011023e-02   4.0715044e-02   1.2418087e-02   5.9420416e-03   8.1545058e-03   2.3470521e-03  -2.1788430e-02  -2.7272668e-02   1.9776491e-01   1.7530621e-01  -1.8674869e-02  -4.9666311e-02   1.8569687e-01  -4.9582456e-02  -1.9354142e-02  -5.1708123e-02   2.6646431e-02  -6.6196693e-02  -2.9085872e-02   6.1955891e-02   7.4132972e-02   1.2103187e-02  -1.0358177e-01   4.9151529e-02  -2.2095809e-02   4.1246396e-02   5.5929513e-02  -4.9769061e-02   7.1701513e-02  -4.0126110e-02   4.3196399e-04  -4.9654872e-02  -1.0910378e-03   1.0815326e-01  -2.6610714e-02  -4.5587011e-02   3.0153902e-03  -3.2804971e-02   6.9068829e-02  -7.4710048e-02   5.1272861e-03   2.7533554e-02  -5.3004783e-02   3.4390151e-03   2.5396202e-02   4.9595314e-02  -3.8260533e-03   3.3956989e-02   2.5533483e-02   8.2472710e-03  -6.6366136e-02   1.3643584e-01  -2.0805288e-02  -6.7558496e-02  -5.5968903e-02  -2.4120445e-02  -6.0811248e-02   2.0098335e-02   6.6867098e-02   2.7037909e-02   7.2145073e-02   4.4762520e-02   0.0000000e+00   3.0835898e-02   1.1149357e-01   3.0178371e-02  -1.7782481e-02   6.2005513e-02   2.2811951e-02  -4.5576055e-03
   2.0531928e-02  -6.1791535e-02   1.5509475e-02   5.1590444e-02  -8.0400305e-02  -7.3567050e-03  -4.3565868e-02  -1.3212514e-02  -8.5787345e-02  -2.3450765e-02   1.0436491e-01  -8.1480233e-02   4.0914786e-02  -6.4494229e-02  -7.9063071e-02  -5.4357603e-02  -6.8512234e-02   2.9286320e-02   6.9448254e-02  -2.9271058e-02   4.2406476e-02  -7.8761974e-03   2.9939456e-02   2.7049370e-02   1.9109130e-02   9.0457962e-03  -6.4947421e-02  -2.2166373e-02   3.5568450e-02   8.4385858e-03   4.8005962e-03  -4.7766585e-02  -8.4824682e-02   1.3517004e-01  -1.3569145e-01   4.0259540e-03  -2.6392757e-02  -4.2692762e-02   5.4976639e-02   6.0252432e-02  -2.2932693e-02  -2.7401466e-02   6.2452655e-02   6.1117261e-02   4.8439950e-02   1.4504865e-02  -2.5970894e-02   4.1640669e-02  -8.8387238e-02  -9.7471668e-02   3.6240426e-02   1.5190109e-02  -2.3538148e-02  -9.2467486e-02   5.4469775e-02  -6.1386121e-02   5.9626093e-02   7.6230956e-03  -3.8649364e-02  -2.9304438e-02  -4.2426320e-02  -5.6064444e-02  -1.9248560e-02  -1.6091544e-02  -5.0963136e-03  -4.7889019e-02  -5.7019255e-02  -1.9427013e-02  -1.8773571e-02  -9.6679805e-02  -2.7331653e-02  -6.9797485e-02  -3.1226461e-02   1.9936797e-02   1.3053179e-01  -4.5534099e-02   7.0497393e-02  -4.0855083e-02  -3.2399632e-02   3.5133565e-02   5.1705751e-03   2.5986243e-01   3.0835898e-02   0.0000000e+00   5.8149779e-02   1.0120304e-01   4.1491207e-02   2.2606756e-01   6.2509069e-03   1.6240705e-02
   4.1411530e-02   4.4979760e-02  -3.0703827e-02   1.9494980e-02  -2.5841089e-02   3.6317650e-02  -1.0105401e-01   4.0200968e-03   4.0303266e-03   3.7689656e-02  -1.6033327e-02   3.8787278e-02   3.8477884e-02   4.6195118e-02   1.7591738e-02   6.7190290e-03  -4.0514078e-02  -4.3559144e-02   9.6779325e-03  -3.3886053e-02  -3.3753336e-02  -3.1603860e-02   3.8315522e-02   3.7378999e-02  -6.3107896e-02  -1.8973449e-02   4.0985567e-02   3.0666242e-02  -2.6226214e-02   2.2268945e-03  -2.6030834e-02   5.6555820e-02  -4.2282284e-02   3.5969147e-02  -4.7054691e-02  -5.5904570e-02  -6.6980325e-02   3.5659057e-02  -6.5235132e-02  -5.2039499e-02   9.1600378e-02   2.0186795e-02  -4.0927330e-02  -3.4667462e-02   7.4869968e-02   2.4933608e-02   5.6080849e-02  -6.5523131e-02  -6.3563750e-02  -1.2435000e-02  -4.5472706e-02   2.4878142e-02   1.5574413e-01   2.2369726e-01   5.7313581e-02  -2.1776302e-02  -1.5521570e-02   3.6934297e-02  -2.4100189e-02   1.4485845e-02  -3.9936916e-02  -2.7752273e-02   5.0133283e-02   4.6167454e-02   1.1113313e-01   7.2896781e-02   2.9893871e-02  -2.8323524e-03   1.5479879e-02  -1.5101679e-02  -4.7715287e-02   5.8543628e-02  -2.1052943e-02  -4.3071572e-02   8.7559461e-02  -1.6273247e-01  -7.8966102e-02  -1.1092052e-01   3.0547356e-02  -6.8862989e-02   5.9253086e-02   3.8649968e-02   1.1149357e-01   5.8149779e-02   0.0000000e+00   1.9977574e-01   5.8517456e-02  -9.6835046e-03   1.0597599e-01   4.8438680e-02
  -7.8038619e-03   1.6465447e-02  -2.6789720e-02  -2.7720013e-02   1.3709728e-02  -1.6295059e-02  -1.0602432e-01  -4.9802334e-02  -3.5635631e-03   2.0454117e-02  -2.7401734e-02   7.2635405e-02   1.8226101e-02   4.8436091e-02  -9.9247163e-02  -1.3554520e-02  -1.6013921e-02  -1.7958278e-03   3.4018834e-02  -1.8172661e-03  -9.4349463e-02   1.0760889e-01  -2.0196652e-03   1.6301667e-02  -6.5985997e-03  -4.5463376e-02   1.0397068e-02   6.7668130e-02  -8.6800565e-02  -3.2953575e-02  -3.5731719e-02   5.3404605e-02  -4.3751501e-02   1.2906334e-02  -8.2769482e-02  -1.2313436e-02   1.1347014e-01  -1.6224380e-02  -8.6543138e-02   1.7598143e-02  -2.7106134e-02   7.6706991e-02   3.9542339e-02   1.5233805e-02   2.5911110e-03  -6.8478094e-02   2.6223832e-03   1.9573017e-02  -6.8424824e-02  -5.0754694e-02  -3.3229246e-02   7.5121813e-03  -2.9193721e-03   9.7815020e-02  -7.9189787e-03   7.3663889e-03  -8.5415795e-04  -1.4381336e-02  -9.3281662e-03  -2.3839075e-02  -6.1677996e-02  -1.2674741e-01   1.8838005e-02   3.6586944e-02   8.4533398e-02   4.9164409e-02   2.0771447e-02   5.9705138e-02  -9.1384159e-02  -2.1965432e-02   1.0116499e-02  -1.2432318e-02   4.3886562e-03   5.5898217e-02  -7.2296477e-03  -1.4828798e-02  -3.8576105e-02  -8.6400696e-02   2.1336004e-02  -8.2997844e-02   2.0457285e-03   9.5767390e-02   3.0178371e-02   1.0120304e-01   1.9977574e-01   0.0000000e+00   1.2389947e-01   1.5404489e-01   1.5626632e-02   1.6485682e-02
  -2.0165634e-02   4.2356746e-02   8.4423958e-03   1.1539711e-02   8.2582674e-02   4.4765713e-02  -1.2312510e-02  -6.6575226e-02   6.0550826e-02  -1.2233778e-02  -5.6454470e-02   1.9932721e-03   1.9606661e-02  -2.2342006e-03  -3.7336203e-02   1.6832022e-02  -1.1199492e-02  -2.0721460e-02  -4.3341699e-02   5.7778316e-02   2.2367872e-03   2.1522067e-02  -1.8735007e-02   3.5901555e-02   3.3702702e-02  -3.6630390e-02   2.9378885e-02   6.9108589e-02   4.5115383e-02   2.1501096e-02   5.7211952e-03   2.1047374e-02  -3.8679645e-02  -1.7314224e-02   6.6079889e-02  -1.4085817e-02  -1.2301313e-01   5.1375787e-02   8.4032868e-02  -5.4759801e-02   1.2111368e-01  -2.6103154e-01  -1.2962394e-02   8.3626789e-02   9.3989089e-03  -4.7501971e-02  -1.0384456e-01  -3.4428056e-02  -1.8612521e-02  -5.0326294e-03   7.9243658e-02   2.6978336e-02  -9.3479096e-03  -5.8296955e-02   1.0219423e-01   5.8434766e-02   8.7613750e-02   1.8230239e-02  -8.6930787e-02  -3.7921522e-02   3.6027732e-02  -8.5333604e-03   2.6344682e-02   3.8513856e-03   1.0592125e-01  -3.5463526e-02  -7.1841847e-02  -1.0235879e-02  -5.5923386e-03   4.2789731e-02   8.4151741e-03  -6.9041303e-04  -7.5895475e-02   6.9332877e-02  -7.4478759e-02   8.1571800e-02   3.3096695e-02  -2.6535352e-02   1.1098246e-01   3.4876907e-02  -1.0015485e-01  -4.0406998e-02  -1.7782481e-02   4.1491207e-02   5.8517456e-02   1.2389947e-01   0.0000000e+00   7.9128167e-02   2.3150148e-02  -4.5955443e-04
   1.0002970e-02   5.6993843e-03  -8.2130603e-03  -6.3669108e-03  -2.5846927e-02  -2.8383735e-02  -8.9760937e-02  -1.6265956e-02   8.6538117e-03  -3.9355045e-02  -4.0416438e-02  -1.4744701e-02   1.3136295e-02   5.9768135e-02   9.1725272e-03   9.2509195e-02  -4.4399625e-02  -6.4907755e-02   2.3184315e-04   6.2714089e-02   2.9968391e-02   1.1254496e-01   2.1937808e-02   1.7925356e-02  -3.6589916e-02   9.0227284e-02  -4.7263350e-02   5.9144593e-02   2.2018171e-03  -1.0380393e-01   3.0907016e-03  -1.7792799e-02  -5.4924035e-02  -3.1585243e-02  -1.0379581e-01  -9.5425262e-03  -6.2196567e-03  -3.1896081e-02   8.2054197e-02   6.8972366e-03  -8.2551467e-02   1.1970804e-01  -1.1093547e-01  -5.5661589e-02  -1.5792922e-03  -1.1874542e-01  -9.8198681e-02   5.7887680e-02   6.5383268e-02   6.2508853e-02   6.0252807e-03  -3.9288026e-02  -1.4295936e-01  -5.4141523e-02  -5.1532928e-02   2.5323732e-02  -4.2224058e-02  -3.0580079e-02  -7.6401447e-02  -3.1801105e-02  -9.1847652e-02  -1.3129420e-01   2.6603197e-02  -8.5877296e-02   1.0177330e-01  -7.7014987e-02   1.8120844e-02  -3.1766673e-02  -2.3414029e-02   2.3212517e-02  -7.7587972e-03  -1.6300976e-02   2.0528490e-03  -1.2850806e-01   2.2655856e-03   4.2452783e-02  -4.0169907e-02  -8.6158396e-02  -1.3661147e-02   6.0846796e-02   6.1725633e-02   2.3707842e-02   6.2005513e-02   2.2606756e-01  -9.6835046e-03   1.5404489e-01   7.9128167e-02   0.0000000e+00   1.1161718e-02   1.0168640e-02
  -1.1292248e-02   7.5657777e-02   2.0999121e-02  -1.1248242e-02  -1.3192534e-02   5.2458104e-02  -1.1766690e-03  -3.0686485e-02  -2.1318848e-02  -1.1991504e-02  -6.5917294e-03  -4.8133038e-02   7.4372887e-03  -2.3102884e-02   2.4327743e-02   3.4716463e-02  -1.6527357e-02  -2.6681811e-02  -7.0402132e-02  -4.0084911e-02  -2.5914766e-02   5.3630168e-02   8.3852317e-02   2.3399272e-03  -1.7313318e-02   5.0563882e-02   3.8640586e-04   2.3910398e-02   5.9611496e-03   5.8453798e-03   1.2984329e-03  -4.3796621e-02  -6.8602614e-03  -2.3170397e-02  -7.1696916e-03  -6.7704909e-04   2.0712687e-02  -4.2346595e-02  -3.8336867e-02  -2.2905578e-02  -3.7765698e-02   1.2183459e-01  -3.9475983e-02  -6.3051821e-02   2.3898130e-02  -4.0508348e-02  -3.2668884e-02  -6.4742474e-02   2.9365942e-02  -9.0725018e-03   2.4445945e-02   1.1341952e-02   4.3497490e-02   7.7823651e-02  -1.4008186e-02  -2.2610863e-02  -1.8028374e-02   5.3154121e-03   7.3486766e-02  -4.2804286e-02   3.1286862e-02   4.9495023e-02   2.4153076e-02   2.9255145e-02   5.3687804e-02  -8.9903285e-02   2.5984227e-02  -4.9789870e-02  -2.7202750e-02   4.1260492e-02  -1.4206826e-02   5.9058923e-02  -3.4890080e-02  -1.1948607e-01   3.5582470e-02  -6.9135019e-02  -8.6210990e-02  -4.7947073e-02  -2.6170913e-02   6.3896256e-02  -6.4386906e-02   2.1663281e-02   2.2811951e-02   6.2509069e-03   1.0597599e-01   1.5626632e-02   2.3150148e-02   1.1161718e-02   0.0000000e+00   3.9263543e-02
   8.6166760e-03  -4.2957193e-03   3.5793081e-04   6.6070596e-03   3.1454249e-02  -4.6739017e-03  -1.0516848e-02  -2.6819171e-02   2.8481244e-02   2.6120552e-02   1.9578022e-02   9.1821057e-03  -2.4039934e-02   8.7149047e-03  -3.4045632e-02  -1.2136516e-02  -4.9627113e-02  -1.2352496e-02  -3.7491299e-02  -3.7845448e-02   3.0729157e-02  -3.6224873e-03   4.6898225e-02   6.1476499e-02   7.7382380e-02  -6.2978217e-02   3.4443214e-02  -2.3200988e-02  -2.6335926e-02   7.0083456e-02  -2.2846312e-02  -4.4777159e-02  -2.8803945e-02   6.3558600e-03   5.8328333e-02   6.8481359e-03  -1.7785794e-02   1.3761826e-02  -3.7415493e-02  -5.1060594e-02  -2.2027701e-02   8.8985542e-02  -1.4373713e-02  -5.9038439e-02  -4.6668244e-02   2.4216536e-04   4.9193751e-02  -2.6472989e-02  -5.8780907e-02   1.4053137e-02   3.8400932e-02   3.2445439e-02   7.5913608e-03   3.1788313e-02   3.5332690e-03   4.5169824e-02  -9.0107778e-03  -2.4259379e-02   1.0240600e-02  -1.0387802e-02   7.5066438e-02   3.6835022e-02   9.8990183e-03   3.4756982e-02   6.8347254e-02  -2.8445082e-02  -4.5503914e-02  -1.3903177e-02   3.1598527e-02   4.5293600e-02   9.6512419e-03  -3.6625919e-02  -8.0847900e-02   5.8886935e-02   6.0127141e-02  -3.9949081e-02  -5.6157261e-03  -6.4876101e-02   2.3964829e-02   2.0194974e-02   3.7377117e-03   3.0981876e-02  -4.5576055e-03   1.6240705e-02   4.8438680e-02   1.6485682e-02  -4.5955443e-04   1.0168640e-02   3.9263543e-02   0.0000000e+00
