# Supplementary material for: Autistic traits and individual brain differences: functional network efficiency reflects attentional and social impairments, structural nodal efficiencies index systemising and theory-of-mind skills
Source: Mol Autism. 2021 Jan 21;12:3. doi: 10.1186/s13229-020-00377-8 (PMC7818759; doi:10.1186/s13229-020-00377-8)
Supplement: Supplementary file 8 — Additional file 8. Connectivity matrices. Connection matrices and functional correlation matrices for each subject, as floating-point values in ASCII text format, and MATLAB code for producing these. [file 13229_2020_377_MOESM8_ESM.zip › Paul_Arora_et_al_data/Physiological/BBC/DTI_rsfMRI_ConnectivityMatrices/connectivity_matrices/Netmat_rsfMRI_aal90_subj19.txt]

   0.0000000e+00   8.4291446e-02   9.0690833e-03  -6.5039803e-03  -3.4502972e-02   7.4994558e-02   3.6710507e-02  -2.0960401e-02   2.3903028e-03  -6.3941942e-03   1.2691416e-01  -3.3045708e-02  -8.7853954e-03  -2.3787574e-02   3.5745287e-02   8.6206716e-03   3.3503009e-03   1.0973215e-02   7.7303762e-02   2.9036057e-02  -6.6302861e-02  -7.3198302e-02   1.7056260e-03  -1.6871620e-02  -6.5560418e-03   8.5629676e-02  -1.0928284e-02   7.1076345e-02  -1.6998144e-02   3.9381158e-02   3.6197919e-03   7.8424414e-02   2.1199477e-02  -6.4241348e-02  -3.4813261e-02  -5.5777298e-02  -1.8622514e-02  -4.8028151e-02  -1.6375929e-02  -1.1635542e-02   9.4577435e-02  -4.3750989e-02  -1.9525828e-02   1.1986309e-02  -1.7157506e-02  -1.8325393e-02   4.7718056e-02  -2.8949808e-02   2.4548854e-02   2.9989580e-02   3.6044725e-02   3.7240788e-02  -3.2635657e-02   2.1728041e-02  -4.4574853e-02  -1.2672036e-02   2.4839596e-01   2.3981296e-02  -4.4545572e-02  -3.3530471e-02  -9.2899707e-02   6.2778612e-03  -6.8301909e-02   7.1185551e-03  -7.2595635e-03   9.4233500e-02  -1.0796370e-01  -4.6390800e-02   1.0829143e-01   4.7219661e-02  -8.0621926e-02  -3.2224104e-04   4.1159064e-03  -7.0193669e-02   2.4963745e-02  -1.1950881e-02  -1.9353961e-02  -2.8954946e-02   8.6241803e-02   2.7275662e-03   4.9768802e-02  -3.3990542e-02   5.9879917e-02  -1.0746010e-02   5.1779777e-02  -3.3707700e-02  -6.7347427e-03   9.8525474e-03   3.3927833e-02  -5.0570945e-03
   8.4291446e-02   0.0000000e+00  -2.4692961e-02   7.3516263e-02   1.0985700e-02   5.5629313e-02  -2.2427987e-02   5.2119044e-02  -4.0207018e-02  -4.4319596e-02  -1.2806873e-02   6.1490558e-02   1.8274055e-02   4.9022779e-03   4.4519411e-02  -6.7152126e-04  -4.3767446e-02   1.4339234e-02  -5.4878856e-03   1.2123957e-01  -8.9071317e-03  -6.0778989e-02   3.3378457e-02  -5.3033263e-02   1.1153700e-02  -2.4156360e-02   2.5213391e-02  -7.6382532e-03   2.1592549e-02  -4.4393549e-02   4.7057961e-02  -4.7986121e-02  -5.3876252e-02   2.1217510e-02  -1.1563415e-01   1.5702573e-02  -5.4568408e-02   5.5444662e-02  -2.2895022e-02   3.4364179e-02   1.0858514e-01  -2.4769111e-02  -1.8972598e-02   1.9788737e-02   4.7700179e-02  -5.2530163e-02  -1.8650817e-02   6.5629066e-02  -6.7272416e-02  -3.8624813e-02  -1.7614887e-02  -1.6140175e-02   7.7377473e-02   4.1206388e-02  -1.8481286e-02  -2.6169441e-02   6.6733150e-02   1.5566638e-01  -1.4472399e-03   1.9535181e-02   8.5774423e-03   4.1578671e-02  -1.2234511e-01  -2.4471760e-02   2.0185910e-02   6.5254010e-04   6.0150360e-02  -3.1670568e-02  -2.8192853e-03   1.1623390e-01  -5.3321141e-02  -3.6946107e-02  -4.5476001e-02  -1.3432656e-01  -1.0155971e-02   3.5784362e-02  -9.9215110e-02   3.0121924e-02   8.4937928e-02  -2.4443484e-02  -1.1193196e-02   6.6014192e-02  -6.4479142e-03   3.4644410e-02  -7.2495621e-02   7.0573319e-03  -1.2847906e-01  -7.1932790e-02  -3.7500997e-03  -7.3196592e-03
   9.0690833e-03  -2.4692961e-02   0.0000000e+00   3.5936390e-02  -3.6113296e-02  -6.6361383e-02   1.1518683e-01   2.7345121e-02   1.6180321e-02   9.3264121e-04   1.7703643e-02  -1.6334978e-02  -1.4671859e-02  -1.4540935e-02   3.2059368e-04  -3.8602622e-02  -8.4653146e-03   3.6163917e-02   8.3809645e-02   6.4320018e-03   5.8789885e-02   2.5279322e-02   1.9626961e-02   3.6627257e-02   2.3853037e-02   3.0728252e-02   4.2775656e-03  -7.5909940e-03  -4.0996694e-02  -2.4410405e-02  -1.1078203e-02  -7.7408093e-03   5.6577515e-02  -1.9648632e-02  -5.6129346e-02  -3.0061452e-02   1.2098091e-02   6.0153222e-02   2.8088098e-02   5.8591031e-02   3.8769736e-02  -5.2643651e-02   5.4510635e-02  -3.9907913e-02  -2.4091163e-02  -5.0552565e-03  -3.0295303e-02  -7.0385249e-02   4.7547095e-03  -5.1204246e-03  -3.6507830e-02   6.8396401e-03   2.2120810e-02  -1.3808390e-02   4.4300006e-02  -8.5828580e-03  -1.3672804e-02  -5.1229304e-03  -3.5740569e-03  -4.0837221e-02  -5.0998077e-03  -4.0762092e-02   1.6840067e-02  -4.6044632e-02   9.7332990e-02   5.6107713e-02  -2.3599623e-02  -3.5575229e-02   6.3095364e-02  -5.1708752e-02   2.2780889e-03  -4.8538599e-03   1.0208602e-02  -3.1448051e-02   3.3154457e-02   3.3383477e-02  -7.3797566e-02   1.4793439e-02  -8.9323000e-02  -2.9223727e-04  -2.2871614e-02   2.0857814e-02  -3.4653886e-02  -9.6565403e-03   3.3168263e-02  -8.8256698e-03  -8.0720080e-02  -3.8536835e-02  -1.4017784e-02  -5.9007189e-02
  -6.5039803e-03   7.3516263e-02   3.5936390e-02   0.0000000e+00   1.2180261e-02   7.6212095e-02   1.7622323e-02   7.2959287e-02  -2.8477141e-02  -1.7766179e-02  -2.1783214e-02  -2.3796130e-02  -1.7616098e-02   1.2803066e-02  -1.2953063e-02   2.1752832e-05   2.3483918e-02   1.1586878e-02  -8.4128552e-03   1.0339197e-03  -6.5259866e-03  -3.3875677e-02   7.0210723e-02   1.0300032e-01   5.1307839e-04  -5.5020210e-02  -2.0984716e-02  -3.2405096e-02   3.4031489e-02   1.8609414e-02  -4.4381773e-02  -5.8764781e-02  -1.7446987e-02  -2.1951719e-03  -5.5089329e-02   1.1466722e-02  -4.0511100e-03   7.3786224e-02   2.3533126e-02  -1.3335285e-03  -2.7345652e-02   6.0029059e-03  -3.5114280e-03  -5.6799939e-02   3.8475100e-02  -6.3584258e-03  -2.8083075e-02  -2.6444081e-02  -3.8885349e-04   2.9895474e-02   3.6125285e-02   1.9123752e-02   3.5645562e-02   1.7767490e-02  -5.8229249e-02  -2.0492347e-02  -2.2469131e-02   3.2446793e-02  -1.3281303e-02  -3.1981148e-02  -2.1593220e-02  -1.6437902e-02  -7.8192569e-02  -3.2503812e-02   9.0855719e-02   4.9272203e-02   2.0027127e-02  -2.4497005e-02   7.0125448e-03  -5.0904714e-02   1.2463650e-02  -2.0217838e-02   9.5700025e-03  -4.2649525e-02  -5.5373270e-03  -2.3157648e-02  -6.7890366e-02   5.0574675e-03  -3.5905948e-03   3.9957213e-02  -3.3433967e-02  -1.6739756e-02  -9.6932774e-02  -1.2369238e-02   1.6652520e-02   3.1565995e-02  -9.1977536e-02  -7.5846950e-02  -5.5364863e-03  -1.6562155e-02
  -3.4502972e-02   1.0985700e-02  -3.6113296e-02   1.2180261e-02   0.0000000e+00   9.8807174e-02  -9.3550405e-03   8.9173976e-03   3.4165927e-02   2.5917652e-02  -3.3911103e-02  -2.8226833e-02   5.2661449e-02  -1.8765592e-02   1.3330357e-02   1.3902744e-02   3.2589242e-03   2.1267941e-02   2.5290545e-02   1.4100173e-02  -1.2662674e-01   7.8548381e-02  -3.4871339e-02  -7.7061672e-02   4.7478253e-02   1.1664346e-01   2.7736087e-01  -1.8743410e-02   1.7094688e-02   3.0295301e-03   5.6289969e-04  -2.8165066e-02  -4.0882127e-02  -1.3020820e-03   4.8451774e-03  -2.5762014e-02  -9.0160208e-02   9.3519289e-02   1.5138824e-02  -2.1535935e-02  -6.6723671e-03   2.6617026e-02  -5.3143542e-03   7.9315706e-02   1.6406042e-02   1.5599977e-03  -4.6706659e-02  -7.0834730e-02  -3.0850738e-02  -2.9220434e-02   2.8263653e-02   5.9150029e-02   1.9780431e-02  -2.9231027e-02   4.5779710e-02   1.2981720e-03  -3.2094053e-02  -1.4253925e-02  -4.1911011e-02  -3.8534353e-03  -8.3057749e-03   4.5126454e-02   5.2358680e-02   9.1775661e-03   1.2288662e-01  -4.5931090e-03  -1.5090815e-02   3.3817808e-02  -1.3810332e-02  -1.2708961e-02   9.8686512e-03   6.2840633e-03  -4.9994222e-02  -4.9916303e-02  -2.3706377e-02   3.1042658e-02   4.5221757e-02  -8.2524366e-02  -5.0377203e-02   4.8087051e-02   2.5679807e-03  -3.2139454e-02   5.0056759e-03  -3.1747098e-02  -1.3016397e-02  -5.1961336e-02  -9.4083925e-03  -1.5228598e-02  -5.2702449e-02   3.7662033e-02
   7.4994558e-02   5.5629313e-02  -6.6361383e-02   7.6212095e-02   9.8807174e-02   0.0000000e+00   6.3165458e-03   5.6996054e-02  -2.9139490e-04   1.6304753e-01  -5.0064264e-02  -3.4722046e-02   1.0992241e-02   4.3771909e-02   1.5556452e-02   1.2370043e-01  -2.0583072e-03  -2.6443306e-02  -7.2744319e-02  -7.9385423e-02   1.9746776e-02  -5.8180470e-03  -6.9058343e-02  -1.7127652e-02   1.0600156e-03   8.5710603e-02   4.6013312e-02   2.2299106e-01   1.0388801e-01   9.6732435e-02   6.8071241e-02  -2.1468311e-02   1.0757785e-02   8.1344782e-02   2.4124439e-03   6.5509921e-02  -6.4041572e-02   1.0325598e-01   7.7802172e-02  -1.0111808e-02   8.2109535e-03  -1.4645620e-01   7.8544088e-02   9.0488921e-03   6.8972040e-02   4.0770333e-02  -1.3111256e-01  -5.2103571e-02  -6.0266192e-02   2.1526344e-02   7.1286124e-03   1.1899536e-02   6.8639842e-02  -2.0283190e-02  -2.4641111e-02   5.8753930e-02  -5.9101525e-03   1.4811661e-02  -6.5310914e-02   5.4744655e-02   4.8765322e-02   4.7410447e-02  -1.8223673e-02   4.8725840e-03   1.0259283e-02  -3.4892498e-02   4.2845280e-02   3.7276473e-02  -2.3434392e-02  -9.1462665e-02   1.9705023e-02  -9.8455787e-02   7.6140332e-02  -1.2259760e-01   3.9988224e-02  -3.9713417e-02  -2.3383699e-02   3.1474923e-02   4.0365395e-02   2.3487422e-02   3.7752211e-03  -1.1449023e-01  -9.9870702e-02   5.8232356e-02  -7.5975045e-02  -2.9562552e-02   1.0556847e-01   1.2127894e-01   6.4131584e-03   4.3256345e-03
   3.6710507e-02  -2.2427987e-02   1.1518683e-01   1.7622323e-02  -9.3550405e-03   6.3165458e-03   0.0000000e+00   3.6549599e-02   2.2879488e-02  -2.8331852e-02   9.7018399e-02   5.2807113e-04   1.5909694e-01   3.6836112e-03  -5.8304242e-03  -3.6243070e-02  -7.3344963e-03   2.7143795e-02   6.5245623e-02   1.0931371e-02   8.7392461e-02   5.0596255e-02  -1.0117496e-02  -3.6983390e-02  -1.9045331e-02  -4.6028049e-02  -1.1806157e-02   1.8512445e-02  -2.8930496e-02  -4.7665072e-02  -3.7218376e-02  -3.8641244e-02  -1.0163740e-02  -5.0648864e-02  -3.9705852e-04  -6.0584132e-02  -1.6370827e-02  -1.3787450e-02  -3.5230479e-02  -3.1526907e-02   2.3217126e-02  -3.5605357e-02   4.5230853e-02   1.0861832e-03  -3.3090253e-02  -2.4025444e-02  -4.7294109e-02  -1.1132601e-01  -9.4614141e-03  -6.8215884e-03   5.5606121e-03   3.1692528e-02  -3.2066580e-02  -2.5265077e-02  -2.0396025e-02   2.7912830e-02  -3.4753952e-02  -3.4269119e-02  -2.6682605e-02  -6.1457656e-02   1.3183845e-01  -1.1691461e-02  -2.6512198e-02  -7.5765222e-04   1.0966591e-01   3.7201267e-02  -4.0144720e-02  -6.0465374e-02  -1.4310895e-02  -7.6190280e-02  -3.5669441e-02  -3.4663100e-02  -9.2013298e-03  -6.4251156e-02   3.9370854e-02  -2.6859778e-02  -2.1945992e-02   1.2585563e-02  -1.0699634e-01   3.7087078e-02  -3.6206754e-02   1.8496826e-02  -2.8737423e-02   4.2248406e-02  -2.4965400e-02  -4.9394099e-02  -8.6933903e-02   2.7976537e-02   1.4212631e-02  -2.4237132e-02
  -2.0960401e-02   5.2119044e-02   2.7345121e-02   7.2959287e-02   8.9173976e-03   5.6996054e-02   3.6549599e-02   0.0000000e+00  -5.6873066e-03   4.8019689e-02  -4.0544497e-03   8.9090286e-02   9.2801162e-03   1.3699981e-01  -2.8472958e-02   2.9423445e-02   3.2417738e-02   1.6265094e-02   2.6625569e-02   1.2820087e-02   1.0927839e-02  -1.4519230e-02  -8.4716299e-03  -2.8322543e-03  -3.3458287e-02   7.8037254e-03  -9.7928116e-03   5.0859279e-03   3.3092728e-02  -1.0491372e-02  -6.6366277e-02  -2.6131056e-02  -3.2661975e-02   2.4937117e-03   8.7620410e-03  -4.9735419e-02  -2.6333074e-02   6.4561196e-02  -1.4576823e-02   3.3022662e-02  -3.3879412e-02   1.5643290e-02  -1.6426588e-02  -4.8588878e-02   2.6716736e-03   1.5634914e-02   2.4582810e-02  -8.1418352e-03   5.5251055e-02   2.5948948e-02   2.2055788e-02   1.7503764e-02   2.1810926e-03  -2.8004009e-02  -5.2843883e-02  -1.4129568e-02  -6.1447980e-02   1.3361560e-02  -5.5315309e-03  -8.7636773e-03   2.0474783e-02   9.5782115e-02  -6.4828216e-02  -1.8926026e-02   9.5554166e-02   1.4610123e-02  -4.8776116e-03  -2.3390681e-02  -6.3333075e-03  -3.4114760e-02  -5.9574253e-03   3.7208318e-02   4.3361558e-02  -5.4482997e-02  -1.3883727e-03  -1.6532414e-02  -3.8479532e-02   2.7389965e-02  -7.3951446e-02   1.5912504e-03   3.8497984e-03   1.3893288e-02  -8.1071653e-02  -2.8237761e-03  -2.9007351e-02  -2.2868267e-02  -7.8215502e-02  -1.0569920e-01   1.2117252e-03  -3.7583663e-02
   2.3903028e-03  -4.0207018e-02   1.6180321e-02  -2.8477141e-02   3.4165927e-02  -2.9139490e-04   2.2879488e-02  -5.6873066e-03   0.0000000e+00   1.6813363e-01   2.8925279e-03  -2.8492294e-04   6.6086315e-02  -1.6537714e-02   1.1755893e-01   7.9691903e-02  -5.6195018e-02  -1.3174574e-02  -5.6248734e-02  -1.3603973e-02  -1.8355364e-02   3.7240799e-02   5.2382438e-02  -1.9995067e-02   1.1431518e-01   5.4273089e-02   7.1678755e-02   2.7856027e-02  -1.0376538e-02  -3.1812459e-02  -4.2556973e-02  -3.2760063e-03  -4.5144882e-02  -8.0422490e-02  -1.4119189e-02  -8.9679246e-02  -1.5114683e-02   3.1278752e-02   6.5003872e-02  -7.2293150e-02  -3.5544880e-02  -9.3586311e-02   5.3249270e-02   5.5128516e-02  -1.1987018e-02   7.1628101e-04  -5.3007891e-02  -3.8218949e-02   1.0564116e-01   2.6142021e-03  -9.4159511e-03  -2.6436135e-02  -2.7498228e-02   6.2303252e-02  -1.0010893e-02  -1.2438901e-02   3.4742496e-02  -2.5198052e-02   1.1188590e-02   3.2876844e-02   8.0757919e-02  -3.9746436e-02   8.5588122e-02  -1.2391667e-02   2.5486366e-02   1.1730556e-01  -1.0759137e-01  -9.8160637e-02   1.6939279e-02  -5.3290052e-02  -9.8470891e-03  -1.5182213e-02  -9.0501160e-03   4.8163432e-02   5.8519256e-02   9.1268817e-02  -2.7366821e-02  -9.1258824e-02   2.7612142e-02   4.6458558e-02  -6.8647689e-03   5.4591586e-02  -1.0975367e-01  -1.7252027e-01  -1.3200895e-02   8.2417899e-02  -1.5347023e-01   5.9515316e-03   3.0641930e-02   2.8447973e-02
  -6.3941942e-03  -4.4319596e-02   9.3264121e-04  -1.7766179e-02   2.5917652e-02   1.6304753e-01  -2.8331852e-02   4.8019689e-02   1.6813363e-01   0.0000000e+00   2.5728499e-02   1.5240532e-02  -7.4755040e-02   6.0955687e-02  -4.9147259e-02   2.1371471e-01   9.0676701e-02  -1.3142244e-02  -4.9032770e-02  -5.4247929e-02  -1.7200754e-02  -7.2015427e-02   8.9298230e-02   5.2249368e-02   2.3792588e-02   3.0140947e-02  -4.0158763e-02  -1.3038630e-02  -6.3995244e-02  -7.0158732e-02  -3.6920564e-02  -5.9775712e-03  -2.6955720e-02   3.8907540e-02   4.0523847e-02   2.0102081e-02  -5.7392121e-03  -5.0194509e-02  -7.3242116e-02  -7.9702272e-02  -7.6874281e-02   3.2487971e-02   6.8957670e-03  -5.3718276e-04  -4.3948594e-03   5.6299024e-02  -2.9123287e-02   5.6009662e-02  -3.1271290e-03   1.4711445e-02  -3.5878354e-03   2.4998802e-02   1.2882711e-01   3.7253964e-02   2.8590581e-02   4.1452135e-02   1.9751295e-02   2.4427797e-02  -1.0334751e-01   1.4484336e-01   5.6751608e-02   5.3014043e-02   8.4326780e-02   2.9273436e-03  -1.7280062e-02   1.4792583e-01  -5.0730448e-02  -4.0942126e-02   6.2027801e-03   2.3236124e-02  -6.4819491e-03  -2.8061102e-02   7.2861334e-02   2.8783754e-02   4.3601182e-02  -4.5522459e-02  -5.5665995e-02  -1.0527825e-02   3.6973471e-02  -3.9955703e-02   4.1258243e-02   6.3004740e-03  -9.3255588e-02  -1.4095786e-02  -5.3989771e-02  -9.6002447e-02   1.6717084e-02   6.5688118e-03  -5.0163733e-02  -2.6288011e-02
   1.2691416e-01  -1.2806873e-02   1.7703643e-02  -2.1783214e-02  -3.3911103e-02  -5.0064264e-02   9.7018399e-02  -4.0544497e-03   2.8925279e-03   2.5728499e-02   0.0000000e+00   8.2609131e-02   2.2377231e-01  -3.8591493e-02   2.3628076e-02   1.5950390e-02   1.6333349e-01   7.7352115e-02   8.2773651e-02   3.5553696e-02   6.4182933e-02  -7.7526808e-02   9.0614164e-02   4.6960690e-03   7.5902299e-03  -1.1963899e-01  -6.0174531e-02  -4.7556616e-02  -3.0361928e-02  -2.7442889e-02  -2.5028071e-02   7.5142533e-02   4.7044366e-03   3.0261979e-02  -4.5068530e-02  -3.0644237e-02   8.8633365e-02   6.2201259e-02  -5.7380170e-02  -3.2749167e-02  -3.4217889e-02   1.7525139e-02  -5.3022844e-03   6.1774941e-02  -4.9420098e-02   3.3552712e-02  -3.3427976e-02   6.0954884e-02  -4.8814148e-02   1.4706096e-02   6.6323366e-02  -1.1283450e-02  -4.1288008e-02  -5.4461072e-02   4.2425630e-02  -3.9658267e-02   8.7590259e-02  -2.9766077e-02   6.8373966e-02   4.5613013e-02   9.1672723e-02  -4.4631877e-02   3.9973628e-02   1.0738258e-01   6.6044296e-04  -6.2513840e-02  -5.8944575e-02   7.8970095e-03   4.9522998e-02  -1.6528889e-02   7.0065248e-03   4.2598500e-02  -4.7475414e-02   2.5684099e-02   9.6612909e-03  -3.9466789e-02  -1.7706433e-02  -7.7850973e-02  -4.3094718e-02  -4.8560291e-02   3.8670994e-02  -5.0584962e-02   8.0344616e-02   9.4224992e-02   9.0424559e-02  -8.0375256e-02   1.1873982e-01   1.2699478e-01  -1.1930773e-02  -1.3991325e-02
  -3.3045708e-02   6.1490558e-02  -1.6334978e-02  -2.3796130e-02  -2.8226833e-02  -3.4722046e-02   5.2807113e-04   8.9090286e-02  -2.8492294e-04   1.5240532e-02   8.2609131e-02   0.0000000e+00   5.3893510e-02   1.5194805e-01   1.8329944e-02   8.2111510e-02   2.9573724e-02   3.6163569e-02  -4.9896713e-03   1.2695493e-02  -4.7352680e-02  -4.7032546e-02  -5.1687723e-03  -3.0475501e-02   2.1626619e-02   1.4807449e-02  -2.2238726e-02  -1.2362513e-02  -2.1973817e-02   6.2550278e-02   8.3069106e-03   1.6098755e-02   6.9218284e-03  -5.7183439e-02  -1.6513185e-03  -3.6052787e-02   3.3394342e-02  -6.3641175e-03  -1.0368410e-01   1.0592135e-01   4.4649373e-02  -3.9013034e-02  -3.1555379e-02   4.5871653e-02  -1.0374059e-01  -2.5599563e-02  -1.9417740e-02  -9.1346955e-03   4.4777564e-02   6.6129439e-03   6.5065060e-03  -3.7252409e-02  -1.1267269e-01  -6.2078773e-02  -8.7616683e-02  -1.0272350e-02   2.8062456e-03  -1.0263761e-02   5.8569928e-02   4.6798034e-02   1.0007510e-03   3.1439617e-02  -3.3941322e-02   1.2785784e-01  -3.8774613e-02  -7.0060948e-02   4.9700351e-02  -1.4595154e-02   7.2417331e-03  -6.2445997e-02   6.7609396e-05  -3.4388578e-02   2.1602375e-02   6.1781176e-03   8.8146174e-03   4.5215497e-02  -1.2269608e-01  -8.7342556e-03  -5.5081723e-02  -3.5234969e-02   1.5006362e-02   4.9886183e-02  -4.1356075e-03   4.9818351e-02  -2.6903404e-02  -1.6166293e-02   3.3995927e-02   9.3776056e-02   2.8341313e-02   1.1982171e-02
  -8.7853954e-03   1.8274055e-02  -1.4671859e-02  -1.7616098e-02   5.2661449e-02   1.0992241e-02   1.5909694e-01   9.2801162e-03   6.6086315e-02  -7.4755040e-02   2.2377231e-01   5.3893510e-02   0.0000000e+00   1.0364557e-01   1.0908120e-01   6.8534652e-02  -1.3989867e-02  -7.1989985e-02   3.1437744e-03  -5.2344396e-03   1.1311062e-02   5.6298534e-02   5.2395320e-02  -5.1313974e-02  -4.0422579e-02  -1.1430687e-01   1.1932213e-02  -1.0126504e-02  -4.6607049e-03   2.1178140e-02  -2.5256508e-02  -4.3849872e-02  -8.3579081e-02   6.8912452e-03  -2.7941165e-02  -6.6800455e-03  -4.6257233e-02   1.5476416e-02  -8.1953135e-02   1.7639024e-02  -1.5374984e-02  -7.0260757e-03   1.8990459e-02   6.1441554e-02   4.7324682e-02   4.9007716e-02  -2.0574377e-02  -1.5384867e-01  -1.9119775e-02   1.8309318e-02  -6.8369571e-03   6.8446219e-02  -7.2096609e-02  -5.4009146e-02   3.2408487e-02  -4.4242978e-03  -2.9703856e-02   4.0015668e-02  -8.6496223e-02  -7.6932368e-02   5.6138333e-02   3.0507711e-02   6.1153264e-03  -3.8771741e-02   7.4698062e-02  -8.5161043e-02   2.1836600e-02  -1.7459913e-02  -6.2124709e-02  -1.5779013e-02  -7.6107867e-02  -5.1457507e-02  -2.3463581e-02   2.2738618e-02  -3.6165215e-03   2.2149254e-02   3.7874180e-02  -3.8518695e-02   4.7649927e-02   1.5691413e-02   2.9041255e-02  -2.1752705e-02   3.4363388e-02   1.6726436e-01   1.3922899e-01  -6.3189820e-03  -1.1025268e-02   5.6844064e-02   1.1086430e-03   3.5009891e-02
  -2.3787574e-02   4.9022779e-03  -1.4540935e-02   1.2803066e-02  -1.8765592e-02   4.3771909e-02   3.6836112e-03   1.3699981e-01  -1.6537714e-02   6.0955687e-02  -3.8591493e-02   1.5194805e-01   1.0364557e-01   0.0000000e+00   2.9847498e-02   1.4525759e-01  -5.4702341e-02  -1.1198365e-02   1.1574564e-02   5.7499965e-03  -9.1069990e-02   3.0844661e-03  -4.0937006e-02   1.4843621e-02  -1.1785040e-01   3.5090747e-03  -6.3041293e-02   9.7681341e-03  -4.4712488e-02   2.3483031e-02  -5.0980664e-02   7.9738906e-02  -6.6993860e-02  -2.6608901e-03  -4.0865134e-02  -2.3963566e-02   3.9308629e-02  -7.3997106e-02   9.6709559e-03   8.1619393e-02  -3.9569402e-02  -8.5593214e-02  -1.8952496e-02   9.9366039e-03  -3.7930617e-02   2.2769003e-02  -6.1546384e-03   3.3787141e-03   1.1394402e-02   2.3696982e-02   3.9775185e-04  -2.8788014e-02  -2.8207189e-02   4.2765765e-03  -2.1053006e-02   7.6120203e-02  -1.6793503e-02  -3.9222756e-03  -3.4363385e-02   1.6552417e-02  -4.1550625e-02   1.5083337e-01   2.4436804e-02   3.5368479e-02   1.1264829e-01   6.8134032e-02   2.3815320e-02  -8.2692921e-04   1.8285718e-02   4.0262941e-02   2.0157704e-02  -3.2014297e-02   6.8997131e-02  -2.7637590e-02   1.0901478e-02   4.1843621e-02  -2.6844524e-02  -5.2412694e-02  -5.9309746e-02   2.8568104e-02   3.2665430e-02   1.9530919e-02  -1.7616810e-02   7.2676142e-02   1.2587900e-02   5.6949770e-02  -1.0465851e-01  -8.5023747e-02   6.7697059e-03   6.2888345e-03
   3.5745287e-02   4.4519411e-02   3.2059368e-04  -1.2953063e-02   1.3330357e-02   1.5556452e-02  -5.8304242e-03  -2.8472958e-02   1.1755893e-01  -4.9147259e-02   2.3628076e-02   1.8329944e-02   1.0908120e-01   2.9847498e-02   0.0000000e+00   1.4294311e-01  -5.5057181e-02  -2.4598122e-02   9.8231427e-02   3.1989417e-02   7.6519082e-03  -6.1177571e-02   3.4106714e-02   3.1572337e-02   3.9384393e-02  -2.2526003e-02   9.0562748e-02  -8.3228526e-03   8.0494930e-02   3.7029116e-02  -8.1025146e-03  -3.1596741e-02   6.2204675e-03  -5.7586155e-02   4.8320471e-02   2.4562135e-02   3.2857491e-02   1.0126910e-02  -2.2421499e-02  -1.6712402e-02   4.3458598e-02  -1.0807109e-01   3.1447780e-02   2.1345059e-02   2.4996559e-02  -3.3011113e-02  -8.2647947e-02  -6.9978670e-02   4.4303355e-02  -5.9252975e-02  -1.0438417e-02  -1.0290636e-02  -1.8557212e-02   4.0336487e-02  -4.4505889e-02  -9.0896315e-03  -4.7162188e-02  -2.3517569e-02  -2.5663535e-02   4.2603704e-02  -1.0026104e-01  -3.4441953e-03   7.5416173e-02   4.4970492e-02  -6.9053174e-02  -5.3734792e-03  -7.8185706e-02  -4.3842577e-02  -6.6777664e-03  -7.8698582e-03   7.4978579e-02   2.0810535e-02   1.9749275e-02  -5.7943608e-02  -1.1271856e-02   1.1933293e-01  -7.0846842e-02   1.6175032e-02   5.4241778e-02   9.0987601e-03   6.2148249e-03   1.1706787e-02   7.2604105e-02   1.6708929e-01   4.5520457e-02   9.4514128e-02  -4.3376021e-02  -7.3554928e-02  -5.0003679e-03  -1.3355149e-02
   8.6206716e-03  -6.7152126e-04  -3.8602622e-02   2.1752832e-05   1.3902744e-02   1.2370043e-01  -3.6243070e-02   2.9423445e-02   7.9691903e-02   2.1371471e-01   1.5950390e-02   8.2111510e-02   6.8534652e-02   1.4525759e-01   1.4294311e-01   0.0000000e+00   4.1864308e-02  -5.9851630e-02   4.0276260e-02  -5.4533446e-02   6.0088447e-02  -2.4036335e-02   1.7325714e-02   3.3826778e-02  -5.0025917e-02   1.5279637e-02   1.9053816e-02  -5.4350744e-03  -3.8018533e-03   1.5548361e-02   2.3966416e-02   6.0920529e-02  -5.7990269e-02   6.8706342e-02  -4.6301869e-02   1.3335798e-02   6.5025725e-02  -1.9978218e-02  -5.0373577e-02  -4.5847177e-02  -3.0697541e-02   5.1742904e-02  -1.7508725e-02   5.4600810e-02  -3.2368849e-02   2.7810942e-02  -6.8468840e-02  -5.3064933e-03  -1.7379326e-02   4.2630631e-02   4.3627572e-02  -3.0346998e-02   1.7231299e-02  -3.3815423e-02   2.9978193e-02   1.2514762e-03  -2.3704365e-03  -2.4131476e-02  -1.5127916e-02  -1.6839952e-03  -1.1259788e-02  -5.9525536e-03  -5.5049173e-02  -2.0117661e-02  -8.0187200e-02   4.2094899e-02  -2.4137008e-02  -1.3725642e-02  -5.4406269e-03   9.4625338e-02   5.0812129e-02   1.9917936e-02   3.9484974e-02   5.4311490e-03  -2.9094397e-02   6.1880086e-03  -1.2929561e-01   1.0684502e-02   1.4493580e-02   3.2320427e-02   3.3365019e-03  -1.7303404e-02  -1.5022237e-02   1.5879291e-01  -1.6766541e-02   1.1711407e-01  -3.6633836e-02  -3.9122993e-02  -5.0003074e-02   4.7948998e-02
   3.3503009e-03  -4.3767446e-02  -8.4653146e-03   2.3483918e-02   3.2589242e-03  -2.0583072e-03  -7.3344963e-03   3.2417738e-02  -5.6195018e-02   9.0676701e-02   1.6333349e-01   2.9573724e-02  -1.3989867e-02  -5.4702341e-02  -5.5057181e-02   4.1864308e-02   0.0000000e+00   5.2573591e-02  -1.1786750e-02  -9.9329114e-02  -2.8633829e-02  -6.1578002e-02   1.1031560e-01  -2.1099609e-02  -3.7083791e-02  -3.9403993e-02  -8.5330643e-02  -1.5131631e-02   1.6880407e-01  -3.9272941e-02   6.5109203e-02  -3.9470684e-02   6.9450669e-02   2.9420240e-03  -2.0152216e-02   1.0102282e-02  -3.6161006e-02   9.6237699e-04   4.5709021e-02  -1.2667764e-02  -5.6593552e-02   2.2011410e-02  -3.5598934e-02  -8.2043514e-02  -1.4618431e-02   8.6113407e-02   6.8295184e-03  -4.7125628e-03   3.6555957e-02   1.2652574e-02   9.2098763e-03  -4.0712012e-02  -7.0461928e-02   5.7479723e-02   4.5159140e-02   1.5559270e-02   3.7188906e-02  -5.2037899e-02   2.1176664e-02   9.6311938e-03   7.5629642e-02  -1.2704466e-01   2.7798727e-02  -8.6468293e-02   5.4421456e-02  -8.4023042e-02  -1.9833060e-02  -4.7683349e-03   5.0302245e-02   7.0497640e-02   9.3667652e-02   4.5419131e-02  -6.7977717e-02   6.7766236e-02  -1.7696500e-02  -1.0311608e-02  -1.0585380e-01  -1.1605905e-01   2.4978329e-01   3.3496094e-02   1.2029345e-01  -3.2067882e-02  -1.2448633e-02   1.3522045e-02   7.0581106e-03  -7.3016060e-02  -7.6138634e-02  -8.1956679e-03  -1.3737693e-02  -8.0722685e-02
   1.0973215e-02   1.4339234e-02   3.6163917e-02   1.1586878e-02   2.1267941e-02  -2.6443306e-02   2.7143795e-02   1.6265094e-02  -1.3174574e-02  -1.3142244e-02   7.7352115e-02   3.6163569e-02  -7.1989985e-02  -1.1198365e-02  -2.4598122e-02  -5.9851630e-02   5.2573591e-02   0.0000000e+00   2.2808508e-02  -1.0578945e-02  -1.1011439e-01   4.5856719e-03  -8.4253153e-02  -9.4507336e-03  -1.4121376e-02  -2.3554754e-02   2.5671131e-02  -1.6298431e-02   2.3007835e-02   3.4729310e-02  -2.3450352e-02   2.6209139e-02   2.4720525e-03   3.0879985e-03   1.4662309e-02  -1.1832933e-02   8.4089652e-03   4.0346602e-02  -5.8842379e-02   5.2889029e-03   1.1428020e-01  -9.9900305e-02  -4.8261883e-03  -8.4535469e-03  -7.3944079e-02   7.8419435e-02   2.9156019e-02  -1.0272046e-01  -2.9722435e-02   4.7336302e-02   1.9526610e-02   5.4781900e-02  -1.9206521e-02  -5.7349641e-02  -8.3561064e-02   3.3503300e-02   9.2087011e-02   7.6538879e-02   2.9639936e-02   1.1056201e-01   4.3839174e-02  -8.1408669e-02  -5.9584493e-02   8.8291837e-02  -2.7363406e-02  -7.1757848e-02  -1.8452972e-02  -2.0103001e-02  -2.1863750e-02  -5.5290134e-02   1.8002336e-02   4.2328577e-02  -4.5931540e-02  -7.2183478e-02  -4.7910623e-02   4.9525976e-02   1.3023343e-02  -1.6860616e-01  -7.3852811e-03   2.8059631e-01   4.4846359e-03   1.0426168e-01  -9.6408865e-02   3.3176402e-02   1.6573374e-02  -1.5819345e-02  -3.6434862e-02  -3.1590043e-02  -1.2044494e-02  -3.2467928e-02
   7.7303762e-02  -5.4878856e-03   8.3809645e-02  -8.4128552e-03   2.5290545e-02  -7.2744319e-02   6.5245623e-02   2.6625569e-02  -5.6248734e-02  -4.9032770e-02   8.2773651e-02  -4.9896713e-03   3.1437744e-03   1.1574564e-02   9.8231427e-02   4.0276260e-02  -1.1786750e-02   2.2808508e-02   0.0000000e+00   1.3462798e-01   9.6963580e-02   2.3819282e-02  -3.2454032e-02   7.1538892e-03  -2.0406877e-02   9.0229158e-02   5.5427453e-02  -5.9473206e-02  -3.0448376e-02   3.0616670e-02  -3.3324403e-02   7.3817620e-02   7.8381714e-02   5.6424942e-03   5.1994628e-02   6.7908593e-02  -4.4024027e-02  -8.6518727e-02   6.5069438e-02   5.4558826e-02   2.7498144e-02  -4.8992916e-02   4.0415089e-02  -1.7802366e-02   2.1791085e-02  -3.6655133e-02  -2.5127601e-02  -2.0174130e-02  -8.5917544e-02  -2.2967943e-02   9.2918043e-03   2.2187810e-02  -2.3928166e-02   1.3425264e-02   3.7465205e-02  -1.1949321e-02   2.7989742e-02  -3.6702465e-02  -6.0144170e-02  -5.4774837e-02  -6.2621228e-02   3.3848249e-02   9.8093973e-02   3.0915481e-02  -5.4347542e-02  -8.0537130e-02  -7.1894987e-02  -3.8301436e-02   1.3652385e-01   5.4481910e-02  -6.1542946e-02  -6.7710962e-02   4.4491206e-02   8.5801869e-03   2.3939196e-02  -4.6470304e-02  -1.2175909e-01  -8.3725465e-02  -4.5595477e-02   5.0556538e-02   2.9381993e-02  -1.8592126e-02  -2.5709311e-02   6.6829899e-02   7.8196293e-04   3.5828537e-03   2.3175295e-02  -8.3536685e-02   2.5140240e-03   1.0827294e-02
   2.9036057e-02   1.2123957e-01   6.4320018e-03   1.0339197e-03   1.4100173e-02  -7.9385423e-02   1.0931371e-02   1.2820087e-02  -1.3603973e-02  -5.4247929e-02   3.5553696e-02   1.2695493e-02  -5.2344396e-03   5.7499965e-03   3.1989417e-02  -5.4533446e-02  -9.9329114e-02  -1.0578945e-02   1.3462798e-01   0.0000000e+00   5.5960008e-03   5.2308233e-02   2.3618016e-02  -2.2222826e-02   1.0875048e-01  -2.9593782e-02   4.2473466e-02  -4.6303336e-02  -7.9486544e-02  -7.2334764e-02   2.2618722e-02   1.8043466e-02  -9.2520063e-03   6.9670980e-02  -3.2198079e-02   9.7473975e-02  -1.2139351e-01   1.4466907e-02  -9.3381262e-02  -4.8012265e-02   5.1031797e-02   1.4512077e-02  -6.6736010e-02   7.3854498e-03   9.5592125e-02   1.8104236e-02  -5.7999302e-02   6.7740727e-02   3.1346051e-02   1.2667463e-02  -4.0434974e-02  -1.1505238e-02   2.8696319e-02  -1.9732665e-02   4.4647939e-02  -5.3270210e-02  -1.0875521e-02  -2.7563040e-02  -1.2897910e-02   4.5075567e-03   4.8125084e-02   6.6320990e-04   5.0856378e-02   4.5213933e-02   2.4908918e-02  -4.9186476e-02   5.8464571e-03  -3.9706077e-02   2.2767866e-01   4.7171973e-02   1.4907416e-02   3.5157658e-02   2.1322092e-02  -5.9567803e-02   5.4016697e-02  -1.0073290e-01  -9.9575183e-02  -2.5655030e-02  -5.0915451e-02   1.0007305e-01  -1.2777552e-02   3.6763149e-02  -9.5777749e-03  -3.5045517e-02  -5.3430853e-02   3.8842510e-03  -2.9145311e-01  -3.3425441e-02  -5.8159371e-02   3.4769993e-02
  -6.6302861e-02  -8.9071317e-03   5.8789885e-02  -6.5259866e-03  -1.2662674e-01   1.9746776e-02   8.7392461e-02   1.0927839e-02  -1.8355364e-02  -1.7200754e-02   6.4182933e-02  -4.7352680e-02   1.1311062e-02  -9.1069990e-02   7.6519082e-03   6.0088447e-02  -2.8633829e-02  -1.1011439e-01   9.6963580e-02   5.5960008e-03   0.0000000e+00   8.2224846e-03   3.1934977e-02  -1.0279339e-01   3.6860653e-01  -5.4372493e-02  -1.2585363e-02   1.5989787e-01  -3.5639644e-02   1.1132585e-01   8.4423931e-02  -8.1091703e-02   4.0655818e-02  -1.1512688e-01  -9.3389592e-02   6.4631889e-02  -1.0700182e-01   7.8498937e-02   1.1128944e-01   5.8117658e-03   2.3208570e-02   1.3794715e-01  -2.2325991e-02   7.7118476e-02  -6.8072020e-02  -4.3859061e-02  -4.9304683e-02   4.0911697e-02   5.3166070e-02  -1.0113722e-03  -1.2412509e-02   1.7759025e-02   2.2699523e-02   4.3500073e-02   4.8888939e-02  -4.6938450e-02  -5.6939607e-02   5.4410038e-02   1.3633188e-02  -2.2472867e-02  -6.0715328e-02   1.3008755e-01   6.7641475e-02  -5.7074670e-02  -1.1893497e-02   5.2384019e-02   1.7448709e-02   2.3514795e-02  -8.1682853e-02   1.0045165e-01   1.1518764e-01  -8.1024797e-02  -4.7376879e-02   9.3324252e-02  -8.5128710e-02   4.1397263e-02   9.4635239e-02  -6.4704556e-02   8.7021231e-02  -5.2307328e-02   1.8871106e-02  -3.6343405e-02  -1.1406168e-01   3.1206771e-02  -1.5128185e-03  -4.3334275e-05   3.0410045e-02   1.9324151e-02   1.1157074e-01  -2.9861117e-02
  -7.3198302e-02  -6.0778989e-02   2.5279322e-02  -3.3875677e-02   7.8548381e-02  -5.8180470e-03   5.0596255e-02  -1.4519230e-02   3.7240799e-02  -7.2015427e-02  -7.7526808e-02  -4.7032546e-02   5.6298534e-02   3.0844661e-03  -6.1177571e-02  -2.4036335e-02  -6.1578002e-02   4.5856719e-03   2.3819282e-02   5.2308233e-02   8.2224846e-03   0.0000000e+00   8.5646919e-03   2.9968858e-02  -1.4454990e-01   2.7728944e-01   3.7246273e-02   1.3456611e-01  -5.4964955e-02  -3.4193332e-02   3.9168391e-02   6.6032588e-02  -6.9135869e-02  -8.0050347e-02   3.6792210e-02  -1.2950714e-01   3.5642203e-02  -7.8991521e-02  -4.8173871e-02   4.6260711e-02  -3.6323105e-02   9.5390110e-02  -6.8632404e-02  -1.6276428e-02  -6.8868700e-04   7.7236719e-02  -5.3305114e-02  -2.9222633e-02   3.8843806e-02  -1.1204562e-02  -2.2949037e-02  -6.3062203e-02  -2.3964605e-02   1.7114870e-01   5.0820012e-02  -6.9686047e-03  -2.7234924e-02  -2.8682957e-02  -1.1098613e-01   3.8107461e-02  -1.4513730e-02  -1.1031620e-02  -2.0092319e-02   3.0067667e-02   2.4268745e-02  -5.3155284e-02   5.7989301e-02  -7.0068615e-02  -1.2787019e-02   2.0913355e-03  -1.4000355e-02   8.6040679e-02   3.5467511e-02   3.3785991e-03   1.1239561e-01  -5.6537394e-02   4.2235962e-03  -1.6431827e-02   2.3971739e-03  -3.5473847e-02  -4.2521273e-02   2.8228640e-02  -6.4748478e-03  -3.1361944e-02   2.7424704e-02   2.4832910e-02   7.7918017e-02   7.6213010e-02  -7.4598461e-02   4.0092430e-02
   1.7056260e-03   3.3378457e-02   1.9626961e-02   7.0210723e-02  -3.4871339e-02  -6.9058343e-02  -1.0117496e-02  -8.4716299e-03   5.2382438e-02   8.9298230e-02   9.0614164e-02  -5.1687723e-03   5.2395320e-02  -4.0937006e-02   3.4106714e-02   1.7325714e-02   1.1031560e-01  -8.4253153e-02  -3.2454032e-02   2.3618016e-02   3.1934977e-02   8.5646919e-03   0.0000000e+00   2.2050435e-01   1.1507318e-01  -3.0443231e-02  -4.5011564e-02  -8.2607796e-02   1.6280343e-02   1.3276564e-02   1.5265107e-01  -4.7765502e-02  -4.5550424e-02   3.2928965e-02   2.4644288e-03   2.5319362e-02   2.9754621e-02  -2.8162012e-02   2.6082815e-02  -5.7903498e-02  -5.6612907e-02  -1.1881358e-03   5.0113915e-02  -5.2702012e-02   1.0012794e-01   1.6630794e-02  -4.1202401e-03  -3.5098558e-02  -5.0009319e-02   9.4552970e-04   1.4683152e-02  -2.0100607e-02  -4.8669883e-02   2.2096086e-02  -4.3329790e-02  -3.5157435e-02  -8.4586999e-03  -4.5439382e-03  -6.5120200e-02   7.2030797e-02  -5.3829563e-02  -2.4428195e-02  -1.9748554e-02  -1.5174968e-02   1.9400217e-01   3.7672110e-02  -2.4079941e-02   2.6747596e-02   2.8200916e-02  -2.0619850e-02   1.5516173e-02   3.2125028e-02  -9.7108505e-02   6.1586282e-02  -4.6970097e-03  -5.0845361e-03   5.3818304e-02  -3.4613892e-02  -7.6217906e-02   1.1684922e-02  -1.1038987e-02  -2.7549510e-02   3.6945804e-02   5.1684608e-02   6.5531658e-02   8.0210818e-02   7.9452733e-02  -2.0949458e-02  -7.4863009e-02  -8.9645536e-02
  -1.6871620e-02  -5.3033263e-02   3.6627257e-02   1.0300032e-01  -7.7061672e-02  -1.7127652e-02  -3.6983390e-02  -2.8322543e-03  -1.9995067e-02   5.2249368e-02   4.6960690e-03  -3.0475501e-02  -5.1313974e-02   1.4843621e-02   3.1572337e-02   3.3826778e-02  -2.1099609e-02  -9.4507336e-03   7.1538892e-03  -2.2222826e-02  -1.0279339e-01   2.9968858e-02   2.2050435e-01   0.0000000e+00   8.4768696e-03   5.1310224e-02  -4.1108900e-02  -4.0890071e-02  -3.7826457e-03  -2.9947864e-02  -9.5342901e-03   6.7697648e-02   1.5083650e-02  -1.9808590e-02  -3.3814839e-02   2.1503355e-01   5.4185862e-02   8.0738752e-02  -1.1404994e-01   1.5890928e-02  -1.9497453e-02   1.6048924e-02  -5.0860266e-02  -2.0158807e-02   1.0162240e-02   4.3935017e-02   2.5653231e-02   6.8189662e-02  -1.0954892e-02   2.8034122e-02   9.1417486e-02   2.8170004e-02   3.7276785e-02  -3.1006880e-02  -7.3338708e-02   1.2005172e-02  -6.2571604e-02   2.6422503e-03  -4.2128996e-02  -1.8295351e-02  -1.1937572e-01  -5.5554531e-02   3.3419869e-02  -1.2800123e-02   1.5233710e-01   5.6431325e-02  -6.3808921e-02  -5.7693326e-02  -3.3955637e-02  -1.0831025e-01   1.0009849e-01   7.7774621e-02   9.4852009e-02   5.7974359e-02   5.0616624e-02  -1.2056092e-01  -3.5887952e-02   2.5098765e-02   2.5321584e-02   1.6468145e-03  -3.9367073e-02  -3.2539152e-02  -1.5598433e-01   1.2373413e-02   1.3399659e-01   5.6148032e-02   8.9084357e-02  -5.3978660e-02  -1.6757480e-02  -2.1824771e-02
  -6.5560418e-03   1.1153700e-02   2.3853037e-02   5.1307839e-04   4.7478253e-02   1.0600156e-03  -1.9045331e-02  -3.3458287e-02   1.1431518e-01   2.3792588e-02   7.5902299e-03   2.1626619e-02  -4.0422579e-02  -1.1785040e-01   3.9384393e-02  -5.0025917e-02  -3.7083791e-02  -1.4121376e-02  -2.0406877e-02   1.0875048e-01   3.6860653e-01  -1.4454990e-01   1.1507318e-01   8.4768696e-03   0.0000000e+00   3.4278988e-02   1.5197787e-01  -7.6290369e-03  -8.3765548e-02  -9.7985854e-03   4.8198043e-02   5.0398939e-02   9.0728607e-02   1.4637452e-01   2.9979557e-02   4.1783656e-02   2.8008638e-03   4.6748451e-02   1.5046912e-01  -6.8384773e-03  -8.7810830e-02   3.6083405e-02   6.0412757e-02  -2.6244711e-02   2.3968148e-02   8.2433640e-03  -1.2747993e-02  -4.0725523e-02  -7.5403480e-02   2.3742499e-02   1.6190135e-02  -1.9666977e-02   1.1155284e-01  -1.2706460e-01  -5.5732305e-02   1.1379199e-02   6.9836938e-02   9.1774746e-03  -1.5608247e-04   3.2783034e-02  -1.6277802e-02  -7.7000539e-03  -1.1235655e-01  -6.9255723e-02   2.2658022e-02  -1.5659537e-02  -3.5147224e-02  -4.8972470e-02  -8.5572853e-03  -1.5206384e-01   6.5789189e-02   6.9877070e-02  -5.9177107e-02   2.7003040e-02   2.1910604e-02  -4.7241289e-02  -3.8312895e-02   3.3392363e-03  -5.0119859e-02   7.3618455e-02   2.7865031e-02  -3.0413604e-02  -6.7188220e-02   1.8419546e-02   1.2913691e-02  -3.8547263e-02   6.7129818e-02   1.5710256e-02  -1.5513155e-02   4.7328146e-02
   8.5629676e-02  -2.4156360e-02   3.0728252e-02  -5.5020210e-02   1.1664346e-01   8.5710603e-02  -4.6028049e-02   7.8037254e-03   5.4273089e-02   3.0140947e-02  -1.1963899e-01   1.4807449e-02  -1.1430687e-01   3.5090747e-03  -2.2526003e-02   1.5279637e-02  -3.9403993e-02  -2.3554754e-02   9.0229158e-02  -2.9593782e-02  -5.4372493e-02   2.7728944e-01  -3.0443231e-02   5.1310224e-02   3.4278988e-02   0.0000000e+00   1.3954149e-01   1.6325636e-01   3.2378927e-02  -1.2047386e-01  -4.8209833e-02   4.5193145e-02   6.3704897e-02  -1.8752467e-02  -6.9929336e-02   1.9352859e-02  -5.0765373e-03   1.8596863e-02   1.0981756e-01   1.0843532e-01  -6.0313551e-02  -3.6658445e-02   4.3482899e-02   3.3983156e-02  -3.7306215e-02  -2.7173519e-02   1.6214105e-01  -9.7141736e-02  -3.3597826e-03  -1.0538749e-03   5.2753579e-02   7.8544696e-02  -1.5583383e-01   2.2454374e-02  -1.3422782e-01  -1.0055785e-01   1.1112561e-01   4.3501970e-02  -1.9153232e-03  -1.1074657e-01  -3.7617927e-02  -1.6201816e-02   1.7164530e-02   3.4967660e-03   7.2175588e-02  -5.7417469e-02   1.5152444e-02  -1.2594328e-02   1.5772648e-02   5.8977305e-02   8.8277648e-02   1.2615194e-01  -3.5496841e-02   2.4108491e-04   4.8685220e-02   4.7893880e-02  -2.2365974e-02   8.8270214e-02   6.0723475e-03  -2.9586944e-02   1.5877454e-02   8.9200635e-02  -4.9132400e-02   4.4603287e-02   7.5582647e-02  -1.6899337e-03   6.8408497e-03   2.0812833e-01   2.5810832e-02  -8.7411045e-03
  -1.0928284e-02   2.5213391e-02   4.2775656e-03  -2.0984716e-02   2.7736087e-01   4.6013312e-02  -1.1806157e-02  -9.7928116e-03   7.1678755e-02  -4.0158763e-02  -6.0174531e-02  -2.2238726e-02   1.1932213e-02  -6.3041293e-02   9.0562748e-02   1.9053816e-02  -8.5330643e-02   2.5671131e-02   5.5427453e-02   4.2473466e-02  -1.2585363e-02   3.7246273e-02  -4.5011564e-02  -4.1108900e-02   1.5197787e-01   1.3954149e-01   0.0000000e+00  -2.3326902e-03   2.3488046e-02   5.2740809e-02   1.1487546e-02  -8.6464719e-03   7.4072230e-03   6.9284151e-02  -3.8594636e-02   3.4578166e-02  -7.1924235e-02   1.1790960e-01   4.5471368e-02   2.8083347e-03  -1.9373784e-02   3.6452918e-02   9.8467729e-04   1.0732361e-01  -9.9652296e-02  -3.1292555e-02  -2.4624893e-03  -6.9985687e-02  -6.6644257e-03  -1.6640142e-02  -4.0919105e-03   3.0069988e-02   1.0318619e-01  -6.1622842e-02   4.7532179e-02  -3.1828997e-02  -4.2897834e-02  -1.8607077e-02   4.0166633e-02   4.5564289e-03  -1.7128502e-02   1.9102203e-02   2.0819475e-02  -1.9165625e-02   7.2788853e-02  -6.2175439e-02  -6.2163692e-02  -7.9426262e-03  -1.5620580e-03  -6.2027005e-02  -2.1667551e-02   2.6351046e-02   2.9147445e-03  -5.1495545e-02   1.6687891e-02  -4.0950586e-02  -1.0231074e-02  -8.7832275e-02  -4.9814967e-02   2.4387509e-02   6.5782838e-03  -1.5296164e-02   4.8043952e-02  -7.1901919e-02  -1.7011637e-02  -5.3263808e-02   6.6502404e-02  -5.9547271e-02  -8.2226538e-02   3.5982791e-02
   7.1076345e-02  -7.6382532e-03  -7.5909940e-03  -3.2405096e-02  -1.8743410e-02   2.2299106e-01   1.8512445e-02   5.0859279e-03   2.7856027e-02  -1.3038630e-02  -4.7556616e-02  -1.2362513e-02  -1.0126504e-02   9.7681341e-03  -8.3228526e-03  -5.4350744e-03  -1.5131631e-02  -1.6298431e-02  -5.9473206e-02  -4.6303336e-02   1.5989787e-01   1.3456611e-01  -8.2607796e-02  -4.0890071e-02  -7.6290369e-03   1.6325636e-01  -2.3326902e-03   0.0000000e+00   4.9038985e-02   4.3591068e-03   6.8219433e-02   6.2499913e-02   7.2517060e-03  -2.6636338e-02  -2.5433983e-02   1.0774138e-02   9.3765883e-03   5.7768814e-03   8.3906091e-03   1.1639940e-01  -1.0120484e-02  -9.4633471e-02  -6.4142416e-02   3.0665784e-02  -1.4725543e-02   4.9169169e-02   3.2873985e-02  -5.5516805e-03   5.0713387e-02   1.4890398e-02   1.8011909e-02  -1.4850912e-02  -3.0016200e-02  -5.4376374e-02   2.0003080e-02   3.5265603e-03  -1.0586878e-02   1.3491108e-02  -1.8940699e-02   4.2304850e-02  -6.2691715e-03   5.1285754e-02  -1.3454061e-02   8.4391840e-03   6.3439920e-03   2.6661170e-03   5.6375266e-02   8.7639790e-04  -3.5803198e-03   1.3357113e-02   1.1959438e-02   8.0484960e-04   4.9247866e-02  -2.0415623e-02   3.7231855e-02   3.4808485e-02   6.7927707e-02  -6.3896513e-02   5.9586931e-03   7.8520147e-03   1.2943920e-02  -2.2674287e-03   8.7617971e-03   2.9748961e-02   9.5583813e-03  -4.5936273e-02   1.6812448e-02  -6.8197497e-03   5.6986559e-02  -4.6297512e-03
  -1.6998144e-02   2.1592549e-02  -4.0996694e-02   3.4031489e-02   1.7094688e-02   1.0388801e-01  -2.8930496e-02   3.3092728e-02  -1.0376538e-02  -6.3995244e-02  -3.0361928e-02  -2.1973817e-02  -4.6607049e-03  -4.4712488e-02   8.0494930e-02  -3.8018533e-03   1.6880407e-01   2.3007835e-02  -3.0448376e-02  -7.9486544e-02  -3.5639644e-02  -5.4964955e-02   1.6280343e-02  -3.7826457e-03  -8.3765548e-02   3.2378927e-02   2.3488046e-02   4.9038985e-02   0.0000000e+00  -4.6153842e-02   3.0764764e-02  -7.1748990e-02   4.3800883e-02  -5.1898292e-02  -1.4208802e-01  -2.6267331e-02  -5.2320381e-03   1.2726308e-02   4.4987664e-02  -6.8920103e-02   3.4196634e-02  -1.0344131e-01  -1.3875900e-02  -3.4641010e-02   1.3556531e-02  -3.5268618e-02  -4.2528954e-02   3.2189313e-02   1.7786963e-02   1.4041158e-02   1.5828169e-02   5.4605345e-03  -6.3289768e-03  -8.6568633e-02   2.1133634e-02  -2.2371146e-02  -1.5998151e-01  -1.3427394e-02  -7.1295187e-02  -3.1263008e-03  -4.9408891e-02  -1.2077826e-03  -6.0107862e-02   5.0305856e-02  -1.0763265e-02  -5.6901586e-02   8.1873940e-05   4.8262263e-02  -4.1335594e-02  -1.1434301e-01   1.9728059e-02  -4.2800957e-03   2.2116423e-02  -8.8859077e-02  -1.8066027e-02  -2.8834211e-02  -8.6454604e-03  -1.4311192e-01   1.9349942e-01   2.9602153e-02   2.0340996e-02   3.9635498e-02   2.1525302e-01   2.7159007e-02   4.5384270e-02  -4.7287394e-02  -8.9891486e-03  -8.3820388e-02   3.9289372e-02  -3.1879727e-02
   3.9381158e-02  -4.4393549e-02  -2.4410405e-02   1.8609414e-02   3.0295301e-03   9.6732435e-02  -4.7665072e-02  -1.0491372e-02  -3.1812459e-02  -7.0158732e-02  -2.7442889e-02   6.2550278e-02   2.1178140e-02   2.3483031e-02   3.7029116e-02   1.5548361e-02  -3.9272941e-02   3.4729310e-02   3.0616670e-02  -7.2334764e-02   1.1132585e-01  -3.4193332e-02   1.3276564e-02  -2.9947864e-02  -9.7985854e-03  -1.2047386e-01   5.2740809e-02   4.3591068e-03  -4.6153842e-02   0.0000000e+00   6.1277066e-02  -1.5839059e-01   3.0789317e-02  -8.7474871e-02  -2.6018380e-02  -4.6555187e-02  -3.0877547e-02   5.2270830e-02   8.1438178e-02   5.5629972e-02  -1.5003845e-01   3.9271046e-02  -7.8286231e-02   1.2799109e-02  -2.2094298e-02  -1.2793669e-03   1.7191089e-02  -4.9874094e-02   7.6507758e-02  -2.6034117e-02   5.1799696e-02  -3.9868443e-02   7.6086864e-02  -1.1881306e-01  -3.4676100e-02  -8.8054336e-02   9.2688301e-02   5.0658027e-02   5.3723938e-03   2.3217488e-02  -3.3455349e-02   2.5943415e-02   9.8323295e-02  -6.1456826e-02  -7.5358905e-02  -2.2736566e-02  -6.4178217e-02  -5.0048857e-02   2.0300457e-02  -1.8543505e-02  -9.0953662e-04  -1.0232511e-01   5.4316564e-02   2.3008931e-01  -4.8928740e-02  -2.2242357e-01  -6.9256352e-02   3.0118610e-02  -5.4941923e-02   2.0272970e-01  -2.3595385e-02  -8.4524225e-02   1.4651911e-01   8.7019595e-02  -4.5720148e-03  -7.0047398e-02  -6.6466659e-02  -4.9935694e-02  -3.2711025e-02   3.7554710e-02
   3.6197919e-03   4.7057961e-02  -1.1078203e-02  -4.4381773e-02   5.6289969e-04   6.8071241e-02  -3.7218376e-02  -6.6366277e-02  -4.2556973e-02  -3.6920564e-02  -2.5028071e-02   8.3069106e-03  -2.5256508e-02  -5.0980664e-02  -8.1025146e-03   2.3966416e-02   6.5109203e-02  -2.3450352e-02  -3.3324403e-02   2.2618722e-02   8.4423931e-02   3.9168391e-02   1.5265107e-01  -9.5342901e-03   4.8198043e-02  -4.8209833e-02   1.1487546e-02   6.8219433e-02   3.0764764e-02   6.1277066e-02   0.0000000e+00   2.6793540e-01  -4.4743729e-03   1.0550559e-01   6.1201067e-02  -2.8381499e-02  -1.3300097e-02  -4.8849581e-02   2.7060939e-02   4.8020256e-02  -5.3302645e-02   4.2048997e-02   3.1670754e-04   8.7820299e-02   2.6637507e-02   3.8871749e-02  -4.1392167e-02   1.3265053e-02  -2.6048952e-02   3.4121588e-02  -1.4555434e-02  -2.7697787e-02  -4.0058911e-02  -5.5763213e-02  -1.0755774e-01   8.2932516e-03  -6.2039798e-03  -7.2601488e-03   5.3367900e-02  -2.8487559e-02   8.6041320e-02   2.6929959e-02   7.4329716e-02   3.6831879e-03   4.0845049e-02  -4.0574111e-02  -3.3707548e-02  -8.0686997e-02   1.6717285e-02   1.0483578e-01   1.3953264e-01   2.1411070e-02  -6.0981762e-02   1.7492472e-02   1.0442291e-01  -9.3678938e-03   1.0881781e-01  -6.6503213e-02  -1.3248644e-03  -7.3172856e-03   3.6535375e-02  -2.1735959e-03   6.6368956e-02   3.8408924e-02  -4.9906330e-02   1.3144940e-02  -3.3262932e-02  -9.9617560e-02   5.0039575e-02  -4.2478083e-02
   7.8424414e-02  -4.7986121e-02  -7.7408093e-03  -5.8764781e-02  -2.8165066e-02  -2.1468311e-02  -3.8641244e-02  -2.6131056e-02  -3.2760063e-03  -5.9775712e-03   7.5142533e-02   1.6098755e-02  -4.3849872e-02   7.9738906e-02  -3.1596741e-02   6.0920529e-02  -3.9470684e-02   2.6209139e-02   7.3817620e-02   1.8043466e-02  -8.1091703e-02   6.6032588e-02  -4.7765502e-02   6.7697648e-02   5.0398939e-02   4.5193145e-02  -8.6464719e-03   6.2499913e-02  -7.1748990e-02  -1.5839059e-01   2.6793540e-01   0.0000000e+00   9.3462958e-02   2.5254726e-02  -2.6935653e-02   1.1229590e-01   6.2763401e-02  -6.3204096e-02  -1.6640251e-02  -3.4914292e-02   5.8778526e-02   4.7214372e-02  -5.9788060e-02   1.0215628e-01   1.3138044e-02   5.7206506e-02  -9.7809740e-02   5.9252576e-02  -5.2579076e-03   2.3432760e-02   2.4960418e-02  -3.6731093e-02  -4.1378505e-02  -1.3406062e-02  -2.5294384e-02   4.0244469e-02   6.1652643e-02  -3.4779196e-03   1.0075653e-01  -3.1678802e-02  -4.7990620e-02   7.6453293e-03   3.6435828e-02   6.7396816e-02  -1.7806412e-02  -5.7548730e-02  -1.7455807e-03  -6.1771613e-02   1.6166685e-02  -7.4901318e-02  -5.6532894e-02   1.6950168e-01   4.4457555e-02  -2.5434204e-02   2.6568500e-04   1.3877530e-01   5.3458569e-02  -9.7620130e-03   9.2271754e-02   6.5864398e-02   2.9251290e-02  -5.3825534e-02  -1.2344280e-02   3.3974956e-02  -5.1790107e-02  -5.5467487e-02  -8.3561432e-02  -1.5365350e-01   1.7509393e-02   1.1163723e-02
   2.1199477e-02  -5.3876252e-02   5.6577515e-02  -1.7446987e-02  -4.0882127e-02   1.0757785e-02  -1.0163740e-02  -3.2661975e-02  -4.5144882e-02  -2.6955720e-02   4.7044366e-03   6.9218284e-03  -8.3579081e-02  -6.6993860e-02   6.2204675e-03  -5.7990269e-02   6.9450669e-02   2.4720525e-03   7.8381714e-02  -9.2520063e-03   4.0655818e-02  -6.9135869e-02  -4.5550424e-02   1.5083650e-02   9.0728607e-02   6.3704897e-02   7.4072230e-03   7.2517060e-03   4.3800883e-02   3.0789317e-02  -4.4743729e-03   9.3462958e-02   0.0000000e+00   2.3245537e-01   9.4613350e-02  -3.0422922e-01   9.1369157e-02   5.5001366e-02  -1.5645781e-01  -1.6199351e-01   3.9410250e-02   7.4817212e-02  -2.6970064e-02  -3.4781837e-02  -2.2462461e-02   2.0025344e-02  -3.2318364e-02   1.1587827e-02  -3.2122318e-02  -5.8997281e-02  -4.8083583e-02   7.2200979e-03  -9.5799432e-02  -1.9900142e-02   2.2672235e-02   6.2365047e-02  -9.1141903e-02  -6.7915126e-02  -3.5022657e-02  -1.5341931e-02  -7.8789792e-02   4.6796919e-02   6.8902397e-02  -1.5588560e-02   8.6001378e-02  -6.1244562e-02   1.1543226e-01  -2.2420104e-02   1.2037555e-01   4.5798252e-02  -5.5976416e-02  -3.5413212e-02   6.0468002e-02  -9.8209624e-02  -4.6222079e-02   1.4654214e-01  -1.5813539e-02  -1.6776798e-01   7.7616736e-02   1.5478831e-01  -1.5102512e-02  -4.0136520e-02  -2.0373487e-02  -1.0859750e-01   6.6254322e-02   2.7003681e-02  -7.3811949e-02   5.3903314e-02   2.5533710e-02  -6.2418818e-02
  -6.4241348e-02   2.1217510e-02  -1.9648632e-02  -2.1951719e-03  -1.3020820e-03   8.1344782e-02  -5.0648864e-02   2.4937117e-03  -8.0422490e-02   3.8907540e-02   3.0261979e-02  -5.7183439e-02   6.8912452e-03  -2.6608901e-03  -5.7586155e-02   6.8706342e-02   2.9420240e-03   3.0879985e-03   5.6424942e-03   6.9670980e-02  -1.1512688e-01  -8.0050347e-02   3.2928965e-02  -1.9808590e-02   1.4637452e-01  -1.8752467e-02   6.9284151e-02  -2.6636338e-02  -5.1898292e-02  -8.7474871e-02   1.0550559e-01   2.5254726e-02   2.3245537e-01   0.0000000e+00   3.4218848e-04   4.3752195e-02   3.7826351e-02  -1.1817899e-01  -7.5370044e-02   1.6615490e-02  -9.0306181e-02   4.6431199e-02  -1.5545780e-02  -1.2489131e-01  -7.3473977e-02   4.1435637e-02   3.6704630e-02  -4.0876460e-02   1.0570029e-01   1.2429259e-02  -1.9476710e-02  -1.8164860e-02   3.7905799e-02   7.2770690e-02   3.7941108e-02  -8.4602543e-02  -8.8278038e-02   3.4784564e-02  -2.9881464e-02  -2.8656681e-02   4.8601801e-02  -7.7014713e-02  -1.6475237e-01  -7.4526541e-02   4.5359518e-02  -5.7425400e-02  -8.6463937e-02   8.9159174e-02   9.2066132e-02   1.1087060e-01   3.1814047e-02  -6.1516724e-02   6.1946518e-02  -3.4757537e-02  -1.0241316e-01   4.5886033e-02   2.4645040e-02   1.4069042e-02   3.3432172e-02   6.2383256e-02   3.0902231e-02   1.4084567e-01   1.2902628e-02   8.8868469e-02  -5.1587111e-02   7.6670124e-02  -1.2984046e-01   3.7004392e-02  -3.9433298e-03   2.5975316e-02
  -3.4813261e-02  -1.1563415e-01  -5.6129346e-02  -5.5089329e-02   4.8451774e-03   2.4124439e-03  -3.9705852e-04   8.7620410e-03  -1.4119189e-02   4.0523847e-02  -4.5068530e-02  -1.6513185e-03  -2.7941165e-02  -4.0865134e-02   4.8320471e-02  -4.6301869e-02  -2.0152216e-02   1.4662309e-02   5.1994628e-02  -3.2198079e-02  -9.3389592e-02   3.6792210e-02   2.4644288e-03  -3.3814839e-02   2.9979557e-02  -6.9929336e-02  -3.8594636e-02  -2.5433983e-02  -1.4208802e-01  -2.6018380e-02   6.1201067e-02  -2.6935653e-02   9.4613350e-02   3.4218848e-04   0.0000000e+00   5.2724180e-01   5.4799297e-02   9.6832407e-02   1.4376250e-02   4.4998236e-02  -6.4386431e-02  -1.4661164e-02  -3.8438457e-02  -3.3291328e-02   1.0896049e-01  -4.8823507e-02   1.3400537e-01  -8.2367117e-02   1.6770633e-02  -4.7182893e-02  -1.7825453e-02  -3.7159774e-02  -1.2305092e-01   1.8374164e-02  -1.7656987e-02   1.4939895e-01   3.3208314e-02  -1.2212344e-01  -2.0255472e-02  -5.6069021e-02  -4.2055703e-02  -3.5194835e-02   4.3206848e-02  -3.9635556e-02   1.1471200e-01   7.0666808e-02   1.7556101e-01  -4.8541307e-02  -4.7163323e-02   5.5450439e-02   2.0801939e-02  -7.9573259e-02  -6.7288342e-02  -9.3413847e-02   4.8807109e-02   7.3273819e-02   5.9029564e-03   7.3320178e-02  -3.7090273e-02   9.6793916e-02   5.0744847e-02  -5.0737610e-02   4.3714256e-02  -4.4964524e-02   1.4833915e-01   1.0593074e-01   9.1347346e-03   3.8070769e-02  -1.2445056e-01  -6.5237853e-02
  -5.5777298e-02   1.5702573e-02  -3.0061452e-02   1.1466722e-02  -2.5762014e-02   6.5509921e-02  -6.0584132e-02  -4.9735419e-02  -8.9679246e-02   2.0102081e-02  -3.0644237e-02  -3.6052787e-02  -6.6800455e-03  -2.3963566e-02   2.4562135e-02   1.3335798e-02   1.0102282e-02  -1.1832933e-02   6.7908593e-02   9.7473975e-02   6.4631889e-02  -1.2950714e-01   2.5319362e-02   2.1503355e-01   4.1783656e-02   1.9352859e-02   3.4578166e-02   1.0774138e-02  -2.6267331e-02  -4.6555187e-02  -2.8381499e-02   1.1229590e-01  -3.0422922e-01   4.3752195e-02   5.2724180e-01   0.0000000e+00  -6.1646452e-02  -8.8189029e-02   1.9492987e-02   3.6099620e-02   8.9734388e-02  -5.5898673e-02  -5.5125232e-02  -4.9643755e-02  -1.8143130e-01   4.4483772e-02  -5.3580319e-02   7.1206995e-02   2.3127663e-02   3.1806167e-02  -5.7447833e-03  -2.0906543e-02  -5.5272216e-02  -1.7347871e-01   6.3720149e-02  -2.8071938e-02   3.2489153e-03   5.0889969e-02   2.4894085e-02  -9.4655234e-02   4.7294141e-02  -3.4559993e-02   9.1683102e-02  -4.5947184e-02  -2.2808886e-02   1.7346650e-02  -5.4299686e-02   1.2678960e-01   2.9516715e-02  -5.1191374e-02  -8.6683684e-02   4.0875680e-02   1.2945425e-02  -7.8638477e-02  -8.0492140e-02   7.3315883e-02   4.7217103e-02  -8.9801390e-02   9.4833376e-02  -7.8260340e-02  -4.5839685e-02  -1.7022237e-02  -4.9748490e-02  -1.1126647e-01  -8.6425717e-02  -1.9867816e-02  -3.8626533e-02  -5.5165213e-02   1.7986446e-02   2.8874336e-03
  -1.8622514e-02  -5.4568408e-02   1.2098091e-02  -4.0511100e-03  -9.0160208e-02  -6.4041572e-02  -1.6370827e-02  -2.6333074e-02  -1.5114683e-02  -5.7392121e-03   8.8633365e-02   3.3394342e-02  -4.6257233e-02   3.9308629e-02   3.2857491e-02   6.5025725e-02  -3.6161006e-02   8.4089652e-03  -4.4024027e-02  -1.2139351e-01  -1.0700182e-01   3.5642203e-02   2.9754621e-02   5.4185862e-02   2.8008638e-03  -5.0765373e-03  -7.1924235e-02   9.3765883e-03  -5.2320381e-03  -3.0877547e-02  -1.3300097e-02   6.2763401e-02   9.1369157e-02   3.7826351e-02   5.4799297e-02  -6.1646452e-02   0.0000000e+00   9.9322152e-02   2.2972950e-01   5.7472836e-02   1.2491018e-01  -1.5184176e-01  -5.7500379e-02   8.6768628e-03   1.5054462e-02  -5.6716824e-02  -2.9908716e-02  -4.8363246e-02   9.5682161e-02  -4.7691797e-02   4.1024334e-02  -1.5286526e-01   1.6673848e-01  -9.9564380e-02   5.5709376e-02  -1.3600164e-02  -4.5835794e-02  -1.3107705e-01   1.5462273e-02  -7.5941784e-02   7.2020134e-02  -3.1562145e-02  -9.5062366e-02   4.4652052e-02  -4.7267361e-02   8.9471054e-03   7.4526480e-02   1.0260958e-02  -3.0478993e-02  -1.2750909e-02   9.7415952e-02  -5.6662180e-02   1.2227805e-01  -1.1341106e-01  -4.2907393e-02  -1.0447388e-01   2.3989123e-01  -1.2962353e-01   1.1893045e-02   1.1842184e-01  -8.4152088e-02  -2.3369810e-02   3.1305012e-02   3.2088358e-02  -3.2039648e-02  -4.3633526e-02  -2.9785226e-02   3.2912154e-02   8.2568820e-02   3.9897958e-02
  -4.8028151e-02   5.5444662e-02   6.0153222e-02   7.3786224e-02   9.3519289e-02   1.0325598e-01  -1.3787450e-02   6.4561196e-02   3.1278752e-02  -5.0194509e-02   6.2201259e-02  -6.3641175e-03   1.5476416e-02  -7.3997106e-02   1.0126910e-02  -1.9978218e-02   9.6237699e-04   4.0346602e-02  -8.6518727e-02   1.4466907e-02   7.8498937e-02  -7.8991521e-02  -2.8162012e-02   8.0738752e-02   4.6748451e-02   1.8596863e-02   1.1790960e-01   5.7768814e-03   1.2726308e-02   5.2270830e-02  -4.8849581e-02  -6.3204096e-02   5.5001366e-02  -1.1817899e-01   9.6832407e-02  -8.8189029e-02   9.9322152e-02   0.0000000e+00  -2.2201774e-01   2.1045434e-01   6.0643067e-02  -9.2824924e-02   1.0297831e-01  -9.9274909e-02  -2.0625527e-02  -4.7712788e-02  -3.4426923e-02   8.9872314e-02  -3.7396073e-02   4.7065731e-02  -5.8671548e-02   7.4126435e-02   7.2566392e-02   1.7919423e-02   3.9540499e-02   2.6494459e-02  -3.2813210e-02  -9.0639070e-02   7.1347957e-02  -1.9656452e-02   3.2564150e-02  -2.6784720e-02   9.5192378e-02  -2.6604211e-02  -3.7228550e-03   2.8550748e-02   5.2445509e-02   1.1625993e-01   2.1612437e-03  -1.9739557e-02  -2.1289156e-02   1.4780944e-02  -5.9936452e-02   1.8817050e-01  -1.3558869e-01  -4.5963343e-02  -1.2380901e-02   2.0616842e-01  -9.4366636e-03   1.9045596e-01   2.5793624e-02   5.0038160e-03  -1.0261973e-01   1.1585713e-01   1.1855475e-02   7.3544346e-03  -5.6526598e-02  -7.9293281e-02   4.1820735e-02   3.3409099e-02
  -1.6375929e-02  -2.2895022e-02   2.8088098e-02   2.3533126e-02   1.5138824e-02   7.7802172e-02  -3.5230479e-02  -1.4576823e-02   6.5003872e-02  -7.3242116e-02  -5.7380170e-02  -1.0368410e-01  -8.1953135e-02   9.6709559e-03  -2.2421499e-02  -5.0373577e-02   4.5709021e-02  -5.8842379e-02   6.5069438e-02  -9.3381262e-02   1.1128944e-01  -4.8173871e-02   2.6082815e-02  -1.1404994e-01   1.5046912e-01   1.0981756e-01   4.5471368e-02   8.3906091e-03   4.4987664e-02   8.1438178e-02   2.7060939e-02  -1.6640251e-02  -1.5645781e-01  -7.5370044e-02   1.4376250e-02   1.9492987e-02   2.2972950e-01  -2.2201774e-01   0.0000000e+00   1.4429516e-01   5.9084887e-03   9.2206392e-02  -2.6003209e-02  -1.3378390e-02  -3.0097072e-02  -2.8846487e-02  -8.3479560e-02  -2.5901208e-02  -2.2095302e-02  -1.1872559e-02  -1.2144999e-02  -9.3214496e-02  -6.1794047e-02  -1.0176261e-02   3.6440702e-01   8.2731447e-02   3.4868900e-02   4.6096748e-02   3.9743599e-02  -1.6459215e-02   1.9912826e-02  -5.1887711e-03  -1.4276571e-01  -6.1830745e-02   1.1154173e-02  -5.7936793e-02  -3.9614215e-02  -2.3988787e-02   2.5968795e-02  -8.7190180e-02  -3.2627531e-02  -4.3500948e-02  -5.8108105e-02  -2.1366462e-02   4.7667514e-02   7.4819757e-03  -1.5098582e-01  -6.1649895e-02   3.6505771e-02  -1.6096516e-02   1.9161710e-02  -2.3162567e-02  -4.9671745e-02  -1.8233097e-02   3.5023806e-02   7.0675267e-02   6.0899840e-02   1.0214029e-01  -8.1946840e-03  -4.0091283e-02
  -1.1635542e-02   3.4364179e-02   5.8591031e-02  -1.3335285e-03  -2.1535935e-02  -1.0111808e-02  -3.1526907e-02   3.3022662e-02  -7.2293150e-02  -7.9702272e-02  -3.2749167e-02   1.0592135e-01   1.7639024e-02   8.1619393e-02  -1.6712402e-02  -4.5847177e-02  -1.2667764e-02   5.2889029e-03   5.4558826e-02  -4.8012265e-02   5.8117658e-03   4.6260711e-02  -5.7903498e-02   1.5890928e-02  -6.8384773e-03   1.0843532e-01   2.8083347e-03   1.1639940e-01  -6.8920103e-02   5.5629972e-02   4.8020256e-02  -3.4914292e-02  -1.6199351e-01   1.6615490e-02   4.4998236e-02   3.6099620e-02   5.7472836e-02   2.1045434e-01   1.4429516e-01   0.0000000e+00  -5.4640323e-02   1.0149024e-01  -7.2569357e-02  -4.4468136e-02   2.2445612e-02   6.4546425e-02   2.0794662e-02   8.0345839e-02   3.9548191e-02   2.2199555e-02  -8.3908646e-02   5.5170713e-02  -5.4749127e-02   1.9594587e-02  -1.3367574e-02   1.3252595e-01   4.3659439e-02   3.1946833e-02  -7.5090572e-02  -3.8405047e-02  -2.9378517e-02  -4.0758020e-02  -9.3463515e-02  -4.6178982e-02   7.2901385e-02  -3.7936669e-02  -4.3819553e-02  -1.2220544e-01  -2.6580171e-02  -2.1338063e-04  -7.9873905e-02  -1.2974724e-01   4.1234148e-02   8.7692103e-02  -7.6633360e-02   1.6581323e-01   8.5145324e-04  -1.7526148e-01  -1.2297138e-01   1.7918591e-01  -5.7541301e-02  -3.0422194e-02   1.3649484e-01   1.9813028e-02   3.5062636e-02  -8.5783555e-02  -3.8524412e-02   4.8886079e-02  -2.9849871e-02  -5.7690697e-03
   9.4577435e-02   1.0858514e-01   3.8769736e-02  -2.7345652e-02  -6.6723671e-03   8.2109535e-03   2.3217126e-02  -3.3879412e-02  -3.5544880e-02  -7.6874281e-02  -3.4217889e-02   4.4649373e-02  -1.5374984e-02  -3.9569402e-02   4.3458598e-02  -3.0697541e-02  -5.6593552e-02   1.1428020e-01   2.7498144e-02   5.1031797e-02   2.3208570e-02  -3.6323105e-02  -5.6612907e-02  -1.9497453e-02  -8.7810830e-02  -6.0313551e-02  -1.9373784e-02  -1.0120484e-02   3.4196634e-02  -1.5003845e-01  -5.3302645e-02   5.8778526e-02   3.9410250e-02  -9.0306181e-02  -6.4386431e-02   8.9734388e-02   1.2491018e-01   6.0643067e-02   5.9084887e-03  -5.4640323e-02   0.0000000e+00   4.0518923e-01   3.2576624e-02  -6.5828514e-02   3.6278003e-02   5.3542743e-03   3.2907284e-02  -2.5140681e-02  -5.6026472e-02  -2.9838966e-02   6.1397335e-02   1.9610013e-02   4.1216165e-02   6.4691674e-02   7.2298085e-02  -2.7833679e-02   6.0854537e-02  -4.1096516e-02  -3.0022037e-02  -2.3366876e-03  -7.1925319e-02  -2.7306539e-02  -5.6560117e-02  -7.8942062e-02   1.4675138e-01  -4.7131069e-02  -6.0632389e-02  -3.9070569e-02  -2.6350888e-02  -1.1081300e-01   6.7060221e-02  -1.6743465e-02   3.7204843e-01   1.4895299e-01   9.0733609e-02   1.1777361e-01  -1.1613078e-01  -2.6733800e-02  -5.5483052e-02  -4.5769231e-02   5.4694117e-02   3.9360705e-02   5.6235025e-02  -2.1244582e-01  -3.4728214e-02   4.7612795e-02   1.2790310e-01  -2.2412197e-02  -3.2912752e-02  -1.2656197e-01
  -4.3750989e-02  -2.4769111e-02  -5.2643651e-02   6.0029059e-03   2.6617026e-02  -1.4645620e-01  -3.5605357e-02   1.5643290e-02  -9.3586311e-02   3.2487971e-02   1.7525139e-02  -3.9013034e-02  -7.0260757e-03  -8.5593214e-02  -1.0807109e-01   5.1742904e-02   2.2011410e-02  -9.9900305e-02  -4.8992916e-02   1.4512077e-02   1.3794715e-01   9.5390110e-02  -1.1881358e-03   1.6048924e-02   3.6083405e-02  -3.6658445e-02   3.6452918e-02  -9.4633471e-02  -1.0344131e-01   3.9271046e-02   4.2048997e-02   4.7214372e-02   7.4817212e-02   4.6431199e-02  -1.4661164e-02  -5.5898673e-02  -1.5184176e-01  -9.2824924e-02   9.2206392e-02   1.0149024e-01   4.0518923e-01   0.0000000e+00  -9.2913127e-02  -6.0939930e-02   1.3998371e-02   5.9457947e-02   8.1963872e-02   5.4406065e-02  -1.2288118e-02   5.5158985e-02   4.6290840e-02  -1.2879399e-02  -4.0544557e-02   7.2774672e-02  -6.4803408e-02   2.6889854e-02  -1.9604080e-02   1.0373156e-01  -2.2454343e-02   5.7131232e-02   1.3870983e-01   8.1148946e-02   1.0828663e-01  -3.4352353e-02   4.1742955e-02  -6.0787375e-02  -3.9568733e-02  -4.0931760e-02   2.7389957e-03   1.3189823e-01  -6.8701254e-02  -1.1331953e-01  -6.0166441e-02  -1.2265346e-02   1.6181147e-01   1.5311105e-01  -1.6194252e-02   7.3730851e-02  -3.5795379e-02   4.6143830e-03  -1.3680540e-02   4.7750466e-02   4.6844044e-02   1.1790773e-01   6.7473022e-02   7.4145840e-02  -5.4674069e-02  -2.9574026e-03   3.6864348e-02   1.5861345e-01
  -1.9525828e-02  -1.8972598e-02   5.4510635e-02  -3.5114280e-03  -5.3143542e-03   7.8544088e-02   4.5230853e-02  -1.6426588e-02   5.3249270e-02   6.8957670e-03  -5.3022844e-03  -3.1555379e-02   1.8990459e-02  -1.8952496e-02   3.1447780e-02  -1.7508725e-02  -3.5598934e-02  -4.8261883e-03   4.0415089e-02  -6.6736010e-02  -2.2325991e-02  -6.8632404e-02   5.0113915e-02  -5.0860266e-02   6.0412757e-02   4.3482899e-02   9.8467729e-04  -6.4142416e-02  -1.3875900e-02  -7.8286231e-02   3.1670754e-04  -5.9788060e-02  -2.6970064e-02  -1.5545780e-02  -3.8438457e-02  -5.5125232e-02  -5.7500379e-02   1.0297831e-01  -2.6003209e-02  -7.2569357e-02   3.2576624e-02  -9.2913127e-02   0.0000000e+00   1.7102084e-01   3.5106292e-01  -8.4775067e-04   5.4654380e-01   8.6512205e-02   1.5332896e-02  -1.1663228e-01  -8.2131888e-02  -9.4935285e-02  -4.3532034e-02  -7.7215198e-02  -3.1468889e-02  -4.0659804e-02   6.1401097e-02  -1.0357134e-02   2.3412715e-03   2.2443934e-02   3.7953558e-02  -2.7161011e-02  -1.8262770e-02   3.8222885e-02  -9.2271520e-02  -4.6606977e-02  -6.6989086e-03  -1.3015560e-02   3.4754911e-02   6.0013006e-02  -3.7388262e-03  -8.6860326e-02   1.0020770e-01  -2.5599079e-02   6.6736817e-02   1.0931415e-01   7.9745072e-02  -8.0017331e-02  -4.2234974e-02   4.1580641e-04   2.1173914e-02   4.5179436e-03  -8.8065949e-02   7.5806433e-02  -4.4579595e-02   5.3039328e-02  -1.1798853e-01   2.7520992e-02  -1.3153710e-02  -1.1672796e-02
   1.1986309e-02   1.9788737e-02  -3.9907913e-02  -5.6799939e-02   7.9315706e-02   9.0488921e-03   1.0861832e-03  -4.8588878e-02   5.5128516e-02  -5.3718276e-04   6.1774941e-02   4.5871653e-02   6.1441554e-02   9.9366039e-03   2.1345059e-02   5.4600810e-02  -8.2043514e-02  -8.4535469e-03  -1.7802366e-02   7.3854498e-03   7.7118476e-02  -1.6276428e-02  -5.2702012e-02  -2.0158807e-02  -2.6244711e-02   3.3983156e-02   1.0732361e-01   3.0665784e-02  -3.4641010e-02   1.2799109e-02   8.7820299e-02   1.0215628e-01  -3.4781837e-02  -1.2489131e-01  -3.3291328e-02  -4.9643755e-02   8.6768628e-03  -9.9274909e-02  -1.3378390e-02  -4.4468136e-02  -6.5828514e-02  -6.0939930e-02   1.7102084e-01   0.0000000e+00   7.6024893e-02   1.4317117e-01   8.3997333e-02   3.8317531e-01   4.4133310e-04   4.0832265e-02   2.3468166e-02   6.8662044e-03   3.0823391e-02  -2.6821946e-02  -9.1995562e-02  -3.0774351e-03  -1.9674125e-02   7.8085520e-04   3.0218051e-02  -9.7750073e-02  -4.1473864e-02  -1.0292334e-01  -1.3070559e-01  -1.7174644e-02   8.4413070e-02  -1.0340357e-02   1.1983382e-01   7.4536993e-02   3.1428607e-02  -1.0688231e-01   3.0486656e-02  -4.4924039e-02   1.1309569e-03   3.7656007e-02   6.1715930e-02  -3.2988372e-02  -2.3494570e-02   9.3512425e-02  -3.4972346e-02   6.4413559e-02  -7.0176160e-02   1.6609072e-03   2.5725071e-02  -6.3705707e-02  -3.8402506e-03  -2.2072309e-02   4.0319108e-02   5.1231566e-02  -4.1467350e-02  -3.1132867e-02
  -1.7157506e-02   4.7700179e-02  -2.4091163e-02   3.8475100e-02   1.6406042e-02   6.8972040e-02  -3.3090253e-02   2.6716736e-03  -1.1987018e-02  -4.3948594e-03  -4.9420098e-02  -1.0374059e-01   4.7324682e-02  -3.7930617e-02   2.4996559e-02  -3.2368849e-02  -1.4618431e-02  -7.3944079e-02   2.1791085e-02   9.5592125e-02  -6.8072020e-02  -6.8868700e-04   1.0012794e-01   1.0162240e-02   2.3968148e-02  -3.7306215e-02  -9.9652296e-02  -1.4725543e-02   1.3556531e-02  -2.2094298e-02   2.6637507e-02   1.3138044e-02  -2.2462461e-02  -7.3473977e-02   1.0896049e-01  -1.8143130e-01   1.5054462e-02  -2.0625527e-02  -3.0097072e-02   2.2445612e-02   3.6278003e-02   1.3998371e-02   3.5106292e-01   7.6024893e-02   0.0000000e+00   3.3301913e-01  -8.1759485e-02  -1.0038071e-01   2.5118613e-01   7.3181491e-02  -1.1249641e-02  -1.9007542e-02   1.3237398e-02  -9.7778446e-02  -5.3263345e-02   2.1215032e-02  -5.3359010e-02   5.1011194e-02  -2.7066577e-02  -9.8013247e-02   1.2280038e-02   4.1330724e-02   9.8933689e-02  -4.7280958e-02  -4.4951207e-02  -7.3116679e-02   1.1915119e-01  -1.0250572e-01   1.3097879e-02  -1.2394437e-02   8.8787204e-03   1.3784182e-02   2.5035079e-02  -6.1175979e-02  -1.0266075e-01  -6.5661438e-03   1.8339775e-02   2.4361901e-02   7.8824877e-02  -6.7141520e-02  -5.5587999e-02  -1.0671132e-02   8.8718876e-02   2.2741489e-02  -1.7759147e-02   4.4411488e-03   8.0261287e-02  -2.9908239e-02  -2.6927267e-02  -1.8645352e-02
  -1.8325393e-02  -5.2530163e-02  -5.0552565e-03  -6.3584258e-03   1.5599977e-03   4.0770333e-02  -2.4025444e-02   1.5634914e-02   7.1628101e-04   5.6299024e-02   3.3552712e-02  -2.5599563e-02   4.9007716e-02   2.2769003e-02  -3.3011113e-02   2.7810942e-02   8.6113407e-02   7.8419435e-02  -3.6655133e-02   1.8104236e-02  -4.3859061e-02   7.7236719e-02   1.6630794e-02   4.3935017e-02   8.2433640e-03  -2.7173519e-02  -3.1292555e-02   4.9169169e-02  -3.5268618e-02  -1.2793669e-03   3.8871749e-02   5.7206506e-02   2.0025344e-02   4.1435637e-02  -4.8823507e-02   4.4483772e-02  -5.6716824e-02  -4.7712788e-02  -2.8846487e-02   6.4546425e-02   5.3542743e-03   5.9457947e-02  -8.4775067e-04   1.4317117e-01   3.3301913e-01   0.0000000e+00  -1.9027764e-02   1.2703224e-02   2.0738930e-01   2.3562031e-01  -1.4044852e-03   6.9468016e-02   5.5680364e-02  -1.2806621e-01   5.4991026e-02   2.5586447e-02   1.6252040e-02   4.2093535e-02  -8.3130266e-02  -3.4302706e-02  -3.1739968e-02   1.4003217e-02  -2.1660988e-02  -5.5076830e-02  -1.7040845e-02  -9.9045393e-03   3.8779101e-02   5.3627824e-02  -8.8836602e-03  -5.4354920e-02  -4.6823708e-02   2.9672644e-02   7.2385433e-04   5.5005420e-02  -3.5711429e-02   2.7567025e-02  -2.3487348e-02   2.7040741e-02   9.6121029e-03   6.7472658e-02  -6.8124808e-02  -8.5259986e-03  -4.8568297e-02  -8.0857710e-02   3.3949589e-02   6.1266763e-02   1.7817999e-01   2.9642495e-02  -4.6034554e-02  -1.6160020e-02
   4.7718056e-02  -1.8650817e-02  -3.0295303e-02  -2.8083075e-02  -4.6706659e-02  -1.3111256e-01  -4.7294109e-02   2.4582810e-02  -5.3007891e-02  -2.9123287e-02  -3.3427976e-02  -1.9417740e-02  -2.0574377e-02  -6.1546384e-03  -8.2647947e-02  -6.8468840e-02   6.8295184e-03   2.9156019e-02  -2.5127601e-02  -5.7999302e-02  -4.9304683e-02  -5.3305114e-02  -4.1202401e-03   2.5653231e-02  -1.2747993e-02   1.6214105e-01  -2.4624893e-03   3.2873985e-02  -4.2528954e-02   1.7191089e-02  -4.1392167e-02  -9.7809740e-02  -3.2318364e-02   3.6704630e-02   1.3400537e-01  -5.3580319e-02  -2.9908716e-02  -3.4426923e-02  -8.3479560e-02   2.0794662e-02   3.2907284e-02   8.1963872e-02   5.4654380e-01   8.3997333e-02  -8.1759485e-02  -1.9027764e-02   0.0000000e+00   3.2620627e-01  -2.0236871e-02  -1.5025748e-02   6.4278566e-02  -3.9010672e-02   4.2791448e-02  -1.7842632e-02   1.7229325e-01  -5.7599182e-02   2.4328891e-02   4.1766614e-04   4.1985178e-03   3.1309377e-02   1.5196629e-03   9.3878268e-02  -7.0122453e-03  -3.0472069e-02  -9.6212389e-02  -6.7961319e-03  -6.7115430e-02  -1.0929657e-01  -1.1989197e-01   2.3991876e-02  -1.8830709e-02   1.0753202e-02  -2.7422909e-02  -1.3689842e-01  -2.9043213e-04  -2.6149266e-02  -5.5503499e-02  -1.9356730e-01  -5.0650890e-02   6.6091646e-02   1.1991672e-02   9.7430006e-04  -4.9631603e-02   4.4432973e-02   8.4393950e-02  -1.7174341e-02  -6.0130895e-02  -2.9191111e-02   3.9213555e-02  -5.8236200e-02
  -2.8949808e-02   6.5629066e-02  -7.0385249e-02  -2.6444081e-02  -7.0834730e-02  -5.2103571e-02  -1.1132601e-01  -8.1418352e-03  -3.8218949e-02   5.6009662e-02   6.0954884e-02  -9.1346955e-03  -1.5384867e-01   3.3787141e-03  -6.9978670e-02  -5.3064933e-03  -4.7125628e-03  -1.0272046e-01  -2.0174130e-02   6.7740727e-02   4.0911697e-02  -2.9222633e-02  -3.5098558e-02   6.8189662e-02  -4.0725523e-02  -9.7141736e-02  -6.9985687e-02  -5.5516805e-03   3.2189313e-02  -4.9874094e-02   1.3265053e-02   5.9252576e-02   1.1587827e-02  -4.0876460e-02  -8.2367117e-02   7.1206995e-02  -4.8363246e-02   8.9872314e-02  -2.5901208e-02   8.0345839e-02  -2.5140681e-02   5.4406065e-02   8.6512205e-02   3.8317531e-01  -1.0038071e-01   1.2703224e-02   3.2620627e-01   0.0000000e+00  -8.9881057e-02   2.8810206e-02   3.1893514e-02   9.3600060e-03  -8.1032767e-03   5.4927496e-02   7.7314934e-02   1.2811272e-01  -1.0774596e-02   4.1231563e-03   2.5249929e-02  -4.4453488e-02  -3.9163294e-03  -6.8300775e-02  -6.5170606e-02   2.4376114e-02   5.9130570e-02   9.9614822e-02   2.0477408e-03   1.8625293e-02   2.8486301e-02  -1.0647554e-01   1.0773072e-01  -3.7099912e-02  -8.5453605e-02   5.6188656e-02  -8.5836231e-02   2.1931639e-02  -1.0075457e-01   4.8906502e-02   8.8021799e-02  -5.9763649e-03   4.4410765e-02   8.9144930e-03   1.0850896e-01   1.6157801e-02  -4.6991268e-02   2.8207967e-02  -3.2043293e-02   2.7153457e-02  -5.0275006e-02   4.5520156e-03
   2.4548854e-02  -6.7272416e-02   4.7547095e-03  -3.8885349e-04  -3.0850738e-02  -6.0266192e-02  -9.4614141e-03   5.5251055e-02   1.0564116e-01  -3.1271290e-03  -4.8814148e-02   4.4777564e-02  -1.9119775e-02   1.1394402e-02   4.4303355e-02  -1.7379326e-02   3.6555957e-02  -2.9722435e-02  -8.5917544e-02   3.1346051e-02   5.3166070e-02   3.8843806e-02  -5.0009319e-02  -1.0954892e-02  -7.5403480e-02  -3.3597826e-03  -6.6644257e-03   5.0713387e-02   1.7786963e-02   7.6507758e-02  -2.6048952e-02  -5.2579076e-03  -3.2122318e-02   1.0570029e-01   1.6770633e-02   2.3127663e-02   9.5682161e-02  -3.7396073e-02  -2.2095302e-02   3.9548191e-02  -5.6026472e-02  -1.2288118e-02   1.5332896e-02   4.4133310e-04   2.5118613e-01   2.0738930e-01  -2.0236871e-02  -8.9881057e-02   0.0000000e+00   1.3441690e-01   2.2132322e-01   2.2301998e-01   4.9877999e-02  -2.2877650e-02   5.2911427e-02  -1.5316647e-02  -6.7879234e-02   1.3420983e-02  -5.5015911e-03   6.0067215e-02  -1.1614481e-01  -7.8380183e-02   1.7449503e-03   1.5842606e-02   5.7072085e-02  -5.8812368e-02  -3.4096817e-02  -7.5562751e-02   2.5797837e-03   5.7285152e-02   3.6829056e-02  -5.5022990e-02   1.3410771e-03  -1.9512704e-02  -5.8939776e-02   1.2663449e-03  -1.1012233e-01  -7.9600438e-02  -1.1524931e-02  -1.1755250e-01  -2.7905179e-02   1.1017098e-01  -4.8479063e-02  -5.7668605e-02  -4.7385265e-02  -2.3025815e-02  -1.1054013e-01  -4.5648848e-04   5.3218550e-02   5.2783384e-02
   2.9989580e-02  -3.8624813e-02  -5.1204246e-03   2.9895474e-02  -2.9220434e-02   2.1526344e-02  -6.8215884e-03   2.5948948e-02   2.6142021e-03   1.4711445e-02   1.4706096e-02   6.6129439e-03   1.8309318e-02   2.3696982e-02  -5.9252975e-02   4.2630631e-02   1.2652574e-02   4.7336302e-02  -2.2967943e-02   1.2667463e-02  -1.0113722e-03  -1.1204562e-02   9.4552970e-04   2.8034122e-02   2.3742499e-02  -1.0538749e-03  -1.6640142e-02   1.4890398e-02   1.4041158e-02  -2.6034117e-02   3.4121588e-02   2.3432760e-02  -5.8997281e-02   1.2429259e-02  -4.7182893e-02   3.1806167e-02  -4.7691797e-02   4.7065731e-02  -1.1872559e-02   2.2199555e-02  -2.9838966e-02   5.5158985e-02  -1.1663228e-01   4.0832265e-02   7.3181491e-02   2.3562031e-01  -1.5025748e-02   2.8810206e-02   1.3441690e-01   0.0000000e+00   1.2043103e-01   2.0343204e-01  -4.6489801e-02   2.7630219e-02  -2.2907710e-02   2.9732510e-02   6.1379575e-02  -4.5534797e-02   8.2493232e-02   2.5541699e-02  -3.5959701e-02  -9.3092354e-03   1.5341121e-02   2.1408704e-02  -6.3244016e-02   3.7355713e-02   1.9940745e-02   1.6338192e-02   4.1407239e-02  -6.7439369e-02  -1.6369018e-04   2.7822818e-02  -5.4145611e-02   2.2822789e-02   5.7034466e-02  -4.8970746e-04  -2.7286950e-02   1.9100885e-02  -2.5275892e-02   4.6736028e-02   3.5914984e-03  -3.2700321e-03  -1.7265710e-02  -7.9051832e-02  -8.4296875e-03   3.8651334e-02  -5.1491245e-02   1.0058559e-01   2.7847241e-03   4.2259218e-02
   3.6044725e-02  -1.7614887e-02  -3.6507830e-02   3.6125285e-02   2.8263653e-02   7.1286124e-03   5.5606121e-03   2.2055788e-02  -9.4159511e-03  -3.5878354e-03   6.6323366e-02   6.5065060e-03  -6.8369571e-03   3.9775185e-04  -1.0438417e-02   4.3627572e-02   9.2098763e-03   1.9526610e-02   9.2918043e-03  -4.0434974e-02  -1.2412509e-02  -2.2949037e-02   1.4683152e-02   9.1417486e-02   1.6190135e-02   5.2753579e-02  -4.0919105e-03   1.8011909e-02   1.5828169e-02   5.1799696e-02  -1.4555434e-02   2.4960418e-02  -4.8083583e-02  -1.9476710e-02  -1.7825453e-02  -5.7447833e-03   4.1024334e-02  -5.8671548e-02  -1.2144999e-02  -8.3908646e-02   6.1397335e-02   4.6290840e-02  -8.2131888e-02   2.3468166e-02  -1.1249641e-02  -1.4044852e-03   6.4278566e-02   3.1893514e-02   2.2132322e-01   1.2043103e-01   0.0000000e+00   1.3896220e-01   3.1329553e-01  -8.2512219e-02   8.2601406e-02   3.5727413e-02  -2.5555430e-02   1.9044521e-04   1.4334093e-01   7.1036025e-02  -2.0967367e-02   3.4058972e-02   4.7498175e-03   5.0810098e-02   1.7002368e-01  -4.6635556e-02  -8.3463399e-03  -4.4845418e-02  -4.1027207e-02   5.9188622e-02  -1.1231918e-02  -1.3413147e-02  -5.0877902e-02   1.9640839e-02   6.0145010e-02  -3.4803072e-02  -8.4513854e-03   2.9510270e-02  -1.7109257e-02   7.7459799e-02  -7.0477240e-03   2.3944836e-03  -7.2322485e-02   8.9221127e-02  -2.2318886e-02   4.8839542e-04  -4.2438385e-02   5.8155718e-02   2.5580364e-02   2.8942516e-02
   3.7240788e-02  -1.6140175e-02   6.8396401e-03   1.9123752e-02   5.9150029e-02   1.1899536e-02   3.1692528e-02   1.7503764e-02  -2.6436135e-02   2.4998802e-02  -1.1283450e-02  -3.7252409e-02   6.8446219e-02  -2.8788014e-02  -1.0290636e-02  -3.0346998e-02  -4.0712012e-02   5.4781900e-02   2.2187810e-02  -1.1505238e-02   1.7759025e-02  -6.3062203e-02  -2.0100607e-02   2.8170004e-02  -1.9666977e-02   7.8544696e-02   3.0069988e-02  -1.4850912e-02   5.4605345e-03  -3.9868443e-02  -2.7697787e-02  -3.6731093e-02   7.2200979e-03  -1.8164860e-02  -3.7159774e-02  -2.0906543e-02  -1.5286526e-01   7.4126435e-02  -9.3214496e-02   5.5170713e-02   1.9610013e-02  -1.2879399e-02  -9.4935285e-02   6.8662044e-03  -1.9007542e-02   6.9468016e-02  -3.9010672e-02   9.3600060e-03   2.2301998e-01   2.0343204e-01   1.3896220e-01   0.0000000e+00  -1.8547490e-01   1.9041623e-01   1.9949018e-02   1.3079928e-01   7.3054415e-02   5.5799254e-02  -1.6090793e-02   5.5108559e-02  -1.1873619e-01   9.7936281e-03  -5.5403150e-03  -1.3801366e-02  -5.1456783e-02  -1.0546470e-02  -6.6461872e-03   6.2520127e-03  -3.1175927e-02  -8.8269449e-02   4.7904588e-02  -5.8175310e-03  -1.9926359e-02  -1.9642687e-02   7.0742116e-02   5.6318000e-02   1.3621958e-02  -5.5262790e-02  -1.3541997e-01   3.8487737e-02  -3.1519905e-02  -3.5765579e-02  -6.9935009e-02   8.5292907e-02  -1.4629911e-03  -6.0042895e-02   7.7197728e-02   3.3542246e-02   9.5270042e-03  -1.3350728e-03
  -3.2635657e-02   7.7377473e-02   2.2120810e-02   3.5645562e-02   1.9780431e-02   6.8639842e-02  -3.2066580e-02   2.1810926e-03  -2.7498228e-02   1.2882711e-01  -4.1288008e-02  -1.1267269e-01  -7.2096609e-02  -2.8207189e-02  -1.8557212e-02   1.7231299e-02  -7.0461928e-02  -1.9206521e-02  -2.3928166e-02   2.8696319e-02   2.2699523e-02  -2.3964605e-02  -4.8669883e-02   3.7276785e-02   1.1155284e-01  -1.5583383e-01   1.0318619e-01  -3.0016200e-02  -6.3289768e-03   7.6086864e-02  -4.0058911e-02  -4.1378505e-02  -9.5799432e-02   3.7905799e-02  -1.2305092e-01  -5.5272216e-02   1.6673848e-01   7.2566392e-02  -6.1794047e-02  -5.4749127e-02   4.1216165e-02  -4.0544557e-02  -4.3532034e-02   3.0823391e-02   1.3237398e-02   5.5680364e-02   4.2791448e-02  -8.1032767e-03   4.9877999e-02  -4.6489801e-02   3.1329553e-01  -1.8547490e-01   0.0000000e+00   3.3425199e-01   1.6044135e-01  -6.5287961e-02  -2.3389405e-02   7.4534406e-02   4.0104116e-02  -9.1497103e-02   5.9955548e-02  -1.2834121e-02  -4.8678610e-02   1.1781504e-02  -5.2855928e-03  -1.7630090e-01   2.7942152e-02  -1.4072368e-02   7.6914536e-03   2.1912500e-02   9.5138433e-02   3.5522399e-02  -1.8728562e-02   3.3936908e-03   2.4694333e-02   7.5072513e-03   4.5678997e-02  -1.4385490e-01   1.5951074e-02  -7.3864565e-02  -3.7457146e-02  -5.9887785e-02   1.3128954e-01  -3.4013141e-02   1.4615729e-01   6.6044709e-02  -5.7069552e-02   7.7499221e-03   6.7524239e-03   2.5637626e-02
   2.1728041e-02   4.1206388e-02  -1.3808390e-02   1.7767490e-02  -2.9231027e-02  -2.0283190e-02  -2.5265077e-02  -2.8004009e-02   6.2303252e-02   3.7253964e-02  -5.4461072e-02  -6.2078773e-02  -5.4009146e-02   4.2765765e-03   4.0336487e-02  -3.3815423e-02   5.7479723e-02  -5.7349641e-02   1.3425264e-02  -1.9732665e-02   4.3500073e-02   1.7114870e-01   2.2096086e-02  -3.1006880e-02  -1.2706460e-01   2.2454374e-02  -6.1622842e-02  -5.4376374e-02  -8.6568633e-02  -1.1881306e-01  -5.5763213e-02  -1.3406062e-02  -1.9900142e-02   7.2770690e-02   1.8374164e-02  -1.7347871e-01  -9.9564380e-02   1.7919423e-02  -1.0176261e-02   1.9594587e-02   6.4691674e-02   7.2774672e-02  -7.7215198e-02  -2.6821946e-02  -9.7778446e-02  -1.2806621e-01  -1.7842632e-02   5.4927496e-02  -2.2877650e-02   2.7630219e-02  -8.2512219e-02   1.9041623e-01   3.3425199e-01   0.0000000e+00  -7.3403044e-02   1.6811141e-01   4.4972206e-02   1.7714460e-02  -1.4263380e-03  -6.0392868e-02   1.9840905e-03  -4.5210914e-02   1.8133677e-02  -1.2639546e-02  -2.0827404e-01   4.0983531e-02   8.5453693e-02  -5.9470509e-02   1.7459198e-01  -2.2013081e-01   3.9588930e-02   2.9245237e-02  -6.8637808e-02  -9.1326995e-02   2.0800528e-02  -2.6320037e-02   9.4839315e-02  -6.0784744e-03  -3.1592057e-02   1.2803286e-01  -1.9541844e-02  -2.5447371e-02  -1.7662291e-02   1.4357234e-02   6.7318410e-03  -8.4073786e-03   9.3241676e-02  -1.3488337e-02   6.0525173e-02  -2.5508902e-02
  -4.4574853e-02  -1.8481286e-02   4.4300006e-02  -5.8229249e-02   4.5779710e-02  -2.4641111e-02  -2.0396025e-02  -5.2843883e-02  -1.0010893e-02   2.8590581e-02   4.2425630e-02  -8.7616683e-02   3.2408487e-02  -2.1053006e-02  -4.4505889e-02   2.9978193e-02   4.5159140e-02  -8.3561064e-02   3.7465205e-02   4.4647939e-02   4.8888939e-02   5.0820012e-02  -4.3329790e-02  -7.3338708e-02  -5.5732305e-02  -1.3422782e-01   4.7532179e-02   2.0003080e-02   2.1133634e-02  -3.4676100e-02  -1.0755774e-01  -2.5294384e-02   2.2672235e-02   3.7941108e-02  -1.7656987e-02   6.3720149e-02   5.5709376e-02   3.9540499e-02   3.6440702e-01  -1.3367574e-02   7.2298085e-02  -6.4803408e-02  -3.1468889e-02  -9.1995562e-02  -5.3263345e-02   5.4991026e-02   1.7229325e-01   7.7314934e-02   5.2911427e-02  -2.2907710e-02   8.2601406e-02   1.9949018e-02   1.6044135e-01  -7.3403044e-02   0.0000000e+00   1.7284111e-01   5.8070439e-02  -2.3724620e-02   4.3952948e-02  -8.1398508e-04  -5.6870576e-02  -9.8612472e-02   1.9282730e-01   1.9296835e-02  -6.0496333e-03  -6.3274417e-02   2.4424489e-02   2.5096079e-02  -1.6015886e-02   3.9089658e-02  -8.0760182e-02  -4.4726249e-02   3.5624241e-02  -1.2685359e-01   3.3690216e-02  -3.6902280e-02  -1.7702403e-02   1.7108712e-01  -7.3145501e-02  -7.3786443e-03   4.0090727e-02   2.1264550e-02  -7.4179692e-02   1.7581302e-01   5.0386528e-02   1.7470441e-02   1.4589148e-01  -9.0342492e-02  -8.0206037e-02   1.9495376e-03
  -1.2672036e-02  -2.6169441e-02  -8.5828580e-03  -2.0492347e-02   1.2981720e-03   5.8753930e-02   2.7912830e-02  -1.4129568e-02  -1.2438901e-02   4.1452135e-02  -3.9658267e-02  -1.0272350e-02  -4.4242978e-03   7.6120203e-02  -9.0896315e-03   1.2514762e-03   1.5559270e-02   3.3503300e-02  -1.1949321e-02  -5.3270210e-02  -4.6938450e-02  -6.9686047e-03  -3.5157435e-02   1.2005172e-02   1.1379199e-02  -1.0055785e-01  -3.1828997e-02   3.5265603e-03  -2.2371146e-02  -8.8054336e-02   8.2932516e-03   4.0244469e-02   6.2365047e-02  -8.4602543e-02   1.4939895e-01  -2.8071938e-02  -1.3600164e-02   2.6494459e-02   8.2731447e-02   1.3252595e-01  -2.7833679e-02   2.6889854e-02  -4.0659804e-02  -3.0774351e-03   2.1215032e-02   2.5586447e-02  -5.7599182e-02   1.2811272e-01  -1.5316647e-02   2.9732510e-02   3.5727413e-02   1.3079928e-01  -6.5287961e-02   1.6811141e-01   1.7284111e-01   0.0000000e+00  -8.8674537e-03  -1.0499897e-02   4.3604273e-02   3.6773817e-02  -7.5446630e-04   4.4222958e-02  -8.2164316e-02   4.4697000e-02  -7.8574694e-02  -1.0308296e-01  -3.0488466e-02   5.8504479e-02  -8.1375581e-02   4.1645011e-02   5.3464876e-03   1.1295532e-02  -6.7613816e-02  -1.2587712e-02  -8.0667839e-04  -3.7550986e-02  -6.0997740e-02  -5.8491960e-02  -4.2627646e-02   1.0208301e-01  -6.5275774e-03   1.1996044e-02   1.0460556e-02   2.2973610e-02   7.1036275e-02   8.5454362e-02  -1.5141609e-01  -3.6013547e-02   5.0776566e-02  -2.7015719e-02
   2.4839596e-01   6.6733150e-02  -1.3672804e-02  -2.2469131e-02  -3.2094053e-02  -5.9101525e-03  -3.4753952e-02  -6.1447980e-02   3.4742496e-02   1.9751295e-02   8.7590259e-02   2.8062456e-03  -2.9703856e-02  -1.6793503e-02  -4.7162188e-02  -2.3704365e-03   3.7188906e-02   9.2087011e-02   2.7989742e-02  -1.0875521e-02  -5.6939607e-02  -2.7234924e-02  -8.4586999e-03  -6.2571604e-02   6.9836938e-02   1.1112561e-01  -4.2897834e-02  -1.0586878e-02  -1.5998151e-01   9.2688301e-02  -6.2039798e-03   6.1652643e-02  -9.1141903e-02  -8.8278038e-02   3.3208314e-02   3.2489153e-03  -4.5835794e-02  -3.2813210e-02   3.4868900e-02   4.3659439e-02   6.0854537e-02  -1.9604080e-02   6.1401097e-02  -1.9674125e-02  -5.3359010e-02   1.6252040e-02   2.4328891e-02  -1.0774596e-02  -6.7879234e-02   6.1379575e-02  -2.5555430e-02   7.3054415e-02  -2.3389405e-02   4.4972206e-02   5.8070439e-02  -8.8674537e-03   0.0000000e+00   9.5539469e-02   5.3344275e-02   3.5756357e-02  -2.6699424e-03  -6.0502806e-02   4.6274160e-02   6.6504781e-02  -9.8274186e-03   5.1006452e-02  -4.7612329e-02   2.4271870e-04   2.5082950e-02  -3.1016534e-02   7.1180654e-02  -8.2691882e-02   5.4991087e-02  -3.5577891e-02   7.1907134e-03  -5.9396590e-02  -3.8818320e-03   8.5391965e-03   1.3604881e-01   7.0138111e-03   7.7475730e-02  -1.6102514e-02   2.3175468e-03  -3.2472713e-02   1.3067911e-01  -1.4278538e-02  -4.6223718e-03   1.1378297e-02   9.5112740e-03   8.3228573e-02
   2.3981296e-02   1.5566638e-01  -5.1229304e-03   3.2446793e-02  -1.4253925e-02   1.4811661e-02  -3.4269119e-02   1.3361560e-02  -2.5198052e-02   2.4427797e-02  -2.9766077e-02  -1.0263761e-02   4.0015668e-02  -3.9222756e-03  -2.3517569e-02  -2.4131476e-02  -5.2037899e-02   7.6538879e-02  -3.6702465e-02  -2.7563040e-02   5.4410038e-02  -2.8682957e-02  -4.5439382e-03   2.6422503e-03   9.1774746e-03   4.3501970e-02  -1.8607077e-02   1.3491108e-02  -1.3427394e-02   5.0658027e-02  -7.2601488e-03  -3.4779196e-03  -6.7915126e-02   3.4784564e-02  -1.2212344e-01   5.0889969e-02  -1.3107705e-01  -9.0639070e-02   4.6096748e-02   3.1946833e-02  -4.1096516e-02   1.0373156e-01  -1.0357134e-02   7.8085520e-04   5.1011194e-02   4.2093535e-02   4.1766614e-04   4.1231563e-03   1.3420983e-02  -4.5534797e-02   1.9044521e-04   5.5799254e-02   7.4534406e-02   1.7714460e-02  -2.3724620e-02  -1.0499897e-02   9.5539469e-02   0.0000000e+00  -2.9428205e-02   5.1251332e-02  -6.2057158e-02   2.3595250e-02  -4.4793078e-02  -4.9970260e-04  -5.9264120e-03  -8.0962210e-02   9.7966630e-02   2.4050894e-02  -3.4469367e-02   1.8347653e-01  -4.7596664e-02  -5.8190219e-04   4.2322617e-03  -1.2860520e-02   7.4262288e-03  -1.1805476e-02  -4.9523121e-02   2.2483130e-03   9.3413208e-02   1.3361750e-01   2.1487247e-02   9.2260771e-02   1.2754716e-02  -5.3704996e-03   5.6864102e-02  -1.7622041e-02   2.7409269e-02  -2.1612169e-02   2.4709314e-02  -1.4009440e-02
  -4.4545572e-02  -1.4472399e-03  -3.5740569e-03  -1.3281303e-02  -4.1911011e-02  -6.5310914e-02  -2.6682605e-02  -5.5315309e-03   1.1188590e-02  -1.0334751e-01   6.8373966e-02   5.8569928e-02  -8.6496223e-02  -3.4363385e-02  -2.5663535e-02  -1.5127916e-02   2.1176664e-02   2.9639936e-02  -6.0144170e-02  -1.2897910e-02   1.3633188e-02  -1.1098613e-01  -6.5120200e-02  -4.2128996e-02  -1.5608247e-04  -1.9153232e-03   4.0166633e-02  -1.8940699e-02  -7.1295187e-02   5.3723938e-03   5.3367900e-02   1.0075653e-01  -3.5022657e-02  -2.9881464e-02  -2.0255472e-02   2.4894085e-02   1.5462273e-02   7.1347957e-02   3.9743599e-02  -7.5090572e-02  -3.0022037e-02  -2.2454343e-02   2.3412715e-03   3.0218051e-02  -2.7066577e-02  -8.3130266e-02   4.1985178e-03   2.5249929e-02  -5.5015911e-03   8.2493232e-02   1.4334093e-01  -1.6090793e-02   4.0104116e-02  -1.4263380e-03   4.3952948e-02   4.3604273e-02   5.3344275e-02  -2.9428205e-02   0.0000000e+00   1.7207968e-01   1.2804672e-01  -1.0768935e-02   1.1339380e-02   6.9442239e-02   1.1178278e-01  -7.0451628e-02   2.0164674e-02   4.8171729e-03   5.9014739e-02  -4.6464910e-02  -4.1876292e-02   1.7698855e-02   2.1525602e-02  -2.8590772e-02   5.7967057e-02   3.9902793e-02  -4.8975810e-02   2.3223591e-03  -1.9225388e-02  -5.8973969e-02   8.6092816e-03  -3.6175069e-02  -1.3277865e-02  -6.2428591e-02  -2.5128254e-02   8.4565409e-04  -9.0762236e-03   5.6336281e-02   8.7792494e-02   4.1483656e-02
  -3.3530471e-02   1.9535181e-02  -4.0837221e-02  -3.1981148e-02  -3.8534353e-03   5.4744655e-02  -6.1457656e-02  -8.7636773e-03   3.2876844e-02   1.4484336e-01   4.5613013e-02   4.6798034e-02  -7.6932368e-02   1.6552417e-02   4.2603704e-02  -1.6839952e-03   9.6311938e-03   1.1056201e-01  -5.4774837e-02   4.5075567e-03  -2.2472867e-02   3.8107461e-02   7.2030797e-02  -1.8295351e-02   3.2783034e-02  -1.1074657e-01   4.5564289e-03   4.2304850e-02  -3.1263008e-03   2.3217488e-02  -2.8487559e-02  -3.1678802e-02  -1.5341931e-02  -2.8656681e-02  -5.6069021e-02  -9.4655234e-02  -7.5941784e-02  -1.9656452e-02  -1.6459215e-02  -3.8405047e-02  -2.3366876e-03   5.7131232e-02   2.2443934e-02  -9.7750073e-02  -9.8013247e-02  -3.4302706e-02   3.1309377e-02  -4.4453488e-02   6.0067215e-02   2.5541699e-02   7.1036025e-02   5.5108559e-02  -9.1497103e-02  -6.0392868e-02  -8.1398508e-04   3.6773817e-02   3.5756357e-02   5.1251332e-02   1.7207968e-01   0.0000000e+00  -6.4120626e-02   2.2338169e-01  -2.1368358e-02   8.2832928e-02  -3.4788409e-02   2.7791328e-02   9.4354173e-03   5.1201140e-02   1.5133259e-02   3.0353301e-03  -6.8757102e-03  -3.5418995e-02  -2.3451832e-02  -1.5557529e-02  -1.2227434e-01   1.0738768e-01   4.1126297e-02   2.7106280e-02  -1.5218841e-01   6.3371707e-03  -3.1144362e-03  -6.6379028e-02   6.1300179e-02  -1.5274337e-01   7.2395414e-03   1.4183656e-02   3.4744726e-02   1.2417842e-01   2.5451581e-02   3.9062708e-02
  -9.2899707e-02   8.5774423e-03  -5.0998077e-03  -2.1593220e-02  -8.3057749e-03   4.8765322e-02   1.3183845e-01   2.0474783e-02   8.0757919e-02   5.6751608e-02   9.1672723e-02   1.0007510e-03   5.6138333e-02  -4.1550625e-02  -1.0026104e-01  -1.1259788e-02   7.5629642e-02   4.3839174e-02  -6.2621228e-02   4.8125084e-02  -6.0715328e-02  -1.4513730e-02  -5.3829563e-02  -1.1937572e-01  -1.6277802e-02  -3.7617927e-02  -1.7128502e-02  -6.2691715e-03  -4.9408891e-02  -3.3455349e-02   8.6041320e-02  -4.7990620e-02  -7.8789792e-02   4.8601801e-02  -4.2055703e-02   4.7294141e-02   7.2020134e-02   3.2564150e-02   1.9912826e-02  -2.9378517e-02  -7.1925319e-02   1.3870983e-01   3.7953558e-02  -4.1473864e-02   1.2280038e-02  -3.1739968e-02   1.5196629e-03  -3.9163294e-03  -1.1614481e-01  -3.5959701e-02  -2.0967367e-02  -1.1873619e-01   5.9955548e-02   1.9840905e-03  -5.6870576e-02  -7.5446630e-04  -2.6699424e-03  -6.2057158e-02   1.2804672e-01  -6.4120626e-02   0.0000000e+00   1.1733314e-01   1.5258346e-01   9.4168354e-02   2.5460857e-01  -1.2336291e-03   1.6938770e-02  -4.1305499e-02  -1.4979163e-01  -1.1423503e-01   1.0984521e-01   5.7973460e-03  -1.8691405e-02   1.5015982e-02  -5.3262063e-02   1.1910938e-01  -1.3353060e-01  -2.9557606e-02  -4.1261182e-02   3.7385735e-02  -5.1020882e-02   5.7364865e-02   1.0126012e-02   1.9413398e-02  -1.2279129e-01  -8.3260237e-02   7.2704335e-03  -3.2801464e-02   8.8308906e-03   1.3582547e-01
   6.2778612e-03   4.1578671e-02  -4.0762092e-02  -1.6437902e-02   4.5126454e-02   4.7410447e-02  -1.1691461e-02   9.5782115e-02  -3.9746436e-02   5.3014043e-02  -4.4631877e-02   3.1439617e-02   3.0507711e-02   1.5083337e-01  -3.4441953e-03  -5.9525536e-03  -1.2704466e-01  -8.1408669e-02   3.3848249e-02   6.6320990e-04   1.3008755e-01  -1.1031620e-02  -2.4428195e-02  -5.5554531e-02  -7.7000539e-03  -1.6201816e-02   1.9102203e-02   5.1285754e-02  -1.2077826e-03   2.5943415e-02   2.6929959e-02   7.6453293e-03   4.6796919e-02  -7.7014713e-02  -3.5194835e-02  -3.4559993e-02  -3.1562145e-02  -2.6784720e-02  -5.1887711e-03  -4.0758020e-02  -2.7306539e-02   8.1148946e-02  -2.7161011e-02  -1.0292334e-01   4.1330724e-02   1.4003217e-02   9.3878268e-02  -6.8300775e-02  -7.8380183e-02  -9.3092354e-03   3.4058972e-02   9.7936281e-03  -1.2834121e-02  -4.5210914e-02  -9.8612472e-02   4.4222958e-02  -6.0502806e-02   2.3595250e-02  -1.0768935e-02   2.2338169e-01   1.1733314e-01   0.0000000e+00   6.9541233e-02   8.2063125e-02  -5.9775506e-02   2.3894244e-01  -3.7930541e-03   1.2127906e-02  -2.8619677e-02  -5.2314560e-02  -3.9939823e-02  -4.0518517e-02   1.1338583e-01  -4.1034461e-02  -4.2280747e-02   1.8120522e-02   5.5223365e-02  -3.3897309e-02   2.2881479e-02  -1.9109639e-02  -3.2118965e-02  -1.5785484e-02   8.1852409e-02  -4.7060801e-02   1.4317448e-02   4.0763402e-02  -7.5109861e-02  -9.3298757e-02   3.2404727e-02   3.9904136e-02
  -6.8301909e-02  -1.2234511e-01   1.6840067e-02  -7.8192569e-02   5.2358680e-02  -1.8223673e-02  -2.6512198e-02  -6.4828216e-02   8.5588122e-02   8.4326780e-02   3.9973628e-02  -3.3941322e-02   6.1153264e-03   2.4436804e-02   7.5416173e-02  -5.5049173e-02   2.7798727e-02  -5.9584493e-02   9.8093973e-02   5.0856378e-02   6.7641475e-02  -2.0092319e-02  -1.9748554e-02   3.3419869e-02  -1.1235655e-01   1.7164530e-02   2.0819475e-02  -1.3454061e-02  -6.0107862e-02   9.8323295e-02   7.4329716e-02   3.6435828e-02   6.8902397e-02  -1.6475237e-01   4.3206848e-02   9.1683102e-02  -9.5062366e-02   9.5192378e-02  -1.4276571e-01  -9.3463515e-02  -5.6560117e-02   1.0828663e-01  -1.8262770e-02  -1.3070559e-01   9.8933689e-02  -2.1660988e-02  -7.0122453e-03  -6.5170606e-02   1.7449503e-03   1.5341121e-02   4.7498175e-03  -5.5403150e-03  -4.8678610e-02   1.8133677e-02   1.9282730e-01  -8.2164316e-02   4.6274160e-02  -4.4793078e-02   1.1339380e-02  -2.1368358e-02   1.5258346e-01   6.9541233e-02   0.0000000e+00   1.7905078e-01   4.1789455e-02   1.0585986e-02   4.0731357e-02  -6.9562538e-02  -4.5805283e-02   1.8506382e-03   7.2432340e-02  -5.5584786e-02  -3.5408289e-02  -4.0246207e-03   1.1377067e-01  -3.3700512e-02  -5.9343439e-02  -2.0239189e-02   5.0093378e-02   4.9262258e-02   1.4887353e-01   3.9056050e-02   5.1564381e-02   4.9959400e-02  -3.8300438e-02  -8.6769765e-02  -6.6775862e-02  -1.0712781e-02  -1.3848534e-02   3.8463191e-02
   7.1185551e-03  -2.4471760e-02  -4.6044632e-02  -3.2503812e-02   9.1775661e-03   4.8725840e-03  -7.5765222e-04  -1.8926026e-02  -1.2391667e-02   2.9273436e-03   1.0738258e-01   1.2785784e-01  -3.8771741e-02   3.5368479e-02   4.4970492e-02  -2.0117661e-02  -8.6468293e-02   8.8291837e-02   3.0915481e-02   4.5213933e-02  -5.7074670e-02   3.0067667e-02  -1.5174968e-02  -1.2800123e-02  -6.9255723e-02   3.4967660e-03  -1.9165625e-02   8.4391840e-03   5.0305856e-02  -6.1456826e-02   3.6831879e-03   6.7396816e-02  -1.5588560e-02  -7.4526541e-02  -3.9635556e-02  -4.5947184e-02   4.4652052e-02  -2.6604211e-02  -6.1830745e-02  -4.6178982e-02  -7.8942062e-02  -3.4352353e-02   3.8222885e-02  -1.7174644e-02  -4.7280958e-02  -5.5076830e-02  -3.0472069e-02   2.4376114e-02   1.5842606e-02   2.1408704e-02   5.0810098e-02  -1.3801366e-02   1.1781504e-02  -1.2639546e-02   1.9296835e-02   4.4697000e-02   6.6504781e-02  -4.9970260e-04   6.9442239e-02   8.2832928e-02   9.4168354e-02   8.2063125e-02   1.7905078e-01   0.0000000e+00  -7.0209323e-02  -9.1325917e-02   2.1660995e-02   3.8655239e-02   8.8871980e-03   5.2922062e-02  -4.9403122e-03  -1.0880386e-02   1.8193958e-02  -4.3681167e-02  -5.0150444e-02   6.1899906e-02  -8.4107235e-02  -2.8448592e-03  -4.0989085e-02   4.7422162e-02   3.6525621e-03   1.0180845e-01   3.0344685e-02   6.9537528e-03   3.8918380e-02  -4.8465658e-02   5.2943150e-02  -5.8145574e-03   4.3394673e-02   6.6400233e-02
  -7.2595635e-03   2.0185910e-02   9.7332990e-02   9.0855719e-02   1.2288662e-01   1.0259283e-02   1.0966591e-01   9.5554166e-02   2.5486366e-02  -1.7280062e-02   6.6044296e-04  -3.8774613e-02   7.4698062e-02   1.1264829e-01  -6.9053174e-02  -8.0187200e-02   5.4421456e-02  -2.7363406e-02  -5.4347542e-02   2.4908918e-02  -1.1893497e-02   2.4268745e-02   1.9400217e-01   1.5233710e-01   2.2658022e-02   7.2175588e-02   7.2788853e-02   6.3439920e-03  -1.0763265e-02  -7.5358905e-02   4.0845049e-02  -1.7806412e-02   8.6001378e-02   4.5359518e-02   1.1471200e-01  -2.2808886e-02  -4.7267361e-02  -3.7228550e-03   1.1154173e-02   7.2901385e-02   1.4675138e-01   4.1742955e-02  -9.2271520e-02   8.4413070e-02  -4.4951207e-02  -1.7040845e-02  -9.6212389e-02   5.9130570e-02   5.7072085e-02  -6.3244016e-02   1.7002368e-01  -5.1456783e-02  -5.2855928e-03  -2.0827404e-01  -6.0496333e-03  -7.8574694e-02  -9.8274186e-03  -5.9264120e-03   1.1178278e-01  -3.4788409e-02   2.5460857e-01  -5.9775506e-02   4.1789455e-02  -7.0209323e-02   0.0000000e+00   7.1024601e-02   1.2987443e-01   9.8820949e-02  -2.9376286e-02   7.7724880e-02   4.4997791e-02  -1.3486239e-01   7.4711976e-02  -8.1778141e-02  -3.6727563e-02  -1.5985354e-02   1.0863960e-01  -1.4495818e-02   4.0737350e-02  -7.1059578e-03   5.5737707e-02   3.5989560e-02  -2.3096749e-02   7.7365269e-03   1.6280727e-01  -2.3856116e-02   3.1028917e-02   1.6442409e-01  -1.0713904e-01   2.0869188e-02
   9.4233500e-02   6.5254010e-04   5.6107713e-02   4.9272203e-02  -4.5931090e-03  -3.4892498e-02   3.7201267e-02   1.4610123e-02   1.1730556e-01   1.4792583e-01  -6.2513840e-02  -7.0060948e-02  -8.5161043e-02   6.8134032e-02  -5.3734792e-03   4.2094899e-02  -8.4023042e-02  -7.1757848e-02  -8.0537130e-02  -4.9186476e-02   5.2384019e-02  -5.3155284e-02   3.7672110e-02   5.6431325e-02  -1.5659537e-02  -5.7417469e-02  -6.2175439e-02   2.6661170e-03  -5.6901586e-02  -2.2736566e-02  -4.0574111e-02  -5.7548730e-02  -6.1244562e-02  -5.7425400e-02   7.0666808e-02   1.7346650e-02   8.9471054e-03   2.8550748e-02  -5.7936793e-02  -3.7936669e-02  -4.7131069e-02  -6.0787375e-02  -4.6606977e-02  -1.0340357e-02  -7.3116679e-02  -9.9045393e-03  -6.7961319e-03   9.9614822e-02  -5.8812368e-02   3.7355713e-02  -4.6635556e-02  -1.0546470e-02  -1.7630090e-01   4.0983531e-02  -6.3274417e-02  -1.0308296e-01   5.1006452e-02  -8.0962210e-02  -7.0451628e-02   2.7791328e-02  -1.2336291e-03   2.3894244e-01   1.0585986e-02  -9.1325917e-02   7.1024601e-02   0.0000000e+00   4.3434995e-02  -3.5284016e-02   7.4875334e-02  -1.4469723e-01  -2.7557465e-03  -1.8107688e-02   7.5420347e-02  -9.9658432e-02   2.6954082e-02   6.0815818e-02  -7.0340288e-02  -5.0755161e-02  -2.5996291e-03   6.8816362e-02   3.2358739e-03   4.1451224e-02   7.8669071e-03   5.1841303e-02  -4.8011683e-02   1.5018450e-01   8.7479949e-02   1.7318270e-02   2.9176971e-02   4.7446374e-02
  -1.0796370e-01   6.0150360e-02  -2.3599623e-02   2.0027127e-02  -1.5090815e-02   4.2845280e-02  -4.0144720e-02  -4.8776116e-03  -1.0759137e-01  -5.0730448e-02  -5.8944575e-02   4.9700351e-02   2.1836600e-02   2.3815320e-02  -7.8185706e-02  -2.4137008e-02  -1.9833060e-02  -1.8452972e-02  -7.1894987e-02   5.8464571e-03   1.7448709e-02   5.7989301e-02  -2.4079941e-02  -6.3808921e-02  -3.5147224e-02   1.5152444e-02  -6.2163692e-02   5.6375266e-02   8.1873940e-05  -6.4178217e-02  -3.3707548e-02  -1.7455807e-03   1.1543226e-01  -8.6463937e-02   1.7556101e-01  -5.4299686e-02   7.4526480e-02   5.2445509e-02  -3.9614215e-02  -4.3819553e-02  -6.0632389e-02  -3.9568733e-02  -6.6989086e-03   1.1983382e-01   1.1915119e-01   3.8779101e-02  -6.7115430e-02   2.0477408e-03  -3.4096817e-02   1.9940745e-02  -8.3463399e-03  -6.6461872e-03   2.7942152e-02   8.5453693e-02   2.4424489e-02  -3.0488466e-02  -4.7612329e-02   9.7966630e-02   2.0164674e-02   9.4354173e-03   1.6938770e-02  -3.7930541e-03   4.0731357e-02   2.1660995e-02   1.2987443e-01   4.3434995e-02   0.0000000e+00   2.8194928e-01   2.4038080e-02   9.4028212e-02  -8.4837642e-02  -4.3279860e-02  -1.1905366e-02  -8.3570786e-02   1.0479439e-01   1.1475748e-01  -1.7369101e-01  -1.0285405e-01  -7.6397537e-02  -5.9782223e-03   1.8137565e-02  -7.1686769e-02   1.5450181e-02  -2.8127049e-02   3.3169099e-02  -2.8170827e-02   6.9277012e-04   3.5198122e-02   2.9302665e-02  -2.6418517e-03
  -4.6390800e-02  -3.1670568e-02  -3.5575229e-02  -2.4497005e-02   3.3817808e-02   3.7276473e-02  -6.0465374e-02  -2.3390681e-02  -9.8160637e-02  -4.0942126e-02   7.8970095e-03  -1.4595154e-02  -1.7459913e-02  -8.2692921e-04  -4.3842577e-02  -1.3725642e-02  -4.7683349e-03  -2.0103001e-02  -3.8301436e-02  -3.9706077e-02   2.3514795e-02  -7.0068615e-02   2.6747596e-02  -5.7693326e-02  -4.8972470e-02  -1.2594328e-02  -7.9426262e-03   8.7639790e-04   4.8262263e-02  -5.0048857e-02  -8.0686997e-02  -6.1771613e-02  -2.2420104e-02   8.9159174e-02  -4.8541307e-02   1.2678960e-01   1.0260958e-02   1.1625993e-01  -2.3988787e-02  -1.2220544e-01  -3.9070569e-02  -4.0931760e-02  -1.3015560e-02   7.4536993e-02  -1.0250572e-01   5.3627824e-02  -1.0929657e-01   1.8625293e-02  -7.5562751e-02   1.6338192e-02  -4.4845418e-02   6.2520127e-03  -1.4072368e-02  -5.9470509e-02   2.5096079e-02   5.8504479e-02   2.4271870e-04   2.4050894e-02   4.8171729e-03   5.1201140e-02  -4.1305499e-02   1.2127906e-02  -6.9562538e-02   3.8655239e-02   9.8820949e-02  -3.5284016e-02   2.8194928e-01   0.0000000e+00  -1.3372305e-02   1.5142901e-01   6.0005036e-02   4.3743937e-02  -8.8010256e-02  -2.4717179e-02   5.9764570e-02   1.4220727e-01  -6.5771294e-02  -4.6610264e-02  -6.2816201e-02  -6.3820404e-02  -2.7431992e-02  -5.3374527e-02   4.7921026e-02  -2.8323005e-02   4.8396513e-02   8.4303754e-02  -4.4269529e-02   3.7464396e-02   5.8315277e-02   4.0095982e-02
   1.0829143e-01  -2.8192853e-03   6.3095364e-02   7.0125448e-03  -1.3810332e-02  -2.3434392e-02  -1.4310895e-02  -6.3333075e-03   1.6939279e-02   6.2027801e-03   4.9522998e-02   7.2417331e-03  -6.2124709e-02   1.8285718e-02  -6.6777664e-03  -5.4406269e-03   5.0302245e-02  -2.1863750e-02   1.3652385e-01   2.2767866e-01  -8.1682853e-02  -1.2787019e-02   2.8200916e-02  -3.3955637e-02  -8.5572853e-03   1.5772648e-02  -1.5620580e-03  -3.5803198e-03  -4.1335594e-02   2.0300457e-02   1.6717285e-02   1.6166685e-02   1.2037555e-01   9.2066132e-02  -4.7163323e-02   2.9516715e-02  -3.0478993e-02   2.1612437e-03   2.5968795e-02  -2.6580171e-02  -2.6350888e-02   2.7389957e-03   3.4754911e-02   3.1428607e-02   1.3097879e-02  -8.8836602e-03  -1.1989197e-01   2.8486301e-02   2.5797837e-03   4.1407239e-02  -4.1027207e-02  -3.1175927e-02   7.6914536e-03   1.7459198e-01  -1.6015886e-02  -8.1375581e-02   2.5082950e-02  -3.4469367e-02   5.9014739e-02   1.5133259e-02  -1.4979163e-01  -2.8619677e-02  -4.5805283e-02   8.8871980e-03  -2.9376286e-02   7.4875334e-02   2.4038080e-02  -1.3372305e-02   0.0000000e+00   1.8847886e-01  -9.3630506e-02  -1.0799098e-01   5.1406383e-02  -5.7050611e-03  -9.5911072e-03  -6.7684746e-02   6.5048219e-03   4.5010263e-02  -2.6637041e-02   1.2109670e-03   7.9451700e-02  -5.1271407e-02  -4.0487676e-02  -5.9477578e-02   6.5905542e-02   5.1932313e-02   1.0082356e-02   1.5126917e-02   4.0298723e-02   2.4620885e-02
   4.7219661e-02   1.1623390e-01  -5.1708752e-02  -5.0904714e-02  -1.2708961e-02  -9.1462665e-02  -7.6190280e-02  -3.4114760e-02  -5.3290052e-02   2.3236124e-02  -1.6528889e-02  -6.2445997e-02  -1.5779013e-02   4.0262941e-02  -7.8698582e-03   9.4625338e-02   7.0497640e-02  -5.5290134e-02   5.4481910e-02   4.7171973e-02   1.0045165e-01   2.0913355e-03  -2.0619850e-02  -1.0831025e-01  -1.5206384e-01   5.8977305e-02  -6.2027005e-02   1.3357113e-02  -1.1434301e-01  -1.8543505e-02   1.0483578e-01  -7.4901318e-02   4.5798252e-02   1.1087060e-01   5.5450439e-02  -5.1191374e-02  -1.2750909e-02  -1.9739557e-02  -8.7190180e-02  -2.1338063e-04  -1.1081300e-01   1.3189823e-01   6.0013006e-02  -1.0688231e-01  -1.2394437e-02  -5.4354920e-02   2.3991876e-02  -1.0647554e-01   5.7285152e-02  -6.7439369e-02   5.9188622e-02  -8.8269449e-02   2.1912500e-02  -2.2013081e-01   3.9089658e-02   4.1645011e-02  -3.1016534e-02   1.8347653e-01  -4.6464910e-02   3.0353301e-03  -1.1423503e-01  -5.2314560e-02   1.8506382e-03   5.2922062e-02   7.7724880e-02  -1.4469723e-01   9.4028212e-02   1.5142901e-01   1.8847886e-01   0.0000000e+00   3.2027467e-02   5.1290883e-02  -4.3283781e-02   1.1948190e-01   3.3003764e-02  -1.1704636e-01   3.8041535e-02  -3.6575860e-02  -5.1407779e-03  -6.5396328e-03  -3.1286423e-02   2.0345250e-02  -1.6355235e-01  -1.3273117e-01  -8.4649102e-02  -1.1403948e-02   1.7902794e-01  -6.5662301e-02   6.0595938e-02   9.3658008e-02
  -8.0621926e-02  -5.3321141e-02   2.2780889e-03   1.2463650e-02   9.8686512e-03   1.9705023e-02  -3.5669441e-02  -5.9574253e-03  -9.8470891e-03  -6.4819491e-03   7.0065248e-03   6.7609396e-05  -7.6107867e-02   2.0157704e-02   7.4978579e-02   5.0812129e-02   9.3667652e-02   1.8002336e-02  -6.1542946e-02   1.4907416e-02   1.1518764e-01  -1.4000355e-02   1.5516173e-02   1.0009849e-01   6.5789189e-02   8.8277648e-02  -2.1667551e-02   1.1959438e-02   1.9728059e-02  -9.0953662e-04   1.3953264e-01  -5.6532894e-02  -5.5976416e-02   3.1814047e-02   2.0801939e-02  -8.6683684e-02   9.7415952e-02  -2.1289156e-02  -3.2627531e-02  -7.9873905e-02   6.7060221e-02  -6.8701254e-02  -3.7388262e-03   3.0486656e-02   8.8787204e-03  -4.6823708e-02  -1.8830709e-02   1.0773072e-01   3.6829056e-02  -1.6369018e-04  -1.1231918e-02   4.7904588e-02   9.5138433e-02   3.9588930e-02  -8.0760182e-02   5.3464876e-03   7.1180654e-02  -4.7596664e-02  -4.1876292e-02  -6.8757102e-03   1.0984521e-01  -3.9939823e-02   7.2432340e-02  -4.9403122e-03   4.4997791e-02  -2.7557465e-03  -8.4837642e-02   6.0005036e-02  -9.3630506e-02   3.2027467e-02   0.0000000e+00   1.9602859e-01   8.5014329e-02  -7.4472248e-02   1.5447171e-01  -4.3201732e-03   5.0919617e-02   9.7369270e-02  -5.6154885e-02  -1.3673687e-01   6.0142063e-03  -4.6731904e-02   4.2849014e-02  -2.0308685e-02   2.7592738e-02   1.9319313e-02   4.9869693e-02  -3.8469200e-02   2.0370377e-02   2.1742125e-02
  -3.2224104e-04  -3.6946107e-02  -4.8538599e-03  -2.0217838e-02   6.2840633e-03  -9.8455787e-02  -3.4663100e-02   3.7208318e-02  -1.5182213e-02  -2.8061102e-02   4.2598500e-02  -3.4388578e-02  -5.1457507e-02  -3.2014297e-02   2.0810535e-02   1.9917936e-02   4.5419131e-02   4.2328577e-02  -6.7710962e-02   3.5157658e-02  -8.1024797e-02   8.6040679e-02   3.2125028e-02   7.7774621e-02   6.9877070e-02   1.2615194e-01   2.6351046e-02   8.0484960e-04  -4.2800957e-03  -1.0232511e-01   2.1411070e-02   1.6950168e-01  -3.5413212e-02  -6.1516724e-02  -7.9573259e-02   4.0875680e-02  -5.6662180e-02   1.4780944e-02  -4.3500948e-02  -1.2974724e-01  -1.6743465e-02  -1.1331953e-01  -8.6860326e-02  -4.4924039e-02   1.3784182e-02   2.9672644e-02   1.0753202e-02  -3.7099912e-02  -5.5022990e-02   2.7822818e-02  -1.3413147e-02  -5.8175310e-03   3.5522399e-02   2.9245237e-02  -4.4726249e-02   1.1295532e-02  -8.2691882e-02  -5.8190219e-04   1.7698855e-02  -3.5418995e-02   5.7973460e-03  -4.0518517e-02  -5.5584786e-02  -1.0880386e-02  -1.3486239e-01  -1.8107688e-02  -4.3279860e-02   4.3743937e-02  -1.0799098e-01   5.1290883e-02   1.9602859e-01   0.0000000e+00   4.5984783e-02   5.0430692e-02  -4.7205174e-02   1.9047697e-01  -3.4131754e-02   3.9163664e-02  -1.1941200e-01   1.5801438e-01  -3.6150888e-03  -3.2009312e-02   3.2274674e-02   3.2448426e-02   2.1690354e-02   5.7338001e-03  -8.3402143e-02  -7.0441056e-03  -8.4495640e-02  -3.8387431e-02
   4.1159064e-03  -4.5476001e-02   1.0208602e-02   9.5700025e-03  -4.9994222e-02   7.6140332e-02  -9.2013298e-03   4.3361558e-02  -9.0501160e-03   7.2861334e-02  -4.7475414e-02   2.1602375e-02  -2.3463581e-02   6.8997131e-02   1.9749275e-02   3.9484974e-02  -6.7977717e-02  -4.5931540e-02   4.4491206e-02   2.1322092e-02  -4.7376879e-02   3.5467511e-02  -9.7108505e-02   9.4852009e-02  -5.9177107e-02  -3.5496841e-02   2.9147445e-03   4.9247866e-02   2.2116423e-02   5.4316564e-02  -6.0981762e-02   4.4457555e-02   6.0468002e-02   6.1946518e-02  -6.7288342e-02   1.2945425e-02   1.2227805e-01  -5.9936452e-02  -5.8108105e-02   4.1234148e-02   3.7204843e-01  -6.0166441e-02   1.0020770e-01   1.1309569e-03   2.5035079e-02   7.2385433e-04  -2.7422909e-02  -8.5453605e-02   1.3410771e-03  -5.4145611e-02  -5.0877902e-02  -1.9926359e-02  -1.8728562e-02  -6.8637808e-02   3.5624241e-02  -6.7613816e-02   5.4991087e-02   4.2322617e-03   2.1525602e-02  -2.3451832e-02  -1.8691405e-02   1.1338583e-01  -3.5408289e-02   1.8193958e-02   7.4711976e-02   7.5420347e-02  -1.1905366e-02  -8.8010256e-02   5.1406383e-02  -4.3283781e-02   8.5014329e-02   4.5984783e-02   0.0000000e+00   1.4242019e-01   3.0345192e-01  -1.8105038e-01   1.7316978e-01  -3.8334142e-02  -3.5033226e-02  -5.2995315e-02   2.3419954e-02   5.4150696e-02   5.5424076e-02   7.2678114e-02   5.6227906e-02  -5.2125915e-02   2.7227017e-02  -2.8275307e-02   9.6256661e-03   2.4527498e-02
  -7.0193669e-02  -1.3432656e-01  -3.1448051e-02  -4.2649525e-02  -4.9916303e-02  -1.2259760e-01  -6.4251156e-02  -5.4482997e-02   4.8163432e-02   2.8783754e-02   2.5684099e-02   6.1781176e-03   2.2738618e-02  -2.7637590e-02  -5.7943608e-02   5.4311490e-03   6.7766236e-02  -7.2183478e-02   8.5801869e-03  -5.9567803e-02   9.3324252e-02   3.3785991e-03   6.1586282e-02   5.7974359e-02   2.7003040e-02   2.4108491e-04  -5.1495545e-02  -2.0415623e-02  -8.8859077e-02   2.3008931e-01   1.7492472e-02  -2.5434204e-02  -9.8209624e-02  -3.4757537e-02  -9.3413847e-02  -7.8638477e-02  -1.1341106e-01   1.8817050e-01  -2.1366462e-02   8.7692103e-02   1.4895299e-01  -1.2265346e-02  -2.5599079e-02   3.7656007e-02  -6.1175979e-02   5.5005420e-02  -1.3689842e-01   5.6188656e-02  -1.9512704e-02   2.2822789e-02   1.9640839e-02  -1.9642687e-02   3.3936908e-03  -9.1326995e-02  -1.2685359e-01  -1.2587712e-02  -3.5577891e-02  -1.2860520e-02  -2.8590772e-02  -1.5557529e-02   1.5015982e-02  -4.1034461e-02  -4.0246207e-03  -4.3681167e-02  -8.1778141e-02  -9.9658432e-02  -8.3570786e-02  -2.4717179e-02  -5.7050611e-03   1.1948190e-01  -7.4472248e-02   5.0430692e-02   1.4242019e-01   0.0000000e+00  -5.4261418e-02   3.2368041e-01  -1.2796254e-01   1.4072669e-01  -2.8923022e-02  -2.9405658e-02   6.1876968e-02   5.9939391e-02   3.6829374e-02   1.6484044e-02   8.9890459e-02   4.2207178e-02   3.8237022e-03  -1.1576459e-02  -2.6775231e-02   1.0318534e-02
   2.4963745e-02  -1.0155971e-02   3.3154457e-02  -5.5373270e-03  -2.3706377e-02   3.9988224e-02   3.9370854e-02  -1.3883727e-03   5.8519256e-02   4.3601182e-02   9.6612909e-03   8.8146174e-03  -3.6165215e-03   1.0901478e-02  -1.1271856e-02  -2.9094397e-02  -1.7696500e-02  -4.7910623e-02   2.3939196e-02   5.4016697e-02  -8.5128710e-02   1.1239561e-01  -4.6970097e-03   5.0616624e-02   2.1910604e-02   4.8685220e-02   1.6687891e-02   3.7231855e-02  -1.8066027e-02  -4.8928740e-02   1.0442291e-01   2.6568500e-04  -4.6222079e-02  -1.0241316e-01   4.8807109e-02  -8.0492140e-02  -4.2907393e-02  -1.3558869e-01   4.7667514e-02  -7.6633360e-02   9.0733609e-02   1.6181147e-01   6.6736817e-02   6.1715930e-02  -1.0266075e-01  -3.5711429e-02  -2.9043213e-04  -8.5836231e-02  -5.8939776e-02   5.7034466e-02   6.0145010e-02   7.0742116e-02   2.4694333e-02   2.0800528e-02   3.3690216e-02  -8.0667839e-04   7.1907134e-03   7.4262288e-03   5.7967057e-02  -1.2227434e-01  -5.3262063e-02  -4.2280747e-02   1.1377067e-01  -5.0150444e-02  -3.6727563e-02   2.6954082e-02   1.0479439e-01   5.9764570e-02  -9.5911072e-03   3.3003764e-02   1.5447171e-01  -4.7205174e-02   3.0345192e-01  -5.4261418e-02   0.0000000e+00   2.0418952e-01   1.8254766e-02  -7.0986509e-02   9.1806775e-02  -7.1138278e-02   2.0666662e-02   7.4972285e-02   7.1220798e-03  -3.7893093e-04  -8.3892321e-02  -2.9017251e-02  -7.4083754e-02   2.4512058e-02   2.5923315e-02  -7.5519281e-02
  -1.1950881e-02   3.5784362e-02   3.3383477e-02  -2.3157648e-02   3.1042658e-02  -3.9713417e-02  -2.6859778e-02  -1.6532414e-02   9.1268817e-02  -4.5522459e-02  -3.9466789e-02   4.5215497e-02   2.2149254e-02   4.1843621e-02   1.1933293e-01   6.1880086e-03  -1.0311608e-02   4.9525976e-02  -4.6470304e-02  -1.0073290e-01   4.1397263e-02  -5.6537394e-02  -5.0845361e-03  -1.2056092e-01  -4.7241289e-02   4.7893880e-02  -4.0950586e-02   3.4808485e-02  -2.8834211e-02  -2.2242357e-01  -9.3678938e-03   1.3877530e-01   1.4654214e-01   4.5886033e-02   7.3273819e-02   7.3315883e-02  -1.0447388e-01  -4.5963343e-02   7.4819757e-03   1.6581323e-01   1.1777361e-01   1.5311105e-01   1.0931415e-01  -3.2988372e-02  -6.5661438e-03   2.7567025e-02  -2.6149266e-02   2.1931639e-02   1.2663449e-03  -4.8970746e-04  -3.4803072e-02   5.6318000e-02   7.5072513e-03  -2.6320037e-02  -3.6902280e-02  -3.7550986e-02  -5.9396590e-02  -1.1805476e-02   3.9902793e-02   1.0738768e-01   1.1910938e-01   1.8120522e-02  -3.3700512e-02   6.1899906e-02  -1.5985354e-02   6.0815818e-02   1.1475748e-01   1.4220727e-01  -6.7684746e-02  -1.1704636e-01  -4.3201732e-03   1.9047697e-01  -1.8105038e-01   3.2368041e-01   2.0418952e-01   0.0000000e+00   4.5952747e-02   9.6138094e-02   1.3494807e-01   4.0441528e-02  -1.5458340e-01  -1.3356918e-01  -7.1007610e-02   2.1950496e-01  -3.9809008e-02   2.9094573e-02  -3.6315620e-02  -6.9416386e-02   1.2848692e-02   6.6882920e-02
  -1.9353961e-02  -9.9215110e-02  -7.3797566e-02  -6.7890366e-02   4.5221757e-02  -2.3383699e-02  -2.1945992e-02  -3.8479532e-02  -2.7366821e-02  -5.5665995e-02  -1.7706433e-02  -1.2269608e-01   3.7874180e-02  -2.6844524e-02  -7.0846842e-02  -1.2929561e-01  -1.0585380e-01   1.3023343e-02  -1.2175909e-01  -9.9575183e-02   9.4635239e-02   4.2235962e-03   5.3818304e-02  -3.5887952e-02  -3.8312895e-02  -2.2365974e-02  -1.0231074e-02   6.7927707e-02  -8.6454604e-03  -6.9256352e-02   1.0881781e-01   5.3458569e-02  -1.5813539e-02   2.4645040e-02   5.9029564e-03   4.7217103e-02   2.3989123e-01  -1.2380901e-02  -1.5098582e-01   8.5145324e-04  -1.1613078e-01  -1.6194252e-02   7.9745072e-02  -2.3494570e-02   1.8339775e-02  -2.3487348e-02  -5.5503499e-02  -1.0075457e-01  -1.1012233e-01  -2.7286950e-02  -8.4513854e-03   1.3621958e-02   4.5678997e-02   9.4839315e-02  -1.7702403e-02  -6.0997740e-02  -3.8818320e-03  -4.9523121e-02  -4.8975810e-02   4.1126297e-02  -1.3353060e-01   5.5223365e-02  -5.9343439e-02  -8.4107235e-02   1.0863960e-01  -7.0340288e-02  -1.7369101e-01  -6.5771294e-02   6.5048219e-03   3.8041535e-02   5.0919617e-02  -3.4131754e-02   1.7316978e-01  -1.2796254e-01   1.8254766e-02   4.5952747e-02   0.0000000e+00   3.7135273e-01  -8.3935308e-02   1.6397522e-01   2.5918412e-02   4.4336486e-02   5.9531402e-03   6.6558439e-02  -9.9007574e-02  -5.3238165e-02  -1.0003719e-01   6.9936834e-02   5.6277355e-02   2.7140551e-02
  -2.8954946e-02   3.0121924e-02   1.4793439e-02   5.0574675e-03  -8.2524366e-02   3.1474923e-02   1.2585563e-02   2.7389965e-02  -9.1258824e-02  -1.0527825e-02  -7.7850973e-02  -8.7342556e-03  -3.8518695e-02  -5.2412694e-02   1.6175032e-02   1.0684502e-02  -1.1605905e-01  -1.6860616e-01  -8.3725465e-02  -2.5655030e-02  -6.4704556e-02  -1.6431827e-02  -3.4613892e-02   2.5098765e-02   3.3392363e-03   8.8270214e-02  -8.7832275e-02  -6.3896513e-02  -1.4311192e-01   3.0118610e-02  -6.6503213e-02  -9.7620130e-03  -1.6776798e-01   1.4069042e-02   7.3320178e-02  -8.9801390e-02  -1.2962353e-01   2.0616842e-01  -6.1649895e-02  -1.7526148e-01  -2.6733800e-02   7.3730851e-02  -8.0017331e-02   9.3512425e-02   2.4361901e-02   2.7040741e-02  -1.9356730e-01   4.8906502e-02  -7.9600438e-02   1.9100885e-02   2.9510270e-02  -5.5262790e-02  -1.4385490e-01  -6.0784744e-03   1.7108712e-01  -5.8491960e-02   8.5391965e-03   2.2483130e-03   2.3223591e-03   2.7106280e-02  -2.9557606e-02  -3.3897309e-02  -2.0239189e-02  -2.8448592e-03  -1.4495818e-02  -5.0755161e-02  -1.0285405e-01  -4.6610264e-02   4.5010263e-02  -3.6575860e-02   9.7369270e-02   3.9163664e-02  -3.8334142e-02   1.4072669e-01  -7.0986509e-02   9.6138094e-02   3.7135273e-01   0.0000000e+00   3.8289377e-02   2.9669131e-02   4.7521312e-02  -6.4845908e-03  -3.3254112e-02  -1.8057554e-02  -1.9623065e-02  -8.5446281e-02  -1.0542356e-01  -3.4812742e-02   1.0879237e-02  -2.3447537e-02
   8.6241803e-02   8.4937928e-02  -8.9323000e-02  -3.5905948e-03  -5.0377203e-02   4.0365395e-02  -1.0699634e-01  -7.3951446e-02   2.7612142e-02   3.6973471e-02  -4.3094718e-02  -5.5081723e-02   4.7649927e-02  -5.9309746e-02   5.4241778e-02   1.4493580e-02   2.4978329e-01  -7.3852811e-03  -4.5595477e-02  -5.0915451e-02   8.7021231e-02   2.3971739e-03  -7.6217906e-02   2.5321584e-02  -5.0119859e-02   6.0723475e-03  -4.9814967e-02   5.9586931e-03   1.9349942e-01  -5.4941923e-02  -1.3248644e-03   9.2271754e-02   7.7616736e-02   3.3432172e-02  -3.7090273e-02   9.4833376e-02   1.1893045e-02  -9.4366636e-03   3.6505771e-02  -1.2297138e-01  -5.5483052e-02  -3.5795379e-02  -4.2234974e-02  -3.4972346e-02   7.8824877e-02   9.6121029e-03  -5.0650890e-02   8.8021799e-02  -1.1524931e-02  -2.5275892e-02  -1.7109257e-02  -1.3541997e-01   1.5951074e-02  -3.1592057e-02  -7.3145501e-02  -4.2627646e-02   1.3604881e-01   9.3413208e-02  -1.9225388e-02  -1.5218841e-01  -4.1261182e-02   2.2881479e-02   5.0093378e-02  -4.0989085e-02   4.0737350e-02  -2.5996291e-03  -7.6397537e-02  -6.2816201e-02  -2.6637041e-02  -5.1407779e-03  -5.6154885e-02  -1.1941200e-01  -3.5033226e-02  -2.8923022e-02   9.1806775e-02   1.3494807e-01  -8.3935308e-02   3.8289377e-02   0.0000000e+00   2.7906858e-01   1.5262043e-01   1.4786175e-01  -4.2281423e-02   3.7248994e-02   7.0922853e-02  -9.9181216e-02  -7.3318933e-02   4.5641258e-02   5.1643464e-02   3.4429144e-02
   2.7275662e-03  -2.4443484e-02  -2.9223727e-04   3.9957213e-02   4.8087051e-02   2.3487422e-02   3.7087078e-02   1.5912504e-03   4.6458558e-02  -3.9955703e-02  -4.8560291e-02  -3.5234969e-02   1.5691413e-02   2.8568104e-02   9.0987601e-03   3.2320427e-02   3.3496094e-02   2.8059631e-01   5.0556538e-02   1.0007305e-01  -5.2307328e-02  -3.5473847e-02   1.1684922e-02   1.6468145e-03   7.3618455e-02  -2.9586944e-02   2.4387509e-02   7.8520147e-03   2.9602153e-02   2.0272970e-01  -7.3172856e-03   6.5864398e-02   1.5478831e-01   6.2383256e-02   9.6793916e-02  -7.8260340e-02   1.1842184e-01   1.9045596e-01  -1.6096516e-02   1.7918591e-01  -4.5769231e-02   4.6143830e-03   4.1580641e-04   6.4413559e-02  -6.7141520e-02   6.7472658e-02   6.6091646e-02  -5.9763649e-03  -1.1755250e-01   4.6736028e-02   7.7459799e-02   3.8487737e-02  -7.3864565e-02   1.2803286e-01  -7.3786443e-03   1.0208301e-01   7.0138111e-03   1.3361750e-01  -5.8973969e-02   6.3371707e-03   3.7385735e-02  -1.9109639e-02   4.9262258e-02   4.7422162e-02  -7.1059578e-03   6.8816362e-02  -5.9782223e-03  -6.3820404e-02   1.2109670e-03  -6.5396328e-03  -1.3673687e-01   1.5801438e-01  -5.2995315e-02  -2.9405658e-02  -7.1138278e-02   4.0441528e-02   1.6397522e-01   2.9669131e-02   2.7906858e-01   0.0000000e+00  -5.2045314e-02   2.4403715e-01   2.7612543e-02  -9.2512019e-02  -1.4801935e-01   8.2301344e-02   1.6833128e-01   2.7624799e-03  -1.1834273e-01   6.7552613e-04
   4.9768802e-02  -1.1193196e-02  -2.2871614e-02  -3.3433967e-02   2.5679807e-03   3.7752211e-03  -3.6206754e-02   3.8497984e-03  -6.8647689e-03   4.1258243e-02   3.8670994e-02   1.5006362e-02   2.9041255e-02   3.2665430e-02   6.2148249e-03   3.3365019e-03   1.2029345e-01   4.4846359e-03   2.9381993e-02  -1.2777552e-02   1.8871106e-02  -4.2521273e-02  -1.1038987e-02  -3.9367073e-02   2.7865031e-02   1.5877454e-02   6.5782838e-03   1.2943920e-02   2.0340996e-02  -2.3595385e-02   3.6535375e-02   2.9251290e-02  -1.5102512e-02   3.0902231e-02   5.0744847e-02  -4.5839685e-02  -8.4152088e-02   2.5793624e-02   1.9161710e-02  -5.7541301e-02   5.4694117e-02  -1.3680540e-02   2.1173914e-02  -7.0176160e-02  -5.5587999e-02  -6.8124808e-02   1.1991672e-02   4.4410765e-02  -2.7905179e-02   3.5914984e-03  -7.0477240e-03  -3.1519905e-02  -3.7457146e-02  -1.9541844e-02   4.0090727e-02  -6.5275774e-03   7.7475730e-02   2.1487247e-02   8.6092816e-03  -3.1144362e-03  -5.1020882e-02  -3.2118965e-02   1.4887353e-01   3.6525621e-03   5.5737707e-02   3.2358739e-03   1.8137565e-02  -2.7431992e-02   7.9451700e-02  -3.1286423e-02   6.0142063e-03  -3.6150888e-03   2.3419954e-02   6.1876968e-02   2.0666662e-02  -1.5458340e-01   2.5918412e-02   4.7521312e-02   1.5262043e-01  -5.2045314e-02   0.0000000e+00   9.3652386e-02   7.2951176e-02   7.0086441e-02   1.3696417e-01   9.9349069e-02  -1.8161013e-02   3.9461442e-02   3.2833289e-02  -1.8893896e-02
  -3.3990542e-02   6.6014192e-02   2.0857814e-02  -1.6739756e-02  -3.2139454e-02  -1.1449023e-01   1.8496826e-02   1.3893288e-02   5.4591586e-02   6.3004740e-03  -5.0584962e-02   4.9886183e-02  -2.1752705e-02   1.9530919e-02   1.1706787e-02  -1.7303404e-02  -3.2067882e-02   1.0426168e-01  -1.8592126e-02   3.6763149e-02  -3.6343405e-02   2.8228640e-02  -2.7549510e-02  -3.2539152e-02  -3.0413604e-02   8.9200635e-02  -1.5296164e-02  -2.2674287e-03   3.9635498e-02  -8.4524225e-02  -2.1735959e-03  -5.3825534e-02  -4.0136520e-02   1.4084567e-01  -5.0737610e-02  -1.7022237e-02  -2.3369810e-02   5.0038160e-03  -2.3162567e-02  -3.0422194e-02   3.9360705e-02   4.7750466e-02   4.5179436e-03   1.6609072e-03  -1.0671132e-02  -8.5259986e-03   9.7430006e-04   8.9144930e-03   1.1017098e-01  -3.2700321e-03   2.3944836e-03  -3.5765579e-02  -5.9887785e-02  -2.5447371e-02   2.1264550e-02   1.1996044e-02  -1.6102514e-02   9.2260771e-02  -3.6175069e-02  -6.6379028e-02   5.7364865e-02  -1.5785484e-02   3.9056050e-02   1.0180845e-01   3.5989560e-02   4.1451224e-02  -7.1686769e-02  -5.3374527e-02  -5.1271407e-02   2.0345250e-02  -4.6731904e-02  -3.2009312e-02   5.4150696e-02   5.9939391e-02   7.4972285e-02  -1.3356918e-01   4.4336486e-02  -6.4845908e-03   1.4786175e-01   2.4403715e-01   9.3652386e-02   0.0000000e+00   4.6415180e-02   1.7439261e-01   1.3135484e-02   1.8357063e-01   1.0187328e-01   8.8821549e-03   2.5977466e-02  -2.7326522e-02
   5.9879917e-02  -6.4479142e-03  -3.4653886e-02  -9.6932774e-02   5.0056759e-03  -9.9870702e-02  -2.8737423e-02  -8.1071653e-02  -1.0975367e-01  -9.3255588e-02   8.0344616e-02  -4.1356075e-03   3.4363388e-02  -1.7616810e-02   7.2604105e-02  -1.5022237e-02  -1.2448633e-02  -9.6408865e-02  -2.5709311e-02  -9.5777749e-03  -1.1406168e-01  -6.4748478e-03   3.6945804e-02  -1.5598433e-01  -6.7188220e-02  -4.9132400e-02   4.8043952e-02   8.7617971e-03   2.1525302e-01   1.4651911e-01   6.6368956e-02  -1.2344280e-02  -2.0373487e-02   1.2902628e-02   4.3714256e-02  -4.9748490e-02   3.1305012e-02  -1.0261973e-01  -4.9671745e-02   1.3649484e-01   5.6235025e-02   4.6844044e-02  -8.8065949e-02   2.5725071e-02   8.8718876e-02  -4.8568297e-02  -4.9631603e-02   1.0850896e-01  -4.8479063e-02  -1.7265710e-02  -7.2322485e-02  -6.9935009e-02   1.3128954e-01  -1.7662291e-02  -7.4179692e-02   1.0460556e-02   2.3175468e-03   1.2754716e-02  -1.3277865e-02   6.1300179e-02   1.0126012e-02   8.1852409e-02   5.1564381e-02   3.0344685e-02  -2.3096749e-02   7.8669071e-03   1.5450181e-02   4.7921026e-02  -4.0487676e-02  -1.6355235e-01   4.2849014e-02   3.2274674e-02   5.5424076e-02   3.6829374e-02   7.1220798e-03  -7.1007610e-02   5.9531402e-03  -3.3254112e-02  -4.2281423e-02   2.7612543e-02   7.2951176e-02   4.6415180e-02   0.0000000e+00   7.5830401e-02   2.5876536e-02  -1.1277426e-02  -1.0850603e-01   1.7748958e-01  -6.2968612e-02  -4.9341105e-02
  -1.0746010e-02   3.4644410e-02  -9.6565403e-03  -1.2369238e-02  -3.1747098e-02   5.8232356e-02   4.2248406e-02  -2.8237761e-03  -1.7252027e-01  -1.4095786e-02   9.4224992e-02   4.9818351e-02   1.6726436e-01   7.2676142e-02   1.6708929e-01   1.5879291e-01   1.3522045e-02   3.3176402e-02   6.6829899e-02  -3.5045517e-02   3.1206771e-02  -3.1361944e-02   5.1684608e-02   1.2373413e-02   1.8419546e-02   4.4603287e-02  -7.1901919e-02   2.9748961e-02   2.7159007e-02   8.7019595e-02   3.8408924e-02   3.3974956e-02  -1.0859750e-01   8.8868469e-02  -4.4964524e-02  -1.1126647e-01   3.2088358e-02   1.1585713e-01  -1.8233097e-02   1.9813028e-02  -2.1244582e-01   1.1790773e-01   7.5806433e-02  -6.3705707e-02   2.2741489e-02  -8.0857710e-02   4.4432973e-02   1.6157801e-02  -5.7668605e-02  -7.9051832e-02   8.9221127e-02   8.5292907e-02  -3.4013141e-02   1.4357234e-02   1.7581302e-01   2.2973610e-02  -3.2472713e-02  -5.3704996e-03  -6.2428591e-02  -1.5274337e-01   1.9413398e-02  -4.7060801e-02   4.9959400e-02   6.9537528e-03   7.7365269e-03   5.1841303e-02  -2.8127049e-02  -2.8323005e-02  -5.9477578e-02  -1.3273117e-01  -2.0308685e-02   3.2448426e-02   7.2678114e-02   1.6484044e-02  -3.7893093e-04   2.1950496e-01   6.6558439e-02  -1.8057554e-02   3.7248994e-02  -9.2512019e-02   7.0086441e-02   1.7439261e-01   7.5830401e-02   0.0000000e+00  -3.7160640e-03   9.9831036e-02   6.4605009e-02   1.1797322e-01  -5.8755156e-02   6.0085145e-02
   5.1779777e-02  -7.2495621e-02   3.3168263e-02   1.6652520e-02  -1.3016397e-02  -7.5975045e-02  -2.4965400e-02  -2.9007351e-02  -1.3200895e-02  -5.3989771e-02   9.0424559e-02  -2.6903404e-02   1.3922899e-01   1.2587900e-02   4.5520457e-02  -1.6766541e-02   7.0581106e-03   1.6573374e-02   7.8196293e-04  -5.3430853e-02  -1.5128185e-03   2.7424704e-02   6.5531658e-02   1.3399659e-01   1.2913691e-02   7.5582647e-02  -1.7011637e-02   9.5583813e-03   4.5384270e-02  -4.5720148e-03  -4.9906330e-02  -5.1790107e-02   6.6254322e-02  -5.1587111e-02   1.4833915e-01  -8.6425717e-02  -3.2039648e-02   1.1855475e-02   3.5023806e-02   3.5062636e-02  -3.4728214e-02   6.7473022e-02  -4.4579595e-02  -3.8402506e-03  -1.7759147e-02   3.3949589e-02   8.4393950e-02  -4.6991268e-02  -4.7385265e-02  -8.4296875e-03  -2.2318886e-02  -1.4629911e-03   1.4615729e-01   6.7318410e-03   5.0386528e-02   7.1036275e-02   1.3067911e-01   5.6864102e-02  -2.5128254e-02   7.2395414e-03  -1.2279129e-01   1.4317448e-02  -3.8300438e-02   3.8918380e-02   1.6280727e-01  -4.8011683e-02   3.3169099e-02   4.8396513e-02   6.5905542e-02  -8.4649102e-02   2.7592738e-02   2.1690354e-02   5.6227906e-02   8.9890459e-02  -8.3892321e-02  -3.9809008e-02  -9.9007574e-02  -1.9623065e-02   7.0922853e-02  -1.4801935e-01   1.3696417e-01   1.3135484e-02   2.5876536e-02  -3.7160640e-03   0.0000000e+00   1.9188193e-01  -1.1866590e-01  -6.9692070e-02   5.8729761e-02   4.0174841e-02
  -3.3707700e-02   7.0573319e-03  -8.8256698e-03   3.1565995e-02  -5.1961336e-02  -2.9562552e-02  -4.9394099e-02  -2.2868267e-02   8.2417899e-02  -9.6002447e-02  -8.0375256e-02  -1.6166293e-02  -6.3189820e-03   5.6949770e-02   9.4514128e-02   1.1711407e-01  -7.3016060e-02  -1.5819345e-02   3.5828537e-03   3.8842510e-03  -4.3334275e-05   2.4832910e-02   8.0210818e-02   5.6148032e-02  -3.8547263e-02  -1.6899337e-03  -5.3263808e-02  -4.5936273e-02  -4.7287394e-02  -7.0047398e-02   1.3144940e-02  -5.5467487e-02   2.7003681e-02   7.6670124e-02   1.0593074e-01  -1.9867816e-02  -4.3633526e-02   7.3544346e-03   7.0675267e-02  -8.5783555e-02   4.7612795e-02   7.4145840e-02   5.3039328e-02  -2.2072309e-02   4.4411488e-03   6.1266763e-02  -1.7174341e-02   2.8207967e-02  -2.3025815e-02   3.8651334e-02   4.8839542e-04  -6.0042895e-02   6.6044709e-02  -8.4073786e-03   1.7470441e-02   8.5454362e-02  -1.4278538e-02  -1.7622041e-02   8.4565409e-04   1.4183656e-02  -8.3260237e-02   4.0763402e-02  -8.6769765e-02  -4.8465658e-02  -2.3856116e-02   1.5018450e-01  -2.8170827e-02   8.4303754e-02   5.1932313e-02  -1.1403948e-02   1.9319313e-02   5.7338001e-03  -5.2125915e-02   4.2207178e-02  -2.9017251e-02   2.9094573e-02  -5.3238165e-02  -8.5446281e-02  -9.9181216e-02   8.2301344e-02   9.9349069e-02   1.8357063e-01  -1.1277426e-02   9.9831036e-02   1.9188193e-01   0.0000000e+00   7.7759029e-02   1.0995018e-01  -2.8586492e-03   3.5370006e-02
  -6.7347427e-03  -1.2847906e-01  -8.0720080e-02  -9.1977536e-02  -9.4083925e-03   1.0556847e-01  -8.6933903e-02  -7.8215502e-02  -1.5347023e-01   1.6717084e-02   1.1873982e-01   3.3995927e-02  -1.1025268e-02  -1.0465851e-01  -4.3376021e-02  -3.6633836e-02  -7.6138634e-02  -3.6434862e-02   2.3175295e-02  -2.9145311e-01   3.0410045e-02   7.7918017e-02   7.9452733e-02   8.9084357e-02   6.7129818e-02   6.8408497e-03   6.6502404e-02   1.6812448e-02  -8.9891486e-03  -6.6466659e-02  -3.3262932e-02  -8.3561432e-02  -7.3811949e-02  -1.2984046e-01   9.1347346e-03  -3.8626533e-02  -2.9785226e-02  -5.6526598e-02   6.0899840e-02  -3.8524412e-02   1.2790310e-01  -5.4674069e-02  -1.1798853e-01   4.0319108e-02   8.0261287e-02   1.7817999e-01  -6.0130895e-02  -3.2043293e-02  -1.1054013e-01  -5.1491245e-02  -4.2438385e-02   7.7197728e-02  -5.7069552e-02   9.3241676e-02   1.4589148e-01  -1.5141609e-01  -4.6223718e-03   2.7409269e-02  -9.0762236e-03   3.4744726e-02   7.2704335e-03  -7.5109861e-02  -6.6775862e-02   5.2943150e-02   3.1028917e-02   8.7479949e-02   6.9277012e-04  -4.4269529e-02   1.0082356e-02   1.7902794e-01   4.9869693e-02  -8.3402143e-02   2.7227017e-02   3.8237022e-03  -7.4083754e-02  -3.6315620e-02  -1.0003719e-01  -1.0542356e-01  -7.3318933e-02   1.6833128e-01  -1.8161013e-02   1.0187328e-01  -1.0850603e-01   6.4605009e-02  -1.1866590e-01   7.7759029e-02   0.0000000e+00  -2.3120043e-02   1.0198722e-01   8.1106792e-02
   9.8525474e-03  -7.1932790e-02  -3.8536835e-02  -7.5846950e-02  -1.5228598e-02   1.2127894e-01   2.7976537e-02  -1.0569920e-01   5.9515316e-03   6.5688118e-03   1.2699478e-01   9.3776056e-02   5.6844064e-02  -8.5023747e-02  -7.3554928e-02  -3.9122993e-02  -8.1956679e-03  -3.1590043e-02  -8.3536685e-02  -3.3425441e-02   1.9324151e-02   7.6213010e-02  -2.0949458e-02  -5.3978660e-02   1.5710256e-02   2.0812833e-01  -5.9547271e-02  -6.8197497e-03  -8.3820388e-02  -4.9935694e-02  -9.9617560e-02  -1.5365350e-01   5.3903314e-02   3.7004392e-02   3.8070769e-02  -5.5165213e-02   3.2912154e-02  -7.9293281e-02   1.0214029e-01   4.8886079e-02  -2.2412197e-02  -2.9574026e-03   2.7520992e-02   5.1231566e-02  -2.9908239e-02   2.9642495e-02  -2.9191111e-02   2.7153457e-02  -4.5648848e-04   1.0058559e-01   5.8155718e-02   3.3542246e-02   7.7499221e-03  -1.3488337e-02  -9.0342492e-02  -3.6013547e-02   1.1378297e-02  -2.1612169e-02   5.6336281e-02   1.2417842e-01  -3.2801464e-02  -9.3298757e-02  -1.0712781e-02  -5.8145574e-03   1.6442409e-01   1.7318270e-02   3.5198122e-02   3.7464396e-02   1.5126917e-02  -6.5662301e-02  -3.8469200e-02  -7.0441056e-03  -2.8275307e-02  -1.1576459e-02   2.4512058e-02  -6.9416386e-02   6.9936834e-02  -3.4812742e-02   4.5641258e-02   2.7624799e-03   3.9461442e-02   8.8821549e-03   1.7748958e-01   1.1797322e-01  -6.9692070e-02   1.0995018e-01  -2.3120043e-02   0.0000000e+00  -2.0488561e-02  -7.4733531e-03
   3.3927833e-02  -3.7500997e-03  -1.4017784e-02  -5.5364863e-03  -5.2702449e-02   6.4131584e-03   1.4212631e-02   1.2117252e-03   3.0641930e-02  -5.0163733e-02  -1.1930773e-02   2.8341313e-02   1.1086430e-03   6.7697059e-03  -5.0003679e-03  -5.0003074e-02  -1.3737693e-02  -1.2044494e-02   2.5140240e-03  -5.8159371e-02   1.1157074e-01  -7.4598461e-02  -7.4863009e-02  -1.6757480e-02  -1.5513155e-02   2.5810832e-02  -8.2226538e-02   5.6986559e-02   3.9289372e-02  -3.2711025e-02   5.0039575e-02   1.7509393e-02   2.5533710e-02  -3.9433298e-03  -1.2445056e-01   1.7986446e-02   8.2568820e-02   4.1820735e-02  -8.1946840e-03  -2.9849871e-02  -3.2912752e-02   3.6864348e-02  -1.3153710e-02  -4.1467350e-02  -2.6927267e-02  -4.6034554e-02   3.9213555e-02  -5.0275006e-02   5.3218550e-02   2.7847241e-03   2.5580364e-02   9.5270042e-03   6.7524239e-03   6.0525173e-02  -8.0206037e-02   5.0776566e-02   9.5112740e-03   2.4709314e-02   8.7792494e-02   2.5451581e-02   8.8308906e-03   3.2404727e-02  -1.3848534e-02   4.3394673e-02  -1.0713904e-01   2.9176971e-02   2.9302665e-02   5.8315277e-02   4.0298723e-02   6.0595938e-02   2.0370377e-02  -8.4495640e-02   9.6256661e-03  -2.6775231e-02   2.5923315e-02   1.2848692e-02   5.6277355e-02   1.0879237e-02   5.1643464e-02  -1.1834273e-01   3.2833289e-02   2.5977466e-02  -6.2968612e-02  -5.8755156e-02   5.8729761e-02  -2.8586492e-03   1.0198722e-01  -2.0488561e-02   0.0000000e+00   2.9701197e-02
  -5.0570945e-03  -7.3196592e-03  -5.9007189e-02  -1.6562155e-02   3.7662033e-02   4.3256345e-03  -2.4237132e-02  -3.7583663e-02   2.8447973e-02  -2.6288011e-02  -1.3991325e-02   1.1982171e-02   3.5009891e-02   6.2888345e-03  -1.3355149e-02   4.7948998e-02  -8.0722685e-02  -3.2467928e-02   1.0827294e-02   3.4769993e-02  -2.9861117e-02   4.0092430e-02  -8.9645536e-02  -2.1824771e-02   4.7328146e-02  -8.7411045e-03   3.5982791e-02  -4.6297512e-03  -3.1879727e-02   3.7554710e-02  -4.2478083e-02   1.1163723e-02  -6.2418818e-02   2.5975316e-02  -6.5237853e-02   2.8874336e-03   3.9897958e-02   3.3409099e-02  -4.0091283e-02  -5.7690697e-03  -1.2656197e-01   1.5861345e-01  -1.1672796e-02  -3.1132867e-02  -1.8645352e-02  -1.6160020e-02  -5.8236200e-02   4.5520156e-03   5.2783384e-02   4.2259218e-02   2.8942516e-02  -1.3350728e-03   2.5637626e-02  -2.5508902e-02   1.9495376e-03  -2.7015719e-02   8.3228573e-02  -1.4009440e-02   4.1483656e-02   3.9062708e-02   1.3582547e-01   3.9904136e-02   3.8463191e-02   6.6400233e-02   2.0869188e-02   4.7446374e-02  -2.6418517e-03   4.0095982e-02   2.4620885e-02   9.3658008e-02   2.1742125e-02  -3.8387431e-02   2.4527498e-02   1.0318534e-02  -7.5519281e-02   6.6882920e-02   2.7140551e-02  -2.3447537e-02   3.4429144e-02   6.7552613e-04  -1.8893896e-02  -2.7326522e-02  -4.9341105e-02   6.0085145e-02   4.0174841e-02   3.5370006e-02   8.1106792e-02  -7.4733531e-03   2.9701197e-02   0.0000000e+00
