# Supplementary material for: Autistic traits and individual brain differences: functional network efficiency reflects attentional and social impairments, structural nodal efficiencies index systemising and theory-of-mind skills
Source: Mol Autism. 2021 Jan 21;12:3. doi: 10.1186/s13229-020-00377-8 (PMC7818759; doi:10.1186/s13229-020-00377-8)
Supplement: Supplementary file 8 — Additional file 8. Connectivity matrices. Connection matrices and functional correlation matrices for each subject, as floating-point values in ASCII text format, and MATLAB code for producing these. [file 13229_2020_377_MOESM8_ESM.zip › Paul_Arora_et_al_data/Physiological/BBC/DTI_rsfMRI_ConnectivityMatrices/connectivity_matrices/Netmat_rsfMRI_aal90_subj25.txt]

   0.0000000e+00   4.8326695e-02   5.1317658e-02  -1.1634177e-02  -2.0451139e-02   1.1940168e-02   4.1402094e-02  -6.5699133e-04   2.9369277e-04  -3.2286088e-02   1.2202523e-02   1.4789987e-02   2.9997293e-02   3.8429700e-02   7.1514231e-03  -3.6479260e-02   1.7399689e-04  -1.5684445e-02   4.7886256e-02  -5.2646003e-02   6.4981549e-03   2.8411325e-02   3.7685466e-02  -3.7392614e-02  -1.7801865e-02  -5.8250380e-02  -1.3596583e-02   2.6836069e-02   2.0994200e-02  -6.3488284e-02   3.8798824e-02  -7.9695796e-03  -5.1084164e-02  -9.0177444e-02   2.4418360e-02  -3.3163859e-02   3.9419352e-03  -4.2185410e-02   4.4969222e-02   1.9139383e-02  -9.8649895e-03   3.4257099e-02  -6.1646220e-02   5.8881397e-02  -2.3959893e-02   3.3870494e-02  -3.1904512e-03  -3.5828064e-02  -6.2746337e-02  -5.0644907e-02  -1.8583867e-02   3.9020875e-02  -3.4732319e-02  -4.2243412e-02  -5.0003172e-03  -3.0424881e-02   1.7708057e-01  -3.9389152e-02   2.8423122e-02  -4.3495674e-02   2.0030879e-01  -1.2724974e-01   3.8643624e-02  -5.6694556e-02   1.0358712e-01  -3.9212425e-02  -2.6840042e-02   6.4977140e-03   3.9071133e-02  -9.1808085e-02   2.6796658e-02  -2.8256624e-02   8.0290461e-03   3.6375626e-02  -5.1917868e-02  -2.2159617e-02  -5.4734623e-02  -6.4402442e-02   1.8670915e-02  -1.1555447e-02   8.7192047e-03   4.0043640e-02   4.0926935e-02  -7.3658662e-02  -2.5953186e-02  -7.0363905e-02   3.2825510e-02  -3.9777339e-02   9.6876331e-03  -3.1988798e-02
   4.8326695e-02   0.0000000e+00   1.3967214e-03  -5.5543939e-02  -4.4812765e-02  -2.5640801e-02  -3.2121530e-02  -4.3277332e-02   4.4885559e-02  -2.0167403e-02   3.1101451e-03   7.8137288e-02  -2.7618294e-03   5.8619192e-03   4.5368139e-03  -4.4325936e-02   1.3813647e-02   1.5118941e-01   1.0319503e-02  -3.6581072e-03   5.9944555e-02   5.9981274e-02  -7.1493209e-02  -4.5995101e-02  -5.2562700e-02  -4.0117196e-02  -5.0397718e-02  -1.0510585e-02  -4.2656017e-02  -2.7593612e-02  -2.3133593e-02   2.0504782e-02  -1.4097586e-02  -5.4311568e-02   2.2316650e-02  -1.9573502e-02   1.5447952e-02  -3.6022998e-02   1.6465545e-02  -3.0220716e-02   5.0297186e-03  -6.0814623e-03   1.5511322e-02   1.9080240e-02   1.8103126e-02   4.4740843e-03  -3.8636475e-02   2.2423700e-02  -6.1322044e-02   1.1414680e-02  -3.3687559e-02   1.9540976e-02  -3.5143688e-02   3.6843808e-03   2.5020207e-02  -5.7776447e-02   5.2789005e-02   2.4798694e-01  -1.3576256e-01   4.0995500e-02  -5.2356253e-02   8.1309481e-02  -3.6378523e-02   7.1781612e-02  -1.8222870e-02  -1.1478469e-02  -9.7108242e-02  -3.0812056e-02  -1.7377982e-02   4.4925227e-02   4.7805151e-02  -3.1848982e-03   4.5197181e-02  -7.4028342e-02  -3.6746135e-02   1.9207908e-02  -1.4089942e-01   1.4485555e-02  -7.5621685e-02   1.2294299e-01  -3.3035562e-02   6.5795125e-02  -1.3235075e-02  -2.7861031e-02  -9.5001608e-02   1.2421190e-02   5.4158006e-02  -4.5441158e-02   7.2083961e-03  -7.5539975e-02
   5.1317658e-02   1.3967214e-03   0.0000000e+00   2.8888061e-02  -7.7745053e-02  -1.7376323e-02   1.2339608e-01   4.1549349e-03  -4.8293974e-02  -2.0825163e-02   1.2454620e-02   4.6598786e-02   3.3987667e-02  -5.7258202e-03   1.9080762e-02   2.2044190e-02   6.2787248e-03  -4.3129109e-03   7.3535972e-02   1.3142337e-02   3.9902695e-02   7.3743937e-05   1.2605942e-01   1.5998887e-02   1.0392961e-01  -3.3455197e-02  -3.8889560e-02  -3.0703347e-02  -1.4608210e-02  -3.4606545e-02   2.2185539e-02  -5.0500158e-02  -2.4038912e-02  -2.6326839e-02   2.5056697e-02  -5.1010619e-02   3.3851154e-03  -6.1261653e-03   1.2261068e-02   1.5862800e-02  -7.1771004e-02   2.7863966e-02  -7.3839208e-03  -3.1937077e-02   2.7581324e-02   3.1054477e-02  -1.4639356e-02  -1.2975201e-02  -2.9540749e-02   1.1051695e-04   1.5119690e-02   2.5536223e-02  -3.0434736e-02   1.4403745e-02  -2.2572440e-02  -1.6978962e-02  -1.1772278e-02  -8.0890304e-02  -3.6605359e-02  -2.4273864e-02  -4.7754829e-02  -6.3407051e-02   1.1917716e-02  -3.5267429e-02  -1.2678621e-02   2.3545151e-02  -2.3452317e-02  -3.7290485e-02   7.6948983e-02  -3.6795092e-02  -4.0292118e-02  -5.4354748e-02  -6.5229437e-02   2.3825622e-02   8.1419470e-03  -2.8341368e-02  -2.2434410e-02   1.0108842e-02  -1.1098226e-01  -2.8315482e-03   2.0057934e-02   3.7852643e-02  -5.5241993e-02  -2.7770435e-02   1.8415607e-02   5.0489395e-02   7.5281084e-03   2.8103222e-03   3.6447665e-02   1.9496417e-02
  -1.1634177e-02  -5.5543939e-02   2.8888061e-02   0.0000000e+00   2.8056235e-02   1.0960133e-02   3.2571328e-02   1.2299929e-01  -1.8809530e-02  -4.6384993e-03  -2.5800629e-02   1.0427693e-01  -2.3077027e-02   9.0509775e-02  -3.4317703e-02   2.0300898e-02  -1.8623747e-02  -2.0268066e-04  -6.9556280e-03   8.7627487e-02  -1.2009779e-01  -2.2540886e-02   3.1889841e-02   7.5520271e-02   4.5411870e-02   5.7273820e-03  -6.7171499e-03  -3.2560814e-02   1.3225863e-02   5.3779400e-02  -1.3566526e-01   3.9401629e-03   2.9427935e-02   5.0949630e-02   3.3812122e-02   4.7888305e-02   9.6277604e-03  -2.2406671e-02   2.0354772e-02  -3.6265245e-02  -4.2236712e-02  -7.6757686e-02   6.9828957e-02  -8.3128604e-02  -2.4386729e-03  -1.4196899e-02  -3.3134711e-02  -5.2765994e-05   3.4291873e-04  -9.2566962e-03   1.3702645e-02  -7.4097225e-02   2.5533053e-02   1.2740870e-02   5.7273944e-02  -3.7024539e-02  -2.0185543e-02  -5.6100760e-02  -1.1693805e-01  -1.9871976e-02   2.6924055e-02  -4.2623958e-02  -1.4379202e-03  -4.3077832e-02  -7.6240953e-03   4.4511425e-02  -8.9442951e-02   2.4647729e-02  -3.2110263e-02   2.9975396e-02  -4.6806241e-02   8.8174569e-02  -8.9772449e-03   8.3187991e-02   1.1764146e-02  -5.8186800e-02  -4.4775428e-02  -4.7817568e-02  -1.4442178e-02  -1.8525818e-02  -7.5391675e-03  -1.4931993e-02  -1.0003757e-02  -2.3088894e-03  -2.1782594e-02  -6.2536762e-03  -1.4049321e-02   5.7986163e-02   3.5235241e-03  -1.1916790e-02
  -2.0451139e-02  -4.4812765e-02  -7.7745053e-02   2.8056235e-02   0.0000000e+00   4.8652394e-02  -3.9098545e-02  -5.4186128e-03   2.2929480e-01  -7.8883503e-03  -3.2596294e-02   9.1083627e-03   3.7167441e-02   1.9897310e-02   4.3325259e-02  -5.3006875e-03   4.2678506e-03   1.2528512e-03  -1.1738290e-03  -3.6308426e-02  -1.5585584e-01   3.3402736e-02  -9.8338380e-02  -1.1309436e-02   2.5985192e-02  -2.1205173e-02   2.0116414e-01  -4.0401411e-02  -6.4198839e-02  -1.4593441e-02  -4.8373669e-02  -2.7893848e-02   9.5675935e-03   3.4545074e-02  -1.2366331e-01   6.6585652e-02   2.8962789e-02  -2.6138830e-02  -5.0958814e-02  -5.5057667e-03  -3.9339134e-02   3.3365478e-02  -2.3740848e-03  -2.9018513e-02  -7.1053089e-02   3.3747260e-02   2.8242027e-02  -7.3010456e-02   3.9713124e-02   1.1477779e-02  -4.4754655e-02  -1.2919967e-03   4.1893488e-02   4.2527218e-02  -3.5691389e-02   1.9635981e-02  -1.0850180e-02   1.4723662e-02   7.3978412e-02   3.6355671e-03  -4.5398849e-02  -2.7244390e-02  -3.4004876e-02  -2.2619079e-03  -8.3525475e-02   3.9782427e-03   4.8946203e-02   3.8833129e-02  -9.3510289e-02  -3.9275747e-02  -5.8942749e-02  -5.7134440e-03   8.4014449e-04   4.0961539e-02  -2.0684784e-02  -4.6302242e-03   4.7684010e-02  -8.8443265e-02   4.1458803e-02   2.2768882e-02  -2.0247492e-03   3.1564221e-02  -8.9650452e-02  -6.9546853e-02  -7.3958651e-02  -2.0622719e-02  -1.1749620e-02  -1.4564743e-02  -2.7332644e-02   6.4954431e-03
   1.1940168e-02  -2.5640801e-02  -1.7376323e-02   1.0960133e-02   4.8652394e-02   0.0000000e+00   5.4853314e-03   2.2968469e-02   1.2232477e-02   7.0941383e-02  -3.2984063e-02  -4.5604283e-03  -2.5223826e-03   5.2670468e-02   3.0738218e-02   4.8765003e-03  -5.6125778e-03  -4.4038391e-02   2.6187374e-04  -1.0292873e-01  -2.4537265e-02  -1.5464482e-02  -4.9000941e-02  -5.0751026e-02   5.4424089e-02  -2.0311763e-02   1.4873759e-02   1.5554301e-01   4.3367578e-03  -7.6069273e-02  -4.5179028e-03  -1.8063059e-02  -9.5242652e-03   1.5665887e-02  -1.1222236e-02  -1.5774969e-02   2.6473447e-02   2.9365079e-02  -6.0736030e-02  -2.0369547e-02   9.5591141e-02  -5.0261015e-02   1.1432282e-02   3.4268626e-02  -1.3745637e-02   1.5858284e-02  -5.5701341e-03  -8.9081331e-03   3.1548716e-02  -1.1701061e-03   3.0877788e-02  -3.1981172e-02   1.0934351e-02  -7.5711043e-03  -2.3334303e-02   2.7041915e-02  -8.9660669e-03  -1.5216536e-02   3.2140323e-02   3.2892137e-02   2.1343810e-02   1.9847843e-02   1.5407273e-02  -7.5346310e-02   7.0382439e-03   1.9262390e-02   3.6021314e-03   2.5261917e-02   3.9007425e-02  -1.1082269e-03   7.4404166e-03   6.6041097e-03  -3.3399235e-02   3.4820452e-02  -2.4729852e-03  -2.1976897e-03  -2.0283007e-02   1.6548832e-02   3.0990469e-03   5.2223679e-04   2.1533061e-02   3.3982575e-02  -5.0433402e-02  -1.2789626e-02  -5.6942400e-02  -3.2712240e-02  -2.3766707e-02   7.4307565e-02   4.3952423e-02  -2.7637738e-03
   4.1402094e-02  -3.2121530e-02   1.2339608e-01   3.2571328e-02  -3.9098545e-02   5.4853314e-03   0.0000000e+00   9.6447146e-02   8.8798493e-02  -4.4254079e-02  -3.0715625e-02  -3.9072539e-02   1.3820044e-01   1.9680120e-02  -3.7061813e-03  -5.5176821e-02   1.0266377e-02  -2.8014402e-03   3.2984067e-02  -1.3181405e-01  -9.9645450e-04  -2.6588616e-02  -1.0570664e-02  -6.4422159e-02   1.1345804e-01  -5.8114187e-02  -7.9993003e-02  -1.1112985e-01   3.1544288e-02  -3.9143970e-02  -5.6251028e-03   4.1348518e-02   4.8798812e-02  -3.9393338e-02   8.4092205e-02  -1.4242181e-01  -1.4274155e-02  -1.7318873e-02   1.2986521e-02   1.7254982e-02   1.7108453e-02   1.0371095e-02   2.1255268e-02  -1.1220343e-01   1.2708710e-02   1.9982989e-02   4.1671495e-02  -3.9234389e-02  -1.9786614e-02  -1.1614010e-02  -2.8539891e-02  -3.8740443e-02  -3.9894602e-02   9.5931776e-04   3.3639078e-02  -3.2565692e-02  -4.1147910e-03  -5.2261342e-02   4.9674622e-02  -7.2702574e-02  -9.3664580e-02   1.1471732e-02   8.8018157e-02  -9.4680392e-03   3.1267746e-02   6.8300955e-03  -3.7966971e-03   1.0349591e-02  -1.5844371e-02  -1.3443233e-01  -6.9546698e-02  -2.6667982e-02   1.0917485e-02   1.5397437e-02  -5.2905611e-03  -5.6072082e-02  -8.7603919e-03   4.6079313e-02  -5.8509811e-02  -6.3661882e-03  -1.9513057e-02   7.0819846e-03  -1.4733604e-02   5.5703581e-02  -4.9875502e-03  -6.1736707e-02  -9.1380416e-03  -4.2478291e-02  -9.0499772e-03  -3.1049020e-02
  -6.5699133e-04  -4.3277332e-02   4.1549349e-03   1.2299929e-01  -5.4186128e-03   2.2968469e-02   9.6447146e-02   0.0000000e+00  -3.5305069e-02   1.8789498e-03  -2.1096359e-02  -4.2016899e-02   2.9635649e-02   1.2725876e-01  -3.3338216e-02  -4.3532143e-02   1.8695581e-03  -4.0732428e-02   1.3453900e-02  -5.4279158e-02  -3.7274630e-02   3.6447784e-02  -1.3335698e-02  -1.1122362e-02  -1.2829632e-03  -3.3060748e-02  -2.7073443e-02   4.1964306e-02   2.8543642e-02   7.8235022e-02  -4.3791024e-02   4.5976337e-03   1.4187757e-02   5.7778262e-02  -1.7517726e-02   3.0923399e-03  -2.4194321e-02  -4.1556454e-02  -2.7089755e-02   2.6052658e-04   2.6531307e-02  -6.9848769e-02   4.2379157e-02  -2.2945117e-02  -2.6010424e-02  -5.3752112e-02   7.7221390e-03  -1.7876817e-02  -1.5529692e-02   1.0511651e-02   2.5231709e-03   1.5679081e-02   5.8721754e-02  -1.7504296e-02  -6.9754948e-03  -7.7542547e-02   1.4096435e-02  -5.6543756e-02  -1.4568586e-02  -3.5390328e-02  -4.3535747e-02   5.5320920e-02   4.4540534e-02   2.9977352e-02  -2.8892354e-02   4.8034764e-02  -8.1774159e-02   5.9612338e-02  -7.0358814e-02  -2.9933435e-02  -8.4738869e-02   3.8578625e-02   2.8493081e-02   4.0097222e-02  -2.7492577e-02  -4.8101420e-02  -5.0752340e-02  -1.2142236e-02  -5.0964958e-02   2.4993709e-02  -4.6551987e-03  -4.8461596e-02  -7.6287204e-03   1.6867064e-02   5.7053252e-02  -6.8026960e-02  -7.5419444e-03  -4.4110749e-02   1.0803143e-02  -3.1268124e-02
   2.9369277e-04   4.4885559e-02  -4.8293974e-02  -1.8809530e-02   2.2929480e-01   1.2232477e-02   8.8798493e-02  -3.5305069e-02   0.0000000e+00   6.8097977e-02   6.3727593e-02  -5.2228158e-02   1.2730088e-01  -2.0309634e-02   2.0684563e-01  -2.2015352e-02  -3.5300650e-02   2.1080615e-02  -1.8339667e-02  -1.9679776e-02  -6.3299847e-02  -6.8970186e-02  -3.5617197e-02  -2.4512675e-02  -7.2258011e-02   1.3673409e-02   3.5047021e-03  -4.8380283e-02  -2.7221352e-02  -6.4238446e-02   4.1108303e-02   6.0633437e-02   3.2277488e-02   2.7956695e-02   2.5620439e-02  -9.7707867e-02   1.4109932e-03  -3.6878323e-03  -1.7269347e-02  -4.7331317e-02   1.1943688e-01  -6.0232735e-02  -8.5165265e-02  -2.0603883e-02   2.8099425e-03   4.1879155e-02   4.6127978e-02   2.7886559e-02   8.7204196e-02   3.3244825e-02  -4.3464610e-02  -1.0720660e-01  -3.6420779e-02   1.3342191e-02  -3.7957028e-02  -2.7879183e-02   2.2799767e-02   1.9713919e-02  -3.4681013e-02   1.0455124e-03  -2.8586288e-02   1.0892622e-01   3.5466019e-02  -7.7588184e-02   1.5237544e-01   5.5277069e-02  -8.8446364e-02  -1.8708572e-02  -8.5537378e-02  -3.8570721e-02   2.3282847e-02  -2.4984358e-02   6.6984511e-02  -3.0196099e-02  -7.0237071e-02  -5.4844438e-03   2.1500244e-02   3.4272901e-03   1.4063320e-03  -6.0672977e-02  -4.8987182e-02  -6.9328493e-03   1.0929258e-01  -1.1545957e-01   3.9972486e-02   5.3262706e-02   1.0034172e-02  -4.2186351e-02  -3.6967616e-02  -1.4029141e-02
  -3.2286088e-02  -2.0167403e-02  -2.0825163e-02  -4.6384993e-03  -7.8883503e-03   7.0941383e-02  -4.4254079e-02   1.8789498e-03   6.8097977e-02   0.0000000e+00   4.1052515e-02  -1.6867314e-02  -6.8875777e-03   4.2701307e-02   6.4600849e-02   1.8139299e-01   5.8556874e-03  -1.6376433e-02  -6.6145524e-02  -5.4646220e-03  -2.8166477e-02   5.7962373e-02  -3.2789650e-02   2.7297483e-02   3.5639124e-02   1.9410648e-02  -1.8606635e-02   4.3870343e-02  -3.9482489e-02  -4.7052899e-02  -3.3602313e-02  -1.8354577e-02   1.6369891e-02   1.7042500e-02  -6.9823269e-02  -2.6163624e-02  -5.0802215e-02   1.6723328e-02  -2.2845326e-02  -1.7616783e-02   3.2886504e-02  -2.3968470e-02  -8.7776903e-02  -1.8485179e-02   5.3618151e-02   1.9453551e-02   4.9874449e-03  -5.7868225e-03   1.2185199e-01  -1.4369772e-02   9.2558856e-02  -7.1322715e-03   3.6116587e-02  -1.5211406e-02   6.9811533e-02   2.4276853e-02   7.4537232e-03  -2.4309264e-02  -3.1020117e-02   4.0685301e-03   4.9416433e-02   1.0696102e-01   4.4052419e-02  -1.9222758e-02   9.9299876e-03   6.3355195e-02  -1.6646927e-02   2.1339914e-02  -1.2466129e-02   4.4659948e-02   1.5670660e-02   6.2600178e-02  -2.9805166e-02   8.7962143e-02  -7.4727781e-02  -5.0513784e-03  -4.0558584e-03   3.7673966e-02  -1.0296536e-02   4.3336043e-02   2.4471714e-02  -6.0745340e-02  -1.2588385e-01  -4.7042425e-02   1.4812388e-02  -6.2729725e-02  -7.7753652e-02  -5.6476107e-02  -1.0477482e-02  -1.5923894e-03
   1.2202523e-02   3.1101451e-03   1.2454620e-02  -2.5800629e-02  -3.2596294e-02  -3.2984063e-02  -3.0715625e-02  -2.1096359e-02   6.3727593e-02   4.1052515e-02   0.0000000e+00   7.5812567e-03   2.2470744e-01   5.7633278e-02   6.5623177e-02  -3.7441465e-03   1.6016476e-01   6.6615785e-02   1.0797497e-03   6.8583432e-02  -5.5237834e-02  -1.2259287e-01   8.0147688e-02  -9.3582286e-03   3.3279265e-02   3.5601979e-02  -4.9748085e-02  -1.6856749e-03   8.8718749e-02   1.3500380e-01  -9.9314746e-03  -9.7300326e-02  -5.9519947e-02   1.0058681e-02  -1.4954295e-02  -2.7364376e-02   4.4236413e-02  -4.3778210e-02   6.2088747e-02  -4.3755908e-03   8.7693761e-02   6.1943170e-02   1.1233788e-01   4.7765787e-03  -2.3882291e-02   3.5024021e-02  -3.0258749e-02  -5.2469343e-02  -7.0721701e-02  -2.4430091e-02  -8.6923317e-02  -1.0952912e-02  -8.3425240e-03   1.0348496e-01   1.4928521e-02   1.6120173e-02  -3.8329492e-02  -1.3911539e-01  -1.3763317e-02  -1.4231699e-02  -7.5346384e-03   8.2821975e-02  -3.9155385e-02   6.9958330e-02   1.5160199e-02  -6.7502449e-02   1.7957236e-02  -1.0844198e-02   9.7652035e-03  -2.2250875e-02   4.1588022e-02   4.4961538e-02   1.7321291e-02  -2.5913051e-02  -1.1027137e-02  -7.1953481e-02  -9.4474016e-03   2.9847911e-02  -1.4839280e-01   1.2598352e-02   5.2216498e-02   8.0953672e-02   1.0667402e-01  -1.5968456e-02   1.2696220e-01  -1.2293169e-02  -1.9468800e-02  -7.1111862e-02  -1.5162142e-02  -3.5690285e-02
   1.4789987e-02   7.8137288e-02   4.6598786e-02   1.0427693e-01   9.1083627e-03  -4.5604283e-03  -3.9072539e-02  -4.2016899e-02  -5.2228158e-02  -1.6867314e-02   7.5812567e-03   0.0000000e+00  -4.4536998e-02   2.0964547e-01   1.0440405e-02   1.1488434e-01   2.8075121e-02   1.3769958e-01  -1.1830530e-02   1.2817132e-01  -3.7478913e-02   5.2599387e-02   3.5034713e-02  -2.7757041e-02   1.9916216e-02  -7.0125190e-02  -1.1709221e-02  -3.1507123e-02   8.3153179e-03   2.1255397e-02  -1.0550110e-01  -2.0320526e-02  -4.5985428e-02  -7.6279768e-02   4.3650445e-02   3.2532556e-02   1.4426681e-02   4.7212455e-02  -1.1767793e-01  -1.3387810e-02  -1.4462945e-02  -3.5944456e-02   1.9939313e-02  -5.4361751e-02   9.1158222e-02   4.1067871e-02  -1.0595938e-01  -4.1148616e-02  -5.6527560e-02   4.4593714e-03  -2.0520301e-02  -5.3457057e-03  -2.1817686e-02   7.8021078e-02  -7.1489344e-03   4.0301523e-03   6.2712560e-02  -4.6115156e-02  -2.6673652e-02  -4.0393707e-02   5.0761896e-02  -5.3923140e-04  -4.9938125e-02   9.4185924e-02  -7.8259491e-02   2.6827190e-02  -1.2211780e-01  -4.0936923e-02  -4.5137324e-02  -6.9318876e-02   2.1557721e-02   2.0231951e-02   1.0248685e-01   1.8528827e-02   3.0214856e-02  -3.1322482e-02  -1.6759496e-01  -9.2189793e-02   7.7860854e-02  -2.0970883e-01  -5.7568514e-02   2.7581117e-02   1.7545131e-02   2.7745342e-02  -3.9441873e-02   7.1214668e-02  -8.9280163e-02   1.1089331e-01   1.7306277e-02   5.1385790e-02
   2.9997293e-02  -2.7618294e-03   3.3987667e-02  -2.3077027e-02   3.7167441e-02  -2.5223826e-03   1.3820044e-01   2.9635649e-02   1.2730088e-01  -6.8875777e-03   2.2470744e-01  -4.4536998e-02   0.0000000e+00   6.8076541e-02   1.0698653e-01  -4.1249180e-03   2.8651179e-02   7.3346383e-02  -1.1152118e-03  -2.2715945e-02   2.6799048e-02   3.8937765e-02   2.1905597e-02  -1.0739077e-01   1.9205276e-02  -6.4342016e-02   4.7586521e-02   2.1888545e-02   5.4339277e-02   7.1385934e-02  -1.0242138e-01  -5.7910876e-02  -8.3027063e-02   1.9067927e-03  -1.1872110e-02  -1.1989921e-02  -2.8231264e-02  -7.4683131e-02  -6.2755417e-03   1.1636379e-02   3.0609617e-02   1.0368738e-01   5.9791994e-02  -2.5215388e-02  -3.1287635e-02   1.8146836e-02  -8.2308854e-02  -5.0459715e-02   1.9160580e-02  -2.9694633e-03   4.0091642e-02   1.0427755e-01  -3.9454808e-02   1.3363659e-02  -8.5067647e-02   7.0583991e-02  -7.5483061e-02  -4.2568397e-02   1.8511194e-02  -3.2129705e-02  -9.5643329e-02   8.9123820e-02   5.5347701e-02  -1.0634645e-01   1.2082762e-01   3.4925589e-02  -4.2680336e-02  -2.0851956e-02   2.3541138e-02   1.0790264e-02   8.7737240e-04  -3.9483296e-02  -1.3634757e-02   3.7247837e-03   3.1918178e-02  -6.4283962e-02   9.6258266e-02  -1.2932287e-01   6.2461296e-02   7.3484760e-02  -8.9104310e-02   1.0855545e-02   3.3094363e-03  -1.0075219e-02  -1.9406679e-02  -7.9958050e-02   4.2814139e-02  -7.3975099e-02   1.9575971e-02   9.7139153e-03
   3.8429700e-02   5.8619192e-03  -5.7258202e-03   9.0509775e-02   1.9897310e-02   5.2670468e-02   1.9680120e-02   1.2725876e-01  -2.0309634e-02   4.2701307e-02   5.7633278e-02   2.0964547e-01   6.8076541e-02   0.0000000e+00  -4.3724824e-03   8.5854935e-02  -3.1647745e-02  -2.6024222e-02   3.4194052e-02  -1.0718878e-03  -9.9475276e-02  -1.2362922e-02  -1.1863577e-01  -6.9925662e-02  -3.4131500e-02  -7.7398387e-02   3.9536732e-02   5.2553212e-02   4.1818595e-02   6.4515431e-02   1.6036517e-02  -7.5811626e-02  -4.3747605e-02  -8.4426235e-02  -8.7172640e-02  -7.8431798e-02   5.5252312e-02  -3.7378984e-02  -8.9559804e-02  -1.9003414e-02  -7.8180305e-02   3.7522189e-02  -3.6792305e-02   3.4463738e-02  -1.5553616e-02  -3.5530105e-02  -4.1350817e-02   1.8547505e-02  -3.0140013e-02   4.4388466e-02  -9.7818865e-02  -6.0482360e-02   2.7688871e-02  -3.8147009e-02  -1.7102216e-02   2.5961766e-02   4.5021914e-02  -4.2065176e-02  -1.0311724e-01  -1.0750300e-01  -1.0491156e-01   8.2863702e-02  -6.8832265e-03   5.4440031e-02   5.3123312e-02   5.8004799e-02  -3.2847134e-02   4.6151512e-02  -1.9812689e-02  -1.4683893e-02   1.4269064e-02  -1.4269296e-01   1.9931794e-02   9.4531313e-02   2.6357405e-02   7.1736631e-03   5.8003521e-03  -1.5972730e-02   8.8069555e-02  -8.9105800e-02   2.6573704e-02  -9.2435972e-02   1.8541243e-02   3.0619956e-02   2.1432752e-02  -4.7400025e-02   8.6053521e-02   4.0332581e-02   2.9065887e-02   2.7573832e-02
   7.1514231e-03   4.5368139e-03   1.9080762e-02  -3.4317703e-02   4.3325259e-02   3.0738218e-02  -3.7061813e-03  -3.3338216e-02   2.0684563e-01   6.4600849e-02   6.5623177e-02   1.0440405e-02   1.0698653e-01  -4.3724824e-03   0.0000000e+00   1.2781667e-01   2.6256549e-02  -2.0502199e-02  -4.0611651e-02   1.6846423e-03  -4.7024173e-02  -2.4469107e-02   9.0245868e-02  -2.2360599e-02  -7.9917787e-02  -1.9377576e-02   2.5357727e-03   2.9401352e-02  -2.1976483e-03   2.1058364e-03   4.4308686e-02  -5.3120079e-02  -1.4096327e-02  -2.4385606e-03  -2.6728068e-02  -9.6595583e-02   8.4391379e-03  -8.3417544e-02   7.1510078e-02  -2.1876452e-02   5.5225324e-02  -1.2358183e-02   3.5320661e-03   5.3314508e-02   2.4225588e-02  -1.7124570e-02  -9.7073652e-02   3.6734200e-02  -2.9010994e-02   2.5010694e-04  -3.0727352e-02  -7.4814714e-04  -8.4674709e-02  -4.4086642e-03  -9.0484031e-03  -5.7421848e-03   4.3301525e-03  -3.3694715e-02  -3.4212200e-02   4.5197253e-02  -5.3630436e-02   2.9766042e-02   8.6406857e-03  -3.8568704e-02  -7.2789778e-02   8.0626543e-03  -9.8568128e-04  -6.2398718e-02   1.0067003e-02  -2.6340665e-02   6.1323384e-02  -8.1138368e-02   5.5649287e-02   4.4368663e-02  -5.7421521e-03   6.2664041e-02  -1.2478973e-02  -8.7360355e-03   8.6275625e-02  -4.0287690e-02  -7.5686676e-03   4.7184427e-02   6.7558866e-02  -8.3624992e-02   6.1983055e-02   8.5081369e-02   5.6887413e-02   3.4497331e-02   3.8672251e-02   5.9603523e-03
  -3.6479260e-02  -4.4325936e-02   2.2044190e-02   2.0300898e-02  -5.3006875e-03   4.8765003e-03  -5.5176821e-02  -4.3532143e-02  -2.2015352e-02   1.8139299e-01  -3.7441465e-03   1.1488434e-01  -4.1249180e-03   8.5854935e-02   1.2781667e-01   0.0000000e+00  -4.9737654e-02   3.1571540e-02  -7.4923906e-02   5.2030367e-02  -2.4118850e-03   9.7967324e-02   3.3593660e-02   4.8613399e-02  -2.1958235e-04   4.1163713e-02   7.6052015e-02  -3.8646146e-02  -2.1481986e-02   1.6822489e-02  -2.6567551e-04  -3.6913892e-02   1.1842738e-02   2.1376536e-02  -6.4495966e-02  -4.3516616e-02   3.9748397e-02  -5.5381558e-02   4.3652793e-02   2.2600447e-03  -1.2972943e-01   9.2834975e-02  -3.8414298e-02  -2.3072770e-02   1.0639463e-01   3.7625847e-02  -8.3968763e-02  -1.0213763e-01   1.5982072e-02   1.5519381e-02  -3.9992049e-03  -4.0834100e-02   1.3651903e-02   3.1861620e-02   4.4118877e-02  -5.3421521e-03   1.7003191e-02   1.4871700e-02  -2.4411442e-02  -3.0338101e-02  -2.0862851e-02  -5.0246600e-02   5.6937872e-02  -1.6334349e-02  -4.0542835e-02   8.0930541e-03  -4.3620878e-02  -1.1408100e-02   1.5021888e-02   3.3905799e-02   7.2755453e-03   2.3619089e-02   2.0054889e-02  -1.2105671e-03   1.1108712e-02   3.2380190e-02  -2.9487928e-03   1.5907538e-02   2.7545767e-02   3.5332896e-02  -5.8794995e-02   1.0756304e-02  -9.9576739e-02   1.3390878e-02   3.3422525e-02   1.3153920e-02  -7.4918349e-02  -4.0502758e-03   2.6271031e-02   6.0019442e-02
   1.7399689e-04   1.3813647e-02   6.2787248e-03  -1.8623747e-02   4.2678506e-03  -5.6125778e-03   1.0266377e-02   1.8695581e-03  -3.5300650e-02   5.8556874e-03   1.6016476e-01   2.8075121e-02   2.8651179e-02  -3.1647745e-02   2.6256549e-02  -4.9737654e-02   0.0000000e+00   1.2470070e-01  -9.0023985e-03   4.9219405e-02   3.7991017e-02   3.0498846e-03  -4.6121925e-02  -6.7508153e-03  -8.8410330e-03  -9.7089334e-03   1.6177069e-02   1.3819390e-02   4.8679484e-02   9.3826117e-02   1.7320661e-02   1.9981837e-02   7.3264413e-03  -1.5187548e-02   1.5679170e-02  -5.1311433e-02   9.5839962e-02  -3.8783043e-03   2.8192702e-02  -1.1791721e-02   5.0926763e-02   4.2177575e-02   8.2876133e-02  -7.8790415e-02   2.0201463e-02   2.1071217e-03  -1.0693550e-02  -5.6563352e-02  -2.4881006e-02  -3.5389628e-02  -5.5861563e-02  -3.0853178e-02   3.6973776e-03  -2.2118864e-02   7.5771869e-02   3.7097633e-03   8.7262961e-02  -1.2576286e-02   1.1235234e-01  -2.3576642e-02   3.2716297e-02  -2.9297972e-02   2.6602621e-02   1.1971445e-02  -5.6008933e-02  -4.1415926e-02   2.4462667e-02  -8.1582782e-04  -1.7188250e-02   8.4805900e-03  -8.5884693e-03   2.0326590e-02  -4.5797402e-02   3.9754310e-03  -1.1887525e-01  -5.3953328e-02  -4.1296689e-02  -9.2003141e-02   1.0712697e-01   1.7853760e-03   1.0821627e-01  -3.2334603e-02   2.3908993e-03  -1.2089570e-02  -3.7721457e-02   5.8229032e-03  -2.8035245e-02   8.0204373e-03   1.5988202e-02  -2.4931063e-02
  -1.5684445e-02   1.5118941e-01  -4.3129109e-03  -2.0268066e-04   1.2528512e-03  -4.4038391e-02  -2.8014402e-03  -4.0732428e-02   2.1080615e-02  -1.6376433e-02   6.6615785e-02   1.3769958e-01   7.3346383e-02  -2.6024222e-02  -2.0502199e-02   3.1571540e-02   1.2470070e-01   0.0000000e+00  -1.2596827e-02   5.7368258e-02  -1.4195977e-02  -3.0436800e-02  -7.2904374e-02   3.3966677e-02   1.0943688e-01   2.6986483e-02   8.4485462e-03  -4.5234974e-02  -2.7904980e-02   1.4243325e-01  -1.0805518e-01   2.2283794e-03   3.0017440e-02   2.6575342e-02   1.5116304e-01  -2.6621490e-02  -5.2553679e-02   8.1911571e-02  -1.0466804e-01   4.2169824e-02   9.5001600e-02  -6.6123341e-02   6.4696209e-02  -7.4975443e-03   3.8720210e-02   1.2696328e-02  -6.2676120e-02   4.6904993e-02  -3.5041579e-02  -6.2819637e-02  -2.0898328e-02  -2.2742958e-02   3.1044704e-02  -7.2783341e-02   1.1319073e-02  -1.4608924e-02   3.9336087e-02   1.0494507e-01  -1.4070049e-02  -1.1886897e-02   5.7405883e-02  -8.4449974e-02   3.8319422e-02  -1.4420671e-02   7.2981256e-02  -2.4411730e-02   3.0001874e-03  -1.2575787e-01  -1.4101286e-02  -3.6235777e-02  -3.0027452e-02   3.7062852e-02  -1.2143717e-05   1.1287426e-02   1.2141466e-02   1.1002844e-02  -4.9149336e-02  -8.8291357e-03   4.6683092e-02   1.1297377e-01  -5.2782584e-02   6.5197221e-02   2.5535352e-02   5.4434577e-02  -4.2452087e-02  -4.0458366e-02   4.6302622e-02   4.4252192e-02  -3.6667311e-02  -7.4815735e-03
   4.7886256e-02   1.0319503e-02   7.3535972e-02  -6.9556280e-03  -1.1738290e-03   2.6187374e-04   3.2984067e-02   1.3453900e-02  -1.8339667e-02  -6.6145524e-02   1.0797497e-03  -1.1830530e-02  -1.1152118e-03   3.4194052e-02  -4.0611651e-02  -7.4923906e-02  -9.0023985e-03  -1.2596827e-02   0.0000000e+00   9.9912138e-02  -9.5590972e-02  -7.4665107e-02   1.7005357e-02  -3.0362229e-02  -4.7368727e-02  -1.0173741e-01  -4.2247537e-02   3.1610885e-02   4.3502093e-02   3.3997890e-02   4.6106540e-02   2.0506987e-02   1.0164786e-01   5.3117041e-02  -1.2354351e-01  -3.9073051e-02   2.7447217e-02  -5.4133840e-02   1.9016115e-02  -4.7011663e-02  -1.0043957e-02   6.6214696e-02  -9.5534743e-02   3.9665933e-02   5.1711307e-02  -2.7538604e-02  -4.5221005e-02  -4.5639168e-02  -1.6571037e-02  -3.8786009e-02  -1.3858456e-02   7.3160321e-02  -6.2601312e-02  -5.0053189e-02  -7.6575216e-02   8.7702796e-02   1.4596209e-02   2.0464845e-02  -1.8072146e-02  -4.2863250e-02   1.7210466e-02  -9.6384459e-02  -1.7342524e-02  -5.7408578e-03  -5.8629732e-02  -6.2432285e-02  -1.8537912e-02  -3.0033340e-02   2.2381899e-01   2.5039838e-03  -6.8719651e-02   1.7418288e-02   3.6787643e-02   4.4883226e-03   2.7106046e-03   6.4492489e-02   9.5923659e-02  -5.8043538e-02  -3.9718027e-02   7.2584565e-02   5.8150522e-02   8.7104673e-02  -2.3641072e-02  -5.3859213e-02  -1.2160807e-02  -5.2547252e-02  -5.7636504e-02  -3.6305460e-02  -1.9015732e-02   3.2641588e-02
  -5.2646003e-02  -3.6581072e-03   1.3142337e-02   8.7627487e-02  -3.6308426e-02  -1.0292873e-01  -1.3181405e-01  -5.4279158e-02  -1.9679776e-02  -5.4646220e-03   6.8583432e-02   1.2817132e-01  -2.2715945e-02  -1.0718878e-03   1.6846423e-03   5.2030367e-02   4.9219405e-02   5.7368258e-02   9.9912138e-02   0.0000000e+00   1.4984853e-02  -7.3505906e-02   3.4214047e-02   2.5067048e-02  -1.5673627e-02  -3.8786277e-02  -1.3877422e-02  -1.2879927e-01   2.9249348e-02   4.2566733e-02  -2.4331215e-02  -8.1801167e-02   1.7805916e-03   1.0872904e-01   6.3800465e-02  -2.3605829e-02  -5.8487107e-02  -4.8392190e-02   1.2888589e-02  -2.2643690e-02  -9.6652291e-02   8.3768052e-02  -2.3787967e-02  -3.2819408e-02  -2.4531299e-03   3.0093331e-03   5.2008385e-03   2.8777091e-02   6.8390698e-04   1.5827830e-02   4.6469174e-02  -1.7422528e-06   2.7503779e-03   2.9661683e-02  -5.3074016e-02  -4.3207415e-03   6.9542176e-04  -3.4871803e-02  -7.7744923e-02   3.8360384e-02  -4.9450963e-02  -5.6236230e-03  -1.1975167e-01  -3.8642203e-02   2.9192640e-02  -1.5934634e-02   2.0232497e-02   3.7423054e-02  -5.6941872e-03   2.0317285e-01   6.5730601e-02   1.1236643e-02  -5.1733399e-03   3.3199550e-02  -6.4467008e-03  -2.3327240e-02   3.5263365e-04  -4.3954333e-02   1.0399171e-01  -3.6261835e-02  -8.0144214e-03  -6.4089533e-02   5.3812557e-02  -1.5081995e-02   5.9568147e-03   3.9118985e-02   2.1211544e-03  -3.3969046e-02  -5.0734074e-02   8.9612411e-03
   6.4981549e-03   5.9944555e-02   3.9902695e-02  -1.2009779e-01  -1.5585584e-01  -2.4537265e-02  -9.9645450e-04  -3.7274630e-02  -6.3299847e-02  -2.8166477e-02  -5.5237834e-02  -3.7478913e-02   2.6799048e-02  -9.9475276e-02  -4.7024173e-02  -2.4118850e-03   3.7991017e-02  -1.4195977e-02  -9.5590972e-02   1.4984853e-02   0.0000000e+00   2.3649141e-01   3.9800948e-02   1.2374169e-02   1.5822622e-01   4.8115770e-02   4.7987627e-02  -2.1594607e-02   7.8953671e-02  -1.1014599e-01   2.3144985e-01   1.9348975e-02  -1.4721957e-01   1.8831839e-02  -1.1743885e-01   2.5780863e-02  -1.0605858e-01   4.0226463e-04   5.7072789e-02  -6.0294909e-02   6.0504822e-02  -2.7646032e-03  -1.5014166e-01  -2.7390126e-02  -6.5797440e-02   1.2798369e-02   4.3621261e-02   6.4778309e-02   2.4450687e-02  -5.2476888e-02   3.8032383e-02  -8.1260911e-02   6.1589548e-03   3.0727332e-02   3.1723057e-02  -5.2156652e-02   5.8971506e-02   4.1685199e-02   1.2576292e-01   1.1044093e-02  -3.8139077e-02  -8.7247198e-03   3.5819141e-02  -1.3781498e-02   5.1340460e-02  -4.8087641e-02  -4.3636319e-03  -2.2009828e-02  -2.7285139e-02   7.9107109e-02   1.2404976e-01   1.0320796e-02   9.7593701e-03   7.8450243e-02   2.7848999e-02  -2.0644304e-03  -6.7188999e-02  -4.4846047e-02  -4.2364384e-02  -7.2077101e-02   6.2957147e-02  -4.0626056e-02   4.5162252e-02   2.4206865e-02  -1.4974391e-02   4.7832293e-02  -2.6446102e-02  -8.4962964e-02  -9.2747267e-03   3.5064844e-02
   2.8411325e-02   5.9981274e-02   7.3743937e-05  -2.2540886e-02   3.3402736e-02  -1.5464482e-02  -2.6588616e-02   3.6447784e-02  -6.8970186e-02   5.7962373e-02  -1.2259287e-01   5.2599387e-02   3.8937765e-02  -1.2362922e-02  -2.4469107e-02   9.7967324e-02   3.0498846e-03  -3.0436800e-02  -7.4665107e-02  -7.3505906e-02   2.3649141e-01   0.0000000e+00  -5.1451961e-03   9.0288098e-02  -1.0217413e-01   1.4009950e-01   9.9457568e-02  -1.5879261e-02  -5.1928141e-02  -3.3809634e-02  -7.0257784e-02   1.2516475e-01  -1.0182383e-02  -4.1091695e-02  -3.0466362e-02  -2.8653847e-02  -8.7745691e-03  -5.0409479e-02  -2.0862920e-02  -4.5940618e-02   9.5396974e-02   3.0897342e-02  -9.7308258e-04   8.5137955e-03   8.0874013e-02   4.2267251e-02  -2.2663904e-02  -1.5442409e-01  -2.4532405e-02   4.5077131e-02  -2.7504615e-02   1.2474210e-01  -9.8527224e-02   7.7203045e-02   1.0797106e-02  -1.4318437e-02  -6.1699877e-02  -3.7488674e-02  -7.3963498e-03  -3.2740797e-02  -4.8609109e-02  -3.4189226e-02  -2.2968356e-02   2.8456691e-02  -5.6360105e-02   4.2557306e-03  -4.3034097e-02   5.6902503e-02  -1.0956421e-01  -2.9275606e-02  -5.5779989e-02   2.4186025e-01  -4.3181633e-03  -9.1302173e-02   3.6144873e-02  -3.7174281e-02   1.5279986e-01   4.8242769e-02   1.7099577e-01  -8.0630199e-03   5.0925573e-02   4.1400952e-02  -1.4743272e-02  -1.0670622e-02   3.8725156e-02   5.2890935e-02  -2.1085234e-03  -2.4672378e-02   5.5273211e-02   1.2051466e-01
   3.7685466e-02  -7.1493209e-02   1.2605942e-01   3.1889841e-02  -9.8338380e-02  -4.9000941e-02  -1.0570664e-02  -1.3335698e-02  -3.5617197e-02  -3.2789650e-02   8.0147688e-02   3.5034713e-02   2.1905597e-02  -1.1863577e-01   9.0245868e-02   3.3593660e-02  -4.6121925e-02  -7.2904374e-02   1.7005357e-02   3.4214047e-02   3.9800948e-02  -5.1451961e-03   0.0000000e+00   1.2555476e-01   7.5314586e-02   6.6970614e-02  -2.4057291e-02   3.1729177e-02  -3.0612545e-02  -2.9170261e-02   1.5420191e-01   2.3609999e-02  -4.3909690e-02  -1.4653310e-02   7.7260692e-02  -9.4253413e-02  -2.7970689e-02  -2.9978572e-02   4.5310325e-02  -4.3267520e-03   2.2583095e-03  -4.6923708e-03   6.9766419e-02   1.6422440e-02   8.2653753e-03  -3.5509387e-02  -7.0223956e-02   4.2313110e-02  -8.9345308e-02  -2.0939901e-02  -2.1590306e-02  -3.3746329e-02   8.1866225e-03  -1.6035626e-02  -6.8785244e-02  -8.9904412e-02  -4.0298912e-02  -1.4330497e-01  -6.7625643e-02  -5.3809491e-03   1.6711660e-03  -1.2129077e-01  -8.4088717e-03   4.9875644e-03   2.7736883e-03   7.0348545e-02  -1.1321166e-01  -8.0818195e-02  -4.3386028e-02  -1.8360593e-02   3.5033618e-02   3.8269760e-03  -3.1881391e-02  -3.0989600e-02  -3.6534746e-02   3.3276576e-03  -5.7685741e-04   3.7692102e-02   3.5652459e-02   7.8933165e-03  -3.5944785e-03   3.9606220e-03  -5.6403383e-02  -1.1503910e-01   6.4622967e-02   3.4724192e-02   2.8651820e-02   9.3397293e-02   3.9728339e-02  -3.7772819e-02
  -3.7392614e-02  -4.5995101e-02   1.5998887e-02   7.5520271e-02  -1.1309436e-02  -5.0751026e-02  -6.4422159e-02  -1.1122362e-02  -2.4512675e-02   2.7297483e-02  -9.3582286e-03  -2.7757041e-02  -1.0739077e-01  -6.9925662e-02  -2.2360599e-02   4.8613399e-02  -6.7508153e-03   3.3966677e-02  -3.0362229e-02   2.5067048e-02   1.2374169e-02   9.0288098e-02   1.2555476e-01   0.0000000e+00  -6.7788382e-02   8.2811313e-02  -4.3324001e-02  -1.0496735e-02  -1.1696955e-02  -2.1850092e-02  -4.7674294e-02   1.8261462e-01  -8.5247424e-02   1.2057287e-02  -5.5698938e-02   8.7549154e-02  -1.4344696e-02  -6.2351071e-03   3.6489467e-02  -4.1150377e-02   2.4607211e-02   3.2904805e-02   6.9385221e-02  -2.1942348e-02   1.7915071e-02  -4.5930413e-02  -6.7577628e-02   1.1502551e-02   3.9061564e-02  -3.2826643e-03   3.6527670e-02   3.6003467e-04   1.9221989e-04  -1.6867461e-02  -3.0221911e-03  -5.9451096e-02  -4.5503253e-02  -9.0855923e-02  -8.2793012e-02  -7.6634672e-02   3.0121436e-02  -3.7118795e-02  -1.5302060e-03  -3.4215848e-02   3.7615086e-03   8.8952845e-02  -4.9974032e-02  -4.6309907e-02   1.8186907e-02   2.7855954e-02  -1.0248558e-01   3.0645096e-02   3.7140068e-02   6.5927584e-02  -3.2656300e-02   8.7487602e-03   3.0611478e-02   1.8633503e-02  -3.4203375e-02  -5.1282223e-03   4.2706175e-02   8.3087241e-02  -5.4839259e-02   2.7879613e-02   2.4570394e-03   4.6041606e-02   5.6150811e-02  -5.5878394e-02  -8.1197855e-03   1.1787037e-02
  -1.7801865e-02  -5.2562700e-02   1.0392961e-01   4.5411870e-02   2.5985192e-02   5.4424089e-02   1.1345804e-01  -1.2829632e-03  -7.2258011e-02   3.5639124e-02   3.3279265e-02   1.9916216e-02   1.9205276e-02  -3.4131500e-02  -7.9917787e-02  -2.1958235e-04  -8.8410330e-03   1.0943688e-01  -4.7368727e-02  -1.5673627e-02   1.5822622e-01  -1.0217413e-01   7.5314586e-02  -6.7788382e-02   0.0000000e+00   1.3339426e-01   1.7188144e-01   2.1287152e-02  -1.4972580e-02  -2.7755259e-02   1.6560646e-01  -9.0970101e-03   3.7603546e-02  -5.6682686e-02  -2.7106606e-02   1.9658407e-02   1.5085492e-03   6.9064847e-03   1.0113294e-01  -2.2001506e-02  -1.8094256e-01   1.2285559e-01  -2.1008468e-02  -3.8734661e-02  -8.6534004e-03   7.8978799e-02  -4.4069997e-02   3.2428451e-02   5.3927035e-02  -2.1351582e-02   2.2624260e-02   1.3591422e-02  -9.9281346e-02   2.7527901e-02   4.1581588e-02   8.1535516e-03   4.7248525e-02  -4.7996669e-02   1.2713120e-02   3.3081403e-02  -1.0580293e-01  -1.1739743e-02  -2.9264751e-03  -1.3675716e-02  -4.1590756e-02   1.3922861e-01  -9.6926217e-03   3.7781174e-02  -3.8266486e-02   3.6198099e-03  -2.6166500e-02   1.3950283e-02  -1.2316097e-01   5.5822099e-02   5.0405469e-02  -1.0128065e-01  -4.7917391e-02  -6.3666886e-02  -5.0104739e-02   9.0718710e-02  -9.8870267e-02  -3.2218235e-02   5.4150953e-02   8.0008312e-02   8.6489450e-03  -3.2297188e-02  -7.3408563e-02   1.3532194e-02  -4.7294147e-02  -3.6093013e-03
  -5.8250380e-02  -4.0117196e-02  -3.3455197e-02   5.7273820e-03  -2.1205173e-02  -2.0311763e-02  -5.8114187e-02  -3.3060748e-02   1.3673409e-02   1.9410648e-02   3.5601979e-02  -7.0125190e-02  -6.4342016e-02  -7.7398387e-02  -1.9377576e-02   4.1163713e-02  -9.7089334e-03   2.6986483e-02  -1.0173741e-01  -3.8786277e-02   4.8115770e-02   1.4009950e-01   6.6970614e-02   8.2811313e-02   1.3339426e-01   0.0000000e+00   7.9481886e-02   4.2722457e-02   5.3346746e-02   5.1798320e-02   6.4602143e-02   5.4698235e-02   6.2048585e-02  -2.4132782e-03   8.6033031e-02   2.4987553e-02  -3.4179400e-03   8.0099503e-02   2.6099305e-02   5.1029211e-02   1.0161646e-01  -1.5624881e-01   1.2841753e-02   4.9495437e-02  -4.2224807e-02  -2.5238667e-02   1.2892467e-01  -5.7006603e-02   3.8788516e-03   3.4174354e-02   2.2296073e-02  -8.0214131e-02  -8.5531933e-02   1.4541176e-03   2.2990427e-03  -1.8923218e-02  -8.7794722e-03  -2.3157364e-02  -9.9706171e-02   1.4579961e-02  -6.3036930e-02   9.0729855e-03   6.0110694e-03  -3.9859421e-03   1.6469311e-02   7.9962567e-02   5.6375666e-03  -3.1722863e-02   6.0742973e-02  -3.5477019e-02   5.2956112e-02   6.1980314e-02   7.6775611e-02  -1.0324176e-01  -6.4003324e-03   4.9215964e-02  -1.0630456e-01  -4.3416264e-02  -1.9746479e-02   8.6079826e-03  -7.2233364e-02  -9.5826506e-02   2.9073527e-02   8.2745273e-02  -2.6856111e-02  -2.5145251e-02  -6.9480450e-02  -9.2405782e-02   4.4816139e-02   5.7078752e-02
  -1.3596583e-02  -5.0397718e-02  -3.8889560e-02  -6.7171499e-03   2.0116414e-01   1.4873759e-02  -7.9993003e-02  -2.7073443e-02   3.5047021e-03  -1.8606635e-02  -4.9748085e-02  -1.1709221e-02   4.7586521e-02   3.9536732e-02   2.5357727e-03   7.6052015e-02   1.6177069e-02   8.4485462e-03  -4.2247537e-02  -1.3877422e-02   4.7987627e-02   9.9457568e-02  -2.4057291e-02  -4.3324001e-02   1.7188144e-01   7.9481886e-02   0.0000000e+00   7.6822608e-02  -1.5075126e-03   3.8685089e-02  -1.0232576e-01  -2.1273285e-02  -5.0164230e-02   4.2048166e-02   1.1299072e-01   4.5104062e-02   9.6851561e-02   6.5388054e-03   6.4156779e-02   1.6995248e-02  -1.2544599e-01   4.6849064e-02  -5.9466326e-02   2.6585825e-03  -1.6815951e-02  -1.5535804e-02  -1.1748415e-02   5.3930473e-02  -3.4090968e-03   3.6876585e-02  -5.1629553e-02  -6.6064287e-03  -9.5237357e-03   2.5107974e-02   7.0777890e-02   1.5241471e-02  -2.1538344e-02  -4.3000959e-02   4.7845421e-02   9.1525997e-02   2.7842377e-02  -5.6311219e-02   2.8227076e-03  -4.1415081e-02  -1.0500418e-01  -3.7913777e-02   2.8615554e-02  -7.7026717e-02  -1.1093601e-02   1.5668451e-02   1.1317425e-01  -8.7911935e-02  -9.6663046e-02   5.9222984e-02   4.4813067e-02   2.9080630e-03   1.8507157e-03   3.1210572e-02  -5.7034204e-02   8.7883014e-02   9.4828570e-03  -3.3982948e-02   7.2149402e-02   2.3512330e-02   1.0224340e-02  -3.2378001e-02   3.5687535e-02  -1.6064935e-01   1.1586071e-02   4.0438764e-02
   2.6836069e-02  -1.0510585e-02  -3.0703347e-02  -3.2560814e-02  -4.0401411e-02   1.5554301e-01  -1.1112985e-01   4.1964306e-02  -4.8380283e-02   4.3870343e-02  -1.6856749e-03  -3.1507123e-02   2.1888545e-02   5.2553212e-02   2.9401352e-02  -3.8646146e-02   1.3819390e-02  -4.5234974e-02   3.1610885e-02  -1.2879927e-01  -2.1594607e-02  -1.5879261e-02   3.1729177e-02  -1.0496735e-02   2.1287152e-02   4.2722457e-02   7.6822608e-02   0.0000000e+00  -6.5427602e-03  -1.1927394e-02  -3.4169078e-02   1.0315480e-02  -1.1388266e-01   6.0276706e-03   6.8193593e-02   5.2910099e-02   4.0586665e-02   3.4329343e-02  -5.2009482e-02  -1.0396163e-01   9.0301122e-02  -7.9767235e-02  -6.3535909e-02   4.1557053e-02  -2.7204850e-02  -1.0446521e-01   1.1493742e-01   3.2401934e-02  -3.0915892e-02  -4.9018617e-02   3.1326816e-02  -5.2997178e-02   2.4617269e-02  -8.4430813e-02  -1.0340562e-01   1.0106701e-01   4.3720481e-02  -5.9791655e-02  -1.6289129e-02  -1.7601863e-03   6.8555230e-03  -7.1641778e-02  -4.5241392e-03  -8.0574647e-02  -3.6380147e-02   7.9032717e-02  -7.9548317e-03  -1.3325561e-02   7.4752179e-02   4.8058575e-03   7.7652126e-03   3.4562132e-02  -1.6802019e-03  -7.0830989e-04   2.3100338e-02  -1.8966361e-03  -1.0406277e-01  -4.7735170e-02  -2.5588837e-05  -3.2358547e-02  -4.6325818e-03   8.6902047e-04   1.0943582e-01  -3.3458220e-04  -1.1588774e-02  -5.7607668e-02   8.1100774e-02   1.1206517e-01   6.0084614e-02   5.1588077e-03
   2.0994200e-02  -4.2656017e-02  -1.4608210e-02   1.3225863e-02  -6.4198839e-02   4.3367578e-03   3.1544288e-02   2.8543642e-02  -2.7221352e-02  -3.9482489e-02   8.8718749e-02   8.3153179e-03   5.4339277e-02   4.1818595e-02  -2.1976483e-03  -2.1481986e-02   4.8679484e-02  -2.7904980e-02   4.3502093e-02   2.9249348e-02   7.8953671e-02  -5.1928141e-02  -3.0612545e-02  -1.1696955e-02  -1.4972580e-02   5.3346746e-02  -1.5075126e-03  -6.5427602e-03   0.0000000e+00   6.2769422e-02   3.4068298e-02  -1.0741022e-02  -3.0227732e-02   2.4886597e-03  -5.9191697e-02  -4.5181734e-02   1.4990150e-02  -2.1719361e-02   3.7982588e-02   5.9194572e-02   1.5426898e-01  -1.1152384e-01  -3.3537332e-02  -1.8150440e-02   3.6114857e-02  -5.6942431e-03   4.2128259e-03  -2.0756439e-02   6.0021755e-02  -6.1194540e-03  -2.7124303e-02   2.4395224e-02  -1.7163760e-02   2.7442967e-02  -2.1843726e-02   2.5899577e-02  -1.0167303e-02   4.1597800e-03   1.6265643e-02   1.6068092e-02   3.9722020e-02   4.9063891e-02   1.6028232e-02   2.5705919e-02  -9.5410449e-02   3.7338976e-02   3.7110193e-02  -3.1527656e-02  -3.9501484e-03  -2.4674209e-02   1.8423637e-02   2.2265963e-02   8.8550667e-02   1.4627424e-03   3.7798577e-02  -4.5629080e-02   2.3951058e-02  -3.2170032e-02   9.8809957e-02   3.4110096e-02   3.2512465e-02   3.6350291e-02   6.4518571e-02   1.9206619e-01  -1.1480462e-01  -7.6724972e-02   3.3647648e-02  -2.1030644e-02   3.1662832e-02  -1.0440445e-02
  -6.3488284e-02  -2.7593612e-02  -3.4606545e-02   5.3779400e-02  -1.4593441e-02  -7.6069273e-02  -3.9143970e-02   7.8235022e-02  -6.4238446e-02  -4.7052899e-02   1.3500380e-01   2.1255397e-02   7.1385934e-02   6.4515431e-02   2.1058364e-03   1.6822489e-02   9.3826117e-02   1.4243325e-01   3.3997890e-02   4.2566733e-02  -1.1014599e-01  -3.3809634e-02  -2.9170261e-02  -2.1850092e-02  -2.7755259e-02   5.1798320e-02   3.8685089e-02  -1.1927394e-02   6.2769422e-02   0.0000000e+00   8.1420542e-02   2.2339334e-02   9.3748860e-02   6.2338280e-02  -3.9901786e-02  -1.6489456e-02  -1.0906080e-01   3.6994537e-02   2.0985380e-02   5.5553486e-02  -1.1666979e-01   1.0180093e-01  -1.6698382e-02  -2.8941702e-02   8.6162904e-02  -1.2777542e-02  -6.2014413e-02  -7.1388910e-02  -5.3852774e-02  -3.3243587e-03  -6.3508586e-03   5.9790013e-02  -5.3189994e-03   6.1529181e-02  -1.2417592e-02  -3.1755832e-02  -5.6454568e-02  -1.8156089e-02  -1.0833121e-02   3.7923520e-02   1.0048428e-01  -1.1188491e-01  -3.0739418e-02   8.8382727e-02  -1.6546541e-02  -1.0650549e-01  -6.5734056e-02   2.1158064e-03  -5.8416043e-02  -2.8969770e-02   7.4737759e-03  -7.1320950e-02   5.5843010e-02   3.7053178e-02  -1.6114998e-02  -2.5039270e-02  -1.1969788e-01   5.5132714e-02   6.9906043e-03   1.4823286e-01  -3.8988560e-03  -5.8327595e-02   1.1029539e-01   1.0012092e-01   5.9630113e-02  -2.9653177e-02  -1.9843024e-02  -2.5478823e-02  -1.6844908e-02  -2.4379406e-02
   3.8798824e-02  -2.3133593e-02   2.2185539e-02  -1.3566526e-01  -4.8373669e-02  -4.5179028e-03  -5.6251028e-03  -4.3791024e-02   4.1108303e-02  -3.3602313e-02  -9.9314746e-03  -1.0550110e-01  -1.0242138e-01   1.6036517e-02   4.4308686e-02  -2.6567551e-04   1.7320661e-02  -1.0805518e-01   4.6106540e-02  -2.4331215e-02   2.3144985e-01  -7.0257784e-02   1.5420191e-01  -4.7674294e-02   1.6560646e-01   6.4602143e-02  -1.0232576e-01  -3.4169078e-02   3.4068298e-02   8.1420542e-02   0.0000000e+00   1.6254040e-01   8.6916941e-02  -7.7942988e-02  -1.0575392e-01   3.0991775e-02  -6.8044552e-03  -2.0002770e-03  -1.5188504e-02   5.0160800e-03  -7.2017734e-02   8.9169863e-02   6.3381579e-02  -9.7593320e-04  -2.3659854e-02   1.4506511e-02  -2.0568744e-02  -8.9995889e-02   1.0320776e-01   1.3547523e-02  -3.0180089e-02   6.7077810e-03  -4.5552766e-02  -3.9837454e-02  -6.4799488e-02   5.8466794e-03  -1.2596245e-04  -5.5500350e-02   8.8914218e-04  -9.8931245e-02  -4.1379455e-02  -1.6988280e-02  -2.6634601e-02  -1.3946818e-03   7.8526325e-02   1.0555786e-02  -3.5218653e-02   2.7412094e-02  -1.4558853e-01  -5.2639789e-02   2.2203830e-01  -1.4892861e-01   7.8446477e-02  -4.5878641e-02   7.4994630e-02   1.0077146e-01  -6.1478289e-02   1.3694837e-01   9.7027515e-02   7.8040262e-02   2.6268795e-02  -2.3204806e-02  -1.8559004e-02  -7.1391671e-02  -4.3534400e-02  -4.0297384e-02   2.1196432e-02   1.7745140e-03  -1.8941284e-03  -1.2543164e-02
  -7.9695796e-03   2.0504782e-02  -5.0500158e-02   3.9401629e-03  -2.7893848e-02  -1.8063059e-02   4.1348518e-02   4.5976337e-03   6.0633437e-02  -1.8354577e-02  -9.7300326e-02  -2.0320526e-02  -5.7910876e-02  -7.5811626e-02  -5.3120079e-02  -3.6913892e-02   1.9981837e-02   2.2283794e-03   2.0506987e-02  -8.1801167e-02   1.9348975e-02   1.2516475e-01   2.3609999e-02   1.8261462e-01  -9.0970101e-03   5.4698235e-02  -2.1273285e-02   1.0315480e-02  -1.0741022e-02   2.2339334e-02   1.6254040e-01   0.0000000e+00   8.3053186e-02  -3.6519737e-02  -1.7974584e-02  -1.5588094e-02  -1.0144087e-01  -1.4291833e-01   8.7631191e-03   3.8663638e-02   2.9588410e-03   1.7373425e-01   3.5591986e-02   3.0209549e-02   1.7381905e-02  -1.0199527e-01  -7.4672163e-02   1.7849880e-02  -1.4248256e-02   3.4896721e-03  -5.0945720e-02  -1.9945164e-02  -5.1795551e-02   1.1082861e-01  -6.9226050e-03   3.2291027e-02   2.5515944e-02   4.3881792e-02   6.1441611e-03   9.7679719e-03   7.6447527e-03   1.6160083e-02  -1.1483589e-02  -4.8687574e-02   2.0593107e-02  -9.6205430e-03   4.3197576e-02  -9.3368393e-03  -2.1861163e-02  -4.0566594e-02  -3.7444507e-02   1.7308641e-01   1.1737929e-02   1.0516643e-02   1.2958453e-01   4.8718562e-02  -1.1252242e-01  -6.9174697e-02   1.6896721e-02  -8.0486439e-02  -3.1320394e-03   5.2791624e-02  -2.9977607e-02   1.2248261e-04  -5.3395738e-02  -1.1632910e-01   2.9020729e-02  -9.6459256e-02   1.5956362e-02  -9.1715121e-02
  -5.1084164e-02  -1.4097586e-02  -2.4038912e-02   2.9427935e-02   9.5675935e-03  -9.5242652e-03   4.8798812e-02   1.4187757e-02   3.2277488e-02   1.6369891e-02  -5.9519947e-02  -4.5985428e-02  -8.3027063e-02  -4.3747605e-02  -1.4096327e-02   1.1842738e-02   7.3264413e-03   3.0017440e-02   1.0164786e-01   1.7805916e-03  -1.4721957e-01  -1.0182383e-02  -4.3909690e-02  -8.5247424e-02   3.7603546e-02   6.2048585e-02  -5.0164230e-02  -1.1388266e-01  -3.0227732e-02   9.3748860e-02   8.6916941e-02   8.3053186e-02   0.0000000e+00   9.3913521e-02   9.3271580e-02   4.5035068e-02   1.5262230e-02  -1.1720723e-01   6.1118449e-02   4.1197677e-02   1.4226505e-01   1.1272641e-01   5.5065090e-02   1.4752548e-02  -8.6481200e-03  -5.0857608e-02  -6.8309120e-03   3.0107271e-02  -7.1067891e-02   2.1508796e-03   3.8587271e-02   7.1132860e-02  -9.2263377e-02  -5.7749495e-02  -1.3389240e-02  -1.9018787e-02  -3.1111923e-02  -2.5994244e-02   3.3206232e-02  -1.7640925e-02  -3.6674710e-02  -5.2295002e-03   1.8987944e-02   4.4611941e-02  -4.1079408e-02  -1.0574441e-01   6.7833248e-02   8.5623507e-02   1.3298548e-01   1.4921561e-03   2.8304700e-02  -3.9671690e-02  -1.0439230e-02  -1.1158936e-02  -2.3847266e-02   4.7939859e-03   4.8527316e-02  -4.6567243e-02   8.9905494e-02   5.0532191e-02  -2.1600669e-02   4.4388640e-02   1.6966603e-03   3.2288453e-02  -6.2840636e-02  -4.5565218e-02  -9.5643863e-02   8.4671907e-02  -6.4336596e-02  -7.0722358e-02
  -9.0177444e-02  -5.4311568e-02  -2.6326839e-02   5.0949630e-02   3.4545074e-02   1.5665887e-02  -3.9393338e-02   5.7778262e-02   2.7956695e-02   1.7042500e-02   1.0058681e-02  -7.6279768e-02   1.9067927e-03  -8.4426235e-02  -2.4385606e-03   2.1376536e-02  -1.5187548e-02   2.6575342e-02   5.3117041e-02   1.0872904e-01   1.8831839e-02  -4.1091695e-02  -1.4653310e-02   1.2057287e-02  -5.6682686e-02  -2.4132782e-03   4.2048166e-02   6.0276706e-03   2.4886597e-03   6.2338280e-02  -7.7942988e-02  -3.6519737e-02   9.3913521e-02   0.0000000e+00  -7.7032970e-02   8.5624855e-02  -9.9895140e-02   3.4096111e-02  -1.1155917e-03   3.5889613e-02   6.2866598e-02   9.4385902e-02  -3.7229157e-02  -3.5959653e-02   6.9413519e-02   4.0788059e-02   5.6889685e-02  -9.2378135e-03  -5.1307347e-02  -2.0089225e-02  -2.8264816e-02   4.5998927e-02  -5.9010851e-02   1.4635443e-02  -1.4403282e-02  -9.8517255e-03  -2.2537066e-02  -1.2271079e-02   1.1245668e-02   2.9245224e-02  -4.1670635e-02  -4.6345579e-04   4.7931671e-02  -4.9482459e-02   5.0293405e-02  -1.1860455e-02  -6.1584745e-02   1.1122826e-01   2.0718646e-02   1.3715548e-01   6.5958769e-02  -4.3903280e-02  -1.9886516e-03   1.2001841e-02   7.2489579e-02   3.8937030e-02  -8.8894437e-02   1.9823644e-01   2.8906580e-02   3.3594479e-02   5.0842026e-02  -2.1856332e-02  -5.8116002e-02   2.6239198e-02   1.1772636e-02  -4.7841739e-02   3.7486219e-02  -4.9718991e-02   3.3308281e-03  -1.4442275e-02
   2.4418360e-02   2.2316650e-02   2.5056697e-02   3.3812122e-02  -1.2366331e-01  -1.1222236e-02   8.4092205e-02  -1.7517726e-02   2.5620439e-02  -6.9823269e-02  -1.4954295e-02   4.3650445e-02  -1.1872110e-02  -8.7172640e-02  -2.6728068e-02  -6.4495966e-02   1.5679170e-02   1.5116304e-01  -1.2354351e-01   6.3800465e-02  -1.1743885e-01  -3.0466362e-02   7.7260692e-02  -5.5698938e-02  -2.7106606e-02   8.6033031e-02   1.1299072e-01   6.8193593e-02  -5.9191697e-02  -3.9901786e-02  -1.0575392e-01  -1.7974584e-02   9.3271580e-02  -7.7032970e-02   0.0000000e+00   4.7256797e-01  -3.0121195e-02  -6.3441926e-02   7.2146520e-02   9.6708498e-02   4.7023284e-02   1.2360030e-02  -1.9509319e-02  -9.8076266e-02   1.6361753e-01  -1.0978623e-01   1.1174550e-02   3.5829596e-02   1.2551644e-02  -5.5292285e-02  -7.9133362e-02  -1.2546082e-01  -4.5619621e-02   4.5409843e-02   8.1082724e-03  -6.5730135e-02   7.0081018e-02  -6.7109184e-03   1.9271094e-03   5.1392727e-02  -4.2747765e-02  -3.3394926e-02  -9.4419006e-02  -8.1654670e-02   1.6791236e-01   2.4401526e-01   1.2322996e-01   4.3644379e-02  -4.1309848e-02  -5.2326863e-02   2.4624174e-02  -5.6723627e-02   8.3816168e-03   3.4349050e-02   1.3086951e-02   1.0530419e-01   2.6428062e-01  -1.2229919e-01  -2.9966319e-02   4.1819136e-02   2.9260840e-02   3.7618212e-02  -1.0795026e-01  -2.5014115e-02  -1.0290287e-02   6.2073693e-02  -1.4483205e-01  -1.7709972e-02   1.0692245e-02   1.1690039e-02
  -3.3163859e-02  -1.9573502e-02  -5.1010619e-02   4.7888305e-02   6.6585652e-02  -1.5774969e-02  -1.4242181e-01   3.0923399e-03  -9.7707867e-02  -2.6163624e-02  -2.7364376e-02   3.2532556e-02  -1.1989921e-02  -7.8431798e-02  -9.6595583e-02  -4.3516616e-02  -5.1311433e-02  -2.6621490e-02  -3.9073051e-02  -2.3605829e-02   2.5780863e-02  -2.8653847e-02  -9.4253413e-02   8.7549154e-02   1.9658407e-02   2.4987553e-02   4.5104062e-02   5.2910099e-02  -4.5181734e-02  -1.6489456e-02   3.0991775e-02  -1.5588094e-02   4.5035068e-02   8.5624855e-02   4.7256797e-01   0.0000000e+00   6.2162132e-02   1.2753561e-01  -6.6028623e-02  -5.6563184e-02  -1.0193645e-01   1.2647244e-01   4.8179893e-02   7.5330634e-02  -1.2377349e-02   6.5750078e-02  -2.8197569e-02  -4.0004473e-02  -8.0952319e-02  -3.2183562e-02  -3.5384372e-02   6.9185827e-03  -1.9759349e-02   4.0247292e-02  -2.3748330e-02   7.8856800e-02  -4.5967580e-02  -7.4915913e-02  -9.1112044e-02   3.4771951e-02   1.2261268e-01   6.9212718e-02   1.2814996e-01  -3.0852337e-02  -8.7812706e-02   2.8541277e-02   7.7735428e-02   2.5493506e-01  -8.2302729e-02  -5.3545925e-02   7.6894804e-02  -9.3379114e-02   1.3086518e-01   3.5858147e-02  -7.8502529e-02  -5.6361975e-02   6.6539483e-02   1.1344373e-01   3.6739372e-03  -1.5542708e-02   2.9186396e-02   3.3858571e-02   1.4913543e-02   1.7732532e-02   5.1109169e-02  -1.6813812e-02   3.7347991e-02   2.0146912e-02  -5.5672543e-03  -6.5918177e-03
   3.9419352e-03   1.5447952e-02   3.3851154e-03   9.6277604e-03   2.8962789e-02   2.6473447e-02  -1.4274155e-02  -2.4194321e-02   1.4109932e-03  -5.0802215e-02   4.4236413e-02   1.4426681e-02  -2.8231264e-02   5.5252312e-02   8.4391379e-03   3.9748397e-02   9.5839962e-02  -5.2553679e-02   2.7447217e-02  -5.8487107e-02  -1.0605858e-01  -8.7745691e-03  -2.7970689e-02  -1.4344696e-02   1.5085492e-03  -3.4179400e-03   9.6851561e-02   4.0586665e-02   1.4990150e-02  -1.0906080e-01  -6.8044552e-03  -1.0144087e-01   1.5262230e-02  -9.9895140e-02  -3.0121195e-02   6.2162132e-02   0.0000000e+00   3.7579727e-02   1.9023239e-01  -8.8727153e-02   6.5600235e-02   3.1346620e-02   1.1847062e-01  -1.0121539e-01   2.0824209e-03  -8.5511986e-02  -5.6897760e-02  -1.4529936e-01   3.1729764e-02   9.7564190e-03   1.0650827e-03  -6.7209563e-02   4.0915466e-02  -2.3272221e-02   1.4172471e-02   4.0388955e-02  -2.2203974e-02  -2.8016686e-02  -1.9228509e-02  -8.4698657e-02   6.6512667e-03  -7.7781990e-02   1.2882279e-02  -2.6589620e-02   1.8110311e-02  -1.7315012e-01   3.4283871e-03  -7.9935825e-02  -1.8936991e-02  -8.7254382e-02   4.0193391e-02  -1.1995821e-01   2.8344408e-02  -1.4023139e-01   2.6242820e-02  -2.9520746e-02   1.5637397e-01  -1.6784825e-02   1.2450373e-01  -1.8668168e-02  -3.3712478e-02  -4.0769675e-02  -5.7012994e-03  -3.2126453e-02   3.0910997e-02   6.3208490e-03   1.0347166e-01   1.0023727e-01   7.4822389e-02   8.9502722e-03
  -4.2185410e-02  -3.6022998e-02  -6.1261653e-03  -2.2406671e-02  -2.6138830e-02   2.9365079e-02  -1.7318873e-02  -4.1556454e-02  -3.6878323e-03   1.6723328e-02  -4.3778210e-02   4.7212455e-02  -7.4683131e-02  -3.7378984e-02  -8.3417544e-02  -5.5381558e-02  -3.8783043e-03   8.1911571e-02  -5.4133840e-02  -4.8392190e-02   4.0226463e-04  -5.0409479e-02  -2.9978572e-02  -6.2351071e-03   6.9064847e-03   8.0099503e-02   6.5388054e-03   3.4329343e-02  -2.1719361e-02   3.6994537e-02  -2.0002770e-03  -1.4291833e-01  -1.1720723e-01   3.4096111e-02  -6.3441926e-02   1.2753561e-01   3.7579727e-02   0.0000000e+00  -4.5066517e-02   2.9878088e-01   1.0315658e-01   2.5724224e-02  -4.4156004e-02   2.8816011e-03  -2.5999001e-02   1.9442516e-03  -4.2502929e-02  -1.0056013e-01   9.0109413e-02   2.2261954e-02  -5.9880928e-02  -6.2774668e-02   1.9053657e-02   1.6080116e-02  -1.0224576e-01   8.6832154e-02   1.5804779e-02   5.0468358e-02  -9.2134251e-02  -8.5105544e-02  -5.0740226e-02  -6.6057413e-02   1.1887345e-02  -7.8410034e-02   8.6742806e-02  -6.3673221e-02  -7.9578657e-02  -5.5551508e-02   1.0947292e-02  -4.7452210e-02   3.0908270e-02  -9.8096956e-03   2.8557937e-02   8.9865928e-02  -1.7505479e-01  -5.8587788e-02  -1.4128655e-01   1.4842309e-01  -7.7670487e-02   2.1131810e-01  -7.4100491e-02  -1.2710891e-01   6.7497777e-02  -1.0019425e-01   3.8542865e-02   7.9404287e-02   3.4313050e-03   8.6232656e-02   4.0447872e-02   1.1276265e-01
   4.4969222e-02   1.6465545e-02   1.2261068e-02   2.0354772e-02  -5.0958814e-02  -6.0736030e-02   1.2986521e-02  -2.7089755e-02  -1.7269347e-02  -2.2845326e-02   6.2088747e-02  -1.1767793e-01  -6.2755417e-03  -8.9559804e-02   7.1510078e-02   4.3652793e-02   2.8192702e-02  -1.0466804e-01   1.9016115e-02   1.2888589e-02   5.7072789e-02  -2.0862920e-02   4.5310325e-02   3.6489467e-02   1.0113294e-01   2.6099305e-02   6.4156779e-02  -5.2009482e-02   3.7982588e-02   2.0985380e-02  -1.5188504e-02   8.7631191e-03   6.1118449e-02  -1.1155917e-03   7.2146520e-02  -6.6028623e-02   1.9023239e-01  -4.5066517e-02   0.0000000e+00   1.4455841e-01   1.0899742e-01   6.9052579e-02   1.5032250e-02   1.0889220e-02  -2.1466928e-02  -5.0478098e-02  -3.3270497e-02   3.0221991e-02  -5.9346672e-02  -2.4755728e-02  -9.8481871e-02  -1.2438491e-02   7.9936421e-03   7.7910013e-02   2.5944509e-01   1.5321698e-02   1.1067693e-01   5.9155942e-02  -4.1307033e-02  -1.2748061e-02   4.1213601e-02   1.3669461e-03  -6.6132042e-02  -8.2333306e-03   8.6195162e-02  -5.1289951e-03  -5.9028622e-02   2.7641900e-02   5.9812187e-02  -2.0430454e-02  -3.8390903e-02  -1.5816517e-01   2.1463581e-02   2.2854159e-02   4.0129757e-02   2.9309961e-02   4.5303404e-02  -9.9053029e-02   1.7823673e-02  -8.7227948e-02  -1.9512776e-02  -6.3407223e-02  -5.7396615e-04   1.4480266e-01   3.2954131e-02  -2.0327565e-02   1.3546627e-01   3.5904115e-02  -2.6428999e-02  -7.7154601e-02
   1.9139383e-02  -3.0220716e-02   1.5862800e-02  -3.6265245e-02  -5.5057667e-03  -2.0369547e-02   1.7254982e-02   2.6052658e-04  -4.7331317e-02  -1.7616783e-02  -4.3755908e-03  -1.3387810e-02   1.1636379e-02  -1.9003414e-02  -2.1876452e-02   2.2600447e-03  -1.1791721e-02   4.2169824e-02  -4.7011663e-02  -2.2643690e-02  -6.0294909e-02  -4.5940618e-02  -4.3267520e-03  -4.1150377e-02  -2.2001506e-02   5.1029211e-02   1.6995248e-02  -1.0396163e-01   5.9194572e-02   5.5553486e-02   5.0160800e-03   3.8663638e-02   4.1197677e-02   3.5889613e-02   9.6708498e-02  -5.6563184e-02  -8.8727153e-02   2.9878088e-01   1.4455841e-01   0.0000000e+00   2.9843863e-02   9.5372955e-02  -6.0951542e-02   9.3668061e-02  -4.4158419e-02   9.1468951e-02   2.3997865e-02  -5.6384048e-02  -3.4931276e-02   5.0925221e-02   3.4113602e-03   1.4764854e-02  -5.8165673e-02   2.5049969e-02   9.7029211e-03  -1.4931042e-02   2.6237862e-02   6.9693394e-02  -3.9380258e-02  -1.2839218e-02  -2.9840119e-02  -3.3413188e-02  -2.5547579e-03  -1.3985061e-02  -3.0250446e-02   7.3882376e-02   5.4614948e-04  -4.8119943e-02  -3.6861809e-02  -6.7127899e-02  -9.2521399e-02  -8.4099155e-03  -8.5899148e-02   2.5627011e-02  -8.6736609e-02   5.8435931e-02  -6.2560124e-02  -7.8543452e-02  -1.8509169e-02   1.0565396e-02   9.0278646e-03  -1.0320276e-01   1.2507956e-01   1.2467124e-02  -2.5383226e-02  -2.3616832e-02   2.4333881e-02   1.0011053e-01   3.9961565e-02  -1.3122166e-02
  -9.8649895e-03   5.0297186e-03  -7.1771004e-02  -4.2236712e-02  -3.9339134e-02   9.5591141e-02   1.7108453e-02   2.6531307e-02   1.1943688e-01   3.2886504e-02   8.7693761e-02  -1.4462945e-02   3.0609617e-02  -7.8180305e-02   5.5225324e-02  -1.2972943e-01   5.0926763e-02   9.5001600e-02  -1.0043957e-02  -9.6652291e-02   6.0504822e-02   9.5396974e-02   2.2583095e-03   2.4607211e-02  -1.8094256e-01   1.0161646e-01  -1.2544599e-01   9.0301122e-02   1.5426898e-01  -1.1666979e-01  -7.2017734e-02   2.9588410e-03   1.4226505e-01   6.2866598e-02   4.7023284e-02  -1.0193645e-01   6.5600235e-02   1.0315658e-01   1.0899742e-01   2.9843863e-02   0.0000000e+00   1.6996542e-01  -8.5378161e-02  -6.0122567e-02  -4.5866127e-02   1.0844952e-01   2.5129890e-03   4.0922154e-02   4.1035529e-02  -5.0691746e-02  -6.3841379e-02   7.3320733e-02   6.4631879e-02   1.1021108e-01  -1.7278647e-01   1.4585478e-02   1.3945460e-02  -7.4102996e-03  -3.6044715e-02   1.0847612e-02  -1.9336437e-02   2.4383667e-02   4.3987953e-02  -3.0012447e-02  -1.8037999e-01  -3.7062516e-02   2.5840045e-02   1.5191354e-02  -8.7593856e-02  -5.1509043e-02  -5.2525761e-02  -2.2546387e-02   2.4021555e-01   7.0738516e-02   1.0927165e-01  -3.8269012e-02  -6.8674501e-02   5.4157219e-02   2.1269939e-02  -1.6792842e-01   8.0979195e-02  -1.3194841e-02  -9.3612865e-02   1.1633748e-01   8.7279419e-02  -1.9921209e-02  -1.1494074e-01   1.3936407e-01   2.0129999e-03   1.4588298e-02
   3.4257099e-02  -6.0814623e-03   2.7863966e-02  -7.6757686e-02   3.3365478e-02  -5.0261015e-02   1.0371095e-02  -6.9848769e-02  -6.0232735e-02  -2.3968470e-02   6.1943170e-02  -3.5944456e-02   1.0368738e-01   3.7522189e-02  -1.2358183e-02   9.2834975e-02   4.2177575e-02  -6.6123341e-02   6.6214696e-02   8.3768052e-02  -2.7646032e-03   3.0897342e-02  -4.6923708e-03   3.2904805e-02   1.2285559e-01  -1.5624881e-01   4.6849064e-02  -7.9767235e-02  -1.1152384e-01   1.0180093e-01   8.9169863e-02   1.7373425e-01   1.1272641e-01   9.4385902e-02   1.2360030e-02   1.2647244e-01   3.1346620e-02   2.5724224e-02   6.9052579e-02   9.5372955e-02   1.6996542e-01   0.0000000e+00  -1.0560455e-01  -9.4660510e-02   8.3532932e-02  -9.9244543e-02   1.0347298e-03  -2.1173612e-02   8.3829924e-02  -3.7971453e-02   8.5384243e-02   4.5106260e-02   1.3136684e-01  -1.4666768e-01   1.0414329e-01   6.5160955e-02  -1.5711285e-02   6.3265900e-02   1.5013718e-02  -6.4223592e-02  -1.2215352e-02  -8.6047722e-02  -3.2553051e-03   6.5586199e-02  -6.3312432e-02  -9.0022368e-02  -1.1995842e-01   7.2771023e-03  -8.4510217e-02  -3.0758152e-02   1.1989362e-01   6.7402510e-02  -1.2254459e-01   2.6993716e-01   9.4219378e-02  -2.8993435e-03  -1.6914731e-01  -8.6061351e-02   5.0922661e-02  -2.1527708e-01   3.6353569e-02   5.5942515e-02   1.3963434e-01  -4.8986137e-02   4.9775117e-02   9.2841609e-02   1.7044795e-02  -6.8488471e-02  -4.6680430e-02   4.3558757e-02
  -6.1646220e-02   1.5511322e-02  -7.3839208e-03   6.9828957e-02  -2.3740848e-03   1.1432282e-02   2.1255268e-02   4.2379157e-02  -8.5165265e-02  -8.7776903e-02   1.1233788e-01   1.9939313e-02   5.9791994e-02  -3.6792305e-02   3.5320661e-03  -3.8414298e-02   8.2876133e-02   6.4696209e-02  -9.5534743e-02  -2.3787967e-02  -1.5014166e-01  -9.7308258e-04   6.9766419e-02   6.9385221e-02  -2.1008468e-02   1.2841753e-02  -5.9466326e-02  -6.3535909e-02  -3.3537332e-02  -1.6698382e-02   6.3381579e-02   3.5591986e-02   5.5065090e-02  -3.7229157e-02  -1.9509319e-02   4.8179893e-02   1.1847062e-01  -4.4156004e-02   1.5032250e-02  -6.0951542e-02  -8.5378161e-02  -1.0560455e-01   0.0000000e+00   3.6795901e-01   1.5262664e-01  -7.3802108e-02   4.3277923e-01  -3.1433798e-02   2.2777269e-01  -1.0183670e-01   2.2757464e-02   7.2130487e-02   3.2236679e-02  -1.0063570e-03   3.5956461e-03   2.8005477e-02  -4.5926532e-02  -7.0935119e-03  -2.0396017e-02   1.4871963e-01  -5.7653701e-02   6.1164999e-02  -3.8690692e-02   1.2454039e-01  -5.5674689e-02  -4.8751659e-02  -1.4455431e-01   2.8875307e-02  -5.6565877e-02  -2.2640992e-02  -2.7896678e-02  -2.7943817e-02  -6.3527671e-02  -6.7927716e-02  -2.1567171e-02   8.0671108e-02  -2.8342056e-02  -3.4852892e-02   3.5549441e-02  -4.7623662e-02   1.6271445e-02   9.8440907e-02  -1.9816586e-02  -1.0131679e-01  -2.8220333e-02   3.6775935e-02   2.1266778e-03   4.8320637e-02   9.6959277e-03  -6.3121260e-02
   5.8881397e-02   1.9080240e-02  -3.1937077e-02  -8.3128604e-02  -2.9018513e-02   3.4268626e-02  -1.1220343e-01  -2.2945117e-02  -2.0603883e-02  -1.8485179e-02   4.7765787e-03  -5.4361751e-02  -2.5215388e-02   3.4463738e-02   5.3314508e-02  -2.3072770e-02  -7.8790415e-02  -7.4975443e-03   3.9665933e-02  -3.2819408e-02  -2.7390126e-02   8.5137955e-03   1.6422440e-02  -2.1942348e-02  -3.8734661e-02   4.9495437e-02   2.6585825e-03   4.1557053e-02  -1.8150440e-02  -2.8941702e-02  -9.7593320e-04   3.0209549e-02   1.4752548e-02  -3.5959653e-02  -9.8076266e-02   7.5330634e-02  -1.0121539e-01   2.8816011e-03   1.0889220e-02   9.3668061e-02  -6.0122567e-02  -9.4660510e-02   3.6795901e-01   0.0000000e+00   1.9175001e-01   1.6867239e-01  -9.7681257e-02   2.6476851e-01  -1.2350279e-01  -5.3491733e-02  -7.1710305e-03  -2.9105840e-02   6.2458344e-02   2.2377625e-02  -6.4194308e-02   3.3754015e-02   9.0652004e-02   7.3018762e-02  -9.3517543e-02  -1.7082394e-02  -2.9336696e-02   2.7936361e-02  -2.8739425e-02  -4.8826128e-02  -5.8060642e-02   1.6267139e-02  -2.3065594e-03   4.3597544e-02   1.0498045e-01  -2.4681775e-02   4.9191321e-02  -3.0365394e-02  -3.8777743e-02  -2.4808212e-03   1.8288969e-02   2.7090518e-02  -9.5028947e-02   8.7742543e-02  -2.0296546e-02  -2.6284964e-02   3.6504210e-02  -3.2387452e-02   6.1910470e-03  -5.4218366e-02   5.5052545e-02  -3.7117050e-02   2.1652574e-02   1.9264104e-02  -1.8083893e-02  -8.1259920e-03
  -2.3959893e-02   1.8103126e-02   2.7581324e-02  -2.4386729e-03  -7.1053089e-02  -1.3745637e-02   1.2708710e-02  -2.6010424e-02   2.8099425e-03   5.3618151e-02  -2.3882291e-02   9.1158222e-02  -3.1287635e-02  -1.5553616e-02   2.4225588e-02   1.0639463e-01   2.0201463e-02   3.8720210e-02   5.1711307e-02  -2.4531299e-03  -6.5797440e-02   8.0874013e-02   8.2653753e-03   1.7915071e-02  -8.6534004e-03  -4.2224807e-02  -1.6815951e-02  -2.7204850e-02   3.6114857e-02   8.6162904e-02  -2.3659854e-02   1.7381905e-02  -8.6481200e-03   6.9413519e-02   1.6361753e-01  -1.2377349e-02   2.0824209e-03  -2.5999001e-02  -2.1466928e-02  -4.4158419e-02  -4.5866127e-02   8.3532932e-02   1.5262664e-01   1.9175001e-01   0.0000000e+00   2.8628980e-01   8.6665445e-02   1.5288808e-01   4.5572156e-01  -1.5897765e-02  -5.4864351e-02  -2.0764478e-02  -7.6742112e-02  -3.4178341e-02  -2.9420278e-02  -3.0526170e-02  -2.8254937e-02  -1.3673902e-02   2.0984895e-03  -1.6770240e-01  -1.1844591e-02   4.1776291e-02  -2.5146162e-02  -6.5001514e-03  -2.1963490e-02   4.7673234e-02   1.8170643e-01  -5.5162629e-02  -7.7972522e-02  -3.3616775e-02   2.5660636e-02   1.9541477e-02   7.1192129e-02   4.1595073e-03   9.3003894e-03  -1.5839718e-01  -3.4295360e-02  -1.1621975e-01   1.3855653e-02  -4.1892972e-02  -2.8251082e-02  -8.3337631e-02  -2.8815551e-02   1.6325637e-02  -1.8625270e-02   7.1505798e-03  -3.9600553e-02  -1.1201409e-02   1.5064286e-02  -1.3351464e-02
   3.3870494e-02   4.4740843e-03   3.1054477e-02  -1.4196899e-02   3.3747260e-02   1.5858284e-02   1.9982989e-02  -5.3752112e-02   4.1879155e-02   1.9453551e-02   3.5024021e-02   4.1067871e-02   1.8146836e-02  -3.5530105e-02  -1.7124570e-02   3.7625847e-02   2.1071217e-03   1.2696328e-02  -2.7538604e-02   3.0093331e-03   1.2798369e-02   4.2267251e-02  -3.5509387e-02  -4.5930413e-02   7.8978799e-02  -2.5238667e-02  -1.5535804e-02  -1.0446521e-01  -5.6942431e-03  -1.2777542e-02   1.4506511e-02  -1.0199527e-01  -5.0857608e-02   4.0788059e-02  -1.0978623e-01   6.5750078e-02  -8.5511986e-02   1.9442516e-03  -5.0478098e-02   9.1468951e-02   1.0844952e-01  -9.9244543e-02  -7.3802108e-02   1.6867239e-01   2.8628980e-01   0.0000000e+00   7.7136828e-02   1.8359501e-01  -6.1588011e-03   1.5464157e-01   1.1724226e-03  -8.7815235e-02  -8.9005585e-03   1.1542528e-01  -1.3103226e-02  -3.0180234e-02   4.6464058e-03   2.4159261e-02   4.0481998e-02  -8.9572883e-02   6.8212306e-02  -4.1861085e-02  -1.4719146e-02  -3.6659165e-03  -1.6146757e-02  -1.6217038e-01  -6.0379760e-03   1.8066694e-01  -7.3815087e-02   4.1284913e-02  -3.5805533e-02  -3.4078905e-02  -7.5189048e-04   1.2337082e-02  -5.1367157e-02   2.7012581e-02   9.9326517e-03  -5.3160013e-02  -3.4006221e-02   5.4250744e-03   1.2290513e-02  -7.6726424e-03  -6.0968881e-03   1.0661489e-01   5.1757848e-02   3.3654347e-02  -9.4857642e-03   3.4850465e-02  -7.4983087e-04   5.8848753e-02
  -3.1904512e-03  -3.8636475e-02  -1.4639356e-02  -3.3134711e-02   2.8242027e-02  -5.5701341e-03   4.1671495e-02   7.7221390e-03   4.6127978e-02   4.9874449e-03  -3.0258749e-02  -1.0595938e-01  -8.2308854e-02  -4.1350817e-02  -9.7073652e-02  -8.3968763e-02  -1.0693550e-02  -6.2676120e-02  -4.5221005e-02   5.2008385e-03   4.3621261e-02  -2.2663904e-02  -7.0223956e-02  -6.7577628e-02  -4.4069997e-02   1.2892467e-01  -1.1748415e-02   1.1493742e-01   4.2128259e-03  -6.2014413e-02  -2.0568744e-02  -7.4672163e-02  -6.8309120e-03   5.6889685e-02   1.1174550e-02  -2.8197569e-02  -5.6897760e-02  -4.2502929e-02  -3.3270497e-02   2.3997865e-02   2.5129890e-03   1.0347298e-03   4.3277923e-01  -9.7681257e-02   8.6665445e-02   7.7136828e-02   0.0000000e+00   2.0463097e-01  -1.2814688e-01   1.0885520e-01   1.1863226e-01   3.8072642e-02   3.7292480e-02  -5.2572970e-02   1.1097897e-01  -4.1141396e-02   5.3210877e-02  -4.1658179e-02   4.5030444e-02  -8.3694025e-02   2.5956904e-02  -1.0080175e-01  -8.1852869e-02  -5.0915290e-02  -1.6668695e-01  -9.2833139e-03  -8.1778065e-02  -1.3663621e-01   1.5953982e-03   2.3682069e-02  -5.8413374e-02  -7.3186829e-02   4.2362229e-02  -1.1140455e-01   1.9820901e-01  -7.4456908e-02   2.3117071e-02  -1.2343341e-01   1.1413793e-01   2.5446051e-03  -6.0176323e-02  -1.7324036e-02   9.0584634e-02  -3.0497300e-02   7.2094402e-02  -8.8527025e-03   2.8513176e-02  -6.5077497e-02  -1.9123877e-02  -3.5436278e-02
  -3.5828064e-02   2.2423700e-02  -1.2975201e-02  -5.2765994e-05  -7.3010456e-02  -8.9081331e-03  -3.9234389e-02  -1.7876817e-02   2.7886559e-02  -5.7868225e-03  -5.2469343e-02  -4.1148616e-02  -5.0459715e-02   1.8547505e-02   3.6734200e-02  -1.0213763e-01  -5.6563352e-02   4.6904993e-02  -4.5639168e-02   2.8777091e-02   6.4778309e-02  -1.5442409e-01   4.2313110e-02   1.1502551e-02   3.2428451e-02  -5.7006603e-02   5.3930473e-02   3.2401934e-02  -2.0756439e-02  -7.1388910e-02  -8.9995889e-02   1.7849880e-02   3.0107271e-02  -9.2378135e-03   3.5829596e-02  -4.0004473e-02  -1.4529936e-01  -1.0056013e-01   3.0221991e-02  -5.6384048e-02   4.0922154e-02  -2.1173612e-02  -3.1433798e-02   2.6476851e-01   1.5288808e-01   1.8359501e-01   2.0463097e-01   0.0000000e+00  -9.0083745e-02   1.6698313e-01  -1.3545652e-02   3.8388367e-02   4.6997821e-05  -2.3138764e-02   1.2433062e-01   2.6368353e-01   1.2363538e-02   1.7679787e-02  -5.0424133e-02  -8.1765226e-02  -1.2527849e-02  -1.1634394e-02   5.8675916e-02   5.8452711e-02   1.8344535e-02  -7.2913221e-02  -4.7382385e-02   2.3751425e-02  -6.0216947e-02  -6.5502367e-02   1.0132555e-01  -1.9309736e-02  -6.1047532e-02   9.3201858e-02  -3.3569535e-02   1.1063611e-01   5.0103739e-02   7.8297573e-02  -6.2558799e-03   4.7416294e-02  -2.6070018e-03   4.1958343e-02   2.6011518e-02   3.2602155e-02   4.4325105e-02  -3.3371609e-02   1.8201744e-02  -2.7153707e-02  -4.8907009e-02  -6.6631463e-02
  -6.2746337e-02  -6.1322044e-02  -2.9540749e-02   3.4291873e-04   3.9713124e-02   3.1548716e-02  -1.9786614e-02  -1.5529692e-02   8.7204196e-02   1.2185199e-01  -7.0721701e-02  -5.6527560e-02   1.9160580e-02  -3.0140013e-02  -2.9010994e-02   1.5982072e-02  -2.4881006e-02  -3.5041579e-02  -1.6571037e-02   6.8390698e-04   2.4450687e-02  -2.4532405e-02  -8.9345308e-02   3.9061564e-02   5.3927035e-02   3.8788516e-03  -3.4090968e-03  -3.0915892e-02   6.0021755e-02  -5.3852774e-02   1.0320776e-01  -1.4248256e-02  -7.1067891e-02  -5.1307347e-02   1.2551644e-02  -8.0952319e-02   3.1729764e-02   9.0109413e-02  -5.9346672e-02  -3.4931276e-02   4.1035529e-02   8.3829924e-02   2.2777269e-01  -1.2350279e-01   4.5572156e-01  -6.1588011e-03  -1.2814688e-01  -9.0083745e-02   0.0000000e+00   3.2504974e-02   2.1156446e-01  -1.0342034e-01  -1.6496504e-02  -2.8151590e-02   3.4063808e-02  -2.0138402e-02  -2.1539602e-02   4.2334362e-02   4.6230614e-02  -3.6384924e-02   3.7884686e-03  -7.8650740e-03   4.4809517e-02   1.9110049e-02  -8.2927745e-02  -1.0654195e-01   6.2706446e-02  -9.6769434e-02  -2.6990567e-03   4.6251412e-02  -1.7470474e-01  -6.7707263e-02   4.5087987e-02  -6.0200365e-02  -5.4922395e-02  -6.0224706e-03  -3.2145302e-02   1.5565223e-02  -4.5917766e-02  -5.2668037e-02   1.2308833e-02  -6.6263991e-02   3.1682987e-02   2.6043061e-02  -1.0714549e-01  -1.7827714e-02   3.1008309e-02  -4.6368322e-02  -5.0062707e-02  -7.0423955e-03
  -5.0644907e-02   1.1414680e-02   1.1051695e-04  -9.2566962e-03   1.1477779e-02  -1.1701061e-03  -1.1614010e-02   1.0511651e-02   3.3244825e-02  -1.4369772e-02  -2.4430091e-02   4.4593714e-03  -2.9694633e-03   4.4388466e-02   2.5010694e-04   1.5519381e-02  -3.5389628e-02  -6.2819637e-02  -3.8786009e-02   1.5827830e-02  -5.2476888e-02   4.5077131e-02  -2.0939901e-02  -3.2826643e-03  -2.1351582e-02   3.4174354e-02   3.6876585e-02  -4.9018617e-02  -6.1194540e-03  -3.3243587e-03   1.3547523e-02   3.4896721e-03   2.1508796e-03  -2.0089225e-02  -5.5292285e-02  -3.2183562e-02   9.7564190e-03   2.2261954e-02  -2.4755728e-02   5.0925221e-02  -5.0691746e-02  -3.7971453e-02  -1.0183670e-01  -5.3491733e-02  -1.5897765e-02   1.5464157e-01   1.0885520e-01   1.6698313e-01   3.2504974e-02   0.0000000e+00   8.5710746e-02   1.1301650e-01  -1.7097718e-01  -4.9562196e-03  -7.2577617e-02   8.1707303e-02  -4.4469397e-02  -2.1529998e-03  -9.8385014e-02   2.2764135e-01   4.9500661e-02   1.9338186e-03  -2.1366403e-02  -4.2377840e-02   1.1226055e-01  -8.8166141e-02  -1.1666843e-01  -1.1320979e-02  -8.9579650e-02   4.2766315e-03  -8.1934434e-02  -3.9287555e-02   3.4151866e-02   8.8403414e-03   1.3030963e-02  -9.8108410e-02  -4.7655375e-02  -3.0224905e-02  -1.4753074e-02  -2.1282579e-02  -5.0248521e-02   1.3409831e-02   1.7888245e-03   9.9064192e-02   1.2845166e-03   5.8957829e-02  -7.6604951e-02   5.8874198e-03   1.0207097e-02  -2.3249824e-02
  -1.8583867e-02  -3.3687559e-02   1.5119690e-02   1.3702645e-02  -4.4754655e-02   3.0877788e-02  -2.8539891e-02   2.5231709e-03  -4.3464610e-02   9.2558856e-02  -8.6923317e-02  -2.0520301e-02   4.0091642e-02  -9.7818865e-02  -3.0727352e-02  -3.9992049e-03  -5.5861563e-02  -2.0898328e-02  -1.3858456e-02   4.6469174e-02   3.8032383e-02  -2.7504615e-02  -2.1590306e-02   3.6527670e-02   2.2624260e-02   2.2296073e-02  -5.1629553e-02   3.1326816e-02  -2.7124303e-02  -6.3508586e-03  -3.0180089e-02  -5.0945720e-02   3.8587271e-02  -2.8264816e-02  -7.9133362e-02  -3.5384372e-02   1.0650827e-03  -5.9880928e-02  -9.8481871e-02   3.4113602e-03  -6.3841379e-02   8.5384243e-02   2.2757464e-02  -7.1710305e-03  -5.4864351e-02   1.1724226e-03   1.1863226e-01  -1.3545652e-02   2.1156446e-01   8.5710746e-02   0.0000000e+00   7.3062308e-02   2.8933147e-01  -2.1455509e-02   1.3723199e-01  -1.4137791e-02  -7.4936511e-02  -6.4779879e-02   2.3907955e-02   8.0845360e-02   1.1382146e-01  -7.0795222e-02   2.7300108e-02  -5.1285539e-02   1.0460559e-01  -1.3787655e-02  -8.5257102e-02  -8.8836134e-02  -5.7176454e-02  -4.7627520e-02  -5.4758404e-02  -7.2016895e-02   1.0972411e-01   7.9805032e-02  -4.0570580e-02  -3.9094107e-02  -4.2672739e-02  -2.2119293e-03  -2.0942469e-02   7.8452267e-03   1.8176710e-03   2.9633304e-02  -3.4996481e-02   1.8891000e-02  -2.6994948e-02   5.6476364e-02  -3.7515310e-03   6.2358343e-02   9.7630126e-03  -3.0602041e-02
   3.9020875e-02   1.9540976e-02   2.5536223e-02  -7.4097225e-02  -1.2919967e-03  -3.1981172e-02  -3.8740443e-02   1.5679081e-02  -1.0720660e-01  -7.1322715e-03  -1.0952912e-02  -5.3457057e-03   1.0427755e-01  -6.0482360e-02  -7.4814714e-04  -4.0834100e-02  -3.0853178e-02  -2.2742958e-02   7.3160321e-02  -1.7422528e-06  -8.1260911e-02   1.2474210e-01  -3.3746329e-02   3.6003467e-04   1.3591422e-02  -8.0214131e-02  -6.6064287e-03  -5.2997178e-02   2.4395224e-02   5.9790013e-02   6.7077810e-03  -1.9945164e-02   7.1132860e-02   4.5998927e-02  -1.2546082e-01   6.9185827e-03  -6.7209563e-02  -6.2774668e-02  -1.2438491e-02   1.4764854e-02   7.3320733e-02   4.5106260e-02   7.2130487e-02  -2.9105840e-02  -2.0764478e-02  -8.7815235e-02   3.8072642e-02   3.8388367e-02  -1.0342034e-01   1.1301650e-01   7.3062308e-02   0.0000000e+00  -6.6808005e-02   2.2335013e-01  -2.6915403e-02   2.2428916e-01  -4.2677600e-02  -5.0047052e-02   2.5717994e-02   1.1725330e-01   8.0832691e-02   8.4672134e-03   3.8474378e-03  -4.5881560e-02   5.5797791e-02   1.5525259e-01   1.3847172e-02  -2.4617147e-02  -1.3554306e-02  -3.7101904e-02  -7.2258069e-02   2.4169199e-03  -4.7717199e-02  -1.0971203e-02  -1.1183644e-02   4.9984419e-02   1.9682309e-02   7.0949146e-03  -1.4318035e-01  -1.8341226e-02  -5.4227107e-03   9.0129667e-03  -1.2590522e-02  -2.6668915e-03   2.4173288e-02  -6.1862756e-02  -1.0051976e-01  -8.3632945e-03   5.1422239e-02   3.0193186e-02
  -3.4732319e-02  -3.5143688e-02  -3.0434736e-02   2.5533053e-02   4.1893488e-02   1.0934351e-02  -3.9894602e-02   5.8721754e-02  -3.6420779e-02   3.6116587e-02  -8.3425240e-03  -2.1817686e-02  -3.9454808e-02   2.7688871e-02  -8.4674709e-02   1.3651903e-02   3.6973776e-03   3.1044704e-02  -6.2601312e-02   2.7503779e-03   6.1589548e-03  -9.8527224e-02   8.1866225e-03   1.9221989e-04  -9.9281346e-02  -8.5531933e-02  -9.5237357e-03   2.4617269e-02  -1.7163760e-02  -5.3189994e-03  -4.5552766e-02  -5.1795551e-02  -9.2263377e-02  -5.9010851e-02  -4.5619621e-02  -1.9759349e-02   4.0915466e-02   1.9053657e-02   7.9936421e-03  -5.8165673e-02   6.4631879e-02   1.3136684e-01   3.2236679e-02   6.2458344e-02  -7.6742112e-02  -8.9005585e-03   3.7292480e-02   4.6997821e-05  -1.6496504e-02  -1.7097718e-01   2.8933147e-01  -6.6808005e-02   0.0000000e+00   3.1324892e-01   1.9423187e-01   1.4020787e-02  -1.0403293e-02   6.2210508e-02   3.4518719e-02  -9.4956411e-02  -6.5349298e-03  -1.5984222e-03  -1.1958479e-01  -6.7708349e-02   1.0018672e-01  -8.1491796e-03  -5.4561405e-02  -6.1664277e-02  -1.2626014e-01  -7.4975475e-02   3.7631168e-02  -7.0224604e-02   1.4844714e-02   3.9745051e-02  -7.8400636e-03   2.4945365e-02   4.1148276e-02  -2.6889706e-02  -6.2477918e-02   1.0686086e-01  -2.2871839e-02  -6.3529379e-03  -1.3593096e-01   3.7997978e-02   5.6811031e-02   9.3074071e-02  -9.8879157e-02   2.2188105e-02   4.8501847e-02   2.6567830e-02
  -4.2243412e-02   3.6843808e-03   1.4403745e-02   1.2740870e-02   4.2527218e-02  -7.5711043e-03   9.5931776e-04  -1.7504296e-02   1.3342191e-02  -1.5211406e-02   1.0348496e-01   7.8021078e-02   1.3363659e-02  -3.8147009e-02  -4.4086642e-03   3.1861620e-02  -2.2118864e-02  -7.2783341e-02  -5.0053189e-02   2.9661683e-02   3.0727332e-02   7.7203045e-02  -1.6035626e-02  -1.6867461e-02   2.7527901e-02   1.4541176e-03   2.5107974e-02  -8.4430813e-02   2.7442967e-02   6.1529181e-02  -3.9837454e-02   1.1082861e-01  -5.7749495e-02   1.4635443e-02   4.5409843e-02   4.0247292e-02  -2.3272221e-02   1.6080116e-02   7.7910013e-02   2.5049969e-02   1.1021108e-01  -1.4666768e-01  -1.0063570e-03   2.2377625e-02  -3.4178341e-02   1.1542528e-01  -5.2572970e-02  -2.3138764e-02  -2.8151590e-02  -4.9562196e-03  -2.1455509e-02   2.2335013e-01   3.1324892e-01   0.0000000e+00  -1.7612452e-02   2.5283330e-01   2.0585191e-03   1.0276176e-02  -9.0018505e-02  -7.2216398e-02  -1.9613675e-02  -4.9791159e-02  -3.3890026e-02  -7.6034650e-02  -1.3043888e-02  -6.7980766e-02  -8.9040465e-02  -2.7678637e-02   5.6772314e-02   8.8185004e-02  -1.6380287e-01   3.1779327e-02  -4.6711442e-03  -1.3956965e-01   2.9375781e-02  -6.8568694e-02   6.4594534e-02  -1.5154382e-03  -1.9113954e-02   3.7175352e-02   8.5502536e-03  -8.4085462e-02   4.7452861e-02   2.7625177e-02   2.8695267e-02   4.9062363e-02   1.0553370e-01  -6.8590150e-02   1.0251323e-01   1.1232365e-02
  -5.0003172e-03   2.5020207e-02  -2.2572440e-02   5.7273944e-02  -3.5691389e-02  -2.3334303e-02   3.3639078e-02  -6.9754948e-03  -3.7957028e-02   6.9811533e-02   1.4928521e-02  -7.1489344e-03  -8.5067647e-02  -1.7102216e-02  -9.0484031e-03   4.4118877e-02   7.5771869e-02   1.1319073e-02  -7.6575216e-02  -5.3074016e-02   3.1723057e-02   1.0797106e-02  -6.8785244e-02  -3.0221911e-03   4.1581588e-02   2.2990427e-03   7.0777890e-02  -1.0340562e-01  -2.1843726e-02  -1.2417592e-02  -6.4799488e-02  -6.9226050e-03  -1.3389240e-02  -1.4403282e-02   8.1082724e-03  -2.3748330e-02   1.4172471e-02  -1.0224576e-01   2.5944509e-01   9.7029211e-03  -1.7278647e-01   1.0414329e-01   3.5956461e-03  -6.4194308e-02  -2.9420278e-02  -1.3103226e-02   1.1097897e-01   1.2433062e-01   3.4063808e-02  -7.2577617e-02   1.3723199e-01  -2.6915403e-02   1.9423187e-01  -1.7612452e-02   0.0000000e+00   1.4274345e-01  -2.4343827e-02  -4.6854311e-02   2.1359604e-02  -1.1375316e-01   1.7065451e-02  -3.9184537e-02   3.2524319e-02  -2.2176801e-04   2.0107727e-02   6.2613663e-02  -2.9011350e-02  -7.2841147e-03  -1.2690638e-02   1.3202436e-02   5.6383563e-03  -4.7958691e-02   7.3156190e-02   3.4408775e-02   1.3223436e-02  -1.4238247e-01  -9.6948593e-02  -3.8620148e-02  -3.4828779e-02  -6.7363324e-03   7.3657882e-02  -1.4830398e-02  -7.6032391e-03  -2.0800726e-02  -5.2934315e-05  -3.4319357e-02   4.3999463e-02  -3.8206615e-02  -4.5910638e-02   1.7230558e-02
  -3.0424881e-02  -5.7776447e-02  -1.6978962e-02  -3.7024539e-02   1.9635981e-02   2.7041915e-02  -3.2565692e-02  -7.7542547e-02  -2.7879183e-02   2.4276853e-02   1.6120173e-02   4.0301523e-03   7.0583991e-02   2.5961766e-02  -5.7421848e-03  -5.3421521e-03   3.7097633e-03  -1.4608924e-02   8.7702796e-02  -4.3207415e-03  -5.2156652e-02  -1.4318437e-02  -8.9904412e-02  -5.9451096e-02   8.1535516e-03  -1.8923218e-02   1.5241471e-02   1.0106701e-01   2.5899577e-02  -3.1755832e-02   5.8466794e-03   3.2291027e-02  -1.9018787e-02  -9.8517255e-03  -6.5730135e-02   7.8856800e-02   4.0388955e-02   8.6832154e-02   1.5321698e-02  -1.4931042e-02   1.4585478e-02   6.5160955e-02   2.8005477e-02   3.3754015e-02  -3.0526170e-02  -3.0180234e-02  -4.1141396e-02   2.6368353e-01  -2.0138402e-02   8.1707303e-02  -1.4137791e-02   2.2428916e-01   1.4020787e-02   2.5283330e-01   1.4274345e-01   0.0000000e+00  -4.8942441e-02   1.9836176e-02  -8.2537330e-02   2.9983546e-02  -1.7472017e-02  -7.9083112e-02   9.0723413e-03  -8.2849787e-02   7.3482767e-02   1.9343560e-02   7.6827037e-02   2.0152021e-02  -1.0338435e-02  -2.4787582e-02  -6.9907894e-02   4.8970208e-02  -6.2427841e-02   3.7103440e-02   2.5921082e-02   9.1330568e-02  -9.0452073e-02  -1.4964627e-01   4.1233446e-02  -1.6383483e-02  -2.6174014e-02  -4.3513573e-02  -6.5593635e-04  -8.2925189e-02  -7.9798632e-02  -9.1275944e-02   3.7008854e-02   7.0817092e-03   1.6076433e-03   5.7075080e-02
   1.7708057e-01   5.2789005e-02  -1.1772278e-02  -2.0185543e-02  -1.0850180e-02  -8.9660669e-03  -4.1147910e-03   1.4096435e-02   2.2799767e-02   7.4537232e-03  -3.8329492e-02   6.2712560e-02  -7.5483061e-02   4.5021914e-02   4.3301525e-03   1.7003191e-02   8.7262961e-02   3.9336087e-02   1.4596209e-02   6.9542176e-04   5.8971506e-02  -6.1699877e-02  -4.0298912e-02  -4.5503253e-02   4.7248525e-02  -8.7794722e-03  -2.1538344e-02   4.3720481e-02  -1.0167303e-02  -5.6454568e-02  -1.2596245e-04   2.5515944e-02  -3.1111923e-02  -2.2537066e-02   7.0081018e-02  -4.5967580e-02  -2.2203974e-02   1.5804779e-02   1.1067693e-01   2.6237862e-02   1.3945460e-02  -1.5711285e-02  -4.5926532e-02   9.0652004e-02  -2.8254937e-02   4.6464058e-03   5.3210877e-02   1.2363538e-02  -2.1539602e-02  -4.4469397e-02  -7.4936511e-02  -4.2677600e-02  -1.0403293e-02   2.0585191e-03  -2.4343827e-02  -4.8942441e-02   0.0000000e+00   1.0944585e-01   1.8320972e-02  -1.9457785e-02   1.2212253e-01  -4.9264026e-02   7.4163699e-02   1.4473474e-02   2.5663735e-02   1.6208245e-02  -1.4939498e-01   4.9611313e-02   4.6881207e-02   7.1360978e-03  -3.0353028e-02  -1.1666097e-02   5.8195607e-02   5.4069271e-02  -5.2079251e-02  -2.8935054e-02  -6.6813623e-02  -4.1271747e-02   7.2518619e-02  -8.2575088e-03   4.1997733e-02  -3.2017197e-02  -2.6555896e-02   2.1943145e-02   2.9820514e-02  -2.8429630e-02  -2.0217027e-04   3.1092200e-02  -3.5181296e-02  -5.5284107e-02
  -3.9389152e-02   2.4798694e-01  -8.0890304e-02  -5.6100760e-02   1.4723662e-02  -1.5216536e-02  -5.2261342e-02  -5.6543756e-02   1.9713919e-02  -2.4309264e-02  -1.3911539e-01  -4.6115156e-02  -4.2568397e-02  -4.2065176e-02  -3.3694715e-02   1.4871700e-02  -1.2576286e-02   1.0494507e-01   2.0464845e-02  -3.4871803e-02   4.1685199e-02  -3.7488674e-02  -1.4330497e-01  -9.0855923e-02  -4.7996669e-02  -2.3157364e-02  -4.3000959e-02  -5.9791655e-02   4.1597800e-03  -1.8156089e-02  -5.5500350e-02   4.3881792e-02  -2.5994244e-02  -1.2271079e-02  -6.7109184e-03  -7.4915913e-02  -2.8016686e-02   5.0468358e-02   5.9155942e-02   6.9693394e-02  -7.4102996e-03   6.3265900e-02  -7.0935119e-03   7.3018762e-02  -1.3673902e-02   2.4159261e-02  -4.1658179e-02   1.7679787e-02   4.2334362e-02  -2.1529998e-03  -6.4779879e-02  -5.0047052e-02   6.2210508e-02   1.0276176e-02  -4.6854311e-02   1.9836176e-02   1.0944585e-01   0.0000000e+00  -9.4847142e-03   1.2831483e-01   4.9207364e-02  -3.0859248e-02   6.0180450e-02   5.1801491e-02  -1.0410413e-01   1.2821334e-01  -5.8778589e-02   6.4612793e-03   4.4183159e-02   5.6919536e-02   4.9577693e-02   2.5919600e-02   2.9214640e-02  -1.2169079e-01   1.4163305e-02  -3.2324113e-02   1.7974339e-03  -7.8604607e-02   5.0261076e-02   1.1132493e-01  -8.0439764e-03   5.3497225e-03  -1.1613287e-01  -3.0143865e-02  -6.2385389e-02  -4.1439902e-02  -7.2987757e-03   1.6775261e-03   2.2878187e-02   3.9079216e-03
   2.8423122e-02  -1.3576256e-01  -3.6605359e-02  -1.1693805e-01   7.3978412e-02   3.2140323e-02   4.9674622e-02  -1.4568586e-02  -3.4681013e-02  -3.1020117e-02  -1.3763317e-02  -2.6673652e-02   1.8511194e-02  -1.0311724e-01  -3.4212200e-02  -2.4411442e-02   1.1235234e-01  -1.4070049e-02  -1.8072146e-02  -7.7744923e-02   1.2576292e-01  -7.3963498e-03  -6.7625643e-02  -8.2793012e-02   1.2713120e-02  -9.9706171e-02   4.7845421e-02  -1.6289129e-02   1.6265643e-02  -1.0833121e-02   8.8914218e-04   6.1441611e-03   3.3206232e-02   1.1245668e-02   1.9271094e-03  -9.1112044e-02  -1.9228509e-02  -9.2134251e-02  -4.1307033e-02  -3.9380258e-02  -3.6044715e-02   1.5013718e-02  -2.0396017e-02  -9.3517543e-02   2.0984895e-03   4.0481998e-02   4.5030444e-02  -5.0424133e-02   4.6230614e-02  -9.8385014e-02   2.3907955e-02   2.5717994e-02   3.4518719e-02  -9.0018505e-02   2.1359604e-02  -8.2537330e-02   1.8320972e-02  -9.4847142e-03   0.0000000e+00   3.7824293e-02   8.6987832e-02   6.6344478e-03   2.1426498e-02   6.6502356e-02   1.2831672e-01  -9.0892710e-02   2.4051390e-01   9.1137143e-02   6.0841156e-02  -1.1687052e-04  -6.3708512e-02  -2.1767694e-02  -4.2632438e-03  -6.1942334e-02  -8.3156715e-02  -7.9317759e-02   3.6455830e-02  -6.9307911e-03   6.7099113e-02  -5.8625109e-02   1.0467667e-02   8.0107582e-02  -3.5271591e-03   4.5871386e-02  -1.0939973e-02  -1.2962486e-02  -5.3762577e-02   5.4850637e-02  -5.7122071e-03   1.4870132e-02
  -4.3495674e-02   4.0995500e-02  -2.4273864e-02  -1.9871976e-02   3.6355671e-03   3.2892137e-02  -7.2702574e-02  -3.5390328e-02   1.0455124e-03   4.0685301e-03  -1.4231699e-02  -4.0393707e-02  -3.2129705e-02  -1.0750300e-01   4.5197253e-02  -3.0338101e-02  -2.3576642e-02  -1.1886897e-02  -4.2863250e-02   3.8360384e-02   1.1044093e-02  -3.2740797e-02  -5.3809491e-03  -7.6634672e-02   3.3081403e-02   1.4579961e-02   9.1525997e-02  -1.7601863e-03   1.6068092e-02   3.7923520e-02  -9.8931245e-02   9.7679719e-03  -1.7640925e-02   2.9245224e-02   5.1392727e-02   3.4771951e-02  -8.4698657e-02  -8.5105544e-02  -1.2748061e-02  -1.2839218e-02   1.0847612e-02  -6.4223592e-02   1.4871963e-01  -1.7082394e-02  -1.6770240e-01  -8.9572883e-02  -8.3694025e-02  -8.1765226e-02  -3.6384924e-02   2.2764135e-01   8.0845360e-02   1.1725330e-01  -9.4956411e-02  -7.2216398e-02  -1.1375316e-01   2.9983546e-02  -1.9457785e-02   1.2831483e-01   3.7824293e-02   0.0000000e+00   1.6879501e-01   1.0320844e-01  -5.1189994e-02   4.8127343e-02  -8.1995211e-04  -9.1591743e-02   6.4030966e-03   9.6549677e-02  -1.2772156e-01   3.3071757e-02  -1.0989621e-01   3.4131506e-03  -2.9227320e-02   6.3356238e-02   2.7695911e-03  -1.3897639e-01  -9.6275592e-02   4.2585953e-02  -1.0070860e-01  -2.2918769e-02  -5.5352927e-02  -1.6186452e-02  -5.0564538e-02   4.0962227e-02   6.9142258e-02   1.5957615e-02  -5.2221866e-02   5.0592699e-02   4.8969980e-02  -3.1659139e-02
   2.0030879e-01  -5.2356253e-02  -4.7754829e-02   2.6924055e-02  -4.5398849e-02   2.1343810e-02  -9.3664580e-02  -4.3535747e-02  -2.8586288e-02   4.9416433e-02  -7.5346384e-03   5.0761896e-02  -9.5643329e-02  -1.0491156e-01  -5.3630436e-02  -2.0862851e-02   3.2716297e-02   5.7405883e-02   1.7210466e-02  -4.9450963e-02  -3.8139077e-02  -4.8609109e-02   1.6711660e-03   3.0121436e-02  -1.0580293e-01  -6.3036930e-02   2.7842377e-02   6.8555230e-03   3.9722020e-02   1.0048428e-01  -4.1379455e-02   7.6447527e-03  -3.6674710e-02  -4.1670635e-02  -4.2747765e-02   1.2261268e-01   6.6512667e-03  -5.0740226e-02   4.1213601e-02  -2.9840119e-02  -1.9336437e-02  -1.2215352e-02  -5.7653701e-02  -2.9336696e-02  -1.1844591e-02   6.8212306e-02   2.5956904e-02  -1.2527849e-02   3.7884686e-03   4.9500661e-02   1.1382146e-01   8.0832691e-02  -6.5349298e-03  -1.9613675e-02   1.7065451e-02  -1.7472017e-02   1.2212253e-01   4.9207364e-02   8.6987832e-02   1.6879501e-01   0.0000000e+00  -3.3909375e-02   1.8467716e-01   1.6713509e-01   2.4495201e-01  -2.9284543e-02  -1.3408153e-01  -3.1926803e-02   5.5004429e-03  -1.0791448e-01   8.2178647e-02   1.5889082e-02  -5.1865680e-02  -4.8470173e-02  -2.7821423e-02  -6.0789947e-02  -3.6448940e-02  -9.2762199e-03   1.1470634e-01  -1.2954925e-01   5.8352276e-02  -4.7891966e-02   1.3202639e-03  -6.7085716e-02  -3.9283039e-02  -5.3850607e-03   3.5638074e-03  -4.4832960e-02   6.4863172e-02  -1.0165976e-02
  -1.2724974e-01   8.1309481e-02  -6.3407051e-02  -4.2623958e-02  -2.7244390e-02   1.9847843e-02   1.1471732e-02   5.5320920e-02   1.0892622e-01   1.0696102e-01   8.2821975e-02  -5.3923140e-04   8.9123820e-02   8.2863702e-02   2.9766042e-02  -5.0246600e-02  -2.9297972e-02  -8.4449974e-02  -9.6384459e-02  -5.6236230e-03  -8.7247198e-03  -3.4189226e-02  -1.2129077e-01  -3.7118795e-02  -1.1739743e-02   9.0729855e-03  -5.6311219e-02  -7.1641778e-02   4.9063891e-02  -1.1188491e-01  -1.6988280e-02   1.6160083e-02  -5.2295002e-03  -4.6345579e-04  -3.3394926e-02   6.9212718e-02  -7.7781990e-02  -6.6057413e-02   1.3669461e-03  -3.3413188e-02   2.4383667e-02  -8.6047722e-02   6.1164999e-02   2.7936361e-02   4.1776291e-02  -4.1861085e-02  -1.0080175e-01  -1.1634394e-02  -7.8650740e-03   1.9338186e-03  -7.0795222e-02   8.4672134e-03  -1.5984222e-03  -4.9791159e-02  -3.9184537e-02  -7.9083112e-02  -4.9264026e-02  -3.0859248e-02   6.6344478e-03   1.0320844e-01  -3.3909375e-02   0.0000000e+00  -5.6077050e-02   2.8729182e-01   2.9962024e-01   1.8152495e-01  -8.1957777e-02  -4.2386172e-02  -4.0605344e-02   7.4897735e-02   7.4866469e-02   5.1158054e-02  -2.0455633e-02   3.9312190e-02   8.5755991e-02  -7.3719292e-02  -7.5766358e-02  -7.9317501e-02  -2.7000144e-02   3.7056914e-02   1.1369162e-02   6.6889571e-02   7.1287211e-02   1.2416429e-02  -1.3300289e-02  -1.1476418e-02  -1.6110982e-02  -8.0081562e-02   8.8353715e-03   1.1184136e-01
   3.8643624e-02  -3.6378523e-02   1.1917716e-02  -1.4379202e-03  -3.4004876e-02   1.5407273e-02   8.8018157e-02   4.4540534e-02   3.5466019e-02   4.4052419e-02  -3.9155385e-02  -4.9938125e-02   5.5347701e-02  -6.8832265e-03   8.6406857e-03   5.6937872e-02   2.6602621e-02   3.8319422e-02  -1.7342524e-02  -1.1975167e-01   3.5819141e-02  -2.2968356e-02  -8.4088717e-03  -1.5302060e-03  -2.9264751e-03   6.0110694e-03   2.8227076e-03  -4.5241392e-03   1.6028232e-02  -3.0739418e-02  -2.6634601e-02  -1.1483589e-02   1.8987944e-02   4.7931671e-02  -9.4419006e-02   1.2814996e-01   1.2882279e-02   1.1887345e-02  -6.6132042e-02  -2.5547579e-03   4.3987953e-02  -3.2553051e-03  -3.8690692e-02  -2.8739425e-02  -2.5146162e-02  -1.4719146e-02  -8.1852869e-02   5.8675916e-02   4.4809517e-02  -2.1366403e-02   2.7300108e-02   3.8474378e-03  -1.1958479e-01  -3.3890026e-02   3.2524319e-02   9.0723413e-03   7.4163699e-02   6.0180450e-02   2.1426498e-02  -5.1189994e-02   1.8467716e-01  -5.6077050e-02   0.0000000e+00   9.1364449e-02  -1.2178091e-02   4.0911043e-02  -1.1471117e-01   3.1907683e-02   4.5460735e-03  -1.0374521e-01  -5.4420388e-02  -1.2886540e-02   2.8311957e-02  -3.7397359e-02  -4.6327157e-02  -1.5224554e-02   4.5424995e-02  -2.2095878e-03  -5.5568153e-02  -1.6338420e-02   1.2826734e-01  -1.2225205e-02  -2.0014750e-02  -2.7384296e-02   8.2649653e-02   2.1871357e-03   9.3170048e-02  -1.5183208e-02   3.9118701e-02  -5.3922076e-02
  -5.6694556e-02   7.1781612e-02  -3.5267429e-02  -4.3077832e-02  -2.2619079e-03  -7.5346310e-02  -9.4680392e-03   2.9977352e-02  -7.7588184e-02  -1.9222758e-02   6.9958330e-02   9.4185924e-02  -1.0634645e-01   5.4440031e-02  -3.8568704e-02  -1.6334349e-02   1.1971445e-02  -1.4420671e-02  -5.7408578e-03  -3.8642203e-02  -1.3781498e-02   2.8456691e-02   4.9875644e-03  -3.4215848e-02  -1.3675716e-02  -3.9859421e-03  -4.1415081e-02  -8.0574647e-02   2.5705919e-02   8.8382727e-02  -1.3946818e-03  -4.8687574e-02   4.4611941e-02  -4.9482459e-02  -8.1654670e-02  -3.0852337e-02  -2.6589620e-02  -7.8410034e-02  -8.2333306e-03  -1.3985061e-02  -3.0012447e-02   6.5586199e-02   1.2454039e-01  -4.8826128e-02  -6.5001514e-03  -3.6659165e-03  -5.0915290e-02   5.8452711e-02   1.9110049e-02  -4.2377840e-02  -5.1285539e-02  -4.5881560e-02  -6.7708349e-02  -7.6034650e-02  -2.2176801e-04  -8.2849787e-02   1.4473474e-02   5.1801491e-02   6.6502356e-02   4.8127343e-02   1.6713509e-01   2.8729182e-01   9.1364449e-02   0.0000000e+00  -4.2521730e-02  -4.3636456e-02  -8.1648479e-02   5.6922542e-02  -7.0389292e-02  -6.4911658e-02  -7.6318948e-02  -3.4476278e-03   6.3105183e-02   2.4621408e-02  -4.3662887e-02   1.4207870e-01   2.8600223e-02   6.9352088e-03  -1.6707313e-02  -6.5547636e-02   2.4201359e-02   1.8322136e-02   3.7493558e-02  -3.2371361e-02   1.9391100e-02   3.2122189e-02   4.9538164e-02  -5.9347721e-02   5.7337613e-02   8.6333479e-02
   1.0358712e-01  -1.8222870e-02  -1.2678621e-02  -7.6240953e-03  -8.3525475e-02   7.0382439e-03   3.1267746e-02  -2.8892354e-02   1.5237544e-01   9.9299876e-03   1.5160199e-02  -7.8259491e-02   1.2082762e-01   5.3123312e-02  -7.2789778e-02  -4.0542835e-02  -5.6008933e-02   7.2981256e-02  -5.8629732e-02   2.9192640e-02   5.1340460e-02  -5.6360105e-02   2.7736883e-03   3.7615086e-03  -4.1590756e-02   1.6469311e-02  -1.0500418e-01  -3.6380147e-02  -9.5410449e-02  -1.6546541e-02   7.8526325e-02   2.0593107e-02  -4.1079408e-02   5.0293405e-02   1.6791236e-01  -8.7812706e-02   1.8110311e-02   8.6742806e-02   8.6195162e-02  -3.0250446e-02  -1.8037999e-01  -6.3312432e-02  -5.5674689e-02  -5.8060642e-02  -2.1963490e-02  -1.6146757e-02  -1.6668695e-01   1.8344535e-02  -8.2927745e-02   1.1226055e-01   1.0460559e-01   5.5797791e-02   1.0018672e-01  -1.3043888e-02   2.0107727e-02   7.3482767e-02   2.5663735e-02  -1.0410413e-01   1.2831672e-01  -8.1995211e-04   2.4495201e-01   2.9962024e-01  -1.2178091e-02  -4.2521730e-02   0.0000000e+00   3.8988958e-03   2.4951500e-02  -8.9846872e-03  -7.2958853e-02  -2.0960655e-02  -5.9504288e-02  -1.8553065e-02   6.5054176e-02  -2.9923296e-02   3.1580370e-02   2.9806292e-02  -1.7565718e-01  -3.4740382e-03   1.0231900e-01  -1.7264822e-02  -5.1873077e-02  -1.0516664e-01  -8.5726814e-02  -4.3296407e-02  -7.3536889e-02   1.6141812e-03  -3.2375734e-03   1.0876625e-01   4.8559956e-02   3.6718008e-02
  -3.9212425e-02  -1.1478469e-02   2.3545151e-02   4.4511425e-02   3.9782427e-03   1.9262390e-02   6.8300955e-03   4.8034764e-02   5.5277069e-02   6.3355195e-02  -6.7502449e-02   2.6827190e-02   3.4925589e-02   5.8004799e-02   8.0626543e-03   8.0930541e-03  -4.1415926e-02  -2.4411730e-02  -6.2432285e-02  -1.5934634e-02  -4.8087641e-02   4.2557306e-03   7.0348545e-02   8.8952845e-02   1.3922861e-01   7.9962567e-02  -3.7913777e-02   7.9032717e-02   3.7338976e-02  -1.0650549e-01   1.0555786e-02  -9.6205430e-03  -1.0574441e-01  -1.1860455e-02   2.4401526e-01   2.8541277e-02  -1.7315012e-01  -6.3673221e-02  -5.1289951e-03   7.3882376e-02  -3.7062516e-02  -9.0022368e-02  -4.8751659e-02   1.6267139e-02   4.7673234e-02  -1.6217038e-01  -9.2833139e-03  -7.2913221e-02  -1.0654195e-01  -8.8166141e-02  -1.3787655e-02   1.5525259e-01  -8.1491796e-03  -6.7980766e-02   6.2613663e-02   1.9343560e-02   1.6208245e-02   1.2821334e-01  -9.0892710e-02  -9.1591743e-02  -2.9284543e-02   1.8152495e-01   4.0911043e-02  -4.3636456e-02   3.8988958e-03   0.0000000e+00   1.5138122e-02  -3.4771843e-02  -1.0061042e-01   3.4857510e-02  -2.3019425e-02  -1.5509953e-02  -4.4630455e-02  -8.5815153e-02   5.1884833e-02  -2.5971020e-02  -9.7953108e-02  -5.2253504e-02   1.1269975e-01  -7.7839227e-02   1.2476581e-01  -5.4421896e-02   6.6915990e-02   3.9871973e-02  -5.3883742e-02   6.1385863e-02  -3.4962737e-02   3.1635660e-02  -1.7407803e-02   2.8837762e-02
  -2.6840042e-02  -9.7108242e-02  -2.3452317e-02  -8.9442951e-02   4.8946203e-02   3.6021314e-03  -3.7966971e-03  -8.1774159e-02  -8.8446364e-02  -1.6646927e-02   1.7957236e-02  -1.2211780e-01  -4.2680336e-02  -3.2847134e-02  -9.8568128e-04  -4.3620878e-02   2.4462667e-02   3.0001874e-03  -1.8537912e-02   2.0232497e-02  -4.3636319e-03  -4.3034097e-02  -1.1321166e-01  -4.9974032e-02  -9.6926217e-03   5.6375666e-03   2.8615554e-02  -7.9548317e-03   3.7110193e-02  -6.5734056e-02  -3.5218653e-02   4.3197576e-02   6.7833248e-02  -6.1584745e-02   1.2322996e-01   7.7735428e-02   3.4283871e-03  -7.9578657e-02  -5.9028622e-02   5.4614948e-04   2.5840045e-02  -1.1995842e-01  -1.4455431e-01  -2.3065594e-03   1.8170643e-01  -6.0379760e-03  -8.1778065e-02  -4.7382385e-02   6.2706446e-02  -1.1666843e-01  -8.5257102e-02   1.3847172e-02  -5.4561405e-02  -8.9040465e-02  -2.9011350e-02   7.6827037e-02  -1.4939498e-01  -5.8778589e-02   2.4051390e-01   6.4030966e-03  -1.3408153e-01  -8.1957777e-02  -1.1471117e-01  -8.1648479e-02   2.4951500e-02   1.5138122e-02   0.0000000e+00   1.6772976e-01   5.6142792e-02  -6.5732683e-03  -1.1156191e-01   3.0051430e-03   1.5458621e-02   3.8253722e-02   3.7923368e-02   5.6396757e-02  -1.3421253e-01  -1.3923036e-01   2.3276823e-02  -7.2109878e-02   1.1325975e-02  -9.5793130e-02   2.4427946e-02  -1.4038188e-01   1.2212916e-01   3.4974955e-03   2.0646581e-01  -2.7122843e-02   4.2615002e-03  -1.2652905e-01
   6.4977140e-03  -3.0812056e-02  -3.7290485e-02   2.4647729e-02   3.8833129e-02   2.5261917e-02   1.0349591e-02   5.9612338e-02  -1.8708572e-02   2.1339914e-02  -1.0844198e-02  -4.0936923e-02  -2.0851956e-02   4.6151512e-02  -6.2398718e-02  -1.1408100e-02  -8.1582782e-04  -1.2575787e-01  -3.0033340e-02   3.7423054e-02  -2.2009828e-02   5.6902503e-02  -8.0818195e-02  -4.6309907e-02   3.7781174e-02  -3.1722863e-02  -7.7026717e-02  -1.3325561e-02  -3.1527656e-02   2.1158064e-03   2.7412094e-02  -9.3368393e-03   8.5623507e-02   1.1122826e-01   4.3644379e-02   2.5493506e-01  -7.9935825e-02  -5.5551508e-02   2.7641900e-02  -4.8119943e-02   1.5191354e-02   7.2771023e-03   2.8875307e-02   4.3597544e-02  -5.5162629e-02   1.8066694e-01  -1.3663621e-01   2.3751425e-02  -9.6769434e-02  -1.1320979e-02  -8.8836134e-02  -2.4617147e-02  -6.1664277e-02  -2.7678637e-02  -7.2841147e-03   2.0152021e-02   4.9611313e-02   6.4612793e-03   9.1137143e-02   9.6549677e-02  -3.1926803e-02  -4.2386172e-02   3.1907683e-02   5.6922542e-02  -8.9846872e-03  -3.4771843e-02   1.6772976e-01   0.0000000e+00  -3.0972523e-02   1.4930840e-01  -2.7058251e-02  -9.0564501e-02   3.3833861e-02   6.2740060e-02  -7.3730877e-02  -3.0113040e-02  -8.7937285e-02   8.5171562e-02   2.0430311e-02  -4.2421872e-02  -5.2338111e-02  -1.1679201e-02  -7.7178354e-02   3.9338924e-02   8.5423528e-02   2.5477714e-02   5.3643022e-02   2.1500718e-02   6.5414397e-02  -3.7842715e-02
   3.9071133e-02  -1.7377982e-02   7.6948983e-02  -3.2110263e-02  -9.3510289e-02   3.9007425e-02  -1.5844371e-02  -7.0358814e-02  -8.5537378e-02  -1.2466129e-02   9.7652035e-03  -4.5137324e-02   2.3541138e-02  -1.9812689e-02   1.0067003e-02   1.5021888e-02  -1.7188250e-02  -1.4101286e-02   2.2381899e-01  -5.6941872e-03  -2.7285139e-02  -1.0956421e-01  -4.3386028e-02   1.8186907e-02  -3.8266486e-02   6.0742973e-02  -1.1093601e-02   7.4752179e-02  -3.9501484e-03  -5.8416043e-02  -1.4558853e-01  -2.1861163e-02   1.3298548e-01   2.0718646e-02  -4.1309848e-02  -8.2302729e-02  -1.8936991e-02   1.0947292e-02   5.9812187e-02  -3.6861809e-02  -8.7593856e-02  -8.4510217e-02  -5.6565877e-02   1.0498045e-01  -7.7972522e-02  -7.3815087e-02   1.5953982e-03  -6.0216947e-02  -2.6990567e-03  -8.9579650e-02  -5.7176454e-02  -1.3554306e-02  -1.2626014e-01   5.6772314e-02  -1.2690638e-02  -1.0338435e-02   4.6881207e-02   4.4183159e-02   6.0841156e-02  -1.2772156e-01   5.5004429e-03  -4.0605344e-02   4.5460735e-03  -7.0389292e-02  -7.2958853e-02  -1.0061042e-01   5.6142792e-02  -3.0972523e-02   0.0000000e+00   2.4119408e-01  -3.5534363e-02  -4.5453791e-02  -4.8688977e-02  -3.3858652e-02   3.7667962e-02  -3.6344757e-02  -8.3197055e-03  -1.0653902e-01   1.5212988e-02  -8.0378133e-02  -4.6472833e-02   1.1357124e-01  -8.8245954e-02  -5.8858629e-02  -5.9666853e-02   9.2093633e-02  -1.1474231e-01  -1.2106441e-01   5.8079573e-02   1.2971522e-01
  -9.1808085e-02   4.4925227e-02  -3.6795092e-02   2.9975396e-02  -3.9275747e-02  -1.1082269e-03  -1.3443233e-01  -2.9933435e-02  -3.8570721e-02   4.4659948e-02  -2.2250875e-02  -6.9318876e-02   1.0790264e-02  -1.4683893e-02  -2.6340665e-02   3.3905799e-02   8.4805900e-03  -3.6235777e-02   2.5039838e-03   2.0317285e-01   7.9107109e-02  -2.9275606e-02  -1.8360593e-02   2.7855954e-02   3.6198099e-03  -3.5477019e-02   1.5668451e-02   4.8058575e-03  -2.4674209e-02  -2.8969770e-02  -5.2639789e-02  -4.0566594e-02   1.4921561e-03   1.3715548e-01  -5.2326863e-02  -5.3545925e-02  -8.7254382e-02  -4.7452210e-02  -2.0430454e-02  -6.7127899e-02  -5.1509043e-02  -3.0758152e-02  -2.2640992e-02  -2.4681775e-02  -3.3616775e-02   4.1284913e-02   2.3682069e-02  -6.5502367e-02   4.6251412e-02   4.2766315e-03  -4.7627520e-02  -3.7101904e-02  -7.4975475e-02   8.8185004e-02   1.3202436e-02  -2.4787582e-02   7.1360978e-03   5.6919536e-02  -1.1687052e-04   3.3071757e-02  -1.0791448e-01   7.4897735e-02  -1.0374521e-01  -6.4911658e-02  -2.0960655e-02   3.4857510e-02  -6.5732683e-03   1.4930840e-01   2.4119408e-01   0.0000000e+00   8.5220241e-03  -7.2228227e-02   1.4315934e-02   3.9300910e-02  -3.9653244e-03  -1.3163283e-01   3.7696962e-03  -2.0851857e-02   1.4764306e-01  -1.6139008e-02  -1.0203854e-02  -6.2057856e-02   4.5979494e-02  -4.0705839e-02  -1.1654201e-01  -1.1242122e-03   6.5171676e-02   5.0171656e-02  -3.4971985e-02   3.1027336e-02
   2.6796658e-02   4.7805151e-02  -4.0292118e-02  -4.6806241e-02  -5.8942749e-02   7.4404166e-03  -6.9546698e-02  -8.4738869e-02   2.3282847e-02   1.5670660e-02   4.1588022e-02   2.1557721e-02   8.7737240e-04   1.4269064e-02   6.1323384e-02   7.2755453e-03  -8.5884693e-03  -3.0027452e-02  -6.8719651e-02   6.5730601e-02   1.2404976e-01  -5.5779989e-02   3.5033618e-02  -1.0248558e-01  -2.6166500e-02   5.2956112e-02   1.1317425e-01   7.7652126e-03   1.8423637e-02   7.4737759e-03   2.2203830e-01  -3.7444507e-02   2.8304700e-02   6.5958769e-02   2.4624174e-02   7.6894804e-02   4.0193391e-02   3.0908270e-02  -3.8390903e-02  -9.2521399e-02  -5.2525761e-02   1.1989362e-01  -2.7896678e-02   4.9191321e-02   2.5660636e-02  -3.5805533e-02  -5.8413374e-02   1.0132555e-01  -1.7470474e-01  -8.1934434e-02  -5.4758404e-02  -7.2258069e-02   3.7631168e-02  -1.6380287e-01   5.6383563e-03  -6.9907894e-02  -3.0353028e-02   4.9577693e-02  -6.3708512e-02  -1.0989621e-01   8.2178647e-02   7.4866469e-02  -5.4420388e-02  -7.6318948e-02  -5.9504288e-02  -2.3019425e-02  -1.1156191e-01  -2.7058251e-02  -3.5534363e-02   8.5220241e-03   0.0000000e+00  -6.8657318e-02   7.6837408e-02  -1.1111352e-01   1.5140250e-01  -6.0442864e-02   7.2364751e-02  -3.1234325e-03  -1.3025473e-01  -4.5700029e-02  -9.4520583e-02   1.3097570e-02  -5.2786236e-02  -5.2404170e-03  -4.4767378e-02  -5.3775734e-03   3.0209440e-02  -3.9120674e-02   1.3868010e-02   1.7518242e-02
  -2.8256624e-02  -3.1848982e-03  -5.4354748e-02   8.8174569e-02  -5.7134440e-03   6.6041097e-03  -2.6667982e-02   3.8578625e-02  -2.4984358e-02   6.2600178e-02   4.4961538e-02   2.0231951e-02  -3.9483296e-02  -1.4269296e-01  -8.1138368e-02   2.3619089e-02   2.0326590e-02   3.7062852e-02   1.7418288e-02   1.1236643e-02   1.0320796e-02   2.4186025e-01   3.8269760e-03   3.0645096e-02   1.3950283e-02   6.1980314e-02  -8.7911935e-02   3.4562132e-02   2.2265963e-02  -7.1320950e-02  -1.4892861e-01   1.7308641e-01  -3.9671690e-02  -4.3903280e-02  -5.6723627e-02  -9.3379114e-02  -1.1995821e-01  -9.8096956e-03  -1.5816517e-01  -8.4099155e-03  -2.2546387e-02   6.7402510e-02  -2.7943817e-02  -3.0365394e-02   1.9541477e-02  -3.4078905e-02  -7.3186829e-02  -1.9309736e-02  -6.7707263e-02  -3.9287555e-02  -7.2016895e-02   2.4169199e-03  -7.0224604e-02   3.1779327e-02  -4.7958691e-02   4.8970208e-02  -1.1666097e-02   2.5919600e-02  -2.1767694e-02   3.4131506e-03   1.5889082e-02   5.1158054e-02  -1.2886540e-02  -3.4476278e-03  -1.8553065e-02  -1.5509953e-02   3.0051430e-03  -9.0564501e-02  -4.5453791e-02  -7.2228227e-02  -6.8657318e-02   0.0000000e+00  -3.4809352e-02   5.8431173e-02   6.9004818e-02   2.4611964e-01   1.3739115e-01  -1.6997562e-02   4.7314963e-02  -1.9039097e-02  -4.9771616e-02  -3.7926242e-02  -1.0496562e-01   6.4742130e-02  -2.2183118e-02  -1.4454742e-02   8.9593301e-02   9.2899643e-02  -3.7753864e-02   1.5793047e-02
   8.0290461e-03   4.5197181e-02  -6.5229437e-02  -8.9772449e-03   8.4014449e-04  -3.3399235e-02   1.0917485e-02   2.8493081e-02   6.6984511e-02  -2.9805166e-02   1.7321291e-02   1.0248685e-01  -1.3634757e-02   1.9931794e-02   5.5649287e-02   2.0054889e-02  -4.5797402e-02  -1.2143717e-05   3.6787643e-02  -5.1733399e-03   9.7593701e-03  -4.3181633e-03  -3.1881391e-02   3.7140068e-02  -1.2316097e-01   7.6775611e-02  -9.6663046e-02  -1.6802019e-03   8.8550667e-02   5.5843010e-02   7.8446477e-02   1.1737929e-02  -1.0439230e-02  -1.9886516e-03   8.3816168e-03   1.3086518e-01   2.8344408e-02   2.8557937e-02   2.1463581e-02  -8.5899148e-02   2.4021555e-01  -1.2254459e-01  -6.3527671e-02  -3.8777743e-02   7.1192129e-02  -7.5189048e-04   4.2362229e-02  -6.1047532e-02   4.5087987e-02   3.4151866e-02   1.0972411e-01  -4.7717199e-02   1.4844714e-02  -4.6711442e-03   7.3156190e-02  -6.2427841e-02   5.8195607e-02   2.9214640e-02  -4.2632438e-03  -2.9227320e-02  -5.1865680e-02  -2.0455633e-02   2.8311957e-02   6.3105183e-02   6.5054176e-02  -4.4630455e-02   1.5458621e-02   3.3833861e-02  -4.8688977e-02   1.4315934e-02   7.6837408e-02  -3.4809352e-02   0.0000000e+00   5.8448164e-02   3.8867749e-01   3.2894499e-02   7.8862932e-02   4.0687872e-02  -1.1934357e-02   5.3971606e-02  -1.8476016e-02   3.0029814e-02   9.0837524e-02  -2.3241095e-02   2.7657953e-03  -4.5696316e-02  -1.9621463e-03   3.0045903e-02   8.3184583e-03  -6.1313252e-03
   3.6375626e-02  -7.4028342e-02   2.3825622e-02   8.3187991e-02   4.0961539e-02   3.4820452e-02   1.5397437e-02   4.0097222e-02  -3.0196099e-02   8.7962143e-02  -2.5913051e-02   1.8528827e-02   3.7247837e-03   9.4531313e-02   4.4368663e-02  -1.2105671e-03   3.9754310e-03   1.1287426e-02   4.4883226e-03   3.3199550e-02   7.8450243e-02  -9.1302173e-02  -3.0989600e-02   6.5927584e-02   5.5822099e-02  -1.0324176e-01   5.9222984e-02  -7.0830989e-04   1.4627424e-03   3.7053178e-02  -4.5878641e-02   1.0516643e-02  -1.1158936e-02   1.2001841e-02   3.4349050e-02   3.5858147e-02  -1.4023139e-01   8.9865928e-02   2.2854159e-02   2.5627011e-02   7.0738516e-02   2.6993716e-01  -6.7927716e-02  -2.4808212e-03   4.1595073e-03   1.2337082e-02  -1.1140455e-01   9.3201858e-02  -6.0200365e-02   8.8403414e-03   7.9805032e-02  -1.0971203e-02   3.9745051e-02  -1.3956965e-01   3.4408775e-02   3.7103440e-02   5.4069271e-02  -1.2169079e-01  -6.1942334e-02   6.3356238e-02  -4.8470173e-02   3.9312190e-02  -3.7397359e-02   2.4621408e-02  -2.9923296e-02  -8.5815153e-02   3.8253722e-02   6.2740060e-02  -3.3858652e-02   3.9300910e-02  -1.1111352e-01   5.8431173e-02   5.8448164e-02   0.0000000e+00  -3.5215454e-03   2.7325569e-01   8.0771056e-03   1.4395933e-01  -8.3355119e-02   5.5952541e-02   6.6730712e-02   7.0021698e-02   5.7890577e-02  -5.3296924e-02  -4.6812528e-02  -5.2697150e-02  -2.3374960e-02  -1.0290631e-01  -1.5539957e-02  -3.7728756e-02
  -5.1917868e-02  -3.6746135e-02   8.1419470e-03   1.1764146e-02  -2.0684784e-02  -2.4729852e-03  -5.2905611e-03  -2.7492577e-02  -7.0237071e-02  -7.4727781e-02  -1.1027137e-02   3.0214856e-02   3.1918178e-02   2.6357405e-02  -5.7421521e-03   1.1108712e-02  -1.1887525e-01   1.2141466e-02   2.7106046e-03  -6.4467008e-03   2.7848999e-02   3.6144873e-02  -3.6534746e-02  -3.2656300e-02   5.0405469e-02  -6.4003324e-03   4.4813067e-02   2.3100338e-02   3.7798577e-02  -1.6114998e-02   7.4994630e-02   1.2958453e-01  -2.3847266e-02   7.2489579e-02   1.3086951e-02  -7.8502529e-02   2.6242820e-02  -1.7505479e-01   4.0129757e-02  -8.6736609e-02   1.0927165e-01   9.4219378e-02  -2.1567171e-02   1.8288969e-02   9.3003894e-03  -5.1367157e-02   1.9820901e-01  -3.3569535e-02  -5.4922395e-02   1.3030963e-02  -4.0570580e-02  -1.1183644e-02  -7.8400636e-03   2.9375781e-02   1.3223436e-02   2.5921082e-02  -5.2079251e-02   1.4163305e-02  -8.3156715e-02   2.7695911e-03  -2.7821423e-02   8.5755991e-02  -4.6327157e-02  -4.3662887e-02   3.1580370e-02   5.1884833e-02   3.7923368e-02  -7.3730877e-02   3.7667962e-02  -3.9653244e-03   1.5140250e-01   6.9004818e-02   3.8867749e-01  -3.5215454e-03   0.0000000e+00   1.5513235e-01  -1.7594099e-02   2.3764652e-02  -6.5779846e-02  -4.6437865e-03   3.5033969e-02   3.8449377e-02  -5.3117497e-03   5.2604960e-02  -4.5348695e-02  -3.7312222e-02   9.4539923e-02  -5.5958749e-03   6.8331507e-02   5.1420381e-02
  -2.2159617e-02   1.9207908e-02  -2.8341368e-02  -5.8186800e-02  -4.6302242e-03  -2.1976897e-03  -5.6072082e-02  -4.8101420e-02  -5.4844438e-03  -5.0513784e-03  -7.1953481e-02  -3.1322482e-02  -6.4283962e-02   7.1736631e-03   6.2664041e-02   3.2380190e-02  -5.3953328e-02   1.1002844e-02   6.4492489e-02  -2.3327240e-02  -2.0644304e-03  -3.7174281e-02   3.3276576e-03   8.7487602e-03  -1.0128065e-01   4.9215964e-02   2.9080630e-03  -1.8966361e-03  -4.5629080e-02  -2.5039270e-02   1.0077146e-01   4.8718562e-02   4.7939859e-03   3.8937030e-02   1.0530419e-01  -5.6361975e-02  -2.9520746e-02  -5.8587788e-02   2.9309961e-02   5.8435931e-02  -3.8269012e-02  -2.8993435e-03   8.0671108e-02   2.7090518e-02  -1.5839718e-01   2.7012581e-02  -7.4456908e-02   1.1063611e-01  -6.0224706e-03  -9.8108410e-02  -3.9094107e-02   4.9984419e-02   2.4945365e-02  -6.8568694e-02  -1.4238247e-01   9.1330568e-02  -2.8935054e-02  -3.2324113e-02  -7.9317759e-02  -1.3897639e-01  -6.0789947e-02  -7.3719292e-02  -1.5224554e-02   1.4207870e-01   2.9806292e-02  -2.5971020e-02   5.6396757e-02  -3.0113040e-02  -3.6344757e-02  -1.3163283e-01  -6.0442864e-02   2.4611964e-01   3.2894499e-02   2.7325569e-01   1.5513235e-01   0.0000000e+00  -6.6267335e-02  -1.0209603e-01   1.3322237e-02   1.9998109e-02  -3.9994081e-02  -1.0028283e-02  -3.1128577e-02  -3.0973845e-03  -4.1747772e-03   7.6996208e-02  -1.3152278e-01   7.3825256e-02   6.4299137e-02  -2.6109917e-02
  -5.4734623e-02  -1.4089942e-01  -2.2434410e-02  -4.4775428e-02   4.7684010e-02  -2.0283007e-02  -8.7603919e-03  -5.0752340e-02   2.1500244e-02  -4.0558584e-03  -9.4474016e-03  -1.6759496e-01   9.6258266e-02   5.8003521e-03  -1.2478973e-02  -2.9487928e-03  -4.1296689e-02  -4.9149336e-02   9.5923659e-02   3.5263365e-04  -6.7188999e-02   1.5279986e-01  -5.7685741e-04   3.0611478e-02  -4.7917391e-02  -1.0630456e-01   1.8507157e-03  -1.0406277e-01   2.3951058e-02  -1.1969788e-01  -6.1478289e-02  -1.1252242e-01   4.8527316e-02  -8.8894437e-02   2.6428062e-01   6.6539483e-02   1.5637397e-01  -1.4128655e-01   4.5303404e-02  -6.2560124e-02  -6.8674501e-02  -1.6914731e-01  -2.8342056e-02  -9.5028947e-02  -3.4295360e-02   9.9326517e-03   2.3117071e-02   5.0103739e-02  -3.2145302e-02  -4.7655375e-02  -4.2672739e-02   1.9682309e-02   4.1148276e-02   6.4594534e-02  -9.6948593e-02  -9.0452073e-02  -6.6813623e-02   1.7974339e-03   3.6455830e-02  -9.6275592e-02  -3.6448940e-02  -7.5766358e-02   4.5424995e-02   2.8600223e-02  -1.7565718e-01  -9.7953108e-02  -1.3421253e-01  -8.7937285e-02  -8.3197055e-03   3.7696962e-03   7.2364751e-02   1.3739115e-01   7.8862932e-02   8.0771056e-03  -1.7594099e-02  -6.6267335e-02   0.0000000e+00   2.1359065e-01  -1.4418460e-01  -1.1457568e-02   2.8833685e-02  -5.3231649e-02   1.3383360e-01  -4.8560242e-02  -1.5917336e-01  -5.7008905e-02  -8.3812659e-02   1.4820944e-01  -3.6291161e-02  -3.2287613e-02
  -6.4402442e-02   1.4485555e-02   1.0108842e-02  -4.7817568e-02  -8.8443265e-02   1.6548832e-02   4.6079313e-02  -1.2142236e-02   3.4272901e-03   3.7673966e-02   2.9847911e-02  -9.2189793e-02  -1.2932287e-01  -1.5972730e-02  -8.7360355e-03   1.5907538e-02  -9.2003141e-02  -8.8291357e-03  -5.8043538e-02  -4.3954333e-02  -4.4846047e-02   4.8242769e-02   3.7692102e-02   1.8633503e-02  -6.3666886e-02  -4.3416264e-02   3.1210572e-02  -4.7735170e-02  -3.2170032e-02   5.5132714e-02   1.3694837e-01  -6.9174697e-02  -4.6567243e-02   1.9823644e-01  -1.2229919e-01   1.1344373e-01  -1.6784825e-02   1.4842309e-01  -9.9053029e-02  -7.8543452e-02   5.4157219e-02  -8.6061351e-02  -3.4852892e-02   8.7742543e-02  -1.1621975e-01  -5.3160013e-02  -1.2343341e-01   7.8297573e-02   1.5565223e-02  -3.0224905e-02  -2.2119293e-03   7.0949146e-03  -2.6889706e-02  -1.5154382e-03  -3.8620148e-02  -1.4964627e-01  -4.1271747e-02  -7.8604607e-02  -6.9307911e-03   4.2585953e-02  -9.2762199e-03  -7.9317501e-02  -2.2095878e-03   6.9352088e-03  -3.4740382e-03  -5.2253504e-02  -1.3923036e-01   8.5171562e-02  -1.0653902e-01  -2.0851857e-02  -3.1234325e-03  -1.6997562e-02   4.0687872e-02   1.4395933e-01   2.3764652e-02  -1.0209603e-01   2.1359065e-01   0.0000000e+00   3.3451002e-02   2.6921565e-02   8.2317926e-03  -1.1057075e-01  -7.5429392e-02  -5.2742863e-02  -3.0995518e-02  -6.0216127e-02  -5.5219891e-02  -8.8519809e-02  -3.9378465e-02  -9.5991690e-02
   1.8670915e-02  -7.5621685e-02  -1.1098226e-01  -1.4442178e-02   4.1458803e-02   3.0990469e-03  -5.8509811e-02  -5.0964958e-02   1.4063320e-03  -1.0296536e-02  -1.4839280e-01   7.7860854e-02   6.2461296e-02   8.8069555e-02   8.6275625e-02   2.7545767e-02   1.0712697e-01   4.6683092e-02  -3.9718027e-02   1.0399171e-01  -4.2364384e-02   1.7099577e-01   3.5652459e-02  -3.4203375e-02  -5.0104739e-02  -1.9746479e-02  -5.7034204e-02  -2.5588837e-05   9.8809957e-02   6.9906043e-03   9.7027515e-02   1.6896721e-02   8.9905494e-02   2.8906580e-02  -2.9966319e-02   3.6739372e-03   1.2450373e-01  -7.7670487e-02   1.7823673e-02  -1.8509169e-02   2.1269939e-02   5.0922661e-02   3.5549441e-02  -2.0296546e-02   1.3855653e-02  -3.4006221e-02   1.1413793e-01  -6.2558799e-03  -4.5917766e-02  -1.4753074e-02  -2.0942469e-02  -1.4318035e-01  -6.2477918e-02  -1.9113954e-02  -3.4828779e-02   4.1233446e-02   7.2518619e-02   5.0261076e-02   6.7099113e-02  -1.0070860e-01   1.1470634e-01  -2.7000144e-02  -5.5568153e-02  -1.6707313e-02   1.0231900e-01   1.1269975e-01   2.3276823e-02   2.0430311e-02   1.5212988e-02   1.4764306e-01  -1.3025473e-01   4.7314963e-02  -1.1934357e-02  -8.3355119e-02  -6.5779846e-02   1.3322237e-02  -1.4418460e-01   3.3451002e-02   0.0000000e+00   4.2060000e-01   2.5450809e-01   3.7823659e-02   4.1443489e-02   5.0008908e-02  -6.3435256e-02   3.5247772e-02  -8.8900659e-02   6.6435787e-02   2.1564417e-04  -3.4723601e-02
  -1.1555447e-02   1.2294299e-01  -2.8315482e-03  -1.8525818e-02   2.2768882e-02   5.2223679e-04  -6.3661882e-03   2.4993709e-02  -6.0672977e-02   4.3336043e-02   1.2598352e-02  -2.0970883e-01   7.3484760e-02  -8.9105800e-02  -4.0287690e-02   3.5332896e-02   1.7853760e-03   1.1297377e-01   7.2584565e-02  -3.6261835e-02  -7.2077101e-02  -8.0630199e-03   7.8933165e-03  -5.1282223e-03   9.0718710e-02   8.6079826e-03   8.7883014e-02  -3.2358547e-02   3.4110096e-02   1.4823286e-01   7.8040262e-02  -8.0486439e-02   5.0532191e-02   3.3594479e-02   4.1819136e-02  -1.5542708e-02  -1.8668168e-02   2.1131810e-01  -8.7227948e-02   1.0565396e-02  -1.6792842e-01  -2.1527708e-01  -4.7623662e-02  -2.6284964e-02  -4.1892972e-02   5.4250744e-03   2.5446051e-03   4.7416294e-02  -5.2668037e-02  -2.1282579e-02   7.8452267e-03  -1.8341226e-02   1.0686086e-01   3.7175352e-02  -6.7363324e-03  -1.6383483e-02  -8.2575088e-03   1.1132493e-01  -5.8625109e-02  -2.2918769e-02  -1.2954925e-01   3.7056914e-02  -1.6338420e-02  -6.5547636e-02  -1.7264822e-02  -7.7839227e-02  -7.2109878e-02  -4.2421872e-02  -8.0378133e-02  -1.6139008e-02  -4.5700029e-02  -1.9039097e-02   5.3971606e-02   5.5952541e-02  -4.6437865e-03   1.9998109e-02  -1.1457568e-02   2.6921565e-02   4.2060000e-01   0.0000000e+00   2.0573798e-01   2.6783180e-01   9.9308450e-03   4.8831100e-02   3.4514000e-02  -1.4509318e-01   3.4260797e-02   1.0502252e-02   3.6965385e-02   5.9894945e-03
   8.7192047e-03  -3.3035562e-02   2.0057934e-02  -7.5391675e-03  -2.0247492e-03   2.1533061e-02  -1.9513057e-02  -4.6551987e-03  -4.8987182e-02   2.4471714e-02   5.2216498e-02  -5.7568514e-02  -8.9104310e-02   2.6573704e-02  -7.5686676e-03  -5.8794995e-02   1.0821627e-01  -5.2782584e-02   5.8150522e-02  -8.0144214e-03   6.2957147e-02   5.0925573e-02  -3.5944785e-03   4.2706175e-02  -9.8870267e-02  -7.2233364e-02   9.4828570e-03  -4.6325818e-03   3.2512465e-02  -3.8988560e-03   2.6268795e-02  -3.1320394e-03  -2.1600669e-02   5.0842026e-02   2.9260840e-02   2.9186396e-02  -3.3712478e-02  -7.4100491e-02  -1.9512776e-02   9.0278646e-03   8.0979195e-02   3.6353569e-02   1.6271445e-02   3.6504210e-02  -2.8251082e-02   1.2290513e-02  -6.0176323e-02  -2.6070018e-03   1.2308833e-02  -5.0248521e-02   1.8176710e-03  -5.4227107e-03  -2.2871839e-02   8.5502536e-03   7.3657882e-02  -2.6174014e-02   4.1997733e-02  -8.0439764e-03   1.0467667e-02  -5.5352927e-02   5.8352276e-02   1.1369162e-02   1.2826734e-01   2.4201359e-02  -5.1873077e-02   1.2476581e-01   1.1325975e-02  -5.2338111e-02  -4.6472833e-02  -1.0203854e-02  -9.4520583e-02  -4.9771616e-02  -1.8476016e-02   6.6730712e-02   3.5033969e-02  -3.9994081e-02   2.8833685e-02   8.2317926e-03   2.5450809e-01   2.0573798e-01   0.0000000e+00   1.2884292e-01   9.3219135e-02   1.8319541e-02   9.9530815e-02  -1.2663238e-02  -3.8908338e-02  -3.3732308e-02  -5.0414954e-02  -7.2790759e-02
   4.0043640e-02   6.5795125e-02   3.7852643e-02  -1.4931993e-02   3.1564221e-02   3.3982575e-02   7.0819846e-03  -4.8461596e-02  -6.9328493e-03  -6.0745340e-02   8.0953672e-02   2.7581117e-02   1.0855545e-02  -9.2435972e-02   4.7184427e-02   1.0756304e-02  -3.2334603e-02   6.5197221e-02   8.7104673e-02  -6.4089533e-02  -4.0626056e-02   4.1400952e-02   3.9606220e-03   8.3087241e-02  -3.2218235e-02  -9.5826506e-02  -3.3982948e-02   8.6902047e-04   3.6350291e-02  -5.8327595e-02  -2.3204806e-02   5.2791624e-02   4.4388640e-02  -2.1856332e-02   3.7618212e-02   3.3858571e-02  -4.0769675e-02  -1.2710891e-01  -6.3407223e-02  -1.0320276e-01  -1.3194841e-02   5.5942515e-02   9.8440907e-02  -3.2387452e-02  -8.3337631e-02  -7.6726424e-03  -1.7324036e-02   4.1958343e-02  -6.6263991e-02   1.3409831e-02   2.9633304e-02   9.0129667e-03  -6.3529379e-03  -8.4085462e-02  -1.4830398e-02  -4.3513573e-02  -3.2017197e-02   5.3497225e-03   8.0107582e-02  -1.6186452e-02  -4.7891966e-02   6.6889571e-02  -1.2225205e-02   1.8322136e-02  -1.0516664e-01  -5.4421896e-02  -9.5793130e-02  -1.1679201e-02   1.1357124e-01  -6.2057856e-02   1.3097570e-02  -3.7926242e-02   3.0029814e-02   7.0021698e-02   3.8449377e-02  -1.0028283e-02  -5.3231649e-02  -1.1057075e-01   3.7823659e-02   2.6783180e-01   1.2884292e-01   0.0000000e+00   2.0081727e-02   1.5699220e-01   1.1117599e-01   2.6639861e-01   6.1970279e-03  -6.6136565e-02   1.8562463e-02   1.8583245e-02
   4.0926935e-02  -1.3235075e-02  -5.5241993e-02  -1.0003757e-02  -8.9650452e-02  -5.0433402e-02  -1.4733604e-02  -7.6287204e-03   1.0929258e-01  -1.2588385e-01   1.0667402e-01   1.7545131e-02   3.3094363e-03   1.8541243e-02   6.7558866e-02  -9.9576739e-02   2.3908993e-03   2.5535352e-02  -2.3641072e-02   5.3812557e-02   4.5162252e-02  -1.4743272e-02  -5.6403383e-02  -5.4839259e-02   5.4150953e-02   2.9073527e-02   7.2149402e-02   1.0943582e-01   6.4518571e-02   1.1029539e-01  -1.8559004e-02  -2.9977607e-02   1.6966603e-03  -5.8116002e-02  -1.0795026e-01   1.4913543e-02  -5.7012994e-03   6.7497777e-02  -5.7396615e-04   1.2507956e-01  -9.3612865e-02   1.3963434e-01  -1.9816586e-02   6.1910470e-03  -2.8815551e-02  -6.0968881e-03   9.0584634e-02   2.6011518e-02   3.1682987e-02   1.7888245e-03  -3.4996481e-02  -1.2590522e-02  -1.3593096e-01   4.7452861e-02  -7.6032391e-03  -6.5593635e-04  -2.6555896e-02  -1.1613287e-01  -3.5271591e-03  -5.0564538e-02   1.3202639e-03   7.1287211e-02  -2.0014750e-02   3.7493558e-02  -8.5726814e-02   6.6915990e-02   2.4427946e-02  -7.7178354e-02  -8.8245954e-02   4.5979494e-02  -5.2786236e-02  -1.0496562e-01   9.0837524e-02   5.7890577e-02  -5.3117497e-03  -3.1128577e-02   1.3383360e-01  -7.5429392e-02   4.1443489e-02   9.9308450e-03   9.3219135e-02   2.0081727e-02   0.0000000e+00  -7.7487578e-02  -2.6770894e-02   2.2668160e-02  -1.5177699e-01   4.8594401e-02   3.4159691e-03  -3.6180787e-02
  -7.3658662e-02  -2.7861031e-02  -2.7770435e-02  -2.3088894e-03  -6.9546853e-02  -1.2789626e-02   5.5703581e-02   1.6867064e-02  -1.1545957e-01  -4.7042425e-02  -1.5968456e-02   2.7745342e-02  -1.0075219e-02   3.0619956e-02  -8.3624992e-02   1.3390878e-02  -1.2089570e-02   5.4434577e-02  -5.3859213e-02  -1.5081995e-02   2.4206865e-02  -1.0670622e-02  -1.1503910e-01   2.7879613e-02   8.0008312e-02   8.2745273e-02   2.3512330e-02  -3.3458220e-04   1.9206619e-01   1.0012092e-01  -7.1391671e-02   1.2248261e-04   3.2288453e-02   2.6239198e-02  -2.5014115e-02   1.7732532e-02  -3.2126453e-02  -1.0019425e-01   1.4480266e-01   1.2467124e-02   1.1633748e-01  -4.8986137e-02  -1.0131679e-01  -5.4218366e-02   1.6325637e-02   1.0661489e-01  -3.0497300e-02   3.2602155e-02   2.6043061e-02   9.9064192e-02   1.8891000e-02  -2.6668915e-03   3.7997978e-02   2.7625177e-02  -2.0800726e-02  -8.2925189e-02   2.1943145e-02  -3.0143865e-02   4.5871386e-02   4.0962227e-02  -6.7085716e-02   1.2416429e-02  -2.7384296e-02  -3.2371361e-02  -4.3296407e-02   3.9871973e-02  -1.4038188e-01   3.9338924e-02  -5.8858629e-02  -4.0705839e-02  -5.2404170e-03   6.4742130e-02  -2.3241095e-02  -5.3296924e-02   5.2604960e-02  -3.0973845e-03  -4.8560242e-02  -5.2742863e-02   5.0008908e-02   4.8831100e-02   1.8319541e-02   1.5699220e-01  -7.7487578e-02   0.0000000e+00   3.3395918e-02   1.2348038e-01   2.1190714e-01   1.3735524e-01  -7.8847922e-02  -1.0742702e-02
  -2.5953186e-02  -9.5001608e-02   1.8415607e-02  -2.1782594e-02  -7.3958651e-02  -5.6942400e-02  -4.9875502e-03   5.7053252e-02   3.9972486e-02   1.4812388e-02   1.2696220e-01  -3.9441873e-02  -1.9406679e-02   2.1432752e-02   6.1983055e-02   3.3422525e-02  -3.7721457e-02  -4.2452087e-02  -1.2160807e-02   5.9568147e-03  -1.4974391e-02   3.8725156e-02   6.4622967e-02   2.4570394e-03   8.6489450e-03  -2.6856111e-02   1.0224340e-02  -1.1588774e-02  -1.1480462e-01   5.9630113e-02  -4.3534400e-02  -5.3395738e-02  -6.2840636e-02   1.1772636e-02  -1.0290287e-02   5.1109169e-02   3.0910997e-02   3.8542865e-02   3.2954131e-02  -2.5383226e-02   8.7279419e-02   4.9775117e-02  -2.8220333e-02   5.5052545e-02  -1.8625270e-02   5.1757848e-02   7.2094402e-02   4.4325105e-02  -1.0714549e-01   1.2845166e-03  -2.6994948e-02   2.4173288e-02   5.6811031e-02   2.8695267e-02  -5.2934315e-05  -7.9798632e-02   2.9820514e-02  -6.2385389e-02  -1.0939973e-02   6.9142258e-02  -3.9283039e-02  -1.3300289e-02   8.2649653e-02   1.9391100e-02  -7.3536889e-02  -5.3883742e-02   1.2212916e-01   8.5423528e-02  -5.9666853e-02  -1.1654201e-01  -4.4767378e-02  -2.2183118e-02   2.7657953e-03  -4.6812528e-02  -4.5348695e-02  -4.1747772e-03  -1.5917336e-01  -3.0995518e-02  -6.3435256e-02   3.4514000e-02   9.9530815e-02   1.1117599e-01  -2.6770894e-02   3.3395918e-02   0.0000000e+00   2.7704624e-01   9.6448109e-02  -8.1422575e-02  -1.4448187e-02   3.8343279e-02
  -7.0363905e-02   1.2421190e-02   5.0489395e-02  -6.2536762e-03  -2.0622719e-02  -3.2712240e-02  -6.1736707e-02  -6.8026960e-02   5.3262706e-02  -6.2729725e-02  -1.2293169e-02   7.1214668e-02  -7.9958050e-02  -4.7400025e-02   8.5081369e-02   1.3153920e-02   5.8229032e-03  -4.0458366e-02  -5.2547252e-02   3.9118985e-02   4.7832293e-02   5.2890935e-02   3.4724192e-02   4.6041606e-02  -3.2297188e-02  -2.5145251e-02  -3.2378001e-02  -5.7607668e-02  -7.6724972e-02  -2.9653177e-02  -4.0297384e-02  -1.1632910e-01  -4.5565218e-02  -4.7841739e-02   6.2073693e-02  -1.6813812e-02   6.3208490e-03   7.9404287e-02  -2.0327565e-02  -2.3616832e-02  -1.9921209e-02   9.2841609e-02   3.6775935e-02  -3.7117050e-02   7.1505798e-03   3.3654347e-02  -8.8527025e-03  -3.3371609e-02  -1.7827714e-02   5.8957829e-02   5.6476364e-02  -6.1862756e-02   9.3074071e-02   4.9062363e-02  -3.4319357e-02  -9.1275944e-02  -2.8429630e-02  -4.1439902e-02  -1.2962486e-02   1.5957615e-02  -5.3850607e-03  -1.1476418e-02   2.1871357e-03   3.2122189e-02   1.6141812e-03   6.1385863e-02   3.4974955e-03   2.5477714e-02   9.2093633e-02  -1.1242122e-03  -5.3775734e-03  -1.4454742e-02  -4.5696316e-02  -5.2697150e-02  -3.7312222e-02   7.6996208e-02  -5.7008905e-02  -6.0216127e-02   3.5247772e-02  -1.4509318e-01  -1.2663238e-02   2.6639861e-01   2.2668160e-02   1.2348038e-01   2.7704624e-01   0.0000000e+00  -1.6079529e-02   8.1181855e-02   4.8198135e-02   5.2943703e-02
   3.2825510e-02   5.4158006e-02   7.5281084e-03  -1.4049321e-02  -1.1749620e-02  -2.3766707e-02  -9.1380416e-03  -7.5419444e-03   1.0034172e-02  -7.7753652e-02  -1.9468800e-02  -8.9280163e-02   4.2814139e-02   8.6053521e-02   5.6887413e-02  -7.4918349e-02  -2.8035245e-02   4.6302622e-02  -5.7636504e-02   2.1211544e-03  -2.6446102e-02  -2.1085234e-03   2.8651820e-02   5.6150811e-02  -7.3408563e-02  -6.9480450e-02   3.5687535e-02   8.1100774e-02   3.3647648e-02  -1.9843024e-02   2.1196432e-02   2.9020729e-02  -9.5643863e-02   3.7486219e-02  -1.4483205e-01   3.7347991e-02   1.0347166e-01   3.4313050e-03   1.3546627e-01   2.4333881e-02  -1.1494074e-01   1.7044795e-02   2.1266778e-03   2.1652574e-02  -3.9600553e-02  -9.4857642e-03   2.8513176e-02   1.8201744e-02   3.1008309e-02  -7.6604951e-02  -3.7515310e-03  -1.0051976e-01  -9.8879157e-02   1.0553370e-01   4.3999463e-02   3.7008854e-02  -2.0217027e-04  -7.2987757e-03  -5.3762577e-02  -5.2221866e-02   3.5638074e-03  -1.6110982e-02   9.3170048e-02   4.9538164e-02  -3.2375734e-03  -3.4962737e-02   2.0646581e-01   5.3643022e-02  -1.1474231e-01   6.5171676e-02   3.0209440e-02   8.9593301e-02  -1.9621463e-03  -2.3374960e-02   9.4539923e-02  -1.3152278e-01  -8.3812659e-02  -5.5219891e-02  -8.8900659e-02   3.4260797e-02  -3.8908338e-02   6.1970279e-03  -1.5177699e-01   2.1190714e-01   9.6448109e-02  -1.6079529e-02   0.0000000e+00   2.0607096e-01   3.7331456e-02   3.1073852e-02
  -3.9777339e-02  -4.5441158e-02   2.8103222e-03   5.7986163e-02  -1.4564743e-02   7.4307565e-02  -4.2478291e-02  -4.4110749e-02  -4.2186351e-02  -5.6476107e-02  -7.1111862e-02   1.1089331e-01  -7.3975099e-02   4.0332581e-02   3.4497331e-02  -4.0502758e-03   8.0204373e-03   4.4252192e-02  -3.6305460e-02  -3.3969046e-02  -8.4962964e-02  -2.4672378e-02   9.3397293e-02  -5.5878394e-02   1.3532194e-02  -9.2405782e-02  -1.6064935e-01   1.1206517e-01  -2.1030644e-02  -2.5478823e-02   1.7745140e-03  -9.6459256e-02   8.4671907e-02  -4.9718991e-02  -1.7709972e-02   2.0146912e-02   1.0023727e-01   8.6232656e-02   3.5904115e-02   1.0011053e-01   1.3936407e-01  -6.8488471e-02   4.8320637e-02   1.9264104e-02  -1.1201409e-02   3.4850465e-02  -6.5077497e-02  -2.7153707e-02  -4.6368322e-02   5.8874198e-03   6.2358343e-02  -8.3632945e-03   2.2188105e-02  -6.8590150e-02  -3.8206615e-02   7.0817092e-03   3.1092200e-02   1.6775261e-03   5.4850637e-02   5.0592699e-02  -4.4832960e-02  -8.0081562e-02  -1.5183208e-02  -5.9347721e-02   1.0876625e-01   3.1635660e-02  -2.7122843e-02   2.1500718e-02  -1.2106441e-01   5.0171656e-02  -3.9120674e-02   9.2899643e-02   3.0045903e-02  -1.0290631e-01  -5.5958749e-03   7.3825256e-02   1.4820944e-01  -8.8519809e-02   6.6435787e-02   1.0502252e-02  -3.3732308e-02  -6.6136565e-02   4.8594401e-02   1.3735524e-01  -8.1422575e-02   8.1181855e-02   2.0607096e-01   0.0000000e+00   3.0154280e-02  -7.9831195e-02
   9.6876331e-03   7.2083961e-03   3.6447665e-02   3.5235241e-03  -2.7332644e-02   4.3952423e-02  -9.0499772e-03   1.0803143e-02  -3.6967616e-02  -1.0477482e-02  -1.5162142e-02   1.7306277e-02   1.9575971e-02   2.9065887e-02   3.8672251e-02   2.6271031e-02   1.5988202e-02  -3.6667311e-02  -1.9015732e-02  -5.0734074e-02  -9.2747267e-03   5.5273211e-02   3.9728339e-02  -8.1197855e-03  -4.7294147e-02   4.4816139e-02   1.1586071e-02   6.0084614e-02   3.1662832e-02  -1.6844908e-02  -1.8941284e-03   1.5956362e-02  -6.4336596e-02   3.3308281e-03   1.0692245e-02  -5.5672543e-03   7.4822389e-02   4.0447872e-02  -2.6428999e-02   3.9961565e-02   2.0129999e-03  -4.6680430e-02   9.6959277e-03  -1.8083893e-02   1.5064286e-02  -7.4983087e-04  -1.9123877e-02  -4.8907009e-02  -5.0062707e-02   1.0207097e-02   9.7630126e-03   5.1422239e-02   4.8501847e-02   1.0251323e-01  -4.5910638e-02   1.6076433e-03  -3.5181296e-02   2.2878187e-02  -5.7122071e-03   4.8969980e-02   6.4863172e-02   8.8353715e-03   3.9118701e-02   5.7337613e-02   4.8559956e-02  -1.7407803e-02   4.2615002e-03   6.5414397e-02   5.8079573e-02  -3.4971985e-02   1.3868010e-02  -3.7753864e-02   8.3184583e-03  -1.5539957e-02   6.8331507e-02   6.4299137e-02  -3.6291161e-02  -3.9378465e-02   2.1564417e-04   3.6965385e-02  -5.0414954e-02   1.8562463e-02   3.4159691e-03  -7.8847922e-02  -1.4448187e-02   4.8198135e-02   3.7331456e-02   3.0154280e-02   0.0000000e+00   9.8766001e-02
  -3.1988798e-02  -7.5539975e-02   1.9496417e-02  -1.1916790e-02   6.4954431e-03  -2.7637738e-03  -3.1049020e-02  -3.1268124e-02  -1.4029141e-02  -1.5923894e-03  -3.5690285e-02   5.1385790e-02   9.7139153e-03   2.7573832e-02   5.9603523e-03   6.0019442e-02  -2.4931063e-02  -7.4815735e-03   3.2641588e-02   8.9612411e-03   3.5064844e-02   1.2051466e-01  -3.7772819e-02   1.1787037e-02  -3.6093013e-03   5.7078752e-02   4.0438764e-02   5.1588077e-03  -1.0440445e-02  -2.4379406e-02  -1.2543164e-02  -9.1715121e-02  -7.0722358e-02  -1.4442275e-02   1.1690039e-02  -6.5918177e-03   8.9502722e-03   1.1276265e-01  -7.7154601e-02  -1.3122166e-02   1.4588298e-02   4.3558757e-02  -6.3121260e-02  -8.1259920e-03  -1.3351464e-02   5.8848753e-02  -3.5436278e-02  -6.6631463e-02  -7.0423955e-03  -2.3249824e-02  -3.0602041e-02   3.0193186e-02   2.6567830e-02   1.1232365e-02   1.7230558e-02   5.7075080e-02  -5.5284107e-02   3.9079216e-03   1.4870132e-02  -3.1659139e-02  -1.0165976e-02   1.1184136e-01  -5.3922076e-02   8.6333479e-02   3.6718008e-02   2.8837762e-02  -1.2652905e-01  -3.7842715e-02   1.2971522e-01   3.1027336e-02   1.7518242e-02   1.5793047e-02  -6.1313252e-03  -3.7728756e-02   5.1420381e-02  -2.6109917e-02  -3.2287613e-02  -9.5991690e-02  -3.4723601e-02   5.9894945e-03  -7.2790759e-02   1.8583245e-02  -3.6180787e-02  -1.0742702e-02   3.8343279e-02   5.2943703e-02   3.1073852e-02  -7.9831195e-02   9.8766001e-02   0.0000000e+00
